# Supplementary material for: MALDI-TOF MS typing enables the classification of brewing yeasts of the genus Saccharomyces to major beer styles
Source: PLoS One. 2017 Aug 9;12(8):e0181694. doi: 10.1371/journal.pone.0181694 (PMC5549903; doi:10.1371/journal.pone.0181694)
Supplement: S2 File — The directory includes 90 raw files and was zipped to “.zip”; the folder has three strains with 30 spectra per strain; S1 Text explains the raw files with an example and Table 1 represents the yeast strains used within the experiment. (ZIP) [file pone.0181694.s005.zip › 4-6/30253-149-OG-WB-WB-YPG-18h-E-E_2015-07-14_2_0_D2_1.dat]

2000.53 969
2000.95 935
2001.37 995
2001.79 922
2002.21 1005
2002.64 1092
2003.06 1035
2003.48 977
2003.90 854
2004.32 946
2004.75 873
2005.17 1007
2005.59 1031
2006.01 865
2006.43 934
2006.86 989
2007.28 980
2007.70 990
2008.12 977
2008.55 998
2008.97 1046
2009.39 1041
2009.81 939
2010.24 863
2010.66 908
2011.08 1029
2011.50 1018
2011.93 965
2012.35 889
2012.77 887
2013.20 783
2013.62 829
2014.04 856
2014.46 801
2014.89 745
2015.31 853
2015.73 815
2016.16 717
2016.58 817
2017.00 881
2017.43 823
2017.85 894
2018.27 1016
2018.70 1046
2019.12 1016
2019.54 919
2019.97 916
2020.39 1067
2020.82 1018
2021.24 911
2021.66 1006
2022.09 1008
2022.51 1024
2022.94 987
2023.36 943
2023.78 697
2024.21 752
2024.63 799
2025.06 848
2025.48 884
2025.90 906
2026.33 797
2026.75 848
2027.18 908
2027.60 851
2028.03 929
2028.45 897
2028.88 952
2029.30 913
2029.72 872
2030.15 846
2030.57 839
2031.00 902
2031.42 904
2031.85 846
2032.27 807
2032.70 799
2033.12 819
2033.55 800
2033.97 816
2034.40 748
2034.82 771
2035.25 906
2035.67 907
2036.10 888
2036.52 844
2036.95 947
2037.38 1027
2037.80 982
2038.23 910
2038.65 894
2039.08 953
2039.50 906
2039.93 784
2040.36 911
2040.78 932
2041.21 889
2041.63 988
2042.06 918
2042.48 995
2042.91 1063
2043.34 1023
2043.76 827
2044.19 830
2044.62 809
2045.04 885
2045.47 938
2045.89 873
2046.32 875
2046.75 985
2047.17 966
2047.60 1026
2048.03 993
2048.45 1010
2048.88 1114
2049.31 870
2049.73 895
2050.16 1034
2050.59 847
2051.01 956
2051.44 997
2051.87 1038
2052.29 1128
2052.72 1042
2053.15 1154
2053.58 1273
2054.00 1404
2054.43 1156
2054.86 1109
2055.28 1152
2055.71 1157
2056.14 1209
2056.57 1180
2056.99 1221
2057.42 1028
2057.85 995
2058.28 1034
2058.71 1032
2059.13 1026
2059.56 1003
2059.99 883
2060.42 913
2060.84 966
2061.27 981
2061.70 1031
2062.13 1030
2062.56 935
2062.98 924
2063.41 1031
2063.84 1055
2064.27 1128
2064.70 1126
2065.13 1066
2065.55 1277
2065.98 1357
2066.41 1404
2066.84 1344
2067.27 1415
2067.70 1277
2068.13 1138
2068.55 1131
2068.98 1084
2069.41 1129
2069.84 949
2070.27 945
2070.70 907
2071.13 877
2071.56 877
2071.99 949
2072.41 992
2072.84 974
2073.27 952
2073.70 811
2074.13 1055
2074.56 1156
2074.99 1118
2075.42 1158
2075.85 1201
2076.28 1139
2076.71 1160
2077.14 1049
2077.57 1037
2078.00 1056
2078.43 1239
2078.86 1049
2079.29 970
2079.72 863
2080.15 982
2080.58 858
2081.01 808
2081.44 794
2081.87 855
2082.30 886
2082.73 909
2083.16 950
2083.59 913
2084.02 756
2084.45 888
2084.88 920
2085.31 849
2085.74 773
2086.17 846
2086.60 881
2087.03 973
2087.46 885
2087.89 817
2088.32 778
2088.75 847
2089.18 828
2089.62 858
2090.05 1006
2090.48 1007
2090.91 1007
2091.34 907
2091.77 929
2092.20 939
2092.63 1019
2093.06 1094
2093.49 965
2093.93 934
2094.36 964
2094.79 807
2095.22 799
2095.65 909
2096.08 900
2096.52 735
2096.95 790
2097.38 860
2097.81 880
2098.24 858
2098.67 969
2099.11 957
2099.54 806
2099.97 799
2100.40 946
2100.83 777
2101.27 799
2101.70 704
2102.13 752
2102.56 723
2102.99 816
2103.43 799
2103.86 843
2104.29 892
2104.72 903
2105.16 943
2105.59 985
2106.02 984
2106.45 984
2106.89 898
2107.32 849
2107.75 809
2108.19 871
2108.62 821
2109.05 980
2109.48 912
2109.92 791
2110.35 845
2110.78 822
2111.22 869
2111.65 761
2112.08 829
2112.52 823
2112.95 826
2113.38 839
2113.82 926
2114.25 871
2114.68 906
2115.12 881
2115.55 901
2115.98 928
2116.42 915
2116.85 967
2117.28 800
2117.72 760
2118.15 746
2118.59 879
2119.02 846
2119.45 836
2119.89 947
2120.32 874
2120.76 839
2121.19 783
2121.62 735
2122.06 898
2122.49 877
2122.93 877
2123.36 1088
2123.80 902
2124.23 901
2124.66 914
2125.10 854
2125.53 766
2125.97 772
2126.40 786
2126.84 742
2127.27 792
2127.71 763
2128.14 947
2128.58 835
2129.01 896
2129.45 958
2129.88 980
2130.32 1004
2130.75 1018
2131.19 868
2131.62 978
2132.06 873
2132.49 822
2132.93 930
2133.36 886
2133.80 784
2134.23 782
2134.67 900
2135.11 874
2135.54 856
2135.98 1029
2136.41 972
2136.85 865
2137.28 867
2137.72 794
2138.16 847
2138.59 864
2139.03 820
2139.46 765
2139.90 803
2140.34 865
2140.77 793
2141.21 896
2141.64 902
2142.08 785
2142.52 1042
2142.95 953
2143.39 812
2143.83 844
2144.26 815
2144.70 855
2145.14 808
2145.57 782
2146.01 892
2146.45 948
2146.88 885
2147.32 860
2147.76 919
2148.19 888
2148.63 778
2149.07 991
2149.50 1081
2149.94 1017
2150.38 1025
2150.81 985
2151.25 991
2151.69 953
2152.13 1028
2152.56 1067
2153.00 1050
2153.44 929
2153.88 947
2154.31 1060
2154.75 996
2155.19 789
2155.63 848
2156.06 930
2156.50 871
2156.94 883
2157.38 985
2157.82 942
2158.25 851
2158.69 915
2159.13 898
2159.57 776
2160.01 897
2160.44 846
2160.88 844
2161.32 965
2161.76 904
2162.20 884
2162.63 1017
2163.07 935
2163.51 855
2163.95 880
2164.39 949
2164.83 929
2165.27 958
2165.70 902
2166.14 768
2166.58 764
2167.02 831
2167.46 785
2167.90 813
2168.34 765
2168.78 835
2169.22 1021
2169.65 951
2170.09 931
2170.53 916
2170.97 1006
2171.41 1012
2171.85 960
2172.29 959
2172.73 1121
2173.17 999
2173.61 972
2174.05 1099
2174.49 1170
2174.93 1195
2175.37 1116
2175.81 1002
2176.25 1180
2176.69 1151
2177.13 1069
2177.57 993
2178.01 941
2178.45 950
2178.89 961
2179.33 967
2179.77 869
2180.21 1010
2180.65 915
2181.09 786
2181.53 859
2181.97 839
2182.41 798
2182.85 791
2183.29 806
2183.73 794
2184.17 839
2184.61 845
2185.05 803
2185.49 776
2185.93 876
2186.37 883
2186.81 835
2187.25 833
2187.69 923
2188.14 856
2188.58 812
2189.02 867
2189.46 868
2189.90 765
2190.34 849
2190.78 976
2191.22 1113
2191.66 1013
2192.11 984
2192.55 999
2192.99 1085
2193.43 1023
2193.87 1057
2194.31 1101
2194.76 1018
2195.20 1067
2195.64 955
2196.08 1196
2196.52 981
2196.96 940
2197.41 1038
2197.85 1120
2198.29 1012
2198.73 863
2199.17 931
2199.62 872
2200.06 902
2200.50 947
2200.94 993
2201.38 1103
2201.83 998
2202.27 960
2202.71 907
2203.15 969
2203.60 1051
2204.04 1009
2204.48 1106
2204.92 1105
2205.37 916
2205.81 970
2206.25 1152
2206.70 1049
2207.14 919
2207.58 839
2208.02 865
2208.47 828
2208.91 925
2209.35 951
2209.80 830
2210.24 849
2210.68 843
2211.13 893
2211.57 959
2212.01 1019
2212.46 823
2212.90 842
2213.34 840
2213.79 785
2214.23 811
2214.67 737
2215.12 793
2215.56 926
2216.00 878
2216.45 820
2216.89 864
2217.34 884
2217.78 976
2218.22 784
2218.67 788
2219.11 899
2219.56 827
2220.00 819
2220.44 759
2220.89 823
2221.33 872
2221.78 886
2222.22 865
2222.67 1039
2223.11 1003
2223.55 1015
2224.00 1059
2224.44 848
2224.89 975
2225.33 912
2225.78 983
2226.22 934
2226.67 842
2227.11 909
2227.56 944
2228.00 952
2228.45 902
2228.89 921
2229.34 933
2229.78 905
2230.23 945
2230.67 1058
2231.12 1035
2231.56 1012
2232.01 1010
2232.45 925
2232.90 885
2233.35 1021
2233.79 895
2234.24 1047
2234.68 1135
2235.13 913
2235.57 897
2236.02 887
2236.46 698
2236.91 837
2237.36 815
2237.80 997
2238.25 895
2238.69 885
2239.14 902
2239.59 836
2240.03 788
2240.48 841
2240.92 808
2241.37 791
2241.82 887
2242.26 720
2242.71 790
2243.16 750
2243.60 745
2244.05 758
2244.50 751
2244.94 722
2245.39 828
2245.84 767
2246.28 737
2246.73 863
2247.18 882
2247.62 818
2248.07 881
2248.52 736
2248.96 773
2249.41 914
2249.86 808
2250.31 812
2250.75 793
2251.20 785
2251.65 802
2252.10 687
2252.54 844
2252.99 725
2253.44 720
2253.89 742
2254.33 738
2254.78 852
2255.23 760
2255.68 744
2256.12 751
2256.57 802
2257.02 658
2257.47 678
2257.91 674
2258.36 810
2258.81 809
2259.26 751
2259.71 776
2260.16 818
2260.60 865
2261.05 875
2261.50 811
2261.95 894
2262.40 832
2262.84 886
2263.29 944
2263.74 953
2264.19 980
2264.64 878
2265.09 895
2265.54 954
2265.98 947
2266.43 990
2266.88 1015
2267.33 895
2267.78 888
2268.23 924
2268.68 849
2269.13 759
2269.58 876
2270.03 829
2270.47 899
2270.92 982
2271.37 1089
2271.82 941
2272.27 936
2272.72 956
2273.17 855
2273.62 853
2274.07 830
2274.52 867
2274.97 824
2275.42 834
2275.87 789
2276.32 816
2276.77 824
2277.22 901
2277.67 970
2278.12 853
2278.57 864
2279.02 893
2279.47 884
2279.92 925
2280.37 912
2280.82 1024
2281.27 945
2281.72 955
2282.17 851
2282.62 914
2283.07 1023
2283.52 982
2283.97 865
2284.42 982
2284.87 918
2285.32 904
2285.77 886
2286.22 1014
2286.67 946
2287.13 981
2287.58 1090
2288.03 1123
2288.48 1103
2288.93 1120
2289.38 1112
2289.83 1265
2290.28 1355
2290.73 1426
2291.18 1373
2291.64 1494
2292.09 1489
2292.54 1312
2292.99 1379
2293.44 1431
2293.89 1293
2294.34 1204
2294.80 1093
2295.25 969
2295.70 870
2296.15 969
2296.60 927
2297.05 799
2297.51 816
2297.96 777
2298.41 809
2298.86 918
2299.31 857
2299.77 775
2300.22 748
2300.67 769
2301.12 648
2301.57 719
2302.03 685
2302.48 842
2302.93 768
2303.38 701
2303.84 717
2304.29 785
2304.74 744
2305.19 777
2305.65 828
2306.10 742
2306.55 817
2307.01 878
2307.46 957
2307.91 919
2308.36 982
2308.82 986
2309.27 894
2309.72 1033
2310.18 1016
2310.63 1012
2311.08 1029
2311.54 953
2311.99 929
2312.44 979
2312.90 1003
2313.35 1025
2313.80 919
2314.26 903
2314.71 959
2315.16 916
2315.62 940
2316.07 969
2316.52 971
2316.98 975
2317.43 906
2317.88 958
2318.34 900
2318.79 954
2319.25 845
2319.70 910
2320.15 914
2320.61 887
2321.06 825
2321.52 854
2321.97 830
2322.43 917
2322.88 965
2323.33 905
2323.79 872
2324.24 926
2324.70 943
2325.15 917
2325.61 983
2326.06 1073
2326.52 1050
2326.97 1002
2327.43 945
2327.88 908
2328.34 926
2328.79 882
2329.25 927
2329.70 928
2330.16 918
2330.61 810
2331.07 859
2331.52 753
2331.98 920
2332.43 911
2332.89 832
2333.34 781
2333.80 839
2334.25 841
2334.71 803
2335.16 833
2335.62 804
2336.08 892
2336.53 832
2336.99 814
2337.44 863
2337.90 854
2338.35 869
2338.81 1008
2339.27 805
2339.72 827
2340.18 804
2340.63 810
2341.09 759
2341.55 835
2342.00 790
2342.46 756
2342.91 780
2343.37 766
2343.83 862
2344.28 716
2344.74 743
2345.20 739
2345.65 749
2346.11 699
2346.57 751
2347.02 709
2347.48 656
2347.94 776
2348.39 833
2348.85 874
2349.31 843
2349.76 835
2350.22 798
2350.68 889
2351.14 873
2351.59 752
2352.05 764
2352.51 941
2352.96 759
2353.42 821
2353.88 859
2354.34 761
2354.79 766
2355.25 801
2355.71 786
2356.17 865
2356.62 827
2357.08 750
2357.54 861
2358.00 805
2358.46 738
2358.91 794
2359.37 823
2359.83 758
2360.29 961
2360.74 837
2361.20 835
2361.66 905
2362.12 887
2362.58 938
2363.04 800
2363.49 801
2363.95 874
2364.41 851
2364.87 918
2365.33 918
2365.79 883
2366.24 853
2366.70 815
2367.16 958
2367.62 941
2368.08 809
2368.54 853
2369.00 846
2369.46 761
2369.91 671
2370.37 766
2370.83 769
2371.29 869
2371.75 823
2372.21 904
2372.67 736
2373.13 885
2373.59 944
2374.05 1102
2374.51 946
2374.97 920
2375.42 871
2375.88 964
2376.34 1083
2376.80 852
2377.26 900
2377.72 945
2378.18 890
2378.64 971
2379.10 995
2379.56 918
2380.02 853
2380.48 870
2380.94 897
2381.40 863
2381.86 1032
2382.32 798
2382.78 863
2383.24 786
2383.70 706
2384.16 791
2384.62 825
2385.08 753
2385.54 640
2386.00 694
2386.47 718
2386.93 723
2387.39 809
2387.85 879
2388.31 811
2388.77 791
2389.23 919
2389.69 845
2390.15 877
2390.61 833
2391.07 914
2391.53 797
2391.99 905
2392.46 998
2392.92 992
2393.38 924
2393.84 1001
2394.30 949
2394.76 886
2395.22 948
2395.68 946
2396.15 859
2396.61 843
2397.07 947
2397.53 1021
2397.99 890
2398.45 827
2398.92 823
2399.38 833
2399.84 819
2400.30 896
2400.76 594
2401.23 687
2401.69 817
2402.15 839
2402.61 771
2403.07 833
2403.54 755
2404.00 758
2404.46 733
2404.92 718
2405.38 735
2405.85 763
2406.31 820
2406.77 873
2407.23 855
2407.70 883
2408.16 815
2408.62 811
2409.08 822
2409.55 751
2410.01 788
2410.47 781
2410.94 801
2411.40 787
2411.86 916
2412.32 786
2412.79 738
2413.25 825
2413.71 768
2414.18 862
2414.64 741
2415.10 813
2415.57 940
2416.03 903
2416.49 870
2416.96 849
2417.42 937
2417.88 979
2418.35 913
2418.81 935
2419.28 892
2419.74 730
2420.20 773
2420.67 746
2421.13 764
2421.59 907
2422.06 911
2422.52 911
2422.99 834
2423.45 852
2423.91 751
2424.38 777
2424.84 805
2425.31 714
2425.77 773
2426.24 840
2426.70 793
2427.16 796
2427.63 772
2428.09 782
2428.56 818
2429.02 752
2429.49 853
2429.95 828
2430.42 919
2430.88 865
2431.35 759
2431.81 832
2432.28 740
2432.74 776
2433.21 821
2433.67 841
2434.14 777
2434.60 683
2435.07 747
2435.53 767
2436.00 794
2436.46 790
2436.93 746
2437.39 759
2437.86 723
2438.32 782
2438.79 861
2439.26 894
2439.72 896
2440.19 765
2440.65 745
2441.12 728
2441.58 763
2442.05 873
2442.52 811
2442.98 715
2443.45 803
2443.91 912
2444.38 873
2444.85 893
2445.31 870
2445.78 799
2446.24 827
2446.71 810
2447.18 859
2447.64 807
2448.11 789
2448.58 672
2449.04 705
2449.51 856
2449.98 787
2450.44 893
2450.91 815
2451.38 779
2451.84 782
2452.31 810
2452.78 718
2453.24 660
2453.71 755
2454.18 716
2454.64 733
2455.11 771
2455.58 819
2456.05 813
2456.51 843
2456.98 684
2457.45 765
2457.92 802
2458.38 762
2458.85 796
2459.32 808
2459.79 787
2460.25 734
2460.72 778
2461.19 710
2461.66 650
2462.12 680
2462.59 718
2463.06 761
2463.53 718
2464.00 704
2464.46 712
2464.93 849
2465.40 824
2465.87 697
2466.34 833
2466.80 834
2467.27 740
2467.74 754
2468.21 754
2468.68 795
2469.15 719
2469.61 740
2470.08 826
2470.55 834
2471.02 830
2471.49 692
2471.96 797
2472.43 825
2472.89 694
2473.36 707
2473.83 722
2474.30 751
2474.77 631
2475.24 727
2475.71 711
2476.18 753
2476.65 692
2477.12 609
2477.59 791
2478.05 737
2478.52 730
2478.99 730
2479.46 771
2479.93 633
2480.40 753
2480.87 837
2481.34 783
2481.81 847
2482.28 724
2482.75 750
2483.22 700
2483.69 825
2484.16 654
2484.63 687
2485.10 699
2485.57 677
2486.04 737
2486.51 685
2486.98 767
2487.45 731
2487.92 830
2488.39 756
2488.86 884
2489.33 858
2489.80 815
2490.27 895
2490.74 784
2491.21 924
2491.68 844
2492.15 878
2492.62 750
2493.10 881
2493.57 827
2494.04 845
2494.51 850
2494.98 785
2495.45 725
2495.92 638
2496.39 673
2496.86 722
2497.33 818
2497.80 740
2498.28 717
2498.75 713
2499.22 810
2499.69 717
2500.16 649
2500.63 695
2501.10 764
2501.58 750
2502.05 760
2502.52 771
2502.99 819
2503.46 942
2503.93 893
2504.41 904
2504.88 779
2505.35 792
2505.82 873
2506.29 903
2506.76 751
2507.24 798
2507.71 733
2508.18 840
2508.65 878
2509.13 865
2509.60 780
2510.07 889
2510.54 928
2511.01 938
2511.49 902
2511.96 851
2512.43 839
2512.90 763
2513.38 768
2513.85 979
2514.32 856
2514.80 904
2515.27 775
2515.74 707
2516.21 1010
2516.69 727
2517.16 789
2517.63 785
2518.11 834
2518.58 744
2519.05 803
2519.53 839
2520.00 916
2520.47 801
2520.95 740
2521.42 860
2521.89 881
2522.37 844
2522.84 775
2523.31 886
2523.79 819
2524.26 865
2524.73 933
2525.21 886
2525.68 855
2526.16 924
2526.63 917
2527.10 900
2527.58 923
2528.05 879
2528.52 982
2529.00 1029
2529.47 1091
2529.95 924
2530.42 905
2530.90 856
2531.37 834
2531.84 830
2532.32 827
2532.79 875
2533.27 867
2533.74 752
2534.22 815
2534.69 881
2535.17 822
2535.64 895
2536.12 716
2536.59 734
2537.07 833
2537.54 797
2538.02 760
2538.49 859
2538.97 882
2539.44 771
2539.92 827
2540.39 830
2540.87 820
2541.34 857
2541.82 850
2542.29 871
2542.77 874
2543.24 912
2543.72 787
2544.19 819
2544.67 838
2545.14 916
2545.62 796
2546.10 847
2546.57 759
2547.05 824
2547.52 891
2548.00 868
2548.47 816
2548.95 824
2549.43 847
2549.90 862
2550.38 883
2550.86 832
2551.33 896
2551.81 878
2552.28 937
2552.76 929
2553.24 965
2553.71 909
2554.19 797
2554.67 802
2555.14 766
2555.62 851
2556.10 959
2556.57 786
2557.05 710
2557.53 768
2558.00 725
2558.48 795
2558.96 895
2559.43 849
2559.91 875
2560.39 827
2560.86 787
2561.34 789
2561.82 698
2562.30 710
2562.77 796
2563.25 762
2563.73 775
2564.21 878
2564.68 892
2565.16 835
2565.64 795
2566.12 739
2566.59 775
2567.07 832
2567.55 814
2568.03 830
2568.50 703
2568.98 671
2569.46 709
2569.94 699
2570.42 706
2570.89 783
2571.37 739
2571.85 798
2572.33 754
2572.81 822
2573.28 729
2573.76 680
2574.24 800
2574.72 682
2575.20 672
2575.68 724
2576.15 760
2576.63 815
2577.11 724
2577.59 749
2578.07 821
2578.55 787
2579.03 748
2579.50 744
2579.98 700
2580.46 818
2580.94 743
2581.42 771
2581.90 797
2582.38 862
2582.86 759
2583.34 709
2583.82 754
2584.30 654
2584.77 760
2585.25 776
2585.73 758
2586.21 776
2586.69 805
2587.17 832
2587.65 796
2588.13 798
2588.61 791
2589.09 755
2589.57 786
2590.05 884
2590.53 849
2591.01 922
2591.49 934
2591.97 788
2592.45 767
2592.93 651
2593.41 678
2593.89 681
2594.37 706
2594.85 716
2595.33 714
2595.81 607
2596.29 695
2596.77 760
2597.25 661
2597.73 722
2598.21 771
2598.69 764
2599.17 673
2599.65 819
2600.14 774
2600.62 697
2601.10 778
2601.58 712
2602.06 763
2602.54 827
2603.02 818
2603.50 777
2603.98 868
2604.46 989
2604.95 915
2605.43 792
2605.91 812
2606.39 803
2606.87 829
2607.35 821
2607.83 779
2608.31 762
2608.80 697
2609.28 847
2609.76 861
2610.24 766
2610.72 703
2611.20 830
2611.69 766
2612.17 836
2612.65 747
2613.13 668
2613.61 650
2614.10 685
2614.58 818
2615.06 808
2615.54 763
2616.02 631
2616.51 658
2616.99 834
2617.47 741
2617.95 726
2618.44 865
2618.92 753
2619.40 785
2619.88 815
2620.37 964
2620.85 856
2621.33 911
2621.81 776
2622.30 738
2622.78 853
2623.26 839
2623.75 846
2624.23 875
2624.71 758
2625.19 713
2625.68 788
2626.16 764
2626.64 712
2627.13 806
2627.61 730
2628.09 648
2628.58 767
2629.06 741
2629.54 679
2630.03 855
2630.51 838
2630.99 846
2631.48 824
2631.96 964
2632.45 931
2632.93 1029
2633.41 1076
2633.90 981
2634.38 969
2634.86 1016
2635.35 1012
2635.83 935
2636.32 884
2636.80 1009
2637.28 844
2637.77 884
2638.25 870
2638.74 839
2639.22 757
2639.71 753
2640.19 654
2640.68 749
2641.16 692
2641.64 721
2642.13 675
2642.61 741
2643.10 749
2643.58 728
2644.07 747
2644.55 833
2645.04 724
2645.52 776
2646.01 720
2646.49 744
2646.98 777
2647.46 795
2647.95 727
2648.43 707
2648.92 740
2649.40 794
2649.89 829
2650.37 735
2650.86 745
2651.34 779
2651.83 722
2652.32 854
2652.80 728
2653.29 628
2653.77 659
2654.26 720
2654.74 743
2655.23 796
2655.72 739
2656.20 722
2656.69 833
2657.17 867
2657.66 875
2658.15 887
2658.63 896
2659.12 772
2659.60 704
2660.09 689
2660.58 683
2661.06 600
2661.55 633
2662.04 724
2662.52 702
2663.01 727
2663.49 680
2663.98 625
2664.47 757
2664.95 654
2665.44 733
2665.93 635
2666.42 644
2666.90 756
2667.39 745
2667.88 700
2668.36 761
2668.85 674
2669.34 711
2669.82 713
2670.31 737
2670.80 765
2671.29 733
2671.77 775
2672.26 730
2672.75 714
2673.24 797
2673.72 801
2674.21 851
2674.70 974
2675.19 1002
2675.67 958
2676.16 920
2676.65 905
2677.14 983
2677.62 852
2678.11 829
2678.60 825
2679.09 777
2679.58 840
2680.06 709
2680.55 764
2681.04 847
2681.53 730
2682.02 765
2682.51 769
2682.99 880
2683.48 886
2683.97 821
2684.46 680
2684.95 696
2685.44 819
2685.92 736
2686.41 793
2686.90 820
2687.39 730
2687.88 701
2688.37 726
2688.86 681
2689.35 627
2689.83 737
2690.32 837
2690.81 892
2691.30 790
2691.79 692
2692.28 702
2692.77 698
2693.26 714
2693.75 717
2694.24 813
2694.73 707
2695.22 764
2695.71 668
2696.20 770
2696.68 782
2697.17 649
2697.66 705
2698.15 682
2698.64 676
2699.13 772
2699.62 734
2700.11 778
2700.60 708
2701.09 723
2701.58 769
2702.07 762
2702.56 724
2703.05 783
2703.54 834
2704.03 921
2704.52 787
2705.01 740
2705.50 823
2706.00 859
2706.49 842
2706.98 772
2707.47 827
2707.96 746
2708.45 737
2708.94 768
2709.43 740
2709.92 783
2710.41 743
2710.90 784
2711.39 780
2711.88 609
2712.37 742
2712.87 772
2713.36 634
2713.85 670
2714.34 650
2714.83 660
2715.32 736
2715.81 752
2716.30 698
2716.80 713
2717.29 798
2717.78 726
2718.27 715
2718.76 847
2719.25 767
2719.75 819
2720.24 657
2720.73 697
2721.22 747
2721.71 771
2722.20 751
2722.70 755
2723.19 777
2723.68 825
2724.17 814
2724.66 927
2725.16 798
2725.65 850
2726.14 753
2726.63 770
2727.13 739
2727.62 740
2728.11 845
2728.60 715
2729.10 844
2729.59 887
2730.08 981
2730.57 853
2731.07 844
2731.56 984
2732.05 850
2732.54 776
2733.04 747
2733.53 695
2734.02 774
2734.52 909
2735.01 868
2735.50 870
2736.00 789
2736.49 831
2736.98 982
2737.47 864
2737.97 898
2738.46 1024
2738.95 838
2739.45 766
2739.94 848
2740.44 863
2740.93 838
2741.42 828
2741.92 971
2742.41 819
2742.90 800
2743.40 928
2743.89 867
2744.39 867
2744.88 880
2745.37 885
2745.87 841
2746.36 859
2746.86 858
2747.35 813
2747.84 830
2748.34 933
2748.83 841
2749.33 1066
2749.82 850
2750.32 748
2750.81 768
2751.30 779
2751.80 808
2752.29 819
2752.79 761
2753.28 664
2753.78 667
2754.27 736
2754.77 792
2755.26 759
2755.76 679
2756.25 781
2756.75 766
2757.24 682
2757.74 783
2758.23 757
2758.73 795
2759.22 829
2759.72 769
2760.21 753
2760.71 712
2761.20 662
2761.70 797
2762.20 803
2762.69 726
2763.19 749
2763.68 732
2764.18 772
2764.67 834
2765.17 767
2765.67 681
2766.16 710
2766.66 733
2767.15 896
2767.65 806
2768.14 845
2768.64 868
2769.14 771
2769.63 819
2770.13 822
2770.63 765
2771.12 864
2771.62 800
2772.11 853
2772.61 793
2773.11 782
2773.60 901
2774.10 855
2774.60 1016
2775.09 1100
2775.59 974
2776.09 971
2776.58 958
2777.08 951
2777.58 974
2778.07 1001
2778.57 920
2779.07 965
2779.57 978
2780.06 874
2780.56 928
2781.06 849
2781.55 775
2782.05 979
2782.55 857
2783.05 834
2783.54 737
2784.04 751
2784.54 844
2785.04 815
2785.53 811
2786.03 717
2786.53 812
2787.03 668
2787.52 682
2788.02 850
2788.52 762
2789.02 797
2789.52 786
2790.01 854
2790.51 800
2791.01 810
2791.51 673
2792.01 853
2792.50 906
2793.00 918
2793.50 842
2794.00 865
2794.50 859
2795.00 749
2795.50 800
2795.99 867
2796.49 726
2796.99 778
2797.49 764
2797.99 794
2798.49 805
2798.99 859
2799.48 851
2799.98 909
2800.48 892
2800.98 897
2801.48 821
2801.98 825
2802.48 871
2802.98 882
2803.48 824
2803.98 792
2804.48 777
2804.97 741
2805.47 836
2805.97 775
2806.47 838
2806.97 874
2807.47 713
2807.97 791
2808.47 773
2808.97 690
2809.47 735
2809.97 705
2810.47 731
2810.97 757
2811.47 835
2811.97 689
2812.47 655
2812.97 677
2813.47 679
2813.97 609
2814.47 650
2814.97 665
2815.47 590
2815.97 706
2816.47 668
2816.97 782
2817.47 715
2817.97 661
2818.47 721
2818.97 572
2819.47 760
2819.98 776
2820.48 750
2820.98 689
2821.48 792
2821.98 722
2822.48 785
2822.98 651
2823.48 769
2823.98 901
2824.48 751
2824.98 681
2825.49 657
2825.99 692
2826.49 671
2826.99 686
2827.49 668
2827.99 627
2828.49 626
2828.99 776
2829.50 684
2830.00 703
2830.50 737
2831.00 801
2831.50 735
2832.00 715
2832.51 687
2833.01 657
2833.51 776
2834.01 803
2834.51 678
2835.02 714
2835.52 680
2836.02 692
2836.52 701
2837.02 695
2837.53 701
2838.03 797
2838.53 791
2839.03 740
2839.54 761
2840.04 746
2840.54 767
2841.04 781
2841.55 799
2842.05 714
2842.55 709
2843.05 752
2843.56 757
2844.06 750
2844.56 727
2845.07 733
2845.57 855
2846.07 812
2846.57 738
2847.08 790
2847.58 722
2848.08 730
2848.59 774
2849.09 762
2849.59 894
2850.10 922
2850.60 745
2851.10 797
2851.61 743
2852.11 720
2852.61 752
2853.12 683
2853.62 768
2854.12 769
2854.63 615
2855.13 732
2855.64 821
2856.14 846
2856.64 801
2857.15 755
2857.65 800
2858.16 729
2858.66 711
2859.16 814
2859.67 807
2860.17 754
2860.68 779
2861.18 731
2861.69 728
2862.19 720
2862.69 687
2863.20 655
2863.70 691
2864.21 692
2864.71 647
2865.22 742
2865.72 706
2866.23 767
2866.73 616
2867.24 707
2867.74 687
2868.25 623
2868.75 598
2869.26 649
2869.76 707
2870.27 750
2870.77 674
2871.28 796
2871.78 734
2872.29 739
2872.79 772
2873.30 700
2873.80 729
2874.31 784
2874.81 758
2875.32 774
2875.83 862
2876.33 835
2876.84 825
2877.34 859
2877.85 712
2878.35 832
2878.86 804
2879.37 735
2879.87 845
2880.38 844
2880.88 875
2881.39 827
2881.90 769
2882.40 759
2882.91 702
2883.41 736
2883.92 778
2884.43 728
2884.93 697
2885.44 840
2885.95 734
2886.45 664
2886.96 828
2887.47 799
2887.97 687
2888.48 794
2888.99 832
2889.49 837
2890.00 856
2890.51 865
2891.01 849
2891.52 862
2892.03 859
2892.54 799
2893.04 789
2893.55 881
2894.06 849
2894.56 907
2895.07 888
2895.58 926
2896.09 948
2896.59 895
2897.10 866
2897.61 780
2898.12 723
2898.62 929
2899.13 847
2899.64 950
2900.15 953
2900.65 827
2901.16 846
2901.67 823
2902.18 844
2902.69 848
2903.19 775
2903.70 822
2904.21 871
2904.72 813
2905.23 746
2905.73 744
2906.24 739
2906.75 763
2907.26 882
2907.77 748
2908.28 778
2908.79 785
2909.29 794
2909.80 867
2910.31 903
2910.82 825
2911.33 819
2911.84 745
2912.35 666
2912.85 711
2913.36 735
2913.87 871
2914.38 731
2914.89 717
2915.40 681
2915.91 637
2916.42 815
2916.93 741
2917.44 719
2917.95 863
2918.45 838
2918.96 683
2919.47 715
2919.98 724
2920.49 738
2921.00 692
2921.51 699
2922.02 731
2922.53 831
2923.04 829
2923.55 744
2924.06 607
2924.57 816
2925.08 828
2925.59 861
2926.10 802
2926.61 792
2927.12 617
2927.63 726
2928.14 774
2928.65 787
2929.16 728
2929.67 804
2930.18 836
2930.69 764
2931.20 810
2931.71 725
2932.22 714
2932.73 790
2933.25 876
2933.76 848
2934.27 830
2934.78 802
2935.29 833
2935.80 811
2936.31 687
2936.82 777
2937.33 801
2937.84 849
2938.35 818
2938.87 893
2939.38 928
2939.89 1033
2940.40 1006
2940.91 978
2941.42 871
2941.93 901
2942.44 852
2942.96 852
2943.47 931
2943.98 813
2944.49 793
2945.00 901
2945.51 801
2946.03 872
2946.54 907
2947.05 755
2947.56 803
2948.07 696
2948.59 733
2949.10 791
2949.61 656
2950.12 635
2950.63 756
2951.15 708
2951.66 768
2952.17 706
2952.68 752
2953.19 728
2953.71 824
2954.22 766
2954.73 763
2955.24 799
2955.76 668
2956.27 649
2956.78 752
2957.30 889
2957.81 783
2958.32 846
2958.83 815
2959.35 778
2959.86 839
2960.37 821
2960.89 921
2961.40 862
2961.91 853
2962.43 796
2962.94 668
2963.45 758
2963.96 797
2964.48 835
2964.99 861
2965.51 881
2966.02 792
2966.53 784
2967.05 688
2967.56 782
2968.07 749
2968.59 728
2969.10 712
2969.61 848
2970.13 762
2970.64 774
2971.16 887
2971.67 817
2972.18 734
2972.70 822
2973.21 756
2973.73 719
2974.24 813
2974.75 847
2975.27 880
2975.78 860
2976.30 812
2976.81 792
2977.33 757
2977.84 820
2978.36 926
2978.87 860
2979.38 961
2979.90 781
2980.41 863
2980.93 918
2981.44 916
2981.96 784
2982.47 852
2982.99 892
2983.50 869
2984.02 916
2984.53 926
2985.05 946
2985.56 1015
2986.08 987
2986.59 996
2987.11 932
2987.63 916
2988.14 1109
2988.66 1119
2989.17 1231
2989.69 1128
2990.20 1176
2990.72 1110
2991.23 1171
2991.75 1099
2992.27 1189
2992.78 1013
2993.30 1221
2993.81 1094
2994.33 1091
2994.84 1051
2995.36 960
2995.88 1076
2996.39 1243
2996.91 1260
2997.43 1219
2997.94 1415
2998.46 1397
2998.97 1485
2999.49 1346
3000.01 1305
3000.52 1478
3001.04 1720
3001.56 1766
3002.07 1794
3002.59 1909
3003.11 2468
3003.62 2757
3004.14 3038
3004.66 3494
3005.17 3790
3005.69 3717
3006.21 4044
3006.72 3969
3007.24 3565
3007.76 3343
3008.28 3389
3008.79 2891
3009.31 2672
3009.83 2014
3010.34 1963
3010.86 1831
3011.38 1562
3011.90 1443
3012.41 1377
3012.93 1400
3013.45 1188
3013.97 1062
3014.48 1100
3015.00 1042
3015.52 1144
3016.04 1194
3016.56 1184
3017.07 1218
3017.59 1043
3018.11 1046
3018.63 1093
3019.15 1112
3019.66 916
3020.18 1048
3020.70 1202
3021.22 1159
3021.74 1129
3022.26 1168
3022.77 1106
3023.29 1133
3023.81 1015
3024.33 999
3024.85 991
3025.37 955
3025.88 1046
3026.40 969
3026.92 830
3027.44 1000
3027.96 926
3028.48 966
3029.00 995
3029.52 957
3030.04 980
3030.55 841
3031.07 718
3031.59 865
3032.11 914
3032.63 957
3033.15 1044
3033.67 1008
3034.19 776
3034.71 776
3035.23 875
3035.75 913
3036.27 783
3036.79 958
3037.31 837
3037.83 866
3038.35 920
3038.87 840
3039.39 861
3039.91 843
3040.42 827
3040.94 864
3041.46 952
3041.98 976
3042.50 830
3043.03 917
3043.55 866
3044.07 867
3044.59 937
3045.11 837
3045.63 836
3046.15 867
3046.67 950
3047.19 991
3047.71 892
3048.23 944
3048.75 795
3049.27 886
3049.79 895
3050.31 845
3050.83 960
3051.35 873
3051.87 817
3052.39 869
3052.92 756
3053.44 743
3053.96 780
3054.48 797
3055.00 821
3055.52 776
3056.04 851
3056.56 797
3057.09 811
3057.61 805
3058.13 817
3058.65 713
3059.17 815
3059.69 795
3060.21 789
3060.74 843
3061.26 827
3061.78 757
3062.30 871
3062.82 720
3063.34 728
3063.87 816
3064.39 942
3064.91 847
3065.43 892
3065.95 889
3066.48 959
3067.00 1048
3067.52 893
3068.04 918
3068.57 866
3069.09 926
3069.61 938
3070.13 753
3070.66 756
3071.18 908
3071.70 971
3072.22 999
3072.75 899
3073.27 798
3073.79 735
3074.31 857
3074.84 836
3075.36 897
3075.88 962
3076.41 1004
3076.93 1047
3077.45 1122
3077.97 1184
3078.50 1207
3079.02 1006
3079.54 1257
3080.07 1327
3080.59 1282
3081.11 1302
3081.64 1329
3082.16 1392
3082.68 1325
3083.21 1208
3083.73 1337
3084.26 1347
3084.78 1438
3085.30 1254
3085.83 1351
3086.35 1431
3086.87 1246
3087.40 1153
3087.92 1089
3088.45 1146
3088.97 1157
3089.49 1001
3090.02 1157
3090.54 1268
3091.07 1261
3091.59 1244
3092.11 1204
3092.64 1212
3093.16 1267
3093.69 1245
3094.21 1367
3094.74 1356
3095.26 1329
3095.79 1422
3096.31 1339
3096.84 1432
3097.36 1469
3097.89 1522
3098.41 1589
3098.93 1699
3099.46 1963
3099.98 2244
3100.51 2854
3101.03 3345
3101.56 3764
3102.09 4493
3102.61 5284
3103.14 6495
3103.66 6426
3104.19 6447
3104.71 6443
3105.24 6284
3105.76 5915
3106.29 5224
3106.81 5163
3107.34 4482
3107.86 3838
3108.39 3097
3108.92 2604
3109.44 2240
3109.97 2226
3110.49 1852
3111.02 1748
3111.55 1744
3112.07 1532
3112.60 1636
3113.12 1508
3113.65 1505
3114.18 1535
3114.70 1513
3115.23 1424
3115.75 1316
3116.28 1392
3116.81 1340
3117.33 1192
3117.86 1214
3118.39 1188
3118.91 1135
3119.44 1011
3119.97 1038
3120.49 1114
3121.02 1248
3121.55 1147
3122.07 1116
3122.60 1340
3123.13 1305
3123.65 1188
3124.18 1115
3124.71 1298
3125.24 1200
3125.76 1119
3126.29 1091
3126.82 1046
3127.34 1002
3127.87 925
3128.40 1067
3128.93 900
3129.45 927
3129.98 957
3130.51 1017
3131.04 906
3131.56 979
3132.09 1073
3132.62 949
3133.15 813
3133.68 924
3134.20 985
3134.73 918
3135.26 845
3135.79 847
3136.32 999
3136.84 934
3137.37 789
3137.90 905
3138.43 931
3138.96 833
3139.48 923
3140.01 858
3140.54 854
3141.07 859
3141.60 747
3142.13 772
3142.66 840
3143.18 776
3143.71 825
3144.24 949
3144.77 830
3145.30 741
3145.83 819
3146.36 959
3146.89 823
3147.41 827
3147.94 851
3148.47 830
3149.00 900
3149.53 984
3150.06 1058
3150.59 1116
3151.12 949
3151.65 950
3152.18 969
3152.71 1051
3153.24 1086
3153.77 883
3154.30 993
3154.82 1092
3155.35 911
3155.88 874
3156.41 961
3156.94 925
3157.47 917
3158.00 905
3158.53 1000
3159.06 902
3159.59 928
3160.12 963
3160.65 986
3161.18 831
3161.71 853
3162.24 947
3162.77 1048
3163.30 1029
3163.83 917
3164.37 1024
3164.90 917
3165.43 905
3165.96 881
3166.49 854
3167.02 923
3167.55 798
3168.08 788
3168.61 784
3169.14 865
3169.67 852
3170.20 894
3170.73 778
3171.26 797
3171.80 879
3172.33 942
3172.86 842
3173.39 936
3173.92 955
3174.45 931
3174.98 962
3175.51 1025
3176.05 977
3176.58 992
3177.11 943
3177.64 936
3178.17 823
3178.70 874
3179.23 979
3179.77 886
3180.30 853
3180.83 839
3181.36 817
3181.89 768
3182.43 789
3182.96 760
3183.49 747
3184.02 787
3184.55 822
3185.09 839
3185.62 875
3186.15 900
3186.68 865
3187.21 911
3187.75 834
3188.28 804
3188.81 818
3189.34 845
3189.88 768
3190.41 797
3190.94 845
3191.47 763
3192.01 885
3192.54 874
3193.07 940
3193.61 815
3194.14 848
3194.67 799
3195.20 830
3195.74 927
3196.27 777
3196.80 785
3197.34 877
3197.87 901
3198.40 927
3198.94 955
3199.47 955
3200.00 1026
3200.54 1025
3201.07 985
3201.60 964
3202.14 1030
3202.67 953
3203.21 846
3203.74 929
3204.27 1017
3204.81 879
3205.34 734
3205.87 813
3206.41 959
3206.94 884
3207.48 917
3208.01 942
3208.54 891
3209.08 956
3209.61 900
3210.15 1050
3210.68 964
3211.22 930
3211.75 829
3212.28 983
3212.82 1042
3213.35 1009
3213.89 1076
3214.42 1062
3214.96 1056
3215.49 965
3216.03 965
3216.56 963
3217.10 1012
3217.63 932
3218.17 905
3218.70 809
3219.24 812
3219.77 808
3220.31 896
3220.84 894
3221.38 939
3221.91 920
3222.45 852
3222.98 954
3223.52 859
3224.05 954
3224.59 1035
3225.12 1036
3225.66 1009
3226.19 1181
3226.73 1042
3227.27 1077
3227.80 1105
3228.34 994
3228.87 957
3229.41 993
3229.94 1172
3230.48 1112
3231.02 1027
3231.55 1036
3232.09 1045
3232.62 955
3233.16 997
3233.70 990
3234.23 1103
3234.77 1031
3235.31 1066
3235.84 1096
3236.38 1118
3236.91 1252
3237.45 1282
3237.99 1217
3238.52 1290
3239.06 1237
3239.60 1213
3240.13 1091
3240.67 1178
3241.21 1224
3241.75 1260
3242.28 1238
3242.82 1171
3243.36 1074
3243.89 1192
3244.43 1102
3244.97 1250
3245.50 1194
3246.04 1289
3246.58 1377
3247.12 1447
3247.65 1511
3248.19 1372
3248.73 1373
3249.27 1416
3249.80 1493
3250.34 1167
3250.88 1259
3251.42 1218
3251.95 1299
3252.49 1340
3253.03 1353
3253.57 1310
3254.11 1479
3254.64 1533
3255.18 1431
3255.72 1248
3256.26 1307
3256.80 1459
3257.33 1576
3257.87 1467
3258.41 1517
3258.95 1598
3259.49 1906
3260.02 2226
3260.56 2335
3261.10 2614
3261.64 2730
3262.18 2836
3262.72 3140
3263.26 3220
3263.79 3627
3264.33 4135
3264.87 4167
3265.41 4297
3265.95 4455
3266.49 4803
3267.03 5018
3267.57 4672
3268.11 4765
3268.64 4792
3269.18 4558
3269.72 4365
3270.26 3931
3270.80 3522
3271.34 3305
3271.88 2962
3272.42 2598
3272.96 2111
3273.50 1856
3274.04 1782
3274.58 1688
3275.12 1686
3275.66 1667
3276.20 1486
3276.74 1584
3277.28 1573
3277.82 1647
3278.36 1624
3278.90 1620
3279.44 1465
3279.98 1618
3280.52 1477
3281.06 1459
3281.60 1313
3282.14 1341
3282.68 1457
3283.22 1414
3283.76 1480
3284.30 1459
3284.84 1452
3285.38 1611
3285.92 1395
3286.46 1333
3287.00 1494
3287.54 1375
3288.08 1229
3288.62 1462
3289.16 1463
3289.70 1408
3290.24 1388
3290.79 1596
3291.33 1504
3291.87 1369
3292.41 1496
3292.95 1550
3293.49 1663
3294.03 1863
3294.57 2020
3295.11 2066
3295.66 2053
3296.20 2098
3296.74 2180
3297.28 2386
3297.82 2317
3298.36 2270
3298.90 2165
3299.45 2074
3299.99 2086
3300.53 1964
3301.07 1782
3301.61 1703
3302.16 1531
3302.70 1612
3303.24 1518
3303.78 1733
3304.32 1591
3304.87 1475
3305.41 1416
3305.95 1534
3306.49 1637
3307.03 1534
3307.58 1463
3308.12 1423
3308.66 1261
3309.20 1144
3309.75 1235
3310.29 1252
3310.83 1250
3311.37 1223
3311.92 1131
3312.46 1117
3313.00 1194
3313.54 1260
3314.09 1419
3314.63 1210
3315.17 1356
3315.72 1350
3316.26 1449
3316.80 1615
3317.35 1466
3317.89 1551
3318.43 1488
3318.97 1382
3319.52 1480
3320.06 1382
3320.60 1393
3321.15 1355
3321.69 1271
3322.23 1126
3322.78 1483
3323.32 1306
3323.87 1289
3324.41 1176
3324.95 1212
3325.50 1230
3326.04 1152
3326.58 1238
3327.13 1242
3327.67 1235
3328.22 1152
3328.76 1303
3329.30 1377
3329.85 1191
3330.39 1236
3330.94 1206
3331.48 1440
3332.03 1619
3332.57 1728
3333.11 1888
3333.66 1977
3334.20 2419
3334.75 2677
3335.29 2950
3335.84 3143
3336.38 3391
3336.93 3841
3337.47 3635
3338.02 3774
3338.56 3552
3339.11 3308
3339.65 3224
3340.20 2984
3340.74 2568
3341.29 2174
3341.83 1930
3342.38 1695
3342.92 1494
3343.47 1379
3344.01 1338
3344.56 1332
3345.10 1295
3345.65 1287
3346.19 1222
3346.74 1261
3347.28 1234
3347.83 1167
3348.38 1068
3348.92 1121
3349.47 1087
3350.01 1326
3350.56 1303
3351.10 1123
3351.65 1083
3352.20 1033
3352.74 1082
3353.29 1079
3353.83 1057
3354.38 965
3354.93 1071
3355.47 1104
3356.02 1100
3356.56 1099
3357.11 1094
3357.66 1062
3358.20 1173
3358.75 1038
3359.30 1051
3359.84 1076
3360.39 989
3360.94 970
3361.48 1208
3362.03 952
3362.58 1038
3363.12 1076
3363.67 1005
3364.22 1116
3364.76 998
3365.31 1067
3365.86 1029
3366.41 999
3366.95 1052
3367.50 936
3368.05 1081
3368.59 999
3369.14 972
3369.69 947
3370.24 1078
3370.78 975
3371.33 992
3371.88 1134
3372.43 1056
3372.97 1081
3373.52 1184
3374.07 1142
3374.62 1164
3375.17 1105
3375.71 1078
3376.26 990
3376.81 939
3377.36 919
3377.91 957
3378.45 796
3379.00 917
3379.55 947
3380.10 967
3380.65 847
3381.19 825
3381.74 864
3382.29 884
3382.84 839
3383.39 875
3383.94 993
3384.49 842
3385.03 854
3385.58 780
3386.13 858
3386.68 892
3387.23 965
3387.78 697
3388.33 811
3388.88 826
3389.42 835
3389.97 822
3390.52 835
3391.07 809
3391.62 835
3392.17 712
3392.72 856
3393.27 908
3393.82 791
3394.37 844
3394.92 926
3395.47 816
3396.02 809
3396.57 858
3397.11 776
3397.66 802
3398.21 841
3398.76 872
3399.31 819
3399.86 878
3400.41 848
3400.96 933
3401.51 886
3402.06 736
3402.61 701
3403.16 778
3403.71 718
3404.26 765
3404.81 750
3405.36 781
3405.91 787
3406.46 834
3407.02 723
3407.57 821
3408.12 743
3408.67 700
3409.22 838
3409.77 919
3410.32 814
3410.87 753
3411.42 751
3411.97 862
3412.52 820
3413.07 823
3413.62 917
3414.17 894
3414.73 971
3415.28 818
3415.83 793
3416.38 999
3416.93 1077
3417.48 978
3418.03 953
3418.58 1037
3419.14 940
3419.69 881
3420.24 905
3420.79 979
3421.34 1069
3421.89 1092
3422.44 998
3423.00 976
3423.55 915
3424.10 1046
3424.65 1171
3425.20 1151
3425.76 1190
3426.31 1243
3426.86 1235
3427.41 1259
3427.96 1086
3428.52 1043
3429.07 1104
3429.62 1080
3430.17 1046
3430.72 966
3431.28 909
3431.83 907
3432.38 967
3432.93 890
3433.49 893
3434.04 939
3434.59 886
3435.14 878
3435.70 832
3436.25 811
3436.80 813
3437.36 917
3437.91 919
3438.46 853
3439.01 937
3439.57 885
3440.12 1006
3440.67 920
3441.23 902
3441.78 817
3442.33 885
3442.89 888
3443.44 936
3443.99 838
3444.55 905
3445.10 881
3445.65 1021
3446.21 973
3446.76 898
3447.31 808
3447.87 905
3448.42 856
3448.98 867
3449.53 834
3450.08 804
3450.64 921
3451.19 818
3451.75 887
3452.30 890
3452.85 906
3453.41 919
3453.96 814
3454.52 875
3455.07 914
3455.62 857
3456.18 846
3456.73 888
3457.29 1036
3457.84 826
3458.40 819
3458.95 926
3459.51 963
3460.06 958
3460.62 931
3461.17 960
3461.72 1016
3462.28 965
3462.83 828
3463.39 969
3463.94 924
3464.50 946
3465.05 897
3465.61 1106
3466.17 1112
3466.72 982
3467.28 932
3467.83 927
3468.39 914
3468.94 1013
3469.50 1125
3470.05 1203
3470.61 1266
3471.16 1256
3471.72 1279
3472.27 1182
3472.83 1219
3473.39 1074
3473.94 1119
3474.50 1096
3475.05 1205
3475.61 1097
3476.17 1187
3476.72 1172
3477.28 1096
3477.83 1205
3478.39 1261
3478.95 1320
3479.50 1352
3480.06 1254
3480.61 1386
3481.17 1275
3481.73 1368
3482.28 1320
3482.84 1253
3483.40 1368
3483.95 1458
3484.51 1417
3485.07 1527
3485.62 1433
3486.18 1387
3486.74 1557
3487.29 1637
3487.85 1795
3488.41 2147
3488.97 2580
3489.52 3250
3490.08 3750
3490.64 4029
3491.19 4649
3491.75 5278
3492.31 6236
3492.87 6529
3493.42 6394
3493.98 6195
3494.54 6115
3495.09 5896
3495.65 5166
3496.21 4149
3496.77 3740
3497.33 3193
3497.88 3053
3498.44 2543
3499.00 2154
3499.56 2110
3500.11 2086
3500.67 1995
3501.23 1930
3501.79 1954
3502.35 2081
3502.90 2418
3503.46 2332
3504.02 2330
3504.58 2415
3505.14 2369
3505.70 2485
3506.25 2465
3506.81 2484
3507.37 2062
3507.93 2179
3508.49 2239
3509.05 2086
3509.61 2067
3510.16 1693
3510.72 1754
3511.28 1703
3511.84 1428
3512.40 1401
3512.96 1352
3513.52 1388
3514.08 1341
3514.63 1177
3515.19 1131
3515.75 1111
3516.31 1062
3516.87 1111
3517.43 1159
3517.99 1042
3518.55 984
3519.11 1017
3519.67 1074
3520.23 1005
3520.79 1058
3521.35 1003
3521.91 1002
3522.47 1038
3523.03 1031
3523.59 847
3524.15 986
3524.71 982
3525.26 1027
3525.82 1035
3526.38 937
3526.94 992
3527.50 1056
3528.07 997
3528.63 1092
3529.19 983
3529.75 999
3530.31 1004
3530.87 1021
3531.43 1018
3531.99 1014
3532.55 911
3533.11 887
3533.67 924
3534.23 978
3534.79 1011
3535.35 923
3535.91 876
3536.47 842
3537.03 932
3537.59 1008
3538.15 994
3538.72 1012
3539.28 903
3539.84 910
3540.40 928
3540.96 1025
3541.52 962
3542.08 915
3542.64 879
3543.20 964
3543.77 1021
3544.33 1061
3544.89 960
3545.45 967
3546.01 1029
3546.57 902
3547.14 948
3547.70 946
3548.26 937
3548.82 950
3549.38 975
3549.94 1118
3550.51 873
3551.07 924
3551.63 852
3552.19 896
3552.75 782
3553.32 761
3553.88 852
3554.44 848
3555.00 772
3555.56 771
3556.13 773
3556.69 871
3557.25 751
3557.81 990
3558.38 835
3558.94 810
3559.50 815
3560.06 746
3560.63 841
3561.19 769
3561.75 723
3562.32 776
3562.88 918
3563.44 885
3564.00 815
3564.57 841
3565.13 955
3565.69 900
3566.26 971
3566.82 983
3567.38 936
3567.95 905
3568.51 906
3569.07 725
3569.64 771
3570.20 836
3570.76 801
3571.33 785
3571.89 768
3572.45 815
3573.02 813
3573.58 787
3574.15 866
3574.71 810
3575.27 837
3575.84 941
3576.40 1070
3576.96 973
3577.53 950
3578.09 1042
3578.66 966
3579.22 953
3579.79 1120
3580.35 964
3580.91 833
3581.48 767
3582.04 831
3582.61 789
3583.17 868
3583.74 875
3584.30 944
3584.87 806
3585.43 867
3585.99 970
3586.56 953
3587.12 740
3587.69 878
3588.25 964
3588.82 821
3589.38 783
3589.95 803
3590.51 714
3591.08 767
3591.64 859
3592.21 845
3592.77 854
3593.34 894
3593.91 779
3594.47 839
3595.04 768
3595.60 781
3596.17 760
3596.73 800
3597.30 816
3597.86 805
3598.43 736
3599.00 744
3599.56 776
3600.13 730
3600.69 729
3601.26 755
3601.82 589
3602.39 704
3602.96 676
3603.52 662
3604.09 677
3604.65 677
3605.22 678
3605.79 664
3606.35 752
3606.92 763
3607.49 692
3608.05 625
3608.62 723
3609.19 698
3609.75 640
3610.32 712
3610.89 567
3611.45 624
3612.02 630
3612.59 648
3613.15 756
3613.72 730
3614.29 694
3614.85 858
3615.42 731
3615.99 651
3616.55 700
3617.12 757
3617.69 731
3618.26 852
3618.82 915
3619.39 888
3619.96 822
3620.53 721
3621.09 832
3621.66 821
3622.23 850
3622.80 868
3623.36 788
3623.93 835
3624.50 852
3625.07 833
3625.63 814
3626.20 690
3626.77 633
3627.34 702
3627.91 666
3628.47 731
3629.04 729
3629.61 768
3630.18 760
3630.75 693
3631.31 681
3631.88 697
3632.45 705
3633.02 789
3633.59 744
3634.16 731
3634.73 712
3635.29 671
3635.86 708
3636.43 754
3637.00 645
3637.57 744
3638.14 814
3638.71 730
3639.28 792
3639.84 827
3640.41 790
3640.98 885
3641.55 823
3642.12 798
3642.69 839
3643.26 909
3643.83 893
3644.40 895
3644.97 929
3645.54 918
3646.11 835
3646.67 813
3647.24 864
3647.81 934
3648.38 832
3648.95 969
3649.52 1030
3650.09 885
3650.66 813
3651.23 877
3651.80 1019
3652.37 904
3652.94 1097
3653.51 964
3654.08 882
3654.65 851
3655.22 828
3655.79 856
3656.36 913
3656.93 893
3657.50 847
3658.07 861
3658.64 932
3659.21 918
3659.78 933
3660.35 995
3660.93 922
3661.50 942
3662.07 1022
3662.64 800
3663.21 754
3663.78 894
3664.35 964
3664.92 1005
3665.49 904
3666.06 822
3666.63 950
3667.20 1110
3667.78 971
3668.35 993
3668.92 1057
3669.49 967
3670.06 862
3670.63 828
3671.20 882
3671.77 779
3672.35 687
3672.92 825
3673.49 844
3674.06 843
3674.63 814
3675.20 886
3675.78 945
3676.35 735
3676.92 784
3677.49 807
3678.06 870
3678.64 807
3679.21 714
3679.78 690
3680.35 778
3680.92 777
3681.50 699
3682.07 680
3682.64 784
3683.21 721
3683.79 799
3684.36 768
3684.93 729
3685.50 757
3686.07 694
3686.65 736
3687.22 771
3687.79 782
3688.37 730
3688.94 796
3689.51 793
3690.08 732
3690.66 802
3691.23 768
3691.80 763
3692.38 734
3692.95 804
3693.52 737
3694.10 691
3694.67 738
3695.24 785
3695.81 709
3696.39 728
3696.96 686
3697.54 678
3698.11 762
3698.68 737
3699.26 714
3699.83 723
3700.40 756
3700.98 759
3701.55 719
3702.12 678
3702.70 666
3703.27 624
3703.85 675
3704.42 716
3704.99 709
3705.57 764
3706.14 836
3706.72 817
3707.29 899
3707.86 931
3708.44 883
3709.01 736
3709.59 722
3710.16 708
3710.74 907
3711.31 905
3711.89 684
3712.46 711
3713.03 802
3713.61 764
3714.18 806
3714.76 800
3715.33 778
3715.91 790
3716.48 732
3717.06 671
3717.63 742
3718.21 738
3718.78 712
3719.36 648
3719.93 660
3720.51 747
3721.08 697
3721.66 697
3722.23 746
3722.81 835
3723.39 778
3723.96 765
3724.54 737
3725.11 761
3725.69 735
3726.26 737
3726.84 685
3727.41 686
3727.99 681
3728.57 702
3729.14 753
3729.72 780
3730.29 758
3730.87 788
3731.45 817
3732.02 756
3732.60 729
3733.17 726
3733.75 737
3734.33 892
3734.90 901
3735.48 815
3736.06 766
3736.63 773
3737.21 744
3737.79 648
3738.36 652
3738.94 743
3739.52 709
3740.09 845
3740.67 724
3741.25 695
3741.82 726
3742.40 769
3742.98 720
3743.55 633
3744.13 724
3744.71 577
3745.28 650
3745.86 635
3746.44 701
3747.02 664
3747.59 719
3748.17 667
3748.75 606
3749.33 651
3749.90 630
3750.48 589
3751.06 547
3751.64 651
3752.21 709
3752.79 708
3753.37 768
3753.95 704
3754.52 674
3755.10 640
3755.68 732
3756.26 699
3756.84 754
3757.41 731
3757.99 735
3758.57 738
3759.15 682
3759.73 708
3760.31 742
3760.88 629
3761.46 674
3762.04 673
3762.62 674
3763.20 702
3763.78 787
3764.35 791
3764.93 769
3765.51 820
3766.09 695
3766.67 738
3767.25 709
3767.83 727
3768.41 687
3768.99 644
3769.56 650
3770.14 792
3770.72 708
3771.30 873
3771.88 772
3772.46 664
3773.04 638
3773.62 817
3774.20 711
3774.78 666
3775.36 644
3775.94 638
3776.52 680
3777.10 732
3777.67 808
3778.25 752
3778.83 643
3779.41 629
3779.99 627
3780.57 717
3781.15 587
3781.73 588
3782.31 571
3782.89 647
3783.47 689
3784.05 738
3784.63 703
3785.21 650
3785.79 760
3786.37 673
3786.95 645
3787.54 705
3788.12 645
3788.70 600
3789.28 637
3789.86 599
3790.44 691
3791.02 718
3791.60 645
3792.18 746
3792.76 699
3793.34 646
3793.92 700
3794.50 685
3795.08 645
3795.66 725
3796.25 748
3796.83 674
3797.41 667
3797.99 760
3798.57 706
3799.15 781
3799.73 784
3800.31 800
3800.90 718
3801.48 839
3802.06 699
3802.64 749
3803.22 688
3803.80 716
3804.39 835
3804.97 819
3805.55 675
3806.13 656
3806.71 704
3807.29 902
3807.88 828
3808.46 833
3809.04 815
3809.62 853
3810.20 883
3810.79 769
3811.37 750
3811.95 905
3812.53 953
3813.12 976
3813.70 885
3814.28 850
3814.86 911
3815.45 848
3816.03 846
3816.61 759
3817.19 792
3817.78 835
3818.36 892
3818.94 782
3819.52 747
3820.11 678
3820.69 629
3821.27 654
3821.86 606
3822.44 621
3823.02 654
3823.61 695
3824.19 696
3824.77 561
3825.36 678
3825.94 701
3826.52 787
3827.11 729
3827.69 715
3828.27 650
3828.86 682
3829.44 611
3830.02 615
3830.61 666
3831.19 684
3831.77 669
3832.36 682
3832.94 627
3833.53 678
3834.11 702
3834.69 775
3835.28 769
3835.86 757
3836.45 736
3837.03 730
3837.61 674
3838.20 676
3838.78 734
3839.37 662
3839.95 648
3840.54 644
3841.12 664
3841.70 553
3842.29 580
3842.87 687
3843.46 695
3844.04 630
3844.63 688
3845.21 667
3845.80 724
3846.38 783
3846.97 747
3847.55 812
3848.14 724
3848.72 697
3849.31 752
3849.89 607
3850.48 631
3851.06 644
3851.65 669
3852.23 690
3852.82 776
3853.40 680
3853.99 671
3854.58 619
3855.16 631
3855.75 750
3856.33 748
3856.92 766
3857.50 799
3858.09 711
3858.68 683
3859.26 752
3859.85 793
3860.43 731
3861.02 652
3861.60 610
3862.19 615
3862.78 643
3863.36 632
3863.95 630
3864.54 756
3865.12 761
3865.71 736
3866.29 727
3866.88 735
3867.47 733
3868.05 715
3868.64 629
3869.23 675
3869.81 701
3870.40 801
3870.99 706
3871.57 743
3872.16 527
3872.75 565
3873.33 602
3873.92 642
3874.51 676
3875.10 672
3875.68 777
3876.27 745
3876.86 680
3877.44 696
3878.03 777
3878.62 825
3879.21 836
3879.79 789
3880.38 751
3880.97 661
3881.56 700
3882.14 673
3882.73 684
3883.32 654
3883.91 613
3884.49 717
3885.08 698
3885.67 792
3886.26 723
3886.85 696
3887.43 758
3888.02 846
3888.61 898
3889.20 844
3889.79 818
3890.38 826
3890.96 946
3891.55 871
3892.14 892
3892.73 935
3893.32 740
3893.91 818
3894.49 740
3895.08 679
3895.67 650
3896.26 666
3896.85 742
3897.44 804
3898.03 696
3898.61 813
3899.20 770
3899.79 697
3900.38 717
3900.97 800
3901.56 741
3902.15 757
3902.74 802
3903.33 778
3903.92 783
3904.51 931
3905.09 941
3905.68 819
3906.27 1011
3906.86 911
3907.45 1024
3908.04 880
3908.63 806
3909.22 747
3909.81 818
3910.40 767
3910.99 754
3911.58 841
3912.17 721
3912.76 728
3913.35 686
3913.94 771
3914.53 700
3915.12 724
3915.71 819
3916.30 709
3916.89 716
3917.48 739
3918.07 730
3918.66 653
3919.25 633
3919.84 628
3920.43 583
3921.02 700
3921.61 750
3922.20 650
3922.80 639
3923.39 646
3923.98 723
3924.57 785
3925.16 711
3925.75 611
3926.34 723
3926.93 695
3927.52 604
3928.11 591
3928.70 583
3929.30 566
3929.89 654
3930.48 621
3931.07 693
3931.66 732
3932.25 654
3932.84 600
3933.44 645
3934.03 633
3934.62 620
3935.21 644
3935.80 607
3936.39 603
3936.98 601
3937.58 583
3938.17 674
3938.76 755
3939.35 725
3939.94 787
3940.54 818
3941.13 726
3941.72 713
3942.31 797
3942.90 786
3943.50 673
3944.09 634
3944.68 687
3945.27 705
3945.87 770
3946.46 746
3947.05 656
3947.64 675
3948.24 724
3948.83 683
3949.42 666
3950.01 647
3950.61 626
3951.20 677
3951.79 684
3952.39 634
3952.98 614
3953.57 669
3954.16 780
3954.76 762
3955.35 766
3955.94 672
3956.54 858
3957.13 823
3957.72 665
3958.32 672
3958.91 661
3959.50 691
3960.10 764
3960.69 744
3961.28 755
3961.88 813
3962.47 871
3963.07 838
3963.66 798
3964.25 810
3964.85 786
3965.44 784
3966.03 846
3966.63 763
3967.22 828
3967.82 770
3968.41 754
3969.00 801
3969.60 776
3970.19 845
3970.79 879
3971.38 874
3971.98 746
3972.57 586
3973.17 685
3973.76 709
3974.35 667
3974.95 735
3975.54 841
3976.14 857
3976.73 914
3977.33 835
3977.92 934
3978.52 892
3979.11 888
3979.71 837
3980.30 868
3980.90 816
3981.49 785
3982.09 817
3982.68 798
3983.28 845
3983.87 814
3984.47 880
3985.06 825
3985.66 861
3986.25 813
3986.85 790
3987.45 800
3988.04 859
3988.64 879
3989.23 855
3989.83 833
3990.42 878
3991.02 880
3991.62 932
3992.21 926
3992.81 850
3993.40 828
3994.00 776
3994.60 814
3995.19 921
3995.79 957
3996.38 921
3996.98 901
3997.58 887
3998.17 910
3998.77 898
3999.37 943
3999.96 993
4000.56 714
4001.15 689
4001.75 729
4002.35 739
4002.94 847
4003.54 828
4004.14 829
4004.73 808
4005.33 813
4005.93 668
4006.53 668
4007.12 806
4007.72 774
4008.32 821
4008.91 814
4009.51 844
4010.11 861
4010.71 753
4011.30 690
4011.90 695
4012.50 649
4013.10 709
4013.69 775
4014.29 797
4014.89 841
4015.49 649
4016.08 617
4016.68 722
4017.28 723
4017.88 686
4018.47 651
4019.07 635
4019.67 680
4020.27 736
4020.87 715
4021.46 878
4022.06 801
4022.66 760
4023.26 812
4023.86 800
4024.45 833
4025.05 789
4025.65 816
4026.25 838
4026.85 925
4027.45 899
4028.05 957
4028.64 1047
4029.24 967
4029.84 947
4030.44 928
4031.04 920
4031.64 780
4032.24 802
4032.84 995
4033.43 922
4034.03 975
4034.63 955
4035.23 1019
4035.83 925
4036.43 792
4037.03 747
4037.63 718
4038.23 727
4038.83 764
4039.43 791
4040.03 709
4040.63 744
4041.22 821
4041.82 849
4042.42 719
4043.02 795
4043.62 666
4044.22 701
4044.82 637
4045.42 697
4046.02 753
4046.62 636
4047.22 691
4047.82 609
4048.42 677
4049.02 773
4049.62 664
4050.22 684
4050.82 643
4051.42 744
4052.02 679
4052.62 625
4053.22 639
4053.83 640
4054.43 744
4055.03 805
4055.63 801
4056.23 620
4056.83 660
4057.43 665
4058.03 655
4058.63 675
4059.23 661
4059.83 724
4060.43 606
4061.03 568
4061.64 663
4062.24 638
4062.84 611
4063.44 656
4064.04 604
4064.64 709
4065.24 776
4065.84 654
4066.45 689
4067.05 652
4067.65 672
4068.25 656
4068.85 660
4069.45 610
4070.05 672
4070.66 634
4071.26 737
4071.86 571
4072.46 597
4073.06 613
4073.67 557
4074.27 564
4074.87 655
4075.47 569
4076.07 739
4076.68 723
4077.28 620
4077.88 645
4078.48 609
4079.09 592
4079.69 629
4080.29 579
4080.89 553
4081.50 582
4082.10 604
4082.70 681
4083.30 592
4083.91 765
4084.51 641
4085.11 654
4085.71 563
4086.32 609
4086.92 655
4087.52 627
4088.13 676
4088.73 549
4089.33 614
4089.94 672
4090.54 718
4091.14 722
4091.74 745
4092.35 671
4092.95 638
4093.55 697
4094.16 583
4094.76 635
4095.37 638
4095.97 557
4096.57 535
4097.18 681
4097.78 661
4098.38 641
4098.99 679
4099.59 686
4100.20 689
4100.80 731
4101.40 645
4102.01 671
4102.61 694
4103.22 685
4103.82 705
4104.42 699
4105.03 763
4105.63 792
4106.24 704
4106.84 604
4107.45 602
4108.05 680
4108.65 730
4109.26 689
4109.86 739
4110.47 702
4111.07 730
4111.68 724
4112.28 732
4112.89 605
4113.49 579
4114.10 577
4114.70 654
4115.31 719
4115.91 666
4116.52 698
4117.12 663
4117.73 677
4118.33 662
4118.94 596
4119.54 582
4120.15 596
4120.75 570
4121.36 578
4121.97 672
4122.57 590
4123.18 569
4123.78 670
4124.39 603
4124.99 602
4125.60 677
4126.21 667
4126.81 675
4127.42 573
4128.02 619
4128.63 627
4129.24 630
4129.84 568
4130.45 649
4131.05 673
4131.66 689
4132.27 735
4132.87 745
4133.48 697
4134.08 621
4134.69 633
4135.30 655
4135.90 712
4136.51 643
4137.12 575
4137.72 649
4138.33 766
4138.94 745
4139.54 669
4140.15 693
4140.76 804
4141.37 718
4141.97 721
4142.58 791
4143.19 867
4143.79 850
4144.40 766
4145.01 757
4145.61 746
4146.22 832
4146.83 788
4147.44 769
4148.04 661
4148.65 721
4149.26 699
4149.87 735
4150.47 695
4151.08 670
4151.69 611
4152.30 613
4152.91 676
4153.51 642
4154.12 587
4154.73 643
4155.34 672
4155.94 667
4156.55 617
4157.16 636
4157.77 715
4158.38 720
4158.99 715
4159.59 738
4160.20 637
4160.81 627
4161.42 697
4162.03 673
4162.64 651
4163.24 618
4163.85 626
4164.46 649
4165.07 628
4165.68 679
4166.29 669
4166.90 727
4167.51 709
4168.11 683
4168.72 593
4169.33 658
4169.94 615
4170.55 609
4171.16 654
4171.77 626
4172.38 704
4172.99 606
4173.60 641
4174.21 735
4174.81 643
4175.42 675
4176.03 648
4176.64 618
4177.25 775
4177.86 737
4178.47 660
4179.08 658
4179.69 563
4180.30 693
4180.91 699
4181.52 740
4182.13 715
4182.74 694
4183.35 650
4183.96 638
4184.57 657
4185.18 744
4185.79 711
4186.40 627
4187.01 592
4187.62 665
4188.23 626
4188.84 602
4189.45 571
4190.06 660
4190.67 703
4191.29 712
4191.90 726
4192.51 710
4193.12 728
4193.73 806
4194.34 762
4194.95 740
4195.56 702
4196.17 697
4196.78 823
4197.39 773
4198.00 782
4198.62 812
4199.23 709
4199.84 640
4200.45 663
4201.06 674
4201.67 680
4202.28 727
4202.89 681
4203.51 700
4204.12 674
4204.73 655
4205.34 639
4205.95 615
4206.56 584
4207.18 685
4207.79 629
4208.40 623
4209.01 675
4209.62 743
4210.24 725
4210.85 686
4211.46 712
4212.07 735
4212.68 650
4213.30 699
4213.91 725
4214.52 721
4215.13 681
4215.74 648
4216.36 703
4216.97 704
4217.58 706
4218.19 682
4218.81 740
4219.42 851
4220.03 819
4220.65 770
4221.26 771
4221.87 723
4222.48 673
4223.10 715
4223.71 720
4224.32 698
4224.94 721
4225.55 664
4226.16 752
4226.78 745
4227.39 781
4228.00 766
4228.61 719
4229.23 853
4229.84 723
4230.46 721
4231.07 758
4231.68 828
4232.30 932
4232.91 985
4233.52 972
4234.14 1119
4234.75 1228
4235.36 1276
4235.98 1286
4236.59 1252
4237.21 1111
4237.82 1059
4238.43 1149
4239.05 1038
4239.66 905
4240.28 843
4240.89 929
4241.50 856
4242.12 816
4242.73 829
4243.35 698
4243.96 793
4244.58 883
4245.19 768
4245.81 773
4246.42 799
4247.03 806
4247.65 750
4248.26 798
4248.88 755
4249.49 765
4250.11 847
4250.72 703
4251.34 751
4251.95 806
4252.57 754
4253.18 752
4253.80 789
4254.41 688
4255.03 735
4255.64 763
4256.26 739
4256.88 716
4257.49 678
4258.11 667
4258.72 627
4259.34 632
4259.95 686
4260.57 619
4261.18 648
4261.80 694
4262.42 741
4263.03 735
4263.65 720
4264.26 703
4264.88 800
4265.49 791
4266.11 778
4266.73 842
4267.34 725
4267.96 762
4268.58 740
4269.19 827
4269.81 869
4270.42 831
4271.04 773
4271.66 811
4272.27 734
4272.89 707
4273.51 729
4274.12 767
4274.74 706
4275.36 712
4275.97 761
4276.59 690
4277.21 664
4277.82 759
4278.44 687
4279.06 696
4279.67 684
4280.29 708
4280.91 749
4281.53 730
4282.14 612
4282.76 514
4283.38 569
4283.99 573
4284.61 595
4285.23 622
4285.85 628
4286.46 755
4287.08 648
4287.70 756
4288.32 671
4288.93 734
4289.55 735
4290.17 725
4290.79 784
4291.41 784
4292.02 652
4292.64 728
4293.26 755
4293.88 801
4294.50 674
4295.11 797
4295.73 733
4296.35 689
4296.97 667
4297.59 721
4298.21 646
4298.82 720
4299.44 757
4300.06 691
4300.68 705
4301.30 693
4301.92 668
4302.53 756
4303.15 752
4303.77 675
4304.39 759
4305.01 727
4305.63 694
4306.25 781
4306.87 769
4307.49 705
4308.10 752
4308.72 785
4309.34 665
4309.96 733
4310.58 753
4311.20 605
4311.82 720
4312.44 620
4313.06 678
4313.68 664
4314.30 674
4314.92 621
4315.54 581
4316.16 673
4316.78 747
4317.40 794
4318.02 739
4318.64 729
4319.26 670
4319.88 727
4320.50 687
4321.11 713
4321.74 720
4322.36 829
4322.98 721
4323.60 706
4324.22 833
4324.84 892
4325.46 985
4326.08 862
4326.70 964
4327.32 943
4327.94 919
4328.56 830
4329.18 859
4329.80 893
4330.42 924
4331.04 850
4331.66 798
4332.28 891
4332.90 1053
4333.52 980
4334.15 1030
4334.77 1201
4335.39 1383
4336.01 1371
4336.63 1458
4337.25 1492
4337.87 1661
4338.49 1567
4339.11 1560
4339.74 1532
4340.36 1371
4340.98 1516
4341.60 1422
4342.22 1522
4342.84 1653
4343.46 1602
4344.09 1863
4344.71 2133
4345.33 2131
4345.95 2234
4346.57 2478
4347.19 2676
4347.82 2866
4348.44 2815
4349.06 2842
4349.68 2831
4350.30 2329
4350.93 2172
4351.55 1823
4352.17 1510
4352.79 1429
4353.42 1320
4354.04 1211
4354.66 1049
4355.28 1090
4355.91 1181
4356.53 1025
4357.15 1103
4357.77 1086
4358.40 991
4359.02 999
4359.64 988
4360.26 949
4360.89 871
4361.51 1007
4362.13 1177
4362.76 1052
4363.38 1058
4364.00 1125
4364.62 1014
4365.25 902
4365.87 767
4366.49 820
4367.12 848
4367.74 881
4368.36 762
4368.99 764
4369.61 763
4370.23 903
4370.86 842
4371.48 879
4372.11 753
4372.73 762
4373.35 744
4373.98 723
4374.60 860
4375.22 804
4375.85 778
4376.47 822
4377.10 817
4377.72 779
4378.34 870
4378.97 864
4379.59 816
4380.22 801
4380.84 800
4381.47 859
4382.09 846
4382.71 709
4383.34 778
4383.96 833
4384.59 757
4385.21 857
4385.84 783
4386.46 818
4387.09 803
4387.71 786
4388.34 729
4388.96 634
4389.59 746
4390.21 764
4390.84 707
4391.46 638
4392.09 621
4392.71 676
4393.34 705
4393.96 653
4394.59 669
4395.21 740
4395.84 756
4396.46 657
4397.09 680
4397.71 740
4398.34 710
4398.96 758
4399.59 652
4400.22 645
4400.84 726
4401.47 732
4402.09 757
4402.72 695
4403.34 628
4403.97 676
4404.60 675
4405.22 777
4405.85 853
4406.47 761
4407.10 712
4407.73 741
4408.35 720
4408.98 749
4409.61 718
4410.23 642
4410.86 671
4411.48 810
4412.11 785
4412.74 716
4413.36 637
4413.99 732
4414.62 656
4415.24 737
4415.87 748
4416.50 724
4417.12 747
4417.75 700
4418.38 706
4419.01 657
4419.63 617
4420.26 678
4420.89 700
4421.51 684
4422.14 576
4422.77 666
4423.40 662
4424.02 678
4424.65 650
4425.28 636
4425.91 609
4426.53 569
4427.16 591
4427.79 653
4428.42 704
4429.04 660
4429.67 643
4430.30 667
4430.93 697
4431.55 698
4432.18 720
4432.81 670
4433.44 682
4434.07 694
4434.69 712
4435.32 814
4435.95 785
4436.58 793
4437.21 802
4437.84 738
4438.46 669
4439.09 797
4439.72 786
4440.35 768
4440.98 674
4441.61 781
4442.24 667
4442.86 623
4443.49 675
4444.12 817
4444.75 729
4445.38 745
4446.01 718
4446.64 747
4447.27 704
4447.90 747
4448.52 718
4449.15 754
4449.78 816
4450.41 851
4451.04 881
4451.67 722
4452.30 678
4452.93 722
4453.56 740
4454.19 846
4454.82 912
4455.45 854
4456.08 816
4456.71 796
4457.34 771
4457.97 817
4458.60 855
4459.23 835
4459.86 799
4460.49 752
4461.12 685
4461.75 603
4462.38 677
4463.01 607
4463.64 591
4464.27 591
4464.90 617
4465.53 614
4466.16 619
4466.79 656
4467.42 652
4468.05 688
4468.68 690
4469.31 664
4469.94 673
4470.57 588
4471.20 578
4471.83 629
4472.46 685
4473.09 701
4473.72 619
4474.35 563
4474.99 651
4475.62 733
4476.25 659
4476.88 608
4477.51 567
4478.14 637
4478.77 680
4479.40 750
4480.03 724
4480.67 685
4481.30 622
4481.93 698
4482.56 728
4483.19 753
4483.82 818
4484.46 640
4485.09 679
4485.72 647
4486.35 616
4486.98 657
4487.61 690
4488.25 678
4488.88 685
4489.51 703
4490.14 697
4490.77 735
4491.41 734
4492.04 689
4492.67 726
4493.30 723
4493.94 699
4494.57 698
4495.20 626
4495.83 685
4496.46 752
4497.10 807
4497.73 819
4498.36 809
4498.99 842
4499.63 839
4500.26 1006
4500.89 936
4501.53 986
4502.16 1037
4502.79 1061
4503.42 983
4504.06 959
4504.69 987
4505.32 914
4505.96 787
4506.59 808
4507.22 852
4507.86 769
4508.49 832
4509.12 736
4509.76 751
4510.39 733
4511.02 811
4511.66 820
4512.29 808
4512.92 892
4513.56 767
4514.19 742
4514.83 710
4515.46 670
4516.09 679
4516.73 658
4517.36 614
4517.99 666
4518.63 695
4519.26 630
4519.90 675
4520.53 616
4521.17 721
4521.80 678
4522.43 665
4523.07 734
4523.70 664
4524.34 606
4524.97 708
4525.61 675
4526.24 653
4526.88 701
4527.51 692
4528.14 690
4528.78 731
4529.41 803
4530.05 847
4530.68 724
4531.32 726
4531.95 709
4532.59 875
4533.22 749
4533.86 664
4534.49 775
4535.13 688
4535.76 747
4536.40 748
4537.04 771
4537.67 779
4538.31 815
4538.94 820
4539.58 706
4540.21 742
4540.85 702
4541.48 680
4542.12 724
4542.76 678
4543.39 665
4544.03 620
4544.66 652
4545.30 605
4545.93 610
4546.57 612
4547.21 604
4547.84 557
4548.48 667
4549.11 626
4549.75 644
4550.39 612
4551.02 624
4551.66 673
4552.30 657
4552.93 606
4553.57 674
4554.21 647
4554.84 739
4555.48 715
4556.12 685
4556.75 606
4557.39 594
4558.03 692
4558.66 654
4559.30 653
4559.94 576
4560.57 553
4561.21 661
4561.85 615
4562.48 602
4563.12 617
4563.76 609
4564.40 573
4565.03 616
4565.67 643
4566.31 783
4566.95 659
4567.58 657
4568.22 687
4568.86 708
4569.50 709
4570.13 733
4570.77 676
4571.41 677
4572.05 645
4572.68 654
4573.32 584
4573.96 718
4574.60 719
4575.24 635
4575.87 647
4576.51 661
4577.15 748
4577.79 668
4578.43 665
4579.06 738
4579.70 728
4580.34 713
4580.98 669
4581.62 660
4582.26 619
4582.90 706
4583.53 754
4584.17 635
4584.81 697
4585.45 799
4586.09 789
4586.73 699
4587.37 679
4588.01 636
4588.64 655
4589.28 709
4589.92 990
4590.56 1013
4591.20 1002
4591.84 868
4592.48 985
4593.12 1060
4593.76 1082
4594.40 1068
4595.04 948
4595.68 801
4596.31 816
4596.95 748
4597.59 739
4598.23 753
4598.87 726
4599.51 726
4600.15 748
4600.79 799
4601.43 780
4602.07 771
4602.71 701
4603.35 824
4603.99 710
4604.63 729
4605.27 701
4605.91 797
4606.55 713
4607.19 723
4607.83 581
4608.47 620
4609.11 673
4609.75 608
4610.39 687
4611.03 701
4611.68 721
4612.32 698
4612.96 746
4613.60 680
4614.24 671
4614.88 729
4615.52 692
4616.16 642
4616.80 741
4617.44 708
4618.08 690
4618.72 662
4619.36 645
4620.01 664
4620.65 614
4621.29 633
4621.93 644
4622.57 680
4623.21 589
4623.85 553
4624.50 612
4625.14 649
4625.78 674
4626.42 553
4627.06 598
4627.70 692
4628.34 678
4628.99 688
4629.63 652
4630.27 663
4630.91 775
4631.55 725
4632.20 614
4632.84 554
4633.48 645
4634.12 660
4634.76 700
4635.41 690
4636.05 708
4636.69 731
4637.33 789
4637.98 758
4638.62 815
4639.26 867
4639.90 802
4640.55 644
4641.19 639
4641.83 690
4642.47 726
4643.12 666
4643.76 693
4644.40 668
4645.04 654
4645.69 751
4646.33 711
4646.97 782
4647.62 682
4648.26 667
4648.90 646
4649.55 697
4650.19 693
4650.83 586
4651.48 658
4652.12 669
4652.76 605
4653.41 701
4654.05 648
4654.69 655
4655.34 726
4655.98 622
4656.62 527
4657.27 673
4657.91 739
4658.55 584
4659.20 615
4659.84 548
4660.49 608
4661.13 649
4661.77 636
4662.42 659
4663.06 693
4663.71 621
4664.35 579
4664.99 634
4665.64 605
4666.28 629
4666.93 598
4667.57 554
4668.22 586
4668.86 568
4669.51 700
4670.15 703
4670.79 587
4671.44 671
4672.08 682
4672.73 634
4673.37 628
4674.02 711
4674.66 684
4675.31 592
4675.95 617
4676.60 690
4677.24 654
4677.89 668
4678.53 617
4679.18 768
4679.82 741
4680.47 770
4681.12 751
4681.76 783
4682.41 620
4683.05 683
4683.70 745
4684.34 780
4684.99 728
4685.63 714
4686.28 748
4686.93 765
4687.57 654
4688.22 617
4688.86 622
4689.51 635
4690.15 581
4690.80 663
4691.45 696
4692.09 721
4692.74 739
4693.39 622
4694.03 731
4694.68 706
4695.32 758
4695.97 748
4696.62 757
4697.26 814
4697.91 851
4698.56 901
4699.20 950
4699.85 1051
4700.50 1065
4701.14 1040
4701.79 958
4702.44 876
4703.08 903
4703.73 795
4704.38 819
4705.02 733
4705.67 824
4706.32 820
4706.97 805
4707.61 850
4708.26 776
4708.91 792
4709.55 761
4710.20 800
4710.85 738
4711.50 778
4712.14 734
4712.79 744
4713.44 854
4714.09 737
4714.73 802
4715.38 681
4716.03 677
4716.68 672
4717.33 657
4717.97 702
4718.62 718
4719.27 671
4719.92 673
4720.57 716
4721.21 760
4721.86 809
4722.51 706
4723.16 697
4723.81 748
4724.45 739
4725.10 775
4725.75 749
4726.40 717
4727.05 788
4727.70 777
4728.35 928
4728.99 813
4729.64 654
4730.29 691
4730.94 790
4731.59 682
4732.24 628
4732.89 659
4733.54 652
4734.19 641
4734.83 671
4735.48 735
4736.13 617
4736.78 666
4737.43 680
4738.08 714
4738.73 755
4739.38 737
4740.03 687
4740.68 807
4741.33 758
4741.98 783
4742.63 865
4743.28 757
4743.93 694
4744.58 723
4745.23 764
4745.87 867
4746.52 706
4747.17 786
4747.82 874
4748.47 903
4749.12 911
4749.77 939
4750.42 1050
4751.08 1075
4751.73 997
4752.38 1021
4753.03 1053
4753.68 1070
4754.33 1113
4754.98 1019
4755.63 1057
4756.28 1010
4756.93 855
4757.58 824
4758.23 852
4758.88 926
4759.53 723
4760.18 738
4760.83 785
4761.48 693
4762.13 632
4762.79 755
4763.44 707
4764.09 753
4764.74 774
4765.39 775
4766.04 780
4766.69 727
4767.34 751
4767.99 821
4768.65 768
4769.30 758
4769.95 789
4770.60 763
4771.25 765
4771.90 780
4772.56 672
4773.21 688
4773.86 704
4774.51 656
4775.16 710
4775.81 658
4776.47 666
4777.12 750
4777.77 669
4778.42 698
4779.07 739
4779.73 704
4780.38 768
4781.03 797
4781.68 716
4782.34 843
4782.99 822
4783.64 808
4784.29 732
4784.94 827
4785.60 818
4786.25 794
4786.90 770
4787.56 823
4788.21 873
4788.86 889
4789.51 748
4790.17 902
4790.82 912
4791.47 878
4792.13 1007
4792.78 987
4793.43 1068
4794.08 1017
4794.74 926
4795.39 866
4796.04 859
4796.70 987
4797.35 877
4798.00 825
4798.66 844
4799.31 622
4799.96 793
4800.62 820
4801.27 750
4801.93 777
4802.58 745
4803.23 932
4803.89 768
4804.54 705
4805.19 777
4805.85 811
4806.50 805
4807.16 691
4807.81 710
4808.46 734
4809.12 643
4809.77 711
4810.43 832
4811.08 752
4811.73 703
4812.39 785
4813.04 873
4813.70 830
4814.35 873
4815.01 744
4815.66 839
4816.32 870
4816.97 814
4817.63 779
4818.28 872
4818.94 880
4819.59 847
4820.24 898
4820.90 873
4821.55 804
4822.21 927
4822.86 1033
4823.52 970
4824.18 870
4824.83 906
4825.49 1032
4826.14 924
4826.80 857
4827.45 910
4828.11 1002
4828.76 869
4829.42 950
4830.07 963
4830.73 919
4831.38 1016
4832.04 1180
4832.70 1082
4833.35 994
4834.01 1047
4834.66 1190
4835.32 1156
4835.98 1276
4836.63 1276
4837.29 1143
4837.94 1152
4838.60 1137
4839.26 1218
4839.91 1194
4840.57 1223
4841.22 1244
4841.88 1175
4842.54 1460
4843.19 1342
4843.85 1324
4844.51 1399
4845.16 1466
4845.82 1419
4846.48 1435
4847.13 1524
4847.79 1707
4848.45 1868
4849.10 1987
4849.76 2075
4850.42 2102
4851.07 2208
4851.73 2228
4852.39 2303
4853.05 2169
4853.70 2112
4854.36 2149
4855.02 2192
4855.68 2140
4856.33 2037
4856.99 1981
4857.65 2079
4858.30 2137
4858.96 2192
4859.62 2327
4860.28 2432
4860.94 2228
4861.59 2204
4862.25 1988
4862.91 2008
4863.57 1927
4864.22 1733
4864.88 1906
4865.54 1991
4866.20 1875
4866.86 1823
4867.51 1772
4868.17 1783
4868.83 1714
4869.49 1907
4870.15 1656
4870.81 1524
4871.46 1615
4872.12 1415
4872.78 1525
4873.44 1454
4874.10 1385
4874.76 1422
4875.41 1340
4876.07 1400
4876.73 1221
4877.39 1265
4878.05 1284
4878.71 1211
4879.37 1301
4880.03 1327
4880.69 1218
4881.34 1177
4882.00 1169
4882.66 1323
4883.32 1127
4883.98 937
4884.64 1098
4885.30 1026
4885.96 946
4886.62 1148
4887.28 1145
4887.94 1085
4888.60 1094
4889.26 1174
4889.92 1226
4890.58 1377
4891.24 1293
4891.89 1155
4892.55 1244
4893.21 1213
4893.87 1117
4894.53 1149
4895.19 1124
4895.85 962
4896.51 1015
4897.17 1017
4897.83 971
4898.49 912
4899.16 942
4899.82 946
4900.48 933
4901.14 935
4901.80 942
4902.46 916
4903.12 928
4903.78 826
4904.44 910
4905.10 878
4905.76 834
4906.42 964
4907.08 876
4907.74 826
4908.40 817
4909.06 890
4909.72 788
4910.39 769
4911.05 904
4911.71 908
4912.37 873
4913.03 731
4913.69 851
4914.35 868
4915.01 775
4915.68 870
4916.34 847
4917.00 834
4917.66 851
4918.32 910
4918.98 850
4919.64 939
4920.31 777
4920.97 704
4921.63 759
4922.29 711
4922.95 735
4923.62 738
4924.28 726
4924.94 818
4925.60 702
4926.26 766
4926.93 824
4927.59 762
4928.25 724
4928.91 768
4929.57 742
4930.24 740
4930.90 785
4931.56 798
4932.22 779
4932.89 778
4933.55 815
4934.21 807
4934.87 642
4935.54 725
4936.20 832
4936.86 715
4937.53 656
4938.19 730
4938.85 758
4939.51 730
4940.18 766
4940.84 704
4941.50 625
4942.17 670
4942.83 730
4943.49 681
4944.16 724
4944.82 624
4945.48 713
4946.15 754
4946.81 781
4947.47 687
4948.14 804
4948.80 673
4949.46 659
4950.13 618
4950.79 630
4951.45 697
4952.12 696
4952.78 760
4953.45 810
4954.11 812
4954.77 765
4955.44 647
4956.10 681
4956.77 576
4957.43 583
4958.09 626
4958.76 634
4959.42 593
4960.09 648
4960.75 717
4961.42 705
4962.08 709
4962.75 736
4963.41 778
4964.07 661
4964.74 806
4965.40 883
4966.07 972
4966.73 839
4967.40 801
4968.06 773
4968.73 675
4969.39 708
4970.06 681
4970.72 607
4971.39 591
4972.05 629
4972.72 608
4973.38 746
4974.05 693
4974.71 665
4975.38 625
4976.05 647
4976.71 665
4977.38 704
4978.04 668
4978.71 686
4979.37 704
4980.04 795
4980.70 669
4981.37 762
4982.04 737
4982.70 711
4983.37 788
4984.03 694
4984.70 638
4985.37 585
4986.03 671
4986.70 670
4987.36 597
4988.03 702
4988.70 689
4989.36 639
4990.03 799
4990.70 705
4991.36 770
4992.03 855
4992.69 814
4993.36 753
4994.03 691
4994.69 739
4995.36 811
4996.03 767
4996.69 692
4997.36 658
4998.03 706
4998.70 706
4999.36 673
5000.03 647
5000.70 597
5001.36 620
5002.03 543
5002.70 581
5003.37 573
5004.03 585
5004.70 603
5005.37 594
5006.03 530
5006.70 529
5007.37 545
5008.04 568
5008.70 589
5009.37 657
5010.04 709
5010.71 658
5011.38 607
5012.04 567
5012.71 614
5013.38 630
5014.05 644
5014.72 704
5015.38 661
5016.05 595
5016.72 670
5017.39 694
5018.06 623
5018.72 675
5019.39 703
5020.06 647
5020.73 653
5021.40 641
5022.07 650
5022.73 583
5023.40 586
5024.07 653
5024.74 695
5025.41 658
5026.08 714
5026.75 635
5027.42 686
5028.08 605
5028.75 592
5029.42 650
5030.09 628
5030.76 618
5031.43 610
5032.10 555
5032.77 633
5033.44 535
5034.11 575
5034.78 673
5035.45 656
5036.11 676
5036.78 666
5037.45 668
5038.12 593
5038.79 620
5039.46 712
5040.13 590
5040.80 658
5041.47 636
5042.14 641
5042.81 733
5043.48 543
5044.15 630
5044.82 602
5045.49 592
5046.16 653
5046.83 652
5047.50 542
5048.17 594
5048.84 605
5049.51 605
5050.18 599
5050.85 644
5051.52 508
5052.19 546
5052.86 608
5053.54 662
5054.21 626
5054.88 659
5055.55 680
5056.22 698
5056.89 725
5057.56 664
5058.23 560
5058.90 569
5059.57 563
5060.24 626
5060.91 604
5061.59 573
5062.26 546
5062.93 667
5063.60 630
5064.27 544
5064.94 559
5065.61 583
5066.28 661
5066.96 603
5067.63 539
5068.30 640
5068.97 600
5069.64 631
5070.31 618
5070.99 626
5071.66 610
5072.33 605
5073.00 560
5073.67 605
5074.35 629
5075.02 634
5075.69 583
5076.36 631
5077.03 694
5077.71 603
5078.38 637
5079.05 686
5079.72 674
5080.39 729
5081.07 732
5081.74 689
5082.41 706
5083.08 668
5083.76 658
5084.43 642
5085.10 707
5085.78 671
5086.45 682
5087.12 734
5087.79 656
5088.47 655
5089.14 670
5089.81 661
5090.49 778
5091.16 694
5091.83 665
5092.51 800
5093.18 770
5093.85 722
5094.52 738
5095.20 647
5095.87 645
5096.54 713
5097.22 730
5097.89 691
5098.57 653
5099.24 707
5099.91 732
5100.59 629
5101.26 634
5101.93 619
5102.61 615
5103.28 583
5103.96 700
5104.63 664
5105.30 621
5105.98 729
5106.65 748
5107.33 695
5108.00 602
5108.67 605
5109.35 617
5110.02 692
5110.70 671
5111.37 659
5112.05 648
5112.72 608
5113.40 641
5114.07 608
5114.74 604
5115.42 627
5116.09 612
5116.77 589
5117.44 590
5118.12 614
5118.79 627
5119.47 678
5120.14 653
5120.82 595
5121.49 550
5122.17 593
5122.84 659
5123.52 586
5124.19 572
5124.87 572
5125.54 707
5126.22 686
5126.90 589
5127.57 593
5128.25 583
5128.92 562
5129.60 593
5130.27 562
5130.95 454
5131.62 495
5132.30 635
5132.98 614
5133.65 611
5134.33 588
5135.00 590
5135.68 662
5136.36 711
5137.03 608
5137.71 690
5138.38 672
5139.06 666
5139.74 720
5140.41 657
5141.09 713
5141.77 662
5142.44 649
5143.12 627
5143.80 583
5144.47 588
5145.15 584
5145.83 634
5146.50 489
5147.18 512
5147.86 549
5148.53 570
5149.21 547
5149.89 539
5150.56 513
5151.24 502
5151.92 585
5152.60 558
5153.27 431
5153.95 576
5154.63 588
5155.30 615
5155.98 585
5156.66 541
5157.34 555
5158.01 556
5158.69 589
5159.37 632
5160.05 529
5160.72 584
5161.40 635
5162.08 485
5162.76 444
5163.44 457
5164.11 626
5164.79 651
5165.47 604
5166.15 571
5166.83 573
5167.50 579
5168.18 656
5168.86 569
5169.54 607
5170.22 635
5170.89 694
5171.57 658
5172.25 592
5172.93 555
5173.61 524
5174.29 546
5174.97 612
5175.64 537
5176.32 603
5177.00 625
5177.68 595
5178.36 700
5179.04 710
5179.72 656
5180.40 666
5181.08 723
5181.75 795
5182.43 631
5183.11 672
5183.79 664
5184.47 571
5185.15 640
5185.83 579
5186.51 570
5187.19 545
5187.87 607
5188.55 548
5189.23 516
5189.91 583
5190.59 592
5191.27 542
5191.95 480
5192.63 503
5193.31 575
5193.98 532
5194.66 593
5195.34 580
5196.02 597
5196.70 638
5197.38 597
5198.07 602
5198.75 637
5199.43 665
5200.11 620
5200.79 537
5201.47 516
5202.15 523
5202.83 601
5203.51 498
5204.19 557
5204.87 577
5205.55 595
5206.23 602
5206.91 567
5207.59 555
5208.27 556
5208.95 595
5209.63 608
5210.31 682
5211.00 618
5211.68 624
5212.36 570
5213.04 584
5213.72 530
5214.40 689
5215.08 567
5215.76 635
5216.45 556
5217.13 632
5217.81 683
5218.49 673
5219.17 673
5219.85 738
5220.53 716
5221.22 706
5221.90 621
5222.58 628
5223.26 679
5223.94 649
5224.62 683
5225.31 684
5225.99 693
5226.67 569
5227.35 624
5228.03 523
5228.72 552
5229.40 571
5230.08 610
5230.76 644
5231.45 649
5232.13 610
5232.81 627
5233.49 560
5234.18 576
5234.86 531
5235.54 537
5236.22 547
5236.91 594
5237.59 605
5238.27 599
5238.95 669
5239.64 619
5240.32 611
5241.00 663
5241.69 652
5242.37 643
5243.05 586
5243.73 569
5244.42 597
5245.10 641
5245.78 626
5246.47 611
5247.15 551
5247.83 520
5248.52 495
5249.20 507
5249.88 577
5250.57 659
5251.25 601
5251.94 563
5252.62 594
5253.30 543
5253.99 694
5254.67 577
5255.35 548
5256.04 538
5256.72 575
5257.41 509
5258.09 543
5258.77 593
5259.46 617
5260.14 603
5260.83 602
5261.51 684
5262.20 549
5262.88 592
5263.56 623
5264.25 688
5264.93 738
5265.62 757
5266.30 668
5266.99 583
5267.67 603
5268.36 552
5269.04 620
5269.73 677
5270.41 682
5271.10 620
5271.78 605
5272.47 605
5273.15 658
5273.84 651
5274.52 681
5275.21 593
5275.89 590
5276.58 588
5277.26 602
5277.95 667
5278.63 607
5279.32 537
5280.00 587
5280.69 633
5281.37 632
5282.06 741
5282.75 695
5283.43 579
5284.12 667
5284.80 625
5285.49 590
5286.17 558
5286.86 670
5287.55 580
5288.23 541
5288.92 611
5289.60 608
5290.29 610
5290.98 514
5291.66 592
5292.35 598
5293.04 546
5293.72 568
5294.41 639
5295.10 592
5295.78 508
5296.47 492
5297.15 659
5297.84 633
5298.53 584
5299.21 610
5299.90 591
5300.59 608
5301.28 630
5301.96 637
5302.65 599
5303.34 595
5304.02 627
5304.71 677
5305.40 649
5306.08 704
5306.77 656
5307.46 659
5308.15 650
5308.83 602
5309.52 584
5310.21 625
5310.90 601
5311.58 632
5312.27 693
5312.96 713
5313.65 678
5314.33 774
5315.02 676
5315.71 603
5316.40 547
5317.09 625
5317.77 628
5318.46 662
5319.15 735
5319.84 708
5320.53 718
5321.21 790
5321.90 903
5322.59 779
5323.28 737
5323.97 729
5324.65 709
5325.34 715
5326.03 618
5326.72 582
5327.41 567
5328.10 640
5328.79 635
5329.47 596
5330.16 522
5330.85 504
5331.54 559
5332.23 642
5332.92 532
5333.61 586
5334.30 543
5334.99 583
5335.67 552
5336.36 557
5337.05 634
5337.74 608
5338.43 562
5339.12 611
5339.81 459
5340.50 557
5341.19 607
5341.88 567
5342.57 609
5343.26 686
5343.95 697
5344.64 751
5345.33 636
5346.02 626
5346.71 647
5347.40 612
5348.09 610
5348.78 596
5349.47 671
5350.16 605
5350.85 601
5351.54 663
5352.23 704
5352.92 691
5353.61 670
5354.30 684
5354.99 668
5355.68 629
5356.37 639
5357.06 603
5357.75 571
5358.44 527
5359.13 538
5359.82 588
5360.51 586
5361.20 583
5361.89 618
5362.58 667
5363.27 631
5363.97 598
5364.66 647
5365.35 594
5366.04 627
5366.73 509
5367.42 524
5368.11 576
5368.80 550
5369.49 554
5370.19 612
5370.88 541
5371.57 532
5372.26 595
5372.95 575
5373.64 624
5374.33 610
5375.03 623
5375.72 652
5376.41 537
5377.10 524
5377.79 558
5378.49 602
5379.18 518
5379.87 501
5380.56 532
5381.25 519
5381.95 537
5382.64 580
5383.33 544
5384.02 575
5384.71 546
5385.41 460
5386.10 575
5386.79 500
5387.48 587
5388.18 593
5388.87 639
5389.56 606
5390.25 652
5390.95 576
5391.64 562
5392.33 610
5393.02 653
5393.72 715
5394.41 660
5395.10 558
5395.80 632
5396.49 606
5397.18 615
5397.88 550
5398.57 598
5399.26 574
5399.95 606
5400.65 588
5401.34 557
5402.03 609
5402.73 680
5403.42 679
5404.12 556
5404.81 512
5405.50 600
5406.20 589
5406.89 597
5407.58 522
5408.28 500
5408.97 517
5409.66 619
5410.36 618
5411.05 637
5411.75 587
5412.44 554
5413.13 612
5413.83 604
5414.52 651
5415.22 643
5415.91 568
5416.61 546
5417.30 545
5417.99 618
5418.69 638
5419.38 594
5420.08 533
5420.77 626
5421.47 592
5422.16 527
5422.86 610
5423.55 503
5424.25 548
5424.94 531
5425.64 644
5426.33 661
5427.03 684
5427.72 568
5428.42 524
5429.11 654
5429.81 601
5430.50 628
5431.20 676
5431.89 783
5432.59 683
5433.28 732
5433.98 623
5434.67 603
5435.37 646
5436.06 630
5436.76 626
5437.46 686
5438.15 696
5438.85 711
5439.54 692
5440.24 781
5440.93 784
5441.63 756
5442.33 696
5443.02 683
5443.72 690
5444.41 766
5445.11 800
5445.81 770
5446.50 810
5447.20 812
5447.90 833
5448.59 895
5449.29 920
5449.98 925
5450.68 939
5451.38 966
5452.07 908
5452.77 864
5453.47 863
5454.16 770
5454.86 795
5455.56 791
5456.25 735
5456.95 752
5457.65 770
5458.35 763
5459.04 858
5459.74 852
5460.44 833
5461.13 811
5461.83 843
5462.53 959
5463.23 848
5463.92 857
5464.62 863
5465.32 897
5466.02 858
5466.71 931
5467.41 986
5468.11 996
5468.81 1021
5469.50 1005
5470.20 981
5470.90 966
5471.60 972
5472.29 1005
5472.99 1062
5473.69 1000
5474.39 1056
5475.09 1111
5475.78 1162
5476.48 1151
5477.18 1224
5477.88 1351
5478.58 1472
5479.28 1595
5479.97 1794
5480.67 2026
5481.37 2012
5482.07 1926
5482.77 1991
5483.47 1955
5484.17 1707
5484.86 1568
5485.56 1447
5486.26 1426
5486.96 1462
5487.66 1404
5488.36 1419
5489.06 1293
5489.76 1169
5490.45 1284
5491.15 1253
5491.85 1278
5492.55 1432
5493.25 1453
5493.95 1483
5494.65 1397
5495.35 1559
5496.05 1441
5496.75 1599
5497.45 1657
5498.15 1897
5498.85 2107
5499.55 2362
5500.25 2650
5500.95 2844
5501.65 3088
5502.35 3267
5503.04 3090
5503.74 3209
5504.44 2777
5505.14 2520
5505.84 2231
5506.54 2015
5507.24 1768
5507.94 1488
5508.65 1341
5509.35 1426
5510.05 1248
5510.75 1153
5511.45 1140
5512.15 1196
5512.85 1262
5513.55 1230
5514.25 1108
5514.95 1144
5515.65 1149
5516.35 1056
5517.05 1058
5517.75 993
5518.45 987
5519.15 1056
5519.85 956
5520.56 930
5521.26 1015
5521.96 1039
5522.66 918
5523.36 858
5524.06 910
5524.76 871
5525.46 768
5526.16 815
5526.87 829
5527.57 794
5528.27 771
5528.97 729
5529.67 896
5530.37 863
5531.07 805
5531.78 806
5532.48 794
5533.18 734
5533.88 693
5534.58 736
5535.29 790
5535.99 783
5536.69 760
5537.39 746
5538.09 829
5538.80 860
5539.50 780
5540.20 796
5540.90 771
5541.60 616
5542.31 675
5543.01 790
5543.71 796
5544.41 664
5545.12 652
5545.82 851
5546.52 812
5547.22 778
5547.93 742
5548.63 575
5549.33 673
5550.04 802
5550.74 748
5551.44 703
5552.14 736
5552.85 709
5553.55 691
5554.25 781
5554.96 712
5555.66 696
5556.36 754
5557.07 631
5557.77 620
5558.47 686
5559.18 755
5559.88 711
5560.58 732
5561.29 715
5561.99 717
5562.69 656
5563.40 707
5564.10 747
5564.80 686
5565.51 712
5566.21 680
5566.92 677
5567.62 681
5568.32 750
5569.03 680
5569.73 731
5570.44 718
5571.14 632
5571.84 657
5572.55 682
5573.25 691
5573.96 682
5574.66 681
5575.37 569
5576.07 619
5576.78 687
5577.48 613
5578.18 616
5578.89 679
5579.59 658
5580.30 621
5581.00 621
5581.71 635
5582.41 628
5583.12 694
5583.82 680
5584.53 734
5585.23 707
5585.94 598
5586.64 570
5587.35 585
5588.05 670
5588.76 665
5589.46 615
5590.17 580
5590.88 592
5591.58 543
5592.29 582
5592.99 588
5593.70 560
5594.40 550
5595.11 642
5595.81 652
5596.52 683
5597.23 657
5597.93 602
5598.64 646
5599.34 591
5600.05 580
5600.76 592
5601.46 585
5602.17 491
5602.87 614
5603.58 603
5604.29 557
5604.99 524
5605.70 633
5606.41 664
5607.11 570
5607.82 581
5608.52 539
5609.23 525
5609.94 550
5610.64 597
5611.35 654
5612.06 543
5612.76 591
5613.47 611
5614.18 638
5614.89 584
5615.59 570
5616.30 516
5617.01 528
5617.71 736
5618.42 653
5619.13 583
5619.84 588
5620.54 587
5621.25 569
5621.96 629
5622.66 636
5623.37 618
5624.08 575
5624.79 563
5625.49 554
5626.20 561
5626.91 665
5627.62 711
5628.33 628
5629.03 537
5629.74 523
5630.45 585
5631.16 694
5631.87 659
5632.57 634
5633.28 681
5633.99 700
5634.70 669
5635.41 664
5636.11 722
5636.82 654
5637.53 673
5638.24 700
5638.95 612
5639.66 630
5640.36 664
5641.07 655
5641.78 682
5642.49 680
5643.20 668
5643.91 623
5644.62 523
5645.33 587
5646.03 593
5646.74 613
5647.45 749
5648.16 724
5648.87 659
5649.58 631
5650.29 538
5651.00 539
5651.71 618
5652.42 570
5653.13 609
5653.84 688
5654.54 696
5655.25 630
5655.96 711
5656.67 772
5657.38 777
5658.09 777
5658.80 718
5659.51 782
5660.22 886
5660.93 879
5661.64 771
5662.35 738
5663.06 705
5663.77 748
5664.48 666
5665.19 595
5665.90 572
5666.61 648
5667.32 678
5668.03 625
5668.74 710
5669.45 662
5670.16 547
5670.87 592
5671.58 617
5672.29 645
5673.01 641
5673.72 627
5674.43 639
5675.14 644
5675.85 582
5676.56 618
5677.27 568
5677.98 598
5678.69 654
5679.40 601
5680.11 693
5680.82 696
5681.54 621
5682.25 646
5682.96 708
5683.67 709
5684.38 756
5685.09 667
5685.80 695
5686.51 590
5687.23 619
5687.94 583
5688.65 620
5689.36 668
5690.07 654
5690.78 600
5691.50 552
5692.21 534
5692.92 530
5693.63 662
5694.34 700
5695.06 524
5695.77 604
5696.48 618
5697.19 539
5697.90 511
5698.62 507
5699.33 577
5700.04 584
5700.75 528
5701.46 530
5702.18 562
5702.89 586
5703.60 624
5704.31 601
5705.03 575
5705.74 564
5706.45 633
5707.17 578
5707.88 530
5708.59 552
5709.30 590
5710.02 564
5710.73 591
5711.44 620
5712.16 529
5712.87 555
5713.58 521
5714.30 579
5715.01 535
5715.72 527
5716.43 573
5717.15 557
5717.86 509
5718.58 512
5719.29 521
5720.00 493
5720.72 595
5721.43 589
5722.14 519
5722.86 546
5723.57 578
5724.28 568
5725.00 505
5725.71 640
5726.43 689
5727.14 591
5727.85 519
5728.57 620
5729.28 604
5730.00 605
5730.71 617
5731.42 562
5732.14 601
5732.85 571
5733.57 557
5734.28 553
5735.00 577
5735.71 636
5736.43 601
5737.14 603
5737.85 583
5738.57 548
5739.28 560
5740.00 523
5740.71 473
5741.43 522
5742.14 492
5742.86 517
5743.57 580
5744.29 626
5745.00 578
5745.72 570
5746.43 504
5747.15 519
5747.86 554
5748.58 575
5749.30 550
5750.01 540
5750.73 514
5751.44 600
5752.16 692
5752.87 689
5753.59 613
5754.30 589
5755.02 613
5755.74 581
5756.45 557
5757.17 564
5757.88 532
5758.60 613
5759.31 644
5760.03 532
5760.75 493
5761.46 522
5762.18 472
5762.90 498
5763.61 566
5764.33 545
5765.04 585
5765.76 592
5766.48 621
5767.19 563
5767.91 510
5768.63 508
5769.34 529
5770.06 522
5770.78 528
5771.49 559
5772.21 608
5772.93 539
5773.64 603
5774.36 571
5775.08 558
5775.79 595
5776.51 543
5777.23 504
5777.95 542
5778.66 540
5779.38 548
5780.10 496
5780.81 554
5781.53 581
5782.25 548
5782.97 509
5783.68 513
5784.40 599
5785.12 566
5785.84 583
5786.55 519
5787.27 602
5787.99 586
5788.71 534
5789.43 604
5790.14 523
5790.86 553
5791.58 615
5792.30 596
5793.02 632
5793.73 600
5794.45 553
5795.17 694
5795.89 615
5796.61 643
5797.33 530
5798.04 632
5798.76 661
5799.48 571
5800.20 608
5800.92 620
5801.64 767
5802.36 918
5803.07 897
5803.79 824
5804.51 918
5805.23 846
5805.95 809
5806.67 698
5807.39 675
5808.11 810
5808.82 763
5809.54 630
5810.26 653
5810.98 666
5811.70 619
5812.42 609
5813.14 642
5813.86 654
5814.58 629
5815.30 616
5816.02 606
5816.74 689
5817.46 644
5818.18 608
5818.90 677
5819.62 746
5820.34 676
5821.06 658
5821.78 709
5822.50 707
5823.22 689
5823.94 688
5824.66 672
5825.38 698
5826.10 611
5826.82 652
5827.54 644
5828.26 644
5828.98 689
5829.70 706
5830.42 634
5831.14 601
5831.86 656
5832.58 703
5833.30 639
5834.02 641
5834.74 639
5835.46 715
5836.18 669
5836.90 683
5837.62 636
5838.34 649
5839.07 819
5839.79 659
5840.51 601
5841.23 571
5841.95 690
5842.67 711
5843.39 610
5844.11 733
5844.83 756
5845.56 648
5846.28 640
5847.00 655
5847.72 687
5848.44 725
5849.16 695
5849.88 733
5850.61 745
5851.33 814
5852.05 711
5852.77 783
5853.49 682
5854.22 717
5854.94 629
5855.66 648
5856.38 722
5857.10 797
5857.83 763
5858.55 702
5859.27 574
5859.99 758
5860.71 798
5861.44 722
5862.16 777
5862.88 747
5863.60 828
5864.33 907
5865.05 780
5865.77 789
5866.49 805
5867.22 872
5867.94 751
5868.66 699
5869.38 767
5870.11 809
5870.83 813
5871.55 762
5872.28 751
5873.00 811
5873.72 739
5874.45 747
5875.17 790
5875.89 668
5876.62 699
5877.34 710
5878.06 813
5878.79 725
5879.51 736
5880.23 707
5880.96 745
5881.68 881
5882.40 853
5883.13 859
5883.85 805
5884.57 826
5885.30 795
5886.02 868
5886.75 851
5887.47 830
5888.19 835
5888.92 753
5889.64 750
5890.37 796
5891.09 884
5891.81 784
5892.54 771
5893.26 720
5893.99 639
5894.71 685
5895.44 835
5896.16 869
5896.88 874
5897.61 773
5898.33 814
5899.06 804
5899.78 787
5900.51 753
5901.23 721
5901.96 735
5902.68 812
5903.41 825
5904.13 737
5904.86 781
5905.58 773
5906.31 799
5907.03 796
5907.76 776
5908.48 793
5909.21 839
5909.93 809
5910.66 809
5911.38 887
5912.11 874
5912.83 864
5913.56 834
5914.29 978
5915.01 934
5915.74 857
5916.46 922
5917.19 978
5917.91 909
5918.64 928
5919.37 930
5920.09 901
5920.82 1001
5921.54 980
5922.27 857
5923.00 955
5923.72 1001
5924.45 978
5925.17 1130
5925.90 1075
5926.63 1091
5927.35 1075
5928.08 1036
5928.81 1118
5929.53 1040
5930.26 1061
5930.99 1142
5931.71 1047
5932.44 1163
5933.17 1128
5933.89 1145
5934.62 1274
5935.35 1258
5936.07 1303
5936.80 1302
5937.53 1399
5938.25 1476
5938.98 1344
5939.71 1403
5940.44 1278
5941.16 1370
5941.89 1337
5942.62 1358
5943.35 1437
5944.07 1532
5944.80 1568
5945.53 1679
5946.26 1619
5946.98 1561
5947.71 1666
5948.44 1612
5949.17 1711
5949.89 1803
5950.62 1939
5951.35 2032
5952.08 2186
5952.80 2364
5953.53 2399
5954.26 2495
5954.99 2521
5955.72 2386
5956.45 2287
5957.17 2286
5957.90 2349
5958.63 2181
5959.36 2321
5960.09 2249
5960.82 2338
5961.54 2326
5962.27 2294
5963.00 2445
5963.73 2522
5964.46 2498
5965.19 2778
5965.92 3210
5966.64 3145
5967.37 3363
5968.10 3609
5968.83 3598
5969.56 3570
5970.29 3450
5971.02 3224
5971.75 3347
5972.48 3240
5973.21 3139
5973.93 2964
5974.66 2956
5975.39 2920
5976.12 2916
5976.85 2886
5977.58 2918
5978.31 2901
5979.04 3002
5979.77 3213
5980.50 3069
5981.23 3237
5981.96 3526
5982.69 3457
5983.42 3564
5984.15 3477
5984.88 3525
5985.61 3762
5986.34 3647
5987.07 3431
5987.80 3382
5988.53 3315
5989.26 3483
5989.99 3670
5990.72 3560
5991.45 3610
5992.18 3728
5992.91 3637
5993.64 3671
5994.37 3577
5995.10 3624
5995.83 3866
5996.56 4052
5997.29 3878
5998.02 3925
5998.75 3961
5999.49 4079
6000.22 4001
6000.95 3870
6001.68 4087
6002.41 4132
6003.14 3996
6003.87 4050
6004.60 3765
6005.33 3723
6006.06 3703
6006.80 3848
6007.53 3926
6008.26 3985
6008.99 4426
6009.72 5041
6010.45 5769
6011.18 6769
6011.92 7877
6012.65 9527
6013.38 10459
6014.11 11683
6014.84 12884
6015.57 13287
6016.31 12651
6017.04 12378
6017.77 11545
6018.50 10592
6019.23 9199
6019.97 7912
6020.70 6806
6021.43 5947
6022.16 4797
6022.89 4097
6023.63 3815
6024.36 3410
6025.09 3096
6025.82 2778
6026.56 2678
6027.29 2659
6028.02 2460
6028.75 2383
6029.49 2403
6030.22 2290
6030.95 2315
6031.68 2242
6032.42 2128
6033.15 2284
6033.88 2148
6034.62 1952
6035.35 1997
6036.08 1916
6036.81 1961
6037.55 1929
6038.28 1988
6039.01 2092
6039.75 2090
6040.48 2224
6041.21 2277
6041.95 2374
6042.68 2422
6043.41 2399
6044.15 2450
6044.88 2443
6045.61 2428
6046.35 2392
6047.08 2550
6047.82 2690
6048.55 2549
6049.28 2594
6050.02 2698
6050.75 3006
6051.49 3089
6052.22 3218
6052.95 3431
6053.69 3601
6054.42 3521
6055.16 3449
6055.89 3523
6056.62 3364
6057.36 3340
6058.09 3050
6058.83 2972
6059.56 2860
6060.30 2860
6061.03 2631
6061.77 2761
6062.50 2518
6063.23 2467
6063.97 2479
6064.70 2413
6065.44 2511
6066.17 2420
6066.91 2412
6067.64 2539
6068.38 2407
6069.11 2240
6069.85 2433
6070.58 2302
6071.32 2161
6072.05 2298
6072.79 2219
6073.52 2129
6074.26 2120
6075.00 2055
6075.73 1965
6076.47 1969
6077.20 1926
6077.94 1974
6078.67 1831
6079.41 1844
6080.14 1889
6080.88 1743
6081.62 1790
6082.35 1858
6083.09 1900
6083.82 1901
6084.56 1889
6085.30 1769
6086.03 1614
6086.77 1687
6087.50 1615
6088.24 1661
6088.98 1700
6089.71 1667
6090.45 1656
6091.19 1662
6091.92 1690
6092.66 1740
6093.39 1715
6094.13 1774
6094.87 1580
6095.60 1553
6096.34 1666
6097.08 1604
6097.81 1714
6098.55 1656
6099.29 1598
6100.03 1650
6100.76 1667
6101.50 1594
6102.24 1452
6102.97 1484
6103.71 1504
6104.45 1489
6105.18 1421
6105.92 1462
6106.66 1402
6107.40 1666
6108.13 1577
6108.87 1515
6109.61 1421
6110.35 1430
6111.08 1487
6111.82 1581
6112.56 1586
6113.30 1427
6114.03 1413
6114.77 1375
6115.51 1464
6116.25 1523
6116.99 1521
6117.72 1479
6118.46 1439
6119.20 1610
6119.94 1550
6120.68 1483
6121.41 1595
6122.15 1590
6122.89 1499
6123.63 1464
6124.37 1479
6125.11 1583
6125.84 1626
6126.58 1553
6127.32 1534
6128.06 1632
6128.80 1621
6129.54 1462
6130.28 1577
6131.02 1593
6131.75 1658
6132.49 1623
6133.23 1705
6133.97 1706
6134.71 1717
6135.45 1689
6136.19 1679
6136.93 1734
6137.67 1865
6138.41 1815
6139.14 1846
6139.88 1940
6140.62 1894
6141.36 1895
6142.10 1869
6142.84 1934
6143.58 1905
6144.32 1956
6145.06 1950
6145.80 1924
6146.54 1968
6147.28 1963
6148.02 2027
6148.76 1836
6149.50 1893
6150.24 1801
6150.98 1744
6151.72 1878
6152.46 1891
6153.20 1970
6153.94 2019
6154.68 1959
6155.42 1957
6156.16 2140
6156.90 2226
6157.64 2150
6158.38 2182
6159.12 2213
6159.86 2276
6160.60 2232
6161.34 2321
6162.08 2326
6162.82 2434
6163.57 2568
6164.31 2703
6165.05 2913
6165.79 2992
6166.53 3155
6167.27 3182
6168.01 3449
6168.75 3720
6169.49 3731
6170.23 3614
6170.98 3407
6171.72 3437
6172.46 3394
6173.20 3434
6173.94 3331
6174.68 3361
6175.42 3284
6176.16 3290
6176.91 3097
6177.65 2996
6178.39 3128
6179.13 3204
6179.87 3146
6180.61 3105
6181.36 3223
6182.10 3217
6182.84 3221
6183.58 3297
6184.32 3369
6185.07 3509
6185.81 3358
6186.55 3439
6187.29 3543
6188.03 3482
6188.78 3520
6189.52 3732
6190.26 3618
6191.00 3891
6191.75 3949
6192.49 4146
6193.23 4253
6193.97 4405
6194.72 4350
6195.46 4425
6196.20 4584
6196.94 4687
6197.69 4628
6198.43 4466
6199.17 4597
6199.92 4775
6200.66 4473
6201.40 4465
6202.15 4392
6202.89 4547
6203.63 5053
6204.37 5447
6205.12 6390
6205.86 7656
6206.60 9236
6207.35 11459
6208.09 14133
6208.83 16880
6209.58 19449
6210.32 21455
6211.07 22780
6211.81 22023
6212.55 21523
6213.30 20496
6214.04 18118
6214.78 15514
6215.53 13479
6216.27 11183
6217.02 8773
6217.76 7393
6218.50 6200
6219.25 5236
6219.99 4506
6220.74 4328
6221.48 3888
6222.22 3683
6222.97 3625
6223.71 3475
6224.46 3462
6225.20 3410
6225.95 3457
6226.69 3263
6227.44 3203
6228.18 2983
6228.92 2717
6229.67 2501
6230.41 2333
6231.16 2159
6231.90 2016
6232.65 1952
6233.39 1978
6234.14 1937
6234.88 1833
6235.63 1913
6236.37 1950
6237.12 2025
6237.86 2166
6238.61 2307
6239.35 2240
6240.10 2273
6240.85 2415
6241.59 2582
6242.34 2483
6243.08 2398
6243.83 2438
6244.57 2461
6245.32 2355
6246.06 2431
6246.81 2481
6247.56 2397
6248.30 2580
6249.05 2517
6249.79 2513
6250.54 2468
6251.29 2473
6252.03 2523
6252.78 2478
6253.52 2437
6254.27 2384
6255.02 2316
6255.76 2389
6256.51 2504
6257.26 2265
6258.00 2283
6258.75 2417
6259.49 2346
6260.24 2211
6260.99 2156
6261.73 2191
6262.48 2278
6263.23 2162
6263.97 2211
6264.72 2032
6265.47 2092
6266.21 2123
6266.96 2154
6267.71 2025
6268.46 2062
6269.20 2089
6269.95 2103
6270.70 2019
6271.44 2010
6272.19 1968
6272.94 2122
6273.69 1990
6274.43 1981
6275.18 2112
6275.93 2003
6276.68 1931
6277.42 1941
6278.17 1841
6278.92 1869
6279.67 1882
6280.41 1988
6281.16 1933
6281.91 1876
6282.66 1836
6283.41 1830
6284.15 1719
6284.90 1589
6285.65 1615
6286.40 1609
6287.15 1648
6287.89 1652
6288.64 1528
6289.39 1492
6290.14 1636
6290.89 1439
6291.64 1537
6292.38 1535
6293.13 1404
6293.88 1325
6294.63 1402
6295.38 1404
6296.13 1270
6296.88 1259
6297.62 1361
6298.37 1392
6299.12 1319
6299.87 1375
6300.62 1189
6301.37 1168
6302.12 1185
6302.87 1271
6303.62 1187
6304.37 1223
6305.11 1236
6305.86 1251
6306.61 1255
6307.36 1202
6308.11 1220
6308.86 1283
6309.61 1239
6310.36 1292
6311.11 1379
6311.86 1443
6312.61 1370
6313.36 1398
6314.11 1450
6314.86 1375
6315.61 1327
6316.36 1321
6317.11 1314
6317.86 1262
6318.61 1297
6319.36 1355
6320.11 1241
6320.86 1195
6321.61 1261
6322.36 1326
6323.11 1235
6323.86 1124
6324.61 1123
6325.36 1179
6326.11 1185
6326.86 1221
6327.61 1193
6328.36 1139
6329.11 1075
6329.86 1098
6330.61 1055
6331.37 1018
6332.12 1039
6332.87 1054
6333.62 1083
6334.37 1116
6335.12 1128
6335.87 1086
6336.62 1055
6337.37 1055
6338.12 1109
6338.88 1172
6339.63 1056
6340.38 1226
6341.13 1201
6341.88 1169
6342.63 1126
6343.38 1169
6344.14 1056
6344.89 1102
6345.64 1076
6346.39 1105
6347.14 1172
6347.89 1179
6348.65 1113
6349.40 1098
6350.15 1247
6350.90 1372
6351.65 1362
6352.41 1362
6353.16 1325
6353.91 1302
6354.66 1307
6355.41 1557
6356.17 1449
6356.92 1382
6357.67 1546
6358.42 1444
6359.18 1383
6359.93 1342
6360.68 1222
6361.43 1199
6362.19 1168
6362.94 1078
6363.69 1130
6364.44 1094
6365.20 1018
6365.95 971
6366.70 1079
6367.46 1159
6368.21 1086
6368.96 1120
6369.71 1096
6370.47 1046
6371.22 1053
6371.97 1178
6372.73 1085
6373.48 1163
6374.23 1119
6374.99 1050
6375.74 991
6376.49 992
6377.25 1023
6378.00 1030
6378.75 1090
6379.51 1084
6380.26 1114
6381.02 1148
6381.77 1193
6382.52 1221
6383.28 1114
6384.03 1145
6384.78 1270
6385.54 1250
6386.29 1057
6387.05 982
6387.80 993
6388.56 1110
6389.31 1072
6390.06 1088
6390.82 1008
6391.57 1081
6392.33 939
6393.08 995
6393.84 1100
6394.59 1034
6395.34 1061
6396.10 984
6396.85 1061
6397.61 1019
6398.36 1000
6399.12 958
6399.87 1004
6400.63 1134
6401.38 1044
6402.14 1095
6402.89 1002
6403.65 1066
6404.40 1052
6405.16 1019
6405.91 1018
6406.67 1069
6407.42 1068
6408.18 1208
6408.93 1196
6409.69 1277
6410.45 1256
6411.20 1254
6411.96 1299
6412.71 1231
6413.47 1129
6414.22 1220
6414.98 1149
6415.73 1150
6416.49 1029
6417.25 1107
6418.00 1076
6418.76 953
6419.51 1022
6420.27 1075
6421.03 1043
6421.78 1034
6422.54 956
6423.29 1009
6424.05 1041
6424.81 1054
6425.56 1014
6426.32 1037
6427.08 1132
6427.83 1015
6428.59 998
6429.35 1033
6430.10 1031
6430.86 1095
6431.62 1053
6432.37 1119
6433.13 1120
6433.89 1177
6434.64 1003
6435.40 1053
6436.16 1055
6436.91 1043
6437.67 968
6438.43 1114
6439.19 1183
6439.94 1186
6440.70 1081
6441.46 1163
6442.21 1060
6442.97 1185
6443.73 1126
6444.49 1189
6445.24 1102
6446.00 1075
6446.76 1079
6447.52 1186
6448.28 1203
6449.03 1200
6449.79 1197
6450.55 1182
6451.31 1238
6452.06 1270
6452.82 1163
6453.58 1128
6454.34 1331
6455.10 1372
6455.85 1357
6456.61 1346
6457.37 1347
6458.13 1304
6458.89 1359
6459.65 1384
6460.40 1354
6461.16 1383
6461.92 1325
6462.68 1414
6463.44 1369
6464.20 1348
6464.96 1510
6465.71 1446
6466.47 1544
6467.23 1538
6467.99 1547
6468.75 1568
6469.51 1550
6470.27 1605
6471.03 1600
6471.79 1581
6472.54 1641
6473.30 1614
6474.06 1668
6474.82 1647
6475.58 1680
6476.34 1656
6477.10 1706
6477.86 1691
6478.62 1737
6479.38 1853
6480.14 1744
6480.90 1645
6481.66 1890
6482.42 1889
6483.18 1849
6483.94 1979
6484.70 1861
6485.46 1884
6486.22 2049
6486.98 2078
6487.74 2242
6488.50 2145
6489.26 2111
6490.02 2138
6490.78 2329
6491.54 2314
6492.30 2483
6493.06 2504
6493.82 2532
6494.58 2777
6495.34 2846
6496.10 3000
6496.86 3085
6497.62 3066
6498.38 2954
6499.14 3012
6499.90 2956
6500.66 3046
6501.42 2913
6502.19 2851
6502.95 2828
6503.71 2846
6504.47 2943
6505.23 3001
6505.99 3123
6506.75 3112
6507.51 3163
6508.27 3274
6509.04 3428
6509.80 3553
6510.56 3375
6511.32 3391
6512.08 3533
6512.84 3720
6513.60 3689
6514.37 3705
6515.13 3794
6515.89 3743
6516.65 3885
6517.41 3777
6518.17 3794
6518.94 3886
6519.70 3884
6520.46 3987
6521.22 4123
6521.98 4209
6522.75 4417
6523.51 4578
6524.27 5159
6525.03 5372
6525.79 5979
6526.56 6564
6527.32 7060
6528.08 7716
6528.84 7692
6529.61 8097
6530.37 8143
6531.13 7908
6531.89 8009
6532.66 7849
6533.42 8409
6534.18 9337
6534.94 10387
6535.71 11690
6536.47 13686
6537.23 15280
6538.00 16584
6538.76 16792
6539.52 16743
6540.29 15490
6541.05 13885
6541.81 12165
6542.57 10436
6543.34 8559
6544.10 7221
6544.86 5916
6545.63 4893
6546.39 4162
6547.16 3621
6547.92 3706
6548.68 3435
6549.45 3309
6550.21 3123
6550.97 2945
6551.74 2992
6552.50 2957
6553.26 2756
6554.03 2858
6554.79 2842
6555.56 2774
6556.32 2727
6557.08 2563
6557.85 2439
6558.61 2340
6559.38 2410
6560.14 2351
6560.91 2454
6561.67 2491
6562.43 2495
6563.20 2562
6563.96 2816
6564.73 3002
6565.49 3144
6566.26 3118
6567.02 2954
6567.79 3096
6568.55 3199
6569.32 3000
6570.08 2774
6570.85 2842
6571.61 2892
6572.38 3008
6573.14 3018
6573.91 3076
6574.67 3266
6575.44 3286
6576.20 3325
6576.97 3315
6577.73 3320
6578.50 3438
6579.26 3456
6580.03 3470
6580.79 3483
6581.56 3367
6582.32 3441
6583.09 3378
6583.86 3213
6584.62 3342
6585.39 3273
6586.15 3268
6586.92 3260
6587.68 3369
6588.45 3435
6589.22 3498
6589.98 3323
6590.75 3589
6591.51 3785
6592.28 4139
6593.05 4473
6593.81 4825
6594.58 5089
6595.35 5403
6596.11 5635
6596.88 5799
6597.64 5699
6598.41 5396
6599.18 5137
6599.94 4884
6600.71 4229
6601.48 3964
6602.24 3774
6603.01 3547
6603.78 3224
6604.54 3095
6605.31 3066
6606.08 3116
6606.85 3151
6607.61 3109
6608.38 3219
6609.15 3292
6609.91 3403
6610.68 3440
6611.45 3442
6612.22 3351
6612.98 3228
6613.75 3202
6614.52 2981
6615.28 2801
6616.05 2698
6616.82 2507
6617.59 2539
6618.36 2461
6619.12 2244
6619.89 2161
6620.66 2057
6621.43 2072
6622.19 2068
6622.96 2122
6623.73 2128
6624.50 2090
6625.27 2112
6626.03 2087
6626.80 2074
6627.57 1933
6628.34 1914
6629.11 1877
6629.88 1835
6630.64 1913
6631.41 2056
6632.18 2195
6632.95 2251
6633.72 2472
6634.49 2659
6635.25 2825
6636.02 2887
6636.79 2762
6637.56 2895
6638.33 2823
6639.10 2734
6639.87 2587
6640.64 2310
6641.41 2220
6642.17 2166
6642.94 2021
6643.71 1978
6644.48 1936
6645.25 1955
6646.02 1894
6646.79 1883
6647.56 1950
6648.33 1852
6649.10 1864
6649.87 1945
6650.64 1934
6651.41 1856
6652.18 1943
6652.95 1930
6653.71 1972
6654.48 1997
6655.25 1931
6656.02 1958
6656.79 1958
6657.56 1984
6658.33 1966
6659.10 1908
6659.87 1933
6660.64 1855
6661.41 1866
6662.18 1779
6662.95 1680
6663.72 1832
6664.50 1846
6665.27 1718
6666.04 1677
6666.81 1837
6667.58 1837
6668.35 1750
6669.12 1801
6669.89 1797
6670.66 1825
6671.43 1786
6672.20 1720
6672.97 1794
6673.74 1788
6674.51 1908
6675.28 1793
6676.06 1723
6676.83 1855
6677.60 1773
6678.37 1651
6679.14 1742
6679.91 1817
6680.68 1900
6681.45 2035
6682.22 2200
6683.00 2153
6683.77 2256
6684.54 2310
6685.31 2481
6686.08 2660
6686.85 2434
6687.63 2446
6688.40 2515
6689.17 2308
6689.94 2149
6690.71 1876
6691.48 1767
6692.26 1793
6693.03 1797
6693.80 1716
6694.57 1355
6695.34 1595
6696.12 1584
6696.89 1668
6697.66 1647
6698.43 1549
6699.21 1555
6699.98 1434
6700.75 1536
6701.52 1609
6702.30 1660
6703.07 1575
6703.84 1500
6704.61 1533
6705.39 1524
6706.16 1473
6706.93 1467
6707.70 1462
6708.48 1438
6709.25 1558
6710.02 1468
6710.80 1546
6711.57 1512
6712.34 1541
6713.12 1546
6713.89 1532
6714.66 1441
6715.44 1304
6716.21 1373
6716.98 1485
6717.76 1362
6718.53 1363
6719.30 1333
6720.08 1369
6720.85 1393
6721.62 1423
6722.40 1418
6723.17 1411
6723.94 1396
6724.72 1447
6725.49 1357
6726.27 1388
6727.04 1422
6727.81 1414
6728.59 1470
6729.36 1416
6730.14 1334
6730.91 1419
6731.68 1340
6732.46 1429
6733.23 1624
6734.01 1590
6734.78 1403
6735.56 1451
6736.33 1512
6737.10 1558
6737.88 1580
6738.65 1438
6739.43 1532
6740.20 1494
6740.98 1532
6741.75 1597
6742.53 1719
6743.30 1635
6744.08 1567
6744.85 1570
6745.63 1464
6746.40 1557
6747.18 1708
6747.95 1597
6748.73 1632
6749.50 1689
6750.28 1757
6751.05 1848
6751.83 2207
6752.60 2235
6753.38 2405
6754.16 2484
6754.93 2507
6755.71 2514
6756.48 2559
6757.26 2274
6758.03 1998
6758.81 1925
6759.59 1857
6760.36 1658
6761.14 1640
6761.91 1538
6762.69 1515
6763.46 1532
6764.24 1399
6765.02 1456
6765.79 1538
6766.57 1402
6767.35 1447
6768.12 1365
6768.90 1333
6769.67 1367
6770.45 1361
6771.23 1358
6772.00 1265
6772.78 1280
6773.56 1354
6774.33 1331
6775.11 1226
6775.89 1188
6776.66 1229
6777.44 1296
6778.22 1348
6778.99 1345
6779.77 1266
6780.55 1176
6781.33 1366
6782.10 1382
6782.88 1314
6783.66 1328
6784.43 1235
6785.21 1209
6785.99 1254
6786.77 1133
6787.54 1124
6788.32 1202
6789.10 1250
6789.88 1172
6790.65 1187
6791.43 1139
6792.21 1103
6792.99 1177
6793.76 1062
6794.54 1100
6795.32 1213
6796.10 1149
6796.88 1118
6797.65 1112
6798.43 1139
6799.21 1186
6799.99 1074
6800.77 1104
6801.55 1183
6802.32 1093
6803.10 1078
6803.88 1245
6804.66 1259
6805.44 1109
6806.22 1163
6806.99 1311
6807.77 1342
6808.55 1127
6809.33 1017
6810.11 1238
6810.89 1260
6811.67 1106
6812.44 1142
6813.22 1133
6814.00 1136
6814.78 1088
6815.56 1075
6816.34 1113
6817.12 1088
6817.90 1179
6818.68 1211
6819.46 1126
6820.24 1122
6821.02 1173
6821.79 1115
6822.57 1081
6823.35 1101
6824.13 1097
6824.91 1085
6825.69 1064
6826.47 1072
6827.25 1099
6828.03 1099
6828.81 1125
6829.59 1021
6830.37 1065
6831.15 1133
6831.93 1120
6832.71 1197
6833.49 1224
6834.27 1150
6835.05 1206
6835.83 1145
6836.61 1133
6837.39 1201
6838.17 1141
6838.95 1054
6839.73 1106
6840.51 1173
6841.29 1217
6842.07 1157
6842.85 1074
6843.64 1176
6844.42 1106
6845.20 1136
6845.98 1287
6846.76 1403
6847.54 1355
6848.32 1521
6849.10 1777
6849.88 1947
6850.66 2359
6851.44 2729
6852.23 2814
6853.01 3011
6853.79 3052
6854.57 2755
6855.35 2755
6856.13 2466
6856.91 2109
6857.69 2067
6858.48 1855
6859.26 1813
6860.04 1704
6860.82 1482
6861.60 1429
6862.38 1453
6863.17 1426
6863.95 1366
6864.73 1412
6865.51 1335
6866.29 1352
6867.07 1454
6867.86 1561
6868.64 1515
6869.42 1489
6870.20 1498
6870.99 1412
6871.77 1310
6872.55 1371
6873.33 1439
6874.11 1418
6874.90 1483
6875.68 1410
6876.46 1430
6877.24 1453
6878.03 1524
6878.81 1520
6879.59 1565
6880.38 1828
6881.16 1737
6881.94 1787
6882.72 1657
6883.51 1731
6884.29 1771
6885.07 1802
6885.86 2011
6886.64 2197
6887.42 2556
6888.20 2957
6888.99 3023
6889.77 3270
6890.55 3502
6891.34 3424
6892.12 3117
6892.90 2743
6893.69 2550
6894.47 2245
6895.26 1878
6896.04 1821
6896.82 1860
6897.61 2050
6898.39 1811
6899.17 1871
6899.96 1775
6900.74 1788
6901.53 1858
6902.31 1827
6903.09 1794
6903.88 1895
6904.66 1827
6905.45 1774
6906.23 1863
6907.01 1719
6907.80 1830
6908.58 1801
6909.37 1802
6910.15 1701
6910.94 1667
6911.72 1622
6912.51 1537
6913.29 1667
6914.07 1638
6914.86 1567
6915.64 1576
6916.43 1585
6917.21 1576
6918.00 1591
6918.78 1587
6919.57 1595
6920.35 1543
6921.14 1467
6921.92 1530
6922.71 1611
6923.49 1622
6924.28 1613
6925.06 1703
6925.85 1716
6926.64 1747
6927.42 1751
6928.21 1711
6928.99 1796
6929.78 1783
6930.56 1861
6931.35 1869
6932.13 1716
6932.92 1669
6933.71 1795
6934.49 1761
6935.28 1826
6936.06 1935
6936.85 1883
6937.63 1881
6938.42 1946
6939.21 2089
6939.99 2147
6940.78 2253
6941.57 2490
6942.35 2577
6943.14 2771
6943.92 2842
6944.71 2962
6945.50 3086
6946.28 3046
6947.07 2932
6947.86 3046
6948.64 2985
6949.43 3020
6950.22 2848
6951.00 2899
6951.79 2906
6952.58 2848
6953.36 2660
6954.15 2668
6954.94 2576
6955.72 2430
6956.51 2502
6957.30 2573
6958.09 2638
6958.87 2661
6959.66 2796
6960.45 2691
6961.24 2663
6962.02 2654
6962.81 2697
6963.60 2651
6964.38 2687
6965.17 2929
6965.96 2971
6966.75 3001
6967.54 3128
6968.32 3448
6969.11 3530
6969.90 3650
6970.69 3802
6971.47 4114
6972.26 4147
6973.05 4010
6973.84 4270
6974.63 4197
6975.41 4225
6976.20 3946
6976.99 4032
6977.78 4142
6978.57 4123
6979.36 4103
6980.14 4171
6980.93 4723
6981.72 5450
6982.51 6484
6983.30 7844
6984.09 9629
6984.88 12315
6985.66 15018
6986.45 17357
6987.24 19071
6988.03 19580
6988.82 19531
6989.61 18849
6990.40 16852
6991.19 14954
6991.98 13034
6992.76 10088
6993.55 7994
6994.34 6853
6995.13 5683
6995.92 4826
6996.71 4112
6997.50 3594
6998.29 3391
6999.08 3201
6999.87 3130
7000.66 2904
7001.45 2863
7002.24 2828
7003.03 2759
7003.82 2676
7004.61 2544
7005.40 2283
7006.19 2215
7006.98 2193
7007.77 1971
7008.56 1780
7009.35 1656
7010.14 1507
7010.93 1661
7011.72 1624
7012.51 1728
7013.30 2008
7014.09 2060
7014.88 2211
7015.67 2121
7016.46 2109
7017.25 2048
7018.04 2025
7018.83 2065
7019.62 1940
7020.41 1875
7021.20 1867
7021.99 1894
7022.78 1860
7023.57 1950
7024.37 2215
7025.16 2134
7025.95 2102
7026.74 2050
7027.53 2057
7028.32 2085
7029.11 1963
7029.90 1963
7030.69 1886
7031.49 1807
7032.28 1836
7033.07 1843
7033.86 1769
7034.65 1777
7035.44 1709
7036.23 1778
7037.03 1775
7037.82 1847
7038.61 1969
7039.40 1946
7040.19 1886
7040.98 2005
7041.78 2080
7042.57 2033
7043.36 1997
7044.15 2060
7044.94 2118
7045.74 2159
7046.53 2336
7047.32 2227
7048.11 2213
7048.91 2384
7049.70 2616
7050.49 2613
7051.28 2957
7052.08 3035
7052.87 2990
7053.66 2937
7054.45 2691
7055.25 2461
7056.04 2310
7056.83 2145
7057.62 2023
7058.42 1933
7059.21 1991
7060.00 2028
7060.80 1981
7061.59 1844
7062.38 1726
7063.17 1700
7063.97 1838
7064.76 1812
7065.55 1757
7066.35 1799
7067.14 1656
7067.93 1647
7068.73 1648
7069.52 1593
7070.31 1590
7071.11 1498
7071.90 1510
7072.69 1503
7073.49 1354
7074.28 1418
7075.08 1316
7075.87 1274
7076.66 1322
7077.46 1330
7078.25 1300
7079.05 1267
7079.84 1176
7080.63 1243
7081.43 1377
7082.22 1277
7083.02 1277
7083.81 1298
7084.60 1287
7085.40 1171
7086.19 1166
7086.99 1117
7087.78 1112
7088.58 1173
7089.37 1074
7090.17 1213
7090.96 1146
7091.76 1061
7092.55 1091
7093.34 1045
7094.14 1127
7094.93 1052
7095.73 1090
7096.52 1176
7097.32 1042
7098.11 1023
7098.91 1027
7099.70 999
7100.50 1094
7101.29 1006
7102.09 1026
7102.89 988
7103.68 1000
7104.48 1056
7105.27 1078
7106.07 993
7106.86 1003
7107.66 948
7108.45 968
7109.25 984
7110.05 887
7110.84 851
7111.64 928
7112.43 942
7113.23 918
7114.02 883
7114.82 929
7115.62 979
7116.41 948
7117.21 927
7118.00 953
7118.80 975
7119.60 932
7120.39 955
7121.19 987
7121.99 931
7122.78 864
7123.58 897
7124.38 906
7125.17 873
7125.97 903
7126.77 904
7127.56 945
7128.36 991
7129.16 990
7129.95 935
7130.75 872
7131.55 987
7132.34 994
7133.14 976
7133.94 910
7134.73 925
7135.53 995
7136.33 980
7137.13 940
7137.92 935
7138.72 809
7139.52 864
7140.32 813
7141.11 830
7141.91 847
7142.71 768
7143.51 818
7144.30 835
7145.10 862
7145.90 860
7146.70 777
7147.49 827
7148.29 805
7149.09 763
7149.89 750
7150.69 695
7151.48 774
7152.28 756
7153.08 819
7153.88 836
7154.68 746
7155.47 810
7156.27 876
7157.07 987
7157.87 942
7158.67 928
7159.47 945
7160.27 913
7161.06 899
7161.86 829
7162.66 804
7163.46 836
7164.26 840
7165.06 780
7165.86 762
7166.66 750
7167.45 722
7168.25 756
7169.05 696
7169.85 661
7170.65 674
7171.45 658
7172.25 712
7173.05 737
7173.85 757
7174.65 752
7175.45 659
7176.25 728
7177.04 796
7177.84 639
7178.64 677
7179.44 649
7180.24 673
7181.04 663
7181.84 691
7182.64 722
7183.44 677
7184.24 691
7185.04 692
7185.84 713
7186.64 653
7187.44 710
7188.24 599
7189.04 651
7189.84 683
7190.64 645
7191.44 644
7192.24 710
7193.04 673
7193.84 663
7194.64 687
7195.44 718
7196.25 641
7197.05 632
7197.85 665
7198.65 597
7199.45 580
7200.25 630
7201.05 623
7201.85 670
7202.65 638
7203.45 657
7204.25 681
7205.05 635
7205.86 668
7206.66 679
7207.46 562
7208.26 570
7209.06 562
7209.86 581
7210.66 609
7211.46 675
7212.27 678
7213.07 615
7213.87 577
7214.67 645
7215.47 659
7216.27 631
7217.07 613
7217.88 626
7218.68 625
7219.48 654
7220.28 687
7221.08 603
7221.89 626
7222.69 661
7223.49 727
7224.29 699
7225.09 666
7225.90 644
7226.70 684
7227.50 593
7228.30 569
7229.11 566
7229.91 647
7230.71 672
7231.51 637
7232.32 581
7233.12 591
7233.92 589
7234.72 693
7235.53 616
7236.33 653
7237.13 631
7237.93 583
7238.74 628
7239.54 708
7240.34 647
7241.15 630
7241.95 627
7242.75 606
7243.56 669
7244.36 633
7245.16 670
7245.97 700
7246.77 666
7247.57 625
7248.38 684
7249.18 617
7249.98 658
7250.79 713
7251.59 642
7252.39 647
7253.20 698
7254.00 660
7254.81 647
7255.61 627
7256.41 664
7257.22 647
7258.02 711
7258.82 691
7259.63 657
7260.43 675
7261.24 659
7262.04 766
7262.85 690
7263.65 751
7264.45 650
7265.26 667
7266.06 767
7266.87 720
7267.67 787
7268.48 733
7269.28 706
7270.09 696
7270.89 690
7271.70 717
7272.50 712
7273.30 733
7274.11 783
7274.91 825
7275.72 784
7276.52 707
7277.33 681
7278.13 649
7278.94 704
7279.74 748
7280.55 728
7281.36 835
7282.16 953
7282.97 1002
7283.77 1076
7284.58 1245
7285.38 1145
7286.19 1300
7286.99 1290
7287.80 1323
7288.60 1287
7289.41 1169
7290.22 1169
7291.02 1086
7291.83 1021
7292.63 901
7293.44 871
7294.25 831
7295.05 763
7295.86 828
7296.66 848
7297.47 873
7298.28 845
7299.08 826
7299.89 770
7300.70 721
7301.50 797
7302.31 836
7303.11 800
7303.92 857
7304.73 794
7305.53 794
7306.34 809
7307.15 814
7307.95 895
7308.76 878
7309.57 880
7310.37 888
7311.18 943
7311.99 868
7312.80 911
7313.60 964
7314.41 877
7315.22 906
7316.02 1041
7316.83 1109
7317.64 1143
7318.45 1272
7319.25 1466
7320.06 1523
7320.87 1625
7321.68 1593
7322.48 1386
7323.29 1395
7324.10 1301
7324.91 1133
7325.71 1084
7326.52 973
7327.33 1012
7328.14 1007
7328.95 974
7329.75 903
7330.56 908
7331.37 833
7332.18 761
7332.99 910
7333.79 857
7334.60 872
7335.41 844
7336.22 849
7337.03 798
7337.84 836
7338.64 780
7339.45 783
7340.26 802
7341.07 711
7341.88 770
7342.69 679
7343.50 716
7344.30 717
7345.11 675
7345.92 656
7346.73 725
7347.54 689
7348.35 756
7349.16 768
7349.97 771
7350.78 802
7351.58 701
7352.39 655
7353.20 656
7354.01 681
7354.82 657
7355.63 641
7356.44 633
7357.25 627
7358.06 715
7358.87 680
7359.68 668
7360.49 686
7361.30 662
7362.11 649
7362.92 718
7363.73 684
7364.54 637
7365.35 647
7366.16 680
7366.97 711
7367.78 646
7368.59 628
7369.40 636
7370.21 648
7371.02 619
7371.83 615
7372.64 638
7373.45 607
7374.26 639
7375.07 697
7375.88 635
7376.69 559
7377.50 651
7378.31 658
7379.12 628
7379.93 600
7380.74 701
7381.55 648
7382.37 642
7383.18 714
7383.99 628
7384.80 666
7385.61 697
7386.42 699
7387.23 669
7388.04 606
7388.85 605
7389.67 637
7390.48 609
7391.29 574
7392.10 583
7392.91 665
7393.72 733
7394.53 612
7395.35 570
7396.16 566
7396.97 565
7397.78 610
7398.59 570
7399.40 516
7400.22 678
7401.03 626
7401.84 631
7402.65 612
7403.46 619
7404.28 632
7405.09 545
7405.90 565
7406.71 560
7407.52 643
7408.34 599
7409.15 586
7409.96 561
7410.77 597
7411.59 580
7412.40 523
7413.21 614
7414.02 549
7414.84 503
7415.65 572
7416.46 598
7417.27 534
7418.09 559
7418.90 535
7419.71 596
7420.53 644
7421.34 602
7422.15 567
7422.97 580
7423.78 527
7424.59 543
7425.40 615
7426.22 603
7427.03 570
7427.84 615
7428.66 650
7429.47 608
7430.28 573
7431.10 581
7431.91 599
7432.73 676
7433.54 687
7434.35 548
7435.17 603
7435.98 587
7436.79 650
7437.61 592
7438.42 581
7439.24 631
7440.05 658
7440.86 614
7441.68 658
7442.49 595
7443.31 538
7444.12 585
7444.94 607
7445.75 535
7446.56 558
7447.38 603
7448.19 559
7449.01 570
7449.82 605
7450.64 534
7451.45 668
7452.27 582
7453.08 550
7453.90 547
7454.71 545
7455.52 530
7456.34 552
7457.15 632
7457.97 617
7458.78 548
7459.60 540
7460.42 587
7461.23 614
7462.05 550
7462.86 568
7463.68 584
7464.49 578
7465.31 566
7466.12 559
7466.94 572
7467.75 580
7468.57 524
7469.38 541
7470.20 577
7471.02 558
7471.83 519
7472.65 529
7473.46 541
7474.28 600
7475.10 586
7475.91 546
7476.73 537
7477.54 499
7478.36 541
7479.18 465
7479.99 557
7480.81 559
7481.62 636
7482.44 592
7483.26 501
7484.07 534
7484.89 489
7485.71 436
7486.52 530
7487.34 541
7488.16 489
7488.97 487
7489.79 488
7490.61 530
7491.42 526
7492.24 479
7493.06 536
7493.87 534
7494.69 564
7495.51 528
7496.33 534
7497.14 491
7497.96 512
7498.78 522
7499.59 573
7500.41 522
7501.23 492
7502.05 511
7502.86 506
7503.68 516
7504.50 570
7505.32 545
7506.13 558
7506.95 550
7507.77 518
7508.59 526
7509.40 428
7510.22 501
7511.04 514
7511.86 528
7512.68 534
7513.49 526
7514.31 516
7515.13 485
7515.95 460
7516.77 482
7517.59 515
7518.40 489
7519.22 462
7520.04 471
7520.86 502
7521.68 482
7522.50 441
7523.31 457
7524.13 484
7524.95 458
7525.77 473
7526.59 545
7527.41 542
7528.23 438
7529.05 487
7529.86 464
7530.68 515
7531.50 547
7532.32 521
7533.14 499
7533.96 496
7534.78 532
7535.60 490
7536.42 480
7537.24 436
7538.06 436
7538.88 508
7539.70 506
7540.51 482
7541.33 424
7542.15 453
7542.97 543
7543.79 455
7544.61 504
7545.43 488
7546.25 558
7547.07 568
7547.89 549
7548.71 517
7549.53 492
7550.35 444
7551.17 444
7551.99 514
7552.81 547
7553.63 429
7554.45 480
7555.27 484
7556.09 504
7556.91 442
7557.73 525
7558.56 578
7559.38 532
7560.20 581
7561.02 570
7561.84 599
7562.66 522
7563.48 442
7564.30 480
7565.12 516
7565.94 524
7566.76 548
7567.58 511
7568.40 487
7569.23 528
7570.05 521
7570.87 534
7571.69 557
7572.51 516
7573.33 564
7574.15 556
7574.97 604
7575.80 455
7576.62 497
7577.44 510
7578.26 462
7579.08 496
7579.90 452
7580.73 434
7581.55 471
7582.37 481
7583.19 490
7584.01 419
7584.83 523
7585.66 585
7586.48 588
7587.30 582
7588.12 529
7588.95 573
7589.77 532
7590.59 467
7591.41 518
7592.23 582
7593.06 566
7593.88 560
7594.70 541
7595.52 539
7596.35 556
7597.17 592
7597.99 588
7598.81 608
7599.64 678
7600.46 628
7601.28 661
7602.11 647
7602.93 650
7603.75 680
7604.57 614
7605.40 665
7606.22 741
7607.04 721
7607.87 766
7608.69 663
7609.51 607
7610.34 659
7611.16 678
7611.98 605
7612.81 550
7613.63 578
7614.45 547
7615.28 606
7616.10 634
7616.92 692
7617.75 727
7618.57 765
7619.40 737
7620.22 749
7621.04 747
7621.87 735
7622.69 714
7623.52 797
7624.34 735
7625.16 742
7625.99 747
7626.81 670
7627.64 623
7628.46 574
7629.28 699
7630.11 691
7630.93 614
7631.76 626
7632.58 697
7633.41 716
7634.23 842
7635.06 831
7635.88 771
7636.71 722
7637.53 628
7638.36 645
7639.18 659
7640.01 569
7640.83 564
7641.66 519
7642.48 524
7643.31 472
7644.13 534
7644.96 602
7645.78 562
7646.61 550
7647.43 517
7648.26 551
7649.08 538
7649.91 636
7650.73 590
7651.56 514
7652.38 520
7653.21 530
7654.04 521
7654.86 566
7655.69 575
7656.51 515
7657.34 493
7658.16 490
7658.99 510
7659.82 521
7660.64 533
7661.47 571
7662.29 493
7663.12 548
7663.95 502
7664.77 468
7665.60 506
7666.43 532
7667.25 461
7668.08 446
7668.91 455
7669.73 487
7670.56 471
7671.38 457
7672.21 465
7673.04 441
7673.87 492
7674.69 505
7675.52 482
7676.35 465
7677.17 499
7678.00 445
7678.83 488
7679.65 468
7680.48 474
7681.31 513
7682.13 471
7682.96 499
7683.79 546
7684.62 475
7685.44 484
7686.27 517
7687.10 537
7687.93 487
7688.75 509
7689.58 497
7690.41 496
7691.24 511
7692.06 465
7692.89 523
7693.72 558
7694.55 496
7695.38 437
7696.20 475
7697.03 439
7697.86 508
7698.69 457
7699.52 468
7700.34 522
7701.17 573
7702.00 522
7702.83 476
7703.66 475
7704.49 473
7705.31 453
7706.14 453
7706.97 463
7707.80 475
7708.63 505
7709.46 440
7710.29 492
7711.11 499
7711.94 495
7712.77 479
7713.60 504
7714.43 437
7715.26 449
7716.09 462
7716.92 478
7717.75 424
7718.58 437
7719.40 516
7720.23 470
7721.06 425
7721.89 448
7722.72 378
7723.55 410
7724.38 388
7725.21 431
7726.04 422
7726.87 448
7727.70 458
7728.53 473
7729.36 433
7730.19 418
7731.02 391
7731.85 443
7732.68 496
7733.51 517
7734.34 482
7735.17 470
7736.00 566
7736.83 524
7737.66 488
7738.49 471
7739.32 445
7740.15 489
7740.98 442
7741.81 461
7742.64 413
7743.47 469
7744.30 452
7745.13 432
7745.96 527
7746.79 497
7747.62 548
7748.45 502
7749.29 543
7750.12 518
7750.95 472
7751.78 534
7752.61 586
7753.44 528
7754.27 532
7755.10 511
7755.93 530
7756.76 505
7757.60 531
7758.43 469
7759.26 444
7760.09 472
7760.92 477
7761.75 505
7762.58 572
7763.42 444
7764.25 531
7765.08 476
7765.91 418
7766.74 466
7767.57 399
7768.41 464
7769.24 499
7770.07 501
7770.90 540
7771.73 473
7772.57 515
7773.40 516
7774.23 519
7775.06 498
7775.90 496
7776.73 523
7777.56 548
7778.39 506
7779.22 533
7780.06 447
7780.89 465
7781.72 595
7782.55 500
7783.39 528
7784.22 464
7785.05 502
7785.89 469
7786.72 491
7787.55 527
7788.38 570
7789.22 502
7790.05 503
7790.88 562
7791.72 491
7792.55 456
7793.38 492
7794.22 559
7795.05 463
7795.88 459
7796.72 519
7797.55 531
7798.38 506
7799.22 493
7800.05 456
7800.88 477
7801.72 525
7802.55 569
7803.38 573
7804.22 516
7805.05 583
7805.89 578
7806.72 584
7807.55 567
7808.39 590
7809.22 575
7810.06 634
7810.89 580
7811.72 609
7812.56 548
7813.39 576
7814.23 650
7815.06 718
7815.89 713
7816.73 753
7817.56 779
7818.40 739
7819.23 778
7820.07 827
7820.90 700
7821.74 669
7822.57 679
7823.41 675
7824.24 725
7825.08 730
7825.91 761
7826.75 744
7827.58 883
7828.42 886
7829.25 754
7830.09 807
7830.92 708
7831.76 730
7832.59 717
7833.43 711
7834.26 742
7835.10 736
7835.93 768
7836.77 767
7837.60 777
7838.44 704
7839.28 743
7840.11 750
7840.95 688
7841.78 646
7842.62 610
7843.45 627
7844.29 639
7845.13 556
7845.96 583
7846.80 663
7847.63 657
7848.47 588
7849.31 639
7850.14 641
7850.98 526
7851.82 617
7852.65 587
7853.49 577
7854.32 643
7855.16 663
7856.00 713
7856.83 607
7857.67 632
7858.51 694
7859.34 679
7860.18 672
7861.02 735
7861.85 670
7862.69 734
7863.53 797
7864.37 710
7865.20 619
7866.04 623
7866.88 700
7867.71 666
7868.55 557
7869.39 618
7870.23 601
7871.06 688
7871.90 648
7872.74 700
7873.57 644
7874.41 664
7875.25 711
7876.09 671
7876.93 770
7877.76 809
7878.60 853
7879.44 759
7880.28 814
7881.11 944
7881.95 871
7882.79 843
7883.63 804
7884.47 824
7885.30 815
7886.14 716
7886.98 692
7887.82 773
7888.66 821
7889.50 710
7890.33 755
7891.17 699
7892.01 700
7892.85 681
7893.69 653
7894.53 662
7895.36 720
7896.20 665
7897.04 612
7897.88 665
7898.72 648
7899.56 623
7900.40 655
7901.24 555
7902.08 589
7902.91 628
7903.75 574
7904.59 539
7905.43 605
7906.27 692
7907.11 618
7907.95 609
7908.79 591
7909.63 614
7910.47 580
7911.31 549
7912.15 650
7912.99 575
7913.83 585
7914.67 552
7915.50 595
7916.34 608
7917.18 614
7918.02 602
7918.86 688
7919.70 658
7920.54 742
7921.38 710
7922.22 721
7923.06 705
7923.90 714
7924.74 595
7925.58 613
7926.42 581
7927.27 631
7928.11 560
7928.95 558
7929.79 551
7930.63 537
7931.47 529
7932.31 548
7933.15 544
7933.99 449
7934.83 522
7935.67 474
7936.51 534
7937.35 546
7938.19 478
7939.03 465
7939.88 459
7940.72 545
7941.56 523
7942.40 565
7943.24 542
7944.08 448
7944.92 474
7945.76 474
7946.60 513
7947.45 525
7948.29 474
7949.13 464
7949.97 579
7950.81 561
7951.65 545
7952.50 557
7953.34 591
7954.18 578
7955.02 631
7955.86 587
7956.70 607
7957.55 650
7958.39 596
7959.23 620
7960.07 629
7960.91 647
7961.76 649
7962.60 543
7963.44 513
7964.28 568
7965.13 620
7965.97 638
7966.81 519
7967.65 601
7968.50 652
7969.34 643
7970.18 635
7971.02 684
7971.87 621
7972.71 568
7973.55 609
7974.39 630
7975.24 516
7976.08 466
7976.92 506
7977.77 540
7978.61 532
7979.45 532
7980.30 541
7981.14 547
7981.98 513
7982.83 491
7983.67 485
7984.51 468
7985.36 461
7986.20 415
7987.04 459
7987.89 514
7988.73 487
7989.57 533
7990.42 478
7991.26 503
7992.10 452
7992.95 451
7993.79 481
7994.64 439
7995.48 437
7996.32 465
7997.17 445
7998.01 491
7998.86 506
7999.70 463
8000.54 393
8001.39 384
8002.23 428
8003.08 454
8003.92 483
8004.77 474
8005.61 469
8006.45 526
8007.30 437
8008.14 474
8008.99 493
8009.83 430
8010.68 454
8011.52 453
8012.37 457
8013.21 467
8014.06 423
8014.90 425
8015.75 424
8016.59 372
8017.44 394
8018.28 433
8019.13 468
8019.97 440
8020.82 480
8021.66 394
8022.51 473
8023.35 378
8024.20 394
8025.05 373
8025.89 426
8026.74 479
8027.58 447
8028.43 428
8029.27 429
8030.12 432
8030.96 456
8031.81 410
8032.66 423
8033.50 451
8034.35 409
8035.19 371
8036.04 375
8036.89 451
8037.73 422
8038.58 442
8039.43 460
8040.27 464
8041.12 408
8041.96 452
8042.81 494
8043.66 477
8044.50 450
8045.35 423
8046.20 529
8047.04 513
8047.89 472
8048.74 456
8049.58 456
8050.43 432
8051.28 508
8052.12 494
8052.97 520
8053.82 538
8054.67 548
8055.51 405
8056.36 441
8057.21 386
8058.05 376
8058.90 406
8059.75 403
8060.60 453
8061.44 517
8062.29 396
8063.14 394
8063.99 409
8064.83 427
8065.68 357
8066.53 404
8067.38 435
8068.22 372
8069.07 438
8069.92 473
8070.77 457
8071.62 461
8072.46 452
8073.31 406
8074.16 423
8075.01 375
8075.86 365
8076.71 357
8077.55 450
8078.40 422
8079.25 408
8080.10 475
8080.95 411
8081.80 424
8082.64 432
8083.49 359
8084.34 483
8085.19 423
8086.04 461
8086.89 482
8087.74 475
8088.58 440
8089.43 412
8090.28 419
8091.13 451
8091.98 444
8092.83 434
8093.68 441
8094.53 417
8095.38 441
8096.23 478
8097.08 378
8097.93 433
8098.77 411
8099.62 411
8100.47 429
8101.32 472
8102.17 447
8103.02 409
8103.87 429
8104.72 429
8105.57 444
8106.42 412
8107.27 394
8108.12 432
8108.97 477
8109.82 500
8110.67 428
8111.52 428
8112.37 428
8113.22 405
8114.07 463
8114.92 427
8115.77 423
8116.62 390
8117.47 430
8118.32 417
8119.17 393
8120.02 399
8120.87 472
8121.72 464
8122.58 419
8123.43 446
8124.28 430
8125.13 462
8125.98 475
8126.83 448
8127.68 493
8128.53 515
8129.38 458
8130.23 430
8131.08 422
8131.94 413
8132.79 436
8133.64 430
8134.49 479
8135.34 439
8136.19 444
8137.04 464
8137.89 459
8138.75 456
8139.60 470
8140.45 503
8141.30 491
8142.15 520
8143.00 458
8143.86 494
8144.71 495
8145.56 466
8146.41 488
8147.26 449
8148.12 540
8148.97 526
8149.82 512
8150.67 553
8151.52 492
8152.38 528
8153.23 597
8154.08 599
8154.93 654
8155.78 758
8156.64 710
8157.49 695
8158.34 638
8159.19 610
8160.05 596
8160.90 618
8161.75 583
8162.61 520
8163.46 470
8164.31 510
8165.16 456
8166.02 461
8166.87 583
8167.72 518
8168.58 474
8169.43 439
8170.28 524
8171.14 515
8171.99 445
8172.84 451
8173.70 433
8174.55 453
8175.40 491
8176.26 450
8177.11 421
8177.96 440
8178.82 429
8179.67 413
8180.52 395
8181.38 435
8182.23 424
8183.08 404
8183.94 382
8184.79 409
8185.65 465
8186.50 471
8187.35 431
8188.21 402
8189.06 330
8189.92 409
8190.77 434
8191.63 475
8192.48 464
8193.33 445
8194.19 407
8195.04 461
8195.90 418
8196.75 391
8197.61 378
8198.46 402
8199.32 360
8200.17 412
8201.02 323
8201.88 355
8202.73 370
8203.59 429
8204.44 449
8205.30 456
8206.15 428
8207.01 448
8207.86 433
8208.72 422
8209.57 394
8210.43 373
8211.29 397
8212.14 454
8213.00 419
8213.85 427
8214.71 362
8215.56 406
8216.42 404
8217.27 389
8218.13 436
8218.98 393
8219.84 408
8220.70 454
8221.55 424
8222.41 374
8223.26 394
8224.12 415
8224.98 415
8225.83 429
8226.69 417
8227.54 475
8228.40 450
8229.26 431
8230.11 435
8230.97 471
8231.83 454
8232.68 377
8233.54 427
8234.39 412
8235.25 402
8236.11 383
8236.96 398
8237.82 416
8238.68 385
8239.53 402
8240.39 368
8241.25 372
8242.11 370
8242.96 357
8243.82 380
8244.68 415
8245.53 347
8246.39 362
8247.25 383
8248.10 415
8248.96 464
8249.82 385
8250.68 330
8251.53 367
8252.39 375
8253.25 378
8254.11 362
8254.96 343
8255.82 374
8256.68 372
8257.54 364
8258.39 376
8259.25 353
8260.11 402
8260.97 465
8261.83 401
8262.68 393
8263.54 357
8264.40 350
8265.26 402
8266.12 401
8266.97 377
8267.83 427
8268.69 398
8269.55 434
8270.41 410
8271.27 383
8272.12 408
8272.98 374
8273.84 397
8274.70 358
8275.56 370
8276.42 406
8277.28 434
8278.13 385
8278.99 426
8279.85 411
8280.71 462
8281.57 438
8282.43 423
8283.29 401
8284.15 358
8285.01 368
8285.87 374
8286.72 402
8287.58 492
8288.44 491
8289.30 449
8290.16 465
8291.02 479
8291.88 440
8292.74 472
8293.60 539
8294.46 509
8295.32 524
8296.18 559
8297.04 605
8297.90 531
8298.76 436
8299.62 448
8300.48 458
8301.34 431
8302.20 432
8303.06 403
8303.92 388
8304.78 398
8305.64 482
8306.50 451
8307.36 434
8308.22 409
8309.08 402
8309.94 402
8310.80 418
8311.66 452
8312.52 432
8313.38 381
8314.24 427
8315.10 480
8315.96 404
8316.83 448
8317.69 481
8318.55 432
8319.41 409
8320.27 425
8321.13 465
8321.99 462
8322.85 434
8323.71 461
8324.57 394
8325.44 386
8326.30 430
8327.16 392
8328.02 384
8328.88 398
8329.74 437
8330.60 448
8331.47 438
8332.33 437
8333.19 421
8334.05 416
8334.91 386
8335.77 410
8336.64 395
8337.50 390
8338.36 468
8339.22 434
8340.08 442
8340.94 386
8341.81 396
8342.67 421
8343.53 436
8344.39 409
8345.26 403
8346.12 493
8346.98 472
8347.84 418
8348.71 409
8349.57 395
8350.43 421
8351.29 441
8352.16 362
8353.02 413
8353.88 402
8354.74 427
8355.61 435
8356.47 395
8357.33 450
8358.19 412
8359.06 374
8359.92 428
8360.78 390
8361.65 408
8362.51 415
8363.37 387
8364.24 432
8365.10 413
8365.96 409
8366.83 394
8367.69 356
8368.55 413
8369.42 457
8370.28 416
8371.14 435
8372.01 423
8372.87 458
8373.73 408
8374.60 389
8375.46 403
8376.33 395
8377.19 408
8378.05 385
8378.92 444
8379.78 443
8380.65 440
8381.51 425
8382.37 407
8383.24 416
8384.10 422
8384.97 442
8385.83 438
8386.70 489
8387.56 455
8388.42 439
8389.29 443
8390.15 452
8391.02 473
8391.88 493
8392.75 450
8393.61 396
8394.48 429
8395.34 487
8396.21 453
8397.07 475
8397.94 452
8398.80 434
8399.67 419
8400.53 442
8401.40 495
8402.26 472
8403.13 451
8403.99 503
8404.86 455
8405.72 458
8406.59 431
8407.45 450
8408.32 479
8409.19 510
8410.05 437
8410.92 449
8411.78 468
8412.65 463
8413.51 497
8414.38 507
8415.25 462
8416.11 460
8416.98 483
8417.84 468
8418.71 442
8419.58 478
8420.44 500
8421.31 517
8422.17 479
8423.04 526
8423.91 561
8424.77 531
8425.64 522
8426.51 550
8427.37 555
8428.24 588
8429.11 578
8429.97 559
8430.84 544
8431.71 570
8432.57 597
8433.44 617
8434.31 610
8435.17 567
8436.04 548
8436.91 560
8437.77 569
8438.64 557
8439.51 606
8440.38 595
8441.24 605
8442.11 642
8442.98 662
8443.84 696
8444.71 770
8445.58 808
8446.45 803
8447.31 725
8448.18 690
8449.05 739
8449.92 705
8450.78 724
8451.65 708
8452.52 727
8453.39 733
8454.26 700
8455.12 750
8455.99 769
8456.86 710
8457.73 744
8458.60 798
8459.46 811
8460.33 819
8461.20 853
8462.07 823
8462.94 759
8463.81 733
8464.67 720
8465.54 727
8466.41 791
8467.28 782
8468.15 944
8469.02 1197
8469.89 1410
8470.75 1713
8471.62 1936
8472.49 2012
8473.36 2012
8474.23 1999
8475.10 1780
8475.97 1621
8476.84 1246
8477.71 1131
8478.57 1000
8479.44 807
8480.31 779
8481.18 746
8482.05 696
8482.92 669
8483.79 669
8484.66 731
8485.53 670
8486.40 631
8487.27 618
8488.14 636
8489.01 634
8489.88 629
8490.75 590
8491.62 533
8492.49 552
8493.36 588
8494.23 551
8495.10 542
8495.97 517
8496.84 543
8497.71 580
8498.58 534
8499.45 648
8500.32 577
8501.19 559
8502.06 596
8502.93 576
8503.80 561
8504.67 562
8505.54 544
8506.41 554
8507.28 552
8508.15 539
8509.02 586
8509.89 556
8510.76 579
8511.63 519
8512.51 539
8513.38 561
8514.25 535
8515.12 512
8515.99 520
8516.86 521
8517.73 523
8518.60 576
8519.47 510
8520.35 483
8521.22 526
8522.09 497
8522.96 536
8523.83 543
8524.70 511
8525.57 560
8526.45 515
8527.32 556
8528.19 547
8529.06 509
8529.93 565
8530.80 573
8531.68 571
8532.55 583
8533.42 573
8534.29 628
8535.16 637
8536.04 575
8536.91 628
8537.78 621
8538.65 569
8539.52 578
8540.40 641
8541.27 656
8542.14 675
8543.01 607
8543.89 637
8544.76 556
8545.63 618
8546.50 738
8547.38 624
8548.25 637
8549.12 605
8549.99 612
8550.87 585
8551.74 580
8552.61 625
8553.49 625
8554.36 724
8555.23 778
8556.11 767
8556.98 648
8557.85 683
8558.73 641
8559.60 661
8560.47 644
8561.35 633
8562.22 635
8563.09 635
8563.97 588
8564.84 578
8565.71 577
8566.59 551
8567.46 537
8568.33 578
8569.21 559
8570.08 576
8570.96 667
8571.83 579
8572.70 583
8573.58 562
8574.45 588
8575.33 578
8576.20 506
8577.07 539
8577.95 577
8578.82 550
8579.70 550
8580.57 525
8581.45 572
8582.32 533
8583.19 523
8584.07 553
8584.94 598
8585.82 515
8586.69 559
8587.57 534
8588.44 535
8589.32 507
8590.19 499
8591.07 607
8591.94 537
8592.82 548
8593.69 601
8594.57 523
8595.44 610
8596.32 646
8597.19 591
8598.07 598
8598.94 526
8599.82 558
8600.69 586
8601.57 618
8602.44 652
8603.32 612
8604.20 605
8605.07 620
8605.95 554
8606.82 592
8607.70 622
8608.57 663
8609.45 636
8610.33 704
8611.20 677
8612.08 666
8612.95 608
8613.83 625
8614.71 684
8615.58 637
8616.46 669
8617.33 724
8618.21 668
8619.09 650
8619.96 728
8620.84 755
8621.72 689
8622.59 725
8623.47 707
8624.35 708
8625.22 709
8626.10 710
8626.98 754
8627.85 742
8628.73 737
8629.61 727
8630.48 736
8631.36 751
8632.24 863
8633.11 847
8633.99 854
8634.87 831
8635.74 850
8636.62 878
8637.50 849
8638.38 856
8639.25 802
8640.13 881
8641.01 942
8641.89 923
8642.76 949
8643.64 979
8644.52 973
8645.40 933
8646.27 955
8647.15 1029
8648.03 1012
8648.91 1096
8649.79 1093
8650.66 1105
8651.54 1080
8652.42 1027
8653.30 1122
8654.18 1205
8655.05 1183
8655.93 1110
8656.81 1235
8657.69 1244
8658.57 1234
8659.45 1153
8660.32 1257
8661.20 1233
8662.08 1181
8662.96 1174
8663.84 1223
8664.72 1274
8665.60 1315
8666.47 1315
8667.35 1254
8668.23 1328
8669.11 1260
8669.99 1385
8670.87 1441
8671.75 1564
8672.63 1614
8673.51 1850
8674.38 2224
8675.26 2435
8676.14 2586
8677.02 2770
8677.90 2659
8678.78 2596
8679.66 2409
8680.54 2407
8681.42 2161
8682.30 1882
8683.18 1807
8684.06 1666
8684.94 1663
8685.82 1573
8686.70 1565
8687.58 1563
8688.46 1621
8689.34 1825
8690.22 2100
8691.10 2497
8691.98 2924
8692.86 3560
8693.74 3978
8694.62 4492
8695.50 4625
8696.38 4453
8697.26 4032
8698.14 3523
8699.02 2940
8699.90 2521
8700.78 2082
8701.66 1874
8702.54 1557
8703.42 1286
8704.30 1223
8705.18 1167
8706.06 1152
8706.94 1150
8707.82 1060
8708.71 902
8709.59 988
8710.47 978
8711.35 963
8712.23 951
8713.11 829
8713.99 821
8714.87 848
8715.75 846
8716.64 817
8717.52 788
8718.40 756
8719.28 765
8720.16 744
8721.04 724
8721.92 751
8722.81 709
8723.69 702
8724.57 768
8725.45 757
8726.33 780
8727.21 728
8728.10 729
8728.98 691
8729.86 802
8730.74 784
8731.62 842
8732.51 881
8733.39 892
8734.27 798
8735.15 758
8736.03 715
8736.92 754
8737.80 807
8738.68 824
8739.56 807
8740.45 758
8741.33 791
8742.21 768
8743.09 715
8743.98 710
8744.86 690
8745.74 705
8746.63 789
8747.51 802
8748.39 768
8749.27 831
8750.16 723
8751.04 761
8751.92 748
8752.81 806
8753.69 839
8754.57 846
8755.46 828
8756.34 843
8757.22 870
8758.11 849
8758.99 862
8759.87 948
8760.76 889
8761.64 868
8762.52 831
8763.41 884
8764.29 883
8765.17 825
8766.06 863
8766.94 830
8767.83 855
8768.71 833
8769.59 872
8770.48 865
8771.36 856
8772.25 894
8773.13 881
8774.01 845
8774.90 816
8775.78 798
8776.67 850
8777.55 748
8778.44 742
8779.32 795
8780.20 735
8781.09 683
8781.97 722
8782.86 750
8783.74 723
8784.63 715
8785.51 668
8786.40 632
8787.28 669
8788.17 643
8789.05 630
8789.94 625
8790.82 636
8791.71 634
8792.59 620
8793.48 638
8794.36 629
8795.25 676
8796.13 676
8797.02 676
8797.90 637
8798.79 608
8799.67 629
8800.56 595
8801.45 611
8802.33 601
8803.22 552
8804.10 604
8804.99 665
8805.87 626
8806.76 616
8807.65 617
8808.53 650
8809.42 606
8810.30 552
8811.19 597
8812.08 587
8812.96 563
8813.85 506
8814.73 534
8815.62 514
8816.51 551
8817.39 498
8818.28 487
8819.17 597
8820.05 605
8820.94 573
8821.83 521
8822.71 542
8823.60 514
8824.49 509
8825.37 539
8826.26 508
8827.15 517
8828.03 526
8828.92 514
8829.81 532
8830.69 510
8831.58 493
8832.47 504
8833.36 534
8834.24 497
8835.13 494
8836.02 527
8836.90 485
8837.79 523
8838.68 534
8839.57 519
8840.45 500
8841.34 465
8842.23 482
8843.12 478
8844.01 540
8844.89 444
8845.78 480
8846.67 461
8847.56 397
8848.44 453
8849.33 497
8850.22 491
8851.11 464
8852.00 464
8852.88 436
8853.77 524
8854.66 461
8855.55 495
8856.44 471
8857.33 397
8858.21 407
8859.10 407
8859.99 460
8860.88 477
8861.77 467
8862.66 448
8863.55 433
8864.43 459
8865.32 434
8866.21 472
8867.10 467
8867.99 442
8868.88 448
8869.77 410
8870.66 416
8871.55 426
8872.44 451
8873.32 396
8874.21 417
8875.10 381
8875.99 418
8876.88 339
8877.77 400
8878.66 431
8879.55 381
8880.44 418
8881.33 390
8882.22 403
8883.11 396
8884.00 399
8884.89 440
8885.78 408
8886.67 402
8887.56 425
8888.45 400
8889.34 396
8890.23 360
8891.12 372
8892.01 446
8892.90 416
8893.79 422
8894.68 369
8895.57 408
8896.46 438
8897.35 438
8898.24 424
8899.13 377
8900.02 341
8900.91 399
8901.80 352
8902.69 405
8903.58 410
8904.47 452
8905.36 406
8906.26 366
8907.15 366
8908.04 411
8908.93 363
8909.82 358
8910.71 389
8911.60 375
8912.49 439
8913.38 360
8914.28 374
8915.17 376
8916.06 375
8916.95 392
8917.84 430
8918.73 389
8919.62 367
8920.52 373
8921.41 359
8922.30 377
8923.19 348
8924.08 367
8924.97 365
8925.87 375
8926.76 376
8927.65 363
8928.54 344
8929.43 307
8930.33 365
8931.22 369
8932.11 355
8933.00 326
8933.89 369
8934.79 368
8935.68 388
8936.57 333
8937.46 358
8938.36 429
8939.25 332
8940.14 320
8941.03 343
8941.93 413
8942.82 402
8943.71 347
8944.60 350
8945.50 366
8946.39 346
8947.28 313
8948.18 290
8949.07 402
8949.96 377
8950.85 376
8951.75 409
8952.64 411
8953.53 374
8954.43 358
8955.32 339
8956.21 350
8957.11 350
8958.00 356
8958.89 377
8959.79 343
8960.68 363
8961.57 318
8962.47 352
8963.36 379
8964.26 374
8965.15 351
8966.04 359
8966.94 350
8967.83 307
8968.73 359
8969.62 405
8970.51 425
8971.41 392
8972.30 387
8973.20 353
8974.09 332
8974.98 394
8975.88 373
8976.77 356
8977.67 365
8978.56 354
8979.46 334
8980.35 365
8981.25 415
8982.14 426
8983.03 385
8983.93 346
8984.82 376
8985.72 379
8986.61 404
8987.51 410
8988.40 360
8989.30 380
8990.19 357
8991.09 357
8991.98 396
8992.88 442
8993.77 380
8994.67 384
8995.56 351
8996.46 353
8997.36 338
8998.25 380
8999.15 363
9000.04 362
9000.94 366
9001.83 377
9002.73 358
9003.62 328
9004.52 290
9005.42 340
9006.31 333
9007.21 286
9008.10 270
9009.00 316
9009.90 346
9010.79 321
9011.69 329
9012.58 329
9013.48 328
9014.38 326
9015.27 342
9016.17 316
9017.07 322
9017.96 343
9018.86 356
9019.76 338
9020.65 354
9021.55 331
9022.44 377
9023.34 368
9024.24 328
9025.14 316
9026.03 296
9026.93 318
9027.83 314
9028.72 285
9029.62 353
9030.52 414
9031.41 353
9032.31 389
9033.21 335
9034.11 313
9035.00 361
9035.90 367
9036.80 310
9037.69 339
9038.59 364
9039.49 364
9040.39 359
9041.28 337
9042.18 370
9043.08 344
9043.98 345
9044.88 340
9045.77 379
9046.67 346
9047.57 336
9048.47 337
9049.36 313
9050.26 327
9051.16 344
9052.06 364
9052.96 357
9053.86 376
9054.75 376
9055.65 342
9056.55 344
9057.45 345
9058.35 328
9059.25 395
9060.14 392
9061.04 362
9061.94 359
9062.84 364
9063.74 355
9064.64 359
9065.54 334
9066.44 361
9067.33 360
9068.23 391
9069.13 383
9070.03 371
9070.93 366
9071.83 365
9072.73 369
9073.63 401
9074.53 359
9075.43 400
9076.33 409
9077.22 408
9078.12 422
9079.02 349
9079.92 367
9080.82 380
9081.72 388
9082.62 356
9083.52 374
9084.42 387
9085.32 351
9086.22 322
9087.12 369
9088.02 401
9088.92 336
9089.82 389
9090.72 400
9091.62 326
9092.52 405
9093.42 396
9094.32 410
9095.22 371
9096.12 371
9097.02 306
9097.92 354
9098.82 347
9099.72 363
9100.62 353
9101.52 328
9102.43 385
9103.33 404
9104.23 373
9105.13 387
9106.03 360
9106.93 343
9107.83 339
9108.73 348
9109.63 332
9110.53 309
9111.43 317
9112.33 375
9113.24 378
9114.14 389
9115.04 344
9115.94 369
9116.84 365
9117.74 371
9118.64 329
9119.55 371
9120.45 355
9121.35 403
9122.25 354
9123.15 339
9124.05 309
9124.96 334
9125.86 349
9126.76 340
9127.66 342
9128.56 336
9129.46 357
9130.37 324
9131.27 385
9132.17 368
9133.07 398
9133.97 381
9134.88 361
9135.78 380
9136.68 329
9137.58 300
9138.49 347
9139.39 332
9140.29 322
9141.19 346
9142.10 331
9143.00 348
9143.90 323
9144.80 332
9145.71 395
9146.61 324
9147.51 322
9148.42 378
9149.32 347
9150.22 317
9151.12 320
9152.03 353
9152.93 365
9153.83 358
9154.74 331
9155.64 339
9156.54 335
9157.45 344
9158.35 338
9159.25 366
9160.16 337
9161.06 298
9161.96 343
9162.87 352
9163.77 408
9164.68 325
9165.58 290
9166.48 320
9167.39 334
9168.29 345
9169.19 320
9170.10 326
9171.00 327
9171.91 345
9172.81 363
9173.72 342
9174.62 327
9175.52 323
9176.43 305
9177.33 307
9178.24 315
9179.14 354
9180.05 372
9180.95 329
9181.85 302
9182.76 341
9183.66 365
9184.57 383
9185.47 384
9186.38 372
9187.28 363
9188.19 344
9189.09 352
9190.00 374
9190.90 372
9191.81 344
9192.71 347
9193.62 327
9194.52 326
9195.43 309
9196.33 340
9197.24 366
9198.14 380
9199.05 328
9199.96 394
9200.86 409
9201.77 391
9202.67 357
9203.58 329
9204.48 378
9205.39 407
9206.29 427
9207.20 379
9208.11 378
9209.01 383
9209.92 385
9210.82 438
9211.73 356
9212.64 373
9213.54 365
9214.45 348
9215.35 367
9216.26 351
9217.17 362
9218.07 361
9218.98 338
9219.89 373
9220.79 344
9221.70 328
9222.61 329
9223.51 352
9224.42 328
9225.33 303
9226.23 344
9227.14 294
9228.05 354
9228.95 320
9229.86 341
9230.77 374
9231.67 339
9232.58 413
9233.49 362
9234.40 344
9235.30 351
9236.21 306
9237.12 338
9238.02 379
9238.93 360
9239.84 340
9240.75 341
9241.65 358
9242.56 316
9243.47 284
9244.38 295
9245.28 282
9246.19 355
9247.10 336
9248.01 270
9248.92 291
9249.82 336
9250.73 309
9251.64 340
9252.55 318
9253.46 309
9254.36 329
9255.27 321
9256.18 369
9257.09 361
9258.00 328
9258.90 337
9259.81 285
9260.72 309
9261.63 314
9262.54 325
9263.45 335
9264.36 326
9265.26 349
9266.17 387
9267.08 370
9267.99 317
9268.90 324
9269.81 271
9270.72 311
9271.63 339
9272.54 277
9273.44 320
9274.35 323
9275.26 356
9276.17 309
9277.08 315
9277.99 318
9278.90 348
9279.81 331
9280.72 330
9281.63 311
9282.54 315
9283.45 343
9284.36 334
9285.27 354
9286.18 328
9287.09 317
9288.00 317
9288.91 341
9289.82 347
9290.73 352
9291.64 337
9292.55 356
9293.46 334
9294.37 343
9295.28 352
9296.19 337
9297.10 377
9298.01 373
9298.92 330
9299.83 322
9300.74 350
9301.65 363
9302.56 346
9303.47 315
9304.38 298
9305.29 349
9306.20 334
9307.11 341
9308.02 392
9308.93 373
9309.84 394
9310.75 418
9311.67 392
9312.58 377
9313.49 344
9314.40 386
9315.31 410
9316.22 354
9317.13 327
9318.04 334
9318.95 362
9319.87 396
9320.78 284
9321.69 320
9322.60 274
9323.51 290
9324.42 341
9325.34 348
9326.25 365
9327.16 380
9328.07 336
9328.98 320
9329.89 351
9330.81 301
9331.72 312
9332.63 337
9333.54 327
9334.45 347
9335.37 336
9336.28 314
9337.19 365
9338.10 339
9339.01 332
9339.93 344
9340.84 375
9341.75 350
9342.66 347
9343.58 356
9344.49 348
9345.40 328
9346.31 323
9347.23 336
9348.14 342
9349.05 277
9349.97 331
9350.88 365
9351.79 357
9352.70 313
9353.62 315
9354.53 324
9355.44 329
9356.36 332
9357.27 360
9358.18 355
9359.10 412
9360.01 348
9360.92 297
9361.84 337
9362.75 344
9363.66 314
9364.58 331
9365.49 332
9366.40 325
9367.32 350
9368.23 312
9369.15 356
9370.06 296
9370.97 291
9371.89 347
9372.80 329
9373.71 331
9374.63 340
9375.54 378
9376.46 352
9377.37 319
9378.29 323
9379.20 323
9380.11 346
9381.03 360
9381.94 328
9382.86 352
9383.77 365
9384.69 380
9385.60 335
9386.51 298
9387.43 353
9388.34 344
9389.26 332
9390.17 365
9391.09 333
9392.00 338
9392.92 345
9393.83 360
9394.75 384
9395.66 422
9396.58 393
9397.49 381
9398.41 362
9399.32 339
9400.24 353
9401.15 357
9402.07 381
9402.99 377
9403.90 368
9404.82 341
9405.73 333
9406.65 366
9407.56 344
9408.48 375
9409.39 374
9410.31 391
9411.23 381
9412.14 325
9413.06 334
9413.97 378
9414.89 356
9415.81 378
9416.72 359
9417.64 358
9418.55 350
9419.47 368
9420.39 371
9421.30 343
9422.22 382
9423.14 349
9424.05 381
9424.97 318
9425.89 341
9426.80 375
9427.72 376
9428.64 367
9429.55 345
9430.47 400
9431.39 402
9432.30 381
9433.22 387
9434.14 379
9435.05 418
9435.97 423
9436.89 381
9437.80 386
9438.72 410
9439.64 345
9440.56 343
9441.47 374
9442.39 396
9443.31 401
9444.23 396
9445.14 408
9446.06 410
9446.98 432
9447.90 476
9448.81 434
9449.73 453
9450.65 427
9451.57 475
9452.48 477
9453.40 538
9454.32 516
9455.24 547
9456.16 509
9457.07 554
9457.99 569
9458.91 545
9459.83 426
9460.75 444
9461.66 461
9462.58 406
9463.50 415
9464.42 429
9465.34 408
9466.26 427
9467.18 440
9468.09 426
9469.01 398
9469.93 383
9470.85 376
9471.77 442
9472.69 467
9473.61 454
9474.53 391
9475.44 461
9476.36 403
9477.28 379
9478.20 394
9479.12 444
9480.04 458
9480.96 488
9481.88 458
9482.80 433
9483.72 444
9484.64 491
9485.56 490
9486.47 433
9487.39 515
9488.31 405
9489.23 376
9490.15 420
9491.07 452
9491.99 449
9492.91 446
9493.83 390
9494.75 408
9495.67 422
9496.59 405
9497.51 382
9498.43 401
9499.35 433
9500.27 384
9501.19 424
9502.11 437
9503.03 419
9503.95 480
9504.87 424
9505.79 452
9506.71 442
9507.64 407
9508.56 433
9509.48 459
9510.40 413
9511.32 440
9512.24 388
9513.16 432
9514.08 464
9515.00 497
9515.92 516
9516.84 524
9517.76 491
9518.68 512
9519.61 541
9520.53 512
9521.45 488
9522.37 473
9523.29 469
9524.21 524
9525.13 501
9526.05 504
9526.98 558
9527.90 569
9528.82 497
9529.74 467
9530.66 547
9531.58 539
9532.51 627
9533.43 672
9534.35 701
9535.27 727
9536.19 714
9537.11 720
9538.04 656
9538.96 575
9539.88 597
9540.80 597
9541.73 605
9542.65 490
9543.57 471
9544.49 477
9545.41 498
9546.34 477
9547.26 498
9548.18 472
9549.10 513
9550.03 460
9550.95 496
9551.87 547
9552.79 554
9553.72 536
9554.64 514
9555.56 480
9556.49 522
9557.41 504
9558.33 448
9559.25 523
9560.18 564
9561.10 530
9562.02 556
9562.95 538
9563.87 569
9564.79 563
9565.72 549
9566.64 554
9567.56 571
9568.49 567
9569.41 566
9570.33 535
9571.26 585
9572.18 522
9573.11 550
9574.03 574
9574.95 593
9575.88 493
9576.80 541
9577.72 535
9578.65 513
9579.57 527
9580.50 576
9581.42 556
9582.34 525
9583.27 527
9584.19 545
9585.12 526
9586.04 533
9586.97 552
9587.89 608
9588.81 509
9589.74 573
9590.66 597
9591.59 575
9592.51 606
9593.44 631
9594.36 644
9595.29 645
9596.21 686
9597.14 590
9598.06 581
9598.99 615
9599.91 612
9600.84 640
9601.76 635
9602.69 703
9603.61 709
9604.54 694
9605.46 659
9606.39 641
9607.31 717
9608.24 668
9609.16 676
9610.09 654
9611.01 706
9611.94 750
9612.87 733
9613.79 697
9614.72 709
9615.64 702
9616.57 738
9617.49 765
9618.42 747
9619.35 705
9620.27 730
9621.20 740
9622.12 735
9623.05 756
9623.98 787
9624.90 781
9625.83 779
9626.76 747
9627.68 840
9628.61 758
9629.53 805
9630.46 756
9631.39 804
9632.31 811
9633.24 833
9634.17 825
9635.09 875
9636.02 917
9636.95 876
9637.87 894
9638.80 877
9639.73 841
9640.65 909
9641.58 925
9642.51 884
9643.44 885
9644.36 946
9645.29 939
9646.22 1056
9647.14 984
9648.07 1014
9649.00 1103
9649.93 1075
9650.85 1118
9651.78 1076
9652.71 1029
9653.64 1128
9654.56 1142
9655.49 1164
9656.42 1126
9657.35 1130
9658.27 1182
9659.20 1157
9660.13 1121
9661.06 1102
9661.99 1140
9662.91 1203
9663.84 1167
9664.77 1214
9665.70 1306
9666.63 1198
9667.56 1212
9668.48 1148
9669.41 1181
9670.34 1333
9671.27 1412
9672.20 1393
9673.13 1409
9674.05 1347
9674.98 1275
9675.91 1408
9676.84 1429
9677.77 1292
9678.70 1341
9679.63 1433
9680.56 1362
9681.48 1464
9682.41 1450
9683.34 1498
9684.27 1508
9685.20 1598
9686.13 1535
9687.06 1558
9687.99 1582
9688.92 1513
9689.85 1538
9690.78 1713
9691.71 1640
9692.63 1717
9693.56 1671
9694.49 1669
9695.42 1733
9696.35 1849
9697.28 2035
9698.21 2154
9699.14 2369
9700.07 2519
9701.00 2692
9701.93 2878
9702.86 2687
9703.79 2602
9704.72 2599
9705.65 2245
9706.58 2128
9707.51 1910
9708.44 1880
9709.37 1827
9710.30 1707
9711.23 1783
9712.16 1720
9713.09 1772
9714.02 1740
9714.95 1831
9715.89 1951
9716.82 1985
9717.75 2027
9718.68 1973
9719.61 2049
9720.54 1884
9721.47 1826
9722.40 1758
9723.33 1597
9724.26 1448
9725.19 1294
9726.12 1305
9727.06 1295
9727.99 1253
9728.92 1123
9729.85 1296
9730.78 1280
9731.71 1361
9732.64 1330
9733.57 1344
9734.51 1319
9735.44 1324
9736.37 1371
9737.30 1341
9738.23 1295
9739.16 1262
9740.10 1286
9741.03 1174
9741.96 1109
9742.89 1120
9743.82 1080
9744.75 1097
9745.69 1004
9746.62 986
9747.55 927
9748.48 1009
9749.41 960
9750.35 980
9751.28 998
9752.21 942
9753.14 955
9754.08 924
9755.01 969
9755.94 910
9756.87 910
9757.81 888
9758.74 959
9759.67 958
9760.60 979
9761.54 950
9762.47 955
9763.40 959
9764.34 970
9765.27 965
9766.20 951
9767.13 973
9768.07 909
9769.00 970
9769.93 940
9770.87 908
9771.80 939
9772.73 952
9773.67 896
9774.60 904
9775.53 962
9776.47 969
9777.40 1035
9778.33 1077
9779.27 1067
9780.20 1077
9781.14 1046
9782.07 1115
9783.00 1109
9783.94 1133
9784.87 1106
9785.80 1042
9786.74 1104
9787.67 1095
9788.61 1037
9789.54 975
9790.47 908
9791.41 888
9792.34 906
9793.28 890
9794.21 952
9795.15 914
9796.08 918
9797.01 894
9797.95 932
9798.88 913
9799.82 967
9800.75 881
9801.69 941
9802.62 913
9803.56 950
9804.49 841
9805.43 850
9806.36 746
9807.30 749
9808.23 780
9809.17 801
9810.10 731
9811.04 727
9811.97 729
9812.91 729
9813.84 784
9814.78 703
9815.71 669
9816.65 647
9817.58 646
9818.52 676
9819.46 714
9820.39 683
9821.33 681
9822.26 653
9823.20 652
9824.13 688
9825.07 712
9826.00 671
9826.94 729
9827.88 731
9828.81 663
9829.75 630
9830.68 585
9831.62 612
9832.56 630
9833.49 629
9834.43 689
9835.37 690
9836.30 662
9837.24 628
9838.17 604
9839.11 622
9840.05 655
9840.98 644
9841.92 645
9842.86 650
9843.79 623
9844.73 663
9845.67 633
9846.60 626
9847.54 659
9848.48 566
9849.42 638
9850.35 638
9851.29 666
9852.23 638
9853.16 673
9854.10 631
9855.04 594
9855.98 616
9856.91 599
9857.85 625
9858.79 600
9859.72 695
9860.66 677
9861.60 647
9862.54 652
9863.47 652
9864.41 659
9865.35 646
9866.29 594
9867.23 611
9868.16 641
9869.10 717
9870.04 625
9870.98 597
9871.92 642
9872.85 664
9873.79 650
9874.73 586
9875.67 594
9876.61 573
9877.54 603
9878.48 585
9879.42 554
9880.36 566
9881.30 564
9882.24 529
9883.18 555
9884.11 550
9885.05 544
9885.99 531
9886.93 527
9887.87 545
9888.81 536
9889.75 547
9890.69 475
9891.62 560
9892.56 528
9893.50 531
9894.44 534
9895.38 481
9896.32 501
9897.26 489
9898.20 490
9899.14 527
9900.08 536
9901.02 559
9901.96 587
9902.90 562
9903.83 578
9904.77 557
9905.71 563
9906.65 562
9907.59 570
9908.53 497
9909.47 602
9910.41 532
9911.35 529
9912.29 615
9913.23 649
9914.17 595
9915.11 625
9916.05 538
9916.99 532
9917.93 555
9918.87 571
9919.81 537
9920.75 525
9921.69 550
9922.64 537
9923.58 588
9924.52 596
9925.46 734
9926.40 785
9927.34 833
9928.28 921
9929.22 967
9930.16 970
9931.10 953
9932.04 928
9932.98 890
9933.92 943
9934.87 807
9935.81 681
9936.75 662
9937.69 685
9938.63 593
9939.57 558
9940.51 550
9941.45 534
9942.39 480
9943.34 495
9944.28 517
9945.22 457
9946.16 463
9947.10 534
9948.04 500
9948.99 499
9949.93 473
9950.87 463
9951.81 545
9952.75 561
9953.69 566
9954.64 553
9955.58 513
9956.52 518
9957.46 553
9958.41 520
9959.35 491
9960.29 555
9961.23 492
9962.17 465
9963.12 530
9964.06 505
9965.00 488
9965.94 475
9966.89 468
9967.83 465
9968.77 416
9969.71 485
9970.66 481
9971.60 420
9972.54 463
9973.49 493
9974.43 482
9975.37 464
9976.31 474
9977.26 494
9978.20 444
9979.14 466
9980.09 504
9981.03 484
9981.97 467
9982.92 455
9983.86 491
9984.80 483
9985.75 511
9986.69 488
9987.63 462
9988.58 469
9989.52 436
9990.46 461
9991.41 475
9992.35 429
9993.30 429
9994.24 443
9995.18 501
9996.13 433
9997.07 450
9998.02 431
9998.96 426
9999.90 495
10000.85 454
10001.79 436
10002.74 453
10003.68 419
10004.62 438
10005.57 465
10006.51 436
10007.46 411
10008.40 438
10009.35 398
10010.29 431
10011.24 440
10012.18 459
10013.13 460
10014.07 474
10015.01 458
10015.96 412
10016.90 420
10017.85 451
10018.79 469
10019.74 457
10020.68 431
10021.63 433
10022.58 420
10023.52 456
10024.47 410
10025.41 409
10026.36 428
10027.30 444
10028.25 400
10029.19 357
10030.14 387
10031.08 421
10032.03 454
10032.98 448
10033.92 466
10034.87 427
10035.81 445
10036.76 462
10037.70 429
10038.65 419
10039.60 419
10040.54 385
10041.49 404
10042.43 350
10043.38 372
10044.33 391
10045.27 388
10046.22 410
10047.17 436
10048.11 485
10049.06 406
10050.00 317
10050.95 351
10051.90 372
10052.84 448
10053.79 428
10054.74 369
10055.68 387
10056.63 402
10057.58 444
10058.52 440
10059.47 398
10060.42 470
10061.37 497
10062.31 433
10063.26 495
10064.21 447
10065.15 414
10066.10 416
10067.05 451
10068.00 440
10068.94 429
10069.89 441
10070.84 388
10071.79 373
10072.73 382
10073.68 422
10074.63 398
10075.58 384
10076.52 418
10077.47 335
10078.42 358
10079.37 410
10080.32 440
10081.26 341
10082.21 405
10083.16 377
10084.11 355
10085.06 358
10086.00 375
10086.95 364
10087.90 395
10088.85 406
10089.80 393
10090.75 369
10091.69 379
10092.64 362
10093.59 371
10094.54 338
10095.49 351
10096.44 311
10097.39 344
10098.33 358
10099.28 358
10100.23 379
10101.18 393
10102.13 362
10103.08 394
10104.03 348
10104.98 377
10105.93 352
10106.87 320
10107.82 319
10108.77 369
10109.72 364
10110.67 337
10111.62 367
10112.57 352
10113.52 369
10114.47 356
10115.42 355
10116.37 326
10117.32 337
10118.27 310
10119.22 348
10120.17 321
10121.12 323
10122.07 332
10123.02 359
10123.97 364
10124.92 357
10125.87 331
10126.82 431
10127.77 399
10128.72 348
10129.67 397
10130.62 373
10131.57 377
10132.52 362
10133.47 384
10134.42 390
10135.37 353
10136.32 376
10137.27 374
10138.22 366
10139.17 332
10140.12 338
10141.07 322
10142.02 328
10142.98 332
10143.93 336
10144.88 345
10145.83 386
10146.78 384
10147.73 308
10148.68 386
10149.63 385
10150.58 400
10151.54 382
10152.49 390
10153.44 368
10154.39 382
10155.34 385
10156.29 411
10157.24 393
10158.20 455
10159.15 433
10160.10 378
10161.05 381
10162.00 438
10162.95 411
10163.91 365
10164.86 395
10165.81 370
10166.76 384
10167.71 374
10168.67 427
10169.62 390
10170.57 412
10171.52 449
10172.47 396
10173.43 374
10174.38 370
10175.33 361
10176.28 419
10177.24 435
10178.19 427
10179.14 414
10180.09 416
10181.05 395
10182.00 429
10182.95 477
10183.90 398
10184.86 451
10185.81 402
10186.76 383
10187.72 426
10188.67 512
10189.62 462
10190.58 412
10191.53 406
10192.48 396
10193.43 356
10194.39 437
10195.34 438
10196.29 475
10197.25 442
10198.20 429
10199.16 440
10200.11 483
10201.06 461
10202.02 476
10202.97 413
10203.92 481
10204.88 490
10205.83 527
10206.78 555
10207.74 593
10208.69 521
10209.65 477
10210.60 516
10211.55 486
10212.51 466
10213.46 516
10214.42 487
10215.37 534
10216.33 485
10217.28 462
10218.23 442
10219.19 441
10220.14 493
10221.10 411
10222.05 428
10223.01 392
10223.96 429
10224.92 402
10225.87 362
10226.83 447
10227.78 417
10228.74 494
10229.69 431
10230.65 448
10231.60 407
10232.56 393
10233.51 385
10234.47 414
10235.42 441
10236.38 467
10237.33 535
10238.29 487
10239.24 471
10240.20 482
10241.15 442
10242.11 476
10243.06 380
10244.02 406
10244.98 356
10245.93 351
10246.89 352
10247.84 357
10248.80 351
10249.75 341
10250.71 344
10251.67 338
10252.62 359
10253.58 373
10254.53 365
10255.49 388
10256.45 342
10257.40 358
10258.36 363
10259.32 316
10260.27 328
10261.23 336
10262.18 339
10263.14 368
10264.10 360
10265.05 340
10266.01 302
10266.97 346
10267.92 347
10268.88 344
10269.84 344
10270.79 425
10271.75 386
10272.71 363
10273.67 360
10274.62 325
10275.58 346
10276.54 357
10277.49 341
10278.45 345
10279.41 298
10280.37 289
10281.32 405
10282.28 380
10283.24 353
10284.19 347
10285.15 333
10286.11 360
10287.07 345
10288.03 373
10288.98 320
10289.94 310
10290.90 347
10291.86 344
10292.81 314
10293.77 363
10294.73 380
10295.69 336
10296.65 323
10297.60 317
10298.56 317
10299.52 367
10300.48 363
10301.44 302
10302.40 301
10303.35 359
10304.31 323
10305.27 332
10306.23 396
10307.19 352
10308.15 348
10309.10 436
10310.06 343
10311.02 367
10311.98 333
10312.94 337
10313.90 358
10314.86 356
10315.82 356
10316.78 330
10317.73 317
10318.69 385
10319.65 328
10320.61 362
10321.57 343
10322.53 350
10323.49 325
10324.45 342
10325.41 354
10326.37 322
10327.33 368
10328.29 359
10329.25 386
10330.21 358
10331.17 399
10332.13 376
10333.09 383
10334.04 351
10335.00 334
10335.96 345
10336.92 363
10337.88 362
10338.84 362
10339.80 370
10340.76 331
10341.72 365
10342.68 335
10343.65 332
10344.61 313
10345.57 325
10346.53 303
10347.49 319
10348.45 333
10349.41 369
10350.37 326
10351.33 330
10352.29 330
10353.25 347
10354.21 347
10355.17 288
10356.13 308
10357.09 318
10358.05 337
10359.02 350
10359.98 337
10360.94 371
10361.90 376
10362.86 335
10363.82 337
10364.78 336
10365.74 334
10366.70 364
10367.67 375
10368.63 342
10369.59 284
10370.55 315
10371.51 332
10372.47 286
10373.43 316
10374.40 315
10375.36 309
10376.32 324
10377.28 331
10378.24 359
10379.21 330
10380.17 330
10381.13 335
10382.09 279
10383.05 336
10384.02 277
10384.98 276
10385.94 285
10386.90 276
10387.86 322
10388.83 306
10389.79 313
10390.75 350
10391.71 295
10392.68 276
10393.64 272
10394.60 330
10395.56 334
10396.53 271
10397.49 266
10398.45 257
10399.42 258
10400.38 260
10401.34 273
10402.30 321
10403.27 327
10404.23 294
10405.19 244
10406.16 280
10407.12 263
10408.08 268
10409.05 296
10410.01 309
10410.97 300
10411.94 307
10412.90 273
10413.86 293
10414.83 299
10415.79 290
10416.75 327
10417.72 302
10418.68 327
10419.65 319
10420.61 344
10421.57 325
10422.54 330
10423.50 312
10424.46 308
10425.43 327
10426.39 334
10427.36 288
10428.32 317
10429.29 301
10430.25 299
10431.21 287
10432.18 280
10433.14 303
10434.11 249
10435.07 230
10436.04 237
10437.00 296
10437.97 290
10438.93 308
10439.90 296
10440.86 287
10441.82 283
10442.79 286
10443.75 340
10444.72 273
10445.68 254
10446.65 254
10447.61 263
10448.58 293
10449.54 265
10450.51 247
10451.48 282
10452.44 263
10453.41 245
10454.37 238
10455.34 256
10456.30 224
10457.27 244
10458.23 256
10459.20 308
10460.16 282
10461.13 277
10462.10 260
10463.06 284
10464.03 277
10464.99 304
10465.96 288
10466.93 292
10467.89 291
10468.86 267
10469.82 292
10470.79 309
10471.76 306
10472.72 240
10473.69 256
10474.65 266
10475.62 287
10476.59 253
10477.55 274
10478.52 288
10479.49 308
10480.45 277
10481.42 293
10482.39 299
10483.35 226
10484.32 247
10485.29 239
10486.25 244
10487.22 276
10488.19 274
10489.15 258
10490.12 251
10491.09 262
10492.06 269
10493.02 301
10493.99 271
10494.96 235
10495.92 265
10496.89 281
10497.86 271
10498.83 212
10499.79 256
10500.76 285
10501.73 238
10502.70 257
10503.66 258
10504.63 256
10505.60 265
10506.57 258
10507.54 251
10508.50 235
10509.47 230
10510.44 242
10511.41 268
10512.38 250
10513.34 236
10514.31 246
10515.28 292
10516.25 239
10517.22 214
10518.19 266
10519.15 281
10520.12 272
10521.09 259
10522.06 265
10523.03 271
10524.00 285
10524.96 287
10525.93 284
10526.90 303
10527.87 268
10528.84 299
10529.81 262
10530.78 243
10531.75 275
10532.72 292
10533.68 260
10534.65 219
10535.62 238
10536.59 297
10537.56 310
10538.53 286
10539.50 294
10540.47 297
10541.44 246
10542.41 272
10543.38 288
10544.35 225
10545.32 249
10546.29 271
10547.26 254
10548.23 244
10549.20 316
10550.17 319
10551.13 318
10552.10 299
10553.07 265
10554.04 273
10555.01 265
10555.98 266
10556.96 273
10557.93 252
10558.90 278
10559.87 315
10560.84 256
10561.81 272
10562.78 289
10563.75 314
10564.72 316
10565.69 319
10566.66 310
10567.63 266
10568.60 264
10569.57 296
10570.54 281
10571.51 266
10572.48 249
10573.45 292
10574.42 256
10575.40 284
10576.37 284
10577.34 273
10578.31 299
10579.28 286
10580.25 225
10581.22 271
10582.19 249
10583.17 265
10584.14 290
10585.11 272
10586.08 301
10587.05 285
10588.02 272
10588.99 255
10589.97 266
10590.94 240
10591.91 306
10592.88 292
10593.85 298
10594.82 263
10595.80 291
10596.77 302
10597.74 264
10598.71 271
10599.68 257
10600.66 259
10601.63 228
10602.60 295
10603.57 288
10604.55 251
10605.52 255
10606.49 270
10607.46 297
10608.44 256
10609.41 280
10610.38 265
10611.35 295
10612.33 298
10613.30 282
10614.27 278
10615.24 278
10616.22 307
10617.19 320
10618.16 300
10619.14 316
10620.11 337
10621.08 323
10622.05 311
10623.03 301
10624.00 330
10624.97 252
10625.95 290
10626.92 277
10627.89 338
10628.87 359
10629.84 299
10630.81 262
10631.79 297
10632.76 375
10633.74 362
10634.71 317
10635.68 356
10636.66 344
10637.63 395
10638.60 363
10639.58 412
10640.55 384
10641.53 401
10642.50 441
10643.47 459
10644.45 459
10645.42 449
10646.40 375
10647.37 356
10648.35 335
10649.32 337
10650.29 334
10651.27 315
10652.24 338
10653.22 316
10654.19 371
10655.17 328
10656.14 288
10657.12 350
10658.09 302
10659.07 260
10660.04 302
10661.02 276
10661.99 289
10662.97 286
10663.94 295
10664.92 303
10665.89 316
10666.87 262
10667.84 312
10668.82 281
10669.79 262
10670.77 302
10671.74 301
10672.72 273
10673.69 270
10674.67 293
10675.65 316
10676.62 332
10677.60 308
10678.57 279
10679.55 260
10680.52 280
10681.50 264
10682.48 317
10683.45 310
10684.43 308
10685.40 286
10686.38 272
10687.36 295
10688.33 280
10689.31 265
10690.28 264
10691.26 288
10692.24 253
10693.21 260
10694.19 306
10695.17 285
10696.14 250
10697.12 274
10698.10 305
10699.07 292
10700.05 263
10701.03 275
10702.00 270
10702.98 271
10703.96 259
10704.93 269
10705.91 280
10706.89 268
10707.86 300
10708.84 278
10709.82 271
10710.80 325
10711.77 299
10712.75 286
10713.73 279
10714.70 338
10715.68 276
10716.66 259
10717.64 254
10718.61 305
10719.59 253
10720.57 277
10721.55 289
10722.53 286
10723.50 307
10724.48 231
10725.46 263
10726.44 292
10727.41 303
10728.39 285
10729.37 325
10730.35 278
10731.33 272
10732.31 286
10733.28 251
10734.26 299
10735.24 343
10736.22 330
10737.20 287
10738.17 257
10739.15 291
10740.13 282
10741.11 342
10742.09 221
10743.07 226
10744.05 258
10745.03 282
10746.00 283
10746.98 306
10747.96 314
10748.94 270
10749.92 288
10750.90 303
10751.88 268
10752.86 282
10753.84 322
10754.82 277
10755.79 289
10756.77 290
10757.75 283
10758.73 297
10759.71 286
10760.69 293
10761.67 263
10762.65 295
10763.63 270
10764.61 291
10765.59 276
10766.57 300
10767.55 289
10768.53 264
10769.51 291
10770.49 301
10771.47 268
10772.45 263
10773.43 273
10774.41 350
10775.39 293
10776.37 308
10777.35 345
10778.33 303
10779.31 300
10780.29 319
10781.27 323
10782.25 302
10783.23 304
10784.21 322
10785.19 318
10786.17 329
10787.15 318
10788.13 358
10789.12 334
10790.10 297
10791.08 336
10792.06 325
10793.04 304
10794.02 290
10795.00 307
10795.98 315
10796.96 305
10797.94 309
10798.93 318
10799.91 363
10800.89 356
10801.87 320
10802.85 350
10803.83 364
10804.81 362
10805.80 325
10806.78 346
10807.76 341
10808.74 357
10809.72 352
10810.70 347
10811.69 352
10812.67 327
10813.65 341
10814.63 320
10815.61 351
10816.59 403
10817.58 397
10818.56 395
10819.54 396
10820.52 355
10821.51 358
10822.49 346
10823.47 331
10824.45 349
10825.43 353
10826.42 359
10827.40 340
10828.38 363
10829.37 354
10830.35 324
10831.33 341
10832.31 302
10833.30 355
10834.28 349
10835.26 378
10836.24 363
10837.23 363
10838.21 362
10839.19 376
10840.18 409
10841.16 392
10842.14 389
10843.13 365
10844.11 326
10845.09 374
10846.08 370
10847.06 373
10848.04 362
10849.03 404
10850.01 399
10850.99 416
10851.98 393
10852.96 402
10853.94 362
10854.93 354
10855.91 372
10856.90 429
10857.88 438
10858.86 380
10859.85 365
10860.83 373
10861.82 393
10862.80 413
10863.78 445
10864.77 453
10865.75 484
10866.74 431
10867.72 425
10868.71 426
10869.69 427
10870.67 416
10871.66 480
10872.64 499
10873.63 474
10874.61 461
10875.60 434
10876.58 429
10877.57 429
10878.55 440
10879.54 452
10880.52 432
10881.51 453
10882.49 448
10883.48 458
10884.46 452
10885.45 487
10886.43 493
10887.42 489
10888.40 525
10889.39 531
10890.37 489
10891.36 546
10892.34 494
10893.33 490
10894.32 502
10895.30 483
10896.29 484
10897.27 543
10898.26 667
10899.24 561
10900.23 548
10901.22 535
10902.20 579
10903.19 581
10904.17 548
10905.16 552
10906.15 612
10907.13 624
10908.12 602
10909.10 606
10910.09 590
10911.08 606
10912.06 618
10913.05 639
10914.04 616
10915.02 647
10916.01 661
10917.00 633
10917.98 682
10918.97 658
10919.96 655
10920.94 684
10921.93 698
10922.92 650
10923.90 665
10924.89 696
10925.88 684
10926.86 683
10927.85 721
10928.84 744
10929.82 709
10930.81 749
10931.80 703
10932.79 672
10933.77 742
10934.76 741
10935.75 706
10936.74 758
10937.72 715
10938.71 760
10939.70 753
10940.69 750
10941.67 842
10942.66 853
10943.65 803
10944.64 829
10945.63 861
10946.61 821
10947.60 845
10948.59 890
10949.58 929
10950.57 863
10951.55 922
10952.54 976
10953.53 979
10954.52 1048
10955.51 1141
10956.49 1135
10957.48 1268
10958.47 1372
10959.46 1482
10960.45 1466
10961.44 1550
10962.43 1527
10963.41 1471
10964.40 1405
10965.39 1300
10966.38 1262
10967.37 1195
10968.36 1099
10969.35 1089
10970.34 1109
10971.33 1089
10972.31 1001
10973.30 984
10974.29 1005
10975.28 961
10976.27 992
10977.26 1032
10978.25 916
10979.24 1001
10980.23 951
10981.22 994
10982.21 972
10983.20 954
10984.19 990
10985.18 1021
10986.17 1061
10987.16 966
10988.15 974
10989.14 1044
10990.13 1026
10991.12 1103
10992.11 1162
10993.10 1177
10994.09 1130
10995.08 1197
10996.07 1257
10997.06 1402
10998.05 1569
10999.04 1849
11000.03 1932
11001.02 2165
11002.01 2299
11003.00 2229
11003.99 2230
11004.98 2045
11005.97 1951
11006.96 1822
11007.95 1572
11008.94 1390
11009.93 1261
11010.92 1207
11011.91 1098
11012.91 977
11013.90 944
11014.89 870
11015.88 855
11016.87 855
11017.86 813
11018.85 789
11019.84 782
11020.83 845
11021.83 799
11022.82 737
11023.81 705
11024.80 674
11025.79 728
11026.78 693
11027.77 660
11028.77 678
11029.76 669
11030.75 660
11031.74 610
11032.73 639
11033.72 679
11034.72 675
11035.71 607
11036.70 647
11037.69 632
11038.68 635
11039.68 619
11040.67 626
11041.66 606
11042.65 593
11043.65 589
11044.64 608
11045.63 548
11046.62 565
11047.62 495
11048.61 516
11049.60 526
11050.59 550
11051.59 524
11052.58 530
11053.57 548
11054.56 510
11055.56 519
11056.55 543
11057.54 559
11058.54 550
11059.53 554
11060.52 571
11061.51 556
11062.51 533
11063.50 529
11064.49 570
11065.49 561
11066.48 508
11067.47 554
11068.47 482
11069.46 537
11070.45 555
11071.45 566
11072.44 527
11073.44 589
11074.43 573
11075.42 532
11076.42 541
11077.41 541
11078.40 608
11079.40 572
11080.39 581
11081.39 605
11082.38 591
11083.37 571
11084.37 554
11085.36 535
11086.36 519
11087.35 538
11088.35 575
11089.34 563
11090.33 490
11091.33 543
11092.32 580
11093.32 542
11094.31 523
11095.31 534
11096.30 517
11097.30 561
11098.29 510
11099.29 513
11100.28 506
11101.28 476
11102.27 478
11103.27 473
11104.26 543
11105.26 500
11106.25 464
11107.25 438
11108.24 452
11109.24 452
11110.23 462
11111.23 466
11112.22 433
11113.22 421
11114.21 425
11115.21 458
11116.20 412
11117.20 409
11118.20 452
11119.19 445
11120.19 387
11121.18 392
11122.18 417
11123.17 491
11124.17 419
11125.17 434
11126.16 426
11127.16 434
11128.15 427
11129.15 431
11130.15 449
11131.14 423
11132.14 457
11133.14 439
11134.13 397
11135.13 412
11136.13 393
11137.12 392
11138.12 404
11139.11 405
11140.11 370
11141.11 376
11142.10 396
11143.10 376
11144.10 379
11145.10 356
11146.09 390
11147.09 419
11148.09 390
11149.08 419
11150.08 375
11151.08 358
11152.07 386
11153.07 371
11154.07 348
11155.07 391
11156.06 350
11157.06 353
11158.06 377
11159.06 375
11160.05 334
11161.05 342
11162.05 364
11163.05 342
11164.04 354
11165.04 316
11166.04 387
11167.04 394
11168.04 388
11169.03 339
11170.03 359
11171.03 393
11172.03 387
11173.03 385
11174.02 362
11175.02 329
11176.02 370
11177.02 401
11178.02 374
11179.02 395
11180.01 360
11181.01 352
11182.01 379
11183.01 368
11184.01 323
11185.01 320
11186.00 349
11187.00 351
11188.00 348
11189.00 354
11190.00 350
11191.00 305
11192.00 333
11193.00 347
11194.00 352
11195.00 351
11195.99 352
11196.99 340
11197.99 335
11198.99 353
11199.99 348
11200.99 322
11201.99 329
11202.99 310
11203.99 362
11204.99 370
11205.99 319
11206.99 355
11207.99 312
11208.99 356
11209.99 329
11210.99 362
11211.99 327
11212.99 325
11213.99 313
11214.99 360
11215.99 348
11216.99 318
11217.99 322
11218.99 346
11219.99 365
11220.99 343
11221.99 333
11222.99 296
11223.99 312
11224.99 285
11225.99 344
11226.99 337
11227.99 327
11228.99 290
11229.99 303
11230.99 310
11231.99 311
11232.99 367
11233.99 350
11235.00 324
11236.00 295
11237.00 312
11238.00 271
11239.00 272
11240.00 329
11241.00 318
11242.00 321
11243.00 326
11244.01 300
11245.01 286
11246.01 344
11247.01 362
11248.01 321
11249.01 335
11250.01 350
11251.02 330
11252.02 315
11253.02 342
11254.02 326
11255.02 286
11256.02 326
11257.03 342
11258.03 300
11259.03 297
11260.03 286
11261.03 311
11262.04 291
11263.04 308
11264.04 323
11265.04 325
11266.05 298
11267.05 283
11268.05 298
11269.05 288
11270.05 294
11271.06 291
11272.06 295
11273.06 332
11274.07 315
11275.07 329
11276.07 356
11277.07 305
11278.08 340
11279.08 320
11280.08 308
11281.08 285
11282.09 306
11283.09 361
11284.09 356
11285.10 348
11286.10 358
11287.10 315
11288.11 301
11289.11 323
11290.11 308
11291.12 283
11292.12 316
11293.12 330
11294.13 320
11295.13 342
11296.13 341
11297.14 353
11298.14 339
11299.15 343
11300.15 353
11301.15 377
11302.16 342
11303.16 346
11304.16 335
11305.17 323
11306.17 367
11307.18 334
11308.18 340
11309.19 361
11310.19 400
11311.19 402
11312.20 391
11313.20 394
11314.21 421
11315.21 451
11316.22 452
11317.22 421
11318.23 494
11319.23 441
11320.23 415
11321.24 415
11322.24 395
11323.25 410
11324.25 388
11325.26 351
11326.26 324
11327.27 318
11328.27 333
11329.28 309
11330.28 316
11331.29 300
11332.29 306
11333.30 303
11334.30 319
11335.31 321
11336.32 290
11337.32 329
11338.33 319
11339.33 299
11340.34 316
11341.34 282
11342.35 270
11343.35 301
11344.36 328
11345.37 288
11346.37 309
11347.38 289
11348.38 254
11349.39 278
11350.40 279
11351.40 309
11352.41 262
11353.41 278
11354.42 311
11355.43 313
11356.43 283
11357.44 297
11358.45 296
11359.45 276
11360.46 273
11361.46 300
11362.47 283
11363.48 293
11364.48 291
11365.49 311
11366.50 298
11367.51 271
11368.51 287
11369.52 303
11370.53 294
11371.53 310
11372.54 317
11373.55 297
11374.55 239
11375.56 251
11376.57 236
11377.58 243
11378.58 287
11379.59 295
11380.60 291
11381.60 313
11382.61 326
11383.62 288
11384.63 282
11385.63 306
11386.64 318
11387.65 280
11388.66 278
11389.67 296
11390.67 274
11391.68 306
11392.69 253
11393.70 248
11394.71 269
11395.71 305
11396.72 281
11397.73 268
11398.74 267
11399.75 265
11400.75 291
11401.76 271
11402.77 254
11403.78 270
11404.79 265
11405.80 262
11406.80 285
11407.81 270
11408.82 259
11409.83 291
11410.84 301
11411.85 285
11412.86 270
11413.87 277
11414.87 258
11415.88 259
11416.89 239
11417.90 263
11418.91 289
11419.92 238
11420.93 247
11421.94 297
11422.95 292
11423.96 288
11424.97 280
11425.98 245
11426.98 277
11427.99 259
11429.00 283
11430.01 270
11431.02 274
11432.03 263
11433.04 273
11434.05 307
11435.06 307
11436.07 275
11437.08 275
11438.09 265
11439.10 279
11440.11 306
11441.12 283
11442.13 238
11443.14 269
11444.15 296
11445.16 292
11446.17 292
11447.18 278
11448.19 293
11449.20 309
11450.21 288
11451.22 270
11452.23 313
11453.25 300
11454.26 250
11455.27 255
11456.28 318
11457.29 287
11458.30 286
11459.31 304
11460.32 283
11461.33 267
11462.34 291
11463.35 324
11464.36 308
11465.38 275
11466.39 277
11467.40 263
11468.41 290
11469.42 283
11470.43 238
11471.44 320
11472.46 294
11473.47 286
11474.48 300
11475.49 260
11476.50 281
11477.51 254
11478.52 266
11479.54 314
11480.55 323
11481.56 263
11482.57 282
11483.58 254
11484.60 251
11485.61 283
11486.62 281
11487.63 337
11488.64 292
11489.66 294
11490.67 304
11491.68 269
11492.69 263
11493.71 226
11494.72 224
11495.73 257
11496.74 287
11497.76 303
11498.77 258
11499.78 253
11500.79 243
11501.81 240
11502.82 257
11503.83 271
11504.84 264
11505.86 249
11506.87 266
11507.88 247
11508.90 259
11509.91 269
11510.92 261
11511.94 276
11512.95 252
11513.96 252
11514.98 245
11515.99 252
11517.00 253
11518.02 264
11519.03 247
11520.04 261
11521.06 250
11522.07 253
11523.08 257
11524.10 271
11525.11 245
11526.13 234
11527.14 275
11528.15 263
11529.17 233
11530.18 248
11531.20 257
11532.21 273
11533.22 256
11534.24 237
11535.25 248
11536.27 277
11537.28 281
11538.29 287
11539.31 305
11540.32 296
11541.34 278
11542.35 258
11543.37 269
11544.38 269
11545.40 274
11546.41 254
11547.43 262
11548.44 224
11549.46 236
11550.47 239
11551.49 308
11552.50 264
11553.52 280
11554.53 279
11555.55 282
11556.56 289
11557.58 283
11558.59 261
11559.61 252
11560.62 259
11561.64 245
11562.65 285
11563.67 274
11564.68 270
11565.70 284
11566.71 276
11567.73 288
11568.75 240
11569.76 249
11570.78 238
11571.79 259
11572.81 287
11573.83 263
11574.84 260
11575.86 282
11576.87 301
11577.89 294
11578.91 278
11579.92 270
11580.94 257
11581.95 266
11582.97 277
11583.99 293
11585.00 317
11586.02 290
11587.04 294
11588.05 300
11589.07 309
11590.09 296
11591.10 337
11592.12 339
11593.14 291
11594.15 307
11595.17 300
11596.19 308
11597.20 317
11598.22 329
11599.24 363
11600.25 394
11601.27 381
11602.29 430
11603.31 475
11604.32 469
11605.34 447
11606.36 491
11607.38 464
11608.39 448
11609.41 421
11610.43 421
11611.45 416
11612.46 394
11613.48 343
11614.50 343
11615.52 289
11616.53 308
11617.55 351
11618.57 310
11619.59 310
11620.61 300
11621.62 254
11622.64 298
11623.66 297
11624.68 295
11625.70 242
11626.71 226
11627.73 307
11628.75 303
11629.77 273
11630.79 272
11631.81 262
11632.82 270
11633.84 334
11634.86 313
11635.88 301
11636.90 296
11637.92 282
11638.94 238
11639.96 268
11640.97 241
11641.99 284
11643.01 275
11644.03 272
11645.05 268
11646.07 234
11647.09 273
11648.11 275
11649.13 251
11650.15 286
11651.17 273
11652.18 262
11653.20 282
11654.22 253
11655.24 226
11656.26 231
11657.28 257
11658.30 262
11659.32 268
11660.34 269
11661.36 228
11662.38 278
11663.40 260
11664.42 290
11665.44 253
11666.46 291
11667.48 262
11668.50 232
11669.52 243
11670.54 260
11671.56 280
11672.58 254
11673.60 268
11674.62 312
11675.64 250
11676.66 237
11677.68 266
11678.70 295
11679.72 211
11680.74 244
11681.77 268
11682.79 307
11683.81 273
11684.83 268
11685.85 230
11686.87 214
11687.89 216
11688.91 283
11689.93 293
11690.95 317
11691.97 272
11693.00 296
11694.02 267
11695.04 279
11696.06 313
11697.08 280
11698.10 292
11699.12 255
11700.14 276
11701.17 279
11702.19 286
11703.21 270
11704.23 276
11705.25 293
11706.27 285
11707.30 287
11708.32 281
11709.34 261
11710.36 285
11711.38 268
11712.41 251
11713.43 286
11714.45 275
11715.47 297
11716.49 290
11717.52 305
11718.54 285
11719.56 288
11720.58 285
11721.61 253
11722.63 255
11723.65 261
11724.67 290
11725.70 283
11726.72 269
11727.74 295
11728.76 287
11729.79 257
11730.81 278
11731.83 297
11732.86 303
11733.88 273
11734.90 249
11735.92 272
11736.95 309
11737.97 327
11738.99 247
11740.02 318
11741.04 302
11742.06 263
11743.09 276
11744.11 277
11745.13 260
11746.16 274
11747.18 262
11748.20 262
11749.23 241
11750.25 270
11751.27 295
11752.30 272
11753.32 282
11754.35 272
11755.37 314
11756.39 274
11757.42 326
11758.44 306
11759.47 278
11760.49 285
11761.51 323
11762.54 296
11763.56 277
11764.59 295
11765.61 305
11766.64 302
11767.66 286
11768.68 277
11769.71 315
11770.73 294
11771.76 308
11772.78 280
11773.81 304
11774.83 334
11775.86 345
11776.88 307
11777.91 318
11778.93 334
11779.96 315
11780.98 329
11782.01 321
11783.03 325
11784.06 364
11785.08 363
11786.11 294
11787.13 276
11788.16 286
11789.18 281
11790.21 327
11791.23 308
11792.26 314
11793.28 329
11794.31 273
11795.34 300
11796.36 301
11797.39 292
11798.41 296
11799.44 345
11800.46 311
11801.49 315
11802.52 294
11803.54 317
11804.57 321
11805.59 313
11806.62 348
11807.65 327
11808.67 325
11809.70 311
11810.73 314
11811.75 301
11812.78 337
11813.80 347
11814.83 356
11815.86 325
11816.88 308
11817.91 356
11818.94 301
11819.96 292
11820.99 335
11822.02 360
11823.04 322
11824.07 368
11825.10 320
11826.13 320
11827.15 369
11828.18 337
11829.21 332
11830.23 339
11831.26 295
11832.29 339
11833.32 352
11834.34 322
11835.37 336
11836.40 382
11837.42 388
11838.45 403
11839.48 371
11840.51 381
11841.54 356
11842.56 359
11843.59 343
11844.62 381
11845.65 363
11846.67 347
11847.70 376
11848.73 338
11849.76 357
11850.79 421
11851.81 426
11852.84 399
11853.87 368
11854.90 411
11855.93 383
11856.95 400
11857.98 414
11859.01 407
11860.04 394
11861.07 440
11862.10 427
11863.13 414
11864.15 402
11865.18 418
11866.21 408
11867.24 433
11868.27 438
11869.30 418
11870.33 467
11871.36 426
11872.38 421
11873.41 412
11874.44 413
11875.47 392
11876.50 435
11877.53 507
11878.56 491
11879.59 529
11880.62 483
11881.65 492
11882.68 536
11883.71 537
11884.74 535
11885.77 534
11886.80 530
11887.82 539
11888.85 555
11889.88 567
11890.91 557
11891.94 591
11892.97 611
11894.00 540
11895.03 575
11896.06 573
11897.09 594
11898.12 651
11899.15 685
11900.18 652
11901.21 664
11902.24 759
11903.27 777
11904.31 774
11905.34 790
11906.37 803
11907.40 744
11908.43 701
11909.46 700
11910.49 676
11911.52 670
11912.55 658
11913.58 637
11914.61 673
11915.64 677
11916.67 712
11917.70 682
11918.73 642
11919.77 702
11920.80 681
11921.83 669
11922.86 642
11923.89 608
11924.92 663
11925.95 768
11926.98 798
11928.02 759
11929.05 795
11930.08 881
11931.11 974
11932.14 1068
11933.17 1056
11934.21 1101
11935.24 1197
11936.27 1145
11937.30 1127
11938.33 978
11939.36 921
11940.40 887
11941.43 751
11942.46 689
11943.49 697
11944.52 635
11945.56 586
11946.59 570
11947.62 621
11948.65 559
11949.69 518
11950.72 502
11951.75 532
11952.78 514
11953.82 530
11954.85 487
11955.88 472
11956.91 464
11957.95 514
11958.98 526
11960.01 497
11961.04 475
11962.08 514
11963.11 524
11964.14 481
11965.18 441
11966.21 499
11967.24 466
11968.27 487
11969.31 462
11970.34 451
11971.37 475
11972.41 488
11973.44 510
11974.47 508
11975.51 459
11976.54 490
11977.58 452
11978.61 456
11979.64 483
11980.68 463
11981.71 425
11982.74 441
11983.78 465
11984.81 439
11985.85 485
11986.88 517
11987.91 468
11988.95 467
11989.98 466
11991.02 479
11992.05 467
11993.08 486
11994.12 488
11995.15 479
11996.19 478
11997.22 509
11998.26 466
11999.29 488
12000.32 506
12001.36 499
12002.39 536
12003.43 484
12004.46 511
12005.50 501
12006.53 464
12007.57 450
12008.60 527
12009.64 552
12010.67 543
12011.71 521
12012.74 551
12013.78 550
12014.81 554
12015.85 521
12016.88 513
12017.92 514
12018.95 530
12019.99 589
12021.02 561
12022.06 543
12023.10 512
12024.13 514
12025.17 526
12026.20 535
12027.24 556
12028.27 536
12029.31 503
12030.34 548
12031.38 523
12032.42 546
12033.45 535
12034.49 532
12035.52 543
12036.56 537
12037.60 565
12038.63 565
12039.67 544
12040.71 551
12041.74 505
12042.78 486
12043.81 492
12044.85 517
12045.89 524
12046.92 505
12047.96 509
12049.00 554
12050.03 518
12051.07 491
12052.11 540
12053.14 552
12054.18 513
12055.22 518
12056.25 512
12057.29 568
12058.33 546
12059.37 574
12060.40 498
12061.44 543
12062.48 554
12063.51 563
12064.55 550
12065.59 544
12066.63 615
12067.66 574
12068.70 567
12069.74 573
12070.78 527
12071.81 524
12072.85 539
12073.89 582
12074.93 539
12075.97 480
12077.00 555
12078.04 576
12079.08 554
12080.12 549
12081.15 600
12082.19 533
12083.23 559
12084.27 559
12085.31 564
12086.35 583
12087.38 635
12088.42 596
12089.46 610
12090.50 604
12091.54 601
12092.58 615
12093.61 647
12094.65 708
12095.69 661
12096.73 673
12097.77 687
12098.81 684
12099.85 723
12100.89 743
12101.92 857
12102.96 907
12104.00 919
12105.04 931
12106.08 997
12107.12 974
12108.16 827
12109.20 762
12110.24 762
12111.28 788
12112.32 728
12113.36 616
12114.39 558
12115.43 614
12116.47 597
12117.51 550
12118.55 527
12119.59 459
12120.63 517
12121.67 491
12122.71 445
12123.75 505
12124.79 472
12125.83 459
12126.87 445
12127.91 467
12128.95 443
12129.99 422
12131.03 441
12132.07 412
12133.11 414
12134.15 436
12135.19 380
12136.23 408
12137.27 438
12138.31 404
12139.35 378
12140.40 350
12141.44 406
12142.48 393
12143.52 404
12144.56 341
12145.60 385
12146.64 364
12147.68 383
12148.72 363
12149.76 378
12150.80 367
12151.84 384
12152.89 355
12153.93 397
12154.97 371
12156.01 379
12157.05 373
12158.09 363
12159.13 367
12160.17 349
12161.22 305
12162.26 346
12163.30 368
12164.34 360
12165.38 385
12166.42 382
12167.47 412
12168.51 385
12169.55 352
12170.59 336
12171.63 349
12172.67 396
12173.72 401
12174.76 418
12175.80 392
12176.84 366
12177.89 365
12178.93 333
12179.97 386
12181.01 407
12182.05 394
12183.10 339
12184.14 398
12185.18 374
12186.22 341
12187.27 379
12188.31 383
12189.35 358
12190.39 352
12191.44 370
12192.48 397
12193.52 379
12194.57 436
12195.61 392
12196.65 387
12197.69 345
12198.74 343
12199.78 358
12200.82 410
12201.87 374
12202.91 357
12203.95 411
12205.00 390
12206.04 347
12207.08 375
12208.13 309
12209.17 362
12210.21 365
12211.26 376
12212.30 363
12213.35 378
12214.39 385
12215.43 359
12216.48 346
12217.52 382
12218.56 398
12219.61 381
12220.65 342
12221.70 350
12222.74 355
12223.78 400
12224.83 387
12225.87 413
12226.92 400
12227.96 378
12229.01 382
12230.05 415
12231.10 420
12232.14 375
12233.18 320
12234.23 382
12235.27 401
12236.32 342
12237.36 358
12238.41 322
12239.45 371
12240.50 382
12241.54 365
12242.59 378
12243.63 362
12244.68 333
12245.72 362
12246.77 356
12247.81 321
12248.86 349
12249.90 345
12250.95 350
12251.99 314
12253.04 309
12254.08 326
12255.13 348
12256.18 368
12257.22 322
12258.27 331
12259.31 301
12260.36 300
12261.40 363
12262.45 329
12263.50 345
12264.54 327
12265.59 324
12266.63 338
12267.68 311
12268.73 334
12269.77 325
12270.82 340
12271.86 292
12272.91 291
12273.96 285
12275.00 311
12276.05 332
12277.10 357
12278.14 339
12279.19 318
12280.23 324
12281.28 287
12282.33 298
12283.37 285
12284.42 300
12285.47 318
12286.52 341
12287.56 353
12288.61 329
12289.66 326
12290.70 323
12291.75 313
12292.80 332
12293.84 326
12294.89 277
12295.94 284
12296.99 313
12298.03 323
12299.08 335
12300.13 354
12301.18 332
12302.22 337
12303.27 331
12304.32 296
12305.37 293
12306.41 280
12307.46 303
12308.51 324
12309.56 326
12310.60 311
12311.65 295
12312.70 310
12313.75 310
12314.80 297
12315.84 310
12316.89 278
12317.94 285
12318.99 241
12320.04 288
12321.09 263
12322.13 297
12323.18 322
12324.23 319
12325.28 302
12326.33 287
12327.38 272
12328.42 283
12329.47 301
12330.52 291
12331.57 302
12332.62 268
12333.67 319
12334.72 305
12335.77 235
12336.82 285
12337.86 314
12338.91 263
12339.96 276
12341.01 303
12342.06 276
12343.11 296
12344.16 304
12345.21 296
12346.26 270
12347.31 301
12348.36 292
12349.41 297
12350.46 296
12351.51 284
12352.56 254
12353.60 269
12354.65 290
12355.70 275
12356.75 265
12357.80 294
12358.85 336
12359.90 316
12360.95 286
12362.00 304
12363.05 303
12364.10 302
12365.15 258
12366.20 303
12367.25 262
12368.31 273
12369.36 324
12370.41 299
12371.46 295
12372.51 292
12373.56 306
12374.61 336
12375.66 338
12376.71 285
12377.76 305
12378.81 275
12379.86 285
12380.91 302
12381.96 301
12383.01 286
12384.07 287
12385.12 273
12386.17 307
12387.22 304
12388.27 327
12389.32 276
12390.37 281
12391.42 273
12392.47 303
12393.53 325
12394.58 308
12395.63 322
12396.68 322
12397.73 325
12398.78 310
12399.84 319
12400.89 323
12401.94 302
12402.99 328
12404.04 336
12405.09 287
12406.15 304
12407.20 285
12408.25 290
12409.30 274
12410.35 301
12411.41 309
12412.46 299
12413.51 332
12414.56 319
12415.62 342
12416.67 327
12417.72 330
12418.77 315
12419.83 353
12420.88 301
12421.93 330
12422.98 302
12424.04 341
12425.09 307
12426.14 332
12427.19 331
12428.25 312
12429.30 340
12430.35 313
12431.41 334
12432.46 355
12433.51 354
12434.57 373
12435.62 344
12436.67 346
12437.72 343
12438.78 363
12439.83 368
12440.88 336
12441.94 359
12442.99 356
12444.05 345
12445.10 341
12446.15 323
12447.21 317
12448.26 294
12449.31 329
12450.37 311
12451.42 330
12452.48 365
12453.53 356
12454.58 400
12455.64 342
12456.69 328
12457.75 424
12458.80 428
12459.85 396
12460.91 393
12461.96 327
12463.02 351
12464.07 450
12465.13 406
12466.18 404
12467.23 392
12468.29 423
12469.34 429
12470.40 434
12471.45 424
12472.51 472
12473.56 565
12474.62 568
12475.67 606
12476.73 690
12477.78 735
12478.84 774
12479.89 756
12480.95 722
12482.00 733
12483.06 701
12484.11 660
12485.17 600
12486.22 605
12487.28 551
12488.33 553
12489.39 472
12490.45 445
12491.50 474
12492.56 408
12493.61 392
12494.67 381
12495.72 430
12496.78 401
12497.84 378
12498.89 345
12499.95 378
12501.00 345
12502.06 353
12503.11 363
12504.17 370
12505.23 345
12506.28 347
12507.34 332
12508.40 332
12509.45 351
12510.51 373
12511.56 373
12512.62 333
12513.68 329
12514.73 334
12515.79 382
12516.85 371
12517.90 298
12518.96 320
12520.02 296
12521.07 293
12522.13 304
12523.19 308
12524.24 330
12525.30 328
12526.36 314
12527.42 351
12528.47 336
12529.53 354
12530.59 373
12531.64 316
12532.70 311
12533.76 306
12534.82 312
12535.87 348
12536.93 348
12537.99 314
12539.05 296
12540.10 332
12541.16 362
12542.22 332
12543.28 357
12544.34 356
12545.39 395
12546.45 352
12547.51 360
12548.57 375
12549.62 375
12550.68 394
12551.74 396
12552.80 405
12553.86 411
12554.92 393
12555.97 430
12557.03 428
12558.09 399
12559.15 451
12560.21 425
12561.27 464
12562.32 454
12563.38 444
12564.44 480
12565.50 437
12566.56 426
12567.62 384
12568.68 377
12569.74 414
12570.79 393
12571.85 360
12572.91 307
12573.97 387
12575.03 358
12576.09 384
12577.15 348
12578.21 359
12579.27 358
12580.33 392
12581.39 345
12582.45 330
12583.50 325
12584.56 316
12585.62 298
12586.68 317
12587.74 370
12588.80 327
12589.86 283
12590.92 319
12591.98 313
12593.04 331
12594.10 306
12595.16 305
12596.22 325
12597.28 295
12598.34 299
12599.40 290
12600.46 313
12601.52 287
12602.58 310
12603.64 347
12604.70 323
12605.76 339
12606.82 323
12607.88 311
12608.94 325
12610.01 321
12611.07 370
12612.13 304
12613.19 279
12614.25 301
12615.31 308
12616.37 343
12617.43 349
12618.49 331
12619.55 321
12620.61 358
12621.67 373
12622.74 394
12623.80 364
12624.86 338
12625.92 295
12626.98 347
12628.04 362
12629.10 310
12630.16 329
12631.23 313
12632.29 359
12633.35 284
12634.41 314
12635.47 290
12636.53 358
12637.60 314
12638.66 333
12639.72 338
12640.78 290
12641.84 247
12642.90 298
12643.97 302
12645.03 342
12646.09 328
12647.15 302
12648.22 326
12649.28 308
12650.34 312
12651.40 289
12652.46 269
12653.53 308
12654.59 307
12655.65 317
12656.71 310
12657.78 320
12658.84 308
12659.90 276
12660.96 284
12662.03 292
12663.09 327
12664.15 309
12665.22 293
12666.28 301
12667.34 256
12668.41 251
12669.47 255
12670.53 279
12671.59 254
12672.66 268
12673.72 308
12674.78 293
12675.85 293
12676.91 319
12677.97 310
12679.04 345
12680.10 281
12681.16 277
12682.23 257
12683.29 248
12684.36 306
12685.42 321
12686.48 304
12687.55 314
12688.61 277
12689.67 287
12690.74 270
12691.80 307
12692.87 306
12693.93 284
12695.00 296
12696.06 328
12697.12 307
12698.19 302
12699.25 295
12700.32 342
12701.38 308
12702.45 329
12703.51 324
12704.57 358
12705.64 332
12706.70 354
12707.77 393
12708.83 351
12709.90 322
12710.96 347
12712.03 361
12713.09 320
12714.16 310
12715.22 315
12716.29 328
12717.35 290
12718.42 323
12719.48 305
12720.55 279
12721.61 286
12722.68 328
12723.74 389
12724.81 354
12725.87 311
12726.94 294
12728.01 323
12729.07 322
12730.14 313
12731.20 304
12732.27 311
12733.33 304
12734.40 311
12735.47 335
12736.53 344
12737.60 335
12738.66 301
12739.73 313
12740.80 298
12741.86 295
12742.93 307
12743.99 309
12745.06 285
12746.13 306
12747.19 284
12748.26 324
12749.33 280
12750.39 272
12751.46 263
12752.53 275
12753.59 291
12754.66 270
12755.73 301
12756.79 261
12757.86 275
12758.93 289
12759.99 285
12761.06 250
12762.13 243
12763.19 237
12764.26 232
12765.33 271
12766.39 253
12767.46 258
12768.53 289
12769.60 270
12770.66 275
12771.73 250
12772.80 238
12773.87 281
12774.93 274
12776.00 219
12777.07 252
12778.14 244
12779.20 303
12780.27 303
12781.34 273
12782.41 271
12783.47 285
12784.54 270
12785.61 227
12786.68 260
12787.75 257
12788.81 297
12789.88 247
12790.95 238
12792.02 260
12793.09 299
12794.16 293
12795.22 264
12796.29 263
12797.36 282
12798.43 281
12799.50 253
12800.57 264
12801.64 266
12802.70 241
12803.77 229
12804.84 261
12805.91 289
12806.98 286
12808.05 273
12809.12 307
12810.19 269
12811.25 256
12812.32 300
12813.39 269
12814.46 254
12815.53 280
12816.60 297
12817.67 303
12818.74 285
12819.81 283
12820.88 271
12821.95 290
12823.02 309
12824.09 259
12825.16 269
12826.23 266
12827.30 240
12828.36 273
12829.43 331
12830.50 258
12831.57 253
12832.64 304
12833.71 291
12834.78 274
12835.85 276
12836.92 261
12837.99 274
12839.06 254
12840.13 255
12841.21 259
12842.28 251
12843.35 245
12844.42 235
12845.49 243
12846.56 260
12847.63 236
12848.70 258
12849.77 286
12850.84 251
12851.91 233
12852.98 265
12854.05 287
12855.12 248
12856.19 255
12857.26 251
12858.34 276
12859.41 261
12860.48 271
12861.55 283
12862.62 263
12863.69 254
12864.76 217
12865.83 232
12866.91 263
12867.98 234
12869.05 216
12870.12 221
12871.19 256
12872.26 251
12873.33 222
12874.41 218
12875.48 246
12876.55 245
12877.62 232
12878.69 233
12879.76 241
12880.84 211
12881.91 221
12882.98 242
12884.05 225
12885.12 230
12886.20 237
12887.27 233
12888.34 237
12889.41 222
12890.49 234
12891.56 242
12892.63 230
12893.70 257
12894.78 235
12895.85 202
12896.92 215
12897.99 231
12899.07 225
12900.14 229
12901.21 217
12902.28 263
12903.36 230
12904.43 202
12905.50 235
12906.58 211
12907.65 208
12908.72 232
12909.80 231
12910.87 221
12911.94 236
12913.02 246
12914.09 241
12915.16 202
12916.24 215
12917.31 230
12918.38 221
12919.46 215
12920.53 233
12921.60 232
12922.68 224
12923.75 228
12924.82 239
12925.90 236
12926.97 248
12928.05 242
12929.12 238
12930.19 234
12931.27 221
12932.34 237
12933.42 241
12934.49 209
12935.56 211
12936.64 262
12937.71 215
12938.79 223
12939.86 218
12940.94 228
12942.01 225
12943.08 204
12944.16 247
12945.23 233
12946.31 229
12947.38 241
12948.46 265
12949.53 247
12950.61 217
12951.68 270
12952.76 244
12953.83 248
12954.91 256
12955.98 243
12957.06 259
12958.13 271
12959.21 256
12960.28 229
12961.36 251
12962.43 259
12963.51 275
12964.58 220
12965.66 187
12966.74 241
12967.81 239
12968.89 226
12969.96 246
12971.04 216
12972.11 242
12973.19 278
12974.27 252
12975.34 246
12976.42 250
12977.49 238
12978.57 260
12979.65 303
12980.72 262
12981.80 247
12982.87 225
12983.95 232
12985.03 207
12986.10 237
12987.18 219
12988.26 268
12989.33 238
12990.41 230
12991.48 285
12992.56 229
12993.64 261
12994.71 230
12995.79 232
12996.87 293
12997.94 279
12999.02 254
13000.10 290
13001.18 255
13002.25 269
13003.33 251
13004.41 263
13005.48 272
13006.56 295
13007.64 243
13008.72 229
13009.79 244
13010.87 261
13011.95 248
13013.02 265
13014.10 261
13015.18 258
13016.26 258
13017.33 243
13018.41 233
13019.49 267
13020.57 248
13021.65 270
13022.72 245
13023.80 246
13024.88 229
13025.96 237
13027.04 259
13028.11 238
13029.19 228
13030.27 274
13031.35 268
13032.43 254
13033.50 259
13034.58 239
13035.66 246
13036.74 244
13037.82 228
13038.90 251
13039.98 279
13041.05 290
13042.13 297
13043.21 214
13044.29 269
13045.37 270
13046.45 303
13047.53 307
13048.61 286
13049.68 304
13050.76 300
13051.84 280
13052.92 291
13054.00 283
13055.08 274
13056.16 313
13057.24 266
13058.32 288
13059.40 309
13060.48 260
13061.56 261
13062.64 263
13063.71 262
13064.79 280
13065.87 301
13066.95 297
13068.03 230
13069.11 287
13070.19 280
13071.27 298
13072.35 293
13073.43 288
13074.51 297
13075.59 271
13076.67 255
13077.75 272
13078.83 247
13079.91 270
13080.99 295
13082.07 301
13083.15 276
13084.23 252
13085.31 295
13086.40 304
13087.48 288
13088.56 275
13089.64 276
13090.72 250
13091.80 287
13092.88 273
13093.96 271
13095.04 262
13096.12 276
13097.20 262
13098.28 241
13099.36 252
13100.45 267
13101.53 294
13102.61 245
13103.69 241
13104.77 243
13105.85 257
13106.93 289
13108.01 285
13109.10 289
13110.18 249
13111.26 269
13112.34 272
13113.42 282
13114.50 305
13115.58 244
13116.67 231
13117.75 241
13118.83 290
13119.91 270
13120.99 268
13122.08 252
13123.16 266
13124.24 260
13125.32 261
13126.40 277
13127.49 265
13128.57 235
13129.65 244
13130.73 264
13131.82 247
13132.90 247
13133.98 266
13135.06 284
13136.15 283
13137.23 282
13138.31 276
13139.39 279
13140.48 290
13141.56 295
13142.64 280
13143.72 261
13144.81 259
13145.89 275
13146.97 262
13148.06 239
13149.14 290
13150.22 258
13151.31 268
13152.39 277
13153.47 288
13154.56 292
13155.64 272
13156.72 307
13157.81 311
13158.89 329
13159.97 283
13161.06 303
13162.14 286
13163.22 249
13164.31 309
13165.39 245
13166.47 301
13167.56 257
13168.64 286
13169.73 255
13170.81 257
13171.89 312
13172.98 283
13174.06 321
13175.15 296
13176.23 318
13177.31 261
13178.40 285
13179.48 308
13180.57 296
13181.65 276
13182.74 295
13183.82 266
13184.91 283
13185.99 293
13187.07 275
13188.16 271
13189.24 294
13190.33 292
13191.41 305
13192.50 296
13193.58 322
13194.67 311
13195.75 330
13196.84 347
13197.92 320
13199.01 325
13200.09 327
13201.18 376
13202.26 365
13203.35 334
13204.44 315
13205.52 290
13206.61 329
13207.69 296
13208.78 280
13209.86 281
13210.95 294
13212.03 290
13213.12 312
13214.21 364
13215.29 302
13216.38 334
13217.46 318
13218.55 329
13219.63 346
13220.72 329
13221.81 331
13222.89 354
13223.98 333
13225.07 320
13226.15 306
13227.24 308
13228.32 339
13229.41 357
13230.50 355
13231.58 349
13232.67 324
13233.76 339
13234.84 359
13235.93 341
13237.02 329
13238.10 304
13239.19 358
13240.28 339
13241.36 325
13242.45 344
13243.54 341
13244.62 302
13245.71 325
13246.80 327
13247.89 340
13248.97 324
13250.06 331
13251.15 370
13252.23 352
13253.32 343
13254.41 360
13255.50 370
13256.58 351
13257.67 350
13258.76 372
13259.85 366
13260.94 391
13262.02 374
13263.11 379
13264.20 342
13265.29 375
13266.37 400
13267.46 378
13268.55 373
13269.64 338
13270.73 354
13271.81 370
13272.90 377
13273.99 397
13275.08 385
13276.17 405
13277.26 379
13278.34 387
13279.43 345
13280.52 408
13281.61 410
13282.70 408
13283.79 411
13284.88 399
13285.96 413
13287.05 398
13288.14 396
13289.23 384
13290.32 437
13291.41 423
13292.50 403
13293.59 421
13294.68 413
13295.76 460
13296.85 445
13297.94 447
13299.03 444
13300.12 464
13301.21 448
13302.30 502
13303.39 519
13304.48 468
13305.57 485
13306.66 487
13307.75 476
13308.84 503
13309.93 533
13311.02 490
13312.11 547
13313.20 523
13314.29 510
13315.38 487
13316.47 501
13317.56 517
13318.65 536
13319.74 534
13320.83 521
13321.92 503
13323.01 524
13324.10 503
13325.19 500
13326.28 479
13327.37 534
13328.46 540
13329.55 470
13330.64 504
13331.73 530
13332.82 474
13333.91 424
13335.00 476
13336.09 517
13337.18 523
13338.27 544
13339.37 516
13340.46 569
13341.55 530
13342.64 551
13343.73 554
13344.82 559
13345.91 555
13347.00 575
13348.09 540
13349.19 491
13350.28 502
13351.37 561
13352.46 577
13353.55 583
13354.64 570
13355.73 576
13356.83 596
13357.92 571
13359.01 546
13360.10 610
13361.19 622
13362.28 616
13363.38 643
13364.47 649
13365.56 663
13366.65 679
13367.74 713
13368.84 697
13369.93 707
13371.02 728
13372.11 660
13373.21 697
13374.30 612
13375.39 702
13376.48 666
13377.58 619
13378.67 599
13379.76 585
13380.85 594
13381.95 565
13383.04 571
13384.13 529
13385.22 518
13386.32 543
13387.41 543
13388.50 566
13389.60 495
13390.69 481
13391.78 492
13392.87 514
13393.97 479
13395.06 432
13396.15 424
13397.25 430
13398.34 472
13399.43 460
13400.53 474
13401.62 475
13402.71 503
13403.81 479
13404.90 438
13406.00 424
13407.09 503
13408.18 499
13409.28 460
13410.37 437
13411.46 452
13412.56 435
13413.65 451
13414.75 466
13415.84 497
13416.93 441
13418.03 469
13419.12 476
13420.22 459
13421.31 453
13422.41 494
13423.50 477
13424.59 474
13425.69 454
13426.78 499
13427.88 491
13428.97 495
13430.07 486
13431.16 498
13432.26 537
13433.35 500
13434.45 485
13435.54 564
13436.64 481
13437.73 472
13438.82 516
13439.92 483
13441.02 442
13442.11 455
13443.21 561
13444.30 530
13445.40 502
13446.49 489
13447.59 528
13448.68 542
13449.78 537
13450.87 570
13451.97 621
13453.06 611
13454.16 621
13455.25 589
13456.35 549
13457.45 525
13458.54 572
13459.64 543
13460.73 543
13461.83 593
13462.93 606
13464.02 617
13465.12 654
13466.21 578
13467.31 620
13468.41 627
13469.50 643
13470.60 599
13471.70 668
13472.79 654
13473.89 622
13474.98 603
13476.08 622
13477.18 603
13478.27 624
13479.37 632
13480.47 597
13481.56 577
13482.66 632
13483.76 608
13484.85 609
13485.95 714
13487.05 633
13488.15 644
13489.24 675
13490.34 630
13491.44 639
13492.53 665
13493.63 695
13494.73 729
13495.83 719
13496.92 713
13498.02 796
13499.12 817
13500.22 770
13501.31 817
13502.41 833
13503.51 878
13504.61 815
13505.70 861
13506.80 928
13507.90 820
13509.00 797
13510.09 791
13511.19 755
13512.29 795
13513.39 768
13514.49 669
13515.58 669
13516.68 658
13517.78 618
13518.88 602
13519.98 624
13521.08 575
13522.17 541
13523.27 555
13524.37 578
13525.47 539
13526.57 549
13527.67 565
13528.77 507
13529.86 488
13530.96 506
13532.06 500
13533.16 515
13534.26 463
13535.36 446
13536.46 447
13537.56 465
13538.66 442
13539.75 484
13540.85 479
13541.95 425
13543.05 416
13544.15 445
13545.25 449
13546.35 459
13547.45 412
13548.55 458
13549.65 404
13550.75 425
13551.85 409
13552.95 429
13554.05 460
13555.15 384
13556.25 439
13557.35 435
13558.45 433
13559.55 418
13560.65 402
13561.75 417
13562.85 391
13563.95 388
13565.05 384
13566.15 412
13567.25 395
13568.35 409
13569.45 416
13570.55 428
13571.65 439
13572.75 428
13573.85 419
13574.95 409
13576.05 369
13577.15 374
13578.25 392
13579.35 405
13580.45 395
13581.55 437
13582.65 383
13583.75 361
13584.86 407
13585.96 437
13587.06 448
13588.16 437
13589.26 441
13590.36 458
13591.46 464
13592.56 495
13593.66 489
13594.77 453
13595.87 427
13596.97 418
13598.07 410
13599.17 439
13600.27 435
13601.37 450
13602.48 432
13603.58 391
13604.68 446
13605.78 425
13606.88 403
13607.99 386
13609.09 406
13610.19 379
13611.29 414
13612.39 426
13613.50 450
13614.60 412
13615.70 429
13616.80 444
13617.90 387
13619.01 390
13620.11 434
13621.21 413
13622.31 388
13623.42 364
13624.52 414
13625.62 403
13626.72 455
13627.83 372
13628.93 401
13630.03 418
13631.13 457
13632.24 455
13633.34 386
13634.44 398
13635.55 437
13636.65 412
13637.75 432
13638.86 431
13639.96 460
13641.06 425
13642.17 404
13643.27 394
13644.37 416
13645.48 439
13646.58 460
13647.68 382
13648.79 391
13649.89 393
13650.99 405
13652.10 358
13653.20 421
13654.30 377
13655.41 395
13656.51 382
13657.62 375
13658.72 366
13659.82 397
13660.93 357
13662.03 388
13663.14 365
13664.24 358
13665.34 342
13666.45 318
13667.55 371
13668.66 378
13669.76 378
13670.87 340
13671.97 365
13673.07 353
13674.18 353
13675.28 358
13676.39 401
13677.49 381
13678.60 382
13679.70 342
13680.81 382
13681.91 410
13683.02 367
13684.12 403
13685.23 428
13686.33 387
13687.44 359
13688.54 400
13689.65 388
13690.75 386
13691.86 352
13692.96 395
13694.07 449
13695.17 387
13696.28 356
13697.39 384
13698.49 432
13699.60 429
13700.70 397
13701.81 453
13702.91 437
13704.02 461
13705.13 400
13706.23 411
13707.34 429
13708.44 412
13709.55 427
13710.65 409
13711.76 412
13712.87 437
13713.97 452
13715.08 439
13716.19 463
13717.29 483
13718.40 446
13719.50 431
13720.61 456
13721.72 469
13722.82 446
13723.93 442
13725.04 492
13726.14 495
13727.25 488
13728.36 502
13729.46 492
13730.57 561
13731.68 488
13732.78 588
13733.89 609
13735.00 572
13736.11 546
13737.21 560
13738.32 564
13739.43 562
13740.53 548
13741.64 592
13742.75 531
13743.86 567
13744.96 535
13746.07 526
13747.18 536
13748.29 551
13749.39 541
13750.50 543
13751.61 545
13752.72 596
13753.82 589
13754.93 624
13756.04 656
13757.15 612
13758.26 629
13759.36 642
13760.47 695
13761.58 709
13762.69 758
13763.80 722
13764.91 710
13766.01 767
13767.12 792
13768.23 793
13769.34 884
13770.45 905
13771.56 976
13772.66 1003
13773.77 1005
13774.88 1072
13775.99 1055
13777.10 1084
13778.21 1073
13779.32 1124
13780.42 1041
13781.53 997
13782.64 968
13783.75 962
13784.86 916
13785.97 834
13787.08 750
13788.19 791
13789.30 758
13790.41 676
13791.52 666
13792.63 635
13793.73 628
13794.84 578
13795.95 531
13797.06 598
13798.17 545
13799.28 524
13800.39 494
13801.50 474
13802.61 491
13803.72 454
13804.83 533
13805.94 513
13807.05 487
13808.16 421
13809.27 465
13810.38 522
13811.49 475
13812.60 440
13813.71 419
13814.82 487
13815.93 448
13817.04 464
13818.15 470
13819.26 429
13820.37 433
13821.48 488
13822.59 446
13823.71 406
13824.82 429
13825.93 431
13827.04 399
13828.15 406
13829.26 407
13830.37 419
13831.48 423
13832.59 443
13833.70 422
13834.81 383
13835.92 394
13837.04 413
13838.15 390
13839.26 395
13840.37 387
13841.48 433
13842.59 449
13843.70 398
13844.81 380
13845.93 348
13847.04 428
13848.15 408
13849.26 381
13850.37 384
13851.48 428
13852.60 462
13853.71 425
13854.82 462
13855.93 395
13857.04 413
13858.16 478
13859.27 401
13860.38 431
13861.49 431
13862.60 379
13863.72 440
13864.83 442
13865.94 371
13867.05 386
13868.17 434
13869.28 441
13870.39 388
13871.50 428
13872.62 447
13873.73 433
13874.84 449
13875.95 452
13877.07 452
13878.18 437
13879.29 439
13880.40 477
13881.52 415
13882.63 466
13883.74 414
13884.86 469
13885.97 473
13887.08 460
13888.20 435
13889.31 459
13890.42 505
13891.54 471
13892.65 468
13893.76 462
13894.88 455
13895.99 482
13897.10 463
13898.22 465
13899.33 474
13900.44 414
13901.56 483
13902.67 478
13903.79 453
13904.90 461
13906.01 450
13907.13 440
13908.24 416
13909.36 415
13910.47 431
13911.58 407
13912.70 432
13913.81 435
13914.93 392
13916.04 388
13917.16 352
13918.27 367
13919.38 380
13920.50 391
13921.61 382
13922.73 376
13923.84 362
13924.96 409
13926.07 381
13927.19 376
13928.30 394
13929.42 416
13930.53 395
13931.65 406
13932.76 410
13933.88 412
13934.99 411
13936.11 405
13937.22 403
13938.34 398
13939.45 402
13940.57 381
13941.68 360
13942.80 357
13943.91 357
13945.03 387
13946.14 396
13947.26 377
13948.38 367
13949.49 391
13950.61 425
13951.72 357
13952.84 338
13953.95 357
13955.07 393
13956.19 369
13957.30 402
13958.42 357
13959.53 364
13960.65 369
13961.77 360
13962.88 391
13964.00 389
13965.11 389
13966.23 356
13967.35 376
13968.46 378
13969.58 369
13970.70 368
13971.81 375
13972.93 388
13974.05 339
13975.16 372
13976.28 375
13977.40 416
13978.51 378
13979.63 383
13980.75 390
13981.86 365
13982.98 348
13984.10 354
13985.22 364
13986.33 331
13987.45 323
13988.57 308
13989.68 333
13990.80 367
13991.92 368
13993.04 340
13994.15 332
13995.27 344
13996.39 337
13997.51 353
13998.62 359
13999.74 352
14000.86 366
14001.98 341
14003.10 326
14004.21 331
14005.33 362
14006.45 340
14007.57 353
14008.68 369
14009.80 344
14010.92 356
14012.04 347
14013.16 366
14014.28 387
14015.39 335
14016.51 366
14017.63 366
14018.75 395
14019.87 392
14020.99 359
14022.10 343
14023.22 326
14024.34 327
14025.46 369
14026.58 325
14027.70 337
14028.82 311
14029.94 341
14031.05 364
14032.17 325
14033.29 335
14034.41 375
14035.53 362
14036.65 355
14037.77 365
14038.89 362
14040.01 375
14041.13 413
14042.25 397
14043.37 430
14044.49 393
14045.60 404
14046.72 414
14047.84 445
14048.96 426
14050.08 381
14051.20 347
14052.32 363
14053.44 383
14054.56 396
14055.68 441
14056.80 388
14057.92 400
14059.04 400
14060.16 419
14061.28 436
14062.40 441
14063.52 408
14064.64 443
14065.76 455
14066.88 413
14068.00 396
14069.12 410
14070.25 422
14071.37 425
14072.49 459
14073.61 467
14074.73 445
14075.85 451
14076.97 453
14078.09 494
14079.21 495
14080.33 444
14081.45 469
14082.57 522
14083.69 489
14084.82 518
14085.94 528
14087.06 529
14088.18 524
14089.30 587
14090.42 574
14091.54 571
14092.66 583
14093.79 584
14094.91 668
14096.03 612
14097.15 622
14098.27 611
14099.39 622
14100.52 642
14101.64 593
14102.76 614
14103.88 675
14105.00 643
14106.12 642
14107.25 632
14108.37 607
14109.49 557
14110.61 522
14111.74 521
14112.86 498
14113.98 487
14115.10 455
14116.22 450
14117.35 500
14118.47 451
14119.59 448
14120.71 465
14121.84 424
14122.96 395
14124.08 413
14125.20 432
14126.33 385
14127.45 388
14128.57 392
14129.70 397
14130.82 418
14131.94 355
14133.06 385
14134.19 395
14135.31 361
14136.43 360
14137.56 355
14138.68 391
14139.80 405
14140.93 409
14142.05 371
14143.17 364
14144.30 367
14145.42 354
14146.54 336
14147.67 351
14148.79 345
14149.91 346
14151.04 373
14152.16 358
14153.29 374
14154.41 298
14155.53 330
14156.66 332
14157.78 328
14158.91 314
14160.03 315
14161.15 332
14162.28 351
14163.40 325
14164.53 311
14165.65 347
14166.78 348
14167.90 332
14169.02 332
14170.15 346
14171.27 332
14172.40 325
14173.52 335
14174.65 328
14175.77 340
14176.90 311
14178.02 339
14179.15 365
14180.27 336
14181.40 314
14182.52 330
14183.65 358
14184.77 314
14185.90 322
14187.02 363
14188.15 329
14189.27 326
14190.40 333
14191.52 360
14192.65 314
14193.77 317
14194.90 281
14196.02 340
14197.15 329
14198.27 309
14199.40 324
14200.53 324
14201.65 310
14202.78 301
14203.90 283
14205.03 333
14206.16 293
14207.28 301
14208.41 323
14209.53 297
14210.66 278
14211.79 330
14212.91 330
14214.04 320
14215.16 279
14216.29 290
14217.42 321
14218.54 288
14219.67 281
14220.80 288
14221.92 310
14223.05 292
14224.18 325
14225.30 269
14226.43 306
14227.56 303
14228.68 285
14229.81 272
14230.94 286
14232.06 245
14233.19 255
14234.32 250
14235.44 297
14236.57 264
14237.70 277
14238.83 284
14239.95 247
14241.08 320
14242.21 304
14243.34 269
14244.46 281
14245.59 294
14246.72 291
14247.85 283
14248.97 265
14250.10 289
14251.23 269
14252.36 270
14253.48 267
14254.61 251
14255.74 282
14256.87 310
14258.00 260
14259.12 278
14260.25 294
14261.38 285
14262.51 280
14263.64 281
14264.76 265
14265.89 279
14267.02 271
14268.15 265
14269.28 251
14270.41 239
14271.53 256
14272.66 289
14273.79 286
14274.92 255
14276.05 276
14277.18 244
14278.31 279
14279.44 267
14280.56 276
14281.69 278
14282.82 266
14283.95 277
14285.08 254
14286.21 229
14287.34 252
14288.47 241
14289.60 225
14290.73 265
14291.86 261
14292.98 243
14294.11 269
14295.24 276
14296.37 242
14297.50 260
14298.63 232
14299.76 242
14300.89 228
14302.02 230
14303.15 236
14304.28 229
14305.41 259
14306.54 254
14307.67 246
14308.80 237
14309.93 234
14311.06 217
14312.19 251
14313.32 223
14314.45 202
14315.58 210
14316.71 201
14317.84 236
14318.97 242
14320.10 210
14321.23 219
14322.36 231
14323.49 233
14324.62 235
14325.76 239
14326.89 197
14328.02 205
14329.15 218
14330.28 199
14331.41 209
14332.54 217
14333.67 203
14334.80 220
14335.93 198
14337.06 201
14338.20 247
14339.33 203
14340.46 189
14341.59 206
14342.72 220
14343.85 227
14344.98 203
14346.12 243
14347.25 255
14348.38 240
14349.51 245
14350.64 232
14351.77 187
14352.90 225
14354.04 253
14355.17 209
14356.30 218
14357.43 201
14358.56 205
14359.70 197
14360.83 178
14361.96 206
14363.09 206
14364.22 222
14365.36 207
14366.49 192
14367.62 204
14368.75 212
14369.89 236
14371.02 222
14372.15 217
14373.28 237
14374.42 227
14375.55 231
14376.68 208
14377.81 212
14378.95 230
14380.08 213
14381.21 227
14382.35 216
14383.48 211
14384.61 234
14385.74 211
14386.88 237
14388.01 236
14389.14 215
14390.28 212
14391.41 222
14392.54 233
14393.68 226
14394.81 203
14395.94 207
14397.08 196
14398.21 175
14399.34 194
14400.48 221
14401.61 229
14402.75 219
14403.88 226
14405.01 188
14406.15 188
14407.28 202
14408.41 260
14409.55 239
14410.68 199
14411.82 223
14412.95 207
14414.08 196
14415.22 238
14416.35 261
14417.49 212
14418.62 220
14419.76 238
14420.89 206
14422.02 213
14423.16 216
14424.29 235
14425.43 231
14426.56 250
14427.70 237
14428.83 246
14429.97 183
14431.10 207
14432.24 206
14433.37 195
14434.51 226
14435.64 202
14436.78 190
14437.91 242
14439.05 220
14440.18 224
14441.32 233
14442.45 222
14443.59 194
14444.72 191
14445.86 222
14446.99 239
14448.13 217
14449.27 216
14450.40 235
14451.54 227
14452.67 236
14453.81 226
14454.94 228
14456.08 206
14457.22 199
14458.35 234
14459.49 213
14460.62 231
14461.76 236
14462.90 241
14464.03 262
14465.17 259
14466.30 213
14467.44 194
14468.58 218
14469.71 222
14470.85 198
14471.99 211
14473.12 220
14474.26 206
14475.40 199
14476.53 193
14477.67 207
14478.81 229
14479.94 201
14481.08 199
14482.22 190
14483.35 223
14484.49 217
14485.63 220
14486.76 209
14487.90 214
14489.04 204
14490.17 233
14491.31 247
14492.45 228
14493.59 245
14494.72 225
14495.86 262
14497.00 250
14498.14 250
14499.27 205
14500.41 224
14501.55 248
14502.69 229
14503.82 250
14504.96 213
14506.10 229
14507.24 221
14508.37 255
14509.51 257
14510.65 260
14511.79 251
14512.93 250
14514.06 200
14515.20 237
14516.34 242
14517.48 240
14518.62 240
14519.76 238
14520.89 286
14522.03 288
14523.17 232
14524.31 262
14525.45 222
14526.59 234
14527.73 218
14528.86 216
14530.00 224
14531.14 248
14532.28 255
14533.42 235
14534.56 230
14535.70 279
14536.84 240
14537.98 255
14539.11 266
14540.25 243
14541.39 269
14542.53 253
14543.67 259
14544.81 251
14545.95 255
14547.09 273
14548.23 244
14549.37 223
14550.51 222
14551.65 207
14552.79 235
14553.93 229
14555.07 225
14556.21 217
14557.35 262
14558.49 269
14559.63 292
14560.77 257
14561.91 261
14563.05 241
14564.19 253
14565.33 262
14566.47 247
14567.61 290
14568.75 273
14569.89 248
14571.03 252
14572.17 261
14573.31 258
14574.45 280
14575.59 277
14576.73 294
14577.87 294
14579.01 266
14580.15 285
14581.29 286
14582.43 242
14583.57 282
14584.71 308
14585.85 299
14587.00 311
14588.14 334
14589.28 316
14590.42 294
14591.56 277
14592.70 271
14593.84 296
14594.98 300
14596.12 277
14597.27 300
14598.41 318
14599.55 320
14600.69 314
14601.83 292
14602.97 300
14604.12 336
14605.26 342
14606.40 323
14607.54 311
14608.68 325
14609.82 307
14610.97 275
14612.11 316
14613.25 303
14614.39 331
14615.53 348
14616.68 332
14617.82 342
14618.96 365
14620.10 390
14621.25 405
14622.39 393
14623.53 345
14624.67 378
14625.81 399
14626.96 357
14628.10 382
14629.24 410
14630.39 402
14631.53 438
14632.67 417
14633.81 452
14634.96 467
14636.10 485
14637.24 474
14638.38 509
14639.53 512
14640.67 485
14641.81 469
14642.96 481
14644.10 452
14645.24 426
14646.39 392
14647.53 387
14648.67 377
14649.82 352
14650.96 338
14652.10 321
14653.25 330
14654.39 332
14655.53 326
14656.68 298
14657.82 279
14658.97 312
14660.11 327
14661.25 294
14662.40 304
14663.54 317
14664.69 314
14665.83 288
14666.97 316
14668.12 316
14669.26 281
14670.41 259
14671.55 308
14672.69 275
14673.84 264
14674.98 254
14676.13 296
14677.27 299
14678.42 253
14679.56 281
14680.71 285
14681.85 268
14683.00 269
14684.14 272
14685.29 298
14686.43 250
14687.57 228
14688.72 255
14689.86 249
14691.01 223
14692.15 205
14693.30 220
14694.45 247
14695.59 250
14696.74 270
14697.88 225
14699.03 249
14700.17 235
14701.32 219
14702.46 247
14703.61 238
14704.75 206
14705.90 210
14707.04 230
14708.19 248
14709.34 251
14710.48 276
14711.63 304
14712.77 222
14713.92 253
14715.07 253
14716.21 235
14717.36 232
14718.50 236
14719.65 218
14720.80 240
14721.94 236
14723.09 253
14724.24 240
14725.38 228
14726.53 210
14727.67 223
14728.82 209
14729.97 208
14731.11 246
14732.26 224
14733.41 228
14734.55 242
14735.70 230
14736.85 221
14737.99 218
14739.14 212
14740.29 208
14741.44 201
14742.58 206
14743.73 198
14744.88 237
14746.02 243
14747.17 223
14748.32 218
14749.47 215
14750.61 220
14751.76 215
14752.91 208
14754.06 216
14755.20 199
14756.35 187
14757.50 186
14758.65 189
14759.79 208
14760.94 183
14762.09 196
14763.24 219
14764.38 212
14765.53 218
14766.68 208
14767.83 208
14768.98 176
14770.13 205
14771.27 202
14772.42 201
14773.57 209
14774.72 212
14775.87 213
14777.01 227
14778.16 205
14779.31 201
14780.46 206
14781.61 209
14782.76 238
14783.91 204
14785.05 218
14786.20 200
14787.35 199
14788.50 177
14789.65 172
14790.80 178
14791.95 178
14793.10 173
14794.25 157
14795.39 163
14796.54 144
14797.69 186
14798.84 185
14799.99 179
14801.14 211
14802.29 161
14803.44 208
14804.59 189
14805.74 198
14806.89 182
14808.04 204
14809.19 175
14810.34 163
14811.49 186
14812.64 182
14813.79 188
14814.94 174
14816.09 179
14817.24 155
14818.39 173
14819.54 192
14820.69 226
14821.84 203
14822.99 218
14824.14 193
14825.29 172
14826.44 186
14827.59 200
14828.74 217
14829.89 160
14831.04 170
14832.19 163
14833.34 189
14834.49 162
14835.64 156
14836.79 170
14837.94 188
14839.09 173
14840.24 165
14841.40 160
14842.55 183
14843.70 186
14844.85 172
14846.00 176
14847.15 171
14848.30 174
14849.45 147
14850.60 150
14851.76 189
14852.91 173
14854.06 175
14855.21 178
14856.36 186
14857.51 155
14858.66 163
14859.82 177
14860.97 192
14862.12 174
14863.27 188
14864.42 181
14865.57 167
14866.73 155
14867.88 170
14869.03 168
14870.18 168
14871.33 183
14872.49 190
14873.64 185
14874.79 199
14875.94 195
14877.10 162
14878.25 160
14879.40 173
14880.55 196
14881.71 174
14882.86 191
14884.01 181
14885.16 141
14886.32 172
14887.47 156
14888.62 158
14889.77 165
14890.93 182
14892.08 186
14893.23 155
14894.39 180
14895.54 179
14896.69 226
14897.84 188
14899.00 193
14900.15 206
14901.30 179
14902.46 182
14903.61 157
14904.76 184
14905.92 193
14907.07 194
14908.22 215
14909.38 231
14910.53 206
14911.69 178
14912.84 172
14913.99 183
14915.15 159
14916.30 158
14917.45 195
14918.61 167
14919.76 179
14920.92 167
14922.07 186
14923.22 168
14924.38 161
14925.53 198
14926.69 162
14927.84 150
14928.99 196
14930.15 193
14931.30 173
14932.46 181
14933.61 168
14934.77 176
14935.92 156
14937.08 189
14938.23 181
14939.39 154
14940.54 176
14941.70 182
14942.85 199
14944.00 159
14945.16 174
14946.31 166
14947.47 186
14948.62 203
14949.78 182
14950.94 190
14952.09 212
14953.25 211
14954.40 208
14955.56 180
14956.71 174
14957.87 174
14959.02 184
14960.18 212
14961.33 172
14962.49 206
14963.64 207
14964.80 212
14965.96 210
14967.11 176
14968.27 162
14969.42 201
14970.58 218
14971.74 193
14972.89 189
14974.05 181
14975.20 206
14976.36 216
14977.52 185
14978.67 195
14979.83 217
14980.98 228
14982.14 213
14983.30 174
14984.45 143
14985.61 164
14986.77 165
14987.92 187
14989.08 176
14990.24 180
14991.39 174
14992.55 173
14993.71 192
14994.86 167
14996.02 186
14997.18 189
14998.33 176
14999.49 194
15000.65 176
15001.81 189
15002.96 165
15004.12 138
15005.28 146
15006.43 151
15007.59 162
15008.75 197
15009.91 154
15011.06 177
15012.22 142
15013.38 136
15014.54 167
15015.69 185
15016.85 176
15018.01 161
15019.17 171
15020.33 175
15021.48 146
15022.64 187
15023.80 162
15024.96 150
15026.12 144
15027.27 148
15028.43 132
15029.59 152
15030.75 126
15031.91 136
15033.07 141
15034.22 164
15035.38 164
15036.54 123
15037.70 157
15038.86 170
15040.02 161
15041.17 184
15042.33 175
15043.49 219
15044.65 168
15045.81 158
15046.97 162
15048.13 184
15049.29 186
15050.45 155
15051.60 131
15052.76 159
15053.92 134
15055.08 161
15056.24 142
15057.40 148
15058.56 138
15059.72 169
15060.88 160
15062.04 125
15063.20 145
15064.36 170
15065.52 159
15066.68 145
15067.84 151
15069.00 152
15070.16 139
15071.32 158
15072.48 143
15073.63 151
15074.79 149
15075.95 156
15077.11 136
15078.27 151
15079.44 150
15080.60 157
15081.76 142
15082.92 135
15084.08 146
15085.24 177
15086.40 159
15087.56 169
15088.72 179
15089.88 146
15091.04 171
15092.20 157
15093.36 157
15094.52 174
15095.68 152
15096.84 134
15098.00 154
15099.16 134
15100.32 155
15101.49 160
15102.65 165
15103.81 157
15104.97 186
15106.13 152
15107.29 136
15108.45 167
15109.61 154
15110.78 164
15111.94 182
15113.10 173
15114.26 162
15115.42 148
15116.58 145
15117.74 164
15118.91 154
15120.07 116
15121.23 165
15122.39 164
15123.55 178
15124.71 156
15125.88 180
15127.04 170
15128.20 160
15129.36 144
15130.52 146
15131.69 161
15132.85 196
15134.01 172
15135.17 148
15136.34 167
15137.50 155
15138.66 138
15139.82 139
15140.99 138
15142.15 162
15143.31 167
15144.47 141
15145.64 163
15146.80 169
15147.96 150
15149.12 163
15150.29 191
15151.45 155
15152.61 186
15153.78 181
15154.94 179
15156.10 148
15157.27 143
15158.43 158
15159.59 160
15160.75 168
15161.92 162
15163.08 180
15164.24 182
15165.41 181
15166.57 168
15167.74 159
15168.90 166
15170.06 159
15171.23 201
15172.39 184
15173.55 171
15174.72 159
15175.88 174
15177.05 156
15178.21 166
15179.37 166
15180.54 187
15181.70 174
15182.87 146
15184.03 131
15185.19 120
15186.36 185
15187.52 181
15188.69 157
15189.85 185
15191.02 197
15192.18 171
15193.34 178
15194.51 168
15195.67 173
15196.84 180
15198.00 150
15199.17 146
15200.33 152
15201.50 185
15202.66 222
15203.83 192
15204.99 173
15206.16 183
15207.32 202
15208.49 181
15209.65 158
15210.82 174
15211.98 195
15213.15 166
15214.31 191
15215.48 174
15216.64 198
15217.81 194
15218.97 183
15220.14 189
15221.31 198
15222.47 189
15223.64 198
15224.80 183
15225.97 220
15227.13 194
15228.30 226
15229.47 237
15230.63 214
15231.80 200
15232.96 212
15234.13 195
15235.30 198
15236.46 202
15237.63 198
15238.79 193
15239.96 194
15241.13 209
15242.29 225
15243.46 201
15244.63 206
15245.79 188
15246.96 207
15248.13 189
15249.29 168
15250.46 217
15251.63 191
15252.79 200
15253.96 180
15255.13 165
15256.29 175
15257.46 178
15258.63 181
15259.80 154
15260.96 150
15262.13 184
15263.30 169
15264.46 186
15265.63 169
15266.80 177
15267.97 184
15269.13 178
15270.30 153
15271.47 160
15272.64 187
15273.80 177
15274.97 167
15276.14 166
15277.31 182
15278.47 180
15279.64 215
15280.81 176
15281.98 167
15283.15 180
15284.31 180
15285.48 184
15286.65 145
15287.82 184
15288.99 192
15290.15 151
15291.32 152
15292.49 184
15293.66 165
15294.83 170
15296.00 174
15297.16 151
15298.33 147
15299.50 154
15300.67 160
15301.84 165
15303.01 172
15304.18 198
15305.35 189
15306.51 187
15307.68 162
15308.85 142
15310.02 120
15311.19 151
15312.36 169
15313.53 138
15314.70 180
15315.87 192
15317.04 176
15318.21 158
15319.37 174
15320.54 154
15321.71 165
15322.88 168
15324.05 180
15325.22 192
15326.39 141
15327.56 169
15328.73 146
15329.90 155
15331.07 170
15332.24 161
15333.41 161
15334.58 179
15335.75 159
15336.92 134
15338.09 153
15339.26 177
15340.43 169
15341.60 139
15342.77 158
15343.94 147
15345.11 161
15346.28 153
15347.45 138
15348.62 150
15349.79 168
15350.96 171
15352.13 147
15353.31 143
15354.48 132
15355.65 165
15356.82 159
15357.99 160
15359.16 184
15360.33 132
15361.50 161
15362.67 185
15363.84 127
15365.01 124
15366.19 150
15367.36 127
15368.53 159
15369.70 137
15370.87 131
15372.04 148
15373.21 146
15374.38 183
15375.56 180
15376.73 165
15377.90 151
15379.07 155
15380.24 154
15381.41 164
15382.59 132
15383.76 164
15384.93 145
15386.10 170
15387.27 146
15388.45 172
15389.62 170
15390.79 155
15391.96 127
15393.13 155
15394.31 172
15395.48 169
15396.65 163
15397.82 151
15399.00 152
15400.17 140
15401.34 145
15402.51 150
15403.69 144
15404.86 158
15406.03 163
15407.20 181
15408.38 151
15409.55 123
15410.72 138
15411.89 161
15413.07 154
15414.24 168
15415.41 166
15416.59 166
15417.76 164
15418.93 174
15420.11 194
15421.28 163
15422.45 169
15423.63 157
15424.80 155
15425.97 146
15427.15 139
15428.32 157
15429.49 138
15430.67 138
15431.84 183
15433.01 158
15434.19 143
15435.36 154
15436.54 162
15437.71 147
15438.88 157
15440.06 188
15441.23 168
15442.41 174
15443.58 177
15444.75 169
15445.93 134
15447.10 148
15448.28 146
15449.45 179
15450.63 146
15451.80 145
15452.97 160
15454.15 159
15455.32 155
15456.50 173
15457.67 159
15458.85 173
15460.02 150
15461.20 136
15462.37 137
15463.55 157
15464.72 128
15465.90 157
15467.07 154
15468.25 153
15469.42 161
15470.60 171
15471.77 146
15472.95 134
15474.12 129
15475.30 152
15476.47 143
15477.65 151
15478.82 162
15480.00 161
15481.17 117
15482.35 115
15483.53 149
15484.70 157
15485.88 145
15487.05 154
15488.23 156
15489.40 132
15490.58 149
15491.76 171
15492.93 145
15494.11 167
15495.28 129
15496.46 159
15497.64 162
15498.81 129
15499.99 150
15501.17 169
15502.34 129
15503.52 175
15504.69 202
15505.87 162
15507.05 144
15508.22 154
15509.40 144
15510.58 147
15511.75 177
15512.93 159
15514.11 137
15515.28 161
15516.46 162
15517.64 164
15518.81 138
15519.99 136
15521.17 158
15522.35 140
15523.52 162
15524.70 146
15525.88 182
15527.05 183
15528.23 169
15529.41 149
15530.59 187
15531.76 160
15532.94 160
15534.12 165
15535.30 147
15536.47 145
15537.65 188
15538.83 167
15540.01 178
15541.19 199
15542.36 166
15543.54 172
15544.72 161
15545.90 175
15547.08 175
15548.25 175
15549.43 144
15550.61 175
15551.79 173
15552.97 175
15554.14 186
15555.32 179
15556.50 170
15557.68 180
15558.86 165
15560.04 154
15561.22 159
15562.39 191
15563.57 188
15564.75 176
15565.93 192
15567.11 170
15568.29 182
15569.47 169
15570.65 191
15571.82 225
15573.00 197
15574.18 190
15575.36 214
15576.54 171
15577.72 164
15578.90 208
15580.08 203
15581.26 172
15582.44 189
15583.62 181
15584.80 207
15585.98 165
15587.16 184
15588.34 169
15589.51 179
15590.69 181
15591.87 168
15593.05 185
15594.23 189
15595.41 202
15596.59 215
15597.77 200
15598.95 174
15600.13 179
15601.31 202
15602.49 214
15603.67 197
15604.85 193
15606.03 206
15607.21 214
15608.40 213
15609.58 184
15610.76 213
15611.94 204
15613.12 211
15614.30 210
15615.48 197
15616.66 206
15617.84 203
15619.02 235
15620.20 236
15621.38 230
15622.56 201
15623.74 284
15624.93 247
15626.11 223
15627.29 259
15628.47 249
15629.65 256
15630.83 219
15632.01 213
15633.19 235
15634.37 243
15635.56 242
15636.74 247
15637.92 246
15639.10 241
15640.28 251
15641.46 218
15642.65 260
15643.83 257
15645.01 285
15646.19 266
15647.37 263
15648.55 249
15649.74 246
15650.92 287
15652.10 258
15653.28 318
15654.46 316
15655.65 277
15656.83 287
15658.01 266
15659.19 278
15660.38 278
15661.56 271
15662.74 273
15663.92 315
15665.11 267
15666.29 262
15667.47 271
15668.65 238
15669.84 248
15671.02 259
15672.20 271
15673.38 287
15674.57 274
15675.75 261
15676.93 269
15678.12 280
15679.30 301
15680.48 284
15681.67 280
15682.85 256
15684.03 262
15685.22 267
15686.40 243
15687.58 249
15688.77 283
15689.95 277
15691.13 238
15692.32 244
15693.50 275
15694.68 262
15695.87 265
15697.05 259
15698.23 261
15699.42 279
15700.60 288
15701.79 259
15702.97 229
15704.15 260
15705.34 251
15706.52 263
15707.71 262
15708.89 245
15710.07 252
15711.26 268
15712.44 291
15713.63 274
15714.81 291
15716.00 282
15717.18 292
15718.37 297
15719.55 289
15720.73 329
15721.92 300
15723.10 267
15724.29 286
15725.47 304
15726.66 321
15727.84 323
15729.03 316
15730.21 267
15731.40 268
15732.58 239
15733.77 259
15734.95 284
15736.14 266
15737.32 275
15738.51 299
15739.69 285
15740.88 292
15742.07 296
15743.25 268
15744.44 299
15745.62 295
15746.81 311
15747.99 285
15749.18 257
15750.36 258
15751.55 306
15752.74 328
15753.92 315
15755.11 292
15756.29 292
15757.48 267
15758.67 295
15759.85 312
15761.04 295
15762.22 271
15763.41 298
15764.60 311
15765.78 270
15766.97 259
15768.16 261
15769.34 285
15770.53 297
15771.72 307
15772.90 260
15774.09 263
15775.28 249
15776.46 271
15777.65 251
15778.84 232
15780.02 276
15781.21 267
15782.40 253
15783.58 243
15784.77 241
15785.96 235
15787.14 260
15788.33 223
15789.52 204
15790.71 240
15791.89 239
15793.08 250
15794.27 234
15795.46 231
15796.64 239
15797.83 254
15799.02 237
15800.21 234
15801.39 237
15802.58 229
15803.77 234
15804.96 232
15806.14 235
15807.33 220
15808.52 222
15809.71 208
15810.90 234
15812.08 226
15813.27 226
15814.46 256
15815.65 271
15816.84 215
15818.03 237
15819.21 219
15820.40 204
15821.59 196
15822.78 201
15823.97 224
15825.16 213
15826.35 183
15827.53 205
15828.72 188
15829.91 196
15831.10 188
15832.29 201
15833.48 198
15834.67 190
15835.86 208
15837.04 220
15838.23 218
15839.42 188
15840.61 198
15841.80 175
15842.99 212
15844.18 215
15845.37 245
15846.56 204
15847.75 180
15848.94 209
15850.13 213
15851.32 216
15852.51 204
15853.70 196
15854.89 193
15856.07 237
15857.26 231
15858.45 199
15859.64 200
15860.83 186
15862.02 185
15863.21 212
15864.40 181
15865.59 183
15866.78 211
15867.97 201
15869.16 193
15870.36 196
15871.55 221
15872.74 211
15873.93 207
15875.12 215
15876.31 237
15877.50 227
15878.69 237
15879.88 224
15881.07 227
15882.26 198
15883.45 204
15884.64 208
15885.83 208
15887.02 215
15888.21 181
15889.41 198
15890.60 195
15891.79 198
15892.98 202
15894.17 221
15895.36 196
15896.55 202
15897.74 212
15898.93 190
15900.13 196
15901.32 193
15902.51 206
15903.70 247
15904.89 198
15906.08 227
15907.28 215
15908.47 228
15909.66 245
15910.85 227
15912.04 230
15913.23 233
15914.43 235
15915.62 203
15916.81 214
15918.00 200
15919.19 212
15920.39 229
15921.58 237
15922.77 228
15923.96 231
15925.16 253
15926.35 259
15927.54 235
15928.73 213
15929.93 204
15931.12 212
15932.31 237
15933.50 221
15934.70 204
15935.89 217
15937.08 224
15938.27 267
15939.47 199
15940.66 199
15941.85 190
15943.05 204
15944.24 199
15945.43 219
15946.63 193
15947.82 196
15949.01 203
15950.21 186
15951.40 174
15952.59 184
15953.79 229
15954.98 196
15956.17 198
15957.37 195
15958.56 185
15959.75 166
15960.95 161
15962.14 170
15963.33 176
15964.53 154
15965.72 175
15966.92 199
15968.11 191
15969.30 164
15970.50 167
15971.69 155
15972.89 168
15974.08 157
15975.27 176
15976.47 173
15977.66 156
15978.86 167
15980.05 175
15981.25 136
15982.44 170
15983.63 151
15984.83 150
15986.02 151
15987.22 149
15988.41 145
15989.61 144
15990.80 170
15992.00 150
15993.19 192
15994.39 144
15995.58 171
15996.78 167
15997.97 135
15999.17 155
16000.36 142
16001.56 153
16002.75 161
16003.95 151
16005.14 153
16006.34 164
16007.53 179
16008.73 163
16009.93 152
16011.12 155
16012.32 157
16013.51 159
16014.71 164
16015.90 148
16017.10 136
16018.30 152
16019.49 163
16020.69 149
16021.88 157
16023.08 145
16024.28 146
16025.47 126
16026.67 157
16027.86 145
16029.06 138
16030.26 177
16031.45 158
16032.65 167
16033.85 159
16035.04 126
16036.24 136
16037.43 134
16038.63 148
16039.83 131
16041.02 147
16042.22 166
16043.42 157
16044.61 155
16045.81 147
16047.01 149
16048.21 150
16049.40 146
16050.60 189
16051.80 163
16052.99 180
16054.19 162
16055.39 165
16056.59 139
16057.78 138
16058.98 134
16060.18 160
16061.37 166
16062.57 156
16063.77 145
16064.97 148
16066.16 182
16067.36 120
16068.56 126
16069.76 138
16070.96 147
16072.15 154
16073.35 164
16074.55 141
16075.75 137
16076.95 118
16078.14 122
16079.34 133
16080.54 129
16081.74 148
16082.94 133
16084.13 143
16085.33 145
16086.53 141
16087.73 137
16088.93 140
16090.13 148
16091.33 110
16092.52 122
16093.72 137
16094.92 142
16096.12 141
16097.32 144
16098.52 149
16099.72 140
16100.92 138
16102.11 126
16103.31 141
16104.51 152
16105.71 134
16106.91 136
16108.11 138
16109.31 135
16110.51 122
16111.71 129
16112.91 155
16114.11 175
16115.31 165
16116.51 155
16117.70 126
16118.90 135
16120.10 128
16121.30 174
16122.50 164
16123.70 146
16124.90 139
16126.10 147
16127.30 155
16128.50 152
16129.70 134
16130.90 132
16132.10 155
16133.30 160
16134.50 144
16135.70 151
16136.90 129
16138.10 132
16139.30 128
16140.50 155
16141.71 127
16142.91 136
16144.11 136
16145.31 121
16146.51 132
16147.71 137
16148.91 138
16150.11 144
16151.31 118
16152.51 132
16153.71 135
16154.91 138
16156.11 144
16157.31 152
16158.52 160
16159.72 169
16160.92 162
16162.12 151
16163.32 128
16164.52 131
16165.72 134
16166.92 113
16168.13 137
16169.33 135
16170.53 150
16171.73 164
16172.93 170
16174.13 153
16175.34 146
16176.54 147
16177.74 148
16178.94 129
16180.14 172
16181.34 137
16182.55 148
16183.75 128
16184.95 141
16186.15 143
16187.35 141
16188.56 141
16189.76 142
16190.96 146
16192.16 153
16193.37 131
16194.57 124
16195.77 138
16196.97 139
16198.18 165
16199.38 160
16200.58 143
16201.78 172
16202.99 129
16204.19 146
16205.39 149
16206.60 131
16207.80 147
16209.00 149
16210.20 147
16211.41 158
16212.61 159
16213.81 169
16215.02 168
16216.22 160
16217.42 153
16218.63 163
16219.83 160
16221.03 169
16222.24 190
16223.44 166
16224.64 153
16225.85 163
16227.05 158
16228.25 170
16229.46 150
16230.66 183
16231.87 168
16233.07 177
16234.27 142
16235.48 167
16236.68 163
16237.89 166
16239.09 185
16240.29 187
16241.50 182
16242.70 177
16243.91 183
16245.11 185
16246.31 190
16247.52 163
16248.72 148
16249.93 181
16251.13 181
16252.34 183
16253.54 141
16254.75 160
16255.95 171
16257.16 182
16258.36 171
16259.57 169
16260.77 200
16261.97 198
16263.18 196
16264.38 209
16265.59 184
16266.80 188
16268.00 198
16269.21 184
16270.41 197
16271.62 156
16272.82 215
16274.03 207
16275.23 190
16276.44 170
16277.64 185
16278.85 189
16280.05 208
16281.26 200
16282.47 178
16283.67 198
16284.88 239
16286.08 177
16287.29 206
16288.49 190
16289.70 196
16290.91 204
16292.11 157
16293.32 183
16294.52 229
16295.73 213
16296.94 240
16298.14 195
16299.35 175
16300.56 201
16301.76 205
16302.97 204
16304.18 166
16305.38 198
16306.59 194
16307.79 232
16309.00 211
16310.21 203
16311.42 181
16312.62 230
16313.83 192
16315.04 179
16316.24 157
16317.45 211
16318.66 188
16319.86 180
16321.07 168
16322.28 180
16323.49 174
16324.69 189
16325.90 176
16327.11 145
16328.31 153
16329.52 177
16330.73 198
16331.94 170
16333.14 154
16334.35 158
16335.56 166
16336.77 142
16337.98 198
16339.18 206
16340.39 188
16341.60 177
16342.81 152
16344.01 158
16345.22 135
16346.43 146
16347.64 187
16348.85 154
16350.05 160
16351.26 166
16352.47 156
16353.68 166
16354.89 158
16356.10 168
16357.30 195
16358.51 199
16359.72 173
16360.93 147
16362.14 143
16363.35 150
16364.56 140
16365.77 140
16366.97 141
16368.18 157
16369.39 134
16370.60 168
16371.81 137
16373.02 158
16374.23 154
16375.44 160
16376.65 160
16377.86 134
16379.06 133
16380.27 153
16381.48 139
16382.69 148
16383.90 162
16385.11 148
16386.32 148
16387.53 157
16388.74 141
16389.95 119
16391.16 124
16392.37 133
16393.58 144
16394.79 134
16396.00 132
16397.21 127
16398.42 150
16399.63 153
16400.84 148
16402.05 117
16403.26 133
16404.47 141
16405.68 144
16406.89 142
16408.10 137
16409.31 173
16410.52 171
16411.73 134
16412.94 138
16414.15 146
16415.36 118
16416.57 111
16417.78 108
16419.00 155
16420.21 132
16421.42 160
16422.63 151
16423.84 114
16425.05 140
16426.26 159
16427.47 165
16428.68 137
16429.89 151
16431.11 125
16432.32 161
16433.53 142
16434.74 110
16435.95 125
16437.16 140
16438.37 133
16439.59 115
16440.80 128
16442.01 159
16443.22 151
16444.43 151
16445.64 115
16446.86 121
16448.07 139
16449.28 135
16450.49 134
16451.70 146
16452.91 148
16454.13 122
16455.34 147
16456.55 146
16457.76 147
16458.98 140
16460.19 122
16461.40 120
16462.61 128
16463.82 146
16465.04 119
16466.25 129
16467.46 126
16468.67 126
16469.89 133
16471.10 141
16472.31 133
16473.53 150
16474.74 135
16475.95 120
16477.16 112
16478.38 137
16479.59 142
16480.80 119
16482.02 136
16483.23 130
16484.44 136
16485.66 120
16486.87 121
16488.08 166
16489.30 145
16490.51 130
16491.72 144
16492.94 134
16494.15 139
16495.36 146
16496.58 122
16497.79 118
16499.00 137
16500.22 128
16501.43 133
16502.65 137
16503.86 147
16505.07 122
16506.29 128
16507.50 126
16508.71 121
16509.93 129
16511.14 130
16512.36 154
16513.57 134
16514.79 135
16516.00 147
16517.21 131
16518.43 125
16519.64 126
16520.86 124
16522.07 141
16523.29 136
16524.50 140
16525.72 143
16526.93 149
16528.15 161
16529.36 152
16530.58 143
16531.79 128
16533.01 139
16534.22 123
16535.44 130
16536.65 125
16537.87 108
16539.08 110
16540.30 147
16541.51 131
16542.73 162
16543.94 129
16545.16 124
16546.37 125
16547.59 159
16548.80 127
16550.02 100
16551.24 110
16552.45 126
16553.67 145
16554.88 145
16556.10 149
16557.31 158
16558.53 163
16559.75 137
16560.96 131
16562.18 149
16563.39 118
16564.61 122
16565.83 143
16567.04 131
16568.26 129
16569.47 157
16570.69 138
16571.91 124
16573.12 160
16574.34 154
16575.56 137
16576.77 143
16577.99 135
16579.21 121
16580.42 156
16581.64 152
16582.86 126
16584.07 114
16585.29 157
16586.51 159
16587.72 155
16588.94 160
16590.16 135
16591.38 154
16592.59 170
16593.81 146
16595.03 150
16596.24 124
16597.46 148
16598.68 154
16599.90 133
16601.11 146
16602.33 141
16603.55 152
16604.77 141
16605.98 138
16607.20 130
16608.42 117
16609.64 133
16610.86 169
16612.07 156
16613.29 116
16614.51 129
16615.73 131
16616.95 138
16618.16 120
16619.38 127
16620.60 137
16621.82 154
16623.04 160
16624.25 146
16625.47 120
16626.69 141
16627.91 129
16629.13 115
16630.35 104
16631.57 152
16632.78 112
16634.00 150
16635.22 139
16636.44 119
16637.66 132
16638.88 124
16640.10 130
16641.32 136
16642.53 135
16643.75 132
16644.97 128
16646.19 128
16647.41 126
16648.63 125
16649.85 146
16651.07 130
16652.29 126
16653.51 133
16654.73 151
16655.95 138
16657.17 126
16658.39 123
16659.61 118
16660.83 128
16662.04 129
16663.26 108
16664.48 121
16665.70 134
16666.92 106
16668.14 128
16669.36 108
16670.58 150
16671.80 138
16673.02 129
16674.24 145
16675.46 114
16676.68 103
16677.91 125
16679.13 124
16680.35 137
16681.57 125
16682.79 155
16684.01 132
16685.23 129
16686.45 129
16687.67 138
16688.89 157
16690.11 132
16691.33 123
16692.55 128
16693.77 148
16694.99 133
16696.21 122
16697.44 119
16698.66 90
16699.88 145
16701.10 139
16702.32 130
16703.54 115
16704.76 139
16705.98 119
16707.21 119
16708.43 123
16709.65 125
16710.87 115
16712.09 136
16713.31 131
16714.53 129
16715.76 134
16716.98 91
16718.20 115
16719.42 126
16720.64 95
16721.87 124
16723.09 115
16724.31 103
16725.53 141
16726.75 116
16727.98 132
16729.20 131
16730.42 117
16731.64 130
16732.86 122
16734.09 126
16735.31 114
16736.53 117
16737.75 126
16738.98 116
16740.20 147
16741.42 118
16742.64 123
16743.87 108
16745.09 127
16746.31 148
16747.54 114
16748.76 123
16749.98 94
16751.20 113
16752.43 132
16753.65 138
16754.87 141
16756.10 128
16757.32 107
16758.54 120
16759.77 119
16760.99 122
16762.21 114
16763.44 124
16764.66 114
16765.88 112
16767.11 139
16768.33 129
16769.55 107
16770.78 123
16772.00 147
16773.23 134
16774.45 104
16775.67 142
16776.90 130
16778.12 122
16779.35 110
16780.57 113
16781.79 152
16783.02 134
16784.24 135
16785.47 124
16786.69 101
16787.91 107
16789.14 120
16790.36 122
16791.59 136
16792.81 122
16794.04 136
16795.26 125
16796.49 102
16797.71 122
16798.94 121
16800.16 127
16801.38 109
16802.61 114
16803.83 117
16805.06 116
16806.28 124
16807.51 124
16808.73 113
16809.96 109
16811.18 144
16812.41 146
16813.64 121
16814.86 107
16816.09 136
16817.31 132
16818.54 97
16819.76 136
16820.99 108
16822.21 124
16823.44 128
16824.66 150
16825.89 145
16827.12 155
16828.34 135
16829.57 120
16830.79 110
16832.02 119
16833.25 129
16834.47 124
16835.70 130
16836.92 110
16838.15 100
16839.38 123
16840.60 145
16841.83 152
16843.06 121
16844.28 122
16845.51 150
16846.73 144
16847.96 133
16849.19 136
16850.41 141
16851.64 135
16852.87 159
16854.09 156
16855.32 148
16856.55 139
16857.77 146
16859.00 118
16860.23 127
16861.46 166
16862.68 147
16863.91 147
16865.14 164
16866.36 138
16867.59 141
16868.82 161
16870.05 178
16871.27 148
16872.50 140
16873.73 139
16874.96 171
16876.18 151
16877.41 175
16878.64 160
16879.87 179
16881.09 168
16882.32 151
16883.55 159
16884.78 198
16886.01 147
16887.23 135
16888.46 146
16889.69 148
16890.92 169
16892.15 194
16893.37 176
16894.60 180
16895.83 174
16897.06 187
16898.29 151
16899.51 155
16900.74 149
16901.97 154
16903.20 159
16904.43 169
16905.66 154
16906.89 141
16908.12 147
16909.34 151
16910.57 152
16911.80 152
16913.03 171
16914.26 163
16915.49 163
16916.72 126
16917.95 143
16919.18 128
16920.40 148
16921.63 149
16922.86 138
16924.09 129
16925.32 154
16926.55 139
16927.78 130
16929.01 128
16930.24 150
16931.47 140
16932.70 138
16933.93 144
16935.16 159
16936.39 127
16937.62 125
16938.85 128
16940.08 115
16941.31 116
16942.54 127
16943.77 136
16945.00 123
16946.23 114
16947.46 131
16948.69 141
16949.92 113
16951.15 150
16952.38 137
16953.61 114
16954.84 108
16956.07 138
16957.30 116
16958.53 96
16959.76 119
16960.99 133
16962.22 142
16963.45 135
16964.68 116
16965.92 134
16967.15 127
16968.38 143
16969.61 142
16970.84 160
16972.07 146
16973.30 149
16974.53 117
16975.76 128
16976.99 154
16978.23 124
16979.46 140
16980.69 106
16981.92 103
16983.15 129
16984.38 144
16985.61 111
16986.85 119
16988.08 140
16989.31 143
16990.54 146
16991.77 167
16993.00 144
16994.24 140
16995.47 154
16996.70 136
16997.93 129
16999.16 129
17000.40 145
17001.63 139
17002.86 123
17004.09 126
17005.32 114
17006.56 120
17007.79 137
17009.02 133
17010.25 137
17011.49 127
17012.72 101
17013.95 135
17015.18 144
17016.42 130
17017.65 123
17018.88 111
17020.12 119
17021.35 121
17022.58 119
17023.81 143
17025.05 159
17026.28 135
17027.51 119
17028.75 111
17029.98 134
17031.21 132
17032.45 109
17033.68 109
17034.91 131
17036.15 116
17037.38 129
17038.61 121
17039.85 149
17041.08 129
17042.31 134
17043.55 139
17044.78 117
17046.01 113
17047.25 138
17048.48 114
17049.72 119
17050.95 124
17052.18 123
17053.42 122
17054.65 117
17055.89 104
17057.12 113
17058.35 114
17059.59 129
17060.82 136
17062.06 132
17063.29 119
17064.53 125
17065.76 132
17066.99 111
17068.23 113
17069.46 105
17070.70 102
17071.93 109
17073.17 101
17074.40 109
17075.64 112
17076.87 134
17078.11 112
17079.34 95
17080.58 104
17081.81 115
17083.05 118
17084.28 107
17085.52 103
17086.75 130
17087.99 125
17089.22 105
17090.46 97
17091.69 98
17092.93 95
17094.16 116
17095.40 129
17096.64 126
17097.87 98
17099.11 108
17100.34 100
17101.58 115
17102.81 145
17104.05 161
17105.29 107
17106.52 84
17107.76 96
17108.99 100
17110.23 122
17111.47 107
17112.70 126
17113.94 101
17115.17 97
17116.41 128
17117.65 124
17118.88 128
17120.12 104
17121.36 88
17122.59 102
17123.83 120
17125.07 115
17126.30 124
17127.54 87
17128.78 80
17130.01 85
17131.25 100
17132.49 125
17133.72 128
17134.96 107
17136.20 122
17137.43 110
17138.67 117
17139.91 124
17141.15 117
17142.38 119
17143.62 118
17144.86 109
17146.10 106
17147.33 129
17148.57 132
17149.81 106
17151.05 117
17152.28 97
17153.52 110
17154.76 119
17156.00 106
17157.23 97
17158.47 103
17159.71 106
17160.95 94
17162.19 98
17163.42 92
17164.66 116
17165.90 112
17167.14 115
17168.38 101
17169.61 96
17170.85 103
17172.09 114
17173.33 119
17174.57 97
17175.81 87
17177.04 125
17178.28 134
17179.52 124
17180.76 110
17182.00 133
17183.24 154
17184.48 110
17185.71 103
17186.95 109
17188.19 123
17189.43 113
17190.67 146
17191.91 118
17193.15 120
17194.39 114
17195.63 125
17196.87 107
17198.11 102
17199.34 128
17200.58 127
17201.82 104
17203.06 120
17204.30 101
17205.54 122
17206.78 114
17208.02 125
17209.26 128
17210.50 114
17211.74 98
17212.98 118
17214.22 114
17215.46 87
17216.70 108
17217.94 112
17219.18 115
17220.42 121
17221.66 109
17222.90 107
17224.14 129
17225.38 136
17226.62 117
17227.86 118
17229.10 82
17230.34 104
17231.58 123
17232.82 98
17234.06 104
17235.30 114
17236.54 124
17237.78 109
17239.03 102
17240.27 123
17241.51 122
17242.75 119
17243.99 103
17245.23 102
17246.47 102
17247.71 118
17248.95 111
17250.19 93
17251.43 101
17252.68 109
17253.92 117
17255.16 94
17256.40 99
17257.64 82
17258.88 95
17260.12 124
17261.37 125
17262.61 77
17263.85 101
17265.09 121
17266.33 109
17267.57 118
17268.82 129
17270.06 131
17271.30 123
17272.54 109
17273.78 96
17275.03 78
17276.27 106
17277.51 136
17278.75 105
17279.99 112
17281.24 97
17282.48 126
17283.72 129
17284.96 103
17286.21 96
17287.45 84
17288.69 119
17289.93 103
17291.18 97
17292.42 120
17293.66 111
17294.90 110
17296.15 122
17297.39 98
17298.63 93
17299.88 106
17301.12 110
17302.36 115
17303.60 86
17304.85 68
17306.09 100
17307.33 114
17308.58 121
17309.82 103
17311.06 109
17312.31 112
17313.55 126
17314.79 124
17316.04 93
17317.28 92
17318.52 92
17319.77 115
17321.01 119
17322.26 103
17323.50 144
17324.74 120
17325.99 91
17327.23 93
17328.48 115
17329.72 119
17330.96 91
17332.21 102
17333.45 101
17334.70 101
17335.94 106
17337.18 91
17338.43 97
17339.67 114
17340.92 103
17342.16 97
17343.41 79
17344.65 75
17345.90 82
17347.14 100
17348.38 112
17349.63 110
17350.87 109
17352.12 102
17353.36 98
17354.61 93
17355.85 117
17357.10 109
17358.34 99
17359.59 97
17360.83 122
17362.08 91
17363.32 97
17364.57 93
17365.81 94
17367.06 95
17368.31 84
17369.55 82
17370.80 127
17372.04 105
17373.29 85
17374.53 93
17375.78 106
17377.02 130
17378.27 98
17379.52 90
17380.76 94
17382.01 113
17383.25 111
17384.50 94
17385.75 99
17386.99 126
17388.24 137
17389.48 110
17390.73 98
17391.98 101
17393.22 104
17394.47 127
17395.71 108
17396.96 123
17398.21 124
17399.45 122
17400.70 107
17401.95 99
17403.19 123
17404.44 120
17405.69 108
17406.93 93
17408.18 88
17409.43 108
17410.67 111
17411.92 78
17413.17 110
17414.42 87
17415.66 94
17416.91 109
17418.16 99
17419.40 103
17420.65 110
17421.90 99
17423.15 95
17424.39 107
17425.64 99
17426.89 91
17428.14 125
17429.38 122
17430.63 127
17431.88 109
17433.13 102
17434.37 103
17435.62 76
17436.87 109
17438.12 109
17439.37 95
17440.61 108
17441.86 111
17443.11 115
17444.36 122
17445.61 124
17446.85 104
17448.10 103
17449.35 115
17450.60 104
17451.85 89
17453.10 117
17454.34 88
17455.59 69
17456.84 89
17458.09 121
17459.34 118
17460.59 99
17461.84 99
17463.09 137
17464.33 99
17465.58 112
17466.83 101
17468.08 101
17469.33 102
17470.58 103
17471.83 86
17473.08 120
17474.33 115
17475.58 118
17476.83 127
17478.07 130
17479.32 104
17480.57 126
17481.82 134
17483.07 110
17484.32 96
17485.57 123
17486.82 122
17488.07 131
17489.32 133
17490.57 110
17491.82 126
17493.07 119
17494.32 135
17495.57 120
17496.82 89
17498.07 133
17499.32 118
17500.57 106
17501.82 115
17503.07 130
17504.32 145
17505.57 129
17506.82 126
17508.07 127
17509.32 114
17510.57 110
17511.82 128
17513.07 111
17514.32 134
17515.58 134
17516.83 143
17518.08 138
17519.33 143
17520.58 109
17521.83 123
17523.08 124
17524.33 150
17525.58 119
17526.83 139
17528.08 132
17529.34 148
17530.59 125
17531.84 123
17533.09 118
17534.34 131
17535.59 117
17536.84 111
17538.09 116
17539.35 136
17540.60 135
17541.85 133
17543.10 124
17544.35 110
17545.60 131
17546.86 132
17548.11 127
17549.36 116
17550.61 114
17551.86 133
17553.12 106
17554.37 126
17555.62 119
17556.87 133
17558.12 141
17559.38 123
17560.63 117
17561.88 115
17563.13 131
17564.39 138
17565.64 136
17566.89 121
17568.14 132
17569.40 156
17570.65 166
17571.90 109
17573.15 98
17574.41 104
17575.66 111
17576.91 135
17578.17 118
17579.42 127
17580.67 141
17581.92 125
17583.18 115
17584.43 109
17585.68 133
17586.94 157
17588.19 115
17589.44 114
17590.70 122
17591.95 112
17593.20 104
17594.46 123
17595.71 118
17596.97 95
17598.22 124
17599.47 135
17600.73 151
17601.98 145
17603.23 117
17604.49 123
17605.74 134
17607.00 156
17608.25 123
17609.50 148
17610.76 131
17612.01 96
17613.27 101
17614.52 126
17615.77 138
17617.03 122
17618.28 134
17619.54 112
17620.79 128
17622.05 107
17623.30 134
17624.56 122
17625.81 110
17627.06 126
17628.32 132
17629.57 128
17630.83 132
17632.08 100
17633.34 113
17634.59 110
17635.85 113
17637.10 109
17638.36 127
17639.61 99
17640.87 103
17642.12 97
17643.38 99
17644.63 111
17645.89 122
17647.15 97
17648.40 119
17649.66 101
17650.91 84
17652.17 113
17653.42 89
17654.68 98
17655.93 90
17657.19 106
17658.45 94
17659.70 83
17660.96 112
17662.21 136
17663.47 120
17664.73 125
17665.98 104
17667.24 102
17668.49 95
17669.75 80
17671.01 90
17672.26 102
17673.52 98
17674.77 102
17676.03 107
17677.29 117
17678.54 96
17679.80 101
17681.06 108
17682.31 101
17683.57 95
17684.83 91
17686.08 90
17687.34 107
17688.60 90
17689.85 89
17691.11 115
17692.37 121
17693.63 109
17694.88 127
17696.14 98
17697.40 92
17698.65 110
17699.91 107
17701.17 101
17702.43 108
17703.68 111
17704.94 115
17706.20 98
17707.46 79
17708.71 88
17709.97 91
17711.23 97
17712.49 90
17713.74 126
17715.00 119
17716.26 96
17717.52 120
17718.78 123
17720.03 135
17721.29 123
17722.55 97
17723.81 103
17725.07 101
17726.32 85
17727.58 85
17728.84 98
17730.10 117
17731.36 98
17732.62 96
17733.87 90
17735.13 67
17736.39 109
17737.65 107
17738.91 84
17740.17 93
17741.43 105
17742.69 124
17743.94 87
17745.20 94
17746.46 96
17747.72 109
17748.98 105
17750.24 85
17751.50 83
17752.76 95
17754.02 93
17755.28 118
17756.53 104
17757.79 103
17759.05 107
17760.31 93
17761.57 116
17762.83 93
17764.09 84
17765.35 109
17766.61 118
17767.87 95
17769.13 97
17770.39 95
17771.65 90
17772.91 93
17774.17 89
17775.43 77
17776.69 85
17777.95 102
17779.21 99
17780.47 86
17781.73 107
17782.99 87
17784.25 97
17785.51 98
17786.77 90
17788.03 86
17789.29 88
17790.55 97
17791.81 84
17793.07 85
17794.33 84
17795.59 91
17796.86 108
17798.12 123
17799.38 100
17800.64 114
17801.90 120
17803.16 164
17804.42 125
17805.68 96
17806.94 91
17808.20 99
17809.47 95
17810.73 102
17811.99 106
17813.25 122
17814.51 95
17815.77 95
17817.03 113
17818.29 107
17819.56 93
17820.82 100
17822.08 86
17823.34 79
17824.60 70
17825.86 74
17827.13 97
17828.39 86
17829.65 87
17830.91 104
17832.17 107
17833.44 100
17834.70 87
17835.96 87
17837.22 94
17838.48 100
17839.75 95
17841.01 74
17842.27 68
17843.53 89
17844.80 83
17846.06 112
17847.32 109
17848.58 98
17849.85 81
17851.11 86
17852.37 100
17853.63 85
17854.90 88
17856.16 81
17857.42 102
17858.69 88
17859.95 97
17861.21 91
17862.47 96
17863.74 111
17865.00 105
17866.26 121
17867.53 114
17868.79 103
17870.05 108
17871.32 93
17872.58 91
17873.84 94
17875.11 106
17876.37 130
17877.63 89
17878.90 83
17880.16 89
17881.43 115
17882.69 95
17883.95 95
17885.22 96
17886.48 93
17887.74 112
17889.01 83
17890.27 87
17891.54 81
17892.80 76
17894.07 93
17895.33 103
17896.59 94
17897.86 102
17899.12 94
17900.39 122
17901.65 106
17902.92 79
17904.18 82
17905.44 105
17906.71 78
17907.97 79
17909.24 111
17910.50 97
17911.77 82
17913.03 95
17914.30 90
17915.56 92
17916.83 101
17918.09 94
17919.36 99
17920.62 112
17921.89 85
17923.15 87
17924.42 94
17925.68 92
17926.95 87
17928.21 95
17929.48 98
17930.75 97
17932.01 83
17933.28 80
17934.54 81
17935.81 77
17937.07 92
17938.34 120
17939.61 108
17940.87 87
17942.14 105
17943.40 109
17944.67 86
17945.93 100
17947.20 114
17948.47 110
17949.73 99
17951.00 98
17952.27 105
17953.53 83
17954.80 98
17956.06 88
17957.33 101
17958.60 101
17959.86 99
17961.13 97
17962.40 77
17963.66 99
17964.93 108
17966.20 106
17967.46 102
17968.73 106
17970.00 97
17971.26 111
17972.53 119
17973.80 96
17975.07 97
17976.33 112
17977.60 106
17978.87 115
17980.13 78
17981.40 102
17982.67 93
17983.94 107
17985.20 110
17986.47 100
17987.74 97
17989.01 116
17990.27 123
17991.54 91
17992.81 75
17994.08 105
17995.34 102
17996.61 115
17997.88 92
17999.15 91
18000.42 121
18001.68 124
18002.95 82
18004.22 90
18005.49 73
18006.76 94
18008.02 101
18009.29 90
18010.56 83
18011.83 115
18013.10 102
18014.37 84
18015.63 96
18016.90 81
18018.17 97
18019.44 118
18020.71 91
18021.98 90
18023.25 120
18024.51 99
18025.78 108
18027.05 119
18028.32 83
18029.59 100
18030.86 102
18032.13 107
18033.40 87
18034.67 105
18035.94 107
18037.20 95
18038.47 107
18039.74 92
18041.01 87
18042.28 101
18043.55 115
18044.82 110
18046.09 105
18047.36 94
18048.63 116
18049.90 111
18051.17 101
18052.44 98
18053.71 116
18054.98 110
18056.25 99
18057.52 81
18058.79 80
18060.06 105
18061.33 109
18062.60 120
18063.87 99
18065.14 81
18066.41 92
18067.68 131
18068.95 96
18070.22 88
18071.49 123
18072.76 104
18074.03 99
18075.30 106
18076.57 121
18077.84 119
18079.11 125
18080.39 92
18081.66 105
18082.93 85
18084.20 116
18085.47 106
18086.74 75
18088.01 98
18089.28 94
18090.55 87
18091.82 101
18093.10 98
18094.37 98
18095.64 108
18096.91 108
18098.18 109
18099.45 131
18100.72 110
18102.00 133
18103.27 117
18104.54 88
18105.81 86
18107.08 86
18108.35 105
18109.63 93
18110.90 85
18112.17 87
18113.44 106
18114.71 98
18115.98 98
18117.26 85
18118.53 96
18119.80 89
18121.07 91
18122.35 98
18123.62 96
18124.89 99
18126.16 141
18127.43 113
18128.71 90
18129.98 85
18131.25 82
18132.52 85
18133.80 121
18135.07 101
18136.34 97
18137.62 106
18138.89 97
18140.16 79
18141.43 93
18142.71 96
18143.98 103
18145.25 100
18146.53 108
18147.80 93
18149.07 89
18150.35 96
18151.62 117
18152.89 120
18154.17 101
18155.44 92
18156.71 99
18157.99 127
18159.26 104
18160.53 88
18161.81 96
18163.08 88
18164.35 85
18165.63 95
18166.90 83
18168.18 103
18169.45 86
18170.72 100
18172.00 114
18173.27 78
18174.55 112
18175.82 108
18177.09 107
18178.37 133
18179.64 112
18180.92 90
18182.19 93
18183.47 79
18184.74 111
18186.01 99
18187.29 100
18188.56 114
18189.84 107
18191.11 107
18192.39 112
18193.66 69
18194.94 86
18196.21 125
18197.49 103
18198.76 96
18200.04 75
18201.31 89
18202.59 97
18203.86 93
18205.14 83
18206.41 80
18207.69 86
18208.96 92
18210.24 98
18211.51 85
18212.79 113
18214.06 89
18215.34 77
18216.62 96
18217.89 83
18219.17 113
18220.44 105
18221.72 101
18222.99 87
18224.27 79
18225.55 72
18226.82 94
18228.10 109
18229.37 104
18230.65 84
18231.93 94
18233.20 90
18234.48 102
18235.75 109
18237.03 92
18238.31 123
18239.58 97
18240.86 92
18242.14 99
18243.41 98
18244.69 89
18245.97 88
18247.24 104
18248.52 93
18249.80 96
18251.07 111
18252.35 83
18253.63 88
18254.90 101
18256.18 111
18257.46 112
18258.73 93
18260.01 85
18261.29 95
18262.57 109
18263.84 122
18265.12 104
18266.40 101
18267.67 117
18268.95 113
18270.23 90
18271.51 100
18272.78 82
18274.06 108
18275.34 105
18276.62 87
18277.89 93
18279.17 93
18280.45 91
18281.73 113
18283.01 105
18284.28 137
18285.56 99
18286.84 90
18288.12 134
18289.40 114
18290.67 88
18291.95 112
18293.23 123
18294.51 117
18295.79 106
18297.07 96
18298.34 102
18299.62 99
18300.90 86
18302.18 82
18303.46 100
18304.74 108
18306.02 97
18307.29 88
18308.57 94
18309.85 105
18311.13 115
18312.41 71
18313.69 90
18314.97 106
18316.25 107
18317.53 98
18318.80 93
18320.08 95
18321.36 79
18322.64 76
18323.92 76
18325.20 117
18326.48 104
18327.76 106
18329.04 120
18330.32 100
18331.60 82
18332.88 95
18334.16 87
18335.44 83
18336.72 80
18338.00 79
18339.28 91
18340.56 93
18341.84 83
18343.12 80
18344.40 123
18345.68 120
18346.96 89
18348.24 108
18349.52 102
18350.80 101
18352.08 89
18353.36 132
18354.64 98
18355.92 92
18357.20 84
18358.48 87
18359.76 101
18361.04 111
18362.32 83
18363.60 110
18364.88 100
18366.16 96
18367.45 112
18368.73 93
18370.01 116
18371.29 113
18372.57 113
18373.85 99
18375.13 89
18376.41 98
18377.69 85
18378.98 81
18380.26 95
18381.54 87
18382.82 94
18384.10 81
18385.38 86
18386.66 96
18387.95 86
18389.23 99
18390.51 108
18391.79 92
18393.07 108
18394.35 89
18395.64 112
18396.92 85
18398.20 92
18399.48 110
18400.76 94
18402.05 113
18403.33 89
18404.61 82
18405.89 93
18407.17 83
18408.46 93
18409.74 93
18411.02 119
18412.30 91
18413.59 74
18414.87 86
18416.15 100
18417.43 84
18418.72 85
18420.00 89
18421.28 100
18422.56 98
18423.85 96
18425.13 132
18426.41 117
18427.70 102
18428.98 98
18430.26 92
18431.54 90
18432.83 96
18434.11 103
18435.39 81
18436.68 91
18437.96 90
18439.24 89
18440.53 82
18441.81 83
18443.09 94
18444.38 101
18445.66 109
18446.95 97
18448.23 119
18449.51 122
18450.80 78
18452.08 94
18453.36 96
18454.65 105
18455.93 96
18457.22 81
18458.50 99
18459.78 100
18461.07 100
18462.35 90
18463.64 92
18464.92 117
18466.21 95
18467.49 93
18468.77 110
18470.06 87
18471.34 94
18472.63 82
18473.91 91
18475.20 114
18476.48 115
18477.77 125
18479.05 83
18480.34 86
18481.62 100
18482.91 119
18484.19 86
18485.47 101
18486.76 97
18488.04 101
18489.33 92
18490.62 94
18491.90 89
18493.19 92
18494.47 104
18495.76 102
18497.04 90
18498.33 81
18499.61 102
18500.90 86
18502.18 89
18503.47 93
18504.75 74
18506.04 99
18507.33 99
18508.61 113
18509.90 110
18511.18 103
18512.47 97
18513.76 90
18515.04 59
18516.33 75
18517.61 88
18518.90 96
18520.19 70
18521.47 109
18522.76 95
18524.04 78
18525.33 104
18526.62 104
18527.90 95
18529.19 76
18530.48 88
18531.76 114
18533.05 75
18534.34 102
18535.62 104
18536.91 146
18538.20 103
18539.48 87
18540.77 92
18542.06 100
18543.34 103
18544.63 101
18545.92 103
18547.21 103
18548.49 81
18549.78 106
18551.07 100
18552.36 90
18553.64 90
18554.93 93
18556.22 112
18557.50 94
18558.79 100
18560.08 77
18561.37 88
18562.66 103
18563.94 102
18565.23 72
18566.52 95
18567.81 92
18569.09 128
18570.38 95
18571.67 106
18572.96 99
18574.25 101
18575.53 100
18576.82 99
18578.11 100
18579.40 101
18580.69 89
18581.98 102
18583.26 102
18584.55 103
18585.84 102
18587.13 96
18588.42 91
18589.71 88
18590.99 91
18592.28 87
18593.57 99
18594.86 100
18596.15 118
18597.44 92
18598.73 112
18600.02 115
18601.31 111
18602.59 118
18603.88 92
18605.17 112
18606.46 119
18607.75 95
18609.04 90
18610.33 99
18611.62 121
18612.91 123
18614.20 106
18615.49 86
18616.78 80
18618.07 123
18619.36 97
18620.65 87
18621.94 114
18623.23 89
18624.52 99
18625.81 126
18627.10 116
18628.39 94
18629.68 107
18630.97 110
18632.26 99
18633.55 101
18634.84 98
18636.13 110
18637.42 111
18638.71 116
18640.00 79
18641.29 75
18642.58 88
18643.87 99
18645.16 90
18646.45 100
18647.74 99
18649.03 103
18650.32 82
18651.61 116
18652.90 101
18654.19 96
18655.48 98
18656.78 122
18658.07 94
18659.36 78
18660.65 84
18661.94 89
18663.23 88
18664.52 78
18665.81 77
18667.10 88
18668.40 84
18669.69 77
18670.98 97
18672.27 84
18673.56 87
18674.85 100
18676.14 118
18677.44 103
18678.73 105
18680.02 70
18681.31 75
18682.60 103
18683.90 81
18685.19 89
18686.48 86
18687.77 97
18689.06 103
18690.36 92
18691.65 85
18692.94 99
18694.23 81
18695.52 88
18696.82 94
18698.11 59
18699.40 70
18700.69 88
18701.99 84
18703.28 75
18704.57 75
18705.86 91
18707.16 74
18708.45 85
18709.74 116
18711.04 102
18712.33 100
18713.62 74
18714.91 103
18716.21 99
18717.50 94
18718.79 99
18720.09 90
18721.38 107
18722.67 74
18723.97 80
18725.26 87
18726.55 72
18727.85 110
18729.14 100
18730.43 89
18731.73 83
18733.02 86
18734.31 92
18735.61 87
18736.90 94
18738.19 63
18739.49 78
18740.78 87
18742.08 86
18743.37 98
18744.66 67
18745.96 67
18747.25 89
18748.55 84
18749.84 91
18751.13 72
18752.43 92
18753.72 77
18755.02 75
18756.31 99
18757.61 100
18758.90 102
18760.20 96
18761.49 75
18762.78 89
18764.08 89
18765.37 105
18766.67 112
18767.96 101
18769.26 94
18770.55 90
18771.85 73
18773.14 84
18774.44 77
18775.73 80
18777.03 112
18778.32 93
18779.62 77
18780.91 78
18782.21 83
18783.50 90
18784.80 87
18786.10 84
18787.39 76
18788.69 93
18789.98 84
18791.28 69
18792.57 76
18793.87 72
18795.16 81
18796.46 68
18797.76 78
18799.05 82
18800.35 81
18801.64 74
18802.94 56
18804.24 93
18805.53 78
18806.83 87
18808.12 87
18809.42 100
18810.72 107
18812.01 88
18813.31 88
18814.61 94
18815.90 82
18817.20 105
18818.50 95
18819.79 68
18821.09 95
18822.39 76
18823.68 93
18824.98 66
18826.28 65
18827.57 66
18828.87 84
18830.17 96
18831.46 87
18832.76 74
18834.06 68
18835.35 79
18836.65 95
18837.95 77
18839.25 72
18840.54 107
18841.84 79
18843.14 79
18844.44 90
18845.73 82
18847.03 87
18848.33 94
18849.63 84
18850.92 98
18852.22 95
18853.52 101
18854.82 84
18856.11 99
18857.41 77
18858.71 104
18860.01 107
18861.31 81
18862.60 70
18863.90 101
18865.20 76
18866.50 103
18867.80 67
18869.10 65
18870.39 75
18871.69 89
18872.99 60
18874.29 83
18875.59 71
18876.89 67
18878.18 63
18879.48 76
18880.78 80
18882.08 74
18883.38 85
18884.68 71
18885.98 75
18887.28 80
18888.57 82
18889.87 94
18891.17 86
18892.47 78
18893.77 84
18895.07 83
18896.37 68
18897.67 93
18898.97 82
18900.27 80
18901.57 79
18902.87 108
18904.17 96
18905.47 95
18906.76 86
18908.06 98
18909.36 115
18910.66 106
18911.96 84
18913.26 78
18914.56 100
18915.86 98
18917.16 103
18918.46 82
18919.76 97
18921.06 73
18922.36 85
18923.66 75
18924.96 83
18926.26 72
18927.56 74
18928.86 86
18930.17 85
18931.47 76
18932.77 104
18934.07 108
18935.37 84
18936.67 84
18937.97 102
18939.27 103
18940.57 89
18941.87 74
18943.17 81
18944.47 75
18945.77 81
18947.07 79
18948.38 68
18949.68 89
18950.98 120
18952.28 104
18953.58 97
18954.88 85
18956.18 77
18957.48 107
18958.79 99
18960.09 82
18961.39 91
18962.69 93
18963.99 85
18965.29 98
18966.59 83
18967.90 85
18969.20 105
18970.50 97
18971.80 75
18973.10 67
18974.41 75
18975.71 100
18977.01 67
18978.31 92
18979.61 98
18980.92 95
18982.22 96
18983.52 80
18984.82 86
18986.12 90
18987.43 76
18988.73 85
18990.03 85
18991.33 81
18992.64 102
18993.94 93
18995.24 81
18996.54 87
18997.85 73
18999.15 72
19000.45 101
19001.76 74
19003.06 76
19004.36 91
19005.66 97
19006.97 63
19008.27 80
19009.57 66
19010.88 87
19012.18 86
19013.48 97
19014.79 78
19016.09 95
19017.39 89
19018.70 105
19020.00 87
19021.30 89
19022.61 88
19023.91 88
19025.22 90
19026.52 77
19027.82 92
19029.13 90
19030.43 75
19031.73 84
19033.04 92
19034.34 90
19035.65 84
19036.95 97
19038.25 91
19039.56 68
19040.86 78
19042.17 97
19043.47 107
19044.78 94
19046.08 69
19047.38 67
19048.69 83
19049.99 81
19051.30 97
19052.60 74
19053.91 72
19055.21 80
19056.52 89
19057.82 84
19059.13 85
19060.43 93
19061.74 103
19063.04 91
19064.35 87
19065.65 94
19066.96 80
19068.26 81
19069.57 83
19070.87 99
19072.18 103
19073.48 86
19074.79 70
19076.09 75
19077.40 86
19078.70 77
19080.01 98
19081.32 84
19082.62 92
19083.93 75
19085.23 77
19086.54 88
19087.84 95
19089.15 82
19090.46 99
19091.76 93
19093.07 73
19094.37 72
19095.68 91
19096.99 81
19098.29 74
19099.60 86
19100.90 90
19102.21 111
19103.52 94
19104.82 83
19106.13 88
19107.44 104
19108.74 97
19110.05 86
19111.36 94
19112.66 92
19113.97 84
19115.28 72
19116.58 70
19117.89 89
19119.20 73
19120.50 77
19121.81 75
19123.12 74
19124.43 66
19125.73 102
19127.04 89
19128.35 77
19129.65 80
19130.96 78
19132.27 92
19133.58 84
19134.88 99
19136.19 95
19137.50 83
19138.81 87
19140.11 103
19141.42 105
19142.73 66
19144.04 83
19145.34 90
19146.65 82
19147.96 76
19149.27 61
19150.58 90
19151.88 99
19153.19 86
19154.50 97
19155.81 80
19157.12 70
19158.42 92
19159.73 79
19161.04 83
19162.35 93
19163.66 92
19164.97 90
19166.28 76
19167.58 101
19168.89 99
19170.20 115
19171.51 79
19172.82 76
19174.13 108
19175.44 81
19176.75 92
19178.05 90
19179.36 76
19180.67 84
19181.98 66
19183.29 86
19184.60 69
19185.91 92
19187.22 75
19188.53 79
19189.84 80
19191.15 97
19192.46 68
19193.76 80
19195.07 88
19196.38 83
19197.69 89
19199.00 58
19200.31 77
19201.62 88
19202.93 102
19204.24 87
19205.55 100
19206.86 94
19208.17 96
19209.48 69
19210.79 76
19212.10 78
19213.41 86
19214.72 83
19216.03 74
19217.34 105
19218.65 117
19219.96 93
19221.27 89
19222.58 79
19223.89 66
19225.20 85
19226.52 77
19227.83 78
19229.14 93
19230.45 90
19231.76 73
19233.07 76
19234.38 78
19235.69 80
19237.00 65
19238.31 81
19239.62 87
19240.93 76
19242.25 75
19243.56 72
19244.87 98
19246.18 110
19247.49 78
19248.80 79
19250.11 67
19251.42 100
19252.74 94
19254.05 102
19255.36 112
19256.67 86
19257.98 73
19259.29 79
19260.61 107
19261.92 88
19263.23 88
19264.54 76
19265.85 68
19267.17 82
19268.48 92
19269.79 99
19271.10 76
19272.41 96
19273.73 89
19275.04 64
19276.35 84
19277.66 68
19278.98 82
19280.29 87
19281.60 108
19282.91 82
19284.23 97
19285.54 109
19286.85 81
19288.16 71
19289.48 68
19290.79 87
19292.10 91
19293.41 91
19294.73 91
19296.04 74
19297.35 77
19298.67 82
19299.98 103
19301.29 76
19302.61 93
19303.92 67
19305.23 65
19306.55 100
19307.86 85
19309.17 88
19310.49 79
19311.80 91
19313.11 97
19314.43 69
19315.74 90
19317.05 91
19318.37 95
19319.68 78
19320.99 75
19322.31 91
19323.62 75
19324.94 84
19326.25 69
19327.56 86
19328.88 89
19330.19 97
19331.51 107
19332.82 99
19334.14 108
19335.45 91
19336.76 91
19338.08 101
19339.39 96
19340.71 79
19342.02 89
19343.34 73
19344.65 93
19345.97 93
19347.28 106
19348.59 60
19349.91 68
19351.22 89
19352.54 90
19353.85 91
19355.17 78
19356.48 84
19357.80 71
19359.11 100
19360.43 81
19361.74 72
19363.06 82
19364.38 76
19365.69 90
19367.01 92
19368.32 84
19369.64 82
19370.95 66
19372.27 70
19373.58 86
19374.90 89
19376.21 85
19377.53 86
19378.85 117
19380.16 91
19381.48 86
19382.79 105
19384.11 111
19385.43 88
19386.74 100
19388.06 86
19389.37 84
19390.69 86
19392.01 82
19393.32 85
19394.64 60
19395.96 85
19397.27 77
19398.59 73
19399.91 87
19401.22 83
19402.54 94
19403.85 98
19405.17 100
19406.49 84
19407.80 91
19409.12 102
19410.44 88
19411.76 74
19413.07 80
19414.39 69
19415.71 87
19417.02 90
19418.34 73
19419.66 93
19420.98 96
19422.29 80
19423.61 95
19424.93 97
19426.24 90
19427.56 95
19428.88 90
19430.20 103
19431.51 84
19432.83 70
19434.15 76
19435.47 95
19436.79 81
19438.10 88
19439.42 74
19440.74 79
19442.06 74
19443.37 88
19444.69 73
19446.01 90
19447.33 73
19448.65 82
19449.97 95
19451.28 80
19452.60 92
19453.92 94
19455.24 107
19456.56 98
19457.88 92
19459.19 85
19460.51 101
19461.83 92
19463.15 83
19464.47 68
19465.79 85
19467.11 88
19468.42 112
19469.74 88
19471.06 78
19472.38 62
19473.70 73
19475.02 112
19476.34 94
19477.66 89
19478.98 77
19480.30 87
19481.62 83
19482.93 78
19484.25 84
19485.57 87
19486.89 90
19488.21 97
19489.53 79
19490.85 91
19492.17 109
19493.49 81
19494.81 86
19496.13 60
19497.45 80
19498.77 101
19500.09 86
19501.41 97
19502.73 78
19504.05 77
19505.37 89
19506.69 79
19508.01 74
19509.33 86
19510.65 104
19511.97 107
19513.29 94
19514.61 82
19515.93 72
19517.25 72
19518.57 85
19519.89 89
19521.21 79
19522.54 100
19523.86 101
19525.18 108
19526.50 80
19527.82 80
19529.14 93
19530.46 91
19531.78 82
19533.10 84
19534.42 96
19535.74 89
19537.07 99
19538.39 91
19539.71 87
19541.03 68
19542.35 72
19543.67 85
19544.99 73
19546.31 79
19547.64 90
19548.96 96
19550.28 86
19551.60 81
19552.92 71
19554.24 95
19555.57 103
19556.89 92
19558.21 104
19559.53 90
19560.85 91
19562.18 84
19563.50 107
19564.82 95
19566.14 100
19567.46 71
19568.79 71
19570.11 77
19571.43 88
19572.75 95
19574.08 85
19575.40 95
19576.72 72
19578.04 89
19579.37 90
19580.69 85
19582.01 91
19583.33 85
19584.66 101
19585.98 90
19587.30 91
19588.63 89
19589.95 77
19591.27 107
19592.59 83
19593.92 85
19595.24 78
19596.56 81
19597.89 99
19599.21 102
19600.53 94
19601.86 95
19603.18 81
19604.50 94
19605.83 86
19607.15 84
19608.47 71
19609.80 82
19611.12 95
19612.45 103
19613.77 98
19615.09 84
19616.42 94
19617.74 83
19619.06 90
19620.39 85
19621.71 69
19623.04 85
19624.36 87
19625.69 87
19627.01 91
19628.33 80
19629.66 73
19630.98 82
19632.31 89
19633.63 107
19634.96 118
19636.28 92
19637.60 92
19638.93 83
19640.25 80
19641.58 91
19642.90 93
19644.23 100
19645.55 88
19646.88 90
19648.20 87
19649.53 97
19650.85 94
19652.18 69
19653.50 102
19654.83 98
19656.15 98
19657.48 94
19658.80 97
19660.13 94
19661.45 84
19662.78 68
19664.11 92
19665.43 80
19666.76 101
19668.08 97
19669.41 90
19670.73 76
19672.06 70
19673.39 100
19674.71 97
19676.04 70
19677.36 81
19678.69 81
19680.01 92
19681.34 89
19682.67 90
19683.99 96
19685.32 93
19686.65 75
19687.97 86
19689.30 75
19690.62 95
19691.95 78
19693.28 104
19694.60 83
19695.93 84
19697.26 97
19698.58 121
19699.91 98
19701.24 98
19702.56 109
19703.89 89
19705.22 112
19706.54 83
19707.87 105
19709.20 85
19710.53 97
19711.85 118
19713.18 79
19714.51 86
19715.83 80
19717.16 92
19718.49 90
19719.82 84
19721.14 93
19722.47 97
19723.80 69
19725.13 93
19726.45 84
19727.78 79
19729.11 88
19730.44 71
19731.76 78
19733.09 79
19734.42 95
19735.75 85
19737.08 72
19738.40 93
19739.73 90
19741.06 67
19742.39 68
19743.72 78
19745.04 69
19746.37 71
19747.70 101
19749.03 82
19750.36 105
19751.69 96
19753.01 104
19754.34 100
19755.67 84
19757.00 103
19758.33 79
19759.66 92
19760.99 93
19762.31 86
19763.64 106
19764.97 100
19766.30 86
19767.63 79
19768.96 90
19770.29 96
19771.62 82
19772.95 88
19774.28 72
19775.60 85
19776.93 103
19778.26 87
19779.59 111
19780.92 101
19782.25 86
19783.58 81
19784.91 76
19786.24 80
19787.57 95
19788.90 94
19790.23 104
19791.56 103
19792.89 89
19794.22 96
19795.55 66
19796.88 72
19798.21 73
19799.54 79
19800.87 90
19802.20 90
19803.53 81
19804.86 80
19806.19 92
19807.52 109
19808.85 83
19810.18 52
19811.51 84
19812.84 95
19814.17 94
19815.50 105
19816.83 84
19818.16 77
19819.49 60
19820.83 106
19822.16 85
19823.49 121
19824.82 105
19826.15 97
19827.48 95
19828.81 88
19830.14 86
19831.47 87
19832.80 92
19834.14 90
19835.47 78
19836.80 91
19838.13 96
19839.46 92
19840.79 71
19842.12 84
19843.46 85
19844.79 96
19846.12 96
19847.45 98
19848.78 108
19850.11 113
19851.45 88
19852.78 115
19854.11 102
19855.44 109
19856.77 102
19858.11 92
19859.44 83
19860.77 92
19862.10 101
19863.43 98
19864.77 85
19866.10 89
19867.43 91
19868.76 90
19870.10 100
19871.43 122
19872.76 101
19874.09 102
19875.43 107
19876.76 116
19878.09 90
19879.42 61
19880.76 76
19882.09 87
19883.42 89
19884.75 55
19886.09 74
19887.42 84
19888.75 102
19890.09 110
19891.42 100
19892.75 103
19894.09 110
19895.42 113
19896.75 102
19898.09 79
19899.42 65
19900.75 103
19902.09 79
19903.42 75
19904.75 92
19906.09 108
19907.42 110
19908.75 86
19910.09 84
19911.42 105
19912.76 90
19914.09 82
19915.42 80
19916.76 88
19918.09 111
19919.43 104
19920.76 87
19922.09 80
19923.43 73
19924.76 104
19926.10 63
19927.43 75
19928.77 83
19930.10 83
19931.43 91
19932.77 88
19934.10 91
19935.44 94
19936.77 93
19938.11 93
19939.44 104
19940.78 85
19942.11 85
19943.45 88
19944.78 90
19946.12 101
19947.45 76
19948.79 108
19950.12 113
19951.46 96
19952.79 76
19954.13 72
19955.46 65
19956.80 72
19958.13 72
19959.47 95
19960.80 88
19962.14 104
19963.48 85
19964.81 97
19966.15 101
19967.48 85
19968.82 89
19970.15 92
19971.49 100
19972.83 83
19974.16 75
19975.50 86
19976.83 88
19978.17 92
19979.51 88
19980.84 99
19982.18 106
19983.51 80
19984.85 81
19986.19 99
19987.52 81
19988.86 98
19990.20 114
19991.53 88
19992.87 116
19994.21 85
19995.54 97
19996.88 83
19998.22 88
19999.55 98
20000.89 80
20002.23 80
20003.56 76
20004.90 81
20006.24 87
20007.57 96
20008.91 79
20010.25 87
20011.59 95
20012.92 86
20014.26 79
20015.60 81
20016.94 59
20018.27 94
20019.61 81
20020.95 88
20022.28 72
20023.62 62
20024.96 86
20026.30 86
20027.64 89
20028.97 81
20030.31 104
20031.65 100
20032.99 79
20034.32 71
20035.66 102
20037.00 96
20038.34 100
20039.68 92
20041.02 84
20042.35 80
20043.69 88
20045.03 92
20046.37 101
20047.71 92
20049.05 98
20050.38 99
20051.72 103
20053.06 89
20054.40 86
20055.74 101
20057.08 105
20058.42 80
20059.75 71
20061.09 73
20062.43 104
20063.77 92
20065.11 94
20066.45 92
20067.79 84
20069.13 85
20070.47 89
20071.81 117
20073.14 88
20074.48 77
20075.82 79
20077.16 87
20078.50 95
20079.84 93
20081.18 118
20082.52 96
20083.86 85
20085.20 102
20086.54 119
20087.88 103
20089.22 88
20090.56 93
20091.90 80
20093.24 78
20094.58 71
20095.92 73
20097.26 92
20098.60 97
20099.94 97
20101.28 86
20102.62 100
20103.96 104
20105.30 75
20106.64 78
20107.98 77
20109.32 92
20110.66 91
20112.00 90
20113.34 82
20114.68 92
20116.02 98
20117.36 91
20118.71 75
20120.05 78
20121.39 87
20122.73 95
20124.07 80
20125.41 89
20126.75 100
20128.09 91
20129.43 87
20130.77 88
20132.12 80
20133.46 75
20134.80 90
20136.14 95
20137.48 78
20138.82 79
20140.16 75
20141.51 88
20142.85 89
20144.19 100
20145.53 80
