# Supplementary material for: MALDI-TOF MS typing enables the classification of brewing yeasts of the genus Saccharomyces to major beer styles
Source: PLoS One. 2017 Aug 9;12(8):e0181694. doi: 10.1371/journal.pone.0181694 (PMC5549903; doi:10.1371/journal.pone.0181694)
Supplement: S2 File — The directory includes 90 raw files and was zipped to “.zip”; the folder has three strains with 30 spectra per strain; S1 Text explains the raw files with an example and Table 1 represents the yeast strains used within the experiment. (ZIP) [file pone.0181694.s005.zip › 4-6/30253-149-OG-WB-WB-YPG-18h-E-E_2015-07-15_1_0_A7_1.dat]

2000.53 3252
2000.95 3456
2001.37 3262
2001.79 3252
2002.21 3483
2002.64 3252
2003.06 3045
2003.48 2754
2003.90 2806
2004.32 3099
2004.75 3032
2005.17 2856
2005.59 2767
2006.01 2859
2006.43 2738
2006.86 2951
2007.28 2991
2007.70 2971
2008.12 3111
2008.55 3050
2008.97 2927
2009.39 2998
2009.81 3168
2010.24 3017
2010.66 2816
2011.08 2851
2011.50 2954
2011.93 2949
2012.35 2698
2012.77 2939
2013.20 2844
2013.62 2730
2014.04 2832
2014.46 2752
2014.89 2730
2015.31 2718
2015.73 2783
2016.16 2686
2016.58 2886
2017.00 3039
2017.43 3001
2017.85 3028
2018.27 3089
2018.70 2893
2019.12 3019
2019.54 3013
2019.97 3359
2020.39 3047
2020.82 3095
2021.24 3101
2021.66 3024
2022.09 3162
2022.51 3049
2022.94 3026
2023.36 2903
2023.78 2777
2024.21 2964
2024.63 2962
2025.06 2878
2025.48 2903
2025.90 3217
2026.33 3085
2026.75 2960
2027.18 2947
2027.60 3137
2028.03 3080
2028.45 3061
2028.88 3006
2029.30 2773
2029.72 2774
2030.15 2793
2030.57 2838
2031.00 2884
2031.42 2832
2031.85 2753
2032.27 2831
2032.70 3075
2033.12 3383
2033.55 3648
2033.97 3413
2034.40 3468
2034.82 3265
2035.25 3283
2035.67 3309
2036.10 3310
2036.52 3274
2036.95 3178
2037.38 3317
2037.80 3110
2038.23 3051
2038.65 3022
2039.08 3084
2039.50 3118
2039.93 2968
2040.36 2880
2040.78 2795
2041.21 2803
2041.63 2801
2042.06 2860
2042.48 2739
2042.91 2681
2043.34 2816
2043.76 2735
2044.19 2635
2044.62 2593
2045.04 2714
2045.47 2598
2045.89 2622
2046.32 2568
2046.75 2586
2047.17 2519
2047.60 2825
2048.03 2825
2048.45 2624
2048.88 2590
2049.31 2690
2049.73 2790
2050.16 2888
2050.59 2817
2051.01 3026
2051.44 3298
2051.87 3208
2052.29 2826
2052.72 3389
2053.15 3592
2053.58 3714
2054.00 3458
2054.43 3389
2054.86 3342
2055.28 3409
2055.71 3243
2056.14 3000
2056.57 3068
2056.99 2971
2057.42 2874
2057.85 3117
2058.28 2900
2058.71 2761
2059.13 2915
2059.56 2849
2059.99 2756
2060.42 2945
2060.84 2937
2061.27 2859
2061.70 3111
2062.13 3120
2062.56 3214
2062.98 2984
2063.41 3308
2063.84 3588
2064.27 3609
2064.70 3867
2065.13 4179
2065.55 4567
2065.98 4540
2066.41 4720
2066.84 4473
2067.27 4412
2067.70 4033
2068.13 4027
2068.55 4023
2068.98 3623
2069.41 3431
2069.84 3401
2070.27 3234
2070.70 3302
2071.13 3151
2071.56 3367
2071.99 3289
2072.41 2955
2072.84 2999
2073.27 3045
2073.70 3180
2074.13 3082
2074.56 3051
2074.99 3216
2075.42 3018
2075.85 2673
2076.28 2958
2076.71 2917
2077.14 3127
2077.57 3016
2078.00 3081
2078.43 2949
2078.86 2944
2079.29 3015
2079.72 2888
2080.15 2750
2080.58 2908
2081.01 2890
2081.44 2781
2081.87 2927
2082.30 2963
2082.73 2834
2083.16 2809
2083.59 2643
2084.02 2771
2084.45 2814
2084.88 2717
2085.31 2402
2085.74 2431
2086.17 2610
2086.60 2623
2087.03 2799
2087.46 2738
2087.89 2578
2088.32 2601
2088.75 2459
2089.18 2718
2089.62 2670
2090.05 2902
2090.48 2946
2090.91 2918
2091.34 2811
2091.77 3112
2092.20 2994
2092.63 2785
2093.06 2908
2093.49 3031
2093.93 3141
2094.36 3081
2094.79 2779
2095.22 2886
2095.65 2989
2096.08 3005
2096.52 2998
2096.95 3090
2097.38 3205
2097.81 3024
2098.24 2987
2098.67 2801
2099.11 2789
2099.54 3047
2099.97 3239
2100.40 3111
2100.83 2840
2101.27 2953
2101.70 2982
2102.13 3084
2102.56 3072
2102.99 2767
2103.43 2821
2103.86 3012
2104.29 2979
2104.72 2905
2105.16 2979
2105.59 2966
2106.02 3216
2106.45 2973
2106.89 3060
2107.32 3048
2107.75 3100
2108.19 2920
2108.62 2968
2109.05 3062
2109.48 2956
2109.92 2827
2110.35 2839
2110.78 2953
2111.22 2977
2111.65 3184
2112.08 3075
2112.52 2973
2112.95 3297
2113.38 3162
2113.82 2883
2114.25 3108
2114.68 3348
2115.12 3434
2115.55 3208
2115.98 3157
2116.42 2924
2116.85 2797
2117.28 2856
2117.72 2773
2118.15 2978
2118.59 2745
2119.02 2587
2119.45 2616
2119.89 2653
2120.32 2772
2120.76 2806
2121.19 2759
2121.62 2709
2122.06 2689
2122.49 2768
2122.93 2890
2123.36 2869
2123.80 2640
2124.23 2797
2124.66 2721
2125.10 2852
2125.53 2993
2125.97 2971
2126.40 2990
2126.84 2832
2127.27 3227
2127.71 3145
2128.14 3186
2128.58 3248
2129.01 3332
2129.45 3480
2129.88 3379
2130.32 3358
2130.75 3543
2131.19 3482
2131.62 3643
2132.06 3750
2132.49 3501
2132.93 3395
2133.36 3393
2133.80 3270
2134.23 3204
2134.67 3272
2135.11 3284
2135.54 3305
2135.98 3251
2136.41 3246
2136.85 3218
2137.28 3157
2137.72 3301
2138.16 3456
2138.59 3204
2139.03 3287
2139.46 3120
2139.90 3025
2140.34 3054
2140.77 2904
2141.21 2769
2141.64 2979
2142.08 3094
2142.52 2817
2142.95 2797
2143.39 2783
2143.83 2773
2144.26 2686
2144.70 2961
2145.14 3069
2145.57 2770
2146.01 2861
2146.45 2656
2146.88 2856
2147.32 2910
2147.76 3147
2148.19 2906
2148.63 2798
2149.07 2865
2149.50 3024
2149.94 3224
2150.38 3104
2150.81 3397
2151.25 3404
2151.69 3242
2152.13 3346
2152.56 3286
2153.00 3028
2153.44 3132
2153.88 2996
2154.31 2971
2154.75 2984
2155.19 3288
2155.63 3373
2156.06 3280
2156.50 3382
2156.94 3729
2157.38 3825
2157.82 3967
2158.25 4155
2158.69 4424
2159.13 4493
2159.57 4681
2160.01 4653
2160.44 4568
2160.88 4249
2161.32 4551
2161.76 4201
2162.20 3913
2162.63 3879
2163.07 3753
2163.51 3614
2163.95 3478
2164.39 3503
2164.83 3070
2165.27 2974
2165.70 3063
2166.14 3138
2166.58 2966
2167.02 2798
2167.46 3028
2167.90 3136
2168.34 3132
2168.78 2969
2169.22 2862
2169.65 3096
2170.09 3353
2170.53 3470
2170.97 3414
2171.41 3457
2171.85 3809
2172.29 3777
2172.73 3922
2173.17 4083
2173.61 4068
2174.05 4616
2174.49 5090
2174.93 4809
2175.37 5028
2175.81 5036
2176.25 5101
2176.69 4880
2177.13 4562
2177.57 4667
2178.01 4461
2178.45 4300
2178.89 3843
2179.33 3607
2179.77 3721
2180.21 3512
2180.65 3145
2181.09 3370
2181.53 3473
2181.97 3308
2182.41 3317
2182.85 3152
2183.29 2958
2183.73 2965
2184.17 3021
2184.61 2681
2185.05 2977
2185.49 3030
2185.93 3059
2186.37 2940
2186.81 2887
2187.25 2910
2187.69 3018
2188.14 2925
2188.58 3077
2189.02 3075
2189.46 3009
2189.90 3014
2190.34 3035
2190.78 2911
2191.22 2909
2191.66 3198
2192.11 3222
2192.55 3297
2192.99 3382
2193.43 3486
2193.87 3748
2194.31 3532
2194.76 3693
2195.20 3948
2195.64 4188
2196.08 3953
2196.52 4049
2196.96 4034
2197.41 4135
2197.85 4050
2198.29 4144
2198.73 3865
2199.17 3600
2199.62 3650
2200.06 3444
2200.50 3413
2200.94 3109
2201.38 3089
2201.83 3038
2202.27 3118
2202.71 3094
2203.15 3006
2203.60 3125
2204.04 3141
2204.48 3242
2204.92 3212
2205.37 3221
2205.81 3294
2206.25 3276
2206.70 3392
2207.14 3277
2207.58 3276
2208.02 3147
2208.47 3094
2208.91 3167
2209.35 3370
2209.80 3251
2210.24 3093
2210.68 3036
2211.13 3215
2211.57 3042
2212.01 3302
2212.46 3474
2212.90 3393
2213.34 3320
2213.79 3332
2214.23 3275
2214.67 3402
2215.12 3333
2215.56 3353
2216.00 3359
2216.45 3352
2216.89 2867
2217.34 2858
2217.78 2933
2218.22 3205
2218.67 3131
2219.11 3162
2219.56 3189
2220.00 3430
2220.44 3443
2220.89 3369
2221.33 3455
2221.78 3601
2222.22 3926
2222.67 4081
2223.11 4296
2223.55 4754
2224.00 5019
2224.44 5337
2224.89 6081
2225.33 6614
2225.78 6760
2226.22 6756
2226.67 7266
2227.11 7323
2227.56 6700
2228.00 6465
2228.45 6369
2228.89 5932
2229.34 5610
2229.78 5203
2230.23 4846
2230.67 4819
2231.12 4334
2231.56 4251
2232.01 4248
2232.45 4052
2232.90 4006
2233.35 3703
2233.79 3895
2234.24 4074
2234.68 3609
2235.13 3352
2235.57 3451
2236.02 3531
2236.46 3408
2236.91 3317
2237.36 3240
2237.80 3012
2238.25 3148
2238.69 3133
2239.14 2930
2239.59 2900
2240.03 3024
2240.48 2927
2240.92 2969
2241.37 3019
2241.82 3104
2242.26 2901
2242.71 2925
2243.16 2918
2243.60 2961
2244.05 3011
2244.50 2987
2244.94 3044
2245.39 3074
2245.84 3006
2246.28 3128
2246.73 3292
2247.18 3366
2247.62 3336
2248.07 3099
2248.52 3228
2248.96 3248
2249.41 3148
2249.86 3068
2250.31 3102
2250.75 3079
2251.20 2921
2251.65 3197
2252.10 3231
2252.54 3109
2252.99 3146
2253.44 3168
2253.89 3138
2254.33 3117
2254.78 3164
2255.23 3385
2255.68 3242
2256.12 2920
2256.57 2859
2257.02 2844
2257.47 2825
2257.91 2627
2258.36 2972
2258.81 2875
2259.26 2891
2259.71 2836
2260.16 2929
2260.60 2944
2261.05 2822
2261.50 3284
2261.95 3428
2262.40 3195
2262.84 3435
2263.29 3507
2263.74 3420
2264.19 3334
2264.64 3344
2265.09 3243
2265.54 3234
2265.98 3272
2266.43 3311
2266.88 3243
2267.33 3359
2267.78 3035
2268.23 3065
2268.68 2819
2269.13 2729
2269.58 3014
2270.03 2998
2270.47 3051
2270.92 2937
2271.37 3277
2271.82 3220
2272.27 3318
2272.72 3318
2273.17 3380
2273.62 3172
2274.07 3170
2274.52 3400
2274.97 3365
2275.42 3235
2275.87 3038
2276.32 3194
2276.77 3040
2277.22 3219
2277.67 3249
2278.12 3350
2278.57 3416
2279.02 3496
2279.47 3687
2279.92 3550
2280.37 3381
2280.82 3440
2281.27 3304
2281.72 3196
2282.17 3225
2282.62 3423
2283.07 3313
2283.52 3186
2283.97 3245
2284.42 3031
2284.87 3120
2285.32 3182
2285.77 3271
2286.22 3260
2286.67 3231
2287.13 3420
2287.58 3615
2288.03 4183
2288.48 4724
2288.93 5137
2289.38 5359
2289.83 5447
2290.28 6038
2290.73 6416
2291.18 6827
2291.64 6441
2292.09 6177
2292.54 6192
2292.99 5884
2293.44 5625
2293.89 5217
2294.34 4742
2294.80 4239
2295.25 4154
2295.70 3953
2296.15 3521
2296.60 3145
2297.05 3333
2297.51 3294
2297.96 3243
2298.41 3283
2298.86 3123
2299.31 3226
2299.77 3357
2300.22 3349
2300.67 3252
2301.12 3060
2301.57 2858
2302.03 2938
2302.48 3145
2302.93 3171
2303.38 3109
2303.84 2963
2304.29 2927
2304.74 2966
2305.19 2910
2305.65 2767
2306.10 3006
2306.55 3239
2307.01 2996
2307.46 3021
2307.91 2833
2308.36 2893
2308.82 2860
2309.27 2979
2309.72 3132
2310.18 3245
2310.63 3157
2311.08 3085
2311.54 3232
2311.99 3107
2312.44 3074
2312.90 3067
2313.35 3030
2313.80 3131
2314.26 3143
2314.71 2926
2315.16 3047
2315.62 2954
2316.07 3073
2316.52 3379
2316.98 3167
2317.43 3126
2317.88 3486
2318.34 3491
2318.79 3467
2319.25 3471
2319.70 3419
2320.15 3677
2320.61 3626
2321.06 3324
2321.52 3394
2321.97 3227
2322.43 3462
2322.88 3429
2323.33 3595
2323.79 3853
2324.24 3653
2324.70 4049
2325.15 4446
2325.61 4488
2326.06 4354
2326.52 4125
2326.97 4398
2327.43 4097
2327.88 4061
2328.34 3828
2328.79 3634
2329.25 3325
2329.70 3264
2330.16 3243
2330.61 3066
2331.07 2829
2331.52 2875
2331.98 3057
2332.43 3080
2332.89 3048
2333.34 3029
2333.80 3099
2334.25 3023
2334.71 3139
2335.16 3455
2335.62 3176
2336.08 2926
2336.53 3202
2336.99 3270
2337.44 3334
2337.90 3216
2338.35 2970
2338.81 2945
2339.27 2951
2339.72 2856
2340.18 2907
2340.63 3050
2341.09 2873
2341.55 2830
2342.00 3008
2342.46 2910
2342.91 2993
2343.37 2817
2343.83 2822
2344.28 2944
2344.74 2954
2345.20 2891
2345.65 3136
2346.11 2886
2346.57 2782
2347.02 2836
2347.48 3038
2347.94 3171
2348.39 3020
2348.85 3125
2349.31 2945
2349.76 2837
2350.22 2873
2350.68 3039
2351.14 2972
2351.59 2676
2352.05 2923
2352.51 3027
2352.96 2755
2353.42 2927
2353.88 3074
2354.34 3035
2354.79 3058
2355.25 2870
2355.71 2863
2356.17 2859
2356.62 2918
2357.08 3096
2357.54 3064
2358.00 3072
2358.46 3063
2358.91 3066
2359.37 2990
2359.83 2911
2360.29 3131
2360.74 3120
2361.20 2943
2361.66 3262
2362.12 3468
2362.58 3010
2363.04 3049
2363.49 3077
2363.95 3125
2364.41 3120
2364.87 3087
2365.33 3266
2365.79 3135
2366.24 3295
2366.70 3272
2367.16 3273
2367.62 3111
2368.08 3288
2368.54 3095
2369.00 3303
2369.46 3278
2369.91 3029
2370.37 3037
2370.83 3163
2371.29 3230
2371.75 3159
2372.21 3267
2372.67 3397
2373.13 3422
2373.59 3546
2374.05 3741
2374.51 3867
2374.97 3938
2375.42 3949
2375.88 4054
2376.34 4032
2376.80 3992
2377.26 3908
2377.72 3965
2378.18 3828
2378.64 3915
2379.10 3618
2379.56 3403
2380.02 3358
2380.48 3450
2380.94 3348
2381.40 3179
2381.86 3191
2382.32 2995
2382.78 2968
2383.24 2933
2383.70 3017
2384.16 3045
2384.62 3014
2385.08 2858
2385.54 2706
2386.00 2889
2386.47 2909
2386.93 2819
2387.39 2937
2387.85 3147
2388.31 3055
2388.77 3010
2389.23 3084
2389.69 3300
2390.15 3347
2390.61 3189
2391.07 3345
2391.53 3365
2391.99 3296
2392.46 3217
2392.92 3084
2393.38 3074
2393.84 3504
2394.30 3435
2394.76 3252
2395.22 3372
2395.68 3394
2396.15 3343
2396.61 3248
2397.07 3176
2397.53 3122
2397.99 3112
2398.45 3008
2398.92 3137
2399.38 3074
2399.84 3369
2400.30 3173
2400.76 3033
2401.23 3100
2401.69 3323
2402.15 3268
2402.61 3149
2403.07 3014
2403.54 2922
2404.00 3004
2404.46 3114
2404.92 3078
2405.38 3122
2405.85 3226
2406.31 3014
2406.77 3111
2407.23 3208
2407.70 3169
2408.16 3253
2408.62 3152
2409.08 3191
2409.55 3102
2410.01 3045
2410.47 3116
2410.94 2952
2411.40 2937
2411.86 2881
2412.32 3014
2412.79 3015
2413.25 2950
2413.71 2998
2414.18 2954
2414.64 2989
2415.10 3042
2415.57 2998
2416.03 3010
2416.49 3016
2416.96 2870
2417.42 2952
2417.88 3081
2418.35 3074
2418.81 3154
2419.28 2959
2419.74 2700
2420.20 2780
2420.67 3006
2421.13 3118
2421.59 3177
2422.06 2949
2422.52 2750
2422.99 2820
2423.45 3146
2423.91 3272
2424.38 2920
2424.84 3107
2425.31 3086
2425.77 2877
2426.24 2800
2426.70 2948
2427.16 3002
2427.63 3089
2428.09 3122
2428.56 3111
2429.02 3003
2429.49 2856
2429.95 3019
2430.42 2998
2430.88 3072
2431.35 2933
2431.81 2939
2432.28 3004
2432.74 3268
2433.21 3083
2433.67 3197
2434.14 3114
2434.60 3442
2435.07 3352
2435.53 3329
2436.00 3229
2436.46 3127
2436.93 3057
2437.39 3308
2437.86 2972
2438.32 2962
2438.79 3023
2439.26 3399
2439.72 3480
2440.19 3219
2440.65 3060
2441.12 3322
2441.58 3363
2442.05 3332
2442.52 3254
2442.98 3358
2443.45 3392
2443.91 3377
2444.38 3386
2444.85 3490
2445.31 3310
2445.78 3031
2446.24 3132
2446.71 3028
2447.18 3095
2447.64 3308
2448.11 3291
2448.58 3195
2449.04 3285
2449.51 3408
2449.98 3568
2450.44 3652
2450.91 3906
2451.38 3665
2451.84 3470
2452.31 3721
2452.78 3737
2453.24 3696
2453.71 3462
2454.18 3583
2454.64 3406
2455.11 3133
2455.58 3178
2456.05 3332
2456.51 3087
2456.98 3094
2457.45 3015
2457.92 2926
2458.38 3033
2458.85 2900
2459.32 3003
2459.79 2935
2460.25 3077
2460.72 3104
2461.19 2820
2461.66 2952
2462.12 3042
2462.59 3203
2463.06 3090
2463.53 2955
2464.00 2977
2464.46 2915
2464.93 3005
2465.40 3193
2465.87 3051
2466.34 3133
2466.80 3047
2467.27 2755
2467.74 3127
2468.21 3198
2468.68 3171
2469.15 3138
2469.61 3090
2470.08 3192
2470.55 3172
2471.02 3304
2471.49 3189
2471.96 2972
2472.43 3008
2472.89 3057
2473.36 3155
2473.83 3017
2474.30 2896
2474.77 3155
2475.24 3227
2475.71 2825
2476.18 2860
2476.65 2958
2477.12 2835
2477.59 2708
2478.05 3078
2478.52 2817
2478.99 2968
2479.46 3075
2479.93 2734
2480.40 2756
2480.87 2669
2481.34 2819
2481.81 2567
2482.28 2615
2482.75 2890
2483.22 3005
2483.69 2902
2484.16 2811
2484.63 3053
2485.10 2784
2485.57 2855
2486.04 2883
2486.51 2875
2486.98 2776
2487.45 2974
2487.92 2722
2488.39 2844
2488.86 2989
2489.33 3029
2489.80 3025
2490.27 2791
2490.74 3040
2491.21 3173
2491.68 3059
2492.15 3047
2492.62 3051
2493.10 3124
2493.57 2999
2494.04 3239
2494.51 3132
2494.98 3130
2495.45 2802
2495.92 2935
2496.39 2878
2496.86 2847
2497.33 2781
2497.80 2640
2498.28 2790
2498.75 2865
2499.22 2703
2499.69 2592
2500.16 2858
2500.63 2812
2501.10 2921
2501.58 2628
2502.05 2624
2502.52 2889
2502.99 2858
2503.46 3071
2503.93 2893
2504.41 2649
2504.88 2955
2505.35 3097
2505.82 2971
2506.29 2823
2506.76 2821
2507.24 2787
2507.71 2822
2508.18 2964
2508.65 3231
2509.13 3025
2509.60 2686
2510.07 2916
2510.54 2976
2511.01 3005
2511.49 3250
2511.96 3073
2512.43 3025
2512.90 3055
2513.38 2892
2513.85 3014
2514.32 2963
2514.80 3043
2515.27 3081
2515.74 3055
2516.21 3155
2516.69 3030
2517.16 2969
2517.63 3099
2518.11 3130
2518.58 3206
2519.05 3033
2519.53 3241
2520.00 3150
2520.47 3177
2520.95 3289
2521.42 3184
2521.89 3053
2522.37 2936
2522.84 2812
2523.31 2902
2523.79 2892
2524.26 2983
2524.73 2781
2525.21 2824
2525.68 2906
2526.16 2969
2526.63 3036
2527.10 2902
2527.58 3051
2528.05 2959
2528.52 2956
2529.00 2938
2529.47 2942
2529.95 2994
2530.42 2881
2530.90 2916
2531.37 3144
2531.84 3097
2532.32 2833
2532.79 2721
2533.27 2859
2533.74 3101
2534.22 2976
2534.69 2753
2535.17 2712
2535.64 2813
2536.12 2714
2536.59 2739
2537.07 3110
2537.54 2903
2538.02 3001
2538.49 3110
2538.97 3189
2539.44 3165
2539.92 3483
2540.39 3796
2540.87 3613
2541.34 3430
2541.82 3393
2542.29 3377
2542.77 3471
2543.24 3416
2543.72 3387
2544.19 3009
2544.67 3247
2545.14 3334
2545.62 3506
2546.10 3377
2546.57 3307
2547.05 3375
2547.52 3578
2548.00 3739
2548.47 3566
2548.95 3495
2549.43 3546
2549.90 3463
2550.38 3534
2550.86 3149
2551.33 3190
2551.81 3317
2552.28 3234
2552.76 3462
2553.24 3108
2553.71 3409
2554.19 3347
2554.67 3063
2555.14 3096
2555.62 3253
2556.10 3251
2556.57 3134
2557.05 3087
2557.53 3258
2558.00 3194
2558.48 3099
2558.96 3224
2559.43 3371
2559.91 3401
2560.39 3535
2560.86 3141
2561.34 3384
2561.82 3437
2562.30 3177
2562.77 3083
2563.25 3359
2563.73 3375
2564.21 3084
2564.68 3072
2565.16 3162
2565.64 3198
2566.12 3358
2566.59 3233
2567.07 2999
2567.55 2979
2568.03 3056
2568.50 2973
2568.98 2853
2569.46 2795
2569.94 2803
2570.42 2892
2570.89 2683
2571.37 2791
2571.85 2803
2572.33 2881
2572.81 2844
2573.28 2850
2573.76 2607
2574.24 2540
2574.72 2567
2575.20 2701
2575.68 2704
2576.15 2508
2576.63 2784
2577.11 2750
2577.59 2647
2578.07 2764
2578.55 2705
2579.03 2826
2579.50 2814
2579.98 2842
2580.46 2642
2580.94 2867
2581.42 2798
2581.90 2789
2582.38 2883
2582.86 3050
2583.34 3076
2583.82 3000
2584.30 2997
2584.77 2987
2585.25 3026
2585.73 3027
2586.21 2990
2586.69 2941
2587.17 3144
2587.65 3094
2588.13 3032
2588.61 3127
2589.09 2969
2589.57 2976
2590.05 2951
2590.53 3000
2591.01 2884
2591.49 2926
2591.97 2967
2592.45 2772
2592.93 2896
2593.41 2762
2593.89 2847
2594.37 2867
2594.85 2833
2595.33 2662
2595.81 2657
2596.29 2722
2596.77 2696
2597.25 2708
2597.73 2568
2598.21 2551
2598.69 2572
2599.17 2592
2599.65 2669
2600.14 2938
2600.62 2915
2601.10 2894
2601.58 2866
2602.06 2680
2602.54 2844
2603.02 2815
2603.50 2912
2603.98 3038
2604.46 3195
2604.95 3290
2605.43 3111
2605.91 2988
2606.39 2928
2606.87 3035
2607.35 2808
2607.83 2916
2608.31 2993
2608.80 2883
2609.28 2724
2609.76 2782
2610.24 2828
2610.72 2931
2611.20 2990
2611.69 2973
2612.17 2772
2612.65 2644
2613.13 2723
2613.61 2734
2614.10 2895
2614.58 2779
2615.06 3093
2615.54 3159
2616.02 3004
2616.51 2936
2616.99 3052
2617.47 3019
2617.95 3313
2618.44 3418
2618.92 3284
2619.40 3156
2619.88 3243
2620.37 3299
2620.85 3131
2621.33 3228
2621.81 3270
2622.30 3292
2622.78 3101
2623.26 3325
2623.75 3417
2624.23 3188
2624.71 3165
2625.19 3113
2625.68 3082
2626.16 3331
2626.64 3279
2627.13 3013
2627.61 2978
2628.09 3158
2628.58 2941
2629.06 3036
2629.54 3179
2630.03 3147
2630.51 3143
2630.99 3300
2631.48 3464
2631.96 3385
2632.45 3609
2632.93 3613
2633.41 3390
2633.90 3483
2634.38 3343
2634.86 3336
2635.35 3305
2635.83 3156
2636.32 2969
2636.80 3015
2637.28 3070
2637.77 3061
2638.25 2989
2638.74 2959
2639.22 2978
2639.71 2870
2640.19 2913
2640.68 3045
2641.16 2968
2641.64 2781
2642.13 2899
2642.61 2960
2643.10 2988
2643.58 2921
2644.07 2845
2644.55 2795
2645.04 2792
2645.52 2691
2646.01 2498
2646.49 2564
2646.98 2462
2647.46 2822
2647.95 2535
2648.43 2465
2648.92 2703
2649.40 2591
2649.89 2758
2650.37 2687
2650.86 2758
2651.34 2775
2651.83 2750
2652.32 2716
2652.80 2793
2653.29 2803
2653.77 2792
2654.26 3011
2654.74 2872
2655.23 2537
2655.72 2914
2656.20 2919
2656.69 2851
2657.17 2774
2657.66 2779
2658.15 2822
2658.63 2748
2659.12 2947
2659.60 3193
2660.09 3152
2660.58 2982
2661.06 3376
2661.55 3152
2662.04 3153
2662.52 3395
2663.01 3402
2663.49 3468
2663.98 3436
2664.47 3167
2664.95 2933
2665.44 2883
2665.93 3156
2666.42 3071
2666.90 2967
2667.39 3178
2667.88 2966
2668.36 2775
2668.85 2604
2669.34 2909
2669.82 3021
2670.31 2773
2670.80 2978
2671.29 2780
2671.77 2860
2672.26 2853
2672.75 2977
2673.24 2935
2673.72 2884
2674.21 2968
2674.70 3138
2675.19 3032
2675.67 3005
2676.16 3044
2676.65 3013
2677.14 2827
2677.62 2789
2678.11 2869
2678.60 2855
2679.09 2729
2679.58 2711
2680.06 2725
2680.55 2553
2681.04 2443
2681.53 2554
2682.02 2681
2682.51 2705
2682.99 2565
2683.48 2668
2683.97 2556
2684.46 2816
2684.95 2722
2685.44 2801
2685.92 2803
2686.41 2595
2686.90 2685
2687.39 2698
2687.88 2785
2688.37 2896
2688.86 2768
2689.35 2717
2689.83 2719
2690.32 2776
2690.81 2689
2691.30 2809
2691.79 2743
2692.28 2590
2692.77 2626
2693.26 2839
2693.75 2925
2694.24 3011
2694.73 2825
2695.22 2901
2695.71 2946
2696.20 2826
2696.68 2951
2697.17 2859
2697.66 3036
2698.15 3019
2698.64 2914
2699.13 2933
2699.62 2783
2700.11 2723
2700.60 2748
2701.09 2832
2701.58 2959
2702.07 2837
2702.56 2745
2703.05 2697
2703.54 2575
2704.03 2685
2704.52 2691
2705.01 2832
2705.50 2765
2706.00 2655
2706.49 2636
2706.98 2760
2707.47 2822
2707.96 2774
2708.45 2658
2708.94 2918
2709.43 2810
2709.92 2877
2710.41 2907
2710.90 2880
2711.39 2685
2711.88 2794
2712.37 2966
2712.87 2750
2713.36 2905
2713.85 3186
2714.34 3043
2714.83 2789
2715.32 2805
2715.81 3041
2716.30 2959
2716.80 3159
2717.29 2840
2717.78 2705
2718.27 2759
2718.76 2781
2719.25 2723
2719.75 2673
2720.24 2838
2720.73 2984
2721.22 3011
2721.71 2916
2722.20 3080
2722.70 3005
2723.19 3207
2723.68 3138
2724.17 3281
2724.66 3124
2725.16 3370
2725.65 3481
2726.14 3290
2726.63 3222
2727.13 3198
2727.62 2959
2728.11 3123
2728.60 2840
2729.10 2935
2729.59 3035
2730.08 2684
2730.57 2698
2731.07 2577
2731.56 2808
2732.05 2861
2732.54 2775
2733.04 2669
2733.53 2662
2734.02 2797
2734.52 2848
2735.01 2882
2735.50 3165
2736.00 3348
2736.49 3038
2736.98 3265
2737.47 3524
2737.97 3540
2738.46 3852
2738.95 3608
2739.45 3711
2739.94 3465
2740.44 3904
2740.93 3453
2741.42 3320
2741.92 3578
2742.41 3759
2742.90 3466
2743.40 3329
2743.89 3284
2744.39 3371
2744.88 3196
2745.37 3241
2745.87 3449
2746.36 3162
2746.86 3039
2747.35 3149
2747.84 3069
2748.34 3095
2748.83 3147
2749.33 3197
2749.82 3248
2750.32 2840
2750.81 2856
2751.30 3133
2751.80 3018
2752.29 2854
2752.79 2890
2753.28 3023
2753.78 2829
2754.27 2754
2754.77 2720
2755.26 3013
2755.76 3029
2756.25 2750
2756.75 2876
2757.24 2937
2757.74 2865
2758.23 2718
2758.73 2867
2759.22 2958
2759.72 3059
2760.21 3013
2760.71 3182
2761.20 3353
2761.70 3306
2762.20 3374
2762.69 3248
2763.19 3256
2763.68 3088
2764.18 3039
2764.67 3289
2765.17 3208
2765.67 3139
2766.16 3259
2766.66 3289
2767.15 3205
2767.65 3249
2768.14 3382
2768.64 3359
2769.14 3462
2769.63 3177
2770.13 3121
2770.63 3247
2771.12 3216
2771.62 3096
2772.11 3200
2772.61 3218
2773.11 3020
2773.60 2978
2774.10 3273
2774.60 3163
2775.09 3327
2775.59 3373
2776.09 3173
2776.58 3446
2777.08 3361
2777.58 3276
2778.07 3255
2778.57 3159
2779.07 3013
2779.57 3164
2780.06 2785
2780.56 2848
2781.06 2945
2781.55 2773
2782.05 2886
2782.55 2887
2783.05 2824
2783.54 2656
2784.04 2718
2784.54 2875
2785.04 2802
2785.53 2621
2786.03 2748
2786.53 3038
2787.03 2798
2787.52 2617
2788.02 2706
2788.52 2787
2789.02 2758
2789.52 2870
2790.01 3008
2790.51 2872
2791.01 2954
2791.51 2806
2792.01 2831
2792.50 2705
2793.00 2854
2793.50 2927
2794.00 2946
2794.50 2996
2795.00 2822
2795.50 2559
2795.99 2738
2796.49 2963
2796.99 2709
2797.49 2850
2797.99 2966
2798.49 2908
2798.99 3074
2799.48 3375
2799.98 3186
2800.48 3208
2800.98 3164
2801.48 2998
2801.98 3072
2802.48 3057
2802.98 3214
2803.48 3217
2803.98 3064
2804.48 2838
2804.97 2882
2805.47 2912
2805.97 3338
2806.47 2932
2806.97 2904
2807.47 3227
2807.97 3012
2808.47 2942
2808.97 3007
2809.47 3219
2809.97 3173
2810.47 2876
2810.97 3359
2811.47 3393
2811.97 3088
2812.47 3064
2812.97 3051
2813.47 2815
2813.97 2829
2814.47 3026
2814.97 2735
2815.47 2737
2815.97 2739
2816.47 2810
2816.97 2998
2817.47 2789
2817.97 2702
2818.47 2590
2818.97 2598
2819.47 2761
2819.98 2454
2820.48 2514
2820.98 2664
2821.48 2824
2821.98 2882
2822.48 2657
2822.98 2619
2823.48 2539
2823.98 2771
2824.48 2766
2824.98 2784
2825.49 2706
2825.99 2856
2826.49 2817
2826.99 2971
2827.49 2969
2827.99 2904
2828.49 2651
2828.99 2772
2829.50 2721
2830.00 2575
2830.50 2649
2831.00 2814
2831.50 2696
2832.00 2527
2832.51 2428
2833.01 2494
2833.51 2415
2834.01 2489
2834.51 2535
2835.02 2587
2835.52 2643
2836.02 2680
2836.52 2705
2837.02 2671
2837.53 2477
2838.03 2598
2838.53 2601
2839.03 2614
2839.54 2624
2840.04 2694
2840.54 2668
2841.04 2626
2841.55 2592
2842.05 2572
2842.55 2363
2843.05 2267
2843.56 2436
2844.06 2473
2844.56 2707
2845.07 2496
2845.57 2557
2846.07 2524
2846.57 2585
2847.08 2792
2847.58 2799
2848.08 2835
2848.59 2764
2849.09 2655
2849.59 2761
2850.10 2783
2850.60 2709
2851.10 2923
2851.61 2987
2852.11 2873
2852.61 3047
2853.12 2985
2853.62 2994
2854.12 3209
2854.63 3121
2855.13 3319
2855.64 3464
2856.14 3497
2856.64 3524
2857.15 3464
2857.65 3429
2858.16 3430
2858.66 3274
2859.16 3084
2859.67 2950
2860.17 2797
2860.68 2812
2861.18 2803
2861.69 2890
2862.19 2777
2862.69 2706
2863.20 2860
2863.70 2578
2864.21 2541
2864.71 2849
2865.22 2701
2865.72 2700
2866.23 2970
2866.73 2734
2867.24 2665
2867.74 2787
2868.25 2911
2868.75 2934
2869.26 2863
2869.76 2825
2870.27 2698
2870.77 2559
2871.28 2755
2871.78 2994
2872.29 2797
2872.79 2681
2873.30 3023
2873.80 3034
2874.31 3049
2874.81 3247
2875.32 3192
2875.83 3059
2876.33 3277
2876.84 3236
2877.34 2920
2877.85 2821
2878.35 3171
2878.86 3017
2879.37 2957
2879.87 2828
2880.38 2814
2880.88 2662
2881.39 2905
2881.90 2798
2882.40 2711
2882.91 2672
2883.41 2816
2883.92 2655
2884.43 2515
2884.93 2484
2885.44 2480
2885.95 2545
2886.45 2618
2886.96 2622
2887.47 2834
2887.97 2583
2888.48 2678
2888.99 2770
2889.49 2599
2890.00 2922
2890.51 3057
2891.01 3142
2891.52 3298
2892.03 2956
2892.54 3211
2893.04 3279
2893.55 3653
2894.06 3938
2894.56 3666
2895.07 3966
2895.58 4086
2896.09 4050
2896.59 3945
2897.10 4086
2897.61 4055
2898.12 3863
2898.62 3533
2899.13 3539
2899.64 3257
2900.15 3132
2900.65 3202
2901.16 3255
2901.67 2977
2902.18 2829
2902.69 2780
2903.19 2741
2903.70 3059
2904.21 3139
2904.72 3328
2905.23 3304
2905.73 2762
2906.24 3064
2906.75 3076
2907.26 3078
2907.77 3007
2908.28 2944
2908.79 2893
2909.29 3042
2909.80 2957
2910.31 3049
2910.82 3014
2911.33 3105
2911.84 3075
2912.35 2976
2912.85 3115
2913.36 3037
2913.87 2706
2914.38 2918
2914.89 2935
2915.40 2871
2915.91 3000
2916.42 3094
2916.93 3355
2917.44 3579
2917.95 3322
2918.45 3375
2918.96 3356
2919.47 3191
2919.98 3091
2920.49 3150
2921.00 3286
2921.51 3430
2922.02 3186
2922.53 3197
2923.04 3286
2923.55 3335
2924.06 3079
2924.57 2999
2925.08 2904
2925.59 2952
2926.10 3151
2926.61 3027
2927.12 2959
2927.63 2941
2928.14 3028
2928.65 3034
2929.16 2892
2929.67 2877
2930.18 2996
2930.69 2869
2931.20 2757
2931.71 2953
2932.22 3085
2932.73 2913
2933.25 2927
2933.76 3034
2934.27 3121
2934.78 3125
2935.29 2939
2935.80 2939
2936.31 3083
2936.82 3175
2937.33 3259
2937.84 3116
2938.35 3234
2938.87 3110
2939.38 3087
2939.89 3229
2940.40 3344
2940.91 3324
2941.42 3185
2941.93 3008
2942.44 3055
2942.96 3118
2943.47 3132
2943.98 3255
2944.49 3197
2945.00 3195
2945.51 3289
2946.03 3062
2946.54 3159
2947.05 2878
2947.56 2903
2948.07 2856
2948.59 2950
2949.10 2824
2949.61 2727
2950.12 2760
2950.63 2905
2951.15 2788
2951.66 2679
2952.17 2622
2952.68 2613
2953.19 2481
2953.71 2416
2954.22 2488
2954.73 2411
2955.24 2587
2955.76 2587
2956.27 2446
2956.78 2574
2957.30 2744
2957.81 2773
2958.32 2820
2958.83 2696
2959.35 2641
2959.86 2670
2960.37 2889
2960.89 2937
2961.40 2638
2961.91 2731
2962.43 2682
2962.94 2845
2963.45 2905
2963.96 2908
2964.48 2836
2964.99 2991
2965.51 2798
2966.02 2963
2966.53 2943
2967.05 2952
2967.56 3287
2968.07 3100
2968.59 2962
2969.10 2668
2969.61 2863
2970.13 2966
2970.64 2901
2971.16 2883
2971.67 2741
2972.18 3076
2972.70 3059
2973.21 3190
2973.73 3370
2974.24 3450
2974.75 3641
2975.27 3309
2975.78 3314
2976.30 3297
2976.81 3451
2977.33 3344
2977.84 3383
2978.36 3408
2978.87 3245
2979.38 3394
2979.90 3364
2980.41 3420
2980.93 3342
2981.44 3382
2981.96 3456
2982.47 3406
2982.99 3548
2983.50 3455
2984.02 3525
2984.53 3751
2985.05 3632
2985.56 3626
2986.08 3483
2986.59 3620
2987.11 3477
2987.63 3506
2988.14 3175
2988.66 3104
2989.17 3464
2989.69 3451
2990.20 3207
2990.72 3245
2991.23 3105
2991.75 3243
2992.27 3222
2992.78 3325
2993.30 3559
2993.81 3638
2994.33 3656
2994.84 3763
2995.36 3731
2995.88 3907
2996.39 3728
2996.91 3780
2997.43 3814
2997.94 3863
2998.46 4145
2998.97 4304
2999.49 4452
3000.01 4480
3000.52 4477
3001.04 4670
3001.56 5184
3002.07 5516
3002.59 6328
3003.11 6761
3003.62 7355
3004.14 8131
3004.66 8855
3005.17 8988
3005.69 8790
3006.21 9111
3006.72 8902
3007.24 8704
3007.76 7617
3008.28 7089
3008.79 6284
3009.31 5694
3009.83 4998
3010.34 4675
3010.86 4593
3011.38 4110
3011.90 3830
3012.41 3930
3012.93 3808
3013.45 3619
3013.97 3587
3014.48 3304
3015.00 3395
3015.52 3404
3016.04 3506
3016.56 3616
3017.07 3488
3017.59 3574
3018.11 3729
3018.63 3570
3019.15 3456
3019.66 3357
3020.18 3397
3020.70 3531
3021.22 3774
3021.74 3675
3022.26 3491
3022.77 3680
3023.29 3871
3023.81 3624
3024.33 3610
3024.85 3542
3025.37 3574
3025.88 3404
3026.40 3500
3026.92 3478
3027.44 3034
3027.96 3232
3028.48 3101
3029.00 3170
3029.52 3370
3030.04 3392
3030.55 3405
3031.07 3322
3031.59 3296
3032.11 3244
3032.63 3073
3033.15 3155
3033.67 3248
3034.19 3254
3034.71 3496
3035.23 3235
3035.75 3069
3036.27 3148
3036.79 3182
3037.31 3050
3037.83 3008
3038.35 3202
3038.87 3218
3039.39 3188
3039.91 3213
3040.42 3206
3040.94 3083
3041.46 2924
3041.98 3005
3042.50 3100
3043.03 3106
3043.55 2988
3044.07 3229
3044.59 2975
3045.11 2938
3045.63 3123
3046.15 2955
3046.67 3233
3047.19 3119
3047.71 3074
3048.23 3116
3048.75 3060
3049.27 3415
3049.79 3374
3050.31 3135
3050.83 3202
3051.35 3140
3051.87 3262
3052.39 3314
3052.92 3389
3053.44 3519
3053.96 3491
3054.48 3313
3055.00 3531
3055.52 3756
3056.04 3616
3056.56 3632
3057.09 3427
3057.61 3186
3058.13 3259
3058.65 3324
3059.17 3244
3059.69 3417
3060.21 3430
3060.74 3343
3061.26 3368
3061.78 3474
3062.30 3312
3062.82 3209
3063.34 3245
3063.87 3455
3064.39 3342
3064.91 3620
3065.43 3802
3065.95 3618
3066.48 3904
3067.00 4061
3067.52 3975
3068.04 3745
3068.57 3812
3069.09 4037
3069.61 4102
3070.13 3907
3070.66 3597
3071.18 3533
3071.70 3496
3072.22 3431
3072.75 3337
3073.27 3438
3073.79 3325
3074.31 3409
3074.84 3796
3075.36 3815
3075.88 3776
3076.41 3439
3076.93 3770
3077.45 3962
3077.97 4110
3078.50 4167
3079.02 4564
3079.54 4532
3080.07 4510
3080.59 4531
3081.11 4906
3081.64 4728
3082.16 4830
3082.68 4847
3083.21 4819
3083.73 4856
3084.26 4690
3084.78 4595
3085.30 5051
3085.83 4739
3086.35 4441
3086.87 4294
3087.40 4102
3087.92 4276
3088.45 4205
3088.97 4192
3089.49 4246
3090.02 4511
3090.54 4535
3091.07 4271
3091.59 4114
3092.11 4410
3092.64 4424
3093.16 4561
3093.69 4748
3094.21 4788
3094.74 4661
3095.26 5079
3095.79 4877
3096.31 4835
3096.84 5015
3097.36 4678
3097.89 5196
3098.41 4713
3098.93 5112
3099.46 6052
3099.98 6699
3100.51 8199
3101.03 10269
3101.56 11893
3102.09 13667
3102.61 15697
3103.14 16925
3103.66 17413
3104.19 17830
3104.71 18035
3105.24 17771
3105.76 16208
3106.29 14679
3106.81 12890
3107.34 10719
3107.86 9424
3108.39 8332
3108.92 7787
3109.44 6814
3109.97 6794
3110.49 6710
3111.02 6643
3111.55 6796
3112.07 6675
3112.60 6808
3113.12 6573
3113.65 6158
3114.18 5745
3114.70 5408
3115.23 5156
3115.75 4689
3116.28 4645
3116.81 4531
3117.33 3987
3117.86 4064
3118.39 3986
3118.91 3968
3119.44 4010
3119.97 4114
3120.49 3834
3121.02 3784
3121.55 3999
3122.07 3798
3122.60 3803
3123.13 4120
3123.65 4121
3124.18 3923
3124.71 3845
3125.24 3890
3125.76 4221
3126.29 3812
3126.82 4084
3127.34 3938
3127.87 3751
3128.40 3679
3128.93 3860
3129.45 4048
3129.98 3789
3130.51 3555
3131.04 3739
3131.56 3942
3132.09 3980
3132.62 3530
3133.15 3291
3133.68 3502
3134.20 3404
3134.73 3435
3135.26 3324
3135.79 3255
3136.32 3529
3136.84 3373
3137.37 3353
3137.90 3216
3138.43 3223
3138.96 3231
3139.48 3321
3140.01 3514
3140.54 3398
3141.07 3152
3141.60 3118
3142.13 3138
3142.66 3403
3143.18 3331
3143.71 3201
3144.24 3192
3144.77 3397
3145.30 3492
3145.83 3326
3146.36 3153
3146.89 3220
3147.41 3383
3147.94 3442
3148.47 3468
3149.00 3566
3149.53 3547
3150.06 3582
3150.59 3407
3151.12 3640
3151.65 3771
3152.18 3456
3152.71 3564
3153.24 3364
3153.77 3683
3154.30 3848
3154.82 3763
3155.35 3774
3155.88 3910
3156.41 3922
3156.94 3933
3157.47 4179
3158.00 4231
3158.53 4174
3159.06 4057
3159.59 4088
3160.12 3884
3160.65 4128
3161.18 3960
3161.71 4032
3162.24 3828
3162.77 4044
3163.30 3791
3163.83 3787
3164.37 3547
3164.90 3593
3165.43 3432
3165.96 3365
3166.49 3453
3167.02 3480
3167.55 3153
3168.08 3139
3168.61 3363
3169.14 3589
3169.67 3226
3170.20 3159
3170.73 3290
3171.26 3465
3171.80 3602
3172.33 3717
3172.86 3931
3173.39 4394
3173.92 4442
3174.45 4424
3174.98 4456
3175.51 4518
3176.05 4502
3176.58 4751
3177.11 4297
3177.64 4272
3178.17 4070
3178.70 3596
3179.23 3518
3179.77 3429
3180.30 3500
3180.83 3398
3181.36 3203
3181.89 3116
3182.43 3223
3182.96 3202
3183.49 3137
3184.02 3356
3184.55 3365
3185.09 3305
3185.62 3321
3186.15 3144
3186.68 3197
3187.21 3156
3187.75 3143
3188.28 3431
3188.81 3285
3189.34 3341
3189.88 3409
3190.41 3178
3190.94 3277
3191.47 3113
3192.01 3347
3192.54 3294
3193.07 3156
3193.61 2991
3194.14 2917
3194.67 2930
3195.20 3003
3195.74 3015
3196.27 3089
3196.80 3217
3197.34 3294
3197.87 3005
3198.40 3145
3198.94 3040
3199.47 3308
3200.00 3482
3200.54 3250
3201.07 3289
3201.60 3342
3202.14 3177
3202.67 3480
3203.21 3221
3203.74 3107
3204.27 3008
3204.81 3125
3205.34 3165
3205.87 3021
3206.41 3063
3206.94 3013
3207.48 2960
3208.01 3292
3208.54 3230
3209.08 3325
3209.61 3550
3210.15 3496
3210.68 3757
3211.22 3682
3211.75 3775
3212.28 3983
3212.82 3889
3213.35 3766
3213.89 3888
3214.42 3982
3214.96 3816
3215.49 3531
3216.03 3505
3216.56 3453
3217.10 3413
3217.63 3364
3218.17 3415
3218.70 3172
3219.24 3226
3219.77 3260
3220.31 3272
3220.84 3639
3221.38 3634
3221.91 3511
3222.45 3668
3222.98 3598
3223.52 3738
3224.05 3796
3224.59 4138
3225.12 4120
3225.66 4067
3226.19 4249
3226.73 4211
3227.27 4316
3227.80 4135
3228.34 3969
3228.87 3936
3229.41 3580
3229.94 3598
3230.48 3411
3231.02 3407
3231.55 3660
3232.09 3572
3232.62 3492
3233.16 3522
3233.70 3548
3234.23 3716
3234.77 3779
3235.31 3633
3235.84 3716
3236.38 3802
3236.91 4169
3237.45 4121
3237.99 3998
3238.52 4192
3239.06 4171
3239.60 4347
3240.13 4103
3240.67 4031
3241.21 4058
3241.75 4094
3242.28 4066
3242.82 4225
3243.36 4277
3243.89 4283
3244.43 4181
3244.97 4152
3245.50 4281
3246.04 4354
3246.58 4308
3247.12 4022
3247.65 4322
3248.19 4445
3248.73 4393
3249.27 4225
3249.80 4149
3250.34 4235
3250.88 4016
3251.42 4264
3251.95 4565
3252.49 4320
3253.03 4268
3253.57 4113
3254.11 3898
3254.64 4445
3255.18 4434
3255.72 4266
3256.26 4323
3256.80 4188
3257.33 4523
3257.87 5053
3258.41 4989
3258.95 5586
3259.49 5967
3260.02 6431
3260.56 6638
3261.10 7465
3261.64 8061
3262.18 9005
3262.72 9445
3263.26 10309
3263.79 10170
3264.33 11570
3264.87 13064
3265.41 13764
3265.95 13948
3266.49 14491
3267.03 14911
3267.57 14479
3268.11 14315
3268.64 14646
3269.18 14346
3269.72 13193
3270.26 12117
3270.80 10655
3271.34 9028
3271.88 7802
3272.42 7200
3272.96 6574
3273.50 6117
3274.04 5853
3274.58 6004
3275.12 5859
3275.66 5758
3276.20 5608
3276.74 5560
3277.28 5800
3277.82 5849
3278.36 5519
3278.90 5919
3279.44 5970
3279.98 5659
3280.52 5807
3281.06 5856
3281.60 5717
3282.14 5492
3282.68 5406
3283.22 5353
3283.76 5148
3284.30 5095
3284.84 4990
3285.38 4978
3285.92 4788
3286.46 5054
3287.00 4731
3287.54 4786
3288.08 4628
3288.62 4693
3289.16 4934
3289.70 4740
3290.24 4815
3290.79 4556
3291.33 4767
3291.87 4685
3292.41 4926
3292.95 5040
3293.49 5289
3294.03 5317
3294.57 5438
3295.11 5759
3295.66 6081
3296.20 6386
3296.74 6403
3297.28 6261
3297.82 6197
3298.36 6082
3298.90 5902
3299.45 5754
3299.99 5427
3300.53 5290
3301.07 5317
3301.61 5109
3302.16 4979
3302.70 5055
3303.24 4844
3303.78 4761
3304.32 5133
3304.87 5092
3305.41 4541
3305.95 4802
3306.49 4752
3307.03 4649
3307.58 4467
3308.12 4181
3308.66 4304
3309.20 4324
3309.75 4004
3310.29 3967
3310.83 4075
3311.37 4128
3311.92 3922
3312.46 4053
3313.00 4029
3313.54 4110
3314.09 4186
3314.63 4513
3315.17 4713
3315.72 4887
3316.26 4746
3316.80 4959
3317.35 4824
3317.89 4714
3318.43 4765
3318.97 5026
3319.52 4580
3320.06 4630
3320.60 4117
3321.15 4121
3321.69 4124
3322.23 3990
3322.78 3794
3323.32 3750
3323.87 3791
3324.41 3773
3324.95 3650
3325.50 3730
3326.04 3889
3326.58 3786
3327.13 3828
3327.67 4055
3328.22 3687
3328.76 3547
3329.30 3625
3329.85 3742
3330.39 3739
3330.94 4090
3331.48 4099
3332.03 4434
3332.57 4688
3333.11 5165
3333.66 5723
3334.20 5930
3334.75 6793
3335.29 7156
3335.84 7999
3336.38 8059
3336.93 8024
3337.47 8592
3338.02 8437
3338.56 7831
3339.11 7664
3339.65 6972
3340.20 6764
3340.74 6405
3341.29 5625
3341.83 5469
3342.38 5043
3342.92 4744
3343.47 4519
3344.01 4073
3344.56 3929
3345.10 3852
3345.65 3775
3346.19 3715
3346.74 3589
3347.28 3737
3347.83 3616
3348.38 3649
3348.92 3921
3349.47 4132
3350.01 3898
3350.56 4173
3351.10 4113
3351.65 4308
3352.20 4271
3352.74 4055
3353.29 4117
3353.83 4307
3354.38 4437
3354.93 4103
3355.47 4137
3356.02 3874
3356.56 3944
3357.11 3836
3357.66 3957
3358.20 3917
3358.75 4104
3359.30 3922
3359.84 3838
3360.39 3829
3360.94 3671
3361.48 3561
3362.03 3612
3362.58 3532
3363.12 3518
3363.67 3665
3364.22 3705
3364.76 3416
3365.31 3386
3365.86 3524
3366.41 3596
3366.95 3571
3367.50 3508
3368.05 3572
3368.59 3392
3369.14 3345
3369.69 3464
3370.24 3606
3370.78 3487
3371.33 3303
3371.88 3133
3372.43 3382
3372.97 3380
3373.52 3316
3374.07 3536
3374.62 3357
3375.17 3390
3375.71 3316
3376.26 3363
3376.81 3346
3377.36 3150
3377.91 3120
3378.45 3263
3379.00 3164
3379.55 3293
3380.10 2934
3380.65 2929
3381.19 2939
3381.74 2921
3382.29 2838
3382.84 2768
3383.39 3166
3383.94 3432
3384.49 3209
3385.03 3303
3385.58 3338
3386.13 3446
3386.68 3291
3387.23 3650
3387.78 3645
3388.33 3563
3388.88 3464
3389.42 3558
3389.97 3536
3390.52 3579
3391.07 3385
3391.62 3461
3392.17 3128
3392.72 2950
3393.27 3172
3393.82 3009
3394.37 3048
3394.92 3007
3395.47 3104
3396.02 2865
3396.57 2991
3397.11 2990
3397.66 3093
3398.21 3122
3398.76 2999
3399.31 3057
3399.86 2806
3400.41 3090
3400.96 3113
3401.51 2948
3402.06 2874
3402.61 2814
3403.16 2852
3403.71 2861
3404.26 2886
3404.81 3045
3405.36 3004
3405.91 2959
3406.46 2817
3407.02 2854
3407.57 2708
3408.12 2895
3408.67 3236
3409.22 3139
3409.77 2873
3410.32 2936
3410.87 3010
3411.42 2991
3411.97 2962
3412.52 3157
3413.07 3020
3413.62 2985
3414.17 3138
3414.73 3351
3415.28 3158
3415.83 3149
3416.38 3160
3416.93 3341
3417.48 3495
3418.03 3537
3418.58 3776
3419.14 3861
3419.69 3991
3420.24 3747
3420.79 4343
3421.34 4542
3421.89 4291
3422.44 4401
3423.00 4728
3423.55 4820
3424.10 4982
3424.65 5084
3425.20 4883
3425.76 4583
3426.31 4365
3426.86 4131
3427.41 4398
3427.96 3847
3428.52 3670
3429.07 3596
3429.62 3737
3430.17 3615
3430.72 3500
3431.28 3360
3431.83 3249
3432.38 3347
3432.93 3353
3433.49 3550
3434.04 3493
3434.59 3264
3435.14 2816
3435.70 3228
3436.25 3302
3436.80 3121
3437.36 3124
3437.91 3105
3438.46 3100
3439.01 2935
3439.57 2799
3440.12 3000
3440.67 3038
3441.23 3162
3441.78 3374
3442.33 3289
3442.89 3414
3443.44 3181
3443.99 3067
3444.55 3070
3445.10 3076
3445.65 3206
3446.21 3142
3446.76 3013
3447.31 3072
3447.87 2992
3448.42 3029
3448.98 3167
3449.53 3080
3450.08 3129
3450.64 2960
3451.19 2905
3451.75 2957
3452.30 3065
3452.85 3060
3453.41 3089
3453.96 3337
3454.52 3277
3455.07 3138
3455.62 3346
3456.18 3252
3456.73 3294
3457.29 3342
3457.84 3362
3458.40 3554
3458.95 3344
3459.51 3302
3460.06 3266
3460.62 3261
3461.17 3003
3461.72 3063
3462.28 3242
3462.83 3124
3463.39 2852
3463.94 3185
3464.50 3483
3465.05 3233
3465.61 3172
3466.17 3202
3466.72 3318
3467.28 3220
3467.83 3457
3468.39 3560
3468.94 3633
3469.50 3774
3470.05 3861
3470.61 3867
3471.16 3912
3471.72 4270
3472.27 3976
3472.83 3616
3473.39 3955
3473.94 3880
3474.50 3975
3475.05 3842
3475.61 3835
3476.17 3841
3476.72 3952
3477.28 4097
3477.83 4131
3478.39 4111
3478.95 4223
3479.50 4294
3480.06 4232
3480.61 4577
3481.17 4484
3481.73 4513
3482.28 4480
3482.84 4498
3483.40 4187
3483.95 4340
3484.51 4495
3485.07 4657
3485.62 4560
3486.18 4582
3486.74 4773
3487.29 5018
3487.85 5218
3488.41 6104
3488.97 6711
3489.52 7822
3490.08 9681
3490.64 10685
3491.19 12473
3491.75 14195
3492.31 14956
3492.87 15899
3493.42 15535
3493.98 15763
3494.54 15658
3495.09 14324
3495.65 12523
3496.21 10873
3496.77 9555
3497.33 8353
3497.88 7435
3498.44 7040
3499.00 6648
3499.56 6342
3500.11 6164
3500.67 6100
3501.23 6352
3501.79 6225
3502.35 6356
3502.90 6507
3503.46 6617
3504.02 6744
3504.58 6955
3505.14 7215
3505.70 7219
3506.25 7427
3506.81 7513
3507.37 7148
3507.93 6518
3508.49 6197
3509.05 5909
3509.61 5584
3510.16 5208
3510.72 4678
3511.28 4656
3511.84 4455
3512.40 4018
3512.96 3991
3513.52 3924
3514.08 3764
3514.63 3880
3515.19 3605
3515.75 3477
3516.31 3607
3516.87 3710
3517.43 3613
3517.99 3377
3518.55 3287
3519.11 3177
3519.67 3473
3520.23 3255
3520.79 3339
3521.35 3586
3521.91 3483
3522.47 3657
3523.03 3615
3523.59 3503
3524.15 3808
3524.71 3691
3525.26 3848
3525.82 3561
3526.38 3296
3526.94 3084
3527.50 3140
3528.07 2979
3528.63 3248
3529.19 3139
3529.75 3207
3530.31 3142
3530.87 3028
3531.43 3361
3531.99 3352
3532.55 3320
3533.11 3270
3533.67 3441
3534.23 3743
3534.79 3589
3535.35 3552
3535.91 3455
3536.47 3700
3537.03 3289
3537.59 3191
3538.15 3341
3538.72 3302
3539.28 3235
3539.84 3369
3540.40 3555
3540.96 3196
3541.52 3034
3542.08 3254
3542.64 3233
3543.20 3236
3543.77 3242
3544.33 3364
3544.89 3334
3545.45 3238
3546.01 3185
3546.57 3014
3547.14 3153
3547.70 3139
3548.26 3232
3548.82 3122
3549.38 3160
3549.94 3052
3550.51 3032
3551.07 3113
3551.63 2872
3552.19 2818
3552.75 3071
3553.32 3041
3553.88 2706
3554.44 2930
3555.00 3177
3555.56 2938
3556.13 2894
3556.69 2796
3557.25 2955
3557.81 2990
3558.38 3272
3558.94 3246
3559.50 3190
3560.06 3089
3560.63 3099
3561.19 2867
3561.75 2739
3562.32 2989
3562.88 2975
3563.44 2851
3564.00 2941
3564.57 3020
3565.13 3189
3565.69 3231
3566.26 2918
3566.82 2667
3567.38 2955
3567.95 2894
3568.51 2922
3569.07 2801
3569.64 2688
3570.20 2861
3570.76 2795
3571.33 2818
3571.89 2936
3572.45 2808
3573.02 2737
3573.58 2932
3574.15 2706
3574.71 2932
3575.27 3233
3575.84 3331
3576.40 3225
3576.96 3279
3577.53 3388
3578.09 3323
3578.66 3232
3579.22 3346
3579.79 3352
3580.35 3480
3580.91 3591
3581.48 3460
3582.04 3277
3582.61 3587
3583.17 3434
3583.74 3519
3584.30 3545
3584.87 3577
3585.43 3624
3585.99 3703
3586.56 3546
3587.12 3404
3587.69 3246
3588.25 3062
3588.82 3128
3589.38 2967
3589.95 2775
3590.51 2802
3591.08 2794
3591.64 2712
3592.21 2562
3592.77 2530
3593.34 2712
3593.91 2542
3594.47 2675
3595.04 2751
3595.60 2768
3596.17 2889
3596.73 2721
3597.30 2670
3597.86 2723
3598.43 2775
3599.00 2789
3599.56 2700
3600.13 2571
3600.69 2614
3601.26 2636
3601.82 2754
3602.39 2697
3602.96 2625
3603.52 2792
3604.09 2734
3604.65 2788
3605.22 2566
3605.79 2482
3606.35 2479
3606.92 2558
3607.49 2766
3608.05 2747
3608.62 2534
3609.19 2566
3609.75 2526
3610.32 2490
3610.89 2588
3611.45 2634
3612.02 2506
3612.59 2516
3613.15 2683
3613.72 2516
3614.29 2740
3614.85 2801
3615.42 2660
3615.99 2614
3616.55 2349
3617.12 2298
3617.69 2482
3618.26 2694
3618.82 3008
3619.39 3064
3619.96 2910
3620.53 2858
3621.09 2704
3621.66 2914
3622.23 2762
3622.80 2838
3623.36 2795
3623.93 2719
3624.50 2579
3625.07 2429
3625.63 2665
3626.20 2625
3626.77 2638
3627.34 2621
3627.91 2481
3628.47 2493
3629.04 2505
3629.61 2574
3630.18 2529
3630.75 2481
3631.31 2783
3631.88 2566
3632.45 2563
3633.02 2485
3633.59 2431
3634.16 2483
3634.73 2500
3635.29 2592
3635.86 2528
3636.43 2651
3637.00 2626
3637.57 2500
3638.14 2590
3638.71 2520
3639.28 2455
3639.84 2661
3640.41 2735
3640.98 2787
3641.55 2689
3642.12 2765
3642.69 2915
3643.26 2742
3643.83 2847
3644.40 3032
3644.97 2832
3645.54 2597
3646.11 2697
3646.67 2812
3647.24 2689
3647.81 2840
3648.38 2772
3648.95 2828
3649.52 2852
3650.09 2896
3650.66 2990
3651.23 3079
3651.80 3363
3652.37 3351
3652.94 3519
3653.51 3477
3654.08 3293
3654.65 3394
3655.22 3382
3655.79 3555
3656.36 3597
3656.93 3300
3657.50 3110
3658.07 3109
3658.64 3116
3659.21 3076
3659.78 3272
3660.35 3129
3660.93 2964
3661.50 3111
3662.07 3518
3662.64 3462
3663.21 3187
3663.78 3428
3664.35 3775
3664.92 3832
3665.49 4049
3666.06 4185
3666.63 4489
3667.20 4571
3667.78 4724
3668.35 4574
3668.92 4027
3669.49 3955
3670.06 4088
3670.63 3682
3671.20 3626
3671.77 3676
3672.35 3423
3672.92 3393
3673.49 3476
3674.06 3357
3674.63 3260
3675.20 3305
3675.78 3549
3676.35 3434
3676.92 3415
3677.49 3241
3678.06 3101
3678.64 3192
3679.21 3066
3679.78 3208
3680.35 2964
3680.92 2766
3681.50 2793
3682.07 2633
3682.64 2597
3683.21 2547
3683.79 2256
3684.36 2485
3684.93 2775
3685.50 2567
3686.07 2390
3686.65 2330
3687.22 2326
3687.79 2360
3688.37 2593
3688.94 2513
3689.51 2626
3690.08 2682
3690.66 2731
3691.23 2674
3691.80 2805
3692.38 2686
3692.95 2586
3693.52 2824
3694.10 2637
3694.67 2709
3695.24 2584
3695.81 2530
3696.39 2639
3696.96 2485
3697.54 2679
3698.11 2610
3698.68 2601
3699.26 2498
3699.83 2488
3700.40 2691
3700.98 2688
3701.55 2599
3702.12 2644
3702.70 2357
3703.27 2429
3703.85 2465
3704.42 2493
3704.99 2639
3705.57 2619
3706.14 2500
3706.72 2580
3707.29 2707
3707.86 2658
3708.44 2544
3709.01 2414
3709.59 2551
3710.16 2643
3710.74 2609
3711.31 2351
3711.89 2492
3712.46 2597
3713.03 2696
3713.61 2423
3714.18 2423
3714.76 2511
3715.33 2589
3715.91 2300
3716.48 2278
3717.06 2376
3717.63 2385
3718.21 2441
3718.78 2461
3719.36 2504
3719.93 2380
3720.51 2230
3721.08 2302
3721.66 2302
3722.23 2527
3722.81 2558
3723.39 2517
3723.96 2519
3724.54 2476
3725.11 2428
3725.69 2509
3726.26 2455
3726.84 2448
3727.41 2485
3727.99 2621
3728.57 2513
3729.14 2490
3729.72 2439
3730.29 2360
3730.87 2646
3731.45 2682
3732.02 2504
3732.60 2491
3733.17 2507
3733.75 2449
3734.33 2277
3734.90 2466
3735.48 2329
3736.06 2228
3736.63 2390
3737.21 2326
3737.79 2351
3738.36 2300
3738.94 2420
3739.52 2272
3740.09 2314
3740.67 2431
3741.25 2098
3741.82 2211
3742.40 2223
3742.98 2069
3743.55 2256
3744.13 2203
3744.71 2551
3745.28 2506
3745.86 2394
3746.44 2242
3747.02 2305
3747.59 2417
3748.17 2591
3748.75 2471
3749.33 2455
3749.90 2446
3750.48 2399
3751.06 2512
3751.64 2484
3752.21 2419
3752.79 2417
3753.37 2584
3753.95 2503
3754.52 2637
3755.10 2622
3755.68 2552
3756.26 2484
3756.84 2561
3757.41 2732
3757.99 2729
3758.57 2656
3759.15 2578
3759.73 2635
3760.31 2587
3760.88 2532
3761.46 2558
3762.04 2584
3762.62 2622
3763.20 2336
3763.78 2462
3764.35 2547
3764.93 2564
3765.51 2467
3766.09 2297
3766.67 2497
3767.25 2701
3767.83 2335
3768.41 2432
3768.99 2381
3769.56 2405
3770.14 2573
3770.72 2619
3771.30 2694
3771.88 2688
3772.46 2428
3773.04 2478
3773.62 2463
3774.20 2245
3774.78 2353
3775.36 2347
3775.94 2426
3776.52 2369
3777.10 2338
3777.67 2405
3778.25 2481
3778.83 2319
3779.41 2528
3779.99 2636
3780.57 2368
3781.15 2417
3781.73 2386
3782.31 2378
3782.89 2372
3783.47 2303
3784.05 2319
3784.63 2260
3785.21 2116
3785.79 2126
3786.37 2220
3786.95 2435
3787.54 2379
3788.12 2405
3788.70 2496
3789.28 2505
3789.86 2257
3790.44 2478
3791.02 2487
3791.60 2574
3792.18 2344
3792.76 2465
3793.34 2667
3793.92 2784
3794.50 2815
3795.08 2688
3795.66 2726
3796.25 2743
3796.83 2678
3797.41 2724
3797.99 3022
3798.57 2951
3799.15 2992
3799.73 3261
3800.31 3242
3800.90 3131
3801.48 3371
3802.06 3648
3802.64 3532
3803.22 3411
3803.80 3523
3804.39 3376
3804.97 3415
3805.55 3287
3806.13 3349
3806.71 3363
3807.29 3187
3807.88 3336
3808.46 3355
3809.04 3471
3809.62 3454
3810.20 3738
3810.79 3527
3811.37 3594
3811.95 3551
3812.53 3596
3813.12 3480
3813.70 3508
3814.28 3602
3814.86 3658
3815.45 3600
3816.03 3597
3816.61 3766
3817.19 3709
3817.78 3550
3818.36 3519
3818.94 3167
3819.52 3201
3820.11 3006
3820.69 2920
3821.27 2489
3821.86 2619
3822.44 2546
3823.02 2549
3823.61 2670
3824.19 2631
3824.77 2613
3825.36 2589
3825.94 2813
3826.52 2701
3827.11 2668
3827.69 2656
3828.27 2561
3828.86 2561
3829.44 2722
3830.02 2810
3830.61 2549
3831.19 2592
3831.77 2478
3832.36 2407
3832.94 2521
3833.53 2293
3834.11 2245
3834.69 2351
3835.28 2441
3835.86 2403
3836.45 2230
3837.03 2165
3837.61 2417
3838.20 2426
3838.78 2416
3839.37 2294
3839.95 2376
3840.54 2411
3841.12 2295
3841.70 2351
3842.29 2345
3842.87 2130
3843.46 2201
3844.04 2182
3844.63 2026
3845.21 2070
3845.80 2114
3846.38 2180
3846.97 2508
3847.55 2300
3848.14 2258
3848.72 2353
3849.31 2217
3849.89 2189
3850.48 2304
3851.06 2208
3851.65 2236
3852.23 2318
3852.82 2282
3853.40 2255
3853.99 2125
3854.58 2444
3855.16 2365
3855.75 2356
3856.33 2245
3856.92 2287
3857.50 2464
3858.09 2436
3858.68 2526
3859.26 2499
3859.85 2445
3860.43 2560
3861.02 2477
3861.60 2452
3862.19 2429
3862.78 2512
3863.36 2395
3863.95 2476
3864.54 2664
3865.12 2719
3865.71 2539
3866.29 2344
3866.88 2278
3867.47 2195
3868.05 2388
3868.64 2598
3869.23 2421
3869.81 2408
3870.40 2427
3870.99 2310
3871.57 2320
3872.16 2301
3872.75 2178
3873.33 2264
3873.92 2349
3874.51 2469
3875.10 2548
3875.68 2337
3876.27 2377
3876.86 2544
3877.44 2565
3878.03 2361
3878.62 2274
3879.21 2244
3879.79 2433
3880.38 2332
3880.97 2187
3881.56 2471
3882.14 2511
3882.73 2317
3883.32 2123
3883.91 2153
3884.49 2169
3885.08 2108
3885.67 2272
3886.26 2178
3886.85 2131
3887.43 2215
3888.02 2286
3888.61 2341
3889.20 2168
3889.79 2252
3890.38 2527
3890.96 2704
3891.55 2633
3892.14 2297
3892.73 2230
3893.32 2529
3893.91 2612
3894.49 2569
3895.08 2285
3895.67 2337
3896.26 2438
3896.85 2333
3897.44 2435
3898.03 2300
3898.61 2407
3899.20 2422
3899.79 2465
3900.38 2391
3900.97 2408
3901.56 2488
3902.15 2505
3902.74 2580
3903.33 2574
3903.92 2581
3904.51 2644
3905.09 2563
3905.68 2569
3906.27 2413
3906.86 2274
3907.45 2444
3908.04 2472
3908.63 2673
3909.22 2702
3909.81 2614
3910.40 2476
3910.99 2410
3911.58 2346
3912.17 2295
3912.76 2334
3913.35 2269
3913.94 2302
3914.53 2601
3915.12 2436
3915.71 2528
3916.30 2411
3916.89 2300
3917.48 2375
3918.07 2364
3918.66 2284
3919.25 2312
3919.84 2444
3920.43 2552
3921.02 2480
3921.61 2330
3922.20 2258
3922.80 2393
3923.39 2294
3923.98 2399
3924.57 2494
3925.16 2504
3925.75 2266
3926.34 2313
3926.93 2356
3927.52 2211
3928.11 2353
3928.70 2476
3929.30 2285
3929.89 2265
3930.48 2021
3931.07 2071
3931.66 2197
3932.25 2210
3932.84 2174
3933.44 2087
3934.03 2299
3934.62 2165
3935.21 2175
3935.80 2288
3936.39 1982
3936.98 2118
3937.58 2192
3938.17 2192
3938.76 2069
3939.35 2348
3939.94 2236
3940.54 2298
3941.13 2309
3941.72 2288
3942.31 2340
3942.90 2404
3943.50 2387
3944.09 2343
3944.68 2182
3945.27 2175
3945.87 2235
3946.46 2084
3947.05 2143
3947.64 2228
3948.24 2350
3948.83 2342
3949.42 2427
3950.01 2230
3950.61 2250
3951.20 2340
3951.79 2264
3952.39 2384
3952.98 2393
3953.57 2219
3954.16 2151
3954.76 2257
3955.35 2182
3955.94 2487
3956.54 2326
3957.13 2287
3957.72 2287
3958.32 2625
3958.91 2532
3959.50 2572
3960.10 2651
3960.69 2490
3961.28 2416
3961.88 2674
3962.47 2368
3963.07 2487
3963.66 2634
3964.25 2431
3964.85 2255
3965.44 2345
3966.03 2418
3966.63 2707
3967.22 2495
3967.82 2430
3968.41 2437
3969.00 2442
3969.60 2493
3970.19 2632
3970.79 2515
3971.38 2388
3971.98 2575
3972.57 2623
3973.17 2639
3973.76 2672
3974.35 2691
3974.95 2831
3975.54 2988
3976.14 3109
3976.73 3120
3977.33 3190
3977.92 3171
3978.52 3195
3979.11 3351
3979.71 3200
3980.30 3246
3980.90 3104
3981.49 2911
3982.09 2989
3982.68 2933
3983.28 2988
3983.87 2827
3984.47 2897
3985.06 2995
3985.66 3125
3986.25 2800
3986.85 2876
3987.45 2733
3988.04 2763
3988.64 2701
3989.23 2689
3989.83 2623
3990.42 2696
3991.02 2662
3991.62 2692
3992.21 2953
3992.81 3126
3993.40 3262
3994.00 2988
3994.60 3096
3995.19 3131
3995.79 3176
3996.38 3404
3996.98 3338
3997.58 3429
3998.17 3134
3998.77 3111
3999.37 3006
3999.96 3055
4000.56 3081
4001.15 2871
4001.75 2737
4002.35 2643
4002.94 2626
4003.54 2717
4004.14 2782
4004.73 2721
4005.33 2633
4005.93 2676
4006.53 2720
4007.12 2664
4007.72 2484
4008.32 2565
4008.91 2869
4009.51 2564
4010.11 2481
4010.71 2587
4011.30 2556
4011.90 2518
4012.50 2650
4013.10 2618
4013.69 2501
4014.29 2578
4014.89 2527
4015.49 2511
4016.08 2596
4016.68 2641
4017.28 2479
4017.88 2580
4018.47 2730
4019.07 2782
4019.67 2777
4020.27 2618
4020.87 2754
4021.46 2824
4022.06 2793
4022.66 2703
4023.26 2514
4023.86 2592
4024.45 2663
4025.05 2708
4025.65 2686
4026.25 2913
4026.85 2950
4027.45 2984
4028.05 3057
4028.64 3167
4029.24 3227
4029.84 3296
4030.44 3274
4031.04 3366
4031.64 3483
4032.24 3412
4032.84 3153
4033.43 3137
4034.03 3285
4034.63 3253
4035.23 3184
4035.83 3018
4036.43 2830
4037.03 2702
4037.63 2695
4038.23 2655
4038.83 2525
4039.43 2382
4040.03 2420
4040.63 2306
4041.22 2305
4041.82 2446
4042.42 2418
4043.02 2441
4043.62 2392
4044.22 2171
4044.82 2378
4045.42 2231
4046.02 2183
4046.62 2173
4047.22 2240
4047.82 2446
4048.42 2312
4049.02 2386
4049.62 2423
4050.22 2344
4050.82 2292
4051.42 2302
4052.02 2286
4052.62 2443
4053.22 2453
4053.83 2508
4054.43 2508
4055.03 2392
4055.63 2189
4056.23 2217
4056.83 2340
4057.43 2196
4058.03 2301
4058.63 2278
4059.23 2322
4059.83 2376
4060.43 2575
4061.03 2643
4061.64 2665
4062.24 2753
4062.84 2754
4063.44 2692
4064.04 2827
4064.64 2887
4065.24 2921
4065.84 2824
4066.45 2846
4067.05 2908
4067.65 2956
4068.25 2748
4068.85 2531
4069.45 2467
4070.05 2412
4070.66 2523
4071.26 2442
4071.86 2374
4072.46 2262
4073.06 2339
4073.67 2335
4074.27 2400
4074.87 2367
4075.47 2619
4076.07 2640
4076.68 2639
4077.28 2540
4077.88 2562
4078.48 2454
4079.09 2275
4079.69 2543
4080.29 2702
4080.89 2591
4081.50 2482
4082.10 2409
4082.70 2400
4083.30 2368
4083.91 2469
4084.51 2227
4085.11 2189
4085.71 2149
4086.32 2138
4086.92 2209
4087.52 2116
4088.13 2224
4088.73 2222
4089.33 2247
4089.94 2376
4090.54 2432
4091.14 2365
4091.74 2218
4092.35 2388
4092.95 2295
4093.55 2242
4094.16 2105
4094.76 2159
4095.37 2276
4095.97 2390
4096.57 2387
4097.18 2160
4097.78 2212
4098.38 2441
4098.99 2380
4099.59 2272
4100.20 2289
4100.80 2408
4101.40 2273
4102.01 2281
4102.61 2367
4103.22 2184
4103.82 2188
4104.42 2440
4105.03 2140
4105.63 2183
4106.24 2187
4106.84 2338
4107.45 2348
4108.05 2201
4108.65 2395
4109.26 2259
4109.86 2154
4110.47 2154
4111.07 2174
4111.68 2158
4112.28 2190
4112.89 2117
4113.49 2169
4114.10 2263
4114.70 2128
4115.31 2298
4115.91 2351
4116.52 2240
4117.12 2301
4117.73 2327
4118.33 2322
4118.94 2249
4119.54 2283
4120.15 2156
4120.75 2299
4121.36 2332
4121.97 2250
4122.57 2214
4123.18 2211
4123.78 2197
4124.39 2237
4124.99 2190
4125.60 2286
4126.21 2233
4126.81 2134
4127.42 2205
4128.02 2143
4128.63 1914
4129.24 1980
4129.84 2233
4130.45 2293
4131.05 2064
4131.66 2002
4132.27 1854
4132.87 2215
4133.48 2279
4134.08 2316
4134.69 2439
4135.30 2403
4135.90 2417
4136.51 2412
4137.12 2471
4137.72 2515
4138.33 2725
4138.94 2720
4139.54 2804
4140.15 2899
4140.76 3036
4141.37 3079
4141.97 3133
4142.58 3045
4143.19 3052
4143.79 2981
4144.40 2918
4145.01 2874
4145.61 2770
4146.22 2655
4146.83 2742
4147.44 2478
4148.04 2340
4148.65 2040
4149.26 2209
4149.87 2284
4150.47 2013
4151.08 2079
4151.69 2037
4152.30 2104
4152.91 2014
4153.51 1939
4154.12 2096
4154.73 2104
4155.34 1943
4155.94 2024
4156.55 1928
4157.16 2053
4157.77 2209
4158.38 2280
4158.99 2041
4159.59 2077
4160.20 1993
4160.81 2049
4161.42 2210
4162.03 2265
4162.64 2207
4163.24 2194
4163.85 2122
4164.46 2102
4165.07 2084
4165.68 2084
4166.29 2189
4166.90 2045
4167.51 2180
4168.11 2076
4168.72 2087
4169.33 2069
4169.94 1978
4170.55 1960
4171.16 2083
4171.77 2136
4172.38 2065
4172.99 2007
4173.60 1973
4174.21 2189
4174.81 2116
4175.42 2134
4176.03 2021
4176.64 2158
4177.25 2072
4177.86 2041
4178.47 2145
4179.08 2026
4179.69 2007
4180.30 2071
4180.91 2093
4181.52 2148
4182.13 2277
4182.74 2114
4183.35 2209
4183.96 2157
4184.57 2061
4185.18 2164
4185.79 2383
4186.40 2266
4187.01 2187
4187.62 2006
4188.23 2143
4188.84 2206
4189.45 2097
4190.06 2081
4190.67 2165
4191.29 2087
4191.90 2224
4192.51 2314
4193.12 2320
4193.73 2381
4194.34 2277
4194.95 2425
4195.56 2377
4196.17 2165
4196.78 1985
4197.39 2102
4198.00 2139
4198.62 2111
4199.23 2062
4199.84 2030
4200.45 2024
4201.06 2062
4201.67 1975
4202.28 2115
4202.89 2110
4203.51 2184
4204.12 2157
4204.73 2116
4205.34 2279
4205.95 2209
4206.56 2174
4207.18 2225
4207.79 2271
4208.40 2077
4209.01 2195
4209.62 2176
4210.24 2328
4210.85 2216
4211.46 2052
4212.07 2135
4212.68 1924
4213.30 2014
4213.91 2086
4214.52 2041
4215.13 2089
4215.74 2086
4216.36 2055
4216.97 2237
4217.58 2200
4218.19 2269
4218.81 2228
4219.42 2300
4220.03 2498
4220.65 2382
4221.26 2365
4221.87 2547
4222.48 2557
4223.10 2234
4223.71 2302
4224.32 2387
4224.94 2247
4225.55 2290
4226.16 2295
4226.78 2229
4227.39 2174
4228.00 2171
4228.61 2457
4229.23 2374
4229.84 2394
4230.46 2437
4231.07 2546
4231.68 2580
4232.30 2880
4232.91 2923
4233.52 2752
4234.14 2873
4234.75 2943
4235.36 3021
4235.98 3237
4236.59 3261
4237.21 3453
4237.82 3269
4238.43 3376
4239.05 3353
4239.66 3279
4240.28 2969
4240.89 2936
4241.50 2954
4242.12 2823
4242.73 2622
4243.35 2706
4243.96 2496
4244.58 2550
4245.19 2366
4245.81 2339
4246.42 2419
4247.03 2350
4247.65 2352
4248.26 2447
4248.88 2499
4249.49 2441
4250.11 2487
4250.72 2367
4251.34 2503
4251.95 2482
4252.57 2362
4253.18 2226
4253.80 2165
4254.41 2199
4255.03 2224
4255.64 2397
4256.26 2213
4256.88 2187
4257.49 2111
4258.11 2140
4258.72 2217
4259.34 2182
4259.95 2211
4260.57 2196
4261.18 2336
4261.80 2417
4262.42 2493
4263.03 2434
4263.65 2465
4264.26 2419
4264.88 2380
4265.49 2611
4266.11 2754
4266.73 2614
4267.34 2809
4267.96 2826
4268.58 2727
4269.19 2613
4269.81 2830
4270.42 2740
4271.04 2628
4271.66 2659
4272.27 2656
4272.89 2715
4273.51 2819
4274.12 2704
4274.74 2877
4275.36 2939
4275.97 3047
4276.59 3071
4277.21 3226
4277.82 3374
4278.44 3162
4279.06 2983
4279.67 3019
4280.29 2985
4280.91 2861
4281.53 2683
4282.14 2695
4282.76 2274
4283.38 2363
4283.99 2466
4284.61 2266
4285.23 2272
4285.85 2199
4286.46 2275
4287.08 2326
4287.70 2475
4288.32 2423
4288.93 2275
4289.55 2285
4290.17 2193
4290.79 2495
4291.41 2427
4292.02 2282
4292.64 2359
4293.26 2248
4293.88 2130
4294.50 2225
4295.11 2289
4295.73 2368
4296.35 2327
4296.97 2277
4297.59 2507
4298.21 2468
4298.82 2235
4299.44 2329
4300.06 2510
4300.68 2548
4301.30 2439
4301.92 2513
4302.53 2410
4303.15 2454
4303.77 2522
4304.39 2372
4305.01 2231
4305.63 2397
4306.25 2233
4306.87 2331
4307.49 2092
4308.10 2181
4308.72 2094
4309.34 2118
4309.96 2038
4310.58 2036
4311.20 2197
4311.82 2216
4312.44 2130
4313.06 2256
4313.68 2139
4314.30 2257
4314.92 2338
4315.54 2101
4316.16 2176
4316.78 2118
4317.40 2162
4318.02 2238
4318.64 2420
4319.26 2327
4319.88 2446
4320.50 2691
4321.11 2684
4321.74 2847
4322.36 2930
4322.98 2738
4323.60 2842
4324.22 2980
4324.84 2863
4325.46 2673
4326.08 2675
4326.70 2716
4327.32 2660
4327.94 2671
4328.56 2670
4329.18 2635
4329.80 2490
4330.42 2534
4331.04 2446
4331.66 2413
4332.28 2300
4332.90 2346
4333.52 2422
4334.15 2394
4334.77 2465
4335.39 2652
4336.01 2606
4336.63 2432
4337.25 2783
4337.87 3051
4338.49 2688
4339.11 2951
4339.74 2962
4340.36 2799
4340.98 3008
4341.60 3068
4342.22 3277
4342.84 3724
4343.46 4074
4344.09 4693
4344.71 5509
4345.33 6442
4345.95 6790
4346.57 8081
4347.19 8541
4347.82 8643
4348.44 8450
4349.06 8042
4349.68 7805
4350.30 7168
4350.93 6102
4351.55 5443
4352.17 4763
4352.79 4225
4353.42 3655
4354.04 3494
4354.66 3219
4355.28 2894
4355.91 3134
4356.53 3119
4357.15 2911
4357.77 2875
4358.40 3193
4359.02 3164
4359.64 3238
4360.26 3136
4360.89 3266
4361.51 3094
4362.13 3035
4362.76 2911
4363.38 2931
4364.00 3074
4364.62 2980
4365.25 3144
4365.87 3015
4366.49 3067
4367.12 3109
4367.74 3126
4368.36 2982
4368.99 2777
4369.61 2730
4370.23 2635
4370.86 2572
4371.48 2525
4372.11 2476
4372.73 2426
4373.35 2400
4373.98 2424
4374.60 2426
4375.22 2497
4375.85 2436
4376.47 2470
4377.10 2639
4377.72 2814
4378.34 2769
4378.97 2668
4379.59 2881
4380.22 2931
4380.84 2937
4381.47 2805
4382.09 2998
4382.71 3147
4383.34 3156
4383.96 2852
4384.59 2679
4385.21 2532
4385.84 2474
4386.46 2443
4387.09 2317
4387.71 2294
4388.34 2434
4388.96 2456
4389.59 2247
4390.21 2280
4390.84 2312
4391.46 2334
4392.09 2359
4392.71 2081
4393.34 2160
4393.96 2248
4394.59 2357
4395.21 2094
4395.84 1983
4396.46 2156
4397.09 2255
4397.71 2258
4398.34 2014
4398.96 2285
4399.59 2319
4400.22 2317
4400.84 2424
4401.47 2203
4402.09 2116
4402.72 2155
4403.34 2333
4403.97 2203
4404.60 2264
4405.22 2357
4405.85 2403
4406.47 2378
4407.10 2468
4407.73 2473
4408.35 2495
4408.98 2572
4409.61 2565
4410.23 2523
4410.86 2660
4411.48 2860
4412.11 2805
4412.74 2800
4413.36 2645
4413.99 2577
4414.62 2509
4415.24 2564
4415.87 2586
4416.50 2491
4417.12 2320
4417.75 2512
4418.38 2406
4419.01 2364
4419.63 2369
4420.26 2311
4420.89 2255
4421.51 2149
4422.14 2163
4422.77 2393
4423.40 2111
4424.02 2115
4424.65 2252
4425.28 2073
4425.91 2060
4426.53 1990
4427.16 2059
4427.79 2017
4428.42 2053
4429.04 2026
4429.67 2180
4430.30 2220
4430.93 2197
4431.55 2280
4432.18 2194
4432.81 2290
4433.44 2400
4434.07 2252
4434.69 2372
4435.32 2404
4435.95 2502
4436.58 2521
4437.21 2517
4437.84 2409
4438.46 2506
4439.09 2359
4439.72 2401
4440.35 2241
4440.98 2260
4441.61 2485
4442.24 2448
4442.86 2314
4443.49 2276
4444.12 2298
4444.75 2320
4445.38 2399
4446.01 2446
4446.64 2326
4447.27 2598
4447.90 2455
4448.52 2442
4449.15 2216
4449.78 2431
4450.41 2544
4451.04 2473
4451.67 2351
4452.30 2445
4452.93 2431
4453.56 2304
4454.19 2433
4454.82 2475
4455.45 2556
4456.08 2831
4456.71 2927
4457.34 2856
4457.97 3059
4458.60 2897
4459.23 2722
4459.86 2693
4460.49 2407
4461.12 2455
4461.75 2473
4462.38 2367
4463.01 2181
4463.64 2274
4464.27 2329
4464.90 2275
4465.53 2353
4466.16 2280
4466.79 2135
4467.42 2124
4468.05 2324
4468.68 2370
4469.31 2257
4469.94 2307
4470.57 2293
4471.20 2175
4471.83 2242
4472.46 2264
4473.09 2268
4473.72 2163
4474.35 2258
4474.99 2369
4475.62 2223
4476.25 2094
4476.88 2182
4477.51 2156
4478.14 2242
4478.77 2225
4479.40 2274
4480.03 2307
4480.67 2046
4481.30 2132
4481.93 2063
4482.56 2113
4483.19 2097
4483.82 2072
4484.46 2057
4485.09 2164
4485.72 2201
4486.35 2270
4486.98 2369
4487.61 2182
4488.25 2177
4488.88 2248
4489.51 2277
4490.14 2336
4490.77 2452
4491.41 2523
4492.04 2423
4492.67 2489
4493.30 2456
4493.94 2292
4494.57 2312
4495.20 2378
4495.83 2415
4496.46 2436
4497.10 2475
4497.73 2568
4498.36 2698
4498.99 3043
4499.63 2938
4500.26 3132
4500.89 3366
4501.53 3670
4502.16 3663
4502.79 3580
4503.42 3634
4504.06 3763
4504.69 3521
4505.32 3217
4505.96 3074
4506.59 3048
4507.22 3017
4507.86 2814
4508.49 2628
4509.12 2638
4509.76 2559
4510.39 2657
4511.02 2555
4511.66 2484
4512.29 2491
4512.92 2472
4513.56 2404
4514.19 2333
4514.83 2297
4515.46 2205
4516.09 2243
4516.73 2303
4517.36 2391
4517.99 2391
4518.63 2297
4519.26 2345
4519.90 2172
4520.53 2121
4521.17 2328
4521.80 2346
4522.43 2204
4523.07 2329
4523.70 2300
4524.34 2035
4524.97 2318
4525.61 2240
4526.24 2203
4526.88 2207
4527.51 2401
4528.14 2366
4528.78 2425
4529.41 2462
4530.05 2533
4530.68 2584
4531.32 2492
4531.95 2699
4532.59 2753
4533.22 2811
4533.86 2749
4534.49 2567
4535.13 2612
4535.76 2533
4536.40 2494
4537.04 2453
4537.67 2464
4538.31 2315
4538.94 2385
4539.58 2285
4540.21 2710
4540.85 2676
4541.48 2576
4542.12 2494
4542.76 2481
4543.39 2363
4544.03 2369
4544.66 2335
4545.30 2410
4545.93 2533
4546.57 2332
4547.21 2263
4547.84 2159
4548.48 2118
4549.11 2053
4549.75 2088
4550.39 2282
4551.02 2157
4551.66 2095
4552.30 2171
4552.93 2215
4553.57 2089
4554.21 2125
4554.84 2180
4555.48 2288
4556.12 2217
4556.75 2113
4557.39 2018
4558.03 2264
4558.66 2224
4559.30 2159
4559.94 2182
4560.57 2230
4561.21 2177
4561.85 2225
4562.48 2043
4563.12 1989
4563.76 1965
4564.40 1940
4565.03 2177
4565.67 2046
4566.31 2060
4566.95 2008
4567.58 2118
4568.22 2071
4568.86 2067
4569.50 2246
4570.13 2185
4570.77 2177
4571.41 2131
4572.05 2158
4572.68 2200
4573.32 2259
4573.96 2177
4574.60 2277
4575.24 2220
4575.87 2193
4576.51 2165
4577.15 2321
4577.79 2375
4578.43 2414
4579.06 2438
4579.70 2436
4580.34 2500
4580.98 2541
4581.62 2416
4582.26 2422
4582.90 2236
4583.53 2548
4584.17 2677
4584.81 2593
4585.45 2555
4586.09 2483
4586.73 2601
4587.37 2736
4588.01 2912
4588.64 2978
4589.28 3182
4589.92 3275
4590.56 3458
4591.20 3693
4591.84 4127
4592.48 4076
4593.12 3943
4593.76 4404
4594.40 4131
4595.04 3776
4595.68 3589
4596.31 3240
4596.95 3313
4597.59 2927
4598.23 2758
4598.87 2886
4599.51 2734
4600.15 2798
4600.79 3063
4601.43 3080
4602.07 3188
4602.71 3708
4603.35 3554
4603.99 3260
4604.63 3516
4605.27 3462
4605.91 3402
4606.55 3663
4607.19 3364
4607.83 3415
4608.47 3436
4609.11 3166
4609.75 2885
4610.39 2428
4611.03 2605
4611.68 2701
4612.32 2433
4612.96 2375
4613.60 2672
4614.24 2764
4614.88 2558
4615.52 2472
4616.16 2638
4616.80 2684
4617.44 2696
4618.08 2726
4618.72 2626
4619.36 2501
4620.01 2369
4620.65 2348
4621.29 2479
4621.93 2196
4622.57 2203
4623.21 2096
4623.85 2178
4624.50 2195
4625.14 2053
4625.78 2288
4626.42 2189
4627.06 2125
4627.70 2247
4628.34 2157
4628.99 2279
4629.63 2202
4630.27 2176
4630.91 2370
4631.55 2657
4632.20 2452
4632.84 2722
4633.48 2820
4634.12 2726
4634.76 2436
4635.41 2566
4636.05 2625
4636.69 2497
4637.33 2230
4637.98 2380
4638.62 2099
4639.26 2302
4639.90 2418
4640.55 2256
4641.19 2335
4641.83 2140
4642.47 2238
4643.12 2306
4643.76 2398
4644.40 2524
4645.04 2498
4645.69 2268
4646.33 2366
4646.97 2371
4647.62 2408
4648.26 2352
4648.90 2284
4649.55 2155
4650.19 2226
4650.83 2402
4651.48 2405
4652.12 2164
4652.76 2057
4653.41 2258
4654.05 2154
4654.69 2229
4655.34 2051
4655.98 2061
4656.62 1907
4657.27 1844
4657.91 2060
4658.55 2036
4659.20 1972
4659.84 2180
4660.49 2112
4661.13 2132
4661.77 2017
4662.42 1960
4663.06 1987
4663.71 1952
4664.35 2057
4664.99 1927
4665.64 2030
4666.28 2097
4666.93 2017
4667.57 1855
4668.22 1994
4668.86 2039
4669.51 1893
4670.15 1895
4670.79 1901
4671.44 1967
4672.08 1877
4672.73 1994
4673.37 2037
4674.02 2274
4674.66 2170
4675.31 1962
4675.95 2088
4676.60 1908
4677.24 1982
4677.89 2054
4678.53 2083
4679.18 2175
4679.82 2203
4680.47 2316
4681.12 2162
4681.76 2330
4682.41 2304
4683.05 2281
4683.70 2306
4684.34 2520
4684.99 2463
4685.63 2384
4686.28 2249
4686.93 2232
4687.57 2258
4688.22 2160
4688.86 2150
4689.51 2238
4690.15 2172
4690.80 2120
4691.45 2488
4692.09 2296
4692.74 2347
4693.39 2319
4694.03 2289
4694.68 2401
4695.32 2404
4695.97 2602
4696.62 2749
4697.26 3074
4697.91 3369
4698.56 3555
4699.20 3433
4699.85 3761
4700.50 4051
4701.14 4158
4701.79 4010
4702.44 3864
4703.08 3701
4703.73 3595
4704.38 3210
4705.02 2844
4705.67 2835
4706.32 2763
4706.97 2556
4707.61 2716
4708.26 2675
4708.91 2518
4709.55 2498
4710.20 2684
4710.85 2449
4711.50 2569
4712.14 2617
4712.79 2530
4713.44 2449
4714.09 2507
4714.73 2275
4715.38 2561
4716.03 2388
4716.68 2248
4717.33 2281
4717.97 2122
4718.62 2144
4719.27 2198
4719.92 2255
4720.57 2312
4721.21 2197
4721.86 2205
4722.51 2088
4723.16 2104
4723.81 2142
4724.45 2207
4725.10 2011
4725.75 2094
4726.40 2226
4727.05 2118
4727.70 2007
4728.35 2121
4728.99 2097
4729.64 2091
4730.29 2133
4730.94 2065
4731.59 2044
4732.24 2121
4732.89 2102
4733.54 2257
4734.19 2110
4734.83 2142
4735.48 2006
4736.13 1994
4736.78 2086
4737.43 2089
4738.08 2107
4738.73 1802
4739.38 2016
4740.03 2146
4740.68 1993
4741.33 1932
4741.98 1960
4742.63 1860
4743.28 1936
4743.93 2010
4744.58 1819
4745.23 1847
4745.87 2122
4746.52 2181
4747.17 2183
4747.82 2125
4748.47 2304
4749.12 2331
4749.77 2478
4750.42 2403
4751.08 2652
4751.73 2836
4752.38 2738
4753.03 2679
4753.68 2890
4754.33 2837
4754.98 2642
4755.63 2679
4756.28 2568
4756.93 2539
4757.58 2295
4758.23 2272
4758.88 2302
4759.53 2158
4760.18 1862
4760.83 1937
4761.48 2016
4762.13 2012
4762.79 1859
4763.44 1865
4764.09 1908
4764.74 1721
4765.39 1664
4766.04 1742
4766.69 1898
4767.34 1949
4767.99 1838
4768.65 1792
4769.30 1917
4769.95 1780
4770.60 1953
4771.25 1861
4771.90 1898
4772.56 1740
4773.21 1745
4773.86 1905
4774.51 1904
4775.16 1791
4775.81 1846
4776.47 2004
4777.12 2023
4777.77 2043
4778.42 2050
4779.07 1968
4779.73 1916
4780.38 1857
4781.03 1913
4781.68 1864
4782.34 1850
4782.99 1891
4783.64 1920
4784.29 2060
4784.94 1949
4785.60 1923
4786.25 1964
4786.90 1969
4787.56 1995
4788.21 2082
4788.86 2325
4789.51 2156
4790.17 2279
4790.82 2254
4791.47 2083
4792.13 2115
4792.78 2213
4793.43 2356
4794.08 2188
4794.74 2052
4795.39 2097
4796.04 2158
4796.70 2018
4797.35 2078
4798.00 1929
4798.66 1935
4799.31 1913
4799.96 1910
4800.62 1929
4801.27 1861
4801.93 1827
4802.58 1854
4803.23 1971
4803.89 1983
4804.54 1937
4805.19 1976
4805.85 1969
4806.50 1937
4807.16 1956
4807.81 2033
4808.46 2033
4809.12 1957
4809.77 1911
4810.43 2025
4811.08 2118
4811.73 1972
4812.39 1905
4813.04 1977
4813.70 1966
4814.35 2029
4815.01 2032
4815.66 1929
4816.32 1953
4816.97 2121
4817.63 2168
4818.28 2134
4818.94 2152
4819.59 2234
4820.24 2363
4820.90 2365
4821.55 2125
4822.21 2089
4822.86 2301
4823.52 2256
4824.18 2245
4824.83 2206
4825.49 2240
4826.14 2118
4826.80 1984
4827.45 2286
4828.11 2132
4828.76 2154
4829.42 2290
4830.07 2234
4830.73 2328
4831.38 2288
4832.04 2421
4832.70 2350
4833.35 2463
4834.01 2609
4834.66 2729
4835.32 2520
4835.98 2542
4836.63 2705
4837.29 2803
4837.94 2768
4838.60 2847
4839.26 2842
4839.91 2739
4840.57 2789
4841.22 2860
4841.88 2794
4842.54 2833
4843.19 3100
4843.85 2795
4844.51 2860
4845.16 2866
4845.82 3226
4846.48 2756
4847.13 2768
4847.79 2883
4848.45 2992
4849.10 2958
4849.76 3049
4850.42 3062
4851.07 3052
4851.73 3142
4852.39 3417
4853.05 3344
4853.70 3420
4854.36 3413
4855.02 3315
4855.68 3628
4856.33 3908
4856.99 4324
4857.65 4239
4858.30 4290
4858.96 4476
4859.62 4606
4860.28 4626
4860.94 4629
4861.59 4825
4862.25 4285
4862.91 4126
4863.57 4302
4864.22 4080
4864.88 4067
4865.54 4001
4866.20 3734
4866.86 4080
4867.51 4187
4868.17 4190
4868.83 4109
4869.49 3851
4870.15 3968
4870.81 3840
4871.46 4022
4872.12 3944
4872.78 3925
4873.44 3948
4874.10 3747
4874.76 4109
4875.41 3959
4876.07 4022
4876.73 4122
4877.39 3868
4878.05 3815
4878.71 3803
4879.37 3914
4880.03 4240
4880.69 4005
4881.34 3967
4882.00 3831
4882.66 3945
4883.32 3752
4883.98 3638
4884.64 3510
4885.30 3525
4885.96 3214
4886.62 3164
4887.28 3219
4887.94 3149
4888.60 3206
4889.26 3257
4889.92 3303
4890.58 3134
4891.24 3342
4891.89 3343
4892.55 3222
4893.21 3355
4893.87 3431
4894.53 3297
4895.19 3434
4895.85 3371
4896.51 3371
4897.17 3420
4897.83 3241
4898.49 3286
4899.16 3289
4899.82 3328
4900.48 3566
4901.14 3673
4901.80 3703
4902.46 3557
4903.12 3541
4903.78 3326
4904.44 3250
4905.10 3435
4905.76 3084
4906.42 3015
4907.08 3028
4907.74 3006
4908.40 2882
4909.06 2951
4909.72 3017
4910.39 2868
4911.05 3106
4911.71 2797
4912.37 2897
4913.03 2987
4913.69 2762
4914.35 2780
4915.01 2862
4915.68 2720
4916.34 2627
4917.00 2481
4917.66 2436
4918.32 2644
4918.98 2453
4919.64 2398
4920.31 2445
4920.97 2494
4921.63 2476
4922.29 2489
4922.95 2374
4923.62 2294
4924.28 2375
4924.94 2496
4925.60 2368
4926.26 2359
4926.93 2338
4927.59 2329
4928.25 2304
4928.91 2412
4929.57 2238
4930.24 2401
4930.90 2490
4931.56 2393
4932.22 2351
4932.89 2337
4933.55 2409
4934.21 2411
4934.87 2365
4935.54 2443
4936.20 2542
4936.86 2491
4937.53 2308
4938.19 2413
4938.85 2401
4939.51 2350
4940.18 2254
4940.84 2154
4941.50 2165
4942.17 2187
4942.83 2162
4943.49 2338
4944.16 2291
4944.82 2254
4945.48 2197
4946.15 2263
4946.81 2146
4947.47 2185
4948.14 2127
4948.80 2173
4949.46 2128
4950.13 2136
4950.79 2093
4951.45 2132
4952.12 2220
4952.78 2217
4953.45 2296
4954.11 2348
4954.77 2452
4955.44 2301
4956.10 2404
4956.77 2374
4957.43 2271
4958.09 2529
4958.76 2501
4959.42 2490
4960.09 2650
4960.75 2703
4961.42 2733
4962.08 2932
4962.75 3002
4963.41 3157
4964.07 3431
4964.74 3486
4965.40 3387
4966.07 3662
4966.73 3677
4967.40 3600
4968.06 3256
4968.73 3199
4969.39 3243
4970.06 2798
4970.72 2756
4971.39 2655
4972.05 2461
4972.72 2505
4973.38 2627
4974.05 2811
4974.71 2925
4975.38 2712
4976.05 2705
4976.71 2575
4977.38 2646
4978.04 2525
4978.71 2566
4979.37 2655
4980.04 2719
4980.70 2774
4981.37 2705
4982.04 2502
4982.70 2432
4983.37 2507
4984.03 2323
4984.70 2444
4985.37 2460
4986.03 2298
4986.70 2304
4987.36 2421
4988.03 2404
4988.70 2521
4989.36 2495
4990.03 2511
4990.70 2285
4991.36 2336
4992.03 2485
4992.69 2379
4993.36 2456
4994.03 2363
4994.69 2261
4995.36 2258
4996.03 2364
4996.69 2099
4997.36 2226
4998.03 2249
4998.70 2230
4999.36 2078
5000.03 1888
5000.70 1842
5001.36 1897
5002.03 1883
5002.70 1927
5003.37 1958
5004.03 2019
5004.70 1858
5005.37 1866
5006.03 1922
5006.70 2112
5007.37 2098
5008.04 1957
5008.70 2093
5009.37 2217
5010.04 2218
5010.71 2172
5011.38 1988
5012.04 2112
5012.71 2035
5013.38 2039
5014.05 1970
5014.72 2012
5015.38 1954
5016.05 2040
5016.72 2065
5017.39 1860
5018.06 1795
5018.72 1997
5019.39 2012
5020.06 1915
5020.73 2088
5021.40 2250
5022.07 2243
5022.73 2519
5023.40 2438
5024.07 2291
5024.74 2314
5025.41 2514
5026.08 2581
5026.75 2509
5027.42 2404
5028.08 2434
5028.75 2369
5029.42 2207
5030.09 2374
5030.76 2201
5031.43 2273
5032.10 2216
5032.77 2075
5033.44 2030
5034.11 1998
5034.78 1933
5035.45 1993
5036.11 2157
5036.78 2113
5037.45 1852
5038.12 1949
5038.79 1959
5039.46 1996
5040.13 2027
5040.80 1999
5041.47 1874
5042.14 2013
5042.81 1903
5043.48 1875
5044.15 1825
5044.82 2055
5045.49 2177
5046.16 2092
5046.83 1978
5047.50 1842
5048.17 1911
5048.84 2088
5049.51 1907
5050.18 1884
5050.85 1859
5051.52 2007
5052.19 1967
5052.86 1919
5053.54 2019
5054.21 1957
5054.88 1879
5055.55 2036
5056.22 1895
5056.89 1829
5057.56 1857
5058.23 1906
5058.90 1942
5059.57 1987
5060.24 1945
5060.91 1934
5061.59 1964
5062.26 1887
5062.93 1963
5063.60 2019
5064.27 2042
5064.94 2049
5065.61 2000
5066.28 1973
5066.96 2002
5067.63 1853
5068.30 1975
5068.97 1899
5069.64 1978
5070.31 1997
5070.99 2120
5071.66 2010
5072.33 1927
5073.00 1836
5073.67 2068
5074.35 1860
5075.02 1989
5075.69 1966
5076.36 2015
5077.03 2166
5077.71 2222
5078.38 2227
5079.05 2399
5079.72 2292
5080.39 2244
5081.07 2418
5081.74 2390
5082.41 2381
5083.08 2512
5083.76 2436
5084.43 2296
5085.10 2304
5085.78 2330
5086.45 2318
5087.12 2307
5087.79 2406
5088.47 2351
5089.14 2574
5089.81 2503
5090.49 2769
5091.16 2871
5091.83 2799
5092.51 2570
5093.18 2608
5093.85 2648
5094.52 2579
5095.20 2503
5095.87 2459
5096.54 2534
5097.22 2366
5097.89 2347
5098.57 2129
5099.24 2033
5099.91 2052
5100.59 2121
5101.26 2191
5101.93 2062
5102.61 2113
5103.28 1998
5103.96 2147
5104.63 2193
5105.30 2163
5105.98 2279
5106.65 2189
5107.33 1923
5108.00 2176
5108.67 2154
5109.35 2111
5110.02 2116
5110.70 2005
5111.37 1995
5112.05 1932
5112.72 1923
5113.40 1916
5114.07 1883
5114.74 2030
5115.42 2117
5116.09 1962
5116.77 1959
5117.44 2210
5118.12 2193
5118.79 2138
5119.47 2188
5120.14 2235
5120.82 2216
5121.49 2236
5122.17 2127
5122.84 2185
5123.52 2366
5124.19 2315
5124.87 2138
5125.54 2159
5126.22 2135
5126.90 2153
5127.57 2119
5128.25 2155
5128.92 2153
5129.60 2243
5130.27 2351
5130.95 2326
5131.62 2291
5132.30 2344
5132.98 2444
5133.65 2451
5134.33 2375
5135.00 2437
5135.68 2163
5136.36 2168
5137.03 2109
5137.71 1868
5138.38 1922
5139.06 1912
5139.74 1800
5140.41 1910
5141.09 1970
5141.77 1952
5142.44 1827
5143.12 1745
5143.80 1909
5144.47 2077
5145.15 1950
5145.83 1896
5146.50 1894
5147.18 1691
5147.86 1790
5148.53 1800
5149.21 1791
5149.89 1677
5150.56 1738
5151.24 1728
5151.92 1753
5152.60 1788
5153.27 1754
5153.95 1767
5154.63 1595
5155.30 1646
5155.98 1663
5156.66 1645
5157.34 1734
5158.01 1661
5158.69 1866
5159.37 1780
5160.05 1755
5160.72 1681
5161.40 1614
5162.08 1608
5162.76 1576
5163.44 1850
5164.11 1779
5164.79 1747
5165.47 1600
5166.15 1677
5166.83 1777
5167.50 1752
5168.18 1695
5168.86 1626
5169.54 1727
5170.22 1739
5170.89 1669
5171.57 1721
5172.25 1660
5172.93 1743
5173.61 1665
5174.29 1698
5174.97 1713
5175.64 1725
5176.32 1744
5177.00 1755
5177.68 1618
5178.36 1677
5179.04 1909
5179.72 1935
5180.40 1851
5181.08 2090
5181.75 2019
5182.43 1900
5183.11 2024
5183.79 2110
5184.47 2046
5185.15 1961
5185.83 1888
5186.51 1903
5187.19 1805
5187.87 1761
5188.55 1653
5189.23 1810
5189.91 1750
5190.59 1736
5191.27 1756
5191.95 1759
5192.63 1695
5193.31 1721
5193.98 1698
5194.66 1802
5195.34 1701
5196.02 1803
5196.70 1962
5197.38 2020
5198.07 1893
5198.75 1829
5199.43 1686
5200.11 1788
5200.79 1807
5201.47 1881
5202.15 1929
5202.83 1836
5203.51 1989
5204.19 2100
5204.87 1835
5205.55 1919
5206.23 1824
5206.91 1971
5207.59 1829
5208.27 1883
5208.95 2016
5209.63 1999
5210.31 1930
5211.00 1952
5211.68 1958
5212.36 2136
5213.04 2085
5213.72 2055
5214.40 1909
5215.08 2052
5215.76 2037
5216.45 2006
5217.13 1966
5217.81 1923
5218.49 2125
5219.17 2139
5219.85 2058
5220.53 2090
5221.22 2118
5221.90 2067
5222.58 2188
5223.26 2194
5223.94 2008
5224.62 2125
5225.31 2224
5225.99 2094
5226.67 1983
5227.35 1878
5228.03 2175
5228.72 2079
5229.40 2094
5230.08 1930
5230.76 1987
5231.45 1976
5232.13 1993
5232.81 1863
5233.49 1952
5234.18 2000
5234.86 1901
5235.54 1966
5236.22 1935
5236.91 2147
5237.59 2017
5238.27 2210
5238.95 2189
5239.64 2235
5240.32 2372
5241.00 2419
5241.69 2300
5242.37 2196
5243.05 2107
5243.73 2413
5244.42 2400
5245.10 2199
5245.78 2334
5246.47 2344
5247.15 2321
5247.83 2310
5248.52 2276
5249.20 2337
5249.88 2418
5250.57 2344
5251.25 2412
5251.94 2516
5252.62 2412
5253.30 2377
5253.99 2523
5254.67 2335
5255.35 2238
5256.04 2175
5256.72 2104
5257.41 2033
5258.09 1908
5258.77 1898
5259.46 1846
5260.14 1907
5260.83 2055
5261.51 2020
5262.20 2082
5262.88 2139
5263.56 2206
5264.25 2055
5264.93 2276
5265.62 2148
5266.30 1877
5266.99 1996
5267.67 1999
5268.36 2175
5269.04 2174
5269.73 1987
5270.41 2064
5271.10 1966
5271.78 1963
5272.47 1922
5273.15 1853
5273.84 1932
5274.52 1871
5275.21 1860
5275.89 1799
5276.58 1846
5277.26 1930
5277.95 1971
5278.63 1825
5279.32 1861
5280.00 1861
5280.69 1899
5281.37 1933
5282.06 1717
5282.75 1850
5283.43 1831
5284.12 1820
5284.80 1951
5285.49 2012
5286.17 2024
5286.86 1806
5287.55 1912
5288.23 1811
5288.92 1792
5289.60 1731
5290.29 1731
5290.98 1838
5291.66 1927
5292.35 1870
5293.04 1699
5293.72 1774
5294.41 1834
5295.10 1841
5295.78 1933
5296.47 2122
5297.15 2006
5297.84 1906
5298.53 1799
5299.21 1750
5299.90 1985
5300.59 1956
5301.28 1979
5301.96 2017
5302.65 1980
5303.34 2013
5304.02 1907
5304.71 1922
5305.40 2118
5306.08 2127
5306.77 2022
5307.46 2084
5308.15 2076
5308.83 2229
5309.52 2189
5310.21 2207
5310.90 2445
5311.58 2353
5312.27 2284
5312.96 2319
5313.65 2166
5314.33 2193
5315.02 2233
5315.71 2284
5316.40 2290
5317.09 2252
5317.77 2319
5318.46 2292
5319.15 2185
5319.84 2401
5320.53 2483
5321.21 2858
5321.90 2783
5322.59 2537
5323.28 2533
5323.97 2341
5324.65 2455
5325.34 2166
5326.03 2166
5326.72 2220
5327.41 2307
5328.10 2331
5328.79 2383
5329.47 2362
5330.16 2400
5330.85 2345
5331.54 2271
5332.23 2241
5332.92 2348
5333.61 2293
5334.30 2127
5334.99 1887
5335.67 1927
5336.36 2087
5337.05 2061
5337.74 2036
5338.43 1999
5339.12 1849
5339.81 1786
5340.50 1936
5341.19 1900
5341.88 1906
5342.57 2081
5343.26 1940
5343.95 1943
5344.64 1943
5345.33 1956
5346.02 2092
5346.71 2100
5347.40 2072
5348.09 2005
5348.78 2014
5349.47 2091
5350.16 1994
5350.85 1962
5351.54 1921
5352.23 1909
5352.92 1870
5353.61 2056
5354.30 1848
5354.99 1778
5355.68 1784
5356.37 1779
5357.06 1898
5357.75 1855
5358.44 1839
5359.13 1870
5359.82 1878
5360.51 2013
5361.20 1991
5361.89 1982
5362.58 1995
5363.27 2056
5363.97 2041
5364.66 2018
5365.35 1914
5366.04 1992
5366.73 1979
5367.42 1893
5368.11 1975
5368.80 2021
5369.49 1929
5370.19 1910
5370.88 1875
5371.57 1752
5372.26 1884
5372.95 1910
5373.64 1709
5374.33 1691
5375.03 1736
5375.72 1612
5376.41 1638
5377.10 1736
5377.79 1714
5378.49 1794
5379.18 1793
5379.87 1735
5380.56 1659
5381.25 1722
5381.95 1781
5382.64 1589
5383.33 1770
5384.02 1715
5384.71 1689
5385.41 1716
5386.10 1617
5386.79 1500
5387.48 1622
5388.18 1802
5388.87 1841
5389.56 1844
5390.25 1812
5390.95 1936
5391.64 1953
5392.33 1746
5393.02 1960
5393.72 1780
5394.41 1801
5395.10 1611
5395.80 1734
5396.49 1708
5397.18 1664
5397.88 1576
5398.57 1568
5399.26 1656
5399.95 1723
5400.65 1691
5401.34 1704
5402.03 1635
5402.73 1617
5403.42 1675
5404.12 1754
5404.81 1691
5405.50 1621
5406.20 1732
5406.89 1543
5407.58 1624
5408.28 1756
5408.97 1675
5409.66 1790
5410.36 1721
5411.05 1621
5411.75 1645
5412.44 1661
5413.13 1679
5413.83 1630
5414.52 1686
5415.22 1771
5415.91 1818
5416.61 1538
5417.30 1653
5417.99 1674
5418.69 1612
5419.38 1749
5420.08 1664
5420.77 1700
5421.47 1637
5422.16 1829
5422.86 1744
5423.55 1741
5424.25 1774
5424.94 1702
5425.64 1692
5426.33 1676
5427.03 1957
5427.72 1852
5428.42 1667
5429.11 1700
5429.81 1870
5430.50 1772
5431.20 1682
5431.89 1764
5432.59 1771
5433.28 1859
5433.98 1883
5434.67 2043
5435.37 2089
5436.06 2100
5436.76 2171
5437.46 2288
5438.15 2184
5438.85 2257
5439.54 2276
5440.24 2489
5440.93 2395
5441.63 2138
5442.33 2047
5443.02 2172
5443.72 2191
5444.41 2179
5445.11 2278
5445.81 2217
5446.50 2231
5447.20 2203
5447.90 2114
5448.59 2142
5449.29 2120
5449.98 2194
5450.68 2141
5451.38 2271
5452.07 2454
5452.77 2326
5453.47 2226
5454.16 2159
5454.86 2251
5455.56 2298
5456.25 2241
5456.95 2274
5457.65 2280
5458.35 2233
5459.04 2101
5459.74 2264
5460.44 2246
5461.13 2416
5461.83 2352
5462.53 2214
5463.23 2287
5463.92 2229
5464.62 2440
5465.32 2519
5466.02 2587
5466.71 2571
5467.41 2466
5468.11 2492
5468.81 2480
5469.50 2363
5470.20 2380
5470.90 2434
5471.60 2631
5472.29 2588
5472.99 2726
5473.69 2883
5474.39 2863
5475.09 2941
5475.78 3093
5476.48 3047
5477.18 3256
5477.88 3301
5478.58 3660
5479.28 4026
5479.97 4405
5480.67 5072
5481.37 5296
5482.07 5590
5482.77 5538
5483.47 5677
5484.17 5393
5484.86 4895
5485.56 4372
5486.26 4197
5486.96 4113
5487.66 4032
5488.36 3672
5489.06 3646
5489.76 3774
5490.45 3718
5491.15 3602
5491.85 3926
5492.55 4007
5493.25 4174
5493.95 4082
5494.65 4021
5495.35 4199
5496.05 4389
5496.75 4418
5497.45 4604
5498.15 5345
5498.85 5851
5499.55 6706
5500.25 7187
5500.95 7923
5501.65 9096
5502.35 9933
5503.04 9788
5503.74 9628
5504.44 9126
5505.14 8397
5505.84 7309
5506.54 6451
5507.24 5499
5507.94 5103
5508.65 4841
5509.35 4578
5510.05 4464
5510.75 4450
5511.45 4255
5512.15 3983
5512.85 3867
5513.55 4017
5514.25 3870
5514.95 3791
5515.65 3559
5516.35 3409
5517.05 3456
5517.75 3625
5518.45 3361
5519.15 3175
5519.85 2991
5520.56 2799
5521.26 2928
5521.96 2830
5522.66 2686
5523.36 2613
5524.06 2662
5524.76 2706
5525.46 2626
5526.16 2446
5526.87 2373
5527.57 2452
5528.27 2577
5528.97 2441
5529.67 2278
5530.37 2385
5531.07 2304
5531.78 2112
5532.48 2191
5533.18 2164
5533.88 2192
5534.58 2255
5535.29 2169
5535.99 2289
5536.69 2243
5537.39 2243
5538.09 2009
5538.80 2032
5539.50 2018
5540.20 1935
5540.90 2076
5541.60 2077
5542.31 2193
5543.01 2282
5543.71 2051
5544.41 1991
5545.12 2174
5545.82 2064
5546.52 2104
5547.22 2024
5547.93 2136
5548.63 2054
5549.33 2107
5550.04 1997
5550.74 2066
5551.44 2131
5552.14 2219
5552.85 2160
5553.55 2109
5554.25 2108
5554.96 1986
5555.66 1881
5556.36 2056
5557.07 2040
5557.77 2029
5558.47 2165
5559.18 2170
5559.88 1963
5560.58 1966
5561.29 1977
5561.99 2092
5562.69 2294
5563.40 2210
5564.10 2219
5564.80 2243
5565.51 2341
5566.21 2414
5566.92 2596
5567.62 2488
5568.32 2362
5569.03 2311
5569.73 2231
5570.44 2042
5571.14 2038
5571.84 2089
5572.55 2309
5573.25 2139
5573.96 2003
5574.66 2017
5575.37 2006
5576.07 2013
5576.78 2080
5577.48 2148
5578.18 2066
5578.89 2082
5579.59 2044
5580.30 2004
5581.00 1955
5581.71 1994
5582.41 1969
5583.12 2029
5583.82 2008
5584.53 1951
5585.23 1951
5585.94 1757
5586.64 1861
5587.35 1905
5588.05 1931
5588.76 1936
5589.46 1912
5590.17 1884
5590.88 1721
5591.58 1906
5592.29 1960
5592.99 1835
5593.70 1761
5594.40 1815
5595.11 1826
5595.81 1760
5596.52 1738
5597.23 1763
5597.93 1899
5598.64 1782
5599.34 1803
5600.05 1737
5600.76 1912
5601.46 1898
5602.17 1900
5602.87 1834
5603.58 1880
5604.29 1951
5604.99 1831
5605.70 1775
5606.41 1771
5607.11 1834
5607.82 1876
5608.52 1821
5609.23 1835
5609.94 1806
5610.64 1882
5611.35 1839
5612.06 1894
5612.76 1963
5613.47 1916
5614.18 1837
5614.89 1848
5615.59 1873
5616.30 1972
5617.01 1856
5617.71 1878
5618.42 1838
5619.13 1720
5619.84 1735
5620.54 1668
5621.25 1718
5621.96 1768
5622.66 1767
5623.37 1649
5624.08 1721
5624.79 1911
5625.49 1968
5626.20 2011
5626.91 1865
5627.62 1935
5628.33 2064
5629.03 2331
5629.74 2074
5630.45 1977
5631.16 1992
5631.87 1939
5632.57 1855
5633.28 1823
5633.99 1799
5634.70 1885
5635.41 1981
5636.11 1989
5636.82 1923
5637.53 1800
5638.24 1756
5638.95 1863
5639.66 1933
5640.36 2125
5641.07 2170
5641.78 2012
5642.49 2022
5643.20 2096
5643.91 1991
5644.62 1848
5645.33 1935
5646.03 1877
5646.74 1894
5647.45 1854
5648.16 1761
5648.87 1796
5649.58 1880
5650.29 1874
5651.00 1882
5651.71 1891
5652.42 1944
5653.13 2066
5653.84 1968
5654.54 1997
5655.25 1957
5655.96 2175
5656.67 2043
5657.38 2159
5658.09 2319
5658.80 2329
5659.51 2214
5660.22 2212
5660.93 2181
5661.64 2245
5662.35 2184
5663.06 2003
5663.77 1887
5664.48 1917
5665.19 1882
5665.90 1772
5666.61 1694
5667.32 1870
5668.03 1980
5668.74 1830
5669.45 1709
5670.16 1726
5670.87 1852
5671.58 1858
5672.29 1872
5673.01 1986
5673.72 1938
5674.43 1853
5675.14 1797
5675.85 1728
5676.56 1683
5677.27 1598
5677.98 1679
5678.69 1675
5679.40 1534
5680.11 1703
5680.82 1683
5681.54 1731
5682.25 1783
5682.96 1890
5683.67 1970
5684.38 1972
5685.09 1924
5685.80 1951
5686.51 1798
5687.23 1766
5687.94 1721
5688.65 1943
5689.36 1837
5690.07 1719
5690.78 1770
5691.50 1863
5692.21 1868
5692.92 1795
5693.63 1798
5694.34 1723
5695.06 1743
5695.77 1836
5696.48 1567
5697.19 1637
5697.90 1672
5698.62 1655
5699.33 1782
5700.04 1749
5700.75 1581
5701.46 1612
5702.18 1603
5702.89 1537
5703.60 1662
5704.31 1638
5705.03 1768
5705.74 1718
5706.45 1667
5707.17 1550
5707.88 1557
5708.59 1529
5709.30 1608
5710.02 1549
5710.73 1516
5711.44 1488
5712.16 1472
5712.87 1521
5713.58 1479
5714.30 1495
5715.01 1599
5715.72 1526
5716.43 1566
5717.15 1607
5717.86 1520
5718.58 1525
5719.29 1609
5720.00 1640
5720.72 1635
5721.43 1540
5722.14 1633
5722.86 1673
5723.57 1478
5724.28 1569
5725.00 1516
5725.71 1421
5726.43 1528
5727.14 1619
5727.85 1641
5728.57 1642
5729.28 1632
5730.00 1515
5730.71 1585
5731.42 1570
5732.14 1621
5732.85 1508
5733.57 1527
5734.28 1549
5735.00 1379
5735.71 1457
5736.43 1449
5737.14 1444
5737.85 1541
5738.57 1443
5739.28 1526
5740.00 1604
5740.71 1565
5741.43 1491
5742.14 1456
5742.86 1442
5743.57 1476
5744.29 1456
5745.00 1408
5745.72 1461
5746.43 1513
5747.15 1396
5747.86 1467
5748.58 1431
5749.30 1375
5750.01 1374
5750.73 1393
5751.44 1506
5752.16 1517
5752.87 1567
5753.59 1437
5754.30 1431
5755.02 1473
5755.74 1473
5756.45 1425
5757.17 1391
5757.88 1365
5758.60 1346
5759.31 1457
5760.03 1500
5760.75 1366
5761.46 1378
5762.18 1454
5762.90 1363
5763.61 1323
5764.33 1508
5765.04 1422
5765.76 1540
5766.48 1527
5767.19 1426
5767.91 1504
5768.63 1311
5769.34 1332
5770.06 1412
5770.78 1376
5771.49 1413
5772.21 1536
5772.93 1519
5773.64 1437
5774.36 1441
5775.08 1414
5775.79 1598
5776.51 1631
5777.23 1621
5777.95 1505
5778.66 1572
5779.38 1519
5780.10 1528
5780.81 1507
5781.53 1642
5782.25 1455
5782.97 1459
5783.68 1415
5784.40 1521
5785.12 1624
5785.84 1562
5786.55 1514
5787.27 1523
5787.99 1511
5788.71 1411
5789.43 1552
5790.14 1495
5790.86 1373
5791.58 1409
5792.30 1456
5793.02 1438
5793.73 1424
5794.45 1520
5795.17 1616
5795.89 1481
5796.61 1516
5797.33 1478
5798.04 1586
5798.76 1613
5799.48 1562
5800.20 1512
5800.92 1470
5801.64 1634
5802.36 1691
5803.07 1827
5803.79 1653
5804.51 1752
5805.23 1733
5805.95 1637
5806.67 1720
5807.39 1621
5808.11 1533
5808.82 1675
5809.54 1634
5810.26 1640
5810.98 1673
5811.70 1595
5812.42 1625
5813.14 1528
5813.86 1480
5814.58 1572
5815.30 1556
5816.02 1621
5816.74 1634
5817.46 1660
5818.18 1606
5818.90 1581
5819.62 1770
5820.34 1778
5821.06 1907
5821.78 2126
5822.50 2092
5823.22 2121
5823.94 2087
5824.66 2195
5825.38 2111
5826.10 2172
5826.82 2005
5827.54 1976
5828.26 1950
5828.98 1893
5829.70 1768
5830.42 1663
5831.14 1526
5831.86 1532
5832.58 1537
5833.30 1656
5834.02 1497
5834.74 1513
5835.46 1483
5836.18 1445
5836.90 1499
5837.62 1623
5838.34 1545
5839.07 1485
5839.79 1706
5840.51 1591
5841.23 1480
5841.95 1454
5842.67 1598
5843.39 1568
5844.11 1659
5844.83 1616
5845.56 1696
5846.28 1561
5847.00 1409
5847.72 1575
5848.44 1783
5849.16 1607
5849.88 1539
5850.61 1725
5851.33 1596
5852.05 1579
5852.77 1655
5853.49 1570
5854.22 1518
5854.94 1649
5855.66 1581
5856.38 1632
5857.10 1700
5857.83 1577
5858.55 1698
5859.27 1484
5859.99 1542
5860.71 1625
5861.44 1600
5862.16 1769
5862.88 1783
5863.60 1858
5864.33 1789
5865.05 1856
5865.77 1776
5866.49 1937
5867.22 1875
5867.94 1873
5868.66 1702
5869.38 1560
5870.11 1619
5870.83 1638
5871.55 1540
5872.28 1503
5873.00 1562
5873.72 1460
5874.45 1596
5875.17 1521
5875.89 1677
5876.62 1661
5877.34 1545
5878.06 1461
5878.79 1589
5879.51 1537
5880.23 1489
5880.96 1499
5881.68 1634
5882.40 1609
5883.13 1603
5883.85 1676
5884.57 1774
5885.30 1745
5886.02 1699
5886.75 1726
5887.47 1563
5888.19 1625
5888.92 1609
5889.64 1682
5890.37 1773
5891.09 1574
5891.81 1529
5892.54 1499
5893.26 1475
5893.99 1581
5894.71 1489
5895.44 1551
5896.16 1652
5896.88 1496
5897.61 1450
5898.33 1474
5899.06 1547
5899.78 1437
5900.51 1514
5901.23 1382
5901.96 1443
5902.68 1504
5903.41 1500
5904.13 1541
5904.86 1538
5905.58 1618
5906.31 1532
5907.03 1507
5907.76 1528
5908.48 1570
5909.21 1494
5909.93 1530
5910.66 1569
5911.38 1647
5912.11 1633
5912.83 1619
5913.56 1507
5914.29 1556
5915.01 1429
5915.74 1514
5916.46 1643
5917.19 1598
5917.91 1626
5918.64 1565
5919.37 1664
5920.09 1760
5920.82 1613
5921.54 1692
5922.27 1670
5923.00 1800
5923.72 1810
5924.45 1691
5925.17 1790
5925.90 1908
5926.63 1902
5927.35 1901
5928.08 1826
5928.81 1822
5929.53 1932
5930.26 1990
5930.99 2072
5931.71 2212
5932.44 2164
5933.17 2061
5933.89 2183
5934.62 2357
5935.35 2251
5936.07 2144
5936.80 2224
5937.53 2132
5938.25 2221
5938.98 2261
5939.71 2217
5940.44 2279
5941.16 2309
5941.89 2198
5942.62 2308
5943.35 2297
5944.07 2293
5944.80 2267
5945.53 2325
5946.26 2282
5946.98 2429
5947.71 2556
5948.44 2587
5949.17 2598
5949.89 2649
5950.62 2671
5951.35 2957
5952.08 2950
5952.80 3201
5953.53 3412
5954.26 3430
5954.99 3530
5955.72 3411
5956.45 3150
5957.17 3148
5957.90 3132
5958.63 3175
5959.36 3213
5960.09 3110
5960.82 3200
5961.54 3278
5962.27 3323
5963.00 3409
5963.73 3520
5964.46 3786
5965.19 3975
5965.92 4099
5966.64 4419
5967.37 5167
5968.10 5806
5968.83 5816
5969.56 5612
5970.29 5529
5971.02 5395
5971.75 4906
5972.48 4606
5973.21 4465
5973.93 3965
5974.66 4008
5975.39 3875
5976.12 3773
5976.85 3973
5977.58 3801
5978.31 3752
5979.04 3967
5979.77 3983
5980.50 3985
5981.23 4251
5981.96 4411
5982.69 4471
5983.42 4451
5984.15 4422
5984.88 4515
5985.61 4536
5986.34 4345
5987.07 4187
5987.80 4279
5988.53 4385
5989.26 4320
5989.99 4446
5990.72 4403
5991.45 4298
5992.18 4204
5992.91 4342
5993.64 4460
5994.37 4433
5995.10 4709
5995.83 4834
5996.56 4674
5997.29 4614
5998.02 4651
5998.75 4564
5999.49 4782
6000.22 4877
6000.95 4525
6001.68 4697
6002.41 4631
6003.14 4530
6003.87 4427
6004.60 4439
6005.33 4309
6006.06 4340
6006.80 4493
6007.53 4917
6008.26 5624
6008.99 6197
6009.72 7146
6010.45 7898
6011.18 9037
6011.92 10093
6012.65 11486
6013.38 12830
6014.11 13560
6014.84 14267
6015.57 14057
6016.31 13800
6017.04 12905
6017.77 12051
6018.50 11065
6019.23 9472
6019.97 8077
6020.70 7021
6021.43 6279
6022.16 5504
6022.89 5018
6023.63 4395
6024.36 4028
6025.09 3824
6025.82 3547
6026.56 3628
6027.29 3513
6028.02 3454
6028.75 3187
6029.49 3262
6030.22 3173
6030.95 2929
6031.68 3006
6032.42 2903
6033.15 3039
6033.88 2937
6034.62 2855
6035.35 2943
6036.08 2762
6036.81 2933
6037.55 2979
6038.28 2827
6039.01 2986
6039.75 3091
6040.48 3229
6041.21 3114
6041.95 3216
6042.68 3403
6043.41 3408
6044.15 3375
6044.88 3424
6045.61 3513
6046.35 3398
6047.08 3482
6047.82 3573
6048.55 3427
6049.28 3581
6050.02 3642
6050.75 3777
6051.49 3848
6052.22 3926
6052.95 4182
6053.69 4522
6054.42 4894
6055.16 4682
6055.89 4635
6056.62 4258
6057.36 4263
6058.09 3907
6058.83 3754
6059.56 3737
6060.30 3501
6061.03 3410
6061.77 3380
6062.50 3310
6063.23 3496
6063.97 3400
6064.70 3132
6065.44 3136
6066.17 3195
6066.91 3033
6067.64 2968
6068.38 3214
6069.11 3222
6069.85 3241
6070.58 2991
6071.32 2866
6072.05 2904
6072.79 2876
6073.52 2860
6074.26 2844
6075.00 2665
6075.73 2588
6076.47 2611
6077.20 2789
6077.94 2835
6078.67 2836
6079.41 2769
6080.14 2745
6080.88 2776
6081.62 2578
6082.35 2421
6083.09 2406
6083.82 2656
6084.56 2570
6085.30 2478
6086.03 2566
6086.77 2298
6087.50 2285
6088.24 2249
6088.98 2131
6089.71 2357
6090.45 2290
6091.19 2347
6091.92 2323
6092.66 2411
6093.39 2487
6094.13 2377
6094.87 2320
6095.60 2235
6096.34 2416
6097.08 2418
6097.81 2281
6098.55 2219
6099.29 2278
6100.03 2346
6100.76 2359
6101.50 2489
6102.24 2409
6102.97 2308
6103.71 2302
6104.45 2271
6105.18 2229
6105.92 2206
6106.66 2415
6107.40 2564
6108.13 2540
6108.87 2387
6109.61 2321
6110.35 2328
6111.08 2472
6111.82 2536
6112.56 2508
6113.30 2551
6114.03 2675
6114.77 2690
6115.51 2652
6116.25 2768
6116.99 2753
6117.72 2749
6118.46 2785
6119.20 2486
6119.94 2484
6120.68 2600
6121.41 2643
6122.15 2482
6122.89 2571
6123.63 2668
6124.37 2723
6125.11 2756
6125.84 2509
6126.58 2667
6127.32 2691
6128.06 2665
6128.80 2718
6129.54 2584
6130.28 2702
6131.02 2637
6131.75 2749
6132.49 2801
6133.23 2837
6133.97 2809
6134.71 2893
6135.45 2861
6136.19 2801
6136.93 3046
6137.67 3073
6138.41 3082
6139.14 3058
6139.88 3151
6140.62 3165
6141.36 3156
6142.10 3150
6142.84 3257
6143.58 3165
6144.32 3026
6145.06 3056
6145.80 3117
6146.54 3025
6147.28 2859
6148.02 2874
6148.76 2969
6149.50 2797
6150.24 2724
6150.98 2830
6151.72 2876
6152.46 2905
6153.20 2801
6153.94 2721
6154.68 2912
6155.42 2959
6156.16 2857
6156.90 2942
6157.64 3012
6158.38 3091
6159.12 2993
6159.86 3026
6160.60 3084
6161.34 3136
6162.08 3125
6162.82 3416
6163.57 3633
6164.31 3787
6165.05 3921
6165.79 3999
6166.53 4329
6167.27 4532
6168.01 4565
6168.75 4749
6169.49 4931
6170.23 4935
6170.98 5016
6171.72 4846
6172.46 4750
6173.20 4716
6173.94 4594
6174.68 4316
6175.42 4153
6176.16 4213
6176.91 4006
6177.65 3899
6178.39 3879
6179.13 3913
6179.87 4050
6180.61 4210
6181.36 4377
6182.10 4257
6182.84 4329
6183.58 4453
6184.32 4353
6185.07 4334
6185.81 4378
6186.55 4663
6187.29 4896
6188.03 4757
6188.78 4587
6189.52 4719
6190.26 4776
6191.00 4731
6191.75 5071
6192.49 5168
6193.23 5376
6193.97 5611
6194.72 5589
6195.46 5674
6196.20 5761
6196.94 5697
6197.69 5769
6198.43 5850
6199.17 5834
6199.92 5578
6200.66 5539
6201.40 5717
6202.15 5932
6202.89 6188
6203.63 6391
6204.37 6938
6205.12 7877
6205.86 9348
6206.60 11762
6207.35 14863
6208.09 18462
6208.83 22162
6209.58 25066
6210.32 28315
6211.07 30142
6211.81 31089
6212.55 30574
6213.30 29073
6214.04 26914
6214.78 23877
6215.53 19959
6216.27 16748
6217.02 13867
6217.76 11305
6218.50 9583
6219.25 8511
6219.99 7396
6220.74 6914
6221.48 6323
6222.22 6506
6222.97 6392
6223.71 6355
6224.46 6617
6225.20 7068
6225.95 7403
6226.69 7780
6227.44 7473
6228.18 7204
6228.92 7153
6229.67 6425
6230.41 6023
6231.16 5546
6231.90 4617
6232.65 4029
6233.39 3589
6234.14 3595
6234.88 3372
6235.63 3403
6236.37 3570
6237.12 3539
6237.86 3773
6238.61 3749
6239.35 3931
6240.10 3971
6240.85 3937
6241.59 4002
6242.34 4114
6243.08 4096
6243.83 3839
6244.57 3679
6245.32 3729
6246.06 3813
6246.81 3596
6247.56 3660
6248.30 3737
6249.05 3469
6249.79 3559
6250.54 3532
6251.29 3522
6252.03 3442
6252.78 3598
6253.52 3566
6254.27 3518
6255.02 3484
6255.76 3596
6256.51 3667
6257.26 3674
6258.00 3754
6258.75 3675
6259.49 3881
6260.24 3704
6260.99 3707
6261.73 3579
6262.48 3589
6263.23 3577
6263.97 3301
6264.72 3173
6265.47 3256
6266.21 3234
6266.96 3106
6267.71 2970
6268.46 3026
6269.20 3042
6269.95 3071
6270.70 3126
6271.44 3050
6272.19 3048
6272.94 3022
6273.69 2973
6274.43 2972
6275.18 3072
6275.93 3019
6276.68 3001
6277.42 2990
6278.17 2727
6278.92 2901
6279.67 2772
6280.41 2759
6281.16 2768
6281.91 2669
6282.66 2682
6283.41 2635
6284.15 2650
6284.90 2692
6285.65 2653
6286.40 2573
6287.15 2599
6287.89 2589
6288.64 2586
6289.39 2488
6290.14 2571
6290.89 2514
6291.64 2428
6292.38 2401
6293.13 2562
6293.88 2495
6294.63 2335
6295.38 2375
6296.13 2441
6296.88 2386
6297.62 2404
6298.37 2509
6299.12 2619
6299.87 2281
6300.62 2347
6301.37 2406
6302.12 2369
6302.87 2335
6303.62 2414
6304.37 2400
6305.11 2471
6305.86 2447
6306.61 2429
6307.36 2416
6308.11 2489
6308.86 2508
6309.61 2551
6310.36 2702
6311.11 2719
6311.86 2817
6312.61 2901
6313.36 3066
6314.11 2847
6314.86 2792
6315.61 2947
6316.36 2948
6317.11 2695
6317.86 2680
6318.61 2735
6319.36 2594
6320.11 2644
6320.86 2456
6321.61 2581
6322.36 2563
6323.11 2357
6323.86 2332
6324.61 2367
6325.36 2399
6326.11 2374
6326.86 2200
6327.61 1999
6328.36 2150
6329.11 2052
6329.86 2073
6330.61 2032
6331.37 1978
6332.12 1996
6332.87 2065
6333.62 2101
6334.37 2049
6335.12 1923
6335.87 2087
6336.62 1981
6337.37 1949
6338.12 2149
6338.88 2084
6339.63 2213
6340.38 2220
6341.13 2217
6341.88 2188
6342.63 2087
6343.38 2065
6344.14 1995
6344.89 1905
6345.64 1952
6346.39 2231
6347.14 2084
6347.89 2066
6348.65 2090
6349.40 1944
6350.15 2018
6350.90 2166
6351.65 2124
6352.41 2340
6353.16 2448
6353.91 2540
6354.66 2655
6355.41 2679
6356.17 2658
6356.92 2744
6357.67 2697
6358.42 2602
6359.18 2549
6359.93 2415
6360.68 2294
6361.43 2300
6362.19 2247
6362.94 2213
6363.69 2115
6364.44 2157
6365.20 2152
6365.95 2231
6366.70 2095
6367.46 2001
6368.21 2062
6368.96 2077
6369.71 2153
6370.47 2079
6371.22 2078
6371.97 2161
6372.73 2077
6373.48 2042
6374.23 2048
6374.99 2123
6375.74 2096
6376.49 2047
6377.25 2205
6378.00 2150
6378.75 2179
6379.51 2196
6380.26 2252
6381.02 2405
6381.77 2310
6382.52 2411
6383.28 2355
6384.03 2370
6384.78 2336
6385.54 2351
6386.29 2256
6387.05 2131
6387.80 2063
6388.56 1864
6389.31 1835
6390.06 1905
6390.82 1883
6391.57 1915
6392.33 1880
6393.08 2002
6393.84 2072
6394.59 2013
6395.34 1969
6396.10 2043
6396.85 1985
6397.61 2005
6398.36 2037
6399.12 2053
6399.87 1895
6400.63 1915
6401.38 1912
6402.14 1894
6402.89 1967
6403.65 1933
6404.40 1897
6405.16 1885
6405.91 1971
6406.67 1986
6407.42 2016
6408.18 2050
6408.93 2098
6409.69 2150
6410.45 2359
6411.20 2098
6411.96 2000
6412.71 2066
6413.47 2303
6414.22 2235
6414.98 2105
6415.73 1933
6416.49 1919
6417.25 1870
6418.00 1831
6418.76 1930
6419.51 1793
6420.27 2005
6421.03 1887
6421.78 1851
6422.54 2064
6423.29 1957
6424.05 1924
6424.81 1878
6425.56 1898
6426.32 1946
6427.08 1969
6427.83 1876
6428.59 1736
6429.35 1812
6430.10 1828
6430.86 1917
6431.62 1977
6432.37 1922
6433.13 1941
6433.89 1989
6434.64 1910
6435.40 1943
6436.16 1955
6436.91 2013
6437.67 2139
6438.43 1973
6439.19 1951
6439.94 1926
6440.70 2028
6441.46 1978
6442.21 1895
6442.97 1853
6443.73 1816
6444.49 1821
6445.24 1904
6446.00 1911
6446.76 1952
6447.52 2032
6448.28 2099
6449.03 1960
6449.79 1882
6450.55 1882
6451.31 1844
6452.06 1946
6452.82 2019
6453.58 1846
6454.34 1868
6455.10 1952
6455.85 2119
6456.61 2007
6457.37 2072
6458.13 2060
6458.89 2036
6459.65 2112
6460.40 2191
6461.16 2138
6461.92 2133
6462.68 2156
6463.44 2147
6464.20 2191
6464.96 2157
6465.71 2118
6466.47 2113
6467.23 2178
6467.99 2273
6468.75 2261
6469.51 2226
6470.27 2247
6471.03 2387
6471.79 2378
6472.54 2262
6473.30 2220
6474.06 2371
6474.82 2306
6475.58 2326
6476.34 2419
6477.10 2313
6477.86 2489
6478.62 2429
6479.38 2564
6480.14 2702
6480.90 2664
6481.66 2523
6482.42 2522
6483.18 2726
6483.94 2880
6484.70 2915
6485.46 2887
6486.22 2873
6486.98 2977
6487.74 3005
6488.50 3092
6489.26 3199
6490.02 3190
6490.78 3284
6491.54 3300
6492.30 3300
6493.06 3576
6493.82 3712
6494.58 3804
6495.34 4061
6496.10 4117
6496.86 4100
6497.62 4259
6498.38 3923
6499.14 3999
6499.90 3987
6500.66 3996
6501.42 3922
6502.19 3591
6502.95 3634
6503.71 3660
6504.47 3831
6505.23 3857
6505.99 3861
6506.75 4162
6507.51 4137
6508.27 3960
6509.04 4183
6509.80 4420
6510.56 4517
6511.32 4616
6512.08 4443
6512.84 4569
6513.60 4642
6514.37 4636
6515.13 4819
6515.89 4765
6516.65 4743
6517.41 4732
6518.17 4830
6518.94 4881
6519.70 5159
6520.46 5361
6521.22 5598
6521.98 5850
6522.75 5988
6523.51 6524
6524.27 7171
6525.03 7587
6525.79 8425
6526.56 9156
6527.32 9837
6528.08 10603
6528.84 11203
6529.61 11246
6530.37 11297
6531.13 11203
6531.89 10886
6532.66 10739
6533.42 11271
6534.18 11997
6534.94 13313
6535.71 15201
6536.47 17950
6537.23 19985
6538.00 21977
6538.76 23283
6539.52 23197
6540.29 21649
6541.05 19665
6541.81 17196
6542.57 14852
6543.34 11920
6544.10 9745
6544.86 8384
6545.63 7030
6546.39 5900
6547.16 5141
6547.92 4967
6548.68 4489
6549.45 4351
6550.21 4037
6550.97 4017
6551.74 4066
6552.50 3972
6553.26 4086
6554.03 3759
6554.79 3869
6555.56 3793
6556.32 3608
6557.08 3337
6557.85 3304
6558.61 3330
6559.38 3254
6560.14 3614
6560.91 3654
6561.67 3799
6562.43 3872
6563.20 4178
6563.96 4826
6564.73 5009
6565.49 5352
6566.26 5372
6567.02 5378
6567.79 5197
6568.55 5014
6569.32 4919
6570.08 4803
6570.85 4715
6571.61 4428
6572.38 4239
6573.14 4163
6573.91 4086
6574.67 4078
6575.44 4077
6576.20 4197
6576.97 4414
6577.73 4510
6578.50 4574
6579.26 4530
6580.03 4414
6580.79 4409
6581.56 4659
6582.32 4444
6583.09 4364
6583.86 4525
6584.62 4249
6585.39 4259
6586.15 4278
6586.92 4198
6587.68 4196
6588.45 4419
6589.22 4494
6589.98 4623
6590.75 4903
6591.51 5086
6592.28 5467
6593.05 5622
6593.81 6306
6594.58 6573
6595.35 6726
6596.11 6922
6596.88 7026
6597.64 7135
6598.41 6922
6599.18 6499
6599.94 6108
6600.71 5881
6601.48 5391
6602.24 5006
6603.01 4639
6603.78 4573
6604.54 4414
6605.31 4380
6606.08 4303
6606.85 4130
6607.61 4364
6608.38 4348
6609.15 4368
6609.91 4423
6610.68 4531
6611.45 4296
6612.22 4354
6612.98 4314
6613.75 4164
6614.52 3965
6615.28 3808
6616.05 3710
6616.82 3638
6617.59 3333
6618.36 3486
6619.12 3332
6619.89 3376
6620.66 3365
6621.43 3437
6622.19 3591
6622.96 3543
6623.73 3487
6624.50 3471
6625.27 3401
6626.03 3321
6626.80 3217
6627.57 3064
6628.34 3229
6629.11 3127
6629.88 3355
6630.64 3354
6631.41 3353
6632.18 3450
6632.95 3585
6633.72 4059
6634.49 4327
6635.25 4579
6636.02 4708
6636.79 4858
6637.56 4889
6638.33 4692
6639.10 4626
6639.87 4450
6640.64 4160
6641.41 3861
6642.17 3501
6642.94 3485
6643.71 3373
6644.48 3347
6645.25 3095
6646.02 3024
6646.79 3169
6647.56 3101
6648.33 3168
6649.10 3218
6649.87 3146
6650.64 3128
6651.41 3311
6652.18 3399
6652.95 3420
6653.71 3475
6654.48 3789
6655.25 3772
6656.02 3614
6656.79 3418
6657.56 3617
6658.33 3695
6659.10 3625
6659.87 3506
6660.64 3282
6661.41 3079
6662.18 3197
6662.95 3094
6663.72 3007
6664.50 3109
6665.27 2958
6666.04 3033
6666.81 3100
6667.58 2978
6668.35 3231
6669.12 3031
6669.89 2952
6670.66 3109
6671.43 2977
6672.20 2985
6672.97 3064
6673.74 3121
6674.51 3054
6675.28 3002
6676.06 3095
6676.83 3084
6677.60 3150
6678.37 3269
6679.14 3160
6679.91 3322
6680.68 3400
6681.45 3482
6682.22 3523
6683.00 3568
6683.77 3645
6684.54 3885
6685.31 4078
6686.08 4447
6686.85 4702
6687.63 4603
6688.40 4699
6689.17 4297
6689.94 3916
6690.71 3853
6691.48 3538
6692.26 3196
6693.03 3153
6693.80 3312
6694.57 3204
6695.34 3181
6696.12 3018
6696.89 3071
6697.66 3054
6698.43 3087
6699.21 3169
6699.98 3070
6700.75 3103
6701.52 3063
6702.30 2853
6703.07 2893
6703.84 2918
6704.61 2827
6705.39 2914
6706.16 2870
6706.93 2903
6707.70 3083
6708.48 3051
6709.25 3019
6710.02 2984
6710.80 3013
6711.57 2973
6712.34 3006
6713.12 2897
6713.89 2802
6714.66 2693
6715.44 2650
6716.21 2713
6716.98 2713
6717.76 2669
6718.53 2904
6719.30 2712
6720.08 2583
6720.85 2605
6721.62 2627
6722.40 2766
6723.17 2817
6723.94 2670
6724.72 2680
6725.49 2684
6726.27 2894
6727.04 2711
6727.81 2752
6728.59 2810
6729.36 2705
6730.14 2744
6730.91 2650
6731.68 2819
6732.46 2741
6733.23 2688
6734.01 2792
6734.78 2849
6735.56 2901
6736.33 2937
6737.10 3025
6737.88 3045
6738.65 3010
6739.43 3145
6740.20 3276
6740.98 3163
6741.75 3033
6742.53 3041
6743.30 2971
6744.08 3052
6744.85 3238
6745.63 3201
6746.40 3136
6747.18 3305
6747.95 3482
6748.73 3446
6749.50 3599
6750.28 3756
6751.05 3756
6751.83 3939
6752.60 4406
6753.38 4779
6754.16 5171
6754.93 4928
6755.71 4773
6756.48 4611
6757.26 4255
6758.03 3985
6758.81 3626
6759.59 3437
6760.36 3175
6761.14 3082
6761.91 3279
6762.69 3064
6763.46 2772
6764.24 2868
6765.02 2817
6765.79 2850
6766.57 2789
6767.35 2748
6768.12 2880
6768.90 2700
6769.67 2785
6770.45 2782
6771.23 2891
6772.00 2771
6772.78 2693
6773.56 2700
6774.33 2663
6775.11 2562
6775.89 2605
6776.66 2738
6777.44 2562
6778.22 2574
6778.99 2763
6779.77 2552
6780.55 2519
6781.33 2469
6782.10 2483
6782.88 2460
6783.66 2247
6784.43 2358
6785.21 2360
6785.99 2357
6786.77 2347
6787.54 2423
6788.32 2160
6789.10 2207
6789.88 2376
6790.65 2215
6791.43 2240
6792.21 2340
6792.99 2503
6793.76 2408
6794.54 2402
6795.32 2397
6796.10 2386
6796.88 2430
6797.65 2330
6798.43 2185
6799.21 2420
6799.99 2362
6800.77 2335
6801.55 2373
6802.32 2408
6803.10 2341
6803.88 2261
6804.66 2529
6805.44 2638
6806.22 2764
6806.99 2640
6807.77 2793
6808.55 2679
6809.33 2641
6810.11 2714
6810.89 2449
6811.67 2363
6812.44 2468
6813.22 2565
6814.00 2500
6814.78 2529
6815.56 2661
6816.34 2686
6817.12 2693
6817.90 2815
6818.68 2793
6819.46 2758
6820.24 2868
6821.02 2739
6821.79 2715
6822.57 2703
6823.35 2784
6824.13 2679
6824.91 2654
6825.69 2655
6826.47 2565
6827.25 2488
6828.03 2425
6828.81 2520
6829.59 2542
6830.37 2438
6831.15 2458
6831.93 2435
6832.71 2353
6833.49 2559
6834.27 2562
6835.05 2529
6835.83 2322
6836.61 2289
6837.39 2320
6838.17 2524
6838.95 2333
6839.73 2546
6840.51 2483
6841.29 2404
6842.07 2379
6842.85 2252
6843.64 2284
6844.42 2351
6845.20 2400
6845.98 2429
6846.76 2600
6847.54 2693
6848.32 2587
6849.10 2759
6849.88 3304
6850.66 3575
6851.44 3831
6852.23 4171
6853.01 4358
6853.79 4601
6854.57 4508
6855.35 4187
6856.13 4113
6856.91 3659
6857.69 3487
6858.48 3129
6859.26 2897
6860.04 2704
6860.82 2695
6861.60 2605
6862.38 2487
6863.17 2587
6863.95 2459
6864.73 2550
6865.51 2705
6866.29 2773
6867.07 2943
6867.86 2962
6868.64 3189
6869.42 3144
6870.20 3157
6870.99 3114
6871.77 2828
6872.55 2977
6873.33 2947
6874.11 2743
6874.90 2695
6875.68 2820
6876.46 2990
6877.24 2932
6878.03 2980
6878.81 2865
6879.59 3042
6880.38 3192
6881.16 3230
6881.94 3241
6882.72 3340
6883.51 3512
6884.29 3649
6885.07 3799
6885.86 4084
6886.64 4814
6887.42 5361
6888.20 6136
6888.99 7067
6889.77 7558
6890.55 8012
6891.34 7942
6892.12 7378
6892.90 6898
6893.69 6038
6894.47 5557
6895.26 4620
6896.04 4270
6896.82 3977
6897.61 3807
6898.39 3616
6899.17 3468
6899.96 3365
6900.74 3361
6901.53 3327
6902.31 3233
6903.09 3467
6903.88 3392
6904.66 3433
6905.45 3399
6906.23 3218
6907.01 3358
6907.80 3324
6908.58 3133
6909.37 3047
6910.15 2990
6910.94 2827
6911.72 2808
6912.51 2886
6913.29 2899
6914.07 2865
6914.86 2516
6915.64 2739
6916.43 2739
6917.21 2745
6918.00 2852
6918.78 2693
6919.57 2685
6920.35 2920
6921.14 2812
6921.92 2796
6922.71 2657
6923.49 2586
6924.28 2609
6925.06 2531
6925.85 2776
6926.64 2690
6927.42 2593
6928.21 2892
6928.99 2607
6929.78 2717
6930.56 2802
6931.35 2602
6932.13 2664
6932.92 2666
6933.71 2727
6934.49 2814
6935.28 2874
6936.06 2813
6936.85 2863
6937.63 2979
6938.42 2965
6939.21 2911
6939.99 3087
6940.78 3294
6941.57 3395
6942.35 3616
6943.14 3919
6943.92 4018
6944.71 3972
6945.50 4253
6946.28 4374
6947.07 4291
6947.86 4446
6948.64 4754
6949.43 4790
6950.22 4794
6951.00 4924
6951.79 4662
6952.58 4531
6953.36 4417
6954.15 4185
6954.94 3874
6955.72 3853
6956.51 3702
6957.30 3774
6958.09 3774
6958.87 3667
6959.66 3731
6960.45 3712
6961.24 3821
6962.02 3897
6962.81 3826
6963.60 3902
6964.38 3936
6965.17 3892
6965.96 4091
6966.75 4095
6967.54 4220
6968.32 4423
6969.11 4654
6969.90 4916
6970.69 5023
6971.47 5100
6972.26 5365
6973.05 5370
6973.84 5224
6974.63 5118
6975.41 5138
6976.20 5216
6976.99 5114
6977.78 4996
6978.57 4944
6979.36 5053
6980.14 5203
6980.93 5644
6981.72 6405
6982.51 7558
6983.30 8843
6984.09 10882
6984.88 13908
6985.66 16797
6986.45 19887
6987.24 22231
6988.03 23902
6988.82 24098
6989.61 23232
6990.40 21283
6991.19 19073
6991.98 16428
6992.76 13490
6993.55 11212
6994.34 9184
6995.13 7679
6995.92 6641
6996.71 5991
6997.50 5415
6998.29 4873
6999.08 4610
6999.87 4656
7000.66 4756
7001.45 4757
7002.24 4616
7003.03 4879
7003.82 4976
7004.61 4811
7005.40 4843
7006.19 4405
7006.98 4024
7007.77 3575
7008.56 3397
7009.35 3248
7010.14 3017
7010.93 3002
7011.72 2941
7012.51 2952
7013.30 3113
7014.09 3404
7014.88 3479
7015.67 3638
7016.46 3669
7017.25 3727
7018.04 3435
7018.83 3325
7019.62 3259
7020.41 3082
7021.20 3240
7021.99 3131
7022.78 3123
7023.57 3046
7024.37 2929
7025.16 3034
7025.95 3160
7026.74 3186
7027.53 3108
7028.32 3178
7029.11 3156
7029.90 3134
7030.69 3146
7031.49 3067
7032.28 2924
7033.07 3041
7033.86 3038
7034.65 3052
7035.44 2980
7036.23 2954
7037.03 3038
7037.82 2965
7038.61 3155
7039.40 3251
7040.19 3322
7040.98 3494
7041.78 3643
7042.57 3646
7043.36 3712
7044.15 3925
7044.94 4165
7045.74 4247
7046.53 4155
7047.32 4323
7048.11 4704
7048.91 5240
7049.70 5697
7050.49 6167
7051.28 6884
7052.08 7312
7052.87 7658
7053.66 7431
7054.45 6881
7055.25 5947
7056.04 5126
7056.83 4677
7057.62 4362
7058.42 3972
7059.21 3902
7060.00 3665
7060.80 3562
7061.59 3722
7062.38 3443
7063.17 3505
7063.97 3718
7064.76 3570
7065.55 3495
7066.35 3459
7067.14 3275
7067.93 3191
7068.73 3241
7069.52 3176
7070.31 3123
7071.11 2879
7071.90 2845
7072.69 2787
7073.49 2721
7074.28 2592
7075.08 2588
7075.87 2601
7076.66 2548
7077.46 2529
7078.25 2701
7079.05 2708
7079.84 2483
7080.63 2620
7081.43 2508
7082.22 2512
7083.02 2481
7083.81 2257
7084.60 2316
7085.40 2280
7086.19 2206
7086.99 2187
7087.78 2150
7088.58 2141
7089.37 2137
7090.17 2083
7090.96 1981
7091.76 2130
7092.55 2170
7093.34 2173
7094.14 2253
7094.93 2105
7095.73 2093
7096.52 2105
7097.32 1968
7098.11 2010
7098.91 1990
7099.70 1925
7100.50 1910
7101.29 1989
7102.09 1991
7102.89 2033
7103.68 1942
7104.48 2038
7105.27 1949
7106.07 1967
7106.86 1890
7107.66 1840
7108.45 1752
7109.25 1765
7110.05 1821
7110.84 1871
7111.64 1853
7112.43 1904
7113.23 1973
7114.02 2116
7114.82 1966
7115.62 1940
7116.41 2038
7117.21 1945
7118.00 1982
7118.80 2145
7119.60 2100
7120.39 2071
7121.19 2055
7121.99 2018
7122.78 1952
7123.58 2005
7124.38 2040
7125.17 1984
7125.97 2090
7126.77 2097
7127.56 1935
7128.36 1836
7129.16 1920
7129.95 2060
7130.75 2045
7131.55 1999
7132.34 2071
7133.14 2042
7133.94 2078
7134.73 2119
7135.53 2023
7136.33 1999
7137.13 2053
7137.92 1976
7138.72 1947
7139.52 2087
7140.32 1926
7141.11 1852
7141.91 1736
7142.71 1721
7143.51 1735
7144.30 1666
7145.10 1748
7145.90 1683
7146.70 1589
7147.49 1584
7148.29 1634
7149.09 1790
7149.89 1768
7150.69 1737
7151.48 1639
7152.28 1633
7153.08 1574
7153.88 1616
7154.68 1680
7155.47 1661
7156.27 1660
7157.07 1781
7157.87 1764
7158.67 1896
7159.47 1886
7160.27 1891
7161.06 1891
7161.86 1795
7162.66 1722
7163.46 1613
7164.26 1609
7165.06 1603
7165.86 1615
7166.66 1541
7167.45 1524
7168.25 1548
7169.05 1582
7169.85 1571
7170.65 1391
7171.45 1539
7172.25 1567
7173.05 1465
7173.85 1456
7174.65 1518
7175.45 1496
7176.25 1483
7177.04 1445
7177.84 1490
7178.64 1428
7179.44 1479
7180.24 1404
7181.04 1298
7181.84 1330
7182.64 1411
7183.44 1369
7184.24 1421
7185.04 1449
7185.84 1386
7186.64 1372
7187.44 1420
7188.24 1395
7189.04 1357
7189.84 1421
7190.64 1404
7191.44 1429
7192.24 1404
7193.04 1333
7193.84 1332
7194.64 1321
7195.44 1434
7196.25 1294
7197.05 1246
7197.85 1343
7198.65 1382
7199.45 1449
7200.25 1409
7201.05 1512
7201.85 1480
7202.65 1452
7203.45 1444
7204.25 1330
7205.05 1282
7205.86 1308
7206.66 1291
7207.46 1318
7208.26 1328
7209.06 1378
7209.86 1307
7210.66 1321
7211.46 1382
7212.27 1364
7213.07 1333
7213.87 1361
7214.67 1354
7215.47 1301
7216.27 1348
7217.07 1399
7217.88 1329
7218.68 1335
7219.48 1320
7220.28 1384
7221.08 1487
7221.89 1415
7222.69 1437
7223.49 1426
7224.29 1467
7225.09 1441
7225.90 1448
7226.70 1523
7227.50 1469
7228.30 1513
7229.11 1453
7229.91 1461
7230.71 1360
7231.51 1341
7232.32 1378
7233.12 1282
7233.92 1240
7234.72 1306
7235.53 1218
7236.33 1239
7237.13 1263
7237.93 1297
7238.74 1293
7239.54 1127
7240.34 1219
7241.15 1245
7241.95 1191
7242.75 1240
7243.56 1231
7244.36 1226
7245.16 1196
7245.97 1197
7246.77 1131
7247.57 1174
7248.38 1311
7249.18 1209
7249.98 1235
7250.79 1166
7251.59 1320
7252.39 1245
7253.20 1284
7254.00 1215
7254.81 1228
7255.61 1260
7256.41 1221
7257.22 1241
7258.02 1247
7258.82 1383
7259.63 1289
7260.43 1251
7261.24 1370
7262.04 1350
7262.85 1236
7263.65 1283
7264.45 1459
7265.26 1326
7266.06 1270
7266.87 1199
7267.67 1233
7268.48 1329
7269.28 1256
7270.09 1234
7270.89 1307
7271.70 1332
7272.50 1296
7273.30 1297
7274.11 1169
7274.91 1183
7275.72 1235
7276.52 1265
7277.33 1238
7278.13 1261
7278.94 1286
7279.74 1246
7280.55 1221
7281.36 1264
7282.16 1285
7282.97 1259
7283.77 1219
7284.58 1328
7285.38 1318
7286.19 1303
7286.99 1342
7287.80 1374
7288.60 1350
7289.41 1315
7290.22 1401
7291.02 1351
7291.83 1256
7292.63 1300
7293.44 1305
7294.25 1270
7295.05 1306
7295.86 1321
7296.66 1397
7297.47 1292
7298.28 1212
7299.08 1232
7299.89 1300
7300.70 1383
7301.50 1380
7302.31 1370
7303.11 1251
7303.92 1192
7304.73 1313
7305.53 1310
7306.34 1305
7307.15 1319
7307.95 1437
7308.76 1427
7309.57 1434
7310.37 1300
7311.18 1398
7311.99 1484
7312.80 1469
7313.60 1413
7314.41 1385
7315.22 1409
7316.02 1550
7316.83 1786
7317.64 1755
7318.45 1952
7319.25 2056
7320.06 2262
7320.87 2317
7321.68 2274
7322.48 2293
7323.29 2176
7324.10 2130
7324.91 1956
7325.71 1836
7326.52 1710
7327.33 1829
7328.14 1682
7328.95 1657
7329.75 1620
7330.56 1550
7331.37 1636
7332.18 1651
7332.99 1521
7333.79 1508
7334.60 1708
7335.41 1572
7336.22 1427
7337.03 1456
7337.84 1483
7338.64 1414
7339.45 1439
7340.26 1400
7341.07 1347
7341.88 1351
7342.69 1381
7343.50 1325
7344.30 1348
7345.11 1334
7345.92 1273
7346.73 1331
7347.54 1372
7348.35 1320
7349.16 1196
7349.97 1223
7350.78 1205
7351.58 1183
7352.39 1239
7353.20 1183
7354.01 1254
7354.82 1161
7355.63 1202
7356.44 1260
7357.25 1206
7358.06 1170
7358.87 1122
7359.68 1117
7360.49 1124
7361.30 1083
7362.11 1089
7362.92 1212
7363.73 1187
7364.54 1146
7365.35 1180
7366.16 1203
7366.97 1162
7367.78 1243
7368.59 1132
7369.40 1179
7370.21 1181
7371.02 1141
7371.83 1157
7372.64 1160
7373.45 1111
7374.26 1159
7375.07 1126
7375.88 1125
7376.69 1194
7377.50 1141
7378.31 1150
7379.12 1141
7379.93 1217
7380.74 1155
7381.55 1309
7382.37 1221
7383.18 1204
7383.99 1235
7384.80 1212
7385.61 1319
7386.42 1153
7387.23 1079
7388.04 1163
7388.85 1079
7389.67 1129
7390.48 1108
7391.29 1194
7392.10 1215
7392.91 1228
7393.72 1218
7394.53 1145
7395.35 1168
7396.16 1234
7396.97 1203
7397.78 1297
7398.59 1210
7399.40 1166
7400.22 1161
7401.03 1210
7401.84 1143
7402.65 1089
7403.46 1149
7404.28 1111
7405.09 1102
7405.90 1176
7406.71 1222
7407.52 1140
7408.34 1179
7409.15 1151
7409.96 1132
7410.77 1193
7411.59 1206
7412.40 1140
7413.21 1198
7414.02 1205
7414.84 1116
7415.65 1176
7416.46 1193
7417.27 1190
7418.09 1042
7418.90 1095
7419.71 1086
7420.53 1119
7421.34 1145
7422.15 1078
7422.97 1071
7423.78 1043
7424.59 1069
7425.40 1126
7426.22 1080
7427.03 1071
7427.84 1071
7428.66 1101
7429.47 1132
7430.28 1076
7431.10 1015
7431.91 1057
7432.73 1139
7433.54 988
7434.35 1072
7435.17 1050
7435.98 1092
7436.79 1140
7437.61 1018
7438.42 975
7439.24 1031
7440.05 1143
7440.86 1143
7441.68 1081
7442.49 1174
7443.31 1253
7444.12 1170
7444.94 1194
7445.75 1250
7446.56 1280
7447.38 1120
7448.19 1031
7449.01 964
7449.82 979
7450.64 1105
7451.45 1160
7452.27 1098
7453.08 1192
7453.90 1144
7454.71 1096
7455.52 1134
7456.34 1111
7457.15 1158
7457.97 1054
7458.78 1056
7459.60 1170
7460.42 1176
7461.23 1050
7462.05 1149
7462.86 1134
7463.68 1123
7464.49 1182
7465.31 1128
7466.12 1147
7466.94 1129
7467.75 1138
7468.57 1104
7469.38 1055
7470.20 1196
7471.02 1138
7471.83 1127
7472.65 1128
7473.46 1137
7474.28 1153
7475.10 1171
7475.91 1145
7476.73 1061
7477.54 1123
7478.36 1117
7479.18 1155
7479.99 1225
7480.81 1253
7481.62 1119
7482.44 1202
7483.26 1274
7484.07 1195
7484.89 1197
7485.71 1210
7486.52 1231
7487.34 1226
7488.16 1306
7488.97 1280
7489.79 1239
7490.61 1227
7491.42 1144
7492.24 1238
7493.06 1188
7493.87 1207
7494.69 1244
7495.51 1130
7496.33 1197
7497.14 1358
7497.96 1108
7498.78 1125
7499.59 1059
7500.41 1120
7501.23 1031
7502.05 1070
7502.86 1083
7503.68 1011
7504.50 1148
7505.32 1076
7506.13 1132
7506.95 1189
7507.77 1205
7508.59 1225
7509.40 1206
7510.22 1092
7511.04 1099
7511.86 1035
7512.68 1106
7513.49 1211
7514.31 1148
7515.13 1160
7515.95 1168
7516.77 1133
7517.59 1205
7518.40 1197
7519.22 1146
7520.04 1147
7520.86 1204
7521.68 1090
7522.50 1026
7523.31 1028
7524.13 1086
7524.95 1037
7525.77 1083
7526.59 1014
7527.41 995
7528.23 993
7529.05 1059
7529.86 1146
7530.68 1092
7531.50 1058
7532.32 1081
7533.14 1020
7533.96 1054
7534.78 1088
7535.60 1103
7536.42 1012
7537.24 1104
7538.06 1087
7538.88 1115
7539.70 1148
7540.51 1004
7541.33 1089
7542.15 1043
7542.97 1089
7543.79 1146
7544.61 1149
7545.43 1110
7546.25 1023
7547.07 1103
7547.89 1046
7548.71 1060
7549.53 1082
7550.35 1069
7551.17 1082
7551.99 1144
7552.81 1093
7553.63 1049
7554.45 1128
7555.27 1140
7556.09 1142
7556.91 1233
7557.73 1220
7558.56 1264
7559.38 1280
7560.20 1359
7561.02 1235
7561.84 1302
7562.66 1396
7563.48 1307
7564.30 1268
7565.12 1211
7565.94 1373
7566.76 1291
7567.58 1142
7568.40 1173
7569.23 1269
7570.05 1218
7570.87 1272
7571.69 1267
7572.51 1175
7573.33 1133
7574.15 1205
7574.97 1232
7575.80 1288
7576.62 1182
7577.44 1231
7578.26 1193
7579.08 1224
7579.90 1157
7580.73 1178
7581.55 1190
7582.37 1320
7583.19 1274
7584.01 1234
7584.83 1300
7585.66 1334
7586.48 1352
7587.30 1455
7588.12 1374
7588.95 1392
7589.77 1499
7590.59 1536
7591.41 1518
7592.23 1543
7593.06 1585
7593.88 1456
7594.70 1420
7595.52 1515
7596.35 1516
7597.17 1620
7597.99 1565
7598.81 1589
7599.64 1613
7600.46 1735
7601.28 1679
7602.11 1785
7602.93 1907
7603.75 2045
7604.57 2070
7605.40 2279
7606.22 2438
7607.04 2481
7607.87 2447
7608.69 2355
7609.51 2333
7610.34 2172
7611.16 1962
7611.98 1925
7612.81 2045
7613.63 1850
7614.45 1848
7615.28 1822
7616.10 1877
7616.92 1967
7617.75 2096
7618.57 2191
7619.40 2351
7620.22 2369
7621.04 2425
7621.87 2452
7622.69 2195
7623.52 2214
7624.34 2302
7625.16 2025
7625.99 1928
7626.81 2020
7627.64 1858
7628.46 1919
7629.28 2025
7630.11 2174
7630.93 2300
7631.76 2481
7632.58 2454
7633.41 2700
7634.23 2644
7635.06 2649
7635.88 2686
7636.71 2427
7637.53 2307
7638.36 2006
7639.18 1854
7640.01 1716
7640.83 1617
7641.66 1656
7642.48 1547
7643.31 1463
7644.13 1419
7644.96 1405
7645.78 1407
7646.61 1395
7647.43 1338
7648.26 1441
7649.08 1392
7649.91 1383
7650.73 1361
7651.56 1369
7652.38 1329
7653.21 1235
7654.04 1214
7654.86 1288
7655.69 1256
7656.51 1321
7657.34 1140
7658.16 1120
7658.99 1226
7659.82 1170
7660.64 1107
7661.47 1212
7662.29 1192
7663.12 1252
7663.95 1220
7664.77 1224
7665.60 1151
7666.43 1071
7667.25 1079
7668.08 1093
7668.91 1147
7669.73 1147
7670.56 1181
7671.38 1063
7672.21 1088
7673.04 1163
7673.87 1130
7674.69 1099
7675.52 1182
7676.35 1162
7677.17 1184
7678.00 1198
7678.83 1155
7679.65 1132
7680.48 1084
7681.31 1134
7682.13 1098
7682.96 1191
7683.79 1149
7684.62 1135
7685.44 1218
7686.27 1276
7687.10 1162
7687.93 1115
7688.75 1233
7689.58 1281
7690.41 1219
7691.24 1197
7692.06 1182
7692.89 1029
7693.72 1125
7694.55 1106
7695.38 1153
7696.20 1141
7697.03 1151
7697.86 1132
7698.69 1225
7699.52 1306
7700.34 1353
7701.17 1369
7702.00 1462
7702.83 1306
7703.66 1302
7704.49 1299
7705.31 1111
7706.14 1140
7706.97 1070
7707.80 1112
7708.63 1090
7709.46 1115
7710.29 1175
7711.11 1164
7711.94 1127
7712.77 1198
7713.60 1222
7714.43 1302
7715.26 1213
7716.09 1090
7716.92 1127
7717.75 1118
7718.58 1179
7719.40 1080
7720.23 1023
7721.06 1111
7721.89 1106
7722.72 994
7723.55 1002
7724.38 1040
7725.21 955
7726.04 995
7726.87 1015
7727.70 1058
7728.53 987
7729.36 1055
7730.19 1081
7731.02 1055
7731.85 1149
7732.68 1122
7733.51 1045
7734.34 1038
7735.17 1052
7736.00 1026
7736.83 1077
7737.66 1018
7738.49 1042
7739.32 919
7740.15 1036
7740.98 996
7741.81 988
7742.64 941
7743.47 970
7744.30 1014
7745.13 1016
7745.96 996
7746.79 1049
7747.62 999
7748.45 1042
7749.29 1125
7750.12 1059
7750.95 1182
7751.78 1165
7752.61 1089
7753.44 1051
7754.27 1027
7755.10 1066
7755.93 1158
7756.76 1005
7757.60 1005
7758.43 1025
7759.26 982
7760.09 1012
7760.92 1086
7761.75 1003
7762.58 1136
7763.42 1077
7764.25 966
7765.08 1017
7765.91 946
7766.74 925
7767.57 1055
7768.41 1065
7769.24 1097
7770.07 1019
7770.90 991
7771.73 976
7772.57 1048
7773.40 1086
7774.23 1087
7775.06 1075
7775.90 1022
7776.73 1069
7777.56 1150
7778.39 1048
7779.22 1025
7780.06 1015
7780.89 996
7781.72 1012
7782.55 1070
7783.39 1024
7784.22 1017
7785.05 1000
7785.89 1089
7786.72 1020
7787.55 1046
7788.38 1048
7789.22 994
7790.05 1003
7790.88 1074
7791.72 1022
7792.55 1038
7793.38 1053
7794.22 998
7795.05 904
7795.88 997
7796.72 978
7797.55 990
7798.38 1022
7799.22 1050
7800.05 1065
7800.88 1109
7801.72 1077
7802.55 1151
7803.38 1175
7804.22 1189
7805.05 1283
7805.89 1228
7806.72 1214
7807.55 1095
7808.39 1276
7809.22 1232
7810.06 1149
7810.89 1234
7811.72 1448
7812.56 1434
7813.39 1426
7814.23 1389
7815.06 1428
7815.89 1410
7816.73 1460
7817.56 1465
7818.40 1496
7819.23 1583
7820.07 1656
7820.90 1772
7821.74 1557
7822.57 1525
7823.41 1647
7824.24 1667
7825.08 1594
7825.91 1633
7826.75 1770
7827.58 1740
7828.42 1907
7829.25 1941
7830.09 1852
7830.92 2018
7831.76 1968
7832.59 1769
7833.43 1749
7834.26 1655
7835.10 1877
7835.93 1771
7836.77 1761
7837.60 1815
7838.44 1784
7839.28 1681
7840.11 1646
7840.95 1613
7841.78 1502
7842.62 1536
7843.45 1525
7844.29 1547
7845.13 1541
7845.96 1572
7846.80 1530
7847.63 1568
7848.47 1520
7849.31 1573
7850.14 1441
7850.98 1372
7851.82 1471
7852.65 1473
7853.49 1645
7854.32 1557
7855.16 1556
7856.00 1617
7856.83 1795
7857.67 1872
7858.51 2060
7859.34 2249
7860.18 2285
7861.02 2363
7861.85 2620
7862.69 2464
7863.53 2423
7864.37 2234
7865.20 2055
7866.04 1769
7866.88 1787
7867.71 1842
7868.55 1749
7869.39 1747
7870.23 1789
7871.06 1794
7871.90 1715
7872.74 1858
7873.57 1798
7874.41 1880
7875.25 2013
7876.09 2138
7876.93 2073
7877.76 2310
7878.60 2384
7879.44 2486
7880.28 2484
7881.11 2595
7881.95 2571
7882.79 2409
7883.63 2215
7884.47 2089
7885.30 1959
7886.14 1929
7886.98 1867
7887.82 1824
7888.66 1751
7889.50 1801
7890.33 1871
7891.17 1855
7892.01 1792
7892.85 1949
7893.69 1870
7894.53 1954
7895.36 1975
7896.20 1866
7897.04 1718
7897.88 1795
7898.72 1769
7899.56 1837
7900.40 1669
7901.24 1609
7902.08 1699
7902.91 1604
7903.75 1487
7904.59 1445
7905.43 1500
7906.27 1426
7907.11 1552
7907.95 1510
7908.79 1375
7909.63 1245
7910.47 1275
7911.31 1360
7912.15 1390
7912.99 1339
7913.83 1391
7914.67 1405
7915.50 1390
7916.34 1412
7917.18 1566
7918.02 1531
7918.86 1541
7919.70 1641
7920.54 1660
7921.38 1662
7922.22 1806
7923.06 1683
7923.90 1561
7924.74 1555
7925.58 1512
7926.42 1411
7927.27 1364
7928.11 1364
7928.95 1220
7929.79 1343
7930.63 1379
7931.47 1295
7932.31 1350
7933.15 1297
7933.99 1292
7934.83 1240
7935.67 1246
7936.51 1233
7937.35 1303
7938.19 1291
7939.03 1322
7939.88 1255
7940.72 1192
7941.56 1207
7942.40 1283
7943.24 1290
7944.08 1339
7944.92 1202
7945.76 1172
7946.60 1365
7947.45 1405
7948.29 1399
7949.13 1361
7949.97 1407
7950.81 1412
7951.65 1473
7952.50 1475
7953.34 1632
7954.18 1504
7955.02 1558
7955.86 1604
7956.70 1675
7957.55 1703
7958.39 1619
7959.23 1608
7960.07 1692
7960.91 1602
7961.76 1574
7962.60 1696
7963.44 1557
7964.28 1632
7965.13 1688
7965.97 1828
7966.81 2029
7967.65 2289
7968.50 2130
7969.34 2282
7970.18 2435
7971.02 2385
7971.87 2179
7972.71 2081
7973.55 2021
7974.39 1714
7975.24 1559
7976.08 1558
7976.92 1493
7977.77 1541
7978.61 1469
7979.45 1422
7980.30 1354
7981.14 1429
7981.98 1289
7982.83 1331
7983.67 1459
7984.51 1332
7985.36 1390
7986.20 1409
7987.04 1340
7987.89 1253
7988.73 1315
7989.57 1313
7990.42 1290
7991.26 1240
7992.10 1228
7992.95 1215
7993.79 1143
7994.64 1225
7995.48 1277
7996.32 1230
7997.17 1258
7998.01 1263
7998.86 1256
7999.70 1240
8000.54 1195
8001.39 1184
8002.23 1187
8003.08 1197
8003.92 1201
8004.77 1148
8005.61 1065
8006.45 1091
8007.30 1064
8008.14 1082
8008.99 1063
8009.83 1147
8010.68 1137
8011.52 1070
8012.37 1191
8013.21 1184
8014.06 1174
8014.90 1183
8015.75 1224
8016.59 1193
8017.44 1203
8018.28 1153
8019.13 1143
8019.97 1114
8020.82 1149
8021.66 1089
8022.51 1135
8023.35 992
8024.20 1130
8025.05 1095
8025.89 1140
8026.74 1123
8027.58 1059
8028.43 1047
8029.27 1078
8030.12 1103
8030.96 1117
8031.81 1163
8032.66 1123
8033.50 1152
8034.35 1149
8035.19 1157
8036.04 1201
8036.89 1137
8037.73 1256
8038.58 1293
8039.43 1317
8040.27 1524
8041.12 1526
8041.96 1507
8042.81 1421
8043.66 1360
8044.50 1369
8045.35 1230
8046.20 1174
8047.04 1172
8047.89 1190
8048.74 1168
8049.58 1081
8050.43 1167
8051.28 1059
8052.12 1046
8052.97 1134
8053.82 1142
8054.67 1211
8055.51 1192
8056.36 1100
8057.21 1159
8058.05 1151
8058.90 1187
8059.75 1167
8060.60 1106
8061.44 1076
8062.29 1024
8063.14 1057
8063.99 1097
8064.83 996
8065.68 981
8066.53 1044
8067.38 1040
8068.22 1040
8069.07 1057
8069.92 1005
8070.77 1012
8071.62 988
8072.46 1017
8073.31 964
8074.16 994
8075.01 941
8075.86 953
8076.71 940
8077.55 921
8078.40 1015
8079.25 940
8080.10 919
8080.95 921
8081.80 948
8082.64 885
8083.49 957
8084.34 920
8085.19 853
8086.04 895
8086.89 925
8087.74 984
8088.58 898
8089.43 961
8090.28 980
8091.13 960
8091.98 903
8092.83 863
8093.68 933
8094.53 971
8095.38 947
8096.23 920
8097.08 941
8097.93 933
8098.77 980
8099.62 1075
8100.47 998
8101.32 906
8102.17 1053
8103.02 1073
8103.87 1072
8104.72 1054
8105.57 1029
8106.42 997
8107.27 1011
8108.12 956
8108.97 913
8109.82 917
8110.67 934
8111.52 932
8112.37 924
8113.22 943
8114.07 978
8114.92 984
8115.77 1000
8116.62 951
8117.47 949
8118.32 988
8119.17 916
8120.02 865
8120.87 944
8121.72 921
8122.58 878
8123.43 909
8124.28 976
8125.13 902
8125.98 932
8126.83 915
8127.68 855
8128.53 890
8129.38 962
8130.23 851
8131.08 922
8131.94 995
8132.79 1081
8133.64 1039
8134.49 1007
8135.34 1074
8136.19 951
8137.04 973
8137.89 963
8138.75 1007
8139.60 1049
8140.45 964
8141.30 1010
8142.15 887
8143.00 997
8143.86 941
8144.71 989
8145.56 1122
8146.41 1055
8147.26 1132
8148.12 1140
8148.97 1166
8149.82 1195
8150.67 1139
8151.52 1168
8152.38 1162
8153.23 1215
8154.08 1199
8154.93 1344
8155.78 1334
8156.64 1488
8157.49 1560
8158.34 1583
8159.19 1621
8160.05 1415
8160.90 1350
8161.75 1260
8162.61 1201
8163.46 1107
8164.31 1152
8165.16 1091
8166.02 1021
8166.87 1133
8167.72 1029
8168.58 996
8169.43 989
8170.28 1033
8171.14 1015
8171.99 997
8172.84 1109
8173.70 1055
8174.55 963
8175.40 1018
8176.26 967
8177.11 1013
8177.96 915
8178.82 957
8179.67 865
8180.52 837
8181.38 817
8182.23 853
8183.08 858
8183.94 811
8184.79 848
8185.65 850
8186.50 941
8187.35 906
8188.21 893
8189.06 827
8189.92 829
8190.77 824
8191.63 858
8192.48 755
8193.33 769
8194.19 819
8195.04 822
8195.90 890
8196.75 779
8197.61 859
8198.46 935
8199.32 903
8200.17 854
8201.02 803
8201.88 823
8202.73 879
8203.59 860
8204.44 801
8205.30 814
8206.15 779
8207.01 862
8207.86 806
8208.72 806
8209.57 855
8210.43 901
8211.29 863
8212.14 926
8213.00 915
8213.85 867
8214.71 852
8215.56 829
8216.42 871
8217.27 856
8218.13 848
8218.98 836
8219.84 788
8220.70 814
8221.55 821
8222.41 803
8223.26 868
8224.12 853
8224.98 773
8225.83 864
8226.69 910
8227.54 846
8228.40 894
8229.26 903
8230.11 889
8230.97 816
8231.83 798
8232.68 844
8233.54 856
8234.39 884
8235.25 858
8236.11 843
8236.96 824
8237.82 845
8238.68 885
8239.53 928
8240.39 871
8241.25 791
8242.11 847
8242.96 847
8243.82 857
8244.68 792
8245.53 859
8246.39 845
8247.25 844
8248.10 793
8248.96 749
8249.82 835
8250.68 908
8251.53 766
8252.39 765
8253.25 834
8254.11 853
8254.96 829
8255.82 838
8256.68 750
8257.54 798
8258.39 758
8259.25 817
8260.11 816
8260.97 782
8261.83 833
8262.68 842
8263.54 840
8264.40 814
8265.26 791
8266.12 803
8266.97 807
8267.83 756
8268.69 802
8269.55 808
8270.41 708
8271.27 757
8272.12 781
8272.98 757
8273.84 818
8274.70 763
8275.56 742
8276.42 780
8277.28 734
8278.13 698
8278.99 685
8279.85 767
8280.71 797
8281.57 807
8282.43 849
8283.29 778
8284.15 799
8285.01 808
8285.87 815
8286.72 802
8287.58 833
8288.44 829
8289.30 809
8290.16 753
8291.02 833
8291.88 871
8292.74 911
8293.60 873
8294.46 903
8295.32 849
8296.18 856
8297.04 877
8297.90 884
8298.76 929
8299.62 946
8300.48 873
8301.34 841
8302.20 788
8303.06 802
8303.92 802
8304.78 827
8305.64 777
8306.50 805
8307.36 875
8308.22 781
8309.08 781
8309.94 825
8310.80 846
8311.66 851
8312.52 889
8313.38 830
8314.24 771
8315.10 808
8315.96 798
8316.83 802
8317.69 896
8318.55 855
8319.41 999
8320.27 868
8321.13 911
8321.99 827
8322.85 905
8323.71 816
8324.57 857
8325.44 748
8326.30 795
8327.16 786
8328.02 787
8328.88 782
8329.74 742
8330.60 803
8331.47 798
8332.33 759
8333.19 733
8334.05 781
8334.91 799
8335.77 723
8336.64 700
8337.50 757
8338.36 749
8339.22 748
8340.08 784
8340.94 803
8341.81 754
8342.67 744
8343.53 784
8344.39 803
8345.26 829
8346.12 843
8346.98 811
8347.84 823
8348.71 732
8349.57 775
8350.43 779
8351.29 741
8352.16 696
8353.02 780
8353.88 749
8354.74 761
8355.61 744
8356.47 739
8357.33 778
8358.19 742
8359.06 738
8359.92 772
8360.78 783
8361.65 831
8362.51 815
8363.37 734
8364.24 757
8365.10 740
8365.96 766
8366.83 764
8367.69 874
8368.55 822
8369.42 772
8370.28 796
8371.14 775
8372.01 835
8372.87 794
8373.73 794
8374.60 797
8375.46 818
8376.33 771
8377.19 820
8378.05 658
8378.92 713
8379.78 767
8380.65 803
8381.51 829
8382.37 738
8383.24 789
8384.10 839
8384.97 845
8385.83 964
8386.70 965
8387.56 990
8388.42 1015
8389.29 986
8390.15 887
8391.02 878
8391.88 867
8392.75 948
8393.61 809
8394.48 779
8395.34 793
8396.21 814
8397.07 752
8397.94 779
8398.80 816
8399.67 808
8400.53 777
8401.40 728
8402.26 762
8403.13 765
8403.99 839
8404.86 827
8405.72 855
8406.59 814
8407.45 862
8408.32 808
8409.19 789
8410.05 761
8410.92 791
8411.78 887
8412.65 869
8413.51 848
8414.38 882
8415.25 822
8416.11 825
8416.98 755
8417.84 828
8418.71 818
8419.58 824
8420.44 801
8421.31 786
8422.17 816
8423.04 852
8423.91 943
8424.77 851
8425.64 930
8426.51 978
8427.37 940
8428.24 878
8429.11 828
8429.97 891
8430.84 930
8431.71 943
8432.57 952
8433.44 906
8434.31 848
8435.17 954
8436.04 962
8436.91 947
8437.77 986
8438.64 997
8439.51 1002
8440.38 981
8441.24 1108
8442.11 1279
8442.98 1319
8443.84 1450
8444.71 1572
8445.58 1590
8446.45 1458
8447.31 1376
8448.18 1309
8449.05 1304
8449.92 1263
8450.78 1279
8451.65 1177
8452.52 1275
8453.39 1158
8454.26 1102
8455.12 1074
8455.99 1160
8456.86 1099
8457.73 1192
8458.60 1138
8459.46 1195
8460.33 1138
8461.20 1159
8462.07 1109
8462.94 1136
8463.81 1011
8464.67 1027
8465.54 1071
8466.41 1028
8467.28 1104
8468.15 1176
8469.02 1182
8469.89 1204
8470.75 1480
8471.62 1418
8472.49 1424
8473.36 1454
8474.23 1445
8475.10 1371
8475.97 1296
8476.84 1278
8477.71 1136
8478.57 1116
8479.44 1169
8480.31 981
8481.18 943
8482.05 961
8482.92 935
8483.79 882
8484.66 885
8485.53 911
8486.40 927
8487.27 822
8488.14 1006
8489.01 918
8489.88 867
8490.75 859
8491.62 928
8492.49 997
8493.36 953
8494.23 943
8495.10 931
8495.97 825
8496.84 834
8497.71 834
8498.58 845
8499.45 947
8500.32 886
8501.19 830
8502.06 922
8502.93 934
8503.80 841
8504.67 892
8505.54 896
8506.41 930
8507.28 898
8508.15 961
8509.02 965
8509.89 961
8510.76 944
8511.63 920
8512.51 923
8513.38 938
8514.25 1025
8515.12 1015
8515.99 1098
8516.86 1059
8517.73 960
8518.60 968
8519.47 917
8520.35 990
8521.22 878
8522.09 945
8522.96 1004
8523.83 908
8524.70 830
8525.57 891
8526.45 1004
8527.32 998
8528.19 1029
8529.06 1033
8529.93 946
8530.80 940
8531.68 978
8532.55 1008
8533.42 998
8534.29 1013
8535.16 1016
8536.04 1057
8536.91 1065
8537.78 1068
8538.65 1049
8539.52 1023
8540.40 1066
8541.27 1101
8542.14 1090
8543.01 1081
8543.89 1154
8544.76 1005
8545.63 979
8546.50 960
8547.38 1033
8548.25 1064
8549.12 1051
8549.99 1094
8550.87 1152
8551.74 1133
8552.61 1228
8553.49 1373
8554.36 1683
8555.23 1781
8556.11 1850
8556.98 2029
8557.85 2059
8558.73 1994
8559.60 1749
8560.47 1606
8561.35 1507
8562.22 1329
8563.09 1278
8563.97 1093
8564.84 1046
8565.71 1079
8566.59 1003
8567.46 990
8568.33 934
8569.21 901
8570.08 892
8570.96 953
8571.83 940
8572.70 1009
8573.58 965
8574.45 894
8575.33 901
8576.20 911
8577.07 884
8577.95 947
8578.82 899
8579.70 911
8580.57 914
8581.45 914
8582.32 777
8583.19 868
8584.07 875
8584.94 910
8585.82 892
8586.69 839
8587.57 851
8588.44 880
8589.32 846
8590.19 923
8591.07 865
8591.94 855
8592.82 865
8593.69 880
8594.57 927
8595.44 920
8596.32 886
8597.19 879
8598.07 883
8598.94 911
8599.82 890
8600.69 858
8601.57 971
8602.44 916
8603.32 885
8604.20 896
8605.07 955
8605.95 936
8606.82 895
8607.70 831
8608.57 853
8609.45 925
8610.33 937
8611.20 927
8612.08 978
8612.95 977
8613.83 955
8614.71 965
8615.58 916
8616.46 859
8617.33 928
8618.21 999
8619.09 854
8619.96 921
8620.84 1017
8621.72 945
8622.59 976
8623.47 1031
8624.35 1005
8625.22 965
8626.10 1021
8626.98 901
8627.85 937
8628.73 957
8629.61 1006
8630.48 1092
8631.36 1062
8632.24 980
8633.11 1036
8633.99 941
8634.87 976
8635.74 990
8636.62 965
8637.50 981
8638.38 998
8639.25 1001
8640.13 1042
8641.01 1093
8641.89 1030
8642.76 1005
8643.64 1074
8644.52 1018
8645.40 1067
8646.27 1117
8647.15 1238
8648.03 1114
8648.91 1204
8649.79 1295
8650.66 1298
8651.54 1327
8652.42 1388
8653.30 1463
8654.18 1453
8655.05 1362
8655.93 1397
8656.81 1382
8657.69 1330
8658.57 1370
8659.45 1379
8660.32 1288
8661.20 1348
8662.08 1366
8662.96 1302
8663.84 1291
8664.72 1370
8665.60 1360
8666.47 1357
8667.35 1355
8668.23 1412
8669.11 1478
8669.99 1467
8670.87 1532
8671.75 1576
8672.63 1618
8673.51 1665
8674.38 1653
8675.26 1735
8676.14 1780
8677.02 1897
8677.90 2057
8678.78 2059
8679.66 2043
8680.54 2001
8681.42 2031
8682.30 2020
8683.18 1931
8684.06 1837
8684.94 1939
8685.82 1894
8686.70 1788
8687.58 1915
8688.46 2067
8689.34 2313
8690.22 2705
8691.10 3450
8691.98 4360
8692.86 5462
8693.74 6347
8694.62 7045
8695.50 7305
8696.38 7331
8697.26 6925
8698.14 6437
8699.02 5435
8699.90 4573
8700.78 3802
8701.66 3036
8702.54 2587
8703.42 2202
8704.30 1992
8705.18 1825
8706.06 1773
8706.94 1545
8707.82 1485
8708.71 1465
8709.59 1370
8710.47 1246
8711.35 1260
8712.23 1356
8713.11 1228
8713.99 1224
8714.87 1127
8715.75 1170
8716.64 1148
8717.52 1182
8718.40 1115
8719.28 1090
8720.16 1108
8721.04 1099
8721.92 1129
8722.81 1244
8723.69 1247
8724.57 1277
8725.45 1324
8726.33 1175
8727.21 1115
8728.10 1102
8728.98 1200
8729.86 1156
8730.74 1032
8731.62 1060
8732.51 1135
8733.39 1081
8734.27 1141
8735.15 1090
8736.03 1087
8736.92 1135
8737.80 1067
8738.68 1001
8739.56 971
8740.45 959
8741.33 1064
8742.21 1072
8743.09 1072
8743.98 1104
8744.86 1088
8745.74 1115
8746.63 1114
8747.51 1008
8748.39 1109
8749.27 1056
8750.16 1030
8751.04 1121
8751.92 1152
8752.81 1052
8753.69 1202
8754.57 1260
8755.46 1210
8756.34 1246
8757.22 1411
8758.11 1580
8758.99 1676
8759.87 1731
8760.76 1746
8761.64 1861
8762.52 1804
8763.41 1848
8764.29 1667
8765.17 1575
8766.06 1454
8766.94 1375
8767.83 1398
8768.71 1361
8769.59 1347
8770.48 1361
8771.36 1405
8772.25 1381
8773.13 1403
8774.01 1328
8774.90 1351
8775.78 1350
8776.67 1386
8777.55 1255
8778.44 1302
8779.32 1182
8780.20 1189
8781.09 1139
8781.97 1130
8782.86 1161
8783.74 1117
8784.63 1095
8785.51 1072
8786.40 1062
8787.28 1103
8788.17 1150
8789.05 1091
8789.94 1062
8790.82 1053
8791.71 1053
8792.59 1041
8793.48 991
8794.36 974
8795.25 993
8796.13 967
8797.02 1002
8797.90 1027
8798.79 951
8799.67 956
8800.56 1020
8801.45 909
8802.33 906
8803.22 888
8804.10 958
8804.99 993
8805.87 991
8806.76 988
8807.65 979
8808.53 1033
8809.42 1047
8810.30 958
8811.19 921
8812.08 915
8812.96 961
8813.85 905
8814.73 984
8815.62 818
8816.51 896
8817.39 960
8818.28 916
8819.17 880
8820.05 934
8820.94 978
8821.83 934
8822.71 906
8823.60 897
8824.49 908
8825.37 1003
8826.26 1024
8827.15 922
8828.03 944
8828.92 988
8829.81 1008
8830.69 975
8831.58 925
8832.47 874
8833.36 903
8834.24 840
8835.13 838
8836.02 926
8836.90 877
8837.79 837
8838.68 857
8839.57 926
8840.45 908
8841.34 888
8842.23 890
8843.12 877
8844.01 879
8844.89 915
8845.78 801
8846.67 803
8847.56 873
8848.44 826
8849.33 790
8850.22 789
8851.11 769
8852.00 752
8852.88 804
8853.77 865
8854.66 821
8855.55 789
8856.44 751
8857.33 776
8858.21 784
8859.10 753
8859.99 840
8860.88 786
8861.77 773
8862.66 856
8863.55 753
8864.43 797
8865.32 821
8866.21 869
8867.10 893
8867.99 785
8868.88 816
8869.77 823
8870.66 801
8871.55 795
8872.44 747
8873.32 723
8874.21 802
8875.10 750
8875.99 715
8876.88 759
8877.77 796
8878.66 685
8879.55 702
8880.44 724
8881.33 647
8882.22 695
8883.11 703
8884.00 752
8884.89 751
8885.78 787
8886.67 825
8887.56 778
8888.45 772
8889.34 742
8890.23 778
8891.12 776
8892.01 737
8892.90 729
8893.79 707
8894.68 709
8895.57 733
8896.46 745
8897.35 686
8898.24 675
8899.13 710
8900.02 674
8900.91 742
8901.80 643
8902.69 700
8903.58 779
8904.47 750
8905.36 776
8906.26 728
8907.15 727
8908.04 694
8908.93 652
8909.82 699
8910.71 703
8911.60 660
8912.49 627
8913.38 631
8914.28 685
8915.17 695
8916.06 745
8916.95 724
8917.84 666
8918.73 728
8919.62 728
8920.52 627
8921.41 573
8922.30 639
8923.19 651
8924.08 631
8924.97 616
8925.87 627
8926.76 656
8927.65 726
8928.54 722
8929.43 602
8930.33 632
8931.22 692
8932.11 688
8933.00 643
8933.89 611
8934.79 598
8935.68 647
8936.57 651
8937.46 612
8938.36 631
8939.25 595
8940.14 618
8941.03 718
8941.93 646
8942.82 614
8943.71 611
8944.60 631
8945.50 609
8946.39 635
8947.28 621
8948.18 642
8949.07 631
8949.96 599
8950.85 597
8951.75 599
8952.64 593
8953.53 594
8954.43 645
8955.32 650
8956.21 673
8957.11 632
8958.00 610
8958.89 634
8959.79 667
8960.68 637
8961.57 607
8962.47 625
8963.36 673
8964.26 725
8965.15 642
8966.04 670
8966.94 653
8967.83 749
8968.73 660
8969.62 659
8970.51 672
8971.41 657
8972.30 663
8973.20 586
8974.09 637
8974.98 659
8975.88 605
8976.77 635
8977.67 690
8978.56 657
8979.46 609
8980.35 672
8981.25 636
8982.14 678
8983.03 716
8983.93 685
8984.82 633
8985.72 637
8986.61 616
8987.51 663
8988.40 634
8989.30 635
8990.19 696
8991.09 582
8991.98 631
8992.88 628
8993.77 676
8994.67 601
8995.56 621
8996.46 695
8997.36 698
8998.25 621
8999.15 707
9000.04 736
9000.94 650
9001.83 650
9002.73 631
9003.62 642
9004.52 642
9005.42 612
9006.31 586
9007.21 608
9008.10 669
9009.00 691
9009.90 655
9010.79 634
9011.69 607
9012.58 670
9013.48 601
9014.38 632
9015.27 570
9016.17 573
9017.07 607
9017.96 626
9018.86 634
9019.76 629
9020.65 693
9021.55 670
9022.44 637
9023.34 632
9024.24 647
9025.14 740
9026.03 732
9026.93 613
9027.83 648
9028.72 646
9029.62 645
9030.52 643
9031.41 643
9032.31 616
9033.21 650
9034.11 638
9035.00 621
9035.90 599
9036.80 579
9037.69 678
9038.59 641
9039.49 620
9040.39 617
9041.28 664
9042.18 580
9043.08 667
9043.98 605
9044.88 666
9045.77 695
9046.67 632
9047.57 692
9048.47 676
9049.36 630
9050.26 697
9051.16 695
9052.06 639
9052.96 617
9053.86 579
9054.75 685
9055.65 656
9056.55 714
9057.45 687
9058.35 677
9059.25 675
9060.14 684
9061.04 684
9061.94 679
9062.84 698
9063.74 640
9064.64 642
9065.54 687
9066.44 727
9067.33 696
9068.23 660
9069.13 621
9070.03 715
9070.93 727
9071.83 701
9072.73 745
9073.63 735
9074.53 752
9075.43 743
9076.33 821
9077.22 856
9078.12 838
9079.02 792
9079.92 820
9080.82 755
9081.72 769
9082.62 682
9083.52 735
9084.42 785
9085.32 709
9086.22 789
9087.12 750
9088.02 732
9088.92 798
9089.82 775
9090.72 886
9091.62 890
9092.52 831
9093.42 830
9094.32 828
9095.22 808
9096.12 774
9097.02 747
9097.92 745
9098.82 753
9099.72 728
9100.62 722
9101.52 706
9102.43 698
9103.33 681
9104.23 714
9105.13 636
9106.03 586
9106.93 672
9107.83 724
9108.73 728
9109.63 677
9110.53 665
9111.43 722
9112.33 666
9113.24 640
9114.14 649
9115.04 596
9115.94 610
9116.84 710
9117.74 696
9118.64 608
9119.55 694
9120.45 648
9121.35 615
9122.25 617
9123.15 715
9124.05 657
9124.96 625
9125.86 713
9126.76 657
9127.66 664
9128.56 617
9129.46 634
9130.37 627
9131.27 588
9132.17 606
9133.07 714
9133.97 684
9134.88 624
9135.78 674
9136.68 610
9137.58 636
9138.49 704
9139.39 669
9140.29 656
9141.19 641
9142.10 674
9143.00 638
9143.90 655
9144.80 663
9145.71 589
9146.61 610
9147.51 645
9148.42 718
9149.32 667
9150.22 624
9151.12 654
9152.03 668
9152.93 695
9153.83 721
9154.74 815
9155.64 722
9156.54 681
9157.45 616
9158.35 638
9159.25 649
9160.16 652
9161.06 659
9161.96 605
9162.87 626
9163.77 628
9164.68 614
9165.58 624
9166.48 555
9167.39 561
9168.29 560
9169.19 651
9170.10 602
9171.00 594
9171.91 582
9172.81 622
9173.72 616
9174.62 634
9175.52 660
9176.43 616
9177.33 569
9178.24 621
9179.14 639
9180.05 683
9180.95 616
9181.85 604
9182.76 679
9183.66 616
9184.57 595
9185.47 584
9186.38 595
9187.28 593
9188.19 624
9189.09 552
9190.00 661
9190.90 702
9191.81 547
9192.71 577
9193.62 600
9194.52 666
9195.43 686
9196.33 602
9197.24 628
9198.14 674
9199.05 695
9199.96 674
9200.86 592
9201.77 621
9202.67 556
9203.58 602
9204.48 600
9205.39 590
9206.29 604
9207.20 574
9208.11 604
9209.01 565
9209.92 566
9210.82 583
9211.73 586
9212.64 529
9213.54 525
9214.45 529
9215.35 586
9216.26 578
9217.17 598
9218.07 603
9218.98 598
9219.89 538
9220.79 547
9221.70 586
9222.61 607
9223.51 590
9224.42 518
9225.33 553
9226.23 577
9227.14 583
9228.05 575
9228.95 579
9229.86 571
9230.77 554
9231.67 559
9232.58 617
9233.49 670
9234.40 651
9235.30 572
9236.21 582
9237.12 582
9238.02 611
9238.93 611
9239.84 563
9240.75 549
9241.65 591
9242.56 569
9243.47 528
9244.38 507
9245.28 580
9246.19 596
9247.10 607
9248.01 617
9248.92 623
9249.82 646
9250.73 563
9251.64 552
9252.55 614
9253.46 601
9254.36 538
9255.27 503
9256.18 534
9257.09 559
9258.00 559
9258.90 532
9259.81 561
9260.72 586
9261.63 584
9262.54 530
9263.45 515
9264.36 552
9265.26 542
9266.17 569
9267.08 562
9267.99 577
9268.90 561
9269.81 595
9270.72 583
9271.63 588
9272.54 537
9273.44 527
9274.35 582
9275.26 540
9276.17 602
9277.08 540
9277.99 548
9278.90 587
9279.81 565
9280.72 540
9281.63 552
9282.54 567
9283.45 587
9284.36 533
9285.27 592
9286.18 600
9287.09 622
9288.00 649
9288.91 569
9289.82 536
9290.73 536
9291.64 591
9292.55 606
9293.46 616
9294.37 629
9295.28 613
9296.19 591
9297.10 607
9298.01 584
9298.92 566
9299.83 590
9300.74 675
9301.65 631
9302.56 658
9303.47 588
9304.38 601
9305.29 643
9306.20 554
9307.11 600
9308.02 713
9308.93 688
9309.84 766
9310.75 706
9311.67 707
9312.58 711
9313.49 741
9314.40 681
9315.31 686
9316.22 658
9317.13 696
9318.04 666
9318.95 586
9319.87 630
9320.78 559
9321.69 636
9322.60 650
9323.51 650
9324.42 594
9325.34 549
9326.25 584
9327.16 579
9328.07 619
9328.98 555
9329.89 550
9330.81 615
9331.72 535
9332.63 533
9333.54 581
9334.45 581
9335.37 599
9336.28 639
9337.19 570
9338.10 615
9339.01 554
9339.93 563
9340.84 560
9341.75 542
9342.66 598
9343.58 517
9344.49 582
9345.40 552
9346.31 540
9347.23 582
9348.14 600
9349.05 574
9349.97 613
9350.88 559
9351.79 557
9352.70 529
9353.62 513
9354.53 523
9355.44 533
9356.36 515
9357.27 599
9358.18 551
9359.10 542
9360.01 482
9360.92 533
9361.84 546
9362.75 519
9363.66 495
9364.58 506
9365.49 518
9366.40 516
9367.32 519
9368.23 526
9369.15 532
9370.06 499
9370.97 540
9371.89 572
9372.80 528
9373.71 542
9374.63 504
9375.54 519
9376.46 471
9377.37 515
9378.29 526
9379.20 493
9380.11 520
9381.03 519
9381.94 509
9382.86 553
9383.77 550
9384.69 530
9385.60 491
9386.51 550
9387.43 559
9388.34 536
9389.26 534
9390.17 528
9391.09 515
9392.00 521
9392.92 527
9393.83 567
9394.75 525
9395.66 593
9396.58 530
9397.49 530
9398.41 565
9399.32 581
9400.24 600
9401.15 617
9402.07 595
9402.99 549
9403.90 548
9404.82 596
9405.73 583
9406.65 561
9407.56 531
9408.48 581
9409.39 602
9410.31 551
9411.23 514
9412.14 527
9413.06 468
9413.97 478
9414.89 583
9415.81 521
9416.72 500
9417.64 510
9418.55 550
9419.47 532
9420.39 548
9421.30 574
9422.22 509
9423.14 528
9424.05 515
9424.97 474
9425.89 449
9426.80 529
9427.72 553
9428.64 495
9429.55 496
9430.47 511
9431.39 518
9432.30 528
9433.22 518
9434.14 470
9435.05 464
9435.97 494
9436.89 543
9437.80 545
9438.72 526
9439.64 566
9440.56 573
9441.47 601
9442.39 561
9443.31 547
9444.23 591
9445.14 544
9446.06 501
9446.98 464
9447.90 479
9448.81 534
9449.73 538
9450.65 516
9451.57 585
9452.48 593
9453.40 653
9454.32 542
9455.24 593
9456.16 663
9457.07 612
9457.99 615
9458.91 627
9459.83 553
9460.75 543
9461.66 549
9462.58 505
9463.50 564
9464.42 556
9465.34 539
9466.26 501
9467.18 471
9468.09 535
9469.01 564
9469.93 493
9470.85 544
9471.77 539
9472.69 546
9473.61 528
9474.53 553
9475.44 559
9476.36 554
9477.28 525
9478.20 554
9479.12 580
9480.04 542
9480.96 574
9481.88 534
9482.80 580
9483.72 558
9484.64 585
9485.56 580
9486.47 549
9487.39 519
9488.31 509
9489.23 511
9490.15 518
9491.07 499
9491.99 480
9492.91 518
9493.83 535
9494.75 518
9495.67 504
9496.59 523
9497.51 566
9498.43 538
9499.35 520
9500.27 507
9501.19 477
9502.11 525
9503.03 508
9503.95 563
9504.87 586
9505.79 536
9506.71 549
9507.64 487
9508.56 470
9509.48 503
9510.40 564
9511.32 579
9512.24 558
9513.16 545
9514.08 509
9515.00 535
9515.92 535
9516.84 569
9517.76 498
9518.68 546
9519.61 584
9520.53 559
9521.45 592
9522.37 598
9523.29 600
9524.21 563
9525.13 516
9526.05 573
9526.98 545
9527.90 564
9528.82 615
9529.74 572
9530.66 625
9531.58 557
9532.51 592
9533.43 546
9534.35 552
9535.27 574
9536.19 574
9537.11 525
9538.04 556
9538.96 561
9539.88 578
9540.80 503
9541.73 575
9542.65 595
9543.57 551
9544.49 524
9545.41 508
9546.34 515
9547.26 575
9548.18 549
9549.10 504
9550.03 572
9550.95 600
9551.87 587
9552.79 578
9553.72 583
9554.64 528
9555.56 556
9556.49 597
9557.41 554
9558.33 546
9559.25 538
9560.18 517
9561.10 571
9562.02 593
9562.95 619
9563.87 568
9564.79 581
9565.72 634
9566.64 656
9567.56 664
9568.49 642
9569.41 657
9570.33 597
9571.26 610
9572.18 579
9573.11 620
9574.03 604
9574.95 674
9575.88 618
9576.80 652
9577.72 678
9578.65 662
9579.57 628
9580.50 682
9581.42 675
9582.34 747
9583.27 688
9584.19 645
9585.12 628
9586.04 677
9586.97 672
9587.89 627
9588.81 671
9589.74 712
9590.66 703
9591.59 736
9592.51 710
9593.44 708
9594.36 709
9595.29 737
9596.21 743
9597.14 701
9598.06 735
9598.99 711
9599.91 734
9600.84 700
9601.76 671
9602.69 793
9603.61 754
9604.54 734
9605.46 728
9606.39 801
9607.31 741
9608.24 742
9609.16 765
9610.09 751
9611.01 781
9611.94 699
9612.87 795
9613.79 767
9614.72 780
9615.64 695
9616.57 742
9617.49 762
9618.42 803
9619.35 751
9620.27 725
9621.20 796
9622.12 811
9623.05 780
9623.98 746
9624.90 725
9625.83 763
9626.76 769
9627.68 745
9628.61 813
9629.53 772
9630.46 828
9631.39 767
9632.31 769
9633.24 754
9634.17 813
9635.09 809
9636.02 796
9636.95 828
9637.87 819
9638.80 818
9639.73 883
9640.65 860
9641.58 855
9642.51 857
9643.44 880
9644.36 868
9645.29 844
9646.22 850
9647.14 865
9648.07 890
9649.00 916
9649.93 852
9650.85 931
9651.78 925
9652.71 932
9653.64 930
9654.56 949
9655.49 1020
9656.42 1016
9657.35 1020
9658.27 1041
9659.20 973
9660.13 1053
9661.06 1038
9661.99 1064
9662.91 1067
9663.84 1013
9664.77 1117
9665.70 1166
9666.63 1169
9667.56 1176
9668.48 1281
9669.41 1337
9670.34 1309
9671.27 1293
9672.20 1322
9673.13 1278
9674.05 1320
9674.98 1311
9675.91 1363
9676.84 1294
9677.77 1258
9678.70 1208
9679.63 1350
9680.56 1301
9681.48 1238
9682.41 1257
9683.34 1377
9684.27 1275
9685.20 1307
9686.13 1271
9687.06 1303
9687.99 1392
9688.92 1385
9689.85 1416
9690.78 1358
9691.71 1427
9692.63 1402
9693.56 1367
9694.49 1386
9695.42 1460
9696.35 1482
9697.28 1509
9698.21 1567
9699.14 1521
9700.07 1544
9701.00 1513
9701.93 1599
9702.86 1621
9703.79 1624
9704.72 1565
9705.65 1569
9706.58 1559
9707.51 1525
9708.44 1524
9709.37 1641
9710.30 1632
9711.23 1720
9712.16 1826
9713.09 1965
9714.02 2044
9714.95 2073
9715.89 2118
9716.82 2259
9717.75 2291
9718.68 2297
9719.61 2100
9720.54 1996
9721.47 1926
9722.40 1857
9723.33 1847
9724.26 1664
9725.19 1646
9726.12 1558
9727.06 1450
9727.99 1584
9728.92 1483
9729.85 1519
9730.78 1595
9731.71 1613
9732.64 1644
9733.57 1492
9734.51 1605
9735.44 1586
9736.37 1560
9737.30 1543
9738.23 1617
9739.16 1577
9740.10 1562
9741.03 1469
9741.96 1518
9742.89 1481
9743.82 1514
9744.75 1515
9745.69 1490
9746.62 1370
9747.55 1318
9748.48 1413
9749.41 1360
9750.35 1283
9751.28 1394
9752.21 1387
9753.14 1314
9754.08 1325
9755.01 1316
9755.94 1257
9756.87 1274
9757.81 1420
9758.74 1299
9759.67 1283
9760.60 1270
9761.54 1332
9762.47 1263
9763.40 1391
9764.34 1380
9765.27 1362
9766.20 1398
9767.13 1407
9768.07 1513
9769.00 1423
9769.93 1397
9770.87 1364
9771.80 1379
9772.73 1354
9773.67 1234
9774.60 1302
9775.53 1307
9776.47 1314
9777.40 1315
9778.33 1291
9779.27 1341
9780.20 1334
9781.14 1331
9782.07 1431
9783.00 1462
9783.94 1536
9784.87 1592
9785.80 1636
9786.74 1713
9787.67 1673
9788.61 1775
9789.54 1621
9790.47 1662
9791.41 1678
9792.34 1543
9793.28 1457
9794.21 1437
9795.15 1400
9796.08 1398
9797.01 1492
9797.95 1604
9798.88 1742
9799.82 1878
9800.75 1895
9801.69 1912
9802.62 1807
9803.56 1758
9804.49 1762
9805.43 1594
9806.36 1537
9807.30 1478
9808.23 1379
9809.17 1324
9810.10 1190
9811.04 1188
9811.97 1206
9812.91 1153
9813.84 1168
9814.78 1103
9815.71 1109
9816.65 1106
9817.58 1123
9818.52 1111
9819.46 1136
9820.39 1130
9821.33 1134
9822.26 1145
9823.20 1038
9824.13 1018
9825.07 954
9826.00 1008
9826.94 1075
9827.88 1046
9828.81 1059
9829.75 1028
9830.68 1017
9831.62 1099
9832.56 1025
9833.49 930
9834.43 1042
9835.37 1043
9836.30 1078
9837.24 1069
9838.17 1013
9839.11 1003
9840.05 1052
9840.98 1053
9841.92 1082
9842.86 1067
9843.79 1067
9844.73 1031
9845.67 1005
9846.60 920
9847.54 992
9848.48 971
9849.42 1010
9850.35 1034
9851.29 926
9852.23 976
9853.16 994
9854.10 1061
9855.04 1065
9855.98 1026
9856.91 1070
9857.85 988
9858.79 973
9859.72 981
9860.66 1007
9861.60 1017
9862.54 971
9863.47 1032
9864.41 1025
9865.35 952
9866.29 953
9867.23 974
9868.16 965
9869.10 984
9870.04 976
9870.98 1031
9871.92 985
9872.85 992
9873.79 967
9874.73 994
9875.67 1011
9876.61 1048
9877.54 1015
9878.48 1018
9879.42 959
9880.36 995
9881.30 971
9882.24 966
9883.18 993
9884.11 1059
9885.05 1079
9885.99 1024
9886.93 1005
9887.87 972
9888.81 983
9889.75 951
9890.69 1008
9891.62 1012
9892.56 877
9893.50 933
9894.44 963
9895.38 971
9896.32 930
9897.26 947
9898.20 972
9899.14 1033
9900.08 991
9901.02 965
9901.96 1012
9902.90 992
9903.83 1029
9904.77 947
9905.71 937
9906.65 946
9907.59 990
9908.53 968
9909.47 1050
9910.41 1129
9911.35 1093
9912.29 1032
9913.23 1097
9914.17 1065
9915.11 1077
9916.05 1054
9916.99 1052
9917.93 1019
9918.87 1061
9919.81 1036
9920.75 1087
9921.69 1085
9922.64 1119
9923.58 1197
9924.52 1363
9925.46 1524
9926.40 1804
9927.34 2059
9928.28 2287
9929.22 2577
9930.16 2588
9931.10 2726
9932.04 2604
9932.98 2390
9933.92 2247
9934.87 1900
9935.81 1676
9936.75 1560
9937.69 1364
9938.63 1283
9939.57 1309
9940.51 1252
9941.45 1157
9942.39 1129
9943.34 1087
9944.28 1105
9945.22 1079
9946.16 1140
9947.10 1191
9948.04 1121
9948.99 1184
9949.93 1136
9950.87 1003
9951.81 995
9952.75 985
9953.69 963
9954.64 998
9955.58 1062
9956.52 1067
9957.46 1079
9958.41 1129
9959.35 1046
9960.29 1070
9961.23 956
9962.17 1034
9963.12 1008
9964.06 1003
9965.00 988
9965.94 977
9966.89 1021
9967.83 912
9968.77 929
9969.71 974
9970.66 958
9971.60 1043
9972.54 1051
9973.49 1056
9974.43 1079
9975.37 1073
9976.31 1050
9977.26 1007
9978.20 1063
9979.14 983
9980.09 1016
9981.03 1044
9981.97 970
9982.92 1045
9983.86 1091
9984.80 996
9985.75 1016
9986.69 1020
9987.63 988
9988.58 1011
9989.52 956
9990.46 1010
9991.41 933
9992.35 902
9993.30 888
9994.24 894
9995.18 848
9996.13 923
9997.07 847
9998.02 818
9998.96 942
9999.90 884
10000.85 856
10001.79 879
10002.74 866
10003.68 907
10004.62 906
10005.57 931
10006.51 809
10007.46 827
10008.40 895
10009.35 996
10010.29 886
10011.24 794
10012.18 843
10013.13 816
10014.07 901
10015.01 915
10015.96 898
10016.90 957
10017.85 836
10018.79 836
10019.74 833
10020.68 809
10021.63 855
10022.58 792
10023.52 780
10024.47 822
10025.41 849
10026.36 818
10027.30 815
10028.25 777
10029.19 759
10030.14 856
10031.08 815
10032.03 855
10032.98 824
10033.92 800
10034.87 762
10035.81 843
10036.76 864
10037.70 793
10038.65 790
10039.60 744
10040.54 753
10041.49 725
10042.43 748
10043.38 743
10044.33 816
10045.27 786
10046.22 718
10047.17 739
10048.11 722
10049.06 790
10050.00 737
10050.95 699
10051.90 682
10052.84 723
10053.79 695
10054.74 690
10055.68 717
10056.63 760
10057.58 732
10058.52 764
10059.47 843
10060.42 806
10061.37 788
10062.31 827
10063.26 813
10064.21 855
10065.15 838
10066.10 764
10067.05 769
10068.00 732
10068.94 750
10069.89 777
10070.84 672
10071.79 715
10072.73 736
10073.68 700
10074.63 729
10075.58 708
10076.52 745
10077.47 716
10078.42 764
10079.37 772
10080.32 740
10081.26 706
10082.21 710
10083.16 656
10084.11 702
10085.06 703
10086.00 697
10086.95 714
10087.90 734
10088.85 660
10089.80 664
10090.75 654
10091.69 664
10092.64 741
10093.59 660
10094.54 628
10095.49 717
10096.44 693
10097.39 714
10098.33 721
10099.28 710
10100.23 683
10101.18 677
10102.13 633
10103.08 695
10104.03 688
10104.98 711
10105.93 692
10106.87 679
10107.82 669
10108.77 679
10109.72 669
10110.67 722
10111.62 676
10112.57 652
10113.52 648
10114.47 637
10115.42 611
10116.37 628
10117.32 682
10118.27 690
10119.22 582
10120.17 572
10121.12 614
10122.07 636
10123.02 716
10123.97 686
10124.92 596
10125.87 589
10126.82 626
10127.77 636
10128.72 633
10129.67 608
10130.62 651
10131.57 670
10132.52 600
10133.47 654
10134.42 558
10135.37 576
10136.32 600
10137.27 647
10138.22 672
10139.17 619
10140.12 680
10141.07 704
10142.02 643
10142.98 604
10143.93 591
10144.88 624
10145.83 581
10146.78 626
10147.73 630
10148.68 645
10149.63 620
10150.58 626
10151.54 638
10152.49 624
10153.44 670
10154.39 638
10155.34 657
10156.29 613
10157.24 670
10158.20 675
10159.15 656
10160.10 680
10161.05 674
10162.00 740
10162.95 684
10163.91 716
10164.86 694
10165.81 748
10166.76 650
10167.71 694
10168.67 651
10169.62 693
10170.57 695
10171.52 649
10172.47 665
10173.43 606
10174.38 636
10175.33 611
10176.28 665
10177.24 656
10178.19 721
10179.14 712
10180.09 751
10181.05 736
10182.00 743
10182.95 757
10183.90 754
10184.86 754
10185.81 857
10186.76 827
10187.72 793
10188.67 761
10189.62 801
10190.58 798
10191.53 815
10192.48 791
10193.43 842
10194.39 791
10195.34 766
10196.29 800
10197.25 812
10198.20 824
10199.16 820
10200.11 871
10201.06 839
10202.02 925
10202.97 927
10203.92 881
10204.88 955
10205.83 1026
10206.78 1080
10207.74 1041
10208.69 1206
10209.65 1260
10210.60 1253
10211.55 1145
10212.51 1185
10213.46 1075
10214.42 1032
10215.37 992
10216.33 998
10217.28 906
10218.23 887
10219.19 875
10220.14 887
10221.10 878
10222.05 919
10223.01 901
10223.96 862
10224.92 816
10225.87 806
10226.83 805
10227.78 800
10228.74 822
10229.69 835
10230.65 770
10231.60 800
10232.56 801
10233.51 786
10234.47 788
10235.42 827
10236.38 865
10237.33 927
10238.29 949
10239.24 872
10240.20 898
10241.15 831
10242.11 818
10243.06 807
10244.02 743
10244.98 716
10245.93 693
10246.89 688
10247.84 690
10248.80 672
10249.75 650
10250.71 717
10251.67 717
10252.62 652
10253.58 650
10254.53 673
10255.49 702
10256.45 689
10257.40 661
10258.36 699
10259.32 682
10260.27 724
10261.23 658
10262.18 643
10263.14 602
10264.10 628
10265.05 622
10266.01 549
10266.97 546
10267.92 598
10268.88 648
10269.84 587
10270.79 622
10271.75 633
10272.71 630
10273.67 616
10274.62 592
10275.58 593
10276.54 561
10277.49 566
10278.45 558
10279.41 564
10280.37 655
10281.32 562
10282.28 564
10283.24 558
10284.19 586
10285.15 612
10286.11 560
10287.07 605
10288.03 573
10288.98 549
10289.94 596
10290.90 593
10291.86 637
10292.81 661
10293.77 605
10294.73 632
10295.69 612
10296.65 641
10297.60 629
10298.56 575
10299.52 551
10300.48 543
10301.44 573
10302.40 586
10303.35 569
10304.31 559
10305.27 572
10306.23 579
10307.19 550
10308.15 584
10309.10 548
10310.06 593
10311.02 556
10311.98 525
10312.94 589
10313.90 586
10314.86 516
10315.82 542
10316.78 591
10317.73 590
10318.69 571
10319.65 599
10320.61 612
10321.57 557
10322.53 542
10323.49 558
10324.45 561
10325.41 543
10326.37 567
10327.33 533
10328.29 584
10329.25 572
10330.21 614
10331.17 634
10332.13 585
10333.09 637
10334.04 571
10335.00 533
10335.96 595
10336.92 551
10337.88 569
10338.84 538
10339.80 543
10340.76 589
10341.72 540
10342.68 511
10343.65 514
10344.61 515
10345.57 564
10346.53 597
10347.49 639
10348.45 581
10349.41 593
10350.37 566
10351.33 615
10352.29 563
10353.25 553
10354.21 587
10355.17 507
10356.13 540
10357.09 553
10358.05 543
10359.02 555
10359.98 536
10360.94 526
10361.90 547
10362.86 570
10363.82 535
10364.78 556
10365.74 519
10366.70 530
10367.67 536
10368.63 520
10369.59 497
10370.55 486
10371.51 545
10372.47 559
10373.43 538
10374.40 534
10375.36 590
10376.32 555
10377.28 532
10378.24 600
10379.21 602
10380.17 534
10381.13 511
10382.09 505
10383.05 531
10384.02 562
10384.98 524
10385.94 536
10386.90 509
10387.86 521
10388.83 523
10389.79 524
10390.75 545
10391.71 466
10392.68 431
10393.64 517
10394.60 558
10395.56 504
10396.53 460
10397.49 533
10398.45 536
10399.42 542
10400.38 500
10401.34 452
10402.30 524
10403.27 488
10404.23 509
10405.19 467
10406.16 459
10407.12 474
10408.08 487
10409.05 483
10410.01 523
10410.97 517
10411.94 520
10412.90 494
10413.86 524
10414.83 501
10415.79 479
10416.75 515
10417.72 528
10418.68 496
10419.65 444
10420.61 502
10421.57 507
10422.54 492
10423.50 482
10424.46 484
10425.43 455
10426.39 461
10427.36 510
10428.32 536
10429.29 474
10430.25 466
10431.21 495
10432.18 467
10433.14 522
10434.11 491
10435.07 468
10436.04 500
10437.00 516
10437.97 544
10438.93 434
10439.90 456
10440.86 449
10441.82 439
10442.79 463
10443.75 465
10444.72 430
10445.68 445
10446.65 433
10447.61 440
10448.58 491
10449.54 452
10450.51 427
10451.48 450
10452.44 443
10453.41 438
10454.37 438
10455.34 409
10456.30 410
10457.27 445
10458.23 474
10459.20 460
10460.16 451
10461.13 438
10462.10 439
10463.06 457
10464.03 497
10464.99 442
10465.96 424
10466.93 448
10467.89 435
10468.86 456
10469.82 462
10470.79 449
10471.76 395
10472.72 449
10473.69 476
10474.65 442
10475.62 445
10476.59 431
10477.55 442
10478.52 445
10479.49 413
10480.45 426
10481.42 465
10482.39 475
10483.35 450
10484.32 449
10485.29 494
10486.25 499
10487.22 453
10488.19 393
10489.15 434
10490.12 461
10491.09 459
10492.06 438
10493.02 460
10493.99 453
10494.96 409
10495.92 404
10496.89 415
10497.86 374
10498.83 397
10499.79 451
10500.76 477
10501.73 448
10502.70 501
10503.66 407
10504.63 401
10505.60 409
10506.57 404
10507.54 449
10508.50 476
10509.47 443
10510.44 428
10511.41 430
10512.38 466
10513.34 437
10514.31 478
10515.28 417
10516.25 446
10517.22 452
10518.19 429
10519.15 432
10520.12 428
10521.09 432
10522.06 453
10523.03 439
10524.00 460
10524.96 481
10525.93 451
10526.90 394
10527.87 433
10528.84 406
10529.81 444
10530.78 471
10531.75 466
10532.72 426
10533.68 431
10534.65 438
10535.62 414
10536.59 394
10537.56 442
10538.53 465
10539.50 466
10540.47 410
10541.44 389
10542.41 442
10543.38 485
10544.35 414
10545.32 431
10546.29 473
10547.26 406
10548.23 471
10549.20 477
10550.17 449
10551.13 445
10552.10 461
10553.07 467
10554.04 435
10555.01 459
10555.98 460
10556.96 467
10557.93 444
10558.90 460
10559.87 437
10560.84 438
10561.81 464
10562.78 464
10563.75 467
10564.72 480
10565.69 502
10566.66 453
10567.63 472
10568.60 474
10569.57 474
10570.54 468
10571.51 455
10572.48 484
10573.45 483
10574.42 437
10575.40 449
10576.37 435
10577.34 520
10578.31 510
10579.28 461
10580.25 493
10581.22 458
10582.19 441
10583.17 483
10584.14 436
10585.11 487
10586.08 436
10587.05 469
10588.02 488
10588.99 500
10589.97 477
10590.94 472
10591.91 544
10592.88 614
10593.85 517
10594.82 500
10595.80 501
10596.77 576
10597.74 508
10598.71 499
10599.68 509
10600.66 527
10601.63 560
10602.60 465
10603.57 499
10604.55 459
10605.52 461
10606.49 497
10607.46 515
10608.44 430
10609.41 434
10610.38 488
10611.35 489
10612.33 478
10613.30 471
10614.27 445
10615.24 456
10616.22 462
10617.19 503
10618.16 505
10619.14 494
10620.11 514
10621.08 498
10622.05 540
10623.03 525
10624.00 507
10624.97 549
10625.95 549
10626.92 553
10627.89 546
10628.87 528
10629.84 482
10630.81 537
10631.79 544
10632.76 558
10633.74 535
10634.71 516
10635.68 576
10636.66 642
10637.63 715
10638.60 708
10639.58 772
10640.55 746
10641.53 866
10642.50 856
10643.47 786
10644.45 742
10645.42 702
10646.40 697
10647.37 747
10648.35 638
10649.32 669
10650.29 600
10651.27 518
10652.24 509
10653.22 533
10654.19 510
10655.17 455
10656.14 468
10657.12 511
10658.09 547
10659.07 499
10660.04 509
10661.02 504
10661.99 514
10662.97 521
10663.94 478
10664.92 448
10665.89 463
10666.87 455
10667.84 553
10668.82 424
10669.79 412
10670.77 446
10671.74 458
10672.72 423
10673.69 484
10674.67 473
10675.65 468
10676.62 434
10677.60 508
10678.57 496
10679.55 478
10680.52 460
10681.50 523
10682.48 483
10683.45 456
10684.43 483
10685.40 522
10686.38 513
10687.36 462
10688.33 483
10689.31 479
10690.28 457
10691.26 441
10692.24 465
10693.21 445
10694.19 429
10695.17 439
10696.14 421
10697.12 420
10698.10 454
10699.07 418
10700.05 433
10701.03 432
10702.00 432
10702.98 437
10703.96 437
10704.93 407
10705.91 383
10706.89 458
10707.86 442
10708.84 460
10709.82 479
10710.80 451
10711.77 385
10712.75 422
10713.73 509
10714.70 430
10715.68 421
10716.66 422
10717.64 461
10718.61 443
10719.59 431
10720.57 444
10721.55 466
10722.53 453
10723.50 472
10724.48 439
10725.46 463
10726.44 490
10727.41 523
10728.39 449
10729.37 451
10730.35 436
10731.33 421
10732.31 418
10733.28 367
10734.26 388
10735.24 431
10736.22 377
10737.20 395
10738.17 381
10739.15 390
10740.13 419
10741.11 458
10742.09 411
10743.07 486
10744.05 470
10745.03 420
10746.00 435
10746.98 447
10747.96 420
10748.94 430
10749.92 412
10750.90 467
10751.88 430
10752.86 399
10753.84 414
10754.82 408
10755.79 467
10756.77 448
10757.75 396
10758.73 416
10759.71 472
10760.69 459
10761.67 451
10762.65 405
10763.63 430
10764.61 417
10765.59 441
10766.57 431
10767.55 437
10768.53 426
10769.51 477
10770.49 462
10771.47 460
10772.45 464
10773.43 461
10774.41 465
10775.39 491
10776.37 466
10777.35 464
10778.33 479
10779.31 428
10780.29 449
10781.27 501
10782.25 484
10783.23 482
10784.21 455
10785.19 465
10786.17 486
10787.15 507
10788.13 425
10789.12 407
10790.10 420
10791.08 453
10792.06 467
10793.04 487
10794.02 471
10795.00 462
10795.98 420
10796.96 401
10797.94 487
10798.93 530
10799.91 509
10800.89 490
10801.87 468
10802.85 500
10803.83 496
10804.81 462
10805.80 462
10806.78 437
10807.76 492
10808.74 511
10809.72 497
10810.70 544
10811.69 514
10812.67 496
10813.65 572
10814.63 508
10815.61 476
10816.59 485
10817.58 513
10818.56 507
10819.54 575
10820.52 497
10821.51 502
10822.49 463
10823.47 486
10824.45 532
10825.43 495
10826.42 499
10827.40 469
10828.38 487
10829.37 507
10830.35 547
10831.33 488
10832.31 495
10833.30 523
10834.28 543
10835.26 507
10836.24 505
10837.23 502
10838.21 476
10839.19 495
10840.18 476
10841.16 488
10842.14 524
10843.13 527
10844.11 494
10845.09 545
10846.08 499
10847.06 485
10848.04 616
10849.03 606
10850.01 501
10850.99 526
10851.98 487
10852.96 586
10853.94 529
10854.93 565
10855.91 549
10856.90 604
10857.88 564
10858.86 506
10859.85 512
10860.83 562
10861.82 550
10862.80 541
10863.78 562
10864.77 569
10865.75 619
10866.74 679
10867.72 629
10868.71 659
10869.69 646
10870.67 638
10871.66 649
10872.64 625
10873.63 619
10874.61 616
10875.60 635
10876.58 656
10877.57 669
10878.55 622
10879.54 649
10880.52 674
10881.51 663
10882.49 689
10883.48 690
10884.46 697
10885.45 660
10886.43 680
10887.42 655
10888.40 678
10889.39 744
10890.37 708
10891.36 725
10892.34 677
10893.33 668
10894.32 730
10895.30 731
10896.29 762
10897.27 701
10898.26 691
10899.24 702
10900.23 702
10901.22 716
10902.20 733
10903.19 703
10904.17 799
10905.16 790
10906.15 772
10907.13 806
10908.12 840
10909.10 812
10910.09 854
10911.08 855
10912.06 834
10913.05 900
10914.04 927
10915.02 902
10916.01 811
10917.00 883
10917.98 934
10918.97 907
10919.96 890
10920.94 882
10921.93 982
10922.92 980
10923.90 952
10924.89 950
10925.88 885
10926.86 894
10927.85 899
10928.84 988
10929.82 969
10930.81 940
10931.80 996
10932.79 946
10933.77 967
10934.76 1002
10935.75 1012
10936.74 1000
10937.72 1071
10938.71 1155
10939.70 1079
10940.69 1085
10941.67 1109
10942.66 1204
10943.65 1153
10944.64 1212
10945.63 1195
10946.61 1203
10947.60 1253
10948.59 1257
10949.58 1253
10950.57 1275
10951.55 1253
10952.54 1387
10953.53 1424
10954.52 1470
10955.51 1595
10956.49 1742
10957.48 1792
10958.47 1930
10959.46 2132
10960.45 2244
10961.44 2247
10962.43 2339
10963.41 2174
10964.40 2217
10965.39 2111
10966.38 1957
10967.37 1879
10968.36 1866
10969.35 1737
10970.34 1662
10971.33 1621
10972.31 1533
10973.30 1530
10974.29 1595
10975.28 1552
10976.27 1551
10977.26 1601
10978.25 1580
10979.24 1560
10980.23 1517
10981.22 1580
10982.21 1637
10983.20 1623
10984.19 1652
10985.18 1644
10986.17 1765
10987.16 1678
10988.15 1670
10989.14 1761
10990.13 1745
10991.12 1759
10992.11 1764
10993.10 1772
10994.09 1830
10995.08 1976
10996.07 2121
10997.06 2361
10998.05 2671
10999.04 2887
11000.03 3241
11001.02 3587
11002.01 3614
11003.00 3714
11003.99 3808
11004.98 3701
11005.97 3504
11006.96 3212
11007.95 2977
11008.94 2519
11009.93 2289
11010.92 2102
11011.91 2017
11012.91 1864
11013.90 1774
11014.89 1692
11015.88 1681
11016.87 1571
11017.86 1552
11018.85 1527
11019.84 1482
11020.83 1428
11021.83 1463
11022.82 1356
11023.81 1358
11024.80 1380
11025.79 1278
11026.78 1165
11027.77 1242
11028.77 1201
11029.76 1195
11030.75 1205
11031.74 1078
11032.73 1187
11033.72 1157
11034.72 1092
11035.71 1088
11036.70 1089
11037.69 1000
11038.68 976
11039.68 976
11040.67 1010
11041.66 930
11042.65 923
11043.65 919
11044.64 925
11045.63 916
11046.62 878
11047.62 913
11048.61 903
11049.60 918
11050.59 888
11051.59 886
11052.58 910
11053.57 938
11054.56 824
11055.56 791
11056.55 836
11057.54 808
11058.54 807
11059.53 789
11060.52 777
11061.51 830
11062.51 834
11063.50 794
11064.49 755
11065.49 819
11066.48 838
11067.47 823
11068.47 866
11069.46 893
11070.45 870
11071.45 869
11072.44 803
11073.44 824
11074.43 821
11075.42 822
11076.42 802
11077.41 831
11078.40 779
11079.40 865
11080.39 837
11081.39 806
11082.38 786
11083.37 777
11084.37 822
11085.36 845
11086.36 864
11087.35 840
11088.35 769
11089.34 834
11090.33 866
11091.33 813
11092.32 773
11093.32 759
11094.31 795
11095.31 840
11096.30 800
11097.30 792
11098.29 803
11099.29 767
11100.28 785
11101.28 885
11102.27 834
11103.27 771
11104.26 734
11105.26 788
11106.25 888
11107.25 842
11108.24 804
11109.24 797
11110.23 784
11111.23 806
11112.22 850
11113.22 809
11114.21 773
11115.21 774
11116.20 785
11117.20 813
11118.20 769
11119.19 788
11120.19 789
11121.18 797
11122.18 821
11123.17 825
11124.17 843
11125.17 919
11126.16 1006
11127.16 995
11128.15 1037
11129.15 1059
11130.15 1064
11131.14 1004
11132.14 1035
11133.14 943
11134.13 907
11135.13 884
11136.13 851
11137.12 753
11138.12 773
11139.11 733
11140.11 799
11141.11 782
11142.10 811
11143.10 716
11144.10 725
11145.10 704
11146.09 738
11147.09 705
11148.09 813
11149.08 755
11150.08 756
11151.08 703
11152.07 742
11153.07 695
11154.07 665
11155.07 679
11156.06 631
11157.06 696
11158.06 641
11159.06 659
11160.05 660
11161.05 610
11162.05 616
11163.05 639
11164.04 614
11165.04 650
11166.04 643
11167.04 665
11168.04 626
11169.03 634
11170.03 665
11171.03 604
11172.03 676
11173.03 729
11174.02 736
11175.02 664
11176.02 677
11177.02 689
11178.02 691
11179.02 614
11180.01 644
11181.01 649
11182.01 661
11183.01 664
11184.01 671
11185.01 622
11186.00 596
11187.00 610
11188.00 624
11189.00 657
11190.00 655
11191.00 728
11192.00 679
11193.00 665
11194.00 664
11195.00 680
11195.99 709
11196.99 680
11197.99 712
11198.99 729
11199.99 719
11200.99 656
11201.99 617
11202.99 700
11203.99 676
11204.99 637
11205.99 638
11206.99 584
11207.99 648
11208.99 674
11209.99 671
11210.99 652
11211.99 613
11212.99 602
11213.99 661
11214.99 643
11215.99 620
11216.99 541
11217.99 538
11218.99 547
11219.99 597
11220.99 530
11221.99 522
11222.99 504
11223.99 536
11224.99 592
11225.99 570
11226.99 640
11227.99 555
11228.99 549
11229.99 517
11230.99 499
11231.99 529
11232.99 559
11233.99 513
11235.00 557
11236.00 558
11237.00 564
11238.00 563
11239.00 526
11240.00 538
11241.00 509
11242.00 525
11243.00 539
11244.01 531
11245.01 500
11246.01 545
11247.01 578
11248.01 558
11249.01 520
11250.01 569
11251.02 601
11252.02 520
11253.02 571
11254.02 584
11255.02 581
11256.02 562
11257.03 495
11258.03 473
11259.03 488
11260.03 547
11261.03 525
11262.04 526
11263.04 489
11264.04 584
11265.04 542
11266.05 567
11267.05 531
11268.05 509
11269.05 582
11270.05 579
11271.06 555
11272.06 527
11273.06 606
11274.07 616
11275.07 572
11276.07 566
11277.07 535
11278.08 565
11279.08 669
11280.08 638
11281.08 564
11282.09 614
11283.09 617
11284.09 582
11285.10 572
11286.10 533
11287.10 541
11288.11 543
11289.11 517
11290.11 502
11291.12 544
11292.12 515
11293.12 509
11294.13 473
11295.13 497
11296.13 589
11297.14 552
11298.14 527
11299.15 532
11300.15 487
11301.15 517
11302.16 481
11303.16 537
11304.16 495
11305.17 538
11306.17 600
11307.18 592
11308.18 585
11309.19 540
11310.19 552
11311.19 594
11312.20 629
11313.20 644
11314.21 746
11315.21 697
11316.22 729
11317.22 670
11318.23 685
11319.23 674
11320.23 659
11321.24 603
11322.24 578
11323.25 613
11324.25 571
11325.26 544
11326.26 540
11327.27 545
11328.27 548
11329.28 541
11330.28 501
11331.29 516
11332.29 530
11333.30 483
11334.30 476
11335.31 475
11336.32 462
11337.32 510
11338.33 528
11339.33 469
11340.34 413
11341.34 457
11342.35 475
11343.35 491
11344.36 418
11345.37 432
11346.37 434
11347.38 479
11348.38 444
11349.39 466
11350.40 468
11351.40 436
11352.41 446
11353.41 408
11354.42 437
11355.43 491
11356.43 460
11357.44 429
11358.45 453
11359.45 435
11360.46 456
11361.46 454
11362.47 500
11363.48 466
11364.48 490
11365.49 427
11366.50 477
11367.51 450
11368.51 435
11369.52 487
11370.53 454
11371.53 448
11372.54 461
11373.55 431
11374.55 441
11375.56 451
11376.57 435
11377.58 469
11378.58 413
11379.59 431
11380.60 471
11381.60 485
11382.61 481
11383.62 422
11384.63 429
11385.63 443
11386.64 494
11387.65 501
11388.66 486
11389.67 485
11390.67 447
11391.68 466
11392.69 462
11393.70 445
11394.71 450
11395.71 409
11396.72 425
11397.73 475
11398.74 411
11399.75 469
11400.75 462
11401.76 429
11402.77 431
11403.78 452
11404.79 466
11405.80 414
11406.80 477
11407.81 469
11408.82 453
11409.83 451
11410.84 515
11411.85 458
11412.86 430
11413.87 473
11414.87 453
11415.88 493
11416.89 450
11417.90 431
11418.91 427
11419.92 412
11420.93 420
11421.94 448
11422.95 430
11423.96 394
11424.97 443
11425.98 420
11426.98 440
11427.99 461
11429.00 454
11430.01 424
11431.02 424
11432.03 493
11433.04 467
11434.05 424
11435.06 453
11436.07 461
11437.08 447
11438.09 441
11439.10 415
11440.11 398
11441.12 368
11442.13 429
11443.14 415
11444.15 389
11445.16 413
11446.17 433
11447.18 438
11448.19 393
11449.20 400
11450.21 433
11451.22 396
11452.23 389
11453.25 399
11454.26 390
11455.27 405
11456.28 442
11457.29 436
11458.30 427
11459.31 397
11460.32 433
11461.33 421
11462.34 413
11463.35 375
11464.36 404
11465.38 460
11466.39 454
11467.40 431
11468.41 424
11469.42 452
11470.43 447
11471.44 484
11472.46 395
11473.47 428
11474.48 437
11475.49 428
11476.50 425
11477.51 377
11478.52 398
11479.54 435
11480.55 409
11481.56 413
11482.57 421
11483.58 421
11484.60 487
11485.61 420
11486.62 383
11487.63 372
11488.64 389
11489.66 406
11490.67 421
11491.68 395
11492.69 393
11493.71 368
11494.72 380
11495.73 367
11496.74 355
11497.76 378
11498.77 354
11499.78 373
11500.79 388
11501.81 376
11502.82 356
11503.83 386
11504.84 372
11505.86 355
11506.87 354
11507.88 390
11508.90 385
11509.91 370
11510.92 371
11511.94 335
11512.95 327
11513.96 387
11514.98 405
11515.99 420
11517.00 375
11518.02 359
11519.03 387
11520.04 347
11521.06 403
11522.07 371
11523.08 345
11524.10 349
11525.11 327
11526.13 326
11527.14 353
11528.15 394
11529.17 385
11530.18 358
11531.20 351
11532.21 310
11533.22 335
11534.24 353
11535.25 365
11536.27 386
11537.28 350
11538.29 385
11539.31 393
11540.32 368
11541.34 391
11542.35 404
11543.37 347
11544.38 399
11545.40 388
11546.41 375
11547.43 408
11548.44 451
11549.46 380
11550.47 353
11551.49 367
11552.50 357
11553.52 397
11554.53 402
11555.55 390
11556.56 382
11557.58 422
11558.59 410
11559.61 408
11560.62 376
11561.64 373
11562.65 369
11563.67 402
11564.68 359
11565.70 359
11566.71 377
11567.73 386
11568.75 342
11569.76 385
11570.78 386
11571.79 425
11572.81 392
11573.83 355
11574.84 378
11575.86 344
11576.87 368
11577.89 363
11578.91 315
11579.92 334
11580.94 369
11581.95 390
11582.97 388
11583.99 353
11585.00 420
11586.02 374
11587.04 409
11588.05 398
11589.07 366
11590.09 306
11591.10 378
11592.12 400
11593.14 399
11594.15 351
11595.17 389
11596.19 370
11597.20 378
11598.22 334
11599.24 365
11600.25 406
11601.27 434
11602.29 393
11603.31 397
11604.32 402
11605.34 449
11606.36 434
11607.38 466
11608.39 425
11609.41 415
11610.43 401
11611.45 393
11612.46 381
11613.48 416
11614.50 382
11615.52 357
11616.53 366
11617.55 384
11618.57 363
11619.59 362
11620.61 375
11621.62 399
11622.64 343
11623.66 349
11624.68 344
11625.70 361
11626.71 331
11627.73 335
11628.75 356
11629.77 366
11630.79 383
11631.81 321
11632.82 384
11633.84 344
11634.86 337
11635.88 359
11636.90 360
11637.92 301
11638.94 333
11639.96 304
11640.97 293
11641.99 337
11643.01 348
11644.03 339
11645.05 363
11646.07 377
11647.09 363
11648.11 324
11649.13 321
11650.15 353
11651.17 321
11652.18 329
11653.20 310
11654.22 341
11655.24 386
11656.26 362
11657.28 356
11658.30 323
11659.32 319
11660.34 330
11661.36 338
11662.38 320
11663.40 325
11664.42 326
11665.44 370
11666.46 332
11667.48 348
11668.50 333
11669.52 348
11670.54 325
11671.56 304
11672.58 302
11673.60 321
11674.62 319
11675.64 283
11676.66 332
11677.68 377
11678.70 272
11679.72 317
11680.74 336
11681.77 327
11682.79 305
11683.81 321
11684.83 323
11685.85 289
11686.87 283
11687.89 318
11688.91 334
11689.93 305
11690.95 349
11691.97 334
11693.00 298
11694.02 302
11695.04 310
11696.06 309
11697.08 314
11698.10 330
11699.12 321
11700.14 308
11701.17 349
11702.19 327
11703.21 310
11704.23 332
11705.25 336
11706.27 326
11707.30 314
11708.32 338
11709.34 356
11710.36 331
11711.38 307
11712.41 276
11713.43 309
11714.45 300
11715.47 297
11716.49 338
11717.52 347
11718.54 341
11719.56 361
11720.58 309
11721.61 302
11722.63 315
11723.65 331
11724.67 332
11725.70 351
11726.72 318
11727.74 292
11728.76 308
11729.79 298
11730.81 330
11731.83 330
11732.86 337
11733.88 348
11734.90 358
11735.92 321
11736.95 366
11737.97 383
11738.99 364
11740.02 354
11741.04 369
11742.06 375
11743.09 367
11744.11 285
11745.13 296
11746.16 266
11747.18 317
11748.20 347
11749.23 333
11750.25 294
11751.27 307
11752.30 313
11753.32 341
11754.35 283
11755.37 348
11756.39 292
11757.42 365
11758.44 354
11759.47 391
11760.49 346
11761.51 297
11762.54 316
11763.56 348
11764.59 338
11765.61 341
11766.64 339
11767.66 356
11768.68 305
11769.71 304
11770.73 284
11771.76 316
11772.78 360
11773.81 312
11774.83 324
11775.86 318
11776.88 296
11777.91 324
11778.93 329
11779.96 378
11780.98 344
11782.01 404
11783.03 348
11784.06 299
11785.08 338
11786.11 359
11787.13 345
11788.16 330
11789.18 369
11790.21 318
11791.23 338
11792.26 306
11793.28 372
11794.31 406
11795.34 352
11796.36 359
11797.39 351
11798.41 393
11799.44 362
11800.46 419
11801.49 406
11802.52 363
11803.54 359
11804.57 405
11805.59 404
11806.62 354
11807.65 460
11808.67 437
11809.70 412
11810.73 376
11811.75 409
11812.78 444
11813.80 407
11814.83 379
11815.86 390
11816.88 424
11817.91 424
11818.94 383
11819.96 384
11820.99 368
11822.02 361
11823.04 371
11824.07 377
11825.10 399
11826.13 397
11827.15 392
11828.18 396
11829.21 419
11830.23 405
11831.26 434
11832.29 407
11833.32 422
11834.34 434
11835.37 382
11836.40 404
11837.42 357
11838.45 364
11839.48 377
11840.51 416
11841.54 439
11842.56 416
11843.59 405
11844.62 415
11845.65 378
11846.67 375
11847.70 375
11848.73 365
11849.76 375
11850.79 457
11851.81 429
11852.84 369
11853.87 407
11854.90 466
11855.93 468
11856.95 464
11857.98 464
11859.01 418
11860.04 407
11861.07 471
11862.10 463
11863.13 428
11864.15 399
11865.18 415
11866.21 428
11867.24 419
11868.27 485
11869.30 423
11870.33 468
11871.36 518
11872.38 524
11873.41 507
11874.44 515
11875.47 468
11876.50 490
11877.53 487
11878.56 487
11879.59 512
11880.62 514
11881.65 482
11882.68 563
11883.71 577
11884.74 570
11885.77 550
11886.80 578
11887.82 615
11888.85 631
11889.88 585
11890.91 599
11891.94 649
11892.97 565
11894.00 600
11895.03 629
11896.06 604
11897.09 596
11898.12 673
11899.15 685
11900.18 746
11901.21 785
11902.24 711
11903.27 769
11904.31 794
11905.34 843
11906.37 840
11907.40 890
11908.43 824
11909.46 778
11910.49 768
11911.52 748
11912.55 720
11913.58 742
11914.61 732
11915.64 700
11916.67 700
11917.70 715
11918.73 717
11919.77 734
11920.80 709
11921.83 742
11922.86 772
11923.89 750
11924.92 765
11925.95 812
11926.98 781
11928.02 953
11929.05 1008
11930.08 1055
11931.11 1136
11932.14 1254
11933.17 1265
11934.21 1351
11935.24 1366
11936.27 1415
11937.30 1346
11938.33 1298
11939.36 1236
11940.40 1146
11941.43 994
11942.46 950
11943.49 909
11944.52 855
11945.56 756
11946.59 680
11947.62 752
11948.65 747
11949.69 678
11950.72 670
11951.75 719
11952.78 694
11953.82 613
11954.85 618
11955.88 603
11956.91 628
11957.95 620
11958.98 620
11960.01 624
11961.04 581
11962.08 611
11963.11 657
11964.14 603
11965.18 616
11966.21 598
11967.24 522
11968.27 526
11969.31 515
11970.34 524
11971.37 497
11972.41 543
11973.44 493
11974.47 498
11975.51 558
11976.54 527
11977.58 523
11978.61 533
11979.64 554
11980.68 479
11981.71 484
11982.74 525
11983.78 513
11984.81 478
11985.85 488
11986.88 539
11987.91 522
11988.95 565
11989.98 558
11991.02 515
11992.05 500
11993.08 518
11994.12 567
11995.15 554
11996.19 522
11997.22 502
11998.26 539
11999.29 538
12000.32 536
12001.36 585
12002.39 553
12003.43 575
12004.46 536
12005.50 539
12006.53 558
12007.57 527
12008.60 538
12009.64 567
12010.67 559
12011.71 627
12012.74 625
12013.78 613
12014.81 634
12015.85 702
12016.88 720
12017.92 689
12018.95 736
12019.99 706
12021.02 681
12022.06 682
12023.10 709
12024.13 672
12025.17 706
12026.20 710
12027.24 701
12028.27 634
12029.31 654
12030.34 708
12031.38 729
12032.42 684
12033.45 653
12034.49 644
12035.52 672
12036.56 694
12037.60 630
12038.63 595
12039.67 600
12040.71 591
12041.74 572
12042.78 569
12043.81 527
12044.85 550
12045.89 583
12046.92 579
12047.96 570
12049.00 600
12050.03 630
12051.07 588
12052.11 532
12053.14 578
12054.18 586
12055.22 535
12056.25 573
12057.29 527
12058.33 523
12059.37 586
12060.40 582
12061.44 568
12062.48 563
12063.51 560
12064.55 612
12065.59 662
12066.63 581
12067.66 615
12068.70 594
12069.74 586
12070.78 631
12071.81 624
12072.85 603
12073.89 611
12074.93 611
12075.97 629
12077.00 586
12078.04 596
12079.08 614
12080.12 599
12081.15 594
12082.19 612
12083.23 624
12084.27 663
12085.31 629
12086.35 584
12087.38 606
12088.42 640
12089.46 628
12090.50 595
12091.54 670
12092.58 681
12093.61 709
12094.65 640
12095.69 614
12096.73 658
12097.77 671
12098.81 659
12099.85 691
12100.89 806
12101.92 815
12102.96 848
12104.00 811
12105.04 851
12106.08 835
12107.12 898
12108.16 892
12109.20 835
12110.24 855
12111.28 812
12112.32 736
12113.36 677
12114.39 638
12115.43 588
12116.47 617
12117.51 608
12118.55 564
12119.59 566
12120.63 586
12121.67 575
12122.71 569
12123.75 558
12124.79 552
12125.83 549
12126.87 461
12127.91 489
12128.95 473
12129.99 481
12131.03 468
12132.07 496
12133.11 493
12134.15 488
12135.19 499
12136.23 494
12137.27 528
12138.31 453
12139.35 448
12140.40 436
12141.44 446
12142.48 450
12143.52 425
12144.56 452
12145.60 459
12146.64 415
12147.68 375
12148.72 394
12149.76 511
12150.80 462
12151.84 408
12152.89 393
12153.93 451
12154.97 482
12156.01 433
12157.05 439
12158.09 415
12159.13 365
12160.17 421
12161.22 388
12162.26 453
12163.30 412
12164.34 410
12165.38 361
12166.42 397
12167.47 403
12168.51 418
12169.55 401
12170.59 419
12171.63 421
12172.67 387
12173.72 421
12174.76 398
12175.80 418
12176.84 397
12177.89 421
12178.93 394
12179.97 408
12181.01 414
12182.05 443
12183.10 403
12184.14 404
12185.18 379
12186.22 421
12187.27 463
12188.31 443
12189.35 407
12190.39 417
12191.44 462
12192.48 448
12193.52 434
12194.57 435
12195.61 447
12196.65 466
12197.69 416
12198.74 420
12199.78 429
12200.82 415
12201.87 420
12202.91 372
12203.95 419
12205.00 419
12206.04 385
12207.08 426
12208.13 431
12209.17 397
12210.21 396
12211.26 493
12212.30 420
12213.35 394
12214.39 423
12215.43 411
12216.48 398
12217.52 443
12218.56 443
12219.61 471
12220.65 445
12221.70 457
12222.74 470
12223.78 527
12224.83 499
12225.87 491
12226.92 486
12227.96 485
12229.01 538
12230.05 444
12231.10 511
12232.14 495
12233.18 482
12234.23 453
12235.27 473
12236.32 454
12237.36 516
12238.41 492
12239.45 492
12240.50 482
12241.54 428
12242.59 426
12243.63 437
12244.68 392
12245.72 425
12246.77 423
12247.81 385
12248.86 372
12249.90 388
12250.95 421
12251.99 387
12253.04 422
12254.08 413
12255.13 426
12256.18 384
12257.22 378
12258.27 393
12259.31 364
12260.36 367
12261.40 405
12262.45 367
12263.50 365
12264.54 389
12265.59 372
12266.63 404
12267.68 374
12268.73 363
12269.77 345
12270.82 411
12271.86 406
12272.91 377
12273.96 379
12275.00 369
12276.05 418
12277.10 403
12278.14 362
12279.19 350
12280.23 364
12281.28 372
12282.33 380
12283.37 403
12284.42 422
12285.47 387
12286.52 422
12287.56 375
12288.61 377
12289.66 371
12290.70 379
12291.75 379
12292.80 354
12293.84 345
12294.89 390
12295.94 408
12296.99 367
12298.03 356
12299.08 389
12300.13 379
12301.18 420
12302.22 366
12303.27 366
12304.32 329
12305.37 379
12306.41 365
12307.46 361
12308.51 381
12309.56 346
12310.60 391
12311.65 335
12312.70 333
12313.75 381
12314.80 380
12315.84 351
12316.89 366
12317.94 387
12318.99 382
12320.04 335
12321.09 307
12322.13 339
12323.18 364
12324.23 339
12325.28 340
12326.33 356
12327.38 345
12328.42 349
12329.47 327
12330.52 330
12331.57 311
12332.62 340
12333.67 345
12334.72 347
12335.77 310
12336.82 278
12337.86 312
12338.91 342
12339.96 301
12341.01 326
12342.06 324
12343.11 294
12344.16 371
12345.21 315
12346.26 305
12347.31 303
12348.36 292
12349.41 291
12350.46 272
12351.51 343
12352.56 346
12353.60 308
12354.65 352
12355.70 350
12356.75 333
12357.80 331
12358.85 344
12359.90 358
12360.95 346
12362.00 348
12363.05 355
12364.10 350
12365.15 342
12366.20 367
12367.25 336
12368.31 369
12369.36 332
12370.41 359
12371.46 362
12372.51 321
12373.56 316
12374.61 321
12375.66 365
12376.71 377
12377.76 346
12378.81 341
12379.86 335
12380.91 353
12381.96 341
12383.01 338
12384.07 351
12385.12 338
12386.17 329
12387.22 351
12388.27 322
12389.32 320
12390.37 344
12391.42 346
12392.47 312
12393.53 308
12394.58 320
12395.63 384
12396.68 344
12397.73 314
12398.78 328
12399.84 333
12400.89 346
12401.94 362
12402.99 331
12404.04 340
12405.09 349
12406.15 358
12407.20 326
12408.25 286
12409.30 319
12410.35 330
12411.41 353
12412.46 356
12413.51 344
12414.56 312
12415.62 360
12416.67 376
12417.72 407
12418.77 401
12419.83 344
12420.88 348
12421.93 358
12422.98 399
12424.04 355
12425.09 326
12426.14 387
12427.19 398
12428.25 391
12429.30 385
12430.35 395
12431.41 461
12432.46 401
12433.51 345
12434.57 414
12435.62 402
12436.67 467
12437.72 462
12438.78 421
12439.83 428
12440.88 417
12441.94 411
12442.99 402
12444.05 409
12445.10 361
12446.15 387
12447.21 360
12448.26 370
12449.31 358
12450.37 353
12451.42 358
12452.48 336
12453.53 334
12454.58 321
12455.64 313
12456.69 351
12457.75 386
12458.80 398
12459.85 383
12460.91 356
12461.96 328
12463.02 307
12464.07 356
12465.13 396
12466.18 401
12467.23 346
12468.29 327
12469.34 362
12470.40 398
12471.45 399
12472.51 398
12473.56 418
12474.62 440
12475.67 473
12476.73 475
12477.78 529
12478.84 575
12479.89 615
12480.95 615
12482.00 563
12483.06 532
12484.11 521
12485.17 505
12486.22 492
12487.28 398
12488.33 412
12489.39 477
12490.45 396
12491.50 360
12492.56 338
12493.61 330
12494.67 357
12495.72 390
12496.78 360
12497.84 339
12498.89 353
12499.95 339
12501.00 389
12502.06 404
12503.11 327
12504.17 367
12505.23 340
12506.28 354
12507.34 352
12508.40 342
12509.45 360
12510.51 294
12511.56 316
12512.62 301
12513.68 338
12514.73 374
12515.79 350
12516.85 307
12517.90 332
12518.96 347
12520.02 383
12521.07 337
12522.13 311
12523.19 346
12524.24 340
12525.30 356
12526.36 327
12527.42 328
12528.47 325
12529.53 324
12530.59 340
12531.64 296
12532.70 342
12533.76 384
12534.82 371
12535.87 380
12536.93 316
12537.99 286
12539.05 333
12540.10 375
12541.16 374
12542.22 305
12543.28 314
12544.34 329
12545.39 308
12546.45 326
12547.51 345
12548.57 348
12549.62 325
12550.68 347
12551.74 345
12552.80 370
12553.86 361
12554.92 366
12555.97 353
12557.03 322
12558.09 321
12559.15 314
12560.21 351
12561.27 328
12562.32 346
12563.38 342
12564.44 308
12565.50 319
12566.56 337
12567.62 330
12568.68 332
12569.74 320
12570.79 285
12571.85 305
12572.91 322
12573.97 335
12575.03 312
12576.09 333
12577.15 331
12578.21 307
12579.27 328
12580.33 324
12581.39 283
12582.45 279
12583.50 299
12584.56 331
12585.62 334
12586.68 305
12587.74 329
12588.80 308
12589.86 330
12590.92 305
12591.98 298
12593.04 294
12594.10 348
12595.16 296
12596.22 305
12597.28 298
12598.34 323
12599.40 314
12600.46 358
12601.52 352
12602.58 365
12603.64 312
12604.70 319
12605.76 315
12606.82 294
12607.88 328
12608.94 341
12610.01 347
12611.07 328
12612.13 292
12613.19 312
12614.25 344
12615.31 340
12616.37 365
12617.43 384
12618.49 330
12619.55 336
12620.61 379
12621.67 381
12622.74 355
12623.80 364
12624.86 405
12625.92 394
12626.98 404
12628.04 324
12629.10 368
12630.16 346
12631.23 340
12632.29 342
12633.35 326
12634.41 339
12635.47 306
12636.53 305
12637.60 331
12638.66 362
12639.72 338
12640.78 284
12641.84 315
12642.90 321
12643.97 303
12645.03 291
12646.09 294
12647.15 283
12648.22 289
12649.28 273
12650.34 331
12651.40 300
12652.46 348
12653.53 332
12654.59 301
12655.65 327
12656.71 305
12657.78 302
12658.84 264
12659.90 308
12660.96 310
12662.03 305
12663.09 338
12664.15 325
12665.22 278
12666.28 321
12667.34 321
12668.41 335
12669.47 297
12670.53 315
12671.59 305
12672.66 299
12673.72 294
12674.78 314
12675.85 299
12676.91 260
12677.97 303
12679.04 313
12680.10 253
12681.16 281
12682.23 373
12683.29 317
12684.36 287
12685.42 260
12686.48 306
12687.55 311
12688.61 290
12689.67 281
12690.74 322
12691.80 329
12692.87 321
12693.93 313
12695.00 323
12696.06 305
12697.12 310
12698.19 319
12699.25 295
12700.32 337
12701.38 317
12702.45 304
12703.51 356
12704.57 341
12705.64 354
12706.70 343
12707.77 302
12708.83 332
12709.90 335
12710.96 366
12712.03 332
12713.09 307
12714.16 366
12715.22 321
12716.29 337
12717.35 334
12718.42 321
12719.48 320
12720.55 401
12721.61 352
12722.68 339
12723.74 343
12724.81 334
12725.87 340
12726.94 320
12728.01 350
12729.07 359
12730.14 374
12731.20 353
12732.27 348
12733.33 337
12734.40 380
12735.47 382
12736.53 347
12737.60 331
12738.66 341
12739.73 371
12740.80 364
12741.86 340
12742.93 346
12743.99 358
12745.06 313
12746.13 306
12747.19 270
12748.26 362
12749.33 319
12750.39 334
12751.46 320
12752.53 307
12753.59 313
12754.66 326
12755.73 343
12756.79 335
12757.86 314
12758.93 321
12759.99 293
12761.06 301
12762.13 306
12763.19 311
12764.26 292
12765.33 295
12766.39 300
12767.46 264
12768.53 298
12769.60 297
12770.66 325
12771.73 331
12772.80 336
12773.87 270
12774.93 274
12776.00 307
12777.07 379
12778.14 334
12779.20 263
12780.27 281
12781.34 267
12782.41 297
12783.47 298
12784.54 300
12785.61 269
12786.68 289
12787.75 312
12788.81 310
12789.88 286
12790.95 284
12792.02 298
12793.09 314
12794.16 335
12795.22 331
12796.29 281
12797.36 301
12798.43 336
12799.50 295
12800.57 278
12801.64 302
12802.70 314
12803.77 261
12804.84 309
12805.91 299
12806.98 335
12808.05 322
12809.12 314
12810.19 307
12811.25 304
12812.32 330
12813.39 364
12814.46 370
12815.53 365
12816.60 344
12817.67 332
12818.74 323
12819.81 359
12820.88 370
12821.95 358
12823.02 355
12824.09 324
12825.16 368
12826.23 362
12827.30 356
12828.36 341
12829.43 312
12830.50 310
12831.57 338
12832.64 334
12833.71 283
12834.78 342
12835.85 286
12836.92 310
12837.99 324
12839.06 293
12840.13 340
12841.21 322
12842.28 297
12843.35 293
12844.42 281
12845.49 262
12846.56 296
12847.63 324
12848.70 316
12849.77 301
12850.84 327
12851.91 315
12852.98 315
12854.05 312
12855.12 317
12856.19 329
12857.26 286
12858.34 305
12859.41 317
12860.48 331
12861.55 290
12862.62 292
12863.69 276
12864.76 268
12865.83 323
12866.91 273
12867.98 273
12869.05 298
12870.12 255
12871.19 287
12872.26 258
12873.33 267
12874.41 267
12875.48 283
12876.55 316
12877.62 303
12878.69 271
12879.76 280
12880.84 250
12881.91 269
12882.98 268
12884.05 244
12885.12 270
12886.20 251
12887.27 269
12888.34 250
12889.41 236
12890.49 227
12891.56 264
12892.63 265
12893.70 267
12894.78 280
12895.85 276
12896.92 283
12897.99 250
12899.07 266
12900.14 270
12901.21 256
12902.28 267
12903.36 263
12904.43 247
12905.50 263
12906.58 259
12907.65 249
12908.72 240
12909.80 244
12910.87 229
12911.94 271
12913.02 247
12914.09 255
12915.16 264
12916.24 276
12917.31 281
12918.38 254
12919.46 216
12920.53 241
12921.60 273
12922.68 253
12923.75 272
12924.82 243
12925.90 267
12926.97 282
12928.05 259
12929.12 272
12930.19 253
12931.27 250
12932.34 257
12933.42 226
12934.49 220
12935.56 273
12936.64 268
12937.71 247
12938.79 230
12939.86 229
12940.94 259
12942.01 246
12943.08 307
12944.16 267
12945.23 242
12946.31 267
12947.38 286
12948.46 293
12949.53 275
12950.61 256
12951.68 280
12952.76 272
12953.83 260
12954.91 236
12955.98 254
12957.06 252
12958.13 261
12959.21 249
12960.28 272
12961.36 263
12962.43 250
12963.51 260
12964.58 271
12965.66 262
12966.74 243
12967.81 275
12968.89 266
12969.96 272
12971.04 223
12972.11 258
12973.19 245
12974.27 241
12975.34 289
12976.42 251
12977.49 259
12978.57 248
12979.65 263
12980.72 266
12981.80 277
12982.87 247
12983.95 304
12985.03 285
12986.10 263
12987.18 252
12988.26 219
12989.33 239
12990.41 269
12991.48 253
12992.56 234
12993.64 254
12994.71 224
12995.79 271
12996.87 268
12997.94 257
12999.02 258
13000.10 275
13001.18 285
13002.25 280
13003.33 265
13004.41 264
13005.48 272
13006.56 236
13007.64 239
13008.72 288
13009.79 275
13010.87 278
13011.95 252
13013.02 267
13014.10 260
13015.18 262
13016.26 233
13017.33 249
13018.41 250
13019.49 244
13020.57 263
13021.65 245
13022.72 256
13023.80 274
13024.88 256
13025.96 248
13027.04 229
13028.11 215
13029.19 247
13030.27 234
13031.35 237
13032.43 270
13033.50 249
13034.58 244
13035.66 242
13036.74 261
13037.82 231
13038.90 238
13039.98 262
13041.05 248
13042.13 223
13043.21 268
13044.29 266
13045.37 262
13046.45 252
13047.53 227
13048.61 264
13049.68 228
13050.76 258
13051.84 225
13052.92 225
13054.00 233
13055.08 216
13056.16 255
13057.24 259
13058.32 207
13059.40 200
13060.48 244
13061.56 236
13062.64 223
13063.71 237
13064.79 263
13065.87 246
13066.95 246
13068.03 270
13069.11 255
13070.19 236
13071.27 218
13072.35 229
13073.43 220
13074.51 239
13075.59 274
13076.67 246
13077.75 224
13078.83 253
13079.91 238
13080.99 246
13082.07 232
13083.15 226
13084.23 239
13085.31 235
13086.40 250
13087.48 228
13088.56 212
13089.64 221
13090.72 230
13091.80 280
13092.88 250
13093.96 226
13095.04 240
13096.12 257
13097.20 231
13098.28 235
13099.36 242
13100.45 276
13101.53 217
13102.61 247
13103.69 233
13104.77 250
13105.85 244
13106.93 244
13108.01 239
13109.10 237
13110.18 269
13111.26 260
13112.34 226
13113.42 242
13114.50 273
13115.58 243
13116.67 237
13117.75 261
13118.83 259
13119.91 282
13120.99 249
13122.08 249
13123.16 249
13124.24 255
13125.32 235
13126.40 245
13127.49 310
13128.57 278
13129.65 270
13130.73 253
13131.82 242
13132.90 240
13133.98 247
13135.06 241
13136.15 237
13137.23 280
13138.31 252
13139.39 260
13140.48 236
13141.56 246
13142.64 250
13143.72 258
13144.81 250
13145.89 243
13146.97 260
13148.06 232
13149.14 243
13150.22 249
13151.31 302
13152.39 289
13153.47 242
13154.56 258
13155.64 226
13156.72 252
13157.81 287
13158.89 240
13159.97 238
13161.06 249
13162.14 270
13163.22 251
13164.31 272
13165.39 287
13166.47 296
13167.56 304
13168.64 303
13169.73 259
13170.81 261
13171.89 246
13172.98 277
13174.06 268
13175.15 287
13176.23 279
13177.31 300
13178.40 299
13179.48 247
13180.57 255
13181.65 265
13182.74 258
13183.82 271
13184.91 250
13185.99 288
13187.07 302
13188.16 298
13189.24 258
13190.33 287
13191.41 252
13192.50 275
13193.58 241
13194.67 275
13195.75 258
13196.84 245
13197.92 274
13199.01 279
13200.09 298
13201.18 256
13202.26 261
13203.35 268
13204.44 258
13205.52 263
13206.61 303
13207.69 282
13208.78 256
13209.86 279
13210.95 289
13212.03 274
13213.12 274
13214.21 239
13215.29 276
13216.38 305
13217.46 287
13218.55 302
13219.63 301
13220.72 270
13221.81 261
13222.89 277
13223.98 261
13225.07 263
13226.15 285
13227.24 282
13228.32 290
13229.41 283
13230.50 271
13231.58 286
13232.67 292
13233.76 314
13234.84 263
13235.93 284
13237.02 348
13238.10 302
13239.19 312
13240.28 312
13241.36 325
13242.45 311
13243.54 314
13244.62 313
13245.71 290
13246.80 328
13247.89 341
13248.97 268
13250.06 290
13251.15 299
13252.23 347
13253.32 339
13254.41 326
13255.50 328
13256.58 334
13257.67 315
13258.76 309
13259.85 328
13260.94 391
13262.02 344
13263.11 343
13264.20 334
13265.29 312
13266.37 384
13267.46 371
13268.55 322
13269.64 356
13270.73 364
13271.81 399
13272.90 360
13273.99 367
13275.08 347
13276.17 375
13277.26 354
13278.34 404
13279.43 358
13280.52 364
13281.61 355
13282.70 353
13283.79 422
13284.88 369
13285.96 375
13287.05 388
13288.14 420
13289.23 364
13290.32 377
13291.41 389
13292.50 386
13293.59 441
13294.68 414
13295.76 405
13296.85 414
13297.94 429
13299.03 408
13300.12 444
13301.21 477
13302.30 437
13303.39 421
13304.48 447
13305.57 451
13306.66 493
13307.75 453
13308.84 482
13309.93 506
13311.02 517
13312.11 553
13313.20 541
13314.29 520
13315.38 560
13316.47 548
13317.56 502
13318.65 506
13319.74 522
13320.83 479
13321.92 471
13323.01 516
13324.10 528
13325.19 479
13326.28 478
13327.37 479
13328.46 464
13329.55 511
13330.64 555
13331.73 540
13332.82 553
13333.91 532
13335.00 527
13336.09 502
13337.18 522
13338.27 510
13339.37 493
13340.46 543
13341.55 589
13342.64 581
13343.73 564
13344.82 560
13345.91 600
13347.00 585
13348.09 570
13349.19 547
13350.28 570
13351.37 595
13352.46 561
13353.55 587
13354.64 635
13355.73 635
13356.83 648
13357.92 676
13359.01 650
13360.10 601
13361.19 628
13362.28 660
13363.38 697
13364.47 667
13365.56 756
13366.65 744
13367.74 795
13368.84 787
13369.93 729
13371.02 798
13372.11 759
13373.21 825
13374.30 772
13375.39 834
13376.48 769
13377.58 711
13378.67 614
13379.76 624
13380.85 640
13381.95 630
13383.04 603
13384.13 596
13385.22 582
13386.32 615
13387.41 549
13388.50 529
13389.60 573
13390.69 583
13391.78 564
13392.87 552
13393.97 555
13395.06 562
13396.15 534
13397.25 505
13398.34 476
13399.43 529
13400.53 501
13401.62 511
13402.71 530
13403.81 497
13404.90 497
13406.00 504
13407.09 500
13408.18 520
13409.28 504
13410.37 515
13411.46 545
13412.56 486
13413.65 490
13414.75 475
13415.84 461
13416.93 421
13418.03 445
13419.12 512
13420.22 495
13421.31 464
13422.41 480
13423.50 461
13424.59 489
13425.69 505
13426.78 516
13427.88 499
13428.97 492
13430.07 527
13431.16 495
13432.26 490
13433.35 515
13434.45 497
13435.54 499
13436.64 533
13437.73 551
13438.82 543
13439.92 533
13441.02 547
13442.11 571
13443.21 557
13444.30 537
13445.40 579
13446.49 552
13447.59 532
13448.68 552
13449.78 565
13450.87 565
13451.97 598
13453.06 594
13454.16 582
13455.25 561
13456.35 581
13457.45 637
13458.54 638
13459.64 633
13460.73 616
13461.83 582
13462.93 621
13464.02 645
13465.12 666
13466.21 648
13467.31 639
13468.41 669
13469.50 659
13470.60 682
13471.70 684
13472.79 636
13473.89 685
13474.98 725
13476.08 662
13477.18 730
13478.27 704
13479.37 659
13480.47 714
13481.56 743
13482.66 665
13483.76 678
13484.85 702
13485.95 758
13487.05 670
13488.15 673
13489.24 735
13490.34 725
13491.44 770
13492.53 734
13493.63 755
13494.73 838
13495.83 841
13496.92 828
13498.02 875
13499.12 874
13500.22 892
13501.31 963
13502.41 970
13503.51 973
13504.61 929
13505.70 1011
13506.80 978
13507.90 922
13509.00 959
13510.09 901
13511.19 924
13512.29 838
13513.39 869
13514.49 827
13515.58 790
13516.68 812
13517.78 760
13518.88 696
13519.98 669
13521.08 671
13522.17 616
13523.27 657
13524.37 663
13525.47 618
13526.57 598
13527.67 589
13528.77 611
13529.86 572
13530.96 585
13532.06 611
13533.16 607
13534.26 547
13535.36 517
13536.46 522
13537.56 587
13538.66 592
13539.75 540
13540.85 514
13541.95 519
13543.05 566
13544.15 507
13545.25 503
13546.35 517
13547.45 535
13548.55 486
13549.65 477
13550.75 455
13551.85 470
13552.95 456
13554.05 459
13555.15 488
13556.25 466
13557.35 466
13558.45 499
13559.55 480
13560.65 503
13561.75 490
13562.85 508
13563.95 515
13565.05 501
13566.15 491
13567.25 505
13568.35 438
13569.45 466
13570.55 426
13571.65 448
13572.75 475
13573.85 484
13574.95 475
13576.05 477
13577.15 477
13578.25 428
13579.35 483
13580.45 473
13581.55 487
13582.65 468
13583.75 465
13584.86 469
13585.96 501
13587.06 506
13588.16 513
13589.26 497
13590.36 486
13591.46 487
13592.56 481
13593.66 460
13594.77 455
13595.87 483
13596.97 545
13598.07 513
13599.17 506
13600.27 478
13601.37 514
13602.48 521
13603.58 486
13604.68 476
13605.78 473
13606.88 442
13607.99 482
13609.09 532
13610.19 458
13611.29 487
13612.39 544
13613.50 534
13614.60 522
13615.70 556
13616.80 517
13617.90 521
13619.01 517
13620.11 569
13621.21 528
13622.31 482
13623.42 515
13624.52 580
13625.62 502
13626.72 500
13627.83 515
13628.93 553
13630.03 539
13631.13 578
13632.24 563
13633.34 567
13634.44 536
13635.55 514
13636.65 523
13637.75 554
13638.86 584
13639.96 578
13641.06 570
13642.17 544
13643.27 495
13644.37 507
13645.48 496
13646.58 522
13647.68 522
13648.79 534
13649.89 542
13650.99 516
13652.10 518
13653.20 508
13654.30 508
13655.41 478
13656.51 510
13657.62 476
13658.72 494
13659.82 456
13660.93 472
13662.03 496
13663.14 493
13664.24 435
13665.34 431
13666.45 460
13667.55 463
13668.66 442
13669.76 431
13670.87 394
13671.97 446
13673.07 425
13674.18 449
13675.28 453
13676.39 479
13677.49 421
13678.60 448
13679.70 481
13680.81 427
13681.91 440
13683.02 497
13684.12 469
13685.23 472
13686.33 489
13687.44 475
13688.54 464
13689.65 445
13690.75 451
13691.86 456
13692.96 442
13694.07 512
13695.17 482
13696.28 440
13697.39 430
13698.49 443
13699.60 500
13700.70 455
13701.81 498
13702.91 502
13704.02 455
13705.13 493
13706.23 498
13707.34 501
13708.44 489
13709.55 498
13710.65 537
13711.76 534
13712.87 519
13713.97 506
13715.08 510
13716.19 547
13717.29 509
13718.40 520
13719.50 511
13720.61 491
13721.72 531
13722.82 551
13723.93 578
13725.04 521
13726.14 607
13727.25 601
13728.36 572
13729.46 562
13730.57 642
13731.68 669
13732.78 667
13733.89 652
13735.00 667
13736.11 637
13737.21 661
13738.32 692
13739.43 699
13740.53 727
13741.64 715
13742.75 698
13743.86 640
13744.96 663
13746.07 709
13747.18 671
13748.29 700
13749.39 755
13750.50 709
13751.61 785
13752.72 785
13753.82 786
13754.93 858
13756.04 829
13757.15 855
13758.26 858
13759.36 869
13760.47 857
13761.58 885
13762.69 1000
13763.80 969
13764.91 964
13766.01 1053
13767.12 1079
13768.23 1179
13769.34 1221
13770.45 1218
13771.56 1456
13772.66 1441
13773.77 1512
13774.88 1630
13775.99 1584
13777.10 1661
13778.21 1651
13779.32 1636
13780.42 1731
13781.53 1538
13782.64 1372
13783.75 1341
13784.86 1353
13785.97 1208
13787.08 1172
13788.19 1085
13789.30 1007
13790.41 1027
13791.52 936
13792.63 816
13793.73 837
13794.84 842
13795.95 848
13797.06 789
13798.17 752
13799.28 823
13800.39 756
13801.50 721
13802.61 764
13803.72 713
13804.83 681
13805.94 713
13807.05 720
13808.16 666
13809.27 691
13810.38 659
13811.49 655
13812.60 671
13813.71 649
13814.82 578
13815.93 598
13817.04 683
13818.15 682
13819.26 640
13820.37 544
13821.48 588
13822.59 584
13823.71 610
13824.82 562
13825.93 567
13827.04 565
13828.15 558
13829.26 528
13830.37 534
13831.48 539
13832.59 547
13833.70 506
13834.81 506
13835.92 522
13837.04 522
13838.15 545
13839.26 558
13840.37 542
13841.48 504
13842.59 528
13843.70 590
13844.81 531
13845.93 515
13847.04 550
13848.15 578
13849.26 530
13850.37 567
13851.48 511
13852.60 489
13853.71 579
13854.82 555
13855.93 509
13857.04 591
13858.16 565
13859.27 570
13860.38 562
13861.49 547
13862.60 571
13863.72 559
13864.83 608
13865.94 579
13867.05 628
13868.17 588
13869.28 623
13870.39 606
13871.50 572
13872.62 539
13873.73 603
13874.84 640
13875.95 678
13877.07 583
13878.18 580
13879.29 627
13880.40 623
13881.52 614
13882.63 583
13883.74 624
13884.86 598
13885.97 667
13887.08 665
13888.20 672
13889.31 685
13890.42 698
13891.54 673
13892.65 716
13893.76 731
13894.88 725
13895.99 750
13897.10 754
13898.22 762
13899.33 779
13900.44 749
13901.56 748
13902.67 728
13903.79 730
13904.90 726
13906.01 639
13907.13 657
13908.24 613
13909.36 654
13910.47 613
13911.58 643
13912.70 597
13913.81 630
13914.93 611
13916.04 561
13917.16 575
13918.27 589
13919.38 559
13920.50 590
13921.61 588
13922.73 580
13923.84 541
13924.96 559
13926.07 564
13927.19 592
13928.30 569
13929.42 564
13930.53 561
13931.65 570
13932.76 547
13933.88 537
13934.99 504
13936.11 515
13937.22 549
13938.34 516
13939.45 583
13940.57 553
13941.68 548
13942.80 553
13943.91 522
13945.03 526
13946.14 537
13947.26 554
13948.38 541
13949.49 547
13950.61 575
13951.72 574
13952.84 516
13953.95 475
13955.07 542
13956.19 555
13957.30 509
13958.42 507
13959.53 588
13960.65 580
13961.77 522
13962.88 481
13964.00 467
13965.11 511
13966.23 511
13967.35 509
13968.46 523
13969.58 502
13970.70 516
13971.81 465
13972.93 509
13974.05 526
13975.16 531
13976.28 506
13977.40 468
13978.51 477
13979.63 480
13980.75 502
13981.86 508
13982.98 454
13984.10 448
13985.22 457
13986.33 484
13987.45 426
13988.57 436
13989.68 496
13990.80 503
13991.92 451
13993.04 451
13994.15 472
13995.27 459
13996.39 442
13997.51 520
13998.62 449
13999.74 493
14000.86 457
14001.98 451
14003.10 505
14004.21 477
14005.33 428
14006.45 491
14007.57 492
14008.68 506
14009.80 498
14010.92 422
14012.04 487
14013.16 483
14014.28 411
14015.39 459
14016.51 450
14017.63 478
14018.75 479
14019.87 422
14020.99 461
14022.10 469
14023.22 475
14024.34 482
14025.46 452
14026.58 511
14027.70 472
14028.82 494
14029.94 503
14031.05 448
14032.17 464
14033.29 524
14034.41 519
14035.53 479
14036.65 504
14037.77 538
14038.89 490
14040.01 496
14041.13 512
14042.25 482
14043.37 513
14044.49 552
14045.60 533
14046.72 517
14047.84 574
14048.96 571
14050.08 530
14051.20 583
14052.32 553
14053.44 527
14054.56 564
14055.68 562
14056.80 574
14057.92 622
14059.04 606
14060.16 628
14061.28 621
14062.40 625
14063.52 672
14064.64 677
14065.76 631
14066.88 659
14068.00 690
14069.12 719
14070.25 730
14071.37 695
14072.49 691
14073.61 704
14074.73 711
14075.85 761
14076.97 832
14078.09 870
14079.21 810
14080.33 752
14081.45 814
14082.57 848
14083.69 914
14084.82 921
14085.94 936
14087.06 894
14088.18 939
14089.30 948
14090.42 1003
14091.54 992
14092.66 990
14093.79 1071
14094.91 1101
14096.03 1115
14097.15 1191
14098.27 1188
14099.39 1214
14100.52 1266
14101.64 1293
14102.76 1249
14103.88 1192
14105.00 1198
14106.12 1200
14107.25 1153
14108.37 1095
14109.49 1022
14110.61 1010
14111.74 912
14112.86 931
14113.98 868
14115.10 808
14116.22 802
14117.35 764
14118.47 742
14119.59 701
14120.71 701
14121.84 682
14122.96 641
14124.08 628
14125.20 651
14126.33 670
14127.45 655
14128.57 631
14129.70 643
14130.82 660
14131.94 622
14133.06 580
14134.19 573
14135.31 597
14136.43 596
14137.56 588
14138.68 535
14139.80 550
14140.93 518
14142.05 523
14143.17 586
14144.30 483
14145.42 533
14146.54 507
14147.67 515
14148.79 527
14149.91 490
14151.04 489
14152.16 476
14153.29 482
14154.41 460
14155.53 479
14156.66 460
14157.78 478
14158.91 491
14160.03 473
14161.15 502
14162.28 499
14163.40 438
14164.53 507
14165.65 495
14166.78 462
14167.90 492
14169.02 477
14170.15 502
14171.27 410
14172.40 489
14173.52 515
14174.65 467
14175.77 447
14176.90 479
14178.02 458
14179.15 473
14180.27 494
14181.40 453
14182.52 454
14183.65 469
14184.77 464
14185.90 452
14187.02 482
14188.15 442
14189.27 488
14190.40 451
14191.52 446
14192.65 458
14193.77 508
14194.90 480
14196.02 506
14197.15 492
14198.27 455
14199.40 489
14200.53 511
14201.65 499
14202.78 474
14203.90 493
14205.03 505
14206.16 490
14207.28 458
14208.41 468
14209.53 480
14210.66 477
14211.79 443
14212.91 434
14214.04 403
14215.16 446
14216.29 466
14217.42 432
14218.54 445
14219.67 447
14220.80 451
14221.92 448
14223.05 427
14224.18 432
14225.30 405
14226.43 411
14227.56 429
14228.68 388
14229.81 370
14230.94 453
14232.06 431
14233.19 396
14234.32 407
14235.44 459
14236.57 426
14237.70 421
14238.83 415
14239.95 414
14241.08 393
14242.21 401
14243.34 427
14244.46 443
14245.59 355
14246.72 389
14247.85 432
14248.97 395
14250.10 423
14251.23 399
14252.36 402
14253.48 410
14254.61 406
14255.74 401
14256.87 400
14258.00 410
14259.12 425
14260.25 411
14261.38 395
14262.51 384
14263.64 395
14264.76 425
14265.89 363
14267.02 366
14268.15 407
14269.28 401
14270.41 359
14271.53 356
14272.66 358
14273.79 365
14274.92 349
14276.05 385
14277.18 384
14278.31 366
14279.44 378
14280.56 363
14281.69 338
14282.82 327
14283.95 314
14285.08 384
14286.21 369
14287.34 345
14288.47 344
14289.60 369
14290.73 354
14291.86 361
14292.98 342
14294.11 348
14295.24 331
14296.37 359
14297.50 327
14298.63 297
14299.76 332
14300.89 342
14302.02 353
14303.15 315
14304.28 325
14305.41 305
14306.54 318
14307.67 336
14308.80 301
14309.93 298
14311.06 334
14312.19 322
14313.32 388
14314.45 353
14315.58 312
14316.71 328
14317.84 330
14318.97 342
14320.10 325
14321.23 280
14322.36 269
14323.49 319
14324.62 328
14325.76 330
14326.89 304
14328.02 300
14329.15 311
14330.28 287
14331.41 322
14332.54 331
14333.67 302
14334.80 330
14335.93 335
14337.06 311
14338.20 282
14339.33 308
14340.46 306
14341.59 298
14342.72 303
14343.85 292
14344.98 297
14346.12 306
14347.25 281
14348.38 267
14349.51 289
14350.64 316
14351.77 274
14352.90 301
14354.04 293
14355.17 284
14356.30 265
14357.43 297
14358.56 309
14359.70 311
14360.83 302
14361.96 286
14363.09 299
14364.22 278
14365.36 271
14366.49 262
14367.62 236
14368.75 277
14369.89 257
14371.02 258
14372.15 254
14373.28 293
14374.42 287
14375.55 288
14376.68 273
14377.81 291
14378.95 298
14380.08 307
14381.21 286
14382.35 299
14383.48 267
14384.61 293
14385.74 300
14386.88 289
14388.01 270
14389.14 252
14390.28 290
14391.41 281
14392.54 258
14393.68 293
14394.81 278
14395.94 292
14397.08 298
14398.21 279
14399.34 276
14400.48 317
14401.61 307
14402.75 299
14403.88 274
14405.01 254
14406.15 284
14407.28 335
14408.41 326
14409.55 274
14410.68 283
14411.82 275
14412.95 254
14414.08 286
14415.22 303
14416.35 285
14417.49 259
14418.62 262
14419.76 286
14420.89 306
14422.02 304
14423.16 279
14424.29 266
14425.43 277
14426.56 273
14427.70 321
14428.83 290
14429.97 280
14431.10 306
14432.24 312
14433.37 326
14434.51 296
14435.64 301
14436.78 326
14437.91 333
14439.05 305
14440.18 319
14441.32 285
14442.45 297
14443.59 306
14444.72 306
14445.86 266
14446.99 283
14448.13 265
14449.27 258
14450.40 264
14451.54 312
14452.67 297
14453.81 269
14454.94 307
14456.08 277
14457.22 290
14458.35 276
14459.49 247
14460.62 250
14461.76 277
14462.90 286
14464.03 229
14465.17 255
14466.30 284
14467.44 246
14468.58 266
14469.71 268
14470.85 239
14471.99 269
14473.12 253
14474.26 233
14475.40 245
14476.53 259
14477.67 262
14478.81 266
14479.94 246
14481.08 236
14482.22 250
14483.35 275
14484.49 284
14485.63 272
14486.76 281
14487.90 256
14489.04 253
14490.17 292
14491.31 240
14492.45 248
14493.59 258
14494.72 241
14495.86 202
14497.00 213
14498.14 244
14499.27 259
14500.41 277
14501.55 262
14502.69 242
14503.82 269
14504.96 211
14506.10 225
14507.24 231
14508.37 278
14509.51 277
14510.65 285
14511.79 265
14512.93 224
14514.06 258
14515.20 267
14516.34 255
14517.48 237
14518.62 246
14519.76 261
14520.89 254
14522.03 280
14523.17 233
14524.31 236
14525.45 294
14526.59 266
14527.73 301
14528.86 254
14530.00 250
14531.14 242
14532.28 239
14533.42 274
14534.56 262
14535.70 248
14536.84 249
14537.98 274
14539.11 230
14540.25 264
14541.39 275
14542.53 279
14543.67 270
14544.81 266
14545.95 258
14547.09 246
14548.23 288
14549.37 304
14550.51 324
14551.65 335
14552.79 311
14553.93 270
14555.07 304
14556.21 287
14557.35 284
14558.49 266
14559.63 286
14560.77 267
14561.91 297
14563.05 274
14564.19 277
14565.33 281
14566.47 262
14567.61 288
14568.75 314
14569.89 305
14571.03 316
14572.17 297
14573.31 311
14574.45 321
14575.59 293
14576.73 307
14577.87 308
14579.01 342
14580.15 329
14581.29 313
14582.43 297
14583.57 295
14584.71 306
14585.85 322
14587.00 279
14588.14 296
14589.28 295
14590.42 305
14591.56 329
14592.70 299
14593.84 292
14594.98 299
14596.12 292
14597.27 287
14598.41 325
14599.55 311
14600.69 357
14601.83 319
14602.97 318
14604.12 333
14605.26 345
14606.40 361
14607.54 356
14608.68 327
14609.82 352
14610.97 311
14612.11 338
14613.25 358
14614.39 362
14615.53 348
14616.68 386
14617.82 384
14618.96 376
14620.10 370
14621.25 390
14622.39 387
14623.53 425
14624.67 404
14625.81 386
14626.96 401
14628.10 373
14629.24 381
14630.39 411
14631.53 393
14632.67 471
14633.81 460
14634.96 477
14636.10 449
14637.24 475
14638.38 474
14639.53 468
14640.67 460
14641.81 434
14642.96 447
14644.10 467
14645.24 437
14646.39 404
14647.53 434
14648.67 393
14649.82 366
14650.96 353
14652.10 340
14653.25 336
14654.39 349
14655.53 316
14656.68 334
14657.82 363
14658.97 327
14660.11 322
14661.25 331
14662.40 334
14663.54 335
14664.69 293
14665.83 324
14666.97 363
14668.12 343
14669.26 322
14670.41 302
14671.55 323
14672.69 286
14673.84 285
14674.98 304
14676.13 275
14677.27 265
14678.42 262
14679.56 274
14680.71 280
14681.85 236
14683.00 251
14684.14 242
14685.29 239
14686.43 276
14687.57 250
14688.72 243
14689.86 273
14691.01 248
14692.15 236
14693.30 225
14694.45 208
14695.59 251
14696.74 260
14697.88 225
14699.03 251
14700.17 250
14701.32 259
14702.46 262
14703.61 255
14704.75 250
14705.90 271
14707.04 224
14708.19 250
14709.34 228
14710.48 256
14711.63 230
14712.77 227
14713.92 205
14715.07 217
14716.21 215
14717.36 232
14718.50 213
14719.65 224
14720.80 247
14721.94 230
14723.09 209
14724.24 223
14725.38 227
14726.53 249
14727.67 231
14728.82 216
14729.97 220
14731.11 208
14732.26 246
14733.41 222
14734.55 200
14735.70 206
14736.85 250
14737.99 239
14739.14 230
14740.29 228
14741.44 245
14742.58 250
14743.73 230
14744.88 196
14746.02 261
14747.17 254
14748.32 244
14749.47 241
14750.61 255
14751.76 261
14752.91 238
14754.06 217
14755.20 207
14756.35 222
14757.50 230
14758.65 225
14759.79 230
14760.94 245
14762.09 266
14763.24 238
14764.38 230
14765.53 228
14766.68 250
14767.83 242
14768.98 222
14770.13 253
14771.27 280
14772.42 244
14773.57 206
14774.72 213
14775.87 235
14777.01 235
14778.16 214
14779.31 240
14780.46 244
14781.61 221
14782.76 217
14783.91 226
14785.05 202
14786.20 233
14787.35 277
14788.50 241
14789.65 232
14790.80 208
14791.95 219
14793.10 238
14794.25 242
14795.39 231
14796.54 214
14797.69 207
14798.84 192
14799.99 221
14801.14 221
14802.29 199
14803.44 216
14804.59 213
14805.74 227
14806.89 224
14808.04 215
14809.19 216
14810.34 195
14811.49 202
14812.64 196
14813.79 224
14814.94 231
14816.09 196
14817.24 249
14818.39 206
14819.54 226
14820.69 217
14821.84 191
14822.99 224
14824.14 192
14825.29 188
14826.44 206
14827.59 175
14828.74 194
14829.89 228
14831.04 196
14832.19 202
14833.34 192
14834.49 198
14835.64 176
14836.79 176
14837.94 172
14839.09 218
14840.24 184
14841.40 203
14842.55 180
14843.70 183
14844.85 194
14846.00 185
14847.15 185
14848.30 184
14849.45 210
14850.60 197
14851.76 184
14852.91 174
14854.06 190
14855.21 170
14856.36 180
14857.51 209
14858.66 187
14859.82 201
14860.97 222
14862.12 231
14863.27 211
14864.42 219
14865.57 221
14866.73 193
14867.88 222
14869.03 189
14870.18 189
14871.33 196
14872.49 227
14873.64 212
14874.79 218
14875.94 203
14877.10 224
14878.25 200
14879.40 199
14880.55 214
14881.71 199
14882.86 176
14884.01 187
14885.16 167
14886.32 200
14887.47 176
14888.62 230
14889.77 204
14890.93 191
14892.08 204
14893.23 178
14894.39 193
14895.54 206
14896.69 182
14897.84 203
14899.00 210
14900.15 207
14901.30 241
14902.46 235
14903.61 220
14904.76 208
14905.92 239
14907.07 227
14908.22 209
14909.38 210
14910.53 222
14911.69 220
14912.84 233
14913.99 226
14915.15 195
14916.30 230
14917.45 265
14918.61 243
14919.76 252
14920.92 247
14922.07 219
14923.22 228
14924.38 256
14925.53 249
14926.69 250
14927.84 249
14928.99 235
14930.15 232
14931.30 251
14932.46 259
14933.61 311
14934.77 268
14935.92 236
14937.08 248
14938.23 272
14939.39 256
14940.54 254
14941.70 287
14942.85 256
14944.00 241
14945.16 269
14946.31 258
14947.47 252
14948.62 270
14949.78 266
14950.94 309
14952.09 255
14953.25 283
14954.40 326
14955.56 311
14956.71 284
14957.87 291
14959.02 278
14960.18 289
14961.33 299
14962.49 282
14963.64 266
14964.80 264
14965.96 313
14967.11 257
14968.27 292
14969.42 317
14970.58 319
14971.74 320
14972.89 332
14974.05 300
14975.20 330
14976.36 319
14977.52 337
14978.67 276
14979.83 278
14980.98 287
14982.14 291
14983.30 296
14984.45 273
14985.61 276
14986.77 279
14987.92 284
14989.08 243
14990.24 268
14991.39 236
14992.55 245
14993.71 242
14994.86 235
14996.02 214
14997.18 236
14998.33 266
14999.49 226
15000.65 205
15001.81 209
15002.96 215
15004.12 222
15005.28 229
15006.43 190
15007.59 196
15008.75 200
15009.91 206
15011.06 225
15012.22 204
15013.38 212
15014.54 192
15015.69 188
15016.85 186
15018.01 204
15019.17 229
15020.33 219
15021.48 181
15022.64 195
15023.80 213
15024.96 170
15026.12 189
15027.27 210
15028.43 201
15029.59 174
15030.75 242
15031.91 202
15033.07 167
15034.22 159
15035.38 211
15036.54 211
15037.70 178
15038.86 214
15040.02 241
15041.17 215
15042.33 190
15043.49 200
15044.65 217
15045.81 197
15046.97 184
15048.13 206
15049.29 208
15050.45 192
15051.60 195
15052.76 215
15053.92 179
15055.08 182
15056.24 186
15057.40 196
15058.56 181
15059.72 179
15060.88 153
15062.04 152
15063.20 191
15064.36 183
15065.52 170
15066.68 184
15067.84 207
15069.00 204
15070.16 191
15071.32 164
15072.48 201
15073.63 192
15074.79 186
15075.95 174
15077.11 202
15078.27 190
15079.44 154
15080.60 158
15081.76 169
15082.92 155
15084.08 176
15085.24 155
15086.40 182
15087.56 213
15088.72 177
15089.88 153
15091.04 165
15092.20 165
15093.36 170
15094.52 161
15095.68 204
15096.84 171
15098.00 167
15099.16 189
15100.32 168
15101.49 191
15102.65 190
15103.81 184
15104.97 174
15106.13 167
15107.29 150
15108.45 197
15109.61 153
15110.78 153
15111.94 186
15113.10 169
15114.26 189
15115.42 169
15116.58 180
15117.74 181
15118.91 164
15120.07 161
15121.23 179
15122.39 174
15123.55 180
15124.71 203
15125.88 161
15127.04 187
15128.20 171
15129.36 187
15130.52 163
15131.69 178
15132.85 170
15134.01 182
15135.17 187
15136.34 159
15137.50 174
15138.66 194
15139.82 186
15140.99 194
15142.15 181
15143.31 149
15144.47 153
15145.64 191
15146.80 175
15147.96 175
15149.12 142
15150.29 160
15151.45 160
15152.61 156
15153.78 191
15154.94 170
15156.10 187
15157.27 182
15158.43 155
15159.59 148
15160.75 180
15161.92 184
15163.08 190
15164.24 158
15165.41 179
15166.57 173
15167.74 171
15168.90 167
15170.06 170
15171.23 189
15172.39 165
15173.55 188
15174.72 191
15175.88 185
15177.05 212
15178.21 203
15179.37 208
15180.54 179
15181.70 183
15182.87 185
15184.03 175
15185.19 184
15186.36 197
15187.52 178
15188.69 182
15189.85 211
15191.02 187
15192.18 168
15193.34 170
15194.51 186
15195.67 201
15196.84 177
15198.00 194
15199.17 205
15200.33 219
15201.50 234
15202.66 238
15203.83 201
15204.99 186
15206.16 202
15207.32 204
15208.49 210
15209.65 193
15210.82 188
15211.98 185
15213.15 213
15214.31 210
15215.48 213
15216.64 218
15217.81 197
15218.97 211
15220.14 233
15221.31 209
15222.47 214
15223.64 223
15224.80 255
15225.97 236
15227.13 225
15228.30 224
15229.47 241
15230.63 262
15231.80 218
15232.96 219
15234.13 249
15235.30 243
15236.46 258
15237.63 288
15238.79 245
15239.96 261
15241.13 264
15242.29 264
15243.46 242
15244.63 241
15245.79 248
15246.96 228
15248.13 245
15249.29 221
15250.46 213
15251.63 196
15252.79 220
15253.96 191
15255.13 196
15256.29 210
15257.46 206
15258.63 218
15259.80 206
15260.96 229
15262.13 185
15263.30 196
15264.46 176
15265.63 180
15266.80 183
15267.97 190
15269.13 198
15270.30 220
15271.47 170
15272.64 180
15273.80 196
15274.97 176
15276.14 183
15277.31 184
15278.47 184
15279.64 166
15280.81 187
15281.98 146
15283.15 160
15284.31 167
15285.48 178
15286.65 137
15287.82 155
15288.99 202
15290.15 160
15291.32 166
15292.49 167
15293.66 185
15294.83 167
15296.00 160
15297.16 155
15298.33 157
15299.50 199
15300.67 161
15301.84 156
15303.01 154
15304.18 178
15305.35 164
15306.51 147
15307.68 170
15308.85 177
15310.02 175
15311.19 167
15312.36 195
15313.53 174
15314.70 146
15315.87 182
15317.04 158
15318.21 144
15319.37 140
15320.54 165
15321.71 163
15322.88 145
15324.05 152
15325.22 161
15326.39 161
15327.56 161
15328.73 182
15329.90 157
15331.07 187
15332.24 161
15333.41 135
15334.58 165
15335.75 164
15336.92 173
15338.09 180
15339.26 144
15340.43 159
15341.60 159
15342.77 156
15343.94 175
15345.11 169
15346.28 181
15347.45 167
15348.62 159
15349.79 180
15350.96 179
15352.13 170
15353.31 190
15354.48 200
15355.65 199
15356.82 156
15357.99 172
15359.16 168
15360.33 171
15361.50 150
15362.67 160
15363.84 172
15365.01 206
15366.19 173
15367.36 160
15368.53 176
15369.70 179
15370.87 161
15372.04 150
15373.21 175
15374.38 180
15375.56 186
15376.73 185
15377.90 150
15379.07 153
15380.24 186
15381.41 217
15382.59 188
15383.76 172
15384.93 162
15386.10 206
15387.27 194
15388.45 201
15389.62 212
15390.79 175
15391.96 216
15393.13 185
15394.31 174
15395.48 170
15396.65 215
15397.82 193
15399.00 223
15400.17 179
15401.34 182
15402.51 183
15403.69 184
15404.86 196
15406.03 201
15407.20 211
15408.38 214
15409.55 187
15410.72 202
15411.89 183
15413.07 178
15414.24 178
15415.41 191
15416.59 172
15417.76 186
15418.93 186
15420.11 210
15421.28 189
15422.45 166
15423.63 142
15424.80 172
15425.97 191
15427.15 212
15428.32 191
15429.49 181
15430.67 174
15431.84 186
15433.01 185
15434.19 200
15435.36 163
15436.54 145
15437.71 165
15438.88 161
15440.06 176
15441.23 161
15442.41 154
15443.58 184
15444.75 168
15445.93 180
15447.10 161
15448.28 175
15449.45 157
15450.63 187
15451.80 156
15452.97 151
15454.15 169
15455.32 178
15456.50 161
15457.67 175
15458.85 181
15460.02 175
15461.20 189
15462.37 187
15463.55 211
15464.72 161
15465.90 187
15467.07 206
15468.25 188
15469.42 156
15470.60 175
15471.77 199
15472.95 203
15474.12 173
15475.30 168
15476.47 167
15477.65 186
15478.82 169
15480.00 156
15481.17 172
15482.35 148
15483.53 178
15484.70 194
15485.88 188
15487.05 192
15488.23 192
15489.40 148
15490.58 160
15491.76 175
15492.93 189
15494.11 148
15495.28 168
15496.46 172
15497.64 171
15498.81 204
15499.99 162
15501.17 165
15502.34 180
15503.52 222
15504.69 202
15505.87 194
15507.05 181
15508.22 183
15509.40 188
15510.58 184
15511.75 174
15512.93 207
15514.11 200
15515.28 173
15516.46 166
15517.64 175
15518.81 178
15519.99 191
15521.17 168
15522.35 135
15523.52 178
15524.70 193
15525.88 182
15527.05 174
15528.23 182
15529.41 165
15530.59 168
15531.76 183
15532.94 185
15534.12 198
15535.30 224
15536.47 163
15537.65 161
15538.83 179
15540.01 162
15541.19 180
15542.36 174
15543.54 192
15544.72 216
15545.90 193
15547.08 204
15548.25 199
15549.43 193
15550.61 199
15551.79 205
15552.97 212
15554.14 196
15555.32 170
15556.50 197
15557.68 205
15558.86 196
15560.04 193
15561.22 218
15562.39 231
15563.57 220
15564.75 183
15565.93 190
15567.11 203
15568.29 195
15569.47 185
15570.65 208
15571.82 210
15573.00 207
15574.18 226
15575.36 215
15576.54 205
15577.72 196
15578.90 194
15580.08 245
15581.26 234
15582.44 239
15583.62 239
15584.80 227
15585.98 211
15587.16 220
15588.34 249
15589.51 229
15590.69 232
15591.87 219
15593.05 230
15594.23 266
15595.41 259
15596.59 245
15597.77 265
15598.95 263
15600.13 251
15601.31 278
15602.49 270
15603.67 284
15604.85 267
15606.03 307
15607.21 243
15608.40 253
15609.58 253
15610.76 221
15611.94 274
15613.12 280
15614.30 320
15615.48 306
15616.66 276
15617.84 272
15619.02 290
15620.20 274
15621.38 318
15622.56 307
15623.74 355
15624.93 311
15626.11 273
15627.29 304
15628.47 304
15629.65 330
15630.83 321
15632.01 295
15633.19 344
15634.37 305
15635.56 335
15636.74 306
15637.92 310
15639.10 356
15640.28 322
15641.46 320
15642.65 323
15643.83 365
15645.01 361
15646.19 345
15647.37 332
15648.55 355
15649.74 388
15650.92 358
15652.10 394
15653.28 368
15654.46 385
15655.65 426
15656.83 428
15658.01 394
15659.19 355
15660.38 416
15661.56 431
15662.74 415
15663.92 387
15665.11 417
15666.29 429
15667.47 418
15668.65 429
15669.84 403
15671.02 404
15672.20 464
15673.38 450
15674.57 420
15675.75 444
15676.93 451
15678.12 449
15679.30 420
15680.48 387
15681.67 409
15682.85 423
15684.03 390
15685.22 383
15686.40 415
15687.58 428
15688.77 440
15689.95 435
15691.13 431
15692.32 417
15693.50 411
15694.68 445
15695.87 446
15697.05 440
15698.23 464
15699.42 483
15700.60 466
15701.79 465
15702.97 470
15704.15 488
15705.34 498
15706.52 492
15707.71 507
15708.89 586
15710.07 571
15711.26 536
15712.44 552
15713.63 530
15714.81 568
15716.00 553
15717.18 589
15718.37 657
15719.55 644
15720.73 626
15721.92 647
15723.10 598
15724.29 618
15725.47 624
15726.66 563
15727.84 630
15729.03 586
15730.21 628
15731.40 605
15732.58 561
15733.77 563
15734.95 497
15736.14 524
15737.32 555
15738.51 538
15739.69 546
15740.88 569
15742.07 551
15743.25 592
15744.44 538
15745.62 469
15746.81 534
15747.99 548
15749.18 564
15750.36 506
15751.55 544
15752.74 565
15753.92 537
15755.11 515
15756.29 568
15757.48 529
15758.67 566
15759.85 591
15761.04 592
15762.22 575
15763.41 509
15764.60 573
15765.78 568
15766.97 516
15768.16 542
15769.34 505
15770.53 490
15771.72 501
15772.90 485
15774.09 476
15775.28 446
15776.46 457
15777.65 496
15778.84 460
15780.02 423
15781.21 422
15782.40 461
15783.58 481
15784.77 450
15785.96 412
15787.14 392
15788.33 445
15789.52 449
15790.71 482
15791.89 453
15793.08 420
15794.27 408
15795.46 449
15796.64 401
15797.83 343
15799.02 395
15800.21 422
15801.39 431
15802.58 359
15803.77 344
15804.96 351
15806.14 313
15807.33 373
15808.52 333
15809.71 336
15810.90 334
15812.08 334
15813.27 359
15814.46 362
15815.65 322
15816.84 333
15818.03 341
15819.21 339
15820.40 309
15821.59 331
15822.78 323
15823.97 326
15825.16 307
15826.35 287
15827.53 291
15828.72 333
15829.91 311
15831.10 293
15832.29 269
15833.48 280
15834.67 266
15835.86 269
15837.04 275
15838.23 285
15839.42 294
15840.61 292
15841.80 300
15842.99 284
15844.18 289
15845.37 285
15846.56 271
15847.75 293
15848.94 282
15850.13 339
15851.32 314
15852.51 272
15853.70 278
15854.89 297
15856.07 285
15857.26 293
15858.45 291
15859.64 284
15860.83 331
15862.02 294
15863.21 300
15864.40 319
15865.59 316
15866.78 312
15867.97 337
15869.16 288
15870.36 307
15871.55 265
15872.74 310
15873.93 316
15875.12 301
15876.31 321
15877.50 309
15878.69 299
15879.88 272
15881.07 305
15882.26 294
15883.45 324
15884.64 297
15885.83 307
15887.02 308
15888.21 322
15889.41 325
15890.60 308
15891.79 289
15892.98 370
15894.17 344
15895.36 366
15896.55 373
15897.74 351
15898.93 355
15900.13 320
15901.32 406
15902.51 363
15903.70 359
15904.89 340
15906.08 365
15907.28 385
15908.47 327
15909.66 370
15910.85 389
15912.04 363
15913.23 384
15914.43 401
15915.62 352
15916.81 353
15918.00 339
15919.19 351
15920.39 397
15921.58 357
15922.77 340
15923.96 363
15925.16 359
15926.35 400
15927.54 437
15928.73 390
15929.93 356
15931.12 369
15932.31 322
15933.50 356
15934.70 377
15935.89 383
15937.08 349
15938.27 367
15939.47 344
15940.66 375
15941.85 390
15943.05 371
15944.24 388
15945.43 350
15946.63 355
15947.82 398
15949.01 321
15950.21 332
15951.40 318
15952.59 304
15953.79 249
15954.98 305
15956.17 302
15957.37 284
15958.56 248
15959.75 234
15960.95 228
15962.14 215
15963.33 261
15964.53 275
15965.72 245
15966.92 289
15968.11 287
15969.30 246
15970.50 228
15971.69 219
15972.89 228
15974.08 219
15975.27 220
15976.47 225
15977.66 223
15978.86 215
15980.05 243
15981.25 228
15982.44 207
15983.63 226
15984.83 215
15986.02 236
15987.22 216
15988.41 239
15989.61 214
15990.80 232
15992.00 213
15993.19 214
15994.39 200
15995.58 197
15996.78 214
15997.97 215
15999.17 209
16000.36 201
16001.56 204
16002.75 195
16003.95 203
16005.14 169
16006.34 181
16007.53 209
16008.73 223
16009.93 223
16011.12 205
16012.32 208
16013.51 234
16014.71 193
16015.90 189
16017.10 205
16018.30 182
16019.49 200
16020.69 179
16021.88 181
16023.08 197
16024.28 187
16025.47 201
16026.67 194
16027.86 178
16029.06 175
16030.26 205
16031.45 234
16032.65 221
16033.85 194
16035.04 199
16036.24 230
16037.43 212
16038.63 189
16039.83 169
16041.02 233
16042.22 201
16043.42 202
16044.61 204
16045.81 177
16047.01 171
16048.21 239
16049.40 203
16050.60 189
16051.80 183
16052.99 207
16054.19 203
16055.39 181
16056.59 174
16057.78 164
16058.98 184
16060.18 177
16061.37 189
16062.57 180
16063.77 202
16064.97 196
16066.16 179
16067.36 191
16068.56 175
16069.76 182
16070.96 186
16072.15 186
16073.35 189
16074.55 201
16075.75 185
16076.95 168
16078.14 208
16079.34 192
16080.54 196
16081.74 188
16082.94 176
16084.13 170
16085.33 153
16086.53 155
16087.73 182
16088.93 156
16090.13 166
16091.33 193
16092.52 181
16093.72 197
16094.92 175
16096.12 189
16097.32 173
16098.52 211
16099.72 180
16100.92 172
16102.11 169
16103.31 188
16104.51 207
16105.71 205
16106.91 205
16108.11 190
16109.31 182
16110.51 193
16111.71 190
16112.91 172
16114.11 204
16115.31 183
16116.51 182
16117.70 179
16118.90 190
16120.10 192
16121.30 195
16122.50 197
16123.70 168
16124.90 158
16126.10 169
16127.30 161
16128.50 165
16129.70 173
16130.90 205
16132.10 182
16133.30 179
16134.50 171
16135.70 205
16136.90 186
16138.10 183
16139.30 204
16140.50 199
16141.71 204
16142.91 179
16144.11 166
16145.31 188
16146.51 206
16147.71 191
16148.91 211
16150.11 165
16151.31 170
16152.51 186
16153.71 187
16154.91 194
16156.11 166
16157.31 182
16158.52 166
16159.72 197
16160.92 165
16162.12 185
16163.32 183
16164.52 168
16165.72 156
16166.92 166
16168.13 162
16169.33 176
16170.53 161
16171.73 156
16172.93 169
16174.13 166
16175.34 159
16176.54 156
16177.74 144
16178.94 193
16180.14 204
16181.34 172
16182.55 174
16183.75 180
16184.95 191
16186.15 177
16187.35 168
16188.56 200
16189.76 176
16190.96 154
16192.16 178
16193.37 163
16194.57 199
16195.77 161
16196.97 175
16198.18 176
16199.38 179
16200.58 147
16201.78 172
16202.99 183
16204.19 174
16205.39 174
16206.60 192
16207.80 169
16209.00 172
16210.20 187
16211.41 195
16212.61 221
16213.81 196
16215.02 180
16216.22 177
16217.42 182
16218.63 199
16219.83 194
16221.03 208
16222.24 190
16223.44 198
16224.64 198
16225.85 190
16227.05 194
16228.25 177
16229.46 208
16230.66 194
16231.87 206
16233.07 211
16234.27 185
16235.48 162
16236.68 170
16237.89 197
16239.09 195
16240.29 202
16241.50 200
16242.70 199
16243.91 184
16245.11 193
16246.31 207
16247.52 216
16248.72 229
16249.93 173
16251.13 207
16252.34 228
16253.54 165
16254.75 214
16255.95 234
16257.16 214
16258.36 190
16259.57 239
16260.77 216
16261.97 219
16263.18 211
16264.38 190
16265.59 225
16266.80 221
16268.00 214
16269.21 220
16270.41 238
16271.62 198
16272.82 201
16274.03 220
16275.23 206
16276.44 249
16277.64 237
16278.85 197
16280.05 200
16281.26 220
16282.47 246
16283.67 214
16284.88 236
16286.08 200
16287.29 221
16288.49 245
16289.70 241
16290.91 208
16292.11 250
16293.32 273
16294.52 270
16295.73 256
16296.94 260
16298.14 238
16299.35 245
16300.56 221
16301.76 210
16302.97 234
16304.18 236
16305.38 239
16306.59 209
16307.79 234
16309.00 264
16310.21 291
16311.42 268
16312.62 311
16313.83 278
16315.04 243
16316.24 268
16317.45 262
16318.66 249
16319.86 233
16321.07 221
16322.28 247
16323.49 229
16324.69 252
16325.90 229
16327.11 238
16328.31 216
16329.52 215
16330.73 235
16331.94 222
16333.14 204
16334.35 225
16335.56 193
16336.77 205
16337.98 246
16339.18 237
16340.39 209
16341.60 194
16342.81 176
16344.01 189
16345.22 196
16346.43 187
16347.64 154
16348.85 175
16350.05 166
16351.26 192
16352.47 184
16353.68 209
16354.89 183
16356.10 178
16357.30 176
16358.51 179
16359.72 208
16360.93 158
16362.14 189
16363.35 174
16364.56 215
16365.77 180
16366.97 173
16368.18 158
16369.39 180
16370.60 191
16371.81 191
16373.02 173
16374.23 178
16375.44 156
16376.65 165
16377.86 172
16379.06 186
16380.27 187
16381.48 195
16382.69 173
16383.90 175
16385.11 186
16386.32 199
16387.53 180
16388.74 175
16389.95 130
16391.16 141
16392.37 179
16393.58 167
16394.79 161
16396.00 137
16397.21 166
16398.42 158
16399.63 167
16400.84 144
16402.05 180
16403.26 170
16404.47 170
16405.68 156
16406.89 175
16408.10 179
16409.31 164
16410.52 191
16411.73 201
16412.94 185
16414.15 182
16415.36 178
16416.57 194
16417.78 193
16419.00 157
16420.21 164
16421.42 166
16422.63 151
16423.84 142
16425.05 144
16426.26 163
16427.47 127
16428.68 155
16429.89 155
16431.11 180
16432.32 152
16433.53 152
16434.74 164
16435.95 159
16437.16 173
16438.37 144
16439.59 166
16440.80 144
16442.01 153
16443.22 166
16444.43 139
16445.64 151
16446.86 145
16448.07 137
16449.28 174
16450.49 176
16451.70 141
16452.91 152
16454.13 192
16455.34 171
16456.55 176
16457.76 136
16458.98 159
16460.19 159
16461.40 153
16462.61 147
16463.82 135
16465.04 168
16466.25 172
16467.46 160
16468.67 159
16469.89 163
16471.10 165
16472.31 138
16473.53 150
16474.74 153
16475.95 145
16477.16 154
16478.38 145
16479.59 143
16480.80 150
16482.02 176
16483.23 157
16484.44 164
16485.66 162
16486.87 145
16488.08 136
16489.30 160
16490.51 159
16491.72 138
16492.94 137
16494.15 161
16495.36 156
16496.58 172
16497.79 181
16499.00 177
16500.22 159
16501.43 181
16502.65 159
16503.86 139
16505.07 145
16506.29 170
16507.50 156
16508.71 128
16509.93 149
16511.14 137
16512.36 144
16513.57 161
16514.79 154
16516.00 149
16517.21 135
16518.43 142
16519.64 167
16520.86 130
16522.07 145
16523.29 151
16524.50 154
16525.72 160
16526.93 166
16528.15 163
16529.36 145
16530.58 145
16531.79 163
16533.01 150
16534.22 161
16535.44 153
16536.65 142
16537.87 135
16539.08 159
16540.30 142
16541.51 136
16542.73 129
16543.94 125
16545.16 139
16546.37 148
16547.59 134
16548.80 161
16550.02 176
16551.24 166
16552.45 140
16553.67 153
16554.88 148
16556.10 146
16557.31 144
16558.53 140
16559.75 111
16560.96 127
16562.18 127
16563.39 137
16564.61 130
16565.83 113
16567.04 139
16568.26 121
16569.47 146
16570.69 156
16571.91 164
16573.12 156
16574.34 157
16575.56 154
16576.77 136
16577.99 156
16579.21 165
16580.42 136
16581.64 160
16582.86 138
16584.07 146
16585.29 133
16586.51 129
16587.72 161
16588.94 198
16590.16 173
16591.38 157
16592.59 141
16593.81 147
16595.03 168
16596.24 149
16597.46 134
16598.68 113
16599.90 136
16601.11 143
16602.33 131
16603.55 128
16604.77 126
16605.98 144
16607.20 146
16608.42 150
16609.64 137
16610.86 145
16612.07 139
16613.29 138
16614.51 156
16615.73 148
16616.95 111
16618.16 136
16619.38 131
16620.60 111
16621.82 140
16623.04 135
16624.25 148
16625.47 121
16626.69 132
16627.91 114
16629.13 142
16630.35 162
16631.57 125
16632.78 128
16634.00 132
16635.22 142
16636.44 123
16637.66 110
16638.88 125
16640.10 130
16641.32 127
16642.53 147
16643.75 133
16644.97 144
16646.19 145
16647.41 119
16648.63 115
16649.85 127
16651.07 119
16652.29 133
16653.51 158
16654.73 133
16655.95 115
16657.17 113
16658.39 112
16659.61 153
16660.83 145
16662.04 134
16663.26 122
16664.48 136
16665.70 125
16666.92 121
16668.14 151
16669.36 136
16670.58 117
16671.80 121
16673.02 123
16674.24 131
16675.46 125
16676.68 146
16677.91 143
16679.13 115
16680.35 123
16681.57 119
16682.79 105
16684.01 142
16685.23 126
16686.45 131
16687.67 138
16688.89 139
16690.11 110
16691.33 121
16692.55 150
16693.77 144
16694.99 128
16696.21 140
16697.44 146
16698.66 129
16699.88 138
16701.10 124
16702.32 115
16703.54 123
16704.76 142
16705.98 145
16707.21 133
16708.43 151
16709.65 150
16710.87 128
16712.09 119
16713.31 117
16714.53 118
16715.76 126
16716.98 137
16718.20 143
16719.42 113
16720.64 129
16721.87 139
16723.09 130
16724.31 122
16725.53 116
16726.75 142
16727.98 129
16729.20 121
16730.42 85
16731.64 131
16732.86 146
16734.09 133
16735.31 137
16736.53 134
16737.75 127
16738.98 143
16740.20 118
16741.42 126
16742.64 123
16743.87 128
16745.09 120
16746.31 124
16747.54 127
16748.76 129
16749.98 139
16751.20 126
16752.43 136
16753.65 140
16754.87 107
16756.10 135
16757.32 128
16758.54 121
16759.77 111
16760.99 114
16762.21 116
16763.44 134
16764.66 129
16765.88 122
16767.11 135
16768.33 119
16769.55 115
16770.78 140
16772.00 139
16773.23 124
16774.45 124
16775.67 109
16776.90 123
16778.12 130
16779.35 129
16780.57 141
16781.79 145
16783.02 170
16784.24 136
16785.47 123
16786.69 135
16787.91 153
16789.14 121
16790.36 122
16791.59 136
16792.81 123
16794.04 146
16795.26 143
16796.49 114
16797.71 133
16798.94 152
16800.16 134
16801.38 133
16802.61 135
16803.83 129
16805.06 139
16806.28 128
16807.51 106
16808.73 109
16809.96 111
16811.18 128
16812.41 115
16813.64 112
16814.86 120
16816.09 143
16817.31 137
16818.54 155
16819.76 155
16820.99 163
16822.21 128
16823.44 130
16824.66 129
16825.89 147
16827.12 144
16828.34 166
16829.57 150
16830.79 145
16832.02 143
16833.25 144
16834.47 130
16835.70 145
16836.92 140
16838.15 123
16839.38 164
16840.60 160
16841.83 142
16843.06 163
16844.28 163
16845.51 209
16846.73 158
16847.96 140
16849.19 187
16850.41 185
16851.64 179
16852.87 155
16854.09 188
16855.32 164
16856.55 160
16857.77 155
16859.00 180
16860.23 177
16861.46 196
16862.68 193
16863.91 199
16865.14 178
16866.36 227
16867.59 213
16868.82 211
16870.05 219
16871.27 244
16872.50 231
16873.73 231
16874.96 227
16876.18 226
16877.41 245
16878.64 241
16879.87 259
16881.09 280
16882.32 277
16883.55 276
16884.78 250
16886.01 237
16887.23 251
16888.46 284
16889.69 265
16890.92 273
16892.15 278
16893.37 235
16894.60 244
16895.83 257
16897.06 244
16898.29 254
16899.51 259
16900.74 245
16901.97 257
16903.20 228
16904.43 231
16905.66 222
16906.89 194
16908.12 209
16909.34 221
16910.57 213
16911.80 226
16913.03 197
16914.26 190
16915.49 201
16916.72 216
16917.95 208
16919.18 199
16920.40 205
16921.63 205
16922.86 179
16924.09 148
16925.32 164
16926.55 177
16927.78 169
16929.01 192
16930.24 136
16931.47 171
16932.70 177
16933.93 186
16935.16 175
16936.39 149
16937.62 164
16938.85 145
16940.08 160
16941.31 143
16942.54 173
16943.77 128
16945.00 141
16946.23 148
16947.46 136
16948.69 149
16949.92 141
16951.15 123
16952.38 117
16953.61 152
16954.84 169
16956.07 148
16957.30 145
16958.53 127
16959.76 120
16960.99 119
16962.22 161
16963.45 156
16964.68 149
16965.92 165
16967.15 154
16968.38 143
16969.61 153
16970.84 157
16972.07 170
16973.30 154
16974.53 142
16975.76 136
16976.99 128
16978.23 134
16979.46 152
16980.69 168
16981.92 154
16983.15 130
16984.38 115
16985.61 134
16986.85 151
16988.08 127
16989.31 152
16990.54 167
16991.77 154
16993.00 132
16994.24 128
16995.47 134
16996.70 112
16997.93 143
16999.16 160
17000.40 184
17001.63 137
17002.86 127
17004.09 129
17005.32 131
17006.56 127
17007.79 154
17009.02 162
17010.25 147
17011.49 120
17012.72 124
17013.95 138
17015.18 128
17016.42 140
17017.65 121
17018.88 138
17020.12 158
17021.35 138
17022.58 130
17023.81 146
17025.05 117
17026.28 153
17027.51 150
17028.75 131
17029.98 134
17031.21 121
17032.45 129
17033.68 132
17034.91 132
17036.15 136
17037.38 144
17038.61 145
17039.85 129
17041.08 146
17042.31 115
17043.55 121
17044.78 139
17046.01 157
17047.25 151
17048.48 143
17049.72 124
17050.95 145
17052.18 128
17053.42 128
17054.65 120
17055.89 142
17057.12 135
17058.35 122
17059.59 136
17060.82 144
17062.06 144
17063.29 127
17064.53 154
17065.76 161
17066.99 129
17068.23 117
17069.46 92
17070.70 96
17071.93 122
17073.17 109
17074.40 149
17075.64 126
17076.87 118
17078.11 124
17079.34 126
17080.58 129
17081.81 137
17083.05 170
17084.28 134
17085.52 116
17086.75 105
17087.99 141
17089.22 144
17090.46 118
17091.69 142
17092.93 128
17094.16 123
17095.40 134
17096.64 137
17097.87 128
17099.11 117
17100.34 138
17101.58 128
17102.81 108
17104.05 121
17105.29 126
17106.52 111
17107.76 147
17108.99 121
17110.23 111
17111.47 130
17112.70 104
17113.94 125
17115.17 128
17116.41 117
17117.65 104
17118.88 141
17120.12 109
17121.36 125
17122.59 128
17123.83 131
17125.07 109
17126.30 143
17127.54 119
17128.78 127
17130.01 121
17131.25 127
17132.49 119
17133.72 108
17134.96 112
17136.20 114
17137.43 125
17138.67 122
17139.91 149
17141.15 130
17142.38 105
17143.62 91
17144.86 109
17146.10 145
17147.33 125
17148.57 124
17149.81 114
17151.05 116
17152.28 136
17153.52 104
17154.76 139
17156.00 133
17157.23 116
17158.47 115
17159.71 121
17160.95 109
17162.19 119
17163.42 102
17164.66 100
17165.90 154
17167.14 126
17168.38 106
17169.61 106
17170.85 125
17172.09 141
17173.33 116
17174.57 109
17175.81 124
17177.04 131
17178.28 104
17179.52 103
17180.76 129
17182.00 94
17183.24 101
17184.48 99
17185.71 101
17186.95 83
17188.19 98
17189.43 118
17190.67 87
17191.91 102
17193.15 101
17194.39 88
17195.63 121
17196.87 122
17198.11 102
17199.34 102
17200.58 121
17201.82 104
17203.06 126
17204.30 131
17205.54 101
17206.78 104
17208.02 108
17209.26 109
17210.50 116
17211.74 111
17212.98 121
17214.22 94
17215.46 111
17216.70 126
17217.94 133
17219.18 99
17220.42 108
17221.66 127
17222.90 102
17224.14 115
17225.38 102
17226.62 93
17227.86 103
17229.10 115
17230.34 127
17231.58 111
17232.82 91
17234.06 109
17235.30 103
17236.54 100
17237.78 104
17239.03 93
17240.27 106
17241.51 97
17242.75 116
17243.99 136
17245.23 124
17246.47 129
17247.71 95
17248.95 80
17250.19 80
17251.43 97
17252.68 118
17253.92 127
17255.16 132
17256.40 110
17257.64 95
17258.88 118
17260.12 99
17261.37 111
17262.61 102
17263.85 122
17265.09 100
17266.33 118
17267.57 133
17268.82 88
17270.06 123
17271.30 92
17272.54 85
17273.78 117
17275.03 112
17276.27 101
17277.51 112
17278.75 122
17279.99 123
17281.24 115
17282.48 136
17283.72 94
17284.96 103
17286.21 104
17287.45 97
17288.69 91
17289.93 97
17291.18 98
17292.42 106
17293.66 85
17294.90 98
17296.15 100
17297.39 89
17298.63 83
17299.88 93
17301.12 101
17302.36 94
17303.60 90
17304.85 91
17306.09 75
17307.33 88
17308.58 85
17309.82 110
17311.06 79
17312.31 109
17313.55 109
17314.79 94
17316.04 111
17317.28 116
17318.52 103
17319.77 96
17321.01 96
17322.26 91
17323.50 82
17324.74 86
17325.99 85
17327.23 104
17328.48 105
17329.72 96
17330.96 111
17332.21 90
17333.45 111
17334.70 97
17335.94 92
17337.18 82
17338.43 99
17339.67 109
17340.92 109
17342.16 128
17343.41 108
17344.65 107
17345.90 104
17347.14 104
17348.38 112
17349.63 111
17350.87 80
17352.12 105
17353.36 114
17354.61 113
17355.85 110
17357.10 114
17358.34 123
17359.59 96
17360.83 98
17362.08 101
17363.32 104
17364.57 107
17365.81 117
17367.06 113
17368.31 120
17369.55 101
17370.80 80
17372.04 83
17373.29 88
17374.53 133
17375.78 112
17377.02 123
17378.27 103
17379.52 97
17380.76 105
17382.01 127
17383.25 96
17384.50 117
17385.75 95
17386.99 109
17388.24 117
17389.48 113
17390.73 101
17391.98 100
17393.22 99
17394.47 119
17395.71 119
17396.96 89
17398.21 88
17399.45 114
17400.70 89
17401.95 93
17403.19 102
17404.44 109
17405.69 99
17406.93 129
17408.18 142
17409.43 92
17410.67 118
17411.92 92
17413.17 119
17414.42 110
17415.66 126
17416.91 83
17418.16 98
17419.40 106
17420.65 116
17421.90 121
17423.15 125
17424.39 122
17425.64 110
17426.89 98
17428.14 96
17429.38 124
17430.63 132
17431.88 108
17433.13 81
17434.37 112
17435.62 124
17436.87 112
17438.12 112
17439.37 93
17440.61 102
17441.86 98
17443.11 98
17444.36 92
17445.61 84
17446.85 92
17448.10 99
17449.35 113
17450.60 118
17451.85 103
17453.10 105
17454.34 120
17455.59 91
17456.84 107
17458.09 102
17459.34 111
17460.59 101
17461.84 112
17463.09 96
17464.33 106
17465.58 95
17466.83 113
17468.08 132
17469.33 113
17470.58 111
17471.83 107
17473.08 109
17474.33 115
17475.58 117
17476.83 123
17478.07 125
17479.32 131
17480.57 96
17481.82 111
17483.07 83
17484.32 98
17485.57 91
17486.82 103
17488.07 113
17489.32 126
17490.57 125
17491.82 106
17493.07 118
17494.32 116
17495.57 129
17496.82 126
17498.07 123
17499.32 113
17500.57 110
17501.82 109
17503.07 116
17504.32 115
17505.57 80
17506.82 118
17508.07 127
17509.32 123
17510.57 107
17511.82 106
17513.07 126
17514.32 129
17515.58 122
17516.83 102
17518.08 92
17519.33 133
17520.58 143
17521.83 149
17523.08 121
17524.33 129
17525.58 140
17526.83 106
17528.08 102
17529.34 116
17530.59 115
17531.84 124
17533.09 126
17534.34 112
17535.59 117
17536.84 127
17538.09 117
17539.35 128
17540.60 108
17541.85 115
17543.10 148
17544.35 136
17545.60 140
17546.86 140
17548.11 134
17549.36 115
17550.61 117
17551.86 125
17553.12 106
17554.37 115
17555.62 97
17556.87 123
17558.12 126
17559.38 124
17560.63 150
17561.88 129
17563.13 110
17564.39 129
17565.64 134
17566.89 136
17568.14 107
17569.40 137
17570.65 147
17571.90 149
17573.15 130
17574.41 144
17575.66 157
17576.91 105
17578.17 102
17579.42 143
17580.67 118
17581.92 108
17583.18 126
17584.43 128
17585.68 136
17586.94 130
17588.19 137
17589.44 132
17590.70 116
17591.95 126
17593.20 135
17594.46 148
17595.71 126
17596.97 118
17598.22 133
17599.47 148
17600.73 129
17601.98 131
17603.23 120
17604.49 111
17605.74 100
17607.00 114
17608.25 113
17609.50 104
17610.76 118
17612.01 112
17613.27 161
17614.52 111
17615.77 101
17617.03 109
17618.28 133
17619.54 122
17620.79 121
17622.05 126
17623.30 124
17624.56 144
17625.81 118
17627.06 130
17628.32 131
17629.57 106
17630.83 132
17632.08 118
17633.34 113
17634.59 139
17635.85 110
17637.10 134
17638.36 116
17639.61 103
17640.87 122
17642.12 127
17643.38 119
17644.63 104
17645.89 92
17647.15 92
17648.40 107
17649.66 127
17650.91 128
17652.17 139
17653.42 185
17654.68 106
17655.93 121
17657.19 121
17658.45 128
17659.70 108
17660.96 95
17662.21 119
17663.47 109
17664.73 110
17665.98 115
17667.24 128
17668.49 114
17669.75 116
17671.01 112
17672.26 115
17673.52 117
17674.77 137
17676.03 120
17677.29 109
17678.54 103
17679.80 86
17681.06 108
17682.31 109
17683.57 91
17684.83 106
17686.08 101
17687.34 137
17688.60 129
17689.85 99
17691.11 127
17692.37 142
17693.63 110
17694.88 102
17696.14 133
17697.40 121
17698.65 106
17699.91 92
17701.17 108
17702.43 115
17703.68 127
17704.94 108
17706.20 92
17707.46 98
17708.71 133
17709.97 108
17711.23 91
17712.49 93
17713.74 98
17715.00 146
17716.26 106
17717.52 93
17718.78 91
17720.03 84
17721.29 99
17722.55 100
17723.81 103
17725.07 102
17726.32 106
17727.58 111
17728.84 81
17730.10 108
17731.36 103
17732.62 97
17733.87 108
17735.13 98
17736.39 101
17737.65 128
17738.91 111
17740.17 99
17741.43 90
17742.69 112
17743.94 127
17745.20 127
17746.46 105
17747.72 97
17748.98 93
17750.24 114
17751.50 94
17752.76 97
17754.02 119
17755.28 114
17756.53 105
17757.79 77
17759.05 114
17760.31 103
17761.57 118
17762.83 108
17764.09 87
17765.35 88
17766.61 103
17767.87 95
17769.13 104
17770.39 102
17771.65 87
17772.91 95
17774.17 98
17775.43 106
17776.69 102
17777.95 116
17779.21 105
17780.47 118
17781.73 110
17782.99 96
17784.25 111
17785.51 107
17786.77 84
17788.03 83
17789.29 89
17790.55 99
17791.81 116
17793.07 115
17794.33 81
17795.59 96
17796.86 86
17798.12 93
17799.38 76
17800.64 91
17801.90 114
17803.16 93
17804.42 107
17805.68 96
17806.94 93
17808.20 93
17809.47 111
17810.73 131
17811.99 92
17813.25 94
17814.51 89
17815.77 96
17817.03 110
17818.29 105
17819.56 87
17820.82 105
17822.08 98
17823.34 113
17824.60 104
17825.86 111
17827.13 93
17828.39 115
17829.65 94
17830.91 94
17832.17 102
17833.44 98
17834.70 80
17835.96 71
17837.22 103
17838.48 100
17839.75 91
17841.01 101
17842.27 93
17843.53 78
17844.80 83
17846.06 74
17847.32 95
17848.58 102
17849.85 102
17851.11 89
17852.37 78
17853.63 115
17854.90 83
17856.16 89
17857.42 116
17858.69 81
17859.95 86
17861.21 94
17862.47 83
17863.74 98
17865.00 95
17866.26 88
17867.53 76
17868.79 80
17870.05 89
17871.32 88
17872.58 87
17873.84 91
17875.11 115
17876.37 93
17877.63 94
17878.90 86
17880.16 102
17881.43 70
17882.69 93
17883.95 79
17885.22 91
17886.48 74
17887.74 72
17889.01 86
17890.27 90
17891.54 89
17892.80 101
17894.07 85
17895.33 116
17896.59 109
17897.86 107
17899.12 78
17900.39 91
17901.65 86
17902.92 103
17904.18 81
17905.44 68
17906.71 85
17907.97 87
17909.24 106
17910.50 91
17911.77 113
17913.03 112
17914.30 92
17915.56 125
17916.83 119
17918.09 89
17919.36 104
17920.62 97
17921.89 88
17923.15 95
17924.42 95
17925.68 80
17926.95 86
17928.21 108
17929.48 92
17930.75 93
17932.01 79
17933.28 78
17934.54 95
17935.81 115
17937.07 94
17938.34 87
17939.61 89
17940.87 94
17942.14 86
17943.40 96
17944.67 98
17945.93 94
17947.20 87
17948.47 84
17949.73 93
17951.00 90
17952.27 96
17953.53 94
17954.80 94
17956.06 115
17957.33 105
17958.60 103
17959.86 105
17961.13 101
17962.40 91
17963.66 83
17964.93 69
17966.20 87
17967.46 89
17968.73 77
17970.00 92
17971.26 94
17972.53 91
17973.80 80
17975.07 89
17976.33 84
17977.60 78
17978.87 77
17980.13 87
17981.40 113
17982.67 84
17983.94 80
17985.20 89
17986.47 82
17987.74 93
17989.01 78
17990.27 91
17991.54 90
17992.81 112
17994.08 85
17995.34 77
17996.61 81
17997.88 100
17999.15 94
18000.42 93
18001.68 106
18002.95 98
18004.22 106
18005.49 107
18006.76 102
18008.02 93
18009.29 92
18010.56 94
18011.83 92
18013.10 84
18014.37 71
18015.63 85
18016.90 108
18018.17 90
18019.44 99
18020.71 75
18021.98 97
18023.25 88
18024.51 98
18025.78 68
18027.05 67
18028.32 75
18029.59 85
18030.86 85
18032.13 61
18033.40 76
18034.67 88
18035.94 110
18037.20 123
18038.47 73
18039.74 86
18041.01 92
18042.28 107
18043.55 63
18044.82 75
18046.09 89
18047.36 94
18048.63 87
18049.90 96
18051.17 92
18052.44 81
18053.71 90
18054.98 91
18056.25 68
18057.52 73
18058.79 88
18060.06 104
18061.33 90
18062.60 76
18063.87 63
18065.14 100
18066.41 87
18067.68 98
18068.95 86
18070.22 102
18071.49 111
18072.76 109
18074.03 95
18075.30 77
18076.57 97
18077.84 108
18079.11 83
18080.39 89
18081.66 71
18082.93 70
18084.20 80
18085.47 95
18086.74 86
18088.01 94
18089.28 92
18090.55 93
18091.82 66
18093.10 79
18094.37 100
18095.64 120
18096.91 100
18098.18 97
18099.45 77
18100.72 91
18102.00 94
18103.27 85
18104.54 90
18105.81 89
18107.08 98
18108.35 88
18109.63 102
18110.90 102
18112.17 97
18113.44 91
18114.71 87
18115.98 94
18117.26 89
18118.53 74
18119.80 93
18121.07 78
18122.35 63
18123.62 81
18124.89 96
18126.16 113
18127.43 118
18128.71 101
18129.98 87
18131.25 108
18132.52 92
18133.80 85
18135.07 86
18136.34 71
18137.62 77
18138.89 96
18140.16 76
18141.43 68
18142.71 64
18143.98 73
18145.25 92
18146.53 97
18147.80 100
18149.07 91
18150.35 72
18151.62 85
18152.89 102
18154.17 94
18155.44 105
18156.71 117
18157.99 89
18159.26 72
18160.53 101
18161.81 95
18163.08 78
18164.35 87
18165.63 114
18166.90 83
18168.18 77
18169.45 94
18170.72 88
18172.00 96
18173.27 97
18174.55 75
18175.82 68
18177.09 64
18178.37 103
18179.64 117
18180.92 84
18182.19 98
18183.47 79
18184.74 93
18186.01 91
18187.29 95
18188.56 93
18189.84 106
18191.11 94
18192.39 88
18193.66 72
18194.94 74
18196.21 88
18197.49 89
18198.76 77
18200.04 83
18201.31 86
18202.59 107
18203.86 100
18205.14 103
18206.41 92
18207.69 94
18208.96 79
18210.24 91
18211.51 83
18212.79 65
18214.06 65
18215.34 90
18216.62 82
18217.89 71
18219.17 87
18220.44 71
18221.72 94
18222.99 67
18224.27 71
18225.55 82
18226.82 113
18228.10 75
18229.37 79
18230.65 96
18231.93 81
18233.20 88
18234.48 93
18235.75 86
18237.03 67
18238.31 87
18239.58 92
18240.86 96
18242.14 96
18243.41 104
18244.69 93
18245.97 103
18247.24 101
18248.52 94
18249.80 86
18251.07 83
18252.35 102
18253.63 85
18254.90 108
18256.18 94
18257.46 76
18258.73 59
18260.01 83
18261.29 72
18262.57 82
18263.84 85
18265.12 92
18266.40 85
18267.67 96
18268.95 81
18270.23 94
18271.51 114
18272.78 119
18274.06 78
18275.34 75
18276.62 95
18277.89 85
18279.17 97
18280.45 100
18281.73 112
18283.01 116
18284.28 93
18285.56 110
18286.84 85
18288.12 92
18289.40 75
18290.67 100
18291.95 81
18293.23 84
18294.51 97
18295.79 96
18297.07 90
18298.34 75
18299.62 93
18300.90 90
18302.18 102
18303.46 82
18304.74 84
18306.02 95
18307.29 77
18308.57 57
18309.85 86
18311.13 89
18312.41 88
18313.69 80
18314.97 86
18316.25 99
18317.53 96
18318.80 81
18320.08 86
18321.36 85
18322.64 87
18323.92 109
18325.20 72
18326.48 80
18327.76 87
18329.04 91
18330.32 78
18331.60 85
18332.88 84
18334.16 89
18335.44 83
18336.72 85
18338.00 76
18339.28 118
18340.56 96
18341.84 89
18343.12 84
18344.40 78
18345.68 78
18346.96 76
18348.24 85
18349.52 82
18350.80 103
18352.08 101
18353.36 86
18354.64 105
18355.92 95
18357.20 70
18358.48 105
18359.76 106
18361.04 85
18362.32 75
18363.60 84
18364.88 96
18366.16 89
18367.45 99
18368.73 91
18370.01 93
18371.29 83
18372.57 81
18373.85 54
18375.13 118
18376.41 96
18377.69 88
18378.98 86
18380.26 59
18381.54 81
18382.82 85
18384.10 99
18385.38 97
18386.66 76
18387.95 115
18389.23 98
18390.51 87
18391.79 121
18393.07 97
18394.35 126
18395.64 93
18396.92 86
18398.20 113
18399.48 76
18400.76 77
18402.05 79
18403.33 76
18404.61 91
18405.89 73
18407.17 87
18408.46 91
18409.74 90
18411.02 75
18412.30 75
18413.59 89
18414.87 65
18416.15 95
18417.43 78
18418.72 81
18420.00 78
18421.28 97
18422.56 92
18423.85 78
18425.13 94
18426.41 112
18427.70 83
18428.98 81
18430.26 85
18431.54 83
18432.83 86
18434.11 56
18435.39 86
18436.68 68
18437.96 75
18439.24 91
18440.53 99
18441.81 90
18443.09 100
18444.38 102
18445.66 93
18446.95 72
18448.23 79
18449.51 71
18450.80 70
18452.08 92
18453.36 101
18454.65 94
18455.93 92
18457.22 91
18458.50 68
18459.78 83
18461.07 66
18462.35 77
18463.64 95
18464.92 104
18466.21 78
18467.49 77
18468.77 84
18470.06 95
18471.34 89
18472.63 81
18473.91 68
18475.20 95
18476.48 88
18477.77 100
18479.05 93
18480.34 79
18481.62 79
18482.91 92
18484.19 100
18485.47 69
18486.76 87
18488.04 68
18489.33 75
18490.62 78
18491.90 62
18493.19 62
18494.47 64
18495.76 79
18497.04 96
18498.33 78
18499.61 87
18500.90 105
18502.18 119
18503.47 85
18504.75 77
18506.04 69
18507.33 86
18508.61 91
18509.90 96
18511.18 71
18512.47 83
18513.76 91
18515.04 72
18516.33 74
18517.61 71
18518.90 87
18520.19 80
18521.47 94
18522.76 68
18524.04 72
18525.33 81
18526.62 94
18527.90 79
18529.19 78
18530.48 67
18531.76 75
18533.05 89
18534.34 89
18535.62 69
18536.91 95
18538.20 88
18539.48 69
18540.77 91
18542.06 72
18543.34 57
18544.63 86
18545.92 95
18547.21 72
18548.49 75
18549.78 95
18551.07 91
18552.36 78
18553.64 73
18554.93 73
18556.22 98
18557.50 86
18558.79 85
18560.08 75
18561.37 86
18562.66 101
18563.94 77
18565.23 71
18566.52 64
18567.81 81
18569.09 87
18570.38 83
18571.67 68
18572.96 66
18574.25 77
18575.53 89
18576.82 74
18578.11 93
18579.40 103
18580.69 109
18581.98 87
18583.26 89
18584.55 90
18585.84 81
18587.13 95
18588.42 105
18589.71 92
18590.99 77
18592.28 91
18593.57 97
18594.86 102
18596.15 84
18597.44 87
18598.73 99
18600.02 106
18601.31 106
18602.59 81
18603.88 93
18605.17 110
18606.46 119
18607.75 107
18609.04 95
18610.33 91
18611.62 107
18612.91 134
18614.20 100
18615.49 102
18616.78 104
18618.07 107
18619.36 117
18620.65 103
18621.94 108
18623.23 118
18624.52 103
18625.81 101
18627.10 85
18628.39 98
18629.68 95
18630.97 105
18632.26 91
18633.55 92
18634.84 91
18636.13 125
18637.42 73
18638.71 80
18640.00 100
18641.29 107
18642.58 85
18643.87 110
18645.16 83
18646.45 98
18647.74 113
18649.03 96
18650.32 85
18651.61 87
18652.90 72
18654.19 102
18655.48 70
18656.78 93
18658.07 113
18659.36 110
18660.65 84
18661.94 93
18663.23 82
18664.52 87
18665.81 88
18667.10 96
18668.40 80
18669.69 88
18670.98 89
18672.27 96
18673.56 80
18674.85 89
18676.14 86
18677.44 84
18678.73 82
18680.02 95
18681.31 79
18682.60 82
18683.90 85
18685.19 73
18686.48 85
18687.77 76
18689.06 84
18690.36 90
18691.65 75
18692.94 76
18694.23 76
18695.52 71
18696.82 72
18698.11 82
18699.40 62
18700.69 68
18701.99 75
18703.28 75
18704.57 82
18705.86 76
18707.16 78
18708.45 71
18709.74 90
18711.04 89
18712.33 67
18713.62 57
18714.91 69
18716.21 60
18717.50 69
18718.79 83
18720.09 82
18721.38 80
18722.67 83
18723.97 70
18725.26 53
18726.55 85
18727.85 92
18729.14 64
18730.43 76
18731.73 85
18733.02 81
18734.31 47
18735.61 65
18736.90 72
18738.19 86
18739.49 89
18740.78 85
18742.08 77
18743.37 93
18744.66 70
18745.96 98
18747.25 91
18748.55 85
18749.84 69
18751.13 70
18752.43 63
18753.72 79
18755.02 86
18756.31 85
18757.61 90
18758.90 72
18760.20 88
18761.49 102
18762.78 79
18764.08 87
18765.37 69
18766.67 85
18767.96 84
18769.26 76
18770.55 86
18771.85 86
18773.14 74
18774.44 81
18775.73 106
18777.03 72
18778.32 72
18779.62 73
18780.91 74
18782.21 90
18783.50 82
18784.80 85
18786.10 76
18787.39 62
18788.69 73
18789.98 91
18791.28 75
18792.57 71
18793.87 79
18795.16 79
18796.46 56
18797.76 71
18799.05 66
18800.35 76
18801.64 73
18802.94 74
18804.24 79
18805.53 70
18806.83 90
18808.12 61
18809.42 61
18810.72 82
18812.01 73
18813.31 78
18814.61 63
18815.90 77
18817.20 90
18818.50 86
18819.79 86
18821.09 79
18822.39 77
18823.68 74
18824.98 82
18826.28 64
18827.57 59
18828.87 86
18830.17 78
18831.46 54
18832.76 50
18834.06 79
18835.35 97
18836.65 90
18837.95 83
18839.25 72
18840.54 87
18841.84 92
18843.14 92
18844.44 70
18845.73 84
18847.03 91
18848.33 89
18849.63 63
18850.92 61
18852.22 75
18853.52 82
18854.82 96
18856.11 69
18857.41 53
18858.71 90
18860.01 71
18861.31 80
18862.60 53
18863.90 65
18865.20 87
18866.50 77
18867.80 78
18869.10 71
18870.39 86
18871.69 91
18872.99 85
18874.29 79
18875.59 81
18876.89 66
18878.18 76
18879.48 83
18880.78 69
18882.08 66
18883.38 77
18884.68 80
18885.98 55
18887.28 65
18888.57 65
18889.87 72
18891.17 81
18892.47 68
18893.77 77
18895.07 70
18896.37 94
18897.67 101
18898.97 72
18900.27 87
18901.57 86
18902.87 94
18904.17 66
18905.47 70
18906.76 77
18908.06 74
18909.36 68
18910.66 53
18911.96 79
18913.26 71
18914.56 65
18915.86 71
18917.16 73
18918.46 83
18919.76 76
18921.06 80
18922.36 69
18923.66 60
18924.96 81
18926.26 68
18927.56 73
18928.86 82
18930.17 63
18931.47 71
18932.77 79
18934.07 66
18935.37 62
18936.67 62
18937.97 60
18939.27 66
18940.57 52
18941.87 77
18943.17 78
18944.47 76
18945.77 71
18947.07 60
18948.38 67
18949.68 45
18950.98 63
18952.28 56
18953.58 61
18954.88 69
18956.18 97
18957.48 88
18958.79 66
18960.09 69
18961.39 72
18962.69 69
18963.99 74
18965.29 99
18966.59 96
18967.90 82
18969.20 62
18970.50 60
18971.80 63
18973.10 84
18974.41 54
18975.71 76
18977.01 84
18978.31 89
18979.61 83
18980.92 80
18982.22 88
18983.52 70
18984.82 63
18986.12 71
18987.43 77
18988.73 79
18990.03 68
18991.33 83
18992.64 58
18993.94 60
18995.24 79
18996.54 59
18997.85 74
18999.15 74
19000.45 92
19001.76 90
19003.06 76
19004.36 87
19005.66 64
19006.97 76
19008.27 88
19009.57 82
19010.88 74
19012.18 71
19013.48 73
19014.79 54
19016.09 88
19017.39 75
19018.70 59
19020.00 65
19021.30 85
19022.61 67
19023.91 74
19025.22 70
19026.52 67
19027.82 82
19029.13 91
19030.43 82
19031.73 76
19033.04 75
19034.34 101
19035.65 94
19036.95 74
19038.25 61
19039.56 83
19040.86 67
19042.17 82
19043.47 88
19044.78 75
19046.08 54
19047.38 53
19048.69 66
19049.99 52
19051.30 69
19052.60 61
19053.91 71
19055.21 60
19056.52 72
19057.82 67
19059.13 58
19060.43 59
19061.74 71
19063.04 69
19064.35 71
19065.65 67
19066.96 67
19068.26 69
19069.57 97
19070.87 69
19072.18 69
19073.48 66
19074.79 71
19076.09 98
19077.40 77
19078.70 73
19080.01 79
19081.32 73
19082.62 87
19083.93 69
19085.23 82
19086.54 65
19087.84 74
19089.15 62
19090.46 74
19091.76 67
19093.07 73
19094.37 76
19095.68 81
19096.99 62
19098.29 66
19099.60 59
19100.90 78
19102.21 80
19103.52 85
19104.82 72
19106.13 82
19107.44 70
19108.74 76
19110.05 76
19111.36 96
19112.66 103
19113.97 77
19115.28 74
19116.58 74
19117.89 78
19119.20 73
19120.50 86
19121.81 86
19123.12 74
19124.43 84
19125.73 94
19127.04 73
19128.35 90
19129.65 73
19130.96 77
19132.27 90
19133.58 94
19134.88 94
19136.19 91
19137.50 95
19138.81 84
19140.11 68
19141.42 73
19142.73 84
19144.04 74
19145.34 90
19146.65 100
19147.96 80
19149.27 84
19150.58 85
19151.88 86
19153.19 86
19154.50 84
19155.81 96
19157.12 89
19158.42 87
19159.73 101
19161.04 110
19162.35 91
19163.66 99
19164.97 89
19166.28 81
19167.58 96
19168.89 112
19170.20 87
19171.51 79
19172.82 83
19174.13 76
19175.44 86
19176.75 95
19178.05 80
19179.36 88
19180.67 73
19181.98 76
19183.29 107
19184.60 72
19185.91 86
19187.22 90
19188.53 78
19189.84 91
19191.15 82
19192.46 61
19193.76 68
19195.07 90
19196.38 65
19197.69 71
19199.00 86
19200.31 77
19201.62 80
19202.93 97
19204.24 89
19205.55 80
19206.86 78
19208.17 90
19209.48 80
19210.79 69
19212.10 71
19213.41 71
19214.72 78
19216.03 67
19217.34 75
19218.65 77
19219.96 72
19221.27 68
19222.58 61
19223.89 77
19225.20 97
19226.52 61
19227.83 69
19229.14 67
19230.45 65
19231.76 61
19233.07 80
19234.38 70
19235.69 70
19237.00 67
19238.31 93
19239.62 80
19240.93 77
19242.25 63
19243.56 75
19244.87 84
19246.18 72
19247.49 86
19248.80 77
19250.11 70
19251.42 81
19252.74 73
19254.05 68
19255.36 74
19256.67 80
19257.98 75
19259.29 59
19260.61 67
19261.92 87
19263.23 85
19264.54 85
19265.85 83
19267.17 88
19268.48 92
19269.79 71
19271.10 69
19272.41 63
19273.73 73
19275.04 72
19276.35 71
19277.66 74
19278.98 72
19280.29 77
19281.60 77
19282.91 70
19284.23 65
19285.54 65
19286.85 57
19288.16 77
19289.48 78
19290.79 79
19292.10 80
19293.41 61
19294.73 80
19296.04 91
19297.35 96
19298.67 77
19299.98 68
19301.29 73
19302.61 81
19303.92 96
19305.23 80
19306.55 74
19307.86 88
19309.17 79
19310.49 72
19311.80 59
19313.11 85
19314.43 84
19315.74 65
19317.05 79
19318.37 59
19319.68 70
19320.99 71
19322.31 78
19323.62 74
19324.94 73
19326.25 75
19327.56 69
19328.88 76
19330.19 79
19331.51 87
19332.82 73
19334.14 77
19335.45 101
19336.76 91
19338.08 81
19339.39 62
19340.71 74
19342.02 68
19343.34 89
19344.65 59
19345.97 75
19347.28 89
19348.59 66
19349.91 78
19351.22 59
19352.54 80
19353.85 64
19355.17 72
19356.48 68
19357.80 58
19359.11 72
19360.43 78
19361.74 84
19363.06 77
19364.38 72
19365.69 75
19367.01 87
19368.32 65
19369.64 64
19370.95 75
19372.27 62
19373.58 61
19374.90 65
19376.21 77
19377.53 89
19378.85 89
19380.16 79
19381.48 82
19382.79 71
19384.11 73
19385.43 62
19386.74 53
19388.06 52
19389.37 69
19390.69 102
19392.01 62
19393.32 60
19394.64 59
19395.96 72
19397.27 90
19398.59 87
19399.91 62
19401.22 61
19402.54 72
19403.85 58
19405.17 66
19406.49 67
19407.80 65
19409.12 86
19410.44 65
19411.76 64
19413.07 96
19414.39 79
19415.71 63
19417.02 59
19418.34 82
19419.66 95
19420.98 67
19422.29 58
19423.61 70
19424.93 60
19426.24 72
19427.56 58
19428.88 54
19430.20 60
19431.51 95
19432.83 94
19434.15 63
19435.47 79
19436.79 76
19438.10 74
19439.42 61
19440.74 75
19442.06 74
19443.37 72
19444.69 67
19446.01 51
19447.33 66
19448.65 74
19449.97 69
19451.28 67
19452.60 59
19453.92 64
19455.24 86
19456.56 71
19457.88 68
19459.19 81
19460.51 71
19461.83 74
19463.15 83
19464.47 74
19465.79 70
19467.11 81
19468.42 68
19469.74 53
19471.06 82
19472.38 69
19473.70 91
19475.02 83
19476.34 67
19477.66 77
19478.98 69
19480.30 67
19481.62 62
19482.93 63
19484.25 86
19485.57 82
19486.89 60
19488.21 52
19489.53 76
19490.85 80
19492.17 66
19493.49 99
19494.81 71
19496.13 75
19497.45 78
19498.77 91
19500.09 75
19501.41 66
19502.73 60
19504.05 68
19505.37 71
19506.69 61
19508.01 71
19509.33 96
19510.65 94
19511.97 84
19513.29 81
19514.61 89
19515.93 86
19517.25 86
19518.57 51
19519.89 65
19521.21 81
19522.54 75
19523.86 66
19525.18 61
19526.50 58
19527.82 68
19529.14 63
19530.46 55
19531.78 58
19533.10 78
19534.42 82
19535.74 58
19537.07 66
19538.39 85
19539.71 96
19541.03 72
19542.35 66
19543.67 60
19544.99 60
19546.31 87
19547.64 75
19548.96 75
19550.28 73
19551.60 60
19552.92 58
19554.24 67
19555.57 84
19556.89 71
19558.21 70
19559.53 63
19560.85 84
19562.18 79
19563.50 81
19564.82 72
19566.14 59
19567.46 70
19568.79 73
19570.11 77
19571.43 58
19572.75 49
19574.08 69
19575.40 67
19576.72 75
19578.04 62
19579.37 59
19580.69 81
19582.01 66
19583.33 66
19584.66 59
19585.98 57
19587.30 68
19588.63 66
19589.95 65
19591.27 67
19592.59 65
19593.92 57
19595.24 59
19596.56 64
19597.89 77
19599.21 69
19600.53 57
19601.86 53
19603.18 66
19604.50 65
19605.83 75
19607.15 76
19608.47 73
19609.80 60
19611.12 84
19612.45 71
19613.77 55
19615.09 79
19616.42 71
19617.74 71
19619.06 73
19620.39 70
19621.71 75
19623.04 76
19624.36 73
19625.69 69
19627.01 66
19628.33 60
19629.66 64
19630.98 56
19632.31 55
19633.63 76
19634.96 75
19636.28 75
19637.60 83
19638.93 62
19640.25 78
19641.58 77
19642.90 55
19644.23 73
19645.55 60
19646.88 69
19648.20 48
19649.53 79
19650.85 86
19652.18 67
19653.50 50
19654.83 53
19656.15 72
19657.48 78
19658.80 68
19660.13 70
19661.45 56
19662.78 83
19664.11 82
19665.43 75
19666.76 69
19668.08 65
19669.41 79
19670.73 77
19672.06 84
19673.39 87
19674.71 63
19676.04 62
19677.36 87
19678.69 75
19680.01 77
19681.34 69
19682.67 55
19683.99 70
19685.32 66
19686.65 57
19687.97 77
19689.30 57
19690.62 57
19691.95 59
19693.28 68
19694.60 51
19695.93 71
19697.26 76
19698.58 88
19699.91 75
19701.24 66
19702.56 78
19703.89 73
19705.22 59
19706.54 69
19707.87 93
19709.20 54
19710.53 71
19711.85 71
19713.18 87
19714.51 74
19715.83 53
19717.16 68
19718.49 57
19719.82 65
19721.14 69
19722.47 74
19723.80 58
19725.13 70
19726.45 76
19727.78 59
19729.11 53
19730.44 66
19731.76 74
19733.09 65
19734.42 59
19735.75 60
19737.08 70
19738.40 72
19739.73 77
19741.06 60
19742.39 84
19743.72 66
19745.04 70
19746.37 66
19747.70 75
19749.03 76
19750.36 82
19751.69 78
19753.01 65
19754.34 69
19755.67 70
19757.00 72
19758.33 63
19759.66 51
19760.99 62
19762.31 45
19763.64 70
19764.97 71
19766.30 79
19767.63 75
19768.96 69
19770.29 70
19771.62 53
19772.95 59
19774.28 79
19775.60 74
19776.93 78
19778.26 73
19779.59 59
19780.92 67
19782.25 75
19783.58 58
19784.91 62
19786.24 56
19787.57 64
19788.90 80
19790.23 65
19791.56 68
19792.89 58
19794.22 68
19795.55 65
19796.88 52
19798.21 74
19799.54 79
19800.87 83
19802.20 71
19803.53 75
19804.86 73
19806.19 70
19807.52 84
19808.85 76
19810.18 68
19811.51 56
19812.84 70
19814.17 86
19815.50 88
19816.83 78
19818.16 83
19819.49 68
19820.83 69
19822.16 74
19823.49 61
19824.82 56
19826.15 47
19827.48 69
19828.81 95
19830.14 72
19831.47 76
19832.80 80
19834.14 80
19835.47 64
19836.80 63
19838.13 74
19839.46 69
19840.79 69
19842.12 60
19843.46 83
19844.79 78
19846.12 73
19847.45 85
19848.78 82
19850.11 71
19851.45 66
19852.78 67
19854.11 67
19855.44 79
19856.77 78
19858.11 57
19859.44 69
19860.77 63
19862.10 83
19863.43 80
19864.77 71
19866.10 73
19867.43 68
19868.76 64
19870.10 62
19871.43 76
19872.76 68
19874.09 54
19875.43 59
19876.76 67
19878.09 80
19879.42 77
19880.76 57
19882.09 56
19883.42 78
19884.75 69
19886.09 53
19887.42 75
19888.75 76
19890.09 60
19891.42 79
19892.75 59
19894.09 55
19895.42 55
19896.75 66
19898.09 70
19899.42 68
19900.75 62
19902.09 69
19903.42 80
19904.75 61
19906.09 58
19907.42 78
19908.75 54
19910.09 68
19911.42 79
19912.76 67
19914.09 81
19915.42 73
19916.76 72
19918.09 60
19919.43 66
19920.76 57
19922.09 63
19923.43 59
19924.76 50
19926.10 74
19927.43 67
19928.77 63
19930.10 70
19931.43 57
19932.77 56
19934.10 75
19935.44 80
19936.77 65
19938.11 81
19939.44 69
19940.78 85
19942.11 72
19943.45 75
19944.78 76
19946.12 71
19947.45 84
19948.79 54
19950.12 55
19951.46 69
19952.79 58
19954.13 78
19955.46 73
19956.80 70
19958.13 69
19959.47 49
19960.80 59
19962.14 53
19963.48 76
19964.81 71
19966.15 87
19967.48 71
19968.82 50
19970.15 75
19971.49 74
19972.83 79
19974.16 84
19975.50 60
19976.83 59
19978.17 69
19979.51 64
19980.84 73
19982.18 64
19983.51 104
19984.85 80
19986.19 62
19987.52 63
19988.86 76
19990.20 79
19991.53 67
19992.87 48
19994.21 58
19995.54 64
19996.88 59
19998.22 66
19999.55 58
20000.89 55
20002.23 56
20003.56 61
20004.90 61
20006.24 69
20007.57 73
20008.91 78
20010.25 64
20011.59 71
20012.92 65
20014.26 82
20015.60 62
20016.94 67
20018.27 75
20019.61 86
20020.95 78
20022.28 66
20023.62 101
20024.96 83
20026.30 70
20027.64 67
20028.97 56
20030.31 95
20031.65 74
20032.99 83
20034.32 68
20035.66 61
20037.00 59
20038.34 72
20039.68 76
20041.02 55
20042.35 70
20043.69 66
20045.03 63
20046.37 69
20047.71 79
20049.05 56
20050.38 56
20051.72 80
20053.06 60
20054.40 67
20055.74 74
20057.08 80
20058.42 74
20059.75 82
20061.09 82
20062.43 65
20063.77 80
20065.11 67
20066.45 64
20067.79 84
20069.13 76
20070.47 78
20071.81 71
20073.14 80
20074.48 78
20075.82 76
20077.16 86
20078.50 76
20079.84 89
20081.18 57
20082.52 56
20083.86 88
20085.20 86
20086.54 62
20087.88 66
20089.22 68
20090.56 63
20091.90 58
20093.24 66
20094.58 87
20095.92 80
20097.26 79
20098.60 55
20099.94 61
20101.28 67
20102.62 78
20103.96 67
20105.30 59
20106.64 44
20107.98 58
20109.32 77
20110.66 93
20112.00 78
20113.34 60
20114.68 68
20116.02 71
20117.36 66
20118.71 64
20120.05 62
20121.39 72
20122.73 81
20124.07 84
20125.41 58
20126.75 69
20128.09 67
20129.43 65
20130.77 45
20132.12 49
20133.46 55
20134.80 78
20136.14 62
20137.48 65
20138.82 59
20140.16 51
20141.51 66
20142.85 64
20144.19 71
20145.53 59
