# Supplementary material for: MALDI-TOF MS typing enables the classification of brewing yeasts of the genus Saccharomyces to major beer styles
Source: PLoS One. 2017 Aug 9;12(8):e0181694. doi: 10.1371/journal.pone.0181694 (PMC5549903; doi:10.1371/journal.pone.0181694)
Supplement: S2 File — The directory includes 90 raw files and was zipped to “.zip”; the folder has three strains with 30 spectra per strain; S1 Text explains the raw files with an example and Table 1 represents the yeast strains used within the experiment. (ZIP) [file pone.0181694.s005.zip › 4-6/30253-149-OG-WB-WB-YPG-18h-E-E_2015-07-13_2_0_A8_1.dat]

2000.66 566
2001.08 641
2001.50 646
2001.92 710
2002.34 772
2002.77 537
2003.19 684
2003.61 648
2004.03 541
2004.45 467
2004.88 555
2005.30 667
2005.72 533
2006.14 523
2006.56 579
2006.99 655
2007.41 622
2007.83 654
2008.25 663
2008.67 704
2009.10 595
2009.52 555
2009.94 615
2010.36 582
2010.79 492
2011.21 528
2011.63 540
2012.06 555
2012.48 594
2012.90 508
2013.32 533
2013.75 557
2014.17 497
2014.59 499
2015.02 597
2015.44 625
2015.86 503
2016.28 565
2016.71 640
2017.13 597
2017.55 622
2017.98 596
2018.40 650
2018.82 695
2019.25 550
2019.67 519
2020.09 556
2020.52 635
2020.94 595
2021.37 513
2021.79 585
2022.21 626
2022.64 593
2023.06 512
2023.48 436
2023.91 602
2024.33 637
2024.76 540
2025.18 584
2025.60 513
2026.03 499
2026.45 483
2026.88 461
2027.30 398
2027.73 494
2028.15 544
2028.57 489
2029.00 452
2029.42 523
2029.85 562
2030.27 490
2030.70 477
2031.12 489
2031.55 527
2031.97 496
2032.40 538
2032.82 616
2033.25 602
2033.67 593
2034.10 609
2034.52 600
2034.95 616
2035.37 394
2035.80 514
2036.22 646
2036.65 651
2037.07 545
2037.50 547
2037.92 518
2038.35 507
2038.77 492
2039.20 537
2039.63 444
2040.05 508
2040.48 611
2040.90 586
2041.33 581
2041.75 579
2042.18 517
2042.61 504
2043.03 624
2043.46 565
2043.88 564
2044.31 497
2044.74 434
2045.16 590
2045.59 532
2046.01 550
2046.44 492
2046.87 544
2047.29 607
2047.72 498
2048.15 495
2048.57 545
2049.00 513
2049.43 568
2049.85 587
2050.28 629
2050.71 608
2051.13 549
2051.56 491
2051.99 537
2052.41 591
2052.84 585
2053.27 632
2053.69 801
2054.12 718
2054.55 701
2054.98 710
2055.40 739
2055.83 762
2056.26 705
2056.68 708
2057.11 608
2057.54 499
2057.97 532
2058.39 563
2058.82 650
2059.25 636
2059.68 571
2060.11 548
2060.53 634
2060.96 652
2061.39 634
2061.82 584
2062.24 604
2062.67 645
2063.10 680
2063.53 727
2063.96 624
2064.39 748
2064.81 819
2065.24 695
2065.67 814
2066.10 860
2066.53 689
2066.95 674
2067.38 897
2067.81 737
2068.24 600
2068.67 678
2069.10 635
2069.53 653
2069.96 626
2070.38 528
2070.81 610
2071.24 638
2071.67 506
2072.10 563
2072.53 575
2072.96 606
2073.39 647
2073.82 645
2074.24 688
2074.67 545
2075.10 711
2075.53 682
2075.96 648
2076.39 577
2076.82 618
2077.25 686
2077.68 572
2078.11 508
2078.54 580
2078.97 492
2079.40 463
2079.83 700
2080.26 608
2080.69 610
2081.12 489
2081.55 525
2081.98 495
2082.41 572
2082.84 628
2083.27 413
2083.70 439
2084.13 515
2084.56 624
2084.99 523
2085.42 492
2085.85 518
2086.28 569
2086.71 601
2087.14 576
2087.57 577
2088.00 625
2088.43 577
2088.86 517
2089.29 521
2089.73 521
2090.16 477
2090.59 559
2091.02 588
2091.45 625
2091.88 449
2092.31 512
2092.74 589
2093.17 538
2093.60 508
2094.04 444
2094.47 524
2094.90 490
2095.33 507
2095.76 584
2096.19 632
2096.62 565
2097.06 558
2097.49 555
2097.92 554
2098.35 492
2098.78 544
2099.21 555
2099.65 593
2100.08 582
2100.51 489
2100.94 526
2101.37 568
2101.81 560
2102.24 524
2102.67 466
2103.10 479
2103.53 499
2103.97 508
2104.40 502
2104.83 464
2105.26 501
2105.70 515
2106.13 501
2106.56 594
2106.99 580
2107.43 595
2107.86 552
2108.29 561
2108.72 608
2109.16 589
2109.59 491
2110.02 477
2110.46 539
2110.89 536
2111.32 508
2111.75 527
2112.19 455
2112.62 547
2113.05 476
2113.49 646
2113.92 636
2114.35 499
2114.79 502
2115.22 519
2115.65 533
2116.09 483
2116.52 439
2116.95 517
2117.39 487
2117.82 530
2118.26 564
2118.69 478
2119.12 531
2119.56 495
2119.99 435
2120.42 490
2120.86 557
2121.29 479
2121.73 475
2122.16 454
2122.59 596
2123.03 513
2123.46 484
2123.90 570
2124.33 553
2124.77 533
2125.20 532
2125.64 545
2126.07 559
2126.50 516
2126.94 526
2127.37 555
2127.81 419
2128.24 492
2128.68 508
2129.11 504
2129.55 478
2129.98 572
2130.42 651
2130.85 527
2131.29 605
2131.72 584
2132.16 541
2132.59 524
2133.03 477
2133.46 471
2133.90 509
2134.33 525
2134.77 503
2135.20 525
2135.64 556
2136.08 540
2136.51 533
2136.95 494
2137.38 427
2137.82 497
2138.25 534
2138.69 543
2139.13 452
2139.56 489
2140.00 423
2140.43 552
2140.87 517
2141.31 476
2141.74 568
2142.18 563
2142.61 558
2143.05 498
2143.49 527
2143.92 600
2144.36 528
2144.80 539
2145.23 450
2145.67 433
2146.11 513
2146.54 524
2146.98 543
2147.42 731
2147.85 576
2148.29 622
2148.73 669
2149.16 564
2149.60 530
2150.04 555
2150.47 605
2150.91 762
2151.35 659
2151.79 626
2152.22 644
2152.66 642
2153.10 559
2153.53 663
2153.97 611
2154.41 723
2154.85 669
2155.28 617
2155.72 664
2156.16 642
2156.60 618
2157.03 561
2157.47 587
2157.91 604
2158.35 578
2158.79 694
2159.22 643
2159.66 528
2160.10 655
2160.54 652
2160.98 680
2161.41 592
2161.85 474
2162.29 575
2162.73 610
2163.17 574
2163.60 552
2164.04 586
2164.48 594
2164.92 577
2165.36 502
2165.80 520
2166.24 625
2166.67 616
2167.11 563
2167.55 633
2167.99 582
2168.43 555
2168.87 584
2169.31 519
2169.75 513
2170.19 444
2170.62 601
2171.06 722
2171.50 533
2171.94 486
2172.38 565
2172.82 674
2173.26 834
2173.70 796
2174.14 832
2174.58 802
2175.02 771
2175.46 675
2175.90 750
2176.34 838
2176.78 761
2177.22 782
2177.66 808
2178.10 759
2178.54 522
2178.97 584
2179.41 585
2179.85 577
2180.29 603
2180.74 605
2181.18 570
2181.62 478
2182.06 472
2182.50 516
2182.94 604
2183.38 512
2183.82 397
2184.26 496
2184.70 537
2185.14 521
2185.58 612
2186.02 536
2186.46 493
2186.90 531
2187.34 499
2187.78 598
2188.22 616
2188.66 623
2189.11 687
2189.55 580
2189.99 508
2190.43 551
2190.87 521
2191.31 515
2191.75 571
2192.19 664
2192.63 544
2193.08 579
2193.52 590
2193.96 557
2194.40 643
2194.84 625
2195.28 641
2195.72 610
2196.17 582
2196.61 554
2197.05 634
2197.49 671
2197.93 630
2198.37 624
2198.82 528
2199.26 627
2199.70 665
2200.14 578
2200.58 571
2201.03 560
2201.47 660
2201.91 566
2202.35 555
2202.80 531
2203.24 619
2203.68 577
2204.12 460
2204.57 539
2205.01 601
2205.45 648
2205.89 536
2206.34 498
2206.78 552
2207.22 502
2207.66 571
2208.11 574
2208.55 515
2208.99 518
2209.44 610
2209.88 540
2210.32 556
2210.76 631
2211.21 634
2211.65 479
2212.09 579
2212.54 594
2212.98 559
2213.42 561
2213.87 549
2214.31 586
2214.75 540
2215.20 558
2215.64 524
2216.09 439
2216.53 522
2216.97 521
2217.42 573
2217.86 658
2218.30 600
2218.75 639
2219.19 621
2219.64 574
2220.08 579
2220.52 601
2220.97 643
2221.41 625
2221.86 657
2222.30 533
2222.75 587
2223.19 589
2223.63 557
2224.08 641
2224.52 585
2224.97 641
2225.41 629
2225.86 621
2226.30 574
2226.75 627
2227.19 643
2227.64 585
2228.08 615
2228.53 574
2228.97 591
2229.42 533
2229.86 567
2230.31 536
2230.75 610
2231.20 600
2231.64 591
2232.09 654
2232.53 617
2232.98 677
2233.42 637
2233.87 581
2234.31 616
2234.76 557
2235.20 608
2235.65 645
2236.10 586
2236.54 529
2236.99 522
2237.43 507
2237.88 493
2238.32 535
2238.77 623
2239.22 551
2239.66 494
2240.11 453
2240.55 409
2241.00 514
2241.45 499
2241.89 438
2242.34 410
2242.79 408
2243.23 438
2243.68 422
2244.12 426
2244.57 481
2245.02 449
2245.46 497
2245.91 416
2246.36 551
2246.80 556
2247.25 517
2247.70 562
2248.14 483
2248.59 499
2249.04 458
2249.49 501
2249.93 510
2250.38 525
2250.83 503
2251.27 455
2251.72 452
2252.17 371
2252.62 420
2253.06 508
2253.51 539
2253.96 402
2254.40 449
2254.85 440
2255.30 348
2255.75 457
2256.20 527
2256.64 475
2257.09 493
2257.54 512
2257.99 524
2258.43 520
2258.88 606
2259.33 548
2259.78 579
2260.23 635
2260.67 616
2261.12 644
2261.57 562
2262.02 603
2262.47 629
2262.92 614
2263.36 735
2263.81 590
2264.26 623
2264.71 654
2265.16 652
2265.61 429
2266.05 440
2266.50 510
2266.95 561
2267.40 588
2267.85 554
2268.30 559
2268.75 563
2269.20 613
2269.65 537
2270.09 519
2270.54 490
2270.99 518
2271.44 549
2271.89 598
2272.34 558
2272.79 626
2273.24 552
2273.69 498
2274.14 599
2274.59 544
2275.04 570
2275.49 486
2275.94 537
2276.38 525
2276.83 544
2277.28 515
2277.73 553
2278.18 547
2278.63 581
2279.08 616
2279.53 540
2279.98 554
2280.43 548
2280.88 496
2281.33 480
2281.78 448
2282.23 580
2282.68 606
2283.13 584
2283.59 429
2284.04 520
2284.49 551
2284.94 528
2285.39 478
2285.84 541
2286.29 588
2286.74 491
2287.19 523
2287.64 609
2288.09 516
2288.54 660
2288.99 680
2289.44 717
2289.89 753
2290.35 809
2290.80 894
2291.25 779
2291.70 849
2292.15 786
2292.60 797
2293.05 873
2293.50 691
2293.96 687
2294.41 588
2294.86 636
2295.31 597
2295.76 541
2296.21 503
2296.66 458
2297.12 607
2297.57 566
2298.02 494
2298.47 497
2298.92 571
2299.38 520
2299.83 434
2300.28 451
2300.73 467
2301.18 597
2301.64 505
2302.09 562
2302.54 498
2302.99 424
2303.44 400
2303.90 419
2304.35 446
2304.80 531
2305.25 569
2305.71 445
2306.16 509
2306.61 521
2307.07 470
2307.52 603
2307.97 591
2308.42 501
2308.88 510
2309.33 536
2309.78 654
2310.23 553
2310.69 593
2311.14 547
2311.59 670
2312.05 607
2312.50 565
2312.95 586
2313.41 544
2313.86 554
2314.31 484
2314.77 460
2315.22 540
2315.67 519
2316.13 531
2316.58 437
2317.04 518
2317.49 584
2317.94 533
2318.40 663
2318.85 470
2319.30 432
2319.76 528
2320.21 531
2320.67 583
2321.12 583
2321.57 511
2322.03 443
2322.48 576
2322.94 659
2323.39 837
2323.85 643
2324.30 646
2324.75 888
2325.21 689
2325.66 938
2326.12 1039
2326.57 951
2327.03 792
2327.48 782
2327.94 696
2328.39 877
2328.85 685
2329.30 617
2329.76 563
2330.21 602
2330.67 533
2331.12 541
2331.58 546
2332.03 577
2332.49 527
2332.94 499
2333.40 634
2333.85 705
2334.31 585
2334.76 534
2335.22 467
2335.67 625
2336.13 601
2336.58 606
2337.04 561
2337.50 582
2337.95 516
2338.41 488
2338.86 449
2339.32 412
2339.77 493
2340.23 539
2340.69 434
2341.14 419
2341.60 461
2342.05 506
2342.51 554
2342.97 525
2343.42 464
2343.88 498
2344.34 508
2344.79 520
2345.25 476
2345.70 498
2346.16 485
2346.62 525
2347.07 569
2347.53 503
2347.99 484
2348.44 535
2348.90 566
2349.36 452
2349.81 532
2350.27 451
2350.73 485
2351.19 468
2351.64 453
2352.10 515
2352.56 504
2353.01 399
2353.47 480
2353.93 481
2354.39 443
2354.84 474
2355.30 462
2355.76 564
2356.22 546
2356.67 514
2357.13 464
2357.59 478
2358.05 524
2358.50 490
2358.96 461
2359.42 416
2359.88 519
2360.33 512
2360.79 470
2361.25 428
2361.71 426
2362.17 478
2362.62 532
2363.08 561
2363.54 508
2364.00 448
2364.46 413
2364.92 425
2365.37 400
2365.83 476
2366.29 567
2366.75 428
2367.21 460
2367.67 522
2368.12 533
2368.58 446
2369.04 480
2369.50 566
2369.96 539
2370.42 559
2370.88 554
2371.34 524
2371.80 568
2372.25 532
2372.71 557
2373.17 661
2373.63 592
2374.09 531
2374.55 511
2375.01 634
2375.47 658
2375.93 655
2376.39 560
2376.85 630
2377.31 630
2377.77 574
2378.23 555
2378.69 550
2379.15 514
2379.61 490
2380.06 566
2380.52 530
2380.98 548
2381.44 614
2381.90 582
2382.36 566
2382.82 549
2383.28 554
2383.74 522
2384.20 597
2384.67 428
2385.13 424
2385.59 464
2386.05 475
2386.51 439
2386.97 404
2387.43 467
2387.89 532
2388.35 439
2388.81 498
2389.27 532
2389.73 479
2390.19 469
2390.65 594
2391.11 610
2391.57 550
2392.03 556
2392.50 484
2392.96 546
2393.42 533
2393.88 490
2394.34 534
2394.80 594
2395.26 500
2395.72 478
2396.19 519
2396.65 562
2397.11 554
2397.57 572
2398.03 482
2398.49 489
2398.95 477
2399.42 548
2399.88 487
2400.34 421
2400.80 561
2401.26 489
2401.73 487
2402.19 599
2402.65 479
2403.11 549
2403.57 528
2404.04 490
2404.50 476
2404.96 458
2405.42 489
2405.88 506
2406.35 464
2406.81 475
2407.27 451
2407.73 526
2408.20 544
2408.66 411
2409.12 496
2409.58 478
2410.05 467
2410.51 470
2410.97 484
2411.43 473
2411.90 459
2412.36 495
2412.82 500
2413.29 513
2413.75 503
2414.21 464
2414.68 551
2415.14 516
2415.60 453
2416.07 551
2416.53 540
2416.99 533
2417.46 550
2417.92 462
2418.38 382
2418.85 497
2419.31 619
2419.77 631
2420.24 468
2420.70 447
2421.16 565
2421.63 499
2422.09 484
2422.56 501
2423.02 416
2423.48 441
2423.95 556
2424.41 601
2424.88 563
2425.34 613
2425.80 464
2426.27 428
2426.73 390
2427.20 508
2427.66 473
2428.13 435
2428.59 438
2429.05 410
2429.52 429
2429.98 587
2430.45 606
2430.91 355
2431.38 429
2431.84 430
2432.31 453
2432.77 400
2433.24 463
2433.70 430
2434.17 478
2434.63 504
2435.10 593
2435.56 426
2436.03 402
2436.49 603
2436.96 517
2437.42 446
2437.89 499
2438.35 592
2438.82 461
2439.28 511
2439.75 579
2440.22 649
2440.68 612
2441.15 539
2441.61 483
2442.08 452
2442.54 546
2443.01 648
2443.48 558
2443.94 473
2444.41 531
2444.87 455
2445.34 449
2445.81 451
2446.27 512
2446.74 570
2447.20 587
2447.67 580
2448.14 442
2448.60 445
2449.07 540
2449.54 459
2450.00 447
2450.47 462
2450.94 444
2451.40 482
2451.87 452
2452.34 409
2452.80 452
2453.27 494
2453.74 451
2454.20 431
2454.67 489
2455.14 481
2455.60 416
2456.07 505
2456.54 516
2457.01 493
2457.47 499
2457.94 499
2458.41 495
2458.88 502
2459.34 562
2459.81 464
2460.28 430
2460.74 466
2461.21 475
2461.68 464
2462.15 518
2462.62 477
2463.08 504
2463.55 521
2464.02 519
2464.49 492
2464.95 477
2465.42 444
2465.89 512
2466.36 532
2466.83 543
2467.30 553
2467.76 517
2468.23 534
2468.70 502
2469.17 478
2469.64 555
2470.10 478
2470.57 524
2471.04 505
2471.51 440
2471.98 463
2472.45 432
2472.92 381
2473.39 403
2473.85 384
2474.32 506
2474.79 458
2475.26 447
2475.73 392
2476.20 370
2476.67 490
2477.14 439
2477.61 464
2478.07 379
2478.54 399
2479.01 432
2479.48 477
2479.95 414
2480.42 422
2480.89 408
2481.36 427
2481.83 474
2482.30 483
2482.77 411
2483.24 339
2483.71 426
2484.18 436
2484.65 411
2485.12 469
2485.59 485
2486.06 403
2486.53 511
2487.00 479
2487.47 522
2487.94 532
2488.41 521
2488.88 468
2489.35 425
2489.82 479
2490.29 503
2490.76 537
2491.23 552
2491.70 507
2492.17 589
2492.64 576
2493.11 488
2493.58 421
2494.05 472
2494.52 566
2494.99 461
2495.47 435
2495.94 421
2496.41 543
2496.88 461
2497.35 464
2497.82 485
2498.29 506
2498.76 414
2499.23 377
2499.70 564
2500.18 449
2500.65 457
2501.12 409
2501.59 395
2502.06 472
2502.53 434
2503.00 492
2503.48 428
2503.95 490
2504.42 493
2504.89 452
2505.36 504
2505.83 469
2506.31 461
2506.78 522
2507.25 491
2507.72 476
2508.19 405
2508.67 415
2509.14 512
2509.61 476
2510.08 476
2510.56 580
2511.03 498
2511.50 443
2511.97 440
2512.44 470
2512.92 554
2513.39 640
2513.86 594
2514.33 538
2514.81 522
2515.28 457
2515.75 499
2516.23 546
2516.70 403
2517.17 463
2517.64 427
2518.12 350
2518.59 398
2519.06 429
2519.54 424
2520.01 528
2520.48 601
2520.96 561
2521.43 604
2521.90 551
2522.38 516
2522.85 429
2523.32 442
2523.80 500
2524.27 520
2524.74 458
2525.22 445
2525.69 465
2526.16 449
2526.64 557
2527.11 644
2527.59 658
2528.06 773
2528.53 690
2529.01 566
2529.48 590
2529.96 456
2530.43 519
2530.90 507
2531.38 505
2531.85 463
2532.33 498
2532.80 492
2533.28 495
2533.75 523
2534.22 478
2534.70 443
2535.17 431
2535.65 457
2536.12 559
2536.60 614
2537.07 478
2537.55 458
2538.02 483
2538.50 536
2538.97 516
2539.45 509
2539.92 455
2540.40 496
2540.87 451
2541.35 516
2541.82 519
2542.30 541
2542.77 577
2543.25 523
2543.72 574
2544.20 523
2544.67 518
2545.15 470
2545.62 529
2546.10 473
2546.58 462
2547.05 532
2547.53 564
2548.00 620
2548.48 557
2548.95 576
2549.43 541
2549.91 509
2550.38 580
2550.86 545
2551.33 490
2551.81 456
2552.29 544
2552.76 497
2553.24 488
2553.72 428
2554.19 506
2554.67 499
2555.14 472
2555.62 469
2556.10 464
2556.57 490
2557.05 450
2557.53 454
2558.00 480
2558.48 477
2558.96 447
2559.43 461
2559.91 503
2560.39 484
2560.87 476
2561.34 422
2561.82 406
2562.30 484
2562.77 498
2563.25 443
2563.73 400
2564.21 517
2564.68 533
2565.16 495
2565.64 442
2566.11 399
2566.59 434
2567.07 554
2567.55 552
2568.03 509
2568.50 404
2568.98 434
2569.46 429
2569.94 429
2570.41 416
2570.89 457
2571.37 420
2571.85 386
2572.33 434
2572.80 478
2573.28 374
2573.76 427
2574.24 444
2574.72 521
2575.19 436
2575.67 416
2576.15 371
2576.63 428
2577.11 459
2577.59 331
2578.07 441
2578.54 480
2579.02 432
2579.50 412
2579.98 483
2580.46 506
2580.94 454
2581.42 412
2581.90 409
2582.37 433
2582.85 456
2583.33 443
2583.81 438
2584.29 456
2584.77 436
2585.25 427
2585.73 508
2586.21 451
2586.69 399
2587.17 477
2587.65 457
2588.13 454
2588.61 496
2589.08 425
2589.56 417
2590.04 483
2590.52 487
2591.00 520
2591.48 511
2591.96 431
2592.44 454
2592.92 525
2593.40 448
2593.88 403
2594.36 414
2594.84 403
2595.32 504
2595.80 464
2596.28 422
2596.76 431
2597.24 379
2597.72 391
2598.21 414
2598.69 381
2599.17 403
2599.65 458
2600.13 370
2600.61 437
2601.09 360
2601.57 474
2602.05 448
2602.53 461
2603.01 437
2603.49 444
2603.97 567
2604.45 482
2604.94 487
2605.42 394
2605.90 454
2606.38 560
2606.86 426
2607.34 383
2607.82 436
2608.30 487
2608.79 486
2609.27 462
2609.75 458
2610.23 428
2610.71 387
2611.19 411
2611.68 436
2612.16 406
2612.64 401
2613.12 467
2613.60 405
2614.08 460
2614.57 433
2615.05 507
2615.53 435
2616.01 381
2616.49 451
2616.98 506
2617.46 572
2617.94 451
2618.42 469
2618.91 507
2619.39 485
2619.87 462
2620.35 433
2620.84 505
2621.32 515
2621.80 407
2622.28 503
2622.77 478
2623.25 480
2623.73 537
2624.21 414
2624.70 482
2625.18 452
2625.66 416
2626.15 452
2626.63 483
2627.11 463
2627.60 409
2628.08 409
2628.56 511
2629.05 479
2629.53 531
2630.01 558
2630.50 539
2630.98 560
2631.46 528
2631.95 614
2632.43 580
2632.91 583
2633.40 497
2633.88 614
2634.36 546
2634.85 585
2635.33 569
2635.82 573
2636.30 555
2636.78 611
2637.27 541
2637.75 552
2638.24 450
2638.72 390
2639.20 431
2639.69 522
2640.17 524
2640.66 441
2641.14 426
2641.63 521
2642.11 456
2642.60 433
2643.08 353
2643.56 340
2644.05 367
2644.53 391
2645.02 385
2645.50 386
2645.99 477
2646.47 351
2646.96 455
2647.44 456
2647.93 466
2648.41 574
2648.90 534
2649.38 469
2649.87 464
2650.35 416
2650.84 428
2651.32 383
2651.81 423
2652.30 413
2652.78 392
2653.27 440
2653.75 442
2654.24 346
2654.72 467
2655.21 465
2655.69 443
2656.18 417
2656.67 478
2657.15 440
2657.64 506
2658.12 436
2658.61 367
2659.10 402
2659.58 506
2660.07 460
2660.55 589
2661.04 587
2661.53 415
2662.01 428
2662.50 499
2662.99 520
2663.47 459
2663.96 501
2664.44 545
2664.93 420
2665.42 407
2665.90 441
2666.39 486
2666.88 445
2667.36 434
2667.85 437
2668.34 470
2668.83 435
2669.31 413
2669.80 491
2670.29 498
2670.77 527
2671.26 445
2671.75 426
2672.24 482
2672.72 439
2673.21 462
2673.70 504
2674.18 589
2674.67 470
2675.16 454
2675.65 527
2676.13 600
2676.62 547
2677.11 437
2677.60 444
2678.09 452
2678.57 405
2679.06 419
2679.55 527
2680.04 501
2680.53 376
2681.01 389
2681.50 489
2681.99 428
2682.48 452
2682.97 470
2683.45 421
2683.94 504
2684.43 446
2684.92 376
2685.41 423
2685.90 425
2686.38 474
2686.87 463
2687.36 477
2687.85 383
2688.34 388
2688.83 391
2689.32 442
2689.81 451
2690.29 388
2690.78 412
2691.27 402
2691.76 396
2692.25 422
2692.74 475
2693.23 482
2693.72 450
2694.21 387
2694.70 356
2695.19 393
2695.68 444
2696.16 427
2696.65 391
2697.14 431
2697.63 420
2698.12 402
2698.61 386
2699.10 431
2699.59 418
2700.08 367
2700.57 437
2701.06 373
2701.55 430
2702.04 428
2702.53 410
2703.02 462
2703.51 490
2704.00 480
2704.49 497
2704.98 496
2705.47 470
2705.96 371
2706.45 431
2706.94 366
2707.43 435
2707.92 449
2708.41 440
2708.91 457
2709.40 426
2709.89 391
2710.38 384
2710.87 460
2711.36 480
2711.85 369
2712.34 357
2712.83 476
2713.32 441
2713.81 407
2714.30 375
2714.80 378
2715.29 412
2715.78 386
2716.27 392
2716.76 443
2717.25 426
2717.74 417
2718.23 507
2718.73 436
2719.22 384
2719.71 463
2720.20 524
2720.69 497
2721.18 558
2721.68 534
2722.17 555
2722.66 516
2723.15 485
2723.64 571
2724.14 487
2724.63 492
2725.12 523
2725.61 506
2726.10 534
2726.60 520
2727.09 506
2727.58 494
2728.07 451
2728.56 532
2729.06 482
2729.55 437
2730.04 511
2730.53 550
2731.03 470
2731.52 435
2732.01 434
2732.51 447
2733.00 446
2733.49 431
2733.98 548
2734.48 426
2734.97 512
2735.46 399
2735.96 467
2736.45 459
2736.94 435
2737.43 568
2737.93 533
2738.42 491
2738.91 515
2739.41 449
2739.90 493
2740.39 497
2740.89 471
2741.38 512
2741.88 484
2742.37 426
2742.86 524
2743.36 530
2743.85 544
2744.34 503
2744.84 442
2745.33 441
2745.83 383
2746.32 475
2746.81 464
2747.31 492
2747.80 551
2748.30 382
2748.79 424
2749.28 434
2749.78 514
2750.27 497
2750.77 440
2751.26 502
2751.76 389
2752.25 540
2752.74 460
2753.24 417
2753.73 424
2754.23 424
2754.72 484
2755.22 537
2755.71 463
2756.21 451
2756.70 390
2757.20 475
2757.69 406
2758.19 403
2758.68 471
2759.18 493
2759.67 426
2760.17 381
2760.66 485
2761.16 487
2761.65 422
2762.15 457
2762.64 521
2763.14 404
2763.64 415
2764.13 507
2764.63 533
2765.12 418
2765.62 479
2766.11 534
2766.61 438
2767.11 514
2767.60 474
2768.10 434
2768.59 495
2769.09 467
2769.59 513
2770.08 549
2770.58 498
2771.07 472
2771.57 398
2772.07 486
2772.56 478
2773.06 499
2773.56 500
2774.05 476
2774.55 463
2775.04 523
2775.54 559
2776.04 594
2776.53 546
2777.03 581
2777.53 580
2778.03 563
2778.52 470
2779.02 512
2779.52 535
2780.01 484
2780.51 416
2781.01 448
2781.50 419
2782.00 483
2782.50 505
2783.00 467
2783.49 410
2783.99 416
2784.49 478
2784.99 477
2785.48 422
2785.98 346
2786.48 343
2786.98 464
2787.47 509
2787.97 554
2788.47 470
2788.97 446
2789.46 470
2789.96 507
2790.46 483
2790.96 443
2791.46 521
2791.95 528
2792.45 480
2792.95 439
2793.45 490
2793.95 538
2794.44 426
2794.94 411
2795.44 467
2795.94 421
2796.44 406
2796.94 383
2797.44 467
2797.93 528
2798.43 521
2798.93 466
2799.43 463
2799.93 475
2800.43 417
2800.93 446
2801.43 400
2801.92 416
2802.42 432
2802.92 451
2803.42 331
2803.92 344
2804.42 435
2804.92 460
2805.42 471
2805.92 462
2806.42 456
2806.92 424
2807.42 402
2807.91 363
2808.41 436
2808.91 483
2809.41 462
2809.91 353
2810.41 275
2810.91 380
2811.41 470
2811.91 391
2812.41 402
2812.91 375
2813.41 372
2813.91 483
2814.41 414
2814.91 454
2815.41 545
2815.91 470
2816.41 505
2816.91 519
2817.41 457
2817.91 405
2818.41 430
2818.91 459
2819.42 376
2819.92 432
2820.42 442
2820.92 437
2821.42 495
2821.92 482
2822.42 459
2822.92 522
2823.42 528
2823.92 409
2824.42 463
2824.92 546
2825.42 448
2825.93 467
2826.43 368
2826.93 388
2827.43 431
2827.93 479
2828.43 494
2828.93 465
2829.43 476
2829.94 440
2830.44 447
2830.94 363
2831.44 360
2831.94 359
2832.44 461
2832.95 407
2833.45 385
2833.95 384
2834.45 429
2834.95 388
2835.45 395
2835.96 422
2836.46 349
2836.96 410
2837.46 431
2837.97 397
2838.47 329
2838.97 439
2839.47 396
2839.97 431
2840.48 509
2840.98 457
2841.48 443
2841.98 463
2842.49 459
2842.99 409
2843.49 460
2843.99 423
2844.50 405
2845.00 460
2845.50 454
2846.01 368
2846.51 404
2847.01 401
2847.51 443
2848.02 480
2848.52 546
2849.02 471
2849.53 371
2850.03 439
2850.53 552
2851.04 515
2851.54 503
2852.04 461
2852.55 428
2853.05 455
2853.55 465
2854.06 479
2854.56 441
2855.06 472
2855.57 444
2856.07 442
2856.58 439
2857.08 436
2857.58 456
2858.09 473
2858.59 434
2859.10 416
2859.60 377
2860.10 412
2860.61 433
2861.11 331
2861.62 404
2862.12 395
2862.62 512
2863.13 398
2863.63 362
2864.14 384
2864.64 435
2865.15 510
2865.65 488
2866.16 447
2866.66 381
2867.17 407
2867.67 445
2868.18 471
2868.68 320
2869.19 375
2869.69 453
2870.20 471
2870.70 400
2871.21 356
2871.71 392
2872.22 386
2872.72 490
2873.23 461
2873.73 489
2874.24 494
2874.74 492
2875.25 396
2875.75 453
2876.26 428
2876.76 482
2877.27 467
2877.78 449
2878.28 484
2878.79 503
2879.29 437
2879.80 425
2880.30 435
2880.81 448
2881.32 371
2881.82 408
2882.33 498
2882.83 494
2883.34 389
2883.85 363
2884.35 398
2884.86 456
2885.37 480
2885.87 468
2886.38 490
2886.88 493
2887.39 521
2887.90 559
2888.40 481
2888.91 560
2889.42 487
2889.92 496
2890.43 532
2890.94 503
2891.45 560
2891.95 553
2892.46 661
2892.97 518
2893.47 527
2893.98 632
2894.49 720
2894.99 616
2895.50 695
2896.01 750
2896.52 635
2897.02 659
2897.53 632
2898.04 521
2898.55 709
2899.05 623
2899.56 566
2900.07 535
2900.58 605
2901.08 592
2901.59 530
2902.10 509
2902.61 532
2903.12 493
2903.62 460
2904.13 418
2904.64 478
2905.15 578
2905.66 443
2906.16 428
2906.67 453
2907.18 463
2907.69 486
2908.20 475
2908.71 442
2909.21 416
2909.72 496
2910.23 476
2910.74 380
2911.25 410
2911.76 455
2912.26 391
2912.77 379
2913.28 431
2913.79 517
2914.30 499
2914.81 471
2915.32 417
2915.83 420
2916.34 478
2916.85 524
2917.35 484
2917.86 430
2918.37 390
2918.88 485
2919.39 464
2919.90 367
2920.41 444
2920.92 509
2921.43 460
2921.94 464
2922.45 479
2922.96 518
2923.47 381
2923.98 423
2924.49 450
2925.00 424
2925.51 430
2926.02 461
2926.53 431
2927.04 425
2927.55 373
2928.06 472
2928.57 505
2929.08 397
2929.59 385
2930.10 507
2930.61 465
2931.12 455
2931.63 453
2932.14 350
2932.65 453
2933.16 502
2933.67 471
2934.18 460
2934.69 511
2935.20 427
2935.71 450
2936.22 460
2936.73 491
2937.25 499
2937.76 512
2938.27 620
2938.78 598
2939.29 520
2939.80 559
2940.31 520
2940.82 432
2941.33 491
2941.85 505
2942.36 512
2942.87 539
2943.38 389
2943.89 446
2944.40 564
2944.91 447
2945.43 481
2945.94 510
2946.45 478
2946.96 471
2947.47 425
2947.98 358
2948.50 360
2949.01 480
2949.52 449
2950.03 384
2950.54 413
2951.06 441
2951.57 459
2952.08 338
2952.59 380
2953.10 420
2953.62 400
2954.13 468
2954.64 477
2955.15 504
2955.67 453
2956.18 395
2956.69 456
2957.20 403
2957.72 438
2958.23 477
2958.74 451
2959.25 428
2959.77 486
2960.28 549
2960.79 537
2961.31 456
2961.82 464
2962.33 416
2962.85 526
2963.36 477
2963.87 487
2964.39 575
2964.90 504
2965.41 452
2965.93 469
2966.44 537
2966.95 481
2967.47 466
2967.98 469
2968.49 472
2969.01 462
2969.52 468
2970.03 471
2970.55 504
2971.06 439
2971.58 382
2972.09 430
2972.60 467
2973.12 465
2973.63 443
2974.15 538
2974.66 518
2975.17 492
2975.69 485
2976.20 525
2976.72 546
2977.23 444
2977.74 445
2978.26 511
2978.77 552
2979.29 536
2979.80 510
2980.32 576
2980.83 527
2981.35 565
2981.86 617
2982.38 618
2982.89 505
2983.41 492
2983.92 542
2984.44 604
2984.95 637
2985.47 635
2985.98 614
2986.50 595
2987.01 623
2987.53 697
2988.04 646
2988.56 654
2989.07 622
2989.59 693
2990.10 692
2990.62 654
2991.13 697
2991.65 664
2992.17 634
2992.68 775
2993.20 742
2993.71 653
2994.23 667
2994.74 680
2995.26 735
2995.78 790
2996.29 688
2996.81 822
2997.32 779
2997.84 786
2998.36 906
2998.87 843
2999.39 811
2999.91 994
3000.42 861
3000.94 967
3001.45 1178
3001.97 1318
3002.49 1612
3003.00 1654
3003.52 2111
3004.04 2273
3004.55 2570
3005.07 2600
3005.59 2727
3006.10 2496
3006.62 2579
3007.14 2457
3007.66 2148
3008.17 1914
3008.69 1793
3009.21 1654
3009.72 1350
3010.24 1108
3010.76 1004
3011.28 864
3011.79 921
3012.31 826
3012.83 808
3013.35 807
3013.86 816
3014.38 698
3014.90 698
3015.42 653
3015.93 806
3016.45 686
3016.97 706
3017.49 802
3018.00 790
3018.52 723
3019.04 678
3019.56 758
3020.08 752
3020.59 635
3021.11 736
3021.63 623
3022.15 683
3022.67 660
3023.19 667
3023.70 670
3024.22 692
3024.74 575
3025.26 509
3025.78 674
3026.30 656
3026.81 561
3027.33 615
3027.85 645
3028.37 640
3028.89 700
3029.41 617
3029.93 565
3030.45 590
3030.97 611
3031.48 557
3032.00 518
3032.52 590
3033.04 614
3033.56 544
3034.08 580
3034.60 554
3035.12 591
3035.64 510
3036.16 585
3036.68 483
3037.20 545
3037.72 468
3038.24 533
3038.76 636
3039.27 586
3039.79 526
3040.31 573
3040.83 519
3041.35 482
3041.87 525
3042.39 543
3042.91 491
3043.43 539
3043.95 527
3044.47 718
3044.99 607
3045.51 507
3046.03 473
3046.56 483
3047.08 533
3047.60 492
3048.12 493
3048.64 443
3049.16 553
3049.68 656
3050.20 517
3050.72 525
3051.24 511
3051.76 485
3052.28 476
3052.80 549
3053.32 529
3053.84 547
3054.37 502
3054.89 507
3055.41 512
3055.93 491
3056.45 536
3056.97 554
3057.49 432
3058.01 582
3058.53 603
3059.06 506
3059.58 513
3060.10 465
3060.62 482
3061.14 545
3061.66 544
3062.19 415
3062.71 491
3063.23 490
3063.75 484
3064.27 569
3064.79 580
3065.32 654
3065.84 529
3066.36 520
3066.88 608
3067.40 540
3067.93 569
3068.45 658
3068.97 597
3069.49 497
3070.02 480
3070.54 494
3071.06 413
3071.58 558
3072.10 550
3072.63 504
3073.15 615
3073.67 657
3074.20 561
3074.72 632
3075.24 620
3075.76 649
3076.29 645
3076.81 642
3077.33 815
3077.86 707
3078.38 711
3078.90 682
3079.42 781
3079.95 789
3080.47 755
3080.99 763
3081.52 734
3082.04 841
3082.56 829
3083.09 865
3083.61 768
3084.13 765
3084.66 830
3085.18 674
3085.71 749
3086.23 743
3086.75 669
3087.28 602
3087.80 564
3088.32 715
3088.85 780
3089.37 611
3089.90 606
3090.42 530
3090.94 641
3091.47 717
3091.99 723
3092.52 732
3093.04 713
3093.57 770
3094.09 874
3094.61 859
3095.14 855
3095.66 877
3096.19 1012
3096.71 897
3097.24 940
3097.76 1003
3098.29 1069
3098.81 1358
3099.34 1716
3099.86 1803
3100.39 2065
3100.91 2470
3101.44 2867
3101.96 3283
3102.49 3706
3103.01 3973
3103.54 4594
3104.06 4305
3104.59 3874
3105.11 4013
3105.64 3645
3106.16 3048
3106.69 2598
3107.21 2210
3107.74 1759
3108.26 1345
3108.79 1304
3109.32 1313
3109.84 1206
3110.37 1134
3110.89 1105
3111.42 1269
3111.94 1111
3112.47 1032
3113.00 970
3113.52 1135
3114.05 1010
3114.57 959
3115.10 892
3115.63 920
3116.15 803
3116.68 848
3117.21 804
3117.73 763
3118.26 737
3118.78 684
3119.31 775
3119.84 756
3120.36 712
3120.89 849
3121.42 783
3121.94 818
3122.47 940
3123.00 872
3123.52 854
3124.05 874
3124.58 778
3125.11 682
3125.63 756
3126.16 675
3126.69 647
3127.21 678
3127.74 705
3128.27 716
3128.80 692
3129.32 721
3129.85 677
3130.38 577
3130.91 665
3131.43 583
3131.96 542
3132.49 577
3133.02 494
3133.54 560
3134.07 555
3134.60 629
3135.13 582
3135.65 620
3136.18 629
3136.71 530
3137.24 542
3137.77 561
3138.29 526
3138.82 449
3139.35 513
3139.88 550
3140.41 554
3140.94 624
3141.46 481
3141.99 575
3142.52 623
3143.05 521
3143.58 490
3144.11 564
3144.64 640
3145.16 541
3145.69 445
3146.22 508
3146.75 554
3147.28 530
3147.81 558
3148.34 534
3148.87 601
3149.40 562
3149.92 566
3150.45 691
3150.98 615
3151.51 625
3152.04 622
3152.57 564
3153.10 640
3153.63 581
3154.16 651
3154.69 669
3155.22 554
3155.75 612
3156.28 569
3156.81 667
3157.34 527
3157.87 546
3158.40 580
3158.93 592
3159.46 556
3159.99 531
3160.52 498
3161.05 536
3161.58 545
3162.11 535
3162.64 516
3163.17 488
3163.70 542
3164.23 584
3164.76 484
3165.29 537
3165.82 456
3166.35 506
3166.88 465
3167.41 471
3167.94 425
3168.47 478
3169.00 460
3169.53 516
3170.06 483
3170.59 462
3171.12 444
3171.65 459
3172.19 520
3172.72 519
3173.25 536
3173.78 595
3174.31 615
3174.84 599
3175.37 483
3175.90 545
3176.44 666
3176.97 671
3177.50 553
3178.03 600
3178.56 639
3179.09 608
3179.62 550
3180.16 522
3180.69 501
3181.22 568
3181.75 574
3182.28 644
3182.81 531
3183.35 555
3183.88 545
3184.41 452
3184.94 499
3185.47 593
3186.01 461
3186.54 447
3187.07 551
3187.60 573
3188.14 531
3188.67 570
3189.20 588
3189.73 594
3190.26 599
3190.80 596
3191.33 597
3191.86 574
3192.39 457
3192.93 534
3193.46 553
3193.99 540
3194.53 586
3195.06 491
3195.59 447
3196.12 558
3196.66 563
3197.19 512
3197.72 594
3198.26 595
3198.79 461
3199.32 504
3199.86 620
3200.39 497
3200.92 555
3201.46 603
3201.99 605
3202.52 598
3203.06 582
3203.59 573
3204.12 639
3204.66 547
3205.19 621
3205.73 689
3206.26 721
3206.79 582
3207.33 507
3207.86 513
3208.39 602
3208.93 591
3209.46 547
3210.00 643
3210.53 686
3211.07 712
3211.60 670
3212.13 765
3212.67 696
3213.20 585
3213.74 578
3214.27 739
3214.81 628
3215.34 551
3215.88 622
3216.41 556
3216.94 497
3217.48 536
3218.01 551
3218.55 471
3219.08 490
3219.62 520
3220.15 528
3220.69 524
3221.22 511
3221.76 553
3222.29 702
3222.83 606
3223.36 691
3223.90 655
3224.43 590
3224.97 737
3225.51 945
3226.04 712
3226.58 653
3227.11 735
3227.65 728
3228.18 811
3228.72 753
3229.25 780
3229.79 820
3230.33 784
3230.86 648
3231.40 752
3231.93 900
3232.47 833
3233.01 806
3233.54 866
3234.08 749
3234.61 752
3235.15 822
3235.69 774
3236.22 819
3236.76 815
3237.30 687
3237.83 833
3238.37 880
3238.91 795
3239.44 902
3239.98 810
3240.51 734
3241.05 773
3241.59 754
3242.13 899
3242.66 817
3243.20 722
3243.74 794
3244.27 749
3244.81 747
3245.35 794
3245.88 781
3246.42 779
3246.96 789
3247.50 772
3248.03 941
3248.57 939
3249.11 881
3249.64 890
3250.18 958
3250.72 901
3251.26 819
3251.79 875
3252.33 863
3252.87 849
3253.41 832
3253.95 922
3254.48 852
3255.02 893
3255.56 974
3256.10 841
3256.64 999
3257.17 970
3257.71 1062
3258.25 1319
3258.79 1643
3259.33 1524
3259.86 1493
3260.40 1885
3260.94 1950
3261.48 2212
3262.02 2255
3262.56 2608
3263.09 2991
3263.63 3009
3264.17 3166
3264.71 3250
3265.25 3766
3265.79 3843
3266.33 3734
3266.87 4017
3267.40 3903
3267.94 3525
3268.48 3414
3269.02 3332
3269.56 3087
3270.10 2693
3270.64 2075
3271.18 1807
3271.72 1902
3272.26 1468
3272.80 1300
3273.33 1254
3273.87 1193
3274.41 1203
3274.95 1271
3275.49 1105
3276.03 1160
3276.57 1150
3277.11 988
3277.65 1034
3278.19 1145
3278.73 982
3279.27 985
3279.81 927
3280.35 883
3280.89 1041
3281.43 1128
3281.97 1038
3282.51 889
3283.05 1037
3283.59 1187
3284.13 1179
3284.67 1057
3285.21 875
3285.75 929
3286.29 842
3286.83 927
3287.37 998
3287.91 975
3288.45 995
3289.00 878
3289.54 1011
3290.08 1082
3290.62 1121
3291.16 1054
3291.70 1340
3292.24 1235
3292.78 1317
3293.32 1224
3293.86 1376
3294.40 1569
3294.95 1572
3295.49 1602
3296.03 1797
3296.57 1755
3297.11 1626
3297.65 1657
3298.19 1572
3298.74 1569
3299.28 1397
3299.82 1453
3300.36 1318
3300.90 1163
3301.44 1107
3301.98 1121
3302.53 1105
3303.07 1085
3303.61 1111
3304.15 1179
3304.69 1173
3305.24 1095
3305.78 1141
3306.32 1113
3306.86 989
3307.40 891
3307.95 967
3308.49 807
3309.03 830
3309.57 876
3310.12 932
3310.66 845
3311.20 849
3311.74 872
3312.29 909
3312.83 864
3313.37 982
3313.91 1021
3314.46 1007
3315.00 977
3315.54 1125
3316.09 1195
3316.63 1145
3317.17 1165
3317.71 1169
3318.26 1168
3318.80 1177
3319.34 1116
3319.89 986
3320.43 1023
3320.97 934
3321.52 973
3322.06 949
3322.60 967
3323.15 1076
3323.69 1015
3324.23 945
3324.78 868
3325.32 907
3325.86 896
3326.41 915
3326.95 959
3327.50 894
3328.04 924
3328.58 972
3329.13 997
3329.67 877
3330.22 1157
3330.76 1455
3331.30 1574
3331.85 1998
3332.39 2457
3332.94 2930
3333.48 3413
3334.03 4132
3334.57 4455
3335.11 5217
3335.66 5601
3336.20 5605
3336.75 5770
3337.29 5234
3337.84 4536
3338.38 4186
3338.93 3840
3339.47 3329
3340.02 2585
3340.56 2221
3341.11 1823
3341.65 1613
3342.20 1336
3342.74 1208
3343.29 1246
3343.83 1064
3344.38 1009
3344.92 989
3345.47 968
3346.01 827
3346.56 879
3347.10 974
3347.65 919
3348.19 1148
3348.74 1094
3349.29 1005
3349.83 1085
3350.38 1117
3350.92 1054
3351.47 1095
3352.01 1200
3352.56 1128
3353.11 1094
3353.65 986
3354.20 1012
3354.74 993
3355.29 905
3355.84 908
3356.38 702
3356.93 690
3357.47 739
3358.02 869
3358.57 830
3359.11 739
3359.66 704
3360.21 691
3360.75 707
3361.30 746
3361.85 768
3362.39 694
3362.94 849
3363.49 802
3364.03 796
3364.58 902
3365.13 900
3365.67 769
3366.22 709
3366.77 711
3367.31 726
3367.86 759
3368.41 769
3368.96 726
3369.50 772
3370.05 760
3370.60 780
3371.15 806
3371.69 775
3372.24 794
3372.79 920
3373.34 879
3373.88 819
3374.43 839
3374.98 906
3375.53 827
3376.07 837
3376.62 916
3377.17 838
3377.72 751
3378.27 666
3378.81 731
3379.36 700
3379.91 762
3380.46 705
3381.01 701
3381.55 650
3382.10 569
3382.65 658
3383.20 638
3383.75 581
3384.30 690
3384.84 597
3385.39 543
3385.94 530
3386.49 560
3387.04 678
3387.59 815
3388.14 676
3388.69 659
3389.23 622
3389.78 678
3390.33 714
3390.88 574
3391.43 557
3391.98 553
3392.53 622
3393.08 570
3393.63 578
3394.18 712
3394.72 638
3395.27 591
3395.82 602
3396.37 646
3396.92 595
3397.47 616
3398.02 659
3398.57 545
3399.12 635
3399.67 654
3400.22 617
3400.77 645
3401.32 484
3401.87 566
3402.42 584
3402.97 635
3403.52 586
3404.07 550
3404.62 554
3405.17 467
3405.72 531
3406.27 560
3406.82 504
3407.37 491
3407.92 466
3408.47 528
3409.02 556
3409.57 596
3410.12 633
3410.67 644
3411.22 566
3411.78 574
3412.33 587
3412.88 611
3413.43 558
3413.98 626
3414.53 610
3415.08 575
3415.63 593
3416.18 594
3416.73 520
3417.28 589
3417.84 599
3418.39 500
3418.94 475
3419.49 560
3420.04 586
3420.59 540
3421.14 558
3421.69 618
3422.25 641
3422.80 692
3423.35 787
3423.90 667
3424.45 638
3425.00 686
3425.56 736
3426.11 749
3426.66 775
3427.21 684
3427.76 612
3428.32 602
3428.87 548
3429.42 572
3429.97 539
3430.52 525
3431.08 576
3431.63 505
3432.18 502
3432.73 682
3433.29 578
3433.84 478
3434.39 519
3434.94 569
3435.50 558
3436.05 544
3436.60 612
3437.15 610
3437.71 561
3438.26 595
3438.81 625
3439.37 562
3439.92 606
3440.47 581
3441.02 577
3441.58 554
3442.13 669
3442.68 629
3443.24 668
3443.79 639
3444.34 597
3444.90 547
3445.45 591
3446.00 602
3446.56 553
3447.11 503
3447.66 633
3448.22 560
3448.77 664
3449.33 605
3449.88 649
3450.43 572
3450.99 514
3451.54 487
3452.09 587
3452.65 549
3453.20 567
3453.76 503
3454.31 542
3454.86 548
3455.42 504
3455.97 441
3456.53 467
3457.08 481
3457.64 515
3458.19 550
3458.75 539
3459.30 518
3459.85 496
3460.41 577
3460.96 639
3461.52 574
3462.07 550
3462.63 596
3463.18 620
3463.74 608
3464.29 582
3464.85 631
3465.40 666
3465.96 646
3466.51 554
3467.07 603
3467.62 644
3468.18 688
3468.73 671
3469.29 684
3469.84 754
3470.40 752
3470.95 786
3471.51 780
3472.07 932
3472.62 776
3473.18 795
3473.73 823
3474.29 819
3474.84 784
3475.40 763
3475.96 805
3476.51 808
3477.07 736
3477.62 744
3478.18 802
3478.74 808
3479.29 803
3479.85 749
3480.40 741
3480.96 795
3481.52 845
3482.07 953
3482.63 991
3483.19 927
3483.74 915
3484.30 1134
3484.86 1017
3485.41 1131
3485.97 1289
3486.53 1276
3487.08 1307
3487.64 1546
3488.20 1800
3488.75 2203
3489.31 2794
3489.87 3208
3490.42 3519
3490.98 4093
3491.54 4189
3492.09 4443
3492.65 4707
3493.21 4823
3493.77 4790
3494.32 4177
3494.88 3600
3495.44 3236
3496.00 2627
3496.55 2140
3497.11 1869
3497.67 1738
3498.23 1486
3498.78 1270
3499.34 1450
3499.90 1481
3500.46 1502
3501.01 1491
3501.57 1532
3502.13 1681
3502.69 1602
3503.25 1610
3503.80 1621
3504.36 1717
3504.92 1748
3505.48 1680
3506.04 1661
3506.60 1565
3507.15 1519
3507.71 1426
3508.27 1365
3508.83 1346
3509.39 1165
3509.95 1006
3510.50 995
3511.06 999
3511.62 891
3512.18 842
3512.74 817
3513.30 750
3513.86 718
3514.42 811
3514.98 740
3515.53 648
3516.09 684
3516.65 606
3517.21 651
3517.77 654
3518.33 718
3518.89 633
3519.45 767
3520.01 706
3520.57 680
3521.13 682
3521.69 793
3522.25 801
3522.81 810
3523.36 703
3523.92 657
3524.48 610
3525.04 709
3525.60 748
3526.16 698
3526.72 598
3527.28 609
3527.84 679
3528.40 709
3528.96 630
3529.52 553
3530.08 577
3530.64 669
3531.20 646
3531.76 528
3532.32 637
3532.89 699
3533.45 625
3534.01 663
3534.57 617
3535.13 687
3535.69 714
3536.25 624
3536.81 553
3537.37 562
3537.93 623
3538.49 648
3539.05 718
3539.61 634
3540.17 606
3540.74 572
3541.30 571
3541.86 626
3542.42 591
3542.98 584
3543.54 642
3544.10 651
3544.66 680
3545.22 721
3545.79 647
3546.35 608
3546.91 626
3547.47 637
3548.03 710
3548.59 614
3549.16 590
3549.72 578
3550.28 552
3550.84 512
3551.40 580
3551.96 585
3552.53 520
3553.09 462
3553.65 426
3554.21 473
3554.77 496
3555.34 464
3555.90 454
3556.46 491
3557.02 578
3557.59 443
3558.15 403
3558.71 487
3559.27 499
3559.84 544
3560.40 508
3560.96 536
3561.52 559
3562.09 542
3562.65 567
3563.21 539
3563.77 576
3564.34 554
3564.90 580
3565.46 585
3566.03 529
3566.59 509
3567.15 500
3567.72 503
3568.28 474
3568.84 572
3569.41 644
3569.97 558
3570.53 503
3571.10 429
3571.66 481
3572.22 466
3572.79 600
3573.35 599
3573.91 541
3574.48 527
3575.04 545
3575.60 592
3576.17 702
3576.73 691
3577.30 793
3577.86 710
3578.42 811
3578.99 832
3579.55 672
3580.12 716
3580.68 589
3581.24 591
3581.81 653
3582.37 600
3582.94 541
3583.50 559
3584.07 571
3584.63 471
3585.20 613
3585.76 537
3586.32 437
3586.89 504
3587.45 577
3588.02 630
3588.58 475
3589.15 511
3589.71 516
3590.28 488
3590.84 488
3591.41 470
3591.97 595
3592.54 594
3593.10 527
3593.67 537
3594.23 441
3594.80 471
3595.36 467
3595.93 384
3596.50 380
3597.06 405
3597.63 498
3598.19 512
3598.76 445
3599.32 451
3599.89 489
3600.45 456
3601.02 516
3601.59 446
3602.15 434
3602.72 441
3603.28 428
3603.85 431
3604.42 515
3604.98 517
3605.55 493
3606.11 440
3606.68 440
3607.25 405
3607.81 367
3608.38 380
3608.95 394
3609.51 481
3610.08 436
3610.65 444
3611.21 408
3611.78 333
3612.35 376
3612.91 466
3613.48 543
3614.05 426
3614.61 428
3615.18 465
3615.75 461
3616.31 404
3616.88 430
3617.45 474
3618.01 408
3618.58 484
3619.15 563
3619.72 546
3620.28 537
3620.85 501
3621.42 476
3621.99 498
3622.55 548
3623.12 463
3623.69 433
3624.26 441
3624.82 375
3625.39 443
3625.96 437
3626.53 446
3627.09 329
3627.66 411
3628.23 434
3628.80 409
3629.37 534
3629.93 471
3630.50 505
3631.07 419
3631.64 403
3632.21 475
3632.77 489
3633.34 543
3633.91 466
3634.48 489
3635.05 527
3635.62 492
3636.19 463
3636.75 517
3637.32 464
3637.89 444
3638.46 469
3639.03 470
3639.60 489
3640.17 490
3640.73 492
3641.30 563
3641.87 583
3642.44 486
3643.01 553
3643.58 602
3644.15 489
3644.72 471
3645.29 668
3645.86 547
3646.43 490
3647.00 437
3647.57 400
3648.13 538
3648.70 596
3649.27 552
3649.84 545
3650.41 569
3650.98 606
3651.55 641
3652.12 586
3652.69 621
3653.26 647
3653.83 603
3654.40 692
3654.97 579
3655.54 612
3656.11 608
3656.68 638
3657.25 628
3657.82 667
3658.39 627
3658.96 502
3659.53 631
3660.10 558
3660.67 632
3661.24 576
3661.82 592
3662.39 646
3662.96 558
3663.53 716
3664.10 629
3664.67 664
3665.24 740
3665.81 771
3666.38 882
3666.95 796
3667.52 797
3668.09 802
3668.67 730
3669.24 645
3669.81 676
3670.38 610
3670.95 537
3671.52 614
3672.09 509
3672.66 481
3673.24 571
3673.81 624
3674.38 583
3674.95 582
3675.52 582
3676.09 532
3676.66 552
3677.24 613
3677.81 464
3678.38 442
3678.95 520
3679.52 472
3680.10 509
3680.67 551
3681.24 529
3681.81 533
3682.38 524
3682.96 458
3683.53 546
3684.10 509
3684.67 452
3685.25 499
3685.82 452
3686.39 450
3686.96 506
3687.54 491
3688.11 512
3688.68 586
3689.25 475
3689.83 493
3690.40 463
3690.97 436
3691.54 455
3692.12 446
3692.69 461
3693.26 545
3693.84 432
3694.41 432
3694.98 446
3695.56 410
3696.13 447
3696.70 405
3697.28 462
3697.85 433
3698.42 363
3699.00 433
3699.57 452
3700.14 410
3700.72 446
3701.29 428
3701.86 417
3702.44 485
3703.01 470
3703.58 525
3704.16 490
3704.73 489
3705.31 453
3705.88 523
3706.45 523
3707.03 494
3707.60 437
3708.18 459
3708.75 493
3709.33 470
3709.90 472
3710.47 425
3711.05 463
3711.62 504
3712.20 553
3712.77 502
3713.35 463
3713.92 531
3714.50 510
3715.07 472
3715.64 505
3716.22 522
3716.79 450
3717.37 437
3717.94 573
3718.52 423
3719.09 425
3719.67 429
3720.24 469
3720.82 439
3721.39 447
3721.97 481
3722.54 428
3723.12 435
3723.70 376
3724.27 418
3724.85 360
3725.42 341
3726.00 429
3726.57 390
3727.15 391
3727.72 413
3728.30 479
3728.88 443
3729.45 366
3730.03 409
3730.60 458
3731.18 393
3731.75 467
3732.33 551
3732.91 495
3733.48 471
3734.06 427
3734.64 494
3735.21 468
3735.79 412
3736.36 440
3736.94 446
3737.52 411
3738.09 371
3738.67 424
3739.25 395
3739.82 398
3740.40 471
3740.98 440
3741.55 421
3742.13 477
3742.71 407
3743.28 415
3743.86 455
3744.44 414
3745.01 446
3745.59 401
3746.17 392
3746.75 404
3747.32 392
3747.90 438
3748.48 411
3749.05 394
3749.63 535
3750.21 415
3750.79 374
3751.36 375
3751.94 323
3752.52 352
3753.10 396
3753.67 430
3754.25 559
3754.83 442
3755.41 386
3755.99 432
3756.56 476
3757.14 473
3757.72 436
3758.30 469
3758.88 482
3759.45 478
3760.03 497
3760.61 460
3761.19 452
3761.77 405
3762.35 415
3762.92 376
3763.50 461
3764.08 397
3764.66 480
3765.24 480
3765.82 483
3766.39 388
3766.97 419
3767.55 408
3768.13 364
3768.71 461
3769.29 403
3769.87 435
3770.45 506
3771.03 463
3771.60 471
3772.18 426
3772.76 492
3773.34 488
3773.92 421
3774.50 435
3775.08 459
3775.66 405
3776.24 354
3776.82 421
3777.40 393
3777.98 331
3778.56 383
3779.14 401
3779.72 380
3780.30 322
3780.88 454
3781.46 449
3782.04 441
3782.61 461
3783.19 487
3783.77 470
3784.35 405
3784.93 446
3785.52 465
3786.10 433
3786.68 413
3787.26 435
3787.84 435
3788.42 401
3789.00 393
3789.58 424
3790.16 393
3790.74 386
3791.32 448
3791.90 530
3792.48 624
3793.06 500
3793.64 435
3794.22 516
3794.80 583
3795.38 559
3795.96 402
3796.55 400
3797.13 501
3797.71 447
3798.29 463
3798.87 486
3799.45 464
3800.03 408
3800.61 454
3801.19 520
3801.78 541
3802.36 556
3802.94 514
3803.52 559
3804.10 606
3804.68 511
3805.27 530
3805.85 635
3806.43 615
3807.01 557
3807.59 528
3808.17 479
3808.76 469
3809.34 548
3809.92 667
3810.50 691
3811.08 725
3811.67 675
3812.25 668
3812.83 648
3813.41 742
3814.00 767
3814.58 656
3815.16 707
3815.74 538
3816.32 646
3816.91 612
3817.49 560
3818.07 583
3818.66 598
3819.24 460
3819.82 445
3820.40 438
3820.99 432
3821.57 442
3822.15 403
3822.73 471
3823.32 475
3823.90 518
3824.48 475
3825.07 423
3825.65 401
3826.23 411
3826.82 477
3827.40 430
3827.98 495
3828.57 418
3829.15 403
3829.73 425
3830.32 472
3830.90 495
3831.48 501
3832.07 522
3832.65 459
3833.24 438
3833.82 426
3834.40 403
3834.99 465
3835.57 410
3836.16 397
3836.74 476
3837.32 403
3837.91 365
3838.49 384
3839.08 382
3839.66 435
3840.24 319
3840.83 366
3841.41 409
3842.00 400
3842.58 430
3843.17 417
3843.75 339
3844.34 394
3844.92 376
3845.51 325
3846.09 352
3846.67 397
3847.26 414
3847.84 424
3848.43 463
3849.01 383
3849.60 430
3850.18 401
3850.77 449
3851.35 460
3851.94 317
3852.53 375
3853.11 442
3853.70 394
3854.28 429
3854.87 429
3855.45 404
3856.04 424
3856.62 430
3857.21 431
3857.79 420
3858.38 496
3858.97 469
3859.55 437
3860.14 457
3860.72 442
3861.31 456
3861.90 424
3862.48 402
3863.07 425
3863.65 463
3864.24 463
3864.83 548
3865.41 468
3866.00 514
3866.58 458
3867.17 475
3867.76 453
3868.34 453
3868.93 402
3869.52 455
3870.10 506
3870.69 495
3871.28 452
3871.86 405
3872.45 446
3873.04 440
3873.62 386
3874.21 530
3874.80 428
3875.38 487
3875.97 430
3876.56 454
3877.15 463
3877.73 456
3878.32 415
3878.91 402
3879.49 470
3880.08 421
3880.67 373
3881.26 388
3881.84 350
3882.43 468
3883.02 428
3883.61 411
3884.19 389
3884.78 380
3885.37 353
3885.96 431
3886.55 414
3887.13 406
3887.72 445
3888.31 473
3888.90 460
3889.49 427
3890.07 387
3890.66 346
3891.25 444
3891.84 461
3892.43 425
3893.01 470
3893.60 466
3894.19 491
3894.78 437
3895.37 297
3895.96 333
3896.55 415
3897.13 378
3897.72 418
3898.31 383
3898.90 321
3899.49 426
3900.08 446
3900.67 437
3901.26 400
3901.84 477
3902.43 506
3903.02 498
3903.61 404
3904.20 461
3904.79 473
3905.38 542
3905.97 537
3906.56 450
3907.15 497
3907.74 492
3908.33 478
3908.92 506
3909.50 499
3910.09 458
3910.68 437
3911.27 472
3911.86 462
3912.45 531
3913.04 363
3913.63 378
3914.22 403
3914.81 456
3915.40 397
3915.99 445
3916.58 449
3917.17 437
3917.76 369
3918.35 400
3918.94 429
3919.53 331
3920.12 364
3920.72 328
3921.31 414
3921.90 479
3922.49 405
3923.08 399
3923.67 422
3924.26 368
3924.85 353
3925.44 436
3926.03 392
3926.62 347
3927.21 339
3927.80 339
3928.39 359
3928.99 332
3929.58 439
3930.17 449
3930.76 324
3931.35 346
3931.94 336
3932.53 416
3933.12 372
3933.72 345
3934.31 315
3934.90 327
3935.49 337
3936.08 441
3936.67 463
3937.26 413
3937.86 341
3938.45 425
3939.04 437
3939.63 438
3940.22 411
3940.82 452
3941.41 418
3942.00 425
3942.59 458
3943.18 465
3943.78 400
3944.37 420
3944.96 417
3945.55 389
3946.14 509
3946.74 441
3947.33 333
3947.92 396
3948.51 388
3949.11 443
3949.70 472
3950.29 423
3950.88 408
3951.48 434
3952.07 488
3952.66 359
3953.26 355
3953.85 330
3954.44 357
3955.03 470
3955.63 479
3956.22 514
3956.81 461
3957.41 419
3958.00 462
3958.59 444
3959.19 472
3959.78 509
3960.37 413
3960.97 467
3961.56 486
3962.15 510
3962.75 556
3963.34 549
3963.93 448
3964.53 529
3965.12 466
3965.72 607
3966.31 583
3966.90 527
3967.50 618
3968.09 678
3968.69 617
3969.28 551
3969.87 459
3970.47 429
3971.06 546
3971.66 516
3972.25 545
3972.85 544
3973.44 714
3974.03 702
3974.63 655
3975.22 635
3975.82 665
3976.41 729
3977.01 827
3977.60 814
3978.20 719
3978.79 635
3979.39 659
3979.98 599
3980.58 625
3981.17 616
3981.77 572
3982.36 624
3982.96 553
3983.55 567
3984.15 507
3984.74 597
3985.34 575
3985.93 653
3986.53 654
3987.12 623
3987.72 498
3988.31 502
3988.91 599
3989.50 623
3990.10 547
3990.70 568
3991.29 611
3991.89 497
3992.48 549
3993.08 543
3993.67 549
3994.27 556
3994.87 509
3995.46 540
3996.06 553
3996.65 521
3997.25 581
3997.85 436
3998.44 482
3999.04 502
3999.64 435
4000.23 526
4000.83 559
4001.43 588
4002.02 479
4002.62 510
4003.21 449
4003.81 441
4004.41 440
4005.00 431
4005.60 527
4006.20 545
4006.80 499
4007.39 453
4007.99 434
4008.59 450
4009.18 423
4009.78 430
4010.38 419
4010.97 523
4011.57 451
4012.17 460
4012.77 451
4013.36 373
4013.96 377
4014.56 379
4015.16 441
4015.75 384
4016.35 410
4016.95 479
4017.55 490
4018.14 509
4018.74 502
4019.34 400
4019.94 534
4020.54 543
4021.13 505
4021.73 455
4022.33 494
4022.93 472
4023.53 466
4024.12 538
4024.72 427
4025.32 443
4025.92 450
4026.52 547
4027.12 501
4027.71 527
4028.31 657
4028.91 603
4029.51 561
4030.11 592
4030.71 607
4031.31 653
4031.90 602
4032.50 660
4033.10 668
4033.70 634
4034.30 686
4034.90 669
4035.50 660
4036.10 597
4036.70 653
4037.29 535
4037.89 498
4038.49 501
4039.09 487
4039.69 530
4040.29 481
4040.89 502
4041.49 494
4042.09 452
4042.69 417
4043.29 489
4043.89 412
4044.49 374
4045.09 474
4045.69 433
4046.29 404
4046.89 487
4047.49 445
4048.09 441
4048.69 527
4049.29 366
4049.89 456
4050.49 433
4051.09 382
4051.69 407
4052.29 477
4052.89 395
4053.49 499
4054.09 469
4054.69 414
4055.29 412
4055.89 443
4056.49 405
4057.09 391
4057.69 398
4058.29 350
4058.89 357
4059.49 316
4060.09 319
4060.70 357
4061.30 325
4061.90 462
4062.50 458
4063.10 346
4063.70 457
4064.30 366
4064.90 351
4065.50 365
4066.11 379
4066.71 438
4067.31 379
4067.91 453
4068.51 398
4069.11 364
4069.71 363
4070.32 410
4070.92 333
4071.52 326
4072.12 427
4072.72 394
4073.32 367
4073.93 358
4074.53 327
4075.13 452
4075.73 369
4076.33 385
4076.94 373
4077.54 408
4078.14 427
4078.74 422
4079.34 383
4079.95 385
4080.55 374
4081.15 363
4081.75 383
4082.36 491
4082.96 372
4083.56 416
4084.16 399
4084.77 435
4085.37 430
4085.97 370
4086.58 386
4087.18 427
4087.78 392
4088.38 318
4088.99 304
4089.59 337
4090.19 372
4090.80 413
4091.40 428
4092.00 389
4092.61 342
4093.21 294
4093.81 275
4094.42 400
4095.02 427
4095.62 453
4096.23 416
4096.83 424
4097.43 381
4098.04 320
4098.64 334
4099.24 411
4099.85 473
4100.45 499
4101.06 421
4101.66 424
4102.26 470
4102.87 345
4103.47 328
4104.08 466
4104.68 390
4105.28 436
4105.89 438
4106.49 348
4107.10 377
4107.70 398
4108.31 398
4108.91 410
4109.51 346
4110.12 377
4110.72 403
4111.33 367
4111.93 370
4112.54 333
4113.14 333
4113.75 389
4114.35 387
4114.96 458
4115.56 442
4116.17 382
4116.77 343
4117.38 326
4117.98 343
4118.59 362
4119.19 377
4119.80 349
4120.40 349
4121.01 398
4121.61 415
4122.22 349
4122.82 317
4123.43 422
4124.04 355
4124.64 247
4125.25 365
4125.85 362
4126.46 398
4127.06 394
4127.67 411
4128.28 424
4128.88 360
4129.49 350
4130.09 305
4130.70 347
4131.31 385
4131.91 429
4132.52 436
4133.12 411
4133.73 399
4134.34 389
4134.94 289
4135.55 341
4136.16 385
4136.76 488
4137.37 483
4137.98 469
4138.58 514
4139.19 485
4139.80 524
4140.40 421
4141.01 397
4141.62 496
4142.22 489
4142.83 437
4143.44 436
4144.04 451
4144.65 497
4145.26 479
4145.86 457
4146.47 481
4147.08 455
4147.69 455
4148.29 386
4148.90 395
4149.51 363
4150.12 379
4150.72 364
4151.33 356
4151.94 437
4152.55 377
4153.15 358
4153.76 347
4154.37 379
4154.98 424
4155.59 393
4156.19 430
4156.80 402
4157.41 408
4158.02 388
4158.63 481
4159.23 426
4159.84 482
4160.45 470
4161.06 351
4161.67 410
4162.28 423
4162.88 363
4163.49 279
4164.10 281
4164.71 353
4165.32 386
4165.93 462
4166.53 400
4167.14 395
4167.75 423
4168.36 470
4168.97 390
4169.58 357
4170.19 352
4170.80 381
4171.41 407
4172.01 431
4172.62 499
4173.23 433
4173.84 369
4174.45 430
4175.06 484
4175.67 432
4176.28 330
4176.89 371
4177.50 375
4178.11 434
4178.72 418
4179.33 352
4179.94 382
4180.55 361
4181.16 388
4181.77 399
4182.38 451
4182.99 402
4183.60 435
4184.21 369
4184.82 337
4185.43 326
4186.04 367
4186.65 373
4187.26 410
4187.87 482
4188.48 462
4189.09 429
4189.70 444
4190.31 433
4190.92 463
4191.53 520
4192.14 427
4192.75 394
4193.36 371
4193.97 440
4194.58 411
4195.19 443
4195.80 546
4196.41 468
4197.03 418
4197.64 491
4198.25 466
4198.86 457
4199.47 399
4200.08 337
4200.69 377
4201.30 422
4201.91 445
4202.53 400
4203.14 453
4203.75 413
4204.36 366
4204.97 385
4205.58 408
4206.19 395
4206.81 420
4207.42 417
4208.03 340
4208.64 419
4209.25 500
4209.86 432
4210.48 377
4211.09 405
4211.70 413
4212.31 400
4212.92 378
4213.54 438
4214.15 470
4214.76 401
4215.37 431
4215.99 456
4216.60 443
4217.21 433
4217.82 471
4218.43 500
4219.05 510
4219.66 510
4220.27 432
4220.89 574
4221.50 496
4222.11 405
4222.72 428
4223.34 471
4223.95 404
4224.56 405
4225.17 467
4225.79 479
4226.40 411
4227.01 470
4227.63 520
4228.24 493
4228.85 526
4229.47 492
4230.08 400
4230.69 486
4231.31 645
4231.92 679
4232.53 730
4233.15 820
4233.76 921
4234.37 936
4234.99 904
4235.60 701
4236.22 826
4236.83 762
4237.44 733
4238.06 663
4238.67 613
4239.28 597
4239.90 557
4240.51 492
4241.13 454
4241.74 483
4242.36 412
4242.97 486
4243.58 431
4244.20 468
4244.81 528
4245.43 418
4246.04 464
4246.66 446
4247.27 452
4247.89 441
4248.50 384
4249.11 507
4249.73 498
4250.34 478
4250.96 438
4251.57 331
4252.19 428
4252.80 432
4253.42 461
4254.03 474
4254.65 444
4255.26 495
4255.88 470
4256.49 416
4257.11 419
4257.72 490
4258.34 465
4258.96 400
4259.57 423
4260.19 455
4260.80 443
4261.42 418
4262.03 506
4262.65 539
4263.26 515
4263.88 444
4264.50 446
4265.11 372
4265.73 498
4266.34 479
4266.96 530
4267.58 478
4268.19 499
4268.81 533
4269.42 409
4270.04 422
4270.66 423
4271.27 506
4271.89 477
4272.51 486
4273.12 499
4273.74 508
4274.36 507
4274.97 539
4275.59 577
4276.20 507
4276.82 549
4277.44 518
4278.06 541
4278.67 451
4279.29 491
4279.91 484
4280.52 459
4281.14 462
4281.76 465
4282.37 444
4282.99 412
4283.61 454
4284.23 441
4284.84 400
4285.46 418
4286.08 442
4286.69 453
4287.31 497
4287.93 491
4288.55 484
4289.16 601
4289.78 536
4290.40 503
4291.02 484
4291.64 555
4292.25 570
4292.87 516
4293.49 493
4294.11 501
4294.73 529
4295.34 565
4295.96 526
4296.58 384
4297.20 393
4297.82 527
4298.43 456
4299.05 420
4299.67 414
4300.29 414
4300.91 331
4301.53 368
4302.14 465
4302.76 441
4303.38 496
4304.00 528
4304.62 498
4305.24 461
4305.86 498
4306.48 529
4307.09 480
4307.71 396
4308.33 475
4308.95 429
4309.57 403
4310.19 477
4310.81 424
4311.43 446
4312.05 525
4312.67 399
4313.29 381
4313.90 479
4314.52 469
4315.14 422
4315.76 452
4316.38 495
4317.00 558
4317.62 489
4318.24 581
4318.86 520
4319.48 504
4320.10 562
4320.72 554
4321.34 511
4321.96 591
4322.58 571
4323.20 587
4323.82 615
4324.44 559
4325.06 587
4325.68 633
4326.30 628
4326.92 641
4327.54 537
4328.16 550
4328.78 611
4329.40 656
4330.02 586
4330.64 600
4331.27 678
4331.89 719
4332.51 770
4333.13 751
4333.75 819
4334.37 787
4334.99 851
4335.61 913
4336.23 959
4336.85 1113
4337.47 1114
4338.09 1174
4338.72 1108
4339.34 1158
4339.96 1254
4340.58 1270
4341.20 1292
4341.82 1232
4342.44 1414
4343.07 1574
4343.69 1718
4344.31 2023
4344.93 2275
4345.55 2679
4346.17 2746
4346.79 2675
4347.42 2553
4348.04 2746
4348.66 2448
4349.28 2065
4349.90 1843
4350.53 1518
4351.15 1415
4351.77 1176
4352.39 1001
4353.01 984
4353.64 912
4354.26 938
4354.88 896
4355.50 780
4356.13 739
4356.75 785
4357.37 784
4357.99 743
4358.62 823
4359.24 873
4359.86 795
4360.48 858
4361.11 751
4361.73 707
4362.35 588
4362.98 653
4363.60 739
4364.22 741
4364.84 705
4365.47 723
4366.09 630
4366.71 589
4367.34 604
4367.96 618
4368.58 621
4369.21 593
4369.83 527
4370.45 441
4371.08 484
4371.70 440
4372.32 484
4372.95 472
4373.57 512
4374.20 498
4374.82 603
4375.44 556
4376.07 560
4376.69 519
4377.31 560
4377.94 548
4378.56 529
4379.19 544
4379.81 579
4380.43 605
4381.06 544
4381.68 540
4382.31 538
4382.93 479
4383.56 508
4384.18 483
4384.80 374
4385.43 477
4386.05 495
4386.68 508
4387.30 385
4387.93 422
4388.55 412
4389.18 486
4389.80 468
4390.43 415
4391.05 443
4391.68 431
4392.30 455
4392.93 421
4393.55 410
4394.18 510
4394.80 424
4395.43 478
4396.05 430
4396.68 389
4397.30 403
4397.93 410
4398.55 464
4399.18 466
4399.80 415
4400.43 443
4401.06 459
4401.68 478
4402.31 466
4402.93 512
4403.56 441
4404.18 531
4404.81 479
4405.44 468
4406.06 428
4406.69 537
4407.31 587
4407.94 481
4408.57 448
4409.19 454
4409.82 479
4410.45 511
4411.07 566
4411.70 443
4412.32 428
4412.95 494
4413.58 473
4414.20 379
4414.83 454
4415.46 498
4416.08 487
4416.71 425
4417.34 386
4417.96 436
4418.59 403
4419.22 426
4419.84 411
4420.47 474
4421.10 434
4421.73 480
4422.35 455
4422.98 514
4423.61 410
4424.23 360
4424.86 387
4425.49 407
4426.12 437
4426.74 551
4427.37 440
4428.00 452
4428.63 471
4429.25 479
4429.88 461
4430.51 456
4431.14 404
4431.77 394
4432.39 403
4433.02 482
4433.65 541
4434.28 524
4434.90 476
4435.53 536
4436.16 563
4436.79 424
4437.42 446
4438.05 428
4438.67 492
4439.30 539
4439.93 460
4440.56 521
4441.19 598
4441.82 493
4442.44 536
4443.07 434
4443.70 422
4444.33 589
4444.96 545
4445.59 554
4446.22 525
4446.85 533
4447.47 590
4448.10 466
4448.73 459
4449.36 549
4449.99 481
4450.62 459
4451.25 495
4451.88 593
4452.51 559
4453.14 617
4453.77 546
4454.40 781
4455.02 709
4455.65 722
4456.28 796
4456.91 674
4457.54 594
4458.17 618
4458.80 627
4459.43 670
4460.06 488
4460.69 477
4461.32 462
4461.95 480
4462.58 447
4463.21 527
4463.84 526
4464.47 428
4465.10 504
4465.73 418
4466.36 530
4466.99 499
4467.62 524
4468.25 483
4468.88 495
4469.51 425
4470.14 439
4470.78 439
4471.41 487
4472.04 467
4472.67 385
4473.30 430
4473.93 423
4474.56 378
4475.19 412
4475.82 412
4476.45 454
4477.08 466
4477.71 497
4478.35 509
4478.98 437
4479.61 448
4480.24 532
4480.87 474
4481.50 436
4482.13 431
4482.76 532
4483.40 498
4484.03 434
4484.66 413
4485.29 558
4485.92 557
4486.55 487
4487.19 452
4487.82 404
4488.45 469
4489.08 474
4489.71 591
4490.34 551
4490.98 510
4491.61 446
4492.24 513
4492.87 555
4493.50 561
4494.14 436
4494.77 512
4495.40 536
4496.03 496
4496.67 620
4497.30 707
4497.93 812
4498.56 797
4499.20 782
4499.83 825
4500.46 838
4501.09 862
4501.73 1027
4502.36 916
4502.99 756
4503.63 721
4504.26 808
4504.89 720
4505.52 641
4506.16 617
4506.79 573
4507.42 532
4508.06 635
4508.69 536
4509.32 439
4509.96 537
4510.59 527
4511.22 441
4511.86 487
4512.49 572
4513.12 523
4513.76 512
4514.39 492
4515.02 558
4515.66 483
4516.29 399
4516.93 394
4517.56 456
4518.19 497
4518.83 429
4519.46 466
4520.10 455
4520.73 358
4521.36 406
4522.00 387
4522.63 382
4523.27 473
4523.90 476
4524.54 426
4525.17 373
4525.80 385
4526.44 379
4527.07 440
4527.71 482
4528.34 525
4528.98 507
4529.61 555
4530.25 502
4530.88 459
4531.52 419
4532.15 457
4532.79 515
4533.42 521
4534.06 486
4534.69 467
4535.33 447
4535.96 462
4536.60 504
4537.23 386
4537.87 431
4538.50 470
4539.14 396
4539.77 387
4540.41 459
4541.04 464
4541.68 457
4542.31 416
4542.95 426
4543.59 466
4544.22 447
4544.86 415
4545.49 342
4546.13 414
4546.77 397
4547.40 316
4548.04 394
4548.67 424
4549.31 403
4549.95 398
4550.58 420
4551.22 337
4551.85 396
4552.49 388
4553.13 379
4553.76 417
4554.40 448
4555.04 448
4555.67 397
4556.31 416
4556.95 428
4557.58 405
4558.22 413
4558.86 411
4559.49 430
4560.13 368
4560.77 370
4561.40 389
4562.04 463
4562.68 426
4563.31 455
4563.95 451
4564.59 381
4565.23 343
4565.86 427
4566.50 471
4567.14 391
4567.77 386
4568.41 400
4569.05 368
4569.69 378
4570.32 452
4570.96 456
4571.60 409
4572.24 417
4572.88 396
4573.51 387
4574.15 451
4574.79 418
4575.43 324
4576.06 418
4576.70 445
4577.34 488
4577.98 479
4578.62 440
4579.26 380
4579.89 386
4580.53 450
4581.17 441
4581.81 389
4582.45 439
4583.09 391
4583.72 419
4584.36 543
4585.00 498
4585.64 547
4586.28 501
4586.92 599
4587.56 560
4588.19 672
4588.83 778
4589.47 729
4590.11 822
4590.75 916
4591.39 900
4592.03 711
4592.67 813
4593.31 816
4593.95 791
4594.58 887
4595.22 752
4595.86 571
4596.50 459
4597.14 566
4597.78 594
4598.42 496
4599.06 546
4599.70 561
4600.34 538
4600.98 493
4601.62 571
4602.26 520
4602.90 436
4603.54 482
4604.18 526
4604.82 527
4605.46 456
4606.10 429
4606.74 511
4607.38 416
4608.02 394
4608.66 448
4609.30 430
4609.94 400
4610.58 475
4611.22 484
4611.86 445
4612.50 456
4613.14 463
4613.78 509
4614.42 491
4615.06 385
4615.70 378
4616.35 453
4616.99 482
4617.63 482
4618.27 411
4618.91 452
4619.55 390
4620.19 443
4620.83 477
4621.47 362
4622.11 410
4622.76 413
4623.40 440
4624.04 320
4624.68 326
4625.32 366
4625.96 407
4626.60 395
4627.25 387
4627.89 397
4628.53 474
4629.17 480
4629.81 386
4630.45 375
4631.10 359
4631.74 444
4632.38 420
4633.02 402
4633.66 482
4634.30 549
4634.95 498
4635.59 432
4636.23 467
4636.87 568
4637.52 532
4638.16 472
4638.80 413
4639.44 490
4640.08 458
4640.73 435
4641.37 506
4642.01 443
4642.66 482
4643.30 459
4643.94 520
4644.58 436
4645.23 400
4645.87 363
4646.51 411
4647.15 374
4647.80 378
4648.44 413
4649.08 459
4649.73 455
4650.37 410
4651.01 443
4651.66 446
4652.30 373
4652.94 387
4653.59 421
4654.23 326
4654.87 356
4655.52 441
4656.16 405
4656.80 361
4657.45 421
4658.09 401
4658.73 419
4659.38 490
4660.02 490
4660.67 421
4661.31 460
4661.95 495
4662.60 469
4663.24 382
4663.89 411
4664.53 361
4665.17 386
4665.82 361
4666.46 371
4667.11 377
4667.75 388
4668.40 426
4669.04 381
4669.68 330
4670.33 384
4670.97 346
4671.62 410
4672.26 368
4672.91 397
4673.55 431
4674.20 448
4674.84 451
4675.49 377
4676.13 379
4676.78 396
4677.42 428
4678.07 420
4678.71 426
4679.36 395
4680.00 485
4680.65 449
4681.29 489
4681.94 518
4682.58 499
4683.23 480
4683.87 531
4684.52 491
4685.16 479
4685.81 411
4686.46 429
4687.10 459
4687.75 407
4688.39 352
4689.04 395
4689.68 376
4690.33 422
4690.98 466
4691.62 548
4692.27 437
4692.91 430
4693.56 420
4694.21 467
4694.85 484
4695.50 565
4696.15 576
4696.79 687
4697.44 670
4698.08 744
4698.73 778
4699.38 790
4700.02 830
4700.67 769
4701.32 661
4701.96 673
4702.61 600
4703.26 540
4703.90 549
4704.55 562
4705.20 585
4705.84 550
4706.49 484
4707.14 492
4707.79 490
4708.43 449
4709.08 491
4709.73 538
4710.37 593
4711.02 600
4711.67 520
4712.32 534
4712.96 460
4713.61 451
4714.26 446
4714.91 403
4715.55 499
4716.20 480
4716.85 525
4717.50 439
4718.15 402
4718.79 471
4719.44 470
4720.09 454
4720.74 474
4721.39 477
4722.03 407
4722.68 474
4723.33 417
4723.98 457
4724.63 510
4725.27 467
4725.92 456
4726.57 425
4727.22 441
4727.87 374
4728.52 426
4729.16 371
4729.81 434
4730.46 452
4731.11 524
4731.76 447
4732.41 498
4733.06 513
4733.71 488
4734.36 525
4735.00 455
4735.65 440
4736.30 406
4736.95 389
4737.60 381
4738.25 411
4738.90 380
4739.55 398
4740.20 437
4740.85 448
4741.50 454
4742.15 447
4742.80 449
4743.44 524
4744.09 592
4744.74 507
4745.39 538
4746.04 531
4746.69 544
4747.34 604
4747.99 619
4748.64 595
4749.29 615
4749.94 576
4750.59 659
4751.24 635
4751.89 604
4752.54 622
4753.19 611
4753.84 541
4754.49 627
4755.14 583
4755.79 550
4756.44 558
4757.10 585
4757.75 477
4758.40 457
4759.05 486
4759.70 484
4760.35 424
4761.00 446
4761.65 394
4762.30 425
4762.95 456
4763.60 412
4764.25 494
4764.90 475
4765.56 505
4766.21 460
4766.86 495
4767.51 479
4768.16 493
4768.81 392
4769.46 523
4770.11 477
4770.77 372
4771.42 398
4772.07 418
4772.72 442
4773.37 384
4774.02 335
4774.67 405
4775.33 475
4775.98 462
4776.63 456
4777.28 503
4777.93 468
4778.59 495
4779.24 473
4779.89 502
4780.54 453
4781.19 419
4781.85 492
4782.50 519
4783.15 440
4783.80 497
4784.46 474
4785.11 402
4785.76 512
4786.41 487
4787.07 469
4787.72 536
4788.37 555
4789.02 511
4789.68 545
4790.33 498
4790.98 539
4791.63 519
4792.29 512
4792.94 441
4793.59 462
4794.25 489
4794.90 509
4795.55 439
4796.21 461
4796.86 515
4797.51 510
4798.17 519
4798.82 537
4799.47 507
4800.13 489
4800.78 500
4801.43 465
4802.09 493
4802.74 454
4803.39 526
4804.05 470
4804.70 454
4805.35 529
4806.01 524
4806.66 367
4807.32 417
4807.97 479
4808.62 402
4809.28 447
4809.93 510
4810.59 457
4811.24 452
4811.89 534
4812.55 488
4813.20 517
4813.86 532
4814.51 576
4815.17 543
4815.82 468
4816.48 502
4817.13 480
4817.78 536
4818.44 545
4819.09 467
4819.75 432
4820.40 517
4821.06 523
4821.71 466
4822.37 506
4823.02 550
4823.68 559
4824.33 539
4824.99 504
4825.64 550
4826.30 622
4826.95 648
4827.61 608
4828.26 592
4828.92 630
4829.58 611
4830.23 630
4830.89 648
4831.54 793
4832.20 677
4832.85 664
4833.51 697
4834.16 624
4834.82 674
4835.48 715
4836.13 786
4836.79 767
4837.44 900
4838.10 812
4838.76 783
4839.41 765
4840.07 844
4840.72 879
4841.38 757
4842.04 773
4842.69 933
4843.35 957
4844.01 940
4844.66 912
4845.32 999
4845.98 1022
4846.63 1219
4847.29 1227
4847.95 1337
4848.60 1455
4849.26 1393
4849.92 1484
4850.57 1510
4851.23 1580
4851.89 1475
4852.54 1594
4853.20 1566
4853.86 1518
4854.51 1368
4855.17 1274
4855.83 1379
4856.49 1493
4857.14 1653
4857.80 1760
4858.46 1684
4859.12 1607
4859.77 1660
4860.43 1609
4861.09 1496
4861.75 1324
4862.40 1357
4863.06 1183
4863.72 1314
4864.38 1230
4865.03 1137
4865.69 1129
4866.35 1258
4867.01 1260
4867.67 1241
4868.32 1262
4868.98 1190
4869.64 1115
4870.30 1259
4870.96 1192
4871.62 1046
4872.27 1081
4872.93 1057
4873.59 959
4874.25 861
4874.91 972
4875.57 991
4876.22 1041
4876.88 1090
4877.54 1018
4878.20 1045
4878.86 1010
4879.52 1071
4880.18 980
4880.84 870
4881.49 870
4882.15 782
4882.81 835
4883.47 782
4884.13 713
4884.79 816
4885.45 814
4886.11 796
4886.77 784
4887.43 788
4888.09 862
4888.75 843
4889.41 887
4890.07 803
4890.72 868
4891.38 980
4892.04 909
4892.70 755
4893.36 804
4894.02 827
4894.68 775
4895.34 781
4896.00 675
4896.66 702
4897.32 709
4897.98 756
4898.64 928
4899.30 756
4899.96 737
4900.62 646
4901.28 598
4901.94 670
4902.60 598
4903.27 648
4903.93 627
4904.59 666
4905.25 624
4905.91 644
4906.57 711
4907.23 554
4907.89 602
4908.55 565
4909.21 595
4909.87 621
4910.53 587
4911.19 549
4911.85 543
4912.52 559
4913.18 583
4913.84 584
4914.50 556
4915.16 472
4915.82 493
4916.48 536
4917.14 588
4917.81 613
4918.47 633
4919.13 561
4919.79 544
4920.45 539
4921.11 550
4921.77 520
4922.44 560
4923.10 523
4923.76 541
4924.42 510
4925.08 554
4925.75 476
4926.41 417
4927.07 403
4927.73 422
4928.39 508
4929.06 489
4929.72 494
4930.38 459
4931.04 466
4931.71 452
4932.37 512
4933.03 507
4933.69 565
4934.36 561
4935.02 500
4935.68 520
4936.34 471
4937.01 521
4937.67 517
4938.33 410
4938.99 457
4939.66 444
4940.32 420
4940.98 447
4941.65 440
4942.31 457
4942.97 468
4943.63 539
4944.30 443
4944.96 485
4945.62 466
4946.29 440
4946.95 462
4947.61 464
4948.28 461
4948.94 562
4949.61 419
4950.27 417
4950.93 439
4951.60 513
4952.26 490
4952.92 456
4953.59 426
4954.25 455
4954.92 459
4955.58 467
4956.24 481
4956.91 482
4957.57 461
4958.24 402
4958.90 406
4959.56 448
4960.23 445
4960.89 472
4961.56 511
4962.22 442
4962.89 551
4963.55 660
4964.21 525
4964.88 497
4965.54 612
4966.21 546
4966.87 527
4967.54 469
4968.20 508
4968.87 515
4969.53 529
4970.20 532
4970.86 503
4971.53 520
4972.19 514
4972.86 433
4973.52 440
4974.19 507
4974.85 479
4975.52 449
4976.18 506
4976.85 471
4977.51 446
4978.18 476
4978.85 454
4979.51 518
4980.18 404
4980.84 486
4981.51 424
4982.17 459
4982.84 502
4983.50 414
4984.17 526
4984.84 467
4985.50 457
4986.17 442
4986.83 420
4987.50 463
4988.17 525
4988.83 476
4989.50 438
4990.17 466
4990.83 504
4991.50 425
4992.16 420
4992.83 367
4993.50 388
4994.16 546
4994.83 427
4995.50 400
4996.16 398
4996.83 433
4997.50 434
4998.16 429
4998.83 388
4999.50 402
5000.16 394
5000.83 338
5001.50 379
5002.17 436
5002.83 313
5003.50 294
5004.17 322
5004.83 323
5005.50 358
5006.17 357
5006.84 456
5007.50 390
5008.17 376
5008.84 405
5009.51 358
5010.17 361
5010.84 399
5011.51 388
5012.18 334
5012.84 326
5013.51 354
5014.18 445
5014.85 432
5015.52 398
5016.18 388
5016.85 402
5017.52 430
5018.19 410
5018.86 374
5019.52 394
5020.19 403
5020.86 435
5021.53 450
5022.20 443
5022.87 379
5023.54 422
5024.20 411
5024.87 438
5025.54 428
5026.21 367
5026.88 349
5027.55 411
5028.22 390
5028.88 397
5029.55 386
5030.22 405
5030.89 409
5031.56 308
5032.23 369
5032.90 410
5033.57 431
5034.24 413
5034.91 366
5035.58 430
5036.25 444
5036.91 386
5037.58 367
5038.25 362
5038.92 350
5039.59 367
5040.26 368
5040.93 400
5041.60 372
5042.27 329
5042.94 371
5043.61 363
5044.28 329
5044.95 391
5045.62 462
5046.29 374
5046.96 360
5047.63 276
5048.30 353
5048.97 445
5049.64 391
5050.31 378
5050.98 343
5051.65 358
5052.32 482
5052.99 420
5053.66 359
5054.33 361
5055.00 357
5055.68 320
5056.35 356
5057.02 390
5057.69 377
5058.36 323
5059.03 323
5059.70 325
5060.37 353
5061.04 356
5061.71 357
5062.38 446
5063.06 410
5063.73 342
5064.40 351
5065.07 347
5065.74 317
5066.41 344
5067.08 377
5067.75 381
5068.43 348
5069.10 319
5069.77 401
5070.44 369
5071.11 408
5071.78 345
5072.46 318
5073.13 398
5073.80 386
5074.47 375
5075.14 360
5075.81 448
5076.49 446
5077.16 431
5077.83 520
5078.50 442
5079.18 353
5079.85 380
5080.52 357
5081.19 439
5081.86 450
5082.54 376
5083.21 387
5083.88 406
5084.55 400
5085.23 377
5085.90 367
5086.57 393
5087.25 402
5087.92 426
5088.59 422
5089.26 361
5089.94 439
5090.61 429
5091.28 478
5091.96 438
5092.63 470
5093.30 489
5093.97 409
5094.65 412
5095.32 463
5095.99 482
5096.67 406
5097.34 379
5098.01 388
5098.69 458
5099.36 350
5100.04 402
5100.71 493
5101.38 420
5102.06 383
5102.73 383
5103.40 476
5104.08 489
5104.75 457
5105.43 450
5106.10 422
5106.77 384
5107.45 418
5108.12 449
5108.80 447
5109.47 359
5110.14 368
5110.82 428
5111.49 364
5112.17 368
5112.84 371
5113.52 367
5114.19 342
5114.87 420
5115.54 414
5116.21 381
5116.89 381
5117.56 391
5118.24 423
5118.91 507
5119.59 432
5120.26 426
5120.94 422
5121.61 467
5122.29 481
5122.96 452
5123.64 389
5124.31 424
5124.99 384
5125.66 329
5126.34 329
5127.01 312
5127.69 363
5128.37 499
5129.04 405
5129.72 334
5130.39 399
5131.07 374
5131.74 354
5132.42 394
5133.09 410
5133.77 400
5134.45 384
5135.12 409
5135.80 418
5136.47 327
5137.15 418
5137.83 394
5138.50 369
5139.18 392
5139.85 392
5140.53 323
5141.21 351
5141.88 383
5142.56 345
5143.24 350
5143.91 349
5144.59 254
5145.27 301
5145.94 367
5146.62 347
5147.30 356
5147.97 307
5148.65 355
5149.33 351
5150.00 386
5150.68 324
5151.36 280
5152.03 323
5152.71 339
5153.39 312
5154.07 323
5154.74 321
5155.42 375
5156.10 358
5156.77 361
5157.45 353
5158.13 331
5158.81 398
5159.48 327
5160.16 392
5160.84 375
5161.52 355
5162.19 340
5162.87 362
5163.55 350
5164.23 434
5164.91 447
5165.58 376
5166.26 351
5166.94 362
5167.62 393
5168.30 457
5168.97 406
5169.65 316
5170.33 330
5171.01 268
5171.69 344
5172.37 333
5173.04 328
5173.72 293
5174.40 367
5175.08 373
5175.76 322
5176.44 350
5177.11 373
5177.79 412
5178.47 429
5179.15 486
5179.83 373
5180.51 382
5181.19 364
5181.87 418
5182.55 492
5183.22 454
5183.90 378
5184.58 348
5185.26 352
5185.94 385
5186.62 341
5187.30 293
5187.98 326
5188.66 356
5189.34 315
5190.02 369
5190.70 351
5191.38 293
5192.06 340
5192.74 333
5193.42 366
5194.10 363
5194.78 380
5195.46 308
5196.14 340
5196.82 324
5197.50 349
5198.18 332
5198.86 363
5199.54 364
5200.22 338
5200.90 319
5201.58 390
5202.26 449
5202.94 358
5203.62 336
5204.30 318
5204.98 404
5205.66 364
5206.34 315
5207.02 311
5207.70 335
5208.38 416
5209.06 455
5209.74 322
5210.42 415
5211.10 436
5211.79 437
5212.47 363
5213.15 392
5213.83 369
5214.51 503
5215.19 429
5215.87 418
5216.55 413
5217.23 444
5217.92 517
5218.60 493
5219.28 433
5219.96 469
5220.64 437
5221.32 440
5222.00 455
5222.69 442
5223.37 318
5224.05 454
5224.73 356
5225.41 379
5226.10 402
5226.78 399
5227.46 404
5228.14 394
5228.82 386
5229.51 354
5230.19 381
5230.87 463
5231.55 408
5232.23 350
5232.92 368
5233.60 370
5234.28 409
5234.96 445
5235.65 431
5236.33 437
5237.01 414
5237.69 463
5238.38 431
5239.06 372
5239.74 364
5240.42 352
5241.11 406
5241.79 406
5242.47 336
5243.16 390
5243.84 407
5244.52 420
5245.21 436
5245.89 327
5246.57 385
5247.26 401
5247.94 439
5248.62 426
5249.31 448
5249.99 465
5250.67 453
5251.36 392
5252.04 496
5252.72 362
5253.41 393
5254.09 459
5254.77 375
5255.46 356
5256.14 380
5256.83 436
5257.51 370
5258.19 391
5258.88 406
5259.56 418
5260.25 512
5260.93 436
5261.61 352
5262.30 368
5262.98 459
5263.67 427
5264.35 447
5265.04 409
5265.72 347
5266.40 328
5267.09 350
5267.77 372
5268.46 457
5269.14 426
5269.83 326
5270.51 372
5271.20 428
5271.88 427
5272.57 395
5273.25 321
5273.94 350
5274.62 450
5275.31 423
5275.99 369
5276.68 394
5277.36 364
5278.05 373
5278.73 369
5279.42 380
5280.10 371
5280.79 415
5281.47 433
5282.16 389
5282.85 365
5283.53 427
5284.22 374
5284.90 347
5285.59 350
5286.27 368
5286.96 379
5287.65 379
5288.33 377
5289.02 387
5289.70 407
5290.39 349
5291.08 328
5291.76 388
5292.45 329
5293.13 310
5293.82 306
5294.51 356
5295.19 414
5295.88 428
5296.57 453
5297.25 435
5297.94 351
5298.63 334
5299.31 426
5300.00 449
5300.69 420
5301.37 349
5302.06 456
5302.75 517
5303.43 401
5304.12 308
5304.81 316
5305.49 393
5306.18 449
5306.87 377
5307.56 360
5308.24 372
5308.93 502
5309.62 548
5310.30 443
5310.99 445
5311.68 389
5312.37 385
5313.05 520
5313.74 491
5314.43 425
5315.12 365
5315.81 407
5316.49 435
5317.18 440
5317.87 409
5318.56 401
5319.24 452
5319.93 518
5320.62 521
5321.31 501
5322.00 524
5322.68 444
5323.37 467
5324.06 458
5324.75 356
5325.44 488
5326.13 385
5326.81 338
5327.50 298
5328.19 303
5328.88 344
5329.57 389
5330.26 406
5330.95 416
5331.63 342
5332.32 351
5333.01 454
5333.70 453
5334.39 421
5335.08 343
5335.77 371
5336.46 291
5337.15 362
5337.84 384
5338.52 323
5339.21 371
5339.90 364
5340.59 341
5341.28 360
5341.97 317
5342.66 366
5343.35 316
5344.04 319
5344.73 364
5345.42 415
5346.11 334
5346.80 361
5347.49 406
5348.18 404
5348.87 404
5349.56 404
5350.25 375
5350.94 308
5351.63 401
5352.32 393
5353.01 362
5353.70 397
5354.39 353
5355.08 324
5355.77 360
5356.46 318
5357.15 374
5357.84 333
5358.53 296
5359.22 348
5359.91 383
5360.60 386
5361.29 349
5361.98 335
5362.67 339
5363.36 316
5364.06 333
5364.75 320
5365.44 351
5366.13 374
5366.82 319
5367.51 278
5368.20 311
5368.89 295
5369.58 325
5370.27 431
5370.97 358
5371.66 322
5372.35 333
5373.04 364
5373.73 395
5374.42 336
5375.11 310
5375.81 308
5376.50 235
5377.19 275
5377.88 350
5378.57 368
5379.26 295
5379.96 329
5380.65 321
5381.34 359
5382.03 322
5382.72 309
5383.42 342
5384.11 258
5384.80 361
5385.49 309
5386.19 327
5386.88 367
5387.57 356
5388.26 367
5388.96 311
5389.65 315
5390.34 367
5391.03 402
5391.73 403
5392.42 364
5393.11 373
5393.80 325
5394.50 347
5395.19 297
5395.88 320
5396.57 334
5397.27 333
5397.96 365
5398.65 347
5399.35 381
5400.04 336
5400.73 307
5401.43 295
5402.12 310
5402.81 252
5403.51 360
5404.20 364
5404.89 335
5405.59 327
5406.28 310
5406.97 325
5407.67 295
5408.36 384
5409.06 304
5409.75 312
5410.44 357
5411.14 345
5411.83 389
5412.52 334
5413.22 341
5413.91 342
5414.61 346
5415.30 292
5415.99 408
5416.69 365
5417.38 325
5418.08 350
5418.77 345
5419.47 376
5420.16 359
5420.86 455
5421.55 424
5422.24 430
5422.94 381
5423.63 371
5424.33 381
5425.02 412
5425.72 367
5426.41 413
5427.11 381
5427.80 359
5428.50 346
5429.19 404
5429.89 427
5430.58 414
5431.28 440
5431.97 397
5432.67 417
5433.36 437
5434.06 376
5434.75 387
5435.45 452
5436.15 463
5436.84 485
5437.54 472
5438.23 515
5438.93 467
5439.62 475
5440.32 486
5441.01 431
5441.71 432
5442.41 527
5443.10 472
5443.80 452
5444.49 543
5445.19 548
5445.89 508
5446.58 543
5447.28 561
5447.98 501
5448.67 501
5449.37 485
5450.06 518
5450.76 598
5451.46 507
5452.15 506
5452.85 519
5453.55 475
5454.24 498
5454.94 467
5455.64 436
5456.33 468
5457.03 490
5457.73 532
5458.42 504
5459.12 513
5459.82 594
5460.51 576
5461.21 565
5461.91 560
5462.61 617
5463.30 556
5464.00 729
5464.70 570
5465.40 497
5466.09 580
5466.79 485
5467.49 584
5468.18 522
5468.88 541
5469.58 566
5470.28 587
5470.98 640
5471.67 614
5472.37 636
5473.07 586
5473.77 761
5474.46 771
5475.16 720
5475.86 827
5476.56 852
5477.26 918
5477.95 1151
5478.65 1140
5479.35 1216
5480.05 1383
5480.75 1481
5481.45 1358
5482.14 1199
5482.84 1123
5483.54 1004
5484.24 860
5484.94 956
5485.64 1011
5486.34 891
5487.03 856
5487.73 894
5488.43 868
5489.13 956
5489.83 1020
5490.53 1046
5491.23 1005
5491.93 889
5492.63 941
5493.33 953
5494.02 1051
5494.72 1139
5495.42 1225
5496.12 1202
5496.82 1452
5497.52 1633
5498.22 1835
5498.92 2058
5499.62 2163
5500.32 2225
5501.02 2219
5501.72 1987
5502.42 2010
5503.12 1868
5503.82 1705
5504.52 1512
5505.22 1327
5505.92 1102
5506.62 1077
5507.32 984
5508.02 878
5508.72 797
5509.42 853
5510.12 830
5510.82 853
5511.52 834
5512.22 796
5512.92 790
5513.62 893
5514.32 782
5515.02 681
5515.72 740
5516.42 750
5517.12 782
5517.82 684
5518.52 737
5519.22 666
5519.93 582
5520.63 594
5521.33 565
5522.03 600
5522.73 517
5523.43 545
5524.13 468
5524.83 509
5525.53 483
5526.23 479
5526.94 535
5527.64 567
5528.34 530
5529.04 577
5529.74 517
5530.44 502
5531.14 539
5531.85 625
5532.55 483
5533.25 449
5533.95 460
5534.65 502
5535.35 457
5536.06 434
5536.76 435
5537.46 506
5538.16 512
5538.86 473
5539.57 475
5540.27 527
5540.97 454
5541.67 458
5542.37 475
5543.08 494
5543.78 471
5544.48 441
5545.18 451
5545.89 422
5546.59 498
5547.29 487
5547.99 409
5548.70 417
5549.40 412
5550.10 437
5550.81 487
5551.51 491
5552.21 479
5552.91 384
5553.62 396
5554.32 460
5555.02 435
5555.73 464
5556.43 493
5557.13 478
5557.84 417
5558.54 399
5559.24 423
5559.95 500
5560.65 443
5561.35 476
5562.06 456
5562.76 520
5563.46 500
5564.17 540
5564.87 448
5565.57 450
5566.28 465
5566.98 410
5567.69 461
5568.39 475
5569.09 395
5569.80 411
5570.50 446
5571.21 484
5571.91 430
5572.61 496
5573.32 458
5574.02 452
5574.73 387
5575.43 361
5576.14 425
5576.84 496
5577.54 450
5578.25 398
5578.95 463
5579.66 417
5580.36 407
5581.07 446
5581.77 442
5582.48 384
5583.18 378
5583.89 392
5584.59 380
5585.30 383
5586.00 419
5586.71 355
5587.41 357
5588.12 375
5588.82 365
5589.53 419
5590.23 355
5590.94 355
5591.64 368
5592.35 335
5593.05 381
5593.76 416
5594.47 413
5595.17 379
5595.88 357
5596.58 349
5597.29 393
5597.99 411
5598.70 331
5599.41 381
5600.11 337
5600.82 378
5601.52 353
5602.23 397
5602.94 389
5603.64 326
5604.35 287
5605.05 316
5605.76 336
5606.47 320
5607.17 356
5607.88 382
5608.59 350
5609.29 380
5610.00 306
5610.70 364
5611.41 418
5612.12 343
5612.82 339
5613.53 358
5614.24 340
5614.95 310
5615.65 305
5616.36 391
5617.07 415
5617.77 330
5618.48 316
5619.19 357
5619.89 354
5620.60 321
5621.31 384
5622.02 401
5622.72 384
5623.43 362
5624.14 340
5624.85 388
5625.55 378
5626.26 314
5626.97 365
5627.68 353
5628.38 455
5629.09 397
5629.80 388
5630.51 441
5631.21 444
5631.92 436
5632.63 416
5633.34 438
5634.05 406
5634.75 357
5635.46 416
5636.17 364
5636.88 364
5637.59 444
5638.30 424
5639.00 433
5639.71 414
5640.42 405
5641.13 459
5641.84 455
5642.55 376
5643.26 373
5643.96 427
5644.67 417
5645.38 407
5646.09 398
5646.80 462
5647.51 454
5648.22 430
5648.93 455
5649.64 383
5650.34 315
5651.05 421
5651.76 486
5652.47 438
5653.18 450
5653.89 435
5654.60 473
5655.31 496
5656.02 472
5656.73 492
5657.44 471
5658.15 464
5658.86 523
5659.57 518
5660.28 426
5660.99 439
5661.70 467
5662.41 427
5663.12 450
5663.83 454
5664.54 436
5665.25 384
5665.96 364
5666.67 389
5667.38 392
5668.09 375
5668.80 360
5669.51 416
5670.22 357
5670.93 391
5671.64 417
5672.35 408
5673.06 348
5673.77 393
5674.48 465
5675.19 359
5675.90 354
5676.61 374
5677.32 351
5678.03 403
5678.74 391
5679.45 386
5680.17 389
5680.88 423
5681.59 359
5682.30 427
5683.01 381
5683.72 363
5684.43 361
5685.14 329
5685.85 358
5686.57 386
5687.28 322
5687.99 333
5688.70 326
5689.41 353
5690.12 302
5690.84 308
5691.55 357
5692.26 335
5692.97 272
5693.68 310
5694.39 280
5695.11 310
5695.82 335
5696.53 326
5697.24 347
5697.95 316
5698.67 349
5699.38 337
5700.09 319
5700.80 361
5701.51 372
5702.23 314
5702.94 364
5703.65 327
5704.36 315
5705.08 314
5705.79 334
5706.50 325
5707.21 327
5707.93 369
5708.64 345
5709.35 330
5710.07 320
5710.78 282
5711.49 294
5712.20 389
5712.92 419
5713.63 296
5714.34 315
5715.06 358
5715.77 345
5716.48 323
5717.20 270
5717.91 325
5718.62 316
5719.34 344
5720.05 387
5720.76 418
5721.48 359
5722.19 313
5722.90 324
5723.62 314
5724.33 334
5725.05 349
5725.76 356
5726.47 352
5727.19 342
5727.90 400
5728.61 345
5729.33 357
5730.04 407
5730.76 335
5731.47 370
5732.19 338
5732.90 387
5733.61 361
5734.33 409
5735.04 365
5735.76 338
5736.47 325
5737.19 345
5737.90 378
5738.61 328
5739.33 339
5740.04 350
5740.76 342
5741.47 298
5742.19 297
5742.90 338
5743.62 269
5744.33 314
5745.05 336
5745.76 310
5746.48 262
5747.19 291
5747.91 337
5748.62 325
5749.34 283
5750.05 355
5750.77 385
5751.49 319
5752.20 390
5752.92 312
5753.63 321
5754.35 309
5755.06 287
5755.78 315
5756.49 336
5757.21 360
5757.93 324
5758.64 295
5759.36 295
5760.07 245
5760.79 268
5761.51 316
5762.22 324
5762.94 307
5763.65 300
5764.37 310
5765.09 311
5765.80 335
5766.52 299
5767.24 312
5767.95 290
5768.67 270
5769.39 333
5770.10 374
5770.82 289
5771.53 321
5772.25 315
5772.97 328
5773.69 318
5774.40 338
5775.12 249
5775.84 267
5776.55 324
5777.27 346
5777.99 321
5778.70 334
5779.42 386
5780.14 351
5780.86 369
5781.57 330
5782.29 335
5783.01 352
5783.72 332
5784.44 280
5785.16 304
5785.88 313
5786.59 285
5787.31 355
5788.03 339
5788.75 339
5789.47 337
5790.18 344
5790.90 363
5791.62 385
5792.34 383
5793.06 348
5793.77 360
5794.49 341
5795.21 333
5795.93 373
5796.65 355
5797.36 347
5798.08 339
5798.80 455
5799.52 460
5800.24 404
5800.96 567
5801.67 510
5802.39 498
5803.11 486
5803.83 477
5804.55 523
5805.27 510
5805.99 474
5806.71 419
5807.42 487
5808.14 440
5808.86 423
5809.58 369
5810.30 404
5811.02 399
5811.74 390
5812.46 427
5813.18 416
5813.90 374
5814.62 391
5815.34 379
5816.05 349
5816.77 396
5817.49 344
5818.21 369
5818.93 455
5819.65 478
5820.37 411
5821.09 419
5821.81 386
5822.53 404
5823.25 395
5823.97 417
5824.69 404
5825.41 369
5826.13 354
5826.85 364
5827.57 327
5828.29 431
5829.01 429
5829.73 373
5830.45 322
5831.17 344
5831.89 429
5832.61 400
5833.33 389
5834.05 401
5834.78 341
5835.50 372
5836.22 370
5836.94 365
5837.66 346
5838.38 386
5839.10 381
5839.82 439
5840.54 396
5841.26 354
5841.98 405
5842.70 361
5843.43 337
5844.15 415
5844.87 407
5845.59 338
5846.31 408
5847.03 414
5847.75 470
5848.47 425
5849.20 492
5849.92 487
5850.64 416
5851.36 471
5852.08 428
5852.80 386
5853.53 407
5854.25 399
5854.97 330
5855.69 389
5856.41 401
5857.14 395
5857.86 398
5858.58 434
5859.30 389
5860.02 382
5860.75 396
5861.47 420
5862.19 432
5862.91 484
5863.64 442
5864.36 470
5865.08 475
5865.80 466
5866.52 461
5867.25 412
5867.97 450
5868.69 485
5869.42 470
5870.14 454
5870.86 493
5871.58 513
5872.31 399
5873.03 364
5873.75 404
5874.48 405
5875.20 414
5875.92 333
5876.65 369
5877.37 399
5878.09 429
5878.81 456
5879.54 475
5880.26 418
5880.99 438
5881.71 442
5882.43 457
5883.16 426
5883.88 460
5884.60 452
5885.33 503
5886.05 416
5886.77 439
5887.50 471
5888.22 437
5888.95 361
5889.67 425
5890.39 450
5891.12 428
5891.84 425
5892.57 405
5893.29 392
5894.01 395
5894.74 388
5895.46 446
5896.19 370
5896.91 478
5897.64 415
5898.36 398
5899.09 439
5899.81 416
5900.53 441
5901.26 445
5901.98 435
5902.71 503
5903.43 422
5904.16 442
5904.88 490
5905.61 435
5906.33 428
5907.06 419
5907.78 415
5908.51 465
5909.23 470
5909.96 537
5910.68 481
5911.41 511
5912.14 507
5912.86 464
5913.59 448
5914.31 497
5915.04 467
5915.76 518
5916.49 478
5917.21 520
5917.94 492
5918.67 525
5919.39 454
5920.12 525
5920.84 487
5921.57 479
5922.29 512
5923.02 567
5923.75 487
5924.47 490
5925.20 534
5925.93 477
5926.65 537
5927.38 568
5928.10 574
5928.83 562
5929.56 658
5930.28 643
5931.01 659
5931.74 633
5932.46 609
5933.19 609
5933.92 694
5934.64 724
5935.37 668
5936.10 720
5936.82 768
5937.55 767
5938.28 798
5939.00 775
5939.73 840
5940.46 864
5941.19 834
5941.91 872
5942.64 919
5943.37 876
5944.09 885
5944.82 874
5945.55 1001
5946.28 1006
5947.00 1051
5947.73 1055
5948.46 1123
5949.19 1216
5949.92 1378
5950.64 1365
5951.37 1448
5952.10 1449
5952.83 1486
5953.55 1509
5954.28 1515
5955.01 1406
5955.74 1300
5956.47 1276
5957.19 1249
5957.92 1322
5958.65 1471
5959.38 1408
5960.11 1450
5960.84 1440
5961.56 1494
5962.29 1539
5963.02 1787
5963.75 1900
5964.48 2057
5965.21 2267
5965.94 2293
5966.66 2451
5967.39 2509
5968.12 2448
5968.85 2320
5969.58 2204
5970.31 1980
5971.04 1879
5971.77 1617
5972.50 1532
5973.22 1684
5973.95 1696
5974.68 1675
5975.41 1657
5976.14 1567
5976.87 1505
5977.60 1646
5978.33 1822
5979.06 1794
5979.79 1747
5980.52 1732
5981.25 1824
5981.98 1799
5982.71 1894
5983.44 1993
5984.17 1797
5984.90 1909
5985.63 1827
5986.36 1726
5987.09 1732
5987.82 1869
5988.55 1774
5989.28 1768
5990.01 1760
5990.74 1736
5991.47 1823
5992.20 1738
5992.93 1887
5993.66 1850
5994.39 1968
5995.12 1868
5995.85 1880
5996.58 2004
5997.31 1981
5998.04 2008
5998.77 1940
5999.50 1974
6000.23 1907
6000.96 1815
6001.69 1901
6002.42 1976
6003.16 1940
6003.89 1874
6004.62 1915
6005.35 1854
6006.08 1978
6006.81 2070
6007.54 2263
6008.27 2791
6009.00 3287
6009.74 3752
6010.47 4492
6011.20 5039
6011.93 5959
6012.66 6217
6013.39 6559
6014.13 6744
6014.86 6518
6015.59 6070
6016.32 5651
6017.05 5204
6017.78 4282
6018.52 3594
6019.25 3274
6019.98 2716
6020.71 2356
6021.44 2094
6022.18 1732
6022.91 1618
6023.64 1592
6024.37 1479
6025.10 1426
6025.84 1344
6026.57 1283
6027.30 1298
6028.03 1274
6028.77 1303
6029.50 1276
6030.23 1163
6030.96 1146
6031.70 1135
6032.43 1105
6033.16 1184
6033.90 1089
6034.63 1139
6035.36 1126
6036.09 1076
6036.83 1102
6037.56 1047
6038.29 1204
6039.03 1230
6039.76 1300
6040.49 1258
6041.23 1331
6041.96 1422
6042.69 1460
6043.43 1393
6044.16 1409
6044.89 1371
6045.63 1497
6046.36 1465
6047.09 1501
6047.83 1561
6048.56 1626
6049.29 1732
6050.03 1945
6050.76 2125
6051.50 2271
6052.23 2379
6052.96 2302
6053.70 2079
6054.43 2154
6055.17 2037
6055.90 1892
6056.63 1818
6057.37 1596
6058.10 1463
6058.84 1395
6059.57 1359
6060.31 1300
6061.04 1343
6061.77 1330
6062.51 1263
6063.24 1222
6063.98 1307
6064.71 1284
6065.45 1267
6066.18 1282
6066.92 1225
6067.65 1250
6068.39 1153
6069.12 1153
6069.86 1108
6070.59 1070
6071.33 1070
6072.06 1032
6072.80 1033
6073.53 1010
6074.27 933
6075.00 1040
6075.74 1005
6076.47 980
6077.21 1049
6077.95 982
6078.68 958
6079.42 883
6080.15 871
6080.89 902
6081.62 889
6082.36 943
6083.09 814
6083.83 903
6084.57 928
6085.30 831
6086.04 791
6086.77 883
6087.51 820
6088.25 900
6088.98 933
6089.72 866
6090.46 899
6091.19 933
6091.93 847
6092.66 910
6093.40 883
6094.14 793
6094.87 788
6095.61 730
6096.35 781
6097.08 767
6097.82 785
6098.56 754
6099.29 730
6100.03 721
6100.77 660
6101.50 622
6102.24 703
6102.98 684
6103.72 678
6104.45 674
6105.19 774
6105.93 678
6106.66 698
6107.40 611
6108.14 706
6108.88 708
6109.61 762
6110.35 747
6111.09 776
6111.83 781
6112.56 807
6113.30 756
6114.04 727
6114.78 745
6115.51 848
6116.25 767
6116.99 759
6117.73 841
6118.47 747
6119.20 752
6119.94 752
6120.68 833
6121.42 733
6122.16 769
6122.89 781
6123.63 779
6124.37 815
6125.11 841
6125.85 829
6126.59 874
6127.32 858
6128.06 838
6128.80 854
6129.54 881
6130.28 863
6131.02 832
6131.76 876
6132.49 818
6133.23 759
6133.97 804
6134.71 873
6135.45 876
6136.19 804
6136.93 823
6137.67 843
6138.41 816
6139.15 830
6139.88 893
6140.62 805
6141.36 761
6142.10 761
6142.84 883
6143.58 904
6144.32 807
6145.06 843
6145.80 802
6146.54 761
6147.28 822
6148.02 773
6148.76 807
6149.50 829
6150.24 880
6150.98 917
6151.72 998
6152.46 990
6153.20 1015
6153.94 949
6154.68 973
6155.42 977
6156.16 1023
6156.90 1071
6157.64 1009
6158.38 1050
6159.12 1042
6159.86 1091
6160.60 1144
6161.34 1166
6162.08 1188
6162.82 1205
6163.56 1411
6164.30 1395
6165.05 1299
6165.79 1504
6166.53 1699
6167.27 1634
6168.01 1721
6168.75 1610
6169.49 1632
6170.23 1590
6170.97 1444
6171.71 1522
6172.46 1471
6173.20 1389
6173.94 1390
6174.68 1463
6175.42 1317
6176.16 1348
6176.90 1337
6177.64 1376
6178.39 1419
6179.13 1480
6179.87 1523
6180.61 1448
6181.35 1661
6182.09 1488
6182.84 1405
6183.58 1562
6184.32 1429
6185.06 1484
6185.80 1504
6186.55 1491
6187.29 1607
6188.03 1660
6188.77 1682
6189.52 1744
6190.26 1791
6191.00 1752
6191.74 1778
6192.48 1974
6193.23 1987
6193.97 2061
6194.71 2073
6195.45 2054
6196.20 2051
6196.94 2040
6197.68 1875
6198.43 1916
6199.17 1937
6199.91 2088
6200.65 2024
6201.40 2179
6202.14 2363
6202.88 2792
6203.63 3153
6204.37 3962
6205.11 4702
6205.86 5608
6206.60 6973
6207.34 8506
6208.09 9416
6208.83 10436
6209.57 10828
6210.32 10455
6211.06 10084
6211.80 9241
6212.55 8052
6213.29 6839
6214.03 5363
6214.78 4303
6215.52 3731
6216.26 3118
6217.01 2625
6217.75 2264
6218.50 2006
6219.24 2023
6219.98 1779
6220.73 1838
6221.47 1864
6222.22 1798
6222.96 1855
6223.71 1867
6224.45 1917
6225.19 1788
6225.94 1797
6226.68 1695
6227.43 1544
6228.17 1360
6228.92 1349
6229.66 1307
6230.41 1120
6231.15 1154
6231.90 1111
6232.64 1104
6233.39 1151
6234.13 1068
6234.87 1087
6235.62 1153
6236.36 1157
6237.11 1288
6237.86 1467
6238.60 1461
6239.35 1458
6240.09 1535
6240.84 1559
6241.58 1461
6242.33 1335
6243.07 1249
6243.82 1251
6244.56 1276
6245.31 1219
6246.05 1197
6246.80 1290
6247.55 1284
6248.29 1292
6249.04 1357
6249.78 1424
6250.53 1249
6251.27 1141
6252.02 1287
6252.77 1112
6253.51 1151
6254.26 1136
6255.01 1162
6255.75 1168
6256.50 1251
6257.24 1206
6257.99 1138
6258.74 1162
6259.48 1160
6260.23 1199
6260.98 1060
6261.72 1131
6262.47 1082
6263.22 1041
6263.96 1069
6264.71 1078
6265.46 991
6266.20 995
6266.95 1000
6267.70 932
6268.44 1043
6269.19 1108
6269.94 1007
6270.68 978
6271.43 982
6272.18 1006
6272.93 921
6273.67 928
6274.42 978
6275.17 949
6275.92 875
6276.66 877
6277.41 974
6278.16 961
6278.91 978
6279.65 983
6280.40 1007
6281.15 907
6281.90 818
6282.64 903
6283.39 887
6284.14 845
6284.89 804
6285.64 769
6286.38 683
6287.13 725
6287.88 788
6288.63 792
6289.38 811
6290.12 792
6290.87 709
6291.62 686
6292.37 715
6293.12 756
6293.87 734
6294.61 781
6295.36 666
6296.11 696
6296.86 681
6297.61 644
6298.36 642
6299.11 609
6299.86 644
6300.60 692
6301.35 616
6302.10 619
6302.85 682
6303.60 665
6304.35 696
6305.10 692
6305.85 704
6306.60 649
6307.35 670
6308.10 674
6308.85 773
6309.59 777
6310.34 678
6311.09 699
6311.84 717
6312.59 748
6313.34 780
6314.09 722
6314.84 731
6315.59 786
6316.34 690
6317.09 661
6317.84 720
6318.59 707
6319.34 650
6320.09 592
6320.84 590
6321.59 635
6322.34 690
6323.09 555
6323.84 519
6324.59 518
6325.34 608
6326.09 561
6326.84 515
6327.59 539
6328.34 611
6329.09 523
6329.85 556
6330.60 547
6331.35 607
6332.10 591
6332.85 519
6333.60 547
6334.35 584
6335.10 611
6335.85 526
6336.60 578
6337.35 556
6338.10 555
6338.86 498
6339.61 455
6340.36 577
6341.11 595
6341.86 581
6342.61 523
6343.36 498
6344.12 581
6344.87 605
6345.62 617
6346.37 538
6347.12 568
6347.87 552
6348.62 654
6349.38 602
6350.13 574
6350.88 681
6351.63 693
6352.38 740
6353.14 703
6353.89 806
6354.64 745
6355.39 676
6356.14 732
6356.90 689
6357.65 675
6358.40 803
6359.15 736
6359.91 592
6360.66 679
6361.41 656
6362.16 626
6362.92 574
6363.67 548
6364.42 578
6365.17 620
6365.93 602
6366.68 610
6367.43 635
6368.19 555
6368.94 502
6369.69 525
6370.44 600
6371.20 613
6371.95 578
6372.70 516
6373.46 501
6374.21 533
6374.96 555
6375.72 656
6376.47 591
6377.22 571
6377.98 566
6378.73 584
6379.48 558
6380.24 590
6380.99 640
6381.75 595
6382.50 672
6383.25 617
6384.01 562
6384.76 582
6385.51 545
6386.27 579
6387.02 527
6387.78 506
6388.53 602
6389.28 550
6390.04 543
6390.79 587
6391.55 507
6392.30 598
6393.06 553
6393.81 560
6394.56 652
6395.32 531
6396.07 562
6396.83 622
6397.58 501
6398.34 508
6399.09 600
6399.85 568
6400.60 577
6401.36 590
6402.11 594
6402.87 674
6403.62 561
6404.38 595
6405.13 598
6405.89 576
6406.64 671
6407.40 693
6408.15 618
6408.91 661
6409.66 642
6410.42 621
6411.17 638
6411.93 595
6412.68 582
6413.44 617
6414.20 591
6414.95 580
6415.71 596
6416.46 573
6417.22 547
6417.97 619
6418.73 620
6419.49 564
6420.24 610
6421.00 582
6421.75 524
6422.51 590
6423.27 560
6424.02 540
6424.78 559
6425.54 507
6426.29 461
6427.05 546
6427.80 503
6428.56 489
6429.32 503
6430.07 543
6430.83 559
6431.59 559
6432.34 611
6433.10 574
6433.86 584
6434.61 588
6435.37 626
6436.13 567
6436.88 562
6437.64 598
6438.40 614
6439.16 607
6439.91 593
6440.67 515
6441.43 505
6442.18 527
6442.94 626
6443.70 582
6444.46 520
6445.21 520
6445.97 543
6446.73 578
6447.49 526
6448.24 569
6449.00 584
6449.76 547
6450.52 577
6451.28 693
6452.03 598
6452.79 589
6453.55 573
6454.31 659
6455.06 699
6455.82 678
6456.58 694
6457.34 646
6458.10 656
6458.86 721
6459.61 687
6460.37 705
6461.13 719
6461.89 677
6462.65 638
6463.41 655
6464.16 734
6464.92 682
6465.68 762
6466.44 725
6467.20 745
6467.96 792
6468.72 800
6469.48 762
6470.23 793
6470.99 817
6471.75 875
6472.51 861
6473.27 800
6474.03 808
6474.79 820
6475.55 917
6476.31 867
6477.07 873
6477.83 974
6478.59 928
6479.35 914
6480.10 1013
6480.86 917
6481.62 958
6482.38 966
6483.14 1080
6483.90 1045
6484.66 1100
6485.42 1101
6486.18 1121
6486.94 1154
6487.70 1115
6488.46 1101
6489.22 1309
6489.98 1214
6490.74 1195
6491.50 1305
6492.26 1396
6493.02 1357
6493.78 1372
6494.54 1316
6495.30 1443
6496.06 1469
6496.82 1562
6497.59 1472
6498.35 1425
6499.11 1420
6499.87 1437
6500.63 1494
6501.39 1478
6502.15 1350
6502.91 1445
6503.67 1528
6504.43 1547
6505.19 1504
6505.95 1589
6506.71 1634
6507.48 1583
6508.24 1723
6509.00 1730
6509.76 1688
6510.52 1820
6511.28 1792
6512.04 1789
6512.80 1893
6513.57 1914
6514.33 1944
6515.09 1867
6515.85 1930
6516.61 1905
6517.37 1913
6518.14 2031
6518.90 2172
6519.66 2254
6520.42 2221
6521.18 2265
6521.95 2588
6522.71 2784
6523.47 2929
6524.23 3308
6524.99 3617
6525.76 3681
6526.52 4111
6527.28 4420
6528.04 4688
6528.80 4554
6529.57 4534
6530.33 4535
6531.09 4696
6531.85 4970
6532.62 5507
6533.38 6274
6534.14 6731
6534.91 7751
6535.67 8419
6536.43 8733
6537.19 8682
6537.96 8373
6538.72 7413
6539.48 6430
6540.25 5517
6541.01 4390
6541.77 3724
6542.53 3132
6543.30 2739
6544.06 2442
6544.82 2085
6545.59 1830
6546.35 1701
6547.11 1465
6547.88 1580
6548.64 1586
6549.41 1465
6550.17 1372
6550.93 1395
6551.70 1417
6552.46 1376
6553.22 1364
6553.99 1312
6554.75 1281
6555.52 1239
6556.28 1301
6557.04 1262
6557.81 1279
6558.57 1244
6559.34 1333
6560.10 1330
6560.86 1411
6561.63 1485
6562.39 1408
6563.16 1456
6563.92 1457
6564.69 1545
6565.45 1505
6566.21 1546
6566.98 1593
6567.74 1522
6568.51 1560
6569.27 1516
6570.04 1580
6570.80 1621
6571.57 1545
6572.33 1590
6573.10 1767
6573.86 1773
6574.63 1795
6575.39 1846
6576.16 1907
6576.92 1913
6577.69 1936
6578.45 1890
6579.22 1635
6579.98 1771
6580.75 1667
6581.51 1779
6582.28 1776
6583.05 1678
6583.81 1712
6584.58 1744
6585.34 1668
6586.11 1746
6586.87 1835
6587.64 1819
6588.41 1831
6589.17 1869
6589.94 2069
6590.70 2293
6591.47 2347
6592.24 2517
6593.00 2622
6593.77 2728
6594.53 2757
6595.30 2969
6596.07 2930
6596.83 2874
6597.60 2660
6598.37 2523
6599.13 2381
6599.90 2145
6600.66 1887
6601.43 1736
6602.20 1724
6602.96 1528
6603.73 1602
6604.50 1601
6605.26 1743
6606.03 1788
6606.80 1761
6607.57 1617
6608.33 1722
6609.10 1838
6609.87 1854
6610.63 1765
6611.40 1573
6612.17 1620
6612.94 1419
6613.70 1465
6614.47 1345
6615.24 1360
6616.00 1229
6616.77 1137
6617.54 1122
6618.31 1130
6619.08 1123
6619.84 1184
6620.61 1235
6621.38 1171
6622.15 1201
6622.91 1190
6623.68 1093
6624.45 1212
6625.22 1144
6625.99 1098
6626.75 1011
6627.52 1055
6628.29 1106
6629.06 1185
6629.83 1236
6630.59 1246
6631.36 1346
6632.13 1370
6632.90 1559
6633.67 1539
6634.44 1659
6635.21 1702
6635.97 1630
6636.74 1637
6637.51 1468
6638.28 1336
6639.05 1272
6639.82 1181
6640.59 1136
6641.36 1236
6642.12 1151
6642.89 1091
6643.66 1069
6644.43 1048
6645.20 1065
6645.97 1060
6646.74 1107
6647.51 1103
6648.28 1083
6649.05 1009
6649.82 1102
6650.59 1031
6651.36 1083
6652.12 1016
6652.89 1051
6653.66 1133
6654.43 1184
6655.20 1149
6655.97 1154
6656.74 1130
6657.51 1274
6658.28 1162
6659.05 1069
6659.82 1055
6660.59 1099
6661.36 1028
6662.13 1062
6662.90 916
6663.67 939
6664.44 992
6665.21 1105
6665.98 1135
6666.75 1018
6667.52 1021
6668.30 980
6669.07 1049
6669.84 1131
6670.61 1085
6671.38 1081
6672.15 1070
6672.92 1073
6673.69 1159
6674.46 1106
6675.23 1116
6676.00 1116
6676.77 1165
6677.54 1199
6678.32 1247
6679.09 1316
6679.86 1270
6680.63 1290
6681.40 1377
6682.17 1395
6682.94 1552
6683.71 1710
6684.49 1641
6685.26 1561
6686.03 1462
6686.80 1601
6687.57 1415
6688.34 1350
6689.11 1224
6689.89 1186
6690.66 1218
6691.43 1091
6692.20 1135
6692.97 1037
6693.75 964
6694.52 1019
6695.29 1074
6696.06 1003
6696.83 1002
6697.61 948
6698.38 932
6699.15 885
6699.92 954
6700.70 1000
6701.47 978
6702.24 1015
6703.01 946
6703.79 933
6704.56 923
6705.33 904
6706.10 899
6706.88 861
6707.65 913
6708.42 953
6709.19 938
6709.97 890
6710.74 873
6711.51 892
6712.29 905
6713.06 830
6713.83 825
6714.61 905
6715.38 857
6716.15 957
6716.92 890
6717.70 804
6718.47 813
6719.24 834
6720.02 800
6720.79 860
6721.57 867
6722.34 866
6723.11 821
6723.89 874
6724.66 894
6725.43 891
6726.21 884
6726.98 868
6727.76 895
6728.53 935
6729.30 838
6730.08 900
6730.85 1025
6731.63 975
6732.40 870
6733.17 960
6733.95 969
6734.72 1046
6735.50 1016
6736.27 1093
6737.05 1025
6737.82 1000
6738.59 986
6739.37 1043
6740.14 1036
6740.92 932
6741.69 933
6742.47 999
6743.24 1150
6744.02 1141
6744.79 1079
6745.57 1116
6746.34 1195
6747.12 1167
6747.89 1164
6748.67 1253
6749.44 1432
6750.22 1532
6750.99 1772
6751.77 1839
6752.54 1841
6753.32 1868
6754.09 1859
6754.87 1589
6755.65 1575
6756.42 1383
6757.20 1357
6757.97 1206
6758.75 1129
6759.52 1038
6760.30 969
6761.08 957
6761.85 926
6762.63 1024
6763.40 975
6764.18 915
6764.96 1038
6765.73 1012
6766.51 977
6767.28 897
6768.06 929
6768.84 982
6769.61 923
6770.39 794
6771.17 791
6771.94 833
6772.72 921
6773.50 863
6774.27 750
6775.05 798
6775.82 818
6776.60 869
6777.38 883
6778.16 795
6778.93 849
6779.71 830
6780.49 815
6781.26 791
6782.04 785
6782.82 765
6783.59 700
6784.37 694
6785.15 761
6785.93 699
6786.70 704
6787.48 766
6788.26 700
6789.04 717
6789.81 749
6790.59 825
6791.37 765
6792.15 633
6792.92 656
6793.70 692
6794.48 705
6795.26 741
6796.03 699
6796.81 703
6797.59 774
6798.37 748
6799.15 784
6799.92 692
6800.70 706
6801.48 738
6802.26 804
6803.04 753
6803.81 739
6804.59 874
6805.37 827
6806.15 799
6806.93 837
6807.71 768
6808.49 691
6809.26 756
6810.04 779
6810.82 748
6811.60 704
6812.38 687
6813.16 756
6813.94 652
6814.72 734
6815.49 668
6816.27 674
6817.05 792
6817.83 784
6818.61 683
6819.39 727
6820.17 727
6820.95 730
6821.73 690
6822.51 699
6823.29 718
6824.07 738
6824.85 694
6825.62 702
6826.40 713
6827.18 758
6827.96 658
6828.74 707
6829.52 656
6830.30 718
6831.08 724
6831.86 685
6832.64 676
6833.42 690
6834.20 667
6834.98 628
6835.76 712
6836.54 685
6837.32 699
6838.10 677
6838.88 622
6839.66 672
6840.44 654
6841.22 680
6842.01 666
6842.79 688
6843.57 643
6844.35 678
6845.13 715
6845.91 872
6846.69 900
6847.47 1096
6848.25 1210
6849.03 1242
6849.81 1323
6850.59 1448
6851.37 1557
6852.16 1349
6852.94 1310
6853.72 1315
6854.50 1225
6855.28 1053
6856.06 997
6856.84 966
6857.62 817
6858.41 855
6859.19 911
6859.97 822
6860.75 775
6861.53 859
6862.31 801
6863.09 837
6863.88 841
6864.66 918
6865.44 929
6866.22 1026
6867.00 1030
6867.79 970
6868.57 890
6869.35 856
6870.13 864
6870.91 849
6871.70 934
6872.48 902
6873.26 883
6874.04 923
6874.83 980
6875.61 989
6876.39 931
6877.17 934
6877.96 1048
6878.74 1108
6879.52 1087
6880.30 1020
6881.09 1037
6881.87 1166
6882.65 1239
6883.43 1279
6884.22 1444
6885.00 1788
6885.78 1964
6886.57 2243
6887.35 2496
6888.13 2454
6888.92 2281
6889.70 2301
6890.48 2061
6891.26 1872
6892.05 1691
6892.83 1527
6893.62 1397
6894.40 1244
6895.18 1155
6895.97 1041
6896.75 1041
6897.53 1084
6898.32 1109
6899.10 1089
6899.88 1025
6900.67 1063
6901.45 1124
6902.24 1114
6903.02 1134
6903.80 1089
6904.59 1049
6905.37 1151
6906.16 1051
6906.94 1022
6907.72 960
6908.51 1028
6909.29 949
6910.08 972
6910.86 867
6911.65 895
6912.43 907
6913.21 895
6914.00 973
6914.78 965
6915.57 950
6916.35 872
6917.14 857
6917.92 857
6918.71 827
6919.49 856
6920.28 816
6921.06 951
6921.85 936
6922.63 822
6923.42 870
6924.20 882
6924.99 868
6925.77 865
6926.56 941
6927.34 1008
6928.13 1025
6928.91 924
6929.70 926
6930.49 952
6931.27 999
6932.06 1057
6932.84 1016
6933.63 1051
6934.41 1015
6935.20 1029
6935.99 1049
6936.77 1167
6937.56 1148
6938.34 1102
6939.13 1182
6939.92 1268
6940.70 1346
6941.49 1367
6942.27 1537
6943.06 1503
6943.85 1495
6944.63 1550
6945.42 1631
6946.21 1551
6946.99 1620
6947.78 1558
6948.57 1595
6949.35 1505
6950.14 1457
6950.92 1442
6951.71 1415
6952.50 1403
6953.29 1357
6954.07 1358
6954.86 1325
6955.65 1306
6956.43 1308
6957.22 1376
6958.01 1369
6958.79 1293
6959.58 1361
6960.37 1391
6961.16 1402
6961.94 1387
6962.73 1486
6963.52 1473
6964.31 1651
6965.09 1684
6965.88 1680
6966.67 1796
6967.46 1927
6968.24 1869
6969.03 1916
6969.82 1950
6970.61 1989
6971.39 2154
6972.18 2153
6972.97 1928
6973.76 2043
6974.55 2136
6975.33 2088
6976.12 1907
6976.91 1943
6977.70 2223
6978.49 2407
6979.27 2802
6980.06 3172
6980.85 3772
6981.64 4470
6982.43 5866
6983.22 7193
6984.01 8488
6984.79 9505
6985.58 10196
6986.37 10205
6987.16 9678
6987.95 8977
6988.74 7843
6989.53 6625
6990.32 5481
6991.10 4386
6991.89 3607
6992.68 2881
6993.47 2561
6994.26 2165
6995.05 1861
6995.84 1727
6996.63 1660
6997.42 1704
6998.21 1660
6999.00 1516
6999.79 1526
7000.58 1543
7001.36 1421
7002.15 1508
7002.94 1362
7003.73 1297
7004.52 1260
7005.31 1125
7006.10 1057
7006.89 1040
7007.68 1010
7008.47 963
7009.26 1030
7010.05 1037
7010.84 1091
7011.63 1077
7012.42 1178
7013.21 1239
7014.00 1215
7014.79 1210
7015.58 1142
7016.37 1110
7017.16 1130
7017.96 1074
7018.75 993
7019.54 1070
7020.33 1093
7021.12 1201
7021.91 1280
7022.70 1275
7023.49 1207
7024.28 1216
7025.07 1348
7025.86 1244
7026.65 1159
7027.44 1188
7028.24 1099
7029.03 1045
7029.82 1103
7030.61 1156
7031.40 1052
7032.19 1024
7032.98 1052
7033.77 1059
7034.57 1081
7035.36 1074
7036.15 1093
7036.94 1231
7037.73 1112
7038.52 1223
7039.32 1248
7040.11 1235
7040.90 1321
7041.69 1328
7042.48 1435
7043.27 1397
7044.07 1462
7044.86 1306
7045.65 1523
7046.44 1695
7047.23 1834
7048.03 1942
7048.82 2121
7049.61 2192
7050.40 2211
7051.20 2142
7051.99 1940
7052.78 1707
7053.57 1637
7054.37 1473
7055.16 1363
7055.95 1223
7056.74 1203
7057.54 1217
7058.33 1312
7059.12 1292
7059.91 1248
7060.71 1166
7061.50 1171
7062.29 1116
7063.09 1137
7063.88 1149
7064.67 1098
7065.47 1080
7066.26 998
7067.05 989
7067.85 908
7068.64 930
7069.43 989
7070.23 938
7071.02 889
7071.81 945
7072.61 840
7073.40 833
7074.19 778
7074.99 779
7075.78 841
7076.57 793
7077.37 745
7078.16 799
7078.96 845
7079.75 831
7080.54 723
7081.34 757
7082.13 769
7082.93 782
7083.72 743
7084.51 634
7085.31 642
7086.10 619
7086.90 610
7087.69 691
7088.49 630
7089.28 620
7090.08 683
7090.87 720
7091.66 716
7092.46 694
7093.25 639
7094.05 609
7094.84 676
7095.64 625
7096.43 525
7097.23 571
7098.02 684
7098.82 598
7099.61 540
7100.41 623
7101.20 640
7102.00 622
7102.79 554
7103.59 566
7104.38 565
7105.18 577
7105.98 527
7106.77 550
7107.57 529
7108.36 547
7109.16 633
7109.95 570
7110.75 543
7111.54 530
7112.34 584
7113.14 617
7113.93 522
7114.73 530
7115.52 481
7116.32 579
7117.12 569
7117.91 590
7118.71 504
7119.50 565
7120.30 644
7121.10 654
7121.89 568
7122.69 541
7123.49 519
7124.28 593
7125.08 536
7125.88 557
7126.67 574
7127.47 599
7128.27 635
7129.06 677
7129.86 591
7130.66 599
7131.45 654
7132.25 617
7133.05 608
7133.84 678
7134.64 597
7135.44 597
7136.23 611
7137.03 515
7137.83 483
7138.63 508
7139.42 505
7140.22 503
7141.02 481
7141.82 522
7142.61 540
7143.41 427
7144.21 469
7145.01 513
7145.80 466
7146.60 452
7147.40 449
7148.20 449
7148.99 457
7149.79 487
7150.59 482
7151.39 475
7152.19 490
7152.98 474
7153.78 511
7154.58 444
7155.38 479
7156.18 542
7156.98 475
7157.77 493
7158.57 453
7159.37 422
7160.17 442
7160.97 464
7161.77 441
7162.56 447
7163.36 401
7164.16 437
7164.96 363
7165.76 380
7166.56 394
7167.36 426
7168.16 394
7168.95 412
7169.75 436
7170.55 478
7171.35 448
7172.15 419
7172.95 462
7173.75 422
7174.55 378
7175.35 405
7176.15 397
7176.95 418
7177.75 410
7178.55 379
7179.35 396
7180.14 381
7180.94 386
7181.74 399
7182.54 399
7183.34 426
7184.14 397
7184.94 401
7185.74 435
7186.54 411
7187.34 388
7188.14 399
7188.94 390
7189.74 357
7190.54 359
7191.34 385
7192.14 386
7192.94 349
7193.74 357
7194.54 328
7195.35 323
7196.15 334
7196.95 403
7197.75 367
7198.55 403
7199.35 366
7200.15 341
7200.95 388
7201.75 390
7202.55 360
7203.35 385
7204.15 405
7204.95 383
7205.75 361
7206.56 339
7207.36 395
7208.16 374
7208.96 383
7209.76 344
7210.56 361
7211.36 353
7212.16 394
7212.97 333
7213.77 353
7214.57 358
7215.37 381
7216.17 385
7216.97 402
7217.78 379
7218.58 394
7219.38 452
7220.18 425
7220.98 407
7221.78 421
7222.59 391
7223.39 358
7224.19 332
7224.99 331
7225.79 404
7226.60 370
7227.40 354
7228.20 374
7229.00 372
7229.81 343
7230.61 337
7231.41 454
7232.21 467
7233.02 443
7233.82 393
7234.62 440
7235.42 393
7236.23 433
7237.03 459
7237.83 394
7238.63 395
7239.44 346
7240.24 350
7241.04 367
7241.85 355
7242.65 324
7243.45 409
7244.26 400
7245.06 373
7245.86 407
7246.67 377
7247.47 404
7248.27 376
7249.08 339
7249.88 410
7250.68 354
7251.49 399
7252.29 383
7253.09 357
7253.90 393
7254.70 344
7255.50 406
7256.31 453
7257.11 405
7257.92 459
7258.72 452
7259.52 506
7260.33 444
7261.13 434
7261.94 499
7262.74 500
7263.54 470
7264.35 427
7265.15 446
7265.96 470
7266.76 442
7267.57 404
7268.37 440
7269.18 475
7269.98 462
7270.78 431
7271.59 465
7272.39 421
7273.20 399
7274.00 412
7274.81 432
7275.61 465
7276.42 419
7277.22 522
7278.03 434
7278.83 513
7279.64 532
7280.44 532
7281.25 561
7282.05 635
7282.86 709
7283.66 761
7284.47 764
7285.28 784
7286.08 753
7286.89 776
7287.69 644
7288.50 640
7289.30 578
7290.11 538
7290.91 508
7291.72 427
7292.53 519
7293.33 485
7294.14 462
7294.94 494
7295.75 466
7296.56 478
7297.36 507
7298.17 540
7298.97 547
7299.78 496
7300.59 476
7301.39 495
7302.20 528
7303.01 518
7303.81 509
7304.62 512
7305.43 500
7306.23 502
7307.04 523
7307.85 592
7308.65 545
7309.46 560
7310.27 605
7311.07 606
7311.88 632
7312.69 659
7313.49 705
7314.30 813
7315.11 836
7315.91 966
7316.72 1122
7317.53 1250
7318.34 1144
7319.14 1303
7319.95 1174
7320.76 953
7321.57 833
7322.37 794
7323.18 710
7323.99 690
7324.80 658
7325.60 646
7326.41 655
7327.22 605
7328.03 590
7328.83 568
7329.64 612
7330.45 560
7331.26 552
7332.07 630
7332.87 546
7333.68 605
7334.49 599
7335.30 528
7336.11 635
7336.92 557
7337.72 577
7338.53 533
7339.34 567
7340.15 497
7340.96 480
7341.77 470
7342.57 478
7343.38 553
7344.19 517
7345.00 504
7345.81 517
7346.62 458
7347.43 464
7348.24 436
7349.05 438
7349.85 441
7350.66 418
7351.47 366
7352.28 421
7353.09 414
7353.90 416
7354.71 410
7355.52 385
7356.33 420
7357.14 353
7357.95 342
7358.76 370
7359.57 384
7360.38 407
7361.18 358
7361.99 327
7362.80 398
7363.61 434
7364.42 391
7365.23 403
7366.04 380
7366.85 414
7367.66 427
7368.47 420
7369.28 382
7370.09 379
7370.90 389
7371.71 410
7372.52 359
7373.33 318
7374.14 315
7374.96 362
7375.77 399
7376.58 389
7377.39 378
7378.20 399
7379.01 393
7379.82 408
7380.63 411
7381.44 348
7382.25 375
7383.06 375
7383.87 375
7384.68 397
7385.49 361
7386.31 384
7387.12 392
7387.93 357
7388.74 347
7389.55 383
7390.36 375
7391.17 341
7391.98 324
7392.79 363
7393.61 370
7394.42 364
7395.23 351
7396.04 335
7396.85 349
7397.66 313
7398.48 393
7399.29 346
7400.10 363
7400.91 342
7401.72 372
7402.53 366
7403.35 397
7404.16 332
7404.97 358
7405.78 366
7406.59 311
7407.41 365
7408.22 311
7409.03 362
7409.84 342
7410.66 311
7411.47 345
7412.28 329
7413.09 288
7413.91 299
7414.72 374
7415.53 410
7416.34 330
7417.16 295
7417.97 314
7418.78 344
7419.60 371
7420.41 349
7421.22 327
7422.03 324
7422.85 354
7423.66 398
7424.47 339
7425.29 354
7426.10 301
7426.91 345
7427.73 373
7428.54 319
7429.35 353
7430.17 382
7430.98 329
7431.79 360
7432.61 378
7433.42 364
7434.23 343
7435.05 345
7435.86 371
7436.67 363
7437.49 329
7438.30 348
7439.12 380
7439.93 345
7440.74 304
7441.56 327
7442.37 357
7443.19 356
7444.00 322
7444.82 341
7445.63 330
7446.44 307
7447.26 328
7448.07 311
7448.89 320
7449.70 337
7450.52 304
7451.33 299
7452.15 322
7452.96 319
7453.77 378
7454.59 353
7455.40 307
7456.22 330
7457.03 345
7457.85 361
7458.66 351
7459.48 314
7460.29 386
7461.11 337
7461.92 321
7462.74 334
7463.55 347
7464.37 361
7465.19 350
7466.00 400
7466.82 320
7467.63 332
7468.45 327
7469.26 334
7470.08 340
7470.89 339
7471.71 337
7472.53 351
7473.34 413
7474.16 344
7474.97 341
7475.79 359
7476.60 359
7477.42 331
7478.24 369
7479.05 393
7479.87 375
7480.69 369
7481.50 379
7482.32 377
7483.13 317
7483.95 353
7484.77 317
7485.58 329
7486.40 327
7487.22 368
7488.03 373
7488.85 346
7489.67 335
7490.48 339
7491.30 307
7492.12 298
7492.93 319
7493.75 311
7494.57 306
7495.38 278
7496.20 338
7497.02 370
7497.84 337
7498.65 344
7499.47 303
7500.29 327
7501.10 315
7501.92 308
7502.74 309
7503.56 355
7504.37 310
7505.19 326
7506.01 391
7506.83 362
7507.64 328
7508.46 352
7509.28 345
7510.10 303
7510.92 265
7511.73 335
7512.55 302
7513.37 300
7514.19 320
7515.01 293
7515.82 298
7516.64 292
7517.46 264
7518.28 321
7519.10 344
7519.91 292
7520.73 296
7521.55 292
7522.37 342
7523.19 328
7524.01 279
7524.83 296
7525.64 323
7526.46 289
7527.28 299
7528.10 283
7528.92 291
7529.74 297
7530.56 321
7531.38 314
7532.20 242
7533.01 266
7533.83 271
7534.65 264
7535.47 262
7536.29 308
7537.11 289
7537.93 300
7538.75 295
7539.57 338
7540.39 287
7541.21 293
7542.03 314
7542.85 315
7543.67 330
7544.49 345
7545.31 288
7546.12 296
7546.94 303
7547.76 298
7548.58 352
7549.40 326
7550.22 302
7551.04 278
7551.86 307
7552.68 289
7553.50 290
7554.33 337
7555.15 379
7555.97 349
7556.79 328
7557.61 316
7558.43 308
7559.25 369
7560.07 323
7560.89 302
7561.71 376
7562.53 344
7563.35 336
7564.17 300
7564.99 336
7565.81 396
7566.63 330
7567.45 328
7568.28 319
7569.10 365
7569.92 340
7570.74 335
7571.56 325
7572.38 320
7573.20 299
7574.02 320
7574.84 321
7575.67 298
7576.49 350
7577.31 353
7578.13 383
7578.95 327
7579.77 334
7580.60 370
7581.42 371
7582.24 360
7583.06 369
7583.88 344
7584.70 387
7585.53 360
7586.35 307
7587.17 360
7587.99 387
7588.81 373
7589.64 369
7590.46 405
7591.28 396
7592.10 356
7592.93 358
7593.75 404
7594.57 419
7595.39 412
7596.21 438
7597.04 430
7597.86 426
7598.68 427
7599.51 439
7600.33 490
7601.15 505
7601.97 552
7602.80 570
7603.62 606
7604.44 614
7605.27 523
7606.09 605
7606.91 567
7607.73 560
7608.56 535
7609.38 531
7610.20 473
7611.03 483
7611.85 484
7612.67 458
7613.50 501
7614.32 549
7615.14 560
7615.97 577
7616.79 567
7617.62 518
7618.44 621
7619.26 539
7620.09 544
7620.91 557
7621.73 517
7622.56 471
7623.38 567
7624.21 560
7625.03 537
7625.85 514
7626.68 535
7627.50 574
7628.33 645
7629.15 609
7629.98 694
7630.80 720
7631.62 665
7632.45 663
7633.27 674
7634.10 576
7634.92 545
7635.75 533
7636.57 532
7637.40 490
7638.22 425
7639.05 407
7639.87 385
7640.70 362
7641.52 357
7642.35 375
7643.17 402
7644.00 402
7644.82 385
7645.65 354
7646.47 358
7647.30 333
7648.12 366
7648.95 326
7649.77 319
7650.60 360
7651.42 296
7652.25 357
7653.07 356
7653.90 375
7654.73 327
7655.55 332
7656.38 357
7657.20 339
7658.03 314
7658.85 329
7659.68 305
7660.51 335
7661.33 338
7662.16 327
7662.98 348
7663.81 309
7664.64 362
7665.46 369
7666.29 301
7667.12 331
7667.94 352
7668.77 334
7669.59 299
7670.42 318
7671.25 315
7672.07 378
7672.90 333
7673.73 296
7674.55 304
7675.38 289
7676.21 257
7677.03 320
7677.86 305
7678.69 284
7679.52 293
7680.34 305
7681.17 338
7682.00 327
7682.82 292
7683.65 322
7684.48 331
7685.31 346
7686.13 341
7686.96 333
7687.79 314
7688.62 337
7689.44 297
7690.27 327
7691.10 365
7691.93 317
7692.75 322
7693.58 302
7694.41 308
7695.24 391
7696.07 376
7696.89 320
7697.72 359
7698.55 321
7699.38 305
7700.21 277
7701.03 279
7701.86 331
7702.69 283
7703.52 250
7704.35 306
7705.17 327
7706.00 290
7706.83 285
7707.66 311
7708.49 330
7709.32 289
7710.15 239
7710.97 284
7711.80 312
7712.63 283
7713.46 277
7714.29 310
7715.12 309
7715.95 256
7716.78 279
7717.61 216
7718.44 209
7719.26 256
7720.09 341
7720.92 320
7721.75 267
7722.58 310
7723.41 279
7724.24 288
7725.07 273
7725.90 303
7726.73 287
7727.56 256
7728.39 258
7729.22 233
7730.05 280
7730.88 303
7731.71 347
7732.54 318
7733.37 318
7734.20 291
7735.03 307
7735.86 295
7736.69 252
7737.52 316
7738.35 317
7739.18 305
7740.01 281
7740.84 286
7741.67 266
7742.50 274
7743.33 259
7744.16 260
7744.99 298
7745.82 299
7746.65 300
7747.48 341
7748.31 393
7749.14 299
7749.97 309
7750.80 290
7751.64 315
7752.47 299
7753.30 297
7754.13 286
7754.96 317
7755.79 223
7756.62 195
7757.45 244
7758.28 283
7759.12 230
7759.95 252
7760.78 256
7761.61 294
7762.44 349
7763.27 308
7764.10 261
7764.94 293
7765.77 281
7766.60 298
7767.43 230
7768.26 250
7769.09 249
7769.93 279
7770.76 289
7771.59 265
7772.42 301
7773.25 288
7774.09 308
7774.92 331
7775.75 281
7776.58 289
7777.41 256
7778.25 270
7779.08 298
7779.91 293
7780.74 268
7781.58 289
7782.41 295
7783.24 309
7784.07 259
7784.91 276
7785.74 283
7786.57 273
7787.41 257
7788.24 266
7789.07 297
7789.90 228
7790.74 287
7791.57 303
7792.40 344
7793.24 309
7794.07 295
7794.90 303
7795.74 262
7796.57 308
7797.40 341
7798.24 301
7799.07 343
7799.90 336
7800.74 309
7801.57 314
7802.40 330
7803.24 375
7804.07 340
7804.90 358
7805.74 342
7806.57 343
7807.41 345
7808.24 345
7809.07 341
7809.91 388
7810.74 381
7811.58 387
7812.41 430
7813.24 448
7814.08 447
7814.91 527
7815.75 478
7816.58 490
7817.42 508
7818.25 481
7819.09 433
7819.92 451
7820.75 461
7821.59 444
7822.42 464
7823.26 477
7824.09 535
7824.93 535
7825.76 530
7826.60 558
7827.43 528
7828.27 575
7829.10 542
7829.94 551
7830.77 455
7831.61 488
7832.44 472
7833.28 594
7834.11 553
7834.95 602
7835.78 540
7836.62 534
7837.46 499
7838.29 450
7839.13 426
7839.96 479
7840.80 471
7841.63 436
7842.47 429
7843.31 406
7844.14 445
7844.98 356
7845.81 381
7846.65 407
7847.48 391
7848.32 362
7849.16 422
7849.99 387
7850.83 411
7851.67 353
7852.50 361
7853.34 456
7854.17 448
7855.01 522
7855.85 514
7856.68 434
7857.52 463
7858.36 519
7859.19 502
7860.03 476
7860.87 490
7861.70 449
7862.54 470
7863.38 443
7864.21 400
7865.05 379
7865.89 400
7866.73 503
7867.56 470
7868.40 456
7869.24 483
7870.07 437
7870.91 461
7871.75 491
7872.59 563
7873.42 541
7874.26 546
7875.10 641
7875.94 618
7876.77 641
7877.61 686
7878.45 725
7879.29 634
7880.12 645
7880.96 567
7881.80 545
7882.64 560
7883.48 510
7884.31 465
7885.15 449
7885.99 535
7886.83 546
7887.67 534
7888.50 533
7889.34 545
7890.18 504
7891.02 542
7891.86 520
7892.70 479
7893.53 484
7894.37 471
7895.21 439
7896.05 481
7896.89 494
7897.73 464
7898.57 418
7899.41 484
7900.24 402
7901.08 425
7901.92 413
7902.76 354
7903.60 399
7904.44 396
7905.28 393
7906.12 325
7906.96 318
7907.80 353
7908.63 400
7909.47 398
7910.31 397
7911.15 389
7911.99 367
7912.83 376
7913.67 349
7914.51 386
7915.35 332
7916.19 390
7917.03 421
7917.87 421
7918.71 435
7919.55 376
7920.39 388
7921.23 433
7922.07 391
7922.91 408
7923.75 289
7924.59 346
7925.43 328
7926.27 338
7927.11 331
7927.95 320
7928.79 333
7929.63 342
7930.47 320
7931.31 352
7932.15 307
7932.99 305
7933.83 280
7934.67 310
7935.52 356
7936.36 308
7937.20 400
7938.04 381
7938.88 326
7939.72 340
7940.56 306
7941.40 373
7942.24 373
7943.08 316
7943.92 346
7944.77 337
7945.61 330
7946.45 336
7947.29 360
7948.13 371
7948.97 363
7949.81 368
7950.66 412
7951.50 426
7952.34 386
7953.18 403
7954.02 432
7954.86 410
7955.71 419
7956.55 383
7957.39 360
7958.23 375
7959.07 402
7959.92 387
7960.76 332
7961.60 439
7962.44 437
7963.28 469
7964.13 435
7964.97 465
7965.81 572
7966.65 541
7967.50 524
7968.34 498
7969.18 484
7970.02 468
7970.87 452
7971.71 387
7972.55 358
7973.39 386
7974.24 438
7975.08 437
7975.92 377
7976.76 334
7977.61 336
7978.45 340
7979.29 377
7980.14 362
7980.98 347
7981.82 316
7982.67 326
7983.51 330
7984.35 323
7985.20 378
7986.04 399
7986.88 327
7987.73 322
7988.57 311
7989.41 269
7990.26 269
7991.10 343
7991.94 313
7992.79 281
7993.63 284
7994.48 249
7995.32 260
7996.16 287
7997.01 306
7997.85 296
7998.70 277
7999.54 287
8000.38 256
8001.23 272
8002.07 244
8002.92 244
8003.76 252
8004.61 237
8005.45 246
8006.29 234
8007.14 271
8007.98 287
8008.83 272
8009.67 272
8010.52 222
8011.36 244
8012.21 270
8013.05 253
8013.90 234
8014.74 292
8015.59 279
8016.43 253
8017.28 268
8018.12 305
8018.97 277
8019.81 256
8020.66 262
8021.50 236
8022.35 218
8023.19 265
8024.04 299
8024.88 241
8025.73 269
8026.57 241
8027.42 272
8028.27 245
8029.11 237
8029.96 283
8030.80 284
8031.65 258
8032.49 238
8033.34 224
8034.19 179
8035.03 236
8035.88 273
8036.72 305
8037.57 271
8038.42 264
8039.26 286
8040.11 289
8040.96 277
8041.80 285
8042.65 285
8043.49 266
8044.34 288
8045.19 233
8046.03 221
8046.88 242
8047.73 257
8048.57 268
8049.42 261
8050.27 258
8051.11 285
8051.96 268
8052.81 258
8053.66 254
8054.50 253
8055.35 222
8056.20 215
8057.04 234
8057.89 199
8058.74 227
8059.59 264
8060.43 237
8061.28 265
8062.13 291
8062.97 266
8063.82 265
8064.67 245
8065.52 251
8066.37 212
8067.21 233
8068.06 300
8068.91 202
8069.76 227
8070.60 260
8071.45 279
8072.30 304
8073.15 253
8074.00 273
8074.84 260
8075.69 253
8076.54 229
8077.39 203
8078.24 242
8079.08 269
8079.93 273
8080.78 242
8081.63 255
8082.48 248
8083.33 256
8084.18 218
8085.02 207
8085.87 233
8086.72 236
8087.57 221
8088.42 200
8089.27 235
8090.12 254
8090.97 285
8091.81 213
8092.66 212
8093.51 244
8094.36 238
8095.21 258
8096.06 247
8096.91 242
8097.76 213
8098.61 220
8099.46 238
8100.31 230
8101.16 197
8102.01 212
8102.86 256
8103.71 235
8104.55 230
8105.40 206
8106.25 200
8107.10 232
8107.95 252
8108.80 237
8109.65 292
8110.50 310
8111.35 217
8112.20 281
8113.05 248
8113.90 235
8114.75 250
8115.60 252
8116.45 283
8117.30 253
8118.16 276
8119.01 284
8119.86 280
8120.71 292
8121.56 224
8122.41 275
8123.26 262
8124.11 257
8124.96 272
8125.81 279
8126.66 266
8127.51 265
8128.36 247
8129.21 198
8130.06 251
8130.92 255
8131.77 226
8132.62 275
8133.47 328
8134.32 249
8135.17 260
8136.02 240
8136.87 254
8137.73 299
8138.58 321
8139.43 250
8140.28 294
8141.13 311
8141.98 315
8142.83 314
8143.69 275
8144.54 268
8145.39 319
8146.24 328
8147.09 278
8147.95 271
8148.80 310
8149.65 307
8150.50 340
8151.35 391
8152.21 407
8153.06 437
8153.91 479
8154.76 411
8155.61 467
8156.47 423
8157.32 391
8158.17 313
8159.02 323
8159.88 360
8160.73 332
8161.58 297
8162.44 328
8163.29 325
8164.14 321
8164.99 290
8165.85 265
8166.70 290
8167.55 263
8168.41 230
8169.26 292
8170.11 303
8170.96 307
8171.82 280
8172.67 318
8173.52 236
8174.38 276
8175.23 311
8176.08 297
8176.94 271
8177.79 229
8178.64 216
8179.50 238
8180.35 291
8181.21 276
8182.06 225
8182.91 274
8183.77 257
8184.62 260
8185.47 271
8186.33 276
8187.18 215
8188.04 233
8188.89 279
8189.74 272
8190.60 261
8191.45 228
8192.31 211
8193.16 210
8194.02 234
8194.87 201
8195.72 239
8196.58 248
8197.43 201
8198.29 185
8199.14 218
8200.00 246
8200.85 275
8201.71 246
8202.56 180
8203.42 194
8204.27 257
8205.13 263
8205.98 230
8206.84 213
8207.69 262
8208.55 278
8209.40 260
8210.26 266
8211.11 241
8211.97 178
8212.82 251
8213.68 208
8214.53 230
8215.39 300
8216.24 265
8217.10 231
8217.96 217
8218.81 231
8219.67 218
8220.52 232
8221.38 252
8222.23 234
8223.09 268
8223.95 248
8224.80 271
8225.66 284
8226.51 298
8227.37 287
8228.23 237
8229.08 241
8229.94 245
8230.79 253
8231.65 217
8232.51 208
8233.36 233
8234.22 229
8235.08 242
8235.93 240
8236.79 235
8237.65 238
8238.50 235
8239.36 232
8240.22 199
8241.07 197
8241.93 206
8242.79 222
8243.64 236
8244.50 191
8245.36 235
8246.21 221
8247.07 202
8247.93 197
8248.79 188
8249.64 238
8250.50 250
8251.36 209
8252.22 213
8253.07 242
8253.93 214
8254.79 196
8255.65 223
8256.50 234
8257.36 203
8258.22 225
8259.08 216
8259.93 200
8260.79 218
8261.65 203
8262.51 188
8263.37 242
8264.22 264
8265.08 236
8265.94 220
8266.80 238
8267.66 248
8268.51 232
8269.37 215
8270.23 285
8271.09 266
8271.95 294
8272.81 232
8273.66 238
8274.52 242
8275.38 220
8276.24 218
8277.10 276
8277.96 235
8278.82 223
8279.67 231
8280.53 254
8281.39 235
8282.25 232
8283.11 226
8283.97 254
8284.83 232
8285.69 216
8286.55 254
8287.41 261
8288.27 266
8289.12 273
8289.98 270
8290.84 298
8291.70 303
8292.56 329
8293.42 293
8294.28 317
8295.14 288
8296.00 294
8296.86 317
8297.72 260
8298.58 259
8299.44 293
8300.30 256
8301.16 275
8302.02 221
8302.88 242
8303.74 283
8304.60 281
8305.46 276
8306.32 236
8307.18 234
8308.04 251
8308.90 275
8309.76 293
8310.62 272
8311.48 274
8312.34 256
8313.20 312
8314.06 290
8314.92 216
8315.78 233
8316.65 250
8317.51 265
8318.37 224
8319.23 227
8320.09 207
8320.95 233
8321.81 263
8322.67 240
8323.53 249
8324.39 232
8325.26 205
8326.12 219
8326.98 236
8327.84 280
8328.70 253
8329.56 226
8330.42 265
8331.28 285
8332.15 221
8333.01 217
8333.87 250
8334.73 272
8335.59 242
8336.45 234
8337.32 234
8338.18 229
8339.04 207
8339.90 214
8340.76 227
8341.63 237
8342.49 258
8343.35 275
8344.21 193
8345.07 208
8345.94 211
8346.80 269
8347.66 224
8348.52 254
8349.39 254
8350.25 238
8351.11 219
8351.97 247
8352.84 279
8353.70 246
8354.56 252
8355.42 233
8356.29 237
8357.15 222
8358.01 247
8358.88 285
8359.74 291
8360.60 229
8361.46 220
8362.33 207
8363.19 240
8364.05 245
8364.92 251
8365.78 240
8366.64 240
8367.51 204
8368.37 246
8369.23 275
8370.10 217
8370.96 238
8371.82 238
8372.69 222
8373.55 222
8374.42 239
8375.28 220
8376.14 249
8377.01 255
8377.87 215
8378.73 219
8379.60 227
8380.46 247
8381.33 233
8382.19 245
8383.06 219
8383.92 238
8384.78 214
8385.65 251
8386.51 224
8387.38 195
8388.24 268
8389.11 271
8389.97 217
8390.83 242
8391.70 261
8392.56 262
8393.43 230
8394.29 230
8395.16 224
8396.02 239
8396.89 209
8397.75 212
8398.62 217
8399.48 229
8400.35 251
8401.21 244
8402.08 214
8402.94 239
8403.81 240
8404.67 213
8405.54 268
8406.40 314
8407.27 281
8408.14 244
8409.00 281
8409.87 287
8410.73 232
8411.60 281
8412.46 259
8413.33 303
8414.19 255
8415.06 252
8415.93 234
8416.79 283
8417.66 302
8418.52 295
8419.39 244
8420.26 320
8421.12 257
8421.99 259
8422.85 266
8423.72 282
8424.59 303
8425.45 319
8426.32 338
8427.19 293
8428.05 336
8428.92 323
8429.79 320
8430.65 309
8431.52 323
8432.39 322
8433.25 311
8434.12 326
8434.99 371
8435.85 347
8436.72 358
8437.59 397
8438.45 399
8439.32 445
8440.19 484
8441.06 486
8441.92 480
8442.79 483
8443.66 451
8444.52 418
8445.39 484
8446.26 496
8447.13 453
8447.99 461
8448.86 558
8449.73 548
8450.60 483
8451.47 442
8452.33 409
8453.20 436
8454.07 423
8454.94 440
8455.80 467
8456.67 476
8457.54 501
8458.41 520
8459.28 430
8460.14 390
8461.01 433
8461.88 413
8462.75 401
8463.62 480
8464.49 515
8465.35 538
8466.22 645
8467.09 851
8467.96 1015
8468.83 1144
8469.70 1243
8470.57 1165
8471.43 1208
8472.30 1006
8473.17 917
8474.04 777
8474.91 759
8475.78 558
8476.65 482
8477.52 442
8478.39 420
8479.25 356
8480.12 363
8480.99 345
8481.86 318
8482.73 331
8483.60 351
8484.47 328
8485.34 359
8486.21 310
8487.08 300
8487.95 313
8488.82 313
8489.69 301
8490.56 287
8491.43 285
8492.30 252
8493.17 298
8494.04 272
8494.91 320
8495.78 275
8496.65 315
8497.52 347
8498.39 269
8499.26 283
8500.13 313
8501.00 305
8501.87 338
8502.74 302
8503.61 325
8504.48 308
8505.35 298
8506.22 320
8507.09 310
8507.96 298
8508.83 336
8509.70 343
8510.57 377
8511.44 377
8512.31 324
8513.19 366
8514.06 353
8514.93 324
8515.80 351
8516.67 314
8517.54 315
8518.41 327
8519.28 328
8520.15 331
8521.03 341
8521.90 302
8522.77 323
8523.64 304
8524.51 309
8525.38 355
8526.25 338
8527.13 374
8528.00 331
8528.87 336
8529.74 401
8530.61 391
8531.48 356
8532.36 353
8533.23 353
8534.10 396
8534.97 376
8535.84 322
8536.72 379
8537.59 359
8538.46 375
8539.33 375
8540.20 336
8541.08 356
8541.95 356
8542.82 318
8543.69 333
8544.57 384
8545.44 359
8546.31 370
8547.18 382
8548.06 410
8548.93 392
8549.80 408
8550.67 458
8551.55 503
8552.42 499
8553.29 478
8554.17 497
8555.04 488
8555.91 465
8556.79 461
8557.66 392
8558.53 363
8559.41 366
8560.28 378
8561.15 363
8562.03 389
8562.90 362
8563.77 357
8564.65 305
8565.52 291
8566.39 407
8567.27 346
8568.14 339
8569.01 300
8569.89 287
8570.76 306
8571.64 340
8572.51 303
8573.38 276
8574.26 283
8575.13 279
8576.01 264
8576.88 343
8577.75 314
8578.63 319
8579.50 329
8580.38 346
8581.25 347
8582.12 353
8583.00 368
8583.87 373
8584.75 326
8585.62 319
8586.50 332
8587.37 295
8588.25 307
8589.12 306
8590.00 312
8590.87 337
8591.75 340
8592.62 332
8593.50 338
8594.37 342
8595.25 326
8596.12 363
8597.00 361
8597.87 340
8598.75 351
8599.62 325
8600.50 346
8601.37 326
8602.25 380
8603.12 364
8604.00 320
8604.87 335
8605.75 355
8606.63 379
8607.50 369
8608.38 356
8609.25 336
8610.13 379
8611.01 384
8611.88 396
8612.76 375
8613.63 366
8614.51 363
8615.39 399
8616.26 398
8617.14 427
8618.01 389
8618.89 390
8619.77 387
8620.64 361
8621.52 416
8622.40 398
8623.27 430
8624.15 435
8625.03 400
8625.90 512
8626.78 510
8627.66 483
8628.53 487
8629.41 503
8630.29 465
8631.16 517
8632.04 531
8632.92 489
8633.79 521
8634.67 533
8635.55 576
8636.42 561
8637.30 564
8638.18 601
8639.06 585
8639.93 566
8640.81 599
8641.69 551
8642.57 596
8643.44 611
8644.32 617
8645.20 593
8646.08 631
8646.95 662
8647.83 661
8648.71 657
8649.59 694
8650.47 671
8651.34 656
8652.22 693
8653.10 704
8653.98 695
8654.86 740
8655.73 757
8656.61 716
8657.49 782
8658.37 693
8659.25 671
8660.13 749
8661.00 794
8661.88 690
8662.76 742
8663.64 694
8664.52 695
8665.40 845
8666.27 851
8667.15 832
8668.03 929
8668.91 1000
8669.79 1077
8670.67 1159
8671.55 1296
8672.43 1505
8673.31 1511
8674.19 1628
8675.06 1713
8675.94 1656
8676.82 1466
8677.70 1427
8678.58 1360
8679.46 1249
8680.34 1134
8681.22 1016
8682.10 1033
8682.98 982
8683.86 973
8684.74 1037
8685.62 1041
8686.50 1294
8687.38 1507
8688.26 1697
8689.14 2135
8690.02 2564
8690.90 3009
8691.78 3375
8692.66 3392
8693.54 3314
8694.42 3130
8695.30 2656
8696.18 2246
8697.06 1939
8697.94 1444
8698.82 1247
8699.70 1090
8700.58 986
8701.46 843
8702.34 785
8703.22 678
8704.10 656
8704.98 640
8705.86 619
8706.74 590
8707.62 618
8708.50 590
8709.39 565
8710.27 585
8711.15 572
8712.03 557
8712.91 535
8713.79 551
8714.67 526
8715.55 466
8716.43 441
8717.32 497
8718.20 495
8719.08 500
8719.96 528
8720.84 611
8721.72 496
8722.60 534
8723.49 464
8724.37 495
8725.25 498
8726.13 450
8727.01 450
8727.89 520
8728.78 472
8729.66 510
8730.54 574
8731.42 485
8732.30 479
8733.19 485
8734.07 491
8734.95 473
8735.83 467
8736.71 501
8737.60 424
8738.48 404
8739.36 411
8740.24 458
8741.13 429
8742.01 445
8742.89 459
8743.77 468
8744.66 476
8745.54 448
8746.42 425
8747.31 461
8748.19 471
8749.07 514
8749.95 487
8750.84 517
8751.72 485
8752.60 475
8753.49 465
8754.37 502
8755.25 568
8756.14 575
8757.02 526
8757.90 525
8758.79 493
8759.67 544
8760.55 608
8761.44 538
8762.32 527
8763.20 511
8764.09 586
8764.97 510
8765.85 530
8766.74 560
8767.62 536
8768.51 517
8769.39 536
8770.27 579
8771.16 494
8772.04 484
8772.93 452
8773.81 499
8774.69 497
8775.58 430
8776.46 433
8777.35 510
8778.23 443
8779.12 430
8780.00 383
8780.88 451
8781.77 456
8782.65 404
8783.54 431
8784.42 444
8785.31 405
8786.19 352
8787.08 358
8787.96 402
8788.85 411
8789.73 382
8790.62 377
8791.50 380
8792.39 416
8793.27 405
8794.16 408
8795.04 333
8795.93 343
8796.81 387
8797.70 405
8798.58 394
8799.47 377
8800.35 367
8801.24 417
8802.13 409
8803.01 377
8803.90 416
8804.78 396
8805.67 396
8806.55 468
8807.44 421
8808.33 343
8809.21 334
8810.10 342
8810.98 308
8811.87 324
8812.76 320
8813.64 314
8814.53 389
8815.41 324
8816.30 329
8817.19 334
8818.07 343
8818.96 314
8819.85 282
8820.73 327
8821.62 309
8822.51 320
8823.39 326
8824.28 305
8825.17 297
8826.05 286
8826.94 302
8827.83 337
8828.71 337
8829.60 317
8830.49 328
8831.37 300
8832.26 333
8833.15 309
8834.04 252
8834.92 274
8835.81 327
8836.70 305
8837.58 317
8838.47 340
8839.36 296
8840.25 322
8841.13 288
8842.02 276
8842.91 311
8843.80 292
8844.69 328
8845.57 293
8846.46 298
8847.35 261
8848.24 295
8849.12 241
8850.01 254
8850.90 236
8851.79 274
8852.68 271
8853.56 235
8854.45 272
8855.34 233
8856.23 255
8857.12 318
8858.01 296
8858.89 248
8859.78 280
8860.67 261
8861.56 278
8862.45 264
8863.34 268
8864.23 282
8865.12 306
8866.00 276
8866.89 243
8867.78 261
8868.67 227
8869.56 228
8870.45 214
8871.34 262
8872.23 234
8873.12 249
8874.00 263
8874.89 246
8875.78 235
8876.67 222
8877.56 247
8878.45 226
8879.34 202
8880.23 207
8881.12 248
8882.01 262
8882.90 242
8883.79 197
8884.68 251
8885.57 208
8886.46 284
8887.35 236
8888.24 215
8889.13 222
8890.02 221
8890.91 214
8891.80 232
8892.69 266
8893.58 237
8894.47 222
8895.36 232
8896.25 214
8897.14 219
8898.03 216
8898.92 210
8899.81 222
8900.70 217
8901.59 185
8902.48 200
8903.37 218
8904.26 192
8905.15 226
8906.05 210
8906.94 207
8907.83 203
8908.72 190
8909.61 196
8910.50 263
8911.39 242
8912.28 201
8913.17 210
8914.06 235
8914.96 234
8915.85 182
8916.74 187
8917.63 201
8918.52 211
8919.41 183
8920.30 194
8921.20 228
8922.09 266
8922.98 179
8923.87 212
8924.76 196
8925.65 199
8926.55 202
8927.44 183
8928.33 219
8929.22 181
8930.11 190
8931.01 214
8931.90 191
8932.79 220
8933.68 187
8934.57 202
8935.47 152
8936.36 177
8937.25 188
8938.14 167
8939.04 172
8939.93 216
8940.82 208
8941.71 204
8942.61 192
8943.50 182
8944.39 187
8945.28 177
8946.18 179
8947.07 172
8947.96 168
8948.86 187
8949.75 186
8950.64 173
8951.54 206
8952.43 189
8953.32 201
8954.21 236
8955.11 214
8956.00 180
8956.89 194
8957.79 178
8958.68 217
8959.57 190
8960.47 185
8961.36 213
8962.26 233
8963.15 199
8964.04 186
8964.94 161
8965.83 220
8966.72 250
8967.62 224
8968.51 206
8969.41 177
8970.30 247
8971.19 214
8972.09 179
8972.98 220
8973.88 210
8974.77 216
8975.67 236
8976.56 200
8977.45 233
8978.35 195
8979.24 206
8980.14 190
8981.03 208
8981.93 216
8982.82 217
8983.72 222
8984.61 220
8985.51 212
8986.40 173
8987.29 196
8988.19 203
8989.08 210
8989.98 191
8990.87 236
8991.77 179
8992.66 194
8993.56 211
8994.46 252
8995.35 212
8996.25 210
8997.14 214
8998.04 205
8998.93 200
8999.83 268
9000.72 180
9001.62 169
9002.51 172
9003.41 219
9004.31 186
9005.20 191
9006.10 181
9006.99 211
9007.89 235
9008.78 224
9009.68 211
9010.58 199
9011.47 215
9012.37 194
9013.27 182
9014.16 173
9015.06 196
9015.95 186
9016.85 186
9017.75 208
9018.64 183
9019.54 189
9020.44 183
9021.33 212
9022.23 233
9023.13 223
9024.02 157
9024.92 163
9025.82 160
9026.71 168
9027.61 147
9028.51 172
9029.40 204
9030.30 169
9031.20 180
9032.09 198
9032.99 213
9033.89 224
9034.79 212
9035.68 197
9036.58 184
9037.48 220
9038.38 182
9039.27 206
9040.17 169
9041.07 187
9041.97 178
9042.86 199
9043.76 202
9044.66 195
9045.56 232
9046.45 214
9047.35 211
9048.25 188
9049.15 208
9050.05 173
9050.94 178
9051.84 218
9052.74 222
9053.64 221
9054.54 204
9055.44 237
9056.33 203
9057.23 203
9058.13 207
9059.03 229
9059.93 184
9060.83 222
9061.72 258
9062.62 216
9063.52 234
9064.42 234
9065.32 212
9066.22 197
9067.12 230
9068.02 242
9068.91 188
9069.81 200
9070.71 192
9071.61 237
9072.51 196
9073.41 190
9074.31 200
9075.21 188
9076.11 208
9077.01 248
9077.91 255
9078.81 199
9079.71 219
9080.60 216
9081.50 205
9082.40 189
9083.30 222
9084.20 215
9085.10 241
9086.00 254
9086.90 229
9087.80 227
9088.70 195
9089.60 227
9090.50 236
9091.40 268
9092.30 234
9093.20 226
9094.10 259
9095.00 190
9095.90 226
9096.80 219
9097.70 236
9098.60 206
9099.50 187
9100.41 213
9101.31 212
9102.21 192
9103.11 215
9104.01 201
9104.91 209
9105.81 194
9106.71 186
9107.61 171
9108.51 195
9109.41 194
9110.31 201
9111.21 166
9112.12 172
9113.02 167
9113.92 179
9114.82 181
9115.72 189
9116.62 187
9117.52 236
9118.42 192
9119.33 176
9120.23 173
9121.13 209
9122.03 194
9122.93 186
9123.83 180
9124.74 204
9125.64 209
9126.54 210
9127.44 199
9128.34 222
9129.24 196
9130.15 183
9131.05 183
9131.95 196
9132.85 217
9133.75 210
9134.66 189
9135.56 204
9136.46 199
9137.36 178
9138.27 228
9139.17 202
9140.07 186
9140.97 220
9141.88 186
9142.78 181
9143.68 189
9144.58 198
9145.49 191
9146.39 181
9147.29 199
9148.20 209
9149.10 224
9150.00 182
9150.90 198
9151.81 174
9152.71 158
9153.61 192
9154.52 187
9155.42 209
9156.32 197
9157.23 222
9158.13 204
9159.03 216
9159.94 175
9160.84 198
9161.74 207
9162.65 179
9163.55 205
9164.45 180
9165.36 180
9166.26 164
9167.17 165
9168.07 200
9168.97 169
9169.88 199
9170.78 169
9171.69 188
9172.59 197
9173.49 195
9174.40 177
9175.30 203
9176.21 192
9177.11 191
9178.01 175
9178.92 184
9179.82 183
9180.73 215
9181.63 255
9182.54 262
9183.44 175
9184.35 212
9185.25 162
9186.16 185
9187.06 175
9187.97 157
9188.87 186
9189.78 198
9190.68 157
9191.59 155
9192.49 186
9193.40 200
9194.30 179
9195.21 202
9196.11 195
9197.02 243
9197.92 244
9198.83 189
9199.73 190
9200.64 231
9201.54 244
9202.45 230
9203.35 185
9204.26 201
9205.17 209
9206.07 212
9206.98 186
9207.88 180
9208.79 179
9209.69 178
9210.60 203
9211.51 173
9212.41 177
9213.32 160
9214.22 198
9215.13 198
9216.04 205
9216.94 199
9217.85 167
9218.76 193
9219.66 204
9220.57 183
9221.48 171
9222.38 193
9223.29 197
9224.20 220
9225.10 205
9226.01 181
9226.92 189
9227.82 220
9228.73 183
9229.64 154
9230.54 185
9231.45 215
9232.36 203
9233.26 185
9234.17 176
9235.08 194
9235.99 207
9236.89 185
9237.80 190
9238.71 187
9239.61 181
9240.52 164
9241.43 182
9242.34 195
9243.24 174
9244.15 176
9245.06 173
9245.97 197
9246.88 204
9247.78 200
9248.69 219
9249.60 157
9250.51 150
9251.41 156
9252.32 183
9253.23 188
9254.14 172
9255.05 198
9255.96 162
9256.86 156
9257.77 199
9258.68 166
9259.59 183
9260.50 216
9261.41 180
9262.31 145
9263.22 163
9264.13 182
9265.04 244
9265.95 209
9266.86 172
9267.77 165
9268.67 186
9269.58 174
9270.49 201
9271.40 200
9272.31 191
9273.22 197
9274.13 170
9275.04 162
9275.95 194
9276.86 169
9277.76 178
9278.67 150
9279.58 156
9280.49 180
9281.40 175
9282.31 154
9283.22 153
9284.13 178
9285.04 179
9285.95 191
9286.86 137
9287.77 182
9288.68 180
9289.59 195
9290.50 175
9291.41 209
9292.32 210
9293.23 196
9294.14 203
9295.05 206
9295.96 167
9296.87 191
9297.78 190
9298.69 196
9299.60 204
9300.51 195
9301.42 194
9302.33 213
9303.24 200
9304.15 232
9305.06 221
9305.97 215
9306.88 220
9307.80 234
9308.71 257
9309.62 255
9310.53 237
9311.44 188
9312.35 219
9313.26 193
9314.17 206
9315.08 187
9315.99 223
9316.91 191
9317.82 167
9318.73 194
9319.64 186
9320.55 164
9321.46 185
9322.37 158
9323.28 169
9324.20 198
9325.11 249
9326.02 195
9326.93 183
9327.84 193
9328.75 173
9329.67 181
9330.58 181
9331.49 208
9332.40 221
9333.31 194
9334.23 183
9335.14 186
9336.05 162
9336.96 173
9337.87 172
9338.79 164
9339.70 161
9340.61 145
9341.52 166
9342.44 181
9343.35 176
9344.26 183
9345.17 187
9346.09 178
9347.00 172
9347.91 184
9348.82 199
9349.74 153
9350.65 171
9351.56 162
9352.48 163
9353.39 198
9354.30 202
9355.21 195
9356.13 186
9357.04 187
9357.95 187
9358.87 171
9359.78 183
9360.69 180
9361.61 156
9362.52 150
9363.43 146
9364.35 160
9365.26 162
9366.18 171
9367.09 197
9368.00 188
9368.92 175
9369.83 182
9370.74 179
9371.66 175
9372.57 160
9373.49 157
9374.40 210
9375.31 209
9376.23 198
9377.14 151
9378.06 202
9378.97 186
9379.88 170
9380.80 140
9381.71 149
9382.63 189
9383.54 169
9384.46 167
9385.37 167
9386.29 214
9387.20 210
9388.11 193
9389.03 166
9389.94 185
9390.86 242
9391.77 200
9392.69 198
9393.60 239
9394.52 223
9395.43 222
9396.35 264
9397.26 246
9398.18 208
9399.09 183
9400.01 184
9400.92 215
9401.84 179
9402.76 187
9403.67 186
9404.59 182
9405.50 212
9406.42 204
9407.33 197
9408.25 188
9409.16 175
9410.08 178
9411.00 166
9411.91 190
9412.83 170
9413.74 170
9414.66 204
9415.58 199
9416.49 189
9417.41 205
9418.32 203
9419.24 201
9420.16 208
9421.07 194
9421.99 206
9422.91 184
9423.82 195
9424.74 202
9425.65 170
9426.57 173
9427.49 174
9428.40 180
9429.32 193
9430.24 192
9431.15 179
9432.07 159
9432.99 171
9433.90 195
9434.82 203
9435.74 204
9436.66 191
9437.57 191
9438.49 237
9439.41 205
9440.32 197
9441.24 248
9442.16 213
9443.08 222
9443.99 178
9444.91 195
9445.83 201
9446.75 201
9447.66 223
9448.58 174
9449.50 206
9450.42 210
9451.33 263
9452.25 259
9453.17 262
9454.09 253
9455.01 275
9455.92 276
9456.84 282
9457.76 258
9458.68 225
9459.60 217
9460.51 236
9461.43 190
9462.35 203
9463.27 196
9464.19 226
9465.11 217
9466.02 215
9466.94 197
9467.86 196
9468.78 218
9469.70 215
9470.62 230
9471.54 226
9472.46 255
9473.37 229
9474.29 205
9475.21 232
9476.13 223
9477.05 190
9477.97 198
9478.89 218
9479.81 196
9480.73 225
9481.65 258
9482.56 228
9483.48 268
9484.40 241
9485.32 223
9486.24 244
9487.16 275
9488.08 240
9489.00 209
9489.92 211
9490.84 177
9491.76 245
9492.68 253
9493.60 205
9494.52 195
9495.44 228
9496.36 231
9497.28 192
9498.20 173
9499.12 209
9500.04 195
9500.96 231
9501.88 230
9502.80 177
9503.72 189
9504.64 195
9505.56 215
9506.48 225
9507.40 205
9508.32 223
9509.24 235
9510.16 210
9511.08 239
9512.00 263
9512.93 207
9513.85 226
9514.77 247
9515.69 233
9516.61 264
9517.53 253
9518.45 209
9519.37 211
9520.29 248
9521.21 215
9522.14 232
9523.06 221
9523.98 244
9524.90 256
9525.82 269
9526.74 251
9527.66 280
9528.59 306
9529.51 345
9530.43 317
9531.35 338
9532.27 309
9533.19 359
9534.11 296
9535.04 291
9535.96 307
9536.88 256
9537.80 226
9538.72 279
9539.65 288
9540.57 294
9541.49 268
9542.41 220
9543.34 261
9544.26 252
9545.18 258
9546.10 267
9547.02 235
9547.95 243
9548.87 254
9549.79 266
9550.71 236
9551.64 225
9552.56 275
9553.48 247
9554.41 242
9555.33 200
9556.25 282
9557.17 324
9558.10 278
9559.02 286
9559.94 296
9560.87 283
9561.79 293
9562.71 291
9563.64 243
9564.56 235
9565.48 247
9566.41 263
9567.33 291
9568.25 284
9569.18 257
9570.10 281
9571.02 252
9571.95 267
9572.87 260
9573.79 292
9574.72 254
9575.64 265
9576.56 283
9577.49 265
9578.41 269
9579.34 237
9580.26 273
9581.18 244
9582.11 274
9583.03 273
9583.96 289
9584.88 270
9585.81 269
9586.73 274
9587.65 258
9588.58 294
9589.50 324
9590.43 258
9591.35 244
9592.28 294
9593.20 309
9594.13 300
9595.05 294
9595.98 283
9596.90 287
9597.83 277
9598.75 286
9599.68 270
9600.60 289
9601.53 269
9602.45 301
9603.38 286
9604.30 311
9605.23 277
9606.15 303
9607.08 340
9608.00 331
9608.93 323
9609.85 296
9610.78 316
9611.70 327
9612.63 332
9613.55 321
9614.48 359
9615.41 348
9616.33 351
9617.26 327
9618.18 383
9619.11 353
9620.04 392
9620.96 361
9621.89 359
9622.81 337
9623.74 373
9624.67 419
9625.59 406
9626.52 426
9627.44 387
9628.37 347
9629.30 369
9630.22 367
9631.15 400
9632.08 406
9633.00 405
9633.93 399
9634.86 428
9635.78 409
9636.71 423
9637.64 455
9638.56 436
9639.49 427
9640.42 434
9641.34 416
9642.27 445
9643.20 462
9644.13 472
9645.05 480
9645.98 473
9646.91 538
9647.83 584
9648.76 507
9649.69 578
9650.62 547
9651.54 560
9652.47 523
9653.40 574
9654.33 622
9655.25 561
9656.18 535
9657.11 573
9658.04 563
9658.96 549
9659.89 538
9660.82 609
9661.75 534
9662.68 516
9663.60 591
9664.53 565
9665.46 643
9666.39 694
9667.32 697
9668.25 639
9669.17 676
9670.10 678
9671.03 642
9671.96 707
9672.89 742
9673.82 717
9674.74 732
9675.67 675
9676.60 674
9677.53 653
9678.46 692
9679.39 732
9680.32 775
9681.25 798
9682.17 743
9683.10 812
9684.03 880
9684.96 750
9685.89 763
9686.82 793
9687.75 826
9688.68 788
9689.61 821
9690.54 853
9691.47 854
9692.40 922
9693.33 950
9694.25 1056
9695.18 1159
9696.11 1268
9697.04 1353
9697.97 1403
9698.90 1458
9699.83 1412
9700.76 1413
9701.69 1280
9702.62 1177
9703.55 1072
9704.48 1018
9705.41 997
9706.34 856
9707.27 865
9708.20 888
9709.13 894
9710.06 909
9710.99 934
9711.92 1036
9712.85 1142
9713.78 1082
9714.71 1032
9715.65 1087
9716.58 1182
9717.51 1161
9718.44 983
9719.37 898
9720.30 868
9721.23 807
9722.16 748
9723.09 699
9724.02 702
9724.95 697
9725.88 717
9726.82 682
9727.75 668
9728.68 701
9729.61 675
9730.54 762
9731.47 688
9732.40 729
9733.33 720
9734.27 707
9735.20 687
9736.13 702
9737.06 615
9737.99 640
9738.92 642
9739.86 587
9740.79 602
9741.72 587
9742.65 567
9743.58 549
9744.51 537
9745.45 564
9746.38 575
9747.31 524
9748.24 483
9749.17 457
9750.11 501
9751.04 544
9751.97 578
9752.90 530
9753.84 472
9754.77 498
9755.70 542
9756.63 537
9757.57 522
9758.50 475
9759.43 472
9760.36 521
9761.30 473
9762.23 445
9763.16 505
9764.09 519
9765.03 503
9765.96 453
9766.89 514
9767.83 500
9768.76 503
9769.69 477
9770.63 461
9771.56 519
9772.49 518
9773.43 509
9774.36 500
9775.29 511
9776.23 524
9777.16 595
9778.09 613
9779.03 586
9779.96 615
9780.89 597
9781.83 562
9782.76 574
9783.70 644
9784.63 574
9785.56 578
9786.50 554
9787.43 517
9788.37 534
9789.30 519
9790.23 499
9791.17 510
9792.10 518
9793.04 452
9793.97 462
9794.90 454
9795.84 497
9796.77 483
9797.71 510
9798.64 557
9799.58 545
9800.51 521
9801.45 480
9802.38 466
9803.32 446
9804.25 449
9805.19 466
9806.12 454
9807.05 399
9807.99 372
9808.92 349
9809.86 397
9810.80 346
9811.73 417
9812.67 405
9813.60 393
9814.54 398
9815.47 377
9816.41 354
9817.34 366
9818.28 376
9819.21 363
9820.15 389
9821.08 331
9822.02 356
9822.96 371
9823.89 407
9824.83 391
9825.76 364
9826.70 347
9827.63 361
9828.57 301
9829.51 323
9830.44 352
9831.38 378
9832.31 348
9833.25 327
9834.19 351
9835.12 329
9836.06 346
9837.00 371
9837.93 352
9838.87 341
9839.81 323
9840.74 309
9841.68 298
9842.61 283
9843.55 321
9844.49 328
9845.43 357
9846.36 313
9847.30 355
9848.24 311
9849.17 335
9850.11 336
9851.05 309
9851.98 353
9852.92 344
9853.86 329
9854.79 373
9855.73 380
9856.67 350
9857.61 337
9858.54 325
9859.48 337
9860.42 380
9861.36 400
9862.29 337
9863.23 335
9864.17 299
9865.11 343
9866.04 321
9866.98 346
9867.92 337
9868.86 332
9869.80 341
9870.73 320
9871.67 322
9872.61 355
9873.55 393
9874.49 328
9875.42 348
9876.36 347
9877.30 321
9878.24 303
9879.18 336
9880.12 284
9881.05 293
9881.99 315
9882.93 320
9883.87 295
9884.81 277
9885.75 308
9886.69 322
9887.63 265
9888.56 275
9889.50 284
9890.44 314
9891.38 351
9892.32 283
9893.26 294
9894.20 291
9895.14 251
9896.08 279
9897.02 293
9897.95 287
9898.89 303
9899.83 291
9900.77 288
9901.71 311
9902.65 326
9903.59 287
9904.53 265
9905.47 302
9906.41 297
9907.35 311
9908.29 303
9909.23 340
9910.17 344
9911.11 314
9912.05 290
9912.99 304
9913.93 276
9914.87 322
9915.81 323
9916.75 283
9917.69 300
9918.63 311
9919.57 299
9920.51 298
9921.45 341
9922.39 384
9923.33 445
9924.27 490
9925.21 525
9926.15 575
9927.09 534
9928.03 509
9928.97 572
9929.92 465
9930.86 422
9931.80 421
9932.74 381
9933.68 378
9934.62 373
9935.56 339
9936.50 301
9937.44 288
9938.38 351
9939.33 319
9940.27 299
9941.21 353
9942.15 334
9943.09 301
9944.03 277
9944.97 293
9945.92 300
9946.86 303
9947.80 274
9948.74 273
9949.68 309
9950.62 313
9951.57 325
9952.51 324
9953.45 299
9954.39 280
9955.33 303
9956.28 299
9957.22 284
9958.16 299
9959.10 276
9960.04 263
9960.99 252
9961.93 267
9962.87 291
9963.81 285
9964.76 314
9965.70 302
9966.64 287
9967.58 274
9968.53 268
9969.47 260
9970.41 286
9971.35 324
9972.30 323
9973.24 284
9974.18 332
9975.13 357
9976.07 338
9977.01 318
9977.95 289
9978.90 283
9979.84 273
9980.78 255
9981.73 286
9982.67 272
9983.61 319
9984.56 345
9985.50 319
9986.44 303
9987.39 246
9988.33 260
9989.27 258
9990.22 289
9991.16 243
9992.11 259
9993.05 236
9993.99 245
9994.94 251
9995.88 239
9996.82 240
9997.77 264
9998.71 233
9999.66 204
10000.60 263
10001.55 259
10002.49 253
10003.43 210
10004.38 199
10005.32 217
10006.27 239
10007.21 215
10008.16 240
10009.10 273
10010.04 242
10010.99 231
10011.93 220
10012.88 212
10013.82 280
10014.77 289
10015.71 279
10016.66 268
10017.60 267
10018.55 232
10019.49 257
10020.44 262
10021.38 221
10022.33 270
10023.27 282
10024.22 231
10025.16 212
10026.11 223
10027.05 234
10028.00 265
10028.95 232
10029.89 235
10030.84 257
10031.78 227
10032.73 258
10033.67 280
10034.62 246
10035.57 265
10036.51 238
10037.46 244
10038.40 226
10039.35 213
10040.30 248
10041.24 220
10042.19 192
10043.13 205
10044.08 211
10045.03 216
10045.97 209
10046.92 225
10047.86 217
10048.81 198
10049.76 217
10050.70 215
10051.65 236
10052.60 241
10053.54 224
10054.49 219
10055.44 214
10056.38 250
10057.33 215
10058.28 198
10059.22 221
10060.17 211
10061.12 243
10062.07 240
10063.01 178
10063.96 213
10064.91 194
10065.85 220
10066.80 184
10067.75 186
10068.70 201
10069.64 206
10070.59 183
10071.54 185
10072.49 183
10073.43 209
10074.38 221
10075.33 194
10076.28 188
10077.22 198
10078.17 194
10079.12 203
10080.07 193
10081.02 192
10081.96 215
10082.91 195
10083.86 206
10084.81 242
10085.76 214
10086.70 203
10087.65 231
10088.60 202
10089.55 178
10090.50 197
10091.45 203
10092.39 197
10093.34 199
10094.29 183
10095.24 202
10096.19 234
10097.14 236
10098.09 210
10099.03 187
10099.98 206
10100.93 248
10101.88 186
10102.83 169
10103.78 184
10104.73 210
10105.68 187
10106.63 181
10107.58 201
10108.53 201
10109.47 222
10110.42 212
10111.37 163
10112.32 163
10113.27 197
10114.22 189
10115.17 237
10116.12 234
10117.07 218
10118.02 197
10118.97 212
10119.92 172
10120.87 205
10121.82 209
10122.77 169
10123.72 179
10124.67 188
10125.62 217
10126.57 192
10127.52 205
10128.47 215
10129.42 210
10130.37 257
10131.32 222
10132.27 196
10133.22 200
10134.17 189
10135.12 224
10136.07 188
10137.02 207
10137.97 212
10138.92 224
10139.87 240
10140.83 193
10141.78 204
10142.73 177
10143.68 179
10144.63 215
10145.58 230
10146.53 227
10147.48 225
10148.43 201
10149.38 224
10150.34 233
10151.29 237
10152.24 238
10153.19 245
10154.14 246
10155.09 213
10156.04 240
10156.99 224
10157.95 208
10158.90 246
10159.85 204
10160.80 191
10161.75 187
10162.70 218
10163.66 218
10164.61 212
10165.56 237
10166.51 225
10167.46 233
10168.42 215
10169.37 242
10170.32 229
10171.27 249
10172.23 237
10173.18 226
10174.13 241
10175.08 222
10176.03 221
10176.99 252
10177.94 230
10178.89 262
10179.84 284
10180.80 259
10181.75 276
10182.70 267
10183.66 242
10184.61 281
10185.56 282
10186.51 295
10187.47 284
10188.42 274
10189.37 303
10190.33 274
10191.28 247
10192.23 254
10193.19 270
10194.14 294
10195.09 260
10196.05 297
10197.00 324
10197.95 309
10198.91 284
10199.86 329
10200.81 323
10201.77 342
10202.72 360
10203.67 389
10204.63 400
10205.58 345
10206.53 403
10207.49 417
10208.44 346
10209.40 345
10210.35 296
10211.30 299
10212.26 308
10213.21 279
10214.17 248
10215.12 275
10216.08 288
10217.03 324
10217.98 267
10218.94 214
10219.89 260
10220.85 284
10221.80 294
10222.76 280
10223.71 240
10224.67 273
10225.62 264
10226.58 254
10227.53 238
10228.49 246
10229.44 245
10230.40 228
10231.35 212
10232.31 236
10233.26 255
10234.22 291
10235.17 303
10236.13 337
10237.08 281
10238.04 271
10238.99 230
10239.95 244
10240.90 236
10241.86 241
10242.81 201
10243.77 214
10244.72 243
10245.68 240
10246.64 193
10247.59 237
10248.55 209
10249.50 200
10250.46 203
10251.42 206
10252.37 206
10253.33 184
10254.28 180
10255.24 204
10256.20 165
10257.15 189
10258.11 212
10259.06 209
10260.02 175
10260.98 174
10261.93 187
10262.89 196
10263.85 169
10264.80 167
10265.76 185
10266.72 199
10267.67 204
10268.63 192
10269.59 204
10270.54 243
10271.50 218
10272.46 202
10273.41 189
10274.37 186
10275.33 196
10276.29 211
10277.24 206
10278.20 202
10279.16 184
10280.11 193
10281.07 184
10282.03 190
10282.99 193
10283.94 209
10284.90 237
10285.86 197
10286.82 180
10287.77 252
10288.73 234
10289.69 243
10290.65 215
10291.61 201
10292.56 199
10293.52 200
10294.48 238
10295.44 185
10296.39 193
10297.35 201
10298.31 194
10299.27 214
10300.23 174
10301.19 164
10302.14 167
10303.10 168
10304.06 206
10305.02 208
10305.98 205
10306.94 207
10307.89 196
10308.85 181
10309.81 200
10310.77 206
10311.73 190
10312.69 196
10313.65 183
10314.61 151
10315.57 203
10316.52 222
10317.48 219
10318.44 206
10319.40 197
10320.36 203
10321.32 174
10322.28 201
10323.24 194
10324.20 213
10325.16 213
10326.12 210
10327.08 188
10328.04 173
10328.99 174
10329.95 158
10330.91 222
10331.87 201
10332.83 206
10333.79 196
10334.75 194
10335.71 166
10336.67 194
10337.63 168
10338.59 181
10339.55 202
10340.51 158
10341.47 191
10342.43 179
10343.39 195
10344.35 184
10345.31 195
10346.27 170
10347.23 192
10348.20 180
10349.16 194
10350.12 201
10351.08 164
10352.04 177
10353.00 162
10353.96 182
10354.92 165
10355.88 154
10356.84 162
10357.80 189
10358.76 185
10359.72 199
10360.69 180
10361.65 189
10362.61 180
10363.57 194
10364.53 165
10365.49 171
10366.45 171
10367.41 172
10368.38 191
10369.34 158
10370.30 181
10371.26 157
10372.22 168
10373.18 167
10374.14 167
10375.11 191
10376.07 200
10377.03 202
10377.99 177
10378.95 161
10379.92 167
10380.88 186
10381.84 168
10382.80 170
10383.76 162
10384.73 195
10385.69 184
10386.65 166
10387.61 170
10388.57 171
10389.54 175
10390.50 143
10391.46 151
10392.42 161
10393.39 157
10394.35 199
10395.31 218
10396.27 205
10397.24 183
10398.20 195
10399.16 152
10400.13 151
10401.09 198
10402.05 199
10403.02 188
10403.98 183
10404.94 146
10405.90 147
10406.87 152
10407.83 147
10408.79 135
10409.76 163
10410.72 165
10411.68 180
10412.65 164
10413.61 184
10414.57 172
10415.54 193
10416.50 192
10417.47 155
10418.43 152
10419.39 157
10420.36 164
10421.32 191
10422.28 206
10423.25 142
10424.21 150
10425.18 204
10426.14 174
10427.10 179
10428.07 168
10429.03 179
10430.00 152
10430.96 143
10431.93 146
10432.89 139
10433.85 125
10434.82 131
10435.78 161
10436.75 135
10437.71 129
10438.68 137
10439.64 169
10440.61 150
10441.57 141
10442.54 160
10443.50 165
10444.47 149
10445.43 148
10446.40 151
10447.36 177
10448.33 162
10449.29 178
10450.26 140
10451.22 143
10452.19 139
10453.15 136
10454.12 135
10455.08 124
10456.05 148
10457.01 115
10457.98 171
10458.95 169
10459.91 149
10460.88 172
10461.84 161
10462.81 115
10463.77 150
10464.74 143
10465.71 131
10466.67 133
10467.64 152
10468.60 149
10469.57 163
10470.54 141
10471.50 158
10472.47 164
10473.44 149
10474.40 121
10475.37 164
10476.33 139
10477.30 132
10478.27 116
10479.23 167
10480.20 171
10481.17 123
10482.13 163
10483.10 108
10484.07 172
10485.03 147
10486.00 127
10486.97 154
10487.93 165
10488.90 163
10489.87 144
10490.84 144
10491.80 141
10492.77 145
10493.74 134
10494.70 139
10495.67 128
10496.64 127
10497.61 150
10498.57 160
10499.54 163
10500.51 126
10501.48 177
10502.44 155
10503.41 142
10504.38 138
10505.35 149
10506.31 157
10507.28 138
10508.25 139
10509.22 138
10510.19 141
10511.15 160
10512.12 138
10513.09 151
10514.06 141
10515.03 167
10516.00 160
10516.96 144
10517.93 143
10518.90 138
10519.87 146
10520.84 151
10521.81 133
10522.77 150
10523.74 125
10524.71 153
10525.68 145
10526.65 141
10527.62 151
10528.59 138
10529.56 144
10530.52 137
10531.49 156
10532.46 147
10533.43 133
10534.40 132
10535.37 150
10536.34 143
10537.31 164
10538.28 131
10539.25 149
10540.22 151
10541.18 166
10542.15 138
10543.12 147
10544.09 157
10545.06 167
10546.03 156
10547.00 148
10547.97 147
10548.94 146
10549.91 168
10550.88 149
10551.85 136
10552.82 139
10553.79 134
10554.76 135
10555.73 155
10556.70 195
10557.67 163
10558.64 154
10559.61 129
10560.58 143
10561.55 163
10562.52 179
10563.49 146
10564.46 162
10565.43 160
10566.40 139
10567.38 166
10568.35 148
10569.32 121
10570.29 131
10571.26 116
10572.23 129
10573.20 135
10574.17 144
10575.14 126
10576.11 117
10577.08 135
10578.06 137
10579.03 181
10580.00 143
10580.97 179
10581.94 128
10582.91 135
10583.88 167
10584.85 148
10585.83 139
10586.80 141
10587.77 156
10588.74 141
10589.71 161
10590.68 168
10591.66 162
10592.63 160
10593.60 190
10594.57 137
10595.54 123
10596.51 146
10597.49 124
10598.46 142
10599.43 164
10600.40 152
10601.37 101
10602.35 143
10603.32 163
10604.29 132
10605.26 174
10606.24 124
10607.21 147
10608.18 140
10609.15 148
10610.13 124
10611.10 137
10612.07 163
10613.04 181
10614.02 172
10614.99 149
10615.96 163
10616.94 156
10617.91 171
10618.88 144
10619.85 189
10620.83 143
10621.80 154
10622.77 168
10623.75 158
10624.72 135
10625.69 163
10626.67 166
10627.64 153
10628.61 163
10629.59 135
10630.56 154
10631.53 154
10632.51 171
10633.48 190
10634.46 210
10635.43 208
10636.40 224
10637.38 279
10638.35 221
10639.32 212
10640.30 174
10641.27 189
10642.25 187
10643.22 178
10644.19 171
10645.17 163
10646.14 158
10647.12 160
10648.09 166
10649.07 144
10650.04 149
10651.01 157
10651.99 181
10652.96 174
10653.94 158
10654.91 123
10655.89 168
10656.86 150
10657.84 136
10658.81 134
10659.79 146
10660.76 143
10661.74 119
10662.71 129
10663.69 150
10664.66 144
10665.64 157
10666.61 178
10667.59 165
10668.56 164
10669.54 181
10670.51 168
10671.49 176
10672.46 150
10673.44 145
10674.42 163
10675.39 140
10676.37 129
10677.34 162
10678.32 170
10679.29 131
10680.27 159
10681.25 144
10682.22 139
10683.20 159
10684.17 143
10685.15 149
10686.12 128
10687.10 135
10688.08 148
10689.05 170
10690.03 152
10691.01 154
10691.98 123
10692.96 108
10693.94 139
10694.91 150
10695.89 145
10696.86 142
10697.84 170
10698.82 143
10699.79 162
10700.77 153
10701.75 150
10702.72 157
10703.70 196
10704.68 133
10705.66 165
10706.63 163
10707.61 137
10708.59 139
10709.56 124
10710.54 161
10711.52 153
10712.50 150
10713.47 147
10714.45 136
10715.43 138
10716.41 137
10717.38 158
10718.36 125
10719.34 156
10720.32 175
10721.29 134
10722.27 143
10723.25 149
10724.23 138
10725.20 127
10726.18 129
10727.16 145
10728.14 141
10729.12 147
10730.09 165
10731.07 133
10732.05 137
10733.03 142
10734.01 114
10734.99 115
10735.96 137
10736.94 181
10737.92 148
10738.90 130
10739.88 131
10740.86 143
10741.83 141
10742.81 158
10743.79 140
10744.77 130
10745.75 140
10746.73 126
10747.71 155
10748.69 121
10749.67 183
10750.64 172
10751.62 160
10752.60 163
10753.58 143
10754.56 160
10755.54 115
10756.52 121
10757.50 143
10758.48 139
10759.46 170
10760.44 140
10761.42 158
10762.40 149
10763.38 179
10764.35 163
10765.33 156
10766.31 165
10767.29 177
10768.27 133
10769.25 168
10770.23 145
10771.21 150
10772.19 170
10773.17 156
10774.15 165
10775.13 122
10776.11 147
10777.09 174
10778.07 177
10779.05 152
10780.04 173
10781.02 199
10782.00 204
10782.98 173
10783.96 173
10784.94 172
10785.92 145
10786.90 160
10787.88 159
10788.86 149
10789.84 183
10790.82 177
10791.80 171
10792.78 156
10793.77 148
10794.75 135
10795.73 147
10796.71 158
10797.69 143
10798.67 153
10799.65 191
10800.63 187
10801.61 146
10802.60 131
10803.58 177
10804.56 196
10805.54 205
10806.52 185
10807.50 150
10808.49 170
10809.47 156
10810.45 161
10811.43 184
10812.41 191
10813.39 163
10814.38 156
10815.36 174
10816.34 167
10817.32 147
10818.30 142
10819.29 184
10820.27 165
10821.25 174
10822.23 154
10823.22 163
10824.20 177
10825.18 146
10826.16 166
10827.15 173
10828.13 170
10829.11 176
10830.09 185
10831.08 201
10832.06 195
10833.04 188
10834.02 172
10835.01 167
10835.99 169
10836.97 188
10837.96 183
10838.94 171
10839.92 159
10840.90 192
10841.89 214
10842.87 200
10843.85 199
10844.84 186
10845.82 192
10846.80 181
10847.79 183
10848.77 188
10849.76 184
10850.74 189
10851.72 170
10852.71 217
10853.69 167
10854.67 155
10855.66 187
10856.64 195
10857.62 251
10858.61 219
10859.59 218
10860.58 170
10861.56 206
10862.55 185
10863.53 200
10864.51 224
10865.50 228
10866.48 228
10867.47 214
10868.45 219
10869.44 197
10870.42 169
10871.40 213
10872.39 228
10873.37 215
10874.36 240
10875.34 248
10876.33 237
10877.31 241
10878.30 254
10879.28 230
10880.27 220
10881.25 235
10882.24 272
10883.22 231
10884.21 240
10885.19 242
10886.18 269
10887.16 251
10888.15 265
10889.13 253
10890.12 198
10891.10 240
10892.09 268
10893.07 244
10894.06 280
10895.05 240
10896.03 278
10897.02 265
10898.00 233
10898.99 262
10899.97 281
10900.96 279
10901.95 274
10902.93 287
10903.92 303
10904.90 271
10905.89 314
10906.88 281
10907.86 316
10908.85 325
10909.84 368
10910.82 316
10911.81 323
10912.79 322
10913.78 336
10914.77 312
10915.75 342
10916.74 297
10917.73 309
10918.71 287
10919.70 287
10920.69 305
10921.67 352
10922.66 317
10923.65 322
10924.63 326
10925.62 349
10926.61 367
10927.60 363
10928.58 358
10929.57 358
10930.56 337
10931.54 344
10932.53 331
10933.52 341
10934.51 366
10935.49 387
10936.48 449
10937.47 376
10938.46 382
10939.44 400
10940.43 388
10941.42 438
10942.41 422
10943.39 402
10944.38 408
10945.37 484
10946.36 474
10947.35 437
10948.33 403
10949.32 493
10950.31 479
10951.30 487
10952.29 526
10953.28 643
10954.26 661
10955.25 677
10956.24 795
10957.23 741
10958.22 761
10959.21 738
10960.19 752
10961.18 690
10962.17 664
10963.16 621
10964.15 608
10965.14 572
10966.13 598
10967.11 534
10968.10 475
10969.09 556
10970.08 487
10971.07 502
10972.06 523
10973.05 541
10974.04 491
10975.03 473
10976.02 489
10977.01 514
10978.00 491
10978.98 450
10979.97 519
10980.96 536
10981.95 521
10982.94 581
10983.93 517
10984.92 526
10985.91 506
10986.90 529
10987.89 563
10988.88 595
10989.87 569
10990.86 581
10991.85 624
10992.84 682
10993.83 771
10994.82 934
10995.81 1000
10996.80 1043
10997.79 1146
10998.78 1256
10999.77 1173
11000.76 1139
11001.75 1102
11002.74 1023
11003.73 941
11004.72 871
11005.72 738
11006.71 664
11007.70 603
11008.69 510
11009.68 503
11010.67 419
11011.66 472
11012.65 512
11013.64 508
11014.63 420
11015.62 435
11016.61 434
11017.61 448
11018.60 399
11019.59 368
11020.58 374
11021.57 358
11022.56 365
11023.55 350
11024.55 333
11025.54 365
11026.53 330
11027.52 339
11028.51 346
11029.50 354
11030.49 357
11031.49 321
11032.48 309
11033.47 319
11034.46 331
11035.45 321
11036.45 318
11037.44 313
11038.43 320
11039.42 307
11040.41 280
11041.41 317
11042.40 345
11043.39 313
11044.38 311
11045.38 304
11046.37 264
11047.36 336
11048.35 302
11049.35 263
11050.34 324
11051.33 284
11052.32 286
11053.32 289
11054.31 289
11055.30 272
11056.30 293
11057.29 298
11058.28 295
11059.27 266
11060.27 277
11061.26 283
11062.25 297
11063.25 287
11064.24 263
11065.23 265
11066.23 313
11067.22 267
11068.21 274
11069.21 270
11070.20 271
11071.19 293
11072.19 284
11073.18 270
11074.17 250
11075.17 243
11076.16 261
11077.16 261
11078.15 243
11079.14 265
11080.14 287
11081.13 262
11082.13 293
11083.12 263
11084.11 262
11085.11 275
11086.10 238
11087.10 260
11088.09 272
11089.09 245
11090.08 265
11091.07 311
11092.07 287
11093.06 267
11094.06 227
11095.05 259
11096.05 257
11097.04 260
11098.04 255
11099.03 270
11100.03 280
11101.02 254
11102.02 240
11103.01 244
11104.01 269
11105.00 248
11106.00 221
11106.99 215
11107.99 234
11108.98 244
11109.98 245
11110.97 227
11111.97 237
11112.96 224
11113.96 217
11114.95 196
11115.95 217
11116.95 206
11117.94 206
11118.94 236
11119.93 252
11120.93 231
11121.92 230
11122.92 241
11123.92 248
11124.91 225
11125.91 243
11126.90 252
11127.90 243
11128.90 239
11129.89 241
11130.89 253
11131.89 214
11132.88 216
11133.88 215
11134.87 212
11135.87 244
11136.87 239
11137.86 224
11138.86 245
11139.86 236
11140.85 209
11141.85 203
11142.85 212
11143.84 228
11144.84 254
11145.84 238
11146.84 237
11147.83 250
11148.83 211
11149.83 186
11150.82 203
11151.82 163
11152.82 168
11153.82 198
11154.81 221
11155.81 205
11156.81 170
11157.80 180
11158.80 186
11159.80 171
11160.80 191
11161.79 223
11162.79 197
11163.79 202
11164.79 170
11165.79 182
11166.78 228
11167.78 206
11168.78 166
11169.78 177
11170.78 214
11171.77 198
11172.77 217
11173.77 204
11174.77 224
11175.77 182
11176.76 200
11177.76 191
11178.76 205
11179.76 181
11180.76 176
11181.76 179
11182.76 201
11183.75 217
11184.75 195
11185.75 199
11186.75 181
11187.75 178
11188.75 203
11189.75 202
11190.75 211
11191.74 183
11192.74 174
11193.74 208
11194.74 216
11195.74 215
11196.74 230
11197.74 235
11198.74 231
11199.74 189
11200.74 218
11201.74 170
11202.74 175
11203.74 166
11204.74 210
11205.73 192
11206.73 227
11207.73 212
11208.73 195
11209.73 193
11210.73 181
11211.73 204
11212.73 213
11213.73 183
11214.73 168
11215.73 150
11216.73 182
11217.73 189
11218.73 164
11219.73 172
11220.73 182
11221.73 197
11222.73 178
11223.74 164
11224.74 177
11225.74 180
11226.74 172
11227.74 168
11228.74 166
11229.74 189
11230.74 173
11231.74 186
11232.74 153
11233.74 156
11234.74 157
11235.74 178
11236.74 172
11237.75 159
11238.75 177
11239.75 179
11240.75 174
11241.75 164
11242.75 147
11243.75 156
11244.75 166
11245.76 175
11246.76 165
11247.76 154
11248.76 193
11249.76 164
11250.76 169
11251.76 164
11252.77 149
11253.77 147
11254.77 178
11255.77 169
11256.77 198
11257.78 176
11258.78 168
11259.78 163
11260.78 207
11261.78 172
11262.79 172
11263.79 154
11264.79 155
11265.79 152
11266.79 153
11267.80 175
11268.80 173
11269.80 141
11270.80 178
11271.81 156
11272.81 186
11273.81 162
11274.81 164
11275.82 190
11276.82 214
11277.82 217
11278.83 195
11279.83 181
11280.83 187
11281.83 155
11282.84 174
11283.84 186
11284.84 178
11285.85 212
11286.85 194
11287.85 173
11288.86 178
11289.86 193
11290.86 200
11291.87 186
11292.87 166
11293.87 165
11294.88 178
11295.88 187
11296.89 147
11297.89 145
11298.89 161
11299.90 173
11300.90 166
11301.90 184
11302.91 204
11303.91 168
11304.92 180
11305.92 209
11306.92 235
11307.93 221
11308.93 236
11309.94 245
11310.94 265
11311.95 255
11312.95 230
11313.95 242
11314.96 225
11315.96 242
11316.97 222
11317.97 211
11318.98 187
11319.98 177
11320.99 177
11321.99 171
11323.00 158
11324.00 175
11325.01 162
11326.01 156
11327.02 135
11328.02 142
11329.03 131
11330.03 138
11331.04 154
11332.04 148
11333.05 145
11334.05 169
11335.06 178
11336.06 202
11337.07 138
11338.07 144
11339.08 163
11340.09 159
11341.09 138
11342.10 138
11343.10 148
11344.11 139
11345.11 164
11346.12 133
11347.13 144
11348.13 139
11349.14 136
11350.14 145
11351.15 159
11352.16 143
11353.16 156
11354.17 166
11355.17 132
11356.18 158
11357.19 151
11358.19 152
11359.20 151
11360.21 163
11361.21 143
11362.22 142
11363.23 188
11364.23 118
11365.24 132
11366.25 112
11367.25 112
11368.26 134
11369.27 130
11370.27 134
11371.28 134
11372.29 127
11373.29 122
11374.30 161
11375.31 132
11376.32 138
11377.32 145
11378.33 128
11379.34 143
11380.35 139
11381.35 155
11382.36 142
11383.37 147
11384.38 180
11385.38 152
11386.39 155
11387.40 130
11388.41 156
11389.41 159
11390.42 153
11391.43 135
11392.44 138
11393.45 141
11394.45 133
11395.46 137
11396.47 146
11397.48 150
11398.49 124
11399.49 145
11400.50 147
11401.51 142
11402.52 146
11403.53 161
11404.54 149
11405.54 140
11406.55 166
11407.56 150
11408.57 126
11409.58 156
11410.59 138
11411.60 166
11412.61 145
11413.61 115
11414.62 182
11415.63 152
11416.64 155
11417.65 147
11418.66 123
11419.67 160
11420.68 159
11421.69 150
11422.70 135
11423.71 132
11424.71 131
11425.72 139
11426.73 119
11427.74 145
11428.75 156
11429.76 164
11430.77 151
11431.78 159
11432.79 149
11433.80 151
11434.81 138
11435.82 118
11436.83 146
11437.84 150
11438.85 132
11439.86 142
11440.87 126
11441.88 154
11442.89 146
11443.90 133
11444.91 125
11445.92 127
11446.93 159
11447.94 170
11448.95 132
11449.96 125
11450.97 127
11451.98 155
11452.99 171
11454.01 188
11455.02 187
11456.03 147
11457.04 127
11458.05 143
11459.06 154
11460.07 142
11461.08 151
11462.09 167
11463.10 159
11464.11 156
11465.13 136
11466.14 146
11467.15 160
11468.16 136
11469.17 142
11470.18 135
11471.19 133
11472.20 158
11473.22 142
11474.23 124
11475.24 118
11476.25 117
11477.26 183
11478.27 151
11479.29 135
11480.30 169
11481.31 158
11482.32 130
11483.33 119
11484.35 129
11485.36 140
11486.37 140
11487.38 170
11488.39 155
11489.41 133
11490.42 121
11491.43 125
11492.44 145
11493.46 108
11494.47 144
11495.48 140
11496.49 128
11497.51 115
11498.52 129
11499.53 157
11500.54 151
11501.56 139
11502.57 116
11503.58 138
11504.59 150
11505.61 147
11506.62 140
11507.63 135
11508.65 127
11509.66 134
11510.67 146
11511.69 142
11512.70 156
11513.71 142
11514.73 156
11515.74 142
11516.75 124
11517.77 139
11518.78 127
11519.79 151
11520.81 122
11521.82 146
11522.83 162
11523.85 141
11524.86 119
11525.88 119
11526.89 106
11527.90 105
11528.92 126
11529.93 133
11530.95 130
11531.96 140
11532.97 114
11533.99 125
11535.00 141
11536.02 145
11537.03 109
11538.05 153
11539.06 139
11540.07 147
11541.09 132
11542.10 122
11543.12 134
11544.13 125
11545.15 131
11546.16 114
11547.18 136
11548.19 145
11549.21 141
11550.22 122
11551.24 137
11552.25 152
11553.27 114
11554.28 119
11555.30 146
11556.31 133
11557.33 138
11558.34 110
11559.36 141
11560.37 139
11561.39 146
11562.40 143
11563.42 101
11564.43 142
11565.45 137
11566.47 141
11567.48 133
11568.50 137
11569.51 135
11570.53 133
11571.54 137
11572.56 128
11573.58 132
11574.59 140
11575.61 134
11576.62 140
11577.64 123
11578.66 171
11579.67 142
11580.69 142
11581.70 153
11582.72 150
11583.74 170
11584.75 166
11585.77 143
11586.79 135
11587.80 179
11588.82 161
11589.84 201
11590.85 192
11591.87 191
11592.89 187
11593.90 179
11594.92 197
11595.94 184
11596.95 209
11597.97 247
11598.99 259
11600.01 277
11601.02 240
11602.04 279
11603.06 288
11604.07 328
11605.09 318
11606.11 250
11607.13 225
11608.14 188
11609.16 193
11610.18 191
11611.20 178
11612.21 185
11613.23 183
11614.25 180
11615.27 170
11616.29 159
11617.30 137
11618.32 135
11619.34 178
11620.36 180
11621.38 158
11622.39 168
11623.41 171
11624.43 160
11625.45 157
11626.47 148
11627.48 157
11628.50 146
11629.52 167
11630.54 162
11631.56 148
11632.58 148
11633.59 147
11634.61 160
11635.63 131
11636.65 130
11637.67 135
11638.69 145
11639.71 146
11640.73 127
11641.75 101
11642.76 138
11643.78 144
11644.80 134
11645.82 135
11646.84 154
11647.86 126
11648.88 138
11649.90 125
11650.92 147
11651.94 136
11652.96 129
11653.98 142
11655.00 134
11656.01 139
11657.03 158
11658.05 158
11659.07 146
11660.09 154
11661.11 121
11662.13 151
11663.15 162
11664.17 136
11665.19 127
11666.21 110
11667.23 152
11668.25 153
11669.27 137
11670.29 156
11671.31 151
11672.33 128
11673.35 127
11674.37 111
11675.39 154
11676.42 154
11677.44 138
11678.46 160
11679.48 118
11680.50 123
11681.52 146
11682.54 145
11683.56 125
11684.58 151
11685.60 154
11686.62 165
11687.64 152
11688.66 158
11689.69 168
11690.71 178
11691.73 159
11692.75 192
11693.77 123
11694.79 144
11695.81 127
11696.83 135
11697.85 140
11698.88 159
11699.90 169
11700.92 140
11701.94 154
11702.96 126
11703.98 137
11705.01 143
11706.03 149
11707.05 121
11708.07 106
11709.09 122
11710.12 119
11711.14 154
11712.16 129
11713.18 103
11714.20 151
11715.23 142
11716.25 143
11717.27 136
11718.29 153
11719.31 140
11720.34 152
11721.36 153
11722.38 145
11723.40 140
11724.43 138
11725.45 143
11726.47 129
11727.49 142
11728.52 140
11729.54 147
11730.56 164
11731.59 172
11732.61 193
11733.63 134
11734.65 139
11735.68 135
11736.70 133
11737.72 127
11738.75 132
11739.77 143
11740.79 157
11741.82 161
11742.84 125
11743.86 135
11744.89 144
11745.91 143
11746.93 122
11747.96 151
11748.98 131
11750.01 132
11751.03 136
11752.05 144
11753.08 162
11754.10 155
11755.12 180
11756.15 154
11757.17 140
11758.20 116
11759.22 112
11760.24 132
11761.27 116
11762.29 129
11763.32 142
11764.34 158
11765.37 141
11766.39 176
11767.41 149
11768.44 187
11769.46 145
11770.49 146
11771.51 157
11772.54 169
11773.56 145
11774.59 149
11775.61 154
11776.64 185
11777.66 138
11778.69 149
11779.71 159
11780.74 169
11781.76 162
11782.79 158
11783.81 182
11784.84 172
11785.86 170
11786.89 167
11787.91 165
11788.94 171
11789.96 150
11790.99 147
11792.01 158
11793.04 156
11794.07 181
11795.09 165
11796.12 155
11797.14 170
11798.17 192
11799.19 190
11800.22 181
11801.25 164
11802.27 185
11803.30 199
11804.32 158
11805.35 172
11806.38 181
11807.40 153
11808.43 173
11809.45 178
11810.48 177
11811.51 187
11812.53 185
11813.56 176
11814.59 210
11815.61 161
11816.64 186
11817.67 148
11818.69 184
11819.72 180
11820.75 193
11821.77 192
11822.80 186
11823.83 211
11824.85 178
11825.88 167
11826.91 158
11827.94 154
11828.96 202
11829.99 158
11831.02 184
11832.04 196
11833.07 169
11834.10 179
11835.13 192
11836.15 207
11837.18 227
11838.21 206
11839.24 194
11840.26 196
11841.29 213
11842.32 202
11843.35 209
11844.37 242
11845.40 202
11846.43 238
11847.46 211
11848.49 198
11849.51 174
11850.54 170
11851.57 235
11852.60 247
11853.63 221
11854.65 205
11855.68 202
11856.71 233
11857.74 219
11858.77 249
11859.80 238
11860.83 229
11861.85 192
11862.88 227
11863.91 231
11864.94 236
11865.97 286
11867.00 285
11868.03 280
11869.05 237
11870.08 251
11871.11 253
11872.14 253
11873.17 273
11874.20 242
11875.23 300
11876.26 286
11877.29 268
11878.32 258
11879.35 240
11880.38 312
11881.40 334
11882.43 272
11883.46 324
11884.49 335
11885.52 337
11886.55 291
11887.58 323
11888.61 343
11889.64 349
11890.67 313
11891.70 303
11892.73 331
11893.76 353
11894.79 362
11895.82 445
11896.85 392
11897.88 489
11898.91 499
11899.94 541
11900.97 487
11902.00 514
11903.03 488
11904.06 486
11905.09 459
11906.12 438
11907.15 403
11908.18 431
11909.22 373
11910.25 427
11911.28 386
11912.31 421
11913.34 423
11914.37 452
11915.40 426
11916.43 424
11917.46 408
11918.49 376
11919.52 413
11920.55 419
11921.59 424
11922.62 442
11923.65 473
11924.68 516
11925.71 573
11926.74 597
11927.77 628
11928.81 725
11929.84 759
11930.87 777
11931.90 781
11932.93 759
11933.96 721
11935.00 692
11936.03 618
11937.06 544
11938.09 484
11939.12 454
11940.15 472
11941.19 399
11942.22 383
11943.25 364
11944.28 363
11945.31 328
11946.35 310
11947.38 337
11948.41 351
11949.44 373
11950.48 319
11951.51 319
11952.54 303
11953.57 302
11954.61 314
11955.64 301
11956.67 271
11957.70 277
11958.74 289
11959.77 252
11960.80 320
11961.84 251
11962.87 256
11963.90 282
11964.93 291
11965.97 273
11967.00 253
11968.03 268
11969.07 261
11970.10 271
11971.13 260
11972.17 264
11973.20 262
11974.23 245
11975.27 264
11976.30 257
11977.33 257
11978.37 262
11979.40 240
11980.44 224
11981.47 249
11982.50 228
11983.54 235
11984.57 243
11985.60 274
11986.64 266
11987.67 239
11988.71 270
11989.74 256
11990.77 255
11991.81 245
11992.84 255
11993.88 278
11994.91 232
11995.95 274
11996.98 270
11998.02 296
11999.05 262
12000.08 266
12001.12 288
12002.15 319
12003.19 282
12004.22 296
12005.26 283
12006.29 279
12007.33 278
12008.36 285
12009.40 273
12010.43 305
12011.47 306
12012.50 318
12013.54 321
12014.57 326
12015.61 384
12016.64 378
12017.68 370
12018.71 326
12019.75 296
12020.78 312
12021.82 281
12022.86 280
12023.89 306
12024.93 302
12025.96 299
12027.00 280
12028.03 288
12029.07 291
12030.11 306
12031.14 259
12032.18 292
12033.21 306
12034.25 280
12035.29 327
12036.32 318
12037.36 291
12038.39 256
12039.43 287
12040.47 281
12041.50 288
12042.54 311
12043.58 269
12044.61 298
12045.65 271
12046.69 255
12047.72 312
12048.76 293
12049.80 341
12050.83 320
12051.87 295
12052.91 272
12053.94 283
12054.98 331
12056.02 310
12057.05 325
12058.09 321
12059.13 312
12060.16 297
12061.20 327
12062.24 302
12063.28 297
12064.31 334
12065.35 308
12066.39 341
12067.43 344
12068.46 311
12069.50 355
12070.54 351
12071.58 338
12072.61 353
12073.65 353
12074.69 307
12075.73 342
12076.76 311
12077.80 305
12078.84 320
12079.88 322
12080.92 318
12081.95 324
12082.99 322
12084.03 347
12085.07 356
12086.11 336
12087.15 377
12088.18 400
12089.22 363
12090.26 401
12091.30 432
12092.34 384
12093.38 390
12094.42 416
12095.45 410
12096.49 440
12097.53 484
12098.57 478
12099.61 521
12100.65 573
12101.69 554
12102.73 620
12103.76 588
12104.80 578
12105.84 548
12106.88 501
12107.92 418
12108.96 398
12110.00 375
12111.04 376
12112.08 313
12113.12 288
12114.16 318
12115.20 306
12116.24 286
12117.28 301
12118.32 259
12119.36 244
12120.40 263
12121.44 235
12122.47 251
12123.51 240
12124.55 241
12125.59 248
12126.63 227
12127.67 211
12128.71 249
12129.76 220
12130.80 220
12131.84 215
12132.88 223
12133.92 237
12134.96 275
12136.00 203
12137.04 211
12138.08 197
12139.12 221
12140.16 215
12141.20 211
12142.24 231
12143.28 202
12144.32 206
12145.36 190
12146.40 233
12147.44 253
12148.49 205
12149.53 189
12150.57 201
12151.61 168
12152.65 210
12153.69 215
12154.73 225
12155.77 211
12156.81 175
12157.86 159
12158.90 200
12159.94 177
12160.98 178
12162.02 196
12163.06 216
12164.10 201
12165.15 220
12166.19 186
12167.23 188
12168.27 194
12169.31 213
12170.36 170
12171.40 172
12172.44 196
12173.48 202
12174.52 187
12175.57 204
12176.61 217
12177.65 244
12178.69 244
12179.73 235
12180.78 190
12181.82 189
12182.86 220
12183.90 216
12184.95 203
12185.99 221
12187.03 200
12188.07 221
12189.12 216
12190.16 181
12191.20 171
12192.25 186
12193.29 194
12194.33 203
12195.37 208
12196.42 186
12197.46 182
12198.50 211
12199.55 203
12200.59 192
12201.63 203
12202.68 209
12203.72 184
12204.76 198
12205.81 194
12206.85 189
12207.89 184
12208.94 205
12209.98 247
12211.02 197
12212.07 204
12213.11 200
12214.16 207
12215.20 180
12216.24 168
12217.29 217
12218.33 202
12219.37 183
12220.42 191
12221.46 209
12222.51 222
12223.55 175
12224.60 195
12225.64 219
12226.68 224
12227.73 211
12228.77 206
12229.82 194
12230.86 206
12231.91 230
12232.95 170
12234.00 152
12235.04 161
12236.08 155
12237.13 188
12238.17 172
12239.22 159
12240.26 183
12241.31 172
12242.35 188
12243.40 152
12244.44 158
12245.49 221
12246.53 215
12247.58 212
12248.62 164
12249.67 170
12250.72 163
12251.76 146
12252.81 134
12253.85 125
12254.90 176
12255.94 181
12256.99 167
12258.03 144
12259.08 152
12260.13 153
12261.17 143
12262.22 145
12263.26 220
12264.31 178
12265.35 170
12266.40 153
12267.45 137
12268.49 166
12269.54 167
12270.59 180
12271.63 154
12272.68 160
12273.72 169
12274.77 172
12275.82 187
12276.86 173
12277.91 150
12278.96 164
12280.00 161
12281.05 196
12282.10 217
12283.14 166
12284.19 151
12285.24 162
12286.28 142
12287.33 169
12288.38 171
12289.42 130
12290.47 132
12291.52 153
12292.57 148
12293.61 143
12294.66 167
12295.71 150
12296.75 182
12297.80 166
12298.85 181
12299.90 173
12300.94 190
12301.99 165
12303.04 132
12304.09 141
12305.13 164
12306.18 162
12307.23 163
12308.28 160
12309.33 134
12310.37 142
12311.42 161
12312.47 155
12313.52 150
12314.57 180
12315.61 181
12316.66 165
12317.71 138
12318.76 138
12319.81 135
12320.85 182
12321.90 152
12322.95 130
12324.00 123
12325.05 136
12326.10 139
12327.15 138
12328.19 131
12329.24 132
12330.29 153
12331.34 144
12332.39 121
12333.44 145
12334.49 152
12335.54 140
12336.59 129
12337.63 141
12338.68 134
12339.73 144
12340.78 174
12341.83 134
12342.88 154
12343.93 144
12344.98 164
12346.03 151
12347.08 144
12348.13 120
12349.18 153
12350.23 154
12351.28 122
12352.33 127
12353.38 134
12354.43 136
12355.48 181
12356.52 176
12357.57 148
12358.62 146
12359.67 170
12360.72 138
12361.77 116
12362.82 140
12363.88 153
12364.93 177
12365.98 167
12367.03 147
12368.08 154
12369.13 150
12370.18 173
12371.23 172
12372.28 117
12373.33 151
12374.38 177
12375.43 167
12376.48 156
12377.53 138
12378.58 168
12379.63 167
12380.68 157
12381.73 140
12382.79 142
12383.84 156
12384.89 166
12385.94 165
12386.99 168
12388.04 145
12389.09 168
12390.14 140
12391.20 135
12392.25 134
12393.30 153
12394.35 157
12395.40 151
12396.45 148
12397.50 176
12398.56 137
12399.61 156
12400.66 180
12401.71 161
12402.76 151
12403.81 151
12404.87 170
12405.92 166
12406.97 157
12408.02 173
12409.07 136
12410.13 195
12411.18 151
12412.23 126
12413.28 126
12414.34 157
12415.39 173
12416.44 155
12417.49 174
12418.55 167
12419.60 147
12420.65 167
12421.70 158
12422.76 155
12423.81 170
12424.86 156
12425.91 169
12426.97 143
12428.02 180
12429.07 146
12430.13 164
12431.18 173
12432.23 155
12433.29 178
12434.34 204
12435.39 169
12436.44 187
12437.50 148
12438.55 158
12439.61 158
12440.66 180
12441.71 136
12442.77 158
12443.82 191
12444.87 160
12445.93 157
12446.98 141
12448.03 150
12449.09 169
12450.14 173
12451.20 147
12452.25 166
12453.30 189
12454.36 181
12455.41 219
12456.47 165
12457.52 176
12458.57 189
12459.63 183
12460.68 179
12461.74 209
12462.79 228
12463.85 179
12464.90 192
12465.95 178
12467.01 205
12468.06 224
12469.12 222
12470.17 256
12471.23 270
12472.28 345
12473.34 369
12474.39 352
12475.45 420
12476.50 411
12477.56 417
12478.61 413
12479.67 347
12480.72 315
12481.78 306
12482.83 306
12483.89 265
12484.94 230
12486.00 226
12487.05 258
12488.11 227
12489.17 204
12490.22 183
12491.28 193
12492.33 184
12493.39 223
12494.44 191
12495.50 173
12496.55 173
12497.61 180
12498.67 165
12499.72 175
12500.78 185
12501.83 188
12502.89 178
12503.95 194
12505.00 154
12506.06 196
12507.12 201
12508.17 170
12509.23 199
12510.28 164
12511.34 151
12512.40 153
12513.45 163
12514.51 177
12515.57 149
12516.62 159
12517.68 156
12518.74 177
12519.79 162
12520.85 170
12521.91 137
12522.96 156
12524.02 176
12525.08 156
12526.14 192
12527.19 142
12528.25 169
12529.31 177
12530.36 192
12531.42 170
12532.48 145
12533.54 147
12534.59 168
12535.65 194
12536.71 160
12537.77 180
12538.82 165
12539.88 177
12540.94 170
12542.00 162
12543.05 180
12544.11 182
12545.17 187
12546.23 188
12547.29 194
12548.34 187
12549.40 238
12550.46 208
12551.52 217
12552.58 202
12553.64 243
12554.69 206
12555.75 227
12556.81 226
12557.87 235
12558.93 215
12559.99 218
12561.04 222
12562.10 204
12563.16 210
12564.22 228
12565.28 185
12566.34 171
12567.40 161
12568.45 150
12569.51 147
12570.57 192
12571.63 179
12572.69 179
12573.75 179
12574.81 165
12575.87 165
12576.93 197
12577.99 192
12579.05 144
12580.11 170
12581.16 183
12582.22 154
12583.28 152
12584.34 164
12585.40 157
12586.46 175
12587.52 187
12588.58 165
12589.64 139
12590.70 177
12591.76 163
12592.82 156
12593.88 166
12594.94 158
12596.00 183
12597.06 158
12598.12 117
12599.18 163
12600.24 144
12601.30 155
12602.36 147
12603.42 147
12604.48 149
12605.54 149
12606.60 156
12607.66 157
12608.72 168
12609.79 168
12610.85 187
12611.91 173
12612.97 188
12614.03 178
12615.09 168
12616.15 198
12617.21 176
12618.27 211
12619.33 213
12620.39 187
12621.45 174
12622.52 161
12623.58 173
12624.64 167
12625.70 155
12626.76 140
12627.82 161
12628.88 171
12629.95 133
12631.01 133
12632.07 173
12633.13 170
12634.19 136
12635.25 142
12636.31 144
12637.38 185
12638.44 172
12639.50 162
12640.56 162
12641.62 139
12642.69 170
12643.75 132
12644.81 160
12645.87 163
12646.93 172
12648.00 142
12649.06 169
12650.12 151
12651.18 174
12652.25 183
12653.31 135
12654.37 137
12655.43 144
12656.50 159
12657.56 142
12658.62 131
12659.68 131
12660.75 120
12661.81 138
12662.87 126
12663.94 173
12665.00 155
12666.06 165
12667.12 147
12668.19 124
12669.25 143
12670.31 148
12671.38 142
12672.44 150
12673.50 146
12674.57 162
12675.63 171
12676.69 122
12677.76 143
12678.82 170
12679.88 171
12680.95 149
12682.01 167
12683.07 166
12684.14 134
12685.20 155
12686.27 105
12687.33 162
12688.39 157
12689.46 161
12690.52 141
12691.59 149
12692.65 154
12693.71 147
12694.78 132
12695.84 158
12696.91 165
12697.97 165
12699.04 178
12700.10 180
12701.16 139
12702.23 133
12703.29 131
12704.36 153
12705.42 175
12706.49 155
12707.55 158
12708.62 148
12709.68 137
12710.75 152
12711.81 148
12712.88 173
12713.94 160
12715.01 153
12716.07 149
12717.14 141
12718.20 164
12719.27 153
12720.33 191
12721.40 174
12722.46 162
12723.53 161
12724.59 160
12725.66 146
12726.72 181
12727.79 171
12728.86 179
12729.92 174
12730.99 183
12732.05 168
12733.12 156
12734.18 163
12735.25 186
12736.32 186
12737.38 161
12738.45 145
12739.51 168
12740.58 147
12741.65 154
12742.71 182
12743.78 137
12744.85 124
12745.91 146
12746.98 144
12748.04 122
12749.11 127
12750.18 147
12751.24 144
12752.31 154
12753.38 158
12754.44 140
12755.51 111
12756.58 123
12757.64 144
12758.71 161
12759.78 161
12760.85 143
12761.91 119
12762.98 122
12764.05 137
12765.11 136
12766.18 113
12767.25 150
12768.32 134
12769.38 99
12770.45 130
12771.52 150
12772.58 134
12773.65 171
12774.72 148
12775.79 115
12776.86 123
12777.92 132
12778.99 146
12780.06 139
12781.13 164
12782.19 165
12783.26 134
12784.33 140
12785.40 144
12786.47 167
12787.53 139
12788.60 113
12789.67 156
12790.74 145
12791.81 147
12792.87 131
12793.94 124
12795.01 131
12796.08 155
12797.15 147
12798.22 140
12799.29 137
12800.35 152
12801.42 155
12802.49 168
12803.56 180
12804.63 147
12805.70 131
12806.77 133
12807.84 152
12808.90 136
12809.97 137
12811.04 142
12812.11 134
12813.18 159
12814.25 149
12815.32 144
12816.39 169
12817.46 137
12818.53 146
12819.60 145
12820.67 151
12821.74 150
12822.81 158
12823.88 143
12824.94 160
12826.01 144
12827.08 127
12828.15 143
12829.22 146
12830.29 161
12831.36 124
12832.43 134
12833.50 110
12834.57 125
12835.64 132
12836.71 152
12837.78 117
12838.85 133
12839.92 153
12840.99 138
12842.07 134
12843.14 122
12844.21 127
12845.28 131
12846.35 128
12847.42 139
12848.49 151
12849.56 157
12850.63 160
12851.70 112
12852.77 140
12853.84 112
12854.91 125
12855.98 118
12857.06 111
12858.13 115
12859.20 97
12860.27 112
12861.34 130
12862.41 115
12863.48 126
12864.55 106
12865.62 137
12866.70 123
12867.77 100
12868.84 135
12869.91 139
12870.98 112
12872.05 99
12873.13 103
12874.20 114
12875.27 121
12876.34 115
12877.41 114
12878.48 114
12879.56 127
12880.63 99
12881.70 83
12882.77 107
12883.84 96
12884.92 107
12885.99 95
12887.06 114
12888.13 113
12889.21 104
12890.28 102
12891.35 107
12892.42 128
12893.50 134
12894.57 115
12895.64 108
12896.71 99
12897.79 107
12898.86 116
12899.93 110
12901.00 128
12902.08 115
12903.15 128
12904.22 115
12905.30 112
12906.37 111
12907.44 114
12908.52 108
12909.59 115
12910.66 112
12911.73 110
12912.81 126
12913.88 102
12914.96 102
12916.03 130
12917.10 127
12918.18 112
12919.25 115
12920.32 120
12921.40 109
12922.47 104
12923.54 111
12924.62 105
12925.69 99
12926.77 114
12927.84 120
12928.91 108
12929.99 133
12931.06 129
12932.14 99
12933.21 105
12934.28 127
12935.36 99
12936.43 107
12937.51 123
12938.58 100
12939.66 113
12940.73 113
12941.80 103
12942.88 90
12943.95 87
12945.03 83
12946.10 116
12947.18 112
12948.25 98
12949.33 109
12950.40 84
12951.48 99
12952.55 117
12953.63 107
12954.70 106
12955.78 92
12956.85 124
12957.93 110
12959.00 138
12960.08 124
12961.15 80
12962.23 101
12963.30 97
12964.38 120
12965.46 107
12966.53 106
12967.61 107
12968.68 89
12969.76 120
12970.83 107
12971.91 129
12972.99 104
12974.06 107
12975.14 106
12976.21 110
12977.29 110
12978.37 119
12979.44 96
12980.52 96
12981.59 121
12982.67 102
12983.75 102
12984.82 101
12985.90 102
12986.98 112
12988.05 100
12989.13 107
12990.20 120
12991.28 142
12992.36 124
12993.43 135
12994.51 121
12995.59 109
12996.67 129
12997.74 120
12998.82 112
12999.90 105
13000.97 120
13002.05 124
13003.13 97
13004.20 112
13005.28 128
13006.36 128
13007.44 105
13008.51 122
13009.59 113
13010.67 110
13011.75 131
13012.82 114
13013.90 107
13014.98 95
13016.06 115
13017.13 107
13018.21 115
13019.29 118
13020.37 124
13021.44 115
13022.52 118
13023.60 111
13024.68 147
13025.76 136
13026.83 125
13027.91 125
13028.99 118
13030.07 110
13031.15 142
13032.23 128
13033.30 114
13034.38 142
13035.46 133
13036.54 127
13037.62 110
13038.70 116
13039.77 124
13040.85 132
13041.93 106
13043.01 123
13044.09 120
13045.17 123
13046.25 133
13047.33 125
13048.40 140
13049.48 120
13050.56 140
13051.64 118
13052.72 128
13053.80 138
13054.88 138
13055.96 90
13057.04 121
13058.12 135
13059.20 123
13060.28 136
13061.36 110
13062.44 135
13063.51 137
13064.59 120
13065.67 135
13066.75 123
13067.83 132
13068.91 133
13069.99 112
13071.07 145
13072.15 164
13073.23 134
13074.31 117
13075.39 138
13076.47 123
13077.55 106
13078.63 108
13079.71 131
13080.79 108
13081.87 132
13082.96 115
13084.04 115
13085.12 147
13086.20 116
13087.28 110
13088.36 107
13089.44 104
13090.52 111
13091.60 106
13092.68 117
13093.76 105
13094.84 130
13095.92 122
13097.00 106
13098.09 112
13099.17 135
13100.25 134
13101.33 117
13102.41 145
13103.49 134
13104.57 160
13105.65 119
13106.74 84
13107.82 99
13108.90 112
13109.98 131
13111.06 116
13112.14 116
13113.22 132
13114.31 137
13115.39 113
13116.47 120
13117.55 120
13118.63 121
13119.72 144
13120.80 130
13121.88 155
13122.96 125
13124.04 140
13125.13 137
13126.21 126
13127.29 134
13128.37 131
13129.45 132
13130.54 121
13131.62 109
13132.70 89
13133.78 127
13134.87 139
13135.95 113
13137.03 108
13138.11 119
13139.20 130
13140.28 120
13141.36 124
13142.45 113
13143.53 134
13144.61 127
13145.69 117
13146.78 103
13147.86 126
13148.94 135
13150.03 126
13151.11 145
13152.19 135
13153.28 116
13154.36 146
13155.44 177
13156.53 142
13157.61 131
13158.69 135
13159.78 128
13160.86 121
13161.94 106
13163.03 107
13164.11 113
13165.20 128
13166.28 143
13167.36 106
13168.45 112
13169.53 139
13170.62 119
13171.70 112
13172.78 117
13173.87 145
13174.95 170
13176.04 136
13177.12 139
13178.21 133
13179.29 174
13180.37 132
13181.46 127
13182.54 120
13183.63 150
13184.71 148
13185.80 128
13186.88 130
13187.97 154
13189.05 149
13190.14 138
13191.22 138
13192.31 150
13193.39 163
13194.48 149
13195.56 144
13196.65 152
13197.73 134
13198.82 152
13199.90 150
13200.99 139
13202.07 127
13203.16 126
13204.24 149
13205.33 149
13206.41 131
13207.50 151
13208.58 155
13209.67 155
13210.76 135
13211.84 126
13212.93 141
13214.01 157
13215.10 145
13216.19 138
13217.27 125
13218.36 155
13219.44 137
13220.53 142
13221.62 152
13222.70 158
13223.79 160
13224.87 166
13225.96 120
13227.05 126
13228.13 135
13229.22 147
13230.31 163
13231.39 139
13232.48 141
13233.57 168
13234.65 169
13235.74 155
13236.83 165
13237.91 158
13239.00 166
13240.09 150
13241.17 135
13242.26 154
13243.35 195
13244.43 160
13245.52 130
13246.61 162
13247.70 186
13248.78 153
13249.87 174
13250.96 188
13252.05 160
13253.13 169
13254.22 149
13255.31 176
13256.39 162
13257.48 176
13258.57 149
13259.66 172
13260.75 181
13261.83 194
13262.92 212
13264.01 187
13265.10 176
13266.19 149
13267.27 182
13268.36 197
13269.45 180
13270.54 185
13271.63 159
13272.71 160
13273.80 217
13274.89 219
13275.98 224
13277.07 175
13278.16 184
13279.24 178
13280.33 194
13281.42 218
13282.51 223
13283.60 228
13284.69 227
13285.78 233
13286.86 221
13287.95 247
13289.04 224
13290.13 219
13291.22 237
13292.31 245
13293.40 209
13294.49 224
13295.58 214
13296.67 238
13297.76 236
13298.84 224
13299.93 221
13301.02 248
13302.11 258
13303.20 240
13304.29 265
13305.38 250
13306.47 291
13307.56 282
13308.65 289
13309.74 262
13310.83 280
13311.92 279
13313.01 281
13314.10 278
13315.19 290
13316.28 272
13317.37 259
13318.46 269
13319.55 231
13320.64 259
13321.73 265
13322.82 287
13323.91 267
13325.00 246
13326.09 200
13327.18 249
13328.27 246
13329.36 252
13330.45 261
13331.54 238
13332.64 246
13333.73 262
13334.82 304
13335.91 241
13337.00 255
13338.09 286
13339.18 290
13340.27 286
13341.36 261
13342.45 241
13343.54 269
13344.64 257
13345.73 292
13346.82 305
13347.91 297
13349.00 287
13350.09 316
13351.18 335
13352.28 276
13353.37 307
13354.46 296
13355.55 320
13356.64 300
13357.73 301
13358.83 346
13359.92 362
13361.01 363
13362.10 357
13363.19 370
13364.29 440
13365.38 452
13366.47 421
13367.56 432
13368.65 399
13369.75 393
13370.84 388
13371.93 393
13373.02 352
13374.12 355
13375.21 326
13376.30 332
13377.39 306
13378.49 266
13379.58 278
13380.67 263
13381.76 285
13382.86 298
13383.95 278
13385.04 276
13386.13 297
13387.23 278
13388.32 282
13389.41 246
13390.51 253
13391.60 215
13392.69 236
13393.79 231
13394.88 263
13395.97 282
13397.07 259
13398.16 253
13399.25 257
13400.35 254
13401.44 268
13402.53 248
13403.63 239
13404.72 234
13405.81 214
13406.91 226
13408.00 251
13409.10 215
13410.19 239
13411.28 271
13412.38 232
13413.47 227
13414.57 226
13415.66 222
13416.75 232
13417.85 284
13418.94 230
13420.04 223
13421.13 227
13422.22 249
13423.32 235
13424.41 252
13425.51 257
13426.60 227
13427.70 238
13428.79 237
13429.89 239
13430.98 257
13432.08 284
13433.17 250
13434.27 243
13435.36 286
13436.46 270
13437.55 296
13438.65 255
13439.74 246
13440.84 270
13441.93 269
13443.03 271
13444.12 248
13445.22 255
13446.31 237
13447.41 286
13448.50 286
13449.60 292
13450.69 300
13451.79 273
13452.89 273
13453.98 311
13455.08 326
13456.17 355
13457.27 315
13458.36 300
13459.46 348
13460.56 350
13461.65 296
13462.75 324
13463.84 335
13464.94 371
13466.04 304
13467.13 312
13468.23 322
13469.32 316
13470.42 354
13471.52 338
13472.61 323
13473.71 349
13474.81 333
13475.90 308
13477.00 306
13478.10 310
13479.19 312
13480.29 338
13481.39 337
13482.48 282
13483.58 276
13484.68 326
13485.77 326
13486.87 326
13487.97 341
13489.07 352
13490.16 384
13491.26 369
13492.36 363
13493.45 336
13494.55 402
13495.65 462
13496.75 510
13497.84 462
13498.94 441
13500.04 466
13501.14 485
13502.23 528
13503.33 501
13504.43 477
13505.53 468
13506.63 483
13507.72 458
13508.82 460
13509.92 407
13511.02 395
13512.12 359
13513.21 329
13514.31 323
13515.41 293
13516.51 311
13517.61 281
13518.70 309
13519.80 269
13520.90 277
13522.00 297
13523.10 270
13524.20 310
13525.30 277
13526.39 260
13527.49 236
13528.59 265
13529.69 268
13530.79 272
13531.89 267
13532.99 278
13534.09 288
13535.18 282
13536.28 233
13537.38 221
13538.48 255
13539.58 242
13540.68 214
13541.78 211
13542.88 220
13543.98 204
13545.08 251
13546.18 198
13547.28 189
13548.38 219
13549.48 235
13550.57 237
13551.67 208
13552.77 219
13553.87 240
13554.97 232
13556.07 174
13557.17 217
13558.27 229
13559.37 217
13560.47 207
13561.57 223
13562.67 224
13563.77 210
13564.87 220
13565.97 200
13567.07 201
13568.17 230
13569.28 202
13570.38 189
13571.48 203
13572.58 227
13573.68 201
13574.78 220
13575.88 231
13576.98 215
13578.08 200
13579.18 211
13580.28 196
13581.38 229
13582.48 227
13583.58 202
13584.69 222
13585.79 255
13586.89 220
13587.99 207
13589.09 217
13590.19 225
13591.29 199
13592.39 197
13593.49 212
13594.60 228
13595.70 217
13596.80 220
13597.90 216
13599.00 209
13600.10 179
13601.21 196
13602.31 202
13603.41 188
13604.51 189
13605.61 220
13606.71 219
13607.82 202
13608.92 217
13610.02 207
13611.12 227
13612.22 236
13613.33 238
13614.43 242
13615.53 211
13616.63 222
13617.74 196
13618.84 214
13619.94 179
13621.04 180
13622.15 243
13623.25 212
13624.35 201
13625.45 206
13626.56 213
13627.66 203
13628.76 219
13629.86 209
13630.97 221
13632.07 233
13633.17 243
13634.28 235
13635.38 213
13636.48 220
13637.59 219
13638.69 217
13639.79 203
13640.90 228
13642.00 218
13643.10 170
13644.21 179
13645.31 192
13646.41 205
13647.52 213
13648.62 216
13649.72 201
13650.83 221
13651.93 195
13653.03 202
13654.14 176
13655.24 211
13656.35 217
13657.45 202
13658.55 170
13659.66 171
13660.76 194
13661.87 198
13662.97 186
13664.07 185
13665.18 171
13666.28 188
13667.39 210
13668.49 209
13669.60 232
13670.70 171
13671.81 159
13672.91 178
13674.01 189
13675.12 193
13676.22 181
13677.33 180
13678.43 169
13679.54 170
13680.64 201
13681.75 217
13682.85 206
13683.96 185
13685.06 175
13686.17 179
13687.27 213
13688.38 192
13689.48 204
13690.59 211
13691.69 217
13692.80 191
13693.91 201
13695.01 205
13696.12 206
13697.22 201
13698.33 205
13699.43 223
13700.54 206
13701.64 235
13702.75 227
13703.86 190
13704.96 254
13706.07 234
13707.17 230
13708.28 217
13709.39 210
13710.49 208
13711.60 220
13712.70 198
13713.81 214
13714.92 215
13716.02 240
13717.13 275
13718.24 244
13719.34 205
13720.45 244
13721.56 239
13722.66 220
13723.77 261
13724.88 273
13725.98 230
13727.09 254
13728.20 297
13729.30 272
13730.41 270
13731.52 280
13732.62 293
13733.73 299
13734.84 313
13735.94 274
13737.05 262
13738.16 278
13739.27 289
13740.37 288
13741.48 289
13742.59 294
13743.70 320
13744.80 287
13745.91 280
13747.02 302
13748.13 292
13749.23 318
13750.34 317
13751.45 333
13752.56 343
13753.67 324
13754.77 340
13755.88 334
13756.99 352
13758.10 388
13759.21 392
13760.31 385
13761.42 414
13762.53 443
13763.64 447
13764.75 487
13765.85 549
13766.96 544
13768.07 603
13769.18 567
13770.29 651
13771.40 611
13772.51 612
13773.61 617
13774.72 598
13775.83 649
13776.94 584
13778.05 568
13779.16 491
13780.27 496
13781.38 433
13782.48 412
13783.59 384
13784.70 338
13785.81 343
13786.92 364
13788.03 347
13789.14 329
13790.25 322
13791.36 308
13792.47 293
13793.58 301
13794.69 321
13795.80 321
13796.91 287
13798.02 282
13799.13 299
13800.24 272
13801.35 262
13802.45 268
13803.56 270
13804.67 253
13805.78 260
13806.89 261
13808.00 230
13809.11 232
13810.22 255
13811.34 246
13812.45 256
13813.56 263
13814.67 266
13815.78 212
13816.89 239
13818.00 216
13819.11 218
13820.22 219
13821.33 231
13822.44 232
13823.55 214
13824.66 218
13825.77 180
13826.88 223
13827.99 199
13829.10 187
13830.22 175
13831.33 211
13832.44 211
13833.55 249
13834.66 229
13835.77 206
13836.88 209
13837.99 217
13839.10 238
13840.22 201
13841.33 214
13842.44 209
13843.55 240
13844.66 275
13845.77 250
13846.88 239
13848.00 213
13849.11 212
13850.22 211
13851.33 219
13852.44 228
13853.56 198
13854.67 231
13855.78 231
13856.89 231
13858.00 197
13859.12 233
13860.23 254
13861.34 222
13862.45 261
13863.56 230
13864.68 242
13865.79 230
13866.90 225
13868.01 243
13869.13 240
13870.24 224
13871.35 218
13872.46 216
13873.58 224
13874.69 216
13875.80 205
13876.91 230
13878.03 236
13879.14 221
13880.25 236
13881.37 288
13882.48 265
13883.59 256
13884.71 242
13885.82 284
13886.93 257
13888.05 235
13889.16 237
13890.27 263
13891.39 278
13892.50 260
13893.61 267
13894.73 277
13895.84 294
13896.95 280
13898.07 310
13899.18 224
13900.29 240
13901.41 254
13902.52 232
13903.64 257
13904.75 234
13905.86 193
13906.98 227
13908.09 236
13909.21 259
13910.32 208
13911.43 201
13912.55 219
13913.66 191
13914.78 208
13915.89 208
13917.01 213
13918.12 232
13919.24 244
13920.35 213
13921.46 249
13922.58 219
13923.69 226
13924.81 208
13925.92 218
13927.04 214
13928.15 200
13929.27 200
13930.38 204
13931.50 188
13932.61 209
13933.73 169
13934.84 189
13935.96 206
13937.07 210
13938.19 255
13939.30 229
13940.42 191
13941.54 181
13942.65 193
13943.77 203
13944.88 197
13946.00 213
13947.11 222
13948.23 196
13949.34 193
13950.46 195
13951.58 201
13952.69 197
13953.81 185
13954.92 169
13956.04 186
13957.16 190
13958.27 191
13959.39 204
13960.50 186
13961.62 189
13962.74 177
13963.85 156
13964.97 183
13966.09 180
13967.20 206
13968.32 199
13969.44 199
13970.55 187
13971.67 177
13972.79 189
13973.90 192
13975.02 176
13976.14 199
13977.25 178
13978.37 197
13979.49 198
13980.60 170
13981.72 180
13982.84 165
13983.95 166
13985.07 187
13986.19 197
13987.31 170
13988.42 165
13989.54 191
13990.66 204
13991.78 169
13992.89 161
13994.01 151
13995.13 194
13996.25 175
13997.36 185
13998.48 185
13999.60 188
14000.72 189
14001.83 185
14002.95 193
14004.07 194
14005.19 218
14006.31 166
14007.42 179
14008.54 187
14009.66 175
14010.78 166
14011.90 168
14013.02 178
14014.13 153
14015.25 167
14016.37 206
14017.49 202
14018.61 199
14019.73 196
14020.84 187
14021.96 195
14023.08 203
14024.20 175
14025.32 204
14026.44 213
14027.56 209
14028.68 188
14029.80 206
14030.91 204
14032.03 194
14033.15 180
14034.27 205
14035.39 222
14036.51 241
14037.63 218
14038.75 243
14039.87 196
14040.99 203
14042.11 211
14043.23 189
14044.35 209
14045.47 207
14046.58 189
14047.70 206
14048.82 217
14049.94 223
14051.06 202
14052.18 229
14053.30 239
14054.42 280
14055.54 222
14056.66 214
14057.78 239
14058.90 222
14060.02 249
14061.14 273
14062.26 283
14063.38 264
14064.51 255
14065.63 209
14066.75 301
14067.87 274
14068.99 221
14070.11 249
14071.23 261
14072.35 300
14073.47 320
14074.59 310
14075.71 316
14076.83 341
14077.95 287
14079.07 320
14080.19 317
14081.32 339
14082.44 316
14083.56 308
14084.68 338
14085.80 349
14086.92 369
14088.04 339
14089.16 427
14090.29 422
14091.41 399
14092.53 433
14093.65 440
14094.77 414
14095.89 456
14097.01 472
14098.14 429
14099.26 481
14100.38 483
14101.50 471
14102.62 389
14103.75 361
14104.87 375
14105.99 339
14107.11 347
14108.23 297
14109.36 282
14110.48 328
14111.60 292
14112.72 287
14113.84 272
14114.97 255
14116.09 230
14117.21 233
14118.33 232
14119.46 274
14120.58 255
14121.70 244
14122.82 244
14123.95 250
14125.07 233
14126.19 224
14127.32 238
14128.44 218
14129.56 211
14130.68 223
14131.81 248
14132.93 223
14134.05 213
14135.18 177
14136.30 175
14137.42 210
14138.55 193
14139.67 224
14140.79 198
14141.92 224
14143.04 211
14144.16 211
14145.29 223
14146.41 191
14147.54 217
14148.66 197
14149.78 186
14150.91 195
14152.03 174
14153.15 182
14154.28 212
14155.40 228
14156.53 214
14157.65 213
14158.77 207
14159.90 192
14161.02 147
14162.15 210
14163.27 173
14164.40 195
14165.52 203
14166.64 199
14167.77 161
14168.89 184
14170.02 184
14171.14 177
14172.27 172
14173.39 184
14174.52 202
14175.64 207
14176.77 171
14177.89 178
14179.02 200
14180.14 187
14181.27 200
14182.39 197
14183.52 192
14184.64 194
14185.77 179
14186.89 191
14188.02 175
14189.14 173
14190.27 176
14191.39 189
14192.52 162
14193.64 168
14194.77 191
14195.90 178
14197.02 185
14198.15 210
14199.27 199
14200.40 178
14201.52 194
14202.65 189
14203.78 192
14204.90 177
14206.03 157
14207.15 178
14208.28 164
14209.41 159
14210.53 155
14211.66 185
14212.78 140
14213.91 145
14215.04 180
14216.16 185
14217.29 165
14218.42 154
14219.54 170
14220.67 163
14221.80 161
14222.92 162
14224.05 173
14225.18 153
14226.30 153
14227.43 145
14228.56 151
14229.68 162
14230.81 150
14231.94 165
14233.06 163
14234.19 160
14235.32 163
14236.45 179
14237.57 185
14238.70 186
14239.83 150
14240.96 156
14242.08 182
14243.21 148
14244.34 170
14245.47 169
14246.59 158
14247.72 147
14248.85 163
14249.98 139
14251.10 153
14252.23 133
14253.36 148
14254.49 144
14255.62 144
14256.74 120
14257.87 121
14259.00 145
14260.13 171
14261.26 186
14262.38 184
14263.51 172
14264.64 152
14265.77 163
14266.90 144
14268.03 136
14269.15 154
14270.28 168
14271.41 148
14272.54 144
14273.67 157
14274.80 179
14275.93 146
14277.06 131
14278.18 168
14279.31 167
14280.44 155
14281.57 158
14282.70 162
14283.83 131
14284.96 142
14286.09 158
14287.22 123
14288.35 154
14289.48 132
14290.60 161
14291.73 134
14292.86 145
14293.99 132
14295.12 136
14296.25 136
14297.38 124
14298.51 143
14299.64 151
14300.77 130
14301.90 132
14303.03 106
14304.16 106
14305.29 151
14306.42 137
14307.55 120
14308.68 110
14309.81 107
14310.94 170
14312.07 123
14313.20 106
14314.33 87
14315.46 108
14316.59 107
14317.72 124
14318.85 108
14319.98 132
14321.11 110
14322.24 136
14323.38 122
14324.51 94
14325.64 112
14326.77 122
14327.90 117
14329.03 110
14330.16 124
14331.29 117
14332.42 115
14333.55 124
14334.68 109
14335.82 108
14336.95 109
14338.08 98
14339.21 117
14340.34 132
14341.47 125
14342.60 109
14343.73 108
14344.87 108
14346.00 122
14347.13 113
14348.26 114
14349.39 121
14350.52 107
14351.66 138
14352.79 117
14353.92 95
14355.05 109
14356.18 127
14357.32 130
14358.45 110
14359.58 100
14360.71 111
14361.84 103
14362.98 88
14364.11 113
14365.24 113
14366.37 85
14367.51 101
14368.64 112
14369.77 137
14370.90 119
14372.04 108
14373.17 99
14374.30 131
14375.43 118
14376.57 101
14377.70 107
14378.83 112
14379.97 116
14381.10 122
14382.23 139
14383.36 115
14384.50 103
14385.63 117
14386.76 104
14387.90 131
14389.03 140
14390.16 120
14391.30 125
14392.43 120
14393.56 107
14394.70 98
14395.83 96
14396.96 101
14398.10 109
14399.23 110
14400.37 100
14401.50 100
14402.63 110
14403.77 127
14404.90 98
14406.03 112
14407.17 117
14408.30 110
14409.44 123
14410.57 113
14411.70 110
14412.84 107
14413.97 129
14415.11 118
14416.24 127
14417.38 115
14418.51 105
14419.64 126
14420.78 129
14421.91 113
14423.05 104
14424.18 119
14425.32 115
14426.45 120
14427.59 90
14428.72 129
14429.86 103
14430.99 105
14432.13 110
14433.26 131
14434.40 115
14435.53 128
14436.67 128
14437.80 102
14438.94 99
14440.07 92
14441.21 125
14442.34 141
14443.48 154
14444.61 105
14445.75 115
14446.89 108
14448.02 114
14449.16 133
14450.29 111
14451.43 119
14452.56 123
14453.70 129
14454.84 139
14455.97 128
14457.11 134
14458.24 106
14459.38 121
14460.52 98
14461.65 94
14462.79 106
14463.92 101
14465.06 85
14466.20 101
14467.33 120
14468.47 118
14469.61 118
14470.74 127
14471.88 133
14473.02 104
14474.15 105
14475.29 101
14476.43 134
14477.56 122
14478.70 108
14479.84 115
14480.97 121
14482.11 133
14483.25 110
14484.38 120
14485.52 132
14486.66 113
14487.79 139
14488.93 116
14490.07 113
14491.21 97
14492.34 107
14493.48 97
14494.62 97
14495.76 127
14496.89 141
14498.03 124
14499.17 102
14500.31 124
14501.44 140
14502.58 129
14503.72 123
14504.86 103
14506.00 101
14507.13 118
14508.27 145
14509.41 115
14510.55 111
14511.69 111
14512.82 129
14513.96 151
14515.10 120
14516.24 104
14517.38 118
14518.51 134
14519.65 129
14520.79 152
14521.93 140
14523.07 138
14524.21 123
14525.35 131
14526.48 150
14527.62 151
14528.76 130
14529.90 106
14531.04 122
14532.18 122
14533.32 110
14534.46 109
14535.60 136
14536.73 116
14537.87 104
14539.01 133
14540.15 132
14541.29 145
14542.43 108
14543.57 139
14544.71 182
14545.85 115
14546.99 124
14548.13 114
14549.27 119
14550.41 109
14551.55 127
14552.69 149
14553.83 139
14554.97 132
14556.11 151
14557.25 128
14558.39 123
14559.53 125
14560.67 118
14561.81 159
14562.95 135
14564.09 121
14565.23 130
14566.37 141
14567.51 156
14568.65 140
14569.79 131
14570.93 127
14572.07 150
14573.21 153
14574.35 126
14575.49 161
14576.63 199
14577.77 159
14578.91 140
14580.05 179
14581.19 142
14582.33 150
14583.48 139
14584.62 176
14585.76 180
14586.90 165
14588.04 150
14589.18 154
14590.32 165
14591.46 173
14592.60 157
14593.75 171
14594.89 149
14596.03 160
14597.17 147
14598.31 171
14599.45 151
14600.59 164
14601.74 210
14602.88 187
14604.02 148
14605.16 164
14606.30 194
14607.44 194
14608.59 208
14609.73 198
14610.87 215
14612.01 210
14613.15 179
14614.30 186
14615.44 179
14616.58 190
14617.72 199
14618.87 241
14620.01 212
14621.15 216
14622.29 229
14623.44 255
14624.58 244
14625.72 241
14626.86 240
14628.01 271
14629.15 305
14630.29 262
14631.43 272
14632.58 308
14633.72 299
14634.86 293
14636.01 284
14637.15 297
14638.29 293
14639.44 272
14640.58 274
14641.72 234
14642.86 227
14644.01 213
14645.15 226
14646.29 195
14647.44 192
14648.58 188
14649.73 197
14650.87 185
14652.01 166
14653.16 177
14654.30 181
14655.44 178
14656.59 173
14657.73 185
14658.87 181
14660.02 191
14661.16 150
14662.31 162
14663.45 182
14664.59 170
14665.74 146
14666.88 128
14668.03 138
14669.17 157
14670.32 168
14671.46 124
14672.60 156
14673.75 149
14674.89 151
14676.04 147
14677.18 153
14678.33 148
14679.47 124
14680.62 126
14681.76 108
14682.91 120
14684.05 118
14685.20 107
14686.34 106
14687.49 122
14688.63 122
14689.78 90
14690.92 130
14692.07 132
14693.21 112
14694.36 125
14695.50 137
14696.65 133
14697.79 105
14698.94 115
14700.08 141
14701.23 137
14702.38 132
14703.52 112
14704.67 130
14705.81 120
14706.96 128
14708.10 104
14709.25 119
14710.40 143
14711.54 118
14712.69 121
14713.83 115
14714.98 121
14716.13 131
14717.27 129
14718.42 108
14719.56 107
14720.71 106
14721.86 112
14723.00 102
14724.15 107
14725.30 127
14726.44 123
14727.59 119
14728.74 138
14729.88 114
14731.03 105
14732.18 127
14733.32 128
14734.47 131
14735.62 109
14736.76 136
14737.91 136
14739.06 121
14740.20 136
14741.35 127
14742.50 130
14743.65 116
14744.79 117
14745.94 114
14747.09 96
14748.23 122
14749.38 124
14750.53 95
14751.68 124
14752.82 111
14753.97 127
14755.12 133
14756.27 109
14757.42 105
14758.56 99
14759.71 95
14760.86 96
14762.01 130
14763.15 125
14764.30 109
14765.45 106
14766.60 111
14767.75 117
14768.90 103
14770.04 102
14771.19 115
14772.34 113
14773.49 117
14774.64 125
14775.79 107
14776.93 109
14778.08 90
14779.23 129
14780.38 110
14781.53 100
14782.68 93
14783.83 94
14784.97 100
14786.12 98
14787.27 109
14788.42 115
14789.57 105
14790.72 94
14791.87 107
14793.02 92
14794.17 108
14795.32 78
14796.46 99
14797.61 112
14798.76 105
14799.91 112
14801.06 122
14802.21 101
14803.36 103
14804.51 96
14805.66 96
14806.81 116
14807.96 106
14809.11 79
14810.26 94
14811.41 114
14812.56 85
14813.71 86
14814.86 69
14816.01 89
14817.16 96
14818.31 86
14819.46 95
14820.61 75
14821.76 102
14822.91 91
14824.06 94
14825.21 91
14826.36 87
14827.51 105
14828.66 94
14829.81 74
14830.96 81
14832.11 82
14833.26 88
14834.42 97
14835.57 86
14836.72 90
14837.87 81
14839.02 95
14840.17 87
14841.32 98
14842.47 76
14843.62 96
14844.77 97
14845.92 94
14847.08 79
14848.23 88
14849.38 76
14850.53 105
14851.68 89
14852.83 80
14853.98 84
14855.14 88
14856.29 78
14857.44 74
14858.59 88
14859.74 98
14860.89 87
14862.05 95
14863.20 89
14864.35 86
14865.50 65
14866.65 86
14867.81 104
14868.96 91
14870.11 70
14871.26 78
14872.41 87
14873.57 70
14874.72 87
14875.87 77
14877.02 69
14878.18 101
14879.33 126
14880.48 92
14881.63 91
14882.79 84
14883.94 105
14885.09 94
14886.24 79
14887.40 100
14888.55 97
14889.70 101
14890.86 84
14892.01 84
14893.16 72
14894.31 101
14895.47 106
14896.62 85
14897.77 83
14898.93 119
14900.08 96
14901.23 100
14902.39 102
14903.54 105
14904.69 103
14905.85 105
14907.00 113
14908.16 96
14909.31 96
14910.46 93
14911.62 95
14912.77 99
14913.92 102
14915.08 83
14916.23 96
14917.39 93
14918.54 96
14919.69 84
14920.85 83
14922.00 98
14923.16 115
14924.31 116
14925.46 114
14926.62 95
14927.77 104
14928.93 111
14930.08 106
14931.24 103
14932.39 140
14933.55 134
14934.70 114
14935.85 129
14937.01 83
14938.16 109
14939.32 146
14940.47 121
14941.63 119
14942.78 119
14943.94 106
14945.09 144
14946.25 125
14947.40 130
14948.56 107
14949.71 121
14950.87 120
14952.03 127
14953.18 112
14954.34 101
14955.49 117
14956.65 109
14957.80 130
14958.96 129
14960.11 106
14961.27 123
14962.42 115
14963.58 118
14964.74 123
14965.89 144
14967.05 110
14968.20 124
14969.36 126
14970.52 133
14971.67 141
14972.83 113
14973.98 97
14975.14 101
14976.30 101
14977.45 123
14978.61 115
14979.77 108
14980.92 85
14982.08 121
14983.24 109
14984.39 120
14985.55 94
14986.70 97
14987.86 118
14989.02 106
14990.18 66
14991.33 71
14992.49 94
14993.65 96
14994.80 94
14995.96 82
14997.12 94
14998.27 90
14999.43 83
15000.59 88
15001.75 80
15002.90 106
15004.06 105
15005.22 120
15006.37 106
15007.53 95
15008.69 93
15009.85 84
15011.00 108
15012.16 84
15013.32 84
15014.48 80
15015.64 74
15016.79 86
15017.95 76
15019.11 67
15020.27 95
15021.43 78
15022.58 75
15023.74 88
15024.90 100
15026.06 101
15027.22 72
15028.37 95
15029.53 115
15030.69 85
15031.85 88
15033.01 86
15034.17 90
15035.32 92
15036.48 87
15037.64 93
15038.80 69
15039.96 79
15041.12 101
15042.28 86
15043.44 92
15044.59 87
15045.75 66
15046.91 81
15048.07 77
15049.23 76
15050.39 89
15051.55 77
15052.71 84
15053.87 93
15055.03 78
15056.19 80
15057.35 93
15058.50 100
15059.66 85
15060.82 79
15061.98 72
15063.14 85
15064.30 77
15065.46 75
15066.62 77
15067.78 77
15068.94 89
15070.10 72
15071.26 82
15072.42 70
15073.58 81
15074.74 77
15075.90 85
15077.06 93
15078.22 91
15079.38 75
15080.54 91
15081.70 93
15082.86 88
15084.02 69
15085.18 78
15086.34 78
15087.50 86
15088.67 87
15089.83 98
15090.99 83
15092.15 91
15093.31 89
15094.47 80
15095.63 79
15096.79 67
15097.95 83
15099.11 75
15100.27 84
15101.43 68
15102.60 60
15103.76 81
15104.92 99
15106.08 87
15107.24 63
15108.40 90
15109.56 63
15110.72 76
15111.89 94
15113.05 68
15114.21 96
15115.37 82
15116.53 74
15117.69 68
15118.86 86
15120.02 90
15121.18 80
15122.34 93
15123.50 80
15124.67 74
15125.83 95
15126.99 73
15128.15 66
15129.31 92
15130.48 107
15131.64 91
15132.80 83
15133.96 85
15135.13 87
15136.29 74
15137.45 67
15138.61 85
15139.78 96
15140.94 75
15142.10 92
15143.26 82
15144.43 83
15145.59 77
15146.75 75
15147.91 74
15149.08 98
15150.24 110
15151.40 96
15152.57 82
15153.73 76
15154.89 86
15156.06 122
15157.22 72
15158.38 91
15159.55 102
15160.71 93
15161.87 75
15163.04 86
15164.20 90
15165.36 112
15166.53 91
15167.69 87
15168.85 103
15170.02 82
15171.18 86
15172.35 74
15173.51 82
15174.67 98
15175.84 92
15177.00 111
15178.17 83
15179.33 91
15180.49 101
15181.66 81
15182.82 74
15183.99 101
15185.15 93
15186.31 99
15187.48 94
15188.64 71
15189.81 70
15190.97 87
15192.14 83
15193.30 105
15194.47 76
15195.63 92
15196.80 112
15197.96 98
15199.13 89
15200.29 87
15201.46 108
15202.62 116
15203.79 99
15204.95 90
15206.12 93
15207.28 91
15208.45 88
15209.61 79
15210.78 74
15211.94 82
15213.11 98
15214.27 105
15215.44 84
15216.60 91
15217.77 97
15218.93 98
15220.10 95
15221.27 86
15222.43 95
15223.60 121
15224.76 119
15225.93 80
15227.10 107
15228.26 106
15229.43 110
15230.59 112
15231.76 96
15232.93 104
15234.09 96
15235.26 96
15236.42 114
15237.59 106
15238.76 116
15239.92 137
15241.09 130
15242.26 83
15243.42 115
15244.59 93
15245.76 74
15246.92 107
15248.09 89
15249.26 111
15250.42 98
15251.59 83
15252.76 93
15253.92 71
15255.09 82
15256.26 100
15257.43 108
15258.59 75
15259.76 94
15260.93 83
15262.09 76
15263.26 72
15264.43 91
15265.60 95
15266.76 88
15267.93 69
15269.10 94
15270.27 89
15271.43 71
15272.60 88
15273.77 76
15274.94 75
15276.10 81
15277.27 88
15278.44 101
15279.61 101
15280.78 87
15281.94 99
15283.11 91
15284.28 84
15285.45 72
15286.62 88
15287.79 89
15288.95 74
15290.12 70
15291.29 86
15292.46 85
15293.63 100
15294.80 90
15295.96 89
15297.13 93
15298.30 99
15299.47 95
15300.64 84
15301.81 94
15302.98 82
15304.15 84
15305.31 91
15306.48 80
15307.65 85
15308.82 74
15309.99 86
15311.16 75
15312.33 71
15313.50 74
15314.67 85
15315.84 94
15317.01 98
15318.18 71
15319.34 83
15320.51 76
15321.68 72
15322.85 70
15324.02 78
15325.19 92
15326.36 86
15327.53 77
15328.70 80
15329.87 84
15331.04 68
15332.21 84
15333.38 78
15334.55 80
15335.72 88
15336.89 68
15338.06 78
15339.23 80
15340.40 85
15341.57 81
15342.74 64
15343.91 84
15345.08 82
15346.26 77
15347.43 91
15348.60 83
15349.77 81
15350.94 101
15352.11 91
15353.28 72
15354.45 86
15355.62 83
15356.79 76
15357.96 57
15359.13 73
15360.30 89
15361.48 91
15362.65 93
15363.82 77
15364.99 65
15366.16 78
15367.33 70
15368.50 71
15369.67 70
15370.85 70
15372.02 94
15373.19 91
15374.36 66
15375.53 86
15376.70 91
15377.88 91
15379.05 84
15380.22 84
15381.39 62
15382.56 74
15383.73 84
15384.91 101
15386.08 83
15387.25 86
15388.42 83
15389.59 80
15390.77 66
15391.94 51
15393.11 54
15394.28 84
15395.46 84
15396.63 78
15397.80 79
15398.97 103
15400.15 72
15401.32 83
15402.49 73
15403.66 66
15404.84 85
15406.01 51
15407.18 65
15408.36 80
15409.53 71
15410.70 72
15411.87 82
15413.05 81
15414.22 74
15415.39 80
15416.57 72
15417.74 86
15418.91 72
15420.09 66
15421.26 74
15422.43 68
15423.61 61
15424.78 73
15425.95 87
15427.13 85
15428.30 71
15429.47 61
15430.65 67
15431.82 69
15433.00 85
15434.17 75
15435.34 82
15436.52 94
15437.69 74
15438.87 65
15440.04 77
15441.21 78
15442.39 64
15443.56 53
15444.74 72
15445.91 73
15447.09 89
15448.26 62
15449.43 72
15450.61 70
15451.78 75
15452.96 59
15454.13 69
15455.31 76
15456.48 80
15457.66 60
15458.83 52
15460.01 74
15461.18 77
15462.36 74
15463.53 68
15464.71 57
15465.88 61
15467.06 72
15468.23 65
15469.41 63
15470.58 72
15471.76 69
15472.93 79
15474.11 84
15475.28 67
15476.46 85
15477.63 103
15478.81 102
15479.99 81
15481.16 60
15482.34 71
15483.51 89
15484.69 80
15485.86 71
15487.04 82
15488.22 83
15489.39 82
15490.57 107
15491.74 89
15492.92 74
15494.10 70
15495.27 73
15496.45 77
15497.62 75
15498.80 80
15499.98 87
15501.15 85
15502.33 78
15503.51 84
15504.68 97
15505.86 67
15507.04 65
15508.21 84
15509.39 80
15510.57 82
15511.74 97
15512.92 91
15514.10 69
15515.27 79
15516.45 94
15517.63 73
15518.81 66
15519.98 76
15521.16 67
15522.34 80
15523.51 78
15524.69 92
15525.87 68
15527.05 81
15528.22 91
15529.40 62
15530.58 90
15531.76 82
15532.93 70
15534.11 64
15535.29 73
15536.47 80
15537.64 95
15538.82 77
15540.00 86
15541.18 71
15542.36 73
15543.53 96
15544.71 86
15545.89 76
15547.07 72
15548.25 72
15549.43 79
15550.60 100
15551.78 90
15552.96 82
15554.14 82
15555.32 70
15556.50 71
15557.67 104
15558.85 110
15560.03 87
15561.21 97
15562.39 89
15563.57 90
15564.75 81
15565.93 88
15567.10 118
15568.28 76
15569.46 80
15570.64 74
15571.82 95
15573.00 65
15574.18 91
15575.36 96
15576.54 105
15577.72 104
15578.90 115
15580.08 125
15581.26 105
15582.43 92
15583.61 110
15584.79 83
15585.97 103
15587.15 92
15588.33 83
15589.51 111
15590.69 108
15591.87 125
15593.05 85
15594.23 90
15595.41 108
15596.59 127
15597.77 113
15598.95 124
15600.13 132
15601.31 110
15602.49 111
15603.67 107
15604.85 112
15606.03 123
15607.21 126
15608.40 126
15609.58 124
15610.76 141
15611.94 107
15613.12 102
15614.30 95
15615.48 91
15616.66 116
15617.84 136
15619.02 120
15620.20 131
15621.38 141
15622.56 138
15623.75 127
15624.93 160
15626.11 143
15627.29 136
15628.47 120
15629.65 126
15630.83 120
15632.01 131
15633.20 148
15634.38 141
15635.56 149
15636.74 148
15637.92 161
15639.10 152
15640.29 124
15641.47 114
15642.65 140
15643.83 150
15645.01 131
15646.19 121
15647.38 152
15648.56 151
15649.74 157
15650.92 162
15652.10 147
15653.29 139
15654.47 146
15655.65 163
15656.83 138
15658.02 164
15659.20 142
15660.38 150
15661.56 146
15662.75 124
15663.93 125
15665.11 161
15666.29 125
15667.48 129
15668.66 135
15669.84 136
15671.03 149
15672.21 120
15673.39 122
15674.57 170
15675.76 167
15676.94 166
15678.12 163
15679.31 140
15680.49 154
15681.67 133
15682.86 148
15684.04 158
15685.22 164
15686.41 122
15687.59 118
15688.77 155
15689.96 176
15691.14 155
15692.32 147
15693.51 151
15694.69 113
15695.88 135
15697.06 159
15698.24 166
15699.43 147
15700.61 130
15701.80 145
15702.98 151
15704.16 146
15705.35 156
15706.53 160
15707.72 156
15708.90 176
15710.09 149
15711.27 161
15712.45 202
15713.64 176
15714.82 174
15716.01 169
15717.19 176
15718.38 168
15719.56 176
15720.75 168
15721.93 169
15723.12 180
15724.30 185
15725.49 160
15726.67 169
15727.86 182
15729.04 175
15730.23 158
15731.41 148
15732.60 140
15733.78 162
15734.97 161
15736.15 167
15737.34 160
15738.52 176
15739.71 152
15740.89 147
15742.08 176
15743.27 146
15744.45 169
15745.64 174
15746.82 213
15748.01 177
15749.19 191
15750.38 204
15751.57 185
15752.75 180
15753.94 202
15755.12 198
15756.31 153
15757.50 174
15758.68 174
15759.87 173
15761.05 165
15762.24 165
15763.43 171
15764.61 152
15765.80 163
15766.99 155
15768.17 166
15769.36 175
15770.55 151
15771.73 150
15772.92 157
15774.11 160
15775.29 158
15776.48 167
15777.67 161
15778.85 136
15780.04 152
15781.23 123
15782.42 124
15783.60 143
15784.79 128
15785.98 140
15787.16 127
15788.35 133
15789.54 126
15790.73 156
15791.91 134
15793.10 132
15794.29 139
15795.48 132
15796.66 133
15797.85 95
15799.04 111
15800.23 110
15801.41 124
15802.60 145
15803.79 143
15804.98 125
15806.17 122
15807.35 135
15808.54 125
15809.73 97
15810.92 135
15812.11 121
15813.30 127
15814.48 136
15815.67 115
15816.86 113
15818.05 131
15819.24 132
15820.43 120
15821.61 116
15822.80 122
15823.99 102
15825.18 103
15826.37 102
15827.56 121
15828.75 85
15829.94 107
15831.12 107
15832.31 104
15833.50 98
15834.69 112
15835.88 95
15837.07 105
15838.26 93
15839.45 91
15840.64 107
15841.83 117
15843.02 111
15844.21 99
15845.39 114
15846.58 116
15847.77 106
15848.96 118
15850.15 118
15851.34 130
15852.53 133
15853.72 103
15854.91 130
15856.10 116
15857.29 120
15858.48 122
15859.67 108
15860.86 94
15862.05 81
15863.24 104
15864.43 114
15865.62 119
15866.81 141
15868.00 144
15869.19 110
15870.38 107
15871.57 106
15872.76 133
15873.96 113
15875.15 124
15876.34 95
15877.53 87
15878.72 87
15879.91 121
15881.10 92
15882.29 108
15883.48 114
15884.67 138
15885.86 149
15887.05 109
15888.25 92
15889.44 107
15890.63 108
15891.82 97
15893.01 143
15894.20 114
15895.39 112
15896.58 124
15897.78 136
15898.97 136
15900.16 132
15901.35 111
15902.54 126
15903.73 121
15904.92 131
15906.12 112
15907.31 120
15908.50 115
15909.69 121
15910.88 112
15912.08 101
15913.27 123
15914.46 138
15915.65 122
15916.84 119
15918.04 121
15919.23 134
15920.42 132
15921.61 126
15922.81 118
15924.00 114
15925.19 112
15926.38 112
15927.58 130
15928.77 123
15929.96 121
15931.15 119
15932.35 114
15933.54 137
15934.73 110
15935.92 114
15937.12 129
15938.31 129
15939.50 126
15940.70 121
15941.89 103
15943.08 124
15944.28 119
15945.47 106
15946.66 128
15947.86 98
15949.05 98
15950.24 92
15951.44 93
15952.63 123
15953.82 101
15955.02 94
15956.21 88
15957.40 94
15958.60 94
15959.79 106
15960.99 99
15962.18 105
15963.37 104
15964.57 116
15965.76 91
15966.96 87
15968.15 81
15969.34 92
15970.54 97
15971.73 81
15972.93 77
15974.12 86
15975.31 78
15976.51 96
15977.70 88
15978.90 87
15980.09 90
15981.29 87
15982.48 94
15983.68 78
15984.87 89
15986.07 88
15987.26 72
15988.46 80
15989.65 73
15990.85 75
15992.04 96
15993.24 100
15994.43 62
15995.63 79
15996.82 82
15998.02 90
15999.21 96
16000.41 78
16001.60 87
16002.80 84
16003.99 85
16005.19 82
16006.38 96
16007.58 84
16008.77 51
16009.97 69
16011.17 54
16012.36 70
16013.56 74
16014.75 91
16015.95 76
16017.14 67
16018.34 93
16019.54 59
16020.73 77
16021.93 91
16023.13 95
16024.32 85
16025.52 93
16026.71 93
16027.91 85
16029.11 70
16030.30 65
16031.50 72
16032.70 78
16033.89 70
16035.09 67
16036.29 77
16037.48 81
16038.68 82
16039.88 76
16041.07 85
16042.27 69
16043.47 80
16044.66 75
16045.86 78
16047.06 69
16048.25 61
16049.45 66
16050.65 74
16051.85 82
16053.04 79
16054.24 61
16055.44 56
16056.64 70
16057.83 84
16059.03 74
16060.23 95
16061.43 81
16062.62 66
16063.82 80
16065.02 77
16066.22 81
16067.41 72
16068.61 75
16069.81 86
16071.01 66
16072.21 60
16073.40 56
16074.60 72
16075.80 63
16077.00 56
16078.20 73
16079.39 72
16080.59 60
16081.79 69
16082.99 81
16084.19 67
16085.39 86
16086.58 69
16087.78 70
16088.98 77
16090.18 66
16091.38 63
16092.58 78
16093.78 76
16094.98 65
16096.17 66
16097.37 74
16098.57 59
16099.77 62
16100.97 89
16102.17 69
16103.37 51
16104.57 63
16105.77 86
16106.97 67
16108.17 72
16109.36 76
16110.56 102
16111.76 88
16112.96 82
16114.16 80
16115.36 69
16116.56 58
16117.76 74
16118.96 64
16120.16 65
16121.36 60
16122.56 76
16123.76 65
16124.96 60
16126.16 71
16127.36 58
16128.56 73
16129.76 71
16130.96 62
16132.16 60
16133.36 60
16134.56 76
16135.76 69
16136.96 59
16138.16 77
16139.36 64
16140.56 66
16141.76 60
16142.97 67
16144.17 66
16145.37 66
16146.57 65
16147.77 63
16148.97 85
16150.17 65
16151.37 56
16152.57 59
16153.77 71
16154.97 71
16156.18 53
16157.38 49
16158.58 60
16159.78 45
16160.98 61
16162.18 53
16163.38 67
16164.58 70
16165.79 76
16166.99 78
16168.19 66
16169.39 79
16170.59 88
16171.79 53
16173.00 68
16174.20 72
16175.40 83
16176.60 83
16177.80 75
16179.01 79
16180.21 95
16181.41 75
16182.61 66
16183.81 77
16185.02 64
16186.22 84
16187.42 71
16188.62 70
16189.82 74
16191.03 66
16192.23 76
16193.43 87
16194.63 72
16195.84 62
16197.04 69
16198.24 91
16199.45 78
16200.65 74
16201.85 66
16203.05 81
16204.26 75
16205.46 56
16206.66 56
16207.87 70
16209.07 77
16210.27 64
16211.48 82
16212.68 59
16213.88 60
16215.08 65
16216.29 87
16217.49 76
16218.70 75
16219.90 80
16221.10 87
16222.31 76
16223.51 81
16224.71 57
16225.92 85
16227.12 74
16228.32 70
16229.53 89
16230.73 65
16231.94 66
16233.14 75
16234.34 81
16235.55 79
16236.75 82
16237.96 89
16239.16 85
16240.36 64
16241.57 80
16242.77 87
16243.98 80
16245.18 86
16246.39 85
16247.59 74
16248.80 93
16250.00 102
16251.21 79
16252.41 87
16253.61 71
16254.82 87
16256.02 94
16257.23 105
16258.43 83
16259.64 81
16260.84 94
16262.05 74
16263.25 75
16264.46 86
16265.66 85
16266.87 99
16268.08 79
16269.28 79
16270.49 79
16271.69 87
16272.90 85
16274.10 99
16275.31 96
16276.51 92
16277.72 101
16278.92 114
16280.13 114
16281.34 98
16282.54 79
16283.75 114
16284.95 107
16286.16 89
16287.37 99
16288.57 100
16289.78 87
16290.98 95
16292.19 99
16293.40 90
16294.60 103
16295.81 112
16297.02 112
16298.22 116
16299.43 128
16300.63 111
16301.84 111
16303.05 86
16304.25 72
16305.46 110
16306.67 113
16307.87 100
16309.08 106
16310.29 111
16311.50 112
16312.70 90
16313.91 110
16315.12 94
16316.32 101
16317.53 105
16318.74 100
16319.94 81
16321.15 91
16322.36 76
16323.57 86
16324.77 89
16325.98 87
16327.19 80
16328.40 73
16329.60 79
16330.81 109
16332.02 94
16333.23 82
16334.43 84
16335.64 97
16336.85 89
16338.06 84
16339.27 88
16340.47 84
16341.68 76
16342.89 75
16344.10 54
16345.31 66
16346.51 88
16347.72 73
16348.93 51
16350.14 57
16351.35 76
16352.56 62
16353.77 66
16354.97 55
16356.18 76
16357.39 61
16358.60 62
16359.81 69
16361.02 66
16362.23 74
16363.43 78
16364.64 73
16365.85 74
16367.06 78
16368.27 76
16369.48 76
16370.69 68
16371.90 60
16373.11 82
16374.32 73
16375.53 74
16376.73 60
16377.94 66
16379.15 69
16380.36 69
16381.57 75
16382.78 58
16383.99 62
16385.20 63
16386.41 51
16387.62 65
16388.83 71
16390.04 85
16391.25 102
16392.46 71
16393.67 84
16394.88 69
16396.09 80
16397.30 87
16398.51 67
16399.72 55
16400.93 77
16402.14 79
16403.35 61
16404.56 64
16405.77 69
16406.98 92
16408.19 80
16409.40 76
16410.61 70
16411.82 87
16413.04 82
16414.25 61
16415.46 59
16416.67 73
16417.88 70
16419.09 52
16420.30 57
16421.51 58
16422.72 67
16423.93 74
16425.14 77
16426.36 56
16427.57 58
16428.78 76
16429.99 74
16431.20 72
16432.41 61
16433.62 54
16434.83 86
16436.05 80
16437.26 62
16438.47 69
16439.68 62
16440.89 82
16442.10 67
16443.32 52
16444.53 57
16445.74 60
16446.95 77
16448.16 55
16449.38 94
16450.59 63
16451.80 59
16453.01 75
16454.22 63
16455.44 78
16456.65 69
16457.86 89
16459.07 84
16460.29 87
16461.50 61
16462.71 70
16463.92 72
16465.14 97
16466.35 80
16467.56 79
16468.77 110
16469.99 68
16471.20 63
16472.41 71
16473.63 59
16474.84 67
16476.05 73
16477.26 68
16478.48 62
16479.69 63
16480.90 59
16482.12 69
16483.33 54
16484.54 57
16485.76 57
16486.97 66
16488.18 62
16489.40 50
16490.61 64
16491.82 49
16493.04 57
16494.25 58
16495.47 53
16496.68 67
16497.89 58
16499.11 81
16500.32 89
16501.53 84
16502.75 73
16503.96 69
16505.18 78
16506.39 77
16507.61 67
16508.82 77
16510.03 66
16511.25 52
16512.46 73
16513.68 90
16514.89 57
16516.11 62
16517.32 66
16518.53 98
16519.75 66
16520.96 65
16522.18 75
16523.39 66
16524.61 52
16525.82 58
16527.04 58
16528.25 74
16529.47 57
16530.68 53
16531.90 52
16533.11 56
16534.33 60
16535.54 66
16536.76 81
16537.97 61
16539.19 68
16540.40 67
16541.62 77
16542.84 57
16544.05 58
16545.27 46
16546.48 81
16547.70 58
16548.91 63
16550.13 46
16551.35 59
16552.56 85
16553.78 79
16554.99 68
16556.21 56
16557.42 64
16558.64 67
16559.86 64
16561.07 73
16562.29 62
16563.51 71
16564.72 67
16565.94 92
16567.15 80
16568.37 58
16569.59 66
16570.80 77
16572.02 65
16573.24 76
16574.45 69
16575.67 96
16576.89 53
16578.10 56
16579.32 68
16580.54 67
16581.75 79
16582.97 71
16584.19 66
16585.41 71
16586.62 60
16587.84 61
16589.06 63
16590.27 55
16591.49 68
16592.71 75
16593.93 70
16595.14 69
16596.36 73
16597.58 64
16598.80 72
16600.01 71
16601.23 69
16602.45 63
16603.67 77
16604.88 64
16606.10 53
16607.32 72
16608.54 61
16609.76 79
16610.97 69
16612.19 60
16613.41 65
16614.63 54
16615.85 66
16617.06 69
16618.28 57
16619.50 69
16620.72 76
16621.94 65
16623.16 64
16624.37 71
16625.59 68
16626.81 70
16628.03 84
16629.25 58
16630.47 58
16631.69 73
16632.90 65
16634.12 55
16635.34 50
16636.56 56
16637.78 78
16639.00 74
16640.22 56
16641.44 63
16642.66 69
16643.88 67
16645.09 58
16646.31 64
16647.53 77
16648.75 85
16649.97 58
16651.19 55
16652.41 68
16653.63 66
16654.85 69
16656.07 58
16657.29 62
16658.51 67
16659.73 50
16660.95 55
16662.17 54
16663.39 57
16664.61 74
16665.83 61
16667.05 66
16668.27 62
16669.49 57
16670.71 54
16671.93 61
16673.15 63
16674.37 61
16675.59 80
16676.81 64
16678.03 77
16679.25 64
16680.47 45
16681.69 67
16682.91 70
16684.13 59
16685.35 60
16686.58 60
16687.80 75
16689.02 54
16690.24 66
16691.46 54
16692.68 64
16693.90 59
16695.12 64
16696.34 38
16697.56 52
16698.79 73
16700.01 81
16701.23 83
16702.45 79
16703.67 63
16704.89 64
16706.11 60
16707.34 57
16708.56 55
16709.78 57
16711.00 69
16712.22 90
16713.44 69
16714.67 53
16715.89 62
16717.11 58
16718.33 44
16719.55 64
16720.78 64
16722.00 68
16723.22 49
16724.44 70
16725.66 67
16726.89 45
16728.11 57
16729.33 62
16730.55 58
16731.78 47
16733.00 71
16734.22 73
16735.44 62
16736.67 77
16737.89 68
16739.11 48
16740.33 65
16741.56 54
16742.78 44
16744.00 49
16745.22 55
16746.45 72
16747.67 63
16748.89 65
16750.12 59
16751.34 68
16752.56 50
16753.79 66
16755.01 72
16756.23 101
16757.46 73
16758.68 58
16759.90 80
16761.13 70
16762.35 61
16763.57 67
16764.80 43
16766.02 52
16767.24 50
16768.47 66
16769.69 69
16770.92 81
16772.14 49
16773.36 48
16774.59 67
16775.81 51
16777.04 66
16778.26 78
16779.48 64
16780.71 64
16781.93 58
16783.16 69
16784.38 54
16785.61 52
16786.83 50
16788.05 60
16789.28 52
16790.50 42
16791.73 66
16792.95 54
16794.18 65
16795.40 76
16796.63 69
16797.85 48
16799.08 49
16800.30 65
16801.53 60
16802.75 70
16803.98 60
16805.20 67
16806.43 69
16807.65 62
16808.88 58
16810.10 44
16811.33 61
16812.55 63
16813.78 60
16815.00 57
16816.23 61
16817.46 72
16818.68 67
16819.91 75
16821.13 64
16822.36 66
16823.58 72
16824.81 89
16826.04 55
16827.26 70
16828.49 82
16829.71 84
16830.94 58
16832.17 60
16833.39 70
16834.62 64
16835.84 73
16837.07 65
16838.30 87
16839.52 80
16840.75 93
16841.98 98
16843.20 67
16844.43 58
16845.66 78
16846.88 93
16848.11 78
16849.34 81
16850.56 81
16851.79 78
16853.02 82
16854.24 71
16855.47 73
16856.70 65
16857.92 73
16859.15 78
16860.38 78
16861.61 79
16862.83 82
16864.06 86
16865.29 96
16866.52 67
16867.74 65
16868.97 85
16870.20 72
16871.42 67
16872.65 77
16873.88 98
16875.11 105
16876.34 108
16877.56 98
16878.79 116
16880.02 103
16881.25 98
16882.47 80
16883.70 93
16884.93 87
16886.16 104
16887.39 105
16888.62 72
16889.84 74
16891.07 92
16892.30 76
16893.53 71
16894.76 61
16895.98 90
16897.21 89
16898.44 95
16899.67 73
16900.90 68
16902.13 73
16903.36 66
16904.59 78
16905.81 79
16907.04 82
16908.27 67
16909.50 66
16910.73 69
16911.96 86
16913.19 68
16914.42 94
16915.65 91
16916.88 83
16918.10 70
16919.33 74
16920.56 75
16921.79 69
16923.02 73
16924.25 55
16925.48 71
16926.71 48
16927.94 64
16929.17 66
16930.40 78
16931.63 54
16932.86 58
16934.09 73
16935.32 61
16936.55 56
16937.78 64
16939.01 86
16940.24 78
16941.47 84
16942.70 76
16943.93 74
16945.16 84
16946.39 98
16947.62 65
16948.85 53
16950.08 57
16951.31 61
16952.54 54
16953.77 65
16955.00 58
16956.23 66
16957.46 72
16958.69 66
16959.93 67
16961.16 66
16962.39 57
16963.62 62
16964.85 77
16966.08 63
16967.31 64
16968.54 80
16969.77 63
16971.00 66
16972.24 68
16973.47 57
16974.70 53
16975.93 65
16977.16 70
16978.39 74
16979.62 68
16980.85 66
16982.09 83
16983.32 77
16984.55 45
16985.78 65
16987.01 46
16988.24 55
16989.48 78
16990.71 68
16991.94 79
16993.17 68
16994.40 70
16995.64 91
16996.87 83
16998.10 60
16999.33 71
17000.57 67
17001.80 67
17003.03 76
17004.26 64
17005.49 68
17006.73 58
17007.96 77
17009.19 59
17010.42 57
17011.66 75
17012.89 51
17014.12 66
17015.36 52
17016.59 52
17017.82 59
17019.05 63
17020.29 61
17021.52 61
17022.75 70
17023.99 61
17025.22 50
17026.45 60
17027.69 68
17028.92 69
17030.15 69
17031.39 65
17032.62 56
17033.85 55
17035.09 78
17036.32 67
17037.55 55
17038.79 56
17040.02 54
17041.25 46
17042.49 50
17043.72 67
17044.96 50
17046.19 66
17047.42 49
17048.66 61
17049.89 56
17051.13 54
17052.36 67
17053.59 67
17054.83 41
17056.06 46
17057.30 60
17058.53 66
17059.77 77
17061.00 66
17062.23 39
17063.47 43
17064.70 54
17065.94 66
17067.17 44
17068.41 54
17069.64 49
17070.88 55
17072.11 56
17073.35 49
17074.58 67
17075.82 68
17077.05 54
17078.29 53
17079.52 55
17080.76 64
17081.99 43
17083.23 46
17084.46 64
17085.70 72
17086.93 71
17088.17 62
17089.40 58
17090.64 54
17091.88 59
17093.11 56
17094.35 65
17095.58 54
17096.82 54
17098.05 38
17099.29 71
17100.53 64
17101.76 48
17103.00 63
17104.23 64
17105.47 52
17106.71 50
17107.94 55
17109.18 64
17110.41 39
17111.65 49
17112.89 58
17114.12 74
17115.36 64
17116.60 68
17117.83 41
17119.07 54
17120.31 54
17121.54 51
17122.78 45
17124.02 38
17125.25 56
17126.49 45
17127.73 43
17128.96 45
17130.20 54
17131.44 52
17132.67 66
17133.91 73
17135.15 48
17136.39 51
17137.62 52
17138.86 55
17140.10 48
17141.33 54
17142.57 76
17143.81 61
17145.05 51
17146.28 65
17147.52 46
17148.76 61
17150.00 46
17151.24 51
17152.47 59
17153.71 49
17154.95 49
17156.19 61
17157.42 56
17158.66 41
17159.90 46
17161.14 50
17162.38 60
17163.61 37
17164.85 58
17166.09 48
17167.33 61
17168.57 60
17169.81 61
17171.04 53
17172.28 72
17173.52 48
17174.76 51
17176.00 58
17177.24 42
17178.48 59
17179.72 60
17180.95 51
17182.19 57
17183.43 41
17184.67 51
17185.91 54
17187.15 41
17188.39 53
17189.63 57
17190.87 46
17192.10 43
17193.34 45
17194.58 45
17195.82 46
17197.06 38
17198.30 70
17199.54 57
17200.78 54
17202.02 56
17203.26 62
17204.50 49
17205.74 46
17206.98 57
17208.22 64
17209.46 53
17210.70 53
17211.94 34
17213.18 62
17214.42 65
17215.66 66
17216.90 64
17218.14 58
17219.38 58
17220.62 60
17221.86 49
17223.10 43
17224.34 64
17225.58 67
17226.82 45
17228.06 65
17229.30 45
17230.54 54
17231.78 53
17233.02 47
17234.26 51
17235.50 55
17236.75 69
17237.99 50
17239.23 64
17240.47 47
17241.71 49
17242.95 49
17244.19 39
17245.43 54
17246.67 43
17247.92 46
17249.16 39
17250.40 49
17251.64 41
17252.88 41
17254.12 55
17255.36 48
17256.60 45
17257.85 39
17259.09 68
17260.33 46
17261.57 38
17262.81 36
17264.05 46
17265.30 50
17266.54 69
17267.78 88
17269.02 39
17270.26 53
17271.51 37
17272.75 52
17273.99 47
17275.23 46
17276.48 66
17277.72 63
17278.96 55
17280.20 43
17281.44 48
17282.69 45
17283.93 54
17285.17 60
17286.41 58
17287.66 51
17288.90 51
17290.14 48
17291.39 42
17292.63 33
17293.87 52
17295.11 52
17296.36 42
17297.60 46
17298.84 43
17300.09 54
17301.33 43
17302.57 38
17303.82 32
17305.06 45
17306.30 42
17307.55 36
17308.79 52
17310.03 46
17311.28 42
17312.52 44
17313.76 64
17315.01 56
17316.25 57
17317.49 40
17318.74 43
17319.98 50
17321.23 42
17322.47 40
17323.71 28
17324.96 48
17326.20 36
17327.45 31
17328.69 61
17329.93 48
17331.18 47
17332.42 50
17333.67 44
17334.91 49
17336.16 50
17337.40 59
17338.64 51
17339.89 45
17341.13 60
17342.38 49
17343.62 50
17344.87 38
17346.11 59
17347.36 39
17348.60 46
17349.85 50
17351.09 57
17352.34 46
17353.58 41
17354.83 49
17356.07 41
17357.32 37
17358.56 63
17359.81 53
17361.05 64
17362.30 40
17363.54 63
17364.79 52
17366.03 67
17367.28 53
17368.53 31
17369.77 34
17371.02 51
17372.26 56
17373.51 50
17374.75 43
17376.00 48
17377.25 46
17378.49 50
17379.74 38
17380.98 55
17382.23 47
17383.48 59
17384.72 55
17385.97 64
17387.21 44
17388.46 59
17389.71 60
17390.95 53
17392.20 52
17393.45 45
17394.69 58
17395.94 58
17397.19 54
17398.43 61
17399.68 79
17400.93 65
17402.17 36
17403.42 57
17404.67 41
17405.91 58
17407.16 48
17408.41 51
17409.65 57
17410.90 59
17412.15 67
17413.40 48
17414.64 47
17415.89 61
17417.14 42
17418.39 46
17419.63 61
17420.88 62
17422.13 55
17423.38 46
17424.62 52
17425.87 68
17427.12 54
17428.37 57
17429.61 51
17430.86 50
17432.11 59
17433.36 63
17434.60 62
17435.85 51
17437.10 54
17438.35 42
17439.60 59
17440.85 54
17442.09 41
17443.34 42
17444.59 63
17445.84 63
17447.09 55
17448.34 38
17449.58 48
17450.83 75
17452.08 64
17453.33 46
17454.58 52
17455.83 63
17457.08 48
17458.32 51
17459.57 62
17460.82 57
17462.07 75
17463.32 60
17464.57 62
17465.82 42
17467.07 55
17468.32 66
17469.57 80
17470.81 54
17472.06 53
17473.31 69
17474.56 64
17475.81 47
17477.06 62
17478.31 63
17479.56 56
17480.81 63
17482.06 72
17483.31 66
17484.56 70
17485.81 54
17487.06 45
17488.31 42
17489.56 52
17490.81 71
17492.06 62
17493.31 72
17494.56 60
17495.81 45
17497.06 58
17498.31 68
17499.56 57
17500.81 60
17502.06 62
17503.31 69
17504.56 51
17505.81 59
17507.06 47
17508.31 59
17509.56 57
17510.81 46
17512.06 54
17513.32 73
17514.57 59
17515.82 61
17517.07 59
17518.32 61
17519.57 52
17520.82 69
17522.07 71
17523.32 57
17524.57 60
17525.83 73
17527.08 68
17528.33 64
17529.58 70
17530.83 66
17532.08 54
17533.33 59
17534.59 50
17535.84 69
17537.09 48
17538.34 61
17539.59 68
17540.84 68
17542.10 72
17543.35 63
17544.60 71
17545.85 64
17547.10 77
17548.36 59
17549.61 71
17550.86 68
17552.11 54
17553.36 68
17554.62 72
17555.87 72
17557.12 86
17558.37 69
17559.63 74
17560.88 81
17562.13 71
17563.38 57
17564.64 58
17565.89 77
17567.14 75
17568.39 50
17569.65 36
17570.90 67
17572.15 62
17573.41 55
17574.66 43
17575.91 35
17577.16 56
17578.42 51
17579.67 60
17580.92 77
17582.18 72
17583.43 52
17584.68 48
17585.94 60
17587.19 52
17588.44 59
17589.70 44
17590.95 59
17592.20 74
17593.46 60
17594.71 72
17595.97 56
17597.22 50
17598.47 64
17599.73 62
17600.98 67
17602.23 59
17603.49 57
17604.74 69
17606.00 61
17607.25 62
17608.51 61
17609.76 88
17611.01 63
17612.27 47
17613.52 61
17614.78 74
17616.03 55
17617.29 49
17618.54 60
17619.79 38
17621.05 68
17622.30 66
17623.56 55
17624.81 57
17626.07 52
17627.32 50
17628.58 62
17629.83 74
17631.09 53
17632.34 61
17633.60 54
17634.85 50
17636.11 58
17637.36 49
17638.62 56
17639.87 68
17641.13 48
17642.39 44
17643.64 51
17644.90 59
17646.15 50
17647.41 54
17648.66 44
17649.92 54
17651.17 60
17652.43 47
17653.69 49
17654.94 50
17656.20 57
17657.45 39
17658.71 44
17659.97 41
17661.22 53
17662.48 50
17663.73 49
17664.99 54
17666.25 47
17667.50 55
17668.76 50
17670.02 41
17671.27 52
17672.53 53
17673.78 54
17675.04 51
17676.30 50
17677.55 31
17678.81 42
17680.07 54
17681.32 58
17682.58 49
17683.84 45
17685.10 61
17686.35 57
17687.61 52
17688.87 48
17690.12 62
17691.38 57
17692.64 34
17693.89 61
17695.15 52
17696.41 49
17697.67 50
17698.92 50
17700.18 42
17701.44 56
17702.70 62
17703.95 69
17705.21 43
17706.47 54
17707.73 58
17708.98 29
17710.24 57
17711.50 45
17712.76 36
17714.02 36
17715.27 40
17716.53 53
17717.79 47
17719.05 41
17720.31 55
17721.57 46
17722.82 49
17724.08 61
17725.34 41
17726.60 43
17727.86 49
17729.12 48
17730.37 35
17731.63 55
17732.89 47
17734.15 47
17735.41 38
17736.67 44
17737.93 43
17739.18 41
17740.44 41
17741.70 43
17742.96 48
17744.22 40
17745.48 49
17746.74 36
17748.00 54
17749.26 48
17750.52 49
17751.78 49
17753.04 36
17754.29 43
17755.55 53
17756.81 31
17758.07 42
17759.33 52
17760.59 41
17761.85 64
17763.11 52
17764.37 39
17765.63 46
17766.89 52
17768.15 49
17769.41 29
17770.67 27
17771.93 29
17773.19 41
17774.45 44
17775.71 42
17776.97 42
17778.23 65
17779.49 51
17780.75 63
17782.01 59
17783.27 68
17784.53 54
17785.79 59
17787.05 30
17788.31 40
17789.58 40
17790.84 39
17792.10 56
17793.36 54
17794.62 59
17795.88 50
17797.14 51
17798.40 58
17799.66 43
17800.92 52
17802.18 63
17803.45 40
17804.71 40
17805.97 58
17807.23 44
17808.49 38
17809.75 39
17811.01 31
17812.27 44
17813.54 44
17814.80 38
17816.06 36
17817.32 45
17818.58 55
17819.84 56
17821.11 51
17822.37 49
17823.63 50
17824.89 56
17826.15 51
17827.42 34
17828.68 37
17829.94 40
17831.20 41
17832.46 42
17833.73 47
17834.99 50
17836.25 58
17837.51 54
17838.78 42
17840.04 57
17841.30 35
17842.56 42
17843.83 51
17845.09 45
17846.35 42
17847.61 24
17848.88 48
17850.14 61
17851.40 44
17852.66 40
17853.93 56
17855.19 62
17856.45 48
17857.72 29
17858.98 51
17860.24 52
17861.51 39
17862.77 33
17864.03 33
17865.30 40
17866.56 44
17867.82 31
17869.09 40
17870.35 32
17871.61 42
17872.88 41
17874.14 45
17875.40 31
17876.67 50
17877.93 52
17879.20 60
17880.46 43
17881.72 44
17882.99 27
17884.25 34
17885.52 39
17886.78 48
17888.04 53
17889.31 40
17890.57 40
17891.84 50
17893.10 47
17894.36 52
17895.63 46
17896.89 54
17898.16 36
17899.42 33
17900.69 47
17901.95 43
17903.22 56
17904.48 43
17905.75 35
17907.01 45
17908.28 51
17909.54 48
17910.81 45
17912.07 56
17913.34 61
17914.60 49
17915.87 31
17917.13 47
17918.40 47
17919.66 67
17920.93 64
17922.19 56
17923.46 42
17924.72 49
17925.99 55
17927.25 54
17928.52 44
17929.79 50
17931.05 53
17932.32 35
17933.58 59
17934.85 44
17936.11 57
17937.38 47
17938.65 34
17939.91 36
17941.18 37
17942.44 38
17943.71 45
17944.98 61
17946.24 42
17947.51 44
17948.77 46
17950.04 38
17951.31 42
17952.57 30
17953.84 41
17955.11 39
17956.37 47
17957.64 35
17958.91 41
17960.17 47
17961.44 46
17962.71 42
17963.97 49
17965.24 41
17966.51 53
17967.77 54
17969.04 51
17970.31 38
17971.58 53
17972.84 51
17974.11 52
17975.38 42
17976.64 37
17977.91 37
17979.18 41
17980.45 49
17981.71 53
17982.98 40
17984.25 57
17985.52 53
17986.78 46
17988.05 48
17989.32 41
17990.59 61
17991.86 65
17993.12 49
17994.39 31
17995.66 42
17996.93 51
17998.20 61
17999.46 47
18000.73 48
18002.00 52
18003.27 64
18004.54 44
18005.80 43
18007.07 40
18008.34 42
18009.61 49
18010.88 41
18012.15 45
18013.42 53
18014.68 54
18015.95 62
18017.22 53
18018.49 38
18019.76 49
18021.03 56
18022.30 47
18023.57 45
18024.83 31
18026.10 46
18027.37 51
18028.64 52
18029.91 43
18031.18 44
18032.45 31
18033.72 41
18034.99 55
18036.26 47
18037.53 39
18038.80 43
18040.07 45
18041.34 42
18042.60 43
18043.87 34
18045.14 51
18046.41 55
18047.68 36
18048.95 43
18050.22 39
18051.49 52
18052.76 58
18054.03 46
18055.30 49
18056.57 46
18057.84 45
18059.11 40
18060.38 54
18061.65 37
18062.92 36
18064.20 50
18065.47 42
18066.74 46
18068.01 31
18069.28 49
18070.55 39
18071.82 28
18073.09 33
18074.36 52
18075.63 44
18076.90 45
18078.17 41
18079.44 37
18080.71 46
18081.99 56
18083.26 44
18084.53 34
18085.80 43
18087.07 62
18088.34 54
18089.61 54
18090.88 59
18092.15 51
18093.43 45
18094.70 50
18095.97 54
18097.24 53
18098.51 64
18099.78 43
18101.06 54
18102.33 53
18103.60 35
18104.87 54
18106.14 56
18107.41 50
18108.69 40
18109.96 39
18111.23 42
18112.50 50
18113.77 45
18115.05 38
18116.32 56
18117.59 41
18118.86 38
18120.14 35
18121.41 39
18122.68 39
18123.95 43
18125.23 53
18126.50 54
18127.77 41
18129.04 47
18130.32 38
18131.59 50
18132.86 49
18134.13 48
18135.41 62
18136.68 53
18137.95 59
18139.23 50
18140.50 50
18141.77 54
18143.05 48
18144.32 47
18145.59 59
18146.87 69
18148.14 70
18149.41 67
18150.69 45
18151.96 56
18153.23 49
18154.51 58
18155.78 44
18157.05 39
18158.33 45
18159.60 59
18160.88 44
18162.15 38
18163.42 48
18164.70 61
18165.97 35
18167.24 40
18168.52 39
18169.79 47
18171.07 48
18172.34 61
18173.62 54
18174.89 50
18176.16 43
18177.44 45
18178.71 57
18179.99 51
18181.26 44
18182.54 34
18183.81 48
18185.09 50
18186.36 35
18187.63 40
18188.91 38
18190.18 40
18191.46 41
18192.73 45
18194.01 55
18195.28 49
18196.56 28
18197.83 41
18199.11 40
18200.38 51
18201.66 54
18202.94 47
18204.21 41
18205.49 49
18206.76 48
18208.04 48
18209.31 39
18210.59 55
18211.86 44
18213.14 46
18214.41 45
18215.69 61
18216.97 31
18218.24 34
18219.52 50
18220.79 52
18222.07 48
18223.35 39
18224.62 63
18225.90 54
18227.17 53
18228.45 49
18229.73 51
18231.00 56
18232.28 60
18233.56 48
18234.83 43
18236.11 33
18237.38 49
18238.66 55
18239.94 44
18241.21 39
18242.49 42
18243.77 50
18245.04 62
18246.32 28
18247.60 48
18248.87 49
18250.15 60
18251.43 52
18252.71 46
18253.98 40
18255.26 48
18256.54 41
18257.81 39
18259.09 46
18260.37 39
18261.65 41
18262.92 52
18264.20 54
18265.48 40
18266.76 27
18268.03 49
18269.31 59
18270.59 41
18271.87 42
18273.14 50
18274.42 53
18275.70 36
18276.98 44
18278.26 44
18279.53 49
18280.81 56
18282.09 73
18283.37 55
18284.65 44
18285.92 41
18287.20 40
18288.48 52
18289.76 55
18291.04 41
18292.32 37
18293.59 56
18294.87 47
18296.15 43
18297.43 38
18298.71 41
18299.99 50
18301.27 40
18302.54 29
18303.82 35
18305.10 34
18306.38 44
18307.66 28
18308.94 48
18310.22 58
18311.50 43
18312.78 36
18314.06 60
18315.33 30
18316.61 46
18317.89 47
18319.17 56
18320.45 41
18321.73 37
18323.01 58
18324.29 45
18325.57 50
18326.85 48
18328.13 45
18329.41 50
18330.69 45
18331.97 59
18333.25 54
18334.53 57
18335.81 44
18337.09 64
18338.37 61
18339.65 34
18340.93 36
18342.21 48
18343.49 39
18344.77 37
18346.05 48
18347.33 37
18348.61 51
18349.89 31
18351.17 52
18352.45 48
18353.73 46
18355.01 48
18356.29 37
18357.57 42
18358.85 46
18360.14 41
18361.42 53
18362.70 33
18363.98 42
18365.26 38
18366.54 40
18367.82 34
18369.10 35
18370.38 48
18371.66 54
18372.95 37
18374.23 46
18375.51 56
18376.79 49
18378.07 60
18379.35 39
18380.63 47
18381.92 40
18383.20 46
18384.48 42
18385.76 40
18387.04 35
18388.32 66
18389.61 34
18390.89 49
18392.17 34
18393.45 39
18394.73 53
18396.02 55
18397.30 47
18398.58 52
18399.86 56
18401.14 61
18402.43 36
18403.71 49
18404.99 47
18406.27 54
18407.56 60
18408.84 58
18410.12 35
18411.40 36
18412.69 49
18413.97 44
18415.25 38
18416.53 25
18417.82 55
18419.10 61
18420.38 44
18421.67 41
18422.95 54
18424.23 40
18425.51 54
18426.80 50
18428.08 46
18429.36 40
18430.65 43
18431.93 59
18433.21 50
18434.50 36
18435.78 39
18437.06 56
18438.35 49
18439.63 63
18440.92 49
18442.20 45
18443.48 40
18444.77 35
18446.05 46
18447.33 56
18448.62 49
18449.90 54
18451.19 50
18452.47 44
18453.75 49
18455.04 50
18456.32 47
18457.61 42
18458.89 37
18460.17 38
18461.46 75
18462.74 58
18464.03 40
18465.31 43
18466.60 49
18467.88 40
18469.17 45
18470.45 40
18471.74 45
18473.02 49
18474.30 44
18475.59 45
18476.87 41
18478.16 38
18479.44 42
18480.73 37
18482.01 60
18483.30 36
18484.58 45
18485.87 65
18487.16 57
18488.44 62
18489.73 37
18491.01 55
18492.30 41
18493.58 60
18494.87 41
18496.15 40
18497.44 44
18498.72 39
18500.01 41
18501.30 50
18502.58 47
18503.87 55
18505.15 58
18506.44 38
18507.73 73
18509.01 55
18510.30 43
18511.58 45
18512.87 39
18514.16 39
18515.44 51
18516.73 33
18518.01 54
18519.30 65
18520.59 61
18521.87 57
18523.16 33
18524.45 38
18525.73 44
18527.02 43
18528.31 34
18529.59 34
18530.88 54
18532.17 51
18533.45 60
18534.74 56
18536.03 43
18537.31 43
18538.60 36
18539.89 45
18541.18 46
18542.46 47
18543.75 53
18545.04 46
18546.32 42
18547.61 32
18548.90 40
18550.19 41
18551.47 52
18552.76 50
18554.05 42
18555.34 48
18556.62 44
18557.91 37
18559.20 57
18560.49 49
18561.78 37
18563.06 51
18564.35 26
18565.64 35
18566.93 59
18568.22 45
18569.50 45
18570.79 43
18572.08 38
18573.37 58
18574.66 49
18575.94 60
18577.23 45
18578.52 31
18579.81 58
18581.10 37
18582.39 49
18583.68 48
18584.96 56
18586.25 44
18587.54 40
18588.83 48
18590.12 49
18591.41 40
18592.70 54
18593.99 47
18595.27 48
18596.56 52
18597.85 34
18599.14 42
18600.43 47
18601.72 45
18603.01 48
18604.30 48
18605.59 50
18606.88 45
18608.17 48
18609.46 51
18610.75 43
18612.04 51
18613.33 42
18614.62 46
18615.90 54
18617.19 41
18618.48 45
18619.77 56
18621.06 48
18622.35 50
18623.64 48
18624.93 47
18626.22 35
18627.51 34
18628.80 42
18630.09 42
18631.39 52
18632.68 64
18633.97 48
18635.26 41
18636.55 51
18637.84 67
18639.13 52
18640.42 42
18641.71 53
18643.00 50
18644.29 47
18645.58 62
18646.87 51
18648.16 32
18649.45 44
18650.74 45
18652.04 36
18653.33 42
18654.62 36
18655.91 50
18657.20 48
18658.49 29
18659.78 35
18661.07 39
18662.36 33
18663.66 55
18664.95 53
18666.24 58
18667.53 43
18668.82 39
18670.11 48
18671.41 48
18672.70 43
18673.99 50
18675.28 57
18676.57 55
18677.86 30
18679.16 45
18680.45 36
18681.74 61
18683.03 40
18684.32 42
18685.62 65
18686.91 41
18688.20 35
18689.49 43
18690.79 42
18692.08 48
18693.37 34
18694.66 46
18695.96 49
18697.25 36
18698.54 49
18699.83 35
18701.13 45
18702.42 40
18703.71 46
18705.00 66
18706.30 41
18707.59 47
18708.88 51
18710.18 42
18711.47 37
18712.76 29
18714.05 45
18715.35 37
18716.64 43
18717.93 37
18719.23 38
18720.52 39
18721.81 38
18723.11 41
18724.40 32
18725.69 38
18726.99 54
18728.28 46
18729.58 37
18730.87 41
18732.16 40
18733.46 38
18734.75 49
18736.04 40
18737.34 39
18738.63 29
18739.93 34
18741.22 45
18742.51 32
18743.81 46
18745.10 39
18746.40 36
18747.69 49
18748.99 36
18750.28 37
18751.58 43
18752.87 43
18754.16 39
18755.46 35
18756.75 47
18758.05 36
18759.34 39
18760.64 38
18761.93 47
18763.23 29
18764.52 37
18765.82 33
18767.11 40
18768.41 50
18769.70 42
18771.00 35
18772.29 55
18773.59 59
18774.88 38
18776.18 34
18777.47 40
18778.77 55
18780.06 53
18781.36 30
18782.65 45
18783.95 53
18785.25 45
18786.54 35
18787.84 43
18789.13 39
18790.43 36
18791.72 45
18793.02 48
18794.32 34
18795.61 47
18796.91 61
18798.20 59
18799.50 39
18800.80 32
18802.09 44
18803.39 38
18804.69 42
18805.98 42
18807.28 38
18808.57 46
18809.87 30
18811.17 48
18812.46 39
18813.76 43
18815.06 43
18816.35 48
18817.65 49
18818.95 33
18820.24 32
18821.54 53
18822.84 46
18824.13 49
18825.43 55
18826.73 63
18828.03 56
18829.32 61
18830.62 30
18831.92 54
18833.21 48
18834.51 43
18835.81 52
18837.11 42
18838.40 37
18839.70 31
18841.00 26
18842.30 47
18843.59 40
18844.89 29
18846.19 46
18847.49 34
18848.79 43
18850.08 43
18851.38 36
18852.68 42
18853.98 38
18855.27 35
18856.57 33
18857.87 34
18859.17 47
18860.47 45
18861.77 46
18863.06 62
18864.36 55
18865.66 45
18866.96 48
18868.26 47
18869.56 48
18870.85 38
18872.15 51
18873.45 32
18874.75 38
18876.05 46
18877.35 42
18878.65 42
18879.95 47
18881.24 41
18882.54 43
18883.84 38
18885.14 30
18886.44 40
18887.74 40
18889.04 48
18890.34 42
18891.64 42
18892.94 38
18894.24 41
18895.54 37
18896.84 44
18898.13 47
18899.43 47
18900.73 40
18902.03 56
18903.33 35
18904.63 51
18905.93 44
18907.23 38
18908.53 44
18909.83 33
18911.13 54
18912.43 43
18913.73 43
18915.03 38
18916.33 30
18917.63 46
18918.93 42
18920.23 40
18921.53 34
18922.83 39
18924.13 46
18925.43 33
18926.74 39
18928.04 39
18929.34 35
18930.64 22
18931.94 39
18933.24 38
18934.54 32
18935.84 31
18937.14 39
18938.44 34
18939.74 37
18941.04 49
18942.34 38
18943.65 42
18944.95 39
18946.25 35
18947.55 40
18948.85 46
18950.15 40
18951.45 44
18952.75 48
18954.06 43
18955.36 23
18956.66 37
18957.96 38
18959.26 49
18960.56 26
18961.87 43
18963.17 44
18964.47 38
18965.77 39
18967.07 38
18968.37 41
18969.68 22
18970.98 30
18972.28 26
18973.58 41
18974.88 32
18976.19 35
18977.49 38
18978.79 39
18980.09 30
18981.40 32
18982.70 36
18984.00 36
18985.30 32
18986.61 40
18987.91 38
18989.21 31
18990.51 31
18991.82 28
18993.12 47
18994.42 36
18995.73 42
18997.03 44
18998.33 44
18999.63 43
19000.94 30
19002.24 37
19003.54 39
19004.85 39
19006.15 41
19007.45 39
19008.76 31
19010.06 45
19011.36 37
19012.67 38
19013.97 37
19015.27 28
19016.58 38
19017.88 32
19019.18 45
19020.49 30
19021.79 35
19023.10 32
19024.40 34
19025.70 43
19027.01 44
19028.31 27
19029.62 32
19030.92 26
19032.22 44
19033.53 37
19034.83 45
19036.14 32
19037.44 36
19038.75 42
19040.05 52
19041.35 38
19042.66 43
19043.96 40
19045.27 41
19046.57 41
19047.88 35
19049.18 40
19050.49 46
19051.79 43
19053.10 35
19054.40 38
19055.71 37
19057.01 45
19058.32 32
19059.62 36
19060.93 45
19062.23 44
19063.54 38
19064.84 43
19066.15 33
19067.45 26
19068.76 32
19070.06 46
19071.37 35
19072.67 52
19073.98 29
19075.29 32
19076.59 56
19077.90 34
19079.20 46
19080.51 49
19081.81 43
19083.12 41
19084.43 46
19085.73 29
19087.04 39
19088.34 51
19089.65 46
19090.96 41
19092.26 49
19093.57 48
19094.87 33
19096.18 36
19097.49 42
19098.79 46
19100.10 51
19101.41 47
19102.71 43
19104.02 38
19105.33 42
19106.63 38
19107.94 41
19109.25 38
19110.55 50
19111.86 51
19113.17 30
19114.47 35
19115.78 32
19117.09 48
19118.40 33
19119.70 38
19121.01 51
19122.32 59
19123.62 46
19124.93 37
19126.24 70
19127.55 37
19128.85 39
19130.16 32
19131.47 52
19132.78 44
19134.08 37
19135.39 46
19136.70 49
19138.01 35
19139.32 50
19140.62 46
19141.93 39
19143.24 49
19144.55 60
19145.85 37
19147.16 40
19148.47 49
19149.78 48
19151.09 43
19152.40 45
19153.70 49
19155.01 49
19156.32 55
19157.63 47
19158.94 29
19160.25 42
19161.55 41
19162.86 45
19164.17 34
19165.48 39
19166.79 31
19168.10 45
19169.41 37
19170.72 38
19172.02 43
19173.33 38
19174.64 47
19175.95 31
19177.26 33
19178.57 43
19179.88 34
19181.19 42
19182.50 46
19183.81 33
19185.12 42
19186.43 55
19187.74 41
19189.05 47
19190.35 47
19191.66 43
19192.97 40
19194.28 37
19195.59 39
19196.90 52
19198.21 34
19199.52 45
19200.83 35
19202.14 49
19203.45 33
19204.76 36
19206.07 35
19207.38 37
19208.69 52
19210.00 42
19211.31 41
19212.62 39
19213.93 31
19215.24 34
19216.56 47
19217.87 40
19219.18 28
19220.49 39
19221.80 51
19223.11 35
19224.42 44
19225.73 41
19227.04 39
19228.35 48
19229.66 38
19230.97 38
19232.28 35
19233.60 50
19234.91 57
19236.22 40
19237.53 49
19238.84 50
19240.15 58
19241.46 43
19242.77 46
19244.09 40
19245.40 42
19246.71 46
19248.02 34
19249.33 36
19250.64 33
19251.95 34
19253.27 44
19254.58 40
19255.89 50
19257.20 38
19258.51 39
19259.83 43
19261.14 34
19262.45 32
19263.76 36
19265.07 34
19266.39 34
19267.70 45
19269.01 35
19270.32 38
19271.63 39
19272.95 38
19274.26 61
19275.57 43
19276.88 40
19278.20 44
19279.51 31
19280.82 39
19282.14 55
19283.45 27
19284.76 29
19286.07 35
19287.39 36
19288.70 47
19290.01 41
19291.33 30
19292.64 56
19293.95 52
19295.26 38
19296.58 26
19297.89 32
19299.20 50
19300.52 40
19301.83 35
19303.14 34
19304.46 37
19305.77 36
19307.09 40
19308.40 48
19309.71 27
19311.03 33
19312.34 42
19313.65 50
19314.97 40
19316.28 30
19317.60 28
19318.91 34
19320.22 39
19321.54 38
19322.85 35
19324.17 43
19325.48 40
19326.79 49
19328.11 23
19329.42 34
19330.74 44
19332.05 39
19333.37 29
19334.68 36
19335.99 38
19337.31 36
19338.62 26
19339.94 42
19341.25 38
19342.57 51
19343.88 34
19345.20 51
19346.51 37
19347.83 52
19349.14 39
19350.46 38
19351.77 39
19353.09 39
19354.40 37
19355.72 37
19357.03 44
19358.35 39
19359.66 29
19360.98 28
19362.29 43
19363.61 40
19364.93 45
19366.24 29
19367.56 44
19368.87 51
19370.19 42
19371.50 38
19372.82 42
19374.14 31
19375.45 32
19376.77 41
19378.08 49
19379.40 36
19380.72 34
19382.03 28
19383.35 38
19384.66 47
19385.98 40
19387.30 43
19388.61 59
19389.93 71
19391.25 40
19392.56 44
19393.88 34
19395.20 45
19396.51 44
19397.83 27
19399.15 37
19400.46 54
19401.78 35
19403.10 23
19404.41 34
19405.73 39
19407.05 42
19408.36 43
19409.68 40
19411.00 44
19412.31 29
19413.63 31
19414.95 48
19416.27 24
19417.58 40
19418.90 41
19420.22 34
19421.54 37
19422.85 35
19424.17 41
19425.49 39
19426.81 38
19428.12 25
19429.44 32
19430.76 51
19432.08 42
19433.40 44
19434.71 54
19436.03 31
19437.35 40
19438.67 32
19439.99 22
19441.30 35
19442.62 31
19443.94 28
19445.26 32
19446.58 40
19447.89 39
19449.21 39
19450.53 39
19451.85 35
19453.17 44
19454.49 28
19455.81 48
19457.12 36
19458.44 33
19459.76 45
19461.08 35
19462.40 38
19463.72 37
19465.04 56
19466.36 43
19467.68 35
19468.99 52
19470.31 47
19471.63 36
19472.95 34
19474.27 35
19475.59 62
19476.91 46
19478.23 41
19479.55 38
19480.87 53
19482.19 52
19483.51 47
19484.83 37
19486.15 38
19487.47 47
19488.79 37
19490.11 42
19491.43 31
19492.75 40
19494.07 37
19495.39 40
19496.71 37
19498.03 37
19499.35 35
19500.67 39
19501.99 34
19503.31 41
19504.63 25
19505.95 35
19507.27 28
19508.59 39
19509.91 37
19511.23 49
19512.55 49
19513.87 33
19515.19 35
19516.51 33
19517.83 29
19519.15 32
19520.47 37
19521.79 33
19523.12 34
19524.44 32
19525.76 43
19527.08 52
19528.40 44
19529.72 34
19531.04 21
19532.36 40
19533.68 44
19535.01 49
19536.33 36
19537.65 33
19538.97 41
19540.29 57
19541.61 40
19542.93 34
19544.26 29
19545.58 37
19546.90 40
19548.22 31
19549.54 36
19550.87 29
19552.19 37
19553.51 45
19554.83 35
19556.15 40
19557.47 35
19558.80 52
19560.12 39
19561.44 17
19562.76 26
19564.09 40
19565.41 34
19566.73 30
19568.05 32
19569.38 39
19570.70 31
19572.02 29
19573.34 34
19574.67 38
19575.99 37
19577.31 53
19578.63 37
19579.96 22
19581.28 33
19582.60 44
19583.93 32
19585.25 46
19586.57 56
19587.90 47
19589.22 41
19590.54 43
19591.86 27
19593.19 38
19594.51 25
19595.83 51
19597.16 45
19598.48 32
19599.81 39
19601.13 41
19602.45 30
19603.78 39
19605.10 56
19606.42 41
19607.75 28
19609.07 30
19610.40 47
19611.72 27
19613.04 28
19614.37 29
19615.69 44
19617.02 39
19618.34 31
19619.66 45
19620.99 42
19622.31 31
19623.64 40
19624.96 39
19626.29 44
19627.61 31
19628.93 37
19630.26 37
19631.58 21
19632.91 33
19634.23 29
19635.56 44
19636.88 36
19638.21 32
19639.53 36
19640.86 42
19642.18 46
19643.51 30
19644.83 33
19646.16 29
19647.48 42
19648.81 36
19650.13 36
19651.46 36
19652.78 47
19654.11 44
19655.43 46
19656.76 36
19658.08 37
19659.41 47
19660.74 41
19662.06 30
19663.39 34
19664.71 43
19666.04 25
19667.36 30
19668.69 35
19670.02 31
19671.34 41
19672.67 37
19673.99 29
19675.32 33
19676.65 36
19677.97 45
19679.30 46
19680.63 34
19681.95 32
19683.28 47
19684.60 39
19685.93 44
19687.26 50
19688.58 40
19689.91 34
19691.24 30
19692.56 38
19693.89 49
19695.22 53
19696.54 40
19697.87 44
19699.20 40
19700.52 38
19701.85 34
19703.18 37
19704.51 37
19705.83 42
19707.16 37
19708.49 57
19709.81 33
19711.14 37
19712.47 41
19713.80 55
19715.12 35
19716.45 43
19717.78 61
19719.11 34
19720.43 35
19721.76 32
19723.09 38
19724.42 30
19725.74 35
19727.07 46
19728.40 40
19729.73 47
19731.06 39
19732.38 29
19733.71 39
19735.04 46
19736.37 42
19737.70 45
19739.02 43
19740.35 46
19741.68 40
19743.01 39
19744.34 42
19745.67 41
19747.00 50
19748.32 39
19749.65 46
19750.98 31
19752.31 41
19753.64 37
19754.97 39
19756.30 33
19757.62 41
19758.95 53
19760.28 40
19761.61 24
19762.94 24
19764.27 30
19765.60 41
19766.93 27
19768.26 37
19769.59 52
19770.92 34
19772.25 51
19773.57 44
19774.90 45
19776.23 65
19777.56 45
19778.89 45
19780.22 21
19781.55 42
19782.88 35
19784.21 42
19785.54 27
19786.87 23
19788.20 31
19789.53 22
19790.86 34
19792.19 31
19793.52 32
19794.85 43
19796.18 48
19797.51 31
19798.84 36
19800.17 46
19801.50 40
19802.83 30
19804.16 31
19805.49 33
19806.82 31
19808.16 43
19809.49 50
19810.82 44
19812.15 38
19813.48 45
19814.81 48
19816.14 46
19817.47 42
19818.80 56
19820.13 40
19821.46 35
19822.79 36
19824.13 40
19825.46 42
19826.79 26
19828.12 33
19829.45 26
19830.78 33
19832.11 39
19833.44 34
19834.78 36
19836.11 37
19837.44 41
19838.77 44
19840.10 32
19841.43 33
19842.77 48
19844.10 33
19845.43 33
19846.76 22
19848.09 35
19849.42 44
19850.76 31
19852.09 37
19853.42 55
19854.75 42
19856.09 47
19857.42 38
19858.75 44
19860.08 55
19861.41 47
19862.75 53
19864.08 25
19865.41 38
19866.74 42
19868.08 31
19869.41 46
19870.74 37
19872.08 47
19873.41 30
19874.74 36
19876.07 54
19877.41 39
19878.74 42
19880.07 33
19881.41 42
19882.74 45
19884.07 42
19885.40 43
19886.74 35
19888.07 48
19889.40 37
19890.74 48
19892.07 46
19893.40 44
19894.74 45
19896.07 40
19897.41 49
19898.74 46
19900.07 39
19901.41 47
19902.74 39
19904.07 40
19905.41 49
19906.74 46
19908.08 32
19909.41 38
19910.74 42
19912.08 40
19913.41 29
19914.75 51
19916.08 52
19917.41 34
19918.75 47
19920.08 40
19921.42 50
19922.75 49
19924.09 38
19925.42 32
19926.76 39
19928.09 41
19929.42 37
19930.76 43
19932.09 51
19933.43 31
19934.76 55
19936.10 45
19937.43 40
19938.77 38
19940.10 44
19941.44 46
19942.77 37
19944.11 32
19945.44 42
19946.78 28
19948.11 45
19949.45 41
19950.79 39
19952.12 51
19953.46 48
19954.79 39
19956.13 39
19957.46 46
19958.80 38
19960.13 43
19961.47 38
19962.81 34
19964.14 34
19965.48 29
19966.81 43
19968.15 39
19969.49 44
19970.82 45
19972.16 38
19973.49 46
19974.83 48
19976.17 48
19977.50 48
19978.84 32
19980.18 49
19981.51 49
19982.85 44
19984.18 44
19985.52 56
19986.86 43
19988.19 45
19989.53 51
19990.87 54
19992.20 51
19993.54 50
19994.88 55
19996.21 50
19997.55 42
19998.89 34
20000.23 47
20001.56 42
20002.90 55
20004.24 34
20005.57 35
20006.91 30
20008.25 36
20009.59 42
20010.92 39
20012.26 37
20013.60 44
20014.94 51
20016.27 37
20017.61 28
20018.95 34
20020.29 39
20021.62 47
20022.96 46
20024.30 33
20025.64 34
20026.98 47
20028.31 46
20029.65 38
20030.99 38
20032.33 49
20033.67 40
20035.00 45
20036.34 41
20037.68 37
20039.02 39
20040.36 36
20041.70 36
20043.03 42
20044.37 49
20045.71 40
20047.05 46
20048.39 51
20049.73 52
20051.07 51
20052.41 64
20053.74 48
20055.08 33
20056.42 38
20057.76 42
20059.10 53
20060.44 28
20061.78 25
20063.12 34
20064.46 46
20065.80 49
20067.13 29
20068.47 28
20069.81 47
20071.15 66
20072.49 44
20073.83 58
20075.17 50
20076.51 46
20077.85 39
20079.19 33
20080.53 31
20081.87 31
20083.21 43
20084.55 38
20085.89 34
20087.23 30
20088.57 45
20089.91 40
20091.25 41
20092.59 46
20093.93 46
20095.27 35
20096.61 35
20097.95 28
20099.29 28
20100.63 25
20101.97 44
20103.31 35
20104.65 24
20105.99 31
20107.33 29
20108.67 43
20110.02 44
20111.36 29
20112.70 44
20114.04 34
20115.38 32
20116.72 37
20118.06 40
20119.40 26
20120.74 34
20122.08 31
20123.43 44
20124.77 35
20126.11 42
20127.45 43
20128.79 44
20130.13 52
20131.47 41
20132.81 55
20134.16 42
20135.50 51
20136.84 30
20138.18 53
20139.52 44
20140.86 53
20142.21 50
20143.55 44
20144.89 38
