# Supplementary material for: MALDI-TOF MS typing enables the classification of brewing yeasts of the genus Saccharomyces to major beer styles
Source: PLoS One. 2017 Aug 9;12(8):e0181694. doi: 10.1371/journal.pone.0181694 (PMC5549903; doi:10.1371/journal.pone.0181694)
Supplement: S2 File — The directory includes 90 raw files and was zipped to “.zip”; the folder has three strains with 30 spectra per strain; S1 Text explains the raw files with an example and Table 1 represents the yeast strains used within the experiment. (ZIP) [file pone.0181694.s005.zip › 4-6/30253-149-OG-WB-WB-YPG-18h-E-E_2015-07-09_2_0_B5_1.dat]

2000.66 2869
2001.08 2884
2001.50 3139
2001.92 3098
2002.34 2897
2002.77 2686
2003.19 2768
2003.61 2732
2004.03 2611
2004.45 2613
2004.88 2595
2005.30 2592
2005.72 2704
2006.14 2615
2006.56 2639
2006.99 2735
2007.41 2826
2007.83 2618
2008.25 2630
2008.67 2708
2009.10 2603
2009.52 2591
2009.94 2648
2010.36 2653
2010.79 2587
2011.21 2450
2011.63 2539
2012.06 2533
2012.48 2477
2012.90 2489
2013.32 2667
2013.75 2417
2014.17 2481
2014.59 2520
2015.02 2534
2015.44 2462
2015.86 2481
2016.28 2588
2016.71 2788
2017.13 2931
2017.55 2788
2017.98 2644
2018.40 2541
2018.82 2655
2019.25 2717
2019.67 2917
2020.09 2733
2020.52 2917
2020.94 2699
2021.37 2451
2021.79 2565
2022.21 2745
2022.64 2675
2023.06 2554
2023.48 2588
2023.91 2679
2024.33 2526
2024.76 2462
2025.18 2473
2025.60 2423
2026.03 2625
2026.45 2427
2026.88 2312
2027.30 2479
2027.73 2363
2028.15 2481
2028.57 2635
2029.00 2390
2029.42 2427
2029.85 2441
2030.27 2227
2030.70 2113
2031.12 2097
2031.55 2269
2031.97 2361
2032.40 2541
2032.82 2634
2033.25 2591
2033.67 2562
2034.10 2697
2034.52 2511
2034.95 2455
2035.37 2534
2035.80 2512
2036.22 2570
2036.65 2634
2037.07 2255
2037.50 2484
2037.92 2496
2038.35 2452
2038.77 2311
2039.20 2412
2039.63 2437
2040.05 2499
2040.48 2432
2040.90 2360
2041.33 2439
2041.75 2641
2042.18 2606
2042.61 2406
2043.03 2292
2043.46 2623
2043.88 2763
2044.31 2440
2044.74 2556
2045.16 2532
2045.59 2605
2046.01 2736
2046.44 2972
2046.87 2878
2047.29 2784
2047.72 2975
2048.15 2819
2048.57 2964
2049.00 2852
2049.43 2588
2049.85 2612
2050.28 2500
2050.71 2511
2051.13 2477
2051.56 2434
2051.99 2680
2052.41 2741
2052.84 2750
2053.27 2558
2053.69 2765
2054.12 2557
2054.55 2608
2054.98 2476
2055.40 2559
2055.83 2635
2056.26 2736
2056.68 2794
2057.11 2624
2057.54 2576
2057.97 2572
2058.39 2426
2058.82 2789
2059.25 2873
2059.68 2620
2060.11 2620
2060.53 2631
2060.96 2641
2061.39 2491
2061.82 2820
2062.24 2702
2062.67 2561
2063.10 2645
2063.53 3104
2063.96 3071
2064.39 3244
2064.81 3348
2065.24 3612
2065.67 3744
2066.10 3824
2066.53 3838
2066.95 3468
2067.38 3694
2067.81 3430
2068.24 3079
2068.67 2955
2069.10 2947
2069.53 3077
2069.96 2746
2070.38 2859
2070.81 2874
2071.24 2761
2071.67 2780
2072.10 2744
2072.53 2785
2072.96 2837
2073.39 2823
2073.82 2919
2074.24 3188
2074.67 3178
2075.10 3038
2075.53 3087
2075.96 2947
2076.39 2939
2076.82 2776
2077.25 2824
2077.68 2781
2078.11 2721
2078.54 2842
2078.97 2598
2079.40 2634
2079.83 2666
2080.26 2682
2080.69 2660
2081.12 2449
2081.55 2496
2081.98 2586
2082.41 2602
2082.84 2464
2083.27 2571
2083.70 2429
2084.13 2603
2084.56 2521
2084.99 2774
2085.42 2613
2085.85 2640
2086.28 2506
2086.71 2521
2087.14 2812
2087.57 2487
2088.00 2402
2088.43 2552
2088.86 2426
2089.29 2356
2089.73 2475
2090.16 2476
2090.59 2446
2091.02 2591
2091.45 2429
2091.88 2513
2092.31 2531
2092.74 2406
2093.17 2455
2093.60 2477
2094.04 2558
2094.47 2430
2094.90 2257
2095.33 2392
2095.76 2312
2096.19 2334
2096.62 2404
2097.06 2343
2097.49 2230
2097.92 2500
2098.35 2477
2098.78 2401
2099.21 2299
2099.65 2151
2100.08 2117
2100.51 2382
2100.94 2570
2101.37 2431
2101.81 2333
2102.24 2300
2102.67 2204
2103.10 2302
2103.53 2317
2103.97 2470
2104.40 2659
2104.83 2611
2105.26 2523
2105.70 2655
2106.13 2679
2106.56 2499
2106.99 2480
2107.43 2615
2107.86 2686
2108.29 2714
2108.72 2733
2109.16 2783
2109.59 2444
2110.02 2421
2110.46 2344
2110.89 2190
2111.32 2369
2111.75 2418
2112.19 2461
2112.62 2155
2113.05 2109
2113.49 2346
2113.92 2550
2114.35 2415
2114.79 2368
2115.22 2384
2115.65 2532
2116.09 2391
2116.52 2218
2116.95 2101
2117.39 2134
2117.82 2177
2118.26 2314
2118.69 2280
2119.12 1895
2119.56 2026
2119.99 2210
2120.42 2217
2120.86 2198
2121.29 2249
2121.73 2328
2122.16 2257
2122.59 2319
2123.03 2372
2123.46 2507
2123.90 2396
2124.33 2570
2124.77 2473
2125.20 2389
2125.64 2454
2126.07 2241
2126.50 2266
2126.94 2184
2127.37 2361
2127.81 2314
2128.24 2376
2128.68 2197
2129.11 2055
2129.55 2212
2129.98 2271
2130.42 2485
2130.85 2434
2131.29 2355
2131.72 2375
2132.16 2408
2132.59 2486
2133.03 2213
2133.46 2112
2133.90 2126
2134.33 2194
2134.77 2406
2135.20 2419
2135.64 2231
2136.08 2288
2136.51 2389
2136.95 2349
2137.38 2360
2137.82 2341
2138.25 2377
2138.69 2441
2139.13 2485
2139.56 2458
2140.00 2363
2140.43 2410
2140.87 2467
2141.31 2479
2141.74 2409
2142.18 2514
2142.61 2489
2143.05 2492
2143.49 2693
2143.92 2365
2144.36 2238
2144.80 2382
2145.23 2272
2145.67 2026
2146.11 2163
2146.54 2287
2146.98 2308
2147.42 2372
2147.85 2453
2148.29 2477
2148.73 2587
2149.16 2572
2149.60 2493
2150.04 2503
2150.47 2421
2150.91 2414
2151.35 2795
2151.79 2442
2152.22 2588
2152.66 2472
2153.10 2481
2153.53 2390
2153.97 2342
2154.41 2576
2154.85 2572
2155.28 2558
2155.72 2675
2156.16 2718
2156.60 2811
2157.03 2868
2157.47 2851
2157.91 2972
2158.35 2896
2158.79 2753
2159.22 2771
2159.66 2898
2160.10 2896
2160.54 2559
2160.98 2519
2161.41 2603
2161.85 2258
2162.29 2367
2162.73 2410
2163.17 2524
2163.60 2341
2164.04 2392
2164.48 2164
2164.92 2429
2165.36 2290
2165.80 2209
2166.24 2369
2166.67 2246
2167.11 2197
2167.55 2024
2167.99 2268
2168.43 2333
2168.87 2240
2169.31 2344
2169.75 2418
2170.19 2451
2170.62 2590
2171.06 2821
2171.50 2876
2171.94 2964
2172.38 2916
2172.82 2914
2173.26 3120
2173.70 3122
2174.14 3119
2174.58 3168
2175.02 3258
2175.46 3428
2175.90 3437
2176.34 3500
2176.78 3240
2177.22 3147
2177.66 3103
2178.10 2816
2178.54 2571
2178.97 2619
2179.41 2578
2179.85 2437
2180.29 2448
2180.74 2446
2181.18 2325
2181.62 2409
2182.06 2323
2182.50 2221
2182.94 2256
2183.38 2374
2183.82 2225
2184.26 2304
2184.70 2271
2185.14 2212
2185.58 2378
2186.02 2384
2186.46 2173
2186.90 2264
2187.34 2307
2187.78 2452
2188.22 2552
2188.66 2408
2189.11 2342
2189.55 2302
2189.99 2128
2190.43 2369
2190.87 2581
2191.31 2588
2191.75 2388
2192.19 2507
2192.63 2371
2193.08 2602
2193.52 2763
2193.96 2669
2194.40 2648
2194.84 2910
2195.28 2790
2195.72 2567
2196.17 2377
2196.61 2649
2197.05 2631
2197.49 2719
2197.93 2679
2198.37 2623
2198.82 2459
2199.26 2354
2199.70 2392
2200.14 2376
2200.58 2520
2201.03 2567
2201.47 2569
2201.91 2498
2202.35 2541
2202.80 2454
2203.24 2340
2203.68 2349
2204.12 2596
2204.57 2588
2205.01 2422
2205.45 2484
2205.89 2591
2206.34 2424
2206.78 2270
2207.22 2364
2207.66 2356
2208.11 2446
2208.55 2388
2208.99 2526
2209.44 2408
2209.88 2266
2210.32 2317
2210.76 2369
2211.21 2410
2211.65 2316
2212.09 2424
2212.54 2549
2212.98 2468
2213.42 2330
2213.87 2321
2214.31 2433
2214.75 2451
2215.20 2369
2215.64 2175
2216.09 2281
2216.53 2259
2216.97 2206
2217.42 2416
2217.86 2284
2218.30 2269
2218.75 2583
2219.19 2439
2219.64 2460
2220.08 2462
2220.52 2593
2220.97 2591
2221.41 2678
2221.86 2753
2222.30 2696
2222.75 2909
2223.19 2981
2223.63 2760
2224.08 2784
2224.52 3072
2224.97 2787
2225.41 2556
2225.86 2611
2226.30 2595
2226.75 2438
2227.19 2511
2227.64 2460
2228.08 2463
2228.53 2493
2228.97 2540
2229.42 2507
2229.86 2550
2230.31 2441
2230.75 2306
2231.20 2395
2231.64 2364
2232.09 2366
2232.53 2375
2232.98 2408
2233.42 2468
2233.87 2443
2234.31 2603
2234.76 2653
2235.20 2439
2235.65 2544
2236.10 2415
2236.54 2278
2236.99 2312
2237.43 2176
2237.88 2226
2238.32 2414
2238.77 2239
2239.22 2184
2239.66 2313
2240.11 2096
2240.55 2118
2241.00 2237
2241.45 2176
2241.89 2070
2242.34 2035
2242.79 2022
2243.23 2070
2243.68 2326
2244.12 2268
2244.57 2171
2245.02 2202
2245.46 2112
2245.91 2188
2246.36 2042
2246.80 2187
2247.25 2182
2247.70 2120
2248.14 2028
2248.59 2029
2249.04 2280
2249.49 2126
2249.93 2293
2250.38 2200
2250.83 2385
2251.27 2239
2251.72 2216
2252.17 2288
2252.62 2352
2253.06 2247
2253.51 2262
2253.96 2186
2254.40 2110
2254.85 2141
2255.30 2089
2255.75 1912
2256.20 2035
2256.64 1838
2257.09 2144
2257.54 2126
2257.99 2155
2258.43 2197
2258.88 2257
2259.33 2146
2259.78 2335
2260.23 2357
2260.67 2390
2261.12 2533
2261.57 2481
2262.02 2600
2262.47 2661
2262.92 2727
2263.36 2647
2263.81 2622
2264.26 2510
2264.71 2582
2265.16 2703
2265.61 2668
2266.05 2654
2266.50 2580
2266.95 2443
2267.40 2396
2267.85 2644
2268.30 2475
2268.75 2232
2269.20 2122
2269.65 2209
2270.09 2413
2270.54 2331
2270.99 2509
2271.44 2419
2271.89 2461
2272.34 2527
2272.79 2257
2273.24 2482
2273.69 2380
2274.14 2210
2274.59 2170
2275.04 2247
2275.49 2341
2275.94 2376
2276.38 2321
2276.83 2256
2277.28 2336
2277.73 2344
2278.18 2271
2278.63 2239
2279.08 2231
2279.53 2395
2279.98 2369
2280.43 2060
2280.88 2250
2281.33 2072
2281.78 2163
2282.23 2237
2282.68 2332
2283.13 2229
2283.59 2058
2284.04 2008
2284.49 2076
2284.94 2052
2285.39 1898
2285.84 2174
2286.29 2329
2286.74 2383
2287.19 2200
2287.64 2108
2288.09 2246
2288.54 2596
2288.99 2746
2289.44 2888
2289.89 2901
2290.35 2932
2290.80 2933
2291.25 3095
2291.70 3104
2292.15 3122
2292.60 3372
2293.05 3332
2293.50 3128
2293.96 2816
2294.41 2560
2294.86 2499
2295.31 2461
2295.76 2354
2296.21 2183
2296.66 2109
2297.12 2381
2297.57 2281
2298.02 2084
2298.47 2080
2298.92 2148
2299.38 2000
2299.83 1985
2300.28 2207
2300.73 2194
2301.18 2072
2301.64 2072
2302.09 1997
2302.54 2270
2302.99 2021
2303.44 1967
2303.90 2157
2304.35 2004
2304.80 2137
2305.25 2181
2305.71 2133
2306.16 2136
2306.61 2239
2307.07 2145
2307.52 2146
2307.97 2147
2308.42 2274
2308.88 2271
2309.33 2441
2309.78 2459
2310.23 2373
2310.69 2486
2311.14 2410
2311.59 2426
2312.05 2451
2312.50 2250
2312.95 2211
2313.41 2342
2313.86 2444
2314.31 2439
2314.77 2501
2315.22 2424
2315.67 2296
2316.13 2352
2316.58 2398
2317.04 2343
2317.49 2239
2317.94 2352
2318.40 2211
2318.85 2057
2319.30 2318
2319.76 2146
2320.21 2208
2320.67 2272
2321.12 2313
2321.57 2291
2322.03 2268
2322.48 2522
2322.94 2417
2323.39 2797
2323.85 2784
2324.30 2744
2324.75 2892
2325.21 3361
2325.66 3580
2326.12 3526
2326.57 3434
2327.03 3535
2327.48 3412
2327.94 3057
2328.39 3022
2328.85 2612
2329.30 2265
2329.76 2433
2330.21 2588
2330.67 2333
2331.12 2004
2331.58 2170
2332.03 2385
2332.49 2400
2332.94 2312
2333.40 2285
2333.85 2264
2334.31 2570
2334.76 2462
2335.22 2519
2335.67 2482
2336.13 2305
2336.58 2387
2337.04 2476
2337.50 2346
2337.95 2484
2338.41 2439
2338.86 2539
2339.32 2623
2339.77 2560
2340.23 2354
2340.69 2317
2341.14 2243
2341.60 2208
2342.05 2095
2342.51 2090
2342.97 2265
2343.42 2318
2343.88 2087
2344.34 2064
2344.79 2189
2345.25 2103
2345.70 2044
2346.16 2018
2346.62 2105
2347.07 2120
2347.53 2125
2347.99 2099
2348.44 2227
2348.90 2083
2349.36 2268
2349.81 2225
2350.27 2299
2350.73 2266
2351.19 2387
2351.64 2284
2352.10 2262
2352.56 2063
2353.01 2129
2353.47 2256
2353.93 2275
2354.39 2098
2354.84 2043
2355.30 1962
2355.76 2052
2356.22 2098
2356.67 2045
2357.13 1848
2357.59 1762
2358.05 1880
2358.50 2205
2358.96 1950
2359.42 1991
2359.88 2086
2360.33 2080
2360.79 2085
2361.25 1990
2361.71 1976
2362.17 1958
2362.62 1941
2363.08 2054
2363.54 2101
2364.00 2101
2364.46 2130
2364.92 2007
2365.37 1950
2365.83 2154
2366.29 2177
2366.75 2068
2367.21 2190
2367.67 2185
2368.12 2190
2368.58 2213
2369.04 2224
2369.50 2025
2369.96 2032
2370.42 2115
2370.88 2290
2371.34 2271
2371.80 2283
2372.25 2186
2372.71 2267
2373.17 2348
2373.63 2418
2374.09 2510
2374.55 2469
2375.01 2399
2375.47 2385
2375.93 2693
2376.39 2623
2376.85 2720
2377.31 2769
2377.77 2689
2378.23 2604
2378.69 2432
2379.15 2499
2379.61 2497
2380.06 2379
2380.52 2240
2380.98 2091
2381.44 1892
2381.90 2077
2382.36 2091
2382.82 1995
2383.28 2126
2383.74 2090
2384.20 1994
2384.67 2021
2385.13 1896
2385.59 1748
2386.05 1999
2386.51 2117
2386.97 1863
2387.43 1958
2387.89 1963
2388.35 2021
2388.81 1950
2389.27 2081
2389.73 2105
2390.19 2185
2390.65 2142
2391.11 2162
2391.57 2133
2392.03 2168
2392.50 2599
2392.96 2748
2393.42 2557
2393.88 2313
2394.34 2379
2394.80 2235
2395.26 2209
2395.72 2216
2396.19 2130
2396.65 1962
2397.11 1964
2397.57 2034
2398.03 1952
2398.49 1876
2398.95 2076
2399.42 2179
2399.88 2018
2400.34 1892
2400.80 1876
2401.26 1926
2401.73 1879
2402.19 1755
2402.65 1842
2403.11 1957
2403.57 1941
2404.04 1792
2404.50 1951
2404.96 2131
2405.42 2061
2405.88 1772
2406.35 1806
2406.81 2112
2407.27 2088
2407.73 2100
2408.20 2029
2408.66 1905
2409.12 1879
2409.58 1797
2410.05 1748
2410.51 1742
2410.97 1806
2411.43 1862
2411.90 1862
2412.36 2022
2412.82 1996
2413.29 2084
2413.75 1982
2414.21 1925
2414.68 1998
2415.14 1945
2415.60 2143
2416.07 2260
2416.53 2131
2416.99 2298
2417.46 2335
2417.92 2078
2418.38 2232
2418.85 2168
2419.31 2249
2419.77 2151
2420.24 2110
2420.70 2047
2421.16 2061
2421.63 2047
2422.09 1965
2422.56 2085
2423.02 2006
2423.48 1896
2423.95 1867
2424.41 2007
2424.88 2127
2425.34 2043
2425.80 2040
2426.27 1962
2426.73 1796
2427.20 1902
2427.66 2081
2428.13 1911
2428.59 1969
2429.05 1876
2429.52 2052
2429.98 2129
2430.45 1898
2430.91 2061
2431.38 1867
2431.84 1924
2432.31 2126
2432.77 2069
2433.24 1897
2433.70 2015
2434.17 2101
2434.63 2006
2435.10 1966
2435.56 1752
2436.03 2030
2436.49 2161
2436.96 2076
2437.42 1868
2437.89 1838
2438.35 2063
2438.82 1950
2439.28 2003
2439.75 2105
2440.22 2068
2440.68 2025
2441.15 1954
2441.61 2251
2442.08 2303
2442.54 2382
2443.01 2309
2443.48 2179
2443.94 2159
2444.41 2128
2444.87 2106
2445.34 2087
2445.81 2047
2446.27 1873
2446.74 1987
2447.20 2032
2447.67 2020
2448.14 1840
2448.60 1981
2449.07 2110
2449.54 1876
2450.00 1839
2450.47 1900
2450.94 1766
2451.40 1866
2451.87 1851
2452.34 2057
2452.80 1962
2453.27 1842
2453.74 1850
2454.20 1771
2454.67 1864
2455.14 1966
2455.60 1924
2456.07 1778
2456.54 1777
2457.01 1632
2457.47 1701
2457.94 1898
2458.41 1796
2458.88 1838
2459.34 1818
2459.81 1985
2460.28 1825
2460.74 1763
2461.21 1888
2461.68 1901
2462.15 1816
2462.62 1897
2463.08 1864
2463.55 1921
2464.02 1992
2464.49 1964
2464.95 2090
2465.42 2046
2465.89 2018
2466.36 2046
2466.83 1964
2467.30 1904
2467.76 1956
2468.23 1952
2468.70 1976
2469.17 2080
2469.64 2121
2470.10 1948
2470.57 1769
2471.04 1758
2471.51 1874
2471.98 1872
2472.45 1784
2472.92 1800
2473.39 1850
2473.85 1829
2474.32 1788
2474.79 1848
2475.26 1839
2475.73 1741
2476.20 1688
2476.67 1858
2477.14 1899
2477.61 1674
2478.07 1838
2478.54 1894
2479.01 1867
2479.48 1827
2479.95 1946
2480.42 1936
2480.89 1697
2481.36 1743
2481.83 1761
2482.30 1733
2482.77 1711
2483.24 1722
2483.71 1817
2484.18 1799
2484.65 1702
2485.12 1835
2485.59 1758
2486.06 1735
2486.53 1866
2487.00 1920
2487.47 1936
2487.94 2013
2488.41 2086
2488.88 1962
2489.35 2127
2489.82 2197
2490.29 2030
2490.76 2062
2491.23 1937
2491.70 1882
2492.17 1812
2492.64 1914
2493.11 2017
2493.58 2032
2494.05 1843
2494.52 1813
2494.99 1797
2495.47 1644
2495.94 1854
2496.41 1959
2496.88 1896
2497.35 1690
2497.82 1933
2498.29 1775
2498.76 1750
2499.23 1715
2499.70 1776
2500.18 1703
2500.65 1839
2501.12 2032
2501.59 2143
2502.06 1896
2502.53 1927
2503.00 1868
2503.48 2010
2503.95 1961
2504.42 1978
2504.89 2229
2505.36 2117
2505.83 2098
2506.31 2139
2506.78 1900
2507.25 1886
2507.72 1772
2508.19 1774
2508.67 1750
2509.14 1774
2509.61 1966
2510.08 2134
2510.56 1912
2511.03 1994
2511.50 2180
2511.97 2122
2512.44 2221
2512.92 1990
2513.39 2033
2513.86 1977
2514.33 1952
2514.81 2083
2515.28 2059
2515.75 2060
2516.23 2091
2516.70 2022
2517.17 1797
2517.64 1896
2518.12 1975
2518.59 1923
2519.06 1816
2519.54 1864
2520.01 1929
2520.48 1633
2520.96 1825
2521.43 1913
2521.90 1863
2522.38 1776
2522.85 1821
2523.32 1988
2523.80 1875
2524.27 1896
2524.74 2012
2525.22 2067
2525.69 2167
2526.16 2062
2526.64 2156
2527.11 2200
2527.59 2110
2528.06 2339
2528.53 2211
2529.01 2311
2529.48 2360
2529.96 2436
2530.43 2374
2530.90 2356
2531.38 2336
2531.85 2145
2532.33 1995
2532.80 1973
2533.28 2013
2533.75 1874
2534.22 1741
2534.70 1922
2535.17 1839
2535.65 1772
2536.12 1782
2536.60 1806
2537.07 1887
2537.55 1919
2538.02 1954
2538.50 1889
2538.97 1884
2539.45 2039
2539.92 2007
2540.40 1923
2540.87 2096
2541.35 2092
2541.82 1889
2542.30 1823
2542.77 1849
2543.25 1857
2543.72 1905
2544.20 2070
2544.67 1906
2545.15 1784
2545.62 1981
2546.10 1916
2546.58 1936
2547.05 2002
2547.53 2032
2548.00 1858
2548.48 1868
2548.95 2105
2549.43 2005
2549.91 2009
2550.38 2094
2550.86 2063
2551.33 1863
2551.81 1979
2552.29 2137
2552.76 2267
2553.24 2063
2553.72 1996
2554.19 1867
2554.67 2009
2555.14 2051
2555.62 2080
2556.10 1951
2556.57 2130
2557.05 2088
2557.53 1934
2558.00 1986
2558.48 1767
2558.96 1822
2559.43 1853
2559.91 1956
2560.39 1954
2560.87 1746
2561.34 1825
2561.82 2054
2562.30 1733
2562.77 1715
2563.25 1886
2563.73 1867
2564.21 1871
2564.68 1802
2565.16 1807
2565.64 1934
2566.11 1735
2566.59 1725
2567.07 1896
2567.55 1764
2568.03 1722
2568.50 1727
2568.98 1743
2569.46 1713
2569.94 1674
2570.41 1846
2570.89 1753
2571.37 1736
2571.85 1674
2572.33 1830
2572.80 1762
2573.28 1709
2573.76 1786
2574.24 1729
2574.72 1743
2575.19 1792
2575.67 1904
2576.15 1869
2576.63 1823
2577.11 1811
2577.59 1708
2578.07 1997
2578.54 1937
2579.02 1886
2579.50 1895
2579.98 1802
2580.46 1794
2580.94 1820
2581.42 1773
2581.90 1716
2582.37 1694
2582.85 1769
2583.33 1654
2583.81 1663
2584.29 1748
2584.77 1733
2585.25 1689
2585.73 1692
2586.21 1726
2586.69 1817
2587.17 1726
2587.65 2036
2588.13 1961
2588.61 1968
2589.08 1828
2589.56 1858
2590.04 1928
2590.52 1710
2591.00 1823
2591.48 1805
2591.96 1870
2592.44 1769
2592.92 1703
2593.40 1617
2593.88 1646
2594.36 1708
2594.84 1796
2595.32 1945
2595.80 1803
2596.28 1757
2596.76 1693
2597.24 1846
2597.72 1820
2598.21 1818
2598.69 1697
2599.17 1838
2599.65 2016
2600.13 1689
2600.61 1756
2601.09 1880
2601.57 1696
2602.05 1697
2602.53 1784
2603.01 1877
2603.49 1960
2603.97 1961
2604.45 1894
2604.94 1803
2605.42 1864
2605.90 1991
2606.38 1747
2606.86 1933
2607.34 1764
2607.82 1837
2608.30 1814
2608.79 1796
2609.27 1758
2609.75 1654
2610.23 1835
2610.71 1725
2611.19 1714
2611.68 1768
2612.16 1727
2612.64 1758
2613.12 1743
2613.60 1649
2614.08 1649
2614.57 1575
2615.05 1658
2615.53 1895
2616.01 1772
2616.49 1741
2616.98 1873
2617.46 1979
2617.94 1815
2618.42 1859
2618.91 1893
2619.39 1820
2619.87 1853
2620.35 1945
2620.84 1887
2621.32 2031
2621.80 2090
2622.28 2021
2622.77 2127
2623.25 1843
2623.73 1848
2624.21 2012
2624.70 1910
2625.18 2091
2625.66 1777
2626.15 1721
2626.63 1719
2627.11 1696
2627.60 1880
2628.08 1836
2628.56 1874
2629.05 1899
2629.53 1874
2630.01 1865
2630.50 1811
2630.98 1911
2631.46 2033
2631.95 1984
2632.43 2095
2632.91 2216
2633.40 2267
2633.88 2383
2634.36 2068
2634.85 2161
2635.33 1994
2635.82 1989
2636.30 2042
2636.78 2105
2637.27 1924
2637.75 1970
2638.24 2050
2638.72 1696
2639.20 1710
2639.69 1943
2640.17 1721
2640.66 1755
2641.14 1733
2641.63 1704
2642.11 1703
2642.60 1764
2643.08 1658
2643.56 1593
2644.05 1697
2644.53 1697
2645.02 1436
2645.50 1545
2645.99 1694
2646.47 1708
2646.96 1679
2647.44 1736
2647.93 1574
2648.41 1620
2648.90 1708
2649.38 1616
2649.87 1778
2650.35 1625
2650.84 1800
2651.32 1948
2651.81 1670
2652.30 1644
2652.78 1851
2653.27 1895
2653.75 1770
2654.24 1716
2654.72 1756
2655.21 1630
2655.69 1654
2656.18 1594
2656.67 1732
2657.15 1679
2657.64 1698
2658.12 1795
2658.61 1606
2659.10 1642
2659.58 1654
2660.07 1705
2660.55 1688
2661.04 1646
2661.53 1706
2662.01 1565
2662.50 1515
2662.99 1626
2663.47 1617
2663.96 1713
2664.44 1797
2664.93 1838
2665.42 1729
2665.90 1721
2666.39 1749
2666.88 1684
2667.36 1802
2667.85 1784
2668.34 1668
2668.83 1692
2669.31 1712
2669.80 1720
2670.29 1593
2670.77 1711
2671.26 1913
2671.75 1909
2672.24 1687
2672.72 1739
2673.21 1836
2673.70 1955
2674.18 2044
2674.67 1856
2675.16 1873
2675.65 1915
2676.13 1863
2676.62 1944
2677.11 1790
2677.60 1811
2678.09 1968
2678.57 1892
2679.06 1950
2679.55 1855
2680.04 1827
2680.53 1714
2681.01 1571
2681.50 1632
2681.99 1710
2682.48 1652
2682.97 1550
2683.45 1771
2683.94 1683
2684.43 1749
2684.92 1631
2685.41 1757
2685.90 1741
2686.38 1816
2686.87 1613
2687.36 1594
2687.85 1681
2688.34 1696
2688.83 1606
2689.32 1735
2689.81 1684
2690.29 1546
2690.78 1530
2691.27 1629
2691.76 1683
2692.25 1621
2692.74 1765
2693.23 1620
2693.72 1619
2694.21 1423
2694.70 1482
2695.19 1642
2695.68 1654
2696.16 1651
2696.65 1614
2697.14 1697
2697.63 1664
2698.12 1534
2698.61 1637
2699.10 1736
2699.59 1736
2700.08 1609
2700.57 1657
2701.06 1647
2701.55 1651
2702.04 1614
2702.53 1518
2703.02 1727
2703.51 1811
2704.00 1902
2704.49 1720
2704.98 1711
2705.47 1891
2705.96 1857
2706.45 1628
2706.94 1804
2707.43 1609
2707.92 1744
2708.41 1556
2708.91 1524
2709.40 1603
2709.89 1786
2710.38 1781
2710.87 1770
2711.36 1750
2711.85 1688
2712.34 1714
2712.83 1645
2713.32 1671
2713.81 1654
2714.30 1607
2714.80 1670
2715.29 1600
2715.78 1769
2716.27 1666
2716.76 1749
2717.25 1713
2717.74 1530
2718.23 1533
2718.73 1519
2719.22 1699
2719.71 1662
2720.20 1706
2720.69 1833
2721.18 1715
2721.68 1831
2722.17 1876
2722.66 1790
2723.15 2003
2723.64 1929
2724.14 2023
2724.63 1947
2725.12 1827
2725.61 1834
2726.10 1908
2726.60 1832
2727.09 1909
2727.58 1773
2728.07 1854
2728.56 1998
2729.06 1800
2729.55 1710
2730.04 1759
2730.53 1665
2731.03 1719
2731.52 1700
2732.01 1627
2732.51 1666
2733.00 1650
2733.49 1759
2733.98 1650
2734.48 1723
2734.97 1701
2735.46 1866
2735.96 1836
2736.45 1862
2736.94 1826
2737.43 1774
2737.93 1866
2738.42 1886
2738.91 1750
2739.41 2000
2739.90 2238
2740.39 1985
2740.89 2028
2741.38 1988
2741.88 1954
2742.37 1947
2742.86 1926
2743.36 1930
2743.85 1999
2744.34 1825
2744.84 1837
2745.33 1826
2745.83 1838
2746.32 1662
2746.81 1822
2747.31 1839
2747.80 1710
2748.30 1703
2748.79 1634
2749.28 1701
2749.78 1900
2750.27 1776
2750.77 1836
2751.26 1720
2751.76 1559
2752.25 1550
2752.74 1564
2753.24 1514
2753.73 1555
2754.23 1665
2754.72 1782
2755.22 1800
2755.71 1702
2756.21 1746
2756.70 1807
2757.20 1720
2757.69 1742
2758.19 1735
2758.68 1630
2759.18 1631
2759.67 1622
2760.17 1733
2760.66 1675
2761.16 1714
2761.65 1714
2762.15 1758
2762.64 1821
2763.14 1882
2763.64 1867
2764.13 1895
2764.63 1807
2765.12 1710
2765.62 1686
2766.11 1725
2766.61 1743
2767.11 1631
2767.60 1647
2768.10 1883
2768.59 1702
2769.09 1743
2769.59 1822
2770.08 1807
2770.58 1725
2771.07 1711
2771.57 1750
2772.07 1871
2772.56 1788
2773.06 1736
2773.56 1759
2774.05 1647
2774.55 1818
2775.04 1817
2775.54 1934
2776.04 1859
2776.53 1855
2777.03 2149
2777.53 2000
2778.03 2248
2778.52 2308
2779.02 1953
2779.52 1867
2780.01 1853
2780.51 1741
2781.01 1784
2781.50 1859
2782.00 1770
2782.50 1719
2783.00 1650
2783.49 1844
2783.99 1724
2784.49 1495
2784.99 1626
2785.48 1598
2785.98 1676
2786.48 1647
2786.98 1556
2787.47 1694
2787.97 1877
2788.47 1602
2788.97 1657
2789.46 1739
2789.96 1746
2790.46 1714
2790.96 1883
2791.46 1767
2791.95 1726
2792.45 1814
2792.95 1795
2793.45 1785
2793.95 1718
2794.44 1674
2794.94 1735
2795.44 1661
2795.94 1597
2796.44 1578
2796.94 1688
2797.44 1834
2797.93 1749
2798.43 1788
2798.93 1747
2799.43 1745
2799.93 1807
2800.43 1872
2800.93 1641
2801.43 1584
2801.92 1747
2802.42 1692
2802.92 1579
2803.42 1751
2803.92 1732
2804.42 1604
2804.92 1586
2805.42 1532
2805.92 1607
2806.42 1673
2806.92 1624
2807.42 1593
2807.91 1643
2808.41 1646
2808.91 1564
2809.41 1619
2809.91 1620
2810.41 1679
2810.91 1700
2811.41 1689
2811.91 1714
2812.41 1573
2812.91 1556
2813.41 1614
2813.91 1650
2814.41 1610
2814.91 1539
2815.41 1583
2815.91 1667
2816.41 1527
2816.91 1859
2817.41 1723
2817.91 1791
2818.41 1721
2818.91 1610
2819.42 1661
2819.92 1800
2820.42 1761
2820.92 1749
2821.42 1819
2821.92 1743
2822.42 1774
2822.92 1692
2823.42 1680
2823.92 1784
2824.42 1720
2824.92 1682
2825.42 1607
2825.93 1667
2826.43 1648
2826.93 1610
2827.43 1546
2827.93 1683
2828.43 1713
2828.93 1409
2829.43 1665
2829.94 1560
2830.44 1538
2830.94 1571
2831.44 1511
2831.94 1403
2832.44 1440
2832.95 1662
2833.45 1710
2833.95 1613
2834.45 1635
2834.95 1608
2835.45 1634
2835.96 1758
2836.46 1751
2836.96 1741
2837.46 1548
2837.97 1750
2838.47 1767
2838.97 1826
2839.47 1685
2839.97 1787
2840.48 1796
2840.98 1703
2841.48 1794
2841.98 1804
2842.49 1911
2842.99 1717
2843.49 1509
2843.99 1594
2844.50 1608
2845.00 1673
2845.50 1724
2846.01 1705
2846.51 1600
2847.01 1623
2847.51 1636
2848.02 1583
2848.52 1614
2849.02 1722
2849.53 1773
2850.03 1835
2850.53 1765
2851.04 1643
2851.54 1582
2852.04 1887
2852.55 1791
2853.05 1731
2853.55 1600
2854.06 1743
2854.56 1827
2855.06 1631
2855.57 1677
2856.07 1619
2856.58 1704
2857.08 1745
2857.58 1805
2858.09 1756
2858.59 1875
2859.10 1655
2859.60 1618
2860.10 1784
2860.61 1450
2861.11 1476
2861.62 1575
2862.12 1659
2862.62 1738
2863.13 1559
2863.63 1395
2864.14 1559
2864.64 1604
2865.15 1646
2865.65 1573
2866.16 1539
2866.66 1584
2867.17 1651
2867.67 1666
2868.18 1685
2868.68 1629
2869.19 1673
2869.69 1606
2870.20 1619
2870.70 1772
2871.21 1896
2871.71 1752
2872.22 1712
2872.72 1881
2873.23 1760
2873.73 1855
2874.24 1579
2874.74 1651
2875.25 1737
2875.75 1722
2876.26 1755
2876.76 1906
2877.27 1907
2877.78 1771
2878.28 1837
2878.79 1773
2879.29 1751
2879.80 1679
2880.30 1633
2880.81 1702
2881.32 1635
2881.82 1748
2882.33 1779
2882.83 1811
2883.34 1789
2883.85 1896
2884.35 1774
2884.86 1785
2885.37 1652
2885.87 1756
2886.38 1729
2886.88 1591
2887.39 1638
2887.90 1915
2888.40 2138
2888.91 2074
2889.42 1938
2889.92 1827
2890.43 1934
2890.94 2256
2891.45 2210
2891.95 2201
2892.46 2051
2892.97 1916
2893.47 1932
2893.98 2108
2894.49 2373
2894.99 2395
2895.50 2395
2896.01 2428
2896.52 2388
2897.02 2127
2897.53 2276
2898.04 2026
2898.55 1975
2899.05 1939
2899.56 1859
2900.07 1998
2900.58 2056
2901.08 1762
2901.59 1775
2902.10 1767
2902.61 1725
2903.12 1756
2903.62 1848
2904.13 1710
2904.64 1756
2905.15 1756
2905.66 1685
2906.16 1685
2906.67 1851
2907.18 1873
2907.69 1743
2908.20 1724
2908.71 1774
2909.21 1715
2909.72 1797
2910.23 1710
2910.74 1626
2911.25 1752
2911.76 1825
2912.26 1614
2912.77 1451
2913.28 1550
2913.79 1748
2914.30 1702
2914.81 1849
2915.32 1870
2915.83 1829
2916.34 1626
2916.85 1657
2917.35 1735
2917.86 1766
2918.37 1634
2918.88 1701
2919.39 1695
2919.90 1547
2920.41 1659
2920.92 1767
2921.43 1758
2921.94 1600
2922.45 1657
2922.96 1677
2923.47 1612
2923.98 1586
2924.49 1601
2925.00 1584
2925.51 1802
2926.02 1776
2926.53 1535
2927.04 1661
2927.55 1746
2928.06 1573
2928.57 1767
2929.08 1671
2929.59 1741
2930.10 1816
2930.61 1576
2931.12 1606
2931.63 1691
2932.14 1701
2932.65 1734
2933.16 1698
2933.67 1712
2934.18 1677
2934.69 1733
2935.20 1727
2935.71 1668
2936.22 1680
2936.73 1747
2937.25 1826
2937.76 1941
2938.27 2057
2938.78 2221
2939.29 1984
2939.80 2005
2940.31 2213
2940.82 2219
2941.33 2225
2941.85 2235
2942.36 2120
2942.87 2041
2943.38 1930
2943.89 1774
2944.40 1737
2944.91 1745
2945.43 1816
2945.94 1869
2946.45 1890
2946.96 1725
2947.47 1567
2947.98 1627
2948.50 1628
2949.01 1697
2949.52 1774
2950.03 1609
2950.54 1653
2951.06 1563
2951.57 1460
2952.08 1604
2952.59 1550
2953.10 1504
2953.62 1530
2954.13 1661
2954.64 1720
2955.15 1635
2955.67 1816
2956.18 1713
2956.69 1795
2957.20 1643
2957.72 1789
2958.23 1967
2958.74 1831
2959.25 1707
2959.77 1700
2960.28 1818
2960.79 1890
2961.31 1740
2961.82 1843
2962.33 1732
2962.85 1904
2963.36 1942
2963.87 1817
2964.39 1819
2964.90 1613
2965.41 1908
2965.93 1956
2966.44 1918
2966.95 1844
2967.47 1879
2967.98 1716
2968.49 1748
2969.01 1730
2969.52 1681
2970.03 1786
2970.55 1821
2971.06 1574
2971.58 1619
2972.09 1768
2972.60 1703
2973.12 1722
2973.63 1744
2974.15 1786
2974.66 1825
2975.17 1954
2975.69 1808
2976.20 1848
2976.72 1984
2977.23 1875
2977.74 1831
2978.26 1924
2978.77 2114
2979.29 2203
2979.80 1944
2980.32 1945
2980.83 2192
2981.35 2071
2981.86 2376
2982.38 2002
2982.89 1901
2983.41 1968
2983.92 2137
2984.44 2118
2984.95 2135
2985.47 2308
2985.98 2262
2986.50 2286
2987.01 2549
2987.53 2491
2988.04 2512
2988.56 2561
2989.07 2491
2989.59 2320
2990.10 2479
2990.62 2686
2991.13 2513
2991.65 2558
2992.17 2541
2992.68 2580
2993.20 2428
2993.71 2472
2994.23 2587
2994.74 2455
2995.26 2583
2995.78 2667
2996.29 2807
2996.81 2788
2997.32 2980
2997.84 3028
2998.36 2968
2998.87 3093
2999.39 3314
2999.91 3240
3000.42 3407
3000.94 3343
3001.45 3944
3001.97 4510
3002.49 5105
3003.00 5963
3003.52 6742
3004.04 7330
3004.55 8414
3005.07 9334
3005.59 9893
3006.10 10260
3006.62 9303
3007.14 8979
3007.66 8470
3008.17 7285
3008.69 6176
3009.21 5451
3009.72 4662
3010.24 3903
3010.76 3322
3011.28 3181
3011.79 3011
3012.31 2795
3012.83 2770
3013.35 2630
3013.86 2549
3014.38 2600
3014.90 2728
3015.42 2519
3015.93 2469
3016.45 2614
3016.97 2682
3017.49 2682
3018.00 2451
3018.52 2382
3019.04 2455
3019.56 2551
3020.08 2457
3020.59 2415
3021.11 2584
3021.63 2438
3022.15 2589
3022.67 2667
3023.19 2575
3023.70 2579
3024.22 2576
3024.74 2722
3025.26 2658
3025.78 2494
3026.30 2301
3026.81 2592
3027.33 2566
3027.85 2288
3028.37 2345
3028.89 2217
3029.41 2111
3029.93 2110
3030.45 2085
3030.97 2190
3031.48 2149
3032.00 2034
3032.52 2147
3033.04 2146
3033.56 2021
3034.08 1953
3034.60 2111
3035.12 2112
3035.64 2031
3036.16 2082
3036.68 2098
3037.20 2227
3037.72 2152
3038.24 2159
3038.76 2114
3039.27 1915
3039.79 1986
3040.31 1947
3040.83 1833
3041.35 1826
3041.87 1942
3042.39 1996
3042.91 1919
3043.43 1853
3043.95 1800
3044.47 1825
3044.99 1869
3045.51 1851
3046.03 1981
3046.56 2168
3047.08 2197
3047.60 2136
3048.12 1966
3048.64 2013
3049.16 1964
3049.68 1898
3050.20 1817
3050.72 1930
3051.24 1905
3051.76 1747
3052.28 1798
3052.80 1754
3053.32 1781
3053.84 1651
3054.37 1706
3054.89 1704
3055.41 1744
3055.93 1737
3056.45 1895
3056.97 1731
3057.49 1831
3058.01 1901
3058.53 1995
3059.06 1786
3059.58 1779
3060.10 1802
3060.62 1730
3061.14 1841
3061.66 2034
3062.19 1826
3062.71 1904
3063.23 1844
3063.75 1967
3064.27 1916
3064.79 1974
3065.32 2077
3065.84 1921
3066.36 2079
3066.88 2117
3067.40 1961
3067.93 1960
3068.45 1934
3068.97 2061
3069.49 2175
3070.02 2041
3070.54 1929
3071.06 1858
3071.58 1976
3072.10 1656
3072.63 1830
3073.15 2052
3073.67 1836
3074.20 1906
3074.72 1951
3075.24 1951
3075.76 1921
3076.29 1936
3076.81 2093
3077.33 2280
3077.86 2214
3078.38 2367
3078.90 2304
3079.42 2370
3079.95 2539
3080.47 2699
3080.99 2751
3081.52 2806
3082.04 2894
3082.56 2816
3083.09 2653
3083.61 2599
3084.13 2674
3084.66 2551
3085.18 2434
3085.71 2497
3086.23 2381
3086.75 2275
3087.28 2396
3087.80 2365
3088.32 2145
3088.85 2318
3089.37 2333
3089.90 2311
3090.42 2314
3090.94 2207
3091.47 2158
3091.99 2374
3092.52 2448
3093.04 2509
3093.57 2511
3094.09 2681
3094.61 2853
3095.14 2815
3095.66 2968
3096.19 2913
3096.71 2887
3097.24 3132
3097.76 3020
3098.29 3331
3098.81 3577
3099.34 3894
3099.86 4635
3100.39 5358
3100.91 6183
3101.44 7607
3101.96 9385
3102.49 10390
3103.01 12018
3103.54 13392
3104.06 13550
3104.59 13244
3105.11 13015
3105.64 11911
3106.16 9799
3106.69 8308
3107.21 7014
3107.74 6058
3108.26 5145
3108.79 4194
3109.32 3908
3109.84 3778
3110.37 3645
3110.89 3731
3111.42 3580
3111.94 3858
3112.47 3692
3113.00 3579
3113.52 3524
3114.05 3223
3114.57 3118
3115.10 3050
3115.63 2695
3116.15 2455
3116.68 2677
3117.21 2695
3117.73 2612
3118.26 2498
3118.78 2714
3119.31 2768
3119.84 2653
3120.36 3039
3120.89 3386
3121.42 3205
3121.94 3206
3122.47 3394
3123.00 3481
3123.52 3101
3124.05 2967
3124.58 3134
3125.11 3045
3125.63 2715
3126.16 2464
3126.69 2551
3127.21 2439
3127.74 2256
3128.27 2209
3128.80 2420
3129.32 2307
3129.85 2195
3130.38 2059
3130.91 2227
3131.43 2150
3131.96 2045
3132.49 2043
3133.02 1949
3133.54 2006
3134.07 1882
3134.60 1935
3135.13 1888
3135.65 2103
3136.18 2005
3136.71 1984
3137.24 1818
3137.77 1734
3138.29 1724
3138.82 1812
3139.35 2092
3139.88 1833
3140.41 1893
3140.94 2031
3141.46 1941
3141.99 1794
3142.52 1899
3143.05 2048
3143.58 1857
3144.11 1715
3144.64 1981
3145.16 1877
3145.69 1855
3146.22 1816
3146.75 1690
3147.28 2030
3147.81 1875
3148.34 2006
3148.87 2048
3149.40 1989
3149.92 2048
3150.45 2001
3150.98 1980
3151.51 2072
3152.04 2039
3152.57 2135
3153.10 2009
3153.63 1969
3154.16 2054
3154.69 1883
3155.22 1974
3155.75 2114
3156.28 2166
3156.81 2231
3157.34 2307
3157.87 2304
3158.40 2313
3158.93 2181
3159.46 2229
3159.99 2129
3160.52 2214
3161.05 2132
3161.58 2011
3162.11 2046
3162.64 2133
3163.17 1941
3163.70 1917
3164.23 1972
3164.76 1959
3165.29 1902
3165.82 1821
3166.35 1812
3166.88 1877
3167.41 1760
3167.94 1747
3168.47 1863
3169.00 1849
3169.53 2019
3170.06 1839
3170.59 1892
3171.12 2123
3171.65 2026
3172.19 2094
3172.72 2067
3173.25 1980
3173.78 2033
3174.31 2094
3174.84 2084
3175.37 2293
3175.90 2494
3176.44 2357
3176.97 2098
3177.50 2132
3178.03 2082
3178.56 2176
3179.09 1874
3179.62 1910
3180.16 1785
3180.69 1635
3181.22 1603
3181.75 1832
3182.28 1814
3182.81 1837
3183.35 1848
3183.88 1713
3184.41 1651
3184.94 1765
3185.47 1730
3186.01 1727
3186.54 1836
3187.07 1862
3187.60 1859
3188.14 1921
3188.67 1859
3189.20 1850
3189.73 1933
3190.26 1770
3190.80 1779
3191.33 1910
3191.86 1877
3192.39 1768
3192.93 1781
3193.46 1924
3193.99 1858
3194.53 1682
3195.06 1657
3195.59 1829
3196.12 1720
3196.66 1864
3197.19 1751
3197.72 1830
3198.26 1730
3198.79 1761
3199.32 1979
3199.86 1866
3200.39 1762
3200.92 2019
3201.46 1997
3201.99 2085
3202.52 2082
3203.06 1984
3203.59 2199
3204.12 2089
3204.66 2001
3205.19 2040
3205.73 2168
3206.26 2091
3206.79 2059
3207.33 1904
3207.86 2015
3208.39 2092
3208.93 2001
3209.46 2081
3210.00 2305
3210.53 2186
3211.07 2156
3211.60 2120
3212.13 2372
3212.67 2198
3213.20 2223
3213.74 2166
3214.27 2207
3214.81 2097
3215.34 1935
3215.88 1886
3216.41 1961
3216.94 1999
3217.48 1986
3218.01 2006
3218.55 1891
3219.08 1960
3219.62 2019
3220.15 1925
3220.69 1909
3221.22 2020
3221.76 1978
3222.29 2053
3222.83 2193
3223.36 2087
3223.90 2159
3224.43 2255
3224.97 2333
3225.51 2148
3226.04 2228
3226.58 2400
3227.11 2308
3227.65 2250
3228.18 2340
3228.72 2289
3229.25 2202
3229.79 2546
3230.33 2529
3230.86 2301
3231.40 2673
3231.93 2617
3232.47 2559
3233.01 2525
3233.54 2535
3234.08 2539
3234.61 2498
3235.15 2503
3235.69 2461
3236.22 2438
3236.76 2621
3237.30 2787
3237.83 2859
3238.37 2837
3238.91 2817
3239.44 2855
3239.98 2846
3240.51 2890
3241.05 2691
3241.59 2563
3242.13 2677
3242.66 2817
3243.20 2820
3243.74 2818
3244.27 3035
3244.81 3051
3245.35 2858
3245.88 2998
3246.42 2836
3246.96 3028
3247.50 2716
3248.03 2814
3248.57 2815
3249.11 3013
3249.64 2845
3250.18 2887
3250.72 2857
3251.26 2796
3251.79 2700
3252.33 2657
3252.87 2757
3253.41 2866
3253.95 2975
3254.48 3028
3255.02 2897
3255.56 2853
3256.10 3100
3256.64 2883
3257.17 3169
3257.71 3086
3258.25 3339
3258.79 3845
3259.33 3915
3259.86 4330
3260.40 4772
3260.94 5152
3261.48 5394
3262.02 5840
3262.56 6701
3263.09 7043
3263.63 7737
3264.17 8331
3264.71 9319
3265.25 10008
3265.79 11175
3266.33 12129
3266.87 12621
3267.40 13489
3267.94 13506
3268.48 13685
3269.02 12589
3269.56 11238
3270.10 9959
3270.64 8628
3271.18 7512
3271.72 6134
3272.26 5138
3272.80 4518
3273.33 4205
3273.87 4073
3274.41 4054
3274.95 3832
3275.49 3756
3276.03 3638
3276.57 3679
3277.11 3470
3277.65 3515
3278.19 3660
3278.73 3465
3279.27 3596
3279.81 3501
3280.35 3386
3280.89 3483
3281.43 3453
3281.97 3442
3282.51 3266
3283.05 3412
3283.59 3347
3284.13 3211
3284.67 3350
3285.21 3381
3285.75 3367
3286.29 3280
3286.83 3373
3287.37 3423
3287.91 3612
3288.45 3595
3289.00 3373
3289.54 3413
3290.08 3476
3290.62 3470
3291.16 3430
3291.70 3254
3292.24 3658
3292.78 3767
3293.32 3957
3293.86 4158
3294.40 4560
3294.95 4778
3295.49 4997
3296.03 4937
3296.57 5187
3297.11 5225
3297.65 5286
3298.19 5100
3298.74 4829
3299.28 4761
3299.82 4114
3300.36 3990
3300.90 3922
3301.44 3719
3301.98 3575
3302.53 3590
3303.07 3699
3303.61 3796
3304.15 3778
3304.69 3774
3305.24 3606
3305.78 3559
3306.32 3442
3306.86 3512
3307.40 3187
3307.95 2998
3308.49 3033
3309.03 2986
3309.57 2952
3310.12 2950
3310.66 2923
3311.20 2800
3311.74 2807
3312.29 2867
3312.83 2833
3313.37 2747
3313.91 3145
3314.46 3179
3315.00 3180
3315.54 3471
3316.09 3560
3316.63 3548
3317.17 3663
3317.71 3756
3318.26 3786
3318.80 3755
3319.34 3732
3319.89 3672
3320.43 3466
3320.97 3550
3321.52 3490
3322.06 3264
3322.60 3399
3323.15 3394
3323.69 3127
3324.23 3294
3324.78 3270
3325.32 3165
3325.86 3261
3326.41 3139
3326.95 2894
3327.50 2645
3328.04 2775
3328.58 2969
3329.13 2783
3329.67 3119
3330.22 3057
3330.76 3389
3331.30 4125
3331.85 5114
3332.39 6033
3332.94 7555
3333.48 9118
3334.03 10750
3334.57 12888
3335.11 15329
3335.66 17636
3336.20 18921
3336.75 19101
3337.29 19293
3337.84 18967
3338.38 17495
3338.93 15526
3339.47 13394
3340.02 11696
3340.56 9832
3341.11 7772
3341.65 6369
3342.20 5459
3342.74 4850
3343.29 4043
3343.83 3687
3344.38 3346
3344.92 3039
3345.47 2970
3346.01 3020
3346.56 3091
3347.10 2904
3347.65 2743
3348.19 3064
3348.74 3053
3349.29 3090
3349.83 2888
3350.38 3136
3350.92 3194
3351.47 3088
3352.01 3144
3352.56 3162
3353.11 3127
3353.65 3136
3354.20 3023
3354.74 2987
3355.29 3065
3355.84 2835
3356.38 2722
3356.93 2580
3357.47 2583
3358.02 2612
3358.57 2630
3359.11 2567
3359.66 2652
3360.21 2661
3360.75 2605
3361.30 2569
3361.85 2628
3362.39 2688
3362.94 2625
3363.49 2602
3364.03 2695
3364.58 2922
3365.13 2731
3365.67 2582
3366.22 2592
3366.77 2520
3367.31 2552
3367.86 2610
3368.41 2469
3368.96 2475
3369.50 2446
3370.05 2295
3370.60 2640
3371.15 2703
3371.69 2734
3372.24 2813
3372.79 2852
3373.34 3007
3373.88 3228
3374.43 3213
3374.98 3324
3375.53 3500
3376.07 3344
3376.62 3245
3377.17 3097
3377.72 2829
3378.27 2828
3378.81 2514
3379.36 2341
3379.91 2484
3380.46 2386
3381.01 2402
3381.55 2424
3382.10 2277
3382.65 2258
3383.20 2080
3383.75 2101
3384.30 2205
3384.84 2165
3385.39 2110
3385.94 2244
3386.49 2112
3387.04 2076
3387.59 2096
3388.14 2030
3388.69 2040
3389.23 1974
3389.78 2067
3390.33 2061
3390.88 2004
3391.43 1840
3391.98 1795
3392.53 1993
3393.08 2057
3393.63 2061
3394.18 1933
3394.72 2001
3395.27 1953
3395.82 2088
3396.37 2113
3396.92 1924
3397.47 1934
3398.02 1870
3398.57 1929
3399.12 2081
3399.67 1886
3400.22 1787
3400.77 1650
3401.32 1668
3401.87 1792
3402.42 1693
3402.97 1937
3403.52 1912
3404.07 1981
3404.62 1798
3405.17 1909
3405.72 1909
3406.27 1835
3406.82 1849
3407.37 1885
3407.92 1762
3408.47 1898
3409.02 1905
3409.57 1953
3410.12 1939
3410.67 2125
3411.22 2245
3411.78 2131
3412.33 2085
3412.88 2294
3413.43 2119
3413.98 2174
3414.53 2173
3415.08 2147
3415.63 2278
3416.18 2356
3416.73 2397
3417.28 2255
3417.84 2096
3418.39 1981
3418.94 2009
3419.49 2070
3420.04 2003
3420.59 1924
3421.14 1977
3421.69 2194
3422.25 2287
3422.80 2460
3423.35 2402
3423.90 2423
3424.45 2712
3425.00 2713
3425.56 2732
3426.11 2794
3426.66 2772
3427.21 2708
3427.76 2326
3428.32 2490
3428.87 2523
3429.42 2204
3429.97 2122
3430.52 2150
3431.08 2037
3431.63 2079
3432.18 2063
3432.73 2253
3433.29 2187
3433.84 2024
3434.39 2129
3434.94 2010
3435.50 1967
3436.05 1983
3436.60 2013
3437.15 1935
3437.71 1980
3438.26 1987
3438.81 2071
3439.37 2044
3439.92 1992
3440.47 2084
3441.02 1982
3441.58 2042
3442.13 2007
3442.68 2198
3443.24 2209
3443.79 1986
3444.34 1994
3444.90 2057
3445.45 2225
3446.00 2020
3446.56 1724
3447.11 1859
3447.66 2052
3448.22 2153
3448.77 1919
3449.33 1719
3449.88 2021
3450.43 2047
3450.99 1995
3451.54 1985
3452.09 1886
3452.65 1719
3453.20 1866
3453.76 1979
3454.31 2029
3454.86 1911
3455.42 1767
3455.97 1844
3456.53 2003
3457.08 1892
3457.64 1773
3458.19 1984
3458.75 1928
3459.30 1932
3459.85 1937
3460.41 2087
3460.96 2052
3461.52 2017
3462.07 1982
3462.63 1989
3463.18 2066
3463.74 1926
3464.29 2184
3464.85 2140
3465.40 2208
3465.96 2243
3466.51 2107
3467.07 2024
3467.62 2327
3468.18 2194
3468.73 2360
3469.29 2314
3469.84 2461
3470.40 2606
3470.95 2496
3471.51 2787
3472.07 3103
3472.62 2903
3473.18 2890
3473.73 2882
3474.29 2785
3474.84 2598
3475.40 2684
3475.96 2942
3476.51 2840
3477.07 2882
3477.62 2756
3478.18 2715
3478.74 2603
3479.29 2788
3479.85 2742
3480.40 2752
3480.96 2893
3481.52 3056
3482.07 3025
3482.63 3171
3483.19 3237
3483.74 3200
3484.30 3137
3484.86 3204
3485.41 3657
3485.97 3689
3486.53 3837
3487.08 3702
3487.64 3863
3488.20 4605
3488.75 5719
3489.31 6812
3489.87 8597
3490.42 10409
3490.98 12178
3491.54 14709
3492.09 16310
3492.65 17648
3493.21 17967
3493.77 17526
3494.32 16056
3494.88 14328
3495.44 12084
3496.00 10792
3496.55 8462
3497.11 6889
3497.67 5936
3498.23 5363
3498.78 4969
3499.34 4653
3499.90 4811
3500.46 4986
3501.01 4840
3501.57 4949
3502.13 4804
3502.69 4567
3503.25 4978
3503.80 5223
3504.36 5180
3504.92 5075
3505.48 5002
3506.04 5094
3506.60 5016
3507.15 5035
3507.71 4449
3508.27 4292
3508.83 4190
3509.39 3942
3509.95 3621
3510.50 3419
3511.06 3485
3511.62 3677
3512.18 3494
3512.74 3320
3513.30 3485
3513.86 3075
3514.42 2678
3514.98 2787
3515.53 2665
3516.09 2523
3516.65 2304
3517.21 2314
3517.77 2416
3518.33 2394
3518.89 2227
3519.45 2255
3520.01 2208
3520.57 2387
3521.13 2238
3521.69 2433
3522.25 2340
3522.81 2197
3523.36 2494
3523.92 2531
3524.48 2379
3525.04 2512
3525.60 2444
3526.16 2368
3526.72 2262
3527.28 1972
3527.84 2081
3528.40 2039
3528.96 2101
3529.52 2130
3530.08 2212
3530.64 2315
3531.20 2205
3531.76 2195
3532.32 2130
3532.89 2065
3533.45 2267
3534.01 2164
3534.57 2253
3535.13 2331
3535.69 2285
3536.25 2144
3536.81 2033
3537.37 2135
3537.93 2135
3538.49 2149
3539.05 2265
3539.61 2210
3540.17 2202
3540.74 2230
3541.30 2205
3541.86 1999
3542.42 2000
3542.98 2029
3543.54 2163
3544.10 2000
3544.66 2025
3545.22 2056
3545.79 2055
3546.35 2131
3546.91 2066
3547.47 2009
3548.03 2002
3548.59 2027
3549.16 2142
3549.72 1926
3550.28 1892
3550.84 2038
3551.40 1992
3551.96 1859
3552.53 1750
3553.09 1653
3553.65 1683
3554.21 1682
3554.77 1922
3555.34 1857
3555.90 1855
3556.46 1730
3557.02 1737
3557.59 1819
3558.15 1758
3558.71 1713
3559.27 1889
3559.84 1739
3560.40 1793
3560.96 1897
3561.52 1908
3562.09 1840
3562.65 1980
3563.21 1921
3563.77 1857
3564.34 1852
3564.90 1950
3565.46 1942
3566.03 1852
3566.59 1831
3567.15 1834
3567.72 1841
3568.28 1707
3568.84 1812
3569.41 1857
3569.97 1810
3570.53 1725
3571.10 1574
3571.66 1664
3572.22 1769
3572.79 1804
3573.35 1707
3573.91 1688
3574.48 1730
3575.04 1835
3575.60 1980
3576.17 2163
3576.73 2055
3577.30 2116
3577.86 2144
3578.42 2188
3578.99 2154
3579.55 2287
3580.12 2189
3580.68 2085
3581.24 1974
3581.81 1775
3582.37 1768
3582.94 1777
3583.50 1741
3584.07 1778
3584.63 1849
3585.20 1721
3585.76 1746
3586.32 1697
3586.89 1598
3587.45 1701
3588.02 1730
3588.58 1546
3589.15 1583
3589.71 1666
3590.28 1647
3590.84 1655
3591.41 1699
3591.97 1706
3592.54 1699
3593.10 1700
3593.67 1725
3594.23 1821
3594.80 1871
3595.36 1744
3595.93 1758
3596.50 1813
3597.06 1823
3597.63 1720
3598.19 1795
3598.76 1588
3599.32 1492
3599.89 1531
3600.45 1644
3601.02 1574
3601.59 1502
3602.15 1504
3602.72 1572
3603.28 1584
3603.85 1377
3604.42 1443
3604.98 1610
3605.55 1529
3606.11 1609
3606.68 1544
3607.25 1635
3607.81 1580
3608.38 1396
3608.95 1467
3609.51 1409
3610.08 1396
3610.65 1552
3611.21 1589
3611.78 1399
3612.35 1370
3612.91 1468
3613.48 1530
3614.05 1609
3614.61 1552
3615.18 1509
3615.75 1472
3616.31 1681
3616.88 1548
3617.45 1582
3618.01 1517
3618.58 1589
3619.15 1586
3619.72 1760
3620.28 1743
3620.85 1683
3621.42 1733
3621.99 1700
3622.55 1704
3623.12 1724
3623.69 1598
3624.26 1500
3624.82 1515
3625.39 1584
3625.96 1529
3626.53 1496
3627.09 1554
3627.66 1633
3628.23 1508
3628.80 1502
3629.37 1679
3629.93 1578
3630.50 1683
3631.07 1504
3631.64 1397
3632.21 1566
3632.77 1678
3633.34 1577
3633.91 1551
3634.48 1650
3635.05 1461
3635.62 1500
3636.19 1602
3636.75 1793
3637.32 1639
3637.89 1584
3638.46 1717
3639.03 1800
3639.60 1656
3640.17 1844
3640.73 1725
3641.30 1787
3641.87 1953
3642.44 1902
3643.01 1821
3643.58 1867
3644.15 1826
3644.72 1882
3645.29 1890
3645.86 1934
3646.43 1971
3647.00 1884
3647.57 1745
3648.13 1679
3648.70 1818
3649.27 1817
3649.84 1805
3650.41 1754
3650.98 1778
3651.55 1950
3652.12 2150
3652.69 2264
3653.26 2164
3653.83 2169
3654.40 2078
3654.97 1850
3655.54 1834
3656.11 1866
3656.68 2069
3657.25 2021
3657.82 1970
3658.39 1796
3658.96 1878
3659.53 1903
3660.10 2018
3660.67 1982
3661.24 1974
3661.82 2126
3662.39 2051
3662.96 2020
3663.53 2072
3664.10 2399
3664.67 2294
3665.24 2252
3665.81 2583
3666.38 2840
3666.95 2673
3667.52 2560
3668.09 2596
3668.67 2334
3669.24 2355
3669.81 2290
3670.38 2044
3670.95 1859
3671.52 1835
3672.09 1984
3672.66 2011
3673.24 2057
3673.81 2068
3674.38 1900
3674.95 1715
3675.52 1788
3676.09 1812
3676.66 1781
3677.24 1865
3677.81 1785
3678.38 1852
3678.95 1800
3679.52 1779
3680.10 1889
3680.67 1719
3681.24 1580
3681.81 1621
3682.38 1687
3682.96 1606
3683.53 1503
3684.10 1565
3684.67 1630
3685.25 1466
3685.82 1573
3686.39 1653
3686.96 1551
3687.54 1619
3688.11 1514
3688.68 1605
3689.25 1607
3689.83 1600
3690.40 1613
3690.97 1675
3691.54 1739
3692.12 1634
3692.69 1717
3693.26 1676
3693.84 1570
3694.41 1734
3694.98 1688
3695.56 1484
3696.13 1450
3696.70 1435
3697.28 1463
3697.85 1575
3698.42 1537
3699.00 1692
3699.57 1559
3700.14 1611
3700.72 1640
3701.29 1479
3701.86 1426
3702.44 1473
3703.01 1535
3703.58 1724
3704.16 1902
3704.73 1885
3705.31 1817
3705.88 1650
3706.45 1649
3707.03 1815
3707.60 1752
3708.18 1685
3708.75 1744
3709.33 1632
3709.90 1690
3710.47 1590
3711.05 1544
3711.62 1589
3712.20 1730
3712.77 1715
3713.35 1532
3713.92 1540
3714.50 1860
3715.07 1820
3715.64 1741
3716.22 1729
3716.79 1748
3717.37 1511
3717.94 1601
3718.52 1580
3719.09 1534
3719.67 1506
3720.24 1520
3720.82 1575
3721.39 1413
3721.97 1403
3722.54 1568
3723.12 1593
3723.70 1571
3724.27 1556
3724.85 1533
3725.42 1437
3726.00 1512
3726.57 1658
3727.15 1609
3727.72 1564
3728.30 1519
3728.88 1553
3729.45 1585
3730.03 1763
3730.60 1683
3731.18 1648
3731.75 1736
3732.33 1854
3732.91 1813
3733.48 1610
3734.06 1642
3734.64 1559
3735.21 1603
3735.79 1643
3736.36 1695
3736.94 1645
3737.52 1585
3738.09 1489
3738.67 1638
3739.25 1677
3739.82 1682
3740.40 1473
3740.98 1587
3741.55 1433
3742.13 1601
3742.71 1534
3743.28 1366
3743.86 1474
3744.44 1422
3745.01 1423
3745.59 1436
3746.17 1454
3746.75 1635
3747.32 1521
3747.90 1401
3748.48 1517
3749.05 1500
3749.63 1567
3750.21 1526
3750.79 1576
3751.36 1650
3751.94 1576
3752.52 1477
3753.10 1415
3753.67 1439
3754.25 1487
3754.83 1378
3755.41 1420
3755.99 1411
3756.56 1352
3757.14 1503
3757.72 1444
3758.30 1368
3758.88 1393
3759.45 1587
3760.03 1638
3760.61 1474
3761.19 1625
3761.77 1697
3762.35 1578
3762.92 1471
3763.50 1511
3764.08 1554
3764.66 1611
3765.24 1652
3765.82 1472
3766.39 1539
3766.97 1422
3767.55 1432
3768.13 1464
3768.71 1425
3769.29 1419
3769.87 1507
3770.45 1480
3771.03 1627
3771.60 1558
3772.18 1594
3772.76 1660
3773.34 1738
3773.92 1672
3774.50 1601
3775.08 1437
3775.66 1472
3776.24 1551
3776.82 1472
3777.40 1623
3777.98 1474
3778.56 1562
3779.14 1488
3779.72 1477
3780.30 1389
3780.88 1461
3781.46 1393
3782.04 1491
3782.61 1590
3783.19 1565
3783.77 1574
3784.35 1508
3784.93 1373
3785.52 1532
3786.10 1455
3786.68 1373
3787.26 1339
3787.84 1274
3788.42 1356
3789.00 1447
3789.58 1442
3790.16 1472
3790.74 1445
3791.32 1538
3791.90 1506
3792.48 1614
3793.06 1664
3793.64 1411
3794.22 1392
3794.80 1595
3795.38 1597
3795.96 1562
3796.55 1550
3797.13 1735
3797.71 1745
3798.29 1583
3798.87 1663
3799.45 1707
3800.03 1693
3800.61 1865
3801.19 1726
3801.78 1625
3802.36 1838
3802.94 1859
3803.52 1990
3804.10 1876
3804.68 1865
3805.27 1769
3805.85 1687
3806.43 1667
3807.01 1891
3807.59 1856
3808.17 1931
3808.76 1830
3809.34 2006
3809.92 2117
3810.50 1896
3811.08 1901
3811.67 1862
3812.25 1845
3812.83 2010
3813.41 1922
3814.00 2081
3814.58 2078
3815.16 2138
3815.74 2038
3816.32 1961
3816.91 2018
3817.49 1907
3818.07 1803
3818.66 1820
3819.24 1737
3819.82 1518
3820.40 1484
3820.99 1591
3821.57 1486
3822.15 1511
3822.73 1649
3823.32 1617
3823.90 1490
3824.48 1580
3825.07 1614
3825.65 1559
3826.23 1440
3826.82 1526
3827.40 1490
3827.98 1544
3828.57 1589
3829.15 1533
3829.73 1427
3830.32 1472
3830.90 1344
3831.48 1503
3832.07 1797
3832.65 1612
3833.24 1440
3833.82 1533
3834.40 1500
3834.99 1540
3835.57 1627
3836.16 1513
3836.74 1449
3837.32 1475
3837.91 1468
3838.49 1408
3839.08 1530
3839.66 1473
3840.24 1349
3840.83 1340
3841.41 1420
3842.00 1364
3842.58 1431
3843.17 1466
3843.75 1395
3844.34 1365
3844.92 1429
3845.51 1380
3846.09 1537
3846.67 1378
3847.26 1261
3847.84 1316
3848.43 1354
3849.01 1417
3849.60 1425
3850.18 1399
3850.77 1334
3851.35 1445
3851.94 1294
3852.53 1336
3853.11 1361
3853.70 1346
3854.28 1425
3854.87 1441
3855.45 1419
3856.04 1335
3856.62 1406
3857.21 1326
3857.79 1303
3858.38 1289
3858.97 1284
3859.55 1319
3860.14 1540
3860.72 1336
3861.31 1450
3861.90 1593
3862.48 1579
3863.07 1560
3863.65 1555
3864.24 1559
3864.83 1466
3865.41 1681
3866.00 1604
3866.58 1579
3867.17 1620
3867.76 1592
3868.34 1611
3868.93 1513
3869.52 1518
3870.10 1446
3870.69 1459
3871.28 1419
3871.86 1534
3872.45 1404
3873.04 1410
3873.62 1562
3874.21 1548
3874.80 1547
3875.38 1659
3875.97 1685
3876.56 1550
3877.15 1457
3877.73 1414
3878.32 1362
3878.91 1472
3879.49 1510
3880.08 1430
3880.67 1359
3881.26 1424
3881.84 1454
3882.43 1410
3883.02 1398
3883.61 1370
3884.19 1489
3884.78 1523
3885.37 1415
3885.96 1349
3886.55 1570
3887.13 1535
3887.72 1612
3888.31 1543
3888.90 1703
3889.49 1735
3890.07 1738
3890.66 1717
3891.25 1721
3891.84 1690
3892.43 1493
3893.01 1451
3893.60 1516
3894.19 1547
3894.78 1578
3895.37 1532
3895.96 1470
3896.55 1477
3897.13 1608
3897.72 1471
3898.31 1429
3898.90 1489
3899.49 1344
3900.08 1513
3900.67 1542
3901.26 1570
3901.84 1461
3902.43 1548
3903.02 1562
3903.61 1474
3904.20 1493
3904.79 1596
3905.38 1753
3905.97 1651
3906.56 1683
3907.15 1721
3907.74 1777
3908.33 1612
3908.92 1607
3909.50 1810
3910.09 1829
3910.68 1746
3911.27 1582
3911.86 1474
3912.45 1425
3913.04 1363
3913.63 1437
3914.22 1527
3914.81 1499
3915.40 1630
3915.99 1638
3916.58 1656
3917.17 1573
3917.76 1566
3918.35 1514
3918.94 1381
3919.53 1488
3920.12 1485
3920.72 1567
3921.31 1556
3921.90 1401
3922.49 1461
3923.08 1390
3923.67 1442
3924.26 1285
3924.85 1463
3925.44 1321
3926.03 1303
3926.62 1265
3927.21 1388
3927.80 1369
3928.39 1400
3928.99 1273
3929.58 1199
3930.17 1326
3930.76 1348
3931.35 1222
3931.94 1204
3932.53 1288
3933.12 1369
3933.72 1352
3934.31 1344
3934.90 1449
3935.49 1457
3936.08 1364
3936.67 1380
3937.26 1426
3937.86 1496
3938.45 1507
3939.04 1416
3939.63 1456
3940.22 1521
3940.82 1415
3941.41 1351
3942.00 1520
3942.59 1524
3943.18 1532
3943.78 1526
3944.37 1632
3944.96 1624
3945.55 1561
3946.14 1312
3946.74 1481
3947.33 1444
3947.92 1464
3948.51 1396
3949.11 1245
3949.70 1342
3950.29 1483
3950.88 1408
3951.48 1452
3952.07 1363
3952.66 1314
3953.26 1393
3953.85 1528
3954.44 1480
3955.03 1611
3955.63 1600
3956.22 1547
3956.81 1532
3957.41 1583
3958.00 1667
3958.59 1572
3959.19 1576
3959.78 1626
3960.37 1411
3960.97 1474
3961.56 1515
3962.15 1476
3962.75 1482
3963.34 1488
3963.93 1541
3964.53 1550
3965.12 1660
3965.72 1660
3966.31 1725
3966.90 1856
3967.50 1836
3968.09 1725
3968.69 1736
3969.28 1813
3969.87 1740
3970.47 1724
3971.06 1538
3971.66 1728
3972.25 1823
3972.85 1696
3973.44 1841
3974.03 1727
3974.63 1793
3975.22 2042
3975.82 1813
3976.41 2028
3977.01 2174
3977.60 2422
3978.20 2440
3978.79 2315
3979.39 2107
3979.98 2087
3980.58 1947
3981.17 1739
3981.77 1688
3982.36 1801
3982.96 1920
3983.55 1801
3984.15 1844
3984.74 1811
3985.34 1974
3985.93 1996
3986.53 1907
3987.12 1899
3987.72 2023
3988.31 2004
3988.91 1912
3989.50 1980
3990.10 1910
3990.70 1794
3991.29 1733
3991.89 1765
3992.48 1744
3993.08 1909
3993.67 1797
3994.27 1821
3994.87 1839
3995.46 1871
3996.06 1922
3996.65 1756
3997.25 1771
3997.85 1656
3998.44 1735
3999.04 1694
3999.64 1647
4000.23 1678
4000.83 1681
4001.43 1581
4002.02 1478
4002.62 1544
4003.21 1458
4003.81 1536
4004.41 1562
4005.00 1641
4005.60 1730
4006.20 1497
4006.80 1655
4007.39 1717
4007.99 1755
4008.59 1787
4009.18 1633
4009.78 1452
4010.38 1429
4010.97 1454
4011.57 1547
4012.17 1528
4012.77 1451
4013.36 1536
4013.96 1487
4014.56 1479
4015.16 1467
4015.75 1420
4016.35 1475
4016.95 1537
4017.55 1603
4018.14 1631
4018.74 1639
4019.34 1673
4019.94 1491
4020.54 1610
4021.13 1676
4021.73 1619
4022.33 1623
4022.93 1546
4023.53 1512
4024.12 1634
4024.72 1709
4025.32 1665
4025.92 1672
4026.52 1685
4027.12 1665
4027.71 1804
4028.31 1841
4028.91 1865
4029.51 1873
4030.11 1865
4030.71 1987
4031.31 1947
4031.90 1958
4032.50 1905
4033.10 1879
4033.70 1987
4034.30 2309
4034.90 2471
4035.50 2294
4036.10 2201
4036.70 1914
4037.29 2073
4037.89 1842
4038.49 1814
4039.09 1686
4039.69 1607
4040.29 1454
4040.89 1537
4041.49 1631
4042.09 1464
4042.69 1407
4043.29 1541
4043.89 1450
4044.49 1474
4045.09 1433
4045.69 1611
4046.29 1567
4046.89 1510
4047.49 1319
4048.09 1309
4048.69 1243
4049.29 1346
4049.89 1527
4050.49 1460
4051.09 1450
4051.69 1416
4052.29 1430
4052.89 1539
4053.49 1463
4054.09 1397
4054.69 1575
4055.29 1356
4055.89 1396
4056.49 1310
4057.09 1421
4057.69 1439
4058.29 1253
4058.89 1446
4059.49 1499
4060.09 1332
4060.70 1232
4061.30 1248
4061.90 1239
4062.50 1373
4063.10 1420
4063.70 1397
4064.30 1362
4064.90 1367
4065.50 1390
4066.11 1362
4066.71 1189
4067.31 1298
4067.91 1445
4068.51 1327
4069.11 1432
4069.71 1436
4070.32 1410
4070.92 1304
4071.52 1288
4072.12 1308
4072.72 1243
4073.32 1150
4073.93 1359
4074.53 1338
4075.13 1294
4075.73 1268
4076.33 1379
4076.94 1421
4077.54 1507
4078.14 1350
4078.74 1325
4079.34 1382
4079.95 1456
4080.55 1327
4081.15 1242
4081.75 1411
4082.36 1479
4082.96 1460
4083.56 1433
4084.16 1297
4084.77 1226
4085.37 1373
4085.97 1364
4086.58 1271
4087.18 1208
4087.78 1287
4088.38 1301
4088.99 1218
4089.59 1453
4090.19 1293
4090.80 1382
4091.40 1389
4092.00 1224
4092.61 1292
4093.21 1290
4093.81 1366
4094.42 1400
4095.02 1530
4095.62 1331
4096.23 1388
4096.83 1505
4097.43 1469
4098.04 1535
4098.64 1393
4099.24 1471
4099.85 1474
4100.45 1409
4101.06 1396
4101.66 1381
4102.26 1287
4102.87 1591
4103.47 1391
4104.08 1504
4104.68 1446
4105.28 1412
4105.89 1497
4106.49 1475
4107.10 1388
4107.70 1272
4108.31 1245
4108.91 1303
4109.51 1442
4110.12 1417
4110.72 1316
4111.33 1220
4111.93 1394
4112.54 1354
4113.14 1377
4113.75 1535
4114.35 1305
4114.96 1289
4115.56 1209
4116.17 1299
4116.77 1295
4117.38 1269
4117.98 1297
4118.59 1250
4119.19 1213
4119.80 1150
4120.40 1302
4121.01 1277
4121.61 1306
4122.22 1284
4122.82 1368
4123.43 1216
4124.04 1328
4124.64 1240
4125.25 1301
4125.85 1307
4126.46 1236
4127.06 1270
4127.67 1223
4128.28 1289
4128.88 1284
4129.49 1361
4130.09 1250
4130.70 1299
4131.31 1297
4131.91 1318
4132.52 1291
4133.12 1294
4133.73 1352
4134.34 1319
4134.94 1441
4135.55 1325
4136.16 1224
4136.76 1234
4137.37 1230
4137.98 1437
4138.58 1465
4139.19 1259
4139.80 1341
4140.40 1385
4141.01 1555
4141.62 1448
4142.22 1410
4142.83 1515
4143.44 1369
4144.04 1434
4144.65 1479
4145.26 1500
4145.86 1471
4146.47 1604
4147.08 1388
4147.69 1484
4148.29 1398
4148.90 1535
4149.51 1470
4150.12 1392
4150.72 1337
4151.33 1355
4151.94 1259
4152.55 1366
4153.15 1392
4153.76 1374
4154.37 1312
4154.98 1367
4155.59 1385
4156.19 1401
4156.80 1386
4157.41 1505
4158.02 1436
4158.63 1272
4159.23 1370
4159.84 1491
4160.45 1510
4161.06 1417
4161.67 1367
4162.28 1486
4162.88 1371
4163.49 1279
4164.10 1193
4164.71 1300
4165.32 1379
4165.93 1417
4166.53 1465
4167.14 1446
4167.75 1279
4168.36 1381
4168.97 1400
4169.58 1347
4170.19 1261
4170.80 1448
4171.41 1419
4172.01 1259
4172.62 1279
4173.23 1388
4173.84 1311
4174.45 1242
4175.06 1420
4175.67 1323
4176.28 1260
4176.89 1298
4177.50 1407
4178.11 1356
4178.72 1324
4179.33 1422
4179.94 1388
4180.55 1401
4181.16 1371
4181.77 1427
4182.38 1411
4182.99 1362
4183.60 1340
4184.21 1378
4184.82 1316
4185.43 1342
4186.04 1383
4186.65 1478
4187.26 1326
4187.87 1344
4188.48 1292
4189.09 1247
4189.70 1375
4190.31 1263
4190.92 1279
4191.53 1349
4192.14 1344
4192.75 1318
4193.36 1546
4193.97 1572
4194.58 1425
4195.19 1581
4195.80 1507
4196.41 1376
4197.03 1502
4197.64 1506
4198.25 1469
4198.86 1383
4199.47 1361
4200.08 1235
4200.69 1276
4201.30 1337
4201.91 1289
4202.53 1339
4203.14 1255
4203.75 1392
4204.36 1375
4204.97 1294
4205.58 1210
4206.19 1323
4206.81 1253
4207.42 1294
4208.03 1322
4208.64 1403
4209.25 1432
4209.86 1342
4210.48 1366
4211.09 1444
4211.70 1453
4212.31 1418
4212.92 1268
4213.54 1240
4214.15 1329
4214.76 1458
4215.37 1394
4215.99 1439
4216.60 1614
4217.21 1498
4217.82 1453
4218.43 1469
4219.05 1388
4219.66 1468
4220.27 1369
4220.89 1307
4221.50 1456
4222.11 1576
4222.72 1390
4223.34 1461
4223.95 1549
4224.56 1386
4225.17 1436
4225.79 1393
4226.40 1442
4227.01 1349
4227.63 1328
4228.24 1419
4228.85 1488
4229.47 1471
4230.08 1611
4230.69 1689
4231.31 1800
4231.92 1892
4232.53 2002
4233.15 1997
4233.76 2181
4234.37 2095
4234.99 2486
4235.60 2604
4236.22 2550
4236.83 2452
4237.44 2348
4238.06 2367
4238.67 2193
4239.28 2109
4239.90 1854
4240.51 1712
4241.13 1638
4241.74 1581
4242.36 1571
4242.97 1567
4243.58 1689
4244.20 1524
4244.81 1556
4245.43 1478
4246.04 1513
4246.66 1563
4247.27 1615
4247.89 1535
4248.50 1500
4249.11 1437
4249.73 1511
4250.34 1496
4250.96 1530
4251.57 1542
4252.19 1428
4252.80 1508
4253.42 1509
4254.03 1499
4254.65 1482
4255.26 1458
4255.88 1370
4256.49 1424
4257.11 1373
4257.72 1221
4258.34 1222
4258.96 1305
4259.57 1290
4260.19 1398
4260.80 1313
4261.42 1387
4262.03 1460
4262.65 1372
4263.26 1309
4263.88 1232
4264.50 1410
4265.11 1456
4265.73 1372
4266.34 1439
4266.96 1488
4267.58 1470
4268.19 1568
4268.81 1558
4269.42 1477
4270.04 1545
4270.66 1525
4271.27 1526
4271.89 1561
4272.51 1464
4273.12 1426
4273.74 1451
4274.36 1599
4274.97 1580
4275.59 1628
4276.20 1594
4276.82 1640
4277.44 1644
4278.06 1754
4278.67 1660
4279.29 1624
4279.91 1647
4280.52 1583
4281.14 1554
4281.76 1480
4282.37 1294
4282.99 1379
4283.61 1429
4284.23 1367
4284.84 1370
4285.46 1515
4286.08 1426
4286.69 1468
4287.31 1329
4287.93 1356
4288.55 1443
4289.16 1507
4289.78 1558
4290.40 1642
4291.02 1615
4291.64 1526
4292.25 1552
4292.87 1328
4293.49 1443
4294.11 1368
4294.73 1407
4295.34 1250
4295.96 1176
4296.58 1333
4297.20 1402
4297.82 1414
4298.43 1450
4299.05 1532
4299.67 1489
4300.29 1542
4300.91 1426
4301.53 1394
4302.14 1295
4302.76 1326
4303.38 1487
4304.00 1531
4304.62 1381
4305.24 1421
4305.86 1454
4306.48 1349
4307.09 1383
4307.71 1333
4308.33 1568
4308.95 1514
4309.57 1291
4310.19 1282
4310.81 1444
4311.43 1354
4312.05 1591
4312.67 1512
4313.29 1402
4313.90 1598
4314.52 1515
4315.14 1542
4315.76 1528
4316.38 1480
4317.00 1653
4317.62 1560
4318.24 1580
4318.86 1428
4319.48 1627
4320.10 1657
4320.72 1550
4321.34 1560
4321.96 1678
4322.58 1686
4323.20 1683
4323.82 1655
4324.44 1776
4325.06 1779
4325.68 1881
4326.30 1806
4326.92 1948
4327.54 2019
4328.16 1794
4328.78 1771
4329.40 1851
4330.02 1883
4330.64 1907
4331.27 1768
4331.89 2010
4332.51 1864
4333.13 1982
4333.75 2204
4334.37 2269
4334.99 2585
4335.61 2742
4336.23 3097
4336.85 3551
4337.47 3956
4338.09 3801
4338.72 4061
4339.34 4210
4339.96 3590
4340.58 3537
4341.20 3240
4341.82 3230
4342.44 3268
4343.07 3255
4343.69 3792
4344.31 3895
4344.93 4614
4345.55 5673
4346.17 6207
4346.79 6374
4347.42 6759
4348.04 6989
4348.66 6661
4349.28 6027
4349.90 5017
4350.53 4296
4351.15 3658
4351.77 3188
4352.39 2831
4353.01 2517
4353.64 2445
4354.26 2427
4354.88 2269
4355.50 2472
4356.13 2372
4356.75 2243
4357.37 2356
4357.99 2214
4358.62 2408
4359.24 2210
4359.86 2215
4360.48 2160
4361.11 2176
4361.73 2081
4362.35 2210
4362.98 2129
4363.60 2049
4364.22 1927
4364.84 2037
4365.47 2112
4366.09 1924
4366.71 1798
4367.34 1825
4367.96 1926
4368.58 1940
4369.21 1752
4369.83 1745
4370.45 1769
4371.08 1647
4371.70 1632
4372.32 1684
4372.95 1627
4373.57 1538
4374.20 1580
4374.82 1583
4375.44 1489
4376.07 1667
4376.69 1826
4377.31 1925
4377.94 1801
4378.56 1815
4379.19 2056
4379.81 1834
4380.43 1868
4381.06 1780
4381.68 1801
4382.31 1837
4382.93 1726
4383.56 1577
4384.18 1755
4384.80 1767
4385.43 1779
4386.05 1786
4386.68 1667
4387.30 1403
4387.93 1427
4388.55 1423
4389.18 1561
4389.80 1507
4390.43 1427
4391.05 1413
4391.68 1411
4392.30 1397
4392.93 1405
4393.55 1545
4394.18 1466
4394.80 1460
4395.43 1401
4396.05 1431
4396.68 1605
4397.30 1524
4397.93 1452
4398.55 1407
4399.18 1348
4399.80 1404
4400.43 1547
4401.06 1583
4401.68 1485
4402.31 1466
4402.93 1517
4403.56 1431
4404.18 1710
4404.81 1560
4405.44 1529
4406.06 1451
4406.69 1495
4407.31 1579
4407.94 1619
4408.57 1569
4409.19 1628
4409.82 1493
4410.45 1433
4411.07 1620
4411.70 1464
4412.32 1519
4412.95 1545
4413.58 1449
4414.20 1469
4414.83 1465
4415.46 1529
4416.08 1677
4416.71 1657
4417.34 1567
4417.96 1488
4418.59 1388
4419.22 1445
4419.84 1397
4420.47 1455
4421.10 1452
4421.73 1281
4422.35 1389
4422.98 1447
4423.61 1353
4424.23 1412
4424.86 1324
4425.49 1278
4426.12 1354
4426.74 1292
4427.37 1315
4428.00 1292
4428.63 1443
4429.25 1409
4429.88 1445
4430.51 1400
4431.14 1369
4431.77 1529
4432.39 1534
4433.02 1576
4433.65 1518
4434.28 1572
4434.90 1525
4435.53 1426
4436.16 1745
4436.79 1836
4437.42 1655
4438.05 1630
4438.67 1572
4439.30 1611
4439.93 1487
4440.56 1542
4441.19 1598
4441.82 1405
4442.44 1470
4443.07 1441
4443.70 1575
4444.33 1536
4444.96 1515
4445.59 1531
4446.22 1557
4446.85 1835
4447.47 1711
4448.10 1649
4448.73 1582
4449.36 1582
4449.99 1622
4450.62 1588
4451.25 1680
4451.88 1602
4452.51 1662
4453.14 1696
4453.77 1770
4454.40 1805
4455.02 1863
4455.65 1936
4456.28 2070
4456.91 2031
4457.54 2198
4458.17 2119
4458.80 1938
4459.43 1791
4460.06 1856
4460.69 1645
4461.32 1585
4461.95 1686
4462.58 1633
4463.21 1616
4463.84 1511
4464.47 1436
4465.10 1471
4465.73 1450
4466.36 1383
4466.99 1578
4467.62 1561
4468.25 1435
4468.88 1297
4469.51 1391
4470.14 1484
4470.78 1507
4471.41 1441
4472.04 1362
4472.67 1486
4473.30 1466
4473.93 1530
4474.56 1439
4475.19 1383
4475.82 1470
4476.45 1407
4477.08 1517
4477.71 1490
4478.35 1506
4478.98 1443
4479.61 1458
4480.24 1358
4480.87 1421
4481.50 1588
4482.13 1483
4482.76 1439
4483.40 1470
4484.03 1448
4484.66 1541
4485.29 1706
4485.92 1499
4486.55 1427
4487.19 1523
4487.82 1612
4488.45 1673
4489.08 1709
4489.71 1648
4490.34 1504
4490.98 1447
4491.61 1569
4492.24 1548
4492.87 1528
4493.50 1452
4494.14 1446
4494.77 1508
4495.40 1533
4496.03 1615
4496.67 1617
4497.30 1613
4497.93 1845
4498.56 2053
4499.20 2171
4499.83 2234
4500.46 2485
4501.09 2364
4501.73 2597
4502.36 2336
4502.99 2472
4503.63 2409
4504.26 2268
4504.89 1990
4505.52 1723
4506.16 1833
4506.79 1807
4507.42 1643
4508.06 1614
4508.69 1702
4509.32 1789
4509.96 1825
4510.59 1641
4511.22 1693
4511.86 1632
4512.49 1572
4513.12 1667
4513.76 1609
4514.39 1634
4515.02 1570
4515.66 1509
4516.29 1377
4516.93 1397
4517.56 1493
4518.19 1410
4518.83 1360
4519.46 1409
4520.10 1351
4520.73 1329
4521.36 1449
4522.00 1468
4522.63 1344
4523.27 1294
4523.90 1368
4524.54 1342
4525.17 1225
4525.80 1433
4526.44 1497
4527.07 1469
4527.71 1402
4528.34 1434
4528.98 1487
4529.61 1574
4530.25 1562
4530.88 1681
4531.52 1585
4532.15 1515
4532.79 1493
4533.42 1490
4534.06 1448
4534.69 1535
4535.33 1600
4535.96 1518
4536.60 1610
4537.23 1737
4537.87 1650
4538.50 1703
4539.14 1573
4539.77 1655
4540.41 1501
4541.04 1450
4541.68 1350
4542.31 1372
4542.95 1426
4543.59 1351
4544.22 1327
4544.86 1391
4545.49 1352
4546.13 1272
4546.77 1291
4547.40 1191
4548.04 1320
4548.67 1319
4549.31 1251
4549.95 1233
4550.58 1292
4551.22 1304
4551.85 1408
4552.49 1374
4553.13 1355
4553.76 1292
4554.40 1332
4555.04 1400
4555.67 1435
4556.31 1353
4556.95 1442
4557.58 1301
4558.22 1351
4558.86 1302
4559.49 1286
4560.13 1299
4560.77 1309
4561.40 1289
4562.04 1355
4562.68 1251
4563.31 1178
4563.95 1371
4564.59 1340
4565.23 1282
4565.86 1356
4566.50 1374
4567.14 1265
4567.77 1298
4568.41 1271
4569.05 1211
4569.69 1175
4570.32 1377
4570.96 1236
4571.60 1291
4572.24 1218
4572.88 1344
4573.51 1408
4574.15 1427
4574.79 1422
4575.43 1382
4576.06 1393
4576.70 1404
4577.34 1393
4577.98 1402
4578.62 1423
4579.26 1476
4579.89 1389
4580.53 1289
4581.17 1368
4581.81 1451
4582.45 1334
4583.09 1396
4583.72 1261
4584.36 1367
4585.00 1282
4585.64 1396
4586.28 1525
4586.92 1510
4587.56 1634
4588.19 1709
4588.83 1813
4589.47 1860
4590.11 2093
4590.75 2246
4591.39 2380
4592.03 2524
4592.67 2592
4593.31 2574
4593.95 2569
4594.58 2402
4595.22 2206
4595.86 1982
4596.50 1794
4597.14 1730
4597.78 1659
4598.42 1556
4599.06 1662
4599.70 1710
4600.34 1607
4600.98 1630
4601.62 1551
4602.26 1599
4602.90 1608
4603.54 1720
4604.18 1744
4604.82 1573
4605.46 1498
4606.10 1565
4606.74 1496
4607.38 1446
4608.02 1569
4608.66 1553
4609.30 1553
4609.94 1478
4610.58 1344
4611.22 1361
4611.86 1451
4612.50 1658
4613.14 1572
4613.78 1388
4614.42 1321
4615.06 1409
4615.70 1392
4616.35 1355
4616.99 1310
4617.63 1291
4618.27 1269
4618.91 1377
4619.55 1216
4620.19 1254
4620.83 1319
4621.47 1222
4622.11 1222
4622.76 1279
4623.40 1408
4624.04 1317
4624.68 1310
4625.32 1233
4625.96 1357
4626.60 1394
4627.25 1249
4627.89 1148
4628.53 1279
4629.17 1400
4629.81 1404
4630.45 1461
4631.10 1582
4631.74 1561
4632.38 1554
4633.02 1607
4633.66 1714
4634.30 1630
4634.95 1546
4635.59 1580
4636.23 1689
4636.87 1490
4637.52 1614
4638.16 1714
4638.80 1451
4639.44 1552
4640.08 1619
4640.73 1801
4641.37 1591
4642.01 1521
4642.66 1575
4643.30 1471
4643.94 1371
4644.58 1410
4645.23 1628
4645.87 1492
4646.51 1525
4647.15 1309
4647.80 1409
4648.44 1357
4649.08 1323
4649.73 1214
4650.37 1268
4651.01 1259
4651.66 1231
4652.30 1362
4652.94 1343
4653.59 1355
4654.23 1299
4654.87 1308
4655.52 1398
4656.16 1375
4656.80 1298
4657.45 1270
4658.09 1279
4658.73 1310
4659.38 1238
4660.02 1319
4660.67 1373
4661.31 1348
4661.95 1316
4662.60 1331
4663.24 1354
4663.89 1348
4664.53 1400
4665.17 1413
4665.82 1269
4666.46 1354
4667.11 1381
4667.75 1251
4668.40 1393
4669.04 1318
4669.68 1216
4670.33 1203
4670.97 1257
4671.62 1273
4672.26 1295
4672.91 1381
4673.55 1334
4674.20 1267
4674.84 1394
4675.49 1472
4676.13 1367
4676.78 1209
4677.42 1223
4678.07 1364
4678.71 1341
4679.36 1618
4680.00 1604
4680.65 1426
4681.29 1647
4681.94 1583
4682.58 1604
4683.23 1448
4683.87 1422
4684.52 1573
4685.16 1541
4685.81 1523
4686.46 1579
4687.10 1469
4687.75 1499
4688.39 1407
4689.04 1325
4689.68 1388
4690.33 1264
4690.98 1401
4691.62 1450
4692.27 1409
4692.91 1323
4693.56 1412
4694.21 1529
4694.85 1588
4695.50 1741
4696.15 1704
4696.79 1886
4697.44 1959
4698.08 2131
4698.73 2322
4699.38 2208
4700.02 2255
4700.67 2317
4701.32 2249
4701.96 1874
4702.61 1963
4703.26 1803
4703.90 1652
4704.55 1712
4705.20 1625
4705.84 1674
4706.49 1565
4707.14 1683
4707.79 1571
4708.43 1550
4709.08 1703
4709.73 1682
4710.37 1509
4711.02 1551
4711.67 1717
4712.32 1593
4712.96 1480
4713.61 1497
4714.26 1412
4714.91 1562
4715.55 1469
4716.20 1485
4716.85 1526
4717.50 1371
4718.15 1354
4718.79 1501
4719.44 1568
4720.09 1595
4720.74 1545
4721.39 1509
4722.03 1499
4722.68 1548
4723.33 1576
4723.98 1578
4724.63 1516
4725.27 1616
4725.92 1642
4726.57 1609
4727.22 1703
4727.87 1589
4728.52 1435
4729.16 1434
4729.81 1539
4730.46 1479
4731.11 1540
4731.76 1458
4732.41 1471
4733.06 1471
4733.71 1485
4734.36 1402
4735.00 1436
4735.65 1319
4736.30 1495
4736.95 1546
4737.60 1372
4738.25 1395
4738.90 1365
4739.55 1592
4740.20 1511
4740.85 1464
4741.50 1522
4742.15 1433
4742.80 1612
4743.44 1393
4744.09 1465
4744.74 1434
4745.39 1547
4746.04 1644
4746.69 1482
4747.34 1607
4747.99 1637
4748.64 1678
4749.29 1863
4749.94 1945
4750.59 2045
4751.24 2193
4751.89 2295
4752.54 2275
4753.19 2455
4753.84 2449
4754.49 2320
4755.14 2315
4755.79 2069
4756.44 1968
4757.10 1794
4757.75 1782
4758.40 1739
4759.05 1703
4759.70 1491
4760.35 1496
4761.00 1424
4761.65 1473
4762.30 1460
4762.95 1409
4763.60 1469
4764.25 1418
4764.90 1482
4765.56 1530
4766.21 1588
4766.86 1718
4767.51 1773
4768.16 1649
4768.81 1667
4769.46 1667
4770.11 1529
4770.77 1556
4771.42 1484
4772.07 1468
4772.72 1533
4773.37 1575
4774.02 1337
4774.67 1479
4775.33 1478
4775.98 1554
4776.63 1576
4777.28 1488
4777.93 1512
4778.59 1634
4779.24 1569
4779.89 1715
4780.54 1750
4781.19 1643
4781.85 1655
4782.50 1598
4783.15 1645
4783.80 1642
4784.46 1535
4785.11 1453
4785.76 1607
4786.41 1613
4787.07 1538
4787.72 1652
4788.37 1675
4789.02 1748
4789.68 1937
4790.33 2075
4790.98 2018
4791.63 2010
4792.29 2039
4792.94 1944
4793.59 1942
4794.25 1856
4794.90 1858
4795.55 1674
4796.21 1741
4796.86 1726
4797.51 1658
4798.17 1681
4798.82 1634
4799.47 1597
4800.13 1522
4800.78 1645
4801.43 1806
4802.09 1928
4802.74 1649
4803.39 1545
4804.05 1564
4804.70 1613
4805.35 1557
4806.01 1566
4806.66 1582
4807.32 1584
4807.97 1518
4808.62 1500
4809.28 1532
4809.93 1428
4810.59 1504
4811.24 1679
4811.89 1599
4812.55 1609
4813.20 1670
4813.86 1594
4814.51 1536
4815.17 1607
4815.82 1617
4816.48 1582
4817.13 1701
4817.78 1674
4818.44 1762
4819.09 1742
4819.75 1849
4820.40 1719
4821.06 1731
4821.71 1862
4822.37 1861
4823.02 1923
4823.68 1867
4824.33 1956
4824.99 1990
4825.64 1878
4826.30 1896
4826.95 2060
4827.61 2149
4828.26 2109
4828.92 2002
4829.58 2094
4830.23 2145
4830.89 2014
4831.54 2009
4832.20 1965
4832.85 2101
4833.51 2117
4834.16 2138
4834.82 2390
4835.48 2385
4836.13 2425
4836.79 2397
4837.44 2356
4838.10 2511
4838.76 2675
4839.41 2594
4840.07 2611
4840.72 2683
4841.38 2837
4842.04 2927
4842.69 2936
4843.35 2960
4844.01 2800
4844.66 2924
4845.32 2722
4845.98 2945
4846.63 3250
4847.29 3505
4847.95 3597
4848.60 4036
4849.26 4281
4849.92 4631
4850.57 4982
4851.23 5006
4851.89 4893
4852.54 4756
4853.20 4598
4853.86 4353
4854.51 4228
4855.17 4013
4855.83 4319
4856.49 4311
4857.14 4558
4857.80 5034
4858.46 5335
4859.12 5154
4859.77 5060
4860.43 4883
4861.09 4665
4861.75 4347
4862.40 4117
4863.06 3924
4863.72 4208
4864.38 3983
4865.03 3766
4865.69 3906
4866.35 4132
4867.01 3772
4867.67 3717
4868.32 4003
4868.98 3909
4869.64 3951
4870.30 3731
4870.96 3435
4871.62 3277
4872.27 3295
4872.93 3150
4873.59 2919
4874.25 2875
4874.91 2801
4875.57 2812
4876.22 3131
4876.88 3145
4877.54 3280
4878.20 3416
4878.86 3308
4879.52 3270
4880.18 3165
4880.84 2921
4881.49 2803
4882.15 2750
4882.81 2636
4883.47 2605
4884.13 2493
4884.79 2507
4885.45 2587
4886.11 2506
4886.77 2440
4887.43 2429
4888.09 2524
4888.75 2781
4889.41 2822
4890.07 2754
4890.72 2742
4891.38 2815
4892.04 2781
4892.70 2901
4893.36 2709
4894.02 2601
4894.68 2547
4895.34 2500
4896.00 2384
4896.66 2222
4897.32 2189
4897.98 2194
4898.64 2289
4899.30 2287
4899.96 2361
4900.62 2400
4901.28 2384
4901.94 2282
4902.60 2102
4903.27 1969
4903.93 1958
4904.59 1878
4905.25 1895
4905.91 1932
4906.57 1867
4907.23 1882
4907.89 2092
4908.55 2068
4909.21 1928
4909.87 1801
4910.53 1933
4911.19 1839
4911.85 1788
4912.52 1881
4913.18 1890
4913.84 1868
4914.50 1776
4915.16 1872
4915.82 1675
4916.48 1719
4917.14 1712
4917.81 1769
4918.47 1686
4919.13 1652
4919.79 1636
4920.45 1647
4921.11 1638
4921.77 1736
4922.44 1742
4923.10 1581
4923.76 1814
4924.42 1722
4925.08 1705
4925.75 1751
4926.41 1606
4927.07 1713
4927.73 1716
4928.39 1619
4929.06 1602
4929.72 1659
4930.38 1706
4931.04 1760
4931.71 1658
4932.37 1625
4933.03 1547
4933.69 1628
4934.36 1644
4935.02 1525
4935.68 1587
4936.34 1484
4937.01 1569
4937.67 1592
4938.33 1599
4938.99 1495
4939.66 1575
4940.32 1448
4940.98 1727
4941.65 1574
4942.31 1573
4942.97 1538
4943.63 1501
4944.30 1427
4944.96 1495
4945.62 1442
4946.29 1420
4946.95 1383
4947.61 1463
4948.28 1365
4948.94 1327
4949.61 1451
4950.27 1368
4950.93 1388
4951.60 1400
4952.26 1369
4952.92 1350
4953.59 1259
4954.25 1454
4954.92 1391
4955.58 1523
4956.24 1612
4956.91 1373
4957.57 1376
4958.24 1392
4958.90 1338
4959.56 1340
4960.23 1382
4960.89 1420
4961.56 1497
4962.22 1663
4962.89 1777
4963.55 1695
4964.21 1689
4964.88 1750
4965.54 1780
4966.21 1765
4966.87 1767
4967.54 1702
4968.20 1608
4968.87 1500
4969.53 1308
4970.20 1347
4970.86 1402
4971.53 1434
4972.19 1412
4972.86 1346
4973.52 1458
4974.19 1439
4974.85 1475
4975.52 1416
4976.18 1456
4976.85 1401
4977.51 1485
4978.18 1455
4978.85 1390
4979.51 1468
4980.18 1396
4980.84 1541
4981.51 1490
4982.17 1333
4982.84 1278
4983.50 1427
4984.17 1484
4984.84 1469
4985.50 1387
4986.17 1424
4986.83 1474
4987.50 1648
4988.17 1636
4988.83 1656
4989.50 1602
4990.17 1578
4990.83 1584
4991.50 1570
4992.16 1581
4992.83 1601
4993.50 1626
4994.16 1629
4994.83 1510
4995.50 1322
4996.16 1389
4996.83 1333
4997.50 1334
4998.16 1374
4998.83 1340
4999.50 1326
5000.16 1296
5000.83 1272
5001.50 1232
5002.17 1333
5002.83 1208
5003.50 1240
5004.17 1242
5004.83 1278
5005.50 1273
5006.17 1262
5006.84 1350
5007.50 1325
5008.17 1234
5008.84 1331
5009.51 1394
5010.17 1399
5010.84 1301
5011.51 1343
5012.18 1301
5012.84 1266
5013.51 1218
5014.18 1162
5014.85 1202
5015.52 1149
5016.18 1156
5016.85 1275
5017.52 1235
5018.19 1195
5018.86 1235
5019.52 1331
5020.19 1299
5020.86 1222
5021.53 1327
5022.20 1296
5022.87 1292
5023.54 1393
5024.20 1298
5024.87 1245
5025.54 1324
5026.21 1371
5026.88 1388
5027.55 1309
5028.22 1281
5028.88 1375
5029.55 1349
5030.22 1227
5030.89 1381
5031.56 1311
5032.23 1262
5032.90 1319
5033.57 1349
5034.24 1326
5034.91 1195
5035.58 1231
5036.25 1134
5036.91 1168
5037.58 1268
5038.25 1300
5038.92 1243
5039.59 1299
5040.26 1260
5040.93 1382
5041.60 1303
5042.27 1392
5042.94 1394
5043.61 1281
5044.28 1253
5044.95 1252
5045.62 1306
5046.29 1322
5046.96 1161
5047.63 1197
5048.30 1244
5048.97 1248
5049.64 1231
5050.31 1270
5050.98 1271
5051.65 1296
5052.32 1237
5052.99 1317
5053.66 1204
5054.33 1066
5055.00 1098
5055.68 1142
5056.35 1202
5057.02 1149
5057.69 1113
5058.36 1269
5059.03 1287
5059.70 1318
5060.37 1185
5061.04 1181
5061.71 1315
5062.38 1248
5063.06 1208
5063.73 1210
5064.40 1241
5065.07 1272
5065.74 1332
5066.41 1282
5067.08 1220
5067.75 1159
5068.43 1131
5069.10 1157
5069.77 1211
5070.44 1182
5071.11 1260
5071.78 1182
5072.46 1174
5073.13 1089
5073.80 1203
5074.47 1279
5075.14 1230
5075.81 1243
5076.49 1322
5077.16 1357
5077.83 1360
5078.50 1379
5079.18 1494
5079.85 1514
5080.52 1438
5081.19 1358
5081.86 1370
5082.54 1403
5083.21 1333
5083.88 1355
5084.55 1344
5085.23 1227
5085.90 1217
5086.57 1375
5087.25 1311
5087.92 1283
5088.59 1249
5089.26 1307
5089.94 1379
5090.61 1372
5091.28 1401
5091.96 1505
5092.63 1463
5093.30 1336
5093.97 1479
5094.65 1333
5095.32 1303
5095.99 1298
5096.67 1301
5097.34 1366
5098.01 1382
5098.69 1276
5099.36 1282
5100.04 1284
5100.71 1367
5101.38 1302
5102.06 1276
5102.73 1397
5103.40 1423
5104.08 1400
5104.75 1339
5105.43 1270
5106.10 1421
5106.77 1416
5107.45 1309
5108.12 1388
5108.80 1385
5109.47 1256
5110.14 1323
5110.82 1310
5111.49 1266
5112.17 1214
5112.84 1263
5113.52 1276
5114.19 1365
5114.87 1339
5115.54 1158
5116.21 1239
5116.89 1363
5117.56 1380
5118.24 1438
5118.91 1372
5119.59 1494
5120.26 1457
5120.94 1442
5121.61 1437
5122.29 1403
5122.96 1283
5123.64 1451
5124.31 1413
5124.99 1302
5125.66 1277
5126.34 1188
5127.01 1211
5127.69 1189
5128.37 1304
5129.04 1286
5129.72 1187
5130.39 1248
5131.07 1249
5131.74 1289
5132.42 1344
5133.09 1377
5133.77 1289
5134.45 1255
5135.12 1269
5135.80 1314
5136.47 1269
5137.15 1174
5137.83 1215
5138.50 1266
5139.18 1152
5139.85 1107
5140.53 1150
5141.21 1200
5141.88 1168
5142.56 1138
5143.24 1124
5143.91 1196
5144.59 1142
5145.27 1063
5145.94 1112
5146.62 1101
5147.30 1162
5147.97 1209
5148.65 1079
5149.33 1112
5150.00 1142
5150.68 1166
5151.36 1134
5152.03 1203
5152.71 1144
5153.39 1157
5154.07 1190
5154.74 1168
5155.42 1201
5156.10 1242
5156.77 1173
5157.45 1150
5158.13 1168
5158.81 1082
5159.48 1108
5160.16 1115
5160.84 1192
5161.52 1269
5162.19 1204
5162.87 1256
5163.55 1240
5164.23 1075
5164.91 1196
5165.58 1247
5166.26 1253
5166.94 1173
5167.62 1235
5168.30 1266
5168.97 1218
5169.65 1120
5170.33 1146
5171.01 1143
5171.69 1190
5172.37 1321
5173.04 1200
5173.72 1206
5174.40 1233
5175.08 1151
5175.76 1240
5176.44 1284
5177.11 1294
5177.79 1379
5178.47 1331
5179.15 1398
5179.83 1295
5180.51 1361
5181.19 1314
5181.87 1267
5182.55 1370
5183.22 1295
5183.90 1309
5184.58 1279
5185.26 1224
5185.94 1194
5186.62 1116
5187.30 1227
5187.98 1242
5188.66 1217
5189.34 1109
5190.02 1220
5190.70 1258
5191.38 1126
5192.06 1133
5192.74 1128
5193.42 1178
5194.10 1277
5194.78 1281
5195.46 1063
5196.14 1060
5196.82 1089
5197.50 1062
5198.18 982
5198.86 1150
5199.54 1144
5200.22 1074
5200.90 1150
5201.58 1175
5202.26 1197
5202.94 1175
5203.62 1134
5204.30 1148
5204.98 1179
5205.66 1267
5206.34 1263
5207.02 1277
5207.70 1345
5208.38 1443
5209.06 1439
5209.74 1260
5210.42 1252
5211.10 1219
5211.79 1418
5212.47 1320
5213.15 1308
5213.83 1281
5214.51 1179
5215.19 1341
5215.87 1377
5216.55 1382
5217.23 1433
5217.92 1303
5218.60 1457
5219.28 1422
5219.96 1513
5220.64 1470
5221.32 1399
5222.00 1324
5222.69 1418
5223.37 1512
5224.05 1314
5224.73 1280
5225.41 1342
5226.10 1290
5226.78 1314
5227.46 1236
5228.14 1272
5228.82 1341
5229.51 1317
5230.19 1280
5230.87 1344
5231.55 1320
5232.23 1176
5232.92 1254
5233.60 1362
5234.28 1240
5234.96 1241
5235.65 1253
5236.33 1302
5237.01 1264
5237.69 1310
5238.38 1298
5239.06 1410
5239.74 1404
5240.42 1254
5241.11 1201
5241.79 1261
5242.47 1160
5243.16 1219
5243.84 1121
5244.52 1169
5245.21 1076
5245.89 1169
5246.57 1270
5247.26 1236
5247.94 1211
5248.62 1309
5249.31 1188
5249.99 1283
5250.67 1442
5251.36 1608
5252.04 1639
5252.72 1506
5253.41 1415
5254.09 1516
5254.77 1349
5255.46 1401
5256.14 1501
5256.83 1228
5257.51 1290
5258.19 1370
5258.88 1478
5259.56 1481
5260.25 1399
5260.93 1415
5261.61 1455
5262.30 1483
5262.98 1439
5263.67 1498
5264.35 1546
5265.04 1484
5265.72 1399
5266.40 1320
5267.09 1368
5267.77 1413
5268.46 1344
5269.14 1344
5269.83 1334
5270.51 1309
5271.20 1367
5271.88 1299
5272.57 1458
5273.25 1289
5273.94 1341
5274.62 1309
5275.31 1218
5275.99 1266
5276.68 1213
5277.36 1233
5278.05 1173
5278.73 1232
5279.42 1209
5280.10 1244
5280.79 1134
5281.47 1123
5282.16 1171
5282.85 1231
5283.53 1205
5284.22 1239
5284.90 1270
5285.59 1225
5286.27 1200
5286.96 1305
5287.65 1168
5288.33 1195
5289.02 1083
5289.70 1023
5290.39 1157
5291.08 1125
5291.76 1099
5292.45 1087
5293.13 1151
5293.82 1113
5294.51 1150
5295.19 1051
5295.88 1116
5296.57 1180
5297.25 1238
5297.94 1260
5298.63 1299
5299.31 1298
5300.00 1240
5300.69 1391
5301.37 1300
5302.06 1349
5302.75 1362
5303.43 1331
5304.12 1262
5304.81 1404
5305.49 1273
5306.18 1278
5306.87 1343
5307.56 1278
5308.24 1341
5308.93 1351
5309.62 1218
5310.30 1324
5310.99 1320
5311.68 1310
5312.37 1493
5313.05 1549
5313.74 1453
5314.43 1225
5315.12 1270
5315.81 1346
5316.49 1233
5317.18 1162
5317.87 1259
5318.56 1388
5319.24 1523
5319.93 1731
5320.62 1714
5321.31 1532
5322.00 1655
5322.68 1770
5323.37 1591
5324.06 1432
5324.75 1331
5325.44 1350
5326.13 1311
5326.81 1268
5327.50 1317
5328.19 1294
5328.88 1389
5329.57 1220
5330.26 1283
5330.95 1281
5331.63 1260
5332.32 1310
5333.01 1254
5333.70 1142
5334.39 1108
5335.08 1170
5335.77 1175
5336.46 1177
5337.15 1188
5337.84 1262
5338.52 1157
5339.21 1170
5339.90 1179
5340.59 1096
5341.28 1197
5341.97 1151
5342.66 1195
5343.35 1218
5344.04 1245
5344.73 1222
5345.42 1217
5346.11 1223
5346.80 1201
5347.49 1180
5348.18 1200
5348.87 1279
5349.56 1248
5350.25 1266
5350.94 1264
5351.63 1381
5352.32 1257
5353.01 1141
5353.70 1223
5354.39 1147
5355.08 1187
5355.77 1125
5356.46 1034
5357.15 1043
5357.84 1144
5358.53 1132
5359.22 1088
5359.91 1096
5360.60 1021
5361.29 1133
5361.98 1171
5362.67 1128
5363.36 1212
5364.06 1136
5364.75 1210
5365.44 1080
5366.13 1080
5366.82 1095
5367.51 1076
5368.20 1202
5368.89 1109
5369.58 1077
5370.27 1088
5370.97 1111
5371.66 1016
5372.35 1096
5373.04 1120
5373.73 1043
5374.42 1068
5375.11 1024
5375.81 1107
5376.50 1143
5377.19 1037
5377.88 998
5378.57 1043
5379.26 964
5379.96 1017
5380.65 1036
5381.34 1072
5382.03 1017
5382.72 1020
5383.42 1161
5384.11 1032
5384.80 1041
5385.49 1031
5386.19 1091
5386.88 1065
5387.57 1100
5388.26 1122
5388.96 1286
5389.65 1180
5390.34 1189
5391.03 1173
5391.73 1239
5392.42 1269
5393.11 1292
5393.80 1267
5394.50 1182
5395.19 1160
5395.88 1083
5396.57 1117
5397.27 1090
5397.96 1030
5398.65 1116
5399.35 1106
5400.04 1099
5400.73 1073
5401.43 1099
5402.12 1033
5402.81 1114
5403.51 1096
5404.20 1145
5404.89 1140
5405.59 1219
5406.28 1301
5406.97 1108
5407.67 1053
5408.36 1244
5409.06 1295
5409.75 1171
5410.44 1142
5411.14 1145
5411.83 1114
5412.52 1159
5413.22 1107
5413.91 1128
5414.61 1101
5415.30 1108
5415.99 1154
5416.69 1196
5417.38 1161
5418.08 1185
5418.77 1254
5419.47 1237
5420.16 1164
5420.86 1182
5421.55 1252
5422.24 1172
5422.94 1195
5423.63 1280
5424.33 1189
5425.02 1210
5425.72 1140
5426.41 1147
5427.11 1093
5427.80 1101
5428.50 1252
5429.19 1296
5429.89 1206
5430.58 1175
5431.28 1231
5431.97 1232
5432.67 1302
5433.36 1268
5434.06 1183
5434.75 1376
5435.45 1498
5436.15 1498
5436.84 1468
5437.54 1483
5438.23 1525
5438.93 1612
5439.62 1540
5440.32 1443
5441.01 1565
5441.71 1447
5442.41 1396
5443.10 1493
5443.80 1432
5444.49 1615
5445.19 1575
5445.89 1654
5446.58 1702
5447.28 1732
5447.98 1787
5448.67 1818
5449.37 1743
5450.06 1686
5450.76 1705
5451.46 1659
5452.15 1643
5452.85 1551
5453.55 1548
5454.24 1440
5454.94 1551
5455.64 1597
5456.33 1438
5457.03 1526
5457.73 1617
5458.42 1686
5459.12 1620
5459.82 1563
5460.51 1548
5461.21 1696
5461.91 1645
5462.61 1702
5463.30 1652
5464.00 1759
5464.70 1692
5465.40 1712
5466.09 1860
5466.79 1799
5467.49 1768
5468.18 1716
5468.88 1754
5469.58 1749
5470.28 1797
5470.98 1804
5471.67 1724
5472.37 1672
5473.07 1878
5473.77 2145
5474.46 1931
5475.16 2006
5475.86 2217
5476.56 2256
5477.26 2389
5477.95 2788
5478.65 2959
5479.35 3220
5480.05 3572
5480.75 3756
5481.45 3735
5482.14 3943
5482.84 3764
5483.54 3454
5484.24 3203
5484.94 3009
5485.64 2778
5486.34 2555
5487.03 2526
5487.73 2508
5488.43 2487
5489.13 2426
5489.83 2513
5490.53 2685
5491.23 2495
5491.93 2665
5492.63 2696
5493.33 2569
5494.02 2749
5494.72 2816
5495.42 2874
5496.12 3095
5496.82 2900
5497.52 3151
5498.22 3726
5498.92 4396
5499.62 5133
5500.32 5850
5501.02 6483
5501.72 6759
5502.42 6628
5503.12 6286
5503.82 5599
5504.52 5070
5505.22 4055
5505.92 3491
5506.62 2887
5507.32 2922
5508.02 2800
5508.72 2721
5509.42 2606
5510.12 2502
5510.82 2518
5511.52 2563
5512.22 2289
5512.92 2313
5513.62 2388
5514.32 2237
5515.02 2381
5515.72 2320
5516.42 2132
5517.12 2164
5517.82 2174
5518.52 2140
5519.22 1985
5519.93 1909
5520.63 1957
5521.33 1957
5522.03 2090
5522.73 2004
5523.43 1768
5524.13 1659
5524.83 1706
5525.53 1602
5526.23 1616
5526.94 1577
5527.64 1561
5528.34 1621
5529.04 1617
5529.74 1639
5530.44 1718
5531.14 1614
5531.85 1583
5532.55 1622
5533.25 1585
5533.95 1687
5534.65 1741
5535.35 1603
5536.06 1489
5536.76 1651
5537.46 1533
5538.16 1549
5538.86 1495
5539.57 1604
5540.27 1552
5540.97 1472
5541.67 1409
5542.37 1534
5543.08 1481
5543.78 1437
5544.48 1451
5545.18 1348
5545.89 1339
5546.59 1404
5547.29 1517
5547.99 1267
5548.70 1289
5549.40 1314
5550.10 1354
5550.81 1438
5551.51 1489
5552.21 1282
5552.91 1448
5553.62 1466
5554.32 1454
5555.02 1445
5555.73 1388
5556.43 1428
5557.13 1487
5557.84 1379
5558.54 1422
5559.24 1440
5559.95 1347
5560.65 1382
5561.35 1287
5562.06 1413
5562.76 1609
5563.46 1575
5564.17 1488
5564.87 1384
5565.57 1454
5566.28 1586
5566.98 1514
5567.69 1373
5568.39 1445
5569.09 1383
5569.80 1386
5570.50 1353
5571.21 1364
5571.91 1415
5572.61 1443
5573.32 1390
5574.02 1504
5574.73 1459
5575.43 1358
5576.14 1313
5576.84 1306
5577.54 1264
5578.25 1231
5578.95 1293
5579.66 1141
5580.36 1217
5581.07 1175
5581.77 1204
5582.48 1182
5583.18 1153
5583.89 1180
5584.59 1278
5585.30 1342
5586.00 1324
5586.71 1343
5587.41 1337
5588.12 1283
5588.82 1245
5589.53 1279
5590.23 1196
5590.94 1188
5591.64 1123
5592.35 1156
5593.05 1153
5593.76 1177
5594.47 1198
5595.17 1093
5595.88 1195
5596.58 1182
5597.29 1207
5597.99 1303
5598.70 1159
5599.41 1171
5600.11 1196
5600.82 1154
5601.52 1151
5602.23 1040
5602.94 1192
5603.64 1201
5604.35 1123
5605.05 1209
5605.76 1283
5606.47 1230
5607.17 1125
5607.88 1056
5608.59 1189
5609.29 1183
5610.00 1157
5610.70 1062
5611.41 1129
5612.12 1164
5612.82 1120
5613.53 1178
5614.24 1192
5614.95 1212
5615.65 1171
5616.36 1270
5617.07 1194
5617.77 1121
5618.48 1111
5619.19 1178
5619.89 1150
5620.60 1215
5621.31 1206
5622.02 1241
5622.72 1322
5623.43 1227
5624.14 1198
5624.85 1375
5625.55 1306
5626.26 1229
5626.97 1326
5627.68 1261
5628.38 1214
5629.09 1253
5629.80 1253
5630.51 1153
5631.21 1302
5631.92 1401
5632.63 1264
5633.34 1113
5634.05 1083
5634.75 1197
5635.46 1268
5636.17 1213
5636.88 1139
5637.59 1158
5638.30 1267
5639.00 1259
5639.71 1360
5640.42 1471
5641.13 1364
5641.84 1319
5642.55 1322
5643.26 1305
5643.96 1282
5644.67 1185
5645.38 1218
5646.09 1164
5646.80 1182
5647.51 1134
5648.22 1201
5648.93 1321
5649.64 1262
5650.34 1221
5651.05 1203
5651.76 1234
5652.47 1115
5653.18 1148
5653.89 1380
5654.60 1398
5655.31 1390
5656.02 1521
5656.73 1733
5657.44 1772
5658.15 1780
5658.86 1770
5659.57 1640
5660.28 1640
5660.99 1608
5661.70 1418
5662.41 1337
5663.12 1388
5663.83 1346
5664.54 1266
5665.25 1271
5665.96 1309
5666.67 1297
5667.38 1230
5668.09 1159
5668.80 1214
5669.51 1206
5670.22 1127
5670.93 1087
5671.64 1199
5672.35 1163
5673.06 1148
5673.77 1229
5674.48 1315
5675.19 1288
5675.90 1329
5676.61 1288
5677.32 1217
5678.03 1178
5678.74 1157
5679.45 1162
5680.17 1177
5680.88 1327
5681.59 1350
5682.30 1184
5683.01 1210
5683.72 1334
5684.43 1475
5685.14 1359
5685.85 1381
5686.57 1435
5687.28 1235
5687.99 1206
5688.70 1260
5689.41 1251
5690.12 1229
5690.84 1196
5691.55 973
5692.26 1061
5692.97 1082
5693.68 1025
5694.39 1182
5695.11 1103
5695.82 1037
5696.53 1084
5697.24 1080
5697.95 1110
5698.67 1188
5699.38 1086
5700.09 1069
5700.80 1111
5701.51 1140
5702.23 1131
5702.94 1079
5703.65 1014
5704.36 1018
5705.08 1092
5705.79 1013
5706.50 1075
5707.21 1017
5707.93 953
5708.64 1014
5709.35 1026
5710.07 1070
5710.78 1060
5711.49 1047
5712.20 1074
5712.92 1033
5713.63 1125
5714.34 1074
5715.06 979
5715.77 1010
5716.48 1039
5717.20 1009
5717.91 1019
5718.62 1066
5719.34 1008
5720.05 1147
5720.76 1003
5721.48 1125
5722.19 1122
5722.90 1046
5723.62 1091
5724.33 1114
5725.05 999
5725.76 1087
5726.47 1115
5727.19 1110
5727.90 995
5728.61 1060
5729.33 1106
5730.04 1249
5730.76 1191
5731.47 1091
5732.19 1007
5732.90 1066
5733.61 1079
5734.33 1070
5735.04 1132
5735.76 1077
5736.47 1102
5737.19 1122
5737.90 1010
5738.61 1105
5739.33 1142
5740.04 1096
5740.76 1099
5741.47 1129
5742.19 1094
5742.90 963
5743.62 1009
5744.33 1064
5745.05 1014
5745.76 968
5746.48 1040
5747.19 997
5747.91 1019
5748.62 1100
5749.34 1011
5750.05 1061
5750.77 1124
5751.49 1137
5752.20 990
5752.92 996
5753.63 1022
5754.35 976
5755.06 1037
5755.78 1131
5756.49 1004
5757.21 1026
5757.93 1042
5758.64 1015
5759.36 1095
5760.07 1033
5760.79 1131
5761.51 1137
5762.22 1038
5762.94 1014
5763.65 994
5764.37 978
5765.09 1022
5765.80 924
5766.52 975
5767.24 989
5767.95 1090
5768.67 1100
5769.39 1050
5770.10 1066
5770.82 978
5771.53 1024
5772.25 1031
5772.97 967
5773.69 1020
5774.40 1060
5775.12 1163
5775.84 1185
5776.55 1086
5777.27 1096
5777.99 1088
5778.70 988
5779.42 1061
5780.14 1061
5780.86 1110
5781.57 970
5782.29 1060
5783.01 1035
5783.72 1013
5784.44 1106
5785.16 1023
5785.88 1102
5786.59 1121
5787.31 1149
5788.03 990
5788.75 1092
5789.47 1023
5790.18 1100
5790.90 1063
5791.62 1022
5792.34 1200
5793.06 1152
5793.77 1116
5794.49 1147
5795.21 1191
5795.93 1058
5796.65 1027
5797.36 1116
5798.08 1049
5798.80 1045
5799.52 1133
5800.24 1462
5800.96 1556
5801.67 1637
5802.39 1968
5803.11 1955
5803.83 1916
5804.55 1656
5805.27 1685
5805.99 1633
5806.71 1545
5807.42 1428
5808.14 1309
5808.86 1219
5809.58 1448
5810.30 1288
5811.02 1199
5811.74 1114
5812.46 1128
5813.18 1118
5813.90 1286
5814.62 1245
5815.34 1208
5816.05 1251
5816.77 1283
5817.49 1262
5818.21 1288
5818.93 1293
5819.65 1378
5820.37 1333
5821.09 1298
5821.81 1270
5822.53 1373
5823.25 1344
5823.97 1245
5824.69 1326
5825.41 1321
5826.13 1256
5826.85 1126
5827.57 1130
5828.29 1169
5829.01 1145
5829.73 1177
5830.45 1209
5831.17 1114
5831.89 1134
5832.61 1102
5833.33 1204
5834.05 1179
5834.78 1121
5835.50 1181
5836.22 1183
5836.94 1169
5837.66 1075
5838.38 1056
5839.10 1114
5839.82 1199
5840.54 1163
5841.26 1209
5841.98 1255
5842.70 1228
5843.43 1087
5844.15 1111
5844.87 1228
5845.59 1176
5846.31 1156
5847.03 1226
5847.75 1272
5848.47 1210
5849.20 1297
5849.92 1287
5850.64 1277
5851.36 1412
5852.08 1377
5852.80 1364
5853.53 1359
5854.25 1287
5854.97 1222
5855.69 1191
5856.41 1201
5857.14 1291
5857.86 1290
5858.58 1219
5859.30 1217
5860.02 1298
5860.75 1274
5861.47 1269
5862.19 1352
5862.91 1449
5863.64 1513
5864.36 1371
5865.08 1449
5865.80 1435
5866.52 1491
5867.25 1430
5867.97 1500
5868.69 1379
5869.42 1275
5870.14 1298
5870.86 1271
5871.58 1374
5872.31 1339
5873.03 1358
5873.75 1299
5874.48 1245
5875.20 1302
5875.92 1254
5876.65 1091
5877.37 1263
5878.09 1206
5878.81 1187
5879.54 1306
5880.26 1331
5880.99 1430
5881.71 1401
5882.43 1273
5883.16 1431
5883.88 1535
5884.60 1461
5885.33 1536
5886.05 1543
5886.77 1423
5887.50 1409
5888.22 1375
5888.95 1336
5889.67 1284
5890.39 1234
5891.12 1283
5891.84 1311
5892.57 1287
5893.29 1281
5894.01 1181
5894.74 1327
5895.46 1292
5896.19 1210
5896.91 1203
5897.64 1240
5898.36 1256
5899.09 1236
5899.81 1252
5900.53 1255
5901.26 1331
5901.98 1449
5902.71 1444
5903.43 1365
5904.16 1436
5904.88 1342
5905.61 1419
5906.33 1384
5907.06 1450
5907.78 1478
5908.51 1413
5909.23 1463
5909.96 1472
5910.68 1487
5911.41 1414
5912.14 1469
5912.86 1510
5913.59 1513
5914.31 1586
5915.04 1590
5915.76 1568
5916.49 1572
5917.21 1542
5917.94 1541
5918.67 1547
5919.39 1512
5920.12 1555
5920.84 1632
5921.57 1663
5922.29 1621
5923.02 1734
5923.75 1684
5924.47 1774
5925.20 1686
5925.93 1751
5926.65 1824
5927.38 1846
5928.10 1648
5928.83 1714
5929.56 1815
5930.28 1849
5931.01 1903
5931.74 1991
5932.46 1963
5933.19 1952
5933.92 1971
5934.64 1938
5935.37 1930
5936.10 2053
5936.82 2078
5937.55 2153
5938.28 2225
5939.00 2228
5939.73 2393
5940.46 2273
5941.19 2319
5941.91 2348
5942.64 2417
5943.37 2531
5944.09 2583
5944.82 2652
5945.55 2559
5946.28 2663
5947.00 2567
5947.73 2771
5948.46 3004
5949.19 3052
5949.92 3250
5950.64 3421
5951.37 3686
5952.10 3913
5952.83 4210
5953.55 4307
5954.28 4242
5955.01 4087
5955.74 4048
5956.47 3747
5957.19 3825
5957.92 3787
5958.65 3788
5959.38 3712
5960.11 3779
5960.84 3925
5961.56 3979
5962.29 3858
5963.02 3845
5963.75 3918
5964.48 4317
5965.21 4903
5965.94 5308
5966.66 5961
5967.39 6436
5968.12 6602
5968.85 6448
5969.58 6328
5970.31 6067
5971.04 5675
5971.77 5106
5972.50 4796
5973.22 4604
5973.95 4504
5974.68 4623
5975.41 4500
5976.14 4560
5976.87 4574
5977.60 4574
5978.33 4909
5979.06 4950
5979.79 4985
5980.52 5063
5981.25 5407
5981.98 5461
5982.71 5258
5983.44 5825
5984.17 5707
5984.90 5546
5985.63 5650
5986.36 5624
5987.09 5455
5987.82 5192
5988.55 5167
5989.28 5214
5990.01 5428
5990.74 5408
5991.47 5336
5992.20 5512
5992.93 5464
5993.66 5851
5994.39 5425
5995.12 5593
5995.85 6137
5996.58 5900
5997.31 5947
5998.04 6000
5998.77 6056
5999.50 6271
6000.23 6194
6000.96 6052
6001.69 6043
6002.42 6111
6003.16 5814
6003.89 5827
6004.62 5596
6005.35 5599
6006.08 5513
6006.81 5585
6007.54 6022
6008.27 6579
6009.00 7594
6009.74 8879
6010.47 10380
6011.20 12094
6011.93 14355
6012.66 16258
6013.39 18418
6014.13 19337
6014.86 20044
6015.59 19748
6016.32 18679
6017.05 16950
6017.78 14930
6018.52 13013
6019.25 11124
6019.98 9185
6020.71 7640
6021.44 6750
6022.18 5832
6022.91 5434
6023.64 4957
6024.37 4537
6025.10 4155
6025.84 4000
6026.57 3904
6027.30 3811
6028.03 3806
6028.77 3732
6029.50 3590
6030.23 3726
6030.96 3651
6031.70 3604
6032.43 3410
6033.16 3340
6033.90 3431
6034.63 3442
6035.36 3334
6036.09 3286
6036.83 3470
6037.56 3410
6038.29 3407
6039.03 3493
6039.76 3514
6040.49 3607
6041.23 3805
6041.96 4118
6042.69 3922
6043.43 3881
6044.16 3994
6044.89 4155
6045.63 3944
6046.36 4068
6047.09 4234
6047.83 4429
6048.56 4454
6049.29 4672
6050.03 4737
6050.76 5260
6051.50 5422
6052.23 5736
6052.96 6213
6053.70 6438
6054.43 6498
6055.17 6318
6055.90 5736
6056.63 5581
6057.37 5284
6058.10 4767
6058.84 4500
6059.57 4319
6060.31 4308
6061.04 4088
6061.77 4052
6062.51 3967
6063.24 3923
6063.98 3948
6064.71 3810
6065.45 3840
6066.18 3732
6066.92 3725
6067.65 3676
6068.39 3691
6069.12 3675
6069.86 3626
6070.59 3665
6071.33 3468
6072.06 3471
6072.80 3327
6073.53 3342
6074.27 3122
6075.00 3079
6075.74 2950
6076.47 3096
6077.21 3104
6077.95 2934
6078.68 2907
6079.42 2813
6080.15 2806
6080.89 2873
6081.62 2729
6082.36 2692
6083.09 2644
6083.83 2517
6084.57 2534
6085.30 2610
6086.04 2453
6086.77 2651
6087.51 2637
6088.25 2509
6088.98 2611
6089.72 2583
6090.46 2697
6091.19 2669
6091.93 2660
6092.66 2654
6093.40 2614
6094.14 2779
6094.87 2581
6095.61 2658
6096.35 2616
6097.08 2731
6097.82 2665
6098.56 2638
6099.29 2440
6100.03 2363
6100.77 2310
6101.50 2280
6102.24 2275
6102.98 2137
6103.72 2225
6104.45 2153
6105.19 2213
6105.93 2226
6106.66 2233
6107.40 2284
6108.14 2231
6108.88 2337
6109.61 2367
6110.35 2272
6111.09 2375
6111.83 2230
6112.56 2337
6113.30 2392
6114.04 2331
6114.78 2491
6115.51 2416
6116.25 2375
6116.99 2340
6117.73 2360
6118.47 2266
6119.20 2345
6119.94 2299
6120.68 2399
6121.42 2357
6122.16 2300
6122.89 2336
6123.63 2435
6124.37 2391
6125.11 2366
6125.85 2523
6126.59 2432
6127.32 2456
6128.06 2484
6128.80 2480
6129.54 2507
6130.28 2514
6131.02 2480
6131.76 2582
6132.49 2629
6133.23 2507
6133.97 2427
6134.71 2576
6135.45 2539
6136.19 2517
6136.93 2611
6137.67 2547
6138.41 2651
6139.15 2704
6139.88 2638
6140.62 2572
6141.36 2724
6142.10 2602
6142.84 2596
6143.58 2621
6144.32 2535
6145.06 2640
6145.80 2551
6146.54 2525
6147.28 2672
6148.02 2618
6148.76 2615
6149.50 2668
6150.24 2660
6150.98 2673
6151.72 2854
6152.46 2823
6153.20 2826
6153.94 2964
6154.68 2883
6155.42 2834
6156.16 2913
6156.90 2977
6157.64 3010
6158.38 2965
6159.12 3114
6159.86 3106
6160.60 3045
6161.34 3355
6162.08 3460
6162.82 3384
6163.56 3492
6164.30 3677
6165.05 3822
6165.79 4031
6166.53 4218
6167.27 4507
6168.01 4667
6168.75 4580
6169.49 4519
6170.23 4624
6170.97 4363
6171.71 4301
6172.46 4183
6173.20 4147
6173.94 3996
6174.68 3889
6175.42 3921
6176.16 3837
6176.90 3721
6177.64 3705
6178.39 3752
6179.13 3787
6179.87 3894
6180.61 3961
6181.35 4102
6182.09 3985
6182.84 3891
6183.58 3970
6184.32 4233
6185.06 4370
6185.80 4169
6186.55 4356
6187.29 4356
6188.03 4486
6188.77 4463
6189.52 4471
6190.26 4639
6191.00 4888
6191.74 4993
6192.48 5059
6193.23 5371
6193.97 5545
6194.71 5681
6195.45 5824
6196.20 5650
6196.94 5544
6197.68 5703
6198.43 5488
6199.17 5411
6199.91 5317
6200.65 5346
6201.40 5450
6202.14 5508
6202.88 5757
6203.63 6195
6204.37 6985
6205.11 8362
6205.86 10789
6206.60 13510
6207.34 16894
6208.09 20644
6208.83 24189
6209.57 26872
6210.32 28567
6211.06 28695
6211.80 27283
6212.55 25235
6213.29 22218
6214.03 19432
6214.78 15788
6215.52 12922
6216.26 10505
6217.01 8593
6217.75 7401
6218.50 6285
6219.24 5717
6219.98 5217
6220.73 4865
6221.47 4717
6222.22 4646
6222.96 4952
6223.71 5068
6224.45 5159
6225.19 5214
6225.94 5206
6226.68 5009
6227.43 4638
6228.17 4530
6228.92 4001
6229.66 3724
6230.41 3503
6231.15 3334
6231.90 3308
6232.64 3034
6233.39 3165
6234.13 3209
6234.87 3359
6235.62 3130
6236.36 3118
6237.11 3378
6237.86 3471
6238.60 3698
6239.35 4074
6240.09 4264
6240.84 4161
6241.58 4039
6242.33 4156
6243.07 4078
6243.82 3918
6244.56 3660
6245.31 3817
6246.05 3902
6246.80 3867
6247.55 3993
6248.29 4313
6249.04 4500
6249.78 4296
6250.53 4156
6251.27 3935
6252.02 3818
6252.77 3637
6253.51 3583
6254.26 3636
6255.01 3455
6255.75 3177
6256.50 3293
6257.24 3189
6257.99 3321
6258.74 3216
6259.48 3170
6260.23 3179
6260.98 3152
6261.72 3077
6262.47 3052
6263.22 3041
6263.96 2942
6264.71 3037
6265.46 2939
6266.20 2857
6266.95 2902
6267.70 3049
6268.44 2956
6269.19 2922
6269.94 2978
6270.68 2921
6271.43 2692
6272.18 2800
6272.93 2769
6273.67 2838
6274.42 2871
6275.17 2823
6275.92 2692
6276.66 2661
6277.41 2910
6278.16 2833
6278.91 2853
6279.65 2982
6280.40 2938
6281.15 2790
6281.90 2831
6282.64 2813
6283.39 2758
6284.14 2670
6284.89 2533
6285.64 2571
6286.38 2660
6287.13 2498
6287.88 2363
6288.63 2309
6289.38 2303
6290.12 2368
6290.87 2313
6291.62 2145
6292.37 2230
6293.12 2070
6293.87 2131
6294.61 2216
6295.36 2180
6296.11 2067
6296.86 2120
6297.61 2344
6298.36 2309
6299.11 2115
6299.86 1964
6300.60 1961
6301.35 2036
6302.10 2026
6302.85 1953
6303.60 2068
6304.35 2050
6305.10 2005
6305.85 2000
6306.60 1860
6307.35 2038
6308.10 2083
6308.85 2151
6309.59 2199
6310.34 2315
6311.09 2295
6311.84 2359
6312.59 2345
6313.34 2440
6314.09 2276
6314.84 2274
6315.59 2256
6316.34 2293
6317.09 2187
6317.84 2269
6318.59 2261
6319.34 2151
6320.09 2120
6320.84 2081
6321.59 2011
6322.34 2038
6323.09 1859
6323.84 1930
6324.59 1794
6325.34 1829
6326.09 1843
6326.84 1651
6327.59 1781
6328.34 1839
6329.09 1823
6329.85 1698
6330.60 1699
6331.35 1796
6332.10 1620
6332.85 1699
6333.60 1798
6334.35 1732
6335.10 1757
6335.85 1659
6336.60 1709
6337.35 1740
6338.10 1689
6338.86 1732
6339.61 1796
6340.36 1657
6341.11 1692
6341.86 1659
6342.61 1609
6343.36 1735
6344.12 1669
6344.87 1746
6345.62 1647
6346.37 1685
6347.12 1755
6347.87 1773
6348.62 1725
6349.38 1873
6350.13 1907
6350.88 1884
6351.63 2035
6352.38 2159
6353.14 2138
6353.89 2148
6354.64 2099
6355.39 2113
6356.14 2098
6356.90 2102
6357.65 2026
6358.40 2030
6359.15 1872
6359.91 1804
6360.66 1784
6361.41 1862
6362.16 1774
6362.92 1677
6363.67 1721
6364.42 1808
6365.17 1888
6365.93 1758
6366.68 1816
6367.43 1875
6368.19 1911
6368.94 1924
6369.69 1871
6370.44 1851
6371.20 1830
6371.95 1756
6372.70 1842
6373.46 1832
6374.21 1823
6374.96 1703
6375.72 1696
6376.47 1728
6377.22 1723
6377.98 1852
6378.73 1699
6379.48 1859
6380.24 1780
6380.99 1854
6381.75 1947
6382.50 1761
6383.25 1754
6384.01 1732
6384.76 1749
6385.51 1693
6386.27 1718
6387.02 1674
6387.78 1624
6388.53 1585
6389.28 1635
6390.04 1649
6390.79 1527
6391.55 1603
6392.30 1639
6393.06 1584
6393.81 1657
6394.56 1695
6395.32 1670
6396.07 1745
6396.83 1683
6397.58 1668
6398.34 1604
6399.09 1585
6399.85 1752
6400.60 1623
6401.36 1634
6402.11 1505
6402.87 1593
6403.62 1655
6404.38 1574
6405.13 1664
6405.89 1786
6406.64 1825
6407.40 1844
6408.15 1917
6408.91 2021
6409.66 2037
6410.42 2219
6411.17 2190
6411.93 2066
6412.68 1955
6413.44 1964
6414.20 1905
6414.95 1824
6415.71 1655
6416.46 1715
6417.22 1639
6417.97 1549
6418.73 1578
6419.49 1713
6420.24 1694
6421.00 1649
6421.75 1587
6422.51 1529
6423.27 1567
6424.02 1520
6424.78 1571
6425.54 1685
6426.29 1562
6427.05 1586
6427.80 1650
6428.56 1643
6429.32 1629
6430.07 1574
6430.83 1668
6431.59 1732
6432.34 1749
6433.10 1792
6433.86 1720
6434.61 1607
6435.37 1628
6436.13 1629
6436.88 1849
6437.64 1869
6438.40 1711
6439.16 1790
6439.91 1801
6440.67 1674
6441.43 1777
6442.18 1832
6442.94 1777
6443.70 1811
6444.46 1781
6445.21 1772
6445.97 1643
6446.73 1809
6447.49 1806
6448.24 1796
6449.00 1782
6449.76 1817
6450.52 1937
6451.28 1764
6452.03 1924
6452.79 1874
6453.55 1779
6454.31 1887
6455.06 1912
6455.82 1858
6456.58 1893
6457.34 2009
6458.10 2064
6458.86 2100
6459.61 2002
6460.37 2029
6461.13 2068
6461.89 2064
6462.65 1969
6463.41 2005
6464.16 2105
6464.92 2099
6465.68 2114
6466.44 2115
6467.20 2147
6467.96 2230
6468.72 2190
6469.48 2356
6470.23 2350
6470.99 2272
6471.75 2342
6472.51 2471
6473.27 2390
6474.03 2382
6474.79 2350
6475.55 2470
6476.31 2440
6477.07 2555
6477.83 2506
6478.59 2459
6479.35 2541
6480.10 2453
6480.86 2587
6481.62 2587
6482.38 2606
6483.14 2693
6483.90 2614
6484.66 2775
6485.42 2737
6486.18 2819
6486.94 2841
6487.70 2740
6488.46 2682
6489.22 2810
6489.98 3005
6490.74 3228
6491.50 3225
6492.26 3469
6493.02 3679
6493.78 3958
6494.54 4092
6495.30 4084
6496.06 4114
6496.82 4229
6497.59 4245
6498.35 4186
6499.11 4068
6499.87 4033
6500.63 4060
6501.39 4027
6502.15 3864
6502.91 3962
6503.67 3938
6504.43 4217
6505.19 4434
6505.95 4310
6506.71 4308
6507.48 4399
6508.24 4500
6509.00 4834
6509.76 4738
6510.52 5024
6511.28 5040
6512.04 4972
6512.80 4917
6513.57 4996
6514.33 5005
6515.09 5032
6515.85 5115
6516.61 5156
6517.37 5080
6518.14 5128
6518.90 5409
6519.66 5676
6520.42 5823
6521.18 5918
6521.95 5914
6522.71 6244
6523.47 6551
6524.23 6972
6524.99 7450
6525.76 8063
6526.52 8995
6527.28 9835
6528.04 10291
6528.80 10441
6529.57 10875
6530.33 10655
6531.09 10302
6531.85 10408
6532.62 10916
6533.38 11771
6534.14 14447
6534.91 17470
6535.67 20961
6536.43 24270
6537.19 26571
6537.96 27077
6538.72 26555
6539.48 25085
6540.25 21867
6541.01 18456
6541.77 15678
6542.53 12611
6543.30 10174
6544.06 8098
6544.82 6811
6545.59 5761
6546.35 5074
6547.11 4757
6547.88 4597
6548.64 4240
6549.41 4359
6550.17 4142
6550.93 4037
6551.70 4062
6552.46 4010
6553.22 4057
6553.99 4103
6554.75 3797
6555.52 3613
6556.28 3484
6557.04 3390
6557.81 3481
6558.57 3332
6559.34 3377
6560.10 3408
6560.86 3472
6561.63 3505
6562.39 3776
6563.16 4039
6563.92 4352
6564.69 4542
6565.45 4696
6566.21 4518
6566.98 4484
6567.74 4640
6568.51 4677
6569.27 4433
6570.04 4380
6570.80 4370
6571.57 4401
6572.33 4617
6573.10 4806
6573.86 4916
6574.63 5312
6575.39 5485
6576.16 5572
6576.92 5648
6577.69 5455
6578.45 5366
6579.22 5421
6579.98 4968
6580.75 4753
6581.51 4637
6582.28 4559
6583.05 4472
6583.81 4440
6584.58 4724
6585.34 4763
6586.11 4530
6586.87 4459
6587.64 4465
6588.41 4654
6589.17 4714
6589.94 4935
6590.70 5050
6591.47 5197
6592.24 5631
6593.00 6202
6593.77 6465
6594.53 7090
6595.30 7355
6596.07 7456
6596.83 7313
6597.60 7050
6598.37 6811
6599.13 6227
6599.90 5750
6600.66 5407
6601.43 5066
6602.20 4679
6602.96 4462
6603.73 4242
6604.50 4132
6605.26 4072
6606.03 4110
6606.80 4483
6607.57 4535
6608.33 4514
6609.10 4608
6609.87 4662
6610.63 4694
6611.40 4701
6612.17 4587
6612.94 4415
6613.70 4286
6614.47 4226
6615.24 3922
6616.00 3653
6616.77 3580
6617.54 3513
6618.31 3428
6619.08 3368
6619.84 3289
6620.61 3169
6621.38 3059
6622.15 3000
6622.91 3100
6623.68 3006
6624.45 2977
6625.22 2987
6625.99 2924
6626.75 2932
6627.52 2865
6628.29 2848
6629.06 2869
6629.83 2972
6630.59 3017
6631.36 3205
6632.13 3469
6632.90 3727
6633.67 4037
6634.44 4202
6635.21 4402
6635.97 4445
6636.74 4340
6637.51 4215
6638.28 4067
6639.05 3700
6639.82 3583
6640.59 3414
6641.36 3208
6642.12 3091
6642.89 3041
6643.66 2942
6644.43 2955
6645.20 2794
6645.97 2918
6646.74 3011
6647.51 2925
6648.28 3021
6649.05 2979
6649.82 3159
6650.59 3085
6651.36 2912
6652.12 2928
6652.89 3216
6653.66 3216
6654.43 3131
6655.20 3143
6655.97 3204
6656.74 3293
6657.51 3238
6658.28 3252
6659.05 3213
6659.82 3114
6660.59 2980
6661.36 2863
6662.13 2747
6662.90 2717
6663.67 2808
6664.44 2875
6665.21 2692
6665.98 2846
6666.75 2868
6667.52 2871
6668.30 2950
6669.07 2853
6669.84 2866
6670.61 3070
6671.38 3016
6672.15 3102
6672.92 3102
6673.69 3035
6674.46 3042
6675.23 3048
6676.00 3023
6676.77 3050
6677.54 3052
6678.32 3156
6679.09 3182
6679.86 3103
6680.63 3216
6681.40 3337
6682.17 3523
6682.94 3764
6683.71 3898
6684.49 4073
6685.26 4382
6686.03 4432
6686.80 4515
6687.57 4154
6688.34 3956
6689.11 3622
6689.89 3155
6690.66 3012
6691.43 3063
6692.20 2924
6692.97 2982
6693.75 2849
6694.52 2714
6695.29 2840
6696.06 2687
6696.83 2656
6697.61 2604
6698.38 2590
6699.15 2579
6699.92 2555
6700.70 2754
6701.47 2713
6702.24 2573
6703.01 2501
6703.79 2603
6704.56 2613
6705.33 2720
6706.10 2706
6706.88 2694
6707.65 2701
6708.42 2704
6709.19 2640
6709.97 2655
6710.74 2493
6711.51 2368
6712.29 2450
6713.06 2419
6713.83 2380
6714.61 2385
6715.38 2361
6716.15 2339
6716.92 2288
6717.70 2367
6718.47 2181
6719.24 2255
6720.02 2268
6720.79 2365
6721.57 2391
6722.34 2477
6723.11 2385
6723.89 2318
6724.66 2305
6725.43 2318
6726.21 2253
6726.98 2250
6727.76 2339
6728.53 2326
6729.30 2427
6730.08 2399
6730.85 2495
6731.63 2450
6732.40 2368
6733.17 2543
6733.95 2537
6734.72 2583
6735.50 2560
6736.27 2640
6737.05 2617
6737.82 2739
6738.59 2818
6739.37 2680
6740.14 2476
6740.92 2687
6741.69 2664
6742.47 2569
6743.24 2610
6744.02 2691
6744.79 2626
6745.57 2698
6746.34 2903
6747.12 3023
6747.89 2822
6748.67 2891
6749.44 3272
6750.22 3457
6750.99 3745
6751.77 4364
6752.54 4254
6753.32 4654
6754.09 4550
6754.87 4570
6755.65 4139
6756.42 3906
6757.20 3555
6757.97 3368
6758.75 3016
6759.52 2844
6760.30 2812
6761.08 2824
6761.85 2736
6762.63 2619
6763.40 2756
6764.18 2727
6764.96 2479
6765.73 2578
6766.51 2573
6767.28 2564
6768.06 2522
6768.84 2486
6769.61 2523
6770.39 2635
6771.17 2545
6771.94 2426
6772.72 2443
6773.50 2362
6774.27 2248
6775.05 2234
6775.82 2236
6776.60 2237
6777.38 2128
6778.16 2150
6778.93 2138
6779.71 2167
6780.49 2185
6781.26 2208
6782.04 2064
6782.82 2081
6783.59 2156
6784.37 2053
6785.15 2110
6785.93 2082
6786.70 2004
6787.48 2149
6788.26 1945
6789.04 1894
6789.81 1950
6790.59 2127
6791.37 2185
6792.15 2004
6792.92 1885
6793.70 2026
6794.48 1886
6795.26 1895
6796.03 1957
6796.81 2034
6797.59 2041
6798.37 1997
6799.15 1926
6799.92 2048
6800.70 2051
6801.48 2039
6802.26 1964
6803.04 2077
6803.81 2082
6804.59 2120
6805.37 2245
6806.15 2348
6806.93 2201
6807.71 2249
6808.49 2164
6809.26 2165
6810.04 2147
6810.82 2106
6811.60 2061
6812.38 2098
6813.16 2181
6813.94 2099
6814.72 2215
6815.49 2176
6816.27 2150
6817.05 1994
6817.83 2011
6818.61 2031
6819.39 2065
6820.17 2002
6820.95 2120
6821.73 2217
6822.51 2159
6823.29 2168
6824.07 1964
6824.85 1964
6825.62 2007
6826.40 2042
6827.18 1956
6827.96 1946
6828.74 2066
6829.52 2004
6830.30 2038
6831.08 2006
6831.86 2036
6832.64 2064
6833.42 2075
6834.20 2194
6834.98 2104
6835.76 2008
6836.54 2012
6837.32 2012
6838.10 2033
6838.88 2020
6839.66 1991
6840.44 1926
6841.22 2097
6842.01 2122
6842.79 2033
6843.57 1969
6844.35 2060
6845.13 2010
6845.91 2070
6846.69 2124
6847.47 2476
6848.25 2742
6849.03 3176
6849.81 3569
6850.59 4161
6851.37 4558
6852.16 4533
6852.94 4628
6853.72 4624
6854.50 4337
6855.28 3825
6856.06 3568
6856.84 3183
6857.62 2863
6858.41 2640
6859.19 2651
6859.97 2446
6860.75 2314
6861.53 2314
6862.31 2250
6863.09 2347
6863.88 2375
6864.66 2237
6865.44 2432
6866.22 2432
6867.00 2501
6867.79 2726
6868.57 2693
6869.35 2723
6870.13 2683
6870.91 2581
6871.70 2609
6872.48 2465
6873.26 2376
6874.04 2498
6874.83 2373
6875.61 2302
6876.39 2528
6877.17 2632
6877.96 2549
6878.74 2777
6879.52 2814
6880.30 2897
6881.09 2980
6881.87 2895
6882.65 2893
6883.43 3147
6884.22 3229
6885.00 3622
6885.78 3747
6886.57 4349
6887.35 5305
6888.13 5629
6888.92 6154
6889.70 6632
6890.48 6513
6891.26 5800
6892.05 5280
6892.83 4491
6893.62 4042
6894.40 3560
6895.18 3369
6895.97 3125
6896.75 2892
6897.53 3012
6898.32 2858
6899.10 2875
6899.88 2885
6900.67 2944
6901.45 3029
6902.24 3176
6903.02 3129
6903.80 3104
6904.59 3272
6905.37 3125
6906.16 3114
6906.94 3159
6907.72 3181
6908.51 3144
6909.29 3002
6910.08 2866
6910.86 2857
6911.65 2851
6912.43 2782
6913.21 2640
6914.00 2546
6914.78 2601
6915.57 2661
6916.35 2535
6917.14 2551
6917.92 2556
6918.71 2642
6919.49 2799
6920.28 2621
6921.06 2652
6921.85 2517
6922.63 2595
6923.42 2616
6924.20 2772
6924.99 2695
6925.77 2722
6926.56 2915
6927.34 2841
6928.13 2923
6928.91 2980
6929.70 2877
6930.49 2989
6931.27 2992
6932.06 3060
6932.84 2995
6933.63 2955
6934.41 3098
6935.20 2983
6935.99 2921
6936.77 2919
6937.56 3185
6938.34 3243
6939.13 3309
6939.92 3608
6940.70 3736
6941.49 4050
6942.27 4345
6943.06 4571
6943.85 4790
6944.63 4984
6945.42 5049
6946.21 5050
6946.99 5118
6947.78 4940
6948.57 4875
6949.35 4877
6950.14 4992
6950.92 4747
6951.71 4461
6952.50 4430
6953.29 4294
6954.07 4186
6954.86 4082
6955.65 3955
6956.43 4224
6957.22 3981
6958.01 4180
6958.79 4138
6959.58 4051
6960.37 4230
6961.16 4199
6961.94 4115
6962.73 4230
6963.52 4369
6964.31 4682
6965.09 4670
6965.88 4607
6966.67 4982
6967.46 5342
6968.24 5530
6969.03 5751
6969.82 6210
6970.61 6435
6971.39 6338
6972.18 6383
6972.97 6375
6973.76 6432
6974.55 6250
6975.33 5942
6976.12 5991
6976.91 6021
6977.70 6298
6978.49 6362
6979.27 6365
6980.06 6818
6980.85 7657
6981.64 9219
6982.43 11192
6983.22 14246
6984.01 18585
6984.79 22890
6985.58 26901
6986.37 29057
6987.16 30520
6987.95 30461
6988.74 29276
6989.53 26297
6990.32 22732
6991.10 19336
6991.89 15600
6992.68 12648
6993.47 10040
6994.26 8366
6995.05 7086
6995.84 6259
6996.63 5632
6997.42 5187
6998.21 4962
6999.00 4870
6999.79 4872
7000.58 4879
7001.36 4914
7002.15 4800
7002.94 4760
7003.73 4881
7004.52 4401
7005.31 4208
7006.10 3820
7006.89 3568
7007.68 3237
7008.47 3026
7009.26 3079
7010.05 3075
7010.84 3241
7011.63 3407
7012.42 3321
7013.21 3554
7014.00 3805
7014.79 3951
7015.58 3928
7016.37 3788
7017.16 3690
7017.96 3499
7018.75 3585
7019.54 3342
7020.33 3389
7021.12 3548
7021.91 3727
7022.70 4031
7023.49 4168
7024.28 4385
7025.07 4495
7025.86 4427
7026.65 4428
7027.44 4206
7028.24 3984
7029.03 3897
7029.82 3689
7030.61 3554
7031.40 3271
7032.19 3057
7032.98 3012
7033.77 3106
7034.57 3102
7035.36 3038
7036.15 3036
7036.94 3238
7037.73 3209
7038.52 3222
7039.32 3257
7040.11 3321
7040.90 3452
7041.69 3647
7042.48 3705
7043.27 3715
7044.07 3769
7044.86 3765
7045.65 3775
7046.44 3958
7047.23 4036
7048.03 4157
7048.82 4461
7049.61 4916
7050.40 5472
7051.20 5634
7051.99 5554
7052.78 5407
7053.57 5031
7054.37 4673
7055.16 4026
7055.95 3756
7056.74 3724
7057.54 3527
7058.33 3472
7059.12 3368
7059.91 3446
7060.71 3524
7061.50 3515
7062.29 3484
7063.09 3456
7063.88 3493
7064.67 3352
7065.47 3347
7066.26 3128
7067.05 2927
7067.85 2951
7068.64 2950
7069.43 2940
7070.23 2680
7071.02 2641
7071.81 2702
7072.61 2627
7073.40 2585
7074.19 2449
7074.99 2418
7075.78 2359
7076.57 2371
7077.37 2344
7078.16 2423
7078.96 2267
7079.75 2390
7080.54 2150
7081.34 2203
7082.13 2272
7082.93 2270
7083.72 2192
7084.51 2146
7085.31 2161
7086.10 2040
7086.90 2142
7087.69 2138
7088.49 2195
7089.28 2118
7090.08 2144
7090.87 2039
7091.66 2121
7092.46 2178
7093.25 2100
7094.05 2100
7094.84 2051
7095.64 2171
7096.43 2028
7097.23 1846
7098.02 1943
7098.82 1999
7099.61 1937
7100.41 1928
7101.20 2013
7102.00 1957
7102.79 1915
7103.59 1939
7104.38 1919
7105.18 1842
7105.98 1732
7106.77 1789
7107.57 1744
7108.36 1775
7109.16 1766
7109.95 1660
7110.75 1670
7111.54 1762
7112.34 1733
7113.14 1739
7113.93 1876
7114.73 1796
7115.52 1874
7116.32 1839
7117.12 1865
7117.91 1828
7118.71 1780
7119.50 1799
7120.30 1794
7121.10 1680
7121.89 1676
7122.69 1642
7123.49 1615
7124.28 1608
7125.08 1662
7125.88 1683
7126.67 1837
7127.47 1670
7128.27 1689
7129.06 1802
7129.86 1861
7130.66 1919
7131.45 1841
7132.25 1922
7133.05 1879
7133.84 1866
7134.64 1842
7135.44 1726
7136.23 1613
7137.03 1671
7137.83 1568
7138.63 1452
7139.42 1485
7140.22 1481
7141.02 1526
7141.82 1531
7142.61 1661
7143.41 1580
7144.21 1572
7145.01 1494
7145.80 1506
7146.60 1514
7147.40 1509
7148.20 1569
7148.99 1394
7149.79 1388
7150.59 1490
7151.39 1284
7152.19 1423
7152.98 1430
7153.78 1500
7154.58 1526
7155.38 1554
7156.18 1629
7156.98 1671
7157.77 1639
7158.57 1595
7159.37 1673
7160.17 1599
7160.97 1556
7161.77 1552
7162.56 1507
7163.36 1437
7164.16 1398
7164.96 1423
7165.76 1334
7166.56 1311
7167.36 1272
7168.16 1216
7168.95 1269
7169.75 1371
7170.55 1322
7171.35 1380
7172.15 1280
7172.95 1292
7173.75 1271
7174.55 1269
7175.35 1281
7176.15 1266
7176.95 1173
7177.75 1204
7178.55 1253
7179.35 1234
7180.14 1236
7180.94 1205
7181.74 1222
7182.54 1324
7183.34 1285
7184.14 1311
7184.94 1335
7185.74 1360
7186.54 1294
7187.34 1347
7188.14 1179
7188.94 1161
7189.74 1222
7190.54 1217
7191.34 1282
7192.14 1263
7192.94 1252
7193.74 1190
7194.54 1214
7195.35 1241
7196.15 1109
7196.95 1174
7197.75 1159
7198.55 1156
7199.35 1156
7200.15 1194
7200.95 1066
7201.75 1177
7202.55 1252
7203.35 1153
7204.15 1176
7204.95 1166
7205.75 1199
7206.56 1166
7207.36 1159
7208.16 1209
7208.96 1210
7209.76 1142
7210.56 1173
7211.36 1163
7212.16 1075
7212.97 1164
7213.77 1090
7214.57 1241
7215.37 1239
7216.17 1133
7216.97 1221
7217.78 1237
7218.58 1284
7219.38 1255
7220.18 1360
7220.98 1229
7221.78 1154
7222.59 1176
7223.39 1171
7224.19 1150
7224.99 1139
7225.79 1197
7226.60 1173
7227.40 1260
7228.20 1157
7229.00 1176
7229.81 1161
7230.61 1224
7231.41 1213
7232.21 1138
7233.02 1185
7233.82 1209
7234.62 1191
7235.42 1172
7236.23 1072
7237.03 1164
7237.83 1100
7238.63 1128
7239.44 1100
7240.24 1179
7241.04 1233
7241.85 1204
7242.65 1088
7243.45 1107
7244.26 1190
7245.06 1247
7245.86 1216
7246.67 1252
7247.47 1194
7248.27 1139
7249.08 1124
7249.88 1128
7250.68 1178
7251.49 1160
7252.29 1265
7253.09 1255
7253.90 1157
7254.70 1179
7255.50 1230
7256.31 1186
7257.11 1212
7257.92 1312
7258.72 1235
7259.52 1256
7260.33 1341
7261.13 1326
7261.94 1331
7262.74 1294
7263.54 1360
7264.35 1337
7265.15 1364
7265.96 1297
7266.76 1285
7267.57 1313
7268.37 1203
7269.18 1296
7269.98 1248
7270.78 1185
7271.59 1256
7272.39 1346
7273.20 1319
7274.00 1357
7274.81 1299
7275.61 1276
7276.42 1205
7277.22 1157
7278.03 1250
7278.83 1314
7279.64 1400
7280.44 1377
7281.25 1407
7282.05 1521
7282.86 1521
7283.66 1769
7284.47 1963
7285.28 2051
7286.08 2105
7286.89 1970
7287.69 1929
7288.50 1932
7289.30 1821
7290.11 1794
7290.91 1690
7291.72 1505
7292.53 1396
7293.33 1403
7294.14 1435
7294.94 1392
7295.75 1350
7296.56 1483
7297.36 1477
7298.17 1382
7298.97 1384
7299.78 1435
7300.59 1563
7301.39 1487
7302.20 1457
7303.01 1489
7303.81 1370
7304.62 1392
7305.43 1391
7306.23 1463
7307.04 1493
7307.85 1508
7308.65 1499
7309.46 1558
7310.27 1664
7311.07 1710
7311.88 1641
7312.69 1635
7313.49 1607
7314.30 1640
7315.11 1771
7315.91 1835
7316.72 2041
7317.53 2461
7318.34 2704
7319.14 3045
7319.95 3212
7320.76 3230
7321.57 2942
7322.37 2575
7323.18 2397
7323.99 2177
7324.80 2004
7325.60 1946
7326.41 1808
7327.22 1741
7328.03 1727
7328.83 1745
7329.64 1770
7330.45 1744
7331.26 1639
7332.07 1656
7332.87 1544
7333.68 1606
7334.49 1653
7335.30 1669
7336.11 1676
7336.92 1632
7337.72 1638
7338.53 1589
7339.34 1683
7340.15 1533
7340.96 1538
7341.77 1401
7342.57 1371
7343.38 1398
7344.19 1430
7345.00 1356
7345.81 1395
7346.62 1378
7347.43 1327
7348.24 1286
7349.05 1364
7349.85 1337
7350.66 1298
7351.47 1242
7352.28 1259
7353.09 1247
7353.90 1230
7354.71 1298
7355.52 1386
7356.33 1343
7357.14 1295
7357.95 1199
7358.76 1245
7359.57 1252
7360.38 1269
7361.18 1247
7361.99 1233
7362.80 1315
7363.61 1341
7364.42 1346
7365.23 1265
7366.04 1196
7366.85 1246
7367.66 1204
7368.47 1218
7369.28 1164
7370.09 1155
7370.90 1166
7371.71 1144
7372.52 1136
7373.33 1162
7374.14 1157
7374.96 1090
7375.77 1172
7376.58 1187
7377.39 1173
7378.20 1146
7379.01 1193
7379.82 1196
7380.63 1163
7381.44 1163
7382.25 1128
7383.06 1117
7383.87 1131
7384.68 1275
7385.49 1226
7386.31 1197
7387.12 1204
7387.93 1175
7388.74 1163
7389.55 1141
7390.36 1120
7391.17 1037
7391.98 1130
7392.79 1120
7393.61 1053
7394.42 1196
7395.23 1138
7396.04 1115
7396.85 1053
7397.66 1045
7398.48 1028
7399.29 1061
7400.10 1041
7400.91 1166
7401.72 1182
7402.53 1101
7403.35 1126
7404.16 1063
7404.97 1122
7405.78 1112
7406.59 1110
7407.41 1144
7408.22 1121
7409.03 1026
7409.84 1002
7410.66 945
7411.47 1075
7412.28 1067
7413.09 1035
7413.91 1082
7414.72 1131
7415.53 1096
7416.34 981
7417.16 1004
7417.97 972
7418.78 1031
7419.60 1028
7420.41 1030
7421.22 993
7422.03 1020
7422.85 1036
7423.66 1035
7424.47 1020
7425.29 995
7426.10 1019
7426.91 1011
7427.73 997
7428.54 1145
7429.35 1174
7430.17 1130
7430.98 1142
7431.79 1076
7432.61 1112
7433.42 1164
7434.23 1165
7435.05 1166
7435.86 1081
7436.67 1096
7437.49 1198
7438.30 1083
7439.12 1106
7439.93 1085
7440.74 1065
7441.56 1119
7442.37 1004
7443.19 1009
7444.00 977
7444.82 956
7445.63 988
7446.44 1036
7447.26 977
7448.07 1030
7448.89 1019
7449.70 1002
7450.52 1092
7451.33 1105
7452.15 1005
7452.96 1013
7453.77 991
7454.59 1048
7455.40 1005
7456.22 891
7457.03 957
7457.85 980
7458.66 1072
7459.48 1094
7460.29 1085
7461.11 1044
7461.92 977
7462.74 1117
7463.55 1205
7464.37 1119
7465.19 1088
7466.00 1108
7466.82 1115
7467.63 1067
7468.45 1106
7469.26 1079
7470.08 947
7470.89 1023
7471.71 1058
7472.53 1068
7473.34 1046
7474.16 1055
7474.97 1129
7475.79 1039
7476.60 1143
7477.42 1136
7478.24 1024
7479.05 1077
7479.87 1105
7480.69 1123
7481.50 1149
7482.32 1300
7483.13 1147
7483.95 1208
7484.77 1078
7485.58 1116
7486.40 1053
7487.22 1053
7488.03 1056
7488.85 1129
7489.67 1093
7490.48 1110
7491.30 1094
7492.12 1076
7492.93 1102
7493.75 1021
7494.57 1040
7495.38 1064
7496.20 994
7497.02 1058
7497.84 1091
7498.65 1059
7499.47 1023
7500.29 915
7501.10 940
7501.92 972
7502.74 993
7503.56 975
7504.37 1086
7505.19 923
7506.01 976
7506.83 1086
7507.64 1025
7508.46 1001
7509.28 991
7510.10 995
7510.92 1018
7511.73 942
7512.55 949
7513.37 967
7514.19 975
7515.01 931
7515.82 940
7516.64 1025
7517.46 977
7518.28 995
7519.10 898
7519.91 957
7520.73 909
7521.55 866
7522.37 986
7523.19 936
7524.01 941
7524.83 957
7525.64 909
7526.46 1001
7527.28 1066
7528.10 1012
7528.92 962
7529.74 935
7530.56 950
7531.38 958
7532.20 969
7533.01 964
7533.83 876
7534.65 895
7535.47 949
7536.29 911
7537.11 874
7537.93 921
7538.75 982
7539.57 947
7540.39 937
7541.21 986
7542.03 960
7542.85 983
7543.67 991
7544.49 1052
7545.31 1017
7546.12 979
7546.94 1040
7547.76 996
7548.58 1043
7549.40 966
7550.22 970
7551.04 983
7551.86 947
7552.68 950
7553.50 1001
7554.33 937
7555.15 926
7555.97 1043
7556.79 1017
7557.61 1009
7558.43 993
7559.25 976
7560.07 1037
7560.89 1062
7561.71 1033
7562.53 1028
7563.35 1072
7564.17 988
7564.99 1013
7565.81 1028
7566.63 1026
7567.45 980
7568.28 1037
7569.10 1027
7569.92 1019
7570.74 1032
7571.56 1008
7572.38 953
7573.20 1009
7574.02 993
7574.84 981
7575.67 965
7576.49 976
7577.31 938
7578.13 1016
7578.95 1024
7579.77 985
7580.60 1009
7581.42 1011
7582.24 1094
7583.06 1074
7583.88 1004
7584.70 1100
7585.53 1144
7586.35 1050
7587.17 1092
7587.99 1131
7588.81 1154
7589.64 1126
7590.46 1030
7591.28 1201
7592.10 1168
7592.93 1154
7593.75 1149
7594.57 1132
7595.39 1175
7596.21 1159
7597.04 1195
7597.86 1219
7598.68 1193
7599.51 1216
7600.33 1211
7601.15 1282
7601.97 1285
7602.80 1375
7603.62 1410
7604.44 1418
7605.27 1567
7606.09 1509
7606.91 1593
7607.73 1506
7608.56 1458
7609.38 1442
7610.20 1419
7611.03 1364
7611.85 1358
7612.67 1447
7613.50 1406
7614.32 1352
7615.14 1336
7615.97 1465
7616.79 1472
7617.62 1527
7618.44 1591
7619.26 1654
7620.09 1666
7620.91 1682
7621.73 1611
7622.56 1502
7623.38 1516
7624.21 1522
7625.03 1565
7625.85 1352
7626.68 1355
7627.50 1379
7628.33 1427
7629.15 1522
7629.98 1489
7630.80 1667
7631.62 1787
7632.45 1854
7633.27 1633
7634.10 1643
7634.92 1577
7635.75 1542
7636.57 1510
7637.40 1452
7638.22 1335
7639.05 1261
7639.87 1326
7640.70 1183
7641.52 1097
7642.35 1107
7643.17 1183
7644.00 1099
7644.82 1060
7645.65 1122
7646.47 1203
7647.30 1151
7648.12 1074
7648.95 1131
7649.77 1112
7650.60 1136
7651.42 1167
7652.25 1058
7653.07 1040
7653.90 1062
7654.73 1056
7655.55 1081
7656.38 1051
7657.20 1015
7658.03 1030
7658.85 1037
7659.68 1102
7660.51 1067
7661.33 1028
7662.16 1010
7662.98 1063
7663.81 1102
7664.64 1066
7665.46 1048
7666.29 1074
7667.12 994
7667.94 929
7668.77 925
7669.59 966
7670.42 973
7671.25 1034
7672.07 1015
7672.90 970
7673.73 926
7674.55 970
7675.38 987
7676.21 954
7677.03 992
7677.86 936
7678.69 929
7679.52 969
7680.34 1009
7681.17 941
7682.00 948
7682.82 998
7683.65 881
7684.48 954
7685.31 946
7686.13 979
7686.96 910
7687.79 970
7688.62 991
7689.44 909
7690.27 911
7691.10 919
7691.93 971
7692.75 946
7693.58 961
7694.41 976
7695.24 969
7696.07 994
7696.89 990
7697.72 893
7698.55 1005
7699.38 1013
7700.21 980
7701.03 994
7701.86 946
7702.69 917
7703.52 920
7704.35 973
7705.17 1042
7706.00 1022
7706.83 995
7707.66 944
7708.49 905
7709.32 863
7710.15 958
7710.97 935
7711.80 944
7712.63 919
7713.46 891
7714.29 868
7715.12 827
7715.95 974
7716.78 985
7717.61 907
7718.44 904
7719.26 910
7720.09 839
7720.92 945
7721.75 864
7722.58 899
7723.41 898
7724.24 878
7725.07 846
7725.90 892
7726.73 944
7727.56 893
7728.39 901
7729.22 889
7730.05 887
7730.88 914
7731.71 890
7732.54 909
7733.37 843
7734.20 833
7735.03 775
7735.86 785
7736.69 832
7737.52 855
7738.35 897
7739.18 916
7740.01 801
7740.84 786
7741.67 779
7742.50 811
7743.33 882
7744.16 832
7744.99 873
7745.82 961
7746.65 985
7747.48 1062
7748.31 994
7749.14 1003
7749.97 952
7750.80 934
7751.64 969
7752.47 952
7753.30 1048
7754.13 1023
7754.96 965
7755.79 847
7756.62 822
7757.45 921
7758.28 943
7759.12 920
7759.95 931
7760.78 895
7761.61 941
7762.44 963
7763.27 850
7764.10 859
7764.94 881
7765.77 904
7766.60 920
7767.43 898
7768.26 986
7769.09 1009
7769.93 932
7770.76 956
7771.59 912
7772.42 933
7773.25 983
7774.09 904
7774.92 971
7775.75 914
7776.58 958
7777.41 921
7778.25 884
7779.08 934
7779.91 912
7780.74 931
7781.58 908
7782.41 942
7783.24 953
7784.07 998
7784.91 1011
7785.74 958
7786.57 983
7787.41 1003
7788.24 987
7789.07 953
7789.90 931
7790.74 953
7791.57 989
7792.40 1014
7793.24 912
7794.07 977
7794.90 1015
7795.74 1035
7796.57 1105
7797.40 1065
7798.24 1018
7799.07 1034
7799.90 953
7800.74 931
7801.57 935
7802.40 1008
7803.24 1097
7804.07 1078
7804.90 1028
7805.74 1021
7806.57 1037
7807.41 1101
7808.24 1144
7809.07 1099
7809.91 1136
7810.74 1180
7811.58 1300
7812.41 1289
7813.24 1267
7814.08 1278
7814.91 1344
7815.75 1377
7816.58 1419
7817.42 1494
7818.25 1458
7819.09 1449
7819.92 1409
7820.75 1376
7821.59 1429
7822.42 1395
7823.26 1323
7824.09 1429
7824.93 1398
7825.76 1434
7826.60 1735
7827.43 1677
7828.27 1582
7829.10 1494
7829.94 1471
7830.77 1422
7831.61 1436
7832.44 1313
7833.28 1450
7834.11 1398
7834.95 1494
7835.78 1486
7836.62 1490
7837.46 1377
7838.29 1279
7839.13 1315
7839.96 1406
7840.80 1387
7841.63 1398
7842.47 1417
7843.31 1341
7844.14 1338
7844.98 1284
7845.81 1343
7846.65 1302
7847.48 1356
7848.32 1228
7849.16 1208
7849.99 1180
7850.83 1242
7851.67 1197
7852.50 1229
7853.34 1293
7854.17 1284
7855.01 1301
7855.85 1334
7856.68 1327
7857.52 1306
7858.36 1326
7859.19 1379
7860.03 1453
7860.87 1436
7861.70 1468
7862.54 1316
7863.38 1349
7864.21 1305
7865.05 1283
7865.89 1244
7866.73 1286
7867.56 1287
7868.40 1246
7869.24 1345
7870.07 1299
7870.91 1409
7871.75 1413
7872.59 1380
7873.42 1363
7874.26 1341
7875.10 1526
7875.94 1608
7876.77 1610
7877.61 1718
7878.45 1747
7879.29 2005
7880.12 2116
7880.96 1972
7881.80 1762
7882.64 1679
7883.48 1803
7884.31 1693
7885.15 1526
7885.99 1577
7886.83 1550
7887.67 1574
7888.50 1464
7889.34 1464
7890.18 1407
7891.02 1541
7891.86 1560
7892.70 1554
7893.53 1562
7894.37 1459
7895.21 1404
7896.05 1514
7896.89 1376
7897.73 1288
7898.57 1393
7899.41 1251
7900.24 1351
7901.08 1308
7901.92 1324
7902.76 1242
7903.60 1208
7904.44 1205
7905.28 1197
7906.12 1175
7906.96 1203
7907.80 1173
7908.63 1134
7909.47 1128
7910.31 1142
7911.15 1177
7911.99 1091
7912.83 1138
7913.67 1108
7914.51 1160
7915.35 1170
7916.19 1177
7917.03 1146
7917.87 1206
7918.71 1320
7919.55 1225
7920.39 1260
7921.23 1260
7922.07 1115
7922.91 1189
7923.75 1147
7924.59 1119
7925.43 1132
7926.27 1102
7927.11 1029
7927.95 1079
7928.79 1011
7929.63 1093
7930.47 1005
7931.31 1094
7932.15 1053
7932.99 988
7933.83 1020
7934.67 1034
7935.52 1054
7936.36 1074
7937.20 998
7938.04 1007
7938.88 958
7939.72 1010
7940.56 958
7941.40 1004
7942.24 1063
7943.08 1072
7943.92 959
7944.77 992
7945.61 1082
7946.45 1202
7947.29 1063
7948.13 1106
7948.97 979
7949.81 992
7950.66 1095
7951.50 1127
7952.34 1157
7953.18 1168
7954.02 1170
7954.86 1273
7955.71 1246
7956.55 1151
7957.39 1153
7958.23 1158
7959.07 1223
7959.92 1260
7960.76 1077
7961.60 1147
7962.44 1133
7963.28 1102
7964.13 1113
7964.97 1149
7965.81 1152
7966.65 1305
7967.50 1276
7968.34 1369
7969.18 1434
7970.02 1475
7970.87 1298
7971.71 1273
7972.55 1222
7973.39 1102
7974.24 1128
7975.08 1071
7975.92 1084
7976.76 1042
7977.61 1029
7978.45 1008
7979.29 1028
7980.14 1043
7980.98 934
7981.82 1001
7982.67 1050
7983.51 1005
7984.35 949
7985.20 977
7986.04 971
7986.88 963
7987.73 971
7988.57 967
7989.41 941
7990.26 904
7991.10 957
7991.94 868
7992.79 902
7993.63 968
7994.48 848
7995.32 801
7996.16 823
7997.01 926
7997.85 845
7998.70 826
7999.54 856
8000.38 808
8001.23 854
8002.07 808
8002.92 871
8003.76 836
8004.61 772
8005.45 811
8006.29 897
8007.14 841
8007.98 836
8008.83 879
8009.67 870
8010.52 894
8011.36 836
8012.21 797
8013.05 884
8013.90 834
8014.74 806
8015.59 782
8016.43 785
8017.28 818
8018.12 825
8018.97 878
8019.81 831
8020.66 762
8021.50 839
8022.35 823
8023.19 775
8024.04 783
8024.88 801
8025.73 812
8026.57 729
8027.42 784
8028.27 847
8029.11 822
8029.96 767
8030.80 809
8031.65 838
8032.49 837
8033.34 863
8034.19 716
8035.03 743
8035.88 774
8036.72 753
8037.57 824
8038.42 738
8039.26 819
8040.11 797
8040.96 790
8041.80 820
8042.65 817
8043.49 812
8044.34 792
8045.19 742
8046.03 782
8046.88 781
8047.73 836
8048.57 851
8049.42 862
8050.27 859
8051.11 860
8051.96 839
8052.81 886
8053.66 803
8054.50 782
8055.35 768
8056.20 865
8057.04 843
8057.89 861
8058.74 835
8059.59 782
8060.43 820
8061.28 768
8062.13 742
8062.97 765
8063.82 790
8064.67 836
8065.52 818
8066.37 736
8067.21 732
8068.06 732
8068.91 755
8069.76 760
8070.60 729
8071.45 727
8072.30 779
8073.15 805
8074.00 721
8074.84 810
8075.69 777
8076.54 756
8077.39 747
8078.24 739
8079.08 790
8079.93 789
8080.78 802
8081.63 775
8082.48 741
8083.33 773
8084.18 737
8085.02 815
8085.87 815
8086.72 867
8087.57 847
8088.42 829
8089.27 830
8090.12 762
8090.97 681
8091.81 716
8092.66 761
8093.51 728
8094.36 673
8095.21 718
8096.06 774
8096.91 769
8097.76 771
8098.61 747
8099.46 804
8100.31 849
8101.16 802
8102.01 758
8102.86 694
8103.71 773
8104.55 738
8105.40 730
8106.25 741
8107.10 731
8107.95 786
8108.80 740
8109.65 855
8110.50 766
8111.35 683
8112.20 840
8113.05 795
8113.90 760
8114.75 806
8115.60 886
8116.45 906
8117.30 761
8118.16 785
8119.01 892
8119.86 835
8120.71 861
8121.56 878
8122.41 853
8123.26 850
8124.11 838
8124.96 837
8125.81 788
8126.66 881
8127.51 868
8128.36 832
8129.21 851
8130.06 833
8130.92 817
8131.77 877
8132.62 859
8133.47 801
8134.32 787
8135.17 851
8136.02 854
8136.87 893
8137.73 864
8138.58 870
8139.43 797
8140.28 860
8141.13 919
8141.98 817
8142.83 837
8143.69 827
8144.54 851
8145.39 894
8146.24 937
8147.09 977
8147.95 1021
8148.80 950
8149.65 996
8150.50 996
8151.35 975
8152.21 971
8153.06 1091
8153.91 1254
8154.76 1296
8155.61 1272
8156.47 1373
8157.32 1230
8158.17 1285
8159.02 1169
8159.88 1137
8160.73 1013
8161.58 907
8162.44 964
8163.29 1033
8164.14 964
8164.99 936
8165.85 963
8166.70 891
8167.55 846
8168.41 804
8169.26 829
8170.11 827
8170.96 846
8171.82 809
8172.67 898
8173.52 899
8174.38 852
8175.23 834
8176.08 805
8176.94 860
8177.79 832
8178.64 846
8179.50 820
8180.35 826
8181.21 774
8182.06 780
8182.91 802
8183.77 822
8184.62 760
8185.47 794
8186.33 847
8187.18 801
8188.04 837
8188.89 763
8189.74 770
8190.60 754
8191.45 790
8192.31 769
8193.16 741
8194.02 750
8194.87 768
8195.72 785
8196.58 768
8197.43 825
8198.29 823
8199.14 790
8200.00 763
8200.85 720
8201.71 765
8202.56 813
8203.42 744
8204.27 724
8205.13 740
8205.98 772
8206.84 732
8207.69 768
8208.55 774
8209.40 789
8210.26 699
8211.11 696
8211.97 800
8212.82 833
8213.68 797
8214.53 729
8215.39 738
8216.24 766
8217.10 809
8217.96 844
8218.81 818
8219.67 778
8220.52 800
8221.38 788
8222.23 787
8223.09 856
8223.95 856
8224.80 781
8225.66 923
8226.51 936
8227.37 821
8228.23 742
8229.08 777
8229.94 786
8230.79 783
8231.65 767
8232.51 812
8233.36 788
8234.22 741
8235.08 714
8235.93 710
8236.79 720
8237.65 747
8238.50 740
8239.36 784
8240.22 733
8241.07 803
8241.93 825
8242.79 747
8243.64 731
8244.50 674
8245.36 736
8246.21 777
8247.07 734
8247.93 813
8248.79 714
8249.64 752
8250.50 756
8251.36 743
8252.22 811
8253.07 793
8253.93 704
8254.79 705
8255.65 746
8256.50 782
8257.36 726
8258.22 696
8259.08 714
8259.93 727
8260.79 739
8261.65 739
8262.51 703
8263.37 775
8264.22 761
8265.08 772
8265.94 762
8266.80 781
8267.66 730
8268.51 655
8269.37 824
8270.23 794
8271.09 766
8271.95 780
8272.81 792
8273.66 777
8274.52 792
8275.38 687
8276.24 746
8277.10 733
8277.96 828
8278.82 826
8279.67 738
8280.53 756
8281.39 778
8282.25 814
8283.11 811
8283.97 753
8284.83 839
8285.69 732
8286.55 833
8287.41 792
8288.27 795
8289.12 834
8289.98 767
8290.84 901
8291.70 895
8292.56 1029
8293.42 1027
8294.28 972
8295.14 1007
8296.00 946
8296.86 983
8297.72 908
8298.58 884
8299.44 927
8300.30 866
8301.16 932
8302.02 881
8302.88 844
8303.74 811
8304.60 817
8305.46 800
8306.32 748
8307.18 732
8308.04 745
8308.90 741
8309.76 736
8310.62 788
8311.48 811
8312.34 814
8313.20 854
8314.06 851
8314.92 833
8315.78 835
8316.65 906
8317.51 872
8318.37 839
8319.23 814
8320.09 835
8320.95 837
8321.81 762
8322.67 713
8323.53 792
8324.39 763
8325.26 740
8326.12 682
8326.98 655
8327.84 735
8328.70 781
8329.56 684
8330.42 708
8331.28 823
8332.15 725
8333.01 745
8333.87 721
8334.73 774
8335.59 747
8336.45 695
8337.32 757
8338.18 738
8339.04 733
8339.90 765
8340.76 758
8341.63 689
8342.49 760
8343.35 803
8344.21 791
8345.07 705
8345.94 768
8346.80 807
8347.66 797
8348.52 826
8349.39 759
8350.25 706
8351.11 749
8351.97 773
8352.84 740
8353.70 753
8354.56 713
8355.42 768
8356.29 737
8357.15 819
8358.01 854
8358.88 781
8359.74 735
8360.60 753
8361.46 772
8362.33 722
8363.19 756
8364.05 783
8364.92 768
8365.78 750
8366.64 734
8367.51 701
8368.37 727
8369.23 754
8370.10 759
8370.96 730
8371.82 720
8372.69 785
8373.55 780
8374.42 771
8375.28 699
8376.14 774
8377.01 729
8377.87 796
8378.73 763
8379.60 691
8380.46 763
8381.33 758
8382.19 733
8383.06 804
8383.92 812
8384.78 759
8385.65 723
8386.51 751
8387.38 812
8388.24 840
8389.11 771
8389.97 727
8390.83 782
8391.70 707
8392.56 793
8393.43 702
8394.29 654
8395.16 730
8396.02 692
8396.89 689
8397.75 745
8398.62 752
8399.48 767
8400.35 800
8401.21 806
8402.08 766
8402.94 762
8403.81 768
8404.67 832
8405.54 777
8406.40 769
8407.27 726
8408.14 746
8409.00 763
8409.87 732
8410.73 763
8411.60 837
8412.46 795
8413.33 805
8414.19 775
8415.06 808
8415.93 856
8416.79 812
8417.66 785
8418.52 791
8419.39 792
8420.26 839
8421.12 799
8421.99 896
8422.85 886
8423.72 844
8424.59 914
8425.45 955
8426.32 878
8427.19 844
8428.05 876
8428.92 907
8429.79 924
8430.65 988
8431.52 941
8432.39 907
8433.25 898
8434.12 994
8434.99 993
8435.85 899
8436.72 937
8437.59 967
8438.45 1014
8439.32 1031
8440.19 1005
8441.06 1151
8441.92 1246
8442.79 1211
8443.66 1344
8444.52 1421
8445.39 1413
8446.26 1323
8447.13 1313
8447.99 1263
8448.86 1267
8449.73 1257
8450.60 1259
8451.47 1164
8452.33 1101
8453.20 1180
8454.07 1128
8454.94 1123
8455.80 1172
8456.67 1207
8457.54 1213
8458.41 1198
8459.28 1261
8460.14 1239
8461.01 1288
8461.88 1235
8462.75 1161
8463.62 1228
8464.49 1225
8465.35 1215
8466.22 1339
8467.09 1396
8467.96 1584
8468.83 1960
8469.70 2337
8470.57 2639
8471.43 2847
8472.30 2806
8473.17 2663
8474.04 2414
8474.91 2147
8475.78 1890
8476.65 1667
8477.52 1420
8478.39 1284
8479.25 1235
8480.12 1137
8480.99 1036
8481.86 1001
8482.73 1023
8483.60 945
8484.47 944
8485.34 1024
8486.21 934
8487.08 973
8487.95 953
8488.82 1020
8489.69 1003
8490.56 988
8491.43 909
8492.30 960
8493.17 975
8494.04 913
8494.91 927
8495.78 887
8496.65 876
8497.52 967
8498.39 926
8499.26 986
8500.13 914
8501.00 913
8501.87 897
8502.74 909
8503.61 849
8504.48 872
8505.35 935
8506.22 1011
8507.09 1027
8507.96 1057
8508.83 1016
8509.70 1133
8510.57 1099
8511.44 1125
8512.31 1061
8513.19 1060
8514.06 1009
8514.93 953
8515.80 982
8516.67 905
8517.54 838
8518.41 1042
8519.28 953
8520.15 942
8521.03 920
8521.90 905
8522.77 1002
8523.64 953
8524.51 989
8525.38 931
8526.25 951
8527.13 933
8528.00 968
8528.87 960
8529.74 1029
8530.61 1009
8531.48 981
8532.36 973
8533.23 1029
8534.10 1057
8534.97 1037
8535.84 1084
8536.72 987
8537.59 990
8538.46 1029
8539.33 999
8540.20 1046
8541.08 1010
8541.95 960
8542.82 1055
8543.69 1073
8544.57 1022
8545.44 989
8546.31 997
8547.18 1076
8548.06 1089
8548.93 1093
8549.80 1104
8550.67 1177
8551.55 1243
8552.42 1301
8553.29 1406
8554.17 1401
8555.04 1328
8555.91 1365
8556.79 1394
8557.66 1304
8558.53 1214
8559.41 1166
8560.28 1158
8561.15 1059
8562.03 953
8562.90 964
8563.77 960
8564.65 982
8565.52 944
8566.39 1013
8567.27 935
8568.14 955
8569.01 893
8569.89 956
8570.76 884
8571.64 928
8572.51 867
8573.38 904
8574.26 901
8575.13 890
8576.01 923
8576.88 879
8577.75 930
8578.63 860
8579.50 852
8580.38 902
8581.25 911
8582.12 958
8583.00 956
8583.87 964
8584.75 906
8585.62 842
8586.50 884
8587.37 877
8588.25 913
8589.12 902
8590.00 932
8590.87 893
8591.75 936
8592.62 1026
8593.50 932
8594.37 982
8595.25 917
8596.12 932
8597.00 973
8597.87 916
8598.75 962
8599.62 1013
8600.50 981
8601.37 985
8602.25 1008
8603.12 1059
8604.00 1061
8604.87 1001
8605.75 995
8606.63 979
8607.50 1021
8608.38 1029
8609.25 974
8610.13 1034
8611.01 1011
8611.88 1089
8612.76 1067
8613.63 1027
8614.51 989
8615.39 1054
8616.26 1058
8617.14 1080
8618.01 1076
8618.89 1147
8619.77 1158
8620.64 1149
8621.52 1145
8622.40 1167
8623.27 1164
8624.15 1205
8625.03 1184
8625.90 1164
8626.78 1227
8627.66 1280
8628.53 1233
8629.41 1202
8630.29 1215
8631.16 1247
8632.04 1171
8632.92 1269
8633.79 1432
8634.67 1350
8635.55 1270
8636.42 1363
8637.30 1414
8638.18 1342
8639.06 1440
8639.93 1303
8640.81 1365
8641.69 1523
8642.57 1465
8643.44 1455
8644.32 1457
8645.20 1569
8646.08 1571
8646.95 1503
8647.83 1501
8648.71 1634
8649.59 1692
8650.47 1821
8651.34 1854
8652.22 1720
8653.10 1746
8653.98 1730
8654.86 1771
8655.73 1757
8656.61 1797
8657.49 1803
8658.37 1900
8659.25 1855
8660.13 1790
8661.00 1834
8661.88 1809
8662.76 1821
8663.64 1874
8664.52 1937
8665.40 1949
8666.27 1859
8667.15 1856
8668.03 1873
8668.91 2056
8669.79 2212
8670.67 2475
8671.55 2772
8672.43 3094
8673.31 3460
8674.19 3755
8675.06 4070
8675.94 4266
8676.82 4226
8677.70 4162
8678.58 3870
8679.46 3534
8680.34 3332
8681.22 3006
8682.10 2712
8682.98 2533
8683.86 2303
8684.74 2186
8685.62 2260
8686.50 2293
8687.38 2501
8688.26 2584
8689.14 3002
8690.02 3730
8690.90 4523
8691.78 5367
8692.66 6064
8693.54 6726
8694.42 6795
8695.30 6717
8696.18 6172
8697.06 5478
8697.94 4569
8698.82 3803
8699.70 3201
8700.58 2733
8701.46 2455
8702.34 2196
8703.22 1994
8704.10 1938
8704.98 1792
8705.86 1602
8706.74 1693
8707.62 1584
8708.50 1479
8709.39 1484
8710.27 1559
8711.15 1474
8712.03 1584
8712.91 1530
8713.79 1408
8714.67 1457
8715.55 1460
8716.43 1314
8717.32 1260
8718.20 1284
8719.08 1318
8719.96 1403
8720.84 1336
8721.72 1408
8722.60 1432
8723.49 1471
8724.37 1348
8725.25 1256
8726.13 1242
8727.01 1391
8727.89 1362
8728.78 1392
8729.66 1366
8730.54 1463
8731.42 1470
8732.30 1522
8733.19 1511
8734.07 1493
8734.95 1440
8735.83 1345
8736.71 1190
8737.60 1243
8738.48 1260
8739.36 1167
8740.24 1230
8741.13 1290
8742.01 1274
8742.89 1212
8743.77 1240
8744.66 1249
8745.54 1186
8746.42 1183
8747.31 1267
8748.19 1281
8749.07 1311
8749.95 1339
8750.84 1293
8751.72 1299
8752.60 1315
8753.49 1342
8754.37 1299
8755.25 1281
8756.14 1430
8757.02 1369
8757.90 1348
8758.79 1343
8759.67 1422
8760.55 1422
8761.44 1306
8762.32 1358
8763.20 1304
8764.09 1340
8764.97 1341
8765.85 1314
8766.74 1386
8767.62 1298
8768.51 1351
8769.39 1353
8770.27 1428
8771.16 1385
8772.04 1480
8772.93 1343
8773.81 1328
8774.69 1276
8775.58 1351
8776.46 1248
8777.35 1182
8778.23 1176
8779.12 1105
8780.00 1137
8780.88 1141
8781.77 1140
8782.65 1099
8783.54 1023
8784.42 1072
8785.31 1105
8786.19 1060
8787.08 982
8787.96 985
8788.85 1013
8789.73 1036
8790.62 1035
8791.50 1043
8792.39 975
8793.27 987
8794.16 1034
8795.04 990
8795.93 990
8796.81 993
8797.70 1047
8798.58 1010
8799.47 980
8800.35 959
8801.24 1018
8802.13 979
8803.01 983
8803.90 1019
8804.78 1028
8805.67 963
8806.55 1007
8807.44 1039
8808.33 1082
8809.21 1025
8810.10 1051
8810.98 996
8811.87 928
8812.76 920
8813.64 964
8814.53 892
8815.41 886
8816.30 926
8817.19 882
8818.07 894
8818.96 967
8819.85 973
8820.73 950
8821.62 868
8822.51 943
8823.39 874
8824.28 901
8825.17 898
8826.05 934
8826.94 882
8827.83 849
8828.71 868
8829.60 931
8830.49 890
8831.37 763
8832.26 795
8833.15 823
8834.04 849
8834.92 912
8835.81 934
8836.70 956
8837.58 867
8838.47 796
8839.36 784
8840.25 825
8841.13 869
8842.02 884
8842.91 894
8843.80 880
8844.69 869
8845.57 841
8846.46 918
8847.35 845
8848.24 838
8849.12 875
8850.01 788
8850.90 740
8851.79 807
8852.68 778
8853.56 872
8854.45 858
8855.34 770
8856.23 747
8857.12 748
8858.01 763
8858.89 813
8859.78 791
8860.67 771
8861.56 713
8862.45 775
8863.34 840
8864.23 816
8865.12 790
8866.00 800
8866.89 757
8867.78 784
8868.67 740
8869.56 748
8870.45 714
8871.34 727
8872.23 741
8873.12 759
8874.00 781
8874.89 762
8875.78 741
8876.67 692
8877.56 630
8878.45 679
8879.34 697
8880.23 742
8881.12 702
8882.01 714
8882.90 703
8883.79 748
8884.68 767
8885.57 732
8886.46 712
8887.35 739
8888.24 698
8889.13 729
8890.02 758
8890.91 715
8891.80 755
8892.69 756
8893.58 679
8894.47 709
8895.36 635
8896.25 668
8897.14 661
8898.03 645
8898.92 704
8899.81 685
8900.70 702
8901.59 732
8902.48 723
8903.37 643
8904.26 691
8905.15 743
8906.05 723
8906.94 668
8907.83 738
8908.72 719
8909.61 675
8910.50 650
8911.39 634
8912.28 629
8913.17 625
8914.06 652
8914.96 621
8915.85 650
8916.74 652
8917.63 621
8918.52 652
8919.41 630
8920.30 661
8921.20 683
8922.09 661
8922.98 672
8923.87 674
8924.76 656
8925.65 634
8926.55 648
8927.44 625
8928.33 678
8929.22 665
8930.11 637
8931.01 608
8931.90 630
8932.79 619
8933.68 642
8934.57 638
8935.47 664
8936.36 695
8937.25 666
8938.14 627
8939.04 600
8939.93 615
8940.82 647
8941.71 580
8942.61 678
8943.50 581
8944.39 631
8945.28 658
8946.18 610
8947.07 717
8947.96 632
8948.86 639
8949.75 595
8950.64 633
8951.54 631
8952.43 598
8953.32 599
8954.21 560
8955.11 587
8956.00 589
8956.89 583
8957.79 667
8958.68 664
8959.57 621
8960.47 663
8961.36 672
8962.26 617
8963.15 602
8964.04 674
8964.94 621
8965.83 612
8966.72 658
8967.62 612
8968.51 599
8969.41 619
8970.30 649
8971.19 596
8972.09 633
8972.98 570
8973.88 634
8974.77 686
8975.67 689
8976.56 669
8977.45 626
8978.35 679
8979.24 671
8980.14 685
8981.03 667
8981.93 638
8982.82 740
8983.72 674
8984.61 630
8985.51 599
8986.40 575
8987.29 606
8988.19 646
8989.08 613
8989.98 592
8990.87 629
8991.77 643
8992.66 654
8993.56 577
8994.46 596
8995.35 589
8996.25 617
8997.14 578
8998.04 648
8998.93 579
8999.83 618
9000.72 593
9001.62 621
9002.51 628
9003.41 624
9004.31 640
9005.20 664
9006.10 574
9006.99 579
9007.89 618
9008.78 588
9009.68 550
9010.58 574
9011.47 615
9012.37 593
9013.27 562
9014.16 535
9015.06 527
9015.95 539
9016.85 558
9017.75 546
9018.64 607
9019.54 593
9020.44 622
9021.33 648
9022.23 593
9023.13 602
9024.02 606
9024.92 602
9025.82 567
9026.71 609
9027.61 588
9028.51 592
9029.40 570
9030.30 539
9031.20 559
9032.09 614
9032.99 604
9033.89 589
9034.79 592
9035.68 620
9036.58 622
9037.48 612
9038.38 700
9039.27 563
9040.17 554
9041.07 675
9041.97 738
9042.86 613
9043.76 574
9044.66 573
9045.56 627
9046.45 627
9047.35 578
9048.25 543
9049.15 548
9050.05 574
9050.94 594
9051.84 591
9052.74 646
9053.64 566
9054.54 595
9055.44 606
9056.33 659
9057.23 647
9058.13 605
9059.03 632
9059.93 608
9060.83 642
9061.72 644
9062.62 633
9063.52 618
9064.42 617
9065.32 627
9066.22 619
9067.12 574
9068.02 646
9068.91 668
9069.81 690
9070.71 664
9071.61 621
9072.51 593
9073.41 709
9074.31 577
9075.21 599
9076.11 593
9077.01 636
9077.91 613
9078.81 648
9079.71 638
9080.60 618
9081.50 632
9082.40 615
9083.30 630
9084.20 615
9085.10 638
9086.00 649
9086.90 689
9087.80 704
9088.70 673
9089.60 676
9090.50 734
9091.40 724
9092.30 661
9093.20 720
9094.10 675
9095.00 621
9095.90 678
9096.80 632
9097.70 636
9098.60 682
9099.50 685
9100.41 646
9101.31 636
9102.21 590
9103.11 641
9104.01 623
9104.91 644
9105.81 617
9106.71 585
9107.61 600
9108.51 608
9109.41 573
9110.31 630
9111.21 653
9112.12 633
9113.02 687
9113.92 568
9114.82 575
9115.72 648
9116.62 607
9117.52 594
9118.42 586
9119.33 537
9120.23 497
9121.13 570
9122.03 573
9122.93 579
9123.83 580
9124.74 624
9125.64 602
9126.54 593
9127.44 605
9128.34 563
9129.24 582
9130.15 573
9131.05 580
9131.95 616
9132.85 578
9133.75 563
9134.66 584
9135.56 541
9136.46 581
9137.36 561
9138.27 585
9139.17 590
9140.07 599
9140.97 614
9141.88 594
9142.78 564
9143.68 565
9144.58 617
9145.49 580
9146.39 639
9147.29 661
9148.20 559
9149.10 488
9150.00 581
9150.90 591
9151.81 547
9152.71 573
9153.61 559
9154.52 523
9155.42 565
9156.32 587
9157.23 535
9158.13 567
9159.03 622
9159.94 591
9160.84 564
9161.74 537
9162.65 611
9163.55 593
9164.45 527
9165.36 543
9166.26 594
9167.17 539
9168.07 558
9168.97 575
9169.88 569
9170.78 507
9171.69 545
9172.59 557
9173.49 580
9174.40 609
9175.30 575
9176.21 515
9177.11 518
9178.01 529
9178.92 556
9179.82 589
9180.73 574
9181.63 494
9182.54 560
9183.44 563
9184.35 578
9185.25 509
9186.16 555
9187.06 504
9187.97 536
9188.87 468
9189.78 547
9190.68 569
9191.59 566
9192.49 560
9193.40 573
9194.30 570
9195.21 549
9196.11 555
9197.02 607
9197.92 615
9198.83 646
9199.73 624
9200.64 631
9201.54 589
9202.45 601
9203.35 631
9204.26 615
9205.17 614
9206.07 561
9206.98 575
9207.88 539
9208.79 578
9209.69 560
9210.60 585
9211.51 614
9212.41 587
9213.32 575
9214.22 580
9215.13 569
9216.04 605
9216.94 585
9217.85 579
9218.76 552
9219.66 540
9220.57 591
9221.48 553
9222.38 508
9223.29 513
9224.20 532
9225.10 591
9226.01 561
9226.92 609
9227.82 520
9228.73 574
9229.64 464
9230.54 560
9231.45 593
9232.36 532
9233.26 570
9234.17 579
9235.08 531
9235.99 562
9236.89 549
9237.80 534
9238.71 540
9239.61 605
9240.52 655
9241.43 555
9242.34 554
9243.24 549
9244.15 484
9245.06 507
9245.97 555
9246.88 567
9247.78 593
9248.69 551
9249.60 570
9250.51 555
9251.41 530
9252.32 597
9253.23 600
9254.14 566
9255.05 563
9255.96 556
9256.86 570
9257.77 531
9258.68 550
9259.59 536
9260.50 563
9261.41 548
9262.31 565
9263.22 580
9264.13 540
9265.04 554
9265.95 548
9266.86 546
9267.77 534
9268.67 514
9269.58 570
9270.49 586
9271.40 563
9272.31 512
9273.22 517
9274.13 563
9275.04 521
9275.95 548
9276.86 535
9277.76 592
9278.67 631
9279.58 584
9280.49 537
9281.40 520
9282.31 494
9283.22 533
9284.13 527
9285.04 514
9285.95 586
9286.86 533
9287.77 505
9288.68 583
9289.59 623
9290.50 564
9291.41 507
9292.32 566
9293.23 580
9294.14 612
9295.05 564
9295.96 567
9296.87 575
9297.78 577
9298.69 644
9299.60 632
9300.51 571
9301.42 576
9302.33 654
9303.24 594
9304.15 592
9305.06 590
9305.97 578
9306.88 690
9307.80 701
9308.71 632
9309.62 682
9310.53 691
9311.44 700
9312.35 728
9313.26 684
9314.17 672
9315.08 656
9315.99 580
9316.91 637
9317.82 576
9318.73 611
9319.64 604
9320.55 594
9321.46 591
9322.37 574
9323.28 572
9324.20 586
9325.11 585
9326.02 575
9326.93 523
9327.84 577
9328.75 639
9329.67 655
9330.58 636
9331.49 599
9332.40 551
9333.31 586
9334.23 642
9335.14 603
9336.05 549
9336.96 543
9337.87 568
9338.79 637
9339.70 579
9340.61 553
9341.52 584
9342.44 593
9343.35 591
9344.26 547
9345.17 567
9346.09 553
9347.00 556
9347.91 573
9348.82 574
9349.74 558
9350.65 563
9351.56 578
9352.48 597
9353.39 559
9354.30 551
9355.21 546
9356.13 571
9357.04 589
9357.95 581
9358.87 533
9359.78 601
9360.69 557
9361.61 528
9362.52 536
9363.43 579
9364.35 561
9365.26 566
9366.18 542
9367.09 508
9368.00 572
9368.92 546
9369.83 551
9370.74 504
9371.66 524
9372.57 492
9373.49 570
9374.40 611
9375.31 581
9376.23 578
9377.14 556
9378.06 528
9378.97 509
9379.88 539
9380.80 569
9381.71 548
9382.63 502
9383.54 589
9384.46 571
9385.37 538
9386.29 550
9387.20 509
9388.11 538
9389.03 619
9389.94 582
9390.86 566
9391.77 586
9392.69 648
9393.60 636
9394.52 578
9395.43 588
9396.35 669
9397.26 671
9398.18 639
9399.09 586
9400.01 573
9400.92 621
9401.84 553
9402.76 579
9403.67 543
9404.59 580
9405.50 539
9406.42 560
9407.33 564
9408.25 602
9409.16 550
9410.08 571
9411.00 616
9411.91 589
9412.83 601
9413.74 610
9414.66 590
9415.58 617
9416.49 579
9417.41 609
9418.32 604
9419.24 576
9420.16 611
9421.07 553
9421.99 540
9422.91 628
9423.82 632
9424.74 592
9425.65 605
9426.57 619
9427.49 603
9428.40 605
9429.32 647
9430.24 646
9431.15 569
9432.07 610
9432.99 569
9433.90 658
9434.82 602
9435.74 650
9436.66 633
9437.57 684
9438.49 633
9439.41 628
9440.32 699
9441.24 576
9442.16 591
9443.08 637
9443.99 639
9444.91 604
9445.83 638
9446.75 643
9447.66 661
9448.58 680
9449.50 738
9450.42 720
9451.33 725
9452.25 869
9453.17 949
9454.09 923
9455.01 915
9455.92 845
9456.84 810
9457.76 767
9458.68 726
9459.60 738
9460.51 687
9461.43 676
9462.35 661
9463.27 710
9464.19 669
9465.11 666
9466.02 707
9466.94 705
9467.86 683
9468.78 682
9469.70 662
9470.62 628
9471.54 615
9472.46 655
9473.37 614
9474.29 608
9475.21 634
9476.13 625
9477.05 703
9477.97 716
9478.89 736
9479.81 654
9480.73 717
9481.65 742
9482.56 797
9483.48 745
9484.40 735
9485.32 663
9486.24 669
9487.16 743
9488.08 751
9489.00 684
9489.92 724
9490.84 692
9491.76 652
9492.68 613
9493.60 665
9494.52 677
9495.44 716
9496.36 629
9497.28 649
9498.20 621
9499.12 664
9500.04 654
9500.96 642
9501.88 673
9502.80 663
9503.72 645
9504.64 628
9505.56 705
9506.48 623
9507.40 671
9508.32 688
9509.24 667
9510.16 635
9511.08 667
9512.00 685
9512.93 690
9513.85 681
9514.77 685
9515.69 751
9516.61 765
9517.53 724
9518.45 775
9519.37 877
9520.29 772
9521.21 769
9522.14 720
9523.06 712
9523.98 709
9524.90 647
9525.82 743
9526.74 776
9527.66 797
9528.59 744
9529.51 741
9530.43 773
9531.35 853
9532.27 998
9533.19 1056
9534.11 1091
9535.04 1007
9535.96 1055
9536.88 972
9537.80 900
9538.72 873
9539.65 813
9540.57 833
9541.49 814
9542.41 764
9543.34 775
9544.26 728
9545.18 747
9546.10 838
9547.02 775
9547.95 799
9548.87 799
9549.79 824
9550.71 706
9551.64 734
9552.56 747
9553.48 766
9554.41 785
9555.33 803
9556.25 757
9557.17 736
9558.10 872
9559.02 880
9559.94 829
9560.87 868
9561.79 831
9562.71 884
9563.64 901
9564.56 841
9565.48 794
9566.41 843
9567.33 877
9568.25 864
9569.18 751
9570.10 807
9571.02 823
9571.95 814
9572.87 845
9573.79 812
9574.72 817
9575.64 830
9576.56 810
9577.49 834
9578.41 755
9579.34 807
9580.26 907
9581.18 875
9582.11 797
9583.03 840
9583.96 856
9584.88 889
9585.81 889
9586.73 838
9587.65 879
9588.58 850
9589.50 853
9590.43 925
9591.35 846
9592.28 855
9593.20 873
9594.13 958
9595.05 909
9595.98 919
9596.90 897
9597.83 903
9598.75 938
9599.68 882
9600.60 899
9601.53 978
9602.45 958
9603.38 940
9604.30 927
9605.23 942
9606.15 974
9607.08 988
9608.00 992
9608.93 1022
9609.85 1017
9610.78 1012
9611.70 1065
9612.63 1006
9613.55 1040
9614.48 997
9615.41 1004
9616.33 1115
9617.26 1034
9618.18 1070
9619.11 1155
9620.04 1048
9620.96 1077
9621.89 1084
9622.81 999
9623.74 1096
9624.67 1108
9625.59 1104
9626.52 1111
9627.44 1223
9628.37 1203
9629.30 1176
9630.22 1095
9631.15 1190
9632.08 1279
9633.00 1281
9633.93 1222
9634.86 1220
9635.78 1203
9636.71 1160
9637.64 1289
9638.56 1264
9639.49 1263
9640.42 1286
9641.34 1357
9642.27 1349
9643.20 1267
9644.13 1277
9645.05 1297
9645.98 1423
9646.91 1500
9647.83 1564
9648.76 1592
9649.69 1599
9650.62 1637
9651.54 1548
9652.47 1537
9653.40 1522
9654.33 1546
9655.25 1684
9656.18 1644
9657.11 1708
9658.04 1637
9658.96 1686
9659.89 1669
9660.82 1623
9661.75 1627
9662.68 1617
9663.60 1613
9664.53 1689
9665.46 1752
9666.39 1809
9667.32 1816
9668.25 1866
9669.17 1823
9670.10 1876
9671.03 1908
9671.96 2019
9672.89 1957
9673.82 1887
9674.74 1897
9675.67 1970
9676.60 1995
9677.53 2084
9678.46 2127
9679.39 2077
9680.32 2099
9681.25 2104
9682.17 2093
9683.10 2198
9684.03 2272
9684.96 2225
9685.89 2249
9686.82 2324
9687.75 2283
9688.68 2339
9689.61 2391
9690.54 2348
9691.47 2296
9692.40 2310
9693.33 2384
9694.25 2370
9695.18 2531
9696.11 2677
9697.04 2919
9697.97 3131
9698.90 3306
9699.83 3607
9700.76 3738
9701.69 3702
9702.62 3767
9703.55 3469
9704.48 3237
9705.41 2941
9706.34 2796
9707.27 2632
9708.20 2555
9709.13 2461
9710.06 2512
9710.99 2428
9711.92 2553
9712.85 2632
9713.78 2767
9714.71 2912
9715.65 2930
9716.58 3017
9717.51 2943
9718.44 2781
9719.37 2633
9720.30 2532
9721.23 2514
9722.16 2353
9723.09 2160
9724.02 2133
9724.95 2106
9725.88 2020
9726.82 1953
9727.75 1972
9728.68 2032
9729.61 2090
9730.54 2073
9731.47 2072
9732.40 2084
9733.33 2065
9734.27 2112
9735.20 2043
9736.13 2026
9737.06 2014
9737.99 2069
9738.92 1963
9739.86 1739
9740.79 1781
9741.72 1679
9742.65 1590
9743.58 1720
9744.51 1613
9745.45 1550
9746.38 1560
9747.31 1567
9748.24 1538
9749.17 1506
9750.11 1513
9751.04 1533
9751.97 1519
9752.90 1425
9753.84 1445
9754.77 1437
9755.70 1377
9756.63 1502
9757.57 1408
9758.50 1430
9759.43 1332
9760.36 1450
9761.30 1476
9762.23 1463
9763.16 1525
9764.09 1419
9765.03 1404
9765.96 1383
9766.89 1383
9767.83 1411
9768.76 1420
9769.69 1516
9770.63 1454
9771.56 1447
9772.49 1541
9773.43 1430
9774.36 1477
9775.29 1511
9776.23 1553
9777.16 1491
9778.09 1524
9779.03 1681
9779.96 1697
9780.89 1734
9781.83 1671
9782.76 1651
9783.70 1655
9784.63 1628
9785.56 1605
9786.50 1641
9787.43 1659
9788.37 1518
9789.30 1477
9790.23 1447
9791.17 1474
9792.10 1374
9793.04 1391
9793.97 1354
9794.90 1317
9795.84 1363
9796.77 1391
9797.71 1442
9798.64 1497
9799.58 1505
9800.51 1506
9801.45 1468
9802.38 1417
9803.32 1369
9804.25 1315
9805.19 1177
9806.12 1295
9807.05 1261
9807.99 1186
9808.92 1097
9809.86 1155
9810.80 1122
9811.73 1139
9812.67 1183
9813.60 1104
9814.54 1070
9815.47 1067
9816.41 1079
9817.34 1065
9818.28 1061
9819.21 1117
9820.15 1066
9821.08 1081
9822.02 1070
9822.96 1011
9823.89 995
9824.83 987
9825.76 989
9826.70 978
9827.63 1012
9828.57 1060
9829.51 1078
9830.44 1028
9831.38 991
9832.31 1047
9833.25 945
9834.19 891
9835.12 963
9836.06 981
9837.00 964
9837.93 973
9838.87 963
9839.81 1035
9840.74 956
9841.68 1016
9842.61 989
9843.55 1015
9844.49 931
9845.43 962
9846.36 930
9847.30 937
9848.24 910
9849.17 989
9850.11 994
9851.05 1029
9851.98 918
9852.92 937
9853.86 979
9854.79 926
9855.73 933
9856.67 984
9857.61 1017
9858.54 1095
9859.48 1002
9860.42 993
9861.36 1004
9862.29 974
9863.23 1064
9864.17 973
9865.11 891
9866.04 953
9866.98 985
9867.92 919
9868.86 936
9869.80 975
9870.73 901
9871.67 909
9872.61 916
9873.55 881
9874.49 961
9875.42 901
9876.36 851
9877.30 923
9878.24 932
9879.18 885
9880.12 885
9881.05 949
9881.99 929
9882.93 913
9883.87 873
9884.81 955
9885.75 874
9886.69 879
9887.63 829
9888.56 811
9889.50 805
9890.44 891
9891.38 811
9892.32 812
9893.26 820
9894.20 754
9895.14 895
9896.08 884
9897.02 844
9897.95 899
9898.89 830
9899.83 902
9900.77 846
9901.71 835
9902.65 824
9903.59 812
9904.53 789
9905.47 839
9906.41 844
9907.35 851
9908.29 877
9909.23 893
9910.17 855
9911.11 923
9912.05 938
9912.99 863
9913.93 851
9914.87 876
9915.81 822
9916.75 850
9917.69 826
9918.63 818
9919.57 839
9920.51 800
9921.45 838
9922.39 915
9923.33 945
9924.27 1055
9925.21 1146
9926.15 1279
9927.09 1335
9928.03 1443
9928.97 1464
9929.92 1474
9930.86 1388
9931.80 1392
9932.74 1344
9933.68 1133
9934.62 1086
9935.56 989
9936.50 906
9937.44 899
9938.38 871
9939.33 857
9940.27 839
9941.21 831
9942.15 863
9943.09 829
9944.03 829
9944.97 844
9945.92 784
9946.86 781
9947.80 846
9948.74 819
9949.68 820
9950.62 820
9951.57 769
9952.51 861
9953.45 835
9954.39 825
9955.33 817
9956.28 812
9957.22 803
9958.16 809
9959.10 824
9960.04 829
9960.99 818
9961.93 764
9962.87 785
9963.81 805
9964.76 781
9965.70 751
9966.64 819
9967.58 857
9968.53 859
9969.47 887
9970.41 848
9971.35 906
9972.30 868
9973.24 847
9974.18 837
9975.13 989
9976.07 988
9977.01 989
9977.95 1018
9978.90 974
9979.84 909
9980.78 901
9981.73 861
9982.67 841
9983.61 826
9984.56 886
9985.50 831
9986.44 788
9987.39 840
9988.33 850
9989.27 843
9990.22 874
9991.16 878
9992.11 810
9993.05 818
9993.99 793
9994.94 747
9995.88 821
9996.82 767
9997.77 741
9998.71 780
9999.66 678
10000.60 684
10001.55 751
10002.49 759
10003.43 699
10004.38 724
10005.32 729
10006.27 710
10007.21 784
10008.16 773
10009.10 679
10010.04 729
10010.99 710
10011.93 742
10012.88 726
10013.82 692
10014.77 702
10015.71 708
10016.66 662
10017.60 728
10018.55 737
10019.49 744
10020.44 732
10021.38 774
10022.33 706
10023.27 715
10024.22 690
10025.16 702
10026.11 677
10027.05 653
10028.00 710
10028.95 665
10029.89 747
10030.84 746
10031.78 647
10032.73 675
10033.67 695
10034.62 681
10035.57 651
10036.51 639
10037.46 629
10038.40 624
10039.35 620
10040.30 664
10041.24 689
10042.19 679
10043.13 638
10044.08 656
10045.03 671
10045.97 620
10046.92 660
10047.86 676
10048.81 641
10049.76 663
10050.70 643
10051.65 665
10052.60 614
10053.54 609
10054.49 700
10055.44 632
10056.38 663
10057.33 776
10058.28 732
10059.22 799
10060.17 752
10061.12 688
10062.07 752
10063.01 762
10063.96 741
10064.91 686
10065.85 633
10066.80 684
10067.75 633
10068.70 644
10069.64 671
10070.59 639
10071.54 733
10072.49 630
10073.43 644
10074.38 613
10075.33 630
10076.28 588
10077.22 616
10078.17 611
10079.12 636
10080.07 621
10081.02 640
10081.96 602
10082.91 658
10083.86 611
10084.81 586
10085.76 586
10086.70 611
10087.65 628
10088.60 686
10089.55 606
10090.50 599
10091.45 599
10092.39 595
10093.34 585
10094.29 596
10095.24 652
10096.19 650
10097.14 622
10098.09 651
10099.03 617
10099.98 633
10100.93 617
10101.88 574
10102.83 560
10103.78 622
10104.73 620
10105.68 602
10106.63 629
10107.58 650
10108.53 616
10109.47 615
10110.42 603
10111.37 624
10112.32 614
10113.27 616
10114.22 566
10115.17 620
10116.12 586
10117.07 586
10118.02 620
10118.97 621
10119.92 628
10120.87 578
10121.82 643
10122.77 644
10123.72 578
10124.67 592
10125.62 616
10126.57 604
10127.52 607
10128.47 668
10129.42 604
10130.37 619
10131.32 591
10132.27 620
10133.22 599
10134.17 599
10135.12 590
10136.07 601
10137.02 557
10137.97 651
10138.92 635
10139.87 620
10140.83 614
10141.78 592
10142.73 641
10143.68 611
10144.63 637
10145.58 663
10146.53 578
10147.48 600
10148.43 617
10149.38 657
10150.34 645
10151.29 642
10152.24 627
10153.19 671
10154.14 675
10155.09 683
10156.04 695
10156.99 664
10157.95 668
10158.90 685
10159.85 716
10160.80 693
10161.75 596
10162.70 609
10163.66 657
10164.61 658
10165.56 695
10166.51 692
10167.46 699
10168.42 676
10169.37 682
10170.32 683
10171.27 630
10172.23 675
10173.18 671
10174.13 689
10175.08 727
10176.03 748
10176.99 694
10177.94 696
10178.89 667
10179.84 727
10180.80 745
10181.75 748
10182.70 749
10183.66 725
10184.61 761
10185.56 801
10186.51 743
10187.47 761
10188.42 833
10189.37 759
10190.33 853
10191.28 838
10192.23 825
10193.19 739
10194.14 739
10195.09 745
10196.05 777
10197.00 799
10197.95 816
10198.91 855
10199.86 888
10200.81 858
10201.77 903
10202.72 922
10203.67 955
10204.63 942
10205.58 874
10206.53 985
10207.49 1061
10208.44 1023
10209.40 1007
10210.35 1096
10211.30 1025
10212.26 949
10213.21 925
10214.17 880
10215.12 756
10216.08 753
10217.03 717
10217.98 735
10218.94 767
10219.89 784
10220.85 762
10221.80 787
10222.76 750
10223.71 785
10224.67 727
10225.62 789
10226.58 716
10227.53 729
10228.49 723
10229.44 696
10230.40 697
10231.35 655
10232.31 720
10233.26 688
10234.22 743
10235.17 690
10236.13 703
10237.08 746
10238.04 774
10238.99 690
10239.95 778
10240.90 737
10241.86 657
10242.81 714
10243.77 674
10244.72 604
10245.68 631
10246.64 654
10247.59 670
10248.55 628
10249.50 600
10250.46 569
10251.42 613
10252.37 660
10253.33 569
10254.28 604
10255.24 614
10256.20 556
10257.15 580
10258.11 616
10259.06 587
10260.02 582
10260.98 582
10261.93 628
10262.89 589
10263.85 544
10264.80 593
10265.76 594
10266.72 584
10267.67 488
10268.63 528
10269.59 532
10270.54 585
10271.50 547
10272.46 542
10273.41 589
10274.37 564
10275.33 544
10276.29 509
10277.24 544
10278.20 530
10279.16 557
10280.11 593
10281.07 544
10282.03 558
10282.99 601
10283.94 541
10284.90 540
10285.86 584
10286.82 576
10287.77 550
10288.73 531
10289.69 538
10290.65 562
10291.61 597
10292.56 543
10293.52 552
10294.48 495
10295.44 538
10296.39 612
10297.35 604
10298.31 545
10299.27 598
10300.23 585
10301.19 577
10302.14 503
10303.10 549
10304.06 534
10305.02 495
10305.98 519
10306.94 546
10307.89 504
10308.85 494
10309.81 518
10310.77 547
10311.73 539
10312.69 549
10313.65 580
10314.61 591
10315.57 618
10316.52 597
10317.48 535
10318.44 549
10319.40 512
10320.36 522
10321.32 510
10322.28 527
10323.24 600
10324.20 608
10325.16 515
10326.12 501
10327.08 542
10328.04 582
10328.99 555
10329.95 590
10330.91 570
10331.87 556
10332.83 601
10333.79 601
10334.75 619
10335.71 577
10336.67 575
10337.63 593
10338.59 590
10339.55 501
10340.51 541
10341.47 563
10342.43 521
10343.39 517
10344.35 585
10345.31 498
10346.27 570
10347.23 569
10348.20 493
10349.16 529
10350.12 511
10351.08 513
10352.04 499
10353.00 499
10353.96 503
10354.92 541
10355.88 511
10356.84 551
10357.80 503
10358.76 501
10359.72 546
10360.69 541
10361.65 536
10362.61 604
10363.57 583
10364.53 601
10365.49 528
10366.45 573
10367.41 511
10368.38 528
10369.34 537
10370.30 537
10371.26 523
10372.22 506
10373.18 538
10374.14 528
10375.11 488
10376.07 505
10377.03 505
10377.99 498
10378.95 475
10379.92 510
10380.88 530
10381.84 545
10382.80 558
10383.76 535
10384.73 489
10385.69 475
10386.65 476
10387.61 493
10388.57 485
10389.54 512
10390.50 502
10391.46 469
10392.42 459
10393.39 449
10394.35 498
10395.31 457
10396.27 477
10397.24 451
10398.20 447
10399.16 469
10400.13 512
10401.09 440
10402.05 480
10403.02 456
10403.98 436
10404.94 485
10405.90 477
10406.87 469
10407.83 458
10408.79 446
10409.76 490
10410.72 466
10411.68 532
10412.65 449
10413.61 494
10414.57 517
10415.54 509
10416.50 485
10417.47 484
10418.43 445
10419.39 480
10420.36 519
10421.32 543
10422.28 504
10423.25 520
10424.21 533
10425.18 492
10426.14 503
10427.10 481
10428.07 482
10429.03 433
10430.00 422
10430.96 484
10431.93 425
10432.89 416
10433.85 458
10434.82 454
10435.78 490
10436.75 458
10437.71 477
10438.68 432
10439.64 431
10440.61 455
10441.57 503
10442.54 459
10443.50 447
10444.47 458
10445.43 445
10446.40 462
10447.36 429
10448.33 458
10449.29 419
10450.26 445
10451.22 418
10452.19 408
10453.15 488
10454.12 455
10455.08 407
10456.05 470
10457.01 420
10457.98 416
10458.95 456
10459.91 444
10460.88 418
10461.84 385
10462.81 416
10463.77 430
10464.74 413
10465.71 422
10466.67 398
10467.64 412
10468.60 434
10469.57 451
10470.54 453
10471.50 458
10472.47 463
10473.44 451
10474.40 427
10475.37 417
10476.33 443
10477.30 462
10478.27 473
10479.23 402
10480.20 435
10481.17 445
10482.13 426
10483.10 437
10484.07 417
10485.03 430
10486.00 464
10486.97 435
10487.93 413
10488.90 420
10489.87 461
10490.84 412
10491.80 413
10492.77 440
10493.74 444
10494.70 403
10495.67 396
10496.64 410
10497.61 405
10498.57 380
10499.54 460
10500.51 429
10501.48 484
10502.44 391
10503.41 406
10504.38 442
10505.35 399
10506.31 443
10507.28 425
10508.25 417
10509.22 400
10510.19 466
10511.15 381
10512.12 431
10513.09 427
10514.06 436
10515.03 420
10516.00 415
10516.96 415
10517.93 452
10518.90 422
10519.87 445
10520.84 464
10521.81 424
10522.77 409
10523.74 352
10524.71 413
10525.68 439
10526.65 367
10527.62 428
10528.59 438
10529.56 444
10530.52 462
10531.49 420
10532.46 418
10533.43 410
10534.40 413
10535.37 386
10536.34 434
10537.31 486
10538.28 484
10539.25 415
10540.22 436
10541.18 415
10542.15 403
10543.12 436
10544.09 383
10545.06 422
10546.03 409
10547.00 416
10547.97 459
10548.94 432
10549.91 449
10550.88 462
10551.85 439
10552.82 441
10553.79 440
10554.76 453
10555.73 443
10556.70 434
10557.67 437
10558.64 391
10559.61 419
10560.58 421
10561.55 425
10562.52 475
10563.49 456
10564.46 462
10565.43 453
10566.40 476
10567.38 426
10568.35 452
10569.32 484
10570.29 428
10571.26 406
10572.23 431
10573.20 412
10574.17 379
10575.14 414
10576.11 410
10577.08 447
10578.06 417
10579.03 394
10580.00 435
10580.97 445
10581.94 348
10582.91 382
10583.88 402
10584.85 392
10585.83 411
10586.80 475
10587.77 471
10588.74 426
10589.71 453
10590.68 436
10591.66 403
10592.63 431
10593.60 480
10594.57 421
10595.54 364
10596.51 428
10597.49 436
10598.46 475
10599.43 457
10600.40 426
10601.37 402
10602.35 421
10603.32 412
10604.29 428
10605.26 476
10606.24 447
10607.21 469
10608.18 488
10609.15 468
10610.13 460
10611.10 411
10612.07 461
10613.04 509
10614.02 464
10614.99 507
10615.96 468
10616.94 504
10617.91 476
10618.88 479
10619.85 505
10620.83 533
10621.80 521
10622.77 506
10623.75 484
10624.72 501
10625.69 523
10626.67 438
10627.64 461
10628.61 483
10629.59 458
10630.56 481
10631.53 480
10632.51 484
10633.48 490
10634.46 541
10635.43 521
10636.40 589
10637.38 589
10638.35 626
10639.32 729
10640.30 700
10641.27 665
10642.25 652
10643.22 694
10644.19 616
10645.17 619
10646.14 589
10647.12 556
10648.09 492
10649.07 515
10650.04 543
10651.01 436
10651.99 475
10652.96 468
10653.94 467
10654.91 403
10655.89 454
10656.86 503
10657.84 481
10658.81 432
10659.79 443
10660.76 415
10661.74 420
10662.71 487
10663.69 480
10664.66 427
10665.64 437
10666.61 466
10667.59 438
10668.56 435
10669.54 461
10670.51 474
10671.49 542
10672.46 449
10673.44 413
10674.42 432
10675.39 424
10676.37 457
10677.34 512
10678.32 508
10679.29 490
10680.27 509
10681.25 479
10682.22 503
10683.20 464
10684.17 520
10685.15 489
10686.12 443
10687.10 466
10688.08 429
10689.05 436
10690.03 484
10691.01 446
10691.98 446
10692.96 440
10693.94 472
10694.91 451
10695.89 430
10696.86 412
10697.84 421
10698.82 407
10699.79 412
10700.77 417
10701.75 402
10702.72 450
10703.70 405
10704.68 389
10705.66 460
10706.63 389
10707.61 463
10708.59 402
10709.56 410
10710.54 426
10711.52 410
10712.50 418
10713.47 397
10714.45 427
10715.43 466
10716.41 457
10717.38 436
10718.36 444
10719.34 412
10720.32 437
10721.29 398
10722.27 425
10723.25 462
10724.23 493
10725.20 492
10726.18 414
10727.16 448
10728.14 458
10729.12 462
10730.09 525
10731.07 462
10732.05 469
10733.03 435
10734.01 487
10734.99 439
10735.96 419
10736.94 426
10737.92 435
10738.90 471
10739.88 420
10740.86 448
10741.83 436
10742.81 439
10743.79 466
10744.77 462
10745.75 484
10746.73 481
10747.71 405
10748.69 462
10749.67 429
10750.64 481
10751.62 473
10752.60 432
10753.58 468
10754.56 442
10755.54 476
10756.52 423
10757.50 424
10758.48 414
10759.46 443
10760.44 447
10761.42 460
10762.40 464
10763.38 443
10764.35 420
10765.33 430
10766.31 439
10767.29 422
10768.27 459
10769.25 454
10770.23 476
10771.21 411
10772.19 427
10773.17 477
10774.15 458
10775.13 464
10776.11 471
10777.09 504
10778.07 458
10779.05 434
10780.04 494
10781.02 456
10782.00 447
10782.98 481
10783.96 474
10784.94 469
10785.92 482
10786.90 467
10787.88 492
10788.86 462
10789.84 422
10790.82 417
10791.80 484
10792.78 505
10793.77 438
10794.75 455
10795.73 486
10796.71 487
10797.69 525
10798.67 467
10799.65 452
10800.63 445
10801.61 489
10802.60 481
10803.58 503
10804.56 492
10805.54 499
10806.52 471
10807.50 486
10808.49 426
10809.47 445
10810.45 503
10811.43 528
10812.41 497
10813.39 457
10814.38 537
10815.36 530
10816.34 496
10817.32 494
10818.30 543
10819.29 505
10820.27 486
10821.25 495
10822.23 487
10823.22 539
10824.20 533
10825.18 530
10826.16 568
10827.15 519
10828.13 543
10829.11 521
10830.09 504
10831.08 564
10832.06 527
10833.04 502
10834.02 583
10835.01 510
10835.99 500
10836.97 536
10837.96 571
10838.94 547
10839.92 540
10840.90 552
10841.89 520
10842.87 534
10843.85 526
10844.84 490
10845.82 513
10846.80 510
10847.79 568
10848.77 561
10849.76 582
10850.74 560
10851.72 548
10852.71 568
10853.69 522
10854.67 500
10855.66 535
10856.64 613
10857.62 562
10858.61 529
10859.59 524
10860.58 577
10861.56 587
10862.55 535
10863.53 567
10864.51 603
10865.50 610
10866.48 601
10867.47 626
10868.45 591
10869.44 620
10870.42 620
10871.40 632
10872.39 616
10873.37 599
10874.36 626
10875.34 626
10876.33 623
10877.31 607
10878.30 602
10879.28 694
10880.27 660
10881.25 643
10882.24 653
10883.22 704
10884.21 678
10885.19 651
10886.18 664
10887.16 651
10888.15 715
10889.13 713
10890.12 760
10891.10 690
10892.09 668
10893.07 715
10894.06 671
10895.05 703
10896.03 653
10897.02 727
10898.00 753
10898.99 698
10899.97 729
10900.96 754
10901.95 777
10902.93 713
10903.92 761
10904.90 821
10905.89 755
10906.88 783
10907.86 820
10908.85 794
10909.84 773
10910.82 801
10911.81 855
10912.79 825
10913.78 815
10914.77 849
10915.75 859
10916.74 882
10917.73 912
10918.71 922
10919.70 852
10920.69 888
10921.67 865
10922.66 897
10923.65 849
10924.63 855
10925.62 878
10926.61 927
10927.60 980
10928.58 894
10929.57 909
10930.56 968
10931.54 1021
10932.53 960
10933.52 948
10934.51 955
10935.49 1017
10936.48 984
10937.47 981
10938.46 936
10939.44 1026
10940.43 1113
10941.42 1136
10942.41 1033
10943.39 1082
10944.38 1069
10945.37 1083
10946.36 1124
10947.35 1133
10948.33 1070
10949.32 1113
10950.31 1171
10951.30 1237
10952.29 1252
10953.28 1319
10954.26 1399
10955.25 1487
10956.24 1534
10957.23 1659
10958.22 1759
10959.21 1893
10960.19 1892
10961.18 1932
10962.17 1944
10963.16 1845
10964.15 1781
10965.14 1615
10966.13 1609
10967.11 1575
10968.10 1487
10969.09 1333
10970.08 1330
10971.07 1252
10972.06 1306
10973.05 1320
10974.04 1307
10975.03 1394
10976.02 1267
10977.01 1289
10978.00 1306
10978.98 1249
10979.97 1220
10980.96 1271
10981.95 1305
10982.94 1367
10983.93 1325
10984.92 1360
10985.91 1304
10986.90 1355
10987.89 1362
10988.88 1388
10989.87 1381
10990.86 1353
10991.85 1391
10992.84 1411
10993.83 1541
10994.82 1657
10995.81 1805
10996.80 2063
10997.79 2194
10998.78 2419
10999.77 2651
11000.76 2834
11001.75 2855
11002.74 2882
11003.73 2797
11004.72 2518
11005.72 2414
11006.71 2077
11007.70 1894
11008.69 1653
11009.68 1603
11010.67 1423
11011.66 1295
11012.65 1227
11013.64 1256
11014.63 1166
11015.62 1113
11016.61 1099
11017.61 1059
11018.60 1089
11019.59 1020
11020.58 1059
11021.57 1049
11022.56 1019
11023.55 1036
11024.55 948
11025.54 943
11026.53 946
11027.52 941
11028.51 953
11029.50 945
11030.49 842
11031.49 957
11032.48 965
11033.47 977
11034.46 960
11035.45 938
11036.45 991
11037.44 901
11038.43 885
11039.42 920
11040.41 927
11041.41 953
11042.40 906
11043.39 952
11044.38 912
11045.38 899
11046.37 850
11047.36 852
11048.35 805
11049.35 756
11050.34 762
11051.33 830
11052.32 833
11053.32 800
11054.31 771
11055.30 773
11056.30 784
11057.29 741
11058.28 732
11059.27 727
11060.27 812
11061.26 723
11062.25 736
11063.25 845
11064.24 796
11065.23 770
11066.23 735
11067.22 737
11068.21 781
11069.21 722
11070.20 771
11071.19 722
11072.19 709
11073.18 765
11074.17 796
11075.17 805
11076.16 766
11077.16 741
11078.15 792
11079.14 776
11080.14 773
11081.13 715
11082.13 738
11083.12 753
11084.11 697
11085.11 776
11086.10 752
11087.10 702
11088.09 710
11089.09 693
11090.08 696
11091.07 715
11092.07 702
11093.06 742
11094.06 743
11095.05 717
11096.05 703
11097.04 710
11098.04 775
11099.03 683
11100.03 673
11101.02 674
11102.02 703
11103.01 696
11104.01 700
11105.00 690
11106.00 688
11106.99 653
11107.99 683
11108.98 663
11109.98 629
11110.97 636
11111.97 642
11112.96 654
11113.96 634
11114.95 696
11115.95 694
11116.95 671
11117.94 641
11118.94 642
11119.93 626
11120.93 653
11121.92 637
11122.92 674
11123.92 644
11124.91 628
11125.91 675
11126.90 654
11127.90 699
11128.90 712
11129.89 683
11130.89 645
11131.89 654
11132.88 608
11133.88 647
11134.87 662
11135.87 599
11136.87 593
11137.86 525
11138.86 563
11139.86 561
11140.85 528
11141.85 544
11142.85 575
11143.84 564
11144.84 610
11145.84 571
11146.84 556
11147.83 585
11148.83 620
11149.83 586
11150.82 561
11151.82 566
11152.82 588
11153.82 548
11154.81 565
11155.81 584
11156.81 596
11157.80 616
11158.80 508
11159.80 521
11160.80 588
11161.79 579
11162.79 577
11163.79 566
11164.79 499
11165.79 518
11166.78 545
11167.78 575
11168.78 566
11169.78 583
11170.78 589
11171.77 553
11172.77 565
11173.77 583
11174.77 585
11175.77 555
11176.76 573
11177.76 568
11178.76 593
11179.76 611
11180.76 582
11181.76 564
11182.76 547
11183.75 588
11184.75 568
11185.75 575
11186.75 544
11187.75 579
11188.75 590
11189.75 592
11190.75 624
11191.74 575
11192.74 566
11193.74 565
11194.74 579
11195.74 597
11196.74 571
11197.74 548
11198.74 583
11199.74 550
11200.74 546
11201.74 562
11202.74 563
11203.74 520
11204.74 543
11205.73 538
11206.73 581
11207.73 584
11208.73 609
11209.73 552
11210.73 533
11211.73 572
11212.73 596
11213.73 544
11214.73 563
11215.73 536
11216.73 494
11217.73 510
11218.73 480
11219.73 499
11220.73 494
11221.73 466
11222.73 497
11223.74 449
11224.74 461
11225.74 494
11226.74 516
11227.74 472
11228.74 481
11229.74 468
11230.74 507
11231.74 514
11232.74 510
11233.74 503
11234.74 454
11235.74 478
11236.74 470
11237.75 445
11238.75 497
11239.75 506
11240.75 516
11241.75 477
11242.75 470
11243.75 459
11244.75 482
11245.76 471
11246.76 534
11247.76 465
11248.76 423
11249.76 477
11250.76 464
11251.76 488
11252.77 491
11253.77 493
11254.77 519
11255.77 506
11256.77 469
11257.78 459
11258.78 478
11259.78 523
11260.78 475
11261.78 471
11262.79 485
11263.79 473
11264.79 503
11265.79 510
11266.79 476
11267.80 470
11268.80 497
11269.80 520
11270.80 465
11271.81 443
11272.81 489
11273.81 436
11274.81 493
11275.82 522
11276.82 490
11277.82 481
11278.83 516
11279.83 560
11280.83 544
11281.83 488
11282.84 516
11283.84 540
11284.84 531
11285.85 504
11286.85 453
11287.85 424
11288.86 476
11289.86 567
11290.86 528
11291.87 460
11292.87 496
11293.87 470
11294.88 515
11295.88 486
11296.89 476
11297.89 451
11298.89 471
11299.90 495
11300.90 553
11301.90 500
11302.91 522
11303.91 541
11304.92 551
11305.92 543
11306.92 497
11307.93 533
11308.93 585
11309.94 621
11310.94 628
11311.95 676
11312.95 742
11313.95 728
11314.96 660
11315.96 735
11316.97 774
11317.97 667
11318.98 585
11319.98 521
11320.99 539
11321.99 544
11323.00 515
11324.00 491
11325.01 482
11326.01 416
11327.02 438
11328.02 450
11329.03 500
11330.03 413
11331.04 387
11332.04 454
11333.05 462
11334.05 455
11335.06 467
11336.06 435
11337.07 464
11338.07 430
11339.08 383
11340.09 416
11341.09 418
11342.10 435
11343.10 423
11344.11 421
11345.11 403
11346.12 410
11347.13 387
11348.13 399
11349.14 422
11350.14 469
11351.15 397
11352.16 412
11353.16 409
11354.17 404
11355.17 407
11356.18 401
11357.19 422
11358.19 397
11359.20 437
11360.21 437
11361.21 424
11362.22 435
11363.23 452
11364.23 413
11365.24 358
11366.25 444
11367.25 446
11368.26 429
11369.27 391
11370.27 401
11371.28 396
11372.29 407
11373.29 400
11374.30 414
11375.31 418
11376.32 387
11377.32 415
11378.33 434
11379.34 457
11380.35 453
11381.35 413
11382.36 441
11383.37 407
11384.38 387
11385.38 412
11386.39 397
11387.40 419
11388.41 423
11389.41 473
11390.42 462
11391.43 432
11392.44 445
11393.45 417
11394.45 403
11395.46 407
11396.47 437
11397.48 438
11398.49 414
11399.49 436
11400.50 411
11401.51 401
11402.52 447
11403.53 415
11404.54 424
11405.54 459
11406.55 429
11407.56 500
11408.57 440
11409.58 416
11410.59 443
11411.60 427
11412.61 415
11413.61 396
11414.62 414
11415.63 451
11416.64 468
11417.65 401
11418.66 432
11419.67 470
11420.68 436
11421.69 421
11422.70 384
11423.71 450
11424.71 408
11425.72 448
11426.73 404
11427.74 395
11428.75 458
11429.76 405
11430.77 478
11431.78 446
11432.79 433
11433.80 448
11434.81 474
11435.82 451
11436.83 426
11437.84 441
11438.85 441
11439.86 454
11440.87 443
11441.88 461
11442.89 400
11443.90 419
11444.91 386
11445.92 405
11446.93 433
11447.94 435
11448.95 391
11449.96 421
11450.97 441
11451.98 426
11452.99 460
11454.01 430
11455.02 415
11456.03 474
11457.04 450
11458.05 386
11459.06 383
11460.07 448
11461.08 446
11462.09 417
11463.10 412
11464.11 378
11465.13 384
11466.14 408
11467.15 450
11468.16 383
11469.17 399
11470.18 393
11471.19 417
11472.20 410
11473.22 423
11474.23 421
11475.24 401
11476.25 427
11477.26 419
11478.27 411
11479.29 396
11480.30 404
11481.31 395
11482.32 428
11483.33 412
11484.35 422
11485.36 386
11486.37 398
11487.38 377
11488.39 394
11489.41 413
11490.42 420
11491.43 418
11492.44 395
11493.46 416
11494.47 419
11495.48 394
11496.49 428
11497.51 386
11498.52 390
11499.53 430
11500.54 442
11501.56 402
11502.57 412
11503.58 413
11504.59 385
11505.61 408
11506.62 397
11507.63 389
11508.65 387
11509.66 416
11510.67 395
11511.69 406
11512.70 418
11513.71 396
11514.73 419
11515.74 421
11516.75 356
11517.77 365
11518.78 432
11519.79 441
11520.81 394
11521.82 394
11522.83 392
11523.85 365
11524.86 374
11525.88 402
11526.89 417
11527.90 405
11528.92 381
11529.93 360
11530.95 385
11531.96 427
11532.97 389
11533.99 380
11535.00 416
11536.02 416
11537.03 381
11538.05 366
11539.06 396
11540.07 368
11541.09 402
11542.10 395
11543.12 364
11544.13 386
11545.15 390
11546.16 372
11547.18 388
11548.19 438
11549.21 446
11550.22 425
11551.24 392
11552.25 381
11553.27 404
11554.28 386
11555.30 414
11556.31 384
11557.33 421
11558.34 435
11559.36 419
11560.37 389
11561.39 395
11562.40 393
11563.42 400
11564.43 378
11565.45 409
11566.47 453
11567.48 432
11568.50 416
11569.51 433
11570.53 440
11571.54 479
11572.56 444
11573.58 425
11574.59 454
11575.61 436
11576.62 440
11577.64 419
11578.66 408
11579.67 439
11580.69 453
11581.70 465
11582.72 495
11583.74 488
11584.75 436
11585.77 436
11586.79 515
11587.80 515
11588.82 557
11589.84 502
11590.85 475
11591.87 488
11592.89 500
11593.90 549
11594.92 513
11595.94 491
11596.95 534
11597.97 555
11598.99 614
11600.01 654
11601.02 683
11602.04 711
11603.06 752
11604.07 765
11605.09 812
11606.11 814
11607.13 829
11608.14 812
11609.16 797
11610.18 697
11611.20 582
11612.21 576
11613.23 591
11614.25 515
11615.27 492
11616.29 528
11617.30 472
11618.32 436
11619.34 445
11620.36 477
11621.38 465
11622.39 416
11623.41 393
11624.43 420
11625.45 413
11626.47 463
11627.48 477
11628.50 442
11629.52 411
11630.54 398
11631.56 426
11632.58 421
11633.59 435
11634.61 476
11635.63 461
11636.65 422
11637.67 447
11638.69 397
11639.71 415
11640.73 417
11641.75 417
11642.76 434
11643.78 440
11644.80 398
11645.82 427
11646.84 405
11647.86 409
11648.88 419
11649.90 435
11650.92 374
11651.94 387
11652.96 382
11653.98 373
11655.00 393
11656.01 399
11657.03 358
11658.05 431
11659.07 398
11660.09 379
11661.11 410
11662.13 402
11663.15 395
11664.17 400
11665.19 418
11666.21 452
11667.23 422
11668.25 454
11669.27 450
11670.29 390
11671.31 382
11672.33 421
11673.35 415
11674.37 368
11675.39 333
11676.42 402
11677.44 429
11678.46 434
11679.48 413
11680.50 428
11681.52 423
11682.54 422
11683.56 491
11684.58 437
11685.60 431
11686.62 410
11687.64 419
11688.66 435
11689.69 436
11690.71 417
11691.73 402
11692.75 413
11693.77 430
11694.79 459
11695.81 396
11696.83 380
11697.85 378
11698.88 373
11699.90 443
11700.92 436
11701.94 436
11702.96 447
11703.98 401
11705.01 367
11706.03 392
11707.05 411
11708.07 406
11709.09 421
11710.12 383
11711.14 410
11712.16 374
11713.18 400
11714.20 423
11715.23 353
11716.25 395
11717.27 398
11718.29 428
11719.31 420
11720.34 438
11721.36 417
11722.38 404
11723.40 411
11724.43 439
11725.45 409
11726.47 397
11727.49 373
11728.52 397
11729.54 387
11730.56 368
11731.59 377
11732.61 418
11733.63 408
11734.65 428
11735.68 435
11736.70 377
11737.72 426
11738.75 452
11739.77 404
11740.79 382
11741.82 376
11742.84 358
11743.86 427
11744.89 431
11745.91 397
11746.93 418
11747.96 395
11748.98 373
11750.01 407
11751.03 389
11752.05 375
11753.08 413
11754.10 387
11755.12 382
11756.15 423
11757.17 425
11758.20 418
11759.22 411
11760.24 422
11761.27 415
11762.29 354
11763.32 414
11764.34 397
11765.37 426
11766.39 419
11767.41 422
11768.44 436
11769.46 460
11770.49 415
11771.51 440
11772.54 450
11773.56 471
11774.59 457
11775.61 421
11776.64 395
11777.66 422
11778.69 443
11779.71 419
11780.74 431
11781.76 503
11782.79 495
11783.81 474
11784.84 466
11785.86 425
11786.89 469
11787.91 413
11788.94 433
11789.96 443
11790.99 482
11792.01 463
11793.04 410
11794.07 418
11795.09 469
11796.12 445
11797.14 475
11798.17 483
11799.19 477
11800.22 482
11801.25 422
11802.27 479
11803.30 520
11804.32 455
11805.35 441
11806.38 477
11807.40 470
11808.43 406
11809.45 468
11810.48 482
11811.51 454
11812.53 479
11813.56 490
11814.59 470
11815.61 507
11816.64 474
11817.67 496
11818.69 494
11819.72 493
11820.75 493
11821.77 511
11822.80 509
11823.83 513
11824.85 507
11825.88 530
11826.91 478
11827.94 524
11828.96 474
11829.99 494
11831.02 477
11832.04 446
11833.07 540
11834.10 532
11835.13 540
11836.15 551
11837.18 525
11838.21 574
11839.24 557
11840.26 523
11841.29 555
11842.32 548
11843.35 532
11844.37 524
11845.40 514
11846.43 557
11847.46 571
11848.49 532
11849.51 568
11850.54 527
11851.57 506
11852.60 557
11853.63 554
11854.65 569
11855.68 587
11856.71 546
11857.74 518
11858.77 602
11859.80 598
11860.83 579
11861.85 585
11862.88 677
11863.91 619
11864.94 626
11865.97 622
11867.00 605
11868.03 598
11869.05 605
11870.08 626
11871.11 636
11872.14 678
11873.17 641
11874.20 617
11875.23 691
11876.26 713
11877.29 630
11878.32 649
11879.35 619
11880.38 644
11881.40 717
11882.43 776
11883.46 738
11884.49 679
11885.52 714
11886.55 783
11887.58 838
11888.61 797
11889.64 792
11890.67 818
11891.70 865
11892.73 893
11893.76 878
11894.79 868
11895.82 894
11896.85 878
11897.88 935
11898.91 945
11899.94 981
11900.97 1034
11902.00 1137
11903.03 1110
11904.06 1120
11905.09 1149
11906.12 1083
11907.15 1079
11908.18 1060
11909.22 1041
11910.25 1002
11911.28 984
11912.31 980
11913.34 920
11914.37 892
11915.40 900
11916.43 971
11917.46 970
11918.49 965
11919.52 952
11920.55 987
11921.59 989
11922.62 924
11923.65 971
11924.68 1018
11925.71 1012
11926.74 1059
11927.77 1133
11928.81 1162
11929.84 1297
11930.87 1426
11931.90 1552
11932.93 1600
11933.96 1664
11935.00 1629
11936.03 1618
11937.06 1567
11938.09 1385
11939.12 1274
11940.15 1189
11941.19 1161
11942.22 1030
11943.25 974
11944.28 887
11945.31 836
11946.35 804
11947.38 825
11948.41 859
11949.44 818
11950.48 781
11951.51 758
11952.54 702
11953.57 733
11954.61 703
11955.64 701
11956.67 743
11957.70 754
11958.74 714
11959.77 687
11960.80 665
11961.84 682
11962.87 702
11963.90 711
11964.93 752
11965.97 687
11967.00 664
11968.03 674
11969.07 651
11970.10 722
11971.13 752
11972.17 722
11973.20 723
11974.23 654
11975.27 662
11976.30 677
11977.33 714
11978.37 690
11979.40 654
11980.44 638
11981.47 675
11982.50 727
11983.54 688
11984.57 671
11985.60 708
11986.64 684
11987.67 651
11988.71 683
11989.74 683
11990.77 639
11991.81 674
11992.84 714
11993.88 683
11994.91 641
11995.95 657
11996.98 747
11998.02 686
11999.05 700
12000.08 712
12001.12 713
12002.15 766
12003.19 717
12004.22 727
12005.26 740
12006.29 711
12007.33 694
12008.36 662
12009.40 724
12010.43 740
12011.47 735
12012.50 769
12013.54 832
12014.57 779
12015.61 804
12016.64 836
12017.68 812
12018.71 795
12019.75 853
12020.78 856
12021.82 814
12022.86 860
12023.89 810
12024.93 794
12025.96 824
12027.00 793
12028.03 762
12029.07 757
12030.11 755
12031.14 737
12032.18 767
12033.21 745
12034.25 763
12035.29 750
12036.32 731
12037.36 756
12038.39 773
12039.43 785
12040.47 712
12041.50 739
12042.54 756
12043.58 680
12044.61 712
12045.65 715
12046.69 746
12047.72 705
12048.76 753
12049.80 732
12050.83 748
12051.87 768
12052.91 731
12053.94 781
12054.98 781
12056.02 683
12057.05 756
12058.09 795
12059.13 800
12060.16 833
12061.20 808
12062.24 752
12063.28 746
12064.31 763
12065.35 809
12066.39 786
12067.43 728
12068.46 761
12069.50 735
12070.54 776
12071.58 757
12072.61 777
12073.65 810
12074.69 797
12075.73 783
12076.76 782
12077.80 733
12078.84 794
12079.88 761
12080.92 747
12081.95 731
12082.99 750
12084.03 781
12085.07 811
12086.11 827
12087.15 814
12088.18 827
12089.22 870
12090.26 858
12091.30 880
12092.34 871
12093.38 900
12094.42 922
12095.45 897
12096.49 935
12097.53 910
12098.57 971
12099.61 1077
12100.65 1110
12101.69 1146
12102.73 1211
12103.76 1119
12104.80 1248
12105.84 1274
12106.88 1221
12107.92 1134
12108.96 1123
12110.00 1084
12111.04 1014
12112.08 933
12113.12 946
12114.16 851
12115.20 874
12116.24 752
12117.28 700
12118.32 703
12119.36 729
12120.40 691
12121.44 626
12122.47 636
12123.51 631
12124.55 604
12125.59 625
12126.63 648
12127.67 640
12128.71 610
12129.76 578
12130.80 604
12131.84 584
12132.88 586
12133.92 634
12134.96 564
12136.00 580
12137.04 606
12138.08 610
12139.12 569
12140.16 592
12141.20 511
12142.24 581
12143.28 594
12144.32 540
12145.36 549
12146.40 592
12147.44 570
12148.49 522
12149.53 484
12150.57 534
12151.61 554
12152.65 534
12153.69 525
12154.73 515
12155.77 500
12156.81 535
12157.86 504
12158.90 526
12159.94 593
12160.98 537
12162.02 520
12163.06 531
12164.10 530
12165.15 535
12166.19 517
12167.23 506
12168.27 508
12169.31 532
12170.36 550
12171.40 526
12172.44 523
12173.48 480
12174.52 514
12175.57 512
12176.61 479
12177.65 523
12178.69 507
12179.73 541
12180.78 532
12181.82 505
12182.86 516
12183.90 512
12184.95 510
12185.99 563
12187.03 578
12188.07 569
12189.12 546
12190.16 529
12191.20 542
12192.25 552
12193.29 516
12194.33 502
12195.37 527
12196.42 548
12197.46 519
12198.50 504
12199.55 542
12200.59 504
12201.63 535
12202.68 511
12203.72 501
12204.76 550
12205.81 546
12206.85 533
12207.89 544
12208.94 540
12209.98 561
12211.02 478
12212.07 462
12213.11 501
12214.16 542
12215.20 525
12216.24 521
12217.29 512
12218.33 537
12219.37 540
12220.42 508
12221.46 449
12222.51 475
12223.55 539
12224.60 529
12225.64 497
12226.68 520
12227.73 547
12228.77 506
12229.82 522
12230.86 544
12231.91 516
12232.95 532
12234.00 496
12235.04 470
12236.08 472
12237.13 444
12238.17 453
12239.22 469
12240.26 469
12241.31 458
12242.35 481
12243.40 441
12244.44 515
12245.49 516
12246.53 507
12247.58 475
12248.62 463
12249.67 513
12250.72 476
12251.76 503
12252.81 511
12253.85 475
12254.90 445
12255.94 460
12256.99 460
12258.03 418
12259.08 446
12260.13 452
12261.17 478
12262.22 459
12263.26 458
12264.31 464
12265.35 453
12266.40 393
12267.45 396
12268.49 488
12269.54 449
12270.59 476
12271.63 435
12272.68 439
12273.72 416
12274.77 425
12275.82 425
12276.86 411
12277.91 449
12278.96 450
12280.00 431
12281.05 455
12282.10 453
12283.14 427
12284.19 467
12285.24 448
12286.28 454
12287.33 451
12288.38 442
12289.42 437
12290.47 398
12291.52 429
12292.57 492
12293.61 463
12294.66 410
12295.71 400
12296.75 386
12297.80 412
12298.85 417
12299.90 400
12300.94 405
12301.99 400
12303.04 431
12304.09 382
12305.13 374
12306.18 388
12307.23 395
12308.28 397
12309.33 398
12310.37 431
12311.42 483
12312.47 426
12313.52 434
12314.57 437
12315.61 390
12316.66 417
12317.71 446
12318.76 421
12319.81 381
12320.85 421
12321.90 426
12322.95 406
12324.00 440
12325.05 419
12326.10 409
12327.15 398
12328.19 401
12329.24 342
12330.29 384
12331.34 421
12332.39 402
12333.44 403
12334.49 343
12335.54 383
12336.59 382
12337.63 405
12338.68 429
12339.73 403
12340.78 427
12341.83 442
12342.88 434
12343.93 403
12344.98 418
12346.03 408
12347.08 415
12348.13 386
12349.18 413
12350.23 418
12351.28 382
12352.33 401
12353.38 382
12354.43 418
12355.48 420
12356.52 414
12357.57 394
12358.62 404
12359.67 386
12360.72 381
12361.77 378
12362.82 398
12363.88 387
12364.93 396
12365.98 427
12367.03 382
12368.08 423
12369.13 416
12370.18 415
12371.23 422
12372.28 364
12373.33 401
12374.38 399
12375.43 408
12376.48 417
12377.53 430
12378.58 388
12379.63 427
12380.68 432
12381.73 424
12382.79 415
12383.84 441
12384.89 410
12385.94 479
12386.99 422
12388.04 427
12389.09 412
12390.14 434
12391.20 403
12392.25 389
12393.30 401
12394.35 395
12395.40 440
12396.45 435
12397.50 426
12398.56 444
12399.61 432
12400.66 445
12401.71 461
12402.76 451
12403.81 427
12404.87 462
12405.92 422
12406.97 448
12408.02 458
12409.07 482
12410.13 493
12411.18 458
12412.23 492
12413.28 433
12414.34 436
12415.39 474
12416.44 471
12417.49 454
12418.55 457
12419.60 460
12420.65 474
12421.70 490
12422.76 469
12423.81 459
12424.86 491
12425.91 510
12426.97 499
12428.02 469
12429.07 477
12430.13 484
12431.18 465
12432.23 485
12433.29 463
12434.34 451
12435.39 464
12436.44 487
12437.50 495
12438.55 487
12439.61 472
12440.66 496
12441.71 505
12442.77 511
12443.82 558
12444.87 495
12445.93 484
12446.98 475
12448.03 506
12449.09 479
12450.14 464
12451.20 496
12452.25 476
12453.30 534
12454.36 499
12455.41 514
12456.47 526
12457.52 514
12458.57 519
12459.63 511
12460.68 523
12461.74 505
12462.79 525
12463.85 528
12464.90 521
12465.95 571
12467.01 512
12468.06 583
12469.12 567
12470.17 632
12471.23 702
12472.28 720
12473.34 776
12474.39 853
12475.45 917
12476.50 997
12477.56 979
12478.61 1019
12479.67 1150
12480.72 1047
12481.78 1056
12482.83 918
12483.89 900
12484.94 814
12486.00 751
12487.05 681
12488.11 710
12489.17 641
12490.22 620
12491.28 602
12492.33 539
12493.39 518
12494.44 447
12495.50 503
12496.55 502
12497.61 484
12498.67 501
12499.72 476
12500.78 502
12501.83 466
12502.89 473
12503.95 451
12505.00 490
12506.06 499
12507.12 492
12508.17 496
12509.23 482
12510.28 513
12511.34 467
12512.40 468
12513.45 499
12514.51 522
12515.57 433
12516.62 457
12517.68 483
12518.74 521
12519.79 514
12520.85 472
12521.91 479
12522.96 462
12524.02 417
12525.08 466
12526.14 478
12527.19 477
12528.25 474
12529.31 478
12530.36 493
12531.42 436
12532.48 462
12533.54 457
12534.59 466
12535.65 468
12536.71 449
12537.77 449
12538.82 488
12539.88 466
12540.94 456
12542.00 464
12543.05 468
12544.11 488
12545.17 528
12546.23 507
12547.29 545
12548.34 525
12549.40 507
12550.46 479
12551.52 587
12552.58 585
12553.64 578
12554.69 557
12555.75 592
12556.81 607
12557.87 613
12558.93 625
12559.99 635
12561.04 615
12562.10 612
12563.16 585
12564.22 592
12565.28 590
12566.34 564
12567.40 509
12568.45 543
12569.51 537
12570.57 520
12571.63 503
12572.69 495
12573.75 482
12574.81 473
12575.87 504
12576.93 478
12577.99 506
12579.05 501
12580.11 448
12581.16 475
12582.22 473
12583.28 481
12584.34 500
12585.40 429
12586.46 457
12587.52 490
12588.58 459
12589.64 476
12590.70 439
12591.76 441
12592.82 411
12593.88 423
12594.94 481
12596.00 449
12597.06 454
12598.12 483
12599.18 512
12600.24 426
12601.30 448
12602.36 427
12603.42 410
12604.48 423
12605.54 408
12606.60 396
12607.66 415
12608.72 405
12609.79 414
12610.85 427
12611.91 447
12612.97 406
12614.03 442
12615.09 436
12616.15 449
12617.21 496
12618.27 486
12619.33 488
12620.39 531
12621.45 507
12622.52 467
12623.58 503
12624.64 492
12625.70 519
12626.76 471
12627.82 438
12628.88 479
12629.95 424
12631.01 458
12632.07 449
12633.13 476
12634.19 450
12635.25 412
12636.31 394
12637.38 414
12638.44 424
12639.50 376
12640.56 420
12641.62 421
12642.69 389
12643.75 419
12644.81 470
12645.87 428
12646.93 404
12648.00 395
12649.06 390
12650.12 445
12651.18 431
12652.25 416
12653.31 424
12654.37 429
12655.43 412
12656.50 434
12657.56 440
12658.62 400
12659.68 357
12660.75 438
12661.81 420
12662.87 382
12663.94 374
12665.00 364
12666.06 416
12667.12 420
12668.19 384
12669.25 389
12670.31 400
12671.38 426
12672.44 355
12673.50 380
12674.57 373
12675.63 379
12676.69 391
12677.76 445
12678.82 377
12679.88 317
12680.95 398
12682.01 402
12683.07 395
12684.14 361
12685.20 380
12686.27 409
12687.33 372
12688.39 403
12689.46 396
12690.52 389
12691.59 418
12692.65 420
12693.71 393
12694.78 400
12695.84 399
12696.91 391
12697.97 416
12699.04 378
12700.10 410
12701.16 426
12702.23 427
12703.29 411
12704.36 440
12705.42 492
12706.49 445
12707.55 409
12708.62 432
12709.68 401
12710.75 407
12711.81 405
12712.88 482
12713.94 446
12715.01 421
12716.07 425
12717.14 419
12718.20 419
12719.27 453
12720.33 408
12721.40 376
12722.46 424
12723.53 413
12724.59 384
12725.66 438
12726.72 451
12727.79 441
12728.86 460
12729.92 382
12730.99 439
12732.05 391
12733.12 420
12734.18 439
12735.25 378
12736.32 424
12737.38 442
12738.45 409
12739.51 422
12740.58 393
12741.65 400
12742.71 419
12743.78 405
12744.85 404
12745.91 383
12746.98 377
12748.04 368
12749.11 391
12750.18 363
12751.24 394
12752.31 402
12753.38 414
12754.44 406
12755.51 386
12756.58 367
12757.64 397
12758.71 371
12759.78 344
12760.85 381
12761.91 384
12762.98 370
12764.05 348
12765.11 336
12766.18 339
12767.25 362
12768.32 393
12769.38 381
12770.45 337
12771.52 355
12772.58 403
12773.65 414
12774.72 353
12775.79 365
12776.86 381
12777.92 389
12778.99 376
12780.06 338
12781.13 381
12782.19 381
12783.26 381
12784.33 326
12785.40 408
12786.47 358
12787.53 323
12788.60 345
12789.67 356
12790.74 324
12791.81 362
12792.87 384
12793.94 390
12795.01 393
12796.08 332
12797.15 376
12798.22 359
12799.29 327
12800.35 351
12801.42 355
12802.49 345
12803.56 332
12804.63 356
12805.70 386
12806.77 356
12807.84 326
12808.90 388
12809.97 399
12811.04 437
12812.11 370
12813.18 368
12814.25 411
12815.32 431
12816.39 391
12817.46 352
12818.53 363
12819.60 371
12820.67 391
12821.74 393
12822.81 403
12823.88 392
12824.94 387
12826.01 383
12827.08 353
12828.15 367
12829.22 411
12830.29 409
12831.36 340
12832.43 375
12833.50 392
12834.57 392
12835.64 392
12836.71 342
12837.78 348
12838.85 344
12839.92 376
12840.99 332
12842.07 313
12843.14 361
12844.21 396
12845.28 401
12846.35 276
12847.42 345
12848.49 391
12849.56 337
12850.63 405
12851.70 376
12852.77 372
12853.84 338
12854.91 358
12855.98 360
12857.06 333
12858.13 311
12859.20 311
12860.27 288
12861.34 288
12862.41 325
12863.48 333
12864.55 349
12865.62 331
12866.70 331
12867.77 344
12868.84 350
12869.91 324
12870.98 331
12872.05 358
12873.13 376
12874.20 317
12875.27 299
12876.34 298
12877.41 335
12878.48 362
12879.56 303
12880.63 304
12881.70 341
12882.77 318
12883.84 300
12884.92 302
12885.99 312
12887.06 360
12888.13 317
12889.21 307
12890.28 390
12891.35 344
12892.42 348
12893.50 365
12894.57 319
12895.64 298
12896.71 308
12897.79 351
12898.86 350
12899.93 352
12901.00 324
12902.08 316
12903.15 330
12904.22 330
12905.30 300
12906.37 318
12907.44 314
12908.52 350
12909.59 360
12910.66 357
12911.73 379
12912.81 318
12913.88 319
12914.96 324
12916.03 362
12917.10 323
12918.18 348
12919.25 347
12920.32 318
12921.40 270
12922.47 293
12923.54 320
12924.62 306
12925.69 320
12926.77 283
12927.84 325
12928.91 318
12929.99 339
12931.06 306
12932.14 293
12933.21 285
12934.28 299
12935.36 326
12936.43 320
12937.51 348
12938.58 353
12939.66 321
12940.73 309
12941.80 334
12942.88 320
12943.95 316
12945.03 298
12946.10 310
12947.18 280
12948.25 300
12949.33 350
12950.40 321
12951.48 348
12952.55 333
12953.63 289
12954.70 349
12955.78 320
12956.85 300
12957.93 317
12959.00 329
12960.08 324
12961.15 371
12962.23 342
12963.30 288
12964.38 297
12965.46 320
12966.53 315
12967.61 305
12968.68 351
12969.76 311
12970.83 316
12971.91 308
12972.99 297
12974.06 287
12975.14 344
12976.21 358
12977.29 344
12978.37 361
12979.44 363
12980.52 327
12981.59 297
12982.67 300
12983.75 290
12984.82 296
12985.90 302
12986.98 362
12988.05 354
12989.13 367
12990.20 358
12991.28 351
12992.36 359
12993.43 313
12994.51 323
12995.59 347
12996.67 317
12997.74 301
12998.82 319
12999.90 306
13000.97 309
13002.05 330
13003.13 339
13004.20 356
13005.28 326
13006.36 353
13007.44 323
13008.51 322
13009.59 315
13010.67 313
13011.75 335
13012.82 363
13013.90 348
13014.98 340
13016.06 356
13017.13 320
13018.21 343
13019.29 355
13020.37 313
13021.44 331
13022.52 354
13023.60 337
13024.68 362
13025.76 285
13026.83 306
13027.91 354
13028.99 348
13030.07 357
13031.15 326
13032.23 329
13033.30 338
13034.38 322
13035.46 343
13036.54 332
13037.62 317
13038.70 371
13039.77 381
13040.85 334
13041.93 327
13043.01 344
13044.09 350
13045.17 337
13046.25 342
13047.33 322
13048.40 340
13049.48 340
13050.56 351
13051.64 327
13052.72 372
13053.80 354
13054.88 381
13055.96 407
13057.04 387
13058.12 343
13059.20 349
13060.28 342
13061.36 333
13062.44 334
13063.51 355
13064.59 315
13065.67 332
13066.75 349
13067.83 376
13068.91 346
13069.99 386
13071.07 405
13072.15 356
13073.23 336
13074.31 322
13075.39 329
13076.47 358
13077.55 352
13078.63 397
13079.71 317
13080.79 323
13081.87 316
13082.96 322
13084.04 361
13085.12 362
13086.20 320
13087.28 302
13088.36 342
13089.44 357
13090.52 336
13091.60 364
13092.68 374
13093.76 345
13094.84 338
13095.92 360
13097.00 305
13098.09 334
13099.17 337
13100.25 336
13101.33 299
13102.41 325
13103.49 350
13104.57 342
13105.65 360
13106.74 345
13107.82 358
13108.90 308
13109.98 312
13111.06 336
13112.14 327
13113.22 319
13114.31 324
13115.39 345
13116.47 333
13117.55 392
13118.63 345
13119.72 339
13120.80 341
13121.88 343
13122.96 337
13124.04 329
13125.13 344
13126.21 332
13127.29 346
13128.37 314
13129.45 325
13130.54 364
13131.62 365
13132.70 356
13133.78 330
13134.87 339
13135.95 331
13137.03 345
13138.11 366
13139.20 338
13140.28 352
13141.36 377
13142.45 376
13143.53 369
13144.61 357
13145.69 359
13146.78 350
13147.86 340
13148.94 324
13150.03 378
13151.11 350
13152.19 392
13153.28 356
13154.36 313
13155.44 338
13156.53 361
13157.61 398
13158.69 353
13159.78 346
13160.86 333
13161.94 347
13163.03 344
13164.11 394
13165.20 395
13166.28 364
13167.36 379
13168.45 383
13169.53 364
13170.62 335
13171.70 331
13172.78 322
13173.87 336
13174.95 391
13176.04 394
13177.12 407
13178.21 371
13179.29 351
13180.37 389
13181.46 392
13182.54 363
13183.63 394
13184.71 375
13185.80 366
13186.88 346
13187.97 366
13189.05 363
13190.14 385
13191.22 396
13192.31 429
13193.39 444
13194.48 417
13195.56 353
13196.65 416
13197.73 432
13198.82 449
13199.90 403
13200.99 393
13202.07 374
13203.16 380
13204.24 433
13205.33 453
13206.41 409
13207.50 414
13208.58 425
13209.67 413
13210.76 343
13211.84 373
13212.93 375
13214.01 416
13215.10 392
13216.19 385
13217.27 391
13218.36 402
13219.44 418
13220.53 415
13221.62 436
13222.70 418
13223.79 416
13224.87 448
13225.96 494
13227.05 428
13228.13 393
13229.22 438
13230.31 454
13231.39 399
13232.48 413
13233.57 414
13234.65 387
13235.74 440
13236.83 433
13237.91 387
13239.00 420
13240.09 454
13241.17 427
13242.26 420
13243.35 447
13244.43 468
13245.52 433
13246.61 460
13247.70 442
13248.78 483
13249.87 460
13250.96 492
13252.05 428
13253.13 437
13254.22 466
13255.31 492
13256.39 493
13257.48 498
13258.57 433
13259.66 478
13260.75 501
13261.83 481
13262.92 438
13264.01 458
13265.10 456
13266.19 464
13267.27 497
13268.36 514
13269.45 463
13270.54 491
13271.63 479
13272.71 533
13273.80 552
13274.89 463
13275.98 498
13277.07 530
13278.16 526
13279.24 584
13280.33 540
13281.42 542
13282.51 522
13283.60 530
13284.69 553
13285.78 545
13286.86 492
13287.95 580
13289.04 592
13290.13 633
13291.22 568
13292.31 629
13293.40 629
13294.49 523
13295.58 532
13296.67 598
13297.76 613
13298.84 589
13299.93 601
13301.02 552
13302.11 589
13303.20 604
13304.29 634
13305.38 617
13306.47 670
13307.56 723
13308.65 667
13309.74 672
13310.83 651
13311.92 647
13313.01 665
13314.10 663
13315.19 718
13316.28 715
13317.37 664
13318.46 672
13319.55 707
13320.64 675
13321.73 671
13322.82 683
13323.91 637
13325.00 641
13326.09 644
13327.18 644
13328.27 669
13329.36 721
13330.45 706
13331.54 648
13332.64 654
13333.73 653
13334.82 692
13335.91 742
13337.00 698
13338.09 714
13339.18 617
13340.27 726
13341.36 711
13342.45 691
13343.54 685
13344.64 713
13345.73 709
13346.82 713
13347.91 709
13349.00 703
13350.09 739
13351.18 724
13352.28 714
13353.37 672
13354.46 704
13355.55 750
13356.64 784
13357.73 793
13358.83 774
13359.92 829
13361.01 799
13362.10 805
13363.19 841
13364.29 855
13365.38 854
13366.47 869
13367.56 932
13368.65 953
13369.75 922
13370.84 1026
13371.93 994
13373.02 896
13374.12 877
13375.21 868
13376.30 869
13377.39 829
13378.49 790
13379.58 759
13380.67 756
13381.76 706
13382.86 729
13383.95 695
13385.04 705
13386.13 693
13387.23 666
13388.32 650
13389.41 648
13390.51 601
13391.60 625
13392.69 614
13393.79 624
13394.88 622
13395.97 615
13397.07 567
13398.16 584
13399.25 628
13400.35 652
13401.44 612
13402.53 629
13403.63 644
13404.72 663
13405.81 617
13406.91 593
13408.00 623
13409.10 623
13410.19 634
13411.28 630
13412.38 612
13413.47 596
13414.57 573
13415.66 622
13416.75 627
13417.85 665
13418.94 572
13420.04 621
13421.13 555
13422.22 580
13423.32 580
13424.41 597
13425.51 599
13426.60 595
13427.70 594
13428.79 632
13429.89 639
13430.98 593
13432.08 590
13433.17 605
13434.27 635
13435.36 692
13436.46 676
13437.55 639
13438.65 642
13439.74 667
13440.84 693
13441.93 651
13443.03 639
13444.12 670
13445.22 681
13446.31 672
13447.41 643
13448.50 680
13449.60 641
13450.69 667
13451.79 695
13452.89 716
13453.98 688
13455.08 730
13456.17 735
13457.27 737
13458.36 798
13459.46 751
13460.56 749
13461.65 718
13462.75 729
13463.84 782
13464.94 712
13466.04 706
13467.13 824
13468.23 766
13469.32 755
13470.42 808
13471.52 824
13472.61 784
13473.71 764
13474.81 764
13475.90 804
13477.00 781
13478.10 740
13479.19 739
13480.29 747
13481.39 698
13482.48 736
13483.58 794
13484.68 807
13485.77 767
13486.87 780
13487.97 841
13489.07 820
13490.16 827
13491.26 837
13492.36 901
13493.45 919
13494.55 909
13495.65 887
13496.75 901
13497.84 995
13498.94 946
13500.04 1038
13501.14 1041
13502.23 1000
13503.33 1065
13504.43 1076
13505.53 1074
13506.63 1022
13507.72 1052
13508.82 1080
13509.92 1057
13511.02 967
13512.12 934
13513.21 955
13514.31 938
13515.41 833
13516.51 770
13517.61 731
13518.70 740
13519.80 739
13520.90 671
13522.00 704
13523.10 763
13524.20 693
13525.30 707
13526.39 656
13527.49 660
13528.59 688
13529.69 659
13530.79 676
13531.89 622
13532.99 610
13534.09 603
13535.18 596
13536.28 668
13537.38 631
13538.48 647
13539.58 640
13540.68 636
13541.78 626
13542.88 608
13543.98 599
13545.08 600
13546.18 544
13547.28 560
13548.38 614
13549.48 600
13550.57 556
13551.67 578
13552.77 588
13553.87 495
13554.97 529
13556.07 566
13557.17 555
13558.27 553
13559.37 562
13560.47 541
13561.57 569
13562.67 573
13563.77 544
13564.87 528
13565.97 549
13567.07 534
13568.17 526
13569.28 518
13570.38 528
13571.48 522
13572.58 512
13573.68 545
13574.78 537
13575.88 550
13576.98 556
13578.08 554
13579.18 509
13580.28 534
13581.38 549
13582.48 526
13583.58 532
13584.69 539
13585.79 521
13586.89 542
13587.99 560
13589.09 540
13590.19 556
13591.29 588
13592.39 579
13593.49 529
13594.60 551
13595.70 545
13596.80 542
13597.90 559
13599.00 527
13600.10 576
13601.21 521
13602.31 582
13603.41 565
13604.51 539
13605.61 552
13606.71 559
13607.82 588
13608.92 574
13610.02 548
13611.12 586
13612.22 520
13613.33 582
13614.43 540
13615.53 554
13616.63 533
13617.74 493
13618.84 562
13619.94 548
13621.04 567
13622.15 616
13623.25 534
13624.35 497
13625.45 548
13626.56 536
13627.66 561
13628.76 539
13629.86 536
13630.97 562
13632.07 555
13633.17 545
13634.28 606
13635.38 571
13636.48 548
13637.59 512
13638.69 538
13639.79 557
13640.90 546
13642.00 498
13643.10 504
13644.21 493
13645.31 539
13646.41 497
13647.52 499
13648.62 548
13649.72 536
13650.83 514
13651.93 517
13653.03 545
13654.14 532
13655.24 495
13656.35 530
13657.45 561
13658.55 537
13659.66 488
13660.76 515
13661.87 471
13662.97 542
13664.07 554
13665.18 523
13666.28 487
13667.39 482
13668.49 506
13669.60 511
13670.70 524
13671.81 525
13672.91 506
13674.01 478
13675.12 556
13676.22 531
13677.33 548
13678.43 515
13679.54 546
13680.64 493
13681.75 529
13682.85 491
13683.96 477
13685.06 524
13686.17 497
13687.27 520
13688.38 580
13689.48 543
13690.59 537
13691.69 538
13692.80 577
13693.91 557
13695.01 546
13696.12 530
13697.22 525
13698.33 517
13699.43 485
13700.54 536
13701.64 554
13702.75 580
13703.86 592
13704.96 524
13706.07 530
13707.17 588
13708.28 533
13709.39 540
13710.49 528
13711.60 505
13712.70 552
13713.81 594
13714.92 567
13716.02 575
13717.13 633
13718.24 652
13719.34 667
13720.45 589
13721.56 602
13722.66 617
13723.77 676
13724.88 685
13725.98 619
13727.09 670
13728.20 636
13729.30 601
13730.41 688
13731.52 681
13732.62 702
13733.73 799
13734.84 747
13735.94 716
13737.05 704
13738.16 731
13739.27 731
13740.37 724
13741.48 690
13742.59 711
13743.70 712
13744.80 695
13745.91 751
13747.02 689
13748.13 721
13749.23 774
13750.34 772
13751.45 736
13752.56 755
13753.67 756
13754.77 896
13755.88 838
13756.99 858
13758.10 842
13759.21 908
13760.31 954
13761.42 911
13762.53 951
13763.64 1063
13764.75 1081
13765.85 1070
13766.96 1108
13768.07 1135
13769.18 1233
13770.29 1247
13771.40 1346
13772.51 1351
13773.61 1412
13774.72 1575
13775.83 1524
13776.94 1569
13778.05 1501
13779.16 1374
13780.27 1325
13781.38 1283
13782.48 1246
13783.59 1054
13784.70 1056
13785.81 1091
13786.92 1005
13788.03 948
13789.14 864
13790.25 870
13791.36 830
13792.47 755
13793.58 691
13794.69 675
13795.80 710
13796.91 685
13798.02 751
13799.13 707
13800.24 717
13801.35 746
13802.45 722
13803.56 663
13804.67 638
13805.78 649
13806.89 692
13808.00 708
13809.11 706
13810.22 661
13811.34 663
13812.45 623
13813.56 657
13814.67 607
13815.78 618
13816.89 659
13818.00 669
13819.11 610
13820.22 571
13821.33 601
13822.44 669
13823.55 649
13824.66 607
13825.77 623
13826.88 553
13827.99 552
13829.10 544
13830.22 570
13831.33 528
13832.44 544
13833.55 576
13834.66 608
13835.77 563
13836.88 594
13837.99 623
13839.10 566
13840.22 618
13841.33 580
13842.44 528
13843.55 543
13844.66 597
13845.77 601
13846.88 570
13848.00 550
13849.11 540
13850.22 551
13851.33 539
13852.44 567
13853.56 535
13854.67 553
13855.78 551
13856.89 556
13858.00 576
13859.12 602
13860.23 619
13861.34 653
13862.45 633
13863.56 647
13864.68 615
13865.79 625
13866.90 631
13868.01 583
13869.13 612
13870.24 633
13871.35 660
13872.46 630
13873.58 584
13874.69 607
13875.80 663
13876.91 643
13878.03 631
13879.14 631
13880.25 637
13881.37 673
13882.48 646
13883.59 646
13884.71 660
13885.82 634
13886.93 601
13888.05 648
13889.16 640
13890.27 624
13891.39 639
13892.50 694
13893.61 686
13894.73 710
13895.84 657
13896.95 663
13898.07 690
13899.18 671
13900.29 698
13901.41 724
13902.52 642
13903.64 622
13904.75 624
13905.86 633
13906.98 617
13908.09 603
13909.21 578
13910.32 570
13911.43 600
13912.55 565
13913.66 540
13914.78 579
13915.89 569
13917.01 570
13918.12 608
13919.24 597
13920.35 578
13921.46 567
13922.58 547
13923.69 524
13924.81 546
13925.92 531
13927.04 532
13928.15 552
13929.27 593
13930.38 559
13931.50 560
13932.61 539
13933.73 556
13934.84 551
13935.96 568
13937.07 532
13938.19 539
13939.30 526
13940.42 544
13941.54 576
13942.65 527
13943.77 514
13944.88 548
13946.00 558
13947.11 554
13948.23 524
13949.34 504
13950.46 518
13951.58 546
13952.69 509
13953.81 510
13954.92 543
13956.04 510
13957.16 493
13958.27 516
13959.39 550
13960.50 544
13961.62 504
13962.74 523
13963.85 514
13964.97 477
13966.09 536
13967.20 544
13968.32 529
13969.44 499
13970.55 473
13971.67 492
13972.79 513
13973.90 547
13975.02 508
13976.14 465
13977.25 485
13978.37 503
13979.49 501
13980.60 518
13981.72 521
13982.84 476
13983.95 473
13985.07 480
13986.19 497
13987.31 484
13988.42 515
13989.54 507
13990.66 487
13991.78 477
13992.89 483
13994.01 489
13995.13 518
13996.25 495
13997.36 477
13998.48 532
13999.60 509
14000.72 505
14001.83 480
14002.95 479
14004.07 503
14005.19 516
14006.31 504
14007.42 439
14008.54 432
14009.66 473
14010.78 507
14011.90 476
14013.02 477
14014.13 487
14015.25 488
14016.37 505
14017.49 462
14018.61 471
14019.73 467
14020.84 469
14021.96 479
14023.08 465
14024.20 486
14025.32 467
14026.44 483
14027.56 497
14028.68 483
14029.80 474
14030.91 538
14032.03 540
14033.15 511
14034.27 518
14035.39 506
14036.51 528
14037.63 547
14038.75 532
14039.87 524
14040.99 533
14042.11 577
14043.23 548
14044.35 522
14045.47 531
14046.58 499
14047.70 525
14048.82 510
14049.94 558
14051.06 562
14052.18 528
14053.30 552
14054.42 508
14055.54 602
14056.66 605
14057.78 569
14058.90 616
14060.02 604
14061.14 545
14062.26 546
14063.38 562
14064.51 571
14065.63 595
14066.75 587
14067.87 641
14068.99 694
14070.11 620
14071.23 643
14072.35 634
14073.47 655
14074.59 712
14075.71 671
14076.83 725
14077.95 729
14079.07 740
14080.19 762
14081.32 777
14082.44 783
14083.56 755
14084.68 761
14085.80 748
14086.92 828
14088.04 752
14089.16 746
14090.29 761
14091.41 804
14092.53 881
14093.65 872
14094.77 816
14095.89 854
14097.01 931
14098.14 976
14099.26 960
14100.38 937
14101.50 953
14102.62 983
14103.75 920
14104.87 942
14105.99 938
14107.11 873
14108.23 817
14109.36 820
14110.48 745
14111.60 716
14112.72 739
14113.84 742
14114.97 636
14116.09 700
14117.21 610
14118.33 611
14119.46 570
14120.58 569
14121.70 590
14122.82 633
14123.95 622
14125.07 568
14126.19 544
14127.32 592
14128.44 616
14129.56 592
14130.68 503
14131.81 560
14132.93 585
14134.05 588
14135.18 576
14136.30 555
14137.42 611
14138.55 562
14139.67 560
14140.79 537
14141.92 502
14143.04 504
14144.16 547
14145.29 567
14146.41 489
14147.54 443
14148.66 508
14149.78 536
14150.91 497
14152.03 470
14153.15 511
14154.28 536
14155.40 535
14156.53 520
14157.65 492
14158.77 530
14159.90 505
14161.02 480
14162.15 573
14163.27 572
14164.40 538
14165.52 483
14166.64 468
14167.77 512
14168.89 539
14170.02 514
14171.14 512
14172.27 464
14173.39 504
14174.52 460
14175.64 499
14176.77 500
14177.89 516
14179.02 530
14180.14 480
14181.27 471
14182.39 471
14183.52 463
14184.64 477
14185.77 499
14186.89 480
14188.02 490
14189.14 498
14190.27 508
14191.39 460
14192.52 470
14193.64 474
14194.77 476
14195.90 482
14197.02 444
14198.15 441
14199.27 475
14200.40 441
14201.52 452
14202.65 482
14203.78 450
14204.90 459
14206.03 458
14207.15 461
14208.28 444
14209.41 445
14210.53 430
14211.66 441
14212.78 465
14213.91 412
14215.04 465
14216.16 431
14217.29 379
14218.42 434
14219.54 443
14220.67 443
14221.80 457
14222.92 380
14224.05 409
14225.18 400
14226.30 445
14227.43 476
14228.56 419
14229.68 447
14230.81 418
14231.94 439
14233.06 464
14234.19 438
14235.32 436
14236.45 426
14237.57 425
14238.70 426
14239.83 441
14240.96 403
14242.08 391
14243.21 384
14244.34 420
14245.47 412
14246.59 415
14247.72 418
14248.85 404
14249.98 416
14251.10 381
14252.23 428
14253.36 421
14254.49 383
14255.62 404
14256.74 438
14257.87 415
14259.00 380
14260.13 369
14261.26 358
14262.38 380
14263.51 414
14264.64 416
14265.77 366
14266.90 356
14268.03 364
14269.15 371
14270.28 384
14271.41 380
14272.54 395
14273.67 376
14274.80 395
14275.93 378
14277.06 351
14278.18 357
14279.31 397
14280.44 359
14281.57 345
14282.70 386
14283.83 376
14284.96 388
14286.09 370
14287.22 366
14288.35 357
14289.48 355
14290.60 361
14291.73 361
14292.86 351
14293.99 328
14295.12 372
14296.25 391
14297.38 331
14298.51 323
14299.64 340
14300.77 335
14301.90 354
14303.03 332
14304.16 320
14305.29 330
14306.42 306
14307.55 291
14308.68 298
14309.81 350
14310.94 343
14312.07 334
14313.20 322
14314.33 335
14315.46 321
14316.59 318
14317.72 320
14318.85 293
14319.98 317
14321.11 329
14322.24 330
14323.38 363
14324.51 327
14325.64 302
14326.77 308
14327.90 321
14329.03 315
14330.16 333
14331.29 304
14332.42 331
14333.55 332
14334.68 293
14335.82 284
14336.95 316
14338.08 322
14339.21 307
14340.34 298
14341.47 352
14342.60 332
14343.73 311
14344.87 300
14346.00 284
14347.13 304
14348.26 309
14349.39 338
14350.52 307
14351.66 344
14352.79 298
14353.92 284
14355.05 285
14356.18 322
14357.32 303
14358.45 281
14359.58 285
14360.71 301
14361.84 292
14362.98 306
14364.11 327
14365.24 308
14366.37 315
14367.51 306
14368.64 306
14369.77 315
14370.90 295
14372.04 326
14373.17 312
14374.30 324
14375.43 297
14376.57 295
14377.70 307
14378.83 292
14379.97 325
14381.10 319
14382.23 285
14383.36 281
14384.50 277
14385.63 296
14386.76 309
14387.90 313
14389.03 306
14390.16 307
14391.30 328
14392.43 294
14393.56 261
14394.70 314
14395.83 343
14396.96 302
14398.10 307
14399.23 305
14400.37 318
14401.50 305
14402.63 281
14403.77 304
14404.90 302
14406.03 270
14407.17 345
14408.30 359
14409.44 319
14410.57 340
14411.70 320
14412.84 330
14413.97 344
14415.11 342
14416.24 341
14417.38 305
14418.51 290
14419.64 331
14420.78 356
14421.91 318
14423.05 336
14424.18 344
14425.32 289
14426.45 328
14427.59 325
14428.72 327
14429.86 337
14430.99 331
14432.13 348
14433.26 326
14434.40 321
14435.53 307
14436.67 318
14437.80 333
14438.94 335
14440.07 318
14441.21 319
14442.34 304
14443.48 298
14444.61 330
14445.75 321
14446.89 347
14448.02 329
14449.16 337
14450.29 280
14451.43 305
14452.56 280
14453.70 285
14454.84 303
14455.97 297
14457.11 325
14458.24 358
14459.38 323
14460.52 349
14461.65 332
14462.79 351
14463.92 334
14465.06 312
14466.20 330
14467.33 333
14468.47 355
14469.61 319
14470.74 284
14471.88 347
14473.02 315
14474.15 310
14475.29 301
14476.43 295
14477.56 318
14478.70 289
14479.84 301
14480.97 315
14482.11 351
14483.25 310
14484.38 323
14485.52 319
14486.66 336
14487.79 327
14488.93 352
14490.07 312
14491.21 331
14492.34 323
14493.48 303
14494.62 326
14495.76 328
14496.89 330
14498.03 323
14499.17 335
14500.31 283
14501.44 333
14502.58 358
14503.72 329
14504.86 331
14506.00 385
14507.13 348
14508.27 333
14509.41 346
14510.55 349
14511.69 352
14512.82 355
14513.96 389
14515.10 381
14516.24 330
14517.38 344
14518.51 388
14519.65 363
14520.79 357
14521.93 370
14523.07 371
14524.21 358
14525.35 403
14526.48 413
14527.62 398
14528.76 392
14529.90 339
14531.04 355
14532.18 358
14533.32 357
14534.46 342
14535.60 332
14536.73 322
14537.87 306
14539.01 313
14540.15 323
14541.29 368
14542.43 365
14543.57 358
14544.71 342
14545.85 336
14546.99 341
14548.13 394
14549.27 352
14550.41 332
14551.55 357
14552.69 351
14553.83 384
14554.97 366
14556.11 390
14557.25 366
14558.39 396
14559.53 422
14560.67 379
14561.81 349
14562.95 385
14564.09 359
14565.23 369
14566.37 382
14567.51 366
14568.65 363
14569.79 341
14570.93 357
14572.07 366
14573.21 372
14574.35 390
14575.49 391
14576.63 402
14577.77 423
14578.91 400
14580.05 380
14581.19 359
14582.33 367
14583.48 362
14584.62 405
14585.76 442
14586.90 440
14588.04 416
14589.18 458
14590.32 470
14591.46 448
14592.60 423
14593.75 393
14594.89 433
14596.03 441
14597.17 436
14598.31 444
14599.45 470
14600.59 468
14601.74 444
14602.88 426
14604.02 436
14605.16 462
14606.30 476
14607.44 481
14608.59 436
14609.73 468
14610.87 490
14612.01 480
14613.15 470
14614.30 487
14615.44 464
14616.58 481
14617.72 515
14618.87 472
14620.01 518
14621.15 553
14622.29 571
14623.44 550
14624.58 547
14625.72 587
14626.86 580
14628.01 577
14629.15 612
14630.29 628
14631.43 622
14632.58 638
14633.72 685
14634.86 617
14636.01 636
14637.15 684
14638.29 695
14639.44 706
14640.58 674
14641.72 624
14642.86 578
14644.01 600
14645.15 582
14646.29 568
14647.44 568
14648.58 610
14649.73 527
14650.87 449
14652.01 473
14653.16 450
14654.30 476
14655.44 453
14656.59 422
14657.73 467
14658.87 458
14660.02 456
14661.16 412
14662.31 401
14663.45 417
14664.59 425
14665.74 390
14666.88 435
14668.03 412
14669.17 396
14670.32 446
14671.46 384
14672.60 348
14673.75 398
14674.89 381
14676.04 358
14677.18 358
14678.33 356
14679.47 362
14680.62 359
14681.76 339
14682.91 340
14684.05 331
14685.20 351
14686.34 354
14687.49 352
14688.63 334
14689.78 318
14690.92 334
14692.07 312
14693.21 344
14694.36 331
14695.50 344
14696.65 345
14697.79 329
14698.94 331
14700.08 335
14701.23 325
14702.38 340
14703.52 321
14704.67 318
14705.81 350
14706.96 315
14708.10 305
14709.25 312
14710.40 314
14711.54 316
14712.69 298
14713.83 318
14714.98 316
14716.13 320
14717.27 301
14718.42 286
14719.56 306
14720.71 335
14721.86 325
14723.00 319
14724.15 300
14725.30 303
14726.44 320
14727.59 310
14728.74 303
14729.88 293
14731.03 309
14732.18 327
14733.32 303
14734.47 322
14735.62 295
14736.76 328
14737.91 349
14739.06 301
14740.20 311
14741.35 296
14742.50 251
14743.65 297
14744.79 299
14745.94 308
14747.09 296
14748.23 311
14749.38 320
14750.53 297
14751.68 270
14752.82 310
14753.97 322
14755.12 296
14756.27 298
14757.42 295
14758.56 283
14759.71 269
14760.86 290
14762.01 268
14763.15 239
14764.30 261
14765.45 298
14766.60 289
14767.75 289
14768.90 283
14770.04 263
14771.19 260
14772.34 299
14773.49 253
14774.64 287
14775.79 282
14776.93 265
14778.08 251
14779.23 269
14780.38 280
14781.53 305
14782.68 276
14783.83 247
14784.97 267
14786.12 284
14787.27 291
14788.42 262
14789.57 270
14790.72 270
14791.87 292
14793.02 272
14794.17 270
14795.32 245
14796.46 270
14797.61 278
14798.76 268
14799.91 263
14801.06 276
14802.21 261
14803.36 269
14804.51 227
14805.66 265
14806.81 303
14807.96 252
14809.11 238
14810.26 242
14811.41 237
14812.56 248
14813.71 241
14814.86 243
14816.01 223
14817.16 281
14818.31 261
14819.46 292
14820.61 229
14821.76 250
14822.91 245
14824.06 273
14825.21 261
14826.36 234
14827.51 233
14828.66 253
14829.81 234
14830.96 228
14832.11 256
14833.26 242
14834.42 270
14835.57 248
14836.72 224
14837.87 230
14839.02 227
14840.17 238
14841.32 247
14842.47 247
14843.62 266
14844.77 234
14845.92 270
14847.08 253
14848.23 214
14849.38 187
14850.53 245
14851.68 246
14852.83 230
14853.98 278
14855.14 273
14856.29 230
14857.44 242
14858.59 234
14859.74 253
14860.89 268
14862.05 235
14863.20 244
14864.35 247
14865.50 272
14866.65 264
14867.81 295
14868.96 265
14870.11 245
14871.26 286
14872.41 282
14873.57 283
14874.72 310
14875.87 228
14877.02 273
14878.18 255
14879.33 266
14880.48 277
14881.63 281
14882.79 256
14883.94 257
14885.09 283
14886.24 247
14887.40 301
14888.55 290
14889.70 269
14890.86 258
14892.01 257
14893.16 258
14894.31 286
14895.47 255
14896.62 259
14897.77 272
14898.93 277
14900.08 310
14901.23 309
14902.39 287
14903.54 274
14904.69 265
14905.85 267
14907.00 252
14908.16 249
14909.31 228
14910.46 255
14911.62 273
14912.77 275
14913.92 267
14915.08 286
14916.23 274
14917.39 251
14918.54 256
14919.69 283
14920.85 280
14922.00 270
14923.16 282
14924.31 245
14925.46 241
14926.62 267
14927.77 266
14928.93 303
14930.08 275
14931.24 278
14932.39 300
14933.55 294
14934.70 288
14935.85 291
14937.01 309
14938.16 301
14939.32 315
14940.47 277
14941.63 299
14942.78 305
14943.94 285
14945.09 314
14946.25 330
14947.40 331
14948.56 329
14949.71 317
14950.87 305
14952.03 302
14953.18 328
14954.34 338
14955.49 335
14956.65 359
14957.80 382
14958.96 356
14960.11 330
14961.27 361
14962.42 378
14963.58 340
14964.74 351
14965.89 321
14967.05 339
14968.20 308
14969.36 312
14970.52 329
14971.67 307
14972.83 328
14973.98 341
14975.14 329
14976.30 318
14977.45 351
14978.61 347
14979.77 318
14980.92 301
14982.08 308
14983.24 329
14984.39 287
14985.55 299
14986.70 304
14987.86 285
14989.02 269
14990.18 271
14991.33 282
14992.49 273
14993.65 288
14994.80 279
14995.96 312
14997.12 295
14998.27 277
14999.43 282
15000.59 257
15001.75 248
15002.90 252
15004.06 214
15005.22 257
15006.37 260
15007.53 248
15008.69 274
15009.85 259
15011.00 269
15012.16 246
15013.32 226
15014.48 261
15015.64 257
15016.79 255
15017.95 222
15019.11 238
15020.27 233
15021.43 223
15022.58 232
15023.74 236
15024.90 236
15026.06 257
15027.22 234
15028.37 228
15029.53 240
15030.69 245
15031.85 235
15033.01 226
15034.17 243
15035.32 224
15036.48 203
15037.64 194
15038.80 204
15039.96 224
15041.12 233
15042.28 212
15043.44 219
15044.59 207
15045.75 273
15046.91 219
15048.07 198
15049.23 206
15050.39 203
15051.55 243
15052.71 196
15053.87 190
15055.03 221
15056.19 239
15057.35 223
15058.50 211
15059.66 219
15060.82 232
15061.98 262
15063.14 248
15064.30 226
15065.46 218
15066.62 214
15067.78 249
15068.94 207
15070.10 233
15071.26 231
15072.42 226
15073.58 205
15074.74 213
15075.90 225
15077.06 216
15078.22 223
15079.38 186
15080.54 207
15081.70 223
15082.86 225
15084.02 275
15085.18 214
15086.34 211
15087.50 215
15088.67 220
15089.83 223
15090.99 228
15092.15 219
15093.31 203
15094.47 234
15095.63 233
15096.79 214
15097.95 219
15099.11 228
15100.27 260
15101.43 208
15102.60 218
15103.76 225
15104.92 258
15106.08 227
15107.24 217
15108.40 232
15109.56 231
15110.72 217
15111.89 198
15113.05 196
15114.21 227
15115.37 245
15116.53 195
15117.69 172
15118.86 192
15120.02 197
15121.18 214
15122.34 239
15123.50 250
15124.67 201
15125.83 243
15126.99 239
15128.15 241
15129.31 224
15130.48 203
15131.64 216
15132.80 192
15133.96 220
15135.13 218
15136.29 247
15137.45 221
15138.61 227
15139.78 244
15140.94 233
15142.10 204
15143.26 210
15144.43 200
15145.59 218
15146.75 245
15147.91 228
15149.08 240
15150.24 227
15151.40 210
15152.57 221
15153.73 232
15154.89 223
15156.06 220
15157.22 228
15158.38 256
15159.55 244
15160.71 229
15161.87 255
15163.04 212
15164.20 237
15165.36 224
15166.53 197
15167.69 234
15168.85 216
15170.02 226
15171.18 236
15172.35 218
15173.51 214
15174.67 227
15175.84 257
15177.00 209
15178.17 263
15179.33 257
15180.49 216
15181.66 245
15182.82 250
15183.99 252
15185.15 245
15186.31 246
15187.48 222
15188.64 236
15189.81 207
15190.97 240
15192.14 247
15193.30 247
15194.47 255
15195.63 255
15196.80 275
15197.96 226
15199.13 251
15200.29 246
15201.46 256
15202.62 252
15203.79 264
15204.95 290
15206.12 253
15207.28 260
15208.45 254
15209.61 243
15210.78 248
15211.94 248
15213.11 249
15214.27 236
15215.44 243
15216.60 267
15217.77 267
15218.93 277
15220.10 239
15221.27 285
15222.43 285
15223.60 284
15224.76 343
15225.93 260
15227.10 277
15228.26 271
15229.43 309
15230.59 291
15231.76 331
15232.93 302
15234.09 285
15235.26 310
15236.42 304
15237.59 321
15238.76 331
15239.92 309
15241.09 274
15242.26 309
15243.42 286
15244.59 326
15245.76 292
15246.92 237
15248.09 256
15249.26 256
15250.42 265
15251.59 292
15252.76 264
15253.92 227
15255.09 236
15256.26 247
15257.43 246
15258.59 250
15259.76 219
15260.93 194
15262.09 204
15263.26 202
15264.43 216
15265.60 230
15266.76 235
15267.93 256
15269.10 212
15270.27 227
15271.43 229
15272.60 228
15273.77 250
15274.94 251
15276.10 227
15277.27 260
15278.44 232
15279.61 206
15280.78 205
15281.94 194
15283.11 224
15284.28 234
15285.45 228
15286.62 221
15287.79 244
15288.95 237
15290.12 246
15291.29 267
15292.46 213
15293.63 231
15294.80 195
15295.96 220
15297.13 244
15298.30 242
15299.47 227
15300.64 207
15301.81 211
15302.98 208
15304.15 222
15305.31 211
15306.48 209
15307.65 228
15308.82 267
15309.99 228
15311.16 241
15312.33 235
15313.50 251
15314.67 228
15315.84 202
15317.01 231
15318.18 207
15319.34 219
15320.51 210
15321.68 227
15322.85 236
15324.02 210
15325.19 183
15326.36 230
15327.53 211
15328.70 239
15329.87 230
15331.04 225
15332.21 205
15333.38 200
15334.55 234
15335.72 240
15336.89 181
15338.06 204
15339.23 233
15340.40 254
15341.57 240
15342.74 214
15343.91 223
15345.08 225
15346.26 220
15347.43 247
15348.60 256
15349.77 247
15350.94 219
15352.11 217
15353.28 224
15354.45 210
15355.62 239
15356.79 254
15357.96 202
15359.13 198
15360.30 215
15361.48 235
15362.65 270
15363.82 239
15364.99 234
15366.16 252
15367.33 252
15368.50 228
15369.67 221
15370.85 176
15372.02 218
15373.19 209
15374.36 219
15375.53 248
15376.70 222
15377.88 225
15379.05 246
15380.22 209
15381.39 204
15382.56 224
15383.73 231
15384.91 229
15386.08 232
15387.25 219
15388.42 190
15389.59 195
15390.77 236
15391.94 232
15393.11 204
15394.28 264
15395.46 228
15396.63 232
15397.80 211
15398.97 236
15400.15 248
15401.32 225
15402.49 219
15403.66 199
15404.84 206
15406.01 209
15407.18 203
15408.36 219
15409.53 215
15410.70 205
15411.87 212
15413.05 195
15414.22 199
15415.39 201
15416.57 182
15417.74 176
15418.91 211
15420.09 239
15421.26 215
15422.43 208
15423.61 220
15424.78 228
15425.95 236
15427.13 229
15428.30 206
15429.47 196
15430.65 220
15431.82 228
15433.00 204
15434.17 199
15435.34 191
15436.52 215
15437.69 218
15438.87 241
15440.04 212
15441.21 211
15442.39 192
15443.56 189
15444.74 204
15445.91 219
15447.09 216
15448.26 235
15449.43 232
15450.61 179
15451.78 224
15452.96 250
15454.13 251
15455.31 216
15456.48 203
15457.66 195
15458.83 248
15460.01 248
15461.18 227
15462.36 190
15463.53 234
15464.71 231
15465.88 223
15467.06 223
15468.23 211
15469.41 211
15470.58 215
15471.76 188
15472.93 187
15474.11 211
15475.28 215
15476.46 232
15477.63 214
15478.81 195
15479.99 174
15481.16 209
15482.34 216
15483.51 209
15484.69 209
15485.86 192
15487.04 213
15488.22 216
15489.39 224
15490.57 201
15491.74 211
15492.92 219
15494.10 205
15495.27 223
15496.45 225
15497.62 239
15498.80 196
15499.98 194
15501.15 237
15502.33 200
15503.51 180
15504.68 198
15505.86 197
15507.04 208
15508.21 207
15509.39 208
15510.57 223
15511.74 211
15512.92 228
15514.10 254
15515.27 246
15516.45 248
15517.63 229
15518.81 227
15519.98 209
15521.16 217
15522.34 229
15523.51 254
15524.69 210
15525.87 237
15527.05 273
15528.22 236
15529.40 230
15530.58 243
15531.76 218
15532.93 239
15534.11 226
15535.29 217
15536.47 238
15537.64 259
15538.82 259
15540.00 242
15541.18 246
15542.36 226
15543.53 224
15544.71 252
15545.89 222
15547.07 244
15548.25 257
15549.43 247
15550.60 267
15551.78 218
15552.96 232
15554.14 253
15555.32 236
15556.50 225
15557.67 237
15558.85 228
15560.03 212
15561.21 256
15562.39 243
15563.57 241
15564.75 257
15565.93 254
15567.10 253
15568.28 221
15569.46 248
15570.64 227
15571.82 249
15573.00 302
15574.18 285
15575.36 242
15576.54 285
15577.72 242
15578.90 270
15580.08 272
15581.26 324
15582.43 300
15583.61 264
15584.79 268
15585.97 284
15587.15 285
15588.33 263
15589.51 238
15590.69 246
15591.87 256
15593.05 259
15594.23 279
15595.41 282
15596.59 274
15597.77 251
15598.95 295
15600.13 304
15601.31 276
15602.49 316
15603.67 265
15604.85 298
15606.03 302
15607.21 266
15608.40 289
15609.58 297
15610.76 291
15611.94 321
15613.12 308
15614.30 305
15615.48 334
15616.66 327
15617.84 343
15619.02 294
15620.20 292
15621.38 300
15622.56 360
15623.75 347
15624.93 310
15626.11 343
15627.29 329
15628.47 336
15629.65 325
15630.83 322
15632.01 357
15633.20 348
15634.38 334
15635.56 327
15636.74 335
15637.92 328
15639.10 338
15640.29 350
15641.47 332
15642.65 331
15643.83 385
15645.01 376
15646.19 342
15647.38 371
15648.56 379
15649.74 371
15650.92 364
15652.10 344
15653.29 392
15654.47 414
15655.65 407
15656.83 366
15658.02 385
15659.20 395
15660.38 418
15661.56 407
15662.75 355
15663.93 372
15665.11 396
15666.29 361
15667.48 382
15668.66 370
15669.84 388
15671.03 406
15672.21 393
15673.39 377
15674.57 337
15675.76 347
15676.94 341
15678.12 379
15679.31 358
15680.49 335
15681.67 347
15682.86 375
15684.04 408
15685.22 373
15686.41 369
15687.59 398
15688.77 392
15689.96 370
15691.14 334
15692.32 379
15693.51 385
15694.69 342
15695.88 368
15697.06 366
15698.24 387
15699.43 367
15700.61 379
15701.80 380
15702.98 323
15704.16 356
15705.35 408
15706.53 402
15707.72 409
15708.90 430
15710.09 396
15711.27 380
15712.45 398
15713.64 394
15714.82 407
15716.01 410
15717.19 396
15718.38 413
15719.56 407
15720.75 403
15721.93 441
15723.12 436
15724.30 431
15725.49 484
15726.67 418
15727.86 428
15729.04 434
15730.23 420
15731.41 439
15732.60 428
15733.78 391
15734.97 428
15736.15 438
15737.34 466
15738.52 460
15739.71 441
15740.89 438
15742.08 448
15743.27 429
15744.45 440
15745.64 440
15746.82 484
15748.01 428
15749.19 461
15750.38 440
15751.57 434
15752.75 458
15753.94 471
15755.12 446
15756.31 482
15757.50 500
15758.68 510
15759.87 468
15761.05 485
15762.24 504
15763.43 516
15764.61 447
15765.80 458
15766.99 442
15768.17 467
15769.36 431
15770.55 427
15771.73 440
15772.92 444
15774.11 443
15775.29 449
15776.48 400
15777.67 397
15778.85 393
15780.04 388
15781.23 420
15782.42 389
15783.60 389
15784.79 435
15785.98 408
15787.16 385
15788.35 380
15789.54 375
15790.73 409
15791.91 369
15793.10 342
15794.29 357
15795.48 375
15796.66 344
15797.85 337
15799.04 365
15800.23 373
15801.41 348
15802.60 338
15803.79 319
15804.98 322
15806.17 375
15807.35 339
15808.54 311
15809.73 321
15810.92 316
15812.11 332
15813.30 307
15814.48 331
15815.67 302
15816.86 317
15818.05 343
15819.24 311
15820.43 310
15821.61 304
15822.80 318
15823.99 298
15825.18 299
15826.37 301
15827.56 308
15828.75 338
15829.94 284
15831.12 267
15832.31 280
15833.50 292
15834.69 285
15835.88 307
15837.07 276
15838.26 306
15839.45 321
15840.64 275
15841.83 289
15843.02 310
15844.21 307
15845.39 271
15846.58 295
15847.77 290
15848.96 312
15850.15 277
15851.34 313
15852.53 331
15853.72 311
15854.91 257
15856.10 282
15857.29 313
15858.48 251
15859.67 285
15860.86 295
15862.05 281
15863.24 292
15864.43 290
15865.62 281
15866.81 316
15868.00 301
15869.19 319
15870.38 329
15871.57 276
15872.76 312
15873.96 291
15875.15 265
15876.34 298
15877.53 316
15878.72 311
15879.91 336
15881.10 287
15882.29 276
15883.48 297
15884.67 295
15885.86 311
15887.05 282
15888.25 295
15889.44 310
15890.63 302
15891.82 292
15893.01 343
15894.20 348
15895.39 276
15896.58 294
15897.78 311
15898.97 282
15900.16 289
15901.35 335
15902.54 317
15903.73 297
15904.92 338
15906.12 333
15907.31 337
15908.50 313
15909.69 322
15910.88 345
15912.08 366
15913.27 316
15914.46 309
15915.65 300
15916.84 317
15918.04 292
15919.23 267
15920.42 255
15921.61 288
15922.81 312
15924.00 320
15925.19 298
15926.38 279
15927.58 300
15928.77 309
15929.96 265
15931.15 300
15932.35 303
15933.54 347
15934.73 317
15935.92 288
15937.12 298
15938.31 302
15939.50 288
15940.70 295
15941.89 277
15943.08 297
15944.28 259
15945.47 295
15946.66 293
15947.86 265
15949.05 279
15950.24 254
15951.44 239
15952.63 237
15953.82 254
15955.02 256
15956.21 243
15957.40 272
15958.60 244
15959.79 228
15960.99 254
15962.18 258
15963.37 276
15964.57 237
15965.76 260
15966.96 250
15968.15 235
15969.34 233
15970.54 244
15971.73 250
15972.93 227
15974.12 235
15975.31 246
15976.51 222
15977.70 214
15978.90 203
15980.09 202
15981.29 217
15982.48 216
15983.68 245
15984.87 210
15986.07 224
15987.26 203
15988.46 198
15989.65 201
15990.85 199
15992.04 222
15993.24 211
15994.43 233
15995.63 238
15996.82 207
15998.02 191
15999.21 207
16000.41 215
16001.60 188
16002.80 179
16003.99 237
16005.19 246
16006.38 212
16007.58 212
16008.77 189
16009.97 212
16011.17 216
16012.36 204
16013.56 214
16014.75 223
16015.95 230
16017.14 207
16018.34 205
16019.54 200
16020.73 205
16021.93 202
16023.13 192
16024.32 206
16025.52 212
16026.71 193
16027.91 178
16029.11 213
16030.30 209
16031.50 219
16032.70 234
16033.89 198
16035.09 192
16036.29 208
16037.48 190
16038.68 220
16039.88 216
16041.07 224
16042.27 178
16043.47 254
16044.66 217
16045.86 179
16047.06 199
16048.25 251
16049.45 267
16050.65 218
16051.85 197
16053.04 210
16054.24 216
16055.44 196
16056.64 204
16057.83 193
16059.03 204
16060.23 229
16061.43 222
16062.62 225
16063.82 169
16065.02 195
16066.22 196
16067.41 234
16068.61 206
16069.81 194
16071.01 192
16072.21 209
16073.40 198
16074.60 168
16075.80 195
16077.00 195
16078.20 202
16079.39 171
16080.59 185
16081.79 186
16082.99 205
16084.19 186
16085.39 184
16086.58 199
16087.78 192
16088.98 193
16090.18 208
16091.38 201
16092.58 215
16093.78 215
16094.98 205
16096.17 198
16097.37 187
16098.57 184
16099.77 220
16100.97 215
16102.17 201
16103.37 195
16104.57 205
16105.77 171
16106.97 215
16108.17 214
16109.36 188
16110.56 184
16111.76 179
16112.96 217
16114.16 164
16115.36 232
16116.56 197
16117.76 204
16118.96 173
16120.16 179
16121.36 173
16122.56 176
16123.76 215
16124.96 182
16126.16 179
16127.36 201
16128.56 193
16129.76 194
16130.96 180
16132.16 192
16133.36 183
16134.56 194
16135.76 206
16136.96 194
16138.16 207
16139.36 186
16140.56 166
16141.76 159
16142.97 178
16144.17 158
16145.37 168
16146.57 198
16147.77 179
16148.97 169
16150.17 174
16151.37 197
16152.57 181
16153.77 160
16154.97 169
16156.18 193
16157.38 189
16158.58 168
16159.78 168
16160.98 181
16162.18 199
16163.38 212
16164.58 194
16165.79 221
16166.99 213
16168.19 203
16169.39 184
16170.59 213
16171.79 203
16173.00 191
16174.20 193
16175.40 201
16176.60 194
16177.80 174
16179.01 192
16180.21 186
16181.41 206
16182.61 207
16183.81 214
16185.02 188
16186.22 195
16187.42 198
16188.62 199
16189.82 232
16191.03 228
16192.23 207
16193.43 192
16194.63 184
16195.84 204
16197.04 223
16198.24 213
16199.45 189
16200.65 179
16201.85 173
16203.05 178
16204.26 208
16205.46 207
16206.66 206
16207.87 172
16209.07 184
16210.27 216
16211.48 210
16212.68 197
16213.88 199
16215.08 202
16216.29 230
16217.49 233
16218.70 181
16219.90 187
16221.10 218
16222.31 189
16223.51 215
16224.71 211
16225.92 227
16227.12 234
16228.32 242
16229.53 223
16230.73 200
16231.94 216
16233.14 202
16234.34 174
16235.55 172
16236.75 192
16237.96 220
16239.16 239
16240.36 213
16241.57 235
16242.77 257
16243.98 224
16245.18 201
16246.39 266
16247.59 227
16248.80 211
16250.00 215
16251.21 218
16252.41 206
16253.61 227
16254.82 240
16256.02 255
16257.23 254
16258.43 212
16259.64 209
16260.84 245
16262.05 259
16263.25 255
16264.46 213
16265.66 253
16266.87 242
16268.08 221
16269.28 229
16270.49 244
16271.69 248
16272.90 244
16274.10 247
16275.31 241
16276.51 259
16277.72 226
16278.92 235
16280.13 283
16281.34 260
16282.54 295
16283.75 270
16284.95 256
16286.16 242
16287.37 253
16288.57 271
16289.78 246
16290.98 221
16292.19 255
16293.40 270
16294.60 245
16295.81 288
16297.02 268
16298.22 273
16299.43 275
16300.63 231
16301.84 243
16303.05 250
16304.25 249
16305.46 258
16306.67 238
16307.87 290
16309.08 310
16310.29 299
16311.50 265
16312.70 247
16313.91 255
16315.12 239
16316.32 259
16317.53 252
16318.74 231
16319.94 252
16321.15 272
16322.36 291
16323.57 295
16324.77 257
16325.98 243
16327.19 251
16328.40 253
16329.60 263
16330.81 235
16332.02 241
16333.23 241
16334.43 250
16335.64 228
16336.85 217
16338.06 212
16339.27 258
16340.47 222
16341.68 233
16342.89 217
16344.10 217
16345.31 209
16346.51 219
16347.72 200
16348.93 210
16350.14 213
16351.35 238
16352.56 226
16353.77 222
16354.97 206
16356.18 189
16357.39 211
16358.60 199
16359.81 199
16361.02 174
16362.23 189
16363.43 216
16364.64 216
16365.85 221
16367.06 200
16368.27 210
16369.48 185
16370.69 208
16371.90 198
16373.11 199
16374.32 193
16375.53 166
16376.73 164
16377.94 183
16379.15 183
16380.36 187
16381.57 166
16382.78 192
16383.99 176
16385.20 190
16386.41 202
16387.62 253
16388.83 206
16390.04 214
16391.25 195
16392.46 172
16393.67 174
16394.88 183
16396.09 201
16397.30 173
16398.51 178
16399.72 164
16400.93 185
16402.14 217
16403.35 162
16404.56 162
16405.77 205
16406.98 186
16408.19 193
16409.40 193
16410.61 176
16411.82 196
16413.04 213
16414.25 194
16415.46 162
16416.67 220
16417.88 194
16419.09 210
16420.30 192
16421.51 186
16422.72 200
16423.93 194
16425.14 175
16426.36 198
16427.57 182
16428.78 176
16429.99 195
16431.20 196
16432.41 178
16433.62 179
16434.83 213
16436.05 188
16437.26 179
16438.47 159
16439.68 163
16440.89 182
16442.10 210
16443.32 173
16444.53 159
16445.74 186
16446.95 183
16448.16 181
16449.38 168
16450.59 184
16451.80 200
16453.01 204
16454.22 177
16455.44 177
16456.65 173
16457.86 187
16459.07 181
16460.29 178
16461.50 179
16462.71 166
16463.92 193
16465.14 160
16466.35 143
16467.56 169
16468.77 188
16469.99 143
16471.20 149
16472.41 154
16473.63 163
16474.84 171
16476.05 166
16477.26 154
16478.48 166
16479.69 177
16480.90 174
16482.12 154
16483.33 159
16484.54 168
16485.76 187
16486.97 188
16488.18 170
16489.40 190
16490.61 177
16491.82 153
16493.04 153
16494.25 177
16495.47 170
16496.68 176
16497.89 160
16499.11 186
16500.32 161
16501.53 168
16502.75 183
16503.96 155
16505.18 151
16506.39 137
16507.61 161
16508.82 157
16510.03 154
16511.25 170
16512.46 166
16513.68 172
16514.89 186
16516.11 185
16517.32 155
16518.53 192
16519.75 167
16520.96 174
16522.18 168
16523.39 190
16524.61 178
16525.82 197
16527.04 173
16528.25 190
16529.47 165
16530.68 179
16531.90 181
16533.11 191
16534.33 163
16535.54 174
16536.76 160
16537.97 184
16539.19 180
16540.40 172
16541.62 162
16542.84 168
16544.05 164
16545.27 165
16546.48 157
16547.70 179
16548.91 158
16550.13 212
16551.35 213
16552.56 175
16553.78 167
16554.99 196
16556.21 174
16557.42 188
16558.64 204
16559.86 188
16561.07 171
16562.29 160
16563.51 201
16564.72 172
16565.94 187
16567.15 187
16568.37 170
16569.59 199
16570.80 170
16572.02 164
16573.24 195
16574.45 216
16575.67 186
16576.89 201
16578.10 189
16579.32 159
16580.54 171
16581.75 208
16582.97 196
16584.19 213
16585.41 187
16586.62 187
16587.84 198
16589.06 176
16590.27 212
16591.49 203
16592.71 210
16593.93 197
16595.14 202
16596.36 202
16597.58 206
16598.80 185
16600.01 183
16601.23 162
16602.45 179
16603.67 186
16604.88 183
16606.10 172
16607.32 194
16608.54 179
16609.76 197
16610.97 193
16612.19 188
16613.41 178
16614.63 181
16615.85 184
16617.06 159
16618.28 157
16619.50 166
16620.72 164
16621.94 149
16623.16 147
16624.37 142
16625.59 174
16626.81 206
16628.03 163
16629.25 146
16630.47 128
16631.69 171
16632.90 176
16634.12 178
16635.34 168
16636.56 175
16637.78 181
16639.00 197
16640.22 192
16641.44 167
16642.66 172
16643.88 188
16645.09 155
16646.31 143
16647.53 160
16648.75 169
16649.97 149
16651.19 129
16652.41 164
16653.63 168
16654.85 187
16656.07 169
16657.29 149
16658.51 148
16659.73 182
16660.95 160
16662.17 164
16663.39 158
16664.61 177
16665.83 163
16667.05 148
16668.27 152
16669.49 162
16670.71 181
16671.93 165
16673.15 161
16674.37 158
16675.59 159
16676.81 194
16678.03 178
16679.25 183
16680.47 168
16681.69 160
16682.91 154
16684.13 144
16685.35 160
16686.58 180
16687.80 166
16689.02 169
16690.24 169
16691.46 172
16692.68 196
16693.90 147
16695.12 162
16696.34 172
16697.56 168
16698.79 153
16700.01 169
16701.23 158
16702.45 154
16703.67 175
16704.89 165
16706.11 148
16707.34 170
16708.56 174
16709.78 168
16711.00 146
16712.22 176
16713.44 187
16714.67 167
16715.89 151
16717.11 155
16718.33 170
16719.55 183
16720.78 172
16722.00 162
16723.22 162
16724.44 139
16725.66 154
16726.89 165
16728.11 158
16729.33 144
16730.55 146
16731.78 175
16733.00 179
16734.22 173
16735.44 152
16736.67 140
16737.89 144
16739.11 172
16740.33 145
16741.56 180
16742.78 167
16744.00 180
16745.22 138
16746.45 145
16747.67 178
16748.89 168
16750.12 171
16751.34 176
16752.56 186
16753.79 173
16755.01 162
16756.23 177
16757.46 146
16758.68 145
16759.90 117
16761.13 143
16762.35 165
16763.57 170
16764.80 151
16766.02 175
16767.24 185
16768.47 171
16769.69 154
16770.92 159
16772.14 125
16773.36 151
16774.59 138
16775.81 142
16777.04 145
16778.26 154
16779.48 159
16780.71 167
16781.93 153
16783.16 151
16784.38 133
16785.61 156
16786.83 171
16788.05 189
16789.28 165
16790.50 168
16791.73 146
16792.95 134
16794.18 164
16795.40 146
16796.63 146
16797.85 160
16799.08 143
16800.30 123
16801.53 153
16802.75 165
16803.98 152
16805.20 165
16806.43 168
16807.65 174
16808.88 182
16810.10 165
16811.33 135
16812.55 130
16813.78 168
16815.00 140
16816.23 175
16817.46 148
16818.68 148
16819.91 190
16821.13 170
16822.36 195
16823.58 152
16824.81 144
16826.04 150
16827.26 173
16828.49 172
16829.71 170
16830.94 192
16832.17 174
16833.39 173
16834.62 179
16835.84 182
16837.07 168
16838.30 185
16839.52 172
16840.75 162
16841.98 175
16843.20 172
16844.43 192
16845.66 167
16846.88 164
16848.11 181
16849.34 174
16850.56 182
16851.79 170
16853.02 182
16854.24 195
16855.47 191
16856.70 200
16857.92 201
16859.15 166
16860.38 222
16861.61 205
16862.83 177
16864.06 216
16865.29 210
16866.52 215
16867.74 211
16868.97 215
16870.20 219
16871.42 209
16872.65 231
16873.88 228
16875.11 203
16876.34 235
16877.56 215
16878.79 236
16880.02 234
16881.25 288
16882.47 275
16883.70 243
16884.93 266
16886.16 262
16887.39 295
16888.62 283
16889.84 297
16891.07 288
16892.30 249
16893.53 241
16894.76 279
16895.98 264
16897.21 265
16898.44 282
16899.67 229
16900.90 232
16902.13 226
16903.36 238
16904.59 232
16905.81 214
16907.04 205
16908.27 242
16909.50 252
16910.73 228
16911.96 224
16913.19 185
16914.42 209
16915.65 191
16916.88 201
16918.10 175
16919.33 198
16920.56 255
16921.79 168
16923.02 191
16924.25 171
16925.48 201
16926.71 195
16927.94 198
16929.17 206
16930.40 163
16931.63 172
16932.86 165
16934.09 190
16935.32 209
16936.55 186
16937.78 167
16939.01 184
16940.24 176
16941.47 166
16942.70 200
16943.93 190
16945.16 168
16946.39 190
16947.62 190
16948.85 167
16950.08 149
16951.31 158
16952.54 148
16953.77 168
16955.00 188
16956.23 218
16957.46 178
16958.69 168
16959.93 176
16961.16 174
16962.39 178
16963.62 175
16964.85 169
16966.08 187
16967.31 157
16968.54 156
16969.77 155
16971.00 182
16972.24 178
16973.47 150
16974.70 175
16975.93 181
16977.16 185
16978.39 187
16979.62 187
16980.85 195
16982.09 142
16983.32 178
16984.55 185
16985.78 166
16987.01 164
16988.24 168
16989.48 164
16990.71 166
16991.94 179
16993.17 177
16994.40 229
16995.64 195
16996.87 178
16998.10 157
16999.33 150
17000.57 180
17001.80 172
17003.03 191
17004.26 176
17005.49 190
17006.73 182
17007.96 167
17009.19 177
17010.42 178
17011.66 174
17012.89 157
17014.12 143
17015.36 150
17016.59 157
17017.82 163
17019.05 165
17020.29 170
17021.52 177
17022.75 173
17023.99 180
17025.22 187
17026.45 202
17027.69 174
17028.92 180
17030.15 159
17031.39 168
17032.62 167
17033.85 162
17035.09 176
17036.32 186
17037.55 168
17038.79 163
17040.02 157
17041.25 168
17042.49 135
17043.72 158
17044.96 141
17046.19 155
17047.42 165
17048.66 180
17049.89 180
17051.13 176
17052.36 158
17053.59 161
17054.83 176
17056.06 157
17057.30 140
17058.53 163
17059.77 139
17061.00 138
17062.23 170
17063.47 168
17064.70 155
17065.94 127
17067.17 119
17068.41 136
17069.64 154
17070.88 126
17072.11 125
17073.35 135
17074.58 122
17075.82 158
17077.05 137
17078.29 125
17079.52 163
17080.76 136
17081.99 147
17083.23 158
17084.46 128
17085.70 157
17086.93 149
17088.17 153
17089.40 130
17090.64 142
17091.88 155
17093.11 166
17094.35 121
17095.58 151
17096.82 136
17098.05 126
17099.29 163
17100.53 130
17101.76 157
17103.00 167
17104.23 146
17105.47 163
17106.71 138
17107.94 129
17109.18 136
17110.41 143
17111.65 132
17112.89 150
17114.12 128
17115.36 157
17116.60 142
17117.83 153
17119.07 141
17120.31 134
17121.54 134
17122.78 134
17124.02 151
17125.25 149
17126.49 147
17127.73 136
17128.96 155
17130.20 153
17131.44 142
17132.67 142
17133.91 167
17135.15 131
17136.39 135
17137.62 136
17138.86 131
17140.10 139
17141.33 142
17142.57 132
17143.81 127
17145.05 148
17146.28 146
17147.52 153
17148.76 123
17150.00 139
17151.24 135
17152.47 130
17153.71 158
17154.95 151
17156.19 143
17157.42 139
17158.66 164
17159.90 127
17161.14 129
17162.38 117
17163.61 135
17164.85 139
17166.09 134
17167.33 133
17168.57 148
17169.81 147
17171.04 157
17172.28 128
17173.52 152
17174.76 127
17176.00 139
17177.24 154
17178.48 141
17179.72 123
17180.95 122
17182.19 142
17183.43 135
17184.67 117
17185.91 121
17187.15 157
17188.39 119
17189.63 125
17190.87 124
17192.10 142
17193.34 146
17194.58 160
17195.82 136
17197.06 137
17198.30 150
17199.54 144
17200.78 138
17202.02 126
17203.26 116
17204.50 145
17205.74 123
17206.98 136
17208.22 122
17209.46 111
17210.70 161
17211.94 153
17213.18 109
17214.42 107
17215.66 134
17216.90 138
17218.14 127
17219.38 109
17220.62 138
17221.86 118
17223.10 137
17224.34 119
17225.58 133
17226.82 116
17228.06 121
17229.30 128
17230.54 136
17231.78 126
17233.02 138
17234.26 119
17235.50 103
17236.75 131
17237.99 118
17239.23 131
17240.47 117
17241.71 119
17242.95 154
17244.19 132
17245.43 131
17246.67 123
17247.92 156
17249.16 146
17250.40 137
17251.64 136
17252.88 115
17254.12 116
17255.36 138
17256.60 134
17257.85 136
17259.09 132
17260.33 170
17261.57 136
17262.81 123
17264.05 120
17265.30 134
17266.54 131
17267.78 123
17269.02 129
17270.26 134
17271.51 130
17272.75 143
17273.99 110
17275.23 134
17276.48 130
17277.72 138
17278.96 114
17280.20 107
17281.44 109
17282.69 112
17283.93 142
17285.17 106
17286.41 111
17287.66 138
17288.90 162
17290.14 144
17291.39 126
17292.63 124
17293.87 137
17295.11 145
17296.36 125
17297.60 116
17298.84 122
17300.09 133
17301.33 130
17302.57 138
17303.82 100
17305.06 122
17306.30 120
17307.55 131
17308.79 153
17310.03 122
17311.28 121
17312.52 146
17313.76 134
17315.01 128
17316.25 121
17317.49 140
17318.74 128
17319.98 120
17321.23 113
17322.47 121
17323.71 132
17324.96 116
17326.20 152
17327.45 129
17328.69 118
17329.93 128
17331.18 122
17332.42 118
17333.67 121
17334.91 117
17336.16 139
17337.40 113
17338.64 113
17339.89 137
17341.13 139
17342.38 119
17343.62 111
17344.87 124
17346.11 132
17347.36 125
17348.60 116
17349.85 125
17351.09 107
17352.34 126
17353.58 131
17354.83 103
17356.07 112
17357.32 121
17358.56 116
17359.81 124
17361.05 120
17362.30 114
17363.54 120
17364.79 120
17366.03 134
17367.28 139
17368.53 91
17369.77 100
17371.02 126
17372.26 149
17373.51 154
17374.75 118
17376.00 136
17377.25 125
17378.49 122
17379.74 109
17380.98 130
17382.23 131
17383.48 123
17384.72 131
17385.97 108
17387.21 122
17388.46 128
17389.71 135
17390.95 118
17392.20 130
17393.45 133
17394.69 139
17395.94 138
17397.19 134
17398.43 130
17399.68 141
17400.93 112
17402.17 126
17403.42 121
17404.67 125
17405.91 111
17407.16 130
17408.41 127
17409.65 117
17410.90 123
17412.15 142
17413.40 135
17414.64 121
17415.89 123
17417.14 141
17418.39 129
17419.63 114
17420.88 109
17422.13 112
17423.38 147
17424.62 114
17425.87 117
17427.12 120
17428.37 128
17429.61 144
17430.86 102
17432.11 125
17433.36 131
17434.60 133
17435.85 129
17437.10 108
17438.35 122
17439.60 117
17440.85 108
17442.09 158
17443.34 119
17444.59 160
17445.84 151
17447.09 148
17448.34 141
17449.58 126
17450.83 127
17452.08 169
17453.33 133
17454.58 124
17455.83 139
17457.08 128
17458.32 135
17459.57 130
17460.82 125
17462.07 126
17463.32 110
17464.57 123
17465.82 146
17467.07 131
17468.32 123
17469.57 151
17470.81 159
17472.06 114
17473.31 126
17474.56 142
17475.81 137
17477.06 124
17478.31 129
17479.56 118
17480.81 142
17482.06 143
17483.31 134
17484.56 148
17485.81 137
17487.06 117
17488.31 141
17489.56 146
17490.81 132
17492.06 131
17493.31 128
17494.56 142
17495.81 160
17497.06 149
17498.31 114
17499.56 127
17500.81 146
17502.06 147
17503.31 120
17504.56 117
17505.81 121
17507.06 156
17508.31 159
17509.56 137
17510.81 123
17512.06 148
17513.32 148
17514.57 141
17515.82 100
17517.07 113
17518.32 124
17519.57 143
17520.82 121
17522.07 125
17523.32 127
17524.57 142
17525.83 146
17527.08 122
17528.33 125
17529.58 152
17530.83 140
17532.08 153
17533.33 139
17534.59 163
17535.84 174
17537.09 143
17538.34 134
17539.59 165
17540.84 141
17542.10 146
17543.35 180
17544.60 152
17545.85 167
17547.10 170
17548.36 144
17549.61 178
17550.86 148
17552.11 152
17553.36 148
17554.62 140
17555.87 167
17557.12 137
17558.37 124
17559.63 150
17560.88 140
17562.13 131
17563.38 131
17564.64 147
17565.89 152
17567.14 158
17568.39 140
17569.65 131
17570.90 108
17572.15 138
17573.41 158
17574.66 142
17575.91 138
17577.16 163
17578.42 145
17579.67 122
17580.92 162
17582.18 160
17583.43 153
17584.68 146
17585.94 132
17587.19 122
17588.44 133
17589.70 155
17590.95 155
17592.20 139
17593.46 157
17594.71 147
17595.97 128
17597.22 138
17598.47 157
17599.73 129
17600.98 134
17602.23 136
17603.49 120
17604.74 121
17606.00 122
17607.25 138
17608.51 165
17609.76 131
17611.01 134
17612.27 137
17613.52 155
17614.78 149
17616.03 151
17617.29 145
17618.54 142
17619.79 145
17621.05 150
17622.30 153
17623.56 130
17624.81 140
17626.07 158
17627.32 123
17628.58 114
17629.83 128
17631.09 111
17632.34 131
17633.60 139
17634.85 139
17636.11 128
17637.36 122
17638.62 145
17639.87 139
17641.13 127
17642.39 119
17643.64 119
17644.90 106
17646.15 102
17647.41 140
17648.66 152
17649.92 144
17651.17 169
17652.43 146
17653.69 144
17654.94 126
17656.20 118
17657.45 120
17658.71 140
17659.97 127
17661.22 113
17662.48 145
17663.73 120
17664.99 112
17666.25 154
17667.50 132
17668.76 112
17670.02 135
17671.27 110
17672.53 119
17673.78 114
17675.04 120
17676.30 101
17677.55 110
17678.81 134
17680.07 143
17681.32 124
17682.58 111
17683.84 108
17685.10 121
17686.35 125
17687.61 110
17688.87 116
17690.12 113
17691.38 103
17692.64 118
17693.89 120
17695.15 137
17696.41 118
17697.67 111
17698.92 102
17700.18 114
17701.44 104
17702.70 131
17703.95 103
17705.21 123
17706.47 105
17707.73 96
17708.98 114
17710.24 109
17711.50 112
17712.76 127
17714.02 125
17715.27 101
17716.53 122
17717.79 130
17719.05 135
17720.31 136
17721.57 138
17722.82 103
17724.08 125
17725.34 88
17726.60 131
17727.86 137
17729.12 149
17730.37 133
17731.63 122
17732.89 124
17734.15 104
17735.41 107
17736.67 102
17737.93 137
17739.18 102
17740.44 125
17741.70 106
17742.96 111
17744.22 129
17745.48 142
17746.74 113
17748.00 126
17749.26 125
17750.52 104
17751.78 125
17753.04 111
17754.29 111
17755.55 124
17756.81 116
17758.07 119
17759.33 109
17760.59 140
17761.85 119
17763.11 111
17764.37 116
17765.63 126
17766.89 138
17768.15 113
17769.41 118
17770.67 115
17771.93 108
17773.19 128
17774.45 136
17775.71 132
17776.97 126
17778.23 122
17779.49 141
17780.75 118
17782.01 111
17783.27 126
17784.53 141
17785.79 110
17787.05 120
17788.31 108
17789.58 121
17790.84 104
17792.10 116
17793.36 128
17794.62 126
17795.88 126
17797.14 134
17798.40 132
17799.66 139
17800.92 133
17802.18 116
17803.45 132
17804.71 111
17805.97 114
17807.23 85
17808.49 118
17809.75 121
17811.01 106
17812.27 116
17813.54 104
17814.80 139
17816.06 110
17817.32 112
17818.58 85
17819.84 92
17821.11 117
17822.37 132
17823.63 122
17824.89 119
17826.15 121
17827.42 132
17828.68 131
17829.94 126
17831.20 138
17832.46 112
17833.73 113
17834.99 107
17836.25 103
17837.51 111
17838.78 116
17840.04 115
17841.30 100
17842.56 107
17843.83 114
17845.09 94
17846.35 111
17847.61 116
17848.88 115
17850.14 112
17851.40 118
17852.66 98
17853.93 97
17855.19 135
17856.45 109
17857.72 96
17858.98 96
17860.24 105
17861.51 120
17862.77 118
17864.03 94
17865.30 129
17866.56 146
17867.82 146
17869.09 112
17870.35 117
17871.61 132
17872.88 111
17874.14 112
17875.40 107
17876.67 108
17877.93 115
17879.20 101
17880.46 123
17881.72 98
17882.99 113
17884.25 99
17885.52 106
17886.78 128
17888.04 105
17889.31 97
17890.57 104
17891.84 126
17893.10 95
17894.36 94
17895.63 88
17896.89 105
17898.16 117
17899.42 121
17900.69 126
17901.95 151
17903.22 117
17904.48 87
17905.75 110
17907.01 125
17908.28 116
17909.54 119
17910.81 113
17912.07 128
17913.34 116
17914.60 111
17915.87 138
17917.13 109
17918.40 105
17919.66 94
17920.93 98
17922.19 114
17923.46 107
17924.72 108
17925.99 108
17927.25 106
17928.52 110
17929.79 121
17931.05 110
17932.32 107
17933.58 84
17934.85 118
17936.11 105
17937.38 90
17938.65 124
17939.91 113
17941.18 107
17942.44 113
17943.71 101
17944.98 102
17946.24 124
17947.51 104
17948.77 124
17950.04 114
17951.31 122
17952.57 125
17953.84 114
17955.11 87
17956.37 107
17957.64 107
17958.91 118
17960.17 121
17961.44 121
17962.71 123
17963.97 136
17965.24 109
17966.51 98
17967.77 104
17969.04 105
17970.31 107
17971.58 128
17972.84 130
17974.11 119
17975.38 101
17976.64 100
17977.91 109
17979.18 114
17980.45 95
17981.71 106
17982.98 107
17984.25 106
17985.52 115
17986.78 121
17988.05 117
17989.32 120
17990.59 102
17991.86 109
17993.12 121
17994.39 98
17995.66 121
17996.93 138
17998.20 113
17999.46 103
18000.73 105
18002.00 107
18003.27 124
18004.54 134
18005.80 120
18007.07 114
18008.34 97
18009.61 127
18010.88 139
18012.15 90
18013.42 77
18014.68 94
18015.95 104
18017.22 98
18018.49 124
18019.76 113
18021.03 112
18022.30 117
18023.57 99
18024.83 105
18026.10 93
18027.37 112
18028.64 103
18029.91 97
18031.18 98
18032.45 121
18033.72 124
18034.99 105
18036.26 126
18037.53 110
18038.80 106
18040.07 92
18041.34 124
18042.60 116
18043.87 95
18045.14 78
18046.41 102
18047.68 100
18048.95 83
18050.22 95
18051.49 107
18052.76 101
18054.03 114
18055.30 88
18056.57 98
18057.84 120
18059.11 111
18060.38 110
18061.65 112
18062.92 106
18064.20 120
18065.47 124
18066.74 97
18068.01 100
18069.28 100
18070.55 106
18071.82 125
18073.09 103
18074.36 91
18075.63 99
18076.90 138
18078.17 106
18079.44 107
18080.71 114
18081.99 114
18083.26 107
18084.53 103
18085.80 79
18087.07 110
18088.34 91
18089.61 122
18090.88 85
18092.15 75
18093.43 95
18094.70 107
18095.97 97
18097.24 121
18098.51 111
18099.78 117
18101.06 116
18102.33 127
18103.60 120
18104.87 122
18106.14 126
18107.41 111
18108.69 119
18109.96 118
18111.23 95
18112.50 115
18113.77 135
18115.05 129
18116.32 111
18117.59 110
18118.86 107
18120.14 94
18121.41 101
18122.68 90
18123.95 86
18125.23 79
18126.50 94
18127.77 117
18129.04 111
18130.32 101
18131.59 105
18132.86 134
18134.13 89
18135.41 90
18136.68 119
18137.95 102
18139.23 78
18140.50 93
18141.77 109
18143.05 113
18144.32 95
18145.59 116
18146.87 140
18148.14 120
18149.41 116
18150.69 102
18151.96 97
18153.23 96
18154.51 92
18155.78 105
18157.05 94
18158.33 99
18159.60 120
18160.88 129
18162.15 129
18163.42 110
18164.70 105
18165.97 110
18167.24 113
18168.52 94
18169.79 111
18171.07 129
18172.34 129
18173.62 99
18174.89 83
18176.16 112
18177.44 106
18178.71 90
18179.99 96
18181.26 110
18182.54 74
18183.81 96
18185.09 140
18186.36 128
18187.63 126
18188.91 118
18190.18 118
18191.46 78
18192.73 114
18194.01 103
18195.28 94
18196.56 96
18197.83 108
18199.11 120
18200.38 105
18201.66 128
18202.94 112
18204.21 90
18205.49 92
18206.76 90
18208.04 97
18209.31 75
18210.59 101
18211.86 108
18213.14 103
18214.41 113
18215.69 88
18216.97 106
18218.24 96
18219.52 120
18220.79 79
18222.07 88
18223.35 93
18224.62 100
18225.90 129
18227.17 121
18228.45 101
18229.73 114
18231.00 113
18232.28 80
18233.56 105
18234.83 99
18236.11 104
18237.38 83
18238.66 113
18239.94 106
18241.21 99
18242.49 111
18243.77 102
18245.04 94
18246.32 116
18247.60 109
18248.87 90
18250.15 109
18251.43 134
18252.71 115
18253.98 101
18255.26 123
18256.54 119
18257.81 109
18259.09 99
18260.37 107
18261.65 121
18262.92 111
18264.20 111
18265.48 113
18266.76 115
18268.03 88
18269.31 97
18270.59 100
18271.87 86
18273.14 106
18274.42 91
18275.70 113
18276.98 101
18278.26 95
18279.53 122
18280.81 85
18282.09 102
18283.37 100
18284.65 120
18285.92 117
18287.20 117
18288.48 128
18289.76 118
18291.04 100
18292.32 119
18293.59 97
18294.87 97
18296.15 140
18297.43 93
18298.71 90
18299.99 99
18301.27 104
18302.54 125
18303.82 100
18305.10 109
18306.38 100
18307.66 103
18308.94 109
18310.22 85
18311.50 109
18312.78 114
18314.06 106
18315.33 120
18316.61 117
18317.89 113
18319.17 91
18320.45 101
18321.73 92
18323.01 108
18324.29 110
18325.57 108
18326.85 117
18328.13 95
18329.41 108
18330.69 123
18331.97 124
18333.25 102
18334.53 110
18335.81 111
18337.09 110
18338.37 111
18339.65 122
18340.93 94
18342.21 101
18343.49 102
18344.77 114
18346.05 147
18347.33 114
18348.61 103
18349.89 100
18351.17 102
18352.45 106
18353.73 105
18355.01 88
18356.29 125
18357.57 109
18358.85 94
18360.14 76
18361.42 95
18362.70 78
18363.98 130
18365.26 125
18366.54 121
18367.82 101
18369.10 112
18370.38 96
18371.66 98
18372.95 94
18374.23 91
18375.51 87
18376.79 123
18378.07 116
18379.35 84
18380.63 118
18381.92 108
18383.20 108
18384.48 108
18385.76 112
18387.04 98
18388.32 113
18389.61 120
18390.89 104
18392.17 113
18393.45 99
18394.73 115
18396.02 125
18397.30 106
18398.58 114
18399.86 127
18401.14 111
18402.43 115
18403.71 99
18404.99 94
18406.27 123
18407.56 132
18408.84 119
18410.12 118
18411.40 115
18412.69 130
18413.97 104
18415.25 109
18416.53 110
18417.82 120
18419.10 105
18420.38 106
18421.67 102
18422.95 99
18424.23 87
18425.51 101
18426.80 111
18428.08 106
18429.36 93
18430.65 128
18431.93 87
18433.21 120
18434.50 102
18435.78 101
18437.06 117
18438.35 109
18439.63 123
18440.92 114
18442.20 98
18443.48 99
18444.77 91
18446.05 101
18447.33 113
18448.62 101
18449.90 104
18451.19 115
18452.47 99
18453.75 100
18455.04 119
18456.32 114
18457.61 108
18458.89 110
18460.17 99
18461.46 101
18462.74 90
18464.03 116
18465.31 109
18466.60 108
18467.88 92
18469.17 104
18470.45 93
18471.74 101
18473.02 120
18474.30 97
18475.59 96
18476.87 78
18478.16 102
18479.44 95
18480.73 106
18482.01 112
18483.30 105
18484.58 98
18485.87 125
18487.16 101
18488.44 98
18489.73 102
18491.01 121
18492.30 104
18493.58 105
18494.87 99
18496.15 93
18497.44 96
18498.72 106
18500.01 112
18501.30 128
18502.58 129
18503.87 93
18505.15 98
18506.44 114
18507.73 119
18509.01 125
18510.30 115
18511.58 98
18512.87 117
18514.16 99
18515.44 115
18516.73 98
18518.01 104
18519.30 82
18520.59 96
18521.87 87
18523.16 102
18524.45 76
18525.73 102
18527.02 106
18528.31 102
18529.59 125
18530.88 77
18532.17 87
18533.45 87
18534.74 118
18536.03 110
18537.31 86
18538.60 115
18539.89 108
18541.18 111
18542.46 109
18543.75 104
18545.04 87
18546.32 82
18547.61 109
18548.90 110
18550.19 102
18551.47 96
18552.76 104
18554.05 95
18555.34 95
18556.62 117
18557.91 76
18559.20 125
18560.49 114
18561.78 87
18563.06 107
18564.35 111
18565.64 114
18566.93 111
18568.22 102
18569.50 150
18570.79 129
18572.08 107
18573.37 114
18574.66 114
18575.94 115
18577.23 100
18578.52 107
18579.81 111
18581.10 118
18582.39 108
18583.68 108
18584.96 82
18586.25 97
18587.54 115
18588.83 108
18590.12 95
18591.41 91
18592.70 107
18593.99 94
18595.27 91
18596.56 85
18597.85 107
18599.14 89
18600.43 109
18601.72 111
18603.01 109
18604.30 119
18605.59 120
18606.88 117
18608.17 129
18609.46 131
18610.75 112
18612.04 122
18613.33 118
18614.62 116
18615.90 104
18617.19 111
18618.48 137
18619.77 106
18621.06 119
18622.35 106
18623.64 121
18624.93 136
18626.22 129
18627.51 129
18628.80 141
18630.09 117
18631.39 147
18632.68 122
18633.97 117
18635.26 119
18636.55 120
18637.84 109
18639.13 111
18640.42 141
18641.71 126
18643.00 117
18644.29 104
18645.58 111
18646.87 108
18648.16 133
18649.45 106
18650.74 110
18652.04 137
18653.33 90
18654.62 101
18655.91 108
18657.20 93
18658.49 139
18659.78 116
18661.07 113
18662.36 120
18663.66 98
18664.95 96
18666.24 145
18667.53 124
18668.82 80
18670.11 91
18671.41 98
18672.70 105
18673.99 86
18675.28 106
18676.57 99
18677.86 107
18679.16 99
18680.45 103
18681.74 91
18683.03 109
18684.32 100
18685.62 91
18686.91 118
18688.20 94
18689.49 86
18690.79 86
18692.08 102
18693.37 100
18694.66 126
18695.96 82
18697.25 88
18698.54 102
18699.83 99
18701.13 119
18702.42 127
18703.71 99
18705.00 91
18706.30 83
18707.59 95
18708.88 123
18710.18 118
18711.47 113
18712.76 108
18714.05 98
18715.35 114
18716.64 102
18717.93 91
18719.23 72
18720.52 77
18721.81 86
18723.11 83
18724.40 91
18725.69 106
18726.99 107
18728.28 95
18729.58 121
18730.87 106
18732.16 110
18733.46 99
18734.75 87
18736.04 85
18737.34 96
18738.63 104
18739.93 106
18741.22 110
18742.51 101
18743.81 94
18745.10 95
18746.40 121
18747.69 114
18748.99 111
18750.28 97
18751.58 108
18752.87 137
18754.16 102
18755.46 97
18756.75 78
18758.05 79
18759.34 93
18760.64 107
18761.93 104
18763.23 82
18764.52 102
18765.82 97
18767.11 79
18768.41 113
18769.70 118
18771.00 89
18772.29 102
18773.59 86
18774.88 100
18776.18 85
18777.47 90
18778.77 93
18780.06 101
18781.36 87
18782.65 97
18783.95 93
18785.25 98
18786.54 104
18787.84 83
18789.13 78
18790.43 90
18791.72 93
18793.02 108
18794.32 104
18795.61 83
18796.91 89
18798.20 72
18799.50 105
18800.80 100
18802.09 75
18803.39 112
18804.69 123
18805.98 86
18807.28 71
18808.57 113
18809.87 102
18811.17 93
18812.46 81
18813.76 99
18815.06 94
18816.35 99
18817.65 85
18818.95 83
18820.24 86
18821.54 95
18822.84 88
18824.13 90
18825.43 78
18826.73 93
18828.03 101
18829.32 101
18830.62 78
18831.92 94
18833.21 75
18834.51 100
18835.81 109
18837.11 101
18838.40 102
18839.70 124
18841.00 101
18842.30 89
18843.59 109
18844.89 121
18846.19 103
18847.49 102
18848.79 91
18850.08 92
18851.38 103
18852.68 104
18853.98 99
18855.27 71
18856.57 82
18857.87 109
18859.17 82
18860.47 85
18861.77 83
18863.06 85
18864.36 114
18865.66 76
18866.96 75
18868.26 77
18869.56 118
18870.85 104
18872.15 68
18873.45 64
18874.75 98
18876.05 108
18877.35 92
18878.65 72
18879.95 78
18881.24 93
18882.54 89
18883.84 100
18885.14 87
18886.44 86
18887.74 98
18889.04 97
18890.34 100
18891.64 91
18892.94 83
18894.24 99
18895.54 106
18896.84 107
18898.13 103
18899.43 109
18900.73 115
18902.03 127
18903.33 111
18904.63 86
18905.93 77
18907.23 80
18908.53 79
18909.83 89
18911.13 70
18912.43 86
18913.73 94
18915.03 102
18916.33 76
18917.63 91
18918.93 94
18920.23 103
18921.53 112
18922.83 93
18924.13 84
18925.43 89
18926.74 90
18928.04 88
18929.34 79
18930.64 87
18931.94 81
18933.24 102
18934.54 91
18935.84 89
18937.14 80
18938.44 86
18939.74 89
18941.04 99
18942.34 82
18943.65 91
18944.95 77
18946.25 86
18947.55 82
18948.85 92
18950.15 105
18951.45 98
18952.75 102
18954.06 97
18955.36 105
18956.66 83
18957.96 88
18959.26 88
18960.56 70
18961.87 91
18963.17 77
18964.47 90
18965.77 94
18967.07 81
18968.37 92
18969.68 96
18970.98 98
18972.28 105
18973.58 97
18974.88 112
18976.19 91
18977.49 93
18978.79 93
18980.09 87
18981.40 82
18982.70 97
18984.00 101
18985.30 110
18986.61 99
18987.91 118
18989.21 75
18990.51 87
18991.82 105
18993.12 81
18994.42 108
18995.73 109
18997.03 112
18998.33 85
18999.63 89
19000.94 110
19002.24 93
19003.54 102
19004.85 76
19006.15 74
19007.45 84
19008.76 94
19010.06 101
19011.36 96
19012.67 96
19013.97 95
19015.27 91
19016.58 91
19017.88 81
19019.18 76
19020.49 96
19021.79 82
19023.10 65
19024.40 83
19025.70 85
19027.01 93
19028.31 88
19029.62 87
19030.92 76
19032.22 100
19033.53 88
19034.83 94
19036.14 86
19037.44 95
19038.75 93
19040.05 98
19041.35 86
19042.66 86
19043.96 95
19045.27 108
19046.57 78
19047.88 87
19049.18 92
19050.49 97
19051.79 92
19053.10 82
19054.40 81
19055.71 117
19057.01 103
19058.32 89
19059.62 96
19060.93 83
19062.23 93
19063.54 101
19064.84 112
19066.15 76
19067.45 91
19068.76 92
19070.06 89
19071.37 94
19072.67 94
19073.98 93
19075.29 132
19076.59 113
19077.90 85
19079.20 88
19080.51 114
19081.81 84
19083.12 105
19084.43 79
19085.73 83
19087.04 87
19088.34 76
19089.65 87
19090.96 104
19092.26 91
19093.57 78
19094.87 99
19096.18 94
19097.49 76
19098.79 94
19100.10 114
19101.41 90
19102.71 122
19104.02 148
19105.33 142
19106.63 103
19107.94 94
19109.25 102
19110.55 86
19111.86 109
19113.17 109
19114.47 96
19115.78 115
19117.09 90
19118.40 90
19119.70 88
19121.01 87
19122.32 80
19123.62 79
19124.93 74
19126.24 101
19127.55 87
19128.85 89
19130.16 85
19131.47 69
19132.78 110
19134.08 95
19135.39 95
19136.70 108
19138.01 99
19139.32 88
19140.62 80
19141.93 77
19143.24 96
19144.55 89
19145.85 103
19147.16 96
19148.47 76
19149.78 92
19151.09 123
19152.40 107
19153.70 92
19155.01 85
19156.32 93
19157.63 92
19158.94 94
19160.25 104
19161.55 96
19162.86 108
19164.17 107
19165.48 90
19166.79 100
19168.10 107
19169.41 87
19170.72 104
19172.02 120
19173.33 106
19174.64 103
19175.95 101
19177.26 102
19178.57 84
19179.88 106
19181.19 109
19182.50 86
19183.81 90
19185.12 91
19186.43 84
19187.74 106
19189.05 90
19190.35 77
19191.66 96
19192.97 111
19194.28 96
19195.59 77
19196.90 86
19198.21 89
19199.52 95
19200.83 84
19202.14 77
19203.45 81
19204.76 81
19206.07 81
19207.38 83
19208.69 85
19210.00 84
19211.31 99
19212.62 107
19213.93 91
19215.24 80
19216.56 97
19217.87 88
19219.18 83
19220.49 81
19221.80 81
19223.11 90
19224.42 89
19225.73 95
19227.04 96
19228.35 76
19229.66 81
19230.97 117
19232.28 108
19233.60 88
19234.91 74
19236.22 96
19237.53 100
19238.84 100
19240.15 90
19241.46 93
19242.77 105
19244.09 87
19245.40 91
19246.71 91
19248.02 79
19249.33 86
19250.64 126
19251.95 124
19253.27 93
19254.58 87
19255.89 72
19257.20 76
19258.51 86
19259.83 79
19261.14 115
19262.45 90
19263.76 83
19265.07 82
19266.39 88
19267.70 76
19269.01 88
19270.32 92
19271.63 102
19272.95 77
19274.26 90
19275.57 84
19276.88 77
19278.20 86
19279.51 79
19280.82 111
19282.14 100
19283.45 61
19284.76 80
19286.07 67
19287.39 89
19288.70 94
19290.01 78
19291.33 107
19292.64 85
19293.95 101
19295.26 96
19296.58 76
19297.89 81
19299.20 108
19300.52 94
19301.83 70
19303.14 70
19304.46 97
19305.77 84
19307.09 98
19308.40 102
19309.71 86
19311.03 95
19312.34 130
19313.65 91
19314.97 83
19316.28 109
19317.60 111
19318.91 90
19320.22 83
19321.54 92
19322.85 83
19324.17 99
19325.48 79
19326.79 72
19328.11 73
19329.42 85
19330.74 88
19332.05 88
19333.37 91
19334.68 100
19335.99 90
19337.31 97
19338.62 88
19339.94 89
19341.25 76
19342.57 87
19343.88 104
19345.20 88
19346.51 79
19347.83 99
19349.14 82
19350.46 74
19351.77 92
19353.09 68
19354.40 104
19355.72 89
19357.03 92
19358.35 108
19359.66 106
19360.98 92
19362.29 85
19363.61 98
19364.93 82
19366.24 88
19367.56 72
19368.87 91
19370.19 108
19371.50 103
19372.82 91
19374.14 82
19375.45 69
19376.77 85
19378.08 66
19379.40 69
19380.72 81
19382.03 93
19383.35 75
19384.66 89
19385.98 76
19387.30 89
19388.61 75
19389.93 79
19391.25 98
19392.56 66
19393.88 87
19395.20 68
19396.51 79
19397.83 101
19399.15 74
19400.46 82
19401.78 74
19403.10 89
19404.41 79
19405.73 72
19407.05 70
19408.36 99
19409.68 102
19411.00 88
19412.31 89
19413.63 84
19414.95 97
19416.27 103
19417.58 83
19418.90 99
19420.22 85
19421.54 86
19422.85 73
19424.17 88
19425.49 73
19426.81 92
19428.12 88
19429.44 80
19430.76 77
19432.08 47
19433.40 82
19434.71 105
19436.03 99
19437.35 105
19438.67 99
19439.99 95
19441.30 81
19442.62 78
19443.94 78
19445.26 74
19446.58 78
19447.89 92
19449.21 82
19450.53 83
19451.85 85
19453.17 99
19454.49 82
19455.81 77
19457.12 98
19458.44 71
19459.76 75
19461.08 78
19462.40 88
19463.72 84
19465.04 79
19466.36 90
19467.68 76
19468.99 75
19470.31 80
19471.63 80
19472.95 91
19474.27 93
19475.59 84
19476.91 68
19478.23 106
19479.55 100
19480.87 88
19482.19 84
19483.51 82
19484.83 100
19486.15 90
19487.47 89
19488.79 94
19490.11 95
19491.43 94
19492.75 96
19494.07 77
19495.39 87
19496.71 112
19498.03 117
19499.35 104
19500.67 94
19501.99 93
19503.31 89
19504.63 87
19505.95 89
19507.27 86
19508.59 75
19509.91 84
19511.23 97
19512.55 95
19513.87 95
19515.19 104
19516.51 96
19517.83 98
19519.15 87
19520.47 85
19521.79 106
19523.12 96
19524.44 107
19525.76 96
19527.08 74
19528.40 100
19529.72 93
19531.04 75
19532.36 93
19533.68 68
19535.01 67
19536.33 95
19537.65 78
19538.97 101
19540.29 82
19541.61 115
19542.93 124
19544.26 82
19545.58 93
19546.90 92
19548.22 77
19549.54 82
19550.87 100
19552.19 99
19553.51 83
19554.83 92
19556.15 88
19557.47 80
19558.80 91
19560.12 101
19561.44 81
19562.76 90
19564.09 100
19565.41 86
19566.73 103
19568.05 95
19569.38 94
19570.70 83
19572.02 73
19573.34 80
19574.67 70
19575.99 78
19577.31 92
19578.63 105
19579.96 77
19581.28 89
19582.60 89
19583.93 106
19585.25 93
19586.57 89
19587.90 82
19589.22 75
19590.54 90
19591.86 89
19593.19 78
19594.51 106
19595.83 103
19597.16 100
19598.48 88
19599.81 79
19601.13 104
19602.45 89
19603.78 109
19605.10 88
19606.42 98
19607.75 103
19609.07 86
19610.40 86
19611.72 68
19613.04 94
19614.37 105
19615.69 101
19617.02 68
19618.34 70
19619.66 67
19620.99 81
19622.31 88
19623.64 68
19624.96 79
19626.29 97
19627.61 81
19628.93 94
19630.26 89
19631.58 81
19632.91 103
19634.23 105
19635.56 90
19636.88 87
19638.21 99
19639.53 92
19640.86 97
19642.18 86
19643.51 90
19644.83 82
19646.16 84
19647.48 86
19648.81 75
19650.13 67
19651.46 79
19652.78 92
19654.11 86
19655.43 78
19656.76 90
19658.08 106
19659.41 87
19660.74 88
19662.06 78
19663.39 90
19664.71 78
19666.04 85
19667.36 92
19668.69 129
19670.02 105
19671.34 102
19672.67 96
19673.99 91
19675.32 82
19676.65 94
19677.97 96
19679.30 86
19680.63 80
19681.95 94
19683.28 80
19684.60 103
19685.93 95
19687.26 85
19688.58 74
19689.91 75
19691.24 80
19692.56 96
19693.89 78
19695.22 79
19696.54 90
19697.87 101
19699.20 75
19700.52 72
19701.85 88
19703.18 99
19704.51 115
19705.83 90
19707.16 99
19708.49 114
19709.81 100
19711.14 89
19712.47 88
19713.80 85
19715.12 87
19716.45 85
19717.78 90
19719.11 81
19720.43 86
19721.76 80
19723.09 79
19724.42 109
19725.74 92
19727.07 78
19728.40 91
19729.73 94
19731.06 80
19732.38 85
19733.71 92
19735.04 101
19736.37 82
19737.70 92
19739.02 79
19740.35 94
19741.68 92
19743.01 86
19744.34 93
19745.67 88
19747.00 80
19748.32 81
19749.65 75
19750.98 95
19752.31 105
19753.64 80
19754.97 82
19756.30 83
19757.62 89
19758.95 79
19760.28 74
19761.61 75
19762.94 60
19764.27 96
19765.60 89
19766.93 65
19768.26 79
19769.59 94
19770.92 72
19772.25 79
19773.57 86
19774.90 106
19776.23 78
19777.56 74
19778.89 82
19780.22 58
19781.55 68
19782.88 74
19784.21 100
19785.54 88
19786.87 81
19788.20 81
19789.53 113
19790.86 70
19792.19 89
19793.52 97
19794.85 109
19796.18 99
19797.51 88
19798.84 91
19800.17 99
19801.50 90
19802.83 112
19804.16 82
19805.49 84
19806.82 85
19808.16 88
19809.49 76
19810.82 60
19812.15 78
19813.48 77
19814.81 76
19816.14 79
19817.47 70
19818.80 94
19820.13 81
19821.46 91
19822.79 102
19824.13 82
19825.46 93
19826.79 89
19828.12 78
19829.45 88
19830.78 90
19832.11 87
19833.44 70
19834.78 76
19836.11 73
19837.44 83
19838.77 82
19840.10 91
19841.43 90
19842.77 93
19844.10 108
19845.43 75
19846.76 74
19848.09 87
19849.42 91
19850.76 80
19852.09 94
19853.42 78
19854.75 87
19856.09 92
19857.42 113
19858.75 118
19860.08 85
19861.41 89
19862.75 82
19864.08 65
19865.41 84
19866.74 100
19868.08 88
19869.41 88
19870.74 86
19872.08 94
19873.41 88
19874.74 74
19876.07 62
19877.41 79
19878.74 88
19880.07 96
19881.41 90
19882.74 87
19884.07 69
19885.40 75
19886.74 97
19888.07 80
19889.40 78
19890.74 81
19892.07 85
19893.40 81
19894.74 81
19896.07 99
19897.41 88
19898.74 85
19900.07 94
19901.41 85
19902.74 72
19904.07 101
19905.41 88
19906.74 90
19908.08 85
19909.41 67
19910.74 77
19912.08 80
19913.41 80
19914.75 85
19916.08 94
19917.41 97
19918.75 103
19920.08 83
19921.42 101
19922.75 91
19924.09 66
19925.42 74
19926.76 98
19928.09 97
19929.42 72
19930.76 66
19932.09 72
19933.43 80
19934.76 69
19936.10 79
19937.43 85
19938.77 72
19940.10 91
19941.44 99
19942.77 74
19944.11 78
19945.44 88
19946.78 82
19948.11 83
19949.45 67
19950.79 66
19952.12 91
19953.46 90
19954.79 98
19956.13 100
19957.46 95
19958.80 91
19960.13 89
19961.47 80
19962.81 85
19964.14 99
19965.48 60
19966.81 108
19968.15 80
19969.49 91
19970.82 86
19972.16 100
19973.49 91
19974.83 79
19976.17 78
19977.50 77
19978.84 107
19980.18 92
19981.51 88
19982.85 91
19984.18 73
19985.52 72
19986.86 92
19988.19 89
19989.53 82
19990.87 105
19992.20 83
19993.54 89
19994.88 91
19996.21 88
19997.55 76
19998.89 78
20000.23 86
20001.56 87
20002.90 92
20004.24 77
20005.57 96
20006.91 79
20008.25 93
20009.59 86
20010.92 80
20012.26 97
20013.60 68
20014.94 92
20016.27 78
20017.61 83
20018.95 94
20020.29 99
20021.62 91
20022.96 99
20024.30 74
20025.64 64
20026.98 82
20028.31 93
20029.65 72
20030.99 98
20032.33 81
20033.67 86
20035.00 92
20036.34 78
20037.68 78
20039.02 106
20040.36 71
20041.70 81
20043.03 85
20044.37 97
20045.71 104
20047.05 91
20048.39 97
20049.73 82
20051.07 100
20052.41 90
20053.74 100
20055.08 126
20056.42 124
20057.76 106
20059.10 111
20060.44 98
20061.78 74
20063.12 73
20064.46 70
20065.80 77
20067.13 92
20068.47 96
20069.81 91
20071.15 105
20072.49 102
20073.83 97
20075.17 90
20076.51 96
20077.85 73
20079.19 98
20080.53 79
20081.87 88
20083.21 90
20084.55 92
20085.89 94
20087.23 78
20088.57 74
20089.91 97
20091.25 102
20092.59 99
20093.93 98
20095.27 104
20096.61 96
20097.95 112
20099.29 104
20100.63 101
20101.97 94
20103.31 99
20104.65 90
20105.99 85
20107.33 92
20108.67 106
20110.02 137
20111.36 97
20112.70 88
20114.04 99
20115.38 86
20116.72 98
20118.06 84
20119.40 90
20120.74 91
20122.08 100
20123.43 102
20124.77 83
20126.11 92
20127.45 65
20128.79 93
20130.13 100
20131.47 101
20132.81 104
20134.16 94
20135.50 97
20136.84 83
20138.18 94
20139.52 91
20140.86 73
20142.21 75
20143.55 97
20144.89 95
