# Supplementary material for: MALDI-TOF MS typing enables the classification of brewing yeasts of the genus Saccharomyces to major beer styles
Source: PLoS One. 2017 Aug 9;12(8):e0181694. doi: 10.1371/journal.pone.0181694 (PMC5549903; doi:10.1371/journal.pone.0181694)
Supplement: S2 File — The directory includes 90 raw files and was zipped to “.zip”; the folder has three strains with 30 spectra per strain; S1 Text explains the raw files with an example and Table 1 represents the yeast strains used within the experiment. (ZIP) [file pone.0181694.s005.zip › 4-6/30255-175-OG-WB-WB-YPG-18h-E-E_2015-07-21__0_B5_1.dat]

2000.14 1941
2000.56 1767
2000.98 1651
2001.40 1668
2001.83 1736
2002.25 1566
2002.67 1733
2003.09 1624
2003.51 1593
2003.93 1576
2004.36 1536
2004.78 1665
2005.20 1491
2005.62 1520
2006.05 1576
2006.47 1652
2006.89 1648
2007.31 1550
2007.73 1451
2008.16 1676
2008.58 1641
2009.00 1569
2009.42 1578
2009.85 1682
2010.27 1653
2010.69 1819
2011.12 1619
2011.54 1660
2011.96 1622
2012.38 1555
2012.81 1466
2013.23 1595
2013.65 1512
2014.08 1510
2014.50 1537
2014.92 1579
2015.35 1488
2015.77 1503
2016.19 1486
2016.62 1417
2017.04 1617
2017.46 1543
2017.89 1650
2018.31 1626
2018.73 1667
2019.16 1745
2019.58 1744
2020.00 1755
2020.43 1781
2020.85 1730
2021.27 1697
2021.70 1498
2022.12 1611
2022.55 1678
2022.97 1635
2023.39 1801
2023.82 1703
2024.24 1690
2024.67 1589
2025.09 1495
2025.52 1514
2025.94 1615
2026.36 1689
2026.79 1460
2027.21 1492
2027.64 1466
2028.06 1548
2028.49 1424
2028.91 1459
2029.34 1570
2029.76 1411
2030.19 1366
2030.61 1506
2031.03 1506
2031.46 1452
2031.88 1493
2032.31 1645
2032.73 1471
2033.16 1427
2033.58 1533
2034.01 1439
2034.44 1474
2034.86 1485
2035.29 1489
2035.71 1421
2036.14 1523
2036.56 1563
2036.99 1444
2037.41 1430
2037.84 1391
2038.26 1598
2038.69 1632
2039.12 1528
2039.54 1435
2039.97 1614
2040.39 1657
2040.82 1477
2041.24 1516
2041.67 1495
2042.10 1440
2042.52 1376
2042.95 1663
2043.37 1570
2043.80 1399
2044.23 1545
2044.65 1358
2045.08 1234
2045.51 1372
2045.93 1550
2046.36 1500
2046.79 1560
2047.21 1706
2047.64 1678
2048.07 1536
2048.49 1535
2048.92 1526
2049.35 1727
2049.77 1485
2050.20 1451
2050.63 1621
2051.05 1692
2051.48 1569
2051.91 1479
2052.33 1546
2052.76 1551
2053.19 1516
2053.62 1549
2054.04 1579
2054.47 1469
2054.90 1451
2055.32 1425
2055.75 1520
2056.18 1469
2056.61 1480
2057.03 1422
2057.46 1561
2057.89 1496
2058.32 1541
2058.75 1500
2059.17 1526
2059.60 1516
2060.03 1464
2060.46 1521
2060.88 1639
2061.31 1604
2061.74 1572
2062.17 1715
2062.60 1630
2063.02 1616
2063.45 1779
2063.88 1737
2064.31 1778
2064.74 2134
2065.17 2229
2065.59 2388
2066.02 2248
2066.45 2146
2066.88 2223
2067.31 2118
2067.74 2102
2068.17 2002
2068.60 1894
2069.02 1836
2069.45 1579
2069.88 1706
2070.31 1646
2070.74 1688
2071.17 1613
2071.60 1680
2072.03 1713
2072.46 1738
2072.89 1633
2073.31 1685
2073.74 1523
2074.17 1583
2074.60 1491
2075.03 1572
2075.46 1522
2075.89 1545
2076.32 1565
2076.75 1553
2077.18 1512
2077.61 1812
2078.04 1694
2078.47 1680
2078.90 1585
2079.33 1731
2079.76 1499
2080.19 1538
2080.62 1499
2081.05 1457
2081.48 1629
2081.91 1597
2082.34 1666
2082.77 1528
2083.20 1538
2083.63 1564
2084.06 1586
2084.49 1602
2084.92 1536
2085.35 1403
2085.78 1668
2086.21 1606
2086.64 1408
2087.07 1674
2087.50 1746
2087.94 1560
2088.37 1466
2088.80 1563
2089.23 1633
2089.66 1554
2090.09 1580
2090.52 1402
2090.95 1390
2091.38 1410
2091.81 1526
2092.25 1466
2092.68 1436
2093.11 1623
2093.54 1602
2093.97 1463
2094.40 1463
2094.83 1471
2095.27 1256
2095.70 1457
2096.13 1653
2096.56 1663
2096.99 1562
2097.42 1642
2097.86 1419
2098.29 1605
2098.72 1487
2099.15 1345
2099.58 1358
2100.01 1445
2100.45 1317
2100.88 1476
2101.31 1526
2101.74 1501
2102.18 1545
2102.61 1467
2103.04 1450
2103.47 1595
2103.90 1471
2104.34 1509
2104.77 1549
2105.20 1436
2105.63 1404
2106.07 1506
2106.50 1551
2106.93 1409
2107.37 1416
2107.80 1569
2108.23 1777
2108.66 1591
2109.10 1604
2109.53 1612
2109.96 1535
2110.40 1616
2110.83 1450
2111.26 1474
2111.70 1341
2112.13 1431
2112.56 1447
2113.00 1503
2113.43 1438
2113.86 1338
2114.30 1417
2114.73 1582
2115.16 1566
2115.60 1577
2116.03 1648
2116.46 1660
2116.90 1412
2117.33 1515
2117.77 1454
2118.20 1444
2118.63 1404
2119.07 1362
2119.50 1445
2119.94 1475
2120.37 1602
2120.80 1506
2121.24 1456
2121.67 1618
2122.11 1421
2122.54 1526
2122.97 1449
2123.41 1478
2123.84 1495
2124.28 1425
2124.71 1422
2125.15 1404
2125.58 1413
2126.02 1446
2126.45 1531
2126.89 1570
2127.32 1724
2127.76 1477
2128.19 1533
2128.63 1548
2129.06 1728
2129.50 1760
2129.93 1740
2130.37 1567
2130.80 1543
2131.24 1615
2131.67 1536
2132.11 1497
2132.54 1462
2132.98 1515
2133.41 1504
2133.85 1438
2134.28 1478
2134.72 1520
2135.16 1609
2135.59 1558
2136.03 1611
2136.46 1587
2136.90 1508
2137.33 1482
2137.77 1509
2138.21 1325
2138.64 1370
2139.08 1387
2139.51 1485
2139.95 1306
2140.39 1412
2140.82 1418
2141.26 1508
2141.69 1420
2142.13 1414
2142.57 1392
2143.00 1487
2143.44 1279
2143.88 1412
2144.31 1481
2144.75 1500
2145.19 1541
2145.62 1364
2146.06 1526
2146.50 1589
2146.93 1575
2147.37 1621
2147.81 1444
2148.24 1711
2148.68 1635
2149.12 1612
2149.56 1819
2149.99 1615
2150.43 1494
2150.87 1635
2151.30 1793
2151.74 1688
2152.18 1670
2152.62 1774
2153.05 1577
2153.49 1526
2153.93 1559
2154.37 1514
2154.80 1427
2155.24 1475
2155.68 1350
2156.12 1535
2156.55 1484
2156.99 1418
2157.43 1496
2157.87 1516
2158.31 1503
2158.74 1602
2159.18 1460
2159.62 1483
2160.06 1532
2160.50 1652
2160.93 1519
2161.37 1575
2161.81 1758
2162.25 1478
2162.69 1611
2163.13 1618
2163.57 1607
2164.00 1620
2164.44 1549
2164.88 1514
2165.32 1423
2165.76 1406
2166.20 1438
2166.64 1476
2167.07 1345
2167.51 1657
2167.95 1670
2168.39 1652
2168.83 1706
2169.27 1835
2169.71 1708
2170.15 1594
2170.59 1588
2171.03 1676
2171.47 1567
2171.91 1664
2172.34 2046
2172.78 2128
2173.22 2042
2173.66 1982
2174.10 1971
2174.54 2248
2174.98 2139
2175.42 2188
2175.86 2233
2176.30 2253
2176.74 2061
2177.18 2173
2177.62 1860
2178.06 2046
2178.50 1820
2178.94 1621
2179.38 1524
2179.82 1544
2180.26 1691
2180.70 1917
2181.14 1902
2181.58 1638
2182.02 1527
2182.46 1518
2182.90 1536
2183.34 1645
2183.78 1485
2184.22 1568
2184.67 1479
2185.11 1340
2185.55 1500
2185.99 1388
2186.43 1411
2186.87 1561
2187.31 1522
2187.75 1665
2188.19 1630
2188.63 1573
2189.07 1704
2189.52 1458
2189.96 1613
2190.40 1742
2190.84 1683
2191.28 1778
2191.72 1628
2192.16 1491
2192.60 1523
2193.05 1658
2193.49 1663
2193.93 1613
2194.37 1510
2194.81 1428
2195.25 1671
2195.70 1711
2196.14 1674
2196.58 1621
2197.02 1701
2197.46 1714
2197.91 1582
2198.35 1566
2198.79 1616
2199.23 1581
2199.67 1777
2200.12 1801
2200.56 1724
2201.00 1756
2201.44 1672
2201.89 1666
2202.33 1524
2202.77 1444
2203.21 1497
2203.66 1536
2204.10 1707
2204.54 1645
2204.98 1670
2205.43 1643
2205.87 1647
2206.31 1606
2206.75 1649
2207.20 1638
2207.64 1691
2208.08 1706
2208.53 1635
2208.97 1751
2209.41 1600
2209.86 1603
2210.30 1528
2210.74 1632
2211.19 1833
2211.63 1580
2212.07 1733
2212.52 1853
2212.96 1497
2213.40 1617
2213.85 1722
2214.29 1752
2214.73 1756
2215.18 1625
2215.62 1485
2216.06 1628
2216.51 1680
2216.95 1565
2217.40 1565
2217.84 1649
2218.28 1868
2218.73 1653
2219.17 1399
2219.62 1366
2220.06 1504
2220.51 1527
2220.95 1608
2221.39 1670
2221.84 1642
2222.28 1613
2222.73 1618
2223.17 1579
2223.62 1628
2224.06 1712
2224.51 1709
2224.95 1678
2225.39 1695
2225.84 1662
2226.28 1738
2226.73 1593
2227.17 1595
2227.62 1744
2228.06 1563
2228.51 1591
2228.95 1582
2229.40 1763
2229.84 1799
2230.29 1740
2230.73 1655
2231.18 1704
2231.63 1678
2232.07 1688
2232.52 1647
2232.96 1720
2233.41 1803
2233.85 1614
2234.30 1714
2234.74 1701
2235.19 1718
2235.64 1664
2236.08 1534
2236.53 1741
2236.97 1507
2237.42 1483
2237.87 1522
2238.31 1572
2238.76 1755
2239.20 1495
2239.65 1436
2240.10 1303
2240.54 1401
2240.99 1378
2241.43 1423
2241.88 1515
2242.33 1425
2242.77 1487
2243.22 1419
2243.67 1351
2244.11 1435
2244.56 1473
2245.01 1496
2245.45 1453
2245.90 1378
2246.35 1424
2246.79 1538
2247.24 1554
2247.69 1606
2248.13 1574
2248.58 1507
2249.03 1365
2249.48 1374
2249.92 1489
2250.37 1360
2250.82 1371
2251.27 1654
2251.71 1529
2252.16 1590
2252.61 1429
2253.05 1548
2253.50 1475
2253.95 1473
2254.40 1478
2254.85 1458
2255.29 1464
2255.74 1369
2256.19 1434
2256.64 1395
2257.08 1341
2257.53 1415
2257.98 1608
2258.43 1480
2258.88 1395
2259.32 1558
2259.77 1514
2260.22 1599
2260.67 1676
2261.12 1633
2261.57 1420
2262.01 1534
2262.46 1629
2262.91 1605
2263.36 1558
2263.81 1603
2264.26 1736
2264.71 1578
2265.15 1489
2265.60 1517
2266.05 1545
2266.50 1500
2266.95 1649
2267.40 1430
2267.85 1411
2268.30 1611
2268.75 1739
2269.19 1600
2269.64 1679
2270.09 1677
2270.54 1648
2270.99 1725
2271.44 1747
2271.89 1890
2272.34 1732
2272.79 1665
2273.24 1780
2273.69 1659
2274.14 1510
2274.59 1624
2275.04 1489
2275.49 1548
2275.94 1450
2276.39 1428
2276.84 1585
2277.29 1393
2277.74 1609
2278.19 1530
2278.64 1471
2279.09 1341
2279.54 1328
2279.99 1605
2280.44 1429
2280.89 1376
2281.34 1500
2281.79 1375
2282.24 1399
2282.69 1330
2283.14 1437
2283.59 1358
2284.04 1256
2284.49 1388
2284.94 1483
2285.39 1584
2285.84 1614
2286.29 1547
2286.74 1589
2287.19 1697
2287.65 1875
2288.10 1868
2288.55 1942
2289.00 2062
2289.45 2106
2289.90 2252
2290.35 2166
2290.80 2354
2291.25 2566
2291.71 2465
2292.16 2358
2292.61 2340
2293.06 2225
2293.51 2231
2293.96 2118
2294.41 1747
2294.87 1685
2295.32 1705
2295.77 1643
2296.22 1615
2296.67 1541
2297.12 1454
2297.58 1448
2298.03 1354
2298.48 1364
2298.93 1560
2299.38 1542
2299.84 1462
2300.29 1460
2300.74 1587
2301.19 1471
2301.65 1494
2302.10 1443
2302.55 1442
2303.00 1454
2303.46 1468
2303.91 1344
2304.36 1431
2304.81 1589
2305.27 1615
2305.72 1460
2306.17 1628
2306.62 1617
2307.08 1562
2307.53 1838
2307.98 1911
2308.44 1779
2308.89 1648
2309.34 1550
2309.79 1796
2310.25 1754
2310.70 1868
2311.15 1817
2311.61 1888
2312.06 1793
2312.51 1609
2312.97 1615
2313.42 1664
2313.87 1740
2314.33 1572
2314.78 1599
2315.24 1671
2315.69 1525
2316.14 1601
2316.60 1684
2317.05 1634
2317.50 1733
2317.96 1834
2318.41 1630
2318.87 1657
2319.32 1695
2319.77 1647
2320.23 1594
2320.68 1521
2321.14 1769
2321.59 1570
2322.05 1560
2322.50 1609
2322.95 1700
2323.41 1794
2323.86 1871
2324.32 1918
2324.77 1967
2325.23 1948
2325.68 2212
2326.14 2414
2326.59 2282
2327.05 2082
2327.50 2084
2327.96 2024
2328.41 2013
2328.86 2001
2329.32 1991
2329.78 1672
2330.23 1849
2330.69 1788
2331.14 1639
2331.60 1770
2332.05 1763
2332.51 1639
2332.96 1600
2333.42 1486
2333.87 1508
2334.33 1574
2334.78 1599
2335.24 1529
2335.69 1528
2336.15 1544
2336.61 1624
2337.06 1453
2337.52 1573
2337.97 1618
2338.43 1477
2338.89 1521
2339.34 1490
2339.80 1559
2340.25 1493
2340.71 1511
2341.17 1721
2341.62 1591
2342.08 1496
2342.53 1583
2342.99 1622
2343.45 1586
2343.90 1499
2344.36 1421
2344.82 1606
2345.27 1602
2345.73 1518
2346.19 1712
2346.64 1666
2347.10 1612
2347.56 1734
2348.01 1716
2348.47 1647
2348.93 1564
2349.38 1626
2349.84 1520
2350.30 1658
2350.76 1679
2351.21 1601
2351.67 1533
2352.13 1716
2352.58 1626
2353.04 1532
2353.50 1546
2353.96 1535
2354.41 1670
2354.87 1474
2355.33 1396
2355.79 1455
2356.24 1538
2356.70 1496
2357.16 1527
2357.62 1534
2358.08 1431
2358.53 1539
2358.99 1599
2359.45 1614
2359.91 1592
2360.37 1579
2360.82 1463
2361.28 1493
2361.74 1396
2362.20 1489
2362.66 1483
2363.11 1451
2363.57 1673
2364.03 1537
2364.49 1334
2364.95 1666
2365.41 1562
2365.86 1665
2366.32 1524
2366.78 1536
2367.24 1568
2367.70 1585
2368.16 1542
2368.62 1519
2369.08 1502
2369.54 1579
2369.99 1525
2370.45 1412
2370.91 1414
2371.37 1509
2371.83 1461
2372.29 1591
2372.75 1628
2373.21 1643
2373.67 1589
2374.13 1602
2374.59 1706
2375.05 1674
2375.51 1743
2375.96 1735
2376.42 1657
2376.88 1572
2377.34 1738
2377.80 1611
2378.26 1529
2378.72 1652
2379.18 1347
2379.64 1367
2380.10 1383
2380.56 1398
2381.02 1559
2381.48 1509
2381.94 1430
2382.40 1460
2382.86 1498
2383.32 1531
2383.78 1505
2384.24 1441
2384.70 1420
2385.17 1471
2385.63 1569
2386.09 1549
2386.55 1578
2387.01 1610
2387.47 1532
2387.93 1564
2388.39 1530
2388.85 1454
2389.31 1530
2389.77 1538
2390.23 1516
2390.69 1583
2391.15 1690
2391.62 1674
2392.08 1615
2392.54 1643
2393.00 1639
2393.46 1651
2393.92 1666
2394.38 1475
2394.84 1361
2395.31 1476
2395.77 1536
2396.23 1475
2396.69 1448
2397.15 1531
2397.61 1626
2398.08 1585
2398.54 1469
2399.00 1348
2399.46 1394
2399.92 1491
2400.38 1320
2400.85 1310
2401.31 1471
2401.77 1452
2402.23 1340
2402.69 1517
2403.16 1513
2403.62 1585
2404.08 1506
2404.54 1433
2405.01 1448
2405.47 1558
2405.93 1467
2406.39 1538
2406.86 1423
2407.32 1436
2407.78 1475
2408.24 1530
2408.71 1413
2409.17 1536
2409.63 1440
2410.09 1452
2410.56 1590
2411.02 1525
2411.48 1587
2411.95 1499
2412.41 1397
2412.87 1383
2413.34 1243
2413.80 1365
2414.26 1588
2414.73 1633
2415.19 1574
2415.65 1733
2416.12 1547
2416.58 1559
2417.04 1525
2417.51 1547
2417.97 1584
2418.43 1626
2418.90 1497
2419.36 1604
2419.82 1467
2420.29 1538
2420.75 1499
2421.22 1520
2421.68 1626
2422.14 1702
2422.61 1374
2423.07 1514
2423.54 1626
2424.00 1445
2424.47 1430
2424.93 1602
2425.39 1579
2425.86 1519
2426.32 1565
2426.79 1638
2427.25 1510
2427.72 1458
2428.18 1533
2428.65 1411
2429.11 1447
2429.57 1581
2430.04 1604
2430.50 1631
2430.97 1590
2431.43 1420
2431.90 1453
2432.36 1366
2432.83 1453
2433.29 1493
2433.76 1432
2434.22 1570
2434.69 1526
2435.15 1431
2435.62 1513
2436.09 1422
2436.55 1428
2437.02 1390
2437.48 1433
2437.95 1707
2438.41 1786
2438.88 1554
2439.34 1607
2439.81 1779
2440.28 1767
2440.74 1666
2441.21 1850
2441.67 1692
2442.14 1757
2442.60 1721
2443.07 1549
2443.54 1528
2444.00 1576
2444.47 1602
2444.94 1475
2445.40 1582
2445.87 1607
2446.33 1647
2446.80 1523
2447.27 1557
2447.73 1487
2448.20 1549
2448.67 1600
2449.13 1574
2449.60 1523
2450.07 1515
2450.53 1495
2451.00 1429
2451.47 1423
2451.93 1354
2452.40 1398
2452.87 1439
2453.33 1449
2453.80 1494
2454.27 1560
2454.74 1547
2455.20 1426
2455.67 1363
2456.14 1417
2456.60 1641
2457.07 1487
2457.54 1621
2458.01 1525
2458.47 1331
2458.94 1405
2459.41 1563
2459.88 1353
2460.34 1365
2460.81 1360
2461.28 1358
2461.75 1296
2462.21 1299
2462.68 1248
2463.15 1423
2463.62 1537
2464.09 1350
2464.55 1427
2465.02 1305
2465.49 1281
2465.96 1275
2466.43 1347
2466.90 1356
2467.36 1432
2467.83 1396
2468.30 1554
2468.77 1589
2469.24 1358
2469.71 1391
2470.17 1294
2470.64 1517
2471.11 1324
2471.58 1249
2472.05 1389
2472.52 1401
2472.99 1360
2473.46 1164
2473.93 1296
2474.39 1260
2474.86 1509
2475.33 1461
2475.80 1388
2476.27 1534
2476.74 1492
2477.21 1323
2477.68 1431
2478.15 1432
2478.62 1486
2479.09 1413
2479.56 1405
2480.03 1486
2480.49 1144
2480.96 1253
2481.43 1441
2481.90 1354
2482.37 1405
2482.84 1321
2483.31 1394
2483.78 1439
2484.25 1371
2484.72 1476
2485.19 1543
2485.66 1462
2486.13 1518
2486.60 1479
2487.07 1395
2487.54 1528
2488.01 1542
2488.48 1574
2488.95 1656
2489.43 1782
2489.90 1810
2490.37 1588
2490.84 1573
2491.31 1522
2491.78 1608
2492.25 1572
2492.72 1419
2493.19 1477
2493.66 1506
2494.13 1401
2494.60 1546
2495.07 1493
2495.54 1481
2496.02 1501
2496.49 1401
2496.96 1471
2497.43 1412
2497.90 1285
2498.37 1388
2498.84 1506
2499.31 1495
2499.79 1425
2500.26 1502
2500.73 1355
2501.20 1251
2501.67 1400
2502.14 1512
2502.61 1360
2503.09 1444
2503.56 1510
2504.03 1322
2504.50 1305
2504.97 1285
2505.45 1451
2505.92 1455
2506.39 1438
2506.86 1496
2507.33 1490
2507.81 1680
2508.28 1541
2508.75 1597
2509.22 1464
2509.69 1780
2510.17 1810
2510.64 1651
2511.11 1726
2511.58 1735
2512.06 1821
2512.53 1886
2513.00 1783
2513.47 1687
2513.95 1530
2514.42 1622
2514.89 1654
2515.37 1756
2515.84 1601
2516.31 1534
2516.78 1580
2517.26 1636
2517.73 1615
2518.20 1538
2518.68 1468
2519.15 1558
2519.62 1712
2520.10 1693
2520.57 1609
2521.04 1372
2521.52 1354
2521.99 1369
2522.46 1667
2522.94 1687
2523.41 1564
2523.89 1492
2524.36 1456
2524.83 1346
2525.31 1407
2525.78 1404
2526.25 1526
2526.73 1551
2527.20 1644
2527.68 1710
2528.15 1623
2528.62 1606
2529.10 1510
2529.57 1421
2530.05 1535
2530.52 1448
2531.00 1607
2531.47 1632
2531.94 1690
2532.42 1666
2532.89 1516
2533.37 1422
2533.84 1621
2534.32 1537
2534.79 1449
2535.27 1529
2535.74 1450
2536.22 1584
2536.69 1594
2537.17 1481
2537.64 1425
2538.12 1573
2538.59 1594
2539.07 1636
2539.54 1526
2540.02 1592
2540.49 1535
2540.97 1603
2541.44 1700
2541.92 1853
2542.39 1877
2542.87 1638
2543.34 1604
2543.82 1656
2544.29 1794
2544.77 1602
2545.25 1568
2545.72 1569
2546.20 1743
2546.67 1650
2547.15 1602
2547.62 1767
2548.10 1686
2548.58 1863
2549.05 1867
2549.53 1887
2550.00 1728
2550.48 1732
2550.96 1742
2551.43 1666
2551.91 1720
2552.39 1714
2552.86 1774
2553.34 1921
2553.82 1824
2554.29 1594
2554.77 1556
2555.24 1605
2555.72 1663
2556.20 1614
2556.67 1597
2557.15 1620
2557.63 1523
2558.11 1518
2558.58 1395
2559.06 1466
2559.54 1442
2560.01 1579
2560.49 1656
2560.97 1566
2561.44 1410
2561.92 1630
2562.40 1625
2562.88 1631
2563.35 1517
2563.83 1454
2564.31 1426
2564.79 1523
2565.26 1487
2565.74 1402
2566.22 1308
2566.70 1378
2567.17 1418
2567.65 1418
2568.13 1458
2568.61 1490
2569.09 1436
2569.56 1392
2570.04 1412
2570.52 1557
2571.00 1523
2571.48 1576
2571.95 1441
2572.43 1308
2572.91 1378
2573.39 1427
2573.87 1319
2574.35 1445
2574.82 1425
2575.30 1417
2575.78 1602
2576.26 1474
2576.74 1352
2577.22 1334
2577.70 1417
2578.17 1590
2578.65 1484
2579.13 1469
2579.61 1312
2580.09 1314
2580.57 1475
2581.05 1439
2581.53 1483
2582.01 1715
2582.48 1670
2582.96 1541
2583.44 1491
2583.92 1462
2584.40 1281
2584.88 1410
2585.36 1419
2585.84 1507
2586.32 1377
2586.80 1591
2587.28 1574
2587.76 1426
2588.24 1552
2588.72 1561
2589.20 1508
2589.68 1328
2590.16 1452
2590.64 1440
2591.12 1507
2591.60 1427
2592.08 1546
2592.56 1574
2593.04 1620
2593.52 1599
2594.00 1507
2594.48 1470
2594.96 1387
2595.44 1485
2595.92 1362
2596.40 1381
2596.88 1399
2597.36 1373
2597.84 1373
2598.32 1419
2598.80 1331
2599.28 1355
2599.76 1563
2600.24 1339
2600.72 1345
2601.21 1507
2601.69 1367
2602.17 1345
2602.65 1381
2603.13 1429
2603.61 1202
2604.09 1287
2604.57 1400
2605.05 1430
2605.54 1365
2606.02 1389
2606.50 1393
2606.98 1366
2607.46 1501
2607.94 1523
2608.42 1486
2608.91 1590
2609.39 1505
2609.87 1396
2610.35 1436
2610.83 1352
2611.31 1527
2611.80 1554
2612.28 1409
2612.76 1482
2613.24 1397
2613.72 1488
2614.21 1625
2614.69 1406
2615.17 1498
2615.65 1469
2616.13 1484
2616.62 1508
2617.10 1569
2617.58 1618
2618.06 1701
2618.55 1609
2619.03 1463
2619.51 1481
2619.99 1492
2620.48 1481
2620.96 1520
2621.44 1353
2621.92 1515
2622.41 1570
2622.89 1406
2623.37 1489
2623.86 1469
2624.34 1433
2624.82 1316
2625.31 1435
2625.79 1532
2626.27 1478
2626.75 1465
2627.24 1500
2627.72 1630
2628.20 1537
2628.69 1415
2629.17 1422
2629.66 1500
2630.14 1660
2630.62 1740
2631.11 1666
2631.59 1604
2632.07 1557
2632.56 1551
2633.04 1653
2633.52 1641
2634.01 1599
2634.49 1695
2634.98 1529
2635.46 1524
2635.94 1504
2636.43 1459
2636.91 1530
2637.40 1448
2637.88 1547
2638.37 1431
2638.85 1530
2639.33 1520
2639.82 1504
2640.30 1407
2640.79 1345
2641.27 1366
2641.76 1359
2642.24 1204
2642.73 1278
2643.21 1351
2643.70 1512
2644.18 1368
2644.67 1466
2645.15 1457
2645.64 1323
2646.12 1430
2646.61 1487
2647.09 1512
2647.58 1504
2648.06 1511
2648.55 1527
2649.03 1469
2649.52 1505
2650.00 1487
2650.49 1388
2650.97 1374
2651.46 1485
2651.94 1396
2652.43 1528
2652.92 1464
2653.40 1331
2653.89 1579
2654.37 1520
2654.86 1487
2655.34 1410
2655.83 1452
2656.32 1514
2656.80 1465
2657.29 1553
2657.77 1546
2658.26 1390
2658.75 1574
2659.23 1547
2659.72 1475
2660.21 1485
2660.69 1400
2661.18 1340
2661.66 1523
2662.15 1481
2662.64 1537
2663.12 1417
2663.61 1295
2664.10 1481
2664.58 1542
2665.07 1504
2665.56 1473
2666.04 1571
2666.53 1520
2667.02 1397
2667.50 1368
2667.99 1498
2668.48 1755
2668.97 1701
2669.45 1502
2669.94 1447
2670.43 1484
2670.91 1687
2671.40 1479
2671.89 1525
2672.38 1672
2672.86 1649
2673.35 1719
2673.84 1872
2674.33 1698
2674.81 1724
2675.30 1725
2675.79 1817
2676.28 2065
2676.77 1971
2677.25 1621
2677.74 1676
2678.23 1607
2678.72 1729
2679.21 1592
2679.69 1448
2680.18 1405
2680.67 1504
2681.16 1437
2681.65 1502
2682.13 1447
2682.62 1502
2683.11 1549
2683.60 1379
2684.09 1435
2684.58 1518
2685.07 1514
2685.55 1446
2686.04 1266
2686.53 1481
2687.02 1544
2687.51 1475
2688.00 1392
2688.49 1474
2688.98 1391
2689.46 1329
2689.95 1299
2690.44 1403
2690.93 1604
2691.42 1617
2691.91 1499
2692.40 1512
2692.89 1499
2693.38 1499
2693.87 1454
2694.36 1344
2694.85 1297
2695.34 1289
2695.83 1290
2696.31 1419
2696.80 1527
2697.29 1346
2697.78 1475
2698.27 1404
2698.76 1335
2699.25 1485
2699.74 1396
2700.23 1548
2700.72 1467
2701.21 1609
2701.70 1548
2702.19 1398
2702.68 1652
2703.17 1488
2703.66 1527
2704.15 1501
2704.64 1516
2705.13 1553
2705.63 1456
2706.12 1477
2706.61 1460
2707.10 1587
2707.59 1436
2708.08 1362
2708.57 1388
2709.06 1478
2709.55 1338
2710.04 1359
2710.53 1515
2711.02 1486
2711.51 1433
2712.01 1340
2712.50 1404
2712.99 1548
2713.48 1524
2713.97 1492
2714.46 1476
2714.95 1481
2715.44 1449
2715.93 1470
2716.43 1504
2716.92 1411
2717.41 1499
2717.90 1505
2718.39 1350
2718.88 1466
2719.38 1724
2719.87 1640
2720.36 1381
2720.85 1659
2721.34 1510
2721.83 1664
2722.33 1721
2722.82 1690
2723.31 1563
2723.80 1605
2724.30 1735
2724.79 1589
2725.28 1567
2725.77 1558
2726.26 1461
2726.76 1487
2727.25 1454
2727.74 1457
2728.23 1471
2728.73 1388
2729.22 1402
2729.71 1571
2730.20 1396
2730.70 1486
2731.19 1471
2731.68 1507
2732.18 1459
2732.67 1481
2733.16 1520
2733.65 1752
2734.15 1683
2734.64 1673
2735.13 1613
2735.63 1482
2736.12 1570
2736.61 1590
2737.11 1465
2737.60 1483
2738.09 1464
2738.59 1439
2739.08 1682
2739.57 1552
2740.07 1568
2740.56 1542
2741.05 1799
2741.55 1547
2742.04 1505
2742.54 1604
2743.03 1465
2743.52 1358
2744.02 1243
2744.51 1317
2745.00 1438
2745.50 1468
2745.99 1828
2746.49 1532
2746.98 1451
2747.48 1550
2747.97 1734
2748.46 1579
2748.96 1551
2749.45 1654
2749.95 1426
2750.44 1439
2750.94 1523
2751.43 1440
2751.93 1572
2752.42 1638
2752.91 1480
2753.41 1502
2753.90 1533
2754.40 1486
2754.89 1554
2755.39 1384
2755.88 1302
2756.38 1571
2756.87 1450
2757.37 1629
2757.86 1443
2758.36 1632
2758.85 1327
2759.35 1518
2759.85 1465
2760.34 1399
2760.84 1399
2761.33 1313
2761.83 1325
2762.32 1499
2762.82 1346
2763.31 1376
2763.81 1705
2764.31 1536
2764.80 1543
2765.30 1577
2765.79 1400
2766.29 1460
2766.78 1426
2767.28 1426
2767.78 1315
2768.27 1329
2768.77 1486
2769.27 1443
2769.76 1429
2770.26 1508
2770.75 1502
2771.25 1542
2771.75 1644
2772.24 1519
2772.74 1614
2773.24 1556
2773.73 1586
2774.23 1741
2774.73 1838
2775.22 1855
2775.72 1738
2776.22 1785
2776.71 1963
2777.21 1972
2777.71 2069
2778.20 2006
2778.70 1981
2779.20 1895
2779.70 1792
2780.19 1641
2780.69 1560
2781.19 1539
2781.68 1618
2782.18 1367
2782.68 1346
2783.18 1364
2783.67 1343
2784.17 1518
2784.67 1428
2785.17 1382
2785.66 1587
2786.16 1399
2786.66 1509
2787.16 1375
2787.66 1315
2788.15 1388
2788.65 1397
2789.15 1588
2789.65 1478
2790.14 1330
2790.64 1323
2791.14 1273
2791.64 1318
2792.14 1281
2792.64 1321
2793.13 1418
2793.63 1439
2794.13 1465
2794.63 1506
2795.13 1538
2795.63 1465
2796.12 1598
2796.62 1551
2797.12 1592
2797.62 1615
2798.12 1564
2798.62 1679
2799.12 1666
2799.62 1479
2800.12 1524
2800.61 1645
2801.11 1470
2801.61 1391
2802.11 1582
2802.61 1522
2803.11 1339
2803.61 1432
2804.11 1512
2804.61 1531
2805.11 1604
2805.61 1707
2806.11 1372
2806.61 1657
2807.11 1527
2807.60 1444
2808.10 1676
2808.60 1599
2809.10 1552
2809.60 1523
2810.10 1494
2810.60 1518
2811.10 1412
2811.60 1401
2812.10 1604
2812.60 1433
2813.10 1610
2813.60 1395
2814.10 1366
2814.60 1416
2815.10 1438
2815.60 1418
2816.10 1452
2816.61 1413
2817.11 1380
2817.61 1526
2818.11 1416
2818.61 1495
2819.11 1634
2819.61 1356
2820.11 1511
2820.61 1497
2821.11 1527
2821.61 1447
2822.11 1509
2822.61 1484
2823.11 1402
2823.62 1476
2824.12 1320
2824.62 1408
2825.12 1561
2825.62 1504
2826.12 1276
2826.62 1405
2827.12 1545
2827.63 1376
2828.13 1252
2828.63 1323
2829.13 1407
2829.63 1481
2830.13 1394
2830.63 1431
2831.14 1417
2831.64 1530
2832.14 1338
2832.64 1298
2833.14 1457
2833.65 1493
2834.15 1422
2834.65 1397
2835.15 1336
2835.65 1491
2836.16 1448
2836.66 1488
2837.16 1514
2837.66 1458
2838.16 1470
2838.67 1483
2839.17 1565
2839.67 1567
2840.17 1451
2840.68 1528
2841.18 1356
2841.68 1460
2842.19 1387
2842.69 1506
2843.19 1626
2843.69 1495
2844.20 1546
2844.70 1316
2845.20 1517
2845.71 1347
2846.21 1465
2846.71 1551
2847.21 1633
2847.72 1591
2848.22 1576
2848.72 1526
2849.23 1495
2849.73 1569
2850.23 1646
2850.74 1539
2851.24 1489
2851.74 1587
2852.25 1669
2852.75 1545
2853.26 1560
2853.76 1634
2854.26 1523
2854.77 1533
2855.27 1605
2855.77 1537
2856.28 1507
2856.78 1369
2857.29 1396
2857.79 1433
2858.29 1591
2858.80 1636
2859.30 1392
2859.81 1282
2860.31 1370
2860.82 1437
2861.32 1271
2861.82 1361
2862.33 1227
2862.83 1362
2863.34 1370
2863.84 1529
2864.35 1410
2864.85 1353
2865.36 1357
2865.86 1384
2866.37 1321
2866.87 1406
2867.38 1412
2867.88 1404
2868.39 1512
2868.89 1419
2869.40 1479
2869.90 1663
2870.41 1536
2870.91 1532
2871.42 1627
2871.92 1746
2872.43 1657
2872.93 1665
2873.44 1798
2873.94 1663
2874.45 1614
2874.95 1543
2875.46 1509
2875.97 1644
2876.47 1648
2876.98 1540
2877.48 1655
2877.99 1468
2878.49 1539
2879.00 1511
2879.51 1542
2880.01 1504
2880.52 1376
2881.03 1318
2881.53 1446
2882.04 1455
2882.54 1623
2883.05 1575
2883.56 1619
2884.06 1613
2884.57 1598
2885.08 1648
2885.58 1495
2886.09 1632
2886.60 1979
2887.10 1709
2887.61 1691
2888.12 1745
2888.62 1719
2889.13 1644
2889.64 1748
2890.14 1825
2890.65 1657
2891.16 1645
2891.66 1608
2892.17 1597
2892.68 1639
2893.18 1765
2893.69 1935
2894.20 1952
2894.71 1880
2895.21 1848
2895.72 2066
2896.23 2162
2896.74 1936
2897.24 1945
2897.75 1813
2898.26 1582
2898.77 1764
2899.27 1750
2899.78 1561
2900.29 1680
2900.80 1625
2901.31 1734
2901.81 1704
2902.32 1661
2902.83 1719
2903.34 1672
2903.85 1689
2904.35 1789
2904.86 1663
2905.37 1619
2905.88 1778
2906.39 1828
2906.90 1895
2907.40 1834
2907.91 1806
2908.42 1765
2908.93 1756
2909.44 1804
2909.95 1688
2910.46 1531
2910.96 1549
2911.47 1559
2911.98 1556
2912.49 1652
2913.00 1666
2913.51 1745
2914.02 1640
2914.53 1482
2915.04 1655
2915.54 1718
2916.05 1603
2916.56 1590
2917.07 1657
2917.58 1577
2918.09 1691
2918.60 1687
2919.11 1708
2919.62 1645
2920.13 1445
2920.64 1485
2921.15 1530
2921.66 1605
2922.17 1519
2922.68 1491
2923.19 1604
2923.70 1615
2924.21 1624
2924.72 1671
2925.23 1573
2925.74 1464
2926.25 1520
2926.76 1611
2927.27 1443
2927.78 1525
2928.29 1654
2928.80 1543
2929.31 1419
2929.82 1490
2930.33 1515
2930.84 1501
2931.35 1464
2931.86 1453
2932.37 1321
2932.88 1365
2933.39 1590
2933.90 1587
2934.41 1470
2934.92 1536
2935.44 1648
2935.95 1803
2936.46 1721
2936.97 1627
2937.48 1597
2937.99 1745
2938.50 1746
2939.01 1619
2939.52 1609
2940.04 1710
2940.55 1539
2941.06 1518
2941.57 1698
2942.08 1611
2942.59 1513
2943.10 1620
2943.62 1585
2944.13 1601
2944.64 1620
2945.15 1765
2945.66 1648
2946.17 1497
2946.69 1503
2947.20 1489
2947.71 1637
2948.22 1517
2948.73 1572
2949.25 1505
2949.76 1506
2950.27 1546
2950.78 1553
2951.29 1476
2951.81 1412
2952.32 1438
2952.83 1406
2953.34 1509
2953.86 1517
2954.37 1305
2954.88 1472
2955.39 1539
2955.91 1434
2956.42 1444
2956.93 1633
2957.45 1722
2957.96 1607
2958.47 1591
2958.98 1495
2959.50 1523
2960.01 1501
2960.52 1481
2961.04 1684
2961.55 1735
2962.06 1753
2962.58 1534
2963.09 1640
2963.60 1619
2964.12 1585
2964.63 1576
2965.14 1523
2965.66 1506
2966.17 1488
2966.68 1575
2967.20 1510
2967.71 1613
2968.22 1636
2968.74 1699
2969.25 1421
2969.77 1589
2970.28 1481
2970.79 1573
2971.31 1529
2971.82 1458
2972.34 1559
2972.85 1587
2973.36 1495
2973.88 1462
2974.39 1463
2974.91 1633
2975.42 1576
2975.94 1643
2976.45 1577
2976.96 1568
2977.48 1623
2977.99 1709
2978.51 1556
2979.02 1647
2979.54 1602
2980.05 1598
2980.57 1705
2981.08 1746
2981.60 1756
2982.11 1678
2982.63 1686
2983.14 1579
2983.66 1536
2984.17 1581
2984.69 1781
2985.20 1761
2985.72 1892
2986.23 1763
2986.75 1871
2987.26 2084
2987.78 1979
2988.29 1796
2988.81 1835
2989.32 1847
2989.84 1973
2990.36 1891
2990.87 1924
2991.39 1936
2991.90 1823
2992.42 2029
2992.94 2022
2993.45 1855
2993.97 1748
2994.48 1802
2995.00 2012
2995.51 2126
2996.03 2098
2996.55 2295
2997.06 2245
2997.58 2095
2998.10 2133
2998.61 2190
2999.13 2196
2999.65 2390
3000.16 2432
3000.68 2260
3001.19 2395
3001.71 2784
3002.23 3050
3002.74 3285
3003.26 3306
3003.78 3882
3004.30 3861
3004.81 3941
3005.33 4120
3005.85 4101
3006.36 4165
3006.88 4146
3007.40 3671
3007.91 3382
3008.43 3144
3008.95 2753
3009.47 2500
3009.98 2376
3010.50 2293
3011.02 1997
3011.54 2051
3012.05 1990
3012.57 1844
3013.09 2020
3013.61 1976
3014.12 1900
3014.64 1894
3015.16 1860
3015.68 2026
3016.19 2007
3016.71 1949
3017.23 1932
3017.75 1830
3018.27 1909
3018.78 2040
3019.30 1920
3019.82 2001
3020.34 1957
3020.86 1951
3021.38 2097
3021.89 1849
3022.41 1946
3022.93 1950
3023.45 2017
3023.97 2049
3024.49 1976
3025.01 1997
3025.52 1863
3026.04 1694
3026.56 1797
3027.08 1922
3027.60 1751
3028.12 1774
3028.64 2034
3029.16 1832
3029.67 1740
3030.19 1599
3030.71 1758
3031.23 1640
3031.75 1599
3032.27 1745
3032.79 1767
3033.31 1750
3033.83 1824
3034.35 1792
3034.87 1773
3035.39 1658
3035.91 1670
3036.43 1826
3036.95 1745
3037.47 1734
3037.99 1697
3038.50 1804
3039.02 1738
3039.54 1782
3040.06 1706
3040.58 1758
3041.10 1839
3041.62 1723
3042.14 1639
3042.66 1797
3043.18 1681
3043.70 1473
3044.23 1709
3044.75 1675
3045.27 1857
3045.79 1879
3046.31 1700
3046.83 1600
3047.35 1646
3047.87 1659
3048.39 1697
3048.91 1732
3049.43 1650
3049.95 1646
3050.47 1654
3050.99 1603
3051.51 1631
3052.03 1504
3052.56 1624
3053.08 1532
3053.60 1467
3054.12 1592
3054.64 1706
3055.16 1715
3055.68 1624
3056.20 1521
3056.72 1635
3057.25 1632
3057.77 1622
3058.29 1710
3058.81 1565
3059.33 1517
3059.85 1718
3060.38 1666
3060.90 1589
3061.42 1729
3061.94 1627
3062.46 1828
3062.98 1843
3063.51 1831
3064.03 1779
3064.55 1670
3065.07 1737
3065.59 1828
3066.12 1855
3066.64 1829
3067.16 1751
3067.68 1777
3068.21 1985
3068.73 2007
3069.25 1841
3069.77 1770
3070.30 1607
3070.82 1687
3071.34 1776
3071.86 1645
3072.39 1665
3072.91 1752
3073.43 1716
3073.95 1903
3074.48 1951
3075.00 1938
3075.52 2044
3076.05 2006
3076.57 2196
3077.09 2107
3077.61 2307
3078.14 2187
3078.66 2217
3079.18 2480
3079.71 2273
3080.23 2253
3080.75 2656
3081.28 2639
3081.80 2554
3082.32 2578
3082.85 2535
3083.37 2427
3083.90 2225
3084.42 2344
3084.94 2258
3085.47 2344
3085.99 2476
3086.51 2578
3087.04 2420
3087.56 2196
3088.09 2286
3088.61 2300
3089.13 2315
3089.66 2410
3090.18 2160
3090.71 2192
3091.23 2049
3091.76 2283
3092.28 2379
3092.80 2364
3093.33 2343
3093.85 2592
3094.38 2556
3094.90 2587
3095.43 2615
3095.95 2443
3096.48 2873
3097.00 3057
3097.53 2874
3098.05 2948
3098.58 2953
3099.10 2948
3099.63 3308
3100.15 4164
3100.68 4750
3101.20 5672
3101.73 7132
3102.25 7803
3102.78 8316
3103.30 9296
3103.83 9703
3104.35 9757
3104.88 9219
3105.40 8189
3105.93 7323
3106.45 6821
3106.98 5791
3107.51 4978
3108.03 4506
3108.56 4192
3109.08 3737
3109.61 3624
3110.13 3719
3110.66 3620
3111.19 3450
3111.71 3676
3112.24 3629
3112.76 3535
3113.29 3525
3113.82 3417
3114.34 3454
3114.87 3123
3115.40 2818
3115.92 2598
3116.45 2525
3116.98 2348
3117.50 2332
3118.03 2512
3118.55 2532
3119.08 2493
3119.61 2579
3120.13 2857
3120.66 2794
3121.19 2706
3121.72 2910
3122.24 2761
3122.77 2924
3123.30 3186
3123.82 2711
3124.35 2575
3124.88 2521
3125.40 2343
3125.93 2481
3126.46 2470
3126.99 2559
3127.51 2631
3128.04 2377
3128.57 2364
3129.10 2442
3129.62 2223
3130.15 2192
3130.68 2259
3131.21 2204
3131.73 2270
3132.26 2190
3132.79 2042
3133.32 2058
3133.85 2093
3134.37 2024
3134.90 2044
3135.43 2121
3135.96 1761
3136.49 1856
3137.01 2103
3137.54 2009
3138.07 2154
3138.60 2098
3139.13 1983
3139.65 2018
3140.18 1903
3140.71 1966
3141.24 1949
3141.77 1962
3142.30 1934
3142.83 1913
3143.35 1880
3143.88 1879
3144.41 1941
3144.94 1943
3145.47 1908
3146.00 1770
3146.53 1809
3147.06 1863
3147.59 1929
3148.11 2162
3148.64 2276
3149.17 2119
3149.70 2027
3150.23 2038
3150.76 2204
3151.29 2321
3151.82 2050
3152.35 2190
3152.88 2160
3153.41 1821
3153.94 1968
3154.47 2078
3155.00 2035
3155.53 2108
3156.06 2290
3156.59 2380
3157.12 2258
3157.65 2088
3158.18 2238
3158.71 2229
3159.24 2198
3159.77 2215
3160.30 1991
3160.83 1965
3161.36 2030
3161.89 1891
3162.42 1824
3162.95 1843
3163.48 1926
3164.01 1785
3164.54 1778
3165.07 1775
3165.60 1791
3166.13 1810
3166.66 1608
3167.19 1634
3167.72 1756
3168.25 1757
3168.78 1770
3169.31 1763
3169.85 1627
3170.38 1812
3170.91 1823
3171.44 1774
3171.97 1792
3172.50 1710
3173.03 1817
3173.56 2065
3174.09 1892
3174.63 1808
3175.16 1813
3175.69 1983
3176.22 1978
3176.75 1954
3177.28 2093
3177.81 1951
3178.35 1791
3178.88 1832
3179.41 1816
3179.94 1879
3180.47 1881
3181.00 1714
3181.54 1692
3182.07 1686
3182.60 1633
3183.13 1685
3183.66 1725
3184.20 1951
3184.73 1648
3185.26 1528
3185.79 1633
3186.33 1563
3186.86 1587
3187.39 1769
3187.92 1830
3188.46 1716
3188.99 1726
3189.52 1751
3190.05 1582
3190.59 1501
3191.12 1542
3191.65 1655
3192.18 1673
3192.72 1616
3193.25 1722
3193.78 1696
3194.32 1633
3194.85 1628
3195.38 1806
3195.91 1771
3196.45 1786
3196.98 1835
3197.51 1911
3198.05 1905
3198.58 1815
3199.11 1718
3199.65 1975
3200.18 1861
3200.71 1698
3201.25 1775
3201.78 1680
3202.32 1816
3202.85 1808
3203.38 1755
3203.92 1854
3204.45 1840
3204.98 1887
3205.52 1880
3206.05 1979
3206.59 1820
3207.12 1833
3207.65 1931
3208.19 1940
3208.72 2024
3209.26 2104
3209.79 2256
3210.32 2163
3210.86 2193
3211.39 2143
3211.93 2126
3212.46 2149
3213.00 2024
3213.53 2087
3214.07 2053
3214.60 2107
3215.14 2032
3215.67 1929
3216.20 1743
3216.74 1733
3217.27 1873
3217.81 1804
3218.34 1784
3218.88 1760
3219.41 1747
3219.95 1717
3220.48 1907
3221.02 1995
3221.56 1986
3222.09 2059
3222.63 2096
3223.16 2154
3223.70 1933
3224.23 2168
3224.77 2233
3225.30 2456
3225.84 2367
3226.37 2177
3226.91 2196
3227.45 2100
3227.98 2104
3228.52 2076
3229.05 2115
3229.59 2388
3230.12 2231
3230.66 2146
3231.20 2089
3231.73 2153
3232.27 2142
3232.81 2212
3233.34 2315
3233.88 2301
3234.41 2268
3234.95 2036
3235.49 2308
3236.02 2280
3236.56 2383
3237.10 2120
3237.63 2336
3238.17 2363
3238.71 2422
3239.24 2660
3239.78 2780
3240.32 2434
3240.85 2333
3241.39 2435
3241.93 2367
3242.46 2273
3243.00 2440
3243.54 2487
3244.07 2594
3244.61 2566
3245.15 2436
3245.69 2453
3246.22 2442
3246.76 2727
3247.30 2645
3247.84 2587
3248.37 2552
3248.91 2350
3249.45 2658
3249.99 2764
3250.52 2777
3251.06 2680
3251.60 2539
3252.14 2627
3252.67 2764
3253.21 2664
3253.75 2605
3254.29 2746
3254.83 2979
3255.36 2780
3255.90 2709
3256.44 2751
3256.98 2884
3257.52 3006
3258.05 3323
3258.59 3338
3259.13 3489
3259.67 3660
3260.21 3630
3260.75 4024
3261.29 4496
3261.82 4746
3262.36 4729
3262.90 5140
3263.44 5432
3263.98 6111
3264.52 6794
3265.06 7135
3265.60 7601
3266.13 7868
3266.67 9186
3267.21 9331
3267.75 9544
3268.29 9267
3268.83 9352
3269.37 8699
3269.91 7433
3270.45 6505
3270.99 5704
3271.53 5182
3272.07 4344
3272.60 3976
3273.14 3706
3273.68 3699
3274.22 3655
3274.76 3331
3275.30 3238
3275.84 3265
3276.38 3274
3276.92 3418
3277.46 3173
3278.00 3101
3278.54 3002
3279.08 3028
3279.62 3314
3280.16 3393
3280.70 3329
3281.24 3095
3281.78 3056
3282.32 3025
3282.86 3139
3283.40 3096
3283.94 3297
3284.48 3272
3285.02 3329
3285.56 3080
3286.11 3347
3286.65 3505
3287.19 3636
3287.73 3651
3288.27 3467
3288.81 3369
3289.35 3584
3289.89 3410
3290.43 3372
3290.97 3389
3291.51 3494
3292.05 3431
3292.60 3523
3293.14 3534
3293.68 3679
3294.22 4099
3294.76 4188
3295.30 4157
3295.84 4558
3296.38 4238
3296.93 4234
3297.47 4067
3298.01 4118
3298.55 4044
3299.09 3785
3299.63 3866
3300.18 3797
3300.72 3685
3301.26 3809
3301.80 3622
3302.34 3485
3302.89 3667
3303.43 3761
3303.97 3778
3304.51 3749
3305.05 3742
3305.60 3722
3306.14 3570
3306.68 3195
3307.22 3403
3307.76 3419
3308.31 3229
3308.85 3041
3309.39 3159
3309.93 3257
3310.48 3148
3311.02 3235
3311.56 3147
3312.11 3000
3312.65 3034
3313.19 3364
3313.73 3503
3314.28 3350
3314.82 3271
3315.36 3505
3315.91 3661
3316.45 3754
3316.99 3949
3317.53 4105
3318.08 4161
3318.62 3974
3319.16 4164
3319.71 4314
3320.25 4303
3320.79 4571
3321.34 4370
3321.88 4091
3322.43 4281
3322.97 4335
3323.51 4449
3324.06 4127
3324.60 4323
3325.14 4196
3325.69 3968
3326.23 3979
3326.78 3858
3327.32 3743
3327.86 3709
3328.41 3868
3328.95 3816
3329.50 3899
3330.04 4085
3330.58 4358
3331.13 5597
3331.67 6424
3332.22 7673
3332.76 9355
3333.31 11506
3333.85 14128
3334.39 16726
3334.94 19170
3335.48 21221
3336.03 22577
3336.57 23282
3337.12 23163
3337.66 22547
3338.21 21630
3338.75 19711
3339.30 17189
3339.84 14932
3340.39 12386
3340.93 10171
3341.48 8453
3342.02 7136
3342.57 6081
3343.11 5024
3343.66 4455
3344.20 4153
3344.75 3928
3345.29 3661
3345.84 3546
3346.39 3684
3346.93 3665
3347.48 3592
3348.02 3773
3348.57 3811
3349.11 3753
3349.66 3819
3350.21 4300
3350.75 4067
3351.30 4158
3351.84 4384
3352.39 4268
3352.94 4316
3353.48 4391
3354.03 4304
3354.57 4131
3355.12 3898
3355.67 3725
3356.21 3802
3356.76 3815
3357.31 3696
3357.85 3744
3358.40 3627
3358.94 3500
3359.49 3451
3360.04 3382
3360.58 3184
3361.13 3091
3361.68 3386
3362.22 3439
3362.77 3327
3363.32 3275
3363.87 3482
3364.41 3538
3364.96 3481
3365.51 3543
3366.05 3385
3366.60 3337
3367.15 3442
3367.70 3290
3368.24 3386
3368.79 3445
3369.34 3447
3369.88 3699
3370.43 3672
3370.98 3625
3371.53 3773
3372.07 4213
3372.62 4438
3373.17 4874
3373.72 5172
3374.27 5527
3374.81 5731
3375.36 5695
3375.91 5185
3376.46 5009
3377.01 4760
3377.55 4437
3378.10 4096
3378.65 4153
3379.20 3681
3379.75 3539
3380.29 3383
3380.84 3344
3381.39 3345
3381.94 3078
3382.49 3332
3383.04 3302
3383.58 3108
3384.13 3125
3384.68 3033
3385.23 2916
3385.78 3144
3386.33 3135
3386.88 3037
3387.43 2864
3387.97 2582
3388.52 2524
3389.07 2607
3389.62 2587
3390.17 2672
3390.72 2541
3391.27 2466
3391.82 2477
3392.37 2434
3392.92 2409
3393.47 2486
3394.02 2714
3394.56 2648
3395.11 2551
3395.66 2639
3396.21 2789
3396.76 2572
3397.31 2593
3397.86 2684
3398.41 2594
3398.96 2500
3399.51 2554
3400.06 2538
3400.61 2581
3401.16 2492
3401.71 2390
3402.26 2448
3402.81 2291
3403.36 2194
3403.91 2362
3404.46 2280
3405.01 2299
3405.56 2438
3406.11 2293
3406.66 2285
3407.21 2315
3407.76 2349
3408.32 2343
3408.87 2478
3409.42 2527
3409.97 2829
3410.52 2736
3411.07 3123
3411.62 3371
3412.17 3347
3412.72 3285
3413.27 3210
3413.82 3398
3414.37 3426
3414.93 3141
3415.48 3171
3416.03 2939
3416.58 2940
3417.13 2916
3417.68 2590
3418.23 2449
3418.78 2438
3419.34 2415
3419.89 2310
3420.44 2250
3420.99 2273
3421.54 2195
3422.09 2279
3422.65 2145
3423.20 2382
3423.75 2442
3424.30 2234
3424.85 2330
3425.40 2392
3425.96 2399
3426.51 2404
3427.06 2177
3427.61 2201
3428.16 2342
3428.72 2279
3429.27 2205
3429.82 2165
3430.37 2149
3430.93 2050
3431.48 2258
3432.03 2103
3432.58 1924
3433.14 2055
3433.69 2048
3434.24 2128
3434.79 2012
3435.35 2076
3435.90 2024
3436.45 1966
3437.00 1947
3437.56 1910
3438.11 1968
3438.66 2003
3439.22 2044
3439.77 2003
3440.32 1927
3440.88 2077
3441.43 2294
3441.98 2172
3442.54 2144
3443.09 2285
3443.64 2008
3444.20 1911
3444.75 2193
3445.30 2102
3445.86 2066
3446.41 1924
3446.96 2055
3447.52 2128
3448.07 1815
3448.63 1820
3449.18 1764
3449.73 1922
3450.29 1943
3450.84 1971
3451.39 2005
3451.95 2155
3452.50 1924
3453.06 1832
3453.61 2104
3454.17 2088
3454.72 1937
3455.27 1941
3455.83 1897
3456.38 2002
3456.94 2054
3457.49 1982
3458.05 1964
3458.60 1937
3459.16 1812
3459.71 2086
3460.27 2092
3460.82 2039
3461.37 1871
3461.93 1852
3462.48 1941
3463.04 2152
3463.59 2224
3464.15 2111
3464.70 2002
3465.26 1956
3465.82 2089
3466.37 2320
3466.93 2068
3467.48 2093
3468.04 2032
3468.59 2062
3469.15 2208
3469.70 2350
3470.26 2397
3470.81 2491
3471.37 2541
3471.92 2433
3472.48 2579
3473.04 2322
3473.59 2394
3474.15 2506
3474.70 2357
3475.26 2599
3475.82 2408
3476.37 2486
3476.93 2434
3477.48 2467
3478.04 2522
3478.60 2502
3479.15 2326
3479.71 2381
3480.27 2530
3480.82 2748
3481.38 2629
3481.93 2779
3482.49 2700
3483.05 2741
3483.60 2829
3484.16 2736
3484.72 2838
3485.27 2912
3485.83 2933
3486.39 3047
3486.94 2962
3487.50 3402
3488.06 3400
3488.62 3983
3489.17 4591
3489.73 5664
3490.29 6302
3490.84 6831
3491.40 8261
3491.96 9288
3492.52 9713
3493.07 10003
3493.63 9582
3494.19 9124
3494.75 8429
3495.30 7483
3495.86 6796
3496.42 5706
3496.98 5052
3497.53 4784
3498.09 3978
3498.65 3975
3499.21 4007
3499.76 4082
3500.32 4055
3500.88 4214
3501.44 4388
3502.00 4692
3502.56 5025
3503.11 5292
3503.67 5341
3504.23 5588
3504.79 6015
3505.35 6176
3505.90 6255
3506.46 6445
3507.02 6137
3507.58 6021
3508.14 5571
3508.70 4854
3509.26 4235
3509.81 4022
3510.37 4003
3510.93 3784
3511.49 3653
3512.05 3341
3512.61 3135
3513.17 3004
3513.73 2933
3514.29 2802
3514.84 2638
3515.40 2531
3515.96 2460
3516.52 2511
3517.08 2416
3517.64 2381
3518.20 2335
3518.76 2355
3519.32 2398
3519.88 2182
3520.44 2053
3521.00 2141
3521.56 2430
3522.12 2400
3522.68 2361
3523.24 2252
3523.80 2377
3524.36 2479
3524.92 2344
3525.48 2354
3526.04 2250
3526.60 2126
3527.16 2291
3527.72 2257
3528.28 2170
3528.84 1993
3529.40 2119
3529.96 2372
3530.52 2274
3531.08 2232
3531.64 2362
3532.20 2389
3532.76 2159
3533.32 2300
3533.88 2364
3534.44 2235
3535.00 2275
3535.56 2538
3536.12 2367
3536.68 2215
3537.25 2149
3537.81 2182
3538.37 2202
3538.93 2318
3539.49 2063
3540.05 2110
3540.61 2188
3541.17 2181
3541.73 2183
3542.30 2283
3542.86 2296
3543.42 2256
3543.98 2156
3544.54 2233
3545.10 2130
3545.66 2172
3546.23 2065
3546.79 2202
3547.35 2186
3547.91 2110
3548.47 1983
3549.03 1918
3549.60 1826
3550.16 1954
3550.72 1725
3551.28 1787
3551.84 1882
3552.41 1799
3552.97 1635
3553.53 1758
3554.09 1846
3554.65 1540
3555.22 1702
3555.78 1744
3556.34 1609
3556.90 1785
3557.47 1788
3558.03 1771
3558.59 1807
3559.15 1700
3559.72 1740
3560.28 1735
3560.84 1670
3561.41 1885
3561.97 1718
3562.53 1799
3563.09 1685
3563.66 1821
3564.22 1950
3564.78 1800
3565.35 1816
3565.91 1801
3566.47 1921
3567.04 1992
3567.60 1872
3568.16 1695
3568.73 1698
3569.29 1799
3569.85 1752
3570.42 1712
3570.98 1805
3571.54 1715
3572.11 1673
3572.67 1677
3573.23 1661
3573.80 1849
3574.36 2037
3574.93 1962
3575.49 2060
3576.05 2054
3576.62 2187
3577.18 2240
3577.75 2179
3578.31 2238
3578.87 2182
3579.44 2078
3580.00 1838
3580.57 2102
3581.13 1962
3581.70 1878
3582.26 1777
3582.82 1709
3583.39 1721
3583.95 1659
3584.52 1879
3585.08 1677
3585.65 1771
3586.21 1867
3586.78 1543
3587.34 1668
3587.91 1706
3588.47 1657
3589.04 1614
3589.60 1595
3590.17 1627
3590.73 1654
3591.30 1601
3591.86 1728
3592.43 1745
3592.99 1791
3593.56 1548
3594.12 1568
3594.69 1579
3595.25 1568
3595.82 1566
3596.39 1601
3596.95 1626
3597.52 1433
3598.08 1551
3598.65 1602
3599.21 1573
3599.78 1535
3600.35 1529
3600.91 1527
3601.48 1670
3602.04 1612
3602.61 1448
3603.18 1508
3603.74 1577
3604.31 1530
3604.87 1604
3605.44 1516
3606.01 1534
3606.57 1529
3607.14 1539
3607.71 1497
3608.27 1439
3608.84 1477
3609.41 1480
3609.97 1557
3610.54 1471
3611.11 1482
3611.67 1485
3612.24 1427
3612.81 1559
3613.37 1429
3613.94 1591
3614.51 1612
3615.07 1734
3615.64 1832
3616.21 1885
3616.77 1908
3617.34 2081
3617.91 2092
3618.48 1972
3619.04 1967
3619.61 2076
3620.18 2321
3620.75 2139
3621.31 1942
3621.88 1972
3622.45 1849
3623.02 1745
3623.58 1661
3624.15 1622
3624.72 1758
3625.29 1880
3625.86 1481
3626.42 1554
3626.99 1466
3627.56 1457
3628.13 1522
3628.70 1448
3629.26 1473
3629.83 1604
3630.40 1554
3630.97 1521
3631.54 1619
3632.10 1462
3632.67 1489
3633.24 1470
3633.81 1434
3634.38 1576
3634.95 1373
3635.52 1386
3636.08 1619
3636.65 1747
3637.22 1606
3637.79 1571
3638.36 1489
3638.93 1576
3639.50 1666
3640.07 1794
3640.64 1767
3641.20 1771
3641.77 1885
3642.34 1710
3642.91 1803
3643.48 1777
3644.05 1909
3644.62 1821
3645.19 1877
3645.76 1771
3646.33 1711
3646.90 1706
3647.47 1691
3648.04 1660
3648.61 1742
3649.18 1740
3649.75 1804
3650.32 1843
3650.89 1818
3651.46 1931
3652.03 2028
3652.60 1996
3653.17 2203
3653.74 2133
3654.31 1876
3654.88 1636
3655.45 1771
3656.02 1890
3656.59 1824
3657.16 1975
3657.73 2114
3658.30 2162
3658.87 1914
3659.44 2016
3660.01 1814
3660.58 1896
3661.15 2000
3661.72 1943
3662.29 1780
3662.86 1692
3663.43 1914
3664.00 1844
3664.58 2001
3665.15 1791
3665.72 2187
3666.29 2283
3666.86 1994
3667.43 2241
3668.00 2225
3668.57 1873
3669.14 1959
3669.72 1804
3670.29 1782
3670.86 1689
3671.43 1748
3672.00 1853
3672.57 1715
3673.14 1801
3673.72 1802
3674.29 1677
3674.86 1817
3675.43 1974
3676.00 1822
3676.57 1550
3677.15 1777
3677.72 1764
3678.29 1739
3678.86 1650
3679.43 1587
3680.01 1822
3680.58 1607
3681.15 1421
3681.72 1479
3682.29 1506
3682.87 1630
3683.44 1614
3684.01 1588
3684.58 1559
3685.16 1703
3685.73 1635
3686.30 1405
3686.87 1643
3687.45 1765
3688.02 1553
3688.59 1600
3689.17 1618
3689.74 1596
3690.31 1542
3690.88 1441
3691.46 1576
3692.03 1639
3692.60 1719
3693.18 1730
3693.75 1507
3694.32 1348
3694.90 1417
3695.47 1512
3696.04 1514
3696.62 1528
3697.19 1577
3697.76 1601
3698.34 1330
3698.91 1544
3699.48 1535
3700.06 1479
3700.63 1427
3701.21 1356
3701.78 1409
3702.35 1552
3702.93 1563
3703.50 1594
3704.07 1629
3704.65 1563
3705.22 1585
3705.80 1608
3706.37 1565
3706.95 1364
3707.52 1578
3708.09 1758
3708.67 1615
3709.24 1517
3709.82 1524
3710.39 1647
3710.97 1646
3711.54 1501
3712.11 1505
3712.69 1575
3713.26 1668
3713.84 1650
3714.41 1679
3714.99 1561
3715.56 1442
3716.14 1554
3716.71 1547
3717.29 1523
3717.86 1426
3718.44 1462
3719.01 1464
3719.59 1445
3720.16 1457
3720.74 1355
3721.31 1336
3721.89 1428
3722.47 1584
3723.04 1415
3723.62 1240
3724.19 1333
3724.77 1404
3725.34 1518
3725.92 1288
3726.49 1306
3727.07 1421
3727.65 1485
3728.22 1335
3728.80 1242
3729.37 1282
3729.95 1645
3730.53 1562
3731.10 1371
3731.68 1340
3732.25 1625
3732.83 1532
3733.41 1543
3733.98 1669
3734.56 1508
3735.14 1690
3735.71 1767
3736.29 1779
3736.86 1668
3737.44 1397
3738.02 1495
3738.59 1573
3739.17 1492
3739.75 1481
3740.32 1431
3740.90 1417
3741.48 1428
3742.06 1297
3742.63 1341
3743.21 1431
3743.79 1398
3744.36 1474
3744.94 1281
3745.52 1330
3746.09 1362
3746.67 1514
3747.25 1411
3747.83 1303
3748.40 1361
3748.98 1395
3749.56 1456
3750.14 1544
3750.71 1513
3751.29 1444
3751.87 1320
3752.45 1326
3753.03 1481
3753.60 1260
3754.18 1238
3754.76 1441
3755.34 1512
3755.91 1306
3756.49 1331
3757.07 1377
3757.65 1385
3758.23 1465
3758.81 1379
3759.38 1307
3759.96 1301
3760.54 1361
3761.12 1467
3761.70 1566
3762.28 1475
3762.85 1343
3763.43 1393
3764.01 1408
3764.59 1277
3765.17 1307
3765.75 1459
3766.33 1532
3766.90 1425
3767.48 1497
3768.06 1377
3768.64 1412
3769.22 1535
3769.80 1559
3770.38 1540
3770.96 1603
3771.54 1642
3772.12 1575
3772.70 1497
3773.27 1636
3773.85 1403
3774.43 1482
3775.01 1320
3775.59 1463
3776.17 1542
3776.75 1437
3777.33 1521
3777.91 1407
3778.49 1325
3779.07 1338
3779.65 1397
3780.23 1397
3780.81 1489
3781.39 1366
3781.97 1289
3782.55 1565
3783.13 1477
3783.71 1353
3784.29 1285
3784.87 1242
3785.45 1243
3786.03 1259
3786.61 1469
3787.19 1484
3787.77 1581
3788.35 1511
3788.93 1428
3789.51 1379
3790.09 1296
3790.67 1332
3791.26 1333
3791.84 1488
3792.42 1448
3793.00 1552
3793.58 1537
3794.16 1536
3794.74 1687
3795.32 1430
3795.90 1561
3796.48 1510
3797.07 1468
3797.65 1491
3798.23 1382
3798.81 1452
3799.39 1425
3799.97 1602
3800.55 1578
3801.13 1749
3801.72 1652
3802.30 1489
3802.88 1477
3803.46 1556
3804.04 1667
3804.62 1587
3805.21 1591
3805.79 1703
3806.37 1742
3806.95 1691
3807.53 1783
3808.12 1795
3808.70 1869
3809.28 1972
3809.86 1906
3810.44 1824
3811.03 1797
3811.61 1930
3812.19 1828
3812.77 1916
3813.36 1866
3813.94 1730
3814.52 1789
3815.10 1774
3815.69 1806
3816.27 1892
3816.85 1781
3817.43 1643
3818.02 1763
3818.60 1819
3819.18 1619
3819.76 1543
3820.35 1485
3820.93 1556
3821.51 1407
3822.10 1488
3822.68 1453
3823.26 1504
3823.85 1563
3824.43 1405
3825.01 1450
3825.60 1316
3826.18 1345
3826.76 1309
3827.35 1329
3827.93 1389
3828.51 1461
3829.10 1452
3829.68 1510
3830.26 1521
3830.85 1444
3831.43 1349
3832.02 1286
3832.60 1412
3833.18 1568
3833.77 1381
3834.35 1432
3834.93 1351
3835.52 1387
3836.10 1480
3836.69 1415
3837.27 1464
3837.86 1552
3838.44 1425
3839.02 1367
3839.61 1308
3840.19 1362
3840.78 1414
3841.36 1441
3841.95 1333
3842.53 1293
3843.12 1301
3843.70 1358
3844.29 1506
3844.87 1525
3845.46 1508
3846.04 1393
3846.63 1278
3847.21 1383
3847.80 1393
3848.38 1367
3848.97 1249
3849.55 1208
3850.14 1300
3850.72 1537
3851.31 1547
3851.89 1400
3852.48 1450
3853.06 1377
3853.65 1383
3854.23 1423
3854.82 1498
3855.40 1311
3855.99 1427
3856.58 1381
3857.16 1351
3857.75 1424
3858.33 1390
3858.92 1521
3859.50 1383
3860.09 1466
3860.68 1461
3861.26 1474
3861.85 1514
3862.43 1529
3863.02 1659
3863.61 1684
3864.19 1667
3864.78 1645
3865.37 1662
3865.95 1642
3866.54 1702
3867.13 1772
3867.71 1652
3868.30 1583
3868.89 1654
3869.47 1489
3870.06 1479
3870.65 1395
3871.23 1499
3871.82 1388
3872.41 1414
3872.99 1561
3873.58 1492
3874.17 1556
3874.75 1509
3875.34 1528
3875.93 1661
3876.52 1537
3877.10 1552
3877.69 1439
3878.28 1412
3878.86 1427
3879.45 1442
3880.04 1563
3880.63 1419
3881.21 1466
3881.80 1316
3882.39 1283
3882.98 1282
3883.57 1257
3884.15 1414
3884.74 1330
3885.33 1361
3885.92 1413
3886.50 1333
3887.09 1309
3887.68 1478
3888.27 1603
3888.86 1524
3889.45 1653
3890.03 1695
3890.62 1532
3891.21 1633
3891.80 1595
3892.39 1515
3892.98 1551
3893.56 1503
3894.15 1513
3894.74 1414
3895.33 1517
3895.92 1436
3896.51 1394
3897.10 1513
3897.68 1416
3898.27 1444
3898.86 1479
3899.45 1492
3900.04 1494
3900.63 1366
3901.22 1392
3901.81 1546
3902.40 1407
3902.99 1470
3903.57 1434
3904.16 1407
3904.75 1331
3905.34 1559
3905.93 1605
3906.52 1368
3907.11 1553
3907.70 1633
3908.29 1381
3908.88 1411
3909.47 1495
3910.06 1346
3910.65 1308
3911.24 1317
3911.83 1419
3912.42 1427
3913.01 1316
3913.60 1493
3914.19 1474
3914.78 1468
3915.37 1297
3915.96 1447
3916.55 1536
3917.14 1548
3917.73 1459
3918.32 1437
3918.91 1407
3919.50 1361
3920.09 1320
3920.68 1438
3921.27 1347
3921.86 1319
3922.45 1523
3923.05 1625
3923.64 1422
3924.23 1318
3924.82 1343
3925.41 1402
3926.00 1390
3926.59 1359
3927.18 1373
3927.77 1335
3928.36 1356
3928.95 1293
3929.55 1367
3930.14 1356
3930.73 1283
3931.32 1278
3931.91 1271
3932.50 1289
3933.09 1223
3933.69 1218
3934.28 1174
3934.87 1212
3935.46 1304
3936.05 1353
3936.64 1481
3937.24 1477
3937.83 1422
3938.42 1372
3939.01 1348
3939.60 1528
3940.20 1667
3940.79 1527
3941.38 1411
3941.97 1451
3942.56 1532
3943.16 1412
3943.75 1314
3944.34 1372
3944.93 1576
3945.53 1348
3946.12 1333
3946.71 1410
3947.30 1338
3947.90 1350
3948.49 1298
3949.08 1333
3949.67 1358
3950.27 1349
3950.86 1260
3951.45 1353
3952.05 1338
3952.64 1404
3953.23 1440
3953.82 1409
3954.42 1361
3955.01 1373
3955.60 1382
3956.20 1458
3956.79 1485
3957.38 1450
3957.98 1433
3958.57 1462
3959.16 1473
3959.76 1498
3960.35 1433
3960.94 1541
3961.54 1530
3962.13 1443
3962.73 1452
3963.32 1411
3963.91 1449
3964.51 1506
3965.10 1492
3965.69 1822
3966.29 1757
3966.88 1701
3967.48 1879
3968.07 1704
3968.66 1627
3969.26 1652
3969.85 1512
3970.45 1624
3971.04 1610
3971.64 1517
3972.23 1490
3972.82 1509
3973.42 1550
3974.01 1524
3974.61 1676
3975.20 1786
3975.80 1665
3976.39 1750
3976.99 2016
3977.58 1858
3978.18 1795
3978.77 1842
3979.37 1924
3979.96 1659
3980.56 1787
3981.15 1709
3981.75 1575
3982.34 1617
3982.94 1707
3983.53 1703
3984.13 1437
3984.72 1539
3985.32 1626
3985.91 1638
3986.51 1653
3987.11 1784
3987.70 1535
3988.30 1647
3988.89 1605
3989.49 1645
3990.08 1669
3990.68 1625
3991.28 1604
3991.87 1563
3992.47 1579
3993.06 1713
3993.66 1691
3994.26 1628
3994.85 1699
3995.45 1704
3996.04 1668
3996.64 1804
3997.24 1933
3997.83 1737
3998.43 1693
3999.03 1767
3999.62 1449
4000.22 1607
4000.81 1532
4001.41 1452
4002.01 1546
4002.60 1560
4003.20 1512
4003.80 1578
4004.40 1694
4004.99 1562
4005.59 1514
4006.19 1540
4006.78 1558
4007.38 1506
4007.98 1533
4008.57 1667
4009.17 1540
4009.77 1568
4010.37 1486
4010.96 1614
4011.56 1634
4012.16 1629
4012.76 1645
4013.35 1600
4013.95 1499
4014.55 1570
4015.15 1509
4015.74 1316
4016.34 1478
4016.94 1460
4017.54 1514
4018.13 1556
4018.73 1550
4019.33 1505
4019.93 1719
4020.53 1475
4021.12 1486
4021.72 1403
4022.32 1392
4022.92 1424
4023.52 1471
4024.12 1329
4024.71 1541
4025.31 1564
4025.91 1574
4026.51 1598
4027.11 1582
4027.71 1681
4028.30 1724
4028.90 1674
4029.50 1777
4030.10 1810
4030.70 1739
4031.30 1713
4031.90 1728
4032.50 1743
4033.10 1710
4033.69 1471
4034.29 1852
4034.89 1614
4035.49 1525
4036.09 1697
4036.69 1821
4037.29 1731
4037.89 1629
4038.49 1455
4039.09 1541
4039.69 1464
4040.29 1394
4040.89 1554
4041.49 1289
4042.08 1242
4042.68 1435
4043.28 1449
4043.88 1282
4044.48 1235
4045.08 1333
4045.68 1315
4046.28 1342
4046.88 1390
4047.48 1371
4048.08 1329
4048.68 1253
4049.28 1314
4049.88 1380
4050.48 1371
4051.08 1408
4051.69 1456
4052.29 1467
4052.89 1555
4053.49 1435
4054.09 1215
4054.69 1255
4055.29 1324
4055.89 1460
4056.49 1221
4057.09 1206
4057.69 1278
4058.29 1227
4058.89 1221
4059.49 1287
4060.09 1413
4060.70 1270
4061.30 1312
4061.90 1285
4062.50 1321
4063.10 1297
4063.70 1353
4064.30 1382
4064.90 1387
4065.51 1433
4066.11 1355
4066.71 1404
4067.31 1380
4067.91 1338
4068.51 1190
4069.11 1265
4069.72 1436
4070.32 1346
4070.92 1298
4071.52 1263
4072.12 1296
4072.73 1291
4073.33 1273
4073.93 1418
4074.53 1413
4075.13 1272
4075.74 1258
4076.34 1319
4076.94 1376
4077.54 1249
4078.14 1311
4078.75 1316
4079.35 1213
4079.95 1170
4080.55 1261
4081.16 1361
4081.76 1285
4082.36 1155
4082.96 1113
4083.57 1244
4084.17 1258
4084.77 1364
4085.38 1518
4085.98 1372
4086.58 1283
4087.18 1219
4087.79 1228
4088.39 1306
4088.99 1158
4089.60 1226
4090.20 1307
4090.80 1232
4091.41 1251
4092.01 1294
4092.61 1287
4093.22 1404
4093.82 1372
4094.42 1295
4095.03 1250
4095.63 1352
4096.23 1311
4096.84 1286
4097.44 1201
4098.05 1136
4098.65 1210
4099.25 1268
4099.86 1394
4100.46 1386
4101.06 1295
4101.67 1270
4102.27 1221
4102.88 1342
4103.48 1392
4104.09 1430
4104.69 1248
4105.29 1173
4105.90 1344
4106.50 1252
4107.11 1287
4107.71 1345
4108.32 1190
4108.92 1118
4109.53 1262
4110.13 1236
4110.74 1152
4111.34 1097
4111.94 1169
4112.55 1146
4113.15 1277
4113.76 1269
4114.36 1227
4114.97 1215
4115.57 1076
4116.18 1211
4116.78 1292
4117.39 1240
4118.00 1312
4118.60 1273
4119.21 1198
4119.81 1241
4120.42 1266
4121.02 1294
4121.63 1282
4122.23 1286
4122.84 1256
4123.44 1232
4124.05 1132
4124.66 1244
4125.26 1295
4125.87 1247
4126.47 1233
4127.08 1242
4127.68 1127
4128.29 1190
4128.90 1288
4129.50 1346
4130.11 1308
4130.72 1274
4131.32 1403
4131.93 1407
4132.53 1379
4133.14 1320
4133.75 1279
4134.35 1269
4134.96 1296
4135.57 1398
4136.17 1314
4136.78 1297
4137.39 1307
4137.99 1363
4138.60 1366
4139.21 1523
4139.81 1502
4140.42 1438
4141.03 1409
4141.63 1331
4142.24 1334
4142.85 1497
4143.46 1499
4144.06 1419
4144.67 1375
4145.28 1274
4145.88 1386
4146.49 1350
4147.10 1350
4147.71 1276
4148.31 1291
4148.92 1368
4149.53 1444
4150.14 1426
4150.74 1353
4151.35 1314
4151.96 1387
4152.57 1437
4153.18 1414
4153.78 1221
4154.39 1246
4155.00 1259
4155.61 1255
4156.22 1308
4156.82 1417
4157.43 1398
4158.04 1383
4158.65 1399
4159.26 1380
4159.86 1515
4160.47 1385
4161.08 1437
4161.69 1340
4162.30 1320
4162.91 1275
4163.52 1307
4164.12 1334
4164.73 1413
4165.34 1339
4165.95 1307
4166.56 1348
4167.17 1333
4167.78 1335
4168.39 1373
4168.99 1400
4169.60 1361
4170.21 1382
4170.82 1401
4171.43 1348
4172.04 1289
4172.65 1253
4173.26 1213
4173.87 1367
4174.48 1336
4175.09 1284
4175.70 1352
4176.31 1360
4176.92 1231
4177.53 1252
4178.13 1381
4178.74 1469
4179.35 1285
4179.96 1256
4180.57 1204
4181.18 1373
4181.79 1486
4182.40 1391
4183.01 1174
4183.62 1313
4184.23 1280
4184.84 1399
4185.45 1379
4186.06 1350
4186.67 1432
4187.29 1388
4187.90 1357
4188.51 1419
4189.12 1340
4189.73 1288
4190.34 1230
4190.95 1228
4191.56 1254
4192.17 1448
4192.78 1445
4193.39 1412
4194.00 1402
4194.61 1321
4195.22 1411
4195.83 1360
4196.45 1451
4197.06 1471
4197.67 1440
4198.28 1480
4198.89 1332
4199.50 1184
4200.11 1281
4200.72 1351
4201.33 1306
4201.95 1233
4202.56 1297
4203.17 1242
4203.78 1275
4204.39 1236
4205.00 1316
4205.62 1208
4206.23 1279
4206.84 1335
4207.45 1274
4208.06 1169
4208.67 1268
4209.29 1219
4209.90 1200
4210.51 1338
4211.12 1447
4211.73 1535
4212.35 1580
4212.96 1361
4213.57 1244
4214.18 1263
4214.80 1364
4215.41 1277
4216.02 1321
4216.63 1393
4217.25 1452
4217.86 1456
4218.47 1370
4219.08 1558
4219.70 1471
4220.31 1465
4220.92 1525
4221.53 1583
4222.15 1493
4222.76 1549
4223.37 1604
4223.99 1724
4224.60 1656
4225.21 1622
4225.83 1615
4226.44 1435
4227.05 1602
4227.66 1472
4228.28 1494
4228.89 1613
4229.51 1737
4230.12 1676
4230.73 1574
4231.35 1456
4231.96 1655
4232.57 1756
4233.19 1848
4233.80 1997
4234.41 1895
4235.03 2120
4235.64 2187
4236.26 2131
4236.87 2344
4237.48 2158
4238.10 1968
4238.71 1749
4239.33 1785
4239.94 1658
4240.55 1499
4241.17 1609
4241.78 1583
4242.40 1432
4243.01 1466
4243.63 1443
4244.24 1364
4244.85 1399
4245.47 1496
4246.08 1566
4246.70 1380
4247.31 1543
4247.93 1561
4248.54 1473
4249.16 1478
4249.77 1514
4250.39 1521
4251.00 1409
4251.62 1446
4252.23 1437
4252.85 1433
4253.46 1493
4254.08 1515
4254.69 1430
4255.31 1328
4255.92 1278
4256.54 1440
4257.15 1563
4257.77 1476
4258.39 1395
4259.00 1488
4259.62 1404
4260.23 1405
4260.85 1365
4261.46 1415
4262.08 1441
4262.69 1423
4263.31 1447
4263.93 1366
4264.54 1373
4265.16 1445
4265.77 1449
4266.39 1482
4267.01 1549
4267.62 1533
4268.24 1482
4268.86 1493
4269.47 1533
4270.09 1485
4270.70 1574
4271.32 1475
4271.94 1571
4272.55 1437
4273.17 1483
4273.79 1459
4274.40 1539
4275.02 1435
4275.64 1483
4276.25 1555
4276.87 1685
4277.49 1821
4278.10 1594
4278.72 1594
4279.34 1454
4279.96 1418
4280.57 1343
4281.19 1389
4281.81 1335
4282.42 1479
4283.04 1429
4283.66 1269
4284.28 1151
4284.89 1288
4285.51 1307
4286.13 1307
4286.75 1354
4287.36 1359
4287.98 1275
4288.60 1330
4289.22 1303
4289.83 1539
4290.45 1434
4291.07 1481
4291.69 1421
4292.31 1434
4292.92 1345
4293.54 1249
4294.16 1296
4294.78 1469
4295.40 1353
4296.01 1375
4296.63 1462
4297.25 1276
4297.87 1307
4298.49 1207
4299.11 1252
4299.72 1421
4300.34 1345
4300.96 1239
4301.58 1419
4302.20 1351
4302.82 1298
4303.44 1274
4304.06 1298
4304.67 1371
4305.29 1316
4305.91 1343
4306.53 1444
4307.15 1363
4307.77 1388
4308.39 1314
4309.01 1434
4309.63 1444
4310.25 1410
4310.86 1291
4311.48 1447
4312.10 1521
4312.72 1420
4313.34 1381
4313.96 1433
4314.58 1503
4315.20 1489
4315.82 1421
4316.44 1342
4317.06 1520
4317.68 1325
4318.30 1526
4318.92 1396
4319.54 1347
4320.16 1401
4320.78 1486
4321.40 1658
4322.02 1661
4322.64 1687
4323.26 1554
4323.88 1427
4324.50 1450
4325.12 1623
4325.74 1481
4326.36 1497
4326.98 1597
4327.60 1854
4328.22 1680
4328.84 1654
4329.46 1709
4330.08 1751
4330.71 1705
4331.33 1748
4331.95 1731
4332.57 1803
4333.19 1857
4333.81 1948
4334.43 2105
4335.05 2110
4335.67 2325
4336.29 2401
4336.91 2535
4337.54 2823
4338.16 2853
4338.78 2827
4339.40 2508
4340.02 2446
4340.64 2319
4341.26 2362
4341.89 2470
4342.51 2589
4343.13 2489
4343.75 2691
4344.37 2973
4344.99 3651
4345.62 3893
4346.24 3953
4346.86 4547
4347.48 4488
4348.10 4704
4348.73 4419
4349.35 4201
4349.97 3983
4350.59 3250
4351.21 2815
4351.84 2796
4352.46 2641
4353.08 2288
4353.70 1924
4354.33 1903
4354.95 1937
4355.57 1923
4356.19 1978
4356.82 1983
4357.44 1807
4358.06 1833
4358.68 1757
4359.31 1892
4359.93 1883
4360.55 1888
4361.17 1911
4361.80 1955
4362.42 1818
4363.04 1846
4363.67 1798
4364.29 1773
4364.91 1726
4365.54 1663
4366.16 1715
4366.78 1784
4367.41 1752
4368.03 1791
4368.65 1766
4369.28 1636
4369.90 1651
4370.52 1670
4371.15 1397
4371.77 1422
4372.39 1435
4373.02 1614
4373.64 1516
4374.27 1511
4374.89 1449
4375.51 1467
4376.14 1567
4376.76 1453
4377.39 1455
4378.01 1374
4378.63 1381
4379.26 1613
4379.88 1578
4380.51 1652
4381.13 1655
4381.75 1560
4382.38 1496
4383.00 1468
4383.63 1511
4384.25 1620
4384.88 1682
4385.50 1588
4386.13 1507
4386.75 1595
4387.38 1622
4388.00 1576
4388.63 1579
4389.25 1334
4389.88 1312
4390.50 1256
4391.13 1522
4391.75 1417
4392.38 1454
4393.00 1300
4393.63 1405
4394.25 1515
4394.88 1475
4395.50 1505
4396.13 1484
4396.75 1274
4397.38 1320
4398.00 1541
4398.63 1500
4399.26 1342
4399.88 1242
4400.51 1349
4401.13 1323
4401.76 1385
4402.38 1453
4403.01 1417
4403.64 1456
4404.26 1446
4404.89 1395
4405.51 1498
4406.14 1416
4406.77 1511
4407.39 1466
4408.02 1337
4408.64 1446
4409.27 1387
4409.90 1343
4410.52 1443
4411.15 1413
4411.78 1300
4412.40 1455
4413.03 1471
4413.66 1493
4414.28 1472
4414.91 1328
4415.54 1418
4416.16 1390
4416.79 1413
4417.42 1396
4418.04 1331
4418.67 1371
4419.30 1302
4419.93 1335
4420.55 1359
4421.18 1295
4421.81 1299
4422.43 1203
4423.06 1294
4423.69 1271
4424.32 1218
4424.94 1222
4425.57 1180
4426.20 1239
4426.83 1206
4427.45 1276
4428.08 1238
4428.71 1244
4429.34 1264
4429.96 1182
4430.59 1219
4431.22 1309
4431.85 1300
4432.48 1361
4433.10 1280
4433.73 1288
4434.36 1462
4434.99 1335
4435.62 1375
4436.24 1381
4436.87 1446
4437.50 1376
4438.13 1437
4438.76 1319
4439.39 1349
4440.02 1253
4440.64 1276
4441.27 1236
4441.90 1241
4442.53 1309
4443.16 1324
4443.79 1408
4444.42 1406
4445.04 1315
4445.67 1257
4446.30 1323
4446.93 1390
4447.56 1319
4448.19 1376
4448.82 1403
4449.45 1300
4450.08 1397
4450.71 1385
4451.34 1501
4451.97 1467
4452.59 1376
4453.22 1334
4453.85 1336
4454.48 1488
4455.11 1622
4455.74 1615
4456.37 1397
4457.00 1636
4457.63 1581
4458.26 1623
4458.89 1672
4459.52 1528
4460.15 1527
4460.78 1351
4461.41 1247
4462.04 1343
4462.67 1275
4463.30 1336
4463.93 1202
4464.56 1125
4465.19 1186
4465.82 1236
4466.45 1220
4467.08 1360
4467.71 1265
4468.34 1292
4468.97 1338
4469.61 1356
4470.24 1363
4470.87 1230
4471.50 1173
4472.13 1385
4472.76 1384
4473.39 1290
4474.02 1318
4474.65 1191
4475.28 1176
4475.91 1442
4476.54 1388
4477.18 1266
4477.81 1216
4478.44 1145
4479.07 1110
4479.70 1298
4480.33 1330
4480.96 1501
4481.59 1435
4482.23 1408
4482.86 1422
4483.49 1398
4484.12 1278
4484.75 1399
4485.38 1351
4486.02 1346
4486.65 1312
4487.28 1369
4487.91 1460
4488.54 1488
4489.18 1302
4489.81 1410
4490.44 1478
4491.07 1323
4491.70 1348
4492.34 1481
4492.97 1556
4493.60 1360
4494.23 1230
4494.87 1321
4495.50 1335
4496.13 1436
4496.76 1472
4497.40 1482
4498.03 1474
4498.66 1444
4499.29 1416
4499.93 1454
4500.56 1660
4501.19 1747
4501.82 1854
4502.46 1854
4503.09 1861
4503.72 1849
4504.36 1851
4504.99 1778
4505.62 1683
4506.26 1756
4506.89 1522
4507.52 1572
4508.16 1552
4508.79 1446
4509.42 1366
4510.06 1404
4510.69 1431
4511.32 1375
4511.96 1372
4512.59 1336
4513.22 1487
4513.86 1513
4514.49 1311
4515.13 1469
4515.76 1486
4516.39 1291
4517.03 1280
4517.66 1320
4518.30 1318
4518.93 1168
4519.56 1250
4520.20 1357
4520.83 1362
4521.47 1321
4522.10 1345
4522.73 1372
4523.37 1291
4524.00 1391
4524.64 1445
4525.27 1346
4525.91 1426
4526.54 1254
4527.18 1246
4527.81 1430
4528.45 1447
4529.08 1434
4529.72 1689
4530.35 1706
4530.99 1524
4531.62 1589
4532.26 1642
4532.89 1694
4533.53 1732
4534.16 1630
4534.80 1588
4535.43 1602
4536.07 1720
4536.70 1490
4537.34 1406
4537.97 1414
4538.61 1338
4539.24 1313
4539.88 1328
4540.51 1336
4541.15 1185
4541.79 1252
4542.42 1294
4543.06 1222
4543.69 1283
4544.33 1294
4544.96 1398
4545.60 1256
4546.24 1232
4546.87 1165
4547.51 1291
4548.14 1320
4548.78 1170
4549.42 1342
4550.05 1170
4550.69 1187
4551.33 1198
4551.96 1233
4552.60 1273
4553.24 1276
4553.87 1364
4554.51 1200
4555.15 1254
4555.78 1202
4556.42 1323
4557.06 1348
4557.69 1289
4558.33 1343
4558.97 1318
4559.60 1336
4560.24 1181
4560.88 1236
4561.51 1218
4562.15 1185
4562.79 1329
4563.43 1334
4564.06 1378
4564.70 1274
4565.34 1269
4565.97 1277
4566.61 1369
4567.25 1277
4567.89 1269
4568.52 1312
4569.16 1211
4569.80 1320
4570.44 1205
4571.07 1289
4571.71 1319
4572.35 1304
4572.99 1239
4573.63 1227
4574.26 1299
4574.90 1309
4575.54 1347
4576.18 1370
4576.82 1305
4577.45 1188
4578.09 1308
4578.73 1410
4579.37 1328
4580.01 1310
4580.65 1392
4581.28 1336
4581.92 1308
4582.56 1302
4583.20 1195
4583.84 1173
4584.48 1323
4585.12 1254
4585.76 1132
4586.39 1340
4587.03 1284
4587.67 1390
4588.31 1515
4588.95 1541
4589.59 1669
4590.23 1709
4590.87 1978
4591.51 1711
4592.15 1953
4592.78 2046
4593.42 2405
4594.06 2171
4594.70 1930
4595.34 1795
4595.98 1882
4596.62 1498
4597.26 1592
4597.90 1505
4598.54 1524
4599.18 1662
4599.82 1432
4600.46 1508
4601.10 1601
4601.74 1405
4602.38 1438
4603.02 1539
4603.66 1462
4604.30 1547
4604.94 1413
4605.58 1442
4606.22 1444
4606.86 1534
4607.50 1531
4608.14 1382
4608.78 1246
4609.42 1324
4610.06 1437
4610.70 1319
4611.34 1277
4611.98 1422
4612.62 1211
4613.26 1280
4613.90 1309
4614.55 1410
4615.19 1291
4615.83 1278
4616.47 1244
4617.11 1285
4617.75 1337
4618.39 1348
4619.03 1352
4619.67 1260
4620.31 1316
4620.96 1301
4621.60 1346
4622.24 1348
4622.88 1297
4623.52 1231
4624.16 1368
4624.80 1236
4625.44 1157
4626.09 1305
4626.73 1186
4627.37 1322
4628.01 1333
4628.65 1315
4629.29 1358
4629.94 1175
4630.58 1347
4631.22 1349
4631.86 1440
4632.50 1402
4633.15 1446
4633.79 1400
4634.43 1322
4635.07 1395
4635.72 1391
4636.36 1405
4637.00 1311
4637.64 1222
4638.28 1456
4638.93 1387
4639.57 1305
4640.21 1343
4640.85 1271
4641.50 1455
4642.14 1361
4642.78 1271
4643.43 1208
4644.07 1222
4644.71 1366
4645.35 1144
4646.00 1312
4646.64 1329
4647.28 1183
4647.93 1183
4648.57 1360
4649.21 1382
4649.86 1283
4650.50 1178
4651.14 1262
4651.79 1369
4652.43 1255
4653.07 1387
4653.72 1377
4654.36 1257
4655.00 1195
4655.65 1214
4656.29 1266
4656.93 1353
4657.58 1257
4658.22 1090
4658.87 1144
4659.51 1315
4660.15 1273
4660.80 1213
4661.44 1208
4662.09 1121
4662.73 1198
4663.37 1251
4664.02 1268
4664.66 1229
4665.31 1213
4665.95 1245
4666.59 1222
4667.24 1187
4667.88 1373
4668.53 1195
4669.17 1184
4669.82 1184
4670.46 1155
4671.11 1257
4671.75 1171
4672.40 1112
4673.04 1155
4673.69 1178
4674.33 1173
4674.98 1342
4675.62 1280
4676.27 1265
4676.91 1272
4677.56 1193
4678.20 1100
4678.85 1212
4679.49 1200
4680.14 1132
4680.78 1173
4681.43 1209
4682.07 1236
4682.72 1258
4683.36 1273
4684.01 1228
4684.66 1227
4685.30 1236
4685.95 1315
4686.59 1170
4687.24 1248
4687.88 1216
4688.53 1316
4689.18 1377
4689.82 1281
4690.47 1249
4691.11 1229
4691.76 1426
4692.41 1415
4693.05 1347
4693.70 1291
4694.34 1388
4694.99 1468
4695.64 1350
4696.28 1389
4696.93 1559
4697.58 1540
4698.22 1447
4698.87 1588
4699.52 1810
4700.16 1833
4700.81 1977
4701.46 2031
4702.10 1737
4702.75 1645
4703.40 1515
4704.04 1653
4704.69 1488
4705.34 1359
4705.99 1383
4706.63 1363
4707.28 1373
4707.93 1372
4708.57 1386
4709.22 1532
4709.87 1382
4710.52 1422
4711.16 1471
4711.81 1479
4712.46 1354
4713.11 1325
4713.75 1528
4714.40 1395
4715.05 1358
4715.70 1416
4716.35 1346
4716.99 1292
4717.64 1326
4718.29 1347
4718.94 1255
4719.58 1305
4720.23 1577
4720.88 1280
4721.53 1225
4722.18 1389
4722.83 1360
4723.47 1353
4724.12 1407
4724.77 1467
4725.42 1375
4726.07 1313
4726.72 1440
4727.36 1361
4728.01 1421
4728.66 1554
4729.31 1648
4729.96 1443
4730.61 1511
4731.26 1424
4731.91 1369
4732.55 1253
4733.20 1333
4733.85 1341
4734.50 1283
4735.15 1176
4735.80 1299
4736.45 1275
4737.10 1297
4737.75 1277
4738.40 1357
4739.05 1400
4739.70 1223
4740.35 1333
4740.99 1255
4741.64 1410
4742.29 1346
4742.94 1411
4743.59 1239
4744.24 1298
4744.89 1334
4745.54 1415
4746.19 1397
4746.84 1416
4747.49 1379
4748.14 1325
4748.79 1356
4749.44 1328
4750.09 1389
4750.74 1471
4751.39 1540
4752.04 1584
4752.69 1583
4753.34 1494
4753.99 1375
4754.64 1596
4755.29 1428
4755.95 1350
4756.60 1440
4757.25 1478
4757.90 1397
4758.55 1331
4759.20 1250
4759.85 1223
4760.50 1315
4761.15 1154
4761.80 1175
4762.45 1158
4763.10 1118
4763.75 1107
4764.41 1145
4765.06 1136
4765.71 1229
4766.36 1326
4767.01 1368
4767.66 1477
4768.31 1444
4768.97 1392
4769.62 1277
4770.27 1378
4770.92 1361
4771.57 1341
4772.22 1200
4772.87 1220
4773.53 1335
4774.18 1200
4774.83 1189
4775.48 1223
4776.13 1195
4776.79 1290
4777.44 1373
4778.09 1276
4778.74 1250
4779.39 1260
4780.05 1315
4780.70 1362
4781.35 1255
4782.00 1369
4782.65 1273
4783.31 1240
4783.96 1412
4784.61 1361
4785.26 1276
4785.92 1290
4786.57 1317
4787.22 1234
4787.88 1245
4788.53 1368
4789.18 1303
4789.83 1308
4790.49 1336
4791.14 1363
4791.79 1461
4792.45 1273
4793.10 1184
4793.75 1271
4794.40 1334
4795.06 1329
4795.71 1424
4796.36 1365
4797.02 1319
4797.67 1298
4798.32 1293
4798.98 1334
4799.63 1295
4800.29 1275
4800.94 1237
4801.59 1276
4802.25 1307
4802.90 1288
4803.55 1363
4804.21 1272
4804.86 1324
4805.52 1503
4806.17 1379
4806.82 1330
4807.48 1433
4808.13 1268
4808.79 1272
4809.44 1266
4810.09 1271
4810.75 1281
4811.40 1416
4812.06 1302
4812.71 1383
4813.37 1360
4814.02 1377
4814.67 1410
4815.33 1445
4815.98 1399
4816.64 1243
4817.29 1392
4817.95 1527
4818.60 1511
4819.26 1483
4819.91 1452
4820.57 1397
4821.22 1497
4821.88 1559
4822.53 1485
4823.19 1691
4823.84 1572
4824.50 1605
4825.15 1527
4825.81 1706
4826.46 1705
4827.12 1737
4827.77 1881
4828.43 1597
4829.09 1716
4829.74 1728
4830.40 1752
4831.05 1893
4831.71 1961
4832.36 1721
4833.02 1809
4833.68 1810
4834.33 2012
4834.99 1728
4835.64 1720
4836.30 2018
4836.96 2023
4837.61 2181
4838.27 2126
4838.92 2134
4839.58 2228
4840.24 2075
4840.89 2188
4841.55 2237
4842.21 2109
4842.86 2385
4843.52 2658
4844.17 2543
4844.83 2344
4845.49 2354
4846.14 2468
4846.80 2309
4847.46 2330
4848.11 2648
4848.77 3070
4849.43 3379
4850.09 3383
4850.74 3608
4851.40 3672
4852.06 3652
4852.71 3561
4853.37 3411
4854.03 3291
4854.69 3160
4855.34 3086
4856.00 2962
4856.66 3049
4857.31 3119
4857.97 3126
4858.63 3283
4859.29 3308
4859.94 3319
4860.60 3239
4861.26 2966
4861.92 3204
4862.58 2967
4863.23 2809
4863.89 3005
4864.55 2912
4865.21 2892
4865.87 3062
4866.52 3097
4867.18 3029
4867.84 3054
4868.50 2853
4869.16 2587
4869.81 2539
4870.47 2714
4871.13 2549
4871.79 2602
4872.45 2541
4873.11 2599
4873.77 2547
4874.42 2392
4875.08 2345
4875.74 2300
4876.40 2491
4877.06 2480
4877.72 2425
4878.38 2406
4879.03 2495
4879.69 2526
4880.35 2558
4881.01 2374
4881.67 2312
4882.33 2302
4882.99 2262
4883.65 2124
4884.31 2383
4884.97 2160
4885.63 1973
4886.29 2081
4886.95 2108
4887.60 2092
4888.26 2065
4888.92 2164
4889.58 2267
4890.24 2424
4890.90 2381
4891.56 1977
4892.22 2167
4892.88 2277
4893.54 2309
4894.20 1987
4894.86 2015
4895.52 1929
4896.18 2019
4896.84 1865
4897.50 1806
4898.16 1763
4898.82 1711
4899.48 1882
4900.14 1845
4900.80 1810
4901.46 1744
4902.12 1900
4902.79 1813
4903.45 1725
4904.11 1802
4904.77 1807
4905.43 1736
4906.09 1521
4906.75 1546
4907.41 1567
4908.07 1526
4908.73 1480
4909.39 1579
4910.05 1624
4910.71 1691
4911.38 1719
4912.04 1674
4912.70 1614
4913.36 1696
4914.02 1752
4914.68 1440
4915.34 1427
4916.00 1588
4916.67 1508
4917.33 1429
4917.99 1507
4918.65 1559
4919.31 1582
4919.97 1481
4920.64 1427
4921.30 1457
4921.96 1517
4922.62 1427
4923.28 1411
4923.94 1379
4924.61 1432
4925.27 1497
4925.93 1422
4926.59 1329
4927.26 1212
4927.92 1419
4928.58 1512
4929.24 1387
4929.90 1457
4930.57 1500
4931.23 1512
4931.89 1412
4932.55 1391
4933.22 1271
4933.88 1348
4934.54 1522
4935.20 1407
4935.87 1391
4936.53 1422
4937.19 1384
4937.86 1357
4938.52 1326
4939.18 1354
4939.84 1424
4940.51 1490
4941.17 1382
4941.83 1439
4942.50 1310
4943.16 1279
4943.82 1270
4944.49 1302
4945.15 1235
4945.81 1354
4946.48 1356
4947.14 1239
4947.80 1285
4948.47 1303
4949.13 1204
4949.79 1371
4950.46 1332
4951.12 1293
4951.79 1264
4952.45 1304
4953.11 1283
4953.78 1178
4954.44 1294
4955.11 1300
4955.77 1169
4956.43 1260
4957.10 1262
4957.76 1221
4958.43 1261
4959.09 1240
4959.76 1167
4960.42 1356
4961.08 1375
4961.75 1379
4962.41 1403
4963.08 1369
4963.74 1558
4964.41 1550
4965.07 1621
4965.74 1466
4966.40 1482
4967.07 1398
4967.73 1438
4968.40 1307
4969.06 1318
4969.73 1516
4970.39 1350
4971.06 1245
4971.72 1186
4972.39 1309
4973.05 1308
4973.72 1249
4974.38 1331
4975.05 1329
4975.71 1296
4976.38 1332
4977.04 1385
4977.71 1290
4978.37 1325
4979.04 1278
4979.71 1388
4980.37 1560
4981.04 1415
4981.70 1329
4982.37 1411
4983.04 1353
4983.70 1258
4984.37 1182
4985.03 1349
4985.70 1312
4986.37 1376
4987.03 1463
4987.70 1569
4988.36 1535
4989.03 1502
4989.70 1585
4990.36 1630
4991.03 1746
4991.70 1668
4992.36 1610
4993.03 1546
4993.70 1431
4994.36 1451
4995.03 1316
4995.70 1351
4996.36 1308
4997.03 1392
4997.70 1295
4998.36 1267
4999.03 1184
4999.70 1155
5000.36 1276
5001.03 1165
5001.70 1132
5002.37 1215
5003.03 1233
5003.70 1245
5004.37 1185
5005.03 1205
5005.70 1217
5006.37 1134
5007.04 1148
5007.70 1173
5008.37 1156
5009.04 1104
5009.71 1107
5010.38 1144
5011.04 1176
5011.71 1218
5012.38 1266
5013.05 1309
5013.71 1344
5014.38 1190
5015.05 1218
5015.72 1330
5016.39 1352
5017.06 1347
5017.72 1206
5018.39 1204
5019.06 1223
5019.73 1263
5020.40 1209
5021.07 1159
5021.73 1372
5022.40 1406
5023.07 1354
5023.74 1349
5024.41 1364
5025.08 1408
5025.75 1383
5026.41 1400
5027.08 1240
5027.75 1389
5028.42 1368
5029.09 1216
5029.76 1187
5030.43 1247
5031.10 1209
5031.77 1232
5032.44 1137
5033.10 1228
5033.77 1271
5034.44 1302
5035.11 1220
5035.78 1266
5036.45 1085
5037.12 1120
5037.79 1258
5038.46 1280
5039.13 1113
5039.80 1158
5040.47 1110
5041.14 1039
5041.81 1139
5042.48 1178
5043.15 1195
5043.82 1196
5044.49 1167
5045.16 1009
5045.83 1119
5046.50 1168
5047.17 1266
5047.84 1176
5048.51 1175
5049.18 1196
5049.85 1183
5050.52 1176
5051.19 1034
5051.86 1176
5052.53 1121
5053.20 1183
5053.87 1057
5054.54 986
5055.21 1100
5055.89 1121
5056.56 1087
5057.23 1093
5057.90 1084
5058.57 1155
5059.24 1082
5059.91 1150
5060.58 1073
5061.25 1183
5061.92 1153
5062.60 1107
5063.27 1078
5063.94 1070
5064.61 1061
5065.28 1116
5065.95 1125
5066.62 1174
5067.30 1241
5067.97 1297
5068.64 1133
5069.31 1165
5069.98 1126
5070.65 1317
5071.33 1155
5072.00 1181
5072.67 1136
5073.34 1302
5074.01 1163
5074.68 1061
5075.36 1223
5076.03 1164
5076.70 1225
5077.37 1217
5078.05 1218
5078.72 1359
5079.39 1381
5080.06 1446
5080.73 1442
5081.41 1317
5082.08 1256
5082.75 1219
5083.42 1251
5084.10 1338
5084.77 1391
5085.44 1178
5086.12 1284
5086.79 1212
5087.46 1236
5088.13 1257
5088.81 1296
5089.48 1339
5090.15 1239
5090.83 1312
5091.50 1440
5092.17 1440
5092.85 1426
5093.52 1446
5094.19 1326
5094.87 1308
5095.54 1271
5096.21 1218
5096.89 1310
5097.56 1329
5098.23 1312
5098.91 1322
5099.58 1246
5100.25 1190
5100.93 1230
5101.60 1199
5102.28 1284
5102.95 1329
5103.62 1302
5104.30 1319
5104.97 1260
5105.65 1304
5106.32 1492
5106.99 1453
5107.67 1213
5108.34 1374
5109.02 1419
5109.69 1348
5110.36 1237
5111.04 1179
5111.71 1192
5112.39 1230
5113.06 1396
5113.74 1414
5114.41 1315
5115.09 1163
5115.76 1224
5116.44 1268
5117.11 1188
5117.79 1138
5118.46 1255
5119.14 1266
5119.81 1243
5120.49 1256
5121.16 1395
5121.84 1155
5122.51 1201
5123.19 1309
5123.86 1265
5124.54 1211
5125.21 1264
5125.89 1265
5126.56 1198
5127.24 1326
5127.91 1248
5128.59 1259
5129.27 1248
5129.94 1323
5130.62 1276
5131.29 1160
5131.97 1199
5132.64 1254
5133.32 1242
5134.00 1334
5134.67 1318
5135.35 1271
5136.02 1240
5136.70 1165
5137.38 1182
5138.05 1195
5138.73 1151
5139.40 1124
5140.08 1112
5140.76 1234
5141.43 1289
5142.11 1172
5142.79 1200
5143.46 1173
5144.14 1240
5144.82 1111
5145.49 1054
5146.17 1071
5146.85 1133
5147.52 1114
5148.20 1038
5148.88 1154
5149.55 1128
5150.23 1134
5150.91 1112
5151.59 1067
5152.26 1108
5152.94 1145
5153.62 1224
5154.29 1167
5154.97 1131
5155.65 1122
5156.33 1063
5157.00 1047
5157.68 1111
5158.36 1135
5159.04 1180
5159.71 1026
5160.39 1020
5161.07 1071
5161.75 1108
5162.42 1164
5163.10 1197
5163.78 1208
5164.46 1210
5165.14 1189
5165.81 1061
5166.49 1111
5167.17 1260
5167.85 1255
5168.53 1209
5169.21 1153
5169.88 1045
5170.56 1096
5171.24 1136
5171.92 1185
5172.60 1118
5173.28 1151
5173.95 1049
5174.63 1114
5175.31 1101
5175.99 1029
5176.67 1144
5177.35 1190
5178.03 1278
5178.71 1227
5179.38 1174
5180.06 1225
5180.74 1198
5181.42 1164
5182.10 1266
5182.78 1269
5183.46 1242
5184.14 1203
5184.82 1081
5185.50 1058
5186.18 1079
5186.86 1043
5187.53 1071
5188.21 1046
5188.89 1029
5189.57 1079
5190.25 1103
5190.93 1115
5191.61 1105
5192.29 1012
5192.97 1136
5193.65 1066
5194.33 1028
5195.01 1048
5195.69 998
5196.37 1155
5197.05 1119
5197.73 1097
5198.41 1041
5199.09 1084
5199.77 1129
5200.45 1145
5201.13 1169
5201.81 1074
5202.49 1094
5203.17 1137
5203.86 1079
5204.54 1127
5205.22 1085
5205.90 1091
5206.58 1137
5207.26 1212
5207.94 1187
5208.62 1268
5209.30 1242
5209.98 1202
5210.66 1115
5211.34 1179
5212.02 1142
5212.71 1112
5213.39 1130
5214.07 1202
5214.75 1343
5215.43 1277
5216.11 1211
5216.79 1295
5217.47 1256
5218.16 1493
5218.84 1354
5219.52 1287
5220.20 1242
5220.88 1306
5221.56 1331
5222.25 1306
5222.93 1306
5223.61 1414
5224.29 1322
5224.97 1380
5225.66 1468
5226.34 1363
5227.02 1181
5227.70 1318
5228.38 1321
5229.07 1176
5229.75 1126
5230.43 1194
5231.11 1215
5231.79 1224
5232.48 1248
5233.16 1231
5233.84 1249
5234.52 1253
5235.21 1251
5235.89 1292
5236.57 1253
5237.26 1273
5237.94 1123
5238.62 1116
5239.30 1179
5239.99 1184
5240.67 1333
5241.35 1335
5242.04 1210
5242.72 1149
5243.40 1188
5244.08 1270
5244.77 1164
5245.45 1214
5246.13 1333
5246.82 1285
5247.50 1282
5248.18 1319
5248.87 1301
5249.55 1361
5250.24 1407
5250.92 1258
5251.60 1231
5252.29 1448
5252.97 1522
5253.65 1374
5254.34 1273
5255.02 1329
5255.71 1308
5256.39 1225
5257.07 1188
5257.76 1212
5258.44 1257
5259.13 1305
5259.81 1305
5260.49 1302
5261.18 1219
5261.86 1262
5262.55 1422
5263.23 1260
5263.92 1266
5264.60 1235
5265.28 1259
5265.97 1411
5266.65 1278
5267.34 1283
5268.02 1270
5268.71 1206
5269.39 1315
5270.08 1285
5270.76 1262
5271.45 1123
5272.13 1243
5272.82 1192
5273.50 1191
5274.19 1183
5274.87 1277
5275.56 1247
5276.24 1085
5276.93 1117
5277.61 1267
5278.30 1228
5278.98 1183
5279.67 1219
5280.36 1213
5281.04 1164
5281.73 1131
5282.41 1184
5283.10 1314
5283.78 1194
5284.47 1227
5285.16 1171
5285.84 1257
5286.53 1170
5287.21 1118
5287.90 1131
5288.59 1222
5289.27 1130
5289.96 1118
5290.64 1116
5291.33 1188
5292.02 1203
5292.70 1193
5293.39 1156
5294.08 1135
5294.76 1104
5295.45 1270
5296.13 1299
5296.82 1328
5297.51 1193
5298.19 1143
5298.88 1267
5299.57 1333
5300.25 1320
5300.94 1367
5301.63 1285
5302.32 1310
5303.00 1389
5303.69 1530
5304.38 1421
5305.06 1402
5305.75 1412
5306.44 1405
5307.13 1387
5307.81 1316
5308.50 1321
5309.19 1374
5309.87 1412
5310.56 1460
5311.25 1376
5311.94 1425
5312.62 1352
5313.31 1286
5314.00 1249
5314.69 1266
5315.38 1414
5316.06 1295
5316.75 1315
5317.44 1242
5318.13 1139
5318.82 1313
5319.50 1466
5320.19 1394
5320.88 1378
5321.57 1436
5322.26 1491
5322.94 1376
5323.63 1456
5324.32 1410
5325.01 1321
5325.70 1358
5326.39 1233
5327.07 1181
5327.76 1327
5328.45 1347
5329.14 1230
5329.83 1215
5330.52 1316
5331.21 1235
5331.90 1119
5332.58 1167
5333.27 1189
5333.96 1146
5334.65 1234
5335.34 1248
5336.03 1200
5336.72 1212
5337.41 1228
5338.10 1093
5338.79 1303
5339.48 1372
5340.17 1145
5340.86 1222
5341.54 1196
5342.23 1224
5342.92 1223
5343.61 1138
5344.30 1206
5344.99 1181
5345.68 1166
5346.37 1083
5347.06 1197
5347.75 1190
5348.44 1287
5349.13 1201
5349.82 1452
5350.51 1478
5351.20 1241
5351.89 1374
5352.58 1411
5353.27 1507
5353.96 1356
5354.65 1417
5355.34 1334
5356.03 1195
5356.72 1075
5357.42 1172
5358.11 1173
5358.80 1161
5359.49 1128
5360.18 1042
5360.87 996
5361.56 1136
5362.25 1196
5362.94 1137
5363.63 1183
5364.32 1057
5365.01 1105
5365.70 1084
5366.40 1054
5367.09 1100
5367.78 1083
5368.47 1082
5369.16 1147
5369.85 1092
5370.54 1080
5371.23 1185
5371.93 1177
5372.62 1029
5373.31 1005
5374.00 1059
5374.69 1027
5375.38 1076
5376.08 1034
5376.77 986
5377.46 1074
5378.15 1206
5378.84 1014
5379.53 1078
5380.23 1014
5380.92 1047
5381.61 1144
5382.30 1075
5383.00 1052
5383.69 1128
5384.38 1142
5385.07 1092
5385.76 1070
5386.46 994
5387.15 1044
5387.84 1039
5388.53 989
5389.23 1199
5389.92 1154
5390.61 1165
5391.30 1050
5392.00 1142
5392.69 1276
5393.38 1233
5394.08 1173
5394.77 1148
5395.46 1083
5396.15 1059
5396.85 1077
5397.54 1101
5398.23 1112
5398.93 1250
5399.62 1267
5400.31 1086
5401.01 1009
5401.70 1137
5402.39 1098
5403.09 1076
5403.78 1063
5404.47 1018
5405.17 959
5405.86 1021
5406.56 1055
5407.25 1280
5407.94 1149
5408.64 1180
5409.33 1155
5410.02 1140
5410.72 1091
5411.41 1195
5412.11 1166
5412.80 982
5413.49 1129
5414.19 1129
5414.88 1173
5415.58 1152
5416.27 1151
5416.97 1135
5417.66 1053
5418.35 1120
5419.05 1147
5419.74 1122
5420.44 1140
5421.13 1279
5421.83 1161
5422.52 1193
5423.22 1285
5423.91 1285
5424.61 1192
5425.30 1229
5426.00 1144
5426.69 1108
5427.39 1063
5428.08 1100
5428.78 1152
5429.47 1216
5430.17 1295
5430.86 1273
5431.56 1291
5432.25 1124
5432.95 1209
5433.64 1265
5434.34 1240
5435.03 1237
5435.73 1229
5436.43 1254
5437.12 1361
5437.82 1467
5438.51 1477
5439.21 1286
5439.90 1389
5440.60 1395
5441.30 1323
5441.99 1361
5442.69 1270
5443.38 1321
5444.08 1409
5444.78 1310
5445.47 1357
5446.17 1506
5446.86 1533
5447.56 1516
5448.26 1497
5448.95 1577
5449.65 1663
5450.35 1619
5451.04 1640
5451.74 1474
5452.44 1641
5453.13 1468
5453.83 1363
5454.53 1420
5455.22 1335
5455.92 1378
5456.62 1296
5457.31 1339
5458.01 1447
5458.71 1594
5459.40 1604
5460.10 1478
5460.80 1492
5461.50 1517
5462.19 1417
5462.89 1594
5463.59 1737
5464.29 1637
5464.98 1508
5465.68 1522
5466.38 1614
5467.08 1538
5467.77 1552
5468.47 1525
5469.17 1579
5469.87 1544
5470.56 1673
5471.26 1551
5471.96 1800
5472.66 1790
5473.36 1619
5474.05 1845
5474.75 1957
5475.45 1870
5476.15 1894
5476.85 2040
5477.54 2044
5478.24 2210
5478.94 2391
5479.64 2643
5480.34 2914
5481.04 2969
5481.73 2941
5482.43 3023
5483.13 2929
5483.83 2791
5484.53 2739
5485.23 2724
5485.93 2513
5486.62 2222
5487.32 2304
5488.02 2370
5488.72 2471
5489.42 2500
5490.12 2199
5490.82 2089
5491.52 2355
5492.22 2466
5492.92 2329
5493.62 2373
5494.31 2164
5495.01 2268
5495.71 2227
5496.41 2421
5497.11 2472
5497.81 2637
5498.51 2858
5499.21 3100
5499.91 3657
5500.61 3799
5501.31 4191
5502.01 4433
5502.71 4711
5503.41 4545
5504.11 4338
5504.81 3796
5505.51 3429
5506.21 2789
5506.91 2637
5507.61 2427
5508.31 2249
5509.01 2330
5509.71 2289
5510.41 2380
5511.11 2277
5511.81 2040
5512.51 2002
5513.21 2151
5513.91 2210
5514.61 2084
5515.31 2104
5516.01 2131
5516.72 1900
5517.42 1870
5518.12 1983
5518.82 1940
5519.52 1896
5520.22 1835
5520.92 1840
5521.62 1910
5522.32 1858
5523.02 1856
5523.73 1780
5524.43 1792
5525.13 1718
5525.83 1480
5526.53 1495
5527.23 1598
5527.93 1590
5528.63 1579
5529.34 1642
5530.04 1572
5530.74 1590
5531.44 1522
5532.14 1565
5532.84 1490
5533.55 1517
5534.25 1472
5534.95 1439
5535.65 1518
5536.35 1505
5537.06 1517
5537.76 1562
5538.46 1595
5539.16 1449
5539.86 1419
5540.57 1437
5541.27 1411
5541.97 1399
5542.67 1438
5543.38 1428
5544.08 1385
5544.78 1411
5545.48 1497
5546.19 1433
5546.89 1307
5547.59 1261
5548.29 1469
5549.00 1413
5549.70 1386
5550.40 1259
5551.11 1277
5551.81 1316
5552.51 1331
5553.21 1266
5553.92 1393
5554.62 1322
5555.32 1260
5556.03 1343
5556.73 1294
5557.43 1362
5558.14 1276
5558.84 1281
5559.54 1255
5560.25 1225
5560.95 1363
5561.65 1387
5562.36 1338
5563.06 1294
5563.77 1343
5564.47 1328
5565.17 1286
5565.88 1402
5566.58 1336
5567.28 1323
5567.99 1232
5568.69 1214
5569.40 1321
5570.10 1287
5570.80 1157
5571.51 1223
5572.21 1148
5572.92 1192
5573.62 1259
5574.33 1263
5575.03 1316
5575.73 1287
5576.44 1290
5577.14 1220
5577.85 1343
5578.55 1268
5579.26 1339
5579.96 1287
5580.67 1189
5581.37 1203
5582.08 1233
5582.78 1124
5583.49 1139
5584.19 1205
5584.90 1283
5585.60 1225
5586.31 1143
5587.01 1101
5587.72 1203
5588.42 1180
5589.13 1213
5589.83 1244
5590.54 1187
5591.24 1248
5591.95 1263
5592.66 1265
5593.36 1154
5594.07 1165
5594.77 1225
5595.48 1260
5596.18 1351
5596.89 1199
5597.60 1268
5598.30 1261
5599.01 1202
5599.71 1106
5600.42 1046
5601.13 1175
5601.83 1001
5602.54 1035
5603.24 1130
5603.95 1227
5604.66 1242
5605.36 1159
5606.07 1181
5606.78 1159
5607.48 1125
5608.19 1203
5608.89 1183
5609.60 1064
5610.31 1209
5611.01 1234
5611.72 1173
5612.43 1178
5613.14 1194
5613.84 1112
5614.55 1037
5615.26 1112
5615.96 1226
5616.67 1099
5617.38 1144
5618.08 1167
5618.79 1130
5619.50 1204
5620.21 1138
5620.91 1137
5621.62 1140
5622.33 1161
5623.04 1226
5623.74 1174
5624.45 1105
5625.16 1128
5625.87 1211
5626.57 1202
5627.28 1139
5627.99 1111
5628.70 1142
5629.40 1258
5630.11 1356
5630.82 1395
5631.53 1246
5632.24 1125
5632.94 1231
5633.65 1176
5634.36 1173
5635.07 1213
5635.78 1152
5636.49 1213
5637.19 1240
5637.90 1171
5638.61 1175
5639.32 1260
5640.03 1268
5640.74 1312
5641.44 1322
5642.15 1381
5642.86 1331
5643.57 1216
5644.28 1158
5644.99 1173
5645.70 1085
5646.41 1302
5647.12 1321
5647.82 1297
5648.53 1212
5649.24 1187
5649.95 1092
5650.66 1078
5651.37 1168
5652.08 1226
5652.79 1192
5653.50 1210
5654.21 1208
5654.92 1217
5655.63 1380
5656.34 1317
5657.05 1382
5657.76 1507
5658.46 1542
5659.17 1388
5659.88 1518
5660.59 1455
5661.30 1428
5662.01 1399
5662.72 1320
5663.43 1301
5664.14 1220
5664.85 1323
5665.56 1338
5666.27 1302
5666.98 1231
5667.69 1031
5668.40 1100
5669.12 1060
5669.83 1065
5670.54 1085
5671.25 1196
5671.96 1077
5672.67 1052
5673.38 1022
5674.09 1164
5674.80 1152
5675.51 1167
5676.22 1125
5676.93 1126
5677.64 1198
5678.35 1204
5679.06 1174
5679.78 1213
5680.49 1208
5681.20 1060
5681.91 1140
5682.62 1148
5683.33 1013
5684.04 1121
5684.75 1028
5685.47 1001
5686.18 1069
5686.89 1192
5687.60 1114
5688.31 1069
5689.02 1051
5689.73 1120
5690.45 1078
5691.16 1055
5691.87 988
5692.58 1025
5693.29 1134
5694.01 1087
5694.72 987
5695.43 1037
5696.14 1068
5696.85 1077
5697.57 1156
5698.28 1016
5698.99 1136
5699.70 1065
5700.41 1076
5701.13 998
5701.84 1037
5702.55 1138
5703.26 1084
5703.98 1039
5704.69 1171
5705.40 991
5706.11 1049
5706.83 1016
5707.54 967
5708.25 946
5708.97 1040
5709.68 1025
5710.39 1054
5711.10 969
5711.82 1028
5712.53 1115
5713.24 1197
5713.96 958
5714.67 916
5715.38 968
5716.10 993
5716.81 1033
5717.52 1007
5718.24 997
5718.95 1034
5719.66 1083
5720.38 1096
5721.09 1054
5721.80 1041
5722.52 997
5723.23 1016
5723.95 1116
5724.66 1204
5725.37 1082
5726.09 1109
5726.80 1131
5727.52 1061
5728.23 1246
5728.94 1184
5729.66 1112
5730.37 1261
5731.09 1317
5731.80 1218
5732.51 1239
5733.23 1186
5733.94 1007
5734.66 1000
5735.37 1086
5736.09 1132
5736.80 1234
5737.52 1129
5738.23 1034
5738.95 972
5739.66 1000
5740.38 1046
5741.09 1069
5741.81 1019
5742.52 1020
5743.24 1020
5743.95 1032
5744.67 965
5745.38 991
5746.10 904
5746.81 950
5747.53 1008
5748.24 1040
5748.96 944
5749.67 1016
5750.39 1073
5751.10 1072
5751.82 1130
5752.53 1015
5753.25 982
5753.97 945
5754.68 927
5755.40 1016
5756.11 963
5756.83 1064
5757.54 1002
5758.26 1103
5758.98 1032
5759.69 997
5760.41 982
5761.12 917
5761.84 1058
5762.56 1051
5763.27 1052
5763.99 1095
5764.71 1086
5765.42 1079
5766.14 1040
5766.85 1010
5767.57 975
5768.29 1025
5769.00 1081
5769.72 1029
5770.44 1100
5771.15 1125
5771.87 1099
5772.59 1058
5773.30 1007
5774.02 989
5774.74 992
5775.46 973
5776.17 1050
5776.89 1051
5777.61 1047
5778.32 1002
5779.04 1042
5779.76 1138
5780.48 999
5781.19 1044
5781.91 1170
5782.63 1115
5783.35 1103
5784.06 1000
5784.78 1129
5785.50 1080
5786.22 1165
5786.93 1101
5787.65 1127
5788.37 1038
5789.09 1082
5789.80 1135
5790.52 1109
5791.24 1085
5791.96 1091
5792.68 1168
5793.39 1181
5794.11 1176
5794.83 1289
5795.55 1253
5796.27 1180
5796.99 1190
5797.70 1203
5798.42 1227
5799.14 1382
5799.86 1394
5800.58 1517
5801.30 1549
5802.02 1682
5802.73 1827
5803.45 1854
5804.17 2022
5804.89 1968
5805.61 1960
5806.33 1964
5807.05 1658
5807.77 1586
5808.49 1622
5809.20 1471
5809.92 1272
5810.64 1200
5811.36 1287
5812.08 1383
5812.80 1373
5813.52 1259
5814.24 1251
5814.96 1288
5815.68 1320
5816.40 1318
5817.12 1348
5817.84 1307
5818.56 1200
5819.28 1190
5820.00 1273
5820.72 1320
5821.44 1309
5822.16 1269
5822.88 1237
5823.60 1224
5824.32 1212
5825.04 1242
5825.76 1293
5826.48 1192
5827.20 1245
5827.92 1179
5828.64 1162
5829.36 1221
5830.08 1229
5830.80 1179
5831.52 1068
5832.24 1174
5832.96 1264
5833.68 1152
5834.40 1212
5835.12 1196
5835.84 1153
5836.56 1111
5837.28 1231
5838.00 1158
5838.73 1127
5839.45 1085
5840.17 1035
5840.89 1065
5841.61 1090
5842.33 1114
5843.05 1184
5843.77 1112
5844.49 1154
5845.22 1130
5845.94 1172
5846.66 1268
5847.38 1200
5848.10 1217
5848.82 1222
5849.54 1202
5850.27 1210
5850.99 1168
5851.71 1203
5852.43 1187
5853.15 1120
5853.88 1121
5854.60 1114
5855.32 1159
5856.04 1332
5856.76 1244
5857.49 1250
5858.21 1132
5858.93 1204
5859.65 1123
5860.37 1197
5861.10 1236
5861.82 1113
5862.54 1272
5863.26 1213
5863.99 1220
5864.71 1198
5865.43 1138
5866.15 1173
5866.88 1151
5867.60 1125
5868.32 1203
5869.04 1229
5869.77 1310
5870.49 1320
5871.21 1369
5871.94 1242
5872.66 1188
5873.38 1296
5874.11 1370
5874.83 1281
5875.55 1263
5876.27 1327
5877.00 1184
5877.72 1231
5878.44 1351
5879.17 1229
5879.89 1165
5880.62 1180
5881.34 1304
5882.06 1397
5882.79 1297
5883.51 1371
5884.23 1307
5884.96 1312
5885.68 1308
5886.40 1282
5887.13 1345
5887.85 1270
5888.58 1194
5889.30 1229
5890.02 1319
5890.75 1402
5891.47 1238
5892.20 1177
5892.92 1246
5893.65 1216
5894.37 1163
5895.09 1214
5895.82 1196
5896.54 1245
5897.27 1367
5897.99 1263
5898.72 1278
5899.44 1220
5900.17 1299
5900.89 1351
5901.62 1217
5902.34 1321
5903.07 1262
5903.79 1247
5904.52 1380
5905.24 1271
5905.97 1235
5906.69 1315
5907.42 1355
5908.14 1319
5908.87 1220
5909.59 1297
5910.32 1313
5911.04 1408
5911.77 1338
5912.49 1268
5913.22 1307
5913.94 1366
5914.67 1420
5915.40 1422
5916.12 1418
5916.85 1348
5917.57 1406
5918.30 1400
5919.02 1474
5919.75 1459
5920.48 1439
5921.20 1449
5921.93 1402
5922.65 1413
5923.38 1322
5924.11 1599
5924.83 1649
5925.56 1618
5926.29 1590
5927.01 1612
5927.74 1559
5928.47 1606
5929.19 1608
5929.92 1681
5930.64 1697
5931.37 1560
5932.10 1673
5932.82 1767
5933.55 1704
5934.28 1680
5935.01 1766
5935.73 1766
5936.46 1872
5937.19 1807
5937.91 1902
5938.64 1937
5939.37 1930
5940.09 1978
5940.82 2002
5941.55 1935
5942.28 1906
5943.00 1943
5943.73 2102
5944.46 2088
5945.19 2300
5945.91 2324
5946.64 2206
5947.37 2148
5948.10 2248
5948.82 2322
5949.55 2471
5950.28 2532
5951.01 2512
5951.73 2712
5952.46 2757
5953.19 2719
5953.92 2732
5954.65 2863
5955.38 2963
5956.10 2806
5956.83 2831
5957.56 2761
5958.29 2885
5959.02 2792
5959.74 2814
5960.47 2664
5961.20 2716
5961.93 2789
5962.66 2904
5963.39 2860
5964.12 2886
5964.84 3081
5965.57 3334
5966.30 3609
5967.03 3638
5967.76 4281
5968.49 4529
5969.22 4307
5969.95 4137
5970.68 4053
5971.40 3713
5972.13 3589
5972.86 3472
5973.59 3377
5974.32 3256
5975.05 3333
5975.78 3463
5976.51 3374
5977.24 3175
5977.97 3399
5978.70 3396
5979.43 3490
5980.16 3278
5980.89 3453
5981.62 3533
5982.35 3676
5983.08 3673
5983.81 3733
5984.54 3705
5985.27 3765
5986.00 3794
5986.73 3717
5987.46 3546
5988.19 3756
5988.92 3774
5989.65 3508
5990.38 3650
5991.11 3748
5991.84 3741
5992.57 3788
5993.30 3537
5994.03 3812
5994.76 3782
5995.49 3759
5996.22 3726
5996.95 3769
5997.68 3584
5998.41 3689
5999.14 3895
5999.87 3676
6000.60 3578
6001.34 3643
6002.07 3623
6002.80 3796
6003.53 3722
6004.26 3576
6004.99 3600
6005.72 3661
6006.45 3693
6007.18 3898
6007.92 4046
6008.65 4371
6009.38 4562
6010.11 5192
6010.84 5824
6011.57 6734
6012.30 7332
6013.04 8250
6013.77 8416
6014.50 8475
6015.23 8503
6015.96 8571
6016.69 8100
6017.43 7393
6018.16 6480
6018.89 6177
6019.62 5450
6020.35 4862
6021.09 4331
6021.82 3963
6022.55 3757
6023.28 3391
6024.02 3405
6024.75 3338
6025.48 3211
6026.21 3124
6026.94 2914
6027.68 3023
6028.41 3077
6029.14 2919
6029.88 2826
6030.61 2710
6031.34 2756
6032.07 2903
6032.81 2834
6033.54 2763
6034.27 2819
6035.01 2956
6035.74 2953
6036.47 2734
6037.20 2871
6037.94 2902
6038.67 2822
6039.40 2835
6040.14 3017
6040.87 2879
6041.60 2974
6042.34 2845
6043.07 3025
6043.80 3137
6044.54 2996
6045.27 3014
6046.00 3168
6046.74 3173
6047.47 3184
6048.21 3186
6048.94 3250
6049.67 3514
6050.41 3652
6051.14 3612
6051.88 3875
6052.61 4346
6053.34 4207
6054.08 4241
6054.81 4060
6055.55 4210
6056.28 4114
6057.01 3824
6057.75 3642
6058.48 3671
6059.22 3407
6059.95 3355
6060.69 3346
6061.42 3195
6062.16 3246
6062.89 3083
6063.63 3145
6064.36 3024
6065.09 3032
6065.83 3027
6066.56 3314
6067.30 3048
6068.03 3075
6068.77 3013
6069.50 2874
6070.24 2835
6070.97 2898
6071.71 2812
6072.45 2752
6073.18 2789
6073.92 2696
6074.65 2639
6075.39 2552
6076.12 2640
6076.86 2577
6077.59 2543
6078.33 2458
6079.06 2470
6079.80 2479
6080.54 2544
6081.27 2437
6082.01 2434
6082.74 2408
6083.48 2409
6084.21 2391
6084.95 2323
6085.69 2363
6086.42 2316
6087.16 2438
6087.90 2460
6088.63 2364
6089.37 2360
6090.10 2207
6090.84 2390
6091.58 2384
6092.31 2341
6093.05 2418
6093.79 2351
6094.52 2599
6095.26 2562
6096.00 2466
6096.73 2325
6097.47 2293
6098.21 2324
6098.94 2387
6099.68 2280
6100.42 2284
6101.15 2199
6101.89 2198
6102.63 2265
6103.37 2227
6104.10 2317
6104.84 2342
6105.58 2213
6106.31 2117
6107.05 2129
6107.79 2328
6108.53 2362
6109.26 2375
6110.00 2248
6110.74 2390
6111.48 2298
6112.21 2281
6112.95 2223
6113.69 2391
6114.43 2446
6115.17 2431
6115.90 2366
6116.64 2325
6117.38 2261
6118.12 2341
6118.85 2358
6119.59 2427
6120.33 2461
6121.07 2387
6121.81 2493
6122.55 2373
6123.28 2289
6124.02 2423
6124.76 2445
6125.50 2446
6126.24 2478
6126.98 2466
6127.71 2403
6128.45 2475
6129.19 2441
6129.93 2472
6130.67 2591
6131.41 2604
6132.15 2474
6132.89 2490
6133.63 2470
6134.36 2530
6135.10 2647
6135.84 2634
6136.58 2638
6137.32 2579
6138.06 2745
6138.80 2699
6139.54 2696
6140.28 2613
6141.02 2863
6141.76 2710
6142.50 2750
6143.24 2605
6143.97 2661
6144.71 2713
6145.45 2637
6146.19 2712
6146.93 2593
6147.67 2579
6148.41 2761
6149.15 2784
6149.89 2793
6150.63 2712
6151.37 3004
6152.11 2957
6152.85 2879
6153.59 2948
6154.33 3042
6155.07 3129
6155.81 3003
6156.55 3023
6157.29 3005
6158.03 3051
6158.78 3176
6159.52 3177
6160.26 2981
6161.00 3228
6161.74 3270
6162.48 3298
6163.22 3435
6163.96 3510
6164.70 3696
6165.44 3837
6166.18 4192
6166.92 4253
6167.66 4461
6168.41 4529
6169.15 4841
6169.89 4823
6170.63 4628
6171.37 4567
6172.11 4309
6172.85 4171
6173.59 4037
6174.34 4236
6175.08 4047
6175.82 3935
6176.56 4143
6177.30 4020
6178.04 3923
6178.78 3894
6179.53 4177
6180.27 3966
6181.01 4046
6181.75 4321
6182.49 4441
6183.24 4401
6183.98 4286
6184.72 4162
6185.46 4368
6186.20 4633
6186.95 4567
6187.69 4674
6188.43 4542
6189.17 4558
6189.91 4716
6190.66 4726
6191.40 5002
6192.14 5084
6192.88 5316
6193.63 5558
6194.37 5440
6195.11 5461
6195.85 5561
6196.60 5561
6197.34 5517
6198.08 5633
6198.83 5724
6199.57 5642
6200.31 5649
6201.05 5712
6201.80 5764
6202.54 5611
6203.28 5951
6204.03 6149
6204.77 6713
6205.51 7703
6206.26 9041
6207.00 11201
6207.74 13620
6208.49 16190
6209.23 18743
6209.97 21090
6210.72 22065
6211.46 22479
6212.21 22008
6212.95 20744
6213.69 18895
6214.44 16409
6215.18 13956
6215.92 11516
6216.67 9863
6217.41 8478
6218.16 7211
6218.90 6405
6219.64 5964
6220.39 5511
6221.13 5294
6221.88 5420
6222.62 5276
6223.37 5409
6224.11 5463
6224.85 5867
6225.60 5877
6226.34 5749
6227.09 5932
6227.83 6113
6228.58 6021
6229.32 5353
6230.07 4817
6230.81 4387
6231.56 4289
6232.30 4196
6233.05 3995
6233.79 3895
6234.54 3662
6235.28 3602
6236.03 3638
6236.77 3614
6237.52 3713
6238.26 4036
6239.01 4156
6239.75 4257
6240.50 4385
6241.24 4464
6241.99 4651
6242.73 4777
6243.48 4598
6244.22 4556
6244.97 4461
6245.72 4588
6246.46 4702
6247.21 4499
6247.95 4666
6248.70 4852
6249.45 4754
6250.19 4768
6250.94 4745
6251.68 4449
6252.43 4385
6253.18 4321
6253.92 4136
6254.67 4077
6255.41 4127
6256.16 3960
6256.91 4070
6257.65 4009
6258.40 4010
6259.15 3939
6259.89 4145
6260.64 4067
6261.39 3912
6262.13 3717
6262.88 3790
6263.63 3701
6264.37 3617
6265.12 3471
6265.87 3490
6266.61 3436
6267.36 3561
6268.11 3468
6268.85 3349
6269.60 3373
6270.35 3446
6271.10 3293
6271.84 3185
6272.59 3346
6273.34 3253
6274.08 3182
6274.83 3252
6275.58 3358
6276.33 3206
6277.07 3094
6277.82 3125
6278.57 3217
6279.32 3293
6280.07 3154
6280.81 3255
6281.56 3269
6282.31 3266
6283.06 3145
6283.80 3032
6284.55 2957
6285.30 2985
6286.05 2977
6286.80 2886
6287.54 2787
6288.29 2954
6289.04 2934
6289.79 2805
6290.54 2685
6291.29 2632
6292.03 2795
6292.78 2691
6293.53 2769
6294.28 2684
6295.03 2491
6295.78 2496
6296.53 2622
6297.28 2603
6298.02 2574
6298.77 2496
6299.52 2450
6300.27 2440
6301.02 2428
6301.77 2300
6302.52 2417
6303.27 2430
6304.02 2441
6304.77 2486
6305.51 2398
6306.26 2294
6307.01 2397
6307.76 2362
6308.51 2201
6309.26 2251
6310.01 2259
6310.76 2484
6311.51 2577
6312.26 2485
6313.01 2462
6313.76 2545
6314.51 2599
6315.26 2567
6316.01 2708
6316.76 2716
6317.51 2580
6318.26 2675
6319.01 2610
6319.76 2503
6320.51 2606
6321.26 2595
6322.01 2541
6322.76 2567
6323.51 2442
6324.26 2279
6325.01 2306
6325.76 2333
6326.51 2177
6327.26 2152
6328.01 2060
6328.76 2046
6329.51 2004
6330.26 1907
6331.02 1855
6331.77 1860
6332.52 1747
6333.27 1827
6334.02 1833
6334.77 1955
6335.52 1912
6336.27 1920
6337.02 1901
6337.77 1933
6338.53 1947
6339.28 1938
6340.03 1900
6340.78 1883
6341.53 1888
6342.28 1854
6343.03 1838
6343.78 1990
6344.54 1991
6345.29 1929
6346.04 1975
6346.79 1983
6347.54 2006
6348.29 2023
6349.05 2014
6349.80 1916
6350.55 1938
6351.30 2027
6352.05 2157
6352.81 2104
6353.56 2318
6354.31 2237
6355.06 2098
6355.82 2080
6356.57 2172
6357.32 2218
6358.07 2245
6358.82 2177
6359.58 2042
6360.33 2030
6361.08 1868
6361.83 1987
6362.59 1941
6363.34 1911
6364.09 1899
6364.85 1859
6365.60 1972
6366.35 1875
6367.10 1903
6367.86 1896
6368.61 1862
6369.36 1837
6370.12 1959
6370.87 1861
6371.62 1775
6372.38 1780
6373.13 1805
6373.88 1884
6374.64 1880
6375.39 1814
6376.14 1938
6376.90 1818
6377.65 1725
6378.40 1874
6379.16 1765
6379.91 1790
6380.66 1780
6381.42 1768
6382.17 1878
6382.92 1853
6383.68 1729
6384.43 1864
6385.19 1939
6385.94 1891
6386.69 1704
6387.45 1818
6388.20 1699
6388.96 1793
6389.71 1781
6390.47 1619
6391.22 1622
6391.97 1802
6392.73 1663
6393.48 1676
6394.24 1813
6394.99 1743
6395.75 1727
6396.50 1729
6397.26 1654
6398.01 1654
6398.77 1801
6399.52 1717
6400.28 1675
6401.03 1729
6401.79 1635
6402.54 1750
6403.30 1763
6404.05 1679
6404.81 1757
6405.56 1810
6406.32 1764
6407.07 1677
6407.83 1688
6408.58 1795
6409.34 1832
6410.09 1919
6410.85 2041
6411.60 1940
6412.36 2003
6413.11 1858
6413.87 1854
6414.63 1866
6415.38 1739
6416.14 1744
6416.89 1725
6417.65 1780
6418.41 1831
6419.16 1747
6419.92 1648
6420.67 1832
6421.43 1799
6422.19 1742
6422.94 1756
6423.70 1741
6424.45 1707
6425.21 1675
6425.97 1678
6426.72 1774
6427.48 1746
6428.24 1784
6428.99 1737
6429.75 1745
6430.51 1697
6431.26 1686
6432.02 1745
6432.78 1775
6433.53 1869
6434.29 1740
6435.05 1897
6435.80 1837
6436.56 1810
6437.32 1819
6438.08 1823
6438.83 1713
6439.59 1841
6440.35 1835
6441.10 1835
6441.86 1835
6442.62 1729
6443.38 1703
6444.13 1829
6444.89 1742
6445.65 1875
6446.41 1751
6447.16 1971
6447.92 1867
6448.68 1904
6449.44 1986
6450.19 1967
6450.95 2063
6451.71 2120
6452.47 2022
6453.23 1968
6453.98 1819
6454.74 1963
6455.50 1929
6456.26 1903
6457.02 1918
6457.78 1969
6458.53 2026
6459.29 1960
6460.05 2213
6460.81 2133
6461.57 2148
6462.33 2178
6463.08 2213
6463.84 2300
6464.60 2321
6465.36 2383
6466.12 2199
6466.88 2186
6467.64 2303
6468.40 2193
6469.15 2385
6469.91 2349
6470.67 2376
6471.43 2257
6472.19 2455
6472.95 2554
6473.71 2491
6474.47 2280
6475.23 2515
6475.99 2496
6476.75 2459
6477.51 2564
6478.26 2495
6479.02 2449
6479.78 2419
6480.54 2607
6481.30 2572
6482.06 2643
6482.82 2702
6483.58 2535
6484.34 2638
6485.10 2822
6485.86 2667
6486.62 2771
6487.38 2766
6488.14 2765
6488.90 2788
6489.66 2903
6490.42 3011
6491.18 3138
6491.94 3138
6492.70 3287
6493.46 3342
6494.22 3682
6494.98 3731
6495.74 3806
6496.51 3804
6497.27 3992
6498.03 3917
6498.79 3783
6499.55 3881
6500.31 3771
6501.07 3917
6501.83 4012
6502.59 3701
6503.35 3843
6504.11 3887
6504.87 3833
6505.64 3900
6506.40 3964
6507.16 4046
6507.92 4308
6508.68 4343
6509.44 4409
6510.20 4402
6510.96 4608
6511.73 4429
6512.49 4479
6513.25 4726
6514.01 4533
6514.77 4557
6515.53 4656
6516.29 4557
6517.06 4566
6517.82 4723
6518.58 4715
6519.34 4920
6520.10 5065
6520.87 5282
6521.63 5504
6522.39 5591
6523.15 5709
6523.91 5856
6524.68 6006
6525.44 6601
6526.20 6909
6526.96 7204
6527.73 7521
6528.49 7717
6529.25 7854
6530.01 8149
6530.78 7676
6531.54 7690
6532.30 7668
6533.06 8025
6533.83 8916
6534.59 10607
6535.35 12881
6536.11 15114
6536.88 17075
6537.64 19496
6538.40 20694
6539.17 20612
6539.93 19400
6540.69 18013
6541.46 15562
6542.22 12975
6542.98 10994
6543.74 9040
6544.51 7435
6545.27 6357
6546.04 5763
6546.80 5256
6547.56 4782
6548.33 4523
6549.09 4385
6549.85 4325
6550.62 4217
6551.38 4009
6552.14 3899
6552.91 3756
6553.67 3836
6554.44 3767
6555.20 3757
6555.96 3747
6556.73 3596
6557.49 3455
6558.26 3589
6559.02 3586
6559.78 3654
6560.55 3635
6561.31 3725
6562.08 3610
6562.84 3735
6563.61 3831
6564.37 3851
6565.14 4013
6565.90 4128
6566.66 4259
6567.43 4112
6568.19 4258
6568.96 4301
6569.72 4224
6570.49 4107
6571.25 4251
6572.02 4106
6572.78 4367
6573.55 4544
6574.31 4930
6575.08 4901
6575.84 5258
6576.61 5454
6577.37 5472
6578.14 5470
6578.90 5138
6579.67 4963
6580.44 4947
6581.20 4888
6581.97 4785
6582.73 4457
6583.50 4502
6584.26 4589
6585.03 4243
6585.79 4124
6586.56 4291
6587.33 4554
6588.09 4512
6588.86 4403
6589.62 4536
6590.39 4574
6591.16 4598
6591.92 4818
6592.69 4761
6593.45 5016
6594.22 5149
6594.99 5356
6595.75 5321
6596.52 5392
6597.29 5406
6598.05 5355
6598.82 5245
6599.59 5092
6600.35 4934
6601.12 4606
6601.89 4482
6602.65 4358
6603.42 4258
6604.19 4267
6604.95 4101
6605.72 4074
6606.49 4315
6607.25 4498
6608.02 4690
6608.79 4655
6609.55 4742
6610.32 4810
6611.09 4865
6611.86 4976
6612.62 4733
6613.39 4697
6614.16 4632
6614.93 4469
6615.69 4132
6616.46 3865
6617.23 3872
6618.00 3645
6618.76 3451
6619.53 3301
6620.30 3301
6621.07 3330
6621.83 3278
6622.60 3137
6623.37 3136
6624.14 3244
6624.91 3149
6625.67 3191
6626.44 3105
6627.21 2988
6627.98 2863
6628.75 3250
6629.52 3040
6630.28 2998
6631.05 3119
6631.82 3107
6632.59 3288
6633.36 3369
6634.13 3579
6634.90 3810
6635.66 3982
6636.43 3933
6637.20 4008
6637.97 3907
6638.74 3910
6639.51 3839
6640.28 3584
6641.05 3464
6641.81 3403
6642.58 3102
6643.35 3027
6644.12 3084
6644.89 3045
6645.66 2992
6646.43 2835
6647.20 2796
6647.97 2822
6648.74 2960
6649.51 2943
6650.28 2780
6651.05 2759
6651.82 2884
6652.59 2990
6653.35 3039
6654.12 3101
6654.89 2948
6655.66 2996
6656.43 3003
6657.20 2925
6657.97 2892
6658.74 2827
6659.51 2792
6660.28 2822
6661.05 2668
6661.82 2719
6662.59 2744
6663.36 2608
6664.13 2602
6664.91 2605
6665.68 2753
6666.45 2722
6667.22 2727
6667.99 2677
6668.76 2732
6669.53 2625
6670.30 2665
6671.07 2733
6671.84 2518
6672.61 2725
6673.38 2734
6674.15 2780
6674.92 2753
6675.69 2660
6676.47 2832
6677.24 2724
6678.01 2914
6678.78 2804
6679.55 2788
6680.32 2884
6681.09 2804
6681.86 2830
6682.64 2741
6683.41 3015
6684.18 2986
6684.95 3266
6685.72 3239
6686.49 3449
6687.26 3302
6688.04 3422
6688.81 3236
6689.58 3038
6690.35 2805
6691.12 2665
6691.90 2732
6692.67 2646
6693.44 2609
6694.21 2582
6694.98 2504
6695.76 2564
6696.53 2597
6697.30 2585
6698.07 2503
6698.84 2397
6699.62 2292
6700.39 2407
6701.16 2337
6701.93 2238
6702.71 2367
6703.48 2463
6704.25 2523
6705.02 2367
6705.80 2384
6706.57 2405
6707.34 2559
6708.12 2696
6708.89 2496
6709.66 2498
6710.43 2343
6711.21 2274
6711.98 2504
6712.75 2155
6713.53 2310
6714.30 2284
6715.07 2322
6715.85 2322
6716.62 2122
6717.39 2192
6718.17 2138
6718.94 2091
6719.71 2093
6720.49 2178
6721.26 2211
6722.03 2206
6722.81 2104
6723.58 2301
6724.36 2113
6725.13 2136
6725.90 2275
6726.68 2278
6727.45 2135
6728.23 2142
6729.00 2147
6729.77 2172
6730.55 2174
6731.32 2201
6732.10 2182
6732.87 2250
6733.64 2277
6734.42 2328
6735.19 2312
6735.97 2363
6736.74 2371
6737.52 2114
6738.29 2097
6739.07 2189
6739.84 2215
6740.62 2292
6741.39 2261
6742.16 2290
6742.94 2444
6743.71 2269
6744.49 2376
6745.26 2257
6746.04 2344
6746.81 2334
6747.59 2370
6748.36 2463
6749.14 2489
6749.92 2568
6750.69 2802
6751.47 2745
6752.24 2949
6753.02 3085
6753.79 3252
6754.57 3349
6755.34 3128
6756.12 2941
6756.89 2781
6757.67 2776
6758.45 2567
6759.22 2453
6760.00 2336
6760.77 2383
6761.55 2257
6762.33 2371
6763.10 2231
6763.88 2063
6764.65 2150
6765.43 2341
6766.21 2339
6766.98 2234
6767.76 2217
6768.53 2170
6769.31 2094
6770.09 2153
6770.86 2222
6771.64 2242
6772.42 2245
6773.19 2084
6773.97 2083
6774.75 2078
6775.52 2059
6776.30 2155
6777.08 2181
6777.85 2192
6778.63 2040
6779.41 2140
6780.18 2058
6780.96 1992
6781.74 2100
6782.52 2122
6783.29 2192
6784.07 2097
6784.85 2011
6785.62 1971
6786.40 2009
6787.18 1860
6787.96 1830
6788.73 1907
6789.51 1854
6790.29 1858
6791.07 1804
6791.84 1864
6792.62 2008
6793.40 1855
6794.18 1911
6794.96 2043
6795.73 2077
6796.51 1868
6797.29 1971
6798.07 1892
6798.85 1773
6799.62 1845
6800.40 2050
6801.18 1947
6801.96 2011
6802.74 2140
6803.51 2136
6804.29 2079
6805.07 2133
6805.85 2175
6806.63 2142
6807.41 2290
6808.19 2378
6808.96 2285
6809.74 2037
6810.52 2025
6811.30 2071
6812.08 2044
6812.86 1983
6813.64 2109
6814.42 2012
6815.20 1987
6815.97 2018
6816.75 2016
6817.53 2038
6818.31 1991
6819.09 2073
6819.87 2083
6820.65 2076
6821.43 2082
6822.21 2032
6822.99 2052
6823.77 1998
6824.55 2122
6825.33 2135
6826.11 2085
6826.89 2142
6827.67 1918
6828.44 2011
6829.22 2104
6830.00 2101
6830.78 1924
6831.56 1878
6832.34 1925
6833.12 1958
6833.90 1972
6834.68 1967
6835.46 2003
6836.24 1883
6837.03 1972
6837.81 2001
6838.59 1967
6839.37 2094
6840.15 2063
6840.93 1973
6841.71 1963
6842.49 1912
6843.27 1949
6844.05 1968
6844.83 1961
6845.61 1908
6846.39 1982
6847.17 2027
6847.95 2171
6848.73 2227
6849.52 2564
6850.30 2897
6851.08 2896
6851.86 3118
6852.64 3457
6853.42 3350
6854.20 3032
6854.98 3118
6855.76 2882
6856.55 2778
6857.33 2614
6858.11 2487
6858.89 2408
6859.67 2351
6860.45 2375
6861.23 2243
6862.02 2181
6862.80 2197
6863.58 2336
6864.36 2390
6865.14 2362
6865.93 2368
6866.71 2263
6867.49 2429
6868.27 2602
6869.05 2523
6869.84 2431
6870.62 2515
6871.40 2561
6872.18 2585
6872.96 2550
6873.75 2408
6874.53 2275
6875.31 2249
6876.09 2530
6876.88 2611
6877.66 2454
6878.44 2420
6879.22 2562
6880.01 2620
6880.79 2463
6881.57 2758
6882.36 2871
6883.14 2814
6883.92 2803
6884.70 2900
6885.49 2974
6886.27 3325
6887.05 3570
6887.84 3907
6888.62 4422
6889.40 5048
6890.19 5059
6890.97 5191
6891.75 5003
6892.54 4517
6893.32 3975
6894.10 3792
6894.89 3379
6895.67 3071
6896.45 3017
6897.24 2919
6898.02 2982
6898.81 3043
6899.59 3032
6900.37 2961
6901.16 2851
6901.94 2877
6902.73 2878
6903.51 2943
6904.29 2967
6905.08 2984
6905.86 2921
6906.65 2908
6907.43 3003
6908.21 3061
6909.00 3147
6909.78 3065
6910.57 2826
6911.35 2831
6912.14 2750
6912.92 2677
6913.71 2653
6914.49 2527
6915.27 2560
6916.06 2694
6916.84 2549
6917.63 2481
6918.41 2504
6919.20 2574
6919.98 2636
6920.77 2631
6921.55 2559
6922.34 2659
6923.12 2639
6923.91 2658
6924.69 2660
6925.48 2642
6926.27 2686
6927.05 2616
6927.84 2676
6928.62 2785
6929.41 2863
6930.19 3013
6930.98 2779
6931.76 2845
6932.55 2883
6933.34 2710
6934.12 2761
6934.91 2836
6935.69 2833
6936.48 2944
6937.26 2899
6938.05 2877
6938.84 2963
6939.62 3034
6940.41 3251
6941.20 3377
6941.98 3473
6942.77 3579
6943.55 3848
6944.34 3893
6945.13 4042
6945.91 4041
6946.70 4112
6947.49 4053
6948.27 4147
6949.06 3963
6949.85 4110
6950.63 4135
6951.42 4083
6952.21 4107
6952.99 4136
6953.78 3905
6954.57 3750
6955.35 3648
6956.14 3655
6956.93 3497
6957.72 3602
6958.50 3537
6959.29 3562
6960.08 3549
6960.86 3631
6961.65 3716
6962.44 3703
6963.23 3719
6964.01 3916
6964.80 3880
6965.59 4064
6966.38 4262
6967.16 4235
6967.95 4185
6968.74 4360
6969.53 4616
6970.32 4872
6971.10 5002
6971.89 5233
6972.68 5253
6973.47 5447
6974.26 5207
6975.04 4978
6975.83 4770
6976.62 4867
6977.41 4998
6978.20 4871
6978.98 5007
6979.77 5165
6980.56 5433
6981.35 5769
6982.14 6349
6982.93 7607
6983.72 9140
6984.50 10641
6985.29 13215
6986.08 15470
6986.87 17386
6987.66 18760
6988.45 19163
6989.24 18128
6990.03 16600
6990.81 14865
6991.60 13011
6992.39 10683
6993.18 8831
6993.97 7332
6994.76 6217
6995.55 5660
6996.34 4972
6997.13 4697
6997.92 4243
6998.71 4156
6999.50 4105
7000.29 4061
7001.08 4248
7001.87 4377
7002.65 4240
7003.44 4119
7004.23 4101
7005.02 3972
7005.81 3822
7006.60 3397
7007.39 3426
7008.18 3246
7008.97 3058
7009.76 3039
7010.55 2996
7011.34 3049
7012.13 3037
7012.92 3115
7013.71 3228
7014.50 3283
7015.30 3424
7016.09 3172
7016.88 3124
7017.67 3194
7018.46 3140
7019.25 3188
7020.04 3181
7020.83 3234
7021.62 3175
7022.41 3378
7023.20 3427
7023.99 3590
7024.78 3626
7025.57 3717
7026.37 3780
7027.16 3792
7027.95 3657
7028.74 3480
7029.53 3487
7030.32 3352
7031.11 3223
7031.90 3075
7032.69 3083
7033.49 2999
7034.28 3031
7035.07 3070
7035.86 2825
7036.65 2752
7037.44 2920
7038.24 3024
7039.03 2948
7039.82 2899
7040.61 3093
7041.40 3112
7042.19 3181
7042.99 3057
7043.78 3142
7044.57 3186
7045.36 3437
7046.15 3301
7046.95 3387
7047.74 3472
7048.53 3574
7049.32 3697
7050.12 3901
7050.91 4281
7051.70 4235
7052.49 4498
7053.29 4410
7054.08 4191
7054.87 3958
7055.66 3619
7056.46 3401
7057.25 3314
7058.04 3293
7058.83 3133
7059.63 3053
7060.42 2975
7061.21 3076
7062.01 3114
7062.80 3188
7063.59 3101
7064.39 3047
7065.18 2973
7065.97 3079
7066.77 2955
7067.56 2851
7068.35 2807
7069.15 2820
7069.94 2562
7070.73 2594
7071.53 2557
7072.32 2565
7073.11 2387
7073.91 2331
7074.70 2308
7075.49 2391
7076.29 2351
7077.08 2173
7077.88 2065
7078.67 2211
7079.46 2179
7080.26 2202
7081.05 2095
7081.85 2100
7082.64 2141
7083.43 2237
7084.23 2135
7085.02 2227
7085.82 2087
7086.61 2151
7087.41 2015
7088.20 1967
7089.00 1953
7089.79 2093
7090.58 2050
7091.38 1828
7092.17 1896
7092.97 1914
7093.76 1876
7094.56 1975
7095.35 1912
7096.15 1910
7096.94 1886
7097.74 1776
7098.53 1845
7099.33 1936
7100.12 1815
7100.92 1825
7101.71 1674
7102.51 1776
7103.30 1849
7104.10 1730
7104.89 1727
7105.69 1725
7106.49 1743
7107.28 1757
7108.08 1639
7108.87 1768
7109.67 1700
7110.46 1648
7111.26 1722
7112.06 1636
7112.85 1627
7113.65 1655
7114.44 1670
7115.24 1571
7116.04 1742
7116.83 1744
7117.63 1753
7118.42 1717
7119.22 1752
7120.02 1579
7120.81 1608
7121.61 1742
7122.41 1726
7123.20 1638
7124.00 1572
7124.79 1698
7125.59 1500
7126.39 1416
7127.18 1486
7127.98 1578
7128.78 1516
7129.57 1543
7130.37 1772
7131.17 1698
7131.97 1714
7132.76 1737
7133.56 1612
7134.36 1632
7135.15 1629
7135.95 1658
7136.75 1481
7137.55 1557
7138.34 1487
7139.14 1544
7139.94 1622
7140.73 1515
7141.53 1501
7142.33 1464
7143.13 1413
7143.92 1405
7144.72 1487
7145.52 1435
7146.32 1356
7147.12 1343
7147.91 1353
7148.71 1345
7149.51 1412
7150.31 1381
7151.11 1276
7151.90 1336
7152.70 1367
7153.50 1336
7154.30 1318
7155.10 1318
7155.89 1361
7156.69 1429
7157.49 1437
7158.29 1422
7159.09 1410
7159.89 1402
7160.68 1487
7161.48 1312
7162.28 1405
7163.08 1423
7163.88 1297
7164.68 1256
7165.48 1356
7166.28 1263
7167.07 1102
7167.87 1266
7168.67 1341
7169.47 1298
7170.27 1341
7171.07 1228
7171.87 1239
7172.67 1103
7173.47 1231
7174.27 1337
7175.07 1215
7175.87 1204
7176.67 1141
7177.46 1153
7178.26 1202
7179.06 1196
7179.86 1092
7180.66 1141
7181.46 1195
7182.26 1099
7183.06 1274
7183.86 1229
7184.66 1237
7185.46 1236
7186.26 1215
7187.06 1161
7187.86 1294
7188.66 1237
7189.46 1150
7190.26 1142
7191.06 1168
7191.86 1120
7192.66 1189
7193.46 1207
7194.26 1255
7195.06 1167
7195.86 1045
7196.67 1141
7197.47 1113
7198.27 1208
7199.07 1044
7199.87 1092
7200.67 1218
7201.47 1218
7202.27 1104
7203.07 1115
7203.87 1142
7204.67 1187
7205.47 1181
7206.28 1102
7207.08 1123
7207.88 1073
7208.68 1114
7209.48 1202
7210.28 1152
7211.08 1169
7211.88 1119
7212.69 1134
7213.49 1219
7214.29 1272
7215.09 1210
7215.89 1129
7216.69 1164
7217.50 1198
7218.30 1267
7219.10 1274
7219.90 1161
7220.70 1145
7221.50 1132
7222.31 1086
7223.11 1165
7223.91 1121
7224.71 1211
7225.51 1159
7226.32 1108
7227.12 1156
7227.92 1201
7228.72 1202
7229.53 1209
7230.33 1192
7231.13 1149
7231.93 1228
7232.74 1126
7233.54 1051
7234.34 1187
7235.14 1084
7235.95 1068
7236.75 1115
7237.55 1259
7238.36 1203
7239.16 1154
7239.96 1125
7240.76 1132
7241.57 1212
7242.37 1282
7243.17 1146
7243.98 1153
7244.78 1229
7245.58 1172
7246.39 1172
7247.19 1104
7247.99 1230
7248.80 1159
7249.60 1141
7250.40 1212
7251.21 1201
7252.01 1245
7252.81 1271
7253.62 1273
7254.42 1279
7255.23 1319
7256.03 1266
7256.83 1372
7257.64 1275
7258.44 1293
7259.25 1284
7260.05 1289
7260.85 1292
7261.66 1395
7262.46 1407
7263.27 1342
7264.07 1559
7264.87 1439
7265.68 1388
7266.48 1373
7267.29 1385
7268.09 1389
7268.90 1305
7269.70 1313
7270.51 1395
7271.31 1357
7272.12 1329
7272.92 1283
7273.73 1296
7274.53 1301
7275.34 1169
7276.14 1284
7276.95 1370
7277.75 1339
7278.56 1326
7279.36 1357
7280.17 1441
7280.97 1395
7281.78 1416
7282.58 1503
7283.39 1637
7284.19 1755
7285.00 2024
7285.80 2258
7286.61 2323
7287.41 2342
7288.22 2207
7289.03 2098
7289.83 1905
7290.64 1939
7291.44 1747
7292.25 1503
7293.06 1541
7293.86 1485
7294.67 1434
7295.47 1410
7296.28 1403
7297.09 1373
7297.89 1296
7298.70 1218
7299.50 1331
7300.31 1322
7301.12 1363
7301.92 1378
7302.73 1370
7303.54 1319
7304.34 1312
7305.15 1203
7305.96 1307
7306.76 1339
7307.57 1335
7308.38 1333
7309.18 1357
7309.99 1449
7310.80 1445
7311.60 1471
7312.41 1527
7313.22 1587
7314.02 1499
7314.83 1564
7315.64 1570
7316.45 1479
7317.25 1695
7318.06 1843
7318.87 1994
7319.67 2206
7320.48 2331
7321.29 2285
7322.10 2411
7322.90 2442
7323.71 2170
7324.52 2105
7325.33 1833
7326.14 1655
7326.94 1713
7327.75 1679
7328.56 1621
7329.37 1620
7330.17 1506
7330.98 1426
7331.79 1494
7332.60 1519
7333.41 1427
7334.22 1533
7335.02 1496
7335.83 1460
7336.64 1435
7337.45 1422
7338.26 1436
7339.07 1525
7339.87 1409
7340.68 1315
7341.49 1430
7342.30 1489
7343.11 1391
7343.92 1369
7344.73 1408
7345.53 1322
7346.34 1307
7347.15 1301
7347.96 1328
7348.77 1186
7349.58 1214
7350.39 1250
7351.20 1298
7352.01 1256
7352.82 1240
7353.62 1217
7354.43 1225
7355.24 1224
7356.05 1286
7356.86 1288
7357.67 1216
7358.48 1233
7359.29 1194
7360.10 1268
7360.91 1170
7361.72 1290
7362.53 1330
7363.34 1260
7364.15 1188
7364.96 1150
7365.77 1167
7366.58 1194
7367.39 1135
7368.20 1194
7369.01 1238
7369.82 1160
7370.63 1180
7371.44 1109
7372.25 1244
7373.06 1255
7373.87 1194
7374.68 1211
7375.49 1171
7376.30 1214
7377.11 1180
7377.92 1222
7378.73 1239
7379.54 1266
7380.36 1280
7381.17 1281
7381.98 1233
7382.79 1251
7383.60 1282
7384.41 1232
7385.22 1248
7386.03 1222
7386.84 1323
7387.65 1342
7388.46 1160
7389.28 1122
7390.09 1151
7390.90 1090
7391.71 1124
7392.52 1165
7393.33 1139
7394.14 1088
7394.96 1082
7395.77 1145
7396.58 1124
7397.39 1078
7398.20 1096
7399.01 1232
7399.83 1231
7400.64 1122
7401.45 1185
7402.26 1145
7403.07 1162
7403.89 1158
7404.70 1179
7405.51 1167
7406.32 1113
7407.13 1235
7407.95 1164
7408.76 996
7409.57 947
7410.38 1049
7411.20 1011
7412.01 972
7412.82 1026
7413.63 987
7414.45 996
7415.26 1068
7416.07 1075
7416.88 1131
7417.70 1064
7418.51 1129
7419.32 1108
7420.14 1001
7420.95 944
7421.76 965
7422.57 961
7423.39 893
7424.20 918
7425.01 997
7425.83 992
7426.64 980
7427.45 950
7428.27 1068
7429.08 1025
7429.89 1016
7430.71 1117
7431.52 1138
7432.33 1157
7433.15 1159
7433.96 1176
7434.78 1201
7435.59 1190
7436.40 1151
7437.22 1123
7438.03 1046
7438.84 1069
7439.66 1066
7440.47 1039
7441.29 1127
7442.10 1076
7442.91 1117
7443.73 1067
7444.54 938
7445.36 1009
7446.17 1066
7446.99 1126
7447.80 945
7448.62 988
7449.43 989
7450.24 1111
7451.06 1088
7451.87 1075
7452.69 952
7453.50 1003
7454.32 1030
7455.13 1019
7455.95 1007
7456.76 1051
7457.58 1045
7458.39 1045
7459.21 1059
7460.02 1140
7460.84 1058
7461.65 1078
7462.47 1012
7463.28 1095
7464.10 1112
7464.91 1240
7465.73 1151
7466.54 1078
7467.36 1028
7468.18 1061
7468.99 1190
7469.81 1172
7470.62 1143
7471.44 1117
7472.25 1085
7473.07 1122
7473.89 1068
7474.70 1098
7475.52 1107
7476.33 1067
7477.15 1213
7477.97 1145
7478.78 1034
7479.60 1066
7480.41 1059
7481.23 1078
7482.05 1074
7482.86 1076
7483.68 1078
7484.50 1184
7485.31 1200
7486.13 1231
7486.95 1001
7487.76 1025
7488.58 1030
7489.40 972
7490.21 1008
7491.03 1000
7491.85 961
7492.66 1024
7493.48 974
7494.30 964
7495.11 999
7495.93 966
7496.75 960
7497.57 991
7498.38 1010
7499.20 951
7500.02 903
7500.83 963
7501.65 928
7502.47 981
7503.29 1055
7504.10 1055
7504.92 875
7505.74 917
7506.56 912
7507.37 967
7508.19 923
7509.01 933
7509.83 959
7510.65 1009
7511.46 983
7512.28 968
7513.10 954
7513.92 1001
7514.74 1068
7515.55 900
7516.37 982
7517.19 963
7518.01 1016
7518.83 910
7519.64 941
7520.46 876
7521.28 946
7522.10 1045
7522.92 1001
7523.74 987
7524.56 871
7525.37 910
7526.19 987
7527.01 979
7527.83 974
7528.65 955
7529.47 998
7530.29 948
7531.11 902
7531.93 1053
7532.74 964
7533.56 950
7534.38 890
7535.20 886
7536.02 956
7536.84 954
7537.66 880
7538.48 912
7539.30 890
7540.12 884
7540.94 968
7541.76 875
7542.58 935
7543.40 986
7544.22 1000
7545.04 991
7545.86 957
7546.68 1009
7547.50 1036
7548.32 1028
7549.14 1100
7549.96 977
7550.78 1014
7551.60 968
7552.42 914
7553.24 969
7554.06 906
7554.88 943
7555.70 974
7556.52 1005
7557.34 925
7558.16 985
7558.98 968
7559.80 1031
7560.62 981
7561.44 1015
7562.26 1048
7563.08 1023
7563.90 919
7564.72 915
7565.54 975
7566.36 945
7567.19 955
7568.01 971
7568.83 995
7569.65 954
7570.47 869
7571.29 927
7572.11 980
7572.93 967
7573.76 1079
7574.58 958
7575.40 1024
7576.22 1081
7577.04 933
7577.86 1032
7578.68 1016
7579.51 1025
7580.33 1049
7581.15 961
7581.97 952
7582.79 974
7583.61 977
7584.44 1036
7585.26 1013
7586.08 1073
7586.90 967
7587.72 951
7588.55 1026
7589.37 1059
7590.19 1022
7591.01 1027
7591.83 1016
7592.66 972
7593.48 1039
7594.30 1042
7595.12 1033
7595.95 1033
7596.77 1094
7597.59 1086
7598.41 1179
7599.24 1145
7600.06 1202
7600.88 1137
7601.71 1221
7602.53 1216
7603.35 1244
7604.17 1177
7605.00 1322
7605.82 1335
7606.64 1421
7607.47 1349
7608.29 1448
7609.11 1466
7609.94 1258
7610.76 1238
7611.58 1237
7612.41 1160
7613.23 1159
7614.05 1178
7614.88 1127
7615.70 1213
7616.52 1252
7617.35 1289
7618.17 1373
7619.00 1371
7619.82 1357
7620.64 1566
7621.47 1558
7622.29 1339
7623.11 1425
7623.94 1336
7624.76 1347
7625.59 1331
7626.41 1329
7627.24 1249
7628.06 1300
7628.88 1354
7629.71 1308
7630.53 1283
7631.36 1337
7632.18 1441
7633.01 1347
7633.83 1373
7634.66 1433
7635.48 1375
7636.30 1462
7637.13 1413
7637.95 1318
7638.78 1236
7639.60 1165
7640.43 1201
7641.25 1235
7642.08 1128
7642.90 1097
7643.73 1091
7644.55 1191
7645.38 1169
7646.20 1059
7647.03 1100
7647.85 1118
7648.68 1090
7649.51 1098
7650.33 1002
7651.16 1006
7651.98 1011
7652.81 982
7653.63 1014
7654.46 960
7655.28 979
7656.11 1026
7656.94 1034
7657.76 981
7658.59 899
7659.41 985
7660.24 993
7661.07 905
7661.89 905
7662.72 908
7663.54 948
7664.37 928
7665.20 962
7666.02 962
7666.85 878
7667.68 919
7668.50 880
7669.33 866
7670.16 949
7670.98 913
7671.81 904
7672.64 1014
7673.46 962
7674.29 982
7675.12 996
7675.94 962
7676.77 973
7677.60 991
7678.42 946
7679.25 982
7680.08 903
7680.90 915
7681.73 887
7682.56 816
7683.39 947
7684.21 964
7685.04 930
7685.87 913
7686.69 939
7687.52 960
7688.35 925
7689.18 882
7690.01 982
7690.83 1024
7691.66 1025
7692.49 939
7693.32 972
7694.14 939
7694.97 987
7695.80 924
7696.63 971
7697.46 1011
7698.28 988
7699.11 984
7699.94 967
7700.77 970
7701.60 1020
7702.42 898
7703.25 950
7704.08 935
7704.91 903
7705.74 1012
7706.57 941
7707.39 940
7708.22 896
7709.05 911
7709.88 922
7710.71 889
7711.54 941
7712.37 925
7713.20 931
7714.02 845
7714.85 878
7715.68 889
7716.51 897
7717.34 867
7718.17 888
7719.00 996
7719.83 913
7720.66 880
7721.49 846
7722.32 847
7723.15 887
7723.97 943
7724.80 905
7725.63 872
7726.46 879
7727.29 899
7728.12 916
7728.95 831
7729.78 932
7730.61 963
7731.44 861
7732.27 851
7733.10 899
7733.93 924
7734.76 881
7735.59 849
7736.42 874
7737.25 909
7738.08 824
7738.91 804
7739.74 919
7740.57 847
7741.40 841
7742.23 841
7743.06 953
7743.89 922
7744.72 911
7745.56 943
7746.39 933
7747.22 937
7748.05 983
7748.88 1072
7749.71 1066
7750.54 909
7751.37 1061
7752.20 1071
7753.03 970
7753.86 930
7754.69 906
7755.53 882
7756.36 832
7757.19 821
7758.02 854
7758.85 802
7759.68 872
7760.51 924
7761.35 827
7762.18 855
7763.01 952
7763.84 952
7764.67 918
7765.50 947
7766.33 866
7767.17 878
7768.00 887
7768.83 976
7769.66 938
7770.49 941
7771.33 880
7772.16 956
7772.99 980
7773.82 942
7774.65 917
7775.49 902
7776.32 872
7777.15 901
7777.98 902
7778.82 858
7779.65 951
7780.48 973
7781.31 882
7782.15 873
7782.98 897
7783.81 886
7784.64 897
7785.48 946
7786.31 985
7787.14 904
7787.97 876
7788.81 941
7789.64 972
7790.47 951
7791.31 879
7792.14 902
7792.97 928
7793.81 905
7794.64 965
7795.47 985
7796.31 985
7797.14 951
7797.97 980
7798.81 1066
7799.64 1096
7800.47 1024
7801.31 1112
7802.14 1124
7802.97 1035
7803.81 1130
7804.64 1013
7805.47 989
7806.31 1076
7807.14 1090
7807.98 1063
7808.81 1032
7809.64 1122
7810.48 1113
7811.31 1138
7812.15 1200
7812.98 1175
7813.82 1262
7814.65 1215
7815.48 1261
7816.32 1275
7817.15 1272
7817.99 1365
7818.82 1336
7819.66 1321
7820.49 1382
7821.33 1414
7822.16 1324
7822.99 1372
7823.83 1260
7824.66 1264
7825.50 1293
7826.33 1474
7827.17 1504
7828.00 1707
7828.84 1770
7829.67 1629
7830.51 1637
7831.34 1529
7832.18 1520
7833.02 1452
7833.85 1442
7834.69 1591
7835.52 1615
7836.36 1462
7837.19 1671
7838.03 1593
7838.86 1448
7839.70 1447
7840.53 1386
7841.37 1324
7842.21 1372
7843.04 1338
7843.88 1362
7844.71 1268
7845.55 1291
7846.39 1240
7847.22 1222
7848.06 1374
7848.89 1414
7849.73 1300
7850.57 1156
7851.40 1259
7852.24 1213
7853.08 1240
7853.91 1282
7854.75 1291
7855.58 1182
7856.42 1231
7857.26 1343
7858.09 1297
7858.93 1481
7859.77 1454
7860.60 1449
7861.44 1443
7862.28 1379
7863.11 1462
7863.95 1340
7864.79 1271
7865.63 1210
7866.46 1333
7867.30 1223
7868.14 1332
7868.97 1372
7869.81 1307
7870.65 1324
7871.49 1292
7872.32 1306
7873.16 1260
7874.00 1383
7874.84 1452
7875.67 1516
7876.51 1568
7877.35 1549
7878.19 1618
7879.02 1677
7879.86 1804
7880.70 1768
7881.54 1675
7882.38 1825
7883.21 1679
7884.05 1648
7884.89 1681
7885.73 1490
7886.57 1387
7887.40 1366
7888.24 1466
7889.08 1375
7889.92 1420
7890.76 1438
7891.59 1386
7892.43 1340
7893.27 1464
7894.11 1454
7894.95 1513
7895.79 1517
7896.63 1495
7897.47 1479
7898.30 1451
7899.14 1372
7899.98 1334
7900.82 1259
7901.66 1212
7902.50 1215
7903.34 1155
7904.18 1161
7905.02 1176
7905.85 1174
7906.69 1261
7907.53 1147
7908.37 1070
7909.21 1200
7910.05 1113
7910.89 1240
7911.73 1225
7912.57 1140
7913.41 1194
7914.25 1055
7915.09 1091
7915.93 1184
7916.77 1241
7917.61 1242
7918.45 1171
7919.29 1375
7920.13 1405
7920.97 1333
7921.81 1400
7922.65 1273
7923.49 1199
7924.33 1281
7925.17 1203
7926.01 1106
7926.85 1016
7927.69 1092
7928.53 1252
7929.37 1156
7930.21 1006
7931.05 1047
7931.89 1060
7932.73 1053
7933.57 1097
7934.41 1134
7935.25 1072
7936.09 1037
7936.93 963
7937.78 1058
7938.62 1174
7939.46 1115
7940.30 1019
7941.14 1083
7941.98 1050
7942.82 1007
7943.66 1016
7944.50 1068
7945.35 1089
7946.19 1066
7947.03 1137
7947.87 1133
7948.71 1097
7949.55 1205
7950.39 1162
7951.24 1164
7952.08 1106
7952.92 1156
7953.76 1215
7954.60 1357
7955.44 1387
7956.29 1337
7957.13 1465
7957.97 1492
7958.81 1279
7959.65 1167
7960.50 1148
7961.34 1339
7962.18 1315
7963.02 1209
7963.86 1267
7964.71 1284
7965.55 1262
7966.39 1331
7967.23 1281
7968.08 1295
7968.92 1302
7969.76 1344
7970.60 1413
7971.45 1372
7972.29 1425
7973.13 1321
7973.97 1242
7974.82 1189
7975.66 1221
7976.50 1190
7977.35 1093
7978.19 1071
7979.03 1001
7979.87 1112
7980.72 1107
7981.56 1098
7982.40 1166
7983.25 1056
7984.09 960
7984.93 1064
7985.78 1065
7986.62 1011
7987.46 1019
7988.31 1023
7989.15 969
7990.00 1036
7990.84 1024
7991.68 976
7992.53 1102
7993.37 1045
7994.21 904
7995.06 957
7995.90 973
7996.75 890
7997.59 859
7998.43 836
7999.28 906
8000.12 1025
8000.97 948
8001.81 879
8002.65 881
8003.50 864
8004.34 840
8005.19 895
8006.03 934
8006.88 860
8007.72 841
8008.57 834
8009.41 822
8010.26 880
8011.10 926
8011.95 882
8012.79 812
8013.63 866
8014.48 885
8015.32 876
8016.17 819
8017.01 823
8017.86 833
8018.70 874
8019.55 928
8020.40 851
8021.24 819
8022.09 839
8022.93 826
8023.78 819
8024.62 818
8025.47 841
8026.31 906
8027.16 764
8028.00 849
8028.85 837
8029.70 778
8030.54 835
8031.39 812
8032.23 809
8033.08 844
8033.92 926
8034.77 940
8035.62 821
8036.46 830
8037.31 861
8038.16 809
8039.00 763
8039.85 774
8040.69 830
8041.54 849
8042.39 857
8043.23 820
8044.08 826
8044.93 840
8045.77 861
8046.62 805
8047.47 894
8048.31 861
8049.16 800
8050.01 800
8050.85 836
8051.70 840
8052.55 810
8053.39 860
8054.24 819
8055.09 761
8055.94 798
8056.78 796
8057.63 833
8058.48 845
8059.32 787
8060.17 763
8061.02 762
8061.87 781
8062.71 776
8063.56 840
8064.41 827
8065.26 774
8066.10 827
8066.95 818
8067.80 769
8068.65 703
8069.49 807
8070.34 772
8071.19 782
8072.04 710
8072.89 776
8073.73 742
8074.58 751
8075.43 789
8076.28 763
8077.13 673
8077.98 713
8078.82 689
8079.67 810
8080.52 716
8081.37 756
8082.22 798
8083.07 770
8083.91 806
8084.76 782
8085.61 695
8086.46 698
8087.31 739
8088.16 774
8089.01 787
8089.86 720
8090.70 765
8091.55 796
8092.40 894
8093.25 827
8094.10 781
8094.95 830
8095.80 755
8096.65 695
8097.50 715
8098.35 772
8099.20 738
8100.05 737
8100.90 779
8101.74 761
8102.59 823
8103.44 797
8104.29 722
8105.14 743
8105.99 810
8106.84 707
8107.69 760
8108.54 784
8109.39 798
8110.24 723
8111.09 696
8111.94 717
8112.79 765
8113.64 822
8114.49 761
8115.34 778
8116.19 782
8117.04 758
8117.89 768
8118.74 741
8119.59 693
8120.45 699
8121.30 791
8122.15 838
8123.00 840
8123.85 824
8124.70 762
8125.55 754
8126.40 723
8127.25 838
8128.10 794
8128.95 749
8129.80 767
8130.65 754
8131.51 761
8132.36 756
8133.21 764
8134.06 743
8134.91 794
8135.76 882
8136.61 787
8137.46 805
8138.32 798
8139.17 795
8140.02 760
8140.87 829
8141.72 876
8142.57 849
8143.43 875
8144.28 772
8145.13 782
8145.98 827
8146.83 829
8147.68 855
8148.54 796
8149.39 855
8150.24 863
8151.09 784
8151.94 865
8152.80 899
8153.65 944
8154.50 1003
8155.35 1044
8156.21 1121
8157.06 1041
8157.91 1133
8158.76 1098
8159.62 1043
8160.47 986
8161.32 879
8162.17 974
8163.03 962
8163.88 968
8164.73 896
8165.59 814
8166.44 883
8167.29 928
8168.14 814
8169.00 833
8169.85 845
8170.70 840
8171.56 809
8172.41 784
8173.26 912
8174.12 824
8174.97 872
8175.82 858
8176.68 809
8177.53 680
8178.38 714
8179.24 723
8180.09 805
8180.94 779
8181.80 708
8182.65 752
8183.51 772
8184.36 812
8185.21 792
8186.07 753
8186.92 735
8187.78 803
8188.63 866
8189.48 801
8190.34 743
8191.19 768
8192.05 712
8192.90 722
8193.75 811
8194.61 815
8195.46 785
8196.32 776
8197.17 750
8198.03 798
8198.88 725
8199.74 801
8200.59 801
8201.45 737
8202.30 712
8203.16 713
8204.01 711
8204.87 637
8205.72 625
8206.57 689
8207.43 781
8208.29 798
8209.14 687
8210.00 722
8210.85 736
8211.71 736
8212.56 666
8213.42 689
8214.27 778
8215.13 788
8215.98 669
8216.84 770
8217.69 764
8218.55 771
8219.41 706
8220.26 696
8221.12 719
8221.97 724
8222.83 737
8223.68 770
8224.54 719
8225.40 808
8226.25 775
8227.11 834
8227.96 738
8228.82 726
8229.68 740
8230.53 813
8231.39 766
8232.25 730
8233.10 693
8233.96 687
8234.82 655
8235.67 727
8236.53 680
8237.38 731
8238.24 714
8239.10 799
8239.95 735
8240.81 716
8241.67 718
8242.53 696
8243.38 692
8244.24 684
8245.10 727
8245.95 665
8246.81 738
8247.67 733
8248.52 704
8249.38 726
8250.24 707
8251.10 684
8251.95 749
8252.81 746
8253.67 639
8254.53 694
8255.38 703
8256.24 661
8257.10 636
8257.96 654
8258.81 760
8259.67 711
8260.53 726
8261.39 735
8262.25 677
8263.10 662
8263.96 745
8264.82 713
8265.68 696
8266.54 751
8267.39 741
8268.25 746
8269.11 676
8269.97 779
8270.83 703
8271.69 714
8272.54 818
8273.40 786
8274.26 724
8275.12 743
8275.98 771
8276.84 711
8277.70 696
8278.55 721
8279.41 730
8280.27 747
8281.13 803
8281.99 761
8282.85 702
8283.71 665
8284.57 714
8285.43 740
8286.29 751
8287.14 805
8288.00 750
8288.86 820
8289.72 850
8290.58 828
8291.44 795
8292.30 785
8293.16 825
8294.02 957
8294.88 901
8295.74 1025
8296.60 1001
8297.46 1019
8298.32 882
8299.18 835
8300.04 837
8300.90 776
8301.76 831
8302.62 843
8303.48 869
8304.34 826
8305.20 836
8306.06 805
8306.92 820
8307.78 794
8308.64 815
8309.50 746
8310.36 791
8311.22 797
8312.08 807
8312.94 858
8313.80 795
8314.66 768
8315.52 819
8316.38 864
8317.24 840
8318.11 787
8318.97 828
8319.83 814
8320.69 808
8321.55 763
8322.41 841
8323.27 861
8324.13 798
8324.99 782
8325.85 745
8326.72 784
8327.58 774
8328.44 772
8329.30 733
8330.16 735
8331.02 683
8331.88 760
8332.75 774
8333.61 793
8334.47 683
8335.33 751
8336.19 736
8337.05 718
8337.92 759
8338.78 808
8339.64 835
8340.50 774
8341.36 733
8342.23 784
8343.09 728
8343.95 748
8344.81 789
8345.67 748
8346.54 775
8347.40 816
8348.26 794
8349.12 777
8349.99 810
8350.85 835
8351.71 836
8352.57 804
8353.44 751
8354.30 807
8355.16 806
8356.03 785
8356.89 764
8357.75 843
8358.61 813
8359.48 741
8360.34 796
8361.20 841
8362.07 761
8362.93 773
8363.79 664
8364.66 755
8365.52 788
8366.38 742
8367.25 762
8368.11 735
8368.97 717
8369.84 736
8370.70 780
8371.56 816
8372.43 758
8373.29 757
8374.15 779
8375.02 765
8375.88 794
8376.74 780
8377.61 756
8378.47 723
8379.34 703
8380.20 731
8381.06 869
8381.93 719
8382.79 714
8383.66 731
8384.52 791
8385.39 763
8386.25 783
8387.11 765
8387.98 797
8388.84 841
8389.71 797
8390.57 740
8391.44 769
8392.30 718
8393.17 876
8394.03 911
8394.90 761
8395.76 736
8396.63 854
8397.49 895
8398.36 853
8399.22 911
8400.09 797
8400.95 910
8401.82 828
8402.68 781
8403.55 824
8404.41 890
8405.28 800
8406.14 782
8407.01 813
8407.87 772
8408.74 823
8409.60 919
8410.47 774
8411.34 740
8412.20 850
8413.07 931
8413.93 1000
8414.80 912
8415.66 817
8416.53 876
8417.40 889
8418.26 934
8419.13 877
8419.99 962
8420.86 898
8421.73 917
8422.59 969
8423.46 919
8424.32 885
8425.19 930
8426.06 964
8426.92 1007
8427.79 1013
8428.66 1002
8429.52 1080
8430.39 1069
8431.26 1041
8432.12 1080
8432.99 1145
8433.86 1092
8434.72 1082
8435.59 1094
8436.46 1088
8437.32 1017
8438.19 1049
8439.06 1072
8439.93 1075
8440.79 1118
8441.66 1212
8442.53 1256
8443.39 1265
8444.26 1309
8445.13 1312
8446.00 1295
8446.86 1334
8447.73 1405
8448.60 1431
8449.47 1350
8450.33 1354
8451.20 1462
8452.07 1439
8452.94 1357
8453.81 1324
8454.67 1444
8455.54 1486
8456.41 1394
8457.28 1341
8458.15 1413
8459.01 1467
8459.88 1551
8460.75 1459
8461.62 1445
8462.49 1372
8463.35 1436
8464.22 1400
8465.09 1311
8465.96 1362
8466.83 1420
8467.70 1488
8468.57 1732
8469.43 1815
8470.30 2067
8471.17 2302
8472.04 2503
8472.91 2684
8473.78 2735
8474.65 2597
8475.52 2412
8476.38 1927
8477.25 1753
8478.12 1637
8478.99 1438
8479.86 1313
8480.73 1248
8481.60 1187
8482.47 1154
8483.34 1052
8484.21 1014
8485.08 1077
8485.95 1065
8486.82 1021
8487.69 1031
8488.55 1219
8489.42 1154
8490.29 1054
8491.16 1039
8492.03 1008
8492.90 1049
8493.77 990
8494.64 1036
8495.51 1016
8496.38 984
8497.25 1021
8498.12 1083
8498.99 1043
8499.86 965
8500.73 1002
8501.60 1000
8502.47 1028
8503.34 1018
8504.22 1043
8505.09 1035
8505.96 987
8506.83 1034
8507.70 1105
8508.57 1148
8509.44 1120
8510.31 1111
8511.18 1040
8512.05 1116
8512.92 1219
8513.79 1144
8514.66 1081
8515.53 1074
8516.41 1065
8517.28 1004
8518.15 951
8519.02 998
8519.89 1036
8520.76 1036
8521.63 968
8522.50 977
8523.38 951
8524.25 1030
8525.12 981
8525.99 1022
8526.86 1007
8527.73 1075
8528.60 1097
8529.48 991
8530.35 1040
8531.22 1060
8532.09 1034
8532.96 1132
8533.84 1067
8534.71 1062
8535.58 1131
8536.45 1183
8537.32 1078
8538.20 1075
8539.07 1062
8539.94 1129
8540.81 1131
8541.68 1108
8542.56 1004
8543.43 1054
8544.30 1101
8545.17 1068
8546.05 1102
8546.92 1102
8547.79 1158
8548.67 1245
8549.54 1331
8550.41 1218
8551.28 1176
8552.16 1183
8553.03 1280
8553.90 1318
8554.78 1242
8555.65 1309
8556.52 1418
8557.39 1267
8558.27 1292
8559.14 1286
8560.01 1222
8560.89 1219
8561.76 1132
8562.63 1111
8563.51 1047
8564.38 965
8565.25 942
8566.13 1019
8567.00 1066
8567.88 1016
8568.75 988
8569.62 923
8570.50 908
8571.37 996
8572.24 957
8573.12 977
8573.99 928
8574.87 974
8575.74 987
8576.61 1038
8577.49 944
8578.36 1005
8579.24 998
8580.11 925
8580.99 897
8581.86 930
8582.73 965
8583.61 936
8584.48 934
8585.36 1043
8586.23 979
8587.11 984
8587.98 1035
8588.86 1004
8589.73 962
8590.61 935
8591.48 995
8592.36 1054
8593.23 1078
8594.11 1046
8594.98 1025
8595.86 998
8596.73 1046
8597.61 1092
8598.48 1105
8599.36 1041
8600.23 1051
8601.11 1105
8601.98 1019
8602.86 1093
8603.73 998
8604.61 995
8605.49 1060
8606.36 1031
8607.24 1122
8608.11 1119
8608.99 1098
8609.86 1065
8610.74 1079
8611.62 1079
8612.49 1001
8613.37 1078
8614.24 1157
8615.12 1145
8616.00 1163
8616.87 1160
8617.75 1113
8618.62 1240
8619.50 1232
8620.38 1261
8621.25 1177
8622.13 1160
8623.01 1099
8623.88 1112
8624.76 1173
8625.64 1207
8626.51 1190
8627.39 1306
8628.27 1373
8629.14 1365
8630.02 1271
8630.90 1272
8631.77 1299
8632.65 1290
8633.53 1400
8634.40 1290
8635.28 1314
8636.16 1284
8637.04 1303
8637.91 1371
8638.79 1375
8639.67 1365
8640.55 1424
8641.42 1471
8642.30 1343
8643.18 1416
8644.06 1377
8644.93 1480
8645.81 1477
8646.69 1548
8647.57 1511
8648.44 1536
8649.32 1588
8650.20 1626
8651.08 1710
8651.96 1706
8652.83 1616
8653.71 1546
8654.59 1592
8655.47 1679
8656.35 1639
8657.22 1661
8658.10 1644
8658.98 1701
8659.86 1658
8660.74 1737
8661.62 1762
8662.49 1707
8663.37 1698
8664.25 1752
8665.13 1744
8666.01 1745
8666.89 1829
8667.77 1754
8668.64 1789
8669.52 1963
8670.40 2063
8671.28 2100
8672.16 2111
8673.04 2371
8673.92 2548
8674.80 2817
8675.68 2877
8676.56 3003
8677.44 3071
8678.31 3105
8679.19 3116
8680.07 2919
8680.95 2670
8681.83 2505
8682.71 2342
8683.59 2243
8684.47 2054
8685.35 1944
8686.23 2088
8687.11 2072
8687.99 2053
8688.87 2052
8689.75 2211
8690.63 2652
8691.51 3098
8692.39 3667
8693.27 4167
8694.15 4581
8695.03 4742
8695.91 4798
8696.79 4819
8697.67 4437
8698.55 3719
8699.43 3334
8700.31 2901
8701.19 2498
8702.07 2227
8702.95 1997
8703.83 1779
8704.71 1760
8705.59 1693
8706.48 1617
8707.36 1547
8708.24 1503
8709.12 1461
8710.00 1447
8710.88 1394
8711.76 1455
8712.64 1452
8713.52 1576
8714.40 1495
8715.28 1392
8716.17 1411
8717.05 1443
8717.93 1382
8718.81 1391
8719.69 1383
8720.57 1372
8721.45 1346
8722.34 1334
8723.22 1385
8724.10 1386
8724.98 1401
8725.86 1379
8726.74 1265
8727.63 1311
8728.51 1388
8729.39 1337
8730.27 1330
8731.15 1443
8732.04 1404
8732.92 1480
8733.80 1509
8734.68 1522
8735.56 1503
8736.45 1381
8737.33 1318
8738.21 1307
8739.09 1394
8739.98 1245
8740.86 1238
8741.74 1208
8742.62 1221
8743.51 1243
8744.39 1246
8745.27 1260
8746.15 1184
8747.04 1262
8747.92 1311
8748.80 1291
8749.69 1220
8750.57 1248
8751.45 1266
8752.33 1435
8753.22 1381
8754.10 1338
8754.98 1403
8755.87 1264
8756.75 1382
8757.63 1281
8758.52 1362
8759.40 1299
8760.28 1372
8761.17 1402
8762.05 1392
8762.93 1322
8763.82 1345
8764.70 1392
8765.59 1309
8766.47 1254
8767.35 1382
8768.24 1459
8769.12 1332
8770.00 1381
8770.89 1337
8771.77 1432
8772.66 1470
8773.54 1453
8774.42 1435
8775.31 1329
8776.19 1272
8777.08 1263
8777.96 1253
8778.85 1262
8779.73 1186
8780.62 1190
8781.50 1234
8782.38 1219
8783.27 1254
8784.15 1137
8785.04 1165
8785.92 1173
8786.81 1158
8787.69 1136
8788.58 1092
8789.46 1221
8790.35 1130
8791.23 1160
8792.12 1210
8793.00 1143
8793.89 1055
8794.77 1114
8795.66 1144
8796.54 1147
8797.43 1073
8798.31 1080
8799.20 1106
8800.08 1116
8800.97 1071
8801.86 1069
8802.74 1036
8803.63 1021
8804.51 1131
8805.40 1212
8806.28 1187
8807.17 1176
8808.06 1151
8808.94 1109
8809.83 1134
8810.71 1065
8811.60 1089
8812.49 1072
8813.37 1097
8814.26 1027
8815.14 1033
8816.03 979
8816.92 946
8817.80 953
8818.69 959
8819.58 891
8820.46 910
8821.35 968
8822.24 955
8823.12 941
8824.01 992
8824.90 954
8825.78 992
8826.67 947
8827.56 916
8828.44 883
8829.33 859
8830.22 868
8831.10 907
8831.99 858
8832.88 876
8833.77 867
8834.65 864
8835.54 928
8836.43 1005
8837.31 824
8838.20 888
8839.09 872
8839.98 848
8840.86 927
8841.75 1002
8842.64 943
8843.53 897
8844.41 861
8845.30 918
8846.19 863
8847.08 795
8847.97 876
8848.85 851
8849.74 919
8850.63 886
8851.52 837
8852.41 794
8853.29 835
8854.18 755
8855.07 795
8855.96 775
8856.85 808
8857.74 771
8858.62 813
8859.51 785
8860.40 848
8861.29 789
8862.18 799
8863.07 759
8863.95 783
8864.84 809
8865.73 854
8866.62 902
8867.51 819
8868.40 802
8869.29 837
8870.18 808
8871.07 717
8871.95 731
8872.84 730
8873.73 769
8874.62 755
8875.51 749
8876.40 792
8877.29 755
8878.18 733
8879.07 765
8879.96 813
8880.85 845
8881.74 834
8882.63 736
8883.52 775
8884.41 749
8885.30 693
8886.19 750
8887.08 880
8887.97 790
8888.86 803
8889.75 746
8890.64 722
8891.53 708
8892.42 676
8893.31 727
8894.20 777
8895.09 689
8895.98 687
8896.87 709
8897.76 689
8898.65 726
8899.54 753
8900.43 698
8901.32 743
8902.21 703
8903.10 719
8903.99 745
8904.88 662
8905.77 674
8906.66 656
8907.55 717
8908.45 685
8909.34 727
8910.23 748
8911.12 756
8912.01 744
8912.90 698
8913.79 730
8914.68 698
8915.57 699
8916.47 644
8917.36 719
8918.25 715
8919.14 685
8920.03 704
8920.92 701
8921.81 720
8922.71 634
8923.60 692
8924.49 700
8925.38 689
8926.27 642
8927.16 688
8928.06 618
8928.95 615
8929.84 653
8930.73 723
8931.62 688
8932.52 698
8933.41 646
8934.30 716
8935.19 659
8936.09 652
8936.98 617
8937.87 632
8938.76 591
8939.65 660
8940.55 660
8941.44 661
8942.33 694
8943.23 658
8944.12 742
8945.01 643
8945.90 602
8946.80 599
8947.69 673
8948.58 715
8949.47 717
8950.37 693
8951.26 649
8952.15 650
8953.05 668
8953.94 653
8954.83 625
8955.73 644
8956.62 643
8957.51 622
8958.41 562
8959.30 604
8960.19 643
8961.09 680
8961.98 607
8962.87 612
8963.77 634
8964.66 695
8965.56 635
8966.45 685
8967.34 732
8968.24 653
8969.13 595
8970.03 617
8970.92 627
8971.81 713
8972.71 712
8973.60 659
8974.50 662
8975.39 703
8976.28 650
8977.18 667
8978.07 722
8978.97 656
8979.86 632
8980.76 597
8981.65 658
8982.55 672
8983.44 669
8984.33 699
8985.23 800
8986.12 673
8987.02 659
8987.91 680
8988.81 641
8989.70 678
8990.60 652
8991.49 654
8992.39 670
8993.28 644
8994.18 668
8995.07 595
8995.97 618
8996.87 598
8997.76 666
8998.66 599
8999.55 664
9000.45 586
9001.34 591
9002.24 588
9003.13 669
9004.03 643
9004.93 587
9005.82 629
9006.72 623
9007.61 606
9008.51 579
9009.40 571
9010.30 545
9011.20 580
9012.09 563
9012.99 567
9013.88 614
9014.78 573
9015.68 602
9016.57 606
9017.47 572
9018.37 588
9019.26 581
9020.16 594
9021.06 622
9021.95 586
9022.85 595
9023.75 589
9024.64 665
9025.54 653
9026.44 571
9027.33 573
9028.23 592
9029.13 652
9030.02 604
9030.92 601
9031.82 561
9032.71 578
9033.61 621
9034.51 585
9035.41 583
9036.30 535
9037.20 535
9038.10 567
9039.00 593
9039.89 580
9040.79 592
9041.69 595
9042.59 594
9043.48 538
9044.38 653
9045.28 636
9046.18 568
9047.07 605
9047.97 629
9048.87 624
9049.77 626
9050.67 574
9051.56 586
9052.46 574
9053.36 605
9054.26 576
9055.16 610
9056.06 608
9056.95 624
9057.85 628
9058.75 612
9059.65 635
9060.55 621
9061.45 624
9062.34 607
9063.24 603
9064.14 608
9065.04 596
9065.94 574
9066.84 603
9067.74 608
9068.64 646
9069.53 638
9070.43 637
9071.33 645
9072.23 700
9073.13 694
9074.03 696
9074.93 663
9075.83 615
9076.73 647
9077.63 617
9078.53 674
9079.43 675
9080.33 649
9081.23 651
9082.12 604
9083.02 690
9083.92 685
9084.82 599
9085.72 636
9086.62 668
9087.52 623
9088.42 660
9089.32 702
9090.22 649
9091.12 632
9092.02 703
9092.92 753
9093.82 753
9094.72 776
9095.62 671
9096.52 671
9097.42 671
9098.32 678
9099.22 725
9100.13 650
9101.03 674
9101.93 613
9102.83 672
9103.73 663
9104.63 695
9105.53 673
9106.43 625
9107.33 648
9108.23 574
9109.13 673
9110.03 646
9110.93 615
9111.84 557
9112.74 632
9113.64 617
9114.54 643
9115.44 559
9116.34 634
9117.24 596
9118.14 626
9119.05 644
9119.95 636
9120.85 622
9121.75 644
9122.65 583
9123.55 603
9124.45 635
9125.36 539
9126.26 574
9127.16 698
9128.06 622
9128.96 602
9129.87 582
9130.77 636
9131.67 668
9132.57 617
9133.47 573
9134.38 603
9135.28 614
9136.18 639
9137.08 623
9137.98 627
9138.89 650
9139.79 566
9140.69 578
9141.59 563
9142.50 521
9143.40 513
9144.30 491
9145.21 579
9146.11 629
9147.01 604
9147.91 602
9148.82 622
9149.72 629
9150.62 683
9151.53 622
9152.43 601
9153.33 599
9154.23 567
9155.14 639
9156.04 575
9156.94 535
9157.85 528
9158.75 599
9159.65 681
9160.56 610
9161.46 530
9162.36 558
9163.27 568
9164.17 576
9165.08 597
9165.98 590
9166.88 532
9167.79 556
9168.69 569
9169.59 601
9170.50 607
9171.40 562
9172.31 600
9173.21 579
9174.11 643
9175.02 589
9175.92 541
9176.83 544
9177.73 618
9178.64 584
9179.54 597
9180.44 593
9181.35 589
9182.25 564
9183.16 532
9184.06 541
9184.97 548
9185.87 579
9186.78 583
9187.68 577
9188.59 564
9189.49 539
9190.40 554
9191.30 541
9192.21 633
9193.11 651
9194.02 632
9194.92 640
9195.83 577
9196.73 553
9197.64 592
9198.54 601
9199.45 560
9200.35 586
9201.26 648
9202.16 649
9203.07 624
9203.98 615
9204.88 603
9205.79 638
9206.69 541
9207.60 567
9208.50 597
9209.41 533
9210.32 564
9211.22 543
9212.13 576
9213.03 542
9213.94 568
9214.85 571
9215.75 601
9216.66 539
9217.57 636
9218.47 580
9219.38 556
9220.28 594
9221.19 543
9222.10 517
9223.00 592
9223.91 653
9224.82 577
9225.72 600
9226.63 594
9227.54 610
9228.44 604
9229.35 592
9230.26 573
9231.16 532
9232.07 575
9232.98 617
9233.89 614
9234.79 559
9235.70 573
9236.61 602
9237.51 530
9238.42 545
9239.33 584
9240.24 631
9241.14 637
9242.05 548
9242.96 543
9243.87 589
9244.77 622
9245.68 571
9246.59 543
9247.50 503
9248.40 543
9249.31 542
9250.22 502
9251.13 552
9252.04 525
9252.94 493
9253.85 531
9254.76 523
9255.67 519
9256.58 607
9257.48 593
9258.39 585
9259.30 532
9260.21 555
9261.12 556
9262.03 543
9262.94 549
9263.84 548
9264.75 537
9265.66 546
9266.57 529
9267.48 556
9268.39 593
9269.30 582
9270.20 564
9271.11 615
9272.02 592
9272.93 545
9273.84 533
9274.75 583
9275.66 569
9276.57 485
9277.48 533
9278.39 601
9279.30 582
9280.21 590
9281.11 520
9282.02 582
9282.93 557
9283.84 610
9284.75 623
9285.66 560
9286.57 556
9287.48 640
9288.39 632
9289.30 572
9290.21 612
9291.12 573
9292.03 580
9292.94 606
9293.85 634
9294.76 625
9295.67 577
9296.58 530
9297.49 575
9298.40 639
9299.31 617
9300.22 550
9301.13 597
9302.04 597
9302.95 604
9303.86 596
9304.77 607
9305.69 652
9306.60 620
9307.51 621
9308.42 678
9309.33 721
9310.24 644
9311.15 657
9312.06 711
9312.97 671
9313.88 669
9314.79 688
9315.70 646
9316.62 607
9317.53 611
9318.44 605
9319.35 582
9320.26 623
9321.17 564
9322.08 566
9322.99 606
9323.91 652
9324.82 719
9325.73 702
9326.64 649
9327.55 594
9328.46 563
9329.38 610
9330.29 667
9331.20 671
9332.11 605
9333.02 614
9333.94 587
9334.85 553
9335.76 633
9336.67 589
9337.58 658
9338.50 632
9339.41 607
9340.32 614
9341.23 653
9342.15 626
9343.06 623
9343.97 673
9344.88 636
9345.80 566
9346.71 679
9347.62 601
9348.53 634
9349.45 625
9350.36 596
9351.27 619
9352.18 556
9353.10 556
9354.01 623
9354.92 571
9355.84 567
9356.75 604
9357.66 579
9358.58 559
9359.49 619
9360.40 591
9361.32 628
9362.23 630
9363.14 598
9364.06 655
9364.97 637
9365.88 583
9366.80 533
9367.71 548
9368.62 634
9369.54 578
9370.45 517
9371.37 526
9372.28 533
9373.19 574
9374.11 578
9375.02 505
9375.94 548
9376.85 535
9377.76 513
9378.68 558
9379.59 546
9380.51 570
9381.42 600
9382.33 618
9383.25 600
9384.16 562
9385.08 540
9385.99 584
9386.91 549
9387.82 534
9388.74 595
9389.65 594
9390.57 594
9391.48 562
9392.40 584
9393.31 582
9394.23 630
9395.14 624
9396.06 632
9396.97 631
9397.89 657
9398.80 584
9399.72 597
9400.63 565
9401.55 634
9402.46 560
9403.38 611
9404.29 681
9405.21 615
9406.12 524
9407.04 548
9407.95 619
9408.87 620
9409.79 525
9410.70 586
9411.62 573
9412.53 589
9413.45 613
9414.36 672
9415.28 639
9416.20 599
9417.11 586
9418.03 557
9418.95 531
9419.86 586
9420.78 645
9421.69 569
9422.61 599
9423.53 589
9424.44 602
9425.36 620
9426.28 557
9427.19 619
9428.11 608
9429.03 586
9429.94 607
9430.86 598
9431.78 590
9432.69 600
9433.61 624
9434.53 613
9435.44 666
9436.36 637
9437.28 651
9438.19 736
9439.11 709
9440.03 708
9440.95 664
9441.86 650
9442.78 664
9443.70 709
9444.62 647
9445.53 636
9446.45 631
9447.37 645
9448.29 582
9449.20 625
9450.12 632
9451.04 693
9451.96 675
9452.87 768
9453.79 788
9454.71 797
9455.63 846
9456.55 802
9457.46 783
9458.38 731
9459.30 818
9460.22 825
9461.14 729
9462.05 688
9462.97 678
9463.89 710
9464.81 698
9465.73 671
9466.65 722
9467.56 678
9468.48 649
9469.40 683
9470.32 690
9471.24 645
9472.16 674
9473.08 709
9473.99 699
9474.91 690
9475.83 706
9476.75 698
9477.67 760
9478.59 732
9479.51 727
9480.43 712
9481.35 729
9482.27 704
9483.19 671
9484.10 664
9485.02 700
9485.94 749
9486.86 735
9487.78 740
9488.70 714
9489.62 707
9490.54 671
9491.46 642
9492.38 659
9493.30 632
9494.22 718
9495.14 721
9496.06 720
9496.98 686
9497.90 666
9498.82 635
9499.74 665
9500.66 678
9501.58 705
9502.50 722
9503.42 763
9504.34 683
9505.26 696
9506.18 745
9507.10 744
9508.02 715
9508.94 749
9509.86 736
9510.78 722
9511.70 731
9512.63 695
9513.55 652
9514.47 634
9515.39 696
9516.31 756
9517.23 728
9518.15 680
9519.07 721
9519.99 721
9520.91 770
9521.83 725
9522.76 720
9523.68 717
9524.60 734
9525.52 779
9526.44 793
9527.36 770
9528.28 792
9529.21 700
9530.13 785
9531.05 746
9531.97 745
9532.89 836
9533.81 852
9534.74 851
9535.66 886
9536.58 924
9537.50 936
9538.42 886
9539.35 848
9540.27 924
9541.19 842
9542.11 821
9543.03 775
9543.96 809
9544.88 842
9545.80 789
9546.72 856
9547.64 793
9548.57 717
9549.49 741
9550.41 749
9551.33 756
9552.26 745
9553.18 782
9554.10 789
9555.03 724
9555.95 723
9556.87 787
9557.79 833
9558.72 871
9559.64 831
9560.56 793
9561.49 810
9562.41 756
9563.33 789
9564.26 925
9565.18 885
9566.10 801
9567.03 911
9567.95 880
9568.87 867
9569.80 838
9570.72 836
9571.64 818
9572.57 841
9573.49 841
9574.41 830
9575.34 875
9576.26 932
9577.18 855
9578.11 846
9579.03 870
9579.96 895
9580.88 859
9581.80 829
9582.73 887
9583.65 851
9584.58 851
9585.50 847
9586.43 861
9587.35 879
9588.27 933
9589.20 881
9590.12 941
9591.05 921
9591.97 895
9592.90 895
9593.82 916
9594.75 868
9595.67 879
9596.60 895
9597.52 850
9598.45 921
9599.37 930
9600.29 967
9601.22 992
9602.14 1028
9603.07 1021
9604.00 1002
9604.92 1034
9605.85 878
9606.77 989
9607.70 1059
9608.62 988
9609.55 967
9610.47 998
9611.40 1007
9612.32 1066
9613.25 1091
9614.17 1087
9615.10 998
9616.03 1014
9616.95 1094
9617.88 1027
9618.80 1130
9619.73 1030
9620.65 1139
9621.58 1111
9622.51 1059
9623.43 1038
9624.36 1022
9625.29 1109
9626.21 1120
9627.14 1064
9628.06 1092
9628.99 1162
9629.92 1085
9630.84 1154
9631.77 1143
9632.70 1132
9633.62 1143
9634.55 1284
9635.48 1250
9636.40 1226
9637.33 1239
9638.26 1209
9639.18 1295
9640.11 1319
9641.04 1201
9641.96 1252
9642.89 1236
9643.82 1367
9644.74 1402
9645.67 1315
9646.60 1404
9647.53 1348
9648.45 1323
9649.38 1402
9650.31 1417
9651.24 1360
9652.16 1488
9653.09 1535
9654.02 1560
9654.95 1437
9655.87 1598
9656.80 1512
9657.73 1501
9658.66 1574
9659.58 1516
9660.51 1610
9661.44 1552
9662.37 1515
9663.30 1569
9664.22 1459
9665.15 1530
9666.08 1579
9667.01 1555
9667.94 1549
9668.86 1548
9669.79 1500
9670.72 1515
9671.65 1664
9672.58 1750
9673.51 1773
9674.43 1748
9675.36 1758
9676.29 1718
9677.22 1781
9678.15 1746
9679.08 1708
9680.01 1705
9680.94 1823
9681.86 1924
9682.79 1943
9683.72 1880
9684.65 1954
9685.58 1956
9686.51 1934
9687.44 1904
9688.37 1986
9689.30 2076
9690.23 2100
9691.16 1941
9692.08 1905
9693.01 2107
9693.94 2006
9694.87 1970
9695.80 2083
9696.73 2045
9697.66 2212
9698.59 2462
9699.52 2615
9700.45 2755
9701.38 3090
9702.31 3145
9703.24 3168
9704.17 2960
9705.10 2880
9706.03 2563
9706.96 2486
9707.89 2424
9708.82 2257
9709.75 2309
9710.68 2119
9711.61 2022
9712.54 2003
9713.47 2047
9714.40 2124
9715.33 2095
9716.26 2141
9717.19 2227
9718.12 2256
9719.06 2117
9719.99 2137
9720.92 2005
9721.85 1992
9722.78 2034
9723.71 1859
9724.64 1802
9725.57 1812
9726.50 1761
9727.43 1787
9728.36 1661
9729.30 1697
9730.23 1791
9731.16 1747
9732.09 1732
9733.02 1760
9733.95 1715
9734.88 1671
9735.81 1836
9736.75 1801
9737.68 1811
9738.61 1823
9739.54 1716
9740.47 1632
9741.40 1607
9742.34 1585
9743.27 1559
9744.20 1527
9745.13 1462
9746.06 1444
9747.00 1478
9747.93 1403
9748.86 1396
9749.79 1419
9750.72 1351
9751.66 1484
9752.59 1374
9753.52 1449
9754.45 1399
9755.39 1387
9756.32 1423
9757.25 1362
9758.18 1321
9759.12 1333
9760.05 1395
9760.98 1378
9761.91 1309
9762.85 1434
9763.78 1434
9764.71 1434
9765.64 1269
9766.58 1421
9767.51 1428
9768.44 1358
9769.38 1385
9770.31 1460
9771.24 1436
9772.18 1473
9773.11 1444
9774.04 1468
9774.98 1455
9775.91 1286
9776.84 1402
9777.78 1398
9778.71 1366
9779.64 1461
9780.58 1532
9781.51 1638
9782.44 1520
9783.38 1541
9784.31 1545
9785.25 1491
9786.18 1526
9787.11 1529
9788.05 1508
9788.98 1419
9789.92 1361
9790.85 1336
9791.78 1386
9792.72 1361
9793.65 1321
9794.59 1246
9795.52 1233
9796.46 1190
9797.39 1250
9798.32 1226
9799.26 1329
9800.19 1324
9801.13 1322
9802.06 1355
9803.00 1240
9803.93 1248
9804.87 1257
9805.80 1258
9806.74 1187
9807.67 1143
9808.61 1150
9809.54 1142
9810.48 1125
9811.41 1144
9812.35 1146
9813.28 1144
9814.22 1142
9815.15 1120
9816.09 1078
9817.02 1122
9817.96 1108
9818.89 1081
9819.83 1064
9820.76 1071
9821.70 1042
9822.64 1085
9823.57 1018
9824.51 1034
9825.44 1072
9826.38 1063
9827.31 1035
9828.25 1033
9829.19 1052
9830.12 1080
9831.06 1086
9831.99 1107
9832.93 979
9833.87 972
9834.80 1040
9835.74 1054
9836.68 1010
9837.61 982
9838.55 961
9839.48 888
9840.42 984
9841.36 984
9842.29 907
9843.23 959
9844.17 944
9845.10 986
9846.04 1003
9846.98 988
9847.91 904
9848.85 1002
9849.79 1055
9850.72 1046
9851.66 922
9852.60 897
9853.54 1020
9854.47 1075
9855.41 981
9856.35 973
9857.28 964
9858.22 1000
9859.16 1050
9860.10 955
9861.03 946
9861.97 990
9862.91 996
9863.85 988
9864.78 942
9865.72 987
9866.66 942
9867.60 967
9868.54 993
9869.47 981
9870.41 963
9871.35 960
9872.29 979
9873.22 910
9874.16 877
9875.10 888
9876.04 893
9876.98 914
9877.92 906
9878.85 901
9879.79 993
9880.73 868
9881.67 937
9882.61 996
9883.55 908
9884.48 882
9885.42 932
9886.36 919
9887.30 898
9888.24 932
9889.18 891
9890.12 1001
9891.06 926
9891.99 901
9892.93 898
9893.87 929
9894.81 880
9895.75 771
9896.69 881
9897.63 864
9898.57 930
9899.51 884
9900.45 849
9901.39 839
9902.33 880
9903.27 945
9904.20 880
9905.14 866
9906.08 905
9907.02 989
9907.96 855
9908.90 806
9909.84 874
9910.78 917
9911.72 983
9912.66 957
9913.60 946
9914.54 902
9915.48 950
9916.42 915
9917.36 857
9918.30 957
9919.24 892
9920.18 936
9921.12 976
9922.06 882
9923.00 885
9923.94 903
9924.88 1008
9925.83 1033
9926.77 1114
9927.71 1211
9928.65 1276
9929.59 1293
9930.53 1403
9931.47 1322
9932.41 1245
9933.35 1222
9934.29 1241
9935.23 1048
9936.17 1028
9937.12 1038
9938.06 976
9939.00 924
9939.94 901
9940.88 966
9941.82 932
9942.76 876
9943.70 871
9944.65 923
9945.59 894
9946.53 912
9947.47 868
9948.41 852
9949.35 907
9950.29 883
9951.24 871
9952.18 875
9953.12 857
9954.06 868
9955.00 881
9955.95 855
9956.89 899
9957.83 919
9958.77 917
9959.71 883
9960.66 860
9961.60 810
9962.54 808
9963.48 818
9964.43 824
9965.37 840
9966.31 882
9967.25 893
9968.20 875
9969.14 910
9970.08 827
9971.02 842
9971.97 861
9972.91 890
9973.85 840
9974.79 792
9975.74 813
9976.68 825
9977.62 815
9978.57 810
9979.51 838
9980.45 874
9981.40 732
9982.34 815
9983.28 809
9984.23 804
9985.17 807
9986.11 845
9987.06 825
9988.00 800
9988.94 800
9989.89 776
9990.83 797
9991.77 792
9992.72 753
9993.66 771
9994.60 745
9995.55 778
9996.49 805
9997.44 855
9998.38 798
9999.32 806
10000.27 825
10001.21 748
10002.16 775
10003.10 745
10004.04 847
10004.99 846
10005.93 774
10006.88 789
10007.82 830
10008.77 828
10009.71 821
10010.66 696
10011.60 682
10012.54 763
10013.49 758
10014.43 736
10015.38 710
10016.32 744
10017.27 728
10018.21 766
10019.16 848
10020.10 772
10021.05 646
10021.99 724
10022.94 818
10023.88 837
10024.83 785
10025.77 765
10026.72 788
10027.67 810
10028.61 792
10029.56 808
10030.50 843
10031.45 749
10032.39 720
10033.34 633
10034.28 706
10035.23 692
10036.18 716
10037.12 742
10038.07 732
10039.01 615
10039.96 663
10040.90 744
10041.85 779
10042.80 741
10043.74 689
10044.69 765
10045.64 808
10046.58 732
10047.53 765
10048.47 780
10049.42 696
10050.37 698
10051.31 735
10052.26 702
10053.21 696
10054.15 708
10055.10 691
10056.05 751
10056.99 793
10057.94 741
10058.89 732
10059.83 686
10060.78 682
10061.73 767
10062.67 703
10063.62 707
10064.57 700
10065.52 711
10066.46 745
10067.41 690
10068.36 731
10069.30 661
10070.25 672
10071.20 736
10072.15 685
10073.09 662
10074.04 618
10074.99 635
10075.94 681
10076.88 696
10077.83 686
10078.78 723
10079.73 714
10080.68 665
10081.62 673
10082.57 705
10083.52 661
10084.47 690
10085.42 701
10086.36 657
10087.31 664
10088.26 612
10089.21 641
10090.16 670
10091.11 657
10092.05 603
10093.00 622
10093.95 648
10094.90 650
10095.85 610
10096.80 663
10097.75 607
10098.69 648
10099.64 707
10100.59 694
10101.54 651
10102.49 636
10103.44 618
10104.39 636
10105.34 680
10106.28 616
10107.23 651
10108.18 711
10109.13 622
10110.08 612
10111.03 677
10111.98 642
10112.93 642
10113.88 680
10114.83 672
10115.78 620
10116.73 696
10117.68 672
10118.63 644
10119.58 619
10120.53 624
10121.48 621
10122.43 600
10123.38 637
10124.33 625
10125.28 623
10126.23 639
10127.18 630
10128.13 643
10129.08 658
10130.03 679
10130.98 642
10131.93 588
10132.88 657
10133.83 737
10134.78 733
10135.73 687
10136.68 656
10137.63 699
10138.58 672
10139.53 656
10140.48 673
10141.43 690
10142.38 692
10143.33 709
10144.28 698
10145.23 707
10146.19 635
10147.14 607
10148.09 661
10149.04 636
10149.99 646
10150.94 687
10151.89 685
10152.84 690
10153.79 716
10154.75 757
10155.70 686
10156.65 691
10157.60 699
10158.55 727
10159.50 748
10160.46 754
10161.41 735
10162.36 674
10163.31 719
10164.26 722
10165.21 684
10166.17 642
10167.12 668
10168.07 713
10169.02 760
10169.97 759
10170.93 695
10171.88 696
10172.83 689
10173.78 709
10174.73 715
10175.69 794
10176.64 729
10177.59 737
10178.54 732
10179.50 714
10180.45 790
10181.40 818
10182.35 822
10183.31 774
10184.26 832
10185.21 789
10186.17 738
10187.12 770
10188.07 820
10189.02 826
10189.98 892
10190.93 844
10191.88 875
10192.84 909
10193.79 833
10194.74 792
10195.70 824
10196.65 893
10197.60 836
10198.56 877
10199.51 903
10200.46 928
10201.42 884
10202.37 922
10203.32 935
10204.28 901
10205.23 921
10206.18 924
10207.14 969
10208.09 1081
10209.05 1214
10210.00 1142
10210.95 1090
10211.91 991
10212.86 983
10213.82 972
10214.77 992
10215.72 828
10216.68 876
10217.63 842
10218.59 835
10219.54 816
10220.50 876
10221.45 868
10222.41 904
10223.36 850
10224.31 800
10225.27 781
10226.22 811
10227.18 766
10228.13 763
10229.09 746
10230.04 762
10231.00 736
10231.95 779
10232.91 785
10233.86 811
10234.82 902
10235.77 827
10236.73 853
10237.68 805
10238.64 780
10239.59 801
10240.55 842
10241.50 785
10242.46 789
10243.42 754
10244.37 733
10245.33 786
10246.28 729
10247.24 655
10248.19 701
10249.15 696
10250.11 693
10251.06 758
10252.02 693
10252.97 640
10253.93 721
10254.89 657
10255.84 673
10256.80 707
10257.75 671
10258.71 617
10259.67 665
10260.62 717
10261.58 631
10262.54 612
10263.49 652
10264.45 603
10265.40 638
10266.36 641
10267.32 583
10268.27 685
10269.23 636
10270.19 666
10271.14 685
10272.10 635
10273.06 643
10274.02 597
10274.97 628
10275.93 603
10276.89 582
10277.84 646
10278.80 591
10279.76 607
10280.71 641
10281.67 548
10282.63 678
10283.59 640
10284.54 595
10285.50 626
10286.46 574
10287.42 629
10288.37 635
10289.33 647
10290.29 628
10291.25 624
10292.21 597
10293.16 621
10294.12 626
10295.08 638
10296.04 582
10296.99 580
10297.95 628
10298.91 654
10299.87 588
10300.83 595
10301.79 616
10302.74 617
10303.70 601
10304.66 600
10305.62 662
10306.58 640
10307.54 610
10308.49 580
10309.45 577
10310.41 620
10311.37 602
10312.33 581
10313.29 563
10314.25 581
10315.21 596
10316.16 549
10317.12 561
10318.08 602
10319.04 552
10320.00 598
10320.96 611
10321.92 592
10322.88 560
10323.84 554
10324.80 622
10325.76 607
10326.71 600
10327.67 638
10328.63 550
10329.59 539
10330.55 584
10331.51 578
10332.47 615
10333.43 556
10334.39 567
10335.35 618
10336.31 617
10337.27 559
10338.23 557
10339.19 522
10340.15 595
10341.11 584
10342.07 590
10343.03 535
10343.99 580
10344.95 586
10345.91 551
10346.87 556
10347.83 592
10348.79 556
10349.75 536
10350.71 546
10351.67 584
10352.63 553
10353.60 516
10354.56 538
10355.52 583
10356.48 607
10357.44 590
10358.40 574
10359.36 531
10360.32 566
10361.28 561
10362.24 609
10363.20 586
10364.17 615
10365.13 584
10366.09 527
10367.05 512
10368.01 585
10368.97 557
10369.93 520
10370.89 594
10371.86 555
10372.82 541
10373.78 508
10374.74 564
10375.70 540
10376.66 553
10377.63 514
10378.59 510
10379.55 522
10380.51 577
10381.47 527
10382.44 567
10383.40 565
10384.36 552
10385.32 506
10386.28 481
10387.25 515
10388.21 554
10389.17 536
10390.13 490
10391.10 570
10392.06 575
10393.02 544
10393.98 573
10394.94 497
10395.91 505
10396.87 476
10397.83 497
10398.80 487
10399.76 522
10400.72 530
10401.68 527
10402.65 459
10403.61 479
10404.57 482
10405.54 474
10406.50 496
10407.46 489
10408.43 526
10409.39 497
10410.35 486
10411.32 471
10412.28 485
10413.24 478
10414.21 487
10415.17 523
10416.13 580
10417.10 516
10418.06 470
10419.02 532
10419.99 498
10420.95 527
10421.91 561
10422.88 520
10423.84 544
10424.81 506
10425.77 504
10426.73 549
10427.70 553
10428.66 466
10429.63 475
10430.59 474
10431.56 548
10432.52 528
10433.48 510
10434.45 487
10435.41 499
10436.38 552
10437.34 479
10438.31 517
10439.27 536
10440.24 477
10441.20 480
10442.16 495
10443.13 489
10444.09 511
10445.06 540
10446.02 531
10446.99 488
10447.95 447
10448.92 392
10449.88 484
10450.85 500
10451.81 538
10452.78 511
10453.75 504
10454.71 528
10455.68 513
10456.64 489
10457.61 459
10458.57 532
10459.54 456
10460.50 505
10461.47 468
10462.43 478
10463.40 557
10464.37 458
10465.33 490
10466.30 479
10467.26 471
10468.23 466
10469.20 467
10470.16 458
10471.13 442
10472.09 444
10473.06 460
10474.03 493
10474.99 520
10475.96 514
10476.93 530
10477.89 515
10478.86 436
10479.82 445
10480.79 472
10481.76 505
10482.72 484
10483.69 456
10484.66 398
10485.62 467
10486.59 477
10487.56 430
10488.52 439
10489.49 477
10490.46 473
10491.43 431
10492.39 517
10493.36 463
10494.33 460
10495.29 465
10496.26 502
10497.23 447
10498.20 478
10499.16 490
10500.13 448
10501.10 436
10502.07 492
10503.03 459
10504.00 439
10504.97 420
10505.94 452
10506.90 416
10507.87 481
10508.84 477
10509.81 492
10510.78 459
10511.74 428
10512.71 449
10513.68 477
10514.65 532
10515.62 471
10516.58 484
10517.55 441
10518.52 429
10519.49 516
10520.46 456
10521.43 439
10522.39 467
10523.36 414
10524.33 412
10525.30 456
10526.27 459
10527.24 504
10528.21 448
10529.17 502
10530.14 501
10531.11 469
10532.08 570
10533.05 477
10534.02 463
10534.99 454
10535.96 566
10536.93 499
10537.90 497
10538.86 461
10539.83 441
10540.80 449
10541.77 457
10542.74 482
10543.71 451
10544.68 424
10545.65 436
10546.62 479
10547.59 439
10548.56 437
10549.53 479
10550.50 495
10551.47 459
10552.44 412
10553.41 417
10554.38 424
10555.35 425
10556.32 442
10557.29 427
10558.26 460
10559.23 511
10560.20 480
10561.17 471
10562.14 481
10563.11 500
10564.08 510
10565.05 545
10566.02 508
10566.99 466
10567.96 497
10568.93 475
10569.90 455
10570.87 478
10571.84 484
10572.82 506
10573.79 533
10574.76 521
10575.73 520
10576.70 475
10577.67 471
10578.64 493
10579.61 514
10580.58 496
10581.55 528
10582.53 511
10583.50 489
10584.47 482
10585.44 462
10586.41 490
10587.38 538
10588.35 490
10589.33 482
10590.30 430
10591.27 465
10592.24 510
10593.21 417
10594.18 446
10595.16 474
10596.13 443
10597.10 533
10598.07 523
10599.04 530
10600.01 443
10600.99 513
10601.96 485
10602.93 524
10603.90 489
10604.88 435
10605.85 458
10606.82 507
10607.79 477
10608.77 464
10609.74 506
10610.71 527
10611.68 466
10612.66 481
10613.63 448
10614.60 478
10615.57 513
10616.55 508
10617.52 443
10618.49 456
10619.46 555
10620.44 528
10621.41 445
10622.38 460
10623.36 527
10624.33 485
10625.30 500
10626.28 488
10627.25 534
10628.22 557
10629.20 478
10630.17 509
10631.14 513
10632.12 513
10633.09 562
10634.06 572
10635.04 527
10636.01 477
10636.99 510
10637.96 556
10638.93 680
10639.91 650
10640.88 645
10641.85 623
10642.83 604
10643.80 580
10644.78 624
10645.75 639
10646.72 604
10647.70 585
10648.67 591
10649.65 511
10650.62 467
10651.60 510
10652.57 534
10653.55 510
10654.52 478
10655.49 491
10656.47 451
10657.44 459
10658.42 498
10659.39 479
10660.37 510
10661.34 491
10662.32 456
10663.29 444
10664.27 492
10665.24 500
10666.22 537
10667.19 439
10668.17 474
10669.14 513
10670.12 511
10671.09 486
10672.07 474
10673.04 492
10674.02 498
10675.00 516
10675.97 523
10676.95 505
10677.92 529
10678.90 484
10679.87 449
10680.85 469
10681.82 488
10682.80 486
10683.78 495
10684.75 551
10685.73 546
10686.70 480
10687.68 503
10688.66 484
10689.63 436
10690.61 523
10691.58 519
10692.56 486
10693.54 527
10694.51 482
10695.49 488
10696.47 448
10697.44 458
10698.42 450
10699.40 491
10700.37 502
10701.35 451
10702.33 462
10703.30 521
10704.28 486
10705.26 473
10706.23 476
10707.21 468
10708.19 557
10709.16 475
10710.14 457
10711.12 488
10712.10 499
10713.07 473
10714.05 487
10715.03 487
10716.01 458
10716.98 507
10717.96 505
10718.94 445
10719.91 458
10720.89 547
10721.87 506
10722.85 511
10723.83 525
10724.80 506
10725.78 529
10726.76 514
10727.74 463
10728.71 435
10729.69 468
10730.67 423
10731.65 456
10732.63 460
10733.60 479
10734.58 440
10735.56 485
10736.54 475
10737.52 474
10738.50 531
10739.47 525
10740.45 454
10741.43 493
10742.41 443
10743.39 505
10744.37 522
10745.35 465
10746.32 445
10747.30 472
10748.28 455
10749.26 434
10750.24 469
10751.22 438
10752.20 484
10753.18 500
10754.16 478
10755.14 443
10756.11 445
10757.09 482
10758.07 456
10759.05 490
10760.03 517
10761.01 457
10761.99 467
10762.97 451
10763.95 504
10764.93 531
10765.91 445
10766.89 458
10767.87 528
10768.85 530
10769.83 546
10770.81 534
10771.79 502
10772.77 497
10773.75 515
10774.73 497
10775.71 528
10776.69 511
10777.67 490
10778.65 495
10779.63 513
10780.61 468
10781.59 507
10782.57 508
10783.55 520
10784.53 528
10785.51 521
10786.49 521
10787.47 534
10788.45 525
10789.43 569
10790.41 545
10791.39 557
10792.38 545
10793.36 581
10794.34 535
10795.32 473
10796.30 521
10797.28 589
10798.26 575
10799.24 567
10800.22 600
10801.21 504
10802.19 545
10803.17 543
10804.15 589
10805.13 514
10806.11 518
10807.09 588
10808.07 601
10809.06 535
10810.04 512
10811.02 529
10812.00 566
10812.98 533
10813.97 555
10814.95 524
10815.93 494
10816.91 482
10817.89 497
10818.87 532
10819.86 553
10820.84 564
10821.82 544
10822.80 596
10823.79 603
10824.77 566
10825.75 507
10826.73 586
10827.72 578
10828.70 578
10829.68 571
10830.66 578
10831.65 581
10832.63 584
10833.61 591
10834.59 586
10835.58 596
10836.56 530
10837.54 597
10838.52 531
10839.51 622
10840.49 596
10841.47 569
10842.46 541
10843.44 581
10844.42 557
10845.41 564
10846.39 578
10847.37 567
10848.36 581
10849.34 605
10850.32 632
10851.31 578
10852.29 646
10853.27 584
10854.26 629
10855.24 668
10856.23 607
10857.21 610
10858.19 635
10859.18 652
10860.16 671
10861.14 663
10862.13 634
10863.11 627
10864.10 680
10865.08 684
10866.07 601
10867.05 631
10868.03 656
10869.02 665
10870.00 677
10870.99 678
10871.97 611
10872.96 677
10873.94 664
10874.92 677
10875.91 679
10876.89 707
10877.88 672
10878.86 667
10879.85 714
10880.83 652
10881.82 675
10882.80 728
10883.79 717
10884.77 776
10885.76 735
10886.74 756
10887.73 714
10888.71 747
10889.70 782
10890.68 785
10891.67 721
10892.65 764
10893.64 773
10894.63 802
10895.61 770
10896.60 784
10897.58 748
10898.57 767
10899.55 768
10900.54 766
10901.53 816
10902.51 798
10903.50 775
10904.48 786
10905.47 783
10906.46 819
10907.44 819
10908.43 775
10909.41 795
10910.40 826
10911.39 889
10912.37 851
10913.36 878
10914.34 853
10915.33 896
10916.32 902
10917.30 900
10918.29 930
10919.28 878
10920.26 937
10921.25 1024
10922.24 1015
10923.22 910
10924.21 911
10925.20 911
10926.18 889
10927.17 929
10928.16 848
10929.15 912
10930.13 921
10931.12 946
10932.11 1023
10933.09 962
10934.08 986
10935.07 990
10936.06 1027
10937.04 1018
10938.03 919
10939.02 1006
10940.01 1033
10940.99 1073
10941.98 983
10942.97 1048
10943.96 1099
10944.94 1063
10945.93 1177
10946.92 1127
10947.91 1074
10948.90 1060
10949.88 1179
10950.87 1224
10951.86 1177
10952.85 1245
10953.84 1217
10954.82 1250
10955.81 1290
10956.80 1447
10957.79 1528
10958.78 1559
10959.77 1550
10960.75 1611
10961.74 1724
10962.73 1641
10963.72 1562
10964.71 1544
10965.70 1544
10966.69 1488
10967.68 1414
10968.66 1377
10969.65 1310
10970.64 1370
10971.63 1468
10972.62 1260
10973.61 1180
10974.60 1288
10975.59 1188
10976.58 1198
10977.57 1264
10978.55 1268
10979.54 1206
10980.53 1197
10981.52 1248
10982.51 1289
10983.50 1304
10984.49 1270
10985.48 1348
10986.47 1305
10987.46 1262
10988.45 1217
10989.44 1276
10990.43 1368
10991.42 1270
10992.41 1285
10993.40 1349
10994.39 1424
10995.38 1340
10996.37 1436
10997.36 1600
10998.35 1788
10999.34 1986
11000.33 2067
11001.32 2120
11002.31 2179
11003.30 2346
11004.29 2279
11005.28 2239
11006.27 2049
11007.26 1932
11008.25 1727
11009.24 1651
11010.24 1478
11011.23 1398
11012.22 1214
11013.21 1259
11014.20 1226
11015.19 1207
11016.18 1277
11017.17 1179
11018.16 1075
11019.15 1167
11020.14 1140
11021.14 1112
11022.13 1119
11023.12 1078
11024.11 1030
11025.10 968
11026.09 1039
11027.08 1063
11028.08 1004
11029.07 988
11030.06 965
11031.05 938
11032.04 943
11033.03 896
11034.03 950
11035.02 948
11036.01 1015
11037.00 1005
11037.99 1018
11038.99 966
11039.98 972
11040.97 931
11041.96 938
11042.95 1009
11043.95 965
11044.94 904
11045.93 1008
11046.92 948
11047.92 859
11048.91 879
11049.90 887
11050.89 948
11051.89 995
11052.88 944
11053.87 889
11054.86 936
11055.86 902
11056.85 806
11057.84 910
11058.83 869
11059.83 833
11060.82 840
11061.81 952
11062.81 871
11063.80 922
11064.79 818
11065.79 906
11066.78 922
11067.77 842
11068.77 822
11069.76 856
11070.75 866
11071.75 772
11072.74 880
11073.73 841
11074.73 859
11075.72 883
11076.71 892
11077.71 809
11078.70 807
11079.70 904
11080.69 845
11081.68 795
11082.68 862
11083.67 878
11084.67 822
11085.66 866
11086.65 812
11087.65 799
11088.64 831
11089.64 853
11090.63 803
11091.63 814
11092.62 846
11093.61 857
11094.61 786
11095.60 843
11096.60 801
11097.59 750
11098.59 771
11099.58 784
11100.58 767
11101.57 763
11102.57 781
11103.56 854
11104.56 774
11105.55 820
11106.55 822
11107.54 761
11108.54 717
11109.53 795
11110.53 743
11111.52 736
11112.52 759
11113.51 756
11114.51 794
11115.50 774
11116.50 701
11117.49 745
11118.49 738
11119.49 735
11120.48 680
11121.48 698
11122.47 694
11123.47 679
11124.46 644
11125.46 689
11126.46 741
11127.45 784
11128.45 733
11129.44 672
11130.44 707
11131.44 719
11132.43 692
11133.43 699
11134.43 711
11135.42 723
11136.42 739
11137.41 666
11138.41 647
11139.41 726
11140.40 751
11141.40 734
11142.40 667
11143.39 665
11144.39 721
11145.39 664
11146.38 699
11147.38 708
11148.38 716
11149.38 669
11150.37 747
11151.37 692
11152.37 720
11153.36 667
11154.36 687
11155.36 650
11156.36 620
11157.35 633
11158.35 623
11159.35 643
11160.34 725
11161.34 644
11162.34 650
11163.34 610
11164.33 672
11165.33 624
11166.33 632
11167.33 602
11168.33 645
11169.32 690
11170.32 716
11171.32 675
11172.32 731
11173.32 691
11174.31 675
11175.31 665
11176.31 668
11177.31 638
11178.31 710
11179.30 674
11180.30 681
11181.30 688
11182.30 646
11183.30 658
11184.30 683
11185.30 723
11186.29 637
11187.29 701
11188.29 717
11189.29 746
11190.29 738
11191.29 701
11192.29 730
11193.29 758
11194.28 696
11195.28 721
11196.28 777
11197.28 651
11198.28 723
11199.28 768
11200.28 768
11201.28 751
11202.28 774
11203.28 749
11204.28 706
11205.28 713
11206.28 727
11207.28 708
11208.28 654
11209.27 675
11210.27 690
11211.27 649
11212.27 675
11213.27 655
11214.27 662
11215.27 691
11216.27 633
11217.27 635
11218.27 678
11219.27 687
11220.27 639
11221.27 562
11222.27 634
11223.27 603
11224.27 615
11225.28 630
11226.28 610
11227.28 601
11228.28 654
11229.28 607
11230.28 630
11231.28 592
11232.28 623
11233.28 633
11234.28 610
11235.28 600
11236.28 608
11237.28 605
11238.28 578
11239.28 615
11240.29 559
11241.29 603
11242.29 594
11243.29 551
11244.29 554
11245.29 549
11246.29 561
11247.29 607
11248.30 579
11249.30 562
11250.30 572
11251.30 555
11252.30 570
11253.30 585
11254.31 587
11255.31 590
11256.31 595
11257.31 564
11258.31 541
11259.31 612
11260.32 572
11261.32 507
11262.32 605
11263.32 589
11264.32 557
11265.33 552
11266.33 576
11267.33 582
11268.33 601
11269.34 580
11270.34 513
11271.34 577
11272.34 604
11273.35 590
11274.35 586
11275.35 529
11276.35 592
11277.36 624
11278.36 611
11279.36 585
11280.36 622
11281.37 597
11282.37 611
11283.37 627
11284.38 648
11285.38 604
11286.38 622
11287.38 632
11288.39 577
11289.39 602
11290.39 603
11291.40 638
11292.40 581
11293.40 599
11294.41 589
11295.41 610
11296.41 568
11297.42 597
11298.42 558
11299.43 604
11300.43 619
11301.43 639
11302.44 578
11303.44 578
11304.44 551
11305.45 575
11306.45 527
11307.46 561
11308.46 588
11309.47 527
11310.47 585
11311.47 692
11312.48 708
11313.48 641
11314.49 634
11315.49 684
11316.50 685
11317.50 680
11318.50 753
11319.51 742
11320.51 754
11321.52 696
11322.52 635
11323.53 595
11324.53 585
11325.54 573
11326.54 498
11327.55 524
11328.55 555
11329.56 523
11330.56 540
11331.57 541
11332.57 527
11333.58 541
11334.58 554
11335.59 583
11336.59 534
11337.60 505
11338.60 527
11339.61 573
11340.61 553
11341.62 523
11342.63 453
11343.63 511
11344.64 536
11345.64 459
11346.65 466
11347.65 430
11348.66 488
11349.67 523
11350.67 541
11351.68 545
11352.68 471
11353.69 464
11354.70 466
11355.70 470
11356.71 479
11357.72 509
11358.72 515
11359.73 513
11360.73 477
11361.74 429
11362.75 467
11363.75 489
11364.76 468
11365.77 514
11366.77 531
11367.78 495
11368.79 513
11369.79 512
11370.80 546
11371.81 556
11372.81 570
11373.82 555
11374.83 486
11375.84 480
11376.84 486
11377.85 519
11378.86 512
11379.86 468
11380.87 456
11381.88 516
11382.89 508
11383.89 512
11384.90 531
11385.91 519
11386.92 483
11387.92 466
11388.93 492
11389.94 521
11390.95 503
11391.95 518
11392.96 471
11393.97 492
11394.98 479
11395.99 476
11396.99 480
11398.00 472
11399.01 449
11400.02 486
11401.03 496
11402.03 504
11403.04 527
11404.05 510
11405.06 525
11406.07 509
11407.08 476
11408.09 464
11409.09 449
11410.10 438
11411.11 536
11412.12 509
11413.13 481
11414.14 521
11415.15 524
11416.15 493
11417.16 498
11418.17 493
11419.18 536
11420.19 518
11421.20 502
11422.21 520
11423.22 462
11424.23 521
11425.24 528
11426.25 500
11427.26 488
11428.26 524
11429.27 510
11430.28 483
11431.29 482
11432.30 495
11433.31 519
11434.32 480
11435.33 499
11436.34 477
11437.35 466
11438.36 532
11439.37 535
11440.38 474
11441.39 479
11442.40 480
11443.41 470
11444.42 528
11445.43 524
11446.44 486
11447.45 478
11448.46 457
11449.47 507
11450.48 488
11451.49 528
11452.50 524
11453.51 473
11454.52 508
11455.53 519
11456.55 499
11457.56 508
11458.57 492
11459.58 458
11460.59 529
11461.60 507
11462.61 468
11463.62 472
11464.63 453
11465.64 460
11466.65 482
11467.67 444
11468.68 449
11469.69 458
11470.70 455
11471.71 480
11472.72 481
11473.73 499
11474.74 432
11475.76 517
11476.77 529
11477.78 450
11478.79 430
11479.80 466
11480.81 507
11481.83 480
11482.84 518
11483.85 500
11484.86 508
11485.87 474
11486.89 425
11487.90 459
11488.91 509
11489.92 488
11490.93 431
11491.95 489
11492.96 512
11493.97 467
11494.98 457
11496.00 453
11497.01 476
11498.02 486
11499.03 498
11500.05 521
11501.06 492
11502.07 495
11503.08 480
11504.10 472
11505.11 477
11506.12 483
11507.13 468
11508.15 458
11509.16 442
11510.17 456
11511.19 464
11512.20 419
11513.21 412
11514.23 445
11515.24 460
11516.25 414
11517.27 459
11518.28 504
11519.29 481
11520.31 455
11521.32 470
11522.33 444
11523.35 513
11524.36 453
11525.37 456
11526.39 436
11527.40 478
11528.42 509
11529.43 558
11530.44 575
11531.46 571
11532.47 556
11533.48 443
11534.50 420
11535.51 470
11536.53 475
11537.54 435
11538.56 508
11539.57 488
11540.58 478
11541.60 524
11542.61 519
11543.63 533
11544.64 480
11545.66 495
11546.67 521
11547.69 486
11548.70 499
11549.72 465
11550.73 493
11551.75 494
11552.76 475
11553.78 497
11554.79 546
11555.81 503
11556.82 502
11557.84 473
11558.85 471
11559.87 449
11560.88 483
11561.90 502
11562.91 529
11563.93 523
11564.94 507
11565.96 548
11566.97 549
11567.99 526
11569.00 467
11570.02 472
11571.04 431
11572.05 441
11573.07 542
11574.08 541
11575.10 491
11576.11 569
11577.13 573
11578.15 535
11579.16 535
11580.18 532
11581.20 568
11582.21 532
11583.23 512
11584.24 494
11585.26 518
11586.28 585
11587.29 593
11588.31 638
11589.33 607
11590.34 605
11591.36 634
11592.38 675
11593.39 647
11594.41 656
11595.43 628
11596.44 659
11597.46 647
11598.48 655
11599.49 692
11600.51 711
11601.53 781
11602.54 820
11603.56 910
11604.58 941
11605.60 994
11606.61 996
11607.63 989
11608.65 927
11609.67 914
11610.68 839
11611.70 897
11612.72 804
11613.74 797
11614.75 658
11615.77 661
11616.79 632
11617.81 637
11618.82 605
11619.84 604
11620.86 551
11621.88 576
11622.90 550
11623.91 552
11624.93 623
11625.95 611
11626.97 561
11627.99 486
11629.00 547
11630.02 520
11631.04 566
11632.06 587
11633.08 548
11634.10 541
11635.11 568
11636.13 520
11637.15 502
11638.17 485
11639.19 454
11640.21 478
11641.23 479
11642.25 485
11643.26 476
11644.28 491
11645.30 527
11646.32 468
11647.34 504
11648.36 536
11649.38 500
11650.40 507
11651.42 471
11652.44 484
11653.46 487
11654.47 475
11655.49 489
11656.51 530
11657.53 462
11658.55 453
11659.57 453
11660.59 502
11661.61 479
11662.63 458
11663.65 419
11664.67 440
11665.69 469
11666.71 465
11667.73 476
11668.75 491
11669.77 480
11670.79 478
11671.81 484
11672.83 452
11673.85 458
11674.87 471
11675.89 468
11676.91 491
11677.93 505
11678.95 480
11679.97 472
11680.99 520
11682.01 521
11683.03 492
11684.06 482
11685.08 534
11686.10 502
11687.12 549
11688.14 527
11689.16 525
11690.18 489
11691.20 486
11692.22 430
11693.24 507
11694.26 567
11695.29 504
11696.31 532
11697.33 504
11698.35 517
11699.37 542
11700.39 535
11701.41 485
11702.43 474
11703.46 470
11704.48 506
11705.50 481
11706.52 478
11707.54 533
11708.56 544
11709.59 514
11710.61 456
11711.63 493
11712.65 503
11713.67 499
11714.70 504
11715.72 505
11716.74 532
11717.76 489
11718.78 517
11719.81 506
11720.83 474
11721.85 461
11722.87 442
11723.90 489
11724.92 525
11725.94 528
11726.96 529
11727.99 464
11729.01 463
11730.03 491
11731.05 486
11732.08 450
11733.10 501
11734.12 538
11735.15 451
11736.17 492
11737.19 491
11738.21 500
11739.24 500
11740.26 507
11741.28 465
11742.31 454
11743.33 477
11744.35 489
11745.38 519
11746.40 453
11747.42 506
11748.45 517
11749.47 554
11750.49 503
11751.52 479
11752.54 480
11753.56 483
11754.59 433
11755.61 460
11756.64 455
11757.66 497
11758.68 476
11759.71 517
11760.73 473
11761.76 391
11762.78 485
11763.80 487
11764.83 472
11765.85 465
11766.88 453
11767.90 504
11768.93 484
11769.95 522
11770.97 490
11772.00 500
11773.02 475
11774.05 489
11775.07 489
11776.10 488
11777.12 488
11778.15 500
11779.17 480
11780.20 521
11781.22 505
11782.25 487
11783.27 485
11784.30 496
11785.32 464
11786.35 464
11787.37 467
11788.40 484
11789.42 481
11790.45 541
11791.47 445
11792.50 517
11793.52 524
11794.55 518
11795.57 506
11796.60 518
11797.63 492
11798.65 477
11799.68 488
11800.70 509
11801.73 515
11802.75 531
11803.78 513
11804.81 493
11805.83 504
11806.86 523
11807.88 530
11808.91 504
11809.94 513
11810.96 565
11811.99 561
11813.02 533
11814.04 541
11815.07 529
11816.09 558
11817.12 561
11818.15 544
11819.17 540
11820.20 570
11821.23 540
11822.25 584
11823.28 504
11824.31 526
11825.33 532
11826.36 477
11827.39 473
11828.42 497
11829.44 500
11830.47 546
11831.50 595
11832.52 551
11833.55 516
11834.58 576
11835.61 577
11836.63 574
11837.66 599
11838.69 571
11839.71 558
11840.74 556
11841.77 585
11842.80 590
11843.83 567
11844.85 577
11845.88 630
11846.91 597
11847.94 584
11848.96 589
11849.99 550
11851.02 593
11852.05 550
11853.08 625
11854.10 616
11855.13 610
11856.16 603
11857.19 606
11858.22 606
11859.24 583
11860.27 580
11861.30 613
11862.33 629
11863.36 643
11864.39 619
11865.42 635
11866.44 636
11867.47 624
11868.50 656
11869.53 654
11870.56 645
11871.59 631
11872.62 661
11873.65 615
11874.67 686
11875.70 690
11876.73 698
11877.76 650
11878.79 699
11879.82 623
11880.85 646
11881.88 673
11882.91 750
11883.94 734
11884.97 739
11886.00 740
11887.03 694
11888.06 766
11889.09 787
11890.11 777
11891.14 761
11892.17 762
11893.20 812
11894.23 820
11895.26 765
11896.29 806
11897.32 762
11898.35 781
11899.38 871
11900.41 932
11901.44 1001
11902.47 980
11903.50 964
11904.53 929
11905.56 920
11906.59 945
11907.63 960
11908.66 904
11909.69 915
11910.72 856
11911.75 839
11912.78 827
11913.81 872
11914.84 795
11915.87 823
11916.90 893
11917.93 899
11918.96 917
11919.99 845
11921.02 826
11922.06 875
11923.09 899
11924.12 914
11925.15 873
11926.18 968
11927.21 939
11928.24 931
11929.27 1027
11930.31 1078
11931.34 1114
11932.37 1238
11933.40 1339
11934.43 1319
11935.46 1306
11936.49 1295
11937.53 1229
11938.56 1263
11939.59 1183
11940.62 1170
11941.65 1144
11942.69 1073
11943.72 1034
11944.75 912
11945.78 968
11946.81 886
11947.85 893
11948.88 823
11949.91 824
11950.94 814
11951.97 798
11953.01 812
11954.04 821
11955.07 768
11956.10 833
11957.14 772
11958.17 738
11959.20 723
11960.24 720
11961.27 729
11962.30 697
11963.33 746
11964.37 836
11965.40 815
11966.43 720
11967.47 778
11968.50 712
11969.53 762
11970.56 750
11971.60 725
11972.63 732
11973.66 722
11974.70 752
11975.73 726
11976.76 777
11977.80 748
11978.83 766
11979.86 765
11980.90 769
11981.93 690
11982.97 707
11984.00 703
11985.03 666
11986.07 757
11987.10 686
11988.13 672
11989.17 783
11990.20 712
11991.24 745
11992.27 731
11993.30 758
11994.34 726
11995.37 728
11996.41 738
11997.44 746
11998.48 801
11999.51 767
12000.54 795
12001.58 789
12002.61 810
12003.65 780
12004.68 770
12005.72 733
12006.75 806
12007.79 779
12008.82 805
12009.86 789
12010.89 807
12011.93 731
12012.96 770
12014.00 813
12015.03 711
12016.07 785
12017.10 826
12018.14 867
12019.17 885
12020.21 911
12021.24 802
12022.28 822
12023.31 816
12024.35 825
12025.38 844
12026.42 869
12027.46 929
12028.49 843
12029.53 807
12030.56 829
12031.60 832
12032.63 840
12033.67 776
12034.71 726
12035.74 839
12036.78 782
12037.81 810
12038.85 856
12039.89 754
12040.92 872
12041.96 814
12042.99 823
12044.03 779
12045.07 789
12046.10 799
12047.14 725
12048.18 768
12049.21 792
12050.25 782
12051.29 734
12052.32 820
12053.36 792
12054.40 820
12055.43 849
12056.47 817
12057.51 701
12058.54 780
12059.58 818
12060.62 836
12061.65 852
12062.69 844
12063.73 812
12064.77 855
12065.80 802
12066.84 821
12067.88 837
12068.92 831
12069.95 823
12070.99 754
12072.03 765
12073.07 758
12074.10 768
12075.14 866
12076.18 784
12077.22 739
12078.25 815
12079.29 838
12080.33 755
12081.37 807
12082.41 772
12083.44 764
12084.48 937
12085.52 874
12086.56 820
12087.60 859
12088.63 852
12089.67 892
12090.71 841
12091.75 873
12092.79 905
12093.83 824
12094.86 804
12095.90 897
12096.94 931
12097.98 936
12099.02 870
12100.06 960
12101.10 1006
12102.13 1018
12103.17 997
12104.21 1040
12105.25 1063
12106.29 1033
12107.33 1007
12108.37 1057
12109.41 1138
12110.45 1050
12111.49 984
12112.53 1066
12113.56 975
12114.60 857
12115.64 792
12116.68 840
12117.72 806
12118.76 712
12119.80 798
12120.84 772
12121.88 736
12122.92 724
12123.96 729
12125.00 715
12126.04 732
12127.08 673
12128.12 622
12129.16 637
12130.20 704
12131.24 703
12132.28 691
12133.32 645
12134.36 673
12135.40 604
12136.44 660
12137.48 632
12138.52 620
12139.56 675
12140.60 621
12141.64 676
12142.68 629
12143.72 555
12144.76 558
12145.81 601
12146.85 699
12147.89 644
12148.93 660
12149.97 608
12151.01 654
12152.05 633
12153.09 579
12154.13 586
12155.17 567
12156.21 611
12157.26 638
12158.30 645
12159.34 653
12160.38 641
12161.42 580
12162.46 642
12163.50 623
12164.55 590
12165.59 637
12166.63 588
12167.67 613
12168.71 545
12169.75 591
12170.80 583
12171.84 572
12172.88 580
12173.92 544
12174.96 564
12176.00 583
12177.05 622
12178.09 645
12179.13 631
12180.17 622
12181.22 597
12182.26 600
12183.30 619
12184.34 593
12185.38 597
12186.43 645
12187.47 631
12188.51 568
12189.55 534
12190.60 573
12191.64 604
12192.68 621
12193.72 617
12194.77 577
12195.81 643
12196.85 587
12197.90 570
12198.94 565
12199.98 577
12201.03 609
12202.07 593
12203.11 580
12204.15 542
12205.20 577
12206.24 573
12207.28 630
12208.33 620
12209.37 588
12210.41 612
12211.46 603
12212.50 557
12213.55 591
12214.59 603
12215.63 620
12216.68 557
12217.72 559
12218.76 646
12219.81 574
12220.85 605
12221.90 547
12222.94 560
12223.98 550
12225.03 573
12226.07 550
12227.12 532
12228.16 589
12229.20 543
12230.25 526
12231.29 543
12232.34 490
12233.38 522
12234.43 568
12235.47 526
12236.52 555
12237.56 551
12238.61 572
12239.65 584
12240.69 588
12241.74 552
12242.78 540
12243.83 566
12244.87 621
12245.92 593
12246.96 520
12248.01 539
12249.05 549
12250.10 593
12251.14 546
12252.19 518
12253.24 526
12254.28 535
12255.33 599
12256.37 569
12257.42 592
12258.46 538
12259.51 563
12260.55 555
12261.60 512
12262.64 545
12263.69 539
12264.74 519
12265.78 545
12266.83 511
12267.87 448
12268.92 550
12269.97 515
12271.01 464
12272.06 496
12273.10 488
12274.15 506
12275.20 525
12276.24 515
12277.29 527
12278.34 551
12279.38 505
12280.43 480
12281.47 517
12282.52 529
12283.57 519
12284.61 522
12285.66 577
12286.71 534
12287.75 485
12288.80 550
12289.85 535
12290.90 501
12291.94 506
12292.99 458
12294.04 491
12295.08 490
12296.13 529
12297.18 483
12298.22 485
12299.27 520
12300.32 468
12301.37 448
12302.41 485
12303.46 485
12304.51 508
12305.56 492
12306.60 441
12307.65 466
12308.70 455
12309.75 525
12310.79 520
12311.84 490
12312.89 469
12313.94 476
12314.99 502
12316.03 510
12317.08 486
12318.13 464
12319.18 476
12320.23 587
12321.27 494
12322.32 503
12323.37 436
12324.42 471
12325.47 503
12326.52 454
12327.56 430
12328.61 486
12329.66 494
12330.71 583
12331.76 534
12332.81 517
12333.86 486
12334.91 499
12335.95 446
12337.00 502
12338.05 506
12339.10 472
12340.15 454
12341.20 445
12342.25 441
12343.30 459
12344.35 487
12345.40 487
12346.44 458
12347.49 482
12348.54 544
12349.59 485
12350.64 471
12351.69 477
12352.74 435
12353.79 484
12354.84 485
12355.89 494
12356.94 441
12357.99 459
12359.04 509
12360.09 499
12361.14 471
12362.19 461
12363.24 498
12364.29 495
12365.34 506
12366.39 511
12367.44 498
12368.49 492
12369.54 531
12370.59 519
12371.64 485
12372.69 502
12373.74 501
12374.79 487
12375.84 532
12376.89 505
12377.94 476
12378.99 426
12380.05 456
12381.10 496
12382.15 473
12383.20 476
12384.25 484
12385.30 507
12386.35 498
12387.40 468
12388.45 499
12389.50 550
12390.55 517
12391.61 563
12392.66 552
12393.71 550
12394.76 493
12395.81 457
12396.86 470
12397.91 453
12398.97 519
12400.02 472
12401.07 496
12402.12 492
12403.17 560
12404.22 517
12405.28 542
12406.33 557
12407.38 562
12408.43 548
12409.48 522
12410.53 506
12411.59 483
12412.64 549
12413.69 516
12414.74 518
12415.80 536
12416.85 569
12417.90 548
12418.95 494
12420.00 523
12421.06 527
12422.11 484
12423.16 513
12424.21 515
12425.27 517
12426.32 489
12427.37 513
12428.43 509
12429.48 533
12430.53 560
12431.58 569
12432.64 509
12433.69 482
12434.74 554
12435.80 521
12436.85 497
12437.90 535
12438.96 530
12440.01 541
12441.06 532
12442.12 512
12443.17 531
12444.22 529
12445.28 554
12446.33 563
12447.38 527
12448.44 516
12449.49 501
12450.54 546
12451.60 565
12452.65 567
12453.71 539
12454.76 523
12455.81 539
12456.87 582
12457.92 581
12458.98 556
12460.03 599
12461.08 600
12462.14 610
12463.19 591
12464.25 603
12465.30 567
12466.35 581
12467.41 617
12468.46 600
12469.52 640
12470.57 628
12471.63 655
12472.68 712
12473.74 756
12474.79 808
12475.85 848
12476.90 946
12477.96 1042
12479.01 1078
12480.07 1038
12481.12 1048
12482.18 1079
12483.23 1053
12484.29 1005
12485.34 1027
12486.40 904
12487.45 872
12488.51 865
12489.56 741
12490.62 763
12491.67 734
12492.73 707
12493.78 657
12494.84 615
12495.90 627
12496.95 606
12498.01 620
12499.06 619
12500.12 601
12501.17 621
12502.23 533
12503.29 563
12504.34 582
12505.40 562
12506.45 564
12507.51 598
12508.57 567
12509.62 544
12510.68 608
12511.73 525
12512.79 551
12513.85 571
12514.90 588
12515.96 541
12517.02 562
12518.07 536
12519.13 554
12520.19 524
12521.24 552
12522.30 524
12523.36 541
12524.41 568
12525.47 540
12526.53 551
12527.58 512
12528.64 573
12529.70 546
12530.76 520
12531.81 542
12532.87 557
12533.93 539
12534.98 576
12536.04 512
12537.10 589
12538.16 576
12539.21 551
12540.27 550
12541.33 567
12542.39 563
12543.44 540
12544.50 523
12545.56 510
12546.62 548
12547.68 607
12548.73 553
12549.79 560
12550.85 606
12551.91 647
12552.96 621
12554.02 644
12555.08 614
12556.14 650
12557.20 676
12558.26 700
12559.31 693
12560.37 639
12561.43 704
12562.49 700
12563.55 653
12564.61 668
12565.66 659
12566.72 691
12567.78 628
12568.84 653
12569.90 647
12570.96 638
12572.02 587
12573.08 558
12574.13 601
12575.19 550
12576.25 565
12577.31 594
12578.37 568
12579.43 594
12580.49 559
12581.55 579
12582.61 527
12583.67 560
12584.73 555
12585.79 502
12586.85 541
12587.91 559
12588.96 507
12590.02 532
12591.08 564
12592.14 549
12593.20 535
12594.26 520
12595.32 527
12596.38 556
12597.44 503
12598.50 518
12599.56 471
12600.62 527
12601.68 491
12602.74 502
12603.80 532
12604.86 545
12605.92 521
12606.98 530
12608.04 552
12609.10 501
12610.17 489
12611.23 471
12612.29 530
12613.35 499
12614.41 535
12615.47 519
12616.53 531
12617.59 562
12618.65 525
12619.71 505
12620.77 551
12621.83 521
12622.89 587
12623.95 611
12625.02 547
12626.08 571
12627.14 560
12628.20 510
12629.26 484
12630.32 535
12631.38 534
12632.44 551
12633.51 484
12634.57 465
12635.63 492
12636.69 532
12637.75 540
12638.81 475
12639.88 491
12640.94 490
12642.00 515
12643.06 469
12644.12 484
12645.18 518
12646.25 552
12647.31 542
12648.37 530
12649.43 536
12650.50 504
12651.56 475
12652.62 504
12653.68 475
12654.74 468
12655.81 466
12656.87 512
12657.93 479
12658.99 518
12660.06 466
12661.12 438
12662.18 452
12663.24 503
12664.31 506
12665.37 458
12666.43 521
12667.50 441
12668.56 407
12669.62 422
12670.68 441
12671.75 452
12672.81 470
12673.87 475
12674.94 423
12676.00 526
12677.06 523
12678.13 461
12679.19 486
12680.25 479
12681.32 465
12682.38 520
12683.44 501
12684.51 513
12685.57 466
12686.63 441
12687.70 441
12688.76 465
12689.83 460
12690.89 474
12691.95 480
12693.02 499
12694.08 473
12695.15 466
12696.21 494
12697.27 452
12698.34 446
12699.40 434
12700.47 460
12701.53 485
12702.60 536
12703.66 547
12704.72 523
12705.79 539
12706.85 546
12707.92 525
12708.98 502
12710.05 461
12711.11 470
12712.18 500
12713.24 496
12714.31 580
12715.37 502
12716.44 506
12717.50 527
12718.57 500
12719.63 463
12720.70 491
12721.76 506
12722.83 512
12723.89 535
12724.96 469
12726.02 495
12727.09 594
12728.15 528
12729.22 438
12730.28 487
12731.35 492
12732.41 466
12733.48 459
12734.55 420
12735.61 440
12736.68 455
12737.74 465
12738.81 468
12739.88 453
12740.94 452
12742.01 465
12743.07 470
12744.14 515
12745.21 448
12746.27 490
12747.34 488
12748.40 541
12749.47 482
12750.54 469
12751.60 521
12752.67 495
12753.74 427
12754.80 504
12755.87 472
12756.94 456
12758.00 458
12759.07 428
12760.14 437
12761.20 461
12762.27 477
12763.34 443
12764.40 455
12765.47 440
12766.54 437
12767.60 461
12768.67 434
12769.74 451
12770.81 413
12771.87 407
12772.94 416
12774.01 430
12775.08 397
12776.14 412
12777.21 426
12778.28 415
12779.35 431
12780.41 437
12781.48 443
12782.55 416
12783.62 482
12784.68 483
12785.75 473
12786.82 475
12787.89 454
12788.96 469
12790.02 467
12791.09 426
12792.16 429
12793.23 451
12794.30 413
12795.36 472
12796.43 459
12797.50 435
12798.57 450
12799.64 454
12800.71 486
12801.77 426
12802.84 426
12803.91 458
12804.98 435
12806.05 445
12807.12 452
12808.19 463
12809.25 412
12810.32 458
12811.39 426
12812.46 443
12813.53 429
12814.60 472
12815.67 488
12816.74 465
12817.81 482
12818.88 510
12819.95 533
12821.01 469
12822.08 447
12823.15 454
12824.22 447
12825.29 480
12826.36 478
12827.43 477
12828.50 467
12829.57 422
12830.64 457
12831.71 470
12832.78 470
12833.85 450
12834.92 428
12835.99 465
12837.06 460
12838.13 415
12839.20 384
12840.27 432
12841.34 455
12842.41 414
12843.48 396
12844.55 381
12845.62 398
12846.69 423
12847.76 428
12848.83 429
12849.90 378
12850.97 436
12852.04 436
12853.11 397
12854.19 391
12855.26 374
12856.33 410
12857.40 440
12858.47 440
12859.54 422
12860.61 379
12861.68 405
12862.75 437
12863.82 483
12864.89 399
12865.97 418
12867.04 480
12868.11 435
12869.18 440
12870.25 386
12871.32 417
12872.39 414
12873.47 421
12874.54 397
12875.61 410
12876.68 402
12877.75 409
12878.82 421
12879.90 449
12880.97 421
12882.04 410
12883.11 393
12884.18 393
12885.25 386
12886.33 417
12887.40 415
12888.47 392
12889.54 362
12890.62 377
12891.69 400
12892.76 421
12893.83 385
12894.90 392
12895.98 371
12897.05 326
12898.12 382
12899.19 375
12900.27 358
12901.34 373
12902.41 384
12903.49 388
12904.56 375
12905.63 367
12906.70 402
12907.78 358
12908.85 373
12909.92 368
12911.00 375
12912.07 371
12913.14 354
12914.22 369
12915.29 380
12916.36 381
12917.44 379
12918.51 376
12919.58 393
12920.66 353
12921.73 342
12922.80 412
12923.88 389
12924.95 375
12926.02 342
12927.10 385
12928.17 383
12929.24 345
12930.32 324
12931.39 318
12932.47 357
12933.54 423
12934.61 403
12935.69 403
12936.76 410
12937.84 406
12938.91 392
12939.99 402
12941.06 435
12942.13 407
12943.21 406
12944.28 381
12945.36 379
12946.43 338
12947.51 390
12948.58 350
12949.66 380
12950.73 365
12951.81 386
12952.88 363
12953.95 375
12955.03 393
12956.10 384
12957.18 396
12958.25 380
12959.33 381
12960.40 371
12961.48 385
12962.56 446
12963.63 381
12964.71 359
12965.78 370
12966.86 373
12967.93 407
12969.01 407
12970.08 390
12971.16 392
12972.23 372
12973.31 377
12974.39 388
12975.46 361
12976.54 370
12977.61 387
12978.69 367
12979.76 383
12980.84 323
12981.92 383
12982.99 370
12984.07 389
12985.14 365
12986.22 349
12987.30 370
12988.37 418
12989.45 386
12990.53 411
12991.60 409
12992.68 357
12993.76 343
12994.83 383
12995.91 415
12996.99 358
12998.06 380
12999.14 345
13000.22 322
13001.29 367
13002.37 381
13003.45 380
13004.52 418
13005.60 438
13006.68 416
13007.75 374
13008.83 417
13009.91 380
13010.99 400
13012.06 381
13013.14 361
13014.22 407
13015.30 385
13016.37 403
13017.45 344
13018.53 332
13019.61 386
13020.68 353
13021.76 334
13022.84 339
13023.92 398
13024.99 372
13026.07 346
13027.15 388
13028.23 401
13029.31 361
13030.38 382
13031.46 342
13032.54 363
13033.62 372
13034.70 358
13035.77 386
13036.85 426
13037.93 365
13039.01 368
13040.09 378
13041.17 405
13042.24 405
13043.32 369
13044.40 368
13045.48 416
13046.56 404
13047.64 343
13048.72 339
13049.80 314
13050.87 358
13051.95 373
13053.03 339
13054.11 341
13055.19 381
13056.27 375
13057.35 398
13058.43 371
13059.51 382
13060.59 354
13061.67 353
13062.74 375
13063.82 388
13064.90 411
13065.98 370
13067.06 392
13068.14 359
13069.22 341
13070.30 355
13071.38 383
13072.46 338
13073.54 367
13074.62 338
13075.70 390
13076.78 391
13077.86 397
13078.94 391
13080.02 361
13081.10 406
13082.18 362
13083.26 401
13084.34 377
13085.42 344
13086.50 369
13087.58 412
13088.66 372
13089.74 395
13090.82 388
13091.90 395
13092.99 394
13094.07 395
13095.15 337
13096.23 352
13097.31 357
13098.39 429
13099.47 439
13100.55 397
13101.63 396
13102.71 382
13103.79 434
13104.88 430
13105.96 370
13107.04 360
13108.12 389
13109.20 408
13110.28 373
13111.36 388
13112.44 370
13113.53 413
13114.61 390
13115.69 375
13116.77 383
13117.85 448
13118.93 415
13120.02 432
13121.10 377
13122.18 369
13123.26 379
13124.34 401
13125.42 416
13126.51 448
13127.59 440
13128.67 430
13129.75 418
13130.84 420
13131.92 397
13133.00 373
13134.08 390
13135.16 437
13136.25 428
13137.33 343
13138.41 347
13139.49 387
13140.58 408
13141.66 403
13142.74 392
13143.82 422
13144.91 413
13145.99 370
13147.07 339
13148.16 353
13149.24 394
13150.32 393
13151.41 392
13152.49 415
13153.57 438
13154.65 356
13155.74 442
13156.82 411
13157.90 385
13158.99 407
13160.07 419
13161.15 387
13162.24 353
13163.32 441
13164.40 428
13165.49 428
13166.57 449
13167.66 418
13168.74 413
13169.82 396
13170.91 400
13171.99 390
13173.08 402
13174.16 414
13175.24 428
13176.33 361
13177.41 382
13178.50 407
13179.58 407
13180.66 397
13181.75 374
13182.83 432
13183.92 426
13185.00 416
13186.09 451
13187.17 408
13188.25 440
13189.34 428
13190.42 410
13191.51 385
13192.59 362
13193.68 381
13194.76 407
13195.85 425
13196.93 393
13198.02 415
13199.10 409
13200.19 432
13201.27 462
13202.36 472
13203.44 421
13204.53 420
13205.61 353
13206.70 426
13207.78 404
13208.87 471
13209.96 493
13211.04 440
13212.13 425
13213.21 401
13214.30 466
13215.38 411
13216.47 412
13217.55 424
13218.64 438
13219.73 431
13220.81 418
13221.90 405
13222.98 441
13224.07 460
13225.16 427
13226.24 465
13227.33 462
13228.41 441
13229.50 422
13230.59 415
13231.67 483
13232.76 501
13233.85 390
13234.93 458
13236.02 450
13237.11 440
13238.19 416
13239.28 451
13240.37 454
13241.45 482
13242.54 454
13243.63 408
13244.71 462
13245.80 460
13246.89 469
13247.97 444
13249.06 437
13250.15 442
13251.24 390
13252.32 471
13253.41 485
13254.50 430
13255.58 456
13256.67 451
13257.76 489
13258.85 435
13259.93 444
13261.02 497
13262.11 479
13263.20 510
13264.28 526
13265.37 479
13266.46 476
13267.55 478
13268.64 479
13269.72 530
13270.81 497
13271.90 456
13272.99 448
13274.08 487
13275.16 526
13276.25 550
13277.34 524
13278.43 518
13279.52 525
13280.61 530
13281.69 559
13282.78 537
13283.87 515
13284.96 514
13286.05 516
13287.14 543
13288.23 522
13289.31 538
13290.40 546
13291.49 568
13292.58 558
13293.67 528
13294.76 536
13295.85 549
13296.94 553
13298.03 563
13299.11 568
13300.20 547
13301.29 561
13302.38 538
13303.47 561
13304.56 548
13305.65 548
13306.74 582
13307.83 580
13308.92 576
13310.01 642
13311.10 635
13312.19 619
13313.28 594
13314.37 623
13315.46 571
13316.55 591
13317.64 621
13318.73 553
13319.82 588
13320.91 639
13322.00 576
13323.09 555
13324.18 538
13325.27 547
13326.36 570
13327.45 589
13328.54 591
13329.63 560
13330.72 597
13331.81 534
13332.90 559
13333.99 621
13335.08 581
13336.17 576
13337.26 561
13338.35 621
13339.44 628
13340.53 628
13341.62 623
13342.72 626
13343.81 663
13344.90 616
13345.99 573
13347.08 617
13348.17 619
13349.26 655
13350.35 669
13351.44 621
13352.54 612
13353.63 603
13354.72 621
13355.81 657
13356.90 647
13357.99 656
13359.08 680
13360.18 676
13361.27 706
13362.36 725
13363.45 646
13364.54 669
13365.63 703
13366.73 744
13367.82 691
13368.91 772
13370.00 789
13371.09 743
13372.19 705
13373.28 755
13374.37 727
13375.46 680
13376.56 669
13377.65 659
13378.74 676
13379.83 697
13380.93 736
13382.02 700
13383.11 582
13384.20 651
13385.30 621
13386.39 580
13387.48 574
13388.57 609
13389.67 621
13390.76 638
13391.85 670
13392.95 670
13394.04 645
13395.13 643
13396.22 611
13397.32 559
13398.41 579
13399.50 547
13400.60 583
13401.69 543
13402.78 522
13403.88 565
13404.97 589
13406.06 609
13407.16 561
13408.25 532
13409.35 607
13410.44 599
13411.53 601
13412.63 585
13413.72 620
13414.81 623
13415.91 586
13417.00 589
13418.10 598
13419.19 544
13420.28 593
13421.38 601
13422.47 571
13423.57 586
13424.66 570
13425.76 563
13426.85 600
13427.94 661
13429.04 583
13430.13 535
13431.23 605
13432.32 633
13433.42 593
13434.51 576
13435.61 607
13436.70 598
13437.80 545
13438.89 551
13439.99 589
13441.08 640
13442.18 602
13443.27 625
13444.37 595
13445.46 610
13446.56 600
13447.65 694
13448.75 684
13449.84 616
13450.94 619
13452.03 689
13453.13 728
13454.22 673
13455.32 658
13456.41 691
13457.51 664
13458.61 697
13459.70 704
13460.80 669
13461.89 726
13462.99 703
13464.08 770
13465.18 745
13466.28 700
13467.37 629
13468.47 698
13469.56 718
13470.66 732
13471.76 718
13472.85 712
13473.95 729
13475.05 751
13476.14 722
13477.24 704
13478.33 691
13479.43 681
13480.53 706
13481.62 713
13482.72 689
13483.82 739
13484.91 726
13486.01 725
13487.11 714
13488.20 691
13489.30 689
13490.40 732
13491.50 727
13492.59 662
13493.69 742
13494.79 773
13495.88 737
13496.98 789
13498.08 810
13499.18 809
13500.27 822
13501.37 845
13502.47 842
13503.57 857
13504.66 879
13505.76 849
13506.86 881
13507.96 902
13509.05 882
13510.15 840
13511.25 819
13512.35 843
13513.44 766
13514.54 741
13515.64 787
13516.74 769
13517.84 769
13518.93 695
13520.03 723
13521.13 712
13522.23 710
13523.33 669
13524.43 674
13525.52 686
13526.62 696
13527.72 669
13528.82 620
13529.92 628
13531.02 614
13532.12 594
13533.21 634
13534.31 674
13535.41 639
13536.51 639
13537.61 577
13538.71 610
13539.81 587
13540.91 642
13542.01 681
13543.10 647
13544.20 649
13545.30 601
13546.40 603
13547.50 592
13548.60 538
13549.70 627
13550.80 660
13551.90 609
13553.00 624
13554.10 581
13555.20 570
13556.30 552
13557.40 585
13558.50 588
13559.60 576
13560.70 587
13561.80 569
13562.90 527
13564.00 590
13565.10 590
13566.20 591
13567.30 591
13568.40 592
13569.50 627
13570.60 634
13571.70 648
13572.80 634
13573.90 634
13575.00 599
13576.10 625
13577.20 555
13578.30 616
13579.40 641
13580.50 619
13581.60 649
13582.70 600
13583.80 572
13584.90 588
13586.00 596
13587.10 580
13588.21 627
13589.31 615
13590.41 601
13591.51 591
13592.61 576
13593.71 562
13594.81 520
13595.91 584
13597.01 561
13598.12 589
13599.22 617
13600.32 606
13601.42 593
13602.52 692
13603.62 641
13604.72 580
13605.83 583
13606.93 625
13608.03 646
13609.13 589
13610.23 584
13611.34 631
13612.44 565
13613.54 654
13614.64 675
13615.74 641
13616.85 693
13617.95 645
13619.05 608
13620.15 655
13621.25 691
13622.36 610
13623.46 610
13624.56 679
13625.66 668
13626.77 624
13627.87 668
13628.97 610
13630.07 551
13631.18 639
13632.28 647
13633.38 646
13634.48 604
13635.59 628
13636.69 663
13637.79 682
13638.90 623
13640.00 616
13641.10 653
13642.21 616
13643.31 661
13644.41 609
13645.52 603
13646.62 621
13647.72 612
13648.83 575
13649.93 619
13651.03 675
13652.14 673
13653.24 632
13654.34 545
13655.45 566
13656.55 588
13657.65 572
13658.76 583
13659.86 566
13660.97 591
13662.07 617
13663.17 606
13664.28 591
13665.38 608
13666.49 623
13667.59 578
13668.69 607
13669.80 623
13670.90 564
13672.01 595
13673.11 618
13674.22 592
13675.32 582
13676.42 603
13677.53 604
13678.63 576
13679.74 589
13680.84 559
13681.95 549
13683.05 553
13684.16 638
13685.26 662
13686.37 585
13687.47 593
13688.58 636
13689.68 628
13690.79 624
13691.89 613
13693.00 655
13694.10 687
13695.21 649
13696.31 593
13697.42 668
13698.52 632
13699.63 679
13700.73 647
13701.84 635
13702.95 626
13704.05 629
13705.16 624
13706.26 644
13707.37 678
13708.47 679
13709.58 707
13710.69 666
13711.79 684
13712.90 672
13714.00 674
13715.11 651
13716.22 649
13717.32 676
13718.43 669
13719.53 676
13720.64 639
13721.75 659
13722.85 712
13723.96 657
13725.07 716
13726.17 702
13727.28 735
13728.39 767
13729.49 698
13730.60 720
13731.71 773
13732.81 797
13733.92 796
13735.03 772
13736.13 764
13737.24 781
13738.35 788
13739.46 803
13740.56 827
13741.67 793
13742.78 760
13743.88 736
13744.99 735
13746.10 751
13747.21 882
13748.31 821
13749.42 808
13750.53 762
13751.64 835
13752.74 849
13753.85 857
13754.96 835
13756.07 866
13757.17 798
13758.28 888
13759.39 1004
13760.50 847
13761.61 859
13762.71 1015
13763.82 1010
13764.93 995
13766.04 991
13767.15 947
13768.25 1086
13769.36 1098
13770.47 1129
13771.58 1146
13772.69 1196
13773.80 1308
13774.90 1328
13776.01 1307
13777.12 1314
13778.23 1335
13779.34 1347
13780.45 1274
13781.56 1329
13782.67 1233
13783.77 1201
13784.88 1143
13785.99 1160
13787.10 996
13788.21 969
13789.32 966
13790.43 921
13791.54 901
13792.65 885
13793.76 896
13794.86 872
13795.97 793
13797.08 816
13798.19 841
13799.30 850
13800.41 814
13801.52 792
13802.63 787
13803.74 779
13804.85 782
13805.96 674
13807.07 706
13808.18 696
13809.29 753
13810.40 778
13811.51 791
13812.62 772
13813.73 777
13814.84 779
13815.95 801
13817.06 765
13818.17 680
13819.28 700
13820.39 698
13821.50 708
13822.61 711
13823.72 741
13824.83 680
13825.94 651
13827.05 702
13828.16 719
13829.27 720
13830.39 680
13831.50 633
13832.61 661
13833.72 653
13834.83 655
13835.94 709
13837.05 638
13838.16 624
13839.27 627
13840.38 670
13841.50 667
13842.61 677
13843.72 698
13844.83 633
13845.94 648
13847.05 662
13848.16 676
13849.27 688
13850.39 706
13851.50 693
13852.61 696
13853.72 664
13854.83 647
13855.94 668
13857.06 712
13858.17 698
13859.28 728
13860.39 722
13861.50 712
13862.62 686
13863.73 737
13864.84 695
13865.95 654
13867.06 695
13868.18 749
13869.29 773
13870.40 739
13871.51 647
13872.63 678
13873.74 690
13874.85 776
13875.96 706
13877.08 705
13878.19 725
13879.30 727
13880.41 734
13881.53 695
13882.64 720
13883.75 677
13884.87 736
13885.98 786
13887.09 750
13888.20 726
13889.32 732
13890.43 728
13891.54 712
13892.66 763
13893.77 781
13894.88 737
13896.00 738
13897.11 764
13898.22 808
13899.34 771
13900.45 787
13901.56 785
13902.68 704
13903.79 687
13904.91 716
13906.02 735
13907.13 781
13908.25 766
13909.36 668
13910.48 703
13911.59 672
13912.70 675
13913.82 651
13914.93 712
13916.05 674
13917.16 696
13918.27 716
13919.39 680
13920.50 702
13921.62 665
13922.73 618
13923.85 648
13924.96 618
13926.08 632
13927.19 610
13928.30 633
13929.42 641
13930.53 666
13931.65 622
13932.76 665
13933.88 690
13934.99 700
13936.11 651
13937.22 625
13938.34 642
13939.45 639
13940.57 650
13941.68 624
13942.80 634
13943.91 574
13945.03 589
13946.15 559
13947.26 614
13948.38 632
13949.49 586
13950.61 618
13951.72 563
13952.84 582
13953.95 632
13955.07 629
13956.19 570
13957.30 593
13958.42 604
13959.53 603
13960.65 586
13961.77 640
13962.88 590
13964.00 614
13965.11 589
13966.23 559
13967.35 591
13968.46 580
13969.58 640
13970.69 585
13971.81 567
13972.93 560
13974.04 608
13975.16 596
13976.28 577
13977.39 570
13978.51 562
13979.63 576
13980.74 571
13981.86 544
13982.98 584
13984.09 605
13985.21 547
13986.33 546
13987.45 567
13988.56 588
13989.68 591
13990.80 621
13991.91 571
13993.03 573
13994.15 606
13995.27 580
13996.38 585
13997.50 585
13998.62 600
13999.74 602
14000.85 570
14001.97 578
14003.09 616
14004.21 623
14005.32 579
14006.44 600
14007.56 604
14008.68 624
14009.80 630
14010.91 599
14012.03 595
14013.15 586
14014.27 580
14015.39 612
14016.50 511
14017.62 554
14018.74 619
14019.86 605
14020.98 589
14022.10 541
14023.21 563
14024.33 556
14025.45 614
14026.57 587
14027.69 556
14028.81 625
14029.93 576
14031.04 543
14032.16 563
14033.28 577
14034.40 616
14035.52 619
14036.64 568
14037.76 565
14038.88 623
14040.00 565
14041.12 604
14042.23 598
14043.35 540
14044.47 596
14045.59 569
14046.71 594
14047.83 619
14048.95 583
14050.07 624
14051.19 550
14052.31 626
14053.43 619
14054.55 628
14055.67 608
14056.79 583
14057.91 621
14059.03 604
14060.15 652
14061.27 662
14062.39 617
14063.51 660
14064.63 622
14065.75 646
14066.87 575
14067.99 652
14069.11 618
14070.23 628
14071.35 650
14072.47 683
14073.59 657
14074.71 682
14075.83 663
14076.95 700
14078.07 710
14079.19 714
14080.31 667
14081.44 663
14082.56 714
14083.68 790
14084.80 792
14085.92 711
14087.04 730
14088.16 728
14089.28 748
14090.40 829
14091.52 815
14092.65 801
14093.77 753
14094.89 859
14096.01 834
14097.13 863
14098.25 839
14099.37 852
14100.50 914
14101.62 919
14102.74 981
14103.86 938
14104.98 865
14106.10 870
14107.23 851
14108.35 786
14109.47 790
14110.59 761
14111.71 740
14112.84 731
14113.96 702
14115.08 723
14116.20 695
14117.32 706
14118.45 655
14119.57 631
14120.69 642
14121.81 631
14122.94 574
14124.06 586
14125.18 621
14126.30 625
14127.43 602
14128.55 544
14129.67 599
14130.79 572
14131.92 613
14133.04 585
14134.16 579
14135.29 557
14136.41 567
14137.53 583
14138.66 531
14139.78 554
14140.90 574
14142.02 579
14143.15 562
14144.27 587
14145.39 607
14146.52 591
14147.64 509
14148.76 509
14149.89 532
14151.01 550
14152.14 475
14153.26 512
14154.38 486
14155.51 483
14156.63 559
14157.75 535
14158.88 592
14160.00 533
14161.13 593
14162.25 560
14163.37 560
14164.50 544
14165.62 516
14166.75 512
14167.87 536
14168.99 480
14170.12 514
14171.24 568
14172.37 535
14173.49 523
14174.62 518
14175.74 524
14176.87 505
14177.99 553
14179.12 587
14180.24 546
14181.36 580
14182.49 504
14183.61 552
14184.74 570
14185.86 551
14186.99 584
14188.11 558
14189.24 502
14190.36 516
14191.49 528
14192.62 507
14193.74 523
14194.87 492
14195.99 534
14197.12 525
14198.24 524
14199.37 523
14200.49 519
14201.62 513
14202.74 490
14203.87 516
14205.00 528
14206.12 485
14207.25 527
14208.37 503
14209.50 504
14210.62 519
14211.75 541
14212.88 558
14214.00 531
14215.13 484
14216.26 491
14217.38 526
14218.51 504
14219.63 469
14220.76 512
14221.89 509
14223.01 480
14224.14 469
14225.27 453
14226.39 481
14227.52 492
14228.65 444
14229.77 445
14230.90 489
14232.03 467
14233.15 458
14234.28 499
14235.41 466
14236.53 481
14237.66 476
14238.79 451
14239.91 458
14241.04 475
14242.17 507
14243.30 473
14244.42 474
14245.55 458
14246.68 425
14247.81 433
14248.93 472
14250.06 447
14251.19 412
14252.32 441
14253.44 439
14254.57 491
14255.70 466
14256.83 422
14257.95 448
14259.08 446
14260.21 409
14261.34 413
14262.47 421
14263.59 446
14264.72 446
14265.85 440
14266.98 422
14268.11 434
14269.23 438
14270.36 427
14271.49 429
14272.62 441
14273.75 474
14274.88 440
14276.01 426
14277.13 436
14278.26 425
14279.39 459
14280.52 462
14281.65 450
14282.78 418
14283.91 420
14285.04 405
14286.16 437
14287.29 434
14288.42 439
14289.55 404
14290.68 457
14291.81 438
14292.94 387
14294.07 358
14295.20 391
14296.33 432
14297.46 411
14298.59 433
14299.71 382
14300.84 418
14301.97 437
14303.10 455
14304.23 445
14305.36 412
14306.49 395
14307.62 403
14308.75 404
14309.88 380
14311.01 357
14312.14 340
14313.27 375
14314.40 430
14315.53 412
14316.66 390
14317.79 410
14318.92 358
14320.05 379
14321.18 358
14322.31 361
14323.44 366
14324.57 367
14325.70 349
14326.84 423
14327.97 405
14329.10 373
14330.23 415
14331.36 421
14332.49 354
14333.62 397
14334.75 444
14335.88 423
14337.01 412
14338.14 367
14339.27 380
14340.41 412
14341.54 350
14342.67 376
14343.80 380
14344.93 390
14346.06 368
14347.19 387
14348.32 353
14349.46 386
14350.59 366
14351.72 408
14352.85 401
14353.98 423
14355.11 371
14356.25 359
14357.38 407
14358.51 417
14359.64 395
14360.77 406
14361.90 399
14363.04 378
14364.17 363
14365.30 332
14366.43 370
14367.56 427
14368.70 373
14369.83 325
14370.96 391
14372.09 374
14373.23 386
14374.36 393
14375.49 379
14376.62 371
14377.76 377
14378.89 407
14380.02 407
14381.15 354
14382.29 390
14383.42 378
14384.55 387
14385.69 380
14386.82 392
14387.95 345
14389.08 366
14390.22 372
14391.35 385
14392.48 380
14393.62 366
14394.75 362
14395.88 355
14397.02 383
14398.15 389
14399.28 385
14400.42 355
14401.55 351
14402.68 396
14403.82 367
14404.95 337
14406.08 335
14407.22 340
14408.35 349
14409.49 377
14410.62 392
14411.75 401
14412.89 392
14414.02 356
14415.16 393
14416.29 400
14417.42 345
14418.56 418
14419.69 422
14420.83 374
14421.96 364
14423.10 360
14424.23 418
14425.36 399
14426.50 394
14427.63 357
14428.77 362
14429.90 377
14431.04 352
14432.17 391
14433.31 391
14434.44 346
14435.58 431
14436.71 391
14437.85 382
14438.98 387
14440.12 412
14441.25 430
14442.39 379
14443.52 426
14444.66 389
14445.79 372
14446.93 387
14448.06 383
14449.20 378
14450.33 385
14451.47 425
14452.60 416
14453.74 406
14454.87 394
14456.01 370
14457.15 387
14458.28 377
14459.42 367
14460.55 410
14461.69 382
14462.83 368
14463.96 368
14465.10 372
14466.23 389
14467.37 390
14468.51 411
14469.64 421
14470.78 410
14471.91 368
14473.05 394
14474.19 375
14475.32 425
14476.46 399
14477.60 375
14478.73 405
14479.87 409
14481.01 408
14482.14 382
14483.28 396
14484.42 407
14485.55 447
14486.69 363
14487.83 357
14488.96 360
14490.10 387
14491.24 394
14492.37 432
14493.51 425
14494.65 413
14495.79 406
14496.92 399
14498.06 370
14499.20 416
14500.34 397
14501.47 411
14502.61 434
14503.75 451
14504.89 405
14506.02 449
14507.16 448
14508.30 449
14509.44 413
14510.57 458
14511.71 503
14512.85 447
14513.99 418
14515.13 424
14516.26 463
14517.40 414
14518.54 422
14519.68 503
14520.82 424
14521.95 435
14523.09 467
14524.23 492
14525.37 481
14526.51 450
14527.65 454
14528.78 439
14529.92 444
14531.06 476
14532.20 453
14533.34 409
14534.48 400
14535.62 427
14536.76 413
14537.89 396
14539.03 423
14540.17 430
14541.31 400
14542.45 427
14543.59 393
14544.73 407
14545.87 409
14547.01 388
14548.15 379
14549.29 408
14550.42 421
14551.56 378
14552.70 432
14553.84 411
14554.98 402
14556.12 364
14557.26 377
14558.40 404
14559.54 386
14560.68 404
14561.82 381
14562.96 382
14564.10 423
14565.24 449
14566.38 429
14567.52 407
14568.66 404
14569.80 419
14570.94 440
14572.08 442
14573.22 456
14574.36 395
14575.50 444
14576.64 468
14577.78 423
14578.92 416
14580.06 417
14581.20 420
14582.35 469
14583.49 482
14584.63 433
14585.77 423
14586.91 436
14588.05 451
14589.19 428
14590.33 414
14591.47 458
14592.61 440
14593.75 455
14594.89 464
14596.04 454
14597.18 430
14598.32 447
14599.46 464
14600.60 422
14601.74 462
14602.88 471
14604.03 422
14605.17 493
14606.31 464
14607.45 471
14608.59 504
14609.73 513
14610.87 452
14612.02 456
14613.16 478
14614.30 518
14615.44 465
14616.58 459
14617.73 486
14618.87 511
14620.01 500
14621.15 496
14622.29 489
14623.44 501
14624.58 436
14625.72 468
14626.86 478
14628.01 535
14629.15 539
14630.29 564
14631.43 559
14632.58 527
14633.72 504
14634.86 595
14636.00 571
14637.15 555
14638.29 553
14639.43 595
14640.58 637
14641.72 596
14642.86 641
14644.00 614
14645.15 587
14646.29 527
14647.43 534
14648.58 504
14649.72 511
14650.86 519
14652.01 498
14653.15 482
14654.29 441
14655.44 469
14656.58 449
14657.72 460
14658.87 444
14660.01 416
14661.16 459
14662.30 414
14663.44 437
14664.59 431
14665.73 445
14666.87 442
14668.02 423
14669.16 416
14670.31 417
14671.45 414
14672.59 398
14673.74 424
14674.88 392
14676.03 428
14677.17 426
14678.32 414
14679.46 401
14680.60 361
14681.75 373
14682.89 365
14684.04 369
14685.18 366
14686.33 362
14687.47 397
14688.62 397
14689.76 360
14690.91 379
14692.05 350
14693.20 384
14694.34 422
14695.49 358
14696.63 405
14697.78 330
14698.92 372
14700.07 376
14701.21 373
14702.36 360
14703.50 387
14704.65 359
14705.79 340
14706.94 361
14708.09 358
14709.23 359
14710.38 367
14711.52 381
14712.67 365
14713.81 345
14714.96 369
14716.11 427
14717.25 358
14718.40 371
14719.54 352
14720.69 351
14721.84 333
14722.98 325
14724.13 349
14725.27 366
14726.42 342
14727.57 342
14728.71 363
14729.86 369
14731.01 333
14732.15 357
14733.30 353
14734.45 347
14735.59 343
14736.74 323
14737.88 297
14739.03 374
14740.18 376
14741.33 354
14742.47 373
14743.62 378
14744.77 334
14745.91 331
14747.06 351
14748.21 337
14749.35 349
14750.50 314
14751.65 352
14752.80 346
14753.94 312
14755.09 343
14756.24 340
14757.39 316
14758.53 296
14759.68 304
14760.83 347
14761.98 365
14763.12 345
14764.27 346
14765.42 345
14766.57 335
14767.71 365
14768.86 322
14770.01 341
14771.16 336
14772.31 338
14773.45 374
14774.60 371
14775.75 323
14776.90 313
14778.05 327
14779.20 328
14780.34 307
14781.49 325
14782.64 343
14783.79 341
14784.94 344
14786.09 333
14787.24 284
14788.38 286
14789.53 295
14790.68 301
14791.83 276
14792.98 265
14794.13 315
14795.28 312
14796.43 303
14797.57 305
14798.72 340
14799.87 286
14801.02 261
14802.17 288
14803.32 278
14804.47 328
14805.62 289
14806.77 300
14807.92 270
14809.07 286
14810.22 303
14811.37 353
14812.52 312
14813.67 282
14814.82 265
14815.97 294
14817.12 308
14818.26 264
14819.41 300
14820.56 265
14821.71 282
14822.86 301
14824.01 300
14825.16 276
14826.31 313
14827.47 317
14828.62 295
14829.77 321
14830.92 307
14832.07 279
14833.22 270
14834.37 313
14835.52 286
14836.67 250
14837.82 281
14838.97 310
14840.12 267
14841.27 272
14842.42 312
14843.57 286
14844.72 225
14845.87 307
14847.03 283
14848.18 273
14849.33 298
14850.48 266
14851.63 255
14852.78 259
14853.93 250
14855.08 284
14856.23 286
14857.39 288
14858.54 286
14859.69 269
14860.84 305
14861.99 281
14863.14 287
14864.29 287
14865.45 245
14866.60 278
14867.75 255
14868.90 263
14870.05 254
14871.21 280
14872.36 333
14873.51 329
14874.66 304
14875.81 302
14876.97 296
14878.12 275
14879.27 260
14880.42 248
14881.57 305
14882.73 327
14883.88 288
14885.03 292
14886.18 277
14887.34 285
14888.49 282
14889.64 237
14890.79 264
14891.95 278
14893.10 226
14894.25 300
14895.41 257
14896.56 213
14897.71 298
14898.86 274
14900.02 261
14901.17 239
14902.32 266
14903.48 294
14904.63 268
14905.78 295
14906.94 266
14908.09 277
14909.24 263
14910.40 229
14911.55 279
14912.70 316
14913.86 303
14915.01 280
14916.16 263
14917.32 258
14918.47 297
14919.63 306
14920.78 308
14921.93 320
14923.09 260
14924.24 258
14925.39 297
14926.55 269
14927.70 280
14928.86 278
14930.01 285
14931.17 284
14932.32 271
14933.47 292
14934.63 284
14935.78 296
14936.94 336
14938.09 290
14939.25 288
14940.40 296
14941.56 345
14942.71 326
14943.86 296
14945.02 345
14946.17 293
14947.33 286
14948.48 282
14949.64 330
14950.79 283
14951.95 251
14953.10 309
14954.26 325
14955.41 341
14956.57 287
14957.72 329
14958.88 315
14960.04 312
14961.19 335
14962.35 332
14963.50 337
14964.66 313
14965.81 342
14966.97 319
14968.12 334
14969.28 305
14970.44 316
14971.59 357
14972.75 321
14973.90 313
14975.06 355
14976.21 354
14977.37 311
14978.53 297
14979.68 330
14980.84 319
14981.99 303
14983.15 294
14984.31 302
14985.46 304
14986.62 274
14987.78 330
14988.93 287
14990.09 261
14991.25 291
14992.40 301
14993.56 266
14994.72 260
14995.87 273
14997.03 252
14998.19 264
14999.34 283
15000.50 251
15001.66 275
15002.81 294
15003.97 276
15005.13 268
15006.29 287
15007.44 306
15008.60 294
15009.76 249
15010.91 261
15012.07 251
15013.23 214
15014.39 258
15015.54 280
15016.70 268
15017.86 244
15019.02 272
15020.17 266
15021.33 236
15022.49 249
15023.65 267
15024.81 257
15025.96 281
15027.12 295
15028.28 290
15029.44 237
15030.59 299
15031.75 315
15032.91 302
15034.07 255
15035.23 293
15036.39 262
15037.54 295
15038.70 289
15039.86 246
15041.02 262
15042.18 269
15043.34 263
15044.50 256
15045.65 236
15046.81 242
15047.97 277
15049.13 263
15050.29 273
15051.45 258
15052.61 288
15053.77 275
15054.92 249
15056.08 261
15057.24 248
15058.40 246
15059.56 277
15060.72 256
15061.88 279
15063.04 271
15064.20 293
15065.36 261
15066.52 222
15067.68 255
15068.84 244
15070.00 231
15071.16 238
15072.32 254
15073.47 272
15074.63 248
15075.79 248
15076.95 244
15078.11 241
15079.27 217
15080.43 223
15081.59 282
15082.75 215
15083.91 242
15085.07 250
15086.23 248
15087.39 265
15088.56 207
15089.72 251
15090.88 276
15092.04 284
15093.20 256
15094.36 278
15095.52 280
15096.68 247
15097.84 248
15099.00 268
15100.16 268
15101.32 274
15102.48 226
15103.64 244
15104.80 278
15105.97 233
15107.13 236
15108.29 259
15109.45 277
15110.61 262
15111.77 254
15112.93 240
15114.09 230
15115.25 241
15116.42 245
15117.58 277
15118.74 270
15119.90 297
15121.06 251
15122.22 275
15123.39 225
15124.55 227
15125.71 246
15126.87 273
15128.03 252
15129.19 236
15130.36 229
15131.52 243
15132.68 261
15133.84 293
15135.00 287
15136.17 240
15137.33 232
15138.49 316
15139.65 280
15140.82 241
15141.98 263
15143.14 258
15144.30 249
15145.46 244
15146.63 234
15147.79 244
15148.95 242
15150.12 269
15151.28 294
15152.44 269
15153.60 265
15154.77 277
15155.93 251
15157.09 239
15158.26 259
15159.42 276
15160.58 275
15161.74 254
15162.91 262
15164.07 261
15165.23 274
15166.40 267
15167.56 289
15168.72 275
15169.89 263
15171.05 224
15172.21 244
15173.38 265
15174.54 272
15175.71 280
15176.87 311
15178.03 281
15179.20 315
15180.36 275
15181.52 267
15182.69 303
15183.85 302
15185.02 271
15186.18 258
15187.34 266
15188.51 284
15189.67 278
15190.84 288
15192.00 291
15193.17 258
15194.33 234
15195.49 292
15196.66 276
15197.82 290
15198.99 289
15200.15 273
15201.32 321
15202.48 300
15203.65 375
15204.81 316
15205.98 285
15207.14 272
15208.31 270
15209.47 277
15210.64 295
15211.80 323
15212.97 305
15214.13 299
15215.30 288
15216.46 333
15217.63 314
15218.79 288
15219.96 294
15221.12 304
15222.29 298
15223.45 289
15224.62 309
15225.78 316
15226.95 316
15228.12 314
15229.28 348
15230.45 312
15231.61 302
15232.78 355
15233.95 328
15235.11 317
15236.28 341
15237.44 382
15238.61 338
15239.78 348
15240.94 297
15242.11 338
15243.27 315
15244.44 338
15245.61 292
15246.77 277
15247.94 314
15249.11 312
15250.27 308
15251.44 327
15252.61 272
15253.77 359
15254.94 327
15256.11 312
15257.27 318
15258.44 300
15259.61 279
15260.77 287
15261.94 299
15263.11 287
15264.27 283
15265.44 283
15266.61 289
15267.78 287
15268.94 243
15270.11 286
15271.28 279
15272.44 269
15273.61 285
15274.78 250
15275.95 249
15277.11 261
15278.28 265
15279.45 271
15280.62 283
15281.79 297
15282.95 263
15284.12 237
15285.29 283
15286.46 303
15287.62 252
15288.79 267
15289.96 248
15291.13 283
15292.30 233
15293.47 243
15294.63 280
15295.80 263
15296.97 253
15298.14 279
15299.31 273
15300.48 272
15301.64 256
15302.81 271
15303.98 244
15305.15 266
15306.32 296
15307.49 275
15308.66 294
15309.82 299
15310.99 282
15312.16 269
15313.33 276
15314.50 233
15315.67 277
15316.84 246
15318.01 273
15319.18 233
15320.35 279
15321.51 303
15322.68 281
15323.85 299
15325.02 284
15326.19 290
15327.36 289
15328.53 264
15329.70 263
15330.87 270
15332.04 271
15333.21 280
15334.38 269
15335.55 262
15336.72 277
15337.89 244
15339.06 280
15340.23 280
15341.40 333
15342.57 271
15343.74 257
15344.91 248
15346.08 257
15347.25 285
15348.42 312
15349.59 275
15350.76 305
15351.93 300
15353.10 243
15354.27 264
15355.44 275
15356.61 318
15357.78 285
15358.95 257
15360.13 296
15361.30 304
15362.47 296
15363.64 296
15364.81 258
15365.98 305
15367.15 299
15368.32 286
15369.49 271
15370.66 253
15371.84 303
15373.01 275
15374.18 236
15375.35 258
15376.52 274
15377.69 280
15378.86 260
15380.03 263
15381.21 272
15382.38 298
15383.55 332
15384.72 280
15385.89 251
15387.06 252
15388.24 262
15389.41 293
15390.58 292
15391.75 288
15392.92 309
15394.10 297
15395.27 261
15396.44 296
15397.61 280
15398.78 258
15399.96 266
15401.13 279
15402.30 248
15403.47 274
15404.65 311
15405.82 230
15406.99 221
15408.16 243
15409.34 266
15410.51 276
15411.68 277
15412.85 282
15414.03 293
15415.20 312
15416.37 318
15417.55 289
15418.72 278
15419.89 288
15421.06 325
15422.24 247
15423.41 220
15424.58 293
15425.76 231
15426.93 248
15428.10 245
15429.28 268
15430.45 286
15431.62 262
15432.80 245
15433.97 274
15435.15 266
15436.32 273
15437.49 256
15438.67 256
15439.84 235
15441.01 274
15442.19 260
15443.36 256
15444.54 272
15445.71 262
15446.88 288
15448.06 250
15449.23 244
15450.41 251
15451.58 261
15452.75 265
15453.93 267
15455.10 272
15456.28 248
15457.45 239
15458.63 236
15459.80 261
15460.98 274
15462.15 266
15463.32 267
15464.50 269
15465.67 266
15466.85 275
15468.02 260
15469.20 256
15470.37 309
15471.55 297
15472.72 273
15473.90 278
15475.07 320
15476.25 348
15477.42 264
15478.60 287
15479.77 257
15480.95 270
15482.13 226
15483.30 274
15484.48 288
15485.65 295
15486.83 273
15488.00 293
15489.18 275
15490.35 272
15491.53 274
15492.71 284
15493.88 260
15495.06 245
15496.23 272
15497.41 311
15498.59 284
15499.76 252
15500.94 247
15502.11 271
15503.29 251
15504.47 264
15505.64 278
15506.82 259
15508.00 269
15509.17 304
15510.35 272
15511.52 259
15512.70 307
15513.88 341
15515.05 295
15516.23 254
15517.41 250
15518.58 298
15519.76 287
15520.94 260
15522.12 298
15523.29 273
15524.47 272
15525.65 289
15526.82 267
15528.00 266
15529.18 258
15530.35 279
15531.53 312
15532.71 313
15533.89 292
15535.06 276
15536.24 298
15537.42 306
15538.60 325
15539.77 309
15540.95 310
15542.13 293
15543.31 262
15544.48 301
15545.66 321
15546.84 323
15548.02 289
15549.20 289
15550.37 293
15551.55 292
15552.73 298
15553.91 308
15555.09 318
15556.26 345
15557.44 305
15558.62 299
15559.80 261
15560.98 270
15562.16 290
15563.34 279
15564.51 280
15565.69 285
15566.87 335
15568.05 353
15569.23 309
15570.41 318
15571.59 302
15572.76 353
15573.94 290
15575.12 323
15576.30 308
15577.48 310
15578.66 281
15579.84 300
15581.02 373
15582.20 355
15583.38 361
15584.56 322
15585.73 315
15586.91 356
15588.09 291
15589.27 355
15590.45 334
15591.63 340
15592.81 327
15593.99 324
15595.17 400
15596.35 356
15597.53 335
15598.71 375
15599.89 400
15601.07 365
15602.25 366
15603.43 365
15604.61 376
15605.79 369
15606.97 392
15608.15 366
15609.33 361
15610.51 336
15611.69 383
15612.87 357
15614.05 422
15615.23 388
15616.41 447
15617.59 427
15618.77 424
15619.95 427
15621.14 385
15622.32 381
15623.50 445
15624.68 473
15625.86 379
15627.04 413
15628.22 356
15629.40 432
15630.58 415
15631.76 395
15632.94 424
15634.13 468
15635.31 435
15636.49 391
15637.67 418
15638.85 428
15640.03 423
15641.21 437
15642.39 435
15643.58 398
15644.76 483
15645.94 444
15647.12 450
15648.30 443
15649.48 450
15650.67 521
15651.85 477
15653.03 468
15654.21 484
15655.39 517
15656.58 579
15657.76 489
15658.94 478
15660.12 473
15661.30 456
15662.49 513
15663.67 556
15664.85 459
15666.03 438
15667.22 489
15668.40 513
15669.58 480
15670.76 488
15671.95 500
15673.13 484
15674.31 432
15675.49 480
15676.68 511
15677.86 475
15679.04 468
15680.23 485
15681.41 486
15682.59 531
15683.77 496
15684.96 471
15686.14 436
15687.32 475
15688.51 438
15689.69 492
15690.87 478
15692.06 434
15693.24 462
15694.42 393
15695.61 426
15696.79 421
15697.97 465
15699.16 444
15700.34 496
15701.53 463
15702.71 487
15703.89 504
15705.08 510
15706.26 507
15707.44 455
15708.63 456
15709.81 515
15711.00 440
15712.18 461
15713.36 472
15714.55 458
15715.73 457
15716.92 442
15718.10 485
15719.29 492
15720.47 473
15721.66 508
15722.84 467
15724.02 488
15725.21 468
15726.39 503
15727.58 480
15728.76 507
15729.95 484
15731.13 480
15732.32 505
15733.50 486
15734.69 570
15735.87 520
15737.06 497
15738.24 508
15739.43 542
15740.61 532
15741.80 493
15742.98 587
15744.17 517
15745.35 468
15746.54 438
15747.72 480
15748.91 581
15750.10 527
15751.28 516
15752.47 521
15753.65 546
15754.84 511
15756.02 576
15757.21 544
15758.40 540
15759.58 580
15760.77 533
15761.95 558
15763.14 523
15764.33 554
15765.51 537
15766.70 576
15767.88 587
15769.07 568
15770.26 537
15771.44 515
15772.63 465
15773.82 507
15775.00 482
15776.19 482
15777.38 497
15778.56 478
15779.75 504
15780.94 488
15782.12 485
15783.31 525
15784.50 459
15785.68 440
15786.87 455
15788.06 482
15789.24 466
15790.43 437
15791.62 432
15792.81 459
15793.99 458
15795.18 416
15796.37 415
15797.55 436
15798.74 416
15799.93 447
15801.12 446
15802.30 430
15803.49 426
15804.68 461
15805.87 457
15807.05 422
15808.24 366
15809.43 406
15810.62 408
15811.81 432
15812.99 387
15814.18 414
15815.37 428
15816.56 431
15817.75 413
15818.93 445
15820.12 420
15821.31 391
15822.50 394
15823.69 450
15824.88 423
15826.06 389
15827.25 445
15828.44 424
15829.63 426
15830.82 409
15832.01 373
15833.20 372
15834.38 424
15835.57 440
15836.76 384
15837.95 358
15839.14 392
15840.33 423
15841.52 389
15842.71 381
15843.90 345
15845.08 374
15846.27 380
15847.46 398
15848.65 435
15849.84 395
15851.03 400
15852.22 447
15853.41 397
15854.60 365
15855.79 437
15856.98 446
15858.17 383
15859.36 356
15860.55 413
15861.74 356
15862.93 396
15864.12 378
15865.31 351
15866.50 393
15867.69 370
15868.88 358
15870.07 335
15871.26 375
15872.45 394
15873.64 388
15874.83 408
15876.02 377
15877.21 395
15878.40 393
15879.59 397
15880.78 415
15881.97 393
15883.16 384
15884.35 420
15885.54 378
15886.73 403
15887.92 418
15889.11 440
15890.30 404
15891.50 390
15892.69 389
15893.88 389
15895.07 407
15896.26 412
15897.45 387
15898.64 387
15899.83 368
15901.02 352
15902.22 350
15903.41 368
15904.60 380
15905.79 398
15906.98 411
15908.17 437
15909.36 445
15910.56 412
15911.75 417
15912.94 385
15914.13 408
15915.32 434
15916.51 460
15917.71 462
15918.90 460
15920.09 430
15921.28 406
15922.47 359
15923.67 404
15924.86 416
15926.05 393
15927.24 406
15928.43 384
15929.63 404
15930.82 422
15932.01 449
15933.20 412
15934.40 443
15935.59 426
15936.78 420
15937.97 401
15939.17 389
15940.36 427
15941.55 451
15942.75 451
15943.94 390
15945.13 362
15946.32 366
15947.52 364
15948.71 370
15949.90 376
15951.10 367
15952.29 360
15953.48 358
15954.68 362
15955.87 388
15957.06 373
15958.26 364
15959.45 377
15960.64 302
15961.84 341
15963.03 340
15964.22 350
15965.42 312
15966.61 325
15967.80 330
15969.00 312
15970.19 288
15971.39 322
15972.58 310
15973.77 352
15974.97 282
15976.16 266
15977.36 328
15978.55 302
15979.74 311
15980.94 292
15982.13 302
15983.33 282
15984.52 280
15985.72 291
15986.91 300
15988.10 280
15989.30 299
15990.49 276
15991.69 301
15992.88 282
15994.08 277
15995.27 293
15996.47 272
15997.66 279
15998.86 253
16000.05 293
16001.25 297
16002.44 296
16003.64 280
16004.83 336
16006.03 305
16007.22 302
16008.42 322
16009.61 305
16010.81 279
16012.00 296
16013.20 287
16014.40 302
16015.59 276
16016.79 283
16017.98 302
16019.18 277
16020.37 241
16021.57 288
16022.76 293
16023.96 276
16025.16 293
16026.35 317
16027.55 297
16028.74 263
16029.94 284
16031.14 297
16032.33 255
16033.53 282
16034.73 252
16035.92 251
16037.12 258
16038.31 265
16039.51 270
16040.71 280
16041.90 276
16043.10 306
16044.30 316
16045.49 318
16046.69 248
16047.89 266
16049.08 290
16050.28 294
16051.48 301
16052.67 248
16053.87 264
16055.07 275
16056.27 275
16057.46 268
16058.66 240
16059.86 277
16061.05 313
16062.25 292
16063.45 281
16064.65 261
16065.84 250
16067.04 259
16068.24 243
16069.44 261
16070.63 286
16071.83 221
16073.03 230
16074.23 220
16075.42 272
16076.62 296
16077.82 266
16079.02 275
16080.22 283
16081.41 251
16082.61 240
16083.81 287
16085.01 229
16086.21 226
16087.40 247
16088.60 260
16089.80 234
16091.00 264
16092.20 245
16093.40 245
16094.59 253
16095.79 249
16096.99 244
16098.19 280
16099.39 279
16100.59 277
16101.79 279
16102.99 268
16104.18 256
16105.38 255
16106.58 240
16107.78 232
16108.98 258
16110.18 240
16111.38 254
16112.58 266
16113.78 236
16114.98 245
16116.17 223
16117.37 269
16118.57 231
16119.77 260
16120.97 233
16122.17 230
16123.37 231
16124.57 226
16125.77 237
16126.97 263
16128.17 258
16129.37 249
16130.57 212
16131.77 256
16132.97 251
16134.17 281
16135.37 276
16136.57 231
16137.77 236
16138.97 250
16140.17 208
16141.37 240
16142.57 248
16143.77 235
16144.97 226
16146.17 221
16147.37 199
16148.57 248
16149.77 250
16150.97 227
16152.17 217
16153.37 214
16154.58 237
16155.78 255
16156.98 244
16158.18 239
16159.38 259
16160.58 266
16161.78 226
16162.98 207
16164.18 246
16165.38 277
16166.59 258
16167.79 240
16168.99 243
16170.19 220
16171.39 247
16172.59 237
16173.79 215
16174.99 227
16176.20 227
16177.40 239
16178.60 277
16179.80 269
16181.00 256
16182.20 263
16183.41 241
16184.61 253
16185.81 250
16187.01 229
16188.21 237
16189.42 251
16190.62 244
16191.82 223
16193.02 224
16194.22 233
16195.43 241
16196.63 198
16197.83 198
16199.03 240
16200.24 257
16201.44 245
16202.64 214
16203.84 219
16205.05 248
16206.25 245
16207.45 239
16208.65 236
16209.86 218
16211.06 219
16212.26 218
16213.47 229
16214.67 215
16215.87 205
16217.07 224
16218.28 247
16219.48 222
16220.68 223
16221.89 224
16223.09 271
16224.29 254
16225.50 255
16226.70 268
16227.90 253
16229.11 246
16230.31 235
16231.51 226
16232.72 260
16233.92 264
16235.13 253
16236.33 242
16237.53 264
16238.74 257
16239.94 253
16241.15 260
16242.35 261
16243.55 253
16244.76 243
16245.96 255
16247.17 250
16248.37 254
16249.57 243
16250.78 269
16251.98 225
16253.19 311
16254.39 246
16255.60 272
16256.80 275
16258.01 258
16259.21 239
16260.41 248
16261.62 264
16262.82 256
16264.03 246
16265.23 244
16266.44 231
16267.64 266
16268.85 273
16270.05 236
16271.26 272
16272.46 265
16273.67 290
16274.87 279
16276.08 299
16277.28 263
16278.49 258
16279.70 246
16280.90 250
16282.11 298
16283.31 275
16284.52 297
16285.72 311
16286.93 287
16288.13 288
16289.34 272
16290.55 270
16291.75 304
16292.96 267
16294.16 297
16295.37 268
16296.58 260
16297.78 251
16298.99 276
16300.19 278
16301.40 361
16302.61 303
16303.81 289
16305.02 262
16306.22 283
16307.43 258
16308.64 285
16309.84 280
16311.05 300
16312.26 261
16313.46 266
16314.67 238
16315.88 268
16317.08 278
16318.29 289
16319.50 302
16320.70 238
16321.91 258
16323.12 269
16324.33 273
16325.53 251
16326.74 240
16327.95 280
16329.15 319
16330.36 260
16331.57 243
16332.78 260
16333.98 240
16335.19 273
16336.40 259
16337.61 231
16338.81 244
16340.02 300
16341.23 254
16342.44 234
16343.64 277
16344.85 275
16346.06 253
16347.27 256
16348.48 247
16349.68 252
16350.89 249
16352.10 256
16353.31 243
16354.52 250
16355.72 243
16356.93 245
16358.14 256
16359.35 292
16360.56 244
16361.77 226
16362.97 271
16364.18 213
16365.39 240
16366.60 295
16367.81 253
16369.02 229
16370.23 243
16371.43 212
16372.64 239
16373.85 267
16375.06 226
16376.27 235
16377.48 231
16378.69 209
16379.90 223
16381.11 202
16382.32 189
16383.52 204
16384.73 242
16385.94 244
16387.15 230
16388.36 255
16389.57 278
16390.78 244
16391.99 232
16393.20 187
16394.41 203
16395.62 248
16396.83 250
16398.04 251
16399.25 281
16400.46 267
16401.67 231
16402.88 227
16404.09 222
16405.30 219
16406.51 244
16407.72 232
16408.93 219
16410.14 243
16411.35 237
16412.56 204
16413.77 229
16414.98 257
16416.19 248
16417.40 222
16418.61 208
16419.82 210
16421.03 226
16422.24 234
16423.45 241
16424.67 231
16425.88 229
16427.09 236
16428.30 243
16429.51 224
16430.72 252
16431.93 226
16433.14 203
16434.35 190
16435.56 247
16436.78 212
16437.99 234
16439.20 232
16440.41 234
16441.62 250
16442.83 220
16444.04 238
16445.25 191
16446.47 216
16447.68 237
16448.89 229
16450.10 237
16451.31 213
16452.52 192
16453.74 220
16454.95 197
16456.16 202
16457.37 198
16458.58 206
16459.80 165
16461.01 188
16462.22 196
16463.43 223
16464.65 235
16465.86 204
16467.07 251
16468.28 229
16469.49 197
16470.71 208
16471.92 241
16473.13 210
16474.34 225
16475.56 254
16476.77 236
16477.98 250
16479.20 193
16480.41 199
16481.62 214
16482.83 216
16484.05 189
16485.26 212
16486.47 239
16487.69 219
16488.90 233
16490.11 223
16491.33 177
16492.54 222
16493.75 178
16494.97 210
16496.18 267
16497.39 246
16498.61 197
16499.82 216
16501.03 221
16502.25 184
16503.46 189
16504.67 194
16505.89 212
16507.10 245
16508.32 211
16509.53 217
16510.74 230
16511.96 205
16513.17 227
16514.39 212
16515.60 190
16516.81 212
16518.03 207
16519.24 228
16520.46 221
16521.67 233
16522.88 222
16524.10 197
16525.31 196
16526.53 221
16527.74 200
16528.96 191
16530.17 228
16531.39 236
16532.60 216
16533.82 159
16535.03 185
16536.25 199
16537.46 200
16538.68 210
16539.89 214
16541.11 254
16542.32 239
16543.54 212
16544.75 243
16545.97 209
16547.18 223
16548.40 223
16549.61 222
16550.83 208
16552.04 225
16553.26 252
16554.47 242
16555.69 248
16556.91 206
16558.12 220
16559.34 229
16560.55 211
16561.77 205
16562.98 218
16564.20 235
16565.42 226
16566.63 216
16567.85 231
16569.06 220
16570.28 225
16571.50 224
16572.71 213
16573.93 218
16575.15 224
16576.36 221
16577.58 256
16578.79 265
16580.01 243
16581.23 223
16582.44 232
16583.66 280
16584.88 231
16586.09 260
16587.31 302
16588.53 277
16589.74 283
16590.96 249
16592.18 270
16593.40 232
16594.61 265
16595.83 263
16597.05 243
16598.26 251
16599.48 237
16600.70 243
16601.92 259
16603.13 225
16604.35 257
16605.57 244
16606.78 245
16608.00 233
16609.22 207
16610.44 194
16611.66 224
16612.87 227
16614.09 206
16615.31 223
16616.53 229
16617.74 254
16618.96 211
16620.18 221
16621.40 238
16622.62 230
16623.83 237
16625.05 217
16626.27 227
16627.49 229
16628.71 243
16629.93 234
16631.14 249
16632.36 203
16633.58 219
16634.80 215
16636.02 215
16637.24 201
16638.45 202
16639.67 231
16640.89 223
16642.11 209
16643.33 252
16644.55 228
16645.77 218
16646.99 196
16648.21 216
16649.42 211
16650.64 197
16651.86 189
16653.08 176
16654.30 193
16655.52 230
16656.74 218
16657.96 221
16659.18 194
16660.40 226
16661.62 217
16662.84 231
16664.06 221
16665.28 187
16666.50 179
16667.72 187
16668.93 233
16670.15 225
16671.37 241
16672.59 207
16673.81 201
16675.03 217
16676.25 221
16677.47 193
16678.69 196
16679.91 214
16681.13 226
16682.36 219
16683.58 208
16684.80 161
16686.02 179
16687.24 243
16688.46 220
16689.68 194
16690.90 192
16692.12 203
16693.34 212
16694.56 209
16695.78 201
16697.00 210
16698.22 201
16699.44 180
16700.66 175
16701.89 187
16703.11 225
16704.33 184
16705.55 217
16706.77 208
16707.99 216
16709.21 203
16710.43 233
16711.65 245
16712.88 245
16714.10 234
16715.32 228
16716.54 211
16717.76 201
16718.98 228
16720.20 233
16721.43 185
16722.65 179
16723.87 230
16725.09 227
16726.31 221
16727.54 177
16728.76 175
16729.98 187
16731.20 223
16732.42 185
16733.65 210
16734.87 209
16736.09 226
16737.31 200
16738.53 221
16739.76 235
16740.98 202
16742.20 187
16743.42 175
16744.65 190
16745.87 170
16747.09 168
16748.31 179
16749.54 189
16750.76 228
16751.98 212
16753.21 191
16754.43 216
16755.65 224
16756.87 222
16758.10 191
16759.32 203
16760.54 186
16761.77 222
16762.99 198
16764.21 179
16765.44 193
16766.66 201
16767.88 229
16769.11 227
16770.33 215
16771.55 226
16772.78 197
16774.00 164
16775.22 189
16776.45 224
16777.67 206
16778.90 211
16780.12 192
16781.34 201
16782.57 208
16783.79 186
16785.02 184
16786.24 195
16787.46 234
16788.69 192
16789.91 226
16791.14 226
16792.36 182
16793.58 191
16794.81 191
16796.03 207
16797.26 187
16798.48 199
16799.71 210
16800.93 215
16802.16 227
16803.38 153
16804.61 188
16805.83 201
16807.06 225
16808.28 203
16809.50 194
16810.73 191
16811.95 187
16813.18 222
16814.40 183
16815.63 205
16816.86 218
16818.08 217
16819.31 216
16820.53 233
16821.76 237
16822.98 261
16824.21 207
16825.43 206
16826.66 201
16827.88 208
16829.11 231
16830.33 212
16831.56 211
16832.79 203
16834.01 211
16835.24 228
16836.46 245
16837.69 227
16838.92 240
16840.14 200
16841.37 219
16842.59 246
16843.82 200
16845.05 217
16846.27 205
16847.50 239
16848.73 225
16849.95 180
16851.18 217
16852.40 216
16853.63 232
16854.86 228
16856.08 242
16857.31 243
16858.54 248
16859.76 251
16860.99 212
16862.22 231
16863.44 245
16864.67 238
16865.90 227
16867.13 227
16868.35 231
16869.58 281
16870.81 280
16872.03 247
16873.26 229
16874.49 230
16875.72 234
16876.94 263
16878.17 254
16879.40 289
16880.63 275
16881.85 294
16883.08 282
16884.31 292
16885.54 284
16886.76 261
16887.99 310
16889.22 352
16890.45 315
16891.68 309
16892.90 307
16894.13 300
16895.36 284
16896.59 319
16897.82 294
16899.04 301
16900.27 280
16901.50 287
16902.73 301
16903.96 234
16905.18 289
16906.41 294
16907.64 294
16908.87 237
16910.10 288
16911.33 275
16912.56 245
16913.78 291
16915.01 250
16916.24 262
16917.47 259
16918.70 256
16919.93 260
16921.16 250
16922.39 255
16923.62 210
16924.85 229
16926.07 242
16927.30 225
16928.53 261
16929.76 267
16930.99 236
16932.22 203
16933.45 219
16934.68 251
16935.91 239
16937.14 213
16938.37 206
16939.60 217
16940.83 248
16942.06 237
16943.29 222
16944.52 273
16945.75 243
16946.98 185
16948.21 203
16949.44 222
16950.67 216
16951.90 222
16953.13 235
16954.36 199
16955.59 229
16956.82 240
16958.05 206
16959.28 182
16960.51 223
16961.74 236
16962.97 228
16964.20 196
16965.43 221
16966.66 193
16967.89 240
16969.12 224
16970.35 227
16971.58 247
16972.82 237
16974.05 231
16975.28 220
16976.51 214
16977.74 247
16978.97 216
16980.20 233
16981.43 245
16982.66 221
16983.90 222
16985.13 208
16986.36 196
16987.59 213
16988.82 224
16990.05 214
16991.28 211
16992.52 214
16993.75 211
16994.98 197
16996.21 203
16997.44 218
16998.67 221
16999.91 209
17001.14 217
17002.37 205
17003.60 211
17004.83 219
17006.07 204
17007.30 204
17008.53 213
17009.76 199
17010.99 240
17012.23 219
17013.46 190
17014.69 214
17015.92 210
17017.16 193
17018.39 198
17019.62 219
17020.85 238
17022.09 235
17023.32 215
17024.55 202
17025.78 196
17027.02 229
17028.25 193
17029.48 175
17030.72 183
17031.95 190
17033.18 192
17034.42 207
17035.65 196
17036.88 198
17038.11 208
17039.35 202
17040.58 240
17041.81 203
17043.05 215
17044.28 198
17045.52 204
17046.75 194
17047.98 199
17049.22 170
17050.45 206
17051.68 208
17052.92 202
17054.15 201
17055.38 203
17056.62 181
17057.85 188
17059.09 179
17060.32 167
17061.55 172
17062.79 210
17064.02 183
17065.26 167
17066.49 226
17067.73 209
17068.96 199
17070.19 168
17071.43 164
17072.66 211
17073.90 193
17075.13 198
17076.37 182
17077.60 186
17078.84 199
17080.07 155
17081.31 181
17082.54 196
17083.78 208
17085.01 170
17086.25 204
17087.48 189
17088.72 194
17089.95 180
17091.19 191
17092.42 176
17093.66 179
17094.89 193
17096.13 205
17097.36 149
17098.60 167
17099.83 194
17101.07 195
17102.30 179
17103.54 170
17104.78 182
17106.01 210
17107.25 176
17108.48 170
17109.72 174
17110.95 170
17112.19 150
17113.43 149
17114.66 189
17115.90 195
17117.13 193
17118.37 157
17119.61 152
17120.84 169
17122.08 173
17123.32 154
17124.55 170
17125.79 200
17127.02 203
17128.26 169
17129.50 152
17130.73 150
17131.97 161
17133.21 185
17134.44 192
17135.68 174
17136.92 154
17138.15 176
17139.39 147
17140.63 154
17141.87 180
17143.10 172
17144.34 168
17145.58 180
17146.81 175
17148.05 157
17149.29 177
17150.53 161
17151.76 170
17153.00 157
17154.24 159
17155.48 148
17156.71 165
17157.95 183
17159.19 172
17160.43 181
17161.66 196
17162.90 170
17164.14 167
17165.38 188
17166.62 186
17167.85 205
17169.09 200
17170.33 153
17171.57 178
17172.81 175
17174.04 165
17175.28 165
17176.52 162
17177.76 169
17179.00 196
17180.23 173
17181.47 168
17182.71 202
17183.95 196
17185.19 193
17186.43 161
17187.67 159
17188.90 177
17190.14 162
17191.38 186
17192.62 196
17193.86 175
17195.10 161
17196.34 170
17197.58 164
17198.82 155
17200.05 160
17201.29 162
17202.53 164
17203.77 145
17205.01 161
17206.25 172
17207.49 188
17208.73 164
17209.97 161
17211.21 158
17212.45 160
17213.69 185
17214.93 171
17216.17 177
17217.41 189
17218.65 184
17219.89 178
17221.13 154
17222.37 159
17223.61 149
17224.85 175
17226.09 186
17227.33 160
17228.57 176
17229.81 162
17231.05 196
17232.29 210
17233.53 171
17234.77 179
17236.01 155
17237.25 172
17238.49 170
17239.73 180
17240.97 192
17242.21 156
17243.45 152
17244.69 154
17245.93 148
17247.17 155
17248.41 147
17249.66 141
17250.90 150
17252.14 146
17253.38 150
17254.62 150
17255.86 163
17257.10 171
17258.34 150
17259.58 150
17260.83 161
17262.07 157
17263.31 163
17264.55 149
17265.79 157
17267.03 138
17268.27 163
17269.52 143
17270.76 150
17272.00 180
17273.24 160
17274.48 170
17275.72 204
17276.97 152
17278.21 168
17279.45 177
17280.69 173
17281.93 150
17283.18 163
17284.42 152
17285.66 160
17286.90 133
17288.15 166
17289.39 141
17290.63 152
17291.87 153
17293.11 145
17294.36 184
17295.60 168
17296.84 155
17298.08 129
17299.33 142
17300.57 184
17301.81 174
17303.06 167
17304.30 189
17305.54 127
17306.78 175
17308.03 157
17309.27 169
17310.51 134
17311.76 158
17313.00 177
17314.24 154
17315.49 138
17316.73 141
17317.97 158
17319.22 154
17320.46 144
17321.70 180
17322.95 154
17324.19 168
17325.43 168
17326.68 158
17327.92 165
17329.17 164
17330.41 155
17331.65 166
17332.90 173
17334.14 146
17335.38 139
17336.63 155
17337.87 123
17339.12 160
17340.36 162
17341.61 190
17342.85 165
17344.09 179
17345.34 140
17346.58 159
17347.83 173
17349.07 152
17350.32 136
17351.56 142
17352.80 151
17354.05 153
17355.29 159
17356.54 145
17357.78 151
17359.03 145
17360.27 181
17361.52 130
17362.76 178
17364.01 141
17365.25 150
17366.50 138
17367.74 151
17368.99 174
17370.23 178
17371.48 190
17372.72 150
17373.97 153
17375.22 188
17376.46 206
17377.71 179
17378.95 159
17380.20 150
17381.44 151
17382.69 157
17383.93 170
17385.18 160
17386.43 141
17387.67 167
17388.92 173
17390.16 177
17391.41 169
17392.66 167
17393.90 184
17395.15 177
17396.39 194
17397.64 182
17398.89 177
17400.13 177
17401.38 193
17402.63 235
17403.87 188
17405.12 186
17406.37 157
17407.61 163
17408.86 157
17410.11 161
17411.35 152
17412.60 136
17413.85 170
17415.09 188
17416.34 195
17417.59 146
17418.83 177
17420.08 201
17421.33 165
17422.57 115
17423.82 149
17425.07 153
17426.32 171
17427.56 192
17428.81 158
17430.06 149
17431.31 167
17432.55 171
17433.80 182
17435.05 176
17436.30 154
17437.54 197
17438.79 170
17440.04 171
17441.29 161
17442.53 148
17443.78 157
17445.03 155
17446.28 192
17447.53 165
17448.77 138
17450.02 169
17451.27 173
17452.52 168
17453.77 166
17455.01 156
17456.26 157
17457.51 173
17458.76 181
17460.01 166
17461.26 157
17462.51 196
17463.75 161
17465.00 175
17466.25 167
17467.50 158
17468.75 161
17470.00 194
17471.25 147
17472.50 187
17473.74 178
17474.99 181
17476.24 174
17477.49 172
17478.74 190
17479.99 188
17481.24 188
17482.49 177
17483.74 172
17484.99 137
17486.24 173
17487.49 154
17488.74 167
17489.98 192
17491.23 200
17492.48 199
17493.73 220
17494.98 192
17496.23 179
17497.48 149
17498.73 199
17499.98 173
17501.23 169
17502.48 189
17503.73 194
17504.98 191
17506.23 186
17507.48 153
17508.73 166
17509.98 146
17511.23 159
17512.48 192
17513.73 198
17514.98 190
17516.24 209
17517.49 161
17518.74 178
17519.99 175
17521.24 173
17522.49 161
17523.74 174
17524.99 177
17526.24 181
17527.49 195
17528.74 175
17529.99 182
17531.24 194
17532.50 164
17533.75 177
17535.00 186
17536.25 162
17537.50 176
17538.75 173
17540.00 206
17541.25 188
17542.51 156
17543.76 164
17545.01 184
17546.26 188
17547.51 193
17548.76 200
17550.01 183
17551.27 181
17552.52 232
17553.77 197
17555.02 194
17556.27 192
17557.53 172
17558.78 180
17560.03 163
17561.28 177
17562.53 174
17563.79 216
17565.04 204
17566.29 202
17567.54 171
17568.80 183
17570.05 184
17571.30 183
17572.55 171
17573.81 196
17575.06 184
17576.31 181
17577.56 162
17578.82 161
17580.07 177
17581.32 187
17582.57 185
17583.83 226
17585.08 219
17586.33 154
17587.59 198
17588.84 167
17590.09 210
17591.35 168
17592.60 165
17593.85 178
17595.11 189
17596.36 175
17597.61 198
17598.87 177
17600.12 184
17601.37 187
17602.63 164
17603.88 195
17605.13 187
17606.39 186
17607.64 186
17608.89 177
17610.15 162
17611.40 204
17612.66 180
17613.91 183
17615.16 187
17616.42 171
17617.67 207
17618.93 179
17620.18 160
17621.43 153
17622.69 201
17623.94 203
17625.20 187
17626.45 202
17627.71 195
17628.96 191
17630.22 185
17631.47 190
17632.72 168
17633.98 196
17635.23 150
17636.49 161
17637.74 200
17639.00 190
17640.25 226
17641.51 207
17642.76 209
17644.02 193
17645.27 199
17646.53 155
17647.78 170
17649.04 190
17650.29 161
17651.55 164
17652.80 181
17654.06 164
17655.32 163
17656.57 157
17657.83 152
17659.08 167
17660.34 185
17661.59 177
17662.85 168
17664.11 147
17665.36 175
17666.62 170
17667.87 155
17669.13 170
17670.38 164
17671.64 172
17672.90 187
17674.15 211
17675.41 171
17676.67 178
17677.92 148
17679.18 154
17680.43 180
17681.69 175
17682.95 136
17684.20 179
17685.46 188
17686.72 147
17687.97 150
17689.23 170
17690.49 190
17691.74 200
17693.00 166
17694.26 141
17695.51 147
17696.77 181
17698.03 160
17699.28 140
17700.54 152
17701.80 173
17703.06 160
17704.31 144
17705.57 139
17706.83 175
17708.08 146
17709.34 148
17710.60 176
17711.86 157
17713.11 133
17714.37 143
17715.63 182
17716.89 165
17718.14 138
17719.40 150
17720.66 171
17721.92 149
17723.18 146
17724.43 158
17725.69 139
17726.95 122
17728.21 159
17729.47 185
17730.72 175
17731.98 176
17733.24 181
17734.50 181
17735.76 162
17737.02 168
17738.27 158
17739.53 181
17740.79 197
17742.05 205
17743.31 162
17744.57 142
17745.83 175
17747.08 159
17748.34 147
17749.60 144
17750.86 145
17752.12 163
17753.38 157
17754.64 175
17755.90 158
17757.16 168
17758.41 165
17759.67 138
17760.93 182
17762.19 152
17763.45 165
17764.71 174
17765.97 154
17767.23 190
17768.49 169
17769.75 189
17771.01 153
17772.27 167
17773.53 143
17774.79 183
17776.05 181
17777.31 153
17778.57 149
17779.83 163
17781.09 157
17782.35 158
17783.61 175
17784.87 152
17786.13 146
17787.39 147
17788.65 146
17789.91 162
17791.17 142
17792.43 132
17793.69 163
17794.95 130
17796.21 147
17797.47 133
17798.73 158
17799.99 155
17801.25 144
17802.51 146
17803.77 137
17805.03 167
17806.29 166
17807.55 153
17808.82 158
17810.08 149
17811.34 154
17812.60 186
17813.86 160
17815.12 151
17816.38 148
17817.64 160
17818.90 154
17820.17 138
17821.43 164
17822.69 146
17823.95 141
17825.21 130
17826.47 173
17827.73 165
17829.00 141
17830.26 128
17831.52 137
17832.78 159
17834.04 139
17835.31 139
17836.57 156
17837.83 168
17839.09 146
17840.35 143
17841.61 159
17842.88 134
17844.14 113
17845.40 137
17846.66 157
17847.93 143
17849.19 151
17850.45 120
17851.71 121
17852.98 144
17854.24 130
17855.50 144
17856.76 136
17858.03 134
17859.29 131
17860.55 156
17861.81 137
17863.08 168
17864.34 168
17865.60 144
17866.87 145
17868.13 155
17869.39 138
17870.65 114
17871.92 136
17873.18 183
17874.44 168
17875.71 138
17876.97 131
17878.23 130
17879.50 141
17880.76 113
17882.02 128
17883.29 145
17884.55 127
17885.82 152
17887.08 128
17888.34 138
17889.61 146
17890.87 132
17892.13 135
17893.40 150
17894.66 122
17895.93 134
17897.19 162
17898.45 121
17899.72 137
17900.98 162
17902.25 155
17903.51 176
17904.78 172
17906.04 160
17907.30 157
17908.57 150
17909.83 163
17911.10 172
17912.36 164
17913.63 133
17914.89 144
17916.16 130
17917.42 116
17918.69 123
17919.95 139
17921.22 176
17922.48 147
17923.75 151
17925.01 123
17926.28 139
17927.54 132
17928.81 126
17930.07 151
17931.34 155
17932.60 156
17933.87 145
17935.13 167
17936.40 141
17937.66 139
17938.93 134
17940.19 136
17941.46 145
17942.73 152
17943.99 144
17945.26 144
17946.52 138
17947.79 134
17949.05 121
17950.32 156
17951.59 155
17952.85 168
17954.12 135
17955.38 151
17956.65 200
17957.92 147
17959.18 179
17960.45 152
17961.72 140
17962.98 148
17964.25 135
17965.52 127
17966.78 143
17968.05 176
17969.31 164
17970.58 146
17971.85 143
17973.11 131
17974.38 157
17975.65 147
17976.92 152
17978.18 142
17979.45 148
17980.72 132
17981.98 146
17983.25 171
17984.52 135
17985.78 128
17987.05 140
17988.32 148
17989.59 136
17990.85 153
17992.12 125
17993.39 130
17994.66 145
17995.92 145
17997.19 161
17998.46 152
17999.73 124
18000.99 129
18002.26 157
18003.53 129
18004.80 137
18006.07 140
18007.33 127
18008.60 118
18009.87 123
18011.14 148
18012.41 121
18013.67 132
18014.94 145
18016.21 147
18017.48 117
18018.75 147
18020.02 162
18021.28 140
18022.55 122
18023.82 141
18025.09 137
18026.36 136
18027.63 162
18028.90 161
18030.16 170
18031.43 152
18032.70 166
18033.97 138
18035.24 138
18036.51 128
18037.78 140
18039.05 130
18040.32 140
18041.58 135
18042.85 159
18044.12 147
18045.39 154
18046.66 149
18047.93 139
18049.20 151
18050.47 123
18051.74 116
18053.01 135
18054.28 128
18055.55 154
18056.82 150
18058.09 125
18059.36 137
18060.63 131
18061.90 136
18063.17 162
18064.44 144
18065.71 165
18066.98 160
18068.25 120
18069.52 144
18070.79 156
18072.06 144
18073.33 137
18074.60 138
18075.87 167
18077.14 170
18078.41 155
18079.68 151
18080.95 150
18082.22 148
18083.49 138
18084.76 135
18086.03 126
18087.30 159
18088.57 163
18089.85 160
18091.12 156
18092.39 167
18093.66 160
18094.93 157
18096.20 144
18097.47 140
18098.74 150
18100.01 146
18101.29 139
18102.56 138
18103.83 148
18105.10 154
18106.37 130
18107.64 154
18108.91 145
18110.19 126
18111.46 141
18112.73 128
18114.00 161
18115.27 147
18116.54 149
18117.82 156
18119.09 145
18120.36 128
18121.63 134
18122.90 133
18124.18 140
18125.45 120
18126.72 118
18127.99 133
18129.26 140
18130.54 136
18131.81 152
18133.08 129
18134.35 140
18135.63 148
18136.90 151
18138.17 124
18139.44 118
18140.72 152
18141.99 137
18143.26 151
18144.53 128
18145.81 165
18147.08 145
18148.35 142
18149.63 137
18150.90 156
18152.17 179
18153.45 150
18154.72 134
18155.99 163
18157.26 163
18158.54 155
18159.81 131
18161.08 136
18162.36 137
18163.63 150
18164.91 156
18166.18 159
18167.45 142
18168.73 136
18170.00 152
18171.27 142
18172.55 137
18173.82 119
18175.09 137
18176.37 165
18177.64 149
18178.92 112
18180.19 114
18181.46 132
18182.74 139
18184.01 158
18185.29 111
18186.56 120
18187.84 117
18189.11 151
18190.38 129
18191.66 108
18192.93 122
18194.21 134
18195.48 159
18196.76 139
18198.03 155
18199.31 138
18200.58 138
18201.86 142
18203.13 134
18204.41 143
18205.68 134
18206.96 169
18208.23 158
18209.51 142
18210.78 146
18212.06 132
18213.33 133
18214.61 154
18215.88 137
18217.16 123
18218.43 135
18219.71 131
18220.98 132
18222.26 145
18223.53 172
18224.81 173
18226.09 135
18227.36 147
18228.64 136
18229.91 138
18231.19 172
18232.46 180
18233.74 140
18235.02 149
18236.29 143
18237.57 146
18238.84 194
18240.12 159
18241.40 143
18242.67 153
18243.95 146
18245.23 152
18246.50 165
18247.78 122
18249.05 113
18250.33 127
18251.61 133
18252.88 147
18254.16 158
18255.44 137
18256.71 126
18257.99 132
18259.27 125
18260.54 144
18261.82 105
18263.10 135
18264.38 170
18265.65 120
18266.93 147
18268.21 147
18269.48 153
18270.76 129
18272.04 130
18273.32 130
18274.59 133
18275.87 154
18277.15 146
18278.43 129
18279.70 149
18280.98 117
18282.26 140
18283.54 139
18284.81 134
18286.09 144
18287.37 103
18288.65 135
18289.92 134
18291.20 132
18292.48 132
18293.76 122
18295.04 137
18296.31 142
18297.59 165
18298.87 152
18300.15 132
18301.43 138
18302.71 177
18303.98 144
18305.26 153
18306.54 139
18307.82 119
18309.10 153
18310.38 178
18311.66 136
18312.93 105
18314.21 128
18315.49 159
18316.77 143
18318.05 133
18319.33 154
18320.61 135
18321.89 150
18323.17 137
18324.44 120
18325.72 127
18327.00 131
18328.28 154
18329.56 134
18330.84 137
18332.12 154
18333.40 140
18334.68 153
18335.96 153
18337.24 135
18338.52 165
18339.80 146
18341.08 138
18342.36 140
18343.64 131
18344.92 133
18346.20 134
18347.48 127
18348.76 148
18350.04 138
18351.32 143
18352.60 136
18353.88 150
18355.16 158
18356.44 146
18357.72 129
18359.00 149
18360.28 152
18361.56 122
18362.84 108
18364.12 145
18365.40 177
18366.68 151
18367.96 139
18369.24 166
18370.52 132
18371.80 138
18373.08 146
18374.36 124
18375.64 111
18376.93 142
18378.21 136
18379.49 123
18380.77 141
18382.05 136
18383.33 165
18384.61 132
18385.89 143
18387.17 152
18388.46 118
18389.74 140
18391.02 147
18392.30 146
18393.58 132
18394.86 141
18396.15 129
18397.43 128
18398.71 138
18399.99 132
18401.27 125
18402.55 138
18403.84 129
18405.12 135
18406.40 121
18407.68 136
18408.96 138
18410.25 140
18411.53 150
18412.81 133
18414.09 132
18415.37 178
18416.66 152
18417.94 128
18419.22 121
18420.50 135
18421.79 145
18423.07 134
18424.35 139
18425.63 130
18426.92 128
18428.20 161
18429.48 143
18430.77 144
18432.05 151
18433.33 130
18434.61 138
18435.90 193
18437.18 118
18438.46 132
18439.75 133
18441.03 138
18442.31 125
18443.60 127
18444.88 142
18446.16 125
18447.45 140
18448.73 141
18450.01 154
18451.30 136
18452.58 134
18453.86 139
18455.15 148
18456.43 136
18457.71 148
18459.00 132
18460.28 135
18461.57 127
18462.85 125
18464.13 126
18465.42 139
18466.70 124
18467.99 122
18469.27 123
18470.55 114
18471.84 127
18473.12 134
18474.41 144
18475.69 156
18476.98 142
18478.26 127
18479.55 130
18480.83 146
18482.11 146
18483.40 143
18484.68 143
18485.97 153
18487.25 164
18488.54 131
18489.82 141
18491.11 120
18492.39 134
18493.68 130
18494.96 176
18496.25 139
18497.53 121
18498.82 149
18500.10 139
18501.39 134
18502.67 124
18503.96 112
18505.24 143
18506.53 110
18507.82 119
18509.10 157
18510.39 139
18511.67 137
18512.96 110
18514.24 139
18515.53 108
18516.82 134
18518.10 137
18519.39 130
18520.67 151
18521.96 134
18523.25 119
18524.53 122
18525.82 125
18527.10 144
18528.39 157
18529.68 142
18530.96 145
18532.25 161
18533.54 142
18534.82 135
18536.11 151
18537.39 123
18538.68 137
18539.97 122
18541.25 127
18542.54 113
18543.83 138
18545.11 140
18546.40 147
18547.69 135
18548.98 126
18550.26 134
18551.55 155
18552.84 125
18554.12 140
18555.41 157
18556.70 154
18557.99 154
18559.27 145
18560.56 159
18561.85 152
18563.13 151
18564.42 178
18565.71 132
18567.00 142
18568.28 147
18569.57 155
18570.86 164
18572.15 136
18573.44 133
18574.72 146
18576.01 162
18577.30 155
18578.59 142
18579.88 154
18581.16 166
18582.45 153
18583.74 112
18585.03 127
18586.32 144
18587.60 153
18588.89 128
18590.18 133
18591.47 128
18592.76 134
18594.05 123
18595.33 148
18596.62 165
18597.91 160
18599.20 143
18600.49 151
18601.78 168
18603.07 177
18604.36 154
18605.64 143
18606.93 160
18608.22 187
18609.51 139
18610.80 148
18612.09 136
18613.38 153
18614.67 127
18615.96 124
18617.25 164
18618.54 137
18619.83 147
18621.12 135
18622.40 145
18623.69 153
18624.98 151
18626.27 156
18627.56 151
18628.85 135
18630.14 137
18631.43 169
18632.72 141
18634.01 147
18635.30 135
18636.59 142
18637.88 131
18639.17 124
18640.46 133
18641.75 160
18643.04 134
18644.33 152
18645.62 167
18646.91 170
18648.20 160
18649.49 151
18650.78 149
18652.08 153
18653.37 140
18654.66 136
18655.95 141
18657.24 158
18658.53 129
18659.82 154
18661.11 140
18662.40 146
18663.69 146
18664.98 120
18666.27 146
18667.56 113
18668.86 135
18670.15 132
18671.44 117
18672.73 125
18674.02 115
18675.31 99
18676.60 131
18677.90 142
18679.19 130
18680.48 123
18681.77 135
18683.06 130
18684.35 134
18685.64 147
18686.94 146
18688.23 149
18689.52 133
18690.81 134
18692.10 133
18693.40 137
18694.69 116
18695.98 152
18697.27 119
18698.56 143
18699.86 152
18701.15 123
18702.44 129
18703.73 133
18705.03 128
18706.32 140
18707.61 146
18708.90 148
18710.19 119
18711.49 115
18712.78 142
18714.07 132
18715.37 128
18716.66 140
18717.95 152
18719.24 126
18720.54 147
18721.83 135
18723.12 152
18724.42 133
18725.71 137
18727.00 129
18728.30 124
18729.59 128
18730.88 126
18732.17 126
18733.47 137
18734.76 161
18736.05 136
18737.35 156
18738.64 134
18739.94 143
18741.23 121
18742.52 102
18743.82 110
18745.11 120
18746.40 166
18747.70 159
18748.99 126
18750.29 139
18751.58 145
18752.87 134
18754.17 111
18755.46 119
18756.76 133
18758.05 148
18759.34 138
18760.64 132
18761.93 144
18763.23 133
18764.52 161
18765.82 146
18767.11 145
18768.41 138
18769.70 131
18770.99 131
18772.29 157
18773.58 149
18774.88 143
18776.17 153
18777.47 144
18778.76 120
18780.06 129
18781.35 132
18782.65 96
18783.94 122
18785.24 154
18786.53 140
18787.83 116
18789.12 118
18790.42 117
18791.71 92
18793.01 124
18794.31 122
18795.60 110
18796.90 96
18798.19 126
18799.49 130
18800.78 125
18802.08 123
18803.37 121
18804.67 144
18805.97 127
18807.26 105
18808.56 86
18809.85 106
18811.15 126
18812.45 129
18813.74 137
18815.04 119
18816.34 111
18817.63 129
18818.93 136
18820.22 111
18821.52 106
18822.82 114
18824.11 110
18825.41 103
18826.71 125
18828.00 124
18829.30 126
18830.60 122
18831.89 82
18833.19 121
18834.49 115
18835.78 137
18837.08 132
18838.38 136
18839.67 149
18840.97 152
18842.27 143
18843.57 141
18844.86 150
18846.16 140
18847.46 94
18848.75 138
18850.05 124
18851.35 122
18852.65 133
18853.94 129
18855.24 138
18856.54 134
18857.84 140
18859.13 133
18860.43 127
18861.73 112
18863.03 124
18864.33 122
18865.62 133
18866.92 133
18868.22 146
18869.52 155
18870.82 113
18872.11 134
18873.41 140
18874.71 138
18876.01 122
18877.31 125
18878.61 105
18879.90 128
18881.20 127
18882.50 116
18883.80 120
18885.10 127
18886.40 120
18887.70 139
18888.99 121
18890.29 123
18891.59 127
18892.89 127
18894.19 147
18895.49 155
18896.79 118
18898.09 112
18899.39 117
18900.68 141
18901.98 135
18903.28 118
18904.58 126
18905.88 128
18907.18 141
18908.48 150
18909.78 148
18911.08 148
18912.38 123
18913.68 130
18914.98 112
18916.28 111
18917.58 88
18918.88 107
18920.18 112
18921.48 122
18922.78 113
18924.08 123
18925.38 114
18926.68 112
18927.98 103
18929.28 110
18930.58 141
18931.88 108
18933.18 108
18934.48 118
18935.78 132
18937.08 126
18938.38 98
18939.68 115
18940.98 102
18942.28 113
18943.58 115
18944.88 136
18946.18 112
18947.48 119
18948.78 108
18950.08 124
18951.39 128
18952.69 131
18953.99 136
18955.29 124
18956.59 112
18957.89 125
18959.19 117
18960.49 104
18961.79 118
18963.09 129
18964.40 126
18965.70 142
18967.00 129
18968.30 114
18969.60 123
18970.90 112
18972.21 130
18973.51 153
18974.81 126
18976.11 110
18977.41 135
18978.71 156
18980.02 110
18981.32 112
18982.62 105
18983.92 119
18985.22 125
18986.53 143
18987.83 115
18989.13 107
18990.43 130
18991.73 135
18993.04 125
18994.34 120
18995.64 133
18996.94 117
18998.25 127
18999.55 136
19000.85 105
19002.15 141
19003.46 128
19004.76 109
19006.06 136
19007.36 115
19008.67 126
19009.97 127
19011.27 127
19012.58 111
19013.88 119
19015.18 117
19016.49 138
19017.79 109
19019.09 111
19020.40 109
19021.70 140
19023.00 132
19024.31 102
19025.61 107
19026.91 107
19028.22 131
19029.52 131
19030.82 110
19032.13 103
19033.43 124
19034.73 139
19036.04 102
19037.34 119
19038.65 115
19039.95 113
19041.25 99
19042.56 106
19043.86 119
19045.17 121
19046.47 166
19047.77 127
19049.08 133
19050.38 125
19051.69 112
19052.99 146
19054.30 100
19055.60 108
19056.90 137
19058.21 120
19059.51 139
19060.82 131
19062.12 126
19063.43 126
19064.73 130
19066.04 102
19067.34 146
19068.65 103
19069.95 114
19071.26 131
19072.56 120
19073.87 120
19075.17 108
19076.48 142
19077.78 135
19079.09 134
19080.39 146
19081.70 125
19083.00 123
19084.31 143
19085.61 134
19086.92 138
19088.23 126
19089.53 143
19090.84 103
19092.14 129
19093.45 128
19094.75 133
19096.06 147
19097.37 106
19098.67 107
19099.98 123
19101.28 105
19102.59 104
19103.90 140
19105.20 138
19106.51 110
19107.81 127
19109.12 135
19110.43 115
19111.73 119
19113.04 135
19114.35 138
19115.65 160
19116.96 153
19118.27 140
19119.57 120
19120.88 147
19122.19 141
19123.49 101
19124.80 97
19126.11 118
19127.41 116
19128.72 158
19130.03 178
19131.33 164
19132.64 120
19133.95 129
19135.26 129
19136.56 120
19137.87 114
19139.18 89
19140.49 114
19141.79 120
19143.10 162
19144.41 114
19145.71 128
19147.02 142
19148.33 136
19149.64 139
19150.95 105
19152.25 137
19153.56 127
19154.87 121
19156.18 129
19157.48 117
19158.79 130
19160.10 130
19161.41 145
19162.72 142
19164.03 127
19165.33 109
19166.64 135
19167.95 128
19169.26 106
19170.57 149
19171.88 118
19173.18 127
19174.49 132
19175.80 123
19177.11 140
19178.42 103
19179.73 109
19181.04 129
19182.34 125
19183.65 130
19184.96 123
19186.27 117
19187.58 140
19188.89 138
19190.20 160
19191.51 134
19192.82 123
19194.13 134
19195.43 130
19196.74 163
19198.05 132
19199.36 126
19200.67 104
19201.98 126
19203.29 161
19204.60 110
19205.91 111
19207.22 154
19208.53 130
19209.84 124
19211.15 118
19212.46 146
19213.77 144
19215.08 118
19216.39 124
19217.70 129
19219.01 122
19220.32 117
19221.63 106
19222.94 92
19224.25 128
19225.56 127
19226.87 98
19228.18 100
19229.49 118
19230.80 104
19232.11 111
19233.42 125
19234.73 140
19236.04 137
19237.35 108
19238.67 125
19239.98 126
19241.29 110
19242.60 118
19243.91 122
19245.22 128
19246.53 115
19247.84 136
19249.15 119
19250.46 125
19251.77 134
19253.09 115
19254.40 105
19255.71 105
19257.02 121
19258.33 117
19259.64 137
19260.95 124
19262.27 106
19263.58 114
19264.89 114
19266.20 128
19267.51 112
19268.82 98
19270.14 125
19271.45 116
19272.76 136
19274.07 134
19275.38 122
19276.70 141
19278.01 147
19279.32 129
19280.63 137
19281.94 108
19283.26 138
19284.57 134
19285.88 122
19287.19 129
19288.51 123
19289.82 122
19291.13 109
19292.44 127
19293.76 138
19295.07 141
19296.38 154
19297.69 145
19299.01 111
19300.32 131
19301.63 127
19302.95 138
19304.26 133
19305.57 111
19306.88 116
19308.20 106
19309.51 136
19310.82 151
19312.14 105
19313.45 107
19314.76 111
19316.08 140
19317.39 118
19318.70 113
19320.02 119
19321.33 124
19322.64 117
19323.96 122
19325.27 104
19326.59 120
19327.90 124
19329.21 137
19330.53 119
19331.84 114
19333.15 107
19334.47 134
19335.78 144
19337.10 148
19338.41 122
19339.73 111
19341.04 132
19342.35 123
19343.67 127
19344.98 110
19346.30 125
19347.61 137
19348.93 139
19350.24 144
19351.55 106
19352.87 122
19354.18 152
19355.50 143
19356.81 137
19358.13 142
19359.44 144
19360.76 115
19362.07 121
19363.39 115
19364.70 126
19366.02 114
19367.33 144
19368.65 125
19369.96 113
19371.28 112
19372.59 124
19373.91 115
19375.22 111
19376.54 93
19377.86 128
19379.17 124
19380.49 115
19381.80 136
19383.12 143
19384.43 131
19385.75 139
19387.07 133
19388.38 133
19389.70 141
19391.01 124
19392.33 111
19393.65 126
19394.96 133
19396.28 136
19397.59 138
19398.91 130
19400.23 146
19401.54 130
19402.86 129
19404.17 112
19405.49 113
19406.81 147
19408.12 138
19409.44 124
19410.76 106
19412.07 130
19413.39 133
19414.71 123
19416.02 144
19417.34 108
19418.66 133
19419.97 106
19421.29 133
19422.61 127
19423.93 112
19425.24 111
19426.56 108
19427.88 122
19429.19 106
19430.51 125
19431.83 130
19433.15 135
19434.46 129
19435.78 115
19437.10 110
19438.42 141
19439.73 125
19441.05 115
19442.37 133
19443.69 125
19445.00 125
19446.32 136
19447.64 127
19448.96 111
19450.28 118
19451.59 130
19452.91 102
19454.23 106
19455.55 103
19456.87 115
19458.18 101
19459.50 138
19460.82 126
19462.14 131
19463.46 118
19464.78 115
19466.09 137
19467.41 127
19468.73 120
19470.05 124
19471.37 122
19472.69 139
19474.01 152
19475.33 129
19476.64 109
19477.96 112
19479.28 144
19480.60 156
19481.92 112
19483.24 94
19484.56 110
19485.88 111
19487.20 132
19488.52 114
19489.83 99
19491.15 113
19492.47 111
19493.79 104
19495.11 132
19496.43 116
19497.75 123
19499.07 117
19500.39 135
19501.71 132
19503.03 120
19504.35 138
19505.67 146
19506.99 126
19508.31 129
19509.63 119
19510.95 124
19512.27 119
19513.59 129
19514.91 104
19516.23 143
19517.55 148
19518.87 116
19520.19 118
19521.51 130
19522.83 119
19524.15 118
19525.47 138
19526.79 114
19528.11 127
19529.43 114
19530.75 124
19532.08 112
19533.40 118
19534.72 133
19536.04 128
19537.36 147
19538.68 117
19540.00 155
19541.32 147
19542.64 125
19543.96 139
19545.29 143
19546.61 135
19547.93 132
19549.25 142
19550.57 126
19551.89 118
19553.21 129
19554.53 116
19555.86 109
19557.18 117
19558.50 105
19559.82 142
19561.14 132
19562.46 121
19563.79 133
19565.11 120
19566.43 134
19567.75 105
19569.07 92
19570.40 102
19571.72 123
19573.04 102
19574.36 118
19575.68 121
19577.01 106
19578.33 119
19579.65 109
19580.97 108
19582.30 100
19583.62 112
19584.94 115
19586.26 121
19587.59 104
19588.91 139
19590.23 115
19591.55 113
19592.88 108
19594.20 129
19595.52 129
19596.85 121
19598.17 125
19599.49 153
19600.81 139
19602.14 112
19603.46 96
19604.78 102
19606.11 108
19607.43 104
19608.75 111
19610.08 152
19611.40 126
19612.72 128
19614.05 131
19615.37 120
19616.69 117
19618.02 117
19619.34 98
19620.67 121
19621.99 135
19623.31 101
19624.64 107
19625.96 126
19627.29 114
19628.61 135
19629.93 113
19631.26 120
19632.58 104
19633.91 122
19635.23 128
19636.55 142
19637.88 151
19639.20 147
19640.53 130
19641.85 129
19643.18 126
19644.50 157
19645.82 132
19647.15 147
19648.47 142
19649.80 147
19651.12 114
19652.45 113
19653.77 106
19655.10 97
19656.42 95
19657.75 115
19659.07 137
19660.40 154
19661.72 127
19663.05 115
19664.37 110
19665.70 114
19667.02 102
19668.35 131
19669.67 115
19671.00 130
19672.33 146
19673.65 137
19674.98 113
19676.30 96
19677.63 111
19678.95 131
19680.28 128
19681.61 101
19682.93 104
19684.26 102
19685.58 120
19686.91 117
19688.23 94
19689.56 121
19690.89 145
19692.21 116
19693.54 101
19694.87 113
19696.19 143
19697.52 140
19698.84 135
19700.17 93
19701.50 121
19702.82 128
19704.15 137
19705.48 107
19706.80 135
19708.13 104
19709.46 150
19710.78 158
19712.11 135
19713.44 149
19714.76 148
19716.09 116
19717.42 125
19718.75 124
19720.07 113
19721.40 131
19722.73 106
19724.05 123
19725.38 135
19726.71 120
19728.04 144
19729.36 117
19730.69 138
19732.02 113
19733.35 116
19734.67 125
19736.00 156
19737.33 110
19738.66 126
19739.98 96
19741.31 142
19742.64 87
19743.97 118
19745.30 141
19746.62 111
19747.95 120
19749.28 129
19750.61 103
19751.94 128
19753.26 123
19754.59 98
19755.92 132
19757.25 104
19758.58 141
19759.91 136
19761.23 118
19762.56 122
19763.89 131
19765.22 131
19766.55 112
19767.88 126
19769.21 124
19770.53 132
19771.86 134
19773.19 131
19774.52 124
19775.85 108
19777.18 134
19778.51 138
19779.84 114
19781.17 96
19782.50 128
19783.83 112
19785.15 131
19786.48 159
19787.81 139
19789.14 119
19790.47 124
19791.80 130
19793.13 100
19794.46 143
19795.79 124
19797.12 100
19798.45 107
19799.78 126
19801.11 113
19802.44 127
19803.77 124
19805.10 146
19806.43 168
19807.76 129
19809.09 118
19810.42 112
19811.75 114
19813.08 127
19814.41 162
19815.74 121
19817.07 120
19818.40 132
19819.73 97
19821.06 114
19822.39 101
19823.72 121
19825.05 120
19826.38 115
19827.71 125
19829.05 114
19830.38 123
19831.71 122
19833.04 144
19834.37 121
19835.70 113
19837.03 126
19838.36 107
19839.69 106
19841.02 99
19842.36 100
19843.69 124
19845.02 88
19846.35 121
19847.68 103
19849.01 125
19850.34 135
19851.68 137
19853.01 129
19854.34 112
19855.67 121
19857.00 122
19858.33 123
19859.67 128
19861.00 110
19862.33 111
19863.66 156
19864.99 114
19866.32 148
19867.66 114
19868.99 142
19870.32 110
19871.65 93
19872.99 121
19874.32 161
19875.65 133
19876.98 125
19878.32 111
19879.65 102
19880.98 122
19882.31 135
19883.65 107
19884.98 106
19886.31 108
19887.64 124
19888.98 143
19890.31 139
19891.64 112
19892.97 117
19894.31 142
19895.64 177
19896.97 139
19898.31 113
19899.64 120
19900.97 128
19902.31 110
19903.64 118
19904.97 124
19906.31 137
19907.64 112
19908.97 110
19910.31 135
19911.64 150
19912.97 123
19914.31 121
19915.64 119
19916.97 104
19918.31 129
19919.64 122
19920.98 122
19922.31 118
19923.64 140
19924.98 150
19926.31 113
19927.65 110
19928.98 122
19930.31 152
19931.65 124
19932.98 122
19934.32 96
19935.65 116
19936.99 129
19938.32 121
19939.65 120
19940.99 137
19942.32 143
19943.66 117
19944.99 115
19946.33 126
19947.66 138
19949.00 119
19950.33 136
19951.67 132
19953.00 106
19954.34 101
19955.67 123
19957.01 169
19958.34 168
19959.68 165
19961.01 127
19962.35 151
19963.68 148
19965.02 123
19966.35 110
19967.69 106
19969.02 114
19970.36 115
19971.70 137
19973.03 122
19974.37 125
19975.70 135
19977.04 124
19978.37 117
19979.71 120
19981.05 144
19982.38 143
19983.72 124
19985.05 119
19986.39 109
19987.73 132
19989.06 142
19990.40 113
19991.73 119
19993.07 118
19994.41 121
19995.74 141
19997.08 123
19998.42 125
19999.75 128
20001.09 118
20002.43 130
20003.76 134
20005.10 115
20006.44 133
20007.77 143
20009.11 125
20010.45 110
20011.78 128
20013.12 139
20014.46 124
20015.79 155
20017.13 116
20018.47 151
20019.81 138
20021.14 141
20022.48 159
20023.82 131
20025.15 131
20026.49 129
20027.83 128
20029.17 138
20030.50 166
20031.84 155
20033.18 122
20034.52 125
20035.85 122
20037.19 138
20038.53 145
20039.87 122
20041.21 121
20042.54 140
20043.88 137
20045.22 117
20046.56 136
20047.90 131
20049.23 137
20050.57 146
20051.91 127
20053.25 97
20054.59 105
20055.93 120
20057.26 139
20058.60 123
20059.94 99
20061.28 122
20062.62 140
20063.96 111
20065.30 124
20066.63 115
20067.97 134
20069.31 136
20070.65 109
20071.99 115
20073.33 103
20074.67 124
20076.01 128
20077.35 130
20078.68 108
20080.02 118
20081.36 125
20082.70 135
20084.04 130
20085.38 134
20086.72 118
20088.06 127
20089.40 106
20090.74 128
20092.08 125
20093.42 129
20094.76 125
20096.10 122
20097.44 125
20098.78 145
20100.12 139
20101.46 162
20102.80 147
20104.14 145
20105.48 148
20106.82 138
20108.16 114
20109.50 121
20110.84 119
20112.18 140
20113.52 134
20114.86 120
20116.20 137
20117.54 106
20118.88 142
20120.22 149
20121.56 124
20122.90 148
20124.24 128
20125.58 145
20126.92 139
20128.26 143
20129.61 150
20130.95 128
20132.29 115
20133.63 135
20134.97 137
20136.31 136
20137.65 115
20138.99 124
20140.33 129
20141.67 130
20143.02 134
