# Supplementary material for: MALDI-TOF MS typing enables the classification of brewing yeasts of the genus Saccharomyces to major beer styles
Source: PLoS One. 2017 Aug 9;12(8):e0181694. doi: 10.1371/journal.pone.0181694 (PMC5549903; doi:10.1371/journal.pone.0181694)
Supplement: S2 File — The directory includes 90 raw files and was zipped to “.zip”; the folder has three strains with 30 spectra per strain; S1 Text explains the raw files with an example and Table 1 represents the yeast strains used within the experiment. (ZIP) [file pone.0181694.s005.zip › 4-6/30254-165-OG-Koe-Ale-YPG-18h-E-E_2015-10-10__0_B4_1.dat]

2000.04 2394
2000.46 2469
2000.88 2220
2001.30 2170
2001.72 2303
2002.14 2240
2002.57 2170
2002.99 2125
2003.41 2214
2003.83 2417
2004.25 2171
2004.67 2356
2005.10 2381
2005.52 2379
2005.94 2441
2006.36 2447
2006.78 2322
2007.21 2298
2007.63 2598
2008.05 2423
2008.47 2325
2008.89 2270
2009.32 2564
2009.74 2687
2010.16 2856
2010.58 2678
2011.01 2678
2011.43 2843
2011.85 2630
2012.27 2658
2012.70 2606
2013.12 2675
2013.54 2499
2013.96 2395
2014.39 2359
2014.81 2364
2015.23 2351
2015.66 2306
2016.08 2296
2016.50 2480
2016.93 2408
2017.35 2144
2017.77 2269
2018.19 2317
2018.62 2248
2019.04 2278
2019.46 2317
2019.89 2579
2020.31 2473
2020.73 2354
2021.16 2365
2021.58 2740
2022.01 2795
2022.43 2671
2022.85 2569
2023.28 2540
2023.70 2415
2024.12 2458
2024.55 2531
2024.97 2535
2025.40 2311
2025.82 2326
2026.24 2280
2026.67 2366
2027.09 2500
2027.52 2342
2027.94 2358
2028.37 2410
2028.79 2358
2029.21 2321
2029.64 2486
2030.06 2287
2030.49 2344
2030.91 2464
2031.34 2407
2031.76 2493
2032.19 2676
2032.61 2617
2033.04 2461
2033.46 2575
2033.88 2674
2034.31 2655
2034.73 2696
2035.16 2559
2035.58 2617
2036.01 2498
2036.43 2526
2036.86 2575
2037.29 2479
2037.71 2667
2038.14 2490
2038.56 2521
2038.99 2694
2039.41 2316
2039.84 2483
2040.26 2486
2040.69 2516
2041.11 2459
2041.54 2414
2041.97 2410
2042.39 2493
2042.82 2370
2043.24 2425
2043.67 2427
2044.09 2478
2044.52 2411
2044.95 2354
2045.37 2281
2045.80 2473
2046.22 2362
2046.65 2351
2047.08 2509
2047.50 2320
2047.93 2207
2048.36 2305
2048.78 2348
2049.21 2257
2049.64 2229
2050.06 2432
2050.49 2289
2050.92 2444
2051.34 2324
2051.77 2404
2052.20 2311
2052.62 2268
2053.05 2220
2053.48 2460
2053.90 2502
2054.33 2538
2054.76 2353
2055.18 2245
2055.61 2243
2056.04 2342
2056.47 2229
2056.89 2191
2057.32 2342
2057.75 2246
2058.17 2308
2058.60 2316
2059.03 2477
2059.46 2458
2059.88 2475
2060.31 2362
2060.74 2358
2061.17 2410
2061.60 2285
2062.02 2223
2062.45 2337
2062.88 2375
2063.31 2631
2063.74 2505
2064.16 2570
2064.59 2463
2065.02 2331
2065.45 2460
2065.88 2501
2066.30 2741
2066.73 2523
2067.16 2502
2067.59 2677
2068.02 2521
2068.45 2480
2068.87 2451
2069.30 2379
2069.73 2430
2070.16 2401
2070.59 2383
2071.02 2235
2071.45 2430
2071.87 2443
2072.30 2319
2072.73 2155
2073.16 2167
2073.59 2286
2074.02 2289
2074.45 2361
2074.88 2406
2075.31 2345
2075.74 2298
2076.17 2322
2076.59 2385
2077.02 2375
2077.45 2304
2077.88 2465
2078.31 2254
2078.74 2274
2079.17 2464
2079.60 2386
2080.03 2535
2080.46 2611
2080.89 2440
2081.32 2511
2081.75 2495
2082.18 2587
2082.61 2614
2083.04 2614
2083.47 2569
2083.90 2398
2084.33 2302
2084.76 2351
2085.19 2298
2085.62 2331
2086.05 2322
2086.48 2286
2086.91 2492
2087.34 2515
2087.77 2371
2088.20 2403
2088.63 2559
2089.06 2332
2089.49 2406
2089.93 2546
2090.36 2535
2090.79 2434
2091.22 2494
2091.65 2451
2092.08 2318
2092.51 2361
2092.94 2359
2093.37 2243
2093.80 2129
2094.23 2299
2094.67 2319
2095.10 2368
2095.53 2266
2095.96 2328
2096.39 2209
2096.82 2266
2097.25 2267
2097.68 2169
2098.12 2297
2098.55 2337
2098.98 2279
2099.41 2230
2099.84 2318
2100.27 2439
2100.71 2359
2101.14 2195
2101.57 2235
2102.00 2220
2102.43 2081
2102.87 2105
2103.30 2347
2103.73 2293
2104.16 2211
2104.59 2269
2105.03 2298
2105.46 2451
2105.89 2374
2106.32 2349
2106.76 2427
2107.19 2510
2107.62 2415
2108.05 2482
2108.49 2474
2108.92 2373
2109.35 2490
2109.78 2463
2110.22 2343
2110.65 2463
2111.08 2275
2111.52 2254
2111.95 2371
2112.38 2378
2112.81 2241
2113.25 2232
2113.68 2154
2114.11 2111
2114.55 2367
2114.98 2296
2115.41 2394
2115.85 2340
2116.28 2379
2116.71 2239
2117.15 2224
2117.58 2305
2118.01 2316
2118.45 2347
2118.88 2195
2119.32 2203
2119.75 2224
2120.18 2276
2120.62 2354
2121.05 2487
2121.48 2362
2121.92 2195
2122.35 2196
2122.79 2391
2123.22 2442
2123.65 2343
2124.09 2446
2124.52 2353
2124.96 2403
2125.39 2617
2125.83 2327
2126.26 2487
2126.70 2655
2127.13 2457
2127.56 2433
2128.00 2459
2128.43 2205
2128.87 2306
2129.30 2485
2129.74 2291
2130.17 2215
2130.61 2516
2131.04 2593
2131.48 2479
2131.91 2426
2132.35 2548
2132.78 2630
2133.22 2398
2133.65 2298
2134.09 2316
2134.52 2399
2134.96 2487
2135.39 2305
2135.83 2211
2136.26 2325
2136.70 2321
2137.14 2340
2137.57 2520
2138.01 2525
2138.44 2567
2138.88 2489
2139.31 2451
2139.75 2449
2140.19 2410
2140.62 2374
2141.06 2313
2141.49 2269
2141.93 2248
2142.37 2319
2142.80 2182
2143.24 2182
2143.67 2202
2144.11 2285
2144.55 2249
2144.98 2285
2145.42 2134
2145.86 2110
2146.29 2325
2146.73 2335
2147.16 2369
2147.60 2345
2148.04 2476
2148.47 2352
2148.91 2439
2149.35 2289
2149.79 2261
2150.22 2508
2150.66 2424
2151.10 2554
2151.53 2505
2151.97 2460
2152.41 2503
2152.84 2446
2153.28 2656
2153.72 2605
2154.16 2567
2154.59 2405
2155.03 2297
2155.47 2434
2155.91 2395
2156.34 2471
2156.78 2322
2157.22 2340
2157.66 2336
2158.09 2255
2158.53 2310
2158.97 2385
2159.41 2350
2159.84 2316
2160.28 2411
2160.72 2475
2161.16 2516
2161.60 2610
2162.03 2616
2162.47 2429
2162.91 2332
2163.35 2422
2163.79 2319
2164.22 2294
2164.66 2250
2165.10 2292
2165.54 2303
2165.98 2261
2166.42 2281
2166.86 2387
2167.29 2364
2167.73 2343
2168.17 2301
2168.61 2460
2169.05 2629
2169.49 2410
2169.93 2478
2170.37 2522
2170.80 2289
2171.24 2508
2171.68 2333
2172.12 2328
2172.56 2527
2173.00 2396
2173.44 2412
2173.88 2386
2174.32 2424
2174.76 2373
2175.20 2432
2175.64 2322
2176.08 2744
2176.51 2629
2176.95 2689
2177.39 2515
2177.83 2554
2178.27 2676
2178.71 2499
2179.15 2552
2179.59 2693
2180.03 2398
2180.47 2481
2180.91 2719
2181.35 2470
2181.79 2451
2182.23 2415
2182.67 2436
2183.11 2314
2183.55 2299
2183.99 2468
2184.43 2436
2184.87 2420
2185.31 2308
2185.76 2133
2186.20 2085
2186.64 2224
2187.08 2211
2187.52 2238
2187.96 2391
2188.40 2437
2188.84 2323
2189.28 2453
2189.72 2356
2190.16 2605
2190.60 2471
2191.04 2491
2191.49 2505
2191.93 2462
2192.37 2292
2192.81 2304
2193.25 2188
2193.69 2373
2194.13 2353
2194.57 2440
2195.02 2481
2195.46 2644
2195.90 2526
2196.34 2519
2196.78 2349
2197.22 2418
2197.66 2640
2198.11 2474
2198.55 2535
2198.99 2329
2199.43 2227
2199.87 2388
2200.32 2353
2200.76 2229
2201.20 2234
2201.64 2221
2202.08 2281
2202.53 2237
2202.97 2332
2203.41 2397
2203.85 2393
2204.29 2509
2204.74 2294
2205.18 2338
2205.62 2346
2206.06 2388
2206.51 2535
2206.95 2505
2207.39 2479
2207.83 2623
2208.28 2519
2208.72 2619
2209.16 2538
2209.61 2528
2210.05 2483
2210.49 2493
2210.93 2471
2211.38 2573
2211.82 2567
2212.26 2471
2212.71 2370
2213.15 2466
2213.59 2483
2214.04 2239
2214.48 2361
2214.92 2377
2215.37 2418
2215.81 2420
2216.25 2365
2216.70 2390
2217.14 2365
2217.59 2306
2218.03 2345
2218.47 2390
2218.92 2268
2219.36 2391
2219.80 2286
2220.25 2230
2220.69 2290
2221.14 2170
2221.58 2350
2222.02 2501
2222.47 2374
2222.91 2353
2223.36 2250
2223.80 2421
2224.25 2349
2224.69 2627
2225.13 2449
2225.58 2485
2226.02 2539
2226.47 2598
2226.91 2571
2227.36 2552
2227.80 2648
2228.25 2636
2228.69 2542
2229.14 2477
2229.58 2708
2230.03 2701
2230.47 2789
2230.92 2704
2231.36 2866
2231.81 2856
2232.25 2643
2232.70 2709
2233.14 2812
2233.59 2790
2234.03 2753
2234.48 2733
2234.92 2703
2235.37 2635
2235.81 2480
2236.26 2494
2236.70 2621
2237.15 2660
2237.60 2479
2238.04 2459
2238.49 2369
2238.93 2414
2239.38 2353
2239.83 2277
2240.27 2392
2240.72 2274
2241.16 2255
2241.61 2187
2242.06 2167
2242.50 2245
2242.95 2285
2243.39 2231
2243.84 2273
2244.29 2168
2244.73 2170
2245.18 2211
2245.63 2241
2246.07 2297
2246.52 2023
2246.97 2205
2247.41 2218
2247.86 2237
2248.31 2179
2248.75 2322
2249.20 2330
2249.65 2226
2250.09 2281
2250.54 2345
2250.99 2324
2251.43 2224
2251.88 2334
2252.33 2267
2252.78 2397
2253.22 2397
2253.67 2314
2254.12 2175
2254.56 2396
2255.01 2487
2255.46 2429
2255.91 2398
2256.35 2405
2256.80 2195
2257.25 2293
2257.70 2266
2258.14 2128
2258.59 2091
2259.04 2318
2259.49 2232
2259.94 2178
2260.38 2161
2260.83 2186
2261.28 2171
2261.73 2269
2262.18 2422
2262.62 2270
2263.07 2316
2263.52 2510
2263.97 2470
2264.42 2418
2264.87 2268
2265.31 2478
2265.76 2307
2266.21 2237
2266.66 2168
2267.11 2021
2267.56 2293
2268.01 2512
2268.45 2459
2268.90 2330
2269.35 2496
2269.80 2471
2270.25 2411
2270.70 2588
2271.15 2584
2271.60 2698
2272.05 2605
2272.49 2617
2272.94 2779
2273.39 2692
2273.84 2559
2274.29 2741
2274.74 2742
2275.19 2494
2275.64 2608
2276.09 2490
2276.54 2460
2276.99 2367
2277.44 2405
2277.89 2184
2278.34 2522
2278.79 2445
2279.24 2317
2279.69 2235
2280.14 2161
2280.59 2158
2281.04 2403
2281.49 2229
2281.94 2124
2282.39 2113
2282.84 2213
2283.29 2312
2283.74 2120
2284.19 2282
2284.64 2248
2285.09 2312
2285.54 2375
2285.99 2373
2286.44 2291
2286.89 2208
2287.34 2318
2287.79 2371
2288.24 2405
2288.69 2888
2289.14 2854
2289.59 2885
2290.05 2991
2290.50 3283
2290.95 3652
2291.40 3777
2291.85 3944
2292.30 4206
2292.75 4052
2293.20 3846
2293.65 3842
2294.11 3792
2294.56 3779
2295.01 3505
2295.46 3307
2295.91 3189
2296.36 2943
2296.81 2726
2297.27 2797
2297.72 2657
2298.17 2613
2298.62 2652
2299.07 2629
2299.52 2436
2299.98 2453
2300.43 2448
2300.88 2317
2301.33 2424
2301.78 2552
2302.24 2412
2302.69 2355
2303.14 2273
2303.59 2171
2304.04 2359
2304.50 2377
2304.95 2337
2305.40 2347
2305.85 2410
2306.31 2205
2306.76 2243
2307.21 2184
2307.66 2305
2308.12 2408
2308.57 2753
2309.02 2683
2309.48 2606
2309.93 2776
2310.38 3044
2310.83 3078
2311.29 3007
2311.74 2984
2312.19 3089
2312.65 3086
2313.10 3042
2313.55 3003
2314.01 2601
2314.46 2850
2314.91 2795
2315.37 2513
2315.82 2248
2316.27 2431
2316.73 2513
2317.18 2519
2317.63 2475
2318.09 2447
2318.54 2612
2318.99 2552
2319.45 2554
2319.90 2469
2320.36 2399
2320.81 2386
2321.26 2552
2321.72 2484
2322.17 2494
2322.63 2564
2323.08 2540
2323.53 2636
2323.99 2526
2324.44 2365
2324.90 2312
2325.35 2667
2325.80 2506
2326.26 2375
2326.71 2358
2327.17 2591
2327.62 2634
2328.08 2612
2328.53 2744
2328.99 2669
2329.44 2551
2329.90 2673
2330.35 2559
2330.81 2572
2331.26 2784
2331.72 2573
2332.17 2675
2332.63 2577
2333.08 2508
2333.54 2579
2333.99 2398
2334.45 2440
2334.90 2346
2335.36 2499
2335.81 2336
2336.27 2270
2336.72 2382
2337.18 2446
2337.63 2340
2338.09 2304
2338.55 2284
2339.00 2503
2339.46 2373
2339.91 2355
2340.37 2315
2340.82 2266
2341.28 2343
2341.74 2384
2342.19 2250
2342.65 2307
2343.10 2266
2343.56 2315
2344.02 2293
2344.47 2331
2344.93 2374
2345.39 2264
2345.84 2323
2346.30 2271
2346.75 2395
2347.21 2619
2347.67 2384
2348.12 2512
2348.58 2763
2349.04 2534
2349.49 2545
2349.95 2752
2350.41 2673
2350.86 2481
2351.32 2405
2351.78 2596
2352.23 2602
2352.69 2504
2353.15 2586
2353.61 2539
2354.06 2633
2354.52 2652
2354.98 2661
2355.43 2602
2355.89 2681
2356.35 2420
2356.81 2163
2357.26 2404
2357.72 2505
2358.18 2424
2358.64 2400
2359.09 2375
2359.55 2284
2360.01 2504
2360.47 2349
2360.93 2358
2361.38 2569
2361.84 2680
2362.30 2508
2362.76 2282
2363.22 2295
2363.67 2413
2364.13 2455
2364.59 2389
2365.05 2496
2365.51 2461
2365.96 2260
2366.42 2365
2366.88 2448
2367.34 2557
2367.80 2535
2368.26 2508
2368.72 2558
2369.17 2401
2369.63 2366
2370.09 2383
2370.55 2483
2371.01 2433
2371.47 2396
2371.93 2440
2372.39 2474
2372.84 2203
2373.30 2276
2373.76 2549
2374.22 2485
2374.68 2532
2375.14 2812
2375.60 2784
2376.06 2822
2376.52 2462
2376.98 2538
2377.44 2712
2377.90 2675
2378.36 2544
2378.81 2556
2379.27 2500
2379.73 2488
2380.19 2492
2380.65 2250
2381.11 2411
2381.57 2334
2382.03 2276
2382.49 2327
2382.95 2454
2383.41 2413
2383.87 2325
2384.33 2516
2384.79 2409
2385.25 2200
2385.71 2293
2386.17 2406
2386.63 2407
2387.09 2447
2387.55 2264
2388.01 2489
2388.48 2453
2388.94 2441
2389.40 2373
2389.86 2331
2390.32 2689
2390.78 2665
2391.24 2511
2391.70 2626
2392.16 2611
2392.62 2608
2393.08 2635
2393.54 2568
2394.00 2562
2394.47 2567
2394.93 2556
2395.39 2504
2395.85 2435
2396.31 2341
2396.77 2134
2397.23 2388
2397.69 2245
2398.16 2293
2398.62 2389
2399.08 2220
2399.54 2225
2400.00 2264
2400.46 2355
2400.92 2165
2401.39 2290
2401.85 2511
2402.31 2226
2402.77 2083
2403.23 2062
2403.70 2228
2404.16 2403
2404.62 2287
2405.08 2243
2405.54 2181
2406.01 2268
2406.47 2170
2406.93 2206
2407.39 2079
2407.86 2221
2408.32 2311
2408.78 2121
2409.24 2147
2409.71 2075
2410.17 2350
2410.63 2280
2411.09 2163
2411.56 2155
2412.02 2297
2412.48 2439
2412.94 2435
2413.41 2274
2413.87 2396
2414.33 2286
2414.80 2461
2415.26 2277
2415.72 2304
2416.19 2323
2416.65 2461
2417.11 2586
2417.57 2608
2418.04 2791
2418.50 2427
2418.96 2264
2419.43 2350
2419.89 2518
2420.36 2491
2420.82 2365
2421.28 2458
2421.75 2599
2422.21 2253
2422.67 2235
2423.14 2283
2423.60 2191
2424.07 2120
2424.53 2110
2424.99 2298
2425.46 2437
2425.92 2493
2426.39 2189
2426.85 2265
2427.31 2332
2427.78 2286
2428.24 2195
2428.71 2062
2429.17 2051
2429.64 2147
2430.10 2075
2430.56 2196
2431.03 2112
2431.49 2166
2431.96 2353
2432.42 2261
2432.89 2212
2433.35 2242
2433.82 2121
2434.28 2210
2434.75 2312
2435.21 2333
2435.68 2133
2436.14 2266
2436.61 2343
2437.07 2258
2437.54 2251
2438.00 2356
2438.47 2334
2438.93 2273
2439.40 2328
2439.86 2329
2440.33 2294
2440.80 2355
2441.26 2403
2441.73 2380
2442.19 2548
2442.66 2517
2443.12 2386
2443.59 2425
2444.06 2418
2444.52 2361
2444.99 2357
2445.45 2322
2445.92 2312
2446.38 2226
2446.85 2271
2447.32 2212
2447.78 2257
2448.25 2250
2448.72 2288
2449.18 2129
2449.65 2254
2450.11 2098
2450.58 2223
2451.05 2318
2451.51 2209
2451.98 2407
2452.45 2482
2452.91 2461
2453.38 2442
2453.85 2550
2454.31 2331
2454.78 2275
2455.25 2359
2455.71 2355
2456.18 2194
2456.65 2314
2457.12 2219
2457.58 2377
2458.05 2293
2458.52 2140
2458.98 2319
2459.45 2291
2459.92 2179
2460.39 2132
2460.85 2056
2461.32 2197
2461.79 2120
2462.26 2121
2462.72 2093
2463.19 2250
2463.66 2048
2464.13 2010
2464.59 2090
2465.06 1912
2465.53 2108
2466.00 2231
2466.47 2175
2466.93 2248
2467.40 2161
2467.87 2282
2468.34 2245
2468.81 2133
2469.27 2198
2469.74 2230
2470.21 2338
2470.68 2284
2471.15 2265
2471.62 2269
2472.09 2101
2472.55 2157
2473.02 2194
2473.49 2262
2473.96 2279
2474.43 2122
2474.90 2130
2475.37 2133
2475.83 2189
2476.30 2208
2476.77 2186
2477.24 2366
2477.71 2292
2478.18 2390
2478.65 2202
2479.12 2073
2479.59 2033
2480.06 2009
2480.53 2087
2480.99 2249
2481.46 2333
2481.93 2398
2482.40 2359
2482.87 2320
2483.34 2248
2483.81 2241
2484.28 2071
2484.75 2163
2485.22 2113
2485.69 2352
2486.16 2343
2486.63 2288
2487.10 2306
2487.57 2148
2488.04 2264
2488.51 2185
2488.98 2161
2489.45 2207
2489.92 2290
2490.39 2445
2490.86 2436
2491.33 2285
2491.80 2489
2492.27 2346
2492.74 2520
2493.21 2334
2493.68 2326
2494.15 2423
2494.62 2505
2495.10 2547
2495.57 2597
2496.04 2702
2496.51 2677
2496.98 2639
2497.45 2522
2497.92 2630
2498.39 2562
2498.86 2487
2499.33 2411
2499.80 2270
2500.28 2353
2500.75 2375
2501.22 2267
2501.69 2142
2502.16 1999
2502.63 2043
2503.10 1881
2503.57 2004
2504.05 2291
2504.52 2152
2504.99 2137
2505.46 2149
2505.93 2050
2506.40 2108
2506.88 2204
2507.35 2282
2507.82 2305
2508.29 2272
2508.76 2341
2509.24 2285
2509.71 2227
2510.18 2189
2510.65 2248
2511.12 2130
2511.60 2310
2512.07 2406
2512.54 2272
2513.01 2173
2513.49 2279
2513.96 2284
2514.43 2378
2514.90 2367
2515.38 2208
2515.85 2437
2516.32 2369
2516.79 2352
2517.27 2307
2517.74 2361
2518.21 2325
2518.68 2173
2519.16 2161
2519.63 2148
2520.10 2457
2520.58 2297
2521.05 2487
2521.52 2419
2522.00 2437
2522.47 2544
2522.94 2388
2523.42 2367
2523.89 2250
2524.36 2228
2524.84 2357
2525.31 2300
2525.78 2337
2526.26 2339
2526.73 2556
2527.20 2476
2527.68 2535
2528.15 2549
2528.63 2559
2529.10 2617
2529.57 2685
2530.05 2480
2530.52 2631
2531.00 2544
2531.47 2451
2531.94 2397
2532.42 2394
2532.89 2291
2533.37 2290
2533.84 2215
2534.32 2178
2534.79 2191
2535.26 2143
2535.74 2091
2536.21 2110
2536.69 2264
2537.16 2238
2537.64 2284
2538.11 2231
2538.59 2236
2539.06 2149
2539.54 2189
2540.01 2237
2540.49 2384
2540.96 2159
2541.44 2410
2541.91 2281
2542.39 2181
2542.86 2313
2543.34 2187
2543.81 2268
2544.29 2171
2544.76 2114
2545.24 2260
2545.71 2386
2546.19 2243
2546.66 2308
2547.14 2283
2547.61 2126
2548.09 2351
2548.57 2307
2549.04 2333
2549.52 2359
2549.99 2276
2550.47 2287
2550.95 2418
2551.42 2475
2551.90 2393
2552.37 2528
2552.85 2282
2553.33 2368
2553.80 2319
2554.28 2359
2554.75 2386
2555.23 2343
2555.71 2295
2556.18 2265
2556.66 2318
2557.14 2257
2557.61 2403
2558.09 2326
2558.57 2288
2559.04 2417
2559.52 2344
2560.00 2231
2560.47 2166
2560.95 2400
2561.43 2314
2561.90 2241
2562.38 2327
2562.86 2358
2563.33 2391
2563.81 2211
2564.29 2305
2564.77 2208
2565.24 2222
2565.72 2287
2566.20 2208
2566.68 2235
2567.15 2338
2567.63 2229
2568.11 2107
2568.59 2184
2569.06 2021
2569.54 2155
2570.02 2177
2570.50 2166
2570.97 2166
2571.45 2131
2571.93 2231
2572.41 2132
2572.89 2107
2573.36 2092
2573.84 2145
2574.32 2197
2574.80 2224
2575.28 2239
2575.75 2221
2576.23 2097
2576.71 2114
2577.19 2190
2577.67 2111
2578.15 2061
2578.62 2124
2579.10 2124
2579.58 2136
2580.06 2177
2580.54 2116
2581.02 2206
2581.50 2245
2581.97 2186
2582.45 2185
2582.93 2292
2583.41 2125
2583.89 2245
2584.37 2150
2584.85 2009
2585.33 2119
2585.81 2334
2586.29 2337
2586.77 2160
2587.24 2214
2587.72 2190
2588.20 2176
2588.68 2237
2589.16 2098
2589.64 2408
2590.12 2101
2590.60 2226
2591.08 2257
2591.56 2154
2592.04 2302
2592.52 2281
2593.00 2335
2593.48 2296
2593.96 2260
2594.44 2240
2594.92 2243
2595.40 2347
2595.88 2294
2596.36 2092
2596.84 2181
2597.32 2158
2597.80 2094
2598.28 2257
2598.76 2134
2599.24 2177
2599.72 2164
2600.20 2171
2600.68 2232
2601.16 1986
2601.64 1995
2602.12 2027
2602.61 2167
2603.09 2104
2603.57 1915
2604.05 1886
2604.53 1987
2605.01 2222
2605.49 2189
2605.97 2166
2606.45 2080
2606.93 2200
2607.42 2415
2607.90 2204
2608.38 2189
2608.86 2285
2609.34 2323
2609.82 2476
2610.30 2249
2610.78 2152
2611.27 2230
2611.75 2134
2612.23 2288
2612.71 2117
2613.19 2058
2613.67 1908
2614.16 1978
2614.64 2251
2615.12 2235
2615.60 2290
2616.08 2367
2616.57 2472
2617.05 2572
2617.53 2362
2618.01 2538
2618.49 2513
2618.98 2403
2619.46 2313
2619.94 2451
2620.42 2513
2620.91 2479
2621.39 2316
2621.87 2266
2622.35 2349
2622.84 2306
2623.32 2214
2623.80 2118
2624.28 2266
2624.77 2260
2625.25 2249
2625.73 2104
2626.21 2256
2626.70 2194
2627.18 2322
2627.66 2226
2628.15 2198
2628.63 2307
2629.11 2375
2629.60 2245
2630.08 2323
2630.56 2458
2631.05 2463
2631.53 2445
2632.01 2362
2632.50 2506
2632.98 2454
2633.46 2522
2633.95 2469
2634.43 2548
2634.91 2478
2635.40 2589
2635.88 2370
2636.37 2327
2636.85 2334
2637.33 2144
2637.82 2239
2638.30 2182
2638.79 2270
2639.27 2301
2639.75 2240
2640.24 2204
2640.72 2201
2641.21 2148
2641.69 2233
2642.18 2238
2642.66 2089
2643.14 2097
2643.63 2205
2644.11 2026
2644.60 2256
2645.08 2227
2645.57 2128
2646.05 2252
2646.54 2464
2647.02 2258
2647.51 2297
2647.99 2392
2648.48 2226
2648.96 2218
2649.45 2333
2649.93 2417
2650.42 2217
2650.90 2107
2651.39 2267
2651.87 2143
2652.36 2347
2652.84 2287
2653.33 2370
2653.81 2304
2654.30 1945
2654.78 2162
2655.27 2251
2655.76 2356
2656.24 2354
2656.73 2278
2657.21 2337
2657.70 2258
2658.18 2105
2658.67 2325
2659.16 2357
2659.64 2220
2660.13 2108
2660.61 2096
2661.10 2036
2661.59 2097
2662.07 2118
2662.56 2204
2663.05 2360
2663.53 2451
2664.02 2381
2664.50 2191
2664.99 2107
2665.48 2152
2665.96 2225
2666.45 2119
2666.94 2167
2667.42 2288
2667.91 2219
2668.40 2138
2668.88 2182
2669.37 2090
2669.86 1994
2670.34 2034
2670.83 2068
2671.32 2062
2671.81 2169
2672.29 2198
2672.78 2238
2673.27 2330
2673.75 2330
2674.24 2407
2674.73 2753
2675.22 3051
2675.70 2939
2676.19 2819
2676.68 2939
2677.17 2798
2677.65 2927
2678.14 2787
2678.63 2818
2679.12 2665
2679.61 2616
2680.09 2418
2680.58 2318
2681.07 2167
2681.56 2153
2682.04 2336
2682.53 2226
2683.02 2281
2683.51 2047
2684.00 1996
2684.49 2078
2684.97 2079
2685.46 1870
2685.95 2058
2686.44 2161
2686.93 2234
2687.42 2293
2687.90 2272
2688.39 2028
2688.88 2021
2689.37 2234
2689.86 2144
2690.35 2046
2690.84 2023
2691.33 2097
2691.81 2159
2692.30 2096
2692.79 2118
2693.28 2163
2693.77 2233
2694.26 2130
2694.75 2042
2695.24 2043
2695.73 1996
2696.22 2092
2696.71 2123
2697.20 2150
2697.68 2077
2698.17 2055
2698.66 2178
2699.15 2114
2699.64 2191
2700.13 2064
2700.62 1946
2701.11 2196
2701.60 2211
2702.09 2088
2702.58 2288
2703.07 2411
2703.56 2422
2704.05 2291
2704.54 2223
2705.03 2152
2705.52 2318
2706.01 2284
2706.50 2242
2706.99 2342
2707.48 2170
2707.97 2070
2708.46 2038
2708.95 2056
2709.44 2109
2709.93 2116
2710.43 2073
2710.92 2019
2711.41 2035
2711.90 2012
2712.39 2099
2712.88 2123
2713.37 2144
2713.86 2362
2714.35 2361
2714.84 2154
2715.33 2049
2715.82 2340
2716.32 2363
2716.81 2110
2717.30 2203
2717.79 2158
2718.28 2187
2718.77 2145
2719.26 2059
2719.76 1997
2720.25 2107
2720.74 2035
2721.23 2143
2721.72 1994
2722.21 2006
2722.70 2049
2723.20 2225
2723.69 2280
2724.18 2099
2724.67 1992
2725.16 2199
2725.66 2171
2726.15 2177
2726.64 2103
2727.13 2187
2727.62 1956
2728.12 2019
2728.61 2167
2729.10 2096
2729.59 2064
2730.09 1879
2730.58 2093
2731.07 2117
2731.56 2229
2732.06 2166
2732.55 2215
2733.04 2139
2733.53 2211
2734.03 2426
2734.52 2511
2735.01 2424
2735.50 2466
2736.00 2470
2736.49 2316
2736.98 2413
2737.48 2315
2737.97 2065
2738.46 2232
2738.96 2355
2739.45 2265
2739.94 2332
2740.44 2334
2740.93 2394
2741.42 2168
2741.92 2125
2742.41 2233
2742.90 2234
2743.40 2193
2743.89 2266
2744.38 2409
2744.88 2087
2745.37 2081
2745.86 1966
2746.36 1923
2746.85 2217
2747.35 2077
2747.84 2111
2748.33 2184
2748.83 1964
2749.32 1968
2749.82 1929
2750.31 2232
2750.81 2251
2751.30 2036
2751.79 2041
2752.29 2118
2752.78 2108
2753.28 1867
2753.77 1949
2754.27 2087
2754.76 2103
2755.26 2156
2755.75 2437
2756.24 2271
2756.74 2224
2757.23 2249
2757.73 2177
2758.22 2102
2758.72 2272
2759.21 2286
2759.71 2181
2760.20 2052
2760.70 2167
2761.19 2354
2761.69 2195
2762.19 2178
2762.68 2215
2763.18 2417
2763.67 2157
2764.17 2263
2764.66 2348
2765.16 1984
2765.65 1952
2766.15 2053
2766.64 2203
2767.14 2074
2767.64 2017
2768.13 2307
2768.63 2358
2769.12 2135
2769.62 2001
2770.12 1996
2770.61 2100
2771.11 2096
2771.60 2219
2772.10 2263
2772.60 2278
2773.09 2339
2773.59 2363
2774.08 2620
2774.58 2544
2775.08 2363
2775.57 2508
2776.07 2816
2776.57 3024
2777.06 3099
2777.56 3193
2778.06 3169
2778.55 3277
2779.05 3222
2779.55 3000
2780.04 2948
2780.54 2850
2781.04 2686
2781.54 2777
2782.03 2562
2782.53 2553
2783.03 2394
2783.52 2357
2784.02 2338
2784.52 2336
2785.02 2171
2785.51 2175
2786.01 2191
2786.51 2251
2787.01 2195
2787.50 2189
2788.00 2276
2788.50 2086
2789.00 1980
2789.49 1994
2789.99 2055
2790.49 1958
2790.99 2053
2791.48 1933
2791.98 2174
2792.48 2046
2792.98 2059
2793.48 1870
2793.97 2006
2794.47 2112
2794.97 1998
2795.47 1913
2795.97 2033
2796.47 2153
2796.96 2172
2797.46 2200
2797.96 2216
2798.46 2147
2798.96 2167
2799.46 2146
2799.96 2286
2800.45 2228
2800.95 2234
2801.45 2275
2801.95 2125
2802.45 2078
2802.95 2065
2803.45 2019
2803.95 1830
2804.45 1934
2804.94 2008
2805.44 2158
2805.94 2203
2806.44 2162
2806.94 2390
2807.44 2378
2807.94 2323
2808.44 2230
2808.94 2378
2809.44 2319
2809.94 2325
2810.44 2287
2810.94 2354
2811.44 2450
2811.94 2232
2812.44 2318
2812.94 2521
2813.44 2487
2813.94 2467
2814.44 2503
2814.94 2522
2815.44 2316
2815.94 2361
2816.44 2321
2816.94 2224
2817.44 2142
2817.94 2145
2818.44 2212
2818.94 2332
2819.44 2333
2819.94 2023
2820.44 2259
2820.94 2069
2821.44 2095
2821.94 2245
2822.44 2100
2822.94 2207
2823.44 2072
2823.94 1946
2824.44 2046
2824.94 2144
2825.45 2225
2825.95 2006
2826.45 1990
2826.95 1967
2827.45 1871
2827.95 2107
2828.45 2163
2828.95 2012
2829.45 2033
2829.96 1976
2830.46 1933
2830.96 1861
2831.46 2028
2831.96 2054
2832.46 2112
2832.96 2123
2833.47 2000
2833.97 2120
2834.47 2074
2834.97 2104
2835.47 2091
2835.97 2047
2836.48 1987
2836.98 2012
2837.48 2147
2837.98 2297
2838.48 2337
2838.99 2158
2839.49 2291
2839.99 2306
2840.49 2198
2841.00 2037
2841.50 2089
2842.00 2122
2842.50 2300
2843.01 2174
2843.51 2172
2844.01 2131
2844.51 2091
2845.02 2195
2845.52 2188
2846.02 2154
2846.52 2261
2847.03 2125
2847.53 2353
2848.03 2296
2848.54 2330
2849.04 2497
2849.54 2473
2850.04 2620
2850.55 2409
2851.05 2395
2851.55 2315
2852.06 2056
2852.56 2194
2853.06 2184
2853.57 2155
2854.07 2135
2854.57 2147
2855.08 2122
2855.58 2157
2856.09 2153
2856.59 2099
2857.09 2256
2857.60 2220
2858.10 2107
2858.60 2085
2859.11 2100
2859.61 2190
2860.12 2147
2860.62 2282
2861.12 2152
2861.63 2135
2862.13 1982
2862.64 2202
2863.14 2236
2863.65 2262
2864.15 1979
2864.65 2039
2865.16 2244
2865.66 2240
2866.17 2122
2866.67 2178
2867.18 2102
2867.68 1968
2868.19 1968
2868.69 2036
2869.20 1995
2869.70 2097
2870.21 2201
2870.71 2190
2871.21 2345
2871.72 2298
2872.23 2325
2872.73 2206
2873.24 2480
2873.74 2573
2874.25 2696
2874.75 2401
2875.26 2580
2875.76 2628
2876.27 2622
2876.77 2526
2877.28 2593
2877.78 2565
2878.29 2557
2878.79 2326
2879.30 2237
2879.81 2253
2880.31 2293
2880.82 2242
2881.32 2301
2881.83 2221
2882.34 2193
2882.84 2367
2883.35 2229
2883.85 2196
2884.36 2287
2884.87 2206
2885.37 2339
2885.88 2317
2886.38 2315
2886.89 2305
2887.40 2262
2887.90 2263
2888.41 2363
2888.92 2293
2889.42 2247
2889.93 2366
2890.44 2253
2890.94 2309
2891.45 2296
2891.96 2137
2892.46 2125
2892.97 2088
2893.48 2149
2893.98 2114
2894.49 2202
2895.00 2263
2895.51 2152
2896.01 2165
2896.52 2260
2897.03 2359
2897.53 2329
2898.04 2255
2898.55 2312
2899.06 2304
2899.56 2143
2900.07 2333
2900.58 2293
2901.09 2291
2901.59 2439
2902.10 2403
2902.61 2266
2903.12 2431
2903.63 2551
2904.13 2332
2904.64 2498
2905.15 2388
2905.66 2714
2906.17 2465
2906.67 2305
2907.18 2470
2907.69 2478
2908.20 2461
2908.71 2384
2909.21 2547
2909.72 2361
2910.23 2157
2910.74 2209
2911.25 2478
2911.76 2366
2912.26 2305
2912.77 2263
2913.28 2229
2913.79 2264
2914.30 2305
2914.81 2364
2915.32 2311
2915.83 2311
2916.34 2262
2916.84 2364
2917.35 2278
2917.86 2301
2918.37 2226
2918.88 2052
2919.39 2074
2919.90 2124
2920.41 2209
2920.92 2268
2921.43 2241
2921.94 2194
2922.45 2112
2922.96 2061
2923.46 1986
2923.97 2018
2924.48 2187
2924.99 2237
2925.50 2062
2926.01 2076
2926.52 2168
2927.03 2100
2927.54 2022
2928.05 1959
2928.56 2030
2929.07 2051
2929.58 2088
2930.09 2025
2930.60 2009
2931.11 2040
2931.62 1931
2932.13 1902
2932.64 1915
2933.15 2150
2933.67 2143
2934.18 2221
2934.69 2066
2935.20 2134
2935.71 2226
2936.22 2328
2936.73 2442
2937.24 2249
2937.75 2202
2938.26 2296
2938.77 2347
2939.28 2142
2939.79 2147
2940.30 2225
2940.82 2065
2941.33 2188
2941.84 2290
2942.35 2383
2942.86 2210
2943.37 2268
2943.88 2240
2944.39 2252
2944.91 2318
2945.42 2200
2945.93 2185
2946.44 2356
2946.95 2469
2947.46 2349
2947.98 2358
2948.49 2323
2949.00 2407
2949.51 2392
2950.02 2514
2950.53 2495
2951.05 2445
2951.56 2353
2952.07 2258
2952.58 2221
2953.09 2027
2953.61 2195
2954.12 2109
2954.63 1989
2955.14 2113
2955.66 2116
2956.17 2061
2956.68 2243
2957.19 2239
2957.71 2120
2958.22 2150
2958.73 2228
2959.24 2288
2959.76 2149
2960.27 2129
2960.78 2180
2961.29 2241
2961.81 2226
2962.32 2356
2962.83 2317
2963.35 2347
2963.86 2282
2964.37 2260
2964.89 2196
2965.40 2250
2965.91 2248
2966.43 2295
2966.94 2317
2967.45 2280
2967.97 2046
2968.48 2200
2968.99 2080
2969.51 2086
2970.02 1946
2970.53 1887
2971.05 2046
2971.56 2005
2972.07 1993
2972.59 1987
2973.10 1981
2973.62 2037
2974.13 1986
2974.64 2108
2975.16 2147
2975.67 1880
2976.19 2132
2976.70 2135
2977.22 2099
2977.73 2080
2978.24 2050
2978.76 2083
2979.27 1893
2979.79 2068
2980.30 2114
2980.82 2259
2981.33 2086
2981.85 1998
2982.36 2241
2982.87 2074
2983.39 1984
2983.90 2109
2984.42 2264
2984.93 2102
2985.45 2066
2985.96 2259
2986.48 2284
2986.99 2083
2987.51 2308
2988.02 2258
2988.54 2198
2989.05 2254
2989.57 2280
2990.09 2266
2990.60 2027
2991.12 2082
2991.63 2217
2992.15 2094
2992.66 2173
2993.18 2102
2993.69 2149
2994.21 2115
2994.73 2109
2995.24 2197
2995.76 2300
2996.27 2289
2996.79 2472
2997.30 2478
2997.82 2464
2998.34 2673
2998.85 2695
2999.37 2634
2999.89 2697
3000.40 2561
3000.92 2802
3001.43 2551
3001.95 2444
3002.47 2422
3002.98 2547
3003.50 2514
3004.02 2430
3004.53 2466
3005.05 2348
3005.57 2284
3006.08 2448
3006.60 2372
3007.12 2431
3007.63 2455
3008.15 2333
3008.67 2258
3009.18 2116
3009.70 2270
3010.22 2165
3010.74 2142
3011.25 2179
3011.77 2010
3012.29 2043
3012.80 1999
3013.32 1932
3013.84 1868
3014.36 1959
3014.87 2048
3015.39 2132
3015.91 2049
3016.43 2089
3016.94 2079
3017.46 2247
3017.98 2260
3018.50 2151
3019.02 2288
3019.53 2233
3020.05 2117
3020.57 2230
3021.09 2399
3021.60 2216
3022.12 2449
3022.64 2556
3023.16 2365
3023.68 2307
3024.20 2316
3024.71 2383
3025.23 2422
3025.75 2200
3026.27 2467
3026.79 2277
3027.31 2268
3027.82 2141
3028.34 2076
3028.86 2181
3029.38 2169
3029.90 2100
3030.42 2155
3030.94 2212
3031.46 2367
3031.98 2323
3032.49 2236
3033.01 2512
3033.53 2462
3034.05 2347
3034.57 2352
3035.09 2189
3035.61 2157
3036.13 2300
3036.65 2392
3037.17 2375
3037.69 2501
3038.21 2352
3038.73 2244
3039.25 2242
3039.76 2249
3040.28 2107
3040.80 2088
3041.32 1963
3041.84 2010
3042.36 2064
3042.88 2081
3043.40 2048
3043.92 2157
3044.44 2121
3044.96 2145
3045.48 2214
3046.00 2352
3046.52 2201
3047.04 2137
3047.56 2138
3048.08 2032
3048.60 2109
3049.13 2040
3049.65 2081
3050.17 2109
3050.69 2085
3051.21 2010
3051.73 2234
3052.25 2076
3052.77 1969
3053.29 2111
3053.81 2013
3054.33 2061
3054.85 2147
3055.37 2041
3055.89 1939
3056.42 2104
3056.94 2133
3057.46 2062
3057.98 2063
3058.50 2145
3059.02 1996
3059.54 2116
3060.06 2252
3060.59 2142
3061.11 1907
3061.63 2087
3062.15 2262
3062.67 2260
3063.19 2217
3063.71 2147
3064.24 2066
3064.76 2147
3065.28 2201
3065.80 2214
3066.32 2247
3066.85 2290
3067.37 2263
3067.89 2239
3068.41 2223
3068.93 2232
3069.46 2085
3069.98 2152
3070.50 2217
3071.02 2038
3071.54 2062
3072.07 2142
3072.59 2084
3073.11 2018
3073.63 1897
3074.16 1866
3074.68 1998
3075.20 2100
3075.73 2128
3076.25 2113
3076.77 2277
3077.29 2231
3077.82 2280
3078.34 2244
3078.86 2431
3079.39 2468
3079.91 2423
3080.43 2495
3080.95 2407
3081.48 2346
3082.00 2298
3082.52 2310
3083.05 2215
3083.57 2272
3084.09 2209
3084.62 2391
3085.14 2331
3085.66 2307
3086.19 2320
3086.71 2158
3087.24 2224
3087.76 2306
3088.28 2184
3088.81 2241
3089.33 2336
3089.85 2145
3090.38 2170
3090.90 2141
3091.43 2184
3091.95 2183
3092.47 2099
3093.00 2154
3093.52 2095
3094.05 2073
3094.57 2144
3095.10 2154
3095.62 2067
3096.14 1999
3096.67 1971
3097.19 1983
3097.72 2080
3098.24 2015
3098.77 1992
3099.29 2086
3099.82 2134
3100.34 2005
3100.87 2126
3101.39 2112
3101.92 2099
3102.44 2280
3102.97 2163
3103.49 2148
3104.02 2038
3104.54 2064
3105.07 2027
3105.59 2202
3106.12 1993
3106.64 1967
3107.17 1987
3107.69 2056
3108.22 1943
3108.74 1953
3109.27 1825
3109.79 1864
3110.32 2011
3110.85 1990
3111.37 2039
3111.90 1993
3112.42 2090
3112.95 2020
3113.48 1979
3114.00 1959
3114.53 2048
3115.05 2071
3115.58 2098
3116.11 1999
3116.63 2002
3117.16 2050
3117.68 1957
3118.21 2119
3118.74 2171
3119.26 1891
3119.79 1933
3120.32 1940
3120.84 2009
3121.37 2085
3121.90 1902
3122.42 1902
3122.95 1928
3123.48 1969
3124.00 1983
3124.53 2072
3125.06 2065
3125.58 1885
3126.11 1990
3126.64 1995
3127.16 2053
3127.69 1962
3128.22 1891
3128.75 2009
3129.27 2147
3129.80 2065
3130.33 1996
3130.85 1848
3131.38 1801
3131.91 2061
3132.44 1916
3132.96 2015
3133.49 1973
3134.02 1969
3134.55 1937
3135.07 2005
3135.60 1964
3136.13 1931
3136.66 1927
3137.19 1870
3137.71 1990
3138.24 2105
3138.77 1986
3139.30 1991
3139.83 1963
3140.35 1983
3140.88 1856
3141.41 1824
3141.94 1969
3142.47 1847
3143.00 1908
3143.52 2024
3144.05 2110
3144.58 1837
3145.11 1958
3145.64 1957
3146.17 1990
3146.70 2063
3147.22 2021
3147.75 2081
3148.28 2220
3148.81 2195
3149.34 2220
3149.87 2423
3150.40 2332
3150.93 2362
3151.46 2386
3151.98 2426
3152.51 2395
3153.04 2239
3153.57 2245
3154.10 2273
3154.63 2233
3155.16 2280
3155.69 2225
3156.22 2142
3156.75 2164
3157.28 2205
3157.81 2150
3158.34 2129
3158.87 2092
3159.40 2087
3159.93 2220
3160.46 2309
3160.99 2275
3161.52 2144
3162.05 2049
3162.58 2188
3163.11 2158
3163.64 2242
3164.17 2191
3164.70 2166
3165.23 2115
3165.76 1988
3166.29 2032
3166.82 1940
3167.35 1780
3167.88 1975
3168.41 2008
3168.94 2121
3169.47 1852
3170.00 1880
3170.53 1917
3171.06 1855
3171.59 1969
3172.13 2151
3172.66 2109
3173.19 2027
3173.72 2139
3174.25 2111
3174.78 2316
3175.31 2589
3175.84 2531
3176.37 2490
3176.90 2330
3177.44 2365
3177.97 2431
3178.50 2311
3179.03 2331
3179.56 2297
3180.09 2097
3180.62 2273
3181.16 2112
3181.69 2235
3182.22 2295
3182.75 2000
3183.28 2001
3183.81 1987
3184.35 2071
3184.88 2062
3185.41 2201
3185.94 2123
3186.47 2097
3187.01 2040
3187.54 2110
3188.07 2199
3188.60 2199
3189.14 2258
3189.67 2038
3190.20 2088
3190.73 2122
3191.26 1971
3191.80 2068
3192.33 1998
3192.86 1960
3193.39 1852
3193.93 2093
3194.46 2015
3194.99 1996
3195.53 1960
3196.06 1993
3196.59 1937
3197.12 2096
3197.66 1974
3198.19 2005
3198.72 1987
3199.26 2057
3199.79 2097
3200.32 2260
3200.86 2122
3201.39 2288
3201.92 2252
3202.46 2385
3202.99 2411
3203.52 2365
3204.06 2349
3204.59 2197
3205.12 2221
3205.66 2161
3206.19 2140
3206.72 2105
3207.26 2221
3207.79 2300
3208.33 2144
3208.86 1964
3209.39 2183
3209.93 2231
3210.46 2065
3211.00 2117
3211.53 2105
3212.06 2212
3212.60 2108
3213.13 2225
3213.67 2439
3214.20 2317
3214.74 2433
3215.27 2349
3215.80 2173
3216.34 2196
3216.87 2369
3217.41 2172
3217.94 2191
3218.48 2208
3219.01 2289
3219.55 2218
3220.08 2267
3220.62 2439
3221.15 2134
3221.69 2396
3222.22 2510
3222.76 2345
3223.29 2420
3223.83 2655
3224.36 2682
3224.90 2818
3225.43 2665
3225.97 2868
3226.50 2641
3227.04 2408
3227.57 2516
3228.11 2598
3228.65 2330
3229.18 2148
3229.72 2117
3230.25 2245
3230.79 2155
3231.32 2017
3231.86 1875
3232.40 1958
3232.93 2144
3233.47 2076
3234.00 1923
3234.54 1887
3235.08 1976
3235.61 1937
3236.15 1941
3236.68 1999
3237.22 2027
3237.76 2087
3238.29 2184
3238.83 2253
3239.37 2269
3239.90 2397
3240.44 2410
3240.97 2181
3241.51 2237
3242.05 2168
3242.58 2200
3243.12 2183
3243.66 2034
3244.20 2038
3244.73 1872
3245.27 1996
3245.81 2066
3246.34 2007
3246.88 1870
3247.42 1932
3247.95 1907
3248.49 1946
3249.03 1871
3249.57 1958
3250.10 2101
3250.64 2059
3251.18 2059
3251.72 2002
3252.25 2116
3252.79 2329
3253.33 2385
3253.87 2338
3254.40 2305
3254.94 2203
3255.48 2088
3256.02 2026
3256.55 1990
3257.09 2165
3257.63 2286
3258.17 2199
3258.71 2064
3259.24 2126
3259.78 2241
3260.32 2010
3260.86 2245
3261.40 2244
3261.94 2289
3262.47 2320
3263.01 2293
3263.55 2455
3264.09 2655
3264.63 2409
3265.17 2272
3265.71 2354
3266.24 2474
3266.78 2482
3267.32 2380
3267.86 2277
3268.40 2198
3268.94 2213
3269.48 2109
3270.02 2045
3270.55 1979
3271.09 1908
3271.63 2164
3272.17 1969
3272.71 1913
3273.25 2049
3273.79 2104
3274.33 2205
3274.87 2098
3275.41 2097
3275.95 2133
3276.49 2142
3277.03 2202
3277.57 2323
3278.11 2249
3278.65 2170
3279.19 2161
3279.73 2125
3280.26 2179
3280.80 2174
3281.34 2160
3281.88 1945
3282.42 2202
3282.96 2199
3283.50 2206
3284.04 2419
3284.59 2456
3285.13 2336
3285.67 2575
3286.21 2677
3286.75 2716
3287.29 2702
3287.83 2865
3288.37 3021
3288.91 2961
3289.45 2833
3289.99 2779
3290.53 2792
3291.07 2571
3291.61 2521
3292.15 2408
3292.69 2268
3293.23 2267
3293.77 2252
3294.32 2221
3294.86 2194
3295.40 2222
3295.94 2301
3296.48 2258
3297.02 2133
3297.56 2112
3298.10 2164
3298.65 2136
3299.19 1998
3299.73 2032
3300.27 1981
3300.81 2041
3301.35 2041
3301.89 2143
3302.44 2122
3302.98 2125
3303.52 1994
3304.06 2190
3304.60 2135
3305.14 2022
3305.69 2068
3306.23 2106
3306.77 1989
3307.31 2042
3307.85 2093
3308.40 2205
3308.94 2215
3309.48 2133
3310.02 2233
3310.57 1949
3311.11 2206
3311.65 2131
3312.19 2086
3312.74 2026
3313.28 2240
3313.82 2275
3314.36 2357
3314.91 2317
3315.45 2242
3315.99 2150
3316.53 2294
3317.08 2318
3317.62 2248
3318.16 2306
3318.71 2283
3319.25 2218
3319.79 2107
3320.34 2088
3320.88 2048
3321.42 1986
3321.96 2022
3322.51 2236
3323.05 2044
3323.59 2045
3324.14 2237
3324.68 2102
3325.23 2049
3325.77 1987
3326.31 2271
3326.86 2228
3327.40 2131
3327.94 2116
3328.49 2067
3329.03 1965
3329.57 1926
3330.12 1966
3330.66 1857
3331.21 1982
3331.75 1967
3332.29 2026
3332.84 1926
3333.38 1785
3333.93 1685
3334.47 1935
3335.02 2072
3335.56 1959
3336.10 1930
3336.65 1918
3337.19 2068
3337.74 1990
3338.28 1914
3338.83 1896
3339.37 2003
3339.92 1893
3340.46 1983
3341.01 2131
3341.55 2100
3342.10 1998
3342.64 2077
3343.19 2136
3343.73 2046
3344.28 1997
3344.82 2078
3345.37 1959
3345.91 1940
3346.46 1981
3347.00 1960
3347.55 1908
3348.09 2049
3348.64 2089
3349.18 2108
3349.73 2117
3350.27 2000
3350.82 1995
3351.37 2114
3351.91 2137
3352.46 2157
3353.00 2019
3353.55 2150
3354.10 2187
3354.64 2071
3355.19 1981
3355.73 2056
3356.28 1908
3356.83 1924
3357.37 1985
3357.92 2191
3358.46 1987
3359.01 1914
3359.56 1914
3360.10 1942
3360.65 1948
3361.20 1904
3361.74 1813
3362.29 1814
3362.84 1935
3363.38 1998
3363.93 1894
3364.48 1770
3365.02 1791
3365.57 1826
3366.12 1981
3366.66 1839
3367.21 1961
3367.76 1912
3368.30 2005
3368.85 1886
3369.40 1853
3369.94 1971
3370.49 1972
3371.04 2065
3371.59 1914
3372.13 1983
3372.68 2034
3373.23 2017
3373.78 1955
3374.32 2098
3374.87 2089
3375.42 2033
3375.97 1982
3376.51 1939
3377.06 1716
3377.61 1739
3378.16 1686
3378.71 1882
3379.25 1825
3379.80 1633
3380.35 1729
3380.90 1731
3381.45 1695
3381.99 1735
3382.54 1736
3383.09 1709
3383.64 1886
3384.19 1939
3384.74 1797
3385.28 1822
3385.83 1943
3386.38 1825
3386.93 1811
3387.48 1906
3388.03 1883
3388.58 1830
3389.12 1889
3389.67 1905
3390.22 1882
3390.77 1963
3391.32 1780
3391.87 1700
3392.42 1818
3392.97 1898
3393.52 2063
3394.06 1850
3394.61 1847
3395.16 1965
3395.71 1998
3396.26 1996
3396.81 1856
3397.36 1782
3397.91 1854
3398.46 1951
3399.01 1759
3399.56 1663
3400.11 1913
3400.66 1929
3401.21 1986
3401.76 1831
3402.31 1813
3402.86 1956
3403.41 1979
3403.96 2021
3404.51 2002
3405.06 2024
3405.61 1900
3406.16 1928
3406.71 2027
3407.26 1879
3407.81 1830
3408.36 1821
3408.91 1831
3409.46 1869
3410.01 1765
3410.56 1847
3411.11 1828
3411.66 1735
3412.21 1841
3412.76 1757
3413.31 1853
3413.86 1862
3414.41 1785
3414.96 1951
3415.51 1851
3416.07 1821
3416.62 1843
3417.17 1791
3417.72 1782
3418.27 1851
3418.82 1877
3419.37 1830
3419.92 1871
3420.47 1700
3421.03 1755
3421.58 1889
3422.13 1856
3422.68 1749
3423.23 1720
3423.78 1882
3424.33 1832
3424.89 1913
3425.44 1970
3425.99 1854
3426.54 1895
3427.09 1709
3427.65 1861
3428.20 1938
3428.75 1788
3429.30 1884
3429.85 1744
3430.41 1801
3430.96 1737
3431.51 1951
3432.06 1866
3432.61 1846
3433.17 1899
3433.72 1799
3434.27 1841
3434.82 1766
3435.38 1860
3435.93 1888
3436.48 1969
3437.03 1825
3437.59 1848
3438.14 1836
3438.69 1956
3439.24 2092
3439.80 1882
3440.35 1944
3440.90 2124
3441.46 2004
3442.01 1994
3442.56 1968
3443.11 1996
3443.67 1936
3444.22 1869
3444.77 1891
3445.33 1862
3445.88 1837
3446.43 1878
3446.99 1851
3447.54 1740
3448.09 1821
3448.65 1791
3449.20 1739
3449.76 1768
3450.31 1728
3450.86 1778
3451.42 1739
3451.97 1776
3452.52 1675
3453.08 1756
3453.63 1780
3454.19 1653
3454.74 1751
3455.29 1790
3455.85 1880
3456.40 1960
3456.96 1793
3457.51 1940
3458.07 1935
3458.62 1808
3459.17 1853
3459.73 1948
3460.28 1942
3460.84 1950
3461.39 1928
3461.95 1875
3462.50 1953
3463.06 1861
3463.61 1876
3464.17 1997
3464.72 2068
3465.27 2002
3465.83 2001
3466.38 2088
3466.94 1935
3467.49 1840
3468.05 2039
3468.61 2103
3469.16 2047
3469.72 1914
3470.27 1941
3470.83 2042
3471.38 2025
3471.94 1964
3472.49 1984
3473.05 2013
3473.60 1975
3474.16 2038
3474.71 1924
3475.27 1897
3475.83 1996
3476.38 1951
3476.94 2027
3477.49 1994
3478.05 1897
3478.61 2097
3479.16 2150
3479.72 1992
3480.27 2049
3480.83 2076
3481.39 2053
3481.94 2102
3482.50 2176
3483.05 2031
3483.61 2031
3484.17 2068
3484.72 2110
3485.28 1982
3485.84 2046
3486.39 2093
3486.95 2164
3487.51 2251
3488.06 2317
3488.62 2202
3489.18 2333
3489.73 2383
3490.29 2401
3490.85 2360
3491.40 2463
3491.96 2560
3492.52 2507
3493.08 2337
3493.63 2378
3494.19 2395
3494.75 2561
3495.30 2287
3495.86 2416
3496.42 2295
3496.98 2363
3497.53 2336
3498.09 2504
3498.65 2528
3499.21 2498
3499.76 2655
3500.32 2780
3500.88 2920
3501.44 2971
3501.99 3374
3502.55 3957
3503.11 4360
3503.67 4943
3504.23 5393
3504.78 6223
3505.34 7263
3505.90 7511
3506.46 8154
3507.02 8405
3507.58 8250
3508.13 7569
3508.69 7139
3509.25 6861
3509.81 6441
3510.37 5603
3510.93 4801
3511.48 4264
3512.04 3801
3512.60 3214
3513.16 2910
3513.72 2611
3514.28 2594
3514.84 2464
3515.40 2358
3515.95 2212
3516.51 2183
3517.07 2118
3517.63 2151
3518.19 2034
3518.75 2071
3519.31 1977
3519.87 1821
3520.43 2043
3520.99 2040
3521.55 2119
3522.11 1880
3522.67 1856
3523.22 1968
3523.78 1929
3524.34 1953
3524.90 1923
3525.46 2005
3526.02 2074
3526.58 1966
3527.14 1999
3527.70 2172
3528.26 2046
3528.82 2150
3529.38 2165
3529.94 2073
3530.50 2068
3531.06 2102
3531.62 1988
3532.18 1994
3532.74 2097
3533.30 2075
3533.86 2105
3534.42 1976
3534.98 2011
3535.54 2183
3536.11 2109
3536.67 2107
3537.23 2049
3537.79 2170
3538.35 2128
3538.91 2216
3539.47 2204
3540.03 2228
3540.59 2148
3541.15 2316
3541.71 2358
3542.27 2405
3542.84 2395
3543.40 2500
3543.96 2578
3544.52 2468
3545.08 2262
3545.64 2326
3546.20 2458
3546.76 2386
3547.33 2489
3547.89 2419
3548.45 2364
3549.01 2355
3549.57 2311
3550.13 2146
3550.69 2052
3551.26 2023
3551.82 1981
3552.38 2000
3552.94 1986
3553.50 1929
3554.07 1983
3554.63 1881
3555.19 1908
3555.75 1987
3556.31 1853
3556.88 1985
3557.44 2020
3558.00 1809
3558.56 1914
3559.13 2101
3559.69 1959
3560.25 1909
3560.81 1977
3561.38 1977
3561.94 1846
3562.50 2061
3563.06 2036
3563.63 2034
3564.19 1993
3564.75 2184
3565.31 2063
3565.88 2133
3566.44 1903
3567.00 1896
3567.57 1979
3568.13 2187
3568.69 2065
3569.26 2070
3569.82 2048
3570.38 1868
3570.95 1928
3571.51 1875
3572.07 1885
3572.64 2054
3573.20 1974
3573.76 2002
3574.33 2030
3574.89 2110
3575.45 2103
3576.02 2066
3576.58 2134
3577.14 2288
3577.71 2088
3578.27 2130
3578.84 2357
3579.40 2184
3579.96 2193
3580.53 2223
3581.09 2269
3581.66 2190
3582.22 2106
3582.78 2164
3583.35 2013
3583.91 2181
3584.48 2170
3585.04 2278
3585.61 2130
3586.17 2101
3586.74 2180
3587.30 2137
3587.86 2093
3588.43 2001
3588.99 1946
3589.56 1918
3590.12 2003
3590.69 2134
3591.25 2087
3591.82 1924
3592.38 1986
3592.95 1916
3593.51 1854
3594.08 1893
3594.64 1949
3595.21 1931
3595.77 1890
3596.34 2037
3596.90 1943
3597.47 2092
3598.04 2049
3598.60 1976
3599.17 1986
3599.73 2008
3600.30 2216
3600.86 2170
3601.43 1987
3601.99 1887
3602.56 2006
3603.13 1925
3603.69 1917
3604.26 1931
3604.82 1835
3605.39 1943
3605.96 2076
3606.52 1752
3607.09 1720
3607.65 1812
3608.22 1832
3608.79 1797
3609.35 1747
3609.92 1820
3610.49 1765
3611.05 1806
3611.62 1882
3612.19 1754
3612.75 1734
3613.32 1872
3613.89 1847
3614.45 1837
3615.02 1921
3615.59 1990
3616.15 2044
3616.72 2085
3617.29 2139
3617.85 2184
3618.42 2255
3618.99 2432
3619.55 2220
3620.12 2372
3620.69 2421
3621.26 2380
3621.82 2275
3622.39 2239
3622.96 2209
3623.53 2243
3624.09 2221
3624.66 2190
3625.23 2114
3625.80 1885
3626.36 1880
3626.93 2031
3627.50 1974
3628.07 1855
3628.63 1953
3629.20 1830
3629.77 1947
3630.34 1941
3630.91 1845
3631.47 1781
3632.04 1905
3632.61 2003
3633.18 1974
3633.75 2045
3634.32 2155
3634.88 2173
3635.45 2126
3636.02 2249
3636.59 2243
3637.16 2206
3637.73 2014
3638.29 2063
3638.86 2003
3639.43 1890
3640.00 1946
3640.57 1884
3641.14 1712
3641.71 1740
3642.28 1971
3642.84 1943
3643.41 1977
3643.98 2012
3644.55 1962
3645.12 2023
3645.69 1861
3646.26 1799
3646.83 1722
3647.40 1937
3647.97 1865
3648.54 1932
3649.11 1922
3649.68 1927
3650.25 1929
3650.81 1846
3651.38 1722
3651.95 1795
3652.52 1992
3653.09 1929
3653.66 2009
3654.23 2027
3654.80 1833
3655.37 1777
3655.94 1779
3656.51 1896
3657.08 1994
3657.65 1858
3658.22 1953
3658.79 1866
3659.36 1821
3659.93 1754
3660.50 1834
3661.07 1888
3661.64 1827
3662.22 1733
3662.79 1725
3663.36 1721
3663.93 1798
3664.50 1710
3665.07 1759
3665.64 1809
3666.21 1867
3666.78 1900
3667.35 1808
3667.92 1914
3668.49 1699
3669.06 1624
3669.64 1532
3670.21 1656
3670.78 1715
3671.35 1822
3671.92 1760
3672.49 1776
3673.06 1666
3673.63 1721
3674.21 1882
3674.78 1729
3675.35 1744
3675.92 1696
3676.49 1835
3677.06 2027
3677.63 1869
3678.21 1880
3678.78 1907
3679.35 1781
3679.92 1819
3680.49 1849
3681.07 1791
3681.64 1737
3682.21 1783
3682.78 1709
3683.35 1766
3683.93 1810
3684.50 1700
3685.07 1690
3685.64 1688
3686.21 1577
3686.79 1669
3687.36 1714
3687.93 1693
3688.50 1633
3689.08 1596
3689.65 1531
3690.22 1644
3690.80 1727
3691.37 1771
3691.94 1797
3692.51 1760
3693.09 1775
3693.66 1707
3694.23 1666
3694.81 1774
3695.38 1816
3695.95 1759
3696.52 1667
3697.10 1648
3697.67 1656
3698.24 1792
3698.82 1738
3699.39 1760
3699.96 1677
3700.54 1553
3701.11 1714
3701.68 1571
3702.26 1602
3702.83 1677
3703.41 1724
3703.98 1670
3704.55 1668
3705.13 1559
3705.70 1734
3706.27 1758
3706.85 1879
3707.42 1789
3708.00 1797
3708.57 1810
3709.14 1653
3709.72 1706
3710.29 1793
3710.87 1720
3711.44 1754
3712.02 1716
3712.59 1852
3713.16 1720
3713.74 1584
3714.31 1625
3714.89 1760
3715.46 1751
3716.04 1671
3716.61 1636
3717.19 1653
3717.76 1749
3718.34 1666
3718.91 1553
3719.49 1529
3720.06 1673
3720.64 1711
3721.21 1725
3721.79 1588
3722.36 1540
3722.94 1571
3723.51 1732
3724.09 1683
3724.66 1564
3725.24 1488
3725.81 1592
3726.39 1641
3726.96 1636
3727.54 1610
3728.12 1716
3728.69 1758
3729.27 1768
3729.84 1622
3730.42 1730
3730.99 1715
3731.57 1574
3732.15 1620
3732.72 1681
3733.30 1708
3733.87 1690
3734.45 1939
3735.03 1881
3735.60 1649
3736.18 1719
3736.75 1673
3737.33 1645
3737.91 1679
3738.48 1692
3739.06 1607
3739.64 1671
3740.21 1698
3740.79 1606
3741.37 1651
3741.94 1531
3742.52 1578
3743.10 1649
3743.67 1618
3744.25 1652
3744.83 1734
3745.40 1697
3745.98 1660
3746.56 1689
3747.13 1622
3747.71 1698
3748.29 1631
3748.87 1561
3749.44 1619
3750.02 1645
3750.60 1563
3751.17 1667
3751.75 1758
3752.33 1677
3752.91 1628
3753.48 1711
3754.06 1798
3754.64 1620
3755.22 1574
3755.80 1636
3756.37 1694
3756.95 1637
3757.53 1612
3758.11 1584
3758.68 1616
3759.26 1686
3759.84 1526
3760.42 1595
3761.00 1676
3761.58 1706
3762.15 1636
3762.73 1678
3763.31 1662
3763.89 1689
3764.47 1612
3765.04 1547
3765.62 1609
3766.20 1728
3766.78 1753
3767.36 1661
3767.94 1661
3768.52 1655
3769.10 1792
3769.67 1642
3770.25 1729
3770.83 1821
3771.41 1721
3771.99 1749
3772.57 1723
3773.15 1628
3773.73 1739
3774.31 1637
3774.89 1753
3775.46 1721
3776.04 1806
3776.62 1595
3777.20 1588
3777.78 1659
3778.36 1645
3778.94 1559
3779.52 1581
3780.10 1656
3780.68 1632
3781.26 1666
3781.84 1594
3782.42 1656
3783.00 1600
3783.58 1450
3784.16 1641
3784.74 1588
3785.32 1551
3785.90 1527
3786.48 1664
3787.06 1589
3787.64 1616
3788.22 1519
3788.80 1535
3789.38 1627
3789.96 1555
3790.54 1661
3791.12 1658
3791.70 1660
3792.28 1658
3792.86 1741
3793.44 1997
3794.02 2081
3794.60 1926
3795.18 1897
3795.77 1844
3796.35 1928
3796.93 1799
3797.51 1896
3798.09 1930
3798.67 1859
3799.25 1822
3799.83 1801
3800.41 2000
3800.99 1987
3801.58 1860
3802.16 2069
3802.74 1963
3803.32 1916
3803.90 1984
3804.48 1927
3805.06 1998
3805.65 2069
3806.23 2035
3806.81 1965
3807.39 2032
3807.97 2230
3808.55 2009
3809.14 2043
3809.72 2022
3810.30 2102
3810.88 2160
3811.46 2088
3812.05 2245
3812.63 2252
3813.21 2174
3813.79 2037
3814.37 1970
3814.96 2141
3815.54 1970
3816.12 1960
3816.70 2142
3817.29 2058
3817.87 2147
3818.45 2241
3819.03 2207
3819.62 2067
3820.20 2026
3820.78 1820
3821.36 1863
3821.95 1867
3822.53 1770
3823.11 1782
3823.70 1797
3824.28 1731
3824.86 1726
3825.45 1726
3826.03 1753
3826.61 1849
3827.19 1732
3827.78 1710
3828.36 1677
3828.94 1724
3829.53 1685
3830.11 1606
3830.69 1663
3831.28 1603
3831.86 1534
3832.45 1585
3833.03 1630
3833.61 1475
3834.20 1548
3834.78 1531
3835.36 1522
3835.95 1733
3836.53 1668
3837.12 1587
3837.70 1750
3838.28 1717
3838.87 1749
3839.45 1654
3840.04 1626
3840.62 1589
3841.20 1692
3841.79 1719
3842.37 1580
3842.96 1657
3843.54 1598
3844.13 1660
3844.71 1577
3845.30 1681
3845.88 1759
3846.47 1568
3847.05 1601
3847.63 1662
3848.22 1654
3848.80 1699
3849.39 1704
3849.97 1591
3850.56 1668
3851.14 1622
3851.73 1540
3852.31 1682
3852.90 1703
3853.48 1811
3854.07 1890
3854.66 1872
3855.24 1936
3855.83 1779
3856.41 1730
3857.00 1719
3857.58 1802
3858.17 1579
3858.75 1618
3859.34 1610
3859.92 1588
3860.51 1506
3861.10 1617
3861.68 1674
3862.27 1693
3862.85 1553
3863.44 1494
3864.03 1559
3864.61 1473
3865.20 1461
3865.78 1600
3866.37 1651
3866.96 1576
3867.54 1642
3868.13 1665
3868.72 1619
3869.30 1528
3869.89 1554
3870.47 1557
3871.06 1596
3871.65 1704
3872.23 1531
3872.82 1651
3873.41 1764
3873.99 1711
3874.58 1705
3875.17 1703
3875.76 1890
3876.34 1807
3876.93 1724
3877.52 1719
3878.10 1831
3878.69 1911
3879.28 1746
3879.86 1604
3880.45 1631
3881.04 1637
3881.63 1611
3882.21 1622
3882.80 1547
3883.39 1568
3883.98 1594
3884.56 1567
3885.15 1525
3885.74 1475
3886.33 1490
3886.91 1461
3887.50 1514
3888.09 1428
3888.68 1548
3889.27 1524
3889.85 1469
3890.44 1396
3891.03 1476
3891.62 1485
3892.21 1524
3892.79 1520
3893.38 1709
3893.97 1681
3894.56 1629
3895.15 1676
3895.74 1815
3896.32 1617
3896.91 1763
3897.50 1765
3898.09 1626
3898.68 1596
3899.27 1728
3899.86 1730
3900.45 1683
3901.03 1537
3901.62 1654
3902.21 1639
3902.80 1555
3903.39 1523
3903.98 1692
3904.57 1734
3905.16 1742
3905.75 1693
3906.34 1619
3906.92 1589
3907.51 1429
3908.10 1478
3908.69 1549
3909.28 1620
3909.87 1553
3910.46 1490
3911.05 1442
3911.64 1476
3912.23 1532
3912.82 1493
3913.41 1455
3914.00 1398
3914.59 1400
3915.18 1473
3915.77 1566
3916.36 1514
3916.95 1546
3917.54 1544
3918.13 1651
3918.72 1624
3919.31 1461
3919.90 1503
3920.49 1504
3921.08 1474
3921.67 1570
3922.26 1711
3922.85 1586
3923.44 1504
3924.03 1524
3924.62 1634
3925.21 1644
3925.80 1404
3926.40 1468
3926.99 1583
3927.58 1523
3928.17 1508
3928.76 1542
3929.35 1580
3929.94 1480
3930.53 1535
3931.12 1429
3931.71 1471
3932.30 1556
3932.90 1560
3933.49 1442
3934.08 1397
3934.67 1447
3935.26 1539
3935.85 1495
3936.44 1538
3937.04 1586
3937.63 1499
3938.22 1664
3938.81 1527
3939.40 1673
3939.99 1548
3940.59 1558
3941.18 1548
3941.77 1598
3942.36 1600
3942.95 1559
3943.55 1565
3944.14 1656
3944.73 1607
3945.32 1601
3945.91 1687
3946.51 1551
3947.10 1571
3947.69 1591
3948.28 1529
3948.88 1623
3949.47 1517
3950.06 1542
3950.65 1577
3951.25 1759
3951.84 1615
3952.43 1573
3953.02 1537
3953.62 1541
3954.21 1496
3954.80 1522
3955.40 1540
3955.99 1627
3956.58 1534
3957.17 1674
3957.77 1571
3958.36 1621
3958.95 1502
3959.55 1598
3960.14 1725
3960.73 1699
3961.33 1650
3961.92 1598
3962.51 1485
3963.11 1414
3963.70 1447
3964.29 1529
3964.89 1681
3965.48 1654
3966.08 1558
3966.67 1550
3967.26 1547
3967.86 1582
3968.45 1463
3969.04 1492
3969.64 1476
3970.23 1538
3970.83 1520
3971.42 1579
3972.01 1493
3972.61 1402
3973.20 1379
3973.80 1395
3974.39 1426
3974.99 1423
3975.58 1495
3976.18 1459
3976.77 1426
3977.36 1440
3977.96 1532
3978.55 1569
3979.15 1501
3979.74 1614
3980.34 1704
3980.93 1539
3981.53 1618
3982.12 1680
3982.72 1735
3983.31 1616
3983.91 1622
3984.50 1538
3985.10 1600
3985.69 1654
3986.29 1645
3986.88 1705
3987.48 1692
3988.07 1641
3988.67 1577
3989.26 1520
3989.86 1532
3990.46 1552
3991.05 1581
3991.65 1621
3992.24 1643
3992.84 1555
3993.43 1610
3994.03 1614
3994.63 1636
3995.22 1623
3995.82 1561
3996.41 1688
3997.01 1886
3997.61 1959
3998.20 1847
3998.80 1730
3999.39 1816
3999.99 1823
4000.59 1780
4001.18 1605
4001.78 1806
4002.38 1769
4002.97 1618
4003.57 1690
4004.17 1630
4004.76 1474
4005.36 1582
4005.96 1530
4006.55 1531
4007.15 1552
4007.75 1682
4008.34 1825
4008.94 1757
4009.54 1878
4010.13 1737
4010.73 1761
4011.33 1652
4011.93 1658
4012.52 1646
4013.12 1722
4013.72 1788
4014.31 1742
4014.91 1697
4015.51 1737
4016.11 1648
4016.70 1726
4017.30 1677
4017.90 1679
4018.50 1668
4019.09 1626
4019.69 1620
4020.29 1668
4020.89 1723
4021.49 1595
4022.08 1771
4022.68 1812
4023.28 1716
4023.88 1656
4024.48 1683
4025.07 1888
4025.67 1999
4026.27 2149
4026.87 2282
4027.47 2401
4028.06 2625
4028.66 2937
4029.26 3116
4029.86 3176
4030.46 3246
4031.06 3163
4031.66 3118
4032.25 3014
4032.85 2906
4033.45 2665
4034.05 2394
4034.65 2301
4035.25 2142
4035.85 1795
4036.45 1790
4037.05 1783
4037.64 1702
4038.24 1599
4038.84 1609
4039.44 1582
4040.04 1622
4040.64 1465
4041.24 1383
4041.84 1470
4042.44 1505
4043.04 1432
4043.64 1622
4044.24 1557
4044.84 1365
4045.44 1352
4046.04 1409
4046.64 1512
4047.24 1566
4047.84 1627
4048.44 1663
4049.03 1583
4049.63 1535
4050.23 1506
4050.83 1667
4051.43 1650
4052.04 1560
4052.64 1714
4053.24 1762
4053.84 1516
4054.44 1580
4055.04 1627
4055.64 1656
4056.24 1747
4056.84 1691
4057.44 1772
4058.04 1660
4058.64 1726
4059.24 1696
4059.84 1642
4060.44 1631
4061.04 1614
4061.64 1612
4062.24 1528
4062.85 1607
4063.45 1512
4064.05 1574
4064.65 1500
4065.25 1572
4065.85 1760
4066.45 1708
4067.05 1675
4067.65 1726
4068.26 1786
4068.86 1584
4069.46 1788
4070.06 1882
4070.66 1784
4071.26 1727
4071.86 1812
4072.47 1745
4073.07 1698
4073.67 1673
4074.27 1536
4074.87 1578
4075.47 1603
4076.08 1569
4076.68 1537
4077.28 1593
4077.88 1548
4078.48 1488
4079.09 1485
4079.69 1510
4080.29 1594
4080.89 1536
4081.50 1452
4082.10 1558
4082.70 1482
4083.30 1439
4083.91 1305
4084.51 1336
4085.11 1388
4085.71 1407
4086.32 1508
4086.92 1450
4087.52 1381
4088.12 1429
4088.73 1507
4089.33 1632
4089.93 1589
4090.54 1476
4091.14 1479
4091.74 1587
4092.35 1544
4092.95 1523
4093.55 1563
4094.15 1684
4094.76 1629
4095.36 1493
4095.96 1492
4096.57 1501
4097.17 1476
4097.78 1511
4098.38 1434
4098.98 1491
4099.59 1433
4100.19 1379
4100.79 1514
4101.40 1444
4102.00 1524
4102.61 1507
4103.21 1366
4103.81 1471
4104.42 1581
4105.02 1568
4105.63 1524
4106.23 1542
4106.83 1563
4107.44 1539
4108.04 1635
4108.65 1571
4109.25 1569
4109.85 1493
4110.46 1476
4111.06 1471
4111.67 1440
4112.27 1486
4112.88 1586
4113.48 1542
4114.09 1549
4114.69 1561
4115.30 1433
4115.90 1505
4116.51 1517
4117.11 1500
4117.72 1505
4118.32 1561
4118.93 1551
4119.53 1632
4120.14 1533
4120.74 1498
4121.35 1535
4121.95 1659
4122.56 1756
4123.16 1485
4123.77 1320
4124.37 1427
4124.98 1496
4125.59 1490
4126.19 1474
4126.80 1517
4127.40 1582
4128.01 1503
4128.61 1525
4129.22 1449
4129.83 1464
4130.43 1664
4131.04 1705
4131.64 1550
4132.25 1514
4132.86 1590
4133.46 1667
4134.07 1689
4134.67 1771
4135.28 1870
4135.89 1779
4136.49 1838
4137.10 1838
4137.71 1741
4138.31 1731
4138.92 1720
4139.53 1856
4140.13 1869
4140.74 1843
4141.35 1995
4141.95 2077
4142.56 2029
4143.17 2142
4143.77 2208
4144.38 2234
4144.99 2174
4145.59 2122
4146.20 2073
4146.81 2126
4147.42 1934
4148.02 1937
4148.63 1860
4149.24 1884
4149.84 1732
4150.45 1527
4151.06 1606
4151.67 1606
4152.27 1504
4152.88 1391
4153.49 1369
4154.10 1542
4154.70 1644
4155.31 1559
4155.92 1486
4156.53 1563
4157.14 1477
4157.74 1409
4158.35 1402
4158.96 1462
4159.57 1484
4160.18 1501
4160.78 1477
4161.39 1493
4162.00 1464
4162.61 1545
4163.22 1615
4163.83 1687
4164.43 1615
4165.04 1666
4165.65 1702
4166.26 1617
4166.87 1692
4167.48 1697
4168.09 1782
4168.69 1648
4169.30 1729
4169.91 1760
4170.52 1571
4171.13 1618
4171.74 1665
4172.35 1759
4172.96 1653
4173.57 1620
4174.17 1727
4174.78 1733
4175.39 1712
4176.00 1697
4176.61 1936
4177.22 1964
4177.83 1848
4178.44 1811
4179.05 1701
4179.66 1839
4180.27 1801
4180.88 1719
4181.49 1804
4182.10 1767
4182.71 1654
4183.32 1624
4183.93 1658
4184.54 1521
4185.15 1638
4185.76 1602
4186.37 1690
4186.98 1542
4187.59 1576
4188.20 1597
4188.81 1554
4189.42 1565
4190.03 1539
4190.64 1558
4191.25 1646
4191.86 1601
4192.47 1726
4193.08 1546
4193.69 1575
4194.30 1740
4194.91 1934
4195.52 1892
4196.13 1832
4196.74 1887
4197.35 1953
4197.97 2003
4198.58 1922
4199.19 1844
4199.80 1858
4200.41 1836
4201.02 1718
4201.63 1714
4202.24 1752
4202.85 1712
4203.47 1626
4204.08 1695
4204.69 1682
4205.30 1701
4205.91 1688
4206.52 1590
4207.13 1516
4207.75 1616
4208.36 1571
4208.97 1575
4209.58 1522
4210.19 1523
4210.80 1497
4211.42 1552
4212.03 1523
4212.64 1576
4213.25 1557
4213.86 1550
4214.48 1493
4215.09 1583
4215.70 1487
4216.31 1719
4216.92 1533
4217.54 1538
4218.15 1706
4218.76 1842
4219.37 1744
4219.99 1799
4220.60 1757
4221.21 1816
4221.82 1940
4222.44 1855
4223.05 1886
4223.66 1945
4224.28 1889
4224.89 1707
4225.50 1632
4226.11 1674
4226.73 1647
4227.34 1606
4227.95 1683
4228.57 1570
4229.18 1661
4229.79 1714
4230.41 1704
4231.02 1804
4231.63 1788
4232.25 1783
4232.86 1843
4233.47 1873
4234.09 1803
4234.70 1822
4235.31 1833
4235.93 1765
4236.54 1828
4237.15 2050
4237.77 1839
4238.38 1828
4239.00 1774
4239.61 1824
4240.22 1801
4240.84 1747
4241.45 1731
4242.07 1658
4242.68 1531
4243.29 1624
4243.91 1510
4244.52 1652
4245.14 1632
4245.75 1760
4246.37 1740
4246.98 1744
4247.59 1750
4248.21 1832
4248.82 1764
4249.44 1888
4250.05 1813
4250.67 1855
4251.28 1833
4251.90 1807
4252.51 1781
4253.13 1774
4253.74 1715
4254.36 1735
4254.97 1847
4255.59 1645
4256.20 1576
4256.82 1643
4257.43 1657
4258.05 1654
4258.66 1563
4259.28 1622
4259.89 1582
4260.51 1522
4261.12 1626
4261.74 1625
4262.35 1696
4262.97 1561
4263.59 1548
4264.20 1531
4264.82 1621
4265.43 1685
4266.05 1690
4266.66 1629
4267.28 1606
4267.90 1519
4268.51 1570
4269.13 1745
4269.74 1678
4270.36 1627
4270.98 1555
4271.59 1493
4272.21 1470
4272.83 1404
4273.44 1534
4274.06 1569
4274.68 1576
4275.29 1690
4275.91 1608
4276.52 1501
4277.14 1492
4277.76 1527
4278.37 1564
4278.99 1576
4279.61 1605
4280.23 1570
4280.84 1532
4281.46 1547
4282.08 1553
4282.69 1483
4283.31 1475
4283.93 1438
4284.54 1384
4285.16 1416
4285.78 1515
4286.40 1482
4287.01 1454
4287.63 1373
4288.25 1342
4288.87 1455
4289.48 1416
4290.10 1467
4290.72 1467
4291.34 1500
4291.95 1506
4292.57 1485
4293.19 1473
4293.81 1440
4294.42 1529
4295.04 1464
4295.66 1378
4296.28 1478
4296.90 1338
4297.51 1438
4298.13 1422
4298.75 1439
4299.37 1532
4299.99 1493
4300.61 1386
4301.22 1482
4301.84 1461
4302.46 1586
4303.08 1636
4303.70 1505
4304.32 1570
4304.94 1461
4305.55 1508
4306.17 1458
4306.79 1412
4307.41 1472
4308.03 1491
4308.65 1487
4309.27 1301
4309.89 1412
4310.50 1433
4311.12 1406
4311.74 1369
4312.36 1352
4312.98 1426
4313.60 1344
4314.22 1283
4314.84 1453
4315.46 1276
4316.08 1364
4316.70 1423
4317.32 1383
4317.94 1316
4318.56 1303
4319.18 1261
4319.80 1492
4320.42 1387
4321.04 1336
4321.65 1455
4322.27 1443
4322.89 1267
4323.51 1326
4324.13 1260
4324.75 1362
4325.37 1317
4325.99 1270
4326.62 1360
4327.24 1315
4327.86 1412
4328.48 1291
4329.10 1399
4329.72 1374
4330.34 1367
4330.96 1387
4331.58 1267
4332.20 1282
4332.82 1323
4333.44 1499
4334.06 1515
4334.68 1370
4335.30 1313
4335.92 1288
4336.54 1307
4337.16 1261
4337.79 1250
4338.41 1296
4339.03 1187
4339.65 1275
4340.27 1408
4340.89 1460
4341.51 1374
4342.13 1406
4342.76 1435
4343.38 1370
4344.00 1282
4344.62 1401
4345.24 1493
4345.86 1437
4346.48 1287
4347.11 1426
4347.73 1372
4348.35 1327
4348.97 1422
4349.59 1366
4350.22 1351
4350.84 1335
4351.46 1375
4352.08 1238
4352.70 1218
4353.33 1213
4353.95 1324
4354.57 1408
4355.19 1441
4355.81 1271
4356.44 1271
4357.06 1257
4357.68 1388
4358.30 1332
4358.93 1459
4359.55 1476
4360.17 1355
4360.79 1379
4361.42 1274
4362.04 1305
4362.66 1386
4363.28 1299
4363.91 1373
4364.53 1317
4365.15 1354
4365.78 1336
4366.40 1356
4367.02 1398
4367.65 1304
4368.27 1309
4368.89 1342
4369.52 1375
4370.14 1252
4370.76 1297
4371.39 1351
4372.01 1191
4372.63 1192
4373.26 1201
4373.88 1251
4374.50 1361
4375.13 1369
4375.75 1279
4376.37 1266
4377.00 1346
4377.62 1310
4378.25 1287
4378.87 1247
4379.49 1330
4380.12 1412
4380.74 1347
4381.37 1373
4381.99 1340
4382.61 1279
4383.24 1297
4383.86 1288
4384.49 1285
4385.11 1217
4385.74 1311
4386.36 1316
4386.98 1296
4387.61 1232
4388.23 1279
4388.86 1302
4389.48 1369
4390.11 1350
4390.73 1408
4391.36 1433
4391.98 1343
4392.61 1324
4393.23 1317
4393.86 1275
4394.48 1234
4395.11 1240
4395.73 1266
4396.36 1284
4396.98 1238
4397.61 1181
4398.23 1230
4398.86 1198
4399.48 1247
4400.11 1249
4400.74 1171
4401.36 1229
4401.99 1258
4402.61 1296
4403.24 1212
4403.86 1311
4404.49 1327
4405.11 1334
4405.74 1214
4406.37 1268
4406.99 1255
4407.62 1388
4408.24 1352
4408.87 1290
4409.50 1372
4410.12 1309
4410.75 1248
4411.38 1145
4412.00 1233
4412.63 1242
4413.25 1125
4413.88 1247
4414.51 1264
4415.13 1281
4415.76 1243
4416.39 1264
4417.01 1249
4417.64 1152
4418.27 1237
4418.89 1271
4419.52 1246
4420.15 1185
4420.77 1310
4421.40 1208
4422.03 1213
4422.66 1156
4423.28 1174
4423.91 1214
4424.54 1188
4425.16 1281
4425.79 1290
4426.42 1150
4427.05 1194
4427.67 1224
4428.30 1323
4428.93 1281
4429.56 1213
4430.18 1176
4430.81 1162
4431.44 1121
4432.07 1224
4432.69 1259
4433.32 1309
4433.95 1249
4434.58 1281
4435.21 1228
4435.83 1234
4436.46 1179
4437.09 1257
4437.72 1205
4438.35 1233
4438.97 1305
4439.60 1128
4440.23 1199
4440.86 1261
4441.49 1302
4442.12 1274
4442.74 1186
4443.37 1194
4444.00 1176
4444.63 1173
4445.26 1241
4445.89 1290
4446.52 1226
4447.14 1318
4447.77 1348
4448.40 1295
4449.03 1435
4449.66 1354
4450.29 1214
4450.92 1191
4451.55 1216
4452.18 1139
4452.81 1205
4453.44 1165
4454.06 1330
4454.69 1173
4455.32 1150
4455.95 1160
4456.58 1122
4457.21 1132
4457.84 1232
4458.47 1267
4459.10 1233
4459.73 1258
4460.36 1273
4460.99 1191
4461.62 1138
4462.25 1228
4462.88 1153
4463.51 1181
4464.14 1256
4464.77 1265
4465.40 1264
4466.03 1176
4466.66 1104
4467.29 1108
4467.92 1158
4468.55 1146
4469.18 1181
4469.81 1232
4470.44 1187
4471.07 1183
4471.70 1230
4472.33 1226
4472.96 1292
4473.59 1255
4474.22 1302
4474.86 1155
4475.49 1174
4476.12 1213
4476.75 1152
4477.38 1092
4478.01 1128
4478.64 1180
4479.27 1243
4479.90 1194
4480.53 1186
4481.17 1192
4481.80 1195
4482.43 1225
4483.06 1209
4483.69 1171
4484.32 1159
4484.95 1172
4485.58 1212
4486.22 1244
4486.85 1189
4487.48 1366
4488.11 1276
4488.74 1194
4489.37 1170
4490.01 1172
4490.64 1161
4491.27 1162
4491.90 1144
4492.53 1205
4493.17 1195
4493.80 1238
4494.43 1174
4495.06 1288
4495.70 1316
4496.33 1093
4496.96 1017
4497.59 1145
4498.22 1234
4498.86 1175
4499.49 1166
4500.12 1160
4500.75 1186
4501.39 1196
4502.02 1258
4502.65 1134
4503.29 1208
4503.92 1202
4504.55 1237
4505.18 1257
4505.82 1282
4506.45 1327
4507.08 1274
4507.72 1156
4508.35 1165
4508.98 1286
4509.62 1232
4510.25 1217
4510.88 1234
4511.52 1325
4512.15 1096
4512.78 1130
4513.42 1158
4514.05 1238
4514.68 1239
4515.32 1250
4515.95 1320
4516.58 1345
4517.22 1335
4517.85 1286
4518.48 1260
4519.12 1237
4519.75 1191
4520.39 1122
4521.02 1233
4521.65 1181
4522.29 1117
4522.92 1238
4523.56 1175
4524.19 1218
4524.83 1211
4525.46 1224
4526.09 1209
4526.73 1180
4527.36 1132
4528.00 1278
4528.63 1250
4529.27 1206
4529.90 1205
4530.54 1294
4531.17 1374
4531.81 1308
4532.44 1263
4533.07 1293
4533.71 1307
4534.34 1254
4534.98 1276
4535.61 1228
4536.25 1302
4536.88 1242
4537.52 1241
4538.16 1192
4538.79 1187
4539.43 1309
4540.06 1151
4540.70 1301
4541.33 1079
4541.97 1126
4542.60 1195
4543.24 1246
4543.87 1224
4544.51 1208
4545.15 1158
4545.78 1292
4546.42 1231
4547.05 1231
4547.69 1070
4548.32 1146
4548.96 1219
4549.60 1239
4550.23 1203
4550.87 1247
4551.50 1207
4552.14 1116
4552.78 1142
4553.41 1255
4554.05 1404
4554.69 1204
4555.32 1244
4555.96 1162
4556.60 1145
4557.23 1116
4557.87 1250
4558.51 1229
4559.14 1262
4559.78 1222
4560.42 1237
4561.05 1205
4561.69 1230
4562.33 1183
4562.96 1140
4563.60 1160
4564.24 1162
4564.87 1203
4565.51 1132
4566.15 1160
4566.79 1185
4567.42 1144
4568.06 1171
4568.70 1238
4569.33 1214
4569.97 1156
4570.61 1231
4571.25 1248
4571.88 1135
4572.52 1153
4573.16 1167
4573.80 1196
4574.44 1271
4575.07 1085
4575.71 1076
4576.35 1033
4576.99 1188
4577.62 1239
4578.26 1232
4578.90 1186
4579.54 1117
4580.18 1021
4580.82 1171
4581.45 1214
4582.09 1202
4582.73 1235
4583.37 1228
4584.01 1361
4584.65 1300
4585.28 1218
4585.92 1221
4586.56 1243
4587.20 1283
4587.84 1266
4588.48 1226
4589.12 1158
4589.75 1123
4590.39 1150
4591.03 1283
4591.67 1269
4592.31 1274
4592.95 1305
4593.59 1176
4594.23 1175
4594.87 1226
4595.51 1219
4596.15 1169
4596.78 1111
4597.42 1265
4598.06 1255
4598.70 1232
4599.34 1269
4599.98 1356
4600.62 1192
4601.26 1285
4601.90 1502
4602.54 1430
4603.18 1529
4603.82 1530
4604.46 1523
4605.10 1583
4605.74 1671
4606.38 1708
4607.02 1690
4607.66 1717
4608.30 1720
4608.94 1501
4609.58 1537
4610.22 1487
4610.86 1388
4611.50 1494
4612.14 1386
4612.78 1389
4613.42 1452
4614.06 1403
4614.70 1420
4615.34 1480
4615.98 1411
4616.63 1509
4617.27 1509
4617.91 1499
4618.55 1390
4619.19 1340
4619.83 1291
4620.47 1336
4621.11 1360
4621.75 1200
4622.39 1141
4623.03 1205
4623.68 1191
4624.32 1209
4624.96 1147
4625.60 1072
4626.24 1215
4626.88 1177
4627.52 1185
4628.17 1118
4628.81 1171
4629.45 1186
4630.09 1268
4630.73 1192
4631.37 1146
4632.02 1214
4632.66 1327
4633.30 1199
4633.94 1175
4634.58 1144
4635.22 1349
4635.87 1356
4636.51 1331
4637.15 1186
4637.79 1164
4638.44 1148
4639.08 1102
4639.72 1163
4640.36 1213
4641.00 1168
4641.65 1237
4642.29 1193
4642.93 1222
4643.57 1234
4644.22 1246
4644.86 1320
4645.50 1422
4646.15 1281
4646.79 1223
4647.43 1166
4648.07 1275
4648.72 1297
4649.36 1264
4650.00 1292
4650.65 1196
4651.29 1166
4651.93 1175
4652.57 1169
4653.22 1111
4653.86 1181
4654.50 1152
4655.15 1197
4655.79 1177
4656.44 1188
4657.08 1169
4657.72 1093
4658.37 1175
4659.01 1177
4659.65 1238
4660.30 1203
4660.94 1302
4661.58 1330
4662.23 1255
4662.87 1349
4663.52 1322
4664.16 1250
4664.80 1270
4665.45 1283
4666.09 1375
4666.74 1250
4667.38 1163
4668.02 1133
4668.67 1227
4669.31 1156
4669.96 1154
4670.60 1079
4671.25 1130
4671.89 1190
4672.54 1211
4673.18 1110
4673.83 1097
4674.47 1110
4675.11 1102
4675.76 1128
4676.40 1163
4677.05 1192
4677.69 1031
4678.34 1127
4678.98 1258
4679.63 1307
4680.27 1161
4680.92 1042
4681.56 1186
4682.21 1141
4682.85 1147
4683.50 1067
4684.15 1053
4684.79 1079
4685.44 1100
4686.08 1150
4686.73 1140
4687.37 1181
4688.02 1139
4688.66 1182
4689.31 1178
4689.96 1101
4690.60 1163
4691.25 1075
4691.89 1147
4692.54 1151
4693.19 1135
4693.83 1111
4694.48 1159
4695.12 1269
4695.77 1210
4696.42 1196
4697.06 1139
4697.71 1219
4698.36 1238
4699.00 1105
4699.65 1162
4700.29 1165
4700.94 1201
4701.59 1287
4702.23 1175
4702.88 1145
4703.53 1131
4704.17 1052
4704.82 1241
4705.47 1237
4706.11 1200
4706.76 1161
4707.41 1231
4708.06 1316
4708.70 1272
4709.35 1191
4710.00 1341
4710.64 1200
4711.29 1202
4711.94 1236
4712.59 1264
4713.23 1309
4713.88 1217
4714.53 1178
4715.18 1219
4715.82 1176
4716.47 1088
4717.12 1127
4717.77 1093
4718.41 1189
4719.06 1165
4719.71 1092
4720.36 1095
4721.01 1100
4721.65 1106
4722.30 1224
4722.95 1104
4723.60 1142
4724.25 1199
4724.89 1074
4725.54 1094
4726.19 1105
4726.84 1232
4727.49 1085
4728.14 1146
4728.78 1097
4729.43 1089
4730.08 1130
4730.73 1019
4731.38 1050
4732.03 1127
4732.68 1138
4733.32 1059
4733.97 1081
4734.62 1125
4735.27 1066
4735.92 1061
4736.57 1068
4737.22 1093
4737.87 1119
4738.52 1099
4739.16 1111
4739.81 1180
4740.46 1017
4741.11 1188
4741.76 1169
4742.41 1083
4743.06 1266
4743.71 1259
4744.36 1320
4745.01 1163
4745.66 1092
4746.31 1105
4746.96 1186
4747.61 1252
4748.26 1172
4748.91 1213
4749.56 1240
4750.21 1200
4750.86 1192
4751.51 1222
4752.16 1369
4752.81 1464
4753.46 1457
4754.11 1385
4754.76 1308
4755.41 1291
4756.06 1472
4756.71 1435
4757.36 1290
4758.01 1215
4758.66 1152
4759.31 1169
4759.96 1199
4760.61 1058
4761.26 1076
4761.91 1139
4762.56 1150
4763.22 1123
4763.87 1081
4764.52 1127
4765.17 1140
4765.82 1072
4766.47 1097
4767.12 1113
4767.77 1094
4768.42 1105
4769.07 1042
4769.73 1090
4770.38 1025
4771.03 1125
4771.68 1113
4772.33 1061
4772.98 1101
4773.63 1118
4774.29 1020
4774.94 1213
4775.59 1233
4776.24 1174
4776.89 1175
4777.54 1103
4778.20 1093
4778.85 1093
4779.50 1243
4780.15 1118
4780.80 1063
4781.46 1116
4782.11 1213
4782.76 1117
4783.41 1144
4784.06 1169
4784.72 1024
4785.37 1092
4786.02 1102
4786.67 1193
4787.33 1101
4787.98 1106
4788.63 1089
4789.28 1047
4789.94 1172
4790.59 1137
4791.24 939
4791.89 1088
4792.55 1092
4793.20 1103
4793.85 1149
4794.51 1083
4795.16 1061
4795.81 1092
4796.47 1021
4797.12 1116
4797.77 1046
4798.42 922
4799.08 978
4799.73 1061
4800.38 1057
4801.04 1131
4801.69 1092
4802.35 1122
4803.00 1072
4803.65 1049
4804.31 1083
4804.96 1104
4805.61 1208
4806.27 1196
4806.92 1150
4807.57 1054
4808.23 1115
4808.88 1006
4809.54 997
4810.19 975
4810.84 1014
4811.50 1078
4812.15 1107
4812.81 1080
4813.46 1074
4814.12 1148
4814.77 1103
4815.42 1066
4816.08 1121
4816.73 1177
4817.39 1196
4818.04 1154
4818.70 1054
4819.35 1105
4820.01 985
4820.66 1071
4821.32 1170
4821.97 1156
4822.63 1290
4823.28 1181
4823.94 1230
4824.59 1200
4825.25 1081
4825.90 1134
4826.56 1285
4827.21 1208
4827.87 1299
4828.52 1363
4829.18 1265
4829.83 1163
4830.49 1081
4831.14 1151
4831.80 1290
4832.45 1157
4833.11 1246
4833.76 1304
4834.42 1251
4835.08 1311
4835.73 1290
4836.39 1272
4837.04 1270
4837.70 1198
4838.36 1418
4839.01 1289
4839.67 1223
4840.32 1299
4840.98 1250
4841.64 1211
4842.29 1125
4842.95 1148
4843.60 1023
4844.26 1117
4844.92 1059
4845.57 1022
4846.23 1179
4846.89 1108
4847.54 1161
4848.20 1116
4848.86 1169
4849.51 1184
4850.17 1050
4850.83 1001
4851.48 1131
4852.14 1173
4852.80 1082
4853.45 1122
4854.11 1029
4854.77 1153
4855.43 1083
4856.08 1104
4856.74 1112
4857.40 1185
4858.05 1177
4858.71 1159
4859.37 1091
4860.03 1133
4860.68 1207
4861.34 1229
4862.00 1242
4862.66 1245
4863.31 1191
4863.97 1262
4864.63 1267
4865.29 1226
4865.95 1175
4866.60 1301
4867.26 1239
4867.92 1265
4868.58 1158
4869.23 1174
4869.89 1158
4870.55 1284
4871.21 1332
4871.87 1138
4872.53 1069
4873.18 1134
4873.84 1114
4874.50 1206
4875.16 1204
4875.82 1178
4876.48 1187
4877.13 1175
4877.79 1213
4878.45 1129
4879.11 1130
4879.77 1143
4880.43 1186
4881.09 1183
4881.75 1127
4882.40 1194
4883.06 1197
4883.72 1158
4884.38 1081
4885.04 1090
4885.70 1133
4886.36 1230
4887.02 1108
4887.68 1070
4888.34 1090
4889.00 1171
4889.66 1211
4890.32 1215
4890.97 1197
4891.63 1208
4892.29 1222
4892.95 1300
4893.61 1416
4894.27 1438
4894.93 1394
4895.59 1440
4896.25 1487
4896.91 1473
4897.57 1364
4898.23 1451
4898.89 1411
4899.55 1352
4900.21 1415
4900.87 1465
4901.53 1470
4902.19 1481
4902.85 1518
4903.51 1439
4904.17 1380
4904.83 1401
4905.50 1324
4906.16 1284
4906.82 1332
4907.48 1319
4908.14 1322
4908.80 1252
4909.46 1308
4910.12 1243
4910.78 1254
4911.44 1309
4912.10 1297
4912.76 1239
4913.42 1265
4914.09 1189
4914.75 1203
4915.41 1182
4916.07 1265
4916.73 1267
4917.39 1119
4918.05 1186
4918.71 1240
4919.38 1101
4920.04 1056
4920.70 1162
4921.36 1176
4922.02 1176
4922.68 1112
4923.35 1180
4924.01 1260
4924.67 1145
4925.33 1173
4925.99 1228
4926.65 1170
4927.32 1118
4927.98 1105
4928.64 1171
4929.30 1047
4929.96 1121
4930.63 1131
4931.29 1197
4931.95 1240
4932.61 1110
4933.28 1042
4933.94 1021
4934.60 1127
4935.26 1075
4935.93 1094
4936.59 1035
4937.25 1106
4937.91 1136
4938.58 1235
4939.24 1227
4939.90 1119
4940.56 1215
4941.23 1156
4941.89 1115
4942.55 1113
4943.22 1134
4943.88 1097
4944.54 996
4945.21 1012
4945.87 1005
4946.53 1042
4947.20 1017
4947.86 1060
4948.52 962
4949.19 1043
4949.85 1145
4950.51 1092
4951.18 1075
4951.84 1038
4952.50 1087
4953.17 1075
4953.83 1070
4954.49 1130
4955.16 1079
4955.82 1165
4956.49 1264
4957.15 1119
4957.81 1106
4958.48 1215
4959.14 1240
4959.81 1223
4960.47 1210
4961.14 1187
4961.80 1189
4962.46 1209
4963.13 1292
4963.79 1267
4964.46 1262
4965.12 1292
4965.79 1456
4966.45 1445
4967.12 1314
4967.78 1349
4968.44 1408
4969.11 1335
4969.77 1340
4970.44 1333
4971.10 1275
4971.77 1266
4972.43 1395
4973.10 1417
4973.76 1479
4974.43 1335
4975.09 1346
4975.76 1303
4976.42 1259
4977.09 1332
4977.76 1263
4978.42 1169
4979.09 1190
4979.75 1184
4980.42 1176
4981.08 1179
4981.75 1212
4982.41 1118
4983.08 1100
4983.75 1162
4984.41 1302
4985.08 1155
4985.74 1168
4986.41 1179
4987.07 1156
4987.74 1322
4988.41 1254
4989.07 1248
4989.74 1135
4990.41 1174
4991.07 1193
4991.74 1167
4992.40 1150
4993.07 1101
4993.74 1163
4994.40 1122
4995.07 1109
4995.74 1122
4996.40 1274
4997.07 1190
4997.74 1233
4998.40 1224
4999.07 1369
4999.74 1283
5000.40 1268
5001.07 1246
5001.74 1265
5002.40 1245
5003.07 1137
5003.74 1083
5004.41 1097
5005.07 1114
5005.74 1127
5006.41 1143
5007.07 1092
5007.74 1081
5008.41 1128
5009.08 1129
5009.74 1187
5010.41 1198
5011.08 1155
5011.75 1113
5012.41 1078
5013.08 1101
5013.75 1042
5014.42 1032
5015.09 928
5015.75 1101
5016.42 1023
5017.09 1082
5017.76 1062
5018.43 1106
5019.09 1123
5019.76 983
5020.43 1082
5021.10 1071
5021.77 1064
5022.44 1059
5023.10 1052
5023.77 1037
5024.44 1032
5025.11 1066
5025.78 1139
5026.45 1066
5027.11 1034
5027.78 1061
5028.45 1082
5029.12 1158
5029.79 1057
5030.46 1062
5031.13 1213
5031.80 1091
5032.47 1096
5033.13 1064
5033.80 1108
5034.47 1112
5035.14 1000
5035.81 1107
5036.48 1099
5037.15 1039
5037.82 991
5038.49 1026
5039.16 1101
5039.83 986
5040.50 1030
5041.17 994
5041.84 985
5042.51 1011
5043.18 1002
5043.85 955
5044.52 1015
5045.18 1082
5045.85 1006
5046.52 1044
5047.19 1090
5047.86 1087
5048.53 1070
5049.20 1099
5049.88 1023
5050.55 1001
5051.22 916
5051.89 1042
5052.56 1044
5053.23 915
5053.90 935
5054.57 966
5055.24 980
5055.91 1019
5056.58 1013
5057.25 1073
5057.92 1066
5058.59 1078
5059.26 1057
5059.93 1053
5060.60 982
5061.27 991
5061.95 1085
5062.62 1034
5063.29 1048
5063.96 992
5064.63 935
5065.30 1060
5065.97 1054
5066.64 1046
5067.31 986
5067.99 939
5068.66 933
5069.33 1015
5070.00 1105
5070.67 1084
5071.34 1047
5072.02 1002
5072.69 1166
5073.36 1086
5074.03 989
5074.70 960
5075.37 949
5076.05 929
5076.72 1041
5077.39 1035
5078.06 1036
5078.73 1023
5079.41 983
5080.08 1007
5080.75 1033
5081.42 1004
5082.10 1066
5082.77 1044
5083.44 1070
5084.11 1142
5084.78 1193
5085.46 1058
5086.13 1050
5086.80 1014
5087.48 1063
5088.15 1124
5088.82 1123
5089.49 1036
5090.17 1044
5090.84 1016
5091.51 976
5092.19 1026
5092.86 1101
5093.53 1045
5094.20 1003
5094.88 957
5095.55 1055
5096.22 1171
5096.90 1058
5097.57 1065
5098.24 1079
5098.92 1117
5099.59 1039
5100.26 995
5100.94 977
5101.61 1006
5102.29 1048
5102.96 1033
5103.63 979
5104.31 1031
5104.98 986
5105.65 1045
5106.33 1182
5107.00 1137
5107.68 1005
5108.35 1070
5109.02 1062
5109.70 1081
5110.37 1042
5111.05 1061
5111.72 1012
5112.40 960
5113.07 977
5113.74 1051
5114.42 1054
5115.09 1011
5115.77 1041
5116.44 1058
5117.12 1067
5117.79 1042
5118.47 1045
5119.14 1133
5119.82 1053
5120.49 1046
5121.17 1087
5121.84 1159
5122.52 1131
5123.19 1116
5123.87 1084
5124.54 997
5125.22 991
5125.89 1017
5126.57 1000
5127.24 954
5127.92 956
5128.59 1003
5129.27 1019
5129.94 973
5130.62 978
5131.29 1070
5131.97 1073
5132.65 1082
5133.32 1089
5134.00 982
5134.67 941
5135.35 954
5136.02 949
5136.70 1095
5137.38 1022
5138.05 1011
5138.73 993
5139.40 1028
5140.08 1048
5140.76 1020
5141.43 1051
5142.11 1036
5142.79 1016
5143.46 987
5144.14 1049
5144.81 961
5145.49 1042
5146.17 1010
5146.84 892
5147.52 945
5148.20 930
5148.87 976
5149.55 953
5150.23 1032
5150.90 1065
5151.58 1027
5152.26 907
5152.94 980
5153.61 955
5154.29 1057
5154.97 1076
5155.64 971
5156.32 1048
5157.00 944
5157.68 915
5158.35 943
5159.03 893
5159.71 978
5160.39 953
5161.06 996
5161.74 1045
5162.42 1018
5163.10 926
5163.77 861
5164.45 967
5165.13 929
5165.81 939
5166.48 964
5167.16 952
5167.84 1009
5168.52 941
5169.20 965
5169.87 912
5170.55 916
5171.23 942
5171.91 887
5172.59 878
5173.27 938
5173.94 965
5174.62 969
5175.30 996
5175.98 1005
5176.66 940
5177.34 927
5178.02 904
5178.69 874
5179.37 892
5180.05 1014
5180.73 1043
5181.41 1035
5182.09 1102
5182.77 1054
5183.45 1033
5184.12 936
5184.80 962
5185.48 971
5186.16 1127
5186.84 1106
5187.52 1059
5188.20 967
5188.88 963
5189.56 937
5190.24 988
5190.92 994
5191.60 928
5192.28 926
5192.96 934
5193.64 923
5194.32 909
5195.00 922
5195.68 924
5196.36 966
5197.03 923
5197.71 941
5198.39 1005
5199.07 1046
5199.75 945
5200.44 962
5201.12 930
5201.80 941
5202.48 1018
5203.16 982
5203.84 971
5204.52 995
5205.20 1076
5205.88 998
5206.56 1094
5207.24 1042
5207.92 1052
5208.60 1004
5209.28 1018
5209.96 1181
5210.64 1104
5211.32 1027
5212.00 1143
5212.68 1076
5213.37 1060
5214.05 1054
5214.73 1039
5215.41 1101
5216.09 1047
5216.77 936
5217.45 955
5218.13 947
5218.81 968
5219.50 973
5220.18 911
5220.86 933
5221.54 1034
5222.22 1009
5222.90 942
5223.59 995
5224.27 942
5224.95 936
5225.63 987
5226.31 973
5226.99 892
5227.68 986
5228.36 905
5229.04 942
5229.72 957
5230.40 1025
5231.09 969
5231.77 929
5232.45 923
5233.13 960
5233.81 982
5234.50 935
5235.18 988
5235.86 965
5236.54 1107
5237.23 1035
5237.91 1022
5238.59 1114
5239.27 1073
5239.96 1118
5240.64 968
5241.32 996
5242.01 1082
5242.69 1077
5243.37 1011
5244.05 999
5244.74 1032
5245.42 1020
5246.10 964
5246.79 902
5247.47 989
5248.15 948
5248.84 903
5249.52 853
5250.20 1061
5250.89 929
5251.57 959
5252.25 1061
5252.94 1052
5253.62 1021
5254.30 958
5254.99 989
5255.67 919
5256.36 932
5257.04 973
5257.72 1022
5258.41 882
5259.09 934
5259.78 924
5260.46 947
5261.14 1021
5261.83 1031
5262.51 1038
5263.20 1047
5263.88 1094
5264.56 1029
5265.25 1120
5265.93 952
5266.62 947
5267.30 1014
5267.99 970
5268.67 977
5269.36 981
5270.04 1122
5270.73 1019
5271.41 958
5272.09 970
5272.78 987
5273.46 1033
5274.15 1114
5274.83 1029
5275.52 1017
5276.20 1011
5276.89 916
5277.57 1017
5278.26 1075
5278.94 908
5279.63 932
5280.32 962
5281.00 930
5281.69 1003
5282.37 1015
5283.06 1102
5283.74 1099
5284.43 1019
5285.11 1073
5285.80 1026
5286.49 1018
5287.17 1026
5287.86 1059
5288.54 1027
5289.23 873
5289.91 938
5290.60 1016
5291.29 934
5291.97 836
5292.66 869
5293.35 976
5294.03 924
5294.72 860
5295.40 910
5296.09 885
5296.78 1005
5297.46 939
5298.15 992
5298.84 974
5299.52 997
5300.21 1059
5300.90 1055
5301.58 951
5302.27 938
5302.96 1036
5303.64 1042
5304.33 1023
5305.02 966
5305.70 960
5306.39 1002
5307.08 980
5307.77 1035
5308.45 978
5309.14 978
5309.83 999
5310.51 1010
5311.20 953
5311.89 955
5312.58 945
5313.26 894
5313.95 908
5314.64 847
5315.33 919
5316.01 1008
5316.70 980
5317.39 884
5318.08 897
5318.77 789
5319.45 897
5320.14 991
5320.83 989
5321.52 945
5322.20 1005
5322.89 921
5323.58 862
5324.27 855
5324.96 986
5325.65 996
5326.33 1006
5327.02 910
5327.71 903
5328.40 892
5329.09 940
5329.78 1054
5330.46 868
5331.15 902
5331.84 952
5332.53 922
5333.22 936
5333.91 958
5334.60 959
5335.29 859
5335.98 991
5336.66 1016
5337.35 1018
5338.04 949
5338.73 990
5339.42 906
5340.11 926
5340.80 800
5341.49 911
5342.18 1024
5342.87 989
5343.56 851
5344.25 973
5344.94 998
5345.62 999
5346.31 966
5347.00 1060
5347.69 971
5348.38 1009
5349.07 1037
5349.76 1066
5350.45 1068
5351.14 1054
5351.83 1042
5352.52 978
5353.21 988
5353.90 987
5354.59 1026
5355.28 1063
5355.97 948
5356.66 881
5357.35 838
5358.04 898
5358.74 981
5359.43 874
5360.12 929
5360.81 974
5361.50 951
5362.19 869
5362.88 910
5363.57 1049
5364.26 941
5364.95 935
5365.64 1003
5366.33 965
5367.02 1045
5367.71 952
5368.41 913
5369.10 937
5369.79 849
5370.48 885
5371.17 917
5371.86 1003
5372.55 1166
5373.24 1059
5373.94 1039
5374.63 1014
5375.32 1027
5376.01 955
5376.70 957
5377.39 923
5378.08 1013
5378.78 979
5379.47 999
5380.16 955
5380.85 894
5381.54 908
5382.24 929
5382.93 1002
5383.62 1086
5384.31 1014
5385.00 957
5385.70 1000
5386.39 926
5387.08 962
5387.77 969
5388.47 1016
5389.16 998
5389.85 1048
5390.54 1049
5391.23 1006
5391.93 968
5392.62 913
5393.31 915
5394.01 878
5394.70 970
5395.39 963
5396.08 989
5396.78 960
5397.47 1063
5398.16 942
5398.86 899
5399.55 881
5400.24 951
5400.93 915
5401.63 903
5402.32 860
5403.01 894
5403.71 898
5404.40 939
5405.09 1027
5405.79 934
5406.48 968
5407.17 968
5407.87 1001
5408.56 928
5409.26 985
5409.95 1022
5410.64 918
5411.34 1057
5412.03 1080
5412.72 1021
5413.42 1019
5414.11 962
5414.81 954
5415.50 931
5416.19 900
5416.89 966
5417.58 901
5418.28 1106
5418.97 1032
5419.67 919
5420.36 914
5421.05 848
5421.75 789
5422.44 913
5423.14 955
5423.83 879
5424.53 891
5425.22 890
5425.92 935
5426.61 956
5427.31 892
5428.00 885
5428.70 880
5429.39 931
5430.09 976
5430.78 823
5431.48 855
5432.17 875
5432.87 900
5433.56 907
5434.26 978
5434.95 916
5435.65 947
5436.34 901
5437.04 882
5437.73 961
5438.43 940
5439.13 941
5439.82 972
5440.52 963
5441.21 1011
5441.91 1019
5442.60 1039
5443.30 992
5444.00 849
5444.69 870
5445.39 1003
5446.08 935
5446.78 950
5447.48 901
5448.17 925
5448.87 986
5449.56 1032
5450.26 1078
5450.96 1063
5451.65 929
5452.35 1023
5453.05 933
5453.74 862
5454.44 948
5455.14 927
5455.83 884
5456.53 888
5457.23 867
5457.92 867
5458.62 806
5459.32 823
5460.01 877
5460.71 768
5461.41 888
5462.11 851
5462.80 857
5463.50 807
5464.20 847
5464.89 799
5465.59 819
5466.29 845
5466.99 746
5467.68 824
5468.38 915
5469.08 967
5469.78 955
5470.47 914
5471.17 950
5471.87 901
5472.57 861
5473.26 913
5473.96 855
5474.66 786
5475.36 876
5476.06 932
5476.75 887
5477.45 880
5478.15 845
5478.85 899
5479.55 821
5480.24 859
5480.94 893
5481.64 819
5482.34 1008
5483.04 867
5483.74 825
5484.43 828
5485.13 858
5485.83 938
5486.53 864
5487.23 931
5487.93 899
5488.63 963
5489.33 892
5490.02 881
5490.72 864
5491.42 838
5492.12 880
5492.82 955
5493.52 909
5494.22 893
5494.92 830
5495.62 834
5496.32 884
5497.01 900
5497.71 854
5498.41 942
5499.11 883
5499.81 826
5500.51 920
5501.21 917
5501.91 900
5502.61 912
5503.31 935
5504.01 993
5504.71 963
5505.41 1105
5506.11 1045
5506.81 985
5507.51 962
5508.21 827
5508.91 891
5509.61 906
5510.31 979
5511.01 1016
5511.71 965
5512.41 884
5513.11 947
5513.81 892
5514.51 875
5515.21 888
5515.91 889
5516.61 942
5517.31 885
5518.01 867
5518.72 859
5519.42 983
5520.12 956
5520.82 895
5521.52 907
5522.22 914
5522.92 915
5523.62 915
5524.32 927
5525.02 970
5525.72 923
5526.43 863
5527.13 897
5527.83 871
5528.53 870
5529.23 854
5529.93 970
5530.63 892
5531.33 864
5532.04 862
5532.74 844
5533.44 825
5534.14 921
5534.84 856
5535.54 823
5536.25 790
5536.95 863
5537.65 841
5538.35 886
5539.05 931
5539.76 892
5540.46 886
5541.16 809
5541.86 829
5542.56 738
5543.27 846
5543.97 925
5544.67 882
5545.37 853
5546.08 862
5546.78 846
5547.48 867
5548.18 848
5548.89 848
5549.59 899
5550.29 919
5550.99 899
5551.70 885
5552.40 906
5553.10 872
5553.81 855
5554.51 833
5555.21 868
5555.91 908
5556.62 877
5557.32 869
5558.02 870
5558.73 955
5559.43 773
5560.13 842
5560.84 955
5561.54 926
5562.24 896
5562.95 932
5563.65 901
5564.35 998
5565.06 1050
5565.76 998
5566.47 966
5567.17 1008
5567.87 971
5568.58 935
5569.28 914
5569.98 868
5570.69 935
5571.39 849
5572.10 902
5572.80 900
5573.50 906
5574.21 873
5574.91 827
5575.62 844
5576.32 950
5577.03 921
5577.73 871
5578.44 920
5579.14 863
5579.84 932
5580.55 907
5581.25 906
5581.96 909
5582.66 992
5583.37 837
5584.07 906
5584.78 994
5585.48 951
5586.19 815
5586.89 817
5587.60 835
5588.30 878
5589.01 883
5589.71 948
5590.42 821
5591.12 775
5591.83 823
5592.53 965
5593.24 937
5593.94 868
5594.65 828
5595.36 862
5596.06 890
5596.77 879
5597.47 770
5598.18 796
5598.88 811
5599.59 842
5600.30 828
5601.00 772
5601.71 768
5602.41 841
5603.12 752
5603.83 914
5604.53 817
5605.24 805
5605.94 831
5606.65 813
5607.36 902
5608.06 862
5608.77 802
5609.48 748
5610.18 788
5610.89 776
5611.60 787
5612.30 751
5613.01 948
5613.72 897
5614.42 867
5615.13 855
5615.84 890
5616.54 907
5617.25 861
5617.96 905
5618.66 811
5619.37 810
5620.08 896
5620.78 938
5621.49 836
5622.20 801
5622.91 845
5623.61 860
5624.32 826
5625.03 853
5625.74 826
5626.44 839
5627.15 836
5627.86 802
5628.57 842
5629.27 884
5629.98 837
5630.69 934
5631.40 822
5632.11 815
5632.81 811
5633.52 731
5634.23 879
5634.94 757
5635.65 794
5636.35 804
5637.06 797
5637.77 745
5638.48 736
5639.19 786
5639.89 821
5640.60 860
5641.31 902
5642.02 887
5642.73 907
5643.44 867
5644.15 916
5644.85 832
5645.56 886
5646.27 900
5646.98 968
5647.69 879
5648.40 829
5649.11 738
5649.82 803
5650.53 877
5651.23 889
5651.94 786
5652.65 793
5653.36 856
5654.07 810
5654.78 825
5655.49 843
5656.20 862
5656.91 739
5657.62 772
5658.33 807
5659.04 829
5659.75 792
5660.46 811
5661.17 859
5661.88 822
5662.59 840
5663.30 786
5664.00 790
5664.71 761
5665.42 811
5666.13 876
5666.84 847
5667.55 745
5668.27 891
5668.98 878
5669.69 820
5670.40 787
5671.11 820
5671.82 858
5672.53 886
5673.24 777
5673.95 740
5674.66 795
5675.37 860
5676.08 841
5676.79 772
5677.50 906
5678.21 809
5678.92 756
5679.63 770
5680.34 841
5681.06 806
5681.77 769
5682.48 796
5683.19 794
5683.90 822
5684.61 775
5685.32 735
5686.03 771
5686.74 719
5687.46 766
5688.17 796
5688.88 728
5689.59 713
5690.30 819
5691.01 774
5691.72 780
5692.44 700
5693.15 792
5693.86 821
5694.57 788
5695.28 814
5696.00 769
5696.71 791
5697.42 777
5698.13 795
5698.84 823
5699.56 854
5700.27 795
5700.98 804
5701.69 743
5702.40 692
5703.12 733
5703.83 808
5704.54 822
5705.25 796
5705.97 753
5706.68 797
5707.39 765
5708.10 723
5708.82 681
5709.53 803
5710.24 738
5710.95 793
5711.67 780
5712.38 868
5713.09 817
5713.81 751
5714.52 818
5715.23 799
5715.95 743
5716.66 856
5717.37 815
5718.09 843
5718.80 765
5719.51 784
5720.23 836
5720.94 863
5721.65 871
5722.37 797
5723.08 808
5723.79 798
5724.51 864
5725.22 830
5725.93 814
5726.65 809
5727.36 821
5728.08 817
5728.79 854
5729.50 774
5730.22 731
5730.93 743
5731.65 753
5732.36 815
5733.07 747
5733.79 746
5734.50 742
5735.22 775
5735.93 730
5736.65 730
5737.36 758
5738.07 716
5738.79 738
5739.50 700
5740.22 725
5740.93 740
5741.65 719
5742.36 764
5743.08 763
5743.79 754
5744.51 728
5745.22 794
5745.94 716
5746.65 724
5747.37 694
5748.08 780
5748.80 777
5749.51 671
5750.23 675
5750.94 724
5751.66 762
5752.37 768
5753.09 766
5753.80 808
5754.52 788
5755.24 799
5755.95 716
5756.67 771
5757.38 716
5758.10 840
5758.81 837
5759.53 692
5760.25 749
5760.96 790
5761.68 812
5762.39 814
5763.11 771
5763.83 684
5764.54 708
5765.26 730
5765.97 777
5766.69 744
5767.41 741
5768.12 698
5768.84 712
5769.56 788
5770.27 848
5770.99 840
5771.71 792
5772.42 720
5773.14 728
5773.86 745
5774.57 775
5775.29 924
5776.01 784
5776.72 868
5777.44 864
5778.16 795
5778.88 798
5779.59 762
5780.31 800
5781.03 717
5781.74 773
5782.46 803
5783.18 836
5783.90 766
5784.61 794
5785.33 826
5786.05 766
5786.77 798
5787.48 842
5788.20 782
5788.92 802
5789.64 807
5790.35 732
5791.07 753
5791.79 822
5792.51 825
5793.23 758
5793.94 783
5794.66 785
5795.38 782
5796.10 848
5796.82 863
5797.53 820
5798.25 794
5798.97 809
5799.69 916
5800.41 816
5801.13 809
5801.84 790
5802.56 898
5803.28 819
5804.00 813
5804.72 898
5805.44 812
5806.16 861
5806.87 852
5807.59 839
5808.31 838
5809.03 852
5809.75 817
5810.47 821
5811.19 778
5811.91 774
5812.63 816
5813.35 838
5814.07 905
5814.78 875
5815.50 856
5816.22 881
5816.94 911
5817.66 931
5818.38 1015
5819.10 1020
5819.82 1010
5820.54 951
5821.26 957
5821.98 959
5822.70 950
5823.42 925
5824.14 982
5824.86 863
5825.58 949
5826.30 897
5827.02 923
5827.74 976
5828.46 922
5829.18 875
5829.90 797
5830.62 887
5831.34 886
5832.06 785
5832.78 810
5833.50 857
5834.22 759
5834.94 749
5835.66 743
5836.38 775
5837.10 805
5837.82 815
5838.55 774
5839.27 763
5839.99 860
5840.71 833
5841.43 885
5842.15 880
5842.87 858
5843.59 798
5844.31 757
5845.03 750
5845.76 800
5846.48 776
5847.20 764
5847.92 747
5848.64 745
5849.36 680
5850.08 751
5850.81 759
5851.53 760
5852.25 738
5852.97 768
5853.69 785
5854.41 761
5855.14 842
5855.86 810
5856.58 829
5857.30 755
5858.02 811
5858.74 804
5859.47 794
5860.19 757
5860.91 820
5861.63 818
5862.36 760
5863.08 802
5863.80 714
5864.52 738
5865.24 801
5865.97 836
5866.69 744
5867.41 820
5868.13 747
5868.86 741
5869.58 753
5870.30 794
5871.03 809
5871.75 781
5872.47 745
5873.19 785
5873.92 754
5874.64 807
5875.36 751
5876.09 751
5876.81 771
5877.53 674
5878.26 738
5878.98 759
5879.70 735
5880.43 706
5881.15 784
5881.87 821
5882.60 822
5883.32 779
5884.04 822
5884.77 827
5885.49 871
5886.21 864
5886.94 871
5887.66 831
5888.39 761
5889.11 793
5889.83 762
5890.56 857
5891.28 807
5892.01 770
5892.73 827
5893.45 802
5894.18 760
5894.90 807
5895.63 758
5896.35 767
5897.07 868
5897.80 792
5898.52 801
5899.25 859
5899.97 888
5900.70 852
5901.42 858
5902.15 839
5902.87 969
5903.60 988
5904.32 941
5905.05 973
5905.77 976
5906.50 932
5907.22 888
5907.95 883
5908.67 897
5909.40 912
5910.12 865
5910.85 806
5911.57 848
5912.30 784
5913.02 722
5913.75 815
5914.47 795
5915.20 847
5915.92 765
5916.65 703
5917.38 698
5918.10 755
5918.83 759
5919.55 771
5920.28 783
5921.00 741
5921.73 764
5922.46 827
5923.18 785
5923.91 739
5924.63 730
5925.36 861
5926.09 801
5926.81 752
5927.54 660
5928.26 722
5928.99 738
5929.72 731
5930.44 777
5931.17 800
5931.90 806
5932.62 758
5933.35 862
5934.08 792
5934.80 796
5935.53 769
5936.26 773
5936.98 775
5937.71 833
5938.44 866
5939.16 925
5939.89 816
5940.62 719
5941.35 802
5942.07 826
5942.80 759
5943.53 710
5944.25 690
5944.98 794
5945.71 785
5946.44 785
5947.16 779
5947.89 721
5948.62 766
5949.35 864
5950.07 853
5950.80 781
5951.53 779
5952.26 840
5952.99 795
5953.71 793
5954.44 889
5955.17 848
5955.90 738
5956.62 777
5957.35 824
5958.08 828
5958.81 860
5959.54 825
5960.27 932
5960.99 938
5961.72 934
5962.45 825
5963.18 840
5963.91 879
5964.64 833
5965.36 783
5966.09 736
5966.82 801
5967.55 804
5968.28 807
5969.01 770
5969.74 809
5970.47 795
5971.19 774
5971.92 745
5972.65 795
5973.38 751
5974.11 714
5974.84 824
5975.57 827
5976.30 818
5977.03 840
5977.76 863
5978.49 769
5979.22 772
5979.95 844
5980.67 884
5981.40 809
5982.13 807
5982.86 767
5983.59 812
5984.32 839
5985.05 838
5985.78 911
5986.51 908
5987.24 803
5987.97 799
5988.70 836
5989.43 857
5990.16 796
5990.89 834
5991.62 984
5992.35 966
5993.08 873
5993.81 945
5994.54 898
5995.27 838
5996.00 861
5996.73 839
5997.47 885
5998.20 840
5998.93 910
5999.66 914
6000.39 878
6001.12 898
6001.85 827
6002.58 877
6003.31 896
6004.04 839
6004.77 872
6005.50 804
6006.24 855
6006.97 840
6007.70 834
6008.43 854
6009.16 807
6009.89 873
6010.62 900
6011.35 934
6012.09 938
6012.82 962
6013.55 1070
6014.28 1105
6015.01 1169
6015.74 1078
6016.47 1012
6017.21 1015
6017.94 1013
6018.67 990
6019.40 982
6020.13 971
6020.87 966
6021.60 842
6022.33 889
6023.06 851
6023.79 797
6024.53 794
6025.26 733
6025.99 771
6026.72 783
6027.46 828
6028.19 791
6028.92 828
6029.65 830
6030.39 833
6031.12 834
6031.85 809
6032.58 748
6033.32 780
6034.05 759
6034.78 813
6035.51 718
6036.25 714
6036.98 750
6037.71 798
6038.45 814
6039.18 824
6039.91 860
6040.65 834
6041.38 833
6042.11 788
6042.85 830
6043.58 915
6044.31 910
6045.05 824
6045.78 897
6046.51 911
6047.25 1002
6047.98 969
6048.71 1069
6049.45 969
6050.18 911
6050.91 955
6051.65 941
6052.38 839
6053.12 793
6053.85 886
6054.58 831
6055.32 853
6056.05 759
6056.79 796
6057.52 813
6058.25 798
6058.99 784
6059.72 797
6060.46 782
6061.19 791
6061.93 778
6062.66 830
6063.40 810
6064.13 724
6064.86 759
6065.60 805
6066.33 771
6067.07 676
6067.80 734
6068.54 654
6069.27 757
6070.01 744
6070.74 781
6071.48 784
6072.21 718
6072.95 814
6073.68 784
6074.42 781
6075.15 698
6075.89 705
6076.63 774
6077.36 728
6078.10 679
6078.83 703
6079.57 713
6080.30 809
6081.04 803
6081.77 845
6082.51 775
6083.25 822
6083.98 772
6084.72 795
6085.45 752
6086.19 742
6086.92 779
6087.66 805
6088.40 754
6089.13 774
6089.87 805
6090.61 825
6091.34 804
6092.08 751
6092.81 813
6093.55 749
6094.29 723
6095.02 753
6095.76 780
6096.50 758
6097.23 811
6097.97 835
6098.71 768
6099.44 755
6100.18 717
6100.92 731
6101.65 708
6102.39 745
6103.13 772
6103.86 794
6104.60 788
6105.34 717
6106.08 645
6106.81 722
6107.55 843
6108.29 746
6109.02 822
6109.76 748
6110.50 685
6111.24 730
6111.97 719
6112.71 728
6113.45 743
6114.19 765
6114.92 670
6115.66 759
6116.40 791
6117.14 710
6117.88 715
6118.61 765
6119.35 689
6120.09 740
6120.83 787
6121.57 750
6122.30 742
6123.04 764
6123.78 749
6124.52 823
6125.26 812
6126.00 867
6126.73 793
6127.47 754
6128.21 750
6128.95 753
6129.69 727
6130.43 716
6131.16 697
6131.90 731
6132.64 781
6133.38 778
6134.12 775
6134.86 770
6135.60 834
6136.34 766
6137.08 781
6137.81 778
6138.55 728
6139.29 685
6140.03 725
6140.77 747
6141.51 740
6142.25 674
6142.99 686
6143.73 749
6144.47 774
6145.21 804
6145.95 788
6146.69 769
6147.43 863
6148.17 802
6148.91 813
6149.65 713
6150.39 724
6151.13 764
6151.86 765
6152.60 774
6153.34 746
6154.08 733
6154.83 761
6155.57 783
6156.31 722
6157.05 717
6157.79 720
6158.53 692
6159.27 662
6160.01 672
6160.75 765
6161.49 691
6162.23 728
6162.97 730
6163.71 796
6164.45 821
6165.19 728
6165.93 685
6166.67 751
6167.41 779
6168.15 789
6168.89 689
6169.64 706
6170.38 711
6171.12 741
6171.86 755
6172.60 790
6173.34 708
6174.08 808
6174.82 786
6175.57 733
6176.31 729
6177.05 734
6177.79 719
6178.53 771
6179.27 824
6180.01 776
6180.76 682
6181.50 663
6182.24 629
6182.98 695
6183.72 681
6184.46 700
6185.21 692
6185.95 727
6186.69 740
6187.43 735
6188.17 705
6188.92 753
6189.66 754
6190.40 809
6191.14 716
6191.89 694
6192.63 686
6193.37 693
6194.11 682
6194.86 709
6195.60 722
6196.34 726
6197.08 679
6197.83 736
6198.57 734
6199.31 761
6200.05 727
6200.80 736
6201.54 734
6202.28 720
6203.03 649
6203.77 718
6204.51 781
6205.26 750
6206.00 671
6206.74 800
6207.48 820
6208.23 850
6208.97 749
6209.71 751
6210.46 793
6211.20 777
6211.95 801
6212.69 789
6213.43 784
6214.18 783
6214.92 747
6215.66 791
6216.41 727
6217.15 690
6217.89 669
6218.64 706
6219.38 713
6220.13 738
6220.87 745
6221.61 701
6222.36 710
6223.10 649
6223.85 631
6224.59 686
6225.34 691
6226.08 688
6226.82 699
6227.57 731
6228.31 737
6229.06 796
6229.80 734
6230.55 749
6231.29 724
6232.04 731
6232.78 749
6233.53 773
6234.27 750
6235.02 779
6235.76 696
6236.51 753
6237.25 728
6238.00 678
6238.74 724
6239.49 793
6240.23 748
6240.98 772
6241.72 674
6242.47 652
6243.21 692
6243.96 785
6244.70 810
6245.45 818
6246.20 765
6246.94 815
6247.69 824
6248.43 794
6249.18 819
6249.92 917
6250.67 962
6251.42 972
6252.16 940
6252.91 1025
6253.65 1027
6254.40 969
6255.15 863
6255.89 846
6256.64 911
6257.38 802
6258.13 738
6258.88 725
6259.62 790
6260.37 806
6261.12 823
6261.86 735
6262.61 815
6263.36 841
6264.10 810
6264.85 809
6265.60 718
6266.34 795
6267.09 825
6267.84 754
6268.58 838
6269.33 824
6270.08 794
6270.82 726
6271.57 772
6272.32 874
6273.07 795
6273.81 698
6274.56 750
6275.31 751
6276.05 725
6276.80 741
6277.55 731
6278.30 757
6279.04 822
6279.79 728
6280.54 677
6281.29 762
6282.03 746
6282.78 588
6283.53 675
6284.28 686
6285.03 745
6285.77 767
6286.52 712
6287.27 705
6288.02 755
6288.77 779
6289.51 749
6290.26 792
6291.01 836
6291.76 777
6292.51 862
6293.26 713
6294.00 788
6294.75 763
6295.50 743
6296.25 718
6297.00 775
6297.75 823
6298.50 723
6299.24 704
6299.99 643
6300.74 652
6301.49 616
6302.24 680
6302.99 643
6303.74 686
6304.49 689
6305.24 721
6305.99 742
6306.73 764
6307.48 714
6308.23 682
6308.98 658
6309.73 722
6310.48 735
6311.23 741
6311.98 702
6312.73 692
6313.48 692
6314.23 694
6314.98 726
6315.73 658
6316.48 669
6317.23 614
6317.98 676
6318.73 663
6319.48 742
6320.23 754
6320.98 670
6321.73 753
6322.48 659
6323.23 665
6323.98 725
6324.73 750
6325.48 716
6326.23 704
6326.98 720
6327.73 718
6328.48 688
6329.23 726
6329.98 682
6330.73 809
6331.48 761
6332.23 751
6332.98 702
6333.73 666
6334.49 678
6335.24 663
6335.99 697
6336.74 783
6337.49 797
6338.24 689
6338.99 706
6339.74 689
6340.49 703
6341.25 656
6342.00 650
6342.75 633
6343.50 677
6344.25 673
6345.00 680
6345.75 789
6346.51 704
6347.26 680
6348.01 655
6348.76 694
6349.51 700
6350.26 700
6351.02 657
6351.77 745
6352.52 774
6353.27 781
6354.02 678
6354.78 764
6355.53 778
6356.28 715
6357.03 711
6357.78 636
6358.54 780
6359.29 705
6360.04 716
6360.79 774
6361.55 770
6362.30 750
6363.05 696
6363.80 674
6364.56 739
6365.31 812
6366.06 817
6366.81 805
6367.57 837
6368.32 745
6369.07 724
6369.83 747
6370.58 813
6371.33 778
6372.08 797
6372.84 881
6373.59 781
6374.34 854
6375.10 753
6375.85 785
6376.60 814
6377.36 697
6378.11 656
6378.86 723
6379.62 667
6380.37 736
6381.12 707
6381.88 725
6382.63 741
6383.39 759
6384.14 707
6384.89 714
6385.65 723
6386.40 676
6387.16 657
6387.91 685
6388.66 629
6389.42 667
6390.17 736
6390.93 688
6391.68 644
6392.43 720
6393.19 751
6393.94 749
6394.70 747
6395.45 710
6396.21 681
6396.96 614
6397.72 646
6398.47 697
6399.22 691
6399.98 675
6400.73 639
6401.49 622
6402.24 646
6403.00 686
6403.75 643
6404.51 647
6405.26 651
6406.02 695
6406.77 651
6407.53 686
6408.28 589
6409.04 600
6409.79 591
6410.55 642
6411.31 656
6412.06 620
6412.82 679
6413.57 673
6414.33 720
6415.08 687
6415.84 688
6416.59 632
6417.35 616
6418.11 609
6418.86 598
6419.62 576
6420.37 740
6421.13 702
6421.89 679
6422.64 646
6423.40 718
6424.15 739
6424.91 660
6425.67 668
6426.42 700
6427.18 689
6427.94 744
6428.69 652
6429.45 652
6430.20 710
6430.96 717
6431.72 696
6432.47 663
6433.23 673
6433.99 684
6434.74 679
6435.50 655
6436.26 670
6437.02 624
6437.77 708
6438.53 685
6439.29 704
6440.04 648
6440.80 673
6441.56 676
6442.32 628
6443.07 631
6443.83 613
6444.59 673
6445.34 628
6446.10 606
6446.86 613
6447.62 638
6448.37 591
6449.13 612
6449.89 603
6450.65 686
6451.41 716
6452.16 707
6452.92 610
6453.68 683
6454.44 681
6455.19 638
6455.95 664
6456.71 648
6457.47 631
6458.23 631
6458.99 717
6459.74 710
6460.50 626
6461.26 665
6462.02 681
6462.78 625
6463.54 661
6464.29 651
6465.05 598
6465.81 619
6466.57 624
6467.33 617
6468.09 652
6468.85 651
6469.60 592
6470.36 647
6471.12 579
6471.88 592
6472.64 607
6473.40 610
6474.16 585
6474.92 640
6475.68 659
6476.44 695
6477.20 670
6477.95 748
6478.71 654
6479.47 604
6480.23 653
6480.99 694
6481.75 634
6482.51 626
6483.27 569
6484.03 605
6484.79 593
6485.55 614
6486.31 620
6487.07 653
6487.83 697
6488.59 700
6489.35 661
6490.11 679
6490.87 672
6491.63 606
6492.39 685
6493.15 610
6493.91 601
6494.67 666
6495.43 736
6496.19 688
6496.95 644
6497.71 716
6498.47 687
6499.23 682
6499.99 684
6500.76 669
6501.52 644
6502.28 784
6503.04 720
6503.80 682
6504.56 687
6505.32 647
6506.08 726
6506.84 633
6507.60 630
6508.36 706
6509.13 713
6509.89 673
6510.65 745
6511.41 683
6512.17 685
6512.93 683
6513.69 673
6514.45 656
6515.22 676
6515.98 699
6516.74 689
6517.50 650
6518.26 685
6519.02 717
6519.79 689
6520.55 770
6521.31 667
6522.07 684
6522.83 713
6523.60 801
6524.36 788
6525.12 767
6525.88 823
6526.64 799
6527.41 869
6528.17 971
6528.93 924
6529.69 907
6530.46 936
6531.22 963
6531.98 1015
6532.74 875
6533.51 803
6534.27 847
6535.03 784
6535.79 790
6536.56 730
6537.32 761
6538.08 740
6538.85 707
6539.61 654
6540.37 673
6541.13 735
6541.90 731
6542.66 722
6543.42 713
6544.19 655
6544.95 725
6545.71 711
6546.48 731
6547.24 662
6548.00 708
6548.77 658
6549.53 601
6550.29 667
6551.06 632
6551.82 700
6552.58 661
6553.35 671
6554.11 632
6554.88 677
6555.64 727
6556.40 704
6557.17 657
6557.93 690
6558.70 697
6559.46 648
6560.22 710
6560.99 737
6561.75 744
6562.52 686
6563.28 753
6564.05 706
6564.81 757
6565.57 787
6566.34 765
6567.10 763
6567.87 757
6568.63 605
6569.40 653
6570.16 654
6570.93 666
6571.69 729
6572.46 686
6573.22 687
6573.99 700
6574.75 683
6575.52 723
6576.28 716
6577.05 687
6577.81 726
6578.58 730
6579.34 701
6580.11 651
6580.87 708
6581.64 732
6582.40 743
6583.17 748
6583.93 764
6584.70 775
6585.47 706
6586.23 826
6587.00 782
6587.76 708
6588.53 770
6589.29 758
6590.06 717
6590.83 672
6591.59 707
6592.36 752
6593.12 737
6593.89 723
6594.66 702
6595.42 732
6596.19 823
6596.96 733
6597.72 746
6598.49 705
6599.25 725
6600.02 684
6600.79 750
6601.55 695
6602.32 707
6603.09 704
6603.85 654
6604.62 729
6605.39 715
6606.15 731
6606.92 730
6607.69 745
6608.46 749
6609.22 780
6609.99 834
6610.76 791
6611.52 840
6612.29 756
6613.06 782
6613.83 789
6614.59 890
6615.36 884
6616.13 847
6616.89 850
6617.66 757
6618.43 726
6619.20 765
6619.96 723
6620.73 720
6621.50 740
6622.27 765
6623.04 774
6623.80 811
6624.57 822
6625.34 841
6626.11 761
6626.88 762
6627.64 687
6628.41 752
6629.18 753
6629.95 764
6630.72 791
6631.48 829
6632.25 742
6633.02 812
6633.79 770
6634.56 842
6635.33 862
6636.10 903
6636.86 918
6637.63 942
6638.40 889
6639.17 935
6639.94 894
6640.71 818
6641.48 833
6642.25 779
6643.01 673
6643.78 729
6644.55 778
6645.32 740
6646.09 663
6646.86 707
6647.63 734
6648.40 665
6649.17 658
6649.94 730
6650.71 712
6651.48 680
6652.25 708
6653.01 784
6653.78 802
6654.55 728
6655.32 781
6656.09 707
6656.86 711
6657.63 750
6658.40 732
6659.17 640
6659.94 632
6660.71 689
6661.48 705
6662.25 699
6663.02 737
6663.79 722
6664.56 634
6665.33 657
6666.10 646
6666.87 671
6667.64 668
6668.42 620
6669.19 598
6669.96 673
6670.73 574
6671.50 640
6672.27 737
6673.04 769
6673.81 661
6674.58 697
6675.35 672
6676.12 689
6676.89 679
6677.66 698
6678.44 648
6679.21 701
6679.98 738
6680.75 747
6681.52 737
6682.29 705
6683.06 659
6683.83 713
6684.60 711
6685.38 773
6686.15 795
6686.92 758
6687.69 752
6688.46 676
6689.23 698
6690.01 675
6690.78 688
6691.55 748
6692.32 775
6693.09 726
6693.86 690
6694.64 621
6695.41 655
6696.18 659
6696.95 695
6697.73 677
6698.50 686
6699.27 656
6700.04 633
6700.81 659
6701.59 650
6702.36 702
6703.13 643
6703.90 633
6704.68 623
6705.45 655
6706.22 612
6706.99 650
6707.77 627
6708.54 664
6709.31 621
6710.09 685
6710.86 643
6711.63 560
6712.40 624
6713.18 654
6713.95 677
6714.72 657
6715.50 652
6716.27 655
6717.04 615
6717.82 660
6718.59 584
6719.36 607
6720.14 625
6720.91 617
6721.68 567
6722.46 619
6723.23 607
6724.00 633
6724.78 660
6725.55 609
6726.33 571
6727.10 642
6727.87 657
6728.65 629
6729.42 537
6730.20 617
6730.97 606
6731.74 574
6732.52 620
6733.29 643
6734.07 678
6734.84 613
6735.61 525
6736.39 538
6737.16 599
6737.94 629
6738.71 663
6739.49 616
6740.26 653
6741.04 659
6741.81 586
6742.59 581
6743.36 587
6744.13 618
6744.91 646
6745.68 668
6746.46 680
6747.23 696
6748.01 704
6748.78 606
6749.56 638
6750.33 664
6751.11 626
6751.89 637
6752.66 675
6753.44 574
6754.21 553
6754.99 576
6755.76 555
6756.54 651
6757.31 642
6758.09 618
6758.86 633
6759.64 623
6760.42 559
6761.19 546
6761.97 541
6762.74 600
6763.52 597
6764.30 508
6765.07 531
6765.85 585
6766.62 618
6767.40 613
6768.18 562
6768.95 596
6769.73 582
6770.51 619
6771.28 643
6772.06 642
6772.83 570
6773.61 614
6774.39 571
6775.16 583
6775.94 617
6776.72 607
6777.49 643
6778.27 629
6779.05 625
6779.82 646
6780.60 704
6781.38 613
6782.16 617
6782.93 647
6783.71 605
6784.49 639
6785.26 607
6786.04 609
6786.82 654
6787.60 653
6788.37 612
6789.15 597
6789.93 649
6790.71 582
6791.48 595
6792.26 609
6793.04 578
6793.82 520
6794.59 551
6795.37 496
6796.15 551
6796.93 632
6797.70 605
6798.48 583
6799.26 566
6800.04 561
6800.82 552
6801.60 566
6802.37 536
6803.15 564
6803.93 532
6804.71 535
6805.49 589
6806.26 582
6807.04 539
6807.82 531
6808.60 587
6809.38 565
6810.16 543
6810.94 541
6811.71 588
6812.49 580
6813.27 553
6814.05 589
6814.83 626
6815.61 598
6816.39 629
6817.17 601
6817.95 539
6818.73 538
6819.50 531
6820.28 551
6821.06 612
6821.84 610
6822.62 584
6823.40 563
6824.18 626
6824.96 604
6825.74 570
6826.52 560
6827.30 574
6828.08 583
6828.86 653
6829.64 646
6830.42 565
6831.20 616
6831.98 564
6832.76 577
6833.54 606
6834.32 589
6835.10 585
6835.88 569
6836.66 574
6837.44 623
6838.22 574
6839.00 603
6839.78 635
6840.56 556
6841.34 477
6842.12 532
6842.90 625
6843.68 606
6844.46 552
6845.24 630
6846.02 617
6846.80 612
6847.58 581
6848.36 606
6849.14 685
6849.93 621
6850.71 613
6851.49 652
6852.27 731
6853.05 671
6853.83 728
6854.61 614
6855.39 588
6856.17 660
6856.96 650
6857.74 693
6858.52 632
6859.30 637
6860.08 635
6860.86 581
6861.64 567
6862.43 565
6863.21 596
6863.99 592
6864.77 611
6865.55 654
6866.33 565
6867.12 651
6867.90 574
6868.68 572
6869.46 579
6870.24 584
6871.03 589
6871.81 600
6872.59 633
6873.37 549
6874.16 535
6874.94 551
6875.72 614
6876.50 573
6877.28 592
6878.07 616
6878.85 583
6879.63 569
6880.42 575
6881.20 559
6881.98 557
6882.76 616
6883.55 610
6884.33 661
6885.11 587
6885.89 583
6886.68 572
6887.46 557
6888.24 576
6889.03 529
6889.81 563
6890.59 579
6891.38 534
6892.16 586
6892.94 610
6893.73 609
6894.51 601
6895.29 578
6896.08 626
6896.86 606
6897.64 559
6898.43 601
6899.21 609
6900.00 620
6900.78 570
6901.56 586
6902.35 559
6903.13 623
6903.91 533
6904.70 492
6905.48 557
6906.27 566
6907.05 580
6907.84 584
6908.62 535
6909.40 546
6910.19 506
6910.97 542
6911.76 561
6912.54 583
6913.33 588
6914.11 538
6914.90 550
6915.68 526
6916.46 479
6917.25 532
6918.03 538
6918.82 528
6919.60 594
6920.39 565
6921.17 559
6921.96 642
6922.74 691
6923.53 635
6924.31 652
6925.10 591
6925.88 607
6926.67 626
6927.45 649
6928.24 592
6929.03 683
6929.81 663
6930.60 659
6931.38 623
6932.17 573
6932.95 567
6933.74 528
6934.52 539
6935.31 492
6936.10 561
6936.88 555
6937.67 593
6938.45 566
6939.24 545
6940.03 594
6940.81 575
6941.60 571
6942.38 549
6943.17 523
6943.96 531
6944.74 620
6945.53 612
6946.32 541
6947.10 562
6947.89 585
6948.68 567
6949.46 623
6950.25 655
6951.03 646
6951.82 629
6952.61 637
6953.40 536
6954.18 632
6954.97 656
6955.76 668
6956.54 646
6957.33 663
6958.12 667
6958.90 601
6959.69 559
6960.48 613
6961.27 586
6962.05 537
6962.84 591
6963.63 588
6964.41 556
6965.20 579
6965.99 606
6966.78 617
6967.56 608
6968.35 637
6969.14 608
6969.93 673
6970.72 654
6971.50 709
6972.29 641
6973.08 674
6973.87 654
6974.66 625
6975.44 646
6976.23 686
6977.02 668
6977.81 632
6978.60 632
6979.38 696
6980.17 654
6980.96 691
6981.75 697
6982.54 768
6983.33 776
6984.11 784
6984.90 716
6985.69 857
6986.48 827
6987.27 825
6988.06 784
6988.85 754
6989.64 791
6990.42 829
6991.21 784
6992.00 706
6992.79 735
6993.58 763
6994.37 739
6995.16 730
6995.95 658
6996.74 626
6997.53 718
6998.32 732
6999.10 736
6999.89 690
7000.68 708
7001.47 762
7002.26 792
7003.05 847
7003.84 843
7004.63 816
7005.42 845
7006.21 734
7007.00 756
7007.79 687
7008.58 703
7009.37 682
7010.16 632
7010.95 702
7011.74 646
7012.53 584
7013.32 688
7014.11 709
7014.90 610
7015.69 641
7016.48 644
7017.27 584
7018.06 620
7018.85 674
7019.64 631
7020.43 658
7021.23 635
7022.02 683
7022.81 662
7023.60 658
7024.39 654
7025.18 569
7025.97 654
7026.76 667
7027.55 650
7028.34 624
7029.13 569
7029.93 579
7030.72 611
7031.51 557
7032.30 565
7033.09 567
7033.88 583
7034.67 584
7035.46 556
7036.26 551
7037.05 565
7037.84 594
7038.63 562
7039.42 593
7040.21 594
7041.01 584
7041.80 597
7042.59 588
7043.38 631
7044.17 613
7044.97 560
7045.76 627
7046.55 607
7047.34 580
7048.13 560
7048.93 621
7049.72 573
7050.51 567
7051.30 533
7052.09 515
7052.89 575
7053.68 548
7054.47 612
7055.26 589
7056.06 578
7056.85 613
7057.64 567
7058.44 601
7059.23 555
7060.02 567
7060.81 616
7061.61 538
7062.40 519
7063.19 559
7063.99 556
7064.78 665
7065.57 598
7066.37 594
7067.16 554
7067.95 582
7068.74 668
7069.54 548
7070.33 543
7071.13 599
7071.92 552
7072.71 568
7073.51 578
7074.30 565
7075.09 642
7075.89 621
7076.68 554
7077.47 566
7078.27 502
7079.06 568
7079.86 653
7080.65 579
7081.44 519
7082.24 551
7083.03 610
7083.83 524
7084.62 616
7085.41 591
7086.21 588
7087.00 558
7087.80 598
7088.59 604
7089.39 589
7090.18 632
7090.98 589
7091.77 566
7092.56 579
7093.36 507
7094.15 538
7094.95 580
7095.74 528
7096.54 510
7097.33 521
7098.13 565
7098.92 496
7099.72 535
7100.51 557
7101.31 576
7102.10 570
7102.90 566
7103.69 603
7104.49 571
7105.29 545
7106.08 533
7106.88 537
7107.67 532
7108.47 551
7109.26 525
7110.06 536
7110.85 528
7111.65 551
7112.45 555
7113.24 601
7114.04 553
7114.83 520
7115.63 542
7116.42 534
7117.22 546
7118.02 571
7118.81 551
7119.61 516
7120.41 510
7121.20 515
7122.00 574
7122.79 561
7123.59 542
7124.39 555
7125.18 538
7125.98 507
7126.78 535
7127.57 531
7128.37 493
7129.17 500
7129.96 587
7130.76 543
7131.56 545
7132.35 521
7133.15 491
7133.95 532
7134.74 504
7135.54 481
7136.34 460
7137.14 564
7137.93 588
7138.73 579
7139.53 509
7140.33 585
7141.12 534
7141.92 506
7142.72 553
7143.51 530
7144.31 525
7145.11 572
7145.91 590
7146.71 571
7147.50 572
7148.30 515
7149.10 488
7149.90 563
7150.69 548
7151.49 520
7152.29 539
7153.09 516
7153.89 565
7154.68 575
7155.48 553
7156.28 554
7157.08 519
7157.88 542
7158.68 497
7159.47 553
7160.27 513
7161.07 508
7161.87 536
7162.67 539
7163.47 513
7164.27 533
7165.06 492
7165.86 532
7166.66 568
7167.46 573
7168.26 547
7169.06 560
7169.86 574
7170.66 488
7171.46 597
7172.25 580
7173.05 547
7173.85 555
7174.65 524
7175.45 528
7176.25 515
7177.05 591
7177.85 541
7178.65 509
7179.45 450
7180.25 493
7181.05 505
7181.85 490
7182.65 536
7183.45 582
7184.25 570
7185.05 514
7185.85 484
7186.65 495
7187.45 474
7188.25 454
7189.05 477
7189.85 516
7190.65 503
7191.45 550
7192.25 568
7193.05 537
7193.85 507
7194.65 490
7195.45 492
7196.25 545
7197.05 593
7197.85 589
7198.65 536
7199.45 449
7200.25 480
7201.05 548
7201.85 537
7202.65 590
7203.46 558
7204.26 488
7205.06 471
7205.86 528
7206.66 528
7207.46 588
7208.26 555
7209.06 502
7209.86 578
7210.66 539
7211.47 510
7212.27 495
7213.07 504
7213.87 495
7214.67 521
7215.47 535
7216.27 487
7217.08 525
7217.88 532
7218.68 511
7219.48 546
7220.28 556
7221.09 482
7221.89 498
7222.69 562
7223.49 504
7224.29 515
7225.10 538
7225.90 529
7226.70 538
7227.50 510
7228.30 497
7229.11 491
7229.91 505
7230.71 482
7231.51 451
7232.32 509
7233.12 486
7233.92 473
7234.72 496
7235.53 481
7236.33 465
7237.13 475
7237.93 539
7238.74 542
7239.54 567
7240.34 547
7241.15 513
7241.95 497
7242.75 511
7243.55 523
7244.36 536
7245.16 493
7245.96 474
7246.77 528
7247.57 578
7248.37 466
7249.18 538
7249.98 471
7250.78 414
7251.59 526
7252.39 550
7253.20 537
7254.00 520
7254.80 461
7255.61 511
7256.41 523
7257.21 464
7258.02 458
7258.82 497
7259.63 509
7260.43 464
7261.23 482
7262.04 482
7262.84 484
7263.65 484
7264.45 461
7265.26 416
7266.06 489
7266.86 532
7267.67 487
7268.47 517
7269.28 536
7270.08 504
7270.89 512
7271.69 525
7272.50 468
7273.30 456
7274.11 492
7274.91 493
7275.71 482
7276.52 530
7277.32 468
7278.13 451
7278.93 471
7279.74 487
7280.55 478
7281.35 548
7282.16 458
7282.96 457
7283.77 433
7284.57 539
7285.38 507
7286.18 547
7286.99 482
7287.79 521
7288.60 559
7289.40 521
7290.21 487
7291.02 456
7291.82 503
7292.63 554
7293.43 516
7294.24 533
7295.05 473
7295.85 511
7296.66 490
7297.46 479
7298.27 511
7299.08 547
7299.88 506
7300.69 465
7301.49 509
7302.30 480
7303.11 450
7303.91 527
7304.72 464
7305.53 433
7306.33 464
7307.14 517
7307.95 525
7308.75 500
7309.56 507
7310.37 506
7311.17 501
7311.98 520
7312.79 576
7313.59 506
7314.40 500
7315.21 521
7316.02 493
7316.82 500
7317.63 547
7318.44 492
7319.24 507
7320.05 528
7320.86 477
7321.67 478
7322.47 570
7323.28 527
7324.09 524
7324.90 484
7325.70 537
7326.51 532
7327.32 523
7328.13 521
7328.94 514
7329.74 505
7330.55 490
7331.36 505
7332.17 490
7332.98 409
7333.78 444
7334.59 478
7335.40 458
7336.21 509
7337.02 485
7337.82 478
7338.63 448
7339.44 457
7340.25 483
7341.06 495
7341.87 508
7342.68 482
7343.48 491
7344.29 508
7345.10 479
7345.91 531
7346.72 447
7347.53 482
7348.34 475
7349.15 467
7349.95 472
7350.76 493
7351.57 485
7352.38 453
7353.19 440
7354.00 474
7354.81 520
7355.62 482
7356.43 450
7357.24 480
7358.05 494
7358.86 497
7359.67 520
7360.48 483
7361.29 480
7362.09 464
7362.90 469
7363.71 423
7364.52 458
7365.33 445
7366.14 494
7366.95 495
7367.76 456
7368.57 489
7369.38 445
7370.19 464
7371.00 526
7371.81 529
7372.62 561
7373.43 494
7374.25 461
7375.06 525
7375.87 472
7376.68 448
7377.49 424
7378.30 436
7379.11 482
7379.92 477
7380.73 488
7381.54 430
7382.35 440
7383.16 487
7383.97 444
7384.78 489
7385.59 493
7386.41 468
7387.22 459
7388.03 415
7388.84 515
7389.65 550
7390.46 508
7391.27 466
7392.08 513
7392.89 454
7393.71 492
7394.52 500
7395.33 491
7396.14 511
7396.95 440
7397.76 459
7398.58 459
7399.39 463
7400.20 435
7401.01 453
7401.82 442
7402.63 489
7403.45 558
7404.26 539
7405.07 520
7405.88 537
7406.69 520
7407.51 544
7408.32 558
7409.13 468
7409.94 502
7410.76 542
7411.57 426
7412.38 450
7413.19 506
7414.01 460
7414.82 449
7415.63 496
7416.44 424
7417.26 409
7418.07 399
7418.88 435
7419.69 484
7420.51 526
7421.32 506
7422.13 485
7422.95 494
7423.76 455
7424.57 516
7425.39 484
7426.20 442
7427.01 430
7427.83 458
7428.64 435
7429.45 470
7430.27 445
7431.08 432
7431.89 432
7432.71 462
7433.52 408
7434.33 452
7435.15 478
7435.96 515
7436.77 455
7437.59 469
7438.40 485
7439.22 485
7440.03 475
7440.84 541
7441.66 508
7442.47 436
7443.29 434
7444.10 503
7444.91 439
7445.73 449
7446.54 513
7447.36 520
7448.17 530
7448.99 496
7449.80 441
7450.62 464
7451.43 439
7452.24 496
7453.06 444
7453.87 487
7454.69 455
7455.50 423
7456.32 446
7457.13 442
7457.95 474
7458.76 457
7459.58 402
7460.39 424
7461.21 453
7462.02 470
7462.84 454
7463.65 496
7464.47 444
7465.28 467
7466.10 482
7466.92 447
7467.73 425
7468.55 484
7469.36 552
7470.18 505
7470.99 457
7471.81 438
7472.62 432
7473.44 494
7474.26 492
7475.07 417
7475.89 478
7476.70 444
7477.52 430
7478.34 409
7479.15 423
7479.97 438
7480.78 437
7481.60 503
7482.42 461
7483.23 465
7484.05 497
7484.87 529
7485.68 446
7486.50 435
7487.32 463
7488.13 444
7488.95 492
7489.76 501
7490.58 494
7491.40 537
7492.22 487
7493.03 505
7493.85 503
7494.67 505
7495.48 493
7496.30 472
7497.12 446
7497.93 469
7498.75 563
7499.57 512
7500.39 491
7501.20 473
7502.02 462
7502.84 478
7503.66 458
7504.47 458
7505.29 456
7506.11 496
7506.93 405
7507.74 483
7508.56 474
7509.38 441
7510.20 450
7511.01 500
7511.83 470
7512.65 469
7513.47 476
7514.29 430
7515.10 462
7515.92 506
7516.74 467
7517.56 505
7518.38 473
7519.19 460
7520.01 506
7520.83 481
7521.65 477
7522.47 454
7523.29 479
7524.11 491
7524.92 483
7525.74 487
7526.56 460
7527.38 454
7528.20 434
7529.02 457
7529.84 484
7530.66 501
7531.47 491
7532.29 462
7533.11 464
7533.93 418
7534.75 446
7535.57 464
7536.39 453
7537.21 442
7538.03 448
7538.85 476
7539.67 479
7540.49 456
7541.31 507
7542.12 498
7542.94 457
7543.76 475
7544.58 465
7545.40 503
7546.22 459
7547.04 454
7547.86 467
7548.68 437
7549.50 486
7550.32 492
7551.14 509
7551.96 481
7552.78 538
7553.60 449
7554.42 509
7555.24 499
7556.06 485
7556.88 460
7557.70 512
7558.52 499
7559.35 510
7560.17 520
7560.99 458
7561.81 415
7562.63 537
7563.45 538
7564.27 568
7565.09 534
7565.91 467
7566.73 485
7567.55 504
7568.37 504
7569.19 509
7570.02 542
7570.84 527
7571.66 525
7572.48 519
7573.30 486
7574.12 525
7574.94 540
7575.76 539
7576.59 508
7577.41 530
7578.23 506
7579.05 531
7579.87 533
7580.69 534
7581.51 495
7582.34 523
7583.16 514
7583.98 518
7584.80 564
7585.62 557
7586.45 549
7587.27 567
7588.09 533
7588.91 538
7589.73 595
7590.56 559
7591.38 539
7592.20 528
7593.02 546
7593.85 566
7594.67 608
7595.49 596
7596.31 528
7597.14 535
7597.96 591
7598.78 583
7599.60 551
7600.43 524
7601.25 571
7602.07 670
7602.89 677
7603.72 690
7604.54 655
7605.36 735
7606.19 771
7607.01 779
7607.83 778
7608.66 767
7609.48 754
7610.30 761
7611.12 706
7611.95 709
7612.77 666
7613.59 649
7614.42 632
7615.24 567
7616.07 587
7616.89 589
7617.71 614
7618.54 587
7619.36 596
7620.18 581
7621.01 551
7621.83 607
7622.66 580
7623.48 545
7624.30 592
7625.13 637
7625.95 729
7626.78 637
7627.60 658
7628.42 620
7629.25 687
7630.07 767
7630.90 744
7631.72 721
7632.55 778
7633.37 850
7634.19 820
7635.02 861
7635.84 855
7636.67 834
7637.49 782
7638.32 689
7639.14 620
7639.97 605
7640.79 580
7641.62 642
7642.44 636
7643.27 547
7644.09 574
7644.92 573
7645.74 583
7646.57 579
7647.39 559
7648.22 609
7649.04 578
7649.87 507
7650.70 503
7651.52 458
7652.35 477
7653.17 518
7654.00 499
7654.82 510
7655.65 572
7656.47 567
7657.30 566
7658.13 531
7658.95 559
7659.78 455
7660.60 457
7661.43 530
7662.26 533
7663.08 565
7663.91 528
7664.73 506
7665.56 521
7666.39 570
7667.21 526
7668.04 481
7668.87 528
7669.69 493
7670.52 471
7671.35 510
7672.17 496
7673.00 484
7673.83 483
7674.65 496
7675.48 503
7676.31 499
7677.13 495
7677.96 474
7678.79 463
7679.61 491
7680.44 511
7681.27 505
7682.09 522
7682.92 499
7683.75 532
7684.58 478
7685.40 443
7686.23 516
7687.06 498
7687.89 489
7688.71 506
7689.54 489
7690.37 457
7691.20 499
7692.02 547
7692.85 475
7693.68 488
7694.51 537
7695.33 511
7696.16 497
7696.99 443
7697.82 469
7698.65 550
7699.47 522
7700.30 461
7701.13 572
7701.96 474
7702.79 525
7703.62 499
7704.44 512
7705.27 489
7706.10 527
7706.93 436
7707.76 439
7708.59 537
7709.41 524
7710.24 485
7711.07 495
7711.90 476
7712.73 496
7713.56 568
7714.39 531
7715.22 488
7716.05 441
7716.87 491
7717.70 468
7718.53 490
7719.36 416
7720.19 419
7721.02 511
7721.85 477
7722.68 476
7723.51 466
7724.34 517
7725.17 477
7726.00 406
7726.83 453
7727.66 409
7728.48 420
7729.31 435
7730.14 450
7730.97 433
7731.80 413
7732.63 425
7733.46 417
7734.29 434
7735.12 399
7735.95 427
7736.78 471
7737.61 443
7738.44 485
7739.27 519
7740.10 500
7740.93 485
7741.77 459
7742.60 490
7743.43 444
7744.26 459
7745.09 495
7745.92 435
7746.75 491
7747.58 482
7748.41 520
7749.24 490
7750.07 457
7750.90 475
7751.73 437
7752.56 488
7753.39 489
7754.23 439
7755.06 435
7755.89 409
7756.72 454
7757.55 441
7758.38 490
7759.21 460
7760.04 451
7760.88 463
7761.71 494
7762.54 445
7763.37 465
7764.20 500
7765.03 477
7765.86 422
7766.70 428
7767.53 445
7768.36 459
7769.19 462
7770.02 452
7770.86 408
7771.69 397
7772.52 448
7773.35 477
7774.18 420
7775.02 390
7775.85 419
7776.68 438
7777.51 450
7778.34 399
7779.18 447
7780.01 452
7780.84 424
7781.67 383
7782.51 427
7783.34 438
7784.17 470
7785.00 394
7785.84 438
7786.67 503
7787.50 471
7788.34 429
7789.17 416
7790.00 437
7790.83 390
7791.67 424
7792.50 419
7793.33 466
7794.17 470
7795.00 415
7795.83 416
7796.67 377
7797.50 422
7798.33 508
7799.17 474
7800.00 408
7800.83 412
7801.67 440
7802.50 423
7803.33 397
7804.17 411
7805.00 492
7805.84 450
7806.67 431
7807.50 443
7808.34 429
7809.17 407
7810.01 446
7810.84 477
7811.67 444
7812.51 443
7813.34 408
7814.18 435
7815.01 473
7815.84 410
7816.68 485
7817.51 463
7818.35 460
7819.18 425
7820.02 388
7820.85 432
7821.69 448
7822.52 459
7823.36 463
7824.19 487
7825.03 447
7825.86 493
7826.69 453
7827.53 449
7828.36 468
7829.20 503
7830.03 447
7830.87 426
7831.71 407
7832.54 492
7833.38 434
7834.21 410
7835.05 374
7835.88 424
7836.72 433
7837.55 435
7838.39 406
7839.22 425
7840.06 421
7840.90 451
7841.73 441
7842.57 440
7843.40 446
7844.24 448
7845.07 417
7845.91 468
7846.75 465
7847.58 426
7848.42 428
7849.25 427
7850.09 488
7850.93 454
7851.76 482
7852.60 453
7853.44 424
7854.27 463
7855.11 453
7855.94 492
7856.78 510
7857.62 487
7858.45 445
7859.29 541
7860.13 563
7860.96 592
7861.80 556
7862.64 600
7863.47 644
7864.31 633
7865.15 568
7865.99 523
7866.82 494
7867.66 437
7868.50 429
7869.33 467
7870.17 509
7871.01 539
7871.85 502
7872.68 478
7873.52 495
7874.36 509
7875.20 508
7876.03 467
7876.87 546
7877.71 558
7878.55 553
7879.38 536
7880.22 612
7881.06 551
7881.90 568
7882.74 594
7883.57 587
7884.41 559
7885.25 558
7886.09 557
7886.93 519
7887.76 510
7888.60 523
7889.44 515
7890.28 547
7891.12 508
7891.96 539
7892.79 514
7893.63 524
7894.47 557
7895.31 573
7896.15 499
7896.99 489
7897.83 501
7898.66 520
7899.50 519
7900.34 484
7901.18 485
7902.02 538
7902.86 531
7903.70 441
7904.54 451
7905.38 482
7906.21 487
7907.05 464
7907.89 440
7908.73 440
7909.57 471
7910.41 473
7911.25 439
7912.09 472
7912.93 454
7913.77 460
7914.61 466
7915.45 476
7916.29 469
7917.13 448
7917.97 453
7918.81 492
7919.65 507
7920.49 467
7921.33 526
7922.17 482
7923.01 448
7923.85 504
7924.69 396
7925.53 489
7926.37 467
7927.21 481
7928.05 420
7928.89 410
7929.73 441
7930.57 391
7931.41 389
7932.25 446
7933.09 379
7933.93 394
7934.77 444
7935.61 447
7936.45 426
7937.29 451
7938.14 429
7938.98 459
7939.82 469
7940.66 420
7941.50 411
7942.34 383
7943.18 415
7944.02 427
7944.86 477
7945.70 492
7946.55 424
7947.39 476
7948.23 445
7949.07 428
7949.91 459
7950.75 394
7951.59 410
7952.44 430
7953.28 445
7954.12 476
7954.96 406
7955.80 420
7956.65 409
7957.49 500
7958.33 455
7959.17 463
7960.01 446
7960.86 461
7961.70 481
7962.54 454
7963.38 411
7964.22 438
7965.07 432
7965.91 412
7966.75 441
7967.59 459
7968.44 386
7969.28 462
7970.12 419
7970.96 401
7971.81 396
7972.65 427
7973.49 397
7974.33 397
7975.18 415
7976.02 402
7976.86 380
7977.71 451
7978.55 422
7979.39 413
7980.23 397
7981.08 430
7981.92 433
7982.76 378
7983.61 386
7984.45 372
7985.29 408
7986.14 402
7986.98 414
7987.82 439
7988.67 422
7989.51 462
7990.36 439
7991.20 398
7992.04 425
7992.89 437
7993.73 406
7994.57 401
7995.42 373
7996.26 411
7997.11 437
7997.95 428
7998.79 395
7999.64 405
8000.48 392
8001.33 425
8002.17 421
8003.01 392
8003.86 409
8004.70 418
8005.55 383
8006.39 385
8007.24 396
8008.08 458
8008.93 398
8009.77 409
8010.62 408
8011.46 412
8012.30 447
8013.15 444
8013.99 416
8014.84 361
8015.68 389
8016.53 413
8017.37 360
8018.22 406
8019.06 444
8019.91 395
8020.76 412
8021.60 386
8022.45 401
8023.29 485
8024.14 450
8024.98 435
8025.83 416
8026.67 350
8027.52 361
8028.36 417
8029.21 393
8030.06 372
8030.90 369
8031.75 384
8032.59 385
8033.44 390
8034.28 389
8035.13 405
8035.98 403
8036.82 394
8037.67 374
8038.52 375
8039.36 398
8040.21 402
8041.05 428
8041.90 393
8042.75 436
8043.59 447
8044.44 423
8045.29 408
8046.13 373
8046.98 359
8047.83 410
8048.67 400
8049.52 373
8050.37 385
8051.21 351
8052.06 368
8052.91 372
8053.75 387
8054.60 407
8055.45 362
8056.30 364
8057.14 349
8057.99 324
8058.84 378
8059.68 368
8060.53 317
8061.38 371
8062.23 373
8063.07 346
8063.92 381
8064.77 394
8065.62 394
8066.46 390
8067.31 411
8068.16 425
8069.01 379
8069.85 433
8070.70 399
8071.55 415
8072.40 359
8073.25 398
8074.09 383
8074.94 367
8075.79 397
8076.64 385
8077.49 355
8078.34 370
8079.18 365
8080.03 353
8080.88 419
8081.73 392
8082.58 385
8083.43 390
8084.27 384
8085.12 395
8085.97 372
8086.82 343
8087.67 362
8088.52 356
8089.37 378
8090.22 403
8091.06 350
8091.91 336
8092.76 363
8093.61 363
8094.46 407
8095.31 447
8096.16 385
8097.01 396
8097.86 406
8098.71 459
8099.56 411
8100.41 385
8101.26 382
8102.11 430
8102.95 381
8103.80 373
8104.65 368
8105.50 405
8106.35 373
8107.20 323
8108.05 378
8108.90 387
8109.75 414
8110.60 438
8111.45 448
8112.30 399
8113.15 384
8114.00 400
8114.85 391
8115.70 403
8116.55 410
8117.40 371
8118.25 381
8119.10 405
8119.96 409
8120.81 389
8121.66 369
8122.51 421
8123.36 400
8124.21 421
8125.06 409
8125.91 394
8126.76 393
8127.61 416
8128.46 372
8129.31 433
8130.16 413
8131.02 388
8131.87 393
8132.72 400
8133.57 442
8134.42 363
8135.27 413
8136.12 425
8136.97 457
8137.83 466
8138.68 414
8139.53 436
8140.38 437
8141.23 418
8142.08 460
8142.93 481
8143.79 491
8144.64 443
8145.49 410
8146.34 495
8147.19 507
8148.05 527
8148.90 485
8149.75 466
8150.60 507
8151.45 517
8152.31 496
8153.16 521
8154.01 494
8154.86 527
8155.71 541
8156.57 528
8157.42 535
8158.27 576
8159.12 601
8159.98 515
8160.83 487
8161.68 525
8162.54 564
8163.39 530
8164.24 507
8165.09 464
8165.95 448
8166.80 446
8167.65 426
8168.51 436
8169.36 447
8170.21 474
8171.06 449
8171.92 454
8172.77 451
8173.62 464
8174.48 448
8175.33 421
8176.18 507
8177.04 487
8177.89 462
8178.74 512
8179.60 455
8180.45 493
8181.31 452
8182.16 459
8183.01 407
8183.87 417
8184.72 454
8185.57 454
8186.43 400
8187.28 427
8188.14 444
8188.99 392
8189.84 405
8190.70 392
8191.55 403
8192.41 398
8193.26 408
8194.12 388
8194.97 362
8195.83 397
8196.68 391
8197.53 452
8198.39 408
8199.24 452
8200.10 428
8200.95 434
8201.81 370
8202.66 433
8203.52 431
8204.37 422
8205.23 387
8206.08 394
8206.94 378
8207.79 409
8208.65 395
8209.50 475
8210.36 410
8211.21 372
8212.07 387
8212.92 396
8213.78 397
8214.63 402
8215.49 367
8216.34 382
8217.20 418
8218.06 370
8218.91 411
8219.77 400
8220.62 418
8221.48 433
8222.33 368
8223.19 345
8224.05 398
8224.90 388
8225.76 364
8226.61 401
8227.47 372
8228.33 404
8229.18 377
8230.04 395
8230.90 377
8231.75 394
8232.61 364
8233.46 373
8234.32 405
8235.18 387
8236.03 393
8236.89 387
8237.75 401
8238.60 399
8239.46 415
8240.32 377
8241.17 379
8242.03 383
8242.89 399
8243.74 395
8244.60 384
8245.46 387
8246.32 392
8247.17 423
8248.03 409
8248.89 373
8249.74 373
8250.60 389
8251.46 419
8252.32 409
8253.17 365
8254.03 413
8254.89 407
8255.75 389
8256.60 360
8257.46 398
8258.32 384
8259.18 352
8260.04 396
8260.89 468
8261.75 408
8262.61 407
8263.47 378
8264.32 409
8265.18 419
8266.04 378
8266.90 367
8267.76 374
8268.62 358
8269.47 386
8270.33 328
8271.19 388
8272.05 390
8272.91 333
8273.77 446
8274.62 398
8275.48 360
8276.34 381
8277.20 388
8278.06 401
8278.92 382
8279.78 410
8280.64 391
8281.49 387
8282.35 327
8283.21 342
8284.07 363
8284.93 357
8285.79 358
8286.65 374
8287.51 395
8288.37 402
8289.23 373
8290.09 365
8290.95 371
8291.80 380
8292.66 425
8293.52 407
8294.38 424
8295.24 344
8296.10 383
8296.96 413
8297.82 385
8298.68 369
8299.54 391
8300.40 459
8301.26 412
8302.12 432
8302.98 415
8303.84 368
8304.70 426
8305.56 420
8306.42 414
8307.28 416
8308.14 377
8309.00 382
8309.86 388
8310.72 375
8311.58 392
8312.44 439
8313.31 429
8314.17 433
8315.03 372
8315.89 384
8316.75 387
8317.61 354
8318.47 429
8319.33 428
8320.19 424
8321.05 394
8321.91 372
8322.77 358
8323.64 419
8324.50 425
8325.36 365
8326.22 355
8327.08 366
8327.94 426
8328.80 426
8329.66 407
8330.53 370
8331.39 397
8332.25 448
8333.11 442
8333.97 405
8334.83 414
8335.70 425
8336.56 409
8337.42 429
8338.28 380
8339.14 406
8340.00 450
8340.87 400
8341.73 428
8342.59 371
8343.45 377
8344.32 426
8345.18 453
8346.04 410
8346.90 418
8347.76 394
8348.63 423
8349.49 385
8350.35 364
8351.21 405
8352.08 405
8352.94 397
8353.80 362
8354.66 415
8355.53 421
8356.39 403
8357.25 436
8358.12 388
8358.98 360
8359.84 364
8360.71 378
8361.57 411
8362.43 400
8363.29 406
8364.16 382
8365.02 342
8365.88 406
8366.75 355
8367.61 350
8368.47 434
8369.34 425
8370.20 410
8371.06 342
8371.93 377
8372.79 382
8373.66 393
8374.52 409
8375.38 418
8376.25 392
8377.11 418
8377.97 417
8378.84 401
8379.70 382
8380.57 383
8381.43 397
8382.30 419
8383.16 422
8384.02 373
8384.89 405
8385.75 411
8386.62 390
8387.48 419
8388.35 438
8389.21 374
8390.07 399
8390.94 349
8391.80 382
8392.67 403
8393.53 403
8394.40 336
8395.26 346
8396.13 339
8396.99 367
8397.86 358
8398.72 390
8399.59 377
8400.45 373
8401.32 362
8402.18 329
8403.05 379
8403.91 385
8404.78 404
8405.64 396
8406.51 361
8407.37 400
8408.24 389
8409.11 422
8409.97 417
8410.84 377
8411.70 367
8412.57 371
8413.43 462
8414.30 422
8415.17 437
8416.03 417
8416.90 380
8417.76 356
8418.63 423
8419.50 367
8420.36 356
8421.23 387
8422.09 383
8422.96 391
8423.83 422
8424.69 449
8425.56 442
8426.43 429
8427.29 445
8428.16 393
8429.02 424
8429.89 454
8430.76 387
8431.62 408
8432.49 485
8433.36 426
8434.23 330
8435.09 411
8435.96 391
8436.83 396
8437.69 427
8438.56 449
8439.43 470
8440.29 461
8441.16 485
8442.03 421
8442.90 481
8443.76 452
8444.63 440
8445.50 459
8446.37 494
8447.23 459
8448.10 439
8448.97 469
8449.84 459
8450.70 447
8451.57 506
8452.44 446
8453.31 437
8454.17 433
8455.04 501
8455.91 487
8456.78 475
8457.65 514
8458.51 530
8459.38 535
8460.25 532
8461.12 519
8461.99 515
8462.86 476
8463.72 527
8464.59 488
8465.46 469
8466.33 413
8467.20 460
8468.07 490
8468.93 572
8469.80 529
8470.67 585
8471.54 608
8472.41 619
8473.28 651
8474.15 673
8475.02 646
8475.89 593
8476.75 575
8477.62 620
8478.49 511
8479.36 525
8480.23 524
8481.10 423
8481.97 480
8482.84 503
8483.71 420
8484.58 456
8485.45 503
8486.32 418
8487.19 437
8488.06 392
8488.92 455
8489.79 412
8490.66 368
8491.53 422
8492.40 450
8493.27 439
8494.14 443
8495.01 448
8495.88 420
8496.75 471
8497.62 460
8498.49 481
8499.36 469
8500.23 464
8501.10 458
8501.97 420
8502.85 455
8503.72 485
8504.59 431
8505.46 473
8506.33 473
8507.20 498
8508.07 424
8508.94 449
8509.81 498
8510.68 433
8511.55 451
8512.42 432
8513.29 469
8514.16 485
8515.03 484
8515.91 456
8516.78 448
8517.65 451
8518.52 450
8519.39 468
8520.26 421
8521.13 461
8522.00 459
8522.88 464
8523.75 470
8524.62 449
8525.49 390
8526.36 461
8527.23 457
8528.10 421
8528.98 407
8529.85 448
8530.72 443
8531.59 446
8532.46 451
8533.34 423
8534.21 490
8535.08 481
8535.95 431
8536.82 419
8537.70 438
8538.57 423
8539.44 498
8540.31 513
8541.18 458
8542.06 396
8542.93 457
8543.80 451
8544.67 440
8545.55 445
8546.42 438
8547.29 417
8548.17 398
8549.04 453
8549.91 466
8550.78 479
8551.66 434
8552.53 440
8553.40 490
8554.28 509
8555.15 530
8556.02 571
8556.89 597
8557.77 647
8558.64 669
8559.51 671
8560.39 578
8561.26 481
8562.13 526
8563.01 510
8563.88 484
8564.75 482
8565.63 477
8566.50 450
8567.38 443
8568.25 405
8569.12 376
8570.00 333
8570.87 395
8571.74 440
8572.62 430
8573.49 412
8574.37 444
8575.24 399
8576.11 399
8576.99 394
8577.86 370
8578.74 425
8579.61 378
8580.49 413
8581.36 347
8582.23 373
8583.11 401
8583.98 425
8584.86 433
8585.73 352
8586.61 390
8587.48 392
8588.36 405
8589.23 394
8590.11 393
8590.98 387
8591.86 404
8592.73 424
8593.61 387
8594.48 407
8595.36 437
8596.23 403
8597.11 436
8597.98 439
8598.86 416
8599.73 428
8600.61 409
8601.48 432
8602.36 430
8603.23 423
8604.11 384
8604.99 407
8605.86 330
8606.74 405
8607.61 381
8608.49 385
8609.36 372
8610.24 403
8611.12 390
8611.99 410
8612.87 380
8613.74 337
8614.62 381
8615.50 368
8616.37 400
8617.25 353
8618.12 324
8619.00 378
8619.88 373
8620.75 352
8621.63 328
8622.51 317
8623.38 349
8624.26 384
8625.14 385
8626.01 383
8626.89 376
8627.77 390
8628.64 391
8629.52 403
8630.40 360
8631.27 375
8632.15 385
8633.03 376
8633.90 369
8634.78 373
8635.66 374
8636.54 372
8637.41 388
8638.29 420
8639.17 359
8640.05 380
8640.92 393
8641.80 345
8642.68 341
8643.55 380
8644.43 403
8645.31 389
8646.19 370
8647.07 367
8647.94 406
8648.82 371
8649.70 355
8650.58 333
8651.45 347
8652.33 386
8653.21 376
8654.09 337
8654.97 370
8655.85 395
8656.72 382
8657.60 380
8658.48 364
8659.36 397
8660.24 365
8661.12 359
8661.99 332
8662.87 386
8663.75 354
8664.63 374
8665.51 356
8666.39 326
8667.27 322
8668.14 340
8669.02 418
8669.90 398
8670.78 340
8671.66 357
8672.54 354
8673.42 339
8674.30 365
8675.18 378
8676.06 350
8676.94 346
8677.81 328
8678.69 339
8679.57 330
8680.45 366
8681.33 367
8682.21 355
8683.09 362
8683.97 338
8684.85 344
8685.73 369
8686.61 385
8687.49 383
8688.37 339
8689.25 368
8690.13 360
8691.01 376
8691.89 352
8692.77 330
8693.65 353
8694.53 329
8695.41 368
8696.29 347
8697.17 375
8698.05 394
8698.93 399
8699.81 330
8700.69 338
8701.57 369
8702.45 344
8703.33 325
8704.21 355
8705.09 352
8705.98 335
8706.86 355
8707.74 347
8708.62 365
8709.50 363
8710.38 361
8711.26 339
8712.14 378
8713.02 366
8713.90 370
8714.79 359
8715.67 357
8716.55 353
8717.43 317
8718.31 326
8719.19 322
8720.07 311
8720.95 317
8721.84 342
8722.72 361
8723.60 384
8724.48 344
8725.36 328
8726.24 354
8727.13 312
8728.01 342
8728.89 357
8729.77 375
8730.65 354
8731.54 334
8732.42 316
8733.30 353
8734.18 347
8735.06 415
8735.95 369
8736.83 331
8737.71 358
8738.59 376
8739.48 341
8740.36 331
8741.24 339
8742.12 332
8743.01 327
8743.89 333
8744.77 329
8745.65 347
8746.54 354
8747.42 347
8748.30 323
8749.19 341
8750.07 357
8750.95 323
8751.83 343
8752.72 365
8753.60 371
8754.48 345
8755.37 411
8756.25 350
8757.13 318
8758.02 338
8758.90 347
8759.78 367
8760.67 365
8761.55 378
8762.43 375
8763.32 412
8764.20 412
8765.09 405
8765.97 366
8766.85 382
8767.74 407
8768.62 390
8769.51 343
8770.39 373
8771.27 359
8772.16 362
8773.04 379
8773.93 370
8774.81 343
8775.69 357
8776.58 329
8777.46 324
8778.35 344
8779.23 349
8780.12 331
8781.00 319
8781.89 320
8782.77 310
8783.65 294
8784.54 322
8785.42 346
8786.31 296
8787.19 320
8788.08 303
8788.96 373
8789.85 309
8790.73 332
8791.62 321
8792.50 322
8793.39 320
8794.27 310
8795.16 334
8796.04 324
8796.93 294
8797.82 326
8798.70 311
8799.59 304
8800.47 308
8801.36 336
8802.24 349
8803.13 377
8804.01 342
8804.90 366
8805.79 393
8806.67 339
8807.56 357
8808.44 345
8809.33 323
8810.22 338
8811.10 330
8811.99 351
8812.87 369
8813.76 316
8814.65 321
8815.53 330
8816.42 313
8817.30 282
8818.19 337
8819.08 306
8819.96 302
8820.85 318
8821.74 300
8822.62 323
8823.51 318
8824.40 314
8825.28 331
8826.17 305
8827.06 307
8827.94 348
8828.83 290
8829.72 265
8830.61 314
8831.49 324
8832.38 332
8833.27 332
8834.15 334
8835.04 338
8835.93 355
8836.82 301
8837.70 301
8838.59 315
8839.48 318
8840.37 316
8841.25 333
8842.14 352
8843.03 342
8843.92 310
8844.80 347
8845.69 295
8846.58 354
8847.47 335
8848.36 308
8849.24 333
8850.13 312
8851.02 299
8851.91 294
8852.80 304
8853.68 300
8854.57 301
8855.46 323
8856.35 330
8857.24 326
8858.13 330
8859.01 316
8859.90 329
8860.79 307
8861.68 302
8862.57 308
8863.46 304
8864.35 305
8865.23 270
8866.12 270
8867.01 306
8867.90 315
8868.79 312
8869.68 364
8870.57 337
8871.46 368
8872.35 334
8873.24 306
8874.12 323
8875.01 358
8875.90 311
8876.79 317
8877.68 309
8878.57 316
8879.46 318
8880.35 321
8881.24 293
8882.13 303
8883.02 323
8883.91 298
8884.80 309
8885.69 286
8886.58 265
8887.47 308
8888.36 321
8889.25 307
8890.14 289
8891.03 310
8891.92 289
8892.81 294
8893.70 285
8894.59 303
8895.48 319
8896.37 326
8897.26 326
8898.15 311
8899.04 320
8899.93 313
8900.82 283
8901.71 295
8902.60 306
8903.49 308
8904.38 308
8905.28 270
8906.17 278
8907.06 304
8907.95 297
8908.84 300
8909.73 295
8910.62 322
8911.51 282
8912.40 271
8913.29 296
8914.19 319
8915.08 317
8915.97 284
8916.86 273
8917.75 256
8918.64 275
8919.53 332
8920.43 327
8921.32 335
8922.21 325
8923.10 307
8923.99 295
8924.88 299
8925.78 285
8926.67 283
8927.56 275
8928.45 324
8929.34 313
8930.24 317
8931.13 298
8932.02 276
8932.91 263
8933.80 256
8934.70 262
8935.59 302
8936.48 288
8937.37 275
8938.27 264
8939.16 260
8940.05 325
8940.94 309
8941.84 284
8942.73 287
8943.62 287
8944.51 288
8945.41 292
8946.30 294
8947.19 289
8948.09 354
8948.98 319
8949.87 344
8950.77 308
8951.66 317
8952.55 275
8953.44 267
8954.34 291
8955.23 283
8956.12 272
8957.02 276
8957.91 335
8958.80 344
8959.70 263
8960.59 313
8961.49 348
8962.38 304
8963.27 278
8964.17 300
8965.06 298
8965.95 296
8966.85 288
8967.74 275
8968.64 311
8969.53 305
8970.42 345
8971.32 304
8972.21 319
8973.11 321
8974.00 316
8974.90 314
8975.79 276
8976.68 287
8977.58 281
8978.47 274
8979.37 236
8980.26 280
8981.16 285
8982.05 310
8982.95 330
8983.84 304
8984.74 286
8985.63 319
8986.52 282
8987.42 310
8988.31 302
8989.21 252
8990.10 263
8991.00 277
8991.89 309
8992.79 262
8993.69 292
8994.58 281
8995.48 307
8996.37 266
8997.27 292
8998.16 268
8999.06 275
8999.95 314
9000.85 262
9001.74 328
9002.64 281
9003.54 296
9004.43 290
9005.33 252
9006.22 257
9007.12 262
9008.01 276
9008.91 282
9009.81 255
9010.70 256
9011.60 286
9012.50 321
9013.39 300
9014.29 267
9015.18 267
9016.08 334
9016.98 291
9017.87 269
9018.77 272
9019.67 291
9020.56 287
9021.46 289
9022.36 282
9023.25 246
9024.15 295
9025.05 293
9025.94 317
9026.84 299
9027.74 276
9028.63 271
9029.53 308
9030.43 320
9031.32 278
9032.22 270
9033.12 302
9034.02 258
9034.91 264
9035.81 304
9036.71 281
9037.61 256
9038.50 272
9039.40 316
9040.30 284
9041.20 281
9042.09 290
9042.99 251
9043.89 277
9044.79 261
9045.68 269
9046.58 264
9047.48 268
9048.38 310
9049.28 276
9050.17 242
9051.07 288
9051.97 303
9052.87 238
9053.77 265
9054.66 254
9055.56 314
9056.46 286
9057.36 275
9058.26 258
9059.16 271
9060.06 263
9060.95 270
9061.85 279
9062.75 296
9063.65 285
9064.55 273
9065.45 298
9066.35 287
9067.25 254
9068.14 256
9069.04 292
9069.94 292
9070.84 276
9071.74 290
9072.64 289
9073.54 259
9074.44 258
9075.34 258
9076.24 275
9077.14 290
9078.04 256
9078.93 285
9079.83 317
9080.73 299
9081.63 309
9082.53 278
9083.43 279
9084.33 257
9085.23 248
9086.13 287
9087.03 260
9087.93 306
9088.83 271
9089.73 320
9090.63 261
9091.53 272
9092.43 277
9093.33 303
9094.23 258
9095.13 248
9096.03 243
9096.93 253
9097.83 256
9098.73 258
9099.63 236
9100.54 244
9101.44 305
9102.34 275
9103.24 264
9104.14 295
9105.04 303
9105.94 293
9106.84 274
9107.74 249
9108.64 289
9109.54 270
9110.44 273
9111.35 275
9112.25 275
9113.15 288
9114.05 285
9114.95 275
9115.85 293
9116.75 332
9117.65 278
9118.56 262
9119.46 252
9120.36 265
9121.26 266
9122.16 267
9123.06 256
9123.97 274
9124.87 257
9125.77 304
9126.67 275
9127.57 282
9128.47 272
9129.38 297
9130.28 272
9131.18 249
9132.08 240
9132.98 262
9133.89 277
9134.79 229
9135.69 232
9136.59 282
9137.50 290
9138.40 289
9139.30 268
9140.20 324
9141.11 268
9142.01 280
9142.91 324
9143.81 301
9144.72 274
9145.62 275
9146.52 275
9147.42 274
9148.33 267
9149.23 271
9150.13 237
9151.04 296
9151.94 279
9152.84 252
9153.75 302
9154.65 285
9155.55 320
9156.46 272
9157.36 303
9158.26 290
9159.17 304
9160.07 276
9160.97 298
9161.88 258
9162.78 288
9163.68 305
9164.59 302
9165.49 278
9166.40 283
9167.30 282
9168.20 271
9169.11 280
9170.01 287
9170.92 297
9171.82 256
9172.72 328
9173.63 270
9174.53 281
9175.44 242
9176.34 328
9177.24 293
9178.15 255
9179.05 265
9179.96 279
9180.86 244
9181.77 250
9182.67 237
9183.58 251
9184.48 289
9185.39 298
9186.29 278
9187.20 244
9188.10 260
9189.01 250
9189.91 286
9190.82 318
9191.72 272
9192.63 266
9193.53 287
9194.44 258
9195.34 290
9196.25 277
9197.15 259
9198.06 303
9198.96 259
9199.87 315
9200.77 285
9201.68 301
9202.58 279
9203.49 266
9204.40 274
9205.30 270
9206.21 260
9207.11 259
9208.02 313
9208.92 227
9209.83 251
9210.74 249
9211.64 294
9212.55 230
9213.45 245
9214.36 286
9215.27 285
9216.17 293
9217.08 261
9217.99 277
9218.89 283
9219.80 280
9220.71 294
9221.61 255
9222.52 252
9223.43 296
9224.33 309
9225.24 290
9226.15 285
9227.05 280
9227.96 279
9228.87 277
9229.77 242
9230.68 265
9231.59 274
9232.49 263
9233.40 263
9234.31 232
9235.22 230
9236.12 254
9237.03 323
9237.94 295
9238.84 268
9239.75 275
9240.66 302
9241.57 258
9242.47 267
9243.38 256
9244.29 280
9245.20 259
9246.11 241
9247.01 252
9247.92 251
9248.83 253
9249.74 257
9250.64 283
9251.55 259
9252.46 295
9253.37 229
9254.28 256
9255.19 265
9256.09 244
9257.00 265
9257.91 238
9258.82 231
9259.73 289
9260.64 263
9261.54 234
9262.45 239
9263.36 291
9264.27 314
9265.18 299
9266.09 267
9267.00 265
9267.90 256
9268.81 286
9269.72 251
9270.63 276
9271.54 272
9272.45 287
9273.36 319
9274.27 255
9275.18 265
9276.09 325
9277.00 292
9277.90 271
9278.81 249
9279.72 287
9280.63 303
9281.54 278
9282.45 268
9283.36 228
9284.27 226
9285.18 254
9286.09 270
9287.00 297
9287.91 260
9288.82 266
9289.73 257
9290.64 217
9291.55 263
9292.46 286
9293.37 301
9294.28 268
9295.19 255
9296.10 262
9297.01 263
9297.92 269
9298.83 272
9299.74 250
9300.65 255
9301.56 294
9302.47 256
9303.38 280
9304.29 279
9305.20 280
9306.12 290
9307.03 359
9307.94 260
9308.85 302
9309.76 285
9310.67 303
9311.58 308
9312.49 316
9313.40 313
9314.31 303
9315.22 329
9316.14 298
9317.05 260
9317.96 285
9318.87 301
9319.78 303
9320.69 278
9321.60 262
9322.52 287
9323.43 319
9324.34 284
9325.25 281
9326.16 290
9327.07 272
9327.99 271
9328.90 247
9329.81 290
9330.72 273
9331.63 283
9332.54 316
9333.46 305
9334.37 271
9335.28 237
9336.19 298
9337.11 314
9338.02 256
9338.93 256
9339.84 284
9340.75 299
9341.67 250
9342.58 254
9343.49 240
9344.40 254
9345.32 255
9346.23 286
9347.14 256
9348.06 277
9348.97 286
9349.88 263
9350.79 282
9351.71 263
9352.62 262
9353.53 290
9354.45 268
9355.36 251
9356.27 248
9357.19 265
9358.10 255
9359.01 266
9359.93 283
9360.84 248
9361.75 242
9362.67 237
9363.58 249
9364.49 218
9365.41 282
9366.32 266
9367.23 238
9368.15 244
9369.06 292
9369.97 297
9370.89 259
9371.80 276
9372.72 316
9373.63 232
9374.54 264
9375.46 280
9376.37 270
9377.29 271
9378.20 291
9379.12 278
9380.03 265
9380.94 273
9381.86 243
9382.77 262
9383.69 262
9384.60 264
9385.52 260
9386.43 242
9387.35 285
9388.26 270
9389.18 313
9390.09 291
9391.01 295
9391.92 239
9392.84 295
9393.75 271
9394.67 300
9395.58 256
9396.50 325
9397.41 299
9398.33 251
9399.24 269
9400.16 261
9401.07 291
9401.99 290
9402.90 273
9403.82 240
9404.73 257
9405.65 257
9406.56 234
9407.48 268
9408.40 243
9409.31 275
9410.23 256
9411.14 277
9412.06 262
9412.98 272
9413.89 252
9414.81 262
9415.72 269
9416.64 276
9417.56 260
9418.47 253
9419.39 239
9420.30 241
9421.22 262
9422.14 248
9423.05 231
9423.97 230
9424.89 245
9425.80 258
9426.72 255
9427.64 262
9428.55 245
9429.47 294
9430.39 257
9431.30 243
9432.22 241
9433.14 224
9434.05 269
9434.97 240
9435.89 275
9436.80 224
9437.72 276
9438.64 311
9439.56 282
9440.47 296
9441.39 243
9442.31 282
9443.23 246
9444.14 278
9445.06 239
9445.98 262
9446.90 282
9447.81 274
9448.73 220
9449.65 246
9450.57 241
9451.48 296
9452.40 287
9453.32 256
9454.24 244
9455.16 276
9456.07 244
9456.99 254
9457.91 298
9458.83 264
9459.75 294
9460.66 245
9461.58 271
9462.50 251
9463.42 261
9464.34 264
9465.26 270
9466.18 242
9467.09 254
9468.01 264
9468.93 252
9469.85 280
9470.77 273
9471.69 275
9472.61 272
9473.53 254
9474.44 259
9475.36 247
9476.28 231
9477.20 247
9478.12 271
9479.04 283
9479.96 257
9480.88 220
9481.80 222
9482.72 251
9483.64 255
9484.56 249
9485.47 250
9486.39 266
9487.31 278
9488.23 282
9489.15 278
9490.07 288
9490.99 291
9491.91 262
9492.83 305
9493.75 275
9494.67 278
9495.59 293
9496.51 251
9497.43 217
9498.35 231
9499.27 233
9500.19 279
9501.11 277
9502.03 266
9502.95 254
9503.87 224
9504.79 261
9505.71 240
9506.63 252
9507.56 258
9508.48 236
9509.40 250
9510.32 236
9511.24 241
9512.16 235
9513.08 287
9514.00 238
9514.92 289
9515.84 263
9516.76 264
9517.68 263
9518.61 288
9519.53 271
9520.45 258
9521.37 256
9522.29 260
9523.21 251
9524.13 207
9525.05 243
9525.98 253
9526.90 302
9527.82 278
9528.74 256
9529.66 251
9530.58 278
9531.50 244
9532.43 263
9533.35 233
9534.27 250
9535.19 243
9536.11 274
9537.04 245
9537.96 264
9538.88 258
9539.80 249
9540.72 238
9541.65 242
9542.57 230
9543.49 259
9544.41 222
9545.34 194
9546.26 225
9547.18 244
9548.10 278
9549.03 266
9549.95 252
9550.87 249
9551.79 238
9552.72 278
9553.64 261
9554.56 259
9555.48 239
9556.41 262
9557.33 265
9558.25 247
9559.18 240
9560.10 316
9561.02 294
9561.95 250
9562.87 280
9563.79 255
9564.72 278
9565.64 244
9566.56 240
9567.49 291
9568.41 262
9569.33 271
9570.26 274
9571.18 233
9572.10 229
9573.03 245
9573.95 262
9574.88 200
9575.80 246
9576.72 239
9577.65 266
9578.57 244
9579.49 239
9580.42 268
9581.34 274
9582.27 280
9583.19 267
9584.12 264
9585.04 270
9585.96 280
9586.89 233
9587.81 271
9588.74 244
9589.66 283
9590.59 297
9591.51 301
9592.44 281
9593.36 260
9594.29 276
9595.21 269
9596.14 262
9597.06 289
9597.98 282
9598.91 282
9599.83 287
9600.76 251
9601.68 259
9602.61 262
9603.54 301
9604.46 266
9605.39 275
9606.31 275
9607.24 275
9608.16 270
9609.09 253
9610.01 242
9610.94 263
9611.86 256
9612.79 243
9613.72 290
9614.64 281
9615.57 273
9616.49 254
9617.42 311
9618.34 288
9619.27 273
9620.20 271
9621.12 267
9622.05 268
9622.97 295
9623.90 311
9624.83 290
9625.75 267
9626.68 247
9627.61 292
9628.53 259
9629.46 291
9630.39 273
9631.31 285
9632.24 288
9633.16 282
9634.09 282
9635.02 311
9635.95 322
9636.87 335
9637.80 315
9638.73 339
9639.65 385
9640.58 347
9641.51 373
9642.43 333
9643.36 316
9644.29 296
9645.22 325
9646.14 347
9647.07 336
9648.00 331
9648.92 330
9649.85 335
9650.78 313
9651.71 365
9652.63 327
9653.56 328
9654.49 319
9655.42 364
9656.34 364
9657.27 336
9658.20 310
9659.13 324
9660.06 335
9660.98 325
9661.91 301
9662.84 310
9663.77 321
9664.70 354
9665.62 335
9666.55 305
9667.48 318
9668.41 303
9669.34 325
9670.27 297
9671.19 304
9672.12 317
9673.05 358
9673.98 335
9674.91 321
9675.84 328
9676.77 362
9677.70 274
9678.62 261
9679.55 283
9680.48 291
9681.41 319
9682.34 291
9683.27 275
9684.20 299
9685.13 334
9686.06 273
9686.99 297
9687.91 273
9688.84 279
9689.77 273
9690.70 336
9691.63 311
9692.56 319
9693.49 333
9694.42 301
9695.35 335
9696.28 329
9697.21 325
9698.14 373
9699.07 338
9700.00 286
9700.93 317
9701.86 317
9702.79 285
9703.72 291
9704.65 302
9705.58 308
9706.51 299
9707.44 294
9708.37 287
9709.30 266
9710.23 270
9711.16 287
9712.09 295
9713.02 324
9713.95 312
9714.88 340
9715.81 307
9716.74 327
9717.67 311
9718.61 346
9719.54 316
9720.47 319
9721.40 311
9722.33 331
9723.26 361
9724.19 354
9725.12 300
9726.05 271
9726.98 289
9727.92 304
9728.85 317
9729.78 263
9730.71 297
9731.64 362
9732.57 320
9733.50 287
9734.43 271
9735.37 277
9736.30 337
9737.23 307
9738.16 312
9739.09 325
9740.02 320
9740.96 309
9741.89 326
9742.82 307
9743.75 289
9744.68 322
9745.62 316
9746.55 364
9747.48 291
9748.41 332
9749.34 368
9750.28 305
9751.21 319
9752.14 314
9753.07 311
9754.01 325
9754.94 335
9755.87 346
9756.80 365
9757.74 365
9758.67 378
9759.60 336
9760.53 337
9761.47 351
9762.40 331
9763.33 336
9764.27 351
9765.20 299
9766.13 338
9767.07 331
9768.00 318
9768.93 331
9769.86 302
9770.80 331
9771.73 362
9772.66 363
9773.60 326
9774.53 342
9775.47 334
9776.40 376
9777.33 305
9778.27 352
9779.20 350
9780.13 374
9781.07 397
9782.00 380
9782.93 383
9783.87 415
9784.80 424
9785.74 424
9786.67 466
9787.60 423
9788.54 457
9789.47 419
9790.41 423
9791.34 420
9792.28 403
9793.21 399
9794.14 376
9795.08 351
9796.01 399
9796.95 339
9797.88 369
9798.82 442
9799.75 429
9800.69 403
9801.62 439
9802.56 474
9803.49 492
9804.42 449
9805.36 403
9806.29 403
9807.23 371
9808.16 389
9809.10 367
9810.03 356
9810.97 344
9811.91 328
9812.84 382
9813.78 311
9814.71 321
9815.65 341
9816.58 307
9817.52 294
9818.45 299
9819.39 311
9820.32 293
9821.26 335
9822.20 328
9823.13 295
9824.07 305
9825.00 329
9825.94 339
9826.87 358
9827.81 377
9828.75 305
9829.68 333
9830.62 315
9831.55 284
9832.49 308
9833.43 323
9834.36 327
9835.30 283
9836.24 317
9837.17 306
9838.11 315
9839.05 325
9839.98 331
9840.92 306
9841.86 307
9842.79 293
9843.73 321
9844.67 289
9845.60 269
9846.54 339
9847.48 299
9848.41 323
9849.35 311
9850.29 298
9851.22 293
9852.16 298
9853.10 315
9854.04 326
9854.97 289
9855.91 302
9856.85 347
9857.79 346
9858.72 345
9859.66 319
9860.60 314
9861.54 297
9862.47 285
9863.41 332
9864.35 321
9865.29 315
9866.22 312
9867.16 338
9868.10 322
9869.04 288
9869.98 331
9870.91 308
9871.85 311
9872.79 333
9873.73 338
9874.67 323
9875.60 333
9876.54 336
9877.48 357
9878.42 368
9879.36 322
9880.30 313
9881.24 338
9882.17 312
9883.11 363
9884.05 362
9884.99 339
9885.93 341
9886.87 308
9887.81 334
9888.74 329
9889.68 329
9890.62 355
9891.56 317
9892.50 322
9893.44 321
9894.38 311
9895.32 328
9896.26 303
9897.20 311
9898.14 302
9899.08 288
9900.01 321
9900.95 316
9901.89 290
9902.83 321
9903.77 347
9904.71 341
9905.65 339
9906.59 297
9907.53 294
9908.47 336
9909.41 326
9910.35 314
9911.29 316
9912.23 328
9913.17 338
9914.11 374
9915.05 356
9915.99 332
9916.93 343
9917.87 378
9918.81 364
9919.75 343
9920.69 356
9921.63 366
9922.57 345
9923.51 366
9924.46 400
9925.40 434
9926.34 480
9927.28 593
9928.22 611
9929.16 609
9930.10 672
9931.04 661
9931.98 665
9932.92 588
9933.86 609
9934.80 612
9935.75 544
9936.69 491
9937.63 396
9938.57 374
9939.51 347
9940.45 334
9941.39 336
9942.34 360
9943.28 341
9944.22 384
9945.16 344
9946.10 329
9947.04 360
9947.98 333
9948.93 299
9949.87 349
9950.81 340
9951.75 328
9952.69 358
9953.64 337
9954.58 368
9955.52 358
9956.46 344
9957.40 320
9958.35 355
9959.29 332
9960.23 349
9961.17 334
9962.12 346
9963.06 333
9964.00 334
9964.94 367
9965.89 341
9966.83 330
9967.77 373
9968.71 360
9969.66 389
9970.60 363
9971.54 351
9972.48 389
9973.43 399
9974.37 373
9975.31 345
9976.26 380
9977.20 361
9978.14 355
9979.09 346
9980.03 363
9980.97 300
9981.92 314
9982.86 293
9983.80 316
9984.75 308
9985.69 321
9986.63 315
9987.58 277
9988.52 274
9989.46 305
9990.41 336
9991.35 340
9992.30 327
9993.24 313
9994.18 338
9995.13 342
9996.07 331
9997.01 298
9997.96 317
9998.90 294
9999.85 330
10000.79 340
10001.74 322
10002.68 331
10003.62 308
10004.57 335
10005.51 322
10006.46 311
10007.40 301
10008.35 304
10009.29 324
10010.24 330
10011.18 323
10012.13 299
10013.07 308
10014.01 355
10014.96 283
10015.90 261
10016.85 303
10017.79 273
10018.74 301
10019.68 318
10020.63 252
10021.58 295
10022.52 329
10023.47 308
10024.41 296
10025.36 290
10026.30 319
10027.25 329
10028.19 325
10029.14 299
10030.08 314
10031.03 308
10031.98 301
10032.92 281
10033.87 244
10034.81 282
10035.76 299
10036.70 300
10037.65 279
10038.60 286
10039.54 232
10040.49 272
10041.43 269
10042.38 247
10043.33 304
10044.27 309
10045.22 299
10046.17 304
10047.11 275
10048.06 286
10049.01 316
10049.95 308
10050.90 279
10051.84 244
10052.79 281
10053.74 287
10054.69 299
10055.63 291
10056.58 264
10057.53 267
10058.47 298
10059.42 286
10060.37 268
10061.31 275
10062.26 272
10063.21 307
10064.16 269
10065.10 276
10066.05 278
10067.00 333
10067.94 306
10068.89 254
10069.84 259
10070.79 271
10071.73 246
10072.68 276
10073.63 273
10074.58 263
10075.53 293
10076.47 264
10077.42 249
10078.37 255
10079.32 258
10080.26 256
10081.21 319
10082.16 282
10083.11 287
10084.06 272
10085.01 298
10085.95 274
10086.90 280
10087.85 248
10088.80 259
10089.75 258
10090.70 253
10091.64 270
10092.59 228
10093.54 253
10094.49 266
10095.44 282
10096.39 232
10097.34 243
10098.28 250
10099.23 279
10100.18 280
10101.13 288
10102.08 241
10103.03 235
10103.98 259
10104.93 235
10105.88 248
10106.83 224
10107.78 231
10108.72 278
10109.67 272
10110.62 258
10111.57 244
10112.52 230
10113.47 235
10114.42 255
10115.37 279
10116.32 213
10117.27 221
10118.22 239
10119.17 255
10120.12 233
10121.07 235
10122.02 252
10122.97 239
10123.92 260
10124.87 222
10125.82 265
10126.77 267
10127.72 278
10128.67 283
10129.62 260
10130.57 263
10131.52 278
10132.47 257
10133.42 261
10134.37 239
10135.32 240
10136.27 230
10137.22 256
10138.18 259
10139.13 243
10140.08 272
10141.03 275
10141.98 280
10142.93 230
10143.88 259
10144.83 230
10145.78 249
10146.73 259
10147.68 234
10148.64 252
10149.59 232
10150.54 254
10151.49 243
10152.44 242
10153.39 215
10154.34 223
10155.30 221
10156.25 212
10157.20 211
10158.15 236
10159.10 238
10160.05 250
10161.01 252
10161.96 250
10162.91 251
10163.86 265
10164.81 276
10165.76 234
10166.72 231
10167.67 253
10168.62 275
10169.57 259
10170.53 279
10171.48 244
10172.43 259
10173.38 239
10174.33 225
10175.29 273
10176.24 327
10177.19 260
10178.14 239
10179.10 256
10180.05 227
10181.00 248
10181.96 228
10182.91 260
10183.86 236
10184.81 276
10185.77 216
10186.72 259
10187.67 249
10188.63 251
10189.58 255
10190.53 242
10191.49 247
10192.44 253
10193.39 269
10194.35 278
10195.30 250
10196.25 209
10197.21 275
10198.16 249
10199.11 293
10200.07 280
10201.02 252
10201.97 243
10202.93 247
10203.88 246
10204.84 288
10205.79 287
10206.74 253
10207.70 302
10208.65 295
10209.60 336
10210.56 322
10211.51 339
10212.47 301
10213.42 353
10214.38 332
10215.33 302
10216.28 300
10217.24 312
10218.19 288
10219.15 278
10220.10 315
10221.06 259
10222.01 245
10222.97 241
10223.92 254
10224.88 249
10225.83 282
10226.79 239
10227.74 250
10228.70 238
10229.65 258
10230.61 233
10231.56 253
10232.52 260
10233.47 246
10234.43 249
10235.38 239
10236.34 220
10237.29 256
10238.25 280
10239.20 288
10240.16 308
10241.11 259
10242.07 279
10243.03 290
10243.98 281
10244.94 218
10245.89 244
10246.85 286
10247.80 258
10248.76 246
10249.72 283
10250.67 226
10251.63 197
10252.58 260
10253.54 265
10254.50 238
10255.45 262
10256.41 298
10257.36 252
10258.32 228
10259.28 217
10260.23 234
10261.19 242
10262.15 248
10263.10 218
10264.06 223
10265.02 256
10265.97 238
10266.93 271
10267.89 252
10268.84 254
10269.80 254
10270.76 259
10271.71 237
10272.67 251
10273.63 256
10274.59 245
10275.54 239
10276.50 232
10277.46 279
10278.41 261
10279.37 247
10280.33 280
10281.29 289
10282.24 256
10283.20 237
10284.16 223
10285.12 247
10286.07 237
10287.03 226
10287.99 235
10288.95 251
10289.91 221
10290.86 249
10291.82 242
10292.78 236
10293.74 247
10294.70 278
10295.65 269
10296.61 234
10297.57 219
10298.53 234
10299.49 241
10300.44 238
10301.40 242
10302.36 240
10303.32 242
10304.28 215
10305.24 256
10306.20 231
10307.15 247
10308.11 241
10309.07 255
10310.03 263
10310.99 218
10311.95 211
10312.91 218
10313.87 248
10314.82 221
10315.78 288
10316.74 228
10317.70 210
10318.66 231
10319.62 251
10320.58 244
10321.54 224
10322.50 225
10323.46 238
10324.42 241
10325.38 254
10326.34 255
10327.29 215
10328.25 229
10329.21 259
10330.17 236
10331.13 227
10332.09 241
10333.05 248
10334.01 222
10334.97 203
10335.93 253
10336.89 244
10337.85 264
10338.81 230
10339.77 236
10340.73 233
10341.69 211
10342.65 207
10343.61 237
10344.57 226
10345.54 231
10346.50 220
10347.46 260
10348.42 279
10349.38 259
10350.34 232
10351.30 220
10352.26 255
10353.22 237
10354.18 228
10355.14 235
10356.10 203
10357.06 195
10358.02 208
10358.99 227
10359.95 240
10360.91 278
10361.87 230
10362.83 223
10363.79 239
10364.75 230
10365.71 205
10366.68 218
10367.64 229
10368.60 263
10369.56 288
10370.52 268
10371.48 262
10372.44 232
10373.41 256
10374.37 219
10375.33 245
10376.29 201
10377.25 277
10378.22 245
10379.18 264
10380.14 199
10381.10 206
10382.06 250
10383.03 284
10383.99 263
10384.95 255
10385.91 230
10386.88 212
10387.84 253
10388.80 259
10389.76 213
10390.72 223
10391.69 253
10392.65 252
10393.61 230
10394.58 227
10395.54 243
10396.50 254
10397.46 219
10398.43 218
10399.39 200
10400.35 238
10401.32 234
10402.28 239
10403.24 261
10404.20 208
10405.17 207
10406.13 231
10407.09 233
10408.06 190
10409.02 224
10409.98 243
10410.95 211
10411.91 240
10412.88 228
10413.84 251
10414.80 259
10415.77 270
10416.73 250
10417.69 260
10418.66 311
10419.62 295
10420.59 284
10421.55 324
10422.51 304
10423.48 295
10424.44 330
10425.41 274
10426.37 276
10427.33 295
10428.30 289
10429.26 297
10430.23 243
10431.19 245
10432.16 253
10433.12 237
10434.08 267
10435.05 252
10436.01 209
10436.98 220
10437.94 238
10438.91 238
10439.87 221
10440.84 213
10441.80 230
10442.77 247
10443.73 235
10444.70 226
10445.66 203
10446.63 226
10447.59 214
10448.56 190
10449.52 222
10450.49 202
10451.45 221
10452.42 212
10453.38 230
10454.35 236
10455.32 215
10456.28 243
10457.25 218
10458.21 202
10459.18 221
10460.14 233
10461.11 224
10462.08 229
10463.04 242
10464.01 230
10464.97 243
10465.94 246
10466.90 219
10467.87 213
10468.84 236
10469.80 203
10470.77 222
10471.74 220
10472.70 186
10473.67 220
10474.63 211
10475.60 207
10476.57 250
10477.53 216
10478.50 254
10479.47 208
10480.43 244
10481.40 223
10482.37 237
10483.33 215
10484.30 215
10485.27 231
10486.24 219
10487.20 235
10488.17 221
10489.14 244
10490.10 236
10491.07 228
10492.04 229
10493.01 237
10493.97 251
10494.94 230
10495.91 195
10496.87 216
10497.84 215
10498.81 241
10499.78 269
10500.74 244
10501.71 220
10502.68 212
10503.65 250
10504.62 206
10505.58 256
10506.55 235
10507.52 223
10508.49 239
10509.46 224
10510.42 226
10511.39 231
10512.36 249
10513.33 230
10514.30 208
10515.26 201
10516.23 200
10517.20 250
10518.17 249
10519.14 241
10520.11 233
10521.08 224
10522.04 229
10523.01 229
10523.98 228
10524.95 168
10525.92 203
10526.89 208
10527.86 210
10528.83 203
10529.79 229
10530.76 231
10531.73 182
10532.70 240
10533.67 239
10534.64 241
10535.61 211
10536.58 211
10537.55 217
10538.52 201
10539.49 235
10540.46 200
10541.43 224
10542.39 223
10543.36 233
10544.33 234
10545.30 214
10546.27 189
10547.24 239
10548.21 215
10549.18 234
10550.15 212
10551.12 216
10552.09 208
10553.06 220
10554.03 204
10555.00 223
10555.97 240
10556.94 204
10557.91 191
10558.88 223
10559.85 235
10560.82 224
10561.80 223
10562.77 223
10563.74 229
10564.71 240
10565.68 259
10566.65 261
10567.62 215
10568.59 178
10569.56 221
10570.53 221
10571.50 245
10572.47 205
10573.44 207
10574.41 231
10575.39 225
10576.36 200
10577.33 249
10578.30 215
10579.27 220
10580.24 239
10581.21 202
10582.18 211
10583.16 211
10584.13 218
10585.10 190
10586.07 208
10587.04 222
10588.01 216
10588.99 233
10589.96 220
10590.93 213
10591.90 215
10592.87 226
10593.84 240
10594.82 246
10595.79 262
10596.76 214
10597.73 190
10598.70 212
10599.68 259
10600.65 239
10601.62 218
10602.59 177
10603.57 239
10604.54 221
10605.51 187
10606.48 214
10607.46 242
10608.43 239
10609.40 201
10610.37 212
10611.35 229
10612.32 199
10613.29 229
10614.27 205
10615.24 204
10616.21 218
10617.18 218
10618.16 206
10619.13 190
10620.10 221
10621.08 209
10622.05 207
10623.02 213
10624.00 209
10624.97 199
10625.94 211
10626.92 176
10627.89 190
10628.86 172
10629.84 212
10630.81 208
10631.78 217
10632.76 223
10633.73 191
10634.71 224
10635.68 216
10636.65 219
10637.63 207
10638.60 213
10639.58 221
10640.55 212
10641.52 215
10642.50 206
10643.47 189
10644.45 236
10645.42 206
10646.39 201
10647.37 215
10648.34 167
10649.32 213
10650.29 245
10651.27 218
10652.24 194
10653.22 227
10654.19 232
10655.17 220
10656.14 199
10657.12 208
10658.09 194
10659.07 213
10660.04 182
10661.01 206
10661.99 214
10662.97 184
10663.94 194
10664.92 164
10665.89 189
10666.87 221
10667.84 196
10668.82 215
10669.79 172
10670.77 223
10671.74 213
10672.72 216
10673.69 213
10674.67 218
10675.65 204
10676.62 211
10677.60 181
10678.57 215
10679.55 196
10680.52 176
10681.50 205
10682.48 191
10683.45 178
10684.43 199
10685.40 215
10686.38 235
10687.36 201
10688.33 203
10689.31 236
10690.29 228
10691.26 241
10692.24 206
10693.22 220
10694.19 234
10695.17 225
10696.14 209
10697.12 223
10698.10 199
10699.08 207
10700.05 193
10701.03 189
10702.01 196
10702.98 235
10703.96 208
10704.94 220
10705.91 163
10706.89 210
10707.87 219
10708.85 201
10709.82 197
10710.80 184
10711.78 193
10712.75 189
10713.73 211
10714.71 211
10715.69 217
10716.66 178
10717.64 239
10718.62 243
10719.60 213
10720.57 219
10721.55 234
10722.53 203
10723.51 225
10724.49 215
10725.46 212
10726.44 211
10727.42 204
10728.40 194
10729.38 228
10730.35 195
10731.33 202
10732.31 220
10733.29 197
10734.27 211
10735.25 204
10736.22 221
10737.20 214
10738.18 206
10739.16 202
10740.14 214
10741.12 225
10742.10 197
10743.08 188
10744.05 193
10745.03 190
10746.01 194
10746.99 229
10747.97 191
10748.95 204
10749.93 193
10750.91 197
10751.89 181
10752.87 199
10753.84 205
10754.82 207
10755.80 175
10756.78 182
10757.76 194
10758.74 200
10759.72 221
10760.70 179
10761.68 181
10762.66 174
10763.64 219
10764.62 208
10765.60 205
10766.58 214
10767.56 208
10768.54 231
10769.52 183
10770.50 167
10771.48 205
10772.46 220
10773.44 170
10774.42 174
10775.40 180
10776.38 208
10777.36 192
10778.34 173
10779.32 160
10780.30 191
10781.28 210
10782.26 186
10783.24 208
10784.22 219
10785.20 207
10786.19 201
10787.17 192
10788.15 208
10789.13 196
10790.11 198
10791.09 216
10792.07 208
10793.05 235
10794.03 204
10795.01 207
10796.00 215
10796.98 232
10797.96 219
10798.94 205
10799.92 161
10800.90 194
10801.88 214
10802.86 236
10803.85 237
10804.83 228
10805.81 238
10806.79 184
10807.77 210
10808.75 203
10809.74 195
10810.72 190
10811.70 193
10812.68 198
10813.66 179
10814.65 187
10815.63 198
10816.61 213
10817.59 222
10818.57 216
10819.56 193
10820.54 226
10821.52 189
10822.50 183
10823.49 186
10824.47 221
10825.45 215
10826.43 205
10827.42 208
10828.40 219
10829.38 208
10830.36 205
10831.35 207
10832.33 226
10833.31 215
10834.30 212
10835.28 196
10836.26 185
10837.25 157
10838.23 165
10839.21 231
10840.19 192
10841.18 200
10842.16 198
10843.14 230
10844.13 202
10845.11 150
10846.09 174
10847.08 206
10848.06 206
10849.05 180
10850.03 177
10851.01 190
10852.00 202
10852.98 217
10853.96 216
10854.95 203
10855.93 187
10856.92 212
10857.90 215
10858.88 199
10859.87 197
10860.85 207
10861.84 214
10862.82 210
10863.80 223
10864.79 213
10865.77 173
10866.76 187
10867.74 176
10868.73 185
10869.71 202
10870.70 194
10871.68 212
10872.67 198
10873.65 185
10874.63 194
10875.62 213
10876.60 158
10877.59 216
10878.57 168
10879.56 206
10880.54 222
10881.53 211
10882.51 205
10883.50 211
10884.48 168
10885.47 199
10886.46 221
10887.44 238
10888.43 218
10889.41 187
10890.40 193
10891.38 197
10892.37 195
10893.35 201
10894.34 225
10895.33 203
10896.31 215
10897.30 217
10898.28 236
10899.27 196
10900.25 228
10901.24 210
10902.23 231
10903.21 221
10904.20 221
10905.18 237
10906.17 236
10907.16 215
10908.14 225
10909.13 194
10910.12 178
10911.10 208
10912.09 226
10913.08 206
10914.06 188
10915.05 229
10916.04 202
10917.02 174
10918.01 201
10919.00 174
10919.98 210
10920.97 186
10921.96 200
10922.94 175
10923.93 214
10924.92 214
10925.90 212
10926.89 196
10927.88 186
10928.87 166
10929.85 188
10930.84 218
10931.83 222
10932.82 225
10933.80 216
10934.79 184
10935.78 193
10936.77 180
10937.75 162
10938.74 228
10939.73 207
10940.72 177
10941.70 235
10942.69 200
10943.68 186
10944.67 182
10945.66 195
10946.64 212
10947.63 192
10948.62 206
10949.61 184
10950.60 175
10951.58 192
10952.57 207
10953.56 207
10954.55 205
10955.54 200
10956.53 195
10957.52 202
10958.50 199
10959.49 211
10960.48 230
10961.47 182
10962.46 178
10963.45 191
10964.44 195
10965.42 222
10966.41 209
10967.40 202
10968.39 222
10969.38 187
10970.37 199
10971.36 224
10972.35 204
10973.34 209
10974.33 215
10975.32 202
10976.31 212
10977.29 211
10978.28 242
10979.27 183
10980.26 206
10981.25 184
10982.24 181
10983.23 197
10984.22 199
10985.21 205
10986.20 209
10987.19 250
10988.18 253
10989.17 208
10990.16 221
10991.15 219
10992.14 216
10993.13 249
10994.12 199
10995.11 217
10996.10 214
10997.09 208
10998.08 209
10999.07 228
11000.06 232
11001.05 199
11002.05 205
11003.04 240
11004.03 224
11005.02 228
11006.01 217
11007.00 220
11007.99 238
11008.98 201
11009.97 212
11010.96 215
11011.95 206
11012.94 204
11013.94 209
11014.93 224
11015.92 208
11016.91 214
11017.90 213
11018.89 204
11019.88 190
11020.87 226
11021.87 201
11022.86 253
11023.85 211
11024.84 202
11025.83 234
11026.82 225
11027.81 239
11028.81 237
11029.80 226
11030.79 242
11031.78 237
11032.77 216
11033.77 233
11034.76 252
11035.75 192
11036.74 201
11037.73 226
11038.73 180
11039.72 228
11040.71 219
11041.70 204
11042.70 218
11043.69 228
11044.68 224
11045.67 210
11046.67 226
11047.66 217
11048.65 230
11049.64 215
11050.64 193
11051.63 215
11052.62 203
11053.61 200
11054.61 247
11055.60 220
11056.59 217
11057.59 196
11058.58 213
11059.57 221
11060.57 212
11061.56 221
11062.55 174
11063.55 220
11064.54 206
11065.53 218
11066.53 222
11067.52 224
11068.51 220
11069.51 183
11070.50 231
11071.49 201
11072.49 200
11073.48 205
11074.48 222
11075.47 229
11076.46 208
11077.46 187
11078.45 178
11079.45 195
11080.44 222
11081.43 204
11082.43 211
11083.42 217
11084.42 251
11085.41 246
11086.40 227
11087.40 218
11088.39 223
11089.39 221
11090.38 208
11091.38 211
11092.37 236
11093.37 215
11094.36 228
11095.36 200
11096.35 218
11097.35 237
11098.34 212
11099.34 229
11100.33 209
11101.33 214
11102.32 220
11103.32 237
11104.31 225
11105.31 193
11106.30 231
11107.30 259
11108.29 256
11109.29 216
11110.28 240
11111.28 233
11112.27 277
11113.27 260
11114.26 275
11115.26 226
11116.26 281
11117.25 275
11118.25 237
11119.24 221
11120.24 251
11121.24 264
11122.23 265
11123.23 242
11124.22 260
11125.22 271
11126.22 279
11127.21 280
11128.21 277
11129.20 319
11130.20 341
11131.20 363
11132.19 327
11133.19 303
11134.19 297
11135.18 312
11136.18 292
11137.18 268
11138.17 227
11139.17 239
11140.17 243
11141.16 230
11142.16 214
11143.16 244
11144.15 244
11145.15 243
11146.15 207
11147.14 194
11148.14 216
11149.14 235
11150.14 252
11151.13 230
11152.13 196
11153.13 239
11154.13 249
11155.12 253
11156.12 244
11157.12 229
11158.12 258
11159.11 233
11160.11 221
11161.11 251
11162.11 212
11163.10 244
11164.10 229
11165.10 222
11166.10 241
11167.10 223
11168.09 216
11169.09 228
11170.09 240
11171.09 216
11172.09 233
11173.08 223
11174.08 242
11175.08 210
11176.08 213
11177.08 201
11178.08 199
11179.08 212
11180.07 223
11181.07 234
11182.07 206
11183.07 248
11184.07 218
11185.07 229
11186.07 234
11187.06 192
11188.06 187
11189.06 221
11190.06 193
11191.06 194
11192.06 225
11193.06 243
11194.06 209
11195.06 219
11196.06 204
11197.06 219
11198.06 250
11199.05 201
11200.05 206
11201.05 208
11202.05 242
11203.05 217
11204.05 189
11205.05 189
11206.05 183
11207.05 211
11208.05 207
11209.05 185
11210.05 214
11211.05 223
11212.05 209
11213.05 218
11214.05 223
11215.05 227
11216.05 222
11217.05 225
11218.05 241
11219.05 210
11220.05 209
11221.05 209
11222.05 211
11223.05 216
11224.05 220
11225.06 212
11226.06 233
11227.06 204
11228.06 229
11229.06 207
11230.06 234
11231.06 209
11232.06 226
11233.06 199
11234.06 213
11235.06 241
11236.06 208
11237.07 227
11238.07 213
11239.07 197
11240.07 226
11241.07 232
11242.07 214
11243.07 196
11244.07 222
11245.08 223
11246.08 218
11247.08 213
11248.08 200
11249.08 233
11250.08 213
11251.09 207
11252.09 198
11253.09 195
11254.09 212
11255.09 199
11256.10 198
11257.10 169
11258.10 171
11259.10 200
11260.10 216
11261.11 202
11262.11 212
11263.11 212
11264.11 208
11265.11 203
11266.12 210
11267.12 190
11268.12 213
11269.12 212
11270.13 224
11271.13 209
11272.13 227
11273.14 214
11274.14 202
11275.14 201
11276.14 205
11277.15 210
11278.15 217
11279.15 239
11280.16 195
11281.16 212
11282.16 236
11283.17 275
11284.17 227
11285.17 250
11286.17 227
11287.18 255
11288.18 242
11289.18 227
11290.19 222
11291.19 197
11292.20 207
11293.20 217
11294.20 188
11295.21 191
11296.21 209
11297.21 197
11298.22 201
11299.22 177
11300.23 212
11301.23 222
11302.23 195
11303.24 186
11304.24 195
11305.25 205
11306.25 239
11307.25 234
11308.26 204
11309.26 215
11310.27 214
11311.27 229
11312.28 223
11313.28 205
11314.29 202
11315.29 220
11316.29 219
11317.30 195
11318.30 196
11319.31 218
11320.31 221
11321.32 200
11322.32 191
11323.33 195
11324.33 184
11325.34 253
11326.34 238
11327.35 178
11328.35 207
11329.36 200
11330.36 207
11331.37 207
11332.38 190
11333.38 205
11334.39 182
11335.39 176
11336.40 181
11337.40 202
11338.41 216
11339.41 231
11340.42 188
11341.43 191
11342.43 184
11343.44 192
11344.44 189
11345.45 181
11346.46 174
11347.46 178
11348.47 176
11349.47 168
11350.48 178
11351.49 189
11352.49 208
11353.50 225
11354.50 192
11355.51 202
11356.52 199
11357.52 179
11358.53 196
11359.54 185
11360.54 209
11361.55 211
11362.56 192
11363.56 187
11364.57 188
11365.58 189
11366.58 227
11367.59 200
11368.60 198
11369.61 190
11370.61 209
11371.62 210
11372.63 191
11373.63 168
11374.64 179
11375.65 214
11376.66 189
11377.66 213
11378.67 184
11379.68 202
11380.69 207
11381.69 186
11382.70 183
11383.71 183
11384.72 167
11385.72 188
11386.73 224
11387.74 193
11388.75 202
11389.76 212
11390.76 208
11391.77 171
11392.78 184
11393.79 167
11394.80 215
11395.80 187
11396.81 182
11397.82 178
11398.83 200
11399.84 213
11400.85 196
11401.85 178
11402.86 183
11403.87 173
11404.88 179
11405.89 193
11406.90 202
11407.91 178
11408.91 193
11409.92 228
11410.93 199
11411.94 206
11412.95 215
11413.96 211
11414.97 164
11415.98 167
11416.99 185
11418.00 191
11419.00 208
11420.01 189
11421.02 195
11422.03 181
11423.04 194
11424.05 198
11425.06 185
11426.07 185
11427.08 198
11428.09 188
11429.10 222
11430.11 180
11431.12 185
11432.13 197
11433.14 179
11434.15 181
11435.16 175
11436.17 178
11437.18 182
11438.19 212
11439.20 217
11440.21 209
11441.22 173
11442.23 181
11443.24 195
11444.25 196
11445.26 189
11446.27 194
11447.28 187
11448.29 177
11449.30 190
11450.31 182
11451.32 186
11452.33 154
11453.34 180
11454.36 179
11455.37 214
11456.38 167
11457.39 192
11458.40 178
11459.41 180
11460.42 184
11461.43 182
11462.44 183
11463.45 192
11464.47 190
11465.48 181
11466.49 177
11467.50 170
11468.51 174
11469.52 177
11470.53 200
11471.55 185
11472.56 175
11473.57 184
11474.58 208
11475.59 184
11476.60 181
11477.62 194
11478.63 187
11479.64 150
11480.65 171
11481.66 191
11482.68 168
11483.69 170
11484.70 172
11485.71 201
11486.72 173
11487.74 178
11488.75 193
11489.76 194
11490.77 170
11491.79 178
11492.80 194
11493.81 187
11494.82 158
11495.84 175
11496.85 191
11497.86 181
11498.87 173
11499.89 177
11500.90 197
11501.91 184
11502.93 196
11503.94 163
11504.95 193
11505.96 172
11506.98 164
11507.99 146
11509.00 175
11510.02 156
11511.03 177
11512.04 180
11513.06 183
11514.07 183
11515.08 202
11516.10 194
11517.11 186
11518.13 170
11519.14 180
11520.15 186
11521.17 178
11522.18 184
11523.19 181
11524.21 199
11525.22 191
11526.24 168
11527.25 174
11528.26 181
11529.28 193
11530.29 200
11531.31 184
11532.32 148
11533.33 171
11534.35 186
11535.36 175
11536.38 162
11537.39 183
11538.41 182
11539.42 201
11540.44 174
11541.45 173
11542.47 180
11543.48 215
11544.49 213
11545.51 183
11546.52 180
11547.54 155
11548.55 246
11549.57 199
11550.58 178
11551.60 169
11552.61 172
11553.63 188
11554.64 182
11555.66 185
11556.68 183
11557.69 181
11558.71 168
11559.72 177
11560.74 148
11561.75 203
11562.77 164
11563.78 175
11564.80 150
11565.82 132
11566.83 159
11567.85 182
11568.86 191
11569.88 157
11570.89 169
11571.91 165
11572.93 175
11573.94 186
11574.96 190
11575.97 174
11576.99 185
11578.01 186
11579.02 196
11580.04 180
11581.06 174
11582.07 178
11583.09 213
11584.11 208
11585.12 206
11586.14 172
11587.16 198
11588.17 182
11589.19 187
11590.21 182
11591.22 190
11592.24 202
11593.26 179
11594.27 187
11595.29 193
11596.31 168
11597.32 177
11598.34 213
11599.36 186
11600.38 193
11601.39 200
11602.41 219
11603.43 196
11604.45 192
11605.46 209
11606.48 176
11607.50 185
11608.52 194
11609.53 196
11610.55 209
11611.57 205
11612.59 175
11613.60 173
11614.62 168
11615.64 158
11616.66 177
11617.68 189
11618.69 167
11619.71 178
11620.73 168
11621.75 165
11622.77 175
11623.78 188
11624.80 186
11625.82 172
11626.84 218
11627.86 200
11628.88 221
11629.90 173
11630.91 155
11631.93 190
11632.95 186
11633.97 196
11634.99 207
11636.01 213
11637.03 210
11638.05 191
11639.06 213
11640.08 172
11641.10 158
11642.12 162
11643.14 216
11644.16 195
11645.18 188
11646.20 194
11647.22 172
11648.24 172
11649.26 184
11650.28 169
11651.30 168
11652.31 190
11653.33 189
11654.35 151
11655.37 199
11656.39 153
11657.41 170
11658.43 180
11659.45 203
11660.47 159
11661.49 173
11662.51 180
11663.53 178
11664.55 204
11665.57 202
11666.59 213
11667.61 207
11668.63 183
11669.65 170
11670.67 166
11671.69 183
11672.71 218
11673.73 210
11674.76 205
11675.78 172
11676.80 202
11677.82 188
11678.84 192
11679.86 182
11680.88 202
11681.90 188
11682.92 192
11683.94 179
11684.96 182
11685.98 166
11687.00 209
11688.03 200
11689.05 212
11690.07 178
11691.09 195
11692.11 215
11693.13 175
11694.15 176
11695.17 164
11696.20 181
11697.22 184
11698.24 184
11699.26 173
11700.28 174
11701.30 174
11702.33 163
11703.35 151
11704.37 185
11705.39 167
11706.41 160
11707.44 175
11708.46 171
11709.48 178
11710.50 172
11711.52 174
11712.55 178
11713.57 165
11714.59 176
11715.61 150
11716.63 169
11717.66 183
11718.68 160
11719.70 146
11720.72 161
11721.75 160
11722.77 153
11723.79 153
11724.82 165
11725.84 183
11726.86 171
11727.88 196
11728.91 180
11729.93 147
11730.95 173
11731.98 199
11733.00 171
11734.02 176
11735.04 215
11736.07 195
11737.09 186
11738.11 139
11739.14 174
11740.16 177
11741.18 150
11742.21 145
11743.23 186
11744.25 153
11745.28 166
11746.30 179
11747.33 155
11748.35 148
11749.37 162
11750.40 180
11751.42 172
11752.44 170
11753.47 183
11754.49 170
11755.52 162
11756.54 177
11757.57 169
11758.59 175
11759.61 204
11760.64 172
11761.66 162
11762.69 158
11763.71 162
11764.74 171
11765.76 181
11766.78 181
11767.81 176
11768.83 186
11769.86 171
11770.88 155
11771.91 172
11772.93 163
11773.96 166
11774.98 166
11776.01 168
11777.03 174
11778.06 147
11779.08 181
11780.11 157
11781.13 164
11782.16 203
11783.18 165
11784.21 159
11785.23 140
11786.26 210
11787.28 194
11788.31 171
11789.34 136
11790.36 135
11791.39 181
11792.41 160
11793.44 200
11794.46 154
11795.49 166
11796.52 185
11797.54 189
11798.57 142
11799.59 141
11800.62 144
11801.65 169
11802.67 173
11803.70 182
11804.72 159
11805.75 146
11806.78 147
11807.80 168
11808.83 148
11809.86 137
11810.88 158
11811.91 144
11812.93 148
11813.96 158
11814.99 145
11816.01 144
11817.04 158
11818.07 136
11819.10 142
11820.12 225
11821.15 202
11822.18 167
11823.20 176
11824.23 152
11825.26 170
11826.28 191
11827.31 172
11828.34 163
11829.37 170
11830.39 172
11831.42 170
11832.45 172
11833.48 186
11834.50 189
11835.53 151
11836.56 171
11837.59 148
11838.61 154
11839.64 182
11840.67 176
11841.70 196
11842.72 168
11843.75 160
11844.78 156
11845.81 156
11846.84 191
11847.86 169
11848.89 175
11849.92 179
11850.95 179
11851.98 162
11853.01 141
11854.03 184
11855.06 158
11856.09 150
11857.12 182
11858.15 202
11859.18 166
11860.20 184
11861.23 163
11862.26 157
11863.29 168
11864.32 163
11865.35 156
11866.38 188
11867.41 196
11868.44 148
11869.46 170
11870.49 163
11871.52 157
11872.55 147
11873.58 170
11874.61 152
11875.64 153
11876.67 141
11877.70 166
11878.73 168
11879.76 157
11880.79 140
11881.82 156
11882.85 171
11883.88 167
11884.91 171
11885.93 189
11886.96 181
11887.99 173
11889.02 166
11890.05 183
11891.08 156
11892.11 173
11893.14 172
11894.17 177
11895.20 149
11896.23 135
11897.26 159
11898.30 157
11899.33 134
11900.36 161
11901.39 155
11902.42 137
11903.45 152
11904.48 153
11905.51 154
11906.54 136
11907.57 171
11908.60 202
11909.63 171
11910.66 118
11911.69 148
11912.72 155
11913.75 145
11914.79 163
11915.82 156
11916.85 128
11917.88 170
11918.91 175
11919.94 172
11920.97 165
11922.00 139
11923.04 186
11924.07 151
11925.10 157
11926.13 153
11927.16 167
11928.19 182
11929.22 179
11930.26 169
11931.29 170
11932.32 151
11933.35 153
11934.38 143
11935.41 155
11936.45 147
11937.48 147
11938.51 160
11939.54 205
11940.58 194
11941.61 162
11942.64 162
11943.67 156
11944.70 158
11945.74 166
11946.77 171
11947.80 159
11948.83 163
11949.87 161
11950.90 173
11951.93 135
11952.96 154
11954.00 150
11955.03 177
11956.06 177
11957.09 161
11958.13 177
11959.16 166
11960.19 149
11961.23 166
11962.26 148
11963.29 156
11964.33 152
11965.36 148
11966.39 183
11967.43 151
11968.46 122
11969.49 143
11970.53 159
11971.56 161
11972.59 157
11973.63 167
11974.66 133
11975.69 127
11976.73 144
11977.76 134
11978.79 137
11979.83 140
11980.86 152
11981.90 127
11982.93 159
11983.96 139
11985.00 162
11986.03 154
11987.07 161
11988.10 172
11989.13 182
11990.17 170
11991.20 196
11992.24 145
11993.27 157
11994.31 170
11995.34 178
11996.38 156
11997.41 176
11998.44 150
11999.48 154
12000.51 174
12001.55 139
12002.58 160
12003.62 164
12004.65 156
12005.69 165
12006.72 120
12007.76 142
12008.79 175
12009.83 146
12010.86 133
12011.90 156
12012.93 168
12013.97 162
12015.00 141
12016.04 149
12017.08 163
12018.11 153
12019.15 167
12020.18 152
12021.22 141
12022.25 146
12023.29 163
12024.32 154
12025.36 147
12026.40 152
12027.43 150
12028.47 124
12029.50 135
12030.54 146
12031.58 146
12032.61 170
12033.65 152
12034.68 133
12035.72 154
12036.76 159
12037.79 148
12038.83 138
12039.87 146
12040.90 156
12041.94 151
12042.98 163
12044.01 164
12045.05 161
12046.09 147
12047.12 153
12048.16 145
12049.20 142
12050.23 145
12051.27 135
12052.31 142
12053.34 138
12054.38 152
12055.42 153
12056.45 184
12057.49 146
12058.53 152
12059.57 155
12060.60 137
12061.64 141
12062.68 138
12063.72 121
12064.75 147
12065.79 140
12066.83 157
12067.87 153
12068.90 144
12069.94 144
12070.98 140
12072.02 121
12073.06 140
12074.09 114
12075.13 137
12076.17 156
12077.21 152
12078.24 165
12079.28 152
12080.32 141
12081.36 146
12082.40 153
12083.44 149
12084.47 140
12085.51 148
12086.55 155
12087.59 175
12088.63 152
12089.67 144
12090.71 155
12091.74 159
12092.78 143
12093.82 167
12094.86 140
12095.90 154
12096.94 152
12097.98 135
12099.02 145
12100.05 142
12101.09 167
12102.13 158
12103.17 163
12104.21 127
12105.25 145
12106.29 154
12107.33 156
12108.37 147
12109.41 137
12110.45 138
12111.49 148
12112.53 141
12113.57 163
12114.61 158
12115.65 145
12116.69 159
12117.72 155
12118.76 135
12119.80 136
12120.84 155
12121.88 169
12122.92 168
12123.96 135
12125.00 152
12126.04 153
12127.08 154
12128.12 160
12129.17 143
12130.21 146
12131.25 159
12132.29 139
12133.33 131
12134.37 145
12135.41 132
12136.45 139
12137.49 162
12138.53 152
12139.57 123
12140.61 134
12141.65 141
12142.69 148
12143.73 130
12144.77 125
12145.82 148
12146.86 149
12147.90 165
12148.94 133
12149.98 141
12151.02 153
12152.06 139
12153.10 117
12154.15 137
12155.19 141
12156.23 149
12157.27 157
12158.31 125
12159.35 152
12160.39 142
12161.44 144
12162.48 150
12163.52 152
12164.56 147
12165.60 149
12166.64 143
12167.69 149
12168.73 175
12169.77 137
12170.81 134
12171.85 137
12172.90 127
12173.94 136
12174.98 148
12176.02 164
12177.07 139
12178.11 132
12179.15 159
12180.19 143
12181.24 140
12182.28 142
12183.32 118
12184.36 152
12185.41 158
12186.45 126
12187.49 152
12188.53 130
12189.58 124
12190.62 154
12191.66 140
12192.71 144
12193.75 163
12194.79 153
12195.84 141
12196.88 139
12197.92 158
12198.97 171
12200.01 138
12201.05 145
12202.10 164
12203.14 145
12204.18 149
12205.23 162
12206.27 126
12207.31 154
12208.36 189
12209.40 155
12210.44 125
12211.49 146
12212.53 151
12213.58 173
12214.62 153
12215.66 171
12216.71 152
12217.75 133
12218.80 151
12219.84 135
12220.88 143
12221.93 125
12222.97 150
12224.02 134
12225.06 170
12226.11 165
12227.15 138
12228.19 155
12229.24 135
12230.28 132
12231.33 140
12232.37 163
12233.42 140
12234.46 143
12235.51 165
12236.55 140
12237.60 121
12238.64 152
12239.69 159
12240.73 170
12241.78 153
12242.82 167
12243.87 126
12244.91 142
12245.96 148
12247.00 150
12248.05 139
12249.09 154
12250.14 161
12251.19 142
12252.23 150
12253.28 170
12254.32 186
12255.37 138
12256.41 135
12257.46 151
12258.51 125
12259.55 146
12260.60 143
12261.64 132
12262.69 120
12263.74 135
12264.78 142
12265.83 143
12266.87 115
12267.92 113
12268.97 164
12270.01 159
12271.06 149
12272.11 155
12273.15 118
12274.20 130
12275.24 151
12276.29 146
12277.34 141
12278.38 137
12279.43 147
12280.48 119
12281.52 132
12282.57 132
12283.62 128
12284.67 125
12285.71 151
12286.76 129
12287.81 155
12288.85 133
12289.90 138
12290.95 122
12292.00 116
12293.04 148
12294.09 124
12295.14 139
12296.18 129
12297.23 115
12298.28 119
12299.33 155
12300.38 120
12301.42 115
12302.47 130
12303.52 116
12304.57 145
12305.61 166
12306.66 139
12307.71 156
12308.76 145
12309.81 135
12310.85 118
12311.90 117
12312.95 141
12314.00 164
12315.05 165
12316.09 134
12317.14 128
12318.19 108
12319.24 142
12320.29 150
12321.34 158
12322.39 154
12323.43 133
12324.48 143
12325.53 134
12326.58 154
12327.63 137
12328.68 162
12329.73 140
12330.78 133
12331.82 160
12332.87 127
12333.92 138
12334.97 160
12336.02 176
12337.07 163
12338.12 137
12339.17 144
12340.22 124
12341.27 133
12342.32 144
12343.37 134
12344.42 143
12345.46 125
12346.51 142
12347.56 140
12348.61 140
12349.66 136
12350.71 136
12351.76 152
12352.81 125
12353.86 122
12354.91 144
12355.96 148
12357.01 164
12358.06 145
12359.11 115
12360.16 141
12361.21 142
12362.26 136
12363.31 124
12364.36 130
12365.41 146
12366.47 152
12367.52 147
12368.57 137
12369.62 140
12370.67 133
12371.72 140
12372.77 127
12373.82 135
12374.87 129
12375.92 169
12376.97 156
12378.02 129
12379.07 143
12380.12 138
12381.18 134
12382.23 131
12383.28 142
12384.33 136
12385.38 133
12386.43 156
12387.48 141
12388.53 153
12389.59 158
12390.64 132
12391.69 118
12392.74 127
12393.79 152
12394.84 136
12395.90 158
12396.95 133
12398.00 145
12399.05 132
12400.10 149
12401.15 153
12402.21 130
12403.26 138
12404.31 135
12405.36 146
12406.41 148
12407.47 131
12408.52 150
12409.57 149
12410.62 142
12411.68 154
12412.73 148
12413.78 169
12414.83 149
12415.89 154
12416.94 149
12417.99 157
12419.04 162
12420.10 149
12421.15 141
12422.20 125
12423.26 151
12424.31 130
12425.36 146
12426.41 162
12427.47 135
12428.52 119
12429.57 140
12430.63 151
12431.68 173
12432.73 132
12433.79 142
12434.84 122
12435.89 168
12436.95 143
12438.00 146
12439.05 147
12440.11 148
12441.16 134
12442.21 117
12443.27 129
12444.32 135
12445.38 148
12446.43 131
12447.48 130
12448.54 143
12449.59 146
12450.65 149
12451.70 134
12452.75 134
12453.81 137
12454.86 132
12455.92 142
12456.97 122
12458.02 144
12459.08 158
12460.13 157
12461.19 173
12462.24 125
12463.30 169
12464.35 168
12465.41 149
12466.46 139
12467.52 120
12468.57 149
12469.63 156
12470.68 135
12471.74 146
12472.79 138
12473.85 162
12474.90 168
12475.96 147
12477.01 145
12478.07 157
12479.12 149
12480.18 164
12481.23 160
12482.29 140
12483.34 168
12484.40 141
12485.45 160
12486.51 136
12487.56 162
12488.62 184
12489.68 184
12490.73 201
12491.79 205
12492.84 218
12493.90 220
12494.95 223
12496.01 190
12497.07 254
12498.12 257
12499.18 295
12500.23 281
12501.29 271
12502.35 246
12503.40 224
12504.46 212
12505.52 207
12506.57 203
12507.63 200
12508.69 199
12509.74 184
12510.80 176
12511.86 158
12512.91 165
12513.97 154
12515.03 171
12516.08 151
12517.14 149
12518.20 165
12519.25 151
12520.31 170
12521.37 144
12522.42 151
12523.48 165
12524.54 158
12525.60 122
12526.65 154
12527.71 179
12528.77 196
12529.82 167
12530.88 163
12531.94 168
12533.00 199
12534.05 153
12535.11 142
12536.17 137
12537.23 173
12538.29 180
12539.34 161
12540.40 169
12541.46 165
12542.52 171
12543.57 130
12544.63 135
12545.69 124
12546.75 149
12547.81 149
12548.87 148
12549.92 139
12550.98 132
12552.04 139
12553.10 161
12554.16 153
12555.22 149
12556.27 132
12557.33 137
12558.39 143
12559.45 127
12560.51 147
12561.57 162
12562.63 167
12563.68 165
12564.74 165
12565.80 155
12566.86 151
12567.92 157
12568.98 139
12570.04 138
12571.10 139
12572.16 176
12573.22 177
12574.28 171
12575.33 152
12576.39 164
12577.45 178
12578.51 204
12579.57 179
12580.63 172
12581.69 172
12582.75 180
12583.81 134
12584.87 174
12585.93 165
12586.99 160
12588.05 152
12589.11 142
12590.17 169
12591.23 155
12592.29 159
12593.35 135
12594.41 155
12595.47 144
12596.53 153
12597.59 151
12598.65 176
12599.71 155
12600.77 156
12601.83 169
12602.89 166
12603.95 162
12605.01 134
12606.07 158
12607.13 135
12608.20 141
12609.26 120
12610.32 150
12611.38 163
12612.44 133
12613.50 141
12614.56 143
12615.62 138
12616.68 130
12617.74 176
12618.81 164
12619.87 134
12620.93 144
12621.99 173
12623.05 150
12624.11 168
12625.17 158
12626.23 146
12627.30 142
12628.36 156
12629.42 147
12630.48 153
12631.54 155
12632.60 146
12633.67 147
12634.73 147
12635.79 136
12636.85 133
12637.91 157
12638.98 136
12640.04 144
12641.10 148
12642.16 144
12643.22 158
12644.29 142
12645.35 116
12646.41 140
12647.47 160
12648.54 148
12649.60 152
12650.66 134
12651.72 134
12652.79 129
12653.85 168
12654.91 146
12655.97 174
12657.04 151
12658.10 144
12659.16 170
12660.22 163
12661.29 149
12662.35 124
12663.41 143
12664.48 165
12665.54 150
12666.60 146
12667.67 135
12668.73 154
12669.79 156
12670.86 148
12671.92 163
12672.98 130
12674.05 137
12675.11 145
12676.17 135
12677.24 140
12678.30 132
12679.36 161
12680.43 133
12681.49 151
12682.56 170
12683.62 164
12684.68 169
12685.75 150
12686.81 154
12687.88 156
12688.94 163
12690.00 176
12691.07 150
12692.13 168
12693.20 136
12694.26 167
12695.33 184
12696.39 145
12697.45 154
12698.52 169
12699.58 162
12700.65 165
12701.71 189
12702.78 175
12703.84 167
12704.91 151
12705.97 151
12707.04 175
12708.10 193
12709.17 146
12710.23 153
12711.30 146
12712.36 148
12713.43 169
12714.49 174
12715.56 156
12716.62 158
12717.69 162
12718.75 176
12719.82 152
12720.88 137
12721.95 129
12723.02 152
12724.08 151
12725.15 116
12726.21 149
12727.28 161
12728.34 167
12729.41 159
12730.48 142
12731.54 134
12732.61 153
12733.67 185
12734.74 170
12735.81 143
12736.87 171
12737.94 177
12739.00 192
12740.07 140
12741.14 123
12742.20 136
12743.27 204
12744.34 168
12745.40 151
12746.47 161
12747.54 126
12748.60 174
12749.67 145
12750.74 104
12751.80 123
12752.87 165
12753.94 165
12755.00 138
12756.07 135
12757.14 122
12758.20 133
12759.27 143
12760.34 132
12761.40 131
12762.47 128
12763.54 148
12764.61 127
12765.67 127
12766.74 139
12767.81 148
12768.88 146
12769.94 121
12771.01 145
12772.08 137
12773.15 140
12774.21 124
12775.28 128
12776.35 131
12777.42 133
12778.49 152
12779.55 144
12780.62 149
12781.69 148
12782.76 128
12783.83 136
12784.89 153
12785.96 159
12787.03 153
12788.10 153
12789.17 153
12790.23 151
12791.30 139
12792.37 132
12793.44 135
12794.51 145
12795.58 133
12796.65 131
12797.71 136
12798.78 152
12799.85 160
12800.92 155
12801.99 110
12803.06 146
12804.13 151
12805.20 129
12806.27 152
12807.33 141
12808.40 144
12809.47 150
12810.54 131
12811.61 124
12812.68 141
12813.75 153
12814.82 153
12815.89 129
12816.96 146
12818.03 148
12819.10 133
12820.17 130
12821.24 115
12822.31 133
12823.38 150
12824.45 147
12825.52 147
12826.59 165
12827.66 145
12828.73 127
12829.80 157
12830.87 142
12831.94 119
12833.01 130
12834.08 127
12835.15 130
12836.22 134
12837.29 112
12838.36 128
12839.43 146
12840.50 126
12841.57 141
12842.64 134
12843.71 128
12844.78 119
12845.85 108
12846.92 138
12847.99 147
12849.06 130
12850.13 137
12851.21 114
12852.28 141
12853.35 135
12854.42 102
12855.49 112
12856.56 131
12857.63 140
12858.70 140
12859.77 138
12860.85 136
12861.92 128
12862.99 134
12864.06 124
12865.13 144
12866.20 122
12867.27 168
12868.35 149
12869.42 142
12870.49 145
12871.56 142
12872.63 106
12873.71 133
12874.78 125
12875.85 122
12876.92 140
12877.99 121
12879.07 134
12880.14 118
12881.21 147
12882.28 146
12883.35 147
12884.43 158
12885.50 132
12886.57 129
12887.64 110
12888.72 141
12889.79 141
12890.86 116
12891.93 98
12893.01 126
12894.08 135
12895.15 139
12896.22 136
12897.30 123
12898.37 110
12899.44 119
12900.52 153
12901.59 140
12902.66 145
12903.74 135
12904.81 115
12905.88 116
12906.96 102
12908.03 113
12909.10 122
12910.18 118
12911.25 139
12912.32 120
12913.40 129
12914.47 120
12915.54 116
12916.62 117
12917.69 126
12918.76 96
12919.84 111
12920.91 140
12921.99 151
12923.06 117
12924.13 151
12925.21 158
12926.28 131
12927.36 104
12928.43 111
12929.50 120
12930.58 106
12931.65 104
12932.73 113
12933.80 130
12934.88 127
12935.95 128
12937.02 132
12938.10 105
12939.17 136
12940.25 139
12941.32 117
12942.40 132
12943.47 100
12944.55 133
12945.62 126
12946.70 140
12947.77 118
12948.85 132
12949.92 99
12951.00 116
12952.07 118
12953.15 135
12954.22 109
12955.30 121
12956.37 119
12957.45 128
12958.52 124
12959.60 117
12960.68 130
12961.75 141
12962.83 121
12963.90 115
12964.98 141
12966.05 131
12967.13 123
12968.20 122
12969.28 125
12970.36 111
12971.43 112
12972.51 127
12973.58 119
12974.66 111
12975.74 129
12976.81 113
12977.89 108
12978.97 105
12980.04 127
12981.12 120
12982.19 138
12983.27 108
12984.35 132
12985.42 111
12986.50 121
12987.58 136
12988.65 116
12989.73 132
12990.81 142
12991.88 124
12992.96 139
12994.04 131
12995.11 110
12996.19 135
12997.27 126
12998.35 138
12999.42 115
13000.50 111
13001.58 107
13002.65 121
13003.73 132
13004.81 136
13005.89 106
13006.96 120
13008.04 144
13009.12 119
13010.20 103
13011.27 112
13012.35 115
13013.43 119
13014.51 138
13015.58 95
13016.66 109
13017.74 125
13018.82 98
13019.90 114
13020.97 109
13022.05 122
13023.13 131
13024.21 135
13025.29 125
13026.37 118
13027.44 126
13028.52 137
13029.60 128
13030.68 100
13031.76 133
13032.84 136
13033.91 116
13034.99 123
13036.07 119
13037.15 129
13038.23 144
13039.31 125
13040.39 116
13041.46 132
13042.54 108
13043.62 133
13044.70 123
13045.78 131
13046.86 104
13047.94 124
13049.02 150
13050.10 112
13051.18 94
13052.26 130
13053.34 116
13054.41 115
13055.49 142
13056.57 120
13057.65 125
13058.73 129
13059.81 109
13060.89 112
13061.97 146
13063.05 131
13064.13 123
13065.21 131
13066.29 104
13067.37 111
13068.45 139
13069.53 150
13070.61 121
13071.69 138
13072.77 140
13073.85 138
13074.93 119
13076.01 124
13077.09 103
13078.17 128
13079.25 125
13080.33 124
13081.41 130
13082.49 115
13083.58 114
13084.66 136
13085.74 111
13086.82 118
13087.90 114
13088.98 136
13090.06 129
13091.14 129
13092.22 138
13093.30 152
13094.38 132
13095.46 140
13096.55 122
13097.63 136
13098.71 121
13099.79 115
13100.87 136
13101.95 122
13103.03 100
13104.12 121
13105.20 125
13106.28 102
13107.36 91
13108.44 95
13109.52 110
13110.60 109
13111.69 103
13112.77 139
13113.85 117
13114.93 118
13116.01 123
13117.10 116
13118.18 117
13119.26 119
13120.34 128
13121.42 107
13122.51 104
13123.59 96
13124.67 104
13125.75 127
13126.84 121
13127.92 115
13129.00 102
13130.08 136
13131.17 105
13132.25 130
13133.33 129
13134.41 121
13135.50 99
13136.58 111
13137.66 115
13138.75 114
13139.83 94
13140.91 111
13141.99 128
13143.08 117
13144.16 86
13145.24 115
13146.33 116
13147.41 145
13148.49 107
13149.58 137
13150.66 131
13151.74 105
13152.83 102
13153.91 99
13154.99 99
13156.08 93
13157.16 125
13158.25 120
13159.33 105
13160.41 115
13161.50 118
13162.58 136
13163.66 115
13164.75 115
13165.83 113
13166.92 122
13168.00 112
13169.08 105
13170.17 119
13171.25 116
13172.34 96
13173.42 120
13174.51 99
13175.59 107
13176.67 109
13177.76 105
13178.84 102
13179.93 104
13181.01 130
13182.10 144
13183.18 122
13184.27 97
13185.35 106
13186.44 120
13187.52 119
13188.61 122
13189.69 114
13190.78 119
13191.86 117
13192.95 122
13194.03 128
13195.12 122
13196.20 123
13197.29 115
13198.37 98
13199.46 130
13200.54 126
13201.63 105
13202.72 106
13203.80 104
13204.89 110
13205.97 121
13207.06 118
13208.14 104
13209.23 94
13210.32 121
13211.40 91
13212.49 104
13213.57 141
13214.66 132
13215.75 109
13216.83 98
13217.92 122
13219.00 113
13220.09 101
13221.18 96
13222.26 117
13223.35 122
13224.44 122
13225.52 110
13226.61 120
13227.70 95
13228.78 120
13229.87 118
13230.96 109
13232.04 114
13233.13 114
13234.22 131
13235.30 124
13236.39 127
13237.48 100
13238.56 112
13239.65 109
13240.74 131
13241.82 100
13242.91 95
13244.00 111
13245.09 131
13246.17 117
13247.26 106
13248.35 105
13249.44 113
13250.52 108
13251.61 96
13252.70 109
13253.79 113
13254.87 113
13255.96 136
13257.05 114
13258.14 108
13259.23 124
13260.31 107
13261.40 112
13262.49 147
13263.58 108
13264.67 110
13265.75 108
13266.84 127
13267.93 113
13269.02 101
13270.11 98
13271.19 108
13272.28 94
13273.37 79
13274.46 107
13275.55 93
13276.64 97
13277.73 104
13278.81 115
13279.90 135
13280.99 120
13282.08 111
13283.17 98
13284.26 108
13285.35 120
13286.44 109
13287.53 121
13288.61 103
13289.70 104
13290.79 109
13291.88 139
13292.97 103
13294.06 102
13295.15 119
13296.24 95
13297.33 122
13298.42 135
13299.51 130
13300.60 134
13301.69 121
13302.78 121
13303.87 97
13304.96 115
13306.05 121
13307.14 104
13308.23 119
13309.32 103
13310.41 86
13311.50 106
13312.59 122
13313.68 81
13314.77 99
13315.86 110
13316.95 136
13318.04 110
13319.13 100
13320.22 109
13321.31 94
13322.40 124
13323.49 104
13324.58 82
13325.67 111
13326.76 110
13327.85 109
13328.94 117
13330.03 100
13331.12 94
13332.21 135
13333.31 108
13334.40 112
13335.49 110
13336.58 119
13337.67 99
13338.76 111
13339.85 102
13340.94 111
13342.03 95
13343.13 139
13344.22 112
13345.31 123
13346.40 110
13347.49 101
13348.58 106
13349.67 112
13350.77 110
13351.86 79
13352.95 109
13354.04 120
13355.13 119
13356.22 100
13357.32 104
13358.41 109
13359.50 88
13360.59 95
13361.68 105
13362.78 110
13363.87 97
13364.96 98
13366.05 105
13367.15 120
13368.24 119
13369.33 115
13370.42 112
13371.52 139
13372.61 121
13373.70 123
13374.79 113
13375.89 105
13376.98 117
13378.07 115
13379.16 124
13380.26 115
13381.35 110
13382.44 119
13383.54 93
13384.63 106
13385.72 106
13386.82 108
13387.91 113
13389.00 105
13390.09 112
13391.19 133
13392.28 124
13393.37 118
13394.47 119
13395.56 112
13396.66 129
13397.75 119
13398.84 117
13399.94 110
13401.03 120
13402.12 137
13403.22 95
13404.31 103
13405.40 92
13406.50 114
13407.59 107
13408.69 122
13409.78 113
13410.88 94
13411.97 101
13413.06 119
13414.16 109
13415.25 111
13416.35 106
13417.44 128
13418.53 109
13419.63 105
13420.72 103
13421.82 107
13422.91 108
13424.01 101
13425.10 109
13426.20 101
13427.29 106
13428.39 121
13429.48 104
13430.58 100
13431.67 110
13432.77 117
13433.86 100
13434.96 103
13436.05 108
13437.15 117
13438.24 109
13439.34 105
13440.43 106
13441.53 106
13442.62 87
13443.72 93
13444.81 92
13445.91 124
13447.01 94
13448.10 85
13449.20 97
13450.29 97
13451.39 110
13452.48 104
13453.58 95
13454.68 98
13455.77 102
13456.87 101
13457.96 98
13459.06 99
13460.16 118
13461.25 101
13462.35 109
13463.44 95
13464.54 104
13465.64 100
13466.73 88
13467.83 121
13468.93 92
13470.02 136
13471.12 101
13472.22 100
13473.31 108
13474.41 106
13475.51 98
13476.60 120
13477.70 98
13478.80 87
13479.89 105
13480.99 92
13482.09 82
13483.18 85
13484.28 88
13485.38 90
13486.48 109
13487.57 106
13488.67 109
13489.77 80
13490.87 115
13491.96 100
13493.06 123
13494.16 102
13495.26 98
13496.35 127
13497.45 126
13498.55 107
13499.65 109
13500.74 120
13501.84 99
13502.94 87
13504.04 98
13505.14 95
13506.23 105
13507.33 117
13508.43 93
13509.53 94
13510.63 81
13511.72 121
13512.82 121
13513.92 103
13515.02 100
13516.12 104
13517.22 121
13518.31 109
13519.41 91
13520.51 87
13521.61 118
13522.71 94
13523.81 108
13524.91 86
13526.01 100
13527.10 113
13528.20 111
13529.30 106
13530.40 100
13531.50 99
13532.60 106
13533.70 98
13534.80 113
13535.90 102
13537.00 111
13538.09 116
13539.19 94
13540.29 102
13541.39 89
13542.49 106
13543.59 90
13544.69 112
13545.79 90
13546.89 100
13547.99 94
13549.09 95
13550.19 101
13551.29 110
13552.39 116
13553.49 100
13554.59 94
13555.69 83
13556.79 98
13557.89 95
13558.99 92
13560.09 96
13561.19 109
13562.29 122
13563.39 109
13564.49 95
13565.59 97
13566.69 95
13567.79 112
13568.89 94
13569.99 108
13571.09 101
13572.20 113
13573.30 109
13574.40 98
13575.50 97
13576.60 111
13577.70 127
13578.80 118
13579.90 114
13581.00 78
13582.10 112
13583.20 117
13584.31 119
13585.41 91
13586.51 112
13587.61 98
13588.71 106
13589.81 109
13590.91 113
13592.02 107
13593.12 119
13594.22 113
13595.32 95
13596.42 111
13597.52 88
13598.63 110
13599.73 122
13600.83 114
13601.93 114
13603.03 106
13604.14 97
13605.24 100
13606.34 86
13607.44 117
13608.54 108
13609.65 96
13610.75 90
13611.85 87
13612.95 111
13614.06 97
13615.16 100
13616.26 100
13617.36 110
13618.47 111
13619.57 109
13620.67 92
13621.77 92
13622.88 111
13623.98 108
13625.08 109
13626.18 117
13627.29 127
13628.39 138
13629.49 117
13630.60 100
13631.70 113
13632.80 107
13633.91 135
13635.01 125
13636.11 99
13637.22 95
13638.32 88
13639.42 122
13640.53 102
13641.63 100
13642.73 87
13643.84 103
13644.94 114
13646.04 104
13647.15 67
13648.25 101
13649.36 107
13650.46 112
13651.56 107
13652.67 94
13653.77 97
13654.88 102
13655.98 114
13657.08 86
13658.19 86
13659.29 86
13660.40 114
13661.50 110
13662.60 91
13663.71 83
13664.81 95
13665.92 98
13667.02 101
13668.13 108
13669.23 105
13670.34 102
13671.44 107
13672.55 109
13673.65 81
13674.76 94
13675.86 99
13676.97 117
13678.07 113
13679.18 95
13680.28 84
13681.39 120
13682.49 107
13683.60 96
13684.70 98
13685.81 112
13686.91 108
13688.02 92
13689.12 105
13690.23 99
13691.33 90
13692.44 128
13693.55 108
13694.65 91
13695.76 108
13696.86 93
13697.97 101
13699.07 95
13700.18 92
13701.29 122
13702.39 114
13703.50 113
13704.60 125
13705.71 96
13706.82 99
13707.92 90
13709.03 98
13710.14 117
13711.24 115
13712.35 103
13713.45 78
13714.56 100
13715.67 87
13716.77 101
13717.88 102
13718.99 101
13720.09 100
13721.20 94
13722.31 105
13723.41 99
13724.52 94
13725.63 113
13726.74 88
13727.84 99
13728.95 86
13730.06 122
13731.16 97
13732.27 127
13733.38 112
13734.49 106
13735.59 109
13736.70 84
13737.81 87
13738.91 106
13740.02 88
13741.13 120
13742.24 99
13743.35 109
13744.45 95
13745.56 86
13746.67 82
13747.78 99
13748.88 109
13749.99 117
13751.10 106
13752.21 108
13753.32 97
13754.42 94
13755.53 103
13756.64 123
13757.75 123
13758.86 102
13759.97 109
13761.07 124
13762.18 117
13763.29 112
13764.40 107
13765.51 104
13766.62 125
13767.72 110
13768.83 102
13769.94 88
13771.05 91
13772.16 92
13773.27 95
13774.38 111
13775.49 97
13776.60 102
13777.70 89
13778.81 105
13779.92 106
13781.03 114
13782.14 106
13783.25 115
13784.36 92
13785.47 107
13786.58 95
13787.69 80
13788.80 108
13789.91 108
13791.02 89
13792.13 104
13793.24 106
13794.35 111
13795.45 133
13796.56 114
13797.67 102
13798.78 96
13799.89 87
13801.00 99
13802.11 107
13803.22 115
13804.33 96
13805.44 97
13806.55 109
13807.67 107
13808.78 107
13809.89 101
13811.00 99
13812.11 112
13813.22 101
13814.33 106
13815.44 115
13816.55 93
13817.66 113
13818.77 96
13819.88 112
13820.99 98
13822.10 86
13823.21 96
13824.32 109
13825.44 101
13826.55 98
13827.66 99
13828.77 96
13829.88 93
13830.99 111
13832.10 104
13833.21 92
13834.32 95
13835.44 87
13836.55 98
13837.66 93
13838.77 76
13839.88 97
13840.99 114
13842.10 90
13843.22 114
13844.33 116
13845.44 93
13846.55 91
13847.66 104
13848.78 91
13849.89 115
13851.00 106
13852.11 101
13853.22 138
13854.34 90
13855.45 98
13856.56 95
13857.67 100
13858.78 103
13859.90 108
13861.01 86
13862.12 108
13863.23 111
13864.35 127
13865.46 107
13866.57 116
13867.68 103
13868.80 91
13869.91 112
13871.02 110
13872.14 116
13873.25 80
13874.36 97
13875.47 102
13876.59 110
13877.70 109
13878.81 78
13879.93 98
13881.04 96
13882.15 103
13883.27 98
13884.38 108
13885.49 113
13886.61 104
13887.72 83
13888.83 97
13889.95 95
13891.06 112
13892.17 125
13893.29 111
13894.40 109
13895.52 94
13896.63 120
13897.74 111
13898.86 109
13899.97 106
13901.09 131
13902.20 120
13903.31 116
13904.43 130
13905.54 92
13906.66 112
13907.77 97
13908.89 110
13910.00 111
13911.11 87
13912.23 113
13913.34 98
13914.46 110
13915.57 103
13916.69 111
13917.80 118
13918.92 106
13920.03 94
13921.15 80
13922.26 118
13923.38 124
13924.49 109
13925.61 103
13926.72 140
13927.84 137
13928.95 110
13930.07 96
13931.18 109
13932.30 109
13933.41 106
13934.53 111
13935.64 103
13936.76 104
13937.87 122
13938.99 105
13940.10 108
13941.22 117
13942.34 115
13943.45 104
13944.57 95
13945.68 94
13946.80 84
13947.91 106
13949.03 114
13950.15 98
13951.26 91
13952.38 95
13953.49 89
13954.61 107
13955.73 96
13956.84 108
13957.96 94
13959.08 113
13960.19 112
13961.31 87
13962.43 89
13963.54 92
13964.66 102
13965.78 93
13966.89 91
13968.01 112
13969.13 128
13970.24 98
13971.36 100
13972.48 105
13973.59 91
13974.71 89
13975.83 107
13976.94 98
13978.06 83
13979.18 103
13980.30 76
13981.41 90
13982.53 92
13983.65 91
13984.76 105
13985.88 130
13987.00 86
13988.12 99
13989.23 108
13990.35 97
13991.47 92
13992.59 110
13993.71 104
13994.82 84
13995.94 120
13997.06 115
13998.18 85
13999.29 79
14000.41 92
14001.53 116
14002.65 95
14003.77 80
14004.88 120
14006.00 110
14007.12 102
14008.24 101
14009.36 91
14010.48 118
14011.59 103
14012.71 106
14013.83 97
14014.95 102
14016.07 77
14017.19 88
14018.31 112
14019.43 114
14020.54 80
14021.66 90
14022.78 85
14023.90 88
14025.02 82
14026.14 100
14027.26 100
14028.38 92
14029.50 100
14030.62 94
14031.73 104
14032.85 113
14033.97 95
14035.09 102
14036.21 125
14037.33 90
14038.45 106
14039.57 86
14040.69 95
14041.81 90
14042.93 88
14044.05 105
14045.17 80
14046.29 85
14047.41 101
14048.53 100
14049.65 88
14050.77 98
14051.89 100
14053.01 99
14054.13 117
14055.25 93
14056.37 123
14057.49 79
14058.61 83
14059.73 116
14060.85 110
14061.97 100
14063.09 101
14064.21 97
14065.33 102
14066.45 80
14067.57 103
14068.70 84
14069.82 110
14070.94 90
14072.06 101
14073.18 81
14074.30 83
14075.42 90
14076.54 106
14077.66 95
14078.78 78
14079.91 80
14081.03 109
14082.15 92
14083.27 93
14084.39 89
14085.51 97
14086.63 111
14087.75 84
14088.88 110
14090.00 92
14091.12 106
14092.24 93
14093.36 119
14094.48 84
14095.61 88
14096.73 94
14097.85 136
14098.97 102
14100.09 90
14101.22 92
14102.34 112
14103.46 118
14104.58 115
14105.71 129
14106.83 95
14107.95 115
14109.07 104
14110.19 96
14111.32 94
14112.44 127
14113.56 118
14114.68 87
14115.81 91
14116.93 98
14118.05 119
14119.18 110
14120.30 112
14121.42 84
14122.54 113
14123.67 94
14124.79 85
14125.91 99
14127.04 97
14128.16 81
14129.28 100
14130.41 105
14131.53 76
14132.65 78
14133.78 106
14134.90 127
14136.02 106
14137.15 85
14138.27 80
14139.39 120
14140.52 100
14141.64 107
14142.76 103
14143.89 77
14145.01 101
14146.13 99
14147.26 88
14148.38 92
14149.51 79
14150.63 86
14151.75 105
14152.88 96
14154.00 130
14155.13 101
14156.25 119
14157.38 82
14158.50 102
14159.62 102
14160.75 121
14161.87 95
14163.00 90
14164.12 92
14165.25 115
14166.37 108
14167.50 90
14168.62 123
14169.75 107
14170.87 103
14172.00 91
14173.12 98
14174.25 85
14175.37 88
14176.50 108
14177.62 117
14178.75 92
14179.87 129
14181.00 116
14182.12 110
14183.25 86
14184.37 94
14185.50 113
14186.62 110
14187.75 117
14188.87 90
14190.00 97
14191.13 99
14192.25 110
14193.38 101
14194.50 93
14195.63 99
14196.75 117
14197.88 106
14199.01 94
14200.13 96
14201.26 83
14202.38 120
14203.51 103
14204.64 116
14205.76 97
14206.89 115
14208.01 96
14209.14 86
14210.27 104
14211.39 91
14212.52 97
14213.65 103
14214.77 109
14215.90 109
14217.03 92
14218.15 99
14219.28 105
14220.41 88
14221.53 91
14222.66 79
14223.79 104
14224.91 77
14226.04 104
14227.17 82
14228.30 106
14229.42 115
14230.55 118
14231.68 93
14232.80 112
14233.93 116
14235.06 91
14236.19 100
14237.31 108
14238.44 98
14239.57 102
14240.70 103
14241.82 73
14242.95 100
14244.08 97
14245.21 104
14246.34 88
14247.46 91
14248.59 101
14249.72 109
14250.85 94
14251.98 91
14253.10 110
14254.23 103
14255.36 105
14256.49 120
14257.62 95
14258.74 113
14259.87 89
14261.00 99
14262.13 101
14263.26 97
14264.39 92
14265.52 103
14266.64 120
14267.77 77
14268.90 94
14270.03 97
14271.16 91
14272.29 90
14273.42 102
14274.55 107
14275.68 101
14276.80 114
14277.93 96
14279.06 91
14280.19 90
14281.32 109
14282.45 105
14283.58 92
14284.71 75
14285.84 89
14286.97 102
14288.10 127
14289.23 116
14290.36 86
14291.49 106
14292.62 102
14293.75 110
14294.87 90
14296.00 95
14297.13 95
14298.26 97
14299.39 106
14300.52 94
14301.65 90
14302.78 103
14303.91 92
14305.04 82
14306.17 70
14307.31 104
14308.44 124
14309.57 105
14310.70 78
14311.83 82
14312.96 126
14314.09 101
14315.22 99
14316.35 82
14317.48 103
14318.61 114
14319.74 89
14320.87 98
14322.00 89
14323.13 110
14324.26 122
14325.40 104
14326.53 102
14327.66 81
14328.79 92
14329.92 114
14331.05 97
14332.18 109
14333.31 88
14334.44 110
14335.58 101
14336.71 105
14337.84 80
14338.97 81
14340.10 91
14341.23 114
14342.37 107
14343.50 80
14344.63 88
14345.76 78
14346.89 98
14348.02 101
14349.16 112
14350.29 102
14351.42 112
14352.55 85
14353.68 95
14354.82 107
14355.95 120
14357.08 92
14358.21 107
14359.35 100
14360.48 100
14361.61 95
14362.74 97
14363.87 93
14365.01 87
14366.14 98
14367.27 85
14368.41 103
14369.54 81
14370.67 98
14371.80 94
14372.94 110
14374.07 101
14375.20 117
14376.34 90
14377.47 101
14378.60 85
14379.73 96
14380.87 86
14382.00 102
14383.13 117
14384.27 106
14385.40 113
14386.53 100
14387.67 99
14388.80 90
14389.93 112
14391.07 93
14392.20 101
14393.34 93
14394.47 99
14395.60 119
14396.74 81
14397.87 90
14399.00 103
14400.14 100
14401.27 92
14402.41 108
14403.54 113
14404.67 89
14405.81 95
14406.94 95
14408.08 98
14409.21 122
14410.35 87
14411.48 92
14412.61 80
14413.75 108
14414.88 114
14416.02 92
14417.15 91
14418.29 98
14419.42 129
14420.56 108
14421.69 87
14422.83 84
14423.96 91
14425.10 122
14426.23 101
14427.37 99
14428.50 99
14429.64 107
14430.77 114
14431.91 127
14433.04 116
14434.18 109
14435.31 119
14436.45 109
14437.58 79
14438.72 81
14439.85 96
14440.99 112
14442.13 88
14443.26 86
14444.40 79
14445.53 105
14446.67 89
14447.80 98
14448.94 80
14450.08 103
14451.21 118
14452.35 91
14453.48 93
14454.62 87
14455.76 103
14456.89 94
14458.03 86
14459.16 98
14460.30 118
14461.44 86
14462.57 88
14463.71 67
14464.85 77
14465.98 82
14467.12 129
14468.26 123
14469.39 104
14470.53 104
14471.67 118
14472.80 86
14473.94 76
14475.08 79
14476.21 91
14477.35 86
14478.49 84
14479.62 99
14480.76 97
14481.90 105
14483.04 91
14484.17 97
14485.31 121
14486.45 98
14487.59 115
14488.72 120
14489.86 97
14491.00 88
14492.14 77
14493.27 91
14494.41 93
14495.55 83
14496.69 95
14497.82 92
14498.96 89
14500.10 88
14501.24 104
14502.38 106
14503.51 111
14504.65 112
14505.79 100
14506.93 94
14508.07 120
14509.20 96
14510.34 110
14511.48 98
14512.62 101
14513.76 77
14514.90 98
14516.03 103
14517.17 86
14518.31 99
14519.45 88
14520.59 100
14521.73 103
14522.87 100
14524.01 78
14525.14 90
14526.28 90
14527.42 96
14528.56 94
14529.70 92
14530.84 103
14531.98 80
14533.12 95
14534.26 97
14535.40 96
14536.54 99
14537.67 103
14538.81 98
14539.95 110
14541.09 89
14542.23 99
14543.37 107
14544.51 94
14545.65 93
14546.79 108
14547.93 86
14549.07 119
14550.21 96
14551.35 77
14552.49 107
14553.63 96
14554.77 108
14555.91 89
14557.05 113
14558.19 113
14559.33 111
14560.47 102
14561.61 96
14562.75 105
14563.89 99
14565.03 93
14566.17 111
14567.31 104
14568.45 109
14569.60 121
14570.74 114
14571.88 102
14573.02 97
14574.16 84
14575.30 92
14576.44 112
14577.58 88
14578.72 110
14579.86 109
14581.00 91
14582.14 89
14583.29 89
14584.43 82
14585.57 96
14586.71 114
14587.85 102
14588.99 95
14590.13 75
14591.28 102
14592.42 101
14593.56 95
14594.70 101
14595.84 110
14596.98 107
14598.13 97
14599.27 80
14600.41 106
14601.55 113
14602.69 85
14603.83 86
14604.98 98
14606.12 111
14607.26 109
14608.40 98
14609.54 89
14610.69 82
14611.83 106
14612.97 109
14614.11 81
14615.26 89
14616.40 94
14617.54 104
14618.68 87
14619.83 77
14620.97 88
14622.11 93
14623.25 97
14624.40 102
14625.54 82
14626.68 89
14627.83 101
14628.97 104
14630.11 78
14631.25 78
14632.40 91
14633.54 97
14634.68 72
14635.83 94
14636.97 61
14638.11 89
14639.26 104
14640.40 91
14641.54 103
14642.69 73
14643.83 83
14644.97 95
14646.12 98
14647.26 78
14648.41 85
14649.55 96
14650.69 112
14651.84 85
14652.98 78
14654.13 85
14655.27 96
14656.41 95
14657.56 98
14658.70 82
14659.85 89
14660.99 83
14662.13 91
14663.28 93
14664.42 99
14665.57 99
14666.71 109
14667.86 89
14669.00 77
14670.14 100
14671.29 94
14672.43 78
14673.58 86
14674.72 86
14675.87 88
14677.01 89
14678.16 84
14679.30 75
14680.45 88
14681.59 102
14682.74 105
14683.88 101
14685.03 88
14686.17 82
14687.32 86
14688.46 100
14689.61 120
14690.75 81
14691.90 84
14693.05 102
14694.19 91
14695.34 95
14696.48 82
14697.63 91
14698.77 97
14699.92 89
14701.06 76
14702.21 81
14703.36 82
14704.50 80
14705.65 90
14706.79 82
14707.94 86
14709.09 91
14710.23 111
14711.38 83
14712.53 71
14713.67 79
14714.82 96
14715.96 84
14717.11 88
14718.26 89
14719.40 102
14720.55 99
14721.70 97
14722.84 101
14723.99 107
14725.14 106
14726.28 84
14727.43 96
14728.58 82
14729.72 83
14730.87 77
14732.02 105
14733.16 91
14734.31 84
14735.46 87
14736.61 93
14737.75 78
14738.90 80
14740.05 92
14741.20 89
14742.34 94
14743.49 86
14744.64 90
14745.79 91
14746.93 114
14748.08 75
14749.23 104
14750.38 102
14751.52 71
14752.67 87
14753.82 70
14754.97 76
14756.11 71
14757.26 100
14758.41 75
14759.56 76
14760.71 85
14761.86 84
14763.00 71
14764.15 75
14765.30 86
14766.45 84
14767.60 84
14768.74 93
14769.89 93
14771.04 92
14772.19 64
14773.34 92
14774.49 91
14775.64 89
14776.79 88
14777.93 95
14779.08 114
14780.23 83
14781.38 100
14782.53 91
14783.68 97
14784.83 91
14785.98 97
14787.13 99
14788.28 107
14789.42 102
14790.57 97
14791.72 97
14792.87 83
14794.02 81
14795.17 97
14796.32 104
14797.47 79
14798.62 83
14799.77 93
14800.92 97
14802.07 92
14803.22 86
14804.37 89
14805.52 96
14806.67 106
14807.82 108
14808.97 104
14810.12 103
14811.27 99
14812.42 91
14813.57 76
14814.72 82
14815.87 90
14817.02 94
14818.17 99
14819.32 75
14820.47 100
14821.62 90
14822.77 94
14823.92 80
14825.07 105
14826.22 82
14827.37 89
14828.52 122
14829.68 108
14830.83 115
14831.98 84
14833.13 105
14834.28 90
14835.43 94
14836.58 77
14837.73 84
14838.88 96
14840.03 82
14841.19 80
14842.34 94
14843.49 90
14844.64 110
14845.79 88
14846.94 78
14848.09 67
14849.25 73
14850.40 83
14851.55 95
14852.70 73
14853.85 87
14855.00 104
14856.16 78
14857.31 86
14858.46 70
14859.61 95
14860.76 109
14861.92 89
14863.07 93
14864.22 87
14865.37 76
14866.52 96
14867.68 88
14868.83 85
14869.98 87
14871.13 71
14872.29 97
14873.44 87
14874.59 88
14875.74 82
14876.90 86
14878.05 76
14879.20 86
14880.36 85
14881.51 98
14882.66 88
14883.81 84
14884.97 93
14886.12 82
14887.27 79
14888.43 95
14889.58 110
14890.73 89
14891.89 86
14893.04 91
14894.19 88
14895.35 96
14896.50 83
14897.65 86
14898.81 82
14899.96 87
14901.11 94
14902.27 93
14903.42 74
14904.57 75
14905.73 87
14906.88 102
14908.04 89
14909.19 89
14910.34 82
14911.50 95
14912.65 91
14913.81 86
14914.96 86
14916.11 90
14917.27 97
14918.42 77
14919.58 76
14920.73 74
14921.88 96
14923.04 79
14924.19 94
14925.35 89
14926.50 96
14927.66 86
14928.81 105
14929.97 87
14931.12 86
14932.28 94
14933.43 108
14934.59 91
14935.74 79
14936.90 93
14938.05 90
14939.21 78
14940.36 94
14941.52 108
14942.67 106
14943.83 92
14944.98 76
14946.14 93
14947.29 86
14948.45 86
14949.60 84
14950.76 101
14951.91 86
14953.07 94
14954.23 93
14955.38 97
14956.54 99
14957.69 98
14958.85 97
14960.00 79
14961.16 97
14962.32 97
14963.47 82
14964.63 100
14965.78 72
14966.94 93
14968.10 90
14969.25 97
14970.41 90
14971.57 97
14972.72 92
14973.88 78
14975.04 92
14976.19 111
14977.35 86
14978.50 86
14979.66 80
14980.82 92
14981.97 88
14983.13 82
14984.29 72
14985.45 85
14986.60 91
14987.76 93
14988.92 71
14990.07 98
14991.23 101
14992.39 85
14993.54 80
14994.70 91
14995.86 87
14997.02 84
14998.17 87
14999.33 76
15000.49 62
15001.65 92
15002.80 81
15003.96 83
15005.12 87
15006.28 84
15007.43 75
15008.59 81
15009.75 71
15010.91 88
15012.07 79
15013.22 97
15014.38 97
15015.54 96
15016.70 74
15017.86 102
15019.01 92
15020.17 94
15021.33 75
15022.49 71
15023.65 83
15024.81 93
15025.96 89
15027.12 85
15028.28 91
15029.44 84
15030.60 80
15031.76 79
15032.92 81
15034.07 82
15035.23 87
15036.39 92
15037.55 84
15038.71 73
15039.87 86
15041.03 83
15042.19 90
15043.35 87
15044.50 90
15045.66 110
15046.82 84
15047.98 89
15049.14 88
15050.30 99
15051.46 82
15052.62 73
15053.78 78
15054.94 92
15056.10 85
15057.26 93
15058.42 92
15059.58 61
15060.74 77
15061.90 88
15063.06 97
15064.22 98
15065.38 88
15066.54 79
15067.70 77
15068.86 94
15070.02 84
15071.18 83
15072.34 96
15073.50 74
15074.66 90
15075.82 88
15076.98 82
15078.14 94
15079.30 93
15080.46 117
15081.62 87
15082.78 98
15083.94 85
15085.10 107
15086.26 92
15087.42 90
15088.59 85
15089.75 78
15090.91 97
15092.07 82
15093.23 74
15094.39 95
15095.55 80
15096.71 105
15097.87 90
15099.04 85
15100.20 83
15101.36 79
15102.52 87
15103.68 88
15104.84 78
15106.00 82
15107.17 94
15108.33 76
15109.49 82
15110.65 73
15111.81 71
15112.97 91
15114.14 93
15115.30 84
15116.46 65
15117.62 69
15118.78 95
15119.95 86
15121.11 84
15122.27 78
15123.43 86
15124.59 88
15125.76 82
15126.92 76
15128.08 72
15129.24 83
15130.41 92
15131.57 98
15132.73 69
15133.89 90
15135.06 77
15136.22 90
15137.38 97
15138.54 75
15139.71 79
15140.87 81
15142.03 99
15143.20 107
15144.36 95
15145.52 85
15146.69 86
15147.85 82
15149.01 99
15150.17 88
15151.34 62
15152.50 73
15153.66 95
15154.83 97
15155.99 89
15157.16 86
15158.32 88
15159.48 93
15160.65 83
15161.81 87
15162.97 97
15164.14 95
15165.30 95
15166.46 72
15167.63 90
15168.79 91
15169.96 94
15171.12 96
15172.28 82
15173.45 91
15174.61 93
15175.78 83
15176.94 86
15178.11 79
15179.27 85
15180.43 77
15181.60 95
15182.76 76
15183.93 88
15185.09 97
15186.26 75
15187.42 79
15188.59 102
15189.75 100
15190.92 79
15192.08 71
15193.25 84
15194.41 95
15195.58 79
15196.74 87
15197.91 88
15199.07 67
15200.24 80
15201.40 82
15202.57 82
15203.73 65
15204.90 71
15206.06 82
15207.23 74
15208.39 73
15209.56 81
15210.72 90
15211.89 108
15213.06 81
15214.22 89
15215.39 99
15216.55 85
15217.72 90
15218.88 81
15220.05 85
15221.22 77
15222.38 76
15223.55 97
15224.71 94
15225.88 69
15227.05 89
15228.21 86
15229.38 76
15230.55 94
15231.71 86
15232.88 94
15234.05 73
15235.21 80
15236.38 89
15237.54 103
15238.71 75
15239.88 79
15241.04 79
15242.21 93
15243.38 85
15244.55 78
15245.71 80
15246.88 71
15248.05 78
15249.21 80
15250.38 96
15251.55 82
15252.71 94
15253.88 89
15255.05 110
15256.22 78
15257.38 80
15258.55 85
15259.72 93
15260.89 88
15262.05 75
15263.22 89
15264.39 72
15265.56 78
15266.72 91
15267.89 84
15269.06 82
15270.23 71
15271.40 107
15272.56 99
15273.73 78
15274.90 73
15276.07 79
15277.24 80
15278.40 78
15279.57 81
15280.74 88
15281.91 95
15283.08 88
15284.25 92
15285.41 90
15286.58 59
15287.75 79
15288.92 88
15290.09 99
15291.26 89
15292.43 81
15293.59 84
15294.76 94
15295.93 77
15297.10 71
15298.27 98
15299.44 91
15300.61 82
15301.78 92
15302.95 79
15304.12 70
15305.28 91
15306.45 88
15307.62 78
15308.79 77
15309.96 98
15311.13 89
15312.30 86
15313.47 69
15314.64 83
15315.81 101
15316.98 71
15318.15 94
15319.32 81
15320.49 73
15321.66 99
15322.83 93
15324.00 75
15325.17 75
15326.34 73
15327.51 84
15328.68 76
15329.85 78
15331.02 65
15332.19 81
15333.36 96
15334.53 78
15335.70 91
15336.87 76
15338.04 81
15339.21 77
15340.38 62
15341.55 75
15342.72 83
15343.89 79
15345.06 91
15346.23 71
15347.41 74
15348.58 89
15349.75 106
15350.92 85
15352.09 82
15353.26 87
15354.43 77
15355.60 93
15356.77 79
15357.94 77
15359.12 76
15360.29 86
15361.46 78
15362.63 97
15363.80 77
15364.97 93
15366.14 80
15367.32 68
15368.49 72
15369.66 99
15370.83 78
15372.00 83
15373.17 65
15374.35 67
15375.52 70
15376.69 65
15377.86 72
15379.03 75
15380.21 81
15381.38 88
15382.55 72
15383.72 67
15384.90 73
15386.07 78
15387.24 63
15388.41 68
15389.58 109
15390.76 85
15391.93 82
15393.10 79
15394.27 79
15395.45 94
15396.62 100
15397.79 91
15398.97 94
15400.14 99
15401.31 93
15402.48 90
15403.66 86
15404.83 81
15406.00 92
15407.18 87
15408.35 78
15409.52 68
15410.70 107
15411.87 105
15413.04 84
15414.22 88
15415.39 75
15416.56 105
15417.74 89
15418.91 85
15420.08 79
15421.26 90
15422.43 88
15423.60 103
15424.78 97
15425.95 92
15427.13 88
15428.30 94
15429.47 88
15430.65 67
15431.82 89
15433.00 75
15434.17 98
15435.34 90
15436.52 91
15437.69 86
15438.87 82
15440.04 81
15441.22 94
15442.39 93
15443.56 80
15444.74 86
15445.91 94
15447.09 75
15448.26 88
15449.44 91
15450.61 98
15451.79 92
15452.96 82
15454.14 65
15455.31 68
15456.49 91
15457.66 85
15458.84 91
15460.01 84
15461.19 97
15462.36 80
15463.54 65
15464.71 74
15465.89 66
15467.06 85
15468.24 94
15469.42 86
15470.59 77
15471.77 80
15472.94 91
15474.12 90
15475.29 96
15476.47 92
15477.64 87
15478.82 77
15480.00 81
15481.17 89
15482.35 81
15483.52 70
15484.70 76
15485.88 87
15487.05 87
15488.23 79
15489.41 77
15490.58 93
15491.76 107
15492.93 79
15494.11 80
15495.29 99
15496.46 94
15497.64 120
15498.82 85
15499.99 76
15501.17 83
15502.35 105
15503.52 87
15504.70 80
15505.88 79
15507.05 101
15508.23 99
15509.41 76
15510.59 64
15511.76 95
15512.94 87
15514.12 65
15515.29 88
15516.47 86
15517.65 86
15518.83 79
15520.00 94
15521.18 84
15522.36 89
15523.54 78
15524.71 83
15525.89 88
15527.07 110
15528.25 87
15529.42 89
15530.60 118
15531.78 95
15532.96 82
15534.14 78
15535.31 84
15536.49 77
15537.67 82
15538.85 85
15540.03 75
15541.20 77
15542.38 105
15543.56 73
15544.74 85
15545.92 90
15547.10 97
15548.27 80
15549.45 91
15550.63 96
15551.81 87
15552.99 77
15554.17 80
15555.35 70
15556.53 88
15557.70 85
15558.88 106
15560.06 94
15561.24 76
15562.42 91
15563.60 83
15564.78 81
15565.96 98
15567.14 78
15568.32 81
15569.50 78
15570.67 81
15571.85 85
15573.03 85
15574.21 80
15575.39 92
15576.57 83
15577.75 89
15578.93 78
15580.11 90
15581.29 89
15582.47 92
15583.65 92
15584.83 76
15586.01 91
15587.19 79
15588.37 93
15589.55 82
15590.73 102
15591.91 75
15593.09 84
15594.27 78
15595.45 73
15596.63 86
15597.81 87
15598.99 103
15600.17 92
15601.35 73
15602.53 80
15603.71 102
15604.90 100
15606.08 81
15607.26 88
15608.44 85
15609.62 73
15610.80 87
15611.98 81
15613.16 85
15614.34 74
15615.52 85
15616.70 73
15617.89 88
15619.07 96
15620.25 81
15621.43 65
15622.61 73
15623.79 93
15624.97 92
15626.15 83
15627.34 85
15628.52 90
15629.70 76
15630.88 92
15632.06 77
15633.24 79
15634.43 84
15635.61 98
15636.79 100
15637.97 93
15639.15 85
15640.34 77
15641.52 98
15642.70 83
15643.88 82
15645.06 69
15646.25 93
15647.43 93
15648.61 90
15649.79 87
15650.98 93
15652.16 102
15653.34 87
15654.52 82
15655.71 91
15656.89 94
15658.07 95
15659.25 80
15660.44 82
15661.62 87
15662.80 87
15663.98 98
15665.17 92
15666.35 97
15667.53 97
15668.72 99
15669.90 79
15671.08 91
15672.27 99
15673.45 98
15674.63 95
15675.82 100
15677.00 114
15678.18 84
15679.37 103
15680.55 95
15681.73 116
15682.92 108
15684.10 109
15685.28 88
15686.47 102
15687.65 92
15688.84 99
15690.02 108
15691.20 84
15692.39 93
15693.57 129
15694.76 88
15695.94 106
15697.12 76
15698.31 92
15699.49 108
15700.68 96
15701.86 100
15703.05 113
15704.23 108
15705.41 93
15706.60 106
15707.78 122
15708.97 93
15710.15 89
15711.34 104
15712.52 108
15713.71 107
15714.89 114
15716.08 108
15717.26 111
15718.45 107
15719.63 128
15720.82 128
15722.00 124
15723.19 111
15724.37 140
15725.56 135
15726.74 121
15727.93 133
15729.11 119
15730.30 90
15731.48 121
15732.67 141
15733.85 129
15735.04 110
15736.23 133
15737.41 128
15738.60 144
15739.78 115
15740.97 115
15742.15 132
15743.34 97
15744.53 113
15745.71 103
15746.90 102
15748.08 125
15749.27 114
15750.46 123
15751.64 120
15752.83 126
15754.02 125
15755.20 104
15756.39 127
15757.57 124
15758.76 120
15759.95 133
15761.13 128
15762.32 122
15763.51 122
15764.69 136
15765.88 105
15767.07 118
15768.25 146
15769.44 138
15770.63 125
15771.82 119
15773.00 104
15774.19 118
15775.38 119
15776.56 107
15777.75 103
15778.94 107
15780.13 113
15781.31 129
15782.50 120
15783.69 114
15784.88 118
15786.06 101
15787.25 113
15788.44 102
15789.63 100
15790.81 107
15792.00 137
15793.19 105
15794.38 105
15795.56 118
15796.75 120
15797.94 114
15799.13 102
15800.32 123
15801.50 81
15802.69 94
15803.88 130
15805.07 126
15806.26 92
15807.45 101
15808.63 109
15809.82 101
15811.01 99
15812.20 102
15813.39 100
15814.58 118
15815.77 107
15816.95 113
15818.14 87
15819.33 73
15820.52 104
15821.71 98
15822.90 107
15824.09 97
15825.28 91
15826.46 108
15827.65 128
15828.84 83
15830.03 78
15831.22 104
15832.41 112
15833.60 136
15834.79 85
15835.98 94
15837.17 108
15838.36 98
15839.55 92
15840.74 82
15841.93 88
15843.12 92
15844.31 101
15845.50 96
15846.69 77
15847.88 100
15849.07 117
15850.26 121
15851.45 99
15852.64 83
15853.83 88
15855.02 106
15856.21 114
15857.40 102
15858.59 87
15859.78 105
15860.97 123
15862.16 101
15863.35 87
15864.54 104
15865.73 100
15866.92 103
15868.11 106
15869.30 91
15870.49 109
15871.68 118
15872.87 103
15874.06 94
15875.25 124
15876.45 117
15877.64 85
15878.83 117
15880.02 99
15881.21 89
15882.40 98
15883.59 104
15884.78 90
15885.97 94
15887.17 105
15888.36 99
15889.55 99
15890.74 107
15891.93 112
15893.12 97
15894.31 112
15895.51 90
15896.70 92
15897.89 101
15899.08 93
15900.27 99
15901.46 85
15902.66 84
15903.85 93
15905.04 115
15906.23 91
15907.43 85
15908.62 101
15909.81 105
15911.00 98
15912.19 102
15913.39 88
15914.58 94
15915.77 107
15916.96 74
15918.16 82
15919.35 90
15920.54 97
15921.73 86
15922.93 96
15924.12 79
15925.31 82
15926.50 107
15927.70 104
15928.89 73
15930.08 82
15931.28 85
15932.47 122
15933.66 99
15934.86 92
15936.05 85
15937.24 93
15938.44 91
15939.63 96
15940.82 106
15942.02 87
15943.21 100
15944.40 79
15945.60 94
15946.79 100
15947.98 99
15949.18 88
15950.37 91
15951.56 78
15952.76 82
15953.95 97
15955.15 115
15956.34 84
15957.53 98
15958.73 105
15959.92 99
15961.12 89
15962.31 102
15963.50 93
15964.70 84
15965.89 93
15967.09 100
15968.28 103
15969.48 93
15970.67 101
15971.86 78
15973.06 93
15974.25 86
15975.45 98
15976.64 89
15977.84 71
15979.03 78
15980.23 85
15981.42 95
15982.62 78
15983.81 88
15985.01 81
15986.20 80
15987.40 85
15988.59 72
15989.79 85
15990.98 96
15992.18 74
15993.37 87
15994.57 84
15995.76 93
15996.96 78
15998.16 81
15999.35 93
16000.55 87
16001.74 86
16002.94 76
16004.13 74
16005.33 84
16006.53 85
16007.72 71
16008.92 102
16010.11 94
16011.31 86
16012.51 88
16013.70 84
16014.90 85
16016.09 77
16017.29 91
16018.49 80
16019.68 83
16020.88 98
16022.07 96
16023.27 77
16024.47 100
16025.66 87
16026.86 87
16028.06 88
16029.25 85
16030.45 71
16031.65 102
16032.84 99
16034.04 95
16035.24 91
16036.44 93
16037.63 88
16038.83 86
16040.03 69
16041.22 76
16042.42 89
16043.62 82
16044.82 87
16046.01 71
16047.21 93
16048.41 82
16049.60 75
16050.80 74
16052.00 72
16053.20 94
16054.39 82
16055.59 80
16056.79 80
16057.99 94
16059.19 96
16060.38 88
16061.58 84
16062.78 86
16063.98 83
16065.18 91
16066.37 80
16067.57 82
16068.77 71
16069.97 86
16071.17 90
16072.36 88
16073.56 82
16074.76 85
16075.96 83
16077.16 99
16078.36 91
16079.56 82
16080.75 89
16081.95 82
16083.15 118
16084.35 84
16085.55 85
16086.75 74
16087.95 89
16089.15 89
16090.34 81
16091.54 71
16092.74 75
16093.94 90
16095.14 83
16096.34 76
16097.54 67
16098.74 67
16099.94 84
16101.14 98
16102.34 69
16103.54 85
16104.74 83
16105.93 73
16107.13 76
16108.33 89
16109.53 75
16110.73 85
16111.93 82
16113.13 91
16114.33 84
16115.53 81
16116.73 98
16117.93 81
16119.13 95
16120.33 92
16121.53 66
16122.73 81
16123.93 97
16125.13 87
16126.33 76
16127.53 69
16128.73 85
16129.94 89
16131.14 86
16132.34 83
16133.54 83
16134.74 73
16135.94 63
16137.14 94
16138.34 88
16139.54 79
16140.74 90
16141.94 103
16143.14 66
16144.34 104
16145.55 67
16146.75 114
16147.95 88
16149.15 102
16150.35 100
16151.55 92
16152.75 101
16153.95 72
16155.15 78
16156.36 74
16157.56 95
16158.76 93
16159.96 71
16161.16 67
16162.36 89
16163.57 100
16164.77 92
16165.97 84
16167.17 107
16168.37 92
16169.58 90
16170.78 83
16171.98 67
16173.18 98
16174.38 92
16175.59 93
16176.79 89
16177.99 105
16179.19 98
16180.39 112
16181.60 96
16182.80 85
16184.00 91
16185.20 121
16186.41 107
16187.61 72
16188.81 86
16190.01 78
16191.22 99
16192.42 80
16193.62 75
16194.83 84
16196.03 92
16197.23 77
16198.43 83
16199.64 88
16200.84 95
16202.04 90
16203.25 95
16204.45 74
16205.65 79
16206.86 74
16208.06 86
16209.26 84
16210.47 82
16211.67 80
16212.87 96
16214.08 99
16215.28 90
16216.49 63
16217.69 70
16218.89 88
16220.10 84
16221.30 92
16222.50 88
16223.71 77
16224.91 100
16226.12 93
16227.32 104
16228.52 80
16229.73 84
16230.93 108
16232.14 77
16233.34 95
16234.55 76
16235.75 101
16236.95 91
16238.16 90
16239.36 86
16240.57 94
16241.77 79
16242.98 96
16244.18 75
16245.39 81
16246.59 83
16247.80 88
16249.00 84
16250.21 87
16251.41 91
16252.62 91
16253.82 86
16255.03 91
16256.23 96
16257.44 81
16258.64 88
16259.85 77
16261.05 78
16262.26 89
16263.46 98
16264.67 75
16265.87 71
16267.08 89
16268.29 81
16269.49 98
16270.70 97
16271.90 110
16273.11 86
16274.31 94
16275.52 113
16276.73 88
16277.93 103
16279.14 69
16280.34 96
16281.55 90
16282.76 100
16283.96 90
16285.17 108
16286.38 80
16287.58 91
16288.79 93
16289.99 101
16291.20 71
16292.41 82
16293.61 96
16294.82 100
16296.03 90
16297.23 105
16298.44 105
16299.65 96
16300.85 101
16302.06 86
16303.27 111
16304.47 94
16305.68 102
16306.89 96
16308.10 95
16309.30 103
16310.51 88
16311.72 121
16312.92 103
16314.13 78
16315.34 92
16316.55 93
16317.75 81
16318.96 94
16320.17 89
16321.38 110
16322.58 88
16323.79 81
16325.00 82
16326.21 110
16327.42 87
16328.62 89
16329.83 97
16331.04 93
16332.25 108
16333.46 97
16334.66 83
16335.87 89
16337.08 88
16338.29 97
16339.50 96
16340.70 98
16341.91 100
16343.12 88
16344.33 93
16345.54 81
16346.75 89
16347.96 98
16349.16 93
16350.37 65
16351.58 71
16352.79 90
16354.00 100
16355.21 107
16356.42 90
16357.63 87
16358.83 95
16360.04 79
16361.25 89
16362.46 88
16363.67 77
16364.88 84
16366.09 106
16367.30 78
16368.51 69
16369.72 86
16370.93 80
16372.14 88
16373.35 98
16374.56 77
16375.76 97
16376.97 87
16378.18 89
16379.39 72
16380.60 101
16381.81 89
16383.02 100
16384.23 108
16385.44 88
16386.65 81
16387.86 89
16389.07 73
16390.28 84
16391.49 79
16392.70 69
16393.91 89
16395.12 88
16396.33 89
16397.55 78
16398.76 91
16399.97 93
16401.18 108
16402.39 78
16403.60 87
16404.81 83
16406.02 75
16407.23 77
16408.44 93
16409.65 74
16410.86 80
16412.07 87
16413.28 68
16414.50 71
16415.71 76
16416.92 106
16418.13 84
16419.34 98
16420.55 77
16421.76 75
16422.97 86
16424.19 92
16425.40 80
16426.61 80
16427.82 90
16429.03 88
16430.24 81
16431.46 61
16432.67 73
16433.88 75
16435.09 80
16436.30 57
16437.51 73
16438.73 83
16439.94 81
16441.15 68
16442.36 64
16443.57 78
16444.79 99
16446.00 83
16447.21 88
16448.42 81
16449.64 68
16450.85 81
16452.06 78
16453.27 65
16454.49 80
16455.70 76
16456.91 99
16458.12 113
16459.34 99
16460.55 63
16461.76 70
16462.97 86
16464.19 73
16465.40 63
16466.61 77
16467.83 86
16469.04 83
16470.25 80
16471.47 97
16472.68 82
16473.89 98
16475.11 93
16476.32 88
16477.53 62
16478.75 72
16479.96 98
16481.17 93
16482.39 76
16483.60 84
16484.81 90
16486.03 76
16487.24 74
16488.45 66
16489.67 64
16490.88 86
16492.10 79
16493.31 68
16494.52 73
16495.74 82
16496.95 71
16498.17 75
16499.38 89
16500.59 75
16501.81 76
16503.02 66
16504.24 72
16505.45 69
16506.67 69
16507.88 74
16509.10 67
16510.31 83
16511.52 82
16512.74 84
16513.95 64
16515.17 61
16516.38 81
16517.60 70
16518.81 66
16520.03 81
16521.24 72
16522.46 80
16523.67 76
16524.89 62
16526.10 92
16527.32 84
16528.53 60
16529.75 80
16530.96 96
16532.18 70
16533.40 84
16534.61 82
16535.83 88
16537.04 71
16538.26 90
16539.47 88
16540.69 80
16541.91 79
16543.12 82
16544.34 80
16545.55 69
16546.77 69
16547.98 84
16549.20 90
16550.42 73
16551.63 82
16552.85 90
16554.07 94
16555.28 100
16556.50 96
16557.71 71
16558.93 100
16560.15 72
16561.36 91
16562.58 77
16563.80 70
16565.01 92
16566.23 85
16567.45 100
16568.66 77
16569.88 93
16571.10 84
16572.31 95
16573.53 84
16574.75 92
16575.96 77
16577.18 88
16578.40 71
16579.62 90
16580.83 68
16582.05 85
16583.27 83
16584.48 77
16585.70 85
16586.92 85
16588.14 89
16589.35 91
16590.57 93
16591.79 81
16593.01 68
16594.23 70
16595.44 80
16596.66 75
16597.88 68
16599.10 78
16600.31 84
16601.53 82
16602.75 78
16603.97 97
16605.19 63
16606.40 81
16607.62 77
16608.84 75
16610.06 83
16611.28 108
16612.50 85
16613.71 91
16614.93 71
16616.15 80
16617.37 70
16618.59 74
16619.81 60
16621.03 80
16622.24 74
16623.46 78
16624.68 72
16625.90 76
16627.12 80
16628.34 90
16629.56 74
16630.78 68
16632.00 85
16633.21 76
16634.43 84
16635.65 69
16636.87 86
16638.09 73
16639.31 61
16640.53 65
16641.75 79
16642.97 78
16644.19 73
16645.41 73
16646.63 73
16647.85 76
16649.07 78
16650.29 94
16651.51 84
16652.73 85
16653.95 82
16655.17 100
16656.39 85
16657.61 68
16658.83 78
16660.05 88
16661.27 85
16662.49 78
16663.71 76
16664.93 62
16666.15 99
16667.37 65
16668.59 88
16669.81 82
16671.03 72
16672.25 85
16673.47 75
16674.69 92
16675.91 80
16677.13 93
16678.35 82
16679.57 83
16680.80 62
16682.02 82
16683.24 90
16684.46 68
16685.68 79
16686.90 73
16688.12 70
16689.34 98
16690.56 69
16691.79 74
16693.01 55
16694.23 104
16695.45 81
16696.67 70
16697.89 83
16699.11 86
16700.34 78
16701.56 90
16702.78 98
16704.00 68
16705.22 77
16706.44 78
16707.67 75
16708.89 66
16710.11 71
16711.33 87
16712.55 78
16713.78 73
16715.00 76
16716.22 83
16717.44 64
16718.67 99
16719.89 75
16721.11 74
16722.33 70
16723.55 80
16724.78 77
16726.00 78
16727.22 56
16728.45 79
16729.67 75
16730.89 88
16732.11 75
16733.34 101
16734.56 83
16735.78 71
16737.00 76
16738.23 79
16739.45 90
16740.67 92
16741.90 71
16743.12 62
16744.34 83
16745.57 79
16746.79 78
16748.01 71
16749.24 76
16750.46 78
16751.68 72
16752.91 84
16754.13 71
16755.35 63
16756.58 76
16757.80 71
16759.03 85
16760.25 75
16761.47 76
16762.70 66
16763.92 76
16765.14 75
16766.37 82
16767.59 71
16768.82 83
16770.04 89
16771.27 64
16772.49 76
16773.71 90
16774.94 87
16776.16 83
16777.39 78
16778.61 76
16779.84 77
16781.06 61
16782.29 72
16783.51 83
16784.73 79
16785.96 79
16787.18 79
16788.41 75
16789.63 74
16790.86 84
16792.08 88
16793.31 80
16794.53 79
16795.76 63
16796.98 82
16798.21 71
16799.43 73
16800.66 84
16801.89 63
16803.11 75
16804.34 69
16805.56 65
16806.79 89
16808.01 95
16809.24 77
16810.46 74
16811.69 86
16812.91 70
16814.14 101
16815.37 101
16816.59 66
16817.82 82
16819.04 73
16820.27 89
16821.50 75
16822.72 81
16823.95 89
16825.17 95
16826.40 68
16827.63 69
16828.85 82
16830.08 85
16831.31 86
16832.53 73
16833.76 77
16834.99 79
16836.21 71
16837.44 91
16838.67 69
16839.89 65
16841.12 75
16842.35 78
16843.57 87
16844.80 79
16846.03 69
16847.25 67
16848.48 89
16849.71 98
16850.93 84
16852.16 67
16853.39 82
16854.62 88
16855.84 84
16857.07 74
16858.30 80
16859.53 72
16860.75 99
16861.98 92
16863.21 73
16864.44 75
16865.66 77
16866.89 72
16868.12 82
16869.35 82
16870.57 75
16871.80 92
16873.03 83
16874.26 79
16875.49 76
16876.71 67
16877.94 82
16879.17 94
16880.40 77
16881.63 80
16882.86 57
16884.08 73
16885.31 94
16886.54 92
16887.77 88
16889.00 77
16890.23 86
16891.45 70
16892.68 63
16893.91 67
16895.14 73
16896.37 72
16897.60 75
16898.83 98
16900.06 85
16901.29 72
16902.51 83
16903.74 66
16904.97 82
16906.20 94
16907.43 92
16908.66 82
16909.89 70
16911.12 99
16912.35 86
16913.58 72
16914.81 57
16916.04 91
16917.27 89
16918.50 78
16919.73 76
16920.95 85
16922.18 86
16923.41 104
16924.64 89
16925.87 75
16927.10 78
16928.33 68
16929.56 86
16930.79 74
16932.02 77
16933.25 76
16934.48 91
16935.71 96
16936.94 81
16938.18 69
16939.41 78
16940.64 88
16941.87 93
16943.10 78
16944.33 62
16945.56 81
16946.79 81
16948.02 96
16949.25 87
16950.48 103
16951.71 81
16952.94 86
16954.17 88
16955.40 53
16956.64 74
16957.87 79
16959.10 73
16960.33 89
16961.56 81
16962.79 62
16964.02 89
16965.25 82
16966.48 84
16967.72 61
16968.95 77
16970.18 70
16971.41 88
16972.64 71
16973.87 76
16975.11 74
16976.34 76
16977.57 64
16978.80 87
16980.03 71
16981.26 68
16982.50 87
16983.73 69
16984.96 64
16986.19 70
16987.42 90
16988.66 81
16989.89 76
16991.12 76
16992.35 68
16993.59 70
16994.82 74
16996.05 73
16997.28 66
16998.52 103
16999.75 75
17000.98 65
17002.21 74
17003.45 85
17004.68 74
17005.91 74
17007.14 72
17008.38 75
17009.61 72
17010.84 74
17012.08 58
17013.31 86
17014.54 81
17015.78 85
17017.01 86
17018.24 78
17019.47 81
17020.71 77
17021.94 77
17023.17 74
17024.41 86
17025.64 78
17026.88 102
17028.11 70
17029.34 86
17030.58 75
17031.81 60
17033.04 69
17034.28 80
17035.51 81
17036.75 76
17037.98 97
17039.21 80
17040.45 84
17041.68 73
17042.92 70
17044.15 63
17045.38 90
17046.62 80
17047.85 76
17049.09 66
17050.32 68
17051.56 64
17052.79 90
17054.02 76
17055.26 69
17056.49 79
17057.73 64
17058.96 73
17060.20 88
17061.43 83
17062.67 69
17063.90 85
17065.14 63
17066.37 72
17067.61 74
17068.84 89
17070.08 72
17071.31 110
17072.55 81
17073.78 77
17075.02 85
17076.25 75
17077.49 76
17078.72 68
17079.96 79
17081.20 62
17082.43 106
17083.67 84
17084.90 81
17086.14 78
17087.37 68
17088.61 72
17089.85 79
17091.08 73
17092.32 69
17093.55 69
17094.79 85
17096.03 79
17097.26 70
17098.50 82
17099.73 90
17100.97 88
17102.21 70
17103.44 75
17104.68 66
17105.92 86
17107.15 70
17108.39 78
17109.63 75
17110.86 79
17112.10 83
17113.34 85
17114.57 66
17115.81 82
17117.05 87
17118.28 71
17119.52 97
17120.76 64
17121.99 76
17123.23 66
17124.47 72
17125.70 60
17126.94 91
17128.18 85
17129.42 83
17130.65 69
17131.89 80
17133.13 69
17134.37 78
17135.60 62
17136.84 78
17138.08 80
17139.32 85
17140.55 82
17141.79 79
17143.03 60
17144.27 69
17145.50 76
17146.74 67
17147.98 74
17149.22 67
17150.46 80
17151.69 92
17152.93 84
17154.17 76
17155.41 72
17156.65 73
17157.89 72
17159.12 75
17160.36 69
17161.60 79
17162.84 75
17164.08 77
17165.32 55
17166.56 68
17167.79 62
17169.03 98
17170.27 94
17171.51 82
17172.75 72
17173.99 87
17175.23 69
17176.47 67
17177.70 86
17178.94 71
17180.18 73
17181.42 67
17182.66 87
17183.90 65
17185.14 74
17186.38 71
17187.62 83
17188.86 69
17190.10 86
17191.34 64
17192.58 95
17193.82 85
17195.06 59
17196.30 60
17197.54 65
17198.78 78
17200.01 58
17201.25 77
17202.49 64
17203.73 90
17204.97 62
17206.21 71
17207.45 60
17208.70 82
17209.94 66
17211.18 73
17212.42 72
17213.66 51
17214.90 56
17216.14 68
17217.38 65
17218.62 59
17219.86 86
17221.10 66
17222.34 85
17223.58 69
17224.82 76
17226.06 46
17227.30 76
17228.54 74
17229.78 68
17231.03 52
17232.27 68
17233.51 90
17234.75 63
17235.99 85
17237.23 53
17238.47 76
17239.71 66
17240.95 77
17242.20 51
17243.44 81
17244.68 68
17245.92 87
17247.16 62
17248.40 91
17249.65 61
17250.89 73
17252.13 69
17253.37 69
17254.61 69
17255.85 66
17257.10 76
17258.34 61
17259.58 82
17260.82 71
17262.06 82
17263.31 61
17264.55 72
17265.79 67
17267.03 84
17268.27 58
17269.52 65
17270.76 73
17272.00 71
17273.24 53
17274.49 69
17275.73 78
17276.97 63
17278.22 66
17279.46 56
17280.70 68
17281.94 73
17283.19 90
17284.43 52
17285.67 84
17286.91 60
17288.16 67
17289.40 81
17290.64 79
17291.89 61
17293.13 56
17294.37 64
17295.62 80
17296.86 74
17298.10 62
17299.35 70
17300.59 61
17301.83 79
17303.08 62
17304.32 77
17305.56 67
17306.81 77
17308.05 76
17309.30 69
17310.54 77
17311.78 73
17313.03 86
17314.27 82
17315.52 82
17316.76 62
17318.00 77
17319.25 65
17320.49 75
17321.74 65
17322.98 71
17324.23 74
17325.47 78
17326.71 63
17327.96 74
17329.20 65
17330.45 79
17331.69 82
17332.94 76
17334.18 67
17335.43 72
17336.67 88
17337.92 58
17339.16 61
17340.41 66
17341.65 73
17342.90 62
17344.14 73
17345.39 68
17346.63 75
17347.88 66
17349.12 76
17350.37 72
17351.61 72
17352.86 83
17354.10 76
17355.35 85
17356.59 82
17357.84 79
17359.08 61
17360.33 77
17361.58 70
17362.82 92
17364.07 77
17365.31 72
17366.56 50
17367.80 69
17369.05 64
17370.30 74
17371.54 84
17372.79 64
17374.03 83
17375.28 57
17376.53 84
17377.77 76
17379.02 78
17380.27 76
17381.51 91
17382.76 76
17384.01 79
17385.25 60
17386.50 87
17387.75 84
17388.99 80
17390.24 59
17391.49 79
17392.73 71
17393.98 83
17395.23 69
17396.47 64
17397.72 95
17398.97 84
17400.21 94
17401.46 69
17402.71 76
17403.96 66
17405.20 63
17406.45 74
17407.70 74
17408.94 63
17410.19 72
17411.44 72
17412.69 74
17413.93 76
17415.18 73
17416.43 95
17417.68 82
17418.93 92
17420.17 73
17421.42 83
17422.67 63
17423.92 64
17425.16 92
17426.41 87
17427.66 69
17428.91 75
17430.16 72
17431.41 69
17432.65 69
17433.90 89
17435.15 71
17436.40 67
17437.65 88
17438.90 79
17440.14 76
17441.39 75
17442.64 64
17443.89 69
17445.14 76
17446.39 74
17447.64 89
17448.88 78
17450.13 74
17451.38 77
17452.63 69
17453.88 90
17455.13 74
17456.38 85
17457.63 76
17458.88 78
17460.13 72
17461.38 83
17462.62 63
17463.87 74
17465.12 74
17466.37 66
17467.62 66
17468.87 51
17470.12 68
17471.37 82
17472.62 67
17473.87 62
17475.12 82
17476.37 92
17477.62 79
17478.87 70
17480.12 85
17481.37 69
17482.62 76
17483.87 81
17485.12 80
17486.37 68
17487.62 84
17488.87 72
17490.12 80
17491.37 90
17492.62 83
17493.87 81
17495.12 72
17496.37 76
17497.62 68
17498.87 84
17500.12 74
17501.38 70
17502.63 83
17503.88 97
17505.13 98
17506.38 69
17507.63 73
17508.88 73
17510.13 81
17511.38 91
17512.63 74
17513.89 81
17515.14 83
17516.39 61
17517.64 75
17518.89 64
17520.14 80
17521.39 76
17522.64 89
17523.90 73
17525.15 80
17526.40 76
17527.65 74
17528.90 70
17530.15 83
17531.41 78
17532.66 83
17533.91 77
17535.16 69
17536.41 71
17537.67 100
17538.92 93
17540.17 73
17541.42 74
17542.67 66
17543.93 56
17545.18 61
17546.43 85
17547.68 67
17548.94 59
17550.19 85
17551.44 74
17552.69 82
17553.95 59
17555.20 82
17556.45 79
17557.70 77
17558.96 69
17560.21 60
17561.46 77
17562.72 70
17563.97 80
17565.22 88
17566.47 75
17567.73 72
17568.98 66
17570.23 73
17571.49 79
17572.74 88
17573.99 79
17575.25 66
17576.50 79
17577.75 63
17579.01 66
17580.26 63
17581.51 71
17582.77 70
17584.02 74
17585.28 71
17586.53 76
17587.78 77
17589.04 60
17590.29 83
17591.54 67
17592.80 53
17594.05 63
17595.31 81
17596.56 78
17597.81 61
17599.07 74
17600.32 90
17601.58 71
17602.83 70
17604.09 77
17605.34 71
17606.60 71
17607.85 74
17609.10 63
17610.36 66
17611.61 64
17612.87 72
17614.12 66
17615.38 65
17616.63 47
17617.89 72
17619.14 80
17620.40 57
17621.65 64
17622.91 58
17624.16 64
17625.42 81
17626.67 72
17627.93 69
17629.18 83
17630.44 71
17631.69 67
17632.95 73
17634.21 72
17635.46 70
17636.72 62
17637.97 75
17639.23 61
17640.48 58
17641.74 61
17642.99 72
17644.25 66
17645.51 70
17646.76 69
17648.02 63
17649.27 65
17650.53 72
17651.79 63
17653.04 67
17654.30 51
17655.55 73
17656.81 58
17658.07 74
17659.32 73
17660.58 77
17661.84 72
17663.09 69
17664.35 66
17665.61 71
17666.86 62
17668.12 66
17669.38 66
17670.63 83
17671.89 67
17673.15 70
17674.40 63
17675.66 55
17676.92 63
17678.17 65
17679.43 87
17680.69 67
17681.95 72
17683.20 58
17684.46 64
17685.72 72
17686.98 47
17688.23 63
17689.49 78
17690.75 68
17692.01 62
17693.26 64
17694.52 62
17695.78 78
17697.04 77
17698.29 63
17699.55 62
17700.81 72
17702.07 82
17703.32 71
17704.58 76
17705.84 54
17707.10 81
17708.36 76
17709.62 76
17710.87 77
17712.13 63
17713.39 69
17714.65 78
17715.91 69
17717.17 72
17718.42 70
17719.68 58
17720.94 68
17722.20 64
17723.46 56
17724.72 73
17725.98 73
17727.23 79
17728.49 51
17729.75 62
17731.01 59
17732.27 65
17733.53 63
17734.79 50
17736.05 58
17737.31 63
17738.57 71
17739.82 64
17741.08 68
17742.34 57
17743.60 70
17744.86 70
17746.12 63
17747.38 63
17748.64 58
17749.90 69
17751.16 71
17752.42 65
17753.68 58
17754.94 69
17756.20 63
17757.46 66
17758.72 78
17759.98 71
17761.24 66
17762.50 66
17763.76 63
17765.02 65
17766.28 62
17767.54 65
17768.80 73
17770.06 82
17771.32 66
17772.58 66
17773.84 74
17775.10 64
17776.36 55
17777.62 60
17778.88 81
17780.14 67
17781.40 67
17782.67 65
17783.93 64
17785.19 83
17786.45 56
17787.71 77
17788.97 58
17790.23 81
17791.49 66
17792.75 72
17794.01 58
17795.28 80
17796.54 76
17797.80 71
17799.06 60
17800.32 58
17801.58 57
17802.84 59
17804.11 71
17805.37 60
17806.63 61
17807.89 70
17809.15 84
17810.41 61
17811.68 63
17812.94 59
17814.20 67
17815.46 65
17816.72 77
17817.99 57
17819.25 65
17820.51 72
17821.77 51
17823.03 56
17824.30 66
17825.56 80
17826.82 60
17828.08 77
17829.35 54
17830.61 76
17831.87 77
17833.13 77
17834.40 79
17835.66 74
17836.92 71
17838.18 88
17839.45 82
17840.71 54
17841.97 56
17843.24 61
17844.50 67
17845.76 55
17847.02 68
17848.29 59
17849.55 73
17850.81 74
17852.08 67
17853.34 45
17854.60 74
17855.87 76
17857.13 73
17858.39 72
17859.66 60
17860.92 66
17862.18 71
17863.45 83
17864.71 65
17865.98 64
17867.24 66
17868.50 72
17869.77 65
17871.03 63
17872.30 69
17873.56 71
17874.82 80
17876.09 88
17877.35 64
17878.62 66
17879.88 74
17881.14 81
17882.41 47
17883.67 61
17884.94 60
17886.20 57
17887.47 75
17888.73 63
17890.00 77
17891.26 59
17892.52 74
17893.79 89
17895.05 79
17896.32 67
17897.58 56
17898.85 68
17900.11 74
17901.38 61
17902.64 58
17903.91 63
17905.17 68
17906.44 78
17907.70 68
17908.97 69
17910.23 67
17911.50 50
17912.77 65
17914.03 79
17915.30 82
17916.56 62
17917.83 75
17919.09 70
17920.36 71
17921.62 74
17922.89 84
17924.16 75
17925.42 91
17926.69 59
17927.95 61
17929.22 63
17930.49 74
17931.75 67
17933.02 56
17934.28 50
17935.55 55
17936.82 64
17938.08 66
17939.35 50
17940.62 59
17941.88 58
17943.15 72
17944.42 78
17945.68 56
17946.95 78
17948.22 81
17949.48 72
17950.75 75
17952.02 53
17953.28 67
17954.55 64
17955.82 71
17957.08 66
17958.35 56
17959.62 78
17960.88 77
17962.15 67
17963.42 66
17964.69 54
17965.95 70
17967.22 75
17968.49 72
17969.76 78
17971.02 65
17972.29 59
17973.56 47
17974.83 67
17976.09 68
17977.36 60
17978.63 66
17979.90 56
17981.16 57
17982.43 57
17983.70 70
17984.97 65
17986.24 69
17987.50 61
17988.77 74
17990.04 63
17991.31 50
17992.58 60
17993.84 74
17995.11 67
17996.38 47
17997.65 68
17998.92 79
18000.19 84
18001.46 93
18002.72 74
18003.99 64
18005.26 64
18006.53 65
18007.80 63
18009.07 66
18010.34 52
18011.61 55
18012.87 71
18014.14 69
18015.41 62
18016.68 71
18017.95 68
18019.22 59
18020.49 69
18021.76 67
18023.03 47
18024.30 58
18025.57 78
18026.84 83
18028.11 60
18029.37 61
18030.64 47
18031.91 69
18033.18 81
18034.45 54
18035.72 71
18036.99 82
18038.26 74
18039.53 53
18040.80 56
18042.07 55
18043.34 79
18044.61 79
18045.88 65
18047.15 62
18048.42 63
18049.69 75
18050.96 56
18052.23 58
18053.50 45
18054.77 65
18056.05 64
18057.32 70
18058.59 71
18059.86 74
18061.13 73
18062.40 77
18063.67 59
18064.94 53
18066.21 75
18067.48 75
18068.75 79
18070.02 55
18071.29 69
18072.57 57
18073.84 83
18075.11 67
18076.38 68
18077.65 53
18078.92 69
18080.19 70
18081.46 55
18082.74 40
18084.01 61
18085.28 47
18086.55 69
18087.82 54
18089.09 59
18090.37 55
18091.64 67
18092.91 53
18094.18 55
18095.45 52
18096.72 52
18098.00 73
18099.27 52
18100.54 58
18101.81 61
18103.08 76
18104.36 68
18105.63 64
18106.90 76
18108.17 65
18109.45 82
18110.72 65
18111.99 59
18113.26 53
18114.54 60
18115.81 90
18117.08 88
18118.35 66
18119.63 72
18120.90 64
18122.17 72
18123.44 63
18124.72 58
18125.99 81
18127.26 65
18128.54 73
18129.81 48
18131.08 65
18132.36 63
18133.63 68
18134.90 70
18136.18 49
18137.45 53
18138.72 72
18140.00 84
18141.27 71
18142.54 77
18143.82 74
18145.09 50
18146.36 62
18147.64 73
18148.91 76
18150.19 71
18151.46 53
18152.73 77
18154.01 51
18155.28 75
18156.55 54
18157.83 62
18159.10 62
18160.38 48
18161.65 68
18162.93 57
18164.20 57
18165.47 64
18166.75 68
18168.02 51
18169.30 63
18170.57 65
18171.85 67
18173.12 75
18174.40 69
18175.67 51
18176.95 68
18178.22 59
18179.50 75
18180.77 59
18182.04 64
18183.32 65
18184.59 76
18185.87 65
18187.15 55
18188.42 60
18189.70 72
18190.97 59
18192.25 64
18193.52 53
18194.80 58
18196.07 66
18197.35 52
18198.62 68
18199.90 57
18201.17 67
18202.45 65
18203.73 69
18205.00 72
18206.28 61
18207.55 77
18208.83 53
18210.10 64
18211.38 66
18212.66 67
18213.93 58
18215.21 71
18216.48 57
18217.76 58
18219.04 51
18220.31 73
18221.59 43
18222.87 63
18224.14 61
18225.42 63
18226.70 61
18227.97 65
18229.25 51
18230.53 67
18231.80 54
18233.08 60
18234.36 59
18235.63 55
18236.91 73
18238.19 53
18239.46 52
18240.74 66
18242.02 84
18243.29 62
18244.57 65
18245.85 51
18247.13 61
18248.40 63
18249.68 87
18250.96 83
18252.24 63
18253.51 69
18254.79 48
18256.07 72
18257.35 59
18258.62 72
18259.90 69
18261.18 74
18262.46 60
18263.73 63
18265.01 75
18266.29 78
18267.57 59
18268.85 63
18270.12 69
18271.40 65
18272.68 65
18273.96 67
18275.24 78
18276.51 62
18277.79 78
18279.07 61
18280.35 69
18281.63 66
18282.91 73
18284.18 65
18285.46 57
18286.74 59
18288.02 86
18289.30 134
18290.58 66
18291.86 90
18293.14 62
18294.41 80
18295.69 74
18296.97 58
18298.25 62
18299.53 65
18300.81 61
18302.09 69
18303.37 64
18304.65 73
18305.93 63
18307.21 69
18308.49 54
18309.76 53
18311.04 72
18312.32 55
18313.60 80
18314.88 70
18316.16 70
18317.44 60
18318.72 59
18320.00 71
18321.28 69
18322.56 55
18323.84 59
18325.12 58
18326.40 67
18327.68 69
18328.96 63
18330.24 76
18331.52 60
18332.80 68
18334.08 60
18335.36 78
18336.64 50
18337.92 56
18339.20 61
18340.48 64
18341.76 62
18343.05 64
18344.33 63
18345.61 63
18346.89 73
18348.17 66
18349.45 54
18350.73 55
18352.01 67
18353.29 74
18354.57 62
18355.85 52
18357.13 75
18358.42 69
18359.70 69
18360.98 67
18362.26 55
18363.54 64
18364.82 60
18366.10 69
18367.38 47
18368.67 59
18369.95 67
18371.23 77
18372.51 78
18373.79 62
18375.07 52
18376.36 56
18377.64 72
18378.92 67
18380.20 75
18381.48 65
18382.77 62
18384.05 79
18385.33 62
18386.61 54
18387.89 66
18389.18 64
18390.46 63
18391.74 59
18393.02 51
18394.31 58
18395.59 69
18396.87 60
18398.15 54
18399.44 64
18400.72 68
18402.00 56
18403.28 63
18404.57 59
18405.85 55
18407.13 50
18408.41 66
18409.70 73
18410.98 59
18412.26 47
18413.55 63
18414.83 75
18416.11 68
18417.40 67
18418.68 54
18419.96 75
18421.25 49
18422.53 68
18423.81 57
18425.10 64
18426.38 60
18427.66 64
18428.95 69
18430.23 65
18431.51 51
18432.80 70
18434.08 85
18435.37 62
18436.65 63
18437.93 53
18439.22 79
18440.50 55
18441.79 67
18443.07 61
18444.35 67
18445.64 82
18446.92 70
18448.21 97
18449.49 65
18450.78 66
18452.06 62
18453.34 69
18454.63 38
18455.91 62
18457.20 57
18458.48 59
18459.77 52
18461.05 66
18462.34 67
18463.62 49
18464.91 66
18466.19 73
18467.48 74
18468.76 64
18470.05 65
18471.33 53
18472.62 58
18473.90 63
18475.19 76
18476.47 65
18477.76 59
18479.04 48
18480.33 72
18481.61 66
18482.90 57
18484.18 52
18485.47 50
18486.76 65
18488.04 79
18489.33 61
18490.61 63
18491.90 59
18493.18 56
18494.47 69
18495.76 64
18497.04 52
18498.33 55
18499.61 73
18500.90 67
18502.19 48
18503.47 77
18504.76 74
18506.05 72
18507.33 69
18508.62 49
18509.90 50
18511.19 44
18512.48 52
18513.76 77
18515.05 65
18516.34 63
18517.62 68
18518.91 62
18520.20 85
18521.48 74
18522.77 65
18524.06 90
18525.35 63
18526.63 58
18527.92 62
18529.21 51
18530.49 69
18531.78 52
18533.07 61
18534.36 49
18535.64 63
18536.93 58
18538.22 74
18539.50 55
18540.79 73
18542.08 54
18543.37 58
18544.66 62
18545.94 61
18547.23 56
18548.52 56
18549.81 70
18551.09 73
18552.38 91
18553.67 54
18554.96 66
18556.25 49
18557.53 55
18558.82 68
18560.11 65
18561.40 61
18562.69 70
18563.98 62
18565.26 90
18566.55 67
18567.84 86
18569.13 65
18570.42 62
18571.71 58
18572.99 60
18574.28 69
18575.57 51
18576.86 61
18578.15 51
18579.44 60
18580.73 62
18582.02 80
18583.31 75
18584.59 68
18585.88 68
18587.17 67
18588.46 59
18589.75 80
18591.04 71
18592.33 64
18593.62 70
18594.91 66
18596.20 98
18597.49 64
18598.78 73
18600.07 51
18601.36 61
18602.65 67
18603.94 61
18605.23 61
18606.52 64
18607.81 66
18609.09 66
18610.38 72
18611.67 81
18612.96 73
18614.25 53
18615.55 63
18616.84 63
18618.13 69
18619.42 71
18620.71 67
18622.00 64
18623.29 55
18624.58 93
18625.87 84
18627.16 61
18628.45 70
18629.74 72
18631.03 73
18632.32 56
18633.61 68
18634.90 77
18636.19 75
18637.48 80
18638.77 58
18640.07 61
18641.36 70
18642.65 71
18643.94 66
18645.23 62
18646.52 56
18647.81 73
18649.10 66
18650.40 64
18651.69 71
18652.98 56
18654.27 64
18655.56 85
18656.85 88
18658.14 58
18659.44 81
18660.73 90
18662.02 61
18663.31 60
18664.60 57
18665.89 78
18667.19 71
18668.48 68
18669.77 61
18671.06 67
18672.35 71
18673.65 71
18674.94 62
18676.23 59
18677.52 58
18678.82 61
18680.11 77
18681.40 67
18682.69 56
18683.99 75
18685.28 57
18686.57 63
18687.86 68
18689.16 67
18690.45 65
18691.74 75
18693.03 67
18694.33 60
18695.62 79
18696.91 66
18698.21 65
18699.50 49
18700.79 54
18702.09 62
18703.38 67
18704.67 64
18705.97 59
18707.26 45
18708.55 59
18709.85 62
18711.14 63
18712.43 55
18713.73 72
18715.02 61
18716.31 58
18717.61 61
18718.90 67
18720.19 81
18721.49 71
18722.78 58
18724.08 56
18725.37 68
18726.66 61
18727.96 53
18729.25 62
18730.55 62
18731.84 53
18733.13 64
18734.43 63
18735.72 37
18737.02 57
18738.31 56
18739.61 61
18740.90 62
18742.19 72
18743.49 59
18744.78 63
18746.08 65
18747.37 54
18748.67 49
18749.96 62
18751.26 56
18752.55 58
18753.85 73
18755.14 53
18756.44 68
18757.73 67
18759.03 65
18760.32 66
18761.62 50
18762.91 53
18764.21 56
18765.50 60
18766.80 71
18768.09 53
18769.39 67
18770.69 60
18771.98 53
18773.28 68
18774.57 53
18775.87 69
18777.16 54
18778.46 68
18779.76 61
18781.05 65
18782.35 64
18783.64 65
18784.94 76
18786.24 77
18787.53 67
18788.83 61
18790.12 64
18791.42 57
18792.72 62
18794.01 60
18795.31 67
18796.61 58
18797.90 67
18799.20 55
18800.49 67
18801.79 58
18803.09 62
18804.38 76
18805.68 75
18806.98 65
18808.28 73
18809.57 60
18810.87 73
18812.17 75
18813.46 56
18814.76 44
18816.06 59
18817.35 73
18818.65 56
18819.95 62
18821.25 64
18822.54 63
18823.84 41
18825.14 65
18826.44 60
18827.73 65
18829.03 59
18830.33 72
18831.63 71
18832.92 64
18834.22 61
18835.52 67
18836.82 66
18838.11 55
18839.41 70
18840.71 51
18842.01 61
18843.31 66
18844.60 52
18845.90 59
18847.20 54
18848.50 65
18849.80 73
18851.10 65
18852.39 59
18853.69 56
18854.99 57
18856.29 62
18857.59 74
18858.89 57
18860.18 72
18861.48 55
18862.78 62
18864.08 57
18865.38 45
18866.68 61
18867.98 63
18869.28 78
18870.58 67
18871.87 57
18873.17 72
18874.47 61
18875.77 69
18877.07 65
18878.37 71
18879.67 65
18880.97 73
18882.27 59
18883.57 56
18884.87 57
18886.17 64
18887.47 79
18888.77 72
18890.07 56
18891.36 63
18892.66 79
18893.96 59
18895.26 67
18896.56 68
18897.86 63
18899.16 66
18900.46 82
18901.76 49
18903.06 56
18904.36 68
18905.66 80
18906.96 57
18908.27 67
18909.57 64
18910.87 71
18912.17 87
18913.47 58
18914.77 61
18916.07 66
18917.37 69
18918.67 62
18919.97 73
18921.27 67
18922.57 72
18923.87 69
18925.17 55
18926.47 54
18927.77 48
18929.08 58
18930.38 57
18931.68 69
18932.98 60
18934.28 54
18935.58 72
18936.88 69
18938.18 79
18939.49 61
18940.79 58
18942.09 77
18943.39 59
18944.69 53
18945.99 49
18947.29 49
18948.60 59
18949.90 54
18951.20 54
18952.50 54
18953.80 58
18955.11 71
18956.41 65
18957.71 52
18959.01 61
18960.31 62
18961.62 62
18962.92 66
18964.22 53
18965.52 66
18966.82 72
18968.13 70
18969.43 55
18970.73 65
18972.03 63
18973.34 66
18974.64 70
18975.94 64
18977.24 51
18978.55 64
18979.85 56
18981.15 64
18982.46 73
18983.76 56
18985.06 64
18986.36 65
18987.67 55
18988.97 71
18990.27 49
18991.58 56
18992.88 76
18994.18 62
18995.49 57
18996.79 58
18998.09 86
18999.40 57
19000.70 44
19002.00 57
19003.31 67
19004.61 71
19005.91 74
19007.22 57
19008.52 62
19009.83 65
19011.13 64
19012.43 62
19013.74 52
19015.04 62
19016.34 62
19017.65 71
19018.95 41
19020.26 51
19021.56 64
19022.87 56
19024.17 65
19025.47 58
19026.78 53
19028.08 54
19029.39 63
19030.69 71
19032.00 60
19033.30 69
19034.61 69
19035.91 75
19037.22 56
19038.52 61
19039.82 55
19041.13 52
19042.43 64
19043.74 51
19045.04 70
19046.35 45
19047.65 63
19048.96 56
19050.26 55
19051.57 64
19052.88 55
19054.18 58
19055.49 76
19056.79 76
19058.10 57
19059.40 62
19060.71 64
19062.01 68
19063.32 72
19064.62 51
19065.93 62
19067.24 58
19068.54 43
19069.85 59
19071.15 40
19072.46 54
19073.77 66
19075.07 81
19076.38 70
19077.68 53
19078.99 60
19080.30 59
19081.60 72
19082.91 61
19084.22 68
19085.52 64
19086.83 65
19088.13 67
19089.44 60
19090.75 67
19092.05 60
19093.36 78
19094.67 51
19095.97 73
19097.28 64
19098.59 69
19099.90 63
19101.20 52
19102.51 72
19103.82 55
19105.12 52
19106.43 59
19107.74 62
19109.04 75
19110.35 59
19111.66 68
19112.97 84
19114.27 58
19115.58 77
19116.89 67
19118.20 66
19119.50 69
19120.81 64
19122.12 51
19123.43 64
19124.73 63
19126.04 67
19127.35 59
19128.66 74
19129.97 65
19131.27 64
19132.58 52
19133.89 63
19135.20 75
19136.51 64
19137.81 68
19139.12 58
19140.43 71
19141.74 77
19143.05 84
19144.36 48
19145.66 68
19146.97 62
19148.28 73
19149.59 68
19150.90 59
19152.21 75
19153.52 76
19154.83 73
19156.13 70
19157.44 69
19158.75 76
19160.06 79
19161.37 76
19162.68 61
19163.99 45
19165.30 64
19166.61 87
19167.92 60
19169.22 76
19170.53 65
19171.84 70
19173.15 73
19174.46 60
19175.77 63
19177.08 64
19178.39 71
19179.70 67
19181.01 50
19182.32 54
19183.63 64
19184.94 74
19186.25 63
19187.56 80
19188.87 67
19190.18 76
19191.49 74
19192.80 59
19194.11 56
19195.42 61
19196.73 59
19198.04 78
19199.35 83
19200.66 70
19201.97 83
19203.28 64
19204.59 63
19205.90 76
19207.21 63
19208.52 65
19209.83 70
19211.14 61
19212.46 61
19213.77 79
19215.08 51
19216.39 66
19217.70 71
19219.01 67
19220.32 45
19221.63 66
19222.94 73
19224.25 86
19225.57 58
19226.88 70
19228.19 68
19229.50 77
19230.81 84
19232.12 66
19233.43 61
19234.75 57
19236.06 76
19237.37 68
19238.68 52
19239.99 69
19241.30 74
19242.62 63
19243.93 69
19245.24 46
19246.55 54
19247.86 59
19249.18 69
19250.49 71
19251.80 66
19253.11 83
19254.42 76
19255.74 74
19257.05 56
19258.36 68
19259.67 49
19260.99 76
19262.30 61
19263.61 48
19264.92 53
19266.24 79
19267.55 65
19268.86 55
19270.17 63
19271.49 50
19272.80 76
19274.11 55
19275.42 62
19276.74 55
19278.05 57
19279.36 57
19280.68 68
19281.99 52
19283.30 55
19284.62 67
19285.93 65
19287.24 77
19288.56 67
19289.87 65
19291.18 69
19292.50 67
19293.81 73
19295.12 68
19296.44 72
19297.75 67
19299.06 55
19300.38 54
19301.69 45
19303.01 64
19304.32 63
19305.63 83
19306.95 56
19308.26 63
19309.58 63
19310.89 66
19312.20 61
19313.52 61
19314.83 58
19316.15 73
19317.46 72
19318.78 64
19320.09 57
19321.41 61
19322.72 69
19324.03 57
19325.35 70
19326.66 68
19327.98 64
19329.29 69
19330.61 79
19331.92 60
19333.24 59
19334.55 52
19335.87 75
19337.18 73
19338.50 59
19339.81 47
19341.13 68
19342.44 66
19343.76 47
19345.07 56
19346.39 54
19347.70 80
19349.02 68
19350.34 59
19351.65 73
19352.97 69
19354.28 52
19355.60 57
19356.91 55
19358.23 51
19359.54 66
19360.86 59
19362.18 67
19363.49 55
19364.81 76
19366.12 54
19367.44 66
19368.76 69
19370.07 57
19371.39 56
19372.71 66
19374.02 64
19375.34 61
19376.65 54
19377.97 68
19379.29 64
19380.60 54
19381.92 57
19383.24 60
19384.55 66
19385.87 61
19387.19 58
19388.50 79
19389.82 67
19391.14 57
19392.45 72
19393.77 60
19395.09 61
19396.41 58
19397.72 68
19399.04 59
19400.36 62
19401.67 65
19402.99 60
19404.31 68
19405.63 48
19406.94 58
19408.26 61
19409.58 50
19410.90 57
19412.21 65
19413.53 63
19414.85 50
19416.17 57
19417.48 52
19418.80 60
19420.12 50
19421.44 57
19422.76 46
19424.07 48
19425.39 52
19426.71 58
19428.03 57
19429.35 63
19430.66 42
19431.98 45
19433.30 53
19434.62 83
19435.94 53
19437.26 55
19438.57 72
19439.89 66
19441.21 60
19442.53 59
19443.85 64
19445.17 56
19446.49 57
19447.81 63
19449.12 56
19450.44 56
19451.76 60
19453.08 62
19454.40 61
19455.72 57
19457.04 65
19458.36 63
19459.68 55
19461.00 64
19462.32 71
19463.63 67
19464.95 71
19466.27 65
19467.59 52
19468.91 62
19470.23 52
19471.55 71
19472.87 68
19474.19 54
19475.51 56
19476.83 67
19478.15 52
19479.47 54
19480.79 53
19482.11 66
19483.43 52
19484.75 40
19486.07 52
19487.39 65
19488.71 48
19490.03 62
19491.35 63
19492.67 67
19493.99 60
19495.31 71
19496.63 57
19497.95 65
19499.27 51
19500.59 52
19501.91 65
19503.24 53
19504.56 57
19505.88 54
19507.20 60
19508.52 54
19509.84 64
19511.16 62
19512.48 67
19513.80 45
19515.12 48
19516.44 58
19517.77 57
19519.09 50
19520.41 54
19521.73 56
19523.05 53
19524.37 55
19525.69 69
19527.02 60
19528.34 49
19529.66 42
19530.98 63
19532.30 65
19533.62 60
19534.95 43
19536.27 52
19537.59 54
19538.91 54
19540.23 53
19541.56 65
19542.88 61
19544.20 52
19545.52 61
19546.84 52
19548.17 47
19549.49 37
19550.81 61
19552.13 47
19553.46 58
19554.78 60
19556.10 46
19557.42 64
19558.75 61
19560.07 52
19561.39 66
19562.71 68
19564.04 53
19565.36 64
19566.68 69
19568.00 63
19569.33 57
19570.65 71
19571.97 65
19573.30 74
19574.62 58
19575.94 59
19577.27 53
19578.59 68
19579.91 51
19581.24 56
19582.56 52
19583.88 58
19585.21 84
19586.53 67
19587.85 55
19589.18 51
19590.50 71
19591.82 69
19593.15 67
19594.47 58
19595.80 56
19597.12 68
19598.44 67
19599.77 62
19601.09 67
19602.42 80
19603.74 68
19605.06 72
19606.39 66
19607.71 67
19609.04 62
19610.36 64
19611.69 57
19613.01 60
19614.33 52
19615.66 52
19616.98 54
19618.31 54
19619.63 66
19620.96 77
19622.28 66
19623.61 78
19624.93 96
19626.26 55
19627.58 55
19628.91 59
19630.23 53
19631.56 69
19632.88 71
19634.21 65
19635.53 70
19636.86 52
19638.18 73
19639.51 74
19640.83 58
19642.16 60
19643.48 56
19644.81 62
19646.14 63
19647.46 62
19648.79 74
19650.11 75
19651.44 79
19652.76 76
19654.09 60
19655.42 67
19656.74 59
19658.07 59
19659.39 66
19660.72 66
19662.05 67
19663.37 64
19664.70 59
19666.02 63
19667.35 68
19668.68 74
19670.00 67
19671.33 65
19672.66 52
19673.98 54
19675.31 61
19676.64 63
19677.96 56
19679.29 67
19680.62 70
19681.94 60
19683.27 65
19684.60 63
19685.92 69
19687.25 61
19688.58 81
19689.90 76
19691.23 62
19692.56 46
19693.88 49
19695.21 76
19696.54 55
19697.87 53
19699.19 67
19700.52 66
19701.85 57
19703.18 53
19704.50 57
19705.83 54
19707.16 57
19708.49 72
19709.81 73
19711.14 56
19712.47 57
19713.80 67
19715.13 70
19716.45 78
19717.78 53
19719.11 56
19720.44 61
19721.77 70
19723.09 53
19724.42 54
19725.75 58
19727.08 79
19728.41 66
19729.74 78
19731.06 76
19732.39 64
19733.72 47
19735.05 57
19736.38 58
19737.71 65
19739.04 67
19740.36 49
19741.69 67
19743.02 62
19744.35 65
19745.68 55
19747.01 55
19748.34 67
19749.67 55
19751.00 69
19752.32 63
19753.65 60
19754.98 65
19756.31 57
19757.64 70
19758.97 61
19760.30 45
19761.63 66
19762.96 58
19764.29 65
19765.62 51
19766.95 55
19768.28 66
19769.61 56
19770.94 51
19772.27 50
19773.60 53
19774.93 61
19776.26 67
19777.59 52
19778.92 54
19780.25 76
19781.58 82
19782.91 57
19784.24 68
19785.57 55
19786.90 59
19788.23 65
19789.56 64
19790.89 55
19792.22 68
19793.55 57
19794.88 62
19796.21 48
19797.54 58
19798.87 53
19800.20 61
19801.53 65
19802.87 56
19804.20 56
19805.53 53
19806.86 65
19808.19 68
19809.52 60
19810.85 60
19812.18 65
19813.51 55
19814.85 48
19816.18 58
19817.51 63
19818.84 63
19820.17 50
19821.50 46
19822.83 63
19824.17 47
19825.50 59
19826.83 58
19828.16 55
19829.49 54
19830.82 53
19832.16 54
19833.49 57
19834.82 66
19836.15 60
19837.48 55
19838.82 71
19840.15 62
19841.48 56
19842.81 40
19844.14 56
19845.48 64
19846.81 62
19848.14 52
19849.47 42
19850.81 71
19852.14 52
19853.47 58
19854.80 62
19856.14 51
19857.47 54
19858.80 59
19860.14 67
19861.47 48
19862.80 62
19864.13 47
19865.47 57
19866.80 63
19868.13 63
19869.47 58
19870.80 58
19872.13 66
19873.47 55
19874.80 68
19876.13 62
19877.47 48
19878.80 57
19880.13 84
19881.47 69
19882.80 53
19884.13 43
19885.47 54
19886.80 55
19888.13 73
19889.47 50
19890.80 58
19892.14 54
19893.47 52
19894.80 44
19896.14 68
19897.47 71
19898.81 66
19900.14 55
19901.47 77
19902.81 58
19904.14 49
19905.48 65
19906.81 52
19908.15 60
19909.48 64
19910.81 63
19912.15 72
19913.48 61
19914.82 57
19916.15 58
19917.49 59
19918.82 61
19920.16 63
19921.49 63
19922.83 58
19924.16 50
19925.50 72
19926.83 66
19928.17 52
19929.50 66
19930.84 66
19932.17 56
19933.51 36
19934.84 52
19936.18 50
19937.51 64
19938.85 57
19940.18 67
19941.52 60
19942.86 57
19944.19 60
19945.53 56
19946.86 68
19948.20 59
19949.53 62
19950.87 57
19952.21 62
19953.54 57
19954.88 53
19956.21 61
19957.55 68
19958.89 66
19960.22 56
19961.56 54
19962.90 52
19964.23 59
19965.57 46
19966.90 53
19968.24 78
19969.58 72
19970.91 63
19972.25 52
19973.59 49
19974.92 59
19976.26 69
19977.60 63
19978.93 63
19980.27 60
19981.61 59
19982.94 59
19984.28 44
19985.62 49
19986.96 63
19988.29 73
19989.63 53
19990.97 73
19992.30 60
19993.64 66
19994.98 67
19996.32 52
19997.65 60
19998.99 38
20000.33 61
20001.67 59
20003.00 37
20004.34 48
20005.68 60
20007.02 56
20008.35 58
20009.69 67
20011.03 50
20012.37 63
20013.71 61
20015.04 66
20016.38 58
20017.72 57
20019.06 61
20020.40 75
20021.73 67
20023.07 44
20024.41 56
20025.75 55
20027.09 72
20028.43 67
20029.77 77
20031.10 60
20032.44 72
20033.78 57
20035.12 50
20036.46 47
20037.80 63
20039.14 67
20040.47 61
20041.81 65
20043.15 55
20044.49 76
20045.83 70
20047.17 78
20048.51 74
20049.85 65
20051.19 52
20052.53 60
20053.87 46
20055.21 54
20056.54 63
20057.88 76
20059.22 55
20060.56 72
20061.90 57
20063.24 52
20064.58 76
20065.92 61
20067.26 67
20068.60 53
20069.94 57
20071.28 52
20072.62 61
20073.96 57
20075.30 68
20076.64 59
20077.98 58
20079.32 49
20080.66 72
20082.00 60
20083.34 61
20084.68 51
20086.02 61
20087.36 46
20088.70 71
20090.04 72
20091.38 57
20092.73 50
20094.07 54
20095.41 68
20096.75 66
20098.09 45
20099.43 57
20100.77 78
20102.11 70
20103.45 58
20104.79 50
20106.13 67
20107.48 71
20108.82 73
20110.16 75
20111.50 69
20112.84 54
20114.18 53
20115.52 64
20116.86 64
20118.21 57
20119.55 77
20120.89 74
20122.23 48
20123.57 45
20124.91 72
20126.26 60
20127.60 62
20128.94 62
20130.28 66
20131.62 48
20132.96 58
20134.31 44
20135.65 45
