# Supplementary material for: MALDI-TOF MS typing enables the classification of brewing yeasts of the genus Saccharomyces to major beer styles
Source: PLoS One. 2017 Aug 9;12(8):e0181694. doi: 10.1371/journal.pone.0181694 (PMC5549903; doi:10.1371/journal.pone.0181694)
Supplement: S2 File — The directory includes 90 raw files and was zipped to “.zip”; the folder has three strains with 30 spectra per strain; S1 Text explains the raw files with an example and Table 1 represents the yeast strains used within the experiment. (ZIP) [file pone.0181694.s005.zip › 4-6/30254-165-OG-Koe-Ale-YPG-18h-E-E_2015-10-12__0_E4_1.dat]

2000.04 3521
2000.46 3422
2000.88 3497
2001.30 3628
2001.72 3638
2002.14 3540
2002.57 3588
2002.99 3398
2003.41 3538
2003.83 3230
2004.25 3403
2004.67 3398
2005.10 3437
2005.52 3322
2005.94 3317
2006.36 3278
2006.78 3328
2007.21 3504
2007.63 3588
2008.05 3597
2008.47 3393
2008.89 3563
2009.32 3438
2009.74 3668
2010.16 3754
2010.58 3841
2011.01 3763
2011.43 3728
2011.85 3570
2012.27 3315
2012.70 3538
2013.12 3485
2013.54 3240
2013.96 3284
2014.39 3203
2014.81 3157
2015.23 3151
2015.66 2767
2016.08 2964
2016.50 3018
2016.93 3147
2017.35 3094
2017.77 3274
2018.19 3300
2018.62 3264
2019.04 3356
2019.46 3571
2019.89 3554
2020.31 3780
2020.73 3845
2021.16 3807
2021.58 3752
2022.01 3522
2022.43 3442
2022.85 3499
2023.28 3441
2023.70 3735
2024.12 3572
2024.55 3561
2024.97 3303
2025.40 3399
2025.82 3332
2026.24 3354
2026.67 3379
2027.09 3113
2027.52 3310
2027.94 3228
2028.37 3275
2028.79 3119
2029.21 3090
2029.64 3143
2030.06 3097
2030.49 3233
2030.91 3174
2031.34 3174
2031.76 3083
2032.19 3210
2032.61 3086
2033.04 3336
2033.46 3586
2033.88 3699
2034.31 3809
2034.73 3703
2035.16 3836
2035.58 3602
2036.01 3573
2036.43 3461
2036.86 3612
2037.29 3572
2037.71 3742
2038.14 3693
2038.56 3585
2038.99 3554
2039.41 3534
2039.84 3539
2040.26 3501
2040.69 3553
2041.11 3678
2041.54 3527
2041.97 3454
2042.39 3343
2042.82 3328
2043.24 3330
2043.67 3406
2044.09 3440
2044.52 3334
2044.95 3334
2045.37 3226
2045.80 3076
2046.22 3246
2046.65 3289
2047.08 3361
2047.50 3282
2047.93 3095
2048.36 3228
2048.78 3210
2049.21 3492
2049.64 3321
2050.06 3408
2050.49 3485
2050.92 3362
2051.34 3356
2051.77 3346
2052.20 3552
2052.62 3332
2053.05 3316
2053.48 3105
2053.90 3535
2054.33 3509
2054.76 3473
2055.18 3271
2055.61 3372
2056.04 3222
2056.47 3403
2056.89 3405
2057.32 3322
2057.75 3442
2058.17 3461
2058.60 3474
2059.03 3349
2059.46 3389
2059.88 3320
2060.31 3153
2060.74 3516
2061.17 3351
2061.60 3285
2062.02 3401
2062.45 3357
2062.88 3393
2063.31 3552
2063.74 3570
2064.16 3573
2064.59 3529
2065.02 3647
2065.45 3423
2065.88 3861
2066.30 3863
2066.73 3926
2067.16 3772
2067.59 3924
2068.02 4014
2068.45 3839
2068.87 3669
2069.30 3706
2069.73 3635
2070.16 3691
2070.59 3576
2071.02 3353
2071.45 3148
2071.87 3247
2072.30 3139
2072.73 3086
2073.16 3170
2073.59 3314
2074.02 3322
2074.45 3280
2074.88 3244
2075.31 3422
2075.74 3466
2076.17 3600
2076.59 3625
2077.02 3688
2077.45 3572
2077.88 3476
2078.31 3448
2078.74 3401
2079.17 3552
2079.60 3385
2080.03 3341
2080.46 3539
2080.89 3310
2081.32 3579
2081.75 3804
2082.18 3664
2082.61 3545
2083.04 3618
2083.47 3727
2083.90 3647
2084.33 3494
2084.76 3205
2085.19 3469
2085.62 3490
2086.05 3334
2086.48 3322
2086.91 3469
2087.34 3305
2087.77 3271
2088.20 3238
2088.63 3391
2089.06 3206
2089.49 3314
2089.93 3382
2090.36 3262
2090.79 3353
2091.22 3406
2091.65 3305
2092.08 3196
2092.51 3357
2092.94 3520
2093.37 3576
2093.80 3288
2094.23 3289
2094.67 3197
2095.10 3014
2095.53 3067
2095.96 3402
2096.39 3319
2096.82 3104
2097.25 3262
2097.68 3281
2098.12 3446
2098.55 3333
2098.98 3208
2099.41 3250
2099.84 3305
2100.27 3396
2100.71 3242
2101.14 3196
2101.57 3278
2102.00 3297
2102.43 3312
2102.87 3186
2103.30 3099
2103.73 3106
2104.16 3351
2104.59 3392
2105.03 3314
2105.46 3343
2105.89 3212
2106.32 3277
2106.76 3495
2107.19 3600
2107.62 3408
2108.05 3389
2108.49 3491
2108.92 3538
2109.35 3221
2109.78 3505
2110.22 3614
2110.65 3410
2111.08 3187
2111.52 3309
2111.95 3301
2112.38 3361
2112.81 3200
2113.25 3244
2113.68 3340
2114.11 3378
2114.55 3336
2114.98 3156
2115.41 3046
2115.85 3232
2116.28 3212
2116.71 3172
2117.15 3011
2117.58 3210
2118.01 3073
2118.45 3276
2118.88 3170
2119.32 3125
2119.75 3263
2120.18 3120
2120.62 3252
2121.05 3383
2121.48 3520
2121.92 3368
2122.35 3298
2122.79 3134
2123.22 3041
2123.65 3117
2124.09 3477
2124.52 3266
2124.96 3440
2125.39 3374
2125.83 3330
2126.26 3183
2126.70 3254
2127.13 3335
2127.56 3242
2128.00 3138
2128.43 3245
2128.87 3089
2129.30 3189
2129.74 3330
2130.17 3341
2130.61 3194
2131.04 3344
2131.48 3568
2131.91 3337
2132.35 3400
2132.78 3251
2133.22 3465
2133.65 3599
2134.09 3577
2134.52 3549
2134.96 3668
2135.39 3919
2135.83 3832
2136.26 3765
2136.70 3915
2137.14 4039
2137.57 3968
2138.01 3740
2138.44 3876
2138.88 4017
2139.31 3963
2139.75 3867
2140.19 3543
2140.62 3247
2141.06 3107
2141.49 3211
2141.93 3270
2142.37 3188
2142.80 3189
2143.24 3115
2143.67 3176
2144.11 3182
2144.55 3193
2144.98 3129
2145.42 3177
2145.86 3155
2146.29 3240
2146.73 3271
2147.16 3367
2147.60 3180
2148.04 3094
2148.47 3320
2148.91 3391
2149.35 3526
2149.79 3604
2150.22 3592
2150.66 3634
2151.10 3769
2151.53 3796
2151.97 4058
2152.41 3996
2152.84 4109
2153.28 3888
2153.72 3390
2154.16 3343
2154.59 3501
2155.03 3320
2155.47 3371
2155.91 3361
2156.34 3361
2156.78 3295
2157.22 3288
2157.66 3286
2158.09 3287
2158.53 3290
2158.97 3363
2159.41 3310
2159.84 3400
2160.28 3422
2160.72 3359
2161.16 3425
2161.60 3520
2162.03 3502
2162.47 3517
2162.91 3234
2163.35 3439
2163.79 3692
2164.22 3298
2164.66 3126
2165.10 3243
2165.54 3385
2165.98 3486
2166.42 3330
2166.86 3455
2167.29 3235
2167.73 3339
2168.17 3341
2168.61 3523
2169.05 3458
2169.49 3428
2169.93 3319
2170.37 3510
2170.80 3467
2171.24 3270
2171.68 3350
2172.12 3407
2172.56 3377
2173.00 3343
2173.44 3454
2173.88 3602
2174.32 3549
2174.76 3623
2175.20 3760
2175.64 3855
2176.08 3875
2176.51 3841
2176.95 3847
2177.39 4029
2177.83 3851
2178.27 3817
2178.71 3815
2179.15 3881
2179.59 3984
2180.03 3863
2180.47 3849
2180.91 3776
2181.35 3704
2181.79 3544
2182.23 3647
2182.67 3450
2183.11 3295
2183.55 3285
2183.99 3315
2184.43 3184
2184.87 3112
2185.31 3164
2185.76 3156
2186.20 3237
2186.64 3231
2187.08 3258
2187.52 3256
2187.96 3343
2188.40 3406
2188.84 3506
2189.28 3693
2189.72 3800
2190.16 3716
2190.60 3730
2191.04 3559
2191.49 3427
2191.93 3634
2192.37 3494
2192.81 3521
2193.25 3452
2193.69 3789
2194.13 4009
2194.57 3868
2195.02 3768
2195.46 3857
2195.90 3877
2196.34 3827
2196.78 3877
2197.22 3899
2197.66 4076
2198.11 3874
2198.55 3887
2198.99 3640
2199.43 3694
2199.87 3626
2200.32 3404
2200.76 3178
2201.20 3260
2201.64 3360
2202.08 3252
2202.53 3275
2202.97 3141
2203.41 3310
2203.85 3451
2204.29 3262
2204.74 3485
2205.18 3607
2205.62 3693
2206.06 3806
2206.51 3821
2206.95 3979
2207.39 3862
2207.83 3690
2208.28 3982
2208.72 3833
2209.16 3967
2209.61 4055
2210.05 3956
2210.49 3777
2210.93 3744
2211.38 3643
2211.82 3893
2212.26 3777
2212.71 3568
2213.15 3538
2213.59 3675
2214.04 3438
2214.48 3580
2214.92 3373
2215.37 3287
2215.81 3226
2216.25 3192
2216.70 3199
2217.14 3281
2217.59 3315
2218.03 3347
2218.47 3184
2218.92 2992
2219.36 3167
2219.80 3276
2220.25 3281
2220.69 3566
2221.14 3331
2221.58 3169
2222.02 3299
2222.47 3385
2222.91 3354
2223.36 3299
2223.80 3246
2224.25 3167
2224.69 3274
2225.13 3366
2225.58 3444
2226.02 3524
2226.47 3624
2226.91 3625
2227.36 3855
2227.80 3952
2228.25 3901
2228.69 3614
2229.14 3772
2229.58 3970
2230.03 4021
2230.47 4091
2230.92 4059
2231.36 4192
2231.81 3918
2232.25 4018
2232.70 4474
2233.14 4368
2233.59 4374
2234.03 4425
2234.48 4409
2234.92 4412
2235.37 4182
2235.81 4297
2236.26 4039
2236.70 4063
2237.15 3921
2237.60 3848
2238.04 3724
2238.49 3771
2238.93 3521
2239.38 3504
2239.83 3294
2240.27 3333
2240.72 3317
2241.16 3066
2241.61 3137
2242.06 2937
2242.50 3047
2242.95 3026
2243.39 3036
2243.84 3206
2244.29 3228
2244.73 3209
2245.18 2956
2245.63 2919
2246.07 3058
2246.52 3152
2246.97 3092
2247.41 3124
2247.86 3134
2248.31 3334
2248.75 3169
2249.20 3202
2249.65 3067
2250.09 3117
2250.54 3101
2250.99 3044
2251.43 2942
2251.88 3041
2252.33 2992
2252.78 3023
2253.22 3330
2253.67 3463
2254.12 3353
2254.56 3330
2255.01 3214
2255.46 3373
2255.91 3187
2256.35 3103
2256.80 3085
2257.25 3061
2257.70 3005
2258.14 3109
2258.59 2967
2259.04 3013
2259.49 3186
2259.94 2869
2260.38 3056
2260.83 3230
2261.28 3310
2261.73 3123
2262.18 3332
2262.62 3394
2263.07 3415
2263.52 3522
2263.97 3434
2264.42 3536
2264.87 3789
2265.31 3788
2265.76 3640
2266.21 3473
2266.66 3562
2267.11 3533
2267.56 3422
2268.01 3374
2268.45 3387
2268.90 3499
2269.35 3510
2269.80 3394
2270.25 3643
2270.70 3826
2271.15 3750
2271.60 4019
2272.05 4116
2272.49 3970
2272.94 3896
2273.39 3900
2273.84 3850
2274.29 3917
2274.74 3588
2275.19 3780
2275.64 3586
2276.09 3499
2276.54 3488
2276.99 3398
2277.44 3567
2277.89 3300
2278.34 3380
2278.79 3525
2279.24 3149
2279.69 3090
2280.14 3092
2280.59 3178
2281.04 3365
2281.49 3229
2281.94 3264
2282.39 3302
2282.84 3115
2283.29 3267
2283.74 3321
2284.19 3296
2284.64 3286
2285.09 3116
2285.54 3120
2285.99 3178
2286.44 3228
2286.89 3288
2287.34 3398
2287.79 3563
2288.24 3689
2288.69 3730
2289.14 3947
2289.59 4341
2290.05 4734
2290.50 4923
2290.95 5229
2291.40 5527
2291.85 6097
2292.30 6200
2292.75 6168
2293.20 6136
2293.65 5740
2294.11 5682
2294.56 5454
2295.01 5094
2295.46 4960
2295.91 4872
2296.36 4472
2296.81 4441
2297.27 4229
2297.72 3898
2298.17 3967
2298.62 3748
2299.07 3892
2299.52 3759
2299.98 3667
2300.43 3658
2300.88 3641
2301.33 3473
2301.78 3249
2302.24 3450
2302.69 3552
2303.14 3411
2303.59 3117
2304.04 3273
2304.50 3164
2304.95 3053
2305.40 2987
2305.85 2958
2306.31 3009
2306.76 3134
2307.21 3133
2307.66 3326
2308.12 3432
2308.57 3589
2309.02 3688
2309.48 3812
2309.93 3877
2310.38 4033
2310.83 4076
2311.29 4031
2311.74 4108
2312.19 4151
2312.65 4224
2313.10 4045
2313.55 4129
2314.01 4051
2314.46 3831
2314.91 3737
2315.37 3530
2315.82 3497
2316.27 3598
2316.73 3392
2317.18 3575
2317.63 3423
2318.09 3442
2318.54 3693
2318.99 3546
2319.45 3569
2319.90 3604
2320.36 3419
2320.81 3585
2321.26 3686
2321.72 3768
2322.17 3734
2322.63 3659
2323.08 3703
2323.53 3477
2323.99 3462
2324.44 3456
2324.90 3658
2325.35 3531
2325.80 3461
2326.26 3675
2326.71 3960
2327.17 3974
2327.62 3996
2328.08 4078
2328.53 4064
2328.99 4300
2329.44 4264
2329.90 4471
2330.35 4535
2330.81 4552
2331.26 4401
2331.72 4339
2332.17 4245
2332.63 3964
2333.08 3871
2333.54 4070
2333.99 3895
2334.45 3908
2334.90 3606
2335.36 3404
2335.81 3287
2336.27 3550
2336.72 3335
2337.18 3238
2337.63 3399
2338.09 3264
2338.55 3434
2339.00 3200
2339.46 3300
2339.91 3213
2340.37 3057
2340.82 3049
2341.28 3104
2341.74 3245
2342.19 3321
2342.65 3331
2343.10 3475
2343.56 3319
2344.02 3293
2344.47 3345
2344.93 3183
2345.39 3332
2345.84 3386
2346.30 3419
2346.75 3572
2347.21 3689
2347.67 3520
2348.12 3629
2348.58 3550
2349.04 3827
2349.49 3943
2349.95 3780
2350.41 3738
2350.86 3645
2351.32 3695
2351.78 3328
2352.23 3461
2352.69 3659
2353.15 3510
2353.61 3481
2354.06 3775
2354.52 3615
2354.98 3299
2355.43 3309
2355.89 3363
2356.35 3402
2356.81 3440
2357.26 3551
2357.72 3276
2358.18 3431
2358.64 3538
2359.09 3548
2359.55 3531
2360.01 3523
2360.47 3493
2360.93 3524
2361.38 3409
2361.84 3492
2362.30 3707
2362.76 3721
2363.22 3495
2363.67 3638
2364.13 3444
2364.59 3565
2365.05 3462
2365.51 3598
2365.96 3601
2366.42 3655
2366.88 3725
2367.34 3691
2367.80 3629
2368.26 3742
2368.72 3661
2369.17 3507
2369.63 3349
2370.09 3489
2370.55 3319
2371.01 3407
2371.47 3504
2371.93 3529
2372.39 3403
2372.84 3178
2373.30 3164
2373.76 3070
2374.22 3237
2374.68 3460
2375.14 3513
2375.60 3386
2376.06 3591
2376.52 3672
2376.98 3451
2377.44 3564
2377.90 3381
2378.36 3423
2378.81 3537
2379.27 3536
2379.73 3453
2380.19 3470
2380.65 3193
2381.11 3298
2381.57 3551
2382.03 3416
2382.49 3452
2382.95 3289
2383.41 3346
2383.87 3242
2384.33 3352
2384.79 3303
2385.25 3322
2385.71 3302
2386.17 3326
2386.63 3212
2387.09 3240
2387.55 3234
2388.01 3321
2388.48 3309
2388.94 3689
2389.40 3639
2389.86 3390
2390.32 3635
2390.78 3467
2391.24 3462
2391.70 3433
2392.16 3725
2392.62 3857
2393.08 3741
2393.54 3688
2394.00 3828
2394.47 3696
2394.93 3451
2395.39 3498
2395.85 3424
2396.31 3237
2396.77 3188
2397.23 3368
2397.69 3476
2398.16 3461
2398.62 3196
2399.08 3264
2399.54 3357
2400.00 3497
2400.46 3629
2400.92 3355
2401.39 3215
2401.85 3018
2402.31 3265
2402.77 3286
2403.23 3172
2403.70 3330
2404.16 3352
2404.62 3357
2405.08 3111
2405.54 3350
2406.01 3274
2406.47 3342
2406.93 3318
2407.39 3004
2407.86 3010
2408.32 3276
2408.78 3365
2409.24 3221
2409.71 3194
2410.17 3328
2410.63 3243
2411.09 3183
2411.56 3136
2412.02 2927
2412.48 3075
2412.94 3144
2413.41 3194
2413.87 3072
2414.33 3201
2414.80 3328
2415.26 3462
2415.72 3410
2416.19 3384
2416.65 3289
2417.11 3486
2417.57 3613
2418.04 3589
2418.50 3380
2418.96 3694
2419.43 3626
2419.89 3666
2420.36 3800
2420.82 3684
2421.28 3644
2421.75 3498
2422.21 3414
2422.67 3554
2423.14 3429
2423.60 3216
2424.07 3221
2424.53 3108
2424.99 3334
2425.46 3474
2425.92 3338
2426.39 3159
2426.85 3165
2427.31 3148
2427.78 3231
2428.24 3262
2428.71 3110
2429.17 2956
2429.64 2974
2430.10 3010
2430.56 3251
2431.03 3028
2431.49 3075
2431.96 3123
2432.42 2811
2432.89 3055
2433.35 3161
2433.82 3257
2434.28 3215
2434.75 3178
2435.21 3244
2435.68 3217
2436.14 3040
2436.61 3195
2437.07 3405
2437.54 3418
2438.00 3336
2438.47 3245
2438.93 3286
2439.40 3512
2439.86 3489
2440.33 3448
2440.80 3738
2441.26 3601
2441.73 3789
2442.19 3725
2442.66 3588
2443.12 3818
2443.59 4016
2444.06 4055
2444.52 3634
2444.99 3813
2445.45 3761
2445.92 3632
2446.38 3663
2446.85 3137
2447.32 3287
2447.78 3391
2448.25 3488
2448.72 3288
2449.18 3051
2449.65 3204
2450.11 3187
2450.58 3201
2451.05 2938
2451.51 3145
2451.98 3186
2452.45 3047
2452.91 2993
2453.38 3214
2453.85 3238
2454.31 3477
2454.78 3409
2455.25 3352
2455.71 3283
2456.18 3338
2456.65 3323
2457.12 3005
2457.58 2952
2458.05 3158
2458.52 3286
2458.98 3352
2459.45 3453
2459.92 3513
2460.39 3320
2460.85 3282
2461.32 3469
2461.79 3302
2462.26 3104
2462.72 2945
2463.19 3138
2463.66 3019
2464.13 3090
2464.59 3194
2465.06 3002
2465.53 3190
2466.00 3276
2466.47 3254
2466.93 3271
2467.40 3220
2467.87 3100
2468.34 2930
2468.81 2964
2469.27 3172
2469.74 3276
2470.21 3059
2470.68 3301
2471.15 3369
2471.62 3130
2472.09 3249
2472.55 3047
2473.02 3046
2473.49 3081
2473.96 3075
2474.43 3478
2474.90 3236
2475.37 3053
2475.83 3166
2476.30 3035
2476.77 3025
2477.24 3046
2477.71 3080
2478.18 3039
2478.65 3144
2479.12 3145
2479.59 2970
2480.06 2952
2480.53 3055
2480.99 2898
2481.46 2996
2481.93 2990
2482.40 2996
2482.87 3054
2483.34 2869
2483.81 3152
2484.28 3145
2484.75 3174
2485.22 3040
2485.69 2949
2486.16 3159
2486.63 3088
2487.10 3190
2487.57 3207
2488.04 3254
2488.51 3309
2488.98 3237
2489.45 3364
2489.92 3386
2490.39 3374
2490.86 3505
2491.33 3609
2491.80 3596
2492.27 3543
2492.74 3580
2493.21 3662
2493.68 3562
2494.15 3724
2494.62 4048
2495.10 4010
2495.57 3648
2496.04 3930
2496.51 3672
2496.98 3878
2497.45 4014
2497.92 3621
2498.39 3439
2498.86 3401
2499.33 3428
2499.80 3427
2500.28 3428
2500.75 3316
2501.22 3362
2501.69 3102
2502.16 3039
2502.63 3062
2503.10 2881
2503.57 2940
2504.05 2941
2504.52 2905
2504.99 2907
2505.46 2916
2505.93 2884
2506.40 2978
2506.88 2844
2507.35 3034
2507.82 3154
2508.29 3065
2508.76 2946
2509.24 2915
2509.71 3089
2510.18 3137
2510.65 3264
2511.12 3255
2511.60 3405
2512.07 3402
2512.54 3404
2513.01 3244
2513.49 3220
2513.96 3320
2514.43 3263
2514.90 3221
2515.38 3209
2515.85 3328
2516.32 3362
2516.79 3396
2517.27 3352
2517.74 3386
2518.21 3283
2518.68 3427
2519.16 3428
2519.63 3670
2520.10 3431
2520.58 3370
2521.05 3439
2521.52 3390
2522.00 3430
2522.47 3340
2522.94 3312
2523.42 3496
2523.89 3438
2524.36 3219
2524.84 3179
2525.31 3330
2525.78 3338
2526.26 3303
2526.73 3235
2527.20 3415
2527.68 3649
2528.15 3551
2528.63 3525
2529.10 3769
2529.57 3689
2530.05 3806
2530.52 3476
2531.00 3365
2531.47 3249
2531.94 3404
2532.42 3352
2532.89 3387
2533.37 3477
2533.84 3328
2534.32 3355
2534.79 3335
2535.26 3384
2535.74 3500
2536.21 3352
2536.69 3404
2537.16 3400
2537.64 3289
2538.11 3350
2538.59 3350
2539.06 3285
2539.54 3483
2540.01 3255
2540.49 3363
2540.96 3276
2541.44 3323
2541.91 3193
2542.39 3453
2542.86 3435
2543.34 3312
2543.81 3577
2544.29 3617
2544.76 3462
2545.24 3389
2545.71 3210
2546.19 3312
2546.66 3301
2547.14 3282
2547.61 3289
2548.09 3182
2548.57 3196
2549.04 3390
2549.52 3281
2549.99 3427
2550.47 3490
2550.95 3323
2551.42 3343
2551.90 3490
2552.37 3518
2552.85 3590
2553.33 3346
2553.80 3208
2554.28 3394
2554.75 3494
2555.23 3685
2555.71 3585
2556.18 3466
2556.66 3398
2557.14 3295
2557.61 3441
2558.09 3425
2558.57 3241
2559.04 3408
2559.52 3218
2560.00 3163
2560.47 3155
2560.95 3232
2561.43 3219
2561.90 3105
2562.38 3113
2562.86 3119
2563.33 3324
2563.81 3105
2564.29 3217
2564.77 3161
2565.24 3182
2565.72 2978
2566.20 3083
2566.68 2882
2567.15 3048
2567.63 3064
2568.11 2936
2568.59 2710
2569.06 2749
2569.54 2899
2570.02 2978
2570.50 2978
2570.97 2828
2571.45 2935
2571.93 3101
2572.41 2913
2572.89 2844
2573.36 3020
2573.84 3044
2574.32 2898
2574.80 2955
2575.28 3025
2575.75 2814
2576.23 2766
2576.71 2993
2577.19 2959
2577.67 2801
2578.15 2860
2578.62 2836
2579.10 2832
2579.58 2782
2580.06 2858
2580.54 3013
2581.02 3110
2581.50 3043
2581.97 3115
2582.45 3192
2582.93 3096
2583.41 2880
2583.89 2727
2584.37 2706
2584.85 2968
2585.33 3144
2585.81 3263
2586.29 3141
2586.77 3033
2587.24 2996
2587.72 3344
2588.20 2972
2588.68 3141
2589.16 3114
2589.64 3152
2590.12 3363
2590.60 3015
2591.08 3044
2591.56 3276
2592.04 3371
2592.52 3331
2593.00 3005
2593.48 3188
2593.96 3362
2594.44 3268
2594.92 3291
2595.40 3250
2595.88 3366
2596.36 3193
2596.84 3201
2597.32 3039
2597.80 2973
2598.28 3032
2598.76 3039
2599.24 3066
2599.72 3177
2600.20 2896
2600.68 2978
2601.16 2945
2601.64 3047
2602.12 3008
2602.61 2776
2603.09 2802
2603.57 2948
2604.05 2786
2604.53 2822
2605.01 3025
2605.49 3210
2605.97 3064
2606.45 3116
2606.93 3128
2607.42 3194
2607.90 3076
2608.38 3080
2608.86 3242
2609.34 3097
2609.82 3141
2610.30 3145
2610.78 3263
2611.27 3243
2611.75 3054
2612.23 3011
2612.71 3142
2613.19 3018
2613.67 3178
2614.16 3151
2614.64 3125
2615.12 3003
2615.60 3162
2616.08 3204
2616.57 3236
2617.05 3288
2617.53 3145
2618.01 3159
2618.49 3286
2618.98 3399
2619.46 3594
2619.94 3392
2620.42 3298
2620.91 3400
2621.39 3155
2621.87 3008
2622.35 3048
2622.84 2866
2623.32 3038
2623.80 2912
2624.28 2949
2624.77 3185
2625.25 3096
2625.73 3096
2626.21 2991
2626.70 2968
2627.18 3026
2627.66 3299
2628.15 3159
2628.63 3382
2629.11 3450
2629.60 3369
2630.08 3441
2630.56 3521
2631.05 3449
2631.53 3414
2632.01 3387
2632.50 3498
2632.98 3446
2633.46 3499
2633.95 3539
2634.43 3622
2634.91 3612
2635.40 3689
2635.88 3620
2636.37 3490
2636.85 3318
2637.33 3199
2637.82 3021
2638.30 3200
2638.79 3114
2639.27 3140
2639.75 2968
2640.24 3076
2640.72 3011
2641.21 2974
2641.69 3160
2642.18 3074
2642.66 2962
2643.14 2918
2643.63 3099
2644.11 3230
2644.60 2962
2645.08 3043
2645.57 3143
2646.05 3055
2646.54 3202
2647.02 2995
2647.51 2993
2647.99 3068
2648.48 3121
2648.96 3077
2649.45 3136
2649.93 3027
2650.42 3151
2650.90 3285
2651.39 3236
2651.87 3116
2652.36 2909
2652.84 2995
2653.33 3030
2653.81 3066
2654.30 3272
2654.78 3255
2655.27 3247
2655.76 3326
2656.24 3476
2656.73 3923
2657.21 3611
2657.70 3433
2658.18 3390
2658.67 3501
2659.16 3481
2659.64 3435
2660.13 3324
2660.61 3307
2661.10 3183
2661.59 3026
2662.07 3310
2662.56 3060
2663.05 3002
2663.53 2864
2664.02 2954
2664.50 3051
2664.99 2952
2665.48 3020
2665.96 2897
2666.45 2769
2666.94 2808
2667.42 3080
2667.91 3046
2668.40 2974
2668.88 2892
2669.37 2820
2669.86 2978
2670.34 2847
2670.83 3038
2671.32 2952
2671.81 3034
2672.29 3014
2672.78 3243
2673.27 3169
2673.75 3267
2674.24 3531
2674.73 3729
2675.22 3789
2675.70 3849
2676.19 3974
2676.68 4304
2677.17 4111
2677.65 4070
2678.14 3928
2678.63 3852
2679.12 3499
2679.61 3428
2680.09 3269
2680.58 3220
2681.07 3245
2681.56 3071
2682.04 3162
2682.53 3269
2683.02 3356
2683.51 3274
2684.00 3163
2684.49 3049
2684.97 2981
2685.46 3043
2685.95 3093
2686.44 3190
2686.93 2939
2687.42 3002
2687.90 3046
2688.39 3090
2688.88 3050
2689.37 2806
2689.86 2967
2690.35 2785
2690.84 2764
2691.33 2926
2691.81 2970
2692.30 3099
2692.79 3075
2693.28 2847
2693.77 2778
2694.26 2942
2694.75 2944
2695.24 2668
2695.73 2818
2696.22 2945
2696.71 2899
2697.20 2715
2697.68 2815
2698.17 2902
2698.66 2735
2699.15 2659
2699.64 2656
2700.13 2872
2700.62 2932
2701.11 3063
2701.60 2980
2702.09 2958
2702.58 2989
2703.07 3411
2703.56 3388
2704.05 3391
2704.54 3470
2705.03 3304
2705.52 3199
2706.01 3240
2706.50 3359
2706.99 3436
2707.48 3125
2707.97 3024
2708.46 3016
2708.95 3032
2709.44 2950
2709.93 2717
2710.43 3009
2710.92 3126
2711.41 2906
2711.90 2951
2712.39 3099
2712.88 3070
2713.37 3003
2713.86 2889
2714.35 2964
2714.84 2990
2715.33 2978
2715.82 3000
2716.32 2991
2716.81 2926
2717.30 2986
2717.79 3158
2718.28 2900
2718.77 2860
2719.26 2828
2719.76 2805
2720.25 2882
2720.74 2744
2721.23 2823
2721.72 3149
2722.21 3061
2722.70 2940
2723.20 2953
2723.69 2955
2724.18 2838
2724.67 2784
2725.16 2884
2725.66 2735
2726.15 2651
2726.64 2822
2727.13 2880
2727.62 2941
2728.12 2790
2728.61 2953
2729.10 2911
2729.59 2831
2730.09 2869
2730.58 2762
2731.07 2847
2731.56 2890
2732.06 2965
2732.55 2946
2733.04 3091
2733.53 2893
2734.03 3016
2734.52 3114
2735.01 3224
2735.50 3151
2736.00 3231
2736.49 3360
2736.98 3365
2737.48 3312
2737.97 3215
2738.46 3046
2738.96 2979
2739.45 3155
2739.94 2845
2740.44 2828
2740.93 3071
2741.42 3070
2741.92 2873
2742.41 3029
2742.90 2874
2743.40 2814
2743.89 2772
2744.38 2741
2744.88 2761
2745.37 2882
2745.86 2983
2746.36 2837
2746.85 2857
2747.35 2951
2747.84 2932
2748.33 2992
2748.83 2975
2749.32 2919
2749.82 2915
2750.31 2985
2750.81 3020
2751.30 2858
2751.79 3066
2752.29 2912
2752.78 2859
2753.28 2866
2753.77 3064
2754.27 3010
2754.76 2776
2755.26 2881
2755.75 2926
2756.24 2963
2756.74 3064
2757.23 3036
2757.73 2955
2758.22 3122
2758.72 3180
2759.21 2994
2759.71 2938
2760.20 2931
2760.70 2807
2761.19 3108
2761.69 3069
2762.19 3050
2762.68 3172
2763.18 3042
2763.67 3030
2764.17 3035
2764.66 3098
2765.16 3012
2765.65 3225
2766.15 3040
2766.64 3023
2767.14 2908
2767.64 2963
2768.13 3015
2768.63 2958
2769.12 3003
2769.62 3005
2770.12 2901
2770.61 3075
2771.11 3063
2771.60 3004
2772.10 3168
2772.60 3211
2773.09 3265
2773.59 3060
2774.08 3375
2774.58 3345
2775.08 3658
2775.57 3982
2776.07 3922
2776.57 4030
2777.06 4297
2777.56 4475
2778.06 4803
2778.55 4528
2779.05 4407
2779.55 4276
2780.04 4216
2780.54 4048
2781.04 3785
2781.54 3805
2782.03 3592
2782.53 3252
2783.03 3064
2783.52 3234
2784.02 3237
2784.52 3274
2785.02 3338
2785.51 3184
2786.01 2882
2786.51 3036
2787.01 2887
2787.50 2701
2788.00 3161
2788.50 3157
2789.00 2867
2789.49 2835
2789.99 2724
2790.49 2821
2790.99 2641
2791.48 2616
2791.98 2710
2792.48 2849
2792.98 2917
2793.48 2822
2793.97 2851
2794.47 2840
2794.97 3049
2795.47 2957
2795.97 2795
2796.47 2886
2796.96 3074
2797.46 2895
2797.96 3082
2798.46 3097
2798.96 3071
2799.46 3006
2799.96 2979
2800.45 2967
2800.95 2791
2801.45 2920
2801.95 2928
2802.45 2695
2802.95 2753
2803.45 2703
2803.95 2671
2804.45 2923
2804.94 3004
2805.44 3027
2805.94 2892
2806.44 3062
2806.94 3048
2807.44 3063
2807.94 3243
2808.44 2888
2808.94 3076
2809.44 3165
2809.94 3210
2810.44 3333
2810.94 3418
2811.44 3270
2811.94 3395
2812.44 3322
2812.94 3594
2813.44 3417
2813.94 3409
2814.44 3449
2814.94 3531
2815.44 3411
2815.94 3592
2816.44 3242
2816.94 3209
2817.44 3119
2817.94 3216
2818.44 3177
2818.94 3263
2819.44 2985
2819.94 2907
2820.44 2929
2820.94 3000
2821.44 2867
2821.94 3021
2822.44 2899
2822.94 2979
2823.44 2710
2823.94 2705
2824.44 2738
2824.94 2624
2825.45 2802
2825.95 2871
2826.45 2760
2826.95 2646
2827.45 2697
2827.95 2782
2828.45 2556
2828.95 2622
2829.45 2855
2829.96 2827
2830.46 2764
2830.96 2654
2831.46 2810
2831.96 2761
2832.46 2880
2832.96 2764
2833.47 2901
2833.97 3017
2834.47 2908
2834.97 2686
2835.47 2706
2835.97 2990
2836.48 3094
2836.98 3084
2837.48 2999
2837.98 3025
2838.48 3198
2838.99 3184
2839.49 3075
2839.99 3039
2840.49 3091
2841.00 3293
2841.50 3037
2842.00 3028
2842.50 2984
2843.01 2938
2843.51 3130
2844.01 2972
2844.51 2939
2845.02 2951
2845.52 3017
2846.02 3078
2846.52 3200
2847.03 3268
2847.53 3218
2848.03 3193
2848.54 3447
2849.04 3335
2849.54 3296
2850.04 3491
2850.55 3374
2851.05 3526
2851.55 3329
2852.06 3271
2852.56 3320
2853.06 3201
2853.57 3125
2854.07 2947
2854.57 3038
2855.08 3132
2855.58 3136
2856.09 3013
2856.59 3012
2857.09 3114
2857.60 3089
2858.10 3070
2858.60 3053
2859.11 2866
2859.61 2896
2860.12 3015
2860.62 3130
2861.12 2907
2861.63 2827
2862.13 3117
2862.64 2784
2863.14 2749
2863.65 2681
2864.15 2763
2864.65 2702
2865.16 2832
2865.66 2887
2866.17 2727
2866.67 2750
2867.18 2959
2867.68 2776
2868.19 2638
2868.69 2744
2869.20 2863
2869.70 2771
2870.21 2828
2870.71 2835
2871.21 2893
2871.72 2927
2872.23 3068
2872.73 3273
2873.24 3124
2873.74 3267
2874.25 3312
2874.75 3411
2875.26 3550
2875.76 3624
2876.27 3599
2876.77 3448
2877.28 3382
2877.78 3509
2878.29 3481
2878.79 3331
2879.30 3404
2879.81 3439
2880.31 3340
2880.82 3285
2881.32 3340
2881.83 3344
2882.34 3255
2882.84 3300
2883.35 3289
2883.85 3409
2884.36 3296
2884.87 3194
2885.37 3192
2885.88 3157
2886.38 3223
2886.89 3240
2887.40 3222
2887.90 3225
2888.41 3216
2888.92 3326
2889.42 3267
2889.93 3227
2890.44 3109
2890.94 3132
2891.45 3102
2891.96 3128
2892.46 3273
2892.97 2995
2893.48 3172
2893.98 3261
2894.49 3190
2895.00 3342
2895.51 3237
2896.01 3048
2896.52 3467
2897.03 3535
2897.53 3801
2898.04 3706
2898.55 3800
2899.06 3689
2899.56 3513
2900.07 3678
2900.58 3658
2901.09 3454
2901.59 3683
2902.10 3661
2902.61 3827
2903.12 3622
2903.63 3559
2904.13 3832
2904.64 4043
2905.15 3875
2905.66 3782
2906.17 3810
2906.67 3760
2907.18 3911
2907.69 3885
2908.20 3772
2908.71 3835
2909.21 3504
2909.72 3486
2910.23 3391
2910.74 3343
2911.25 3245
2911.76 3302
2912.26 3250
2912.77 3155
2913.28 3132
2913.79 3086
2914.30 3105
2914.81 3127
2915.32 3103
2915.83 3112
2916.34 3073
2916.84 3095
2917.35 3034
2917.86 2906
2918.37 3155
2918.88 2988
2919.39 2897
2919.90 2853
2920.41 2927
2920.92 2756
2921.43 2612
2921.94 2899
2922.45 2991
2922.96 2840
2923.46 2979
2923.97 2953
2924.48 2789
2924.99 2901
2925.50 3059
2926.01 3047
2926.52 2945
2927.03 2891
2927.54 2867
2928.05 2971
2928.56 2946
2929.07 2939
2929.58 2918
2930.09 2708
2930.60 2787
2931.11 2746
2931.62 2752
2932.13 2848
2932.64 2850
2933.15 2745
2933.67 2851
2934.18 2769
2934.69 2907
2935.20 2961
2935.71 3048
2936.22 2918
2936.73 3151
2937.24 2958
2937.75 3128
2938.26 3013
2938.77 3060
2939.28 3147
2939.79 2987
2940.30 3088
2940.82 3341
2941.33 3210
2941.84 3195
2942.35 3179
2942.86 3133
2943.37 3453
2943.88 3240
2944.39 3445
2944.91 3326
2945.42 3131
2945.93 3263
2946.44 3459
2946.95 3222
2947.46 3440
2947.98 3387
2948.49 3596
2949.00 3411
2949.51 3510
2950.02 3439
2950.53 2992
2951.05 3168
2951.56 3174
2952.07 2874
2952.58 2872
2953.09 2889
2953.61 2965
2954.12 2880
2954.63 2840
2955.14 3026
2955.66 2861
2956.17 2922
2956.68 3093
2957.19 2972
2957.71 3078
2958.22 2960
2958.73 2929
2959.24 2955
2959.76 3073
2960.27 2959
2960.78 2993
2961.29 3017
2961.81 3102
2962.32 3053
2962.83 3001
2963.35 3096
2963.86 3194
2964.37 2883
2964.89 3005
2965.40 3169
2965.91 3388
2966.43 3285
2966.94 3088
2967.45 2884
2967.97 2697
2968.48 2959
2968.99 3009
2969.51 2858
2970.02 2791
2970.53 2733
2971.05 2725
2971.56 2842
2972.07 2764
2972.59 2744
2973.10 2754
2973.62 2907
2974.13 2885
2974.64 2923
2975.16 2900
2975.67 2887
2976.19 2790
2976.70 2872
2977.22 2848
2977.73 2969
2978.24 2977
2978.76 3093
2979.27 2873
2979.79 2713
2980.30 2883
2980.82 2946
2981.33 2884
2981.85 2853
2982.36 2875
2982.87 2906
2983.39 2998
2983.90 2953
2984.42 2960
2984.93 2978
2985.45 3173
2985.96 3297
2986.48 3318
2986.99 3389
2987.51 3428
2988.02 3358
2988.54 3187
2989.05 3204
2989.57 3301
2990.09 3330
2990.60 3405
2991.12 3369
2991.63 3042
2992.15 2978
2992.66 2948
2993.18 3123
2993.69 3238
2994.21 3162
2994.73 2982
2995.24 3074
2995.76 3286
2996.27 3407
2996.79 3648
2997.30 3676
2997.82 3750
2998.34 3973
2998.85 3901
2999.37 3857
2999.89 3815
3000.40 4027
3000.92 3697
3001.43 3947
3001.95 4020
3002.47 3780
3002.98 3973
3003.50 4047
3004.02 4199
3004.53 4506
3005.05 4985
3005.57 5182
3006.08 5378
3006.60 5413
3007.12 5177
3007.63 5499
3008.15 5379
3008.67 4977
3009.18 4631
3009.70 4431
3010.22 4111
3010.74 3884
3011.25 3558
3011.77 3413
3012.29 3350
3012.80 3066
3013.32 3130
3013.84 3335
3014.36 3131
3014.87 2989
3015.39 3074
3015.91 3208
3016.43 3369
3016.94 3348
3017.46 3084
3017.98 3483
3018.50 3490
3019.02 3494
3019.53 3652
3020.05 3784
3020.57 3395
3021.09 3503
3021.60 3668
3022.12 3799
3022.64 3875
3023.16 3625
3023.68 3485
3024.20 3626
3024.71 3487
3025.23 3398
3025.75 3439
3026.27 3211
3026.79 3333
3027.31 3388
3027.82 3408
3028.34 3328
3028.86 3325
3029.38 3406
3029.90 3213
3030.42 3223
3030.94 3329
3031.46 3111
3031.98 3031
3032.49 3094
3033.01 3115
3033.53 3220
3034.05 3011
3034.57 3165
3035.09 3061
3035.61 3150
3036.13 3107
3036.65 3186
3037.17 3129
3037.69 3214
3038.21 3230
3038.73 3196
3039.25 3104
3039.76 2982
3040.28 2881
3040.80 3035
3041.32 2764
3041.84 3008
3042.36 3135
3042.88 2957
3043.40 3026
3043.92 2973
3044.44 3026
3044.96 2849
3045.48 2950
3046.00 2806
3046.52 2933
3047.04 2958
3047.56 3200
3048.08 3101
3048.60 3018
3049.13 2913
3049.65 2929
3050.17 2711
3050.69 2682
3051.21 2724
3051.73 2652
3052.25 2596
3052.77 2565
3053.29 2876
3053.81 2887
3054.33 2675
3054.85 2786
3055.37 2859
3055.89 2841
3056.42 3124
3056.94 2806
3057.46 2760
3057.98 2918
3058.50 2873
3059.02 2911
3059.54 2848
3060.06 2627
3060.59 2695
3061.11 2894
3061.63 2924
3062.15 2871
3062.67 2766
3063.19 2974
3063.71 3018
3064.24 2859
3064.76 3102
3065.28 3238
3065.80 3055
3066.32 3170
3066.85 3066
3067.37 3142
3067.89 3042
3068.41 2917
3068.93 2900
3069.46 3013
3069.98 2902
3070.50 2908
3071.02 2959
3071.54 2923
3072.07 2917
3072.59 2865
3073.11 3026
3073.63 2918
3074.16 3079
3074.68 2890
3075.20 2765
3075.73 2898
3076.25 3076
3076.77 2996
3077.29 3249
3077.82 3453
3078.34 3334
3078.86 3387
3079.39 3404
3079.91 3163
3080.43 3331
3080.95 3473
3081.48 3449
3082.00 3486
3082.52 3426
3083.05 3519
3083.57 3460
3084.09 3484
3084.62 3272
3085.14 3212
3085.66 3251
3086.19 3334
3086.71 3220
3087.24 3236
3087.76 3118
3088.28 3341
3088.81 3127
3089.33 3129
3089.85 3074
3090.38 2900
3090.90 3060
3091.43 2941
3091.95 2913
3092.47 2965
3093.00 2939
3093.52 2895
3094.05 2867
3094.57 2973
3095.10 3090
3095.62 3016
3096.14 3171
3096.67 3300
3097.19 3148
3097.72 3297
3098.24 3331
3098.77 3270
3099.29 3358
3099.82 3437
3100.34 3637
3100.87 3830
3101.39 3973
3101.92 4248
3102.44 4386
3102.97 4513
3103.49 4896
3104.02 5542
3104.54 5846
3105.07 5708
3105.59 5783
3106.12 5557
3106.64 5508
3107.17 5223
3107.69 4445
3108.22 4239
3108.74 3944
3109.27 3642
3109.79 3419
3110.32 3296
3110.85 3256
3111.37 3081
3111.90 3064
3112.42 3154
3112.95 3208
3113.48 3055
3114.00 3166
3114.53 2982
3115.05 3131
3115.58 3245
3116.11 3158
3116.63 2945
3117.16 3040
3117.68 2763
3118.21 2985
3118.74 2848
3119.26 2700
3119.79 2746
3120.32 2848
3120.84 2926
3121.37 2752
3121.90 2770
3122.42 2736
3122.95 2843
3123.48 2916
3124.00 2938
3124.53 2981
3125.06 2884
3125.58 2860
3126.11 2758
3126.64 2738
3127.16 2925
3127.69 2832
3128.22 2937
3128.75 2834
3129.27 2880
3129.80 2945
3130.33 2630
3130.85 2788
3131.38 3008
3131.91 2938
3132.44 2926
3132.96 2938
3133.49 2962
3134.02 2790
3134.55 2818
3135.07 2699
3135.60 2626
3136.13 2795
3136.66 2771
3137.19 2905
3137.71 2845
3138.24 2815
3138.77 2950
3139.30 2902
3139.83 2979
3140.35 2928
3140.88 2838
3141.41 2846
3141.94 2764
3142.47 2754
3143.00 2837
3143.52 2644
3144.05 2682
3144.58 2738
3145.11 2919
3145.64 2861
3146.17 3023
3146.70 3115
3147.22 3117
3147.75 3185
3148.28 3411
3148.81 3341
3149.34 3429
3149.87 3505
3150.40 3618
3150.93 3683
3151.46 3697
3151.98 3649
3152.51 3535
3153.04 3437
3153.57 3494
3154.10 3496
3154.63 3533
3155.16 3462
3155.69 3150
3156.22 3010
3156.75 3087
3157.28 3154
3157.81 3212
3158.34 3008
3158.87 2764
3159.40 2900
3159.93 3027
3160.46 3183
3160.99 3061
3161.52 2923
3162.05 2957
3162.58 2913
3163.11 2990
3163.64 2820
3164.17 2746
3164.70 2839
3165.23 2829
3165.76 2840
3166.29 2727
3166.82 2689
3167.35 2640
3167.88 2680
3168.41 2670
3168.94 2535
3169.47 2543
3170.00 2658
3170.53 2681
3171.06 2768
3171.59 2774
3172.13 2863
3172.66 2799
3173.19 2794
3173.72 2920
3174.25 3105
3174.78 3367
3175.31 3435
3175.84 3470
3176.37 3330
3176.90 3295
3177.44 3141
3177.97 3303
3178.50 3236
3179.03 3082
3179.56 3086
3180.09 2939
3180.62 2955
3181.16 2719
3181.69 2766
3182.22 2899
3182.75 2955
3183.28 2816
3183.81 2781
3184.35 2799
3184.88 2777
3185.41 2785
3185.94 2720
3186.47 2779
3187.01 2967
3187.54 3042
3188.07 2831
3188.60 2885
3189.14 2817
3189.67 2613
3190.20 2952
3190.73 2829
3191.26 2596
3191.80 2780
3192.33 2936
3192.86 2930
3193.39 2825
3193.93 2808
3194.46 2805
3194.99 2909
3195.53 2766
3196.06 2803
3196.59 2691
3197.12 2684
3197.66 2803
3198.19 2923
3198.72 2807
3199.26 2921
3199.79 2935
3200.32 3061
3200.86 3040
3201.39 2925
3201.92 3205
3202.46 3400
3202.99 3328
3203.52 3233
3204.06 3334
3204.59 3389
3205.12 3439
3205.66 3338
3206.19 3265
3206.72 3160
3207.26 2962
3207.79 3199
3208.33 3101
3208.86 2881
3209.39 3119
3209.93 3292
3210.46 3277
3211.00 3551
3211.53 3692
3212.06 3607
3212.60 3795
3213.13 3834
3213.67 3687
3214.20 3708
3214.74 3627
3215.27 3351
3215.80 3231
3216.34 3140
3216.87 3199
3217.41 3040
3217.94 3146
3218.48 3144
3219.01 2929
3219.55 3173
3220.08 3145
3220.62 3219
3221.15 3106
3221.69 3266
3222.22 3475
3222.76 3401
3223.29 3516
3223.83 3539
3224.36 3757
3224.90 3939
3225.43 4022
3225.97 3884
3226.50 3983
3227.04 3764
3227.57 3611
3228.11 3821
3228.65 3529
3229.18 3265
3229.72 3045
3230.25 2948
3230.79 3044
3231.32 3172
3231.86 3204
3232.40 3047
3232.93 2985
3233.47 2869
3234.00 2947
3234.54 3027
3235.08 2993
3235.61 3144
3236.15 3117
3236.68 3150
3237.22 2985
3237.76 3200
3238.29 3418
3238.83 3420
3239.37 3508
3239.90 3656
3240.44 3793
3240.97 3823
3241.51 3738
3242.05 3553
3242.58 3609
3243.12 3451
3243.66 3355
3244.20 3145
3244.73 3245
3245.27 3371
3245.81 3059
3246.34 3025
3246.88 3008
3247.42 3089
3247.95 3004
3248.49 3130
3249.03 3187
3249.57 3401
3250.10 3229
3250.64 3208
3251.18 3300
3251.72 3319
3252.25 3059
3252.79 3198
3253.33 3370
3253.87 3440
3254.40 3351
3254.94 3382
3255.48 3468
3256.02 3323
3256.55 3423
3257.09 3377
3257.63 3308
3258.17 3442
3258.71 3652
3259.24 3741
3259.78 3870
3260.32 4000
3260.86 4005
3261.40 4312
3261.94 4945
3262.47 5205
3263.01 5675
3263.55 5610
3264.09 5774
3264.63 5675
3265.17 5515
3265.71 5559
3266.24 5197
3266.78 5142
3267.32 4950
3267.86 4554
3268.40 4527
3268.94 4168
3269.48 3817
3270.02 3896
3270.55 3788
3271.09 3626
3271.63 3606
3272.17 3518
3272.71 3506
3273.25 3363
3273.79 3269
3274.33 3345
3274.87 3424
3275.41 3149
3275.95 3179
3276.49 3433
3277.03 3335
3277.57 3388
3278.11 3512
3278.65 3399
3279.19 3362
3279.73 3505
3280.26 3479
3280.80 3594
3281.34 3575
3281.88 3723
3282.42 3597
3282.96 3539
3283.50 3453
3284.04 3726
3284.59 3732
3285.13 3664
3285.67 3971
3286.21 3832
3286.75 3697
3287.29 3718
3287.83 3942
3288.37 3882
3288.91 3959
3289.45 3720
3289.99 3544
3290.53 3471
3291.07 3319
3291.61 3392
3292.15 3166
3292.69 3323
3293.23 3559
3293.77 3659
3294.32 3615
3294.86 4096
3295.40 4320
3295.94 4287
3296.48 4290
3297.02 4625
3297.56 4837
3298.10 4733
3298.65 4731
3299.19 4573
3299.73 4481
3300.27 4221
3300.81 3931
3301.35 3799
3301.89 3683
3302.44 3649
3302.98 3375
3303.52 3315
3304.06 3247
3304.60 3421
3305.14 3588
3305.69 3542
3306.23 3434
3306.77 3158
3307.31 3184
3307.85 3226
3308.40 3225
3308.94 3286
3309.48 3147
3310.02 3150
3310.57 3047
3311.11 3206
3311.65 3060
3312.19 3161
3312.74 3321
3313.28 3435
3313.82 3354
3314.36 3357
3314.91 3340
3315.45 3415
3315.99 3554
3316.53 3514
3317.08 3471
3317.62 3610
3318.16 3697
3318.71 3379
3319.25 3501
3319.79 3239
3320.34 3072
3320.88 3158
3321.42 3094
3321.96 3093
3322.51 3088
3323.05 3043
3323.59 3071
3324.14 3010
3324.68 3066
3325.23 3071
3325.77 3086
3326.31 2990
3326.86 2995
3327.40 2934
3327.94 3040
3328.49 2979
3329.03 2943
3329.57 2919
3330.12 2848
3330.66 2779
3331.21 2738
3331.75 2782
3332.29 2779
3332.84 2652
3333.38 2736
3333.93 2932
3334.47 2921
3335.02 3019
3335.56 3191
3336.10 3454
3336.65 3641
3337.19 3563
3337.74 3357
3338.28 3551
3338.83 3584
3339.37 3643
3339.92 3590
3340.46 3336
3341.01 3387
3341.55 3259
3342.10 3051
3342.64 3150
3343.19 3135
3343.73 2814
3344.28 2821
3344.82 2969
3345.37 2808
3345.91 2766
3346.46 2786
3347.00 2754
3347.55 3066
3348.09 3148
3348.64 3116
3349.18 3170
3349.73 3267
3350.27 3297
3350.82 3181
3351.37 3235
3351.91 3163
3352.46 2990
3353.00 3056
3353.55 2968
3354.10 2920
3354.64 2855
3355.19 3105
3355.73 2942
3356.28 3092
3356.83 2962
3357.37 2840
3357.92 2847
3358.46 2736
3359.01 2887
3359.56 2791
3360.10 2783
3360.65 2747
3361.20 2565
3361.74 2482
3362.29 2665
3362.84 2700
3363.38 2663
3363.93 2701
3364.48 2718
3365.02 2637
3365.57 2665
3366.12 2769
3366.66 2683
3367.21 2575
3367.76 2480
3368.30 2576
3368.85 2696
3369.40 2735
3369.94 2853
3370.49 2964
3371.04 2805
3371.59 2793
3372.13 2895
3372.68 2897
3373.23 2948
3373.78 2980
3374.32 2932
3374.87 2693
3375.42 2659
3375.97 2612
3376.51 2621
3377.06 2503
3377.61 2711
3378.16 2662
3378.71 2522
3379.25 2605
3379.80 2694
3380.35 2385
3380.90 2379
3381.45 2592
3381.99 2465
3382.54 2602
3383.09 2715
3383.64 2468
3384.19 2494
3384.74 2485
3385.28 2622
3385.83 2690
3386.38 2633
3386.93 2502
3387.48 2800
3388.03 2655
3388.58 2511
3389.12 2573
3389.67 2574
3390.22 2670
3390.77 2691
3391.32 2878
3391.87 2823
3392.42 2675
3392.97 2675
3393.52 2675
3394.06 2634
3394.61 2603
3395.16 2582
3395.71 2451
3396.26 2441
3396.81 2527
3397.36 2581
3397.91 2421
3398.46 2480
3399.01 2514
3399.56 2510
3400.11 2476
3400.66 2621
3401.21 2624
3401.76 2632
3402.31 2639
3402.86 2476
3403.41 2429
3403.96 2625
3404.51 2615
3405.06 2491
3405.61 2647
3406.16 2643
3406.71 2499
3407.26 2397
3407.81 2450
3408.36 2449
3408.91 2338
3409.46 2574
3410.01 2742
3410.56 2475
3411.11 2529
3411.66 2721
3412.21 2791
3412.76 2549
3413.31 2536
3413.86 2575
3414.41 2538
3414.96 2462
3415.51 2587
3416.07 2526
3416.62 2610
3417.17 2610
3417.72 2631
3418.27 2633
3418.82 2659
3419.37 2562
3419.92 2561
3420.47 2512
3421.03 2791
3421.58 2718
3422.13 2733
3422.68 2841
3423.23 2684
3423.78 2814
3424.33 2824
3424.89 3005
3425.44 2947
3425.99 2898
3426.54 3135
3427.09 2869
3427.65 2869
3428.20 2985
3428.75 2904
3429.30 2810
3429.85 2795
3430.41 2813
3430.96 2685
3431.51 2608
3432.06 2569
3432.61 2644
3433.17 2615
3433.72 2628
3434.27 2707
3434.82 2756
3435.38 2595
3435.93 2515
3436.48 2522
3437.03 2647
3437.59 2728
3438.14 2653
3438.69 2638
3439.24 2528
3439.80 2584
3440.35 2740
3440.90 2859
3441.46 2727
3442.01 2664
3442.56 2600
3443.11 2679
3443.67 2690
3444.22 2621
3444.77 2517
3445.33 2565
3445.88 2587
3446.43 2728
3446.99 2680
3447.54 2498
3448.09 2423
3448.65 2424
3449.20 2554
3449.76 2520
3450.31 2549
3450.86 2528
3451.42 2517
3451.97 2692
3452.52 2719
3453.08 2609
3453.63 2493
3454.19 2398
3454.74 2437
3455.29 2353
3455.85 2427
3456.40 2486
3456.96 2380
3457.51 2498
3458.07 2749
3458.62 2690
3459.17 2395
3459.73 2403
3460.28 2591
3460.84 2568
3461.39 2559
3461.95 2655
3462.50 2699
3463.06 2705
3463.61 2739
3464.17 2809
3464.72 2710
3465.27 2847
3465.83 2900
3466.38 2880
3466.94 2910
3467.49 2681
3468.05 2815
3468.61 2935
3469.16 2945
3469.72 2878
3470.27 2945
3470.83 2921
3471.38 3222
3471.94 3127
3472.49 3065
3473.05 3121
3473.60 2886
3474.16 3095
3474.71 3272
3475.27 3131
3475.83 3035
3476.38 3072
3476.94 3007
3477.49 3022
3478.05 3051
3478.61 3037
3479.16 3231
3479.72 3101
3480.27 3167
3480.83 3069
3481.39 2947
3481.94 3054
3482.50 3113
3483.05 3275
3483.61 3111
3484.17 3034
3484.72 3304
3485.28 3287
3485.84 3194
3486.39 3036
3486.95 3241
3487.51 3423
3488.06 3495
3488.62 3835
3489.18 4001
3489.73 4304
3490.29 4380
3490.85 4942
3491.40 5234
3491.96 5095
3492.52 5457
3493.08 5803
3493.63 5456
3494.19 5907
3494.75 5931
3495.30 5499
3495.86 5495
3496.42 5452
3496.98 5840
3497.53 5530
3498.09 5213
3498.65 5571
3499.21 5641
3499.76 6323
3500.32 6885
3500.88 7328
3501.44 7725
3501.99 8614
3502.55 9158
3503.11 9911
3503.67 10605
3504.23 11390
3504.78 12222
3505.34 13754
3505.90 14437
3506.46 14739
3507.02 15030
3507.58 15039
3508.13 14509
3508.69 13732
3509.25 12165
3509.81 11123
3510.37 9485
3510.93 8033
3511.48 7308
3512.04 6409
3512.60 5383
3513.16 4760
3513.72 4575
3514.28 4254
3514.84 3913
3515.40 3801
3515.95 3645
3516.51 3616
3517.07 3453
3517.63 3345
3518.19 3316
3518.75 3245
3519.31 3233
3519.87 3150
3520.43 2951
3520.99 3099
3521.55 3119
3522.11 3051
3522.67 2842
3523.22 2949
3523.78 3004
3524.34 3261
3524.90 3175
3525.46 2990
3526.02 2979
3526.58 3159
3527.14 3018
3527.70 2938
3528.26 3251
3528.82 3217
3529.38 3154
3529.94 3163
3530.50 3284
3531.06 3120
3531.62 3354
3532.18 3256
3532.74 3286
3533.30 3203
3533.86 3279
3534.42 3526
3534.98 3512
3535.54 3383
3536.11 3480
3536.67 3479
3537.23 3510
3537.79 3702
3538.35 3454
3538.91 3242
3539.47 3286
3540.03 3337
3540.59 3418
3541.15 3494
3541.71 3378
3542.27 3395
3542.84 3332
3543.40 3423
3543.96 3787
3544.52 3844
3545.08 3609
3545.64 3732
3546.20 3743
3546.76 3498
3547.33 3472
3547.89 3301
3548.45 3244
3549.01 3081
3549.57 3040
3550.13 2985
3550.69 3095
3551.26 3056
3551.82 2730
3552.38 2829
3552.94 2895
3553.50 2763
3554.07 2625
3554.63 2724
3555.19 2741
3555.75 2643
3556.31 2803
3556.88 2800
3557.44 2718
3558.00 2668
3558.56 2810
3559.13 2621
3559.69 2672
3560.25 2777
3560.81 2954
3561.38 2828
3561.94 2760
3562.50 2976
3563.06 3037
3563.63 2954
3564.19 3162
3564.75 2983
3565.31 3012
3565.88 2768
3566.44 2867
3567.00 2848
3567.57 2925
3568.13 2942
3568.69 2827
3569.26 2919
3569.82 2783
3570.38 2595
3570.95 2664
3571.51 2619
3572.07 2832
3572.64 3011
3573.20 2820
3573.76 2742
3574.33 2736
3574.89 2863
3575.45 2950
3576.02 2926
3576.58 2899
3577.14 2933
3577.71 3142
3578.27 2967
3578.84 3094
3579.40 3321
3579.96 3351
3580.53 3354
3581.09 3197
3581.66 3102
3582.22 2967
3582.78 2993
3583.35 2988
3583.91 2981
3584.48 3038
3585.04 2927
3585.61 2952
3586.17 2893
3586.74 2774
3587.30 2715
3587.86 2756
3588.43 2599
3588.99 2692
3589.56 2604
3590.12 2700
3590.69 2759
3591.25 2636
3591.82 2612
3592.38 2618
3592.95 2459
3593.51 2470
3594.08 2683
3594.64 2639
3595.21 2655
3595.77 2666
3596.34 2872
3596.90 2501
3597.47 2670
3598.04 2689
3598.60 2546
3599.17 2576
3599.73 2704
3600.30 2683
3600.86 2741
3601.43 2797
3601.99 2691
3602.56 2628
3603.13 2444
3603.69 2534
3604.26 2520
3604.82 2537
3605.39 2575
3605.96 2526
3606.52 2483
3607.09 2407
3607.65 2428
3608.22 2446
3608.79 2321
3609.35 2376
3609.92 2622
3610.49 2536
3611.05 2403
3611.62 2334
3612.19 2215
3612.75 2259
3613.32 2378
3613.89 2439
3614.45 2613
3615.02 2597
3615.59 2604
3616.15 2843
3616.72 2838
3617.29 2990
3617.85 3047
3618.42 3139
3618.99 3484
3619.55 3389
3620.12 3421
3620.69 3520
3621.26 3527
3621.82 3575
3622.39 3322
3622.96 3389
3623.53 3230
3624.09 3150
3624.66 3013
3625.23 2853
3625.80 2662
3626.36 2654
3626.93 2688
3627.50 2759
3628.07 2606
3628.63 2784
3629.20 2688
3629.77 2599
3630.34 2805
3630.91 2825
3631.47 2793
3632.04 2749
3632.61 2888
3633.18 3160
3633.75 3129
3634.32 3279
3634.88 3176
3635.45 3408
3636.02 3351
3636.59 3245
3637.16 3182
3637.73 3086
3638.29 2969
3638.86 2892
3639.43 2832
3640.00 2862
3640.57 2830
3641.14 2907
3641.71 2997
3642.28 2830
3642.84 2839
3643.41 2943
3643.98 3148
3644.55 2862
3645.12 2791
3645.69 2779
3646.26 2812
3646.83 2826
3647.40 2609
3647.97 2796
3648.54 2779
3649.11 2771
3649.68 2803
3650.25 2796
3650.81 2798
3651.38 2826
3651.95 2907
3652.52 2858
3653.09 2966
3653.66 2970
3654.23 2977
3654.80 3099
3655.37 2973
3655.94 3117
3656.51 2963
3657.08 2909
3657.65 2801
3658.22 2670
3658.79 3191
3659.36 2997
3659.93 2819
3660.50 3045
3661.07 2948
3661.64 2839
3662.22 2834
3662.79 2809
3663.36 2858
3663.93 2850
3664.50 2940
3665.07 2871
3665.64 2963
3666.21 2961
3666.78 2678
3667.35 2802
3667.92 2967
3668.49 2934
3669.06 2899
3669.64 2839
3670.21 2721
3670.78 2509
3671.35 2417
3671.92 2562
3672.49 2691
3673.06 2697
3673.63 2626
3674.21 2694
3674.78 2442
3675.35 2735
3675.92 2776
3676.49 2628
3677.06 2759
3677.63 2533
3678.21 2685
3678.78 2630
3679.35 2701
3679.92 2711
3680.49 2673
3681.07 2635
3681.64 2424
3682.21 2189
3682.78 2312
3683.35 2345
3683.93 2334
3684.50 2208
3685.07 2231
3685.64 2338
3686.21 2290
3686.79 2236
3687.36 2322
3687.93 2442
3688.50 2537
3689.08 2645
3689.65 2581
3690.22 2626
3690.80 2616
3691.37 2505
3691.94 2423
3692.51 2640
3693.09 2659
3693.66 2463
3694.23 2529
3694.81 2413
3695.38 2466
3695.95 2435
3696.52 2338
3697.10 2391
3697.67 2482
3698.24 2552
3698.82 2461
3699.39 2471
3699.96 2653
3700.54 2549
3701.11 2481
3701.68 2355
3702.26 2288
3702.83 2455
3703.41 2348
3703.98 2453
3704.55 2511
3705.13 2465
3705.70 2448
3706.27 2436
3706.85 2586
3707.42 2605
3708.00 2563
3708.57 2573
3709.14 2392
3709.72 2400
3710.29 2420
3710.87 2532
3711.44 2448
3712.02 2392
3712.59 2430
3713.16 2310
3713.74 2298
3714.31 2228
3714.89 2239
3715.46 2392
3716.04 2390
3716.61 2169
3717.19 2338
3717.76 2460
3718.34 2342
3718.91 2333
3719.49 2254
3720.06 2255
3720.64 2271
3721.21 2195
3721.79 2029
3722.36 2065
3722.94 2143
3723.51 2208
3724.09 2360
3724.66 2338
3725.24 2173
3725.81 2111
3726.39 2249
3726.96 2183
3727.54 2090
3728.12 2133
3728.69 2218
3729.27 2191
3729.84 2313
3730.42 2343
3730.99 2257
3731.57 2493
3732.15 2403
3732.72 2290
3733.30 2249
3733.87 2205
3734.45 2492
3735.03 2430
3735.60 2374
3736.18 2357
3736.75 2394
3737.33 2390
3737.91 2137
3738.48 2296
3739.06 2326
3739.64 2221
3740.21 2412
3740.79 2300
3741.37 2197
3741.94 2199
3742.52 2186
3743.10 2338
3743.67 2263
3744.25 2274
3744.83 2274
3745.40 2394
3745.98 2283
3746.56 2139
3747.13 2273
3747.71 2266
3748.29 2422
3748.87 2367
3749.44 2325
3750.02 2324
3750.60 2270
3751.17 2224
3751.75 2291
3752.33 2124
3752.91 2116
3753.48 2071
3754.06 2063
3754.64 2022
3755.22 2101
3755.80 2164
3756.37 2206
3756.95 2248
3757.53 2233
3758.11 2107
3758.68 2255
3759.26 2342
3759.84 2327
3760.42 2167
3761.00 2219
3761.58 2344
3762.15 2360
3762.73 2202
3763.31 2277
3763.89 2405
3764.47 2381
3765.04 2233
3765.62 2277
3766.20 2229
3766.78 2225
3767.36 2247
3767.94 2277
3768.52 2226
3769.10 2171
3769.67 2226
3770.25 2330
3770.83 2323
3771.41 2444
3771.99 2467
3772.57 2228
3773.15 2299
3773.73 2462
3774.31 2462
3774.89 2483
3775.46 2374
3776.04 2212
3776.62 2337
3777.20 2234
3777.78 2293
3778.36 2323
3778.94 2256
3779.52 2356
3780.10 2280
3780.68 2373
3781.26 2313
3781.84 2276
3782.42 2157
3783.00 2175
3783.58 2067
3784.16 2209
3784.74 2286
3785.32 2302
3785.90 2348
3786.48 2259
3787.06 2296
3787.64 2238
3788.22 2191
3788.80 2158
3789.38 2256
3789.96 2288
3790.54 2334
3791.12 2179
3791.70 2208
3792.28 2463
3792.86 2477
3793.44 2383
3794.02 2566
3794.60 2339
3795.18 2583
3795.77 2652
3796.35 2719
3796.93 2710
3797.51 2745
3798.09 2779
3798.67 2763
3799.25 2747
3799.83 2827
3800.41 2859
3800.99 3062
3801.58 3210
3802.16 3214
3802.74 3308
3803.32 3412
3803.90 3395
3804.48 3447
3805.06 3302
3805.65 3304
3806.23 3378
3806.81 3079
3807.39 3130
3807.97 3050
3808.55 2999
3809.14 3105
3809.72 3107
3810.30 3010
3810.88 3057
3811.46 3210
3812.05 3195
3812.63 3148
3813.21 3393
3813.79 3424
3814.37 3414
3814.96 3458
3815.54 3583
3816.12 3566
3816.70 3538
3817.29 3587
3817.87 3593
3818.45 3512
3819.03 3467
3819.62 3358
3820.20 3296
3820.78 3234
3821.36 2885
3821.95 2656
3822.53 2609
3823.11 2554
3823.70 2489
3824.28 2361
3824.86 2440
3825.45 2468
3826.03 2355
3826.61 2429
3827.19 2405
3827.78 2378
3828.36 2294
3828.94 2251
3829.53 2223
3830.11 2148
3830.69 2224
3831.28 2335
3831.86 2316
3832.45 2351
3833.03 2248
3833.61 2287
3834.20 2268
3834.78 2358
3835.36 2350
3835.95 2201
3836.53 2264
3837.12 2139
3837.70 2189
3838.28 2115
3838.87 2175
3839.45 2143
3840.04 2064
3840.62 2081
3841.20 1976
3841.79 2078
3842.37 2111
3842.96 2087
3843.54 2161
3844.13 2239
3844.71 2201
3845.30 2022
3845.88 2155
3846.47 2010
3847.05 1913
3847.63 2027
3848.22 2244
3848.80 2306
3849.39 2230
3849.97 2110
3850.56 2208
3851.14 2159
3851.73 2134
3852.31 2170
3852.90 2099
3853.48 2140
3854.07 2318
3854.66 2181
3855.24 2281
3855.83 2430
3856.41 2274
3857.00 2300
3857.58 2453
3858.17 2332
3858.75 2183
3859.34 2219
3859.92 2178
3860.51 2258
3861.10 2384
3861.68 2352
3862.27 2376
3862.85 2278
3863.44 2321
3864.03 2366
3864.61 2187
3865.20 2348
3865.78 2428
3866.37 2395
3866.96 2284
3867.54 2306
3868.13 2383
3868.72 2230
3869.30 2161
3869.89 2317
3870.47 2326
3871.06 2206
3871.65 2157
3872.23 2228
3872.82 2181
3873.41 2350
3873.99 2315
3874.58 2085
3875.17 2154
3875.76 2388
3876.34 2339
3876.93 2533
3877.52 2414
3878.10 2276
3878.69 2461
3879.28 2481
3879.86 2314
3880.45 2272
3881.04 2075
3881.63 2111
3882.21 2324
3882.80 2212
3883.39 2163
3883.98 2090
3884.56 1886
3885.15 1932
3885.74 1885
3886.33 1805
3886.91 1948
3887.50 2051
3888.09 1988
3888.68 1970
3889.27 1984
3889.85 2023
3890.44 2177
3891.03 2042
3891.62 2107
3892.21 2149
3892.79 2264
3893.38 2195
3893.97 2121
3894.56 2276
3895.15 2145
3895.74 2144
3896.32 2188
3896.91 2129
3897.50 2107
3898.09 2200
3898.68 2054
3899.27 2129
3899.86 2171
3900.45 1989
3901.03 2087
3901.62 2202
3902.21 2191
3902.80 2204
3903.39 2198
3903.98 2208
3904.57 2099
3905.16 2079
3905.75 2023
3906.34 2142
3906.92 1938
3907.51 1961
3908.10 1944
3908.69 1980
3909.28 1998
3909.87 1900
3910.46 1965
3911.05 1915
3911.64 1774
3912.23 1807
3912.82 2059
3913.41 1957
3914.00 1867
3914.59 1852
3915.18 1885
3915.77 1859
3916.36 2010
3916.95 2047
3917.54 2012
3918.13 1955
3918.72 1838
3919.31 2025
3919.90 2020
3920.49 1999
3921.08 1906
3921.67 2061
3922.26 2077
3922.85 2116
3923.44 1915
3924.03 2023
3924.62 2056
3925.21 1986
3925.80 1995
3926.40 1879
3926.99 1840
3927.58 1953
3928.17 1999
3928.76 2036
3929.35 1868
3929.94 1827
3930.53 1837
3931.12 1941
3931.71 1939
3932.30 1829
3932.90 1913
3933.49 1842
3934.08 1844
3934.67 2055
3935.26 1990
3935.85 1930
3936.44 1984
3937.04 2039
3937.63 2063
3938.22 1813
3938.81 1826
3939.40 1790
3939.99 1909
3940.59 2207
3941.18 2160
3941.77 2086
3942.36 2110
3942.95 2087
3943.55 1959
3944.14 2048
3944.73 1962
3945.32 1844
3945.91 1995
3946.51 2056
3947.10 2046
3947.69 2010
3948.28 1939
3948.88 1927
3949.47 1880
3950.06 1850
3950.65 1964
3951.25 2007
3951.84 1986
3952.43 1859
3953.02 2068
3953.62 2021
3954.21 1918
3954.80 1984
3955.40 2010
3955.99 2042
3956.58 2107
3957.17 2081
3957.77 2088
3958.36 2152
3958.95 2204
3959.55 2198
3960.14 2105
3960.73 2091
3961.33 2037
3961.92 2242
3962.51 2277
3963.11 2090
3963.70 2030
3964.29 2133
3964.89 2011
3965.48 1978
3966.08 2069
3966.67 2133
3967.26 2019
3967.86 2026
3968.45 1928
3969.04 1952
3969.64 2089
3970.23 2051
3970.83 2013
3971.42 1967
3972.01 2001
3972.61 2017
3973.20 1961
3973.80 1950
3974.39 1914
3974.99 1946
3975.58 2021
3976.18 1951
3976.77 2015
3977.36 2147
3977.96 2079
3978.55 2119
3979.15 2213
3979.74 2272
3980.34 2140
3980.93 2146
3981.53 2364
3982.12 2244
3982.72 2061
3983.31 2310
3983.91 2230
3984.50 2086
3985.10 2127
3985.69 2082
3986.29 2075
3986.88 2034
3987.48 2043
3988.07 2179
3988.67 2076
3989.26 2045
3989.86 1969
3990.46 2040
3991.05 2077
3991.65 2173
3992.24 2376
3992.84 2289
3993.43 2165
3994.03 2323
3994.63 2344
3995.22 2387
3995.82 2435
3996.41 2527
3997.01 2606
3997.61 2611
3998.20 2504
3998.80 2522
3999.39 2462
3999.99 2259
4000.59 2301
4001.18 2122
4001.78 2160
4002.38 2136
4002.97 2142
4003.57 2137
4004.17 2060
4004.76 2116
4005.36 2164
4005.96 2146
4006.55 2103
4007.15 2153
4007.75 2217
4008.34 2124
4008.94 2125
4009.54 2254
4010.13 2263
4010.73 2270
4011.33 2293
4011.93 2120
4012.52 2106
4013.12 2115
4013.72 2025
4014.31 2024
4014.91 2203
4015.51 2057
4016.11 2073
4016.70 1928
4017.30 2036
4017.90 2094
4018.50 2071
4019.09 2118
4019.69 2204
4020.29 2065
4020.89 2077
4021.49 2144
4022.08 2019
4022.68 2160
4023.28 2072
4023.88 2102
4024.48 2242
4025.07 2181
4025.67 2197
4026.27 2374
4026.87 2387
4027.47 2448
4028.06 2673
4028.66 2618
4029.26 2638
4029.86 2780
4030.46 2821
4031.06 2664
4031.66 2583
4032.25 2632
4032.85 2536
4033.45 2393
4034.05 2313
4034.65 2197
4035.25 2234
4035.85 2300
4036.45 2226
4037.05 2067
4037.64 1934
4038.24 1977
4038.84 1983
4039.44 1891
4040.04 1947
4040.64 1932
4041.24 1829
4041.84 1777
4042.44 1850
4043.04 1789
4043.64 1849
4044.24 1948
4044.84 1840
4045.44 1925
4046.04 1864
4046.64 2057
4047.24 1929
4047.84 1960
4048.44 2013
4049.03 1941
4049.63 2022
4050.23 2000
4050.83 2136
4051.43 2016
4052.04 2100
4052.64 2000
4053.24 2013
4053.84 2142
4054.44 1996
4055.04 2086
4055.64 2066
4056.24 2146
4056.84 2002
4057.44 1977
4058.04 1979
4058.64 2051
4059.24 1905
4059.84 1981
4060.44 2020
4061.04 1950
4061.64 1911
4062.24 1990
4062.85 2010
4063.45 1959
4064.05 1922
4064.65 1819
4065.25 1889
4065.85 1959
4066.45 1990
4067.05 2034
4067.65 1892
4068.26 1822
4068.86 1903
4069.46 1886
4070.06 1955
4070.66 1947
4071.26 1835
4071.86 1941
4072.47 1967
4073.07 2007
4073.67 1861
4074.27 1943
4074.87 1957
4075.47 1866
4076.08 1851
4076.68 1999
4077.28 2110
4077.88 2005
4078.48 1959
4079.09 1867
4079.69 1924
4080.29 1993
4080.89 1910
4081.50 1987
4082.10 1919
4082.70 1879
4083.30 1831
4083.91 2062
4084.51 2071
4085.11 2078
4085.71 1984
4086.32 1998
4086.92 1919
4087.52 1907
4088.12 1802
4088.73 1788
4089.33 1926
4089.93 1853
4090.54 1845
4091.14 1922
4091.74 1918
4092.35 1920
4092.95 1953
4093.55 1946
4094.15 1963
4094.76 1926
4095.36 1903
4095.96 1940
4096.57 1960
4097.17 1980
4097.78 1996
4098.38 1853
4098.98 1954
4099.59 1945
4100.19 1825
4100.79 1864
4101.40 1893
4102.00 1913
4102.61 1886
4103.21 1826
4103.81 1803
4104.42 1706
4105.02 1849
4105.63 1931
4106.23 1812
4106.83 1793
4107.44 1955
4108.04 1973
4108.65 2003
4109.25 1918
4109.85 1935
4110.46 1907
4111.06 1960
4111.67 1925
4112.27 1989
4112.88 2092
4113.48 1987
4114.09 1844
4114.69 2008
4115.30 1986
4115.90 1866
4116.51 1940
4117.11 1828
4117.72 1770
4118.32 1886
4118.93 2047
4119.53 2092
4120.14 1936
4120.74 2031
4121.35 2002
4121.95 2093
4122.56 2105
4123.16 1812
4123.77 1960
4124.37 2011
4124.98 2043
4125.59 2001
4126.19 1923
4126.80 1993
4127.40 1932
4128.01 1940
4128.61 2031
4129.22 1902
4129.83 2004
4130.43 1928
4131.04 1992
4131.64 2010
4132.25 2001
4132.86 1945
4133.46 1942
4134.07 2066
4134.67 2306
4135.28 2175
4135.89 2193
4136.49 2236
4137.10 2310
4137.71 2203
4138.31 2111
4138.92 2233
4139.53 2380
4140.13 2398
4140.74 2540
4141.35 2691
4141.95 2752
4142.56 2722
4143.17 2862
4143.77 2945
4144.38 2795
4144.99 2830
4145.59 2826
4146.20 2914
4146.81 2632
4147.42 2499
4148.02 2451
4148.63 2396
4149.24 2277
4149.84 2269
4150.45 2158
4151.06 2093
4151.67 2083
4152.27 2047
4152.88 2059
4153.49 1959
4154.10 1936
4154.70 1941
4155.31 1972
4155.92 1915
4156.53 1891
4157.14 1712
4157.74 1947
4158.35 1994
4158.96 1914
4159.57 1870
4160.18 2024
4160.78 1932
4161.39 1927
4162.00 1940
4162.61 2150
4163.22 2092
4163.83 2158
4164.43 2061
4165.04 2329
4165.65 2343
4166.26 2237
4166.87 2243
4167.48 2255
4168.09 2460
4168.69 2298
4169.30 2127
4169.91 2249
4170.52 2278
4171.13 2071
4171.74 2083
4172.35 2061
4172.96 2163
4173.57 2201
4174.17 2061
4174.78 2300
4175.39 2241
4176.00 2209
4176.61 2231
4177.22 2283
4177.83 2167
4178.44 2124
4179.05 2085
4179.66 2321
4180.27 2350
4180.88 2335
4181.49 2212
4182.10 2187
4182.71 2269
4183.32 2180
4183.93 2079
4184.54 2162
4185.15 2031
4185.76 2128
4186.37 2151
4186.98 2110
4187.59 2055
4188.20 2013
4188.81 2086
4189.42 2154
4190.03 2116
4190.64 2158
4191.25 2129
4191.86 2335
4192.47 2170
4193.08 2338
4193.69 2333
4194.30 2304
4194.91 2347
4195.52 2374
4196.13 2510
4196.74 2548
4197.35 2431
4197.97 2448
4198.58 2469
4199.19 2490
4199.80 2330
4200.41 2330
4201.02 2352
4201.63 2398
4202.24 2118
4202.85 2121
4203.47 2176
4204.08 2084
4204.69 2071
4205.30 2049
4205.91 2050
4206.52 2161
4207.13 1996
4207.75 1856
4208.36 1952
4208.97 1956
4209.58 1977
4210.19 2073
4210.80 2079
4211.42 2124
4212.03 2026
4212.64 2079
4213.25 1902
4213.86 1963
4214.48 2060
4215.09 2013
4215.70 2087
4216.31 2115
4216.92 2225
4217.54 2282
4218.15 2372
4218.76 2559
4219.37 2589
4219.99 2671
4220.60 2805
4221.21 2760
4221.82 2719
4222.44 2824
4223.05 2723
4223.66 2779
4224.28 2613
4224.89 2578
4225.50 2533
4226.11 2202
4226.73 2422
4227.34 2217
4227.95 2310
4228.57 2380
4229.18 2288
4229.79 2397
4230.41 2329
4231.02 2392
4231.63 2295
4232.25 2551
4232.86 2731
4233.47 2797
4234.09 2970
4234.70 3120
4235.31 3223
4235.93 3327
4236.54 3308
4237.15 3379
4237.77 3373
4238.38 3162
4239.00 2914
4239.61 2888
4240.22 2481
4240.84 2468
4241.45 2491
4242.07 2242
4242.68 2176
4243.29 2284
4243.91 2201
4244.52 2300
4245.14 2221
4245.75 2417
4246.37 2371
4246.98 2427
4247.59 2641
4248.21 2738
4248.82 2823
4249.44 2637
4250.05 2715
4250.67 2572
4251.28 2509
4251.90 2350
4252.51 2321
4253.13 2279
4253.74 2240
4254.36 2199
4254.97 2315
4255.59 2245
4256.20 2172
4256.82 2137
4257.43 2222
4258.05 2309
4258.66 2043
4259.28 2048
4259.89 2124
4260.51 2230
4261.12 2090
4261.74 2001
4262.35 2102
4262.97 2055
4263.59 2058
4264.20 1990
4264.82 2004
4265.43 1916
4266.05 2022
4266.66 2078
4267.28 2122
4267.90 2034
4268.51 2081
4269.13 2072
4269.74 2075
4270.36 2026
4270.98 2081
4271.59 2028
4272.21 1946
4272.83 2172
4273.44 2168
4274.06 2288
4274.68 2337
4275.29 2616
4275.91 2409
4276.52 2356
4277.14 2647
4277.76 2777
4278.37 2854
4278.99 2955
4279.61 2790
4280.23 2877
4280.84 2783
4281.46 2760
4282.08 2453
4282.69 2263
4283.31 2232
4283.93 2127
4284.54 2004
4285.16 2214
4285.78 2007
4286.40 1962
4287.01 1995
4287.63 2081
4288.25 2027
4288.87 1976
4289.48 2105
4290.10 2030
4290.72 1876
4291.34 2011
4291.95 1968
4292.57 1917
4293.19 1728
4293.81 1826
4294.42 1766
4295.04 1944
4295.66 1862
4296.28 1928
4296.90 1868
4297.51 2062
4298.13 1920
4298.75 1956
4299.37 1995
4299.99 2138
4300.61 2055
4301.22 1851
4301.84 1953
4302.46 2088
4303.08 1942
4303.70 1966
4304.32 1858
4304.94 1943
4305.55 2146
4306.17 1898
4306.79 1917
4307.41 1938
4308.03 1923
4308.65 2026
4309.27 2024
4309.89 1872
4310.50 1954
4311.12 1806
4311.74 1668
4312.36 1685
4312.98 1695
4313.60 1886
4314.22 1955
4314.84 1877
4315.46 1843
4316.08 1935
4316.70 1720
4317.32 1667
4317.94 1670
4318.56 1810
4319.18 1616
4319.80 1699
4320.42 1813
4321.04 1813
4321.65 1813
4322.27 1825
4322.89 1761
4323.51 1868
4324.13 1931
4324.75 1906
4325.37 1855
4325.99 1777
4326.62 1877
4327.24 2015
4327.86 1984
4328.48 1851
4329.10 1902
4329.72 1873
4330.34 1880
4330.96 1874
4331.58 1824
4332.20 1759
4332.82 1661
4333.44 1793
4334.06 1725
4334.68 1704
4335.30 1600
4335.92 1685
4336.54 1667
4337.16 1707
4337.79 1732
4338.41 1756
4339.03 1694
4339.65 1715
4340.27 1849
4340.89 1827
4341.51 1759
4342.13 1870
4342.76 1960
4343.38 1930
4344.00 2252
4344.62 2423
4345.24 2424
4345.86 2583
4346.48 2905
4347.11 2837
4347.73 2885
4348.35 2915
4348.97 3157
4349.59 2856
4350.22 2762
4350.84 2713
4351.46 2685
4352.08 2383
4352.70 2168
4353.33 2050
4353.95 2009
4354.57 2139
4355.19 1888
4355.81 1864
4356.44 1874
4357.06 1873
4357.68 1936
4358.30 1786
4358.93 1749
4359.55 1816
4360.17 1764
4360.79 1756
4361.42 1882
4362.04 1832
4362.66 1966
4363.28 1901
4363.91 1875
4364.53 1866
4365.15 1908
4365.78 1895
4366.40 1863
4367.02 1880
4367.65 1814
4368.27 1749
4368.89 1782
4369.52 1754
4370.14 1678
4370.76 1571
4371.39 1614
4372.01 1561
4372.63 1723
4373.26 1633
4373.88 1608
4374.50 1770
4375.13 1798
4375.75 1632
4376.37 1572
4377.00 1472
4377.62 1683
4378.25 1719
4378.87 1783
4379.49 1774
4380.12 1756
4380.74 1809
4381.37 1867
4381.99 1737
4382.61 1781
4383.24 1875
4383.86 1737
4384.49 1823
4385.11 1744
4385.74 1760
4386.36 1699
4386.98 1786
4387.61 1719
4388.23 1758
4388.86 1740
4389.48 1714
4390.11 1762
4390.73 1742
4391.36 1711
4391.98 1706
4392.61 1587
4393.23 1696
4393.86 1779
4394.48 1670
4395.11 1630
4395.73 1677
4396.36 1656
4396.98 1621
4397.61 1608
4398.23 1702
4398.86 1737
4399.48 1803
4400.11 1776
4400.74 1799
4401.36 1805
4401.99 1859
4402.61 1772
4403.24 1690
4403.86 1752
4404.49 1690
4405.11 1731
4405.74 1773
4406.37 1678
4406.99 1574
4407.62 1442
4408.24 1583
4408.87 1738
4409.50 1656
4410.12 1510
4410.75 1675
4411.38 1615
4412.00 1663
4412.63 1570
4413.25 1574
4413.88 1506
4414.51 1667
4415.13 1612
4415.76 1619
4416.39 1541
4417.01 1529
4417.64 1702
4418.27 1605
4418.89 1649
4419.52 1543
4420.15 1558
4420.77 1540
4421.40 1508
4422.03 1547
4422.66 1541
4423.28 1613
4423.91 1767
4424.54 1606
4425.16 1414
4425.79 1507
4426.42 1629
4427.05 1568
4427.67 1536
4428.30 1652
4428.93 1640
4429.56 1660
4430.18 1532
4430.81 1530
4431.44 1727
4432.07 1703
4432.69 1587
4433.32 1523
4433.95 1670
4434.58 1787
4435.21 1681
4435.83 1684
4436.46 1725
4437.09 1756
4437.72 1718
4438.35 1684
4438.97 1798
4439.60 1766
4440.23 1705
4440.86 1811
4441.49 1817
4442.12 1751
4442.74 1623
4443.37 1480
4444.00 1548
4444.63 1576
4445.26 1582
4445.89 1730
4446.52 1793
4447.14 1787
4447.77 1718
4448.40 1666
4449.03 1600
4449.66 1794
4450.29 1884
4450.92 1774
4451.55 1730
4452.18 1797
4452.81 1653
4453.44 1451
4454.06 1465
4454.69 1656
4455.32 1643
4455.95 1718
4456.58 1662
4457.21 1676
4457.84 1620
4458.47 1672
4459.10 1753
4459.73 1624
4460.36 1641
4460.99 1496
4461.62 1570
4462.25 1599
4462.88 1675
4463.51 1641
4464.14 1484
4464.77 1491
4465.40 1579
4466.03 1671
4466.66 1576
4467.29 1453
4467.92 1503
4468.55 1599
4469.18 1580
4469.81 1637
4470.44 1579
4471.07 1604
4471.70 1630
4472.33 1636
4472.96 1513
4473.59 1507
4474.22 1504
4474.86 1614
4475.49 1694
4476.12 1448
4476.75 1464
4477.38 1465
4478.01 1678
4478.64 1571
4479.27 1521
4479.90 1550
4480.53 1575
4481.17 1621
4481.80 1653
4482.43 1563
4483.06 1492
4483.69 1535
4484.32 1560
4484.95 1519
4485.58 1532
4486.22 1589
4486.85 1606
4487.48 1593
4488.11 1540
4488.74 1618
4489.37 1523
4490.01 1562
4490.64 1586
4491.27 1587
4491.90 1578
4492.53 1586
4493.17 1670
4493.80 1675
4494.43 1522
4495.06 1529
4495.70 1555
4496.33 1640
4496.96 1649
4497.59 1658
4498.22 1546
4498.86 1606
4499.49 1664
4500.12 1603
4500.75 1624
4501.39 1649
4502.02 1637
4502.65 1666
4503.29 1643
4503.92 1635
4504.55 1600
4505.18 1576
4505.82 1576
4506.45 1548
4507.08 1490
4507.72 1584
4508.35 1629
4508.98 1553
4509.62 1552
4510.25 1534
4510.88 1558
4511.52 1466
4512.15 1445
4512.78 1495
4513.42 1632
4514.05 1629
4514.68 1529
4515.32 1479
4515.95 1545
4516.58 1467
4517.22 1498
4517.85 1583
4518.48 1652
4519.12 1606
4519.75 1543
4520.39 1523
4521.02 1473
4521.65 1578
4522.29 1523
4522.92 1585
4523.56 1639
4524.19 1406
4524.83 1497
4525.46 1694
4526.09 1671
4526.73 1701
4527.36 1658
4528.00 1605
4528.63 1695
4529.27 1732
4529.90 1679
4530.54 1749
4531.17 1753
4531.81 1879
4532.44 1742
4533.07 1879
4533.71 1882
4534.34 1869
4534.98 1883
4535.61 1870
4536.25 1807
4536.88 1672
4537.52 1616
4538.16 1548
4538.79 1560
4539.43 1520
4540.06 1515
4540.70 1427
4541.33 1487
4541.97 1473
4542.60 1406
4543.24 1585
4543.87 1614
4544.51 1657
4545.15 1519
4545.78 1541
4546.42 1396
4547.05 1505
4547.69 1583
4548.32 1556
4548.96 1481
4549.60 1515
4550.23 1589
4550.87 1683
4551.50 1554
4552.14 1440
4552.78 1450
4553.41 1621
4554.05 1486
4554.69 1458
4555.32 1567
4555.96 1504
4556.60 1599
4557.23 1482
4557.87 1561
4558.51 1545
4559.14 1542
4559.78 1476
4560.42 1527
4561.05 1393
4561.69 1567
4562.33 1587
4562.96 1459
4563.60 1581
4564.24 1529
4564.87 1595
4565.51 1595
4566.15 1562
4566.79 1485
4567.42 1534
4568.06 1545
4568.70 1506
4569.33 1536
4569.97 1523
4570.61 1398
4571.25 1489
4571.88 1607
4572.52 1593
4573.16 1561
4573.80 1575
4574.44 1510
4575.07 1537
4575.71 1495
4576.35 1570
4576.99 1577
4577.62 1572
4578.26 1604
4578.90 1598
4579.54 1589
4580.18 1542
4580.82 1664
4581.45 1515
4582.09 1569
4582.73 1590
4583.37 1658
4584.01 1680
4584.65 1529
4585.28 1658
4585.92 1594
4586.56 1621
4587.20 1572
4587.84 1562
4588.48 1667
4589.12 1726
4589.75 1677
4590.39 1679
4591.03 1731
4591.67 1709
4592.31 1598
4592.95 1693
4593.59 1645
4594.23 1584
4594.87 1542
4595.51 1723
4596.15 1704
4596.78 1616
4597.42 1607
4598.06 1568
4598.70 1467
4599.34 1418
4599.98 1577
4600.62 1684
4601.26 1644
4601.90 1611
4602.54 1754
4603.18 1748
4603.82 1678
4604.46 1772
4605.10 1860
4605.74 1937
4606.38 1936
4607.02 1711
4607.66 1653
4608.30 1760
4608.94 1903
4609.58 1748
4610.22 1636
4610.86 1617
4611.50 1678
4612.14 1579
4612.78 1644
4613.42 1467
4614.06 1546
4614.70 1628
4615.34 1733
4615.98 1663
4616.63 1486
4617.27 1542
4617.91 1430
4618.55 1477
4619.19 1548
4619.83 1522
4620.47 1537
4621.11 1528
4621.75 1508
4622.39 1394
4623.03 1392
4623.68 1388
4624.32 1436
4624.96 1420
4625.60 1292
4626.24 1451
4626.88 1509
4627.52 1460
4628.17 1505
4628.81 1609
4629.45 1571
4630.09 1448
4630.73 1514
4631.37 1422
4632.02 1533
4632.66 1543
4633.30 1612
4633.94 1573
4634.58 1475
4635.22 1382
4635.87 1426
4636.51 1394
4637.15 1544
4637.79 1483
4638.44 1419
4639.08 1558
4639.72 1540
4640.36 1427
4641.00 1371
4641.65 1375
4642.29 1545
4642.93 1399
4643.57 1452
4644.22 1515
4644.86 1519
4645.50 1491
4646.15 1365
4646.79 1566
4647.43 1483
4648.07 1647
4648.72 1597
4649.36 1460
4650.00 1486
4650.65 1433
4651.29 1443
4651.93 1431
4652.57 1506
4653.22 1458
4653.86 1419
4654.50 1517
4655.15 1537
4655.79 1460
4656.44 1447
4657.08 1613
4657.72 1568
4658.37 1488
4659.01 1663
4659.65 1726
4660.30 1782
4660.94 1713
4661.58 1820
4662.23 1737
4662.87 1689
4663.52 1665
4664.16 1668
4664.80 1873
4665.45 1786
4666.09 1784
4666.74 1764
4667.38 1565
4668.02 1395
4668.67 1458
4669.31 1442
4669.96 1464
4670.60 1407
4671.25 1336
4671.89 1458
4672.54 1483
4673.18 1344
4673.83 1475
4674.47 1503
4675.11 1437
4675.76 1347
4676.40 1318
4677.05 1306
4677.69 1397
4678.34 1500
4678.98 1414
4679.63 1407
4680.27 1497
4680.92 1410
4681.56 1462
4682.21 1499
4682.85 1561
4683.50 1618
4684.15 1573
4684.79 1518
4685.44 1563
4686.08 1562
4686.73 1598
4687.37 1615
4688.02 1579
4688.66 1478
4689.31 1557
4689.96 1483
4690.60 1497
4691.25 1561
4691.89 1443
4692.54 1472
4693.19 1461
4693.83 1513
4694.48 1507
4695.12 1513
4695.77 1621
4696.42 1541
4697.06 1640
4697.71 1724
4698.36 1768
4699.00 1882
4699.65 1866
4700.29 1950
4700.94 1854
4701.59 1883
4702.23 1987
4702.88 1900
4703.53 1973
4704.17 1812
4704.82 1800
4705.47 1827
4706.11 1728
4706.76 1737
4707.41 1672
4708.06 1763
4708.70 1803
4709.35 1895
4710.00 1940
4710.64 1889
4711.29 1765
4711.94 1742
4712.59 1893
4713.23 1825
4713.88 1659
4714.53 1709
4715.18 1681
4715.82 1533
4716.47 1613
4717.12 1534
4717.77 1382
4718.41 1549
4719.06 1595
4719.71 1553
4720.36 1509
4721.01 1566
4721.65 1572
4722.30 1574
4722.95 1585
4723.60 1534
4724.25 1590
4724.89 1648
4725.54 1770
4726.19 1636
4726.84 1641
4727.49 1742
4728.14 1868
4728.78 1884
4729.43 1766
4730.08 1687
4730.73 1630
4731.38 1750
4732.03 1735
4732.68 1600
4733.32 1553
4733.97 1618
4734.62 1571
4735.27 1519
4735.92 1598
4736.57 1561
4737.22 1631
4737.87 1653
4738.52 1569
4739.16 1613
4739.81 1507
4740.46 1539
4741.11 1611
4741.76 1469
4742.41 1495
4743.06 1508
4743.71 1539
4744.36 1702
4745.01 1680
4745.66 1731
4746.31 1620
4746.96 1605
4747.61 1647
4748.26 1649
4748.91 1625
4749.56 1638
4750.21 1704
4750.86 1702
4751.51 1732
4752.16 1894
4752.81 1874
4753.46 1839
4754.11 1904
4754.76 1881
4755.41 1993
4756.06 1895
4756.71 1853
4757.36 1719
4758.01 1615
4758.66 1626
4759.31 1490
4759.96 1535
4760.61 1606
4761.26 1491
4761.91 1545
4762.56 1439
4763.22 1477
4763.87 1457
4764.52 1495
4765.17 1586
4765.82 1557
4766.47 1576
4767.12 1432
4767.77 1420
4768.42 1507
4769.07 1438
4769.73 1295
4770.38 1275
4771.03 1409
4771.68 1385
4772.33 1426
4772.98 1336
4773.63 1391
4774.29 1405
4774.94 1325
4775.59 1377
4776.24 1429
4776.89 1383
4777.54 1340
4778.20 1348
4778.85 1425
4779.50 1402
4780.15 1350
4780.80 1517
4781.46 1550
4782.11 1482
4782.76 1416
4783.41 1459
4784.06 1422
4784.72 1418
4785.37 1444
4786.02 1381
4786.67 1469
4787.33 1484
4787.98 1592
4788.63 1505
4789.28 1477
4789.94 1585
4790.59 1580
4791.24 1566
4791.89 1388
4792.55 1369
4793.20 1407
4793.85 1447
4794.51 1469
4795.16 1412
4795.81 1471
4796.47 1433
4797.12 1413
4797.77 1512
4798.42 1493
4799.08 1435
4799.73 1553
4800.38 1485
4801.04 1330
4801.69 1390
4802.35 1512
4803.00 1450
4803.65 1254
4804.31 1378
4804.96 1373
4805.61 1316
4806.27 1290
4806.92 1348
4807.57 1376
4808.23 1312
4808.88 1407
4809.54 1451
4810.19 1372
4810.84 1420
4811.50 1425
4812.15 1399
4812.81 1479
4813.46 1362
4814.12 1514
4814.77 1539
4815.42 1369
4816.08 1328
4816.73 1381
4817.39 1423
4818.04 1375
4818.70 1349
4819.35 1330
4820.01 1474
4820.66 1453
4821.32 1658
4821.97 1650
4822.63 1657
4823.28 1694
4823.94 1679
4824.59 1726
4825.25 1742
4825.90 1667
4826.56 1579
4827.21 1633
4827.87 1651
4828.52 1713
4829.18 1810
4829.83 1773
4830.49 1681
4831.14 1752
4831.80 1812
4832.45 1782
4833.11 1668
4833.76 1752
4834.42 1727
4835.08 1774
4835.73 1689
4836.39 1777
4837.04 1946
4837.70 1909
4838.36 1839
4839.01 1714
4839.67 1833
4840.32 1810
4840.98 1766
4841.64 1721
4842.29 1802
4842.95 1734
4843.60 1608
4844.26 1590
4844.92 1609
4845.57 1676
4846.23 1825
4846.89 1921
4847.54 1847
4848.20 2032
4848.86 2072
4849.51 2152
4850.17 2077
4850.83 2385
4851.48 2326
4852.14 2350
4852.80 2341
4853.45 2175
4854.11 2109
4854.77 2046
4855.43 1872
4856.08 1839
4856.74 1814
4857.40 1859
4858.05 1925
4858.71 1748
4859.37 1855
4860.03 2035
4860.68 1989
4861.34 1988
4862.00 1919
4862.66 1988
4863.31 2018
4863.97 2177
4864.63 2122
4865.29 1960
4865.95 2173
4866.60 2080
4867.26 1944
4867.92 1991
4868.58 1943
4869.23 1839
4869.89 1921
4870.55 1880
4871.21 1800
4871.87 1791
4872.53 1891
4873.18 1753
4873.84 1794
4874.50 1896
4875.16 1767
4875.82 1788
4876.48 1920
4877.13 1772
4877.79 1831
4878.45 1877
4879.11 1728
4879.77 1753
4880.43 1763
4881.09 1622
4881.75 1652
4882.40 1602
4883.06 1569
4883.72 1551
4884.38 1647
4885.04 1661
4885.70 1705
4886.36 1706
4887.02 1704
4887.68 1627
4888.34 1628
4889.00 1711
4889.66 1854
4890.32 1969
4890.97 2133
4891.63 1991
4892.29 2094
4892.95 2247
4893.61 2105
4894.27 2098
4894.93 2154
4895.59 2195
4896.25 2063
4896.91 1987
4897.57 1987
4898.23 1972
4898.89 2073
4899.55 2199
4900.21 2076
4900.87 2012
4901.53 2032
4902.19 2020
4902.85 2165
4903.51 2154
4904.17 2179
4904.83 1953
4905.50 1891
4906.16 1880
4906.82 1853
4907.48 1843
4908.14 1685
4908.80 1750
4909.46 1732
4910.12 1728
4910.78 1694
4911.44 1667
4912.10 1697
4912.76 1644
4913.42 1631
4914.09 1701
4914.75 1684
4915.41 1652
4916.07 1555
4916.73 1598
4917.39 1507
4918.05 1487
4918.71 1444
4919.38 1421
4920.04 1529
4920.70 1484
4921.36 1514
4922.02 1550
4922.68 1394
4923.35 1384
4924.01 1487
4924.67 1605
4925.33 1472
4925.99 1515
4926.65 1487
4927.32 1503
4927.98 1542
4928.64 1460
4929.30 1484
4929.96 1436
4930.63 1490
4931.29 1587
4931.95 1527
4932.61 1505
4933.28 1492
4933.94 1483
4934.60 1468
4935.26 1448
4935.93 1432
4936.59 1457
4937.25 1411
4937.91 1509
4938.58 1485
4939.24 1401
4939.90 1502
4940.56 1498
4941.23 1488
4941.89 1366
4942.55 1371
4943.22 1415
4943.88 1365
4944.54 1215
4945.21 1260
4945.87 1335
4946.53 1370
4947.20 1402
4947.86 1435
4948.52 1382
4949.19 1323
4949.85 1253
4950.51 1298
4951.18 1513
4951.84 1382
4952.50 1355
4953.17 1322
4953.83 1572
4954.49 1460
4955.16 1449
4955.82 1512
4956.49 1489
4957.15 1402
4957.81 1396
4958.48 1387
4959.14 1417
4959.81 1432
4960.47 1497
4961.14 1506
4961.80 1600
4962.46 1651
4963.13 1704
4963.79 1786
4964.46 1721
4965.12 1826
4965.79 1905
4966.45 1797
4967.12 1685
4967.78 1701
4968.44 1589
4969.11 1557
4969.77 1616
4970.44 1530
4971.10 1560
4971.77 1525
4972.43 1508
4973.10 1634
4973.76 1676
4974.43 1596
4975.09 1509
4975.76 1443
4976.42 1500
4977.09 1485
4977.76 1374
4978.42 1387
4979.09 1564
4979.75 1493
4980.42 1370
4981.08 1342
4981.75 1333
4982.41 1527
4983.08 1588
4983.75 1482
4984.41 1451
4985.08 1617
4985.74 1590
4986.41 1548
4987.07 1489
4987.74 1525
4988.41 1427
4989.07 1497
4989.74 1657
4990.41 1492
4991.07 1504
4991.74 1663
4992.40 1664
4993.07 1570
4993.74 1536
4994.40 1436
4995.07 1618
4995.74 1581
4996.40 1550
4997.07 1525
4997.74 1548
4998.40 1528
4999.07 1460
4999.74 1528
5000.40 1432
5001.07 1401
5001.74 1411
5002.40 1318
5003.07 1322
5003.74 1370
5004.41 1354
5005.07 1387
5005.74 1474
5006.41 1358
5007.07 1391
5007.74 1339
5008.41 1370
5009.08 1326
5009.74 1384
5010.41 1396
5011.08 1402
5011.75 1344
5012.41 1309
5013.08 1257
5013.75 1365
5014.42 1372
5015.09 1241
5015.75 1248
5016.42 1300
5017.09 1261
5017.76 1308
5018.43 1330
5019.09 1277
5019.76 1316
5020.43 1384
5021.10 1379
5021.77 1391
5022.44 1370
5023.10 1269
5023.77 1228
5024.44 1431
5025.11 1432
5025.78 1429
5026.45 1413
5027.11 1393
5027.78 1403
5028.45 1354
5029.12 1458
5029.79 1385
5030.46 1408
5031.13 1429
5031.80 1375
5032.47 1396
5033.13 1308
5033.80 1276
5034.47 1271
5035.14 1237
5035.81 1321
5036.48 1301
5037.15 1349
5037.82 1367
5038.49 1395
5039.16 1288
5039.83 1306
5040.50 1261
5041.17 1282
5041.84 1339
5042.51 1344
5043.18 1374
5043.85 1318
5044.52 1396
5045.18 1487
5045.85 1382
5046.52 1308
5047.19 1391
5047.86 1390
5048.53 1252
5049.20 1254
5049.88 1255
5050.55 1352
5051.22 1311
5051.89 1203
5052.56 1291
5053.23 1318
5053.90 1256
5054.57 1198
5055.24 1183
5055.91 1223
5056.58 1345
5057.25 1273
5057.92 1288
5058.59 1235
5059.26 1296
5059.93 1309
5060.60 1262
5061.27 1186
5061.95 1291
5062.62 1273
5063.29 1267
5063.96 1364
5064.63 1275
5065.30 1354
5065.97 1283
5066.64 1253
5067.31 1314
5067.99 1254
5068.66 1263
5069.33 1264
5070.00 1254
5070.67 1343
5071.34 1160
5072.02 1174
5072.69 1179
5073.36 1154
5074.03 1172
5074.70 1207
5075.37 1235
5076.05 1273
5076.72 1185
5077.39 1194
5078.06 1313
5078.73 1385
5079.41 1289
5080.08 1258
5080.75 1189
5081.42 1270
5082.10 1259
5082.77 1251
5083.44 1322
5084.11 1317
5084.78 1298
5085.46 1265
5086.13 1340
5086.80 1245
5087.48 1244
5088.15 1187
5088.82 1308
5089.49 1387
5090.17 1411
5090.84 1336
5091.51 1404
5092.19 1372
5092.86 1358
5093.53 1297
5094.20 1411
5094.88 1472
5095.55 1427
5096.22 1373
5096.90 1406
5097.57 1380
5098.24 1312
5098.92 1302
5099.59 1203
5100.26 1281
5100.94 1229
5101.61 1311
5102.29 1249
5102.96 1244
5103.63 1211
5104.31 1300
5104.98 1338
5105.65 1314
5106.33 1342
5107.00 1395
5107.68 1347
5108.35 1324
5109.02 1410
5109.70 1414
5110.37 1307
5111.05 1304
5111.72 1357
5112.40 1307
5113.07 1343
5113.74 1244
5114.42 1196
5115.09 1243
5115.77 1293
5116.44 1271
5117.12 1315
5117.79 1335
5118.47 1275
5119.14 1270
5119.82 1396
5120.49 1420
5121.17 1261
5121.84 1191
5122.52 1219
5123.19 1351
5123.87 1250
5124.54 1161
5125.22 1221
5125.89 1330
5126.57 1218
5127.24 1277
5127.92 1280
5128.59 1206
5129.27 1250
5129.94 1172
5130.62 1311
5131.29 1350
5131.97 1352
5132.65 1245
5133.32 1258
5134.00 1188
5134.67 1287
5135.35 1273
5136.02 1313
5136.70 1204
5137.38 1249
5138.05 1200
5138.73 1201
5139.40 1226
5140.08 1289
5140.76 1271
5141.43 1287
5142.11 1331
5142.79 1287
5143.46 1218
5144.14 1240
5144.81 1293
5145.49 1155
5146.17 1268
5146.84 1300
5147.52 1152
5148.20 1142
5148.87 1211
5149.55 1117
5150.23 1195
5150.90 1266
5151.58 1192
5152.26 1261
5152.94 1207
5153.61 1282
5154.29 1242
5154.97 1282
5155.64 1271
5156.32 1229
5157.00 1229
5157.68 1179
5158.35 1196
5159.03 1233
5159.71 1248
5160.39 1147
5161.06 1286
5161.74 1266
5162.42 1175
5163.10 1189
5163.77 1171
5164.45 1090
5165.13 1175
5165.81 1147
5166.48 1177
5167.16 1235
5167.84 1250
5168.52 1094
5169.20 1087
5169.87 1091
5170.55 1207
5171.23 1175
5171.91 1235
5172.59 1282
5173.27 1101
5173.94 1049
5174.62 1076
5175.30 1183
5175.98 1181
5176.66 1223
5177.34 1247
5178.02 1161
5178.69 1159
5179.37 1130
5180.05 1215
5180.73 1203
5181.41 1294
5182.09 1299
5182.77 1278
5183.45 1235
5184.12 1164
5184.80 1193
5185.48 1222
5186.16 1244
5186.84 1159
5187.52 1217
5188.20 1222
5188.88 1163
5189.56 1250
5190.24 1181
5190.92 1153
5191.60 1166
5192.28 1181
5192.96 1134
5193.64 1082
5194.32 1153
5195.00 1208
5195.68 1202
5196.36 1161
5197.03 1145
5197.71 1228
5198.39 1255
5199.07 1104
5199.75 1112
5200.44 1117
5201.12 1209
5201.80 1206
5202.48 1270
5203.16 1327
5203.84 1243
5204.52 1190
5205.20 1215
5205.88 1266
5206.56 1326
5207.24 1213
5207.92 1337
5208.60 1459
5209.28 1451
5209.96 1462
5210.64 1400
5211.32 1413
5212.00 1472
5212.68 1442
5213.37 1298
5214.05 1357
5214.73 1321
5215.41 1413
5216.09 1383
5216.77 1304
5217.45 1240
5218.13 1269
5218.81 1248
5219.50 1289
5220.18 1250
5220.86 1235
5221.54 1277
5222.22 1302
5222.90 1364
5223.59 1298
5224.27 1273
5224.95 1199
5225.63 1210
5226.31 1204
5226.99 1213
5227.68 1274
5228.36 1310
5229.04 1265
5229.72 1246
5230.40 1288
5231.09 1390
5231.77 1292
5232.45 1225
5233.13 1251
5233.81 1322
5234.50 1259
5235.18 1305
5235.86 1352
5236.54 1397
5237.23 1309
5237.91 1343
5238.59 1385
5239.27 1408
5239.96 1298
5240.64 1501
5241.32 1493
5242.01 1438
5242.69 1268
5243.37 1335
5244.05 1345
5244.74 1239
5245.42 1250
5246.10 1234
5246.79 1204
5247.47 1135
5248.15 1124
5248.84 1236
5249.52 1278
5250.20 1209
5250.89 1236
5251.57 1178
5252.25 1072
5252.94 1270
5253.62 1202
5254.30 1284
5254.99 1305
5255.67 1266
5256.36 1230
5257.04 1204
5257.72 1176
5258.41 1145
5259.09 1204
5259.78 1181
5260.46 1219
5261.14 1114
5261.83 1151
5262.51 1265
5263.20 1289
5263.88 1313
5264.56 1325
5265.25 1302
5265.93 1187
5266.62 1229
5267.30 1337
5267.99 1261
5268.67 1236
5269.36 1257
5270.04 1231
5270.73 1225
5271.41 1276
5272.09 1279
5272.78 1198
5273.46 1218
5274.15 1176
5274.83 1145
5275.52 1078
5276.20 1118
5276.89 1181
5277.57 1220
5278.26 1261
5278.94 1226
5279.63 1290
5280.32 1305
5281.00 1346
5281.69 1359
5282.37 1323
5283.06 1450
5283.74 1517
5284.43 1464
5285.11 1531
5285.80 1315
5286.49 1408
5287.17 1354
5287.86 1206
5288.54 1132
5289.23 1208
5289.91 1242
5290.60 1217
5291.29 1185
5291.97 1041
5292.66 1104
5293.35 1160
5294.03 1156
5294.72 1085
5295.40 1116
5296.09 1292
5296.78 1236
5297.46 1092
5298.15 1106
5298.84 1267
5299.52 1272
5300.21 1281
5300.90 1242
5301.58 1159
5302.27 1197
5302.96 1334
5303.64 1326
5304.33 1350
5305.02 1243
5305.70 1200
5306.39 1275
5307.08 1393
5307.77 1312
5308.45 1259
5309.14 1297
5309.83 1272
5310.51 1259
5311.20 1212
5311.89 1235
5312.58 1266
5313.26 1198
5313.95 1211
5314.64 1091
5315.33 1169
5316.01 1248
5316.70 1142
5317.39 1186
5318.08 1139
5318.77 1192
5319.45 1234
5320.14 1191
5320.83 1188
5321.52 1198
5322.20 1239
5322.89 1255
5323.58 1204
5324.27 1259
5324.96 1085
5325.65 1230
5326.33 1194
5327.02 1236
5327.71 1246
5328.40 1168
5329.09 1133
5329.78 1211
5330.46 1275
5331.15 1198
5331.84 1135
5332.53 1148
5333.22 1074
5333.91 1209
5334.60 1110
5335.29 1070
5335.98 1153
5336.66 1174
5337.35 1208
5338.04 1182
5338.73 1092
5339.42 1201
5340.11 1175
5340.80 1156
5341.49 1231
5342.18 1230
5342.87 1227
5343.56 1166
5344.25 1200
5344.94 1267
5345.62 1203
5346.31 1245
5347.00 1316
5347.69 1325
5348.38 1406
5349.07 1358
5349.76 1400
5350.45 1358
5351.14 1341
5351.83 1391
5352.52 1358
5353.21 1381
5353.90 1285
5354.59 1305
5355.28 1192
5355.97 1164
5356.66 1188
5357.35 1137
5358.04 1221
5358.74 1334
5359.43 1246
5360.12 1154
5360.81 1199
5361.50 1302
5362.19 1172
5362.88 1254
5363.57 1219
5364.26 1243
5364.95 1245
5365.64 1220
5366.33 1249
5367.02 1188
5367.71 1242
5368.41 1190
5369.10 1237
5369.79 1190
5370.48 1264
5371.17 1250
5371.86 1169
5372.55 1161
5373.24 1221
5373.94 1227
5374.63 1146
5375.32 1209
5376.01 1240
5376.70 1260
5377.39 1204
5378.08 1198
5378.78 1244
5379.47 1256
5380.16 1228
5380.85 1283
5381.54 1294
5382.24 1261
5382.93 1189
5383.62 1086
5384.31 1137
5385.00 1120
5385.70 1201
5386.39 1126
5387.08 1345
5387.77 1228
5388.47 1172
5389.16 1159
5389.85 1177
5390.54 1256
5391.23 1198
5391.93 1057
5392.62 1072
5393.31 1126
5394.01 1125
5394.70 1111
5395.39 1038
5396.08 1159
5396.78 1133
5397.47 1171
5398.16 1152
5398.86 1053
5399.55 1160
5400.24 1241
5400.93 1135
5401.63 1139
5402.32 1144
5403.01 1144
5403.71 1131
5404.40 1087
5405.09 1178
5405.79 1214
5406.48 1205
5407.17 1181
5407.87 1107
5408.56 1201
5409.26 1147
5409.95 1082
5410.64 1089
5411.34 1100
5412.03 1195
5412.72 1193
5413.42 1268
5414.11 1180
5414.81 1155
5415.50 1147
5416.19 1211
5416.89 1232
5417.58 1105
5418.28 1245
5418.97 1241
5419.67 1159
5420.36 1140
5421.05 1071
5421.75 1181
5422.44 1163
5423.14 1199
5423.83 1209
5424.53 1138
5425.22 1305
5425.92 1259
5426.61 1219
5427.31 1157
5428.00 1260
5428.70 1177
5429.39 1180
5430.09 1167
5430.78 1210
5431.48 1290
5432.17 1214
5432.87 1172
5433.56 1319
5434.26 1514
5434.95 1487
5435.65 1520
5436.34 1571
5437.04 1520
5437.73 1544
5438.43 1737
5439.13 1728
5439.82 1641
5440.52 1547
5441.21 1404
5441.91 1521
5442.60 1410
5443.30 1348
5444.00 1364
5444.69 1615
5445.39 1525
5446.08 1373
5446.78 1301
5447.48 1336
5448.17 1401
5448.87 1500
5449.56 1394
5450.26 1306
5450.96 1237
5451.65 1293
5452.35 1296
5453.05 1260
5453.74 1284
5454.44 1262
5455.14 1325
5455.83 1362
5456.53 1194
5457.23 1162
5457.92 1220
5458.62 1293
5459.32 1335
5460.01 1258
5460.71 1254
5461.41 1201
5462.11 1181
5462.80 1234
5463.50 1258
5464.20 1204
5464.89 1308
5465.59 1272
5466.29 1371
5466.99 1187
5467.68 1305
5468.38 1182
5469.08 1186
5469.78 1296
5470.47 1231
5471.17 1286
5471.87 1295
5472.57 1328
5473.26 1276
5473.96 1223
5474.66 1271
5475.36 1255
5476.06 1424
5476.75 1357
5477.45 1477
5478.15 1437
5478.85 1535
5479.55 1699
5480.24 1653
5480.94 1790
5481.64 1832
5482.34 1859
5483.04 1779
5483.74 1762
5484.43 1699
5485.13 1552
5485.83 1546
5486.53 1575
5487.23 1599
5487.93 1506
5488.63 1395
5489.33 1550
5490.02 1619
5490.72 1619
5491.42 1498
5492.12 1568
5492.82 1616
5493.52 1641
5494.22 1572
5494.92 1662
5495.62 1633
5496.32 1591
5497.01 1586
5497.71 1769
5498.41 1773
5499.11 1881
5499.81 1982
5500.51 2136
5501.21 2210
5501.91 2484
5502.61 2682
5503.31 2753
5504.01 2661
5504.71 2408
5505.41 2111
5506.11 2075
5506.81 1922
5507.51 1724
5508.21 1682
5508.91 1528
5509.61 1571
5510.31 1478
5511.01 1512
5511.71 1551
5512.41 1414
5513.11 1498
5513.81 1437
5514.51 1434
5515.21 1441
5515.91 1494
5516.61 1483
5517.31 1364
5518.01 1431
5518.72 1397
5519.42 1487
5520.12 1370
5520.82 1421
5521.52 1310
5522.22 1313
5522.92 1285
5523.62 1248
5524.32 1317
5525.02 1293
5525.72 1311
5526.43 1418
5527.13 1389
5527.83 1372
5528.53 1419
5529.23 1278
5529.93 1282
5530.63 1274
5531.33 1289
5532.04 1202
5532.74 1256
5533.44 1250
5534.14 1213
5534.84 1208
5535.54 1256
5536.25 1190
5536.95 1145
5537.65 1259
5538.35 1245
5539.05 1232
5539.76 1236
5540.46 1115
5541.16 1115
5541.86 1100
5542.56 1163
5543.27 1228
5543.97 1139
5544.67 1166
5545.37 1215
5546.08 1125
5546.78 1134
5547.48 1118
5548.18 1168
5548.89 1178
5549.59 1252
5550.29 1203
5550.99 1173
5551.70 1140
5552.40 1183
5553.10 1232
5553.81 1205
5554.51 1215
5555.21 1178
5555.91 1206
5556.62 1225
5557.32 1099
5558.02 1204
5558.73 1157
5559.43 1168
5560.13 1133
5560.84 1106
5561.54 1196
5562.24 1271
5562.95 1182
5563.65 1165
5564.35 1288
5565.06 1295
5565.76 1335
5566.47 1284
5567.17 1293
5567.87 1158
5568.58 1168
5569.28 1168
5569.98 1250
5570.69 1170
5571.39 1147
5572.10 1164
5572.80 1203
5573.50 1242
5574.21 1074
5574.91 1220
5575.62 1180
5576.32 1210
5577.03 1164
5577.73 1169
5578.44 1148
5579.14 1159
5579.84 1193
5580.55 1153
5581.25 1108
5581.96 1166
5582.66 1310
5583.37 1161
5584.07 1032
5584.78 1214
5585.48 1197
5586.19 1168
5586.89 1216
5587.60 1211
5588.30 1188
5589.01 1083
5589.71 1131
5590.42 1127
5591.12 1161
5591.83 1138
5592.53 1153
5593.24 1135
5593.94 1030
5594.65 1034
5595.36 1133
5596.06 1080
5596.77 1002
5597.47 1115
5598.18 1240
5598.88 1301
5599.59 1135
5600.30 1058
5601.00 1169
5601.71 1232
5602.41 1103
5603.12 1143
5603.83 1115
5604.53 1064
5605.24 1053
5605.94 1091
5606.65 1051
5607.36 931
5608.06 1042
5608.77 1107
5609.48 1069
5610.18 1119
5610.89 1115
5611.60 1057
5612.30 1009
5613.01 1000
5613.72 1014
5614.42 1129
5615.13 1082
5615.84 1122
5616.54 1163
5617.25 1093
5617.96 1091
5618.66 1075
5619.37 1021
5620.08 1048
5620.78 1105
5621.49 1065
5622.20 1077
5622.91 1039
5623.61 1060
5624.32 1006
5625.03 1038
5625.74 1131
5626.44 1157
5627.15 1214
5627.86 1176
5628.57 1108
5629.27 1116
5629.98 1143
5630.69 1190
5631.40 1086
5632.11 1078
5632.81 1117
5633.52 1180
5634.23 1215
5634.94 1089
5635.65 1061
5636.35 1035
5637.06 1022
5637.77 1160
5638.48 1098
5639.19 1110
5639.89 1097
5640.60 1185
5641.31 1028
5642.02 979
5642.73 1063
5643.44 1181
5644.15 1262
5644.85 1130
5645.56 1121
5646.27 1095
5646.98 1014
5647.69 1133
5648.40 1193
5649.11 1059
5649.82 1105
5650.53 1139
5651.23 1130
5651.94 1088
5652.65 1025
5653.36 1076
5654.07 1126
5654.78 1111
5655.49 1088
5656.20 1211
5656.91 1158
5657.62 1095
5658.33 1237
5659.04 1263
5659.75 1192
5660.46 1369
5661.17 1293
5661.88 1188
5662.59 1120
5663.30 1099
5664.00 1195
5664.71 1082
5665.42 1110
5666.13 1093
5666.84 1067
5667.55 1078
5668.27 1174
5668.98 1084
5669.69 1113
5670.40 1096
5671.11 1067
5671.82 1069
5672.53 1111
5673.24 1002
5673.95 1037
5674.66 1052
5675.37 1093
5676.08 917
5676.79 924
5677.50 1041
5678.21 1062
5678.92 1034
5679.63 1107
5680.34 1073
5681.06 1065
5681.77 1175
5682.48 1120
5683.19 1043
5683.90 1078
5684.61 1033
5685.32 1033
5686.03 983
5686.74 1075
5687.46 1075
5688.17 1078
5688.88 1031
5689.59 1018
5690.30 1010
5691.01 1077
5691.72 1007
5692.44 1025
5693.15 1218
5693.86 1038
5694.57 950
5695.28 1037
5696.00 1072
5696.71 1083
5697.42 907
5698.13 941
5698.84 977
5699.56 1042
5700.27 985
5700.98 1051
5701.69 1031
5702.40 993
5703.12 1088
5703.83 1078
5704.54 1065
5705.25 1059
5705.97 1005
5706.68 1075
5707.39 1110
5708.10 1122
5708.82 1003
5709.53 897
5710.24 1039
5710.95 995
5711.67 1000
5712.38 970
5713.09 1008
5713.81 1047
5714.52 970
5715.23 1029
5715.95 1002
5716.66 1010
5717.37 1062
5718.09 1015
5718.80 1022
5719.51 1059
5720.23 1136
5720.94 1130
5721.65 1135
5722.37 1017
5723.08 1013
5723.79 999
5724.51 1097
5725.22 1073
5725.93 1034
5726.65 1061
5727.36 1003
5728.08 1070
5728.79 1164
5729.50 1142
5730.22 1132
5730.93 1054
5731.65 1044
5732.36 1131
5733.07 1125
5733.79 1101
5734.50 1050
5735.22 972
5735.93 1004
5736.65 1056
5737.36 994
5738.07 1008
5738.79 982
5739.50 986
5740.22 985
5740.93 1017
5741.65 1006
5742.36 1069
5743.08 1012
5743.79 1131
5744.51 1090
5745.22 933
5745.94 953
5746.65 1057
5747.37 934
5748.08 975
5748.80 1123
5749.51 1090
5750.23 1025
5750.94 1003
5751.66 1012
5752.37 935
5753.09 943
5753.80 1041
5754.52 950
5755.24 972
5755.95 1049
5756.67 896
5757.38 1003
5758.10 976
5758.81 1005
5759.53 1072
5760.25 1044
5760.96 1063
5761.68 1072
5762.39 1012
5763.11 963
5763.83 966
5764.54 1012
5765.26 993
5765.97 1057
5766.69 1110
5767.41 1124
5768.12 1148
5768.84 996
5769.56 1036
5770.27 1126
5770.99 1131
5771.71 1109
5772.42 1091
5773.14 1168
5773.86 1109
5774.57 1038
5775.29 1123
5776.01 1137
5776.72 1122
5777.44 1129
5778.16 1146
5778.88 1078
5779.59 987
5780.31 1052
5781.03 1080
5781.74 1037
5782.46 1014
5783.18 1027
5783.90 1017
5784.61 980
5785.33 1151
5786.05 1168
5786.77 1123
5787.48 1037
5788.20 958
5788.92 1025
5789.64 1170
5790.35 1146
5791.07 1114
5791.79 1019
5792.51 1003
5793.23 1006
5793.94 1042
5794.66 1117
5795.38 1132
5796.10 1122
5796.82 1092
5797.53 1188
5798.25 1237
5798.97 1226
5799.69 1342
5800.41 1383
5801.13 1491
5801.84 1420
5802.56 1472
5803.28 1560
5804.00 1546
5804.72 1574
5805.44 1456
5806.16 1472
5806.87 1432
5807.59 1259
5808.31 1162
5809.03 1328
5809.75 1255
5810.47 1213
5811.19 1180
5811.91 1246
5812.63 1204
5813.35 1310
5814.07 1260
5814.78 1379
5815.50 1459
5816.22 1610
5816.94 1606
5817.66 1472
5818.38 1578
5819.10 1651
5819.82 1710
5820.54 1752
5821.26 1618
5821.98 1506
5822.70 1391
5823.42 1286
5824.14 1324
5824.86 1340
5825.58 1262
5826.30 1348
5827.02 1296
5827.74 1273
5828.46 1347
5829.18 1298
5829.90 1242
5830.62 1176
5831.34 1227
5832.06 1119
5832.78 1101
5833.50 1091
5834.22 1120
5834.94 1177
5835.66 1134
5836.38 1171
5837.10 1214
5837.82 1281
5838.55 1227
5839.27 1225
5839.99 1173
5840.71 1236
5841.43 1211
5842.15 1204
5842.87 1166
5843.59 1063
5844.31 1151
5845.03 1159
5845.76 1093
5846.48 1017
5847.20 1015
5847.92 1024
5848.64 1107
5849.36 1149
5850.08 1128
5850.81 1108
5851.53 1114
5852.25 1047
5852.97 1153
5853.69 1050
5854.41 1088
5855.14 1055
5855.86 1058
5856.58 1150
5857.30 1182
5858.02 1152
5858.74 1095
5859.47 1237
5860.19 1167
5860.91 1135
5861.63 1117
5862.36 1090
5863.08 1172
5863.80 1090
5864.52 1061
5865.24 1066
5865.97 1065
5866.69 1095
5867.41 1112
5868.13 1100
5868.86 1133
5869.58 1156
5870.30 1045
5871.03 1025
5871.75 997
5872.47 1005
5873.19 1076
5873.92 1136
5874.64 1112
5875.36 1088
5876.09 1059
5876.81 1147
5877.53 1058
5878.26 1061
5878.98 1042
5879.70 1035
5880.43 1050
5881.15 1125
5881.87 1134
5882.60 1059
5883.32 1071
5884.04 1133
5884.77 1121
5885.49 1230
5886.21 1184
5886.94 1106
5887.66 1004
5888.39 1034
5889.11 1122
5889.83 1166
5890.56 1115
5891.28 1151
5892.01 1076
5892.73 1140
5893.45 1079
5894.18 1091
5894.90 1120
5895.63 1191
5896.35 1129
5897.07 1102
5897.80 1122
5898.52 1166
5899.25 1254
5899.97 1239
5900.70 1275
5901.42 1421
5902.15 1388
5902.87 1332
5903.60 1390
5904.32 1531
5905.05 1547
5905.77 1457
5906.50 1455
5907.22 1386
5907.95 1357
5908.67 1224
5909.40 1292
5910.12 1135
5910.85 1138
5911.57 1162
5912.30 1125
5913.02 1158
5913.75 1161
5914.47 1026
5915.20 1066
5915.92 1076
5916.65 1141
5917.38 1071
5918.10 1155
5918.83 1150
5919.55 1111
5920.28 1072
5921.00 1019
5921.73 1138
5922.46 1168
5923.18 1059
5923.91 1077
5924.63 1155
5925.36 1107
5926.09 1053
5926.81 1171
5927.54 1167
5928.26 1094
5928.99 1139
5929.72 1147
5930.44 1202
5931.17 1206
5931.90 1163
5932.62 1158
5933.35 999
5934.08 1138
5934.80 1305
5935.53 1280
5936.26 1240
5936.98 1151
5937.71 1186
5938.44 1291
5939.16 1294
5939.89 1331
5940.62 1385
5941.35 1292
5942.07 1291
5942.80 1281
5943.53 1362
5944.25 1358
5944.98 1424
5945.71 1267
5946.44 1290
5947.16 1319
5947.89 1391
5948.62 1468
5949.35 1435
5950.07 1421
5950.80 1471
5951.53 1554
5952.26 1563
5952.99 1667
5953.71 1564
5954.44 1545
5955.17 1563
5955.90 1693
5956.62 1688
5957.35 1554
5958.08 1549
5958.81 1615
5959.54 1759
5960.27 1669
5960.99 1671
5961.72 1701
5962.45 1664
5963.18 1660
5963.91 1676
5964.64 1726
5965.36 1790
5966.09 1875
5966.82 1807
5967.55 1865
5968.28 1879
5969.01 2019
5969.74 2087
5970.47 2060
5971.19 1867
5971.92 1910
5972.65 1818
5973.38 1742
5974.11 1806
5974.84 1808
5975.57 1812
5976.30 1685
5977.03 1747
5977.76 1789
5978.49 1752
5979.22 1987
5979.95 1846
5980.67 1798
5981.40 1915
5982.13 1995
5982.86 1937
5983.59 2066
5984.32 1990
5985.05 1891
5985.78 2155
5986.51 2188
5987.24 2140
5987.97 2071
5988.70 1855
5989.43 1982
5990.16 2057
5990.89 2165
5991.62 2044
5992.35 2094
5993.08 1976
5993.81 2017
5994.54 2057
5995.27 2131
5996.00 2136
5996.73 1918
5997.47 1972
5998.20 2180
5998.93 2348
5999.66 2140
6000.39 2170
6001.12 2163
6001.85 2196
6002.58 2016
6003.31 1953
6004.04 2058
6004.77 2071
6005.50 1957
6006.24 2144
6006.97 1953
6007.70 2044
6008.43 2262
6009.16 2413
6009.89 2652
6010.62 2887
6011.35 3361
6012.09 3769
6012.82 4258
6013.55 4789
6014.28 5037
6015.01 5369
6015.74 5612
6016.47 5930
6017.21 5540
6017.94 5018
6018.67 4552
6019.40 4103
6020.13 3629
6020.87 3301
6021.60 2942
6022.33 2548
6023.06 2293
6023.79 2101
6024.53 1979
6025.26 1818
6025.99 1770
6026.72 1731
6027.46 1692
6028.19 1693
6028.92 1701
6029.65 1711
6030.39 1542
6031.12 1504
6031.85 1569
6032.58 1479
6033.32 1506
6034.05 1462
6034.78 1384
6035.51 1408
6036.25 1545
6036.98 1513
6037.71 1562
6038.45 1427
6039.18 1593
6039.91 1674
6040.65 1570
6041.38 1563
6042.11 1645
6042.85 1623
6043.58 1691
6044.31 1727
6045.05 1872
6045.78 1914
6046.51 1825
6047.25 1942
6047.98 1974
6048.71 2007
6049.45 1893
6050.18 1968
6050.91 1834
6051.65 1847
6052.38 1843
6053.12 1847
6053.85 1869
6054.58 1818
6055.32 1821
6056.05 1851
6056.79 1730
6057.52 1714
6058.25 1584
6058.99 1576
6059.72 1666
6060.46 1576
6061.19 1659
6061.93 1470
6062.66 1483
6063.40 1525
6064.13 1527
6064.86 1604
6065.60 1491
6066.33 1556
6067.07 1523
6067.80 1531
6068.54 1511
6069.27 1425
6070.01 1437
6070.74 1522
6071.48 1483
6072.21 1408
6072.95 1391
6073.68 1433
6074.42 1373
6075.15 1396
6075.89 1325
6076.63 1369
6077.36 1315
6078.10 1346
6078.83 1330
6079.57 1383
6080.30 1329
6081.04 1312
6081.77 1371
6082.51 1323
6083.25 1397
6083.98 1346
6084.72 1417
6085.45 1379
6086.19 1421
6086.92 1324
6087.66 1393
6088.40 1312
6089.13 1470
6089.87 1393
6090.61 1400
6091.34 1459
6092.08 1249
6092.81 1285
6093.55 1193
6094.29 1310
6095.02 1308
6095.76 1411
6096.50 1279
6097.23 1304
6097.97 1332
6098.71 1272
6099.44 1324
6100.18 1246
6100.92 1080
6101.65 1123
6102.39 1187
6103.13 1240
6103.86 1250
6104.60 1189
6105.34 1104
6106.08 1219
6106.81 1227
6107.55 1127
6108.29 1170
6109.02 1218
6109.76 1182
6110.50 1128
6111.24 1102
6111.97 1198
6112.71 1211
6113.45 1122
6114.19 1178
6114.92 1205
6115.66 1267
6116.40 1252
6117.14 1167
6117.88 1252
6118.61 1253
6119.35 1225
6120.09 1290
6120.83 1281
6121.57 1185
6122.30 1272
6123.04 1330
6123.78 1304
6124.52 1306
6125.26 1265
6126.00 1219
6126.73 1287
6127.47 1374
6128.21 1353
6128.95 1310
6129.69 1280
6130.43 1424
6131.16 1374
6131.90 1252
6132.64 1309
6133.38 1268
6134.12 1337
6134.86 1365
6135.60 1184
6136.34 1310
6137.08 1342
6137.81 1466
6138.55 1361
6139.29 1381
6140.03 1424
6140.77 1378
6141.51 1390
6142.25 1331
6142.99 1424
6143.73 1395
6144.47 1284
6145.21 1240
6145.95 1314
6146.69 1351
6147.43 1402
6148.17 1441
6148.91 1345
6149.65 1296
6150.39 1375
6151.13 1262
6151.86 1221
6152.60 1219
6153.34 1351
6154.08 1363
6154.83 1340
6155.57 1272
6156.31 1295
6157.05 1305
6157.79 1271
6158.53 1192
6159.27 1221
6160.01 1318
6160.75 1301
6161.49 1385
6162.23 1410
6162.97 1344
6163.71 1367
6164.45 1361
6165.19 1427
6165.93 1496
6166.67 1489
6167.41 1551
6168.15 1628
6168.89 1667
6169.64 1735
6170.38 1688
6171.12 1705
6171.86 1695
6172.60 1684
6173.34 1622
6174.08 1547
6174.82 1518
6175.57 1469
6176.31 1571
6177.05 1619
6177.79 1560
6178.53 1484
6179.27 1547
6180.01 1499
6180.76 1466
6181.50 1498
6182.24 1456
6182.98 1547
6183.72 1556
6184.46 1532
6185.21 1566
6185.95 1699
6186.69 1650
6187.43 1523
6188.17 1639
6188.92 1535
6189.66 1566
6190.40 1629
6191.14 1604
6191.89 1576
6192.63 1602
6193.37 1827
6194.11 1803
6194.86 1846
6195.60 1809
6196.34 1838
6197.08 1896
6197.83 1766
6198.57 1880
6199.31 1929
6200.05 1939
6200.80 1795
6201.54 1830
6202.28 1775
6203.03 1857
6203.77 2081
6204.51 2159
6205.26 2571
6206.00 2929
6206.74 3411
6207.48 4030
6208.23 4544
6208.97 5319
6209.71 5994
6210.46 6604
6211.20 6961
6211.95 7243
6212.69 7058
6213.43 6301
6214.18 5560
6214.92 5016
6215.66 4177
6216.41 3453
6217.15 2951
6217.89 2615
6218.64 2273
6219.38 2126
6220.13 1937
6220.87 2009
6221.61 1805
6222.36 1677
6223.10 1790
6223.85 1791
6224.59 1789
6225.34 1842
6226.08 1681
6226.82 1735
6227.57 1715
6228.31 1551
6229.06 1578
6229.80 1611
6230.55 1555
6231.29 1551
6232.04 1509
6232.78 1418
6233.53 1488
6234.27 1489
6235.02 1558
6235.76 1485
6236.51 1485
6237.25 1550
6238.00 1486
6238.74 1564
6239.49 1589
6240.23 1529
6240.98 1464
6241.72 1507
6242.47 1531
6243.21 1566
6243.96 1668
6244.70 1787
6245.45 1869
6246.20 1925
6246.94 1982
6247.69 2164
6248.43 2629
6249.18 2690
6249.92 2679
6250.67 2914
6251.42 2954
6252.16 2693
6252.91 2421
6253.65 2319
6254.40 2113
6255.15 2004
6255.89 1816
6256.64 1852
6257.38 1724
6258.13 1579
6258.88 1626
6259.62 1731
6260.37 1642
6261.12 1645
6261.86 1679
6262.61 1563
6263.36 1580
6264.10 1769
6264.85 1751
6265.60 1611
6266.34 1684
6267.09 1609
6267.84 1625
6268.58 1651
6269.33 1564
6270.08 1620
6270.82 1748
6271.57 1793
6272.32 1704
6273.07 1466
6273.81 1491
6274.56 1498
6275.31 1495
6276.05 1574
6276.80 1514
6277.55 1559
6278.30 1477
6279.04 1474
6279.79 1379
6280.54 1474
6281.29 1497
6282.03 1446
6282.78 1462
6283.53 1505
6284.28 1378
6285.03 1474
6285.77 1491
6286.52 1616
6287.27 1642
6288.02 1748
6288.77 1764
6289.51 1763
6290.26 1831
6291.01 1959
6291.76 1782
6292.51 1678
6293.26 1661
6294.00 1573
6294.75 1464
6295.50 1353
6296.25 1285
6297.00 1351
6297.75 1266
6298.50 1222
6299.24 1269
6299.99 1254
6300.74 1358
6301.49 1265
6302.24 1295
6302.99 1355
6303.74 1345
6304.49 1435
6305.24 1287
6305.99 1247
6306.73 1305
6307.48 1324
6308.23 1408
6308.98 1386
6309.73 1346
6310.48 1282
6311.23 1244
6311.98 1302
6312.73 1365
6313.48 1332
6314.23 1266
6314.98 1324
6315.73 1303
6316.48 1274
6317.23 1286
6317.98 1265
6318.73 1253
6319.48 1330
6320.23 1277
6320.98 1306
6321.73 1293
6322.48 1258
6323.23 1277
6323.98 1233
6324.73 1207
6325.48 1301
6326.23 1331
6326.98 1395
6327.73 1348
6328.48 1352
6329.23 1292
6329.98 1383
6330.73 1393
6331.48 1349
6332.23 1327
6332.98 1434
6333.73 1396
6334.49 1298
6335.24 1308
6335.99 1265
6336.74 1272
6337.49 1353
6338.24 1377
6338.99 1349
6339.74 1278
6340.49 1317
6341.25 1367
6342.00 1302
6342.75 1271
6343.50 1338
6344.25 1290
6345.00 1290
6345.75 1389
6346.51 1421
6347.26 1414
6348.01 1365
6348.76 1475
6349.51 1563
6350.26 1600
6351.02 1615
6351.77 1680
6352.52 1799
6353.27 1839
6354.02 2059
6354.78 2002
6355.53 2096
6356.28 2072
6357.03 2005
6357.78 1801
6358.54 1661
6359.29 1601
6360.04 1529
6360.79 1519
6361.55 1523
6362.30 1460
6363.05 1459
6363.80 1500
6364.56 1442
6365.31 1368
6366.06 1368
6366.81 1373
6367.57 1359
6368.32 1484
6369.07 1474
6369.83 1442
6370.58 1476
6371.33 1481
6372.08 1477
6372.84 1510
6373.59 1417
6374.34 1405
6375.10 1419
6375.85 1450
6376.60 1551
6377.36 1344
6378.11 1402
6378.86 1262
6379.62 1354
6380.37 1336
6381.12 1200
6381.88 1298
6382.63 1280
6383.39 1286
6384.14 1334
6384.89 1356
6385.65 1247
6386.40 1276
6387.16 1194
6387.91 1166
6388.66 1185
6389.42 1088
6390.17 1173
6390.93 1231
6391.68 1213
6392.43 1179
6393.19 1134
6393.94 1158
6394.70 1121
6395.45 967
6396.21 981
6396.96 1065
6397.72 1195
6398.47 1145
6399.22 1152
6399.98 1009
6400.73 1129
6401.49 1092
6402.24 1057
6403.00 1015
6403.75 1041
6404.51 1080
6405.26 1089
6406.02 1011
6406.77 1024
6407.53 1092
6408.28 1087
6409.04 1120
6409.79 1105
6410.55 1133
6411.31 1142
6412.06 1127
6412.82 1202
6413.57 1097
6414.33 1123
6415.08 1062
6415.84 1176
6416.59 1050
6417.35 1067
6418.11 1129
6418.86 1042
6419.62 1134
6420.37 1139
6421.13 1167
6421.89 1144
6422.64 1022
6423.40 1111
6424.15 1061
6424.91 1064
6425.67 1043
6426.42 1117
6427.18 1147
6427.94 1131
6428.69 1204
6429.45 1173
6430.20 1165
6430.96 1094
6431.72 1047
6432.47 1149
6433.23 1124
6433.99 1119
6434.74 1024
6435.50 1060
6436.26 1015
6437.02 1081
6437.77 1071
6438.53 1099
6439.29 1098
6440.04 1133
6440.80 1128
6441.56 1069
6442.32 1115
6443.07 1299
6443.83 1168
6444.59 1053
6445.34 1101
6446.10 1087
6446.86 1133
6447.62 1201
6448.37 1071
6449.13 1110
6449.89 1166
6450.65 1103
6451.41 1069
6452.16 1090
6452.92 1170
6453.68 1173
6454.44 1208
6455.19 1191
6455.95 1171
6456.71 1138
6457.47 1139
6458.23 1174
6458.99 1086
6459.74 1123
6460.50 1140
6461.26 1118
6462.02 1085
6462.78 1076
6463.54 1103
6464.29 1084
6465.05 1147
6465.81 1148
6466.57 1211
6467.33 1232
6468.09 1302
6468.85 1140
6469.60 1142
6470.36 1137
6471.12 1188
6471.88 1156
6472.64 1213
6473.40 1221
6474.16 1217
6474.92 1249
6475.68 1246
6476.44 1229
6477.20 1210
6477.95 1260
6478.71 1309
6479.47 1265
6480.23 1220
6480.99 1305
6481.75 1436
6482.51 1419
6483.27 1259
6484.03 1368
6484.79 1387
6485.55 1410
6486.31 1410
6487.07 1406
6487.83 1455
6488.59 1417
6489.35 1521
6490.11 1477
6490.87 1560
6491.63 1526
6492.39 1558
6493.15 1547
6493.91 1591
6494.67 1522
6495.43 1497
6496.19 1675
6496.95 1785
6497.71 1629
6498.47 1622
6499.23 1737
6499.99 1701
6500.76 1735
6501.52 1698
6502.28 1619
6503.04 1613
6503.80 1628
6504.56 1646
6505.32 1639
6506.08 1596
6506.84 1757
6507.60 1733
6508.36 1721
6509.13 1693
6509.89 1936
6510.65 1846
6511.41 1753
6512.17 1839
6512.93 1787
6513.69 1825
6514.45 1765
6515.22 1788
6515.98 1866
6516.74 1933
6517.50 1856
6518.26 1866
6519.02 2024
6519.79 1951
6520.55 2065
6521.31 2119
6522.07 2213
6522.83 2292
6523.60 2462
6524.36 2711
6525.12 2922
6525.88 3504
6526.64 3814
6527.41 4093
6528.17 4554
6528.93 4864
6529.69 4984
6530.46 5183
6531.22 5089
6531.98 4715
6532.74 4289
6533.51 3986
6534.27 3725
6535.03 3460
6535.79 3252
6536.56 3035
6537.32 2935
6538.08 2925
6538.85 3072
6539.61 3000
6540.37 2782
6541.13 2541
6541.90 2416
6542.66 2206
6543.42 2143
6544.19 2029
6544.95 1779
6545.71 1731
6546.48 1720
6547.24 1646
6548.00 1717
6548.77 1671
6549.53 1667
6550.29 1657
6551.06 1614
6551.82 1720
6552.58 1678
6553.35 1716
6554.11 1688
6554.88 1775
6555.64 1776
6556.40 1701
6557.17 1784
6557.93 1784
6558.70 1678
6559.46 1692
6560.22 1713
6560.99 1754
6561.75 1762
6562.52 1879
6563.28 1909
6564.05 2003
6564.81 2008
6565.57 2032
6566.34 2120
6567.10 2090
6567.87 2175
6568.63 2179
6569.40 2136
6570.16 2057
6570.93 1968
6571.69 2004
6572.46 1983
6573.22 1912
6573.99 1875
6574.75 1829
6575.52 1970
6576.28 1931
6577.05 2009
6577.81 2088
6578.58 2000
6579.34 1932
6580.11 1925
6580.87 1950
6581.64 2022
6582.40 2021
6583.17 2112
6583.93 2177
6584.70 2076
6585.47 2152
6586.23 2127
6587.00 2177
6587.76 2047
6588.53 2012
6589.29 2094
6590.06 2268
6590.83 2280
6591.59 2476
6592.36 2812
6593.12 3005
6593.89 3206
6594.66 3430
6595.42 3682
6596.19 3851
6596.96 3823
6597.72 3904
6598.49 3818
6599.25 3530
6600.02 3359
6600.79 3043
6601.55 2715
6602.32 2537
6603.09 2381
6603.85 2240
6604.62 1998
6605.39 1874
6606.15 1887
6606.92 1776
6607.69 1772
6608.46 1738
6609.22 1681
6609.99 1660
6610.76 1704
6611.52 1783
6612.29 1833
6613.06 1918
6613.83 1764
6614.59 1762
6615.36 1610
6616.13 1552
6616.89 1635
6617.66 1540
6618.43 1519
6619.20 1570
6619.96 1510
6620.73 1538
6621.50 1570
6622.27 1491
6623.04 1552
6623.80 1555
6624.57 1659
6625.34 1622
6626.11 1560
6626.88 1615
6627.64 1701
6628.41 1626
6629.18 1601
6629.95 1664
6630.72 1766
6631.48 1757
6632.25 1718
6633.02 1886
6633.79 1989
6634.56 1946
6635.33 2189
6636.10 2123
6636.86 2075
6637.63 2127
6638.40 1988
6639.17 2014
6639.94 1974
6640.71 1879
6641.48 1718
6642.25 1649
6643.01 1579
6643.78 1539
6644.55 1558
6645.32 1507
6646.09 1552
6646.86 1487
6647.63 1535
6648.40 1472
6649.17 1409
6649.94 1481
6650.71 1491
6651.48 1556
6652.25 1565
6653.01 1560
6653.78 1605
6654.55 1618
6655.32 1550
6656.09 1686
6656.86 1660
6657.63 1552
6658.40 1543
6659.17 1553
6659.94 1499
6660.71 1557
6661.48 1372
6662.25 1456
6663.02 1455
6663.79 1491
6664.56 1520
6665.33 1457
6666.10 1552
6666.87 1551
6667.64 1503
6668.42 1556
6669.19 1425
6669.96 1431
6670.73 1574
6671.50 1425
6672.27 1387
6673.04 1467
6673.81 1576
6674.58 1589
6675.35 1524
6676.12 1542
6676.89 1572
6677.66 1589
6678.44 1571
6679.21 1481
6679.98 1468
6680.75 1483
6681.52 1487
6682.29 1479
6683.06 1402
6683.83 1611
6684.60 1562
6685.38 1625
6686.15 1708
6686.92 1689
6687.69 1733
6688.46 1714
6689.23 1600
6690.01 1508
6690.78 1555
6691.55 1425
6692.32 1416
6693.09 1353
6693.86 1392
6694.64 1405
6695.41 1459
6696.18 1400
6696.95 1308
6697.73 1304
6698.50 1285
6699.27 1325
6700.04 1237
6700.81 1255
6701.59 1331
6702.36 1358
6703.13 1264
6703.90 1280
6704.68 1302
6705.45 1224
6706.22 1285
6706.99 1235
6707.77 1218
6708.54 1326
6709.31 1315
6710.09 1285
6710.86 1158
6711.63 1243
6712.40 1238
6713.18 1238
6713.95 1213
6714.72 1170
6715.50 1146
6716.27 1284
6717.04 1295
6717.82 1182
6718.59 1196
6719.36 1128
6720.14 1269
6720.91 1226
6721.68 1206
6722.46 1131
6723.23 1150
6724.00 1185
6724.78 1222
6725.55 1183
6726.33 1191
6727.10 1137
6727.87 1193
6728.65 1251
6729.42 1116
6730.20 1178
6730.97 1130
6731.74 1129
6732.52 1148
6733.29 1146
6734.07 1132
6734.84 1119
6735.61 1136
6736.39 1214
6737.16 1138
6737.94 1184
6738.71 1172
6739.49 1254
6740.26 1266
6741.04 1198
6741.81 1221
6742.59 1151
6743.36 1239
6744.13 1228
6744.91 1231
6745.68 1286
6746.46 1181
6747.23 1195
6748.01 1264
6748.78 1275
6749.56 1330
6750.33 1321
6751.11 1186
6751.89 1266
6752.66 1231
6753.44 1315
6754.21 1358
6754.99 1227
6755.76 1253
6756.54 1280
6757.31 1157
6758.09 1187
6758.86 1220
6759.64 1282
6760.42 1174
6761.19 1122
6761.97 1124
6762.74 1138
6763.52 1076
6764.30 1119
6765.07 1139
6765.85 1229
6766.62 1196
6767.40 1245
6768.18 1213
6768.95 1160
6769.73 1112
6770.51 1269
6771.28 1171
6772.06 1091
6772.83 1194
6773.61 1252
6774.39 1178
6775.16 1091
6775.94 1119
6776.72 1232
6777.49 1151
6778.27 1227
6779.05 1230
6779.82 1224
6780.60 1353
6781.38 1263
6782.16 1292
6782.93 1358
6783.71 1217
6784.49 1114
6785.26 1193
6786.04 1175
6786.82 1049
6787.60 1096
6788.37 1096
6789.15 1111
6789.93 1123
6790.71 1061
6791.48 1049
6792.26 1036
6793.04 1036
6793.82 1079
6794.59 1138
6795.37 1169
6796.15 1150
6796.93 1100
6797.70 1164
6798.48 1094
6799.26 1053
6800.04 1090
6800.82 1094
6801.60 1031
6802.37 1144
6803.15 1211
6803.93 1141
6804.71 1125
6805.49 1161
6806.26 1291
6807.04 1297
6807.82 1207
6808.60 1234
6809.38 1214
6810.16 1060
6810.94 1088
6811.71 1178
6812.49 1154
6813.27 1184
6814.05 1164
6814.83 1126
6815.61 1122
6816.39 1110
6817.17 1083
6817.95 1109
6818.73 1199
6819.50 1187
6820.28 1240
6821.06 1206
6821.84 1136
6822.62 1145
6823.40 1106
6824.18 1043
6824.96 1147
6825.74 1143
6826.52 1121
6827.30 1126
6828.08 1154
6828.86 1067
6829.64 1139
6830.42 1118
6831.20 1123
6831.98 1099
6832.76 1090
6833.54 1037
6834.32 1152
6835.10 1129
6835.88 1081
6836.66 1079
6837.44 1073
6838.22 1065
6839.00 1052
6839.78 1108
6840.56 1210
6841.34 1073
6842.12 1073
6842.90 1089
6843.68 1059
6844.46 1083
6845.24 1042
6846.02 1147
6846.80 1221
6847.58 1348
6848.36 1363
6849.14 1412
6849.93 1598
6850.71 1690
6851.49 1843
6852.27 2055
6853.05 2116
6853.83 2089
6854.61 2038
6855.39 1827
6856.17 1821
6856.96 1687
6857.74 1459
6858.52 1439
6859.30 1361
6860.08 1221
6860.86 1243
6861.64 1246
6862.43 1205
6863.21 1064
6863.99 1033
6864.77 1173
6865.55 1170
6866.33 1090
6867.12 1022
6867.90 1079
6868.68 1080
6869.46 1153
6870.24 1082
6871.03 1154
6871.81 1073
6872.59 1081
6873.37 1012
6874.16 1010
6874.94 1117
6875.72 1163
6876.50 1034
6877.28 1063
6878.07 1093
6878.85 1082
6879.63 1162
6880.42 1156
6881.20 1168
6881.98 1150
6882.76 1150
6883.55 1194
6884.33 1297
6885.11 1235
6885.89 1214
6886.68 1218
6887.46 1271
6888.24 1353
6889.03 1360
6889.81 1439
6890.59 1517
6891.38 1376
6892.16 1296
6892.94 1290
6893.73 1303
6894.51 1286
6895.29 1174
6896.08 1203
6896.86 1183
6897.64 1183
6898.43 1063
6899.21 1077
6900.00 1162
6900.78 1217
6901.56 1237
6902.35 1147
6903.13 1264
6903.91 1228
6904.70 1207
6905.48 1220
6906.27 1235
6907.05 1184
6907.84 1127
6908.62 1168
6909.40 1273
6910.19 1159
6910.97 1087
6911.76 1178
6912.54 1173
6913.33 1128
6914.11 1170
6914.90 1129
6915.68 1093
6916.46 1060
6917.25 1100
6918.03 1157
6918.82 1191
6919.60 1163
6920.39 1090
6921.17 1189
6921.96 1090
6922.74 1062
6923.53 1201
6924.31 1240
6925.10 1213
6925.88 1193
6926.67 1211
6927.45 1169
6928.24 1118
6929.03 1108
6929.81 1171
6930.60 1142
6931.38 1233
6932.17 1284
6932.95 1191
6933.74 1175
6934.52 1162
6935.31 1247
6936.10 1147
6936.88 1218
6937.67 1290
6938.45 1139
6939.24 1174
6940.03 1140
6940.81 1188
6941.60 1258
6942.38 1288
6943.17 1395
6943.96 1410
6944.74 1392
6945.53 1424
6946.32 1437
6947.10 1426
6947.89 1488
6948.68 1407
6949.46 1488
6950.25 1482
6951.03 1484
6951.82 1420
6952.61 1352
6953.40 1326
6954.18 1416
6954.97 1483
6955.76 1456
6956.54 1528
6957.33 1600
6958.12 1510
6958.90 1605
6959.69 1604
6960.48 1510
6961.27 1598
6962.05 1589
6962.84 1517
6963.63 1574
6964.41 1611
6965.20 1557
6965.99 1565
6966.78 1609
6967.56 1624
6968.35 1661
6969.14 1696
6969.93 1669
6970.72 1744
6971.50 1758
6972.29 1718
6973.08 1688
6973.87 1725
6974.66 1816
6975.44 1842
6976.23 1812
6977.02 1691
6977.81 1899
6978.60 1959
6979.38 2039
6980.17 2159
6980.96 2205
6981.75 2415
6982.54 2775
6983.33 2998
6984.11 3232
6984.90 3893
6985.69 4275
6986.48 4742
6987.27 5220
6988.06 5441
6988.85 5358
6989.64 5177
6990.42 4589
6991.21 4143
6992.00 3710
6992.79 3229
6993.58 2898
6994.37 2631
6995.16 2576
6995.95 2594
6996.74 2775
6997.53 3186
6998.32 3783
6999.10 4069
6999.89 4528
7000.68 5103
7001.47 5365
7002.26 5616
7003.05 5374
7003.84 5010
7004.63 4540
7005.42 3974
7006.21 3576
7007.00 2966
7007.79 2603
7008.58 2328
7009.37 2084
7010.16 1956
7010.95 1660
7011.74 1676
7012.53 1749
7013.32 1713
7014.11 1789
7014.90 1810
7015.69 1794
7016.48 1895
7017.27 1836
7018.06 1675
7018.85 1681
7019.64 1630
7020.43 1661
7021.23 1697
7022.02 1625
7022.81 1647
7023.60 1728
7024.39 1630
7025.18 1698
7025.97 1777
7026.76 1768
7027.55 1782
7028.34 1809
7029.13 1780
7029.93 1726
7030.72 1633
7031.51 1664
7032.30 1633
7033.09 1563
7033.88 1534
7034.67 1464
7035.46 1545
7036.26 1554
7037.05 1612
7037.84 1569
7038.63 1697
7039.42 1788
7040.21 1776
7041.01 1690
7041.80 1777
7042.59 1747
7043.38 1826
7044.17 1817
7044.97 1788
7045.76 1720
7046.55 1624
7047.34 1799
7048.13 1878
7048.93 1823
7049.72 1980
7050.51 2089
7051.30 2028
7052.09 2140
7052.89 2014
7053.68 2040
7054.47 1909
7055.26 1925
7056.06 1723
7056.85 1624
7057.64 1591
7058.44 1528
7059.23 1599
7060.02 1478
7060.81 1441
7061.61 1417
7062.40 1533
7063.19 1494
7063.99 1526
7064.78 1499
7065.57 1556
7066.37 1524
7067.16 1525
7067.95 1414
7068.74 1406
7069.54 1440
7070.33 1447
7071.13 1414
7071.92 1412
7072.71 1257
7073.51 1353
7074.30 1453
7075.09 1353
7075.89 1255
7076.68 1368
7077.47 1288
7078.27 1296
7079.06 1335
7079.86 1345
7080.65 1361
7081.44 1379
7082.24 1272
7083.03 1205
7083.83 1312
7084.62 1347
7085.41 1311
7086.21 1262
7087.00 1236
7087.80 1241
7088.59 1192
7089.39 1193
7090.18 1132
7090.98 1193
7091.77 1122
7092.56 1153
7093.36 1165
7094.15 1164
7094.95 1103
7095.74 1126
7096.54 1116
7097.33 1153
7098.13 1092
7098.92 1001
7099.72 1109
7100.51 1082
7101.31 1085
7102.10 1034
7102.90 1081
7103.69 1049
7104.49 1090
7105.29 1024
7106.08 988
7106.88 994
7107.67 995
7108.47 1027
7109.26 1027
7110.06 1097
7110.85 1061
7111.65 1135
7112.45 1043
7113.24 1039
7114.04 986
7114.83 954
7115.63 1037
7116.42 1105
7117.22 1032
7118.02 1059
7118.81 1097
7119.61 1082
7120.41 1058
7121.20 1047
7122.00 1072
7122.79 1001
7123.59 1060
7124.39 1012
7125.18 1013
7125.98 1042
7126.78 980
7127.57 958
7128.37 1025
7129.17 949
7129.96 1083
7130.76 1046
7131.56 1036
7132.35 1009
7133.15 1056
7133.95 1050
7134.74 1068
7135.54 1040
7136.34 977
7137.14 995
7137.93 1005
7138.73 1026
7139.53 972
7140.33 1092
7141.12 1057
7141.92 1101
7142.72 1092
7143.51 976
7144.31 1050
7145.11 1087
7145.91 1101
7146.71 1047
7147.50 999
7148.30 935
7149.10 1034
7149.90 982
7150.69 957
7151.49 987
7152.29 916
7153.09 967
7153.89 983
7154.68 950
7155.48 980
7156.28 949
7157.08 1029
7157.88 860
7158.68 907
7159.47 938
7160.27 953
7161.07 995
7161.87 970
7162.67 966
7163.47 946
7164.27 968
7165.06 939
7165.86 921
7166.66 944
7167.46 933
7168.26 938
7169.06 932
7169.86 946
7170.66 950
7171.46 935
7172.25 995
7173.05 1068
7173.85 996
7174.65 1018
7175.45 953
7176.25 909
7177.05 1006
7177.85 986
7178.65 927
7179.45 923
7180.25 904
7181.05 952
7181.85 939
7182.65 822
7183.45 857
7184.25 934
7185.05 968
7185.85 901
7186.65 905
7187.45 932
7188.25 882
7189.05 839
7189.85 868
7190.65 878
7191.45 906
7192.25 883
7193.05 778
7193.85 844
7194.65 898
7195.45 882
7196.25 838
7197.05 875
7197.85 821
7198.65 866
7199.45 896
7200.25 903
7201.05 845
7201.85 869
7202.65 866
7203.46 854
7204.26 863
7205.06 831
7205.86 865
7206.66 911
7207.46 919
7208.26 827
7209.06 826
7209.86 877
7210.66 854
7211.47 869
7212.27 872
7213.07 874
7213.87 870
7214.67 919
7215.47 888
7216.27 843
7217.08 907
7217.88 815
7218.68 803
7219.48 850
7220.28 903
7221.09 881
7221.89 874
7222.69 887
7223.49 880
7224.29 885
7225.10 853
7225.90 904
7226.70 928
7227.50 918
7228.30 873
7229.11 925
7229.91 949
7230.71 879
7231.51 904
7232.32 880
7233.12 930
7233.92 884
7234.72 896
7235.53 886
7236.33 924
7237.13 854
7237.93 897
7238.74 1020
7239.54 1025
7240.34 1077
7241.15 1074
7241.95 1083
7242.75 1047
7243.55 1018
7244.36 996
7245.16 959
7245.96 937
7246.77 900
7247.57 876
7248.37 907
7249.18 908
7249.98 923
7250.78 866
7251.59 936
7252.39 891
7253.20 844
7254.00 873
7254.80 821
7255.61 792
7256.41 827
7257.21 880
7258.02 839
7258.82 908
7259.63 866
7260.43 820
7261.23 863
7262.04 880
7262.84 864
7263.65 847
7264.45 808
7265.26 807
7266.06 827
7266.86 850
7267.67 862
7268.47 945
7269.28 908
7270.08 889
7270.89 887
7271.69 939
7272.50 925
7273.30 970
7274.11 937
7274.91 973
7275.71 885
7276.52 916
7277.32 896
7278.13 863
7278.93 979
7279.74 951
7280.55 958
7281.35 1136
7282.16 1143
7282.96 1170
7283.77 1342
7284.57 1389
7285.38 1499
7286.18 1568
7286.99 1605
7287.79 1558
7288.60 1540
7289.40 1489
7290.21 1287
7291.02 1249
7291.82 1282
7292.63 1102
7293.43 1008
7294.24 1032
7295.05 991
7295.85 959
7296.66 912
7297.46 963
7298.27 1031
7299.08 970
7299.88 980
7300.69 988
7301.49 944
7302.30 866
7303.11 967
7303.91 1015
7304.72 1072
7305.53 990
7306.33 946
7307.14 1050
7307.95 969
7308.75 1020
7309.56 991
7310.37 1008
7311.17 1065
7311.98 1018
7312.79 1053
7313.59 1063
7314.40 1046
7315.21 1103
7316.02 1075
7316.82 1015
7317.63 1144
7318.44 1226
7319.24 1191
7320.05 1310
7320.86 1367
7321.67 1418
7322.47 1440
7323.28 1399
7324.09 1384
7324.90 1331
7325.70 1267
7326.51 1277
7327.32 1227
7328.13 1114
7328.94 1058
7329.74 1032
7330.55 1041
7331.36 952
7332.17 938
7332.98 959
7333.78 966
7334.59 919
7335.40 912
7336.21 904
7337.02 872
7337.82 1019
7338.63 997
7339.44 958
7340.25 937
7341.06 877
7341.87 901
7342.68 942
7343.48 881
7344.29 891
7345.10 895
7345.91 972
7346.72 888
7347.53 904
7348.34 907
7349.15 908
7349.95 900
7350.76 972
7351.57 942
7352.38 861
7353.19 877
7354.00 844
7354.81 889
7355.62 885
7356.43 847
7357.24 890
7358.05 919
7358.86 918
7359.67 935
7360.48 929
7361.29 967
7362.09 952
7362.90 802
7363.71 872
7364.52 990
7365.33 982
7366.14 942
7366.95 896
7367.76 889
7368.57 895
7369.38 948
7370.19 938
7371.00 858
7371.81 973
7372.62 923
7373.43 931
7374.25 868
7375.06 861
7375.87 918
7376.68 942
7377.49 978
7378.30 1010
7379.11 1062
7379.92 1040
7380.73 1019
7381.54 1084
7382.35 1132
7383.16 1159
7383.97 1129
7384.78 1118
7385.59 1113
7386.41 1089
7387.22 1032
7388.03 1017
7388.84 994
7389.65 939
7390.46 879
7391.27 907
7392.08 846
7392.89 854
7393.71 870
7394.52 800
7395.33 866
7396.14 899
7396.95 888
7397.76 963
7398.58 958
7399.39 967
7400.20 1033
7401.01 1113
7401.82 1009
7402.63 966
7403.45 1003
7404.26 1000
7405.07 989
7405.88 965
7406.69 1003
7407.51 942
7408.32 817
7409.13 880
7409.94 847
7410.76 842
7411.57 924
7412.38 929
7413.19 881
7414.01 835
7414.82 813
7415.63 868
7416.44 850
7417.26 772
7418.07 891
7418.88 907
7419.69 805
7420.51 818
7421.32 780
7422.13 850
7422.95 830
7423.76 783
7424.57 870
7425.39 814
7426.20 750
7427.01 776
7427.83 832
7428.64 812
7429.45 771
7430.27 772
7431.08 736
7431.89 782
7432.71 730
7433.52 824
7434.33 828
7435.15 785
7435.96 802
7436.77 787
7437.59 737
7438.40 800
7439.22 849
7440.03 837
7440.84 884
7441.66 891
7442.47 947
7443.29 854
7444.10 788
7444.91 778
7445.73 808
7446.54 796
7447.36 787
7448.17 813
7448.99 794
7449.80 770
7450.62 823
7451.43 822
7452.24 845
7453.06 841
7453.87 754
7454.69 754
7455.50 848
7456.32 760
7457.13 754
7457.95 835
7458.76 848
7459.58 797
7460.39 819
7461.21 767
7462.02 791
7462.84 790
7463.65 793
7464.47 821
7465.28 801
7466.10 814
7466.92 896
7467.73 877
7468.55 842
7469.36 828
7470.18 857
7470.99 849
7471.81 866
7472.62 789
7473.44 819
7474.26 801
7475.07 860
7475.89 809
7476.70 792
7477.52 797
7478.34 784
7479.15 769
7479.97 779
7480.78 806
7481.60 831
7482.42 878
7483.23 797
7484.05 756
7484.87 841
7485.68 831
7486.50 783
7487.32 764
7488.13 812
7488.95 816
7489.76 840
7490.58 781
7491.40 828
7492.22 816
7493.03 865
7493.85 840
7494.67 843
7495.48 722
7496.30 762
7497.12 771
7497.93 778
7498.75 772
7499.57 748
7500.39 732
7501.20 796
7502.02 796
7502.84 714
7503.66 770
7504.47 812
7505.29 827
7506.11 780
7506.93 827
7507.74 811
7508.56 749
7509.38 741
7510.20 764
7511.01 758
7511.83 779
7512.65 777
7513.47 743
7514.29 752
7515.10 796
7515.92 823
7516.74 804
7517.56 798
7518.38 758
7519.19 781
7520.01 738
7520.83 783
7521.65 830
7522.47 760
7523.29 789
7524.11 821
7524.92 819
7525.74 862
7526.56 806
7527.38 840
7528.20 894
7529.02 934
7529.84 803
7530.66 821
7531.47 828
7532.29 769
7533.11 748
7533.93 781
7534.75 858
7535.57 874
7536.39 834
7537.21 842
7538.03 859
7538.85 817
7539.67 793
7540.49 808
7541.31 817
7542.12 799
7542.94 804
7543.76 878
7544.58 848
7545.40 910
7546.22 862
7547.04 879
7547.86 876
7548.68 879
7549.50 892
7550.32 831
7551.14 825
7551.96 866
7552.78 815
7553.60 828
7554.42 793
7555.24 845
7556.06 841
7556.88 911
7557.70 953
7558.52 910
7559.35 967
7560.17 895
7560.99 886
7561.81 915
7562.63 967
7563.45 896
7564.27 965
7565.09 965
7565.91 949
7566.73 1025
7567.55 945
7568.37 920
7569.19 906
7570.02 829
7570.84 916
7571.66 876
7572.48 954
7573.30 976
7574.12 936
7574.94 945
7575.76 983
7576.59 918
7577.41 854
7578.23 872
7579.05 963
7579.87 1005
7580.69 920
7581.51 953
7582.34 961
7583.16 1001
7583.98 995
7584.80 1019
7585.62 1066
7586.45 1149
7587.27 1105
7588.09 1109
7588.91 1144
7589.73 1160
7590.56 1189
7591.38 1252
7592.20 1255
7593.02 1151
7593.85 1118
7594.67 1132
7595.49 1125
7596.31 1120
7597.14 1091
7597.96 1021
7598.78 1089
7599.60 1166
7600.43 1212
7601.25 1190
7602.07 1311
7602.89 1517
7603.72 1560
7604.54 1695
7605.36 1782
7606.19 2073
7607.01 1946
7607.83 1987
7608.66 1913
7609.48 1738
7610.30 1704
7611.12 1597
7611.95 1470
7612.77 1428
7613.59 1381
7614.42 1226
7615.24 1176
7616.07 1181
7616.89 1283
7617.71 1325
7618.54 1283
7619.36 1294
7620.18 1402
7621.01 1335
7621.83 1278
7622.66 1277
7623.48 1322
7624.30 1239
7625.13 1255
7625.95 1376
7626.78 1464
7627.60 1450
7628.42 1491
7629.25 1582
7630.07 1667
7630.90 1913
7631.72 2011
7632.55 2170
7633.37 2121
7634.19 2204
7635.02 2236
7635.84 2124
7636.67 1889
7637.49 1673
7638.32 1522
7639.14 1471
7639.97 1299
7640.79 1236
7641.62 1091
7642.44 1105
7643.27 1132
7644.09 1102
7644.92 1119
7645.74 1064
7646.57 1045
7647.39 1036
7648.22 1024
7649.04 922
7649.87 1018
7650.70 989
7651.52 943
7652.35 936
7653.17 947
7654.00 912
7654.82 946
7655.65 926
7656.47 939
7657.30 907
7658.13 971
7658.95 930
7659.78 879
7660.60 927
7661.43 869
7662.26 895
7663.08 952
7663.91 916
7664.73 969
7665.56 916
7666.39 889
7667.21 980
7668.04 878
7668.87 936
7669.69 1034
7670.52 1019
7671.35 1079
7672.17 997
7673.00 1025
7673.83 925
7674.65 944
7675.48 870
7676.31 868
7677.13 817
7677.96 835
7678.79 887
7679.61 855
7680.44 851
7681.27 815
7682.09 856
7682.92 786
7683.75 829
7684.58 880
7685.40 871
7686.23 869
7687.06 863
7687.89 871
7688.71 934
7689.54 884
7690.37 870
7691.20 853
7692.02 831
7692.85 899
7693.68 915
7694.51 875
7695.33 844
7696.16 878
7696.99 831
7697.82 861
7698.65 873
7699.47 862
7700.30 858
7701.13 882
7701.96 825
7702.79 822
7703.62 802
7704.44 790
7705.27 855
7706.10 914
7706.93 801
7707.76 784
7708.59 917
7709.41 891
7710.24 863
7711.07 812
7711.90 789
7712.73 730
7713.56 750
7714.39 822
7715.22 777
7716.05 736
7716.87 661
7717.70 771
7718.53 796
7719.36 803
7720.19 768
7721.02 807
7721.85 809
7722.68 801
7723.51 712
7724.34 721
7725.17 720
7726.00 738
7726.83 688
7727.66 653
7728.48 663
7729.31 724
7730.14 741
7730.97 721
7731.80 791
7732.63 732
7733.46 737
7734.29 707
7735.12 740
7735.95 754
7736.78 737
7737.61 654
7738.44 706
7739.27 752
7740.10 800
7740.93 689
7741.77 718
7742.60 757
7743.43 760
7744.26 733
7745.09 729
7745.92 776
7746.75 793
7747.58 811
7748.41 781
7749.24 821
7750.07 840
7750.90 853
7751.73 807
7752.56 870
7753.39 819
7754.23 735
7755.06 749
7755.89 724
7756.72 687
7757.55 660
7758.38 655
7759.21 679
7760.04 743
7760.88 647
7761.71 671
7762.54 706
7763.37 681
7764.20 674
7765.03 736
7765.86 664
7766.70 691
7767.53 713
7768.36 709
7769.19 683
7770.02 673
7770.86 642
7771.69 690
7772.52 689
7773.35 636
7774.18 712
7775.02 697
7775.85 725
7776.68 680
7777.51 716
7778.34 790
7779.18 719
7780.01 702
7780.84 693
7781.67 708
7782.51 757
7783.34 794
7784.17 797
7785.00 714
7785.84 658
7786.67 684
7787.50 705
7788.34 741
7789.17 663
7790.00 698
7790.83 763
7791.67 710
7792.50 658
7793.33 641
7794.17 675
7795.00 663
7795.83 714
7796.67 723
7797.50 728
7798.33 763
7799.17 695
7800.00 661
7800.83 710
7801.67 662
7802.50 646
7803.33 637
7804.17 726
7805.00 679
7805.84 591
7806.67 651
7807.50 706
7808.34 675
7809.17 673
7810.01 697
7810.84 722
7811.67 720
7812.51 789
7813.34 781
7814.18 744
7815.01 763
7815.84 715
7816.68 764
7817.51 702
7818.35 765
7819.18 788
7820.02 775
7820.85 732
7821.69 752
7822.52 758
7823.36 728
7824.19 703
7825.03 747
7825.86 803
7826.69 863
7827.53 858
7828.36 777
7829.20 750
7830.03 785
7830.87 753
7831.71 741
7832.54 821
7833.38 762
7834.21 793
7835.05 795
7835.88 677
7836.72 697
7837.55 763
7838.39 840
7839.22 816
7840.06 755
7840.90 712
7841.73 761
7842.57 749
7843.40 801
7844.24 736
7845.07 683
7845.91 712
7846.75 791
7847.58 729
7848.42 705
7849.25 683
7850.09 769
7850.93 766
7851.76 765
7852.60 814
7853.44 719
7854.27 775
7855.11 803
7855.94 848
7856.78 830
7857.62 833
7858.45 973
7859.29 966
7860.13 904
7860.96 1072
7861.80 1037
7862.64 874
7863.47 811
7864.31 912
7865.15 868
7865.99 843
7866.82 752
7867.66 769
7868.50 786
7869.33 760
7870.17 811
7871.01 793
7871.85 836
7872.68 801
7873.52 838
7874.36 873
7875.20 859
7876.03 928
7876.87 890
7877.71 930
7878.55 944
7879.38 989
7880.22 1000
7881.06 963
7881.90 855
7882.74 889
7883.57 859
7884.41 848
7885.25 746
7886.09 720
7886.93 748
7887.76 703
7888.60 818
7889.44 771
7890.28 810
7891.12 790
7891.96 772
7892.79 744
7893.63 743
7894.47 715
7895.31 709
7896.15 715
7896.99 774
7897.83 716
7898.66 758
7899.50 849
7900.34 836
7901.18 798
7902.02 815
7902.86 746
7903.70 801
7904.54 781
7905.38 703
7906.21 709
7907.05 745
7907.89 752
7908.73 744
7909.57 791
7910.41 729
7911.25 741
7912.09 682
7912.93 713
7913.77 673
7914.61 691
7915.45 737
7916.29 722
7917.13 739
7917.97 770
7918.81 809
7919.65 813
7920.49 770
7921.33 781
7922.17 783
7923.01 736
7923.85 692
7924.69 839
7925.53 722
7926.37 676
7927.21 692
7928.05 703
7928.89 751
7929.73 670
7930.57 648
7931.41 682
7932.25 663
7933.09 599
7933.93 637
7934.77 651
7935.61 687
7936.45 704
7937.29 703
7938.14 699
7938.98 689
7939.82 728
7940.66 652
7941.50 588
7942.34 646
7943.18 670
7944.02 657
7944.86 675
7945.70 696
7946.55 694
7947.39 691
7948.23 623
7949.07 678
7949.91 703
7950.75 739
7951.59 673
7952.44 676
7953.28 633
7954.12 728
7954.96 679
7955.80 648
7956.65 727
7957.49 710
7958.33 678
7959.17 634
7960.01 615
7960.86 693
7961.70 630
7962.54 661
7963.38 686
7964.22 573
7965.07 657
7965.91 661
7966.75 628
7967.59 666
7968.44 724
7969.28 668
7970.12 630
7970.96 597
7971.81 646
7972.65 627
7973.49 603
7974.33 623
7975.18 579
7976.02 587
7976.86 639
7977.71 725
7978.55 675
7979.39 669
7980.23 703
7981.08 642
7981.92 621
7982.76 609
7983.61 601
7984.45 688
7985.29 631
7986.14 579
7986.98 595
7987.82 616
7988.67 628
7989.51 626
7990.36 657
7991.20 584
7992.04 613
7992.89 637
7993.73 628
7994.57 668
7995.42 637
7996.26 582
7997.11 606
7997.95 583
7998.79 605
7999.64 676
8000.48 626
8001.33 641
8002.17 618
8003.01 676
8003.86 672
8004.70 632
8005.55 602
8006.39 557
8007.24 551
8008.08 656
8008.93 619
8009.77 566
8010.62 574
8011.46 565
8012.30 561
8013.15 570
8013.99 567
8014.84 609
8015.68 629
8016.53 602
8017.37 610
8018.22 565
8019.06 605
8019.91 582
8020.76 567
8021.60 582
8022.45 610
8023.29 615
8024.14 594
8024.98 572
8025.83 564
8026.67 562
8027.52 553
8028.36 504
8029.21 538
8030.06 569
8030.90 539
8031.75 585
8032.59 588
8033.44 610
8034.28 530
8035.13 628
8035.98 607
8036.82 569
8037.67 541
8038.52 582
8039.36 568
8040.21 531
8041.05 571
8041.90 604
8042.75 578
8043.59 575
8044.44 596
8045.29 616
8046.13 604
8046.98 592
8047.83 582
8048.67 565
8049.52 553
8050.37 628
8051.21 618
8052.06 590
8052.91 561
8053.75 584
8054.60 525
8055.45 594
8056.30 587
8057.14 596
8057.99 558
8058.84 617
8059.68 580
8060.53 568
8061.38 564
8062.23 539
8063.07 557
8063.92 574
8064.77 561
8065.62 569
8066.46 603
8067.31 603
8068.16 591
8069.01 549
8069.85 557
8070.70 573
8071.55 587
8072.40 538
8073.25 539
8074.09 494
8074.94 597
8075.79 541
8076.64 549
8077.49 606
8078.34 607
8079.18 581
8080.03 617
8080.88 561
8081.73 599
8082.58 559
8083.43 591
8084.27 555
8085.12 531
8085.97 622
8086.82 633
8087.67 589
8088.52 596
8089.37 584
8090.22 632
8091.06 624
8091.91 594
8092.76 568
8093.61 558
8094.46 580
8095.31 651
8096.16 624
8097.01 608
8097.86 621
8098.71 637
8099.56 594
8100.41 604
8101.26 587
8102.11 654
8102.95 588
8103.80 570
8104.65 607
8105.50 587
8106.35 637
8107.20 628
8108.05 615
8108.90 632
8109.75 599
8110.60 610
8111.45 654
8112.30 583
8113.15 624
8114.00 551
8114.85 652
8115.70 626
8116.55 654
8117.40 614
8118.25 602
8119.10 647
8119.96 710
8120.81 731
8121.66 628
8122.51 576
8123.36 606
8124.21 680
8125.06 682
8125.91 628
8126.76 662
8127.61 666
8128.46 710
8129.31 663
8130.16 640
8131.02 711
8131.87 582
8132.72 699
8133.57 716
8134.42 671
8135.27 727
8136.12 731
8136.97 816
8137.83 656
8138.68 712
8139.53 725
8140.38 793
8141.23 722
8142.08 763
8142.93 733
8143.79 714
8144.64 790
8145.49 838
8146.34 816
8147.19 826
8148.05 841
8148.90 904
8149.75 982
8150.60 955
8151.45 961
8152.31 1031
8153.16 984
8154.01 997
8154.86 1187
8155.71 1296
8156.57 1359
8157.42 1350
8158.27 1363
8159.12 1222
8159.98 957
8160.83 916
8161.68 920
8162.54 819
8163.39 769
8164.24 846
8165.09 794
8165.95 774
8166.80 803
8167.65 834
8168.51 769
8169.36 772
8170.21 834
8171.06 776
8171.92 771
8172.77 742
8173.62 761
8174.48 777
8175.33 740
8176.18 705
8177.04 727
8177.89 703
8178.74 735
8179.60 626
8180.45 633
8181.31 672
8182.16 722
8183.01 667
8183.87 658
8184.72 633
8185.57 713
8186.43 707
8187.28 669
8188.14 673
8188.99 608
8189.84 683
8190.70 669
8191.55 663
8192.41 580
8193.26 681
8194.12 696
8194.97 671
8195.83 671
8196.68 621
8197.53 633
8198.39 651
8199.24 614
8200.10 613
8200.95 618
8201.81 652
8202.66 662
8203.52 576
8204.37 593
8205.23 596
8206.08 662
8206.94 626
8207.79 633
8208.65 588
8209.50 694
8210.36 624
8211.21 587
8212.07 563
8212.92 603
8213.78 644
8214.63 625
8215.49 644
8216.34 631
8217.20 641
8218.06 617
8218.91 667
8219.77 529
8220.62 628
8221.48 602
8222.33 600
8223.19 617
8224.05 639
8224.90 525
8225.76 584
8226.61 587
8227.47 595
8228.33 594
8229.18 542
8230.04 684
8230.90 636
8231.75 595
8232.61 646
8233.46 701
8234.32 588
8235.18 606
8236.03 594
8236.89 585
8237.75 508
8238.60 545
8239.46 604
8240.32 554
8241.17 619
8242.03 583
8242.89 607
8243.74 598
8244.60 612
8245.46 563
8246.32 594
8247.17 571
8248.03 616
8248.89 611
8249.74 597
8250.60 595
8251.46 571
8252.32 572
8253.17 610
8254.03 551
8254.89 576
8255.75 607
8256.60 568
8257.46 541
8258.32 605
8259.18 604
8260.04 610
8260.89 595
8261.75 552
8262.61 603
8263.47 580
8264.32 545
8265.18 550
8266.04 596
8266.90 576
8267.76 528
8268.62 585
8269.47 575
8270.33 582
8271.19 509
8272.05 515
8272.91 534
8273.77 546
8274.62 577
8275.48 622
8276.34 565
8277.20 532
8278.06 584
8278.92 625
8279.78 573
8280.64 588
8281.49 614
8282.35 593
8283.21 544
8284.07 544
8284.93 609
8285.79 609
8286.65 621
8287.51 583
8288.37 589
8289.23 612
8290.09 562
8290.95 612
8291.80 604
8292.66 582
8293.52 570
8294.38 569
8295.24 596
8296.10 593
8296.96 587
8297.82 639
8298.68 590
8299.54 576
8300.40 632
8301.26 598
8302.12 572
8302.98 604
8303.84 560
8304.70 567
8305.56 613
8306.42 685
8307.28 616
8308.14 646
8309.00 532
8309.86 498
8310.72 564
8311.58 600
8312.44 579
8313.31 544
8314.17 640
8315.03 573
8315.89 596
8316.75 582
8317.61 599
8318.47 634
8319.33 671
8320.19 646
8321.05 664
8321.91 665
8322.77 641
8323.64 588
8324.50 590
8325.36 633
8326.22 554
8327.08 496
8327.94 497
8328.80 571
8329.66 486
8330.53 549
8331.39 508
8332.25 555
8333.11 530
8333.97 582
8334.83 539
8335.70 516
8336.56 594
8337.42 593
8338.28 527
8339.14 583
8340.00 577
8340.87 557
8341.73 539
8342.59 534
8343.45 574
8344.32 634
8345.18 604
8346.04 653
8346.90 572
8347.76 598
8348.63 598
8349.49 578
8350.35 615
8351.21 589
8352.08 582
8352.94 570
8353.80 566
8354.66 581
8355.53 503
8356.39 522
8357.25 520
8358.12 559
8358.98 548
8359.84 525
8360.71 576
8361.57 535
8362.43 529
8363.29 558
8364.16 620
8365.02 571
8365.88 540
8366.75 530
8367.61 569
8368.47 566
8369.34 598
8370.20 561
8371.06 561
8371.93 584
8372.79 597
8373.66 606
8374.52 568
8375.38 626
8376.25 594
8377.11 621
8377.97 565
8378.84 609
8379.70 544
8380.57 591
8381.43 565
8382.30 580
8383.16 654
8384.02 555
8384.89 525
8385.75 585
8386.62 568
8387.48 540
8388.35 591
8389.21 546
8390.07 597
8390.94 554
8391.80 611
8392.67 580
8393.53 572
8394.40 577
8395.26 644
8396.13 553
8396.99 598
8397.86 549
8398.72 574
8399.59 662
8400.45 590
8401.32 558
8402.18 609
8403.05 579
8403.91 547
8404.78 593
8405.64 596
8406.51 620
8407.37 620
8408.24 585
8409.11 596
8409.97 626
8410.84 612
8411.70 598
8412.57 596
8413.43 659
8414.30 652
8415.17 598
8416.03 612
8416.90 586
8417.76 613
8418.63 645
8419.50 629
8420.36 619
8421.23 661
8422.09 681
8422.96 746
8423.83 595
8424.69 610
8425.56 696
8426.43 696
8427.29 680
8428.16 665
8429.02 731
8429.89 682
8430.76 729
8431.62 707
8432.49 637
8433.36 654
8434.23 717
8435.09 659
8435.96 710
8436.83 683
8437.69 731
8438.56 753
8439.43 801
8440.29 817
8441.16 779
8442.03 872
8442.90 883
8443.76 881
8444.63 855
8445.50 876
8446.37 863
8447.23 876
8448.10 865
8448.97 874
8449.84 816
8450.70 879
8451.57 854
8452.44 921
8453.31 890
8454.17 911
8455.04 946
8455.91 1012
8456.78 980
8457.65 1071
8458.51 1125
8459.38 1111
8460.25 1175
8461.12 1106
8461.99 1038
8462.86 1039
8463.72 1004
8464.59 930
8465.46 927
8466.33 1003
8467.20 1101
8468.07 1150
8468.93 1323
8469.80 1552
8470.67 1720
8471.54 1886
8472.41 2052
8473.28 2136
8474.15 1998
8475.02 1824
8475.89 1623
8476.75 1449
8477.62 1276
8478.49 1155
8479.36 1109
8480.23 1048
8481.10 909
8481.97 852
8482.84 824
8483.71 844
8484.58 858
8485.45 829
8486.32 833
8487.19 825
8488.06 795
8488.92 733
8489.79 776
8490.66 730
8491.53 768
8492.40 877
8493.27 837
8494.14 798
8495.01 785
8495.88 766
8496.75 778
8497.62 804
8498.49 779
8499.36 853
8500.23 846
8501.10 797
8501.97 803
8502.85 733
8503.72 778
8504.59 884
8505.46 876
8506.33 868
8507.20 908
8508.07 899
8508.94 983
8509.81 976
8510.68 962
8511.55 979
8512.42 1025
8513.29 1004
8514.16 900
8515.03 943
8515.91 920
8516.78 834
8517.65 852
8518.52 869
8519.39 847
8520.26 881
8521.13 892
8522.00 852
8522.88 855
8523.75 818
8524.62 795
8525.49 894
8526.36 815
8527.23 847
8528.10 889
8528.98 831
8529.85 857
8530.72 861
8531.59 872
8532.46 873
8533.34 938
8534.21 870
8535.08 978
8535.95 942
8536.82 1017
8537.70 967
8538.57 913
8539.44 960
8540.31 1037
8541.18 984
8542.06 943
8542.93 936
8543.80 920
8544.67 913
8545.55 938
8546.42 940
8547.29 904
8548.17 925
8549.04 984
8549.91 1006
8550.78 1126
8551.66 1271
8552.53 1370
8553.40 1593
8554.28 1726
8555.15 1860
8556.02 2052
8556.89 2114
8557.77 1953
8558.64 1911
8559.51 1663
8560.39 1399
8561.26 1303
8562.13 1127
8563.01 1069
8563.88 989
8564.75 932
8565.63 776
8566.50 790
8567.38 824
8568.25 844
8569.12 808
8570.00 766
8570.87 796
8571.74 814
8572.62 750
8573.49 780
8574.37 856
8575.24 741
8576.11 801
8576.99 805
8577.86 754
8578.74 654
8579.61 722
8580.49 748
8581.36 726
8582.23 658
8583.11 697
8583.98 714
8584.86 761
8585.73 730
8586.61 730
8587.48 722
8588.36 693
8589.23 731
8590.11 731
8590.98 776
8591.86 691
8592.73 735
8593.61 761
8594.48 766
8595.36 784
8596.23 793
8597.11 793
8597.98 751
8598.86 699
8599.73 743
8600.61 756
8601.48 723
8602.36 747
8603.23 726
8604.11 724
8604.99 667
8605.86 646
8606.74 677
8607.61 671
8608.49 681
8609.36 723
8610.24 689
8611.12 704
8611.99 732
8612.87 750
8613.74 735
8614.62 706
8615.50 721
8616.37 717
8617.25 723
8618.12 710
8619.00 680
8619.88 688
8620.75 718
8621.63 734
8622.51 696
8623.38 704
8624.26 693
8625.14 734
8626.01 768
8626.89 691
8627.77 672
8628.64 702
8629.52 686
8630.40 743
8631.27 709
8632.15 716
8633.03 823
8633.90 711
8634.78 676
8635.66 732
8636.54 638
8637.41 759
8638.29 744
8639.17 763
8640.05 755
8640.92 652
8641.80 702
8642.68 693
8643.55 683
8644.43 665
8645.31 649
8646.19 699
8647.07 787
8647.94 731
8648.82 735
8649.70 720
8650.58 727
8651.45 749
8652.33 796
8653.21 709
8654.09 752
8654.97 748
8655.85 776
8656.72 695
8657.60 724
8658.48 778
8659.36 707
8660.24 697
8661.12 695
8661.99 665
8662.87 702
8663.75 779
8664.63 708
8665.51 642
8666.39 676
8667.27 723
8668.14 736
8669.02 764
8669.90 759
8670.78 751
8671.66 738
8672.54 731
8673.42 767
8674.30 748
8675.18 757
8676.06 826
8676.94 788
8677.81 744
8678.69 753
8679.57 832
8680.45 803
8681.33 827
8682.21 785
8683.09 781
8683.97 783
8684.85 790
8685.73 780
8686.61 739
8687.49 828
8688.37 878
8689.25 951
8690.13 1054
8691.01 1141
8691.89 1346
8692.77 1495
8693.65 1650
8694.53 1664
8695.41 1773
8696.29 1685
8697.17 1493
8698.05 1351
8698.93 1310
8699.81 1077
8700.69 942
8701.57 894
8702.45 756
8703.33 707
8704.21 699
8705.09 705
8705.98 691
8706.86 755
8707.74 721
8708.62 685
8709.50 652
8710.38 686
8711.26 721
8712.14 716
8713.02 633
8713.90 610
8714.79 676
8715.67 719
8716.55 602
8717.43 638
8718.31 667
8719.19 633
8720.07 625
8720.95 615
8721.84 637
8722.72 704
8723.60 618
8724.48 636
8725.36 627
8726.24 619
8727.13 619
8728.01 627
8728.89 691
8729.77 667
8730.65 683
8731.54 668
8732.42 652
8733.30 666
8734.18 655
8735.06 700
8735.95 633
8736.83 648
8737.71 627
8738.59 687
8739.48 680
8740.36 625
8741.24 595
8742.12 565
8743.01 595
8743.89 591
8744.77 541
8745.65 531
8746.54 622
8747.42 595
8748.30 606
8749.19 609
8750.07 599
8750.95 575
8751.83 645
8752.72 637
8753.60 620
8754.48 653
8755.37 631
8756.25 624
8757.13 688
8758.02 720
8758.90 688
8759.78 749
8760.67 760
8761.55 713
8762.43 752
8763.32 710
8764.20 712
8765.09 747
8765.97 695
8766.85 696
8767.74 638
8768.62 693
8769.51 689
8770.39 677
8771.27 671
8772.16 649
8773.04 644
8773.93 606
8774.81 640
8775.69 600
8776.58 630
8777.46 607
8778.35 585
8779.23 583
8780.12 554
8781.00 560
8781.89 584
8782.77 572
8783.65 507
8784.54 546
8785.42 534
8786.31 567
8787.19 537
8788.08 496
8788.96 526
8789.85 500
8790.73 498
8791.62 523
8792.50 498
8793.39 523
8794.27 547
8795.16 500
8796.04 510
8796.93 519
8797.82 550
8798.70 498
8799.59 553
8800.47 514
8801.36 528
8802.24 520
8803.13 529
8804.01 519
8804.90 517
8805.79 537
8806.67 539
8807.56 538
8808.44 547
8809.33 513
8810.22 491
8811.10 494
8811.99 458
8812.87 531
8813.76 504
8814.65 522
8815.53 532
8816.42 514
8817.30 483
8818.19 484
8819.08 500
8819.96 524
8820.85 493
8821.74 544
8822.62 518
8823.51 468
8824.40 555
8825.28 538
8826.17 481
8827.06 467
8827.94 522
8828.83 534
8829.72 495
8830.61 520
8831.49 504
8832.38 529
8833.27 515
8834.15 519
8835.04 488
8835.93 479
8836.82 498
8837.70 472
8838.59 460
8839.48 518
8840.37 471
8841.25 532
8842.14 493
8843.03 483
8843.92 553
8844.80 533
8845.69 494
8846.58 503
8847.47 510
8848.36 468
8849.24 440
8850.13 499
8851.02 434
8851.91 490
8852.80 500
8853.68 499
8854.57 487
8855.46 471
8856.35 512
8857.24 460
8858.13 445
8859.01 453
8859.90 456
8860.79 448
8861.68 459
8862.57 470
8863.46 476
8864.35 494
8865.23 476
8866.12 436
8867.01 416
8867.90 420
8868.79 463
8869.68 433
8870.57 486
8871.46 423
8872.35 448
8873.24 465
8874.12 430
8875.01 453
8875.90 460
8876.79 454
8877.68 459
8878.57 445
8879.46 458
8880.35 455
8881.24 480
8882.13 431
8883.02 480
8883.91 487
8884.80 464
8885.69 396
8886.58 439
8887.47 470
8888.36 507
8889.25 482
8890.14 485
8891.03 455
8891.92 450
8892.81 515
8893.70 511
8894.59 461
8895.48 414
8896.37 347
8897.26 378
8898.15 399
8899.04 438
8899.93 459
8900.82 415
8901.71 424
8902.60 487
8903.49 430
8904.38 407
8905.28 485
8906.17 497
8907.06 483
8907.95 461
8908.84 427
8909.73 407
8910.62 437
8911.51 465
8912.40 458
8913.29 424
8914.19 386
8915.08 471
8915.97 441
8916.86 472
8917.75 454
8918.64 447
8919.53 483
8920.43 436
8921.32 418
8922.21 432
8923.10 398
8923.99 444
8924.88 423
8925.78 464
8926.67 413
8927.56 443
8928.45 425
8929.34 429
8930.24 459
8931.13 465
8932.02 481
8932.91 442
8933.80 434
8934.70 427
8935.59 417
8936.48 463
8937.37 450
8938.27 404
8939.16 428
8940.05 443
8940.94 426
8941.84 450
8942.73 422
8943.62 452
8944.51 477
8945.41 475
8946.30 419
8947.19 435
8948.09 411
8948.98 421
8949.87 419
8950.77 459
8951.66 447
8952.55 426
8953.44 473
8954.34 448
8955.23 423
8956.12 368
8957.02 428
8957.91 422
8958.80 437
8959.70 454
8960.59 457
8961.49 427
8962.38 453
8963.27 428
8964.17 416
8965.06 436
8965.95 465
8966.85 453
8967.74 426
8968.64 426
8969.53 450
8970.42 463
8971.32 424
8972.21 440
8973.11 435
8974.00 403
8974.90 375
8975.79 396
8976.68 391
8977.58 434
8978.47 398
8979.37 381
8980.26 425
8981.16 409
8982.05 401
8982.95 414
8983.84 394
8984.74 440
8985.63 447
8986.52 424
8987.42 374
8988.31 453
8989.21 458
8990.10 429
8991.00 414
8991.89 396
8992.79 405
8993.69 391
8994.58 387
8995.48 368
8996.37 397
8997.27 405
8998.16 420
8999.06 440
8999.95 353
9000.85 396
9001.74 504
9002.64 414
9003.54 413
9004.43 392
9005.33 395
9006.22 407
9007.12 402
9008.01 422
9008.91 395
9009.81 365
9010.70 392
9011.60 420
9012.50 353
9013.39 384
9014.29 407
9015.18 416
9016.08 405
9016.98 379
9017.87 377
9018.77 383
9019.67 453
9020.56 439
9021.46 406
9022.36 387
9023.25 428
9024.15 401
9025.05 388
9025.94 429
9026.84 379
9027.74 438
9028.63 399
9029.53 416
9030.43 365
9031.32 427
9032.22 450
9033.12 435
9034.02 379
9034.91 406
9035.81 377
9036.71 435
9037.61 414
9038.50 352
9039.40 424
9040.30 427
9041.20 402
9042.09 448
9042.99 384
9043.89 375
9044.79 409
9045.68 364
9046.58 394
9047.48 378
9048.38 366
9049.28 387
9050.17 383
9051.07 403
9051.97 379
9052.87 374
9053.77 372
9054.66 436
9055.56 432
9056.46 425
9057.36 387
9058.26 446
9059.16 374
9060.06 451
9060.95 435
9061.85 405
9062.75 387
9063.65 451
9064.55 417
9065.45 410
9066.35 397
9067.25 417
9068.14 430
9069.04 417
9069.94 441
9070.84 413
9071.74 411
9072.64 411
9073.54 374
9074.44 424
9075.34 410
9076.24 362
9077.14 378
9078.04 377
9078.93 407
9079.83 443
9080.73 407
9081.63 415
9082.53 412
9083.43 397
9084.33 370
9085.23 452
9086.13 402
9087.03 391
9087.93 413
9088.83 420
9089.73 455
9090.63 443
9091.53 410
9092.43 413
9093.33 417
9094.23 410
9095.13 385
9096.03 364
9096.93 424
9097.83 385
9098.73 393
9099.63 392
9100.54 420
9101.44 385
9102.34 434
9103.24 410
9104.14 378
9105.04 442
9105.94 386
9106.84 407
9107.74 430
9108.64 381
9109.54 439
9110.44 411
9111.35 405
9112.25 369
9113.15 410
9114.05 416
9114.95 414
9115.85 395
9116.75 388
9117.65 359
9118.56 426
9119.46 430
9120.36 400
9121.26 402
9122.16 419
9123.06 449
9123.97 392
9124.87 374
9125.77 448
9126.67 400
9127.57 399
9128.47 417
9129.38 403
9130.28 401
9131.18 403
9132.08 390
9132.98 388
9133.89 425
9134.79 413
9135.69 445
9136.59 397
9137.50 377
9138.40 461
9139.30 418
9140.20 387
9141.11 385
9142.01 421
9142.91 407
9143.81 384
9144.72 416
9145.62 402
9146.52 399
9147.42 396
9148.33 397
9149.23 420
9150.13 421
9151.04 453
9151.94 428
9152.84 421
9153.75 414
9154.65 365
9155.55 355
9156.46 418
9157.36 367
9158.26 325
9159.17 345
9160.07 350
9160.97 359
9161.88 378
9162.78 344
9163.68 332
9164.59 322
9165.49 398
9166.40 392
9167.30 389
9168.20 389
9169.11 418
9170.01 370
9170.92 422
9171.82 352
9172.72 360
9173.63 374
9174.53 370
9175.44 379
9176.34 403
9177.24 384
9178.15 430
9179.05 395
9179.96 393
9180.86 401
9181.77 384
9182.67 359
9183.58 377
9184.48 361
9185.39 344
9186.29 368
9187.20 423
9188.10 412
9189.01 424
9189.91 368
9190.82 374
9191.72 377
9192.63 410
9193.53 458
9194.44 400
9195.34 424
9196.25 434
9197.15 402
9198.06 392
9198.96 411
9199.87 454
9200.77 425
9201.68 417
9202.58 393
9203.49 403
9204.40 385
9205.30 383
9206.21 383
9207.11 377
9208.02 361
9208.92 412
9209.83 437
9210.74 412
9211.64 380
9212.55 348
9213.45 363
9214.36 357
9215.27 376
9216.17 416
9217.08 362
9217.99 361
9218.89 378
9219.80 390
9220.71 391
9221.61 411
9222.52 356
9223.43 379
9224.33 371
9225.24 373
9226.15 376
9227.05 408
9227.96 433
9228.87 334
9229.77 378
9230.68 421
9231.59 352
9232.49 405
9233.40 383
9234.31 361
9235.22 308
9236.12 325
9237.03 378
9237.94 383
9238.84 346
9239.75 353
9240.66 390
9241.57 388
9242.47 393
9243.38 336
9244.29 381
9245.20 357
9246.11 357
9247.01 404
9247.92 366
9248.83 365
9249.74 372
9250.64 396
9251.55 371
9252.46 360
9253.37 389
9254.28 388
9255.19 385
9256.09 373
9257.00 389
9257.91 378
9258.82 365
9259.73 390
9260.64 381
9261.54 371
9262.45 363
9263.36 343
9264.27 386
9265.18 390
9266.09 376
9267.00 340
9267.90 368
9268.81 389
9269.72 378
9270.63 363
9271.54 392
9272.45 393
9273.36 362
9274.27 379
9275.18 420
9276.09 440
9277.00 401
9277.90 418
9278.81 408
9279.72 385
9280.63 379
9281.54 371
9282.45 382
9283.36 361
9284.27 378
9285.18 406
9286.09 395
9287.00 391
9287.91 387
9288.82 409
9289.73 408
9290.64 437
9291.55 405
9292.46 358
9293.37 409
9294.28 357
9295.19 381
9296.10 409
9297.01 400
9297.92 407
9298.83 398
9299.74 373
9300.65 446
9301.56 369
9302.47 370
9303.38 368
9304.29 350
9305.20 402
9306.12 421
9307.03 460
9307.94 452
9308.85 495
9309.76 468
9310.67 435
9311.58 433
9312.49 430
9313.40 479
9314.31 457
9315.22 401
9316.14 395
9317.05 379
9317.96 392
9318.87 439
9319.78 449
9320.69 429
9321.60 416
9322.52 430
9323.43 399
9324.34 404
9325.25 395
9326.16 369
9327.07 385
9327.99 444
9328.90 421
9329.81 422
9330.72 405
9331.63 374
9332.54 376
9333.46 344
9334.37 362
9335.28 411
9336.19 404
9337.11 365
9338.02 362
9338.93 369
9339.84 371
9340.75 406
9341.67 388
9342.58 380
9343.49 377
9344.40 406
9345.32 400
9346.23 342
9347.14 363
9348.06 441
9348.97 394
9349.88 396
9350.79 444
9351.71 430
9352.62 416
9353.53 373
9354.45 354
9355.36 417
9356.27 403
9357.19 366
9358.10 385
9359.01 375
9359.93 372
9360.84 374
9361.75 349
9362.67 387
9363.58 409
9364.49 390
9365.41 370
9366.32 408
9367.23 435
9368.15 372
9369.06 418
9369.97 419
9370.89 394
9371.80 380
9372.72 378
9373.63 364
9374.54 355
9375.46 371
9376.37 349
9377.29 370
9378.20 403
9379.12 372
9380.03 342
9380.94 373
9381.86 373
9382.77 397
9383.69 370
9384.60 392
9385.52 390
9386.43 384
9387.35 413
9388.26 378
9389.18 399
9390.09 408
9391.01 428
9391.92 394
9392.84 406
9393.75 382
9394.67 417
9395.58 434
9396.50 463
9397.41 382
9398.33 404
9399.24 377
9400.16 397
9401.07 390
9401.99 421
9402.90 379
9403.82 395
9404.73 415
9405.65 370
9406.56 411
9407.48 417
9408.40 424
9409.31 422
9410.23 386
9411.14 369
9412.06 450
9412.98 365
9413.89 414
9414.81 449
9415.72 414
9416.64 406
9417.56 377
9418.47 441
9419.39 417
9420.30 438
9421.22 469
9422.14 459
9423.05 431
9423.97 423
9424.89 410
9425.80 457
9426.72 473
9427.64 449
9428.55 400
9429.47 425
9430.39 397
9431.30 432
9432.22 452
9433.14 412
9434.05 455
9434.97 475
9435.89 474
9436.80 463
9437.72 491
9438.64 448
9439.56 474
9440.47 424
9441.39 436
9442.31 460
9443.23 451
9444.14 423
9445.06 411
9445.98 425
9446.90 445
9447.81 489
9448.73 512
9449.65 461
9450.57 468
9451.48 555
9452.40 590
9453.32 636
9454.24 626
9455.16 685
9456.07 719
9456.99 727
9457.91 655
9458.83 613
9459.75 551
9460.66 571
9461.58 519
9462.50 447
9463.42 446
9464.34 399
9465.26 430
9466.18 381
9467.09 400
9468.01 400
9468.93 391
9469.85 421
9470.77 460
9471.69 444
9472.61 413
9473.53 443
9474.44 425
9475.36 408
9476.28 441
9477.20 471
9478.12 462
9479.04 398
9479.96 446
9480.88 439
9481.80 443
9482.72 443
9483.64 429
9484.56 410
9485.47 444
9486.39 470
9487.31 452
9488.23 438
9489.15 472
9490.07 416
9490.99 451
9491.91 441
9492.83 445
9493.75 412
9494.67 437
9495.59 448
9496.51 450
9497.43 441
9498.35 373
9499.27 420
9500.19 431
9501.11 363
9502.03 366
9502.95 402
9503.87 424
9504.79 449
9505.71 411
9506.63 440
9507.56 418
9508.48 415
9509.40 333
9510.32 379
9511.24 405
9512.16 407
9513.08 413
9514.00 422
9514.92 405
9515.84 434
9516.76 421
9517.68 392
9518.61 431
9519.53 418
9520.45 395
9521.37 431
9522.29 455
9523.21 420
9524.13 406
9525.05 423
9525.98 494
9526.90 448
9527.82 426
9528.74 426
9529.66 419
9530.58 420
9531.50 469
9532.43 493
9533.35 413
9534.27 434
9535.19 458
9536.11 463
9537.04 438
9537.96 429
9538.88 442
9539.80 402
9540.72 425
9541.65 436
9542.57 399
9543.49 392
9544.41 465
9545.34 462
9546.26 400
9547.18 390
9548.10 374
9549.03 377
9549.95 398
9550.87 433
9551.79 439
9552.72 422
9553.64 412
9554.56 428
9555.48 441
9556.41 449
9557.33 416
9558.25 411
9559.18 417
9560.10 408
9561.02 424
9561.95 383
9562.87 385
9563.79 422
9564.72 463
9565.64 421
9566.56 448
9567.49 436
9568.41 409
9569.33 427
9570.26 427
9571.18 451
9572.10 424
9573.03 413
9573.95 407
9574.88 442
9575.80 443
9576.72 377
9577.65 397
9578.57 457
9579.49 475
9580.42 490
9581.34 428
9582.27 409
9583.19 402
9584.12 430
9585.04 430
9585.96 449
9586.89 416
9587.81 474
9588.74 476
9589.66 411
9590.59 407
9591.51 409
9592.44 483
9593.36 446
9594.29 424
9595.21 445
9596.14 457
9597.06 433
9597.98 459
9598.91 444
9599.83 440
9600.76 440
9601.68 457
9602.61 452
9603.54 455
9604.46 455
9605.39 481
9606.31 454
9607.24 446
9608.16 429
9609.09 433
9610.01 454
9610.94 484
9611.86 461
9612.79 448
9613.72 504
9614.64 450
9615.57 464
9616.49 443
9617.42 481
9618.34 540
9619.27 471
9620.20 476
9621.12 504
9622.05 468
9622.97 539
9623.90 578
9624.83 515
9625.75 484
9626.68 475
9627.61 548
9628.53 483
9629.46 517
9630.39 488
9631.31 516
9632.24 577
9633.16 515
9634.09 569
9635.02 568
9635.95 617
9636.87 566
9637.80 611
9638.73 620
9639.65 640
9640.58 647
9641.51 667
9642.43 650
9643.36 664
9644.29 640
9645.22 621
9646.14 566
9647.07 630
9648.00 664
9648.92 652
9649.85 653
9650.78 647
9651.71 691
9652.63 662
9653.56 663
9654.49 613
9655.42 651
9656.34 613
9657.27 601
9658.20 639
9659.13 593
9660.06 613
9660.98 577
9661.91 510
9662.84 531
9663.77 659
9664.70 605
9665.62 592
9666.55 607
9667.48 642
9668.41 632
9669.34 632
9670.27 613
9671.19 656
9672.12 647
9673.05 593
9673.98 626
9674.91 640
9675.84 652
9676.77 639
9677.70 625
9678.62 625
9679.55 626
9680.48 680
9681.41 683
9682.34 644
9683.27 649
9684.20 624
9685.13 679
9686.06 716
9686.99 711
9687.91 705
9688.84 716
9689.77 731
9690.70 777
9691.63 721
9692.56 744
9693.49 816
9694.42 795
9695.35 782
9696.28 839
9697.21 852
9698.14 929
9699.07 1099
9700.00 1141
9700.93 1168
9701.86 1081
9702.79 1087
9703.72 1044
9704.65 997
9705.58 962
9706.51 833
9707.44 760
9708.37 662
9709.30 728
9710.23 692
9711.16 668
9712.09 656
9713.02 651
9713.95 683
9714.88 648
9715.81 674
9716.74 668
9717.67 663
9718.61 735
9719.54 682
9720.47 664
9721.40 643
9722.33 634
9723.26 677
9724.19 664
9725.12 658
9726.05 636
9726.98 607
9727.92 557
9728.85 621
9729.78 640
9730.71 657
9731.64 671
9732.57 641
9733.50 571
9734.43 577
9735.37 648
9736.30 590
9737.23 609
9738.16 685
9739.09 698
9740.02 635
9740.96 649
9741.89 644
9742.82 592
9743.75 630
9744.68 626
9745.62 633
9746.55 593
9747.48 589
9748.41 622
9749.34 611
9750.28 622
9751.21 628
9752.14 605
9753.07 623
9754.01 599
9754.94 619
9755.87 646
9756.80 642
9757.74 630
9758.67 667
9759.60 584
9760.53 655
9761.47 644
9762.40 630
9763.33 610
9764.27 634
9765.20 670
9766.13 729
9767.07 685
9768.00 667
9768.93 689
9769.86 702
9770.80 699
9771.73 711
9772.66 756
9773.60 723
9774.53 678
9775.47 688
9776.40 668
9777.33 792
9778.27 766
9779.20 808
9780.13 774
9781.07 840
9782.00 825
9782.93 905
9783.87 968
9784.80 994
9785.74 968
9786.67 1006
9787.60 903
9788.54 903
9789.47 892
9790.41 840
9791.34 806
9792.28 730
9793.21 748
9794.14 766
9795.08 687
9796.01 686
9796.95 770
9797.88 846
9798.82 884
9799.75 905
9800.69 936
9801.62 921
9802.56 916
9803.49 775
9804.42 768
9805.36 756
9806.29 700
9807.23 647
9808.16 573
9809.10 566
9810.03 545
9810.97 538
9811.91 579
9812.84 596
9813.78 537
9814.71 574
9815.65 544
9816.58 556
9817.52 584
9818.45 591
9819.39 568
9820.32 563
9821.26 570
9822.20 572
9823.13 552
9824.07 548
9825.00 504
9825.94 545
9826.87 607
9827.81 568
9828.75 538
9829.68 550
9830.62 566
9831.55 534
9832.49 539
9833.43 536
9834.36 518
9835.30 497
9836.24 594
9837.17 588
9838.11 584
9839.05 563
9839.98 516
9840.92 528
9841.86 593
9842.79 599
9843.73 538
9844.67 558
9845.60 558
9846.54 529
9847.48 534
9848.41 503
9849.35 485
9850.29 518
9851.22 521
9852.16 543
9853.10 495
9854.04 495
9854.97 552
9855.91 511
9856.85 569
9857.79 510
9858.72 596
9859.66 554
9860.60 548
9861.54 532
9862.47 476
9863.41 482
9864.35 581
9865.29 571
9866.22 505
9867.16 535
9868.10 500
9869.04 550
9869.98 534
9870.91 552
9871.85 543
9872.79 559
9873.73 531
9874.67 507
9875.60 573
9876.54 523
9877.48 546
9878.42 500
9879.36 517
9880.30 547
9881.24 606
9882.17 596
9883.11 527
9884.05 558
9884.99 552
9885.93 528
9886.87 558
9887.81 579
9888.74 542
9889.68 491
9890.62 545
9891.56 535
9892.50 495
9893.44 482
9894.38 512
9895.32 520
9896.26 481
9897.20 509
9898.14 562
9899.08 567
9900.01 561
9900.95 534
9901.89 529
9902.83 495
9903.77 487
9904.71 561
9905.65 539
9906.59 482
9907.53 543
9908.47 518
9909.41 552
9910.35 532
9911.29 537
9912.23 584
9913.17 564
9914.11 542
9915.05 541
9915.99 550
9916.93 544
9917.87 595
9918.81 564
9919.75 503
9920.69 516
9921.63 487
9922.57 541
9923.51 594
9924.46 702
9925.40 740
9926.34 985
9927.28 995
9928.22 1129
9929.16 1272
9930.10 1134
9931.04 1122
9931.98 998
9932.92 830
9933.86 783
9934.80 747
9935.75 646
9936.69 656
9937.63 592
9938.57 579
9939.51 559
9940.45 518
9941.39 525
9942.34 513
9943.28 493
9944.22 457
9945.16 497
9946.10 494
9947.04 512
9947.98 500
9948.93 478
9949.87 449
9950.81 502
9951.75 529
9952.69 541
9953.64 472
9954.58 509
9955.52 496
9956.46 522
9957.40 504
9958.35 468
9959.29 468
9960.23 488
9961.17 570
9962.12 533
9963.06 506
9964.00 478
9964.94 566
9965.89 518
9966.83 529
9967.77 564
9968.71 660
9969.66 614
9970.60 572
9971.54 640
9972.48 692
9973.43 625
9974.37 696
9975.31 645
9976.26 589
9977.20 592
9978.14 505
9979.09 518
9980.03 482
9980.97 468
9981.92 454
9982.86 491
9983.80 481
9984.75 473
9985.69 443
9986.63 432
9987.58 443
9988.52 462
9989.46 461
9990.41 436
9991.35 420
9992.30 430
9993.24 454
9994.18 428
9995.13 436
9996.07 484
9997.01 477
9997.96 405
9998.90 433
9999.85 471
10000.79 506
10001.74 486
10002.68 458
10003.62 514
10004.57 503
10005.51 491
10006.46 496
10007.40 468
10008.35 442
10009.29 497
10010.24 474
10011.18 472
10012.13 412
10013.07 454
10014.01 442
10014.96 468
10015.90 425
10016.85 442
10017.79 431
10018.74 449
10019.68 479
10020.63 435
10021.58 401
10022.52 431
10023.47 440
10024.41 428
10025.36 429
10026.30 377
10027.25 388
10028.19 460
10029.14 433
10030.08 430
10031.03 461
10031.98 430
10032.92 427
10033.87 406
10034.81 432
10035.76 409
10036.70 393
10037.65 388
10038.60 349
10039.54 440
10040.49 397
10041.43 425
10042.38 382
10043.33 415
10044.27 400
10045.22 401
10046.17 460
10047.11 434
10048.06 378
10049.01 409
10049.95 431
10050.90 420
10051.84 381
10052.79 349
10053.74 443
10054.69 416
10055.63 413
10056.58 364
10057.53 355
10058.47 391
10059.42 421
10060.37 359
10061.31 370
10062.26 392
10063.21 414
10064.16 402
10065.10 423
10066.05 396
10067.00 388
10067.94 409
10068.89 366
10069.84 377
10070.79 358
10071.73 420
10072.68 417
10073.63 392
10074.58 345
10075.53 403
10076.47 430
10077.42 405
10078.37 328
10079.32 356
10080.26 365
10081.21 381
10082.16 365
10083.11 352
10084.06 358
10085.01 377
10085.95 361
10086.90 364
10087.85 353
10088.80 357
10089.75 365
10090.70 415
10091.64 406
10092.59 381
10093.54 420
10094.49 412
10095.44 368
10096.39 369
10097.34 363
10098.28 462
10099.23 446
10100.18 420
10101.13 386
10102.08 454
10103.03 348
10103.98 385
10104.93 390
10105.88 379
10106.83 348
10107.78 389
10108.72 365
10109.67 340
10110.62 327
10111.57 357
10112.52 378
10113.47 388
10114.42 374
10115.37 329
10116.32 365
10117.27 363
10118.22 403
10119.17 384
10120.12 363
10121.07 344
10122.02 379
10122.97 405
10123.92 361
10124.87 398
10125.82 368
10126.77 355
10127.72 325
10128.67 302
10129.62 300
10130.57 385
10131.52 335
10132.47 344
10133.42 359
10134.37 343
10135.32 381
10136.27 355
10137.22 373
10138.18 393
10139.13 362
10140.08 387
10141.03 395
10141.98 369
10142.93 360
10143.88 359
10144.83 378
10145.78 377
10146.73 382
10147.68 368
10148.64 366
10149.59 373
10150.54 353
10151.49 377
10152.44 383
10153.39 368
10154.34 366
10155.30 389
10156.25 339
10157.20 383
10158.15 378
10159.10 388
10160.05 381
10161.01 340
10161.96 369
10162.91 439
10163.86 377
10164.81 351
10165.76 338
10166.72 395
10167.67 401
10168.62 428
10169.57 418
10170.53 382
10171.48 428
10172.43 425
10173.38 405
10174.33 401
10175.29 392
10176.24 389
10177.19 394
10178.14 359
10179.10 379
10180.05 351
10181.00 404
10181.96 388
10182.91 382
10183.86 407
10184.81 398
10185.77 377
10186.72 467
10187.67 442
10188.63 380
10189.58 419
10190.53 418
10191.49 501
10192.44 466
10193.39 452
10194.35 433
10195.30 425
10196.25 439
10197.21 428
10198.16 394
10199.11 355
10200.07 420
10201.02 412
10201.97 468
10202.93 469
10203.88 439
10204.84 463
10205.79 513
10206.74 507
10207.70 554
10208.65 583
10209.60 589
10210.56 594
10211.51 512
10212.47 526
10213.42 541
10214.38 487
10215.33 482
10216.28 462
10217.24 412
10218.19 453
10219.15 411
10220.10 426
10221.06 421
10222.01 388
10222.97 386
10223.92 436
10224.88 377
10225.83 382
10226.79 378
10227.74 413
10228.70 413
10229.65 441
10230.61 420
10231.56 405
10232.52 434
10233.47 396
10234.43 389
10235.38 375
10236.34 444
10237.29 417
10238.25 392
10239.20 438
10240.16 454
10241.11 454
10242.07 400
10243.03 423
10243.98 423
10244.94 389
10245.89 381
10246.85 403
10247.80 362
10248.76 395
10249.72 397
10250.67 379
10251.63 397
10252.58 359
10253.54 377
10254.50 374
10255.45 391
10256.41 358
10257.36 341
10258.32 375
10259.28 368
10260.23 355
10261.19 308
10262.15 317
10263.10 330
10264.06 310
10265.02 387
10265.97 383
10266.93 379
10267.89 315
10268.84 368
10269.80 350
10270.76 367
10271.71 357
10272.67 417
10273.63 425
10274.59 370
10275.54 369
10276.50 384
10277.46 357
10278.41 322
10279.37 350
10280.33 361
10281.29 379
10282.24 403
10283.20 347
10284.16 342
10285.12 337
10286.07 341
10287.03 354
10287.99 376
10288.95 408
10289.91 324
10290.86 324
10291.82 331
10292.78 353
10293.74 352
10294.70 340
10295.65 359
10296.61 364
10297.57 386
10298.53 391
10299.49 385
10300.44 368
10301.40 329
10302.36 350
10303.32 382
10304.28 394
10305.24 382
10306.20 345
10307.15 361
10308.11 346
10309.07 362
10310.03 371
10310.99 346
10311.95 385
10312.91 359
10313.87 316
10314.82 302
10315.78 304
10316.74 294
10317.70 315
10318.66 309
10319.62 322
10320.58 341
10321.54 329
10322.50 310
10323.46 301
10324.42 333
10325.38 390
10326.34 366
10327.29 352
10328.25 360
10329.21 310
10330.17 331
10331.13 335
10332.09 332
10333.05 335
10334.01 355
10334.97 325
10335.93 306
10336.89 360
10337.85 339
10338.81 313
10339.77 336
10340.73 332
10341.69 297
10342.65 327
10343.61 342
10344.57 328
10345.54 312
10346.50 332
10347.46 322
10348.42 326
10349.38 285
10350.34 285
10351.30 361
10352.26 315
10353.22 294
10354.18 294
10355.14 336
10356.10 313
10357.06 338
10358.02 324
10358.99 301
10359.95 286
10360.91 323
10361.87 321
10362.83 323
10363.79 290
10364.75 369
10365.71 356
10366.68 353
10367.64 351
10368.60 314
10369.56 338
10370.52 324
10371.48 335
10372.44 268
10373.41 330
10374.37 304
10375.33 366
10376.29 347
10377.25 344
10378.22 334
10379.18 325
10380.14 344
10381.10 343
10382.06 330
10383.03 345
10383.99 300
10384.95 325
10385.91 360
10386.88 328
10387.84 314
10388.80 332
10389.76 312
10390.72 332
10391.69 320
10392.65 326
10393.61 327
10394.58 336
10395.54 324
10396.50 308
10397.46 338
10398.43 329
10399.39 319
10400.35 335
10401.32 349
10402.28 307
10403.24 332
10404.20 396
10405.17 376
10406.13 347
10407.09 335
10408.06 341
10409.02 350
10409.98 342
10410.95 363
10411.91 320
10412.88 311
10413.84 351
10414.80 388
10415.77 386
10416.73 420
10417.69 407
10418.66 465
10419.62 432
10420.59 493
10421.55 500
10422.51 460
10423.48 448
10424.44 446
10425.41 437
10426.37 379
10427.33 363
10428.30 359
10429.26 318
10430.23 321
10431.19 336
10432.16 321
10433.12 329
10434.08 327
10435.05 329
10436.01 287
10436.98 304
10437.94 303
10438.91 304
10439.87 347
10440.84 306
10441.80 316
10442.77 272
10443.73 302
10444.70 269
10445.66 314
10446.63 321
10447.59 321
10448.56 352
10449.52 390
10450.49 324
10451.45 300
10452.42 307
10453.38 333
10454.35 304
10455.32 342
10456.28 353
10457.25 369
10458.21 350
10459.18 327
10460.14 349
10461.11 331
10462.08 323
10463.04 347
10464.01 319
10464.97 303
10465.94 299
10466.90 333
10467.87 316
10468.84 311
10469.80 340
10470.77 330
10471.74 293
10472.70 280
10473.67 311
10474.63 318
10475.60 314
10476.57 317
10477.53 248
10478.50 275
10479.47 296
10480.43 322
10481.40 314
10482.37 277
10483.33 260
10484.30 303
10485.27 303
10486.24 269
10487.20 308
10488.17 298
10489.14 330
10490.10 309
10491.07 311
10492.04 290
10493.01 336
10493.97 353
10494.94 317
10495.91 321
10496.87 317
10497.84 348
10498.81 323
10499.78 294
10500.74 317
10501.71 289
10502.68 348
10503.65 360
10504.62 326
10505.58 346
10506.55 351
10507.52 324
10508.49 347
10509.46 311
10510.42 274
10511.39 309
10512.36 305
10513.33 335
10514.30 298
10515.26 305
10516.23 316
10517.20 285
10518.17 306
10519.14 321
10520.11 311
10521.08 342
10522.04 322
10523.01 301
10523.98 290
10524.95 325
10525.92 259
10526.89 324
10527.86 320
10528.83 295
10529.79 297
10530.76 286
10531.73 330
10532.70 313
10533.67 311
10534.64 305
10535.61 321
10536.58 282
10537.55 300
10538.52 366
10539.49 335
10540.46 338
10541.43 296
10542.39 326
10543.36 276
10544.33 334
10545.30 361
10546.27 321
10547.24 282
10548.21 301
10549.18 324
10550.15 304
10551.12 302
10552.09 308
10553.06 327
10554.03 345
10555.00 329
10555.97 286
10556.94 303
10557.91 287
10558.88 306
10559.85 316
10560.82 350
10561.80 363
10562.77 372
10563.74 364
10564.71 367
10565.68 371
10566.65 360
10567.62 339
10568.59 342
10569.56 340
10570.53 317
10571.50 311
10572.47 306
10573.44 303
10574.41 298
10575.39 296
10576.36 315
10577.33 280
10578.30 270
10579.27 305
10580.24 288
10581.21 318
10582.18 308
10583.16 263
10584.13 304
10585.10 282
10586.07 322
10587.04 295
10588.01 263
10588.99 259
10589.96 278
10590.93 296
10591.90 307
10592.87 270
10593.84 286
10594.82 298
10595.79 298
10596.76 313
10597.73 294
10598.70 304
10599.68 294
10600.65 323
10601.62 300
10602.59 345
10603.57 317
10604.54 297
10605.51 276
10606.48 294
10607.46 294
10608.43 306
10609.40 269
10610.37 267
10611.35 275
10612.32 291
10613.29 320
10614.27 325
10615.24 348
10616.21 326
10617.18 281
10618.16 307
10619.13 334
10620.10 293
10621.08 293
10622.05 337
10623.02 294
10624.00 296
10624.97 321
10625.94 299
10626.92 333
10627.89 362
10628.86 331
10629.84 340
10630.81 285
10631.78 319
10632.76 307
10633.73 289
10634.71 296
10635.68 305
10636.65 333
10637.63 332
10638.60 286
10639.58 324
10640.55 326
10641.52 372
10642.50 342
10643.47 348
10644.45 348
10645.42 360
10646.39 372
10647.37 363
10648.34 327
10649.32 309
10650.29 298
10651.27 269
10652.24 275
10653.22 288
10654.19 330
10655.17 303
10656.14 284
10657.12 297
10658.09 300
10659.07 289
10660.04 279
10661.01 335
10661.99 313
10662.97 310
10663.94 293
10664.92 279
10665.89 291
10666.87 278
10667.84 293
10668.82 301
10669.79 318
10670.77 318
10671.74 275
10672.72 287
10673.69 278
10674.67 315
10675.65 336
10676.62 325
10677.60 300
10678.57 261
10679.55 275
10680.52 296
10681.50 335
10682.48 298
10683.45 323
10684.43 314
10685.40 302
10686.38 311
10687.36 297
10688.33 275
10689.31 298
10690.29 270
10691.26 248
10692.24 227
10693.22 262
10694.19 356
10695.17 322
10696.14 293
10697.12 272
10698.10 298
10699.08 295
10700.05 257
10701.03 261
10702.01 259
10702.98 293
10703.96 279
10704.94 315
10705.91 304
10706.89 318
10707.87 305
10708.85 291
10709.82 268
10710.80 302
10711.78 296
10712.75 308
10713.73 302
10714.71 321
10715.69 302
10716.66 320
10717.64 308
10718.62 304
10719.60 311
10720.57 314
10721.55 343
10722.53 298
10723.51 289
10724.49 238
10725.46 256
10726.44 255
10727.42 265
10728.40 285
10729.38 289
10730.35 264
10731.33 266
10732.31 273
10733.29 274
10734.27 271
10735.25 306
10736.22 270
10737.20 256
10738.18 280
10739.16 277
10740.14 306
10741.12 304
10742.10 291
10743.08 298
10744.05 273
10745.03 299
10746.01 277
10746.99 264
10747.97 238
10748.95 295
10749.93 280
10750.91 270
10751.89 273
10752.87 273
10753.84 261
10754.82 291
10755.80 310
10756.78 301
10757.76 266
10758.74 289
10759.72 308
10760.70 281
10761.68 258
10762.66 298
10763.64 318
10764.62 276
10765.60 287
10766.58 292
10767.56 269
10768.54 276
10769.52 309
10770.50 276
10771.48 257
10772.46 279
10773.44 283
10774.42 313
10775.40 313
10776.38 255
10777.36 314
10778.34 308
10779.32 266
10780.30 297
10781.28 295
10782.26 285
10783.24 276
10784.22 263
10785.20 277
10786.19 333
10787.17 293
10788.15 281
10789.13 292
10790.11 270
10791.09 258
10792.07 271
10793.05 263
10794.03 271
10795.01 292
10796.00 302
10796.98 276
10797.96 236
10798.94 294
10799.92 299
10800.90 277
10801.88 269
10802.86 270
10803.85 319
10804.83 274
10805.81 263
10806.79 248
10807.77 263
10808.75 330
10809.74 290
10810.72 284
10811.70 279
10812.68 277
10813.66 296
10814.65 275
10815.63 268
10816.61 283
10817.59 265
10818.57 314
10819.56 316
10820.54 298
10821.52 320
10822.50 296
10823.49 264
10824.47 251
10825.45 292
10826.43 283
10827.42 298
10828.40 305
10829.38 263
10830.36 285
10831.35 267
10832.33 264
10833.31 278
10834.30 265
10835.28 297
10836.26 302
10837.25 285
10838.23 274
10839.21 276
10840.19 323
10841.18 293
10842.16 260
10843.14 274
10844.13 275
10845.11 286
10846.09 268
10847.08 274
10848.06 269
10849.05 289
10850.03 268
10851.01 318
10852.00 298
10852.98 291
10853.96 312
10854.95 323
10855.93 300
10856.92 305
10857.90 297
10858.88 287
10859.87 264
10860.85 308
10861.84 280
10862.82 299
10863.80 297
10864.79 297
10865.77 301
10866.76 294
10867.74 295
10868.73 308
10869.71 320
10870.70 318
10871.68 302
10872.67 295
10873.65 302
10874.63 308
10875.62 306
10876.60 303
10877.59 315
10878.57 335
10879.56 340
10880.54 333
10881.53 308
10882.51 351
10883.50 305
10884.48 337
10885.47 323
10886.46 338
10887.44 342
10888.43 328
10889.41 372
10890.40 371
10891.38 370
10892.37 316
10893.35 358
10894.34 295
10895.33 322
10896.31 306
10897.30 330
10898.28 360
10899.27 331
10900.25 322
10901.24 343
10902.23 313
10903.21 318
10904.20 336
10905.18 343
10906.17 350
10907.16 368
10908.14 341
10909.13 361
10910.12 349
10911.10 320
10912.09 355
10913.08 341
10914.06 362
10915.05 362
10916.04 382
10917.02 372
10918.01 359
10919.00 373
10919.98 408
10920.97 414
10921.96 398
10922.94 375
10923.93 372
10924.92 370
10925.90 358
10926.89 385
10927.88 356
10928.87 389
10929.85 340
10930.84 360
10931.83 410
10932.82 417
10933.80 395
10934.79 426
10935.78 383
10936.77 397
10937.75 391
10938.74 430
10939.73 415
10940.72 370
10941.70 435
10942.69 423
10943.68 385
10944.67 427
10945.66 425
10946.64 437
10947.63 426
10948.62 462
10949.61 453
10950.60 422
10951.58 389
10952.57 395
10953.56 401
10954.55 439
10955.54 484
10956.53 517
10957.52 504
10958.50 550
10959.49 550
10960.48 617
10961.47 574
10962.46 569
10963.45 616
10964.44 580
10965.42 533
10966.41 467
10967.40 513
10968.39 481
10969.38 439
10970.37 440
10971.36 457
10972.35 441
10973.34 441
10974.33 439
10975.32 484
10976.31 489
10977.29 461
10978.28 400
10979.27 421
10980.26 433
10981.25 475
10982.24 467
10983.23 502
10984.22 440
10985.21 501
10986.20 521
10987.19 495
10988.18 514
10989.17 514
10990.16 479
10991.15 476
10992.14 489
10993.13 497
10994.12 533
10995.11 591
10996.10 603
10997.09 652
10998.08 715
10999.07 799
11000.06 789
11001.05 846
11002.05 888
11003.04 836
11004.03 811
11005.02 799
11006.01 706
11007.00 611
11007.99 600
11008.98 567
11009.97 499
11010.96 489
11011.95 456
11012.94 399
11013.94 424
11014.93 444
11015.92 410
11016.91 405
11017.90 446
11018.89 446
11019.88 439
11020.87 441
11021.87 413
11022.86 442
11023.85 434
11024.84 438
11025.83 392
11026.82 449
11027.81 491
11028.81 437
11029.80 452
11030.79 421
11031.78 418
11032.77 403
11033.77 435
11034.76 401
11035.75 414
11036.74 424
11037.73 413
11038.73 412
11039.72 354
11040.71 408
11041.70 441
11042.70 430
11043.69 386
11044.68 367
11045.67 361
11046.67 390
11047.66 412
11048.65 370
11049.64 381
11050.64 378
11051.63 375
11052.62 374
11053.61 397
11054.61 358
11055.60 398
11056.59 365
11057.59 383
11058.58 392
11059.57 376
11060.57 351
11061.56 339
11062.55 373
11063.55 356
11064.54 362
11065.53 334
11066.53 374
11067.52 359
11068.51 355
11069.51 334
11070.50 383
11071.49 389
11072.49 357
11073.48 417
11074.48 341
11075.47 356
11076.46 394
11077.46 424
11078.45 376
11079.45 384
11080.44 406
11081.43 372
11082.43 349
11083.42 341
11084.42 372
11085.41 391
11086.40 386
11087.40 343
11088.39 368
11089.39 378
11090.38 343
11091.38 346
11092.37 340
11093.37 322
11094.36 383
11095.36 375
11096.35 352
11097.35 332
11098.34 363
11099.34 322
11100.33 336
11101.33 375
11102.32 353
11103.32 376
11104.31 360
11105.31 366
11106.30 374
11107.30 345
11108.29 358
11109.29 348
11110.28 358
11111.28 359
11112.27 389
11113.27 425
11114.26 382
11115.26 362
11116.26 371
11117.25 398
11118.25 370
11119.24 392
11120.24 444
11121.24 418
11122.23 423
11123.23 439
11124.22 422
11125.22 430
11126.22 462
11127.21 503
11128.21 477
11129.20 439
11130.20 472
11131.20 467
11132.19 432
11133.19 424
11134.19 390
11135.18 384
11136.18 420
11137.18 379
11138.17 389
11139.17 363
11140.17 363
11141.16 357
11142.16 357
11143.16 362
11144.15 340
11145.15 358
11146.15 340
11147.14 383
11148.14 343
11149.14 320
11150.14 340
11151.13 333
11152.13 363
11153.13 374
11154.13 343
11155.12 353
11156.12 350
11157.12 326
11158.12 297
11159.11 322
11160.11 368
11161.11 337
11162.11 370
11163.10 305
11164.10 292
11165.10 314
11166.10 306
11167.10 306
11168.09 291
11169.09 312
11170.09 342
11171.09 334
11172.09 343
11173.08 335
11174.08 323
11175.08 323
11176.08 346
11177.08 302
11178.08 294
11179.08 315
11180.07 361
11181.07 327
11182.07 304
11183.07 306
11184.07 305
11185.07 304
11186.07 273
11187.06 288
11188.06 305
11189.06 347
11190.06 340
11191.06 282
11192.06 283
11193.06 302
11194.06 321
11195.06 367
11196.06 309
11197.06 270
11198.06 323
11199.05 331
11200.05 337
11201.05 295
11202.05 313
11203.05 334
11204.05 270
11205.05 345
11206.05 304
11207.05 307
11208.05 281
11209.05 311
11210.05 299
11211.05 319
11212.05 313
11213.05 322
11214.05 311
11215.05 310
11216.05 272
11217.05 305
11218.05 311
11219.05 305
11220.05 280
11221.05 259
11222.05 298
11223.05 258
11224.05 288
11225.06 270
11226.06 294
11227.06 325
11228.06 307
11229.06 290
11230.06 300
11231.06 289
11232.06 291
11233.06 276
11234.06 249
11235.06 326
11236.06 323
11237.07 289
11238.07 294
11239.07 309
11240.07 250
11241.07 329
11242.07 296
11243.07 279
11244.07 271
11245.08 251
11246.08 253
11247.08 315
11248.08 284
11249.08 274
11250.08 321
11251.09 255
11252.09 292
11253.09 289
11254.09 284
11255.09 295
11256.10 292
11257.10 293
11258.10 274
11259.10 280
11260.10 298
11261.11 278
11262.11 262
11263.11 267
11264.11 287
11265.11 296
11266.12 283
11267.12 276
11268.12 267
11269.12 295
11270.13 296
11271.13 309
11272.13 272
11273.14 271
11274.14 256
11275.14 294
11276.14 317
11277.15 268
11278.15 270
11279.15 313
11280.16 305
11281.16 292
11282.16 271
11283.17 292
11284.17 281
11285.17 270
11286.17 259
11287.18 263
11288.18 300
11289.18 285
11290.19 255
11291.19 253
11292.20 268
11293.20 294
11294.20 294
11295.21 282
11296.21 297
11297.21 278
11298.22 270
11299.22 254
11300.23 268
11301.23 273
11302.23 273
11303.24 303
11304.24 293
11305.25 325
11306.25 325
11307.25 350
11308.26 288
11309.26 286
11310.27 324
11311.27 345
11312.28 338
11313.28 349
11314.29 341
11315.29 369
11316.29 393
11317.30 340
11318.30 356
11319.31 295
11320.31 315
11321.32 324
11322.32 307
11323.33 284
11324.33 299
11325.34 312
11326.34 324
11327.35 279
11328.35 266
11329.36 287
11330.36 305
11331.37 287
11332.38 259
11333.38 255
11334.39 281
11335.39 256
11336.40 301
11337.40 270
11338.41 261
11339.41 240
11340.42 249
11341.43 261
11342.43 245
11343.44 290
11344.44 267
11345.45 262
11346.46 301
11347.46 273
11348.47 242
11349.47 265
11350.48 268
11351.49 274
11352.49 274
11353.50 245
11354.50 242
11355.51 253
11356.52 278
11357.52 233
11358.53 237
11359.54 252
11360.54 248
11361.55 229
11362.56 236
11363.56 248
11364.57 255
11365.58 280
11366.58 247
11367.59 254
11368.60 246
11369.61 227
11370.61 275
11371.62 254
11372.63 249
11373.63 233
11374.64 222
11375.65 228
11376.66 253
11377.66 261
11378.67 229
11379.68 240
11380.69 268
11381.69 267
11382.70 236
11383.71 269
11384.72 277
11385.72 301
11386.73 267
11387.74 247
11388.75 260
11389.76 253
11390.76 247
11391.77 275
11392.78 265
11393.79 290
11394.80 275
11395.80 256
11396.81 250
11397.82 264
11398.83 210
11399.84 234
11400.85 259
11401.85 239
11402.86 237
11403.87 246
11404.88 245
11405.89 277
11406.90 261
11407.91 251
11408.91 292
11409.92 278
11410.93 252
11411.94 247
11412.95 250
11413.96 258
11414.97 244
11415.98 251
11416.99 240
11418.00 239
11419.00 301
11420.01 267
11421.02 247
11422.03 243
11423.04 255
11424.05 253
11425.06 269
11426.07 273
11427.08 255
11428.09 247
11429.10 275
11430.11 253
11431.12 254
11432.13 244
11433.14 238
11434.15 259
11435.16 288
11436.17 230
11437.18 273
11438.19 268
11439.20 286
11440.21 281
11441.22 275
11442.23 255
11443.24 293
11444.25 317
11445.26 265
11446.27 238
11447.28 272
11448.29 258
11449.30 270
11450.31 240
11451.32 257
11452.33 277
11453.34 294
11454.36 302
11455.37 289
11456.38 276
11457.39 266
11458.40 281
11459.41 286
11460.42 248
11461.43 271
11462.44 284
11463.45 301
11464.47 255
11465.48 249
11466.49 298
11467.50 265
11468.51 233
11469.52 247
11470.53 284
11471.55 266
11472.56 259
11473.57 229
11474.58 244
11475.59 279
11476.60 252
11477.62 287
11478.63 280
11479.64 260
11480.65 257
11481.66 233
11482.68 243
11483.69 237
11484.70 268
11485.71 263
11486.72 284
11487.74 292
11488.75 245
11489.76 259
11490.77 244
11491.79 251
11492.80 249
11493.81 277
11494.82 287
11495.84 243
11496.85 228
11497.86 279
11498.87 263
11499.89 267
11500.90 264
11501.91 245
11502.93 281
11503.94 297
11504.95 281
11505.96 269
11506.98 255
11507.99 280
11509.00 260
11510.02 281
11511.03 263
11512.04 250
11513.06 267
11514.07 244
11515.08 261
11516.10 257
11517.11 254
11518.13 251
11519.14 245
11520.15 240
11521.17 264
11522.18 279
11523.19 234
11524.21 232
11525.22 236
11526.24 261
11527.25 279
11528.26 242
11529.28 254
11530.29 259
11531.31 262
11532.32 264
11533.33 250
11534.35 261
11535.36 285
11536.38 269
11537.39 260
11538.41 239
11539.42 256
11540.44 278
11541.45 281
11542.47 256
11543.48 245
11544.49 237
11545.51 293
11546.52 289
11547.54 303
11548.55 264
11549.57 239
11550.58 269
11551.60 243
11552.61 299
11553.63 252
11554.64 285
11555.66 264
11556.68 264
11557.69 274
11558.71 257
11559.72 290
11560.74 317
11561.75 267
11562.77 260
11563.78 214
11564.80 288
11565.82 274
11566.83 276
11567.85 279
11568.86 270
11569.88 238
11570.89 277
11571.91 305
11572.93 301
11573.94 259
11574.96 293
11575.97 311
11576.99 293
11578.01 247
11579.02 281
11580.04 288
11581.06 342
11582.07 300
11583.09 300
11584.11 323
11585.12 324
11586.14 313
11587.16 314
11588.17 341
11589.19 354
11590.21 328
11591.22 323
11592.24 333
11593.26 308
11594.27 337
11595.29 337
11596.31 395
11597.32 405
11598.34 404
11599.36 389
11600.38 435
11601.39 481
11602.41 449
11603.43 504
11604.45 507
11605.46 522
11606.48 516
11607.50 478
11608.52 431
11609.53 463
11610.55 377
11611.57 390
11612.59 409
11613.60 381
11614.62 341
11615.64 324
11616.66 365
11617.68 382
11618.69 351
11619.71 348
11620.73 326
11621.75 359
11622.77 354
11623.78 339
11624.80 367
11625.82 353
11626.84 412
11627.86 398
11628.88 402
11629.90 410
11630.91 450
11631.93 461
11632.95 472
11633.97 482
11634.99 471
11636.01 505
11637.03 468
11638.05 456
11639.06 403
11640.08 419
11641.10 412
11642.12 354
11643.14 323
11644.16 319
11645.18 293
11646.20 282
11647.22 306
11648.24 320
11649.26 305
11650.28 261
11651.30 263
11652.31 264
11653.33 292
11654.35 272
11655.37 304
11656.39 294
11657.41 292
11658.43 301
11659.45 269
11660.47 303
11661.49 306
11662.51 287
11663.53 289
11664.55 267
11665.57 268
11666.59 268
11667.61 287
11668.63 282
11669.65 287
11670.67 268
11671.69 260
11672.71 304
11673.73 303
11674.76 272
11675.78 259
11676.80 273
11677.82 284
11678.84 323
11679.86 255
11680.88 293
11681.90 268
11682.92 254
11683.94 299
11684.96 269
11685.98 270
11687.00 281
11688.03 295
11689.05 271
11690.07 277
11691.09 266
11692.11 305
11693.13 282
11694.15 278
11695.17 280
11696.20 273
11697.22 296
11698.24 277
11699.26 277
11700.28 282
11701.30 335
11702.33 288
11703.35 253
11704.37 292
11705.39 296
11706.41 281
11707.44 279
11708.46 265
11709.48 287
11710.50 292
11711.52 251
11712.55 274
11713.57 300
11714.59 298
11715.61 288
11716.63 297
11717.66 285
11718.68 281
11719.70 295
11720.72 273
11721.75 264
11722.77 266
11723.79 275
11724.82 329
11725.84 266
11726.86 298
11727.88 321
11728.91 295
11729.93 262
11730.95 240
11731.98 269
11733.00 261
11734.02 278
11735.04 255
11736.07 250
11737.09 254
11738.11 257
11739.14 284
11740.16 267
11741.18 255
11742.21 265
11743.23 281
11744.25 292
11745.28 252
11746.30 267
11747.33 252
11748.35 261
11749.37 268
11750.40 289
11751.42 273
11752.44 268
11753.47 316
11754.49 260
11755.52 291
11756.54 263
11757.57 236
11758.59 287
11759.61 295
11760.64 281
11761.66 245
11762.69 232
11763.71 291
11764.74 287
11765.76 296
11766.78 264
11767.81 261
11768.83 270
11769.86 252
11770.88 298
11771.91 282
11772.93 260
11773.96 249
11774.98 248
11776.01 266
11777.03 252
11778.06 270
11779.08 265
11780.11 260
11781.13 273
11782.16 268
11783.18 270
11784.21 273
11785.23 263
11786.26 249
11787.28 265
11788.31 266
11789.34 281
11790.36 280
11791.39 263
11792.41 297
11793.44 300
11794.46 295
11795.49 283
11796.52 287
11797.54 258
11798.57 235
11799.59 274
11800.62 293
11801.65 277
11802.67 267
11803.70 265
11804.72 255
11805.75 237
11806.78 255
11807.80 294
11808.83 251
11809.86 229
11810.88 250
11811.91 250
11812.93 241
11813.96 236
11814.99 268
11816.01 273
11817.04 226
11818.07 261
11819.10 235
11820.12 232
11821.15 272
11822.18 266
11823.20 265
11824.23 242
11825.26 250
11826.28 245
11827.31 245
11828.34 227
11829.37 247
11830.39 235
11831.42 279
11832.45 309
11833.48 298
11834.50 264
11835.53 236
11836.56 257
11837.59 244
11838.61 267
11839.64 251
11840.67 262
11841.70 254
11842.72 234
11843.75 229
11844.78 263
11845.81 267
11846.84 243
11847.86 227
11848.89 231
11849.92 280
11850.95 244
11851.98 264
11853.01 256
11854.03 261
11855.06 244
11856.09 278
11857.12 266
11858.15 295
11859.18 279
11860.20 289
11861.23 248
11862.26 252
11863.29 308
11864.32 273
11865.35 247
11866.38 244
11867.41 278
11868.44 295
11869.46 260
11870.49 226
11871.52 288
11872.55 250
11873.58 290
11874.61 280
11875.64 280
11876.67 296
11877.70 307
11878.73 260
11879.76 276
11880.79 314
11881.82 289
11882.85 281
11883.88 293
11884.91 277
11885.93 257
11886.96 280
11887.99 304
11889.02 307
11890.05 291
11891.08 296
11892.11 279
11893.14 308
11894.17 299
11895.20 278
11896.23 294
11897.26 297
11898.30 328
11899.33 300
11900.36 349
11901.39 303
11902.42 318
11903.45 327
11904.48 339
11905.51 350
11906.54 317
11907.57 304
11908.60 333
11909.63 350
11910.66 327
11911.69 338
11912.72 337
11913.75 334
11914.79 300
11915.82 375
11916.85 335
11917.88 371
11918.91 357
11919.94 341
11920.97 340
11922.00 370
11923.04 320
11924.07 351
11925.10 291
11926.13 357
11927.16 347
11928.19 358
11929.22 401
11930.26 390
11931.29 421
11932.32 460
11933.35 507
11934.38 421
11935.41 405
11936.45 356
11937.48 382
11938.51 379
11939.54 376
11940.58 311
11941.61 312
11942.64 334
11943.67 297
11944.70 296
11945.74 264
11946.77 303
11947.80 300
11948.83 319
11949.87 273
11950.90 309
11951.93 281
11952.96 282
11954.00 266
11955.03 269
11956.06 290
11957.09 300
11958.13 281
11959.16 297
11960.19 290
11961.23 271
11962.26 281
11963.29 303
11964.33 306
11965.36 261
11966.39 251
11967.43 271
11968.46 262
11969.49 255
11970.53 288
11971.56 294
11972.59 296
11973.63 271
11974.66 284
11975.69 290
11976.73 264
11977.76 283
11978.79 251
11979.83 293
11980.86 291
11981.90 270
11982.93 255
11983.96 261
11985.00 270
11986.03 280
11987.07 255
11988.10 261
11989.13 267
11990.17 287
11991.20 287
11992.24 293
11993.27 285
11994.31 273
11995.34 290
11996.38 287
11997.41 277
11998.44 248
11999.48 268
12000.51 222
12001.55 260
12002.58 246
12003.62 266
12004.65 241
12005.69 241
12006.72 253
12007.76 254
12008.79 256
12009.83 247
12010.86 300
12011.90 277
12012.93 270
12013.97 227
12015.00 266
12016.04 274
12017.08 299
12018.11 300
12019.15 285
12020.18 290
12021.22 291
12022.25 295
12023.29 301
12024.32 281
12025.36 312
12026.40 297
12027.43 291
12028.47 257
12029.50 268
12030.54 284
12031.58 248
12032.61 301
12033.65 280
12034.68 274
12035.72 327
12036.76 307
12037.79 261
12038.83 271
12039.87 247
12040.90 278
12041.94 289
12042.98 239
12044.01 258
12045.05 250
12046.09 264
12047.12 251
12048.16 285
12049.20 258
12050.23 253
12051.27 262
12052.31 272
12053.34 275
12054.38 251
12055.42 248
12056.45 233
12057.49 236
12058.53 246
12059.57 263
12060.60 282
12061.64 288
12062.68 250
12063.72 242
12064.75 249
12065.79 277
12066.83 219
12067.87 253
12068.90 244
12069.94 281
12070.98 274
12072.02 246
12073.06 240
12074.09 278
12075.13 270
12076.17 242
12077.21 255
12078.24 276
12079.28 280
12080.32 245
12081.36 283
12082.40 245
12083.44 243
12084.47 230
12085.51 255
12086.55 221
12087.59 230
12088.63 261
12089.67 268
12090.71 252
12091.74 270
12092.78 241
12093.82 262
12094.86 279
12095.90 239
12096.94 199
12097.98 242
12099.02 225
12100.05 213
12101.09 277
12102.13 263
12103.17 277
12104.21 238
12105.25 260
12106.29 244
12107.33 218
12108.37 239
12109.41 239
12110.45 262
12111.49 246
12112.53 240
12113.57 213
12114.61 232
12115.65 214
12116.69 238
12117.72 259
12118.76 239
12119.80 265
12120.84 217
12121.88 254
12122.92 255
12123.96 206
12125.00 227
12126.04 243
12127.08 239
12128.12 199
12129.17 204
12130.21 224
12131.25 253
12132.29 221
12133.33 219
12134.37 222
12135.41 236
12136.45 284
12137.49 256
12138.53 217
12139.57 217
12140.61 230
12141.65 255
12142.69 228
12143.73 259
12144.77 246
12145.82 236
12146.86 251
12147.90 257
12148.94 255
12149.98 271
12151.02 264
12152.06 228
12153.10 208
12154.15 257
12155.19 231
12156.23 213
12157.27 252
12158.31 226
12159.35 246
12160.39 230
12161.44 206
12162.48 234
12163.52 239
12164.56 240
12165.60 235
12166.64 228
12167.69 229
12168.73 235
12169.77 231
12170.81 222
12171.85 223
12172.90 194
12173.94 210
12174.98 222
12176.02 239
12177.07 220
12178.11 215
12179.15 209
12180.19 210
12181.24 242
12182.28 250
12183.32 234
12184.36 220
12185.41 236
12186.45 216
12187.49 210
12188.53 211
12189.58 211
12190.62 232
12191.66 239
12192.71 230
12193.75 194
12194.79 220
12195.84 238
12196.88 213
12197.92 193
12198.97 237
12200.01 274
12201.05 234
12202.10 210
12203.14 237
12204.18 234
12205.23 249
12206.27 233
12207.31 192
12208.36 198
12209.40 231
12210.44 213
12211.49 230
12212.53 234
12213.58 211
12214.62 213
12215.66 218
12216.71 225
12217.75 203
12218.80 205
12219.84 233
12220.88 257
12221.93 212
12222.97 208
12224.02 215
12225.06 243
12226.11 238
12227.15 219
12228.19 227
12229.24 221
12230.28 225
12231.33 200
12232.37 226
12233.42 240
12234.46 233
12235.51 251
12236.55 219
12237.60 241
12238.64 238
12239.69 239
12240.73 250
12241.78 267
12242.82 242
12243.87 250
12244.91 226
12245.96 255
12247.00 256
12248.05 260
12249.09 239
12250.14 255
12251.19 235
12252.23 220
12253.28 256
12254.32 229
12255.37 258
12256.41 225
12257.46 224
12258.51 262
12259.55 228
12260.60 235
12261.64 232
12262.69 211
12263.74 213
12264.78 210
12265.83 234
12266.87 217
12267.92 223
12268.97 230
12270.01 189
12271.06 206
12272.11 228
12273.15 226
12274.20 236
12275.24 219
12276.29 210
12277.34 234
12278.38 253
12279.43 243
12280.48 237
12281.52 255
12282.57 235
12283.62 221
12284.67 214
12285.71 215
12286.76 230
12287.81 231
12288.85 208
12289.90 211
12290.95 231
12292.00 229
12293.04 238
12294.09 202
12295.14 181
12296.18 209
12297.23 239
12298.28 212
12299.33 203
12300.38 202
12301.42 225
12302.47 212
12303.52 186
12304.57 235
12305.61 227
12306.66 234
12307.71 211
12308.76 221
12309.81 208
12310.85 208
12311.90 242
12312.95 240
12314.00 236
12315.05 220
12316.09 224
12317.14 219
12318.19 234
12319.24 223
12320.29 203
12321.34 223
12322.39 231
12323.43 199
12324.48 193
12325.53 218
12326.58 223
12327.63 244
12328.68 257
12329.73 217
12330.78 218
12331.82 202
12332.87 210
12333.92 227
12334.97 237
12336.02 229
12337.07 229
12338.12 233
12339.17 187
12340.22 185
12341.27 219
12342.32 221
12343.37 223
12344.42 203
12345.46 193
12346.51 193
12347.56 196
12348.61 212
12349.66 176
12350.71 203
12351.76 247
12352.81 244
12353.86 207
12354.91 189
12355.96 233
12357.01 230
12358.06 244
12359.11 223
12360.16 240
12361.21 223
12362.26 222
12363.31 235
12364.36 224
12365.41 203
12366.47 244
12367.52 242
12368.57 201
12369.62 220
12370.67 239
12371.72 218
12372.77 224
12373.82 218
12374.87 250
12375.92 238
12376.97 204
12378.02 206
12379.07 232
12380.12 238
12381.18 202
12382.23 217
12383.28 188
12384.33 227
12385.38 231
12386.43 223
12387.48 250
12388.53 259
12389.59 242
12390.64 242
12391.69 247
12392.74 228
12393.79 250
12394.84 235
12395.90 225
12396.95 234
12398.00 261
12399.05 235
12400.10 254
12401.15 246
12402.21 203
12403.26 221
12404.31 244
12405.36 232
12406.41 235
12407.47 219
12408.52 225
12409.57 238
12410.62 226
12411.68 230
12412.73 252
12413.78 265
12414.83 288
12415.89 243
12416.94 256
12417.99 240
12419.04 277
12420.10 252
12421.15 226
12422.20 212
12423.26 200
12424.31 224
12425.36 258
12426.41 245
12427.47 214
12428.52 257
12429.57 281
12430.63 220
12431.68 219
12432.73 244
12433.79 247
12434.84 229
12435.89 250
12436.95 254
12438.00 268
12439.05 242
12440.11 236
12441.16 274
12442.21 279
12443.27 284
12444.32 261
12445.38 263
12446.43 247
12447.48 233
12448.54 278
12449.59 289
12450.65 249
12451.70 272
12452.75 238
12453.81 263
12454.86 249
12455.92 248
12456.97 271
12458.02 260
12459.08 262
12460.13 293
12461.19 238
12462.24 243
12463.30 265
12464.35 296
12465.41 302
12466.46 251
12467.52 262
12468.57 273
12469.63 306
12470.68 306
12471.74 300
12472.79 303
12473.85 349
12474.90 328
12475.96 301
12477.01 329
12478.07 349
12479.12 351
12480.18 341
12481.23 359
12482.29 367
12483.34 334
12484.40 411
12485.45 424
12486.51 408
12487.56 368
12488.62 401
12489.68 475
12490.73 526
12491.79 521
12492.84 601
12493.90 739
12494.95 777
12496.01 841
12497.07 913
12498.12 892
12499.18 906
12500.23 902
12501.29 792
12502.35 674
12503.40 602
12504.46 599
12505.52 507
12506.57 404
12507.63 415
12508.69 429
12509.74 388
12510.80 348
12511.86 341
12512.91 313
12513.97 363
12515.03 344
12516.08 330
12517.14 359
12518.20 302
12519.25 304
12520.31 294
12521.37 267
12522.42 297
12523.48 334
12524.54 266
12525.60 294
12526.65 249
12527.71 303
12528.77 332
12529.82 295
12530.88 295
12531.94 345
12533.00 335
12534.05 355
12535.11 347
12536.17 382
12537.23 378
12538.29 314
12539.34 338
12540.40 347
12541.46 355
12542.52 327
12543.57 304
12544.63 280
12545.69 289
12546.75 276
12547.81 296
12548.87 286
12549.92 312
12550.98 270
12552.04 321
12553.10 357
12554.16 353
12555.22 336
12556.27 343
12557.33 323
12558.39 312
12559.45 342
12560.51 365
12561.57 329
12562.63 333
12563.68 316
12564.74 376
12565.80 360
12566.86 344
12567.92 352
12568.98 366
12570.04 363
12571.10 427
12572.16 467
12573.22 477
12574.28 532
12575.33 566
12576.39 544
12577.45 550
12578.51 577
12579.57 572
12580.63 502
12581.69 497
12582.75 498
12583.81 445
12584.87 384
12585.93 376
12586.99 379
12588.05 372
12589.11 406
12590.17 374
12591.23 373
12592.29 396
12593.35 360
12594.41 328
12595.47 319
12596.53 322
12597.59 349
12598.65 347
12599.71 317
12600.77 347
12601.83 334
12602.89 348
12603.95 312
12605.01 298
12606.07 327
12607.13 337
12608.20 327
12609.26 298
12610.32 331
12611.38 331
12612.44 356
12613.50 328
12614.56 315
12615.62 309
12616.68 331
12617.74 292
12618.81 316
12619.87 335
12620.93 298
12621.99 284
12623.05 330
12624.11 319
12625.17 286
12626.23 312
12627.30 357
12628.36 331
12629.42 317
12630.48 298
12631.54 279
12632.60 346
12633.67 329
12634.73 286
12635.79 309
12636.85 314
12637.91 311
12638.98 330
12640.04 319
12641.10 267
12642.16 286
12643.22 320
12644.29 303
12645.35 330
12646.41 306
12647.47 324
12648.54 340
12649.60 318
12650.66 297
12651.72 347
12652.79 379
12653.85 377
12654.91 418
12655.97 423
12657.04 431
12658.10 407
12659.16 397
12660.22 356
12661.29 351
12662.35 329
12663.41 331
12664.48 362
12665.54 331
12666.60 349
12667.67 344
12668.73 373
12669.79 344
12670.86 398
12671.92 340
12672.98 314
12674.05 365
12675.11 323
12676.17 325
12677.24 306
12678.30 347
12679.36 310
12680.43 335
12681.49 398
12682.56 365
12683.62 350
12684.68 347
12685.75 352
12686.81 400
12687.88 379
12688.94 372
12690.00 346
12691.07 396
12692.13 357
12693.20 379
12694.26 402
12695.33 381
12696.39 434
12697.45 414
12698.52 422
12699.58 394
12700.65 408
12701.71 448
12702.78 491
12703.84 528
12704.91 519
12705.97 523
12707.04 548
12708.10 528
12709.17 491
12710.23 474
12711.30 485
12712.36 464
12713.43 467
12714.49 414
12715.56 388
12716.62 399
12717.69 424
12718.75 361
12719.82 383
12720.88 374
12721.95 381
12723.02 403
12724.08 360
12725.15 351
12726.21 389
12727.28 342
12728.34 327
12729.41 356
12730.48 345
12731.54 347
12732.61 387
12733.67 355
12734.74 364
12735.81 376
12736.87 361
12737.94 344
12739.00 364
12740.07 354
12741.14 346
12742.20 367
12743.27 338
12744.34 370
12745.40 341
12746.47 305
12747.54 305
12748.60 324
12749.67 324
12750.74 322
12751.80 344
12752.87 354
12753.94 338
12755.00 322
12756.07 283
12757.14 290
12758.20 328
12759.27 303
12760.34 298
12761.40 285
12762.47 229
12763.54 264
12764.61 283
12765.67 262
12766.74 284
12767.81 247
12768.88 240
12769.94 259
12771.01 264
12772.08 240
12773.15 284
12774.21 284
12775.28 251
12776.35 241
12777.42 263
12778.49 244
12779.55 238
12780.62 251
12781.69 286
12782.76 272
12783.83 325
12784.89 286
12785.96 274
12787.03 293
12788.10 296
12789.17 312
12790.23 266
12791.30 261
12792.37 270
12793.44 308
12794.51 277
12795.58 270
12796.65 292
12797.71 268
12798.78 258
12799.85 266
12800.92 254
12801.99 282
12803.06 261
12804.13 227
12805.20 272
12806.27 291
12807.33 263
12808.40 270
12809.47 257
12810.54 248
12811.61 273
12812.68 235
12813.75 266
12814.82 268
12815.89 242
12816.96 262
12818.03 266
12819.10 243
12820.17 282
12821.24 273
12822.31 291
12823.38 241
12824.45 275
12825.52 247
12826.59 249
12827.66 247
12828.73 227
12829.80 249
12830.87 243
12831.94 255
12833.01 246
12834.08 230
12835.15 239
12836.22 236
12837.29 234
12838.36 242
12839.43 280
12840.50 257
12841.57 232
12842.64 255
12843.71 260
12844.78 253
12845.85 224
12846.92 216
12847.99 241
12849.06 216
12850.13 263
12851.21 254
12852.28 248
12853.35 235
12854.42 231
12855.49 238
12856.56 247
12857.63 251
12858.70 208
12859.77 238
12860.85 228
12861.92 226
12862.99 205
12864.06 228
12865.13 236
12866.20 204
12867.27 239
12868.35 244
12869.42 253
12870.49 205
12871.56 216
12872.63 214
12873.71 234
12874.78 240
12875.85 224
12876.92 225
12877.99 260
12879.07 198
12880.14 207
12881.21 210
12882.28 208
12883.35 225
12884.43 218
12885.50 217
12886.57 195
12887.64 247
12888.72 217
12889.79 187
12890.86 232
12891.93 199
12893.01 207
12894.08 187
12895.15 187
12896.22 206
12897.30 212
12898.37 197
12899.44 195
12900.52 214
12901.59 215
12902.66 200
12903.74 239
12904.81 193
12905.88 219
12906.96 211
12908.03 220
12909.10 231
12910.18 246
12911.25 215
12912.32 201
12913.40 204
12914.47 203
12915.54 212
12916.62 208
12917.69 211
12918.76 168
12919.84 175
12920.91 217
12921.99 202
12923.06 177
12924.13 168
12925.21 209
12926.28 213
12927.36 195
12928.43 234
12929.50 214
12930.58 213
12931.65 190
12932.73 214
12933.80 190
12934.88 190
12935.95 256
12937.02 209
12938.10 219
12939.17 207
12940.25 212
12941.32 224
12942.40 217
12943.47 183
12944.55 182
12945.62 169
12946.70 196
12947.77 196
12948.85 201
12949.92 224
12951.00 229
12952.07 236
12953.15 208
12954.22 230
12955.30 214
12956.37 194
12957.45 202
12958.52 210
12959.60 177
12960.68 226
12961.75 212
12962.83 184
12963.90 190
12964.98 209
12966.05 225
12967.13 205
12968.20 203
12969.28 187
12970.36 177
12971.43 198
12972.51 205
12973.58 177
12974.66 195
12975.74 222
12976.81 229
12977.89 203
12978.97 202
12980.04 200
12981.12 201
12982.19 205
12983.27 181
12984.35 207
12985.42 200
12986.50 232
12987.58 177
12988.65 199
12989.73 203
12990.81 182
12991.88 209
12992.96 223
12994.04 208
12995.11 192
12996.19 204
12997.27 201
12998.35 211
12999.42 217
13000.50 206
13001.58 217
13002.65 243
13003.73 195
13004.81 241
13005.89 246
13006.96 226
13008.04 202
13009.12 213
13010.20 257
13011.27 229
13012.35 219
13013.43 224
13014.51 204
13015.58 212
13016.66 239
13017.74 216
13018.82 218
13019.90 219
13020.97 207
13022.05 214
13023.13 205
13024.21 212
13025.29 221
13026.37 211
13027.44 187
13028.52 203
13029.60 211
13030.68 208
13031.76 216
13032.84 206
13033.91 203
13034.99 203
13036.07 194
13037.15 214
13038.23 218
13039.31 234
13040.39 230
13041.46 251
13042.54 233
13043.62 199
13044.70 224
13045.78 215
13046.86 223
13047.94 208
13049.02 215
13050.10 239
13051.18 246
13052.26 249
13053.34 249
13054.41 261
13055.49 260
13056.57 207
13057.65 238
13058.73 256
13059.81 251
13060.89 261
13061.97 207
13063.05 227
13064.13 211
13065.21 212
13066.29 212
13067.37 205
13068.45 197
13069.53 223
13070.61 190
13071.69 222
13072.77 219
13073.85 186
13074.93 188
13076.01 239
13077.09 224
13078.17 237
13079.25 210
13080.33 257
13081.41 207
13082.49 208
13083.58 208
13084.66 224
13085.74 231
13086.82 201
13087.90 199
13088.98 240
13090.06 197
13091.14 202
13092.22 194
13093.30 228
13094.38 196
13095.46 183
13096.55 164
13097.63 197
13098.71 201
13099.79 194
13100.87 178
13101.95 202
13103.03 202
13104.12 205
13105.20 225
13106.28 216
13107.36 188
13108.44 193
13109.52 188
13110.60 187
13111.69 162
13112.77 155
13113.85 198
13114.93 200
13116.01 193
13117.10 192
13118.18 221
13119.26 195
13120.34 202
13121.42 197
13122.51 195
13123.59 190
13124.67 183
13125.75 192
13126.84 182
13127.92 200
13129.00 168
13130.08 186
13131.17 166
13132.25 209
13133.33 176
13134.41 224
13135.50 202
13136.58 220
13137.66 211
13138.75 216
13139.83 179
13140.91 210
13141.99 199
13143.08 207
13144.16 191
13145.24 164
13146.33 183
13147.41 193
13148.49 205
13149.58 206
13150.66 206
13151.74 180
13152.83 203
13153.91 203
13154.99 207
13156.08 189
13157.16 219
13158.25 212
13159.33 191
13160.41 192
13161.50 189
13162.58 197
13163.66 198
13164.75 210
13165.83 203
13166.92 197
13168.00 214
13169.08 216
13170.17 199
13171.25 200
13172.34 192
13173.42 170
13174.51 163
13175.59 186
13176.67 189
13177.76 209
13178.84 193
13179.93 182
13181.01 175
13182.10 186
13183.18 229
13184.27 183
13185.35 190
13186.44 170
13187.52 201
13188.61 184
13189.69 195
13190.78 191
13191.86 188
13192.95 187
13194.03 207
13195.12 189
13196.20 181
13197.29 175
13198.37 206
13199.46 207
13200.54 184
13201.63 205
13202.72 208
13203.80 216
13204.89 171
13205.97 181
13207.06 175
13208.14 201
13209.23 178
13210.32 182
13211.40 206
13212.49 177
13213.57 186
13214.66 171
13215.75 204
13216.83 173
13217.92 187
13219.00 191
13220.09 196
13221.18 193
13222.26 177
13223.35 197
13224.44 188
13225.52 173
13226.61 206
13227.70 186
13228.78 189
13229.87 187
13230.96 181
13232.04 196
13233.13 174
13234.22 194
13235.30 183
13236.39 197
13237.48 194
13238.56 183
13239.65 209
13240.74 185
13241.82 180
13242.91 192
13244.00 191
13245.09 177
13246.17 196
13247.26 208
13248.35 181
13249.44 209
13250.52 235
13251.61 186
13252.70 197
13253.79 227
13254.87 204
13255.96 198
13257.05 201
13258.14 193
13259.23 165
13260.31 179
13261.40 182
13262.49 190
13263.58 175
13264.67 235
13265.75 208
13266.84 199
13267.93 167
13269.02 190
13270.11 194
13271.19 207
13272.28 210
13273.37 201
13274.46 171
13275.55 220
13276.64 217
13277.73 223
13278.81 198
13279.90 206
13280.99 202
13282.08 192
13283.17 193
13284.26 199
13285.35 214
13286.44 208
13287.53 211
13288.61 206
13289.70 202
13290.79 201
13291.88 214
13292.97 216
13294.06 227
13295.15 207
13296.24 210
13297.33 234
13298.42 215
13299.51 203
13300.60 202
13301.69 230
13302.78 202
13303.87 233
13304.96 229
13306.05 276
13307.14 242
13308.23 229
13309.32 230
13310.41 251
13311.50 226
13312.59 237
13313.68 234
13314.77 240
13315.86 245
13316.95 196
13318.04 240
13319.13 219
13320.22 242
13321.31 224
13322.40 225
13323.49 222
13324.58 216
13325.67 228
13326.76 202
13327.85 203
13328.94 221
13330.03 244
13331.12 223
13332.21 225
13333.31 236
13334.40 208
13335.49 223
13336.58 206
13337.67 176
13338.76 209
13339.85 202
13340.94 229
13342.03 223
13343.13 227
13344.22 221
13345.31 242
13346.40 212
13347.49 207
13348.58 192
13349.67 229
13350.77 238
13351.86 230
13352.95 235
13354.04 228
13355.13 251
13356.22 229
13357.32 221
13358.41 237
13359.50 223
13360.59 230
13361.68 273
13362.78 251
13363.87 282
13364.96 264
13366.05 259
13367.15 227
13368.24 251
13369.33 240
13370.42 242
13371.52 251
13372.61 244
13373.70 264
13374.79 220
13375.89 254
13376.98 253
13378.07 234
13379.16 235
13380.26 221
13381.35 219
13382.44 237
13383.54 212
13384.63 184
13385.72 221
13386.82 210
13387.91 240
13389.00 229
13390.09 220
13391.19 205
13392.28 225
13393.37 205
13394.47 215
13395.56 230
13396.66 211
13397.75 190
13398.84 213
13399.94 204
13401.03 216
13402.12 200
13403.22 211
13404.31 217
13405.40 188
13406.50 202
13407.59 184
13408.69 212
13409.78 206
13410.88 185
13411.97 170
13413.06 206
13414.16 214
13415.25 220
13416.35 203
13417.44 184
13418.53 221
13419.63 197
13420.72 180
13421.82 189
13422.91 196
13424.01 200
13425.10 231
13426.20 201
13427.29 209
13428.39 192
13429.48 225
13430.58 222
13431.67 202
13432.77 210
13433.86 193
13434.96 221
13436.05 202
13437.15 205
13438.24 175
13439.34 208
13440.43 198
13441.53 211
13442.62 198
13443.72 189
13444.81 192
13445.91 210
13447.01 210
13448.10 212
13449.20 198
13450.29 235
13451.39 206
13452.48 212
13453.58 202
13454.68 170
13455.77 174
13456.87 214
13457.96 196
13459.06 189
13460.16 195
13461.25 210
13462.35 228
13463.44 202
13464.54 232
13465.64 229
13466.73 204
13467.83 180
13468.93 209
13470.02 222
13471.12 214
13472.22 228
13473.31 224
13474.41 238
13475.51 218
13476.60 243
13477.70 216
13478.80 216
13479.89 197
13480.99 233
13482.09 224
13483.18 212
13484.28 186
13485.38 190
13486.48 228
13487.57 181
13488.67 190
13489.77 219
13490.87 231
13491.96 210
13493.06 222
13494.16 230
13495.26 207
13496.35 198
13497.45 226
13498.55 214
13499.65 190
13500.74 198
13501.84 223
13502.94 227
13504.04 208
13505.14 204
13506.23 258
13507.33 248
13508.43 227
13509.53 190
13510.63 191
13511.72 227
13512.82 213
13513.92 238
13515.02 199
13516.12 206
13517.22 192
13518.31 195
13519.41 185
13520.51 194
13521.61 194
13522.71 182
13523.81 187
13524.91 170
13526.01 206
13527.10 180
13528.20 180
13529.30 172
13530.40 203
13531.50 162
13532.60 202
13533.70 189
13534.80 175
13535.90 176
13537.00 186
13538.09 190
13539.19 187
13540.29 210
13541.39 198
13542.49 230
13543.59 196
13544.69 187
13545.79 168
13546.89 191
13547.99 224
13549.09 197
13550.19 171
13551.29 175
13552.39 171
13553.49 176
13554.59 171
13555.69 177
13556.79 191
13557.89 167
13558.99 186
13560.09 184
13561.19 196
13562.29 178
13563.39 183
13564.49 204
13565.59 190
13566.69 186
13567.79 195
13568.89 177
13569.99 195
13571.09 191
13572.20 168
13573.30 185
13574.40 162
13575.50 161
13576.60 165
13577.70 141
13578.80 184
13579.90 157
13581.00 180
13582.10 178
13583.20 176
13584.31 164
13585.41 186
13586.51 201
13587.61 213
13588.71 186
13589.81 194
13590.91 197
13592.02 180
13593.12 163
13594.22 156
13595.32 166
13596.42 194
13597.52 173
13598.63 191
13599.73 184
13600.83 203
13601.93 156
13603.03 186
13604.14 164
13605.24 172
13606.34 178
13607.44 178
13608.54 206
13609.65 164
13610.75 192
13611.85 201
13612.95 205
13614.06 175
13615.16 182
13616.26 193
13617.36 191
13618.47 191
13619.57 199
13620.67 165
13621.77 186
13622.88 172
13623.98 191
13625.08 180
13626.18 169
13627.29 197
13628.39 181
13629.49 173
13630.60 179
13631.70 162
13632.80 131
13633.91 159
13635.01 176
13636.11 199
13637.22 177
13638.32 174
13639.42 182
13640.53 166
13641.63 169
13642.73 186
13643.84 179
13644.94 149
13646.04 172
13647.15 178
13648.25 165
13649.36 163
13650.46 207
13651.56 180
13652.67 146
13653.77 179
13654.88 208
13655.98 173
13657.08 186
13658.19 154
13659.29 138
13660.40 185
13661.50 189
13662.60 166
13663.71 160
13664.81 174
13665.92 191
13667.02 197
13668.13 192
13669.23 161
13670.34 175
13671.44 161
13672.55 149
13673.65 157
13674.76 153
13675.86 193
13676.97 204
13678.07 191
13679.18 161
13680.28 163
13681.39 171
13682.49 169
13683.60 175
13684.70 172
13685.81 170
13686.91 176
13688.02 173
13689.12 155
13690.23 175
13691.33 186
13692.44 183
13693.55 162
13694.65 173
13695.76 158
13696.86 162
13697.97 179
13699.07 189
13700.18 147
13701.29 174
13702.39 197
13703.50 187
13704.60 188
13705.71 193
13706.82 175
13707.92 176
13709.03 165
13710.14 174
13711.24 171
13712.35 170
13713.45 155
13714.56 161
13715.67 197
13716.77 173
13717.88 171
13718.99 174
13720.09 181
13721.20 216
13722.31 190
13723.41 182
13724.52 181
13725.63 183
13726.74 175
13727.84 177
13728.95 188
13730.06 177
13731.16 193
13732.27 209
13733.38 209
13734.49 235
13735.59 197
13736.70 188
13737.81 197
13738.91 191
13740.02 203
13741.13 183
13742.24 184
13743.35 169
13744.45 185
13745.56 172
13746.67 225
13747.78 236
13748.88 194
13749.99 214
13751.10 157
13752.21 189
13753.32 188
13754.42 208
13755.53 191
13756.64 222
13757.75 232
13758.86 199
13759.97 213
13761.07 226
13762.18 191
13763.29 197
13764.40 197
13765.51 180
13766.62 219
13767.72 271
13768.83 232
13769.94 203
13771.05 228
13772.16 222
13773.27 289
13774.38 229
13775.49 241
13776.60 228
13777.70 235
13778.81 225
13779.92 219
13781.03 238
13782.14 217
13783.25 211
13784.36 189
13785.47 202
13786.58 194
13787.69 175
13788.80 191
13789.91 196
13791.02 162
13792.13 186
13793.24 197
13794.35 197
13795.45 195
13796.56 207
13797.67 190
13798.78 201
13799.89 172
13801.00 188
13802.11 197
13803.22 196
13804.33 236
13805.44 191
13806.55 212
13807.67 191
13808.78 187
13809.89 190
13811.00 191
13812.11 186
13813.22 176
13814.33 176
13815.44 191
13816.55 180
13817.66 151
13818.77 153
13819.88 192
13820.99 190
13822.10 162
13823.21 185
13824.32 167
13825.44 165
13826.55 194
13827.66 196
13828.77 161
13829.88 171
13830.99 173
13832.10 166
13833.21 175
13834.32 161
13835.44 158
13836.55 181
13837.66 213
13838.77 173
13839.88 184
13840.99 169
13842.10 168
13843.22 173
13844.33 186
13845.44 181
13846.55 176
13847.66 206
13848.78 202
13849.89 180
13851.00 167
13852.11 190
13853.22 167
13854.34 178
13855.45 169
13856.56 208
13857.67 184
13858.78 183
13859.90 153
13861.01 181
13862.12 185
13863.23 202
13864.35 181
13865.46 143
13866.57 170
13867.68 199
13868.80 176
13869.91 147
13871.02 183
13872.14 211
13873.25 176
13874.36 181
13875.47 177
13876.59 165
13877.70 186
13878.81 187
13879.93 215
13881.04 196
13882.15 187
13883.27 184
13884.38 203
13885.49 178
13886.61 175
13887.72 190
13888.83 184
13889.95 163
13891.06 180
13892.17 171
13893.29 218
13894.40 217
13895.52 211
13896.63 200
13897.74 167
13898.86 171
13899.97 214
13901.09 206
13902.20 200
13903.31 215
13904.43 203
13905.54 194
13906.66 198
13907.77 175
13908.89 173
13910.00 190
13911.11 216
13912.23 165
13913.34 187
13914.46 165
13915.57 166
13916.69 198
13917.80 211
13918.92 184
13920.03 161
13921.15 163
13922.26 184
13923.38 184
13924.49 169
13925.61 203
13926.72 203
13927.84 167
13928.95 157
13930.07 166
13931.18 174
13932.30 183
13933.41 198
13934.53 190
13935.64 158
13936.76 147
13937.87 182
13938.99 201
13940.10 172
13941.22 140
13942.34 183
13943.45 205
13944.57 201
13945.68 159
13946.80 183
13947.91 148
13949.03 153
13950.15 161
13951.26 188
13952.38 187
13953.49 208
13954.61 214
13955.73 154
13956.84 153
13957.96 168
13959.08 184
13960.19 175
13961.31 171
13962.43 174
13963.54 187
13964.66 181
13965.78 181
13966.89 172
13968.01 164
13969.13 171
13970.24 185
13971.36 182
13972.48 176
13973.59 148
13974.71 157
13975.83 196
13976.94 208
13978.06 173
13979.18 170
13980.30 169
13981.41 188
13982.53 207
13983.65 186
13984.76 198
13985.88 184
13987.00 194
13988.12 176
13989.23 146
13990.35 146
13991.47 152
13992.59 172
13993.71 157
13994.82 183
13995.94 202
13997.06 187
13998.18 164
13999.29 165
14000.41 169
14001.53 182
14002.65 193
14003.77 162
14004.88 170
14006.00 173
14007.12 158
14008.24 165
14009.36 166
14010.48 146
14011.59 177
14012.71 174
14013.83 201
14014.95 183
14016.07 174
14017.19 181
14018.31 189
14019.43 184
14020.54 166
14021.66 185
14022.78 189
14023.90 217
14025.02 210
14026.14 201
14027.26 183
14028.38 166
14029.50 178
14030.62 184
14031.73 154
14032.85 196
14033.97 176
14035.09 171
14036.21 205
14037.33 172
14038.45 187
14039.57 190
14040.69 195
14041.81 201
14042.93 204
14044.05 180
14045.17 177
14046.29 192
14047.41 213
14048.53 171
14049.65 186
14050.77 211
14051.89 209
14053.01 199
14054.13 227
14055.25 213
14056.37 193
14057.49 197
14058.61 204
14059.73 196
14060.85 203
14061.97 198
14063.09 197
14064.21 206
14065.33 205
14066.45 221
14067.57 205
14068.70 230
14069.82 224
14070.94 222
14072.06 239
14073.18 201
14074.30 224
14075.42 221
14076.54 231
14077.66 242
14078.78 268
14079.91 244
14081.03 260
14082.15 287
14083.27 270
14084.39 236
14085.51 255
14086.63 239
14087.75 261
14088.88 299
14090.00 271
14091.12 282
14092.24 291
14093.36 257
14094.48 302
14095.61 252
14096.73 302
14097.85 323
14098.97 336
14100.09 297
14101.22 296
14102.34 317
14103.46 337
14104.58 311
14105.71 299
14106.83 285
14107.95 270
14109.07 271
14110.19 223
14111.32 224
14112.44 217
14113.56 249
14114.68 265
14115.81 238
14116.93 211
14118.05 209
14119.18 242
14120.30 201
14121.42 208
14122.54 185
14123.67 222
14124.79 208
14125.91 216
14127.04 222
14128.16 201
14129.28 203
14130.41 228
14131.53 206
14132.65 163
14133.78 165
14134.90 219
14136.02 247
14137.15 194
14138.27 176
14139.39 199
14140.52 234
14141.64 211
14142.76 198
14143.89 179
14145.01 223
14146.13 225
14147.26 220
14148.38 189
14149.51 197
14150.63 187
14151.75 197
14152.88 206
14154.00 167
14155.13 151
14156.25 229
14157.38 207
14158.50 198
14159.62 208
14160.75 188
14161.87 202
14163.00 200
14164.12 211
14165.25 208
14166.37 208
14167.50 191
14168.62 195
14169.75 201
14170.87 212
14172.00 235
14173.12 232
14174.25 179
14175.37 198
14176.50 216
14177.62 204
14178.75 195
14179.87 195
14181.00 193
14182.12 189
14183.25 198
14184.37 222
14185.50 213
14186.62 194
14187.75 194
14188.87 210
14190.00 199
14191.13 191
14192.25 173
14193.38 204
14194.50 208
14195.63 185
14196.75 200
14197.88 176
14199.01 179
14200.13 207
14201.26 201
14202.38 214
14203.51 211
14204.64 194
14205.76 193
14206.89 194
14208.01 195
14209.14 213
14210.27 202
14211.39 154
14212.52 192
14213.65 205
14214.77 193
14215.90 181
14217.03 191
14218.15 211
14219.28 173
14220.41 191
14221.53 173
14222.66 187
14223.79 203
14224.91 176
14226.04 171
14227.17 186
14228.30 190
14229.42 162
14230.55 170
14231.68 189
14232.80 215
14233.93 160
14235.06 193
14236.19 194
14237.31 196
14238.44 167
14239.57 161
14240.70 179
14241.82 168
14242.95 181
14244.08 157
14245.21 168
14246.34 172
14247.46 167
14248.59 203
14249.72 175
14250.85 177
14251.98 167
14253.10 183
14254.23 155
14255.36 164
14256.49 150
14257.62 187
14258.74 171
14259.87 177
14261.00 163
14262.13 188
14263.26 151
14264.39 144
14265.52 137
14266.64 178
14267.77 163
14268.90 180
14270.03 160
14271.16 162
14272.29 174
14273.42 169
14274.55 158
14275.68 161
14276.80 151
14277.93 143
14279.06 162
14280.19 169
14281.32 177
14282.45 166
14283.58 160
14284.71 188
14285.84 171
14286.97 181
14288.10 167
14289.23 166
14290.36 166
14291.49 162
14292.62 183
14293.75 163
14294.87 146
14296.00 160
14297.13 169
14298.26 166
14299.39 155
14300.52 158
14301.65 145
14302.78 157
14303.91 175
14305.04 165
14306.17 150
14307.31 152
14308.44 154
14309.57 176
14310.70 150
14311.83 170
14312.96 145
14314.09 155
14315.22 161
14316.35 159
14317.48 158
14318.61 174
14319.74 148
14320.87 152
14322.00 192
14323.13 196
14324.26 164
14325.40 151
14326.53 162
14327.66 147
14328.79 154
14329.92 175
14331.05 124
14332.18 122
14333.31 152
14334.44 163
14335.58 138
14336.71 128
14337.84 164
14338.97 155
14340.10 137
14341.23 154
14342.37 161
14343.50 170
14344.63 141
14345.76 149
14346.89 152
14348.02 135
14349.16 151
14350.29 143
14351.42 138
14352.55 132
14353.68 127
14354.82 144
14355.95 183
14357.08 157
14358.21 123
14359.35 147
14360.48 164
14361.61 135
14362.74 135
14363.87 168
14365.01 152
14366.14 139
14367.27 132
14368.41 157
14369.54 161
14370.67 152
14371.80 159
14372.94 157
14374.07 166
14375.20 170
14376.34 181
14377.47 154
14378.60 157
14379.73 150
14380.87 177
14382.00 127
14383.13 145
14384.27 153
14385.40 156
14386.53 156
14387.67 151
14388.80 154
14389.93 165
14391.07 141
14392.20 133
14393.34 181
14394.47 163
14395.60 172
14396.74 147
14397.87 168
14399.00 148
14400.14 163
14401.27 163
14402.41 159
14403.54 168
14404.67 138
14405.81 150
14406.94 143
14408.08 146
14409.21 161
14410.35 154
14411.48 176
14412.61 156
14413.75 149
14414.88 169
14416.02 189
14417.15 174
14418.29 144
14419.42 147
14420.56 118
14421.69 158
14422.83 163
14423.96 151
14425.10 142
14426.23 156
14427.37 178
14428.50 161
14429.64 155
14430.77 167
14431.91 179
14433.04 173
14434.18 166
14435.31 149
14436.45 161
14437.58 158
14438.72 184
14439.85 164
14440.99 158
14442.13 141
14443.26 172
14444.40 206
14445.53 165
14446.67 156
14447.80 177
14448.94 172
14450.08 157
14451.21 169
14452.35 168
14453.48 176
14454.62 166
14455.76 158
14456.89 165
14458.03 160
14459.16 158
14460.30 197
14461.44 196
14462.57 178
14463.71 172
14464.85 171
14465.98 191
14467.12 189
14468.26 221
14469.39 184
14470.53 233
14471.67 205
14472.80 210
14473.94 217
14475.08 207
14476.21 204
14477.35 242
14478.49 209
14479.62 197
14480.76 173
14481.90 194
14483.04 194
14484.17 196
14485.31 195
14486.45 194
14487.59 230
14488.72 171
14489.86 184
14491.00 170
14492.14 167
14493.27 171
14494.41 144
14495.55 178
14496.69 160
14497.82 168
14498.96 182
14500.10 149
14501.24 161
14502.38 175
14503.51 162
14504.65 152
14505.79 157
14506.93 148
14508.07 175
14509.20 188
14510.34 138
14511.48 177
14512.62 161
14513.76 155
14514.90 142
14516.03 183
14517.17 155
14518.31 158
14519.45 148
14520.59 144
14521.73 154
14522.87 149
14524.01 151
14525.14 173
14526.28 147
14527.42 167
14528.56 152
14529.70 158
14530.84 154
14531.98 178
14533.12 153
14534.26 145
14535.40 167
14536.54 161
14537.67 147
14538.81 127
14539.95 123
14541.09 130
14542.23 154
14543.37 149
14544.51 132
14545.65 151
14546.79 151
14547.93 141
14549.07 136
14550.21 164
14551.35 155
14552.49 142
14553.63 164
14554.77 145
14555.91 158
14557.05 169
14558.19 160
14559.33 139
14560.47 151
14561.61 140
14562.75 167
14563.89 165
14565.03 148
14566.17 120
14567.31 132
14568.45 178
14569.60 178
14570.74 144
14571.88 157
14573.02 168
14574.16 183
14575.30 172
14576.44 151
14577.58 164
14578.72 148
14579.86 191
14581.00 154
14582.14 126
14583.29 152
14584.43 147
14585.57 179
14586.71 140
14587.85 125
14588.99 161
14590.13 171
14591.28 146
14592.42 134
14593.56 146
14594.70 138
14595.84 165
14596.98 155
14598.13 153
14599.27 160
14600.41 152
14601.55 151
14602.69 147
14603.83 173
14604.98 173
14606.12 164
14607.26 181
14608.40 156
14609.54 182
14610.69 179
14611.83 174
14612.97 175
14614.11 176
14615.26 174
14616.40 165
14617.54 176
14618.68 160
14619.83 135
14620.97 144
14622.11 175
14623.25 161
14624.40 163
14625.54 165
14626.68 171
14627.83 188
14628.97 159
14630.11 155
14631.25 192
14632.40 190
14633.54 199
14634.68 176
14635.83 178
14636.97 176
14638.11 173
14639.26 153
14640.40 168
14641.54 186
14642.69 188
14643.83 173
14644.97 165
14646.12 161
14647.26 143
14648.41 155
14649.55 165
14650.69 140
14651.84 155
14652.98 160
14654.13 168
14655.27 153
14656.41 145
14657.56 147
14658.70 156
14659.85 154
14660.99 172
14662.13 165
14663.28 159
14664.42 139
14665.57 158
14666.71 134
14667.86 165
14669.00 165
14670.14 165
14671.29 156
14672.43 144
14673.58 171
14674.72 147
14675.87 140
14677.01 152
14678.16 176
14679.30 152
14680.45 148
14681.59 146
14682.74 155
14683.88 124
14685.03 148
14686.17 148
14687.32 168
14688.46 121
14689.61 166
14690.75 151
14691.90 139
14693.05 148
14694.19 152
14695.34 138
14696.48 164
14697.63 159
14698.77 135
14699.92 133
14701.06 121
14702.21 148
14703.36 145
14704.50 157
14705.65 153
14706.79 147
14707.94 156
14709.09 155
14710.23 141
14711.38 150
14712.53 157
14713.67 164
14714.82 146
14715.96 158
14717.11 158
14718.26 142
14719.40 160
14720.55 142
14721.70 157
14722.84 138
14723.99 139
14725.14 177
14726.28 171
14727.43 163
14728.58 158
14729.72 130
14730.87 150
14732.02 150
14733.16 147
14734.31 158
14735.46 143
14736.61 136
14737.75 123
14738.90 149
14740.05 135
14741.20 149
14742.34 156
14743.49 157
14744.64 169
14745.79 143
14746.93 158
14748.08 139
14749.23 149
14750.38 151
14751.52 150
14752.67 137
14753.82 176
14754.97 160
14756.11 148
14757.26 161
14758.41 146
14759.56 146
14760.71 125
14761.86 167
14763.00 139
14764.15 156
14765.30 144
14766.45 152
14767.60 135
14768.74 139
14769.89 131
14771.04 147
14772.19 144
14773.34 137
14774.49 123
14775.64 124
14776.79 162
14777.93 141
14779.08 119
14780.23 138
14781.38 127
14782.53 134
14783.68 150
14784.83 153
14785.98 155
14787.13 152
14788.28 139
14789.42 137
14790.57 143
14791.72 164
14792.87 153
14794.02 143
14795.17 149
14796.32 148
14797.47 155
14798.62 128
14799.77 133
14800.92 151
14802.07 143
14803.22 169
14804.37 161
14805.52 151
14806.67 126
14807.82 156
14808.97 122
14810.12 156
14811.27 134
14812.42 122
14813.57 145
14814.72 163
14815.87 147
14817.02 125
14818.17 137
14819.32 165
14820.47 138
14821.62 143
14822.77 155
14823.92 127
14825.07 167
14826.22 148
14827.37 156
14828.52 130
14829.68 141
14830.83 145
14831.98 175
14833.13 135
14834.28 141
14835.43 137
14836.58 155
14837.73 148
14838.88 114
14840.03 129
14841.19 120
14842.34 152
14843.49 164
14844.64 141
14845.79 127
14846.94 121
14848.09 155
14849.25 138
14850.40 119
14851.55 122
14852.70 166
14853.85 142
14855.00 128
14856.16 140
14857.31 149
14858.46 125
14859.61 142
14860.76 145
14861.92 136
14863.07 140
14864.22 139
14865.37 139
14866.52 140
14867.68 135
14868.83 144
14869.98 120
14871.13 136
14872.29 144
14873.44 130
14874.59 147
14875.74 140
14876.90 136
14878.05 109
14879.20 119
14880.36 156
14881.51 165
14882.66 135
14883.81 124
14884.97 137
14886.12 140
14887.27 138
14888.43 119
14889.58 139
14890.73 129
14891.89 143
14893.04 117
14894.19 124
14895.35 136
14896.50 122
14897.65 128
14898.81 133
14899.96 127
14901.11 148
14902.27 165
14903.42 149
14904.57 163
14905.73 148
14906.88 129
14908.04 162
14909.19 127
14910.34 130
14911.50 105
14912.65 137
14913.81 107
14914.96 119
14916.11 145
14917.27 145
14918.42 154
14919.58 128
14920.73 118
14921.88 129
14923.04 124
14924.19 136
14925.35 109
14926.50 146
14927.66 140
14928.81 121
14929.97 133
14931.12 126
14932.28 150
14933.43 136
14934.59 145
14935.74 144
14936.90 145
14938.05 155
14939.21 141
14940.36 135
14941.52 137
14942.67 172
14943.83 143
14944.98 147
14946.14 147
14947.29 138
14948.45 132
14949.60 184
14950.76 163
14951.91 137
14953.07 130
14954.23 166
14955.38 166
14956.54 131
14957.69 152
14958.85 150
14960.00 159
14961.16 151
14962.32 146
14963.47 134
14964.63 128
14965.78 151
14966.94 167
14968.10 161
14969.25 122
14970.41 160
14971.57 147
14972.72 144
14973.88 136
14975.04 139
14976.19 123
14977.35 119
14978.50 114
14979.66 138
14980.82 131
14981.97 148
14983.13 129
14984.29 146
14985.45 132
14986.60 123
14987.76 148
14988.92 154
14990.07 112
14991.23 131
14992.39 125
14993.54 148
14994.70 138
14995.86 161
14997.02 126
14998.17 136
14999.33 121
15000.49 148
15001.65 149
15002.80 143
15003.96 112
15005.12 125
15006.28 124
15007.43 153
15008.59 139
15009.75 127
15010.91 132
15012.07 145
15013.22 139
15014.38 139
15015.54 125
15016.70 157
15017.86 135
15019.01 135
15020.17 141
15021.33 127
15022.49 118
15023.65 153
15024.81 148
15025.96 149
15027.12 136
15028.28 141
15029.44 149
15030.60 126
15031.76 120
15032.92 120
15034.07 132
15035.23 123
15036.39 135
15037.55 127
15038.71 107
15039.87 146
15041.03 125
15042.19 119
15043.35 154
15044.50 122
15045.66 145
15046.82 122
15047.98 140
15049.14 125
15050.30 116
15051.46 132
15052.62 130
15053.78 125
15054.94 137
15056.10 147
15057.26 118
15058.42 101
15059.58 107
15060.74 123
15061.90 134
15063.06 139
15064.22 131
15065.38 123
15066.54 125
15067.70 137
15068.86 125
15070.02 120
15071.18 124
15072.34 132
15073.50 135
15074.66 131
15075.82 128
15076.98 127
15078.14 122
15079.30 145
15080.46 140
15081.62 138
15082.78 137
15083.94 144
15085.10 126
15086.26 129
15087.42 113
15088.59 121
15089.75 121
15090.91 121
15092.07 110
15093.23 124
15094.39 132
15095.55 140
15096.71 135
15097.87 108
15099.04 113
15100.20 141
15101.36 143
15102.52 126
15103.68 123
15104.84 146
15106.00 117
15107.17 117
15108.33 122
15109.49 137
15110.65 111
15111.81 132
15112.97 113
15114.14 115
15115.30 147
15116.46 134
15117.62 151
15118.78 91
15119.95 97
15121.11 135
15122.27 144
15123.43 137
15124.59 136
15125.76 127
15126.92 130
15128.08 135
15129.24 103
15130.41 126
15131.57 138
15132.73 154
15133.89 128
15135.06 119
15136.22 106
15137.38 149
15138.54 150
15139.71 120
15140.87 111
15142.03 117
15143.20 154
15144.36 121
15145.52 117
15146.69 131
15147.85 151
15149.01 130
15150.17 147
15151.34 102
15152.50 128
15153.66 132
15154.83 135
15155.99 124
15157.16 123
15158.32 121
15159.48 121
15160.65 144
15161.81 122
15162.97 129
15164.14 138
15165.30 121
15166.46 145
15167.63 121
15168.79 129
15169.96 133
15171.12 127
15172.28 125
15173.45 116
15174.61 145
15175.78 138
15176.94 109
15178.11 127
15179.27 116
15180.43 132
15181.60 146
15182.76 142
15183.93 131
15185.09 122
15186.26 112
15187.42 121
15188.59 124
15189.75 152
15190.92 128
15192.08 132
15193.25 142
15194.41 127
15195.58 126
15196.74 112
15197.91 134
15199.07 133
15200.24 132
15201.40 113
15202.57 120
15203.73 100
15204.90 145
15206.06 147
15207.23 128
15208.39 127
15209.56 99
15210.72 125
15211.89 134
15213.06 145
15214.22 133
15215.39 139
15216.55 142
15217.72 124
15218.88 120
15220.05 125
15221.22 153
15222.38 132
15223.55 123
15224.71 109
15225.88 130
15227.05 153
15228.21 156
15229.38 120
15230.55 152
15231.71 128
15232.88 142
15234.05 145
15235.21 109
15236.38 111
15237.54 148
15238.71 147
15239.88 125
15241.04 120
15242.21 146
15243.38 133
15244.55 119
15245.71 111
15246.88 135
15248.05 129
15249.21 111
15250.38 131
15251.55 113
15252.71 111
15253.88 107
15255.05 118
15256.22 134
15257.38 119
15258.55 109
15259.72 117
15260.89 116
15262.05 108
15263.22 118
15264.39 127
15265.56 123
15266.72 125
15267.89 114
15269.06 122
15270.23 100
15271.40 101
15272.56 119
15273.73 129
15274.90 119
15276.07 121
15277.24 119
15278.40 110
15279.57 115
15280.74 150
15281.91 137
15283.08 128
15284.25 128
15285.41 126
15286.58 116
15287.75 117
15288.92 119
15290.09 139
15291.26 125
15292.43 113
15293.59 101
15294.76 136
15295.93 121
15297.10 100
15298.27 119
15299.44 125
15300.61 110
15301.78 129
15302.95 120
15304.12 120
15305.28 120
15306.45 125
15307.62 145
15308.79 112
15309.96 115
15311.13 129
15312.30 155
15313.47 126
15314.64 105
15315.81 142
15316.98 114
15318.15 126
15319.32 125
15320.49 120
15321.66 116
15322.83 103
15324.00 112
15325.17 110
15326.34 121
15327.51 124
15328.68 132
15329.85 126
15331.02 110
15332.19 116
15333.36 111
15334.53 107
15335.70 116
15336.87 116
15338.04 136
15339.21 146
15340.38 137
15341.55 131
15342.72 127
15343.89 127
15345.06 111
15346.23 136
15347.41 95
15348.58 103
15349.75 121
15350.92 108
15352.09 115
15353.26 128
15354.43 117
15355.60 122
15356.77 117
15357.94 104
15359.12 117
15360.29 89
15361.46 129
15362.63 117
15363.80 115
15364.97 121
15366.14 140
15367.32 120
15368.49 115
15369.66 107
15370.83 117
15372.00 112
15373.17 112
15374.35 120
15375.52 119
15376.69 121
15377.86 120
15379.03 132
15380.21 120
15381.38 131
15382.55 99
15383.72 96
15384.90 114
15386.07 127
15387.24 120
15388.41 109
15389.58 105
15390.76 108
15391.93 120
15393.10 107
15394.27 137
15395.45 109
15396.62 113
15397.79 121
15398.97 119
15400.14 115
15401.31 99
15402.48 123
15403.66 118
15404.83 87
15406.00 109
15407.18 99
15408.35 107
15409.52 129
15410.70 105
15411.87 96
15413.04 107
15414.22 87
15415.39 119
15416.56 115
15417.74 104
15418.91 124
15420.08 113
15421.26 119
15422.43 111
15423.60 123
15424.78 125
15425.95 103
15427.13 107
15428.30 115
15429.47 108
15430.65 148
15431.82 118
15433.00 121
15434.17 121
15435.34 116
15436.52 100
15437.69 115
15438.87 113
15440.04 112
15441.22 107
15442.39 114
15443.56 133
15444.74 113
15445.91 102
15447.09 109
15448.26 161
15449.44 132
15450.61 138
15451.79 106
15452.96 108
15454.14 135
15455.31 130
15456.49 107
15457.66 114
15458.84 121
15460.01 137
15461.19 124
15462.36 110
15463.54 107
15464.71 118
15465.89 125
15467.06 127
15468.24 120
15469.42 128
15470.59 114
15471.77 129
15472.94 82
15474.12 108
15475.29 125
15476.47 117
15477.64 119
15478.82 121
15480.00 116
15481.17 111
15482.35 124
15483.52 125
15484.70 122
15485.88 121
15487.05 135
15488.23 120
15489.41 115
15490.58 83
15491.76 107
15492.93 128
15494.11 139
15495.29 117
15496.46 123
15497.64 120
15498.82 123
15499.99 127
15501.17 131
15502.35 124
15503.52 132
15504.70 114
15505.88 124
15507.05 131
15508.23 138
15509.41 118
15510.59 141
15511.76 140
15512.94 141
15514.12 119
15515.29 126
15516.47 133
15517.65 121
15518.83 137
15520.00 122
15521.18 123
15522.36 109
15523.54 125
15524.71 141
15525.89 116
15527.07 138
15528.25 139
15529.42 152
15530.60 117
15531.78 119
15532.96 136
15534.14 133
15535.31 125
15536.49 141
15537.67 136
15538.85 123
15540.03 115
15541.20 117
15542.38 135
15543.56 131
15544.74 152
15545.92 124
15547.10 107
15548.27 121
15549.45 112
15550.63 122
15551.81 119
15552.99 129
15554.17 142
15555.35 131
15556.53 130
15557.70 120
15558.88 140
15560.06 135
15561.24 141
15562.42 105
15563.60 118
15564.78 138
15565.96 106
15567.14 119
15568.32 132
15569.50 117
15570.67 140
15571.85 164
15573.03 141
15574.21 120
15575.39 124
15576.57 142
15577.75 128
15578.93 117
15580.11 125
15581.29 137
15582.47 134
15583.65 106
15584.83 132
15586.01 138
15587.19 173
15588.37 145
15589.55 152
15590.73 124
15591.91 110
15593.09 156
15594.27 138
15595.45 141
15596.63 116
15597.81 154
15598.99 160
15600.17 143
15601.35 128
15602.53 134
15603.71 141
15604.90 147
15606.08 145
15607.26 124
15608.44 133
15609.62 143
15610.80 138
15611.98 111
15613.16 130
15614.34 108
15615.52 148
15616.70 146
15617.89 148
15619.07 128
15620.25 165
15621.43 163
15622.61 172
15623.79 143
15624.97 164
15626.15 145
15627.34 157
15628.52 144
15629.70 151
15630.88 147
15632.06 146
15633.24 165
15634.43 148
15635.61 152
15636.79 163
15637.97 148
15639.15 133
15640.34 153
15641.52 123
15642.70 151
15643.88 140
15645.06 151
15646.25 116
15647.43 145
15648.61 149
15649.79 149
15650.98 160
15652.16 158
15653.34 153
15654.52 151
15655.71 169
15656.89 164
15658.07 166
15659.25 154
15660.44 197
15661.62 173
15662.80 150
15663.98 152
15665.17 159
15666.35 173
15667.53 193
15668.72 178
15669.90 165
15671.08 142
15672.27 169
15673.45 191
15674.63 145
15675.82 151
15677.00 158
15678.18 176
15679.37 165
15680.55 169
15681.73 157
15682.92 172
15684.10 148
15685.28 162
15686.47 178
15687.65 164
15688.84 169
15690.02 177
15691.20 170
15692.39 158
15693.57 163
15694.76 162
15695.94 185
15697.12 176
15698.31 180
15699.49 184
15700.68 206
15701.86 162
15703.05 164
15704.23 197
15705.41 204
15706.60 166
15707.78 196
15708.97 177
15710.15 197
15711.34 203
15712.52 201
15713.71 197
15714.89 185
15716.08 209
15717.26 183
15718.45 201
15719.63 193
15720.82 228
15722.00 208
15723.19 217
15724.37 213
15725.56 199
15726.74 200
15727.93 201
15729.11 193
15730.30 183
15731.48 222
15732.67 213
15733.85 192
15735.04 181
15736.23 191
15737.41 207
15738.60 185
15739.78 196
15740.97 205
15742.15 166
15743.34 195
15744.53 181
15745.71 197
15746.90 149
15748.08 183
15749.27 198
15750.46 195
15751.64 173
15752.83 184
15754.02 170
15755.20 191
15756.39 195
15757.57 183
15758.76 173
15759.95 189
15761.13 192
15762.32 171
15763.51 171
15764.69 182
15765.88 167
15767.07 169
15768.25 144
15769.44 168
15770.63 144
15771.82 182
15773.00 153
15774.19 159
15775.38 146
15776.56 158
15777.75 141
15778.94 165
15780.13 169
15781.31 162
15782.50 167
15783.69 176
15784.88 165
15786.06 164
15787.25 153
15788.44 163
15789.63 205
15790.81 155
15792.00 175
15793.19 157
15794.38 153
15795.56 153
15796.75 158
15797.94 151
15799.13 182
15800.32 156
15801.50 134
15802.69 153
15803.88 139
15805.07 162
15806.26 155
15807.45 137
15808.63 161
15809.82 152
15811.01 136
15812.20 145
15813.39 164
15814.58 151
15815.77 151
15816.95 149
15818.14 168
15819.33 136
15820.52 129
15821.71 137
15822.90 124
15824.09 153
15825.28 140
15826.46 115
15827.65 138
15828.84 138
15830.03 132
15831.22 157
15832.41 159
15833.60 146
15834.79 131
15835.98 135
15837.17 129
15838.36 135
15839.55 134
15840.74 129
15841.93 144
15843.12 180
15844.31 136
15845.50 135
15846.69 152
15847.88 166
15849.07 133
15850.26 126
15851.45 120
15852.64 148
15853.83 163
15855.02 159
15856.21 149
15857.40 153
15858.59 154
15859.78 145
15860.97 160
15862.16 144
15863.35 122
15864.54 140
15865.73 146
15866.92 138
15868.11 122
15869.30 128
15870.49 158
15871.68 145
15872.87 155
15874.06 123
15875.25 174
15876.45 143
15877.64 148
15878.83 129
15880.02 120
15881.21 158
15882.40 131
15883.59 159
15884.78 138
15885.97 141
15887.17 132
15888.36 136
15889.55 117
15890.74 114
15891.93 140
15893.12 152
15894.31 135
15895.51 136
15896.70 146
15897.89 151
15899.08 149
15900.27 150
15901.46 126
15902.66 132
15903.85 136
15905.04 143
15906.23 166
15907.43 146
15908.62 118
15909.81 128
15911.00 142
15912.19 117
15913.39 111
15914.58 115
15915.77 145
15916.96 163
15918.16 146
15919.35 147
15920.54 129
15921.73 148
15922.93 130
15924.12 122
15925.31 109
15926.50 139
15927.70 124
15928.89 125
15930.08 129
15931.28 152
15932.47 134
15933.66 112
15934.86 138
15936.05 126
15937.24 136
15938.44 119
15939.63 129
15940.82 145
15942.02 139
15943.21 156
15944.40 135
15945.60 146
15946.79 167
15947.98 119
15949.18 142
15950.37 127
15951.56 136
15952.76 158
15953.95 145
15955.15 161
15956.34 130
15957.53 122
15958.73 148
15959.92 142
15961.12 110
15962.31 118
15963.50 115
15964.70 110
15965.89 128
15967.09 128
15968.28 138
15969.48 127
15970.67 121
15971.86 129
15973.06 126
15974.25 135
15975.45 140
15976.64 151
15977.84 129
15979.03 126
15980.23 121
15981.42 116
15982.62 123
15983.81 125
15985.01 121
15986.20 119
15987.40 126
15988.59 114
15989.79 128
15990.98 129
15992.18 128
15993.37 131
15994.57 126
15995.76 141
15996.96 120
15998.16 123
15999.35 108
16000.55 95
16001.74 124
16002.94 132
16004.13 139
16005.33 107
16006.53 107
16007.72 107
16008.92 99
16010.11 114
16011.31 137
16012.51 145
16013.70 138
16014.90 110
16016.09 115
16017.29 95
16018.49 127
16019.68 113
16020.88 111
16022.07 120
16023.27 115
16024.47 118
16025.66 129
16026.86 116
16028.06 116
16029.25 135
16030.45 149
16031.65 133
16032.84 113
16034.04 106
16035.24 141
16036.44 127
16037.63 106
16038.83 124
16040.03 118
16041.22 116
16042.42 130
16043.62 106
16044.82 105
16046.01 128
16047.21 146
16048.41 126
16049.60 107
16050.80 126
16052.00 112
16053.20 102
16054.39 89
16055.59 124
16056.79 124
16057.99 104
16059.19 117
16060.38 125
16061.58 134
16062.78 114
16063.98 134
16065.18 119
16066.37 135
16067.57 107
16068.77 126
16069.97 144
16071.17 129
16072.36 109
16073.56 120
16074.76 129
16075.96 110
16077.16 94
16078.36 98
16079.56 122
16080.75 110
16081.95 100
16083.15 108
16084.35 145
16085.55 129
16086.75 119
16087.95 119
16089.15 121
16090.34 111
16091.54 118
16092.74 141
16093.94 115
16095.14 110
16096.34 106
16097.54 110
16098.74 107
16099.94 121
16101.14 111
16102.34 126
16103.54 122
16104.74 127
16105.93 151
16107.13 120
16108.33 132
16109.53 133
16110.73 135
16111.93 106
16113.13 103
16114.33 106
16115.53 123
16116.73 137
16117.93 125
16119.13 106
16120.33 112
16121.53 102
16122.73 123
16123.93 117
16125.13 136
16126.33 124
16127.53 131
16128.73 127
16129.94 116
16131.14 95
16132.34 115
16133.54 121
16134.74 101
16135.94 113
16137.14 142
16138.34 123
16139.54 110
16140.74 116
16141.94 132
16143.14 124
16144.34 114
16145.55 141
16146.75 119
16147.95 117
16149.15 114
16150.35 117
16151.55 109
16152.75 111
16153.95 121
16155.15 111
16156.36 123
16157.56 113
16158.76 112
16159.96 135
16161.16 126
16162.36 119
16163.57 131
16164.77 126
16165.97 115
16167.17 111
16168.37 120
16169.58 122
16170.78 120
16171.98 126
16173.18 118
16174.38 106
16175.59 126
16176.79 127
16177.99 134
16179.19 118
16180.39 117
16181.60 131
16182.80 125
16184.00 121
16185.20 128
16186.41 135
16187.61 125
16188.81 109
16190.01 139
16191.22 150
16192.42 135
16193.62 129
16194.83 119
16196.03 142
16197.23 133
16198.43 125
16199.64 126
16200.84 118
16202.04 157
16203.25 153
16204.45 142
16205.65 140
16206.86 143
16208.06 155
16209.26 141
16210.47 127
16211.67 133
16212.87 130
16214.08 133
16215.28 132
16216.49 116
16217.69 122
16218.89 126
16220.10 133
16221.30 146
16222.50 168
16223.71 152
16224.91 162
16226.12 156
16227.32 145
16228.52 141
16229.73 130
16230.93 144
16232.14 119
16233.34 141
16234.55 120
16235.75 121
16236.95 130
16238.16 143
16239.36 154
16240.57 142
16241.77 139
16242.98 118
16244.18 153
16245.39 134
16246.59 133
16247.80 143
16249.00 152
16250.21 153
16251.41 152
16252.62 155
16253.82 143
16255.03 164
16256.23 161
16257.44 136
16258.64 136
16259.85 124
16261.05 164
16262.26 179
16263.46 172
16264.67 163
16265.87 153
16267.08 175
16268.29 180
16269.49 150
16270.70 163
16271.90 171
16273.11 182
16274.31 170
16275.52 157
16276.73 169
16277.93 174
16279.14 159
16280.34 152
16281.55 171
16282.76 186
16283.96 187
16285.17 184
16286.38 177
16287.58 179
16288.79 199
16289.99 180
16291.20 199
16292.41 206
16293.61 202
16294.82 221
16296.03 178
16297.23 189
16298.44 223
16299.65 203
16300.85 178
16302.06 200
16303.27 214
16304.47 201
16305.68 221
16306.89 218
16308.10 197
16309.30 207
16310.51 245
16311.72 251
16312.92 204
16314.13 226
16315.34 230
16316.55 223
16317.75 210
16318.96 193
16320.17 184
16321.38 206
16322.58 196
16323.79 155
16325.00 178
16326.21 217
16327.42 166
16328.62 164
16329.83 168
16331.04 150
16332.25 157
16333.46 186
16334.66 163
16335.87 155
16337.08 151
16338.29 173
16339.50 170
16340.70 140
16341.91 131
16343.12 159
16344.33 174
16345.54 161
16346.75 139
16347.96 134
16349.16 150
16350.37 151
16351.58 184
16352.79 135
16354.00 134
16355.21 141
16356.42 134
16357.63 146
16358.83 121
16360.04 150
16361.25 164
16362.46 128
16363.67 151
16364.88 140
16366.09 153
16367.30 140
16368.51 137
16369.72 141
16370.93 119
16372.14 130
16373.35 149
16374.56 145
16375.76 140
16376.97 135
16378.18 137
16379.39 143
16380.60 124
16381.81 121
16383.02 140
16384.23 120
16385.44 126
16386.65 133
16387.86 134
16389.07 136
16390.28 123
16391.49 148
16392.70 141
16393.91 136
16395.12 146
16396.33 138
16397.55 133
16398.76 143
16399.97 140
16401.18 151
16402.39 145
16403.60 138
16404.81 120
16406.02 130
16407.23 123
16408.44 103
16409.65 102
16410.86 129
16412.07 142
16413.28 135
16414.50 125
16415.71 147
16416.92 131
16418.13 126
16419.34 136
16420.55 120
16421.76 117
16422.97 124
16424.19 137
16425.40 144
16426.61 135
16427.82 125
16429.03 141
16430.24 144
16431.46 141
16432.67 132
16433.88 133
16435.09 135
16436.30 147
16437.51 174
16438.73 129
16439.94 107
16441.15 144
16442.36 162
16443.57 143
16444.79 128
16446.00 120
16447.21 135
16448.42 118
16449.64 136
16450.85 125
16452.06 130
16453.27 130
16454.49 154
16455.70 138
16456.91 116
16458.12 126
16459.34 121
16460.55 142
16461.76 131
16462.97 112
16464.19 113
16465.40 126
16466.61 119
16467.83 102
16469.04 111
16470.25 142
16471.47 112
16472.68 127
16473.89 125
16475.11 152
16476.32 137
16477.53 128
16478.75 127
16479.96 109
16481.17 122
16482.39 120
16483.60 129
16484.81 114
16486.03 108
16487.24 131
16488.45 116
16489.67 133
16490.88 115
16492.10 108
16493.31 112
16494.52 102
16495.74 115
16496.95 109
16498.17 101
16499.38 111
16500.59 118
16501.81 125
16503.02 142
16504.24 103
16505.45 133
16506.67 104
16507.88 85
16509.10 100
16510.31 105
16511.52 102
16512.74 125
16513.95 117
16515.17 98
16516.38 122
16517.60 113
16518.81 102
16520.03 98
16521.24 86
16522.46 110
16523.67 126
16524.89 116
16526.10 116
16527.32 118
16528.53 124
16529.75 135
16530.96 106
16532.18 92
16533.40 136
16534.61 123
16535.83 131
16537.04 120
16538.26 102
16539.47 97
16540.69 109
16541.91 138
16543.12 107
16544.34 105
16545.55 103
16546.77 110
16547.98 110
16549.20 90
16550.42 96
16551.63 102
16552.85 114
16554.07 116
16555.28 109
16556.50 93
16557.71 106
16558.93 109
16560.15 115
16561.36 103
16562.58 89
16563.80 116
16565.01 99
16566.23 89
16567.45 85
16568.66 103
16569.88 125
16571.10 141
16572.31 94
16573.53 124
16574.75 124
16575.96 124
16577.18 93
16578.40 110
16579.62 94
16580.83 89
16582.05 120
16583.27 115
16584.48 122
16585.70 101
16586.92 117
16588.14 107
16589.35 108
16590.57 107
16591.79 132
16593.01 110
16594.23 117
16595.44 134
16596.66 100
16597.88 111
16599.10 99
16600.31 109
16601.53 106
16602.75 109
16603.97 111
16605.19 127
16606.40 115
16607.62 107
16608.84 93
16610.06 103
16611.28 113
16612.50 114
16613.71 99
16614.93 116
16616.15 108
16617.37 114
16618.59 90
16619.81 101
16621.03 104
16622.24 112
16623.46 105
16624.68 116
16625.90 92
16627.12 107
16628.34 123
16629.56 99
16630.78 105
16632.00 91
16633.21 114
16634.43 91
16635.65 113
16636.87 109
16638.09 113
16639.31 94
16640.53 92
16641.75 113
16642.97 109
16644.19 122
16645.41 101
16646.63 109
16647.85 107
16649.07 113
16650.29 129
16651.51 134
16652.73 112
16653.95 107
16655.17 126
16656.39 114
16657.61 96
16658.83 112
16660.05 108
16661.27 103
16662.49 111
16663.71 109
16664.93 116
16666.15 98
16667.37 107
16668.59 106
16669.81 122
16671.03 93
16672.25 144
16673.47 121
16674.69 124
16675.91 131
16677.13 89
16678.35 109
16679.57 98
16680.80 94
16682.02 122
16683.24 102
16684.46 104
16685.68 114
16686.90 86
16688.12 106
16689.34 116
16690.56 118
16691.79 90
16693.01 84
16694.23 98
16695.45 134
16696.67 95
16697.89 92
16699.11 100
16700.34 100
16701.56 97
16702.78 93
16704.00 118
16705.22 126
16706.44 95
16707.67 97
16708.89 104
16710.11 111
16711.33 117
16712.55 109
16713.78 122
16715.00 82
16716.22 102
16717.44 103
16718.67 112
16719.89 82
16721.11 90
16722.33 107
16723.55 99
16724.78 105
16726.00 87
16727.22 94
16728.45 95
16729.67 98
16730.89 106
16732.11 98
16733.34 100
16734.56 106
16735.78 104
16737.00 97
16738.23 102
16739.45 87
16740.67 116
16741.90 106
16743.12 98
16744.34 124
16745.57 110
16746.79 100
16748.01 108
16749.24 116
16750.46 125
16751.68 90
16752.91 106
16754.13 120
16755.35 110
16756.58 100
16757.80 80
16759.03 109
16760.25 96
16761.47 104
16762.70 113
16763.92 106
16765.14 124
16766.37 112
16767.59 127
16768.82 110
16770.04 127
16771.27 121
16772.49 105
16773.71 106
16774.94 101
16776.16 106
16777.39 125
16778.61 107
16779.84 132
16781.06 107
16782.29 122
16783.51 122
16784.73 116
16785.96 105
16787.18 96
16788.41 98
16789.63 115
16790.86 100
16792.08 106
16793.31 111
16794.53 118
16795.76 112
16796.98 106
16798.21 94
16799.43 101
16800.66 116
16801.89 116
16803.11 105
16804.34 106
16805.56 120
16806.79 124
16808.01 120
16809.24 112
16810.46 103
16811.69 103
16812.91 110
16814.14 107
16815.37 122
16816.59 103
16817.82 104
16819.04 133
16820.27 89
16821.50 117
16822.72 98
16823.95 122
16825.17 103
16826.40 120
16827.63 117
16828.85 99
16830.08 93
16831.31 120
16832.53 125
16833.76 128
16834.99 126
16836.21 102
16837.44 119
16838.67 111
16839.89 103
16841.12 111
16842.35 121
16843.57 128
16844.80 113
16846.03 121
16847.25 137
16848.48 121
16849.71 122
16850.93 96
16852.16 116
16853.39 152
16854.62 101
16855.84 97
16857.07 105
16858.30 114
16859.53 101
16860.75 103
16861.98 118
16863.21 146
16864.44 115
16865.66 115
16866.89 107
16868.12 119
16869.35 114
16870.57 126
16871.80 136
16873.03 104
16874.26 125
16875.49 114
16876.71 127
16877.94 131
16879.17 142
16880.40 116
16881.63 118
16882.86 130
16884.08 138
16885.31 137
16886.54 140
16887.77 136
16889.00 137
16890.23 127
16891.45 119
16892.68 114
16893.91 129
16895.14 153
16896.37 139
16897.60 129
16898.83 134
16900.06 120
16901.29 116
16902.51 125
16903.74 122
16904.97 133
16906.20 129
16907.43 128
16908.66 121
16909.89 113
16911.12 135
16912.35 109
16913.58 118
16914.81 119
16916.04 123
16917.27 141
16918.50 136
16919.73 118
16920.95 124
16922.18 115
16923.41 139
16924.64 135
16925.87 122
16927.10 117
16928.33 131
16929.56 139
16930.79 118
16932.02 110
16933.25 125
16934.48 123
16935.71 131
16936.94 116
16938.18 116
16939.41 123
16940.64 135
16941.87 113
16943.10 121
16944.33 132
16945.56 130
16946.79 125
16948.02 119
16949.25 128
16950.48 113
16951.71 121
16952.94 108
16954.17 132
16955.40 122
16956.64 116
16957.87 108
16959.10 97
16960.33 121
16961.56 110
16962.79 112
16964.02 106
16965.25 115
16966.48 114
16967.72 123
16968.95 113
16970.18 98
16971.41 110
16972.64 135
16973.87 122
16975.11 163
16976.34 110
16977.57 116
16978.80 109
16980.03 123
16981.26 111
16982.50 124
16983.73 129
16984.96 108
16986.19 117
16987.42 127
16988.66 120
16989.89 123
16991.12 145
16992.35 124
16993.59 109
16994.82 109
16996.05 103
16997.28 108
16998.52 133
16999.75 106
17000.98 116
17002.21 112
17003.45 112
17004.68 142
17005.91 132
17007.14 127
17008.38 112
17009.61 118
17010.84 95
17012.08 108
17013.31 99
17014.54 93
17015.78 118
17017.01 95
17018.24 102
17019.47 103
17020.71 99
17021.94 117
17023.17 122
17024.41 113
17025.64 111
17026.88 82
17028.11 129
17029.34 124
17030.58 123
17031.81 92
17033.04 120
17034.28 123
17035.51 103
17036.75 89
17037.98 106
17039.21 108
17040.45 112
17041.68 95
17042.92 102
17044.15 111
17045.38 115
17046.62 107
17047.85 99
17049.09 106
17050.32 115
17051.56 125
17052.79 108
17054.02 106
17055.26 101
17056.49 117
17057.73 103
17058.96 101
17060.20 95
17061.43 108
17062.67 123
17063.90 127
17065.14 110
17066.37 116
17067.61 133
17068.84 125
17070.08 111
17071.31 100
17072.55 95
17073.78 113
17075.02 113
17076.25 98
17077.49 112
17078.72 97
17079.96 91
17081.20 110
17082.43 107
17083.67 113
17084.90 118
17086.14 102
17087.37 122
17088.61 116
17089.85 81
17091.08 103
17092.32 103
17093.55 131
17094.79 106
17096.03 112
17097.26 104
17098.50 116
17099.73 92
17100.97 98
17102.21 113
17103.44 103
17104.68 119
17105.92 92
17107.15 105
17108.39 100
17109.63 88
17110.86 95
17112.10 109
17113.34 87
17114.57 120
17115.81 91
17117.05 102
17118.28 110
17119.52 111
17120.76 130
17121.99 132
17123.23 109
17124.47 102
17125.70 103
17126.94 93
17128.18 106
17129.42 102
17130.65 116
17131.89 102
17133.13 134
17134.37 127
17135.60 117
17136.84 108
17138.08 117
17139.32 108
17140.55 107
17141.79 116
17143.03 109
17144.27 97
17145.50 100
17146.74 112
17147.98 98
17149.22 102
17150.46 105
17151.69 119
17152.93 87
17154.17 106
17155.41 104
17156.65 101
17157.89 117
17159.12 87
17160.36 125
17161.60 93
17162.84 107
17164.08 115
17165.32 122
17166.56 99
17167.79 109
17169.03 99
17170.27 95
17171.51 76
17172.75 99
17173.99 108
17175.23 91
17176.47 100
17177.70 105
17178.94 104
17180.18 114
17181.42 93
17182.66 78
17183.90 110
17185.14 115
17186.38 104
17187.62 103
17188.86 116
17190.10 108
17191.34 109
17192.58 108
17193.82 111
17195.06 105
17196.30 116
17197.54 166
17198.78 102
17200.01 108
17201.25 87
17202.49 108
17203.73 117
17204.97 100
17206.21 121
17207.45 96
17208.70 107
17209.94 96
17211.18 89
17212.42 109
17213.66 99
17214.90 104
17216.14 94
17217.38 97
17218.62 109
17219.86 96
17221.10 93
17222.34 73
17223.58 95
17224.82 76
17226.06 90
17227.30 77
17228.54 104
17229.78 115
17231.03 91
17232.27 88
17233.51 95
17234.75 103
17235.99 103
17237.23 96
17238.47 93
17239.71 85
17240.95 104
17242.20 92
17243.44 105
17244.68 93
17245.92 98
17247.16 120
17248.40 89
17249.65 103
17250.89 85
17252.13 95
17253.37 123
17254.61 106
17255.85 101
17257.10 101
17258.34 112
17259.58 105
17260.82 90
17262.06 85
17263.31 104
17264.55 67
17265.79 109
17267.03 119
17268.27 102
17269.52 98
17270.76 107
17272.00 110
17273.24 111
17274.49 101
17275.73 113
17276.97 118
17278.22 101
17279.46 97
17280.70 88
17281.94 99
17283.19 86
17284.43 94
17285.67 93
17286.91 103
17288.16 84
17289.40 79
17290.64 93
17291.89 83
17293.13 87
17294.37 95
17295.62 99
17296.86 103
17298.10 93
17299.35 83
17300.59 102
17301.83 97
17303.08 102
17304.32 108
17305.56 91
17306.81 86
17308.05 85
17309.30 96
17310.54 87
17311.78 81
17313.03 88
17314.27 102
17315.52 95
17316.76 104
17318.00 108
17319.25 80
17320.49 80
17321.74 84
17322.98 104
17324.23 99
17325.47 99
17326.71 84
17327.96 86
17329.20 101
17330.45 81
17331.69 92
17332.94 82
17334.18 87
17335.43 111
17336.67 117
17337.92 99
17339.16 95
17340.41 89
17341.65 107
17342.90 112
17344.14 96
17345.39 114
17346.63 80
17347.88 82
17349.12 72
17350.37 71
17351.61 76
17352.86 85
17354.10 106
17355.35 90
17356.59 97
17357.84 81
17359.08 99
17360.33 98
17361.58 91
17362.82 102
17364.07 98
17365.31 88
17366.56 89
17367.80 64
17369.05 103
17370.30 82
17371.54 81
17372.79 85
17374.03 84
17375.28 91
17376.53 72
17377.77 77
17379.02 99
17380.27 108
17381.51 85
17382.76 97
17384.01 100
17385.25 67
17386.50 77
17387.75 98
17388.99 92
17390.24 81
17391.49 81
17392.73 105
17393.98 106
17395.23 93
17396.47 95
17397.72 103
17398.97 108
17400.21 99
17401.46 93
17402.71 103
17403.96 106
17405.20 102
17406.45 106
17407.70 90
17408.94 104
17410.19 93
17411.44 107
17412.69 92
17413.93 74
17415.18 85
17416.43 132
17417.68 112
17418.93 74
17420.17 111
17421.42 96
17422.67 114
17423.92 84
17425.16 92
17426.41 78
17427.66 101
17428.91 82
17430.16 73
17431.41 74
17432.65 73
17433.90 96
17435.15 100
17436.40 107
17437.65 90
17438.90 83
17440.14 89
17441.39 102
17442.64 77
17443.89 95
17445.14 91
17446.39 93
17447.64 73
17448.88 95
17450.13 97
17451.38 80
17452.63 78
17453.88 108
17455.13 86
17456.38 90
17457.63 112
17458.88 112
17460.13 84
17461.38 74
17462.62 115
17463.87 112
17465.12 109
17466.37 90
17467.62 100
17468.87 107
17470.12 87
17471.37 85
17472.62 90
17473.87 74
17475.12 97
17476.37 96
17477.62 99
17478.87 89
17480.12 94
17481.37 92
17482.62 86
17483.87 87
17485.12 98
17486.37 102
17487.62 115
17488.87 96
17490.12 76
17491.37 83
17492.62 94
17493.87 102
17495.12 108
17496.37 76
17497.62 93
17498.87 89
17500.12 116
17501.38 89
17502.63 78
17503.88 83
17505.13 105
17506.38 93
17507.63 83
17508.88 81
17510.13 106
17511.38 99
17512.63 130
17513.89 95
17515.14 93
17516.39 109
17517.64 100
17518.89 101
17520.14 81
17521.39 88
17522.64 91
17523.90 81
17525.15 71
17526.40 90
17527.65 92
17528.90 95
17530.15 80
17531.41 86
17532.66 98
17533.91 92
17535.16 99
17536.41 90
17537.67 99
17538.92 100
17540.17 108
17541.42 91
17542.67 78
17543.93 79
17545.18 76
17546.43 79
17547.68 84
17548.94 79
17550.19 94
17551.44 120
17552.69 111
17553.95 112
17555.20 110
17556.45 98
17557.70 105
17558.96 82
17560.21 81
17561.46 92
17562.72 91
17563.97 101
17565.22 90
17566.47 105
17567.73 76
17568.98 69
17570.23 96
17571.49 102
17572.74 85
17573.99 80
17575.25 111
17576.50 96
17577.75 111
17579.01 99
17580.26 106
17581.51 125
17582.77 114
17584.02 98
17585.28 91
17586.53 80
17587.78 108
17589.04 92
17590.29 84
17591.54 88
17592.80 98
17594.05 103
17595.31 81
17596.56 83
17597.81 83
17599.07 76
17600.32 104
17601.58 98
17602.83 87
17604.09 116
17605.34 72
17606.60 111
17607.85 96
17609.10 87
17610.36 90
17611.61 77
17612.87 96
17614.12 90
17615.38 96
17616.63 93
17617.89 87
17619.14 79
17620.40 91
17621.65 77
17622.91 77
17624.16 106
17625.42 86
17626.67 101
17627.93 98
17629.18 96
17630.44 87
17631.69 104
17632.95 109
17634.21 108
17635.46 91
17636.72 93
17637.97 81
17639.23 82
17640.48 80
17641.74 84
17642.99 109
17644.25 100
17645.51 104
17646.76 97
17648.02 89
17649.27 87
17650.53 83
17651.79 82
17653.04 112
17654.30 105
17655.55 97
17656.81 77
17658.07 88
17659.32 87
17660.58 103
17661.84 79
17663.09 104
17664.35 89
17665.61 84
17666.86 73
17668.12 87
17669.38 95
17670.63 82
17671.89 91
17673.15 92
17674.40 89
17675.66 88
17676.92 101
17678.17 73
17679.43 105
17680.69 89
17681.95 85
17683.20 78
17684.46 89
17685.72 83
17686.98 96
17688.23 80
17689.49 96
17690.75 116
17692.01 91
17693.26 67
17694.52 88
17695.78 92
17697.04 82
17698.29 91
17699.55 89
17700.81 105
17702.07 87
17703.32 87
17704.58 78
17705.84 83
17707.10 94
17708.36 109
17709.62 106
17710.87 89
17712.13 108
17713.39 97
17714.65 112
17715.91 83
17717.17 97
17718.42 92
17719.68 96
17720.94 76
17722.20 78
17723.46 77
17724.72 90
17725.98 93
17727.23 84
17728.49 69
17729.75 72
17731.01 84
17732.27 104
17733.53 65
17734.79 73
17736.05 100
17737.31 102
17738.57 98
17739.82 92
17741.08 68
17742.34 98
17743.60 109
17744.86 85
17746.12 94
17747.38 91
17748.64 106
17749.90 86
17751.16 92
17752.42 79
17753.68 74
17754.94 106
17756.20 101
17757.46 90
17758.72 96
17759.98 76
17761.24 107
17762.50 93
17763.76 92
17765.02 102
17766.28 102
17767.54 109
17768.80 87
17770.06 94
17771.32 77
17772.58 97
17773.84 90
17775.10 82
17776.36 85
17777.62 67
17778.88 87
17780.14 77
17781.40 84
17782.67 91
17783.93 97
17785.19 90
17786.45 82
17787.71 99
17788.97 92
17790.23 93
17791.49 77
17792.75 74
17794.01 80
17795.28 73
17796.54 78
17797.80 89
17799.06 73
17800.32 75
17801.58 84
17802.84 84
17804.11 68
17805.37 94
17806.63 79
17807.89 94
17809.15 91
17810.41 74
17811.68 96
17812.94 92
17814.20 103
17815.46 82
17816.72 97
17817.99 71
17819.25 94
17820.51 101
17821.77 89
17823.03 78
17824.30 82
17825.56 91
17826.82 106
17828.08 73
17829.35 87
17830.61 97
17831.87 68
17833.13 86
17834.40 100
17835.66 107
17836.92 99
17838.18 90
17839.45 108
17840.71 89
17841.97 80
17843.24 88
17844.50 87
17845.76 93
17847.02 83
17848.29 79
17849.55 82
17850.81 102
17852.08 88
17853.34 92
17854.60 82
17855.87 96
17857.13 71
17858.39 79
17859.66 87
17860.92 78
17862.18 82
17863.45 98
17864.71 93
17865.98 83
17867.24 82
17868.50 88
17869.77 80
17871.03 92
17872.30 68
17873.56 87
17874.82 92
17876.09 84
17877.35 66
17878.62 84
17879.88 71
17881.14 81
17882.41 81
17883.67 95
17884.94 70
17886.20 86
17887.47 82
17888.73 73
17890.00 85
17891.26 81
17892.52 87
17893.79 71
17895.05 76
17896.32 85
17897.58 85
17898.85 69
17900.11 81
17901.38 83
17902.64 80
17903.91 79
17905.17 92
17906.44 109
17907.70 80
17908.97 87
17910.23 83
17911.50 77
17912.77 73
17914.03 86
17915.30 87
17916.56 94
17917.83 94
17919.09 92
17920.36 100
17921.62 85
17922.89 88
17924.16 73
17925.42 84
17926.69 80
17927.95 84
17929.22 79
17930.49 91
17931.75 97
17933.02 79
17934.28 85
17935.55 77
17936.82 74
17938.08 84
17939.35 90
17940.62 97
17941.88 83
17943.15 90
17944.42 89
17945.68 69
17946.95 73
17948.22 84
17949.48 79
17950.75 84
17952.02 95
17953.28 83
17954.55 76
17955.82 69
17957.08 77
17958.35 80
17959.62 72
17960.88 98
17962.15 62
17963.42 99
17964.69 90
17965.95 81
17967.22 96
17968.49 93
17969.76 79
17971.02 73
17972.29 88
17973.56 80
17974.83 89
17976.09 130
17977.36 99
17978.63 80
17979.90 99
17981.16 110
17982.43 110
17983.70 93
17984.97 92
17986.24 102
17987.50 93
17988.77 97
17990.04 90
17991.31 81
17992.58 99
17993.84 85
17995.11 95
17996.38 82
17997.65 85
17998.92 94
18000.19 72
18001.46 85
18002.72 64
18003.99 82
18005.26 97
18006.53 95
18007.80 88
18009.07 91
18010.34 94
18011.61 86
18012.87 77
18014.14 110
18015.41 87
18016.68 96
18017.95 95
18019.22 73
18020.49 85
18021.76 89
18023.03 102
18024.30 94
18025.57 90
18026.84 84
18028.11 69
18029.37 79
18030.64 89
18031.91 79
18033.18 82
18034.45 83
18035.72 82
18036.99 101
18038.26 93
18039.53 79
18040.80 84
18042.07 84
18043.34 73
18044.61 79
18045.88 70
18047.15 86
18048.42 76
18049.69 82
18050.96 77
18052.23 82
18053.50 83
18054.77 78
18056.05 89
18057.32 91
18058.59 88
18059.86 84
18061.13 88
18062.40 88
18063.67 99
18064.94 89
18066.21 82
18067.48 90
18068.75 86
18070.02 72
18071.29 104
18072.57 82
18073.84 93
18075.11 92
18076.38 82
18077.65 82
18078.92 92
18080.19 88
18081.46 82
18082.74 85
18084.01 89
18085.28 86
18086.55 100
18087.82 74
18089.09 86
18090.37 87
18091.64 97
18092.91 98
18094.18 84
18095.45 90
18096.72 82
18098.00 85
18099.27 95
18100.54 84
18101.81 75
18103.08 86
18104.36 87
18105.63 78
18106.90 78
18108.17 78
18109.45 79
18110.72 93
18111.99 79
18113.26 78
18114.54 100
18115.81 77
18117.08 95
18118.35 80
18119.63 78
18120.90 82
18122.17 107
18123.44 85
18124.72 73
18125.99 88
18127.26 76
18128.54 84
18129.81 60
18131.08 72
18132.36 76
18133.63 76
18134.90 93
18136.18 80
18137.45 99
18138.72 97
18140.00 92
18141.27 78
18142.54 96
18143.82 85
18145.09 102
18146.36 89
18147.64 78
18148.91 81
18150.19 92
18151.46 74
18152.73 65
18154.01 89
18155.28 93
18156.55 95
18157.83 65
18159.10 82
18160.38 83
18161.65 78
18162.93 69
18164.20 78
18165.47 87
18166.75 86
18168.02 79
18169.30 78
18170.57 86
18171.85 67
18173.12 103
18174.40 92
18175.67 83
18176.95 82
18178.22 83
18179.50 76
18180.77 77
18182.04 62
18183.32 82
18184.59 104
18185.87 86
18187.15 85
18188.42 71
18189.70 90
18190.97 67
18192.25 80
18193.52 81
18194.80 77
18196.07 96
18197.35 89
18198.62 83
18199.90 82
18201.17 75
18202.45 85
18203.73 75
18205.00 82
18206.28 84
18207.55 94
18208.83 88
18210.10 83
18211.38 97
18212.66 84
18213.93 85
18215.21 84
18216.48 67
18217.76 76
18219.04 88
18220.31 78
18221.59 73
18222.87 62
18224.14 74
18225.42 119
18226.70 87
18227.97 73
18229.25 86
18230.53 66
18231.80 96
18233.08 90
18234.36 88
18235.63 89
18236.91 104
18238.19 86
18239.46 92
18240.74 85
18242.02 69
18243.29 105
18244.57 81
18245.85 77
18247.13 93
18248.40 101
18249.68 91
18250.96 76
18252.24 72
18253.51 76
18254.79 74
18256.07 87
18257.35 84
18258.62 90
18259.90 78
18261.18 83
18262.46 113
18263.73 96
18265.01 67
18266.29 80
18267.57 102
18268.85 79
18270.12 77
18271.40 104
18272.68 87
18273.96 96
18275.24 80
18276.51 80
18277.79 88
18279.07 83
18280.35 66
18281.63 74
18282.91 69
18284.18 90
18285.46 81
18286.74 68
18288.02 78
18289.30 91
18290.58 75
18291.86 72
18293.14 90
18294.41 88
18295.69 78
18296.97 95
18298.25 81
18299.53 60
18300.81 80
18302.09 98
18303.37 88
18304.65 74
18305.93 89
18307.21 82
18308.49 91
18309.76 77
18311.04 86
18312.32 81
18313.60 78
18314.88 78
18316.16 79
18317.44 84
18318.72 90
18320.00 92
18321.28 102
18322.56 84
18323.84 83
18325.12 98
18326.40 91
18327.68 63
18328.96 99
18330.24 97
18331.52 102
18332.80 102
18334.08 80
18335.36 87
18336.64 78
18337.92 96
18339.20 83
18340.48 89
18341.76 86
18343.05 88
18344.33 96
18345.61 101
18346.89 90
18348.17 89
18349.45 76
18350.73 87
18352.01 95
18353.29 78
18354.57 80
18355.85 83
18357.13 93
18358.42 90
18359.70 83
18360.98 69
18362.26 68
18363.54 78
18364.82 81
18366.10 82
18367.38 80
18368.67 91
18369.95 102
18371.23 91
18372.51 73
18373.79 75
18375.07 93
18376.36 99
18377.64 75
18378.92 79
18380.20 84
18381.48 94
18382.77 82
18384.05 84
18385.33 77
18386.61 82
18387.89 92
18389.18 76
18390.46 65
18391.74 73
18393.02 57
18394.31 72
18395.59 76
18396.87 74
18398.15 68
18399.44 77
18400.72 79
18402.00 69
18403.28 69
18404.57 74
18405.85 100
18407.13 86
18408.41 80
18409.70 85
18410.98 85
18412.26 88
18413.55 76
18414.83 88
18416.11 92
18417.40 88
18418.68 87
18419.96 72
18421.25 69
18422.53 86
18423.81 85
18425.10 76
18426.38 76
18427.66 64
18428.95 75
18430.23 65
18431.51 80
18432.80 87
18434.08 75
18435.37 85
18436.65 72
18437.93 70
18439.22 84
18440.50 88
18441.79 80
18443.07 93
18444.35 67
18445.64 84
18446.92 97
18448.21 74
18449.49 59
18450.78 61
18452.06 59
18453.34 71
18454.63 85
18455.91 77
18457.20 68
18458.48 86
18459.77 88
18461.05 75
18462.34 77
18463.62 79
18464.91 93
18466.19 86
18467.48 74
18468.76 81
18470.05 79
18471.33 79
18472.62 76
18473.90 74
18475.19 76
18476.47 95
18477.76 81
18479.04 91
18480.33 74
18481.61 92
18482.90 87
18484.18 90
18485.47 91
18486.76 70
18488.04 69
18489.33 67
18490.61 76
18491.90 95
18493.18 87
18494.47 95
18495.76 88
18497.04 90
18498.33 82
18499.61 89
18500.90 96
18502.19 94
18503.47 87
18504.76 73
18506.05 78
18507.33 100
18508.62 87
18509.90 82
18511.19 78
18512.48 93
18513.76 60
18515.05 91
18516.34 84
18517.62 91
18518.91 100
18520.20 90
18521.48 82
18522.77 71
18524.06 115
18525.35 96
18526.63 86
18527.92 78
18529.21 84
18530.49 98
18531.78 93
18533.07 85
18534.36 81
18535.64 83
18536.93 80
18538.22 76
18539.50 64
18540.79 68
18542.08 91
18543.37 80
18544.66 97
18545.94 81
18547.23 76
18548.52 68
18549.81 83
18551.09 72
18552.38 89
18553.67 68
18554.96 79
18556.25 80
18557.53 83
18558.82 69
18560.11 84
18561.40 75
18562.69 79
18563.98 84
18565.26 85
18566.55 88
18567.84 83
18569.13 78
18570.42 91
18571.71 71
18572.99 87
18574.28 77
18575.57 60
18576.86 69
18578.15 82
18579.44 94
18580.73 95
18582.02 96
18583.31 104
18584.59 75
18585.88 81
18587.17 79
18588.46 82
18589.75 72
18591.04 94
18592.33 87
18593.62 77
18594.91 83
18596.20 90
18597.49 88
18598.78 73
18600.07 83
18601.36 77
18602.65 75
18603.94 92
18605.23 96
18606.52 81
18607.81 74
18609.09 84
18610.38 84
18611.67 108
18612.96 90
18614.25 81
18615.55 93
18616.84 111
18618.13 90
18619.42 97
18620.71 96
18622.00 69
18623.29 106
18624.58 90
18625.87 80
18627.16 88
18628.45 107
18629.74 102
18631.03 103
18632.32 87
18633.61 73
18634.90 90
18636.19 78
18637.48 72
18638.77 96
18640.07 90
18641.36 87
18642.65 69
18643.94 94
18645.23 81
18646.52 95
18647.81 76
18649.10 93
18650.40 77
18651.69 82
18652.98 90
18654.27 103
18655.56 83
18656.85 83
18658.14 85
18659.44 104
18660.73 87
18662.02 78
18663.31 73
18664.60 68
18665.89 109
18667.19 84
18668.48 88
18669.77 112
18671.06 112
18672.35 78
18673.65 97
18674.94 85
18676.23 74
18677.52 97
18678.82 91
18680.11 94
18681.40 95
18682.69 82
18683.99 63
18685.28 78
18686.57 73
18687.86 83
18689.16 87
18690.45 95
18691.74 70
18693.03 105
18694.33 89
18695.62 80
18696.91 74
18698.21 82
18699.50 92
18700.79 85
18702.09 78
18703.38 78
18704.67 72
18705.97 85
18707.26 78
18708.55 82
18709.85 75
18711.14 75
18712.43 91
18713.73 82
18715.02 81
18716.31 74
18717.61 90
18718.90 96
18720.19 87
18721.49 72
18722.78 79
18724.08 66
18725.37 71
18726.66 73
18727.96 76
18729.25 84
18730.55 79
18731.84 82
18733.13 58
18734.43 86
18735.72 93
18737.02 96
18738.31 79
18739.61 75
18740.90 79
18742.19 87
18743.49 122
18744.78 91
18746.08 75
18747.37 78
18748.67 84
18749.96 69
18751.26 66
18752.55 65
18753.85 67
18755.14 82
18756.44 77
18757.73 103
18759.03 93
18760.32 89
18761.62 97
18762.91 74
18764.21 74
18765.50 95
18766.80 104
18768.09 85
18769.39 63
18770.69 73
18771.98 54
18773.28 80
18774.57 91
18775.87 85
18777.16 73
18778.46 80
18779.76 80
18781.05 80
18782.35 88
18783.64 65
18784.94 76
18786.24 96
18787.53 64
18788.83 71
18790.12 83
18791.42 78
18792.72 76
18794.01 77
18795.31 75
18796.61 70
18797.90 68
18799.20 80
18800.49 96
18801.79 64
18803.09 90
18804.38 73
18805.68 69
18806.98 77
18808.28 85
18809.57 80
18810.87 70
18812.17 82
18813.46 69
18814.76 90
18816.06 83
18817.35 67
18818.65 70
18819.95 67
18821.25 77
18822.54 74
18823.84 84
18825.14 70
18826.44 81
18827.73 75
18829.03 92
18830.33 96
18831.63 83
18832.92 76
18834.22 91
18835.52 82
18836.82 70
18838.11 79
18839.41 75
18840.71 84
18842.01 90
18843.31 98
18844.60 91
18845.90 94
18847.20 63
18848.50 87
18849.80 62
18851.10 67
18852.39 89
18853.69 82
18854.99 71
18856.29 67
18857.59 70
18858.89 75
18860.18 67
18861.48 79
18862.78 78
18864.08 67
18865.38 61
18866.68 68
18867.98 74
18869.28 68
18870.58 66
18871.87 88
18873.17 83
18874.47 107
18875.77 90
18877.07 78
18878.37 85
18879.67 93
18880.97 103
18882.27 84
18883.57 85
18884.87 66
18886.17 77
18887.47 84
18888.77 75
18890.07 74
18891.36 100
18892.66 93
18893.96 82
18895.26 71
18896.56 77
18897.86 82
18899.16 67
18900.46 93
18901.76 77
18903.06 68
18904.36 76
18905.66 78
18906.96 87
18908.27 92
18909.57 71
18910.87 91
18912.17 103
18913.47 85
18914.77 84
18916.07 78
18917.37 78
18918.67 104
18919.97 90
18921.27 91
18922.57 73
18923.87 74
18925.17 71
18926.47 74
18927.77 85
18929.08 94
18930.38 99
18931.68 85
18932.98 83
18934.28 79
18935.58 86
18936.88 84
18938.18 76
18939.49 73
18940.79 93
18942.09 81
18943.39 67
18944.69 73
18945.99 76
18947.29 90
18948.60 75
18949.90 100
18951.20 74
18952.50 68
18953.80 61
18955.11 84
18956.41 73
18957.71 72
18959.01 68
18960.31 101
18961.62 66
18962.92 69
18964.22 80
18965.52 75
18966.82 83
18968.13 72
18969.43 72
18970.73 81
18972.03 70
18973.34 83
18974.64 78
18975.94 80
18977.24 64
18978.55 77
18979.85 92
18981.15 78
18982.46 76
18983.76 73
18985.06 86
18986.36 75
18987.67 64
18988.97 101
18990.27 90
18991.58 69
18992.88 62
18994.18 90
18995.49 79
18996.79 84
18998.09 77
18999.40 88
19000.70 94
19002.00 85
19003.31 85
19004.61 72
19005.91 70
19007.22 73
19008.52 79
19009.83 77
19011.13 77
19012.43 82
19013.74 73
19015.04 77
19016.34 83
19017.65 75
19018.95 86
19020.26 74
19021.56 88
19022.87 88
19024.17 79
19025.47 76
19026.78 62
19028.08 80
19029.39 67
19030.69 90
19032.00 83
19033.30 83
19034.61 89
19035.91 80
19037.22 85
19038.52 78
19039.82 88
19041.13 75
19042.43 85
19043.74 69
19045.04 66
19046.35 59
19047.65 64
19048.96 86
19050.26 67
19051.57 66
19052.88 74
19054.18 90
19055.49 76
19056.79 63
19058.10 80
19059.40 74
19060.71 82
19062.01 84
19063.32 47
19064.62 79
19065.93 69
19067.24 70
19068.54 64
19069.85 70
19071.15 78
19072.46 76
19073.77 53
19075.07 61
19076.38 57
19077.68 68
19078.99 77
19080.30 84
19081.60 44
19082.91 70
19084.22 68
19085.52 77
19086.83 77
19088.13 79
19089.44 70
19090.75 77
19092.05 78
19093.36 64
19094.67 64
19095.97 86
19097.28 97
19098.59 60
19099.90 70
19101.20 85
19102.51 72
19103.82 73
19105.12 52
19106.43 57
19107.74 72
19109.04 73
19110.35 86
19111.66 67
19112.97 75
19114.27 88
19115.58 84
19116.89 98
19118.20 65
19119.50 74
19120.81 80
19122.12 74
19123.43 72
19124.73 84
19126.04 77
19127.35 65
19128.66 60
19129.97 63
19131.27 71
19132.58 84
19133.89 76
19135.20 74
19136.51 65
19137.81 77
19139.12 86
19140.43 94
19141.74 80
19143.05 75
19144.36 69
19145.66 74
19146.97 68
19148.28 66
19149.59 77
19150.90 92
19152.21 88
19153.52 87
19154.83 76
19156.13 79
19157.44 73
19158.75 84
19160.06 72
19161.37 57
19162.68 64
19163.99 74
19165.30 81
19166.61 79
19167.92 81
19169.22 85
19170.53 69
19171.84 93
19173.15 69
19174.46 76
19175.77 61
19177.08 74
19178.39 87
19179.70 79
19181.01 88
19182.32 85
19183.63 82
19184.94 87
19186.25 78
19187.56 87
19188.87 65
19190.18 79
19191.49 79
19192.80 83
19194.11 91
19195.42 93
19196.73 69
19198.04 89
19199.35 70
19200.66 77
19201.97 66
19203.28 82
19204.59 78
19205.90 83
19207.21 62
19208.52 80
19209.83 65
19211.14 69
19212.46 97
19213.77 66
19215.08 87
19216.39 66
19217.70 72
19219.01 74
19220.32 85
19221.63 88
19222.94 72
19224.25 81
19225.57 70
19226.88 74
19228.19 84
19229.50 58
19230.81 77
19232.12 86
19233.43 66
19234.75 68
19236.06 73
19237.37 84
19238.68 74
19239.99 74
19241.30 72
19242.62 58
19243.93 81
19245.24 94
19246.55 76
19247.86 69
19249.18 84
19250.49 70
19251.80 100
19253.11 68
19254.42 68
19255.74 85
19257.05 84
19258.36 64
19259.67 63
19260.99 77
19262.30 97
19263.61 80
19264.92 72
19266.24 69
19267.55 66
19268.86 67
19270.17 85
19271.49 79
19272.80 54
19274.11 78
19275.42 74
19276.74 81
19278.05 66
19279.36 75
19280.68 80
19281.99 91
19283.30 70
19284.62 61
19285.93 90
19287.24 101
19288.56 94
19289.87 76
19291.18 67
19292.50 64
19293.81 74
19295.12 71
19296.44 69
19297.75 62
19299.06 73
19300.38 73
19301.69 79
19303.01 73
19304.32 75
19305.63 84
19306.95 96
19308.26 87
19309.58 65
19310.89 70
19312.20 98
19313.52 86
19314.83 83
19316.15 57
19317.46 64
19318.78 69
19320.09 72
19321.41 64
19322.72 72
19324.03 80
19325.35 78
19326.66 70
19327.98 63
19329.29 79
19330.61 89
19331.92 86
19333.24 79
19334.55 83
19335.87 83
19337.18 74
19338.50 75
19339.81 79
19341.13 78
19342.44 82
19343.76 77
19345.07 72
19346.39 69
19347.70 62
19349.02 74
19350.34 83
19351.65 81
19352.97 76
19354.28 77
19355.60 71
19356.91 80
19358.23 64
19359.54 54
19360.86 71
19362.18 76
19363.49 68
19364.81 66
19366.12 70
19367.44 79
19368.76 85
19370.07 68
19371.39 71
19372.71 77
19374.02 71
19375.34 69
19376.65 83
19377.97 76
19379.29 76
19380.60 66
19381.92 78
19383.24 78
19384.55 62
19385.87 60
19387.19 93
19388.50 66
19389.82 67
19391.14 74
19392.45 78
19393.77 62
19395.09 83
19396.41 65
19397.72 78
19399.04 57
19400.36 67
19401.67 83
19402.99 63
19404.31 74
19405.63 81
19406.94 90
19408.26 64
19409.58 65
19410.90 75
19412.21 76
19413.53 75
19414.85 77
19416.17 60
19417.48 82
19418.80 61
19420.12 76
19421.44 66
19422.76 59
19424.07 76
19425.39 68
19426.71 61
19428.03 76
19429.35 77
19430.66 72
19431.98 84
19433.30 69
19434.62 67
19435.94 55
19437.26 85
19438.57 85
19439.89 86
19441.21 70
19442.53 66
19443.85 93
19445.17 92
19446.49 78
19447.81 80
19449.12 80
19450.44 82
19451.76 70
19453.08 61
19454.40 69
19455.72 74
19457.04 69
19458.36 58
19459.68 63
19461.00 75
19462.32 63
19463.63 70
19464.95 63
19466.27 70
19467.59 65
19468.91 65
19470.23 69
19471.55 74
19472.87 74
19474.19 84
19475.51 82
19476.83 84
19478.15 77
19479.47 66
19480.79 86
19482.11 84
19483.43 76
19484.75 64
19486.07 63
19487.39 62
19488.71 86
19490.03 67
19491.35 74
19492.67 82
19493.99 78
19495.31 72
19496.63 68
19497.95 73
19499.27 89
19500.59 87
19501.91 69
19503.24 69
19504.56 62
19505.88 81
19507.20 85
19508.52 72
19509.84 75
19511.16 92
19512.48 77
19513.80 69
19515.12 60
19516.44 87
19517.77 72
19519.09 90
19520.41 62
19521.73 64
19523.05 75
19524.37 69
19525.69 79
19527.02 70
19528.34 66
19529.66 75
19530.98 69
19532.30 70
19533.62 53
19534.95 87
19536.27 95
19537.59 71
19538.91 62
19540.23 69
19541.56 84
19542.88 91
19544.20 78
19545.52 66
19546.84 71
19548.17 93
19549.49 75
19550.81 62
19552.13 54
19553.46 57
19554.78 75
19556.10 67
19557.42 68
19558.75 75
19560.07 68
19561.39 59
19562.71 80
19564.04 81
19565.36 73
19566.68 76
19568.00 84
19569.33 64
19570.65 57
19571.97 60
19573.30 55
19574.62 69
19575.94 72
19577.27 70
19578.59 58
19579.91 69
19581.24 73
19582.56 82
19583.88 79
19585.21 64
19586.53 62
19587.85 68
19589.18 85
19590.50 60
19591.82 68
19593.15 75
19594.47 65
19595.80 63
19597.12 48
19598.44 60
19599.77 77
19601.09 77
19602.42 66
19603.74 76
19605.06 72
19606.39 58
19607.71 53
19609.04 63
19610.36 84
19611.69 71
19613.01 70
19614.33 51
19615.66 45
19616.98 59
19618.31 73
19619.63 97
19620.96 71
19622.28 50
19623.61 66
19624.93 85
19626.26 81
19627.58 68
19628.91 61
19630.23 61
19631.56 63
19632.88 74
19634.21 54
19635.53 57
19636.86 60
19638.18 68
19639.51 71
19640.83 77
19642.16 80
19643.48 78
19644.81 94
19646.14 73
19647.46 54
19648.79 69
19650.11 72
19651.44 81
19652.76 80
19654.09 64
19655.42 70
19656.74 66
19658.07 52
19659.39 54
19660.72 66
19662.05 83
19663.37 85
19664.70 73
19666.02 60
19667.35 93
19668.68 62
19670.00 90
19671.33 60
19672.66 72
19673.98 63
19675.31 65
19676.64 60
19677.96 59
19679.29 75
19680.62 80
19681.94 74
19683.27 56
19684.60 66
19685.92 66
19687.25 67
19688.58 73
19689.90 77
19691.23 83
19692.56 78
19693.88 63
19695.21 75
19696.54 74
19697.87 68
19699.19 64
19700.52 77
19701.85 84
19703.18 82
19704.50 82
19705.83 61
19707.16 71
19708.49 73
19709.81 56
19711.14 81
19712.47 85
19713.80 62
19715.13 74
19716.45 54
19717.78 63
19719.11 62
19720.44 71
19721.77 83
19723.09 75
19724.42 63
19725.75 63
19727.08 78
19728.41 80
19729.74 46
19731.06 96
19732.39 68
19733.72 72
19735.05 52
19736.38 65
19737.71 65
19739.04 75
19740.36 62
19741.69 64
19743.02 64
19744.35 82
19745.68 83
19747.01 63
19748.34 62
19749.67 102
19751.00 81
19752.32 79
19753.65 76
19754.98 76
19756.31 71
19757.64 63
19758.97 61
19760.30 70
19761.63 69
19762.96 75
19764.29 61
19765.62 67
19766.95 58
19768.28 70
19769.61 84
19770.94 78
19772.27 64
19773.60 74
19774.93 80
19776.26 50
19777.59 60
19778.92 72
19780.25 75
19781.58 87
19782.91 61
19784.24 75
19785.57 74
19786.90 78
19788.23 75
19789.56 84
19790.89 71
19792.22 88
19793.55 90
19794.88 72
19796.21 63
19797.54 49
19798.87 69
19800.20 96
19801.53 60
19802.87 66
19804.20 102
19805.53 81
19806.86 57
19808.19 51
19809.52 89
19810.85 79
19812.18 69
19813.51 80
19814.85 79
19816.18 62
19817.51 61
19818.84 58
19820.17 60
19821.50 77
19822.83 78
19824.17 66
19825.50 63
19826.83 69
19828.16 66
19829.49 68
19830.82 66
19832.16 65
19833.49 89
19834.82 83
19836.15 75
19837.48 95
19838.82 68
19840.15 68
19841.48 68
19842.81 66
19844.14 84
19845.48 69
19846.81 66
19848.14 62
19849.47 70
19850.81 65
19852.14 80
19853.47 75
19854.80 92
19856.14 66
19857.47 59
19858.80 72
19860.14 57
19861.47 74
19862.80 71
19864.13 68
19865.47 84
19866.80 61
19868.13 74
19869.47 68
19870.80 63
19872.13 80
19873.47 82
19874.80 62
19876.13 68
19877.47 65
19878.80 86
19880.13 76
19881.47 65
19882.80 76
19884.13 83
19885.47 67
19886.80 85
19888.13 69
19889.47 83
19890.80 68
19892.14 65
19893.47 65
19894.80 90
19896.14 73
19897.47 82
19898.81 65
19900.14 86
19901.47 100
19902.81 71
19904.14 72
19905.48 76
19906.81 60
19908.15 71
19909.48 76
19910.81 79
19912.15 63
19913.48 82
19914.82 85
19916.15 65
19917.49 66
19918.82 71
19920.16 63
19921.49 55
19922.83 57
19924.16 62
19925.50 72
19926.83 72
19928.17 74
19929.50 53
19930.84 62
19932.17 63
19933.51 69
19934.84 69
19936.18 79
19937.51 76
19938.85 70
19940.18 87
19941.52 60
19942.86 64
19944.19 77
19945.53 76
19946.86 61
19948.20 79
19949.53 72
19950.87 79
19952.21 69
19953.54 76
19954.88 69
19956.21 70
19957.55 68
19958.89 82
19960.22 77
19961.56 74
19962.90 72
19964.23 67
19965.57 74
19966.90 66
19968.24 73
19969.58 76
19970.91 61
19972.25 73
19973.59 71
19974.92 72
19976.26 62
19977.60 69
19978.93 70
19980.27 69
19981.61 63
19982.94 65
19984.28 72
19985.62 75
19986.96 70
19988.29 74
19989.63 82
19990.97 81
19992.30 62
19993.64 68
19994.98 74
19996.32 77
19997.65 76
19998.99 70
20000.33 85
20001.67 67
20003.00 81
20004.34 69
20005.68 66
20007.02 69
20008.35 79
20009.69 55
20011.03 73
20012.37 73
20013.71 79
20015.04 83
20016.38 71
20017.72 64
20019.06 56
20020.40 73
20021.73 73
20023.07 69
20024.41 65
20025.75 79
20027.09 72
20028.43 71
20029.77 77
20031.10 74
20032.44 64
20033.78 71
20035.12 73
20036.46 74
20037.80 66
20039.14 65
20040.47 61
20041.81 91
20043.15 86
20044.49 68
20045.83 77
20047.17 70
20048.51 78
20049.85 69
20051.19 78
20052.53 74
20053.87 84
20055.21 70
20056.54 77
20057.88 65
20059.22 70
20060.56 62
20061.90 82
20063.24 84
20064.58 77
20065.92 67
20067.26 67
20068.60 60
20069.94 84
20071.28 77
20072.62 84
20073.96 70
20075.30 67
20076.64 77
20077.98 59
20079.32 77
20080.66 63
20082.00 65
20083.34 74
20084.68 69
20086.02 77
20087.36 65
20088.70 85
20090.04 56
20091.38 70
20092.73 65
20094.07 72
20095.41 67
20096.75 70
20098.09 74
20099.43 78
20100.77 75
20102.11 82
20103.45 80
20104.79 57
20106.13 62
20107.48 62
20108.82 85
20110.16 77
20111.50 99
20112.84 82
20114.18 80
20115.52 63
20116.86 58
20118.21 59
20119.55 66
20120.89 78
20122.23 58
20123.57 79
20124.91 77
20126.26 85
20127.60 66
20128.94 71
20130.28 70
20131.62 70
20132.96 63
20134.31 78
20135.65 63
