# Supplementary material for: MALDI-TOF MS typing enables the classification of brewing yeasts of the genus Saccharomyces to major beer styles
Source: PLoS One. 2017 Aug 9;12(8):e0181694. doi: 10.1371/journal.pone.0181694 (PMC5549903; doi:10.1371/journal.pone.0181694)
Supplement: S2 File — The directory includes 90 raw files and was zipped to “.zip”; the folder has three strains with 30 spectra per strain; S1 Text explains the raw files with an example and Table 1 represents the yeast strains used within the experiment. (ZIP) [file pone.0181694.s005.zip › 4-6/30253-149-OG-WB-WB-YPG-18h-E-E_2015-07-08_1_0_A4_1.dat]

2000.66 1995
2001.08 1964
2001.50 1996
2001.92 1913
2002.34 2086
2002.77 1844
2003.19 1692
2003.61 1731
2004.03 1683
2004.45 1625
2004.88 1911
2005.30 1841
2005.72 1909
2006.14 2011
2006.56 1829
2006.99 2033
2007.41 2049
2007.83 1809
2008.25 1813
2008.67 2059
2009.10 2021
2009.52 1915
2009.94 1896
2010.36 1957
2010.79 1720
2011.21 1683
2011.63 1541
2012.06 1803
2012.48 1830
2012.90 1501
2013.32 1743
2013.75 1679
2014.17 1571
2014.59 1640
2015.02 1404
2015.44 1569
2015.86 1744
2016.28 1825
2016.71 1728
2017.13 1827
2017.55 1753
2017.98 1699
2018.40 1776
2018.82 1790
2019.25 1787
2019.67 1764
2020.09 1730
2020.52 1716
2020.94 1912
2021.37 1756
2021.79 1693
2022.21 1645
2022.64 1784
2023.06 1871
2023.48 1706
2023.91 1869
2024.33 1728
2024.76 1613
2025.18 1551
2025.60 1670
2026.03 1742
2026.45 1889
2026.88 1583
2027.30 1652
2027.73 1594
2028.15 1635
2028.57 1556
2029.00 1518
2029.42 1649
2029.85 1594
2030.27 1656
2030.70 1670
2031.12 1713
2031.55 1698
2031.97 1654
2032.40 1636
2032.82 1611
2033.25 1581
2033.67 1647
2034.10 1515
2034.52 1864
2034.95 1771
2035.37 1671
2035.80 1705
2036.22 1783
2036.65 1903
2037.07 1737
2037.50 1796
2037.92 1830
2038.35 1691
2038.77 1840
2039.20 1926
2039.63 1840
2040.05 1793
2040.48 1870
2040.90 1646
2041.33 1706
2041.75 1729
2042.18 1682
2042.61 1713
2043.03 1691
2043.46 1678
2043.88 1453
2044.31 1638
2044.74 1706
2045.16 1637
2045.59 1486
2046.01 1528
2046.44 1607
2046.87 1638
2047.29 1588
2047.72 1815
2048.15 1758
2048.57 1724
2049.00 1739
2049.43 1736
2049.85 1565
2050.28 1607
2050.71 1833
2051.13 1727
2051.56 1796
2051.99 1959
2052.41 2117
2052.84 1995
2053.27 1739
2053.69 1805
2054.12 1979
2054.55 1902
2054.98 2037
2055.40 2142
2055.83 2000
2056.26 2116
2056.68 1875
2057.11 1718
2057.54 1866
2057.97 1839
2058.39 1869
2058.82 1730
2059.25 1660
2059.68 1775
2060.11 1757
2060.53 1842
2060.96 1751
2061.39 1734
2061.82 1775
2062.24 1780
2062.67 1827
2063.10 1742
2063.53 1976
2063.96 1970
2064.39 1931
2064.81 1948
2065.24 1829
2065.67 2069
2066.10 2365
2066.53 2030
2066.95 2080
2067.38 1982
2067.81 1930
2068.24 2021
2068.67 1885
2069.10 1639
2069.53 1652
2069.96 1788
2070.38 1689
2070.81 1746
2071.24 1931
2071.67 1772
2072.10 1903
2072.53 2016
2072.96 1829
2073.39 1927
2073.82 2010
2074.24 2078
2074.67 2064
2075.10 2025
2075.53 2050
2075.96 2064
2076.39 1980
2076.82 2111
2077.25 1885
2077.68 1923
2078.11 1748
2078.54 1884
2078.97 1951
2079.40 1930
2079.83 1793
2080.26 1780
2080.69 1808
2081.12 1682
2081.55 1725
2081.98 1727
2082.41 1643
2082.84 1832
2083.27 1629
2083.70 1790
2084.13 1793
2084.56 1680
2084.99 1837
2085.42 1641
2085.85 1809
2086.28 1749
2086.71 1703
2087.14 1630
2087.57 1647
2088.00 1819
2088.43 1814
2088.86 1863
2089.29 1942
2089.73 1728
2090.16 1689
2090.59 1766
2091.02 1779
2091.45 1864
2091.88 1893
2092.31 1964
2092.74 1905
2093.17 1649
2093.60 1619
2094.04 1828
2094.47 1852
2094.90 1897
2095.33 1682
2095.76 1663
2096.19 1830
2096.62 1695
2097.06 1717
2097.49 1960
2097.92 1775
2098.35 1679
2098.78 1560
2099.21 1664
2099.65 1713
2100.08 1681
2100.51 1613
2100.94 1611
2101.37 1608
2101.81 1509
2102.24 1441
2102.67 1510
2103.10 1582
2103.53 1681
2103.97 1723
2104.40 1782
2104.83 1820
2105.26 1780
2105.70 1850
2106.13 1760
2106.56 1717
2106.99 1786
2107.43 1761
2107.86 1682
2108.29 1956
2108.72 1931
2109.16 1819
2109.59 1845
2110.02 1770
2110.46 1669
2110.89 1751
2111.32 1610
2111.75 1661
2112.19 1598
2112.62 1527
2113.05 1711
2113.49 1596
2113.92 1589
2114.35 1548
2114.79 1568
2115.22 1513
2115.65 1626
2116.09 1549
2116.52 1569
2116.95 1553
2117.39 1613
2117.82 1544
2118.26 1433
2118.69 1549
2119.12 1566
2119.56 1498
2119.99 1465
2120.42 1536
2120.86 1640
2121.29 1593
2121.73 1652
2122.16 1549
2122.59 1596
2123.03 1712
2123.46 1536
2123.90 1505
2124.33 1653
2124.77 1812
2125.20 1759
2125.64 1647
2126.07 1669
2126.50 1794
2126.94 1839
2127.37 1806
2127.81 1832
2128.24 1840
2128.68 1749
2129.11 1913
2129.55 2086
2129.98 2048
2130.42 2201
2130.85 2231
2131.29 1992
2131.72 1977
2132.16 2125
2132.59 1837
2133.03 1849
2133.46 1898
2133.90 2000
2134.33 1974
2134.77 1818
2135.20 1898
2135.64 1841
2136.08 1765
2136.51 1686
2136.95 1584
2137.38 1784
2137.82 1627
2138.25 1578
2138.69 1522
2139.13 1468
2139.56 1683
2140.00 1628
2140.43 1507
2140.87 1590
2141.31 1605
2141.74 1653
2142.18 1595
2142.61 1637
2143.05 1585
2143.49 1732
2143.92 1619
2144.36 1686
2144.80 1679
2145.23 1587
2145.67 1575
2146.11 1521
2146.54 1647
2146.98 1823
2147.42 1529
2147.85 1649
2148.29 1886
2148.73 2064
2149.16 1989
2149.60 2097
2150.04 2233
2150.47 2359
2150.91 2232
2151.35 2058
2151.79 2095
2152.22 2182
2152.66 1957
2153.10 2106
2153.53 1967
2153.97 1869
2154.41 1945
2154.85 1877
2155.28 1919
2155.72 2046
2156.16 1938
2156.60 1842
2157.03 1904
2157.47 1854
2157.91 1959
2158.35 1903
2158.79 1846
2159.22 2071
2159.66 1988
2160.10 1907
2160.54 1841
2160.98 2028
2161.41 1952
2161.85 1798
2162.29 1662
2162.73 1692
2163.17 1913
2163.60 1808
2164.04 1678
2164.48 1801
2164.92 1783
2165.36 1710
2165.80 1783
2166.24 1875
2166.67 1743
2167.11 1754
2167.55 1590
2167.99 1498
2168.43 1858
2168.87 1967
2169.31 1817
2169.75 1849
2170.19 1749
2170.62 1982
2171.06 1759
2171.50 1694
2171.94 1671
2172.38 1696
2172.82 1881
2173.26 2112
2173.70 2129
2174.14 2085
2174.58 2215
2175.02 1920
2175.46 2076
2175.90 2058
2176.34 2216
2176.78 2099
2177.22 2242
2177.66 2057
2178.10 1810
2178.54 2225
2178.97 2003
2179.41 1967
2179.85 1954
2180.29 1689
2180.74 1769
2181.18 1889
2181.62 1783
2182.06 1648
2182.50 1809
2182.94 1726
2183.38 1636
2183.82 1598
2184.26 1723
2184.70 1816
2185.14 1746
2185.58 1681
2186.02 1796
2186.46 1671
2186.90 1589
2187.34 1834
2187.78 1942
2188.22 1844
2188.66 1771
2189.11 1846
2189.55 2055
2189.99 1975
2190.43 2135
2190.87 2101
2191.31 1890
2191.75 2075
2192.19 2071
2192.63 2108
2193.08 2108
2193.52 1854
2193.96 2003
2194.40 1973
2194.84 1988
2195.28 2148
2195.72 1947
2196.17 2053
2196.61 1921
2197.05 2015
2197.49 2112
2197.93 2109
2198.37 2194
2198.82 1908
2199.26 1857
2199.70 1757
2200.14 1716
2200.58 1858
2201.03 1905
2201.47 1845
2201.91 1742
2202.35 1924
2202.80 1835
2203.24 1876
2203.68 1784
2204.12 1789
2204.57 1854
2205.01 1984
2205.45 2063
2205.89 2028
2206.34 2017
2206.78 1978
2207.22 1936
2207.66 2105
2208.11 2239
2208.55 2028
2208.99 1849
2209.44 1886
2209.88 1950
2210.32 1766
2210.76 1728
2211.21 1841
2211.65 1769
2212.09 1907
2212.54 1894
2212.98 2024
2213.42 1814
2213.87 1884
2214.31 1989
2214.75 1946
2215.20 1984
2215.64 1787
2216.09 1983
2216.53 2127
2216.97 2012
2217.42 2017
2217.86 1848
2218.30 1843
2218.75 1843
2219.19 1816
2219.64 1970
2220.08 1894
2220.52 1876
2220.97 1714
2221.41 1820
2221.86 1973
2222.30 2094
2222.75 2194
2223.19 2061
2223.63 2004
2224.08 2119
2224.52 2221
2224.97 2257
2225.41 2170
2225.86 2363
2226.30 2361
2226.75 2361
2227.19 2334
2227.64 2132
2228.08 2186
2228.53 2435
2228.97 2218
2229.42 1980
2229.86 2321
2230.31 2480
2230.75 2378
2231.20 2351
2231.64 2245
2232.09 2016
2232.53 1985
2232.98 2256
2233.42 2302
2233.87 2419
2234.31 2369
2234.76 2230
2235.20 2187
2235.65 2074
2236.10 2027
2236.54 2102
2236.99 1979
2237.43 1916
2237.88 1809
2238.32 2024
2238.77 1776
2239.22 1682
2239.66 1869
2240.11 1830
2240.55 1699
2241.00 1673
2241.45 1703
2241.89 1738
2242.34 1662
2242.79 1856
2243.23 1830
2243.68 1608
2244.12 1738
2244.57 1598
2245.02 1749
2245.46 1955
2245.91 1940
2246.36 1694
2246.80 1569
2247.25 1599
2247.70 1636
2248.14 1816
2248.59 1562
2249.04 1987
2249.49 1801
2249.93 1687
2250.38 1741
2250.83 1713
2251.27 1739
2251.72 1651
2252.17 1664
2252.62 1870
2253.06 1707
2253.51 1613
2253.96 1642
2254.40 1767
2254.85 1597
2255.30 1597
2255.75 1619
2256.20 1525
2256.64 1642
2257.09 1691
2257.54 1687
2257.99 1696
2258.43 1773
2258.88 1848
2259.33 1742
2259.78 1795
2260.23 1848
2260.67 1892
2261.12 2042
2261.57 1813
2262.02 2096
2262.47 2023
2262.92 2068
2263.36 1983
2263.81 2079
2264.26 1998
2264.71 1940
2265.16 1884
2265.61 2020
2266.05 1986
2266.50 1893
2266.95 1829
2267.40 1973
2267.85 1984
2268.30 1853
2268.75 1986
2269.20 2094
2269.65 2105
2270.09 2133
2270.54 2193
2270.99 2146
2271.44 2123
2271.89 2114
2272.34 2124
2272.79 2247
2273.24 2109
2273.69 2126
2274.14 2066
2274.59 1982
2275.04 1957
2275.49 1892
2275.94 1931
2276.38 2164
2276.83 2076
2277.28 2084
2277.73 1896
2278.18 1839
2278.63 1769
2279.08 1544
2279.53 1712
2279.98 1702
2280.43 1741
2280.88 1734
2281.33 1697
2281.78 1734
2282.23 1766
2282.68 1915
2283.13 1679
2283.59 1618
2284.04 1737
2284.49 1747
2284.94 1735
2285.39 1877
2285.84 1976
2286.29 1797
2286.74 1931
2287.19 2103
2287.64 2197
2288.09 2335
2288.54 2556
2288.99 2979
2289.44 3312
2289.89 3417
2290.35 3693
2290.80 3906
2291.25 3964
2291.70 3652
2292.15 3777
2292.60 3700
2293.05 3693
2293.50 3112
2293.96 2904
2294.41 2759
2294.86 2519
2295.31 2251
2295.76 2140
2296.21 2095
2296.66 2032
2297.12 1830
2297.57 1683
2298.02 1595
2298.47 1751
2298.92 1641
2299.38 1702
2299.83 1711
2300.28 1737
2300.73 1705
2301.18 1835
2301.64 1767
2302.09 1876
2302.54 1855
2302.99 1739
2303.44 1818
2303.90 1714
2304.35 1923
2304.80 1735
2305.25 1806
2305.71 1808
2306.16 1766
2306.61 1678
2307.07 1659
2307.52 1936
2307.97 1938
2308.42 2094
2308.88 2057
2309.33 2113
2309.78 2185
2310.23 2321
2310.69 2091
2311.14 2163
2311.59 2222
2312.05 2095
2312.50 1965
2312.95 2122
2313.41 2082
2313.86 1899
2314.31 1899
2314.77 2028
2315.22 1910
2315.67 2028
2316.13 2030
2316.58 2085
2317.04 1955
2317.49 2134
2317.94 2096
2318.40 1967
2318.85 1953
2319.30 2216
2319.76 2062
2320.21 2162
2320.67 2234
2321.12 2067
2321.57 2070
2322.03 1986
2322.48 1910
2322.94 2049
2323.39 1932
2323.85 2005
2324.30 2245
2324.75 2149
2325.21 2141
2325.66 2062
2326.12 2084
2326.57 2155
2327.03 2244
2327.48 2124
2327.94 2052
2328.39 1973
2328.85 1964
2329.30 2145
2329.76 2417
2330.21 2037
2330.67 1927
2331.12 1985
2331.58 1961
2332.03 1790
2332.49 2083
2332.94 2054
2333.40 2019
2333.85 2101
2334.31 1844
2334.76 1847
2335.22 2010
2335.67 2044
2336.13 2104
2336.58 1950
2337.04 1845
2337.50 1693
2337.95 1832
2338.41 1819
2338.86 1854
2339.32 1805
2339.77 2093
2340.23 2171
2340.69 2007
2341.14 1836
2341.60 2010
2342.05 1819
2342.51 1860
2342.97 1760
2343.42 1805
2343.88 1795
2344.34 1781
2344.79 1746
2345.25 1727
2345.70 1841
2346.16 1907
2346.62 1883
2347.07 1769
2347.53 1854
2347.99 1818
2348.44 1975
2348.90 1870
2349.36 1872
2349.81 1776
2350.27 1691
2350.73 1430
2351.19 1679
2351.64 1657
2352.10 1834
2352.56 1827
2353.01 1760
2353.47 1564
2353.93 1630
2354.39 1676
2354.84 1790
2355.30 1739
2355.76 1639
2356.22 1776
2356.67 1870
2357.13 1850
2357.59 1676
2358.05 1888
2358.50 1769
2358.96 1962
2359.42 1870
2359.88 1699
2360.33 1828
2360.79 1935
2361.25 2004
2361.71 1791
2362.17 1779
2362.62 1921
2363.08 1809
2363.54 1642
2364.00 1763
2364.46 1815
2364.92 1825
2365.37 1910
2365.83 1912
2366.29 1892
2366.75 1944
2367.21 1899
2367.67 1997
2368.12 1977
2368.58 1960
2369.04 1965
2369.50 2008
2369.96 1895
2370.42 2044
2370.88 2159
2371.34 2056
2371.80 2079
2372.25 2191
2372.71 2123
2373.17 2237
2373.63 2491
2374.09 2377
2374.55 2349
2375.01 2476
2375.47 2441
2375.93 2362
2376.39 2450
2376.85 2470
2377.31 2440
2377.77 2266
2378.23 2248
2378.69 2341
2379.15 2418
2379.61 1991
2380.06 1946
2380.52 1984
2380.98 2065
2381.44 1947
2381.90 1780
2382.36 1889
2382.82 1935
2383.28 1823
2383.74 1776
2384.20 1625
2384.67 1722
2385.13 1892
2385.59 1946
2386.05 1917
2386.51 1730
2386.97 1855
2387.43 1874
2387.89 1961
2388.35 1864
2388.81 1800
2389.27 1901
2389.73 2015
2390.19 2033
2390.65 2042
2391.11 2138
2391.57 2219
2392.03 2163
2392.50 2011
2392.96 2016
2393.42 2132
2393.88 1970
2394.34 1865
2394.80 1774
2395.26 1804
2395.72 2168
2396.19 2098
2396.65 1896
2397.11 1753
2397.57 1824
2398.03 1817
2398.49 1754
2398.95 1794
2399.42 1953
2399.88 1926
2400.34 1663
2400.80 1782
2401.26 1921
2401.73 1776
2402.19 1889
2402.65 1896
2403.11 1751
2403.57 1729
2404.04 1873
2404.50 1873
2404.96 2049
2405.42 2097
2405.88 1858
2406.35 1926
2406.81 1760
2407.27 2019
2407.73 1931
2408.20 1832
2408.66 1823
2409.12 1908
2409.58 1776
2410.05 1777
2410.51 1691
2410.97 1592
2411.43 1615
2411.90 1673
2412.36 1629
2412.82 1762
2413.29 1753
2413.75 1972
2414.21 1945
2414.68 1852
2415.14 1881
2415.60 2054
2416.07 2119
2416.53 1945
2416.99 2059
2417.46 2028
2417.92 2105
2418.38 1836
2418.85 2034
2419.31 1966
2419.77 1856
2420.24 2036
2420.70 2006
2421.16 2152
2421.63 1936
2422.09 1879
2422.56 2095
2423.02 2018
2423.48 2054
2423.95 1991
2424.41 1805
2424.88 1883
2425.34 1818
2425.80 1810
2426.27 1610
2426.73 1636
2427.20 1764
2427.66 1868
2428.13 1778
2428.59 1757
2429.05 1739
2429.52 1771
2429.98 1752
2430.45 1799
2430.91 1793
2431.38 1716
2431.84 1712
2432.31 1841
2432.77 2008
2433.24 1802
2433.70 1652
2434.17 1823
2434.63 1874
2435.10 1727
2435.56 1777
2436.03 1877
2436.49 1820
2436.96 1889
2437.42 1949
2437.89 1783
2438.35 1800
2438.82 1711
2439.28 1787
2439.75 1943
2440.22 1820
2440.68 1733
2441.15 1863
2441.61 2036
2442.08 2217
2442.54 2194
2443.01 1932
2443.48 1804
2443.94 2039
2444.41 1942
2444.87 1967
2445.34 1905
2445.81 1993
2446.27 2076
2446.74 2009
2447.20 1979
2447.67 1957
2448.14 1825
2448.60 1754
2449.07 1688
2449.54 1787
2450.00 2003
2450.47 1980
2450.94 1739
2451.40 1773
2451.87 1887
2452.34 1901
2452.80 1700
2453.27 1861
2453.74 1855
2454.20 1707
2454.67 1768
2455.14 1733
2455.60 1780
2456.07 1675
2456.54 1400
2457.01 1446
2457.47 1683
2457.94 1586
2458.41 1521
2458.88 1692
2459.34 1836
2459.81 1721
2460.28 1607
2460.74 1541
2461.21 1572
2461.68 1543
2462.15 1679
2462.62 1778
2463.08 1695
2463.55 1593
2464.02 1680
2464.49 1616
2464.95 1620
2465.42 1663
2465.89 1628
2466.36 1662
2466.83 1764
2467.30 1732
2467.76 1644
2468.23 1884
2468.70 1886
2469.17 1808
2469.64 1838
2470.10 1802
2470.57 1663
2471.04 1589
2471.51 1695
2471.98 1644
2472.45 1641
2472.92 1700
2473.39 1673
2473.85 1683
2474.32 1617
2474.79 1513
2475.26 1741
2475.73 1837
2476.20 1741
2476.67 1717
2477.14 1738
2477.61 1781
2478.07 1545
2478.54 1513
2479.01 1564
2479.48 1653
2479.95 1538
2480.42 1701
2480.89 1747
2481.36 1610
2481.83 1707
2482.30 1525
2482.77 1525
2483.24 1615
2483.71 1607
2484.18 1428
2484.65 1510
2485.12 1756
2485.59 1589
2486.06 1753
2486.53 1918
2487.00 1920
2487.47 2004
2487.94 2115
2488.41 1982
2488.88 1898
2489.35 1833
2489.82 1909
2490.29 1899
2490.76 1911
2491.23 1812
2491.70 1913
2492.17 1882
2492.64 1823
2493.11 1850
2493.58 1654
2494.05 1798
2494.52 1818
2494.99 1718
2495.47 1919
2495.94 1850
2496.41 1900
2496.88 1780
2497.35 1922
2497.82 1755
2498.29 1820
2498.76 1825
2499.23 1731
2499.70 1644
2500.18 1576
2500.65 1709
2501.12 1575
2501.59 1670
2502.06 1742
2502.53 1690
2503.00 1809
2503.48 1755
2503.95 1654
2504.42 1915
2504.89 1816
2505.36 1702
2505.83 1807
2506.31 1825
2506.78 1856
2507.25 1755
2507.72 1986
2508.19 2010
2508.67 1878
2509.14 1921
2509.61 1984
2510.08 2065
2510.56 2203
2511.03 2101
2511.50 2176
2511.97 2295
2512.44 2280
2512.92 2173
2513.39 2428
2513.86 2353
2514.33 2226
2514.81 2271
2515.28 2118
2515.75 2007
2516.23 2033
2516.70 1938
2517.17 1979
2517.64 1957
2518.12 1825
2518.59 1880
2519.06 1947
2519.54 1741
2520.01 1877
2520.48 1762
2520.96 1580
2521.43 1669
2521.90 1703
2522.38 1885
2522.85 1843
2523.32 1587
2523.80 1699
2524.27 1904
2524.74 1796
2525.22 1612
2525.69 1758
2526.16 2048
2526.64 1858
2527.11 1856
2527.59 1817
2528.06 2109
2528.53 1998
2529.01 1796
2529.48 2041
2529.96 2000
2530.43 2078
2530.90 1912
2531.38 1870
2531.85 1841
2532.33 1684
2532.80 1680
2533.28 1952
2533.75 1944
2534.22 1746
2534.70 1789
2535.17 1845
2535.65 1763
2536.12 1713
2536.60 1686
2537.07 1876
2537.55 2029
2538.02 1803
2538.50 1949
2538.97 1753
2539.45 1918
2539.92 1969
2540.40 2021
2540.87 1929
2541.35 1958
2541.82 1740
2542.30 1776
2542.77 1874
2543.25 1869
2543.72 1848
2544.20 1835
2544.67 1823
2545.15 1971
2545.62 2099
2546.10 2247
2546.58 2398
2547.05 2539
2547.53 2646
2548.00 2445
2548.48 2407
2548.95 2598
2549.43 2489
2549.91 2611
2550.38 2645
2550.86 2371
2551.33 2228
2551.81 2280
2552.29 2309
2552.76 2351
2553.24 2277
2553.72 2266
2554.19 2083
2554.67 2034
2555.14 1957
2555.62 2029
2556.10 2056
2556.57 2199
2557.05 2010
2557.53 1938
2558.00 1960
2558.48 1934
2558.96 2096
2559.43 1758
2559.91 1886
2560.39 1922
2560.87 1955
2561.34 1934
2561.82 1689
2562.30 1840
2562.77 1676
2563.25 1877
2563.73 1701
2564.21 1893
2564.68 2066
2565.16 1722
2565.64 1801
2566.11 1711
2566.59 1782
2567.07 1642
2567.55 1765
2568.03 1611
2568.50 1716
2568.98 1738
2569.46 1667
2569.94 1576
2570.41 1714
2570.89 1573
2571.37 1569
2571.85 1790
2572.33 1778
2572.80 1903
2573.28 1885
2573.76 1637
2574.24 1533
2574.72 1681
2575.19 1649
2575.67 1693
2576.15 1676
2576.63 1732
2577.11 1666
2577.59 1579
2578.07 1822
2578.54 1678
2579.02 1622
2579.50 1757
2579.98 1747
2580.46 1751
2580.94 1604
2581.42 1676
2581.90 1667
2582.37 1854
2582.85 1832
2583.33 1677
2583.81 1846
2584.29 1714
2584.77 1586
2585.25 1596
2585.73 1819
2586.21 1963
2586.69 1754
2587.17 1709
2587.65 1881
2588.13 1788
2588.61 1781
2589.08 1788
2589.56 1733
2590.04 1765
2590.52 1764
2591.00 1739
2591.48 1765
2591.96 1846
2592.44 1676
2592.92 1739
2593.40 1654
2593.88 1537
2594.36 1561
2594.84 1760
2595.32 1634
2595.80 1738
2596.28 1660
2596.76 1635
2597.24 1604
2597.72 1648
2598.21 1695
2598.69 1659
2599.17 1647
2599.65 1679
2600.13 1702
2600.61 1735
2601.09 1801
2601.57 1764
2602.05 1859
2602.53 1967
2603.01 1831
2603.49 1762
2603.97 1894
2604.45 1666
2604.94 1694
2605.42 1766
2605.90 1769
2606.38 1689
2606.86 1780
2607.34 1773
2607.82 1768
2608.30 1754
2608.79 1504
2609.27 1721
2609.75 1890
2610.23 1694
2610.71 1673
2611.19 1527
2611.68 1851
2612.16 1696
2612.64 1839
2613.12 1912
2613.60 1750
2614.08 1740
2614.57 1746
2615.05 1574
2615.53 1651
2616.01 1773
2616.49 1901
2616.98 1889
2617.46 1909
2617.94 1769
2618.42 1874
2618.91 1983
2619.39 1846
2619.87 1789
2620.35 1744
2620.84 1762
2621.32 1845
2621.80 1822
2622.28 1853
2622.77 1847
2623.25 1803
2623.73 1851
2624.21 1928
2624.70 1855
2625.18 1891
2625.66 1804
2626.15 1839
2626.63 1734
2627.11 1728
2627.60 1751
2628.08 2081
2628.56 2147
2629.05 2109
2629.53 1971
2630.01 1959
2630.50 2063
2630.98 2035
2631.46 2084
2631.95 2278
2632.43 2127
2632.91 2244
2633.40 1893
2633.88 2154
2634.36 1965
2634.85 2133
2635.33 2212
2635.82 2112
2636.30 1783
2636.78 1782
2637.27 1744
2637.75 1908
2638.24 1985
2638.72 1904
2639.20 1810
2639.69 1736
2640.17 1723
2640.66 1750
2641.14 1835
2641.63 1707
2642.11 1684
2642.60 1786
2643.08 1642
2643.56 1688
2644.05 1723
2644.53 1711
2645.02 1600
2645.50 1601
2645.99 1684
2646.47 1755
2646.96 1747
2647.44 1767
2647.93 1814
2648.41 1798
2648.90 1805
2649.38 1700
2649.87 1810
2650.35 1850
2650.84 1858
2651.32 1923
2651.81 1961
2652.30 1958
2652.78 1620
2653.27 1798
2653.75 1737
2654.24 1854
2654.72 1737
2655.21 1865
2655.69 1731
2656.18 1721
2656.67 1872
2657.15 1950
2657.64 1898
2658.12 1860
2658.61 1926
2659.10 1914
2659.58 1929
2660.07 1860
2660.55 1757
2661.04 1854
2661.53 1716
2662.01 1947
2662.50 1969
2662.99 1669
2663.47 1776
2663.96 1737
2664.44 1551
2664.93 1681
2665.42 1708
2665.90 1761
2666.39 1850
2666.88 1966
2667.36 1785
2667.85 1708
2668.34 1815
2668.83 1726
2669.31 1597
2669.80 1760
2670.29 1954
2670.77 1961
2671.26 1882
2671.75 2088
2672.24 2103
2672.72 1892
2673.21 2421
2673.70 2477
2674.18 2252
2674.67 2291
2675.16 2474
2675.65 2576
2676.13 2337
2676.62 2137
2677.11 2050
2677.60 2040
2678.09 2234
2678.57 1949
2679.06 1917
2679.55 1864
2680.04 1756
2680.53 1599
2681.01 1663
2681.50 1712
2681.99 1702
2682.48 1752
2682.97 1807
2683.45 1719
2683.94 1668
2684.43 1779
2684.92 1703
2685.41 1811
2685.90 1672
2686.38 1557
2686.87 1502
2687.36 1491
2687.85 1635
2688.34 1638
2688.83 1649
2689.32 1601
2689.81 1808
2690.29 1755
2690.78 1821
2691.27 1749
2691.76 1677
2692.25 1746
2692.74 1730
2693.23 1653
2693.72 1782
2694.21 1775
2694.70 1692
2695.19 1674
2695.68 1646
2696.16 1651
2696.65 1587
2697.14 1771
2697.63 1574
2698.12 1575
2698.61 1692
2699.10 1749
2699.59 1904
2700.08 1921
2700.57 1840
2701.06 1907
2701.55 1735
2702.04 1853
2702.53 1943
2703.02 1862
2703.51 2002
2704.00 1735
2704.49 1909
2704.98 1983
2705.47 1807
2705.96 1776
2706.45 1775
2706.94 1734
2707.43 1797
2707.92 1749
2708.41 1633
2708.91 1606
2709.40 1726
2709.89 1575
2710.38 1639
2710.87 1603
2711.36 1777
2711.85 1921
2712.34 1704
2712.83 1564
2713.32 1662
2713.81 1810
2714.30 1866
2714.80 1893
2715.29 1907
2715.78 1774
2716.27 1764
2716.76 1752
2717.25 1870
2717.74 1717
2718.23 1645
2718.73 1829
2719.22 1904
2719.71 1768
2720.20 1807
2720.69 2061
2721.18 2180
2721.68 2138
2722.17 2181
2722.66 2252
2723.15 2130
2723.64 2307
2724.14 2302
2724.63 2015
2725.12 1876
2725.61 1866
2726.10 1999
2726.60 2106
2727.09 2015
2727.58 1933
2728.07 1943
2728.56 1999
2729.06 2091
2729.55 1988
2730.04 1939
2730.53 2395
2731.03 2332
2731.52 2257
2732.01 2241
2732.51 2303
2733.00 2023
2733.49 2176
2733.98 2214
2734.48 2169
2734.97 2193
2735.46 2154
2735.96 2188
2736.45 2206
2736.94 2263
2737.43 2276
2737.93 2220
2738.42 2200
2738.91 2017
2739.41 2103
2739.90 2296
2740.39 2159
2740.89 1987
2741.38 2039
2741.88 1993
2742.37 2127
2742.86 2003
2743.36 1889
2743.85 1900
2744.34 1786
2744.84 1788
2745.33 1891
2745.83 1885
2746.32 1768
2746.81 1980
2747.31 1841
2747.80 1888
2748.30 1876
2748.79 1940
2749.28 1946
2749.78 1639
2750.27 1591
2750.77 1827
2751.26 1774
2751.76 1810
2752.25 1641
2752.74 1679
2753.24 1607
2753.73 1677
2754.23 1869
2754.72 1822
2755.22 1903
2755.71 1969
2756.21 1941
2756.70 2005
2757.20 1984
2757.69 1817
2758.19 1773
2758.68 1849
2759.18 1817
2759.67 1636
2760.17 1758
2760.66 1962
2761.16 2069
2761.65 1944
2762.15 1829
2762.64 2038
2763.14 1941
2763.64 1861
2764.13 1960
2764.63 1985
2765.12 2079
2765.62 1816
2766.11 1941
2766.61 2161
2767.11 1978
2767.60 1844
2768.10 1886
2768.59 1988
2769.09 2152
2769.59 2088
2770.08 1863
2770.58 1841
2771.07 1999
2771.57 2068
2772.07 1895
2772.56 1993
2773.06 2015
2773.56 2147
2774.05 2151
2774.55 2190
2775.04 2402
2775.54 2422
2776.04 2537
2776.53 2615
2777.03 2539
2777.53 2422
2778.03 2519
2778.52 2466
2779.02 2504
2779.52 2303
2780.01 2305
2780.51 2269
2781.01 2141
2781.50 1884
2782.00 1941
2782.50 1779
2783.00 1821
2783.49 1850
2783.99 1820
2784.49 1730
2784.99 1741
2785.48 1729
2785.98 1693
2786.48 1820
2786.98 1574
2787.47 1762
2787.97 1942
2788.47 1881
2788.97 1867
2789.46 1812
2789.96 1851
2790.46 1826
2790.96 1879
2791.46 1896
2791.95 1708
2792.45 1760
2792.95 1850
2793.45 1763
2793.95 1619
2794.44 1669
2794.94 1717
2795.44 1705
2795.94 1730
2796.44 1814
2796.94 1812
2797.44 1928
2797.93 1906
2798.43 1953
2798.93 2063
2799.43 2139
2799.93 2147
2800.43 1966
2800.93 1970
2801.43 1930
2801.92 2056
2802.42 1898
2802.92 2072
2803.42 2190
2803.92 2050
2804.42 2048
2804.92 2159
2805.42 1933
2805.92 2117
2806.42 2404
2806.92 2438
2807.42 2234
2807.91 2270
2808.41 2107
2808.91 2014
2809.41 1948
2809.91 2178
2810.41 2141
2810.91 2034
2811.41 1933
2811.91 1867
2812.41 1883
2812.91 1769
2813.41 1937
2813.91 1842
2814.41 1861
2814.91 1792
2815.41 1748
2815.91 1727
2816.41 1761
2816.91 1682
2817.41 1518
2817.91 1695
2818.41 1678
2818.91 1707
2819.42 1726
2819.92 1602
2820.42 1763
2820.92 1719
2821.42 1782
2821.92 1770
2822.42 1668
2822.92 1586
2823.42 1577
2823.92 1691
2824.42 1751
2824.92 1760
2825.42 1602
2825.93 1667
2826.43 1841
2826.93 1864
2827.43 1707
2827.93 1690
2828.43 1567
2828.93 1702
2829.43 1788
2829.94 1735
2830.44 1725
2830.94 1576
2831.44 1822
2831.94 1734
2832.44 1796
2832.95 1634
2833.45 1575
2833.95 1586
2834.45 1647
2834.95 1660
2835.45 1582
2835.96 1475
2836.46 1773
2836.96 1823
2837.46 1825
2837.97 1780
2838.47 1854
2838.97 1884
2839.47 1885
2839.97 1652
2840.48 1628
2840.98 1705
2841.48 1841
2841.98 1877
2842.49 1594
2842.99 1774
2843.49 1753
2843.99 1873
2844.50 1883
2845.00 1746
2845.50 1750
2846.01 1806
2846.51 1960
2847.01 1725
2847.51 1695
2848.02 1954
2848.52 1954
2849.02 2027
2849.53 1811
2850.03 1718
2850.53 1799
2851.04 1756
2851.54 1797
2852.04 1734
2852.55 1783
2853.05 1939
2853.55 1884
2854.06 1881
2854.56 1982
2855.06 2152
2855.57 2276
2856.07 2454
2856.58 2311
2857.08 2120
2857.58 2102
2858.09 2129
2858.59 2180
2859.10 2074
2859.60 1815
2860.10 1712
2860.61 1678
2861.11 1790
2861.62 1477
2862.12 1461
2862.62 1627
2863.13 1604
2863.63 1633
2864.14 1564
2864.64 1574
2865.15 1599
2865.65 1582
2866.16 1665
2866.66 1553
2867.17 1528
2867.67 1636
2868.18 1767
2868.68 1633
2869.19 1670
2869.69 1597
2870.20 1692
2870.70 1785
2871.21 1750
2871.71 1892
2872.22 1715
2872.72 1695
2873.23 1863
2873.73 1940
2874.24 2136
2874.74 1848
2875.25 1829
2875.75 1834
2876.26 1858
2876.76 1905
2877.27 1744
2877.78 1900
2878.28 1910
2878.79 1885
2879.29 1781
2879.80 1869
2880.30 1929
2880.81 1855
2881.32 1955
2881.82 1840
2882.33 1825
2882.83 1781
2883.34 1687
2883.85 1786
2884.35 1786
2884.86 1825
2885.37 1895
2885.87 1997
2886.38 1865
2886.88 1781
2887.39 1800
2887.90 1846
2888.40 1964
2888.91 1828
2889.42 2075
2889.92 1966
2890.43 1832
2890.94 2001
2891.45 1909
2891.95 1970
2892.46 1917
2892.97 1802
2893.47 1884
2893.98 1855
2894.49 1974
2894.99 2075
2895.50 1989
2896.01 2087
2896.52 1933
2897.02 1697
2897.53 1913
2898.04 1789
2898.55 2033
2899.05 1937
2899.56 1827
2900.07 1795
2900.58 1921
2901.08 1874
2901.59 1835
2902.10 1819
2902.61 1778
2903.12 1846
2903.62 2025
2904.13 2008
2904.64 1848
2905.15 2047
2905.66 1922
2906.16 2042
2906.67 2016
2907.18 1928
2907.69 1939
2908.20 1912
2908.71 1773
2909.21 1828
2909.72 1947
2910.23 1842
2910.74 1674
2911.25 1794
2911.76 1898
2912.26 1936
2912.77 1967
2913.28 2006
2913.79 1969
2914.30 2001
2914.81 1920
2915.32 1839
2915.83 1780
2916.34 1839
2916.85 1796
2917.35 2024
2917.86 1961
2918.37 1842
2918.88 1910
2919.39 1931
2919.90 1903
2920.41 1958
2920.92 1910
2921.43 1950
2921.94 1859
2922.45 1803
2922.96 1819
2923.47 1864
2923.98 1760
2924.49 1886
2925.00 1901
2925.51 2019
2926.02 1852
2926.53 1798
2927.04 1822
2927.55 1626
2928.06 1769
2928.57 1725
2929.08 1663
2929.59 1722
2930.10 1512
2930.61 1673
2931.12 1704
2931.63 1588
2932.14 1694
2932.65 1522
2933.16 1713
2933.67 1942
2934.18 1803
2934.69 1821
2935.20 1813
2935.71 1862
2936.22 1883
2936.73 2072
2937.25 1968
2937.76 2140
2938.27 2203
2938.78 2199
2939.29 2144
2939.80 2267
2940.31 2363
2940.82 2331
2941.33 2116
2941.85 2286
2942.36 2259
2942.87 2129
2943.38 2084
2943.89 1952
2944.40 2067
2944.91 1917
2945.43 1800
2945.94 1897
2946.45 1803
2946.96 1807
2947.47 1699
2947.98 1605
2948.50 1798
2949.01 1653
2949.52 1621
2950.03 1645
2950.54 1778
2951.06 1701
2951.57 1641
2952.08 1556
2952.59 1578
2953.10 1624
2953.62 1662
2954.13 1615
2954.64 1788
2955.15 1690
2955.67 1560
2956.18 1491
2956.69 1662
2957.20 1813
2957.72 1778
2958.23 1820
2958.74 1871
2959.25 1846
2959.77 1863
2960.28 1758
2960.79 1968
2961.31 1767
2961.82 1735
2962.33 1860
2962.85 1785
2963.36 1987
2963.87 1992
2964.39 1889
2964.90 1929
2965.41 1713
2965.93 1733
2966.44 1860
2966.95 1736
2967.47 1649
2967.98 1709
2968.49 1721
2969.01 1789
2969.52 1609
2970.03 1609
2970.55 1718
2971.06 1821
2971.58 1805
2972.09 1907
2972.60 1668
2973.12 1823
2973.63 1939
2974.15 1862
2974.66 1772
2975.17 1907
2975.69 1854
2976.20 1672
2976.72 1857
2977.23 1819
2977.74 1972
2978.26 1850
2978.77 1756
2979.29 1866
2979.80 1959
2980.32 2001
2980.83 1951
2981.35 2045
2981.86 2029
2982.38 2003
2982.89 2226
2983.41 2080
2983.92 2181
2984.44 2061
2984.95 2009
2985.47 2075
2985.98 2164
2986.50 2331
2987.01 2147
2987.53 2145
2988.04 2149
2988.56 2107
2989.07 2207
2989.59 2038
2990.10 2308
2990.62 2299
2991.13 2436
2991.65 2586
2992.17 2548
2992.68 2503
2993.20 2647
2993.71 2415
2994.23 2443
2994.74 2481
2995.26 2465
2995.78 2421
2996.29 2674
2996.81 2583
2997.32 2849
2997.84 2880
2998.36 2822
2998.87 3009
2999.39 3001
2999.91 2917
3000.42 2888
3000.94 3173
3001.45 3105
3001.97 3414
3002.49 3752
3003.00 4283
3003.52 4856
3004.04 5251
3004.55 5903
3005.07 5847
3005.59 5744
3006.10 6076
3006.62 5747
3007.14 5600
3007.66 5247
3008.17 4545
3008.69 4161
3009.21 3721
3009.72 3281
3010.24 2986
3010.76 2728
3011.28 2431
3011.79 2297
3012.31 2206
3012.83 2349
3013.35 2415
3013.86 2475
3014.38 2457
3014.90 2514
3015.42 2322
3015.93 2302
3016.45 2286
3016.97 2289
3017.49 2358
3018.00 2315
3018.52 2244
3019.04 2427
3019.56 2396
3020.08 2179
3020.59 2083
3021.11 2139
3021.63 1973
3022.15 2116
3022.67 2337
3023.19 2413
3023.70 2345
3024.22 2371
3024.74 2401
3025.26 2316
3025.78 2084
3026.30 2079
3026.81 2169
3027.33 2191
3027.85 2117
3028.37 1970
3028.89 2029
3029.41 2206
3029.93 1980
3030.45 2127
3030.97 2017
3031.48 1994
3032.00 2169
3032.52 1920
3033.04 1994
3033.56 2074
3034.08 2042
3034.60 2123
3035.12 2283
3035.64 2109
3036.16 1955
3036.68 1955
3037.20 1917
3037.72 1945
3038.24 1889
3038.76 2169
3039.27 1858
3039.79 1812
3040.31 1961
3040.83 1851
3041.35 1885
3041.87 2083
3042.39 1990
3042.91 2034
3043.43 1987
3043.95 1883
3044.47 2030
3044.99 2157
3045.51 1749
3046.03 1951
3046.56 2117
3047.08 1957
3047.60 2007
3048.12 1848
3048.64 1706
3049.16 1766
3049.68 2019
3050.20 2026
3050.72 1986
3051.24 1856
3051.76 2027
3052.28 1985
3052.80 1826
3053.32 1822
3053.84 1873
3054.37 1729
3054.89 1769
3055.41 1920
3055.93 1794
3056.45 2003
3056.97 1782
3057.49 1742
3058.01 1841
3058.53 1699
3059.06 1720
3059.58 1979
3060.10 1825
3060.62 1905
3061.14 1999
3061.66 2134
3062.19 1940
3062.71 1873
3063.23 2007
3063.75 2071
3064.27 2115
3064.79 2043
3065.32 2156
3065.84 2176
3066.36 1965
3066.88 1909
3067.40 2101
3067.93 2060
3068.45 2025
3068.97 1926
3069.49 2006
3070.02 1954
3070.54 1738
3071.06 1732
3071.58 1751
3072.10 1932
3072.63 1671
3073.15 1867
3073.67 1966
3074.20 1991
3074.72 2078
3075.24 2049
3075.76 2280
3076.29 2200
3076.81 2151
3077.33 2359
3077.86 2518
3078.38 2491
3078.90 2660
3079.42 2721
3079.95 2682
3080.47 2617
3080.99 2695
3081.52 2719
3082.04 2620
3082.56 2621
3083.09 2580
3083.61 2675
3084.13 2626
3084.66 2472
3085.18 2455
3085.71 2565
3086.23 2652
3086.75 2337
3087.28 2327
3087.80 2256
3088.32 2147
3088.85 2295
3089.37 2292
3089.90 2354
3090.42 2307
3090.94 2559
3091.47 2473
3091.99 2320
3092.52 2347
3093.04 2568
3093.57 2404
3094.09 2571
3094.61 2824
3095.14 2667
3095.66 2553
3096.19 2512
3096.71 2600
3097.24 2684
3097.76 2795
3098.29 3034
3098.81 3078
3099.34 3303
3099.86 3915
3100.39 4595
3100.91 5693
3101.44 6352
3101.96 6833
3102.49 7337
3103.01 8651
3103.54 9107
3104.06 9297
3104.59 9096
3105.11 8745
3105.64 7922
3106.16 6594
3106.69 5948
3107.21 4870
3107.74 4197
3108.26 4179
3108.79 3749
3109.32 3181
3109.84 3092
3110.37 3081
3110.89 3171
3111.42 3053
3111.94 2851
3112.47 3011
3113.00 2930
3113.52 2855
3114.05 2818
3114.57 2859
3115.10 2751
3115.63 2557
3116.15 2420
3116.68 2271
3117.21 2387
3117.73 2356
3118.26 2471
3118.78 2333
3119.31 2485
3119.84 2468
3120.36 2497
3120.89 2532
3121.42 2604
3121.94 2648
3122.47 2771
3123.00 2509
3123.52 2554
3124.05 2482
3124.58 2551
3125.11 2481
3125.63 2337
3126.16 2295
3126.69 2167
3127.21 2029
3127.74 2019
3128.27 2075
3128.80 2012
3129.32 1989
3129.85 2021
3130.38 2123
3130.91 1999
3131.43 1977
3131.96 2018
3132.49 1896
3133.02 1997
3133.54 1787
3134.07 1909
3134.60 1940
3135.13 1768
3135.65 1983
3136.18 1795
3136.71 1839
3137.24 1921
3137.77 1928
3138.29 1790
3138.82 1878
3139.35 1852
3139.88 1865
3140.41 1829
3140.94 1955
3141.46 1979
3141.99 1903
3142.52 1893
3143.05 1853
3143.58 1934
3144.11 1881
3144.64 1851
3145.16 1974
3145.69 2103
3146.22 2153
3146.75 1958
3147.28 2001
3147.81 2151
3148.34 2332
3148.87 2438
3149.40 2224
3149.92 2253
3150.45 2307
3150.98 2504
3151.51 2485
3152.04 2385
3152.57 2258
3153.10 2227
3153.63 2128
3154.16 2098
3154.69 2072
3155.22 2002
3155.75 2203
3156.28 2345
3156.81 2254
3157.34 2304
3157.87 2438
3158.40 2368
3158.93 2391
3159.46 2416
3159.99 2233
3160.52 2212
3161.05 2249
3161.58 2117
3162.11 2126
3162.64 2051
3163.17 2114
3163.70 2049
3164.23 2064
3164.76 2071
3165.29 1912
3165.82 1890
3166.35 2071
3166.88 1913
3167.41 1813
3167.94 1928
3168.47 1947
3169.00 2062
3169.53 2063
3170.06 2003
3170.59 2140
3171.12 2034
3171.65 2096
3172.19 2164
3172.72 2349
3173.25 2357
3173.78 2376
3174.31 2290
3174.84 2109
3175.37 2193
3175.90 2286
3176.44 2400
3176.97 2266
3177.50 2131
3178.03 2143
3178.56 1911
3179.09 2004
3179.62 2177
3180.16 2093
3180.69 1925
3181.22 2056
3181.75 1779
3182.28 1917
3182.81 1928
3183.35 1865
3183.88 1748
3184.41 1776
3184.94 1920
3185.47 1850
3186.01 1865
3186.54 1909
3187.07 1941
3187.60 2059
3188.14 1938
3188.67 1752
3189.20 1997
3189.73 1923
3190.26 1793
3190.80 1985
3191.33 1689
3191.86 1944
3192.39 1927
3192.93 1969
3193.46 1933
3193.99 1889
3194.53 1954
3195.06 1830
3195.59 1908
3196.12 1889
3196.66 1964
3197.19 1976
3197.72 1901
3198.26 1959
3198.79 1993
3199.32 2221
3199.86 2207
3200.39 2253
3200.92 2213
3201.46 2161
3201.99 2201
3202.52 2202
3203.06 2274
3203.59 2127
3204.12 2185
3204.66 2088
3205.19 2194
3205.73 2131
3206.26 2241
3206.79 2227
3207.33 2152
3207.86 2190
3208.39 2338
3208.93 2297
3209.46 2452
3210.00 2606
3210.53 2489
3211.07 2663
3211.60 2886
3212.13 2746
3212.67 2644
3213.20 2578
3213.74 2700
3214.27 2611
3214.81 2382
3215.34 2100
3215.88 2228
3216.41 2376
3216.94 2178
3217.48 1982
3218.01 2195
3218.55 1963
3219.08 2147
3219.62 2094
3220.15 2087
3220.69 2214
3221.22 2212
3221.76 2413
3222.29 2318
3222.83 2425
3223.36 2565
3223.90 2679
3224.43 2659
3224.97 2661
3225.51 2747
3226.04 2776
3226.58 2997
3227.11 2786
3227.65 2729
3228.18 2569
3228.72 2619
3229.25 2509
3229.79 2217
3230.33 2248
3230.86 2502
3231.40 2461
3231.93 2328
3232.47 2271
3233.01 2399
3233.54 2455
3234.08 2211
3234.61 2297
3235.15 2307
3235.69 2425
3236.22 2306
3236.76 2253
3237.30 2361
3237.83 2468
3238.37 2425
3238.91 2347
3239.44 2520
3239.98 2666
3240.51 2679
3241.05 2469
3241.59 2320
3242.13 2462
3242.66 2574
3243.20 2605
3243.74 2630
3244.27 2892
3244.81 2652
3245.35 2386
3245.88 2551
3246.42 2498
3246.96 2532
3247.50 2542
3248.03 2654
3248.57 2715
3249.11 2709
3249.64 2783
3250.18 2986
3250.72 2865
3251.26 2768
3251.79 2569
3252.33 2624
3252.87 2759
3253.41 2772
3253.95 2853
3254.48 2941
3255.02 2902
3255.56 2811
3256.10 2619
3256.64 3004
3257.17 3072
3257.71 2800
3258.25 2989
3258.79 3281
3259.33 3525
3259.86 3981
3260.40 4069
3260.94 4229
3261.48 4543
3262.02 4848
3262.56 5288
3263.09 5741
3263.63 6236
3264.17 6672
3264.71 7399
3265.25 7942
3265.79 8333
3266.33 8050
3266.87 8217
3267.40 8874
3267.94 9061
3268.48 8996
3269.02 8220
3269.56 7413
3270.10 6666
3270.64 5795
3271.18 5013
3271.72 4530
3272.26 3983
3272.80 3753
3273.33 3671
3273.87 3461
3274.41 3234
3274.95 3459
3275.49 3224
3276.03 3249
3276.57 3276
3277.11 3248
3277.65 3146
3278.19 3136
3278.73 3345
3279.27 3397
3279.81 3223
3280.35 3168
3280.89 3197
3281.43 3048
3281.97 3117
3282.51 3328
3283.05 3203
3283.59 3013
3284.13 2946
3284.67 2793
3285.21 3132
3285.75 3367
3286.29 3285
3286.83 3550
3287.37 3469
3287.91 3239
3288.45 3190
3289.00 3267
3289.54 3195
3290.08 3234
3290.62 3039
3291.16 2988
3291.70 3256
3292.24 3373
3292.78 3387
3293.32 3599
3293.86 3667
3294.40 3858
3294.95 4014
3295.49 4037
3296.03 4388
3296.57 4232
3297.11 4004
3297.65 4004
3298.19 3797
3298.74 3922
3299.28 3447
3299.82 3699
3300.36 3647
3300.90 3707
3301.44 3297
3301.98 3151
3302.53 3197
3303.07 3236
3303.61 3323
3304.15 3322
3304.69 3038
3305.24 3070
3305.78 3152
3306.32 3182
3306.86 2886
3307.40 2831
3307.95 2685
3308.49 2739
3309.03 2583
3309.57 2539
3310.12 2719
3310.66 2752
3311.20 2633
3311.74 2499
3312.29 2633
3312.83 2923
3313.37 2852
3313.91 2873
3314.46 2953
3315.00 3181
3315.54 3248
3316.09 3258
3316.63 3425
3317.17 3365
3317.71 3249
3318.26 3439
3318.80 3839
3319.34 3488
3319.89 3350
3320.43 3399
3320.97 3383
3321.52 3386
3322.06 3411
3322.60 3324
3323.15 3121
3323.69 3091
3324.23 3120
3324.78 3348
3325.32 3289
3325.86 3034
3326.41 3034
3326.95 2993
3327.50 3145
3328.04 3165
3328.58 2900
3329.13 2744
3329.67 3043
3330.22 3526
3330.76 4190
3331.30 5099
3331.85 5858
3332.39 7314
3332.94 8495
3333.48 9790
3334.03 11444
3334.57 12559
3335.11 13948
3335.66 15199
3336.20 15617
3336.75 16161
3337.29 16168
3337.84 14859
3338.38 13818
3338.93 12423
3339.47 10844
3340.02 8848
3340.56 7253
3341.11 6672
3341.65 5519
3342.20 4852
3342.74 3967
3343.29 3601
3343.83 3322
3344.38 3066
3344.92 2840
3345.47 2980
3346.01 2887
3346.56 2767
3347.10 2717
3347.65 2836
3348.19 3023
3348.74 2912
3349.29 2915
3349.83 2947
3350.38 2881
3350.92 2701
3351.47 3047
3352.01 2803
3352.56 2506
3353.11 2610
3353.65 2793
3354.20 2861
3354.74 3077
3355.29 2924
3355.84 2751
3356.38 2549
3356.93 2680
3357.47 2818
3358.02 2799
3358.57 2535
3359.11 2449
3359.66 2567
3360.21 2567
3360.75 2828
3361.30 2793
3361.85 2745
3362.39 2640
3362.94 2796
3363.49 2788
3364.03 2801
3364.58 2465
3365.13 2659
3365.67 2633
3366.22 2647
3366.77 2683
3367.31 2484
3367.86 2532
3368.41 2490
3368.96 2511
3369.50 2607
3370.05 2777
3370.60 2782
3371.15 2828
3371.69 3119
3372.24 3205
3372.79 3091
3373.34 3247
3373.88 3377
3374.43 3596
3374.98 3324
3375.53 3268
3376.07 3565
3376.62 3230
3377.17 2874
3377.72 2838
3378.27 2608
3378.81 2479
3379.36 2380
3379.91 2514
3380.46 2382
3381.01 2184
3381.55 2207
3382.10 2226
3382.65 2261
3383.20 2365
3383.75 2164
3384.30 2189
3384.84 1950
3385.39 2007
3385.94 2137
3386.49 2204
3387.04 2067
3387.59 2044
3388.14 2016
3388.69 2089
3389.23 2107
3389.78 2034
3390.33 1911
3390.88 1963
3391.43 2047
3391.98 1875
3392.53 1937
3393.08 1843
3393.63 1962
3394.18 2114
3394.72 2009
3395.27 1944
3395.82 2050
3396.37 2153
3396.92 2125
3397.47 2045
3398.02 2116
3398.57 1922
3399.12 2074
3399.67 2013
3400.22 2105
3400.77 1909
3401.32 1968
3401.87 1921
3402.42 1839
3402.97 1989
3403.52 1803
3404.07 1689
3404.62 1912
3405.17 1916
3405.72 1841
3406.27 1791
3406.82 1768
3407.37 1698
3407.92 1798
3408.47 1946
3409.02 1873
3409.57 2017
3410.12 2055
3410.67 2027
3411.22 2247
3411.78 2347
3412.33 2357
3412.88 2328
3413.43 2360
3413.98 2157
3414.53 2192
3415.08 2208
3415.63 2183
3416.18 2266
3416.73 2145
3417.28 2129
3417.84 2072
3418.39 2075
3418.94 2047
3419.49 1969
3420.04 1921
3420.59 1996
3421.14 1818
3421.69 1942
3422.25 2076
3422.80 2108
3423.35 1961
3423.90 2357
3424.45 2293
3425.00 2197
3425.56 2148
3426.11 2380
3426.66 2292
3427.21 2275
3427.76 2117
3428.32 2051
3428.87 2021
3429.42 2078
3429.97 2037
3430.52 1908
3431.08 1899
3431.63 2141
3432.18 1968
3432.73 2030
3433.29 2099
3433.84 1891
3434.39 1861
3434.94 1921
3435.50 1951
3436.05 1926
3436.60 1755
3437.15 1788
3437.71 1814
3438.26 1917
3438.81 1967
3439.37 2034
3439.92 2084
3440.47 2053
3441.02 2014
3441.58 1844
3442.13 1847
3442.68 1871
3443.24 1815
3443.79 1865
3444.34 1727
3444.90 1783
3445.45 1804
3446.00 1765
3446.56 1743
3447.11 1781
3447.66 1735
3448.22 1732
3448.77 1667
3449.33 1853
3449.88 1951
3450.43 1917
3450.99 1822
3451.54 1855
3452.09 2048
3452.65 1990
3453.20 1920
3453.76 1763
3454.31 1848
3454.86 1836
3455.42 1887
3455.97 2010
3456.53 1955
3457.08 1873
3457.64 1848
3458.19 2100
3458.75 2058
3459.30 1942
3459.85 1902
3460.41 2075
3460.96 2216
3461.52 2065
3462.07 2122
3462.63 2201
3463.18 1864
3463.74 1994
3464.29 2063
3464.85 1912
3465.40 1967
3465.96 2113
3466.51 2034
3467.07 1995
3467.62 2089
3468.18 2297
3468.73 2412
3469.29 2270
3469.84 2331
3470.40 2376
3470.95 2511
3471.51 2740
3472.07 2731
3472.62 2552
3473.18 2546
3473.73 2562
3474.29 2592
3474.84 2653
3475.40 2494
3475.96 2416
3476.51 2518
3477.07 2563
3477.62 2360
3478.18 2619
3478.74 2438
3479.29 2505
3479.85 2674
3480.40 2747
3480.96 2917
3481.52 2946
3482.07 2647
3482.63 2732
3483.19 2817
3483.74 2951
3484.30 3088
3484.86 2675
3485.41 2958
3485.97 3174
3486.53 3199
3487.08 3324
3487.64 3669
3488.20 3899
3488.75 4471
3489.31 5522
3489.87 6448
3490.42 7662
3490.98 8341
3491.54 9686
3492.09 10013
3492.65 9756
3493.21 10073
3493.77 9849
3494.32 9077
3494.88 8263
3495.44 7488
3496.00 6210
3496.55 5514
3497.11 5088
3497.67 4569
3498.23 3950
3498.78 4152
3499.34 3936
3499.90 3911
3500.46 3732
3501.01 3781
3501.57 4132
3502.13 4072
3502.69 4036
3503.25 3904
3503.80 4136
3504.36 4123
3504.92 3886
3505.48 3915
3506.04 3657
3506.60 3630
3507.15 3587
3507.71 3592
3508.27 3354
3508.83 3446
3509.39 3146
3509.95 2765
3510.50 3061
3511.06 2931
3511.62 2701
3512.18 2630
3512.74 2756
3513.30 2608
3513.86 2489
3514.42 2268
3514.98 2202
3515.53 2176
3516.09 2111
3516.65 2286
3517.21 2153
3517.77 2259
3518.33 2283
3518.89 2249
3519.45 2153
3520.01 1988
3520.57 2119
3521.13 2153
3521.69 2358
3522.25 2247
3522.81 2352
3523.36 2411
3523.92 2182
3524.48 2282
3525.04 2254
3525.60 2153
3526.16 2196
3526.72 2287
3527.28 2180
3527.84 2101
3528.40 2208
3528.96 2105
3529.52 1977
3530.08 2015
3530.64 2084
3531.20 2028
3531.76 1993
3532.32 2040
3532.89 2272
3533.45 2222
3534.01 2244
3534.57 2215
3535.13 2243
3535.69 2308
3536.25 2206
3536.81 2279
3537.37 2063
3537.93 2019
3538.49 2080
3539.05 1973
3539.61 2076
3540.17 2102
3540.74 2119
3541.30 2114
3541.86 2126
3542.42 2046
3542.98 1997
3543.54 1994
3544.10 2077
3544.66 1973
3545.22 1913
3545.79 1897
3546.35 1925
3546.91 2146
3547.47 1973
3548.03 1962
3548.59 2054
3549.16 1862
3549.72 1996
3550.28 1972
3550.84 1921
3551.40 1798
3551.96 1762
3552.53 1712
3553.09 1998
3553.65 1934
3554.21 1818
3554.77 1852
3555.34 1742
3555.90 1839
3556.46 1838
3557.02 1844
3557.59 1744
3558.15 1815
3558.71 1791
3559.27 1840
3559.84 1884
3560.40 2007
3560.96 2018
3561.52 1931
3562.09 1917
3562.65 2004
3563.21 1897
3563.77 1952
3564.34 1812
3564.90 1720
3565.46 1768
3566.03 1632
3566.59 1736
3567.15 1641
3567.72 1711
3568.28 1724
3568.84 1711
3569.41 1825
3569.97 1664
3570.53 1758
3571.10 1658
3571.66 1760
3572.22 1753
3572.79 1707
3573.35 1816
3573.91 1770
3574.48 1759
3575.04 1733
3575.60 1777
3576.17 1823
3576.73 1990
3577.30 1987
3577.86 1806
3578.42 1843
3578.99 2060
3579.55 1964
3580.12 1925
3580.68 1884
3581.24 1644
3581.81 1780
3582.37 1831
3582.94 1730
3583.50 1881
3584.07 2014
3584.63 2023
3585.20 2037
3585.76 1767
3586.32 1854
3586.89 1807
3587.45 1870
3588.02 1851
3588.58 1877
3589.15 1918
3589.71 1641
3590.28 1727
3590.84 1652
3591.41 1691
3591.97 1780
3592.54 1769
3593.10 1752
3593.67 1853
3594.23 1877
3594.80 1893
3595.36 1705
3595.93 1716
3596.50 1728
3597.06 1886
3597.63 1909
3598.19 1722
3598.76 1611
3599.32 1797
3599.89 1700
3600.45 1834
3601.02 1710
3601.59 1581
3602.15 1727
3602.72 1820
3603.28 1807
3603.85 1740
3604.42 1765
3604.98 1665
3605.55 1550
3606.11 1644
3606.68 1614
3607.25 1554
3607.81 1547
3608.38 1608
3608.95 1475
3609.51 1513
3610.08 1542
3610.65 1570
3611.21 1553
3611.78 1549
3612.35 1657
3612.91 1633
3613.48 1593
3614.05 1685
3614.61 1811
3615.18 1696
3615.75 1789
3616.31 1845
3616.88 1876
3617.45 1925
3618.01 2085
3618.58 2215
3619.15 2112
3619.72 2106
3620.28 1988
3620.85 2142
3621.42 1931
3621.99 2021
3622.55 1933
3623.12 2005
3623.69 1982
3624.26 2021
3624.82 1646
3625.39 1722
3625.96 1665
3626.53 1632
3627.09 1569
3627.66 1625
3628.23 1551
3628.80 1583
3629.37 1637
3629.93 1772
3630.50 1762
3631.07 1687
3631.64 1589
3632.21 1693
3632.77 1625
3633.34 1684
3633.91 1538
3634.48 1762
3635.05 1726
3635.62 1569
3636.19 1577
3636.75 1680
3637.32 1606
3637.89 1562
3638.46 1585
3639.03 1598
3639.60 1564
3640.17 1581
3640.73 1823
3641.30 1930
3641.87 1864
3642.44 1797
3643.01 1840
3643.58 1904
3644.15 1767
3644.72 1618
3645.29 1672
3645.86 1765
3646.43 1930
3647.00 1761
3647.57 1652
3648.13 1664
3648.70 1642
3649.27 1784
3649.84 1621
3650.41 1726
3650.98 1680
3651.55 1801
3652.12 2074
3652.69 1786
3653.26 1908
3653.83 1700
3654.40 1769
3654.97 1860
3655.54 1867
3656.11 1703
3656.68 1775
3657.25 1883
3657.82 1756
3658.39 1797
3658.96 1601
3659.53 1973
3660.10 2025
3660.67 1984
3661.24 1956
3661.82 1871
3662.39 1807
3662.96 1677
3663.53 1764
3664.10 1839
3664.67 1901
3665.24 1906
3665.81 1934
3666.38 1984
3666.95 1866
3667.52 2023
3668.09 1830
3668.67 1715
3669.24 1907
3669.81 1876
3670.38 2015
3670.95 1731
3671.52 1665
3672.09 1778
3672.66 1778
3673.24 1836
3673.81 1856
3674.38 1924
3674.95 2021
3675.52 1853
3676.09 1891
3676.66 1698
3677.24 1586
3677.81 1789
3678.38 1937
3678.95 1923
3679.52 1758
3680.10 1802
3680.67 1775
3681.24 1736
3681.81 1853
3682.38 1678
3682.96 1777
3683.53 1617
3684.10 1557
3684.67 1625
3685.25 1753
3685.82 1727
3686.39 1585
3686.96 1734
3687.54 1824
3688.11 1782
3688.68 1737
3689.25 1670
3689.83 1728
3690.40 1580
3690.97 1657
3691.54 1705
3692.12 1717
3692.69 1648
3693.26 1621
3693.84 1754
3694.41 1694
3694.98 1685
3695.56 1523
3696.13 1636
3696.70 1663
3697.28 1678
3697.85 1624
3698.42 1613
3699.00 1497
3699.57 1517
3700.14 1602
3700.72 1616
3701.29 1688
3701.86 1569
3702.44 1610
3703.01 1508
3703.58 1584
3704.16 1694
3704.73 1683
3705.31 1622
3705.88 1708
3706.45 1709
3707.03 1629
3707.60 1848
3708.18 1828
3708.75 1805
3709.33 1738
3709.90 1763
3710.47 1776
3711.05 1642
3711.62 1696
3712.20 1731
3712.77 1907
3713.35 1713
3713.92 1794
3714.50 1654
3715.07 1571
3715.64 1581
3716.22 1817
3716.79 1630
3717.37 1535
3717.94 1698
3718.52 1709
3719.09 1651
3719.67 1468
3720.24 1614
3720.82 1597
3721.39 1701
3721.97 1496
3722.54 1475
3723.12 1510
3723.70 1603
3724.27 1550
3724.85 1434
3725.42 1521
3726.00 1582
3726.57 1682
3727.15 1730
3727.72 1572
3728.30 1749
3728.88 1780
3729.45 1678
3730.03 1642
3730.60 1701
3731.18 1643
3731.75 1797
3732.33 1906
3732.91 1803
3733.48 1804
3734.06 1962
3734.64 1914
3735.21 1792
3735.79 1718
3736.36 1715
3736.94 1701
3737.52 1772
3738.09 1651
3738.67 1704
3739.25 1629
3739.82 1834
3740.40 1599
3740.98 1523
3741.55 1614
3742.13 1613
3742.71 1427
3743.28 1431
3743.86 1453
3744.44 1463
3745.01 1549
3745.59 1567
3746.17 1595
3746.75 1700
3747.32 1735
3747.90 1621
3748.48 1505
3749.05 1411
3749.63 1749
3750.21 1743
3750.79 1520
3751.36 1490
3751.94 1438
3752.52 1511
3753.10 1677
3753.67 1766
3754.25 1707
3754.83 1559
3755.41 1598
3755.99 1724
3756.56 1728
3757.14 1450
3757.72 1531
3758.30 1585
3758.88 1623
3759.45 1598
3760.03 1637
3760.61 1660
3761.19 1839
3761.77 1693
3762.35 1633
3762.92 1619
3763.50 1709
3764.08 1708
3764.66 1585
3765.24 1505
3765.82 1598
3766.39 1640
3766.97 1583
3767.55 1498
3768.13 1456
3768.71 1472
3769.29 1594
3769.87 1803
3770.45 1660
3771.03 1603
3771.60 1561
3772.18 1555
3772.76 1770
3773.34 1651
3773.92 1634
3774.50 1556
3775.08 1483
3775.66 1642
3776.24 1611
3776.82 1494
3777.40 1433
3777.98 1526
3778.56 1428
3779.14 1521
3779.72 1563
3780.30 1495
3780.88 1545
3781.46 1531
3782.04 1560
3782.61 1510
3783.19 1482
3783.77 1424
3784.35 1598
3784.93 1473
3785.52 1516
3786.10 1447
3786.68 1530
3787.26 1596
3787.84 1471
3788.42 1382
3789.00 1340
3789.58 1450
3790.16 1432
3790.74 1511
3791.32 1617
3791.90 1503
3792.48 1547
3793.06 1494
3793.64 1517
3794.22 1521
3794.80 1466
3795.38 1420
3795.96 1461
3796.55 1410
3797.13 1407
3797.71 1490
3798.29 1626
3798.87 1644
3799.45 1594
3800.03 1554
3800.61 1540
3801.19 1456
3801.78 1551
3802.36 1495
3802.94 1573
3803.52 1472
3804.10 1630
3804.68 1449
3805.27 1405
3805.85 1541
3806.43 1641
3807.01 1798
3807.59 1738
3808.17 1718
3808.76 1662
3809.34 1775
3809.92 1812
3810.50 1876
3811.08 1742
3811.67 1821
3812.25 1774
3812.83 1719
3813.41 1786
3814.00 1714
3814.58 1596
3815.16 1496
3815.74 1583
3816.32 1657
3816.91 1593
3817.49 1747
3818.07 1779
3818.66 1575
3819.24 1512
3819.82 1641
3820.40 1564
3820.99 1444
3821.57 1393
3822.15 1417
3822.73 1575
3823.32 1414
3823.90 1460
3824.48 1521
3825.07 1486
3825.65 1507
3826.23 1470
3826.82 1402
3827.40 1336
3827.98 1464
3828.57 1411
3829.15 1497
3829.73 1549
3830.32 1579
3830.90 1466
3831.48 1421
3832.07 1521
3832.65 1557
3833.24 1656
3833.82 1595
3834.40 1481
3834.99 1470
3835.57 1481
3836.16 1712
3836.74 1643
3837.32 1564
3837.91 1392
3838.49 1378
3839.08 1484
3839.66 1553
3840.24 1497
3840.83 1479
3841.41 1426
3842.00 1401
3842.58 1462
3843.17 1566
3843.75 1540
3844.34 1458
3844.92 1441
3845.51 1467
3846.09 1517
3846.67 1498
3847.26 1482
3847.84 1535
3848.43 1433
3849.01 1496
3849.60 1628
3850.18 1613
3850.77 1615
3851.35 1597
3851.94 1414
3852.53 1560
3853.11 1530
3853.70 1420
3854.28 1491
3854.87 1554
3855.45 1547
3856.04 1386
3856.62 1377
3857.21 1495
3857.79 1671
3858.38 1531
3858.97 1487
3859.55 1750
3860.14 1926
3860.72 1991
3861.31 1922
3861.90 2016
3862.48 2065
3863.07 2152
3863.65 1999
3864.24 1975
3864.83 1964
3865.41 1904
3866.00 1809
3866.58 1700
3867.17 1673
3867.76 1639
3868.34 1686
3868.93 1636
3869.52 1558
3870.10 1604
3870.69 1463
3871.28 1600
3871.86 1592
3872.45 1680
3873.04 1690
3873.62 1634
3874.21 1717
3874.80 1618
3875.38 1745
3875.97 1720
3876.56 1604
3877.15 1621
3877.73 1711
3878.32 1598
3878.91 1512
3879.49 1576
3880.08 1460
3880.67 1485
3881.26 1524
3881.84 1504
3882.43 1435
3883.02 1435
3883.61 1419
3884.19 1519
3884.78 1601
3885.37 1510
3885.96 1632
3886.55 1624
3887.13 1577
3887.72 1729
3888.31 1620
3888.90 1762
3889.49 1946
3890.07 1746
3890.66 1684
3891.25 1668
3891.84 1751
3892.43 1803
3893.01 1746
3893.60 1753
3894.19 1837
3894.78 1846
3895.37 1620
3895.96 1598
3896.55 1549
3897.13 1521
3897.72 1588
3898.31 1515
3898.90 1551
3899.49 1548
3900.08 1752
3900.67 1809
3901.26 1762
3901.84 1752
3902.43 1888
3903.02 1705
3903.61 1680
3904.20 1766
3904.79 1706
3905.38 1707
3905.97 1749
3906.56 1590
3907.15 1778
3907.74 1786
3908.33 1742
3908.92 1689
3909.50 1774
3910.09 1653
3910.68 1697
3911.27 1543
3911.86 1345
3912.45 1329
3913.04 1609
3913.63 1430
3914.22 1541
3914.81 1453
3915.40 1493
3915.99 1595
3916.58 1570
3917.17 1545
3917.76 1534
3918.35 1426
3918.94 1512
3919.53 1582
3920.12 1674
3920.72 1791
3921.31 1490
3921.90 1453
3922.49 1381
3923.08 1350
3923.67 1449
3924.26 1452
3924.85 1508
3925.44 1515
3926.03 1578
3926.62 1543
3927.21 1469
3927.80 1564
3928.39 1453
3928.99 1457
3929.58 1401
3930.17 1577
3930.76 1435
3931.35 1390
3931.94 1376
3932.53 1510
3933.12 1506
3933.72 1400
3934.31 1474
3934.90 1352
3935.49 1353
3936.08 1441
3936.67 1556
3937.26 1462
3937.86 1432
3938.45 1489
3939.04 1735
3939.63 1742
3940.22 1793
3940.82 1814
3941.41 1780
3942.00 1915
3942.59 1815
3943.18 1757
3943.78 2047
3944.37 2006
3944.96 1986
3945.55 1621
3946.14 1530
3946.74 1639
3947.33 1677
3947.92 1583
3948.51 1570
3949.11 1535
3949.70 1535
3950.29 1497
3950.88 1689
3951.48 1632
3952.07 1656
3952.66 1654
3953.26 1699
3953.85 1565
3954.44 1530
3955.03 1534
3955.63 1693
3956.22 1715
3956.81 1716
3957.41 1815
3958.00 1751
3958.59 1610
3959.19 1735
3959.78 1552
3960.37 1570
3960.97 1628
3961.56 1528
3962.15 1505
3962.75 1647
3963.34 1670
3963.93 1570
3964.53 1594
3965.12 1642
3965.72 1839
3966.31 1673
3966.90 1621
3967.50 1662
3968.09 1780
3968.69 1840
3969.28 1759
3969.87 1567
3970.47 1569
3971.06 1671
3971.66 1742
3972.25 1661
3972.85 1668
3973.44 1619
3974.03 1619
3974.63 1881
3975.22 1830
3975.82 1916
3976.41 1926
3977.01 1836
3977.60 1891
3978.20 1776
3978.79 1725
3979.39 1753
3979.98 1847
3980.58 1929
3981.17 1631
3981.77 1767
3982.36 1852
3982.96 1792
3983.55 1863
3984.15 1958
3984.74 1883
3985.34 1943
3985.93 1967
3986.53 1922
3987.12 1943
3987.72 1969
3988.31 1913
3988.91 1793
3989.50 1844
3990.10 1820
3990.70 1901
3991.29 1858
3991.89 1887
3992.48 1971
3993.08 1830
3993.67 1954
3994.27 2050
3994.87 1936
3995.46 1929
3996.06 1818
3996.65 1734
3997.25 2033
3997.85 1971
3998.44 1903
3999.04 1963
3999.64 1937
4000.23 1644
4000.83 1839
4001.43 1862
4002.02 1755
4002.62 1789
4003.21 1727
4003.81 1865
4004.41 1782
4005.00 1849
4005.60 1897
4006.20 1987
4006.80 1752
4007.39 1783
4007.99 1927
4008.59 1875
4009.18 1747
4009.78 1663
4010.38 1679
4010.97 1600
4011.57 1592
4012.17 1879
4012.77 1836
4013.36 1711
4013.96 1736
4014.56 1718
4015.16 1540
4015.75 1805
4016.35 1563
4016.95 1684
4017.55 1848
4018.14 1908
4018.74 1872
4019.34 1874
4019.94 1749
4020.54 1921
4021.13 1894
4021.73 1989
4022.33 1918
4022.93 1952
4023.53 1915
4024.12 1992
4024.72 2303
4025.32 2448
4025.92 2529
4026.52 2653
4027.12 2906
4027.71 3040
4028.31 2795
4028.91 2830
4029.51 2884
4030.11 2968
4030.71 2970
4031.31 2844
4031.90 2866
4032.50 2522
4033.10 2196
4033.70 1973
4034.30 2049
4034.90 2115
4035.50 1929
4036.10 1806
4036.70 1879
4037.29 1822
4037.89 1885
4038.49 1625
4039.09 1498
4039.69 1573
4040.29 1629
4040.89 1614
4041.49 1623
4042.09 1618
4042.69 1546
4043.29 1428
4043.89 1562
4044.49 1497
4045.09 1541
4045.69 1658
4046.29 1577
4046.89 1640
4047.49 1515
4048.09 1582
4048.69 1460
4049.29 1543
4049.89 1535
4050.49 1466
4051.09 1430
4051.69 1447
4052.29 1597
4052.89 1558
4053.49 1512
4054.09 1600
4054.69 1672
4055.29 1592
4055.89 1618
4056.49 1594
4057.09 1613
4057.69 1701
4058.29 1722
4058.89 1670
4059.49 1619
4060.09 1617
4060.70 1776
4061.30 1716
4061.90 1914
4062.50 1909
4063.10 1778
4063.70 1896
4064.30 1937
4064.90 1831
4065.50 1849
4066.11 1742
4066.71 1819
4067.31 1860
4067.91 1750
4068.51 1863
4069.11 1674
4069.71 1645
4070.32 1652
4070.92 1629
4071.52 1761
4072.12 1522
4072.72 1446
4073.32 1559
4073.93 1376
4074.53 1387
4075.13 1427
4075.73 1521
4076.33 1437
4076.94 1353
4077.54 1543
4078.14 1465
4078.74 1413
4079.34 1314
4079.95 1461
4080.55 1455
4081.15 1424
4081.75 1361
4082.36 1419
4082.96 1462
4083.56 1410
4084.16 1512
4084.77 1582
4085.37 1506
4085.97 1388
4086.58 1348
4087.18 1343
4087.78 1531
4088.38 1516
4088.99 1560
4089.59 1510
4090.19 1441
4090.80 1432
4091.40 1341
4092.00 1542
4092.61 1594
4093.21 1575
4093.81 1534
4094.42 1551
4095.02 1603
4095.62 1545
4096.23 1487
4096.83 1376
4097.43 1563
4098.04 1599
4098.64 1523
4099.24 1441
4099.85 1565
4100.45 1505
4101.06 1481
4101.66 1531
4102.26 1476
4102.87 1588
4103.47 1632
4104.08 1490
4104.68 1577
4105.28 1461
4105.89 1473
4106.49 1529
4107.10 1544
4107.70 1528
4108.31 1488
4108.91 1329
4109.51 1453
4110.12 1625
4110.72 1392
4111.33 1322
4111.93 1460
4112.54 1364
4113.14 1321
4113.75 1436
4114.35 1380
4114.96 1353
4115.56 1476
4116.17 1502
4116.77 1422
4117.38 1311
4117.98 1433
4118.59 1412
4119.19 1368
4119.80 1313
4120.40 1408
4121.01 1365
4121.61 1338
4122.22 1326
4122.82 1285
4123.43 1418
4124.04 1371
4124.64 1322
4125.25 1434
4125.85 1368
4126.46 1309
4127.06 1437
4127.67 1480
4128.28 1390
4128.88 1342
4129.49 1449
4130.09 1365
4130.70 1481
4131.31 1578
4131.91 1536
4132.52 1567
4133.12 1642
4133.73 1513
4134.34 1646
4134.94 1536
4135.55 1538
4136.16 1599
4136.76 1657
4137.37 1515
4137.98 1635
4138.58 1695
4139.19 1580
4139.80 1489
4140.40 1702
4141.01 1753
4141.62 1829
4142.22 1782
4142.83 1654
4143.44 1749
4144.04 1636
4144.65 1643
4145.26 1697
4145.86 1712
4146.47 1643
4147.08 1637
4147.69 1602
4148.29 1512
4148.90 1421
4149.51 1418
4150.12 1426
4150.72 1405
4151.33 1383
4151.94 1488
4152.55 1526
4153.15 1497
4153.76 1359
4154.37 1333
4154.98 1452
4155.59 1383
4156.19 1346
4156.80 1379
4157.41 1430
4158.02 1458
4158.63 1527
4159.23 1528
4159.84 1365
4160.45 1354
4161.06 1439
4161.67 1563
4162.28 1565
4162.88 1521
4163.49 1549
4164.10 1556
4164.71 1610
4165.32 1578
4165.93 1587
4166.53 1499
4167.14 1485
4167.75 1592
4168.36 1646
4168.97 1491
4169.58 1436
4170.19 1463
4170.80 1367
4171.41 1508
4172.01 1431
4172.62 1443
4173.23 1365
4173.84 1533
4174.45 1494
4175.06 1399
4175.67 1598
4176.28 1573
4176.89 1595
4177.50 1581
4178.11 1647
4178.72 1743
4179.33 1615
4179.94 1638
4180.55 1520
4181.16 1495
4181.77 1408
4182.38 1486
4182.99 1515
4183.60 1491
4184.21 1421
4184.82 1432
4185.43 1489
4186.04 1554
4186.65 1545
4187.26 1388
4187.87 1188
4188.48 1396
4189.09 1350
4189.70 1425
4190.31 1462
4190.92 1400
4191.53 1563
4192.14 1532
4192.75 1411
4193.36 1404
4193.97 1477
4194.58 1631
4195.19 1465
4195.80 1495
4196.41 1431
4197.03 1372
4197.64 1428
4198.25 1399
4198.86 1421
4199.47 1426
4200.08 1368
4200.69 1392
4201.30 1487
4201.91 1512
4202.53 1352
4203.14 1403
4203.75 1417
4204.36 1554
4204.97 1434
4205.58 1604
4206.19 1377
4206.81 1286
4207.42 1455
4208.03 1498
4208.64 1506
4209.25 1245
4209.86 1325
4210.48 1268
4211.09 1314
4211.70 1458
4212.31 1454
4212.92 1535
4213.54 1533
4214.15 1518
4214.76 1561
4215.37 1608
4215.99 1491
4216.60 1518
4217.21 1508
4217.82 1584
4218.43 1443
4219.05 1632
4219.66 1532
4220.27 1579
4220.89 1658
4221.50 1662
4222.11 1732
4222.72 1640
4223.34 1566
4223.95 1549
4224.56 1430
4225.17 1580
4225.79 1655
4226.40 1499
4227.01 1643
4227.63 1654
4228.24 1635
4228.85 1761
4229.47 1976
4230.08 1748
4230.69 1803
4231.31 1966
4231.92 2141
4232.53 2090
4233.15 2064
4233.76 2293
4234.37 2256
4234.99 2105
4235.60 2050
4236.22 2099
4236.83 2120
4237.44 2125
4238.06 1940
4238.67 1953
4239.28 1740
4239.90 1526
4240.51 1614
4241.13 1412
4241.74 1445
4242.36 1541
4242.97 1635
4243.58 1571
4244.20 1415
4244.81 1494
4245.43 1584
4246.04 1479
4246.66 1573
4247.27 1468
4247.89 1644
4248.50 1695
4249.11 1745
4249.73 1571
4250.34 1539
4250.96 1553
4251.57 1614
4252.19 1604
4252.80 1566
4253.42 1637
4254.03 1543
4254.65 1444
4255.26 1556
4255.88 1512
4256.49 1585
4257.11 1518
4257.72 1563
4258.34 1545
4258.96 1527
4259.57 1540
4260.19 1694
4260.80 1532
4261.42 1554
4262.03 1688
4262.65 1623
4263.26 1625
4263.88 1525
4264.50 1661
4265.11 1733
4265.73 2023
4266.34 1776
4266.96 1762
4267.58 1728
4268.19 1876
4268.81 1868
4269.42 1700
4270.04 1597
4270.66 1611
4271.27 1580
4271.89 1556
4272.51 1667
4273.12 1703
4273.74 1511
4274.36 1603
4274.97 1579
4275.59 1447
4276.20 1525
4276.82 1613
4277.44 1553
4278.06 1544
4278.67 1466
4279.29 1533
4279.91 1540
4280.52 1528
4281.14 1345
4281.76 1315
4282.37 1322
4282.99 1445
4283.61 1416
4284.23 1501
4284.84 1411
4285.46 1443
4286.08 1639
4286.69 1455
4287.31 1618
4287.93 1543
4288.55 1439
4289.16 1476
4289.78 1644
4290.40 1641
4291.02 1596
4291.64 1504
4292.25 1418
4292.87 1538
4293.49 1440
4294.11 1471
4294.73 1631
4295.34 1448
4295.96 1343
4296.58 1390
4297.20 1557
4297.82 1553
4298.43 1535
4299.05 1539
4299.67 1468
4300.29 1509
4300.91 1521
4301.53 1487
4302.14 1456
4302.76 1462
4303.38 1511
4304.00 1565
4304.62 1432
4305.24 1465
4305.86 1463
4306.48 1597
4307.09 1594
4307.71 1472
4308.33 1530
4308.95 1613
4309.57 1512
4310.19 1527
4310.81 1379
4311.43 1410
4312.05 1349
4312.67 1286
4313.29 1377
4313.90 1487
4314.52 1313
4315.14 1323
4315.76 1443
4316.38 1404
4317.00 1454
4317.62 1493
4318.24 1468
4318.86 1555
4319.48 1432
4320.10 1521
4320.72 1493
4321.34 1615
4321.96 1540
4322.58 1673
4323.20 1786
4323.82 1545
4324.44 1532
4325.06 1675
4325.68 1891
4326.30 1650
4326.92 1709
4327.54 1724
4328.16 1763
4328.78 1686
4329.40 1747
4330.02 1694
4330.64 1752
4331.27 1693
4331.89 1927
4332.51 1836
4333.13 1928
4333.75 2032
4334.37 2023
4334.99 2187
4335.61 2358
4336.23 2471
4336.85 2731
4337.47 2965
4338.09 3006
4338.72 3125
4339.34 3048
4339.96 2926
4340.58 2551
4341.20 2475
4341.82 2299
4342.44 2375
4343.07 2599
4343.69 2928
4344.31 2987
4344.93 3283
4345.55 3534
4346.17 4009
4346.79 3754
4347.42 3964
4348.04 3879
4348.66 3530
4349.28 3205
4349.90 3200
4350.53 2722
4351.15 2505
4351.77 2266
4352.39 2024
4353.01 1947
4353.64 1941
4354.26 1767
4354.88 1832
4355.50 1902
4356.13 1770
4356.75 1805
4357.37 1789
4357.99 1862
4358.62 1793
4359.24 1745
4359.86 1840
4360.48 1788
4361.11 1715
4361.73 1919
4362.35 1867
4362.98 1817
4363.60 1939
4364.22 1865
4364.84 2038
4365.47 1972
4366.09 1709
4366.71 1786
4367.34 1784
4367.96 1730
4368.58 1682
4369.21 1645
4369.83 1500
4370.45 1421
4371.08 1443
4371.70 1637
4372.32 1555
4372.95 1395
4373.57 1578
4374.20 1532
4374.82 1622
4375.44 1551
4376.07 1613
4376.69 1652
4377.31 1572
4377.94 1431
4378.56 1468
4379.19 1668
4379.81 1672
4380.43 1629
4381.06 1628
4381.68 1611
4382.31 1594
4382.93 1709
4383.56 1770
4384.18 1602
4384.80 1424
4385.43 1422
4386.05 1597
4386.68 1554
4387.30 1398
4387.93 1629
4388.55 1477
4389.18 1462
4389.80 1585
4390.43 1535
4391.05 1452
4391.68 1389
4392.30 1307
4392.93 1411
4393.55 1452
4394.18 1390
4394.80 1315
4395.43 1227
4396.05 1364
4396.68 1414
4397.30 1412
4397.93 1439
4398.55 1419
4399.18 1311
4399.80 1367
4400.43 1315
4401.06 1390
4401.68 1531
4402.31 1420
4402.93 1408
4403.56 1432
4404.18 1461
4404.81 1464
4405.44 1233
4406.06 1465
4406.69 1529
4407.31 1571
4407.94 1580
4408.57 1598
4409.19 1666
4409.82 1571
4410.45 1503
4411.07 1622
4411.70 1650
4412.32 1654
4412.95 1706
4413.58 1581
4414.20 1665
4414.83 1452
4415.46 1508
4416.08 1600
4416.71 1608
4417.34 1501
4417.96 1473
4418.59 1611
4419.22 1629
4419.84 1513
4420.47 1503
4421.10 1494
4421.73 1528
4422.35 1436
4422.98 1497
4423.61 1364
4424.23 1334
4424.86 1226
4425.49 1243
4426.12 1237
4426.74 1257
4427.37 1345
4428.00 1214
4428.63 1335
4429.25 1263
4429.88 1286
4430.51 1285
4431.14 1265
4431.77 1272
4432.39 1378
4433.02 1369
4433.65 1361
4434.28 1558
4434.90 1449
4435.53 1563
4436.16 1421
4436.79 1480
4437.42 1481
4438.05 1515
4438.67 1420
4439.30 1398
4439.93 1487
4440.56 1504
4441.19 1483
4441.82 1483
4442.44 1433
4443.07 1361
4443.70 1382
4444.33 1336
4444.96 1458
4445.59 1329
4446.22 1545
4446.85 1749
4447.47 1571
4448.10 1618
4448.73 1528
4449.36 1504
4449.99 1632
4450.62 1637
4451.25 1570
4451.88 1519
4452.51 1598
4453.14 1485
4453.77 1594
4454.40 1660
4455.02 1531
4455.65 1611
4456.28 1691
4456.91 1788
4457.54 1699
4458.17 1676
4458.80 1732
4459.43 1548
4460.06 1410
4460.69 1418
4461.32 1571
4461.95 1480
4462.58 1442
4463.21 1441
4463.84 1496
4464.47 1318
4465.10 1268
4465.73 1527
4466.36 1395
4466.99 1317
4467.62 1373
4468.25 1346
4468.88 1296
4469.51 1325
4470.14 1381
4470.78 1457
4471.41 1327
4472.04 1319
4472.67 1338
4473.30 1389
4473.93 1441
4474.56 1579
4475.19 1292
4475.82 1290
4476.45 1338
4477.08 1414
4477.71 1495
4478.35 1534
4478.98 1607
4479.61 1597
4480.24 1438
4480.87 1356
4481.50 1504
4482.13 1638
4482.76 1511
4483.40 1501
4484.03 1554
4484.66 1496
4485.29 1447
4485.92 1561
4486.55 1549
4487.19 1575
4487.82 1426
4488.45 1472
4489.08 1518
4489.71 1574
4490.34 1643
4490.98 1620
4491.61 1529
4492.24 1428
4492.87 1540
4493.50 1518
4494.14 1605
4494.77 1428
4495.40 1466
4496.03 1532
4496.67 1414
4497.30 1487
4497.93 1677
4498.56 1843
4499.20 1773
4499.83 1892
4500.46 1938
4501.09 1837
4501.73 1985
4502.36 2091
4502.99 2233
4503.63 2169
4504.26 2057
4504.89 1978
4505.52 1842
4506.16 1847
4506.79 1783
4507.42 1828
4508.06 1670
4508.69 1520
4509.32 1621
4509.96 1599
4510.59 1468
4511.22 1424
4511.86 1521
4512.49 1593
4513.12 1639
4513.76 1703
4514.39 1556
4515.02 1626
4515.66 1649
4516.29 1689
4516.93 1613
4517.56 1529
4518.19 1496
4518.83 1445
4519.46 1441
4520.10 1345
4520.73 1428
4521.36 1604
4522.00 1569
4522.63 1448
4523.27 1586
4523.90 1451
4524.54 1587
4525.17 1644
4525.80 1507
4526.44 1595
4527.07 1553
4527.71 1757
4528.34 1755
4528.98 1788
4529.61 2032
4530.25 1969
4530.88 2132
4531.52 2147
4532.15 2232
4532.79 2189
4533.42 1982
4534.06 2031
4534.69 1882
4535.33 1896
4535.96 1896
4536.60 1929
4537.23 1765
4537.87 1608
4538.50 1628
4539.14 1546
4539.77 1498
4540.41 1553
4541.04 1495
4541.68 1436
4542.31 1528
4542.95 1521
4543.59 1513
4544.22 1353
4544.86 1487
4545.49 1531
4546.13 1396
4546.77 1380
4547.40 1442
4548.04 1315
4548.67 1372
4549.31 1469
4549.95 1503
4550.58 1401
4551.22 1320
4551.85 1308
4552.49 1283
4553.13 1345
4553.76 1375
4554.40 1272
4555.04 1314
4555.67 1418
4556.31 1450
4556.95 1328
4557.58 1377
4558.22 1351
4558.86 1399
4559.49 1403
4560.13 1309
4560.77 1256
4561.40 1240
4562.04 1416
4562.68 1322
4563.31 1369
4563.95 1376
4564.59 1374
4565.23 1356
4565.86 1326
4566.50 1318
4567.14 1409
4567.77 1451
4568.41 1493
4569.05 1485
4569.69 1489
4570.32 1393
4570.96 1315
4571.60 1388
4572.24 1602
4572.88 1473
4573.51 1388
4574.15 1483
4574.79 1417
4575.43 1410
4576.06 1526
4576.70 1532
4577.34 1384
4577.98 1294
4578.62 1398
4579.26 1439
4579.89 1360
4580.53 1347
4581.17 1248
4581.81 1420
4582.45 1430
4583.09 1428
4583.72 1439
4584.36 1449
4585.00 1399
4585.64 1484
4586.28 1659
4586.92 1590
4587.56 1604
4588.19 1521
4588.83 1482
4589.47 1771
4590.11 1935
4590.75 1864
4591.39 2058
4592.03 1911
4592.67 1884
4593.31 1791
4593.95 1668
4594.58 1659
4595.22 1672
4595.86 1631
4596.50 1611
4597.14 1519
4597.78 1567
4598.42 1593
4599.06 1609
4599.70 1555
4600.34 1569
4600.98 1525
4601.62 1446
4602.26 1516
4602.90 1527
4603.54 1614
4604.18 1396
4604.82 1379
4605.46 1640
4606.10 1602
4606.74 1476
4607.38 1366
4608.02 1287
4608.66 1415
4609.30 1387
4609.94 1326
4610.58 1350
4611.22 1512
4611.86 1588
4612.50 1432
4613.14 1540
4613.78 1517
4614.42 1498
4615.06 1599
4615.70 1682
4616.35 1698
4616.99 1513
4617.63 1553
4618.27 1466
4618.91 1362
4619.55 1332
4620.19 1423
4620.83 1375
4621.47 1333
4622.11 1265
4622.76 1335
4623.40 1236
4624.04 1211
4624.68 1152
4625.32 1216
4625.96 1240
4626.60 1381
4627.25 1365
4627.89 1211
4628.53 1145
4629.17 1268
4629.81 1281
4630.45 1368
4631.10 1285
4631.74 1443
4632.38 1329
4633.02 1391
4633.66 1507
4634.30 1504
4634.95 1387
4635.59 1494
4636.23 1396
4636.87 1585
4637.52 1601
4638.16 1397
4638.80 1462
4639.44 1472
4640.08 1446
4640.73 1452
4641.37 1606
4642.01 1612
4642.66 1546
4643.30 1450
4643.94 1401
4644.58 1473
4645.23 1432
4645.87 1439
4646.51 1467
4647.15 1267
4647.80 1330
4648.44 1445
4649.08 1488
4649.73 1451
4650.37 1460
4651.01 1336
4651.66 1401
4652.30 1403
4652.94 1313
4653.59 1360
4654.23 1434
4654.87 1328
4655.52 1347
4656.16 1359
4656.80 1381
4657.45 1276
4658.09 1496
4658.73 1417
4659.38 1314
4660.02 1291
4660.67 1341
4661.31 1311
4661.95 1243
4662.60 1204
4663.24 1340
4663.89 1228
4664.53 1116
4665.17 1166
4665.82 1235
4666.46 1189
4667.11 1197
4667.75 1273
4668.40 1274
4669.04 1305
4669.68 1186
4670.33 1226
4670.97 1240
4671.62 1168
4672.26 1267
4672.91 1333
4673.55 1390
4674.20 1345
4674.84 1234
4675.49 1245
4676.13 1348
4676.78 1399
4677.42 1211
4678.07 1313
4678.71 1384
4679.36 1391
4680.00 1381
4680.65 1430
4681.29 1514
4681.94 1470
4682.58 1420
4683.23 1359
4683.87 1372
4684.52 1473
4685.16 1446
4685.81 1496
4686.46 1347
4687.10 1328
4687.75 1391
4688.39 1365
4689.04 1165
4689.68 1224
4690.33 1234
4690.98 1171
4691.62 1264
4692.27 1288
4692.91 1301
4693.56 1319
4694.21 1415
4694.85 1511
4695.50 1485
4696.15 1435
4696.79 1403
4697.44 1490
4698.08 1669
4698.73 1635
4699.38 1562
4700.02 1593
4700.67 1591
4701.32 1518
4701.96 1577
4702.61 1447
4703.26 1383
4703.90 1336
4704.55 1282
4705.20 1295
4705.84 1403
4706.49 1348
4707.14 1425
4707.79 1432
4708.43 1371
4709.08 1428
4709.73 1314
4710.37 1414
4711.02 1483
4711.67 1458
4712.32 1430
4712.96 1494
4713.61 1446
4714.26 1322
4714.91 1359
4715.55 1285
4716.20 1282
4716.85 1326
4717.50 1372
4718.15 1378
4718.79 1343
4719.44 1353
4720.09 1345
4720.74 1341
4721.39 1413
4722.03 1402
4722.68 1348
4723.33 1346
4723.98 1463
4724.63 1546
4725.27 1440
4725.92 1472
4726.57 1413
4727.22 1347
4727.87 1306
4728.52 1362
4729.16 1272
4729.81 1402
4730.46 1403
4731.11 1393
4731.76 1299
4732.41 1314
4733.06 1385
4733.71 1296
4734.36 1186
4735.00 1252
4735.65 1302
4736.30 1233
4736.95 1322
4737.60 1361
4738.25 1575
4738.90 1462
4739.55 1375
4740.20 1287
4740.85 1355
4741.50 1330
4742.15 1358
4742.80 1322
4743.44 1333
4744.09 1411
4744.74 1432
4745.39 1580
4746.04 1363
4746.69 1471
4747.34 1577
4747.99 1642
4748.64 1656
4749.29 1681
4749.94 1881
4750.59 1853
4751.24 1900
4751.89 2106
4752.54 2142
4753.19 2159
4753.84 2069
4754.49 1899
4755.14 1875
4755.79 1869
4756.44 1808
4757.10 1718
4757.75 1582
4758.40 1439
4759.05 1397
4759.70 1378
4760.35 1258
4761.00 1341
4761.65 1273
4762.30 1226
4762.95 1356
4763.60 1252
4764.25 1393
4764.90 1467
4765.56 1383
4766.21 1322
4766.86 1371
4767.51 1346
4768.16 1401
4768.81 1319
4769.46 1406
4770.11 1410
4770.77 1342
4771.42 1309
4772.07 1166
4772.72 1366
4773.37 1354
4774.02 1410
4774.67 1319
4775.33 1227
4775.98 1290
4776.63 1466
4777.28 1482
4777.93 1454
4778.59 1361
4779.24 1464
4779.89 1453
4780.54 1407
4781.19 1486
4781.85 1454
4782.50 1379
4783.15 1453
4783.80 1480
4784.46 1512
4785.11 1464
4785.76 1475
4786.41 1442
4787.07 1543
4787.72 1512
4788.37 1599
4789.02 1680
4789.68 1639
4790.33 1790
4790.98 1881
4791.63 1877
4792.29 1717
4792.94 1656
4793.59 1692
4794.25 1749
4794.90 1586
4795.55 1658
4796.21 1544
4796.86 1553
4797.51 1577
4798.17 1544
4798.82 1481
4799.47 1491
4800.13 1616
4800.78 1660
4801.43 1520
4802.09 1576
4802.74 1487
4803.39 1560
4804.05 1536
4804.70 1450
4805.35 1544
4806.01 1643
4806.66 1503
4807.32 1493
4807.97 1433
4808.62 1484
4809.28 1474
4809.93 1399
4810.59 1460
4811.24 1530
4811.89 1550
4812.55 1618
4813.20 1503
4813.86 1721
4814.51 1625
4815.17 1640
4815.82 1762
4816.48 1661
4817.13 1587
4817.78 1628
4818.44 1640
4819.09 1708
4819.75 1557
4820.40 1651
4821.06 1859
4821.71 1740
4822.37 1711
4823.02 1693
4823.68 1703
4824.33 1669
4824.99 1567
4825.64 1647
4826.30 1801
4826.95 1868
4827.61 1983
4828.26 1972
4828.92 1839
4829.58 1828
4830.23 1883
4830.89 1918
4831.54 1952
4832.20 2007
4832.85 1979
4833.51 2040
4834.16 2108
4834.82 1980
4835.48 2113
4836.13 2105
4836.79 2081
4837.44 2032
4838.10 2268
4838.76 2196
4839.41 2257
4840.07 2388
4840.72 2462
4841.38 2375
4842.04 2332
4842.69 2343
4843.35 2483
4844.01 2452
4844.66 2434
4845.32 2390
4845.98 2381
4846.63 2590
4847.29 2645
4847.95 2823
4848.60 2968
4849.26 3087
4849.92 3606
4850.57 3839
4851.23 3817
4851.89 3725
4852.54 3589
4853.20 3405
4853.86 3135
4854.51 3252
4855.17 3301
4855.83 3463
4856.49 3601
4857.14 3717
4857.80 3856
4858.46 4117
4859.12 3939
4859.77 3885
4860.43 3719
4861.09 3742
4861.75 3345
4862.40 3276
4863.06 3259
4863.72 3112
4864.38 3170
4865.03 3282
4865.69 3151
4866.35 3108
4867.01 3226
4867.67 3227
4868.32 3348
4868.98 3134
4869.64 3111
4870.30 3103
4870.96 2793
4871.62 2662
4872.27 2866
4872.93 2517
4873.59 2663
4874.25 2776
4874.91 2477
4875.57 2298
4876.22 2445
4876.88 2430
4877.54 2432
4878.20 2308
4878.86 2519
4879.52 2445
4880.18 2537
4880.84 2504
4881.49 2411
4882.15 2517
4882.81 2143
4883.47 1984
4884.13 2011
4884.79 1995
4885.45 2060
4886.11 2160
4886.77 2115
4887.43 2223
4888.09 2005
4888.75 2172
4889.41 2037
4890.07 2034
4890.72 2118
4891.38 2108
4892.04 2035
4892.70 1981
4893.36 1965
4894.02 2005
4894.68 1944
4895.34 1756
4896.00 1724
4896.66 1675
4897.32 1719
4897.98 1749
4898.64 1879
4899.30 1684
4899.96 1568
4900.62 1678
4901.28 1736
4901.94 1572
4902.60 1540
4903.27 1750
4903.93 1678
4904.59 1615
4905.25 1603
4905.91 1588
4906.57 1686
4907.23 1807
4907.89 1566
4908.55 1515
4909.21 1572
4909.87 1609
4910.53 1600
4911.19 1511
4911.85 1448
4912.52 1615
4913.18 1610
4913.84 1658
4914.50 1618
4915.16 1654
4915.82 1598
4916.48 1380
4917.14 1382
4917.81 1563
4918.47 1554
4919.13 1444
4919.79 1370
4920.45 1422
4921.11 1443
4921.77 1389
4922.44 1470
4923.10 1543
4923.76 1387
4924.42 1543
4925.08 1448
4925.75 1458
4926.41 1545
4927.07 1470
4927.73 1353
4928.39 1501
4929.06 1648
4929.72 1458
4930.38 1507
4931.04 1551
4931.71 1400
4932.37 1426
4933.03 1382
4933.69 1380
4934.36 1504
4935.02 1443
4935.68 1417
4936.34 1420
4937.01 1415
4937.67 1277
4938.33 1398
4938.99 1247
4939.66 1326
4940.32 1363
4940.98 1470
4941.65 1494
4942.31 1427
4942.97 1469
4943.63 1463
4944.30 1357
4944.96 1335
4945.62 1308
4946.29 1339
4946.95 1341
4947.61 1288
4948.28 1264
4948.94 1248
4949.61 1300
4950.27 1341
4950.93 1337
4951.60 1271
4952.26 1466
4952.92 1408
4953.59 1339
4954.25 1176
4954.92 1210
4955.58 1215
4956.24 1289
4956.91 1202
4957.57 1413
4958.24 1277
4958.90 1324
4959.56 1320
4960.23 1329
4960.89 1492
4961.56 1519
4962.22 1438
4962.89 1499
4963.55 1428
4964.21 1441
4964.88 1503
4965.54 1536
4966.21 1416
4966.87 1317
4967.54 1254
4968.20 1240
4968.87 1221
4969.53 1199
4970.20 1247
4970.86 1360
4971.53 1313
4972.19 1237
4972.86 1341
4973.52 1338
4974.19 1322
4974.85 1292
4975.52 1411
4976.18 1226
4976.85 1384
4977.51 1444
4978.18 1439
4978.85 1251
4979.51 1246
4980.18 1351
4980.84 1341
4981.51 1317
4982.17 1300
4982.84 1326
4983.50 1178
4984.17 1419
4984.84 1466
4985.50 1468
4986.17 1530
4986.83 1550
4987.50 1784
4988.17 1786
4988.83 1709
4989.50 1773
4990.17 1768
4990.83 1891
4991.50 1719
4992.16 1504
4992.83 1496
4993.50 1600
4994.16 1521
4994.83 1365
4995.50 1376
4996.16 1283
4996.83 1365
4997.50 1235
4998.16 1252
4998.83 1317
4999.50 1358
5000.16 1203
5000.83 1089
5001.50 1126
5002.17 1303
5002.83 1412
5003.50 1260
5004.17 1191
5004.83 1234
5005.50 1076
5006.17 1117
5006.84 1163
5007.50 1228
5008.17 1225
5008.84 1314
5009.51 1329
5010.17 1293
5010.84 1240
5011.51 1358
5012.18 1269
5012.84 1309
5013.51 1263
5014.18 1237
5014.85 1227
5015.52 1275
5016.18 1251
5016.85 1295
5017.52 1347
5018.19 1277
5018.86 1237
5019.52 1396
5020.19 1362
5020.86 1331
5021.53 1384
5022.20 1433
5022.87 1408
5023.54 1294
5024.20 1344
5024.87 1586
5025.54 1510
5026.21 1559
5026.88 1486
5027.55 1398
5028.22 1482
5028.88 1408
5029.55 1365
5030.22 1371
5030.89 1336
5031.56 1360
5032.23 1266
5032.90 1328
5033.57 1282
5034.24 1327
5034.91 1300
5035.58 1253
5036.25 1370
5036.91 1345
5037.58 1355
5038.25 1362
5038.92 1433
5039.59 1281
5040.26 1246
5040.93 1424
5041.60 1314
5042.27 1244
5042.94 1181
5043.61 1131
5044.28 1326
5044.95 1393
5045.62 1155
5046.29 1238
5046.96 1259
5047.63 1326
5048.30 1269
5048.97 1239
5049.64 1355
5050.31 1314
5050.98 1182
5051.65 1193
5052.32 1195
5052.99 1325
5053.66 1254
5054.33 1305
5055.00 1424
5055.68 1244
5056.35 1301
5057.02 1282
5057.69 1281
5058.36 1293
5059.03 1196
5059.70 1307
5060.37 1188
5061.04 1187
5061.71 1180
5062.38 1263
5063.06 1306
5063.73 1183
5064.40 1266
5065.07 1263
5065.74 1340
5066.41 1331
5067.08 1366
5067.75 1342
5068.43 1317
5069.10 1340
5069.77 1260
5070.44 1262
5071.11 1231
5071.78 1294
5072.46 1302
5073.13 1301
5073.80 1278
5074.47 1321
5075.14 1371
5075.81 1470
5076.49 1401
5077.16 1447
5077.83 1583
5078.50 1482
5079.18 1385
5079.85 1526
5080.52 1672
5081.19 1632
5081.86 1628
5082.54 1605
5083.21 1585
5083.88 1456
5084.55 1370
5085.23 1327
5085.90 1477
5086.57 1454
5087.25 1388
5087.92 1536
5088.59 1568
5089.26 1599
5089.94 1557
5090.61 1593
5091.28 1604
5091.96 1839
5092.63 1716
5093.30 1752
5093.97 1828
5094.65 1771
5095.32 1586
5095.99 1509
5096.67 1651
5097.34 1554
5098.01 1404
5098.69 1506
5099.36 1374
5100.04 1451
5100.71 1297
5101.38 1310
5102.06 1295
5102.73 1230
5103.40 1339
5104.08 1295
5104.75 1416
5105.43 1451
5106.10 1380
5106.77 1432
5107.45 1406
5108.12 1242
5108.80 1232
5109.47 1190
5110.14 1276
5110.82 1300
5111.49 1330
5112.17 1199
5112.84 1121
5113.52 1100
5114.19 1228
5114.87 1205
5115.54 1165
5116.21 1271
5116.89 1303
5117.56 1347
5118.24 1327
5118.91 1270
5119.59 1263
5120.26 1376
5120.94 1241
5121.61 1279
5122.29 1190
5122.96 1231
5123.64 1343
5124.31 1347
5124.99 1171
5125.66 1183
5126.34 1305
5127.01 1385
5127.69 1424
5128.37 1439
5129.04 1315
5129.72 1314
5130.39 1375
5131.07 1333
5131.74 1233
5132.42 1215
5133.09 1328
5133.77 1355
5134.45 1376
5135.12 1436
5135.80 1245
5136.47 1192
5137.15 1200
5137.83 1192
5138.50 1265
5139.18 1335
5139.85 1305
5140.53 1245
5141.21 1219
5141.88 1290
5142.56 1252
5143.24 1300
5143.91 1201
5144.59 1198
5145.27 1181
5145.94 1095
5146.62 1107
5147.30 1107
5147.97 1268
5148.65 1147
5149.33 1176
5150.00 1292
5150.68 1299
5151.36 1143
5152.03 1034
5152.71 1150
5153.39 1220
5154.07 1277
5154.74 1111
5155.42 1205
5156.10 1241
5156.77 1164
5157.45 1127
5158.13 1195
5158.81 1177
5159.48 1170
5160.16 1250
5160.84 1192
5161.52 1197
5162.19 1315
5162.87 1291
5163.55 1271
5164.23 1283
5164.91 1333
5165.58 1227
5166.26 1132
5166.94 1304
5167.62 1193
5168.30 1097
5168.97 1104
5169.65 1188
5170.33 1217
5171.01 1146
5171.69 1163
5172.37 1258
5173.04 1271
5173.72 1203
5174.40 1102
5175.08 1144
5175.76 1171
5176.44 1114
5177.11 1200
5177.79 1172
5178.47 1256
5179.15 1260
5179.83 1325
5180.51 1344
5181.19 1416
5181.87 1407
5182.55 1266
5183.22 1403
5183.90 1315
5184.58 1257
5185.26 1138
5185.94 1163
5186.62 1105
5187.30 1155
5187.98 1189
5188.66 1137
5189.34 1038
5190.02 1142
5190.70 1142
5191.38 1148
5192.06 1057
5192.74 1057
5193.42 1074
5194.10 972
5194.78 1092
5195.46 1269
5196.14 1151
5196.82 1169
5197.50 1077
5198.18 1111
5198.86 1163
5199.54 1153
5200.22 1082
5200.90 1186
5201.58 1118
5202.26 1160
5202.94 1035
5203.62 1187
5204.30 1236
5204.98 1171
5205.66 1135
5206.34 1085
5207.02 1125
5207.70 1148
5208.38 1145
5209.06 1269
5209.74 1172
5210.42 1209
5211.10 1173
5211.79 1124
5212.47 1119
5213.15 1103
5213.83 1154
5214.51 1245
5215.19 1265
5215.87 1204
5216.55 1292
5217.23 1200
5217.92 1171
5218.60 1111
5219.28 1111
5219.96 1197
5220.64 1223
5221.32 1283
5222.00 1185
5222.69 1188
5223.37 1194
5224.05 1164
5224.73 1180
5225.41 1056
5226.10 1024
5226.78 1136
5227.46 1182
5228.14 1092
5228.82 1127
5229.51 1042
5230.19 976
5230.87 1109
5231.55 1141
5232.23 1180
5232.92 1062
5233.60 1041
5234.28 1094
5234.96 1075
5235.65 1213
5236.33 1342
5237.01 1207
5237.69 1223
5238.38 1193
5239.06 1220
5239.74 1163
5240.42 1248
5241.11 1246
5241.79 1205
5242.47 1162
5243.16 1151
5243.84 1163
5244.52 1169
5245.21 1090
5245.89 1218
5246.57 1124
5247.26 1016
5247.94 1173
5248.62 1193
5249.31 1175
5249.99 1216
5250.67 1232
5251.36 1281
5252.04 1268
5252.72 1250
5253.41 1258
5254.09 1099
5254.77 1158
5255.46 1214
5256.14 1129
5256.83 1158
5257.51 1165
5258.19 1303
5258.88 1061
5259.56 1120
5260.25 1159
5260.93 1180
5261.61 1252
5262.30 1201
5262.98 1175
5263.67 1266
5264.35 1170
5265.04 1195
5265.72 1136
5266.40 1179
5267.09 1313
5267.77 1303
5268.46 1417
5269.14 1210
5269.83 1250
5270.51 1290
5271.20 1204
5271.88 1136
5272.57 1094
5273.25 1108
5273.94 1230
5274.62 1096
5275.31 1060
5275.99 1116
5276.68 1033
5277.36 1134
5278.05 1222
5278.73 1260
5279.42 1223
5280.10 1212
5280.79 1155
5281.47 1130
5282.16 1114
5282.85 1248
5283.53 1241
5284.22 1239
5284.90 1181
5285.59 1242
5286.27 1192
5286.96 1087
5287.65 1193
5288.33 1181
5289.02 1134
5289.70 1021
5290.39 1109
5291.08 1038
5291.76 1188
5292.45 1264
5293.13 1162
5293.82 1242
5294.51 1234
5295.19 1218
5295.88 1239
5296.57 1134
5297.25 1153
5297.94 1094
5298.63 1276
5299.31 1336
5300.00 1295
5300.69 1344
5301.37 1416
5302.06 1506
5302.75 1411
5303.43 1378
5304.12 1260
5304.81 1327
5305.49 1286
5306.18 1102
5306.87 1107
5307.56 1221
5308.24 1222
5308.93 1238
5309.62 1325
5310.30 1241
5310.99 1194
5311.68 1258
5312.37 1208
5313.05 1161
5313.74 1164
5314.43 1177
5315.12 1183
5315.81 1166
5316.49 1139
5317.18 1275
5317.87 1269
5318.56 1289
5319.24 1379
5319.93 1313
5320.62 1452
5321.31 1411
5322.00 1270
5322.68 1257
5323.37 1247
5324.06 1339
5324.75 1390
5325.44 1109
5326.13 1178
5326.81 1258
5327.50 1213
5328.19 1266
5328.88 1212
5329.57 1187
5330.26 1258
5330.95 1224
5331.63 1193
5332.32 1147
5333.01 1140
5333.70 1107
5334.39 1263
5335.08 1134
5335.77 1185
5336.46 1158
5337.15 1192
5337.84 1254
5338.52 1269
5339.21 1215
5339.90 1344
5340.59 1155
5341.28 1248
5341.97 1169
5342.66 1063
5343.35 1220
5344.04 1172
5344.73 1182
5345.42 1231
5346.11 1275
5346.80 1330
5347.49 1369
5348.18 1439
5348.87 1468
5349.56 1438
5350.25 1397
5350.94 1425
5351.63 1557
5352.32 1466
5353.01 1360
5353.70 1480
5354.39 1450
5355.08 1298
5355.77 1274
5356.46 1235
5357.15 1106
5357.84 1210
5358.53 1240
5359.22 1164
5359.91 1178
5360.60 1255
5361.29 1221
5361.98 1099
5362.67 1130
5363.36 1091
5364.06 1133
5364.75 1191
5365.44 1139
5366.13 1144
5366.82 1259
5367.51 1209
5368.20 1195
5368.89 1200
5369.58 1086
5370.27 1143
5370.97 1175
5371.66 1079
5372.35 1167
5373.04 1129
5373.73 1146
5374.42 1102
5375.11 1205
5375.81 1119
5376.50 1034
5377.19 1115
5377.88 1100
5378.57 1210
5379.26 1090
5379.96 1092
5380.65 1050
5381.34 1067
5382.03 1113
5382.72 1161
5383.42 1207
5384.11 1103
5384.80 1079
5385.49 1067
5386.19 1170
5386.88 1126
5387.57 1074
5388.26 1226
5388.96 1344
5389.65 1247
5390.34 1251
5391.03 1236
5391.73 1332
5392.42 1355
5393.11 1306
5393.80 1267
5394.50 1226
5395.19 1225
5395.88 1286
5396.57 1112
5397.27 1140
5397.96 1066
5398.65 1113
5399.35 1148
5400.04 1136
5400.73 1022
5401.43 1041
5402.12 1207
5402.81 1198
5403.51 1126
5404.20 1196
5404.89 1246
5405.59 1143
5406.28 1274
5406.97 1265
5407.67 1294
5408.36 1340
5409.06 1246
5409.75 1262
5410.44 1173
5411.14 1171
5411.83 1159
5412.52 1169
5413.22 1062
5413.91 1138
5414.61 1236
5415.30 1184
5415.99 1263
5416.69 1075
5417.38 1189
5418.08 1300
5418.77 1301
5419.47 1380
5420.16 1222
5420.86 1229
5421.55 1229
5422.24 1196
5422.94 1255
5423.63 1135
5424.33 1277
5425.02 1219
5425.72 1390
5426.41 1281
5427.11 1258
5427.80 1238
5428.50 1169
5429.19 1143
5429.89 1044
5430.58 1151
5431.28 1202
5431.97 1279
5432.67 1314
5433.36 1256
5434.06 1349
5434.75 1282
5435.45 1336
5436.15 1355
5436.84 1329
5437.54 1337
5438.23 1288
5438.93 1260
5439.62 1294
5440.32 1226
5441.01 1269
5441.71 1288
5442.41 1377
5443.10 1478
5443.80 1472
5444.49 1561
5445.19 1581
5445.89 1524
5446.58 1497
5447.28 1592
5447.98 1692
5448.67 1638
5449.37 1709
5450.06 1576
5450.76 1739
5451.46 1638
5452.15 1555
5452.85 1603
5453.55 1485
5454.24 1510
5454.94 1377
5455.64 1459
5456.33 1440
5457.03 1457
5457.73 1583
5458.42 1477
5459.12 1549
5459.82 1566
5460.51 1465
5461.21 1632
5461.91 1624
5462.61 1553
5463.30 1623
5464.00 1530
5464.70 1654
5465.40 1836
5466.09 1703
5466.79 1704
5467.49 1773
5468.18 1736
5468.88 1689
5469.58 1610
5470.28 1608
5470.98 1671
5471.67 1848
5472.37 1836
5473.07 1881
5473.77 1929
5474.46 1739
5475.16 1826
5475.86 1937
5476.56 1975
5477.26 2260
5477.95 2277
5478.65 2634
5479.35 2676
5480.05 2883
5480.75 3043
5481.45 3032
5482.14 2894
5482.84 2794
5483.54 2605
5484.24 2412
5484.94 2416
5485.64 2273
5486.34 2229
5487.03 2139
5487.73 2180
5488.43 2017
5489.13 1998
5489.83 2111
5490.53 2141
5491.23 2222
5491.93 2183
5492.63 2183
5493.33 2412
5494.02 2369
5494.72 2540
5495.42 2553
5496.12 2550
5496.82 2867
5497.52 3004
5498.22 3155
5498.92 3774
5499.62 4134
5500.32 4295
5501.02 4710
5501.72 4744
5502.42 4497
5503.12 4050
5503.82 3704
5504.52 3174
5505.22 2689
5505.92 2349
5506.62 2403
5507.32 2329
5508.02 2155
5508.72 2074
5509.42 1990
5510.12 1896
5510.82 1946
5511.52 2017
5512.22 2016
5512.92 1919
5513.62 2081
5514.32 1861
5515.02 1870
5515.72 1911
5516.42 1788
5517.12 1778
5517.82 1752
5518.52 1753
5519.22 1661
5519.93 1633
5520.63 1660
5521.33 1568
5522.03 1657
5522.73 1662
5523.43 1555
5524.13 1445
5524.83 1552
5525.53 1562
5526.23 1421
5526.94 1350
5527.64 1467
5528.34 1512
5529.04 1470
5529.74 1493
5530.44 1496
5531.14 1378
5531.85 1340
5532.55 1329
5533.25 1387
5533.95 1456
5534.65 1417
5535.35 1445
5536.06 1544
5536.76 1474
5537.46 1542
5538.16 1404
5538.86 1460
5539.57 1374
5540.27 1314
5540.97 1408
5541.67 1358
5542.37 1302
5543.08 1261
5543.78 1278
5544.48 1355
5545.18 1261
5545.89 1365
5546.59 1412
5547.29 1278
5547.99 1324
5548.70 1300
5549.40 1263
5550.10 1232
5550.81 1290
5551.51 1359
5552.21 1257
5552.91 1262
5553.62 1336
5554.32 1393
5555.02 1175
5555.73 1294
5556.43 1249
5557.13 1326
5557.84 1173
5558.54 1164
5559.24 1263
5559.95 1282
5560.65 1247
5561.35 1335
5562.06 1346
5562.76 1232
5563.46 1244
5564.17 1144
5564.87 1398
5565.57 1250
5566.28 1211
5566.98 1217
5567.69 1243
5568.39 1327
5569.09 1260
5569.80 1216
5570.50 1194
5571.21 1241
5571.91 1185
5572.61 1218
5573.32 1275
5574.02 1255
5574.73 1335
5575.43 1267
5576.14 1246
5576.84 1156
5577.54 1186
5578.25 1237
5578.95 1107
5579.66 1285
5580.36 1148
5581.07 1183
5581.77 1249
5582.48 1199
5583.18 1124
5583.89 1035
5584.59 1069
5585.30 1165
5586.00 1211
5586.71 1134
5587.41 1121
5588.12 1103
5588.82 1113
5589.53 1131
5590.23 1086
5590.94 1092
5591.64 1135
5592.35 1199
5593.05 1087
5593.76 1137
5594.47 1115
5595.17 1133
5595.88 1093
5596.58 1106
5597.29 1166
5597.99 1127
5598.70 1132
5599.41 1148
5600.11 1111
5600.82 980
5601.52 1063
5602.23 1027
5602.94 1089
5603.64 1137
5604.35 1109
5605.05 1014
5605.76 1218
5606.47 1210
5607.17 1186
5607.88 1083
5608.59 1024
5609.29 1136
5610.00 1104
5610.70 1168
5611.41 1171
5612.12 1071
5612.82 1208
5613.53 1232
5614.24 1188
5614.95 1180
5615.65 1137
5616.36 1054
5617.07 1185
5617.77 1139
5618.48 1053
5619.19 1142
5619.89 1107
5620.60 1107
5621.31 1112
5622.02 1167
5622.72 1150
5623.43 1173
5624.14 1080
5624.85 1149
5625.55 1105
5626.26 1111
5626.97 1090
5627.68 1197
5628.38 1185
5629.09 1143
5629.80 1234
5630.51 1234
5631.21 1114
5631.92 1147
5632.63 1111
5633.34 1180
5634.05 1081
5634.75 1080
5635.46 1026
5636.17 1114
5636.88 1190
5637.59 1122
5638.30 1142
5639.00 1144
5639.71 1156
5640.42 1149
5641.13 1207
5641.84 1210
5642.55 1107
5643.26 1112
5643.96 1112
5644.67 1082
5645.38 1113
5646.09 1227
5646.80 1268
5647.51 1178
5648.22 1088
5648.93 1053
5649.64 1092
5650.34 1154
5651.05 1121
5651.76 1145
5652.47 1231
5653.18 1222
5653.89 1141
5654.60 1257
5655.31 1304
5656.02 1330
5656.73 1356
5657.44 1495
5658.15 1459
5658.86 1391
5659.57 1410
5660.28 1228
5660.99 1285
5661.70 1265
5662.41 1129
5663.12 1172
5663.83 1187
5664.54 1171
5665.25 1130
5665.96 1055
5666.67 1215
5667.38 1101
5668.09 1152
5668.80 1261
5669.51 1235
5670.22 1158
5670.93 1195
5671.64 1175
5672.35 1108
5673.06 1153
5673.77 1245
5674.48 1137
5675.19 1145
5675.90 1188
5676.61 1198
5677.32 1092
5678.03 1022
5678.74 1137
5679.45 1050
5680.17 1107
5680.88 1164
5681.59 1235
5682.30 1201
5683.01 1186
5683.72 1256
5684.43 1200
5685.14 1259
5685.85 1318
5686.57 1178
5687.28 1195
5687.99 1199
5688.70 1166
5689.41 1066
5690.12 1156
5690.84 1062
5691.55 1139
5692.26 1101
5692.97 1124
5693.68 1116
5694.39 1061
5695.11 1070
5695.82 1058
5696.53 1077
5697.24 969
5697.95 1119
5698.67 1020
5699.38 1108
5700.09 1164
5700.80 1045
5701.51 1033
5702.23 1125
5702.94 1036
5703.65 1058
5704.36 1100
5705.08 1128
5705.79 1070
5706.50 1159
5707.21 1090
5707.93 1037
5708.64 1121
5709.35 1041
5710.07 1052
5710.78 1046
5711.49 1050
5712.20 1015
5712.92 1047
5713.63 1040
5714.34 1175
5715.06 994
5715.77 1072
5716.48 1043
5717.20 1152
5717.91 1026
5718.62 1014
5719.34 1091
5720.05 1047
5720.76 1141
5721.48 1139
5722.19 1191
5722.90 1233
5723.62 1180
5724.33 1095
5725.05 1137
5725.76 1149
5726.47 1099
5727.19 1082
5727.90 1083
5728.61 1080
5729.33 1059
5730.04 1095
5730.76 1110
5731.47 1090
5732.19 1086
5732.90 1028
5733.61 1087
5734.33 1071
5735.04 1015
5735.76 1023
5736.47 1060
5737.19 1017
5737.90 1158
5738.61 1057
5739.33 1117
5740.04 1093
5740.76 1067
5741.47 1085
5742.19 1153
5742.90 1109
5743.62 885
5744.33 957
5745.05 1048
5745.76 1026
5746.48 1064
5747.19 1065
5747.91 1057
5748.62 1086
5749.34 1052
5750.05 1012
5750.77 982
5751.49 929
5752.20 961
5752.92 1027
5753.63 1012
5754.35 1102
5755.06 1121
5755.78 1122
5756.49 1146
5757.21 1092
5757.93 1063
5758.64 1089
5759.36 1088
5760.07 1065
5760.79 1026
5761.51 1085
5762.22 1172
5762.94 1082
5763.65 1070
5764.37 1027
5765.09 1049
5765.80 1042
5766.52 1040
5767.24 1073
5767.95 1064
5768.67 1104
5769.39 1098
5770.10 1117
5770.82 1156
5771.53 1090
5772.25 1162
5772.97 1081
5773.69 948
5774.40 1043
5775.12 1073
5775.84 1075
5776.55 1083
5777.27 1077
5777.99 1128
5778.70 1136
5779.42 1127
5780.14 1167
5780.86 1106
5781.57 1180
5782.29 1226
5783.01 1159
5783.72 986
5784.44 1242
5785.16 1126
5785.88 1202
5786.59 1163
5787.31 1113
5788.03 1132
5788.75 1127
5789.47 1076
5790.18 1151
5790.90 1190
5791.62 1256
5792.34 1174
5793.06 1232
5793.77 1100
5794.49 1049
5795.21 1103
5795.93 1210
5796.65 1117
5797.36 1176
5798.08 1206
5798.80 1214
5799.52 1297
5800.24 1329
5800.96 1434
5801.67 1437
5802.39 1567
5803.11 1526
5803.83 1547
5804.55 1472
5805.27 1397
5805.99 1413
5806.71 1131
5807.42 1132
5808.14 1226
5808.86 1208
5809.58 1197
5810.30 1185
5811.02 1269
5811.74 1230
5812.46 1220
5813.18 1183
5813.90 1077
5814.62 1065
5815.34 1262
5816.05 1220
5816.77 1415
5817.49 1376
5818.21 1315
5818.93 1314
5819.65 1241
5820.37 1341
5821.09 1387
5821.81 1450
5822.53 1309
5823.25 1265
5823.97 1240
5824.69 1193
5825.41 1209
5826.13 1359
5826.85 1155
5827.57 1140
5828.29 1217
5829.01 1247
5829.73 1190
5830.45 1178
5831.17 1219
5831.89 1187
5832.61 1234
5833.33 1154
5834.05 1123
5834.78 1161
5835.50 1186
5836.22 1185
5836.94 1190
5837.66 1278
5838.38 1296
5839.10 1168
5839.82 1233
5840.54 1289
5841.26 1128
5841.98 1234
5842.70 1266
5843.43 1225
5844.15 1204
5844.87 1244
5845.59 1377
5846.31 1286
5847.03 1302
5847.75 1382
5848.47 1392
5849.20 1432
5849.92 1396
5850.64 1341
5851.36 1294
5852.08 1276
5852.80 1264
5853.53 1351
5854.25 1304
5854.97 1367
5855.69 1185
5856.41 1177
5857.14 1224
5857.86 1187
5858.58 1366
5859.30 1365
5860.02 1292
5860.75 1401
5861.47 1416
5862.19 1357
5862.91 1380
5863.64 1399
5864.36 1575
5865.08 1536
5865.80 1518
5866.52 1394
5867.25 1380
5867.97 1435
5868.69 1538
5869.42 1494
5870.14 1371
5870.86 1336
5871.58 1308
5872.31 1306
5873.03 1338
5873.75 1223
5874.48 1298
5875.20 1445
5875.92 1337
5876.65 1315
5877.37 1368
5878.09 1408
5878.81 1375
5879.54 1481
5880.26 1479
5880.99 1517
5881.71 1545
5882.43 1404
5883.16 1494
5883.88 1559
5884.60 1473
5885.33 1586
5886.05 1583
5886.77 1635
5887.50 1502
5888.22 1516
5888.95 1445
5889.67 1552
5890.39 1455
5891.12 1388
5891.84 1338
5892.57 1374
5893.29 1532
5894.01 1525
5894.74 1486
5895.46 1401
5896.19 1351
5896.91 1415
5897.64 1399
5898.36 1436
5899.09 1369
5899.81 1338
5900.53 1346
5901.26 1462
5901.98 1465
5902.71 1420
5903.43 1452
5904.16 1455
5904.88 1316
5905.61 1435
5906.33 1487
5907.06 1456
5907.78 1541
5908.51 1493
5909.23 1420
5909.96 1452
5910.68 1499
5911.41 1555
5912.14 1595
5912.86 1623
5913.59 1569
5914.31 1578
5915.04 1702
5915.76 1774
5916.49 1659
5917.21 1587
5917.94 1672
5918.67 1803
5919.39 1791
5920.12 1714
5920.84 1820
5921.57 2012
5922.29 1920
5923.02 1893
5923.75 1848
5924.47 1845
5925.20 1843
5925.93 1900
5926.65 1826
5927.38 1882
5928.10 1934
5928.83 1979
5929.56 1890
5930.28 2072
5931.01 1963
5931.74 2050
5932.46 1963
5933.19 2177
5933.92 2205
5934.64 2291
5935.37 2251
5936.10 2258
5936.82 2344
5937.55 2372
5938.28 2472
5939.00 2579
5939.73 2554
5940.46 2465
5941.19 2465
5941.91 2617
5942.64 2611
5943.37 2719
5944.09 2750
5944.82 2770
5945.55 2873
5946.28 2900
5947.00 2821
5947.73 3076
5948.46 2905
5949.19 3210
5949.92 3160
5950.64 3339
5951.37 3558
5952.10 3851
5952.83 3717
5953.55 3501
5954.28 3599
5955.01 3807
5955.74 3746
5956.47 3711
5957.19 3507
5957.92 3463
5958.65 3552
5959.38 3646
5960.11 3679
5960.84 3779
5961.56 3737
5962.29 3796
5963.02 3980
5963.75 4376
5964.48 4528
5965.21 4790
5965.94 4852
5966.66 5347
5967.39 5544
5968.12 5639
5968.85 5546
5969.58 5187
5970.31 5277
5971.04 5015
5971.77 4517
5972.50 4483
5973.22 4372
5973.95 4519
5974.68 4635
5975.41 4509
5976.14 4461
5976.87 4515
5977.60 4692
5978.33 4725
5979.06 4750
5979.79 5038
5980.52 5297
5981.25 5335
5981.98 5414
5982.71 5371
5983.44 5402
5984.17 5535
5984.90 5645
5985.63 5383
5986.36 5319
5987.09 5292
5987.82 5375
5988.55 5505
5989.28 5402
5990.01 5597
5990.74 5565
5991.47 5596
5992.20 5478
5992.93 5609
5993.66 5725
5994.39 5699
5995.12 5962
5995.85 6162
5996.58 6384
5997.31 6321
5998.04 6270
5998.77 6359
5999.50 6299
6000.23 6376
6000.96 6445
6001.69 6391
6002.42 5917
6003.16 5745
6003.89 5870
6004.62 5879
6005.35 5639
6006.08 5758
6006.81 5984
6007.54 6315
6008.27 7161
6009.00 8122
6009.74 9464
6010.47 11147
6011.20 12812
6011.93 14603
6012.66 16259
6013.39 17852
6014.13 18269
6014.86 18255
6015.59 18120
6016.32 16890
6017.05 15062
6017.78 13467
6018.52 11854
6019.25 10120
6019.98 8364
6020.71 7369
6021.44 6342
6022.18 5474
6022.91 4933
6023.64 4758
6024.37 4374
6025.10 4139
6025.84 4157
6026.57 3969
6027.30 4003
6028.03 4024
6028.77 3806
6029.50 3848
6030.23 3719
6030.96 3683
6031.70 3585
6032.43 3558
6033.16 3538
6033.90 3520
6034.63 3605
6035.36 3554
6036.09 3404
6036.83 3492
6037.56 3506
6038.29 3547
6039.03 3644
6039.76 3810
6040.49 3866
6041.23 3876
6041.96 3740
6042.69 3969
6043.43 4184
6044.16 4296
6044.89 4208
6045.63 3996
6046.36 4292
6047.09 4254
6047.83 4381
6048.56 4797
6049.29 4867
6050.03 5041
6050.76 5693
6051.50 5907
6052.23 5988
6052.96 6036
6053.70 6030
6054.43 6185
6055.17 5869
6055.90 5438
6056.63 5346
6057.37 4987
6058.10 4571
6058.84 4344
6059.57 4319
6060.31 4162
6061.04 4280
6061.77 4161
6062.51 4080
6063.24 3954
6063.98 4050
6064.71 4082
6065.45 4050
6066.18 3968
6066.92 3935
6067.65 3866
6068.39 3810
6069.12 3884
6069.86 3719
6070.59 3484
6071.33 3497
6072.06 3488
6072.80 3430
6073.53 3442
6074.27 3344
6075.00 3144
6075.74 3236
6076.47 3100
6077.21 3023
6077.95 3060
6078.68 3144
6079.42 3305
6080.15 3086
6080.89 3035
6081.62 2976
6082.36 2914
6083.09 2864
6083.83 2876
6084.57 2845
6085.30 2738
6086.04 2851
6086.77 2966
6087.51 2956
6088.25 2972
6088.98 3015
6089.72 3061
6090.46 3025
6091.19 3188
6091.93 3191
6092.66 3048
6093.40 3124
6094.14 3021
6094.87 3127
6095.61 2866
6096.35 2811
6097.08 2771
6097.82 2793
6098.56 2676
6099.29 2609
6100.03 2414
6100.77 2504
6101.50 2355
6102.24 2498
6102.98 2610
6103.72 2501
6104.45 2549
6105.19 2479
6105.93 2362
6106.66 2454
6107.40 2550
6108.14 2578
6108.88 2524
6109.61 2569
6110.35 2572
6111.09 2485
6111.83 2484
6112.56 2352
6113.30 2481
6114.04 2437
6114.78 2529
6115.51 2462
6116.25 2546
6116.99 2348
6117.73 2435
6118.47 2508
6119.20 2527
6119.94 2452
6120.68 2515
6121.42 2607
6122.16 2669
6122.89 2621
6123.63 2547
6124.37 2768
6125.11 2740
6125.85 2842
6126.59 2813
6127.32 2704
6128.06 2584
6128.80 2726
6129.54 2992
6130.28 2971
6131.02 2855
6131.76 2792
6132.49 2682
6133.23 2859
6133.97 2969
6134.71 2746
6135.45 2812
6136.19 2966
6136.93 2911
6137.67 3054
6138.41 3082
6139.15 2954
6139.88 2933
6140.62 2943
6141.36 2886
6142.10 2921
6142.84 2991
6143.58 2924
6144.32 2860
6145.06 2952
6145.80 3034
6146.54 2972
6147.28 2983
6148.02 3112
6148.76 3114
6149.50 3063
6150.24 3169
6150.98 2985
6151.72 3367
6152.46 3261
6153.20 3303
6153.94 3169
6154.68 3179
6155.42 3400
6156.16 3411
6156.90 3332
6157.64 3457
6158.38 3567
6159.12 3586
6159.86 3547
6160.60 3595
6161.34 3648
6162.08 3900
6162.82 4086
6163.56 4277
6164.30 4443
6165.05 4519
6165.79 5129
6166.53 5043
6167.27 4984
6168.01 5423
6168.75 5315
6169.49 5200
6170.23 5199
6170.97 5046
6171.71 4925
6172.46 4970
6173.20 4876
6173.94 4594
6174.68 4540
6175.42 4479
6176.16 4656
6176.90 4583
6177.64 4427
6178.39 4594
6179.13 4528
6179.87 4793
6180.61 4765
6181.35 4594
6182.09 4681
6182.84 4668
6183.58 4921
6184.32 4973
6185.06 5131
6185.80 5230
6186.55 5268
6187.29 5204
6188.03 5179
6188.77 5368
6189.52 5612
6190.26 5705
6191.00 5614
6191.74 5787
6192.48 6031
6193.23 6332
6193.97 6222
6194.71 6298
6195.45 6601
6196.20 6538
6196.94 6356
6197.68 6536
6198.43 6433
6199.17 6291
6199.91 6327
6200.65 6219
6201.40 6234
6202.14 6503
6202.88 6907
6203.63 7950
6204.37 9077
6205.11 11150
6205.86 13748
6206.60 16788
6207.34 20093
6208.09 23510
6208.83 26528
6209.57 27459
6210.32 27547
6211.06 27410
6211.80 25839
6212.55 23704
6213.29 20687
6214.03 17629
6214.78 14411
6215.52 11581
6216.26 9473
6217.01 8007
6217.75 6707
6218.50 6099
6219.24 5689
6219.98 4960
6220.73 4857
6221.47 5001
6222.22 4930
6222.96 5058
6223.71 4897
6224.45 4933
6225.19 4689
6225.94 4893
6226.68 4649
6227.43 4260
6228.17 4094
6228.92 3741
6229.66 3370
6230.41 3378
6231.15 3383
6231.90 3381
6232.64 3282
6233.39 3313
6234.13 3085
6234.87 3161
6235.62 3309
6236.36 3371
6237.11 3523
6237.86 3530
6238.60 3420
6239.35 3703
6240.09 3807
6240.84 3867
6241.58 3720
6242.33 3674
6243.07 3705
6243.82 3671
6244.56 3903
6245.31 4196
6246.05 4152
6246.80 4204
6247.55 4242
6248.29 4517
6249.04 4352
6249.78 4305
6250.53 4232
6251.27 3923
6252.02 3869
6252.77 3803
6253.51 3668
6254.26 3505
6255.01 3564
6255.75 3578
6256.50 3674
6257.24 3552
6257.99 3432
6258.74 3421
6259.48 3519
6260.23 3588
6260.98 3368
6261.72 3331
6262.47 3205
6263.22 3314
6263.96 3272
6264.71 3177
6265.46 3165
6266.20 3242
6266.95 3120
6267.70 2889
6268.44 2971
6269.19 2962
6269.94 3029
6270.68 3141
6271.43 3226
6272.18 3109
6272.93 2983
6273.67 2952
6274.42 3153
6275.17 3135
6275.92 3106
6276.66 3084
6277.41 2925
6278.16 2881
6278.91 2855
6279.65 2898
6280.40 2844
6281.15 2847
6281.90 2797
6282.64 2702
6283.39 2692
6284.14 2557
6284.89 2360
6285.64 2617
6286.38 2528
6287.13 2542
6287.88 2531
6288.63 2529
6289.38 2385
6290.12 2327
6290.87 2089
6291.62 2090
6292.37 2221
6293.12 2221
6293.87 2203
6294.61 2189
6295.36 2303
6296.11 2211
6296.86 2132
6297.61 2151
6298.36 2108
6299.11 2127
6299.86 2099
6300.60 2120
6301.35 2095
6302.10 2011
6302.85 2010
6303.60 2005
6304.35 1930
6305.10 1921
6305.85 2109
6306.60 2175
6307.35 2148
6308.10 2008
6308.85 1953
6309.59 1949
6310.34 2080
6311.09 2021
6311.84 2047
6312.59 2116
6313.34 2141
6314.09 2274
6314.84 2126
6315.59 2056
6316.34 2182
6317.09 2143
6317.84 2196
6318.59 2005
6319.34 2095
6320.09 2070
6320.84 2043
6321.59 2062
6322.34 2079
6323.09 1928
6323.84 1854
6324.59 1884
6325.34 1781
6326.09 1895
6326.84 1811
6327.59 1801
6328.34 1776
6329.09 1761
6329.85 1754
6330.60 1718
6331.35 1709
6332.10 1744
6332.85 1832
6333.60 1727
6334.35 1821
6335.10 1759
6335.85 1902
6336.60 1856
6337.35 1889
6338.10 1982
6338.86 1851
6339.61 1736
6340.36 1703
6341.11 1738
6341.86 1767
6342.61 1711
6343.36 1770
6344.12 1763
6344.87 1862
6345.62 1885
6346.37 1837
6347.12 1848
6347.87 1948
6348.62 1990
6349.38 1931
6350.13 2016
6350.88 2141
6351.63 2225
6352.38 2194
6353.14 2329
6353.89 2294
6354.64 2245
6355.39 2369
6356.14 2271
6356.90 2093
6357.65 2051
6358.40 2000
6359.15 1975
6359.91 2009
6360.66 1920
6361.41 1854
6362.16 1768
6362.92 1869
6363.67 1799
6364.42 1772
6365.17 1772
6365.93 1877
6366.68 1810
6367.43 1786
6368.19 1680
6368.94 1802
6369.69 2017
6370.44 1855
6371.20 1775
6371.95 1733
6372.70 1765
6373.46 1888
6374.21 1811
6374.96 1664
6375.72 1652
6376.47 1790
6377.22 1762
6377.98 1722
6378.73 1833
6379.48 1839
6380.24 1912
6380.99 1830
6381.75 1788
6382.50 1788
6383.25 1761
6384.01 1811
6384.76 1828
6385.51 1775
6386.27 1798
6387.02 1748
6387.78 1695
6388.53 1544
6389.28 1670
6390.04 1671
6390.79 1686
6391.55 1697
6392.30 1731
6393.06 1649
6393.81 1729
6394.56 1764
6395.32 1848
6396.07 1767
6396.83 1702
6397.58 1688
6398.34 1713
6399.09 1703
6399.85 1745
6400.60 1703
6401.36 1671
6402.11 1822
6402.87 1689
6403.62 1752
6404.38 1682
6405.13 1869
6405.89 1949
6406.64 2034
6407.40 2089
6408.15 2290
6408.91 2232
6409.66 2136
6410.42 2073
6411.17 2027
6411.93 1976
6412.68 1901
6413.44 1813
6414.20 1830
6414.95 1718
6415.71 1725
6416.46 1717
6417.22 1603
6417.97 1781
6418.73 1678
6419.49 1710
6420.24 1664
6421.00 1708
6421.75 1739
6422.51 1778
6423.27 1729
6424.02 1723
6424.78 1812
6425.54 1779
6426.29 1795
6427.05 1849
6427.80 1785
6428.56 1696
6429.32 1676
6430.07 1689
6430.83 1723
6431.59 1788
6432.34 1849
6433.10 1805
6433.86 1854
6434.61 1907
6435.37 1860
6436.13 1877
6436.88 1837
6437.64 1827
6438.40 1954
6439.16 2077
6439.91 1867
6440.67 1875
6441.43 1946
6442.18 2049
6442.94 1896
6443.70 1791
6444.46 1988
6445.21 2048
6445.97 1926
6446.73 1989
6447.49 1960
6448.24 1990
6449.00 2005
6449.76 2026
6450.52 2057
6451.28 2032
6452.03 2067
6452.79 2062
6453.55 2025
6454.31 2073
6455.06 2226
6455.82 2191
6456.58 2341
6457.34 2304
6458.10 2238
6458.86 2377
6459.61 2438
6460.37 2426
6461.13 2395
6461.89 2415
6462.65 2398
6463.41 2436
6464.16 2503
6464.92 2544
6465.68 2459
6466.44 2695
6467.20 2534
6467.96 2571
6468.72 2464
6469.48 2522
6470.23 2764
6470.99 2568
6471.75 2708
6472.51 2882
6473.27 2749
6474.03 2796
6474.79 2986
6475.55 2824
6476.31 2918
6477.07 2924
6477.83 2853
6478.59 2926
6479.35 2986
6480.10 3011
6480.86 3076
6481.62 3050
6482.38 3232
6483.14 3276
6483.90 3143
6484.66 3261
6485.42 3357
6486.18 3520
6486.94 3513
6487.70 3524
6488.46 3749
6489.22 3732
6489.98 3564
6490.74 3796
6491.50 4099
6492.26 4161
6493.02 4433
6493.78 4512
6494.54 4663
6495.30 4788
6496.06 4697
6496.82 4714
6497.59 4719
6498.35 4651
6499.11 4926
6499.87 4897
6500.63 4876
6501.39 4880
6502.15 4639
6502.91 4619
6503.67 4695
6504.43 4768
6505.19 4894
6505.95 5033
6506.71 4959
6507.48 4980
6508.24 5216
6509.00 5263
6509.76 5731
6510.52 5566
6511.28 5742
6512.04 5744
6512.80 5823
6513.57 5626
6514.33 5367
6515.09 5488
6515.85 5671
6516.61 5681
6517.37 5877
6518.14 5998
6518.90 6116
6519.66 6529
6520.42 6793
6521.18 6780
6521.95 6933
6522.71 7279
6523.47 7778
6524.23 8032
6524.99 8512
6525.76 9290
6526.52 9727
6527.28 10226
6528.04 10408
6528.80 10614
6529.57 10703
6530.33 10335
6531.09 10782
6531.85 11569
6532.62 13030
6533.38 15004
6534.14 18064
6534.91 21256
6535.67 24106
6536.43 26495
6537.19 27270
6537.96 27075
6538.72 26000
6539.48 23922
6540.25 21279
6541.01 17769
6541.77 14765
6542.53 11638
6543.30 10042
6544.06 8046
6544.82 6830
6545.59 6203
6546.35 5570
6547.11 5240
6547.88 5016
6548.64 4810
6549.41 4879
6550.17 4813
6550.93 4421
6551.70 4371
6552.46 4474
6553.22 4243
6553.99 4233
6554.75 4162
6555.52 3908
6556.28 3810
6557.04 3958
6557.81 3966
6558.57 3828
6559.34 3674
6560.10 4030
6560.86 4121
6561.63 4167
6562.39 4445
6563.16 4750
6563.92 4971
6564.69 5017
6565.45 5010
6566.21 5027
6566.98 5097
6567.74 5059
6568.51 4786
6569.27 4908
6570.04 4846
6570.80 4942
6571.57 4812
6572.33 5464
6573.10 5512
6573.86 5914
6574.63 6026
6575.39 5938
6576.16 6115
6576.92 5933
6577.69 5851
6578.45 5707
6579.22 5584
6579.98 5363
6580.75 5357
6581.51 5342
6582.28 5325
6583.05 5266
6583.81 5233
6584.58 4959
6585.34 4977
6586.11 5085
6586.87 5060
6587.64 4998
6588.41 5060
6589.17 5257
6589.94 5566
6590.70 5692
6591.47 6137
6592.24 6491
6593.00 6549
6593.77 6860
6594.53 7114
6595.30 7370
6596.07 7348
6596.83 7358
6597.60 6970
6598.37 6398
6599.13 6006
6599.90 5628
6600.66 5232
6601.43 5080
6602.20 4830
6602.96 4714
6603.73 4580
6604.50 4687
6605.26 4491
6606.03 4419
6606.80 4506
6607.57 4552
6608.33 4825
6609.10 4893
6609.87 5034
6610.63 4810
6611.40 4697
6612.17 4646
6612.94 4467
6613.70 4457
6614.47 4145
6615.24 3879
6616.00 3807
6616.77 3761
6617.54 3730
6618.31 3615
6619.08 3465
6619.84 3327
6620.61 3298
6621.38 3431
6622.15 3423
6622.91 3320
6623.68 3158
6624.45 3200
6625.22 3185
6625.99 3229
6626.75 3112
6627.52 3078
6628.29 3149
6629.06 3347
6629.83 3300
6630.59 3368
6631.36 3544
6632.13 3768
6632.90 4123
6633.67 4160
6634.44 4391
6635.21 4479
6635.97 4523
6636.74 4602
6637.51 4321
6638.28 4171
6639.05 3777
6639.82 3518
6640.59 3404
6641.36 3366
6642.12 3211
6642.89 2959
6643.66 2882
6644.43 2789
6645.20 2886
6645.97 2893
6646.74 2973
6647.51 3024
6648.28 2794
6649.05 2900
6649.82 2797
6650.59 2830
6651.36 2894
6652.12 3050
6652.89 3024
6653.66 2791
6654.43 2873
6655.20 2989
6655.97 2851
6656.74 2822
6657.51 2702
6658.28 2894
6659.05 2990
6659.82 2753
6660.59 2848
6661.36 2684
6662.13 2610
6662.90 2787
6663.67 2794
6664.44 2754
6665.21 2732
6665.98 2667
6666.75 2726
6667.52 2675
6668.30 2776
6669.07 2702
6669.84 2713
6670.61 2566
6671.38 2693
6672.15 2720
6672.92 2670
6673.69 2789
6674.46 2784
6675.23 2731
6676.00 2624
6676.77 2641
6677.54 2732
6678.32 2795
6679.09 2774
6679.86 2858
6680.63 2775
6681.40 3027
6682.17 3146
6682.94 3158
6683.71 3339
6684.49 3573
6685.26 3607
6686.03 3629
6686.80 3384
6687.57 3258
6688.34 3118
6689.11 3018
6689.89 2693
6690.66 2645
6691.43 2688
6692.20 2476
6692.97 2312
6693.75 2281
6694.52 2367
6695.29 2405
6696.06 2373
6696.83 2313
6697.61 2384
6698.38 2404
6699.15 2433
6699.92 2456
6700.70 2437
6701.47 2394
6702.24 2309
6703.01 2334
6703.79 2463
6704.56 2320
6705.33 2343
6706.10 2429
6706.88 2524
6707.65 2453
6708.42 2280
6709.19 2388
6709.97 2326
6710.74 2311
6711.51 2287
6712.29 2378
6713.06 2328
6713.83 2253
6714.61 2225
6715.38 2223
6716.15 2233
6716.92 2216
6717.70 2128
6718.47 2067
6719.24 2003
6720.02 2037
6720.79 2089
6721.57 2201
6722.34 2288
6723.11 2112
6723.89 2011
6724.66 2144
6725.43 2039
6726.21 2056
6726.98 2105
6727.76 2181
6728.53 2011
6729.30 2056
6730.08 2045
6730.85 2114
6731.63 2175
6732.40 2135
6733.17 2183
6733.95 2217
6734.72 2163
6735.50 2102
6736.27 2204
6737.05 2383
6737.82 2288
6738.59 2112
6739.37 2147
6740.14 2182
6740.92 2063
6741.69 2230
6742.47 2185
6743.24 2157
6744.02 2253
6744.79 2278
6745.57 2271
6746.34 2236
6747.12 2348
6747.89 2413
6748.67 2454
6749.44 2614
6750.22 2664
6750.99 2953
6751.77 2979
6752.54 3149
6753.32 3339
6754.09 3484
6754.87 3117
6755.65 2929
6756.42 2746
6757.20 2624
6757.97 2395
6758.75 2330
6759.52 2253
6760.30 2495
6761.08 2388
6761.85 2228
6762.63 2118
6763.40 2126
6764.18 2307
6764.96 2175
6765.73 2251
6766.51 2135
6767.28 2138
6768.06 2010
6768.84 2077
6769.61 2048
6770.39 2147
6771.17 1984
6771.94 2034
6772.72 2094
6773.50 2006
6774.27 2052
6775.05 2082
6775.82 1981
6776.60 1862
6777.38 1762
6778.16 1982
6778.93 1861
6779.71 1836
6780.49 1936
6781.26 1886
6782.04 1897
6782.82 1853
6783.59 1740
6784.37 1961
6785.15 1882
6785.93 1869
6786.70 1856
6787.48 1800
6788.26 1759
6789.04 1811
6789.81 1701
6790.59 1717
6791.37 1798
6792.15 1729
6792.92 1682
6793.70 1665
6794.48 1597
6795.26 1628
6796.03 1663
6796.81 1647
6797.59 1651
6798.37 1721
6799.15 1715
6799.92 1680
6800.70 1614
6801.48 1563
6802.26 1632
6803.04 1654
6803.81 1734
6804.59 1824
6805.37 1742
6806.15 1772
6806.93 1723
6807.71 1781
6808.49 1686
6809.26 1662
6810.04 1658
6810.82 1668
6811.60 1704
6812.38 1714
6813.16 1713
6813.94 1682
6814.72 1664
6815.49 1740
6816.27 1653
6817.05 1626
6817.83 1719
6818.61 1746
6819.39 1718
6820.17 1757
6820.95 1799
6821.73 1749
6822.51 1682
6823.29 1606
6824.07 1706
6824.85 1827
6825.62 1719
6826.40 1784
6827.18 1813
6827.96 1777
6828.74 1739
6829.52 1765
6830.30 1765
6831.08 1898
6831.86 1830
6832.64 1775
6833.42 1707
6834.20 1764
6834.98 1903
6835.76 1768
6836.54 1843
6837.32 1839
6838.10 1792
6838.88 1820
6839.66 1849
6840.44 1817
6841.22 1841
6842.01 1830
6842.79 1811
6843.57 1761
6844.35 1742
6845.13 1959
6845.91 2113
6846.69 2195
6847.47 2464
6848.25 2557
6849.03 2915
6849.81 3400
6850.59 3743
6851.37 4015
6852.16 3972
6852.94 3754
6853.72 3695
6854.50 3485
6855.28 3254
6856.06 2944
6856.84 2800
6857.62 2538
6858.41 2303
6859.19 2071
6859.97 2175
6860.75 2027
6861.53 2099
6862.31 2139
6863.09 2062
6863.88 2133
6864.66 2297
6865.44 2157
6866.22 2293
6867.00 2274
6867.79 2348
6868.57 2312
6869.35 2262
6870.13 2066
6870.91 2113
6871.70 2155
6872.48 2335
6873.26 2165
6874.04 2229
6874.83 2212
6875.61 2164
6876.39 2323
6877.17 2366
6877.96 2385
6878.74 2484
6879.52 2379
6880.30 2469
6881.09 2676
6881.87 2661
6882.65 2870
6883.43 3035
6884.22 3133
6885.00 3120
6885.78 3595
6886.57 4159
6887.35 4565
6888.13 5014
6888.92 4941
6889.70 4737
6890.48 4522
6891.26 4166
6892.05 3955
6892.83 3537
6893.62 3196
6894.40 3090
6895.18 3107
6895.97 2899
6896.75 2758
6897.53 2768
6898.32 2739
6899.10 2841
6899.88 2805
6900.67 2928
6901.45 2816
6902.24 2800
6903.02 2971
6903.80 2848
6904.59 2742
6905.37 2768
6906.16 2825
6906.94 2844
6907.72 2913
6908.51 2751
6909.29 2734
6910.08 2647
6910.86 2704
6911.65 2668
6912.43 2607
6913.21 2504
6914.00 2636
6914.78 2559
6915.57 2557
6916.35 2744
6917.14 2651
6917.92 2632
6918.71 2594
6919.49 2736
6920.28 2616
6921.06 2604
6921.85 2685
6922.63 2590
6923.42 2575
6924.20 2757
6924.99 2738
6925.77 2740
6926.56 2902
6927.34 2917
6928.13 2916
6928.91 3050
6929.70 2982
6930.49 2976
6931.27 2939
6932.06 2843
6932.84 2946
6933.63 2970
6934.41 2870
6935.20 3047
6935.99 3004
6936.77 3193
6937.56 3385
6938.34 3461
6939.13 3472
6939.92 3559
6940.70 3891
6941.49 4152
6942.27 4441
6943.06 4537
6943.85 4820
6944.63 4665
6945.42 4947
6946.21 4785
6946.99 4774
6947.78 4644
6948.57 4626
6949.35 4435
6950.14 4537
6950.92 4418
6951.71 4314
6952.50 4391
6953.29 4068
6954.07 4000
6954.86 3992
6955.65 4193
6956.43 4169
6957.22 4031
6958.01 3778
6958.79 4123
6959.58 4242
6960.37 4153
6961.16 4360
6961.94 4293
6962.73 4331
6963.52 4502
6964.31 4653
6965.09 4640
6965.88 4947
6966.67 5174
6967.46 5239
6968.24 5587
6969.03 6029
6969.82 6309
6970.61 6088
6971.39 6332
6972.18 6471
6972.97 6260
6973.76 6306
6974.55 6468
6975.33 6258
6976.12 6361
6976.91 6221
6977.70 6339
6978.49 6694
6979.27 6980
6980.06 7767
6980.85 8633
6981.64 10186
6982.43 13044
6983.22 16184
6984.01 19330
6984.79 22895
6985.58 25258
6986.37 26702
6987.16 26743
6987.95 25851
6988.74 24326
6989.53 22152
6990.32 18393
6991.10 15271
6991.89 12458
6992.68 10084
6993.47 8278
6994.26 7168
6995.05 6226
6995.84 5499
6996.63 5025
6997.42 4788
6998.21 4469
6999.00 4243
6999.79 4230
7000.58 4098
7001.36 4032
7002.15 3964
7002.94 4026
7003.73 3761
7004.52 3625
7005.31 3484
7006.10 3368
7006.89 3051
7007.68 2790
7008.47 2776
7009.26 2837
7010.05 2932
7010.84 2926
7011.63 3179
7012.42 3379
7013.21 3371
7014.00 3684
7014.79 3944
7015.58 3769
7016.37 3598
7017.16 3641
7017.96 3546
7018.75 3453
7019.54 3424
7020.33 3413
7021.12 3591
7021.91 3888
7022.70 3986
7023.49 4138
7024.28 4137
7025.07 4068
7025.86 3848
7026.65 3712
7027.44 3538
7028.24 3595
7029.03 3363
7029.82 3109
7030.61 2964
7031.40 2880
7032.19 2953
7032.98 2806
7033.77 2654
7034.57 2844
7035.36 2909
7036.15 2839
7036.94 2791
7037.73 2822
7038.52 2816
7039.32 2990
7040.11 3133
7040.90 2974
7041.69 3025
7042.48 3037
7043.27 3141
7044.07 3136
7044.86 3090
7045.65 3232
7046.44 3366
7047.23 3518
7048.03 3602
7048.82 3744
7049.61 3977
7050.40 3929
7051.20 3910
7051.99 3940
7052.78 3626
7053.57 3470
7054.37 3264
7055.16 3168
7055.95 2916
7056.74 2723
7057.54 2876
7058.33 2940
7059.12 2876
7059.91 2713
7060.71 2735
7061.50 2771
7062.29 2800
7063.09 2872
7063.88 2778
7064.67 2658
7065.47 2754
7066.26 2556
7067.05 2492
7067.85 2399
7068.64 2433
7069.43 2260
7070.23 2114
7071.02 2119
7071.81 2121
7072.61 2113
7073.40 2208
7074.19 2200
7074.99 2039
7075.78 2126
7076.57 2021
7077.37 1960
7078.16 1959
7078.96 1898
7079.75 1908
7080.54 1896
7081.34 1842
7082.13 1918
7082.93 1831
7083.72 1834
7084.51 1811
7085.31 1883
7086.10 1795
7086.90 1744
7087.69 1807
7088.49 1878
7089.28 1874
7090.08 1793
7090.87 1723
7091.66 1799
7092.46 1837
7093.25 1685
7094.05 1829
7094.84 1822
7095.64 1647
7096.43 1617
7097.23 1723
7098.02 1686
7098.82 1688
7099.61 1603
7100.41 1537
7101.20 1687
7102.00 1688
7102.79 1774
7103.59 1709
7104.38 1622
7105.18 1605
7105.98 1679
7106.77 1670
7107.57 1526
7108.36 1550
7109.16 1610
7109.95 1591
7110.75 1480
7111.54 1577
7112.34 1466
7113.14 1492
7113.93 1544
7114.73 1616
7115.52 1527
7116.32 1558
7117.12 1494
7117.91 1451
7118.71 1530
7119.50 1543
7120.30 1471
7121.10 1538
7121.89 1507
7122.69 1478
7123.49 1503
7124.28 1476
7125.08 1397
7125.88 1453
7126.67 1473
7127.47 1507
7128.27 1545
7129.06 1513
7129.86 1573
7130.66 1609
7131.45 1621
7132.25 1510
7133.05 1472
7133.84 1600
7134.64 1499
7135.44 1583
7136.23 1359
7137.03 1311
7137.83 1441
7138.63 1346
7139.42 1292
7140.22 1350
7141.02 1303
7141.82 1190
7142.61 1420
7143.41 1437
7144.21 1283
7145.01 1250
7145.80 1167
7146.60 1226
7147.40 1229
7148.20 1124
7148.99 1297
7149.79 1168
7150.59 1275
7151.39 1174
7152.19 1168
7152.98 1225
7153.78 1170
7154.58 1332
7155.38 1415
7156.18 1380
7156.98 1326
7157.77 1375
7158.57 1332
7159.37 1321
7160.17 1326
7160.97 1403
7161.77 1374
7162.56 1238
7163.36 1126
7164.16 1156
7164.96 1129
7165.76 1124
7166.56 1247
7167.36 1234
7168.16 1132
7168.95 1188
7169.75 1194
7170.55 1164
7171.35 1196
7172.15 1246
7172.95 1231
7173.75 1135
7174.55 1021
7175.35 1088
7176.15 1188
7176.95 1122
7177.75 1131
7178.55 1004
7179.35 1084
7180.14 1146
7180.94 1206
7181.74 1163
7182.54 1089
7183.34 1066
7184.14 1088
7184.94 1038
7185.74 1101
7186.54 1050
7187.34 1116
7188.14 1103
7188.94 1096
7189.74 1077
7190.54 1081
7191.34 1086
7192.14 1111
7192.94 1055
7193.74 999
7194.54 966
7195.35 1056
7196.15 1118
7196.95 1081
7197.75 1145
7198.55 1071
7199.35 1061
7200.15 1088
7200.95 1131
7201.75 1136
7202.55 1102
7203.35 1068
7204.15 1107
7204.95 1118
7205.75 1041
7206.56 1072
7207.36 1176
7208.16 1175
7208.96 1066
7209.76 1000
7210.56 1127
7211.36 1085
7212.16 1134
7212.97 1010
7213.77 983
7214.57 971
7215.37 1034
7216.17 1042
7216.97 984
7217.78 991
7218.58 1003
7219.38 926
7220.18 1057
7220.98 1049
7221.78 1146
7222.59 1118
7223.39 1047
7224.19 1024
7224.99 1083
7225.79 1080
7226.60 1050
7227.40 1152
7228.20 1057
7229.00 884
7229.81 929
7230.61 1062
7231.41 953
7232.21 1018
7233.02 989
7233.82 1041
7234.62 1044
7235.42 1055
7236.23 962
7237.03 1040
7237.83 1064
7238.63 998
7239.44 1005
7240.24 1081
7241.04 1172
7241.85 1101
7242.65 1061
7243.45 1170
7244.26 1161
7245.06 1042
7245.86 1098
7246.67 1105
7247.47 1038
7248.27 1037
7249.08 1054
7249.88 1082
7250.68 1104
7251.49 1092
7252.29 1083
7253.09 1049
7253.90 1043
7254.70 1132
7255.50 1103
7256.31 1066
7257.11 1060
7257.92 1067
7258.72 1064
7259.52 1088
7260.33 1156
7261.13 1317
7261.94 1234
7262.74 1190
7263.54 1215
7264.35 1207
7265.15 1259
7265.96 1167
7266.76 1145
7267.57 1093
7268.37 1148
7269.18 1191
7269.98 1143
7270.78 1130
7271.59 1084
7272.39 1119
7273.20 1137
7274.00 1226
7274.81 1247
7275.61 1181
7276.42 1110
7277.22 1131
7278.03 1111
7278.83 1161
7279.64 1219
7280.44 1306
7281.25 1492
7282.05 1572
7282.86 1700
7283.66 1825
7284.47 1958
7285.28 1851
7286.08 1949
7286.89 1829
7287.69 1727
7288.50 1654
7289.30 1664
7290.11 1472
7290.91 1400
7291.72 1379
7292.53 1446
7293.33 1283
7294.14 1147
7294.94 1275
7295.75 1386
7296.56 1248
7297.36 1216
7298.17 1274
7298.97 1231
7299.78 1224
7300.59 1258
7301.39 1185
7302.20 1220
7303.01 1170
7303.81 1272
7304.62 1251
7305.43 1289
7306.23 1332
7307.04 1293
7307.85 1328
7308.65 1394
7309.46 1329
7310.27 1349
7311.07 1385
7311.88 1586
7312.69 1454
7313.49 1495
7314.30 1482
7315.11 1622
7315.91 1733
7316.72 1865
7317.53 2120
7318.34 2254
7319.14 2343
7319.95 2475
7320.76 2449
7321.57 2095
7322.37 2009
7323.18 1852
7323.99 1657
7324.80 1646
7325.60 1556
7326.41 1531
7327.22 1530
7328.03 1531
7328.83 1466
7329.64 1361
7330.45 1420
7331.26 1336
7332.07 1428
7332.87 1385
7333.68 1390
7334.49 1514
7335.30 1508
7336.11 1390
7336.92 1357
7337.72 1267
7338.53 1268
7339.34 1355
7340.15 1339
7340.96 1299
7341.77 1256
7342.57 1177
7343.38 1205
7344.19 1199
7345.00 1210
7345.81 1086
7346.62 1190
7347.43 1252
7348.24 1150
7349.05 1138
7349.85 1085
7350.66 1064
7351.47 1048
7352.28 1044
7353.09 977
7353.90 1043
7354.71 1067
7355.52 1039
7356.33 1143
7357.14 1202
7357.95 1192
7358.76 1154
7359.57 1019
7360.38 1080
7361.18 1026
7361.99 1048
7362.80 1183
7363.61 1116
7364.42 959
7365.23 975
7366.04 1085
7366.85 1050
7367.66 1126
7368.47 1020
7369.28 1003
7370.09 1028
7370.90 1041
7371.71 1000
7372.52 947
7373.33 940
7374.14 918
7374.96 979
7375.77 1022
7376.58 1053
7377.39 1028
7378.20 1013
7379.01 1020
7379.82 1058
7380.63 1142
7381.44 1031
7382.25 1086
7383.06 1081
7383.87 962
7384.68 1041
7385.49 1093
7386.31 1031
7387.12 1034
7387.93 1063
7388.74 950
7389.55 937
7390.36 917
7391.17 888
7391.98 963
7392.79 1001
7393.61 946
7394.42 963
7395.23 1032
7396.04 1059
7396.85 965
7397.66 965
7398.48 958
7399.29 914
7400.10 949
7400.91 968
7401.72 949
7402.53 960
7403.35 1002
7404.16 916
7404.97 949
7405.78 984
7406.59 1079
7407.41 979
7408.22 916
7409.03 925
7409.84 988
7410.66 1012
7411.47 918
7412.28 920
7413.09 996
7413.91 940
7414.72 915
7415.53 938
7416.34 935
7417.16 852
7417.97 899
7418.78 910
7419.60 880
7420.41 969
7421.22 944
7422.03 860
7422.85 925
7423.66 915
7424.47 952
7425.29 959
7426.10 993
7426.91 958
7427.73 955
7428.54 969
7429.35 1052
7430.17 1096
7430.98 967
7431.79 962
7432.61 1063
7433.42 1084
7434.23 1010
7435.05 967
7435.86 1026
7436.67 969
7437.49 973
7438.30 1051
7439.12 994
7439.93 1020
7440.74 1045
7441.56 1026
7442.37 1060
7443.19 877
7444.00 939
7444.82 943
7445.63 935
7446.44 918
7447.26 1009
7448.07 977
7448.89 961
7449.70 917
7450.52 891
7451.33 939
7452.15 1007
7452.96 908
7453.77 904
7454.59 937
7455.40 1013
7456.22 962
7457.03 885
7457.85 816
7458.66 901
7459.48 946
7460.29 952
7461.11 937
7461.92 944
7462.74 1046
7463.55 989
7464.37 983
7465.19 979
7466.00 938
7466.82 925
7467.63 904
7468.45 1043
7469.26 922
7470.08 865
7470.89 997
7471.71 957
7472.53 893
7473.34 881
7474.16 865
7474.97 941
7475.79 926
7476.60 958
7477.42 847
7478.24 873
7479.05 939
7479.87 954
7480.69 876
7481.50 881
7482.32 962
7483.13 933
7483.95 871
7484.77 948
7485.58 962
7486.40 878
7487.22 901
7488.03 885
7488.85 933
7489.67 906
7490.48 908
7491.30 818
7492.12 822
7492.93 785
7493.75 815
7494.57 852
7495.38 860
7496.20 836
7497.02 941
7497.84 860
7498.65 862
7499.47 893
7500.29 831
7501.10 884
7501.92 900
7502.74 882
7503.56 925
7504.37 906
7505.19 929
7506.01 875
7506.83 835
7507.64 888
7508.46 944
7509.28 873
7510.10 818
7510.92 845
7511.73 856
7512.55 911
7513.37 1030
7514.19 944
7515.01 896
7515.82 788
7516.64 791
7517.46 886
7518.28 818
7519.10 819
7519.91 822
7520.73 867
7521.55 844
7522.37 819
7523.19 844
7524.01 874
7524.83 817
7525.64 807
7526.46 850
7527.28 766
7528.10 760
7528.92 845
7529.74 886
7530.56 853
7531.38 904
7532.20 808
7533.01 878
7533.83 768
7534.65 769
7535.47 801
7536.29 880
7537.11 762
7537.93 864
7538.75 837
7539.57 819
7540.39 881
7541.21 882
7542.03 800
7542.85 863
7543.67 860
7544.49 857
7545.31 944
7546.12 845
7546.94 778
7547.76 900
7548.58 870
7549.40 823
7550.22 784
7551.04 835
7551.86 804
7552.68 817
7553.50 900
7554.33 817
7555.15 739
7555.97 822
7556.79 890
7557.61 843
7558.43 854
7559.25 911
7560.07 920
7560.89 839
7561.71 816
7562.53 798
7563.35 765
7564.17 783
7564.99 862
7565.81 904
7566.63 809
7567.45 837
7568.28 780
7569.10 745
7569.92 831
7570.74 805
7571.56 773
7572.38 809
7573.20 803
7574.02 735
7574.84 756
7575.67 816
7576.49 769
7577.31 779
7578.13 773
7578.95 779
7579.77 810
7580.60 778
7581.42 790
7582.24 827
7583.06 817
7583.88 856
7584.70 817
7585.53 796
7586.35 849
7587.17 897
7587.99 810
7588.81 857
7589.64 878
7590.46 920
7591.28 900
7592.10 801
7592.93 897
7593.75 892
7594.57 882
7595.39 915
7596.21 886
7597.04 896
7597.86 970
7598.68 910
7599.51 928
7600.33 951
7601.15 885
7601.97 941
7602.80 899
7603.62 975
7604.44 963
7605.27 914
7606.09 938
7606.91 939
7607.73 954
7608.56 893
7609.38 921
7610.20 838
7611.03 880
7611.85 913
7612.67 870
7613.50 893
7614.32 905
7615.14 982
7615.97 1099
7616.79 1042
7617.62 1077
7618.44 1105
7619.26 1120
7620.09 1074
7620.91 1017
7621.73 888
7622.56 979
7623.38 1002
7624.21 986
7625.03 976
7625.85 956
7626.68 926
7627.50 917
7628.33 951
7629.15 942
7629.98 955
7630.80 984
7631.62 1041
7632.45 998
7633.27 968
7634.10 900
7634.92 868
7635.75 894
7636.57 917
7637.40 873
7638.22 832
7639.05 936
7639.87 877
7640.70 829
7641.52 916
7642.35 802
7643.17 853
7644.00 871
7644.82 800
7645.65 804
7646.47 830
7647.30 791
7648.12 761
7648.95 829
7649.77 805
7650.60 930
7651.42 769
7652.25 732
7653.07 808
7653.90 883
7654.73 867
7655.55 865
7656.38 916
7657.20 793
7658.03 780
7658.85 806
7659.68 884
7660.51 820
7661.33 770
7662.16 841
7662.98 877
7663.81 909
7664.64 838
7665.46 839
7666.29 811
7667.12 750
7667.94 826
7668.77 781
7669.59 797
7670.42 742
7671.25 777
7672.07 821
7672.90 828
7673.73 787
7674.55 832
7675.38 800
7676.21 758
7677.03 819
7677.86 770
7678.69 776
7679.52 697
7680.34 737
7681.17 766
7682.00 787
7682.82 716
7683.65 736
7684.48 806
7685.31 807
7686.13 799
7686.96 821
7687.79 808
7688.62 875
7689.44 897
7690.27 822
7691.10 710
7691.93 764
7692.75 731
7693.58 810
7694.41 843
7695.24 796
7696.07 801
7696.89 792
7697.72 788
7698.55 719
7699.38 794
7700.21 831
7701.03 841
7701.86 784
7702.69 777
7703.52 788
7704.35 823
7705.17 795
7706.00 748
7706.83 754
7707.66 701
7708.49 777
7709.32 768
7710.15 676
7710.97 727
7711.80 712
7712.63 742
7713.46 811
7714.29 808
7715.12 760
7715.95 770
7716.78 790
7717.61 790
7718.44 742
7719.26 769
7720.09 803
7720.92 822
7721.75 770
7722.58 812
7723.41 696
7724.24 779
7725.07 790
7725.90 741
7726.73 809
7727.56 773
7728.39 772
7729.22 737
7730.05 734
7730.88 811
7731.71 802
7732.54 857
7733.37 767
7734.20 741
7735.03 821
7735.86 823
7736.69 803
7737.52 746
7738.35 745
7739.18 774
7740.01 820
7740.84 726
7741.67 728
7742.50 759
7743.33 780
7744.16 787
7744.99 798
7745.82 897
7746.65 869
7747.48 917
7748.31 902
7749.14 939
7749.97 891
7750.80 827
7751.64 911
7752.47 919
7753.30 866
7754.13 744
7754.96 822
7755.79 867
7756.62 850
7757.45 813
7758.28 754
7759.12 834
7759.95 867
7760.78 833
7761.61 871
7762.44 813
7763.27 803
7764.10 827
7764.94 781
7765.77 895
7766.60 915
7767.43 935
7768.26 875
7769.09 823
7769.93 902
7770.76 988
7771.59 853
7772.42 872
7773.25 845
7774.09 908
7774.92 807
7775.75 873
7776.58 840
7777.41 828
7778.25 846
7779.08 837
7779.91 792
7780.74 793
7781.58 802
7782.41 735
7783.24 882
7784.07 826
7784.91 765
7785.74 796
7786.57 811
7787.41 807
7788.24 847
7789.07 878
7789.90 820
7790.74 806
7791.57 726
7792.40 823
7793.24 854
7794.07 772
7794.90 778
7795.74 855
7796.57 798
7797.40 919
7798.24 884
7799.07 867
7799.90 928
7800.74 828
7801.57 966
7802.40 952
7803.24 935
7804.07 995
7804.90 1009
7805.74 922
7806.57 969
7807.41 902
7808.24 952
7809.07 991
7809.91 883
7810.74 901
7811.58 996
7812.41 1053
7813.24 972
7814.08 1056
7814.91 1209
7815.75 1244
7816.58 1341
7817.42 1302
7818.25 1293
7819.09 1170
7819.92 1121
7820.75 1185
7821.59 1109
7822.42 1024
7823.26 1093
7824.09 1090
7824.93 1139
7825.76 1094
7826.60 1235
7827.43 1138
7828.27 1160
7829.10 1092
7829.94 1015
7830.77 1043
7831.61 1110
7832.44 1057
7833.28 1144
7834.11 1071
7834.95 1101
7835.78 1078
7836.62 1201
7837.46 1079
7838.29 980
7839.13 984
7839.96 954
7840.80 981
7841.63 1050
7842.47 1042
7843.31 1042
7844.14 1091
7844.98 1026
7845.81 915
7846.65 946
7847.48 952
7848.32 884
7849.16 887
7849.99 971
7850.83 1019
7851.67 954
7852.50 947
7853.34 891
7854.17 1025
7855.01 1008
7855.85 1012
7856.68 1003
7857.52 963
7858.36 1131
7859.19 1121
7860.03 1097
7860.87 1117
7861.70 1098
7862.54 1153
7863.38 1131
7864.21 1119
7865.05 1087
7865.89 1027
7866.73 968
7867.56 1057
7868.40 997
7869.24 1036
7870.07 1038
7870.91 950
7871.75 1043
7872.59 1046
7873.42 1001
7874.26 1160
7875.10 1119
7875.94 1125
7876.77 1293
7877.61 1235
7878.45 1250
7879.29 1490
7880.12 1493
7880.96 1420
7881.80 1392
7882.64 1314
7883.48 1362
7884.31 1315
7885.15 1441
7885.99 1339
7886.83 1254
7887.67 1167
7888.50 1251
7889.34 1093
7890.18 1190
7891.02 1164
7891.86 1166
7892.70 1175
7893.53 997
7894.37 979
7895.21 1001
7896.05 956
7896.89 976
7897.73 1137
7898.57 976
7899.41 956
7900.24 1005
7901.08 986
7901.92 954
7902.76 944
7903.60 974
7904.44 1050
7905.28 948
7906.12 1011
7906.96 951
7907.80 891
7908.63 939
7909.47 970
7910.31 879
7911.15 941
7911.99 974
7912.83 925
7913.67 958
7914.51 1014
7915.35 1072
7916.19 1060
7917.03 1145
7917.87 1218
7918.71 1192
7919.55 1175
7920.39 1150
7921.23 1199
7922.07 1077
7922.91 1057
7923.75 1065
7924.59 1008
7925.43 1000
7926.27 873
7927.11 874
7927.95 904
7928.79 830
7929.63 904
7930.47 881
7931.31 843
7932.15 872
7932.99 883
7933.83 872
7934.67 903
7935.52 840
7936.36 806
7937.20 870
7938.04 831
7938.88 849
7939.72 833
7940.56 841
7941.40 863
7942.24 790
7943.08 757
7943.92 734
7944.77 770
7945.61 919
7946.45 955
7947.29 953
7948.13 925
7948.97 830
7949.81 827
7950.66 812
7951.50 937
7952.34 978
7953.18 908
7954.02 966
7954.86 999
7955.71 970
7956.55 1028
7957.39 1047
7958.23 958
7959.07 1012
7959.92 1014
7960.76 1000
7961.60 885
7962.44 854
7963.28 878
7964.13 971
7964.97 885
7965.81 971
7966.65 986
7967.50 1046
7968.34 1020
7969.18 1044
7970.02 918
7970.87 895
7971.71 931
7972.55 921
7973.39 853
7974.24 814
7975.08 861
7975.92 851
7976.76 774
7977.61 788
7978.45 818
7979.29 871
7980.14 769
7980.98 798
7981.82 875
7982.67 817
7983.51 828
7984.35 747
7985.20 806
7986.04 744
7986.88 801
7987.73 822
7988.57 796
7989.41 773
7990.26 800
7991.10 778
7991.94 746
7992.79 814
7993.63 820
7994.48 772
7995.32 801
7996.16 655
7997.01 670
7997.85 756
7998.70 780
7999.54 825
8000.38 746
8001.23 764
8002.07 817
8002.92 764
8003.76 694
8004.61 689
8005.45 734
8006.29 742
8007.14 743
8007.98 761
8008.83 738
8009.67 768
8010.52 722
8011.36 714
8012.21 714
8013.05 763
8013.90 790
8014.74 740
8015.59 741
8016.43 707
8017.28 684
8018.12 686
8018.97 692
8019.81 724
8020.66 732
8021.50 762
8022.35 746
8023.19 689
8024.04 754
8024.88 703
8025.73 730
8026.57 712
8027.42 656
8028.27 653
8029.11 709
8029.96 670
8030.80 710
8031.65 721
8032.49 776
8033.34 785
8034.19 737
8035.03 798
8035.88 673
8036.72 627
8037.57 712
8038.42 715
8039.26 628
8040.11 738
8040.96 786
8041.80 798
8042.65 736
8043.49 654
8044.34 722
8045.19 744
8046.03 678
8046.88 748
8047.73 825
8048.57 807
8049.42 737
8050.27 801
8051.11 710
8051.96 772
8052.81 775
8053.66 715
8054.50 782
8055.35 707
8056.20 668
8057.04 691
8057.89 684
8058.74 663
8059.59 692
8060.43 778
8061.28 709
8062.13 688
8062.97 687
8063.82 789
8064.67 761
8065.52 748
8066.37 740
8067.21 667
8068.06 640
8068.91 628
8069.76 697
8070.60 720
8071.45 674
8072.30 658
8073.15 686
8074.00 748
8074.84 702
8075.69 701
8076.54 754
8077.39 671
8078.24 636
8079.08 691
8079.93 669
8080.78 621
8081.63 723
8082.48 713
8083.33 794
8084.18 774
8085.02 681
8085.87 696
8086.72 753
8087.57 754
8088.42 699
8089.27 696
8090.12 723
8090.97 699
8091.81 760
8092.66 772
8093.51 753
8094.36 738
8095.21 720
8096.06 720
8096.91 672
8097.76 685
8098.61 655
8099.46 681
8100.31 725
8101.16 742
8102.01 773
8102.86 729
8103.71 752
8104.55 823
8105.40 775
8106.25 672
8107.10 697
8107.95 660
8108.80 744
8109.65 671
8110.50 669
8111.35 686
8112.20 705
8113.05 660
8113.90 701
8114.75 700
8115.60 757
8116.45 785
8117.30 745
8118.16 814
8119.01 699
8119.86 736
8120.71 763
8121.56 845
8122.41 814
8123.26 879
8124.11 810
8124.96 801
8125.81 735
8126.66 840
8127.51 746
8128.36 785
8129.21 731
8130.06 740
8130.92 698
8131.77 748
8132.62 826
8133.47 819
8134.32 793
8135.17 787
8136.02 778
8136.87 767
8137.73 809
8138.58 759
8139.43 816
8140.28 750
8141.13 777
8141.98 785
8142.83 705
8143.69 678
8144.54 777
8145.39 847
8146.24 848
8147.09 824
8147.95 856
8148.80 768
8149.65 790
8150.50 823
8151.35 815
8152.21 924
8153.06 857
8153.91 938
8154.76 956
8155.61 1080
8156.47 1012
8157.32 983
8158.17 941
8159.02 920
8159.88 896
8160.73 838
8161.58 772
8162.44 726
8163.29 774
8164.14 727
8164.99 798
8165.85 730
8166.70 765
8167.55 766
8168.41 699
8169.26 782
8170.11 772
8170.96 816
8171.82 742
8172.67 667
8173.52 687
8174.38 816
8175.23 745
8176.08 745
8176.94 789
8177.79 764
8178.64 739
8179.50 698
8180.35 666
8181.21 700
8182.06 742
8182.91 751
8183.77 723
8184.62 710
8185.47 719
8186.33 706
8187.18 716
8188.04 741
8188.89 682
8189.74 678
8190.60 689
8191.45 726
8192.31 670
8193.16 713
8194.02 736
8194.87 734
8195.72 768
8196.58 729
8197.43 689
8198.29 707
8199.14 731
8200.00 755
8200.85 645
8201.71 701
8202.56 743
8203.42 735
8204.27 720
8205.13 657
8205.98 636
8206.84 669
8207.69 704
8208.55 711
8209.40 660
8210.26 688
8211.11 707
8211.97 761
8212.82 771
8213.68 709
8214.53 739
8215.39 649
8216.24 679
8217.10 698
8217.96 664
8218.81 644
8219.67 644
8220.52 668
8221.38 702
8222.23 747
8223.09 661
8223.95 697
8224.80 718
8225.66 761
8226.51 647
8227.37 720
8228.23 729
8229.08 679
8229.94 709
8230.79 672
8231.65 677
8232.51 656
8233.36 686
8234.22 693
8235.08 697
8235.93 707
8236.79 747
8237.65 680
8238.50 688
8239.36 623
8240.22 707
8241.07 678
8241.93 678
8242.79 634
8243.64 674
8244.50 649
8245.36 644
8246.21 603
8247.07 693
8247.93 716
8248.79 697
8249.64 622
8250.50 659
8251.36 626
8252.22 599
8253.07 764
8253.93 702
8254.79 632
8255.65 646
8256.50 686
8257.36 739
8258.22 693
8259.08 655
8259.93 654
8260.79 660
8261.65 667
8262.51 773
8263.37 729
8264.22 726
8265.08 736
8265.94 688
8266.80 735
8267.66 708
8268.51 713
8269.37 746
8270.23 689
8271.09 685
8271.95 785
8272.81 709
8273.66 687
8274.52 752
8275.38 743
8276.24 712
8277.10 711
8277.96 702
8278.82 720
8279.67 684
8280.53 720
8281.39 657
8282.25 745
8283.11 704
8283.97 720
8284.83 736
8285.69 641
8286.55 655
8287.41 705
8288.27 758
8289.12 771
8289.98 769
8290.84 786
8291.70 944
8292.56 905
8293.42 855
8294.28 953
8295.14 847
8296.00 843
8296.86 824
8297.72 812
8298.58 775
8299.44 781
8300.30 722
8301.16 664
8302.02 725
8302.88 773
8303.74 815
8304.60 794
8305.46 734
8306.32 772
8307.18 762
8308.04 801
8308.90 791
8309.76 700
8310.62 749
8311.48 817
8312.34 747
8313.20 783
8314.06 738
8314.92 729
8315.78 714
8316.65 750
8317.51 782
8318.37 754
8319.23 781
8320.09 745
8320.95 682
8321.81 693
8322.67 661
8323.53 774
8324.39 651
8325.26 700
8326.12 625
8326.98 752
8327.84 774
8328.70 687
8329.56 680
8330.42 653
8331.28 669
8332.15 680
8333.01 626
8333.87 648
8334.73 731
8335.59 766
8336.45 657
8337.32 725
8338.18 715
8339.04 725
8339.90 706
8340.76 789
8341.63 705
8342.49 689
8343.35 727
8344.21 739
8345.07 713
8345.94 704
8346.80 723
8347.66 757
8348.52 764
8349.39 727
8350.25 711
8351.11 725
8351.97 802
8352.84 787
8353.70 741
8354.56 730
8355.42 656
8356.29 664
8357.15 747
8358.01 785
8358.88 811
8359.74 754
8360.60 649
8361.46 667
8362.33 652
8363.19 703
8364.05 712
8364.92 676
8365.78 709
8366.64 739
8367.51 724
8368.37 665
8369.23 724
8370.10 743
8370.96 780
8371.82 777
8372.69 733
8373.55 726
8374.42 812
8375.28 698
8376.14 704
8377.01 691
8377.87 759
8378.73 713
8379.60 726
8380.46 788
8381.33 692
8382.19 701
8383.06 793
8383.92 753
8384.78 751
8385.65 772
8386.51 777
8387.38 764
8388.24 752
8389.11 716
8389.97 735
8390.83 738
8391.70 790
8392.56 858
8393.43 822
8394.29 768
8395.16 720
8396.02 797
8396.89 848
8397.75 718
8398.62 778
8399.48 784
8400.35 782
8401.21 738
8402.08 755
8402.94 730
8403.81 696
8404.67 684
8405.54 748
8406.40 687
8407.27 696
8408.14 697
8409.00 782
8409.87 758
8410.73 766
8411.60 767
8412.46 725
8413.33 788
8414.19 726
8415.06 796
8415.93 791
8416.79 748
8417.66 819
8418.52 892
8419.39 903
8420.26 881
8421.12 842
8421.99 842
8422.85 853
8423.72 851
8424.59 926
8425.45 902
8426.32 1004
8427.19 888
8428.05 995
8428.92 871
8429.79 854
8430.65 818
8431.52 915
8432.39 928
8433.25 889
8434.12 945
8434.99 947
8435.85 841
8436.72 889
8437.59 908
8438.45 1032
8439.32 959
8440.19 934
8441.06 972
8441.92 1081
8442.79 1081
8443.66 1108
8444.52 1016
8445.39 987
8446.26 1011
8447.13 1048
8447.99 1087
8448.86 1184
8449.73 1184
8450.60 1163
8451.47 1086
8452.33 1087
8453.20 1130
8454.07 1211
8454.94 1106
8455.80 1164
8456.67 1204
8457.54 1357
8458.41 1348
8459.28 1358
8460.14 1292
8461.01 1353
8461.88 1270
8462.75 1138
8463.62 1151
8464.49 1254
8465.35 1195
8466.22 1400
8467.09 1566
8467.96 1792
8468.83 1930
8469.70 2218
8470.57 2470
8471.43 2556
8472.30 2496
8473.17 2277
8474.04 2166
8474.91 1872
8475.78 1637
8476.65 1484
8477.52 1416
8478.39 1134
8479.25 1035
8480.12 1067
8480.99 997
8481.86 976
8482.73 879
8483.60 897
8484.47 952
8485.34 865
8486.21 865
8487.08 919
8487.95 933
8488.82 855
8489.69 858
8490.56 837
8491.43 877
8492.30 883
8493.17 850
8494.04 837
8494.91 835
8495.78 885
8496.65 915
8497.52 864
8498.39 875
8499.26 866
8500.13 918
8501.00 918
8501.87 843
8502.74 903
8503.61 880
8504.48 884
8505.35 930
8506.22 882
8507.09 933
8507.96 889
8508.83 986
8509.70 961
8510.57 966
8511.44 1059
8512.31 1035
8513.19 969
8514.06 975
8514.93 950
8515.80 904
8516.67 932
8517.54 922
8518.41 834
8519.28 960
8520.15 970
8521.03 848
8521.90 897
8522.77 868
8523.64 879
8524.51 898
8525.38 905
8526.25 900
8527.13 921
8528.00 960
8528.87 922
8529.74 903
8530.61 990
8531.48 1012
8532.36 1029
8533.23 1054
8534.10 1002
8534.97 961
8535.84 916
8536.72 987
8537.59 949
8538.46 931
8539.33 965
8540.20 972
8541.08 944
8541.95 940
8542.82 945
8543.69 940
8544.57 898
8545.44 1001
8546.31 1010
8547.18 1097
8548.06 1021
8548.93 1016
8549.80 1041
8550.67 1092
8551.55 1124
8552.42 1215
8553.29 1137
8554.17 1153
8555.04 1138
8555.91 1194
8556.79 1142
8557.66 1101
8558.53 1081
8559.41 953
8560.28 969
8561.15 966
8562.03 884
8562.90 950
8563.77 928
8564.65 898
8565.52 882
8566.39 870
8567.27 903
8568.14 909
8569.01 956
8569.89 939
8570.76 895
8571.64 859
8572.51 858
8573.38 936
8574.26 958
8575.13 882
8576.01 840
8576.88 888
8577.75 865
8578.63 817
8579.50 799
8580.38 894
8581.25 911
8582.12 897
8583.00 893
8583.87 925
8584.75 874
8585.62 832
8586.50 877
8587.37 970
8588.25 944
8589.12 923
8590.00 933
8590.87 943
8591.75 937
8592.62 958
8593.50 930
8594.37 925
8595.25 982
8596.12 939
8597.00 918
8597.87 962
8598.75 949
8599.62 989
8600.50 993
8601.37 948
8602.25 922
8603.12 905
8604.00 1003
8604.87 937
8605.75 1049
8606.63 973
8607.50 1016
8608.38 1034
8609.25 981
8610.13 1053
8611.01 1000
8611.88 993
8612.76 1024
8613.63 1070
8614.51 1046
8615.39 1067
8616.26 1178
8617.14 1140
8618.01 1150
8618.89 1148
8619.77 1202
8620.64 1228
8621.52 1200
8622.40 1159
8623.27 1237
8624.15 1275
8625.03 1212
8625.90 1269
8626.78 1249
8627.66 1213
8628.53 1216
8629.41 1290
8630.29 1317
8631.16 1330
8632.04 1326
8632.92 1353
8633.79 1425
8634.67 1474
8635.55 1350
8636.42 1314
8637.30 1381
8638.18 1448
8639.06 1359
8639.93 1348
8640.81 1388
8641.69 1387
8642.57 1421
8643.44 1529
8644.32 1523
8645.20 1580
8646.08 1556
8646.95 1575
8647.83 1583
8648.71 1560
8649.59 1620
8650.47 1692
8651.34 1697
8652.22 1635
8653.10 1587
8653.98 1670
8654.86 1721
8655.73 1768
8656.61 1711
8657.49 1827
8658.37 1853
8659.25 1747
8660.13 1767
8661.00 1762
8661.88 1747
8662.76 1814
8663.64 1707
8664.52 1802
8665.40 1802
8666.27 1818
8667.15 1900
8668.03 1863
8668.91 2114
8669.79 2289
8670.67 2468
8671.55 2676
8672.43 3115
8673.31 3257
8674.19 3434
8675.06 3825
8675.94 3902
8676.82 3980
8677.70 3545
8678.58 3336
8679.46 3187
8680.34 2761
8681.22 2465
8682.10 2248
8682.98 2076
8683.86 1976
8684.74 2036
8685.62 1939
8686.50 2025
8687.38 2147
8688.26 2307
8689.14 2742
8690.02 3249
8690.90 3850
8691.78 4354
8692.66 4821
8693.54 5006
8694.42 5001
8695.30 4571
8696.18 4245
8697.06 3700
8697.94 3147
8698.82 2843
8699.70 2425
8700.58 2099
8701.46 1998
8702.34 1769
8703.22 1679
8704.10 1606
8704.98 1484
8705.86 1434
8706.74 1367
8707.62 1422
8708.50 1329
8709.39 1415
8710.27 1317
8711.15 1280
8712.03 1308
8712.91 1344
8713.79 1337
8714.67 1189
8715.55 1217
8716.43 1212
8717.32 1211
8718.20 1211
8719.08 1194
8719.96 1185
8720.84 1305
8721.72 1209
8722.60 1133
8723.49 1147
8724.37 1275
8725.25 1184
8726.13 1219
8727.01 1165
8727.89 1108
8728.78 1121
8729.66 1163
8730.54 1234
8731.42 1331
8732.30 1312
8733.19 1367
8734.07 1326
8734.95 1197
8735.83 1163
8736.71 1200
8737.60 1106
8738.48 1270
8739.36 1196
8740.24 1157
8741.13 1122
8742.01 1192
8742.89 1193
8743.77 1136
8744.66 1177
8745.54 1206
8746.42 1125
8747.31 1194
8748.19 1185
8749.07 1192
8749.95 1160
8750.84 1219
8751.72 1237
8752.60 1202
8753.49 1344
8754.37 1318
8755.25 1413
8756.14 1477
8757.02 1397
8757.90 1378
8758.79 1280
8759.67 1230
8760.55 1329
8761.44 1355
8762.32 1346
8763.20 1209
8764.09 1255
8764.97 1238
8765.85 1259
8766.74 1237
8767.62 1198
8768.51 1254
8769.39 1283
8770.27 1262
8771.16 1222
8772.04 1184
8772.93 1225
8773.81 1241
8774.69 1157
8775.58 1233
8776.46 1163
8777.35 1197
8778.23 1103
8779.12 1026
8780.00 1033
8780.88 1091
8781.77 1074
8782.65 1089
8783.54 1068
8784.42 1084
8785.31 1064
8786.19 981
8787.08 1106
8787.96 1016
8788.85 1057
8789.73 935
8790.62 1009
8791.50 1043
8792.39 1024
8793.27 982
8794.16 990
8795.04 968
8795.93 942
8796.81 921
8797.70 968
8798.58 920
8799.47 945
8800.35 946
8801.24 937
8802.13 820
8803.01 975
8803.90 951
8804.78 1017
8805.67 970
8806.55 958
8807.44 988
8808.33 921
8809.21 910
8810.10 992
8810.98 923
8811.87 912
8812.76 876
8813.64 932
8814.53 887
8815.41 881
8816.30 880
8817.19 869
8818.07 838
8818.96 843
8819.85 837
8820.73 893
8821.62 859
8822.51 795
8823.39 832
8824.28 948
8825.17 890
8826.05 829
8826.94 811
8827.83 833
8828.71 843
8829.60 800
8830.49 783
8831.37 780
8832.26 807
8833.15 836
8834.04 761
8834.92 846
8835.81 838
8836.70 807
8837.58 800
8838.47 757
8839.36 787
8840.25 769
8841.13 788
8842.02 755
8842.91 848
8843.80 855
8844.69 810
8845.57 810
8846.46 802
8847.35 778
8848.24 726
8849.12 746
8850.01 762
8850.90 728
8851.79 733
8852.68 675
8853.56 802
8854.45 697
8855.34 715
8856.23 764
8857.12 713
8858.01 743
8858.89 730
8859.78 776
8860.67 765
8861.56 710
8862.45 686
8863.34 734
8864.23 767
8865.12 700
8866.00 785
8866.89 707
8867.78 687
8868.67 707
8869.56 759
8870.45 764
8871.34 724
8872.23 701
8873.12 704
8874.00 753
8874.89 719
8875.78 747
8876.67 734
8877.56 708
8878.45 679
8879.34 689
8880.23 674
8881.12 658
8882.01 748
8882.90 702
8883.79 654
8884.68 667
8885.57 710
8886.46 783
8887.35 727
8888.24 723
8889.13 697
8890.02 681
8890.91 634
8891.80 731
8892.69 739
8893.58 677
8894.47 658
8895.36 662
8896.25 721
8897.14 695
8898.03 648
8898.92 683
8899.81 653
8900.70 698
8901.59 660
8902.48 641
8903.37 675
8904.26 672
8905.15 696
8906.05 707
8906.94 627
8907.83 625
8908.72 694
8909.61 649
8910.50 722
8911.39 701
8912.28 688
8913.17 645
8914.06 604
8914.96 641
8915.85 687
8916.74 659
8917.63 661
8918.52 669
8919.41 636
8920.30 625
8921.20 674
8922.09 600
8922.98 652
8923.87 634
8924.76 572
8925.65 607
8926.55 590
8927.44 564
8928.33 608
8929.22 682
8930.11 647
8931.01 659
8931.90 622
8932.79 650
8933.68 625
8934.57 718
8935.47 638
8936.36 603
8937.25 651
8938.14 646
8939.04 558
8939.93 619
8940.82 605
8941.71 608
8942.61 586
8943.50 614
8944.39 605
8945.28 574
8946.18 640
8947.07 667
8947.96 594
8948.86 639
8949.75 565
8950.64 542
8951.54 588
8952.43 544
8953.32 536
8954.21 627
8955.11 615
8956.00 629
8956.89 628
8957.79 585
8958.68 594
8959.57 646
8960.47 600
8961.36 588
8962.26 631
8963.15 618
8964.04 641
8964.94 672
8965.83 690
8966.72 681
8967.62 546
8968.51 632
8969.41 680
8970.30 611
8971.19 643
8972.09 645
8972.98 714
8973.88 694
8974.77 628
8975.67 549
8976.56 622
8977.45 599
8978.35 643
8979.24 678
8980.14 599
8981.03 616
8981.93 608
8982.82 566
8983.72 605
8984.61 663
8985.51 568
8986.40 528
8987.29 568
8988.19 595
8989.08 614
8989.98 625
8990.87 632
8991.77 591
8992.66 629
8993.56 651
8994.46 553
8995.35 611
8996.25 607
8997.14 609
8998.04 592
8998.93 610
8999.83 656
9000.72 646
9001.62 581
9002.51 609
9003.41 569
9004.31 600
9005.20 607
9006.10 664
9006.99 662
9007.89 608
9008.78 588
9009.68 575
9010.58 550
9011.47 595
9012.37 565
9013.27 656
9014.16 634
9015.06 603
9015.95 578
9016.85 640
9017.75 554
9018.64 520
9019.54 578
9020.44 625
9021.33 608
9022.23 548
9023.13 583
9024.02 618
9024.92 653
9025.82 603
9026.71 607
9027.61 546
9028.51 555
9029.40 610
9030.30 597
9031.20 593
9032.09 624
9032.99 629
9033.89 546
9034.79 575
9035.68 592
9036.58 650
9037.48 561
9038.38 642
9039.27 687
9040.17 638
9041.07 680
9041.97 612
9042.86 588
9043.76 599
9044.66 587
9045.56 594
9046.45 563
9047.35 616
9048.25 606
9049.15 588
9050.05 581
9050.94 582
9051.84 577
9052.74 589
9053.64 604
9054.54 600
9055.44 636
9056.33 542
9057.23 574
9058.13 586
9059.03 650
9059.93 656
9060.83 584
9061.72 543
9062.62 586
9063.52 621
9064.42 619
9065.32 607
9066.22 616
9067.12 559
9068.02 626
9068.91 546
9069.81 607
9070.71 567
9071.61 626
9072.51 661
9073.41 660
9074.31 625
9075.21 655
9076.11 629
9077.01 643
9077.91 652
9078.81 619
9079.71 606
9080.60 649
9081.50 618
9082.40 638
9083.30 632
9084.20 626
9085.10 628
9086.00 597
9086.90 626
9087.80 657
9088.70 604
9089.60 617
9090.50 674
9091.40 643
9092.30 622
9093.20 685
9094.10 660
9095.00 593
9095.90 637
9096.80 692
9097.70 623
9098.60 636
9099.50 657
9100.41 603
9101.31 592
9102.21 600
9103.11 559
9104.01 551
9104.91 588
9105.81 553
9106.71 578
9107.61 602
9108.51 646
9109.41 603
9110.31 595
9111.21 554
9112.12 647
9113.02 579
9113.92 536
9114.82 563
9115.72 566
9116.62 501
9117.52 557
9118.42 585
9119.33 542
9120.23 562
9121.13 604
9122.03 588
9122.93 577
9123.83 553
9124.74 530
9125.64 623
9126.54 565
9127.44 597
9128.34 558
9129.24 603
9130.15 595
9131.05 572
9131.95 581
9132.85 620
9133.75 565
9134.66 554
9135.56 584
9136.46 633
9137.36 589
9138.27 556
9139.17 542
9140.07 567
9140.97 570
9141.88 515
9142.78 589
9143.68 615
9144.58 589
9145.49 621
9146.39 685
9147.29 585
9148.20 588
9149.10 554
9150.00 506
9150.90 488
9151.81 513
9152.71 550
9153.61 643
9154.52 577
9155.42 487
9156.32 533
9157.23 553
9158.13 598
9159.03 637
9159.94 583
9160.84 621
9161.74 605
9162.65 532
9163.55 585
9164.45 617
9165.36 611
9166.26 633
9167.17 571
9168.07 584
9168.97 619
9169.88 601
9170.78 552
9171.69 649
9172.59 534
9173.49 624
9174.40 533
9175.30 536
9176.21 509
9177.11 582
9178.01 507
9178.92 557
9179.82 595
9180.73 562
9181.63 576
9182.54 539
9183.44 544
9184.35 574
9185.25 536
9186.16 580
9187.06 574
9187.97 612
9188.87 567
9189.78 565
9190.68 572
9191.59 519
9192.49 623
9193.40 670
9194.30 603
9195.21 564
9196.11 570
9197.02 577
9197.92 643
9198.83 613
9199.73 589
9200.64 606
9201.54 661
9202.45 659
9203.35 573
9204.26 580
9205.17 578
9206.07 664
9206.98 643
9207.88 583
9208.79 576
9209.69 561
9210.60 574
9211.51 533
9212.41 550
9213.32 565
9214.22 551
9215.13 537
9216.04 539
9216.94 559
9217.85 569
9218.76 571
9219.66 603
9220.57 629
9221.48 583
9222.38 515
9223.29 578
9224.20 616
9225.10 520
9226.01 573
9226.92 603
9227.82 558
9228.73 598
9229.64 592
9230.54 656
9231.45 628
9232.36 541
9233.26 610
9234.17 568
9235.08 582
9235.99 608
9236.89 588
9237.80 542
9238.71 522
9239.61 555
9240.52 569
9241.43 561
9242.34 566
9243.24 550
9244.15 558
9245.06 622
9245.97 537
9246.88 568
9247.78 586
9248.69 558
9249.60 555
9250.51 541
9251.41 577
9252.32 528
9253.23 542
9254.14 521
9255.05 486
9255.96 519
9256.86 541
9257.77 536
9258.68 524
9259.59 524
9260.50 498
9261.41 515
9262.31 593
9263.22 565
9264.13 564
9265.04 582
9265.95 533
9266.86 542
9267.77 517
9268.67 566
9269.58 569
9270.49 556
9271.40 570
9272.31 557
9273.22 552
9274.13 565
9275.04 580
9275.95 599
9276.86 584
9277.76 602
9278.67 633
9279.58 577
9280.49 593
9281.40 606
9282.31 598
9283.22 532
9284.13 520
9285.04 580
9285.95 601
9286.86 545
9287.77 517
9288.68 543
9289.59 564
9290.50 556
9291.41 546
9292.32 613
9293.23 589
9294.14 566
9295.05 615
9295.96 542
9296.87 586
9297.78 686
9298.69 535
9299.60 594
9300.51 569
9301.42 573
9302.33 555
9303.24 576
9304.15 493
9305.06 534
9305.97 624
9306.88 617
9307.80 626
9308.71 625
9309.62 585
9310.53 584
9311.44 625
9312.35 580
9313.26 553
9314.17 645
9315.08 618
9315.99 658
9316.91 621
9317.82 589
9318.73 641
9319.64 595
9320.55 544
9321.46 504
9322.37 598
9323.28 602
9324.20 575
9325.11 592
9326.02 578
9326.93 593
9327.84 503
9328.75 556
9329.67 516
9330.58 545
9331.49 557
9332.40 575
9333.31 544
9334.23 571
9335.14 575
9336.05 604
9336.96 590
9337.87 589
9338.79 572
9339.70 536
9340.61 500
9341.52 576
9342.44 550
9343.35 524
9344.26 534
9345.17 548
9346.09 541
9347.00 567
9347.91 565
9348.82 579
9349.74 585
9350.65 564
9351.56 592
9352.48 621
9353.39 626
9354.30 584
9355.21 548
9356.13 584
9357.04 584
9357.95 544
9358.87 603
9359.78 560
9360.69 543
9361.61 564
9362.52 634
9363.43 654
9364.35 641
9365.26 663
9366.18 634
9367.09 574
9368.00 578
9368.92 607
9369.83 567
9370.74 587
9371.66 597
9372.57 570
9373.49 533
9374.40 555
9375.31 558
9376.23 546
9377.14 617
9378.06 516
9378.97 599
9379.88 596
9380.80 621
9381.71 626
9382.63 634
9383.54 610
9384.46 604
9385.37 612
9386.29 604
9387.20 617
9388.11 612
9389.03 602
9389.94 597
9390.86 606
9391.77 640
9392.69 630
9393.60 601
9394.52 666
9395.43 550
9396.35 522
9397.26 567
9398.18 614
9399.09 667
9400.01 638
9400.92 599
9401.84 612
9402.76 592
9403.67 601
9404.59 626
9405.50 585
9406.42 597
9407.33 615
9408.25 588
9409.16 583
9410.08 588
9411.00 650
9411.91 647
9412.83 679
9413.74 611
9414.66 649
9415.58 621
9416.49 638
9417.41 611
9418.32 550
9419.24 597
9420.16 656
9421.07 648
9421.99 603
9422.91 688
9423.82 638
9424.74 613
9425.65 634
9426.57 635
9427.49 614
9428.40 656
9429.32 698
9430.24 711
9431.15 620
9432.07 667
9432.99 666
9433.90 633
9434.82 630
9435.74 669
9436.66 625
9437.57 629
9438.49 637
9439.41 670
9440.32 660
9441.24 664
9442.16 643
9443.08 615
9443.99 645
9444.91 700
9445.83 663
9446.75 646
9447.66 720
9448.58 732
9449.50 700
9450.42 754
9451.33 757
9452.25 851
9453.17 854
9454.09 799
9455.01 854
9455.92 838
9456.84 891
9457.76 786
9458.68 751
9459.60 763
9460.51 756
9461.43 703
9462.35 695
9463.27 656
9464.19 624
9465.11 685
9466.02 687
9466.94 698
9467.86 683
9468.78 750
9469.70 680
9470.62 662
9471.54 676
9472.46 660
9473.37 649
9474.29 645
9475.21 670
9476.13 734
9477.05 728
9477.97 708
9478.89 701
9479.81 728
9480.73 722
9481.65 722
9482.56 694
9483.48 709
9484.40 688
9485.32 694
9486.24 669
9487.16 734
9488.08 683
9489.00 743
9489.92 742
9490.84 701
9491.76 663
9492.68 738
9493.60 791
9494.52 756
9495.44 667
9496.36 647
9497.28 728
9498.20 776
9499.12 663
9500.04 641
9500.96 671
9501.88 664
9502.80 703
9503.72 685
9504.64 635
9505.56 703
9506.48 738
9507.40 731
9508.32 703
9509.24 714
9510.16 729
9511.08 719
9512.00 791
9512.93 729
9513.85 717
9514.77 834
9515.69 711
9516.61 716
9517.53 743
9518.45 768
9519.37 756
9520.29 755
9521.21 785
9522.14 775
9523.06 699
9523.98 751
9524.90 721
9525.82 730
9526.74 699
9527.66 785
9528.59 887
9529.51 822
9530.43 851
9531.35 920
9532.27 1011
9533.19 985
9534.11 957
9535.04 1045
9535.96 933
9536.88 903
9537.80 926
9538.72 902
9539.65 956
9540.57 846
9541.49 777
9542.41 863
9543.34 800
9544.26 804
9545.18 807
9546.10 786
9547.02 832
9547.95 856
9548.87 851
9549.79 908
9550.71 856
9551.64 946
9552.56 949
9553.48 853
9554.41 906
9555.33 897
9556.25 874
9557.17 888
9558.10 857
9559.02 849
9559.94 906
9560.87 922
9561.79 953
9562.71 897
9563.64 949
9564.56 945
9565.48 921
9566.41 933
9567.33 927
9568.25 904
9569.18 950
9570.10 929
9571.02 930
9571.95 910
9572.87 974
9573.79 955
9574.72 930
9575.64 836
9576.56 886
9577.49 897
9578.41 984
9579.34 896
9580.26 942
9581.18 904
9582.11 947
9583.03 923
9583.96 971
9584.88 979
9585.81 899
9586.73 1018
9587.65 969
9588.58 972
9589.50 961
9590.43 914
9591.35 1053
9592.28 972
9593.20 985
9594.13 992
9595.05 1040
9595.98 977
9596.90 1039
9597.83 1037
9598.75 1069
9599.68 1127
9600.60 1135
9601.53 1096
9602.45 1157
9603.38 1108
9604.30 1086
9605.23 1091
9606.15 1191
9607.08 1083
9608.00 1090
9608.93 1167
9609.85 1202
9610.78 1074
9611.70 1100
9612.63 1149
9613.55 1098
9614.48 1166
9615.41 1099
9616.33 1090
9617.26 1175
9618.18 1161
9619.11 1180
9620.04 1269
9620.96 1256
9621.89 1168
9622.81 1257
9623.74 1276
9624.67 1265
9625.59 1276
9626.52 1374
9627.44 1357
9628.37 1280
9629.30 1293
9630.22 1339
9631.15 1364
9632.08 1471
9633.00 1498
9633.93 1351
9634.86 1422
9635.78 1516
9636.71 1468
9637.64 1466
9638.56 1469
9639.49 1567
9640.42 1609
9641.34 1582
9642.27 1541
9643.20 1487
9644.13 1505
9645.05 1476
9645.98 1589
9646.91 1540
9647.83 1603
9648.76 1672
9649.69 1654
9650.62 1679
9651.54 1716
9652.47 1715
9653.40 1804
9654.33 1873
9655.25 1723
9656.18 1698
9657.11 1719
9658.04 1770
9658.96 1963
9659.89 1903
9660.82 1875
9661.75 1758
9662.68 1788
9663.60 1775
9664.53 1878
9665.46 1858
9666.39 1967
9667.32 2007
9668.25 2056
9669.17 2037
9670.10 2036
9671.03 2014
9671.96 2102
9672.89 2082
9673.82 2100
9674.74 2110
9675.67 2067
9676.60 2047
9677.53 2226
9678.46 2148
9679.39 2258
9680.32 2229
9681.25 2213
9682.17 2305
9683.10 2336
9684.03 2439
9684.96 2417
9685.89 2468
9686.82 2286
9687.75 2372
9688.68 2369
9689.61 2289
9690.54 2367
9691.47 2384
9692.40 2398
9693.33 2681
9694.25 2649
9695.18 2699
9696.11 2792
9697.04 3122
9697.97 3422
9698.90 3685
9699.83 3653
9700.76 3707
9701.69 3739
9702.62 3602
9703.55 3371
9704.48 3182
9705.41 2813
9706.34 2761
9707.27 2751
9708.20 2550
9709.13 2567
9710.06 2545
9710.99 2599
9711.92 2725
9712.85 2832
9713.78 2869
9714.71 3024
9715.65 3109
9716.58 3048
9717.51 3116
9718.44 3000
9719.37 2829
9720.30 2700
9721.23 2575
9722.16 2399
9723.09 2219
9724.02 2254
9724.95 2028
9725.88 1930
9726.82 1970
9727.75 2040
9728.68 2135
9729.61 2248
9730.54 2098
9731.47 2140
9732.40 2142
9733.33 2162
9734.27 2209
9735.20 2232
9736.13 2095
9737.06 1976
9737.99 2128
9738.92 2044
9739.86 1900
9740.79 1843
9741.72 1757
9742.65 1756
9743.58 1652
9744.51 1603
9745.45 1616
9746.38 1583
9747.31 1490
9748.24 1514
9749.17 1523
9750.11 1481
9751.04 1458
9751.97 1415
9752.90 1412
9753.84 1469
9754.77 1471
9755.70 1388
9756.63 1459
9757.57 1482
9758.50 1371
9759.43 1411
9760.36 1363
9761.30 1428
9762.23 1455
9763.16 1456
9764.09 1455
9765.03 1364
9765.96 1406
9766.89 1461
9767.83 1461
9768.76 1440
9769.69 1402
9770.63 1398
9771.56 1464
9772.49 1395
9773.43 1505
9774.36 1446
9775.29 1411
9776.23 1461
9777.16 1487
9778.09 1502
9779.03 1630
9779.96 1566
9780.89 1494
9781.83 1574
9782.76 1557
9783.70 1496
9784.63 1515
9785.56 1456
9786.50 1433
9787.43 1433
9788.37 1373
9789.30 1422
9790.23 1338
9791.17 1325
9792.10 1322
9793.04 1337
9793.97 1338
9794.90 1335
9795.84 1277
9796.77 1296
9797.71 1281
9798.64 1289
9799.58 1351
9800.51 1269
9801.45 1428
9802.38 1220
9803.32 1256
9804.25 1177
9805.19 1121
9806.12 1181
9807.05 1165
9807.99 1195
9808.92 1173
9809.86 1115
9810.80 1155
9811.73 1127
9812.67 1073
9813.60 1091
9814.54 1079
9815.47 1056
9816.41 1003
9817.34 1072
9818.28 1079
9819.21 1106
9820.15 1037
9821.08 989
9822.02 1041
9822.96 1104
9823.89 1019
9824.83 1023
9825.76 1012
9826.70 919
9827.63 1007
9828.57 1003
9829.51 926
9830.44 1032
9831.38 1038
9832.31 943
9833.25 898
9834.19 922
9835.12 897
9836.06 949
9837.00 934
9837.93 974
9838.87 954
9839.81 921
9840.74 938
9841.68 991
9842.61 1042
9843.55 942
9844.49 947
9845.43 946
9846.36 894
9847.30 956
9848.24 937
9849.17 923
9850.11 939
9851.05 984
9851.98 941
9852.92 898
9853.86 895
9854.79 876
9855.73 855
9856.67 969
9857.61 937
9858.54 922
9859.48 955
9860.42 968
9861.36 981
9862.29 968
9863.23 972
9864.17 908
9865.11 961
9866.04 923
9866.98 929
9867.92 906
9868.86 897
9869.80 932
9870.73 881
9871.67 806
9872.61 884
9873.55 867
9874.49 870
9875.42 859
9876.36 844
9877.30 913
9878.24 885
9879.18 932
9880.12 867
9881.05 854
9881.99 823
9882.93 885
9883.87 762
9884.81 796
9885.75 856
9886.69 865
9887.63 875
9888.56 806
9889.50 745
9890.44 786
9891.38 852
9892.32 762
9893.26 822
9894.20 776
9895.14 875
9896.08 833
9897.02 862
9897.95 836
9898.89 744
9899.83 724
9900.77 763
9901.71 805
9902.65 837
9903.59 794
9904.53 824
9905.47 830
9906.41 845
9907.35 835
9908.29 771
9909.23 780
9910.17 813
9911.11 834
9912.05 790
9912.99 797
9913.93 839
9914.87 782
9915.81 789
9916.75 794
9917.69 879
9918.63 834
9919.57 812
9920.51 785
9921.45 859
9922.39 880
9923.33 906
9924.27 876
9925.21 996
9926.15 1136
9927.09 1270
9928.03 1257
9928.97 1243
9929.92 1249
9930.86 1193
9931.80 1051
9932.74 1028
9933.68 998
9934.62 965
9935.56 1001
9936.50 898
9937.44 920
9938.38 818
9939.33 794
9940.27 745
9941.21 795
9942.15 788
9943.09 759
9944.03 709
9944.97 733
9945.92 784
9946.86 708
9947.80 721
9948.74 734
9949.68 795
9950.62 783
9951.57 770
9952.51 815
9953.45 830
9954.39 810
9955.33 779
9956.28 745
9957.22 774
9958.16 732
9959.10 726
9960.04 744
9960.99 714
9961.93 746
9962.87 654
9963.81 755
9964.76 729
9965.70 681
9966.64 702
9967.58 703
9968.53 802
9969.47 754
9970.41 749
9971.35 801
9972.30 735
9973.24 755
9974.18 660
9975.13 717
9976.07 753
9977.01 765
9977.95 706
9978.90 811
9979.84 788
9980.78 733
9981.73 764
9982.67 748
9983.61 742
9984.56 773
9985.50 748
9986.44 701
9987.39 727
9988.33 734
9989.27 716
9990.22 719
9991.16 715
9992.11 710
9993.05 720
9993.99 712
9994.94 705
9995.88 730
9996.82 735
9997.77 699
9998.71 708
9999.66 677
10000.60 736
10001.55 773
10002.49 771
10003.43 822
10004.38 785
10005.32 736
10006.27 715
10007.21 731
10008.16 714
10009.10 760
10010.04 679
10010.99 684
10011.93 668
10012.88 699
10013.82 741
10014.77 704
10015.71 668
10016.66 676
10017.60 641
10018.55 638
10019.49 686
10020.44 747
10021.38 735
10022.33 661
10023.27 682
10024.22 738
10025.16 656
10026.11 703
10027.05 747
10028.00 757
10028.95 674
10029.89 650
10030.84 631
10031.78 652
10032.73 621
10033.67 753
10034.62 709
10035.57 663
10036.51 635
10037.46 693
10038.40 642
10039.35 610
10040.30 647
10041.24 620
10042.19 703
10043.13 665
10044.08 577
10045.03 653
10045.97 704
10046.92 672
10047.86 645
10048.81 613
10049.76 545
10050.70 681
10051.65 643
10052.60 605
10053.54 645
10054.49 676
10055.44 699
10056.38 620
10057.33 696
10058.28 673
10059.22 702
10060.17 707
10061.12 726
10062.07 676
10063.01 635
10063.96 651
10064.91 591
10065.85 593
10066.80 639
10067.75 638
10068.70 586
10069.64 594
10070.59 587
10071.54 569
10072.49 629
10073.43 650
10074.38 650
10075.33 655
10076.28 642
10077.22 632
10078.17 664
10079.12 689
10080.07 680
10081.02 585
10081.96 653
10082.91 643
10083.86 652
10084.81 629
10085.76 630
10086.70 614
10087.65 624
10088.60 625
10089.55 543
10090.50 609
10091.45 596
10092.39 631
10093.34 611
10094.29 596
10095.24 565
10096.19 601
10097.14 571
10098.09 561
10099.03 630
10099.98 594
10100.93 617
10101.88 645
10102.83 630
10103.78 616
10104.73 614
10105.68 619
10106.63 594
10107.58 557
10108.53 523
10109.47 610
10110.42 661
10111.37 632
10112.32 584
10113.27 580
10114.22 617
10115.17 577
10116.12 585
10117.07 612
10118.02 649
10118.97 661
10119.92 629
10120.87 593
10121.82 635
10122.77 579
10123.72 596
10124.67 600
10125.62 576
10126.57 648
10127.52 594
10128.47 647
10129.42 701
10130.37 582
10131.32 632
10132.27 649
10133.22 693
10134.17 576
10135.12 595
10136.07 633
10137.02 654
10137.97 634
10138.92 607
10139.87 660
10140.83 622
10141.78 616
10142.73 565
10143.68 643
10144.63 646
10145.58 606
10146.53 623
10147.48 588
10148.43 600
10149.38 582
10150.34 633
10151.29 626
10152.24 644
10153.19 623
10154.14 597
10155.09 610
10156.04 616
10156.99 635
10157.95 670
10158.90 657
10159.85 668
10160.80 618
10161.75 624
10162.70 601
10163.66 639
10164.61 647
10165.56 628
10166.51 689
10167.46 662
10168.42 649
10169.37 589
10170.32 650
10171.27 607
10172.23 592
10173.18 615
10174.13 662
10175.08 681
10176.03 678
10176.99 662
10177.94 644
10178.89 678
10179.84 675
10180.80 666
10181.75 736
10182.70 641
10183.66 616
10184.61 672
10185.56 652
10186.51 674
10187.47 675
10188.42 647
10189.37 661
10190.33 717
10191.28 687
10192.23 660
10193.19 638
10194.14 633
10195.09 642
10196.05 659
10197.00 651
10197.95 680
10198.91 691
10199.86 717
10200.81 679
10201.77 704
10202.72 789
10203.67 693
10204.63 710
10205.58 770
10206.53 804
10207.49 829
10208.44 774
10209.40 840
10210.35 836
10211.30 771
10212.26 709
10213.21 700
10214.17 704
10215.12 680
10216.08 711
10217.03 710
10217.98 691
10218.94 667
10219.89 607
10220.85 645
10221.80 675
10222.76 665
10223.71 587
10224.67 553
10225.62 614
10226.58 656
10227.53 565
10228.49 604
10229.44 645
10230.40 612
10231.35 621
10232.31 651
10233.26 648
10234.22 673
10235.17 664
10236.13 702
10237.08 725
10238.04 694
10238.99 680
10239.95 703
10240.90 732
10241.86 785
10242.81 772
10243.77 638
10244.72 551
10245.68 632
10246.64 662
10247.59 577
10248.55 577
10249.50 603
10250.46 559
10251.42 568
10252.37 607
10253.33 594
10254.28 568
10255.24 566
10256.20 642
10257.15 580
10258.11 611
10259.06 569
10260.02 567
10260.98 530
10261.93 556
10262.89 578
10263.85 560
10264.80 609
10265.76 597
10266.72 599
10267.67 599
10268.63 552
10269.59 558
10270.54 554
10271.50 547
10272.46 572
10273.41 507
10274.37 585
10275.33 614
10276.29 582
10277.24 572
10278.20 548
10279.16 528
10280.11 575
10281.07 558
10282.03 554
10282.99 532
10283.94 567
10284.90 545
10285.86 558
10286.82 552
10287.77 609
10288.73 609
10289.69 595
10290.65 576
10291.61 566
10292.56 570
10293.52 540
10294.48 504
10295.44 508
10296.39 524
10297.35 528
10298.31 515
10299.27 504
10300.23 551
10301.19 589
10302.14 657
10303.10 600
10304.06 549
10305.02 492
10305.98 538
10306.94 546
10307.89 516
10308.85 555
10309.81 578
10310.77 524
10311.73 507
10312.69 602
10313.65 612
10314.61 617
10315.57 648
10316.52 671
10317.48 622
10318.44 565
10319.40 524
10320.36 582
10321.32 623
10322.28 599
10323.24 599
10324.20 552
10325.16 491
10326.12 568
10327.08 579
10328.04 582
10328.99 583
10329.95 584
10330.91 554
10331.87 557
10332.83 587
10333.79 622
10334.75 557
10335.71 581
10336.67 523
10337.63 537
10338.59 538
10339.55 476
10340.51 562
10341.47 541
10342.43 481
10343.39 540
10344.35 603
10345.31 577
10346.27 531
10347.23 525
10348.20 532
10349.16 574
10350.12 526
10351.08 575
10352.04 565
10353.00 534
10353.96 565
10354.92 488
10355.88 504
10356.84 554
10357.80 531
10358.76 582
10359.72 617
10360.69 640
10361.65 597
10362.61 622
10363.57 572
10364.53 568
10365.49 621
10366.45 558
10367.41 540
10368.38 529
10369.34 552
10370.30 557
10371.26 528
10372.22 514
10373.18 602
10374.14 553
10375.11 511
10376.07 501
10377.03 456
10377.99 517
10378.95 540
10379.92 557
10380.88 524
10381.84 548
10382.80 528
10383.76 566
10384.73 615
10385.69 549
10386.65 533
10387.61 458
10388.57 505
10389.54 455
10390.50 501
10391.46 532
10392.42 486
10393.39 524
10394.35 568
10395.31 566
10396.27 516
10397.24 497
10398.20 491
10399.16 478
10400.13 438
10401.09 472
10402.05 550
10403.02 505
10403.98 474
10404.94 503
10405.90 460
10406.87 530
10407.83 443
10408.79 519
10409.76 531
10410.72 448
10411.68 435
10412.65 469
10413.61 461
10414.57 460
10415.54 509
10416.50 538
10417.47 474
10418.43 552
10419.39 529
10420.36 490
10421.32 516
10422.28 536
10423.25 510
10424.21 519
10425.18 465
10426.14 475
10427.10 492
10428.07 468
10429.03 506
10430.00 465
10430.96 543
10431.93 462
10432.89 455
10433.85 458
10434.82 477
10435.78 488
10436.75 499
10437.71 471
10438.68 440
10439.64 472
10440.61 471
10441.57 453
10442.54 433
10443.50 498
10444.47 480
10445.43 406
10446.40 487
10447.36 489
10448.33 510
10449.29 442
10450.26 497
10451.22 487
10452.19 452
10453.15 481
10454.12 479
10455.08 434
10456.05 464
10457.01 501
10457.98 472
10458.95 517
10459.91 494
10460.88 483
10461.84 472
10462.81 473
10463.77 456
10464.74 458
10465.71 449
10466.67 445
10467.64 467
10468.60 455
10469.57 453
10470.54 417
10471.50 439
10472.47 473
10473.44 466
10474.40 474
10475.37 446
10476.33 404
10477.30 443
10478.27 425
10479.23 408
10480.20 471
10481.17 444
10482.13 450
10483.10 427
10484.07 401
10485.03 469
10486.00 442
10486.97 459
10487.93 469
10488.90 434
10489.87 418
10490.84 427
10491.80 439
10492.77 452
10493.74 398
10494.70 444
10495.67 501
10496.64 475
10497.61 439
10498.57 446
10499.54 432
10500.51 426
10501.48 431
10502.44 492
10503.41 426
10504.38 441
10505.35 421
10506.31 477
10507.28 423
10508.25 418
10509.22 414
10510.19 417
10511.15 408
10512.12 523
10513.09 445
10514.06 423
10515.03 416
10516.00 424
10516.96 505
10517.93 447
10518.90 424
10519.87 467
10520.84 397
10521.81 406
10522.77 480
10523.74 487
10524.71 488
10525.68 479
10526.65 480
10527.62 488
10528.59 474
10529.56 452
10530.52 426
10531.49 480
10532.46 415
10533.43 459
10534.40 516
10535.37 533
10536.34 463
10537.31 442
10538.28 437
10539.25 413
10540.22 432
10541.18 460
10542.15 488
10543.12 548
10544.09 534
10545.06 445
10546.03 488
10547.00 418
10547.97 453
10548.94 480
10549.91 508
10550.88 437
10551.85 454
10552.82 395
10553.79 508
10554.76 453
10555.73 473
10556.70 445
10557.67 450
10558.64 481
10559.61 410
10560.58 449
10561.55 424
10562.52 487
10563.49 493
10564.46 471
10565.43 439
10566.40 464
10567.38 442
10568.35 438
10569.32 464
10570.29 496
10571.26 493
10572.23 525
10573.20 540
10574.17 500
10575.14 495
10576.11 434
10577.08 405
10578.06 380
10579.03 425
10580.00 425
10580.97 528
10581.94 463
10582.91 452
10583.88 437
10584.85 540
10585.83 464
10586.80 433
10587.77 511
10588.74 448
10589.71 540
10590.68 507
10591.66 478
10592.63 495
10593.60 447
10594.57 419
10595.54 465
10596.51 502
10597.49 524
10598.46 436
10599.43 449
10600.40 488
10601.37 490
10602.35 482
10603.32 458
10604.29 502
10605.26 483
10606.24 538
10607.21 477
10608.18 510
10609.15 475
10610.13 534
10611.10 479
10612.07 450
10613.04 434
10614.02 476
10614.99 534
10615.96 506
10616.94 505
10617.91 461
10618.88 532
10619.85 464
10620.83 486
10621.80 499
10622.77 533
10623.75 516
10624.72 515
10625.69 520
10626.67 521
10627.64 591
10628.61 498
10629.59 458
10630.56 553
10631.53 507
10632.51 516
10633.48 562
10634.46 543
10635.43 504
10636.40 544
10637.38 576
10638.35 595
10639.32 668
10640.30 629
10641.27 696
10642.25 687
10643.22 684
10644.19 614
10645.17 571
10646.14 541
10647.12 522
10648.09 589
10649.07 502
10650.04 543
10651.01 528
10651.99 485
10652.96 463
10653.94 484
10654.91 470
10655.89 485
10656.86 468
10657.84 484
10658.81 453
10659.79 469
10660.76 470
10661.74 469
10662.71 435
10663.69 500
10664.66 496
10665.64 419
10666.61 485
10667.59 462
10668.56 488
10669.54 506
10670.51 458
10671.49 425
10672.46 498
10673.44 447
10674.42 471
10675.39 523
10676.37 500
10677.34 463
10678.32 499
10679.29 496
10680.27 544
10681.25 520
10682.22 483
10683.20 504
10684.17 490
10685.15 516
10686.12 481
10687.10 530
10688.08 486
10689.05 429
10690.03 463
10691.01 478
10691.98 473
10692.96 482
10693.94 462
10694.91 451
10695.89 480
10696.86 515
10697.84 502
10698.82 456
10699.79 493
10700.77 519
10701.75 491
10702.72 529
10703.70 553
10704.68 494
10705.66 463
10706.63 440
10707.61 472
10708.59 441
10709.56 429
10710.54 443
10711.52 480
10712.50 542
10713.47 448
10714.45 488
10715.43 472
10716.41 430
10717.38 459
10718.36 514
10719.34 459
10720.32 491
10721.29 561
10722.27 529
10723.25 491
10724.23 507
10725.20 525
10726.18 481
10727.16 474
10728.14 472
10729.12 424
10730.09 496
10731.07 495
10732.05 496
10733.03 522
10734.01 487
10734.99 418
10735.96 435
10736.94 502
10737.92 548
10738.90 503
10739.88 460
10740.86 454
10741.83 474
10742.81 479
10743.79 567
10744.77 484
10745.75 528
10746.73 478
10747.71 480
10748.69 498
10749.67 527
10750.64 565
10751.62 531
10752.60 523
10753.58 578
10754.56 507
10755.54 491
10756.52 519
10757.50 483
10758.48 521
10759.46 470
10760.44 514
10761.42 496
10762.40 486
10763.38 633
10764.35 558
10765.33 566
10766.31 571
10767.29 529
10768.27 549
10769.25 583
10770.23 610
10771.21 514
10772.19 605
10773.17 590
10774.15 558
10775.13 503
10776.11 534
10777.09 569
10778.07 537
10779.05 571
10780.04 529
10781.02 505
10782.00 519
10782.98 509
10783.96 579
10784.94 623
10785.92 569
10786.90 547
10787.88 527
10788.86 594
10789.84 592
10790.82 557
10791.80 567
10792.78 508
10793.77 593
10794.75 548
10795.73 581
10796.71 546
10797.69 573
10798.67 575
10799.65 603
10800.63 595
10801.61 553
10802.60 575
10803.58 562
10804.56 585
10805.54 634
10806.52 592
10807.50 580
10808.49 505
10809.47 563
10810.45 549
10811.43 583
10812.41 675
10813.39 579
10814.38 621
10815.36 613
10816.34 603
10817.32 561
10818.30 578
10819.29 576
10820.27 556
10821.25 580
10822.23 615
10823.22 612
10824.20 544
10825.18 611
10826.16 567
10827.15 578
10828.13 650
10829.11 633
10830.09 612
10831.08 605
10832.06 631
10833.04 607
10834.02 627
10835.01 602
10835.99 628
10836.97 570
10837.96 604
10838.94 663
10839.92 638
10840.90 583
10841.89 624
10842.87 614
10843.85 610
10844.84 675
10845.82 674
10846.80 634
10847.79 667
10848.77 670
10849.76 657
10850.74 651
10851.72 655
10852.71 679
10853.69 691
10854.67 684
10855.66 692
10856.64 671
10857.62 667
10858.61 708
10859.59 702
10860.58 675
10861.56 673
10862.55 765
10863.53 734
10864.51 686
10865.50 729
10866.48 782
10867.47 668
10868.45 723
10869.44 772
10870.42 702
10871.40 684
10872.39 738
10873.37 760
10874.36 735
10875.34 809
10876.33 746
10877.31 769
10878.30 736
10879.28 719
10880.27 796
10881.25 849
10882.24 736
10883.22 698
10884.21 753
10885.19 798
10886.18 805
10887.16 857
10888.15 836
10889.13 773
10890.12 819
10891.10 861
10892.09 786
10893.07 729
10894.06 790
10895.05 888
10896.03 832
10897.02 771
10898.00 796
10898.99 828
10899.97 755
10900.96 790
10901.95 813
10902.93 827
10903.92 849
10904.90 875
10905.89 829
10906.88 914
10907.86 965
10908.85 871
10909.84 893
10910.82 914
10911.81 977
10912.79 936
10913.78 956
10914.77 937
10915.75 925
10916.74 947
10917.73 977
10918.71 945
10919.70 947
10920.69 1023
10921.67 1014
10922.66 939
10923.65 961
10924.63 995
10925.62 1065
10926.61 1041
10927.60 1042
10928.58 1062
10929.57 973
10930.56 1051
10931.54 1077
10932.53 981
10933.52 953
10934.51 1088
10935.49 1027
10936.48 1057
10937.47 1156
10938.46 1107
10939.44 1135
10940.43 1128
10941.42 1080
10942.41 1072
10943.39 1096
10944.38 1178
10945.37 1202
10946.36 1166
10947.35 1168
10948.33 1232
10949.32 1199
10950.31 1302
10951.30 1302
10952.29 1368
10953.28 1426
10954.26 1396
10955.25 1602
10956.24 1620
10957.23 1727
10958.22 1835
10959.21 1928
10960.19 1902
10961.18 1987
10962.17 1865
10963.16 1806
10964.15 1691
10965.14 1612
10966.13 1550
10967.11 1552
10968.10 1462
10969.09 1375
10970.08 1381
10971.07 1383
10972.06 1331
10973.05 1297
10974.04 1179
10975.03 1209
10976.02 1317
10977.01 1244
10978.00 1243
10978.98 1363
10979.97 1254
10980.96 1287
10981.95 1316
10982.94 1326
10983.93 1343
10984.92 1370
10985.91 1380
10986.90 1299
10987.89 1368
10988.88 1387
10989.87 1403
10990.86 1347
10991.85 1442
10992.84 1557
10993.83 1555
10994.82 1719
10995.81 1886
10996.80 2072
10997.79 2275
10998.78 2386
10999.77 2553
11000.76 2749
11001.75 2690
11002.74 2739
11003.73 2649
11004.72 2361
11005.72 2209
11006.71 1908
11007.70 1730
11008.69 1627
11009.68 1528
11010.67 1381
11011.66 1203
11012.65 1206
11013.64 1150
11014.63 1148
11015.62 1220
11016.61 1192
11017.61 1104
11018.60 1086
11019.59 1023
11020.58 1055
11021.57 971
11022.56 1030
11023.55 1037
11024.55 1014
11025.54 1026
11026.53 952
11027.52 961
11028.51 941
11029.50 978
11030.49 1019
11031.49 960
11032.48 911
11033.47 916
11034.46 926
11035.45 975
11036.45 977
11037.44 941
11038.43 931
11039.42 907
11040.41 929
11041.41 919
11042.40 902
11043.39 872
11044.38 800
11045.38 790
11046.37 808
11047.36 883
11048.35 907
11049.35 874
11050.34 812
11051.33 745
11052.32 786
11053.32 804
11054.31 827
11055.30 871
11056.30 886
11057.29 861
11058.28 836
11059.27 793
11060.27 838
11061.26 841
11062.25 816
11063.25 781
11064.24 822
11065.23 774
11066.23 768
11067.22 804
11068.21 765
11069.21 856
11070.20 875
11071.19 850
11072.19 841
11073.18 838
11074.17 774
11075.17 811
11076.16 837
11077.16 796
11078.15 911
11079.14 895
11080.14 879
11081.13 827
11082.13 790
11083.12 761
11084.11 824
11085.11 876
11086.10 793
11087.10 836
11088.09 773
11089.09 765
11090.08 795
11091.07 724
11092.07 752
11093.06 767
11094.06 729
11095.05 711
11096.05 776
11097.04 726
11098.04 718
11099.03 641
11100.03 716
11101.02 712
11102.02 791
11103.01 746
11104.01 700
11105.00 677
11106.00 678
11106.99 689
11107.99 689
11108.98 687
11109.98 619
11110.97 652
11111.97 653
11112.96 636
11113.96 641
11114.95 594
11115.95 584
11116.95 639
11117.94 596
11118.94 618
11119.93 616
11120.93 599
11121.92 587
11122.92 643
11123.92 650
11124.91 622
11125.91 647
11126.90 632
11127.90 649
11128.90 639
11129.89 686
11130.89 631
11131.89 590
11132.88 565
11133.88 642
11134.87 661
11135.87 623
11136.87 633
11137.86 582
11138.86 614
11139.86 579
11140.85 563
11141.85 572
11142.85 573
11143.84 612
11144.84 621
11145.84 623
11146.84 588
11147.83 621
11148.83 569
11149.83 579
11150.82 553
11151.82 595
11152.82 619
11153.82 648
11154.81 647
11155.81 588
11156.81 600
11157.80 596
11158.80 602
11159.80 597
11160.80 563
11161.79 512
11162.79 543
11163.79 524
11164.79 575
11165.79 582
11166.78 590
11167.78 538
11168.78 534
11169.78 569
11170.78 546
11171.77 596
11172.77 621
11173.77 590
11174.77 577
11175.77 582
11176.76 580
11177.76 574
11178.76 590
11179.76 611
11180.76 552
11181.76 564
11182.76 592
11183.75 532
11184.75 534
11185.75 563
11186.75 563
11187.75 596
11188.75 545
11189.75 508
11190.75 537
11191.74 535
11192.74 610
11193.74 568
11194.74 580
11195.74 590
11196.74 571
11197.74 576
11198.74 596
11199.74 575
11200.74 566
11201.74 559
11202.74 548
11203.74 570
11204.74 576
11205.73 547
11206.73 520
11207.73 529
11208.73 527
11209.73 521
11210.73 547
11211.73 555
11212.73 522
11213.73 484
11214.73 483
11215.73 511
11216.73 545
11217.73 544
11218.73 453
11219.73 510
11220.73 511
11221.73 549
11222.73 570
11223.74 527
11224.74 500
11225.74 479
11226.74 506
11227.74 488
11228.74 494
11229.74 546
11230.74 481
11231.74 484
11232.74 485
11233.74 433
11234.74 501
11235.74 511
11236.74 490
11237.75 459
11238.75 503
11239.75 562
11240.75 526
11241.75 503
11242.75 480
11243.75 525
11244.75 494
11245.76 480
11246.76 505
11247.76 489
11248.76 462
11249.76 473
11250.76 453
11251.76 478
11252.77 509
11253.77 511
11254.77 530
11255.77 452
11256.77 490
11257.78 504
11258.78 479
11259.78 499
11260.78 497
11261.78 506
11262.79 440
11263.79 444
11264.79 462
11265.79 467
11266.79 441
11267.80 462
11268.80 466
11269.80 511
11270.80 556
11271.81 541
11272.81 500
11273.81 516
11274.81 514
11275.82 544
11276.82 471
11277.82 542
11278.83 490
11279.83 538
11280.83 501
11281.83 505
11282.84 501
11283.84 462
11284.84 488
11285.85 543
11286.85 507
11287.85 555
11288.86 584
11289.86 471
11290.86 481
11291.87 445
11292.87 478
11293.87 499
11294.88 481
11295.88 460
11296.89 522
11297.89 539
11298.89 569
11299.90 533
11300.90 491
11301.90 485
11302.91 496
11303.91 495
11304.92 481
11305.92 489
11306.92 554
11307.93 582
11308.93 546
11309.94 580
11310.94 625
11311.95 630
11312.95 583
11313.95 665
11314.96 662
11315.96 629
11316.97 617
11317.97 604
11318.98 624
11319.98 562
11320.99 542
11321.99 527
11323.00 537
11324.00 551
11325.01 530
11326.01 433
11327.02 527
11328.02 475
11329.03 491
11330.03 465
11331.04 465
11332.04 490
11333.05 494
11334.05 474
11335.06 514
11336.06 469
11337.07 452
11338.07 524
11339.08 472
11340.09 477
11341.09 419
11342.10 472
11343.10 485
11344.11 454
11345.11 465
11346.12 398
11347.13 514
11348.13 512
11349.14 462
11350.14 484
11351.15 465
11352.16 452
11353.16 476
11354.17 464
11355.17 485
11356.18 447
11357.19 456
11358.19 443
11359.20 476
11360.21 465
11361.21 441
11362.22 460
11363.23 478
11364.23 452
11365.24 453
11366.25 425
11367.25 455
11368.26 461
11369.27 460
11370.27 451
11371.28 418
11372.29 452
11373.29 453
11374.30 415
11375.31 482
11376.32 511
11377.32 460
11378.33 453
11379.34 424
11380.35 465
11381.35 477
11382.36 435
11383.37 483
11384.38 538
11385.38 460
11386.39 440
11387.40 462
11388.41 444
11389.41 458
11390.42 398
11391.43 462
11392.44 469
11393.45 471
11394.45 480
11395.46 465
11396.47 474
11397.48 465
11398.49 447
11399.49 465
11400.50 501
11401.51 517
11402.52 482
11403.53 465
11404.54 495
11405.54 462
11406.55 443
11407.56 460
11408.57 504
11409.58 477
11410.59 458
11411.60 470
11412.61 451
11413.61 472
11414.62 491
11415.63 508
11416.64 436
11417.65 451
11418.66 369
11419.67 408
11420.68 448
11421.69 458
11422.70 476
11423.71 439
11424.71 412
11425.72 413
11426.73 395
11427.74 379
11428.75 431
11429.76 441
11430.77 462
11431.78 401
11432.79 427
11433.80 449
11434.81 467
11435.82 454
11436.83 484
11437.84 458
11438.85 489
11439.86 437
11440.87 441
11441.88 460
11442.89 449
11443.90 442
11444.91 424
11445.92 441
11446.93 488
11447.94 490
11448.95 434
11449.96 446
11450.97 457
11451.98 467
11452.99 454
11454.01 458
11455.02 429
11456.03 412
11457.04 441
11458.05 432
11459.06 482
11460.07 485
11461.08 473
11462.09 466
11463.10 513
11464.11 497
11465.13 459
11466.14 484
11467.15 497
11468.16 474
11469.17 473
11470.18 444
11471.19 470
11472.20 522
11473.22 450
11474.23 466
11475.24 484
11476.25 489
11477.26 450
11478.27 429
11479.29 408
11480.30 436
11481.31 438
11482.32 450
11483.33 485
11484.35 448
11485.36 528
11486.37 455
11487.38 447
11488.39 471
11489.41 458
11490.42 448
11491.43 423
11492.44 477
11493.46 468
11494.47 450
11495.48 470
11496.49 512
11497.51 466
11498.52 473
11499.53 440
11500.54 430
11501.56 491
11502.57 467
11503.58 429
11504.59 398
11505.61 390
11506.62 457
11507.63 417
11508.65 405
11509.66 406
11510.67 402
11511.69 480
11512.70 458
11513.71 476
11514.73 416
11515.74 461
11516.75 443
11517.77 443
11518.78 428
11519.79 465
11520.81 434
11521.82 445
11522.83 465
11523.85 427
11524.86 485
11525.88 420
11526.89 424
11527.90 446
11528.92 480
11529.93 453
11530.95 415
11531.96 458
11532.97 433
11533.99 431
11535.00 460
11536.02 509
11537.03 502
11538.05 436
11539.06 438
11540.07 436
11541.09 466
11542.10 463
11543.12 484
11544.13 471
11545.15 450
11546.16 476
11547.18 473
11548.19 481
11549.21 461
11550.22 518
11551.24 482
11552.25 462
11553.27 406
11554.28 447
11555.30 538
11556.31 477
11557.33 450
11558.34 460
11559.36 470
11560.37 507
11561.39 487
11562.40 490
11563.42 488
11564.43 495
11565.45 436
11566.47 485
11567.48 509
11568.50 479
11569.51 478
11570.53 469
11571.54 495
11572.56 473
11573.58 495
11574.59 490
11575.61 486
11576.62 520
11577.64 517
11578.66 493
11579.67 482
11580.69 623
11581.70 566
11582.72 511
11583.74 511
11584.75 537
11585.77 561
11586.79 524
11587.80 512
11588.82 538
11589.84 571
11590.85 594
11591.87 567
11592.89 605
11593.90 576
11594.92 546
11595.94 575
11596.95 585
11597.97 652
11598.99 630
11600.01 667
11601.02 780
11602.04 845
11603.06 841
11604.07 836
11605.09 823
11606.11 829
11607.13 816
11608.14 839
11609.16 691
11610.18 646
11611.20 666
11612.21 639
11613.23 578
11614.25 520
11615.27 541
11616.29 567
11617.30 505
11618.32 513
11619.34 555
11620.36 492
11621.38 501
11622.39 515
11623.41 443
11624.43 441
11625.45 488
11626.47 487
11627.48 502
11628.50 476
11629.52 441
11630.54 479
11631.56 496
11632.58 500
11633.59 427
11634.61 451
11635.63 464
11636.65 436
11637.67 462
11638.69 532
11639.71 471
11640.73 483
11641.75 490
11642.76 504
11643.78 490
11644.80 448
11645.82 443
11646.84 448
11647.86 424
11648.88 442
11649.90 474
11650.92 482
11651.94 444
11652.96 394
11653.98 429
11655.00 447
11656.01 429
11657.03 452
11658.05 479
11659.07 477
11660.09 401
11661.11 443
11662.13 494
11663.15 436
11664.17 462
11665.19 463
11666.21 420
11667.23 442
11668.25 478
11669.27 491
11670.29 442
11671.31 470
11672.33 468
11673.35 513
11674.37 492
11675.39 479
11676.42 468
11677.44 499
11678.46 481
11679.48 473
11680.50 436
11681.52 450
11682.54 462
11683.56 478
11684.58 464
11685.60 446
11686.62 467
11687.64 462
11688.66 427
11689.69 439
11690.71 424
11691.73 503
11692.75 448
11693.77 407
11694.79 475
11695.81 507
11696.83 476
11697.85 440
11698.88 439
11699.90 461
11700.92 443
11701.94 497
11702.96 451
11703.98 420
11705.01 436
11706.03 534
11707.05 477
11708.07 439
11709.09 493
11710.12 490
11711.14 519
11712.16 511
11713.18 413
11714.20 432
11715.23 461
11716.25 466
11717.27 431
11718.29 484
11719.31 477
11720.34 501
11721.36 481
11722.38 463
11723.40 416
11724.43 448
11725.45 490
11726.47 458
11727.49 411
11728.52 401
11729.54 440
11730.56 466
11731.59 468
11732.61 451
11733.63 462
11734.65 418
11735.68 460
11736.70 442
11737.72 455
11738.75 501
11739.77 492
11740.79 462
11741.82 515
11742.84 464
11743.86 444
11744.89 492
11745.91 497
11746.93 430
11747.96 437
11748.98 464
11750.01 467
11751.03 451
11752.05 439
11753.08 454
11754.10 460
11755.12 482
11756.15 481
11757.17 444
11758.20 490
11759.22 483
11760.24 495
11761.27 488
11762.29 455
11763.32 469
11764.34 455
11765.37 505
11766.39 472
11767.41 494
11768.44 479
11769.46 479
11770.49 516
11771.51 483
11772.54 546
11773.56 447
11774.59 497
11775.61 471
11776.64 481
11777.66 451
11778.69 510
11779.71 497
11780.74 455
11781.76 460
11782.79 482
11783.81 524
11784.84 455
11785.86 471
11786.89 527
11787.91 514
11788.94 498
11789.96 522
11790.99 542
11792.01 495
11793.04 497
11794.07 535
11795.09 526
11796.12 530
11797.14 571
11798.17 536
11799.19 511
11800.22 477
11801.25 470
11802.27 499
11803.30 482
11804.32 481
11805.35 496
11806.38 500
11807.40 568
11808.43 582
11809.45 474
11810.48 525
11811.51 507
11812.53 511
11813.56 548
11814.59 510
11815.61 546
11816.64 584
11817.67 556
11818.69 518
11819.72 484
11820.75 481
11821.77 539
11822.80 568
11823.83 544
11824.85 535
11825.88 535
11826.91 536
11827.94 544
11828.96 533
11829.99 569
11831.02 568
11832.04 557
11833.07 569
11834.10 589
11835.13 563
11836.15 529
11837.18 588
11838.21 591
11839.24 513
11840.26 580
11841.29 552
11842.32 596
11843.35 572
11844.37 548
11845.40 608
11846.43 550
11847.46 665
11848.49 635
11849.51 610
11850.54 627
11851.57 616
11852.60 613
11853.63 641
11854.65 634
11855.68 667
11856.71 597
11857.74 633
11858.77 663
11859.80 697
11860.83 684
11861.85 656
11862.88 719
11863.91 762
11864.94 633
11865.97 665
11867.00 644
11868.03 643
11869.05 676
11870.08 677
11871.11 685
11872.14 734
11873.17 702
11874.20 692
11875.23 710
11876.26 717
11877.29 769
11878.32 761
11879.35 645
11880.38 639
11881.40 724
11882.43 786
11883.46 779
11884.49 751
11885.52 787
11886.55 802
11887.58 821
11888.61 859
11889.64 852
11890.67 915
11891.70 856
11892.73 804
11893.76 824
11894.79 869
11895.82 887
11896.85 859
11897.88 903
11898.91 992
11899.94 1051
11900.97 1025
11902.00 1069
11903.03 1102
11904.06 1106
11905.09 1129
11906.12 1118
11907.15 1001
11908.18 1008
11909.22 1045
11910.25 900
11911.28 950
11912.31 925
11913.34 888
11914.37 895
11915.40 900
11916.43 972
11917.46 911
11918.49 958
11919.52 890
11920.55 899
11921.59 923
11922.62 920
11923.65 903
11924.68 991
11925.71 948
11926.74 1042
11927.77 1095
11928.81 1229
11929.84 1307
11930.87 1384
11931.90 1390
11932.93 1533
11933.96 1481
11935.00 1547
11936.03 1480
11937.06 1412
11938.09 1254
11939.12 1206
11940.15 1095
11941.19 1069
11942.22 986
11943.25 876
11944.28 916
11945.31 834
11946.35 838
11947.38 885
11948.41 875
11949.44 824
11950.48 767
11951.51 791
11952.54 768
11953.57 827
11954.61 821
11955.64 806
11956.67 760
11957.70 773
11958.74 753
11959.77 798
11960.80 742
11961.84 763
11962.87 700
11963.90 764
11964.93 735
11965.97 746
11967.00 685
11968.03 689
11969.07 723
11970.10 760
11971.13 765
11972.17 794
11973.20 748
11974.23 758
11975.27 746
11976.30 769
11977.33 722
11978.37 688
11979.40 749
11980.44 751
11981.47 708
11982.50 735
11983.54 789
11984.57 750
11985.60 714
11986.64 692
11987.67 658
11988.71 749
11989.74 737
11990.77 752
11991.81 785
11992.84 721
11993.88 691
11994.91 667
11995.95 731
11996.98 763
11998.02 832
11999.05 766
12000.08 767
12001.12 733
12002.15 761
12003.19 748
12004.22 783
12005.26 714
12006.29 723
12007.33 813
12008.36 775
12009.40 839
12010.43 766
12011.47 841
12012.50 824
12013.54 801
12014.57 758
12015.61 885
12016.64 824
12017.68 790
12018.71 797
12019.75 824
12020.78 886
12021.82 878
12022.86 830
12023.89 837
12024.93 850
12025.96 826
12027.00 921
12028.03 846
12029.07 828
12030.11 805
12031.14 838
12032.18 888
12033.21 830
12034.25 754
12035.29 780
12036.32 822
12037.36 877
12038.39 817
12039.43 763
12040.47 790
12041.50 827
12042.54 776
12043.58 908
12044.61 762
12045.65 904
12046.69 786
12047.72 857
12048.76 812
12049.80 858
12050.83 845
12051.87 814
12052.91 840
12053.94 771
12054.98 800
12056.02 922
12057.05 923
12058.09 853
12059.13 851
12060.16 893
12061.20 926
12062.24 867
12063.28 921
12064.31 897
12065.35 934
12066.39 936
12067.43 927
12068.46 779
12069.50 870
12070.54 921
12071.58 963
12072.61 1013
12073.65 1026
12074.69 878
12075.73 890
12076.76 921
12077.80 919
12078.84 882
12079.88 945
12080.92 936
12081.95 959
12082.99 961
12084.03 947
12085.07 1027
12086.11 1036
12087.15 977
12088.18 993
12089.22 1015
12090.26 1066
12091.30 971
12092.34 1025
12093.38 1110
12094.42 1018
12095.45 997
12096.49 1042
12097.53 1131
12098.57 1185
12099.61 1155
12100.65 1226
12101.69 1331
12102.73 1384
12103.76 1469
12104.80 1513
12105.84 1445
12106.88 1280
12107.92 1337
12108.96 1251
12110.00 1159
12111.04 1145
12112.08 1097
12113.12 1001
12114.16 926
12115.20 901
12116.24 945
12117.28 838
12118.32 789
12119.36 789
12120.40 705
12121.44 782
12122.47 754
12123.51 707
12124.55 735
12125.59 703
12126.63 602
12127.67 771
12128.71 743
12129.76 643
12130.80 666
12131.84 696
12132.88 677
12133.92 690
12134.96 643
12136.00 655
12137.04 626
12138.08 612
12139.12 628
12140.16 676
12141.20 633
12142.24 636
12143.28 684
12144.32 609
12145.36 645
12146.40 698
12147.44 662
12148.49 661
12149.53 622
12150.57 611
12151.61 593
12152.65 600
12153.69 586
12154.73 592
12155.77 649
12156.81 637
12157.86 620
12158.90 608
12159.94 661
12160.98 594
12162.02 567
12163.06 657
12164.10 655
12165.15 594
12166.19 647
12167.23 604
12168.27 639
12169.31 649
12170.36 602
12171.40 615
12172.44 564
12173.48 595
12174.52 639
12175.57 659
12176.61 623
12177.65 585
12178.69 604
12179.73 649
12180.78 645
12181.82 687
12182.86 643
12183.90 612
12184.95 653
12185.99 593
12187.03 623
12188.07 600
12189.12 627
12190.16 614
12191.20 604
12192.25 660
12193.29 650
12194.33 599
12195.37 635
12196.42 631
12197.46 631
12198.50 638
12199.55 624
12200.59 550
12201.63 598
12202.68 598
12203.72 628
12204.76 578
12205.81 602
12206.85 618
12207.89 624
12208.94 565
12209.98 577
12211.02 568
12212.07 624
12213.11 581
12214.16 620
12215.20 571
12216.24 573
12217.29 562
12218.33 588
12219.37 595
12220.42 583
12221.46 626
12222.51 603
12223.55 592
12224.60 629
12225.64 641
12226.68 583
12227.73 544
12228.77 595
12229.82 587
12230.86 612
12231.91 571
12232.95 533
12234.00 537
12235.04 577
12236.08 576
12237.13 518
12238.17 572
12239.22 557
12240.26 528
12241.31 567
12242.35 519
12243.40 536
12244.44 534
12245.49 561
12246.53 511
12247.58 512
12248.62 515
12249.67 551
12250.72 516
12251.76 488
12252.81 512
12253.85 569
12254.90 516
12255.94 529
12256.99 539
12258.03 508
12259.08 478
12260.13 513
12261.17 559
12262.22 497
12263.26 514
12264.31 509
12265.35 490
12266.40 451
12267.45 507
12268.49 510
12269.54 489
12270.59 514
12271.63 510
12272.68 527
12273.72 499
12274.77 494
12275.82 482
12276.86 498
12277.91 542
12278.96 529
12280.00 548
12281.05 534
12282.10 476
12283.14 467
12284.19 459
12285.24 478
12286.28 489
12287.33 511
12288.38 491
12289.42 516
12290.47 480
12291.52 489
12292.57 465
12293.61 470
12294.66 519
12295.71 495
12296.75 491
12297.80 457
12298.85 504
12299.90 477
12300.94 480
12301.99 463
12303.04 443
12304.09 483
12305.13 451
12306.18 444
12307.23 489
12308.28 496
12309.33 506
12310.37 494
12311.42 453
12312.47 485
12313.52 458
12314.57 497
12315.61 455
12316.66 465
12317.71 436
12318.76 430
12319.81 449
12320.85 424
12321.90 453
12322.95 464
12324.00 432
12325.05 427
12326.10 453
12327.15 385
12328.19 492
12329.24 468
12330.29 454
12331.34 428
12332.39 446
12333.44 508
12334.49 468
12335.54 397
12336.59 468
12337.63 516
12338.68 510
12339.73 493
12340.78 452
12341.83 460
12342.88 475
12343.93 438
12344.98 450
12346.03 467
12347.08 442
12348.13 450
12349.18 457
12350.23 488
12351.28 499
12352.33 499
12353.38 459
12354.43 472
12355.48 524
12356.52 479
12357.57 458
12358.62 476
12359.67 509
12360.72 440
12361.77 453
12362.82 458
12363.88 435
12364.93 429
12365.98 460
12367.03 463
12368.08 482
12369.13 409
12370.18 436
12371.23 508
12372.28 521
12373.33 450
12374.38 474
12375.43 469
12376.48 448
12377.53 421
12378.58 452
12379.63 454
12380.68 411
12381.73 454
12382.79 457
12383.84 478
12384.89 449
12385.94 494
12386.99 555
12388.04 519
12389.09 487
12390.14 455
12391.20 489
12392.25 487
12393.30 495
12394.35 436
12395.40 492
12396.45 477
12397.50 511
12398.56 518
12399.61 503
12400.66 491
12401.71 493
12402.76 458
12403.81 453
12404.87 450
12405.92 472
12406.97 498
12408.02 477
12409.07 518
12410.13 493
12411.18 510
12412.23 496
12413.28 482
12414.34 505
12415.39 465
12416.44 479
12417.49 472
12418.55 468
12419.60 514
12420.65 476
12421.70 516
12422.76 474
12423.81 465
12424.86 507
12425.91 529
12426.97 507
12428.02 522
12429.07 539
12430.13 535
12431.18 522
12432.23 551
12433.29 534
12434.34 499
12435.39 471
12436.44 568
12437.50 516
12438.55 483
12439.61 547
12440.66 549
12441.71 508
12442.77 538
12443.82 531
12444.87 529
12445.93 523
12446.98 563
12448.03 460
12449.09 484
12450.14 494
12451.20 465
12452.25 539
12453.30 529
12454.36 492
12455.41 513
12456.47 576
12457.52 499
12458.57 517
12459.63 524
12460.68 543
12461.74 518
12462.79 592
12463.85 522
12464.90 535
12465.95 516
12467.01 562
12468.06 532
12469.12 534
12470.17 575
12471.23 628
12472.28 717
12473.34 689
12474.39 706
12475.45 763
12476.50 818
12477.56 869
12478.61 931
12479.67 902
12480.72 817
12481.78 859
12482.83 779
12483.89 758
12484.94 756
12486.00 634
12487.05 561
12488.11 523
12489.17 549
12490.22 582
12491.28 537
12492.33 575
12493.39 531
12494.44 537
12495.50 482
12496.55 498
12497.61 515
12498.67 445
12499.72 477
12500.78 533
12501.83 558
12502.89 501
12503.95 511
12505.00 513
12506.06 470
12507.12 444
12508.17 498
12509.23 509
12510.28 469
12511.34 469
12512.40 463
12513.45 499
12514.51 507
12515.57 521
12516.62 517
12517.68 502
12518.74 470
12519.79 497
12520.85 501
12521.91 505
12522.96 448
12524.02 477
12525.08 507
12526.14 478
12527.19 542
12528.25 488
12529.31 460
12530.36 526
12531.42 525
12532.48 494
12533.54 506
12534.59 517
12535.65 501
12536.71 449
12537.77 477
12538.82 507
12539.88 508
12540.94 536
12542.00 530
12543.05 539
12544.11 511
12545.17 505
12546.23 527
12547.29 558
12548.34 530
12549.40 543
12550.46 529
12551.52 560
12552.58 616
12553.64 539
12554.69 532
12555.75 600
12556.81 594
12557.87 568
12558.93 629
12559.99 639
12561.04 612
12562.10 577
12563.16 561
12564.22 535
12565.28 566
12566.34 566
12567.40 563
12568.45 558
12569.51 548
12570.57 514
12571.63 509
12572.69 502
12573.75 501
12574.81 498
12575.87 525
12576.93 547
12577.99 477
12579.05 525
12580.11 510
12581.16 475
12582.22 517
12583.28 504
12584.34 476
12585.40 453
12586.46 521
12587.52 494
12588.58 426
12589.64 456
12590.70 480
12591.76 505
12592.82 496
12593.88 489
12594.94 461
12596.00 504
12597.06 476
12598.12 493
12599.18 517
12600.24 455
12601.30 486
12602.36 492
12603.42 480
12604.48 449
12605.54 405
12606.60 473
12607.66 482
12608.72 447
12609.79 533
12610.85 549
12611.91 474
12612.97 450
12614.03 476
12615.09 482
12616.15 476
12617.21 517
12618.27 549
12619.33 526
12620.39 487
12621.45 523
12622.52 576
12623.58 521
12624.64 470
12625.70 441
12626.76 455
12627.82 496
12628.88 489
12629.95 480
12631.01 477
12632.07 474
12633.13 492
12634.19 484
12635.25 465
12636.31 473
12637.38 441
12638.44 464
12639.50 472
12640.56 443
12641.62 462
12642.69 491
12643.75 474
12644.81 466
12645.87 450
12646.93 478
12648.00 437
12649.06 430
12650.12 419
12651.18 416
12652.25 456
12653.31 456
12654.37 440
12655.43 402
12656.50 419
12657.56 485
12658.62 495
12659.68 441
12660.75 417
12661.81 490
12662.87 465
12663.94 468
12665.00 437
12666.06 446
12667.12 435
12668.19 435
12669.25 438
12670.31 500
12671.38 493
12672.44 440
12673.50 463
12674.57 441
12675.63 423
12676.69 451
12677.76 441
12678.82 481
12679.88 440
12680.95 429
12682.01 471
12683.07 457
12684.14 451
12685.20 480
12686.27 521
12687.33 449
12688.39 478
12689.46 467
12690.52 435
12691.59 543
12692.65 504
12693.71 516
12694.78 497
12695.84 482
12696.91 478
12697.97 451
12699.04 470
12700.10 528
12701.16 449
12702.23 496
12703.29 498
12704.36 532
12705.42 466
12706.49 439
12707.55 468
12708.62 464
12709.68 476
12710.75 481
12711.81 471
12712.88 447
12713.94 483
12715.01 455
12716.07 462
12717.14 504
12718.20 469
12719.27 439
12720.33 429
12721.40 467
12722.46 467
12723.53 455
12724.59 456
12725.66 421
12726.72 451
12727.79 490
12728.86 459
12729.92 433
12730.99 424
12732.05 444
12733.12 473
12734.18 473
12735.25 443
12736.32 429
12737.38 447
12738.45 460
12739.51 462
12740.58 427
12741.65 447
12742.71 456
12743.78 401
12744.85 451
12745.91 440
12746.98 482
12748.04 461
12749.11 470
12750.18 455
12751.24 423
12752.31 443
12753.38 464
12754.44 381
12755.51 362
12756.58 439
12757.64 392
12758.71 385
12759.78 423
12760.85 403
12761.91 453
12762.98 411
12764.05 389
12765.11 417
12766.18 406
12767.25 404
12768.32 404
12769.38 411
12770.45 418
12771.52 475
12772.58 394
12773.65 402
12774.72 415
12775.79 381
12776.86 421
12777.92 437
12778.99 440
12780.06 451
12781.13 417
12782.19 384
12783.26 398
12784.33 392
12785.40 405
12786.47 442
12787.53 390
12788.60 404
12789.67 398
12790.74 397
12791.81 417
12792.87 425
12793.94 428
12795.01 449
12796.08 450
12797.15 445
12798.22 444
12799.29 375
12800.35 388
12801.42 401
12802.49 433
12803.56 425
12804.63 354
12805.70 347
12806.77 446
12807.84 361
12808.90 362
12809.97 425
12811.04 447
12812.11 406
12813.18 404
12814.25 395
12815.32 376
12816.39 401
12817.46 416
12818.53 400
12819.60 431
12820.67 455
12821.74 454
12822.81 476
12823.88 388
12824.94 420
12826.01 440
12827.08 435
12828.15 391
12829.22 367
12830.29 447
12831.36 471
12832.43 440
12833.50 492
12834.57 398
12835.64 382
12836.71 375
12837.78 411
12838.85 399
12839.92 433
12840.99 402
12842.07 428
12843.14 389
12844.21 360
12845.28 419
12846.35 419
12847.42 396
12848.49 387
12849.56 376
12850.63 405
12851.70 370
12852.77 399
12853.84 391
12854.91 396
12855.98 393
12857.06 378
12858.13 336
12859.20 355
12860.27 374
12861.34 391
12862.41 391
12863.48 404
12864.55 433
12865.62 344
12866.70 371
12867.77 379
12868.84 402
12869.91 403
12870.98 367
12872.05 373
12873.13 347
12874.20 341
12875.27 365
12876.34 386
12877.41 379
12878.48 357
12879.56 384
12880.63 415
12881.70 417
12882.77 401
12883.84 391
12884.92 419
12885.99 376
12887.06 340
12888.13 381
12889.21 368
12890.28 364
12891.35 411
12892.42 374
12893.50 380
12894.57 370
12895.64 351
12896.71 372
12897.79 380
12898.86 393
12899.93 372
12901.00 373
12902.08 398
12903.15 412
12904.22 349
12905.30 347
12906.37 369
12907.44 390
12908.52 378
12909.59 336
12910.66 397
12911.73 416
12912.81 390
12913.88 383
12914.96 393
12916.03 373
12917.10 380
12918.18 365
12919.25 350
12920.32 349
12921.40 414
12922.47 368
12923.54 346
12924.62 410
12925.69 367
12926.77 379
12927.84 346
12928.91 362
12929.99 390
12931.06 385
12932.14 374
12933.21 389
12934.28 352
12935.36 359
12936.43 400
12937.51 407
12938.58 420
12939.66 407
12940.73 400
12941.80 377
12942.88 411
12943.95 416
12945.03 380
12946.10 421
12947.18 415
12948.25 390
12949.33 376
12950.40 415
12951.48 362
12952.55 403
12953.63 386
12954.70 409
12955.78 412
12956.85 398
12957.93 377
12959.00 376
12960.08 378
12961.15 374
12962.23 414
12963.30 399
12964.38 400
12965.46 391
12966.53 350
12967.61 376
12968.68 381
12969.76 388
12970.83 378
12971.91 368
12972.99 354
12974.06 376
12975.14 389
12976.21 337
12977.29 415
12978.37 352
12979.44 412
12980.52 411
12981.59 378
12982.67 356
12983.75 391
12984.82 429
12985.90 422
12986.98 388
12988.05 377
12989.13 385
12990.20 366
12991.28 375
12992.36 415
12993.43 378
12994.51 359
12995.59 411
12996.67 390
12997.74 441
12998.82 462
12999.90 458
13000.97 380
13002.05 450
13003.13 421
13004.20 438
13005.28 418
13006.36 444
13007.44 389
13008.51 376
13009.59 435
13010.67 445
13011.75 402
13012.82 401
13013.90 372
13014.98 368
13016.06 437
13017.13 425
13018.21 425
13019.29 412
13020.37 393
13021.44 365
13022.52 413
13023.60 387
13024.68 430
13025.76 406
13026.83 382
13027.91 384
13028.99 405
13030.07 429
13031.15 446
13032.23 373
13033.30 400
13034.38 459
13035.46 381
13036.54 388
13037.62 387
13038.70 414
13039.77 421
13040.85 436
13041.93 447
13043.01 445
13044.09 441
13045.17 371
13046.25 425
13047.33 426
13048.40 373
13049.48 361
13050.56 391
13051.64 394
13052.72 412
13053.80 430
13054.88 446
13055.96 481
13057.04 434
13058.12 438
13059.20 419
13060.28 404
13061.36 401
13062.44 437
13063.51 425
13064.59 450
13065.67 443
13066.75 432
13067.83 396
13068.91 415
13069.99 412
13071.07 408
13072.15 410
13073.23 450
13074.31 418
13075.39 389
13076.47 401
13077.55 425
13078.63 442
13079.71 394
13080.79 431
13081.87 429
13082.96 435
13084.04 429
13085.12 424
13086.20 406
13087.28 401
13088.36 386
13089.44 405
13090.52 457
13091.60 407
13092.68 404
13093.76 425
13094.84 436
13095.92 426
13097.00 433
13098.09 455
13099.17 457
13100.25 419
13101.33 440
13102.41 401
13103.49 415
13104.57 430
13105.65 380
13106.74 400
13107.82 432
13108.90 442
13109.98 454
13111.06 446
13112.14 382
13113.22 423
13114.31 431
13115.39 425
13116.47 431
13117.55 485
13118.63 454
13119.72 419
13120.80 417
13121.88 420
13122.96 405
13124.04 441
13125.13 390
13126.21 411
13127.29 438
13128.37 480
13129.45 443
13130.54 449
13131.62 453
13132.70 432
13133.78 437
13134.87 432
13135.95 399
13137.03 422
13138.11 440
13139.20 394
13140.28 397
13141.36 374
13142.45 397
13143.53 416
13144.61 441
13145.69 385
13146.78 423
13147.86 392
13148.94 424
13150.03 451
13151.11 448
13152.19 465
13153.28 501
13154.36 473
13155.44 485
13156.53 470
13157.61 436
13158.69 451
13159.78 422
13160.86 421
13161.94 446
13163.03 479
13164.11 463
13165.20 462
13166.28 401
13167.36 483
13168.45 525
13169.53 501
13170.62 485
13171.70 408
13172.78 444
13173.87 472
13174.95 494
13176.04 421
13177.12 436
13178.21 436
13179.29 452
13180.37 465
13181.46 421
13182.54 463
13183.63 490
13184.71 480
13185.80 475
13186.88 460
13187.97 495
13189.05 519
13190.14 537
13191.22 494
13192.31 465
13193.39 491
13194.48 498
13195.56 494
13196.65 480
13197.73 473
13198.82 481
13199.90 486
13200.99 483
13202.07 511
13203.16 503
13204.24 477
13205.33 467
13206.41 467
13207.50 457
13208.58 455
13209.67 475
13210.76 504
13211.84 466
13212.93 460
13214.01 481
13215.10 541
13216.19 506
13217.27 492
13218.36 482
13219.44 517
13220.53 497
13221.62 556
13222.70 547
13223.79 486
13224.87 513
13225.96 571
13227.05 512
13228.13 493
13229.22 521
13230.31 487
13231.39 476
13232.48 540
13233.57 544
13234.65 512
13235.74 512
13236.83 534
13237.91 478
13239.00 497
13240.09 535
13241.17 458
13242.26 432
13243.35 511
13244.43 498
13245.52 532
13246.61 594
13247.70 542
13248.78 539
13249.87 538
13250.96 565
13252.05 521
13253.13 517
13254.22 589
13255.31 562
13256.39 530
13257.48 597
13258.57 566
13259.66 523
13260.75 551
13261.83 586
13262.92 511
13264.01 495
13265.10 559
13266.19 615
13267.27 580
13268.36 561
13269.45 569
13270.54 601
13271.63 575
13272.71 584
13273.80 554
13274.89 577
13275.98 614
13277.07 576
13278.16 615
13279.24 659
13280.33 588
13281.42 606
13282.51 635
13283.60 634
13284.69 598
13285.78 635
13286.86 687
13287.95 618
13289.04 662
13290.13 627
13291.22 682
13292.31 654
13293.40 589
13294.49 622
13295.58 652
13296.67 668
13297.76 631
13298.84 629
13299.93 709
13301.02 691
13302.11 611
13303.20 661
13304.29 649
13305.38 705
13306.47 680
13307.56 671
13308.65 721
13309.74 731
13310.83 746
13311.92 735
13313.01 745
13314.10 747
13315.19 720
13316.28 753
13317.37 767
13318.46 739
13319.55 767
13320.64 713
13321.73 748
13322.82 719
13323.91 731
13325.00 775
13326.09 759
13327.18 679
13328.27 667
13329.36 691
13330.45 785
13331.54 761
13332.64 724
13333.73 676
13334.82 678
13335.91 744
13337.00 719
13338.09 684
13339.18 675
13340.27 717
13341.36 712
13342.45 703
13343.54 753
13344.64 799
13345.73 772
13346.82 756
13347.91 782
13349.00 795
13350.09 779
13351.18 732
13352.28 750
13353.37 807
13354.46 847
13355.55 772
13356.64 753
13357.73 774
13358.83 801
13359.92 818
13361.01 843
13362.10 866
13363.19 944
13364.29 856
13365.38 976
13366.47 1003
13367.56 996
13368.65 966
13369.75 919
13370.84 1024
13371.93 960
13373.02 931
13374.12 934
13375.21 873
13376.30 921
13377.39 869
13378.49 852
13379.58 821
13380.67 764
13381.76 780
13382.86 745
13383.95 764
13385.04 756
13386.13 671
13387.23 670
13388.32 656
13389.41 663
13390.51 676
13391.60 666
13392.69 690
13393.79 665
13394.88 660
13395.97 671
13397.07 683
13398.16 618
13399.25 640
13400.35 670
13401.44 705
13402.53 690
13403.63 698
13404.72 694
13405.81 669
13406.91 694
13408.00 675
13409.10 634
13410.19 622
13411.28 622
13412.38 608
13413.47 648
13414.57 630
13415.66 687
13416.75 683
13417.85 671
13418.94 682
13420.04 709
13421.13 695
13422.22 617
13423.32 654
13424.41 643
13425.51 646
13426.60 672
13427.70 614
13428.79 650
13429.89 696
13430.98 724
13432.08 676
13433.17 719
13434.27 687
13435.36 646
13436.46 663
13437.55 728
13438.65 659
13439.74 673
13440.84 717
13441.93 739
13443.03 723
13444.12 656
13445.22 722
13446.31 780
13447.41 727
13448.50 701
13449.60 753
13450.69 766
13451.79 702
13452.89 696
13453.98 691
13455.08 755
13456.17 733
13457.27 755
13458.36 802
13459.46 781
13460.56 818
13461.65 820
13462.75 779
13463.84 804
13464.94 803
13466.04 830
13467.13 827
13468.23 775
13469.32 784
13470.42 839
13471.52 783
13472.61 839
13473.71 838
13474.81 802
13475.90 836
13477.00 825
13478.10 822
13479.19 837
13480.29 777
13481.39 742
13482.48 846
13483.58 864
13484.68 816
13485.77 797
13486.87 810
13487.97 830
13489.07 822
13490.16 823
13491.26 891
13492.36 814
13493.45 854
13494.55 902
13495.65 925
13496.75 951
13497.84 883
13498.94 969
13500.04 1024
13501.14 992
13502.23 1014
13503.33 1030
13504.43 1129
13505.53 1034
13506.63 1102
13507.72 1115
13508.82 998
13509.92 1016
13511.02 973
13512.12 914
13513.21 871
13514.31 872
13515.41 868
13516.51 813
13517.61 830
13518.70 762
13519.80 687
13520.90 747
13522.00 751
13523.10 714
13524.20 712
13525.30 736
13526.39 712
13527.49 675
13528.59 699
13529.69 722
13530.79 698
13531.89 711
13532.99 677
13534.09 700
13535.18 738
13536.28 703
13537.38 649
13538.48 662
13539.58 609
13540.68 585
13541.78 670
13542.88 664
13543.98 598
13545.08 666
13546.18 662
13547.28 660
13548.38 674
13549.48 601
13550.57 609
13551.67 598
13552.77 656
13553.87 546
13554.97 567
13556.07 611
13557.17 615
13558.27 590
13559.37 560
13560.47 533
13561.57 618
13562.67 624
13563.77 569
13564.87 546
13565.97 627
13567.07 641
13568.17 602
13569.28 608
13570.38 608
13571.48 589
13572.58 593
13573.68 554
13574.78 569
13575.88 542
13576.98 560
13578.08 641
13579.18 646
13580.28 649
13581.38 637
13582.48 623
13583.58 599
13584.69 600
13585.79 557
13586.89 608
13587.99 654
13589.09 655
13590.19 546
13591.29 559
13592.39 586
13593.49 611
13594.60 623
13595.70 626
13596.80 609
13597.90 579
13599.00 611
13600.10 589
13601.21 580
13602.31 615
13603.41 615
13604.51 604
13605.61 536
13606.71 568
13607.82 605
13608.92 593
13610.02 609
13611.12 592
13612.22 616
13613.33 639
13614.43 652
13615.53 615
13616.63 638
13617.74 582
13618.84 583
13619.94 600
13621.04 622
13622.15 611
13623.25 544
13624.35 525
13625.45 545
13626.56 611
13627.66 588
13628.76 565
13629.86 605
13630.97 568
13632.07 546
13633.17 545
13634.28 579
13635.38 567
13636.48 636
13637.59 595
13638.69 525
13639.79 584
13640.90 611
13642.00 585
13643.10 607
13644.21 608
13645.31 614
13646.41 617
13647.52 645
13648.62 604
13649.72 523
13650.83 494
13651.93 545
13653.03 564
13654.14 561
13655.24 576
13656.35 558
13657.45 565
13658.55 521
13659.66 546
13660.76 534
13661.87 559
13662.97 598
13664.07 628
13665.18 605
13666.28 582
13667.39 585
13668.49 527
13669.60 506
13670.70 532
13671.81 570
13672.91 556
13674.01 630
13675.12 593
13676.22 674
13677.33 645
13678.43 624
13679.54 567
13680.64 545
13681.75 593
13682.85 631
13683.96 616
13685.06 617
13686.17 556
13687.27 580
13688.38 591
13689.48 570
13690.59 602
13691.69 585
13692.80 602
13693.91 644
13695.01 678
13696.12 652
13697.22 660
13698.33 696
13699.43 666
13700.54 655
13701.64 547
13702.75 661
13703.86 661
13704.96 629
13706.07 624
13707.17 664
13708.28 673
13709.39 692
13710.49 682
13711.60 699
13712.70 666
13713.81 686
13714.92 700
13716.02 710
13717.13 650
13718.24 668
13719.34 667
13720.45 657
13721.56 645
13722.66 644
13723.77 709
13724.88 706
13725.98 739
13727.09 820
13728.20 757
13729.30 749
13730.41 818
13731.52 782
13732.62 801
13733.73 843
13734.84 747
13735.94 773
13737.05 819
13738.16 820
13739.27 780
13740.37 848
13741.48 930
13742.59 826
13743.70 854
13744.80 844
13745.91 832
13747.02 865
13748.13 857
13749.23 852
13750.34 878
13751.45 856
13752.56 829
13753.67 855
13754.77 917
13755.88 915
13756.99 943
13758.10 958
13759.21 950
13760.31 1060
13761.42 1050
13762.53 950
13763.64 998
13764.75 1047
13765.85 1029
13766.96 1095
13768.07 1172
13769.18 1242
13770.29 1236
13771.40 1385
13772.51 1423
13773.61 1556
13774.72 1480
13775.83 1491
13776.94 1465
13778.05 1610
13779.16 1537
13780.27 1448
13781.38 1341
13782.48 1302
13783.59 1223
13784.70 1119
13785.81 1024
13786.92 966
13788.03 910
13789.14 845
13790.25 885
13791.36 821
13792.47 826
13793.58 805
13794.69 819
13795.80 794
13796.91 758
13798.02 733
13799.13 772
13800.24 717
13801.35 759
13802.45 718
13803.56 747
13804.67 737
13805.78 677
13806.89 731
13808.00 739
13809.11 669
13810.22 696
13811.34 721
13812.45 707
13813.56 669
13814.67 611
13815.78 689
13816.89 667
13818.00 679
13819.11 674
13820.22 654
13821.33 629
13822.44 666
13823.55 615
13824.66 623
13825.77 612
13826.88 612
13827.99 578
13829.10 602
13830.22 636
13831.33 617
13832.44 675
13833.55 592
13834.66 617
13835.77 606
13836.88 611
13837.99 588
13839.10 556
13840.22 606
13841.33 607
13842.44 616
13843.55 596
13844.66 613
13845.77 644
13846.88 631
13848.00 641
13849.11 628
13850.22 649
13851.33 639
13852.44 661
13853.56 609
13854.67 617
13855.78 598
13856.89 617
13858.00 633
13859.12 604
13860.23 644
13861.34 674
13862.45 686
13863.56 625
13864.68 594
13865.79 603
13866.90 578
13868.01 643
13869.13 605
13870.24 597
13871.35 646
13872.46 626
13873.58 621
13874.69 600
13875.80 591
13876.91 610
13878.03 567
13879.14 615
13880.25 606
13881.37 615
13882.48 600
13883.59 635
13884.71 641
13885.82 592
13886.93 643
13888.05 579
13889.16 598
13890.27 609
13891.39 619
13892.50 718
13893.61 671
13894.73 627
13895.84 676
13896.95 660
13898.07 647
13899.18 628
13900.29 623
13901.41 614
13902.52 594
13903.64 594
13904.75 627
13905.86 545
13906.98 538
13908.09 590
13909.21 615
13910.32 591
13911.43 597
13912.55 607
13913.66 618
13914.78 622
13915.89 578
13917.01 534
13918.12 546
13919.24 546
13920.35 583
13921.46 515
13922.58 533
13923.69 573
13924.81 551
13925.92 551
13927.04 539
13928.15 558
13929.27 570
13930.38 523
13931.50 511
13932.61 528
13933.73 527
13934.84 588
13935.96 562
13937.07 561
13938.19 531
13939.30 525
13940.42 581
13941.54 543
13942.65 519
13943.77 525
13944.88 523
13946.00 546
13947.11 539
13948.23 490
13949.34 541
13950.46 532
13951.58 534
13952.69 521
13953.81 515
13954.92 520
13956.04 520
13957.16 496
13958.27 481
13959.39 501
13960.50 502
13961.62 479
13962.74 480
13963.85 511
13964.97 506
13966.09 520
13967.20 479
13968.32 501
13969.44 467
13970.55 525
13971.67 513
13972.79 500
13973.90 496
13975.02 496
13976.14 575
13977.25 491
13978.37 508
13979.49 473
13980.60 465
13981.72 527
13982.84 539
13983.95 547
13985.07 503
13986.19 476
13987.31 517
13988.42 461
13989.54 468
13990.66 489
13991.78 460
13992.89 444
13994.01 457
13995.13 461
13996.25 523
13997.36 525
13998.48 486
13999.60 487
14000.72 501
14001.83 544
14002.95 488
14004.07 507
14005.19 478
14006.31 501
14007.42 503
14008.54 519
14009.66 484
14010.78 503
14011.90 501
14013.02 500
14014.13 462
14015.25 461
14016.37 510
14017.49 487
14018.61 537
14019.73 462
14020.84 467
14021.96 555
14023.08 523
14024.20 478
14025.32 508
14026.44 494
14027.56 501
14028.68 583
14029.80 530
14030.91 506
14032.03 487
14033.15 517
14034.27 517
14035.39 512
14036.51 454
14037.63 487
14038.75 517
14039.87 525
14040.99 465
14042.11 485
14043.23 505
14044.35 517
14045.47 480
14046.58 537
14047.70 539
14048.82 507
14049.94 461
14051.06 483
14052.18 534
14053.30 488
14054.42 525
14055.54 531
14056.66 531
14057.78 536
14058.90 531
14060.02 519
14061.14 516
14062.26 546
14063.38 616
14064.51 531
14065.63 528
14066.75 557
14067.87 581
14068.99 586
14070.11 595
14071.23 547
14072.35 586
14073.47 586
14074.59 590
14075.71 595
14076.83 557
14077.95 560
14079.07 593
14080.19 636
14081.32 608
14082.44 642
14083.56 647
14084.68 637
14085.80 614
14086.92 624
14088.04 622
14089.16 629
14090.29 666
14091.41 676
14092.53 720
14093.65 652
14094.77 734
14095.89 690
14097.01 788
14098.14 738
14099.26 784
14100.38 764
14101.50 784
14102.62 794
14103.75 769
14104.87 749
14105.99 747
14107.11 749
14108.23 650
14109.36 651
14110.48 654
14111.60 585
14112.72 597
14113.84 554
14114.97 555
14116.09 559
14117.21 536
14118.33 591
14119.46 578
14120.58 563
14121.70 604
14122.82 530
14123.95 501
14125.07 478
14126.19 550
14127.32 499
14128.44 530
14129.56 534
14130.68 496
14131.81 493
14132.93 486
14134.05 514
14135.18 526
14136.30 465
14137.42 456
14138.55 518
14139.67 500
14140.79 549
14141.92 516
14143.04 503
14144.16 482
14145.29 451
14146.41 440
14147.54 522
14148.66 491
14149.78 474
14150.91 477
14152.03 464
14153.15 472
14154.28 454
14155.40 450
14156.53 472
14157.65 448
14158.77 449
14159.90 404
14161.02 428
14162.15 463
14163.27 478
14164.40 478
14165.52 436
14166.64 422
14167.77 448
14168.89 466
14170.02 443
14171.14 414
14172.27 426
14173.39 426
14174.52 454
14175.64 460
14176.77 457
14177.89 441
14179.02 459
14180.14 435
14181.27 415
14182.39 437
14183.52 456
14184.64 490
14185.77 509
14186.89 455
14188.02 485
14189.14 437
14190.27 441
14191.39 504
14192.52 460
14193.64 421
14194.77 446
14195.90 503
14197.02 525
14198.15 472
14199.27 430
14200.40 440
14201.52 483
14202.65 543
14203.78 473
14204.90 492
14206.03 426
14207.15 452
14208.28 463
14209.41 455
14210.53 488
14211.66 479
14212.78 436
14213.91 445
14215.04 456
14216.16 453
14217.29 399
14218.42 421
14219.54 440
14220.67 466
14221.80 422
14222.92 416
14224.05 395
14225.18 379
14226.30 375
14227.43 443
14228.56 413
14229.68 457
14230.81 413
14231.94 414
14233.06 352
14234.19 388
14235.32 448
14236.45 429
14237.57 395
14238.70 373
14239.83 424
14240.96 385
14242.08 413
14243.21 411
14244.34 371
14245.47 402
14246.59 426
14247.72 384
14248.85 372
14249.98 374
14251.10 433
14252.23 446
14253.36 460
14254.49 426
14255.62 408
14256.74 390
14257.87 404
14259.00 428
14260.13 396
14261.26 421
14262.38 376
14263.51 400
14264.64 359
14265.77 410
14266.90 394
14268.03 379
14269.15 400
14270.28 386
14271.41 358
14272.54 373
14273.67 397
14274.80 398
14275.93 375
14277.06 402
14278.18 393
14279.31 387
14280.44 416
14281.57 374
14282.70 376
14283.83 396
14284.96 411
14286.09 367
14287.22 374
14288.35 410
14289.48 452
14290.60 420
14291.73 418
14292.86 335
14293.99 346
14295.12 348
14296.25 344
14297.38 386
14298.51 394
14299.64 383
14300.77 377
14301.90 373
14303.03 357
14304.16 333
14305.29 334
14306.42 368
14307.55 388
14308.68 363
14309.81 380
14310.94 330
14312.07 322
14313.20 348
14314.33 395
14315.46 382
14316.59 370
14317.72 348
14318.85 346
14319.98 347
14321.11 350
14322.24 350
14323.38 358
14324.51 366
14325.64 378
14326.77 376
14327.90 325
14329.03 346
14330.16 359
14331.29 340
14332.42 318
14333.55 338
14334.68 393
14335.82 333
14336.95 345
14338.08 347
14339.21 375
14340.34 374
14341.47 376
14342.60 352
14343.73 353
14344.87 337
14346.00 358
14347.13 363
14348.26 337
14349.39 374
14350.52 345
14351.66 357
14352.79 358
14353.92 376
14355.05 338
14356.18 359
14357.32 358
14358.45 360
14359.58 322
14360.71 304
14361.84 336
14362.98 325
14364.11 311
14365.24 344
14366.37 312
14367.51 366
14368.64 343
14369.77 309
14370.90 347
14372.04 362
14373.17 389
14374.30 324
14375.43 345
14376.57 343
14377.70 321
14378.83 350
14379.97 355
14381.10 372
14382.23 346
14383.36 390
14384.50 359
14385.63 324
14386.76 318
14387.90 359
14389.03 404
14390.16 315
14391.30 319
14392.43 342
14393.56 359
14394.70 343
14395.83 381
14396.96 327
14398.10 334
14399.23 299
14400.37 333
14401.50 375
14402.63 325
14403.77 343
14404.90 314
14406.03 338
14407.17 373
14408.30 286
14409.44 338
14410.57 358
14411.70 364
14412.84 343
14413.97 342
14415.11 329
14416.24 341
14417.38 346
14418.51 328
14419.64 371
14420.78 326
14421.91 346
14423.05 359
14424.18 341
14425.32 331
14426.45 353
14427.59 346
14428.72 322
14429.86 297
14430.99 326
14432.13 359
14433.26 349
14434.40 349
14435.53 396
14436.67 361
14437.80 364
14438.94 372
14440.07 352
14441.21 337
14442.34 334
14443.48 387
14444.61 375
14445.75 366
14446.89 394
14448.02 408
14449.16 340
14450.29 339
14451.43 402
14452.56 411
14453.70 392
14454.84 392
14455.97 358
14457.11 396
14458.24 377
14459.38 315
14460.52 382
14461.65 386
14462.79 386
14463.92 339
14465.06 346
14466.20 411
14467.33 317
14468.47 331
14469.61 365
14470.74 332
14471.88 347
14473.02 334
14474.15 320
14475.29 335
14476.43 334
14477.56 375
14478.70 364
14479.84 343
14480.97 337
14482.11 355
14483.25 404
14484.38 317
14485.52 350
14486.66 385
14487.79 353
14488.93 375
14490.07 371
14491.21 399
14492.34 373
14493.48 358
14494.62 376
14495.76 392
14496.89 364
14498.03 340
14499.17 374
14500.31 421
14501.44 410
14502.58 400
14503.72 404
14504.86 435
14506.00 395
14507.13 408
14508.27 421
14509.41 376
14510.55 364
14511.69 395
14512.82 430
14513.96 400
14515.10 404
14516.24 444
14517.38 398
14518.51 404
14519.65 399
14520.79 456
14521.93 423
14523.07 411
14524.21 412
14525.35 396
14526.48 398
14527.62 389
14528.76 418
14529.90 436
14531.04 392
14532.18 388
14533.32 422
14534.46 352
14535.60 335
14536.73 385
14537.87 388
14539.01 384
14540.15 384
14541.29 394
14542.43 416
14543.57 422
14544.71 379
14545.85 382
14546.99 410
14548.13 390
14549.27 427
14550.41 433
14551.55 401
14552.69 396
14553.83 406
14554.97 407
14556.11 376
14557.25 429
14558.39 419
14559.53 435
14560.67 452
14561.81 392
14562.95 370
14564.09 417
14565.23 454
14566.37 442
14567.51 458
14568.65 415
14569.79 414
14570.93 455
14572.07 445
14573.21 416
14574.35 399
14575.49 425
14576.63 453
14577.77 418
14578.91 409
14580.05 447
14581.19 478
14582.33 461
14583.48 413
14584.62 413
14585.76 469
14586.90 480
14588.04 454
14589.18 473
14590.32 472
14591.46 487
14592.60 463
14593.75 499
14594.89 447
14596.03 500
14597.17 488
14598.31 488
14599.45 461
14600.59 501
14601.74 504
14602.88 530
14604.02 499
14605.16 530
14606.30 523
14607.44 490
14608.59 473
14609.73 546
14610.87 538
14612.01 559
14613.15 524
14614.30 551
14615.44 503
14616.58 510
14617.72 569
14618.87 584
14620.01 570
14621.15 552
14622.29 514
14623.44 532
14624.58 566
14625.72 598
14626.86 604
14628.01 657
14629.15 629
14630.29 667
14631.43 633
14632.58 683
14633.72 674
14634.86 707
14636.01 744
14637.15 748
14638.29 758
14639.44 737
14640.58 743
14641.72 739
14642.86 712
14644.01 650
14645.15 585
14646.29 610
14647.44 603
14648.58 608
14649.73 543
14650.87 546
14652.01 550
14653.16 486
14654.30 467
14655.44 520
14656.59 501
14657.73 496
14658.87 472
14660.02 467
14661.16 457
14662.31 454
14663.45 454
14664.59 498
14665.74 414
14666.88 398
14668.03 442
14669.17 429
14670.32 434
14671.46 442
14672.60 445
14673.75 516
14674.89 440
14676.04 443
14677.18 421
14678.33 407
14679.47 405
14680.62 409
14681.76 441
14682.91 426
14684.05 388
14685.20 427
14686.34 379
14687.49 404
14688.63 389
14689.78 400
14690.92 378
14692.07 374
14693.21 368
14694.36 377
14695.50 363
14696.65 354
14697.79 414
14698.94 418
14700.08 346
14701.23 356
14702.38 395
14703.52 408
14704.67 348
14705.81 331
14706.96 359
14708.10 334
14709.25 360
14710.40 388
14711.54 378
14712.69 375
14713.83 378
14714.98 337
14716.13 336
14717.27 326
14718.42 339
14719.56 396
14720.71 391
14721.86 361
14723.00 331
14724.15 375
14725.30 386
14726.44 431
14727.59 372
14728.74 348
14729.88 335
14731.03 335
14732.18 365
14733.32 352
14734.47 349
14735.62 398
14736.76 399
14737.91 413
14739.06 357
14740.20 377
14741.35 362
14742.50 355
14743.65 335
14744.79 325
14745.94 372
14747.09 360
14748.23 336
14749.38 300
14750.53 297
14751.68 337
14752.82 341
14753.97 321
14755.12 343
14756.27 339
14757.42 343
14758.56 392
14759.71 366
14760.86 335
14762.01 364
14763.15 381
14764.30 371
14765.45 369
14766.60 351
14767.75 331
14768.90 327
14770.04 328
14771.19 332
14772.34 321
14773.49 320
14774.64 358
14775.79 346
14776.93 377
14778.08 337
14779.23 333
14780.38 314
14781.53 327
14782.68 338
14783.83 317
14784.97 349
14786.12 331
14787.27 347
14788.42 348
14789.57 349
14790.72 384
14791.87 353
14793.02 319
14794.17 289
14795.32 342
14796.46 306
14797.61 318
14798.76 331
14799.91 321
14801.06 342
14802.21 320
14803.36 319
14804.51 345
14805.66 299
14806.81 310
14807.96 293
14809.11 333
14810.26 272
14811.41 268
14812.56 288
14813.71 294
14814.86 311
14816.01 338
14817.16 290
14818.31 315
14819.46 315
14820.61 330
14821.76 296
14822.91 267
14824.06 292
14825.21 302
14826.36 312
14827.51 267
14828.66 251
14829.81 332
14830.96 280
14832.11 278
14833.26 244
14834.42 264
14835.57 286
14836.72 310
14837.87 286
14839.02 287
14840.17 292
14841.32 283
14842.47 291
14843.62 292
14844.77 360
14845.92 306
14847.08 310
14848.23 274
14849.38 282
14850.53 277
14851.68 289
14852.83 275
14853.98 284
14855.14 303
14856.29 298
14857.44 311
14858.59 316
14859.74 333
14860.89 292
14862.05 243
14863.20 244
14864.35 295
14865.50 330
14866.65 256
14867.81 248
14868.96 287
14870.11 290
14871.26 343
14872.41 287
14873.57 292
14874.72 287
14875.87 293
14877.02 259
14878.18 282
14879.33 320
14880.48 295
14881.63 337
14882.79 303
14883.94 282
14885.09 263
14886.24 280
14887.40 305
14888.55 285
14889.70 315
14890.86 341
14892.01 296
14893.16 292
14894.31 271
14895.47 291
14896.62 291
14897.77 302
14898.93 304
14900.08 262
14901.23 267
14902.39 276
14903.54 256
14904.69 260
14905.85 275
14907.00 268
14908.16 272
14909.31 305
14910.46 296
14911.62 303
14912.77 325
14913.92 310
14915.08 289
14916.23 272
14917.39 265
14918.54 288
14919.69 275
14920.85 288
14922.00 294
14923.16 270
14924.31 299
14925.46 309
14926.62 258
14927.77 273
14928.93 268
14930.08 273
14931.24 260
14932.39 288
14933.55 293
14934.70 317
14935.85 319
14937.01 274
14938.16 278
14939.32 286
14940.47 267
14941.63 239
14942.78 265
14943.94 291
14945.09 273
14946.25 273
14947.40 274
14948.56 315
14949.71 317
14950.87 291
14952.03 279
14953.18 286
14954.34 294
14955.49 291
14956.65 296
14957.80 273
14958.96 319
14960.11 282
14961.27 346
14962.42 305
14963.58 317
14964.74 336
14965.89 332
14967.05 325
14968.20 312
14969.36 286
14970.52 276
14971.67 285
14972.83 277
14973.98 260
14975.14 291
14976.30 309
14977.45 328
14978.61 303
14979.77 265
14980.92 319
14982.08 326
14983.24 287
14984.39 277
14985.55 291
14986.70 268
14987.86 278
14989.02 277
14990.18 267
14991.33 267
14992.49 283
14993.65 325
14994.80 267
14995.96 281
14997.12 240
14998.27 267
14999.43 259
15000.59 265
15001.75 236
15002.90 296
15004.06 331
15005.22 289
15006.37 302
15007.53 300
15008.69 305
15009.85 283
15011.00 259
15012.16 304
15013.32 285
15014.48 270
15015.64 289
15016.79 271
15017.95 268
15019.11 250
15020.27 282
15021.43 287
15022.58 286
15023.74 227
15024.90 213
15026.06 224
15027.22 251
15028.37 254
15029.53 277
15030.69 294
15031.85 294
15033.01 262
15034.17 265
15035.32 262
15036.48 258
15037.64 249
15038.80 230
15039.96 231
15041.12 261
15042.28 270
15043.44 273
15044.59 272
15045.75 271
15046.91 311
15048.07 260
15049.23 232
15050.39 243
15051.55 279
15052.71 303
15053.87 254
15055.03 254
15056.19 263
15057.35 255
15058.50 309
15059.66 253
15060.82 253
15061.98 255
15063.14 284
15064.30 307
15065.46 262
15066.62 246
15067.78 253
15068.94 259
15070.10 282
15071.26 267
15072.42 241
15073.58 254
15074.74 221
15075.90 252
15077.06 257
15078.22 246
15079.38 250
15080.54 260
15081.70 234
15082.86 232
15084.02 266
15085.18 261
15086.34 248
15087.50 226
15088.67 205
15089.83 251
15090.99 274
15092.15 265
15093.31 254
15094.47 235
15095.63 259
15096.79 268
15097.95 275
15099.11 258
15100.27 240
15101.43 244
15102.60 267
15103.76 261
15104.92 222
15106.08 260
15107.24 257
15108.40 227
15109.56 282
15110.72 232
15111.89 245
15113.05 246
15114.21 285
15115.37 280
15116.53 294
15117.69 296
15118.86 255
15120.02 242
15121.18 257
15122.34 275
15123.50 237
15124.67 247
15125.83 272
15126.99 256
15128.15 249
15129.31 265
15130.48 246
15131.64 260
15132.80 305
15133.96 262
15135.13 259
15136.29 231
15137.45 248
15138.61 269
15139.78 254
15140.94 234
15142.10 263
15143.26 263
15144.43 275
15145.59 294
15146.75 259
15147.91 269
15149.08 296
15150.24 297
15151.40 245
15152.57 302
15153.73 293
15154.89 277
15156.06 299
15157.22 282
15158.38 265
15159.55 290
15160.71 277
15161.87 239
15163.04 282
15164.20 253
15165.36 247
15166.53 264
15167.69 295
15168.85 257
15170.02 250
15171.18 238
15172.35 252
15173.51 264
15174.67 271
15175.84 255
15177.00 230
15178.17 249
15179.33 260
15180.49 248
15181.66 272
15182.82 272
15183.99 269
15185.15 291
15186.31 262
15187.48 233
15188.64 254
15189.81 287
15190.97 285
15192.14 255
15193.30 261
15194.47 286
15195.63 311
15196.80 304
15197.96 263
15199.13 252
15200.29 249
15201.46 277
15202.62 302
15203.79 272
15204.95 265
15206.12 264
15207.28 262
15208.45 313
15209.61 292
15210.78 266
15211.94 303
15213.11 328
15214.27 268
15215.44 264
15216.60 308
15217.77 320
15218.93 352
15220.10 287
15221.27 330
15222.43 308
15223.60 296
15224.76 271
15225.93 318
15227.10 302
15228.26 317
15229.43 309
15230.59 324
15231.76 316
15232.93 300
15234.09 337
15235.26 308
15236.42 310
15237.59 328
15238.76 291
15239.92 348
15241.09 276
15242.26 275
15243.42 307
15244.59 280
15245.76 266
15246.92 364
15248.09 285
15249.26 309
15250.42 268
15251.59 267
15252.76 290
15253.92 310
15255.09 227
15256.26 256
15257.43 246
15258.59 282
15259.76 246
15260.93 257
15262.09 292
15263.26 258
15264.43 277
15265.60 274
15266.76 298
15267.93 281
15269.10 281
15270.27 238
15271.43 272
15272.60 289
15273.77 279
15274.94 263
15276.10 271
15277.27 247
15278.44 298
15279.61 260
15280.78 232
15281.94 263
15283.11 264
15284.28 276
15285.45 265
15286.62 282
15287.79 289
15288.95 238
15290.12 286
15291.29 266
15292.46 269
15293.63 268
15294.80 253
15295.96 291
15297.13 239
15298.30 265
15299.47 264
15300.64 253
15301.81 305
15302.98 264
15304.15 259
15305.31 291
15306.48 279
15307.65 248
15308.82 256
15309.99 260
15311.16 250
15312.33 226
15313.50 252
15314.67 268
15315.84 251
15317.01 261
15318.18 256
15319.34 257
15320.51 255
15321.68 246
15322.85 230
15324.02 226
15325.19 249
15326.36 289
15327.53 226
15328.70 231
15329.87 244
15331.04 281
15332.21 246
15333.38 240
15334.55 261
15335.72 256
15336.89 244
15338.06 269
15339.23 255
15340.40 256
15341.57 218
15342.74 231
15343.91 215
15345.08 239
15346.26 253
15347.43 220
15348.60 223
15349.77 212
15350.94 243
15352.11 232
15353.28 239
15354.45 297
15355.62 266
15356.79 263
15357.96 224
15359.13 274
15360.30 267
15361.48 195
15362.65 228
15363.82 234
15364.99 224
15366.16 242
15367.33 211
15368.50 241
15369.67 282
15370.85 281
15372.02 234
15373.19 216
15374.36 250
15375.53 255
15376.70 250
15377.88 246
15379.05 250
15380.22 245
15381.39 241
15382.56 226
15383.73 253
15384.91 233
15386.08 232
15387.25 263
15388.42 280
15389.59 270
15390.77 220
15391.94 256
15393.11 199
15394.28 237
15395.46 222
15396.63 242
15397.80 239
15398.97 239
15400.15 312
15401.32 264
15402.49 230
15403.66 285
15404.84 263
15406.01 218
15407.18 216
15408.36 239
15409.53 254
15410.70 214
15411.87 241
15413.05 238
15414.22 225
15415.39 201
15416.57 232
15417.74 255
15418.91 228
15420.09 237
15421.26 261
15422.43 259
15423.61 230
15424.78 243
15425.95 268
15427.13 234
15428.30 228
15429.47 214
15430.65 256
15431.82 240
15433.00 237
15434.17 232
15435.34 241
15436.52 237
15437.69 230
15438.87 271
15440.04 222
15441.21 231
15442.39 214
15443.56 265
15444.74 266
15445.91 275
15447.09 274
15448.26 249
15449.43 221
15450.61 222
15451.78 297
15452.96 253
15454.13 225
15455.31 226
15456.48 285
15457.66 236
15458.83 252
15460.01 215
15461.18 246
15462.36 234
15463.53 245
15464.71 249
15465.88 260
15467.06 260
15468.23 246
15469.41 238
15470.58 280
15471.76 238
15472.93 266
15474.11 243
15475.28 243
15476.46 286
15477.63 227
15478.81 280
15479.99 251
15481.16 258
15482.34 267
15483.51 271
15484.69 300
15485.86 232
15487.04 252
15488.22 263
15489.39 231
15490.57 222
15491.74 240
15492.92 234
15494.10 233
15495.27 243
15496.45 246
15497.62 266
15498.80 227
15499.98 237
15501.15 281
15502.33 237
15503.51 237
15504.68 271
15505.86 283
15507.04 252
15508.21 258
15509.39 266
15510.57 257
15511.74 244
15512.92 268
15514.10 300
15515.27 287
15516.45 262
15517.63 285
15518.81 255
15519.98 286
15521.16 262
15522.34 272
15523.51 284
15524.69 244
15525.87 248
15527.05 255
15528.22 256
15529.40 266
15530.58 251
15531.76 245
15532.93 260
15534.11 241
15535.29 235
15536.47 250
15537.64 266
15538.82 256
15540.00 258
15541.18 288
15542.36 274
15543.53 254
15544.71 294
15545.89 263
15547.07 223
15548.25 307
15549.43 298
15550.60 252
15551.78 234
15552.96 314
15554.14 276
15555.32 294
15556.50 285
15557.67 276
15558.85 289
15560.03 261
15561.21 255
15562.39 279
15563.57 262
15564.75 298
15565.93 243
15567.10 274
15568.28 256
15569.46 265
15570.64 283
15571.82 256
15573.00 257
15574.18 271
15575.36 310
15576.54 297
15577.72 280
15578.90 268
15580.08 283
15581.26 265
15582.43 281
15583.61 329
15584.79 315
15585.97 297
15587.15 298
15588.33 299
15589.51 273
15590.69 267
15591.87 274
15593.05 316
15594.23 343
15595.41 310
15596.59 331
15597.77 348
15598.95 369
15600.13 334
15601.31 306
15602.49 344
15603.67 329
15604.85 294
15606.03 300
15607.21 306
15608.40 292
15609.58 331
15610.76 349
15611.94 341
15613.12 344
15614.30 359
15615.48 334
15616.66 312
15617.84 385
15619.02 340
15620.20 342
15621.38 356
15622.56 325
15623.75 311
15624.93 292
15626.11 347
15627.29 342
15628.47 368
15629.65 393
15630.83 382
15632.01 317
15633.20 333
15634.38 332
15635.56 333
15636.74 361
15637.92 369
15639.10 329
15640.29 359
15641.47 389
15642.65 339
15643.83 318
15645.01 408
15646.19 382
15647.38 375
15648.56 383
15649.74 377
15650.92 380
15652.10 382
15653.29 354
15654.47 360
15655.65 384
15656.83 403
15658.02 392
15659.20 388
15660.38 381
15661.56 377
15662.75 399
15663.93 389
15665.11 346
15666.29 371
15667.48 410
15668.66 384
15669.84 392
15671.03 437
15672.21 441
15673.39 375
15674.57 358
15675.76 382
15676.94 384
15678.12 387
15679.31 398
15680.49 356
15681.67 392
15682.86 423
15684.04 437
15685.22 345
15686.41 375
15687.59 361
15688.77 399
15689.96 382
15691.14 393
15692.32 395
15693.51 390
15694.69 399
15695.88 421
15697.06 384
15698.24 402
15699.43 372
15700.61 352
15701.80 330
15702.98 347
15704.16 367
15705.35 356
15706.53 409
15707.72 361
15708.90 423
15710.09 432
15711.27 395
15712.45 400
15713.64 433
15714.82 415
15716.01 458
15717.19 418
15718.38 413
15719.56 408
15720.75 404
15721.93 395
15723.12 437
15724.30 440
15725.49 439
15726.67 386
15727.86 429
15729.04 419
15730.23 403
15731.41 429
15732.60 434
15733.78 397
15734.97 398
15736.15 396
15737.34 381
15738.52 392
15739.71 358
15740.89 378
15742.08 351
15743.27 341
15744.45 406
15745.64 381
15746.82 414
15748.01 439
15749.19 410
15750.38 399
15751.57 417
15752.75 445
15753.94 431
15755.12 439
15756.31 421
15757.50 425
15758.68 404
15759.87 489
15761.05 426
15762.24 435
15763.43 411
15764.61 468
15765.80 394
15766.99 415
15768.17 400
15769.36 346
15770.55 388
15771.73 333
15772.92 354
15774.11 378
15775.29 366
15776.48 383
15777.67 373
15778.85 344
15780.04 378
15781.23 377
15782.42 348
15783.60 369
15784.79 400
15785.98 335
15787.16 317
15788.35 339
15789.54 361
15790.73 355
15791.91 384
15793.10 375
15794.29 356
15795.48 369
15796.66 343
15797.85 340
15799.04 303
15800.23 274
15801.41 320
15802.60 359
15803.79 356
15804.98 330
15806.17 320
15807.35 367
15808.54 292
15809.73 300
15810.92 326
15812.11 358
15813.30 307
15814.48 325
15815.67 330
15816.86 305
15818.05 334
15819.24 332
15820.43 347
15821.61 340
15822.80 344
15823.99 336
15825.18 313
15826.37 333
15827.56 366
15828.75 337
15829.94 331
15831.12 316
15832.31 305
15833.50 302
15834.69 308
15835.88 323
15837.07 337
15838.26 341
15839.45 320
15840.64 268
15841.83 282
15843.02 299
15844.21 304
15845.39 301
15846.58 275
15847.77 291
15848.96 267
15850.15 289
15851.34 290
15852.53 288
15853.72 290
15854.91 308
15856.10 294
15857.29 321
15858.48 317
15859.67 318
15860.86 310
15862.05 306
15863.24 309
15864.43 324
15865.62 341
15866.81 307
15868.00 302
15869.19 358
15870.38 331
15871.57 339
15872.76 308
15873.96 333
15875.15 351
15876.34 356
15877.53 323
15878.72 347
15879.91 288
15881.10 320
15882.29 340
15883.48 349
15884.67 309
15885.86 283
15887.05 279
15888.25 281
15889.44 312
15890.63 331
15891.82 297
15893.01 297
15894.20 345
15895.39 321
15896.58 321
15897.78 326
15898.97 340
15900.16 329
15901.35 336
15902.54 321
15903.73 322
15904.92 331
15906.12 360
15907.31 310
15908.50 359
15909.69 358
15910.88 335
15912.08 346
15913.27 346
15914.46 344
15915.65 284
15916.84 316
15918.04 329
15919.23 328
15920.42 315
15921.61 359
15922.81 319
15924.00 284
15925.19 299
15926.38 290
15927.58 339
15928.77 334
15929.96 353
15931.15 321
15932.35 314
15933.54 333
15934.73 336
15935.92 321
15937.12 301
15938.31 300
15939.50 305
15940.70 292
15941.89 286
15943.08 302
15944.28 286
15945.47 303
15946.66 305
15947.86 302
15949.05 323
15950.24 296
15951.44 274
15952.63 302
15953.82 275
15955.02 285
15956.21 248
15957.40 319
15958.60 305
15959.79 263
15960.99 261
15962.18 281
15963.37 256
15964.57 282
15965.76 270
15966.96 253
15968.15 269
15969.34 223
15970.54 240
15971.73 267
15972.93 294
15974.12 234
15975.31 270
15976.51 270
15977.70 249
15978.90 261
15980.09 229
15981.29 247
15982.48 248
15983.68 259
15984.87 290
15986.07 301
15987.26 240
15988.46 284
15989.65 265
15990.85 283
15992.04 251
15993.24 251
15994.43 250
15995.63 261
15996.82 252
15998.02 262
15999.21 283
16000.41 280
16001.60 258
16002.80 244
16003.99 217
16005.19 251
16006.38 297
16007.58 242
16008.77 267
16009.97 241
16011.17 295
16012.36 296
16013.56 253
16014.75 285
16015.95 240
16017.14 288
16018.34 241
16019.54 261
16020.73 242
16021.93 250
16023.13 227
16024.32 244
16025.52 256
16026.71 224
16027.91 294
16029.11 253
16030.30 224
16031.50 267
16032.70 245
16033.89 227
16035.09 258
16036.29 242
16037.48 277
16038.68 239
16039.88 254
16041.07 216
16042.27 206
16043.47 190
16044.66 199
16045.86 232
16047.06 236
16048.25 249
16049.45 262
16050.65 281
16051.85 242
16053.04 228
16054.24 226
16055.44 273
16056.64 289
16057.83 241
16059.03 262
16060.23 244
16061.43 262
16062.62 235
16063.82 201
16065.02 233
16066.22 207
16067.41 222
16068.61 233
16069.81 240
16071.01 291
16072.21 292
16073.40 277
16074.60 266
16075.80 224
16077.00 251
16078.20 233
16079.39 219
16080.59 284
16081.79 241
16082.99 225
16084.19 243
16085.39 248
16086.58 227
16087.78 238
16088.98 249
16090.18 298
16091.38 201
16092.58 213
16093.78 233
16094.98 239
16096.17 259
16097.37 239
16098.57 235
16099.77 237
16100.97 257
16102.17 215
16103.37 237
16104.57 272
16105.77 237
16106.97 241
16108.17 288
16109.36 246
16110.56 256
16111.76 229
16112.96 266
16114.16 248
16115.36 227
16116.56 226
16117.76 240
16118.96 258
16120.16 249
16121.36 243
16122.56 240
16123.76 221
16124.96 214
16126.16 224
16127.36 261
16128.56 214
16129.76 243
16130.96 225
16132.16 247
16133.36 235
16134.56 223
16135.76 224
16136.96 241
16138.16 230
16139.36 241
16140.56 211
16141.76 218
16142.97 201
16144.17 222
16145.37 218
16146.57 197
16147.77 238
16148.97 287
16150.17 252
16151.37 213
16152.57 262
16153.77 244
16154.97 244
16156.18 199
16157.38 250
16158.58 203
16159.78 223
16160.98 244
16162.18 246
16163.38 251
16164.58 269
16165.79 244
16166.99 248
16168.19 217
16169.39 222
16170.59 219
16171.79 263
16173.00 256
16174.20 239
16175.40 271
16176.60 223
16177.80 241
16179.01 224
16180.21 251
16181.41 242
16182.61 241
16183.81 234
16185.02 260
16186.22 290
16187.42 255
16188.62 281
16189.82 252
16191.03 234
16192.23 269
16193.43 248
16194.63 218
16195.84 201
16197.04 212
16198.24 238
16199.45 248
16200.65 249
16201.85 272
16203.05 277
16204.26 242
16205.46 241
16206.66 279
16207.87 243
16209.07 268
16210.27 275
16211.48 227
16212.68 240
16213.88 263
16215.08 234
16216.29 257
16217.49 229
16218.70 255
16219.90 268
16221.10 255
16222.31 233
16223.51 241
16224.71 260
16225.92 267
16227.12 242
16228.32 265
16229.53 252
16230.73 257
16231.94 272
16233.14 268
16234.34 274
16235.55 253
16236.75 227
16237.96 273
16239.16 281
16240.36 253
16241.57 266
16242.77 296
16243.98 223
16245.18 256
16246.39 255
16247.59 244
16248.80 232
16250.00 254
16251.21 264
16252.41 238
16253.61 228
16254.82 254
16256.02 246
16257.23 267
16258.43 253
16259.64 286
16260.84 263
16262.05 285
16263.25 246
16264.46 283
16265.66 270
16266.87 251
16268.08 279
16269.28 284
16270.49 292
16271.69 310
16272.90 289
16274.10 256
16275.31 281
16276.51 282
16277.72 310
16278.92 290
16280.13 261
16281.34 251
16282.54 274
16283.75 299
16284.95 284
16286.16 287
16287.37 292
16288.57 295
16289.78 302
16290.98 304
16292.19 286
16293.40 262
16294.60 273
16295.81 299
16297.02 324
16298.22 273
16299.43 315
16300.63 280
16301.84 274
16303.05 301
16304.25 272
16305.46 253
16306.67 253
16307.87 239
16309.08 265
16310.29 281
16311.50 292
16312.70 287
16313.91 289
16315.12 248
16316.32 312
16317.53 280
16318.74 309
16319.94 280
16321.15 276
16322.36 284
16323.57 294
16324.77 307
16325.98 263
16327.19 291
16328.40 280
16329.60 282
16330.81 301
16332.02 302
16333.23 287
16334.43 272
16335.64 270
16336.85 290
16338.06 272
16339.27 347
16340.47 263
16341.68 234
16342.89 236
16344.10 231
16345.31 260
16346.51 251
16347.72 244
16348.93 248
16350.14 262
16351.35 231
16352.56 239
16353.77 276
16354.97 241
16356.18 239
16357.39 247
16358.60 282
16359.81 235
16361.02 254
16362.23 236
16363.43 225
16364.64 226
16365.85 246
16367.06 225
16368.27 234
16369.48 233
16370.69 248
16371.90 254
16373.11 225
16374.32 195
16375.53 217
16376.73 214
16377.94 235
16379.15 223
16380.36 261
16381.57 221
16382.78 236
16383.99 253
16385.20 266
16386.41 232
16387.62 220
16388.83 229
16390.04 217
16391.25 232
16392.46 229
16393.67 197
16394.88 242
16396.09 216
16397.30 201
16398.51 240
16399.72 240
16400.93 202
16402.14 220
16403.35 206
16404.56 206
16405.77 244
16406.98 213
16408.19 227
16409.40 240
16410.61 196
16411.82 199
16413.04 253
16414.25 286
16415.46 254
16416.67 241
16417.88 204
16419.09 222
16420.30 246
16421.51 256
16422.72 240
16423.93 221
16425.14 195
16426.36 212
16427.57 251
16428.78 229
16429.99 205
16431.20 264
16432.41 279
16433.62 203
16434.83 214
16436.05 224
16437.26 234
16438.47 240
16439.68 241
16440.89 227
16442.10 196
16443.32 233
16444.53 199
16445.74 248
16446.95 210
16448.16 221
16449.38 238
16450.59 239
16451.80 223
16453.01 223
16454.22 216
16455.44 219
16456.65 232
16457.86 220
16459.07 213
16460.29 239
16461.50 225
16462.71 260
16463.92 213
16465.14 229
16466.35 241
16467.56 217
16468.77 227
16469.99 218
16471.20 261
16472.41 262
16473.63 239
16474.84 244
16476.05 221
16477.26 194
16478.48 199
16479.69 227
16480.90 202
16482.12 225
16483.33 209
16484.54 215
16485.76 240
16486.97 197
16488.18 188
16489.40 220
16490.61 242
16491.82 250
16493.04 231
16494.25 241
16495.47 249
16496.68 198
16497.89 206
16499.11 216
16500.32 212
16501.53 206
16502.75 246
16503.96 219
16505.18 223
16506.39 239
16507.61 267
16508.82 224
16510.03 205
16511.25 233
16512.46 229
16513.68 211
16514.89 231
16516.11 204
16517.32 224
16518.53 233
16519.75 179
16520.96 207
16522.18 231
16523.39 235
16524.61 242
16525.82 201
16527.04 233
16528.25 248
16529.47 254
16530.68 244
16531.90 213
16533.11 219
16534.33 214
16535.54 207
16536.76 222
16537.97 231
16539.19 222
16540.40 234
16541.62 240
16542.84 236
16544.05 255
16545.27 217
16546.48 232
16547.70 222
16548.91 276
16550.13 255
16551.35 226
16552.56 250
16553.78 222
16554.99 235
16556.21 212
16557.42 228
16558.64 232
16559.86 220
16561.07 241
16562.29 230
16563.51 245
16564.72 231
16565.94 248
16567.15 208
16568.37 257
16569.59 230
16570.80 236
16572.02 214
16573.24 246
16574.45 256
16575.67 288
16576.89 254
16578.10 259
16579.32 238
16580.54 258
16581.75 278
16582.97 263
16584.19 258
16585.41 220
16586.62 261
16587.84 272
16589.06 246
16590.27 244
16591.49 228
16592.71 221
16593.93 256
16595.14 252
16596.36 269
16597.58 245
16598.80 269
16600.01 254
16601.23 259
16602.45 220
16603.67 228
16604.88 231
16606.10 234
16607.32 263
16608.54 249
16609.76 250
16610.97 255
16612.19 256
16613.41 232
16614.63 192
16615.85 224
16617.06 233
16618.28 252
16619.50 242
16620.72 216
16621.94 199
16623.16 236
16624.37 192
16625.59 201
16626.81 227
16628.03 266
16629.25 222
16630.47 229
16631.69 219
16632.90 245
16634.12 237
16635.34 199
16636.56 207
16637.78 218
16639.00 264
16640.22 255
16641.44 216
16642.66 211
16643.88 230
16645.09 226
16646.31 236
16647.53 261
16648.75 237
16649.97 242
16651.19 213
16652.41 235
16653.63 266
16654.85 232
16656.07 236
16657.29 263
16658.51 268
16659.73 220
16660.95 210
16662.17 209
16663.39 204
16664.61 218
16665.83 226
16667.05 240
16668.27 242
16669.49 207
16670.71 215
16671.93 207
16673.15 231
16674.37 255
16675.59 221
16676.81 215
16678.03 230
16679.25 216
16680.47 216
16681.69 206
16682.91 214
16684.13 223
16685.35 226
16686.58 260
16687.80 250
16689.02 224
16690.24 263
16691.46 292
16692.68 235
16693.90 230
16695.12 209
16696.34 236
16697.56 226
16698.79 206
16700.01 221
16701.23 202
16702.45 208
16703.67 221
16704.89 217
16706.11 227
16707.34 217
16708.56 231
16709.78 217
16711.00 216
16712.22 202
16713.44 208
16714.67 239
16715.89 202
16717.11 204
16718.33 203
16719.55 236
16720.78 217
16722.00 232
16723.22 229
16724.44 227
16725.66 224
16726.89 218
16728.11 236
16729.33 202
16730.55 238
16731.78 230
16733.00 208
16734.22 252
16735.44 197
16736.67 217
16737.89 225
16739.11 231
16740.33 225
16741.56 227
16742.78 243
16744.00 206
16745.22 188
16746.45 225
16747.67 263
16748.89 252
16750.12 198
16751.34 224
16752.56 236
16753.79 201
16755.01 183
16756.23 210
16757.46 197
16758.68 229
16759.90 241
16761.13 213
16762.35 226
16763.57 221
16764.80 198
16766.02 218
16767.24 205
16768.47 226
16769.69 232
16770.92 211
16772.14 227
16773.36 250
16774.59 228
16775.81 206
16777.04 206
16778.26 230
16779.48 238
16780.71 202
16781.93 208
16783.16 208
16784.38 219
16785.61 224
16786.83 212
16788.05 203
16789.28 210
16790.50 184
16791.73 226
16792.95 201
16794.18 219
16795.40 216
16796.63 155
16797.85 197
16799.08 208
16800.30 205
16801.53 191
16802.75 195
16803.98 241
16805.20 233
16806.43 227
16807.65 203
16808.88 215
16810.10 231
16811.33 227
16812.55 208
16813.78 231
16815.00 223
16816.23 197
16817.46 205
16818.68 193
16819.91 229
16821.13 180
16822.36 222
16823.58 230
16824.81 209
16826.04 228
16827.26 211
16828.49 216
16829.71 199
16830.94 205
16832.17 191
16833.39 223
16834.62 217
16835.84 227
16837.07 198
16838.30 203
16839.52 207
16840.75 215
16841.98 214
16843.20 223
16844.43 161
16845.66 216
16846.88 219
16848.11 214
16849.34 218
16850.56 201
16851.79 203
16853.02 211
16854.24 184
16855.47 188
16856.70 224
16857.92 243
16859.15 271
16860.38 261
16861.61 227
16862.83 250
16864.06 225
16865.29 249
16866.52 223
16867.74 240
16868.97 249
16870.20 270
16871.42 193
16872.65 227
16873.88 223
16875.11 222
16876.34 225
16877.56 256
16878.79 312
16880.02 237
16881.25 245
16882.47 284
16883.70 251
16884.93 218
16886.16 240
16887.39 242
16888.62 289
16889.84 237
16891.07 288
16892.30 271
16893.53 274
16894.76 270
16895.98 259
16897.21 264
16898.44 283
16899.67 240
16900.90 278
16902.13 266
16903.36 225
16904.59 256
16905.81 243
16907.04 239
16908.27 225
16909.50 259
16910.73 254
16911.96 210
16913.19 221
16914.42 215
16915.65 212
16916.88 247
16918.10 214
16919.33 238
16920.56 245
16921.79 265
16923.02 242
16924.25 235
16925.48 194
16926.71 225
16927.94 267
16929.17 221
16930.40 195
16931.63 216
16932.86 240
16934.09 219
16935.32 208
16936.55 207
16937.78 207
16939.01 209
16940.24 217
16941.47 237
16942.70 231
16943.93 253
16945.16 233
16946.39 227
16947.62 193
16948.85 211
16950.08 232
16951.31 223
16952.54 236
16953.77 232
16955.00 237
16956.23 175
16957.46 207
16958.69 201
16959.93 199
16961.16 195
16962.39 243
16963.62 218
16964.85 182
16966.08 220
16967.31 199
16968.54 194
16969.77 209
16971.00 205
16972.24 227
16973.47 209
16974.70 205
16975.93 220
16977.16 202
16978.39 227
16979.62 214
16980.85 219
16982.09 221
16983.32 202
16984.55 209
16985.78 235
16987.01 249
16988.24 202
16989.48 208
16990.71 210
16991.94 216
16993.17 233
16994.40 230
16995.64 207
16996.87 216
16998.10 186
16999.33 190
17000.57 222
17001.80 222
17003.03 239
17004.26 234
17005.49 213
17006.73 229
17007.96 221
17009.19 220
17010.42 239
17011.66 256
17012.89 224
17014.12 189
17015.36 225
17016.59 215
17017.82 218
17019.05 191
17020.29 220
17021.52 219
17022.75 229
17023.99 227
17025.22 199
17026.45 206
17027.69 210
17028.92 218
17030.15 244
17031.39 236
17032.62 217
17033.85 207
17035.09 224
17036.32 196
17037.55 204
17038.79 217
17040.02 204
17041.25 189
17042.49 202
17043.72 198
17044.96 211
17046.19 228
17047.42 192
17048.66 232
17049.89 238
17051.13 237
17052.36 194
17053.59 199
17054.83 190
17056.06 201
17057.30 199
17058.53 198
17059.77 213
17061.00 220
17062.23 192
17063.47 210
17064.70 189
17065.94 182
17067.17 206
17068.41 220
17069.64 213
17070.88 203
17072.11 224
17073.35 230
17074.58 168
17075.82 168
17077.05 206
17078.29 205
17079.52 210
17080.76 198
17081.99 193
17083.23 188
17084.46 214
17085.70 212
17086.93 211
17088.17 199
17089.40 211
17090.64 203
17091.88 191
17093.11 195
17094.35 200
17095.58 152
17096.82 167
17098.05 190
17099.29 158
17100.53 224
17101.76 240
17103.00 166
17104.23 200
17105.47 204
17106.71 205
17107.94 212
17109.18 190
17110.41 206
17111.65 191
17112.89 165
17114.12 185
17115.36 192
17116.60 212
17117.83 198
17119.07 228
17120.31 212
17121.54 209
17122.78 175
17124.02 212
17125.25 214
17126.49 198
17127.73 213
17128.96 205
17130.20 214
17131.44 212
17132.67 211
17133.91 204
17135.15 189
17136.39 198
17137.62 219
17138.86 199
17140.10 193
17141.33 196
17142.57 201
17143.81 191
17145.05 194
17146.28 211
17147.52 194
17148.76 210
17150.00 212
17151.24 202
17152.47 186
17153.71 202
17154.95 179
17156.19 227
17157.42 235
17158.66 208
17159.90 187
17161.14 216
17162.38 213
17163.61 219
17164.85 182
17166.09 211
17167.33 226
17168.57 200
17169.81 201
17171.04 167
17172.28 198
17173.52 186
17174.76 223
17176.00 193
17177.24 167
17178.48 218
17179.72 227
17180.95 180
17182.19 182
17183.43 202
17184.67 233
17185.91 199
17187.15 207
17188.39 185
17189.63 193
17190.87 176
17192.10 186
17193.34 223
17194.58 198
17195.82 181
17197.06 196
17198.30 194
17199.54 196
17200.78 196
17202.02 187
17203.26 188
17204.50 161
17205.74 191
17206.98 175
17208.22 183
17209.46 203
17210.70 193
17211.94 201
17213.18 171
17214.42 195
17215.66 191
17216.90 190
17218.14 185
17219.38 195
17220.62 227
17221.86 213
17223.10 207
17224.34 206
17225.58 199
17226.82 197
17228.06 190
17229.30 195
17230.54 190
17231.78 176
17233.02 155
17234.26 182
17235.50 193
17236.75 220
17237.99 193
17239.23 172
17240.47 203
17241.71 189
17242.95 179
17244.19 172
17245.43 183
17246.67 200
17247.92 220
17249.16 178
17250.40 156
17251.64 200
17252.88 183
17254.12 162
17255.36 196
17256.60 191
17257.85 193
17259.09 189
17260.33 195
17261.57 182
17262.81 194
17264.05 180
17265.30 191
17266.54 204
17267.78 191
17269.02 184
17270.26 195
17271.51 261
17272.75 213
17273.99 210
17275.23 171
17276.48 230
17277.72 182
17278.96 168
17280.20 184
17281.44 200
17282.69 180
17283.93 171
17285.17 200
17286.41 165
17287.66 193
17288.90 199
17290.14 207
17291.39 181
17292.63 216
17293.87 217
17295.11 217
17296.36 176
17297.60 172
17298.84 172
17300.09 172
17301.33 155
17302.57 177
17303.82 186
17305.06 152
17306.30 165
17307.55 184
17308.79 174
17310.03 179
17311.28 226
17312.52 198
17313.76 199
17315.01 164
17316.25 177
17317.49 203
17318.74 183
17319.98 178
17321.23 177
17322.47 204
17323.71 173
17324.96 205
17326.20 174
17327.45 176
17328.69 178
17329.93 174
17331.18 214
17332.42 180
17333.67 176
17334.91 192
17336.16 195
17337.40 162
17338.64 175
17339.89 206
17341.13 190
17342.38 225
17343.62 200
17344.87 159
17346.11 213
17347.36 200
17348.60 184
17349.85 143
17351.09 155
17352.34 177
17353.58 184
17354.83 187
17356.07 159
17357.32 176
17358.56 191
17359.81 173
17361.05 163
17362.30 178
17363.54 193
17364.79 188
17366.03 195
17367.28 206
17368.53 187
17369.77 203
17371.02 171
17372.26 173
17373.51 196
17374.75 210
17376.00 195
17377.25 212
17378.49 205
17379.74 188
17380.98 158
17382.23 204
17383.48 181
17384.72 182
17385.97 178
17387.21 188
17388.46 216
17389.71 213
17390.95 213
17392.20 175
17393.45 169
17394.69 191
17395.94 182
17397.19 190
17398.43 221
17399.68 190
17400.93 201
17402.17 176
17403.42 189
17404.67 215
17405.91 185
17407.16 174
17408.41 191
17409.65 154
17410.90 194
17412.15 197
17413.40 237
17414.64 213
17415.89 189
17417.14 202
17418.39 209
17419.63 236
17420.88 246
17422.13 194
17423.38 200
17424.62 192
17425.87 196
17427.12 180
17428.37 198
17429.61 192
17430.86 207
17432.11 184
17433.36 207
17434.60 186
17435.85 172
17437.10 186
17438.35 214
17439.60 200
17440.85 180
17442.09 223
17443.34 223
17444.59 204
17445.84 205
17447.09 198
17448.34 243
17449.58 222
17450.83 211
17452.08 171
17453.33 169
17454.58 193
17455.83 220
17457.08 180
17458.32 167
17459.57 156
17460.82 221
17462.07 203
17463.32 207
17464.57 202
17465.82 198
17467.07 200
17468.32 207
17469.57 226
17470.81 235
17472.06 266
17473.31 231
17474.56 184
17475.81 194
17477.06 214
17478.31 209
17479.56 174
17480.81 189
17482.06 228
17483.31 192
17484.56 206
17485.81 244
17487.06 190
17488.31 207
17489.56 203
17490.81 216
17492.06 204
17493.31 254
17494.56 204
17495.81 207
17497.06 188
17498.31 229
17499.56 211
17500.81 211
17502.06 205
17503.31 211
17504.56 205
17505.81 201
17507.06 180
17508.31 221
17509.56 210
17510.81 221
17512.06 204
17513.32 225
17514.57 215
17515.82 198
17517.07 208
17518.32 226
17519.57 204
17520.82 213
17522.07 250
17523.32 238
17524.57 219
17525.83 233
17527.08 245
17528.33 232
17529.58 220
17530.83 239
17532.08 235
17533.33 254
17534.59 241
17535.84 222
17537.09 194
17538.34 228
17539.59 235
17540.84 219
17542.10 203
17543.35 200
17544.60 212
17545.85 237
17547.10 235
17548.36 223
17549.61 210
17550.86 223
17552.11 230
17553.36 224
17554.62 205
17555.87 210
17557.12 251
17558.37 201
17559.63 227
17560.88 229
17562.13 209
17563.38 214
17564.64 236
17565.89 202
17567.14 231
17568.39 232
17569.65 227
17570.90 213
17572.15 190
17573.41 226
17574.66 245
17575.91 234
17577.16 225
17578.42 223
17579.67 183
17580.92 217
17582.18 230
17583.43 245
17584.68 183
17585.94 191
17587.19 217
17588.44 238
17589.70 233
17590.95 223
17592.20 234
17593.46 207
17594.71 233
17595.97 227
17597.22 201
17598.47 190
17599.73 210
17600.98 236
17602.23 243
17603.49 183
17604.74 208
17606.00 235
17607.25 223
17608.51 206
17609.76 229
17611.01 253
17612.27 230
17613.52 211
17614.78 196
17616.03 225
17617.29 259
17618.54 233
17619.79 209
17621.05 210
17622.30 218
17623.56 189
17624.81 191
17626.07 201
17627.32 215
17628.58 239
17629.83 204
17631.09 191
17632.34 203
17633.60 216
17634.85 233
17636.11 219
17637.36 178
17638.62 182
17639.87 195
17641.13 215
17642.39 168
17643.64 181
17644.90 204
17646.15 255
17647.41 221
17648.66 189
17649.92 144
17651.17 167
17652.43 167
17653.69 190
17654.94 180
17656.20 189
17657.45 195
17658.71 206
17659.97 199
17661.22 162
17662.48 185
17663.73 197
17664.99 205
17666.25 192
17667.50 169
17668.76 190
17670.02 209
17671.27 218
17672.53 209
17673.78 172
17675.04 191
17676.30 217
17677.55 178
17678.81 187
17680.07 232
17681.32 226
17682.58 229
17683.84 174
17685.10 172
17686.35 190
17687.61 205
17688.87 234
17690.12 214
17691.38 212
17692.64 181
17693.89 193
17695.15 167
17696.41 203
17697.67 187
17698.92 215
17700.18 227
17701.44 195
17702.70 191
17703.95 169
17705.21 185
17706.47 153
17707.73 196
17708.98 191
17710.24 210
17711.50 199
17712.76 194
17714.02 169
17715.27 219
17716.53 168
17717.79 187
17719.05 212
17720.31 173
17721.57 201
17722.82 176
17724.08 203
17725.34 177
17726.60 193
17727.86 169
17729.12 200
17730.37 170
17731.63 171
17732.89 179
17734.15 195
17735.41 179
17736.67 176
17737.93 199
17739.18 188
17740.44 185
17741.70 154
17742.96 185
17744.22 201
17745.48 203
17746.74 172
17748.00 174
17749.26 186
17750.52 170
17751.78 145
17753.04 153
17754.29 181
17755.55 152
17756.81 163
17758.07 166
17759.33 196
17760.59 163
17761.85 171
17763.11 159
17764.37 155
17765.63 172
17766.89 172
17768.15 171
17769.41 198
17770.67 185
17771.93 215
17773.19 190
17774.45 196
17775.71 179
17776.97 188
17778.23 204
17779.49 202
17780.75 173
17782.01 172
17783.27 204
17784.53 157
17785.79 170
17787.05 157
17788.31 177
17789.58 216
17790.84 147
17792.10 190
17793.36 167
17794.62 185
17795.88 153
17797.14 157
17798.40 193
17799.66 152
17800.92 179
17802.18 189
17803.45 195
17804.71 163
17805.97 169
17807.23 155
17808.49 196
17809.75 215
17811.01 175
17812.27 155
17813.54 161
17814.80 167
17816.06 193
17817.32 178
17818.58 170
17819.84 215
17821.11 206
17822.37 141
17823.63 172
17824.89 168
17826.15 180
17827.42 176
17828.68 159
17829.94 167
17831.20 152
17832.46 162
17833.73 179
17834.99 188
17836.25 183
17837.51 175
17838.78 203
17840.04 203
17841.30 180
17842.56 172
17843.83 135
17845.09 190
17846.35 165
17847.61 191
17848.88 193
17850.14 163
17851.40 167
17852.66 173
17853.93 174
17855.19 167
17856.45 169
17857.72 177
17858.98 184
17860.24 182
17861.51 171
17862.77 197
17864.03 190
17865.30 166
17866.56 196
17867.82 164
17869.09 150
17870.35 167
17871.61 148
17872.88 141
17874.14 151
17875.40 152
17876.67 160
17877.93 167
17879.20 190
17880.46 192
17881.72 183
17882.99 164
17884.25 162
17885.52 168
17886.78 178
17888.04 189
17889.31 147
17890.57 132
17891.84 159
17893.10 187
17894.36 165
17895.63 188
17896.89 205
17898.16 181
17899.42 169
17900.69 182
17901.95 179
17903.22 161
17904.48 179
17905.75 198
17907.01 192
17908.28 196
17909.54 183
17910.81 181
17912.07 172
17913.34 161
17914.60 186
17915.87 204
17917.13 197
17918.40 198
17919.66 192
17920.93 182
17922.19 171
17923.46 181
17924.72 166
17925.99 175
17927.25 192
17928.52 175
17929.79 198
17931.05 181
17932.32 164
17933.58 207
17934.85 171
17936.11 194
17937.38 208
17938.65 179
17939.91 178
17941.18 141
17942.44 211
17943.71 175
17944.98 193
17946.24 194
17947.51 173
17948.77 213
17950.04 160
17951.31 162
17952.57 131
17953.84 192
17955.11 183
17956.37 196
17957.64 204
17958.91 189
17960.17 196
17961.44 168
17962.71 177
17963.97 143
17965.24 155
17966.51 172
17967.77 197
17969.04 214
17970.31 184
17971.58 173
17972.84 194
17974.11 175
17975.38 178
17976.64 199
17977.91 182
17979.18 168
17980.45 189
17981.71 164
17982.98 161
17984.25 179
17985.52 194
17986.78 184
17988.05 161
17989.32 172
17990.59 140
17991.86 197
17993.12 175
17994.39 194
17995.66 155
17996.93 171
17998.20 192
17999.46 193
18000.73 203
18002.00 181
18003.27 203
18004.54 182
18005.80 186
18007.07 165
18008.34 176
18009.61 158
18010.88 166
18012.15 191
18013.42 175
18014.68 192
18015.95 175
18017.22 153
18018.49 170
18019.76 150
18021.03 156
18022.30 145
18023.57 195
18024.83 192
18026.10 179
18027.37 174
18028.64 191
18029.91 180
18031.18 171
18032.45 166
18033.72 182
18034.99 198
18036.26 196
18037.53 183
18038.80 165
18040.07 174
18041.34 176
18042.60 168
18043.87 168
18045.14 195
18046.41 207
18047.68 174
18048.95 207
18050.22 182
18051.49 187
18052.76 176
18054.03 179
18055.30 169
18056.57 161
18057.84 186
18059.11 180
18060.38 195
18061.65 176
18062.92 196
18064.20 170
18065.47 177
18066.74 202
18068.01 190
18069.28 168
18070.55 169
18071.82 188
18073.09 197
18074.36 160
18075.63 159
18076.90 138
18078.17 184
18079.44 198
18080.71 174
18081.99 158
18083.26 166
18084.53 179
18085.80 175
18087.07 172
18088.34 175
18089.61 215
18090.88 191
18092.15 185
18093.43 178
18094.70 167
18095.97 192
18097.24 200
18098.51 203
18099.78 190
18101.06 223
18102.33 195
18103.60 208
18104.87 195
18106.14 221
18107.41 186
18108.69 173
18109.96 209
18111.23 226
18112.50 182
18113.77 196
18115.05 190
18116.32 185
18117.59 179
18118.86 166
18120.14 168
18121.41 174
18122.68 178
18123.95 201
18125.23 195
18126.50 187
18127.77 218
18129.04 207
18130.32 219
18131.59 190
18132.86 185
18134.13 184
18135.41 180
18136.68 180
18137.95 196
18139.23 202
18140.50 171
18141.77 180
18143.05 202
18144.32 191
18145.59 199
18146.87 201
18148.14 173
18149.41 184
18150.69 192
18151.96 192
18153.23 176
18154.51 188
18155.78 191
18157.05 172
18158.33 180
18159.60 199
18160.88 161
18162.15 166
18163.42 224
18164.70 212
18165.97 196
18167.24 196
18168.52 204
18169.79 174
18171.07 187
18172.34 204
18173.62 180
18174.89 145
18176.16 185
18177.44 210
18178.71 193
18179.99 193
18181.26 173
18182.54 158
18183.81 192
18185.09 217
18186.36 190
18187.63 180
18188.91 154
18190.18 212
18191.46 173
18192.73 148
18194.01 154
18195.28 181
18196.56 176
18197.83 178
18199.11 174
18200.38 167
18201.66 194
18202.94 166
18204.21 191
18205.49 160
18206.76 159
18208.04 174
18209.31 181
18210.59 170
18211.86 182
18213.14 171
18214.41 181
18215.69 198
18216.97 204
18218.24 218
18219.52 202
18220.79 176
18222.07 158
18223.35 175
18224.62 205
18225.90 221
18227.17 181
18228.45 185
18229.73 201
18231.00 202
18232.28 165
18233.56 192
18234.83 193
18236.11 177
18237.38 138
18238.66 157
18239.94 206
18241.21 196
18242.49 192
18243.77 174
18245.04 161
18246.32 135
18247.60 183
18248.87 174
18250.15 181
18251.43 173
18252.71 170
18253.98 177
18255.26 199
18256.54 169
18257.81 171
18259.09 203
18260.37 171
18261.65 189
18262.92 193
18264.20 211
18265.48 142
18266.76 145
18268.03 193
18269.31 196
18270.59 164
18271.87 151
18273.14 165
18274.42 181
18275.70 174
18276.98 208
18278.26 185
18279.53 178
18280.81 176
18282.09 187
18283.37 178
18284.65 137
18285.92 193
18287.20 183
18288.48 183
18289.76 164
18291.04 200
18292.32 202
18293.59 166
18294.87 194
18296.15 192
18297.43 195
18298.71 159
18299.99 175
18301.27 159
18302.54 164
18303.82 144
18305.10 189
18306.38 186
18307.66 189
18308.94 176
18310.22 186
18311.50 208
18312.78 194
18314.06 176
18315.33 182
18316.61 169
18317.89 164
18319.17 181
18320.45 167
18321.73 144
18323.01 187
18324.29 180
18325.57 174
18326.85 157
18328.13 169
18329.41 182
18330.69 183
18331.97 164
18333.25 166
18334.53 192
18335.81 188
18337.09 146
18338.37 181
18339.65 153
18340.93 162
18342.21 151
18343.49 217
18344.77 181
18346.05 164
18347.33 154
18348.61 147
18349.89 161
18351.17 136
18352.45 155
18353.73 158
18355.01 174
18356.29 176
18357.57 159
18358.85 176
18360.14 177
18361.42 164
18362.70 170
18363.98 147
18365.26 149
18366.54 150
18367.82 177
18369.10 198
18370.38 186
18371.66 165
18372.95 160
18374.23 176
18375.51 176
18376.79 214
18378.07 164
18379.35 197
18380.63 160
18381.92 184
18383.20 152
18384.48 195
18385.76 204
18387.04 187
18388.32 179
18389.61 164
18390.89 184
18392.17 180
18393.45 193
18394.73 173
18396.02 191
18397.30 166
18398.58 162
18399.86 153
18401.14 144
18402.43 170
18403.71 196
18404.99 184
18406.27 163
18407.56 161
18408.84 203
18410.12 152
18411.40 179
18412.69 163
18413.97 174
18415.25 148
18416.53 151
18417.82 178
18419.10 167
18420.38 170
18421.67 168
18422.95 186
18424.23 161
18425.51 209
18426.80 179
18428.08 177
18429.36 159
18430.65 149
18431.93 142
18433.21 187
18434.50 198
18435.78 146
18437.06 161
18438.35 158
18439.63 166
18440.92 150
18442.20 169
18443.48 180
18444.77 176
18446.05 141
18447.33 153
18448.62 170
18449.90 165
18451.19 190
18452.47 183
18453.75 167
18455.04 166
18456.32 166
18457.61 146
18458.89 159
18460.17 145
18461.46 164
18462.74 184
18464.03 181
18465.31 175
18466.60 174
18467.88 153
18469.17 192
18470.45 183
18471.74 174
18473.02 175
18474.30 169
18475.59 195
18476.87 194
18478.16 174
18479.44 181
18480.73 151
18482.01 177
18483.30 176
18484.58 171
18485.87 185
18487.16 143
18488.44 137
18489.73 177
18491.01 203
18492.30 171
18493.58 173
18494.87 227
18496.15 155
18497.44 162
18498.72 143
18500.01 167
18501.30 136
18502.58 162
18503.87 146
18505.15 168
18506.44 170
18507.73 160
18509.01 172
18510.30 156
18511.58 175
18512.87 168
18514.16 154
18515.44 165
18516.73 170
18518.01 191
18519.30 200
18520.59 169
18521.87 186
18523.16 189
18524.45 158
18525.73 178
18527.02 179
18528.31 160
18529.59 206
18530.88 170
18532.17 154
18533.45 166
18534.74 158
18536.03 212
18537.31 193
18538.60 158
18539.89 158
18541.18 170
18542.46 160
18543.75 197
18545.04 169
18546.32 189
18547.61 163
18548.90 156
18550.19 191
18551.47 177
18552.76 181
18554.05 191
18555.34 188
18556.62 168
18557.91 182
18559.20 159
18560.49 174
18561.78 160
18563.06 171
18564.35 179
18565.64 158
18566.93 138
18568.22 156
18569.50 189
18570.79 165
18572.08 144
18573.37 153
18574.66 161
18575.94 226
18577.23 198
18578.52 179
18579.81 200
18581.10 181
18582.39 178
18583.68 204
18584.96 180
18586.25 164
18587.54 165
18588.83 174
18590.12 189
18591.41 173
18592.70 164
18593.99 197
18595.27 181
18596.56 185
18597.85 175
18599.14 184
18600.43 176
18601.72 174
18603.01 178
18604.30 154
18605.59 183
18606.88 178
18608.17 184
18609.46 152
18610.75 183
18612.04 174
18613.33 201
18614.62 199
18615.90 156
18617.19 166
18618.48 184
18619.77 250
18621.06 210
18622.35 177
18623.64 184
18624.93 180
18626.22 156
18627.51 176
18628.80 183
18630.09 195
18631.39 182
18632.68 166
18633.97 191
18635.26 174
18636.55 155
18637.84 204
18639.13 187
18640.42 199
18641.71 164
18643.00 165
18644.29 175
18645.58 180
18646.87 189
18648.16 168
18649.45 184
18650.74 171
18652.04 158
18653.33 176
18654.62 168
18655.91 196
18657.20 178
18658.49 166
18659.78 169
18661.07 156
18662.36 184
18663.66 172
18664.95 177
18666.24 162
18667.53 146
18668.82 173
18670.11 156
18671.41 161
18672.70 154
18673.99 163
18675.28 145
18676.57 139
18677.86 175
18679.16 199
18680.45 145
18681.74 129
18683.03 175
18684.32 195
18685.62 154
18686.91 191
18688.20 161
18689.49 159
18690.79 150
18692.08 179
18693.37 156
18694.66 139
18695.96 166
18697.25 176
18698.54 179
18699.83 162
18701.13 140
18702.42 151
18703.71 157
18705.00 166
18706.30 142
18707.59 191
18708.88 169
18710.18 123
18711.47 160
18712.76 164
18714.05 153
18715.35 174
18716.64 164
18717.93 153
18719.23 173
18720.52 171
18721.81 153
18723.11 173
18724.40 158
18725.69 170
18726.99 205
18728.28 166
18729.58 158
18730.87 173
18732.16 165
18733.46 164
18734.75 165
18736.04 192
18737.34 173
18738.63 147
18739.93 163
18741.22 153
18742.51 152
18743.81 176
18745.10 156
18746.40 159
18747.69 178
18748.99 160
18750.28 154
18751.58 177
18752.87 161
18754.16 157
18755.46 157
18756.75 148
18758.05 174
18759.34 157
18760.64 166
18761.93 179
18763.23 192
18764.52 159
18765.82 146
18767.11 170
18768.41 164
18769.70 161
18771.00 152
18772.29 147
18773.59 166
18774.88 185
18776.18 142
18777.47 167
18778.77 170
18780.06 187
18781.36 177
18782.65 164
18783.95 157
18785.25 154
18786.54 176
18787.84 180
18789.13 167
18790.43 147
18791.72 155
18793.02 167
18794.32 165
18795.61 148
18796.91 135
18798.20 155
18799.50 192
18800.80 167
18802.09 144
18803.39 147
18804.69 159
18805.98 171
18807.28 156
18808.57 187
18809.87 167
18811.17 135
18812.46 175
18813.76 184
18815.06 196
18816.35 147
18817.65 171
18818.95 178
18820.24 164
18821.54 180
18822.84 182
18824.13 164
18825.43 135
18826.73 173
18828.03 172
18829.32 179
18830.62 132
18831.92 137
18833.21 143
18834.51 167
18835.81 154
18837.11 170
18838.40 173
18839.70 151
18841.00 141
18842.30 157
18843.59 181
18844.89 132
18846.19 129
18847.49 170
18848.79 159
18850.08 172
18851.38 153
18852.68 176
18853.98 161
18855.27 165
18856.57 162
18857.87 158
18859.17 181
18860.47 189
18861.77 177
18863.06 167
18864.36 178
18865.66 163
18866.96 148
18868.26 149
18869.56 162
18870.85 170
18872.15 183
18873.45 148
18874.75 150
18876.05 173
18877.35 138
18878.65 145
18879.95 136
18881.24 154
18882.54 152
18883.84 137
18885.14 152
18886.44 166
18887.74 167
18889.04 180
18890.34 151
18891.64 172
18892.94 170
18894.24 142
18895.54 155
18896.84 179
18898.13 161
18899.43 155
18900.73 193
18902.03 137
18903.33 155
18904.63 152
18905.93 180
18907.23 178
18908.53 137
18909.83 160
18911.13 146
18912.43 135
18913.73 146
18915.03 148
18916.33 164
18917.63 188
18918.93 192
18920.23 137
18921.53 154
18922.83 164
18924.13 152
18925.43 155
18926.74 148
18928.04 148
18929.34 155
18930.64 161
18931.94 155
18933.24 149
18934.54 167
18935.84 158
18937.14 125
18938.44 156
18939.74 139
18941.04 134
18942.34 162
18943.65 158
18944.95 130
18946.25 129
18947.55 139
18948.85 130
18950.15 157
18951.45 184
18952.75 157
18954.06 143
18955.36 177
18956.66 162
18957.96 178
18959.26 155
18960.56 155
18961.87 154
18963.17 132
18964.47 143
18965.77 155
18967.07 167
18968.37 162
18969.68 149
18970.98 134
18972.28 137
18973.58 147
18974.88 163
18976.19 163
18977.49 160
18978.79 160
18980.09 164
18981.40 139
18982.70 161
18984.00 164
18985.30 144
18986.61 145
18987.91 185
18989.21 170
18990.51 159
18991.82 162
18993.12 150
18994.42 151
18995.73 135
18997.03 139
18998.33 152
18999.63 140
19000.94 135
19002.24 167
19003.54 168
19004.85 180
19006.15 155
19007.45 144
19008.76 164
19010.06 154
19011.36 137
19012.67 137
19013.97 154
19015.27 156
19016.58 164
19017.88 152
19019.18 173
19020.49 147
19021.79 158
19023.10 145
19024.40 132
19025.70 147
19027.01 167
19028.31 162
19029.62 174
19030.92 179
19032.22 165
19033.53 142
19034.83 181
19036.14 176
19037.44 151
19038.75 140
19040.05 144
19041.35 171
19042.66 164
19043.96 150
19045.27 145
19046.57 157
19047.88 169
19049.18 144
19050.49 164
19051.79 145
19053.10 178
19054.40 130
19055.71 156
19057.01 158
19058.32 160
19059.62 157
19060.93 152
19062.23 158
19063.54 173
19064.84 148
19066.15 137
19067.45 147
19068.76 146
19070.06 152
19071.37 152
19072.67 155
19073.98 164
19075.29 154
19076.59 197
19077.90 161
19079.20 144
19080.51 156
19081.81 186
19083.12 190
19084.43 138
19085.73 158
19087.04 155
19088.34 178
19089.65 192
19090.96 176
19092.26 157
19093.57 167
19094.87 168
19096.18 184
19097.49 170
19098.79 149
19100.10 157
19101.41 164
19102.71 162
19104.02 177
19105.33 173
19106.63 149
19107.94 156
19109.25 166
19110.55 141
19111.86 156
19113.17 151
19114.47 156
19115.78 148
19117.09 135
19118.40 144
19119.70 145
19121.01 129
19122.32 139
19123.62 146
19124.93 135
19126.24 130
19127.55 137
19128.85 174
19130.16 158
19131.47 150
19132.78 147
19134.08 196
19135.39 158
19136.70 174
19138.01 155
19139.32 160
19140.62 150
19141.93 147
19143.24 162
19144.55 151
19145.85 142
19147.16 150
19148.47 192
19149.78 158
19151.09 126
19152.40 137
19153.70 199
19155.01 165
19156.32 175
19157.63 163
19158.94 134
19160.25 153
19161.55 144
19162.86 161
19164.17 143
19165.48 147
19166.79 171
19168.10 176
19169.41 165
19170.72 167
19172.02 139
19173.33 166
19174.64 147
19175.95 162
19177.26 172
19178.57 157
19179.88 136
19181.19 141
19182.50 147
19183.81 171
19185.12 145
19186.43 134
19187.74 162
19189.05 184
19190.35 159
19191.66 132
19192.97 130
19194.28 176
19195.59 157
19196.90 166
19198.21 141
19199.52 154
19200.83 158
19202.14 148
19203.45 146
19204.76 150
19206.07 177
19207.38 159
19208.69 184
19210.00 167
19211.31 169
19212.62 173
19213.93 150
19215.24 157
19216.56 190
19217.87 151
19219.18 134
19220.49 151
19221.80 157
19223.11 156
19224.42 161
19225.73 164
19227.04 153
19228.35 157
19229.66 165
19230.97 159
19232.28 197
19233.60 164
19234.91 144
19236.22 128
19237.53 124
19238.84 130
19240.15 153
19241.46 178
19242.77 192
19244.09 165
19245.40 161
19246.71 153
19248.02 155
19249.33 154
19250.64 186
19251.95 183
19253.27 155
19254.58 138
19255.89 164
19257.20 165
19258.51 142
19259.83 138
19261.14 132
19262.45 164
19263.76 164
19265.07 163
19266.39 144
19267.70 145
19269.01 144
19270.32 169
19271.63 166
19272.95 142
19274.26 184
19275.57 140
19276.88 163
19278.20 167
19279.51 153
19280.82 156
19282.14 139
19283.45 158
19284.76 155
19286.07 157
19287.39 179
19288.70 145
19290.01 155
19291.33 163
19292.64 151
19293.95 148
19295.26 165
19296.58 160
19297.89 136
19299.20 174
19300.52 148
19301.83 160
19303.14 149
19304.46 146
19305.77 154
19307.09 149
19308.40 149
19309.71 158
19311.03 168
19312.34 162
19313.65 158
19314.97 148
19316.28 169
19317.60 152
19318.91 153
19320.22 155
19321.54 138
19322.85 121
19324.17 142
19325.48 140
19326.79 146
19328.11 141
19329.42 156
19330.74 156
19332.05 149
19333.37 158
19334.68 147
19335.99 129
19337.31 137
19338.62 118
19339.94 164
19341.25 166
19342.57 151
19343.88 153
19345.20 166
19346.51 170
19347.83 142
19349.14 155
19350.46 177
19351.77 153
19353.09 168
19354.40 162
19355.72 137
19357.03 134
19358.35 150
19359.66 161
19360.98 170
19362.29 136
19363.61 168
19364.93 184
19366.24 145
19367.56 136
19368.87 146
19370.19 183
19371.50 155
19372.82 166
19374.14 167
19375.45 158
19376.77 149
19378.08 187
19379.40 179
19380.72 181
19382.03 173
19383.35 162
19384.66 162
19385.98 200
19387.30 158
19388.61 155
19389.93 148
19391.25 135
19392.56 158
19393.88 180
19395.20 174
19396.51 174
19397.83 161
19399.15 167
19400.46 141
19401.78 143
19403.10 154
19404.41 150
19405.73 186
19407.05 150
19408.36 179
19409.68 182
19411.00 207
19412.31 167
19413.63 185
19414.95 183
19416.27 171
19417.58 162
19418.90 180
19420.22 179
19421.54 185
19422.85 176
19424.17 164
19425.49 159
19426.81 167
19428.12 167
19429.44 148
19430.76 162
19432.08 161
19433.40 171
19434.71 176
19436.03 177
19437.35 157
19438.67 154
19439.99 192
19441.30 143
19442.62 164
19443.94 189
19445.26 143
19446.58 139
19447.89 163
19449.21 167
19450.53 166
19451.85 139
19453.17 172
19454.49 161
19455.81 175
19457.12 152
19458.44 168
19459.76 165
19461.08 184
19462.40 178
19463.72 169
19465.04 160
19466.36 137
19467.68 172
19468.99 205
19470.31 173
19471.63 142
19472.95 144
19474.27 138
19475.59 175
19476.91 158
19478.23 174
19479.55 204
19480.87 155
19482.19 165
19483.51 159
19484.83 174
19486.15 174
19487.47 176
19488.79 180
19490.11 150
19491.43 141
19492.75 157
19494.07 153
19495.39 168
19496.71 141
19498.03 172
19499.35 159
19500.67 154
19501.99 171
19503.31 158
19504.63 167
19505.95 155
19507.27 134
19508.59 142
19509.91 166
19511.23 140
19512.55 161
19513.87 148
19515.19 156
19516.51 141
19517.83 200
19519.15 177
19520.47 148
19521.79 163
19523.12 173
19524.44 165
19525.76 157
19527.08 163
19528.40 173
19529.72 141
19531.04 138
19532.36 141
19533.68 152
19535.01 174
19536.33 147
19537.65 190
19538.97 190
19540.29 170
19541.61 183
19542.93 159
19544.26 149
19545.58 169
19546.90 148
19548.22 167
19549.54 150
19550.87 134
19552.19 178
19553.51 139
19554.83 164
19556.15 167
19557.47 164
19558.80 135
19560.12 163
19561.44 157
19562.76 153
19564.09 158
19565.41 155
19566.73 162
19568.05 163
19569.38 170
19570.70 144
19572.02 166
19573.34 157
19574.67 172
19575.99 167
19577.31 160
19578.63 130
19579.96 133
19581.28 142
19582.60 126
19583.93 136
19585.25 134
19586.57 156
19587.90 157
19589.22 152
19590.54 147
19591.86 159
19593.19 144
19594.51 154
19595.83 160
19597.16 156
19598.48 149
19599.81 177
19601.13 159
19602.45 182
19603.78 168
19605.10 153
19606.42 175
19607.75 182
19609.07 183
19610.40 170
19611.72 184
19613.04 163
19614.37 180
19615.69 159
19617.02 169
19618.34 169
19619.66 139
19620.99 145
19622.31 155
19623.64 144
19624.96 134
19626.29 120
19627.61 147
19628.93 136
19630.26 136
19631.58 166
19632.91 138
19634.23 191
19635.56 183
19636.88 158
19638.21 143
19639.53 160
19640.86 133
19642.18 159
19643.51 145
19644.83 147
19646.16 125
19647.48 151
19648.81 157
19650.13 163
19651.46 150
19652.78 133
19654.11 170
19655.43 171
19656.76 153
19658.08 163
19659.41 150
19660.74 160
19662.06 183
19663.39 159
19664.71 202
19666.04 184
19667.36 178
19668.69 156
19670.02 181
19671.34 177
19672.67 177
19673.99 174
19675.32 141
19676.65 149
19677.97 152
19679.30 184
19680.63 147
19681.95 153
19683.28 167
19684.60 188
19685.93 149
19687.26 151
19688.58 132
19689.91 151
19691.24 172
19692.56 151
19693.89 158
19695.22 136
19696.54 174
19697.87 169
19699.20 178
19700.52 151
19701.85 161
19703.18 144
19704.51 154
19705.83 146
19707.16 142
19708.49 148
19709.81 160
19711.14 189
19712.47 138
19713.80 149
19715.12 156
19716.45 166
19717.78 162
19719.11 160
19720.43 160
19721.76 173
19723.09 167
19724.42 169
19725.74 160
19727.07 189
19728.40 182
19729.73 159
19731.06 146
19732.38 149
19733.71 141
19735.04 171
19736.37 158
19737.70 151
19739.02 159
19740.35 152
19741.68 154
19743.01 133
19744.34 145
19745.67 139
19747.00 126
19748.32 158
19749.65 150
19750.98 166
19752.31 156
19753.64 157
19754.97 150
19756.30 147
19757.62 158
19758.95 162
19760.28 180
19761.61 162
19762.94 153
19764.27 181
19765.60 170
19766.93 185
19768.26 165
19769.59 179
19770.92 176
19772.25 140
19773.57 145
19774.90 171
19776.23 161
19777.56 154
19778.89 188
19780.22 164
19781.55 167
19782.88 167
19784.21 166
19785.54 162
19786.87 164
19788.20 144
19789.53 127
19790.86 134
19792.19 172
19793.52 151
19794.85 166
19796.18 179
19797.51 179
19798.84 132
19800.17 124
19801.50 177
19802.83 157
19804.16 154
19805.49 136
19806.82 167
19808.16 167
19809.49 134
19810.82 159
19812.15 163
19813.48 130
19814.81 158
19816.14 169
19817.47 153
19818.80 129
19820.13 134
19821.46 152
19822.79 125
19824.13 118
19825.46 123
19826.79 152
19828.12 138
19829.45 165
19830.78 153
19832.11 153
19833.44 173
19834.78 200
19836.11 161
19837.44 179
19838.77 158
19840.10 155
19841.43 156
19842.77 169
19844.10 143
19845.43 139
19846.76 156
19848.09 149
19849.42 156
19850.76 157
19852.09 166
19853.42 159
19854.75 172
19856.09 157
19857.42 160
19858.75 156
19860.08 174
19861.41 144
19862.75 146
19864.08 170
19865.41 160
19866.74 151
19868.08 180
19869.41 180
19870.74 177
19872.08 146
19873.41 148
19874.74 180
19876.07 149
19877.41 169
19878.74 172
19880.07 173
19881.41 168
19882.74 160
19884.07 181
19885.40 174
19886.74 204
19888.07 150
19889.40 161
19890.74 160
19892.07 158
19893.40 144
19894.74 173
19896.07 140
19897.41 158
19898.74 200
19900.07 201
19901.41 168
19902.74 162
19904.07 184
19905.41 174
19906.74 164
19908.08 162
19909.41 157
19910.74 155
19912.08 161
19913.41 144
19914.75 168
19916.08 162
19917.41 159
19918.75 174
19920.08 142
19921.42 154
19922.75 137
19924.09 152
19925.42 200
19926.76 179
19928.09 168
19929.42 154
19930.76 170
19932.09 178
19933.43 166
19934.76 156
19936.10 142
19937.43 173
19938.77 184
19940.10 137
19941.44 152
19942.77 178
19944.11 162
19945.44 181
19946.78 184
19948.11 138
19949.45 170
19950.79 134
19952.12 155
19953.46 145
19954.79 168
19956.13 149
19957.46 160
19958.80 126
19960.13 127
19961.47 136
19962.81 153
19964.14 162
19965.48 159
19966.81 165
19968.15 158
19969.49 140
19970.82 179
19972.16 166
19973.49 174
19974.83 146
19976.17 179
19977.50 154
19978.84 143
19980.18 179
19981.51 153
19982.85 145
19984.18 153
19985.52 151
19986.86 150
19988.19 162
19989.53 178
19990.87 193
19992.20 177
19993.54 160
19994.88 171
19996.21 155
19997.55 207
19998.89 187
20000.23 157
20001.56 144
20002.90 147
20004.24 177
20005.57 188
20006.91 164
20008.25 163
20009.59 142
20010.92 161
20012.26 146
20013.60 172
20014.94 184
20016.27 181
20017.61 160
20018.95 132
20020.29 169
20021.62 158
20022.96 177
20024.30 146
20025.64 166
20026.98 175
20028.31 150
20029.65 144
20030.99 156
20032.33 186
20033.67 175
20035.00 149
20036.34 154
20037.68 152
20039.02 144
20040.36 148
20041.70 130
20043.03 150
20044.37 155
20045.71 145
20047.05 155
20048.39 141
20049.73 165
20051.07 155
20052.41 170
20053.74 156
20055.08 157
20056.42 139
20057.76 164
20059.10 170
20060.44 164
20061.78 185
20063.12 187
20064.46 143
20065.80 165
20067.13 159
20068.47 164
20069.81 170
20071.15 156
20072.49 161
20073.83 140
20075.17 166
20076.51 168
20077.85 143
20079.19 142
20080.53 164
20081.87 147
20083.21 159
20084.55 155
20085.89 138
20087.23 150
20088.57 138
20089.91 156
20091.25 171
20092.59 196
20093.93 177
20095.27 165
20096.61 170
20097.95 132
20099.29 163
20100.63 158
20101.97 161
20103.31 185
20104.65 174
20105.99 157
20107.33 150
20108.67 179
20110.02 201
20111.36 168
20112.70 171
20114.04 182
20115.38 144
20116.72 152
20118.06 161
20119.40 170
20120.74 159
20122.08 171
20123.43 141
20124.77 159
20126.11 145
20127.45 142
20128.79 156
20130.13 154
20131.47 161
20132.81 175
20134.16 191
20135.50 171
20136.84 168
20138.18 147
20139.52 188
20140.86 151
20142.21 181
20143.55 167
20144.89 158
