# Supplementary material for: MALDI-TOF MS typing enables the classification of brewing yeasts of the genus Saccharomyces to major beer styles
Source: PLoS One. 2017 Aug 9;12(8):e0181694. doi: 10.1371/journal.pone.0181694 (PMC5549903; doi:10.1371/journal.pone.0181694)
Supplement: S2 File — The directory includes 90 raw files and was zipped to “.zip”; the folder has three strains with 30 spectra per strain; S1 Text explains the raw files with an example and Table 1 represents the yeast strains used within the experiment. (ZIP) [file pone.0181694.s005.zip › 4-6/30253-149-OG-WB-WB-YPG-18h-E-E_2015-07-17_3_0_A9_1.dat]

1999.70 1036
2000.13 1083
2000.55 1215
2000.97 1153
2001.39 1069
2001.81 938
2002.23 990
2002.66 1004
2003.08 1008
2003.50 1096
2003.92 1087
2004.34 1120
2004.77 1041
2005.19 1074
2005.61 1246
2006.03 1214
2006.46 1150
2006.88 1046
2007.30 1104
2007.72 961
2008.15 999
2008.57 995
2008.99 1140
2009.41 1046
2009.84 1005
2010.26 1000
2010.68 997
2011.10 890
2011.53 834
2011.95 894
2012.37 806
2012.80 971
2013.22 857
2013.64 836
2014.07 751
2014.49 901
2014.91 1119
2015.33 987
2015.76 948
2016.18 886
2016.60 978
2017.03 925
2017.45 932
2017.88 980
2018.30 1043
2018.72 997
2019.15 1079
2019.57 1055
2019.99 956
2020.42 1020
2020.84 976
2021.26 914
2021.69 822
2022.11 883
2022.54 933
2022.96 852
2023.38 915
2023.81 962
2024.23 1052
2024.66 1018
2025.08 993
2025.51 940
2025.93 960
2026.35 856
2026.78 988
2027.20 1041
2027.63 820
2028.05 791
2028.48 889
2028.90 963
2029.33 876
2029.75 933
2030.18 873
2030.60 942
2031.03 965
2031.45 1010
2031.88 1031
2032.30 1168
2032.73 1106
2033.15 1082
2033.58 979
2034.00 985
2034.43 1048
2034.85 1045
2035.28 937
2035.70 952
2036.13 977
2036.55 1113
2036.98 1079
2037.40 1046
2037.83 983
2038.26 1031
2038.68 953
2039.11 979
2039.53 1028
2039.96 981
2040.39 1006
2040.81 1087
2041.24 1031
2041.66 1021
2042.09 940
2042.52 1050
2042.94 989
2043.37 1004
2043.79 912
2044.22 899
2044.65 963
2045.07 1056
2045.50 1032
2045.93 1026
2046.35 920
2046.78 1046
2047.21 1011
2047.63 1078
2048.06 1214
2048.49 1083
2048.91 1073
2049.34 1002
2049.77 1153
2050.19 1168
2050.62 1217
2051.05 1162
2051.47 1139
2051.90 1109
2052.33 1047
2052.75 1260
2053.18 1169
2053.61 1017
2054.04 1126
2054.46 1215
2054.89 1193
2055.32 1220
2055.75 1136
2056.17 1216
2056.60 967
2057.03 991
2057.46 971
2057.88 1021
2058.31 1043
2058.74 1058
2059.17 974
2059.60 956
2060.02 774
2060.45 934
2060.88 1170
2061.31 1298
2061.74 1008
2062.16 1017
2062.59 1190
2063.02 1101
2063.45 1281
2063.88 1468
2064.31 1343
2064.73 1295
2065.16 1203
2065.59 1231
2066.02 1246
2066.45 1207
2066.88 1117
2067.30 978
2067.73 1096
2068.16 974
2068.59 1114
2069.02 1158
2069.45 1044
2069.88 1037
2070.31 935
2070.74 948
2071.16 1045
2071.59 1236
2072.02 1168
2072.45 1070
2072.88 1137
2073.31 1208
2073.74 1231
2074.17 1333
2074.60 1214
2075.03 1224
2075.46 1181
2075.89 1233
2076.32 1273
2076.75 1139
2077.18 1046
2077.61 1151
2078.04 1169
2078.47 1069
2078.90 1084
2079.33 1073
2079.76 912
2080.19 929
2080.62 994
2081.05 946
2081.48 936
2081.91 976
2082.34 879
2082.77 1144
2083.20 1045
2083.63 1086
2084.06 937
2084.49 936
2084.92 945
2085.35 1153
2085.78 1094
2086.21 1047
2086.64 1033
2087.07 1060
2087.50 967
2087.93 1026
2088.36 918
2088.80 1060
2089.23 1018
2089.66 1039
2090.09 988
2090.52 1043
2090.95 989
2091.38 1032
2091.81 1035
2092.24 958
2092.68 900
2093.11 922
2093.54 895
2093.97 975
2094.40 1019
2094.83 1030
2095.26 955
2095.70 893
2096.13 1088
2096.56 985
2096.99 960
2097.42 883
2097.85 916
2098.29 941
2098.72 1090
2099.15 979
2099.58 913
2100.01 981
2100.45 1007
2100.88 977
2101.31 952
2101.74 941
2102.18 997
2102.61 958
2103.04 929
2103.47 1060
2103.90 1008
2104.34 999
2104.77 1110
2105.20 1091
2105.64 1014
2106.07 1068
2106.50 928
2106.93 992
2107.37 980
2107.80 906
2108.23 1107
2108.66 1052
2109.10 904
2109.53 979
2109.96 1092
2110.40 999
2110.83 956
2111.26 953
2111.70 988
2112.13 1030
2112.56 969
2113.00 845
2113.43 987
2113.86 1003
2114.30 956
2114.73 910
2115.16 923
2115.60 891
2116.03 956
2116.47 991
2116.90 991
2117.33 980
2117.77 918
2118.20 1008
2118.64 929
2119.07 1012
2119.50 893
2119.94 862
2120.37 827
2120.81 889
2121.24 939
2121.67 866
2122.11 960
2122.54 941
2122.98 912
2123.41 1033
2123.85 884
2124.28 842
2124.72 920
2125.15 967
2125.58 882
2126.02 925
2126.45 986
2126.89 1032
2127.32 934
2127.76 897
2128.19 860
2128.63 1041
2129.06 983
2129.50 1032
2129.93 1047
2130.37 1018
2130.80 1141
2131.24 1083
2131.67 1123
2132.11 1098
2132.55 1046
2132.98 1062
2133.42 1003
2133.85 976
2134.29 1011
2134.72 892
2135.16 906
2135.59 919
2136.03 945
2136.47 908
2136.90 1040
2137.34 888
2137.77 934
2138.21 849
2138.65 911
2139.08 915
2139.52 994
2139.95 946
2140.39 946
2140.83 820
2141.26 954
2141.70 895
2142.14 957
2142.57 960
2143.01 942
2143.44 865
2143.88 849
2144.32 867
2144.75 764
2145.19 827
2145.63 925
2146.06 929
2146.50 1044
2146.94 1056
2147.38 1004
2147.81 1000
2148.25 1028
2148.69 1110
2149.12 1113
2149.56 1113
2150.00 1033
2150.44 1083
2150.87 1144
2151.31 1089
2151.75 1175
2152.18 1069
2152.62 1001
2153.06 1020
2153.50 1204
2153.93 1144
2154.37 1079
2154.81 1010
2155.25 1074
2155.69 1113
2156.12 1041
2156.56 1248
2157.00 1207
2157.44 1152
2157.87 1118
2158.31 1033
2158.75 1053
2159.19 1065
2159.63 1014
2160.07 1118
2160.50 1169
2160.94 1040
2161.38 1110
2161.82 990
2162.26 1046
2162.70 943
2163.13 1041
2163.57 1032
2164.01 919
2164.45 953
2164.89 957
2165.33 1066
2165.77 1045
2166.20 840
2166.64 952
2167.08 1082
2167.52 987
2167.96 947
2168.40 949
2168.84 1113
2169.28 1177
2169.72 1099
2170.16 942
2170.60 1073
2171.03 1099
2171.47 1041
2171.91 1102
2172.35 1205
2172.79 1233
2173.23 1028
2173.67 1120
2174.11 1132
2174.55 1241
2174.99 1203
2175.43 1300
2175.87 1384
2176.31 1328
2176.75 1067
2177.19 1141
2177.63 1149
2178.07 1102
2178.51 1112
2178.95 997
2179.39 1056
2179.83 1103
2180.27 1117
2180.71 1052
2181.15 1015
2181.59 898
2182.03 923
2182.47 951
2182.91 980
2183.35 1082
2183.79 929
2184.23 1034
2184.68 1062
2185.12 1029
2185.56 967
2186.00 1000
2186.44 856
2186.88 893
2187.32 893
2187.76 1035
2188.20 1051
2188.64 993
2189.08 1087
2189.53 1009
2189.97 1016
2190.41 993
2190.85 1011
2191.29 1091
2191.73 1206
2192.17 1117
2192.62 1147
2193.06 1201
2193.50 1166
2193.94 1061
2194.38 1072
2194.82 1125
2195.27 1079
2195.71 1136
2196.15 1209
2196.59 1131
2197.03 1018
2197.47 1013
2197.92 1033
2198.36 1205
2198.80 919
2199.24 911
2199.69 1245
2200.13 1141
2200.57 1109
2201.01 1173
2201.45 1094
2201.90 1072
2202.34 937
2202.78 1184
2203.22 1144
2203.67 1099
2204.11 1136
2204.55 1058
2205.00 916
2205.44 960
2205.88 1006
2206.32 1002
2206.77 970
2207.21 1037
2207.65 943
2208.10 1024
2208.54 995
2208.98 865
2209.43 1034
2209.87 1140
2210.31 988
2210.76 1057
2211.20 1014
2211.64 1148
2212.09 912
2212.53 946
2212.97 890
2213.42 1016
2213.86 1092
2214.30 1127
2214.75 1142
2215.19 970
2215.63 973
2216.08 973
2216.52 1195
2216.97 1102
2217.41 990
2217.85 940
2218.30 1045
2218.74 1068
2219.19 991
2219.63 974
2220.07 1105
2220.52 1207
2220.96 1060
2221.41 1071
2221.85 1232
2222.30 1228
2222.74 1181
2223.19 1238
2223.63 1101
2224.08 1138
2224.52 1013
2224.96 1047
2225.41 1210
2225.85 1174
2226.30 974
2226.74 1142
2227.19 1165
2227.63 1167
2228.08 1052
2228.52 1097
2228.97 1225
2229.41 1054
2229.86 1025
2230.31 1084
2230.75 1047
2231.20 1043
2231.64 1158
2232.09 1075
2232.53 1056
2232.98 1150
2233.42 1125
2233.87 1086
2234.31 1062
2234.76 985
2235.21 1013
2235.65 1081
2236.10 1089
2236.54 944
2236.99 889
2237.44 828
2237.88 858
2238.33 880
2238.77 866
2239.22 937
2239.67 1036
2240.11 927
2240.56 899
2241.01 895
2241.45 1028
2241.90 1044
2242.34 941
2242.79 892
2243.24 850
2243.68 878
2244.13 980
2244.58 921
2245.02 918
2245.47 865
2245.92 912
2246.36 914
2246.81 1007
2247.26 984
2247.71 764
2248.15 725
2248.60 741
2249.05 896
2249.49 800
2249.94 852
2250.39 909
2250.84 944
2251.28 859
2251.73 882
2252.18 786
2252.63 852
2253.07 900
2253.52 913
2253.97 860
2254.42 952
2254.86 918
2255.31 794
2255.76 888
2256.21 902
2256.66 925
2257.10 873
2257.55 950
2258.00 967
2258.45 1000
2258.90 1090
2259.34 1049
2259.79 1075
2260.24 1157
2260.69 1077
2261.14 1153
2261.58 1175
2262.03 1258
2262.48 1157
2262.93 1176
2263.38 1148
2263.83 987
2264.28 924
2264.72 1029
2265.17 1011
2265.62 916
2266.07 941
2266.52 1173
2266.97 1125
2267.42 1033
2267.87 1005
2268.32 1042
2268.77 943
2269.21 976
2269.66 974
2270.11 943
2270.56 1102
2271.01 986
2271.46 1113
2271.91 1092
2272.36 1089
2272.81 988
2273.26 1013
2273.71 1004
2274.16 859
2274.61 978
2275.06 1050
2275.51 1002
2275.96 963
2276.41 1004
2276.86 1139
2277.31 1234
2277.76 1143
2278.21 1009
2278.66 1131
2279.11 961
2279.56 1148
2280.01 1061
2280.46 861
2280.91 834
2281.36 878
2281.81 940
2282.26 820
2282.71 770
2283.16 935
2283.61 900
2284.06 911
2284.51 840
2284.96 912
2285.41 959
2285.86 881
2286.31 912
2286.77 1003
2287.22 1136
2287.67 1236
2288.12 1366
2288.57 1328
2289.02 1340
2289.47 1548
2289.92 1494
2290.37 1934
2290.83 1971
2291.28 1636
2291.73 1483
2292.18 1540
2292.63 1527
2293.08 1415
2293.53 1434
2293.99 1187
2294.44 1206
2294.89 1091
2295.34 1044
2295.79 976
2296.24 846
2296.70 797
2297.15 832
2297.60 905
2298.05 851
2298.50 943
2298.96 837
2299.41 813
2299.86 934
2300.31 919
2300.77 911
2301.22 753
2301.67 927
2302.12 980
2302.57 773
2303.03 779
2303.48 830
2303.93 941
2304.38 985
2304.84 894
2305.29 830
2305.74 975
2306.20 1120
2306.65 998
2307.10 828
2307.55 862
2308.01 902
2308.46 965
2308.91 888
2309.37 1191
2309.82 1090
2310.27 983
2310.73 937
2311.18 951
2311.63 974
2312.09 1129
2312.54 1118
2312.99 1027
2313.45 965
2313.90 902
2314.35 873
2314.81 962
2315.26 1046
2315.71 1110
2316.17 1134
2316.62 1015
2317.08 864
2317.53 984
2317.98 1066
2318.44 922
2318.89 880
2319.35 1102
2319.80 1172
2320.25 1063
2320.71 1034
2321.16 772
2321.62 976
2322.07 1059
2322.53 988
2322.98 1093
2323.44 1079
2323.89 1055
2324.34 1099
2324.80 1299
2325.25 1114
2325.71 986
2326.16 1132
2326.62 1323
2327.07 1144
2327.53 1082
2327.98 1217
2328.44 1086
2328.89 1058
2329.35 967
2329.80 983
2330.26 930
2330.71 932
2331.17 1032
2331.62 1130
2332.08 1022
2332.53 1017
2332.99 1042
2333.45 1040
2333.90 876
2334.36 955
2334.81 940
2335.27 912
2335.72 1017
2336.18 961
2336.63 931
2337.09 1091
2337.55 1101
2338.00 871
2338.46 868
2338.91 943
2339.37 1012
2339.83 938
2340.28 926
2340.74 942
2341.19 969
2341.65 894
2342.11 898
2342.56 860
2343.02 905
2343.48 917
2343.93 893
2344.39 876
2344.85 802
2345.30 893
2345.76 713
2346.22 797
2346.67 621
2347.13 722
2347.59 914
2348.04 897
2348.50 872
2348.96 857
2349.41 845
2349.87 796
2350.33 829
2350.79 904
2351.24 892
2351.70 849
2352.16 849
2352.61 934
2353.07 1046
2353.53 931
2353.99 915
2354.44 853
2354.90 920
2355.36 943
2355.82 947
2356.28 939
2356.73 979
2357.19 1002
2357.65 946
2358.11 928
2358.56 921
2359.02 904
2359.48 793
2359.94 874
2360.40 868
2360.85 1000
2361.31 816
2361.77 823
2362.23 1024
2362.69 867
2363.15 991
2363.60 999
2364.06 1008
2364.52 913
2364.98 1083
2365.44 925
2365.90 810
2366.36 897
2366.81 923
2367.27 938
2367.73 931
2368.19 863
2368.65 847
2369.11 848
2369.57 935
2370.03 1008
2370.49 969
2370.94 1109
2371.40 1045
2371.86 1047
2372.32 1135
2372.78 1054
2373.24 1199
2373.70 1150
2374.16 1133
2374.62 1133
2375.08 1140
2375.54 1237
2376.00 1317
2376.46 1284
2376.92 1482
2377.38 1395
2377.84 1285
2378.30 1260
2378.76 1164
2379.22 1069
2379.68 969
2380.14 1032
2380.60 1250
2381.06 1140
2381.52 879
2381.98 862
2382.44 871
2382.90 895
2383.36 900
2383.82 890
2384.28 1021
2384.74 1031
2385.20 816
2385.66 840
2386.12 873
2386.58 911
2387.04 954
2387.50 797
2387.96 893
2388.42 1040
2388.89 986
2389.35 922
2389.81 878
2390.27 981
2390.73 882
2391.19 804
2391.65 915
2392.11 855
2392.57 1088
2393.03 1139
2393.50 1036
2393.96 1046
2394.42 1139
2394.88 1012
2395.34 810
2395.80 859
2396.26 1145
2396.73 1003
2397.19 1040
2397.65 936
2398.11 956
2398.57 1069
2399.04 1025
2399.50 871
2399.96 969
2400.42 1003
2400.88 858
2401.35 956
2401.81 950
2402.27 1050
2402.73 928
2403.19 1031
2403.66 1029
2404.12 1011
2404.58 931
2405.04 848
2405.51 863
2405.97 958
2406.43 1017
2406.89 1014
2407.36 930
2407.82 994
2408.28 961
2408.74 905
2409.21 873
2409.67 901
2410.13 843
2410.60 902
2411.06 802
2411.52 843
2411.98 945
2412.45 842
2412.91 896
2413.37 880
2413.84 1066
2414.30 1057
2414.76 1017
2415.23 967
2415.69 1070
2416.15 1025
2416.62 1115
2417.08 1117
2417.54 997
2418.01 1009
2418.47 944
2418.94 1042
2419.40 1022
2419.86 1079
2420.33 1053
2420.79 1093
2421.26 1057
2421.72 951
2422.18 946
2422.65 853
2423.11 835
2423.58 798
2424.04 979
2424.50 906
2424.97 936
2425.43 1070
2425.90 841
2426.36 783
2426.83 918
2427.29 893
2427.76 737
2428.22 806
2428.69 816
2429.15 729
2429.61 770
2430.08 756
2430.54 866
2431.01 859
2431.47 809
2431.94 921
2432.40 880
2432.87 973
2433.33 908
2433.80 819
2434.26 935
2434.73 873
2435.20 797
2435.66 775
2436.13 822
2436.59 928
2437.06 1036
2437.52 964
2437.99 969
2438.45 886
2438.92 893
2439.38 1059
2439.85 1003
2440.32 988
2440.78 1065
2441.25 1081
2441.71 1005
2442.18 1143
2442.65 1030
2443.11 978
2443.58 1103
2444.04 1023
2444.51 957
2444.98 963
2445.44 905
2445.91 1071
2446.38 1076
2446.84 884
2447.31 871
2447.78 951
2448.24 923
2448.71 875
2449.18 971
2449.64 910
2450.11 1036
2450.58 920
2451.04 902
2451.51 825
2451.98 782
2452.44 758
2452.91 833
2453.38 813
2453.84 930
2454.31 879
2454.78 814
2455.25 893
2455.71 879
2456.18 711
2456.65 816
2457.11 852
2457.58 767
2458.05 792
2458.52 865
2458.98 905
2459.45 838
2459.92 775
2460.39 798
2460.86 915
2461.32 900
2461.79 937
2462.26 894
2462.73 970
2463.19 941
2463.66 873
2464.13 911
2464.60 977
2465.07 867
2465.54 883
2466.00 800
2466.47 910
2466.94 949
2467.41 942
2467.88 830
2468.35 814
2468.81 899
2469.28 1012
2469.75 969
2470.22 816
2470.69 806
2471.16 909
2471.63 866
2472.09 836
2472.56 1042
2473.03 801
2473.50 838
2473.97 870
2474.44 831
2474.91 827
2475.38 822
2475.85 874
2476.32 877
2476.79 829
2477.25 837
2477.72 828
2478.19 815
2478.66 869
2479.13 760
2479.60 782
2480.07 993
2480.54 720
2481.01 798
2481.48 763
2481.95 807
2482.42 723
2482.89 727
2483.36 887
2483.83 802
2484.30 767
2484.77 730
2485.24 817
2485.71 758
2486.18 880
2486.65 885
2487.12 869
2487.59 1006
2488.06 863
2488.53 1021
2489.00 1086
2489.47 982
2489.94 903
2490.41 1038
2490.88 1149
2491.35 1014
2491.83 971
2492.30 851
2492.77 884
2493.24 838
2493.71 751
2494.18 820
2494.65 826
2495.12 827
2495.59 881
2496.06 900
2496.53 777
2497.01 711
2497.48 815
2497.95 1020
2498.42 922
2498.89 738
2499.36 713
2499.83 779
2500.31 982
2500.78 975
2501.25 961
2501.72 849
2502.19 831
2502.66 920
2503.14 992
2503.61 851
2504.08 898
2504.55 925
2505.02 1111
2505.49 995
2505.97 957
2506.44 948
2506.91 759
2507.38 832
2507.86 849
2508.33 892
2508.80 827
2509.27 1023
2509.74 1012
2510.22 792
2510.69 879
2511.16 910
2511.63 998
2512.11 934
2512.58 886
2513.05 1037
2513.53 1102
2514.00 1043
2514.47 973
2514.94 912
2515.42 849
2515.89 870
2516.36 1081
2516.84 963
2517.31 832
2517.78 945
2518.26 756
2518.73 746
2519.20 818
2519.68 800
2520.15 804
2520.62 892
2521.10 999
2521.57 895
2522.04 765
2522.52 806
2522.99 961
2523.46 938
2523.94 845
2524.41 921
2524.88 855
2525.36 872
2525.83 1019
2526.31 957
2526.78 1053
2527.25 1061
2527.73 996
2528.20 1060
2528.68 1052
2529.15 1019
2529.62 991
2530.10 820
2530.57 958
2531.05 852
2531.52 912
2532.00 913
2532.47 837
2532.95 1043
2533.42 976
2533.90 833
2534.37 885
2534.84 969
2535.32 990
2535.79 899
2536.27 925
2536.74 858
2537.22 932
2537.69 881
2538.17 892
2538.64 963
2539.12 1112
2539.59 1076
2540.07 932
2540.54 987
2541.02 1030
2541.50 1013
2541.97 915
2542.45 1015
2542.92 888
2543.40 753
2543.87 758
2544.35 953
2544.82 1005
2545.30 983
2545.78 866
2546.25 918
2546.73 948
2547.20 925
2547.68 1073
2548.16 1007
2548.63 1002
2549.11 1088
2549.58 1008
2550.06 999
2550.54 1038
2551.01 1049
2551.49 978
2551.96 1021
2552.44 1056
2552.92 1038
2553.39 1013
2553.87 1021
2554.35 971
2554.82 1066
2555.30 1087
2555.78 1045
2556.25 933
2556.73 850
2557.21 822
2557.68 881
2558.16 911
2558.64 874
2559.12 766
2559.59 835
2560.07 750
2560.55 769
2561.02 774
2561.50 894
2561.98 863
2562.46 914
2562.93 841
2563.41 776
2563.89 756
2564.37 789
2564.84 742
2565.32 877
2565.80 758
2566.28 815
2566.75 917
2567.23 784
2567.71 800
2568.19 863
2568.66 836
2569.14 841
2569.62 919
2570.10 804
2570.58 752
2571.06 821
2571.53 820
2572.01 856
2572.49 846
2572.97 883
2573.45 865
2573.92 801
2574.40 871
2574.88 858
2575.36 854
2575.84 817
2576.32 858
2576.80 836
2577.27 864
2577.75 843
2578.23 898
2578.71 897
2579.19 898
2579.67 879
2580.15 888
2580.63 861
2581.11 841
2581.59 742
2582.06 903
2582.54 851
2583.02 1032
2583.50 932
2583.98 873
2584.46 858
2584.94 735
2585.42 950
2585.90 847
2586.38 997
2586.86 799
2587.34 1002
2587.82 1145
2588.30 894
2588.78 1073
2589.26 1004
2589.74 961
2590.22 997
2590.70 851
2591.18 916
2591.66 974
2592.14 952
2592.62 891
2593.10 862
2593.58 829
2594.06 835
2594.54 797
2595.02 839
2595.50 761
2595.98 772
2596.46 874
2596.94 746
2597.42 879
2597.90 826
2598.38 893
2598.86 1004
2599.34 879
2599.82 806
2600.30 935
2600.79 911
2601.27 843
2601.75 905
2602.23 909
2602.71 848
2603.19 1018
2603.67 823
2604.15 938
2604.63 932
2605.12 981
2605.60 889
2606.08 970
2606.56 888
2607.04 989
2607.52 888
2608.00 821
2608.49 886
2608.97 965
2609.45 766
2609.93 827
2610.41 851
2610.89 832
2611.38 815
2611.86 775
2612.34 789
2612.82 773
2613.30 749
2613.79 834
2614.27 854
2614.75 834
2615.23 873
2615.72 888
2616.20 921
2616.68 897
2617.16 868
2617.64 924
2618.13 1001
2618.61 936
2619.09 1011
2619.57 960
2620.06 979
2620.54 956
2621.02 1064
2621.51 923
2621.99 904
2622.47 879
2622.95 940
2623.44 927
2623.92 898
2624.40 914
2624.89 895
2625.37 847
2625.85 812
2626.34 849
2626.82 901
2627.30 1021
2627.79 1026
2628.27 1008
2628.75 975
2629.24 993
2629.72 897
2630.20 969
2630.69 1088
2631.17 1072
2631.65 1123
2632.14 1089
2632.62 1123
2633.11 1183
2633.59 1155
2634.07 1125
2634.56 1073
2635.04 983
2635.53 995
2636.01 1022
2636.49 1049
2636.98 980
2637.46 815
2637.95 736
2638.43 787
2638.92 727
2639.40 804
2639.89 834
2640.37 756
2640.85 800
2641.34 815
2641.82 842
2642.31 773
2642.79 801
2643.28 777
2643.76 743
2644.25 761
2644.73 794
2645.22 895
2645.70 824
2646.19 869
2646.67 890
2647.16 835
2647.64 871
2648.13 817
2648.61 753
2649.10 884
2649.58 861
2650.07 897
2650.56 882
2651.04 776
2651.53 889
2652.01 949
2652.50 871
2652.98 898
2653.47 872
2653.95 838
2654.44 1002
2654.93 1005
2655.41 817
2655.90 767
2656.38 773
2656.87 866
2657.36 878
2657.84 771
2658.33 756
2658.81 828
2659.30 732
2659.79 812
2660.27 866
2660.76 919
2661.25 947
2661.73 885
2662.22 848
2662.71 1007
2663.19 1079
2663.68 1028
2664.17 908
2664.65 845
2665.14 908
2665.63 880
2666.11 788
2666.60 945
2667.09 826
2667.57 803
2668.06 903
2668.55 861
2669.04 824
2669.52 833
2670.01 851
2670.50 815
2670.99 944
2671.47 998
2671.96 983
2672.45 991
2672.93 1017
2673.42 1098
2673.91 1076
2674.40 1130
2674.89 1056
2675.37 1019
2675.86 1056
2676.35 1142
2676.84 1029
2677.32 924
2677.81 953
2678.30 896
2678.79 976
2679.28 906
2679.76 819
2680.25 767
2680.74 828
2681.23 747
2681.72 724
2682.21 770
2682.69 749
2683.18 846
2683.67 895
2684.16 873
2684.65 754
2685.14 805
2685.63 633
2686.11 642
2686.60 833
2687.09 723
2687.58 833
2688.07 821
2688.56 901
2689.05 927
2689.54 832
2690.03 830
2690.52 778
2691.00 675
2691.49 747
2691.98 703
2692.47 727
2692.96 909
2693.45 885
2693.94 899
2694.43 850
2694.92 750
2695.41 754
2695.90 810
2696.39 848
2696.88 763
2697.37 806
2697.86 936
2698.35 930
2698.84 956
2699.33 1001
2699.82 941
2700.31 867
2700.80 889
2701.29 798
2701.78 859
2702.27 776
2702.76 857
2703.25 950
2703.74 890
2704.23 822
2704.72 855
2705.21 815
2705.70 905
2706.19 886
2706.68 796
2707.17 795
2707.66 840
2708.15 879
2708.64 858
2709.13 802
2709.63 815
2710.12 792
2710.61 827
2711.10 918
2711.59 871
2712.08 925
2712.57 831
2713.06 834
2713.55 837
2714.05 854
2714.54 802
2715.03 800
2715.52 722
2716.01 895
2716.50 909
2716.99 911
2717.49 852
2717.98 855
2718.47 966
2718.96 926
2719.45 927
2719.94 891
2720.44 907
2720.93 998
2721.42 922
2721.91 966
2722.40 1003
2722.90 1009
2723.39 1082
2723.88 977
2724.37 901
2724.86 948
2725.36 736
2725.85 845
2726.34 959
2726.83 904
2727.33 915
2727.82 896
2728.31 809
2728.80 751
2729.30 754
2729.79 936
2730.28 1010
2730.77 860
2731.27 868
2731.76 1048
2732.25 1040
2732.75 856
2733.24 1010
2733.73 855
2734.23 1048
2734.72 1029
2735.21 957
2735.70 876
2736.20 900
2736.69 994
2737.18 1045
2737.68 1127
2738.17 1209
2738.66 1160
2739.16 1129
2739.65 1114
2740.15 1010
2740.64 1094
2741.13 1138
2741.63 1009
2742.12 1038
2742.61 1003
2743.11 917
2743.60 921
2744.10 880
2744.59 890
2745.08 965
2745.58 932
2746.07 907
2746.57 873
2747.06 879
2747.56 875
2748.05 998
2748.54 841
2749.04 789
2749.53 759
2750.03 813
2750.52 845
2751.02 809
2751.51 827
2752.01 881
2752.50 774
2753.00 812
2753.49 768
2753.98 844
2754.48 839
2754.97 866
2755.47 892
2755.96 813
2756.46 855
2756.95 912
2757.45 903
2757.95 819
2758.44 860
2758.94 941
2759.43 813
2759.93 784
2760.42 836
2760.92 939
2761.41 800
2761.91 695
2762.40 728
2762.90 794
2763.40 821
2763.89 745
2764.39 939
2764.88 866
2765.38 814
2765.87 836
2766.37 881
2766.87 881
2767.36 944
2767.86 829
2768.36 917
2768.85 839
2769.35 819
2769.84 879
2770.34 917
2770.84 799
2771.33 933
2771.83 1009
2772.33 947
2772.82 959
2773.32 815
2773.82 869
2774.31 865
2774.81 1103
2775.31 1027
2775.80 1145
2776.30 1170
2776.80 1114
2777.29 1235
2777.79 979
2778.29 960
2778.78 1092
2779.28 970
2779.78 936
2780.28 962
2780.77 931
2781.27 863
2781.77 855
2782.27 843
2782.76 790
2783.26 754
2783.76 776
2784.26 778
2784.75 793
2785.25 832
2785.75 739
2786.25 799
2786.74 810
2787.24 779
2787.74 810
2788.24 842
2788.74 897
2789.23 888
2789.73 896
2790.23 815
2790.73 843
2791.23 772
2791.72 850
2792.22 831
2792.72 827
2793.22 882
2793.72 865
2794.22 866
2794.72 1048
2795.21 950
2795.71 902
2796.21 827
2796.71 932
2797.21 997
2797.71 891
2798.21 828
2798.70 833
2799.20 1009
2799.70 966
2800.20 929
2800.70 1022
2801.20 1049
2801.70 1074
2802.20 896
2802.70 885
2803.20 833
2803.70 915
2804.20 903
2804.69 810
2805.19 845
2805.69 760
2806.19 802
2806.69 916
2807.19 893
2807.69 864
2808.19 813
2808.69 832
2809.19 903
2809.69 818
2810.19 829
2810.69 882
2811.19 795
2811.69 761
2812.19 835
2812.69 815
2813.19 754
2813.69 738
2814.19 674
2814.69 660
2815.19 681
2815.69 780
2816.19 763
2816.69 814
2817.19 821
2817.69 822
2818.20 808
2818.70 860
2819.20 843
2819.70 793
2820.20 785
2820.70 844
2821.20 820
2821.70 838
2822.20 890
2822.70 777
2823.20 830
2823.70 758
2824.21 926
2824.71 806
2825.21 777
2825.71 707
2826.21 730
2826.71 709
2827.21 810
2827.72 685
2828.22 749
2828.72 736
2829.22 742
2829.72 707
2830.22 831
2830.72 869
2831.23 864
2831.73 790
2832.23 834
2832.73 765
2833.23 747
2833.74 786
2834.24 734
2834.74 732
2835.24 778
2835.74 837
2836.25 775
2836.75 942
2837.25 962
2837.75 985
2838.26 956
2838.76 966
2839.26 842
2839.76 777
2840.27 941
2840.77 945
2841.27 826
2841.77 845
2842.28 891
2842.78 795
2843.28 871
2843.79 778
2844.29 875
2844.79 787
2845.29 744
2845.80 869
2846.30 891
2846.80 809
2847.31 898
2847.81 798
2848.31 814
2848.82 843
2849.32 910
2849.82 820
2850.33 793
2850.83 707
2851.33 717
2851.84 810
2852.34 849
2852.84 799
2853.35 862
2853.85 937
2854.36 940
2854.86 905
2855.36 910
2855.87 995
2856.37 903
2856.88 902
2857.38 1028
2857.88 979
2858.39 840
2858.89 859
2859.40 815
2859.90 796
2860.41 739
2860.91 730
2861.41 731
2861.92 780
2862.42 744
2862.93 729
2863.43 778
2863.94 754
2864.44 659
2864.95 706
2865.45 767
2865.96 690
2866.46 729
2866.97 902
2867.47 765
2867.98 700
2868.48 793
2868.99 750
2869.49 780
2870.00 777
2870.50 824
2871.01 821
2871.51 978
2872.02 880
2872.52 814
2873.03 822
2873.53 832
2874.04 852
2874.54 865
2875.05 1000
2875.56 950
2876.06 859
2876.57 798
2877.07 929
2877.58 831
2878.09 981
2878.59 940
2879.10 858
2879.60 893
2880.11 756
2880.62 904
2881.12 864
2881.63 821
2882.13 723
2882.64 827
2883.15 842
2883.65 981
2884.16 868
2884.67 873
2885.17 821
2885.68 777
2886.19 836
2886.69 924
2887.20 904
2887.71 963
2888.21 812
2888.72 930
2889.23 899
2889.73 894
2890.24 773
2890.75 889
2891.25 957
2891.76 959
2892.27 954
2892.78 1042
2893.28 1073
2893.79 912
2894.30 1076
2894.81 954
2895.31 979
2895.82 984
2896.33 935
2896.84 990
2897.34 1039
2897.85 1080
2898.36 1053
2898.87 980
2899.37 1011
2899.88 1050
2900.39 968
2900.90 842
2901.41 860
2901.91 901
2902.42 875
2902.93 987
2903.44 993
2903.95 910
2904.45 922
2904.96 972
2905.47 925
2905.98 828
2906.49 830
2907.00 804
2907.50 949
2908.01 815
2908.52 801
2909.03 931
2909.54 958
2910.05 832
2910.56 858
2911.06 844
2911.57 845
2912.08 699
2912.59 800
2913.10 996
2913.61 992
2914.12 785
2914.63 826
2915.14 866
2915.65 797
2916.16 792
2916.66 769
2917.17 682
2917.68 790
2918.19 750
2918.70 859
2919.21 806
2919.72 871
2920.23 754
2920.74 670
2921.25 812
2921.76 819
2922.27 822
2922.78 797
2923.29 743
2923.80 752
2924.31 767
2924.82 674
2925.33 725
2925.84 811
2926.35 797
2926.86 773
2927.37 808
2927.88 925
2928.39 871
2928.90 955
2929.41 948
2929.92 798
2930.43 682
2930.94 734
2931.45 748
2931.96 802
2932.47 835
2932.99 851
2933.50 828
2934.01 832
2934.52 737
2935.03 832
2935.54 844
2936.05 942
2936.56 1008
2937.07 964
2937.58 1051
2938.09 1044
2938.61 1057
2939.12 972
2939.63 1046
2940.14 1074
2940.65 1136
2941.16 1032
2941.67 1080
2942.19 968
2942.70 1040
2943.21 917
2943.72 954
2944.23 875
2944.74 800
2945.26 892
2945.77 871
2946.28 874
2946.79 764
2947.30 875
2947.82 827
2948.33 700
2948.84 664
2949.35 835
2949.86 962
2950.38 819
2950.89 808
2951.40 773
2951.91 834
2952.43 739
2952.94 699
2953.45 734
2953.96 751
2954.48 759
2954.99 773
2955.50 850
2956.01 793
2956.53 726
2957.04 841
2957.55 870
2958.06 765
2958.58 741
2959.09 853
2959.60 898
2960.12 850
2960.63 858
2961.14 875
2961.66 789
2962.17 751
2962.68 874
2963.20 948
2963.71 949
2964.22 930
2964.74 866
2965.25 959
2965.76 895
2966.28 764
2966.79 775
2967.30 973
2967.82 850
2968.33 940
2968.85 967
2969.36 929
2969.87 786
2970.39 885
2970.90 907
2971.42 926
2971.93 864
2972.44 884
2972.96 884
2973.47 923
2973.99 819
2974.50 951
2975.02 977
2975.53 941
2976.04 937
2976.56 870
2977.07 870
2977.59 793
2978.10 874
2978.62 979
2979.13 957
2979.65 830
2980.16 993
2980.68 1016
2981.19 946
2981.71 943
2982.22 915
2982.74 966
2983.25 970
2983.77 1069
2984.28 974
2984.80 945
2985.31 962
2985.83 993
2986.34 1043
2986.86 1050
2987.37 1056
2987.89 1058
2988.40 1096
2988.92 1124
2989.44 1089
2989.95 1096
2990.47 1094
2990.98 1066
2991.50 1202
2992.01 1249
2992.53 1094
2993.05 1065
2993.56 1046
2994.08 1155
2994.59 1105
2995.11 1212
2995.63 1215
2996.14 1204
2996.66 1204
2997.17 1228
2997.69 1239
2998.21 1261
2998.72 1280
2999.24 1401
2999.76 1336
3000.27 1475
3000.79 1591
3001.31 1661
3001.82 1877
3002.34 2150
3002.86 2323
3003.37 2475
3003.89 2701
3004.41 2773
3004.92 3054
3005.44 3112
3005.96 2946
3006.48 2997
3006.99 2536
3007.51 2288
3008.03 1917
3008.54 1825
3009.06 1554
3009.58 1512
3010.10 1387
3010.61 1226
3011.13 1182
3011.65 1320
3012.17 1276
3012.68 1154
3013.20 1040
3013.72 1176
3014.24 1110
3014.75 1119
3015.27 1157
3015.79 1122
3016.31 1116
3016.83 1214
3017.34 1229
3017.86 1312
3018.38 1244
3018.90 1353
3019.42 1304
3019.94 1076
3020.45 1064
3020.97 880
3021.49 1094
3022.01 1089
3022.53 1133
3023.05 1101
3023.56 1129
3024.08 1170
3024.60 1184
3025.12 1067
3025.64 1140
3026.16 1061
3026.68 1025
3027.20 984
3027.71 916
3028.23 972
3028.75 741
3029.27 853
3029.79 964
3030.31 1070
3030.83 938
3031.35 959
3031.87 1036
3032.39 942
3032.91 1010
3033.43 970
3033.94 957
3034.46 956
3034.98 935
3035.50 995
3036.02 1019
3036.54 1016
3037.06 932
3037.58 1068
3038.10 1041
3038.62 969
3039.14 913
3039.66 955
3040.18 952
3040.70 899
3041.22 931
3041.74 967
3042.26 928
3042.78 900
3043.30 880
3043.82 866
3044.34 775
3044.86 811
3045.38 890
3045.90 1032
3046.42 930
3046.94 822
3047.47 841
3047.99 823
3048.51 961
3049.03 974
3049.55 1044
3050.07 912
3050.59 897
3051.11 867
3051.63 837
3052.15 718
3052.67 860
3053.20 941
3053.72 918
3054.24 942
3054.76 810
3055.28 983
3055.80 956
3056.32 883
3056.84 918
3057.37 922
3057.89 838
3058.41 1009
3058.93 961
3059.45 1028
3059.97 923
3060.49 878
3061.02 822
3061.54 949
3062.06 941
3062.58 952
3063.10 849
3063.63 829
3064.15 903
3064.67 1067
3065.19 1105
3065.71 1041
3066.24 968
3066.76 1019
3067.28 1100
3067.80 1090
3068.33 861
3068.85 972
3069.37 896
3069.89 922
3070.42 903
3070.94 968
3071.46 981
3071.98 1020
3072.51 832
3073.03 893
3073.55 938
3074.08 911
3074.60 983
3075.12 985
3075.64 1027
3076.17 1043
3076.69 1055
3077.21 1117
3077.74 1220
3078.26 1082
3078.78 1155
3079.31 1241
3079.83 1173
3080.35 1256
3080.88 1197
3081.40 1286
3081.92 1115
3082.45 1164
3082.97 1380
3083.49 1559
3084.02 1469
3084.54 1381
3085.07 1154
3085.59 1096
3086.11 1118
3086.64 1114
3087.16 1208
3087.69 1130
3088.21 1234
3088.73 1180
3089.26 1111
3089.78 1070
3090.31 1141
3090.83 1143
3091.35 1106
3091.88 1225
3092.40 1227
3092.93 1322
3093.45 1346
3093.98 1372
3094.50 1321
3095.03 1432
3095.55 1185
3096.08 1264
3096.60 1405
3097.13 1366
3097.65 1296
3098.18 1558
3098.70 1982
3099.23 2125
3099.75 2551
3100.28 3042
3100.80 3648
3101.33 4112
3101.85 4412
3102.38 4753
3102.90 5045
3103.43 5554
3103.95 5538
3104.48 5601
3105.00 5190
3105.53 4534
3106.05 4000
3106.58 3421
3107.11 2948
3107.63 2308
3108.16 2180
3108.68 2041
3109.21 1990
3109.73 1839
3110.26 1817
3110.79 1900
3111.31 1824
3111.84 1640
3112.36 1451
3112.89 1506
3113.42 1563
3113.94 1566
3114.47 1583
3115.00 1457
3115.52 1226
3116.05 1372
3116.58 1431
3117.10 1480
3117.63 1397
3118.16 1502
3118.68 1493
3119.21 1626
3119.74 1568
3120.26 1620
3120.79 1647
3121.32 1613
3121.84 1556
3122.37 1537
3122.90 1522
3123.42 1542
3123.95 1440
3124.48 1453
3125.01 1312
3125.53 1251
3126.06 1415
3126.59 1336
3127.11 1190
3127.64 1255
3128.17 1227
3128.70 1268
3129.22 1270
3129.75 1234
3130.28 1126
3130.81 1051
3131.33 1023
3131.86 1085
3132.39 1067
3132.92 1115
3133.45 1158
3133.97 1056
3134.50 1019
3135.03 916
3135.56 935
3136.09 1083
3136.61 1095
3137.14 1073
3137.67 948
3138.20 1031
3138.73 1068
3139.26 1057
3139.78 844
3140.31 937
3140.84 927
3141.37 852
3141.90 999
3142.43 814
3142.96 910
3143.48 909
3144.01 851
3144.54 928
3145.07 957
3145.60 1013
3146.13 1011
3146.66 921
3147.19 970
3147.72 1033
3148.25 1175
3148.77 1069
3149.30 1105
3149.83 1185
3150.36 1321
3150.89 1195
3151.42 1123
3151.95 1149
3152.48 967
3153.01 901
3153.54 987
3154.07 1044
3154.60 983
3155.13 1059
3155.66 1103
3156.19 1072
3156.72 1211
3157.25 1244
3157.78 1200
3158.31 1095
3158.84 1049
3159.37 1149
3159.90 1080
3160.43 1158
3160.96 976
3161.49 1051
3162.02 1180
3162.55 1057
3163.08 931
3163.61 846
3164.14 871
3164.67 1064
3165.20 974
3165.73 779
3166.26 926
3166.79 954
3167.32 1032
3167.86 979
3168.39 906
3168.92 972
3169.45 966
3169.98 967
3170.51 919
3171.04 874
3171.57 948
3172.10 831
3172.63 955
3173.17 1042
3173.70 1105
3174.23 1057
3174.76 1134
3175.29 1213
3175.82 1258
3176.35 1087
3176.89 1025
3177.42 1165
3177.95 1088
3178.48 971
3179.01 822
3179.54 885
3180.08 892
3180.61 865
3181.14 927
3181.67 870
3182.20 823
3182.74 946
3183.27 869
3183.80 911
3184.33 956
3184.86 842
3185.40 831
3185.93 842
3186.46 894
3186.99 927
3187.53 816
3188.06 780
3188.59 833
3189.12 1000
3189.66 974
3190.19 962
3190.72 978
3191.25 1031
3191.79 992
3192.32 852
3192.85 898
3193.39 889
3193.92 913
3194.45 937
3194.98 885
3195.52 902
3196.05 938
3196.58 1004
3197.12 976
3197.65 996
3198.18 1072
3198.72 1018
3199.25 1038
3199.78 1038
3200.32 1054
3200.85 1048
3201.39 1036
3201.92 1125
3202.45 1070
3202.99 1117
3203.52 1168
3204.05 1101
3204.59 1054
3205.12 1053
3205.66 1088
3206.19 1121
3206.72 1224
3207.26 1125
3207.79 1075
3208.33 1191
3208.86 1270
3209.39 1300
3209.93 1253
3210.46 1176
3211.00 1135
3211.53 1093
3212.07 1218
3212.60 1143
3213.14 1025
3213.67 1072
3214.20 992
3214.74 1017
3215.27 1079
3215.81 991
3216.34 991
3216.88 945
3217.41 994
3217.95 1038
3218.48 913
3219.02 943
3219.55 989
3220.09 1032
3220.62 998
3221.16 1017
3221.70 1113
3222.23 1286
3222.77 1346
3223.30 1176
3223.84 1163
3224.37 1112
3224.91 1163
3225.44 1177
3225.98 1205
3226.51 1083
3227.05 1140
3227.59 1153
3228.12 1210
3228.66 1155
3229.19 1128
3229.73 1196
3230.27 1207
3230.80 1155
3231.34 1374
3231.87 1188
3232.41 1306
3232.95 1430
3233.48 1310
3234.02 1233
3234.56 1355
3235.09 1277
3235.63 1278
3236.16 1280
3236.70 1211
3237.24 1114
3237.77 1114
3238.31 1046
3238.85 1162
3239.38 1318
3239.92 1201
3240.46 1341
3241.00 1529
3241.53 1533
3242.07 1367
3242.61 1277
3243.14 1384
3243.68 1296
3244.22 1282
3244.75 1413
3245.29 1425
3245.83 1504
3246.37 1271
3246.90 1356
3247.44 1438
3247.98 1401
3248.52 1392
3249.05 1328
3249.59 1392
3250.13 1425
3250.67 1395
3251.20 1529
3251.74 1495
3252.28 1571
3252.82 1503
3253.36 1449
3253.89 1473
3254.43 1536
3254.97 1490
3255.51 1457
3256.05 1343
3256.58 1423
3257.12 1738
3257.66 1656
3258.20 1819
3258.74 2132
3259.28 2309
3259.81 2361
3260.35 2554
3260.89 2604
3261.43 2927
3261.97 3022
3262.51 3317
3263.05 3676
3263.59 4084
3264.12 4512
3264.66 4553
3265.20 4884
3265.74 5178
3266.28 5708
3266.82 5706
3267.36 5994
3267.90 5526
3268.44 5602
3268.98 5542
3269.51 4672
3270.05 4060
3270.59 3389
3271.13 2886
3271.67 2706
3272.21 2530
3272.75 2119
3273.29 1980
3273.83 1938
3274.37 1709
3274.91 1795
3275.45 1735
3275.99 1607
3276.53 1849
3277.07 1785
3277.61 1651
3278.15 1732
3278.69 1727
3279.23 1753
3279.77 1518
3280.31 1560
3280.85 1617
3281.39 1600
3281.93 1655
3282.47 1625
3283.01 1607
3283.55 1830
3284.09 1766
3284.63 1544
3285.17 1594
3285.71 1494
3286.25 1618
3286.79 1653
3287.34 1718
3287.88 1655
3288.42 1657
3288.96 1680
3289.50 1604
3290.04 1524
3290.58 1914
3291.12 1787
3291.66 1796
3292.20 1999
3292.74 2004
3293.29 2024
3293.83 2128
3294.37 2462
3294.91 2690
3295.45 2502
3295.99 2388
3296.53 2405
3297.08 2419
3297.62 2465
3298.16 2435
3298.70 2138
3299.24 1956
3299.78 2008
3300.33 1894
3300.87 1924
3301.41 1991
3301.95 1841
3302.49 1850
3303.04 1658
3303.58 1600
3304.12 1801
3304.66 1743
3305.20 1866
3305.75 1807
3306.29 1745
3306.83 1783
3307.37 1679
3307.92 1573
3308.46 1545
3309.00 1383
3309.54 1446
3310.09 1360
3310.63 1404
3311.17 1420
3311.71 1400
3312.26 1358
3312.80 1383
3313.34 1535
3313.89 1755
3314.43 1706
3314.97 1751
3315.51 1882
3316.06 1810
3316.60 1914
3317.14 1982
3317.69 1965
3318.23 1853
3318.77 1930
3319.32 2023
3319.86 2045
3320.40 1847
3320.95 1902
3321.49 2005
3322.03 2014
3322.58 1748
3323.12 1884
3323.67 1845
3324.21 1816
3324.75 1668
3325.30 1689
3325.84 1699
3326.38 1766
3326.93 1618
3327.47 1743
3328.02 1670
3328.56 1778
3329.10 1883
3329.65 2085
3330.19 2082
3330.74 2580
3331.28 3187
3331.83 3828
3332.37 5219
3332.92 6002
3333.46 7552
3334.00 8975
3334.55 10348
3335.09 11565
3335.64 12528
3336.18 13006
3336.73 12589
3337.27 12461
3337.82 11794
3338.36 10519
3338.91 9362
3339.45 7526
3340.00 6518
3340.54 5515
3341.09 4342
3341.63 3500
3342.18 3070
3342.72 2947
3343.27 2477
3343.81 2283
3344.36 1931
3344.90 1733
3345.45 1808
3346.00 1885
3346.54 1742
3347.09 2020
3347.63 2115
3348.18 2255
3348.72 2133
3349.27 2125
3349.82 2277
3350.36 2368
3350.91 2412
3351.45 2413
3352.00 2416
3352.55 2138
3353.09 2302
3353.64 2021
3354.18 1913
3354.73 1822
3355.28 1997
3355.82 1940
3356.37 1778
3356.92 1787
3357.46 1605
3358.01 1638
3358.56 1631
3359.10 1558
3359.65 1614
3360.20 1596
3360.74 1613
3361.29 1514
3361.84 1650
3362.38 1721
3362.93 1615
3363.48 1632
3364.02 1795
3364.57 1827
3365.12 1790
3365.66 1737
3366.21 1794
3366.76 1706
3367.31 1591
3367.85 1519
3368.40 1562
3368.95 1743
3369.50 1704
3370.04 1650
3370.59 1790
3371.14 1787
3371.69 1783
3372.23 2029
3372.78 2014
3373.33 2087
3373.88 2249
3374.42 2154
3374.97 2225
3375.52 2051
3376.07 1979
3376.62 1897
3377.16 1843
3377.71 1661
3378.26 1679
3378.81 1519
3379.36 1639
3379.91 1450
3380.45 1392
3381.00 1545
3381.55 1451
3382.10 1328
3382.65 1443
3383.20 1379
3383.75 1405
3384.29 1378
3384.84 1435
3385.39 1338
3385.94 1372
3386.49 1255
3387.04 1338
3387.59 1183
3388.14 1314
3388.68 1219
3389.23 1219
3389.78 1285
3390.33 1250
3390.88 1162
3391.43 1310
3391.98 1140
3392.53 1201
3393.08 1090
3393.63 1104
3394.18 1258
3394.73 1158
3395.28 1185
3395.83 1140
3396.38 1126
3396.93 1134
3397.48 1173
3398.02 1178
3398.57 1015
3399.12 1207
3399.67 1074
3400.22 1028
3400.77 1013
3401.32 1148
3401.87 1247
3402.42 1138
3402.97 1113
3403.52 1074
3404.08 1036
3404.63 1010
3405.18 1037
3405.73 1066
3406.28 1155
3406.83 1158
3407.38 1105
3407.93 1102
3408.48 1104
3409.03 1140
3409.58 1169
3410.13 1074
3410.68 1128
3411.23 1196
3411.78 1306
3412.33 1422
3412.89 1237
3413.44 1150
3413.99 1312
3414.54 1247
3415.09 1165
3415.64 1215
3416.19 1151
3416.74 1123
3417.29 1230
3417.85 1100
3418.40 1109
3418.95 1127
3419.50 1187
3420.05 1160
3420.60 1159
3421.16 1090
3421.71 1085
3422.26 1109
3422.81 1138
3423.36 1086
3423.91 1272
3424.47 1323
3425.02 1345
3425.57 1151
3426.12 1219
3426.67 1290
3427.23 1169
3427.78 1216
3428.33 1141
3428.88 1226
3429.44 1225
3429.99 1124
3430.54 1054
3431.09 1050
3431.64 980
3432.20 916
3432.75 910
3433.30 1036
3433.86 1035
3434.41 936
3434.96 1088
3435.51 1071
3436.07 1093
3436.62 973
3437.17 1002
3437.73 1006
3438.28 979
3438.83 1032
3439.38 1052
3439.94 1025
3440.49 1090
3441.04 1004
3441.60 1006
3442.15 1034
3442.70 1040
3443.26 1105
3443.81 1053
3444.36 1095
3444.92 923
3445.47 873
3446.03 858
3446.58 921
3447.13 975
3447.69 1111
3448.24 1046
3448.79 1057
3449.35 1069
3449.90 975
3450.46 946
3451.01 901
3451.56 839
3452.12 872
3452.67 886
3453.23 906
3453.78 932
3454.34 1029
3454.89 975
3455.44 958
3456.00 1033
3456.55 996
3457.11 1093
3457.66 920
3458.22 978
3458.77 917
3459.33 1074
3459.88 1028
3460.44 913
3460.99 969
3461.55 1024
3462.10 1038
3462.66 1032
3463.21 1029
3463.77 1081
3464.32 1091
3464.88 989
3465.43 1189
3465.99 997
3466.54 1063
3467.10 1089
3467.65 985
3468.21 993
3468.76 1071
3469.32 1186
3469.87 1250
3470.43 1161
3470.99 1218
3471.54 1308
3472.10 1346
3472.65 1175
3473.21 1172
3473.76 1375
3474.32 1154
3474.88 1306
3475.43 1325
3475.99 1340
3476.54 1285
3477.10 1186
3477.66 1340
3478.21 1184
3478.77 1310
3479.33 1456
3479.88 1531
3480.44 1567
3480.99 1324
3481.55 1371
3482.11 1409
3482.66 1343
3483.22 1501
3483.78 1470
3484.33 1316
3484.89 1461
3485.45 1585
3486.00 1684
3486.56 1790
3487.12 1988
3487.68 2286
3488.23 2679
3488.79 2828
3489.35 3437
3489.90 3753
3490.46 4343
3491.02 5171
3491.58 5237
3492.13 5688
3492.69 5968
3493.25 5727
3493.81 5381
3494.36 5038
3494.92 4447
3495.48 4196
3496.04 3538
3496.59 2997
3497.15 2627
3497.71 2598
3498.27 2389
3498.82 2466
3499.38 2471
3499.94 2510
3500.50 2526
3501.06 2635
3501.61 2482
3502.17 2556
3502.73 3005
3503.29 3153
3503.85 3288
3504.41 3438
3504.96 3509
3505.52 3465
3506.08 3466
3506.64 3204
3507.20 3138
3507.76 2923
3508.32 2667
3508.87 2571
3509.43 2112
3509.99 2078
3510.55 1786
3511.11 1674
3511.67 1617
3512.23 1549
3512.79 1441
3513.34 1362
3513.90 1311
3514.46 1418
3515.02 1196
3515.58 1244
3516.14 1221
3516.70 1111
3517.26 1065
3517.82 1130
3518.38 1048
3518.94 1108
3519.50 1087
3520.06 1059
3520.62 1081
3521.18 1164
3521.74 1208
3522.30 1220
3522.86 1284
3523.42 1307
3523.97 1238
3524.53 1217
3525.09 1163
3525.65 1078
3526.21 1259
3526.77 1211
3527.34 974
3527.90 923
3528.46 986
3529.02 992
3529.58 1038
3530.14 1127
3530.70 1175
3531.26 1089
3531.82 1146
3532.38 1075
3532.94 1000
3533.50 1023
3534.06 1077
3534.62 1083
3535.18 1089
3535.74 986
3536.30 1151
3536.86 1080
3537.43 1108
3537.99 1306
3538.55 1095
3539.11 1069
3539.67 1059
3540.23 1020
3540.79 1166
3541.35 1103
3541.91 959
3542.48 1046
3543.04 1052
3543.60 1015
3544.16 1002
3544.72 1196
3545.28 1218
3545.84 999
3546.41 1019
3546.97 987
3547.53 1061
3548.09 1105
3548.65 1111
3549.22 969
3549.78 1041
3550.34 1020
3550.90 1084
3551.46 909
3552.03 911
3552.59 1038
3553.15 963
3553.71 988
3554.27 963
3554.84 986
3555.40 979
3555.96 887
3556.52 795
3557.09 841
3557.65 899
3558.21 820
3558.77 808
3559.34 990
3559.90 990
3560.46 1022
3561.03 900
3561.59 907
3562.15 878
3562.71 960
3563.28 1030
3563.84 929
3564.40 1016
3564.97 1052
3565.53 1006
3566.09 839
3566.66 877
3567.22 901
3567.78 895
3568.35 853
3568.91 895
3569.47 781
3570.04 851
3570.60 934
3571.16 809
3571.73 830
3572.29 933
3572.85 1020
3573.42 958
3573.98 1068
3574.55 1054
3575.11 1082
3575.67 1085
3576.24 1105
3576.80 1148
3577.37 1199
3577.93 1325
3578.49 1301
3579.06 1203
3579.62 1089
3580.19 1106
3580.75 1239
3581.32 1154
3581.88 1027
3582.45 1077
3583.01 922
3583.57 969
3584.14 909
3584.70 1000
3585.27 971
3585.83 930
3586.40 756
3586.96 802
3587.53 924
3588.09 825
3588.66 873
3589.22 841
3589.79 943
3590.35 901
3590.92 896
3591.48 828
3592.05 826
3592.61 916
3593.18 965
3593.75 852
3594.31 868
3594.88 907
3595.44 864
3596.01 834
3596.57 834
3597.14 766
3597.70 845
3598.27 883
3598.84 902
3599.40 867
3599.97 807
3600.53 847
3601.10 889
3601.67 964
3602.23 981
3602.80 958
3603.36 901
3603.93 941
3604.50 864
3605.06 900
3605.63 810
3606.20 845
3606.76 991
3607.33 869
3607.89 836
3608.46 766
3609.03 816
3609.59 830
3610.16 751
3610.73 736
3611.29 826
3611.86 741
3612.43 709
3613.00 771
3613.56 941
3614.13 864
3614.70 838
3615.26 801
3615.83 946
3616.40 981
3616.97 995
3617.53 929
3618.10 936
3618.67 856
3619.23 829
3619.80 966
3620.37 935
3620.94 822
3621.50 858
3622.07 902
3622.64 912
3623.21 869
3623.78 1014
3624.34 915
3624.91 831
3625.48 806
3626.05 781
3626.61 919
3627.18 919
3627.75 840
3628.32 803
3628.89 768
3629.46 818
3630.02 716
3630.59 801
3631.16 699
3631.73 744
3632.30 914
3632.87 824
3633.43 809
3634.00 721
3634.57 792
3635.14 858
3635.71 775
3636.28 915
3636.85 1005
3637.41 915
3637.98 840
3638.55 814
3639.12 877
3639.69 892
3640.26 950
3640.83 882
3641.40 925
3641.97 1012
3642.54 865
3643.11 1017
3643.68 894
3644.24 1064
3644.81 1074
3645.38 890
3645.95 825
3646.52 936
3647.09 972
3647.66 875
3648.23 993
3648.80 1040
3649.37 924
3649.94 849
3650.51 919
3651.08 1037
3651.65 1075
3652.22 908
3652.79 836
3653.36 947
3653.93 1055
3654.50 928
3655.07 863
3655.64 912
3656.21 977
3656.78 875
3657.35 846
3657.92 898
3658.49 862
3659.06 839
3659.63 981
3660.20 859
3660.78 876
3661.35 960
3661.92 979
3662.49 1033
3663.06 1092
3663.63 1010
3664.20 944
3664.77 1152
3665.34 919
3665.91 1113
3666.48 1151
3667.06 1015
3667.63 1059
3668.20 1105
3668.77 1038
3669.34 993
3669.91 894
3670.48 909
3671.05 785
3671.63 951
3672.20 1073
3672.77 921
3673.34 991
3673.91 1031
3674.48 992
3675.06 853
3675.63 796
3676.20 896
3676.77 938
3677.34 1067
3677.92 1003
3678.49 849
3679.06 865
3679.63 822
3680.20 837
3680.78 820
3681.35 798
3681.92 810
3682.49 816
3683.07 804
3683.64 716
3684.21 739
3684.78 737
3685.36 760
3685.93 899
3686.50 871
3687.07 864
3687.65 928
3688.22 854
3688.79 878
3689.37 760
3689.94 853
3690.51 890
3691.08 788
3691.66 730
3692.23 789
3692.80 887
3693.38 794
3693.95 746
3694.52 766
3695.10 889
3695.67 792
3696.24 761
3696.82 803
3697.39 754
3697.96 727
3698.54 762
3699.11 748
3699.68 870
3700.26 843
3700.83 814
3701.41 779
3701.98 808
3702.55 904
3703.13 912
3703.70 824
3704.28 936
3704.85 954
3705.42 924
3706.00 950
3706.57 998
3707.15 955
3707.72 916
3708.30 1106
3708.87 836
3709.44 834
3710.02 866
3710.59 840
3711.17 827
3711.74 959
3712.32 932
3712.89 870
3713.47 852
3714.04 925
3714.62 818
3715.19 812
3715.77 829
3716.34 756
3716.92 719
3717.49 788
3718.07 792
3718.64 887
3719.22 758
3719.79 772
3720.37 649
3720.94 769
3721.52 737
3722.09 699
3722.67 736
3723.24 728
3723.82 742
3724.40 743
3724.97 741
3725.55 830
3726.12 878
3726.70 749
3727.27 701
3727.85 750
3728.43 752
3729.00 756
3729.58 840
3730.15 836
3730.73 805
3731.31 856
3731.88 959
3732.46 907
3733.03 903
3733.61 869
3734.19 970
3734.76 909
3735.34 910
3735.92 864
3736.49 833
3737.07 794
3737.65 880
3738.22 656
3738.80 749
3739.38 854
3739.95 772
3740.53 747
3741.11 715
3741.68 672
3742.26 688
3742.84 653
3743.42 643
3743.99 692
3744.57 727
3745.15 700
3745.72 771
3746.30 668
3746.88 669
3747.46 717
3748.03 686
3748.61 789
3749.19 804
3749.77 777
3750.34 812
3750.92 870
3751.50 816
3752.08 775
3752.65 828
3753.23 847
3753.81 708
3754.39 714
3754.97 723
3755.54 740
3756.12 850
3756.70 764
3757.28 681
3757.86 781
3758.44 777
3759.01 722
3759.59 718
3760.17 778
3760.75 785
3761.33 770
3761.91 794
3762.48 828
3763.06 867
3763.64 820
3764.22 921
3764.80 790
3765.38 789
3765.96 825
3766.53 794
3767.11 765
3767.69 797
3768.27 787
3768.85 724
3769.43 801
3770.01 810
3770.59 846
3771.17 716
3771.75 757
3772.33 758
3772.91 754
3773.48 721
3774.06 818
3774.64 884
3775.22 862
3775.80 753
3776.38 611
3776.96 642
3777.54 672
3778.12 715
3778.70 657
3779.28 830
3779.86 764
3780.44 692
3781.02 694
3781.60 613
3782.18 651
3782.76 710
3783.34 741
3783.92 721
3784.50 773
3785.08 680
3785.66 709
3786.24 741
3786.82 660
3787.40 622
3787.98 628
3788.56 699
3789.15 813
3789.73 791
3790.31 796
3790.89 827
3791.47 798
3792.05 860
3792.63 837
3793.21 769
3793.79 760
3794.37 719
3794.95 916
3795.53 851
3796.12 740
3796.70 867
3797.28 853
3797.86 790
3798.44 794
3799.02 740
3799.60 696
3800.18 746
3800.77 724
3801.35 904
3801.93 849
3802.51 810
3803.09 716
3803.67 864
3804.26 984
3804.84 996
3805.42 880
3806.00 868
3806.58 1015
3807.17 958
3807.75 827
3808.33 936
3808.91 1024
3809.49 944
3810.08 871
3810.66 867
3811.24 929
3811.82 1052
3812.41 914
3812.99 954
3813.57 882
3814.15 1061
3814.74 1038
3815.32 967
3815.90 1065
3816.48 978
3817.07 882
3817.65 903
3818.23 874
3818.81 915
3819.40 877
3819.98 821
3820.56 803
3821.15 803
3821.73 796
3822.31 698
3822.90 715
3823.48 774
3824.06 744
3824.65 789
3825.23 882
3825.81 806
3826.40 728
3826.98 717
3827.56 774
3828.15 792
3828.73 802
3829.31 693
3829.90 732
3830.48 755
3831.06 794
3831.65 868
3832.23 830
3832.82 721
3833.40 792
3833.98 707
3834.57 802
3835.15 703
3835.74 732
3836.32 821
3836.91 724
3837.49 695
3838.07 736
3838.66 674
3839.24 697
3839.83 803
3840.41 701
3841.00 757
3841.58 777
3842.17 726
3842.75 668
3843.34 664
3843.92 752
3844.50 738
3845.09 657
3845.67 673
3846.26 721
3846.84 715
3847.43 686
3848.01 755
3848.60 780
3849.18 717
3849.77 653
3850.36 664
3850.94 717
3851.53 673
3852.11 663
3852.70 691
3853.28 841
3853.87 703
3854.45 636
3855.04 642
3855.62 613
3856.21 616
3856.80 634
3857.38 684
3857.97 775
3858.55 857
3859.14 898
3859.73 738
3860.31 725
3860.90 628
3861.48 818
3862.07 818
3862.66 812
3863.24 886
3863.83 818
3864.42 838
3865.00 907
3865.59 774
3866.17 807
3866.76 755
3867.35 677
3867.93 771
3868.52 787
3869.11 708
3869.69 723
3870.28 749
3870.87 763
3871.45 732
3872.04 767
3872.63 808
3873.22 805
3873.80 732
3874.39 713
3874.98 765
3875.56 782
3876.15 884
3876.74 822
3877.33 748
3877.91 832
3878.50 773
3879.09 749
3879.68 678
3880.26 802
3880.85 759
3881.44 718
3882.03 677
3882.61 649
3883.20 718
3883.79 748
3884.38 861
3884.97 743
3885.55 679
3886.14 755
3886.73 753
3887.32 735
3887.91 797
3888.49 823
3889.08 855
3889.67 810
3890.26 875
3890.85 874
3891.44 845
3892.02 913
3892.61 825
3893.20 806
3893.79 785
3894.38 810
3894.97 736
3895.56 729
3896.14 689
3896.73 739
3897.32 787
3897.91 829
3898.50 701
3899.09 700
3899.68 747
3900.27 722
3900.86 845
3901.44 830
3902.03 782
3902.62 857
3903.21 878
3903.80 790
3904.39 771
3904.98 859
3905.57 865
3906.16 809
3906.75 795
3907.34 847
3907.93 858
3908.52 811
3909.11 839
3909.70 917
3910.29 772
3910.88 814
3911.47 807
3912.06 751
3912.65 741
3913.24 715
3913.83 657
3914.42 700
3915.01 738
3915.60 747
3916.19 775
3916.78 796
3917.37 724
3917.96 754
3918.55 666
3919.14 710
3919.73 683
3920.32 713
3920.91 721
3921.50 640
3922.09 626
3922.68 743
3923.27 745
3923.87 626
3924.46 647
3925.05 684
3925.64 644
3926.23 704
3926.82 748
3927.41 784
3928.00 793
3928.59 748
3929.18 653
3929.78 609
3930.37 655
3930.96 636
3931.55 701
3932.14 667
3932.73 713
3933.32 734
3933.92 654
3934.51 573
3935.10 739
3935.69 742
3936.28 737
3936.87 708
3937.47 747
3938.06 793
3938.65 806
3939.24 630
3939.83 718
3940.43 781
3941.02 675
3941.61 790
3942.20 876
3942.80 955
3943.39 911
3943.98 863
3944.57 776
3945.17 744
3945.76 755
3946.35 640
3946.94 633
3947.54 691
3948.13 729
3948.72 748
3949.31 724
3949.91 868
3950.50 948
3951.09 776
3951.68 676
3952.28 714
3952.87 773
3953.46 639
3954.06 686
3954.65 673
3955.24 709
3955.84 706
3956.43 685
3957.02 727
3957.62 760
3958.21 754
3958.80 817
3959.40 798
3959.99 709
3960.58 770
3961.18 854
3961.77 756
3962.37 756
3962.96 762
3963.55 740
3964.15 704
3964.74 706
3965.33 785
3965.93 836
3966.52 923
3967.12 834
3967.71 927
3968.31 1014
3968.90 895
3969.49 764
3970.09 838
3970.68 866
3971.28 941
3971.87 849
3972.47 859
3973.06 889
3973.65 878
3974.25 937
3974.84 961
3975.44 1054
3976.03 1135
3976.63 1006
3977.22 1031
3977.82 1013
3978.41 1023
3979.01 1161
3979.60 1090
3980.20 1106
3980.79 925
3981.39 806
3981.98 888
3982.58 930
3983.17 873
3983.77 907
3984.36 987
3984.96 994
3985.56 1004
3986.15 1004
3986.75 930
3987.34 811
3987.94 936
3988.53 1076
3989.13 883
3989.73 848
3990.32 857
3990.92 922
3991.51 904
3992.11 914
3992.71 998
3993.30 868
3993.90 860
3994.49 882
3995.09 867
3995.69 855
3996.28 851
3996.88 897
3997.47 856
3998.07 852
3998.67 838
3999.26 926
3999.86 880
4000.46 896
4001.05 846
4001.65 824
4002.25 815
4002.84 809
4003.44 817
4004.04 818
4004.63 755
4005.23 807
4005.83 827
4006.43 830
4007.02 844
4007.62 824
4008.22 864
4008.81 776
4009.41 725
4010.01 678
4010.61 783
4011.20 801
4011.80 838
4012.40 733
4013.00 841
4013.59 847
4014.19 714
4014.79 782
4015.39 858
4015.98 792
4016.58 718
4017.18 748
4017.78 860
4018.38 907
4018.97 847
4019.57 782
4020.17 741
4020.77 709
4021.37 763
4021.96 835
4022.56 863
4023.16 914
4023.76 870
4024.36 995
4024.96 1069
4025.55 984
4026.15 912
4026.75 941
4027.35 884
4027.95 1025
4028.55 979
4029.15 1003
4029.74 1116
4030.34 1091
4030.94 1165
4031.54 1209
4032.14 1211
4032.74 1069
4033.34 1120
4033.94 1013
4034.54 1056
4035.14 915
4035.73 975
4036.33 979
4036.93 891
4037.53 928
4038.13 820
4038.73 902
4039.33 821
4039.93 757
4040.53 848
4041.13 787
4041.73 781
4042.33 747
4042.93 823
4043.53 744
4044.13 798
4044.73 726
4045.33 737
4045.93 686
4046.53 741
4047.13 663
4047.73 645
4048.33 612
4048.93 731
4049.53 728
4050.13 763
4050.73 697
4051.33 736
4051.93 754
4052.53 721
4053.13 679
4053.73 671
4054.33 747
4054.93 782
4055.53 805
4056.13 733
4056.74 748
4057.34 772
4057.94 725
4058.54 832
4059.14 782
4059.74 802
4060.34 721
4060.94 686
4061.54 746
4062.14 768
4062.75 831
4063.35 792
4063.95 693
4064.55 711
4065.15 862
4065.75 733
4066.35 728
4066.96 719
4067.56 833
4068.16 780
4068.76 782
4069.36 694
4069.96 769
4070.57 714
4071.17 831
4071.77 729
4072.37 652
4072.97 638
4073.58 698
4074.18 708
4074.78 730
4075.38 739
4075.98 754
4076.59 748
4077.19 651
4077.79 740
4078.39 685
4079.00 654
4079.60 694
4080.20 726
4080.80 817
4081.41 768
4082.01 747
4082.61 764
4083.21 744
4083.82 693
4084.42 630
4085.02 698
4085.63 667
4086.23 648
4086.83 700
4087.43 728
4088.04 685
4088.64 557
4089.24 592
4089.85 601
4090.45 707
4091.05 735
4091.66 793
4092.26 813
4092.86 853
4093.47 705
4094.07 744
4094.67 625
4095.28 688
4095.88 749
4096.49 789
4097.09 718
4097.69 685
4098.30 743
4098.90 731
4099.50 715
4100.11 795
4100.71 870
4101.32 875
4101.92 770
4102.52 685
4103.13 775
4103.73 842
4104.34 770
4104.94 652
4105.55 682
4106.15 717
4106.76 789
4107.36 709
4107.96 678
4108.57 790
4109.17 776
4109.78 694
4110.38 660
4110.99 716
4111.59 652
4112.20 700
4112.80 707
4113.41 680
4114.01 721
4114.62 691
4115.22 648
4115.83 686
4116.43 658
4117.04 703
4117.64 610
4118.25 705
4118.85 700
4119.46 604
4120.06 688
4120.67 701
4121.28 714
4121.88 610
4122.49 551
4123.09 600
4123.70 653
4124.30 682
4124.91 620
4125.52 739
4126.12 629
4126.73 707
4127.33 687
4127.94 650
4128.55 621
4129.15 704
4129.76 705
4130.36 586
4130.97 645
4131.58 706
4132.18 795
4132.79 704
4133.40 616
4134.00 684
4134.61 741
4135.22 635
4135.82 732
4136.43 804
4137.04 765
4137.64 672
4138.25 692
4138.86 795
4139.46 773
4140.07 782
4140.68 799
4141.28 876
4141.89 862
4142.50 845
4143.11 803
4143.71 776
4144.32 789
4144.93 734
4145.53 789
4146.14 760
4146.75 809
4147.36 778
4147.96 864
4148.57 747
4149.18 823
4149.79 789
4150.39 680
4151.00 706
4151.61 764
4152.22 662
4152.83 684
4153.43 745
4154.04 609
4154.65 631
4155.26 568
4155.87 609
4156.47 715
4157.08 704
4157.69 725
4158.30 729
4158.91 606
4159.52 655
4160.12 625
4160.73 551
4161.34 510
4161.95 600
4162.56 643
4163.17 609
4163.77 667
4164.38 708
4164.99 621
4165.60 599
4166.21 637
4166.82 669
4167.43 704
4168.04 621
4168.65 637
4169.25 726
4169.86 689
4170.47 675
4171.08 663
4171.69 659
4172.30 625
4172.91 695
4173.52 678
4174.13 677
4174.74 755
4175.35 701
4175.96 775
4176.57 786
4177.18 736
4177.79 646
4178.40 608
4179.01 669
4179.62 677
4180.23 692
4180.84 650
4181.45 690
4182.06 683
4182.67 756
4183.28 647
4183.89 703
4184.50 641
4185.11 669
4185.72 704
4186.33 613
4186.94 732
4187.55 723
4188.16 643
4188.77 631
4189.38 762
4189.99 622
4190.60 684
4191.21 695
4191.82 674
4192.43 686
4193.04 653
4193.65 598
4194.26 711
4194.88 740
4195.49 782
4196.10 690
4196.71 795
4197.32 741
4197.93 651
4198.54 653
4199.15 740
4199.76 778
4200.38 749
4200.99 757
4201.60 626
4202.21 675
4202.82 775
4203.43 697
4204.05 659
4204.66 606
4205.27 660
4205.88 632
4206.49 645
4207.10 664
4207.72 761
4208.33 685
4208.94 579
4209.55 673
4210.16 750
4210.78 690
4211.39 771
4212.00 793
4212.61 740
4213.22 783
4213.84 759
4214.45 706
4215.06 696
4215.67 803
4216.29 854
4216.90 753
4217.51 773
4218.12 809
4218.74 699
4219.35 856
4219.96 761
4220.58 772
4221.19 761
4221.80 864
4222.41 774
4223.03 726
4223.64 850
4224.25 793
4224.87 775
4225.48 726
4226.09 650
4226.71 728
4227.32 737
4227.93 765
4228.55 777
4229.16 926
4229.77 952
4230.39 870
4231.00 854
4231.61 875
4232.23 922
4232.84 1032
4233.45 1121
4234.07 1287
4234.68 1250
4235.30 1360
4235.91 1286
4236.52 1289
4237.14 1088
4237.75 1151
4238.37 1026
4238.98 969
4239.59 825
4240.21 843
4240.82 842
4241.44 782
4242.05 639
4242.67 695
4243.28 785
4243.90 851
4244.51 834
4245.12 779
4245.74 840
4246.35 699
4246.97 775
4247.58 795
4248.20 722
4248.81 762
4249.43 766
4250.04 785
4250.66 826
4251.27 755
4251.89 684
4252.50 771
4253.12 779
4253.73 717
4254.35 666
4254.96 748
4255.58 672
4256.19 775
4256.81 772
4257.43 747
4258.04 712
4258.66 668
4259.27 669
4259.89 645
4260.50 715
4261.12 694
4261.73 774
4262.35 756
4262.97 709
4263.58 770
4264.20 691
4264.81 691
4265.43 727
4266.05 773
4266.66 855
4267.28 835
4267.90 766
4268.51 767
4269.13 772
4269.74 796
4270.36 860
4270.98 948
4271.59 923
4272.21 819
4272.83 838
4273.44 871
4274.06 749
4274.68 765
4275.29 909
4275.91 1024
4276.53 797
4277.14 971
4277.76 974
4278.38 878
4279.00 904
4279.61 813
4280.23 847
4280.85 858
4281.46 790
4282.08 786
4282.70 718
4283.32 803
4283.93 763
4284.55 649
4285.17 679
4285.79 654
4286.40 701
4287.02 721
4287.64 728
4288.26 641
4288.87 763
4289.49 929
4290.11 809
4290.73 802
4291.35 756
4291.96 780
4292.58 843
4293.20 867
4293.82 704
4294.44 742
4295.05 696
4295.67 758
4296.29 764
4296.91 687
4297.53 755
4298.15 763
4298.76 708
4299.38 672
4300.00 702
4300.62 680
4301.24 726
4301.86 766
4302.48 718
4303.09 644
4303.71 688
4304.33 748
4304.95 692
4305.57 702
4306.19 718
4306.81 693
4307.43 638
4308.05 684
4308.67 700
4309.28 750
4309.90 687
4310.52 661
4311.14 714
4311.76 765
4312.38 665
4313.00 780
4313.62 773
4314.24 737
4314.86 687
4315.48 766
4316.10 735
4316.72 697
4317.34 626
4317.96 771
4318.58 769
4319.20 666
4319.82 693
4320.44 726
4321.06 781
4321.68 812
4322.30 843
4322.92 792
4323.54 1007
4324.16 810
4324.78 826
4325.40 874
4326.02 889
4326.64 906
4327.26 910
4327.88 862
4328.50 816
4329.12 870
4329.74 963
4330.36 964
4330.99 859
4331.61 983
4332.23 1003
4332.85 953
4333.47 1006
4334.09 1132
4334.71 1241
4335.33 1259
4335.95 1347
4336.57 1317
4337.20 1342
4337.82 1360
4338.44 1470
4339.06 1374
4339.68 1414
4340.30 1349
4340.92 1467
4341.55 1615
4342.17 1572
4342.79 1599
4343.41 1861
4344.03 1965
4344.65 2206
4345.28 2380
4345.90 2425
4346.52 2530
4347.14 2840
4347.76 2829
4348.39 2687
4349.01 2497
4349.63 2146
4350.25 2022
4350.87 1774
4351.50 1431
4352.12 1367
4352.74 1264
4353.36 1153
4353.99 1111
4354.61 1132
4355.23 970
4355.85 1089
4356.48 1137
4357.10 1184
4357.72 1018
4358.34 1091
4358.97 1090
4359.59 1130
4360.21 983
4360.84 959
4361.46 1005
4362.08 899
4362.70 958
4363.33 1054
4363.95 898
4364.57 1028
4365.20 1094
4365.82 1022
4366.44 885
4367.07 860
4367.69 995
4368.31 867
4368.94 836
4369.56 877
4370.19 767
4370.81 794
4371.43 820
4372.06 754
4372.68 780
4373.30 810
4373.93 776
4374.55 775
4375.18 819
4375.80 812
4376.42 906
4377.05 844
4377.67 1001
4378.30 964
4378.92 939
4379.54 943
4380.17 996
4380.79 925
4381.42 862
4382.04 903
4382.67 993
4383.29 955
4383.92 832
4384.54 903
4385.16 986
4385.79 1002
4386.41 849
4387.04 727
4387.66 771
4388.29 780
4388.91 855
4389.54 774
4390.16 780
4390.79 712
4391.41 761
4392.04 836
4392.66 743
4393.29 708
4393.91 642
4394.54 641
4395.17 690
4395.79 717
4396.42 745
4397.04 773
4397.67 810
4398.29 771
4398.92 742
4399.54 720
4400.17 717
4400.80 725
4401.42 641
4402.05 765
4402.67 752
4403.30 757
4403.93 728
4404.55 738
4405.18 694
4405.80 695
4406.43 693
4407.06 854
4407.68 823
4408.31 742
4408.93 748
4409.56 795
4410.19 827
4410.81 898
4411.44 822
4412.07 800
4412.69 823
4413.32 794
4413.95 761
4414.57 831
4415.20 712
4415.83 823
4416.45 748
4417.08 775
4417.71 736
4418.34 826
4418.96 766
4419.59 692
4420.22 681
4420.84 742
4421.47 796
4422.10 780
4422.73 725
4423.35 766
4423.98 696
4424.61 717
4425.24 673
4425.86 584
4426.49 674
4427.12 520
4427.75 670
4428.37 780
4429.00 787
4429.63 675
4430.26 718
4430.89 673
4431.51 662
4432.14 671
4432.77 666
4433.40 658
4434.03 772
4434.65 815
4435.28 682
4435.91 778
4436.54 781
4437.17 756
4437.80 753
4438.42 757
4439.05 736
4439.68 726
4440.31 718
4440.94 700
4441.57 697
4442.20 701
4442.82 664
4443.45 666
4444.08 709
4444.71 769
4445.34 804
4445.97 821
4446.60 810
4447.23 763
4447.86 721
4448.48 738
4449.11 716
4449.74 800
4450.37 845
4451.00 881
4451.63 770
4452.26 818
4452.89 868
4453.52 880
4454.15 838
4454.78 908
4455.41 850
4456.04 801
4456.67 902
4457.30 856
4457.93 902
4458.56 900
4459.19 769
4459.82 725
4460.45 769
4461.08 710
4461.71 718
4462.34 690
4462.97 697
4463.60 691
4464.23 684
4464.86 697
4465.49 712
4466.12 694
4466.75 708
4467.38 675
4468.01 765
4468.64 758
4469.27 699
4469.90 750
4470.53 705
4471.16 684
4471.80 673
4472.43 675
4473.06 627
4473.69 732
4474.32 798
4474.95 688
4475.58 692
4476.21 757
4476.84 739
4477.47 621
4478.11 731
4478.74 701
4479.37 721
4480.00 696
4480.63 754
4481.26 758
4481.89 813
4482.53 694
4483.16 760
4483.79 825
4484.42 875
4485.05 746
4485.68 655
4486.32 687
4486.95 762
4487.58 712
4488.21 773
4488.84 797
4489.48 788
4490.11 747
4490.74 778
4491.37 664
4492.00 604
4492.64 854
4493.27 766
4493.90 723
4494.53 696
4495.17 711
4495.80 805
4496.43 916
4497.06 806
4497.70 917
4498.33 854
4498.96 891
4499.60 1022
4500.23 1042
4500.86 987
4501.49 945
4502.13 960
4502.76 1112
4503.39 1032
4504.03 903
4504.66 977
4505.29 1048
4505.93 822
4506.56 839
4507.19 881
4507.83 830
4508.46 877
4509.09 813
4509.73 930
4510.36 811
4510.99 717
4511.63 786
4512.26 727
4512.89 709
4513.53 710
4514.16 797
4514.80 799
4515.43 742
4516.06 754
4516.70 713
4517.33 750
4517.96 662
4518.60 747
4519.23 669
4519.87 777
4520.50 779
4521.14 762
4521.77 768
4522.40 755
4523.04 719
4523.67 653
4524.31 723
4524.94 732
4525.58 768
4526.21 819
4526.85 738
4527.48 740
4528.12 718
4528.75 769
4529.39 809
4530.02 750
4530.66 765
4531.29 792
4531.93 771
4532.56 968
4533.20 1011
4533.83 840
4534.47 905
4535.10 1056
4535.74 953
4536.37 1002
4537.01 880
4537.64 826
4538.28 856
4538.91 762
4539.55 782
4540.19 786
4540.82 748
4541.46 758
4542.09 685
4542.73 674
4543.36 756
4544.00 685
4544.64 757
4545.27 706
4545.91 633
4546.54 650
4547.18 739
4547.82 582
4548.45 549
4549.09 684
4549.73 697
4550.36 726
4551.00 671
4551.63 658
4552.27 634
4552.91 702
4553.54 646
4554.18 677
4554.82 649
4555.45 648
4556.09 705
4556.73 616
4557.36 568
4558.00 664
4558.64 696
4559.27 683
4559.91 635
4560.55 664
4561.19 685
4561.82 664
4562.46 644
4563.10 682
4563.73 634
4564.37 598
4565.01 666
4565.65 585
4566.28 644
4566.92 762
4567.56 676
4568.20 710
4568.83 676
4569.47 702
4570.11 725
4570.75 663
4571.39 652
4572.02 686
4572.66 681
4573.30 715
4573.94 682
4574.58 618
4575.21 683
4575.85 608
4576.49 653
4577.13 743
4577.77 768
4578.40 710
4579.04 592
4579.68 659
4580.32 722
4580.96 754
4581.60 745
4582.24 748
4582.87 753
4583.51 672
4584.15 641
4584.79 725
4585.43 661
4586.07 679
4586.71 707
4587.35 670
4587.98 848
4588.62 818
4589.26 854
4589.90 931
4590.54 1069
4591.18 1034
4591.82 938
4592.46 1085
4593.10 1157
4593.74 1023
4594.38 1003
4595.02 929
4595.66 824
4596.29 788
4596.93 817
4597.57 935
4598.21 866
4598.85 813
4599.49 771
4600.13 798
4600.77 755
4601.41 726
4602.05 839
4602.69 851
4603.33 854
4603.97 824
4604.61 889
4605.25 883
4605.89 798
4606.53 727
4607.17 847
4607.81 762
4608.45 660
4609.10 762
4609.74 665
4610.38 673
4611.02 729
4611.66 791
4612.30 798
4612.94 735
4613.58 731
4614.22 741
4614.86 664
4615.50 779
4616.14 709
4616.78 780
4617.42 828
4618.07 736
4618.71 711
4619.35 677
4619.99 655
4620.63 575
4621.27 583
4621.91 644
4622.55 619
4623.20 628
4623.84 590
4624.48 628
4625.12 695
4625.76 713
4626.40 611
4627.05 666
4627.69 717
4628.33 795
4628.97 708
4629.61 656
4630.25 713
4630.90 619
4631.54 683
4632.18 688
4632.82 692
4633.46 739
4634.11 833
4634.75 875
4635.39 745
4636.03 717
4636.68 684
4637.32 709
4637.96 654
4638.60 699
4639.25 801
4639.89 763
4640.53 730
4641.17 828
4641.82 828
4642.46 759
4643.10 662
4643.75 655
4644.39 660
4645.03 681
4645.67 643
4646.32 616
4646.96 642
4647.60 648
4648.25 708
4648.89 841
4649.53 728
4650.18 608
4650.82 668
4651.46 649
4652.11 691
4652.75 606
4653.39 616
4654.04 527
4654.68 543
4655.32 675
4655.97 706
4656.61 604
4657.26 624
4657.90 642
4658.54 613
4659.19 564
4659.83 686
4660.47 691
4661.12 624
4661.76 639
4662.41 681
4663.05 658
4663.70 710
4664.34 759
4664.98 795
4665.63 764
4666.27 663
4666.92 633
4667.56 623
4668.21 551
4668.85 589
4669.50 647
4670.14 646
4670.78 585
4671.43 606
4672.07 608
4672.72 584
4673.36 684
4674.01 678
4674.65 605
4675.30 673
4675.94 613
4676.59 731
4677.23 678
4677.88 811
4678.52 804
4679.17 807
4679.82 813
4680.46 756
4681.11 725
4681.75 771
4682.40 744
4683.04 797
4683.69 740
4684.33 728
4684.98 727
4685.63 645
4686.27 718
4686.92 770
4687.56 709
4688.21 741
4688.85 644
4689.50 762
4690.15 693
4690.79 737
4691.44 634
4692.09 648
4692.73 712
4693.38 654
4694.02 697
4694.67 660
4695.32 821
4695.96 764
4696.61 876
4697.26 968
4697.90 1050
4698.55 1038
4699.20 1174
4699.84 1028
4700.49 1093
4701.14 943
4701.78 926
4702.43 878
4703.08 925
4703.72 763
4704.37 793
4705.02 827
4705.67 759
4706.31 735
4706.96 808
4707.61 843
4708.25 709
4708.90 730
4709.55 712
4710.20 681
4710.84 701
4711.49 694
4712.14 683
4712.79 809
4713.43 758
4714.08 781
4714.73 812
4715.38 753
4716.03 695
4716.67 655
4717.32 669
4717.97 678
4718.62 657
4719.27 616
4719.91 679
4720.56 676
4721.21 721
4721.86 745
4722.51 702
4723.15 725
4723.80 771
4724.45 690
4725.10 741
4725.75 752
4726.40 824
4727.05 755
4727.69 732
4728.34 775
4728.99 731
4729.64 755
4730.29 755
4730.94 733
4731.59 593
4732.24 616
4732.89 655
4733.53 623
4734.18 627
4734.83 642
4735.48 566
4736.13 682
4736.78 665
4737.43 652
4738.08 685
4738.73 628
4739.38 622
4740.03 720
4740.68 781
4741.33 726
4741.98 651
4742.63 706
4743.28 735
4743.92 660
4744.57 624
4745.22 727
4745.87 716
4746.52 816
4747.17 818
4747.82 781
4748.47 805
4749.12 851
4749.77 1025
4750.42 1165
4751.08 1123
4751.73 1140
4752.38 1295
4753.03 1287
4753.68 1152
4754.33 1058
4754.98 1038
4755.63 1020
4756.28 923
4756.93 800
4757.58 856
4758.23 797
4758.88 851
4759.53 796
4760.18 730
4760.83 741
4761.49 786
4762.14 627
4762.79 675
4763.44 718
4764.09 652
4764.74 706
4765.39 759
4766.04 747
4766.69 809
4767.35 793
4768.00 691
4768.65 724
4769.30 718
4769.95 744
4770.60 698
4771.25 840
4771.91 771
4772.56 623
4773.21 659
4773.86 672
4774.51 667
4775.17 647
4775.82 705
4776.47 735
4777.12 668
4777.77 681
4778.43 743
4779.08 685
4779.73 739
4780.38 692
4781.03 727
4781.69 831
4782.34 747
4782.99 767
4783.64 736
4784.30 746
4784.95 804
4785.60 817
4786.25 776
4786.91 728
4787.56 761
4788.21 850
4788.87 868
4789.52 791
4790.17 822
4790.82 912
4791.48 938
4792.13 918
4792.78 939
4793.44 911
4794.09 806
4794.74 764
4795.40 816
4796.05 767
4796.70 745
4797.36 803
4798.01 762
4798.66 723
4799.32 742
4799.97 735
4800.62 749
4801.28 755
4801.93 677
4802.59 721
4803.24 867
4803.89 831
4804.55 792
4805.20 802
4805.85 826
4806.51 719
4807.16 701
4807.82 777
4808.47 690
4809.13 668
4809.78 686
4810.43 762
4811.09 673
4811.74 731
4812.40 727
4813.05 786
4813.71 660
4814.36 744
4815.02 881
4815.67 857
4816.32 834
4816.98 836
4817.63 837
4818.29 901
4818.94 773
4819.60 807
4820.25 824
4820.91 806
4821.56 994
4822.22 821
4822.87 724
4823.53 785
4824.18 876
4824.84 1015
4825.50 1056
4826.15 959
4826.81 766
4827.46 886
4828.12 961
4828.77 1044
4829.43 943
4830.08 972
4830.74 919
4831.40 983
4832.05 1075
4832.71 877
4833.36 1024
4834.02 1106
4834.67 1025
4835.33 1042
4835.99 952
4836.64 1023
4837.30 1075
4837.95 1190
4838.61 1087
4839.27 993
4839.92 1002
4840.58 1032
4841.24 1040
4841.89 1195
4842.55 1156
4843.21 1182
4843.86 1161
4844.52 1137
4845.18 1388
4845.83 1379
4846.49 1338
4847.15 1354
4847.80 1536
4848.46 1704
4849.12 1777
4849.77 1756
4850.43 2001
4851.09 1871
4851.74 1853
4852.40 1798
4853.06 1753
4853.72 1788
4854.37 1728
4855.03 1754
4855.69 1870
4856.35 1958
4857.00 2020
4857.66 2017
4858.32 1883
4858.98 1998
4859.63 1900
4860.29 1864
4860.95 1726
4861.61 1695
4862.26 1766
4862.92 1656
4863.58 1621
4864.24 1656
4864.90 1665
4865.55 1693
4866.21 1596
4866.87 1719
4867.53 1542
4868.19 1506
4868.85 1440
4869.50 1530
4870.16 1564
4870.82 1531
4871.48 1419
4872.14 1304
4872.80 1357
4873.45 1340
4874.11 1208
4874.77 1285
4875.43 1313
4876.09 1459
4876.75 1296
4877.41 1214
4878.07 1426
4878.72 1439
4879.38 1464
4880.04 1354
4880.70 1313
4881.36 1337
4882.02 1318
4882.68 1175
4883.34 1213
4884.00 1198
4884.66 1187
4885.32 1232
4885.98 1364
4886.64 1255
4887.29 1268
4887.95 1248
4888.61 1315
4889.27 1296
4889.93 1319
4890.59 1359
4891.25 1279
4891.91 1307
4892.57 1207
4893.23 1230
4893.89 1247
4894.55 1195
4895.21 1220
4895.87 1290
4896.53 1193
4897.19 1101
4897.85 1044
4898.51 1113
4899.17 1212
4899.83 1161
4900.49 1072
4901.16 1087
4901.82 1157
4902.48 1033
4903.14 1055
4903.80 1065
4904.46 934
4905.12 934
4905.78 917
4906.44 866
4907.10 864
4907.76 880
4908.42 1038
4909.08 1058
4909.74 938
4910.41 954
4911.07 801
4911.73 808
4912.39 878
4913.05 844
4913.71 957
4914.37 928
4915.03 892
4915.70 817
4916.36 854
4917.02 878
4917.68 914
4918.34 929
4919.00 769
4919.67 734
4920.33 817
4920.99 858
4921.65 792
4922.31 777
4922.97 731
4923.64 877
4924.30 857
4924.96 764
4925.62 785
4926.29 770
4926.95 864
4927.61 776
4928.27 825
4928.93 866
4929.60 885
4930.26 727
4930.92 761
4931.58 835
4932.25 828
4932.91 852
4933.57 814
4934.23 865
4934.90 783
4935.56 689
4936.22 677
4936.89 713
4937.55 730
4938.21 782
4938.87 799
4939.54 792
4940.20 865
4940.86 757
4941.53 658
4942.19 694
4942.85 705
4943.52 741
4944.18 710
4944.84 694
4945.51 767
4946.17 734
4946.83 696
4947.50 703
4948.16 717
4948.82 628
4949.49 758
4950.15 819
4950.82 726
4951.48 718
4952.14 699
4952.81 733
4953.47 765
4954.14 684
4954.80 706
4955.46 787
4956.13 773
4956.79 721
4957.46 619
4958.12 697
4958.79 732
4959.45 821
4960.11 858
4960.78 840
4961.44 856
4962.11 787
4962.77 821
4963.44 769
4964.10 832
4964.77 859
4965.43 806
4966.10 826
4966.76 849
4967.43 858
4968.09 846
4968.76 804
4969.42 679
4970.09 700
4970.75 652
4971.42 622
4972.08 704
4972.75 684
4973.41 640
4974.08 718
4974.74 686
4975.41 742
4976.07 744
4976.74 705
4977.40 739
4978.07 796
4978.74 699
4979.40 835
4980.07 745
4980.73 723
4981.40 716
4982.06 654
4982.73 746
4983.40 634
4984.06 791
4984.73 787
4985.39 758
4986.06 749
4986.73 798
4987.39 888
4988.06 907
4988.73 934
4989.39 824
4990.06 864
4990.73 789
4991.39 866
4992.06 789
4992.73 809
4993.39 867
4994.06 892
4994.73 701
4995.39 681
4996.06 664
4996.73 832
4997.39 863
4998.06 666
4998.73 713
4999.39 670
5000.06 773
5000.73 678
5001.39 639
5002.06 603
5002.73 637
5003.40 629
5004.06 593
5004.73 633
5005.40 649
5006.07 576
5006.73 608
5007.40 679
5008.07 724
5008.74 634
5009.40 655
5010.07 682
5010.74 668
5011.41 721
5012.08 699
5012.74 734
5013.41 661
5014.08 694
5014.75 724
5015.42 655
5016.08 699
5016.75 575
5017.42 569
5018.09 627
5018.76 614
5019.43 622
5020.09 666
5020.76 674
5021.43 754
5022.10 790
5022.77 728
5023.44 681
5024.11 651
5024.77 689
5025.44 618
5026.11 670
5026.78 663
5027.45 719
5028.12 651
5028.79 623
5029.46 630
5030.13 706
5030.80 715
5031.46 635
5032.13 731
5032.80 616
5033.47 675
5034.14 756
5034.81 666
5035.48 644
5036.15 632
5036.82 561
5037.49 678
5038.16 697
5038.83 643
5039.50 640
5040.17 645
5040.84 680
5041.51 568
5042.18 605
5042.85 671
5043.52 797
5044.19 786
5044.86 671
5045.53 638
5046.20 723
5046.87 637
5047.54 640
5048.21 676
5048.88 686
5049.55 607
5050.22 655
5050.89 619
5051.56 618
5052.23 656
5052.90 662
5053.57 632
5054.24 638
5054.91 561
5055.58 610
5056.26 716
5056.93 695
5057.60 696
5058.27 724
5058.94 619
5059.61 598
5060.28 625
5060.95 638
5061.62 649
5062.30 591
5062.97 611
5063.64 619
5064.31 607
5064.98 693
5065.65 700
5066.32 716
5067.00 660
5067.67 665
5068.34 752
5069.01 673
5069.68 674
5070.35 673
5071.03 599
5071.70 609
5072.37 611
5073.04 634
5073.71 636
5074.39 571
5075.06 591
5075.73 699
5076.40 657
5077.07 756
5077.75 783
5078.42 769
5079.09 724
5079.76 961
5080.44 805
5081.11 819
5081.78 776
5082.45 771
5083.13 671
5083.80 709
5084.47 708
5085.14 748
5085.82 753
5086.49 772
5087.16 712
5087.84 658
5088.51 645
5089.18 698
5089.85 757
5090.53 769
5091.20 755
5091.87 926
5092.55 831
5093.22 836
5093.89 795
5094.57 807
5095.24 805
5095.91 795
5096.59 770
5097.26 834
5097.93 788
5098.61 692
5099.28 673
5099.96 709
5100.63 685
5101.30 744
5101.98 722
5102.65 663
5103.33 704
5104.00 734
5104.67 707
5105.35 714
5106.02 807
5106.70 729
5107.37 662
5108.04 668
5108.72 692
5109.39 613
5110.07 652
5110.74 649
5111.42 594
5112.09 606
5112.77 648
5113.44 663
5114.11 594
5114.79 620
5115.46 666
5116.14 730
5116.81 696
5117.49 715
5118.16 701
5118.84 688
5119.51 651
5120.19 754
5120.86 824
5121.54 763
5122.21 662
5122.89 616
5123.56 675
5124.24 768
5124.92 706
5125.59 686
5126.27 762
5126.94 738
5127.62 705
5128.29 695
5128.97 646
5129.64 646
5130.32 676
5131.00 737
5131.67 727
5132.35 725
5133.02 694
5133.70 674
5134.38 616
5135.05 659
5135.73 669
5136.40 653
5137.08 713
5137.76 643
5138.43 629
5139.11 673
5139.79 688
5140.46 699
5141.14 622
5141.81 632
5142.49 661
5143.17 696
5143.84 632
5144.52 577
5145.20 561
5145.87 621
5146.55 599
5147.23 538
5147.91 730
5148.58 605
5149.26 628
5149.94 633
5150.61 591
5151.29 664
5151.97 674
5152.64 624
5153.32 642
5154.00 602
5154.68 611
5155.35 585
5156.03 662
5156.71 640
5157.39 582
5158.06 565
5158.74 524
5159.42 588
5160.10 637
5160.77 644
5161.45 604
5162.13 625
5162.81 716
5163.49 653
5164.16 706
5164.84 683
5165.52 701
5166.20 683
5166.88 561
5167.55 559
5168.23 592
5168.91 641
5169.59 630
5170.27 613
5170.95 617
5171.62 614
5172.30 578
5172.98 597
5173.66 623
5174.34 584
5175.02 666
5175.70 701
5176.38 625
5177.05 563
5177.73 725
5178.41 727
5179.09 707
5179.77 664
5180.45 714
5181.13 645
5181.81 598
5182.49 602
5183.17 606
5183.84 733
5184.52 667
5185.20 579
5185.88 574
5186.56 665
5187.24 544
5187.92 520
5188.60 557
5189.28 560
5189.96 643
5190.64 620
5191.32 572
5192.00 678
5192.68 588
5193.36 597
5194.04 621
5194.72 715
5195.40 655
5196.08 589
5196.76 544
5197.44 573
5198.12 562
5198.80 569
5199.48 654
5200.16 650
5200.84 634
5201.52 613
5202.20 587
5202.88 618
5203.56 534
5204.24 653
5204.92 609
5205.60 658
5206.29 613
5206.97 537
5207.65 581
5208.33 580
5209.01 625
5209.69 617
5210.37 656
5211.05 613
5211.73 552
5212.41 604
5213.10 579
5213.78 648
5214.46 713
5215.14 660
5215.82 724
5216.50 742
5217.18 696
5217.86 692
5218.55 708
5219.23 681
5219.91 634
5220.59 671
5221.27 700
5221.95 743
5222.64 722
5223.32 677
5224.00 665
5224.68 700
5225.36 699
5226.05 577
5226.73 696
5227.41 639
5228.09 643
5228.77 605
5229.46 605
5230.14 571
5230.82 533
5231.50 727
5232.19 681
5232.87 594
5233.55 574
5234.23 624
5234.92 632
5235.60 644
5236.28 601
5236.96 688
5237.65 711
5238.33 596
5239.01 651
5239.70 642
5240.38 638
5241.06 575
5241.75 630
5242.43 660
5243.11 678
5243.79 655
5244.48 732
5245.16 593
5245.84 541
5246.53 488
5247.21 509
5247.89 586
5248.58 574
5249.26 643
5249.95 669
5250.63 609
5251.31 631
5252.00 671
5252.68 723
5253.36 763
5254.05 677
5254.73 674
5255.42 577
5256.10 583
5256.78 609
5257.47 594
5258.15 640
5258.84 630
5259.52 762
5260.20 696
5260.89 646
5261.57 646
5262.26 633
5262.94 639
5263.63 556
5264.31 657
5265.00 737
5265.68 669
5266.37 647
5267.05 689
5267.73 655
5268.42 570
5269.10 638
5269.79 594
5270.47 578
5271.16 645
5271.84 667
5272.53 596
5273.21 641
5273.90 636
5274.58 687
5275.27 552
5275.95 567
5276.64 602
5277.33 604
5278.01 574
5278.70 603
5279.38 600
5280.07 581
5280.75 574
5281.44 594
5282.12 616
5282.81 606
5283.50 637
5284.18 525
5284.87 612
5285.55 752
5286.24 645
5286.93 598
5287.61 608
5288.30 550
5288.98 591
5289.67 617
5290.36 595
5291.04 557
5291.73 618
5292.42 585
5293.10 668
5293.79 596
5294.47 663
5295.16 653
5295.85 629
5296.53 621
5297.22 656
5297.91 611
5298.59 688
5299.28 666
5299.97 646
5300.65 682
5301.34 561
5302.03 553
5302.72 579
5303.40 573
5304.09 645
5304.78 662
5305.46 699
5306.15 707
5306.84 678
5307.53 587
5308.21 573
5308.90 654
5309.59 635
5310.28 751
5310.96 722
5311.65 648
5312.34 637
5313.03 704
5313.71 789
5314.40 740
5315.09 716
5315.78 674
5316.47 680
5317.15 642
5317.84 712
5318.53 736
5319.22 737
5319.91 712
5320.59 719
5321.28 765
5321.97 658
5322.66 784
5323.35 835
5324.04 828
5324.72 708
5325.41 727
5326.10 666
5326.79 689
5327.48 701
5328.17 550
5328.86 593
5329.54 604
5330.23 669
5330.92 589
5331.61 588
5332.30 600
5332.99 534
5333.68 585
5334.37 516
5335.06 506
5335.75 545
5336.43 621
5337.12 705
5337.81 590
5338.50 521
5339.19 580
5339.88 529
5340.57 542
5341.26 600
5341.95 570
5342.64 567
5343.33 481
5344.02 551
5344.71 616
5345.40 673
5346.09 660
5346.78 708
5347.47 629
5348.16 630
5348.85 612
5349.54 588
5350.23 667
5350.92 697
5351.61 665
5352.30 614
5352.99 598
5353.68 699
5354.37 602
5355.06 552
5355.75 564
5356.44 544
5357.13 602
5357.82 642
5358.51 582
5359.20 558
5359.89 600
5360.58 567
5361.28 579
5361.97 592
5362.66 596
5363.35 603
5364.04 634
5364.73 615
5365.42 641
5366.11 661
5366.80 626
5367.50 616
5368.19 553
5368.88 555
5369.57 537
5370.26 568
5370.95 548
5371.64 538
5372.33 545
5373.03 654
5373.72 583
5374.41 594
5375.10 558
5375.79 567
5376.48 512
5377.18 545
5377.87 574
5378.56 618
5379.25 618
5379.94 580
5380.64 502
5381.33 518
5382.02 523
5382.71 559
5383.41 546
5384.10 482
5384.79 516
5385.48 561
5386.17 555
5386.87 582
5387.56 664
5388.25 709
5388.94 681
5389.64 643
5390.33 670
5391.02 669
5391.72 698
5392.41 667
5393.10 663
5393.79 646
5394.49 634
5395.18 506
5395.87 521
5396.57 537
5397.26 527
5397.95 593
5398.65 610
5399.34 559
5400.03 561
5400.73 498
5401.42 539
5402.11 548
5402.81 511
5403.50 556
5404.19 566
5404.89 529
5405.58 547
5406.27 594
5406.97 627
5407.66 642
5408.36 531
5409.05 651
5409.74 622
5410.44 525
5411.13 596
5411.83 574
5412.52 508
5413.21 597
5413.91 548
5414.60 633
5415.30 590
5415.99 565
5416.69 511
5417.38 578
5418.07 601
5418.77 579
5419.46 552
5420.16 768
5420.85 562
5421.55 523
5422.24 555
5422.94 587
5423.63 634
5424.33 584
5425.02 576
5425.72 558
5426.41 544
5427.11 552
5427.80 598
5428.50 605
5429.19 636
5429.89 576
5430.58 584
5431.28 599
5431.97 741
5432.67 711
5433.36 686
5434.06 684
5434.75 679
5435.45 660
5436.15 766
5436.84 682
5437.54 695
5438.23 662
5438.93 803
5439.62 643
5440.32 713
5441.02 669
5441.71 642
5442.41 725
5443.10 693
5443.80 692
5444.50 749
5445.19 798
5445.89 854
5446.59 720
5447.28 921
5447.98 856
5448.68 852
5449.37 864
5450.07 740
5450.76 734
5451.46 753
5452.16 714
5452.85 760
5453.55 668
5454.25 785
5454.94 796
5455.64 723
5456.34 758
5457.04 824
5457.73 854
5458.43 800
5459.13 799
5459.82 743
5460.52 788
5461.22 802
5461.92 807
5462.61 781
5463.31 833
5464.01 789
5464.71 825
5465.40 811
5466.10 806
5466.80 889
5467.50 824
5468.19 799
5468.89 831
5469.59 878
5470.29 813
5470.98 790
5471.68 789
5472.38 915
5473.08 982
5473.78 969
5474.47 957
5475.17 901
5475.87 890
5476.57 1132
5477.27 1217
5477.97 1252
5478.66 1457
5479.36 1579
5480.06 1756
5480.76 1716
5481.46 1693
5482.16 1770
5482.85 1648
5483.55 1417
5484.25 1344
5484.95 1310
5485.65 1423
5486.35 1246
5487.05 1294
5487.75 1217
5488.45 1270
5489.14 1289
5489.84 1288
5490.54 1230
5491.24 1255
5491.94 1212
5492.64 1062
5493.34 1240
5494.04 1432
5494.74 1497
5495.44 1479
5496.14 1503
5496.84 1423
5497.54 1690
5498.24 1701
5498.94 2127
5499.63 2447
5500.33 2617
5501.03 2827
5501.73 2865
5502.43 2625
5503.13 2658
5503.83 2378
5504.53 2107
5505.23 1997
5505.93 1740
5506.63 1463
5507.33 1397
5508.03 1431
5508.73 1196
5509.44 1278
5510.14 1139
5510.84 1249
5511.54 1248
5512.24 1163
5512.94 1001
5513.64 1175
5514.34 1295
5515.04 1097
5515.74 1076
5516.44 1053
5517.14 1110
5517.84 992
5518.54 1053
5519.24 898
5519.95 978
5520.65 996
5521.35 940
5522.05 865
5522.75 851
5523.45 874
5524.15 801
5524.85 814
5525.55 750
5526.26 793
5526.96 837
5527.66 799
5528.36 812
5529.06 771
5529.76 819
5530.47 782
5531.17 750
5531.87 774
5532.57 774
5533.27 794
5533.97 745
5534.68 728
5535.38 743
5536.08 738
5536.78 744
5537.48 824
5538.19 744
5538.89 781
5539.59 751
5540.29 741
5541.00 656
5541.70 613
5542.40 749
5543.10 729
5543.81 731
5544.51 660
5545.21 664
5545.91 696
5546.62 708
5547.32 648
5548.02 710
5548.72 715
5549.43 674
5550.13 652
5550.83 641
5551.54 619
5552.24 706
5552.94 764
5553.64 726
5554.35 609
5555.05 620
5555.75 678
5556.46 705
5557.16 678
5557.86 630
5558.57 661
5559.27 752
5559.97 614
5560.68 645
5561.38 647
5562.09 654
5562.79 692
5563.49 678
5564.20 702
5564.90 716
5565.60 734
5566.31 685
5567.01 732
5567.72 758
5568.42 730
5569.12 632
5569.83 607
5570.53 690
5571.24 744
5571.94 682
5572.65 622
5573.35 551
5574.05 645
5574.76 711
5575.46 683
5576.17 784
5576.87 679
5577.58 668
5578.28 631
5578.99 624
5579.69 494
5580.40 574
5581.10 637
5581.81 598
5582.51 589
5583.22 581
5583.92 669
5584.63 700
5585.33 659
5586.04 591
5586.74 604
5587.45 726
5588.15 634
5588.86 593
5589.56 629
5590.27 656
5590.97 653
5591.68 625
5592.39 687
5593.09 583
5593.80 555
5594.50 597
5595.21 662
5595.91 613
5596.62 657
5597.33 656
5598.03 588
5598.74 604
5599.44 636
5600.15 609
5600.86 687
5601.56 616
5602.27 529
5602.97 571
5603.68 638
5604.39 616
5605.09 628
5605.80 605
5606.51 506
5607.21 471
5607.92 474
5608.63 547
5609.33 575
5610.04 639
5610.75 641
5611.45 726
5612.16 604
5612.87 534
5613.57 568
5614.28 547
5614.99 544
5615.69 563
5616.40 565
5617.11 593
5617.82 543
5618.52 614
5619.23 524
5619.94 609
5620.64 589
5621.35 564
5622.06 583
5622.77 601
5623.47 608
5624.18 517
5624.89 576
5625.60 655
5626.30 581
5627.01 593
5627.72 582
5628.43 585
5629.14 474
5629.84 570
5630.55 647
5631.26 663
5631.97 665
5632.68 649
5633.38 632
5634.09 520
5634.80 532
5635.51 579
5636.22 548
5636.93 569
5637.63 622
5638.34 615
5639.05 602
5639.76 663
5640.47 579
5641.18 651
5641.89 631
5642.59 620
5643.30 655
5644.01 631
5644.72 554
5645.43 584
5646.14 514
5646.85 548
5647.56 561
5648.27 629
5648.98 621
5649.68 565
5650.39 543
5651.10 599
5651.81 579
5652.52 544
5653.23 598
5653.94 594
5654.65 683
5655.36 709
5656.07 732
5656.78 670
5657.49 637
5658.20 643
5658.91 761
5659.62 874
5660.33 724
5661.04 690
5661.75 677
5662.46 665
5663.17 591
5663.88 716
5664.59 661
5665.30 719
5666.01 693
5666.72 666
5667.43 565
5668.14 566
5668.85 660
5669.56 688
5670.27 677
5670.98 621
5671.69 614
5672.40 523
5673.11 665
5673.82 584
5674.53 508
5675.24 620
5675.96 607
5676.67 569
5677.38 544
5678.09 609
5678.80 593
5679.51 589
5680.22 584
5680.93 552
5681.64 622
5682.36 574
5683.07 588
5683.78 665
5684.49 694
5685.20 636
5685.91 641
5686.62 673
5687.34 666
5688.05 654
5688.76 589
5689.47 611
5690.18 663
5690.89 582
5691.61 670
5692.32 650
5693.03 563
5693.74 495
5694.45 585
5695.17 499
5695.88 509
5696.59 503
5697.30 520
5698.01 562
5698.73 550
5699.44 523
5700.15 523
5700.86 549
5701.58 601
5702.29 574
5703.00 547
5703.71 561
5704.43 576
5705.14 608
5705.85 519
5706.56 525
5707.28 517
5707.99 455
5708.70 494
5709.42 516
5710.13 542
5710.84 517
5711.55 557
5712.27 499
5712.98 507
5713.69 485
5714.41 507
5715.12 447
5715.83 408
5716.55 457
5717.26 475
5717.97 465
5718.69 566
5719.40 582
5720.11 593
5720.83 526
5721.54 540
5722.26 488
5722.97 535
5723.68 560
5724.40 592
5725.11 508
5725.82 525
5726.54 529
5727.25 592
5727.97 583
5728.68 617
5729.40 512
5730.11 576
5730.82 560
5731.54 541
5732.25 505
5732.97 577
5733.68 516
5734.40 561
5735.11 536
5735.83 582
5736.54 536
5737.25 538
5737.97 636
5738.68 530
5739.40 552
5740.11 580
5740.83 548
5741.54 570
5742.26 581
5742.97 554
5743.69 568
5744.40 484
5745.12 498
5745.83 450
5746.55 505
5747.26 542
5747.98 494
5748.70 489
5749.41 543
5750.13 606
5750.84 564
5751.56 516
5752.27 526
5752.99 614
5753.70 576
5754.42 577
5755.14 523
5755.85 518
5756.57 471
5757.28 451
5758.00 421
5758.72 487
5759.43 517
5760.15 553
5760.86 522
5761.58 496
5762.30 479
5763.01 525
5763.73 549
5764.44 532
5765.16 548
5765.88 446
5766.59 530
5767.31 540
5768.03 517
5768.74 471
5769.46 501
5770.18 509
5770.89 534
5771.61 466
5772.33 580
5773.04 480
5773.76 441
5774.48 472
5775.20 470
5775.91 523
5776.63 490
5777.35 550
5778.06 534
5778.78 596
5779.50 529
5780.22 452
5780.93 548
5781.65 519
5782.37 481
5783.09 484
5783.80 464
5784.52 557
5785.24 562
5785.96 534
5786.67 543
5787.39 521
5788.11 603
5788.83 499
5789.55 488
5790.26 537
5790.98 500
5791.70 487
5792.42 535
5793.14 507
5793.85 534
5794.57 542
5795.29 588
5796.01 585
5796.73 545
5797.45 514
5798.16 532
5798.88 552
5799.60 683
5800.32 675
5801.04 678
5801.76 773
5802.48 721
5803.19 716
5803.91 766
5804.63 718
5805.35 702
5806.07 654
5806.79 629
5807.51 603
5808.23 655
5808.95 592
5809.67 613
5810.38 571
5811.10 571
5811.82 580
5812.54 526
5813.26 598
5813.98 577
5814.70 593
5815.42 688
5816.14 617
5816.86 539
5817.58 598
5818.30 589
5819.02 517
5819.74 561
5820.46 586
5821.18 624
5821.90 625
5822.62 703
5823.34 619
5824.06 509
5824.78 668
5825.50 507
5826.22 622
5826.94 607
5827.66 551
5828.38 556
5829.10 647
5829.82 555
5830.54 567
5831.26 593
5831.98 566
5832.70 570
5833.42 591
5834.14 592
5834.86 562
5835.59 563
5836.31 523
5837.03 585
5837.75 643
5838.47 592
5839.19 532
5839.91 586
5840.63 626
5841.35 585
5842.07 580
5842.80 551
5843.52 563
5844.24 544
5844.96 567
5845.68 545
5846.40 680
5847.12 691
5847.85 707
5848.57 679
5849.29 639
5850.01 645
5850.73 729
5851.45 627
5852.18 621
5852.90 646
5853.62 650
5854.34 665
5855.06 637
5855.79 744
5856.51 697
5857.23 701
5857.95 703
5858.67 602
5859.40 633
5860.12 665
5860.84 598
5861.56 716
5862.29 726
5863.01 671
5863.73 682
5864.45 693
5865.18 735
5865.90 692
5866.62 711
5867.34 746
5868.07 733
5868.79 718
5869.51 714
5870.24 785
5870.96 713
5871.68 688
5872.40 603
5873.13 683
5873.85 695
5874.57 709
5875.30 692
5876.02 700
5876.74 679
5877.47 681
5878.19 641
5878.91 623
5879.64 694
5880.36 740
5881.08 767
5881.81 799
5882.53 787
5883.26 848
5883.98 933
5884.70 952
5885.43 927
5886.15 836
5886.88 862
5887.60 848
5888.32 741
5889.05 646
5889.77 640
5890.50 630
5891.22 720
5891.94 593
5892.67 610
5893.39 591
5894.12 629
5894.84 597
5895.57 692
5896.29 610
5897.01 573
5897.74 599
5898.46 636
5899.19 681
5899.91 709
5900.64 719
5901.36 684
5902.09 713
5902.81 739
5903.54 710
5904.26 679
5904.99 717
5905.71 737
5906.44 754
5907.16 738
5907.89 759
5908.61 675
5909.34 753
5910.06 682
5910.79 676
5911.52 752
5912.24 785
5912.97 690
5913.69 766
5914.42 698
5915.14 652
5915.87 756
5916.60 797
5917.32 799
5918.05 742
5918.77 785
5919.50 740
5920.22 768
5920.95 766
5921.68 760
5922.40 746
5923.13 749
5923.86 752
5924.58 847
5925.31 833
5926.03 822
5926.76 834
5927.49 764
5928.21 849
5928.94 936
5929.67 872
5930.39 871
5931.12 945
5931.85 957
5932.57 834
5933.30 872
5934.03 929
5934.75 1015
5935.48 885
5936.21 922
5936.94 971
5937.66 1052
5938.39 1082
5939.12 1043
5939.84 1129
5940.57 1075
5941.30 992
5942.03 1074
5942.75 1191
5943.48 1112
5944.21 1297
5944.94 1193
5945.66 1254
5946.39 1303
5947.12 1283
5947.85 1404
5948.57 1476
5949.30 1514
5950.03 1579
5950.76 1770
5951.48 1757
5952.21 1842
5952.94 1939
5953.67 1999
5954.40 1999
5955.13 1901
5955.85 1926
5956.58 1810
5957.31 1771
5958.04 1779
5958.77 1618
5959.49 1744
5960.22 1708
5960.95 1618
5961.68 1673
5962.41 1747
5963.14 1917
5963.87 2028
5964.60 2095
5965.32 2460
5966.05 2594
5966.78 2577
5967.51 2778
5968.24 2927
5968.97 2927
5969.70 2719
5970.43 2281
5971.16 2360
5971.88 2193
5972.61 2068
5973.34 2153
5974.07 2036
5974.80 2121
5975.53 2118
5976.26 2036
5976.99 2052
5977.72 2040
5978.45 2198
5979.18 2172
5979.91 2267
5980.64 2352
5981.37 2276
5982.10 2428
5982.83 2586
5983.56 2483
5984.29 2566
5985.02 2351
5985.75 2212
5986.48 2358
5987.21 2250
5987.94 2208
5988.67 2310
5989.40 2317
5990.13 2479
5990.86 2471
5991.59 2484
5992.32 2360
5993.05 2385
5993.78 2396
5994.51 2463
5995.24 2533
5995.97 2635
5996.70 2683
5997.43 2703
5998.16 2554
5998.90 2626
5999.63 2740
6000.36 2454
6001.09 2609
6001.82 2503
6002.55 2503
6003.28 2563
6004.01 2425
6004.74 2413
6005.47 2526
6006.21 2665
6006.94 2757
6007.67 2819
6008.40 3392
6009.13 3871
6009.86 4441
6010.59 5131
6011.33 5912
6012.06 6518
6012.79 7050
6013.52 7455
6014.25 7486
6014.98 7651
6015.72 7273
6016.45 6917
6017.18 6460
6017.91 5546
6018.64 4764
6019.38 4078
6020.11 3596
6020.84 3070
6021.57 2613
6022.30 2459
6023.04 2180
6023.77 2107
6024.50 2097
6025.23 1880
6025.97 1767
6026.70 1772
6027.43 1722
6028.16 1727
6028.90 1731
6029.63 1783
6030.36 1803
6031.10 1619
6031.83 1682
6032.56 1653
6033.29 1473
6034.03 1526
6034.76 1532
6035.49 1519
6036.23 1507
6036.96 1469
6037.69 1505
6038.43 1596
6039.16 1655
6039.89 1701
6040.63 1680
6041.36 1662
6042.09 1913
6042.83 1902
6043.56 1817
6044.29 1863
6045.03 1851
6045.76 1893
6046.49 1908
6047.23 1847
6047.96 1904
6048.70 2020
6049.43 2133
6050.16 2260
6050.90 2264
6051.63 2483
6052.37 2614
6053.10 2686
6053.83 2684
6054.57 2675
6055.30 2542
6056.04 2426
6056.77 2234
6057.50 2022
6058.24 2114
6058.97 2042
6059.71 2010
6060.44 1985
6061.18 1827
6061.91 1756
6062.65 1746
6063.38 1834
6064.12 1839
6064.85 1778
6065.59 1795
6066.32 1840
6067.06 1717
6067.79 1774
6068.53 1760
6069.26 1651
6070.00 1727
6070.73 1719
6071.47 1699
6072.20 1680
6072.94 1492
6073.67 1521
6074.41 1489
6075.14 1484
6075.88 1512
6076.61 1427
6077.35 1533
6078.09 1521
6078.82 1407
6079.56 1457
6080.29 1459
6081.03 1445
6081.76 1471
6082.50 1343
6083.24 1423
6083.97 1311
6084.71 1291
6085.44 1344
6086.18 1265
6086.92 1317
6087.65 1356
6088.39 1380
6089.13 1342
6089.86 1364
6090.60 1284
6091.33 1217
6092.07 1348
6092.81 1374
6093.54 1300
6094.28 1319
6095.02 1348
6095.75 1251
6096.49 1273
6097.23 1353
6097.96 1398
6098.70 1248
6099.44 1213
6100.18 1244
6100.91 1201
6101.65 1100
6102.39 1126
6103.12 1258
6103.86 1195
6104.60 1252
6105.34 1233
6106.07 1160
6106.81 1194
6107.55 1200
6108.28 1296
6109.02 1276
6109.76 1265
6110.50 1197
6111.24 1269
6111.97 1251
6112.71 1217
6113.45 1082
6114.19 1248
6114.92 1262
6115.66 1250
6116.40 1191
6117.14 1264
6117.88 1150
6118.61 1159
6119.35 1183
6120.09 1274
6120.83 1263
6121.57 1282
6122.31 1216
6123.04 1186
6123.78 1336
6124.52 1426
6125.26 1265
6126.00 1323
6126.74 1369
6127.47 1354
6128.21 1401
6128.95 1358
6129.69 1240
6130.43 1300
6131.17 1242
6131.91 1344
6132.65 1428
6133.39 1400
6134.12 1310
6134.86 1300
6135.60 1339
6136.34 1417
6137.08 1466
6137.82 1445
6138.56 1512
6139.30 1489
6140.04 1421
6140.78 1455
6141.52 1400
6142.26 1475
6143.00 1425
6143.74 1405
6144.48 1412
6145.21 1364
6145.95 1371
6146.69 1353
6147.43 1433
6148.17 1461
6148.91 1399
6149.65 1369
6150.39 1520
6151.13 1552
6151.87 1583
6152.61 1482
6153.35 1392
6154.09 1420
6154.83 1519
6155.58 1517
6156.32 1538
6157.06 1443
6157.80 1596
6158.54 1586
6159.28 1526
6160.02 1742
6160.76 1835
6161.50 1687
6162.24 1762
6162.98 1722
6163.72 1904
6164.46 2057
6165.20 2387
6165.94 2320
6166.69 2372
6167.43 2449
6168.17 2469
6168.91 2473
6169.65 2474
6170.39 2568
6171.13 2496
6171.87 2355
6172.61 2334
6173.36 2263
6174.10 2175
6174.84 2234
6175.58 2094
6176.32 2043
6177.06 2215
6177.81 2227
6178.55 2234
6179.29 2168
6180.03 2124
6180.77 2096
6181.51 2241
6182.26 2271
6183.00 2349
6183.74 2393
6184.48 2458
6185.22 2451
6185.97 2480
6186.71 2359
6187.45 2374
6188.19 2455
6188.94 2449
6189.68 2585
6190.42 2716
6191.16 2835
6191.91 3060
6192.65 3015
6193.39 3115
6194.13 3097
6194.88 3239
6195.62 3079
6196.36 3175
6197.10 3161
6197.85 3161
6198.59 3121
6199.33 3183
6200.08 3250
6200.82 3354
6201.56 3078
6202.31 3223
6203.05 3463
6203.79 3802
6204.53 4568
6205.28 5578
6206.02 7037
6206.76 8757
6207.51 10775
6208.25 12574
6209.00 14256
6209.74 15721
6210.48 15862
6211.23 15914
6211.97 15325
6212.71 14117
6213.46 12254
6214.20 10312
6214.94 8392
6215.69 6779
6216.43 5784
6217.18 4799
6217.92 4096
6218.67 3635
6219.41 3254
6220.15 2994
6220.90 2946
6221.64 2898
6222.39 2939
6223.13 3127
6223.88 3000
6224.62 3165
6225.36 3213
6226.11 3163
6226.85 3242
6227.60 2953
6228.34 2771
6229.09 2546
6229.83 2418
6230.58 2198
6231.32 1950
6232.07 1905
6232.81 1829
6233.56 1908
6234.30 1694
6235.05 1676
6235.79 1848
6236.54 1748
6237.28 1843
6238.03 1925
6238.77 2162
6239.52 2080
6240.26 2128
6241.01 2226
6241.75 2331
6242.50 2146
6243.25 2188
6243.99 1974
6244.74 1997
6245.48 2000
6246.23 2057
6246.97 2206
6247.72 2275
6248.47 2274
6249.21 2255
6249.96 2295
6250.70 2220
6251.45 2290
6252.20 2176
6252.94 2038
6253.69 2091
6254.43 1995
6255.18 1861
6255.93 1940
6256.67 1991
6257.42 1924
6258.17 1910
6258.91 1950
6259.66 1853
6260.41 1812
6261.15 1873
6261.90 1880
6262.65 1869
6263.39 1792
6264.14 1732
6264.89 1696
6265.63 1589
6266.38 1723
6267.13 1720
6267.87 1631
6268.62 1604
6269.37 1632
6270.12 1676
6270.86 1687
6271.61 1720
6272.36 1701
6273.11 1589
6273.85 1621
6274.60 1642
6275.35 1654
6276.10 1635
6276.84 1608
6277.59 1614
6278.34 1570
6279.09 1607
6279.83 1512
6280.58 1553
6281.33 1593
6282.08 1614
6282.83 1547
6283.57 1562
6284.32 1522
6285.07 1382
6285.82 1412
6286.57 1366
6287.31 1297
6288.06 1257
6288.81 1389
6289.56 1341
6290.31 1240
6291.06 1237
6291.80 1279
6292.55 1293
6293.30 1334
6294.05 1246
6294.80 1206
6295.55 1232
6296.30 1211
6297.04 1173
6297.79 1186
6298.54 1067
6299.29 1127
6300.04 1073
6300.79 1122
6301.54 1179
6302.29 1047
6303.04 1077
6303.79 1145
6304.53 1118
6305.28 1082
6306.03 1001
6306.78 1125
6307.53 1179
6308.28 1161
6309.03 1163
6309.78 1122
6310.53 1197
6311.28 1239
6312.03 1140
6312.78 1257
6313.53 1316
6314.28 1240
6315.03 1231
6315.78 1088
6316.53 1216
6317.28 1211
6318.03 1206
6318.78 1143
6319.53 1132
6320.28 1101
6321.03 1093
6321.78 1160
6322.53 1050
6323.28 1143
6324.03 1098
6324.78 1037
6325.53 1059
6326.28 969
6327.03 998
6327.78 1037
6328.53 989
6329.28 952
6330.04 997
6330.79 1005
6331.54 973
6332.29 851
6333.04 972
6333.79 983
6334.54 929
6335.29 966
6336.04 975
6336.79 1043
6337.55 979
6338.30 913
6339.05 903
6339.80 952
6340.55 959
6341.30 909
6342.05 894
6342.81 900
6343.56 842
6344.31 863
6345.06 918
6345.81 935
6346.56 968
6347.32 1024
6348.07 1055
6348.82 921
6349.57 945
6350.32 1050
6351.07 1123
6351.83 1126
6352.58 1106
6353.33 1147
6354.08 1192
6354.84 1199
6355.59 1214
6356.34 1198
6357.09 1152
6357.84 1072
6358.60 1075
6359.35 1059
6360.10 970
6360.85 989
6361.61 949
6362.36 942
6363.11 901
6363.87 927
6364.62 962
6365.37 1025
6366.12 1076
6366.88 984
6367.63 946
6368.38 909
6369.14 890
6369.89 886
6370.64 941
6371.40 1002
6372.15 1031
6372.90 1036
6373.66 1009
6374.41 944
6375.16 996
6375.92 967
6376.67 911
6377.42 912
6378.18 958
6378.93 957
6379.68 993
6380.44 1099
6381.19 1057
6381.95 999
6382.70 961
6383.45 939
6384.21 1015
6384.96 941
6385.71 911
6386.47 948
6387.22 885
6387.98 887
6388.73 963
6389.49 879
6390.24 877
6390.99 842
6391.75 896
6392.50 932
6393.26 820
6394.01 851
6394.77 924
6395.52 953
6396.28 956
6397.03 869
6397.79 974
6398.54 947
6399.30 838
6400.05 898
6400.81 906
6401.56 912
6402.32 884
6403.07 953
6403.83 995
6404.58 999
6405.34 1032
6406.09 1045
6406.85 1108
6407.60 1240
6408.36 1299
6409.11 1364
6409.87 1239
6410.62 1288
6411.38 1259
6412.13 1275
6412.89 1328
6413.65 1171
6414.40 1165
6415.16 1098
6415.91 1058
6416.67 1006
6417.43 960
6418.18 916
6418.94 945
6419.69 1074
6420.45 1024
6421.21 1004
6421.96 942
6422.72 908
6423.47 922
6424.23 927
6424.99 864
6425.74 965
6426.50 992
6427.26 1037
6428.01 931
6428.77 777
6429.53 817
6430.28 834
6431.04 933
6431.80 895
6432.55 928
6433.31 883
6434.07 822
6434.82 868
6435.58 929
6436.34 875
6437.10 876
6437.85 914
6438.61 944
6439.37 1008
6440.12 928
6440.88 945
6441.64 945
6442.40 957
6443.15 998
6443.91 968
6444.67 988
6445.43 908
6446.18 963
6446.94 897
6447.70 942
6448.46 992
6449.21 948
6449.97 967
6450.73 1024
6451.49 980
6452.25 996
6453.00 1010
6453.76 1061
6454.52 1072
6455.28 1046
6456.04 975
6456.80 1057
6457.55 1020
6458.31 1028
6459.07 1084
6459.83 1112
6460.59 1104
6461.35 1034
6462.10 1057
6462.86 1223
6463.62 1181
6464.38 1067
6465.14 1152
6465.90 1135
6466.66 1190
6467.42 1216
6468.17 1307
6468.93 1192
6469.69 1369
6470.45 1430
6471.21 1266
6471.97 1259
6472.73 1308
6473.49 1282
6474.25 1294
6475.01 1358
6475.77 1304
6476.53 1248
6477.28 1393
6478.04 1307
6478.80 1435
6479.56 1488
6480.32 1485
6481.08 1459
6481.84 1527
6482.60 1419
6483.36 1484
6484.12 1544
6484.88 1588
6485.64 1472
6486.40 1575
6487.16 1660
6487.92 1539
6488.68 1755
6489.44 1771
6490.20 1707
6490.96 1790
6491.72 2017
6492.48 2023
6493.24 2182
6494.00 2166
6494.76 2159
6495.53 2263
6496.29 2347
6497.05 2223
6497.81 2257
6498.57 2405
6499.33 2418
6500.09 2442
6500.85 2392
6501.61 2328
6502.37 2208
6503.13 2231
6503.89 2277
6504.65 2327
6505.42 2465
6506.18 2480
6506.94 2451
6507.70 2550
6508.46 2582
6509.22 2711
6509.98 2923
6510.74 2880
6511.51 2849
6512.27 2779
6513.03 2804
6513.79 2864
6514.55 2837
6515.31 2797
6516.08 2969
6516.84 3013
6517.60 3040
6518.36 2882
6519.12 3152
6519.89 3255
6520.65 3468
6521.41 3649
6522.17 3749
6522.93 3942
6523.70 4252
6524.46 4329
6525.22 4767
6525.98 5296
6526.74 5313
6527.51 5544
6528.27 5786
6529.03 5797
6529.79 5718
6530.56 5724
6531.32 5862
6532.08 6297
6532.85 6969
6533.61 8139
6534.37 9933
6535.13 11875
6535.90 13908
6536.66 14997
6537.42 16113
6538.19 16228
6538.95 15909
6539.71 14837
6540.47 13021
6541.24 10716
6542.00 9012
6542.76 7411
6543.53 5910
6544.29 4917
6545.05 4009
6545.82 3677
6546.58 3066
6547.35 2944
6548.11 2789
6548.87 2512
6549.64 2393
6550.40 2500
6551.16 2424
6551.93 2317
6552.69 2433
6553.46 2380
6554.22 2308
6554.98 2215
6555.75 2186
6556.51 2113
6557.28 1953
6558.04 1989
6558.80 2089
6559.57 2015
6560.33 2014
6561.10 2047
6561.86 2175
6562.63 2315
6563.39 2366
6564.15 2400
6564.92 2443
6565.68 2609
6566.45 2579
6567.21 2495
6567.98 2549
6568.74 2545
6569.51 2479
6570.27 2319
6571.04 2438
6571.80 2530
6572.57 2609
6573.33 2616
6574.10 2754
6574.86 2984
6575.63 3027
6576.39 3207
6577.16 3053
6577.92 3042
6578.69 3031
6579.45 3002
6580.22 2863
6580.99 2858
6581.75 2689
6582.52 2615
6583.28 2587
6584.05 2639
6584.81 2669
6585.58 2537
6586.35 2566
6587.11 2649
6587.88 2779
6588.64 2763
6589.41 2892
6590.18 3003
6590.94 3147
6591.71 3221
6592.47 3496
6593.24 3720
6594.01 3880
6594.77 3872
6595.54 3972
6596.31 4099
6597.07 3991
6597.84 3696
6598.61 3538
6599.37 3246
6600.14 2914
6600.91 2774
6601.67 2697
6602.44 2589
6603.21 2357
6603.97 2343
6604.74 2521
6605.51 2434
6606.27 2604
6607.04 2602
6607.81 2701
6608.57 2650
6609.34 2674
6610.11 2569
6610.88 2635
6611.64 2532
6612.41 2611
6613.18 2506
6613.95 2511
6614.71 2266
6615.48 2089
6616.25 1941
6617.02 1791
6617.78 1894
6618.55 1785
6619.32 1818
6620.09 1893
6620.85 1747
6621.62 1686
6622.39 1769
6623.16 1770
6623.93 1726
6624.69 1802
6625.46 1680
6626.23 1738
6627.00 1772
6627.77 1681
6628.54 1625
6629.30 1698
6630.07 1752
6630.84 1752
6631.61 1935
6632.38 2072
6633.15 2043
6633.91 2340
6634.68 2423
6635.45 2432
6636.22 2359
6636.99 2289
6637.76 2265
6638.53 2093
6639.30 1866
6640.06 1774
6640.83 1775
6641.60 1767
6642.37 1689
6643.14 1771
6643.91 1635
6644.68 1652
6645.45 1667
6646.22 1606
6646.99 1617
6647.76 1632
6648.53 1582
6649.30 1585
6650.07 1556
6650.83 1629
6651.60 1745
6652.37 1646
6653.14 1739
6653.91 1685
6654.68 1721
6655.45 1824
6656.22 1756
6656.99 1729
6657.76 1669
6658.53 1664
6659.30 1806
6660.07 1678
6660.84 1453
6661.61 1478
6662.38 1474
6663.15 1578
6663.92 1517
6664.70 1477
6665.47 1593
6666.24 1544
6667.01 1528
6667.78 1568
6668.55 1578
6669.32 1490
6670.09 1513
6670.86 1610
6671.63 1547
6672.40 1504
6673.17 1573
6673.94 1646
6674.71 1708
6675.49 1585
6676.26 1592
6677.03 1581
6677.80 1393
6678.57 1608
6679.34 1619
6680.11 1758
6680.88 1653
6681.65 1846
6682.43 1959
6683.20 1964
6683.97 2062
6684.74 2221
6685.51 2346
6686.28 2290
6687.06 2093
6687.83 1884
6688.60 1847
6689.37 1838
6690.14 1653
6690.91 1593
6691.69 1515
6692.46 1599
6693.23 1539
6694.00 1574
6694.77 1543
6695.55 1407
6696.32 1541
6697.09 1565
6697.86 1416
6698.64 1374
6699.41 1380
6700.18 1380
6700.95 1369
6701.73 1377
6702.50 1443
6703.27 1435
6704.04 1333
6704.82 1351
6705.59 1265
6706.36 1335
6707.13 1362
6707.91 1521
6708.68 1424
6709.45 1378
6710.23 1412
6711.00 1395
6711.77 1272
6712.55 1256
6713.32 1275
6714.09 1194
6714.87 1148
6715.64 1202
6716.41 1219
6717.19 1111
6717.96 1230
6718.73 1174
6719.51 1212
6720.28 1217
6721.05 1217
6721.83 1170
6722.60 1238
6723.37 1245
6724.15 1257
6724.92 1240
6725.70 1175
6726.47 1317
6727.24 1234
6728.02 1247
6728.79 1139
6729.57 1149
6730.34 1261
6731.11 1295
6731.89 1247
6732.66 1287
6733.44 1347
6734.21 1282
6734.99 1341
6735.76 1293
6736.54 1261
6737.31 1233
6738.08 1221
6738.86 1185
6739.63 1169
6740.41 1209
6741.18 1314
6741.96 1237
6742.73 1276
6743.51 1334
6744.28 1322
6745.06 1333
6745.83 1285
6746.61 1336
6747.38 1445
6748.16 1430
6748.93 1535
6749.71 1560
6750.48 1714
6751.26 1860
6752.04 1868
6752.81 1901
6753.59 2040
6754.36 2181
6755.14 2063
6755.91 2027
6756.69 1801
6757.46 1520
6758.24 1390
6759.02 1420
6759.79 1396
6760.57 1245
6761.34 1328
6762.12 1387
6762.90 1302
6763.67 1373
6764.45 1303
6765.22 1402
6766.00 1326
6766.78 1252
6767.55 1184
6768.33 1203
6769.11 1177
6769.88 1189
6770.66 1165
6771.44 1071
6772.21 1120
6772.99 1196
6773.77 1094
6774.54 1093
6775.32 1085
6776.10 1086
6776.87 1046
6777.65 1092
6778.43 1062
6779.20 1131
6779.98 1138
6780.76 1089
6781.53 1115
6782.31 1130
6783.09 1041
6783.87 1084
6784.64 1051
6785.42 980
6786.20 1017
6786.98 1035
6787.75 1126
6788.53 1098
6789.31 983
6790.09 969
6790.86 1080
6791.64 1039
6792.42 1093
6793.20 1020
6793.97 1083
6794.75 1033
6795.53 1131
6796.31 1014
6797.09 1036
6797.86 1042
6798.64 946
6799.42 1026
6800.20 1088
6800.98 1143
6801.76 999
6802.53 978
6803.31 1059
6804.09 1128
6804.87 1065
6805.65 1067
6806.43 1123
6807.20 1099
6807.98 1137
6808.76 1103
6809.54 1136
6810.32 1151
6811.10 1102
6811.88 1084
6812.66 1026
6813.44 1016
6814.21 1034
6814.99 1036
6815.77 1060
6816.55 1127
6817.33 1093
6818.11 1069
6818.89 1095
6819.67 1076
6820.45 982
6821.23 1004
6822.01 1063
6822.79 945
6823.57 1068
6824.35 1055
6825.12 1073
6825.90 1066
6826.68 1092
6827.46 1061
6828.24 1083
6829.02 1006
6829.80 1072
6830.58 1043
6831.36 1027
6832.14 1050
6832.92 986
6833.70 996
6834.48 1080
6835.26 998
6836.04 912
6836.82 1004
6837.60 1164
6838.39 1073
6839.17 977
6839.95 1022
6840.73 996
6841.51 924
6842.29 981
6843.07 986
6843.85 1134
6844.63 1040
6845.41 1136
6846.19 1178
6846.97 1211
6847.75 1351
6848.53 1469
6849.32 1706
6850.10 1830
6850.88 2015
6851.66 2136
6852.44 2291
6853.22 2296
6854.00 2258
6854.78 2206
6855.56 1942
6856.35 1706
6857.13 1688
6857.91 1425
6858.69 1223
6859.47 1159
6860.25 1111
6861.04 1127
6861.82 1175
6862.60 1196
6863.38 1144
6864.16 1168
6864.94 1185
6865.73 1199
6866.51 1344
6867.29 1257
6868.07 1325
6868.85 1226
6869.64 1362
6870.42 1452
6871.20 1401
6871.98 1187
6872.77 1210
6873.55 1185
6874.33 1292
6875.11 1246
6875.90 1131
6876.68 1173
6877.46 1336
6878.24 1344
6879.03 1358
6879.81 1368
6880.59 1477
6881.37 1538
6882.16 1546
6882.94 1498
6883.72 1507
6884.51 1741
6885.29 1836
6886.07 2164
6886.86 2439
6887.64 2580
6888.42 2800
6889.21 2963
6889.99 3114
6890.77 2820
6891.56 2479
6892.34 2283
6893.12 2137
6893.91 1997
6894.69 1728
6895.47 1649
6896.26 1578
6897.04 1556
6897.82 1479
6898.61 1449
6899.39 1575
6900.18 1474
6900.96 1413
6901.74 1437
6902.53 1495
6903.31 1554
6904.10 1594
6904.88 1538
6905.66 1473
6906.45 1519
6907.23 1518
6908.02 1351
6908.80 1455
6909.59 1446
6910.37 1426
6911.16 1281
6911.94 1367
6912.72 1305
6913.51 1249
6914.29 1392
6915.08 1346
6915.86 1251
6916.65 1289
6917.43 1251
6918.22 1312
6919.00 1172
6919.79 1304
6920.57 1249
6921.36 1162
6922.14 1413
6922.93 1311
6923.71 1226
6924.50 1172
6925.28 1285
6926.07 1325
6926.86 1305
6927.64 1238
6928.43 1382
6929.21 1335
6930.00 1286
6930.78 1361
6931.57 1298
6932.35 1351
6933.14 1379
6933.93 1268
6934.71 1335
6935.50 1374
6936.28 1273
6937.07 1436
6937.86 1475
6938.64 1464
6939.43 1578
6940.21 1598
6941.00 1661
6941.79 1845
6942.57 1928
6943.36 1989
6944.15 2061
6944.93 2109
6945.72 2103
6946.51 2315
6947.29 2348
6948.08 2168
6948.86 2237
6949.65 2143
6950.44 2001
6951.23 2078
6952.01 2086
6952.80 1977
6953.59 1905
6954.37 1868
6955.16 1828
6955.95 1957
6956.73 1796
6957.52 1766
6958.31 1862
6959.10 1909
6959.88 1844
6960.67 1734
6961.46 1821
6962.25 1862
6963.03 1987
6963.82 2059
6964.61 2117
6965.40 2113
6966.18 2162
6966.97 2300
6967.76 2414
6968.55 2567
6969.33 2654
6970.12 2732
6970.91 2962
6971.70 3125
6972.49 2931
6973.27 2881
6974.06 2899
6974.85 2951
6975.64 2951
6976.43 2727
6977.21 2861
6978.00 2907
6978.79 2879
6979.58 3221
6980.37 3735
6981.16 4254
6981.95 5153
6982.73 6386
6983.52 8026
6984.31 9967
6985.10 11688
6985.89 13235
6986.68 14016
6987.47 14636
6988.26 14038
6989.04 12795
6989.83 11194
6990.62 9483
6991.41 7881
6992.20 6438
6992.99 5026
6993.78 4174
6994.57 3531
6995.36 3071
6996.15 2823
6996.94 2611
6997.73 2425
6998.51 2449
6999.30 2475
7000.09 2523
7000.88 2498
7001.67 2448
7002.46 2443
7003.25 2251
7004.04 2214
7004.83 2204
7005.62 1935
7006.41 1883
7007.20 1685
7007.99 1747
7008.78 1604
7009.57 1579
7010.36 1721
7011.15 1689
7011.94 1624
7012.73 1708
7013.52 1771
7014.31 1827
7015.10 1911
7015.89 1787
7016.69 1704
7017.48 1809
7018.27 1700
7019.06 1704
7019.85 1752
7020.64 1695
7021.43 1617
7022.22 1628
7023.01 1752
7023.80 1906
7024.59 1913
7025.38 1872
7026.17 2026
7026.97 2005
7027.76 1836
7028.55 1735
7029.34 1555
7030.13 1565
7030.92 1516
7031.71 1455
7032.50 1432
7033.30 1408
7034.09 1446
7034.88 1392
7035.67 1438
7036.46 1499
7037.25 1475
7038.05 1407
7038.84 1425
7039.63 1592
7040.42 1716
7041.21 1859
7042.01 1807
7042.80 1806
7043.59 1829
7044.38 1809
7045.17 1886
7045.97 2008
7046.76 1948
7047.55 1977
7048.34 2076
7049.13 2373
7049.93 2732
7050.72 2915
7051.51 2982
7052.30 2791
7053.10 2568
7053.89 2366
7054.68 2012
7055.47 1922
7056.27 1847
7057.06 1774
7057.85 1651
7058.65 1704
7059.44 1548
7060.23 1523
7061.02 1595
7061.82 1630
7062.61 1648
7063.40 1606
7064.20 1596
7064.99 1610
7065.78 1512
7066.58 1555
7067.37 1530
7068.16 1448
7068.96 1317
7069.75 1288
7070.54 1281
7071.34 1235
7072.13 1217
7072.93 1193
7073.72 1208
7074.51 1189
7075.31 1138
7076.10 1150
7076.89 1021
7077.69 1134
7078.48 1079
7079.28 1090
7080.07 1184
7080.86 1160
7081.66 1143
7082.45 1057
7083.25 1061
7084.04 1047
7084.84 1096
7085.63 1015
7086.42 1013
7087.22 1008
7088.01 1017
7088.81 1066
7089.60 1076
7090.40 1019
7091.19 903
7091.99 903
7092.78 941
7093.58 997
7094.37 1043
7095.17 1015
7095.96 935
7096.76 901
7097.55 877
7098.35 867
7099.14 954
7099.94 947
7100.73 899
7101.53 882
7102.32 944
7103.12 938
7103.91 914
7104.71 850
7105.50 779
7106.30 875
7107.10 820
7107.89 831
7108.69 837
7109.48 934
7110.28 876
7111.07 917
7111.87 847
7112.67 864
7113.46 768
7114.26 876
7115.05 874
7115.85 889
7116.65 903
7117.44 863
7118.24 828
7119.03 846
7119.83 762
7120.63 797
7121.42 837
7122.22 780
7123.02 847
7123.81 893
7124.61 902
7125.41 828
7126.20 788
7127.00 859
7127.80 817
7128.59 916
7129.39 941
7130.19 879
7130.98 889
7131.78 934
7132.58 899
7133.37 959
7134.17 857
7134.97 975
7135.77 877
7136.56 783
7137.36 775
7138.16 762
7138.96 809
7139.75 709
7140.55 724
7141.35 749
7142.15 767
7142.94 726
7143.74 730
7144.54 632
7145.34 666
7146.13 747
7146.93 807
7147.73 721
7148.53 686
7149.33 654
7150.12 627
7150.92 664
7151.72 789
7152.52 721
7153.32 748
7154.11 733
7154.91 741
7155.71 791
7156.51 828
7157.31 799
7158.11 856
7158.90 805
7159.70 832
7160.50 883
7161.30 783
7162.10 805
7162.90 774
7163.70 743
7164.50 685
7165.29 668
7166.09 701
7166.89 645
7167.69 625
7168.49 673
7169.29 666
7170.09 699
7170.89 763
7171.69 678
7172.49 753
7173.29 697
7174.08 637
7174.88 694
7175.68 668
7176.48 658
7177.28 642
7178.08 605
7178.88 639
7179.68 700
7180.48 664
7181.28 652
7182.08 580
7182.88 621
7183.68 657
7184.48 752
7185.28 726
7186.08 660
7186.88 650
7187.68 666
7188.48 577
7189.28 585
7190.08 671
7190.88 626
7191.68 636
7192.48 629
7193.28 619
7194.08 677
7194.88 625
7195.68 652
7196.48 655
7197.28 646
7198.09 663
7198.89 586
7199.69 683
7200.49 648
7201.29 582
7202.09 579
7202.89 631
7203.69 635
7204.49 623
7205.29 587
7206.09 588
7206.90 534
7207.70 579
7208.50 628
7209.30 600
7210.10 567
7210.90 613
7211.70 595
7212.51 508
7213.31 565
7214.11 603
7214.91 659
7215.71 627
7216.51 593
7217.32 550
7218.12 615
7218.92 641
7219.72 520
7220.52 601
7221.32 600
7222.13 608
7222.93 652
7223.73 628
7224.53 590
7225.34 543
7226.14 591
7226.94 610
7227.74 560
7228.54 586
7229.35 651
7230.15 705
7230.95 642
7231.75 588
7232.56 536
7233.36 521
7234.16 479
7234.96 616
7235.77 628
7236.57 695
7237.37 645
7238.18 659
7238.98 631
7239.78 642
7240.59 627
7241.39 583
7242.19 624
7242.99 553
7243.80 574
7244.60 587
7245.40 595
7246.21 617
7247.01 645
7247.81 602
7248.62 635
7249.42 623
7250.23 605
7251.03 587
7251.83 645
7252.64 606
7253.44 674
7254.24 662
7255.05 684
7255.85 669
7256.66 638
7257.46 588
7258.26 694
7259.07 694
7259.87 684
7260.68 692
7261.48 644
7262.28 678
7263.09 716
7263.89 683
7264.70 691
7265.50 684
7266.31 662
7267.11 675
7267.92 732
7268.72 706
7269.52 663
7270.33 691
7271.13 661
7271.94 649
7272.74 687
7273.55 713
7274.35 687
7275.16 710
7275.96 676
7276.77 686
7277.57 678
7278.38 649
7279.18 714
7279.99 820
7280.79 797
7281.60 910
7282.41 946
7283.21 948
7284.02 1201
7284.82 1221
7285.63 1214
7286.43 1233
7287.24 1186
7288.04 1089
7288.85 973
7289.66 990
7290.46 975
7291.27 867
7292.07 732
7292.88 785
7293.68 784
7294.49 804
7295.30 804
7296.10 855
7296.91 793
7297.72 798
7298.52 782
7299.33 727
7300.13 721
7300.94 696
7301.75 806
7302.55 730
7303.36 715
7304.17 725
7304.97 749
7305.78 787
7306.59 757
7307.39 704
7308.20 729
7309.01 790
7309.81 871
7310.62 879
7311.43 846
7312.24 929
7313.04 909
7313.85 914
7314.66 959
7315.46 966
7316.27 1175
7317.08 1410
7317.89 1411
7318.69 1569
7319.50 1796
7320.31 1904
7321.12 1683
7321.92 1451
7322.73 1277
7323.54 1229
7324.35 1095
7325.15 1030
7325.96 1042
7326.77 935
7327.58 862
7328.38 951
7329.19 884
7330.00 908
7330.81 896
7331.62 803
7332.43 850
7333.23 867
7334.04 939
7334.85 904
7335.66 941
7336.47 844
7337.27 894
7338.08 921
7338.89 864
7339.70 769
7340.51 781
7341.32 776
7342.13 783
7342.93 825
7343.74 800
7344.55 716
7345.36 657
7346.17 692
7346.98 734
7347.79 642
7348.60 699
7349.41 759
7350.22 694
7351.02 702
7351.83 659
7352.64 651
7353.45 635
7354.26 672
7355.07 649
7355.88 695
7356.69 629
7357.50 608
7358.31 653
7359.12 636
7359.93 664
7360.74 631
7361.55 665
7362.36 692
7363.17 611
7363.98 628
7364.79 601
7365.60 557
7366.41 593
7367.22 554
7368.03 567
7368.84 699
7369.65 617
7370.46 571
7371.27 538
7372.08 563
7372.89 579
7373.70 563
7374.51 556
7375.32 557
7376.13 619
7376.94 559
7377.75 518
7378.56 533
7379.37 666
7380.18 697
7380.99 606
7381.81 613
7382.62 654
7383.43 633
7384.24 658
7385.05 641
7385.86 599
7386.67 553
7387.48 570
7388.29 656
7389.11 633
7389.92 650
7390.73 646
7391.54 579
7392.35 616
7393.16 625
7393.97 601
7394.79 561
7395.60 654
7396.41 678
7397.22 526
7398.03 547
7398.84 622
7399.66 541
7400.47 597
7401.28 590
7402.09 643
7402.90 641
7403.72 596
7404.53 575
7405.34 591
7406.15 568
7406.96 580
7407.78 581
7408.59 600
7409.40 541
7410.21 583
7411.03 549
7411.84 531
7412.65 511
7413.46 559
7414.28 503
7415.09 553
7415.90 551
7416.71 539
7417.53 541
7418.34 580
7419.15 572
7419.97 576
7420.78 505
7421.59 524
7422.41 514
7423.22 536
7424.03 591
7424.84 547
7425.66 485
7426.47 476
7427.28 534
7428.10 594
7428.91 536
7429.72 593
7430.54 609
7431.35 613
7432.17 625
7432.98 567
7433.79 589
7434.61 594
7435.42 539
7436.23 552
7437.05 574
7437.86 593
7438.68 563
7439.49 514
7440.30 548
7441.12 579
7441.93 601
7442.75 522
7443.56 497
7444.38 507
7445.19 639
7446.00 522
7446.82 539
7447.63 550
7448.45 559
7449.26 554
7450.08 544
7450.89 536
7451.71 548
7452.52 528
7453.34 463
7454.15 495
7454.97 526
7455.78 554
7456.60 484
7457.41 538
7458.23 574
7459.04 541
7459.86 603
7460.67 569
7461.49 567
7462.30 498
7463.12 541
7463.93 577
7464.75 601
7465.56 581
7466.38 548
7467.19 580
7468.01 595
7468.82 527
7469.64 497
7470.46 626
7471.27 615
7472.09 631
7472.90 522
7473.72 572
7474.54 532
7475.35 536
7476.17 535
7476.98 592
7477.80 595
7478.62 592
7479.43 624
7480.25 601
7481.06 658
7481.88 638
7482.70 561
7483.51 564
7484.33 585
7485.15 589
7485.96 479
7486.78 506
7487.60 556
7488.41 502
7489.23 598
7490.05 603
7490.86 564
7491.68 529
7492.50 497
7493.31 509
7494.13 527
7494.95 512
7495.77 549
7496.58 563
7497.40 599
7498.22 502
7499.03 466
7499.85 572
7500.67 468
7501.49 482
7502.30 574
7503.12 515
7503.94 498
7504.76 453
7505.57 533
7506.39 466
7507.21 460
7508.03 496
7508.85 552
7509.66 471
7510.48 501
7511.30 521
7512.12 514
7512.94 570
7513.75 530
7514.57 545
7515.39 456
7516.21 496
7517.03 509
7517.84 464
7518.66 505
7519.48 503
7520.30 610
7521.12 524
7521.94 472
7522.76 509
7523.57 517
7524.39 464
7525.21 483
7526.03 511
7526.85 566
7527.67 584
7528.49 580
7529.31 543
7530.12 499
7530.94 468
7531.76 476
7532.58 505
7533.40 500
7534.22 525
7535.04 458
7535.86 519
7536.68 521
7537.50 501
7538.32 462
7539.14 576
7539.96 592
7540.78 527
7541.59 522
7542.41 472
7543.23 550
7544.05 631
7544.87 621
7545.69 596
7546.51 530
7547.33 521
7548.15 465
7548.97 561
7549.79 476
7550.61 565
7551.43 591
7552.25 492
7553.07 527
7553.89 502
7554.71 479
7555.53 455
7556.36 495
7557.18 482
7558.00 533
7558.82 559
7559.64 552
7560.46 602
7561.28 499
7562.10 540
7562.92 561
7563.74 542
7564.56 553
7565.38 547
7566.20 578
7567.02 556
7567.85 520
7568.67 497
7569.49 507
7570.31 517
7571.13 498
7571.95 497
7572.77 481
7573.59 559
7574.42 487
7575.24 476
7576.06 526
7576.88 592
7577.70 563
7578.52 573
7579.34 545
7580.17 534
7580.99 507
7581.81 529
7582.63 519
7583.45 526
7584.28 580
7585.10 596
7585.92 537
7586.74 519
7587.56 624
7588.39 679
7589.21 706
7590.03 631
7590.85 642
7591.67 651
7592.50 608
7593.32 589
7594.14 637
7594.96 729
7595.79 651
7596.61 663
7597.43 696
7598.26 716
7599.08 647
7599.90 676
7600.72 633
7601.55 696
7602.37 740
7603.19 783
7604.02 779
7604.84 786
7605.66 775
7606.48 799
7607.31 823
7608.13 885
7608.95 802
7609.78 755
7610.60 826
7611.42 737
7612.25 654
7613.07 737
7613.89 811
7614.72 872
7615.54 752
7616.37 776
7617.19 880
7618.01 844
7618.84 907
7619.66 973
7620.48 973
7621.31 959
7622.13 821
7622.96 797
7623.78 734
7624.60 702
7625.43 770
7626.25 782
7627.08 763
7627.90 841
7628.73 862
7629.55 841
7630.37 822
7631.20 871
7632.02 1008
7632.85 950
7633.67 932
7634.50 881
7635.32 904
7636.15 894
7636.97 741
7637.80 703
7638.62 730
7639.45 697
7640.27 668
7641.10 663
7641.92 639
7642.75 539
7643.57 586
7644.40 560
7645.22 649
7646.05 584
7646.87 571
7647.70 652
7648.52 583
7649.35 570
7650.17 640
7651.00 698
7651.83 608
7652.65 650
7653.48 551
7654.30 520
7655.13 551
7655.95 581
7656.78 622
7657.61 549
7658.43 495
7659.26 526
7660.08 560
7660.91 502
7661.74 514
7662.56 569
7663.39 550
7664.21 554
7665.04 480
7665.87 582
7666.69 551
7667.52 477
7668.35 489
7669.17 566
7670.00 504
7670.83 522
7671.65 431
7672.48 501
7673.31 461
7674.13 498
7674.96 515
7675.79 471
7676.61 493
7677.44 554
7678.27 517
7679.09 469
7679.92 529
7680.75 507
7681.58 546
7682.40 526
7683.23 509
7684.06 513
7684.89 519
7685.71 599
7686.54 600
7687.37 551
7688.19 571
7689.02 485
7689.85 544
7690.68 575
7691.51 500
7692.33 449
7693.16 473
7693.99 446
7694.82 528
7695.64 514
7696.47 527
7697.30 564
7698.13 582
7698.96 562
7699.79 558
7700.61 569
7701.44 561
7702.27 557
7703.10 524
7703.93 512
7704.76 517
7705.58 550
7706.41 556
7707.24 531
7708.07 539
7708.90 485
7709.73 521
7710.56 499
7711.38 496
7712.21 520
7713.04 467
7713.87 436
7714.70 490
7715.53 492
7716.36 490
7717.19 469
7718.02 523
7718.85 513
7719.67 470
7720.50 515
7721.33 496
7722.16 463
7722.99 449
7723.82 411
7724.65 462
7725.48 538
7726.31 447
7727.14 476
7727.97 494
7728.80 516
7729.63 513
7730.46 478
7731.29 530
7732.12 535
7732.95 485
7733.78 475
7734.61 456
7735.44 449
7736.27 456
7737.10 500
7737.93 491
7738.76 386
7739.59 413
7740.42 464
7741.25 469
7742.08 465
7742.91 470
7743.74 494
7744.57 452
7745.40 480
7746.23 553
7747.06 454
7747.90 488
7748.73 507
7749.56 542
7750.39 534
7751.22 467
7752.05 492
7752.88 550
7753.71 488
7754.54 496
7755.37 419
7756.21 441
7757.04 492
7757.87 473
7758.70 528
7759.53 507
7760.36 471
7761.19 501
7762.03 528
7762.86 521
7763.69 484
7764.52 485
7765.35 512
7766.18 487
7767.02 492
7767.85 521
7768.68 494
7769.51 499
7770.34 520
7771.18 622
7772.01 571
7772.84 524
7773.67 437
7774.50 495
7775.34 446
7776.17 452
7777.00 538
7777.83 499
7778.67 558
7779.50 522
7780.33 472
7781.16 564
7782.00 483
7782.83 419
7783.66 475
7784.49 430
7785.33 489
7786.16 444
7786.99 475
7787.82 501
7788.66 471
7789.49 467
7790.32 451
7791.16 488
7791.99 479
7792.82 501
7793.66 528
7794.49 545
7795.32 537
7796.16 576
7796.99 560
7797.82 514
7798.66 568
7799.49 528
7800.32 533
7801.16 526
7801.99 487
7802.82 509
7803.66 553
7804.49 557
7805.33 555
7806.16 568
7806.99 552
7807.83 515
7808.66 513
7809.50 535
7810.33 579
7811.16 612
7812.00 636
7812.83 619
7813.67 699
7814.50 703
7815.34 734
7816.17 737
7817.00 684
7817.84 782
7818.67 814
7819.51 796
7820.34 820
7821.18 727
7822.01 775
7822.85 766
7823.68 706
7824.52 761
7825.35 791
7826.19 788
7827.02 944
7827.86 953
7828.69 900
7829.53 871
7830.36 829
7831.20 792
7832.03 758
7832.87 730
7833.70 788
7834.54 815
7835.37 855
7836.21 765
7837.04 669
7837.88 793
7838.72 756
7839.55 746
7840.39 738
7841.22 727
7842.06 710
7842.89 661
7843.73 603
7844.57 643
7845.40 646
7846.24 598
7847.07 634
7847.91 630
7848.75 660
7849.58 725
7850.42 614
7851.26 606
7852.09 614
7852.93 613
7853.77 625
7854.60 720
7855.44 651
7856.27 630
7857.11 698
7857.95 739
7858.78 769
7859.62 847
7860.46 830
7861.29 734
7862.13 789
7862.97 824
7863.81 755
7864.64 717
7865.48 691
7866.32 684
7867.15 730
7867.99 721
7868.83 722
7869.67 693
7870.50 612
7871.34 696
7872.18 762
7873.02 700
7873.85 717
7874.69 787
7875.53 843
7876.37 828
7877.20 923
7878.04 950
7878.88 970
7879.72 878
7880.55 961
7881.39 936
7882.23 851
7883.07 803
7883.91 857
7884.74 817
7885.58 728
7886.42 760
7887.26 721
7888.10 789
7888.94 760
7889.77 677
7890.61 759
7891.45 781
7892.29 821
7893.13 853
7893.97 768
7894.80 738
7895.64 601
7896.48 672
7897.32 687
7898.16 700
7899.00 685
7899.84 582
7900.68 520
7901.52 627
7902.35 668
7903.19 666
7904.03 565
7904.87 592
7905.71 656
7906.55 665
7907.39 609
7908.23 571
7909.07 620
7909.91 524
7910.75 611
7911.59 595
7912.43 588
7913.27 567
7914.11 654
7914.94 588
7915.78 664
7916.62 576
7917.46 626
7918.30 620
7919.14 660
7919.98 651
7920.82 655
7921.66 592
7922.50 611
7923.34 658
7924.18 602
7925.02 602
7925.87 619
7926.71 591
7927.55 525
7928.39 610
7929.23 585
7930.07 507
7930.91 508
7931.75 599
7932.59 564
7933.43 500
7934.27 560
7935.11 629
7935.95 569
7936.79 526
7937.63 573
7938.47 564
7939.32 519
7940.16 561
7941.00 563
7941.84 576
7942.68 561
7943.52 536
7944.36 531
7945.20 605
7946.04 610
7946.89 523
7947.73 543
7948.57 551
7949.41 561
7950.25 581
7951.09 622
7951.94 625
7952.78 684
7953.62 694
7954.46 692
7955.30 749
7956.14 632
7956.99 648
7957.83 609
7958.67 722
7959.51 706
7960.35 610
7961.20 601
7962.04 584
7962.88 657
7963.72 647
7964.57 753
7965.41 695
7966.25 733
7967.09 745
7967.94 854
7968.78 812
7969.62 784
7970.46 719
7971.31 790
7972.15 671
7972.99 725
7973.83 651
7974.68 588
7975.52 570
7976.36 642
7977.21 580
7978.05 564
7978.89 591
7979.74 576
7980.58 551
7981.42 588
7982.26 626
7983.11 548
7983.95 535
7984.79 526
7985.64 584
7986.48 597
7987.33 634
7988.17 551
7989.01 529
7989.86 527
7990.70 528
7991.54 489
7992.39 517
7993.23 544
7994.08 529
7994.92 487
7995.76 451
7996.61 451
7997.45 496
7998.30 457
7999.14 527
7999.98 457
8000.83 418
8001.67 446
8002.52 477
8003.36 425
8004.21 430
8005.05 499
8005.89 507
8006.74 498
8007.58 474
8008.43 425
8009.27 459
8010.12 486
8010.96 443
8011.81 391
8012.65 486
8013.50 447
8014.34 501
8015.19 507
8016.03 487
8016.88 597
8017.72 457
8018.57 499
8019.41 446
8020.26 462
8021.10 419
8021.95 439
8022.79 442
8023.64 429
8024.48 425
8025.33 476
8026.18 462
8027.02 483
8027.87 498
8028.71 510
8029.56 438
8030.40 473
8031.25 496
8032.10 464
8032.94 435
8033.79 422
8034.63 440
8035.48 421
8036.33 464
8037.17 414
8038.02 402
8038.86 437
8039.71 452
8040.56 421
8041.40 463
8042.25 492
8043.10 431
8043.94 458
8044.79 438
8045.64 391
8046.48 433
8047.33 482
8048.18 477
8049.02 480
8049.87 473
8050.72 493
8051.56 450
8052.41 502
8053.26 463
8054.10 503
8054.95 468
8055.80 473
8056.65 468
8057.49 456
8058.34 473
8059.19 423
8060.04 419
8060.88 454
8061.73 369
8062.58 364
8063.43 445
8064.27 409
8065.12 437
8065.97 420
8066.82 442
8067.66 424
8068.51 344
8069.36 446
8070.21 442
8071.06 372
8071.90 439
8072.75 431
8073.60 420
8074.45 472
8075.30 436
8076.14 399
8076.99 345
8077.84 408
8078.69 439
8079.54 378
8080.39 420
8081.23 401
8082.08 441
8082.93 413
8083.78 405
8084.63 434
8085.48 453
8086.33 421
8087.17 426
8088.02 441
8088.87 444
8089.72 427
8090.57 480
8091.42 414
8092.27 341
8093.12 377
8093.97 395
8094.82 369
8095.67 367
8096.51 348
8097.36 400
8098.21 412
8099.06 398
8099.91 429
8100.76 439
8101.61 418
8102.46 393
8103.31 439
8104.16 442
8105.01 449
8105.86 447
8106.71 424
8107.56 368
8108.41 384
8109.26 395
8110.11 460
8110.96 434
8111.81 386
8112.66 427
8113.51 401
8114.36 440
8115.21 401
8116.06 412
8116.91 440
8117.76 429
8118.61 499
8119.46 476
8120.31 439
8121.16 433
8122.01 443
8122.86 375
8123.72 389
8124.57 401
8125.42 373
8126.27 380
8127.12 421
8127.97 418
8128.82 389
8129.67 402
8130.52 492
8131.37 464
8132.22 458
8133.08 466
8133.93 468
8134.78 492
8135.63 538
8136.48 457
8137.33 488
8138.18 482
8139.04 398
8139.89 368
8140.74 467
8141.59 433
8142.44 395
8143.29 456
8144.15 450
8145.00 474
8145.85 455
8146.70 521
8147.55 516
8148.41 556
8149.26 553
8150.11 504
8150.96 518
8151.81 434
8152.67 481
8153.52 565
8154.37 559
8155.22 660
8156.08 764
8156.93 673
8157.78 690
8158.63 590
8159.49 526
8160.34 504
8161.19 529
8162.04 527
8162.90 540
8163.75 529
8164.60 531
8165.45 570
8166.31 498
8167.16 443
8168.01 472
8168.87 493
8169.72 473
8170.57 470
8171.43 486
8172.28 478
8173.13 516
8173.99 455
8174.84 426
8175.69 421
8176.55 444
8177.40 370
8178.25 447
8179.11 473
8179.96 391
8180.81 428
8181.67 425
8182.52 455
8183.38 449
8184.23 440
8185.08 434
8185.94 445
8186.79 420
8187.65 417
8188.50 447
8189.35 441
8190.21 341
8191.06 425
8191.92 397
8192.77 374
8193.63 370
8194.48 407
8195.33 401
8196.19 396
8197.04 424
8197.90 434
8198.75 384
8199.61 411
8200.46 410
8201.32 369
8202.17 411
8203.03 424
8203.88 380
8204.74 380
8205.59 384
8206.45 356
8207.30 331
8208.16 392
8209.01 407
8209.87 447
8210.72 360
8211.58 358
8212.43 400
8213.29 333
8214.14 343
8215.00 462
8215.86 429
8216.71 359
8217.57 409
8218.42 436
8219.28 439
8220.13 418
8220.99 424
8221.85 427
8222.70 383
8223.56 411
8224.41 385
8225.27 384
8226.13 393
8226.98 435
8227.84 391
8228.69 415
8229.55 419
8230.41 449
8231.26 416
8232.12 369
8232.98 414
8233.83 337
8234.69 367
8235.54 410
8236.40 398
8237.26 386
8238.11 378
8238.97 396
8239.83 392
8240.69 434
8241.54 399
8242.40 409
8243.26 365
8244.11 413
8244.97 391
8245.83 340
8246.68 313
8247.54 376
8248.40 405
8249.26 356
8250.11 347
8250.97 323
8251.83 385
8252.69 396
8253.54 380
8254.40 384
8255.26 388
8256.12 455
8256.97 362
8257.83 429
8258.69 419
8259.55 367
8260.40 360
8261.26 393
8262.12 377
8262.98 381
8263.84 337
8264.69 350
8265.55 342
8266.41 364
8267.27 336
8268.13 309
8268.99 417
8269.84 441
8270.70 428
8271.56 398
8272.42 455
8273.28 437
8274.14 458
8275.00 422
8275.85 385
8276.71 399
8277.57 387
8278.43 416
8279.29 457
8280.15 466
8281.01 388
8281.87 365
8282.72 385
8283.58 430
8284.44 443
8285.30 465
8286.16 427
8287.02 384
8287.88 341
8288.74 394
8289.60 446
8290.46 467
8291.32 463
8292.18 426
8293.04 453
8293.90 481
8294.76 507
8295.62 444
8296.47 435
8297.33 485
8298.19 409
8299.05 390
8299.91 388
8300.77 423
8301.63 374
8302.49 360
8303.35 401
8304.21 434
8305.07 407
8305.93 417
8306.80 422
8307.66 401
8308.52 441
8309.38 360
8310.24 413
8311.10 418
8311.96 410
8312.82 469
8313.68 419
8314.54 441
8315.40 444
8316.26 342
8317.12 426
8317.98 451
8318.84 423
8319.70 459
8320.57 498
8321.43 421
8322.29 378
8323.15 463
8324.01 391
8324.87 388
8325.73 377
8326.59 333
8327.46 385
8328.32 418
8329.18 388
8330.04 393
8330.90 426
8331.76 410
8332.62 331
8333.49 361
8334.35 381
8335.21 388
8336.07 366
8336.93 348
8337.79 338
8338.66 346
8339.52 379
8340.38 363
8341.24 373
8342.10 330
8342.97 410
8343.83 419
8344.69 425
8345.55 464
8346.42 413
8347.28 413
8348.14 468
8349.00 451
8349.87 421
8350.73 382
8351.59 370
8352.45 354
8353.32 393
8354.18 390
8355.04 473
8355.90 477
8356.77 409
8357.63 372
8358.49 394
8359.36 389
8360.22 357
8361.08 346
8361.95 389
8362.81 418
8363.67 367
8364.53 382
8365.40 408
8366.26 389
8367.12 358
8367.99 356
8368.85 433
8369.72 417
8370.58 335
8371.44 368
8372.31 434
8373.17 417
8374.03 377
8374.90 439
8375.76 459
8376.63 396
8377.49 440
8378.35 415
8379.22 442
8380.08 439
8380.95 447
8381.81 448
8382.67 440
8383.54 409
8384.40 391
8385.27 480
8386.13 426
8387.00 446
8387.86 449
8388.72 393
8389.59 457
8390.45 436
8391.32 432
8392.18 427
8393.05 415
8393.91 461
8394.78 386
8395.64 369
8396.51 343
8397.37 329
8398.24 320
8399.10 444
8399.97 398
8400.83 385
8401.70 403
8402.56 473
8403.43 438
8404.29 430
8405.16 452
8406.02 412
8406.89 397
8407.75 402
8408.62 423
8409.49 516
8410.35 466
8411.22 421
8412.08 382
8412.95 397
8413.81 492
8414.68 396
8415.55 409
8416.41 450
8417.28 456
8418.14 428
8419.01 476
8419.88 521
8420.74 409
8421.61 411
8422.48 450
8423.34 483
8424.21 493
8425.07 456
8425.94 482
8426.81 468
8427.67 472
8428.54 485
8429.41 511
8430.27 552
8431.14 537
8432.01 513
8432.87 626
8433.74 563
8434.61 496
8435.47 547
8436.34 515
8437.21 566
8438.08 515
8438.94 528
8439.81 490
8440.68 530
8441.54 581
8442.41 625
8443.28 603
8444.15 565
8445.01 615
8445.88 587
8446.75 618
8447.62 673
8448.48 666
8449.35 642
8450.22 693
8451.09 676
8451.95 625
8452.82 680
8453.69 649
8454.56 654
8455.43 641
8456.29 669
8457.16 678
8458.03 648
8458.90 687
8459.77 762
8460.63 744
8461.50 678
8462.37 660
8463.24 664
8464.11 699
8464.98 678
8465.84 741
8466.71 815
8467.58 936
8468.45 1101
8469.32 1306
8470.19 1489
8471.06 1672
8471.93 1652
8472.79 1519
8473.66 1426
8474.53 1322
8475.40 1149
8476.27 1024
8477.14 912
8478.01 795
8478.88 744
8479.75 602
8480.62 676
8481.48 610
8482.35 536
8483.22 561
8484.09 603
8484.96 561
8485.83 511
8486.70 544
8487.57 512
8488.44 483
8489.31 556
8490.18 520
8491.05 462
8491.92 509
8492.79 579
8493.66 489
8494.53 533
8495.40 553
8496.27 515
8497.14 511
8498.01 518
8498.88 542
8499.75 504
8500.62 532
8501.49 484
8502.36 464
8503.23 525
8504.10 505
8504.97 477
8505.84 557
8506.71 515
8507.58 571
8508.45 516
8509.33 604
8510.20 558
8511.07 584
8511.94 640
8512.81 594
8513.68 543
8514.55 528
8515.42 560
8516.29 534
8517.16 518
8518.04 526
8518.91 514
8519.78 565
8520.65 474
8521.52 493
8522.39 552
8523.26 512
8524.13 489
8525.01 524
8525.88 450
8526.75 464
8527.62 500
8528.49 546
8529.36 488
8530.24 492
8531.11 517
8531.98 583
8532.85 564
8533.72 608
8534.60 626
8535.47 606
8536.34 621
8537.21 585
8538.08 578
8538.96 615
8539.83 594
8540.70 598
8541.57 596
8542.45 624
8543.32 603
8544.19 573
8545.06 561
8545.94 526
8546.81 539
8547.68 603
8548.55 586
8549.43 632
8550.30 595
8551.17 638
8552.05 682
8552.92 751
8553.79 792
8554.66 883
8555.54 912
8556.41 893
8557.28 830
8558.16 757
8559.03 735
8559.90 660
8560.78 689
8561.65 621
8562.52 631
8563.40 631
8564.27 578
8565.14 486
8566.02 506
8566.89 527
8567.77 563
8568.64 536
8569.51 546
8570.39 520
8571.26 546
8572.13 517
8573.01 496
8573.88 526
8574.76 503
8575.63 490
8576.50 460
8577.38 466
8578.25 524
8579.13 546
8580.00 517
8580.88 507
8581.75 447
8582.63 491
8583.50 527
8584.37 545
8585.25 508
8586.12 536
8587.00 481
8587.87 497
8588.75 504
8589.62 511
8590.50 525
8591.37 551
8592.25 499
8593.12 464
8594.00 483
8594.87 575
8595.75 540
8596.62 452
8597.50 497
8598.37 569
8599.25 556
8600.12 540
8601.00 502
8601.87 530
8602.75 515
8603.63 509
8604.50 544
8605.38 549
8606.25 575
8607.13 551
8608.00 577
8608.88 591
8609.76 547
8610.63 499
8611.51 479
8612.38 495
8613.26 554
8614.14 526
8615.01 555
8615.89 592
8616.76 584
8617.64 621
8618.52 626
8619.39 573
8620.27 640
8621.15 599
8622.02 566
8622.90 603
8623.78 705
8624.65 641
8625.53 548
8626.41 698
8627.28 617
8628.16 560
8629.04 642
8629.91 703
8630.79 685
8631.67 759
8632.54 760
8633.42 772
8634.30 661
8635.17 656
8636.05 705
8636.93 730
8637.81 717
8638.68 729
8639.56 744
8640.44 751
8641.32 749
8642.19 778
8643.07 868
8643.95 837
8644.83 792
8645.70 737
8646.58 763
8647.46 842
8648.34 857
8649.22 870
8650.09 895
8650.97 895
8651.85 944
8652.73 931
8653.61 1011
8654.48 1025
8655.36 969
8656.24 1022
8657.12 1018
8658.00 978
8658.87 1023
8659.75 1061
8660.63 1007
8661.51 1005
8662.39 954
8663.27 910
8664.15 1031
8665.02 985
8665.90 976
8666.78 973
8667.66 1049
8668.54 1177
8669.42 1230
8670.30 1274
8671.18 1439
8672.06 1569
8672.93 1839
8673.81 1985
8674.69 2121
8675.57 2062
8676.45 2013
8677.33 2132
8678.21 1891
8679.09 1744
8679.97 1672
8680.85 1522
8681.73 1427
8682.61 1318
8683.49 1216
8684.37 1263
8685.25 1263
8686.13 1304
8687.01 1364
8687.89 1494
8688.77 1663
8689.65 2003
8690.53 2432
8691.41 2824
8692.29 3267
8693.17 3700
8694.05 3904
8694.93 3721
8695.81 3459
8696.69 3120
8697.57 2508
8698.45 2046
8699.33 1805
8700.21 1591
8701.09 1418
8701.97 1208
8702.85 1231
8703.73 1106
8704.61 1032
8705.49 1008
8706.37 898
8707.25 863
8708.13 818
8709.01 869
8709.90 906
8710.78 842
8711.66 779
8712.54 784
8713.42 735
8714.30 728
8715.18 649
8716.06 686
8716.94 691
8717.83 655
8718.71 726
8719.59 743
8720.47 723
8721.35 725
8722.23 731
8723.11 725
8724.00 722
8724.88 700
8725.76 729
8726.64 743
8727.52 677
8728.41 702
8729.29 734
8730.17 788
8731.05 749
8731.93 761
8732.82 810
8733.70 838
8734.58 779
8735.46 755
8736.34 677
8737.23 694
8738.11 721
8738.99 700
8739.87 748
8740.76 674
8741.64 713
8742.52 705
8743.40 591
8744.29 639
8745.17 670
8746.05 770
8746.94 664
8747.82 680
8748.70 727
8749.58 742
8750.47 760
8751.35 699
8752.23 750
8753.12 727
8754.00 756
8754.88 865
8755.77 823
8756.65 859
8757.53 874
8758.42 912
8759.30 919
8760.18 903
8761.07 861
8761.95 816
8762.83 807
8763.72 783
8764.60 790
8765.48 767
8766.37 800
8767.25 811
8768.14 828
8769.02 753
8769.90 793
8770.79 828
8771.67 833
8772.56 837
8773.44 846
8774.32 789
8775.21 816
8776.09 786
8776.98 760
8777.86 643
8778.75 651
8779.63 660
8780.52 685
8781.40 620
8782.28 605
8783.17 622
8784.05 658
8784.94 663
8785.82 690
8786.71 692
8787.59 638
8788.48 680
8789.36 652
8790.25 644
8791.13 580
8792.02 593
8792.90 591
8793.79 702
8794.67 637
8795.56 582
8796.44 601
8797.33 575
8798.22 622
8799.10 622
8799.99 572
8800.87 579
8801.76 551
8802.64 653
8803.53 638
8804.41 671
8805.30 718
8806.19 702
8807.07 744
8807.96 702
8808.84 622
8809.73 612
8810.62 569
8811.50 596
8812.39 558
8813.27 561
8814.16 543
8815.05 531
8815.93 575
8816.82 567
8817.71 563
8818.59 611
8819.48 563
8820.36 583
8821.25 534
8822.14 541
8823.02 609
8823.91 526
8824.80 617
8825.68 589
8826.57 555
8827.46 579
8828.35 633
8829.23 554
8830.12 484
8831.01 471
8831.89 443
8832.78 538
8833.67 535
8834.56 502
8835.44 502
8836.33 502
8837.22 486
8838.10 516
8838.99 507
8839.88 460
8840.77 496
8841.65 487
8842.54 434
8843.43 453
8844.32 475
8845.21 469
8846.09 500
8846.98 468
8847.87 428
8848.76 513
8849.65 455
8850.53 482
8851.42 520
8852.31 473
8853.20 421
8854.09 351
8854.97 418
8855.86 431
8856.75 462
8857.64 447
8858.53 443
8859.42 474
8860.30 423
8861.19 441
8862.08 456
8862.97 477
8863.86 470
8864.75 496
8865.64 485
8866.53 467
8867.41 425
8868.30 450
8869.19 416
8870.08 469
8870.97 393
8871.86 385
8872.75 406
8873.64 442
8874.53 379
8875.42 407
8876.31 412
8877.20 364
8878.08 397
8878.97 377
8879.86 411
8880.75 417
8881.64 382
8882.53 421
8883.42 419
8884.31 372
8885.20 379
8886.09 405
8886.98 424
8887.87 364
8888.76 399
8889.65 420
8890.54 418
8891.43 385
8892.32 387
8893.21 345
8894.10 372
8894.99 334
8895.88 406
8896.77 397
8897.66 398
8898.55 385
8899.44 361
8900.33 389
8901.23 411
8902.12 393
8903.01 356
8903.90 372
8904.79 344
8905.68 428
8906.57 431
8907.46 440
8908.35 397
8909.24 411
8910.13 426
8911.02 344
8911.92 413
8912.81 353
8913.70 323
8914.59 391
8915.48 349
8916.37 341
8917.26 432
8918.15 412
8919.05 389
8919.94 346
8920.83 364
8921.72 362
8922.61 353
8923.50 345
8924.40 370
8925.29 374
8926.18 392
8927.07 405
8927.96 372
8928.86 352
8929.75 382
8930.64 337
8931.53 335
8932.42 379
8933.32 405
8934.21 392
8935.10 406
8935.99 320
8936.89 338
8937.78 327
8938.67 386
8939.56 398
8940.46 386
8941.35 389
8942.24 361
8943.13 434
8944.03 356
8944.92 329
8945.81 300
8946.70 327
8947.60 338
8948.49 356
8949.38 381
8950.28 335
8951.17 356
8952.06 410
8952.96 402
8953.85 349
8954.74 373
8955.64 381
8956.53 396
8957.42 364
8958.32 387
8959.21 334
8960.10 379
8961.00 356
8961.89 419
8962.78 402
8963.68 340
8964.57 375
8965.46 342
8966.36 355
8967.25 336
8968.15 368
8969.04 349
8969.93 406
8970.83 394
8971.72 358
8972.62 392
8973.51 362
8974.41 384
8975.30 384
8976.19 355
8977.09 398
8977.98 433
8978.88 363
8979.77 377
8980.67 396
8981.56 360
8982.46 360
8983.35 345
8984.25 303
8985.14 373
8986.03 410
8986.93 386
8987.82 377
8988.72 332
8989.61 366
8990.51 342
8991.40 330
8992.30 348
8993.19 398
8994.09 334
8994.99 309
8995.88 341
8996.78 368
8997.67 344
8998.57 341
8999.46 345
9000.36 442
9001.25 394
9002.15 420
9003.04 352
9003.94 322
9004.84 341
9005.73 375
9006.63 364
9007.52 350
9008.42 324
9009.32 326
9010.21 312
9011.11 307
9012.00 285
9012.90 317
9013.80 395
9014.69 391
9015.59 382
9016.49 307
9017.38 406
9018.28 385
9019.17 328
9020.07 355
9020.97 330
9021.86 304
9022.76 320
9023.66 295
9024.55 398
9025.45 401
9026.35 337
9027.25 345
9028.14 382
9029.04 326
9029.94 367
9030.83 315
9031.73 345
9032.63 355
9033.52 341
9034.42 334
9035.32 365
9036.22 370
9037.11 329
9038.01 313
9038.91 372
9039.81 352
9040.70 327
9041.60 329
9042.50 297
9043.40 340
9044.29 386
9045.19 377
9046.09 346
9046.99 288
9047.89 302
9048.78 307
9049.68 328
9050.58 366
9051.48 348
9052.38 327
9053.27 346
9054.17 375
9055.07 361
9055.97 346
9056.87 321
9057.77 378
9058.66 336
9059.56 379
9060.46 359
9061.36 381
9062.26 348
9063.16 327
9064.06 354
9064.95 368
9065.85 377
9066.75 358
9067.65 370
9068.55 360
9069.45 382
9070.35 406
9071.25 408
9072.15 398
9073.05 431
9073.94 421
9074.84 368
9075.74 367
9076.64 434
9077.54 386
9078.44 404
9079.34 381
9080.24 400
9081.14 400
9082.04 423
9082.94 381
9083.84 391
9084.74 373
9085.64 363
9086.54 396
9087.44 404
9088.34 414
9089.24 425
9090.14 397
9091.04 429
9091.94 402
9092.84 372
9093.74 399
9094.64 400
9095.54 418
9096.44 365
9097.34 393
9098.24 392
9099.14 415
9100.04 378
9100.94 409
9101.84 385
9102.74 380
9103.64 337
9104.54 385
9105.44 373
9106.35 311
9107.25 369
9108.15 392
9109.05 376
9109.95 366
9110.85 369
9111.75 345
9112.65 351
9113.55 352
9114.46 321
9115.36 303
9116.26 348
9117.16 309
9118.06 332
9118.96 356
9119.86 331
9120.76 366
9121.67 349
9122.57 273
9123.47 303
9124.37 408
9125.27 372
9126.17 331
9127.08 343
9127.98 350
9128.88 347
9129.78 363
9130.68 351
9131.59 382
9132.49 363
9133.39 372
9134.29 347
9135.20 305
9136.10 317
9137.00 288
9137.90 291
9138.80 358
9139.71 316
9140.61 379
9141.51 338
9142.41 344
9143.32 338
9144.22 330
9145.12 312
9146.03 366
9146.93 352
9147.83 376
9148.73 323
9149.64 339
9150.54 348
9151.44 367
9152.35 313
9153.25 325
9154.15 353
9155.06 313
9155.96 361
9156.86 328
9157.77 330
9158.67 340
9159.57 391
9160.48 329
9161.38 314
9162.28 298
9163.19 317
9164.09 316
9164.99 265
9165.90 371
9166.80 332
9167.71 309
9168.61 321
9169.51 320
9170.42 349
9171.32 379
9172.23 368
9173.13 376
9174.03 321
9174.94 311
9175.84 359
9176.75 287
9177.65 308
9178.56 322
9179.46 309
9180.36 319
9181.27 336
9182.17 360
9183.08 297
9183.98 297
9184.89 334
9185.79 342
9186.70 319
9187.60 318
9188.51 333
9189.41 341
9190.32 331
9191.22 305
9192.13 329
9193.03 342
9193.94 340
9194.84 364
9195.75 326
9196.65 331
9197.56 363
9198.46 346
9199.37 317
9200.27 346
9201.18 326
9202.09 390
9202.99 419
9203.90 376
9204.80 397
9205.71 335
9206.61 380
9207.52 362
9208.43 369
9209.33 341
9210.24 394
9211.14 380
9212.05 342
9212.96 317
9213.86 344
9214.77 266
9215.67 311
9216.58 336
9217.49 328
9218.39 345
9219.30 334
9220.21 332
9221.11 321
9222.02 260
9222.93 306
9223.83 336
9224.74 277
9225.65 267
9226.55 290
9227.46 318
9228.37 302
9229.27 272
9230.18 308
9231.09 335
9231.99 306
9232.90 317
9233.81 346
9234.71 374
9235.62 343
9236.53 324
9237.44 352
9238.34 330
9239.25 291
9240.16 334
9241.07 364
9241.97 337
9242.88 312
9243.79 349
9244.70 298
9245.60 332
9246.51 376
9247.42 364
9248.33 345
9249.24 305
9250.14 344
9251.05 290
9251.96 289
9252.87 311
9253.78 356
9254.68 338
9255.59 283
9256.50 329
9257.41 333
9258.32 329
9259.22 376
9260.13 354
9261.04 337
9261.95 394
9262.86 346
9263.77 329
9264.68 350
9265.58 293
9266.49 293
9267.40 292
9268.31 321
9269.22 340
9270.13 330
9271.04 280
9271.95 304
9272.86 299
9273.76 294
9274.67 298
9275.58 321
9276.49 322
9277.40 292
9278.31 342
9279.22 325
9280.13 319
9281.04 304
9281.95 326
9282.86 309
9283.77 307
9284.68 302
9285.59 317
9286.50 308
9287.41 290
9288.32 320
9289.23 294
9290.14 309
9291.05 352
9291.96 343
9292.87 313
9293.78 347
9294.69 308
9295.60 355
9296.51 345
9297.42 320
9298.33 312
9299.24 318
9300.15 348
9301.06 338
9301.97 350
9302.88 342
9303.79 337
9304.70 343
9305.61 302
9306.52 335
9307.43 381
9308.34 346
9309.25 385
9310.16 360
9311.08 358
9311.99 312
9312.90 318
9313.81 342
9314.72 355
9315.63 400
9316.54 340
9317.45 327
9318.36 391
9319.28 324
9320.19 317
9321.10 325
9322.01 351
9322.92 300
9323.83 317
9324.74 363
9325.66 316
9326.57 336
9327.48 303
9328.39 330
9329.30 295
9330.21 370
9331.13 347
9332.04 341
9332.95 303
9333.86 370
9334.77 354
9335.69 319
9336.60 324
9337.51 377
9338.42 328
9339.34 326
9340.25 362
9341.16 320
9342.07 369
9342.98 374
9343.90 417
9344.81 323
9345.72 310
9346.64 351
9347.55 376
9348.46 298
9349.37 356
9350.29 382
9351.20 313
9352.11 365
9353.03 319
9353.94 336
9354.85 287
9355.76 285
9356.68 304
9357.59 295
9358.50 353
9359.42 348
9360.33 306
9361.24 313
9362.16 342
9363.07 339
9363.98 344
9364.90 281
9365.81 317
9366.72 324
9367.64 317
9368.55 332
9369.47 349
9370.38 328
9371.29 309
9372.21 320
9373.12 316
9374.04 316
9374.95 337
9375.86 319
9376.78 293
9377.69 318
9378.61 310
9379.52 314
9380.43 351
9381.35 336
9382.26 298
9383.18 273
9384.09 304
9385.01 336
9385.92 405
9386.84 376
9387.75 369
9388.67 355
9389.58 309
9390.49 362
9391.41 314
9392.32 288
9393.24 324
9394.15 381
9395.07 350
9395.98 370
9396.90 396
9397.81 372
9398.73 376
9399.65 404
9400.56 333
9401.48 339
9402.39 335
9403.31 324
9404.22 316
9405.14 320
9406.05 340
9406.97 353
9407.88 355
9408.80 327
9409.72 343
9410.63 362
9411.55 357
9412.46 316
9413.38 274
9414.30 318
9415.21 340
9416.13 358
9417.04 323
9417.96 273
9418.88 284
9419.79 325
9420.71 361
9421.62 357
9422.54 354
9423.46 384
9424.37 357
9425.29 331
9426.21 344
9427.12 382
9428.04 363
9428.96 352
9429.87 383
9430.79 318
9431.71 298
9432.62 343
9433.54 328
9434.46 356
9435.37 341
9436.29 333
9437.21 380
9438.13 363
9439.04 379
9439.96 412
9440.88 393
9441.79 365
9442.71 381
9443.63 335
9444.55 307
9445.46 339
9446.38 375
9447.30 357
9448.22 329
9449.13 406
9450.05 429
9450.97 414
9451.89 428
9452.81 435
9453.72 478
9454.64 471
9455.56 446
9456.48 431
9457.40 443
9458.31 433
9459.23 400
9460.15 400
9461.07 353
9461.99 362
9462.90 394
9463.82 332
9464.74 330
9465.66 384
9466.58 359
9467.50 366
9468.42 371
9469.33 380
9470.25 409
9471.17 358
9472.09 392
9473.01 387
9473.93 370
9474.85 380
9475.77 398
9476.68 405
9477.60 370
9478.52 378
9479.44 380
9480.36 433
9481.28 394
9482.20 355
9483.12 435
9484.04 446
9484.96 423
9485.88 378
9486.80 376
9487.72 395
9488.64 394
9489.56 406
9490.48 397
9491.39 383
9492.31 410
9493.23 393
9494.15 341
9495.07 312
9495.99 316
9496.91 318
9497.83 376
9498.75 366
9499.67 337
9500.59 283
9501.51 376
9502.43 374
9503.36 397
9504.28 399
9505.20 348
9506.12 360
9507.04 351
9507.96 363
9508.88 367
9509.80 372
9510.72 378
9511.64 433
9512.56 389
9513.48 400
9514.40 491
9515.32 482
9516.24 443
9517.16 407
9518.09 447
9519.01 364
9519.93 387
9520.85 385
9521.77 435
9522.69 376
9523.61 415
9524.53 365
9525.46 438
9526.38 463
9527.30 445
9528.22 411
9529.14 392
9530.06 439
9530.98 504
9531.91 507
9532.83 489
9533.75 470
9534.67 482
9535.59 533
9536.52 490
9537.44 499
9538.36 512
9539.28 481
9540.20 477
9541.13 434
9542.05 412
9542.97 414
9543.89 365
9544.81 420
9545.74 415
9546.66 435
9547.58 407
9548.50 413
9549.43 401
9550.35 430
9551.27 358
9552.19 397
9553.12 451
9554.04 401
9554.96 393
9555.89 432
9556.81 452
9557.73 448
9558.65 502
9559.58 539
9560.50 456
9561.42 472
9562.35 511
9563.27 450
9564.19 475
9565.12 488
9566.04 536
9566.96 441
9567.89 455
9568.81 380
9569.73 388
9570.66 459
9571.58 418
9572.50 407
9573.43 478
9574.35 461
9575.28 399
9576.20 381
9577.12 433
9578.05 392
9578.97 458
9579.89 465
9580.82 494
9581.74 486
9582.67 429
9583.59 445
9584.52 472
9585.44 523
9586.36 522
9587.29 498
9588.21 450
9589.14 502
9590.06 463
9590.99 524
9591.91 525
9592.84 461
9593.76 470
9594.68 500
9595.61 473
9596.53 526
9597.46 466
9598.38 487
9599.31 508
9600.23 503
9601.16 469
9602.08 516
9603.01 600
9603.93 536
9604.86 520
9605.78 542
9606.71 527
9607.64 512
9608.56 516
9609.49 507
9610.41 589
9611.34 520
9612.26 514
9613.19 497
9614.11 480
9615.04 573
9615.97 538
9616.89 536
9617.82 585
9618.74 576
9619.67 515
9620.59 564
9621.52 566
9622.45 569
9623.37 576
9624.30 566
9625.22 576
9626.15 605
9627.08 613
9628.00 693
9628.93 581
9629.86 583
9630.78 648
9631.71 641
9632.64 689
9633.56 704
9634.49 684
9635.42 676
9636.34 635
9637.27 657
9638.20 593
9639.12 609
9640.05 739
9640.98 687
9641.90 687
9642.83 727
9643.76 733
9644.69 703
9645.61 730
9646.54 787
9647.47 730
9648.39 727
9649.32 796
9650.25 853
9651.18 784
9652.10 840
9653.03 852
9653.96 903
9654.89 832
9655.81 888
9656.74 854
9657.67 820
9658.60 867
9659.53 841
9660.45 892
9661.38 955
9662.31 903
9663.24 869
9664.16 927
9665.09 910
9666.02 837
9666.95 871
9667.88 902
9668.81 898
9669.73 995
9670.66 910
9671.59 1025
9672.52 1088
9673.45 956
9674.38 1029
9675.31 1019
9676.23 1030
9677.16 978
9678.09 1032
9679.02 1053
9679.95 1067
9680.88 1069
9681.81 1157
9682.74 1102
9683.66 1128
9684.59 1094
9685.52 1117
9686.45 1176
9687.38 1193
9688.31 1184
9689.24 1211
9690.17 1203
9691.10 1184
9692.03 1239
9692.96 1148
9693.89 1195
9694.82 1292
9695.75 1421
9696.68 1474
9697.60 1530
9698.53 1766
9699.46 1963
9700.39 2034
9701.32 2017
9702.25 1895
9703.18 1795
9704.11 1729
9705.04 1607
9705.97 1413
9706.90 1361
9707.83 1273
9708.76 1265
9709.69 1298
9710.62 1251
9711.56 1328
9712.49 1367
9713.42 1556
9714.35 1553
9715.28 1477
9716.21 1455
9717.14 1546
9718.07 1453
9719.00 1351
9719.93 1318
9720.86 1261
9721.79 1146
9722.72 1159
9723.65 1147
9724.58 1063
9725.52 1143
9726.45 1056
9727.38 1006
9728.31 1109
9729.24 1076
9730.17 1013
9731.10 947
9732.03 1043
9732.97 1099
9733.90 1129
9734.83 1123
9735.76 1110
9736.69 1046
9737.62 1098
9738.55 1079
9739.49 935
9740.42 962
9741.35 887
9742.28 861
9743.21 877
9744.15 933
9745.08 894
9746.01 853
9746.94 902
9747.87 904
9748.81 862
9749.74 767
9750.67 808
9751.60 895
9752.53 766
9753.47 815
9754.40 817
9755.33 777
9756.26 807
9757.20 778
9758.13 767
9759.06 811
9759.99 800
9760.93 773
9761.86 816
9762.79 868
9763.73 845
9764.66 785
9765.59 807
9766.52 766
9767.46 763
9768.39 799
9769.32 798
9770.26 827
9771.19 869
9772.12 787
9773.06 783
9773.99 766
9774.92 816
9775.86 865
9776.79 802
9777.72 824
9778.66 939
9779.59 974
9780.52 907
9781.46 932
9782.39 913
9783.33 977
9784.26 929
9785.19 943
9786.13 856
9787.06 898
9787.99 896
9788.93 839
9789.86 832
9790.80 828
9791.73 777
9792.67 782
9793.60 818
9794.53 788
9795.47 812
9796.40 820
9797.34 891
9798.27 848
9799.21 914
9800.14 878
9801.08 868
9802.01 855
9802.94 785
9803.88 806
9804.81 866
9805.75 762
9806.68 692
9807.62 666
9808.55 682
9809.49 638
9810.42 691
9811.36 654
9812.29 587
9813.23 647
9814.16 665
9815.10 629
9816.04 627
9816.97 667
9817.91 635
9818.84 639
9819.78 639
9820.71 585
9821.65 648
9822.58 621
9823.52 589
9824.46 606
9825.39 572
9826.33 604
9827.26 682
9828.20 586
9829.14 627
9830.07 620
9831.01 618
9831.94 597
9832.88 606
9833.82 570
9834.75 602
9835.69 599
9836.62 616
9837.56 582
9838.50 581
9839.43 621
9840.37 600
9841.31 564
9842.24 557
9843.18 592
9844.12 615
9845.05 627
9845.99 561
9846.93 604
9847.86 565
9848.80 583
9849.74 559
9850.67 578
9851.61 528
9852.55 559
9853.49 592
9854.42 592
9855.36 539
9856.30 545
9857.23 602
9858.17 605
9859.11 586
9860.05 572
9860.98 609
9861.92 567
9862.86 551
9863.80 545
9864.73 534
9865.67 545
9866.61 519
9867.55 633
9868.49 541
9869.42 536
9870.36 510
9871.30 539
9872.24 537
9873.18 580
9874.11 525
9875.05 527
9875.99 532
9876.93 533
9877.87 544
9878.81 496
9879.74 532
9880.68 573
9881.62 525
9882.56 522
9883.50 553
9884.44 483
9885.37 499
9886.31 504
9887.25 495
9888.19 486
9889.13 462
9890.07 507
9891.01 450
9891.95 459
9892.89 530
9893.82 498
9894.76 540
9895.70 499
9896.64 474
9897.58 493
9898.52 479
9899.46 495
9900.40 495
9901.34 473
9902.28 471
9903.22 452
9904.16 453
9905.10 456
9906.04 454
9906.98 494
9907.92 536
9908.86 543
9909.80 516
9910.73 497
9911.67 529
9912.61 531
9913.55 523
9914.49 488
9915.43 539
9916.38 521
9917.32 469
9918.26 514
9919.20 494
9920.14 507
9921.08 598
9922.02 577
9922.96 535
9923.90 596
9924.84 654
9925.78 764
9926.72 786
9927.66 807
9928.60 848
9929.54 941
9930.48 924
9931.42 828
9932.36 747
9933.30 640
9934.25 671
9935.19 605
9936.13 507
9937.07 515
9938.01 450
9938.95 535
9939.89 539
9940.83 474
9941.78 513
9942.72 536
9943.66 528
9944.60 492
9945.54 540
9946.48 517
9947.42 468
9948.37 496
9949.31 536
9950.25 559
9951.19 507
9952.13 476
9953.07 513
9954.02 531
9954.96 545
9955.90 535
9956.84 548
9957.78 527
9958.73 560
9959.67 494
9960.61 494
9961.55 484
9962.50 506
9963.44 493
9964.38 418
9965.32 480
9966.27 457
9967.21 504
9968.15 476
9969.09 451
9970.04 481
9970.98 459
9971.92 476
9972.86 526
9973.81 504
9974.75 457
9975.69 514
9976.64 543
9977.58 505
9978.52 470
9979.46 498
9980.41 467
9981.35 430
9982.29 460
9983.24 429
9984.18 444
9985.12 477
9986.07 517
9987.01 489
9987.95 475
9988.90 469
9989.84 452
9990.79 433
9991.73 470
9992.67 427
9993.62 427
9994.56 441
9995.50 427
9996.45 418
9997.39 508
9998.34 424
9999.28 394
10000.22 427
10001.17 455
10002.11 450
10003.06 472
10004.00 461
10004.95 496
10005.89 442
10006.83 476
10007.78 451
10008.72 444
10009.67 427
10010.61 477
10011.56 408
10012.50 410
10013.45 428
10014.39 456
10015.34 474
10016.28 410
10017.23 402
10018.17 385
10019.12 412
10020.06 413
10021.01 449
10021.95 463
10022.90 451
10023.84 462
10024.79 446
10025.73 426
10026.68 382
10027.62 413
10028.57 399
10029.51 397
10030.46 456
10031.40 483
10032.35 413
10033.30 376
10034.24 373
10035.19 387
10036.13 377
10037.08 381
10038.03 375
10038.97 418
10039.92 422
10040.86 434
10041.81 407
10042.76 382
10043.70 414
10044.65 384
10045.59 398
10046.54 418
10047.49 385
10048.43 372
10049.38 375
10050.33 394
10051.27 388
10052.22 408
10053.17 374
10054.11 429
10055.06 455
10056.01 422
10056.95 413
10057.90 455
10058.85 414
10059.79 416
10060.74 469
10061.69 395
10062.63 454
10063.58 400
10064.53 440
10065.48 396
10066.42 349
10067.37 377
10068.32 409
10069.26 404
10070.21 397
10071.16 356
10072.11 306
10073.05 346
10074.00 409
10074.95 407
10075.90 363
10076.84 434
10077.79 440
10078.74 393
10079.69 411
10080.64 455
10081.58 455
10082.53 424
10083.48 426
10084.43 349
10085.38 395
10086.32 414
10087.27 367
10088.22 378
10089.17 365
10090.12 358
10091.07 342
10092.01 387
10092.96 343
10093.91 364
10094.86 358
10095.81 376
10096.76 369
10097.71 342
10098.65 319
10099.60 344
10100.55 372
10101.50 364
10102.45 399
10103.40 416
10104.35 396
10105.30 362
10106.25 342
10107.20 324
10108.14 347
10109.09 351
10110.04 323
10110.99 346
10111.94 327
10112.89 310
10113.84 324
10114.79 340
10115.74 298
10116.69 321
10117.64 374
10118.59 355
10119.54 360
10120.49 361
10121.44 402
10122.39 378
10123.34 386
10124.29 321
10125.24 339
10126.19 379
10127.14 387
10128.09 360
10129.04 290
10129.99 298
10130.94 366
10131.89 386
10132.84 339
10133.79 377
10134.74 351
10135.69 374
10136.64 338
10137.59 393
10138.54 347
10139.49 310
10140.44 341
10141.39 376
10142.34 363
10143.30 408
10144.25 443
10145.20 406
10146.15 423
10147.10 401
10148.05 367
10149.00 375
10149.95 401
10150.90 403
10151.86 366
10152.81 377
10153.76 340
10154.71 320
10155.66 360
10156.61 377
10157.56 356
10158.52 370
10159.47 353
10160.42 328
10161.37 349
10162.32 344
10163.27 356
10164.23 332
10165.18 346
10166.13 386
10167.08 356
10168.03 401
10168.99 346
10169.94 345
10170.89 368
10171.84 356
10172.79 380
10173.75 437
10174.70 416
10175.65 392
10176.60 399
10177.56 385
10178.51 345
10179.46 373
10180.41 405
10181.37 406
10182.32 424
10183.27 430
10184.22 429
10185.18 432
10186.13 429
10187.08 435
10188.04 467
10188.99 481
10189.94 479
10190.89 438
10191.85 404
10192.80 435
10193.75 495
10194.71 466
10195.66 462
10196.61 449
10197.57 415
10198.52 441
10199.47 468
10200.43 435
10201.38 476
10202.34 471
10203.29 468
10204.24 433
10205.20 496
10206.15 588
10207.10 577
10208.06 503
10209.01 531
10209.97 503
10210.92 502
10211.87 523
10212.83 449
10213.78 483
10214.74 500
10215.69 504
10216.64 422
10217.60 414
10218.55 407
10219.51 412
10220.46 423
10221.42 455
10222.37 440
10223.33 436
10224.28 405
10225.24 413
10226.19 403
10227.14 349
10228.10 377
10229.05 404
10230.01 428
10230.96 373
10231.92 409
10232.87 396
10233.83 430
10234.78 535
10235.74 446
10236.70 478
10237.65 453
10238.61 412
10239.56 374
10240.52 400
10241.47 464
10242.43 412
10243.38 335
10244.34 377
10245.29 374
10246.25 357
10247.21 379
10248.16 404
10249.12 365
10250.07 333
10251.03 380
10251.98 424
10252.94 355
10253.90 347
10254.85 347
10255.81 371
10256.76 344
10257.72 365
10258.68 330
10259.63 299
10260.59 274
10261.55 292
10262.50 316
10263.46 295
10264.42 343
10265.37 378
10266.33 371
10267.29 322
10268.24 338
10269.20 340
10270.16 345
10271.11 379
10272.07 382
10273.03 361
10273.98 339
10274.94 337
10275.90 385
10276.85 345
10277.81 363
10278.77 366
10279.73 309
10280.68 345
10281.64 337
10282.60 322
10283.56 309
10284.51 337
10285.47 327
10286.43 392
10287.39 339
10288.34 294
10289.30 316
10290.26 366
10291.22 317
10292.17 319
10293.13 320
10294.09 302
10295.05 320
10296.01 327
10296.96 378
10297.92 375
10298.88 346
10299.84 368
10300.80 300
10301.75 330
10302.71 337
10303.67 338
10304.63 317
10305.59 328
10306.55 334
10307.51 358
10308.46 343
10309.42 356
10310.38 322
10311.34 324
10312.30 288
10313.26 332
10314.22 365
10315.18 355
10316.13 346
10317.09 336
10318.05 299
10319.01 284
10319.97 268
10320.93 307
10321.89 320
10322.85 335
10323.81 328
10324.77 309
10325.73 336
10326.69 338
10327.64 375
10328.60 385
10329.56 369
10330.52 369
10331.48 405
10332.44 353
10333.40 356
10334.36 371
10335.32 364
10336.28 341
10337.24 299
10338.20 337
10339.16 272
10340.12 289
10341.08 297
10342.04 300
10343.00 340
10343.96 337
10344.92 282
10345.88 350
10346.84 320
10347.80 337
10348.76 315
10349.72 298
10350.69 342
10351.65 342
10352.61 325
10353.57 354
10354.53 319
10355.49 305
10356.45 336
10357.41 352
10358.37 326
10359.33 372
10360.29 316
10361.25 327
10362.22 285
10363.18 293
10364.14 336
10365.10 304
10366.06 322
10367.02 361
10367.98 357
10368.94 333
10369.91 310
10370.87 322
10371.83 309
10372.79 262
10373.75 296
10374.71 302
10375.67 290
10376.64 294
10377.60 316
10378.56 282
10379.52 268
10380.48 308
10381.45 281
10382.41 349
10383.37 332
10384.33 311
10385.29 326
10386.26 288
10387.22 309
10388.18 295
10389.14 289
10390.11 309
10391.07 290
10392.03 284
10392.99 273
10393.96 286
10394.92 272
10395.88 265
10396.84 244
10397.81 317
10398.77 274
10399.73 261
10400.69 279
10401.66 287
10402.62 263
10403.58 263
10404.55 275
10405.51 315
10406.47 309
10407.44 268
10408.40 276
10409.36 266
10410.33 293
10411.29 280
10412.25 305
10413.22 265
10414.18 298
10415.14 273
10416.11 295
10417.07 264
10418.03 298
10419.00 310
10419.96 301
10420.93 308
10421.89 254
10422.85 298
10423.82 265
10424.78 240
10425.74 296
10426.71 313
10427.67 295
10428.64 268
10429.60 278
10430.57 263
10431.53 242
10432.49 257
10433.46 267
10434.42 285
10435.39 275
10436.35 263
10437.32 279
10438.28 278
10439.25 300
10440.21 235
10441.18 261
10442.14 299
10443.10 244
10444.07 236
10445.03 245
10446.00 287
10446.96 267
10447.93 283
10448.89 291
10449.86 269
10450.83 301
10451.79 282
10452.76 271
10453.72 268
10454.69 259
10455.65 278
10456.62 278
10457.58 304
10458.55 306
10459.51 287
10460.48 314
10461.45 295
10462.41 270
10463.38 270
10464.34 295
10465.31 308
10466.27 322
10467.24 296
10468.21 270
10469.17 253
10470.14 250
10471.10 278
10472.07 265
10473.04 257
10474.00 215
10474.97 248
10475.94 258
10476.90 297
10477.87 281
10478.83 236
10479.80 260
10480.77 275
10481.73 266
10482.70 253
10483.67 238
10484.63 228
10485.60 252
10486.57 244
10487.54 298
10488.50 265
10489.47 271
10490.44 259
10491.40 264
10492.37 254
10493.34 234
10494.30 244
10495.27 256
10496.24 245
10497.21 249
10498.17 296
10499.14 282
10500.11 246
10501.08 249
10502.04 231
10503.01 252
10503.98 272
10504.95 262
10505.91 258
10506.88 268
10507.85 248
10508.82 296
10509.79 298
10510.75 282
10511.72 290
10512.69 287
10513.66 238
10514.63 292
10515.59 301
10516.56 270
10517.53 272
10518.50 216
10519.47 238
10520.44 210
10521.40 250
10522.37 240
10523.34 239
10524.31 277
10525.28 290
10526.25 240
10527.22 245
10528.18 245
10529.15 294
10530.12 293
10531.09 285
10532.06 311
10533.03 280
10534.00 240
10534.97 211
10535.94 240
10536.91 292
10537.87 258
10538.84 283
10539.81 284
10540.78 260
10541.75 254
10542.72 286
10543.69 266
10544.66 241
10545.63 248
10546.60 245
10547.57 249
10548.54 296
10549.51 261
10550.48 247
10551.45 224
10552.42 212
10553.39 218
10554.36 279
10555.33 309
10556.30 282
10557.27 264
10558.24 286
10559.21 278
10560.18 302
10561.15 280
10562.12 263
10563.09 243
10564.06 261
10565.03 235
10566.00 286
10566.97 266
10567.94 324
10568.91 289
10569.88 235
10570.85 220
10571.82 266
10572.80 222
10573.77 258
10574.74 273
10575.71 246
10576.68 258
10577.65 306
10578.62 263
10579.59 243
10580.56 284
10581.54 290
10582.51 291
10583.48 278
10584.45 281
10585.42 286
10586.39 287
10587.36 325
10588.33 277
10589.31 314
10590.28 275
10591.25 324
10592.22 287
10593.19 261
10594.16 272
10595.14 302
10596.11 289
10597.08 286
10598.05 273
10599.02 235
10600.00 278
10600.97 288
10601.94 234
10602.91 270
10603.89 248
10604.86 258
10605.83 264
10606.80 234
10607.77 269
10608.75 301
10609.72 286
10610.69 266
10611.66 269
10612.64 270
10613.61 249
10614.58 262
10615.56 293
10616.53 278
10617.50 292
10618.47 281
10619.45 263
10620.42 296
10621.39 286
10622.37 267
10623.34 266
10624.31 270
10625.29 314
10626.26 327
10627.23 347
10628.21 259
10629.18 259
10630.15 290
10631.13 274
10632.10 287
10633.07 260
10634.05 311
10635.02 304
10635.99 309
10636.97 365
10637.94 338
10638.92 362
10639.89 376
10640.86 383
10641.84 433
10642.81 404
10643.79 388
10644.76 331
10645.73 338
10646.71 326
10647.68 275
10648.66 287
10649.63 260
10650.61 286
10651.58 318
10652.55 293
10653.53 266
10654.50 300
10655.48 296
10656.45 272
10657.43 267
10658.40 299
10659.38 293
10660.35 302
10661.33 242
10662.30 239
10663.28 244
10664.25 285
10665.23 257
10666.20 274
10667.18 282
10668.15 252
10669.13 233
10670.10 239
10671.08 279
10672.05 265
10673.03 291
10674.00 277
10674.98 271
10675.96 276
10676.93 255
10677.91 261
10678.88 256
10679.86 288
10680.83 266
10681.81 255
10682.79 303
10683.76 259
10684.74 298
10685.71 277
10686.69 241
10687.67 263
10688.64 274
10689.62 270
10690.59 246
10691.57 258
10692.55 236
10693.52 219
10694.50 273
10695.48 273
10696.45 240
10697.43 245
10698.41 219
10699.38 291
10700.36 281
10701.34 300
10702.31 258
10703.29 263
10704.27 262
10705.24 281
10706.22 275
10707.20 280
10708.17 255
10709.15 263
10710.13 260
10711.10 259
10712.08 259
10713.06 264
10714.04 235
10715.01 260
10715.99 263
10716.97 247
10717.95 271
10718.92 258
10719.90 269
10720.88 257
10721.86 337
10722.83 316
10723.81 277
10724.79 276
10725.77 306
10726.75 310
10727.72 274
10728.70 262
10729.68 263
10730.66 283
10731.64 293
10732.61 281
10733.59 288
10734.57 255
10735.55 259
10736.53 261
10737.51 252
10738.48 274
10739.46 289
10740.44 245
10741.42 269
10742.40 272
10743.38 234
10744.35 278
10745.33 261
10746.31 316
10747.29 270
10748.27 274
10749.25 276
10750.23 290
10751.21 278
10752.19 322
10753.17 265
10754.14 262
10755.12 239
10756.10 274
10757.08 273
10758.06 270
10759.04 282
10760.02 343
10761.00 294
10761.98 279
10762.96 271
10763.94 259
10764.92 316
10765.90 296
10766.88 298
10767.86 281
10768.84 280
10769.82 312
10770.80 275
10771.78 314
10772.76 262
10773.74 290
10774.72 314
10775.70 313
10776.68 267
10777.66 267
10778.64 294
10779.62 302
10780.60 329
10781.58 321
10782.56 338
10783.54 323
10784.52 329
10785.50 310
10786.48 351
10787.46 337
10788.44 296
10789.42 316
10790.40 296
10791.38 263
10792.36 280
10793.35 310
10794.33 289
10795.31 315
10796.29 302
10797.27 267
10798.25 270
10799.23 277
10800.21 336
10801.19 338
10802.18 263
10803.16 277
10804.14 323
10805.12 347
10806.10 326
10807.08 300
10808.06 333
10809.05 318
10810.03 325
10811.01 267
10811.99 315
10812.97 323
10813.96 291
10814.94 263
10815.92 303
10816.90 276
10817.88 293
10818.87 331
10819.85 341
10820.83 249
10821.81 282
10822.79 297
10823.78 311
10824.76 303
10825.74 341
10826.72 315
10827.71 319
10828.69 302
10829.67 283
10830.65 274
10831.64 282
10832.62 300
10833.60 326
10834.58 282
10835.57 325
10836.55 280
10837.53 278
10838.52 300
10839.50 321
10840.48 319
10841.47 344
10842.45 304
10843.43 339
10844.41 307
10845.40 305
10846.38 255
10847.36 319
10848.35 359
10849.33 313
10850.32 303
10851.30 336
10852.28 322
10853.27 307
10854.25 288
10855.23 324
10856.22 326
10857.20 319
10858.18 329
10859.17 346
10860.15 346
10861.14 344
10862.12 355
10863.10 323
10864.09 313
10865.07 333
10866.06 326
10867.04 328
10868.03 363
10869.01 352
10869.99 328
10870.98 406
10871.96 342
10872.95 342
10873.93 381
10874.92 356
10875.90 357
10876.89 371
10877.87 381
10878.86 324
10879.84 415
10880.83 412
10881.81 394
10882.80 383
10883.78 377
10884.77 399
10885.75 356
10886.74 386
10887.72 424
10888.71 388
10889.69 408
10890.68 417
10891.66 401
10892.65 347
10893.63 358
10894.62 397
10895.60 363
10896.59 391
10897.58 408
10898.56 408
10899.55 423
10900.53 376
10901.52 355
10902.50 407
10903.49 426
10904.48 416
10905.46 414
10906.45 412
10907.44 414
10908.42 490
10909.41 478
10910.39 435
10911.38 447
10912.37 500
10913.35 520
10914.34 522
10915.33 570
10916.31 535
10917.30 470
10918.29 548
10919.27 505
10920.26 529
10921.25 509
10922.23 517
10923.22 502
10924.21 471
10925.19 524
10926.18 563
10927.17 564
10928.15 524
10929.14 544
10930.13 550
10931.11 555
10932.10 524
10933.09 529
10934.08 537
10935.06 576
10936.05 563
10937.04 608
10938.03 655
10939.01 617
10940.00 617
10940.99 633
10941.98 695
10942.96 686
10943.95 630
10944.94 583
10945.93 589
10946.92 606
10947.90 654
10948.89 646
10949.88 728
10950.87 769
10951.86 790
10952.84 796
10953.83 833
10954.82 865
10955.81 905
10956.80 971
10957.79 1011
10958.77 1092
10959.76 1179
10960.75 1167
10961.74 1168
10962.73 1093
10963.72 1038
10964.71 957
10965.69 869
10966.68 881
10967.67 897
10968.66 779
10969.65 799
10970.64 750
10971.63 747
10972.62 775
10973.61 777
10974.59 800
10975.58 725
10976.57 681
10977.56 741
10978.55 809
10979.54 815
10980.53 780
10981.52 784
10982.51 811
10983.50 807
10984.49 796
10985.48 788
10986.47 831
10987.46 825
10988.45 799
10989.44 829
10990.43 823
10991.42 840
10992.41 859
10993.40 933
10994.39 945
10995.38 998
10996.37 1234
10997.36 1349
10998.35 1554
10999.34 1683
11000.33 1662
11001.32 1694
11002.31 1781
11003.30 1751
11004.29 1562
11005.28 1383
11006.27 1210
11007.26 1112
11008.25 1031
11009.24 877
11010.23 910
11011.22 837
11012.21 769
11013.21 799
11014.20 804
11015.19 724
11016.18 739
11017.17 662
11018.16 635
11019.15 648
11020.14 577
11021.13 586
11022.13 627
11023.12 597
11024.11 596
11025.10 603
11026.09 589
11027.08 582
11028.07 537
11029.07 574
11030.06 516
11031.05 533
11032.04 543
11033.03 591
11034.02 603
11035.02 543
11036.01 544
11037.00 563
11037.99 559
11038.98 551
11039.98 589
11040.97 520
11041.96 571
11042.95 548
11043.94 470
11044.94 492
11045.93 504
11046.92 479
11047.91 454
11048.91 447
11049.90 452
11050.89 441
11051.88 464
11052.88 477
11053.87 454
11054.86 494
11055.86 477
11056.85 444
11057.84 455
11058.83 432
11059.83 457
11060.82 456
11061.81 431
11062.81 450
11063.80 457
11064.79 487
11065.79 471
11066.78 475
11067.77 510
11068.77 524
11069.76 446
11070.75 452
11071.75 465
11072.74 447
11073.73 461
11074.73 482
11075.72 515
11076.71 479
11077.71 494
11078.70 404
11079.70 453
11080.69 456
11081.68 490
11082.68 470
11083.67 457
11084.67 496
11085.66 439
11086.65 421
11087.65 490
11088.64 425
11089.64 445
11090.63 409
11091.63 435
11092.62 431
11093.62 423
11094.61 451
11095.60 441
11096.60 445
11097.59 427
11098.59 439
11099.58 444
11100.58 464
11101.57 413
11102.57 396
11103.56 403
11104.56 397
11105.55 403
11106.55 418
11107.54 374
11108.54 392
11109.53 353
11110.53 377
11111.52 364
11112.52 333
11113.51 399
11114.51 382
11115.51 382
11116.50 366
11117.50 380
11118.49 443
11119.49 376
11120.48 390
11121.48 384
11122.48 365
11123.47 409
11124.47 404
11125.46 399
11126.46 446
11127.45 379
11128.45 392
11129.45 373
11130.44 368
11131.44 375
11132.44 341
11133.43 384
11134.43 379
11135.42 299
11136.42 292
11137.42 344
11138.41 330
11139.41 345
11140.41 320
11141.40 334
11142.40 343
11143.40 394
11144.39 357
11145.39 336
11146.39 326
11147.38 362
11148.38 344
11149.38 327
11150.38 362
11151.37 342
11152.37 340
11153.37 303
11154.36 346
11155.36 359
11156.36 342
11157.36 359
11158.35 297
11159.35 311
11160.35 343
11161.35 347
11162.34 354
11163.34 333
11164.34 331
11165.34 300
11166.33 320
11167.33 353
11168.33 334
11169.33 352
11170.33 306
11171.32 379
11172.32 354
11173.32 388
11174.32 392
11175.32 385
11176.31 340
11177.31 382
11178.31 325
11179.31 347
11180.31 376
11181.31 320
11182.30 346
11183.30 359
11184.30 319
11185.30 287
11186.30 347
11187.30 353
11188.30 391
11189.30 357
11190.29 366
11191.29 375
11192.29 358
11193.29 399
11194.29 353
11195.29 386
11196.29 399
11197.29 381
11198.29 349
11199.29 381
11200.28 358
11201.28 337
11202.28 374
11203.28 369
11204.28 329
11205.28 359
11206.28 366
11207.28 429
11208.28 364
11209.28 392
11210.28 380
11211.28 347
11212.28 377
11213.28 399
11214.28 355
11215.28 341
11216.28 354
11217.28 300
11218.28 320
11219.28 308
11220.28 338
11221.28 311
11222.28 288
11223.28 293
11224.28 311
11225.28 264
11226.28 271
11227.28 280
11228.28 324
11229.28 332
11230.28 318
11231.28 290
11232.29 289
11233.29 281
11234.29 281
11235.29 284
11236.29 266
11237.29 316
11238.29 298
11239.29 284
11240.29 260
11241.29 273
11242.29 308
11243.30 263
11244.30 273
11245.30 283
11246.30 283
11247.30 277
11248.30 308
11249.30 314
11250.31 298
11251.31 314
11252.31 310
11253.31 305
11254.31 292
11255.31 326
11256.32 306
11257.32 311
11258.32 279
11259.32 302
11260.32 249
11261.33 240
11262.33 253
11263.33 303
11264.33 330
11265.33 307
11266.34 254
11267.34 323
11268.34 324
11269.34 295
11270.35 311
11271.35 303
11272.35 270
11273.35 284
11274.36 331
11275.36 306
11276.36 300
11277.36 309
11278.37 297
11279.37 277
11280.37 289
11281.37 331
11282.38 329
11283.38 303
11284.38 328
11285.39 338
11286.39 285
11287.39 310
11288.40 296
11289.40 289
11290.40 289
11291.41 309
11292.41 298
11293.41 332
11294.42 296
11295.42 319
11296.42 314
11297.43 281
11298.43 296
11299.43 279
11300.44 271
11301.44 290
11302.45 255
11303.45 262
11304.45 316
11305.46 302
11306.46 300
11307.47 292
11308.47 341
11309.47 322
11310.48 335
11311.48 410
11312.49 394
11313.49 372
11314.50 366
11315.50 422
11316.50 377
11317.51 381
11318.51 336
11319.52 338
11320.52 328
11321.53 309
11322.53 266
11323.54 265
11324.54 283
11325.55 252
11326.55 295
11327.56 263
11328.56 253
11329.57 274
11330.57 248
11331.58 274
11332.58 227
11333.59 237
11334.59 241
11335.60 279
11336.60 249
11337.61 249
11338.61 222
11339.62 259
11340.63 280
11341.63 269
11342.64 242
11343.64 263
11344.65 279
11345.65 307
11346.66 275
11347.67 251
11348.67 265
11349.68 232
11350.68 222
11351.69 223
11352.70 243
11353.70 251
11354.71 251
11355.71 254
11356.72 249
11357.73 229
11358.73 247
11359.74 275
11360.75 284
11361.75 273
11362.76 220
11363.76 240
11364.77 274
11365.78 253
11366.78 255
11367.79 280
11368.80 242
11369.81 291
11370.81 268
11371.82 307
11372.83 272
11373.83 265
11374.84 251
11375.85 256
11376.85 257
11377.86 291
11378.87 277
11379.88 273
11380.88 247
11381.89 250
11382.90 270
11383.91 249
11384.91 266
11385.92 294
11386.93 322
11387.94 256
11388.94 292
11389.95 282
11390.96 233
11391.97 264
11392.97 246
11393.98 256
11394.99 281
11396.00 265
11397.01 255
11398.01 255
11399.02 231
11400.03 230
11401.04 223
11402.05 280
11403.06 287
11404.06 244
11405.07 289
11406.08 291
11407.09 275
11408.10 231
11409.11 242
11410.12 256
11411.12 271
11412.13 229
11413.14 245
11414.15 282
11415.16 254
11416.17 263
11417.18 253
11418.19 276
11419.19 246
11420.20 244
11421.21 239
11422.22 248
11423.23 262
11424.24 227
11425.25 241
11426.26 245
11427.27 269
11428.28 256
11429.29 246
11430.30 279
11431.31 266
11432.32 252
11433.33 254
11434.34 215
11435.35 241
11436.36 229
11437.36 215
11438.37 219
11439.38 269
11440.39 277
11441.40 252
11442.41 248
11443.42 250
11444.43 260
11445.45 291
11446.46 258
11447.47 258
11448.48 297
11449.49 238
11450.50 255
11451.51 234
11452.52 253
11453.53 241
11454.54 267
11455.55 254
11456.56 266
11457.57 265
11458.58 240
11459.59 251
11460.60 242
11461.61 263
11462.63 246
11463.64 281
11464.65 252
11465.66 249
11466.67 291
11467.68 225
11468.69 266
11469.70 268
11470.71 260
11471.73 204
11472.74 261
11473.75 276
11474.76 235
11475.77 245
11476.78 271
11477.79 243
11478.81 241
11479.82 242
11480.83 244
11481.84 247
11482.85 223
11483.87 253
11484.88 238
11485.89 238
11486.90 223
11487.91 228
11488.93 249
11489.94 250
11490.95 245
11491.96 199
11492.97 211
11493.99 205
11495.00 258
11496.01 245
11497.02 245
11498.04 205
11499.05 208
11500.06 246
11501.07 246
11502.09 226
11503.10 264
11504.11 241
11505.13 215
11506.14 211
11507.15 240
11508.16 236
11509.18 227
11510.19 204
11511.20 211
11512.22 219
11513.23 254
11514.24 266
11515.26 252
11516.27 288
11517.28 247
11518.30 237
11519.31 234
11520.32 217
11521.34 268
11522.35 217
11523.36 231
11524.38 232
11525.39 230
11526.40 242
11527.42 217
11528.43 237
11529.45 262
11530.46 244
11531.47 242
11532.49 236
11533.50 235
11534.52 246
11535.53 253
11536.54 278
11537.56 238
11538.57 208
11539.59 261
11540.60 269
11541.62 228
11542.63 223
11543.65 248
11544.66 238
11545.67 261
11546.69 281
11547.70 246
11548.72 235
11549.73 221
11550.75 244
11551.76 247
11552.78 214
11553.79 247
11554.81 236
11555.82 215
11556.84 240
11557.85 241
11558.87 245
11559.88 225
11560.90 243
11561.91 284
11562.93 215
11563.95 272
11564.96 276
11565.98 230
11566.99 259
11568.01 231
11569.02 254
11570.04 286
11571.05 246
11572.07 247
11573.09 236
11574.10 236
11575.12 225
11576.13 217
11577.15 255
11578.17 227
11579.18 258
11580.20 230
11581.21 229
11582.23 281
11583.25 308
11584.26 230
11585.28 254
11586.30 264
11587.31 261
11588.33 267
11589.35 236
11590.36 293
11591.38 315
11592.40 333
11593.41 275
11594.43 259
11595.45 306
11596.46 307
11597.48 326
11598.50 351
11599.51 352
11600.53 336
11601.55 363
11602.56 360
11603.58 424
11604.60 399
11605.62 403
11606.63 391
11607.65 424
11608.67 409
11609.69 340
11610.70 327
11611.72 312
11612.74 318
11613.76 292
11614.77 235
11615.79 256
11616.81 212
11617.83 257
11618.84 233
11619.86 240
11620.88 260
11621.90 240
11622.92 208
11623.93 218
11624.95 238
11625.97 258
11626.99 261
11628.01 247
11629.03 251
11630.04 249
11631.06 247
11632.08 256
11633.10 279
11634.12 261
11635.14 276
11636.15 286
11637.17 249
11638.19 231
11639.21 253
11640.23 251
11641.25 215
11642.27 225
11643.29 243
11644.30 211
11645.32 257
11646.34 251
11647.36 244
11648.38 234
11649.40 238
11650.42 280
11651.44 301
11652.46 313
11653.48 282
11654.50 289
11655.52 234
11656.54 230
11657.55 263
11658.57 247
11659.59 220
11660.61 216
11661.63 230
11662.65 211
11663.67 249
11664.69 227
11665.71 201
11666.73 215
11667.75 247
11668.77 219
11669.79 227
11670.81 230
11671.83 219
11672.85 206
11673.87 226
11674.89 241
11675.91 215
11676.93 187
11677.95 201
11678.98 210
11680.00 209
11681.02 225
11682.04 220
11683.06 220
11684.08 236
11685.10 269
11686.12 242
11687.14 266
11688.16 228
11689.18 241
11690.20 293
11691.22 257
11692.25 248
11693.27 228
11694.29 249
11695.31 237
11696.33 246
11697.35 227
11698.37 229
11699.39 224
11700.42 257
11701.44 219
11702.46 274
11703.48 259
11704.50 225
11705.52 219
11706.54 228
11707.57 228
11708.59 218
11709.61 241
11710.63 241
11711.65 234
11712.68 262
11713.70 252
11714.72 217
11715.74 204
11716.76 257
11717.79 249
11718.81 253
11719.83 231
11720.85 275
11721.88 266
11722.90 218
11723.92 217
11724.94 262
11725.97 263
11726.99 272
11728.01 220
11729.03 216
11730.06 226
11731.08 251
11732.10 239
11733.12 262
11734.15 221
11735.17 228
11736.19 265
11737.22 241
11738.24 232
11739.26 290
11740.29 289
11741.31 238
11742.33 235
11743.35 261
11744.38 249
11745.40 239
11746.43 230
11747.45 235
11748.47 252
11749.50 236
11750.52 260
11751.54 239
11752.57 244
11753.59 241
11754.61 240
11755.64 222
11756.66 243
11757.69 227
11758.71 252
11759.73 227
11760.76 241
11761.78 240
11762.81 242
11763.83 242
11764.85 263
11765.88 247
11766.90 251
11767.93 235
11768.95 215
11769.98 237
11771.00 254
11772.02 214
11773.05 242
11774.07 271
11775.10 233
11776.12 287
11777.15 261
11778.17 239
11779.20 275
11780.22 268
11781.25 239
11782.27 252
11783.30 265
11784.32 243
11785.35 253
11786.37 226
11787.40 209
11788.42 242
11789.45 266
11790.47 255
11791.50 242
11792.53 258
11793.55 253
11794.58 250
11795.60 253
11796.63 243
11797.65 267
11798.68 280
11799.70 300
11800.73 310
11801.76 263
11802.78 288
11803.81 305
11804.83 274
11805.86 219
11806.89 281
11807.91 270
11808.94 278
11809.96 260
11810.99 272
11812.02 270
11813.04 237
11814.07 304
11815.10 297
11816.12 251
11817.15 274
11818.18 298
11819.20 305
11820.23 266
11821.26 310
11822.28 257
11823.31 275
11824.34 251
11825.36 286
11826.39 306
11827.42 287
11828.44 327
11829.47 312
11830.50 295
11831.52 330
11832.55 292
11833.58 310
11834.61 290
11835.63 290
11836.66 326
11837.69 308
11838.72 306
11839.74 281
11840.77 301
11841.80 333
11842.83 298
11843.85 330
11844.88 340
11845.91 323
11846.94 328
11847.96 335
11848.99 321
11850.02 340
11851.05 341
11852.08 337
11853.10 306
11854.13 303
11855.16 300
11856.19 366
11857.22 368
11858.25 362
11859.27 377
11860.30 370
11861.33 389
11862.36 365
11863.39 393
11864.42 374
11865.44 399
11866.47 369
11867.50 344
11868.53 370
11869.56 364
11870.59 377
11871.62 395
11872.65 383
11873.68 381
11874.70 429
11875.73 383
11876.76 380
11877.79 423
11878.82 459
11879.85 416
11880.88 407
11881.91 385
11882.94 447
11883.97 408
11885.00 430
11886.03 451
11887.06 472
11888.09 443
11889.11 498
11890.14 489
11891.17 513
11892.20 529
11893.23 517
11894.26 534
11895.29 529
11896.32 538
11897.35 532
11898.38 575
11899.41 578
11900.44 629
11901.47 645
11902.50 718
11903.53 697
11904.56 661
11905.60 649
11906.63 674
11907.66 624
11908.69 646
11909.72 643
11910.75 559
11911.78 572
11912.81 630
11913.84 574
11914.87 571
11915.90 586
11916.93 637
11917.96 594
11918.99 546
11920.02 565
11921.06 573
11922.09 590
11923.12 590
11924.15 584
11925.18 616
11926.21 683
11927.24 794
11928.27 799
11929.31 874
11930.34 977
11931.37 955
11932.40 1039
11933.43 1014
11934.46 992
11935.49 955
11936.53 892
11937.56 843
11938.59 761
11939.62 724
11940.65 666
11941.69 590
11942.72 567
11943.75 600
11944.78 535
11945.81 579
11946.85 508
11947.88 522
11948.91 569
11949.94 501
11950.97 534
11952.01 529
11953.04 486
11954.07 509
11955.10 505
11956.14 495
11957.17 415
11958.20 445
11959.23 469
11960.27 482
11961.30 500
11962.33 428
11963.37 433
11964.40 452
11965.43 454
11966.46 370
11967.50 385
11968.53 428
11969.56 466
11970.60 404
11971.63 383
11972.66 409
11973.70 455
11974.73 495
11975.76 442
11976.80 503
11977.83 449
11978.86 454
11979.90 458
11980.93 417
11981.96 474
11983.00 405
11984.03 412
11985.07 389
11986.10 442
11987.13 464
11988.17 399
11989.20 406
11990.24 384
11991.27 353
11992.30 412
11993.34 414
11994.37 389
11995.41 401
11996.44 406
11997.48 421
11998.51 375
11999.54 375
12000.58 417
12001.61 425
12002.65 389
12003.68 419
12004.72 411
12005.75 397
12006.79 462
12007.82 410
12008.86 453
12009.89 486
12010.93 483
12011.96 412
12013.00 512
12014.03 507
12015.07 500
12016.10 520
12017.14 504
12018.17 504
12019.21 497
12020.24 511
12021.28 479
12022.31 492
12023.35 498
12024.38 518
12025.42 481
12026.45 451
12027.49 462
12028.53 482
12029.56 466
12030.60 468
12031.63 447
12032.67 432
12033.70 457
12034.74 487
12035.78 539
12036.81 495
12037.85 465
12038.88 496
12039.92 477
12040.96 452
12041.99 474
12043.03 484
12044.07 477
12045.10 442
12046.14 419
12047.18 467
12048.21 426
12049.25 459
12050.28 456
12051.32 435
12052.36 418
12053.39 430
12054.43 447
12055.47 417
12056.51 475
12057.54 475
12058.58 429
12059.62 490
12060.65 495
12061.69 489
12062.73 489
12063.76 509
12064.80 456
12065.84 427
12066.88 435
12067.91 420
12068.95 438
12069.99 438
12071.03 423
12072.06 482
12073.10 436
12074.14 423
12075.18 444
12076.21 452
12077.25 461
12078.29 475
12079.33 501
12080.37 490
12081.40 540
12082.44 453
12083.48 450
12084.52 490
12085.56 480
12086.59 512
12087.63 512
12088.67 540
12089.71 560
12090.75 513
12091.79 467
12092.82 460
12093.86 526
12094.90 545
12095.94 514
12096.98 584
12098.02 588
12099.06 583
12100.09 649
12101.13 695
12102.17 660
12103.21 695
12104.25 752
12105.29 708
12106.33 695
12107.37 621
12108.41 635
12109.45 619
12110.48 516
12111.52 523
12112.56 507
12113.60 496
12114.64 489
12115.68 400
12116.72 428
12117.76 410
12118.80 413
12119.84 389
12120.88 358
12121.92 394
12122.96 404
12124.00 452
12125.04 389
12126.08 371
12127.12 365
12128.16 367
12129.20 360
12130.24 378
12131.28 350
12132.32 366
12133.36 348
12134.40 343
12135.44 335
12136.48 306
12137.52 334
12138.56 361
12139.60 332
12140.64 327
12141.68 360
12142.72 365
12143.76 361
12144.80 337
12145.84 311
12146.88 324
12147.93 323
12148.97 339
12150.01 368
12151.05 336
12152.09 302
12153.13 326
12154.17 312
12155.21 310
12156.25 295
12157.29 330
12158.34 348
12159.38 343
12160.42 316
12161.46 332
12162.50 323
12163.54 310
12164.58 321
12165.63 326
12166.67 293
12167.71 327
12168.75 334
12169.79 289
12170.83 291
12171.88 286
12172.92 321
12173.96 307
12175.00 303
12176.04 341
12177.09 352
12178.13 291
12179.17 302
12180.21 331
12181.25 319
12182.30 323
12183.34 327
12184.38 341
12185.42 292
12186.47 288
12187.51 295
12188.55 329
12189.59 301
12190.64 324
12191.68 311
12192.72 317
12193.77 299
12194.81 305
12195.85 302
12196.89 323
12197.94 286
12198.98 296
12200.02 320
12201.07 281
12202.11 311
12203.15 344
12204.20 344
12205.24 317
12206.28 298
12207.33 272
12208.37 289
12209.41 305
12210.46 296
12211.50 306
12212.54 291
12213.59 261
12214.63 296
12215.67 331
12216.72 315
12217.76 296
12218.81 290
12219.85 287
12220.89 306
12221.94 302
12222.98 330
12224.03 321
12225.07 285
12226.11 323
12227.16 300
12228.20 308
12229.25 319
12230.29 308
12231.33 332
12232.38 284
12233.42 296
12234.47 346
12235.51 319
12236.56 326
12237.60 322
12238.65 279
12239.69 289
12240.74 264
12241.78 270
12242.83 263
12243.87 308
12244.92 300
12245.96 282
12247.01 283
12248.05 269
12249.10 273
12250.14 287
12251.19 300
12252.23 257
12253.28 251
12254.32 277
12255.37 330
12256.41 264
12257.46 276
12258.50 269
12259.55 303
12260.60 247
12261.64 266
12262.69 283
12263.73 306
12264.78 267
12265.82 281
12266.87 296
12267.92 283
12268.96 284
12270.01 266
12271.05 273
12272.10 285
12273.15 300
12274.19 316
12275.24 277
12276.29 287
12277.33 304
12278.38 284
12279.42 263
12280.47 293
12281.52 282
12282.56 227
12283.61 252
12284.66 284
12285.70 286
12286.75 273
12287.80 244
12288.84 228
12289.89 284
12290.94 254
12291.99 274
12293.03 280
12294.08 289
12295.13 289
12296.17 240
12297.22 240
12298.27 257
12299.32 295
12300.36 248
12301.41 278
12302.46 213
12303.51 245
12304.55 255
12305.60 279
12306.65 265
12307.70 253
12308.74 287
12309.79 331
12310.84 300
12311.89 273
12312.93 280
12313.98 235
12315.03 260
12316.08 288
12317.13 255
12318.17 239
12319.22 268
12320.27 260
12321.32 251
12322.37 272
12323.42 263
12324.46 223
12325.51 276
12326.56 272
12327.61 264
12328.66 234
12329.71 269
12330.76 264
12331.80 242
12332.85 227
12333.90 255
12334.95 290
12336.00 262
12337.05 222
12338.10 258
12339.15 244
12340.19 284
12341.24 250
12342.29 249
12343.34 244
12344.39 261
12345.44 273
12346.49 213
12347.54 218
12348.59 227
12349.64 267
12350.69 262
12351.74 256
12352.79 246
12353.84 264
12354.89 315
12355.94 303
12356.99 237
12358.04 240
12359.09 257
12360.14 294
12361.18 249
12362.23 240
12363.28 214
12364.33 215
12365.39 278
12366.44 241
12367.49 254
12368.54 237
12369.59 280
12370.64 278
12371.69 321
12372.74 230
12373.79 246
12374.84 318
12375.89 299
12376.94 271
12377.99 277
12379.04 270
12380.09 282
12381.14 261
12382.19 278
12383.24 282
12384.29 265
12385.35 267
12386.40 273
12387.45 300
12388.50 261
12389.55 254
12390.60 246
12391.65 250
12392.70 263
12393.75 275
12394.81 261
12395.86 264
12396.91 324
12397.96 289
12399.01 261
12400.06 238
12401.12 251
12402.17 245
12403.22 226
12404.27 274
12405.32 283
12406.37 249
12407.43 295
12408.48 315
12409.53 289
12410.58 254
12411.63 237
12412.69 268
12413.74 294
12414.79 310
12415.84 298
12416.90 318
12417.95 319
12419.00 290
12420.05 295
12421.10 274
12422.16 291
12423.21 295
12424.26 294
12425.32 278
12426.37 274
12427.42 261
12428.47 249
12429.53 236
12430.58 242
12431.63 259
12432.68 260
12433.74 297
12434.79 312
12435.84 328
12436.90 316
12437.95 301
12439.00 262
12440.06 274
12441.11 315
12442.16 277
12443.22 306
12444.27 268
12445.32 283
12446.38 268
12447.43 296
12448.48 272
12449.54 288
12450.59 287
12451.65 283
12452.70 296
12453.75 284
12454.81 239
12455.86 301
12456.92 324
12457.97 326
12459.02 359
12460.08 295
12461.13 342
12462.19 333
12463.24 342
12464.29 280
12465.35 284
12466.40 317
12467.46 327
12468.51 345
12469.57 325
12470.62 424
12471.68 362
12472.73 420
12473.79 443
12474.84 512
12475.90 517
12476.95 523
12478.00 556
12479.06 586
12480.11 527
12481.17 503
12482.22 497
12483.28 473
12484.34 450
12485.39 415
12486.45 375
12487.50 344
12488.56 381
12489.61 340
12490.67 319
12491.72 318
12492.78 291
12493.83 294
12494.89 281
12495.94 259
12497.00 277
12498.06 283
12499.11 310
12500.17 308
12501.22 276
12502.28 281
12503.34 276
12504.39 281
12505.45 273
12506.50 264
12507.56 288
12508.62 310
12509.67 302
12510.73 291
12511.79 304
12512.84 264
12513.90 248
12514.95 270
12516.01 312
12517.07 282
12518.12 294
12519.18 284
12520.24 320
12521.29 327
12522.35 246
12523.41 264
12524.46 323
12525.52 260
12526.58 262
12527.64 283
12528.69 275
12529.75 269
12530.81 293
12531.86 290
12532.92 300
12533.98 265
12535.04 266
12536.09 315
12537.15 305
12538.21 317
12539.27 269
12540.32 298
12541.38 278
12542.44 264
12543.50 250
12544.55 300
12545.61 278
12546.67 291
12547.73 277
12548.78 283
12549.84 294
12550.90 354
12551.96 348
12553.02 311
12554.07 374
12555.13 392
12556.19 314
12557.25 345
12558.31 351
12559.37 361
12560.42 353
12561.48 323
12562.54 361
12563.60 351
12564.66 371
12565.72 328
12566.78 304
12567.83 304
12568.89 297
12569.95 274
12571.01 291
12572.07 269
12573.13 294
12574.19 296
12575.25 263
12576.31 287
12577.36 260
12578.42 273
12579.48 213
12580.54 282
12581.60 297
12582.66 253
12583.72 277
12584.78 251
12585.84 243
12586.90 287
12587.96 280
12589.02 245
12590.08 242
12591.14 287
12592.20 296
12593.26 303
12594.32 287
12595.38 276
12596.44 257
12597.50 275
12598.56 279
12599.62 278
12600.68 241
12601.74 211
12602.80 280
12603.86 272
12604.92 272
12605.98 295
12607.04 268
12608.10 249
12609.16 262
12610.22 247
12611.28 263
12612.34 290
12613.40 260
12614.46 286
12615.52 278
12616.58 250
12617.64 259
12618.70 261
12619.76 268
12620.83 300
12621.89 301
12622.95 289
12624.01 274
12625.07 281
12626.13 268
12627.19 240
12628.25 258
12629.31 257
12630.38 272
12631.44 293
12632.50 249
12633.56 285
12634.62 250
12635.68 300
12636.74 255
12637.81 252
12638.87 246
12639.93 259
12640.99 241
12642.05 254
12643.12 252
12644.18 266
12645.24 260
12646.30 239
12647.36 227
12648.43 213
12649.49 233
12650.55 198
12651.61 255
12652.67 242
12653.74 273
12654.80 201
12655.86 217
12656.92 253
12657.99 258
12659.05 260
12660.11 273
12661.17 263
12662.24 290
12663.30 301
12664.36 266
12665.42 236
12666.49 251
12667.55 262
12668.61 286
12669.68 273
12670.74 254
12671.80 240
12672.87 230
12673.93 236
12674.99 256
12676.06 278
12677.12 239
12678.18 265
12679.25 272
12680.31 252
12681.37 230
12682.44 260
12683.50 280
12684.56 246
12685.63 238
12686.69 254
12687.75 244
12688.82 270
12689.88 295
12690.95 243
12692.01 248
12693.07 259
12694.14 262
12695.20 255
12696.27 262
12697.33 301
12698.39 295
12699.46 260
12700.52 261
12701.59 279
12702.65 247
12703.72 243
12704.78 247
12705.84 255
12706.91 286
12707.97 285
12709.04 277
12710.10 267
12711.17 301
12712.23 246
12713.30 246
12714.36 258
12715.43 279
12716.49 276
12717.56 304
12718.62 254
12719.69 245
12720.75 249
12721.82 271
12722.88 259
12723.95 272
12725.01 252
12726.08 275
12727.14 303
12728.21 304
12729.28 263
12730.34 259
12731.41 291
12732.47 271
12733.54 229
12734.60 256
12735.67 302
12736.73 287
12737.80 239
12738.87 255
12739.93 253
12741.00 296
12742.06 298
12743.13 290
12744.20 268
12745.26 280
12746.33 278
12747.40 282
12748.46 232
12749.53 235
12750.59 272
12751.66 240
12752.73 263
12753.79 244
12754.86 238
12755.93 241
12756.99 267
12758.06 327
12759.13 298
12760.19 203
12761.26 239
12762.33 291
12763.39 273
12764.46 226
12765.53 233
12766.60 240
12767.66 251
12768.73 228
12769.80 218
12770.86 245
12771.93 218
12773.00 206
12774.07 231
12775.13 216
12776.20 250
12777.27 247
12778.34 241
12779.40 246
12780.47 238
12781.54 240
12782.61 241
12783.67 260
12784.74 215
12785.81 256
12786.88 277
12787.95 233
12789.01 218
12790.08 237
12791.15 229
12792.22 186
12793.29 183
12794.35 232
12795.42 249
12796.49 224
12797.56 276
12798.63 263
12799.70 246
12800.76 204
12801.83 226
12802.90 266
12803.97 237
12805.04 242
12806.11 226
12807.18 249
12808.25 281
12809.31 252
12810.38 246
12811.45 284
12812.52 281
12813.59 300
12814.66 280
12815.73 255
12816.80 266
12817.87 251
12818.94 254
12820.01 298
12821.07 299
12822.14 283
12823.21 291
12824.28 266
12825.35 271
12826.42 294
12827.49 270
12828.56 247
12829.63 263
12830.70 232
12831.77 267
12832.84 259
12833.91 241
12834.98 256
12836.05 245
12837.12 254
12838.19 267
12839.26 234
12840.33 199
12841.40 226
12842.47 217
12843.54 229
12844.61 256
12845.68 260
12846.75 214
12847.82 233
12848.89 233
12849.96 230
12851.03 210
12852.10 203
12853.18 227
12854.25 248
12855.32 209
12856.39 222
12857.46 235
12858.53 234
12859.60 241
12860.67 209
12861.74 241
12862.81 231
12863.88 241
12864.96 252
12866.03 231
12867.10 209
12868.17 240
12869.24 212
12870.31 222
12871.38 237
12872.46 249
12873.53 236
12874.60 238
12875.67 220
12876.74 244
12877.81 204
12878.88 222
12879.96 236
12881.03 216
12882.10 228
12883.17 205
12884.24 223
12885.32 206
12886.39 198
12887.46 215
12888.53 232
12889.60 215
12890.68 229
12891.75 251
12892.82 221
12893.89 241
12894.97 259
12896.04 255
12897.11 226
12898.18 230
12899.26 206
12900.33 217
12901.40 222
12902.47 244
12903.55 240
12904.62 197
12905.69 221
12906.77 230
12907.84 228
12908.91 236
12909.99 212
12911.06 228
12912.13 201
12913.20 217
12914.28 229
12915.35 185
12916.42 186
12917.50 216
12918.57 234
12919.64 224
12920.72 230
12921.79 248
12922.87 226
12923.94 260
12925.01 244
12926.09 204
12927.16 167
12928.23 188
12929.31 197
12930.38 214
12931.46 245
12932.53 211
12933.60 227
12934.68 210
12935.75 178
12936.83 212
12937.90 221
12938.97 185
12940.05 213
12941.12 208
12942.20 206
12943.27 200
12944.35 263
12945.42 264
12946.50 205
12947.57 225
12948.64 223
12949.72 220
12950.79 254
12951.87 226
12952.94 206
12954.02 212
12955.09 194
12956.17 189
12957.24 230
12958.32 212
12959.39 192
12960.47 201
12961.54 200
12962.62 224
12963.69 219
12964.77 209
12965.85 202
12966.92 200
12968.00 224
12969.07 265
12970.15 254
12971.22 214
12972.30 239
12973.37 227
12974.45 194
12975.53 223
12976.60 212
12977.68 205
12978.75 209
12979.83 222
12980.90 232
12981.98 226
12983.06 212
12984.13 220
12985.21 198
12986.29 222
12987.36 224
12988.44 185
12989.51 232
12990.59 214
12991.67 196
12992.74 222
12993.82 263
12994.90 230
12995.97 231
12997.05 229
12998.13 195
12999.20 234
13000.28 213
13001.36 215
13002.43 242
13003.51 245
13004.59 203
13005.67 190
13006.74 232
13007.82 223
13008.90 215
13009.97 189
13011.05 210
13012.13 199
13013.21 183
13014.28 205
13015.36 199
13016.44 216
13017.52 234
13018.59 196
13019.67 239
13020.75 220
13021.83 238
13022.90 211
13023.98 214
13025.06 211
13026.14 200
13027.22 223
13028.29 213
13029.37 198
13030.45 184
13031.53 198
13032.61 216
13033.68 229
13034.76 194
13035.84 190
13036.92 231
13038.00 231
13039.08 199
13040.15 220
13041.23 239
13042.31 214
13043.39 275
13044.47 232
13045.55 229
13046.63 236
13047.70 211
13048.78 208
13049.86 206
13050.94 220
13052.02 261
13053.10 282
13054.18 203
13055.26 214
13056.34 245
13057.42 258
13058.49 219
13059.57 218
13060.65 233
13061.73 244
13062.81 250
13063.89 230
13064.97 202
13066.05 229
13067.13 227
13068.21 228
13069.29 256
13070.37 224
13071.45 209
13072.53 238
13073.61 247
13074.69 199
13075.77 227
13076.85 242
13077.93 236
13079.01 227
13080.09 216
13081.17 194
13082.25 217
13083.33 233
13084.41 219
13085.49 219
13086.57 204
13087.65 213
13088.73 193
13089.81 193
13090.89 190
13091.97 184
13093.05 203
13094.13 196
13095.21 219
13096.30 206
13097.38 236
13098.46 233
13099.54 205
13100.62 218
13101.70 210
13102.78 209
13103.86 232
13104.94 215
13106.02 239
13107.11 219
13108.19 215
13109.27 232
13110.35 203
13111.43 251
13112.51 305
13113.59 230
13114.68 245
13115.76 206
13116.84 198
13117.92 181
13119.00 227
13120.08 223
13121.17 257
13122.25 215
13123.33 203
13124.41 185
13125.49 217
13126.58 212
13127.66 212
13128.74 200
13129.82 186
13130.90 184
13131.99 229
13133.07 234
13134.15 207
13135.23 233
13136.32 224
13137.40 223
13138.48 237
13139.56 231
13140.65 227
13141.73 225
13142.81 217
13143.89 211
13144.98 225
13146.06 233
13147.14 209
13148.23 211
13149.31 211
13150.39 245
13151.47 222
13152.56 239
13153.64 227
13154.72 222
13155.81 226
13156.89 246
13157.97 224
13159.06 209
13160.14 244
13161.22 230
13162.31 215
13163.39 218
13164.47 231
13165.56 215
13166.64 244
13167.73 233
13168.81 216
13169.89 204
13170.98 248
13172.06 220
13173.14 208
13174.23 229
13175.31 240
13176.40 212
13177.48 205
13178.57 208
13179.65 211
13180.73 199
13181.82 202
13182.90 254
13183.99 241
13185.07 234
13186.16 217
13187.24 270
13188.32 249
13189.41 227
13190.49 229
13191.58 237
13192.66 278
13193.75 288
13194.83 274
13195.92 219
13197.00 212
13198.09 252
13199.17 223
13200.26 230
13201.34 255
13202.43 243
13203.51 269
13204.60 268
13205.68 248
13206.77 263
13207.86 276
13208.94 292
13210.03 259
13211.11 244
13212.20 237
13213.28 266
13214.37 278
13215.45 231
13216.54 239
13217.63 253
13218.71 249
13219.80 249
13220.88 264
13221.97 286
13223.06 269
13224.14 263
13225.23 253
13226.31 264
13227.40 254
13228.49 289
13229.57 289
13230.66 299
13231.74 258
13232.83 254
13233.92 298
13235.00 239
13236.09 254
13237.18 233
13238.26 251
13239.35 264
13240.44 287
13241.52 289
13242.61 271
13243.70 251
13244.78 244
13245.87 236
13246.96 224
13248.05 265
13249.13 276
13250.22 273
13251.31 306
13252.39 300
13253.48 241
13254.57 258
13255.66 266
13256.74 256
13257.83 266
13258.92 291
13260.01 283
13261.09 247
13262.18 266
13263.27 276
13264.36 324
13265.44 314
13266.53 281
13267.62 272
13268.71 278
13269.80 265
13270.88 308
13271.97 319
13273.06 331
13274.15 334
13275.24 313
13276.32 297
13277.41 313
13278.50 324
13279.59 338
13280.68 381
13281.77 365
13282.85 323
13283.94 334
13285.03 323
13286.12 354
13287.21 346
13288.30 335
13289.39 329
13290.48 314
13291.56 328
13292.65 377
13293.74 359
13294.83 350
13295.92 318
13297.01 329
13298.10 364
13299.19 325
13300.28 362
13301.37 374
13302.46 341
13303.54 376
13304.63 331
13305.72 400
13306.81 383
13307.90 421
13308.99 420
13310.08 389
13311.17 380
13312.26 397
13313.35 404
13314.44 406
13315.53 404
13316.62 394
13317.71 425
13318.80 384
13319.89 364
13320.98 372
13322.07 395
13323.16 356
13324.25 382
13325.34 421
13326.43 359
13327.52 373
13328.61 372
13329.70 391
13330.79 377
13331.88 413
13332.97 415
13334.06 424
13335.15 392
13336.24 391
13337.34 421
13338.43 407
13339.52 404
13340.61 412
13341.70 407
13342.79 386
13343.88 389
13344.97 455
13346.06 435
13347.15 457
13348.25 442
13349.34 418
13350.43 406
13351.52 424
13352.61 372
13353.70 432
13354.79 447
13355.88 439
13356.98 438
13358.07 464
13359.16 512
13360.25 500
13361.34 478
13362.43 475
13363.53 486
13364.62 491
13365.71 551
13366.80 588
13367.89 596
13368.99 576
13370.08 548
13371.17 577
13372.26 586
13373.35 529
13374.45 541
13375.54 506
13376.63 464
13377.72 460
13378.82 454
13379.91 416
13381.00 403
13382.09 425
13383.19 383
13384.28 368
13385.37 424
13386.46 414
13387.56 410
13388.65 350
13389.74 354
13390.84 349
13391.93 374
13393.02 385
13394.11 381
13395.21 349
13396.30 351
13397.39 358
13398.49 304
13399.58 356
13400.67 358
13401.77 360
13402.86 355
13403.95 371
13405.05 373
13406.14 396
13407.23 383
13408.33 380
13409.42 377
13410.52 344
13411.61 345
13412.70 369
13413.80 378
13414.89 370
13415.98 379
13417.08 386
13418.17 371
13419.27 352
13420.36 337
13421.45 347
13422.55 324
13423.64 359
13424.74 340
13425.83 362
13426.93 377
13428.02 374
13429.12 371
13430.21 396
13431.30 377
13432.40 388
13433.49 381
13434.59 401
13435.68 367
13436.78 361
13437.87 363
13438.97 381
13440.06 392
13441.16 383
13442.25 345
13443.35 429
13444.44 414
13445.54 428
13446.63 403
13447.73 412
13448.82 417
13449.92 409
13451.01 436
13452.11 417
13453.20 469
13454.30 452
13455.40 419
13456.49 429
13457.59 408
13458.68 440
13459.78 485
13460.87 514
13461.97 442
13463.07 433
13464.16 460
13465.26 500
13466.35 471
13467.45 446
13468.55 456
13469.64 463
13470.74 451
13471.83 456
13472.93 408
13474.03 469
13475.12 496
13476.22 493
13477.32 480
13478.41 468
13479.51 492
13480.61 452
13481.70 451
13482.80 497
13483.90 464
13484.99 452
13486.09 473
13487.19 485
13488.28 489
13489.38 452
13490.48 455
13491.57 541
13492.67 531
13493.77 489
13494.86 548
13495.96 619
13497.06 630
13498.16 593
13499.25 529
13500.35 575
13501.45 616
13502.55 618
13503.64 609
13504.74 628
13505.84 653
13506.94 621
13508.03 632
13509.13 554
13510.23 542
13511.33 495
13512.43 498
13513.52 527
13514.62 497
13515.72 498
13516.82 506
13517.92 497
13519.01 423
13520.11 442
13521.21 394
13522.31 431
13523.41 393
13524.50 390
13525.60 412
13526.70 423
13527.80 415
13528.90 372
13530.00 367
13531.10 407
13532.19 415
13533.29 422
13534.39 371
13535.49 336
13536.59 359
13537.69 367
13538.79 343
13539.89 370
13540.99 350
13542.08 381
13543.18 386
13544.28 359
13545.38 345
13546.48 347
13547.58 325
13548.68 339
13549.78 318
13550.88 336
13551.98 336
13553.08 323
13554.18 359
13555.28 335
13556.38 308
13557.48 327
13558.58 343
13559.68 328
13560.78 297
13561.88 322
13562.98 382
13564.08 345
13565.18 297
13566.28 309
13567.38 321
13568.48 318
13569.58 334
13570.68 388
13571.78 317
13572.88 341
13573.98 344
13575.08 339
13576.18 333
13577.28 348
13578.38 348
13579.48 365
13580.58 348
13581.68 340
13582.78 324
13583.88 364
13584.98 340
13586.08 302
13587.19 326
13588.29 360
13589.39 349
13590.49 367
13591.59 339
13592.69 326
13593.79 351
13594.89 336
13595.99 350
13597.10 350
13598.20 359
13599.30 366
13600.40 355
13601.50 355
13602.60 325
13603.70 386
13604.81 371
13605.91 359
13607.01 371
13608.11 299
13609.21 353
13610.31 329
13611.42 295
13612.52 303
13613.62 309
13614.72 336
13615.82 347
13616.93 376
13618.03 343
13619.13 362
13620.23 373
13621.34 321
13622.44 366
13623.54 364
13624.64 350
13625.75 349
13626.85 329
13627.95 326
13629.05 374
13630.16 400
13631.26 427
13632.36 386
13633.46 409
13634.57 406
13635.67 371
13636.77 378
13637.88 347
13638.98 376
13640.08 353
13641.18 397
13642.29 377
13643.39 324
13644.49 315
13645.60 311
13646.70 333
13647.80 357
13648.91 364
13650.01 334
13651.11 323
13652.22 352
13653.32 323
13654.43 324
13655.53 317
13656.63 345
13657.74 351
13658.84 337
13659.94 338
13661.05 296
13662.15 327
13663.26 329
13664.36 334
13665.46 330
13666.57 330
13667.67 355
13668.78 365
13669.88 335
13670.99 347
13672.09 295
13673.19 301
13674.30 312
13675.40 323
13676.51 304
13677.61 288
13678.72 314
13679.82 297
13680.93 335
13682.03 281
13683.14 334
13684.24 323
13685.35 294
13686.45 358
13687.56 388
13688.66 333
13689.77 342
13690.87 328
13691.98 349
13693.08 307
13694.19 312
13695.29 312
13696.40 318
13697.50 279
13698.61 268
13699.71 309
13700.82 345
13701.92 300
13703.03 338
13704.14 334
13705.24 324
13706.35 354
13707.45 355
13708.56 337
13709.66 348
13710.77 335
13711.88 347
13712.98 343
13714.09 333
13715.19 375
13716.30 365
13717.41 401
13718.51 352
13719.62 392
13720.73 415
13721.83 373
13722.94 425
13724.04 409
13725.15 412
13726.26 353
13727.36 381
13728.47 428
13729.58 422
13730.68 456
13731.79 418
13732.90 455
13734.00 459
13735.11 454
13736.22 434
13737.33 454
13738.43 384
13739.54 434
13740.65 425
13741.75 441
13742.86 428
13743.97 441
13745.08 437
13746.18 446
13747.29 418
13748.40 399
13749.51 435
13750.61 446
13751.72 443
13752.83 460
13753.94 464
13755.04 500
13756.15 467
13757.26 483
13758.37 500
13759.47 523
13760.58 532
13761.69 607
13762.80 590
13763.91 587
13765.01 567
13766.12 669
13767.23 659
13768.34 707
13769.45 694
13770.56 790
13771.66 829
13772.77 840
13773.88 875
13774.99 892
13776.10 891
13777.21 892
13778.32 872
13779.42 850
13780.53 787
13781.64 678
13782.75 637
13783.86 636
13784.97 635
13786.08 594
13787.19 572
13788.30 555
13789.40 541
13790.51 501
13791.62 506
13792.73 486
13793.84 457
13794.95 493
13796.06 434
13797.17 407
13798.28 449
13799.39 440
13800.50 461
13801.61 467
13802.72 408
13803.83 445
13804.94 404
13806.05 416
13807.16 443
13808.27 435
13809.38 463
13810.49 427
13811.60 397
13812.71 411
13813.82 432
13814.93 393
13816.04 403
13817.15 399
13818.26 371
13819.37 354
13820.48 356
13821.59 366
13822.70 343
13823.81 404
13824.92 380
13826.03 346
13827.14 326
13828.25 333
13829.36 328
13830.47 346
13831.58 355
13832.69 366
13833.81 375
13834.92 329
13836.03 347
13837.14 328
13838.25 288
13839.36 346
13840.47 338
13841.58 314
13842.69 277
13843.81 363
13844.92 351
13846.03 313
13847.14 358
13848.25 315
13849.36 303
13850.47 335
13851.59 344
13852.70 362
13853.81 334
13854.92 362
13856.03 387
13857.14 389
13858.26 332
13859.37 330
13860.48 323
13861.59 339
13862.70 339
13863.82 346
13864.93 338
13866.04 369
13867.15 383
13868.26 349
13869.38 358
13870.49 337
13871.60 334
13872.71 347
13873.83 348
13874.94 362
13876.05 344
13877.16 343
13878.28 326
13879.39 338
13880.50 388
13881.62 359
13882.73 354
13883.84 430
13884.95 377
13886.07 331
13887.18 350
13888.29 324
13889.41 333
13890.52 386
13891.63 386
13892.75 369
13893.86 383
13894.97 372
13896.09 387
13897.20 355
13898.31 378
13899.43 352
13900.54 389
13901.65 366
13902.77 305
13903.88 322
13904.99 330
13906.11 310
13907.22 323
13908.34 311
13909.45 320
13910.56 279
13911.68 277
13912.79 318
13913.91 310
13915.02 318
13916.13 274
13917.25 308
13918.36 308
13919.48 288
13920.59 298
13921.71 293
13922.82 298
13923.94 311
13925.05 300
13926.16 292
13927.28 291
13928.39 310
13929.51 305
13930.62 293
13931.74 254
13932.85 273
13933.97 330
13935.08 292
13936.20 281
13937.31 287
13938.43 312
13939.54 328
13940.66 295
13941.77 271
13942.89 294
13944.00 335
13945.12 272
13946.23 319
13947.35 304
13948.47 303
13949.58 299
13950.70 302
13951.81 272
13952.93 261
13954.04 255
13955.16 272
13956.28 271
13957.39 278
13958.51 290
13959.62 303
13960.74 308
13961.85 300
13962.97 282
13964.09 303
13965.20 293
13966.32 269
13967.44 274
13968.55 294
13969.67 273
13970.78 290
13971.90 293
13973.02 306
13974.13 286
13975.25 274
13976.37 295
13977.48 270
13978.60 280
13979.72 297
13980.83 277
13981.95 271
13983.07 261
13984.18 323
13985.30 283
13986.42 282
13987.54 270
13988.65 290
13989.77 334
13990.89 292
13992.00 297
13993.12 287
13994.24 306
13995.36 252
13996.47 286
13997.59 272
13998.71 275
13999.83 279
14000.94 288
14002.06 271
14003.18 286
14004.30 278
14005.41 258
14006.53 267
14007.65 243
14008.77 247
14009.89 271
14011.00 272
14012.12 243
14013.24 281
14014.36 262
14015.48 305
14016.60 289
14017.71 287
14018.83 284
14019.95 300
14021.07 322
14022.19 320
14023.31 342
14024.42 316
14025.54 322
14026.66 308
14027.78 309
14028.90 295
14030.02 258
14031.14 298
14032.25 271
14033.37 265
14034.49 280
14035.61 318
14036.73 258
14037.85 284
14038.97 310
14040.09 289
14041.21 293
14042.33 279
14043.45 294
14044.57 312
14045.68 297
14046.80 303
14047.92 346
14049.04 324
14050.16 349
14051.28 306
14052.40 295
14053.52 298
14054.64 333
14055.76 322
14056.88 350
14058.00 389
14059.12 358
14060.24 380
14061.36 373
14062.48 367
14063.60 381
14064.72 344
14065.84 398
14066.96 375
14068.08 425
14069.20 441
14070.32 433
14071.44 427
14072.56 374
14073.68 398
14074.80 419
14075.92 437
14077.05 431
14078.17 430
14079.29 437
14080.41 449
14081.53 454
14082.65 498
14083.77 499
14084.89 466
14086.01 449
14087.13 487
14088.25 513
14089.38 518
14090.50 505
14091.62 553
14092.74 520
14093.86 541
14094.98 589
14096.10 561
14097.22 564
14098.35 568
14099.47 648
14100.59 670
14101.71 578
14102.83 554
14103.95 603
14105.08 545
14106.20 487
14107.32 448
14108.44 439
14109.56 461
14110.69 501
14111.81 436
14112.93 392
14114.05 391
14115.17 394
14116.30 360
14117.42 394
14118.54 396
14119.66 362
14120.79 390
14121.91 358
14123.03 369
14124.15 337
14125.28 322
14126.40 349
14127.52 345
14128.64 342
14129.77 308
14130.89 299
14132.01 308
14133.13 377
14134.26 331
14135.38 345
14136.50 318
14137.63 329
14138.75 287
14139.87 309
14141.00 312
14142.12 282
14143.24 308
14144.37 314
14145.49 299
14146.61 286
14147.74 306
14148.86 279
14149.98 289
14151.11 260
14152.23 279
14153.35 268
14154.48 274
14155.60 273
14156.72 301
14157.85 314
14158.97 275
14160.10 321
14161.22 288
14162.34 282
14163.47 288
14164.59 311
14165.72 277
14166.84 304
14167.97 298
14169.09 290
14170.21 303
14171.34 247
14172.46 271
14173.59 283
14174.71 286
14175.84 270
14176.96 295
14178.09 305
14179.21 282
14180.34 296
14181.46 300
14182.58 302
14183.71 289
14184.83 257
14185.96 340
14187.08 296
14188.21 267
14189.33 282
14190.46 296
14191.59 315
14192.71 287
14193.84 272
14194.96 314
14196.09 283
14197.21 292
14198.34 271
14199.46 275
14200.59 269
14201.71 283
14202.84 243
14203.97 265
14205.09 301
14206.22 273
14207.34 287
14208.47 257
14209.59 265
14210.72 273
14211.85 263
14212.97 281
14214.10 281
14215.22 246
14216.35 232
14217.48 274
14218.60 278
14219.73 285
14220.86 277
14221.98 280
14223.11 319
14224.24 301
14225.36 267
14226.49 241
14227.62 302
14228.74 263
14229.87 281
14231.00 263
14232.12 245
14233.25 298
14234.38 257
14235.50 266
14236.63 265
14237.76 216
14238.88 233
14240.01 242
14241.14 226
14242.27 241
14243.39 232
14244.52 254
14245.65 248
14246.77 258
14247.90 250
14249.03 269
14250.16 245
14251.28 242
14252.41 231
14253.54 254
14254.67 290
14255.80 251
14256.92 222
14258.05 246
14259.18 252
14260.31 255
14261.43 233
14262.56 238
14263.69 207
14264.82 257
14265.95 241
14267.08 226
14268.20 234
14269.33 235
14270.46 240
14271.59 240
14272.72 219
14273.85 217
14274.97 258
14276.10 233
14277.23 215
14278.36 210
14279.49 222
14280.62 234
14281.75 239
14282.87 257
14284.00 228
14285.13 210
14286.26 224
14287.39 220
14288.52 233
14289.65 245
14290.78 225
14291.91 215
14293.04 228
14294.17 261
14295.29 226
14296.42 235
14297.55 237
14298.68 225
14299.81 229
14300.94 234
14302.07 231
14303.20 210
14304.33 187
14305.46 190
14306.59 221
14307.72 218
14308.85 228
14309.98 210
14311.11 204
14312.24 216
14313.37 236
14314.50 191
14315.63 238
14316.76 204
14317.89 203
14319.02 210
14320.15 212
14321.28 208
14322.41 208
14323.54 218
14324.67 206
14325.80 216
14326.93 212
14328.06 225
14329.20 201
14330.33 215
14331.46 220
14332.59 213
14333.72 203
14334.85 211
14335.98 210
14337.11 224
14338.24 205
14339.37 228
14340.50 220
14341.64 188
14342.77 210
14343.90 257
14345.03 197
14346.16 206
14347.29 204
14348.42 203
14349.55 179
14350.69 191
14351.82 180
14352.95 186
14354.08 158
14355.21 207
14356.34 211
14357.48 172
14358.61 200
14359.74 213
14360.87 191
14362.00 202
14363.14 198
14364.27 193
14365.40 236
14366.53 216
14367.66 168
14368.80 178
14369.93 243
14371.06 214
14372.19 202
14373.33 189
14374.46 177
14375.59 212
14376.72 198
14377.86 188
14378.99 217
14380.12 226
14381.25 233
14382.39 188
14383.52 186
14384.65 214
14385.78 178
14386.92 187
14388.05 225
14389.18 213
14390.32 197
14391.45 171
14392.58 224
14393.72 237
14394.85 217
14395.98 194
14397.12 201
14398.25 209
14399.38 192
14400.52 193
14401.65 196
14402.78 190
14403.92 209
14405.05 187
14406.18 188
14407.32 216
14408.45 217
14409.59 173
14410.72 174
14411.85 196
14412.99 205
14414.12 204
14415.26 210
14416.39 259
14417.52 204
14418.66 188
14419.79 240
14420.93 233
14422.06 242
14423.20 224
14424.33 215
14425.46 199
14426.60 210
14427.73 257
14428.87 201
14430.00 215
14431.14 228
14432.27 232
14433.41 200
14434.54 232
14435.68 220
14436.81 213
14437.95 221
14439.08 218
14440.22 257
14441.35 189
14442.49 188
14443.62 227
14444.76 211
14445.89 209
14447.03 221
14448.16 225
14449.30 228
14450.43 238
14451.57 184
14452.70 195
14453.84 211
14454.98 219
14456.11 197
14457.25 179
14458.38 210
14459.52 210
14460.65 202
14461.79 245
14462.93 220
14464.06 239
14465.20 249
14466.33 224
14467.47 179
14468.61 216
14469.74 216
14470.88 180
14472.02 198
14473.15 198
14474.29 251
14475.42 197
14476.56 204
14477.70 214
14478.83 210
14479.97 207
14481.11 231
14482.24 228
14483.38 212
14484.52 219
14485.65 218
14486.79 200
14487.93 200
14489.07 201
14490.20 197
14491.34 230
14492.48 212
14493.61 225
14494.75 207
14495.89 200
14497.03 205
14498.16 193
14499.30 200
14500.44 216
14501.57 181
14502.71 241
14503.85 215
14504.99 207
14506.13 208
14507.26 215
14508.40 243
14509.54 228
14510.68 230
14511.81 229
14512.95 290
14514.09 241
14515.23 245
14516.37 240
14517.50 253
14518.64 279
14519.78 242
14520.92 253
14522.06 251
14523.20 259
14524.33 226
14525.47 190
14526.61 218
14527.75 213
14528.89 208
14530.03 229
14531.16 267
14532.30 260
14533.44 240
14534.58 260
14535.72 243
14536.86 221
14538.00 242
14539.14 215
14540.28 241
14541.41 226
14542.55 229
14543.69 210
14544.83 229
14545.97 218
14547.11 254
14548.25 250
14549.39 235
14550.53 215
14551.67 237
14552.81 215
14553.95 216
14555.09 224
14556.23 257
14557.37 249
14558.50 215
14559.64 248
14560.78 243
14561.92 235
14563.06 272
14564.20 231
14565.34 241
14566.48 274
14567.62 273
14568.76 280
14569.90 263
14571.04 261
14572.18 261
14573.32 243
14574.47 189
14575.61 224
14576.75 256
14577.89 240
14579.03 230
14580.17 283
14581.31 260
14582.45 272
14583.59 293
14584.73 262
14585.87 295
14587.01 301
14588.15 304
14589.29 297
14590.43 267
14591.58 286
14592.72 283
14593.86 302
14595.00 315
14596.14 294
14597.28 302
14598.42 293
14599.56 280
14600.70 363
14601.85 310
14602.99 345
14604.13 343
14605.27 294
14606.41 329
14607.55 312
14608.70 315
14609.84 304
14610.98 329
14612.12 334
14613.26 346
14614.40 339
14615.55 355
14616.69 321
14617.83 344
14618.97 371
14620.11 322
14621.26 361
14622.40 344
14623.54 355
14624.68 384
14625.83 374
14626.97 376
14628.11 428
14629.25 447
14630.40 438
14631.54 468
14632.68 485
14633.82 468
14634.97 530
14636.11 440
14637.25 469
14638.39 490
14639.54 463
14640.68 455
14641.82 460
14642.97 421
14644.11 416
14645.25 414
14646.40 396
14647.54 392
14648.68 371
14649.83 371
14650.97 327
14652.11 302
14653.26 331
14654.40 328
14655.54 311
14656.69 291
14657.83 313
14658.97 315
14660.12 309
14661.26 317
14662.40 297
14663.55 298
14664.69 281
14665.84 250
14666.98 289
14668.12 270
14669.27 304
14670.41 287
14671.56 293
14672.70 282
14673.84 265
14674.99 259
14676.13 253
14677.28 220
14678.42 248
14679.57 249
14680.71 244
14681.86 262
14683.00 218
14684.14 253
14685.29 222
14686.43 218
14687.58 245
14688.72 230
14689.87 221
14691.01 231
14692.16 215
14693.30 194
14694.45 212
14695.59 233
14696.74 252
14697.88 216
14699.03 221
14700.17 211
14701.32 209
14702.46 231
14703.61 251
14704.75 219
14705.90 231
14707.05 224
14708.19 202
14709.34 203
14710.48 205
14711.63 208
14712.77 225
14713.92 214
14715.07 215
14716.21 247
14717.36 243
14718.50 239
14719.65 198
14720.80 206
14721.94 237
14723.09 208
14724.23 202
14725.38 224
14726.53 210
14727.67 213
14728.82 176
14729.97 189
14731.11 209
14732.26 205
14733.41 210
14734.55 234
14735.70 192
14736.84 212
14737.99 217
14739.14 230
14740.29 219
14741.43 217
14742.58 215
14743.73 233
14744.87 207
14746.02 172
14747.17 180
14748.31 215
14749.46 235
14750.61 208
14751.76 167
14752.90 205
14754.05 195
14755.20 189
14756.35 238
14757.49 236
14758.64 216
14759.79 212
14760.94 182
14762.08 168
14763.23 167
14764.38 165
14765.53 207
14766.67 204
14767.82 209
14768.97 205
14770.12 209
14771.27 188
14772.41 174
14773.56 181
14774.71 195
14775.86 181
14777.01 214
14778.15 179
14779.30 176
14780.45 209
14781.60 221
14782.75 181
14783.90 202
14785.05 191
14786.19 155
14787.34 175
14788.49 182
14789.64 168
14790.79 194
14791.94 200
14793.09 208
14794.24 200
14795.38 178
14796.53 181
14797.68 182
14798.83 162
14799.98 158
14801.13 173
14802.28 171
14803.43 183
14804.58 184
14805.73 172
14806.88 167
14808.03 161
14809.18 209
14810.33 208
14811.47 194
14812.62 189
14813.77 165
14814.92 158
14816.07 166
14817.22 180
14818.37 191
14819.52 179
14820.67 175
14821.82 192
14822.97 180
14824.12 159
14825.27 183
14826.42 176
14827.57 152
14828.72 182
14829.87 169
14831.02 171
14832.17 158
14833.33 150
14834.48 150
14835.63 184
14836.78 165
14837.93 144
14839.08 177
14840.23 185
14841.38 156
14842.53 169
14843.68 160
14844.83 152
14845.98 165
14847.13 169
14848.28 166
14849.44 162
14850.59 173
14851.74 165
14852.89 185
14854.04 155
14855.19 161
14856.34 177
14857.49 163
14858.65 180
14859.80 152
14860.95 177
14862.10 150
14863.25 168
14864.40 180
14865.56 172
14866.71 170
14867.86 167
14869.01 174
14870.16 158
14871.31 170
14872.47 181
14873.62 176
14874.77 199
14875.92 172
14877.07 185
14878.23 157
14879.38 155
14880.53 157
14881.68 161
14882.84 173
14883.99 161
14885.14 194
14886.29 163
14887.45 193
14888.60 167
14889.75 182
14890.90 148
14892.06 167
14893.21 196
14894.36 159
14895.52 154
14896.67 165
14897.82 183
14898.97 184
14900.13 179
14901.28 178
14902.43 166
14903.59 172
14904.74 173
14905.89 164
14907.05 188
14908.20 150
14909.35 182
14910.51 198
14911.66 176
14912.81 196
14913.97 174
14915.12 144
14916.27 147
14917.43 178
14918.58 191
14919.74 189
14920.89 168
14922.04 179
14923.20 153
14924.35 171
14925.50 172
14926.66 158
14927.81 185
14928.97 183
14930.12 175
14931.28 188
14932.43 166
14933.58 202
14934.74 233
14935.89 199
14937.05 170
14938.20 194
14939.36 195
14940.51 205
14941.67 234
14942.82 208
14943.98 181
14945.13 207
14946.28 191
14947.44 186
14948.59 171
14949.75 200
14950.90 229
14952.06 228
14953.21 180
14954.37 201
14955.52 194
14956.68 200
14957.84 213
14958.99 194
14960.15 165
14961.30 184
14962.46 203
14963.61 228
14964.77 190
14965.92 192
14967.08 215
14968.23 196
14969.39 214
14970.55 212
14971.70 190
14972.86 199
14974.01 203
14975.17 206
14976.33 218
14977.48 177
14978.64 196
14979.79 156
14980.95 187
14982.11 175
14983.26 180
14984.42 170
14985.58 174
14986.73 181
14987.89 196
14989.04 169
14990.20 160
14991.36 144
14992.51 186
14993.67 177
14994.83 151
14995.98 155
14997.14 164
14998.30 173
14999.45 168
15000.61 173
15001.77 156
15002.93 177
15004.08 164
15005.24 156
15006.40 173
15007.55 161
15008.71 161
15009.87 158
15011.03 160
15012.18 169
15013.34 164
15014.50 183
15015.66 168
15016.81 154
15017.97 162
15019.13 158
15020.29 171
15021.44 179
15022.60 129
15023.76 173
15024.92 192
15026.08 139
15027.23 138
15028.39 164
15029.55 180
15030.71 188
15031.87 182
15033.02 187
15034.18 172
15035.34 190
15036.50 133
15037.66 185
15038.81 168
15039.97 161
15041.13 160
15042.29 163
15043.45 187
15044.61 192
15045.77 205
15046.93 180
15048.08 144
15049.24 149
15050.40 152
15051.56 180
15052.72 155
15053.88 131
15055.04 164
15056.20 154
15057.36 135
15058.51 176
15059.67 183
15060.83 172
15061.99 168
15063.15 147
15064.31 153
15065.47 144
15066.63 136
15067.79 152
15068.95 153
15070.11 199
15071.27 164
15072.43 166
15073.59 174
15074.75 142
15075.91 140
15077.07 140
15078.23 133
15079.39 150
15080.55 149
15081.71 165
15082.87 151
15084.03 146
15085.19 121
15086.35 146
15087.51 172
15088.67 135
15089.83 141
15090.99 171
15092.15 172
15093.31 176
15094.47 167
15095.63 181
15096.79 154
15097.95 155
15099.11 145
15100.27 167
15101.43 154
15102.60 173
15103.76 183
15104.92 172
15106.08 157
15107.24 160
15108.40 160
15109.56 163
15110.72 163
15111.88 161
15113.05 151
15114.21 155
15115.37 159
15116.53 171
15117.69 175
15118.85 165
15120.01 158
15121.18 161
15122.34 153
15123.50 145
15124.66 173
15125.82 193
15126.98 160
15128.15 161
15129.31 162
15130.47 154
15131.63 157
15132.79 198
15133.96 163
15135.12 159
15136.28 193
15137.44 155
15138.60 181
15139.77 177
15140.93 171
15142.09 162
15143.25 156
15144.42 159
15145.58 178
15146.74 152
15147.90 160
15149.07 125
15150.23 144
15151.39 154
15152.55 151
15153.72 142
15154.88 154
15156.04 162
15157.21 166
15158.37 166
15159.53 136
15160.70 136
15161.86 159
15163.02 171
15164.19 163
15165.35 150
15166.51 139
15167.68 161
15168.84 172
15170.00 166
15171.17 167
15172.33 159
15173.49 170
15174.66 165
15175.82 176
15176.98 174
15178.15 174
15179.31 185
15180.48 187
15181.64 187
15182.80 165
15183.97 162
15185.13 177
15186.30 220
15187.46 213
15188.62 196
15189.79 197
15190.95 177
15192.12 204
15193.28 201
15194.44 181
15195.61 163
15196.77 167
15197.94 185
15199.10 170
15200.27 151
15201.43 177
15202.60 187
15203.76 170
15204.93 156
15206.09 167
15207.26 172
15208.42 197
15209.59 169
15210.75 193
15211.92 185
15213.08 195
15214.25 208
15215.41 189
15216.58 185
15217.74 215
15218.91 199
15220.07 216
15221.24 207
15222.40 185
15223.57 216
15224.73 216
15225.90 174
15227.07 196
15228.23 192
15229.40 215
15230.56 214
15231.73 236
15232.89 224
15234.06 252
15235.23 231
15236.39 284
15237.56 265
15238.73 216
15239.89 226
15241.06 232
15242.22 241
15243.39 206
15244.56 216
15245.72 232
15246.89 219
15248.06 203
15249.22 210
15250.39 196
15251.55 180
15252.72 181
15253.89 187
15255.06 184
15256.22 192
15257.39 195
15258.56 188
15259.72 176
15260.89 148
15262.06 178
15263.22 178
15264.39 194
15265.56 229
15266.72 201
15267.89 158
15269.06 163
15270.23 147
15271.39 165
15272.56 184
15273.73 172
15274.90 198
15276.06 183
15277.23 162
15278.40 180
15279.57 186
15280.73 204
15281.90 159
15283.07 132
15284.24 141
15285.41 158
15286.57 146
15287.74 184
15288.91 165
15290.08 160
15291.25 167
15292.41 155
15293.58 165
15294.75 164
15295.92 155
15297.09 167
15298.26 174
15299.42 136
15300.59 137
15301.76 150
15302.93 171
15304.10 142
15305.27 174
15306.44 149
15307.60 149
15308.77 133
15309.94 160
15311.11 174
15312.28 172
15313.45 156
15314.62 159
15315.79 155
15316.96 156
15318.12 156
15319.29 142
15320.46 146
15321.63 166
15322.80 180
15323.97 169
15325.14 174
15326.31 131
15327.48 138
15328.65 129
15329.82 145
15330.99 163
15332.16 180
15333.33 173
15334.50 161
15335.67 171
15336.84 153
15338.01 148
15339.18 170
15340.35 167
15341.52 136
15342.69 146
15343.86 148
15345.03 178
15346.20 197
15347.37 179
15348.54 192
15349.71 162
15350.88 177
15352.05 149
15353.22 147
15354.39 160
15355.56 171
15356.73 190
15357.90 176
15359.07 168
15360.24 171
15361.41 153
15362.58 161
15363.76 136
15364.93 150
15366.10 155
15367.27 160
15368.44 206
15369.61 181
15370.78 163
15371.95 158
15373.12 165
15374.30 186
15375.47 176
15376.64 177
15377.81 165
15378.98 170
15380.15 176
15381.32 156
15382.50 145
15383.67 161
15384.84 168
15386.01 172
15387.18 179
15388.35 166
15389.53 179
15390.70 170
15391.87 160
15393.04 180
15394.21 148
15395.39 200
15396.56 171
15397.73 133
15398.90 165
15400.08 179
15401.25 184
15402.42 177
15403.59 181
15404.76 176
15405.94 156
15407.11 175
15408.28 145
15409.45 173
15410.63 143
15411.80 165
15412.97 165
15414.15 147
15415.32 150
15416.49 170
15417.66 141
15418.84 145
15420.01 157
15421.18 166
15422.36 150
15423.53 163
15424.70 179
15425.88 178
15427.05 168
15428.22 183
15429.40 166
15430.57 160
15431.74 139
15432.92 142
15434.09 151
15435.26 168
15436.44 157
15437.61 168
15438.79 172
15439.96 187
15441.13 171
15442.31 139
15443.48 160
15444.65 147
15445.83 148
15447.00 158
15448.18 148
15449.35 149
15450.53 162
15451.70 145
15452.87 155
15454.05 153
15455.22 141
15456.40 152
15457.57 161
15458.75 160
15459.92 125
15461.09 139
15462.27 196
15463.44 152
15464.62 148
15465.79 130
15466.97 134
15468.14 154
15469.32 186
15470.49 167
15471.67 157
15472.84 169
15474.02 171
15475.19 140
15476.37 149
15477.54 149
15478.72 161
15479.89 147
15481.07 155
15482.25 136
15483.42 146
15484.60 133
15485.77 146
15486.95 124
15488.12 141
15489.30 175
15490.47 164
15491.65 150
15492.83 141
15494.00 190
15495.18 178
15496.35 170
15497.53 138
15498.71 151
15499.88 167
15501.06 145
15502.23 124
15503.41 125
15504.59 140
15505.76 151
15506.94 169
15508.12 152
15509.29 162
15510.47 141
15511.64 132
15512.82 151
15514.00 153
15515.17 165
15516.35 169
15517.53 145
15518.70 138
15519.88 158
15521.06 181
15522.24 184
15523.41 173
15524.59 154
15525.77 186
15526.94 186
15528.12 145
15529.30 139
15530.48 145
15531.65 154
15532.83 164
15534.01 174
15535.18 186
15536.36 184
15537.54 186
15538.72 167
15539.89 170
15541.07 171
15542.25 161
15543.43 147
15544.61 127
15545.78 159
15546.96 176
15548.14 140
15549.32 141
15550.50 169
15551.67 192
15552.85 174
15554.03 154
15555.21 159
15556.39 167
15557.56 170
15558.74 156
15559.92 167
15561.10 181
15562.28 168
15563.46 198
15564.63 150
15565.81 171
15566.99 182
15568.17 156
15569.35 172
15570.53 181
15571.71 185
15572.89 168
15574.06 181
15575.24 186
15576.42 173
15577.60 165
15578.78 183
15579.96 171
15581.14 153
15582.32 196
15583.50 189
15584.68 194
15585.86 199
15587.04 206
15588.21 203
15589.39 188
15590.57 205
15591.75 207
15592.93 192
15594.11 195
15595.29 185
15596.47 205
15597.65 178
15598.83 173
15600.01 182
15601.19 236
15602.37 215
15603.55 220
15604.73 193
15605.91 203
15607.09 248
15608.27 183
15609.45 201
15610.63 200
15611.81 203
15612.99 204
15614.17 220
15615.35 230
15616.53 253
15617.71 223
15618.90 203
15620.08 213
15621.26 242
15622.44 223
15623.62 235
15624.80 226
15625.98 264
15627.16 223
15628.34 264
15629.52 257
15630.70 248
15631.89 228
15633.07 267
15634.25 237
15635.43 220
15636.61 258
15637.79 246
15638.97 243
15640.15 262
15641.34 285
15642.52 249
15643.70 264
15644.88 267
15646.06 280
15647.24 266
15648.42 289
15649.61 283
15650.79 298
15651.97 299
15653.15 272
15654.33 293
15655.52 292
15656.70 283
15657.88 267
15659.06 299
15660.24 290
15661.43 294
15662.61 269
15663.79 272
15664.97 262
15666.16 284
15667.34 248
15668.52 276
15669.70 261
15670.89 263
15672.07 257
15673.25 279
15674.43 229
15675.62 240
15676.80 252
15677.98 248
15679.17 246
15680.35 232
15681.53 285
15682.71 239
15683.90 292
15685.08 276
15686.26 259
15687.45 246
15688.63 227
15689.81 244
15691.00 227
15692.18 267
15693.36 281
15694.55 294
15695.73 258
15696.91 261
15698.10 248
15699.28 277
15700.46 236
15701.65 290
15702.83 288
15704.02 314
15705.20 300
15706.38 311
15707.57 265
15708.75 299
15709.94 282
15711.12 294
15712.30 285
15713.49 302
15714.67 303
15715.86 319
15717.04 314
15718.23 323
15719.41 310
15720.59 332
15721.78 340
15722.96 268
15724.15 274
15725.33 308
15726.52 333
15727.70 303
15728.89 260
15730.07 263
15731.26 314
15732.44 265
15733.63 272
15734.81 283
15736.00 289
15737.18 289
15738.37 283
15739.55 296
15740.74 295
15741.92 287
15743.11 304
15744.29 331
15745.48 316
15746.66 286
15747.85 308
15749.03 306
15750.22 320
15751.41 323
15752.59 310
15753.78 334
15754.96 287
15756.15 266
15757.33 285
15758.52 265
15759.71 314
15760.89 282
15762.08 301
15763.26 286
15764.45 268
15765.64 294
15766.82 313
15768.01 274
15769.19 290
15770.38 258
15771.57 292
15772.75 261
15773.94 273
15775.13 265
15776.31 260
15777.50 292
15778.69 260
15779.87 262
15781.06 274
15782.25 287
15783.43 244
15784.62 249
15785.81 241
15786.99 269
15788.18 276
15789.37 280
15790.56 262
15791.74 253
15792.93 238
15794.12 260
15795.30 261
15796.49 240
15797.68 261
15798.87 270
15800.05 266
15801.24 230
15802.43 242
15803.62 222
15804.80 231
15805.99 238
15807.18 244
15808.37 245
15809.55 236
15810.74 254
15811.93 222
15813.12 231
15814.31 212
15815.49 205
15816.68 186
15817.87 200
15819.06 204
15820.25 208
15821.44 203
15822.62 195
15823.81 231
15825.00 228
15826.19 217
15827.38 234
15828.57 216
15829.75 209
15830.94 213
15832.13 204
15833.32 205
15834.51 176
15835.70 188
15836.89 184
15838.08 216
15839.26 205
15840.45 198
15841.64 198
15842.83 212
15844.02 215
15845.21 235
15846.40 223
15847.59 230
15848.78 224
15849.97 220
15851.16 198
15852.35 208
15853.53 238
15854.72 201
15855.91 200
15857.10 218
15858.29 231
15859.48 224
15860.67 218
15861.86 205
15863.05 207
15864.24 203
15865.43 202
15866.62 219
15867.81 207
15869.00 221
15870.19 226
15871.38 206
15872.57 225
15873.76 225
15874.95 195
15876.14 189
15877.33 228
15878.52 247
15879.71 228
15880.90 218
15882.10 227
15883.29 273
15884.48 218
15885.67 211
15886.86 212
15888.05 219
15889.24 229
15890.43 201
15891.62 201
15892.81 201
15894.00 231
15895.19 230
15896.39 219
15897.58 242
15898.77 242
15899.96 237
15901.15 228
15902.34 233
15903.53 267
15904.72 254
15905.92 221
15907.11 252
15908.30 223
15909.49 263
15910.68 220
15911.87 228
15913.06 239
15914.26 289
15915.45 268
15916.64 271
15917.83 253
15919.02 247
15920.22 261
15921.41 229
15922.60 237
15923.79 259
15924.98 223
15926.18 225
15927.37 246
15928.56 218
15929.75 217
15930.95 210
15932.14 244
15933.33 221
15934.52 236
15935.72 246
15936.91 223
15938.10 242
15939.29 271
15940.49 233
15941.68 228
15942.87 251
15944.06 205
15945.26 233
15946.45 205
15947.64 207
15948.84 197
15950.03 195
15951.22 166
15952.42 183
15953.61 178
15954.80 175
15956.00 204
15957.19 192
15958.38 201
15959.58 190
15960.77 156
15961.96 180
15963.16 186
15964.35 208
15965.54 191
15966.74 180
15967.93 164
15969.12 188
15970.32 173
15971.51 201
15972.71 165
15973.90 194
15975.09 192
15976.29 182
15977.48 185
15978.68 164
15979.87 164
15981.07 181
15982.26 146
15983.45 172
15984.65 182
15985.84 185
15987.04 167
15988.23 179
15989.43 158
15990.62 188
15991.82 185
15993.01 152
15994.20 140
15995.40 140
15996.59 131
15997.79 155
15998.98 140
16000.18 152
16001.37 178
16002.57 177
16003.76 145
16004.96 139
16006.15 154
16007.35 153
16008.55 157
16009.74 161
16010.94 172
16012.13 169
16013.33 154
16014.52 167
16015.72 149
16016.91 151
16018.11 137
16019.30 178
16020.50 152
16021.70 162
16022.89 176
16024.09 148
16025.28 147
16026.48 138
16027.68 124
16028.87 140
16030.07 136
16031.26 145
16032.46 138
16033.66 154
16034.85 154
16036.05 163
16037.25 148
16038.44 157
16039.64 152
16040.83 156
16042.03 149
16043.23 169
16044.42 156
16045.62 148
16046.82 165
16048.01 161
16049.21 149
16050.41 150
16051.60 138
16052.80 183
16054.00 125
16055.20 161
16056.39 154
16057.59 141
16058.79 128
16059.98 136
16061.18 159
16062.38 182
16063.58 165
16064.77 146
16065.97 142
16067.17 132
16068.37 141
16069.56 136
16070.76 149
16071.96 155
16073.16 155
16074.35 157
16075.55 154
16076.75 144
16077.95 152
16079.15 129
16080.34 156
16081.54 163
16082.74 144
16083.94 152
16085.14 140
16086.33 141
16087.53 146
16088.73 148
16089.93 185
16091.13 165
16092.33 106
16093.52 160
16094.72 165
16095.92 135
16097.12 147
16098.32 145
16099.52 160
16100.72 151
16101.91 140
16103.11 138
16104.31 151
16105.51 153
16106.71 167
16107.91 168
16109.11 118
16110.31 162
16111.51 134
16112.71 146
16113.90 142
16115.10 155
16116.30 134
16117.50 150
16118.70 155
16119.90 124
16121.10 143
16122.30 141
16123.50 134
16124.70 130
16125.90 123
16127.10 133
16128.30 146
16129.50 128
16130.70 138
16131.90 152
16133.10 141
16134.30 142
16135.50 140
16136.70 127
16137.90 123
16139.10 148
16140.30 151
16141.50 163
16142.70 152
16143.90 156
16145.10 120
16146.30 111
16147.50 128
16148.70 147
16149.90 158
16151.10 144
16152.30 147
16153.50 158
16154.70 134
16155.91 126
16157.11 162
16158.31 148
16159.51 124
16160.71 120
16161.91 144
16163.11 129
16164.31 137
16165.51 141
16166.71 140
16167.92 163
16169.12 150
16170.32 135
16171.52 180
16172.72 146
16173.92 132
16175.12 147
16176.33 144
16177.53 153
16178.73 123
16179.93 146
16181.13 148
16182.33 156
16183.54 159
16184.74 138
16185.94 117
16187.14 145
16188.34 149
16189.55 142
16190.75 138
16191.95 146
16193.15 171
16194.35 149
16195.56 144
16196.76 144
16197.96 144
16199.16 137
16200.37 168
16201.57 158
16202.77 165
16203.97 195
16205.18 164
16206.38 163
16207.58 150
16208.78 136
16209.99 167
16211.19 159
16212.39 161
16213.60 134
16214.80 151
16216.00 147
16217.20 144
16218.41 161
16219.61 163
16220.81 147
16222.02 145
16223.22 148
16224.42 135
16225.63 161
16226.83 173
16228.03 175
16229.24 178
16230.44 156
16231.64 148
16232.85 142
16234.05 143
16235.26 150
16236.46 164
16237.66 181
16238.87 156
16240.07 163
16241.28 153
16242.48 195
16243.68 178
16244.89 159
16246.09 135
16247.30 157
16248.50 156
16249.70 124
16250.91 172
16252.11 195
16253.32 160
16254.52 157
16255.73 162
16256.93 162
16258.14 128
16259.34 184
16260.54 181
16261.75 160
16262.95 144
16264.16 167
16265.36 183
16266.57 215
16267.77 177
16268.98 175
16270.18 177
16271.39 151
16272.59 155
16273.80 144
16275.00 174
16276.21 192
16277.41 174
16278.62 175
16279.83 154
16281.03 156
16282.24 157
16283.44 166
16284.65 167
16285.85 157
16287.06 170
16288.26 163
16289.47 160
16290.68 162
16291.88 181
16293.09 187
16294.29 187
16295.50 197
16296.71 178
16297.91 210
16299.12 207
16300.32 194
16301.53 207
16302.74 191
16303.94 170
16305.15 162
16306.36 179
16307.56 194
16308.77 188
16309.97 165
16311.18 166
16312.39 187
16313.59 194
16314.80 187
16316.01 196
16317.21 199
16318.42 189
16319.63 207
16320.84 178
16322.04 180
16323.25 213
16324.46 233
16325.66 185
16326.87 175
16328.08 166
16329.28 154
16330.49 173
16331.70 156
16332.91 136
16334.11 147
16335.32 152
16336.53 182
16337.74 167
16338.94 137
16340.15 156
16341.36 156
16342.57 171
16343.78 163
16344.98 162
16346.19 183
16347.40 193
16348.61 184
16349.81 145
16351.02 133
16352.23 149
16353.44 174
16354.65 148
16355.86 144
16357.06 145
16358.27 172
16359.48 134
16360.69 139
16361.90 131
16363.11 154
16364.31 165
16365.52 143
16366.73 133
16367.94 115
16369.15 149
16370.36 141
16371.57 131
16372.77 135
16373.98 141
16375.19 153
16376.40 162
16377.61 157
16378.82 141
16380.03 121
16381.24 123
16382.45 135
16383.66 130
16384.87 144
16386.08 142
16387.28 142
16388.49 151
16389.70 161
16390.91 144
16392.12 158
16393.33 165
16394.54 172
16395.75 155
16396.96 151
16398.17 137
16399.38 147
16400.59 158
16401.80 124
16403.01 124
16404.22 140
16405.43 141
16406.64 137
16407.85 133
16409.06 120
16410.27 148
16411.48 162
16412.69 145
16413.90 145
16415.11 146
16416.32 156
16417.53 136
16418.74 172
16419.95 146
16421.17 132
16422.38 149
16423.59 146
16424.80 127
16426.01 137
16427.22 153
16428.43 145
16429.64 163
16430.85 151
16432.06 144
16433.27 147
16434.48 166
16435.70 125
16436.91 104
16438.12 144
16439.33 137
16440.54 122
16441.75 142
16442.96 138
16444.18 134
16445.39 133
16446.60 131
16447.81 112
16449.02 111
16450.23 121
16451.45 146
16452.66 123
16453.87 116
16455.08 153
16456.29 148
16457.50 146
16458.72 161
16459.93 157
16461.14 113
16462.35 146
16463.57 128
16464.78 125
16465.99 132
16467.20 123
16468.41 148
16469.63 151
16470.84 141
16472.05 132
16473.26 143
16474.48 131
16475.69 131
16476.90 142
16478.12 145
16479.33 122
16480.54 123
16481.75 132
16482.97 152
16484.18 133
16485.39 146
16486.61 134
16487.82 121
16489.03 127
16490.24 99
16491.46 135
16492.67 93
16493.88 101
16495.10 119
16496.31 114
16497.52 122
16498.74 124
16499.95 92
16501.17 112
16502.38 135
16503.59 145
16504.81 121
16506.02 121
16507.23 134
16508.45 150
16509.66 115
16510.88 121
16512.09 121
16513.30 111
16514.52 129
16515.73 130
16516.95 130
16518.16 146
16519.37 118
16520.59 123
16521.80 91
16523.02 107
16524.23 126
16525.45 110
16526.66 143
16527.88 105
16529.09 115
16530.30 144
16531.52 123
16532.73 149
16533.95 118
16535.16 122
16536.38 171
16537.59 138
16538.81 112
16540.02 132
16541.24 153
16542.45 146
16543.67 135
16544.88 171
16546.10 123
16547.31 113
16548.53 141
16549.75 128
16550.96 119
16552.18 116
16553.39 125
16554.61 135
16555.82 129
16557.04 129
16558.25 141
16559.47 115
16560.69 133
16561.90 173
16563.12 146
16564.33 111
16565.55 131
16566.77 178
16567.98 160
16569.20 122
16570.41 160
16571.63 140
16572.85 173
16574.06 155
16575.28 147
16576.50 134
16577.71 133
16578.93 136
16580.14 138
16581.36 146
16582.58 115
16583.79 129
16585.01 147
16586.23 146
16587.44 140
16588.66 117
16589.88 136
16591.09 133
16592.31 158
16593.53 146
16594.75 146
16595.96 144
16597.18 133
16598.40 157
16599.61 147
16600.83 140
16602.05 133
16603.27 145
16604.48 131
16605.70 129
16606.92 132
16608.14 108
16609.35 148
16610.57 129
16611.79 123
16613.01 151
16614.22 150
16615.44 138
16616.66 139
16617.88 124
16619.10 115
16620.31 130
16621.53 123
16622.75 139
16623.97 166
16625.19 149
16626.40 130
16627.62 170
16628.84 146
16630.06 164
16631.28 155
16632.50 132
16633.71 129
16634.93 108
16636.15 116
16637.37 114
16638.59 105
16639.81 142
16641.03 125
16642.24 109
16643.46 120
16644.68 108
16645.90 115
16647.12 135
16648.34 110
16649.56 115
16650.78 128
16652.00 128
16653.22 122
16654.44 132
16655.65 144
16656.87 123
16658.09 136
16659.31 145
16660.53 123
16661.75 121
16662.97 151
16664.19 135
16665.41 113
16666.63 115
16667.85 111
16669.07 96
16670.29 100
16671.51 92
16672.73 105
16673.95 121
16675.17 127
16676.39 118
16677.61 121
16678.83 130
16680.05 132
16681.27 129
16682.49 116
16683.71 115
16684.93 120
16686.15 155
16687.37 134
16688.59 123
16689.81 126
16691.03 117
16692.25 129
16693.47 120
16694.69 121
16695.92 117
16697.14 143
16698.36 143
16699.58 141
16700.80 103
16702.02 118
16703.24 113
16704.46 94
16705.68 120
16706.90 141
16708.13 108
16709.35 104
16710.57 111
16711.79 128
16713.01 120
16714.23 122
16715.45 121
16716.67 132
16717.90 109
16719.12 137
16720.34 108
16721.56 122
16722.78 121
16724.00 128
16725.23 117
16726.45 132
16727.67 115
16728.89 114
16730.11 105
16731.34 115
16732.56 121
16733.78 128
16735.00 145
16736.23 142
16737.45 101
16738.67 128
16739.89 112
16741.11 130
16742.34 144
16743.56 132
16744.78 115
16746.00 123
16747.23 124
16748.45 114
16749.67 118
16750.90 131
16752.12 135
16753.34 120
16754.56 116
16755.79 120
16757.01 95
16758.23 110
16759.46 134
16760.68 135
16761.90 100
16763.13 130
16764.35 99
16765.57 126
16766.80 131
16768.02 138
16769.24 115
16770.47 129
16771.69 120
16772.91 114
16774.14 94
16775.36 106
16776.58 121
16777.81 128
16779.03 108
16780.25 122
16781.48 126
16782.70 120
16783.93 106
16785.15 105
16786.37 133
16787.60 114
16788.82 128
16790.05 107
16791.27 129
16792.50 121
16793.72 135
16794.94 147
16796.17 109
16797.39 137
16798.62 157
16799.84 108
16801.07 128
16802.29 119
16803.52 123
16804.74 119
16805.97 120
16807.19 111
16808.42 120
16809.64 109
16810.87 93
16812.09 112
16813.32 118
16814.54 113
16815.77 123
16816.99 110
16818.22 128
16819.44 113
16820.67 135
16821.89 129
16823.12 102
16824.34 109
16825.57 109
16826.79 95
16828.02 82
16829.25 117
16830.47 148
16831.70 152
16832.92 143
16834.15 98
16835.37 96
16836.60 122
16837.83 123
16839.05 106
16840.28 135
16841.50 118
16842.73 148
16843.96 116
16845.18 120
16846.41 132
16847.63 150
16848.86 134
16850.09 160
16851.31 159
16852.54 156
16853.77 160
16854.99 154
16856.22 123
16857.45 145
16858.67 145
16859.90 138
16861.13 153
16862.35 156
16863.58 171
16864.81 155
16866.03 162
16867.26 153
16868.49 164
16869.72 156
16870.94 156
16872.17 150
16873.40 143
16874.62 157
16875.85 165
16877.08 177
16878.31 173
16879.53 159
16880.76 163
16881.99 154
16883.22 153
16884.44 189
16885.67 159
16886.90 168
16888.13 193
16889.36 158
16890.58 192
16891.81 166
16893.04 168
16894.27 144
16895.50 140
16896.72 154
16897.95 162
16899.18 168
16900.41 174
16901.64 176
16902.86 154
16904.09 139
16905.32 158
16906.55 155
16907.78 141
16909.01 185
16910.24 146
16911.46 170
16912.69 122
16913.92 138
16915.15 137
16916.38 154
16917.61 187
16918.84 157
16920.07 159
16921.29 159
16922.52 161
16923.75 150
16924.98 122
16926.21 147
16927.44 120
16928.67 137
16929.90 141
16931.13 126
16932.36 131
16933.59 136
16934.82 134
16936.05 138
16937.28 137
16938.51 152
16939.73 132
16940.96 126
16942.19 136
16943.42 127
16944.65 153
16945.88 142
16947.11 142
16948.34 133
16949.57 162
16950.80 151
16952.03 136
16953.26 105
16954.49 142
16955.72 119
16956.95 129
16958.18 122
16959.42 115
16960.65 114
16961.88 127
16963.11 117
16964.34 132
16965.57 127
16966.80 128
16968.03 124
16969.26 127
16970.49 123
16971.72 126
16972.95 147
16974.18 155
16975.41 94
16976.65 110
16977.88 132
16979.11 154
16980.34 137
16981.57 95
16982.80 121
16984.03 104
16985.26 134
16986.49 124
16987.73 120
16988.96 123
16990.19 134
16991.42 127
16992.65 111
16993.88 112
16995.12 115
16996.35 128
16997.58 111
16998.81 115
17000.04 98
17001.27 124
17002.51 132
17003.74 128
17004.97 105
17006.20 108
17007.43 108
17008.67 139
17009.90 150
17011.13 126
17012.36 135
17013.60 136
17014.83 151
17016.06 132
17017.29 133
17018.53 165
17019.76 143
17020.99 108
17022.22 125
17023.46 128
17024.69 116
17025.92 132
17027.15 103
17028.39 121
17029.62 111
17030.85 110
17032.09 113
17033.32 118
17034.55 121
17035.79 116
17037.02 121
17038.25 115
17039.49 100
17040.72 118
17041.95 115
17043.19 102
17044.42 115
17045.65 113
17046.89 114
17048.12 105
17049.35 115
17050.59 101
17051.82 146
17053.05 116
17054.29 124
17055.52 108
17056.76 103
17057.99 112
17059.22 133
17060.46 120
17061.69 123
17062.93 137
17064.16 98
17065.39 87
17066.63 118
17067.86 119
17069.10 127
17070.33 129
17071.57 114
17072.80 135
17074.04 116
17075.27 106
17076.50 122
17077.74 95
17078.97 88
17080.21 106
17081.44 113
17082.68 110
17083.91 120
17085.15 119
17086.38 109
17087.62 128
17088.85 117
17090.09 115
17091.32 111
17092.56 122
17093.79 127
17095.03 121
17096.26 111
17097.50 121
17098.74 110
17099.97 114
17101.21 89
17102.44 127
17103.68 126
17104.91 118
17106.15 108
17107.38 105
17108.62 122
17109.86 124
17111.09 108
17112.33 103
17113.56 121
17114.80 122
17116.04 129
17117.27 154
17118.51 111
17119.74 101
17120.98 96
17122.22 122
17123.45 112
17124.69 95
17125.93 103
17127.16 128
17128.40 113
17129.64 99
17130.87 105
17132.11 146
17133.35 132
17134.58 105
17135.82 102
17137.06 132
17138.29 133
17139.53 115
17140.77 121
17142.00 126
17143.24 138
17144.48 141
17145.72 130
17146.95 115
17148.19 103
17149.43 107
17150.66 103
17151.90 134
17153.14 93
17154.38 89
17155.61 119
17156.85 135
17158.09 120
17159.33 115
17160.56 120
17161.80 145
17163.04 123
17164.28 114
17165.52 138
17166.75 126
17167.99 115
17169.23 95
17170.47 95
17171.71 88
17172.94 119
17174.18 110
17175.42 78
17176.66 114
17177.90 134
17179.13 120
17180.37 133
17181.61 127
17182.85 93
17184.09 120
17185.33 130
17186.57 113
17187.80 127
17189.04 110
17190.28 109
17191.52 119
17192.76 118
17194.00 110
17195.24 118
17196.48 109
17197.72 120
17198.95 77
17200.19 80
17201.43 89
17202.67 126
17203.91 103
17205.15 99
17206.39 104
17207.63 129
17208.87 101
17210.11 110
17211.35 101
17212.59 100
17213.83 125
17215.07 100
17216.31 93
17217.55 103
17218.79 128
17220.03 127
17221.26 89
17222.50 103
17223.74 103
17224.98 94
17226.22 94
17227.46 120
17228.71 105
17229.95 138
17231.19 103
17232.43 124
17233.67 110
17234.91 116
17236.15 111
17237.39 124
17238.63 116
17239.87 124
17241.11 103
17242.35 82
17243.59 94
17244.83 104
17246.07 122
17247.31 123
17248.55 118
17249.79 92
17251.04 105
17252.28 107
17253.52 94
17254.76 119
17256.00 129
17257.24 127
17258.48 112
17259.72 127
17260.96 101
17262.21 108
17263.45 125
17264.69 131
17265.93 95
17267.17 114
17268.41 91
17269.65 107
17270.90 119
17272.14 100
17273.38 119
17274.62 112
17275.86 104
17277.11 106
17278.35 107
17279.59 117
17280.83 128
17282.07 111
17283.32 123
17284.56 116
17285.80 116
17287.04 92
17288.28 111
17289.53 105
17290.77 124
17292.01 92
17293.25 91
17294.50 92
17295.74 96
17296.98 117
17298.22 94
17299.47 97
17300.71 89
17301.95 109
17303.19 100
17304.44 104
17305.68 107
17306.92 83
17308.17 100
17309.41 92
17310.65 88
17311.90 100
17313.14 101
17314.38 105
17315.63 123
17316.87 123
17318.11 132
17319.36 127
17320.60 118
17321.84 94
17323.09 82
17324.33 94
17325.57 106
17326.82 93
17328.06 102
17329.30 93
17330.55 106
17331.79 108
17333.04 111
17334.28 104
17335.52 90
17336.77 102
17338.01 103
17339.26 98
17340.50 114
17341.74 132
17342.99 112
17344.23 112
17345.48 103
17346.72 106
17347.97 125
17349.21 126
17350.46 103
17351.70 112
17352.94 133
17354.19 124
17355.43 106
17356.68 109
17357.92 87
17359.17 102
17360.41 117
17361.66 113
17362.90 100
17364.15 97
17365.39 89
17366.64 105
17367.88 90
17369.13 89
17370.37 124
17371.62 130
17372.86 99
17374.11 90
17375.35 122
17376.60 118
17377.85 87
17379.09 103
17380.34 94
17381.58 90
17382.83 110
17384.07 120
17385.32 104
17386.57 139
17387.81 117
17389.06 96
17390.30 129
17391.55 112
17392.80 113
17394.04 100
17395.29 146
17396.53 102
17397.78 128
17399.03 98
17400.27 109
17401.52 111
17402.77 86
17404.01 111
17405.26 98
17406.50 118
17407.75 121
17409.00 99
17410.24 80
17411.49 92
17412.74 115
17413.99 96
17415.23 99
17416.48 113
17417.73 88
17418.97 85
17420.22 109
17421.47 116
17422.71 111
17423.96 98
17425.21 131
17426.46 103
17427.70 91
17428.95 95
17430.20 117
17431.45 103
17432.69 122
17433.94 129
17435.19 130
17436.44 105
17437.68 119
17438.93 135
17440.18 111
17441.43 120
17442.67 110
17443.92 116
17445.17 94
17446.42 104
17447.67 106
17448.91 116
17450.16 102
17451.41 108
17452.66 119
17453.91 111
17455.15 112
17456.40 120
17457.65 95
17458.90 91
17460.15 74
17461.40 97
17462.65 128
17463.89 110
17465.14 107
17466.39 127
17467.64 139
17468.89 114
17470.14 111
17471.39 103
17472.64 127
17473.88 119
17475.13 84
17476.38 95
17477.63 108
17478.88 97
17480.13 100
17481.38 106
17482.63 125
17483.88 122
17485.13 115
17486.38 115
17487.63 118
17488.88 113
17490.12 129
17491.37 132
17492.62 133
17493.87 137
17495.12 135
17496.37 151
17497.62 121
17498.87 126
17500.12 133
17501.37 112
17502.62 110
17503.87 98
17505.12 122
17506.37 118
17507.62 142
17508.87 111
17510.12 123
17511.37 138
17512.62 158
17513.87 176
17515.12 134
17516.38 124
17517.63 134
17518.88 149
17520.13 117
17521.38 136
17522.63 118
17523.88 125
17525.13 145
17526.38 140
17527.63 153
17528.88 164
17530.13 163
17531.38 152
17532.64 139
17533.89 142
17535.14 143
17536.39 140
17537.64 148
17538.89 138
17540.14 135
17541.39 171
17542.65 150
17543.90 145
17545.15 168
17546.40 169
17547.65 157
17548.90 138
17550.16 148
17551.41 154
17552.66 153
17553.91 135
17555.16 142
17556.41 134
17557.67 131
17558.92 141
17560.17 134
17561.42 123
17562.67 119
17563.93 124
17565.18 129
17566.43 136
17567.68 154
17568.94 158
17570.19 120
17571.44 160
17572.69 164
17573.95 161
17575.20 134
17576.45 118
17577.70 139
17578.96 118
17580.21 120
17581.46 136
17582.71 138
17583.97 137
17585.22 164
17586.47 140
17587.73 120
17588.98 120
17590.23 134
17591.49 127
17592.74 141
17593.99 133
17595.25 147
17596.50 125
17597.75 113
17599.01 140
17600.26 112
17601.51 121
17602.77 143
17604.02 131
17605.27 125
17606.53 144
17607.78 117
17609.03 133
17610.29 150
17611.54 139
17612.80 142
17614.05 135
17615.30 144
17616.56 126
17617.81 137
17619.07 137
17620.32 104
17621.58 130
17622.83 154
17624.08 128
17625.34 139
17626.59 137
17627.85 165
17629.10 156
17630.36 116
17631.61 129
17632.87 141
17634.12 114
17635.37 110
17636.63 126
17637.88 128
17639.14 111
17640.39 94
17641.65 110
17642.90 113
17644.16 123
17645.41 100
17646.67 133
17647.92 121
17649.18 98
17650.44 104
17651.69 113
17652.95 125
17654.20 133
17655.46 113
17656.71 104
17657.97 126
17659.22 120
17660.48 118
17661.73 119
17662.99 107
17664.25 114
17665.50 139
17666.76 108
17668.01 129
17669.27 113
17670.53 119
17671.78 127
17673.04 109
17674.29 90
17675.55 107
17676.81 100
17678.06 96
17679.32 94
17680.57 102
17681.83 108
17683.09 117
17684.34 105
17685.60 128
17686.86 119
17688.11 104
17689.37 101
17690.63 76
17691.88 102
17693.14 123
17694.40 108
17695.65 100
17696.91 117
17698.17 107
17699.43 103
17700.68 113
17701.94 101
17703.20 86
17704.45 121
17705.71 133
17706.97 103
17708.23 96
17709.48 97
17710.74 110
17712.00 108
17713.26 92
17714.51 110
17715.77 135
17717.03 97
17718.29 173
17719.54 112
17720.80 116
17722.06 89
17723.32 101
17724.58 106
17725.83 101
17727.09 99
17728.35 98
17729.61 89
17730.87 71
17732.12 104
17733.38 113
17734.64 98
17735.90 86
17737.16 73
17738.42 85
17739.67 142
17740.93 122
17742.19 115
17743.45 98
17744.71 128
17745.97 100
17747.23 108
17748.48 101
17749.74 95
17751.00 113
17752.26 100
17753.52 118
17754.78 93
17756.04 98
17757.30 112
17758.56 104
17759.81 96
17761.07 105
17762.33 105
17763.59 117
17764.85 85
17766.11 98
17767.37 89
17768.63 122
17769.89 131
17771.15 102
17772.41 144
17773.67 107
17774.93 117
17776.19 142
17777.45 122
17778.71 93
17779.97 93
17781.23 109
17782.49 95
17783.75 94
17785.01 85
17786.27 131
17787.53 117
17788.79 102
17790.05 110
17791.31 108
17792.57 100
17793.83 99
17795.09 96
17796.35 91
17797.61 106
17798.87 96
17800.13 108
17801.39 113
17802.65 81
17803.91 69
17805.17 107
17806.44 121
17807.70 132
17808.96 118
17810.22 89
17811.48 99
17812.74 88
17814.00 92
17815.26 105
17816.52 110
17817.78 112
17819.05 89
17820.31 132
17821.57 115
17822.83 101
17824.09 126
17825.35 88
17826.61 93
17827.88 100
17829.14 99
17830.40 96
17831.66 99
17832.92 100
17834.18 110
17835.45 105
17836.71 96
17837.97 84
17839.23 101
17840.49 106
17841.76 84
17843.02 102
17844.28 94
17845.54 112
17846.81 111
17848.07 124
17849.33 99
17850.59 100
17851.85 121
17853.12 105
17854.38 93
17855.64 91
17856.90 114
17858.17 106
17859.43 93
17860.69 88
17861.96 100
17863.22 103
17864.48 118
17865.74 98
17867.01 94
17868.27 84
17869.53 100
17870.80 100
17872.06 125
17873.32 107
17874.59 97
17875.85 94
17877.11 110
17878.38 115
17879.64 119
17880.90 107
17882.17 108
17883.43 128
17884.69 120
17885.96 107
17887.22 82
17888.48 83
17889.75 74
17891.01 100
17892.28 108
17893.54 74
17894.80 76
17896.07 77
17897.33 105
17898.60 100
17899.86 105
17901.12 82
17902.39 118
17903.65 93
17904.92 83
17906.18 80
17907.45 68
17908.71 101
17909.97 101
17911.24 96
17912.50 93
17913.77 91
17915.03 90
17916.30 75
17917.56 90
17918.83 117
17920.09 107
17921.36 109
17922.62 108
17923.89 72
17925.15 100
17926.42 105
17927.68 78
17928.95 85
17930.21 91
17931.48 97
17932.74 100
17934.01 99
17935.27 109
17936.54 93
17937.81 99
17939.07 88
17940.34 120
17941.60 81
17942.87 81
17944.13 110
17945.40 80
17946.66 97
17947.93 105
17949.20 81
17950.46 102
17951.73 124
17952.99 121
17954.26 86
17955.53 99
17956.79 107
17958.06 93
17959.33 122
17960.59 112
17961.86 106
17963.12 94
17964.39 115
17965.66 101
17966.92 84
17968.19 91
17969.46 86
17970.72 111
17971.99 106
17973.26 105
17974.52 115
17975.79 116
17977.06 102
17978.32 88
17979.59 82
17980.86 98
17982.12 99
17983.39 98
17984.66 119
17985.93 110
17987.19 83
17988.46 88
17989.73 87
17991.00 103
17992.26 107
17993.53 91
17994.80 107
17996.07 91
17997.33 97
17998.60 108
17999.87 105
18001.14 136
18002.40 99
18003.67 118
18004.94 93
18006.21 82
18007.48 125
18008.74 97
18010.01 97
18011.28 98
18012.55 93
18013.82 87
18015.08 93
18016.35 89
18017.62 77
18018.89 73
18020.16 96
18021.43 94
18022.69 116
18023.96 102
18025.23 101
18026.50 111
18027.77 104
18029.04 108
18030.31 91
18031.57 85
18032.84 88
18034.11 110
18035.38 75
18036.65 98
18037.92 92
18039.19 104
18040.46 95
18041.73 98
18043.00 84
18044.27 94
18045.53 105
18046.80 90
18048.07 82
18049.34 113
18050.61 148
18051.88 84
18053.15 105
18054.42 102
18055.69 113
18056.96 108
18058.23 107
18059.50 111
18060.77 77
18062.04 87
18063.31 99
18064.58 101
18065.85 118
18067.12 85
18068.39 85
18069.66 87
18070.93 87
18072.20 89
18073.47 90
18074.74 85
18076.01 77
18077.28 84
18078.55 104
18079.82 97
18081.09 117
18082.36 92
18083.63 113
18084.90 108
18086.18 105
18087.45 111
18088.72 99
18089.99 100
18091.26 89
18092.53 133
18093.80 107
18095.07 78
18096.34 92
18097.61 98
18098.88 99
18100.16 91
18101.43 108
18102.70 94
18103.97 99
18105.24 115
18106.51 111
18107.78 103
18109.06 102
18110.33 98
18111.60 110
18112.87 114
18114.14 98
18115.41 95
18116.69 100
18117.96 103
18119.23 77
18120.50 98
18121.77 78
18123.05 90
18124.32 93
18125.59 91
18126.86 75
18128.13 102
18129.41 80
18130.68 89
18131.95 87
18133.22 96
18134.50 109
18135.77 99
18137.04 90
18138.31 107
18139.59 124
18140.86 91
18142.13 104
18143.40 90
18144.68 103
18145.95 91
18147.22 109
18148.50 99
18149.77 99
18151.04 121
18152.31 98
18153.59 93
18154.86 92
18156.13 118
18157.41 103
18158.68 89
18159.95 82
18161.23 98
18162.50 91
18163.77 95
18165.05 104
18166.32 100
18167.59 98
18168.87 93
18170.14 101
18171.42 101
18172.69 89
18173.96 104
18175.24 97
18176.51 84
18177.78 89
18179.06 99
18180.33 115
18181.61 90
18182.88 109
18184.15 94
18185.43 105
18186.70 108
18187.98 88
18189.25 98
18190.53 91
18191.80 116
18193.08 93
18194.35 91
18195.62 99
18196.90 95
18198.17 112
18199.45 98
18200.72 107
18202.00 93
18203.27 100
18204.55 103
18205.82 113
18207.10 83
18208.37 92
18209.65 89
18210.92 95
18212.20 87
18213.47 108
18214.75 93
18216.02 96
18217.30 104
18218.57 112
18219.85 83
18221.13 92
18222.40 78
18223.68 93
18224.95 95
18226.23 81
18227.50 101
18228.78 87
18230.05 114
18231.33 100
18232.61 105
18233.88 104
18235.16 96
18236.43 105
18237.71 90
18238.99 110
18240.26 106
18241.54 70
18242.81 91
18244.09 78
18245.37 83
18246.64 99
18247.92 89
18249.20 100
18250.47 109
18251.75 103
18253.03 95
18254.30 96
18255.58 110
18256.86 122
18258.13 113
18259.41 110
18260.69 96
18261.96 101
18263.24 142
18264.52 151
18265.79 105
18267.07 102
18268.35 90
18269.63 86
18270.90 87
18272.18 63
18273.46 73
18274.74 92
18276.01 95
18277.29 92
18278.57 82
18279.84 78
18281.12 98
18282.40 108
18283.68 108
18284.96 90
18286.23 106
18287.51 87
18288.79 109
18290.07 99
18291.34 81
18292.62 102
18293.90 122
18295.18 102
18296.46 104
18297.74 94
18299.01 105
18300.29 119
18301.57 111
18302.85 87
18304.13 98
18305.40 95
18306.68 103
18307.96 98
18309.24 110
18310.52 106
18311.80 76
18313.08 108
18314.36 74
18315.63 85
18316.91 104
18318.19 128
18319.47 97
18320.75 79
18322.03 96
18323.31 85
18324.59 116
18325.87 75
18327.14 80
18328.42 86
18329.70 110
18330.98 87
18332.26 81
18333.54 97
18334.82 76
18336.10 99
18337.38 108
18338.66 108
18339.94 70
18341.22 96
18342.50 97
18343.78 78
18345.06 95
18346.34 79
18347.62 83
18348.90 91
18350.18 105
18351.46 93
18352.74 96
18354.02 97
18355.30 75
18356.58 82
18357.86 98
18359.14 72
18360.42 98
18361.70 98
18362.98 94
18364.26 89
18365.54 84
18366.82 75
18368.10 84
18369.38 78
18370.66 80
18371.94 109
18373.23 114
18374.51 111
18375.79 105
18377.07 92
18378.35 80
18379.63 98
18380.91 86
18382.19 56
18383.47 84
18384.75 101
18386.04 88
18387.32 110
18388.60 98
18389.88 90
18391.16 101
18392.44 81
18393.72 102
18395.01 106
18396.29 103
18397.57 98
18398.85 107
18400.13 72
18401.41 89
18402.70 75
18403.98 112
18405.26 102
18406.54 89
18407.82 100
18409.11 81
18410.39 97
18411.67 96
18412.95 81
18414.23 71
18415.52 107
18416.80 104
18418.08 98
18419.36 100
18420.65 112
18421.93 102
18423.21 104
18424.49 103
18425.78 102
18427.06 98
18428.34 105
18429.62 81
18430.91 85
18432.19 104
18433.47 89
18434.76 102
18436.04 80
18437.32 80
18438.61 90
18439.89 120
18441.17 102
18442.45 104
18443.74 90
18445.02 79
18446.30 101
18447.59 95
18448.87 108
18450.15 99
18451.44 88
18452.72 106
18454.01 100
18455.29 110
18456.57 113
18457.86 93
18459.14 117
18460.42 101
18461.71 93
18462.99 95
18464.28 88
18465.56 88
18466.84 92
18468.13 82
18469.41 95
18470.70 100
18471.98 86
18473.27 70
18474.55 67
18475.83 74
18477.12 89
18478.40 111
18479.69 92
18480.97 91
18482.26 100
18483.54 91
18484.83 96
18486.11 84
18487.40 86
18488.68 92
18489.97 122
18491.25 105
18492.54 87
18493.82 98
18495.11 92
18496.39 106
18497.68 103
18498.96 91
18500.25 96
18501.53 93
18502.82 97
18504.10 93
18505.39 95
18506.67 100
18507.96 104
18509.24 95
18510.53 89
18511.81 97
18513.10 107
18514.39 91
18515.67 107
18516.96 99
18518.24 81
18519.53 119
18520.82 102
18522.10 99
18523.39 94
18524.67 104
18525.96 99
18527.25 101
18528.53 81
18529.82 87
18531.10 103
18532.39 117
18533.68 115
18534.96 91
18536.25 120
18537.54 113
18538.82 123
18540.11 95
18541.40 89
18542.68 104
18543.97 112
18545.26 140
18546.54 81
18547.83 94
18549.12 81
18550.40 87
18551.69 93
18552.98 79
18554.27 79
18555.55 82
18556.84 89
18558.13 96
18559.41 107
18560.70 125
18561.99 110
18563.28 106
18564.56 85
18565.85 73
18567.14 84
18568.43 116
18569.71 103
18571.00 116
18572.29 115
18573.58 89
18574.87 106
18576.15 106
18577.44 94
18578.73 96
18580.02 108
18581.31 97
18582.59 94
18583.88 103
18585.17 119
18586.46 107
18587.75 100
18589.03 97
18590.32 73
18591.61 95
18592.90 88
18594.19 94
18595.48 87
18596.77 95
18598.05 100
18599.34 99
18600.63 89
18601.92 116
18603.21 112
18604.50 106
18605.79 116
18607.08 102
18608.36 106
18609.65 87
18610.94 95
18612.23 94
18613.52 123
18614.81 85
18616.10 86
18617.39 93
18618.68 91
18619.97 88
18621.26 103
18622.55 104
18623.84 98
18625.13 90
18626.42 110
18627.71 101
18628.99 77
18630.28 78
18631.57 91
18632.86 99
18634.15 84
18635.44 102
18636.73 107
18638.02 105
18639.31 112
18640.60 114
18641.89 96
18643.18 97
18644.47 111
18645.77 96
18647.06 88
18648.35 110
18649.64 109
18650.93 83
18652.22 81
18653.51 103
18654.80 92
18656.09 104
18657.38 94
18658.67 89
18659.96 86
18661.25 79
18662.54 112
18663.83 99
18665.12 88
18666.42 83
18667.71 75
18669.00 109
18670.29 95
18671.58 80
18672.87 88
18674.16 90
18675.45 103
18676.75 82
18678.04 104
18679.33 81
18680.62 71
18681.91 94
18683.20 76
18684.49 80
18685.79 76
18687.08 94
18688.37 77
18689.66 89
18690.95 98
18692.25 92
18693.54 105
18694.83 72
18696.12 106
18697.41 107
18698.71 104
18700.00 94
18701.29 74
18702.58 106
18703.87 108
18705.17 99
18706.46 84
18707.75 96
18709.04 77
18710.34 105
18711.63 86
18712.92 57
18714.21 79
18715.51 89
18716.80 70
18718.09 77
18719.39 87
18720.68 95
18721.97 75
18723.26 80
18724.56 99
18725.85 76
18727.14 88
18728.44 91
18729.73 89
18731.02 77
18732.32 91
18733.61 92
18734.90 91
18736.20 99
18737.49 72
18738.78 79
18740.08 70
18741.37 83
18742.66 92
18743.96 93
18745.25 99
18746.55 71
18747.84 87
18749.13 84
18750.43 89
18751.72 81
18753.02 114
18754.31 106
18755.60 104
18756.90 104
18758.19 91
18759.49 98
18760.78 80
18762.07 76
18763.37 99
18764.66 103
18765.96 77
18767.25 84
18768.55 79
18769.84 76
18771.14 84
18772.43 88
18773.73 93
18775.02 75
18776.32 113
18777.61 95
18778.91 87
18780.20 92
18781.49 91
18782.79 62
18784.09 68
18785.38 78
18786.68 86
18787.97 98
18789.27 96
18790.56 69
18791.86 79
18793.15 85
18794.45 87
18795.74 88
18797.04 89
18798.33 86
18799.63 77
18800.93 94
18802.22 96
18803.52 80
18804.81 86
18806.11 85
18807.40 94
18808.70 86
18810.00 65
18811.29 102
18812.59 84
18813.88 78
18815.18 91
18816.48 84
18817.77 86
18819.07 83
18820.37 64
18821.66 68
18822.96 71
18824.25 70
18825.55 64
18826.85 53
18828.14 60
18829.44 83
18830.74 71
18832.03 66
18833.33 63
18834.63 76
18835.93 77
18837.22 94
18838.52 82
18839.82 91
18841.11 94
18842.41 83
18843.71 77
18845.00 82
18846.30 80
18847.60 97
18848.90 78
18850.19 74
18851.49 76
18852.79 102
18854.09 81
18855.38 93
18856.68 114
18857.98 92
18859.28 97
18860.57 104
18861.87 83
18863.17 85
18864.47 63
18865.77 92
18867.06 96
18868.36 69
18869.66 73
18870.96 71
18872.26 77
18873.55 112
18874.85 81
18876.15 78
18877.45 91
18878.75 71
18880.05 85
18881.34 112
18882.64 90
18883.94 75
18885.24 91
18886.54 105
18887.84 80
18889.14 76
18890.43 86
18891.73 87
18893.03 84
18894.33 86
18895.63 78
18896.93 104
18898.23 93
18899.53 92
18900.83 73
18902.13 89
18903.42 97
18904.72 85
18906.02 92
18907.32 72
18908.62 77
18909.92 62
18911.22 93
18912.52 93
18913.82 81
18915.12 77
18916.42 78
18917.72 80
18919.02 99
18920.32 91
18921.62 82
18922.92 78
18924.22 79
18925.52 94
18926.82 83
18928.12 79
18929.42 86
18930.72 101
18932.02 104
18933.32 92
18934.62 70
18935.92 75
18937.22 84
18938.52 90
18939.82 77
18941.12 72
18942.42 63
18943.72 74
18945.02 85
18946.32 68
18947.62 97
18948.92 72
18950.23 84
18951.53 101
18952.83 93
18954.13 81
18955.43 77
18956.73 79
18958.03 83
18959.33 60
18960.63 90
18961.94 80
18963.24 73
18964.54 73
18965.84 72
18967.14 63
18968.44 82
18969.74 73
18971.04 73
18972.35 62
18973.65 69
18974.95 91
18976.25 77
18977.55 86
18978.85 91
18980.16 103
18981.46 73
18982.76 84
18984.06 88
18985.36 77
18986.67 86
18987.97 90
18989.27 90
18990.57 108
18991.88 89
18993.18 84
18994.48 80
18995.78 84
18997.08 70
18998.39 89
18999.69 104
19000.99 79
19002.30 67
19003.60 71
19004.90 63
19006.20 71
19007.51 68
19008.81 69
19010.11 85
19011.41 69
19012.72 70
19014.02 89
19015.32 79
19016.63 88
19017.93 101
19019.23 96
19020.54 81
19021.84 79
19023.14 100
19024.45 111
19025.75 62
19027.05 71
19028.36 79
19029.66 82
19030.96 77
19032.27 82
19033.57 67
19034.87 70
19036.18 76
19037.48 73
19038.79 53
19040.09 70
19041.39 88
19042.70 89
19044.00 109
19045.31 88
19046.61 84
19047.91 83
19049.22 102
19050.52 87
19051.83 71
19053.13 81
19054.44 93
19055.74 91
19057.05 97
19058.35 76
19059.65 97
19060.96 102
19062.26 95
19063.57 100
19064.87 88
19066.18 89
19067.48 67
19068.79 80
19070.09 73
19071.40 81
19072.70 102
19074.01 66
19075.31 82
19076.62 71
19077.92 87
19079.23 98
19080.53 87
19081.84 89
19083.14 75
19084.45 85
19085.76 85
19087.06 77
19088.37 87
19089.67 75
19090.98 86
19092.28 102
19093.59 72
19094.89 71
19096.20 85
19097.51 85
19098.81 67
19100.12 88
19101.42 85
19102.73 75
19104.04 72
19105.34 96
19106.65 78
19107.96 81
19109.26 95
19110.57 84
19111.87 95
19113.18 95
19114.49 72
19115.79 95
19117.10 83
19118.41 65
19119.71 73
19121.02 92
19122.33 94
19123.63 95
19124.94 78
19126.25 92
19127.55 87
19128.86 79
19130.17 81
19131.48 67
19132.78 62
19134.09 86
19135.40 107
19136.70 79
19138.01 67
19139.32 70
19140.63 88
19141.93 73
19143.24 72
19144.55 65
19145.86 77
19147.16 79
19148.47 88
19149.78 96
19151.09 97
19152.39 97
19153.70 94
19155.01 86
19156.32 87
19157.63 76
19158.93 110
19160.24 86
19161.55 93
19162.86 92
19164.17 66
19165.47 92
19166.78 78
19168.09 77
19169.40 75
19170.71 86
19172.02 91
19173.32 89
19174.63 68
19175.94 86
19177.25 90
19178.56 103
19179.87 74
19181.18 79
19182.48 76
19183.79 69
19185.10 70
19186.41 83
19187.72 76
19189.03 73
19190.34 106
19191.65 86
19192.96 83
19194.27 79
19195.58 85
19196.88 78
19198.19 62
19199.50 97
19200.81 92
19202.12 72
19203.43 96
19204.74 70
19206.05 79
19207.36 85
19208.67 89
19209.98 91
19211.29 66
19212.60 70
19213.91 114
19215.22 89
19216.53 69
19217.84 79
19219.15 91
19220.46 84
19221.77 83
19223.08 92
19224.39 76
19225.70 79
19227.01 77
19228.32 82
19229.63 81
19230.94 84
19232.25 81
19233.56 79
19234.87 80
19236.18 74
19237.49 93
19238.81 85
19240.12 89
19241.43 91
19242.74 67
19244.05 97
19245.36 78
19246.67 66
19247.98 84
19249.29 75
19250.60 78
19251.91 71
19253.23 63
19254.54 71
19255.85 91
19257.16 103
19258.47 82
19259.78 85
19261.09 73
19262.41 83
19263.72 85
19265.03 83
19266.34 68
19267.65 74
19268.96 83
19270.28 79
19271.59 82
19272.90 89
19274.21 86
19275.52 88
19276.84 77
19278.15 84
19279.46 52
19280.77 81
19282.08 81
19283.40 84
19284.71 79
19286.02 87
19287.33 84
19288.65 112
19289.96 89
19291.27 89
19292.58 75
19293.90 84
19295.21 57
19296.52 75
19297.83 67
19299.15 80
19300.46 71
19301.77 75
19303.09 96
19304.40 80
19305.71 85
19307.02 70
19308.34 96
19309.65 88
19310.96 87
19312.28 97
19313.59 95
19314.90 89
19316.22 82
19317.53 74
19318.84 92
19320.16 80
19321.47 70
19322.78 62
19324.10 66
19325.41 64
19326.73 63
19328.04 79
19329.35 76
19330.67 86
19331.98 79
19333.29 77
19334.61 68
19335.92 72
19337.24 80
19338.55 91
19339.87 66
19341.18 100
19342.49 85
19343.81 81
19345.12 63
19346.44 80
19347.75 91
19349.07 80
19350.38 77
19351.69 64
19353.01 85
19354.32 75
19355.64 69
19356.95 67
19358.27 74
19359.58 98
19360.90 64
19362.21 73
19363.53 83
19364.84 81
19366.16 81
19367.47 66
19368.79 48
19370.10 67
19371.42 94
19372.73 93
19374.05 81
19375.36 78
19376.68 91
19378.00 97
19379.31 62
19380.63 82
19381.94 71
19383.26 77
19384.57 104
19385.89 101
19387.20 85
19388.52 75
19389.84 77
19391.15 96
19392.47 95
19393.78 75
19395.10 79
19396.42 82
19397.73 94
19399.05 68
19400.37 65
19401.68 88
19403.00 83
19404.31 79
19405.63 96
19406.95 64
19408.26 70
19409.58 95
19410.90 84
19412.21 98
19413.53 85
19414.85 76
19416.16 97
19417.48 86
19418.80 80
19420.11 99
19421.43 68
19422.75 88
19424.07 77
19425.38 81
19426.70 91
19428.02 91
19429.33 79
19430.65 58
19431.97 79
19433.29 70
19434.60 66
19435.92 74
19437.24 80
19438.56 71
19439.87 74
19441.19 77
19442.51 71
19443.83 67
19445.14 76
19446.46 105
19447.78 99
19449.10 90
19450.42 59
19451.73 84
19453.05 97
19454.37 63
19455.69 95
19457.01 75
19458.32 68
19459.64 70
19460.96 76
19462.28 82
19463.60 72
19464.92 70
19466.23 88
19467.55 65
19468.87 82
19470.19 89
19471.51 82
19472.83 70
19474.15 85
19475.46 111
19476.78 88
19478.10 77
19479.42 70
19480.74 81
19482.06 98
19483.38 97
19484.70 94
19486.02 71
19487.34 62
19488.65 81
19489.97 81
19491.29 69
19492.61 84
19493.93 118
19495.25 85
19496.57 69
19497.89 63
19499.21 99
19500.53 88
19501.85 92
19503.17 75
19504.49 82
19505.81 81
19507.13 72
19508.45 76
19509.77 86
19511.09 98
19512.41 90
19513.73 115
19515.05 129
19516.37 85
19517.69 109
19519.01 99
19520.33 103
19521.65 89
19522.97 66
19524.29 64
19525.61 95
19526.93 91
19528.25 71
19529.57 64
19530.89 95
19532.21 94
19533.54 66
19534.86 90
19536.18 97
19537.50 97
19538.82 94
19540.14 93
19541.46 99
19542.78 102
19544.10 94
19545.42 81
19546.75 70
19548.07 80
19549.39 93
19550.71 86
19552.03 90
19553.35 87
19554.67 101
19555.99 88
19557.32 93
19558.64 84
19559.96 69
19561.28 82
19562.60 85
19563.92 101
19565.25 83
19566.57 63
19567.89 83
19569.21 88
19570.53 70
19571.86 63
19573.18 73
19574.50 69
19575.82 82
19577.15 88
19578.47 80
19579.79 83
19581.11 91
19582.43 76
19583.76 86
19585.08 77
19586.40 84
19587.72 89
19589.05 90
19590.37 90
19591.69 88
19593.02 84
19594.34 85
19595.66 88
19596.98 100
19598.31 85
19599.63 87
19600.95 81
19602.28 61
19603.60 85
19604.92 80
19606.25 71
19607.57 74
19608.89 89
19610.22 90
19611.54 69
19612.86 62
19614.19 74
19615.51 83
19616.83 82
19618.16 77
19619.48 94
19620.80 101
19622.13 85
19623.45 104
19624.78 93
19626.10 80
19627.42 90
19628.75 78
19630.07 78
19631.40 76
19632.72 76
19634.04 68
19635.37 64
19636.69 83
19638.02 90
19639.34 83
19640.66 81
19641.99 62
19643.31 61
19644.64 57
19645.96 71
19647.29 81
19648.61 76
19649.94 79
19651.26 73
19652.59 85
19653.91 69
19655.24 87
19656.56 83
19657.89 94
19659.21 77
19660.54 77
19661.86 77
19663.19 63
19664.51 60
19665.84 83
19667.16 99
19668.49 81
19669.81 79
19671.14 81
19672.46 81
19673.79 86
19675.11 85
19676.44 84
19677.77 88
19679.09 90
19680.42 76
19681.74 74
19683.07 95
19684.39 46
19685.72 88
19687.05 93
19688.37 98
19689.70 89
19691.02 62
19692.35 78
19693.68 86
19695.00 67
19696.33 71
19697.66 84
19698.98 74
19700.31 79
19701.63 84
19702.96 70
19704.29 88
19705.61 104
19706.94 98
19708.27 86
19709.59 70
19710.92 86
19712.25 96
19713.57 89
19714.90 88
19716.23 100
19717.56 84
19718.88 79
19720.21 84
19721.54 74
19722.86 99
19724.19 102
19725.52 76
19726.85 69
19728.17 73
19729.50 72
19730.83 78
19732.16 86
19733.48 87
19734.81 83
19736.14 78
19737.47 84
19738.79 53
19740.12 84
19741.45 76
19742.78 92
19744.10 105
19745.43 73
19746.76 80
19748.09 96
19749.42 105
19750.74 91
19752.07 72
19753.40 76
19754.73 73
19756.06 65
19757.39 78
19758.71 81
19760.04 90
19761.37 78
19762.70 75
19764.03 85
19765.36 95
19766.69 98
19768.01 86
19769.34 79
19770.67 71
19772.00 72
19773.33 80
19774.66 95
19775.99 67
19777.32 72
19778.65 92
19779.97 83
19781.30 80
19782.63 49
19783.96 59
19785.29 89
19786.62 80
19787.95 72
19789.28 68
19790.61 84
19791.94 88
19793.27 91
19794.60 93
19795.93 83
19797.26 83
19798.59 82
19799.92 90
19801.25 70
19802.58 99
19803.91 94
19805.24 93
19806.57 77
19807.90 93
19809.23 91
19810.56 87
19811.89 91
19813.22 62
19814.55 93
19815.88 81
19817.21 88
19818.54 65
19819.87 74
19821.20 72
19822.53 89
19823.86 75
19825.19 74
19826.52 83
19827.85 81
19829.18 75
19830.51 74
19831.84 74
19833.17 74
19834.51 93
19835.84 93
19837.17 59
19838.50 76
19839.83 109
19841.16 74
19842.49 79
19843.82 73
19845.15 82
19846.49 67
19847.82 82
19849.15 82
19850.48 71
19851.81 72
19853.14 107
19854.47 83
19855.81 90
19857.14 74
19858.47 90
19859.80 92
19861.13 74
19862.47 57
19863.80 66
19865.13 88
19866.46 89
19867.79 66
19869.13 73
19870.46 77
19871.79 108
19873.12 94
19874.45 77
19875.79 76
19877.12 72
19878.45 76
19879.78 83
19881.12 77
19882.45 65
19883.78 69
19885.11 63
19886.45 77
19887.78 79
19889.11 97
19890.44 87
19891.78 68
19893.11 98
19894.44 79
19895.78 98
19897.11 88
19898.44 82
19899.78 80
19901.11 72
19902.44 58
19903.78 83
19905.11 90
19906.44 70
19907.78 77
19909.11 68
19910.44 81
19911.78 92
19913.11 82
19914.44 95
19915.78 62
19917.11 78
19918.44 67
19919.78 88
19921.11 72
19922.45 86
19923.78 72
19925.11 86
19926.45 78
19927.78 74
19929.12 72
19930.45 68
19931.78 68
19933.12 69
19934.45 80
19935.79 78
19937.12 81
19938.46 102
19939.79 85
19941.12 67
19942.46 74
19943.79 79
19945.13 90
19946.46 88
19947.80 81
19949.13 87
19950.47 81
19951.80 77
19953.14 65
19954.47 57
19955.81 86
19957.14 103
19958.48 79
19959.81 87
19961.15 95
19962.48 84
19963.82 95
19965.15 90
19966.49 67
19967.82 67
19969.16 70
19970.50 85
19971.83 88
19973.17 97
19974.50 88
19975.84 75
19977.17 105
19978.51 89
19979.85 82
19981.18 81
19982.52 74
19983.85 92
19985.19 82
19986.52 80
19987.86 73
19989.20 76
19990.53 92
19991.87 73
19993.21 75
19994.54 86
19995.88 96
19997.21 82
19998.55 70
19999.89 71
20001.22 73
20002.56 89
20003.90 88
20005.23 83
20006.57 76
20007.91 97
20009.24 70
20010.58 85
20011.92 85
20013.25 84
20014.59 98
20015.93 73
20017.27 87
20018.60 89
20019.94 78
20021.28 72
20022.61 82
20023.95 64
20025.29 98
20026.63 87
20027.96 84
20029.30 106
20030.64 84
20031.98 84
20033.31 87
20034.65 87
20035.99 72
20037.33 79
20038.66 81
20040.00 93
20041.34 81
20042.68 80
20044.02 89
20045.35 100
20046.69 89
20048.03 66
20049.37 69
20050.71 85
20052.05 77
20053.38 76
20054.72 100
20056.06 100
20057.40 98
20058.74 82
20060.08 90
20061.41 80
20062.75 89
20064.09 68
20065.43 84
20066.77 71
20068.11 72
20069.45 74
20070.79 92
20072.12 80
20073.46 60
20074.80 80
20076.14 79
20077.48 99
20078.82 90
20080.16 67
20081.50 74
20082.84 52
20084.18 67
20085.52 73
20086.85 78
20088.19 80
20089.53 92
20090.87 76
20092.21 66
20093.55 78
20094.89 65
20096.23 74
20097.57 75
20098.91 74
20100.25 107
20101.59 69
20102.93 63
20104.27 78
20105.61 83
20106.95 79
20108.29 79
20109.63 81
20110.97 98
20112.31 82
20113.65 91
20114.99 99
20116.33 71
20117.67 90
20119.01 85
20120.35 58
20121.69 96
20123.04 87
20124.38 61
20125.72 65
20127.06 65
20128.40 88
20129.74 78
20131.08 84
20132.42 79
20133.76 66
20135.10 89
20136.44 84
20137.79 93
20139.13 78
20140.47 78
20141.81 87
20143.15 92
