# Supplementary material for: MALDI-TOF MS typing enables the classification of brewing yeasts of the genus Saccharomyces to major beer styles
Source: PLoS One. 2017 Aug 9;12(8):e0181694. doi: 10.1371/journal.pone.0181694 (PMC5549903; doi:10.1371/journal.pone.0181694)
Supplement: S2 File — The directory includes 90 raw files and was zipped to “.zip”; the folder has three strains with 30 spectra per strain; S1 Text explains the raw files with an example and Table 1 represents the yeast strains used within the experiment. (ZIP) [file pone.0181694.s005.zip › 4-6/30253-149-OG-WB-WB-YPG-18h-E-E_2015-07-13_3_0_A9_1.dat]

2000.66 1130
2001.08 953
2001.50 982
2001.92 988
2002.34 927
2002.77 998
2003.19 1107
2003.61 914
2004.03 889
2004.45 944
2004.88 883
2005.30 895
2005.72 864
2006.14 889
2006.56 1035
2006.99 1098
2007.41 1094
2007.83 1052
2008.25 1027
2008.67 908
2009.10 981
2009.52 993
2009.94 962
2010.36 906
2010.79 958
2011.21 889
2011.63 891
2012.06 829
2012.48 906
2012.90 867
2013.32 968
2013.75 874
2014.17 1000
2014.59 971
2015.02 970
2015.44 854
2015.86 834
2016.28 820
2016.71 875
2017.13 958
2017.55 774
2017.98 795
2018.40 873
2018.82 923
2019.25 899
2019.67 899
2020.09 951
2020.52 964
2020.94 914
2021.37 874
2021.79 863
2022.21 973
2022.64 897
2023.06 896
2023.48 1055
2023.91 933
2024.33 849
2024.76 870
2025.18 893
2025.60 932
2026.03 951
2026.45 943
2026.88 983
2027.30 959
2027.73 924
2028.15 906
2028.57 848
2029.00 879
2029.42 978
2029.85 791
2030.27 873
2030.70 930
2031.12 854
2031.55 876
2031.97 952
2032.40 1030
2032.82 991
2033.25 900
2033.67 995
2034.10 982
2034.52 906
2034.95 900
2035.37 921
2035.80 907
2036.22 969
2036.65 979
2037.07 999
2037.50 1051
2037.92 985
2038.35 800
2038.77 764
2039.20 775
2039.63 1017
2040.05 843
2040.48 905
2040.90 876
2041.33 916
2041.75 932
2042.18 963
2042.61 906
2043.03 833
2043.46 1046
2043.88 1046
2044.31 954
2044.74 896
2045.16 940
2045.59 914
2046.01 916
2046.44 807
2046.87 825
2047.29 983
2047.72 911
2048.15 943
2048.57 1046
2049.00 997
2049.43 1019
2049.85 986
2050.28 953
2050.71 970
2051.13 959
2051.56 891
2051.99 933
2052.41 875
2052.84 990
2053.27 1101
2053.69 1159
2054.12 1227
2054.55 1062
2054.98 1148
2055.40 1082
2055.83 984
2056.26 1013
2056.68 1016
2057.11 1042
2057.54 1098
2057.97 1155
2058.39 955
2058.82 998
2059.25 1034
2059.68 904
2060.11 920
2060.53 963
2060.96 1026
2061.39 932
2061.82 933
2062.24 872
2062.67 963
2063.10 1051
2063.53 1256
2063.96 1329
2064.39 1238
2064.81 1227
2065.24 1466
2065.67 1241
2066.10 1270
2066.53 1509
2066.95 1418
2067.38 1344
2067.81 1309
2068.24 1212
2068.67 1167
2069.10 1178
2069.53 985
2069.96 955
2070.38 967
2070.81 937
2071.24 1004
2071.67 1007
2072.10 1084
2072.53 1125
2072.96 980
2073.39 870
2073.82 943
2074.24 1142
2074.67 1113
2075.10 1197
2075.53 1134
2075.96 1208
2076.39 1092
2076.82 995
2077.25 1027
2077.68 948
2078.11 889
2078.54 1019
2078.97 991
2079.40 989
2079.83 1046
2080.26 1010
2080.69 856
2081.12 945
2081.55 1011
2081.98 996
2082.41 1013
2082.84 1035
2083.27 909
2083.70 870
2084.13 825
2084.56 910
2084.99 970
2085.42 837
2085.85 962
2086.28 1052
2086.71 1016
2087.14 1029
2087.57 970
2088.00 916
2088.43 979
2088.86 1189
2089.29 1027
2089.73 958
2090.16 802
2090.59 881
2091.02 872
2091.45 909
2091.88 863
2092.31 783
2092.74 905
2093.17 943
2093.60 862
2094.04 821
2094.47 815
2094.90 886
2095.33 936
2095.76 880
2096.19 883
2096.62 865
2097.06 888
2097.49 874
2097.92 837
2098.35 924
2098.78 869
2099.21 895
2099.65 765
2100.08 839
2100.51 813
2100.94 922
2101.37 875
2101.81 875
2102.24 943
2102.67 799
2103.10 805
2103.53 777
2103.97 694
2104.40 898
2104.83 959
2105.26 865
2105.70 876
2106.13 912
2106.56 1029
2106.99 1069
2107.43 1014
2107.86 941
2108.29 918
2108.72 997
2109.16 954
2109.59 915
2110.02 867
2110.46 816
2110.89 973
2111.32 907
2111.75 878
2112.19 899
2112.62 837
2113.05 953
2113.49 1039
2113.92 977
2114.35 922
2114.79 983
2115.22 910
2115.65 763
2116.09 830
2116.52 824
2116.95 942
2117.39 798
2117.82 885
2118.26 901
2118.69 900
2119.12 908
2119.56 861
2119.99 854
2120.42 910
2120.86 862
2121.29 885
2121.73 875
2122.16 825
2122.59 812
2123.03 886
2123.46 853
2123.90 896
2124.33 767
2124.77 817
2125.20 802
2125.64 706
2126.07 840
2126.50 845
2126.94 889
2127.37 890
2127.81 813
2128.24 866
2128.68 829
2129.11 797
2129.55 771
2129.98 757
2130.42 866
2130.85 909
2131.29 834
2131.72 982
2132.16 907
2132.59 891
2133.03 784
2133.46 838
2133.90 927
2134.33 822
2134.77 729
2135.20 821
2135.64 960
2136.08 903
2136.51 837
2136.95 875
2137.38 905
2137.82 954
2138.25 858
2138.69 867
2139.13 954
2139.56 970
2140.00 864
2140.43 877
2140.87 905
2141.31 866
2141.74 874
2142.18 875
2142.61 941
2143.05 877
2143.49 845
2143.92 888
2144.36 904
2144.80 776
2145.23 769
2145.67 868
2146.11 948
2146.54 828
2146.98 911
2147.42 972
2147.85 939
2148.29 986
2148.73 959
2149.16 1071
2149.60 999
2150.04 940
2150.47 1084
2150.91 1126
2151.35 1019
2151.79 960
2152.22 1008
2152.66 1013
2153.10 968
2153.53 952
2153.97 893
2154.41 938
2154.85 963
2155.28 1014
2155.72 1006
2156.16 1067
2156.60 1042
2157.03 1094
2157.47 1064
2157.91 1061
2158.35 944
2158.79 968
2159.22 879
2159.66 878
2160.10 1024
2160.54 1009
2160.98 938
2161.41 929
2161.85 971
2162.29 903
2162.73 952
2163.17 912
2163.60 842
2164.04 869
2164.48 961
2164.92 958
2165.36 798
2165.80 813
2166.24 834
2166.67 809
2167.11 826
2167.55 805
2167.99 786
2168.43 925
2168.87 946
2169.31 853
2169.75 991
2170.19 969
2170.62 973
2171.06 1042
2171.50 1107
2171.94 1120
2172.38 1271
2172.82 1536
2173.26 1463
2173.70 1342
2174.14 1385
2174.58 1369
2175.02 1258
2175.46 1174
2175.90 1157
2176.34 1327
2176.78 1245
2177.22 1381
2177.66 1206
2178.10 1105
2178.54 1018
2178.97 1025
2179.41 924
2179.85 986
2180.29 867
2180.74 929
2181.18 822
2181.62 827
2182.06 922
2182.50 890
2182.94 886
2183.38 814
2183.82 787
2184.26 860
2184.70 947
2185.14 942
2185.58 980
2186.02 976
2186.46 891
2186.90 944
2187.34 985
2187.78 969
2188.22 1028
2188.66 980
2189.11 850
2189.55 857
2189.99 891
2190.43 880
2190.87 994
2191.31 1002
2191.75 993
2192.19 1088
2192.63 1056
2193.08 1019
2193.52 993
2193.96 1001
2194.40 1135
2194.84 1005
2195.28 1062
2195.72 1033
2196.17 999
2196.61 1063
2197.05 977
2197.49 954
2197.93 874
2198.37 905
2198.82 1006
2199.26 1009
2199.70 968
2200.14 1073
2200.58 1115
2201.03 1062
2201.47 959
2201.91 972
2202.35 941
2202.80 859
2203.24 950
2203.68 864
2204.12 823
2204.57 972
2205.01 1087
2205.45 931
2205.89 1049
2206.34 1018
2206.78 896
2207.22 808
2207.66 910
2208.11 917
2208.55 879
2208.99 891
2209.44 922
2209.88 870
2210.32 870
2210.76 887
2211.21 815
2211.65 856
2212.09 983
2212.54 920
2212.98 916
2213.42 970
2213.87 944
2214.31 821
2214.75 817
2215.20 760
2215.64 912
2216.09 1001
2216.53 895
2216.97 849
2217.42 916
2217.86 977
2218.30 923
2218.75 918
2219.19 929
2219.64 850
2220.08 917
2220.52 970
2220.97 944
2221.41 1093
2221.86 1083
2222.30 973
2222.75 1145
2223.19 1124
2223.63 1126
2224.08 1012
2224.52 943
2224.97 986
2225.41 1038
2225.86 1042
2226.30 1001
2226.75 971
2227.19 1107
2227.64 1048
2228.08 1007
2228.53 1000
2228.97 944
2229.42 1021
2229.86 1032
2230.31 1124
2230.75 1024
2231.20 996
2231.64 1071
2232.09 976
2232.53 1049
2232.98 989
2233.42 846
2233.87 845
2234.31 822
2234.76 926
2235.20 885
2235.65 896
2236.10 984
2236.54 918
2236.99 866
2237.43 846
2237.88 937
2238.32 827
2238.77 810
2239.22 713
2239.66 744
2240.11 751
2240.55 895
2241.00 883
2241.45 849
2241.89 850
2242.34 802
2242.79 892
2243.23 845
2243.68 797
2244.12 819
2244.57 840
2245.02 818
2245.46 830
2245.91 807
2246.36 783
2246.80 784
2247.25 798
2247.70 978
2248.14 896
2248.59 843
2249.04 781
2249.49 881
2249.93 786
2250.38 745
2250.83 793
2251.27 803
2251.72 945
2252.17 869
2252.62 822
2253.06 792
2253.51 812
2253.96 871
2254.40 874
2254.85 803
2255.30 798
2255.75 819
2256.20 860
2256.64 850
2257.09 804
2257.54 758
2257.99 758
2258.43 802
2258.88 786
2259.33 759
2259.78 806
2260.23 963
2260.67 982
2261.12 941
2261.57 916
2262.02 878
2262.47 992
2262.92 1146
2263.36 981
2263.81 942
2264.26 942
2264.71 986
2265.16 945
2265.61 859
2266.05 950
2266.50 899
2266.95 833
2267.40 868
2267.85 836
2268.30 878
2268.75 926
2269.20 853
2269.65 958
2270.09 920
2270.54 835
2270.99 914
2271.44 1003
2271.89 1054
2272.34 937
2272.79 1040
2273.24 976
2273.69 1010
2274.14 1021
2274.59 836
2275.04 845
2275.49 881
2275.94 899
2276.38 782
2276.83 775
2277.28 788
2277.73 771
2278.18 895
2278.63 908
2279.08 887
2279.53 867
2279.98 852
2280.43 866
2280.88 916
2281.33 1019
2281.78 972
2282.23 920
2282.68 1004
2283.13 1039
2283.59 926
2284.04 903
2284.49 906
2284.94 905
2285.39 930
2285.84 894
2286.29 804
2286.74 870
2287.19 961
2287.64 1057
2288.09 1062
2288.54 1000
2288.99 1100
2289.44 1221
2289.89 1222
2290.35 1293
2290.80 1421
2291.25 1448
2291.70 1382
2292.15 1296
2292.60 1299
2293.05 1381
2293.50 1305
2293.96 1230
2294.41 1147
2294.86 1084
2295.31 1035
2295.76 921
2296.21 928
2296.66 888
2297.12 923
2297.57 1013
2298.02 912
2298.47 883
2298.92 783
2299.38 690
2299.83 676
2300.28 809
2300.73 856
2301.18 783
2301.64 769
2302.09 789
2302.54 797
2302.99 726
2303.44 827
2303.90 819
2304.35 733
2304.80 866
2305.25 874
2305.71 883
2306.16 845
2306.61 821
2307.07 859
2307.52 889
2307.97 924
2308.42 874
2308.88 979
2309.33 1027
2309.78 973
2310.23 947
2310.69 1114
2311.14 992
2311.59 913
2312.05 920
2312.50 835
2312.95 872
2313.41 998
2313.86 764
2314.31 975
2314.77 962
2315.22 894
2315.67 1011
2316.13 910
2316.58 843
2317.04 898
2317.49 976
2317.94 895
2318.40 1043
2318.85 966
2319.30 985
2319.76 891
2320.21 988
2320.67 971
2321.12 923
2321.57 880
2322.03 1039
2322.48 1046
2322.94 973
2323.39 1113
2323.85 1268
2324.30 1071
2324.75 1225
2325.21 1348
2325.66 1520
2326.12 1477
2326.57 1368
2327.03 1372
2327.48 1472
2327.94 1174
2328.39 1047
2328.85 1016
2329.30 968
2329.76 1044
2330.21 983
2330.67 901
2331.12 902
2331.58 961
2332.03 907
2332.49 896
2332.94 901
2333.40 859
2333.85 887
2334.31 875
2334.76 968
2335.22 957
2335.67 983
2336.13 882
2336.58 901
2337.04 839
2337.50 859
2337.95 797
2338.41 819
2338.86 834
2339.32 840
2339.77 948
2340.23 899
2340.69 969
2341.14 821
2341.60 793
2342.05 849
2342.51 918
2342.97 763
2343.42 669
2343.88 776
2344.34 763
2344.79 864
2345.25 903
2345.70 832
2346.16 821
2346.62 860
2347.07 988
2347.53 1071
2347.99 915
2348.44 956
2348.90 874
2349.36 961
2349.81 978
2350.27 814
2350.73 781
2351.19 950
2351.64 925
2352.10 929
2352.56 826
2353.01 793
2353.47 867
2353.93 686
2354.39 822
2354.84 890
2355.30 811
2355.76 775
2356.22 810
2356.67 786
2357.13 846
2357.59 876
2358.05 749
2358.50 649
2358.96 706
2359.42 790
2359.88 948
2360.33 867
2360.79 681
2361.25 804
2361.71 995
2362.17 864
2362.62 754
2363.08 795
2363.54 759
2364.00 876
2364.46 814
2364.92 892
2365.37 1051
2365.83 980
2366.29 1006
2366.75 1045
2367.21 900
2367.67 886
2368.12 895
2368.58 874
2369.04 934
2369.50 768
2369.96 907
2370.42 850
2370.88 750
2371.34 784
2371.80 874
2372.25 1053
2372.71 1011
2373.17 1039
2373.63 1002
2374.09 944
2374.55 841
2375.01 891
2375.47 874
2375.93 841
2376.39 892
2376.85 954
2377.31 975
2377.77 994
2378.23 845
2378.69 962
2379.15 944
2379.61 899
2380.06 901
2380.52 1029
2380.98 917
2381.44 868
2381.90 830
2382.36 855
2382.82 908
2383.28 844
2383.74 812
2384.20 809
2384.67 930
2385.13 862
2385.59 836
2386.05 757
2386.51 846
2386.97 786
2387.43 800
2387.89 874
2388.35 857
2388.81 857
2389.27 877
2389.73 819
2390.19 685
2390.65 817
2391.11 958
2391.57 918
2392.03 1010
2392.50 873
2392.96 1029
2393.42 999
2393.88 995
2394.34 936
2394.80 871
2395.26 823
2395.72 888
2396.19 888
2396.65 819
2397.11 766
2397.57 750
2398.03 815
2398.49 805
2398.95 770
2399.42 701
2399.88 902
2400.34 816
2400.80 873
2401.26 756
2401.73 871
2402.19 909
2402.65 755
2403.11 841
2403.57 829
2404.04 731
2404.50 787
2404.96 865
2405.42 885
2405.88 831
2406.35 833
2406.81 772
2407.27 902
2407.73 737
2408.20 755
2408.66 732
2409.12 664
2409.58 821
2410.05 848
2410.51 767
2410.97 735
2411.43 821
2411.90 879
2412.36 868
2412.82 791
2413.29 762
2413.75 740
2414.21 790
2414.68 896
2415.14 884
2415.60 800
2416.07 786
2416.53 873
2416.99 925
2417.46 898
2417.92 922
2418.38 897
2418.85 988
2419.31 892
2419.77 838
2420.24 777
2420.70 713
2421.16 949
2421.63 992
2422.09 778
2422.56 875
2423.02 892
2423.48 854
2423.95 705
2424.41 756
2424.88 804
2425.34 782
2425.80 685
2426.27 747
2426.73 750
2427.20 699
2427.66 752
2428.13 877
2428.59 894
2429.05 735
2429.52 852
2429.98 827
2430.45 868
2430.91 932
2431.38 839
2431.84 857
2432.31 830
2432.77 702
2433.24 714
2433.70 715
2434.17 845
2434.63 733
2435.10 751
2435.56 666
2436.03 888
2436.49 793
2436.96 730
2437.42 790
2437.89 858
2438.35 846
2438.82 924
2439.28 808
2439.75 774
2440.22 896
2440.68 952
2441.15 836
2441.61 964
2442.08 926
2442.54 902
2443.01 985
2443.48 876
2443.94 720
2444.41 776
2444.87 956
2445.34 795
2445.81 808
2446.27 893
2446.74 858
2447.20 874
2447.67 745
2448.14 764
2448.60 943
2449.07 899
2449.54 761
2450.00 782
2450.47 826
2450.94 863
2451.40 848
2451.87 787
2452.34 899
2452.80 737
2453.27 691
2453.74 792
2454.20 762
2454.67 742
2455.14 741
2455.60 774
2456.07 694
2456.54 711
2457.01 713
2457.47 805
2457.94 787
2458.41 844
2458.88 816
2459.34 792
2459.81 800
2460.28 802
2460.74 713
2461.21 812
2461.68 885
2462.15 740
2462.62 651
2463.08 746
2463.55 891
2464.02 783
2464.49 830
2464.95 936
2465.42 960
2465.89 878
2466.36 779
2466.83 772
2467.30 847
2467.76 830
2468.23 916
2468.70 790
2469.17 832
2469.64 782
2470.10 829
2470.57 721
2471.04 682
2471.51 832
2471.98 850
2472.45 789
2472.92 755
2473.39 835
2473.85 720
2474.32 683
2474.79 771
2475.26 734
2475.73 748
2476.20 786
2476.67 741
2477.14 699
2477.61 720
2478.07 675
2478.54 656
2479.01 687
2479.48 664
2479.95 685
2480.42 679
2480.89 701
2481.36 745
2481.83 660
2482.30 753
2482.77 717
2483.24 696
2483.71 710
2484.18 831
2484.65 722
2485.12 731
2485.59 921
2486.06 828
2486.53 831
2487.00 882
2487.47 647
2487.94 706
2488.41 856
2488.88 810
2489.35 773
2489.82 732
2490.29 886
2490.76 979
2491.23 885
2491.70 829
2492.17 960
2492.64 886
2493.11 810
2493.58 869
2494.05 678
2494.52 793
2494.99 802
2495.47 888
2495.94 828
2496.41 803
2496.88 686
2497.35 712
2497.82 831
2498.29 712
2498.76 730
2499.23 728
2499.70 712
2500.18 688
2500.65 758
2501.12 826
2501.59 814
2502.06 744
2502.53 815
2503.00 767
2503.48 814
2503.95 820
2504.42 799
2504.89 845
2505.36 759
2505.83 751
2506.31 786
2506.78 764
2507.25 793
2507.72 766
2508.19 782
2508.67 874
2509.14 936
2509.61 916
2510.08 893
2510.56 843
2511.03 859
2511.50 843
2511.97 828
2512.44 872
2512.92 986
2513.39 836
2513.86 864
2514.33 863
2514.81 810
2515.28 839
2515.75 783
2516.23 775
2516.70 698
2517.17 754
2517.64 818
2518.12 731
2518.59 693
2519.06 685
2519.54 847
2520.01 814
2520.48 907
2520.96 717
2521.43 781
2521.90 854
2522.38 817
2522.85 736
2523.32 740
2523.80 708
2524.27 707
2524.74 836
2525.22 922
2525.69 916
2526.16 947
2526.64 970
2527.11 874
2527.59 768
2528.06 975
2528.53 901
2529.01 917
2529.48 827
2529.96 968
2530.43 868
2530.90 810
2531.38 874
2531.85 911
2532.33 931
2532.80 908
2533.28 885
2533.75 914
2534.22 871
2534.70 756
2535.17 764
2535.65 828
2536.12 765
2536.60 878
2537.07 853
2537.55 961
2538.02 848
2538.50 719
2538.97 823
2539.45 789
2539.92 802
2540.40 807
2540.87 773
2541.35 793
2541.82 895
2542.30 872
2542.77 732
2543.25 840
2543.72 749
2544.20 700
2544.67 824
2545.15 860
2545.62 742
2546.10 763
2546.58 927
2547.05 884
2547.53 853
2548.00 968
2548.48 994
2548.95 996
2549.43 1021
2549.91 1079
2550.38 1060
2550.86 989
2551.33 913
2551.81 885
2552.29 862
2552.76 809
2553.24 790
2553.72 843
2554.19 861
2554.67 938
2555.14 956
2555.62 923
2556.10 922
2556.57 880
2557.05 837
2557.53 808
2558.00 838
2558.48 700
2558.96 828
2559.43 884
2559.91 819
2560.39 810
2560.87 770
2561.34 785
2561.82 760
2562.30 782
2562.77 823
2563.25 855
2563.73 939
2564.21 813
2564.68 750
2565.16 778
2565.64 859
2566.11 894
2566.59 752
2567.07 746
2567.55 706
2568.03 801
2568.50 873
2568.98 834
2569.46 780
2569.94 789
2570.41 785
2570.89 762
2571.37 795
2571.85 844
2572.33 743
2572.80 747
2573.28 725
2573.76 738
2574.24 818
2574.72 844
2575.19 768
2575.67 799
2576.15 742
2576.63 644
2577.11 691
2577.59 759
2578.07 775
2578.54 831
2579.02 774
2579.50 741
2579.98 688
2580.46 789
2580.94 763
2581.42 812
2581.90 781
2582.37 741
2582.85 871
2583.33 789
2583.81 829
2584.29 826
2584.77 777
2585.25 780
2585.73 758
2586.21 817
2586.69 772
2587.17 768
2587.65 783
2588.13 885
2588.61 857
2589.08 695
2589.56 820
2590.04 810
2590.52 802
2591.00 680
2591.48 694
2591.96 610
2592.44 657
2592.92 727
2593.40 825
2593.88 709
2594.36 687
2594.84 833
2595.32 723
2595.80 691
2596.28 793
2596.76 788
2597.24 820
2597.72 821
2598.21 764
2598.69 713
2599.17 777
2599.65 760
2600.13 750
2600.61 717
2601.09 811
2601.57 850
2602.05 788
2602.53 874
2603.01 754
2603.49 674
2603.97 887
2604.45 812
2604.94 750
2605.42 828
2605.90 756
2606.38 701
2606.86 788
2607.34 920
2607.82 880
2608.30 770
2608.79 788
2609.27 806
2609.75 768
2610.23 799
2610.71 784
2611.19 781
2611.68 759
2612.16 644
2612.64 730
2613.12 738
2613.60 726
2614.08 700
2614.57 669
2615.05 694
2615.53 702
2616.01 722
2616.49 818
2616.98 861
2617.46 793
2617.94 854
2618.42 830
2618.91 1014
2619.39 904
2619.87 927
2620.35 915
2620.84 743
2621.32 868
2621.80 886
2622.28 838
2622.77 789
2623.25 815
2623.73 844
2624.21 805
2624.70 883
2625.18 900
2625.66 910
2626.15 819
2626.63 766
2627.11 841
2627.60 838
2628.08 794
2628.56 796
2629.05 920
2629.53 897
2630.01 879
2630.50 853
2630.98 897
2631.46 880
2631.95 967
2632.43 922
2632.91 849
2633.40 825
2633.88 872
2634.36 848
2634.85 800
2635.33 778
2635.82 815
2636.30 891
2636.78 862
2637.27 927
2637.75 911
2638.24 891
2638.72 767
2639.20 820
2639.69 777
2640.17 659
2640.66 763
2641.14 760
2641.63 833
2642.11 820
2642.60 771
2643.08 754
2643.56 758
2644.05 719
2644.53 780
2645.02 611
2645.50 688
2645.99 779
2646.47 756
2646.96 736
2647.44 873
2647.93 786
2648.41 808
2648.90 861
2649.38 684
2649.87 713
2650.35 751
2650.84 718
2651.32 794
2651.81 806
2652.30 709
2652.78 708
2653.27 793
2653.75 870
2654.24 796
2654.72 639
2655.21 771
2655.69 731
2656.18 683
2656.67 731
2657.15 736
2657.64 713
2658.12 764
2658.61 710
2659.10 735
2659.58 685
2660.07 623
2660.55 698
2661.04 718
2661.53 715
2662.01 671
2662.50 633
2662.99 754
2663.47 751
2663.96 636
2664.44 726
2664.93 832
2665.42 779
2665.90 743
2666.39 792
2666.88 833
2667.36 710
2667.85 766
2668.34 838
2668.83 748
2669.31 760
2669.80 808
2670.29 725
2670.77 822
2671.26 856
2671.75 720
2672.24 873
2672.72 965
2673.21 999
2673.70 965
2674.18 785
2674.67 850
2675.16 979
2675.65 916
2676.13 970
2676.62 838
2677.11 827
2677.60 872
2678.09 853
2678.57 858
2679.06 786
2679.55 815
2680.04 743
2680.53 714
2681.01 634
2681.50 780
2681.99 814
2682.48 860
2682.97 686
2683.45 789
2683.94 853
2684.43 769
2684.92 698
2685.41 799
2685.90 851
2686.38 815
2686.87 837
2687.36 740
2687.85 738
2688.34 787
2688.83 693
2689.32 712
2689.81 788
2690.29 762
2690.78 679
2691.27 772
2691.76 764
2692.25 943
2692.74 809
2693.23 845
2693.72 759
2694.21 775
2694.70 714
2695.19 720
2695.68 780
2696.16 797
2696.65 807
2697.14 851
2697.63 813
2698.12 784
2698.61 693
2699.10 766
2699.59 852
2700.08 820
2700.57 766
2701.06 880
2701.55 780
2702.04 733
2702.53 801
2703.02 892
2703.51 848
2704.00 930
2704.49 848
2704.98 811
2705.47 861
2705.96 727
2706.45 760
2706.94 748
2707.43 800
2707.92 831
2708.41 822
2708.91 789
2709.40 815
2709.89 855
2710.38 726
2710.87 728
2711.36 744
2711.85 690
2712.34 641
2712.83 691
2713.32 701
2713.81 614
2714.30 772
2714.80 811
2715.29 752
2715.78 692
2716.27 721
2716.76 807
2717.25 819
2717.74 730
2718.23 707
2718.73 681
2719.22 777
2719.71 929
2720.20 745
2720.69 728
2721.18 777
2721.68 830
2722.17 844
2722.66 888
2723.15 969
2723.64 946
2724.14 884
2724.63 892
2725.12 927
2725.61 843
2726.10 886
2726.60 925
2727.09 733
2727.58 728
2728.07 834
2728.56 799
2729.06 781
2729.55 929
2730.04 794
2730.53 706
2731.03 820
2731.52 769
2732.01 734
2732.51 771
2733.00 660
2733.49 781
2733.98 821
2734.48 789
2734.97 804
2735.46 836
2735.96 876
2736.45 856
2736.94 869
2737.43 834
2737.93 805
2738.42 838
2738.91 880
2739.41 890
2739.90 926
2740.39 893
2740.89 919
2741.38 866
2741.88 955
2742.37 697
2742.86 874
2743.36 843
2743.85 854
2744.34 819
2744.84 784
2745.33 866
2745.83 912
2746.32 760
2746.81 732
2747.31 826
2747.80 784
2748.30 805
2748.79 791
2749.28 752
2749.78 855
2750.27 786
2750.77 728
2751.26 816
2751.76 857
2752.25 800
2752.74 757
2753.24 825
2753.73 756
2754.23 787
2754.72 713
2755.22 865
2755.71 806
2756.21 747
2756.70 842
2757.20 829
2757.69 736
2758.19 679
2758.68 696
2759.18 700
2759.67 677
2760.17 730
2760.66 865
2761.16 863
2761.65 750
2762.15 743
2762.64 688
2763.14 791
2763.64 755
2764.13 735
2764.63 766
2765.12 758
2765.62 812
2766.11 880
2766.61 736
2767.11 671
2767.60 739
2768.10 788
2768.59 821
2769.09 795
2769.59 778
2770.08 791
2770.58 759
2771.07 806
2771.57 844
2772.07 767
2772.56 930
2773.06 893
2773.56 788
2774.05 767
2774.55 781
2775.04 964
2775.54 925
2776.04 876
2776.53 917
2777.03 942
2777.53 873
2778.03 941
2778.52 922
2779.02 927
2779.52 823
2780.01 882
2780.51 966
2781.01 923
2781.50 824
2782.00 765
2782.50 787
2783.00 743
2783.49 745
2783.99 722
2784.49 658
2784.99 763
2785.48 780
2785.98 848
2786.48 733
2786.98 718
2787.47 705
2787.97 722
2788.47 739
2788.97 768
2789.46 775
2789.96 741
2790.46 860
2790.96 943
2791.46 811
2791.95 815
2792.45 788
2792.95 795
2793.45 838
2793.95 838
2794.44 913
2794.94 886
2795.44 811
2795.94 836
2796.44 750
2796.94 800
2797.44 900
2797.93 822
2798.43 830
2798.93 860
2799.43 857
2799.93 832
2800.43 745
2800.93 907
2801.43 822
2801.92 895
2802.42 770
2802.92 683
2803.42 671
2803.92 707
2804.42 696
2804.92 865
2805.42 708
2805.92 773
2806.42 765
2806.92 780
2807.42 819
2807.91 839
2808.41 761
2808.91 732
2809.41 797
2809.91 800
2810.41 737
2810.91 726
2811.41 830
2811.91 843
2812.41 800
2812.91 754
2813.41 763
2813.91 670
2814.41 742
2814.91 634
2815.41 644
2815.91 667
2816.41 669
2816.91 736
2817.41 719
2817.91 811
2818.41 776
2818.91 824
2819.42 878
2819.92 824
2820.42 833
2820.92 783
2821.42 662
2821.92 780
2822.42 845
2822.92 825
2823.42 843
2823.92 786
2824.42 826
2824.92 731
2825.42 774
2825.93 743
2826.43 788
2826.93 783
2827.43 835
2827.93 832
2828.43 729
2828.93 706
2829.43 613
2829.94 712
2830.44 746
2830.94 709
2831.44 656
2831.94 758
2832.44 679
2832.95 711
2833.45 690
2833.95 687
2834.45 771
2834.95 777
2835.45 810
2835.96 658
2836.46 631
2836.96 779
2837.46 659
2837.97 715
2838.47 733
2838.97 675
2839.47 740
2839.97 762
2840.48 764
2840.98 727
2841.48 687
2841.98 742
2842.49 812
2842.99 691
2843.49 784
2843.99 727
2844.50 670
2845.00 680
2845.50 748
2846.01 692
2846.51 725
2847.01 809
2847.51 782
2848.02 670
2848.52 752
2849.02 765
2849.53 798
2850.03 788
2850.53 818
2851.04 811
2851.54 810
2852.04 742
2852.55 713
2853.05 839
2853.55 750
2854.06 928
2854.56 851
2855.06 853
2855.57 749
2856.07 847
2856.58 869
2857.08 781
2857.58 680
2858.09 858
2858.59 861
2859.10 913
2859.60 714
2860.10 797
2860.61 776
2861.11 800
2861.62 781
2862.12 718
2862.62 843
2863.13 877
2863.63 773
2864.14 742
2864.64 569
2865.15 632
2865.65 702
2866.16 790
2866.66 715
2867.17 702
2867.67 704
2868.18 803
2868.68 786
2869.19 679
2869.69 765
2870.20 804
2870.70 833
2871.21 640
2871.71 829
2872.22 784
2872.72 747
2873.23 773
2873.73 827
2874.24 733
2874.74 847
2875.25 875
2875.75 905
2876.26 841
2876.76 695
2877.27 732
2877.78 703
2878.28 769
2878.79 820
2879.29 749
2879.80 880
2880.30 874
2880.81 790
2881.32 784
2881.82 734
2882.33 831
2882.83 799
2883.34 711
2883.85 793
2884.35 882
2884.86 824
2885.37 808
2885.87 769
2886.38 909
2886.88 881
2887.39 823
2887.90 909
2888.40 906
2888.91 912
2889.42 890
2889.92 864
2890.43 889
2890.94 860
2891.45 869
2891.95 776
2892.46 1010
2892.97 967
2893.47 1064
2893.98 1281
2894.49 1274
2894.99 1207
2895.50 1101
2896.01 1140
2896.52 1251
2897.02 1274
2897.53 1091
2898.04 980
2898.55 848
2899.05 869
2899.56 904
2900.07 880
2900.58 808
2901.08 805
2901.59 934
2902.10 780
2902.61 812
2903.12 1042
2903.62 958
2904.13 863
2904.64 846
2905.15 825
2905.66 957
2906.16 890
2906.67 824
2907.18 876
2907.69 862
2908.20 768
2908.71 690
2909.21 787
2909.72 810
2910.23 783
2910.74 720
2911.25 686
2911.76 728
2912.26 721
2912.77 675
2913.28 714
2913.79 774
2914.30 829
2914.81 822
2915.32 817
2915.83 841
2916.34 878
2916.85 868
2917.35 887
2917.86 742
2918.37 667
2918.88 724
2919.39 726
2919.90 838
2920.41 701
2920.92 725
2921.43 625
2921.94 672
2922.45 751
2922.96 742
2923.47 783
2923.98 794
2924.49 752
2925.00 823
2925.51 723
2926.02 884
2926.53 871
2927.04 840
2927.55 910
2928.06 778
2928.57 740
2929.08 787
2929.59 820
2930.10 790
2930.61 821
2931.12 841
2931.63 775
2932.14 769
2932.65 737
2933.16 739
2933.67 824
2934.18 912
2934.69 803
2935.20 775
2935.71 782
2936.22 880
2936.73 982
2937.25 918
2937.76 866
2938.27 803
2938.78 848
2939.29 960
2939.80 1091
2940.31 924
2940.82 953
2941.33 857
2941.85 845
2942.36 862
2942.87 927
2943.38 921
2943.89 838
2944.40 854
2944.91 954
2945.43 824
2945.94 905
2946.45 798
2946.96 743
2947.47 800
2947.98 754
2948.50 687
2949.01 765
2949.52 774
2950.03 689
2950.54 700
2951.06 697
2951.57 800
2952.08 738
2952.59 748
2953.10 837
2953.62 796
2954.13 814
2954.64 845
2955.15 712
2955.67 743
2956.18 811
2956.69 822
2957.20 849
2957.72 822
2958.23 838
2958.74 870
2959.25 837
2959.77 825
2960.28 819
2960.79 822
2961.31 817
2961.82 839
2962.33 868
2962.85 933
2963.36 875
2963.87 877
2964.39 820
2964.90 728
2965.41 856
2965.93 710
2966.44 828
2966.95 774
2967.47 844
2967.98 860
2968.49 890
2969.01 804
2969.52 824
2970.03 765
2970.55 740
2971.06 811
2971.58 742
2972.09 662
2972.60 803
2973.12 857
2973.63 903
2974.15 932
2974.66 836
2975.17 897
2975.69 799
2976.20 835
2976.72 861
2977.23 733
2977.74 837
2978.26 929
2978.77 908
2979.29 953
2979.80 1114
2980.32 1066
2980.83 920
2981.35 1008
2981.86 985
2982.38 968
2982.89 982
2983.41 983
2983.92 1052
2984.44 1108
2984.95 860
2985.47 903
2985.98 1075
2986.50 1059
2987.01 1194
2987.53 1163
2988.04 1147
2988.56 1182
2989.07 1051
2989.59 1067
2990.10 1108
2990.62 1116
2991.13 1080
2991.65 1031
2992.17 1074
2992.68 1102
2993.20 1115
2993.71 1060
2994.23 1259
2994.74 1155
2995.26 1252
2995.78 1189
2996.29 1328
2996.81 1355
2997.32 1240
2997.84 1361
2998.36 1424
2998.87 1598
2999.39 1479
2999.91 1532
3000.42 1654
3000.94 1718
3001.45 1987
3001.97 2064
3002.49 2475
3003.00 2774
3003.52 3121
3004.04 3404
3004.55 3560
3005.07 3598
3005.59 3879
3006.10 3720
3006.62 3517
3007.14 3320
3007.66 2883
3008.17 2604
3008.69 2045
3009.21 1967
3009.72 1718
3010.24 1473
3010.76 1429
3011.28 1271
3011.79 1187
3012.31 1279
3012.83 1142
3013.35 1122
3013.86 1119
3014.38 1052
3014.90 1084
3015.42 1085
3015.93 1263
3016.45 1138
3016.97 1230
3017.49 1193
3018.00 1086
3018.52 1107
3019.04 1119
3019.56 1177
3020.08 1155
3020.59 1222
3021.11 1357
3021.63 1292
3022.15 1314
3022.67 1150
3023.19 1115
3023.70 1193
3024.22 1153
3024.74 1104
3025.26 1143
3025.78 1091
3026.30 1136
3026.81 1083
3027.33 1041
3027.85 1006
3028.37 1038
3028.89 896
3029.41 897
3029.93 872
3030.45 1004
3030.97 923
3031.48 967
3032.00 1045
3032.52 1010
3033.04 1015
3033.56 986
3034.08 1119
3034.60 1023
3035.12 879
3035.64 973
3036.16 1055
3036.68 969
3037.20 907
3037.72 923
3038.24 890
3038.76 859
3039.27 929
3039.79 1036
3040.31 955
3040.83 1015
3041.35 915
3041.87 865
3042.39 961
3042.91 872
3043.43 898
3043.95 877
3044.47 866
3044.99 1028
3045.51 1003
3046.03 1041
3046.56 1016
3047.08 1162
3047.60 963
3048.12 814
3048.64 900
3049.16 800
3049.68 811
3050.20 775
3050.72 894
3051.24 925
3051.76 835
3052.28 832
3052.80 859
3053.32 830
3053.84 888
3054.37 760
3054.89 839
3055.41 895
3055.93 863
3056.45 818
3056.97 737
3057.49 868
3058.01 877
3058.53 896
3059.06 821
3059.58 821
3060.10 839
3060.62 919
3061.14 895
3061.66 836
3062.19 917
3062.71 908
3063.23 943
3063.75 970
3064.27 835
3064.79 873
3065.32 882
3065.84 875
3066.36 964
3066.88 812
3067.40 955
3067.93 1049
3068.45 875
3068.97 1034
3069.49 1065
3070.02 919
3070.54 877
3071.06 1018
3071.58 993
3072.10 875
3072.63 963
3073.15 919
3073.67 869
3074.20 1001
3074.72 959
3075.24 995
3075.76 1040
3076.29 1138
3076.81 1195
3077.33 1072
3077.86 1242
3078.38 1292
3078.90 1304
3079.42 1218
3079.95 1192
3080.47 1131
3080.99 1165
3081.52 1361
3082.04 1363
3082.56 1299
3083.09 1286
3083.61 1367
3084.13 1290
3084.66 1302
3085.18 1187
3085.71 1214
3086.23 1220
3086.75 1263
3087.28 1094
3087.80 1220
3088.32 1289
3088.85 1277
3089.37 1172
3089.90 1348
3090.42 1273
3090.94 1278
3091.47 1419
3091.99 1314
3092.52 1218
3093.04 1369
3093.57 1457
3094.09 1526
3094.61 1418
3095.14 1497
3095.66 1353
3096.19 1443
3096.71 1417
3097.24 1704
3097.76 1656
3098.29 1872
3098.81 2346
3099.34 2587
3099.86 3151
3100.39 3394
3100.91 4172
3101.44 4832
3101.96 5286
3102.49 5920
3103.01 6201
3103.54 6008
3104.06 5811
3104.59 6129
3105.11 5801
3105.64 4909
3106.16 4023
3106.69 3630
3107.21 3335
3107.74 2843
3108.26 2662
3108.79 2539
3109.32 2524
3109.84 2245
3110.37 2177
3110.89 2181
3111.42 2119
3111.94 2010
3112.47 1954
3113.00 1669
3113.52 1791
3114.05 1662
3114.57 1562
3115.10 1403
3115.63 1387
3116.15 1472
3116.68 1476
3117.21 1261
3117.73 1293
3118.26 1281
3118.78 1407
3119.31 1490
3119.84 1388
3120.36 1442
3120.89 1467
3121.42 1391
3121.94 1279
3122.47 1466
3123.00 1501
3123.52 1420
3124.05 1230
3124.58 1291
3125.11 1232
3125.63 1378
3126.16 1268
3126.69 1184
3127.21 1187
3127.74 1180
3128.27 1117
3128.80 1044
3129.32 906
3129.85 939
3130.38 1138
3130.91 1075
3131.43 942
3131.96 899
3132.49 912
3133.02 943
3133.54 1069
3134.07 1060
3134.60 987
3135.13 991
3135.65 960
3136.18 950
3136.71 964
3137.24 917
3137.77 850
3138.29 896
3138.82 938
3139.35 944
3139.88 1020
3140.41 1087
3140.94 922
3141.46 954
3141.99 994
3142.52 936
3143.05 980
3143.58 900
3144.11 859
3144.64 955
3145.16 1043
3145.69 920
3146.22 885
3146.75 908
3147.28 1061
3147.81 992
3148.34 1209
3148.87 1163
3149.40 1181
3149.92 1040
3150.45 1071
3150.98 942
3151.51 994
3152.04 1118
3152.57 1104
3153.10 1181
3153.63 1027
3154.16 1164
3154.69 1004
3155.22 999
3155.75 1014
3156.28 968
3156.81 1040
3157.34 1047
3157.87 1174
3158.40 1136
3158.93 1159
3159.46 1132
3159.99 1100
3160.52 1056
3161.05 994
3161.58 972
3162.11 1006
3162.64 997
3163.17 1028
3163.70 1058
3164.23 910
3164.76 869
3165.29 973
3165.82 930
3166.35 928
3166.88 819
3167.41 801
3167.94 855
3168.47 815
3169.00 759
3169.53 886
3170.06 901
3170.59 938
3171.12 978
3171.65 935
3172.19 905
3172.72 954
3173.25 899
3173.78 908
3174.31 997
3174.84 1033
3175.37 964
3175.90 931
3176.44 1046
3176.97 961
3177.50 892
3178.03 998
3178.56 936
3179.09 862
3179.62 858
3180.16 779
3180.69 769
3181.22 855
3181.75 823
3182.28 867
3182.81 885
3183.35 832
3183.88 847
3184.41 756
3184.94 846
3185.47 861
3186.01 876
3186.54 798
3187.07 786
3187.60 920
3188.14 918
3188.67 1047
3189.20 882
3189.73 928
3190.26 893
3190.80 844
3191.33 932
3191.86 831
3192.39 832
3192.93 852
3193.46 824
3193.99 861
3194.53 874
3195.06 806
3195.59 928
3196.12 822
3196.66 862
3197.19 962
3197.72 878
3198.26 805
3198.79 780
3199.32 890
3199.86 893
3200.39 1039
3200.92 930
3201.46 860
3201.99 912
3202.52 915
3203.06 908
3203.59 1032
3204.12 1010
3204.66 908
3205.19 1017
3205.73 923
3206.26 1045
3206.79 917
3207.33 970
3207.86 1092
3208.39 1158
3208.93 1189
3209.46 1087
3210.00 1076
3210.53 1149
3211.07 1137
3211.60 1220
3212.13 1087
3212.67 986
3213.20 1094
3213.74 1085
3214.27 1011
3214.81 938
3215.34 1158
3215.88 1010
3216.41 871
3216.94 793
3217.48 966
3218.01 957
3218.55 955
3219.08 967
3219.62 921
3220.15 945
3220.69 951
3221.22 1036
3221.76 1049
3222.29 1119
3222.83 1058
3223.36 1187
3223.90 1142
3224.43 1248
3224.97 1254
3225.51 1120
3226.04 1070
3226.58 1146
3227.11 1127
3227.65 1061
3228.18 1220
3228.72 1302
3229.25 1180
3229.79 1307
3230.33 1088
3230.86 1197
3231.40 1241
3231.93 1217
3232.47 1310
3233.01 1139
3233.54 1373
3234.08 1403
3234.61 1221
3235.15 1412
3235.69 1355
3236.22 1389
3236.76 1450
3237.30 1362
3237.83 1252
3238.37 1329
3238.91 1427
3239.44 1423
3239.98 1362
3240.51 1402
3241.05 1414
3241.59 1430
3242.13 1541
3242.66 1540
3243.20 1539
3243.74 1425
3244.27 1379
3244.81 1462
3245.35 1436
3245.88 1353
3246.42 1266
3246.96 1232
3247.50 1467
3248.03 1472
3248.57 1487
3249.11 1454
3249.64 1405
3250.18 1332
3250.72 1557
3251.26 1678
3251.79 1709
3252.33 1565
3252.87 1378
3253.41 1384
3253.95 1477
3254.48 1541
3255.02 1518
3255.56 1433
3256.10 1554
3256.64 1622
3257.17 1687
3257.71 1685
3258.25 1957
3258.79 2170
3259.33 2455
3259.86 2837
3260.40 2944
3260.94 3157
3261.48 3466
3262.02 3598
3262.56 4007
3263.09 4538
3263.63 4674
3264.17 4942
3264.71 5200
3265.25 5607
3265.79 5912
3266.33 5832
3266.87 5886
3267.40 5932
3267.94 5451
3268.48 5218
3269.02 4962
3269.56 4678
3270.10 4179
3270.64 3501
3271.18 3005
3271.72 2810
3272.26 2413
3272.80 2300
3273.33 2062
3273.87 2127
3274.41 2106
3274.95 1711
3275.49 1718
3276.03 1733
3276.57 1803
3277.11 1809
3277.65 1740
3278.19 1728
3278.73 1784
3279.27 1864
3279.81 1691
3280.35 1722
3280.89 1770
3281.43 1814
3281.97 1685
3282.51 1605
3283.05 1713
3283.59 1743
3284.13 1645
3284.67 1775
3285.21 1599
3285.75 1567
3286.29 1756
3286.83 1623
3287.37 1560
3287.91 1494
3288.45 1754
3289.00 1825
3289.54 1679
3290.08 1688
3290.62 1691
3291.16 1714
3291.70 1872
3292.24 1976
3292.78 2062
3293.32 2275
3293.86 2501
3294.40 2655
3294.95 2498
3295.49 2457
3296.03 2782
3296.57 2690
3297.11 2592
3297.65 2472
3298.19 2275
3298.74 2224
3299.28 2020
3299.82 1928
3300.36 1794
3300.90 1817
3301.44 1850
3301.98 1859
3302.53 1897
3303.07 1950
3303.61 1931
3304.15 1815
3304.69 1829
3305.24 1706
3305.78 1704
3306.32 1619
3306.86 1612
3307.40 1628
3307.95 1621
3308.49 1507
3309.03 1512
3309.57 1459
3310.12 1460
3310.66 1496
3311.20 1513
3311.74 1485
3312.29 1543
3312.83 1584
3313.37 1605
3313.91 1569
3314.46 1851
3315.00 1766
3315.54 1678
3316.09 1832
3316.63 1775
3317.17 1875
3317.71 1852
3318.26 1956
3318.80 1729
3319.34 1796
3319.89 1762
3320.43 1670
3320.97 1593
3321.52 1633
3322.06 1580
3322.60 1576
3323.15 1624
3323.69 1603
3324.23 1698
3324.78 1510
3325.32 1752
3325.86 1579
3326.41 1351
3326.95 1383
3327.50 1416
3328.04 1475
3328.58 1520
3329.13 1668
3329.67 1714
3330.22 2038
3330.76 2256
3331.30 2715
3331.85 3290
3332.39 3549
3332.94 4049
3333.48 4697
3334.03 5259
3334.57 5873
3335.11 6073
3335.66 6495
3336.20 6693
3336.75 6610
3337.29 6557
3337.84 6119
3338.38 5763
3338.93 5151
3339.47 4501
3340.02 3679
3340.56 3261
3341.11 2814
3341.65 2319
3342.20 2275
3342.74 2052
3343.29 1658
3343.83 1609
3344.38 1684
3344.92 1477
3345.47 1581
3346.01 1486
3346.56 1625
3347.10 1509
3347.65 1592
3348.19 1479
3348.74 1629
3349.29 1605
3349.83 1743
3350.38 1761
3350.92 1907
3351.47 1738
3352.01 1783
3352.56 1770
3353.11 1646
3353.65 1588
3354.20 1664
3354.74 1612
3355.29 1553
3355.84 1370
3356.38 1225
3356.93 1246
3357.47 1205
3358.02 1165
3358.57 1275
3359.11 1182
3359.66 1250
3360.21 1347
3360.75 1263
3361.30 1215
3361.85 1208
3362.39 1195
3362.94 1425
3363.49 1311
3364.03 1233
3364.58 1316
3365.13 1327
3365.67 1281
3366.22 1158
3366.77 1313
3367.31 1310
3367.86 1250
3368.41 1362
3368.96 1342
3369.50 1225
3370.05 1254
3370.60 1353
3371.15 1447
3371.69 1264
3372.24 1320
3372.79 1473
3373.34 1630
3373.88 1645
3374.43 1640
3374.98 1569
3375.53 1486
3376.07 1356
3376.62 1394
3377.17 1447
3377.72 1354
3378.27 1307
3378.81 1171
3379.36 964
3379.91 1012
3380.46 913
3381.01 895
3381.55 1074
3382.10 1076
3382.65 1128
3383.20 1136
3383.75 1023
3384.30 927
3384.84 1103
3385.39 1048
3385.94 983
3386.49 1113
3387.04 1075
3387.59 1018
3388.14 1059
3388.69 963
3389.23 1043
3389.78 957
3390.33 930
3390.88 1059
3391.43 1076
3391.98 1080
3392.53 985
3393.08 960
3393.63 988
3394.18 1032
3394.72 1004
3395.27 1006
3395.82 897
3396.37 876
3396.92 876
3397.47 907
3398.02 1092
3398.57 1024
3399.12 859
3399.67 894
3400.22 890
3400.77 877
3401.32 1003
3401.87 1014
3402.42 963
3402.97 947
3403.52 943
3404.07 989
3404.62 965
3405.17 857
3405.72 898
3406.27 1016
3406.82 966
3407.37 917
3407.92 977
3408.47 1063
3409.02 1093
3409.57 984
3410.12 970
3410.67 986
3411.22 897
3411.78 1076
3412.33 1082
3412.88 1131
3413.43 1057
3413.98 1026
3414.53 1013
3415.08 1004
3415.63 1123
3416.18 932
3416.73 975
3417.28 1027
3417.84 996
3418.39 958
3418.94 872
3419.49 956
3420.04 1078
3420.59 1188
3421.14 1077
3421.69 1090
3422.25 1130
3422.80 1190
3423.35 1179
3423.90 1069
3424.45 1397
3425.00 1368
3425.56 1327
3426.11 1225
3426.66 1166
3427.21 1081
3427.76 1114
3428.32 1026
3428.87 1080
3429.42 1104
3429.97 1002
3430.52 1071
3431.08 1166
3431.63 1012
3432.18 1044
3432.73 937
3433.29 878
3433.84 892
3434.39 937
3434.94 985
3435.50 926
3436.05 824
3436.60 910
3437.15 926
3437.71 1013
3438.26 966
3438.81 1010
3439.37 1095
3439.92 1080
3440.47 1019
3441.02 1037
3441.58 1079
3442.13 1039
3442.68 1001
3443.24 1093
3443.79 1024
3444.34 1059
3444.90 1008
3445.45 951
3446.00 979
3446.56 1007
3447.11 1014
3447.66 1071
3448.22 948
3448.77 865
3449.33 933
3449.88 859
3450.43 920
3450.99 923
3451.54 901
3452.09 993
3452.65 929
3453.20 998
3453.76 935
3454.31 935
3454.86 975
3455.42 964
3455.97 935
3456.53 856
3457.08 1038
3457.64 965
3458.19 944
3458.75 976
3459.30 960
3459.85 1089
3460.41 1109
3460.96 958
3461.52 1012
3462.07 1134
3462.63 1070
3463.18 994
3463.74 1012
3464.29 999
3464.85 985
3465.40 993
3465.96 1165
3466.51 1024
3467.07 1028
3467.62 1090
3468.18 1108
3468.73 1313
3469.29 1416
3469.84 1276
3470.40 1343
3470.95 1503
3471.51 1408
3472.07 1423
3472.62 1375
3473.18 1305
3473.73 1354
3474.29 1489
3474.84 1453
3475.40 1434
3475.96 1446
3476.51 1415
3477.07 1414
3477.62 1305
3478.18 1339
3478.74 1417
3479.29 1512
3479.85 1444
3480.40 1382
3480.96 1454
3481.52 1508
3482.07 1710
3482.63 1608
3483.19 1493
3483.74 1722
3484.30 1951
3484.86 1922
3485.41 1877
3485.97 1923
3486.53 2038
3487.08 2327
3487.64 2976
3488.20 3482
3488.75 3974
3489.31 4549
3489.87 5404
3490.42 6295
3490.98 6605
3491.54 6955
3492.09 7388
3492.65 7362
3493.21 7174
3493.77 6473
3494.32 6145
3494.88 5706
3495.44 4867
3496.00 3986
3496.55 3267
3497.11 3019
3497.67 2899
3498.23 2572
3498.78 2517
3499.34 2501
3499.90 2427
3500.46 2434
3501.01 2572
3501.57 2655
3502.13 2615
3502.69 2459
3503.25 2590
3503.80 2696
3504.36 2777
3504.92 2695
3505.48 2438
3506.04 2600
3506.60 2382
3507.15 2255
3507.71 2181
3508.27 2290
3508.83 1942
3509.39 1838
3509.95 1779
3510.50 1717
3511.06 1630
3511.62 1524
3512.18 1408
3512.74 1406
3513.30 1472
3513.86 1306
3514.42 1308
3514.98 1285
3515.53 1234
3516.09 1152
3516.65 1168
3517.21 1179
3517.77 1068
3518.33 1098
3518.89 1228
3519.45 1164
3520.01 1076
3520.57 1147
3521.13 1151
3521.69 1191
3522.25 1210
3522.81 1287
3523.36 1393
3523.92 1187
3524.48 1073
3525.04 1113
3525.60 1101
3526.16 1134
3526.72 1150
3527.28 1061
3527.84 1041
3528.40 1191
3528.96 1143
3529.52 1164
3530.08 1008
3530.64 1129
3531.20 1145
3531.76 1124
3532.32 1066
3532.89 1098
3533.45 1124
3534.01 1008
3534.57 1107
3535.13 1070
3535.69 1110
3536.25 1047
3536.81 992
3537.37 1018
3537.93 1030
3538.49 991
3539.05 956
3539.61 1029
3540.17 1097
3540.74 1170
3541.30 1101
3541.86 1010
3542.42 1014
3542.98 999
3543.54 1013
3544.10 998
3544.66 997
3545.22 1054
3545.79 947
3546.35 943
3546.91 1113
3547.47 1128
3548.03 1013
3548.59 962
3549.16 943
3549.72 911
3550.28 914
3550.84 822
3551.40 793
3551.96 749
3552.53 860
3553.09 957
3553.65 905
3554.21 830
3554.77 837
3555.34 707
3555.90 717
3556.46 847
3557.02 897
3557.59 1012
3558.15 944
3558.71 898
3559.27 865
3559.84 922
3560.40 919
3560.96 1021
3561.52 871
3562.09 894
3562.65 933
3563.21 873
3563.77 809
3564.34 933
3564.90 955
3565.46 1031
3566.03 953
3566.59 906
3567.15 879
3567.72 914
3568.28 963
3568.84 915
3569.41 839
3569.97 843
3570.53 892
3571.10 833
3571.66 899
3572.22 921
3572.79 930
3573.35 860
3573.91 913
3574.48 1011
3575.04 1002
3575.60 1011
3576.17 1032
3576.73 1187
3577.30 1191
3577.86 1179
3578.42 1093
3578.99 1064
3579.55 970
3580.12 996
3580.68 1008
3581.24 1038
3581.81 1050
3582.37 942
3582.94 884
3583.50 1068
3584.07 1032
3584.63 943
3585.20 902
3585.76 791
3586.32 917
3586.89 869
3587.45 840
3588.02 851
3588.58 822
3589.15 810
3589.71 877
3590.28 931
3590.84 905
3591.41 882
3591.97 778
3592.54 802
3593.10 845
3593.67 877
3594.23 938
3594.80 795
3595.36 697
3595.93 712
3596.50 712
3597.06 732
3597.63 875
3598.19 910
3598.76 890
3599.32 854
3599.89 771
3600.45 817
3601.02 810
3601.59 695
3602.15 717
3602.72 640
3603.28 712
3603.85 779
3604.42 770
3604.98 804
3605.55 760
3606.11 788
3606.68 855
3607.25 797
3607.81 716
3608.38 751
3608.95 653
3609.51 646
3610.08 639
3610.65 657
3611.21 713
3611.78 759
3612.35 796
3612.91 730
3613.48 702
3614.05 758
3614.61 828
3615.18 813
3615.75 862
3616.31 892
3616.88 779
3617.45 840
3618.01 796
3618.58 751
3619.15 791
3619.72 797
3620.28 849
3620.85 785
3621.42 927
3621.99 890
3622.55 852
3623.12 865
3623.69 857
3624.26 779
3624.82 772
3625.39 858
3625.96 737
3626.53 798
3627.09 824
3627.66 872
3628.23 820
3628.80 852
3629.37 674
3629.93 725
3630.50 746
3631.07 799
3631.64 880
3632.21 847
3632.77 718
3633.34 780
3633.91 796
3634.48 715
3635.05 728
3635.62 855
3636.19 785
3636.75 708
3637.32 812
3637.89 925
3638.46 853
3639.03 818
3639.60 871
3640.17 925
3640.73 915
3641.30 996
3641.87 986
3642.44 926
3643.01 853
3643.58 857
3644.15 914
3644.72 972
3645.29 915
3645.86 888
3646.43 974
3647.00 904
3647.57 920
3648.13 914
3648.70 885
3649.27 984
3649.84 1119
3650.41 1077
3650.98 983
3651.55 1073
3652.12 1139
3652.69 1012
3653.26 976
3653.83 1028
3654.40 1048
3654.97 1011
3655.54 920
3656.11 1117
3656.68 1072
3657.25 966
3657.82 1024
3658.39 979
3658.96 1043
3659.53 946
3660.10 1013
3660.67 1049
3661.24 1000
3661.82 1137
3662.39 1119
3662.96 1002
3663.53 924
3664.10 1244
3664.67 1285
3665.24 1301
3665.81 1346
3666.38 1299
3666.95 1353
3667.52 1357
3668.09 1342
3668.67 1094
3669.24 1080
3669.81 1219
3670.38 1053
3670.95 956
3671.52 1093
3672.09 1008
3672.66 879
3673.24 865
3673.81 1075
3674.38 959
3674.95 789
3675.52 806
3676.09 884
3676.66 923
3677.24 867
3677.81 886
3678.38 882
3678.95 926
3679.52 802
3680.10 791
3680.67 867
3681.24 940
3681.81 921
3682.38 815
3682.96 850
3683.53 846
3684.10 850
3684.67 707
3685.25 768
3685.82 801
3686.39 800
3686.96 855
3687.54 812
3688.11 845
3688.68 866
3689.25 762
3689.83 824
3690.40 876
3690.97 946
3691.54 808
3692.12 816
3692.69 723
3693.26 778
3693.84 763
3694.41 799
3694.98 818
3695.56 754
3696.13 785
3696.70 836
3697.28 753
3697.85 820
3698.42 869
3699.00 834
3699.57 837
3700.14 859
3700.72 775
3701.29 779
3701.86 834
3702.44 897
3703.01 877
3703.58 799
3704.16 783
3704.73 804
3705.31 739
3705.88 683
3706.45 799
3707.03 894
3707.60 885
3708.18 878
3708.75 889
3709.33 857
3709.90 821
3710.47 840
3711.05 905
3711.62 892
3712.20 838
3712.77 781
3713.35 828
3713.92 842
3714.50 832
3715.07 773
3715.64 823
3716.22 781
3716.79 774
3717.37 745
3717.94 832
3718.52 744
3719.09 758
3719.67 723
3720.24 718
3720.82 797
3721.39 790
3721.97 792
3722.54 808
3723.12 714
3723.70 528
3724.27 662
3724.85 813
3725.42 697
3726.00 732
3726.57 704
3727.15 685
3727.72 791
3728.30 810
3728.88 728
3729.45 858
3730.03 833
3730.60 855
3731.18 745
3731.75 786
3732.33 832
3732.91 960
3733.48 877
3734.06 810
3734.64 950
3735.21 892
3735.79 822
3736.36 826
3736.94 728
3737.52 732
3738.09 756
3738.67 732
3739.25 829
3739.82 781
3740.40 880
3740.98 816
3741.55 714
3742.13 657
3742.71 655
3743.28 694
3743.86 655
3744.44 653
3745.01 738
3745.59 772
3746.17 653
3746.75 766
3747.32 763
3747.90 749
3748.48 779
3749.05 802
3749.63 775
3750.21 813
3750.79 751
3751.36 779
3751.94 762
3752.52 750
3753.10 805
3753.67 680
3754.25 745
3754.83 749
3755.41 805
3755.99 768
3756.56 700
3757.14 741
3757.72 811
3758.30 728
3758.88 782
3759.45 662
3760.03 686
3760.61 779
3761.19 840
3761.77 827
3762.35 765
3762.92 746
3763.50 684
3764.08 759
3764.66 753
3765.24 681
3765.82 793
3766.39 771
3766.97 744
3767.55 737
3768.13 748
3768.71 732
3769.29 795
3769.87 959
3770.45 897
3771.03 815
3771.60 741
3772.18 742
3772.76 838
3773.34 792
3773.92 744
3774.50 679
3775.08 770
3775.66 842
3776.24 748
3776.82 784
3777.40 917
3777.98 784
3778.56 804
3779.14 748
3779.72 691
3780.30 730
3780.88 704
3781.46 648
3782.04 649
3782.61 765
3783.19 734
3783.77 774
3784.35 752
3784.93 803
3785.52 710
3786.10 665
3786.68 694
3787.26 700
3787.84 722
3788.42 856
3789.00 853
3789.58 717
3790.16 798
3790.74 891
3791.32 854
3791.90 957
3792.48 760
3793.06 835
3793.64 858
3794.22 853
3794.80 754
3795.38 775
3795.96 776
3796.55 770
3797.13 843
3797.71 836
3798.29 862
3798.87 845
3799.45 916
3800.03 882
3800.61 952
3801.19 988
3801.78 1024
3802.36 984
3802.94 1037
3803.52 974
3804.10 928
3804.68 881
3805.27 871
3805.85 804
3806.43 803
3807.01 848
3807.59 1018
3808.17 1022
3808.76 980
3809.34 1068
3809.92 1021
3810.50 913
3811.08 922
3811.67 1105
3812.25 1182
3812.83 1234
3813.41 1216
3814.00 1205
3814.58 1213
3815.16 1003
3815.74 842
3816.32 1094
3816.91 1022
3817.49 1037
3818.07 924
3818.66 819
3819.24 774
3819.82 867
3820.40 822
3820.99 815
3821.57 839
3822.15 769
3822.73 768
3823.32 742
3823.90 820
3824.48 747
3825.07 763
3825.65 889
3826.23 776
3826.82 663
3827.40 692
3827.98 822
3828.57 749
3829.15 727
3829.73 694
3830.32 731
3830.90 736
3831.48 817
3832.07 778
3832.65 753
3833.24 699
3833.82 765
3834.40 672
3834.99 690
3835.57 806
3836.16 795
3836.74 729
3837.32 688
3837.91 804
3838.49 713
3839.08 689
3839.66 738
3840.24 642
3840.83 692
3841.41 663
3842.00 697
3842.58 753
3843.17 757
3843.75 772
3844.34 671
3844.92 750
3845.51 753
3846.09 640
3846.67 684
3847.26 649
3847.84 640
3848.43 701
3849.01 744
3849.60 635
3850.18 754
3850.77 703
3851.35 666
3851.94 717
3852.53 777
3853.11 688
3853.70 657
3854.28 733
3854.87 677
3855.45 681
3856.04 784
3856.62 843
3857.21 776
3857.79 763
3858.38 782
3858.97 781
3859.55 788
3860.14 841
3860.72 698
3861.31 692
3861.90 850
3862.48 848
3863.07 805
3863.65 812
3864.24 816
3864.83 744
3865.41 694
3866.00 738
3866.58 775
3867.17 803
3867.76 821
3868.34 737
3868.93 842
3869.52 794
3870.10 861
3870.69 831
3871.28 675
3871.86 699
3872.45 619
3873.04 575
3873.62 650
3874.21 756
3874.80 720
3875.38 613
3875.97 695
3876.56 708
3877.15 789
3877.73 764
3878.32 809
3878.91 732
3879.49 686
3880.08 677
3880.67 694
3881.26 713
3881.84 733
3882.43 770
3883.02 768
3883.61 781
3884.19 693
3884.78 711
3885.37 783
3885.96 707
3886.55 769
3887.13 663
3887.72 742
3888.31 760
3888.90 845
3889.49 748
3890.07 767
3890.66 763
3891.25 879
3891.84 836
3892.43 792
3893.01 759
3893.60 723
3894.19 739
3894.78 751
3895.37 725
3895.96 713
3896.55 812
3897.13 747
3897.72 772
3898.31 690
3898.90 796
3899.49 698
3900.08 654
3900.67 754
3901.26 870
3901.84 826
3902.43 721
3903.02 807
3903.61 797
3904.20 814
3904.79 840
3905.38 830
3905.97 844
3906.56 844
3907.15 824
3907.74 783
3908.33 776
3908.92 876
3909.50 955
3910.09 778
3910.68 710
3911.27 763
3911.86 740
3912.45 824
3913.04 814
3913.63 618
3914.22 669
3914.81 843
3915.40 889
3915.99 779
3916.58 787
3917.17 799
3917.76 743
3918.35 756
3918.94 779
3919.53 777
3920.12 734
3920.72 718
3921.31 794
3921.90 741
3922.49 733
3923.08 702
3923.67 790
3924.26 820
3924.85 728
3925.44 733
3926.03 757
3926.62 721
3927.21 761
3927.80 750
3928.39 744
3928.99 762
3929.58 670
3930.17 611
3930.76 639
3931.35 728
3931.94 659
3932.53 657
3933.12 683
3933.72 675
3934.31 712
3934.90 725
3935.49 692
3936.08 715
3936.67 667
3937.26 704
3937.86 750
3938.45 850
3939.04 847
3939.63 733
3940.22 783
3940.82 805
3941.41 884
3942.00 793
3942.59 700
3943.18 748
3943.78 801
3944.37 839
3944.96 804
3945.55 800
3946.14 771
3946.74 774
3947.33 847
3947.92 831
3948.51 741
3949.11 722
3949.70 668
3950.29 686
3950.88 678
3951.48 754
3952.07 729
3952.66 699
3953.26 718
3953.85 769
3954.44 861
3955.03 729
3955.63 603
3956.22 589
3956.81 703
3957.41 759
3958.00 806
3958.59 887
3959.19 776
3959.78 854
3960.37 850
3960.97 839
3961.56 743
3962.15 780
3962.75 836
3963.34 820
3963.93 705
3964.53 873
3965.12 1027
3965.72 930
3966.31 936
3966.90 974
3967.50 1027
3968.09 962
3968.69 922
3969.28 868
3969.87 798
3970.47 957
3971.06 940
3971.66 956
3972.25 883
3972.85 883
3973.44 948
3974.03 960
3974.63 1120
3975.22 1209
3975.82 1152
3976.41 1127
3977.01 1296
3977.60 1253
3978.20 1239
3978.79 1113
3979.39 1054
3979.98 1072
3980.58 1086
3981.17 1147
3981.77 1055
3982.36 927
3982.96 916
3983.55 947
3984.15 1051
3984.74 1051
3985.34 950
3985.93 1002
3986.53 1123
3987.12 1042
3987.72 934
3988.31 1024
3988.91 1003
3989.50 986
3990.10 814
3990.70 873
3991.29 921
3991.89 953
3992.48 958
3993.08 972
3993.67 939
3994.27 998
3994.87 1171
3995.46 991
3996.06 922
3996.65 988
3997.25 1051
3997.85 940
3998.44 805
3999.04 908
3999.64 867
4000.23 862
4000.83 871
4001.43 811
4002.02 760
4002.62 750
4003.21 814
4003.81 848
4004.41 909
4005.00 890
4005.60 816
4006.20 842
4006.80 917
4007.39 792
4007.99 767
4008.59 738
4009.18 900
4009.78 823
4010.38 830
4010.97 673
4011.57 715
4012.17 715
4012.77 674
4013.36 784
4013.96 746
4014.56 705
4015.16 839
4015.75 751
4016.35 777
4016.95 822
4017.55 834
4018.14 821
4018.74 780
4019.34 803
4019.94 757
4020.54 762
4021.13 812
4021.73 896
4022.33 861
4022.93 908
4023.53 1018
4024.12 904
4024.72 912
4025.32 1035
4025.92 1007
4026.52 978
4027.12 966
4027.71 1112
4028.31 1005
4028.91 1009
4029.51 973
4030.11 1068
4030.71 1037
4031.31 1056
4031.90 1108
4032.50 1044
4033.10 995
4033.70 1084
4034.30 1036
4034.90 1025
4035.50 1065
4036.10 1103
4036.70 983
4037.29 958
4037.89 837
4038.49 978
4039.09 969
4039.69 865
4040.29 920
4040.89 864
4041.49 733
4042.09 748
4042.69 807
4043.29 783
4043.89 700
4044.49 639
4045.09 740
4045.69 825
4046.29 764
4046.89 731
4047.49 757
4048.09 772
4048.69 789
4049.29 717
4049.89 703
4050.49 682
4051.09 771
4051.69 792
4052.29 802
4052.89 842
4053.49 723
4054.09 694
4054.69 705
4055.29 674
4055.89 741
4056.49 714
4057.09 682
4057.69 782
4058.29 805
4058.89 719
4059.49 745
4060.09 719
4060.70 763
4061.30 822
4061.90 748
4062.50 621
4063.10 660
4063.70 671
4064.30 711
4064.90 762
4065.50 652
4066.11 686
4066.71 751
4067.31 644
4067.91 652
4068.51 618
4069.11 628
4069.71 640
4070.32 618
4070.92 593
4071.52 670
4072.12 696
4072.72 729
4073.32 713
4073.93 652
4074.53 784
4075.13 743
4075.73 803
4076.33 780
4076.94 710
4077.54 719
4078.14 719
4078.74 803
4079.34 613
4079.95 636
4080.55 688
4081.15 673
4081.75 684
4082.36 629
4082.96 667
4083.56 730
4084.16 652
4084.77 676
4085.37 762
4085.97 774
4086.58 756
4087.18 808
4087.78 777
4088.38 746
4088.99 772
4089.59 746
4090.19 708
4090.80 720
4091.40 780
4092.00 691
4092.61 669
4093.21 678
4093.81 666
4094.42 709
4095.02 728
4095.62 756
4096.23 678
4096.83 644
4097.43 789
4098.04 816
4098.64 750
4099.24 747
4099.85 715
4100.45 705
4101.06 633
4101.66 676
4102.26 708
4102.87 684
4103.47 733
4104.08 703
4104.68 722
4105.28 623
4105.89 658
4106.49 717
4107.10 702
4107.70 711
4108.31 673
4108.91 689
4109.51 737
4110.12 687
4110.72 704
4111.33 733
4111.93 689
4112.54 715
4113.14 645
4113.75 664
4114.35 719
4114.96 696
4115.56 653
4116.17 679
4116.77 660
4117.38 630
4117.98 659
4118.59 683
4119.19 689
4119.80 648
4120.40 681
4121.01 656
4121.61 721
4122.22 672
4122.82 725
4123.43 687
4124.04 658
4124.64 703
4125.25 661
4125.85 630
4126.46 704
4127.06 639
4127.67 575
4128.28 775
4128.88 751
4129.49 756
4130.09 676
4130.70 706
4131.31 684
4131.91 634
4132.52 630
4133.12 622
4133.73 701
4134.34 661
4134.94 750
4135.55 791
4136.16 733
4136.76 766
4137.37 764
4137.98 736
4138.58 768
4139.19 797
4139.80 784
4140.40 736
4141.01 781
4141.62 775
4142.22 699
4142.83 701
4143.44 743
4144.04 742
4144.65 791
4145.26 794
4145.86 862
4146.47 812
4147.08 685
4147.69 682
4148.29 725
4148.90 640
4149.51 706
4150.12 763
4150.72 712
4151.33 624
4151.94 693
4152.55 779
4153.15 630
4153.76 645
4154.37 789
4154.98 741
4155.59 693
4156.19 675
4156.80 709
4157.41 723
4158.02 764
4158.63 659
4159.23 621
4159.84 677
4160.45 693
4161.06 721
4161.67 650
4162.28 744
4162.88 746
4163.49 720
4164.10 686
4164.71 617
4165.32 670
4165.93 658
4166.53 647
4167.14 716
4167.75 593
4168.36 644
4168.97 762
4169.58 712
4170.19 754
4170.80 767
4171.41 774
4172.01 727
4172.62 636
4173.23 578
4173.84 691
4174.45 720
4175.06 681
4175.67 721
4176.28 691
4176.89 733
4177.50 755
4178.11 801
4178.72 822
4179.33 729
4179.94 720
4180.55 724
4181.16 700
4181.77 732
4182.38 754
4182.99 816
4183.60 802
4184.21 604
4184.82 673
4185.43 696
4186.04 714
4186.65 741
4187.26 682
4187.87 659
4188.48 665
4189.09 710
4189.70 799
4190.31 660
4190.92 634
4191.53 721
4192.14 765
4192.75 812
4193.36 782
4193.97 850
4194.58 829
4195.19 798
4195.80 795
4196.41 682
4197.03 770
4197.64 743
4198.25 800
4198.86 719
4199.47 762
4200.08 739
4200.69 730
4201.30 712
4201.91 673
4202.53 725
4203.14 767
4203.75 660
4204.36 701
4204.97 718
4205.58 710
4206.19 753
4206.81 750
4207.42 750
4208.03 781
4208.64 768
4209.25 733
4209.86 834
4210.48 662
4211.09 683
4211.70 670
4212.31 767
4212.92 693
4213.54 688
4214.15 749
4214.76 764
4215.37 768
4215.99 766
4216.60 665
4217.21 694
4217.82 849
4218.43 869
4219.05 791
4219.66 835
4220.27 786
4220.89 806
4221.50 743
4222.11 904
4222.72 774
4223.34 706
4223.95 713
4224.56 730
4225.17 767
4225.79 720
4226.40 771
4227.01 745
4227.63 758
4228.24 875
4228.85 821
4229.47 861
4230.08 885
4230.69 849
4231.31 915
4231.92 1017
4232.53 1135
4233.15 1126
4233.76 1251
4234.37 1321
4234.99 1293
4235.60 1394
4236.22 1305
4236.83 1275
4237.44 1196
4238.06 1015
4238.67 937
4239.28 936
4239.90 885
4240.51 893
4241.13 897
4241.74 841
4242.36 844
4242.97 730
4243.58 725
4244.20 764
4244.81 740
4245.43 758
4246.04 868
4246.66 867
4247.27 828
4247.89 832
4248.50 823
4249.11 910
4249.73 810
4250.34 831
4250.96 803
4251.57 835
4252.19 804
4252.80 780
4253.42 855
4254.03 837
4254.65 769
4255.26 797
4255.88 792
4256.49 737
4257.11 709
4257.72 697
4258.34 710
4258.96 673
4259.57 799
4260.19 774
4260.80 839
4261.42 785
4262.03 712
4262.65 789
4263.26 859
4263.88 775
4264.50 816
4265.11 828
4265.73 739
4266.34 775
4266.96 817
4267.58 812
4268.19 822
4268.81 749
4269.42 764
4270.04 866
4270.66 833
4271.27 796
4271.89 776
4272.51 889
4273.12 808
4273.74 836
4274.36 855
4274.97 806
4275.59 853
4276.20 921
4276.82 897
4277.44 851
4278.06 860
4278.67 878
4279.29 854
4279.91 754
4280.52 799
4281.14 847
4281.76 876
4282.37 741
4282.99 685
4283.61 833
4284.23 760
4284.84 757
4285.46 715
4286.08 747
4286.69 754
4287.31 747
4287.93 804
4288.55 862
4289.16 825
4289.78 747
4290.40 777
4291.02 672
4291.64 831
4292.25 868
4292.87 864
4293.49 743
4294.11 639
4294.73 729
4295.34 734
4295.96 667
4296.58 790
4297.20 746
4297.82 737
4298.43 785
4299.05 770
4299.67 743
4300.29 742
4300.91 816
4301.53 694
4302.14 728
4302.76 687
4303.38 700
4304.00 716
4304.62 802
4305.24 719
4305.86 770
4306.48 788
4307.09 723
4307.71 801
4308.33 717
4308.95 717
4309.57 748
4310.19 732
4310.81 804
4311.43 855
4312.05 823
4312.67 750
4313.29 818
4313.90 864
4314.52 820
4315.14 943
4315.76 760
4316.38 814
4317.00 817
4317.62 675
4318.24 781
4318.86 845
4319.48 836
4320.10 882
4320.72 907
4321.34 957
4321.96 879
4322.58 896
4323.20 933
4323.82 864
4324.44 922
4325.06 1048
4325.68 1139
4326.30 1180
4326.92 1127
4327.54 1126
4328.16 1157
4328.78 1194
4329.40 1191
4330.02 1109
4330.64 1110
4331.27 1146
4331.89 1247
4332.51 1391
4333.13 1404
4333.75 1453
4334.37 1377
4334.99 1590
4335.61 1653
4336.23 1781
4336.85 1814
4337.47 1783
4338.09 1992
4338.72 1978
4339.34 1774
4339.96 1892
4340.58 1832
4341.20 2025
4341.82 2344
4342.44 2510
4343.07 2692
4343.69 3018
4344.31 3322
4344.93 3669
4345.55 3854
4346.17 4368
4346.79 4138
4347.42 4050
4348.04 3799
4348.66 3525
4349.28 3097
4349.90 2605
4350.53 2407
4351.15 2210
4351.77 1929
4352.39 1608
4353.01 1581
4353.64 1500
4354.26 1343
4354.88 1336
4355.50 1350
4356.13 1456
4356.75 1557
4357.37 1332
4357.99 1314
4358.62 1382
4359.24 1288
4359.86 1211
4360.48 1363
4361.11 1298
4361.73 1266
4362.35 1242
4362.98 1153
4363.60 1134
4364.22 1055
4364.84 1057
4365.47 1103
4366.09 1065
4366.71 1086
4367.34 1007
4367.96 1016
4368.58 991
4369.21 938
4369.83 864
4370.45 895
4371.08 921
4371.70 827
4372.32 832
4372.95 828
4373.57 856
4374.20 1061
4374.82 944
4375.44 1019
4376.07 1000
4376.69 919
4377.31 898
4377.94 948
4378.56 1089
4379.19 1071
4379.81 1091
4380.43 1041
4381.06 1009
4381.68 1099
4382.31 873
4382.93 968
4383.56 1027
4384.18 970
4384.80 1047
4385.43 1089
4386.05 935
4386.68 865
4387.30 888
4387.93 946
4388.55 804
4389.18 803
4389.80 831
4390.43 896
4391.05 810
4391.68 750
4392.30 760
4392.93 804
4393.55 838
4394.18 875
4394.80 777
4395.43 748
4396.05 846
4396.68 883
4397.30 836
4397.93 829
4398.55 717
4399.18 781
4399.80 791
4400.43 739
4401.06 676
4401.68 835
4402.31 731
4402.93 782
4403.56 830
4404.18 878
4404.81 822
4405.44 809
4406.06 914
4406.69 933
4407.31 846
4407.94 813
4408.57 811
4409.19 798
4409.82 872
4410.45 836
4411.07 901
4411.70 828
4412.32 768
4412.95 798
4413.58 854
4414.20 914
4414.83 806
4415.46 831
4416.08 806
4416.71 866
4417.34 870
4417.96 826
4418.59 897
4419.22 932
4419.84 888
4420.47 842
4421.10 923
4421.73 898
4422.35 763
4422.98 820
4423.61 779
4424.23 746
4424.86 772
4425.49 600
4426.12 827
4426.74 818
4427.37 836
4428.00 660
4428.63 677
4429.25 732
4429.88 803
4430.51 727
4431.14 795
4431.77 938
4432.39 892
4433.02 791
4433.65 921
4434.28 879
4434.90 950
4435.53 913
4436.16 881
4436.79 917
4437.42 901
4438.05 933
4438.67 954
4439.30 868
4439.93 858
4440.56 864
4441.19 879
4441.82 842
4442.44 860
4443.07 760
4443.70 725
4444.33 759
4444.96 796
4445.59 839
4446.22 929
4446.85 868
4447.47 822
4448.10 819
4448.73 927
4449.36 868
4449.99 1050
4450.62 1016
4451.25 958
4451.88 919
4452.51 986
4453.14 1093
4453.77 950
4454.40 940
4455.02 930
4455.65 969
4456.28 966
4456.91 996
4457.54 1009
4458.17 960
4458.80 846
4459.43 868
4460.06 850
4460.69 801
4461.32 810
4461.95 854
4462.58 780
4463.21 819
4463.84 819
4464.47 772
4465.10 775
4465.73 744
4466.36 865
4466.99 861
4467.62 766
4468.25 663
4468.88 717
4469.51 784
4470.14 768
4470.78 806
4471.41 808
4472.04 885
4472.67 802
4473.30 779
4473.93 835
4474.56 873
4475.19 834
4475.82 722
4476.45 786
4477.08 763
4477.71 812
4478.35 865
4478.98 805
4479.61 803
4480.24 848
4480.87 796
4481.50 770
4482.13 839
4482.76 868
4483.40 804
4484.03 777
4484.66 737
4485.29 822
4485.92 848
4486.55 908
4487.19 948
4487.82 932
4488.45 934
4489.08 843
4489.71 921
4490.34 832
4490.98 782
4491.61 767
4492.24 812
4492.87 916
4493.50 855
4494.14 811
4494.77 863
4495.40 952
4496.03 846
4496.67 867
4497.30 964
4497.93 1106
4498.56 1145
4499.20 1123
4499.83 1287
4500.46 1317
4501.09 1363
4501.73 1452
4502.36 1357
4502.99 1289
4503.63 1158
4504.26 1115
4504.89 1108
4505.52 1025
4506.16 977
4506.79 939
4507.42 872
4508.06 1009
4508.69 852
4509.32 947
4509.96 877
4510.59 896
4511.22 848
4511.86 923
4512.49 1067
4513.12 966
4513.76 998
4514.39 958
4515.02 859
4515.66 821
4516.29 851
4516.93 809
4517.56 825
4518.19 735
4518.83 715
4519.46 867
4520.10 860
4520.73 816
4521.36 728
4522.00 755
4522.63 784
4523.27 805
4523.90 745
4524.54 771
4525.17 852
4525.80 784
4526.44 865
4527.07 884
4527.71 830
4528.34 771
4528.98 827
4529.61 798
4530.25 775
4530.88 924
4531.52 931
4532.15 880
4532.79 754
4533.42 849
4534.06 853
4534.69 753
4535.33 799
4535.96 884
4536.60 816
4537.23 800
4537.87 824
4538.50 846
4539.14 726
4539.77 746
4540.41 736
4541.04 738
4541.68 792
4542.31 737
4542.95 667
4543.59 615
4544.22 628
4544.86 764
4545.49 772
4546.13 693
4546.77 775
4547.40 657
4548.04 636
4548.67 692
4549.31 749
4549.95 744
4550.58 657
4551.22 708
4551.85 783
4552.49 818
4553.13 785
4553.76 708
4554.40 673
4555.04 728
4555.67 801
4556.31 713
4556.95 667
4557.58 612
4558.22 685
4558.86 695
4559.49 750
4560.13 750
4560.77 723
4561.40 712
4562.04 663
4562.68 669
4563.31 638
4563.95 667
4564.59 726
4565.23 818
4565.86 695
4566.50 648
4567.14 747
4567.77 786
4568.41 789
4569.05 752
4569.69 741
4570.32 701
4570.96 597
4571.60 677
4572.24 809
4572.88 796
4573.51 730
4574.15 733
4574.79 642
4575.43 728
4576.06 696
4576.70 698
4577.34 696
4577.98 697
4578.62 812
4579.26 724
4579.89 784
4580.53 719
4581.17 742
4581.81 786
4582.45 755
4583.09 758
4583.72 696
4584.36 813
4585.00 859
4585.64 910
4586.28 924
4586.92 897
4587.56 908
4588.19 984
4588.83 1061
4589.47 1161
4590.11 1255
4590.75 1395
4591.39 1383
4592.03 1340
4592.67 1238
4593.31 1201
4593.95 1141
4594.58 1184
4595.22 949
4595.86 934
4596.50 942
4597.14 887
4597.78 852
4598.42 892
4599.06 901
4599.70 939
4600.34 854
4600.98 919
4601.62 969
4602.26 910
4602.90 831
4603.54 862
4604.18 912
4604.82 878
4605.46 846
4606.10 793
4606.74 887
4607.38 937
4608.02 804
4608.66 665
4609.30 728
4609.94 850
4610.58 884
4611.22 756
4611.86 724
4612.50 787
4613.14 711
4613.78 708
4614.42 774
4615.06 699
4615.70 787
4616.35 634
4616.99 751
4617.63 868
4618.27 774
4618.91 742
4619.55 658
4620.19 684
4620.83 773
4621.47 755
4622.11 688
4622.76 778
4623.40 737
4624.04 767
4624.68 725
4625.32 711
4625.96 732
4626.60 780
4627.25 823
4627.89 756
4628.53 765
4629.17 798
4629.81 739
4630.45 759
4631.10 776
4631.74 888
4632.38 818
4633.02 927
4633.66 843
4634.30 852
4634.95 837
4635.59 755
4636.23 833
4636.87 768
4637.52 822
4638.16 778
4638.80 855
4639.44 920
4640.08 837
4640.73 858
4641.37 902
4642.01 803
4642.66 871
4643.30 847
4643.94 836
4644.58 738
4645.23 752
4645.87 763
4646.51 732
4647.15 761
4647.80 795
4648.44 749
4649.08 763
4649.73 795
4650.37 809
4651.01 767
4651.66 700
4652.30 653
4652.94 664
4653.59 648
4654.23 725
4654.87 723
4655.52 703
4656.16 654
4656.80 778
4657.45 765
4658.09 750
4658.73 877
4659.38 682
4660.02 587
4660.67 627
4661.31 677
4661.95 728
4662.60 788
4663.24 806
4663.89 813
4664.53 770
4665.17 713
4665.82 770
4666.46 675
4667.11 661
4667.75 668
4668.40 716
4669.04 671
4669.68 733
4670.33 653
4670.97 572
4671.62 721
4672.26 702
4672.91 725
4673.55 674
4674.20 699
4674.84 692
4675.49 740
4676.13 762
4676.78 714
4677.42 664
4678.07 665
4678.71 703
4679.36 803
4680.00 770
4680.65 838
4681.29 820
4681.94 806
4682.58 804
4683.23 835
4683.87 801
4684.52 877
4685.16 879
4685.81 822
4686.46 751
4687.10 744
4687.75 729
4688.39 788
4689.04 823
4689.68 773
4690.33 862
4690.98 852
4691.62 742
4692.27 763
4692.91 873
4693.56 967
4694.21 854
4694.85 976
4695.50 899
4696.15 1098
4696.79 1132
4697.44 1169
4698.08 1226
4698.73 1427
4699.38 1299
4700.02 1410
4700.67 1275
4701.32 1183
4701.96 1020
4702.61 1001
4703.26 1045
4703.90 896
4704.55 926
4705.20 1014
4705.84 869
4706.49 785
4707.14 928
4707.79 882
4708.43 909
4709.08 921
4709.73 899
4710.37 916
4711.02 841
4711.67 851
4712.32 894
4712.96 881
4713.61 945
4714.26 853
4714.91 750
4715.55 701
4716.20 807
4716.85 758
4717.50 651
4718.15 714
4718.79 787
4719.44 826
4720.09 777
4720.74 863
4721.39 851
4722.03 831
4722.68 903
4723.33 948
4723.98 855
4724.63 781
4725.27 854
4725.92 955
4726.57 914
4727.22 814
4727.87 831
4728.52 939
4729.16 870
4729.81 771
4730.46 868
4731.11 859
4731.76 820
4732.41 771
4733.06 807
4733.71 750
4734.36 797
4735.00 758
4735.65 744
4736.30 875
4736.95 767
4737.60 784
4738.25 789
4738.90 737
4739.55 721
4740.20 789
4740.85 797
4741.50 810
4742.15 835
4742.80 845
4743.44 870
4744.09 762
4744.74 848
4745.39 796
4746.04 742
4746.69 818
4747.34 903
4747.99 884
4748.64 929
4749.29 1026
4749.94 1055
4750.59 1182
4751.24 1231
4751.89 1259
4752.54 1352
4753.19 1297
4753.84 1053
4754.49 1125
4755.14 1095
4755.79 960
4756.44 934
4757.10 976
4757.75 784
4758.40 908
4759.05 811
4759.70 857
4760.35 879
4761.00 822
4761.65 764
4762.30 760
4762.95 836
4763.60 911
4764.25 828
4764.90 794
4765.56 915
4766.21 800
4766.86 808
4767.51 791
4768.16 702
4768.81 749
4769.46 791
4770.11 888
4770.77 819
4771.42 764
4772.07 739
4772.72 795
4773.37 852
4774.02 912
4774.67 805
4775.33 741
4775.98 751
4776.63 756
4777.28 782
4777.93 803
4778.59 808
4779.24 886
4779.89 837
4780.54 876
4781.19 863
4781.85 957
4782.50 911
4783.15 863
4783.80 854
4784.46 881
4785.11 786
4785.76 836
4786.41 842
4787.07 946
4787.72 1045
4788.37 1026
4789.02 975
4789.68 902
4790.33 904
4790.98 906
4791.63 1016
4792.29 1049
4792.94 1077
4793.59 1079
4794.25 1033
4794.90 978
4795.55 937
4796.21 868
4796.86 953
4797.51 857
4798.17 922
4798.82 982
4799.47 865
4800.13 881
4800.78 888
4801.43 833
4802.09 838
4802.74 818
4803.39 821
4804.05 925
4804.70 915
4805.35 830
4806.01 821
4806.66 833
4807.32 812
4807.97 813
4808.62 811
4809.28 907
4809.93 972
4810.59 956
4811.24 904
4811.89 1001
4812.55 967
4813.20 888
4813.86 871
4814.51 984
4815.17 993
4815.82 905
4816.48 887
4817.13 1021
4817.78 1023
4818.44 1016
4819.09 1034
4819.75 1029
4820.40 996
4821.06 1026
4821.71 1004
4822.37 914
4823.02 1012
4823.68 951
4824.33 954
4824.99 1178
4825.64 1050
4826.30 975
4826.95 1071
4827.61 1091
4828.26 1172
4828.92 1156
4829.58 1164
4830.23 1152
4830.89 1207
4831.54 1188
4832.20 1283
4832.85 1258
4833.51 1260
4834.16 1203
4834.82 1333
4835.48 1299
4836.13 1435
4836.79 1399
4837.44 1428
4838.10 1380
4838.76 1449
4839.41 1442
4840.07 1650
4840.72 1441
4841.38 1481
4842.04 1628
4842.69 1493
4843.35 1542
4844.01 1587
4844.66 1702
4845.32 1739
4845.98 1937
4846.63 1951
4847.29 2181
4847.95 2277
4848.60 2310
4849.26 2648
4849.92 2620
4850.57 2595
4851.23 2438
4851.89 2366
4852.54 2475
4853.20 2441
4853.86 2349
4854.51 2335
4855.17 2530
4855.83 2508
4856.49 2532
4857.14 2699
4857.80 2692
4858.46 2817
4859.12 2579
4859.77 2348
4860.43 2312
4861.09 2240
4861.75 2028
4862.40 2040
4863.06 2143
4863.72 2181
4864.38 2043
4865.03 2147
4865.69 2256
4866.35 2332
4867.01 2102
4867.67 2171
4868.32 2088
4868.98 1886
4869.64 1819
4870.30 1840
4870.96 1794
4871.62 1668
4872.27 1747
4872.93 1812
4873.59 1660
4874.25 1827
4874.91 1761
4875.57 1767
4876.22 1786
4876.88 1728
4877.54 1774
4878.20 1727
4878.86 1665
4879.52 1552
4880.18 1574
4880.84 1559
4881.49 1496
4882.15 1363
4882.81 1404
4883.47 1564
4884.13 1454
4884.79 1374
4885.45 1560
4886.11 1456
4886.77 1450
4887.43 1500
4888.09 1544
4888.75 1313
4889.41 1397
4890.07 1472
4890.72 1529
4891.38 1386
4892.04 1369
4892.70 1348
4893.36 1444
4894.02 1341
4894.68 1212
4895.34 1277
4896.00 1150
4896.66 1183
4897.32 1229
4897.98 1251
4898.64 1213
4899.30 1110
4899.96 1094
4900.62 1206
4901.28 1248
4901.94 1177
4902.60 1116
4903.27 1021
4903.93 1001
4904.59 1039
4905.25 1131
4905.91 1104
4906.57 963
4907.23 975
4907.89 967
4908.55 945
4909.21 1010
4909.87 1040
4910.53 982
4911.19 1073
4911.85 1061
4912.52 987
4913.18 951
4913.84 939
4914.50 845
4915.16 893
4915.82 862
4916.48 921
4917.14 880
4917.81 928
4918.47 944
4919.13 916
4919.79 1007
4920.45 893
4921.11 874
4921.77 907
4922.44 780
4923.10 852
4923.76 882
4924.42 922
4925.08 873
4925.75 879
4926.41 952
4927.07 958
4927.73 891
4928.39 904
4929.06 855
4929.72 918
4930.38 906
4931.04 893
4931.71 854
4932.37 858
4933.03 772
4933.69 763
4934.36 857
4935.02 814
4935.68 873
4936.34 861
4937.01 875
4937.67 794
4938.33 826
4938.99 876
4939.66 859
4940.32 887
4940.98 800
4941.65 764
4942.31 792
4942.97 785
4943.63 680
4944.30 698
4944.96 753
4945.62 674
4946.29 667
4946.95 753
4947.61 691
4948.28 691
4948.94 780
4949.61 807
4950.27 793
4950.93 862
4951.60 803
4952.26 796
4952.92 801
4953.59 810
4954.25 789
4954.92 726
4955.58 720
4956.24 683
4956.91 758
4957.57 777
4958.24 759
4958.90 853
4959.56 802
4960.23 845
4960.89 860
4961.56 901
4962.22 921
4962.89 963
4963.55 912
4964.21 1074
4964.88 964
4965.54 937
4966.21 1035
4966.87 865
4967.54 827
4968.20 837
4968.87 840
4969.53 873
4970.20 896
4970.86 759
4971.53 822
4972.19 801
4972.86 825
4973.52 788
4974.19 855
4974.85 808
4975.52 831
4976.18 774
4976.85 817
4977.51 832
4978.18 771
4978.85 782
4979.51 746
4980.18 777
4980.84 850
4981.51 710
4982.17 729
4982.84 679
4983.50 869
4984.17 863
4984.84 817
4985.50 768
4986.17 798
4986.83 846
4987.50 757
4988.17 755
4988.83 838
4989.50 853
4990.17 816
4990.83 780
4991.50 775
4992.16 862
4992.83 824
4993.50 806
4994.16 844
4994.83 874
4995.50 749
4996.16 710
4996.83 675
4997.50 638
4998.16 670
4998.83 627
4999.50 635
5000.16 702
5000.83 663
5001.50 714
5002.17 621
5002.83 613
5003.50 650
5004.17 631
5004.83 698
5005.50 732
5006.17 654
5006.84 697
5007.50 729
5008.17 709
5008.84 745
5009.51 691
5010.17 668
5010.84 673
5011.51 658
5012.18 645
5012.84 707
5013.51 768
5014.18 685
5014.85 755
5015.52 723
5016.18 696
5016.85 664
5017.52 706
5018.19 737
5018.86 679
5019.52 647
5020.19 601
5020.86 652
5021.53 733
5022.20 710
5022.87 650
5023.54 672
5024.20 730
5024.87 777
5025.54 667
5026.21 775
5026.88 728
5027.55 628
5028.22 703
5028.88 703
5029.55 703
5030.22 637
5030.89 712
5031.56 741
5032.23 762
5032.90 650
5033.57 693
5034.24 661
5034.91 643
5035.58 651
5036.25 635
5036.91 715
5037.58 633
5038.25 660
5038.92 633
5039.59 710
5040.26 743
5040.93 729
5041.60 710
5042.27 670
5042.94 690
5043.61 780
5044.28 705
5044.95 698
5045.62 708
5046.29 654
5046.96 612
5047.63 584
5048.30 667
5048.97 700
5049.64 671
5050.31 615
5050.98 635
5051.65 620
5052.32 644
5052.99 583
5053.66 693
5054.33 613
5055.00 696
5055.68 725
5056.35 645
5057.02 636
5057.69 713
5058.36 762
5059.03 674
5059.70 656
5060.37 710
5061.04 719
5061.71 699
5062.38 660
5063.06 692
5063.73 712
5064.40 704
5065.07 680
5065.74 611
5066.41 632
5067.08 711
5067.75 678
5068.43 571
5069.10 675
5069.77 606
5070.44 609
5071.11 618
5071.78 663
5072.46 667
5073.13 554
5073.80 650
5074.47 682
5075.14 632
5075.81 661
5076.49 709
5077.16 815
5077.83 805
5078.50 758
5079.18 746
5079.85 667
5080.52 666
5081.19 660
5081.86 690
5082.54 695
5083.21 780
5083.88 730
5084.55 647
5085.23 704
5085.90 616
5086.57 637
5087.25 722
5087.92 727
5088.59 700
5089.26 668
5089.94 793
5090.61 797
5091.28 771
5091.96 838
5092.63 829
5093.30 859
5093.97 803
5094.65 801
5095.32 729
5095.99 793
5096.67 671
5097.34 626
5098.01 727
5098.69 697
5099.36 794
5100.04 691
5100.71 767
5101.38 739
5102.06 731
5102.73 767
5103.40 846
5104.08 774
5104.75 677
5105.43 799
5106.10 754
5106.77 708
5107.45 594
5108.12 735
5108.80 755
5109.47 794
5110.14 751
5110.82 688
5111.49 761
5112.17 669
5112.84 682
5113.52 746
5114.19 673
5114.87 628
5115.54 633
5116.21 713
5116.89 718
5117.56 739
5118.24 726
5118.91 718
5119.59 749
5120.26 728
5120.94 648
5121.61 755
5122.29 769
5122.96 709
5123.64 682
5124.31 693
5124.99 694
5125.66 702
5126.34 750
5127.01 710
5127.69 673
5128.37 693
5129.04 704
5129.72 686
5130.39 822
5131.07 809
5131.74 716
5132.42 642
5133.09 645
5133.77 703
5134.45 691
5135.12 738
5135.80 704
5136.47 572
5137.15 666
5137.83 695
5138.50 596
5139.18 675
5139.85 685
5140.53 674
5141.21 698
5141.88 626
5142.56 598
5143.24 602
5143.91 646
5144.59 573
5145.27 577
5145.94 629
5146.62 681
5147.30 653
5147.97 642
5148.65 582
5149.33 635
5150.00 666
5150.68 624
5151.36 615
5152.03 705
5152.71 598
5153.39 621
5154.07 629
5154.74 595
5155.42 759
5156.10 595
5156.77 513
5157.45 592
5158.13 650
5158.81 683
5159.48 621
5160.16 611
5160.84 615
5161.52 612
5162.19 609
5162.87 631
5163.55 596
5164.23 710
5164.91 669
5165.58 675
5166.26 732
5166.94 778
5167.62 669
5168.30 690
5168.97 705
5169.65 646
5170.33 802
5171.01 666
5171.69 673
5172.37 715
5173.04 608
5173.72 668
5174.40 723
5175.08 623
5175.76 650
5176.44 653
5177.11 654
5177.79 706
5178.47 707
5179.15 718
5179.83 639
5180.51 651
5181.19 759
5181.87 733
5182.55 750
5183.22 756
5183.90 594
5184.58 591
5185.26 638
5185.94 666
5186.62 582
5187.30 572
5187.98 574
5188.66 665
5189.34 597
5190.02 504
5190.70 543
5191.38 581
5192.06 580
5192.74 614
5193.42 617
5194.10 649
5194.78 725
5195.46 695
5196.14 609
5196.82 664
5197.50 630
5198.18 641
5198.86 674
5199.54 652
5200.22 649
5200.90 653
5201.58 669
5202.26 656
5202.94 631
5203.62 621
5204.30 552
5204.98 612
5205.66 698
5206.34 693
5207.02 688
5207.70 620
5208.38 659
5209.06 680
5209.74 675
5210.42 672
5211.10 661
5211.79 728
5212.47 621
5213.15 754
5213.83 823
5214.51 824
5215.19 748
5215.87 790
5216.55 857
5217.23 871
5217.92 893
5218.60 795
5219.28 856
5219.96 827
5220.64 795
5221.32 819
5222.00 695
5222.69 773
5223.37 759
5224.05 804
5224.73 862
5225.41 702
5226.10 710
5226.78 764
5227.46 807
5228.14 816
5228.82 837
5229.51 719
5230.19 664
5230.87 673
5231.55 548
5232.23 590
5232.92 593
5233.60 630
5234.28 705
5234.96 690
5235.65 703
5236.33 693
5237.01 686
5237.69 795
5238.38 762
5239.06 749
5239.74 696
5240.42 739
5241.11 745
5241.79 659
5242.47 774
5243.16 758
5243.84 737
5244.52 702
5245.21 734
5245.89 684
5246.57 715
5247.26 752
5247.94 724
5248.62 716
5249.31 788
5249.99 884
5250.67 889
5251.36 885
5252.04 886
5252.72 827
5253.41 676
5254.09 705
5254.77 734
5255.46 740
5256.14 879
5256.83 694
5257.51 692
5258.19 762
5258.88 751
5259.56 802
5260.25 895
5260.93 880
5261.61 832
5262.30 811
5262.98 780
5263.67 766
5264.35 847
5265.04 675
5265.72 733
5266.40 856
5267.09 771
5267.77 697
5268.46 620
5269.14 788
5269.83 796
5270.51 747
5271.20 732
5271.88 669
5272.57 678
5273.25 657
5273.94 658
5274.62 707
5275.31 624
5275.99 595
5276.68 569
5277.36 548
5278.05 572
5278.73 578
5279.42 709
5280.10 600
5280.79 642
5281.47 797
5282.16 668
5282.85 741
5283.53 777
5284.22 725
5284.90 583
5285.59 547
5286.27 663
5286.96 698
5287.65 668
5288.33 671
5289.02 638
5289.70 632
5290.39 644
5291.08 609
5291.76 564
5292.45 597
5293.13 671
5293.82 719
5294.51 672
5295.19 679
5295.88 684
5296.57 666
5297.25 650
5297.94 688
5298.63 744
5299.31 762
5300.00 722
5300.69 718
5301.37 760
5302.06 783
5302.75 813
5303.43 829
5304.12 805
5304.81 743
5305.49 799
5306.18 798
5306.87 754
5307.56 825
5308.24 743
5308.93 790
5309.62 743
5310.30 761
5310.99 823
5311.68 899
5312.37 870
5313.05 709
5313.74 837
5314.43 781
5315.12 715
5315.81 729
5316.49 713
5317.18 749
5317.87 871
5318.56 856
5319.24 959
5319.93 899
5320.62 822
5321.31 819
5322.00 798
5322.68 700
5323.37 720
5324.06 752
5324.75 728
5325.44 761
5326.13 674
5326.81 690
5327.50 644
5328.19 678
5328.88 648
5329.57 650
5330.26 630
5330.95 618
5331.63 675
5332.32 678
5333.01 725
5333.70 691
5334.39 683
5335.08 623
5335.77 650
5336.46 665
5337.15 647
5337.84 671
5338.52 765
5339.21 736
5339.90 651
5340.59 724
5341.28 742
5341.97 720
5342.66 666
5343.35 708
5344.04 634
5344.73 569
5345.42 680
5346.11 642
5346.80 647
5347.49 730
5348.18 737
5348.87 712
5349.56 670
5350.25 655
5350.94 611
5351.63 667
5352.32 654
5353.01 618
5353.70 660
5354.39 767
5355.08 643
5355.77 667
5356.46 590
5357.15 642
5357.84 628
5358.53 633
5359.22 622
5359.91 690
5360.60 682
5361.29 655
5361.98 681
5362.67 595
5363.36 697
5364.06 701
5364.75 654
5365.44 696
5366.13 644
5366.82 635
5367.51 576
5368.20 572
5368.89 613
5369.58 590
5370.27 577
5370.97 562
5371.66 627
5372.35 616
5373.04 561
5373.73 562
5374.42 504
5375.11 559
5375.81 546
5376.50 640
5377.19 603
5377.88 577
5378.57 598
5379.26 578
5379.96 513
5380.65 556
5381.34 514
5382.03 602
5382.72 675
5383.42 601
5384.11 590
5384.80 645
5385.49 553
5386.19 569
5386.88 630
5387.57 700
5388.26 767
5388.96 668
5389.65 724
5390.34 725
5391.03 676
5391.73 643
5392.42 659
5393.11 620
5393.80 610
5394.50 663
5395.19 612
5395.88 606
5396.57 561
5397.27 549
5397.96 539
5398.65 642
5399.35 601
5400.04 596
5400.73 635
5401.43 581
5402.12 603
5402.81 611
5403.51 612
5404.20 673
5404.89 639
5405.59 705
5406.28 727
5406.97 630
5407.67 598
5408.36 687
5409.06 588
5409.75 592
5410.44 576
5411.14 661
5411.83 666
5412.52 709
5413.22 711
5413.91 724
5414.61 662
5415.30 574
5415.99 667
5416.69 764
5417.38 668
5418.08 752
5418.77 705
5419.47 714
5420.16 722
5420.86 775
5421.55 710
5422.24 743
5422.94 749
5423.63 693
5424.33 683
5425.02 719
5425.72 711
5426.41 731
5427.11 693
5427.80 723
5428.50 784
5429.19 642
5429.89 710
5430.58 678
5431.28 687
5431.97 787
5432.67 821
5433.36 741
5434.06 847
5434.75 787
5435.45 844
5436.15 777
5436.84 826
5437.54 824
5438.23 807
5438.93 807
5439.62 750
5440.32 751
5441.01 749
5441.71 712
5442.41 750
5443.10 979
5443.80 902
5444.49 827
5445.19 912
5445.89 837
5446.58 895
5447.28 967
5447.98 942
5448.67 971
5449.37 936
5450.06 904
5450.76 905
5451.46 835
5452.15 877
5452.85 904
5453.55 882
5454.24 891
5454.94 942
5455.64 865
5456.33 900
5457.03 984
5457.73 858
5458.42 868
5459.12 913
5459.82 971
5460.51 920
5461.21 986
5461.91 986
5462.61 930
5463.30 983
5464.00 974
5464.70 974
5465.40 872
5466.09 973
5466.79 950
5467.49 923
5468.18 979
5468.88 1100
5469.58 1111
5470.28 1167
5470.98 1091
5471.67 1155
5472.37 1210
5473.07 1163
5473.77 1175
5474.46 1269
5475.16 1380
5475.86 1386
5476.56 1445
5477.26 1666
5477.95 1867
5478.65 1936
5479.35 2116
5480.05 2138
5480.75 2209
5481.45 2156
5482.14 1987
5482.84 1838
5483.54 1890
5484.24 1696
5484.94 1523
5485.64 1588
5486.34 1617
5487.03 1457
5487.73 1412
5488.43 1385
5489.13 1343
5489.83 1464
5490.53 1427
5491.23 1579
5491.93 1688
5492.63 1582
5493.33 1619
5494.02 1832
5494.72 1839
5495.42 1891
5496.12 2116
5496.82 2166
5497.52 2629
5498.22 2936
5498.92 2939
5499.62 3219
5500.32 3488
5501.02 3545
5501.72 3307
5502.42 3169
5503.12 2937
5503.82 2657
5504.52 2238
5505.22 2050
5505.92 1696
5506.62 1575
5507.32 1647
5508.02 1570
5508.72 1651
5509.42 1365
5510.12 1361
5510.82 1486
5511.52 1447
5512.22 1346
5512.92 1389
5513.62 1437
5514.32 1365
5515.02 1246
5515.72 1420
5516.42 1297
5517.12 1142
5517.82 1173
5518.52 1131
5519.22 1146
5519.93 1190
5520.63 1077
5521.33 1079
5522.03 1012
5522.73 968
5523.43 871
5524.13 930
5524.83 880
5525.53 916
5526.23 939
5526.94 1023
5527.64 987
5528.34 1012
5529.04 814
5529.74 960
5530.44 917
5531.14 906
5531.85 962
5532.55 926
5533.25 905
5533.95 915
5534.65 866
5535.35 820
5536.06 801
5536.76 848
5537.46 911
5538.16 895
5538.86 883
5539.57 802
5540.27 880
5540.97 931
5541.67 856
5542.37 749
5543.08 765
5543.78 776
5544.48 781
5545.18 783
5545.89 794
5546.59 756
5547.29 829
5547.99 882
5548.70 820
5549.40 796
5550.10 811
5550.81 859
5551.51 771
5552.21 792
5552.91 875
5553.62 833
5554.32 714
5555.02 739
5555.73 786
5556.43 850
5557.13 755
5557.84 731
5558.54 764
5559.24 795
5559.95 857
5560.65 893
5561.35 828
5562.06 883
5562.76 1014
5563.46 954
5564.17 827
5564.87 774
5565.57 775
5566.28 813
5566.98 768
5567.69 770
5568.39 825
5569.09 772
5569.80 658
5570.50 682
5571.21 820
5571.91 831
5572.61 842
5573.32 826
5574.02 722
5574.73 747
5575.43 837
5576.14 785
5576.84 753
5577.54 679
5578.25 630
5578.95 716
5579.66 774
5580.36 703
5581.07 729
5581.77 697
5582.48 642
5583.18 562
5583.89 653
5584.59 694
5585.30 718
5586.00 639
5586.71 691
5587.41 693
5588.12 629
5588.82 613
5589.53 587
5590.23 595
5590.94 682
5591.64 731
5592.35 736
5593.05 732
5593.76 721
5594.47 713
5595.17 714
5595.88 689
5596.58 722
5597.29 694
5597.99 738
5598.70 648
5599.41 664
5600.11 726
5600.82 653
5601.52 668
5602.23 757
5602.94 656
5603.64 659
5604.35 660
5605.05 701
5605.76 745
5606.47 630
5607.17 619
5607.88 617
5608.59 678
5609.29 740
5610.00 681
5610.70 732
5611.41 642
5612.12 655
5612.82 599
5613.53 613
5614.24 671
5614.95 674
5615.65 591
5616.36 619
5617.07 700
5617.77 594
5618.48 627
5619.19 646
5619.89 658
5620.60 744
5621.31 748
5622.02 735
5622.72 728
5623.43 695
5624.14 767
5624.85 715
5625.55 760
5626.26 765
5626.97 773
5627.68 842
5628.38 772
5629.09 781
5629.80 839
5630.51 782
5631.21 837
5631.92 817
5632.63 749
5633.34 674
5634.05 748
5634.75 719
5635.46 754
5636.17 788
5636.88 797
5637.59 849
5638.30 835
5639.00 673
5639.71 777
5640.42 826
5641.13 720
5641.84 745
5642.55 757
5643.26 740
5643.96 641
5644.67 712
5645.38 691
5646.09 720
5646.80 697
5647.51 697
5648.22 733
5648.93 734
5649.64 754
5650.34 692
5651.05 671
5651.76 741
5652.47 816
5653.18 772
5653.89 750
5654.60 819
5655.31 871
5656.02 833
5656.73 940
5657.44 961
5658.15 983
5658.86 900
5659.57 854
5660.28 833
5660.99 752
5661.70 751
5662.41 794
5663.12 792
5663.83 695
5664.54 724
5665.25 710
5665.96 741
5666.67 677
5667.38 728
5668.09 694
5668.80 691
5669.51 590
5670.22 738
5670.93 725
5671.64 728
5672.35 671
5673.06 642
5673.77 688
5674.48 637
5675.19 709
5675.90 763
5676.61 735
5677.32 700
5678.03 745
5678.74 679
5679.45 713
5680.17 703
5680.88 707
5681.59 660
5682.30 631
5683.01 818
5683.72 718
5684.43 710
5685.14 699
5685.85 631
5686.57 648
5687.28 635
5687.99 650
5688.70 661
5689.41 696
5690.12 690
5690.84 686
5691.55 706
5692.26 634
5692.97 593
5693.68 649
5694.39 644
5695.11 601
5695.82 625
5696.53 629
5697.24 665
5697.95 590
5698.67 629
5699.38 613
5700.09 535
5700.80 567
5701.51 601
5702.23 662
5702.94 678
5703.65 661
5704.36 575
5705.08 537
5705.79 605
5706.50 616
5707.21 624
5707.93 649
5708.64 600
5709.35 595
5710.07 577
5710.78 532
5711.49 593
5712.20 553
5712.92 569
5713.63 568
5714.34 575
5715.06 537
5715.77 627
5716.48 533
5717.20 596
5717.91 608
5718.62 559
5719.34 563
5720.05 649
5720.76 574
5721.48 616
5722.19 600
5722.90 609
5723.62 621
5724.33 646
5725.05 649
5725.76 697
5726.47 629
5727.19 615
5727.90 606
5728.61 677
5729.33 627
5730.04 640
5730.76 633
5731.47 627
5732.19 607
5732.90 595
5733.61 596
5734.33 614
5735.04 653
5735.76 643
5736.47 672
5737.19 635
5737.90 654
5738.61 621
5739.33 571
5740.04 580
5740.76 581
5741.47 595
5742.19 612
5742.90 639
5743.62 642
5744.33 624
5745.05 608
5745.76 636
5746.48 610
5747.19 618
5747.91 617
5748.62 650
5749.34 580
5750.05 614
5750.77 638
5751.49 588
5752.20 663
5752.92 611
5753.63 647
5754.35 687
5755.06 675
5755.78 546
5756.49 605
5757.21 640
5757.93 625
5758.64 631
5759.36 606
5760.07 651
5760.79 604
5761.51 597
5762.22 643
5762.94 607
5763.65 668
5764.37 582
5765.09 651
5765.80 685
5766.52 683
5767.24 562
5767.95 643
5768.67 555
5769.39 681
5770.10 634
5770.82 664
5771.53 674
5772.25 603
5772.97 622
5773.69 604
5774.40 611
5775.12 569
5775.84 608
5776.55 602
5777.27 615
5777.99 600
5778.70 615
5779.42 669
5780.14 659
5780.86 595
5781.57 664
5782.29 602
5783.01 579
5783.72 583
5784.44 559
5785.16 537
5785.88 621
5786.59 634
5787.31 602
5788.03 618
5788.75 611
5789.47 626
5790.18 662
5790.90 661
5791.62 647
5792.34 652
5793.06 663
5793.77 697
5794.49 664
5795.21 632
5795.93 759
5796.65 772
5797.36 732
5798.08 757
5798.80 799
5799.52 922
5800.24 881
5800.96 754
5801.67 822
5802.39 911
5803.11 1032
5803.83 892
5804.55 893
5805.27 985
5805.99 794
5806.71 641
5807.42 685
5808.14 738
5808.86 718
5809.58 760
5810.30 772
5811.02 674
5811.74 645
5812.46 718
5813.18 751
5813.90 759
5814.62 741
5815.34 655
5816.05 678
5816.77 662
5817.49 715
5818.21 674
5818.93 726
5819.65 693
5820.37 691
5821.09 696
5821.81 763
5822.53 791
5823.25 651
5823.97 704
5824.69 712
5825.41 698
5826.13 667
5826.85 679
5827.57 708
5828.29 737
5829.01 660
5829.73 787
5830.45 678
5831.17 749
5831.89 689
5832.61 673
5833.33 649
5834.05 643
5834.78 624
5835.50 686
5836.22 717
5836.94 589
5837.66 643
5838.38 776
5839.10 733
5839.82 775
5840.54 755
5841.26 740
5841.98 639
5842.70 715
5843.43 715
5844.15 721
5844.87 682
5845.59 715
5846.31 727
5847.03 820
5847.75 798
5848.47 752
5849.20 717
5849.92 717
5850.64 693
5851.36 783
5852.08 766
5852.80 692
5853.53 847
5854.25 808
5854.97 760
5855.69 704
5856.41 659
5857.14 748
5857.86 684
5858.58 776
5859.30 748
5860.02 727
5860.75 738
5861.47 746
5862.19 811
5862.91 747
5863.64 815
5864.36 757
5865.08 823
5865.80 775
5866.52 728
5867.25 821
5867.97 766
5868.69 750
5869.42 853
5870.14 881
5870.86 852
5871.58 813
5872.31 718
5873.03 791
5873.75 778
5874.48 759
5875.20 743
5875.92 716
5876.65 773
5877.37 806
5878.09 790
5878.81 800
5879.54 866
5880.26 823
5880.99 768
5881.71 786
5882.43 897
5883.16 828
5883.88 879
5884.60 838
5885.33 830
5886.05 817
5886.77 869
5887.50 812
5888.22 869
5888.95 788
5889.67 762
5890.39 743
5891.12 750
5891.84 787
5892.57 732
5893.29 764
5894.01 773
5894.74 886
5895.46 833
5896.19 798
5896.91 768
5897.64 803
5898.36 803
5899.09 789
5899.81 782
5900.53 836
5901.26 874
5901.98 784
5902.71 801
5903.43 894
5904.16 783
5904.88 814
5905.61 874
5906.33 849
5907.06 801
5907.78 807
5908.51 844
5909.23 938
5909.96 841
5910.68 924
5911.41 937
5912.14 1017
5912.86 846
5913.59 962
5914.31 918
5915.04 847
5915.76 901
5916.49 895
5917.21 985
5917.94 998
5918.67 934
5919.39 960
5920.12 1000
5920.84 931
5921.57 990
5922.29 999
5923.02 987
5923.75 1072
5924.47 1043
5925.20 1056
5925.93 1083
5926.65 1029
5927.38 1111
5928.10 1133
5928.83 1116
5929.56 1128
5930.28 1175
5931.01 1148
5931.74 1153
5932.46 1132
5933.19 1268
5933.92 1257
5934.64 1212
5935.37 1259
5936.10 1332
5936.82 1318
5937.55 1388
5938.28 1421
5939.00 1505
5939.73 1564
5940.46 1628
5941.19 1407
5941.91 1574
5942.64 1628
5943.37 1629
5944.09 1593
5944.82 1627
5945.55 1759
5946.28 1703
5947.00 1958
5947.73 1857
5948.46 1818
5949.19 2227
5949.92 2391
5950.64 2548
5951.37 2458
5952.10 2455
5952.83 2451
5953.55 2524
5954.28 2392
5955.01 2284
5955.74 2329
5956.47 2341
5957.19 2462
5957.92 2514
5958.65 2381
5959.38 2457
5960.11 2389
5960.84 2584
5961.56 2706
5962.29 2833
5963.02 2961
5963.75 3093
5964.48 3059
5965.21 3483
5965.94 3766
5966.66 3857
5967.39 3795
5968.12 3693
5968.85 3590
5969.58 3229
5970.31 3106
5971.04 3141
5971.77 3087
5972.50 2880
5973.22 2849
5973.95 2807
5974.68 2705
5975.41 2695
5976.14 2746
5976.87 2803
5977.60 2857
5978.33 2821
5979.06 2836
5979.79 2997
5980.52 3077
5981.25 3064
5981.98 3067
5982.71 3013
5983.44 3176
5984.17 3119
5984.90 3247
5985.63 3074
5986.36 3107
5987.09 3030
5987.82 2956
5988.55 3058
5989.28 3223
5990.01 3108
5990.74 3203
5991.47 3227
5992.20 3210
5992.93 3217
5993.66 3277
5994.39 3321
5995.12 3199
5995.85 3318
5996.58 3406
5997.31 3474
5998.04 3489
5998.77 3460
5999.50 3254
6000.23 3236
6000.96 3230
6001.69 3188
6002.42 3313
6003.16 3151
6003.89 2965
6004.62 3180
6005.35 3312
6006.08 3348
6006.81 3704
6007.54 4205
6008.27 4626
6009.00 5513
6009.74 6193
6010.47 6807
6011.20 7579
6011.93 8349
6012.66 8910
6013.39 9016
6014.13 8933
6014.86 8713
6015.59 8217
6016.32 7412
6017.05 6548
6017.78 5819
6018.52 5125
6019.25 4416
6019.98 3710
6020.71 3448
6021.44 3168
6022.18 2828
6022.91 2460
6023.64 2334
6024.37 2282
6025.10 2225
6025.84 2325
6026.57 2256
6027.30 2228
6028.03 2056
6028.77 2063
6029.50 2185
6030.23 2145
6030.96 2071
6031.70 2136
6032.43 2153
6033.16 2103
6033.90 2015
6034.63 2097
6035.36 1993
6036.09 2073
6036.83 2093
6037.56 2106
6038.29 2320
6039.03 2211
6039.76 2142
6040.49 2181
6041.23 2215
6041.96 2321
6042.69 2381
6043.43 2620
6044.16 2420
6044.89 2354
6045.63 2360
6046.36 2545
6047.09 2728
6047.83 2783
6048.56 2747
6049.29 2912
6050.03 3074
6050.76 3233
6051.50 3355
6052.23 3571
6052.96 3740
6053.70 3540
6054.43 3285
6055.17 3227
6055.90 3147
6056.63 2737
6057.37 2622
6058.10 2624
6058.84 2519
6059.57 2497
6060.31 2448
6061.04 2404
6061.77 2358
6062.51 2275
6063.24 2385
6063.98 2233
6064.71 2165
6065.45 2095
6066.18 2197
6066.92 2108
6067.65 2038
6068.39 1983
6069.12 1867
6069.86 1923
6070.59 2018
6071.33 1971
6072.06 1852
6072.80 1962
6073.53 1900
6074.27 1782
6075.00 1710
6075.74 1696
6076.47 1725
6077.21 1662
6077.95 1751
6078.68 1649
6079.42 1572
6080.15 1618
6080.89 1556
6081.62 1730
6082.36 1589
6083.09 1615
6083.83 1551
6084.57 1505
6085.30 1523
6086.04 1650
6086.77 1480
6087.51 1479
6088.25 1553
6088.98 1498
6089.72 1705
6090.46 1645
6091.19 1664
6091.93 1655
6092.66 1582
6093.40 1553
6094.14 1585
6094.87 1520
6095.61 1529
6096.35 1599
6097.08 1555
6097.82 1390
6098.56 1497
6099.29 1450
6100.03 1395
6100.77 1369
6101.50 1289
6102.24 1305
6102.98 1363
6103.72 1337
6104.45 1193
6105.19 1243
6105.93 1322
6106.66 1292
6107.40 1287
6108.14 1339
6108.88 1371
6109.61 1405
6110.35 1596
6111.09 1472
6111.83 1344
6112.56 1469
6113.30 1495
6114.04 1392
6114.78 1425
6115.51 1401
6116.25 1469
6116.99 1519
6117.73 1538
6118.47 1412
6119.20 1359
6119.94 1464
6120.68 1417
6121.42 1452
6122.16 1463
6122.89 1474
6123.63 1492
6124.37 1471
6125.11 1507
6125.85 1576
6126.59 1545
6127.32 1533
6128.06 1569
6128.80 1509
6129.54 1520
6130.28 1500
6131.02 1420
6131.76 1578
6132.49 1556
6133.23 1604
6133.97 1608
6134.71 1666
6135.45 1580
6136.19 1628
6136.93 1602
6137.67 1706
6138.41 1696
6139.15 1670
6139.88 1582
6140.62 1632
6141.36 1660
6142.10 1605
6142.84 1627
6143.58 1621
6144.32 1694
6145.06 1652
6145.80 1665
6146.54 1798
6147.28 1712
6148.02 1774
6148.76 1792
6149.50 1712
6150.24 1839
6150.98 1930
6151.72 1988
6152.46 1770
6153.20 1828
6153.94 1856
6154.68 2044
6155.42 1787
6156.16 1933
6156.90 1831
6157.64 1984
6158.38 2023
6159.12 2016
6159.86 2099
6160.60 2258
6161.34 2292
6162.08 2251
6162.82 2377
6163.56 2705
6164.30 2574
6165.05 2627
6165.79 2840
6166.53 2945
6167.27 2973
6168.01 2973
6168.75 2949
6169.49 2985
6170.23 2793
6170.97 2855
6171.71 2654
6172.46 2687
6173.20 2738
6173.94 2688
6174.68 2441
6175.42 2542
6176.16 2590
6176.90 2549
6177.64 2487
6178.39 2417
6179.13 2509
6179.87 2673
6180.61 2785
6181.35 2743
6182.09 2879
6182.84 2980
6183.58 2861
6184.32 2885
6185.06 2915
6185.80 2834
6186.55 2698
6187.29 2904
6188.03 3083
6188.77 3122
6189.52 3183
6190.26 3115
6191.00 3245
6191.74 3330
6192.48 3481
6193.23 3535
6193.97 3622
6194.71 3656
6195.45 3547
6196.20 3678
6196.94 3594
6197.68 3471
6198.43 3608
6199.17 3500
6199.91 3584
6200.65 3854
6201.40 3992
6202.14 4504
6202.88 4948
6203.63 5917
6204.37 7151
6205.11 8233
6205.86 10138
6206.60 11904
6207.34 12972
6208.09 13916
6208.83 14473
6209.57 15101
6210.32 15092
6211.06 14045
6211.80 13123
6212.55 11672
6213.29 9852
6214.03 8398
6214.78 7069
6215.52 5796
6216.26 4957
6217.01 4303
6217.75 3816
6218.50 3594
6219.24 3262
6219.98 3200
6220.73 3186
6221.47 3286
6222.22 3282
6222.96 3143
6223.71 3429
6224.45 3425
6225.19 3313
6225.94 3274
6226.68 2985
6227.43 2964
6228.17 2682
6228.92 2425
6229.66 2393
6230.41 2236
6231.15 2060
6231.90 2104
6232.64 2024
6233.39 2069
6234.13 2039
6234.87 2010
6235.62 2073
6236.36 2188
6237.11 2312
6237.86 2583
6238.60 2687
6239.35 2784
6240.09 2722
6240.84 2604
6241.58 2512
6242.33 2502
6243.07 2424
6243.82 2317
6244.56 2294
6245.31 2476
6246.05 2406
6246.80 2250
6247.55 2307
6248.29 2336
6249.04 2383
6249.78 2300
6250.53 2320
6251.27 2219
6252.02 2127
6252.77 2262
6253.51 2161
6254.26 2087
6255.01 2149
6255.75 2129
6256.50 2100
6257.24 2120
6257.99 2126
6258.74 2105
6259.48 2153
6260.23 2083
6260.98 1943
6261.72 1953
6262.47 1996
6263.22 2026
6263.96 1960
6264.71 1865
6265.46 1861
6266.20 1835
6266.95 1831
6267.70 1803
6268.44 1825
6269.19 1774
6269.94 1775
6270.68 1821
6271.43 1664
6272.18 1685
6272.93 1727
6273.67 1783
6274.42 1635
6275.17 1626
6275.92 1731
6276.66 1690
6277.41 1749
6278.16 1737
6278.91 1843
6279.65 1879
6280.40 1887
6281.15 1823
6281.90 1690
6282.64 1588
6283.39 1668
6284.14 1617
6284.89 1581
6285.64 1581
6286.38 1461
6287.13 1486
6287.88 1480
6288.63 1413
6289.38 1469
6290.12 1297
6290.87 1311
6291.62 1335
6292.37 1474
6293.12 1529
6293.87 1455
6294.61 1386
6295.36 1229
6296.11 1322
6296.86 1298
6297.61 1228
6298.36 1191
6299.11 1278
6299.86 1300
6300.60 1226
6301.35 1264
6302.10 1227
6302.85 1269
6303.60 1300
6304.35 1357
6305.10 1319
6305.85 1231
6306.60 1238
6307.35 1311
6308.10 1323
6308.85 1290
6309.59 1292
6310.34 1325
6311.09 1401
6311.84 1354
6312.59 1302
6313.34 1369
6314.09 1532
6314.84 1318
6315.59 1282
6316.34 1279
6317.09 1310
6317.84 1303
6318.59 1319
6319.34 1302
6320.09 1236
6320.84 1314
6321.59 1300
6322.34 1185
6323.09 1175
6323.84 1168
6324.59 1121
6325.34 1077
6326.09 1090
6326.84 1024
6327.59 1046
6328.34 1046
6329.09 1062
6329.85 1046
6330.60 1156
6331.35 1136
6332.10 1076
6332.85 1029
6333.60 1064
6334.35 1115
6335.10 1146
6335.85 1080
6336.60 1068
6337.35 1152
6338.10 1154
6338.86 1137
6339.61 1169
6340.36 1127
6341.11 1088
6341.86 1084
6342.61 1066
6343.36 1046
6344.12 1019
6344.87 1035
6345.62 1090
6346.37 1146
6347.12 1117
6347.87 1091
6348.62 1122
6349.38 1149
6350.13 1133
6350.88 1263
6351.63 1269
6352.38 1253
6353.14 1322
6353.89 1324
6354.64 1298
6355.39 1188
6356.14 1255
6356.90 1347
6357.65 1267
6358.40 1121
6359.15 1120
6359.91 1120
6360.66 1105
6361.41 1108
6362.16 998
6362.92 989
6363.67 1069
6364.42 1040
6365.17 1064
6365.93 1039
6366.68 1121
6367.43 1137
6368.19 1110
6368.94 1069
6369.69 1088
6370.44 1147
6371.20 1164
6371.95 1117
6372.70 1110
6373.46 1062
6374.21 1107
6374.96 1093
6375.72 1102
6376.47 1160
6377.22 1035
6377.98 1024
6378.73 958
6379.48 1045
6380.24 1140
6380.99 1063
6381.75 1078
6382.50 1036
6383.25 1030
6384.01 1137
6384.76 1036
6385.51 994
6386.27 1047
6387.02 1044
6387.78 935
6388.53 985
6389.28 948
6390.04 1013
6390.79 1064
6391.55 977
6392.30 1006
6393.06 1057
6393.81 1062
6394.56 1100
6395.32 1003
6396.07 1115
6396.83 1132
6397.58 1156
6398.34 1039
6399.09 1093
6399.85 979
6400.60 1007
6401.36 998
6402.11 985
6402.87 1017
6403.62 1035
6404.38 1077
6405.13 1165
6405.89 1191
6406.64 1190
6407.40 1210
6408.15 1307
6408.91 1278
6409.66 1193
6410.42 1228
6411.17 1253
6411.93 1242
6412.68 1157
6413.44 1125
6414.20 1036
6414.95 1067
6415.71 1116
6416.46 1161
6417.22 1045
6417.97 1045
6418.73 1011
6419.49 956
6420.24 983
6421.00 971
6421.75 1001
6422.51 993
6423.27 963
6424.02 925
6424.78 1015
6425.54 1082
6426.29 985
6427.05 988
6427.80 967
6428.56 997
6429.32 1092
6430.07 1102
6430.83 1073
6431.59 1041
6432.34 1013
6433.10 1057
6433.86 1091
6434.61 1136
6435.37 1100
6436.13 1070
6436.88 1080
6437.64 1161
6438.40 1118
6439.16 1039
6439.91 1189
6440.67 1148
6441.43 1125
6442.18 1086
6442.94 1115
6443.70 1121
6444.46 1190
6445.21 1072
6445.97 1166
6446.73 1149
6447.49 1184
6448.24 1209
6449.00 1105
6449.76 1163
6450.52 1131
6451.28 1230
6452.03 1204
6452.79 1219
6453.55 1269
6454.31 1326
6455.06 1259
6455.82 1261
6456.58 1288
6457.34 1376
6458.10 1392
6458.86 1395
6459.61 1226
6460.37 1313
6461.13 1392
6461.89 1391
6462.65 1370
6463.41 1360
6464.16 1399
6464.92 1445
6465.68 1412
6466.44 1502
6467.20 1522
6467.96 1591
6468.72 1519
6469.48 1511
6470.23 1529
6470.99 1578
6471.75 1556
6472.51 1470
6473.27 1589
6474.03 1785
6474.79 1617
6475.55 1707
6476.31 1695
6477.07 1682
6477.83 1693
6478.59 1724
6479.35 1776
6480.10 1782
6480.86 1892
6481.62 1849
6482.38 1857
6483.14 1880
6483.90 1963
6484.66 1987
6485.42 1985
6486.18 2084
6486.94 2048
6487.70 2178
6488.46 2092
6489.22 2308
6489.98 2299
6490.74 2462
6491.50 2481
6492.26 2440
6493.02 2433
6493.78 2652
6494.54 2832
6495.30 2695
6496.06 2655
6496.82 2639
6497.59 2862
6498.35 2833
6499.11 2834
6499.87 2656
6500.63 2667
6501.39 2658
6502.15 2778
6502.91 2837
6503.67 2860
6504.43 2926
6505.19 2871
6505.95 2976
6506.71 3249
6507.48 3220
6508.24 3272
6509.00 3181
6509.76 3147
6510.52 3351
6511.28 3222
6512.04 3214
6512.80 3221
6513.57 3269
6514.33 3253
6515.09 3366
6515.85 3664
6516.61 3584
6517.37 3507
6518.14 3668
6518.90 3838
6519.66 4000
6520.42 4200
6521.18 4414
6521.95 4435
6522.71 4894
6523.47 5261
6524.23 5709
6524.99 5969
6525.76 6387
6526.52 6832
6527.28 7106
6528.04 7296
6528.80 7145
6529.57 7291
6530.33 7444
6531.09 7925
6531.85 8173
6532.62 9273
6533.38 10389
6534.14 11624
6534.91 12929
6535.67 13127
6536.43 13441
6537.19 13640
6537.96 12950
6538.72 12010
6539.48 10736
6540.25 9211
6541.01 7820
6541.77 6369
6542.53 5136
6543.30 4420
6544.06 3860
6544.82 3333
6545.59 3078
6546.35 2944
6547.11 2823
6547.88 2731
6548.64 2615
6549.41 2606
6550.17 2581
6550.93 2560
6551.70 2554
6552.46 2525
6553.22 2492
6553.99 2435
6554.75 2385
6555.52 2251
6556.28 2322
6557.04 2244
6557.81 2161
6558.57 2217
6559.34 2307
6560.10 2458
6560.86 2530
6561.63 2622
6562.39 2622
6563.16 2745
6563.92 2725
6564.69 2835
6565.45 2736
6566.21 2855
6566.98 2932
6567.74 2661
6568.51 2721
6569.27 2820
6570.04 2805
6570.80 2738
6571.57 2870
6572.33 2790
6573.10 2958
6573.86 3169
6574.63 3333
6575.39 3251
6576.16 3304
6576.92 3378
6577.69 3317
6578.45 3178
6579.22 3129
6579.98 3166
6580.75 3326
6581.51 3129
6582.28 2989
6583.05 3187
6583.81 3337
6584.58 2996
6585.34 3056
6586.11 3149
6586.87 3219
6587.64 3124
6588.41 3153
6589.17 3342
6589.94 3664
6590.70 4051
6591.47 4066
6592.24 4339
6593.00 4687
6593.77 4711
6594.53 4752
6595.30 4800
6596.07 4574
6596.83 4440
6597.60 4055
6598.37 3825
6599.13 3526
6599.90 3221
6600.66 3167
6601.43 3020
6602.20 2890
6602.96 2802
6603.73 2814
6604.50 2847
6605.26 3140
6606.03 2951
6606.80 2954
6607.57 3089
6608.33 3103
6609.10 2995
6609.87 2905
6610.63 2794
6611.40 2656
6612.17 2623
6612.94 2559
6613.70 2479
6614.47 2451
6615.24 2238
6616.00 2147
6616.77 2206
6617.54 2099
6618.31 2173
6619.08 2042
6619.84 2087
6620.61 1974
6621.38 2065
6622.15 2023
6622.91 2040
6623.68 2037
6624.45 2043
6625.22 2017
6625.99 1870
6626.75 1933
6627.52 1904
6628.29 1978
6629.06 2080
6629.83 2114
6630.59 2250
6631.36 2444
6632.13 2579
6632.90 2771
6633.67 2834
6634.44 2793
6635.21 2577
6635.97 2647
6636.74 2564
6637.51 2352
6638.28 2304
6639.05 2236
6639.82 2177
6640.59 1910
6641.36 2073
6642.12 1909
6642.89 1820
6643.66 1798
6644.43 1876
6645.20 1938
6645.97 1874
6646.74 1790
6647.51 1960
6648.28 1933
6649.05 1860
6649.82 1864
6650.59 1873
6651.36 1963
6652.12 1972
6652.89 2007
6653.66 1964
6654.43 1898
6655.20 1954
6655.97 1988
6656.74 2030
6657.51 2040
6658.28 2147
6659.05 2033
6659.82 2120
6660.59 1895
6661.36 1896
6662.13 1818
6662.90 1877
6663.67 1880
6664.44 1862
6665.21 1862
6665.98 1759
6666.75 1792
6667.52 1833
6668.30 1943
6669.07 1850
6669.84 1769
6670.61 1863
6671.38 1955
6672.15 1902
6672.92 1839
6673.69 2078
6674.46 2073
6675.23 1964
6676.00 1871
6676.77 1877
6677.54 2031
6678.32 2031
6679.09 2043
6679.86 2145
6680.63 2152
6681.40 2265
6682.17 2375
6682.94 2599
6683.71 2677
6684.49 2783
6685.26 2454
6686.03 2284
6686.80 2358
6687.57 2290
6688.34 2041
6689.11 2023
6689.89 1996
6690.66 1842
6691.43 1851
6692.20 1832
6692.97 1796
6693.75 1727
6694.52 1698
6695.29 1760
6696.06 1847
6696.83 1774
6697.61 1650
6698.38 1569
6699.15 1709
6699.92 1604
6700.70 1631
6701.47 1730
6702.24 1622
6703.01 1573
6703.79 1508
6704.56 1724
6705.33 1690
6706.10 1721
6706.88 1673
6707.65 1706
6708.42 1618
6709.19 1680
6709.97 1474
6710.74 1496
6711.51 1646
6712.29 1458
6713.06 1377
6713.83 1499
6714.61 1560
6715.38 1507
6716.15 1511
6716.92 1436
6717.70 1470
6718.47 1411
6719.24 1347
6720.02 1423
6720.79 1473
6721.57 1434
6722.34 1510
6723.11 1402
6723.89 1472
6724.66 1462
6725.43 1469
6726.21 1645
6726.98 1561
6727.76 1602
6728.53 1499
6729.30 1471
6730.08 1676
6730.85 1595
6731.63 1679
6732.40 1646
6733.17 1721
6733.95 1598
6734.72 1673
6735.50 1762
6736.27 1738
6737.05 1755
6737.82 1670
6738.59 1623
6739.37 1730
6740.14 1821
6740.92 1639
6741.69 1692
6742.47 1753
6743.24 1662
6744.02 1925
6744.79 1901
6745.57 1869
6746.34 1880
6747.12 1848
6747.89 2009
6748.67 2093
6749.44 2267
6750.22 2536
6750.99 2677
6751.77 2733
6752.54 2876
6753.32 2743
6754.09 2975
6754.87 2742
6755.65 2296
6756.42 2088
6757.20 1991
6757.97 2063
6758.75 1836
6759.52 1975
6760.30 1795
6761.08 1846
6761.85 1844
6762.63 1702
6763.40 1625
6764.18 1804
6764.96 1698
6765.73 1613
6766.51 1681
6767.28 1603
6768.06 1618
6768.84 1600
6769.61 1561
6770.39 1563
6771.17 1467
6771.94 1435
6772.72 1475
6773.50 1505
6774.27 1497
6775.05 1356
6775.82 1457
6776.60 1487
6777.38 1446
6778.16 1403
6778.93 1441
6779.71 1454
6780.49 1484
6781.26 1390
6782.04 1354
6782.82 1289
6783.59 1360
6784.37 1288
6785.15 1328
6785.93 1338
6786.70 1360
6787.48 1223
6788.26 1267
6789.04 1334
6789.81 1385
6790.59 1257
6791.37 1395
6792.15 1242
6792.92 1248
6793.70 1237
6794.48 1324
6795.26 1380
6796.03 1328
6796.81 1223
6797.59 1238
6798.37 1328
6799.15 1388
6799.92 1308
6800.70 1332
6801.48 1372
6802.26 1369
6803.04 1451
6803.81 1508
6804.59 1531
6805.37 1385
6806.15 1480
6806.93 1450
6807.71 1522
6808.49 1384
6809.26 1333
6810.04 1369
6810.82 1355
6811.60 1327
6812.38 1227
6813.16 1242
6813.94 1420
6814.72 1508
6815.49 1394
6816.27 1214
6817.05 1265
6817.83 1284
6818.61 1373
6819.39 1289
6820.17 1228
6820.95 1406
6821.73 1406
6822.51 1396
6823.29 1394
6824.07 1385
6824.85 1418
6825.62 1407
6826.40 1382
6827.18 1239
6827.96 1298
6828.74 1193
6829.52 1331
6830.30 1326
6831.08 1371
6831.86 1298
6832.64 1298
6833.42 1211
6834.20 1309
6834.98 1289
6835.76 1333
6836.54 1283
6837.32 1291
6838.10 1300
6838.88 1368
6839.66 1241
6840.44 1229
6841.22 1298
6842.01 1324
6842.79 1370
6843.57 1329
6844.35 1360
6845.13 1440
6845.91 1409
6846.69 1640
6847.47 1869
6848.25 2036
6849.03 2263
6849.81 2423
6850.59 2523
6851.37 2594
6852.16 2496
6852.94 2278
6853.72 2150
6854.50 1994
6855.28 2007
6856.06 1906
6856.84 1906
6857.62 1648
6858.41 1509
6859.19 1566
6859.97 1570
6860.75 1502
6861.53 1442
6862.31 1459
6863.09 1606
6863.88 1707
6864.66 1704
6865.44 1656
6866.22 1702
6867.00 1623
6867.79 1676
6868.57 1757
6869.35 1781
6870.13 1698
6870.91 1649
6871.70 1573
6872.48 1680
6873.26 1665
6874.04 1702
6874.83 1658
6875.61 1730
6876.39 1772
6877.17 1797
6877.96 1912
6878.74 1979
6879.52 1919
6880.30 2040
6881.09 2094
6881.87 2053
6882.65 2200
6883.43 2500
6884.22 2714
6885.00 2852
6885.78 2994
6886.57 3391
6887.35 3633
6888.13 3728
6888.92 3725
6889.70 3422
6890.48 3345
6891.26 2983
6892.05 2688
6892.83 2404
6893.62 2248
6894.40 2186
6895.18 2040
6895.97 1869
6896.75 1912
6897.53 1885
6898.32 1852
6899.10 1920
6899.88 1966
6900.67 2054
6901.45 1963
6902.24 1908
6903.02 1921
6903.80 2062
6904.59 2024
6905.37 1835
6906.16 1833
6906.94 1941
6907.72 1867
6908.51 1927
6909.29 1956
6910.08 1862
6910.86 1865
6911.65 1721
6912.43 1770
6913.21 1786
6914.00 1714
6914.78 1740
6915.57 1616
6916.35 1670
6917.14 1778
6917.92 1707
6918.71 1815
6919.49 1765
6920.28 1694
6921.06 1727
6921.85 1805
6922.63 1738
6923.42 1849
6924.20 1779
6924.99 1787
6925.77 1749
6926.56 1834
6927.34 1965
6928.13 1927
6928.91 1998
6929.70 1965
6930.49 2045
6931.27 2014
6932.06 1930
6932.84 1968
6933.63 2058
6934.41 2036
6935.20 2009
6935.99 2121
6936.77 2140
6937.56 2222
6938.34 2293
6939.13 2424
6939.92 2594
6940.70 2662
6941.49 2689
6942.27 2849
6943.06 2954
6943.85 2959
6944.63 3006
6945.42 3132
6946.21 3214
6946.99 3194
6947.78 3158
6948.57 3001
6949.35 2959
6950.14 2854
6950.92 2701
6951.71 2639
6952.50 2686
6953.29 2705
6954.07 2714
6954.86 2699
6955.65 2695
6956.43 2690
6957.22 2600
6958.01 2512
6958.79 2654
6959.58 2610
6960.37 2851
6961.16 2984
6961.94 2873
6962.73 2932
6963.52 2932
6964.31 3021
6965.09 3126
6965.88 3374
6966.67 3504
6967.46 3706
6968.24 3686
6969.03 3806
6969.82 3935
6970.61 4056
6971.39 3793
6972.18 3884
6972.97 3970
6973.76 3890
6974.55 4010
6975.33 4062
6976.12 3973
6976.91 4128
6977.70 4329
6978.49 4662
6979.27 5290
6980.06 6165
6980.85 7506
6981.64 8972
6982.43 10856
6983.22 12392
6984.01 13643
6984.79 14679
6985.58 15238
6986.37 15028
6987.16 15037
6987.95 14331
6988.74 13209
6989.53 11408
6990.32 9337
6991.10 7558
6991.89 6475
6992.68 5212
6993.47 4500
6994.26 3889
6995.05 3464
6995.84 3280
6996.63 3168
6997.42 3103
6998.21 3064
6999.00 2996
6999.79 3102
7000.58 3144
7001.36 2987
7002.15 2943
7002.94 2846
7003.73 2591
7004.52 2506
7005.31 2415
7006.10 2125
7006.89 2021
7007.68 1966
7008.47 2067
7009.26 1975
7010.05 1898
7010.84 1911
7011.63 2157
7012.42 2095
7013.21 2129
7014.00 2251
7014.79 2267
7015.58 2058
7016.37 2158
7017.16 2059
7017.96 1920
7018.75 1939
7019.54 2061
7020.33 2042
7021.12 2159
7021.91 2256
7022.70 2381
7023.49 2514
7024.28 2421
7025.07 2257
7025.86 2241
7026.65 2211
7027.44 2255
7028.24 2115
7029.03 2021
7029.82 1960
7030.61 1885
7031.40 1875
7032.19 1891
7032.98 1871
7033.77 1861
7034.57 1992
7035.36 2050
7036.15 2127
7036.94 2155
7037.73 2243
7038.52 2207
7039.32 2195
7040.11 2178
7040.90 2412
7041.69 2367
7042.48 2411
7043.27 2365
7044.07 2423
7044.86 2534
7045.65 2662
7046.44 2965
7047.23 3108
7048.03 3386
7048.82 3518
7049.61 3901
7050.40 3657
7051.20 3357
7051.99 3089
7052.78 2845
7053.57 2644
7054.37 2471
7055.16 2272
7055.95 2352
7056.74 2258
7057.54 2144
7058.33 2252
7059.12 2070
7059.91 2031
7060.71 2078
7061.50 2035
7062.29 2019
7063.09 2136
7063.88 1993
7064.67 2061
7065.47 1944
7066.26 1766
7067.05 1794
7067.85 1870
7068.64 1617
7069.43 1656
7070.23 1673
7071.02 1546
7071.81 1557
7072.61 1658
7073.40 1664
7074.19 1528
7074.99 1430
7075.78 1507
7076.57 1469
7077.37 1419
7078.16 1506
7078.96 1475
7079.75 1550
7080.54 1449
7081.34 1457
7082.13 1394
7082.93 1291
7083.72 1335
7084.51 1311
7085.31 1257
7086.10 1208
7086.90 1271
7087.69 1353
7088.49 1263
7089.28 1273
7090.08 1273
7090.87 1318
7091.66 1269
7092.46 1226
7093.25 1186
7094.05 1143
7094.84 1260
7095.64 1222
7096.43 1216
7097.23 1159
7098.02 1209
7098.82 1149
7099.61 1090
7100.41 1222
7101.20 1231
7102.00 1111
7102.79 1100
7103.59 1078
7104.38 1051
7105.18 1077
7105.98 1006
7106.77 1029
7107.57 933
7108.36 934
7109.16 978
7109.95 1026
7110.75 1036
7111.54 996
7112.34 1079
7113.14 1072
7113.93 1109
7114.73 1145
7115.52 1159
7116.32 1164
7117.12 1085
7117.91 1056
7118.71 1010
7119.50 1091
7120.30 1025
7121.10 1053
7121.89 1081
7122.69 1114
7123.49 1034
7124.28 1094
7125.08 1022
7125.88 1120
7126.67 1114
7127.47 1140
7128.27 1095
7129.06 1087
7129.86 1151
7130.66 1158
7131.45 1119
7132.25 1091
7133.05 1119
7133.84 1200
7134.64 1020
7135.44 1026
7136.23 1020
7137.03 929
7137.83 916
7138.63 903
7139.42 952
7140.22 911
7141.02 871
7141.82 879
7142.61 868
7143.41 963
7144.21 966
7145.01 876
7145.80 878
7146.60 933
7147.40 838
7148.20 840
7148.99 795
7149.79 837
7150.59 838
7151.39 832
7152.19 810
7152.98 825
7153.78 839
7154.58 961
7155.38 981
7156.18 911
7156.98 952
7157.77 899
7158.57 902
7159.37 942
7160.17 966
7160.97 902
7161.77 842
7162.56 842
7163.36 811
7164.16 846
7164.96 797
7165.76 768
7166.56 709
7167.36 742
7168.16 798
7168.95 794
7169.75 784
7170.55 756
7171.35 763
7172.15 810
7172.95 783
7173.75 795
7174.55 763
7175.35 746
7176.15 698
7176.95 711
7177.75 693
7178.55 798
7179.35 779
7180.14 776
7180.94 712
7181.74 766
7182.54 772
7183.34 777
7184.14 736
7184.94 799
7185.74 780
7186.54 693
7187.34 752
7188.14 741
7188.94 700
7189.74 697
7190.54 804
7191.34 800
7192.14 662
7192.94 747
7193.74 748
7194.54 688
7195.35 709
7196.15 758
7196.95 697
7197.75 677
7198.55 693
7199.35 715
7200.15 680
7200.95 668
7201.75 656
7202.55 644
7203.35 677
7204.15 616
7204.95 650
7205.75 679
7206.56 657
7207.36 658
7208.16 617
7208.96 666
7209.76 703
7210.56 723
7211.36 703
7212.16 666
7212.97 731
7213.77 683
7214.57 612
7215.37 708
7216.17 752
7216.97 692
7217.78 770
7218.58 679
7219.38 726
7220.18 694
7220.98 681
7221.78 676
7222.59 746
7223.39 672
7224.19 677
7224.99 761
7225.79 713
7226.60 634
7227.40 649
7228.20 661
7229.00 674
7229.81 688
7230.61 737
7231.41 654
7232.21 711
7233.02 634
7233.82 717
7234.62 696
7235.42 693
7236.23 748
7237.03 714
7237.83 667
7238.63 684
7239.44 728
7240.24 735
7241.04 713
7241.85 697
7242.65 688
7243.45 729
7244.26 681
7245.06 660
7245.86 672
7246.67 657
7247.47 734
7248.27 771
7249.08 777
7249.88 718
7250.68 725
7251.49 722
7252.29 708
7253.09 744
7253.90 694
7254.70 627
7255.50 681
7256.31 693
7257.11 785
7257.92 777
7258.72 707
7259.52 831
7260.33 779
7261.13 833
7261.94 889
7262.74 857
7263.54 785
7264.35 805
7265.15 822
7265.96 782
7266.76 687
7267.57 801
7268.37 779
7269.18 708
7269.98 751
7270.78 756
7271.59 705
7272.39 732
7273.20 798
7274.00 847
7274.81 744
7275.61 824
7276.42 813
7277.22 792
7278.03 845
7278.83 791
7279.64 972
7280.44 1052
7281.25 1048
7282.05 1058
7282.86 1126
7283.66 1355
7284.47 1303
7285.28 1313
7286.08 1321
7286.89 1113
7287.69 1106
7288.50 993
7289.30 1004
7290.11 912
7290.91 943
7291.72 898
7292.53 857
7293.33 816
7294.14 781
7294.94 822
7295.75 841
7296.56 854
7297.36 824
7298.17 811
7298.97 801
7299.78 862
7300.59 817
7301.39 870
7302.20 886
7303.01 859
7303.81 925
7304.62 877
7305.43 871
7306.23 809
7307.04 1011
7307.85 991
7308.65 1008
7309.46 1085
7310.27 1064
7311.07 972
7311.88 1070
7312.69 1128
7313.49 1231
7314.30 1345
7315.11 1377
7315.91 1589
7316.72 1770
7317.53 1879
7318.34 1926
7319.14 1853
7319.95 1768
7320.76 1638
7321.57 1518
7322.37 1291
7323.18 1311
7323.99 1292
7324.80 1172
7325.60 1139
7326.41 1006
7327.22 1111
7328.03 1036
7328.83 1105
7329.64 996
7330.45 935
7331.26 1049
7332.07 1075
7332.87 1032
7333.68 1057
7334.49 960
7335.30 912
7336.11 896
7336.92 910
7337.72 885
7338.53 938
7339.34 973
7340.15 834
7340.96 736
7341.77 781
7342.57 831
7343.38 854
7344.19 838
7345.00 837
7345.81 798
7346.62 787
7347.43 761
7348.24 782
7349.05 733
7349.85 788
7350.66 794
7351.47 683
7352.28 729
7353.09 783
7353.90 749
7354.71 793
7355.52 760
7356.33 705
7357.14 745
7357.95 740
7358.76 725
7359.57 746
7360.38 733
7361.18 709
7361.99 768
7362.80 741
7363.61 733
7364.42 672
7365.23 726
7366.04 675
7366.85 699
7367.66 761
7368.47 653
7369.28 622
7370.09 620
7370.90 629
7371.71 792
7372.52 709
7373.33 728
7374.14 737
7374.96 687
7375.77 662
7376.58 701
7377.39 696
7378.20 735
7379.01 661
7379.82 622
7380.63 626
7381.44 596
7382.25 702
7383.06 733
7383.87 734
7384.68 678
7385.49 703
7386.31 650
7387.12 705
7387.93 717
7388.74 608
7389.55 583
7390.36 654
7391.17 613
7391.98 634
7392.79 622
7393.61 617
7394.42 669
7395.23 669
7396.04 582
7396.85 603
7397.66 669
7398.48 689
7399.29 689
7400.10 649
7400.91 645
7401.72 664
7402.53 620
7403.35 702
7404.16 642
7404.97 669
7405.78 602
7406.59 606
7407.41 626
7408.22 588
7409.03 618
7409.84 667
7410.66 621
7411.47 583
7412.28 569
7413.09 586
7413.91 570
7414.72 622
7415.53 665
7416.34 556
7417.16 579
7417.97 579
7418.78 569
7419.60 613
7420.41 581
7421.22 496
7422.03 507
7422.85 564
7423.66 565
7424.47 566
7425.29 655
7426.10 668
7426.91 693
7427.73 651
7428.54 665
7429.35 685
7430.17 673
7430.98 695
7431.79 683
7432.61 689
7433.42 625
7434.23 671
7435.05 570
7435.86 610
7436.67 571
7437.49 674
7438.30 707
7439.12 670
7439.93 549
7440.74 614
7441.56 574
7442.37 570
7443.19 600
7444.00 605
7444.82 576
7445.63 568
7446.44 648
7447.26 587
7448.07 590
7448.89 644
7449.70 652
7450.52 621
7451.33 563
7452.15 555
7452.96 573
7453.77 570
7454.59 627
7455.40 608
7456.22 599
7457.03 556
7457.85 631
7458.66 589
7459.48 552
7460.29 735
7461.11 632
7461.92 678
7462.74 714
7463.55 766
7464.37 721
7465.19 707
7466.00 624
7466.82 647
7467.63 654
7468.45 601
7469.26 585
7470.08 580
7470.89 563
7471.71 608
7472.53 628
7473.34 635
7474.16 637
7474.97 670
7475.79 761
7476.60 714
7477.42 596
7478.24 677
7479.05 625
7479.87 686
7480.69 690
7481.50 651
7482.32 671
7483.13 635
7483.95 539
7484.77 581
7485.58 593
7486.40 660
7487.22 655
7488.03 564
7488.85 600
7489.67 582
7490.48 594
7491.30 646
7492.12 598
7492.93 672
7493.75 548
7494.57 590
7495.38 586
7496.20 530
7497.02 541
7497.84 561
7498.65 585
7499.47 583
7500.29 572
7501.10 567
7501.92 543
7502.74 620
7503.56 611
7504.37 601
7505.19 611
7506.01 597
7506.83 642
7507.64 572
7508.46 573
7509.28 574
7510.10 536
7510.92 561
7511.73 651
7512.55 546
7513.37 556
7514.19 587
7515.01 621
7515.82 590
7516.64 547
7517.46 478
7518.28 550
7519.10 596
7519.91 559
7520.73 524
7521.55 536
7522.37 557
7523.19 548
7524.01 535
7524.83 499
7525.64 484
7526.46 483
7527.28 507
7528.10 506
7528.92 563
7529.74 625
7530.56 596
7531.38 517
7532.20 578
7533.01 538
7533.83 505
7534.65 560
7535.47 560
7536.29 581
7537.11 581
7537.93 573
7538.75 554
7539.57 561
7540.39 591
7541.21 546
7542.03 559
7542.85 552
7543.67 501
7544.49 514
7545.31 566
7546.12 595
7546.94 585
7547.76 526
7548.58 542
7549.40 546
7550.22 531
7551.04 558
7551.86 509
7552.68 504
7553.50 516
7554.33 544
7555.15 564
7555.97 570
7556.79 530
7557.61 576
7558.43 637
7559.25 556
7560.07 562
7560.89 593
7561.71 643
7562.53 606
7563.35 600
7564.17 586
7564.99 623
7565.81 578
7566.63 559
7567.45 569
7568.28 574
7569.10 615
7569.92 567
7570.74 535
7571.56 605
7572.38 526
7573.20 663
7574.02 593
7574.84 564
7575.67 509
7576.49 505
7577.31 617
7578.13 597
7578.95 657
7579.77 609
7580.60 674
7581.42 609
7582.24 645
7583.06 645
7583.88 599
7584.70 629
7585.53 705
7586.35 704
7587.17 707
7587.99 671
7588.81 647
7589.64 707
7590.46 689
7591.28 725
7592.10 733
7592.93 703
7593.75 735
7594.57 731
7595.39 705
7596.21 748
7597.04 879
7597.86 837
7598.68 684
7599.51 791
7600.33 801
7601.15 878
7601.97 808
7602.80 835
7603.62 871
7604.44 786
7605.27 858
7606.09 844
7606.91 832
7607.73 863
7608.56 804
7609.38 763
7610.20 824
7611.03 804
7611.85 873
7612.67 838
7613.50 833
7614.32 827
7615.14 890
7615.97 934
7616.79 1040
7617.62 956
7618.44 998
7619.26 1054
7620.09 938
7620.91 843
7621.73 905
7622.56 951
7623.38 840
7624.21 795
7625.03 813
7625.85 826
7626.68 903
7627.50 928
7628.33 952
7629.15 1046
7629.98 965
7630.80 999
7631.62 986
7632.45 915
7633.27 921
7634.10 987
7634.92 839
7635.75 841
7636.57 806
7637.40 743
7638.22 723
7639.05 732
7639.87 682
7640.70 603
7641.52 617
7642.35 636
7643.17 654
7644.00 653
7644.82 679
7645.65 719
7646.47 683
7647.30 637
7648.12 652
7648.95 700
7649.77 674
7650.60 604
7651.42 580
7652.25 608
7653.07 591
7653.90 634
7654.73 601
7655.55 643
7656.38 641
7657.20 597
7658.03 611
7658.85 552
7659.68 572
7660.51 586
7661.33 551
7662.16 565
7662.98 593
7663.81 627
7664.64 587
7665.46 564
7666.29 569
7667.12 606
7667.94 637
7668.77 613
7669.59 537
7670.42 600
7671.25 582
7672.07 593
7672.90 541
7673.73 582
7674.55 622
7675.38 584
7676.21 583
7677.03 567
7677.86 571
7678.69 548
7679.52 552
7680.34 577
7681.17 534
7682.00 583
7682.82 586
7683.65 508
7684.48 554
7685.31 577
7686.13 601
7686.96 588
7687.79 572
7688.62 529
7689.44 596
7690.27 594
7691.10 631
7691.93 554
7692.75 485
7693.58 497
7694.41 542
7695.24 581
7696.07 580
7696.89 579
7697.72 549
7698.55 563
7699.38 537
7700.21 602
7701.03 576
7701.86 571
7702.69 551
7703.52 563
7704.35 527
7705.17 521
7706.00 541
7706.83 538
7707.66 577
7708.49 562
7709.32 541
7710.15 500
7710.97 492
7711.80 586
7712.63 551
7713.46 480
7714.29 485
7715.12 469
7715.95 504
7716.78 519
7717.61 479
7718.44 543
7719.26 501
7720.09 491
7720.92 491
7721.75 499
7722.58 534
7723.41 530
7724.24 492
7725.07 422
7725.90 426
7726.73 511
7727.56 500
7728.39 501
7729.22 545
7730.05 495
7730.88 505
7731.71 466
7732.54 488
7733.37 482
7734.20 472
7735.03 500
7735.86 521
7736.69 531
7737.52 600
7738.35 622
7739.18 535
7740.01 457
7740.84 515
7741.67 522
7742.50 451
7743.33 518
7744.16 518
7744.99 492
7745.82 553
7746.65 543
7747.48 526
7748.31 496
7749.14 559
7749.97 558
7750.80 596
7751.64 601
7752.47 501
7753.30 529
7754.13 525
7754.96 561
7755.79 521
7756.62 510
7757.45 486
7758.28 546
7759.12 549
7759.95 525
7760.78 569
7761.61 557
7762.44 526
7763.27 521
7764.10 538
7764.94 531
7765.77 506
7766.60 557
7767.43 558
7768.26 523
7769.09 531
7769.93 586
7770.76 579
7771.59 547
7772.42 540
7773.25 510
7774.09 500
7774.92 518
7775.75 480
7776.58 532
7777.41 539
7778.25 539
7779.08 562
7779.91 605
7780.74 602
7781.58 562
7782.41 530
7783.24 526
7784.07 544
7784.91 530
7785.74 506
7786.57 524
7787.41 605
7788.24 600
7789.07 632
7789.90 580
7790.74 583
7791.57 587
7792.40 638
7793.24 581
7794.07 638
7794.90 633
7795.74 626
7796.57 691
7797.40 606
7798.24 636
7799.07 651
7799.90 628
7800.74 640
7801.57 693
7802.40 744
7803.24 670
7804.07 693
7804.90 662
7805.74 699
7806.57 717
7807.41 631
7808.24 710
7809.07 723
7809.91 628
7810.74 746
7811.58 802
7812.41 847
7813.24 751
7814.08 844
7814.91 837
7815.75 888
7816.58 940
7817.42 881
7818.25 873
7819.09 837
7819.92 803
7820.75 811
7821.59 802
7822.42 864
7823.26 948
7824.09 999
7824.93 969
7825.76 924
7826.60 1046
7827.43 1037
7828.27 981
7829.10 1067
7829.94 934
7830.77 919
7831.61 942
7832.44 1015
7833.28 1029
7834.11 972
7834.95 1049
7835.78 981
7836.62 927
7837.46 889
7838.29 806
7839.13 750
7839.96 791
7840.80 877
7841.63 810
7842.47 828
7843.31 830
7844.14 853
7844.98 814
7845.81 797
7846.65 734
7847.48 692
7848.32 708
7849.16 741
7849.99 770
7850.83 801
7851.67 867
7852.50 812
7853.34 769
7854.17 789
7855.01 805
7855.85 892
7856.68 880
7857.52 897
7858.36 927
7859.19 911
7860.03 887
7860.87 953
7861.70 896
7862.54 815
7863.38 859
7864.21 816
7865.05 848
7865.89 759
7866.73 854
7867.56 898
7868.40 945
7869.24 934
7870.07 841
7870.91 836
7871.75 853
7872.59 954
7873.42 963
7874.26 1125
7875.10 1079
7875.94 1029
7876.77 1156
7877.61 1252
7878.45 1263
7879.29 1161
7880.12 1205
7880.96 1210
7881.80 1079
7882.64 967
7883.48 952
7884.31 964
7885.15 945
7885.99 940
7886.83 932
7887.67 898
7888.50 1013
7889.34 1019
7890.18 980
7891.02 951
7891.86 896
7892.70 916
7893.53 916
7894.37 865
7895.21 823
7896.05 829
7896.89 822
7897.73 820
7898.57 792
7899.41 800
7900.24 778
7901.08 802
7901.92 686
7902.76 694
7903.60 760
7904.44 697
7905.28 737
7906.12 672
7906.96 694
7907.80 743
7908.63 643
7909.47 628
7910.31 663
7911.15 706
7911.99 696
7912.83 646
7913.67 651
7914.51 675
7915.35 664
7916.19 683
7917.03 651
7917.87 608
7918.71 664
7919.55 737
7920.39 704
7921.23 668
7922.07 631
7922.91 668
7923.75 652
7924.59 523
7925.43 570
7926.27 552
7927.11 602
7927.95 579
7928.79 590
7929.63 578
7930.47 536
7931.31 607
7932.15 671
7932.99 598
7933.83 592
7934.67 571
7935.52 606
7936.36 570
7937.20 585
7938.04 605
7938.88 624
7939.72 567
7940.56 611
7941.40 658
7942.24 557
7943.08 618
7943.92 633
7944.77 686
7945.61 626
7946.45 608
7947.29 665
7948.13 658
7948.97 676
7949.81 769
7950.66 726
7951.50 725
7952.34 761
7953.18 733
7954.02 753
7954.86 791
7955.71 887
7956.55 779
7957.39 795
7958.23 802
7959.07 744
7959.92 679
7960.76 744
7961.60 783
7962.44 722
7963.28 820
7964.13 772
7964.97 823
7965.81 877
7966.65 868
7967.50 838
7968.34 895
7969.18 853
7970.02 884
7970.87 812
7971.71 707
7972.55 719
7973.39 727
7974.24 613
7975.08 627
7975.92 605
7976.76 588
7977.61 668
7978.45 658
7979.29 658
7980.14 668
7980.98 693
7981.82 562
7982.67 588
7983.51 572
7984.35 515
7985.20 567
7986.04 552
7986.88 584
7987.73 551
7988.57 583
7989.41 589
7990.26 521
7991.10 568
7991.94 529
7992.79 490
7993.63 534
7994.48 518
7995.32 510
7996.16 522
7997.01 521
7997.85 559
7998.70 544
7999.54 497
8000.38 553
8001.23 554
8002.07 470
8002.92 484
8003.76 519
8004.61 552
8005.45 467
8006.29 458
8007.14 540
8007.98 450
8008.83 483
8009.67 468
8010.52 502
8011.36 481
8012.21 411
8013.05 495
8013.90 533
8014.74 528
8015.59 465
8016.43 436
8017.28 504
8018.12 457
8018.97 503
8019.81 522
8020.66 485
8021.50 458
8022.35 490
8023.19 474
8024.04 473
8024.88 479
8025.73 448
8026.57 479
8027.42 466
8028.27 469
8029.11 473
8029.96 499
8030.80 509
8031.65 466
8032.49 464
8033.34 500
8034.19 519
8035.03 411
8035.88 475
8036.72 515
8037.57 476
8038.42 482
8039.26 481
8040.11 519
8040.96 471
8041.80 492
8042.65 462
8043.49 420
8044.34 513
8045.19 511
8046.03 456
8046.88 468
8047.73 436
8048.57 488
8049.42 493
8050.27 488
8051.11 486
8051.96 423
8052.81 455
8053.66 452
8054.50 411
8055.35 391
8056.20 449
8057.04 467
8057.89 451
8058.74 456
8059.59 425
8060.43 428
8061.28 397
8062.13 413
8062.97 438
8063.82 361
8064.67 421
8065.52 487
8066.37 429
8067.21 459
8068.06 436
8068.91 416
8069.76 417
8070.60 439
8071.45 431
8072.30 406
8073.15 404
8074.00 430
8074.84 430
8075.69 406
8076.54 476
8077.39 452
8078.24 405
8079.08 425
8079.93 432
8080.78 441
8081.63 428
8082.48 438
8083.33 422
8084.18 464
8085.02 441
8085.87 409
8086.72 420
8087.57 459
8088.42 505
8089.27 412
8090.12 448
8090.97 515
8091.81 423
8092.66 400
8093.51 447
8094.36 467
8095.21 390
8096.06 460
8096.91 378
8097.76 388
8098.61 432
8099.46 402
8100.31 436
8101.16 451
8102.01 378
8102.86 453
8103.71 455
8104.55 378
8105.40 392
8106.25 468
8107.10 488
8107.95 500
8108.80 407
8109.65 456
8110.50 492
8111.35 485
8112.20 475
8113.05 461
8113.90 475
8114.75 477
8115.60 500
8116.45 507
8117.30 505
8118.16 442
8119.01 457
8119.86 504
8120.71 428
8121.56 432
8122.41 425
8123.26 456
8124.11 453
8124.96 434
8125.81 475
8126.66 447
8127.51 444
8128.36 425
8129.21 449
8130.06 468
8130.92 501
8131.77 492
8132.62 505
8133.47 474
8134.32 446
8135.17 477
8136.02 526
8136.87 482
8137.73 486
8138.58 509
8139.43 496
8140.28 524
8141.13 508
8141.98 524
8142.83 543
8143.69 580
8144.54 578
8145.39 638
8146.24 580
8147.09 601
8147.95 663
8148.80 573
8149.65 532
8150.50 628
8151.35 700
8152.21 710
8153.06 795
8153.91 769
8154.76 711
8155.61 762
8156.47 737
8157.32 670
8158.17 659
8159.02 630
8159.88 614
8160.73 581
8161.58 551
8162.44 515
8163.29 527
8164.14 554
8164.99 477
8165.85 512
8166.70 516
8167.55 492
8168.41 445
8169.26 479
8170.11 463
8170.96 475
8171.82 421
8172.67 489
8173.52 488
8174.38 541
8175.23 457
8176.08 513
8176.94 486
8177.79 469
8178.64 391
8179.50 379
8180.35 469
8181.21 501
8182.06 431
8182.91 451
8183.77 431
8184.62 435
8185.47 388
8186.33 393
8187.18 415
8188.04 402
8188.89 494
8189.74 431
8190.60 420
8191.45 432
8192.31 427
8193.16 414
8194.02 385
8194.87 409
8195.72 484
8196.58 470
8197.43 460
8198.29 484
8199.14 486
8200.00 388
8200.85 434
8201.71 441
8202.56 401
8203.42 422
8204.27 403
8205.13 400
8205.98 433
8206.84 441
8207.69 442
8208.55 421
8209.40 417
8210.26 454
8211.11 469
8211.97 474
8212.82 450
8213.68 468
8214.53 436
8215.39 460
8216.24 464
8217.10 429
8217.96 399
8218.81 438
8219.67 482
8220.52 455
8221.38 447
8222.23 415
8223.09 493
8223.95 449
8224.80 442
8225.66 490
8226.51 505
8227.37 504
8228.23 466
8229.08 415
8229.94 402
8230.79 408
8231.65 447
8232.51 446
8233.36 394
8234.22 437
8235.08 444
8235.93 449
8236.79 407
8237.65 432
8238.50 446
8239.36 482
8240.22 439
8241.07 373
8241.93 351
8242.79 349
8243.64 407
8244.50 368
8245.36 426
8246.21 436
8247.07 439
8247.93 378
8248.79 397
8249.64 423
8250.50 404
8251.36 407
8252.22 388
8253.07 402
8253.93 411
8254.79 432
8255.65 396
8256.50 398
8257.36 437
8258.22 388
8259.08 390
8259.93 480
8260.79 421
8261.65 473
8262.51 444
8263.37 437
8264.22 394
8265.08 438
8265.94 457
8266.80 519
8267.66 395
8268.51 383
8269.37 435
8270.23 435
8271.09 431
8271.95 470
8272.81 497
8273.66 489
8274.52 461
8275.38 426
8276.24 416
8277.10 418
8277.96 451
8278.82 476
8279.67 469
8280.53 403
8281.39 429
8282.25 455
8283.11 473
8283.97 475
8284.83 462
8285.69 464
8286.55 471
8287.41 432
8288.27 475
8289.12 479
8289.98 484
8290.84 531
8291.70 594
8292.56 590
8293.42 619
8294.28 643
8295.14 539
8296.00 603
8296.86 568
8297.72 530
8298.58 547
8299.44 541
8300.30 568
8301.16 561
8302.02 545
8302.88 517
8303.74 511
8304.60 518
8305.46 450
8306.32 486
8307.18 500
8308.04 503
8308.90 481
8309.76 500
8310.62 518
8311.48 571
8312.34 537
8313.20 501
8314.06 499
8314.92 580
8315.78 519
8316.65 441
8317.51 472
8318.37 476
8319.23 535
8320.09 483
8320.95 390
8321.81 441
8322.67 486
8323.53 459
8324.39 454
8325.26 471
8326.12 432
8326.98 447
8327.84 422
8328.70 463
8329.56 459
8330.42 418
8331.28 413
8332.15 454
8333.01 444
8333.87 440
8334.73 446
8335.59 467
8336.45 451
8337.32 421
8338.18 388
8339.04 389
8339.90 413
8340.76 392
8341.63 443
8342.49 448
8343.35 456
8344.21 457
8345.07 425
8345.94 456
8346.80 493
8347.66 440
8348.52 443
8349.39 444
8350.25 406
8351.11 427
8351.97 482
8352.84 499
8353.70 430
8354.56 403
8355.42 466
8356.29 432
8357.15 401
8358.01 517
8358.88 465
8359.74 481
8360.60 450
8361.46 418
8362.33 378
8363.19 410
8364.05 441
8364.92 450
8365.78 385
8366.64 457
8367.51 462
8368.37 469
8369.23 437
8370.10 455
8370.96 459
8371.82 487
8372.69 415
8373.55 433
8374.42 460
8375.28 414
8376.14 508
8377.01 560
8377.87 467
8378.73 417
8379.60 463
8380.46 492
8381.33 468
8382.19 509
8383.06 512
8383.92 493
8384.78 452
8385.65 397
8386.51 440
8387.38 462
8388.24 442
8389.11 468
8389.97 475
8390.83 534
8391.70 511
8392.56 451
8393.43 479
8394.29 463
8395.16 454
8396.02 448
8396.89 442
8397.75 447
8398.62 448
8399.48 522
8400.35 447
8401.21 476
8402.08 463
8402.94 479
8403.81 478
8404.67 439
8405.54 440
8406.40 437
8407.27 438
8408.14 457
8409.00 428
8409.87 505
8410.73 486
8411.60 505
8412.46 539
8413.33 471
8414.19 530
8415.06 487
8415.93 470
8416.79 551
8417.66 537
8418.52 534
8419.39 494
8420.26 535
8421.12 503
8421.99 572
8422.85 580
8423.72 566
8424.59 616
8425.45 578
8426.32 568
8427.19 557
8428.05 596
8428.92 539
8429.79 509
8430.65 557
8431.52 606
8432.39 571
8433.25 590
8434.12 629
8434.99 707
8435.85 609
8436.72 604
8437.59 602
8438.45 704
8439.32 784
8440.19 728
8441.06 776
8441.92 826
8442.79 908
8443.66 862
8444.52 873
8445.39 883
8446.26 792
8447.13 739
8447.99 801
8448.86 861
8449.73 830
8450.60 871
8451.47 808
8452.33 786
8453.20 789
8454.07 889
8454.94 819
8455.80 841
8456.67 797
8457.54 786
8458.41 837
8459.28 830
8460.14 815
8461.01 787
8461.88 831
8462.75 793
8463.62 860
8464.49 966
8465.35 1102
8466.22 1330
8467.09 1409
8467.96 1542
8468.83 1812
8469.70 1941
8470.57 1928
8471.43 1783
8472.30 1623
8473.17 1530
8474.04 1329
8474.91 1210
8475.78 1075
8476.65 940
8477.52 793
8478.39 759
8479.25 753
8480.12 743
8480.99 656
8481.86 685
8482.73 718
8483.60 621
8484.47 614
8485.34 633
8486.21 665
8487.08 591
8487.95 608
8488.82 673
8489.69 600
8490.56 613
8491.43 578
8492.30 598
8493.17 526
8494.04 633
8494.91 600
8495.78 578
8496.65 577
8497.52 588
8498.39 555
8499.26 596
8500.13 597
8501.00 571
8501.87 524
8502.74 565
8503.61 603
8504.48 658
8505.35 610
8506.22 638
8507.09 665
8507.96 645
8508.83 688
8509.70 586
8510.57 656
8511.44 649
8512.31 587
8513.19 650
8514.06 571
8514.93 591
8515.80 618
8516.67 679
8517.54 626
8518.41 600
8519.28 599
8520.15 579
8521.03 535
8521.90 623
8522.77 538
8523.64 600
8524.51 604
8525.38 645
8526.25 643
8527.13 642
8528.00 637
8528.87 715
8529.74 669
8530.61 688
8531.48 659
8532.36 688
8533.23 696
8534.10 672
8534.97 635
8535.84 639
8536.72 594
8537.59 630
8538.46 653
8539.33 721
8540.20 677
8541.08 649
8541.95 751
8542.82 641
8543.69 715
8544.57 768
8545.44 726
8546.31 704
8547.18 689
8548.06 705
8548.93 712
8549.80 710
8550.67 755
8551.55 787
8552.42 761
8553.29 873
8554.17 863
8555.04 823
8555.91 904
8556.79 792
8557.66 695
8558.53 692
8559.41 710
8560.28 681
8561.15 659
8562.03 615
8562.90 640
8563.77 610
8564.65 630
8565.52 728
8566.39 604
8567.27 613
8568.14 612
8569.01 571
8569.89 629
8570.76 633
8571.64 587
8572.51 566
8573.38 573
8574.26 608
8575.13 608
8576.01 570
8576.88 569
8577.75 609
8578.63 621
8579.50 607
8580.38 615
8581.25 589
8582.12 574
8583.00 615
8583.87 693
8584.75 667
8585.62 595
8586.50 545
8587.37 575
8588.25 638
8589.12 642
8590.00 661
8590.87 641
8591.75 561
8592.62 580
8593.50 637
8594.37 734
8595.25 687
8596.12 627
8597.00 648
8597.87 598
8598.75 683
8599.62 751
8600.50 757
8601.37 707
8602.25 700
8603.12 701
8604.00 683
8604.87 697
8605.75 708
8606.63 775
8607.50 733
8608.38 705
8609.25 731
8610.13 737
8611.01 739
8611.88 767
8612.76 736
8613.63 698
8614.51 757
8615.39 765
8616.26 726
8617.14 710
8618.01 805
8618.89 863
8619.77 787
8620.64 711
8621.52 797
8622.40 776
8623.27 802
8624.15 805
8625.03 805
8625.90 783
8626.78 829
8627.66 827
8628.53 843
8629.41 878
8630.29 909
8631.16 938
8632.04 946
8632.92 953
8633.79 1028
8634.67 1017
8635.55 1035
8636.42 1020
8637.30 991
8638.18 1028
8639.06 1028
8639.93 996
8640.81 1024
8641.69 1097
8642.57 1133
8643.44 1139
8644.32 1120
8645.20 1094
8646.08 1167
8646.95 1282
8647.83 1344
8648.71 1359
8649.59 1360
8650.47 1371
8651.34 1311
8652.22 1234
8653.10 1321
8653.98 1337
8654.86 1304
8655.73 1358
8656.61 1306
8657.49 1266
8658.37 1337
8659.25 1291
8660.13 1327
8661.00 1428
8661.88 1338
8662.76 1325
8663.64 1461
8664.52 1435
8665.40 1354
8666.27 1428
8667.15 1484
8668.03 1650
8668.91 1831
8669.79 1921
8670.67 2169
8671.55 2341
8672.43 2500
8673.31 2675
8674.19 2763
8675.06 2737
8675.94 2730
8676.82 2459
8677.70 2435
8678.58 2266
8679.46 2037
8680.34 1920
8681.22 1965
8682.10 1793
8682.98 1773
8683.86 1728
8684.74 1812
8685.62 2031
8686.50 2182
8687.38 2498
8688.26 2988
8689.14 3479
8690.02 4061
8690.90 4723
8691.78 5281
8692.66 5367
8693.54 5199
8694.42 4687
8695.30 4336
8696.18 3764
8697.06 2990
8697.94 2601
8698.82 2225
8699.70 1970
8700.58 1661
8701.46 1601
8702.34 1450
8703.22 1341
8704.10 1260
8704.98 1180
8705.86 1109
8706.74 1109
8707.62 1121
8708.50 1088
8709.39 1078
8710.27 1091
8711.15 1019
8712.03 1035
8712.91 1001
8713.79 986
8714.67 905
8715.55 879
8716.43 840
8717.32 920
8718.20 976
8719.08 969
8719.96 996
8720.84 958
8721.72 942
8722.60 920
8723.49 943
8724.37 896
8725.25 910
8726.13 1003
8727.01 975
8727.89 955
8728.78 923
8729.66 933
8730.54 869
8731.42 884
8732.30 912
8733.19 944
8734.07 920
8734.95 865
8735.83 868
8736.71 881
8737.60 885
8738.48 789
8739.36 837
8740.24 764
8741.13 787
8742.01 832
8742.89 838
8743.77 820
8744.66 839
8745.54 896
8746.42 854
8747.31 853
8748.19 891
8749.07 903
8749.95 948
8750.84 922
8751.72 930
8752.60 962
8753.49 905
8754.37 1023
8755.25 1065
8756.14 1006
8757.02 973
8757.90 1092
8758.79 1071
8759.67 1104
8760.55 1000
8761.44 975
8762.32 969
8763.20 1001
8764.09 1034
8764.97 1013
8765.85 942
8766.74 933
8767.62 1005
8768.51 974
8769.39 996
8770.27 1009
8771.16 982
8772.04 997
8772.93 1001
8773.81 937
8774.69 843
8775.58 833
8776.46 838
8777.35 797
8778.23 859
8779.12 829
8780.00 751
8780.88 769
8781.77 808
8782.65 814
8783.54 742
8784.42 795
8785.31 764
8786.19 755
8787.08 752
8787.96 752
8788.85 771
8789.73 810
8790.62 774
8791.50 742
8792.39 744
8793.27 716
8794.16 678
8795.04 709
8795.93 656
8796.81 653
8797.70 653
8798.58 754
8799.47 689
8800.35 676
8801.24 710
8802.13 731
8803.01 739
8803.90 704
8804.78 780
8805.67 752
8806.55 713
8807.44 684
8808.33 656
8809.21 706
8810.10 693
8810.98 617
8811.87 615
8812.76 613
8813.64 654
8814.53 689
8815.41 651
8816.30 629
8817.19 640
8818.07 659
8818.96 614
8819.85 600
8820.73 660
8821.62 635
8822.51 628
8823.39 585
8824.28 579
8825.17 577
8826.05 587
8826.94 629
8827.83 576
8828.71 587
8829.60 467
8830.49 509
8831.37 579
8832.26 558
8833.15 576
8834.04 579
8834.92 557
8835.81 558
8836.70 568
8837.58 559
8838.47 557
8839.36 596
8840.25 551
8841.13 578
8842.02 564
8842.91 558
8843.80 552
8844.69 488
8845.57 527
8846.46 534
8847.35 523
8848.24 523
8849.12 527
8850.01 467
8850.90 481
8851.79 501
8852.68 527
8853.56 586
8854.45 536
8855.34 497
8856.23 477
8857.12 480
8858.01 470
8858.89 478
8859.78 478
8860.67 542
8861.56 552
8862.45 503
8863.34 475
8864.23 505
8865.12 499
8866.00 464
8866.89 496
8867.78 462
8868.67 520
8869.56 502
8870.45 476
8871.34 407
8872.23 438
8873.12 515
8874.00 505
8874.89 489
8875.78 432
8876.67 440
8877.56 456
8878.45 443
8879.34 486
8880.23 487
8881.12 457
8882.01 441
8882.90 420
8883.79 445
8884.68 472
8885.57 445
8886.46 483
8887.35 445
8888.24 448
8889.13 392
8890.02 444
8890.91 446
8891.80 471
8892.69 455
8893.58 444
8894.47 409
8895.36 411
8896.25 402
8897.14 418
8898.03 417
8898.92 380
8899.81 418
8900.70 446
8901.59 440
8902.48 416
8903.37 371
8904.26 433
8905.15 430
8906.05 437
8906.94 416
8907.83 426
8908.72 477
8909.61 453
8910.50 444
8911.39 450
8912.28 427
8913.17 428
8914.06 421
8914.96 399
8915.85 392
8916.74 401
8917.63 385
8918.52 378
8919.41 450
8920.30 415
8921.20 411
8922.09 400
8922.98 418
8923.87 371
8924.76 365
8925.65 386
8926.55 365
8927.44 411
8928.33 363
8929.22 379
8930.11 418
8931.01 444
8931.90 427
8932.79 390
8933.68 381
8934.57 401
8935.47 346
8936.36 401
8937.25 373
8938.14 443
8939.04 452
8939.93 354
8940.82 376
8941.71 447
8942.61 383
8943.50 368
8944.39 406
8945.28 373
8946.18 343
8947.07 391
8947.96 425
8948.86 373
8949.75 414
8950.64 408
8951.54 416
8952.43 368
8953.32 400
8954.21 380
8955.11 385
8956.00 341
8956.89 358
8957.79 383
8958.68 383
8959.57 362
8960.47 415
8961.36 449
8962.26 417
8963.15 399
8964.04 373
8964.94 387
8965.83 429
8966.72 445
8967.62 421
8968.51 409
8969.41 427
8970.30 460
8971.19 500
8972.09 444
8972.98 393
8973.88 376
8974.77 394
8975.67 384
8976.56 360
8977.45 389
8978.35 355
8979.24 400
8980.14 401
8981.03 423
8981.93 456
8982.82 409
8983.72 346
8984.61 345
8985.51 378
8986.40 343
8987.29 363
8988.19 368
8989.08 385
8989.98 427
8990.87 431
8991.77 402
8992.66 448
8993.56 414
8994.46 405
8995.35 393
8996.25 429
8997.14 434
8998.04 384
8998.93 395
8999.83 427
9000.72 385
9001.62 396
9002.51 391
9003.41 403
9004.31 374
9005.20 358
9006.10 353
9006.99 350
9007.89 322
9008.78 365
9009.68 395
9010.58 393
9011.47 354
9012.37 433
9013.27 417
9014.16 376
9015.06 335
9015.95 324
9016.85 358
9017.75 399
9018.64 389
9019.54 341
9020.44 344
9021.33 336
9022.23 336
9023.13 359
9024.02 349
9024.92 371
9025.82 370
9026.71 332
9027.61 382
9028.51 319
9029.40 368
9030.30 363
9031.20 390
9032.09 405
9032.99 413
9033.89 400
9034.79 321
9035.68 343
9036.58 327
9037.48 346
9038.38 413
9039.27 373
9040.17 349
9041.07 414
9041.97 480
9042.86 424
9043.76 408
9044.66 430
9045.56 400
9046.45 399
9047.35 371
9048.25 335
9049.15 402
9050.05 375
9050.94 369
9051.84 308
9052.74 360
9053.64 352
9054.54 339
9055.44 373
9056.33 371
9057.23 387
9058.13 348
9059.03 361
9059.93 376
9060.83 371
9061.72 385
9062.62 417
9063.52 374
9064.42 370
9065.32 419
9066.22 390
9067.12 414
9068.02 406
9068.91 360
9069.81 378
9070.71 447
9071.61 395
9072.51 434
9073.41 441
9074.31 432
9075.21 396
9076.11 383
9077.01 420
9077.91 425
9078.81 452
9079.71 393
9080.60 392
9081.50 415
9082.40 410
9083.30 474
9084.20 494
9085.10 472
9086.00 447
9086.90 441
9087.80 437
9088.70 396
9089.60 436
9090.50 476
9091.40 516
9092.30 476
9093.20 445
9094.10 423
9095.00 414
9095.90 351
9096.80 424
9097.70 456
9098.60 485
9099.50 368
9100.41 412
9101.31 429
9102.21 426
9103.11 425
9104.01 393
9104.91 433
9105.81 387
9106.71 379
9107.61 335
9108.51 347
9109.41 369
9110.31 407
9111.21 424
9112.12 386
9113.02 431
9113.92 344
9114.82 334
9115.72 338
9116.62 359
9117.52 335
9118.42 370
9119.33 364
9120.23 342
9121.13 340
9122.03 375
9122.93 352
9123.83 371
9124.74 419
9125.64 401
9126.54 367
9127.44 355
9128.34 410
9129.24 387
9130.15 355
9131.05 378
9131.95 413
9132.85 372
9133.75 315
9134.66 339
9135.56 347
9136.46 392
9137.36 390
9138.27 342
9139.17 386
9140.07 398
9140.97 398
9141.88 393
9142.78 393
9143.68 344
9144.58 332
9145.49 327
9146.39 331
9147.29 334
9148.20 384
9149.10 369
9150.00 371
9150.90 376
9151.81 306
9152.71 392
9153.61 368
9154.52 350
9155.42 359
9156.32 351
9157.23 308
9158.13 332
9159.03 418
9159.94 371
9160.84 379
9161.74 344
9162.65 346
9163.55 361
9164.45 331
9165.36 397
9166.26 367
9167.17 341
9168.07 366
9168.97 354
9169.88 333
9170.78 312
9171.69 305
9172.59 312
9173.49 364
9174.40 337
9175.30 311
9176.21 344
9177.11 377
9178.01 378
9178.92 361
9179.82 363
9180.73 338
9181.63 358
9182.54 389
9183.44 332
9184.35 349
9185.25 377
9186.16 352
9187.06 409
9187.97 383
9188.87 373
9189.78 340
9190.68 397
9191.59 361
9192.49 420
9193.40 391
9194.30 373
9195.21 402
9196.11 363
9197.02 403
9197.92 382
9198.83 332
9199.73 395
9200.64 406
9201.54 434
9202.45 422
9203.35 362
9204.26 382
9205.17 378
9206.07 374
9206.98 346
9207.88 391
9208.79 393
9209.69 377
9210.60 402
9211.51 424
9212.41 424
9213.32 366
9214.22 309
9215.13 351
9216.04 412
9216.94 331
9217.85 415
9218.76 384
9219.66 394
9220.57 394
9221.48 334
9222.38 372
9223.29 407
9224.20 362
9225.10 343
9226.01 345
9226.92 374
9227.82 396
9228.73 425
9229.64 379
9230.54 351
9231.45 367
9232.36 349
9233.26 368
9234.17 360
9235.08 359
9235.99 380
9236.89 363
9237.80 382
9238.71 387
9239.61 346
9240.52 369
9241.43 353
9242.34 345
9243.24 338
9244.15 338
9245.06 387
9245.97 383
9246.88 348
9247.78 405
9248.69 318
9249.60 368
9250.51 348
9251.41 320
9252.32 319
9253.23 333
9254.14 319
9255.05 365
9255.96 383
9256.86 348
9257.77 299
9258.68 292
9259.59 323
9260.50 344
9261.41 350
9262.31 331
9263.22 360
9264.13 331
9265.04 342
9265.95 330
9266.86 358
9267.77 383
9268.67 383
9269.58 359
9270.49 337
9271.40 347
9272.31 338
9273.22 381
9274.13 357
9275.04 335
9275.95 320
9276.86 334
9277.76 380
9278.67 351
9279.58 338
9280.49 352
9281.40 421
9282.31 363
9283.22 433
9284.13 397
9285.04 352
9285.95 333
9286.86 323
9287.77 330
9288.68 398
9289.59 401
9290.50 415
9291.41 399
9292.32 364
9293.23 372
9294.14 396
9295.05 355
9295.96 387
9296.87 412
9297.78 371
9298.69 361
9299.60 371
9300.51 401
9301.42 402
9302.33 344
9303.24 377
9304.15 374
9305.06 375
9305.97 389
9306.88 415
9307.80 385
9308.71 390
9309.62 444
9310.53 414
9311.44 369
9312.35 396
9313.26 425
9314.17 454
9315.08 387
9315.99 365
9316.91 368
9317.82 406
9318.73 421
9319.64 336
9320.55 381
9321.46 382
9322.37 371
9323.28 387
9324.20 320
9325.11 396
9326.02 386
9326.93 384
9327.84 332
9328.75 337
9329.67 340
9330.58 378
9331.49 332
9332.40 356
9333.31 372
9334.23 355
9335.14 371
9336.05 334
9336.96 361
9337.87 358
9338.79 401
9339.70 386
9340.61 420
9341.52 342
9342.44 354
9343.35 350
9344.26 362
9345.17 384
9346.09 382
9347.00 392
9347.91 326
9348.82 328
9349.74 328
9350.65 344
9351.56 371
9352.48 352
9353.39 369
9354.30 313
9355.21 389
9356.13 384
9357.04 403
9357.95 358
9358.87 335
9359.78 360
9360.69 385
9361.61 330
9362.52 345
9363.43 371
9364.35 344
9365.26 376
9366.18 370
9367.09 319
9368.00 313
9368.92 350
9369.83 326
9370.74 335
9371.66 328
9372.57 326
9373.49 328
9374.40 365
9375.31 368
9376.23 365
9377.14 392
9378.06 358
9378.97 354
9379.88 438
9380.80 389
9381.71 406
9382.63 420
9383.54 345
9384.46 376
9385.37 347
9386.29 378
9387.20 406
9388.11 366
9389.03 392
9389.94 348
9390.86 347
9391.77 367
9392.69 379
9393.60 367
9394.52 382
9395.43 371
9396.35 422
9397.26 418
9398.18 404
9399.09 360
9400.01 358
9400.92 365
9401.84 411
9402.76 420
9403.67 367
9404.59 344
9405.50 398
9406.42 366
9407.33 378
9408.25 395
9409.16 361
9410.08 400
9411.00 318
9411.91 374
9412.83 417
9413.74 374
9414.66 301
9415.58 329
9416.49 336
9417.41 351
9418.32 372
9419.24 411
9420.16 390
9421.07 398
9421.99 328
9422.91 341
9423.82 374
9424.74 389
9425.65 376
9426.57 379
9427.49 390
9428.40 430
9429.32 388
9430.24 393
9431.15 393
9432.07 367
9432.99 405
9433.90 430
9434.82 385
9435.74 374
9436.66 413
9437.57 485
9438.49 475
9439.41 371
9440.32 383
9441.24 432
9442.16 429
9443.08 409
9443.99 398
9444.91 413
9445.83 429
9446.75 430
9447.66 460
9448.58 511
9449.50 463
9450.42 488
9451.33 505
9452.25 497
9453.17 499
9454.09 537
9455.01 527
9455.92 469
9456.84 472
9457.76 430
9458.68 435
9459.60 420
9460.51 419
9461.43 408
9462.35 425
9463.27 395
9464.19 435
9465.11 383
9466.02 432
9466.94 439
9467.86 366
9468.78 399
9469.70 412
9470.62 427
9471.54 411
9472.46 426
9473.37 428
9474.29 406
9475.21 441
9476.13 437
9477.05 417
9477.97 387
9478.89 438
9479.81 439
9480.73 477
9481.65 476
9482.56 445
9483.48 433
9484.40 484
9485.32 483
9486.24 483
9487.16 423
9488.08 418
9489.00 387
9489.92 390
9490.84 437
9491.76 423
9492.68 424
9493.60 371
9494.52 416
9495.44 440
9496.36 408
9497.28 406
9498.20 432
9499.12 408
9500.04 439
9500.96 446
9501.88 431
9502.80 419
9503.72 428
9504.64 385
9505.56 408
9506.48 408
9507.40 433
9508.32 436
9509.24 424
9510.16 469
9511.08 431
9512.00 445
9512.93 445
9513.85 458
9514.77 441
9515.69 473
9516.61 485
9517.53 462
9518.45 474
9519.37 524
9520.29 465
9521.21 470
9522.14 458
9523.06 463
9523.98 477
9524.90 503
9525.82 444
9526.74 440
9527.66 518
9528.59 605
9529.51 607
9530.43 600
9531.35 646
9532.27 612
9533.19 663
9534.11 692
9535.04 645
9535.96 622
9536.88 581
9537.80 561
9538.72 495
9539.65 558
9540.57 499
9541.49 501
9542.41 493
9543.34 509
9544.26 539
9545.18 531
9546.10 538
9547.02 572
9547.95 548
9548.87 523
9549.79 544
9550.71 597
9551.64 519
9552.56 491
9553.48 466
9554.41 514
9555.33 538
9556.25 546
9557.17 562
9558.10 513
9559.02 558
9559.94 589
9560.87 624
9561.79 581
9562.71 620
9563.64 553
9564.56 537
9565.48 577
9566.41 563
9567.33 556
9568.25 548
9569.18 539
9570.10 559
9571.02 564
9571.95 519
9572.87 543
9573.79 564
9574.72 475
9575.64 504
9576.56 547
9577.49 552
9578.41 619
9579.34 632
9580.26 584
9581.18 526
9582.11 586
9583.03 578
9583.96 585
9584.88 551
9585.81 615
9586.73 576
9587.65 542
9588.58 547
9589.50 548
9590.43 628
9591.35 628
9592.28 619
9593.20 591
9594.13 583
9595.05 650
9595.98 663
9596.90 579
9597.83 600
9598.75 645
9599.68 652
9600.60 584
9601.53 679
9602.45 696
9603.38 677
9604.30 660
9605.23 687
9606.15 621
9607.08 702
9608.00 716
9608.93 730
9609.85 731
9610.78 716
9611.70 692
9612.63 735
9613.55 724
9614.48 717
9615.41 741
9616.33 715
9617.26 720
9618.18 785
9619.11 770
9620.04 748
9620.96 689
9621.89 747
9622.81 768
9623.74 772
9624.67 786
9625.59 790
9626.52 727
9627.44 839
9628.37 823
9629.30 845
9630.22 823
9631.15 833
9632.08 830
9633.00 862
9633.93 781
9634.86 822
9635.78 868
9636.71 958
9637.64 932
9638.56 922
9639.49 954
9640.42 954
9641.34 966
9642.27 914
9643.20 922
9644.13 897
9645.05 973
9645.98 1088
9646.91 1085
9647.83 1071
9648.76 1104
9649.69 1082
9650.62 1069
9651.54 1169
9652.47 1127
9653.40 1118
9654.33 1124
9655.25 1155
9656.18 1072
9657.11 1183
9658.04 1134
9658.96 1116
9659.89 1177
9660.82 1157
9661.75 1151
9662.68 1241
9663.60 1182
9664.53 1199
9665.46 1185
9666.39 1275
9667.32 1402
9668.25 1323
9669.17 1251
9670.10 1263
9671.03 1237
9671.96 1325
9672.89 1337
9673.82 1296
9674.74 1289
9675.67 1299
9676.60 1331
9677.53 1475
9678.46 1432
9679.39 1406
9680.32 1462
9681.25 1406
9682.17 1465
9683.10 1385
9684.03 1392
9684.96 1516
9685.89 1520
9686.82 1447
9687.75 1559
9688.68 1527
9689.61 1479
9690.54 1551
9691.47 1640
9692.40 1711
9693.33 1700
9694.25 1714
9695.18 1931
9696.11 2153
9697.04 2358
9697.97 2577
9698.90 2651
9699.83 2499
9700.76 2440
9701.69 2234
9702.62 2252
9703.55 2075
9704.48 1898
9705.41 1728
9706.34 1676
9707.27 1617
9708.20 1606
9709.13 1499
9710.06 1637
9710.99 1804
9711.92 1883
9712.85 1945
9713.78 1988
9714.71 1970
9715.65 1986
9716.58 1924
9717.51 1826
9718.44 1774
9719.37 1660
9720.30 1518
9721.23 1434
9722.16 1270
9723.09 1321
9724.02 1354
9724.95 1353
9725.88 1281
9726.82 1301
9727.75 1340
9728.68 1375
9729.61 1312
9730.54 1292
9731.47 1423
9732.40 1473
9733.33 1344
9734.27 1373
9735.20 1340
9736.13 1304
9737.06 1186
9737.99 1129
9738.92 1096
9739.86 1101
9740.79 1076
9741.72 1023
9742.65 1004
9743.58 1005
9744.51 1019
9745.45 1025
9746.38 980
9747.31 990
9748.24 967
9749.17 974
9750.11 972
9751.04 890
9751.97 922
9752.90 999
9753.84 970
9754.77 960
9755.70 996
9756.63 985
9757.57 889
9758.50 914
9759.43 987
9760.36 948
9761.30 952
9762.23 955
9763.16 1010
9764.09 888
9765.03 925
9765.96 974
9766.89 898
9767.83 995
9768.76 900
9769.69 942
9770.63 1018
9771.56 974
9772.49 1005
9773.43 1024
9774.36 1014
9775.29 1040
9776.23 1107
9777.16 1043
9778.09 1120
9779.03 1075
9779.96 1136
9780.89 1105
9781.83 1087
9782.76 1098
9783.70 1052
9784.63 1019
9785.56 1036
9786.50 978
9787.43 938
9788.37 937
9789.30 939
9790.23 896
9791.17 932
9792.10 823
9793.04 883
9793.97 907
9794.90 862
9795.84 928
9796.77 891
9797.71 912
9798.64 955
9799.58 949
9800.51 978
9801.45 914
9802.38 890
9803.32 844
9804.25 789
9805.19 743
9806.12 767
9807.05 840
9807.99 765
9808.92 717
9809.86 695
9810.80 736
9811.73 775
9812.67 698
9813.60 706
9814.54 742
9815.47 705
9816.41 713
9817.34 685
9818.28 677
9819.21 696
9820.15 692
9821.08 681
9822.02 676
9822.96 670
9823.89 694
9824.83 720
9825.76 666
9826.70 679
9827.63 645
9828.57 637
9829.51 640
9830.44 659
9831.38 637
9832.31 612
9833.25 650
9834.19 676
9835.12 691
9836.06 661
9837.00 617
9837.93 628
9838.87 603
9839.81 651
9840.74 707
9841.68 650
9842.61 661
9843.55 641
9844.49 602
9845.43 681
9846.36 686
9847.30 681
9848.24 640
9849.17 601
9850.11 587
9851.05 643
9851.98 680
9852.92 713
9853.86 651
9854.79 605
9855.73 629
9856.67 621
9857.61 633
9858.54 684
9859.48 661
9860.42 664
9861.36 726
9862.29 646
9863.23 645
9864.17 571
9865.11 520
9866.04 631
9866.98 641
9867.92 617
9868.86 603
9869.80 640
9870.73 697
9871.67 621
9872.61 635
9873.55 637
9874.49 607
9875.42 572
9876.36 657
9877.30 589
9878.24 602
9879.18 585
9880.12 630
9881.05 586
9881.99 549
9882.93 603
9883.87 552
9884.81 578
9885.75 604
9886.69 604
9887.63 560
9888.56 605
9889.50 611
9890.44 570
9891.38 521
9892.32 527
9893.26 614
9894.20 604
9895.14 519
9896.08 518
9897.02 604
9897.95 552
9898.89 569
9899.83 571
9900.77 567
9901.71 598
9902.65 535
9903.59 528
9904.53 527
9905.47 536
9906.41 631
9907.35 649
9908.29 597
9909.23 579
9910.17 554
9911.11 573
9912.05 604
9912.99 556
9913.93 570
9914.87 595
9915.81 587
9916.75 615
9917.69 490
9918.63 607
9919.57 638
9920.51 615
9921.45 690
9922.39 718
9923.33 813
9924.27 832
9925.21 848
9926.15 979
9927.09 1033
9928.03 1028
9928.97 960
9929.92 930
9930.86 867
9931.80 789
9932.74 748
9933.68 703
9934.62 648
9935.56 598
9936.50 600
9937.44 588
9938.38 637
9939.33 580
9940.27 588
9941.21 550
9942.15 518
9943.09 583
9944.03 498
9944.97 477
9945.92 550
9946.86 566
9947.80 496
9948.74 528
9949.68 575
9950.62 574
9951.57 569
9952.51 596
9953.45 559
9954.39 536
9955.33 557
9956.28 539
9957.22 569
9958.16 558
9959.10 540
9960.04 563
9960.99 523
9961.93 511
9962.87 520
9963.81 552
9964.76 550
9965.70 516
9966.64 583
9967.58 557
9968.53 541
9969.47 573
9970.41 567
9971.35 567
9972.30 552
9973.24 571
9974.18 570
9975.13 597
9976.07 609
9977.01 584
9977.95 682
9978.90 598
9979.84 548
9980.78 534
9981.73 528
9982.67 469
9983.61 544
9984.56 561
9985.50 542
9986.44 513
9987.39 512
9988.33 527
9989.27 522
9990.22 504
9991.16 457
9992.11 448
9993.05 519
9993.99 525
9994.94 505
9995.88 492
9996.82 497
9997.77 478
9998.71 488
9999.66 504
10000.60 483
10001.55 498
10002.49 455
10003.43 478
10004.38 448
10005.32 459
10006.27 480
10007.21 506
10008.16 475
10009.10 493
10010.04 519
10010.99 442
10011.93 418
10012.88 461
10013.82 457
10014.77 493
10015.71 466
10016.66 543
10017.60 499
10018.55 462
10019.49 492
10020.44 475
10021.38 480
10022.33 495
10023.27 453
10024.22 492
10025.16 469
10026.11 467
10027.05 422
10028.00 383
10028.95 459
10029.89 456
10030.84 475
10031.78 481
10032.73 432
10033.67 452
10034.62 458
10035.57 467
10036.51 443
10037.46 423
10038.40 428
10039.35 429
10040.30 448
10041.24 481
10042.19 415
10043.13 385
10044.08 403
10045.03 427
10045.97 451
10046.92 422
10047.86 409
10048.81 462
10049.76 451
10050.70 458
10051.65 452
10052.60 505
10053.54 433
10054.49 449
10055.44 485
10056.38 481
10057.33 462
10058.28 548
10059.22 475
10060.17 409
10061.12 482
10062.07 461
10063.01 433
10063.96 386
10064.91 425
10065.85 430
10066.80 371
10067.75 431
10068.70 428
10069.64 437
10070.59 449
10071.54 416
10072.49 409
10073.43 454
10074.38 428
10075.33 428
10076.28 426
10077.22 403
10078.17 390
10079.12 383
10080.07 404
10081.02 464
10081.96 480
10082.91 418
10083.86 386
10084.81 376
10085.76 391
10086.70 419
10087.65 407
10088.60 403
10089.55 433
10090.50 407
10091.45 369
10092.39 377
10093.34 422
10094.29 395
10095.24 431
10096.19 417
10097.14 392
10098.09 411
10099.03 418
10099.98 418
10100.93 386
10101.88 388
10102.83 398
10103.78 440
10104.73 414
10105.68 367
10106.63 371
10107.58 389
10108.53 403
10109.47 449
10110.42 373
10111.37 396
10112.32 432
10113.27 389
10114.22 367
10115.17 383
10116.12 414
10117.07 417
10118.02 344
10118.97 346
10119.92 406
10120.87 396
10121.82 401
10122.77 374
10123.72 396
10124.67 427
10125.62 412
10126.57 425
10127.52 389
10128.47 426
10129.42 419
10130.37 388
10131.32 436
10132.27 417
10133.22 441
10134.17 431
10135.12 463
10136.07 495
10137.02 413
10137.97 426
10138.92 481
10139.87 423
10140.83 428
10141.78 416
10142.73 408
10143.68 441
10144.63 429
10145.58 426
10146.53 419
10147.48 422
10148.43 406
10149.38 430
10150.34 403
10151.29 404
10152.24 418
10153.19 400
10154.14 369
10155.09 469
10156.04 433
10156.99 481
10157.95 469
10158.90 526
10159.85 494
10160.80 450
10161.75 482
10162.70 465
10163.66 473
10164.61 448
10165.56 465
10166.51 436
10167.46 449
10168.42 455
10169.37 497
10170.32 503
10171.27 459
10172.23 494
10173.18 529
10174.13 447
10175.08 426
10176.03 506
10176.99 487
10177.94 507
10178.89 495
10179.84 494
10180.80 532
10181.75 527
10182.70 586
10183.66 548
10184.61 522
10185.56 516
10186.51 519
10187.47 556
10188.42 562
10189.37 597
10190.33 513
10191.28 541
10192.23 567
10193.19 536
10194.14 555
10195.09 607
10196.05 588
10197.00 577
10197.95 574
10198.91 595
10199.86 646
10200.81 621
10201.77 681
10202.72 673
10203.67 693
10204.63 740
10205.58 767
10206.53 799
10207.49 750
10208.44 713
10209.40 712
10210.35 681
10211.30 705
10212.26 607
10213.21 631
10214.17 610
10215.12 563
10216.08 597
10217.03 573
10217.98 554
10218.94 535
10219.89 597
10220.85 527
10221.80 594
10222.76 583
10223.71 507
10224.67 493
10225.62 507
10226.58 507
10227.53 476
10228.49 521
10229.44 514
10230.40 467
10231.35 507
10232.31 545
10233.26 503
10234.22 475
10235.17 545
10236.13 518
10237.08 491
10238.04 499
10238.99 506
10239.95 497
10240.90 497
10241.86 475
10242.81 448
10243.77 433
10244.72 403
10245.68 422
10246.64 388
10247.59 368
10248.55 411
10249.50 471
10250.46 417
10251.42 372
10252.37 422
10253.33 417
10254.28 416
10255.24 444
10256.20 423
10257.15 400
10258.11 366
10259.06 394
10260.02 399
10260.98 373
10261.93 403
10262.89 396
10263.85 370
10264.80 369
10265.76 383
10266.72 388
10267.67 349
10268.63 378
10269.59 351
10270.54 386
10271.50 388
10272.46 366
10273.41 348
10274.37 353
10275.33 375
10276.29 394
10277.24 370
10278.20 388
10279.16 380
10280.11 422
10281.07 394
10282.03 393
10282.99 372
10283.94 406
10284.90 406
10285.86 360
10286.82 366
10287.77 375
10288.73 388
10289.69 375
10290.65 365
10291.61 403
10292.56 382
10293.52 391
10294.48 445
10295.44 395
10296.39 333
10297.35 370
10298.31 358
10299.27 402
10300.23 342
10301.19 385
10302.14 352
10303.10 368
10304.06 382
10305.02 356
10305.98 325
10306.94 369
10307.89 420
10308.85 427
10309.81 377
10310.77 369
10311.73 376
10312.69 407
10313.65 382
10314.61 359
10315.57 360
10316.52 365
10317.48 406
10318.44 404
10319.40 365
10320.36 416
10321.32 376
10322.28 387
10323.24 387
10324.20 342
10325.16 351
10326.12 405
10327.08 399
10328.04 353
10328.99 360
10329.95 371
10330.91 348
10331.87 338
10332.83 381
10333.79 377
10334.75 387
10335.71 388
10336.67 402
10337.63 358
10338.59 331
10339.55 339
10340.51 340
10341.47 354
10342.43 317
10343.39 320
10344.35 334
10345.31 363
10346.27 343
10347.23 332
10348.20 335
10349.16 384
10350.12 364
10351.08 320
10352.04 330
10353.00 329
10353.96 336
10354.92 386
10355.88 410
10356.84 315
10357.80 357
10358.76 370
10359.72 357
10360.69 360
10361.65 366
10362.61 369
10363.57 369
10364.53 369
10365.49 349
10366.45 334
10367.41 337
10368.38 325
10369.34 308
10370.30 294
10371.26 336
10372.22 345
10373.18 332
10374.14 384
10375.11 346
10376.07 326
10377.03 385
10377.99 323
10378.95 375
10379.92 358
10380.88 309
10381.84 307
10382.80 339
10383.76 332
10384.73 347
10385.69 321
10386.65 301
10387.61 316
10388.57 291
10389.54 333
10390.50 351
10391.46 333
10392.42 338
10393.39 329
10394.35 332
10395.31 356
10396.27 349
10397.24 360
10398.20 319
10399.16 380
10400.13 309
10401.09 353
10402.05 298
10403.02 352
10403.98 352
10404.94 311
10405.90 313
10406.87 323
10407.83 301
10408.79 282
10409.76 289
10410.72 351
10411.68 332
10412.65 341
10413.61 327
10414.57 344
10415.54 310
10416.50 339
10417.47 320
10418.43 302
10419.39 315
10420.36 316
10421.32 322
10422.28 331
10423.25 321
10424.21 315
10425.18 292
10426.14 318
10427.10 269
10428.07 281
10429.03 325
10430.00 318
10430.96 285
10431.93 318
10432.89 298
10433.85 338
10434.82 330
10435.78 297
10436.75 286
10437.71 298
10438.68 271
10439.64 294
10440.61 317
10441.57 324
10442.54 320
10443.50 291
10444.47 331
10445.43 320
10446.40 303
10447.36 302
10448.33 287
10449.29 288
10450.26 314
10451.22 296
10452.19 292
10453.15 315
10454.12 321
10455.08 329
10456.05 279
10457.01 312
10457.98 311
10458.95 318
10459.91 284
10460.88 296
10461.84 302
10462.81 254
10463.77 240
10464.74 297
10465.71 241
10466.67 314
10467.64 317
10468.60 301
10469.57 322
10470.54 278
10471.50 294
10472.47 264
10473.44 286
10474.40 250
10475.37 279
10476.33 287
10477.30 304
10478.27 296
10479.23 295
10480.20 329
10481.17 337
10482.13 316
10483.10 303
10484.07 248
10485.03 281
10486.00 295
10486.97 290
10487.93 313
10488.90 313
10489.87 303
10490.84 278
10491.80 301
10492.77 301
10493.74 273
10494.70 293
10495.67 314
10496.64 310
10497.61 275
10498.57 310
10499.54 280
10500.51 255
10501.48 263
10502.44 303
10503.41 293
10504.38 274
10505.35 312
10506.31 238
10507.28 230
10508.25 248
10509.22 290
10510.19 279
10511.15 278
10512.12 291
10513.09 250
10514.06 302
10515.03 351
10516.00 314
10516.96 299
10517.93 220
10518.90 284
10519.87 251
10520.84 257
10521.81 274
10522.77 229
10523.74 267
10524.71 292
10525.68 261
10526.65 288
10527.62 352
10528.59 298
10529.56 294
10530.52 264
10531.49 208
10532.46 263
10533.43 282
10534.40 282
10535.37 275
10536.34 285
10537.31 271
10538.28 262
10539.25 277
10540.22 320
10541.18 324
10542.15 297
10543.12 281
10544.09 259
10545.06 272
10546.03 261
10547.00 288
10547.97 291
10548.94 302
10549.91 280
10550.88 243
10551.85 278
10552.82 263
10553.79 236
10554.76 264
10555.73 276
10556.70 326
10557.67 293
10558.64 303
10559.61 286
10560.58 316
10561.55 347
10562.52 320
10563.49 285
10564.46 304
10565.43 294
10566.40 289
10567.38 291
10568.35 330
10569.32 245
10570.29 323
10571.26 282
10572.23 290
10573.20 272
10574.17 308
10575.14 321
10576.11 277
10577.08 272
10578.06 280
10579.03 299
10580.00 325
10580.97 324
10581.94 371
10582.91 288
10583.88 249
10584.85 303
10585.83 365
10586.80 355
10587.77 346
10588.74 285
10589.71 278
10590.68 247
10591.66 263
10592.63 285
10593.60 276
10594.57 312
10595.54 316
10596.51 298
10597.49 269
10598.46 268
10599.43 270
10600.40 300
10601.37 333
10602.35 286
10603.32 256
10604.29 282
10605.26 336
10606.24 331
10607.21 335
10608.18 292
10609.15 292
10610.13 317
10611.10 333
10612.07 307
10613.04 290
10614.02 262
10614.99 299
10615.96 304
10616.94 290
10617.91 321
10618.88 341
10619.85 355
10620.83 296
10621.80 278
10622.77 278
10623.75 307
10624.72 316
10625.69 320
10626.67 343
10627.64 338
10628.61 314
10629.59 332
10630.56 313
10631.53 307
10632.51 336
10633.48 323
10634.46 359
10635.43 400
10636.40 420
10637.38 426
10638.35 445
10639.32 427
10640.30 395
10641.27 396
10642.25 387
10643.22 380
10644.19 363
10645.17 336
10646.14 372
10647.12 350
10648.09 298
10649.07 302
10650.04 258
10651.01 295
10651.99 306
10652.96 290
10653.94 320
10654.91 296
10655.89 274
10656.86 278
10657.84 315
10658.81 284
10659.79 309
10660.76 290
10661.74 294
10662.71 303
10663.69 276
10664.66 250
10665.64 289
10666.61 287
10667.59 280
10668.56 309
10669.54 277
10670.51 291
10671.49 285
10672.46 316
10673.44 328
10674.42 277
10675.39 299
10676.37 285
10677.34 306
10678.32 293
10679.29 307
10680.27 325
10681.25 328
10682.22 347
10683.20 310
10684.17 313
10685.15 298
10686.12 290
10687.10 316
10688.08 307
10689.05 274
10690.03 295
10691.01 293
10691.98 293
10692.96 275
10693.94 294
10694.91 277
10695.89 280
10696.86 295
10697.84 288
10698.82 258
10699.79 287
10700.77 271
10701.75 270
10702.72 272
10703.70 272
10704.68 294
10705.66 307
10706.63 295
10707.61 262
10708.59 263
10709.56 308
10710.54 319
10711.52 286
10712.50 306
10713.47 298
10714.45 353
10715.43 319
10716.41 317
10717.38 290
10718.36 307
10719.34 292
10720.32 316
10721.29 329
10722.27 268
10723.25 279
10724.23 311
10725.20 299
10726.18 278
10727.16 343
10728.14 286
10729.12 332
10730.09 331
10731.07 270
10732.05 258
10733.03 314
10734.01 296
10734.99 315
10735.96 303
10736.94 284
10737.92 306
10738.90 286
10739.88 283
10740.86 292
10741.83 329
10742.81 349
10743.79 317
10744.77 293
10745.75 301
10746.73 296
10747.71 304
10748.69 296
10749.67 273
10750.64 284
10751.62 259
10752.60 266
10753.58 308
10754.56 370
10755.54 310
10756.52 344
10757.50 328
10758.48 341
10759.46 296
10760.44 282
10761.42 310
10762.40 287
10763.38 291
10764.35 302
10765.33 331
10766.31 314
10767.29 328
10768.27 344
10769.25 334
10770.23 356
10771.21 363
10772.19 346
10773.17 328
10774.15 310
10775.13 328
10776.11 310
10777.09 332
10778.07 368
10779.05 355
10780.04 339
10781.02 334
10782.00 356
10782.98 327
10783.96 378
10784.94 324
10785.92 344
10786.90 370
10787.88 371
10788.86 386
10789.84 334
10790.82 355
10791.80 331
10792.78 359
10793.77 333
10794.75 296
10795.73 327
10796.71 341
10797.69 321
10798.67 326
10799.65 346
10800.63 370
10801.61 351
10802.60 342
10803.58 343
10804.56 366
10805.54 359
10806.52 387
10807.50 335
10808.49 349
10809.47 305
10810.45 346
10811.43 384
10812.41 338
10813.39 409
10814.38 385
10815.36 328
10816.34 409
10817.32 378
10818.30 348
10819.29 347
10820.27 309
10821.25 380
10822.23 375
10823.22 395
10824.20 399
10825.18 372
10826.16 349
10827.15 390
10828.13 362
10829.11 345
10830.09 350
10831.08 329
10832.06 347
10833.04 371
10834.02 371
10835.01 359
10835.99 390
10836.97 419
10837.96 422
10838.94 377
10839.92 412
10840.90 406
10841.89 417
10842.87 365
10843.85 349
10844.84 370
10845.82 382
10846.80 424
10847.79 401
10848.77 394
10849.76 414
10850.74 399
10851.72 465
10852.71 358
10853.69 399
10854.67 467
10855.66 413
10856.64 377
10857.62 404
10858.61 413
10859.59 428
10860.58 437
10861.56 440
10862.55 443
10863.53 461
10864.51 398
10865.50 429
10866.48 393
10867.47 445
10868.45 503
10869.44 462
10870.42 419
10871.40 424
10872.39 503
10873.37 488
10874.36 455
10875.34 437
10876.33 455
10877.31 499
10878.30 504
10879.28 447
10880.27 489
10881.25 512
10882.24 451
10883.22 466
10884.21 476
10885.19 491
10886.18 520
10887.16 497
10888.15 470
10889.13 485
10890.12 502
10891.10 468
10892.09 535
10893.07 504
10894.06 524
10895.05 517
10896.03 515
10897.02 554
10898.00 590
10898.99 534
10899.97 525
10900.96 638
10901.95 616
10902.93 593
10903.92 559
10904.90 590
10905.89 584
10906.88 622
10907.86 604
10908.85 555
10909.84 576
10910.82 624
10911.81 655
10912.79 698
10913.78 616
10914.77 606
10915.75 655
10916.74 668
10917.73 627
10918.71 646
10919.70 648
10920.69 642
10921.67 641
10922.66 660
10923.65 630
10924.63 659
10925.62 658
10926.61 653
10927.60 661
10928.58 702
10929.57 679
10930.56 709
10931.54 663
10932.53 667
10933.52 707
10934.51 672
10935.49 744
10936.48 759
10937.47 744
10938.46 735
10939.44 816
10940.43 862
10941.42 815
10942.41 817
10943.39 870
10944.38 872
10945.37 807
10946.36 828
10947.35 873
10948.33 925
10949.32 908
10950.31 870
10951.30 854
10952.29 994
10953.28 1041
10954.26 1100
10955.25 1160
10956.24 1303
10957.23 1374
10958.22 1360
10959.21 1346
10960.19 1305
10961.18 1265
10962.17 1234
10963.16 1208
10964.15 1091
10965.14 1084
10966.13 1085
10967.11 1039
10968.10 994
10969.09 957
10970.08 943
10971.07 946
10972.06 937
10973.05 965
10974.04 996
10975.03 1033
10976.02 992
10977.01 957
10978.00 962
10978.98 956
10979.97 959
10980.96 937
10981.95 987
10982.94 983
10983.93 987
10984.92 990
10985.91 958
10986.90 1016
10987.89 986
10988.88 1034
10989.87 1067
10990.86 1092
10991.85 1194
10992.84 1232
10993.83 1437
10994.82 1490
10995.81 1527
10996.80 1752
10997.79 1915
10998.78 2049
10999.77 2153
11000.76 2061
11001.75 1934
11002.74 1805
11003.73 1656
11004.72 1456
11005.72 1312
11006.71 1154
11007.70 1023
11008.69 993
11009.68 953
11010.67 1008
11011.66 959
11012.65 871
11013.64 862
11014.63 822
11015.62 846
11016.61 847
11017.61 845
11018.60 782
11019.59 726
11020.58 718
11021.57 658
11022.56 673
11023.55 667
11024.55 689
11025.54 664
11026.53 690
11027.52 625
11028.51 620
11029.50 632
11030.49 641
11031.49 624
11032.48 666
11033.47 604
11034.46 623
11035.45 680
11036.45 667
11037.44 637
11038.43 630
11039.42 656
11040.41 623
11041.41 655
11042.40 672
11043.39 572
11044.38 556
11045.38 583
11046.37 608
11047.36 588
11048.35 618
11049.35 557
11050.34 589
11051.33 588
11052.32 597
11053.32 571
11054.31 535
11055.30 522
11056.30 522
11057.29 545
11058.28 551
11059.27 533
11060.27 531
11061.26 568
11062.25 585
11063.25 586
11064.24 562
11065.23 535
11066.23 559
11067.22 532
11068.21 536
11069.21 566
11070.20 540
11071.19 539
11072.19 594
11073.18 550
11074.17 599
11075.17 576
11076.16 560
11077.16 561
11078.15 546
11079.14 572
11080.14 578
11081.13 595
11082.13 541
11083.12 521
11084.11 577
11085.11 553
11086.10 532
11087.10 513
11088.09 539
11089.09 549
11090.08 601
11091.07 532
11092.07 532
11093.06 504
11094.06 555
11095.05 596
11096.05 535
11097.04 497
11098.04 496
11099.03 540
11100.03 500
11101.02 516
11102.02 537
11103.01 514
11104.01 560
11105.00 517
11106.00 505
11106.99 493
11107.99 494
11108.98 475
11109.98 478
11110.97 482
11111.97 468
11112.96 498
11113.96 481
11114.95 459
11115.95 461
11116.95 467
11117.94 466
11118.94 503
11119.93 454
11120.93 412
11121.92 473
11122.92 485
11123.92 477
11124.91 509
11125.91 506
11126.90 516
11127.90 503
11128.90 548
11129.89 487
11130.89 473
11131.89 503
11132.88 465
11133.88 439
11134.87 467
11135.87 480
11136.87 462
11137.86 400
11138.86 411
11139.86 458
11140.85 477
11141.85 423
11142.85 511
11143.84 475
11144.84 401
11145.84 410
11146.84 430
11147.83 445
11148.83 476
11149.83 439
11150.82 418
11151.82 437
11152.82 428
11153.82 428
11154.81 400
11155.81 412
11156.81 403
11157.80 367
11158.80 352
11159.80 382
11160.80 424
11161.79 465
11162.79 424
11163.79 425
11164.79 451
11165.79 411
11166.78 378
11167.78 415
11168.78 445
11169.78 419
11170.78 471
11171.77 469
11172.77 473
11173.77 428
11174.77 429
11175.77 407
11176.76 418
11177.76 387
11178.76 428
11179.76 407
11180.76 432
11181.76 432
11182.76 435
11183.75 420
11184.75 420
11185.75 431
11186.75 446
11187.75 489
11188.75 494
11189.75 460
11190.75 421
11191.74 449
11192.74 497
11193.74 466
11194.74 491
11195.74 437
11196.74 469
11197.74 437
11198.74 441
11199.74 489
11200.74 428
11201.74 441
11202.74 478
11203.74 457
11204.74 435
11205.73 439
11206.73 444
11207.73 442
11208.73 406
11209.73 369
11210.73 365
11211.73 355
11212.73 384
11213.73 384
11214.73 382
11215.73 390
11216.73 423
11217.73 410
11218.73 372
11219.73 362
11220.73 373
11221.73 370
11222.73 340
11223.74 358
11224.74 374
11225.74 395
11226.74 368
11227.74 334
11228.74 359
11229.74 295
11230.74 330
11231.74 359
11232.74 336
11233.74 353
11234.74 349
11235.74 352
11236.74 344
11237.75 326
11238.75 349
11239.75 336
11240.75 357
11241.75 343
11242.75 342
11243.75 332
11244.75 322
11245.76 340
11246.76 376
11247.76 358
11248.76 334
11249.76 351
11250.76 353
11251.76 340
11252.77 374
11253.77 345
11254.77 347
11255.77 371
11256.77 328
11257.78 326
11258.78 383
11259.78 381
11260.78 354
11261.78 352
11262.79 326
11263.79 350
11264.79 350
11265.79 351
11266.79 350
11267.80 358
11268.80 369
11269.80 351
11270.80 376
11271.81 348
11272.81 404
11273.81 372
11274.81 384
11275.82 376
11276.82 349
11277.82 383
11278.83 365
11279.83 384
11280.83 422
11281.83 379
11282.84 377
11283.84 370
11284.84 359
11285.85 411
11286.85 384
11287.85 395
11288.86 372
11289.86 372
11290.86 339
11291.87 356
11292.87 370
11293.87 408
11294.88 351
11295.88 353
11296.89 320
11297.89 369
11298.89 337
11299.90 320
11300.90 323
11301.90 377
11302.91 344
11303.91 369
11304.92 358
11305.92 406
11306.92 369
11307.93 368
11308.93 380
11309.94 404
11310.94 475
11311.95 452
11312.95 454
11313.95 456
11314.96 447
11315.96 434
11316.97 429
11317.97 434
11318.98 406
11319.98 383
11320.99 401
11321.99 384
11323.00 374
11324.00 354
11325.01 332
11326.01 326
11327.02 315
11328.02 324
11329.03 347
11330.03 317
11331.04 299
11332.04 309
11333.05 298
11334.05 296
11335.06 318
11336.06 272
11337.07 284
11338.07 307
11339.08 302
11340.09 298
11341.09 289
11342.10 286
11343.10 321
11344.11 316
11345.11 301
11346.12 300
11347.13 310
11348.13 342
11349.14 341
11350.14 296
11351.15 295
11352.16 308
11353.16 331
11354.17 317
11355.17 288
11356.18 280
11357.19 306
11358.19 332
11359.20 320
11360.21 302
11361.21 346
11362.22 313
11363.23 281
11364.23 299
11365.24 314
11366.25 303
11367.25 290
11368.26 282
11369.27 264
11370.27 294
11371.28 300
11372.29 281
11373.29 304
11374.30 281
11375.31 280
11376.32 292
11377.32 274
11378.33 285
11379.34 308
11380.35 297
11381.35 268
11382.36 261
11383.37 248
11384.38 294
11385.38 302
11386.39 319
11387.40 329
11388.41 333
11389.41 306
11390.42 309
11391.43 304
11392.44 288
11393.45 299
11394.45 310
11395.46 321
11396.47 308
11397.48 287
11398.49 296
11399.49 305
11400.50 312
11401.51 345
11402.52 299
11403.53 335
11404.54 312
11405.54 301
11406.55 342
11407.56 331
11408.57 283
11409.58 288
11410.59 313
11411.60 307
11412.61 264
11413.61 260
11414.62 299
11415.63 309
11416.64 318
11417.65 304
11418.66 277
11419.67 299
11420.68 292
11421.69 277
11422.70 256
11423.71 321
11424.71 321
11425.72 307
11426.73 317
11427.74 273
11428.75 295
11429.76 258
11430.77 300
11431.78 277
11432.79 269
11433.80 291
11434.81 325
11435.82 338
11436.83 308
11437.84 317
11438.85 265
11439.86 309
11440.87 296
11441.88 284
11442.89 306
11443.90 321
11444.91 302
11445.92 285
11446.93 277
11447.94 299
11448.95 298
11449.96 346
11450.97 311
11451.98 294
11452.99 306
11454.01 339
11455.02 310
11456.03 278
11457.04 289
11458.05 283
11459.06 275
11460.07 303
11461.08 325
11462.09 314
11463.10 295
11464.11 296
11465.13 321
11466.14 280
11467.15 289
11468.16 294
11469.17 307
11470.18 315
11471.19 283
11472.20 307
11473.22 321
11474.23 298
11475.24 262
11476.25 272
11477.26 288
11478.27 312
11479.29 276
11480.30 276
11481.31 275
11482.32 285
11483.33 268
11484.35 263
11485.36 276
11486.37 314
11487.38 307
11488.39 302
11489.41 300
11490.42 267
11491.43 270
11492.44 302
11493.46 286
11494.47 280
11495.48 270
11496.49 290
11497.51 280
11498.52 281
11499.53 277
11500.54 276
11501.56 255
11502.57 251
11503.58 268
11504.59 297
11505.61 282
11506.62 288
11507.63 280
11508.65 296
11509.66 244
11510.67 252
11511.69 260
11512.70 306
11513.71 285
11514.73 284
11515.74 292
11516.75 255
11517.77 268
11518.78 292
11519.79 271
11520.81 267
11521.82 303
11522.83 282
11523.85 290
11524.86 276
11525.88 277
11526.89 260
11527.90 305
11528.92 309
11529.93 261
11530.95 279
11531.96 302
11532.97 287
11533.99 314
11535.00 286
11536.02 318
11537.03 335
11538.05 296
11539.06 303
11540.07 306
11541.09 262
11542.10 295
11543.12 290
11544.13 305
11545.15 302
11546.16 301
11547.18 304
11548.19 298
11549.21 295
11550.22 281
11551.24 297
11552.25 279
11553.27 296
11554.28 286
11555.30 293
11556.31 285
11557.33 313
11558.34 280
11559.36 290
11560.37 327
11561.39 306
11562.40 265
11563.42 269
11564.43 308
11565.45 322
11566.47 319
11567.48 322
11568.50 317
11569.51 285
11570.53 325
11571.54 315
11572.56 290
11573.58 337
11574.59 297
11575.61 300
11576.62 295
11577.64 340
11578.66 372
11579.67 341
11580.69 349
11581.70 357
11582.72 369
11583.74 377
11584.75 329
11585.77 355
11586.79 341
11587.80 294
11588.82 331
11589.84 356
11590.85 328
11591.87 313
11592.89 337
11593.90 356
11594.92 400
11595.94 375
11596.95 413
11597.97 420
11598.99 486
11600.01 545
11601.02 533
11602.04 541
11603.06 527
11604.07 539
11605.09 534
11606.11 572
11607.13 454
11608.14 462
11609.16 412
11610.18 392
11611.20 378
11612.21 344
11613.23 338
11614.25 336
11615.27 342
11616.29 314
11617.30 311
11618.32 346
11619.34 366
11620.36 304
11621.38 287
11622.39 289
11623.41 295
11624.43 288
11625.45 285
11626.47 319
11627.48 307
11628.50 315
11629.52 293
11630.54 308
11631.56 302
11632.58 294
11633.59 289
11634.61 313
11635.63 302
11636.65 290
11637.67 294
11638.69 267
11639.71 260
11640.73 257
11641.75 283
11642.76 261
11643.78 276
11644.80 296
11645.82 312
11646.84 291
11647.86 270
11648.88 281
11649.90 289
11650.92 258
11651.94 271
11652.96 268
11653.98 263
11655.00 277
11656.01 272
11657.03 301
11658.05 282
11659.07 233
11660.09 304
11661.11 329
11662.13 310
11663.15 285
11664.17 302
11665.19 243
11666.21 307
11667.23 287
11668.25 314
11669.27 284
11670.29 280
11671.31 325
11672.33 288
11673.35 305
11674.37 273
11675.39 275
11676.42 283
11677.44 280
11678.46 291
11679.48 280
11680.50 315
11681.52 295
11682.54 285
11683.56 320
11684.58 295
11685.60 308
11686.62 305
11687.64 306
11688.66 314
11689.69 309
11690.71 329
11691.73 302
11692.75 304
11693.77 264
11694.79 277
11695.81 282
11696.83 304
11697.85 284
11698.88 335
11699.90 289
11700.92 281
11701.94 306
11702.96 303
11703.98 274
11705.01 272
11706.03 308
11707.05 301
11708.07 307
11709.09 283
11710.12 265
11711.14 295
11712.16 309
11713.18 287
11714.20 273
11715.23 307
11716.25 290
11717.27 308
11718.29 313
11719.31 290
11720.34 315
11721.36 329
11722.38 323
11723.40 272
11724.43 281
11725.45 294
11726.47 275
11727.49 323
11728.52 319
11729.54 299
11730.56 312
11731.59 314
11732.61 284
11733.63 294
11734.65 294
11735.68 333
11736.70 288
11737.72 312
11738.75 301
11739.77 289
11740.79 341
11741.82 319
11742.84 305
11743.86 309
11744.89 319
11745.91 328
11746.93 364
11747.96 349
11748.98 325
11750.01 334
11751.03 303
11752.05 307
11753.08 325
11754.10 283
11755.12 302
11756.15 334
11757.17 332
11758.20 299
11759.22 323
11760.24 287
11761.27 304
11762.29 293
11763.32 302
11764.34 275
11765.37 311
11766.39 314
11767.41 275
11768.44 306
11769.46 328
11770.49 318
11771.51 291
11772.54 308
11773.56 302
11774.59 289
11775.61 331
11776.64 333
11777.66 314
11778.69 311
11779.71 337
11780.74 317
11781.76 275
11782.79 299
11783.81 325
11784.84 326
11785.86 336
11786.89 348
11787.91 375
11788.94 381
11789.96 346
11790.99 336
11792.01 377
11793.04 362
11794.07 358
11795.09 316
11796.12 341
11797.14 377
11798.17 390
11799.19 345
11800.22 333
11801.25 360
11802.27 393
11803.30 355
11804.32 353
11805.35 372
11806.38 374
11807.40 377
11808.43 345
11809.45 347
11810.48 371
11811.51 417
11812.53 368
11813.56 321
11814.59 363
11815.61 352
11816.64 387
11817.67 394
11818.69 393
11819.72 399
11820.75 394
11821.77 365
11822.80 406
11823.83 389
11824.85 380
11825.88 408
11826.91 413
11827.94 392
11828.96 418
11829.99 422
11831.02 380
11832.04 393
11833.07 400
11834.10 400
11835.13 372
11836.15 350
11837.18 403
11838.21 357
11839.24 429
11840.26 384
11841.29 400
11842.32 383
11843.35 395
11844.37 422
11845.40 409
11846.43 482
11847.46 479
11848.49 403
11849.51 398
11850.54 425
11851.57 437
11852.60 447
11853.63 433
11854.65 432
11855.68 462
11856.71 427
11857.74 452
11858.77 459
11859.80 504
11860.83 490
11861.85 494
11862.88 494
11863.91 455
11864.94 479
11865.97 499
11867.00 479
11868.03 476
11869.05 513
11870.08 519
11871.11 476
11872.14 500
11873.17 506
11874.20 535
11875.23 596
11876.26 579
11877.29 567
11878.32 613
11879.35 619
11880.38 572
11881.40 651
11882.43 632
11883.46 587
11884.49 644
11885.52 658
11886.55 614
11887.58 662
11888.61 658
11889.64 615
11890.67 685
11891.70 662
11892.73 741
11893.76 691
11894.79 705
11895.82 820
11896.85 873
11897.88 839
11898.91 858
11899.94 950
11900.97 939
11902.00 944
11903.03 954
11904.06 926
11905.09 909
11906.12 864
11907.15 807
11908.18 782
11909.22 708
11910.25 718
11911.28 789
11912.31 780
11913.34 779
11914.37 707
11915.40 777
11916.43 787
11917.46 797
11918.49 824
11919.52 795
11920.55 860
11921.59 823
11922.62 804
11923.65 839
11924.68 860
11925.71 995
11926.74 1058
11927.77 1088
11928.81 1288
11929.84 1279
11930.87 1269
11931.90 1340
11932.93 1317
11933.96 1238
11935.00 1152
11936.03 1110
11937.06 1010
11938.09 900
11939.12 934
11940.15 821
11941.19 789
11942.22 702
11943.25 675
11944.28 684
11945.31 687
11946.35 624
11947.38 626
11948.41 664
11949.44 636
11950.48 593
11951.51 598
11952.54 598
11953.57 622
11954.61 572
11955.64 572
11956.67 534
11957.70 538
11958.74 575
11959.77 614
11960.80 556
11961.84 584
11962.87 558
11963.90 553
11964.93 547
11965.97 529
11967.00 577
11968.03 608
11969.07 563
11970.10 533
11971.13 516
11972.17 528
11973.20 565
11974.23 508
11975.27 545
11976.30 533
11977.33 478
11978.37 515
11979.40 533
11980.44 536
11981.47 586
11982.50 552
11983.54 519
11984.57 551
11985.60 530
11986.64 520
11987.67 481
11988.71 495
11989.74 518
11990.77 505
11991.81 509
11992.84 499
11993.88 502
11994.91 547
11995.95 553
11996.98 512
11998.02 547
11999.05 558
12000.08 549
12001.12 544
12002.15 598
12003.19 512
12004.22 584
12005.26 603
12006.29 528
12007.33 545
12008.36 561
12009.40 565
12010.43 534
12011.47 595
12012.50 594
12013.54 638
12014.57 607
12015.61 604
12016.64 630
12017.68 615
12018.71 585
12019.75 575
12020.78 626
12021.82 643
12022.86 567
12023.89 637
12024.93 613
12025.96 642
12027.00 591
12028.03 642
12029.07 592
12030.11 597
12031.14 600
12032.18 593
12033.21 603
12034.25 634
12035.29 593
12036.32 574
12037.36 573
12038.39 555
12039.43 573
12040.47 616
12041.50 617
12042.54 599
12043.58 581
12044.61 611
12045.65 558
12046.69 577
12047.72 641
12048.76 603
12049.80 616
12050.83 574
12051.87 606
12052.91 600
12053.94 594
12054.98 676
12056.02 686
12057.05 680
12058.09 695
12059.13 631
12060.16 605
12061.20 649
12062.24 675
12063.28 637
12064.31 601
12065.35 568
12066.39 586
12067.43 628
12068.46 639
12069.50 636
12070.54 697
12071.58 630
12072.61 586
12073.65 597
12074.69 663
12075.73 633
12076.76 630
12077.80 646
12078.84 663
12079.88 696
12080.92 674
12081.95 661
12082.99 709
12084.03 700
12085.07 694
12086.11 671
12087.15 718
12088.18 757
12089.22 822
12090.26 779
12091.30 735
12092.34 724
12093.38 748
12094.42 724
12095.45 800
12096.49 835
12097.53 805
12098.57 894
12099.61 976
12100.65 1009
12101.69 998
12102.73 1030
12103.76 1051
12104.80 1003
12105.84 943
12106.88 907
12107.92 866
12108.96 852
12110.00 721
12111.04 719
12112.08 641
12113.12 590
12114.16 560
12115.20 587
12116.24 551
12117.28 605
12118.32 565
12119.36 568
12120.40 557
12121.44 542
12122.47 500
12123.51 536
12124.55 515
12125.59 484
12126.63 493
12127.67 480
12128.71 474
12129.76 423
12130.80 401
12131.84 465
12132.88 474
12133.92 470
12134.96 463
12136.00 433
12137.04 419
12138.08 450
12139.12 434
12140.16 433
12141.20 486
12142.24 433
12143.28 419
12144.32 343
12145.36 402
12146.40 437
12147.44 390
12148.49 400
12149.53 416
12150.57 405
12151.61 383
12152.65 389
12153.69 387
12154.73 389
12155.77 408
12156.81 401
12157.86 427
12158.90 437
12159.94 397
12160.98 409
12162.02 446
12163.06 418
12164.10 429
12165.15 408
12166.19 425
12167.23 440
12168.27 415
12169.31 443
12170.36 414
12171.40 359
12172.44 419
12173.48 432
12174.52 378
12175.57 464
12176.61 443
12177.65 405
12178.69 413
12179.73 381
12180.78 449
12181.82 436
12182.86 453
12183.90 445
12184.95 410
12185.99 353
12187.03 374
12188.07 422
12189.12 402
12190.16 410
12191.20 387
12192.25 442
12193.29 480
12194.33 379
12195.37 382
12196.42 414
12197.46 419
12198.50 431
12199.55 377
12200.59 357
12201.63 365
12202.68 377
12203.72 425
12204.76 394
12205.81 424
12206.85 405
12207.89 447
12208.94 406
12209.98 388
12211.02 388
12212.07 386
12213.11 383
12214.16 400
12215.20 346
12216.24 359
12217.29 401
12218.33 401
12219.37 397
12220.42 401
12221.46 399
12222.51 405
12223.55 397
12224.60 379
12225.64 378
12226.68 410
12227.73 366
12228.77 345
12229.82 385
12230.86 365
12231.91 350
12232.95 373
12234.00 390
12235.04 359
12236.08 371
12237.13 401
12238.17 394
12239.22 370
12240.26 398
12241.31 389
12242.35 364
12243.40 396
12244.44 385
12245.49 374
12246.53 386
12247.58 375
12248.62 331
12249.67 340
12250.72 336
12251.76 358
12252.81 355
12253.85 342
12254.90 346
12255.94 347
12256.99 326
12258.03 335
12259.08 338
12260.13 334
12261.17 327
12262.22 362
12263.26 300
12264.31 341
12265.35 364
12266.40 327
12267.45 351
12268.49 358
12269.54 351
12270.59 355
12271.63 343
12272.68 337
12273.72 305
12274.77 343
12275.82 346
12276.86 375
12277.91 354
12278.96 335
12280.00 310
12281.05 336
12282.10 348
12283.14 317
12284.19 386
12285.24 342
12286.28 328
12287.33 354
12288.38 340
12289.42 308
12290.47 273
12291.52 334
12292.57 337
12293.61 368
12294.66 342
12295.71 315
12296.75 315
12297.80 316
12298.85 345
12299.90 320
12300.94 314
12301.99 337
12303.04 328
12304.09 328
12305.13 322
12306.18 311
12307.23 293
12308.28 276
12309.33 311
12310.37 303
12311.42 357
12312.47 361
12313.52 321
12314.57 315
12315.61 314
12316.66 315
12317.71 334
12318.76 313
12319.81 310
12320.85 297
12321.90 302
12322.95 302
12324.00 292
12325.05 278
12326.10 301
12327.15 326
12328.19 307
12329.24 306
12330.29 320
12331.34 334
12332.39 321
12333.44 297
12334.49 294
12335.54 299
12336.59 291
12337.63 292
12338.68 266
12339.73 271
12340.78 254
12341.83 310
12342.88 311
12343.93 342
12344.98 311
12346.03 289
12347.08 287
12348.13 277
12349.18 291
12350.23 305
12351.28 321
12352.33 278
12353.38 334
12354.43 352
12355.48 296
12356.52 356
12357.57 316
12358.62 282
12359.67 306
12360.72 333
12361.77 342
12362.82 329
12363.88 339
12364.93 296
12365.98 294
12367.03 308
12368.08 282
12369.13 330
12370.18 352
12371.23 342
12372.28 326
12373.33 347
12374.38 288
12375.43 287
12376.48 305
12377.53 317
12378.58 341
12379.63 293
12380.68 318
12381.73 308
12382.79 318
12383.84 342
12384.89 378
12385.94 328
12386.99 293
12388.04 296
12389.09 340
12390.14 301
12391.20 317
12392.25 317
12393.30 322
12394.35 291
12395.40 287
12396.45 273
12397.50 323
12398.56 317
12399.61 371
12400.66 371
12401.71 326
12402.76 320
12403.81 308
12404.87 329
12405.92 356
12406.97 357
12408.02 359
12409.07 350
12410.13 328
12411.18 316
12412.23 336
12413.28 346
12414.34 340
12415.39 343
12416.44 373
12417.49 311
12418.55 307
12419.60 312
12420.65 356
12421.70 301
12422.76 317
12423.81 314
12424.86 340
12425.91 356
12426.97 386
12428.02 395
12429.07 348
12430.13 360
12431.18 386
12432.23 377
12433.29 366
12434.34 357
12435.39 350
12436.44 382
12437.50 349
12438.55 356
12439.61 351
12440.66 353
12441.71 329
12442.77 353
12443.82 355
12444.87 339
12445.93 352
12446.98 345
12448.03 370
12449.09 397
12450.14 368
12451.20 356
12452.25 358
12453.30 412
12454.36 385
12455.41 433
12456.47 433
12457.52 368
12458.57 348
12459.63 362
12460.68 422
12461.74 374
12462.79 428
12463.85 410
12464.90 400
12465.95 412
12467.01 435
12468.06 441
12469.12 463
12470.17 599
12471.23 636
12472.28 652
12473.34 701
12474.39 709
12475.45 818
12476.50 820
12477.56 777
12478.61 749
12479.67 718
12480.72 762
12481.78 673
12482.83 647
12483.89 575
12484.94 488
12486.00 460
12487.05 481
12488.11 445
12489.17 451
12490.22 419
12491.28 434
12492.33 416
12493.39 381
12494.44 397
12495.50 390
12496.55 435
12497.61 365
12498.67 389
12499.72 395
12500.78 373
12501.83 360
12502.89 385
12503.95 424
12505.00 378
12506.06 364
12507.12 375
12508.17 366
12509.23 380
12510.28 393
12511.34 421
12512.40 379
12513.45 332
12514.51 337
12515.57 319
12516.62 331
12517.68 366
12518.74 350
12519.79 334
12520.85 356
12521.91 344
12522.96 288
12524.02 266
12525.08 314
12526.14 350
12527.19 347
12528.25 317
12529.31 349
12530.36 357
12531.42 410
12532.48 338
12533.54 349
12534.59 375
12535.65 338
12536.71 318
12537.77 315
12538.82 293
12539.88 329
12540.94 328
12542.00 367
12543.05 391
12544.11 445
12545.17 392
12546.23 358
12547.29 416
12548.34 411
12549.40 413
12550.46 422
12551.52 468
12552.58 494
12553.64 492
12554.69 472
12555.75 476
12556.81 494
12557.87 484
12558.93 488
12559.99 433
12561.04 463
12562.10 485
12563.16 476
12564.22 413
12565.28 389
12566.34 377
12567.40 369
12568.45 405
12569.51 387
12570.57 372
12571.63 347
12572.69 355
12573.75 349
12574.81 323
12575.87 301
12576.93 356
12577.99 333
12579.05 322
12580.11 331
12581.16 369
12582.22 374
12583.28 336
12584.34 328
12585.40 328
12586.46 342
12587.52 388
12588.58 352
12589.64 335
12590.70 354
12591.76 355
12592.82 358
12593.88 340
12594.94 333
12596.00 323
12597.06 324
12598.12 313
12599.18 336
12600.24 318
12601.30 297
12602.36 313
12603.42 338
12604.48 355
12605.54 346
12606.60 355
12607.66 295
12608.72 320
12609.79 322
12610.85 319
12611.91 335
12612.97 333
12614.03 338
12615.09 369
12616.15 397
12617.21 361
12618.27 370
12619.33 396
12620.39 371
12621.45 339
12622.52 376
12623.58 384
12624.64 337
12625.70 333
12626.76 343
12627.82 322
12628.88 322
12629.95 343
12631.01 330
12632.07 305
12633.13 331
12634.19 334
12635.25 329
12636.31 318
12637.38 337
12638.44 316
12639.50 324
12640.56 296
12641.62 333
12642.69 306
12643.75 302
12644.81 272
12645.87 282
12646.93 317
12648.00 332
12649.06 294
12650.12 311
12651.18 290
12652.25 296
12653.31 305
12654.37 292
12655.43 298
12656.50 297
12657.56 311
12658.62 275
12659.68 298
12660.75 315
12661.81 297
12662.87 305
12663.94 326
12665.00 280
12666.06 283
12667.12 282
12668.19 278
12669.25 315
12670.31 281
12671.38 294
12672.44 336
12673.50 339
12674.57 293
12675.63 322
12676.69 295
12677.76 297
12678.82 318
12679.88 302
12680.95 319
12682.01 313
12683.07 312
12684.14 322
12685.20 306
12686.27 308
12687.33 294
12688.39 279
12689.46 262
12690.52 307
12691.59 311
12692.65 294
12693.71 300
12694.78 298
12695.84 324
12696.91 291
12697.97 268
12699.04 322
12700.10 326
12701.16 293
12702.23 307
12703.29 322
12704.36 308
12705.42 286
12706.49 295
12707.55 303
12708.62 314
12709.68 304
12710.75 351
12711.81 357
12712.88 287
12713.94 314
12715.01 274
12716.07 322
12717.14 337
12718.20 303
12719.27 311
12720.33 285
12721.40 353
12722.46 348
12723.53 281
12724.59 280
12725.66 316
12726.72 325
12727.79 294
12728.86 309
12729.92 339
12730.99 353
12732.05 366
12733.12 334
12734.18 338
12735.25 335
12736.32 352
12737.38 318
12738.45 289
12739.51 286
12740.58 316
12741.65 335
12742.71 296
12743.78 364
12744.85 316
12745.91 304
12746.98 303
12748.04 345
12749.11 322
12750.18 276
12751.24 291
12752.31 283
12753.38 264
12754.44 253
12755.51 287
12756.58 281
12757.64 280
12758.71 238
12759.78 242
12760.85 260
12761.91 286
12762.98 251
12764.05 269
12765.11 299
12766.18 304
12767.25 310
12768.32 262
12769.38 271
12770.45 289
12771.52 315
12772.58 273
12773.65 253
12774.72 257
12775.79 282
12776.86 289
12777.92 258
12778.99 248
12780.06 237
12781.13 246
12782.19 269
12783.26 271
12784.33 262
12785.40 309
12786.47 271
12787.53 243
12788.60 275
12789.67 272
12790.74 274
12791.81 252
12792.87 267
12793.94 294
12795.01 275
12796.08 253
12797.15 266
12798.22 298
12799.29 278
12800.35 292
12801.42 263
12802.49 252
12803.56 258
12804.63 264
12805.70 266
12806.77 264
12807.84 272
12808.90 280
12809.97 266
12811.04 275
12812.11 313
12813.18 276
12814.25 316
12815.32 268
12816.39 287
12817.46 286
12818.53 260
12819.60 246
12820.67 270
12821.74 289
12822.81 287
12823.88 261
12824.94 304
12826.01 315
12827.08 264
12828.15 298
12829.22 277
12830.29 314
12831.36 321
12832.43 261
12833.50 214
12834.57 288
12835.64 263
12836.71 261
12837.78 285
12838.85 265
12839.92 262
12840.99 277
12842.07 234
12843.14 247
12844.21 251
12845.28 262
12846.35 213
12847.42 226
12848.49 245
12849.56 266
12850.63 292
12851.70 280
12852.77 249
12853.84 266
12854.91 236
12855.98 245
12857.06 227
12858.13 227
12859.20 253
12860.27 258
12861.34 248
12862.41 234
12863.48 230
12864.55 248
12865.62 287
12866.70 256
12867.77 251
12868.84 253
12869.91 236
12870.98 268
12872.05 273
12873.13 264
12874.20 255
12875.27 241
12876.34 246
12877.41 220
12878.48 217
12879.56 232
12880.63 226
12881.70 240
12882.77 226
12883.84 269
12884.92 236
12885.99 247
12887.06 247
12888.13 223
12889.21 243
12890.28 245
12891.35 249
12892.42 233
12893.50 217
12894.57 232
12895.64 244
12896.71 228
12897.79 235
12898.86 232
12899.93 242
12901.00 220
12902.08 218
12903.15 246
12904.22 259
12905.30 228
12906.37 232
12907.44 285
12908.52 266
12909.59 256
12910.66 269
12911.73 235
12912.81 213
12913.88 226
12914.96 232
12916.03 268
12917.10 240
12918.18 233
12919.25 260
12920.32 246
12921.40 230
12922.47 256
12923.54 256
12924.62 233
12925.69 266
12926.77 238
12927.84 239
12928.91 254
12929.99 233
12931.06 200
12932.14 219
12933.21 262
12934.28 291
12935.36 255
12936.43 231
12937.51 233
12938.58 222
12939.66 249
12940.73 239
12941.80 208
12942.88 217
12943.95 240
12945.03 239
12946.10 252
12947.18 234
12948.25 235
12949.33 234
12950.40 223
12951.48 251
12952.55 250
12953.63 247
12954.70 248
12955.78 209
12956.85 197
12957.93 244
12959.00 253
12960.08 247
12961.15 242
12962.23 256
12963.30 284
12964.38 250
12965.46 251
12966.53 237
12967.61 257
12968.68 273
12969.76 296
12970.83 245
12971.91 222
12972.99 250
12974.06 259
12975.14 231
12976.21 263
12977.29 247
12978.37 241
12979.44 229
12980.52 208
12981.59 214
12982.67 225
12983.75 261
12984.82 227
12985.90 282
12986.98 245
12988.05 224
12989.13 222
12990.20 242
12991.28 245
12992.36 231
12993.43 255
12994.51 261
12995.59 268
12996.67 255
12997.74 305
12998.82 222
12999.90 259
13000.97 249
13002.05 251
13003.13 247
13004.20 260
13005.28 232
13006.36 236
13007.44 247
13008.51 241
13009.59 241
13010.67 255
13011.75 260
13012.82 241
13013.90 225
13014.98 265
13016.06 274
13017.13 288
13018.21 249
13019.29 253
13020.37 267
13021.44 242
13022.52 222
13023.60 227
13024.68 247
13025.76 249
13026.83 262
13027.91 239
13028.99 248
13030.07 235
13031.15 258
13032.23 255
13033.30 251
13034.38 240
13035.46 264
13036.54 247
13037.62 244
13038.70 236
13039.77 241
13040.85 246
13041.93 259
13043.01 232
13044.09 228
13045.17 247
13046.25 236
13047.33 250
13048.40 213
13049.48 216
13050.56 280
13051.64 271
13052.72 275
13053.80 240
13054.88 220
13055.96 224
13057.04 255
13058.12 268
13059.20 272
13060.28 239
13061.36 257
13062.44 228
13063.51 266
13064.59 284
13065.67 243
13066.75 267
13067.83 288
13068.91 269
13069.99 240
13071.07 246
13072.15 250
13073.23 248
13074.31 239
13075.39 250
13076.47 254
13077.55 251
13078.63 257
13079.71 231
13080.79 244
13081.87 250
13082.96 250
13084.04 299
13085.12 242
13086.20 257
13087.28 293
13088.36 276
13089.44 261
13090.52 265
13091.60 267
13092.68 241
13093.76 272
13094.84 261
13095.92 247
13097.00 236
13098.09 248
13099.17 292
13100.25 247
13101.33 255
13102.41 292
13103.49 302
13104.57 265
13105.65 270
13106.74 233
13107.82 243
13108.90 283
13109.98 292
13111.06 273
13112.14 275
13113.22 237
13114.31 248
13115.39 284
13116.47 255
13117.55 281
13118.63 257
13119.72 232
13120.80 247
13121.88 278
13122.96 254
13124.04 245
13125.13 254
13126.21 259
13127.29 260
13128.37 263
13129.45 237
13130.54 259
13131.62 281
13132.70 250
13133.78 240
13134.87 256
13135.95 263
13137.03 273
13138.11 276
13139.20 280
13140.28 287
13141.36 288
13142.45 289
13143.53 247
13144.61 241
13145.69 314
13146.78 264
13147.86 273
13148.94 263
13150.03 258
13151.11 291
13152.19 259
13153.28 258
13154.36 277
13155.44 286
13156.53 295
13157.61 253
13158.69 292
13159.78 287
13160.86 266
13161.94 306
13163.03 312
13164.11 287
13165.20 296
13166.28 313
13167.36 336
13168.45 277
13169.53 288
13170.62 286
13171.70 261
13172.78 274
13173.87 307
13174.95 317
13176.04 302
13177.12 238
13178.21 268
13179.29 302
13180.37 262
13181.46 270
13182.54 278
13183.63 281
13184.71 283
13185.80 281
13186.88 297
13187.97 314
13189.05 273
13190.14 268
13191.22 314
13192.31 310
13193.39 304
13194.48 294
13195.56 289
13196.65 300
13197.73 307
13198.82 303
13199.90 329
13200.99 307
13202.07 286
13203.16 307
13204.24 318
13205.33 337
13206.41 267
13207.50 304
13208.58 339
13209.67 337
13210.76 293
13211.84 333
13212.93 303
13214.01 293
13215.10 343
13216.19 309
13217.27 335
13218.36 319
13219.44 285
13220.53 314
13221.62 322
13222.70 302
13223.79 343
13224.87 297
13225.96 339
13227.05 330
13228.13 333
13229.22 372
13230.31 303
13231.39 319
13232.48 361
13233.57 318
13234.65 292
13235.74 349
13236.83 351
13237.91 343
13239.00 319
13240.09 330
13241.17 356
13242.26 368
13243.35 325
13244.43 334
13245.52 351
13246.61 390
13247.70 374
13248.78 362
13249.87 343
13250.96 342
13252.05 364
13253.13 363
13254.22 364
13255.31 350
13256.39 341
13257.48 388
13258.57 393
13259.66 366
13260.75 395
13261.83 399
13262.92 419
13264.01 382
13265.10 432
13266.19 433
13267.27 410
13268.36 417
13269.45 390
13270.54 364
13271.63 381
13272.71 420
13273.80 432
13274.89 401
13275.98 435
13277.07 415
13278.16 444
13279.24 415
13280.33 418
13281.42 437
13282.51 438
13283.60 420
13284.69 427
13285.78 432
13286.86 420
13287.95 401
13289.04 471
13290.13 458
13291.22 435
13292.31 464
13293.40 444
13294.49 461
13295.58 483
13296.67 486
13297.76 479
13298.84 456
13299.93 491
13301.02 491
13302.11 490
13303.20 484
13304.29 521
13305.38 574
13306.47 534
13307.56 547
13308.65 556
13309.74 515
13310.83 572
13311.92 580
13313.01 573
13314.10 520
13315.19 494
13316.28 493
13317.37 498
13318.46 538
13319.55 518
13320.64 494
13321.73 537
13322.82 520
13323.91 501
13325.00 468
13326.09 496
13327.18 556
13328.27 481
13329.36 479
13330.45 522
13331.54 541
13332.64 501
13333.73 540
13334.82 527
13335.91 551
13337.00 557
13338.09 551
13339.18 544
13340.27 519
13341.36 520
13342.45 582
13343.54 513
13344.64 519
13345.73 573
13346.82 598
13347.91 618
13349.00 573
13350.09 569
13351.18 599
13352.28 609
13353.37 618
13354.46 622
13355.55 661
13356.64 653
13357.73 595
13358.83 648
13359.92 626
13361.01 649
13362.10 630
13363.19 699
13364.29 722
13365.38 680
13366.47 682
13367.56 747
13368.65 707
13369.75 770
13370.84 723
13371.93 670
13373.02 674
13374.12 705
13375.21 669
13376.30 648
13377.39 583
13378.49 606
13379.58 566
13380.67 565
13381.76 562
13382.86 595
13383.95 534
13385.04 451
13386.13 517
13387.23 544
13388.32 521
13389.41 529
13390.51 522
13391.60 494
13392.69 519
13393.79 517
13394.88 502
13395.97 527
13397.07 476
13398.16 502
13399.25 484
13400.35 476
13401.44 478
13402.53 452
13403.63 470
13404.72 498
13405.81 495
13406.91 485
13408.00 461
13409.10 497
13410.19 540
13411.28 488
13412.38 458
13413.47 501
13414.57 533
13415.66 459
13416.75 476
13417.85 480
13418.94 438
13420.04 476
13421.13 497
13422.22 524
13423.32 501
13424.41 480
13425.51 450
13426.60 471
13427.70 492
13428.79 523
13429.89 475
13430.98 531
13432.08 556
13433.17 488
13434.27 559
13435.36 535
13436.46 552
13437.55 580
13438.65 521
13439.74 524
13440.84 498
13441.93 570
13443.03 601
13444.12 558
13445.22 528
13446.31 544
13447.41 583
13448.50 529
13449.60 537
13450.69 557
13451.79 538
13452.89 618
13453.98 584
13455.08 633
13456.17 576
13457.27 595
13458.36 629
13459.46 644
13460.56 605
13461.65 581
13462.75 667
13463.84 649
13464.94 638
13466.04 673
13467.13 612
13468.23 643
13469.32 576
13470.42 606
13471.52 634
13472.61 648
13473.71 648
13474.81 635
13475.90 587
13477.00 603
13478.10 602
13479.19 617
13480.29 600
13481.39 608
13482.48 641
13483.58 627
13484.68 623
13485.77 657
13486.87 650
13487.97 656
13489.07 694
13490.16 724
13491.26 698
13492.36 707
13493.45 714
13494.55 759
13495.65 743
13496.75 828
13497.84 844
13498.94 887
13500.04 924
13501.14 853
13502.23 878
13503.33 850
13504.43 857
13505.53 849
13506.63 881
13507.72 800
13508.82 764
13509.92 803
13511.02 733
13512.12 668
13513.21 683
13514.31 680
13515.41 660
13516.51 658
13517.61 616
13518.70 632
13519.80 594
13520.90 574
13522.00 554
13523.10 567
13524.20 558
13525.30 545
13526.39 525
13527.49 506
13528.59 492
13529.69 518
13530.79 473
13531.89 502
13532.99 483
13534.09 501
13535.18 482
13536.28 444
13537.38 474
13538.48 487
13539.58 479
13540.68 482
13541.78 491
13542.88 477
13543.98 502
13545.08 484
13546.18 448
13547.28 506
13548.38 467
13549.48 431
13550.57 445
13551.67 475
13552.77 429
13553.87 420
13554.97 455
13556.07 456
13557.17 433
13558.27 441
13559.37 411
13560.47 416
13561.57 386
13562.67 452
13563.77 455
13564.87 424
13565.97 435
13567.07 488
13568.17 449
13569.28 439
13570.38 393
13571.48 418
13572.58 491
13573.68 438
13574.78 451
13575.88 439
13576.98 420
13578.08 435
13579.18 463
13580.28 474
13581.38 466
13582.48 449
13583.58 462
13584.69 457
13585.79 437
13586.89 450
13587.99 489
13589.09 508
13590.19 485
13591.29 444
13592.39 469
13593.49 463
13594.60 436
13595.70 421
13596.80 465
13597.90 458
13599.00 452
13600.10 485
13601.21 517
13602.31 504
13603.41 457
13604.51 508
13605.61 467
13606.71 452
13607.82 464
13608.92 467
13610.02 474
13611.12 450
13612.22 456
13613.33 486
13614.43 453
13615.53 466
13616.63 490
13617.74 477
13618.84 434
13619.94 432
13621.04 539
13622.15 433
13623.25 470
13624.35 479
13625.45 422
13626.56 404
13627.66 422
13628.76 452
13629.86 491
13630.97 471
13632.07 456
13633.17 423
13634.28 428
13635.38 440
13636.48 426
13637.59 470
13638.69 436
13639.79 403
13640.90 448
13642.00 490
13643.10 453
13644.21 471
13645.31 466
13646.41 454
13647.52 413
13648.62 413
13649.72 385
13650.83 382
13651.93 437
13653.03 439
13654.14 421
13655.24 463
13656.35 433
13657.45 425
13658.55 416
13659.66 440
13660.76 442
13661.87 472
13662.97 454
13664.07 421
13665.18 440
13666.28 411
13667.39 453
13668.49 412
13669.60 449
13670.70 448
13671.81 452
13672.91 409
13674.01 425
13675.12 436
13676.22 402
13677.33 421
13678.43 432
13679.54 436
13680.64 438
13681.75 412
13682.85 425
13683.96 464
13685.06 429
13686.17 434
13687.27 484
13688.38 471
13689.48 448
13690.59 460
13691.69 447
13692.80 438
13693.91 475
13695.01 455
13696.12 501
13697.22 422
13698.33 451
13699.43 522
13700.54 438
13701.64 448
13702.75 485
13703.86 520
13704.96 555
13706.07 460
13707.17 463
13708.28 498
13709.39 470
13710.49 467
13711.60 458
13712.70 467
13713.81 458
13714.92 481
13716.02 459
13717.13 488
13718.24 497
13719.34 464
13720.45 523
13721.56 532
13722.66 523
13723.77 559
13724.88 554
13725.98 520
13727.09 627
13728.20 637
13729.30 620
13730.41 612
13731.52 610
13732.62 574
13733.73 591
13734.84 614
13735.94 588
13737.05 615
13738.16 601
13739.27 597
13740.37 568
13741.48 621
13742.59 610
13743.70 604
13744.80 617
13745.91 606
13747.02 633
13748.13 698
13749.23 709
13750.34 706
13751.45 646
13752.56 677
13753.67 714
13754.77 742
13755.88 726
13756.99 754
13758.10 719
13759.21 749
13760.31 758
13761.42 733
13762.53 817
13763.64 848
13764.75 905
13765.85 1024
13766.96 1049
13768.07 1120
13769.18 1109
13770.29 1143
13771.40 1168
13772.51 1241
13773.61 1202
13774.72 1186
13775.83 1238
13776.94 1214
13778.05 1120
13779.16 1139
13780.27 1070
13781.38 948
13782.48 874
13783.59 861
13784.70 818
13785.81 780
13786.92 708
13788.03 691
13789.14 672
13790.25 651
13791.36 675
13792.47 632
13793.58 594
13794.69 566
13795.80 570
13796.91 611
13798.02 572
13799.13 606
13800.24 575
13801.35 529
13802.45 523
13803.56 586
13804.67 547
13805.78 534
13806.89 603
13808.00 563
13809.11 513
13810.22 567
13811.34 489
13812.45 541
13813.56 539
13814.67 523
13815.78 498
13816.89 510
13818.00 528
13819.11 470
13820.22 470
13821.33 478
13822.44 434
13823.55 438
13824.66 454
13825.77 449
13826.88 461
13827.99 504
13829.10 461
13830.22 495
13831.33 487
13832.44 473
13833.55 486
13834.66 504
13835.77 467
13836.88 510
13837.99 502
13839.10 492
13840.22 474
13841.33 428
13842.44 459
13843.55 471
13844.66 505
13845.77 479
13846.88 471
13848.00 439
13849.11 481
13850.22 516
13851.33 487
13852.44 474
13853.56 507
13854.67 503
13855.78 490
13856.89 482
13858.00 464
13859.12 460
13860.23 531
13861.34 512
13862.45 517
13863.56 516
13864.68 501
13865.79 496
13866.90 484
13868.01 505
13869.13 575
13870.24 526
13871.35 556
13872.46 521
13873.58 513
13874.69 510
13875.80 511
13876.91 473
13878.03 482
13879.14 498
13880.25 516
13881.37 517
13882.48 510
13883.59 498
13884.71 505
13885.82 520
13886.93 493
13888.05 509
13889.16 525
13890.27 544
13891.39 554
13892.50 529
13893.61 518
13894.73 580
13895.84 578
13896.95 575
13898.07 569
13899.18 539
13900.29 541
13901.41 521
13902.52 541
13903.64 514
13904.75 528
13905.86 466
13906.98 490
13908.09 486
13909.21 499
13910.32 477
13911.43 479
13912.55 440
13913.66 475
13914.78 447
13915.89 462
13917.01 498
13918.12 511
13919.24 452
13920.35 480
13921.46 442
13922.58 458
13923.69 439
13924.81 457
13925.92 414
13927.04 413
13928.15 466
13929.27 463
13930.38 420
13931.50 444
13932.61 412
13933.73 458
13934.84 478
13935.96 467
13937.07 478
13938.19 455
13939.30 435
13940.42 406
13941.54 389
13942.65 418
13943.77 435
13944.88 468
13946.00 461
13947.11 466
13948.23 453
13949.34 419
13950.46 384
13951.58 392
13952.69 414
13953.81 405
13954.92 432
13956.04 442
13957.16 430
13958.27 444
13959.39 403
13960.50 422
13961.62 405
13962.74 426
13963.85 410
13964.97 420
13966.09 408
13967.20 422
13968.32 411
13969.44 399
13970.55 399
13971.67 444
13972.79 443
13973.90 400
13975.02 442
13976.14 425
13977.25 391
13978.37 427
13979.49 436
13980.60 470
13981.72 436
13982.84 419
13983.95 403
13985.07 384
13986.19 373
13987.31 381
13988.42 410
13989.54 440
13990.66 386
13991.78 393
13992.89 446
13994.01 409
13995.13 379
13996.25 410
13997.36 417
13998.48 386
13999.60 437
14000.72 368
14001.83 394
14002.95 425
14004.07 443
14005.19 418
14006.31 411
14007.42 402
14008.54 393
14009.66 399
14010.78 403
14011.90 404
14013.02 394
14014.13 413
14015.25 430
14016.37 428
14017.49 395
14018.61 395
14019.73 413
14020.84 396
14021.96 410
14023.08 395
14024.20 410
14025.32 387
14026.44 416
14027.56 408
14028.68 373
14029.80 363
14030.91 398
14032.03 441
14033.15 458
14034.27 419
14035.39 447
14036.51 396
14037.63 395
14038.75 449
14039.87 442
14040.99 460
14042.11 448
14043.23 446
14044.35 465
14045.47 453
14046.58 456
14047.70 494
14048.82 454
14049.94 401
14051.06 397
14052.18 418
14053.30 468
14054.42 494
14055.54 465
14056.66 439
14057.78 453
14058.90 477
14060.02 477
14061.14 454
14062.26 516
14063.38 538
14064.51 542
14065.63 558
14066.75 491
14067.87 517
14068.99 523
14070.11 525
14071.23 521
14072.35 495
14073.47 541
14074.59 596
14075.71 587
14076.83 559
14077.95 595
14079.07 593
14080.19 623
14081.32 651
14082.44 652
14083.56 641
14084.68 635
14085.80 618
14086.92 621
14088.04 690
14089.16 740
14090.29 717
14091.41 727
14092.53 733
14093.65 805
14094.77 826
14095.89 838
14097.01 864
14098.14 843
14099.26 805
14100.38 826
14101.50 821
14102.62 803
14103.75 742
14104.87 693
14105.99 681
14107.11 663
14108.23 645
14109.36 639
14110.48 577
14111.60 524
14112.72 546
14113.84 538
14114.97 510
14116.09 488
14117.21 535
14118.33 495
14119.46 460
14120.58 484
14121.70 457
14122.82 502
14123.95 477
14125.07 459
14126.19 448
14127.32 450
14128.44 450
14129.56 443
14130.68 461
14131.81 450
14132.93 448
14134.05 471
14135.18 440
14136.30 437
14137.42 425
14138.55 441
14139.67 440
14140.79 420
14141.92 429
14143.04 429
14144.16 416
14145.29 451
14146.41 411
14147.54 420
14148.66 397
14149.78 381
14150.91 402
14152.03 392
14153.15 415
14154.28 410
14155.40 393
14156.53 386
14157.65 395
14158.77 417
14159.90 404
14161.02 373
14162.15 385
14163.27 369
14164.40 374
14165.52 409
14166.64 382
14167.77 368
14168.89 403
14170.02 404
14171.14 369
14172.27 369
14173.39 391
14174.52 376
14175.64 389
14176.77 378
14177.89 370
14179.02 348
14180.14 402
14181.27 414
14182.39 407
14183.52 411
14184.64 372
14185.77 391
14186.89 404
14188.02 401
14189.14 369
14190.27 364
14191.39 397
14192.52 415
14193.64 410
14194.77 438
14195.90 382
14197.02 363
14198.15 360
14199.27 414
14200.40 403
14201.52 382
14202.65 412
14203.78 357
14204.90 371
14206.03 389
14207.15 385
14208.28 387
14209.41 382
14210.53 350
14211.66 342
14212.78 309
14213.91 366
14215.04 343
14216.16 353
14217.29 365
14218.42 340
14219.54 343
14220.67 343
14221.80 321
14222.92 319
14224.05 369
14225.18 339
14226.30 357
14227.43 338
14228.56 344
14229.68 373
14230.81 308
14231.94 314
14233.06 350
14234.19 357
14235.32 347
14236.45 411
14237.57 361
14238.70 332
14239.83 305
14240.96 347
14242.08 354
14243.21 305
14244.34 314
14245.47 299
14246.59 308
14247.72 345
14248.85 323
14249.98 314
14251.10 315
14252.23 339
14253.36 292
14254.49 311
14255.62 307
14256.74 332
14257.87 330
14259.00 319
14260.13 335
14261.26 275
14262.38 315
14263.51 302
14264.64 298
14265.77 342
14266.90 309
14268.03 325
14269.15 300
14270.28 304
14271.41 314
14272.54 300
14273.67 310
14274.80 325
14275.93 312
14277.06 314
14278.18 319
14279.31 294
14280.44 290
14281.57 333
14282.70 310
14283.83 309
14284.96 346
14286.09 302
14287.22 287
14288.35 285
14289.48 301
14290.60 275
14291.73 271
14292.86 288
14293.99 324
14295.12 279
14296.25 299
14297.38 287
14298.51 286
14299.64 268
14300.77 286
14301.90 290
14303.03 274
14304.16 242
14305.29 298
14306.42 243
14307.55 266
14308.68 288
14309.81 276
14310.94 269
14312.07 256
14313.20 245
14314.33 270
14315.46 263
14316.59 237
14317.72 216
14318.85 259
14319.98 240
14321.11 282
14322.24 262
14323.38 245
14324.51 253
14325.64 250
14326.77 247
14327.90 289
14329.03 261
14330.16 254
14331.29 240
14332.42 254
14333.55 277
14334.68 269
14335.82 268
14336.95 300
14338.08 298
14339.21 257
14340.34 253
14341.47 268
14342.60 267
14343.73 257
14344.87 234
14346.00 283
14347.13 323
14348.26 285
14349.39 240
14350.52 209
14351.66 254
14352.79 274
14353.92 256
14355.05 285
14356.18 277
14357.32 255
14358.45 241
14359.58 278
14360.71 219
14361.84 209
14362.98 228
14364.11 257
14365.24 227
14366.37 230
14367.51 256
14368.64 287
14369.77 262
14370.90 267
14372.04 242
14373.17 257
14374.30 231
14375.43 222
14376.57 229
14377.70 246
14378.83 244
14379.97 251
14381.10 237
14382.23 264
14383.36 246
14384.50 255
14385.63 258
14386.76 255
14387.90 223
14389.03 251
14390.16 259
14391.30 275
14392.43 248
14393.56 213
14394.70 237
14395.83 274
14396.96 225
14398.10 215
14399.23 218
14400.37 259
14401.50 294
14402.63 275
14403.77 236
14404.90 250
14406.03 251
14407.17 234
14408.30 210
14409.44 234
14410.57 223
14411.70 262
14412.84 268
14413.97 250
14415.11 226
14416.24 223
14417.38 269
14418.51 289
14419.64 236
14420.78 227
14421.91 241
14423.05 256
14424.18 251
14425.32 269
14426.45 241
14427.59 251
14428.72 255
14429.86 220
14430.99 229
14432.13 253
14433.26 222
14434.40 250
14435.53 293
14436.67 293
14437.80 251
14438.94 299
14440.07 274
14441.21 267
14442.34 241
14443.48 260
14444.61 249
14445.75 244
14446.89 205
14448.02 250
14449.16 249
14450.29 247
14451.43 266
14452.56 239
14453.70 234
14454.84 239
14455.97 243
14457.11 257
14458.24 255
14459.38 250
14460.52 270
14461.65 250
14462.79 269
14463.92 238
14465.06 233
14466.20 238
14467.33 271
14468.47 235
14469.61 256
14470.74 204
14471.88 246
14473.02 236
14474.15 253
14475.29 283
14476.43 248
14477.56 271
14478.70 263
14479.84 263
14480.97 262
14482.11 259
14483.25 240
14484.38 246
14485.52 235
14486.66 230
14487.79 239
14488.93 259
14490.07 295
14491.21 269
14492.34 261
14493.48 253
14494.62 246
14495.76 270
14496.89 306
14498.03 275
14499.17 253
14500.31 287
14501.44 264
14502.58 280
14503.72 244
14504.86 256
14506.00 271
14507.13 276
14508.27 245
14509.41 284
14510.55 264
14511.69 288
14512.82 270
14513.96 335
14515.10 282
14516.24 297
14517.38 266
14518.51 317
14519.65 287
14520.79 297
14521.93 265
14523.07 281
14524.21 278
14525.35 286
14526.48 294
14527.62 287
14528.76 295
14529.90 266
14531.04 251
14532.18 274
14533.32 265
14534.46 263
14535.60 240
14536.73 272
14537.87 296
14539.01 266
14540.15 285
14541.29 272
14542.43 256
14543.57 277
14544.71 269
14545.85 268
14546.99 274
14548.13 285
14549.27 280
14550.41 331
14551.55 330
14552.69 280
14553.83 257
14554.97 276
14556.11 284
14557.25 289
14558.39 277
14559.53 288
14560.67 324
14561.81 323
14562.95 339
14564.09 329
14565.23 341
14566.37 329
14567.51 344
14568.65 331
14569.79 335
14570.93 324
14572.07 312
14573.21 294
14574.35 290
14575.49 347
14576.63 373
14577.77 393
14578.91 373
14580.05 349
14581.19 318
14582.33 316
14583.48 331
14584.62 348
14585.76 330
14586.90 329
14588.04 340
14589.18 347
14590.32 349
14591.46 321
14592.60 346
14593.75 371
14594.89 343
14596.03 349
14597.17 314
14598.31 348
14599.45 366
14600.59 396
14601.74 388
14602.88 388
14604.02 365
14605.16 396
14606.30 405
14607.44 384
14608.59 393
14609.73 370
14610.87 385
14612.01 424
14613.15 397
14614.30 400
14615.44 405
14616.58 424
14617.72 431
14618.87 459
14620.01 465
14621.15 444
14622.29 433
14623.44 408
14624.58 432
14625.72 469
14626.86 481
14628.01 464
14629.15 520
14630.29 536
14631.43 511
14632.58 543
14633.72 579
14634.86 528
14636.01 518
14637.15 570
14638.29 595
14639.44 488
14640.58 461
14641.72 453
14642.86 483
14644.01 494
14645.15 435
14646.29 420
14647.44 393
14648.58 399
14649.73 416
14650.87 421
14652.01 403
14653.16 380
14654.30 377
14655.44 363
14656.59 350
14657.73 357
14658.87 310
14660.02 335
14661.16 312
14662.31 332
14663.45 323
14664.59 292
14665.74 311
14666.88 273
14668.03 309
14669.17 306
14670.32 338
14671.46 275
14672.60 278
14673.75 298
14674.89 304
14676.04 273
14677.18 261
14678.33 285
14679.47 318
14680.62 277
14681.76 261
14682.91 260
14684.05 259
14685.20 268
14686.34 251
14687.49 254
14688.63 260
14689.78 299
14690.92 257
14692.07 243
14693.21 245
14694.36 239
14695.50 282
14696.65 277
14697.79 261
14698.94 258
14700.08 260
14701.23 239
14702.38 235
14703.52 251
14704.67 264
14705.81 296
14706.96 244
14708.10 256
14709.25 225
14710.40 279
14711.54 260
14712.69 224
14713.83 242
14714.98 237
14716.13 229
14717.27 224
14718.42 239
14719.56 243
14720.71 262
14721.86 270
14723.00 291
14724.15 275
14725.30 245
14726.44 255
14727.59 258
14728.74 275
14729.88 259
14731.03 238
14732.18 239
14733.32 251
14734.47 268
14735.62 250
14736.76 227
14737.91 271
14739.06 268
14740.20 261
14741.35 241
14742.50 247
14743.65 251
14744.79 249
14745.94 255
14747.09 252
14748.23 248
14749.38 265
14750.53 225
14751.68 260
14752.82 249
14753.97 229
14755.12 229
14756.27 236
14757.42 257
14758.56 243
14759.71 220
14760.86 215
14762.01 223
14763.15 218
14764.30 226
14765.45 278
14766.60 242
14767.75 220
14768.90 242
14770.04 226
14771.19 210
14772.34 205
14773.49 229
14774.64 229
14775.79 244
14776.93 216
14778.08 230
14779.23 266
14780.38 212
14781.53 228
14782.68 248
14783.83 231
14784.97 263
14786.12 199
14787.27 207
14788.42 219
14789.57 219
14790.72 228
14791.87 231
14793.02 202
14794.17 235
14795.32 234
14796.46 208
14797.61 210
14798.76 194
14799.91 224
14801.06 202
14802.21 211
14803.36 197
14804.51 207
14805.66 232
14806.81 240
14807.96 229
14809.11 215
14810.26 199
14811.41 204
14812.56 207
14813.71 220
14814.86 210
14816.01 211
14817.16 203
14818.31 192
14819.46 212
14820.61 236
14821.76 192
14822.91 200
14824.06 195
14825.21 175
14826.36 171
14827.51 169
14828.66 187
14829.81 172
14830.96 189
14832.11 191
14833.26 209
14834.42 197
14835.57 161
14836.72 176
14837.87 186
14839.02 161
14840.17 183
14841.32 177
14842.47 198
14843.62 204
14844.77 222
14845.92 217
14847.08 165
14848.23 194
14849.38 190
14850.53 214
14851.68 207
14852.83 200
14853.98 181
14855.14 187
14856.29 214
14857.44 212
14858.59 208
14859.74 176
14860.89 188
14862.05 191
14863.20 195
14864.35 197
14865.50 193
14866.65 173
14867.81 193
14868.96 166
14870.11 209
14871.26 215
14872.41 192
14873.57 177
14874.72 216
14875.87 181
14877.02 198
14878.18 205
14879.33 184
14880.48 186
14881.63 187
14882.79 195
14883.94 190
14885.09 216
14886.24 194
14887.40 199
14888.55 224
14889.70 208
14890.86 178
14892.01 190
14893.16 208
14894.31 200
14895.47 232
14896.62 170
14897.77 183
14898.93 172
14900.08 200
14901.23 193
14902.39 230
14903.54 228
14904.69 232
14905.85 203
14907.00 211
14908.16 234
14909.31 231
14910.46 197
14911.62 219
14912.77 217
14913.92 219
14915.08 214
14916.23 222
14917.39 226
14918.54 189
14919.69 188
14920.85 192
14922.00 202
14923.16 204
14924.31 210
14925.46 201
14926.62 221
14927.77 186
14928.93 183
14930.08 207
14931.24 226
14932.39 201
14933.55 206
14934.70 226
14935.85 207
14937.01 229
14938.16 200
14939.32 198
14940.47 209
14941.63 219
14942.78 241
14943.94 227
14945.09 244
14946.25 262
14947.40 234
14948.56 224
14949.71 251
14950.87 212
14952.03 225
14953.18 209
14954.34 218
14955.49 256
14956.65 241
14957.80 258
14958.96 253
14960.11 224
14961.27 254
14962.42 249
14963.58 263
14964.74 266
14965.89 270
14967.05 238
14968.20 238
14969.36 231
14970.52 239
14971.67 248
14972.83 243
14973.98 217
14975.14 239
14976.30 241
14977.45 233
14978.61 211
14979.77 217
14980.92 209
14982.08 205
14983.24 245
14984.39 243
14985.55 202
14986.70 216
14987.86 197
14989.02 212
14990.18 227
14991.33 207
14992.49 200
14993.65 199
14994.80 192
14995.96 194
14997.12 177
14998.27 182
14999.43 180
15000.59 200
15001.75 199
15002.90 200
15004.06 196
15005.22 203
15006.37 188
15007.53 178
15008.69 149
15009.85 169
15011.00 208
15012.16 212
15013.32 177
15014.48 163
15015.64 146
15016.79 175
15017.95 189
15019.11 174
15020.27 148
15021.43 171
15022.58 171
15023.74 184
15024.90 180
15026.06 135
15027.22 142
15028.37 159
15029.53 169
15030.69 161
15031.85 192
15033.01 175
15034.17 171
15035.32 153
15036.48 138
15037.64 148
15038.80 163
15039.96 219
15041.12 187
15042.28 189
15043.44 189
15044.59 184
15045.75 158
15046.91 175
15048.07 196
15049.23 156
15050.39 155
15051.55 170
15052.71 157
15053.87 149
15055.03 167
15056.19 163
15057.35 137
15058.50 155
15059.66 165
15060.82 162
15061.98 141
15063.14 155
15064.30 147
15065.46 153
15066.62 180
15067.78 160
15068.94 173
15070.10 152
15071.26 171
15072.42 161
15073.58 183
15074.74 179
15075.90 168
15077.06 175
15078.22 169
15079.38 141
15080.54 164
15081.70 154
15082.86 185
15084.02 174
15085.18 137
15086.34 154
15087.50 148
15088.67 151
15089.83 145
15090.99 145
15092.15 170
15093.31 167
15094.47 172
15095.63 162
15096.79 148
15097.95 142
15099.11 171
15100.27 177
15101.43 167
15102.60 203
15103.76 160
15104.92 157
15106.08 168
15107.24 182
15108.40 157
15109.56 152
15110.72 175
15111.89 171
15113.05 173
15114.21 186
15115.37 181
15116.53 181
15117.69 149
15118.86 163
15120.02 204
15121.18 185
15122.34 165
15123.50 172
15124.67 185
15125.83 174
15126.99 152
15128.15 169
15129.31 184
15130.48 184
15131.64 186
15132.80 194
15133.96 186
15135.13 214
15136.29 192
15137.45 172
15138.61 175
15139.78 169
15140.94 173
15142.10 180
15143.26 178
15144.43 183
15145.59 177
15146.75 176
15147.91 175
15149.08 188
15150.24 197
15151.40 180
15152.57 188
15153.73 170
15154.89 162
15156.06 186
15157.22 194
15158.38 179
15159.55 159
15160.71 182
15161.87 197
15163.04 189
15164.20 186
15165.36 200
15166.53 187
15167.69 197
15168.85 186
15170.02 143
15171.18 172
15172.35 188
15173.51 179
15174.67 207
15175.84 196
15177.00 196
15178.17 181
15179.33 172
15180.49 163
15181.66 191
15182.82 176
15183.99 191
15185.15 171
15186.31 198
15187.48 179
15188.64 166
15189.81 188
15190.97 190
15192.14 172
15193.30 198
15194.47 249
15195.63 182
15196.80 206
15197.96 215
15199.13 212
15200.29 206
15201.46 207
15202.62 205
15203.79 164
15204.95 192
15206.12 182
15207.28 207
15208.45 219
15209.61 220
15210.78 231
15211.94 205
15213.11 196
15214.27 195
15215.44 235
15216.60 211
15217.77 198
15218.93 191
15220.10 225
15221.27 212
15222.43 228
15223.60 246
15224.76 251
15225.93 243
15227.10 257
15228.26 220
15229.43 209
15230.59 227
15231.76 220
15232.93 244
15234.09 238
15235.26 239
15236.42 222
15237.59 251
15238.76 281
15239.92 246
15241.09 216
15242.26 215
15243.42 218
15244.59 222
15245.76 204
15246.92 206
15248.09 224
15249.26 205
15250.42 206
15251.59 183
15252.76 193
15253.92 223
15255.09 210
15256.26 177
15257.43 191
15258.59 190
15259.76 202
15260.93 187
15262.09 186
15263.26 180
15264.43 169
15265.60 190
15266.76 200
15267.93 170
15269.10 173
15270.27 195
15271.43 199
15272.60 209
15273.77 184
15274.94 183
15276.10 180
15277.27 188
15278.44 177
15279.61 171
15280.78 189
15281.94 202
15283.11 186
15284.28 188
15285.45 150
15286.62 142
15287.79 191
15288.95 204
15290.12 164
15291.29 182
15292.46 213
15293.63 186
15294.80 167
15295.96 177
15297.13 174
15298.30 207
15299.47 189
15300.64 189
15301.81 159
15302.98 170
15304.15 193
15305.31 196
15306.48 181
15307.65 203
15308.82 199
15309.99 171
15311.16 167
15312.33 197
15313.50 158
15314.67 165
15315.84 172
15317.01 155
15318.18 181
15319.34 179
15320.51 178
15321.68 179
15322.85 208
15324.02 164
15325.19 173
15326.36 177
15327.53 191
15328.70 167
15329.87 169
15331.04 179
15332.21 198
15333.38 195
15334.55 199
15335.72 161
15336.89 175
15338.06 168
15339.23 176
15340.40 179
15341.57 175
15342.74 185
15343.91 178
15345.08 179
15346.26 174
15347.43 176
15348.60 165
15349.77 176
15350.94 200
15352.11 160
15353.28 175
15354.45 164
15355.62 169
15356.79 177
15357.96 175
15359.13 143
15360.30 140
15361.48 157
15362.65 171
15363.82 160
15364.99 184
15366.16 152
15367.33 150
15368.50 156
15369.67 170
15370.85 169
15372.02 173
15373.19 157
15374.36 203
15375.53 192
15376.70 186
15377.88 177
15379.05 176
15380.22 192
15381.39 189
15382.56 193
15383.73 194
15384.91 193
15386.08 155
15387.25 173
15388.42 156
15389.59 170
15390.77 170
15391.94 194
15393.11 182
15394.28 184
15395.46 164
15396.63 161
15397.80 168
15398.97 153
15400.15 182
15401.32 160
15402.49 186
15403.66 180
15404.84 187
15406.01 185
15407.18 189
15408.36 166
15409.53 182
15410.70 187
15411.87 170
15413.05 191
15414.22 159
15415.39 176
15416.57 176
15417.74 194
15418.91 172
15420.09 178
15421.26 159
15422.43 166
15423.61 198
15424.78 148
15425.95 150
15427.13 161
15428.30 201
15429.47 177
15430.65 160
15431.82 159
15433.00 170
15434.17 160
15435.34 173
15436.52 132
15437.69 152
15438.87 159
15440.04 160
15441.21 159
15442.39 173
15443.56 176
15444.74 185
15445.91 203
15447.09 162
15448.26 157
15449.43 157
15450.61 190
15451.78 192
15452.96 163
15454.13 164
15455.31 170
15456.48 152
15457.66 157
15458.83 160
15460.01 166
15461.18 166
15462.36 166
15463.53 178
15464.71 170
15465.88 150
15467.06 155
15468.23 154
15469.41 156
15470.58 182
15471.76 172
15472.93 187
15474.11 192
15475.28 177
15476.46 180
15477.63 164
15478.81 154
15479.99 148
15481.16 187
15482.34 177
15483.51 175
15484.69 171
15485.86 168
15487.04 193
15488.22 174
15489.39 146
15490.57 147
15491.74 183
15492.92 171
15494.10 185
15495.27 174
15496.45 194
15497.62 186
15498.80 192
15499.98 220
15501.15 187
15502.33 184
15503.51 188
15504.68 170
15505.86 170
15507.04 156
15508.21 170
15509.39 173
15510.57 179
15511.74 163
15512.92 179
15514.10 185
15515.27 203
15516.45 218
15517.63 190
15518.81 174
15519.98 191
15521.16 194
15522.34 196
15523.51 173
15524.69 179
15525.87 184
15527.05 172
15528.22 203
15529.40 181
15530.58 189
15531.76 204
15532.93 227
15534.11 199
15535.29 199
15536.47 193
15537.64 167
15538.82 177
15540.00 215
15541.18 213
15542.36 205
15543.53 159
15544.71 215
15545.89 182
15547.07 204
15548.25 166
15549.43 173
15550.60 194
15551.78 201
15552.96 177
15554.14 193
15555.32 212
15556.50 229
15557.67 245
15558.85 214
15560.03 194
15561.21 210
15562.39 217
15563.57 225
15564.75 211
15565.93 218
15567.10 208
15568.28 199
15569.46 217
15570.64 190
15571.82 205
15573.00 222
15574.18 230
15575.36 216
15576.54 222
15577.72 191
15578.90 244
15580.08 207
15581.26 213
15582.43 228
15583.61 215
15584.79 227
15585.97 236
15587.15 252
15588.33 249
15589.51 245
15590.69 242
15591.87 237
15593.05 217
15594.23 258
15595.41 229
15596.59 257
15597.77 244
15598.95 250
15600.13 252
15601.31 247
15602.49 241
15603.67 248
15604.85 250
15606.03 244
15607.21 255
15608.40 265
15609.58 250
15610.76 238
15611.94 282
15613.12 261
15614.30 271
15615.48 294
15616.66 256
15617.84 243
15619.02 256
15620.20 298
15621.38 259
15622.56 304
15623.75 252
15624.93 289
15626.11 290
15627.29 273
15628.47 270
15629.65 317
15630.83 305
15632.01 295
15633.20 317
15634.38 300
15635.56 285
15636.74 260
15637.92 274
15639.10 290
15640.29 329
15641.47 324
15642.65 344
15643.83 339
15645.01 335
15646.19 327
15647.38 310
15648.56 307
15649.74 301
15650.92 312
15652.10 331
15653.29 350
15654.47 373
15655.65 338
15656.83 363
15658.02 351
15659.20 339
15660.38 354
15661.56 313
15662.75 295
15663.93 349
15665.11 377
15666.29 374
15667.48 350
15668.66 351
15669.84 358
15671.03 327
15672.21 350
15673.39 319
15674.57 327
15675.76 301
15676.94 355
15678.12 323
15679.31 332
15680.49 330
15681.67 360
15682.86 335
15684.04 287
15685.22 276
15686.41 300
15687.59 291
15688.77 310
15689.96 326
15691.14 318
15692.32 316
15693.51 270
15694.69 323
15695.88 334
15697.06 316
15698.24 325
15699.43 320
15700.61 321
15701.80 297
15702.98 323
15704.16 319
15705.35 376
15706.53 367
15707.72 363
15708.90 368
15710.09 306
15711.27 356
15712.45 404
15713.64 306
15714.82 306
15716.01 345
15717.19 392
15718.38 344
15719.56 360
15720.75 336
15721.93 366
15723.12 357
15724.30 339
15725.49 313
15726.67 327
15727.86 319
15729.04 365
15730.23 340
15731.41 315
15732.60 368
15733.78 373
15734.97 356
15736.15 356
15737.34 344
15738.52 346
15739.71 358
15740.89 398
15742.08 394
15743.27 361
15744.45 367
15745.64 391
15746.82 405
15748.01 371
15749.19 387
15750.38 397
15751.57 396
15752.75 408
15753.94 369
15755.12 397
15756.31 395
15757.50 377
15758.68 424
15759.87 379
15761.05 395
15762.24 436
15763.43 377
15764.61 357
15765.80 342
15766.99 364
15768.17 347
15769.36 355
15770.55 333
15771.73 360
15772.92 387
15774.11 387
15775.29 345
15776.48 287
15777.67 318
15778.85 324
15780.04 332
15781.23 308
15782.42 300
15783.60 325
15784.79 333
15785.98 355
15787.16 357
15788.35 321
15789.54 307
15790.73 344
15791.91 305
15793.10 282
15794.29 279
15795.48 292
15796.66 297
15797.85 288
15799.04 223
15800.23 286
15801.41 302
15802.60 293
15803.79 295
15804.98 271
15806.17 281
15807.35 290
15808.54 290
15809.73 300
15810.92 271
15812.11 272
15813.30 238
15814.48 248
15815.67 241
15816.86 227
15818.05 231
15819.24 245
15820.43 251
15821.61 245
15822.80 258
15823.99 276
15825.18 274
15826.37 256
15827.56 248
15828.75 275
15829.94 254
15831.12 240
15832.31 254
15833.50 241
15834.69 250
15835.88 269
15837.07 242
15838.26 211
15839.45 237
15840.64 249
15841.83 221
15843.02 223
15844.21 256
15845.39 261
15846.58 246
15847.77 230
15848.96 243
15850.15 235
15851.34 262
15852.53 257
15853.72 262
15854.91 229
15856.10 247
15857.29 282
15858.48 274
15859.67 229
15860.86 236
15862.05 271
15863.24 259
15864.43 219
15865.62 225
15866.81 259
15868.00 247
15869.19 219
15870.38 244
15871.57 276
15872.76 210
15873.96 231
15875.15 268
15876.34 263
15877.53 280
15878.72 252
15879.91 270
15881.10 255
15882.29 247
15883.48 224
15884.67 250
15885.86 280
15887.05 228
15888.25 239
15889.44 252
15890.63 255
15891.82 259
15893.01 263
15894.20 255
15895.39 268
15896.58 280
15897.78 253
15898.97 256
15900.16 269
15901.35 294
15902.54 286
15903.73 253
15904.92 260
15906.12 296
15907.31 237
15908.50 287
15909.69 277
15910.88 276
15912.08 252
15913.27 280
15914.46 277
15915.65 264
15916.84 272
15918.04 274
15919.23 295
15920.42 247
15921.61 281
15922.81 298
15924.00 305
15925.19 268
15926.38 247
15927.58 296
15928.77 264
15929.96 277
15931.15 288
15932.35 305
15933.54 266
15934.73 270
15935.92 264
15937.12 251
15938.31 268
15939.50 267
15940.70 259
15941.89 231
15943.08 245
15944.28 250
15945.47 236
15946.66 244
15947.86 202
15949.05 220
15950.24 214
15951.44 209
15952.63 206
15953.82 206
15955.02 178
15956.21 205
15957.40 203
15958.60 252
15959.79 233
15960.99 216
15962.18 205
15963.37 202
15964.57 205
15965.76 189
15966.96 180
15968.15 214
15969.34 218
15970.54 203
15971.73 190
15972.93 199
15974.12 176
15975.31 216
15976.51 195
15977.70 193
15978.90 209
15980.09 228
15981.29 170
15982.48 183
15983.68 158
15984.87 171
15986.07 186
15987.26 213
15988.46 175
15989.65 164
15990.85 164
15992.04 160
15993.24 165
15994.43 150
15995.63 200
15996.82 204
15998.02 190
15999.21 177
16000.41 170
16001.60 181
16002.80 179
16003.99 174
16005.19 167
16006.38 167
16007.58 182
16008.77 155
16009.97 190
16011.17 173
16012.36 170
16013.56 172
16014.75 171
16015.95 175
16017.14 185
16018.34 189
16019.54 178
16020.73 152
16021.93 168
16023.13 161
16024.32 169
16025.52 147
16026.71 167
16027.91 170
16029.11 187
16030.30 189
16031.50 166
16032.70 155
16033.89 170
16035.09 154
16036.29 174
16037.48 160
16038.68 151
16039.88 169
16041.07 144
16042.27 189
16043.47 174
16044.66 178
16045.86 168
16047.06 174
16048.25 175
16049.45 162
16050.65 145
16051.85 153
16053.04 140
16054.24 146
16055.44 158
16056.64 188
16057.83 189
16059.03 161
16060.23 174
16061.43 162
16062.62 167
16063.82 160
16065.02 158
16066.22 151
16067.41 159
16068.61 171
16069.81 158
16071.01 120
16072.21 169
16073.40 168
16074.60 158
16075.80 154
16077.00 155
16078.20 147
16079.39 139
16080.59 170
16081.79 180
16082.99 161
16084.19 170
16085.39 158
16086.58 161
16087.78 158
16088.98 179
16090.18 164
16091.38 164
16092.58 168
16093.78 139
16094.98 168
16096.17 160
16097.37 170
16098.57 145
16099.77 144
16100.97 156
16102.17 157
16103.37 143
16104.57 151
16105.77 168
16106.97 163
16108.17 169
16109.36 175
16110.56 182
16111.76 181
16112.96 143
16114.16 144
16115.36 172
16116.56 139
16117.76 156
16118.96 143
16120.16 152
16121.36 160
16122.56 145
16123.76 139
16124.96 158
16126.16 155
16127.36 166
16128.56 148
16129.76 147
16130.96 166
16132.16 167
16133.36 148
16134.56 156
16135.76 145
16136.96 161
16138.16 158
16139.36 157
16140.56 164
16141.76 168
16142.97 148
16144.17 141
16145.37 168
16146.57 157
16147.77 132
16148.97 145
16150.17 179
16151.37 180
16152.57 171
16153.77 155
16154.97 159
16156.18 143
16157.38 170
16158.58 155
16159.78 147
16160.98 156
16162.18 168
16163.38 138
16164.58 176
16165.79 181
16166.99 189
16168.19 161
16169.39 160
16170.59 158
16171.79 164
16173.00 151
16174.20 164
16175.40 163
16176.60 163
16177.80 164
16179.01 162
16180.21 181
16181.41 152
16182.61 162
16183.81 174
16185.02 171
16186.22 143
16187.42 169
16188.62 170
16189.82 167
16191.03 167
16192.23 162
16193.43 170
16194.63 174
16195.84 161
16197.04 171
16198.24 147
16199.45 155
16200.65 168
16201.85 178
16203.05 183
16204.26 178
16205.46 174
16206.66 167
16207.87 188
16209.07 181
16210.27 151
16211.48 156
16212.68 160
16213.88 191
16215.08 174
16216.29 175
16217.49 162
16218.70 169
16219.90 206
16221.10 183
16222.31 167
16223.51 170
16224.71 185
16225.92 177
16227.12 159
16228.32 178
16229.53 170
16230.73 160
16231.94 168
16233.14 166
16234.34 161
16235.55 179
16236.75 194
16237.96 195
16239.16 166
16240.36 182
16241.57 176
16242.77 182
16243.98 194
16245.18 205
16246.39 172
16247.59 200
16248.80 205
16250.00 195
16251.21 196
16252.41 168
16253.61 203
16254.82 198
16256.02 177
16257.23 194
16258.43 226
16259.64 204
16260.84 197
16262.05 202
16263.25 160
16264.46 175
16265.66 218
16266.87 168
16268.08 202
16269.28 228
16270.49 196
16271.69 195
16272.90 219
16274.10 213
16275.31 201
16276.51 190
16277.72 211
16278.92 187
16280.13 190
16281.34 179
16282.54 197
16283.75 198
16284.95 193
16286.16 229
16287.37 218
16288.57 215
16289.78 189
16290.98 190
16292.19 207
16293.40 204
16294.60 214
16295.81 213
16297.02 224
16298.22 189
16299.43 232
16300.63 226
16301.84 192
16303.05 188
16304.25 220
16305.46 229
16306.67 236
16307.87 233
16309.08 220
16310.29 220
16311.50 200
16312.70 201
16313.91 204
16315.12 213
16316.32 214
16317.53 201
16318.74 198
16319.94 194
16321.15 195
16322.36 230
16323.57 199
16324.77 193
16325.98 231
16327.19 211
16328.40 188
16329.60 177
16330.81 175
16332.02 189
16333.23 203
16334.43 185
16335.64 185
16336.85 153
16338.06 159
16339.27 189
16340.47 180
16341.68 159
16342.89 146
16344.10 187
16345.31 200
16346.51 150
16347.72 149
16348.93 151
16350.14 161
16351.35 156
16352.56 183
16353.77 190
16354.97 165
16356.18 182
16357.39 147
16358.60 150
16359.81 164
16361.02 185
16362.23 182
16363.43 168
16364.64 134
16365.85 135
16367.06 148
16368.27 159
16369.48 155
16370.69 144
16371.90 160
16373.11 175
16374.32 135
16375.53 141
16376.73 173
16377.94 172
16379.15 154
16380.36 135
16381.57 174
16382.78 170
16383.99 135
16385.20 163
16386.41 150
16387.62 167
16388.83 174
16390.04 155
16391.25 152
16392.46 154
16393.67 143
16394.88 154
16396.09 160
16397.30 142
16398.51 164
16399.72 152
16400.93 144
16402.14 142
16403.35 145
16404.56 171
16405.77 159
16406.98 146
16408.19 144
16409.40 138
16410.61 143
16411.82 159
16413.04 145
16414.25 142
16415.46 162
16416.67 169
16417.88 149
16419.09 154
16420.30 174
16421.51 163
16422.72 133
16423.93 169
16425.14 143
16426.36 185
16427.57 164
16428.78 147
16429.99 156
16431.20 159
16432.41 143
16433.62 157
16434.83 154
16436.05 157
16437.26 125
16438.47 175
16439.68 174
16440.89 158
16442.10 154
16443.32 147
16444.53 145
16445.74 150
16446.95 156
16448.16 144
16449.38 151
16450.59 142
16451.80 137
16453.01 127
16454.22 139
16455.44 156
16456.65 128
16457.86 146
16459.07 132
16460.29 154
16461.50 142
16462.71 161
16463.92 159
16465.14 143
16466.35 154
16467.56 145
16468.77 125
16469.99 146
16471.20 183
16472.41 144
16473.63 140
16474.84 170
16476.05 155
16477.26 135
16478.48 125
16479.69 128
16480.90 138
16482.12 146
16483.33 137
16484.54 115
16485.76 127
16486.97 137
16488.18 161
16489.40 138
16490.61 135
16491.82 139
16493.04 147
16494.25 156
16495.47 172
16496.68 162
16497.89 170
16499.11 159
16500.32 138
16501.53 132
16502.75 166
16503.96 142
16505.18 157
16506.39 145
16507.61 149
16508.82 144
16510.03 157
16511.25 162
16512.46 117
16513.68 138
16514.89 165
16516.11 136
16517.32 152
16518.53 121
16519.75 139
16520.96 141
16522.18 133
16523.39 134
16524.61 104
16525.82 123
16527.04 127
16528.25 138
16529.47 146
16530.68 134
16531.90 164
16533.11 143
16534.33 152
16535.54 142
16536.76 146
16537.97 157
16539.19 140
16540.40 130
16541.62 145
16542.84 135
16544.05 127
16545.27 136
16546.48 128
16547.70 145
16548.91 148
16550.13 141
16551.35 153
16552.56 141
16553.78 149
16554.99 164
16556.21 164
16557.42 168
16558.64 142
16559.86 155
16561.07 183
16562.29 176
16563.51 153
16564.72 157
16565.94 155
16567.15 177
16568.37 174
16569.59 172
16570.80 160
16572.02 146
16573.24 145
16574.45 162
16575.67 174
16576.89 201
16578.10 191
16579.32 183
16580.54 195
16581.75 208
16582.97 157
16584.19 186
16585.41 178
16586.62 190
16587.84 181
16589.06 184
16590.27 212
16591.49 195
16592.71 168
16593.93 161
16595.14 172
16596.36 194
16597.58 185
16598.80 165
16600.01 143
16601.23 163
16602.45 174
16603.67 177
16604.88 167
16606.10 159
16607.32 140
16608.54 145
16609.76 152
16610.97 166
16612.19 149
16613.41 164
16614.63 160
16615.85 172
16617.06 148
16618.28 132
16619.50 151
16620.72 154
16621.94 171
16623.16 163
16624.37 132
16625.59 139
16626.81 152
16628.03 137
16629.25 131
16630.47 166
16631.69 169
16632.90 153
16634.12 141
16635.34 112
16636.56 154
16637.78 141
16639.00 149
16640.22 142
16641.44 130
16642.66 147
16643.88 113
16645.09 131
16646.31 151
16647.53 187
16648.75 147
16649.97 135
16651.19 140
16652.41 127
16653.63 158
16654.85 150
16656.07 124
16657.29 132
16658.51 142
16659.73 169
16660.95 143
16662.17 128
16663.39 149
16664.61 140
16665.83 130
16667.05 124
16668.27 120
16669.49 164
16670.71 172
16671.93 136
16673.15 145
16674.37 124
16675.59 135
16676.81 155
16678.03 150
16679.25 162
16680.47 135
16681.69 127
16682.91 133
16684.13 126
16685.35 130
16686.58 122
16687.80 168
16689.02 136
16690.24 139
16691.46 143
16692.68 123
16693.90 122
16695.12 149
16696.34 161
16697.56 141
16698.79 134
16700.01 143
16701.23 140
16702.45 129
16703.67 138
16704.89 126
16706.11 136
16707.34 128
16708.56 137
16709.78 133
16711.00 138
16712.22 171
16713.44 157
16714.67 138
16715.89 158
16717.11 147
16718.33 134
16719.55 148
16720.78 151
16722.00 136
16723.22 124
16724.44 137
16725.66 148
16726.89 124
16728.11 138
16729.33 133
16730.55 132
16731.78 127
16733.00 137
16734.22 111
16735.44 140
16736.67 138
16737.89 121
16739.11 119
16740.33 110
16741.56 117
16742.78 121
16744.00 119
16745.22 128
16746.45 122
16747.67 124
16748.89 137
16750.12 134
16751.34 156
16752.56 120
16753.79 121
16755.01 131
16756.23 145
16757.46 136
16758.68 113
16759.90 148
16761.13 136
16762.35 134
16763.57 101
16764.80 139
16766.02 132
16767.24 148
16768.47 133
16769.69 133
16770.92 127
16772.14 124
16773.36 134
16774.59 127
16775.81 118
16777.04 142
16778.26 129
16779.48 131
16780.71 133
16781.93 129
16783.16 137
16784.38 109
16785.61 124
16786.83 148
16788.05 147
16789.28 151
16790.50 150
16791.73 146
16792.95 148
16794.18 166
16795.40 143
16796.63 160
16797.85 162
16799.08 149
16800.30 142
16801.53 142
16802.75 156
16803.98 148
16805.20 121
16806.43 109
16807.65 136
16808.88 147
16810.10 152
16811.33 153
16812.55 148
16813.78 157
16815.00 154
16816.23 132
16817.46 155
16818.68 133
16819.91 145
16821.13 139
16822.36 116
16823.58 147
16824.81 135
16826.04 147
16827.26 129
16828.49 130
16829.71 113
16830.94 139
16832.17 140
16833.39 146
16834.62 144
16835.84 151
16837.07 165
16838.30 136
16839.52 143
16840.75 168
16841.98 166
16843.20 166
16844.43 168
16845.66 180
16846.88 143
16848.11 167
16849.34 176
16850.56 176
16851.79 156
16853.02 163
16854.24 175
16855.47 172
16856.70 180
16857.92 184
16859.15 159
16860.38 164
16861.61 173
16862.83 181
16864.06 197
16865.29 194
16866.52 186
16867.74 200
16868.97 203
16870.20 191
16871.42 212
16872.65 207
16873.88 197
16875.11 195
16876.34 203
16877.56 208
16878.79 189
16880.02 218
16881.25 214
16882.47 232
16883.70 212
16884.93 202
16886.16 218
16887.39 229
16888.62 202
16889.84 234
16891.07 255
16892.30 241
16893.53 213
16894.76 252
16895.98 217
16897.21 214
16898.44 206
16899.67 211
16900.90 188
16902.13 198
16903.36 213
16904.59 200
16905.81 218
16907.04 183
16908.27 156
16909.50 166
16910.73 159
16911.96 169
16913.19 160
16914.42 172
16915.65 173
16916.88 167
16918.10 147
16919.33 190
16920.56 177
16921.79 149
16923.02 170
16924.25 189
16925.48 166
16926.71 165
16927.94 168
16929.17 157
16930.40 160
16931.63 161
16932.86 150
16934.09 152
16935.32 160
16936.55 136
16937.78 127
16939.01 155
16940.24 141
16941.47 153
16942.70 155
16943.93 146
16945.16 139
16946.39 166
16947.62 134
16948.85 138
16950.08 145
16951.31 146
16952.54 130
16953.77 139
16955.00 136
16956.23 142
16957.46 156
16958.69 157
16959.93 149
16961.16 163
16962.39 164
16963.62 125
16964.85 175
16966.08 156
16967.31 159
16968.54 143
16969.77 148
16971.00 162
16972.24 148
16973.47 164
16974.70 177
16975.93 161
16977.16 139
16978.39 170
16979.62 129
16980.85 148
16982.09 148
16983.32 145
16984.55 139
16985.78 134
16987.01 128
16988.24 154
16989.48 153
16990.71 171
16991.94 147
16993.17 147
16994.40 146
16995.64 152
16996.87 143
16998.10 135
16999.33 151
17000.57 173
17001.80 134
17003.03 137
17004.26 138
17005.49 130
17006.73 135
17007.96 134
17009.19 138
17010.42 113
17011.66 139
17012.89 149
17014.12 144
17015.36 120
17016.59 132
17017.82 154
17019.05 146
17020.29 134
17021.52 158
17022.75 156
17023.99 160
17025.22 142
17026.45 139
17027.69 136
17028.92 136
17030.15 142
17031.39 123
17032.62 123
17033.85 156
17035.09 133
17036.32 156
17037.55 155
17038.79 138
17040.02 136
17041.25 133
17042.49 142
17043.72 142
17044.96 124
17046.19 138
17047.42 128
17048.66 128
17049.89 137
17051.13 146
17052.36 164
17053.59 147
17054.83 129
17056.06 139
17057.30 118
17058.53 115
17059.77 122
17061.00 116
17062.23 136
17063.47 142
17064.70 140
17065.94 145
17067.17 160
17068.41 138
17069.64 116
17070.88 114
17072.11 114
17073.35 115
17074.58 113
17075.82 116
17077.05 127
17078.29 133
17079.52 160
17080.76 122
17081.99 128
17083.23 137
17084.46 113
17085.70 136
17086.93 121
17088.17 139
17089.40 110
17090.64 107
17091.88 130
17093.11 117
17094.35 124
17095.58 118
17096.82 130
17098.05 124
17099.29 122
17100.53 120
17101.76 109
17103.00 126
17104.23 145
17105.47 139
17106.71 134
17107.94 120
17109.18 126
17110.41 131
17111.65 126
17112.89 113
17114.12 107
17115.36 119
17116.60 134
17117.83 120
17119.07 124
17120.31 120
17121.54 134
17122.78 132
17124.02 137
17125.25 116
17126.49 117
17127.73 129
17128.96 111
17130.20 120
17131.44 131
17132.67 122
17133.91 133
17135.15 120
17136.39 132
17137.62 106
17138.86 121
17140.10 121
17141.33 122
17142.57 153
17143.81 129
17145.05 125
17146.28 126
17147.52 122
17148.76 102
17150.00 102
17151.24 138
17152.47 119
17153.71 116
17154.95 119
17156.19 110
17157.42 107
17158.66 113
17159.90 102
17161.14 94
17162.38 117
17163.61 111
17164.85 117
17166.09 125
17167.33 115
17168.57 96
17169.81 131
17171.04 127
17172.28 118
17173.52 127
17174.76 155
17176.00 132
17177.24 130
17178.48 109
17179.72 124
17180.95 117
17182.19 114
17183.43 116
17184.67 92
17185.91 116
17187.15 115
17188.39 121
17189.63 136
17190.87 123
17192.10 122
17193.34 115
17194.58 120
17195.82 127
17197.06 116
17198.30 122
17199.54 118
17200.78 110
17202.02 120
17203.26 127
17204.50 134
17205.74 124
17206.98 136
17208.22 117
17209.46 132
17210.70 123
17211.94 99
17213.18 115
17214.42 114
17215.66 114
17216.90 105
17218.14 128
17219.38 138
17220.62 119
17221.86 124
17223.10 142
17224.34 124
17225.58 123
17226.82 104
17228.06 130
17229.30 146
17230.54 104
17231.78 121
17233.02 129
17234.26 109
17235.50 111
17236.75 116
17237.99 115
17239.23 100
17240.47 121
17241.71 138
17242.95 128
17244.19 137
17245.43 129
17246.67 97
17247.92 125
17249.16 128
17250.40 126
17251.64 105
17252.88 119
17254.12 124
17255.36 117
17256.60 105
17257.85 117
17259.09 118
17260.33 139
17261.57 142
17262.81 112
17264.05 108
17265.30 124
17266.54 130
17267.78 121
17269.02 98
17270.26 120
17271.51 126
17272.75 117
17273.99 93
17275.23 109
17276.48 99
17277.72 127
17278.96 111
17280.20 114
17281.44 119
17282.69 117
17283.93 111
17285.17 91
17286.41 105
17287.66 119
17288.90 121
17290.14 92
17291.39 119
17292.63 132
17293.87 100
17295.11 116
17296.36 116
17297.60 84
17298.84 99
17300.09 111
17301.33 137
17302.57 104
17303.82 96
17305.06 91
17306.30 95
17307.55 103
17308.79 89
17310.03 88
17311.28 114
17312.52 111
17313.76 95
17315.01 123
17316.25 102
17317.49 110
17318.74 116
17319.98 131
17321.23 122
17322.47 105
17323.71 124
17324.96 123
17326.20 108
17327.45 112
17328.69 108
17329.93 115
17331.18 113
17332.42 127
17333.67 107
17334.91 95
17336.16 100
17337.40 126
17338.64 122
17339.89 89
17341.13 104
17342.38 121
17343.62 110
17344.87 103
17346.11 124
17347.36 120
17348.60 134
17349.85 114
17351.09 116
17352.34 109
17353.58 134
17354.83 130
17356.07 125
17357.32 109
17358.56 135
17359.81 125
17361.05 141
17362.30 165
17363.54 95
17364.79 98
17366.03 115
17367.28 111
17368.53 102
17369.77 117
17371.02 116
17372.26 125
17373.51 101
17374.75 99
17376.00 122
17377.25 106
17378.49 100
17379.74 86
17380.98 129
17382.23 133
17383.48 99
17384.72 115
17385.97 106
17387.21 105
17388.46 111
17389.71 118
17390.95 123
17392.20 112
17393.45 113
17394.69 103
17395.94 129
17397.19 124
17398.43 111
17399.68 105
17400.93 104
17402.17 113
17403.42 109
17404.67 121
17405.91 112
17407.16 133
17408.41 121
17409.65 124
17410.90 103
17412.15 107
17413.40 122
17414.64 117
17415.89 95
17417.14 129
17418.39 99
17419.63 105
17420.88 131
17422.13 109
17423.38 105
17424.62 106
17425.87 116
17427.12 127
17428.37 114
17429.61 124
17430.86 97
17432.11 118
17433.36 137
17434.60 123
17435.85 124
17437.10 131
17438.35 113
17439.60 109
17440.85 114
17442.09 99
17443.34 114
17444.59 119
17445.84 110
17447.09 97
17448.34 108
17449.58 114
17450.83 93
17452.08 97
17453.33 112
17454.58 140
17455.83 127
17457.08 120
17458.32 104
17459.57 96
17460.82 90
17462.07 103
17463.32 96
17464.57 122
17465.82 97
17467.07 107
17468.32 128
17469.57 134
17470.81 117
17472.06 145
17473.31 127
17474.56 111
17475.81 117
17477.06 122
17478.31 113
17479.56 130
17480.81 126
17482.06 141
17483.31 155
17484.56 152
17485.81 155
17487.06 126
17488.31 131
17489.56 144
17490.81 132
17492.06 133
17493.31 128
17494.56 130
17495.81 125
17497.06 123
17498.31 147
17499.56 114
17500.81 123
17502.06 123
17503.31 138
17504.56 141
17505.81 156
17507.06 162
17508.31 149
17509.56 130
17510.81 133
17512.06 152
17513.32 146
17514.57 147
17515.82 142
17517.07 139
17518.32 162
17519.57 132
17520.82 138
17522.07 143
17523.32 149
17524.57 153
17525.83 148
17527.08 160
17528.33 161
17529.58 145
17530.83 130
17532.08 150
17533.33 170
17534.59 144
17535.84 145
17537.09 145
17538.34 145
17539.59 130
17540.84 170
17542.10 163
17543.35 128
17544.60 142
17545.85 148
17547.10 145
17548.36 123
17549.61 121
17550.86 130
17552.11 137
17553.36 127
17554.62 126
17555.87 139
17557.12 147
17558.37 157
17559.63 126
17560.88 135
17562.13 141
17563.38 137
17564.64 167
17565.89 145
17567.14 147
17568.39 161
17569.65 122
17570.90 113
17572.15 118
17573.41 117
17574.66 124
17575.91 132
17577.16 139
17578.42 153
17579.67 137
17580.92 133
17582.18 140
17583.43 137
17584.68 146
17585.94 137
17587.19 130
17588.44 147
17589.70 116
17590.95 150
17592.20 140
17593.46 131
17594.71 142
17595.97 144
17597.22 126
17598.47 131
17599.73 153
17600.98 187
17602.23 150
17603.49 142
17604.74 141
17606.00 164
17607.25 136
17608.51 142
17609.76 148
17611.01 145
17612.27 147
17613.52 116
17614.78 118
17616.03 140
17617.29 145
17618.54 132
17619.79 149
17621.05 136
17622.30 129
17623.56 137
17624.81 151
17626.07 127
17627.32 124
17628.58 96
17629.83 118
17631.09 145
17632.34 151
17633.60 133
17634.85 124
17636.11 148
17637.36 131
17638.62 138
17639.87 139
17641.13 126
17642.39 118
17643.64 155
17644.90 109
17646.15 110
17647.41 128
17648.66 132
17649.92 119
17651.17 129
17652.43 190
17653.69 166
17654.94 166
17656.20 116
17657.45 108
17658.71 137
17659.97 160
17661.22 140
17662.48 138
17663.73 117
17664.99 113
17666.25 135
17667.50 143
17668.76 118
17670.02 125
17671.27 110
17672.53 116
17673.78 115
17675.04 105
17676.30 94
17677.55 83
17678.81 116
17680.07 117
17681.32 108
17682.58 112
17683.84 114
17685.10 101
17686.35 113
17687.61 126
17688.87 105
17690.12 121
17691.38 117
17692.64 98
17693.89 90
17695.15 109
17696.41 111
17697.67 110
17698.92 110
17700.18 97
17701.44 96
17702.70 112
17703.95 121
17705.21 117
17706.47 109
17707.73 117
17708.98 105
17710.24 108
17711.50 95
17712.76 97
17714.02 103
17715.27 91
17716.53 88
17717.79 97
17719.05 121
17720.31 104
17721.57 97
17722.82 114
17724.08 103
17725.34 124
17726.60 99
17727.86 96
17729.12 116
17730.37 140
17731.63 117
17732.89 145
17734.15 99
17735.41 102
17736.67 105
17737.93 102
17739.18 93
17740.44 103
17741.70 110
17742.96 114
17744.22 97
17745.48 101
17746.74 107
17748.00 111
17749.26 98
17750.52 119
17751.78 120
17753.04 125
17754.29 103
17755.55 111
17756.81 124
17758.07 120
17759.33 141
17760.59 108
17761.85 104
17763.11 108
17764.37 109
17765.63 94
17766.89 103
17768.15 92
17769.41 107
17770.67 115
17771.93 84
17773.19 94
17774.45 132
17775.71 116
17776.97 124
17778.23 108
17779.49 100
17780.75 113
17782.01 123
17783.27 117
17784.53 117
17785.79 97
17787.05 103
17788.31 104
17789.58 106
17790.84 118
17792.10 97
17793.36 100
17794.62 95
17795.88 100
17797.14 102
17798.40 111
17799.66 99
17800.92 103
17802.18 98
17803.45 93
17804.71 94
17805.97 80
17807.23 89
17808.49 103
17809.75 92
17811.01 92
17812.27 110
17813.54 100
17814.80 85
17816.06 110
17817.32 114
17818.58 80
17819.84 99
17821.11 94
17822.37 105
17823.63 107
17824.89 106
17826.15 87
17827.42 103
17828.68 114
17829.94 104
17831.20 86
17832.46 94
17833.73 87
17834.99 102
17836.25 104
17837.51 141
17838.78 133
17840.04 105
17841.30 112
17842.56 86
17843.83 102
17845.09 88
17846.35 91
17847.61 93
17848.88 93
17850.14 113
17851.40 108
17852.66 120
17853.93 117
17855.19 121
17856.45 90
17857.72 100
17858.98 102
17860.24 90
17861.51 101
17862.77 97
17864.03 87
17865.30 89
17866.56 96
17867.82 103
17869.09 111
17870.35 109
17871.61 109
17872.88 100
17874.14 98
17875.40 99
17876.67 119
17877.93 122
17879.20 108
17880.46 90
17881.72 125
17882.99 99
17884.25 88
17885.52 103
17886.78 80
17888.04 90
17889.31 79
17890.57 92
17891.84 108
17893.10 98
17894.36 93
17895.63 102
17896.89 91
17898.16 87
17899.42 83
17900.69 91
17901.95 101
17903.22 97
17904.48 98
17905.75 104
17907.01 93
17908.28 118
17909.54 103
17910.81 114
17912.07 117
17913.34 104
17914.60 87
17915.87 90
17917.13 91
17918.40 114
17919.66 96
17920.93 105
17922.19 112
17923.46 107
17924.72 129
17925.99 109
17927.25 93
17928.52 105
17929.79 106
17931.05 116
17932.32 133
17933.58 120
17934.85 101
17936.11 82
17937.38 110
17938.65 130
17939.91 110
17941.18 109
17942.44 103
17943.71 101
17944.98 101
17946.24 118
17947.51 116
17948.77 109
17950.04 111
17951.31 123
17952.57 92
17953.84 108
17955.11 103
17956.37 122
17957.64 122
17958.91 105
17960.17 133
17961.44 115
17962.71 102
17963.97 102
17965.24 94
17966.51 105
17967.77 104
17969.04 86
17970.31 98
17971.58 81
17972.84 97
17974.11 101
17975.38 107
17976.64 106
17977.91 112
17979.18 92
17980.45 103
17981.71 101
17982.98 89
17984.25 94
17985.52 111
17986.78 108
17988.05 122
17989.32 104
17990.59 112
17991.86 99
17993.12 77
17994.39 92
17995.66 96
17996.93 92
17998.20 110
17999.46 104
18000.73 103
18002.00 102
18003.27 122
18004.54 91
18005.80 91
18007.07 97
18008.34 103
18009.61 86
18010.88 105
18012.15 119
18013.42 106
18014.68 95
18015.95 121
18017.22 121
18018.49 109
18019.76 106
18021.03 96
18022.30 91
18023.57 114
18024.83 116
18026.10 93
18027.37 112
18028.64 127
18029.91 120
18031.18 100
18032.45 108
18033.72 107
18034.99 112
18036.26 87
18037.53 87
18038.80 93
18040.07 100
18041.34 90
18042.60 102
18043.87 125
18045.14 102
18046.41 95
18047.68 118
18048.95 105
18050.22 105
18051.49 88
18052.76 104
18054.03 120
18055.30 129
18056.57 112
18057.84 80
18059.11 106
18060.38 111
18061.65 98
18062.92 89
18064.20 90
18065.47 94
18066.74 93
18068.01 101
18069.28 103
18070.55 88
18071.82 106
18073.09 108
18074.36 104
18075.63 109
18076.90 120
18078.17 93
18079.44 89
18080.71 114
18081.99 90
18083.26 86
18084.53 99
18085.80 89
18087.07 117
18088.34 95
18089.61 83
18090.88 101
18092.15 103
18093.43 118
18094.70 108
18095.97 110
18097.24 113
18098.51 109
18099.78 102
18101.06 146
18102.33 120
18103.60 93
18104.87 112
18106.14 125
18107.41 107
18108.69 100
18109.96 95
18111.23 118
18112.50 114
18113.77 109
18115.05 101
18116.32 111
18117.59 103
18118.86 108
18120.14 111
18121.41 100
18122.68 107
18123.95 91
18125.23 96
18126.50 89
18127.77 106
18129.04 133
18130.32 112
18131.59 89
18132.86 118
18134.13 108
18135.41 126
18136.68 103
18137.95 99
18139.23 89
18140.50 117
18141.77 117
18143.05 107
18144.32 116
18145.59 111
18146.87 101
18148.14 107
18149.41 109
18150.69 106
18151.96 106
18153.23 109
18154.51 103
18155.78 92
18157.05 88
18158.33 106
18159.60 104
18160.88 104
18162.15 99
18163.42 97
18164.70 106
18165.97 99
18167.24 91
18168.52 124
18169.79 105
18171.07 111
18172.34 91
18173.62 67
18174.89 69
18176.16 88
18177.44 105
18178.71 109
18179.99 76
18181.26 90
18182.54 85
18183.81 95
18185.09 85
18186.36 116
18187.63 114
18188.91 93
18190.18 98
18191.46 94
18192.73 101
18194.01 111
18195.28 123
18196.56 85
18197.83 91
18199.11 73
18200.38 86
18201.66 99
18202.94 80
18204.21 100
18205.49 123
18206.76 115
18208.04 97
18209.31 88
18210.59 90
18211.86 102
18213.14 99
18214.41 94
18215.69 76
18216.97 78
18218.24 79
18219.52 79
18220.79 96
18222.07 91
18223.35 72
18224.62 92
18225.90 89
18227.17 101
18228.45 110
18229.73 82
18231.00 91
18232.28 93
18233.56 94
18234.83 91
18236.11 75
18237.38 79
18238.66 85
18239.94 86
18241.21 89
18242.49 92
18243.77 82
18245.04 108
18246.32 110
18247.60 98
18248.87 104
18250.15 112
18251.43 108
18252.71 123
18253.98 122
18255.26 125
18256.54 97
18257.81 92
18259.09 101
18260.37 119
18261.65 110
18262.92 112
18264.20 112
18265.48 115
18266.76 101
18268.03 96
18269.31 94
18270.59 84
18271.87 90
18273.14 91
18274.42 95
18275.70 88
18276.98 97
18278.26 110
18279.53 99
18280.81 108
18282.09 111
18283.37 126
18284.65 122
18285.92 129
18287.20 106
18288.48 83
18289.76 115
18291.04 120
18292.32 108
18293.59 77
18294.87 102
18296.15 110
18297.43 106
18298.71 102
18299.99 98
18301.27 100
18302.54 104
18303.82 111
18305.10 106
18306.38 116
18307.66 112
18308.94 101
18310.22 83
18311.50 95
18312.78 125
18314.06 114
18315.33 121
18316.61 89
18317.89 109
18319.17 124
18320.45 102
18321.73 78
18323.01 79
18324.29 103
18325.57 99
18326.85 99
18328.13 100
18329.41 103
18330.69 85
18331.97 98
18333.25 105
18334.53 117
18335.81 97
18337.09 117
18338.37 85
18339.65 110
18340.93 92
18342.21 100
18343.49 99
18344.77 109
18346.05 110
18347.33 109
18348.61 93
18349.89 109
18351.17 118
18352.45 126
18353.73 91
18355.01 75
18356.29 104
18357.57 102
18358.85 100
18360.14 99
18361.42 102
18362.70 113
18363.98 97
18365.26 93
18366.54 119
18367.82 101
18369.10 140
18370.38 115
18371.66 115
18372.95 125
18374.23 139
18375.51 126
18376.79 113
18378.07 93
18379.35 99
18380.63 119
18381.92 115
18383.20 88
18384.48 88
18385.76 98
18387.04 104
18388.32 97
18389.61 95
18390.89 114
18392.17 105
18393.45 80
18394.73 80
18396.02 106
18397.30 97
18398.58 95
18399.86 97
18401.14 88
18402.43 80
18403.71 71
18404.99 107
18406.27 102
18407.56 94
18408.84 95
18410.12 94
18411.40 107
18412.69 111
18413.97 101
18415.25 91
18416.53 106
18417.82 110
18419.10 94
18420.38 97
18421.67 94
18422.95 86
18424.23 85
18425.51 88
18426.80 92
18428.08 113
18429.36 192
18430.65 102
18431.93 96
18433.21 104
18434.50 103
18435.78 88
18437.06 112
18438.35 90
18439.63 91
18440.92 102
18442.20 103
18443.48 87
18444.77 78
18446.05 77
18447.33 99
18448.62 106
18449.90 98
18451.19 105
18452.47 90
18453.75 92
18455.04 109
18456.32 108
18457.61 113
18458.89 100
18460.17 88
18461.46 108
18462.74 103
18464.03 84
18465.31 84
18466.60 104
18467.88 108
18469.17 92
18470.45 81
18471.74 92
18473.02 106
18474.30 103
18475.59 91
18476.87 86
18478.16 108
18479.44 117
18480.73 112
18482.01 79
18483.30 100
18484.58 85
18485.87 98
18487.16 114
18488.44 90
18489.73 108
18491.01 86
18492.30 82
18493.58 101
18494.87 94
18496.15 113
18497.44 96
18498.72 93
18500.01 100
18501.30 93
18502.58 105
18503.87 113
18505.15 110
18506.44 99
18507.73 98
18509.01 104
18510.30 92
18511.58 91
18512.87 99
18514.16 99
18515.44 93
18516.73 111
18518.01 91
18519.30 84
18520.59 87
18521.87 97
18523.16 107
18524.45 105
18525.73 104
18527.02 94
18528.31 102
18529.59 109
18530.88 93
18532.17 110
18533.45 115
18534.74 96
18536.03 91
18537.31 101
18538.60 93
18539.89 96
18541.18 103
18542.46 109
18543.75 95
18545.04 119
18546.32 135
18547.61 115
18548.90 97
18550.19 91
18551.47 120
18552.76 95
18554.05 104
18555.34 108
18556.62 84
18557.91 120
18559.20 114
18560.49 116
18561.78 88
18563.06 101
18564.35 90
18565.64 99
18566.93 94
18568.22 97
18569.50 101
18570.79 103
18572.08 82
18573.37 108
18574.66 110
18575.94 130
18577.23 116
18578.52 102
18579.81 87
18581.10 105
18582.39 119
18583.68 91
18584.96 97
18586.25 107
18587.54 122
18588.83 107
18590.12 93
18591.41 107
18592.70 110
18593.99 108
18595.27 127
18596.56 111
18597.85 101
18599.14 119
18600.43 119
18601.72 109
18603.01 104
18604.30 112
18605.59 109
18606.88 86
18608.17 94
18609.46 123
18610.75 106
18612.04 114
18613.33 110
18614.62 120
18615.90 114
18617.19 115
18618.48 106
18619.77 128
18621.06 107
18622.35 105
18623.64 114
18624.93 96
18626.22 119
18627.51 108
18628.80 94
18630.09 92
18631.39 84
18632.68 102
18633.97 96
18635.26 95
18636.55 96
18637.84 102
18639.13 117
18640.42 84
18641.71 105
18643.00 108
18644.29 105
18645.58 99
18646.87 91
18648.16 110
18649.45 98
18650.74 120
18652.04 104
18653.33 87
18654.62 105
18655.91 104
18657.20 101
18658.49 75
18659.78 86
18661.07 83
18662.36 101
18663.66 87
18664.95 93
18666.24 98
18667.53 89
18668.82 117
18670.11 97
18671.41 71
18672.70 91
18673.99 86
18675.28 93
18676.57 93
18677.86 101
18679.16 93
18680.45 112
18681.74 113
18683.03 91
18684.32 103
18685.62 103
18686.91 81
18688.20 123
18689.49 98
18690.79 96
18692.08 108
18693.37 96
18694.66 102
18695.96 96
18697.25 96
18698.54 74
18699.83 81
18701.13 102
18702.42 95
18703.71 84
18705.00 93
18706.30 107
18707.59 98
18708.88 89
18710.18 72
18711.47 74
18712.76 92
18714.05 89
18715.35 114
18716.64 100
18717.93 112
18719.23 98
18720.52 90
18721.81 102
18723.11 90
18724.40 127
18725.69 78
18726.99 80
18728.28 87
18729.58 106
18730.87 92
18732.16 101
18733.46 90
18734.75 85
18736.04 117
18737.34 104
18738.63 98
18739.93 91
18741.22 89
18742.51 117
18743.81 100
18745.10 93
18746.40 105
18747.69 92
18748.99 76
18750.28 103
18751.58 82
18752.87 91
18754.16 94
18755.46 88
18756.75 81
18758.05 90
18759.34 100
18760.64 88
18761.93 80
18763.23 84
18764.52 70
18765.82 80
18767.11 94
18768.41 103
18769.70 90
18771.00 87
18772.29 102
18773.59 106
18774.88 115
18776.18 96
18777.47 86
18778.77 87
18780.06 84
18781.36 76
18782.65 105
18783.95 104
18785.25 105
18786.54 113
18787.84 100
18789.13 83
18790.43 80
18791.72 83
18793.02 79
18794.32 80
18795.61 77
18796.91 98
18798.20 113
18799.50 108
18800.80 96
18802.09 103
18803.39 67
18804.69 95
18805.98 89
18807.28 82
18808.57 89
18809.87 86
18811.17 87
18812.46 96
18813.76 88
18815.06 104
18816.35 93
18817.65 100
18818.95 95
18820.24 96
18821.54 88
18822.84 87
18824.13 94
18825.43 82
18826.73 111
18828.03 92
18829.32 92
18830.62 72
18831.92 69
18833.21 102
18834.51 101
18835.81 90
18837.11 96
18838.40 92
18839.70 82
18841.00 84
18842.30 100
18843.59 109
18844.89 78
18846.19 87
18847.49 87
18848.79 117
18850.08 80
18851.38 65
18852.68 94
18853.98 94
18855.27 99
18856.57 107
18857.87 98
18859.17 96
18860.47 97
18861.77 86
18863.06 93
18864.36 76
18865.66 95
18866.96 88
18868.26 92
18869.56 89
18870.85 92
18872.15 73
18873.45 92
18874.75 83
18876.05 82
18877.35 110
18878.65 116
18879.95 94
18881.24 87
18882.54 100
18883.84 93
18885.14 91
18886.44 85
18887.74 62
18889.04 109
18890.34 83
18891.64 85
18892.94 82
18894.24 74
18895.54 77
18896.84 84
18898.13 91
18899.43 91
18900.73 90
18902.03 104
18903.33 89
18904.63 101
18905.93 82
18907.23 84
18908.53 99
18909.83 113
18911.13 88
18912.43 75
18913.73 79
18915.03 94
18916.33 102
18917.63 106
18918.93 116
18920.23 87
18921.53 77
18922.83 102
18924.13 89
18925.43 79
18926.74 98
18928.04 101
18929.34 120
18930.64 91
18931.94 90
18933.24 91
18934.54 88
18935.84 88
18937.14 78
18938.44 90
18939.74 111
18941.04 92
18942.34 91
18943.65 82
18944.95 102
18946.25 94
18947.55 73
18948.85 89
18950.15 88
18951.45 90
18952.75 67
18954.06 73
18955.36 77
18956.66 81
18957.96 81
18959.26 109
18960.56 84
18961.87 68
18963.17 100
18964.47 90
18965.77 81
18967.07 87
18968.37 66
18969.68 100
18970.98 78
18972.28 79
18973.58 87
18974.88 98
18976.19 84
18977.49 104
18978.79 84
18980.09 85
18981.40 97
18982.70 107
18984.00 106
18985.30 84
18986.61 96
18987.91 80
18989.21 82
18990.51 67
18991.82 66
18993.12 82
18994.42 83
18995.73 80
18997.03 88
18998.33 96
18999.63 104
19000.94 77
19002.24 86
19003.54 73
19004.85 94
19006.15 105
19007.45 110
19008.76 91
19010.06 90
19011.36 81
19012.67 61
19013.97 71
19015.27 80
19016.58 95
19017.88 126
19019.18 99
19020.49 92
19021.79 84
19023.10 101
19024.40 116
19025.70 92
19027.01 89
19028.31 92
19029.62 102
19030.92 87
19032.22 75
19033.53 59
19034.83 86
19036.14 78
19037.44 78
19038.75 83
19040.05 84
19041.35 89
19042.66 96
19043.96 75
19045.27 73
19046.57 79
19047.88 84
19049.18 102
19050.49 73
19051.79 69
19053.10 106
19054.40 93
19055.71 82
19057.01 66
19058.32 77
19059.62 109
19060.93 127
19062.23 97
19063.54 66
19064.84 100
19066.15 98
19067.45 111
19068.76 66
19070.06 81
19071.37 75
19072.67 95
19073.98 105
19075.29 91
19076.59 78
19077.90 92
19079.20 104
19080.51 91
19081.81 85
19083.12 83
19084.43 106
19085.73 108
19087.04 88
19088.34 87
19089.65 104
19090.96 94
19092.26 89
19093.57 74
19094.87 79
19096.18 104
19097.49 90
19098.79 83
19100.10 77
19101.41 83
19102.71 103
19104.02 88
19105.33 95
19106.63 85
19107.94 91
19109.25 91
19110.55 78
19111.86 81
19113.17 77
19114.47 65
19115.78 71
19117.09 84
19118.40 93
19119.70 95
19121.01 95
19122.32 113
19123.62 97
19124.93 94
19126.24 112
19127.55 100
19128.85 93
19130.16 83
19131.47 141
19132.78 115
19134.08 98
19135.39 97
19136.70 91
19138.01 86
19139.32 90
19140.62 96
19141.93 92
19143.24 83
19144.55 110
19145.85 86
19147.16 97
19148.47 109
19149.78 101
19151.09 111
19152.40 80
19153.70 112
19155.01 110
19156.32 77
19157.63 88
19158.94 86
19160.25 98
19161.55 87
19162.86 91
19164.17 89
19165.48 78
19166.79 93
19168.10 79
19169.41 88
19170.72 95
19172.02 88
19173.33 108
19174.64 115
19175.95 88
19177.26 78
19178.57 76
19179.88 80
19181.19 76
19182.50 90
19183.81 78
19185.12 73
19186.43 114
19187.74 90
19189.05 76
19190.35 108
19191.66 103
19192.97 94
19194.28 86
19195.59 80
19196.90 109
19198.21 100
19199.52 84
19200.83 88
19202.14 93
19203.45 90
19204.76 77
19206.07 72
19207.38 90
19208.69 107
19210.00 92
19211.31 89
19212.62 100
19213.93 109
19215.24 101
19216.56 95
19217.87 93
19219.18 87
19220.49 110
19221.80 94
19223.11 90
19224.42 79
19225.73 105
19227.04 105
19228.35 91
19229.66 75
19230.97 81
19232.28 116
19233.60 91
19234.91 94
19236.22 93
19237.53 100
19238.84 89
19240.15 93
19241.46 80
19242.77 73
19244.09 80
19245.40 75
19246.71 74
19248.02 85
19249.33 93
19250.64 91
19251.95 106
19253.27 90
19254.58 72
19255.89 84
19257.20 88
19258.51 67
19259.83 76
19261.14 87
19262.45 95
19263.76 106
19265.07 76
19266.39 79
19267.70 62
19269.01 79
19270.32 97
19271.63 79
19272.95 89
19274.26 79
19275.57 106
19276.88 81
19278.20 95
19279.51 99
19280.82 100
19282.14 83
19283.45 90
19284.76 76
19286.07 101
19287.39 105
19288.70 107
19290.01 96
19291.33 83
19292.64 87
19293.95 101
19295.26 98
19296.58 78
19297.89 72
19299.20 72
19300.52 77
19301.83 108
19303.14 105
19304.46 111
19305.77 103
19307.09 86
19308.40 105
19309.71 71
19311.03 90
19312.34 105
19313.65 88
19314.97 87
19316.28 76
19317.60 97
19318.91 94
19320.22 101
19321.54 92
19322.85 84
19324.17 107
19325.48 104
19326.79 99
19328.11 91
19329.42 87
19330.74 79
19332.05 94
19333.37 97
19334.68 82
19335.99 92
19337.31 82
19338.62 96
19339.94 94
19341.25 81
19342.57 80
19343.88 91
19345.20 101
19346.51 95
19347.83 72
19349.14 106
19350.46 89
19351.77 99
19353.09 79
19354.40 77
19355.72 90
19357.03 104
19358.35 94
19359.66 91
19360.98 87
19362.29 98
19363.61 88
19364.93 86
19366.24 81
19367.56 106
19368.87 72
19370.19 87
19371.50 71
19372.82 96
19374.14 91
19375.45 112
19376.77 91
19378.08 93
19379.40 89
19380.72 91
19382.03 97
19383.35 88
19384.66 82
19385.98 88
19387.30 111
19388.61 95
19389.93 91
19391.25 102
19392.56 95
19393.88 88
19395.20 86
19396.51 93
19397.83 85
19399.15 87
19400.46 67
19401.78 89
19403.10 105
19404.41 103
19405.73 81
19407.05 86
19408.36 86
19409.68 102
19411.00 80
19412.31 73
19413.63 100
19414.95 101
19416.27 83
19417.58 85
19418.90 90
19420.22 104
19421.54 106
19422.85 87
19424.17 84
19425.49 73
19426.81 82
19428.12 110
19429.44 102
19430.76 99
19432.08 77
19433.40 84
19434.71 86
19436.03 91
19437.35 97
19438.67 109
19439.99 107
19441.30 109
19442.62 76
19443.94 65
19445.26 86
19446.58 96
19447.89 88
19449.21 92
19450.53 104
19451.85 99
19453.17 102
19454.49 92
19455.81 90
19457.12 78
19458.44 88
19459.76 95
19461.08 113
19462.40 88
19463.72 90
19465.04 102
19466.36 106
19467.68 89
19468.99 94
19470.31 90
19471.63 80
19472.95 65
19474.27 64
19475.59 91
19476.91 91
19478.23 86
19479.55 79
19480.87 67
19482.19 69
19483.51 83
19484.83 80
19486.15 76
19487.47 99
19488.79 96
19490.11 100
19491.43 87
19492.75 63
19494.07 113
19495.39 122
19496.71 105
19498.03 80
19499.35 98
19500.67 75
19501.99 109
19503.31 97
19504.63 85
19505.95 91
19507.27 88
19508.59 90
19509.91 105
19511.23 89
19512.55 90
19513.87 80
19515.19 91
19516.51 93
19517.83 81
19519.15 91
19520.47 99
19521.79 95
19523.12 70
19524.44 81
19525.76 92
19527.08 87
19528.40 89
19529.72 91
19531.04 85
19532.36 79
19533.68 89
19535.01 72
19536.33 86
19537.65 61
19538.97 95
19540.29 98
19541.61 80
19542.93 80
19544.26 96
19545.58 99
19546.90 81
19548.22 88
19549.54 92
19550.87 85
19552.19 90
19553.51 105
19554.83 94
19556.15 101
19557.47 106
19558.80 106
19560.12 102
19561.44 102
19562.76 89
19564.09 100
19565.41 77
19566.73 74
19568.05 90
19569.38 89
19570.70 90
19572.02 82
19573.34 84
19574.67 77
19575.99 80
19577.31 89
19578.63 101
19579.96 69
19581.28 107
19582.60 123
19583.93 91
19585.25 90
19586.57 84
19587.90 96
19589.22 107
19590.54 93
19591.86 96
19593.19 93
19594.51 68
19595.83 88
19597.16 83
19598.48 110
19599.81 92
19601.13 104
19602.45 71
19603.78 76
19605.10 116
19606.42 102
19607.75 111
19609.07 101
19610.40 97
19611.72 92
19613.04 87
19614.37 103
19615.69 86
19617.02 83
19618.34 90
19619.66 85
19620.99 63
19622.31 69
19623.64 65
19624.96 71
19626.29 90
19627.61 89
19628.93 83
19630.26 83
19631.58 79
19632.91 83
19634.23 83
19635.56 91
19636.88 86
19638.21 85
19639.53 90
19640.86 91
19642.18 91
19643.51 90
19644.83 80
19646.16 89
19647.48 96
19648.81 105
19650.13 103
19651.46 88
19652.78 94
19654.11 102
19655.43 88
19656.76 94
19658.08 85
19659.41 97
19660.74 112
19662.06 76
19663.39 92
19664.71 104
19666.04 100
19667.36 104
19668.69 98
19670.02 107
19671.34 92
19672.67 97
19673.99 118
19675.32 105
19676.65 102
19677.97 108
19679.30 108
19680.63 102
19681.95 78
19683.28 101
19684.60 92
19685.93 91
19687.26 92
19688.58 83
19689.91 94
19691.24 89
19692.56 99
19693.89 82
19695.22 85
19696.54 85
19697.87 88
19699.20 86
19700.52 93
19701.85 111
19703.18 117
19704.51 104
19705.83 92
19707.16 77
19708.49 88
19709.81 85
19711.14 92
19712.47 87
19713.80 104
19715.12 110
19716.45 107
19717.78 90
19719.11 69
19720.43 81
19721.76 71
19723.09 98
19724.42 87
19725.74 73
19727.07 86
19728.40 94
19729.73 118
19731.06 109
19732.38 85
19733.71 83
19735.04 71
19736.37 70
19737.70 87
19739.02 81
19740.35 98
19741.68 83
19743.01 66
19744.34 85
19745.67 96
19747.00 81
19748.32 82
19749.65 90
19750.98 79
19752.31 77
19753.64 89
19754.97 97
19756.30 95
19757.62 79
19758.95 80
19760.28 86
19761.61 109
19762.94 111
19764.27 82
19765.60 93
19766.93 80
19768.26 78
19769.59 92
19770.92 76
19772.25 76
19773.57 83
19774.90 88
19776.23 101
19777.56 73
19778.89 93
19780.22 86
19781.55 90
19782.88 98
19784.21 94
19785.54 97
19786.87 75
19788.20 87
19789.53 93
19790.86 79
19792.19 89
19793.52 82
19794.85 79
19796.18 91
19797.51 100
19798.84 98
19800.17 95
19801.50 92
19802.83 87
19804.16 79
19805.49 90
19806.82 76
19808.16 71
19809.49 78
19810.82 74
19812.15 101
19813.48 114
19814.81 96
19816.14 75
19817.47 86
19818.80 82
19820.13 88
19821.46 91
19822.79 69
19824.13 93
19825.46 96
19826.79 95
19828.12 78
19829.45 83
19830.78 89
19832.11 76
19833.44 93
19834.78 82
19836.11 94
19837.44 81
19838.77 91
19840.10 106
19841.43 89
19842.77 80
19844.10 89
19845.43 89
19846.76 86
19848.09 77
19849.42 84
19850.76 98
19852.09 93
19853.42 89
19854.75 95
19856.09 106
19857.42 72
19858.75 87
19860.08 95
19861.41 76
19862.75 80
19864.08 93
19865.41 84
19866.74 83
19868.08 107
19869.41 74
19870.74 79
19872.08 93
19873.41 80
19874.74 88
19876.07 87
19877.41 95
19878.74 89
19880.07 87
19881.41 69
19882.74 84
19884.07 109
19885.40 102
19886.74 86
19888.07 96
19889.40 100
19890.74 101
19892.07 84
19893.40 99
19894.74 102
19896.07 122
19897.41 87
19898.74 97
19900.07 90
19901.41 108
19902.74 94
19904.07 78
19905.41 95
19906.74 72
19908.08 74
19909.41 86
19910.74 88
19912.08 95
19913.41 116
19914.75 82
19916.08 103
19917.41 70
19918.75 95
19920.08 78
19921.42 95
19922.75 89
19924.09 86
19925.42 89
19926.76 92
19928.09 83
19929.42 86
19930.76 69
19932.09 72
19933.43 83
19934.76 72
19936.10 73
19937.43 110
19938.77 96
19940.10 92
19941.44 80
19942.77 98
19944.11 78
19945.44 85
19946.78 103
19948.11 84
19949.45 93
19950.79 91
19952.12 94
19953.46 98
19954.79 86
19956.13 111
19957.46 99
19958.80 86
19960.13 112
19961.47 102
19962.81 106
19964.14 99
19965.48 93
19966.81 87
19968.15 82
19969.49 99
19970.82 87
19972.16 90
19973.49 91
19974.83 97
19976.17 92
19977.50 108
19978.84 104
19980.18 85
19981.51 83
19982.85 79
19984.18 87
19985.52 80
19986.86 88
19988.19 84
19989.53 95
19990.87 71
19992.20 89
19993.54 92
19994.88 67
19996.21 83
19997.55 90
19998.89 91
20000.23 95
20001.56 88
20002.90 97
20004.24 111
20005.57 97
20006.91 90
20008.25 96
20009.59 82
20010.92 91
20012.26 88
20013.60 104
20014.94 92
20016.27 91
20017.61 88
20018.95 90
20020.29 106
20021.62 80
20022.96 65
20024.30 73
20025.64 104
20026.98 98
20028.31 98
20029.65 79
20030.99 80
20032.33 97
20033.67 97
20035.00 107
20036.34 94
20037.68 96
20039.02 111
20040.36 106
20041.70 100
20043.03 83
20044.37 89
20045.71 111
20047.05 95
20048.39 82
20049.73 89
20051.07 91
20052.41 95
20053.74 90
20055.08 96
20056.42 92
20057.76 104
20059.10 89
20060.44 99
20061.78 96
20063.12 101
20064.46 89
20065.80 101
20067.13 104
20068.47 103
20069.81 98
20071.15 94
20072.49 91
20073.83 95
20075.17 91
20076.51 84
20077.85 84
20079.19 79
20080.53 82
20081.87 94
20083.21 90
20084.55 79
20085.89 108
20087.23 83
20088.57 113
20089.91 89
20091.25 79
20092.59 74
20093.93 85
20095.27 88
20096.61 121
20097.95 98
20099.29 90
20100.63 114
20101.97 99
20103.31 82
20104.65 85
20105.99 112
20107.33 97
20108.67 78
20110.02 83
20111.36 103
20112.70 73
20114.04 72
20115.38 84
20116.72 86
20118.06 90
20119.40 84
20120.74 99
20122.08 93
20123.43 111
20124.77 105
20126.11 95
20127.45 113
20128.79 85
20130.13 83
20131.47 98
20132.81 86
20134.16 77
20135.50 86
20136.84 73
20138.18 94
20139.52 83
20140.86 80
20142.21 103
20143.55 85
20144.89 96
