# Supplementary material for: MALDI-TOF MS typing enables the classification of brewing yeasts of the genus Saccharomyces to major beer styles
Source: PLoS One. 2017 Aug 9;12(8):e0181694. doi: 10.1371/journal.pone.0181694 (PMC5549903; doi:10.1371/journal.pone.0181694)
Supplement: S2 File — The directory includes 90 raw files and was zipped to “.zip”; the folder has three strains with 30 spectra per strain; S1 Text explains the raw files with an example and Table 1 represents the yeast strains used within the experiment. (ZIP) [file pone.0181694.s005.zip › 4-6/30255-175-OG-WB-WB-YPG-18h-E-E_2015-07-13_2_0_A11_1.dat]

2000.66 818
2001.08 633
2001.50 762
2001.92 746
2002.34 652
2002.77 677
2003.19 628
2003.61 729
2004.03 559
2004.45 540
2004.88 620
2005.30 657
2005.72 654
2006.14 564
2006.56 694
2006.99 686
2007.41 683
2007.83 606
2008.25 601
2008.67 622
2009.10 620
2009.52 672
2009.94 631
2010.36 591
2010.79 594
2011.21 540
2011.63 541
2012.06 639
2012.48 683
2012.90 701
2013.32 547
2013.75 604
2014.17 646
2014.59 592
2015.02 524
2015.44 590
2015.86 555
2016.28 536
2016.71 533
2017.13 579
2017.55 599
2017.98 688
2018.40 619
2018.82 566
2019.25 588
2019.67 672
2020.09 727
2020.52 727
2020.94 730
2021.37 630
2021.79 646
2022.21 698
2022.64 672
2023.06 613
2023.48 496
2023.91 562
2024.33 682
2024.76 615
2025.18 683
2025.60 668
2026.03 597
2026.45 540
2026.88 558
2027.30 551
2027.73 536
2028.15 574
2028.57 521
2029.00 628
2029.42 572
2029.85 582
2030.27 560
2030.70 571
2031.12 699
2031.55 710
2031.97 708
2032.40 720
2032.82 748
2033.25 627
2033.67 637
2034.10 636
2034.52 671
2034.95 607
2035.37 581
2035.80 640
2036.22 628
2036.65 501
2037.07 559
2037.50 560
2037.92 588
2038.35 562
2038.77 671
2039.20 669
2039.63 515
2040.05 593
2040.48 544
2040.90 558
2041.33 558
2041.75 720
2042.18 521
2042.61 470
2043.03 574
2043.46 610
2043.88 512
2044.31 546
2044.74 632
2045.16 655
2045.59 620
2046.01 584
2046.44 629
2046.87 617
2047.29 523
2047.72 520
2048.15 498
2048.57 458
2049.00 519
2049.43 589
2049.85 594
2050.28 579
2050.71 601
2051.13 739
2051.56 682
2051.99 670
2052.41 600
2052.84 580
2053.27 661
2053.69 641
2054.12 660
2054.55 613
2054.98 482
2055.40 565
2055.83 602
2056.26 552
2056.68 694
2057.11 626
2057.54 572
2057.97 670
2058.39 612
2058.82 532
2059.25 621
2059.68 624
2060.11 634
2060.53 722
2060.96 689
2061.39 652
2061.82 661
2062.24 633
2062.67 766
2063.10 762
2063.53 766
2063.96 923
2064.39 1015
2064.81 969
2065.24 968
2065.67 941
2066.10 951
2066.53 947
2066.95 975
2067.38 936
2067.81 817
2068.24 812
2068.67 767
2069.10 663
2069.53 713
2069.96 698
2070.38 725
2070.81 694
2071.24 627
2071.67 663
2072.10 736
2072.53 783
2072.96 617
2073.39 644
2073.82 665
2074.24 730
2074.67 685
2075.10 620
2075.53 672
2075.96 653
2076.39 652
2076.82 687
2077.25 691
2077.68 598
2078.11 616
2078.54 660
2078.97 633
2079.40 685
2079.83 686
2080.26 680
2080.69 633
2081.12 685
2081.55 569
2081.98 615
2082.41 653
2082.84 487
2083.27 539
2083.70 587
2084.13 583
2084.56 600
2084.99 618
2085.42 615
2085.85 699
2086.28 704
2086.71 587
2087.14 522
2087.57 556
2088.00 638
2088.43 593
2088.86 718
2089.29 731
2089.73 633
2090.16 637
2090.59 627
2091.02 534
2091.45 593
2091.88 664
2092.31 680
2092.74 685
2093.17 628
2093.60 659
2094.04 634
2094.47 528
2094.90 607
2095.33 623
2095.76 600
2096.19 503
2096.62 540
2097.06 492
2097.49 563
2097.92 550
2098.35 616
2098.78 561
2099.21 573
2099.65 573
2100.08 583
2100.51 607
2100.94 656
2101.37 703
2101.81 721
2102.24 598
2102.67 608
2103.10 612
2103.53 737
2103.97 811
2104.40 610
2104.83 567
2105.26 574
2105.70 555
2106.13 546
2106.56 661
2106.99 608
2107.43 568
2107.86 584
2108.29 590
2108.72 486
2109.16 507
2109.59 512
2110.02 488
2110.46 535
2110.89 638
2111.32 655
2111.75 648
2112.19 619
2112.62 559
2113.05 567
2113.49 570
2113.92 500
2114.35 468
2114.79 562
2115.22 569
2115.65 601
2116.09 548
2116.52 559
2116.95 559
2117.39 516
2117.82 602
2118.26 520
2118.69 578
2119.12 498
2119.56 534
2119.99 603
2120.42 560
2120.86 509
2121.29 551
2121.73 576
2122.16 627
2122.59 631
2123.03 574
2123.46 574
2123.90 665
2124.33 657
2124.77 549
2125.20 614
2125.64 517
2126.07 566
2126.50 557
2126.94 551
2127.37 575
2127.81 604
2128.24 642
2128.68 617
2129.11 577
2129.55 645
2129.98 648
2130.42 723
2130.85 819
2131.29 761
2131.72 698
2132.16 684
2132.59 563
2133.03 506
2133.46 537
2133.90 580
2134.33 532
2134.77 624
2135.20 567
2135.64 566
2136.08 564
2136.51 596
2136.95 572
2137.38 536
2137.82 537
2138.25 642
2138.69 679
2139.13 580
2139.56 482
2140.00 538
2140.43 592
2140.87 581
2141.31 535
2141.74 531
2142.18 682
2142.61 558
2143.05 575
2143.49 677
2143.92 603
2144.36 605
2144.80 522
2145.23 625
2145.67 602
2146.11 528
2146.54 606
2146.98 592
2147.42 646
2147.85 714
2148.29 634
2148.73 646
2149.16 635
2149.60 656
2150.04 596
2150.47 556
2150.91 711
2151.35 713
2151.79 601
2152.22 596
2152.66 674
2153.10 687
2153.53 675
2153.97 605
2154.41 649
2154.85 523
2155.28 611
2155.72 517
2156.16 570
2156.60 636
2157.03 584
2157.47 614
2157.91 631
2158.35 680
2158.79 598
2159.22 541
2159.66 584
2160.10 694
2160.54 604
2160.98 673
2161.41 685
2161.85 527
2162.29 625
2162.73 772
2163.17 687
2163.60 666
2164.04 700
2164.48 676
2164.92 597
2165.36 614
2165.80 590
2166.24 681
2166.67 614
2167.11 571
2167.55 684
2167.99 714
2168.43 705
2168.87 740
2169.31 682
2169.75 777
2170.19 781
2170.62 808
2171.06 801
2171.50 810
2171.94 829
2172.38 846
2172.82 843
2173.26 896
2173.70 1013
2174.14 1217
2174.58 1100
2175.02 1098
2175.46 1133
2175.90 1142
2176.34 1048
2176.78 877
2177.22 945
2177.66 840
2178.10 691
2178.54 740
2178.97 767
2179.41 622
2179.85 700
2180.29 717
2180.74 669
2181.18 572
2181.62 625
2182.06 737
2182.50 670
2182.94 733
2183.38 754
2183.82 666
2184.26 636
2184.70 645
2185.14 624
2185.58 660
2186.02 595
2186.46 656
2186.90 617
2187.34 631
2187.78 560
2188.22 616
2188.66 710
2189.11 621
2189.55 597
2189.99 632
2190.43 685
2190.87 686
2191.31 583
2191.75 608
2192.19 690
2192.63 608
2193.08 644
2193.52 669
2193.96 708
2194.40 608
2194.84 688
2195.28 803
2195.72 720
2196.17 722
2196.61 753
2197.05 676
2197.49 713
2197.93 681
2198.37 732
2198.82 798
2199.26 703
2199.70 775
2200.14 754
2200.58 776
2201.03 657
2201.47 606
2201.91 634
2202.35 681
2202.80 617
2203.24 651
2203.68 653
2204.12 647
2204.57 614
2205.01 638
2205.45 680
2205.89 697
2206.34 598
2206.78 662
2207.22 679
2207.66 769
2208.11 744
2208.55 729
2208.99 680
2209.44 591
2209.88 569
2210.32 596
2210.76 626
2211.21 616
2211.65 718
2212.09 736
2212.54 563
2212.98 625
2213.42 704
2213.87 560
2214.31 587
2214.75 700
2215.20 687
2215.64 688
2216.09 648
2216.53 613
2216.97 657
2217.42 575
2217.86 602
2218.30 559
2218.75 662
2219.19 631
2219.64 554
2220.08 591
2220.52 594
2220.97 618
2221.41 626
2221.86 607
2222.30 601
2222.75 689
2223.19 606
2223.63 688
2224.08 673
2224.52 650
2224.97 664
2225.41 610
2225.86 626
2226.30 786
2226.75 824
2227.19 711
2227.64 557
2228.08 617
2228.53 734
2228.97 694
2229.42 716
2229.86 667
2230.31 774
2230.75 713
2231.20 747
2231.64 660
2232.09 683
2232.53 718
2232.98 755
2233.42 662
2233.87 651
2234.31 719
2234.76 820
2235.20 691
2235.65 626
2236.10 744
2236.54 623
2236.99 554
2237.43 637
2237.88 652
2238.32 504
2238.77 528
2239.22 615
2239.66 580
2240.11 675
2240.55 564
2241.00 632
2241.45 557
2241.89 587
2242.34 643
2242.79 588
2243.23 589
2243.68 571
2244.12 518
2244.57 547
2245.02 534
2245.46 556
2245.91 596
2246.36 573
2246.80 690
2247.25 701
2247.70 640
2248.14 649
2248.59 580
2249.04 625
2249.49 670
2249.93 585
2250.38 598
2250.83 596
2251.27 653
2251.72 648
2252.17 533
2252.62 617
2253.06 591
2253.51 578
2253.96 554
2254.40 590
2254.85 585
2255.30 575
2255.75 646
2256.20 552
2256.64 530
2257.09 599
2257.54 562
2257.99 551
2258.43 611
2258.88 495
2259.33 656
2259.78 593
2260.23 645
2260.67 617
2261.12 638
2261.57 627
2262.02 647
2262.47 649
2262.92 606
2263.36 624
2263.81 575
2264.26 638
2264.71 624
2265.16 649
2265.61 598
2266.05 596
2266.50 591
2266.95 640
2267.40 614
2267.85 594
2268.30 552
2268.75 660
2269.20 713
2269.65 686
2270.09 717
2270.54 693
2270.99 739
2271.44 780
2271.89 781
2272.34 642
2272.79 693
2273.24 688
2273.69 683
2274.14 602
2274.59 652
2275.04 710
2275.49 633
2275.94 595
2276.38 645
2276.83 663
2277.28 637
2277.73 576
2278.18 531
2278.63 623
2279.08 750
2279.53 686
2279.98 591
2280.43 578
2280.88 688
2281.33 543
2281.78 495
2282.23 555
2282.68 615
2283.13 603
2283.59 556
2284.04 582
2284.49 644
2284.94 616
2285.39 601
2285.84 675
2286.29 659
2286.74 658
2287.19 665
2287.64 823
2288.09 842
2288.54 930
2288.99 951
2289.44 1082
2289.89 1141
2290.35 1193
2290.80 1270
2291.25 1211
2291.70 1185
2292.15 994
2292.60 1080
2293.05 1072
2293.50 995
2293.96 966
2294.41 906
2294.86 732
2295.31 607
2295.76 715
2296.21 699
2296.66 629
2297.12 639
2297.57 588
2298.02 582
2298.47 658
2298.92 602
2299.38 500
2299.83 526
2300.28 606
2300.73 604
2301.18 579
2301.64 615
2302.09 550
2302.54 594
2302.99 638
2303.44 670
2303.90 648
2304.35 670
2304.80 587
2305.25 592
2305.71 676
2306.16 790
2306.61 737
2307.07 623
2307.52 636
2307.97 693
2308.42 663
2308.88 641
2309.33 637
2309.78 721
2310.23 845
2310.69 841
2311.14 629
2311.59 674
2312.05 679
2312.50 687
2312.95 699
2313.41 707
2313.86 610
2314.31 691
2314.77 680
2315.22 582
2315.67 587
2316.13 701
2316.58 672
2317.04 623
2317.49 629
2317.94 681
2318.40 696
2318.85 672
2319.30 677
2319.76 752
2320.21 677
2320.67 672
2321.12 643
2321.57 752
2322.03 782
2322.48 849
2322.94 1032
2323.39 989
2323.85 1070
2324.30 1031
2324.75 1098
2325.21 978
2325.66 1038
2326.12 1068
2326.57 961
2327.03 909
2327.48 840
2327.94 809
2328.39 1062
2328.85 856
2329.30 745
2329.76 753
2330.21 716
2330.67 637
2331.12 676
2331.58 723
2332.03 701
2332.49 704
2332.94 708
2333.40 623
2333.85 566
2334.31 745
2334.76 718
2335.22 616
2335.67 656
2336.13 606
2336.58 514
2337.04 686
2337.50 700
2337.95 692
2338.41 614
2338.86 596
2339.32 632
2339.77 670
2340.23 569
2340.69 696
2341.14 741
2341.60 627
2342.05 583
2342.51 615
2342.97 705
2343.42 695
2343.88 574
2344.34 591
2344.79 559
2345.25 610
2345.70 581
2346.16 647
2346.62 688
2347.07 608
2347.53 622
2347.99 579
2348.44 613
2348.90 585
2349.36 666
2349.81 622
2350.27 532
2350.73 612
2351.19 637
2351.64 684
2352.10 564
2352.56 530
2353.01 615
2353.47 627
2353.93 528
2354.39 603
2354.84 494
2355.30 462
2355.76 568
2356.22 626
2356.67 641
2357.13 599
2357.59 627
2358.05 650
2358.50 570
2358.96 591
2359.42 653
2359.88 672
2360.33 643
2360.79 617
2361.25 598
2361.71 614
2362.17 667
2362.62 661
2363.08 519
2363.54 574
2364.00 675
2364.46 636
2364.92 716
2365.37 603
2365.83 613
2366.29 563
2366.75 544
2367.21 605
2367.67 606
2368.12 633
2368.58 677
2369.04 648
2369.50 679
2369.96 636
2370.42 566
2370.88 626
2371.34 605
2371.80 606
2372.25 698
2372.71 694
2373.17 688
2373.63 556
2374.09 553
2374.55 610
2375.01 653
2375.47 676
2375.93 621
2376.39 654
2376.85 550
2377.31 597
2377.77 608
2378.23 685
2378.69 612
2379.15 641
2379.61 551
2380.06 565
2380.52 539
2380.98 540
2381.44 544
2381.90 509
2382.36 510
2382.82 571
2383.28 679
2383.74 646
2384.20 540
2384.67 548
2385.13 595
2385.59 657
2386.05 599
2386.51 598
2386.97 615
2387.43 599
2387.89 542
2388.35 494
2388.81 604
2389.27 629
2389.73 663
2390.19 712
2390.65 699
2391.11 679
2391.57 648
2392.03 593
2392.50 609
2392.96 604
2393.42 654
2393.88 631
2394.34 674
2394.80 639
2395.26 610
2395.72 615
2396.19 641
2396.65 684
2397.11 604
2397.57 550
2398.03 620
2398.49 569
2398.95 616
2399.42 531
2399.88 553
2400.34 608
2400.80 527
2401.26 666
2401.73 572
2402.19 594
2402.65 703
2403.11 557
2403.57 582
2404.04 617
2404.50 574
2404.96 634
2405.42 539
2405.88 524
2406.35 530
2406.81 645
2407.27 630
2407.73 656
2408.20 642
2408.66 535
2409.12 532
2409.58 665
2410.05 657
2410.51 586
2410.97 634
2411.43 643
2411.90 635
2412.36 616
2412.82 599
2413.29 618
2413.75 655
2414.21 617
2414.68 556
2415.14 616
2415.60 610
2416.07 683
2416.53 652
2416.99 633
2417.46 609
2417.92 634
2418.38 621
2418.85 593
2419.31 549
2419.77 582
2420.24 720
2420.70 688
2421.16 724
2421.63 635
2422.09 548
2422.56 588
2423.02 538
2423.48 595
2423.95 687
2424.41 556
2424.88 578
2425.34 641
2425.80 602
2426.27 569
2426.73 579
2427.20 549
2427.66 633
2428.13 582
2428.59 593
2429.05 541
2429.52 622
2429.98 595
2430.45 622
2430.91 530
2431.38 542
2431.84 513
2432.31 557
2432.77 541
2433.24 585
2433.70 687
2434.17 704
2434.63 620
2435.10 597
2435.56 657
2436.03 540
2436.49 534
2436.96 571
2437.42 472
2437.89 598
2438.35 523
2438.82 557
2439.28 624
2439.75 582
2440.22 561
2440.68 579
2441.15 723
2441.61 705
2442.08 603
2442.54 612
2443.01 561
2443.48 588
2443.94 650
2444.41 635
2444.87 515
2445.34 539
2445.81 621
2446.27 568
2446.74 706
2447.20 620
2447.67 489
2448.14 578
2448.60 543
2449.07 572
2449.54 555
2450.00 538
2450.47 611
2450.94 570
2451.40 538
2451.87 598
2452.34 605
2452.80 519
2453.27 593
2453.74 575
2454.20 569
2454.67 631
2455.14 648
2455.60 626
2456.07 549
2456.54 570
2457.01 576
2457.47 603
2457.94 589
2458.41 571
2458.88 644
2459.34 622
2459.81 568
2460.28 570
2460.74 472
2461.21 572
2461.68 564
2462.15 550
2462.62 530
2463.08 625
2463.55 516
2464.02 592
2464.49 584
2464.95 584
2465.42 598
2465.89 546
2466.36 505
2466.83 478
2467.30 604
2467.76 622
2468.23 467
2468.70 534
2469.17 553
2469.64 583
2470.10 487
2470.57 483
2471.04 517
2471.51 555
2471.98 445
2472.45 519
2472.92 514
2473.39 520
2473.85 572
2474.32 639
2474.79 561
2475.26 530
2475.73 585
2476.20 580
2476.67 504
2477.14 490
2477.61 639
2478.07 501
2478.54 430
2479.01 503
2479.48 547
2479.95 515
2480.42 485
2480.89 573
2481.36 544
2481.83 432
2482.30 524
2482.77 538
2483.24 558
2483.71 623
2484.18 611
2484.65 589
2485.12 639
2485.59 655
2486.06 766
2486.53 706
2487.00 658
2487.47 694
2487.94 706
2488.41 749
2488.88 589
2489.35 443
2489.82 537
2490.29 640
2490.76 633
2491.23 585
2491.70 591
2492.17 539
2492.64 599
2493.11 605
2493.58 573
2494.05 638
2494.52 588
2494.99 661
2495.47 623
2495.94 677
2496.41 631
2496.88 614
2497.35 707
2497.82 583
2498.29 599
2498.76 655
2499.23 537
2499.70 515
2500.18 551
2500.65 500
2501.12 420
2501.59 545
2502.06 591
2502.53 576
2503.00 651
2503.48 572
2503.95 622
2504.42 558
2504.89 621
2505.36 577
2505.83 574
2506.31 599
2506.78 610
2507.25 545
2507.72 556
2508.19 672
2508.67 620
2509.14 617
2509.61 575
2510.08 628
2510.56 593
2511.03 550
2511.50 554
2511.97 666
2512.44 568
2512.92 632
2513.39 659
2513.86 674
2514.33 617
2514.81 629
2515.28 589
2515.75 649
2516.23 566
2516.70 545
2517.17 494
2517.64 573
2518.12 558
2518.59 470
2519.06 481
2519.54 630
2520.01 653
2520.48 681
2520.96 712
2521.43 654
2521.90 591
2522.38 513
2522.85 627
2523.32 670
2523.80 576
2524.27 669
2524.74 640
2525.22 519
2525.69 524
2526.16 599
2526.64 653
2527.11 682
2527.59 700
2528.06 761
2528.53 644
2529.01 635
2529.48 705
2529.96 572
2530.43 645
2530.90 686
2531.38 610
2531.85 635
2532.33 652
2532.80 811
2533.28 718
2533.75 690
2534.22 737
2534.70 624
2535.17 646
2535.65 616
2536.12 565
2536.60 560
2537.07 675
2537.55 576
2538.02 570
2538.50 558
2538.97 615
2539.45 587
2539.92 704
2540.40 737
2540.87 707
2541.35 654
2541.82 767
2542.30 733
2542.77 665
2543.25 520
2543.72 599
2544.20 664
2544.67 649
2545.15 545
2545.62 624
2546.10 520
2546.58 622
2547.05 741
2547.53 657
2548.00 696
2548.48 779
2548.95 810
2549.43 818
2549.91 814
2550.38 677
2550.86 756
2551.33 785
2551.81 697
2552.29 691
2552.76 727
2553.24 699
2553.72 749
2554.19 709
2554.67 628
2555.14 593
2555.62 613
2556.10 631
2556.57 592
2557.05 593
2557.53 673
2558.00 679
2558.48 699
2558.96 672
2559.43 656
2559.91 591
2560.39 559
2560.87 659
2561.34 602
2561.82 637
2562.30 544
2562.77 529
2563.25 630
2563.73 653
2564.21 562
2564.68 625
2565.16 625
2565.64 574
2566.11 566
2566.59 631
2567.07 604
2567.55 578
2568.03 611
2568.50 593
2568.98 573
2569.46 621
2569.94 658
2570.41 617
2570.89 528
2571.37 539
2571.85 568
2572.33 630
2572.80 634
2573.28 628
2573.76 608
2574.24 673
2574.72 593
2575.19 593
2575.67 575
2576.15 588
2576.63 566
2577.11 625
2577.59 573
2578.07 633
2578.54 589
2579.02 576
2579.50 531
2579.98 580
2580.46 590
2580.94 506
2581.42 583
2581.90 505
2582.37 526
2582.85 519
2583.33 497
2583.81 497
2584.29 534
2584.77 551
2585.25 619
2585.73 571
2586.21 588
2586.69 634
2587.17 591
2587.65 592
2588.13 607
2588.61 589
2589.08 629
2589.56 573
2590.04 560
2590.52 586
2591.00 589
2591.48 577
2591.96 604
2592.44 585
2592.92 511
2593.40 565
2593.88 567
2594.36 520
2594.84 552
2595.32 559
2595.80 566
2596.28 602
2596.76 489
2597.24 570
2597.72 662
2598.21 608
2598.69 528
2599.17 558
2599.65 595
2600.13 582
2600.61 418
2601.09 503
2601.57 573
2602.05 573
2602.53 641
2603.01 583
2603.49 578
2603.97 504
2604.45 537
2604.94 578
2605.42 559
2605.90 632
2606.38 596
2606.86 636
2607.34 664
2607.82 698
2608.30 593
2608.79 606
2609.27 578
2609.75 551
2610.23 587
2610.71 575
2611.19 582
2611.68 685
2612.16 618
2612.64 567
2613.12 691
2613.60 667
2614.08 647
2614.57 654
2615.05 649
2615.53 604
2616.01 529
2616.49 574
2616.98 549
2617.46 487
2617.94 519
2618.42 545
2618.91 550
2619.39 525
2619.87 552
2620.35 569
2620.84 612
2621.32 535
2621.80 508
2622.28 534
2622.77 495
2623.25 577
2623.73 584
2624.21 649
2624.70 620
2625.18 682
2625.66 585
2626.15 573
2626.63 502
2627.11 573
2627.60 635
2628.08 570
2628.56 544
2629.05 583
2629.53 495
2630.01 570
2630.50 494
2630.98 545
2631.46 641
2631.95 665
2632.43 531
2632.91 598
2633.40 692
2633.88 698
2634.36 604
2634.85 650
2635.33 714
2635.82 587
2636.30 576
2636.78 684
2637.27 608
2637.75 547
2638.24 629
2638.72 551
2639.20 560
2639.69 612
2640.17 528
2640.66 467
2641.14 517
2641.63 546
2642.11 578
2642.60 537
2643.08 617
2643.56 616
2644.05 516
2644.53 502
2645.02 488
2645.50 554
2645.99 622
2646.47 471
2646.96 519
2647.44 510
2647.93 460
2648.41 559
2648.90 599
2649.38 520
2649.87 500
2650.35 473
2650.84 523
2651.32 531
2651.81 559
2652.30 654
2652.78 604
2653.27 537
2653.75 678
2654.24 724
2654.72 525
2655.21 673
2655.69 564
2656.18 579
2656.67 648
2657.15 581
2657.64 591
2658.12 666
2658.61 616
2659.10 635
2659.58 654
2660.07 590
2660.55 564
2661.04 607
2661.53 609
2662.01 607
2662.50 610
2662.99 570
2663.47 622
2663.96 638
2664.44 634
2664.93 687
2665.42 589
2665.90 583
2666.39 577
2666.88 615
2667.36 556
2667.85 546
2668.34 608
2668.83 624
2669.31 677
2669.80 749
2670.29 624
2670.77 623
2671.26 731
2671.75 672
2672.24 730
2672.72 685
2673.21 707
2673.70 728
2674.18 771
2674.67 617
2675.16 687
2675.65 758
2676.13 779
2676.62 696
2677.11 721
2677.60 659
2678.09 617
2678.57 568
2679.06 658
2679.55 632
2680.04 557
2680.53 589
2681.01 537
2681.50 576
2681.99 642
2682.48 511
2682.97 499
2683.45 513
2683.94 529
2684.43 642
2684.92 590
2685.41 591
2685.90 578
2686.38 544
2686.87 512
2687.36 568
2687.85 643
2688.34 627
2688.83 534
2689.32 571
2689.81 652
2690.29 599
2690.78 582
2691.27 571
2691.76 531
2692.25 552
2692.74 474
2693.23 581
2693.72 606
2694.21 586
2694.70 612
2695.19 540
2695.68 504
2696.16 608
2696.65 525
2697.14 498
2697.63 571
2698.12 624
2698.61 597
2699.10 532
2699.59 590
2700.08 496
2700.57 448
2701.06 502
2701.55 529
2702.04 556
2702.53 546
2703.02 694
2703.51 661
2704.00 603
2704.49 576
2704.98 622
2705.47 591
2705.96 559
2706.45 599
2706.94 523
2707.43 550
2707.92 591
2708.41 527
2708.91 488
2709.40 519
2709.89 504
2710.38 563
2710.87 546
2711.36 492
2711.85 504
2712.34 541
2712.83 525
2713.32 560
2713.81 519
2714.30 517
2714.80 592
2715.29 693
2715.78 677
2716.27 619
2716.76 505
2717.25 500
2717.74 561
2718.23 596
2718.73 579
2719.22 608
2719.71 650
2720.20 703
2720.69 743
2721.18 748
2721.68 687
2722.17 658
2722.66 695
2723.15 810
2723.64 781
2724.14 710
2724.63 645
2725.12 569
2725.61 604
2726.10 552
2726.60 668
2727.09 603
2727.58 562
2728.07 593
2728.56 592
2729.06 659
2729.55 667
2730.04 641
2730.53 600
2731.03 637
2731.52 616
2732.01 515
2732.51 614
2733.00 600
2733.49 651
2733.98 592
2734.48 622
2734.97 648
2735.46 660
2735.96 590
2736.45 504
2736.94 639
2737.43 565
2737.93 631
2738.42 564
2738.91 591
2739.41 664
2739.90 574
2740.39 561
2740.89 628
2741.38 578
2741.88 547
2742.37 555
2742.86 596
2743.36 613
2743.85 587
2744.34 472
2744.84 553
2745.33 648
2745.83 585
2746.32 546
2746.81 553
2747.31 581
2747.80 559
2748.30 629
2748.79 573
2749.28 672
2749.78 591
2750.27 601
2750.77 617
2751.26 650
2751.76 624
2752.25 572
2752.74 578
2753.24 603
2753.73 550
2754.23 504
2754.72 512
2755.22 585
2755.71 599
2756.21 601
2756.70 656
2757.20 612
2757.69 615
2758.19 523
2758.68 592
2759.18 473
2759.67 503
2760.17 602
2760.66 565
2761.16 500
2761.65 540
2762.15 560
2762.64 542
2763.14 642
2763.64 633
2764.13 501
2764.63 564
2765.12 521
2765.62 556
2766.11 637
2766.61 604
2767.11 600
2767.60 668
2768.10 597
2768.59 622
2769.09 652
2769.59 620
2770.08 608
2770.58 617
2771.07 577
2771.57 524
2772.07 587
2772.56 645
2773.06 664
2773.56 750
2774.05 655
2774.55 754
2775.04 771
2775.54 838
2776.04 956
2776.53 748
2777.03 742
2777.53 762
2778.03 788
2778.52 838
2779.02 678
2779.52 682
2780.01 626
2780.51 694
2781.01 647
2781.50 579
2782.00 541
2782.50 610
2783.00 596
2783.49 539
2783.99 493
2784.49 517
2784.99 541
2785.48 553
2785.98 550
2786.48 534
2786.98 467
2787.47 553
2787.97 552
2788.47 611
2788.97 572
2789.46 607
2789.96 619
2790.46 590
2790.96 525
2791.46 579
2791.95 562
2792.45 554
2792.95 560
2793.45 569
2793.95 579
2794.44 559
2794.94 536
2795.44 527
2795.94 573
2796.44 575
2796.94 503
2797.44 517
2797.93 593
2798.43 605
2798.93 555
2799.43 595
2799.93 567
2800.43 585
2800.93 514
2801.43 557
2801.92 606
2802.42 524
2802.92 553
2803.42 543
2803.92 574
2804.42 656
2804.92 690
2805.42 638
2805.92 619
2806.42 574
2806.92 557
2807.42 574
2807.91 645
2808.41 643
2808.91 594
2809.41 638
2809.91 688
2810.41 616
2810.91 614
2811.41 688
2811.91 634
2812.41 665
2812.91 676
2813.41 666
2813.91 596
2814.41 597
2814.91 537
2815.41 561
2815.91 550
2816.41 686
2816.91 619
2817.41 633
2817.91 566
2818.41 556
2818.91 560
2819.42 519
2819.92 572
2820.42 640
2820.92 698
2821.42 644
2821.92 567
2822.42 555
2822.92 650
2823.42 621
2823.92 507
2824.42 628
2824.92 712
2825.42 560
2825.93 595
2826.43 704
2826.93 713
2827.43 624
2827.93 559
2828.43 493
2828.93 583
2829.43 610
2829.94 594
2830.44 580
2830.94 622
2831.44 573
2831.94 599
2832.44 563
2832.95 538
2833.45 583
2833.95 579
2834.45 515
2834.95 459
2835.45 525
2835.96 604
2836.46 501
2836.96 605
2837.46 635
2837.97 634
2838.47 543
2838.97 638
2839.47 582
2839.97 565
2840.48 532
2840.98 564
2841.48 588
2841.98 610
2842.49 591
2842.99 609
2843.49 592
2843.99 554
2844.50 557
2845.00 592
2845.50 636
2846.01 666
2846.51 603
2847.01 643
2847.51 689
2848.02 705
2848.52 648
2849.02 653
2849.53 638
2850.03 690
2850.53 587
2851.04 605
2851.54 609
2852.04 605
2852.55 579
2853.05 696
2853.55 662
2854.06 681
2854.56 675
2855.06 651
2855.57 699
2856.07 713
2856.58 793
2857.08 685
2857.58 535
2858.09 588
2858.59 634
2859.10 574
2859.60 535
2860.10 493
2860.61 537
2861.11 494
2861.62 534
2862.12 528
2862.62 558
2863.13 572
2863.63 563
2864.14 586
2864.64 535
2865.15 547
2865.65 552
2866.16 588
2866.66 627
2867.17 586
2867.67 664
2868.18 593
2868.68 593
2869.19 598
2869.69 746
2870.20 683
2870.70 675
2871.21 761
2871.71 652
2872.22 594
2872.72 593
2873.23 674
2873.73 697
2874.24 598
2874.74 642
2875.25 744
2875.75 662
2876.26 569
2876.76 554
2877.27 658
2877.78 588
2878.28 625
2878.79 706
2879.29 619
2879.80 548
2880.30 659
2880.81 652
2881.32 584
2881.82 541
2882.33 596
2882.83 702
2883.34 614
2883.85 635
2884.35 660
2884.86 619
2885.37 599
2885.87 688
2886.38 736
2886.88 770
2887.39 779
2887.90 909
2888.40 851
2888.91 779
2889.42 756
2889.92 747
2890.43 655
2890.94 622
2891.45 733
2891.95 817
2892.46 956
2892.97 976
2893.47 804
2893.98 990
2894.49 1092
2894.99 1031
2895.50 1186
2896.01 974
2896.52 810
2897.02 910
2897.53 1042
2898.04 958
2898.55 926
2899.05 865
2899.56 714
2900.07 735
2900.58 678
2901.08 692
2901.59 785
2902.10 655
2902.61 767
2903.12 818
2903.62 801
2904.13 837
2904.64 856
2905.15 789
2905.66 785
2906.16 788
2906.67 698
2907.18 680
2907.69 694
2908.20 611
2908.71 638
2909.21 655
2909.72 651
2910.23 769
2910.74 751
2911.25 653
2911.76 692
2912.26 683
2912.77 630
2913.28 661
2913.79 791
2914.30 807
2914.81 891
2915.32 731
2915.83 702
2916.34 688
2916.85 645
2917.35 686
2917.86 739
2918.37 623
2918.88 625
2919.39 726
2919.90 635
2920.41 766
2920.92 674
2921.43 544
2921.94 592
2922.45 644
2922.96 600
2923.47 581
2923.98 634
2924.49 605
2925.00 596
2925.51 616
2926.02 619
2926.53 582
2927.04 559
2927.55 531
2928.06 604
2928.57 699
2929.08 589
2929.59 573
2930.10 610
2930.61 567
2931.12 662
2931.63 723
2932.14 699
2932.65 584
2933.16 509
2933.67 581
2934.18 623
2934.69 605
2935.20 587
2935.71 681
2936.22 684
2936.73 641
2937.25 624
2937.76 641
2938.27 678
2938.78 651
2939.29 731
2939.80 658
2940.31 728
2940.82 688
2941.33 607
2941.85 603
2942.36 717
2942.87 718
2943.38 591
2943.89 569
2944.40 627
2944.91 567
2945.43 518
2945.94 748
2946.45 701
2946.96 632
2947.47 663
2947.98 831
2948.50 721
2949.01 636
2949.52 599
2950.03 624
2950.54 599
2951.06 568
2951.57 620
2952.08 643
2952.59 591
2953.10 687
2953.62 673
2954.13 610
2954.64 674
2955.15 655
2955.67 605
2956.18 708
2956.69 637
2957.20 672
2957.72 717
2958.23 768
2958.74 612
2959.25 765
2959.77 716
2960.28 695
2960.79 703
2961.31 590
2961.82 712
2962.33 649
2962.85 630
2963.36 706
2963.87 625
2964.39 731
2964.90 690
2965.41 664
2965.93 703
2966.44 568
2966.95 621
2967.47 688
2967.98 688
2968.49 644
2969.01 632
2969.52 551
2970.03 615
2970.55 620
2971.06 486
2971.58 572
2972.09 591
2972.60 725
2973.12 657
2973.63 594
2974.15 614
2974.66 705
2975.17 740
2975.69 772
2976.20 634
2976.72 721
2977.23 753
2977.74 877
2978.26 752
2978.77 873
2979.29 834
2979.80 779
2980.32 802
2980.83 732
2981.35 809
2981.86 857
2982.38 930
2982.89 867
2983.41 947
2983.92 877
2984.44 883
2984.95 938
2985.47 857
2985.98 943
2986.50 946
2987.01 979
2987.53 911
2988.04 927
2988.56 1024
2989.07 1023
2989.59 1086
2990.10 1216
2990.62 997
2991.13 999
2991.65 996
2992.17 1128
2992.68 999
2993.20 1031
2993.71 897
2994.23 1035
2994.74 1020
2995.26 1160
2995.78 1223
2996.29 1114
2996.81 1056
2997.32 1205
2997.84 1246
2998.36 1053
2998.87 1220
2999.39 1261
2999.91 1311
3000.42 1593
3000.94 1620
3001.45 1993
3001.97 2214
3002.49 2641
3003.00 2980
3003.52 3148
3004.04 3291
3004.55 3267
3005.07 3409
3005.59 3433
3006.10 3505
3006.62 3182
3007.14 2654
3007.66 2418
3008.17 2190
3008.69 1934
3009.21 1560
3009.72 1444
3010.24 1318
3010.76 1064
3011.28 1041
3011.79 1012
3012.31 1009
3012.83 960
3013.35 949
3013.86 929
3014.38 1002
3014.90 932
3015.42 954
3015.93 986
3016.45 755
3016.97 811
3017.49 926
3018.00 1051
3018.52 983
3019.04 971
3019.56 1039
3020.08 855
3020.59 1023
3021.11 950
3021.63 930
3022.15 984
3022.67 853
3023.19 912
3023.70 1024
3024.22 1008
3024.74 1202
3025.26 1087
3025.78 940
3026.30 927
3026.81 786
3027.33 844
3027.85 956
3028.37 833
3028.89 787
3029.41 742
3029.93 812
3030.45 835
3030.97 849
3031.48 800
3032.00 792
3032.52 790
3033.04 787
3033.56 696
3034.08 743
3034.60 789
3035.12 792
3035.64 669
3036.16 741
3036.68 773
3037.20 767
3037.72 889
3038.24 743
3038.76 749
3039.27 635
3039.79 751
3040.31 729
3040.83 742
3041.35 771
3041.87 787
3042.39 765
3042.91 730
3043.43 826
3043.95 809
3044.47 826
3044.99 709
3045.51 751
3046.03 736
3046.56 744
3047.08 823
3047.60 720
3048.12 773
3048.64 710
3049.16 609
3049.68 688
3050.20 752
3050.72 754
3051.24 697
3051.76 668
3052.28 816
3052.80 805
3053.32 712
3053.84 651
3054.37 677
3054.89 702
3055.41 749
3055.93 798
3056.45 713
3056.97 792
3057.49 700
3058.01 695
3058.53 671
3059.06 664
3059.58 635
3060.10 632
3060.62 685
3061.14 738
3061.66 660
3062.19 744
3062.71 755
3063.23 758
3063.75 716
3064.27 714
3064.79 746
3065.32 727
3065.84 711
3066.36 701
3066.88 795
3067.40 817
3067.93 845
3068.45 884
3068.97 806
3069.49 852
3070.02 889
3070.54 711
3071.06 750
3071.58 642
3072.10 685
3072.63 733
3073.15 749
3073.67 835
3074.20 862
3074.72 841
3075.24 863
3075.76 901
3076.29 940
3076.81 882
3077.33 892
3077.86 1018
3078.38 1126
3078.90 1102
3079.42 1034
3079.95 1114
3080.47 1169
3080.99 1146
3081.52 1113
3082.04 1318
3082.56 1183
3083.09 1064
3083.61 1066
3084.13 1252
3084.66 1287
3085.18 1037
3085.71 882
3086.23 1011
3086.75 992
3087.28 980
3087.80 990
3088.32 1049
3088.85 990
3089.37 984
3089.90 1016
3090.42 1109
3090.94 974
3091.47 1046
3091.99 1065
3092.52 1119
3093.04 1174
3093.57 1145
3094.09 1083
3094.61 1216
3095.14 1202
3095.66 1255
3096.19 1335
3096.71 1229
3097.24 1239
3097.76 1413
3098.29 1735
3098.81 1852
3099.34 2143
3099.86 2410
3100.39 3021
3100.91 3610
3101.44 4314
3101.96 4635
3102.49 4966
3103.01 5054
3103.54 4947
3104.06 4923
3104.59 4738
3105.11 4509
3105.64 3830
3106.16 3199
3106.69 2744
3107.21 2514
3107.74 2094
3108.26 1858
3108.79 1754
3109.32 1725
3109.84 1726
3110.37 1552
3110.89 1570
3111.42 1579
3111.94 1392
3112.47 1581
3113.00 1534
3113.52 1528
3114.05 1435
3114.57 1339
3115.10 1271
3115.63 1200
3116.15 1139
3116.68 1113
3117.21 1087
3117.73 1176
3118.26 1205
3118.78 947
3119.31 1006
3119.84 1104
3120.36 1128
3120.89 1317
3121.42 1389
3121.94 1104
3122.47 1128
3123.00 1069
3123.52 1111
3124.05 1187
3124.58 1084
3125.11 1006
3125.63 942
3126.16 955
3126.69 948
3127.21 1110
3127.74 1083
3128.27 962
3128.80 873
3129.32 826
3129.85 885
3130.38 941
3130.91 973
3131.43 863
3131.96 824
3132.49 839
3133.02 868
3133.54 772
3134.07 752
3134.60 837
3135.13 798
3135.65 845
3136.18 794
3136.71 787
3137.24 872
3137.77 836
3138.29 816
3138.82 822
3139.35 783
3139.88 741
3140.41 747
3140.94 782
3141.46 917
3141.99 893
3142.52 939
3143.05 798
3143.58 922
3144.11 826
3144.64 791
3145.16 928
3145.69 889
3146.22 754
3146.75 720
3147.28 817
3147.81 843
3148.34 906
3148.87 880
3149.40 881
3149.92 851
3150.45 904
3150.98 991
3151.51 909
3152.04 930
3152.57 897
3153.10 877
3153.63 954
3154.16 922
3154.69 820
3155.22 787
3155.75 853
3156.28 905
3156.81 869
3157.34 853
3157.87 927
3158.40 940
3158.93 806
3159.46 900
3159.99 887
3160.52 757
3161.05 732
3161.58 922
3162.11 794
3162.64 711
3163.17 896
3163.70 812
3164.23 811
3164.76 726
3165.29 739
3165.82 697
3166.35 693
3166.88 675
3167.41 682
3167.94 770
3168.47 713
3169.00 614
3169.53 715
3170.06 812
3170.59 749
3171.12 711
3171.65 794
3172.19 717
3172.72 846
3173.25 773
3173.78 746
3174.31 834
3174.84 853
3175.37 846
3175.90 886
3176.44 853
3176.97 767
3177.50 811
3178.03 827
3178.56 720
3179.09 782
3179.62 590
3180.16 766
3180.69 789
3181.22 696
3181.75 742
3182.28 752
3182.81 648
3183.35 798
3183.88 624
3184.41 737
3184.94 702
3185.47 733
3186.01 747
3186.54 779
3187.07 781
3187.60 753
3188.14 697
3188.67 774
3189.20 771
3189.73 767
3190.26 753
3190.80 754
3191.33 729
3191.86 688
3192.39 811
3192.93 805
3193.46 800
3193.99 718
3194.53 776
3195.06 683
3195.59 788
3196.12 759
3196.66 646
3197.19 621
3197.72 673
3198.26 674
3198.79 754
3199.32 788
3199.86 774
3200.39 711
3200.92 737
3201.46 824
3201.99 757
3202.52 750
3203.06 805
3203.59 846
3204.12 788
3204.66 836
3205.19 779
3205.73 790
3206.26 871
3206.79 898
3207.33 788
3207.86 803
3208.39 881
3208.93 893
3209.46 895
3210.00 992
3210.53 983
3211.07 916
3211.60 905
3212.13 852
3212.67 860
3213.20 873
3213.74 933
3214.27 811
3214.81 794
3215.34 870
3215.88 796
3216.41 779
3216.94 757
3217.48 788
3218.01 837
3218.55 806
3219.08 752
3219.62 886
3220.15 886
3220.69 960
3221.22 990
3221.76 962
3222.29 960
3222.83 945
3223.36 930
3223.90 1122
3224.43 1062
3224.97 1052
3225.51 984
3226.04 1124
3226.58 1092
3227.11 1021
3227.65 1091
3228.18 987
3228.72 977
3229.25 973
3229.79 954
3230.33 1050
3230.86 1017
3231.40 935
3231.93 1070
3232.47 1088
3233.01 1058
3233.54 1196
3234.08 1149
3234.61 1162
3235.15 1121
3235.69 1192
3236.22 1242
3236.76 1136
3237.30 1269
3237.83 1158
3238.37 1108
3238.91 1171
3239.44 1081
3239.98 1140
3240.51 1203
3241.05 1161
3241.59 1157
3242.13 1255
3242.66 1328
3243.20 1240
3243.74 1248
3244.27 1325
3244.81 1244
3245.35 1271
3245.88 1254
3246.42 1273
3246.96 1338
3247.50 1218
3248.03 1250
3248.57 1238
3249.11 1298
3249.64 1321
3250.18 1171
3250.72 1240
3251.26 1306
3251.79 1219
3252.33 1306
3252.87 1264
3253.41 1278
3253.95 1343
3254.48 1373
3255.02 1537
3255.56 1527
3256.10 1573
3256.64 1641
3257.17 1655
3257.71 1727
3258.25 1923
3258.79 1991
3259.33 2297
3259.86 2570
3260.40 2660
3260.94 2602
3261.48 2838
3262.02 3095
3262.56 3469
3263.09 4140
3263.63 4495
3264.17 4457
3264.71 4407
3265.25 5005
3265.79 5137
3266.33 5259
3266.87 4931
3267.40 5184
3267.94 4845
3268.48 4228
3269.02 3827
3269.56 3599
3270.10 3094
3270.64 2791
3271.18 2411
3271.72 2127
3272.26 1926
3272.80 1936
3273.33 1867
3273.87 1803
3274.41 1628
3274.95 1747
3275.49 1542
3276.03 1516
3276.57 1541
3277.11 1626
3277.65 1531
3278.19 1580
3278.73 1609
3279.27 1488
3279.81 1410
3280.35 1454
3280.89 1552
3281.43 1558
3281.97 1684
3282.51 1567
3283.05 1736
3283.59 1600
3284.13 1517
3284.67 1529
3285.21 1611
3285.75 1628
3286.29 1553
3286.83 1493
3287.37 1651
3287.91 1558
3288.45 1463
3289.00 1342
3289.54 1380
3290.08 1645
3290.62 1678
3291.16 1707
3291.70 1853
3292.24 1759
3292.78 1869
3293.32 1920
3293.86 2236
3294.40 2354
3294.95 2160
3295.49 2207
3296.03 2346
3296.57 2288
3297.11 2101
3297.65 2139
3298.19 2183
3298.74 2182
3299.28 2086
3299.82 2035
3300.36 2179
3300.90 2034
3301.44 2070
3301.98 2041
3302.53 2094
3303.07 2204
3303.61 1954
3304.15 1858
3304.69 1892
3305.24 2028
3305.78 1841
3306.32 1824
3306.86 1736
3307.40 1778
3307.95 1742
3308.49 1477
3309.03 1431
3309.57 1453
3310.12 1418
3310.66 1521
3311.20 1594
3311.74 1508
3312.29 1420
3312.83 1597
3313.37 1763
3313.91 1620
3314.46 1714
3315.00 1802
3315.54 1755
3316.09 1724
3316.63 1728
3317.17 1612
3317.71 1869
3318.26 1976
3318.80 1885
3319.34 2034
3319.89 2136
3320.43 2009
3320.97 2070
3321.52 2174
3322.06 2096
3322.60 2003
3323.15 1924
3323.69 1839
3324.23 1758
3324.78 1923
3325.32 1920
3325.86 1724
3326.41 1768
3326.95 1728
3327.50 1824
3328.04 1853
3328.58 2003
3329.13 2186
3329.67 2235
3330.22 2917
3330.76 3609
3331.30 4359
3331.85 5415
3332.39 6338
3332.94 7404
3333.48 8490
3334.03 9881
3334.57 10915
3335.11 11670
3335.66 12795
3336.20 12780
3336.75 12397
3337.29 11774
3337.84 10806
3338.38 9354
3338.93 7936
3339.47 6594
3340.02 5773
3340.56 4605
3341.11 3789
3341.65 3285
3342.20 2778
3342.74 2343
3343.29 2127
3343.83 1889
3344.38 1705
3344.92 1609
3345.47 1551
3346.01 1680
3346.56 1600
3347.10 1782
3347.65 1730
3348.19 1734
3348.74 1883
3349.29 1910
3349.83 2087
3350.38 2185
3350.92 2152
3351.47 2111
3352.01 2066
3352.56 1991
3353.11 1949
3353.65 2022
3354.20 1896
3354.74 1697
3355.29 1659
3355.84 1518
3356.38 1431
3356.93 1458
3357.47 1444
3358.02 1493
3358.57 1265
3359.11 1264
3359.66 1376
3360.21 1334
3360.75 1459
3361.30 1510
3361.85 1559
3362.39 1494
3362.94 1341
3363.49 1454
3364.03 1523
3364.58 1303
3365.13 1458
3365.67 1392
3366.22 1387
3366.77 1275
3367.31 1320
3367.86 1446
3368.41 1430
3368.96 1617
3369.50 1495
3370.05 1714
3370.60 1700
3371.15 1888
3371.69 2051
3372.24 1811
3372.79 2033
3373.34 2220
3373.88 2237
3374.43 2094
3374.98 2128
3375.53 2115
3376.07 1987
3376.62 1843
3377.17 1953
3377.72 1629
3378.27 1480
3378.81 1500
3379.36 1558
3379.91 1384
3380.46 1171
3381.01 1238
3381.55 1222
3382.10 1213
3382.65 1242
3383.20 1255
3383.75 1124
3384.30 1154
3384.84 1156
3385.39 1120
3385.94 1029
3386.49 1007
3387.04 1127
3387.59 1099
3388.14 1069
3388.69 1187
3389.23 1089
3389.78 1180
3390.33 1043
3390.88 1087
3391.43 1147
3391.98 1178
3392.53 1106
3393.08 1043
3393.63 1060
3394.18 1072
3394.72 979
3395.27 880
3395.82 1001
3396.37 1004
3396.92 970
3397.47 966
3398.02 887
3398.57 927
3399.12 1002
3399.67 853
3400.22 811
3400.77 772
3401.32 879
3401.87 890
3402.42 898
3402.97 960
3403.52 907
3404.07 965
3404.62 944
3405.17 868
3405.72 937
3406.27 949
3406.82 1006
3407.37 996
3407.92 1031
3408.47 1088
3409.02 1196
3409.57 1103
3410.12 1104
3410.67 1199
3411.22 1214
3411.78 1276
3412.33 1189
3412.88 1276
3413.43 1334
3413.98 1121
3414.53 1106
3415.08 1105
3415.63 1033
3416.18 976
3416.73 1094
3417.28 1022
3417.84 901
3418.39 894
3418.94 836
3419.49 896
3420.04 929
3420.59 943
3421.14 1050
3421.69 965
3422.25 938
3422.80 1110
3423.35 1177
3423.90 1088
3424.45 1037
3425.00 922
3425.56 1013
3426.11 958
3426.66 985
3427.21 956
3427.76 944
3428.32 960
3428.87 879
3429.42 779
3429.97 782
3430.52 823
3431.08 874
3431.63 874
3432.18 799
3432.73 767
3433.29 741
3433.84 837
3434.39 917
3434.94 790
3435.50 742
3436.05 756
3436.60 868
3437.15 840
3437.71 911
3438.26 904
3438.81 863
3439.37 912
3439.92 993
3440.47 914
3441.02 892
3441.58 906
3442.13 990
3442.68 913
3443.24 985
3443.79 892
3444.34 874
3444.90 958
3445.45 921
3446.00 875
3446.56 793
3447.11 779
3447.66 711
3448.22 728
3448.77 815
3449.33 813
3449.88 899
3450.43 880
3450.99 829
3451.54 830
3452.09 893
3452.65 843
3453.20 788
3453.76 843
3454.31 874
3454.86 846
3455.42 925
3455.97 845
3456.53 879
3457.08 921
3457.64 883
3458.19 897
3458.75 772
3459.30 788
3459.85 919
3460.41 853
3460.96 892
3461.52 958
3462.07 953
3462.63 829
3463.18 837
3463.74 881
3464.29 931
3464.85 941
3465.40 960
3465.96 1053
3466.51 1096
3467.07 1072
3467.62 1000
3468.18 1097
3468.73 974
3469.29 1073
3469.84 1120
3470.40 1289
3470.95 1390
3471.51 1277
3472.07 1117
3472.62 1350
3473.18 1259
3473.73 1221
3474.29 1183
3474.84 1241
3475.40 1301
3475.96 1175
3476.51 1150
3477.07 1188
3477.62 1208
3478.18 1318
3478.74 1182
3479.29 1236
3479.85 1213
3480.40 1251
3480.96 1309
3481.52 1285
3482.07 1567
3482.63 1421
3483.19 1409
3483.74 1307
3484.30 1275
3484.86 1640
3485.41 1562
3485.97 1437
3486.53 1722
3487.08 2059
3487.64 2298
3488.20 2765
3488.75 3227
3489.31 3722
3489.87 4606
3490.42 5050
3490.98 5329
3491.54 5430
3492.09 6203
3492.65 5946
3493.21 5470
3493.77 5075
3494.32 4610
3494.88 4278
3495.44 3347
3496.00 2917
3496.55 2527
3497.11 2332
3497.67 2175
3498.23 1977
3498.78 1982
3499.34 1874
3499.90 1931
3500.46 1947
3501.01 2117
3501.57 2133
3502.13 2215
3502.69 2074
3503.25 2038
3503.80 2024
3504.36 2077
3504.92 1883
3505.48 1980
3506.04 1951
3506.60 1815
3507.15 1844
3507.71 1796
3508.27 1804
3508.83 1794
3509.39 1665
3509.95 1659
3510.50 1403
3511.06 1325
3511.62 1267
3512.18 1290
3512.74 1233
3513.30 1132
3513.86 1114
3514.42 1062
3514.98 1162
3515.53 1057
3516.09 975
3516.65 871
3517.21 944
3517.77 981
3518.33 1140
3518.89 999
3519.45 1027
3520.01 1080
3520.57 1221
3521.13 1147
3521.69 1010
3522.25 1009
3522.81 1038
3523.36 1158
3523.92 1136
3524.48 934
3525.04 992
3525.60 956
3526.16 938
3526.72 913
3527.28 938
3527.84 790
3528.40 923
3528.96 849
3529.52 933
3530.08 917
3530.64 935
3531.20 1020
3531.76 910
3532.32 869
3532.89 932
3533.45 888
3534.01 842
3534.57 858
3535.13 877
3535.69 1021
3536.25 1027
3536.81 859
3537.37 913
3537.93 917
3538.49 962
3539.05 1081
3539.61 1016
3540.17 973
3540.74 949
3541.30 866
3541.86 824
3542.42 833
3542.98 927
3543.54 997
3544.10 893
3544.66 892
3545.22 910
3545.79 974
3546.35 829
3546.91 860
3547.47 824
3548.03 755
3548.59 789
3549.16 868
3549.72 730
3550.28 732
3550.84 862
3551.40 692
3551.96 740
3552.53 752
3553.09 800
3553.65 792
3554.21 778
3554.77 757
3555.34 827
3555.90 673
3556.46 766
3557.02 773
3557.59 796
3558.15 817
3558.71 782
3559.27 791
3559.84 719
3560.40 746
3560.96 738
3561.52 688
3562.09 744
3562.65 736
3563.21 818
3563.77 737
3564.34 824
3564.90 706
3565.46 890
3566.03 791
3566.59 748
3567.15 746
3567.72 833
3568.28 684
3568.84 753
3569.41 703
3569.97 679
3570.53 683
3571.10 727
3571.66 801
3572.22 767
3572.79 750
3573.35 858
3573.91 848
3574.48 892
3575.04 740
3575.60 816
3576.17 912
3576.73 939
3577.30 931
3577.86 891
3578.42 844
3578.99 781
3579.55 961
3580.12 909
3580.68 794
3581.24 857
3581.81 990
3582.37 874
3582.94 777
3583.50 768
3584.07 810
3584.63 795
3585.20 675
3585.76 738
3586.32 739
3586.89 714
3587.45 702
3588.02 642
3588.58 672
3589.15 747
3589.71 770
3590.28 863
3590.84 771
3591.41 762
3591.97 719
3592.54 706
3593.10 688
3593.67 722
3594.23 729
3594.80 771
3595.36 748
3595.93 687
3596.50 656
3597.06 654
3597.63 725
3598.19 708
3598.76 619
3599.32 733
3599.89 665
3600.45 672
3601.02 678
3601.59 649
3602.15 587
3602.72 633
3603.28 686
3603.85 670
3604.42 712
3604.98 655
3605.55 600
3606.11 668
3606.68 656
3607.25 639
3607.81 611
3608.38 586
3608.95 617
3609.51 610
3610.08 608
3610.65 683
3611.21 646
3611.78 613
3612.35 606
3612.91 551
3613.48 596
3614.05 692
3614.61 697
3615.18 674
3615.75 684
3616.31 685
3616.88 683
3617.45 676
3618.01 655
3618.58 836
3619.15 794
3619.72 791
3620.28 837
3620.85 810
3621.42 712
3621.99 709
3622.55 749
3623.12 738
3623.69 681
3624.26 662
3624.82 653
3625.39 675
3625.96 645
3626.53 575
3627.09 558
3627.66 636
3628.23 623
3628.80 653
3629.37 617
3629.93 656
3630.50 665
3631.07 617
3631.64 608
3632.21 656
3632.77 642
3633.34 590
3633.91 533
3634.48 619
3635.05 688
3635.62 667
3636.19 779
3636.75 666
3637.32 763
3637.89 617
3638.46 708
3639.03 731
3639.60 950
3640.17 870
3640.73 763
3641.30 774
3641.87 733
3642.44 846
3643.01 884
3643.58 880
3644.15 940
3644.72 784
3645.29 695
3645.86 717
3646.43 718
3647.00 742
3647.57 839
3648.13 848
3648.70 771
3649.27 749
3649.84 816
3650.41 896
3650.98 890
3651.55 1080
3652.12 1005
3652.69 992
3653.26 829
3653.83 819
3654.40 894
3654.97 838
3655.54 790
3656.11 831
3656.68 773
3657.25 745
3657.82 780
3658.39 808
3658.96 837
3659.53 766
3660.10 772
3660.67 843
3661.24 805
3661.82 788
3662.39 888
3662.96 990
3663.53 996
3664.10 938
3664.67 903
3665.24 1067
3665.81 1147
3666.38 1003
3666.95 877
3667.52 982
3668.09 980
3668.67 942
3669.24 862
3669.81 833
3670.38 726
3670.95 808
3671.52 670
3672.09 717
3672.66 725
3673.24 745
3673.81 792
3674.38 718
3674.95 723
3675.52 745
3676.09 744
3676.66 757
3677.24 635
3677.81 654
3678.38 741
3678.95 672
3679.52 656
3680.10 662
3680.67 611
3681.24 630
3681.81 643
3682.38 742
3682.96 719
3683.53 633
3684.10 633
3684.67 595
3685.25 603
3685.82 577
3686.39 665
3686.96 689
3687.54 605
3688.11 746
3688.68 739
3689.25 673
3689.83 612
3690.40 609
3690.97 586
3691.54 680
3692.12 739
3692.69 613
3693.26 577
3693.84 626
3694.41 653
3694.98 613
3695.56 545
3696.13 564
3696.70 605
3697.28 632
3697.85 602
3698.42 632
3699.00 632
3699.57 640
3700.14 691
3700.72 647
3701.29 725
3701.86 705
3702.44 638
3703.01 592
3703.58 578
3704.16 647
3704.73 608
3705.31 609
3705.88 739
3706.45 758
3707.03 602
3707.60 545
3708.18 660
3708.75 764
3709.33 725
3709.90 578
3710.47 685
3711.05 688
3711.62 806
3712.20 751
3712.77 618
3713.35 575
3713.92 787
3714.50 830
3715.07 730
3715.64 757
3716.22 663
3716.79 639
3717.37 570
3717.94 554
3718.52 676
3719.09 570
3719.67 570
3720.24 598
3720.82 593
3721.39 512
3721.97 603
3722.54 696
3723.12 592
3723.70 522
3724.27 624
3724.85 678
3725.42 652
3726.00 517
3726.57 613
3727.15 699
3727.72 602
3728.30 740
3728.88 598
3729.45 594
3730.03 750
3730.60 710
3731.18 694
3731.75 628
3732.33 650
3732.91 707
3733.48 655
3734.06 712
3734.64 669
3735.21 752
3735.79 648
3736.36 569
3736.94 596
3737.52 644
3738.09 539
3738.67 658
3739.25 599
3739.82 582
3740.40 603
3740.98 630
3741.55 628
3742.13 622
3742.71 602
3743.28 574
3743.86 563
3744.44 564
3745.01 644
3745.59 532
3746.17 622
3746.75 732
3747.32 749
3747.90 696
3748.48 670
3749.05 690
3749.63 694
3750.21 580
3750.79 569
3751.36 658
3751.94 684
3752.52 643
3753.10 631
3753.67 623
3754.25 603
3754.83 676
3755.41 653
3755.99 642
3756.56 583
3757.14 603
3757.72 570
3758.30 734
3758.88 726
3759.45 571
3760.03 601
3760.61 628
3761.19 546
3761.77 551
3762.35 537
3762.92 575
3763.50 618
3764.08 546
3764.66 556
3765.24 705
3765.82 710
3766.39 670
3766.97 667
3767.55 672
3768.13 647
3768.71 710
3769.29 682
3769.87 654
3770.45 629
3771.03 781
3771.60 822
3772.18 714
3772.76 677
3773.34 588
3773.92 617
3774.50 620
3775.08 674
3775.66 561
3776.24 542
3776.82 685
3777.40 590
3777.98 626
3778.56 597
3779.14 637
3779.72 629
3780.30 654
3780.88 619
3781.46 748
3782.04 607
3782.61 574
3783.19 562
3783.77 599
3784.35 625
3784.93 642
3785.52 639
3786.10 701
3786.68 605
3787.26 609
3787.84 619
3788.42 638
3789.00 671
3789.58 605
3790.16 643
3790.74 675
3791.32 619
3791.90 603
3792.48 728
3793.06 827
3793.64 723
3794.22 628
3794.80 620
3795.38 630
3795.96 747
3796.55 720
3797.13 654
3797.71 697
3798.29 786
3798.87 821
3799.45 872
3800.03 715
3800.61 678
3801.19 722
3801.78 748
3802.36 857
3802.94 815
3803.52 756
3804.10 721
3804.68 909
3805.27 843
3805.85 757
3806.43 821
3807.01 915
3807.59 917
3808.17 911
3808.76 886
3809.34 824
3809.92 850
3810.50 889
3811.08 915
3811.67 860
3812.25 892
3812.83 839
3813.41 895
3814.00 829
3814.58 932
3815.16 1039
3815.74 949
3816.32 891
3816.91 921
3817.49 776
3818.07 726
3818.66 650
3819.24 681
3819.82 648
3820.40 654
3820.99 662
3821.57 712
3822.15 674
3822.73 694
3823.32 693
3823.90 719
3824.48 647
3825.07 738
3825.65 752
3826.23 687
3826.82 663
3827.40 671
3827.98 724
3828.57 745
3829.15 647
3829.73 537
3830.32 609
3830.90 647
3831.48 598
3832.07 638
3832.65 579
3833.24 691
3833.82 697
3834.40 554
3834.99 584
3835.57 593
3836.16 648
3836.74 591
3837.32 574
3837.91 630
3838.49 603
3839.08 539
3839.66 549
3840.24 551
3840.83 556
3841.41 503
3842.00 572
3842.58 685
3843.17 548
3843.75 546
3844.34 647
3844.92 582
3845.51 549
3846.09 611
3846.67 536
3847.26 570
3847.84 546
3848.43 531
3849.01 550
3849.60 590
3850.18 620
3850.77 522
3851.35 524
3851.94 564
3852.53 612
3853.11 640
3853.70 641
3854.28 645
3854.87 581
3855.45 601
3856.04 603
3856.62 559
3857.21 560
3857.79 604
3858.38 586
3858.97 620
3859.55 684
3860.14 643
3860.72 543
3861.31 620
3861.90 673
3862.48 586
3863.07 713
3863.65 710
3864.24 638
3864.83 583
3865.41 632
3866.00 608
3866.58 642
3867.17 660
3867.76 611
3868.34 632
3868.93 621
3869.52 651
3870.10 725
3870.69 674
3871.28 652
3871.86 611
3872.45 521
3873.04 537
3873.62 642
3874.21 588
3874.80 591
3875.38 668
3875.97 696
3876.56 606
3877.15 656
3877.73 593
3878.32 589
3878.91 623
3879.49 563
3880.08 558
3880.67 569
3881.26 523
3881.84 537
3882.43 601
3883.02 522
3883.61 553
3884.19 571
3884.78 523
3885.37 586
3885.96 608
3886.55 573
3887.13 613
3887.72 600
3888.31 531
3888.90 637
3889.49 719
3890.07 732
3890.66 658
3891.25 594
3891.84 638
3892.43 645
3893.01 569
3893.60 647
3894.19 690
3894.78 584
3895.37 570
3895.96 517
3896.55 540
3897.13 547
3897.72 482
3898.31 558
3898.90 589
3899.49 592
3900.08 612
3900.67 623
3901.26 606
3901.84 555
3902.43 575
3903.02 723
3903.61 607
3904.20 587
3904.79 652
3905.38 647
3905.97 626
3906.56 619
3907.15 600
3907.74 652
3908.33 543
3908.92 539
3909.50 606
3910.09 675
3910.68 608
3911.27 620
3911.86 598
3912.45 593
3913.04 680
3913.63 616
3914.22 629
3914.81 617
3915.40 617
3915.99 622
3916.58 699
3917.17 673
3917.76 665
3918.35 556
3918.94 593
3919.53 586
3920.12 585
3920.72 595
3921.31 566
3921.90 540
3922.49 588
3923.08 586
3923.67 659
3924.26 608
3924.85 523
3925.44 524
3926.03 576
3926.62 606
3927.21 542
3927.80 548
3928.39 450
3928.99 511
3929.58 556
3930.17 535
3930.76 568
3931.35 485
3931.94 566
3932.53 571
3933.12 564
3933.72 523
3934.31 692
3934.90 694
3935.49 615
3936.08 570
3936.67 607
3937.26 651
3937.86 647
3938.45 571
3939.04 622
3939.63 606
3940.22 606
3940.82 660
3941.41 632
3942.00 616
3942.59 599
3943.18 603
3943.78 616
3944.37 602
3944.96 608
3945.55 618
3946.14 575
3946.74 553
3947.33 572
3947.92 577
3948.51 513
3949.11 477
3949.70 446
3950.29 514
3950.88 541
3951.48 616
3952.07 643
3952.66 542
3953.26 576
3953.85 655
3954.44 550
3955.03 614
3955.63 704
3956.22 646
3956.81 558
3957.41 597
3958.00 694
3958.59 687
3959.19 688
3959.78 715
3960.37 673
3960.97 701
3961.56 653
3962.15 613
3962.75 742
3963.34 764
3963.93 947
3964.53 797
3965.12 837
3965.72 788
3966.31 734
3966.90 770
3967.50 738
3968.09 817
3968.69 766
3969.28 643
3969.87 781
3970.47 730
3971.06 595
3971.66 623
3972.25 765
3972.85 820
3973.44 802
3974.03 753
3974.63 845
3975.22 1031
3975.82 1016
3976.41 984
3977.01 857
3977.60 846
3978.20 984
3978.79 850
3979.39 885
3979.98 860
3980.58 770
3981.17 700
3981.77 773
3982.36 755
3982.96 662
3983.55 748
3984.15 749
3984.74 740
3985.34 740
3985.93 802
3986.53 843
3987.12 726
3987.72 731
3988.31 740
3988.91 685
3989.50 720
3990.10 738
3990.70 690
3991.29 649
3991.89 773
3992.48 806
3993.08 818
3993.67 874
3994.27 832
3994.87 878
3995.46 875
3996.06 869
3996.65 832
3997.25 767
3997.85 797
3998.44 820
3999.04 758
3999.64 773
4000.23 754
4000.83 770
4001.43 697
4002.02 616
4002.62 755
4003.21 689
4003.81 730
4004.41 723
4005.00 707
4005.60 825
4006.20 690
4006.80 744
4007.39 732
4007.99 714
4008.59 662
4009.18 682
4009.78 636
4010.38 639
4010.97 586
4011.57 610
4012.17 579
4012.77 646
4013.36 589
4013.96 639
4014.56 662
4015.16 725
4015.75 736
4016.35 740
4016.95 668
4017.55 652
4018.14 647
4018.74 761
4019.34 698
4019.94 622
4020.54 631
4021.13 622
4021.73 719
4022.33 674
4022.93 698
4023.53 794
4024.12 637
4024.72 734
4025.32 793
4025.92 831
4026.52 769
4027.12 901
4027.71 855
4028.31 803
4028.91 847
4029.51 732
4030.11 831
4030.71 923
4031.31 949
4031.90 873
4032.50 926
4033.10 772
4033.70 843
4034.30 823
4034.90 747
4035.50 788
4036.10 790
4036.70 872
4037.29 757
4037.89 717
4038.49 709
4039.09 727
4039.69 656
4040.29 652
4040.89 625
4041.49 654
4042.09 640
4042.69 619
4043.29 650
4043.89 626
4044.49 600
4045.09 572
4045.69 571
4046.29 624
4046.89 684
4047.49 561
4048.09 492
4048.69 641
4049.29 668
4049.89 589
4050.49 622
4051.09 580
4051.69 597
4052.29 625
4052.89 625
4053.49 609
4054.09 559
4054.69 632
4055.29 652
4055.89 604
4056.49 593
4057.09 557
4057.69 508
4058.29 538
4058.89 605
4059.49 591
4060.09 542
4060.70 615
4061.30 607
4061.90 531
4062.50 590
4063.10 668
4063.70 660
4064.30 564
4064.90 513
4065.50 562
4066.11 562
4066.71 577
4067.31 586
4067.91 554
4068.51 576
4069.11 566
4069.71 599
4070.32 579
4070.92 482
4071.52 486
4072.12 499
4072.72 558
4073.32 534
4073.93 609
4074.53 556
4075.13 486
4075.73 519
4076.33 516
4076.94 623
4077.54 646
4078.14 601
4078.74 607
4079.34 569
4079.95 505
4080.55 645
4081.15 659
4081.75 611
4082.36 556
4082.96 527
4083.56 606
4084.16 597
4084.77 617
4085.37 615
4085.97 609
4086.58 550
4087.18 561
4087.78 601
4088.38 500
4088.99 539
4089.59 516
4090.19 584
4090.80 717
4091.40 603
4092.00 502
4092.61 611
4093.21 573
4093.81 556
4094.42 579
4095.02 578
4095.62 578
4096.23 538
4096.83 603
4097.43 599
4098.04 567
4098.64 506
4099.24 546
4099.85 507
4100.45 533
4101.06 539
4101.66 536
4102.26 517
4102.87 495
4103.47 557
4104.08 539
4104.68 418
4105.28 421
4105.89 502
4106.49 459
4107.10 537
4107.70 567
4108.31 624
4108.91 493
4109.51 521
4110.12 562
4110.72 566
4111.33 466
4111.93 539
4112.54 570
4113.14 477
4113.75 547
4114.35 509
4114.96 517
4115.56 514
4116.17 517
4116.77 503
4117.38 560
4117.98 526
4118.59 548
4119.19 559
4119.80 526
4120.40 464
4121.01 465
4121.61 480
4122.22 468
4122.82 507
4123.43 478
4124.04 584
4124.64 588
4125.25 554
4125.85 482
4126.46 471
4127.06 562
4127.67 562
4128.28 539
4128.88 501
4129.49 486
4130.09 520
4130.70 483
4131.31 520
4131.91 578
4132.52 524
4133.12 532
4133.73 498
4134.34 500
4134.94 546
4135.55 629
4136.16 461
4136.76 507
4137.37 572
4137.98 627
4138.58 525
4139.19 585
4139.80 559
4140.40 580
4141.01 603
4141.62 527
4142.22 525
4142.83 625
4143.44 663
4144.04 674
4144.65 604
4145.26 637
4145.86 524
4146.47 602
4147.08 525
4147.69 484
4148.29 530
4148.90 541
4149.51 520
4150.12 508
4150.72 540
4151.33 498
4151.94 477
4152.55 497
4153.15 589
4153.76 578
4154.37 514
4154.98 589
4155.59 588
4156.19 555
4156.80 648
4157.41 630
4158.02 578
4158.63 694
4159.23 649
4159.84 530
4160.45 592
4161.06 537
4161.67 589
4162.28 569
4162.88 626
4163.49 574
4164.10 596
4164.71 588
4165.32 602
4165.93 614
4166.53 589
4167.14 583
4167.75 619
4168.36 624
4168.97 618
4169.58 670
4170.19 595
4170.80 599
4171.41 595
4172.01 601
4172.62 688
4173.23 571
4173.84 606
4174.45 590
4175.06 629
4175.67 577
4176.28 569
4176.89 565
4177.50 524
4178.11 511
4178.72 528
4179.33 591
4179.94 568
4180.55 554
4181.16 602
4181.77 623
4182.38 661
4182.99 552
4183.60 640
4184.21 604
4184.82 586
4185.43 521
4186.04 614
4186.65 642
4187.26 603
4187.87 688
4188.48 606
4189.09 593
4189.70 582
4190.31 671
4190.92 674
4191.53 667
4192.14 598
4192.75 513
4193.36 593
4193.97 666
4194.58 599
4195.19 568
4195.80 602
4196.41 602
4197.03 586
4197.64 639
4198.25 655
4198.86 673
4199.47 623
4200.08 580
4200.69 592
4201.30 558
4201.91 593
4202.53 531
4203.14 598
4203.75 555
4204.36 639
4204.97 597
4205.58 583
4206.19 561
4206.81 608
4207.42 584
4208.03 582
4208.64 552
4209.25 537
4209.86 604
4210.48 584
4211.09 636
4211.70 667
4212.31 485
4212.92 566
4213.54 602
4214.15 596
4214.76 531
4215.37 538
4215.99 684
4216.60 765
4217.21 687
4217.82 664
4218.43 667
4219.05 731
4219.66 704
4220.27 724
4220.89 678
4221.50 693
4222.11 692
4222.72 634
4223.34 701
4223.95 662
4224.56 641
4225.17 632
4225.79 633
4226.40 725
4227.01 658
4227.63 759
4228.24 745
4228.85 765
4229.47 800
4230.08 667
4230.69 779
4231.31 916
4231.92 920
4232.53 1021
4233.15 1086
4233.76 1282
4234.37 1389
4234.99 1236
4235.60 1119
4236.22 1140
4236.83 970
4237.44 895
4238.06 1018
4238.67 901
4239.28 750
4239.90 663
4240.51 693
4241.13 653
4241.74 576
4242.36 701
4242.97 724
4243.58 725
4244.20 654
4244.81 655
4245.43 700
4246.04 659
4246.66 691
4247.27 732
4247.89 632
4248.50 707
4249.11 648
4249.73 685
4250.34 649
4250.96 627
4251.57 642
4252.19 661
4252.80 687
4253.42 639
4254.03 596
4254.65 624
4255.26 617
4255.88 580
4256.49 678
4257.11 598
4257.72 576
4258.34 523
4258.96 626
4259.57 605
4260.19 574
4260.80 646
4261.42 669
4262.03 729
4262.65 626
4263.26 563
4263.88 671
4264.50 721
4265.11 696
4265.73 662
4266.34 720
4266.96 679
4267.58 732
4268.19 665
4268.81 628
4269.42 723
4270.04 628
4270.66 733
4271.27 613
4271.89 667
4272.51 680
4273.12 712
4273.74 767
4274.36 783
4274.97 767
4275.59 882
4276.20 825
4276.82 930
4277.44 820
4278.06 809
4278.67 657
4279.29 675
4279.91 785
4280.52 680
4281.14 560
4281.76 621
4282.37 532
4282.99 618
4283.61 626
4284.23 658
4284.84 655
4285.46 644
4286.08 627
4286.69 580
4287.31 629
4287.93 605
4288.55 651
4289.16 614
4289.78 639
4290.40 622
4291.02 638
4291.64 630
4292.25 660
4292.87 716
4293.49 725
4294.11 560
4294.73 564
4295.34 676
4295.96 738
4296.58 688
4297.20 591
4297.82 645
4298.43 664
4299.05 636
4299.67 625
4300.29 662
4300.91 645
4301.53 548
4302.14 576
4302.76 576
4303.38 619
4304.00 703
4304.62 619
4305.24 628
4305.86 708
4306.48 692
4307.09 584
4307.71 593
4308.33 655
4308.95 656
4309.57 665
4310.19 659
4310.81 681
4311.43 692
4312.05 636
4312.67 681
4313.29 686
4313.90 693
4314.52 793
4315.14 609
4315.76 706
4316.38 699
4317.00 727
4317.62 858
4318.24 924
4318.86 881
4319.48 802
4320.10 918
4320.72 839
4321.34 842
4321.96 952
4322.58 802
4323.20 803
4323.82 859
4324.44 901
4325.06 897
4325.68 885
4326.30 922
4326.92 822
4327.54 1023
4328.16 965
4328.78 955
4329.40 1000
4330.02 930
4330.64 987
4331.27 981
4331.89 1074
4332.51 1198
4333.13 1366
4333.75 1475
4334.37 1643
4334.99 1695
4335.61 1975
4336.23 1925
4336.85 1940
4337.47 2181
4338.09 2190
4338.72 2056
4339.34 2012
4339.96 1811
4340.58 1781
4341.20 1957
4341.82 1892
4342.44 2355
4343.07 2728
4343.69 2803
4344.31 3036
4344.93 3230
4345.55 3338
4346.17 3589
4346.79 3525
4347.42 3410
4348.04 3180
4348.66 2828
4349.28 2684
4349.90 2139
4350.53 1935
4351.15 1816
4351.77 1545
4352.39 1494
4353.01 1417
4353.64 1267
4354.26 1186
4354.88 1226
4355.50 1197
4356.13 1196
4356.75 1135
4357.37 1123
4357.99 1255
4358.62 1113
4359.24 1183
4359.86 1123
4360.48 1037
4361.11 1073
4361.73 1002
4362.35 1117
4362.98 1006
4363.60 965
4364.22 976
4364.84 1003
4365.47 973
4366.09 923
4366.71 857
4367.34 879
4367.96 956
4368.58 898
4369.21 884
4369.83 741
4370.45 708
4371.08 864
4371.70 838
4372.32 701
4372.95 759
4373.57 751
4374.20 767
4374.82 828
4375.44 770
4376.07 703
4376.69 773
4377.31 771
4377.94 840
4378.56 811
4379.19 844
4379.81 816
4380.43 862
4381.06 693
4381.68 789
4382.31 757
4382.93 747
4383.56 656
4384.18 749
4384.80 836
4385.43 796
4386.05 694
4386.68 662
4387.30 693
4387.93 793
4388.55 763
4389.18 681
4389.80 604
4390.43 715
4391.05 672
4391.68 685
4392.30 714
4392.93 639
4393.55 578
4394.18 640
4394.80 698
4395.43 758
4396.05 683
4396.68 656
4397.30 681
4397.93 651
4398.55 677
4399.18 596
4399.80 685
4400.43 643
4401.06 667
4401.68 674
4402.31 646
4402.93 618
4403.56 594
4404.18 703
4404.81 739
4405.44 666
4406.06 705
4406.69 654
4407.31 673
4407.94 770
4408.57 663
4409.19 680
4409.82 644
4410.45 681
4411.07 823
4411.70 719
4412.32 603
4412.95 628
4413.58 665
4414.20 729
4414.83 635
4415.46 582
4416.08 738
4416.71 651
4417.34 700
4417.96 713
4418.59 662
4419.22 692
4419.84 736
4420.47 609
4421.10 624
4421.73 604
4422.35 599
4422.98 660
4423.61 621
4424.23 612
4424.86 613
4425.49 617
4426.12 539
4426.74 633
4427.37 638
4428.00 593
4428.63 663
4429.25 626
4429.88 587
4430.51 627
4431.14 680
4431.77 607
4432.39 640
4433.02 599
4433.65 703
4434.28 687
4434.90 730
4435.53 792
4436.16 684
4436.79 713
4437.42 709
4438.05 694
4438.67 637
4439.30 619
4439.93 697
4440.56 734
4441.19 694
4441.82 718
4442.44 659
4443.07 572
4443.70 649
4444.33 660
4444.96 643
4445.59 605
4446.22 784
4446.85 810
4447.47 745
4448.10 714
4448.73 791
4449.36 776
4449.99 681
4450.62 689
4451.25 695
4451.88 744
4452.51 827
4453.14 745
4453.77 760
4454.40 933
4455.02 965
4455.65 955
4456.28 978
4456.91 880
4457.54 768
4458.17 736
4458.80 656
4459.43 722
4460.06 756
4460.69 710
4461.32 642
4461.95 669
4462.58 637
4463.21 638
4463.84 607
4464.47 581
4465.10 614
4465.73 642
4466.36 607
4466.99 566
4467.62 593
4468.25 552
4468.88 666
4469.51 590
4470.14 667
4470.78 672
4471.41 590
4472.04 607
4472.67 608
4473.30 628
4473.93 649
4474.56 688
4475.19 662
4475.82 705
4476.45 633
4477.08 631
4477.71 637
4478.35 576
4478.98 606
4479.61 585
4480.24 658
4480.87 649
4481.50 597
4482.13 634
4482.76 505
4483.40 534
4484.03 730
4484.66 624
4485.29 689
4485.92 680
4486.55 689
4487.19 697
4487.82 784
4488.45 853
4489.08 748
4489.71 727
4490.34 763
4490.98 744
4491.61 829
4492.24 781
4492.87 759
4493.50 774
4494.14 737
4494.77 708
4495.40 700
4496.03 804
4496.67 727
4497.30 846
4497.93 941
4498.56 1016
4499.20 994
4499.83 1067
4500.46 1182
4501.09 1148
4501.73 1183
4502.36 1059
4502.99 936
4503.63 918
4504.26 875
4504.89 799
4505.52 754
4506.16 770
4506.79 727
4507.42 784
4508.06 669
4508.69 835
4509.32 763
4509.96 709
4510.59 735
4511.22 749
4511.86 652
4512.49 726
4513.12 638
4513.76 626
4514.39 614
4515.02 594
4515.66 642
4516.29 666
4516.93 662
4517.56 644
4518.19 578
4518.83 678
4519.46 723
4520.10 688
4520.73 626
4521.36 656
4522.00 636
4522.63 570
4523.27 570
4523.90 580
4524.54 678
4525.17 640
4525.80 638
4526.44 642
4527.07 680
4527.71 654
4528.34 636
4528.98 626
4529.61 712
4530.25 755
4530.88 783
4531.52 730
4532.15 793
4532.79 766
4533.42 722
4534.06 707
4534.69 723
4535.33 672
4535.96 654
4536.60 627
4537.23 583
4537.87 483
4538.50 610
4539.14 545
4539.77 491
4540.41 554
4541.04 576
4541.68 644
4542.31 548
4542.95 609
4543.59 561
4544.22 579
4544.86 638
4545.49 567
4546.13 493
4546.77 610
4547.40 609
4548.04 570
4548.67 568
4549.31 632
4549.95 606
4550.58 564
4551.22 573
4551.85 568
4552.49 599
4553.13 547
4553.76 574
4554.40 619
4555.04 602
4555.67 670
4556.31 613
4556.95 685
4557.58 623
4558.22 549
4558.86 522
4559.49 574
4560.13 607
4560.77 575
4561.40 548
4562.04 573
4562.68 526
4563.31 607
4563.95 605
4564.59 568
4565.23 598
4565.86 609
4566.50 692
4567.14 721
4567.77 622
4568.41 629
4569.05 525
4569.69 506
4570.32 656
4570.96 639
4571.60 600
4572.24 603
4572.88 495
4573.51 603
4574.15 563
4574.79 694
4575.43 626
4576.06 537
4576.70 601
4577.34 644
4577.98 612
4578.62 668
4579.26 668
4579.89 589
4580.53 673
4581.17 759
4581.81 638
4582.45 608
4583.09 623
4583.72 623
4584.36 622
4585.00 731
4585.64 661
4586.28 702
4586.92 777
4587.56 869
4588.19 918
4588.83 1018
4589.47 907
4590.11 1071
4590.75 1069
4591.39 1217
4592.03 1082
4592.67 1182
4593.31 995
4593.95 778
4594.58 868
4595.22 845
4595.86 822
4596.50 831
4597.14 690
4597.78 798
4598.42 770
4599.06 700
4599.70 755
4600.34 689
4600.98 691
4601.62 782
4602.26 725
4602.90 636
4603.54 714
4604.18 696
4604.82 552
4605.46 683
4606.10 777
4606.74 683
4607.38 623
4608.02 647
4608.66 666
4609.30 651
4609.94 636
4610.58 676
4611.22 593
4611.86 617
4612.50 601
4613.14 541
4613.78 691
4614.42 575
4615.06 537
4615.70 554
4616.35 580
4616.99 576
4617.63 634
4618.27 613
4618.91 638
4619.55 581
4620.19 518
4620.83 547
4621.47 524
4622.11 553
4622.76 499
4623.40 513
4624.04 562
4624.68 599
4625.32 608
4625.96 543
4626.60 638
4627.25 609
4627.89 646
4628.53 612
4629.17 621
4629.81 673
4630.45 726
4631.10 684
4631.74 575
4632.38 594
4633.02 636
4633.66 680
4634.30 784
4634.95 739
4635.59 706
4636.23 701
4636.87 682
4637.52 660
4638.16 598
4638.80 594
4639.44 691
4640.08 680
4640.73 585
4641.37 653
4642.01 621
4642.66 628
4643.30 614
4643.94 634
4644.58 606
4645.23 526
4645.87 640
4646.51 639
4647.15 550
4647.80 594
4648.44 553
4649.08 566
4649.73 527
4650.37 519
4651.01 574
4651.66 662
4652.30 579
4652.94 635
4653.59 656
4654.23 496
4654.87 512
4655.52 591
4656.16 585
4656.80 580
4657.45 563
4658.09 545
4658.73 545
4659.38 568
4660.02 551
4660.67 517
4661.31 505
4661.95 605
4662.60 534
4663.24 520
4663.89 486
4664.53 627
4665.17 519
4665.82 460
4666.46 563
4667.11 523
4667.75 530
4668.40 621
4669.04 557
4669.68 507
4670.33 497
4670.97 597
4671.62 527
4672.26 562
4672.91 643
4673.55 564
4674.20 494
4674.84 571
4675.49 532
4676.13 542
4676.78 586
4677.42 598
4678.07 645
4678.71 558
4679.36 584
4680.00 509
4680.65 559
4681.29 576
4681.94 606
4682.58 580
4683.23 649
4683.87 586
4684.52 575
4685.16 577
4685.81 627
4686.46 622
4687.10 588
4687.75 524
4688.39 525
4689.04 623
4689.68 643
4690.33 631
4690.98 719
4691.62 706
4692.27 729
4692.91 695
4693.56 691
4694.21 739
4694.85 728
4695.50 745
4696.15 794
4696.79 1021
4697.44 1065
4698.08 1117
4698.73 1075
4699.38 1044
4700.02 969
4700.67 909
4701.32 887
4701.96 840
4702.61 722
4703.26 603
4703.90 644
4704.55 836
4705.20 785
4705.84 688
4706.49 655
4707.14 739
4707.79 767
4708.43 717
4709.08 731
4709.73 636
4710.37 756
4711.02 849
4711.67 720
4712.32 697
4712.96 675
4713.61 677
4714.26 576
4714.91 574
4715.55 647
4716.20 655
4716.85 617
4717.50 651
4718.15 575
4718.79 575
4719.44 596
4720.09 678
4720.74 672
4721.39 643
4722.03 608
4722.68 615
4723.33 588
4723.98 644
4724.63 680
4725.27 752
4725.92 645
4726.57 661
4727.22 556
4727.87 613
4728.52 603
4729.16 614
4729.81 666
4730.46 567
4731.11 571
4731.76 519
4732.41 560
4733.06 543
4733.71 600
4734.36 597
4735.00 713
4735.65 605
4736.30 560
4736.95 631
4737.60 727
4738.25 685
4738.90 645
4739.55 689
4740.20 609
4740.85 568
4741.50 635
4742.15 582
4742.80 519
4743.44 565
4744.09 643
4744.74 597
4745.39 629
4746.04 732
4746.69 693
4747.34 674
4747.99 678
4748.64 733
4749.29 718
4749.94 784
4750.59 735
4751.24 797
4751.89 792
4752.54 691
4753.19 730
4753.84 833
4754.49 820
4755.14 803
4755.79 718
4756.44 711
4757.10 726
4757.75 587
4758.40 625
4759.05 555
4759.70 613
4760.35 639
4761.00 709
4761.65 618
4762.30 754
4762.95 632
4763.60 566
4764.25 540
4764.90 620
4765.56 654
4766.21 662
4766.86 668
4767.51 603
4768.16 645
4768.81 605
4769.46 578
4770.11 618
4770.77 658
4771.42 516
4772.07 582
4772.72 532
4773.37 523
4774.02 588
4774.67 525
4775.33 584
4775.98 690
4776.63 591
4777.28 570
4777.93 584
4778.59 616
4779.24 629
4779.89 656
4780.54 645
4781.19 580
4781.85 632
4782.50 627
4783.15 663
4783.80 693
4784.46 634
4785.11 578
4785.76 601
4786.41 624
4787.07 667
4787.72 770
4788.37 712
4789.02 621
4789.68 639
4790.33 642
4790.98 661
4791.63 676
4792.29 665
4792.94 698
4793.59 699
4794.25 662
4794.90 628
4795.55 639
4796.21 604
4796.86 708
4797.51 621
4798.17 679
4798.82 691
4799.47 721
4800.13 689
4800.78 639
4801.43 662
4802.09 770
4802.74 783
4803.39 666
4804.05 694
4804.70 722
4805.35 719
4806.01 681
4806.66 702
4807.32 678
4807.97 637
4808.62 672
4809.28 715
4809.93 687
4810.59 682
4811.24 719
4811.89 709
4812.55 723
4813.20 669
4813.86 807
4814.51 700
4815.17 779
4815.82 773
4816.48 717
4817.13 742
4817.78 727
4818.44 715
4819.09 754
4819.75 702
4820.40 709
4821.06 710
4821.71 695
4822.37 881
4823.02 800
4823.68 750
4824.33 842
4824.99 902
4825.64 911
4826.30 877
4826.95 898
4827.61 875
4828.26 931
4828.92 957
4829.58 991
4830.23 873
4830.89 954
4831.54 914
4832.20 844
4832.85 903
4833.51 1007
4834.16 1115
4834.82 1119
4835.48 1026
4836.13 1004
4836.79 1174
4837.44 1344
4838.10 1334
4838.76 1370
4839.41 1262
4840.07 1224
4840.72 1304
4841.38 1350
4842.04 1327
4842.69 1246
4843.35 1329
4844.01 1280
4844.66 1524
4845.32 1639
4845.98 1758
4846.63 1792
4847.29 1883
4847.95 1970
4848.60 2172
4849.26 2239
4849.92 2347
4850.57 2434
4851.23 2207
4851.89 2061
4852.54 1859
4853.20 1871
4853.86 1687
4854.51 2024
4855.17 2083
4855.83 2099
4856.49 2150
4857.14 2254
4857.80 2132
4858.46 2108
4859.12 1773
4859.77 1887
4860.43 1838
4861.09 1826
4861.75 1652
4862.40 1683
4863.06 1681
4863.72 1763
4864.38 1717
4865.03 1749
4865.69 1670
4866.35 1685
4867.01 1554
4867.67 1647
4868.32 1559
4868.98 1606
4869.64 1504
4870.30 1478
4870.96 1401
4871.62 1461
4872.27 1386
4872.93 1361
4873.59 1247
4874.25 1237
4874.91 1413
4875.57 1411
4876.22 1424
4876.88 1439
4877.54 1629
4878.20 1471
4878.86 1346
4879.52 1348
4880.18 1221
4880.84 1399
4881.49 1222
4882.15 1059
4882.81 1214
4883.47 1138
4884.13 1056
4884.79 1052
4885.45 1036
4886.11 1110
4886.77 1152
4887.43 1135
4888.09 1197
4888.75 1189
4889.41 1230
4890.07 1239
4890.72 1195
4891.38 1214
4892.04 1208
4892.70 1121
4893.36 1075
4894.02 1060
4894.68 960
4895.34 944
4896.00 921
4896.66 974
4897.32 997
4897.98 985
4898.64 929
4899.30 921
4899.96 1037
4900.62 970
4901.28 879
4901.94 1022
4902.60 988
4903.27 985
4903.93 972
4904.59 919
4905.25 952
4905.91 873
4906.57 775
4907.23 846
4907.89 814
4908.55 886
4909.21 896
4909.87 856
4910.53 764
4911.19 716
4911.85 768
4912.52 795
4913.18 865
4913.84 817
4914.50 767
4915.16 722
4915.82 783
4916.48 710
4917.14 701
4917.81 705
4918.47 733
4919.13 790
4919.79 817
4920.45 855
4921.11 693
4921.77 746
4922.44 682
4923.10 696
4923.76 700
4924.42 641
4925.08 675
4925.75 755
4926.41 685
4927.07 688
4927.73 735
4928.39 709
4929.06 732
4929.72 737
4930.38 762
4931.04 685
4931.71 682
4932.37 668
4933.03 657
4933.69 611
4934.36 746
4935.02 668
4935.68 695
4936.34 754
4937.01 778
4937.67 709
4938.33 644
4938.99 657
4939.66 579
4940.32 573
4940.98 600
4941.65 649
4942.31 686
4942.97 618
4943.63 606
4944.30 604
4944.96 628
4945.62 655
4946.29 699
4946.95 579
4947.61 507
4948.28 599
4948.94 609
4949.61 556
4950.27 681
4950.93 738
4951.60 634
4952.26 597
4952.92 602
4953.59 602
4954.25 711
4954.92 725
4955.58 714
4956.24 758
4956.91 655
4957.57 607
4958.24 627
4958.90 636
4959.56 686
4960.23 688
4960.89 749
4961.56 733
4962.22 861
4962.89 815
4963.55 700
4964.21 630
4964.88 696
4965.54 673
4966.21 545
4966.87 569
4967.54 625
4968.20 573
4968.87 653
4969.53 646
4970.20 688
4970.86 672
4971.53 630
4972.19 551
4972.86 703
4973.52 694
4974.19 655
4974.85 627
4975.52 597
4976.18 577
4976.85 600
4977.51 640
4978.18 653
4978.85 626
4979.51 651
4980.18 633
4980.84 586
4981.51 672
4982.17 605
4982.84 559
4983.50 618
4984.17 648
4984.84 602
4985.50 611
4986.17 737
4986.83 684
4987.50 654
4988.17 712
4988.83 761
4989.50 715
4990.17 674
4990.83 719
4991.50 698
4992.16 682
4992.83 650
4993.50 660
4994.16 638
4994.83 650
4995.50 604
4996.16 616
4996.83 596
4997.50 514
4998.16 526
4998.83 540
4999.50 487
5000.16 493
5000.83 594
5001.50 561
5002.17 500
5002.83 597
5003.50 554
5004.17 580
5004.83 602
5005.50 567
5006.17 576
5006.84 552
5007.50 548
5008.17 531
5008.84 536
5009.51 557
5010.17 664
5010.84 554
5011.51 518
5012.18 606
5012.84 592
5013.51 567
5014.18 434
5014.85 500
5015.52 537
5016.18 654
5016.85 605
5017.52 565
5018.19 469
5018.86 566
5019.52 539
5020.19 578
5020.86 603
5021.53 563
5022.20 584
5022.87 535
5023.54 545
5024.20 463
5024.87 552
5025.54 576
5026.21 553
5026.88 497
5027.55 572
5028.22 543
5028.88 647
5029.55 686
5030.22 570
5030.89 523
5031.56 482
5032.23 487
5032.90 560
5033.57 489
5034.24 508
5034.91 567
5035.58 538
5036.25 481
5036.91 451
5037.58 419
5038.25 469
5038.92 521
5039.59 540
5040.26 569
5040.93 534
5041.60 590
5042.27 496
5042.94 534
5043.61 561
5044.28 517
5044.95 568
5045.62 612
5046.29 568
5046.96 567
5047.63 478
5048.30 493
5048.97 523
5049.64 502
5050.31 521
5050.98 520
5051.65 582
5052.32 481
5052.99 472
5053.66 526
5054.33 600
5055.00 567
5055.68 506
5056.35 515
5057.02 580
5057.69 603
5058.36 501
5059.03 556
5059.70 479
5060.37 499
5061.04 463
5061.71 466
5062.38 498
5063.06 532
5063.73 488
5064.40 519
5065.07 502
5065.74 491
5066.41 462
5067.08 482
5067.75 527
5068.43 542
5069.10 511
5069.77 550
5070.44 538
5071.11 581
5071.78 516
5072.46 520
5073.13 456
5073.80 504
5074.47 534
5075.14 535
5075.81 631
5076.49 664
5077.16 628
5077.83 664
5078.50 638
5079.18 548
5079.85 570
5080.52 548
5081.19 532
5081.86 519
5082.54 506
5083.21 528
5083.88 539
5084.55 578
5085.23 590
5085.90 621
5086.57 547
5087.25 566
5087.92 618
5088.59 656
5089.26 550
5089.94 578
5090.61 620
5091.28 607
5091.96 623
5092.63 690
5093.30 588
5093.97 627
5094.65 524
5095.32 571
5095.99 573
5096.67 566
5097.34 510
5098.01 572
5098.69 626
5099.36 606
5100.04 566
5100.71 501
5101.38 578
5102.06 635
5102.73 668
5103.40 553
5104.08 575
5104.75 640
5105.43 612
5106.10 607
5106.77 527
5107.45 575
5108.12 563
5108.80 534
5109.47 480
5110.14 595
5110.82 578
5111.49 503
5112.17 589
5112.84 543
5113.52 610
5114.19 509
5114.87 527
5115.54 612
5116.21 631
5116.89 498
5117.56 577
5118.24 627
5118.91 650
5119.59 726
5120.26 631
5120.94 539
5121.61 601
5122.29 666
5122.96 664
5123.64 590
5124.31 583
5124.99 523
5125.66 512
5126.34 600
5127.01 531
5127.69 546
5128.37 524
5129.04 560
5129.72 615
5130.39 547
5131.07 506
5131.74 594
5132.42 538
5133.09 580
5133.77 552
5134.45 497
5135.12 508
5135.80 519
5136.47 683
5137.15 549
5137.83 492
5138.50 577
5139.18 612
5139.85 564
5140.53 546
5141.21 456
5141.88 463
5142.56 485
5143.24 512
5143.91 497
5144.59 487
5145.27 486
5145.94 568
5146.62 543
5147.30 487
5147.97 487
5148.65 587
5149.33 545
5150.00 571
5150.68 488
5151.36 490
5152.03 454
5152.71 421
5153.39 507
5154.07 434
5154.74 473
5155.42 461
5156.10 513
5156.77 484
5157.45 436
5158.13 450
5158.81 517
5159.48 552
5160.16 486
5160.84 429
5161.52 477
5162.19 556
5162.87 459
5163.55 428
5164.23 464
5164.91 506
5165.58 459
5166.26 474
5166.94 444
5167.62 521
5168.30 527
5168.97 508
5169.65 477
5170.33 499
5171.01 481
5171.69 489
5172.37 464
5173.04 452
5173.72 482
5174.40 500
5175.08 513
5175.76 459
5176.44 482
5177.11 549
5177.79 499
5178.47 553
5179.15 607
5179.83 489
5180.51 484
5181.19 585
5181.87 508
5182.55 454
5183.22 453
5183.90 546
5184.58 456
5185.26 497
5185.94 425
5186.62 499
5187.30 485
5187.98 489
5188.66 521
5189.34 414
5190.02 439
5190.70 500
5191.38 424
5192.06 410
5192.74 477
5193.42 582
5194.10 507
5194.78 541
5195.46 557
5196.14 532
5196.82 445
5197.50 516
5198.18 570
5198.86 614
5199.54 519
5200.22 486
5200.90 524
5201.58 472
5202.26 460
5202.94 552
5203.62 542
5204.30 521
5204.98 522
5205.66 477
5206.34 528
5207.02 516
5207.70 496
5208.38 472
5209.06 492
5209.74 606
5210.42 642
5211.10 558
5211.79 544
5212.47 619
5213.15 546
5213.83 549
5214.51 587
5215.19 601
5215.87 611
5216.55 659
5217.23 691
5217.92 573
5218.60 630
5219.28 685
5219.96 681
5220.64 554
5221.32 608
5222.00 633
5222.69 615
5223.37 657
5224.05 529
5224.73 529
5225.41 485
5226.10 597
5226.78 550
5227.46 578
5228.14 518
5228.82 529
5229.51 558
5230.19 464
5230.87 536
5231.55 531
5232.23 558
5232.92 508
5233.60 615
5234.28 584
5234.96 505
5235.65 576
5236.33 561
5237.01 499
5237.69 532
5238.38 561
5239.06 606
5239.74 582
5240.42 648
5241.11 638
5241.79 642
5242.47 446
5243.16 526
5243.84 501
5244.52 455
5245.21 570
5245.89 547
5246.57 560
5247.26 582
5247.94 687
5248.62 680
5249.31 620
5249.99 587
5250.67 676
5251.36 626
5252.04 659
5252.72 642
5253.41 551
5254.09 523
5254.77 588
5255.46 518
5256.14 549
5256.83 550
5257.51 590
5258.19 553
5258.88 500
5259.56 511
5260.25 544
5260.93 619
5261.61 625
5262.30 588
5262.98 566
5263.67 643
5264.35 599
5265.04 538
5265.72 584
5266.40 538
5267.09 585
5267.77 618
5268.46 535
5269.14 508
5269.83 540
5270.51 557
5271.20 499
5271.88 494
5272.57 558
5273.25 552
5273.94 485
5274.62 499
5275.31 483
5275.99 473
5276.68 509
5277.36 487
5278.05 538
5278.73 555
5279.42 618
5280.10 559
5280.79 656
5281.47 589
5282.16 630
5282.85 576
5283.53 538
5284.22 540
5284.90 601
5285.59 554
5286.27 472
5286.96 522
5287.65 496
5288.33 450
5289.02 452
5289.70 471
5290.39 466
5291.08 479
5291.76 493
5292.45 544
5293.13 496
5293.82 504
5294.51 552
5295.19 470
5295.88 436
5296.57 539
5297.25 584
5297.94 563
5298.63 607
5299.31 604
5300.00 629
5300.69 689
5301.37 568
5302.06 568
5302.75 626
5303.43 644
5304.12 618
5304.81 519
5305.49 580
5306.18 592
5306.87 621
5307.56 631
5308.24 626
5308.93 627
5309.62 669
5310.30 655
5310.99 622
5311.68 586
5312.37 586
5313.05 625
5313.74 607
5314.43 716
5315.12 615
5315.81 644
5316.49 608
5317.18 631
5317.87 740
5318.56 766
5319.24 705
5319.93 678
5320.62 686
5321.31 633
5322.00 644
5322.68 646
5323.37 595
5324.06 657
5324.75 570
5325.44 545
5326.13 424
5326.81 413
5327.50 487
5328.19 526
5328.88 520
5329.57 550
5330.26 549
5330.95 496
5331.63 525
5332.32 541
5333.01 539
5333.70 473
5334.39 432
5335.08 447
5335.77 457
5336.46 576
5337.15 584
5337.84 516
5338.52 636
5339.21 517
5339.90 539
5340.59 552
5341.28 508
5341.97 538
5342.66 557
5343.35 578
5344.04 548
5344.73 542
5345.42 577
5346.11 626
5346.80 632
5347.49 585
5348.18 557
5348.87 580
5349.56 570
5350.25 605
5350.94 628
5351.63 561
5352.32 525
5353.01 559
5353.70 596
5354.39 525
5355.08 540
5355.77 521
5356.46 474
5357.15 487
5357.84 600
5358.53 542
5359.22 542
5359.91 574
5360.60 483
5361.29 458
5361.98 482
5362.67 469
5363.36 497
5364.06 491
5364.75 477
5365.44 496
5366.13 512
5366.82 475
5367.51 518
5368.20 560
5368.89 566
5369.58 468
5370.27 499
5370.97 429
5371.66 474
5372.35 512
5373.04 482
5373.73 458
5374.42 401
5375.11 442
5375.81 452
5376.50 501
5377.19 518
5377.88 569
5378.57 558
5379.26 424
5379.96 411
5380.65 427
5381.34 467
5382.03 519
5382.72 472
5383.42 479
5384.11 499
5384.80 442
5385.49 505
5386.19 469
5386.88 500
5387.57 550
5388.26 569
5388.96 510
5389.65 507
5390.34 500
5391.03 546
5391.73 517
5392.42 470
5393.11 519
5393.80 478
5394.50 524
5395.19 487
5395.88 482
5396.57 538
5397.27 465
5397.96 452
5398.65 466
5399.35 442
5400.04 467
5400.73 516
5401.43 517
5402.12 477
5402.81 463
5403.51 492
5404.20 441
5404.89 489
5405.59 517
5406.28 417
5406.97 452
5407.67 537
5408.36 442
5409.06 472
5409.75 524
5410.44 566
5411.14 476
5411.83 479
5412.52 521
5413.22 547
5413.91 554
5414.61 492
5415.30 545
5415.99 638
5416.69 589
5417.38 528
5418.08 583
5418.77 522
5419.47 567
5420.16 535
5420.86 589
5421.55 570
5422.24 461
5422.94 552
5423.63 576
5424.33 456
5425.02 559
5425.72 596
5426.41 553
5427.11 533
5427.80 550
5428.50 535
5429.19 579
5429.89 585
5430.58 569
5431.28 602
5431.97 588
5432.67 654
5433.36 593
5434.06 704
5434.75 574
5435.45 668
5436.15 593
5436.84 616
5437.54 568
5438.23 565
5438.93 621
5439.62 600
5440.32 592
5441.01 657
5441.71 627
5442.41 689
5443.10 636
5443.80 596
5444.49 746
5445.19 646
5445.89 645
5446.58 679
5447.28 718
5447.98 786
5448.67 778
5449.37 806
5450.06 718
5450.76 691
5451.46 698
5452.15 690
5452.85 636
5453.55 632
5454.24 619
5454.94 638
5455.64 660
5456.33 732
5457.03 647
5457.73 657
5458.42 632
5459.12 678
5459.82 718
5460.51 751
5461.21 785
5461.91 833
5462.61 763
5463.30 768
5464.00 762
5464.70 698
5465.40 721
5466.09 764
5466.79 850
5467.49 771
5468.18 713
5468.88 715
5469.58 851
5470.28 871
5470.98 815
5471.67 879
5472.37 969
5473.07 898
5473.77 920
5474.46 963
5475.16 972
5475.86 1057
5476.56 1184
5477.26 1216
5477.95 1378
5478.65 1446
5479.35 1601
5480.05 1634
5480.75 1550
5481.45 1437
5482.14 1391
5482.84 1295
5483.54 1202
5484.24 1226
5484.94 1030
5485.64 1058
5486.34 1006
5487.03 1100
5487.73 1140
5488.43 1239
5489.13 1156
5489.83 1163
5490.53 1167
5491.23 1254
5491.93 1144
5492.63 1194
5493.33 1174
5494.02 1146
5494.72 1355
5495.42 1329
5496.12 1614
5496.82 1705
5497.52 1839
5498.22 1979
5498.92 2218
5499.62 2220
5500.32 2273
5501.02 2220
5501.72 2197
5502.42 1921
5503.12 1810
5503.82 1638
5504.52 1618
5505.22 1498
5505.92 1288
5506.62 1138
5507.32 1177
5508.02 1221
5508.72 1124
5509.42 995
5510.12 991
5510.82 977
5511.52 930
5512.22 1013
5512.92 978
5513.62 1031
5514.32 1029
5515.02 924
5515.72 868
5516.42 945
5517.12 987
5517.82 860
5518.52 801
5519.22 734
5519.93 771
5520.63 762
5521.33 780
5522.03 807
5522.73 726
5523.43 753
5524.13 685
5524.83 740
5525.53 684
5526.23 697
5526.94 705
5527.64 762
5528.34 816
5529.04 709
5529.74 726
5530.44 677
5531.14 727
5531.85 652
5532.55 669
5533.25 591
5533.95 606
5534.65 670
5535.35 682
5536.06 651
5536.76 670
5537.46 707
5538.16 734
5538.86 596
5539.57 589
5540.27 608
5540.97 556
5541.67 587
5542.37 613
5543.08 608
5543.78 634
5544.48 625
5545.18 554
5545.89 534
5546.59 592
5547.29 671
5547.99 655
5548.70 620
5549.40 617
5550.10 570
5550.81 626
5551.51 632
5552.21 632
5552.91 572
5553.62 609
5554.32 634
5555.02 592
5555.73 564
5556.43 535
5557.13 630
5557.84 561
5558.54 533
5559.24 498
5559.95 652
5560.65 606
5561.35 639
5562.06 574
5562.76 604
5563.46 579
5564.17 571
5564.87 617
5565.57 624
5566.28 531
5566.98 580
5567.69 533
5568.39 568
5569.09 583
5569.80 609
5570.50 578
5571.21 637
5571.91 583
5572.61 588
5573.32 603
5574.02 565
5574.73 610
5575.43 524
5576.14 595
5576.84 550
5577.54 647
5578.25 543
5578.95 551
5579.66 524
5580.36 537
5581.07 569
5581.77 574
5582.48 599
5583.18 505
5583.89 516
5584.59 578
5585.30 526
5586.00 552
5586.71 520
5587.41 533
5588.12 537
5588.82 595
5589.53 555
5590.23 584
5590.94 589
5591.64 524
5592.35 533
5593.05 448
5593.76 568
5594.47 524
5595.17 527
5595.88 519
5596.58 455
5597.29 483
5597.99 569
5598.70 542
5599.41 531
5600.11 497
5600.82 487
5601.52 483
5602.23 473
5602.94 500
5603.64 587
5604.35 476
5605.05 547
5605.76 537
5606.47 547
5607.17 525
5607.88 523
5608.59 591
5609.29 509
5610.00 488
5610.70 438
5611.41 490
5612.12 558
5612.82 526
5613.53 577
5614.24 531
5614.95 539
5615.65 546
5616.36 495
5617.07 534
5617.77 655
5618.48 540
5619.19 547
5619.89 591
5620.60 511
5621.31 598
5622.02 555
5622.72 603
5623.43 559
5624.14 547
5624.85 581
5625.55 647
5626.26 639
5626.97 630
5627.68 552
5628.38 614
5629.09 590
5629.80 550
5630.51 613
5631.21 602
5631.92 624
5632.63 586
5633.34 565
5634.05 560
5634.75 563
5635.46 519
5636.17 555
5636.88 594
5637.59 565
5638.30 578
5639.00 626
5639.71 509
5640.42 563
5641.13 645
5641.84 583
5642.55 560
5643.26 542
5643.96 620
5644.67 572
5645.38 560
5646.09 601
5646.80 627
5647.51 563
5648.22 529
5648.93 535
5649.64 578
5650.34 584
5651.05 567
5651.76 620
5652.47 613
5653.18 593
5653.89 661
5654.60 765
5655.31 715
5656.02 728
5656.73 680
5657.44 688
5658.15 782
5658.86 738
5659.57 666
5660.28 643
5660.99 548
5661.70 568
5662.41 614
5663.12 673
5663.83 644
5664.54 561
5665.25 492
5665.96 533
5666.67 535
5667.38 555
5668.09 623
5668.80 550
5669.51 604
5670.22 548
5670.93 509
5671.64 568
5672.35 555
5673.06 597
5673.77 575
5674.48 634
5675.19 564
5675.90 558
5676.61 592
5677.32 542
5678.03 542
5678.74 542
5679.45 488
5680.17 603
5680.88 590
5681.59 493
5682.30 506
5683.01 533
5683.72 507
5684.43 526
5685.14 483
5685.85 483
5686.57 498
5687.28 451
5687.99 502
5688.70 601
5689.41 529
5690.12 483
5690.84 443
5691.55 421
5692.26 488
5692.97 463
5693.68 573
5694.39 458
5695.11 446
5695.82 401
5696.53 401
5697.24 457
5697.95 494
5698.67 501
5699.38 517
5700.09 516
5700.80 448
5701.51 446
5702.23 478
5702.94 445
5703.65 393
5704.36 521
5705.08 423
5705.79 425
5706.50 463
5707.21 424
5707.93 406
5708.64 483
5709.35 497
5710.07 468
5710.78 430
5711.49 476
5712.20 527
5712.92 523
5713.63 514
5714.34 454
5715.06 456
5715.77 477
5716.48 489
5717.20 554
5717.91 512
5718.62 472
5719.34 503
5720.05 431
5720.76 532
5721.48 511
5722.19 396
5722.90 523
5723.62 565
5724.33 543
5725.05 526
5725.76 550
5726.47 508
5727.19 478
5727.90 489
5728.61 529
5729.33 496
5730.04 468
5730.76 477
5731.47 486
5732.19 496
5732.90 487
5733.61 452
5734.33 462
5735.04 487
5735.76 513
5736.47 444
5737.19 492
5737.90 462
5738.61 553
5739.33 491
5740.04 430
5740.76 483
5741.47 427
5742.19 420
5742.90 430
5743.62 485
5744.33 447
5745.05 449
5745.76 489
5746.48 484
5747.19 454
5747.91 460
5748.62 477
5749.34 526
5750.05 503
5750.77 505
5751.49 496
5752.20 501
5752.92 485
5753.63 442
5754.35 493
5755.06 481
5755.78 469
5756.49 415
5757.21 434
5757.93 485
5758.64 470
5759.36 443
5760.07 461
5760.79 460
5761.51 442
5762.22 425
5762.94 478
5763.65 489
5764.37 487
5765.09 454
5765.80 470
5766.52 517
5767.24 483
5767.95 481
5768.67 487
5769.39 498
5770.10 515
5770.82 551
5771.53 492
5772.25 469
5772.97 527
5773.69 497
5774.40 466
5775.12 434
5775.84 453
5776.55 515
5777.27 497
5777.99 460
5778.70 504
5779.42 512
5780.14 525
5780.86 506
5781.57 475
5782.29 507
5783.01 512
5783.72 498
5784.44 500
5785.16 452
5785.88 484
5786.59 519
5787.31 498
5788.03 460
5788.75 478
5789.47 557
5790.18 417
5790.90 467
5791.62 472
5792.34 487
5793.06 509
5793.77 524
5794.49 581
5795.21 608
5795.93 624
5796.65 584
5797.36 508
5798.08 593
5798.80 698
5799.52 704
5800.24 697
5800.96 791
5801.67 876
5802.39 761
5803.11 751
5803.83 666
5804.55 624
5805.27 620
5805.99 646
5806.71 596
5807.42 616
5808.14 566
5808.86 546
5809.58 571
5810.30 547
5811.02 542
5811.74 543
5812.46 548
5813.18 451
5813.90 519
5814.62 568
5815.34 510
5816.05 501
5816.77 496
5817.49 566
5818.21 552
5818.93 572
5819.65 513
5820.37 546
5821.09 578
5821.81 550
5822.53 532
5823.25 487
5823.97 536
5824.69 526
5825.41 516
5826.13 530
5826.85 506
5827.57 518
5828.29 589
5829.01 487
5829.73 427
5830.45 483
5831.17 476
5831.89 466
5832.61 602
5833.33 530
5834.05 553
5834.78 655
5835.50 583
5836.22 558
5836.94 581
5837.66 601
5838.38 559
5839.10 542
5839.82 526
5840.54 517
5841.26 499
5841.98 478
5842.70 577
5843.43 544
5844.15 552
5844.87 540
5845.59 563
5846.31 517
5847.03 563
5847.75 590
5848.47 539
5849.20 513
5849.92 492
5850.64 589
5851.36 567
5852.08 557
5852.80 565
5853.53 540
5854.25 553
5854.97 613
5855.69 582
5856.41 516
5857.14 552
5857.86 549
5858.58 508
5859.30 568
5860.02 628
5860.75 585
5861.47 541
5862.19 598
5862.91 595
5863.64 532
5864.36 535
5865.08 596
5865.80 531
5866.52 529
5867.25 569
5867.97 568
5868.69 617
5869.42 605
5870.14 557
5870.86 595
5871.58 500
5872.31 526
5873.03 538
5873.75 559
5874.48 568
5875.20 601
5875.92 557
5876.65 544
5877.37 532
5878.09 580
5878.81 665
5879.54 631
5880.26 588
5880.99 595
5881.71 566
5882.43 643
5883.16 532
5883.88 594
5884.60 637
5885.33 588
5886.05 579
5886.77 527
5887.50 589
5888.22 601
5888.95 650
5889.67 621
5890.39 576
5891.12 619
5891.84 681
5892.57 635
5893.29 662
5894.01 592
5894.74 586
5895.46 613
5896.19 669
5896.91 592
5897.64 571
5898.36 572
5899.09 529
5899.81 574
5900.53 606
5901.26 627
5901.98 648
5902.71 624
5903.43 680
5904.16 648
5904.88 671
5905.61 682
5906.33 623
5907.06 654
5907.78 646
5908.51 702
5909.23 664
5909.96 702
5910.68 727
5911.41 649
5912.14 670
5912.86 717
5913.59 732
5914.31 766
5915.04 754
5915.76 680
5916.49 787
5917.21 756
5917.94 751
5918.67 773
5919.39 747
5920.12 732
5920.84 715
5921.57 805
5922.29 789
5923.02 798
5923.75 776
5924.47 797
5925.20 843
5925.93 860
5926.65 937
5927.38 832
5928.10 854
5928.83 871
5929.56 953
5930.28 905
5931.01 931
5931.74 934
5932.46 927
5933.19 920
5933.92 949
5934.64 909
5935.37 955
5936.10 1005
5936.82 1033
5937.55 1080
5938.28 1007
5939.00 1102
5939.73 1014
5940.46 1099
5941.19 1111
5941.91 1131
5942.64 1182
5943.37 1182
5944.09 1293
5944.82 1308
5945.55 1367
5946.28 1503
5947.00 1413
5947.73 1472
5948.46 1669
5949.19 1690
5949.92 1824
5950.64 1725
5951.37 1843
5952.10 1919
5952.83 1911
5953.55 1794
5954.28 1928
5955.01 1923
5955.74 1755
5956.47 1667
5957.19 1778
5957.92 1870
5958.65 1810
5959.38 1859
5960.11 1844
5960.84 1910
5961.56 2089
5962.29 2152
5963.02 2238
5963.75 2367
5964.48 2495
5965.21 2862
5965.94 3094
5966.66 3107
5967.39 2949
5968.12 2967
5968.85 2675
5969.58 2502
5970.31 2366
5971.04 2278
5971.77 2274
5972.50 2359
5973.22 2233
5973.95 2227
5974.68 2150
5975.41 2223
5976.14 2198
5976.87 2172
5977.60 2150
5978.33 2417
5979.06 2396
5979.79 2263
5980.52 2363
5981.25 2505
5981.98 2408
5982.71 2608
5983.44 2616
5984.17 2464
5984.90 2412
5985.63 2464
5986.36 2518
5987.09 2565
5987.82 2456
5988.55 2412
5989.28 2273
5990.01 2282
5990.74 2318
5991.47 2491
5992.20 2537
5992.93 2615
5993.66 2700
5994.39 2694
5995.12 2679
5995.85 2755
5996.58 2852
5997.31 2742
5998.04 2805
5998.77 2617
5999.50 2616
6000.23 2644
6000.96 2602
6001.69 2662
6002.42 2648
6003.16 2569
6003.89 2540
6004.62 2470
6005.35 2564
6006.08 2784
6006.81 3058
6007.54 3283
6008.27 3963
6009.00 4618
6009.74 5073
6010.47 5647
6011.20 6596
6011.93 7127
6012.66 7424
6013.39 7600
6014.13 7584
6014.86 7265
6015.59 6573
6016.32 5885
6017.05 5218
6017.78 4494
6018.52 3792
6019.25 3366
6019.98 2964
6020.71 2545
6021.44 2340
6022.18 2148
6022.91 2042
6023.64 2142
6024.37 2076
6025.10 2009
6025.84 1820
6026.57 1697
6027.30 1771
6028.03 1779
6028.77 1872
6029.50 1855
6030.23 1749
6030.96 1734
6031.70 1760
6032.43 1670
6033.16 1698
6033.90 1624
6034.63 1617
6035.36 1696
6036.09 1764
6036.83 1650
6037.56 1678
6038.29 1798
6039.03 1778
6039.76 1751
6040.49 1801
6041.23 1708
6041.96 1779
6042.69 1967
6043.43 1788
6044.16 1831
6044.89 1852
6045.63 2054
6046.36 2178
6047.09 2168
6047.83 2285
6048.56 2471
6049.29 2609
6050.03 2809
6050.76 2682
6051.50 2912
6052.23 2956
6052.96 3015
6053.70 2835
6054.43 2865
6055.17 2604
6055.90 2407
6056.63 2236
6057.37 2235
6058.10 2135
6058.84 1955
6059.57 1958
6060.31 1954
6061.04 1858
6061.77 1754
6062.51 1924
6063.24 1727
6063.98 1620
6064.71 1707
6065.45 1681
6066.18 1689
6066.92 1652
6067.65 1679
6068.39 1567
6069.12 1447
6069.86 1533
6070.59 1628
6071.33 1500
6072.06 1404
6072.80 1463
6073.53 1439
6074.27 1383
6075.00 1377
6075.74 1326
6076.47 1361
6077.21 1337
6077.95 1276
6078.68 1262
6079.42 1337
6080.15 1387
6080.89 1277
6081.62 1355
6082.36 1323
6083.09 1326
6083.83 1319
6084.57 1290
6085.30 1233
6086.04 1290
6086.77 1237
6087.51 1257
6088.25 1207
6088.98 1247
6089.72 1273
6090.46 1314
6091.19 1272
6091.93 1328
6092.66 1257
6093.40 1188
6094.14 1209
6094.87 1141
6095.61 1087
6096.35 1166
6097.08 1065
6097.82 1112
6098.56 1187
6099.29 1131
6100.03 1036
6100.77 1124
6101.50 1097
6102.24 1010
6102.98 1094
6103.72 1072
6104.45 1149
6105.19 1090
6105.93 1064
6106.66 1083
6107.40 1107
6108.14 1146
6108.88 1109
6109.61 1108
6110.35 1088
6111.09 1169
6111.83 1191
6112.56 1116
6113.30 1097
6114.04 1119
6114.78 1118
6115.51 1062
6116.25 1070
6116.99 1093
6117.73 1135
6118.47 1119
6119.20 1150
6119.94 1080
6120.68 1183
6121.42 1159
6122.16 1185
6122.89 1200
6123.63 1257
6124.37 1202
6125.11 1202
6125.85 1157
6126.59 1276
6127.32 1215
6128.06 1162
6128.80 1196
6129.54 1211
6130.28 1202
6131.02 1166
6131.76 1251
6132.49 1273
6133.23 1344
6133.97 1287
6134.71 1259
6135.45 1264
6136.19 1231
6136.93 1231
6137.67 1264
6138.41 1234
6139.15 1273
6139.88 1322
6140.62 1289
6141.36 1238
6142.10 1280
6142.84 1261
6143.58 1218
6144.32 1311
6145.06 1320
6145.80 1336
6146.54 1353
6147.28 1269
6148.02 1287
6148.76 1340
6149.50 1345
6150.24 1374
6150.98 1461
6151.72 1434
6152.46 1310
6153.20 1343
6153.94 1369
6154.68 1475
6155.42 1358
6156.16 1446
6156.90 1547
6157.64 1481
6158.38 1626
6159.12 1653
6159.86 1620
6160.60 1701
6161.34 1766
6162.08 1735
6162.82 1876
6163.56 2096
6164.30 2148
6165.05 2229
6165.79 2130
6166.53 2284
6167.27 2333
6168.01 2274
6168.75 2214
6169.49 2205
6170.23 1898
6170.97 2030
6171.71 2013
6172.46 1985
6173.20 1990
6173.94 1996
6174.68 1981
6175.42 1881
6176.16 1847
6176.90 1941
6177.64 1874
6178.39 1991
6179.13 2068
6179.87 2229
6180.61 2158
6181.35 2074
6182.09 2152
6182.84 2106
6183.58 2065
6184.32 2218
6185.06 2135
6185.80 2117
6186.55 2215
6187.29 2307
6188.03 2322
6188.77 2374
6189.52 2264
6190.26 2564
6191.00 2603
6191.74 2623
6192.48 2686
6193.23 2674
6193.97 2768
6194.71 2677
6195.45 2728
6196.20 2782
6196.94 2694
6197.68 2784
6198.43 2729
6199.17 2755
6199.91 2711
6200.65 2971
6201.40 3163
6202.14 3452
6202.88 4058
6203.63 4964
6204.37 5587
6205.11 6649
6205.86 8308
6206.60 9652
6207.34 10724
6208.09 11607
6208.83 11882
6209.57 11760
6210.32 11149
6211.06 10396
6211.80 9280
6212.55 7913
6213.29 6712
6214.03 5510
6214.78 4701
6215.52 3850
6216.26 3251
6217.01 2852
6217.75 2606
6218.50 2415
6219.24 2315
6219.98 2474
6220.73 2459
6221.47 2399
6222.22 2385
6222.96 2408
6223.71 2402
6224.45 2566
6225.19 2398
6225.94 2285
6226.68 2167
6227.43 2050
6228.17 1965
6228.92 1812
6229.66 1764
6230.41 1620
6231.15 1573
6231.90 1484
6232.64 1548
6233.39 1575
6234.13 1491
6234.87 1659
6235.62 1827
6236.36 1934
6237.11 1896
6237.86 1976
6238.60 1956
6239.35 1987
6240.09 2019
6240.84 2012
6241.58 2001
6242.33 2008
6243.07 1830
6243.82 1775
6244.56 1993
6245.31 1987
6246.05 1906
6246.80 2013
6247.55 2032
6248.29 1959
6249.04 1908
6249.78 1861
6250.53 1764
6251.27 1731
6252.02 1750
6252.77 1731
6253.51 1799
6254.26 1673
6255.01 1589
6255.75 1696
6256.50 1724
6257.24 1627
6257.99 1680
6258.74 1586
6259.48 1513
6260.23 1477
6260.98 1453
6261.72 1557
6262.47 1525
6263.22 1422
6263.96 1395
6264.71 1472
6265.46 1427
6266.20 1400
6266.95 1500
6267.70 1462
6268.44 1335
6269.19 1269
6269.94 1190
6270.68 1253
6271.43 1313
6272.18 1343
6272.93 1344
6273.67 1353
6274.42 1346
6275.17 1325
6275.92 1365
6276.66 1394
6277.41 1394
6278.16 1350
6278.91 1347
6279.65 1432
6280.40 1391
6281.15 1386
6281.90 1268
6282.64 1245
6283.39 1279
6284.14 1200
6284.89 1207
6285.64 1147
6286.38 1129
6287.13 1101
6287.88 1124
6288.63 1109
6289.38 1116
6290.12 1045
6290.87 1082
6291.62 1190
6292.37 1019
6293.12 961
6293.87 998
6294.61 1037
6295.36 1103
6296.11 1088
6296.86 1013
6297.61 1008
6298.36 979
6299.11 905
6299.86 1010
6300.60 931
6301.35 928
6302.10 1008
6302.85 967
6303.60 953
6304.35 897
6305.10 975
6305.85 970
6306.60 912
6307.35 935
6308.10 940
6308.85 968
6309.59 937
6310.34 1079
6311.09 1064
6311.84 977
6312.59 1016
6313.34 1003
6314.09 982
6314.84 1111
6315.59 1030
6316.34 980
6317.09 942
6317.84 870
6318.59 1035
6319.34 1012
6320.09 891
6320.84 852
6321.59 901
6322.34 806
6323.09 907
6323.84 776
6324.59 836
6325.34 853
6326.09 843
6326.84 822
6327.59 742
6328.34 741
6329.09 803
6329.85 728
6330.60 870
6331.35 779
6332.10 833
6332.85 839
6333.60 827
6334.35 854
6335.10 835
6335.85 805
6336.60 833
6337.35 826
6338.10 867
6338.86 833
6339.61 770
6340.36 905
6341.11 903
6341.86 925
6342.61 808
6343.36 793
6344.12 819
6344.87 817
6345.62 840
6346.37 838
6347.12 863
6347.87 850
6348.62 850
6349.38 952
6350.13 860
6350.88 934
6351.63 969
6352.38 956
6353.14 1046
6353.89 949
6354.64 972
6355.39 945
6356.14 907
6356.90 863
6357.65 818
6358.40 849
6359.15 799
6359.91 786
6360.66 842
6361.41 878
6362.16 789
6362.92 702
6363.67 820
6364.42 822
6365.17 797
6365.93 797
6366.68 836
6367.43 855
6368.19 822
6368.94 767
6369.69 752
6370.44 758
6371.20 791
6371.95 811
6372.70 790
6373.46 761
6374.21 764
6374.96 746
6375.72 784
6376.47 753
6377.22 755
6377.98 834
6378.73 766
6379.48 849
6380.24 869
6380.99 807
6381.75 839
6382.50 837
6383.25 745
6384.01 797
6384.76 800
6385.51 769
6386.27 773
6387.02 738
6387.78 758
6388.53 677
6389.28 739
6390.04 776
6390.79 752
6391.55 730
6392.30 697
6393.06 789
6393.81 707
6394.56 652
6395.32 763
6396.07 814
6396.83 768
6397.58 728
6398.34 785
6399.09 845
6399.85 757
6400.60 804
6401.36 731
6402.11 769
6402.87 783
6403.62 768
6404.38 757
6405.13 763
6405.89 825
6406.64 986
6407.40 837
6408.15 832
6408.91 835
6409.66 865
6410.42 917
6411.17 778
6411.93 832
6412.68 839
6413.44 746
6414.20 842
6414.95 780
6415.71 743
6416.46 773
6417.22 752
6417.97 753
6418.73 758
6419.49 749
6420.24 726
6421.00 745
6421.75 781
6422.51 784
6423.27 849
6424.02 735
6424.78 768
6425.54 793
6426.29 758
6427.05 757
6427.80 711
6428.56 767
6429.32 785
6430.07 839
6430.83 784
6431.59 756
6432.34 776
6433.10 802
6433.86 748
6434.61 753
6435.37 806
6436.13 772
6436.88 820
6437.64 857
6438.40 873
6439.16 826
6439.91 887
6440.67 893
6441.43 923
6442.18 861
6442.94 849
6443.70 810
6444.46 755
6445.21 736
6445.97 795
6446.73 827
6447.49 926
6448.24 980
6449.00 974
6449.76 952
6450.52 933
6451.28 910
6452.03 881
6452.79 946
6453.55 987
6454.31 885
6455.06 852
6455.82 849
6456.58 973
6457.34 1048
6458.10 949
6458.86 952
6459.61 1038
6460.37 1089
6461.13 1113
6461.89 1010
6462.65 1022
6463.41 1157
6464.16 1069
6464.92 1161
6465.68 1182
6466.44 1141
6467.20 1080
6467.96 1127
6468.72 1034
6469.48 1093
6470.23 1117
6470.99 1149
6471.75 1227
6472.51 1238
6473.27 1252
6474.03 1280
6474.79 1282
6475.55 1283
6476.31 1234
6477.07 1322
6477.83 1437
6478.59 1318
6479.35 1342
6480.10 1395
6480.86 1354
6481.62 1401
6482.38 1422
6483.14 1449
6483.90 1518
6484.66 1502
6485.42 1568
6486.18 1561
6486.94 1592
6487.70 1563
6488.46 1620
6489.22 1639
6489.98 1700
6490.74 1821
6491.50 1953
6492.26 2057
6493.02 2035
6493.78 2081
6494.54 2037
6495.30 2112
6496.06 2130
6496.82 2073
6497.59 2064
6498.35 2082
6499.11 2101
6499.87 2035
6500.63 2080
6501.39 2067
6502.15 2021
6502.91 2243
6503.67 2133
6504.43 2110
6505.19 2162
6505.95 2365
6506.71 2420
6507.48 2418
6508.24 2586
6509.00 2493
6509.76 2458
6510.52 2542
6511.28 2447
6512.04 2572
6512.80 2685
6513.57 2580
6514.33 2639
6515.09 2727
6515.85 2603
6516.61 2687
6517.37 2874
6518.14 2905
6518.90 2881
6519.66 2921
6520.42 3008
6521.18 3300
6521.95 3462
6522.71 3704
6523.47 4077
6524.23 4106
6524.99 4585
6525.76 4856
6526.52 4899
6527.28 5307
6528.04 5516
6528.80 5449
6529.57 5350
6530.33 5441
6531.09 5979
6531.85 6532
6532.62 7219
6533.38 7866
6534.14 8964
6534.91 9795
6535.67 10279
6536.43 10136
6537.19 9683
6537.96 9173
6538.72 8296
6539.48 7150
6540.25 6184
6541.01 4848
6541.77 4094
6542.53 3466
6543.30 3076
6544.06 2655
6544.82 2384
6545.59 2235
6546.35 2104
6547.11 2068
6547.88 2007
6548.64 1858
6549.41 1917
6550.17 1918
6550.93 1851
6551.70 1816
6552.46 1761
6553.22 1885
6553.99 1782
6554.75 1741
6555.52 1734
6556.28 1688
6557.04 1686
6557.81 1779
6558.57 1800
6559.34 1836
6560.10 1904
6560.86 2070
6561.63 2108
6562.39 2083
6563.16 2115
6563.92 2072
6564.69 2231
6565.45 2156
6566.21 2169
6566.98 2126
6567.74 2271
6568.51 2385
6569.27 2094
6570.04 2201
6570.80 2342
6571.57 2445
6572.33 2592
6573.10 2539
6573.86 2635
6574.63 2579
6575.39 2480
6576.16 2643
6576.92 2710
6577.69 2642
6578.45 2526
6579.22 2389
6579.98 2343
6580.75 2414
6581.51 2380
6582.28 2271
6583.05 2429
6583.81 2363
6584.58 2425
6585.34 2305
6586.11 2321
6586.87 2359
6587.64 2441
6588.41 2546
6589.17 2755
6589.94 2743
6590.70 2911
6591.47 2931
6592.24 2960
6593.00 3100
6593.77 3143
6594.53 3134
6595.30 3117
6596.07 3122
6596.83 2872
6597.60 2693
6598.37 2544
6599.13 2412
6599.90 2428
6600.66 2291
6601.43 2218
6602.20 2152
6602.96 2197
6603.73 2279
6604.50 2300
6605.26 2467
6606.03 2817
6606.80 2758
6607.57 2852
6608.33 2971
6609.10 2906
6609.87 2843
6610.63 2790
6611.40 2614
6612.17 2421
6612.94 2220
6613.70 2076
6614.47 1999
6615.24 1772
6616.00 1723
6616.77 1722
6617.54 1752
6618.31 1701
6619.08 1683
6619.84 1619
6620.61 1602
6621.38 1509
6622.15 1504
6622.91 1443
6623.68 1465
6624.45 1524
6625.22 1471
6625.99 1512
6626.75 1326
6627.52 1424
6628.29 1535
6629.06 1542
6629.83 1629
6630.59 1679
6631.36 1765
6632.13 1929
6632.90 1946
6633.67 1887
6634.44 1993
6635.21 2033
6635.97 1949
6636.74 1878
6637.51 1816
6638.28 1673
6639.05 1613
6639.82 1537
6640.59 1434
6641.36 1445
6642.12 1453
6642.89 1445
6643.66 1445
6644.43 1342
6645.20 1397
6645.97 1498
6646.74 1497
6647.51 1505
6648.28 1470
6649.05 1440
6649.82 1470
6650.59 1576
6651.36 1581
6652.12 1599
6652.89 1627
6653.66 1689
6654.43 1604
6655.20 1565
6655.97 1593
6656.74 1589
6657.51 1595
6658.28 1485
6659.05 1440
6659.82 1426
6660.59 1420
6661.36 1571
6662.13 1493
6662.90 1397
6663.67 1383
6664.44 1400
6665.21 1439
6665.98 1344
6666.75 1349
6667.52 1324
6668.30 1363
6669.07 1446
6669.84 1533
6670.61 1475
6671.38 1389
6672.15 1447
6672.92 1429
6673.69 1365
6674.46 1494
6675.23 1612
6676.00 1484
6676.77 1428
6677.54 1451
6678.32 1528
6679.09 1476
6679.86 1630
6680.63 1729
6681.40 1776
6682.17 1717
6682.94 1782
6683.71 1986
6684.49 1920
6685.26 1745
6686.03 1709
6686.80 1610
6687.57 1614
6688.34 1519
6689.11 1445
6689.89 1505
6690.66 1328
6691.43 1332
6692.20 1358
6692.97 1359
6693.75 1327
6694.52 1306
6695.29 1299
6696.06 1186
6696.83 1291
6697.61 1309
6698.38 1236
6699.15 1240
6699.92 1230
6700.70 1348
6701.47 1358
6702.24 1290
6703.01 1251
6703.79 1350
6704.56 1290
6705.33 1228
6706.10 1298
6706.88 1359
6707.65 1251
6708.42 1247
6709.19 1153
6709.97 1088
6710.74 1182
6711.51 1210
6712.29 1185
6713.06 1144
6713.83 1131
6714.61 1160
6715.38 1203
6716.15 1178
6716.92 1220
6717.70 1128
6718.47 1155
6719.24 1185
6720.02 1216
6720.79 1167
6721.57 1261
6722.34 1271
6723.11 1171
6723.89 1142
6724.66 1196
6725.43 1266
6726.21 1191
6726.98 1259
6727.76 1165
6728.53 1184
6729.30 1281
6730.08 1312
6730.85 1303
6731.63 1215
6732.40 1250
6733.17 1219
6733.95 1332
6734.72 1355
6735.50 1265
6736.27 1327
6737.05 1288
6737.82 1335
6738.59 1231
6739.37 1261
6740.14 1226
6740.92 1279
6741.69 1258
6742.47 1301
6743.24 1271
6744.02 1327
6744.79 1417
6745.57 1421
6746.34 1405
6747.12 1565
6747.89 1742
6748.67 1875
6749.44 1833
6750.22 1937
6750.99 2140
6751.77 2162
6752.54 2266
6753.32 2139
6754.09 1798
6754.87 1711
6755.65 1784
6756.42 1590
6757.20 1385
6757.97 1329
6758.75 1329
6759.52 1263
6760.30 1302
6761.08 1266
6761.85 1201
6762.63 1204
6763.40 1231
6764.18 1164
6764.96 1105
6765.73 1195
6766.51 1200
6767.28 1153
6768.06 1188
6768.84 1258
6769.61 1217
6770.39 1228
6771.17 1122
6771.94 1168
6772.72 1096
6773.50 1063
6774.27 1066
6775.05 1145
6775.82 1093
6776.60 1073
6777.38 1034
6778.16 1133
6778.93 1100
6779.71 1063
6780.49 1012
6781.26 958
6782.04 1026
6782.82 1085
6783.59 1015
6784.37 962
6785.15 977
6785.93 997
6786.70 1085
6787.48 934
6788.26 929
6789.04 966
6789.81 999
6790.59 930
6791.37 953
6792.15 892
6792.92 907
6793.70 985
6794.48 898
6795.26 873
6796.03 902
6796.81 1001
6797.59 989
6798.37 1013
6799.15 1005
6799.92 1102
6800.70 1047
6801.48 975
6802.26 1058
6803.04 1076
6803.81 1012
6804.59 1034
6805.37 1061
6806.15 999
6806.93 953
6807.71 954
6808.49 1027
6809.26 903
6810.04 933
6810.82 977
6811.60 1022
6812.38 1033
6813.16 927
6813.94 961
6814.72 1027
6815.49 980
6816.27 961
6817.05 923
6817.83 927
6818.61 983
6819.39 961
6820.17 1022
6820.95 981
6821.73 958
6822.51 1077
6823.29 978
6824.07 932
6824.85 922
6825.62 922
6826.40 966
6827.18 911
6827.96 795
6828.74 861
6829.52 919
6830.30 899
6831.08 1002
6831.86 853
6832.64 852
6833.42 816
6834.20 861
6834.98 979
6835.76 925
6836.54 943
6837.32 1010
6838.10 979
6838.88 929
6839.66 943
6840.44 914
6841.22 899
6842.01 945
6842.79 999
6843.57 958
6844.35 944
6845.13 1056
6845.91 1143
6846.69 1202
6847.47 1265
6848.25 1395
6849.03 1543
6849.81 1625
6850.59 1625
6851.37 1582
6852.16 1468
6852.94 1493
6853.72 1340
6854.50 1324
6855.28 1171
6856.06 1184
6856.84 1193
6857.62 1044
6858.41 996
6859.19 1079
6859.97 1133
6860.75 1059
6861.53 1089
6862.31 1172
6863.09 1137
6863.88 1140
6864.66 1227
6865.44 1287
6866.22 1153
6867.00 1182
6867.79 1209
6868.57 1229
6869.35 1219
6870.13 1209
6870.91 1151
6871.70 1070
6872.48 1152
6873.26 1204
6874.04 1143
6874.83 1148
6875.61 1398
6876.39 1374
6877.17 1236
6877.96 1346
6878.74 1381
6879.52 1345
6880.30 1331
6881.09 1330
6881.87 1518
6882.65 1590
6883.43 1855
6884.22 2092
6885.00 2252
6885.78 2320
6886.57 2523
6887.35 2675
6888.13 2792
6888.92 2669
6889.70 2292
6890.48 2103
6891.26 1886
6892.05 1907
6892.83 1617
6893.62 1503
6894.40 1519
6895.18 1539
6895.97 1466
6896.75 1475
6897.53 1383
6898.32 1421
6899.10 1345
6899.88 1371
6900.67 1473
6901.45 1490
6902.24 1448
6903.02 1421
6903.80 1500
6904.59 1415
6905.37 1320
6906.16 1404
6906.94 1365
6907.72 1316
6908.51 1359
6909.29 1262
6910.08 1266
6910.86 1252
6911.65 1203
6912.43 1246
6913.21 1199
6914.00 1208
6914.78 1189
6915.57 1185
6916.35 1275
6917.14 1316
6917.92 1233
6918.71 1271
6919.49 1274
6920.28 1254
6921.06 1281
6921.85 1239
6922.63 1277
6923.42 1394
6924.20 1433
6924.99 1345
6925.77 1254
6926.56 1324
6927.34 1276
6928.13 1367
6928.91 1427
6929.70 1459
6930.49 1433
6931.27 1438
6932.06 1406
6932.84 1459
6933.63 1408
6934.41 1475
6935.20 1514
6935.99 1465
6936.77 1539
6937.56 1610
6938.34 1764
6939.13 1794
6939.92 1796
6940.70 1875
6941.49 2105
6942.27 2169
6943.06 2204
6943.85 2190
6944.63 2307
6945.42 2395
6946.21 2249
6946.99 2303
6947.78 2214
6948.57 2236
6949.35 2095
6950.14 1947
6950.92 1983
6951.71 2090
6952.50 1914
6953.29 1951
6954.07 2021
6954.86 1917
6955.65 1923
6956.43 1868
6957.22 1856
6958.01 1864
6958.79 1854
6959.58 2019
6960.37 2067
6961.16 2058
6961.94 1982
6962.73 2046
6963.52 2313
6964.31 2286
6965.09 2366
6965.88 2426
6966.67 2473
6967.46 2542
6968.24 2753
6969.03 2761
6969.82 2903
6970.61 2945
6971.39 2906
6972.18 2900
6972.97 2741
6973.76 2756
6974.55 2754
6975.33 2764
6976.12 2890
6976.91 3046
6977.70 3120
6978.49 3607
6979.27 4076
6980.06 4732
6980.85 5651
6981.64 7099
6982.43 8402
6983.22 9576
6984.01 10942
6984.79 11326
6985.58 12098
6986.37 11444
6987.16 10530
6987.95 9370
6988.74 7743
6989.53 6588
6990.32 5598
6991.10 4573
6991.89 3690
6992.68 3238
6993.47 2852
6994.26 2560
6995.05 2264
6995.84 2205
6996.63 2158
6997.42 2218
6998.21 2163
6999.00 2025
6999.79 2129
7000.58 2226
7001.36 2119
7002.15 1984
7002.94 1798
7003.73 1790
7004.52 1747
7005.31 1623
7006.10 1460
7006.89 1346
7007.68 1398
7008.47 1427
7009.26 1428
7010.05 1487
7010.84 1471
7011.63 1527
7012.42 1627
7013.21 1685
7014.00 1602
7014.79 1575
7015.58 1550
7016.37 1635
7017.16 1563
7017.96 1707
7018.75 1746
7019.54 1700
7020.33 1826
7021.12 1698
7021.91 1702
7022.70 1820
7023.49 1911
7024.28 1851
7025.07 1847
7025.86 1866
7026.65 1771
7027.44 1674
7028.24 1540
7029.03 1494
7029.82 1553
7030.61 1574
7031.40 1662
7032.19 1611
7032.98 1505
7033.77 1590
7034.57 1542
7035.36 1473
7036.15 1530
7036.94 1638
7037.73 1771
7038.52 1703
7039.32 1710
7040.11 1743
7040.90 1870
7041.69 1845
7042.48 1875
7043.27 1856
7044.07 1894
7044.86 1992
7045.65 1949
7046.44 2213
7047.23 2477
7048.03 2525
7048.82 2705
7049.61 2575
7050.40 2627
7051.20 2331
7051.99 2164
7052.78 2180
7053.57 1999
7054.37 1830
7055.16 1679
7055.95 1674
7056.74 1707
7057.54 1623
7058.33 1674
7059.12 1694
7059.91 1481
7060.71 1503
7061.50 1574
7062.29 1554
7063.09 1587
7063.88 1534
7064.67 1482
7065.47 1369
7066.26 1436
7067.05 1456
7067.85 1426
7068.64 1279
7069.43 1273
7070.23 1199
7071.02 1298
7071.81 1359
7072.61 1268
7073.40 1184
7074.19 1208
7074.99 1191
7075.78 1148
7076.57 1064
7077.37 1164
7078.16 1140
7078.96 1028
7079.75 1046
7080.54 1072
7081.34 998
7082.13 1047
7082.93 1065
7083.72 1043
7084.51 981
7085.31 1042
7086.10 1039
7086.90 1013
7087.69 938
7088.49 918
7089.28 976
7090.08 962
7090.87 1026
7091.66 1049
7092.46 996
7093.25 1026
7094.05 928
7094.84 837
7095.64 877
7096.43 870
7097.23 861
7098.02 862
7098.82 811
7099.61 879
7100.41 871
7101.20 877
7102.00 855
7102.79 809
7103.59 771
7104.38 781
7105.18 757
7105.98 763
7106.77 761
7107.57 686
7108.36 711
7109.16 748
7109.95 736
7110.75 788
7111.54 856
7112.34 833
7113.14 792
7113.93 834
7114.73 820
7115.52 754
7116.32 758
7117.12 784
7117.91 872
7118.71 746
7119.50 752
7120.30 763
7121.10 783
7121.89 760
7122.69 778
7123.49 769
7124.28 771
7125.08 761
7125.88 804
7126.67 777
7127.47 738
7128.27 827
7129.06 846
7129.86 803
7130.66 793
7131.45 799
7132.25 760
7133.05 732
7133.84 728
7134.64 673
7135.44 729
7136.23 731
7137.03 644
7137.83 657
7138.63 660
7139.42 645
7140.22 670
7141.02 748
7141.82 660
7142.61 675
7143.41 705
7144.21 746
7145.01 702
7145.80 655
7146.60 605
7147.40 665
7148.20 673
7148.99 679
7149.79 675
7150.59 618
7151.39 577
7152.19 592
7152.98 642
7153.78 669
7154.58 641
7155.38 682
7156.18 654
7156.98 641
7157.77 622
7158.57 674
7159.37 675
7160.17 584
7160.97 586
7161.77 524
7162.56 628
7163.36 722
7164.16 641
7164.96 612
7165.76 611
7166.56 514
7167.36 540
7168.16 523
7168.95 597
7169.75 653
7170.55 529
7171.35 501
7172.15 538
7172.95 536
7173.75 523
7174.55 572
7175.35 546
7176.15 478
7176.95 540
7177.75 533
7178.55 524
7179.35 515
7180.14 532
7180.94 491
7181.74 551
7182.54 587
7183.34 581
7184.14 575
7184.94 516
7185.74 518
7186.54 570
7187.34 485
7188.14 544
7188.94 608
7189.74 527
7190.54 523
7191.34 575
7192.14 537
7192.94 466
7193.74 525
7194.54 590
7195.35 545
7196.15 522
7196.95 554
7197.75 515
7198.55 503
7199.35 492
7200.15 473
7200.95 471
7201.75 516
7202.55 430
7203.35 477
7204.15 472
7204.95 536
7205.75 528
7206.56 466
7207.36 566
7208.16 513
7208.96 483
7209.76 504
7210.56 518
7211.36 542
7212.16 511
7212.97 516
7213.77 503
7214.57 554
7215.37 574
7216.17 520
7216.97 502
7217.78 479
7218.58 542
7219.38 541
7220.18 484
7220.98 532
7221.78 530
7222.59 499
7223.39 473
7224.19 507
7224.99 500
7225.79 443
7226.60 450
7227.40 469
7228.20 480
7229.00 493
7229.81 460
7230.61 502
7231.41 547
7232.21 461
7233.02 472
7233.82 499
7234.62 508
7235.42 456
7236.23 521
7237.03 549
7237.83 473
7238.63 516
7239.44 537
7240.24 526
7241.04 529
7241.85 527
7242.65 484
7243.45 489
7244.26 531
7245.06 560
7245.86 555
7246.67 589
7247.47 547
7248.27 586
7249.08 546
7249.88 523
7250.68 560
7251.49 509
7252.29 499
7253.09 545
7253.90 511
7254.70 558
7255.50 597
7256.31 482
7257.11 610
7257.92 636
7258.72 631
7259.52 594
7260.33 580
7261.13 555
7261.94 571
7262.74 535
7263.54 519
7264.35 529
7265.15 562
7265.96 597
7266.76 607
7267.57 599
7268.37 575
7269.18 569
7269.98 592
7270.78 545
7271.59 572
7272.39 598
7273.20 580
7274.00 549
7274.81 542
7275.61 597
7276.42 564
7277.22 581
7278.03 626
7278.83 735
7279.64 710
7280.44 817
7281.25 899
7282.05 946
7282.86 907
7283.66 989
7284.47 1013
7285.28 962
7286.08 883
7286.89 948
7287.69 900
7288.50 835
7289.30 725
7290.11 604
7290.91 649
7291.72 661
7292.53 608
7293.33 636
7294.14 639
7294.94 725
7295.75 710
7296.56 681
7297.36 645
7298.17 592
7298.97 616
7299.78 638
7300.59 651
7301.39 653
7302.20 632
7303.01 658
7303.81 583
7304.62 637
7305.43 618
7306.23 644
7307.04 743
7307.85 712
7308.65 743
7309.46 732
7310.27 710
7311.07 699
7311.88 779
7312.69 828
7313.49 900
7314.30 899
7315.11 1029
7315.91 1141
7316.72 1221
7317.53 1296
7318.34 1282
7319.14 1226
7319.95 1188
7320.76 1086
7321.57 957
7322.37 897
7323.18 874
7323.99 808
7324.80 828
7325.60 766
7326.41 742
7327.22 680
7328.03 662
7328.83 633
7329.64 678
7330.45 660
7331.26 706
7332.07 696
7332.87 692
7333.68 749
7334.49 776
7335.30 701
7336.11 701
7336.92 654
7337.72 643
7338.53 701
7339.34 661
7340.15 612
7340.96 631
7341.77 639
7342.57 639
7343.38 610
7344.19 566
7345.00 645
7345.81 601
7346.62 583
7347.43 524
7348.24 532
7349.05 571
7349.85 571
7350.66 567
7351.47 550
7352.28 550
7353.09 591
7353.90 523
7354.71 540
7355.52 597
7356.33 627
7357.14 538
7357.95 585
7358.76 581
7359.57 518
7360.38 504
7361.18 505
7361.99 512
7362.80 557
7363.61 502
7364.42 501
7365.23 480
7366.04 501
7366.85 520
7367.66 511
7368.47 492
7369.28 528
7370.09 477
7370.90 475
7371.71 514
7372.52 547
7373.33 508
7374.14 444
7374.96 478
7375.77 509
7376.58 504
7377.39 523
7378.20 503
7379.01 529
7379.82 503
7380.63 545
7381.44 569
7382.25 576
7383.06 554
7383.87 567
7384.68 595
7385.49 490
7386.31 388
7387.12 497
7387.93 499
7388.74 517
7389.55 539
7390.36 507
7391.17 497
7391.98 457
7392.79 478
7393.61 509
7394.42 522
7395.23 509
7396.04 523
7396.85 463
7397.66 424
7398.48 448
7399.29 508
7400.10 520
7400.91 498
7401.72 475
7402.53 481
7403.35 536
7404.16 514
7404.97 496
7405.78 488
7406.59 519
7407.41 481
7408.22 478
7409.03 441
7409.84 475
7410.66 502
7411.47 469
7412.28 461
7413.09 450
7413.91 449
7414.72 468
7415.53 432
7416.34 481
7417.16 482
7417.97 440
7418.78 400
7419.60 396
7420.41 419
7421.22 440
7422.03 472
7422.85 428
7423.66 449
7424.47 465
7425.29 404
7426.10 430
7426.91 442
7427.73 425
7428.54 510
7429.35 481
7430.17 544
7430.98 567
7431.79 426
7432.61 495
7433.42 511
7434.23 469
7435.05 514
7435.86 469
7436.67 483
7437.49 486
7438.30 461
7439.12 462
7439.93 402
7440.74 458
7441.56 430
7442.37 388
7443.19 444
7444.00 377
7444.82 418
7445.63 393
7446.44 412
7447.26 453
7448.07 430
7448.89 452
7449.70 471
7450.52 430
7451.33 426
7452.15 438
7452.96 384
7453.77 418
7454.59 436
7455.40 485
7456.22 491
7457.03 477
7457.85 479
7458.66 470
7459.48 455
7460.29 482
7461.11 541
7461.92 489
7462.74 417
7463.55 488
7464.37 504
7465.19 490
7466.00 453
7466.82 409
7467.63 538
7468.45 541
7469.26 537
7470.08 491
7470.89 418
7471.71 454
7472.53 493
7473.34 486
7474.16 456
7474.97 453
7475.79 450
7476.60 516
7477.42 595
7478.24 569
7479.05 571
7479.87 474
7480.69 528
7481.50 428
7482.32 474
7483.13 505
7483.95 421
7484.77 485
7485.58 503
7486.40 469
7487.22 456
7488.03 468
7488.85 505
7489.67 510
7490.48 430
7491.30 446
7492.12 385
7492.93 450
7493.75 396
7494.57 411
7495.38 412
7496.20 415
7497.02 412
7497.84 385
7498.65 430
7499.47 428
7500.29 410
7501.10 482
7501.92 419
7502.74 422
7503.56 373
7504.37 428
7505.19 397
7506.01 458
7506.83 402
7507.64 417
7508.46 449
7509.28 388
7510.10 384
7510.92 415
7511.73 488
7512.55 508
7513.37 517
7514.19 498
7515.01 463
7515.82 434
7516.64 404
7517.46 437
7518.28 435
7519.10 430
7519.91 427
7520.73 452
7521.55 446
7522.37 356
7523.19 366
7524.01 396
7524.83 348
7525.64 332
7526.46 404
7527.28 418
7528.10 408
7528.92 399
7529.74 378
7530.56 367
7531.38 426
7532.20 423
7533.01 424
7533.83 421
7534.65 402
7535.47 408
7536.29 439
7537.11 473
7537.93 431
7538.75 459
7539.57 439
7540.39 426
7541.21 475
7542.03 433
7542.85 460
7543.67 459
7544.49 500
7545.31 406
7546.12 485
7546.94 426
7547.76 467
7548.58 445
7549.40 470
7550.22 421
7551.04 452
7551.86 493
7552.68 423
7553.50 432
7554.33 420
7555.15 420
7555.97 482
7556.79 415
7557.61 414
7558.43 426
7559.25 472
7560.07 497
7560.89 489
7561.71 518
7562.53 527
7563.35 528
7564.17 450
7564.99 446
7565.81 496
7566.63 504
7567.45 446
7568.28 456
7569.10 470
7569.92 495
7570.74 512
7571.56 522
7572.38 486
7573.20 474
7574.02 464
7574.84 468
7575.67 534
7576.49 508
7577.31 439
7578.13 489
7578.95 459
7579.77 482
7580.60 460
7581.42 504
7582.24 525
7583.06 472
7583.88 501
7584.70 463
7585.53 538
7586.35 591
7587.17 506
7587.99 496
7588.81 538
7589.64 552
7590.46 538
7591.28 491
7592.10 536
7592.93 634
7593.75 628
7594.57 562
7595.39 635
7596.21 581
7597.04 636
7597.86 619
7598.68 635
7599.51 599
7600.33 686
7601.15 770
7601.97 788
7602.80 789
7603.62 753
7604.44 770
7605.27 704
7606.09 688
7606.91 754
7607.73 685
7608.56 628
7609.38 640
7610.20 600
7611.03 663
7611.85 641
7612.67 660
7613.50 700
7614.32 692
7615.14 805
7615.97 785
7616.79 734
7617.62 719
7618.44 754
7619.26 719
7620.09 697
7620.91 720
7621.73 680
7622.56 615
7623.38 622
7624.21 664
7625.03 654
7625.85 711
7626.68 783
7627.50 787
7628.33 850
7629.15 931
7629.98 934
7630.80 889
7631.62 852
7632.45 785
7633.27 698
7634.10 688
7634.92 643
7635.75 653
7636.57 627
7637.40 605
7638.22 506
7639.05 517
7639.87 452
7640.70 538
7641.52 490
7642.35 499
7643.17 541
7644.00 486
7644.82 505
7645.65 499
7646.47 545
7647.30 502
7648.12 521
7648.95 495
7649.77 464
7650.60 420
7651.42 485
7652.25 442
7653.07 429
7653.90 419
7654.73 452
7655.55 411
7656.38 452
7657.20 438
7658.03 453
7658.85 398
7659.68 413
7660.51 451
7661.33 450
7662.16 394
7662.98 447
7663.81 512
7664.64 494
7665.46 527
7666.29 436
7667.12 378
7667.94 433
7668.77 481
7669.59 484
7670.42 448
7671.25 467
7672.07 446
7672.90 419
7673.73 452
7674.55 449
7675.38 492
7676.21 486
7677.03 466
7677.86 439
7678.69 423
7679.52 447
7680.34 485
7681.17 471
7682.00 465
7682.82 469
7683.65 510
7684.48 470
7685.31 557
7686.13 467
7686.96 445
7687.79 443
7688.62 408
7689.44 423
7690.27 412
7691.10 457
7691.93 427
7692.75 453
7693.58 460
7694.41 476
7695.24 439
7696.07 434
7696.89 478
7697.72 441
7698.55 459
7699.38 400
7700.21 424
7701.03 404
7701.86 428
7702.69 455
7703.52 453
7704.35 463
7705.17 444
7706.00 409
7706.83 416
7707.66 425
7708.49 332
7709.32 381
7710.15 387
7710.97 422
7711.80 445
7712.63 402
7713.46 381
7714.29 384
7715.12 321
7715.95 328
7716.78 352
7717.61 389
7718.44 378
7719.26 406
7720.09 392
7720.92 394
7721.75 393
7722.58 365
7723.41 343
7724.24 335
7725.07 380
7725.90 407
7726.73 392
7727.56 393
7728.39 406
7729.22 447
7730.05 359
7730.88 374
7731.71 366
7732.54 373
7733.37 386
7734.20 399
7735.03 410
7735.86 426
7736.69 391
7737.52 364
7738.35 436
7739.18 398
7740.01 403
7740.84 396
7741.67 326
7742.50 338
7743.33 452
7744.16 394
7744.99 426
7745.82 424
7746.65 446
7747.48 411
7748.31 491
7749.14 491
7749.97 399
7750.80 411
7751.64 342
7752.47 363
7753.30 399
7754.13 404
7754.96 397
7755.79 390
7756.62 437
7757.45 423
7758.28 461
7759.12 400
7759.95 401
7760.78 360
7761.61 378
7762.44 391
7763.27 372
7764.10 413
7764.94 374
7765.77 420
7766.60 386
7767.43 349
7768.26 363
7769.09 392
7769.93 427
7770.76 368
7771.59 375
7772.42 381
7773.25 402
7774.09 409
7774.92 365
7775.75 419
7776.58 439
7777.41 346
7778.25 407
7779.08 426
7779.91 412
7780.74 381
7781.58 426
7782.41 459
7783.24 446
7784.07 440
7784.91 410
7785.74 442
7786.57 444
7787.41 436
7788.24 462
7789.07 462
7789.90 427
7790.74 422
7791.57 372
7792.40 399
7793.24 430
7794.07 396
7794.90 441
7795.74 454
7796.57 444
7797.40 433
7798.24 449
7799.07 491
7799.90 453
7800.74 493
7801.57 424
7802.40 499
7803.24 472
7804.07 466
7804.90 493
7805.74 479
7806.57 500
7807.41 597
7808.24 524
7809.07 547
7809.91 588
7810.74 605
7811.58 594
7812.41 534
7813.24 530
7814.08 640
7814.91 653
7815.75 634
7816.58 546
7817.42 569
7818.25 580
7819.09 616
7819.92 565
7820.75 602
7821.59 627
7822.42 632
7823.26 635
7824.09 664
7824.93 720
7825.76 745
7826.60 853
7827.43 737
7828.27 648
7829.10 644
7829.94 648
7830.77 640
7831.61 628
7832.44 683
7833.28 635
7834.11 632
7834.95 610
7835.78 602
7836.62 590
7837.46 595
7838.29 579
7839.13 513
7839.96 588
7840.80 642
7841.63 576
7842.47 514
7843.31 512
7844.14 582
7844.98 540
7845.81 497
7846.65 522
7847.48 561
7848.32 533
7849.16 530
7849.99 551
7850.83 549
7851.67 512
7852.50 571
7853.34 543
7854.17 618
7855.01 685
7855.85 749
7856.68 666
7857.52 665
7858.36 668
7859.19 613
7860.03 613
7860.87 560
7861.70 611
7862.54 564
7863.38 562
7864.21 548
7865.05 573
7865.89 613
7866.73 587
7867.56 600
7868.40 590
7869.24 670
7870.07 664
7870.91 724
7871.75 662
7872.59 745
7873.42 696
7874.26 694
7875.10 838
7875.94 853
7876.77 834
7877.61 791
7878.45 829
7879.29 754
7880.12 733
7880.96 722
7881.80 783
7882.64 728
7883.48 673
7884.31 726
7885.15 745
7885.99 633
7886.83 619
7887.67 616
7888.50 664
7889.34 692
7890.18 669
7891.02 669
7891.86 677
7892.70 698
7893.53 690
7894.37 556
7895.21 585
7896.05 548
7896.89 575
7897.73 624
7898.57 543
7899.41 575
7900.24 545
7901.08 563
7901.92 493
7902.76 535
7903.60 490
7904.44 518
7905.28 498
7906.12 493
7906.96 513
7907.80 530
7908.63 517
7909.47 507
7910.31 466
7911.15 527
7911.99 553
7912.83 518
7913.67 543
7914.51 556
7915.35 551
7916.19 547
7917.03 548
7917.87 580
7918.71 547
7919.55 560
7920.39 532
7921.23 492
7922.07 453
7922.91 506
7923.75 467
7924.59 460
7925.43 414
7926.27 445
7927.11 474
7927.95 475
7928.79 470
7929.63 457
7930.47 416
7931.31 454
7932.15 430
7932.99 435
7933.83 438
7934.67 456
7935.52 529
7936.36 468
7937.20 461
7938.04 450
7938.88 461
7939.72 436
7940.56 423
7941.40 470
7942.24 443
7943.08 523
7943.92 453
7944.77 474
7945.61 508
7946.45 480
7947.29 485
7948.13 519
7948.97 495
7949.81 506
7950.66 574
7951.50 527
7952.34 521
7953.18 587
7954.02 584
7954.86 523
7955.71 506
7956.55 517
7957.39 519
7958.23 597
7959.07 617
7959.92 605
7960.76 624
7961.60 578
7962.44 613
7963.28 757
7964.13 689
7964.97 728
7965.81 697
7966.65 738
7967.50 732
7968.34 675
7969.18 664
7970.02 545
7970.87 540
7971.71 539
7972.55 499
7973.39 479
7974.24 493
7975.08 499
7975.92 471
7976.76 473
7977.61 482
7978.45 430
7979.29 449
7980.14 530
7980.98 491
7981.82 468
7982.67 457
7983.51 504
7984.35 474
7985.20 441
7986.04 461
7986.88 419
7987.73 470
7988.57 408
7989.41 364
7990.26 384
7991.10 431
7991.94 465
7992.79 393
7993.63 375
7994.48 418
7995.32 402
7996.16 375
7997.01 392
7997.85 332
7998.70 390
7999.54 430
8000.38 384
8001.23 380
8002.07 378
8002.92 419
8003.76 385
8004.61 383
8005.45 436
8006.29 435
8007.14 382
8007.98 353
8008.83 375
8009.67 392
8010.52 419
8011.36 382
8012.21 349
8013.05 383
8013.90 362
8014.74 369
8015.59 375
8016.43 325
8017.28 312
8018.12 315
8018.97 364
8019.81 332
8020.66 334
8021.50 345
8022.35 354
8023.19 358
8024.04 376
8024.88 360
8025.73 330
8026.57 359
8027.42 370
8028.27 332
8029.11 338
8029.96 327
8030.80 346
8031.65 397
8032.49 348
8033.34 384
8034.19 337
8035.03 341
8035.88 388
8036.72 361
8037.57 315
8038.42 323
8039.26 325
8040.11 325
8040.96 284
8041.80 323
8042.65 343
8043.49 327
8044.34 352
8045.19 353
8046.03 383
8046.88 353
8047.73 368
8048.57 338
8049.42 348
8050.27 325
8051.11 391
8051.96 363
8052.81 376
8053.66 311
8054.50 353
8055.35 361
8056.20 382
8057.04 421
8057.89 326
8058.74 366
8059.59 371
8060.43 342
8061.28 356
8062.13 358
8062.97 388
8063.82 357
8064.67 337
8065.52 304
8066.37 318
8067.21 310
8068.06 318
8068.91 293
8069.76 341
8070.60 374
8071.45 351
8072.30 351
8073.15 288
8074.00 322
8074.84 321
8075.69 305
8076.54 312
8077.39 291
8078.24 317
8079.08 305
8079.93 342
8080.78 402
8081.63 390
8082.48 331
8083.33 294
8084.18 317
8085.02 297
8085.87 315
8086.72 274
8087.57 309
8088.42 325
8089.27 325
8090.12 292
8090.97 265
8091.81 313
8092.66 296
8093.51 293
8094.36 283
8095.21 315
8096.06 337
8096.91 366
8097.76 298
8098.61 307
8099.46 325
8100.31 319
8101.16 339
8102.01 342
8102.86 329
8103.71 322
8104.55 366
8105.40 355
8106.25 335
8107.10 361
8107.95 368
8108.80 303
8109.65 286
8110.50 312
8111.35 322
8112.20 280
8113.05 345
8113.90 419
8114.75 350
8115.60 374
8116.45 370
8117.30 319
8118.16 365
8119.01 339
8119.86 410
8120.71 381
8121.56 350
8122.41 390
8123.26 363
8124.11 350
8124.96 375
8125.81 379
8126.66 420
8127.51 411
8128.36 324
8129.21 352
8130.06 362
8130.92 348
8131.77 363
8132.62 312
8133.47 387
8134.32 392
8135.17 306
8136.02 347
8136.87 342
8137.73 430
8138.58 401
8139.43 339
8140.28 355
8141.13 317
8141.98 341
8142.83 352
8143.69 410
8144.54 376
8145.39 326
8146.24 349
8147.09 422
8147.95 473
8148.80 451
8149.65 452
8150.50 495
8151.35 469
8152.21 514
8153.06 576
8153.91 540
8154.76 525
8155.61 475
8156.47 501
8157.32 484
8158.17 426
8159.02 455
8159.88 415
8160.73 396
8161.58 426
8162.44 420
8163.29 391
8164.14 352
8164.99 378
8165.85 386
8166.70 382
8167.55 435
8168.41 408
8169.26 366
8170.11 384
8170.96 388
8171.82 373
8172.67 408
8173.52 382
8174.38 323
8175.23 293
8176.08 344
8176.94 349
8177.79 392
8178.64 343
8179.50 312
8180.35 350
8181.21 317
8182.06 327
8182.91 323
8183.77 371
8184.62 339
8185.47 343
8186.33 305
8187.18 347
8188.04 393
8188.89 364
8189.74 337
8190.60 304
8191.45 315
8192.31 288
8193.16 300
8194.02 338
8194.87 332
8195.72 280
8196.58 309
8197.43 353
8198.29 374
8199.14 314
8200.00 346
8200.85 383
8201.71 387
8202.56 337
8203.42 340
8204.27 288
8205.13 331
8205.98 338
8206.84 282
8207.69 305
8208.55 338
8209.40 303
8210.26 279
8211.11 289
8211.97 343
8212.82 355
8213.68 350
8214.53 316
8215.39 283
8216.24 299
8217.10 327
8217.96 344
8218.81 319
8219.67 285
8220.52 303
8221.38 346
8222.23 304
8223.09 271
8223.95 258
8224.80 278
8225.66 320
8226.51 347
8227.37 262
8228.23 296
8229.08 340
8229.94 331
8230.79 348
8231.65 323
8232.51 287
8233.36 299
8234.22 305
8235.08 333
8235.93 346
8236.79 332
8237.65 296
8238.50 284
8239.36 295
8240.22 340
8241.07 330
8241.93 325
8242.79 297
8243.64 291
8244.50 276
8245.36 298
8246.21 291
8247.07 308
8247.93 289
8248.79 280
8249.64 305
8250.50 296
8251.36 325
8252.22 332
8253.07 294
8253.93 271
8254.79 285
8255.65 280
8256.50 293
8257.36 304
8258.22 324
8259.08 321
8259.93 309
8260.79 304
8261.65 303
8262.51 326
8263.37 278
8264.22 303
8265.08 291
8265.94 336
8266.80 321
8267.66 280
8268.51 287
8269.37 297
8270.23 328
8271.09 369
8271.95 310
8272.81 311
8273.66 366
8274.52 274
8275.38 249
8276.24 286
8277.10 310
8277.96 298
8278.82 290
8279.67 343
8280.53 348
8281.39 323
8282.25 266
8283.11 319
8283.97 283
8284.83 359
8285.69 346
8286.55 356
8287.41 401
8288.27 367
8289.12 406
8289.98 402
8290.84 392
8291.70 406
8292.56 396
8293.42 438
8294.28 462
8295.14 368
8296.00 356
8296.86 398
8297.72 362
8298.58 353
8299.44 346
8300.30 389
8301.16 348
8302.02 307
8302.88 319
8303.74 358
8304.60 377
8305.46 306
8306.32 300
8307.18 332
8308.04 357
8308.90 337
8309.76 403
8310.62 331
8311.48 348
8312.34 373
8313.20 369
8314.06 337
8314.92 330
8315.78 377
8316.65 322
8317.51 403
8318.37 357
8319.23 336
8320.09 308
8320.95 318
8321.81 309
8322.67 302
8323.53 291
8324.39 326
8325.26 336
8326.12 335
8326.98 273
8327.84 312
8328.70 334
8329.56 278
8330.42 355
8331.28 295
8332.15 266
8333.01 282
8333.87 321
8334.73 329
8335.59 314
8336.45 321
8337.32 286
8338.18 272
8339.04 298
8339.90 287
8340.76 292
8341.63 356
8342.49 282
8343.35 336
8344.21 378
8345.07 420
8345.94 372
8346.80 324
8347.66 302
8348.52 367
8349.39 313
8350.25 308
8351.11 292
8351.97 344
8352.84 303
8353.70 340
8354.56 345
8355.42 316
8356.29 361
8357.15 365
8358.01 295
8358.88 329
8359.74 329
8360.60 327
8361.46 322
8362.33 282
8363.19 314
8364.05 337
8364.92 327
8365.78 315
8366.64 341
8367.51 368
8368.37 336
8369.23 325
8370.10 348
8370.96 350
8371.82 317
8372.69 356
8373.55 360
8374.42 311
8375.28 302
8376.14 318
8377.01 325
8377.87 382
8378.73 359
8379.60 384
8380.46 368
8381.33 372
8382.19 351
8383.06 344
8383.92 390
8384.78 319
8385.65 352
8386.51 338
8387.38 324
8388.24 361
8389.11 359
8389.97 342
8390.83 397
8391.70 401
8392.56 369
8393.43 365
8394.29 310
8395.16 355
8396.02 312
8396.89 302
8397.75 363
8398.62 365
8399.48 389
8400.35 386
8401.21 366
8402.08 381
8402.94 331
8403.81 374
8404.67 411
8405.54 320
8406.40 353
8407.27 339
8408.14 324
8409.00 357
8409.87 400
8410.73 436
8411.60 368
8412.46 360
8413.33 380
8414.19 398
8415.06 372
8415.93 360
8416.79 369
8417.66 429
8418.52 454
8419.39 341
8420.26 379
8421.12 427
8421.99 418
8422.85 370
8423.72 434
8424.59 474
8425.45 424
8426.32 449
8427.19 458
8428.05 419
8428.92 457
8429.79 448
8430.65 423
8431.52 459
8432.39 433
8433.25 434
8434.12 477
8434.99 500
8435.85 475
8436.72 460
8437.59 528
8438.45 534
8439.32 545
8440.19 639
8441.06 616
8441.92 626
8442.79 665
8443.66 641
8444.52 644
8445.39 659
8446.26 625
8447.13 602
8447.99 641
8448.86 608
8449.73 579
8450.60 592
8451.47 590
8452.33 626
8453.20 655
8454.07 674
8454.94 642
8455.80 592
8456.67 565
8457.54 590
8458.41 634
8459.28 592
8460.14 662
8461.01 626
8461.88 600
8462.75 551
8463.62 649
8464.49 776
8465.35 842
8466.22 1008
8467.09 1108
8467.96 1278
8468.83 1390
8469.70 1407
8470.57 1366
8471.43 1371
8472.30 1196
8473.17 963
8474.04 915
8474.91 763
8475.78 622
8476.65 588
8477.52 543
8478.39 522
8479.25 494
8480.12 524
8480.99 491
8481.86 482
8482.73 514
8483.60 485
8484.47 449
8485.34 456
8486.21 460
8487.08 436
8487.95 442
8488.82 410
8489.69 431
8490.56 417
8491.43 420
8492.30 427
8493.17 494
8494.04 486
8494.91 464
8495.78 428
8496.65 462
8497.52 410
8498.39 421
8499.26 516
8500.13 480
8501.00 395
8501.87 382
8502.74 440
8503.61 458
8504.48 489
8505.35 492
8506.22 518
8507.09 542
8507.96 493
8508.83 477
8509.70 441
8510.57 455
8511.44 437
8512.31 486
8513.19 469
8514.06 460
8514.93 428
8515.80 447
8516.67 466
8517.54 468
8518.41 466
8519.28 488
8520.15 453
8521.03 510
8521.90 405
8522.77 418
8523.64 447
8524.51 495
8525.38 527
8526.25 491
8527.13 463
8528.00 474
8528.87 462
8529.74 520
8530.61 465
8531.48 497
8532.36 472
8533.23 488
8534.10 537
8534.97 528
8535.84 508
8536.72 561
8537.59 528
8538.46 476
8539.33 535
8540.20 498
8541.08 490
8541.95 482
8542.82 484
8543.69 459
8544.57 505
8545.44 510
8546.31 536
8547.18 593
8548.06 611
8548.93 653
8549.80 674
8550.67 645
8551.55 612
8552.42 629
8553.29 627
8554.17 569
8555.04 618
8555.91 616
8556.79 519
8557.66 509
8558.53 508
8559.41 523
8560.28 488
8561.15 409
8562.03 478
8562.90 517
8563.77 505
8564.65 461
8565.52 478
8566.39 475
8567.27 463
8568.14 515
8569.01 461
8569.89 485
8570.76 463
8571.64 470
8572.51 415
8573.38 448
8574.26 530
8575.13 447
8576.01 449
8576.88 451
8577.75 501
8578.63 481
8579.50 516
8580.38 471
8581.25 456
8582.12 502
8583.00 501
8583.87 454
8584.75 441
8585.62 446
8586.50 471
8587.37 466
8588.25 450
8589.12 528
8590.00 510
8590.87 511
8591.75 465
8592.62 487
8593.50 523
8594.37 524
8595.25 476
8596.12 506
8597.00 538
8597.87 501
8598.75 492
8599.62 515
8600.50 574
8601.37 485
8602.25 579
8603.12 569
8604.00 581
8604.87 552
8605.75 562
8606.63 552
8607.50 505
8608.38 538
8609.25 546
8610.13 591
8611.01 653
8611.88 556
8612.76 568
8613.63 600
8614.51 599
8615.39 599
8616.26 638
8617.14 671
8618.01 636
8618.89 605
8619.77 676
8620.64 637
8621.52 594
8622.40 670
8623.27 606
8624.15 639
8625.03 660
8625.90 655
8626.78 727
8627.66 733
8628.53 749
8629.41 749
8630.29 782
8631.16 821
8632.04 803
8632.92 842
8633.79 790
8634.67 898
8635.55 926
8636.42 863
8637.30 830
8638.18 839
8639.06 840
8639.93 901
8640.81 991
8641.69 1007
8642.57 983
8643.44 965
8644.32 988
8645.20 987
8646.08 1080
8646.95 1184
8647.83 1092
8648.71 1097
8649.59 1043
8650.47 1005
8651.34 1085
8652.22 1145
8653.10 1048
8653.98 1151
8654.86 1169
8655.73 1179
8656.61 1153
8657.49 1099
8658.37 1206
8659.25 1333
8660.13 1222
8661.00 1201
8661.88 1218
8662.76 1204
8663.64 1244
8664.52 1232
8665.40 1232
8666.27 1183
8667.15 1356
8668.03 1476
8668.91 1583
8669.79 1751
8670.67 1996
8671.55 2334
8672.43 2359
8673.31 2509
8674.19 2635
8675.06 2685
8675.94 2275
8676.82 2252
8677.70 2100
8678.58 1965
8679.46 1782
8680.34 1625
8681.22 1523
8682.10 1454
8682.98 1428
8683.86 1494
8684.74 1507
8685.62 1639
8686.50 1949
8687.38 2244
8688.26 2709
8689.14 3179
8690.02 3565
8690.90 3946
8691.78 3722
8692.66 3938
8693.54 3629
8694.42 3268
8695.30 2748
8696.18 2246
8697.06 2033
8697.94 1770
8698.82 1459
8699.70 1315
8700.58 1225
8701.46 1106
8702.34 1005
8703.22 877
8704.10 1001
8704.98 858
8705.86 861
8706.74 881
8707.62 933
8708.50 893
8709.39 767
8710.27 729
8711.15 827
8712.03 801
8712.91 718
8713.79 712
8714.67 692
8715.55 720
8716.43 788
8717.32 783
8718.20 771
8719.08 780
8719.96 842
8720.84 770
8721.72 770
8722.60 711
8723.49 689
8724.37 733
8725.25 713
8726.13 817
8727.01 775
8727.89 782
8728.78 737
8729.66 784
8730.54 780
8731.42 791
8732.30 794
8733.19 758
8734.07 755
8734.95 685
8735.83 664
8736.71 729
8737.60 673
8738.48 686
8739.36 632
8740.24 640
8741.13 656
8742.01 611
8742.89 663
8743.77 670
8744.66 668
8745.54 703
8746.42 725
8747.31 759
8748.19 723
8749.07 694
8749.95 690
8750.84 714
8751.72 663
8752.60 711
8753.49 760
8754.37 704
8755.25 786
8756.14 789
8757.02 808
8757.90 816
8758.79 788
8759.67 758
8760.55 808
8761.44 834
8762.32 779
8763.20 724
8764.09 747
8764.97 804
8765.85 792
8766.74 781
8767.62 782
8768.51 762
8769.39 777
8770.27 764
8771.16 741
8772.04 759
8772.93 673
8773.81 639
8774.69 607
8775.58 595
8776.46 628
8777.35 591
8778.23 661
8779.12 614
8780.00 599
8780.88 629
8781.77 591
8782.65 602
8783.54 527
8784.42 592
8785.31 554
8786.19 595
8787.08 585
8787.96 603
8788.85 556
8789.73 583
8790.62 550
8791.50 550
8792.39 570
8793.27 549
8794.16 499
8795.04 544
8795.93 522
8796.81 545
8797.70 543
8798.58 523
8799.47 502
8800.35 554
8801.24 546
8802.13 539
8803.01 577
8803.90 611
8804.78 574
8805.67 524
8806.55 499
8807.44 472
8808.33 474
8809.21 495
8810.10 487
8810.98 462
8811.87 478
8812.76 464
8813.64 493
8814.53 418
8815.41 430
8816.30 475
8817.19 541
8818.07 439
8818.96 438
8819.85 452
8820.73 542
8821.62 448
8822.51 408
8823.39 457
8824.28 411
8825.17 466
8826.05 442
8826.94 483
8827.83 407
8828.71 418
8829.60 415
8830.49 393
8831.37 415
8832.26 408
8833.15 405
8834.04 423
8834.92 432
8835.81 424
8836.70 431
8837.58 391
8838.47 412
8839.36 421
8840.25 347
8841.13 378
8842.02 368
8842.91 378
8843.80 384
8844.69 389
8845.57 413
8846.46 381
8847.35 382
8848.24 445
8849.12 395
8850.01 409
8850.90 353
8851.79 381
8852.68 392
8853.56 346
8854.45 349
8855.34 356
8856.23 338
8857.12 336
8858.01 344
8858.89 341
8859.78 335
8860.67 363
8861.56 441
8862.45 409
8863.34 351
8864.23 347
8865.12 375
8866.00 362
8866.89 312
8867.78 369
8868.67 407
8869.56 392
8870.45 373
8871.34 331
8872.23 288
8873.12 357
8874.00 318
8874.89 329
8875.78 321
8876.67 315
8877.56 328
8878.45 335
8879.34 368
8880.23 314
8881.12 344
8882.01 360
8882.90 358
8883.79 402
8884.68 340
8885.57 296
8886.46 347
8887.35 327
8888.24 319
8889.13 338
8890.02 339
8890.91 316
8891.80 298
8892.69 320
8893.58 271
8894.47 318
8895.36 332
8896.25 288
8897.14 280
8898.03 364
8898.92 349
8899.81 375
8900.70 332
8901.59 290
8902.48 300
8903.37 332
8904.26 281
8905.15 288
8906.05 282
8906.94 261
8907.83 342
8908.72 293
8909.61 271
8910.50 260
8911.39 306
8912.28 305
8913.17 280
8914.06 360
8914.96 302
8915.85 286
8916.74 288
8917.63 298
8918.52 281
8919.41 264
8920.30 313
8921.20 286
8922.09 268
8922.98 296
8923.87 300
8924.76 308
8925.65 300
8926.55 327
8927.44 285
8928.33 324
8929.22 319
8930.11 267
8931.01 303
8931.90 301
8932.79 271
8933.68 268
8934.57 240
8935.47 254
8936.36 256
8937.25 272
8938.14 301
8939.04 344
8939.93 279
8940.82 246
8941.71 249
8942.61 259
8943.50 269
8944.39 264
8945.28 320
8946.18 339
8947.07 299
8947.96 306
8948.86 262
8949.75 293
8950.64 275
8951.54 265
8952.43 252
8953.32 276
8954.21 345
8955.11 272
8956.00 292
8956.89 305
8957.79 278
8958.68 299
8959.57 338
8960.47 277
8961.36 234
8962.26 292
8963.15 341
8964.04 306
8964.94 254
8965.83 287
8966.72 284
8967.62 249
8968.51 294
8969.41 258
8970.30 263
8971.19 250
8972.09 238
8972.98 259
8973.88 306
8974.77 306
8975.67 285
8976.56 249
8977.45 243
8978.35 310
8979.24 269
8980.14 230
8981.03 292
8981.93 230
8982.82 214
8983.72 206
8984.61 249
8985.51 291
8986.40 278
8987.29 237
8988.19 247
8989.08 249
8989.98 247
8990.87 242
8991.77 226
8992.66 221
8993.56 245
8994.46 212
8995.35 238
8996.25 252
8997.14 225
8998.04 265
8998.93 261
8999.83 268
9000.72 292
9001.62 243
9002.51 202
9003.41 238
9004.31 234
9005.20 251
9006.10 268
9006.99 310
9007.89 259
9008.78 262
9009.68 244
9010.58 266
9011.47 284
9012.37 260
9013.27 251
9014.16 288
9015.06 244
9015.95 254
9016.85 263
9017.75 272
9018.64 268
9019.54 230
9020.44 261
9021.33 251
9022.23 261
9023.13 253
9024.02 298
9024.92 228
9025.82 284
9026.71 241
9027.61 218
9028.51 209
9029.40 228
9030.30 227
9031.20 248
9032.09 250
9032.99 249
9033.89 274
9034.79 238
9035.68 219
9036.58 201
9037.48 205
9038.38 246
9039.27 252
9040.17 251
9041.07 263
9041.97 263
9042.86 247
9043.76 255
9044.66 226
9045.56 246
9046.45 276
9047.35 285
9048.25 270
9049.15 240
9050.05 240
9050.94 254
9051.84 253
9052.74 300
9053.64 286
9054.54 234
9055.44 232
9056.33 268
9057.23 266
9058.13 238
9059.03 275
9059.93 284
9060.83 274
9061.72 259
9062.62 291
9063.52 245
9064.42 253
9065.32 259
9066.22 291
9067.12 333
9068.02 273
9068.91 262
9069.81 258
9070.71 300
9071.61 283
9072.51 255
9073.41 215
9074.31 251
9075.21 260
9076.11 247
9077.01 268
9077.91 315
9078.81 268
9079.71 289
9080.60 234
9081.50 265
9082.40 297
9083.30 288
9084.20 297
9085.10 317
9086.00 350
9086.90 323
9087.80 340
9088.70 307
9089.60 314
9090.50 311
9091.40 266
9092.30 292
9093.20 298
9094.10 280
9095.00 261
9095.90 313
9096.80 284
9097.70 270
9098.60 270
9099.50 252
9100.41 287
9101.31 286
9102.21 269
9103.11 254
9104.01 299
9104.91 293
9105.81 306
9106.71 287
9107.61 283
9108.51 269
9109.41 258
9110.31 215
9111.21 228
9112.12 249
9113.02 270
9113.92 253
9114.82 252
9115.72 246
9116.62 244
9117.52 242
9118.42 284
9119.33 243
9120.23 249
9121.13 247
9122.03 239
9122.93 251
9123.83 310
9124.74 260
9125.64 223
9126.54 245
9127.44 233
9128.34 243
9129.24 261
9130.15 227
9131.05 259
9131.95 270
9132.85 237
9133.75 237
9134.66 220
9135.56 228
9136.46 226
9137.36 274
9138.27 269
9139.17 255
9140.07 257
9140.97 236
9141.88 304
9142.78 264
9143.68 247
9144.58 258
9145.49 258
9146.39 246
9147.29 218
9148.20 238
9149.10 246
9150.00 216
9150.90 261
9151.81 234
9152.71 240
9153.61 270
9154.52 253
9155.42 275
9156.32 261
9157.23 264
9158.13 254
9159.03 215
9159.94 216
9160.84 238
9161.74 238
9162.65 241
9163.55 272
9164.45 287
9165.36 281
9166.26 267
9167.17 276
9168.07 256
9168.97 262
9169.88 244
9170.78 226
9171.69 221
9172.59 217
9173.49 222
9174.40 252
9175.30 265
9176.21 224
9177.11 257
9178.01 278
9178.92 237
9179.82 213
9180.73 240
9181.63 231
9182.54 246
9183.44 249
9184.35 244
9185.25 226
9186.16 264
9187.06 250
9187.97 224
9188.87 244
9189.78 271
9190.68 270
9191.59 252
9192.49 263
9193.40 239
9194.30 252
9195.21 273
9196.11 321
9197.02 261
9197.92 279
9198.83 244
9199.73 233
9200.64 279
9201.54 233
9202.45 242
9203.35 232
9204.26 239
9205.17 227
9206.07 270
9206.98 222
9207.88 213
9208.79 209
9209.69 240
9210.60 243
9211.51 237
9212.41 229
9213.32 235
9214.22 228
9215.13 228
9216.04 215
9216.94 238
9217.85 257
9218.76 243
9219.66 226
9220.57 245
9221.48 261
9222.38 246
9223.29 272
9224.20 267
9225.10 262
9226.01 258
9226.92 255
9227.82 243
9228.73 249
9229.64 243
9230.54 283
9231.45 269
9232.36 235
9233.26 248
9234.17 284
9235.08 267
9235.99 255
9236.89 242
9237.80 224
9238.71 235
9239.61 235
9240.52 237
9241.43 259
9242.34 238
9243.24 267
9244.15 235
9245.06 230
9245.97 241
9246.88 289
9247.78 252
9248.69 191
9249.60 246
9250.51 204
9251.41 240
9252.32 239
9253.23 259
9254.14 216
9255.05 243
9255.96 247
9256.86 240
9257.77 250
9258.68 228
9259.59 245
9260.50 260
9261.41 242
9262.31 235
9263.22 242
9264.13 217
9265.04 210
9265.95 215
9266.86 226
9267.77 203
9268.67 215
9269.58 240
9270.49 230
9271.40 229
9272.31 255
9273.22 202
9274.13 210
9275.04 246
9275.95 265
9276.86 277
9277.76 241
9278.67 190
9279.58 250
9280.49 234
9281.40 251
9282.31 251
9283.22 302
9284.13 276
9285.04 229
9285.95 228
9286.86 238
9287.77 233
9288.68 269
9289.59 245
9290.50 213
9291.41 232
9292.32 216
9293.23 253
9294.14 265
9295.05 254
9295.96 263
9296.87 265
9297.78 237
9298.69 284
9299.60 282
9300.51 228
9301.42 273
9302.33 280
9303.24 252
9304.15 321
9305.06 289
9305.97 295
9306.88 308
9307.80 291
9308.71 318
9309.62 356
9310.53 290
9311.44 252
9312.35 282
9313.26 256
9314.17 264
9315.08 249
9315.99 239
9316.91 261
9317.82 245
9318.73 241
9319.64 259
9320.55 294
9321.46 278
9322.37 255
9323.28 284
9324.20 274
9325.11 278
9326.02 263
9326.93 265
9327.84 227
9328.75 236
9329.67 264
9330.58 254
9331.49 237
9332.40 234
9333.31 249
9334.23 270
9335.14 269
9336.05 275
9336.96 238
9337.87 227
9338.79 251
9339.70 226
9340.61 230
9341.52 305
9342.44 272
9343.35 234
9344.26 288
9345.17 259
9346.09 254
9347.00 251
9347.91 248
9348.82 255
9349.74 273
9350.65 246
9351.56 261
9352.48 267
9353.39 245
9354.30 251
9355.21 233
9356.13 258
9357.04 235
9357.95 230
9358.87 230
9359.78 242
9360.69 231
9361.61 207
9362.52 218
9363.43 267
9364.35 265
9365.26 286
9366.18 265
9367.09 269
9368.00 238
9368.92 227
9369.83 285
9370.74 269
9371.66 259
9372.57 224
9373.49 202
9374.40 241
9375.31 254
9376.23 257
9377.14 245
9378.06 239
9378.97 273
9379.88 242
9380.80 225
9381.71 249
9382.63 331
9383.54 272
9384.46 272
9385.37 286
9386.29 260
9387.20 263
9388.11 245
9389.03 289
9389.94 232
9390.86 259
9391.77 252
9392.69 260
9393.60 292
9394.52 288
9395.43 253
9396.35 247
9397.26 273
9398.18 250
9399.09 308
9400.01 265
9400.92 282
9401.84 255
9402.76 312
9403.67 302
9404.59 259
9405.50 258
9406.42 266
9407.33 257
9408.25 266
9409.16 238
9410.08 242
9411.00 267
9411.91 295
9412.83 292
9413.74 244
9414.66 248
9415.58 265
9416.49 300
9417.41 272
9418.32 263
9419.24 265
9420.16 288
9421.07 315
9421.99 305
9422.91 258
9423.82 233
9424.74 249
9425.65 285
9426.57 259
9427.49 259
9428.40 309
9429.32 272
9430.24 271
9431.15 286
9432.07 339
9432.99 278
9433.90 277
9434.82 312
9435.74 295
9436.66 276
9437.57 308
9438.49 270
9439.41 256
9440.32 284
9441.24 309
9442.16 272
9443.08 246
9443.99 276
9444.91 295
9445.83 295
9446.75 307
9447.66 324
9448.58 296
9449.50 310
9450.42 335
9451.33 373
9452.25 343
9453.17 366
9454.09 362
9455.01 322
9455.92 326
9456.84 355
9457.76 319
9458.68 295
9459.60 322
9460.51 291
9461.43 338
9462.35 347
9463.27 369
9464.19 322
9465.11 296
9466.02 274
9466.94 326
9467.86 316
9468.78 315
9469.70 293
9470.62 292
9471.54 309
9472.46 298
9473.37 334
9474.29 311
9475.21 280
9476.13 296
9477.05 319
9477.97 336
9478.89 322
9479.81 336
9480.73 331
9481.65 322
9482.56 315
9483.48 292
9484.40 300
9485.32 288
9486.24 317
9487.16 280
9488.08 302
9489.00 293
9489.92 319
9490.84 300
9491.76 294
9492.68 320
9493.60 297
9494.52 298
9495.44 309
9496.36 289
9497.28 265
9498.20 329
9499.12 328
9500.04 302
9500.96 302
9501.88 339
9502.80 321
9503.72 338
9504.64 296
9505.56 313
9506.48 309
9507.40 303
9508.32 322
9509.24 366
9510.16 329
9511.08 337
9512.00 346
9512.93 348
9513.85 328
9514.77 382
9515.69 386
9516.61 349
9517.53 364
9518.45 354
9519.37 362
9520.29 348
9521.21 348
9522.14 328
9523.06 308
9523.98 340
9524.90 344
9525.82 346
9526.74 399
9527.66 368
9528.59 390
9529.51 408
9530.43 429
9531.35 392
9532.27 417
9533.19 398
9534.11 435
9535.04 410
9535.96 387
9536.88 383
9537.80 423
9538.72 387
9539.65 369
9540.57 357
9541.49 385
9542.41 365
9543.34 381
9544.26 335
9545.18 318
9546.10 373
9547.02 367
9547.95 351
9548.87 351
9549.79 370
9550.71 405
9551.64 365
9552.56 416
9553.48 372
9554.41 370
9555.33 371
9556.25 399
9557.17 436
9558.10 435
9559.02 422
9559.94 438
9560.87 433
9561.79 385
9562.71 420
9563.64 469
9564.56 400
9565.48 376
9566.41 425
9567.33 396
9568.25 393
9569.18 435
9570.10 400
9571.02 400
9571.95 400
9572.87 419
9573.79 427
9574.72 397
9575.64 442
9576.56 471
9577.49 453
9578.41 428
9579.34 400
9580.26 389
9581.18 476
9582.11 452
9583.03 451
9583.96 467
9584.88 380
9585.81 409
9586.73 439
9587.65 423
9588.58 429
9589.50 436
9590.43 407
9591.35 427
9592.28 430
9593.20 431
9594.13 371
9595.05 461
9595.98 403
9596.90 439
9597.83 407
9598.75 436
9599.68 417
9600.60 456
9601.53 489
9602.45 459
9603.38 450
9604.30 494
9605.23 452
9606.15 510
9607.08 570
9608.00 560
9608.93 528
9609.85 484
9610.78 506
9611.70 539
9612.63 533
9613.55 477
9614.48 495
9615.41 551
9616.33 547
9617.26 590
9618.18 516
9619.11 557
9620.04 521
9620.96 593
9621.89 564
9622.81 558
9623.74 537
9624.67 516
9625.59 618
9626.52 551
9627.44 630
9628.37 667
9629.30 536
9630.22 557
9631.15 522
9632.08 543
9633.00 598
9633.93 653
9634.86 640
9635.78 684
9636.71 610
9637.64 650
9638.56 638
9639.49 665
9640.42 634
9641.34 666
9642.27 711
9643.20 751
9644.13 728
9645.05 717
9645.98 742
9646.91 766
9647.83 753
9648.76 741
9649.69 765
9650.62 825
9651.54 873
9652.47 820
9653.40 823
9654.33 781
9655.25 850
9656.18 797
9657.11 843
9658.04 791
9658.96 803
9659.89 811
9660.82 897
9661.75 861
9662.68 862
9663.60 892
9664.53 911
9665.46 885
9666.39 858
9667.32 915
9668.25 939
9669.17 940
9670.10 999
9671.03 947
9671.96 935
9672.89 943
9673.82 858
9674.74 910
9675.67 929
9676.60 947
9677.53 840
9678.46 955
9679.39 1069
9680.32 1072
9681.25 1001
9682.17 1011
9683.10 1092
9684.03 1117
9684.96 1059
9685.89 1048
9686.82 1080
9687.75 1108
9688.68 1107
9689.61 1100
9690.54 1144
9691.47 1142
9692.40 1242
9693.33 1387
9694.25 1506
9695.18 1597
9696.11 1798
9697.04 1815
9697.97 1901
9698.90 1879
9699.83 1755
9700.76 1707
9701.69 1606
9702.62 1385
9703.55 1316
9704.48 1246
9705.41 1175
9706.34 1170
9707.27 1131
9708.20 1139
9709.13 1145
9710.06 1207
9710.99 1273
9711.92 1257
9712.85 1346
9713.78 1291
9714.71 1283
9715.65 1227
9716.58 1135
9717.51 1152
9718.44 1077
9719.37 1093
9720.30 1037
9721.23 931
9722.16 955
9723.09 956
9724.02 881
9724.95 872
9725.88 852
9726.82 901
9727.75 940
9728.68 1042
9729.61 1032
9730.54 1102
9731.47 1027
9732.40 1064
9733.33 947
9734.27 924
9735.20 1006
9736.13 938
9737.06 877
9737.99 843
9738.92 869
9739.86 738
9740.79 794
9741.72 760
9742.65 726
9743.58 752
9744.51 765
9745.45 720
9746.38 790
9747.31 749
9748.24 703
9749.17 724
9750.11 742
9751.04 709
9751.97 706
9752.90 682
9753.84 693
9754.77 678
9755.70 682
9756.63 680
9757.57 661
9758.50 703
9759.43 683
9760.36 638
9761.30 717
9762.23 725
9763.16 711
9764.09 741
9765.03 673
9765.96 756
9766.89 767
9767.83 714
9768.76 724
9769.69 732
9770.63 749
9771.56 749
9772.49 733
9773.43 787
9774.36 765
9775.29 784
9776.23 818
9777.16 834
9778.09 872
9779.03 831
9779.96 762
9780.89 756
9781.83 715
9782.76 759
9783.70 766
9784.63 760
9785.56 754
9786.50 698
9787.43 655
9788.37 626
9789.30 585
9790.23 622
9791.17 657
9792.10 651
9793.04 649
9793.97 658
9794.90 683
9795.84 662
9796.77 692
9797.71 794
9798.64 686
9799.58 619
9800.51 597
9801.45 632
9802.38 658
9803.32 629
9804.25 519
9805.19 601
9806.12 547
9807.05 581
9807.99 570
9808.92 540
9809.86 578
9810.80 584
9811.73 528
9812.67 549
9813.60 547
9814.54 514
9815.47 574
9816.41 537
9817.34 441
9818.28 461
9819.21 482
9820.15 480
9821.08 535
9822.02 482
9822.96 426
9823.89 459
9824.83 454
9825.76 488
9826.70 460
9827.63 503
9828.57 502
9829.51 483
9830.44 463
9831.38 441
9832.31 499
9833.25 496
9834.19 439
9835.12 469
9836.06 483
9837.00 486
9837.93 473
9838.87 451
9839.81 438
9840.74 513
9841.68 519
9842.61 524
9843.55 462
9844.49 426
9845.43 484
9846.36 486
9847.30 489
9848.24 493
9849.17 455
9850.11 402
9851.05 468
9851.98 451
9852.92 417
9853.86 455
9854.79 484
9855.73 486
9856.67 490
9857.61 492
9858.54 447
9859.48 426
9860.42 406
9861.36 441
9862.29 423
9863.23 413
9864.17 461
9865.11 433
9866.04 447
9866.98 437
9867.92 501
9868.86 502
9869.80 459
9870.73 466
9871.67 404
9872.61 398
9873.55 374
9874.49 399
9875.42 472
9876.36 432
9877.30 359
9878.24 423
9879.18 456
9880.12 419
9881.05 422
9881.99 430
9882.93 435
9883.87 413
9884.81 387
9885.75 452
9886.69 420
9887.63 437
9888.56 404
9889.50 401
9890.44 441
9891.38 406
9892.32 392
9893.26 432
9894.20 351
9895.14 393
9896.08 386
9897.02 385
9897.95 375
9898.89 353
9899.83 400
9900.77 358
9901.71 422
9902.65 429
9903.59 429
9904.53 396
9905.47 373
9906.41 413
9907.35 398
9908.29 412
9909.23 392
9910.17 352
9911.11 410
9912.05 361
9912.99 345
9913.93 375
9914.87 392
9915.81 368
9916.75 388
9917.69 374
9918.63 367
9919.57 411
9920.51 507
9921.45 480
9922.39 484
9923.33 559
9924.27 660
9925.21 651
9926.15 603
9927.09 620
9928.03 680
9928.97 638
9929.92 572
9930.86 482
9931.80 438
9932.74 421
9933.68 429
9934.62 425
9935.56 434
9936.50 394
9937.44 372
9938.38 388
9939.33 374
9940.27 399
9941.21 357
9942.15 380
9943.09 396
9944.03 355
9944.97 343
9945.92 364
9946.86 394
9947.80 344
9948.74 397
9949.68 420
9950.62 399
9951.57 411
9952.51 332
9953.45 378
9954.39 411
9955.33 398
9956.28 360
9957.22 358
9958.16 350
9959.10 360
9960.04 330
9960.99 333
9961.93 384
9962.87 377
9963.81 393
9964.76 337
9965.70 315
9966.64 386
9967.58 353
9968.53 335
9969.47 355
9970.41 375
9971.35 449
9972.30 468
9973.24 369
9974.18 409
9975.13 400
9976.07 382
9977.01 384
9977.95 349
9978.90 332
9979.84 331
9980.78 342
9981.73 399
9982.67 340
9983.61 343
9984.56 327
9985.50 372
9986.44 343
9987.39 348
9988.33 327
9989.27 351
9990.22 341
9991.16 377
9992.11 386
9993.05 345
9993.99 374
9994.94 380
9995.88 319
9996.82 341
9997.77 307
9998.71 312
9999.66 319
10000.60 321
10001.55 317
10002.49 325
10003.43 312
10004.38 320
10005.32 336
10006.27 316
10007.21 313
10008.16 329
10009.10 317
10010.04 337
10010.99 322
10011.93 310
10012.88 336
10013.82 360
10014.77 361
10015.71 326
10016.66 342
10017.60 352
10018.55 324
10019.49 326
10020.44 319
10021.38 290
10022.33 311
10023.27 291
10024.22 278
10025.16 323
10026.11 302
10027.05 336
10028.00 350
10028.95 315
10029.89 348
10030.84 348
10031.78 282
10032.73 305
10033.67 315
10034.62 294
10035.57 288
10036.51 294
10037.46 315
10038.40 268
10039.35 303
10040.30 308
10041.24 301
10042.19 306
10043.13 301
10044.08 288
10045.03 285
10045.97 300
10046.92 278
10047.86 264
10048.81 275
10049.76 304
10050.70 271
10051.65 271
10052.60 280
10053.54 272
10054.49 313
10055.44 309
10056.38 343
10057.33 319
10058.28 320
10059.22 317
10060.17 312
10061.12 309
10062.07 308
10063.01 331
10063.96 271
10064.91 246
10065.85 255
10066.80 249
10067.75 282
10068.70 256
10069.64 272
10070.59 246
10071.54 282
10072.49 292
10073.43 313
10074.38 239
10075.33 264
10076.28 279
10077.22 282
10078.17 297
10079.12 287
10080.07 270
10081.02 262
10081.96 253
10082.91 262
10083.86 266
10084.81 252
10085.76 238
10086.70 257
10087.65 264
10088.60 282
10089.55 306
10090.50 295
10091.45 271
10092.39 303
10093.34 263
10094.29 283
10095.24 269
10096.19 249
10097.14 256
10098.09 268
10099.03 302
10099.98 244
10100.93 256
10101.88 280
10102.83 323
10103.78 243
10104.73 231
10105.68 257
10106.63 220
10107.58 247
10108.53 287
10109.47 245
10110.42 271
10111.37 283
10112.32 299
10113.27 241
10114.22 288
10115.17 233
10116.12 247
10117.07 269
10118.02 261
10118.97 231
10119.92 250
10120.87 266
10121.82 286
10122.77 259
10123.72 274
10124.67 286
10125.62 257
10126.57 263
10127.52 271
10128.47 247
10129.42 268
10130.37 263
10131.32 263
10132.27 297
10133.22 272
10134.17 284
10135.12 319
10136.07 301
10137.02 322
10137.97 306
10138.92 294
10139.87 281
10140.83 285
10141.78 309
10142.73 268
10143.68 273
10144.63 294
10145.58 295
10146.53 293
10147.48 310
10148.43 288
10149.38 307
10150.34 274
10151.29 301
10152.24 303
10153.19 298
10154.14 272
10155.09 256
10156.04 317
10156.99 305
10157.95 299
10158.90 310
10159.85 283
10160.80 265
10161.75 254
10162.70 292
10163.66 333
10164.61 294
10165.56 276
10166.51 265
10167.46 263
10168.42 313
10169.37 324
10170.32 315
10171.27 271
10172.23 284
10173.18 336
10174.13 341
10175.08 323
10176.03 282
10176.99 340
10177.94 312
10178.89 317
10179.84 300
10180.80 360
10181.75 388
10182.70 314
10183.66 321
10184.61 337
10185.56 351
10186.51 340
10187.47 333
10188.42 306
10189.37 315
10190.33 320
10191.28 384
10192.23 376
10193.19 367
10194.14 375
10195.09 336
10196.05 355
10197.00 317
10197.95 313
10198.91 359
10199.86 377
10200.81 363
10201.77 440
10202.72 401
10203.67 420
10204.63 409
10205.58 480
10206.53 428
10207.49 434
10208.44 392
10209.40 430
10210.35 387
10211.30 400
10212.26 368
10213.21 355
10214.17 399
10215.12 364
10216.08 362
10217.03 350
10217.98 322
10218.94 348
10219.89 339
10220.85 351
10221.80 373
10222.76 334
10223.71 338
10224.67 362
10225.62 322
10226.58 344
10227.53 303
10228.49 286
10229.44 284
10230.40 280
10231.35 303
10232.31 325
10233.26 346
10234.22 344
10235.17 324
10236.13 334
10237.08 298
10238.04 312
10238.99 308
10239.95 280
10240.90 336
10241.86 311
10242.81 297
10243.77 341
10244.72 299
10245.68 294
10246.64 265
10247.59 282
10248.55 261
10249.50 241
10250.46 302
10251.42 285
10252.37 250
10253.33 262
10254.28 250
10255.24 242
10256.20 243
10257.15 284
10258.11 280
10259.06 266
10260.02 256
10260.98 244
10261.93 250
10262.89 241
10263.85 238
10264.80 220
10265.76 220
10266.72 283
10267.67 235
10268.63 252
10269.59 252
10270.54 226
10271.50 252
10272.46 265
10273.41 266
10274.37 238
10275.33 277
10276.29 235
10277.24 247
10278.20 209
10279.16 205
10280.11 224
10281.07 247
10282.03 254
10282.99 269
10283.94 286
10284.90 254
10285.86 236
10286.82 256
10287.77 260
10288.73 244
10289.69 249
10290.65 295
10291.61 271
10292.56 270
10293.52 231
10294.48 219
10295.44 260
10296.39 245
10297.35 234
10298.31 233
10299.27 235
10300.23 244
10301.19 225
10302.14 197
10303.10 238
10304.06 234
10305.02 248
10305.98 260
10306.94 248
10307.89 303
10308.85 278
10309.81 237
10310.77 257
10311.73 248
10312.69 241
10313.65 273
10314.61 288
10315.57 273
10316.52 243
10317.48 232
10318.44 245
10319.40 249
10320.36 214
10321.32 221
10322.28 228
10323.24 224
10324.20 222
10325.16 227
10326.12 245
10327.08 238
10328.04 225
10328.99 218
10329.95 197
10330.91 228
10331.87 224
10332.83 247
10333.79 236
10334.75 230
10335.71 241
10336.67 252
10337.63 231
10338.59 217
10339.55 207
10340.51 199
10341.47 219
10342.43 213
10343.39 232
10344.35 253
10345.31 235
10346.27 224
10347.23 212
10348.20 222
10349.16 237
10350.12 251
10351.08 249
10352.04 199
10353.00 193
10353.96 218
10354.92 201
10355.88 237
10356.84 233
10357.80 228
10358.76 267
10359.72 276
10360.69 276
10361.65 220
10362.61 243
10363.57 227
10364.53 210
10365.49 213
10366.45 244
10367.41 185
10368.38 220
10369.34 208
10370.30 224
10371.26 243
10372.22 209
10373.18 219
10374.14 200
10375.11 220
10376.07 225
10377.03 251
10377.99 243
10378.95 234
10379.92 238
10380.88 225
10381.84 248
10382.80 202
10383.76 220
10384.73 212
10385.69 191
10386.65 232
10387.61 188
10388.57 223
10389.54 196
10390.50 206
10391.46 196
10392.42 200
10393.39 197
10394.35 220
10395.31 199
10396.27 218
10397.24 213
10398.20 203
10399.16 187
10400.13 243
10401.09 209
10402.05 196
10403.02 191
10403.98 218
10404.94 234
10405.90 185
10406.87 198
10407.83 218
10408.79 224
10409.76 210
10410.72 225
10411.68 212
10412.65 222
10413.61 202
10414.57 201
10415.54 213
10416.50 228
10417.47 224
10418.43 237
10419.39 233
10420.36 227
10421.32 236
10422.28 224
10423.25 197
10424.21 213
10425.18 194
10426.14 215
10427.10 202
10428.07 190
10429.03 201
10430.00 193
10430.96 180
10431.93 170
10432.89 190
10433.85 202
10434.82 202
10435.78 226
10436.75 212
10437.71 187
10438.68 201
10439.64 185
10440.61 220
10441.57 190
10442.54 222
10443.50 216
10444.47 222
10445.43 216
10446.40 205
10447.36 206
10448.33 188
10449.29 165
10450.26 203
10451.22 175
10452.19 187
10453.15 166
10454.12 203
10455.08 204
10456.05 187
10457.01 174
10457.98 238
10458.95 175
10459.91 169
10460.88 187
10461.84 191
10462.81 205
10463.77 188
10464.74 165
10465.71 169
10466.67 167
10467.64 191
10468.60 182
10469.57 188
10470.54 144
10471.50 206
10472.47 173
10473.44 179
10474.40 180
10475.37 163
10476.33 178
10477.30 185
10478.27 177
10479.23 185
10480.20 192
10481.17 207
10482.13 196
10483.10 192
10484.07 186
10485.03 176
10486.00 173
10486.97 172
10487.93 169
10488.90 169
10489.87 174
10490.84 162
10491.80 172
10492.77 170
10493.74 160
10494.70 164
10495.67 187
10496.64 173
10497.61 136
10498.57 176
10499.54 166
10500.51 177
10501.48 164
10502.44 169
10503.41 175
10504.38 160
10505.35 184
10506.31 178
10507.28 180
10508.25 185
10509.22 165
10510.19 212
10511.15 185
10512.12 202
10513.09 204
10514.06 192
10515.03 200
10516.00 184
10516.96 174
10517.93 187
10518.90 201
10519.87 183
10520.84 206
10521.81 206
10522.77 213
10523.74 199
10524.71 214
10525.68 211
10526.65 220
10527.62 207
10528.59 210
10529.56 207
10530.52 160
10531.49 201
10532.46 192
10533.43 186
10534.40 175
10535.37 174
10536.34 194
10537.31 174
10538.28 156
10539.25 149
10540.22 172
10541.18 165
10542.15 159
10543.12 196
10544.09 166
10545.06 199
10546.03 191
10547.00 194
10547.97 189
10548.94 199
10549.91 207
10550.88 180
10551.85 184
10552.82 227
10553.79 232
10554.76 163
10555.73 145
10556.70 168
10557.67 197
10558.64 166
10559.61 213
10560.58 195
10561.55 194
10562.52 234
10563.49 204
10564.46 182
10565.43 186
10566.40 194
10567.38 173
10568.35 166
10569.32 173
10570.29 196
10571.26 216
10572.23 215
10573.20 166
10574.17 180
10575.14 174
10576.11 206
10577.08 179
10578.06 157
10579.03 172
10580.00 182
10580.97 188
10581.94 167
10582.91 195
10583.88 182
10584.85 171
10585.83 185
10586.80 165
10587.77 193
10588.74 160
10589.71 180
10590.68 178
10591.66 159
10592.63 182
10593.60 210
10594.57 201
10595.54 165
10596.51 150
10597.49 159
10598.46 206
10599.43 188
10600.40 243
10601.37 209
10602.35 204
10603.32 227
10604.29 204
10605.26 229
10606.24 182
10607.21 198
10608.18 185
10609.15 215
10610.13 186
10611.10 209
10612.07 193
10613.04 194
10614.02 190
10614.99 212
10615.96 180
10616.94 194
10617.91 212
10618.88 232
10619.85 203
10620.83 214
10621.80 212
10622.77 215
10623.75 214
10624.72 203
10625.69 215
10626.67 219
10627.64 235
10628.61 239
10629.59 220
10630.56 183
10631.53 197
10632.51 245
10633.48 256
10634.46 206
10635.43 224
10636.40 289
10637.38 312
10638.35 268
10639.32 275
10640.30 284
10641.27 242
10642.25 248
10643.22 222
10644.19 232
10645.17 209
10646.14 221
10647.12 214
10648.09 206
10649.07 180
10650.04 225
10651.01 247
10651.99 203
10652.96 198
10653.94 209
10654.91 210
10655.89 220
10656.86 194
10657.84 192
10658.81 205
10659.79 193
10660.76 187
10661.74 166
10662.71 168
10663.69 177
10664.66 187
10665.64 213
10666.61 205
10667.59 208
10668.56 194
10669.54 174
10670.51 226
10671.49 165
10672.46 223
10673.44 200
10674.42 178
10675.39 185
10676.37 169
10677.34 199
10678.32 253
10679.29 204
10680.27 190
10681.25 222
10682.22 243
10683.20 191
10684.17 194
10685.15 185
10686.12 183
10687.10 204
10688.08 198
10689.05 183
10690.03 185
10691.01 193
10691.98 188
10692.96 171
10693.94 173
10694.91 205
10695.89 188
10696.86 196
10697.84 204
10698.82 199
10699.79 173
10700.77 198
10701.75 189
10702.72 176
10703.70 197
10704.68 197
10705.66 146
10706.63 154
10707.61 221
10708.59 190
10709.56 176
10710.54 170
10711.52 181
10712.50 203
10713.47 224
10714.45 213
10715.43 231
10716.41 225
10717.38 190
10718.36 184
10719.34 197
10720.32 216
10721.29 218
10722.27 246
10723.25 199
10724.23 201
10725.20 189
10726.18 186
10727.16 157
10728.14 173
10729.12 201
10730.09 185
10731.07 133
10732.05 194
10733.03 221
10734.01 224
10734.99 223
10735.96 185
10736.94 158
10737.92 161
10738.90 177
10739.88 206
10740.86 175
10741.83 193
10742.81 200
10743.79 165
10744.77 183
10745.75 203
10746.73 195
10747.71 205
10748.69 246
10749.67 216
10750.64 191
10751.62 186
10752.60 174
10753.58 167
10754.56 184
10755.54 187
10756.52 211
10757.50 200
10758.48 219
10759.46 189
10760.44 200
10761.42 198
10762.40 225
10763.38 206
10764.35 200
10765.33 170
10766.31 186
10767.29 216
10768.27 223
10769.25 198
10770.23 205
10771.21 189
10772.19 187
10773.17 176
10774.15 225
10775.13 219
10776.11 226
10777.09 181
10778.07 197
10779.05 247
10780.04 222
10781.02 255
10782.00 211
10782.98 214
10783.96 200
10784.94 192
10785.92 216
10786.90 278
10787.88 224
10788.86 203
10789.84 222
10790.82 229
10791.80 220
10792.78 222
10793.77 208
10794.75 205
10795.73 192
10796.71 233
10797.69 245
10798.67 233
10799.65 232
10800.63 218
10801.61 226
10802.60 211
10803.58 243
10804.56 248
10805.54 226
10806.52 206
10807.50 215
10808.49 203
10809.47 244
10810.45 245
10811.43 240
10812.41 178
10813.39 228
10814.38 205
10815.36 228
10816.34 229
10817.32 268
10818.30 229
10819.29 217
10820.27 175
10821.25 197
10822.23 210
10823.22 228
10824.20 217
10825.18 245
10826.16 237
10827.15 228
10828.13 232
10829.11 242
10830.09 250
10831.08 238
10832.06 281
10833.04 254
10834.02 250
10835.01 248
10835.99 254
10836.97 214
10837.96 199
10838.94 243
10839.92 253
10840.90 245
10841.89 278
10842.87 242
10843.85 197
10844.84 211
10845.82 242
10846.80 256
10847.79 274
10848.77 245
10849.76 251
10850.74 276
10851.72 272
10852.71 241
10853.69 255
10854.67 278
10855.66 268
10856.64 249
10857.62 257
10858.61 266
10859.59 254
10860.58 263
10861.56 264
10862.55 286
10863.53 255
10864.51 271
10865.50 297
10866.48 321
10867.47 324
10868.45 320
10869.44 286
10870.42 271
10871.40 272
10872.39 300
10873.37 311
10874.36 262
10875.34 268
10876.33 244
10877.31 307
10878.30 309
10879.28 298
10880.27 291
10881.25 282
10882.24 338
10883.22 341
10884.21 321
10885.19 307
10886.18 309
10887.16 357
10888.15 345
10889.13 302
10890.12 336
10891.10 345
10892.09 317
10893.07 323
10894.06 311
10895.05 311
10896.03 327
10897.02 368
10898.00 305
10898.99 353
10899.97 363
10900.96 367
10901.95 373
10902.93 318
10903.92 327
10904.90 406
10905.89 390
10906.88 380
10907.86 350
10908.85 342
10909.84 359
10910.82 354
10911.81 384
10912.79 387
10913.78 372
10914.77 416
10915.75 366
10916.74 369
10917.73 397
10918.71 380
10919.70 385
10920.69 404
10921.67 376
10922.66 413
10923.65 415
10924.63 388
10925.62 454
10926.61 455
10927.60 437
10928.58 399
10929.57 402
10930.56 399
10931.54 445
10932.53 462
10933.52 440
10934.51 463
10935.49 431
10936.48 477
10937.47 434
10938.46 482
10939.44 510
10940.43 518
10941.42 514
10942.41 529
10943.39 444
10944.38 555
10945.37 495
10946.36 481
10947.35 549
10948.33 545
10949.32 558
10950.31 593
10951.30 575
10952.29 655
10953.28 739
10954.26 799
10955.25 830
10956.24 893
10957.23 857
10958.22 803
10959.21 799
10960.19 811
10961.18 773
10962.17 735
10963.16 649
10964.15 650
10965.14 593
10966.13 603
10967.11 574
10968.10 570
10969.09 581
10970.08 527
10971.07 535
10972.06 550
10973.05 531
10974.04 535
10975.03 595
10976.02 592
10977.01 582
10978.00 550
10978.98 550
10979.97 587
10980.96 609
10981.95 543
10982.94 551
10983.93 569
10984.92 572
10985.91 601
10986.90 621
10987.89 600
10988.88 620
10989.87 624
10990.86 625
10991.85 692
10992.84 742
10993.83 820
10994.82 881
10995.81 1011
10996.80 1119
10997.79 1156
10998.78 1169
10999.77 1182
11000.76 1035
11001.75 882
11002.74 847
11003.73 749
11004.72 697
11005.72 723
11006.71 641
11007.70 579
11008.69 513
11009.68 489
11010.67 474
11011.66 552
11012.65 519
11013.64 489
11014.63 471
11015.62 531
11016.61 450
11017.61 410
11018.60 423
11019.59 391
11020.58 394
11021.57 407
11022.56 409
11023.55 432
11024.55 417
11025.54 410
11026.53 374
11027.52 370
11028.51 435
11029.50 388
11030.49 437
11031.49 372
11032.48 409
11033.47 418
11034.46 396
11035.45 397
11036.45 410
11037.44 422
11038.43 368
11039.42 360
11040.41 395
11041.41 386
11042.40 396
11043.39 366
11044.38 358
11045.38 389
11046.37 394
11047.36 358
11048.35 346
11049.35 323
11050.34 335
11051.33 337
11052.32 350
11053.32 351
11054.31 319
11055.30 325
11056.30 380
11057.29 341
11058.28 305
11059.27 360
11060.27 347
11061.26 347
11062.25 378
11063.25 349
11064.24 345
11065.23 347
11066.23 340
11067.22 327
11068.21 367
11069.21 373
11070.20 359
11071.19 354
11072.19 354
11073.18 347
11074.17 357
11075.17 367
11076.16 358
11077.16 326
11078.15 353
11079.14 353
11080.14 360
11081.13 333
11082.13 315
11083.12 315
11084.11 346
11085.11 346
11086.10 298
11087.10 319
11088.09 314
11089.09 355
11090.08 322
11091.07 322
11092.07 300
11093.06 314
11094.06 333
11095.05 319
11096.05 306
11097.04 319
11098.04 277
11099.03 289
11100.03 299
11101.02 321
11102.02 315
11103.01 315
11104.01 319
11105.00 295
11106.00 322
11106.99 280
11107.99 257
11108.98 273
11109.98 287
11110.97 293
11111.97 320
11112.96 263
11113.96 304
11114.95 297
11115.95 285
11116.95 315
11117.94 305
11118.94 279
11119.93 265
11120.93 242
11121.92 288
11122.92 288
11123.92 311
11124.91 307
11125.91 285
11126.90 308
11127.90 301
11128.90 286
11129.89 321
11130.89 257
11131.89 255
11132.88 271
11133.88 261
11134.87 265
11135.87 273
11136.87 261
11137.86 271
11138.86 256
11139.86 264
11140.85 273
11141.85 308
11142.85 310
11143.84 281
11144.84 274
11145.84 255
11146.84 286
11147.83 226
11148.83 250
11149.83 241
11150.82 290
11151.82 287
11152.82 279
11153.82 263
11154.81 264
11155.81 219
11156.81 245
11157.80 258
11158.80 242
11159.80 247
11160.80 225
11161.79 229
11162.79 216
11163.79 258
11164.79 249
11165.79 297
11166.78 279
11167.78 263
11168.78 292
11169.78 232
11170.78 260
11171.77 250
11172.77 286
11173.77 275
11174.77 273
11175.77 259
11176.76 236
11177.76 253
11178.76 323
11179.76 267
11180.76 251
11181.76 222
11182.76 244
11183.75 277
11184.75 271
11185.75 287
11186.75 290
11187.75 295
11188.75 254
11189.75 318
11190.75 290
11191.74 271
11192.74 256
11193.74 261
11194.74 238
11195.74 233
11196.74 274
11197.74 254
11198.74 236
11199.74 245
11200.74 242
11201.74 227
11202.74 239
11203.74 221
11204.74 268
11205.73 243
11206.73 228
11207.73 268
11208.73 297
11209.73 240
11210.73 230
11211.73 235
11212.73 272
11213.73 277
11214.73 226
11215.73 249
11216.73 236
11217.73 252
11218.73 251
11219.73 217
11220.73 256
11221.73 242
11222.73 227
11223.74 244
11224.74 250
11225.74 218
11226.74 254
11227.74 228
11228.74 237
11229.74 225
11230.74 243
11231.74 240
11232.74 222
11233.74 232
11234.74 248
11235.74 230
11236.74 202
11237.75 223
11238.75 193
11239.75 244
11240.75 235
11241.75 216
11242.75 226
11243.75 212
11244.75 249
11245.76 224
11246.76 200
11247.76 221
11248.76 249
11249.76 203
11250.76 199
11251.76 196
11252.77 226
11253.77 218
11254.77 190
11255.77 177
11256.77 199
11257.78 206
11258.78 197
11259.78 216
11260.78 218
11261.78 223
11262.79 186
11263.79 238
11264.79 251
11265.79 215
11266.79 261
11267.80 252
11268.80 224
11269.80 245
11270.80 289
11271.81 294
11272.81 287
11273.81 220
11274.81 221
11275.82 211
11276.82 251
11277.82 262
11278.83 232
11279.83 238
11280.83 227
11281.83 245
11282.84 242
11283.84 218
11284.84 214
11285.85 210
11286.85 253
11287.85 223
11288.86 235
11289.86 205
11290.86 212
11291.87 244
11292.87 228
11293.87 233
11294.88 264
11295.88 230
11296.89 250
11297.89 232
11298.89 236
11299.90 284
11300.90 210
11301.90 225
11302.91 228
11303.91 226
11304.92 233
11305.92 259
11306.92 275
11307.93 272
11308.93 275
11309.94 295
11310.94 282
11311.95 321
11312.95 299
11313.95 283
11314.96 244
11315.96 266
11316.97 276
11317.97 233
11318.98 259
11319.98 239
11320.99 203
11321.99 216
11323.00 214
11324.00 210
11325.01 192
11326.01 197
11327.02 203
11328.02 222
11329.03 222
11330.03 193
11331.04 244
11332.04 220
11333.05 188
11334.05 209
11335.06 211
11336.06 171
11337.07 206
11338.07 195
11339.08 180
11340.09 159
11341.09 197
11342.10 210
11343.10 190
11344.11 173
11345.11 154
11346.12 207
11347.13 211
11348.13 171
11349.14 161
11350.14 173
11351.15 207
11352.16 189
11353.16 194
11354.17 210
11355.17 190
11356.18 178
11357.19 190
11358.19 195
11359.20 169
11360.21 223
11361.21 212
11362.22 195
11363.23 172
11364.23 199
11365.24 180
11366.25 192
11367.25 189
11368.26 219
11369.27 204
11370.27 205
11371.28 169
11372.29 179
11373.29 181
11374.30 179
11375.31 176
11376.32 188
11377.32 198
11378.33 176
11379.34 209
11380.35 183
11381.35 202
11382.36 189
11383.37 160
11384.38 187
11385.38 186
11386.39 208
11387.40 201
11388.41 177
11389.41 193
11390.42 198
11391.43 203
11392.44 219
11393.45 204
11394.45 188
11395.46 197
11396.47 189
11397.48 196
11398.49 203
11399.49 181
11400.50 161
11401.51 174
11402.52 191
11403.53 213
11404.54 173
11405.54 162
11406.55 207
11407.56 203
11408.57 188
11409.58 187
11410.59 186
11411.60 157
11412.61 183
11413.61 216
11414.62 197
11415.63 171
11416.64 177
11417.65 216
11418.66 184
11419.67 201
11420.68 152
11421.69 199
11422.70 199
11423.71 170
11424.71 202
11425.72 197
11426.73 215
11427.74 177
11428.75 185
11429.76 172
11430.77 199
11431.78 192
11432.79 176
11433.80 182
11434.81 188
11435.82 190
11436.83 205
11437.84 207
11438.85 183
11439.86 136
11440.87 183
11441.88 201
11442.89 187
11443.90 180
11444.91 167
11445.92 181
11446.93 205
11447.94 168
11448.95 171
11449.96 186
11450.97 212
11451.98 205
11452.99 182
11454.01 166
11455.02 200
11456.03 235
11457.04 170
11458.05 165
11459.06 176
11460.07 205
11461.08 205
11462.09 188
11463.10 172
11464.11 168
11465.13 214
11466.14 222
11467.15 183
11468.16 177
11469.17 137
11470.18 183
11471.19 191
11472.20 170
11473.22 194
11474.23 232
11475.24 211
11476.25 178
11477.26 151
11478.27 176
11479.29 210
11480.30 194
11481.31 185
11482.32 173
11483.33 157
11484.35 187
11485.36 192
11486.37 183
11487.38 179
11488.39 160
11489.41 157
11490.42 171
11491.43 167
11492.44 176
11493.46 173
11494.47 190
11495.48 202
11496.49 180
11497.51 164
11498.52 175
11499.53 188
11500.54 182
11501.56 188
11502.57 184
11503.58 205
11504.59 187
11505.61 171
11506.62 154
11507.63 181
11508.65 214
11509.66 189
11510.67 146
11511.69 175
11512.70 213
11513.71 222
11514.73 205
11515.74 201
11516.75 163
11517.77 179
11518.78 176
11519.79 188
11520.81 180
11521.82 153
11522.83 158
11523.85 157
11524.86 174
11525.88 191
11526.89 186
11527.90 180
11528.92 179
11529.93 171
11530.95 203
11531.96 189
11532.97 170
11533.99 162
11535.00 173
11536.02 170
11537.03 196
11538.05 176
11539.06 179
11540.07 195
11541.09 217
11542.10 199
11543.12 180
11544.13 163
11545.15 201
11546.16 169
11547.18 152
11548.19 197
11549.21 171
11550.22 187
11551.24 174
11552.25 165
11553.27 204
11554.28 194
11555.30 200
11556.31 186
11557.33 174
11558.34 178
11559.36 180
11560.37 172
11561.39 165
11562.40 170
11563.42 194
11564.43 197
11565.45 199
11566.47 183
11567.48 177
11568.50 194
11569.51 179
11570.53 172
11571.54 199
11572.56 207
11573.58 206
11574.59 214
11575.61 220
11576.62 199
11577.64 186
11578.66 211
11579.67 172
11580.69 178
11581.70 206
11582.72 204
11583.74 213
11584.75 207
11585.77 243
11586.79 204
11587.80 210
11588.82 214
11589.84 213
11590.85 227
11591.87 234
11592.89 210
11593.90 235
11594.92 249
11595.94 277
11596.95 301
11597.97 287
11598.99 309
11600.01 336
11601.02 358
11602.04 378
11603.06 369
11604.07 333
11605.09 354
11606.11 295
11607.13 288
11608.14 294
11609.16 249
11610.18 224
11611.20 200
11612.21 232
11613.23 202
11614.25 213
11615.27 213
11616.29 191
11617.30 218
11618.32 223
11619.34 205
11620.36 193
11621.38 177
11622.39 196
11623.41 211
11624.43 219
11625.45 214
11626.47 184
11627.48 195
11628.50 189
11629.52 194
11630.54 194
11631.56 174
11632.58 226
11633.59 220
11634.61 211
11635.63 180
11636.65 193
11637.67 205
11638.69 209
11639.71 226
11640.73 179
11641.75 166
11642.76 173
11643.78 208
11644.80 174
11645.82 165
11646.84 160
11647.86 193
11648.88 198
11649.90 197
11650.92 196
11651.94 172
11652.96 174
11653.98 203
11655.00 220
11656.01 184
11657.03 182
11658.05 190
11659.07 221
11660.09 223
11661.11 184
11662.13 174
11663.15 183
11664.17 175
11665.19 176
11666.21 150
11667.23 164
11668.25 164
11669.27 160
11670.29 181
11671.31 210
11672.33 207
11673.35 216
11674.37 174
11675.39 182
11676.42 199
11677.44 198
11678.46 197
11679.48 196
11680.50 162
11681.52 181
11682.54 213
11683.56 217
11684.58 205
11685.60 192
11686.62 217
11687.64 190
11688.66 207
11689.69 189
11690.71 201
11691.73 233
11692.75 207
11693.77 222
11694.79 226
11695.81 229
11696.83 229
11697.85 204
11698.88 198
11699.90 185
11700.92 194
11701.94 215
11702.96 176
11703.98 202
11705.01 201
11706.03 174
11707.05 188
11708.07 213
11709.09 194
11710.12 170
11711.14 197
11712.16 165
11713.18 198
11714.20 221
11715.23 192
11716.25 194
11717.27 187
11718.29 225
11719.31 171
11720.34 170
11721.36 182
11722.38 182
11723.40 213
11724.43 198
11725.45 193
11726.47 228
11727.49 221
11728.52 198
11729.54 228
11730.56 161
11731.59 202
11732.61 208
11733.63 223
11734.65 221
11735.68 187
11736.70 202
11737.72 195
11738.75 199
11739.77 196
11740.79 188
11741.82 220
11742.84 211
11743.86 204
11744.89 204
11745.91 199
11746.93 209
11747.96 219
11748.98 213
11750.01 190
11751.03 210
11752.05 181
11753.08 194
11754.10 195
11755.12 190
11756.15 169
11757.17 184
11758.20 186
11759.22 178
11760.24 189
11761.27 167
11762.29 207
11763.32 185
11764.34 201
11765.37 180
11766.39 167
11767.41 180
11768.44 172
11769.46 180
11770.49 180
11771.51 206
11772.54 224
11773.56 192
11774.59 242
11775.61 198
11776.64 209
11777.66 214
11778.69 185
11779.71 168
11780.74 232
11781.76 239
11782.79 211
11783.81 196
11784.84 209
11785.86 214
11786.89 198
11787.91 237
11788.94 216
11789.96 242
11790.99 256
11792.01 201
11793.04 177
11794.07 204
11795.09 216
11796.12 232
11797.14 222
11798.17 223
11799.19 223
11800.22 237
11801.25 232
11802.27 245
11803.30 240
11804.32 216
11805.35 236
11806.38 243
11807.40 209
11808.43 207
11809.45 227
11810.48 209
11811.51 218
11812.53 227
11813.56 225
11814.59 219
11815.61 219
11816.64 212
11817.67 250
11818.69 227
11819.72 233
11820.75 221
11821.77 202
11822.80 237
11823.83 237
11824.85 252
11825.88 237
11826.91 211
11827.94 226
11828.96 263
11829.99 258
11831.02 204
11832.04 227
11833.07 235
11834.10 258
11835.13 234
11836.15 244
11837.18 231
11838.21 265
11839.24 255
11840.26 218
11841.29 238
11842.32 303
11843.35 282
11844.37 256
11845.40 238
11846.43 275
11847.46 285
11848.49 250
11849.51 291
11850.54 283
11851.57 270
11852.60 258
11853.63 305
11854.65 296
11855.68 285
11856.71 310
11857.74 301
11858.77 326
11859.80 296
11860.83 299
11861.85 289
11862.88 289
11863.91 295
11864.94 310
11865.97 333
11867.00 328
11868.03 328
11869.05 310
11870.08 330
11871.11 294
11872.14 343
11873.17 378
11874.20 358
11875.23 346
11876.26 359
11877.29 352
11878.32 395
11879.35 378
11880.38 350
11881.40 398
11882.43 404
11883.46 339
11884.49 353
11885.52 377
11886.55 426
11887.58 405
11888.61 423
11889.64 451
11890.67 458
11891.70 434
11892.73 410
11893.76 446
11894.79 466
11895.82 501
11896.85 535
11897.88 524
11898.91 575
11899.94 597
11900.97 566
11902.00 507
11903.03 519
11904.06 523
11905.09 481
11906.12 440
11907.15 423
11908.18 441
11909.22 443
11910.25 454
11911.28 532
11912.31 480
11913.34 441
11914.37 475
11915.40 537
11916.43 517
11917.46 457
11918.49 437
11919.52 476
11920.55 442
11921.59 444
11922.62 507
11923.65 578
11924.68 650
11925.71 674
11926.74 733
11927.77 804
11928.81 807
11929.84 849
11930.87 837
11931.90 859
11932.93 806
11933.96 703
11935.00 573
11936.03 572
11937.06 553
11938.09 584
11939.12 542
11940.15 442
11941.19 438
11942.22 430
11943.25 417
11944.28 484
11945.31 448
11946.35 419
11947.38 389
11948.41 378
11949.44 396
11950.48 394
11951.51 362
11952.54 348
11953.57 370
11954.61 354
11955.64 337
11956.67 359
11957.70 349
11958.74 349
11959.77 375
11960.80 360
11961.84 336
11962.87 373
11963.90 370
11964.93 357
11965.97 344
11967.00 363
11968.03 352
11969.07 381
11970.10 330
11971.13 381
11972.17 370
11973.20 382
11974.23 333
11975.27 346
11976.30 370
11977.33 352
11978.37 382
11979.40 330
11980.44 350
11981.47 376
11982.50 358
11983.54 387
11984.57 392
11985.60 395
11986.64 373
11987.67 387
11988.71 334
11989.74 346
11990.77 384
11991.81 390
11992.84 393
11993.88 383
11994.91 389
11995.95 362
11996.98 343
11998.02 343
11999.05 395
12000.08 374
12001.12 391
12002.15 374
12003.19 357
12004.22 391
12005.26 413
12006.29 404
12007.33 396
12008.36 450
12009.40 450
12010.43 404
12011.47 414
12012.50 392
12013.54 454
12014.57 414
12015.61 463
12016.64 452
12017.68 419
12018.71 486
12019.75 460
12020.78 398
12021.82 433
12022.86 422
12023.89 396
12024.93 409
12025.96 412
12027.00 361
12028.03 383
12029.07 381
12030.11 423
12031.14 424
12032.18 384
12033.21 385
12034.25 425
12035.29 383
12036.32 385
12037.36 391
12038.39 341
12039.43 347
12040.47 416
12041.50 395
12042.54 419
12043.58 411
12044.61 416
12045.65 394
12046.69 387
12047.72 401
12048.76 449
12049.80 417
12050.83 391
12051.87 388
12052.91 404
12053.94 413
12054.98 428
12056.02 417
12057.05 409
12058.09 428
12059.13 394
12060.16 434
12061.20 431
12062.24 439
12063.28 442
12064.31 440
12065.35 434
12066.39 398
12067.43 420
12068.46 406
12069.50 406
12070.54 380
12071.58 382
12072.61 406
12073.65 415
12074.69 394
12075.73 395
12076.76 428
12077.80 398
12078.84 376
12079.88 420
12080.92 426
12081.95 474
12082.99 465
12084.03 454
12085.07 492
12086.11 486
12087.15 470
12088.18 451
12089.22 506
12090.26 452
12091.30 462
12092.34 479
12093.38 536
12094.42 481
12095.45 535
12096.49 527
12097.53 574
12098.57 624
12099.61 668
12100.65 680
12101.69 685
12102.73 724
12103.76 670
12104.80 650
12105.84 652
12106.88 539
12107.92 456
12108.96 502
12110.00 434
12111.04 426
12112.08 377
12113.12 387
12114.16 330
12115.20 312
12116.24 376
12117.28 367
12118.32 350
12119.36 370
12120.40 316
12121.44 304
12122.47 303
12123.51 317
12124.55 294
12125.59 315
12126.63 296
12127.67 331
12128.71 295
12129.76 284
12130.80 259
12131.84 283
12132.88 315
12133.92 269
12134.96 271
12136.00 287
12137.04 266
12138.08 274
12139.12 302
12140.16 307
12141.20 320
12142.24 324
12143.28 281
12144.32 371
12145.36 299
12146.40 276
12147.44 306
12148.49 282
12149.53 277
12150.57 305
12151.61 308
12152.65 297
12153.69 278
12154.73 325
12155.77 299
12156.81 275
12157.86 253
12158.90 287
12159.94 304
12160.98 272
12162.02 296
12163.06 274
12164.10 291
12165.15 268
12166.19 234
12167.23 246
12168.27 295
12169.31 286
12170.36 280
12171.40 261
12172.44 245
12173.48 288
12174.52 279
12175.57 230
12176.61 219
12177.65 243
12178.69 266
12179.73 286
12180.78 289
12181.82 246
12182.86 257
12183.90 281
12184.95 247
12185.99 258
12187.03 284
12188.07 262
12189.12 261
12190.16 252
12191.20 251
12192.25 264
12193.29 276
12194.33 301
12195.37 282
12196.42 261
12197.46 268
12198.50 268
12199.55 281
12200.59 302
12201.63 262
12202.68 268
12203.72 273
12204.76 255
12205.81 246
12206.85 250
12207.89 307
12208.94 262
12209.98 271
12211.02 276
12212.07 290
12213.11 269
12214.16 287
12215.20 280
12216.24 263
12217.29 290
12218.33 265
12219.37 258
12220.42 236
12221.46 288
12222.51 269
12223.55 221
12224.60 229
12225.64 248
12226.68 267
12227.73 250
12228.77 289
12229.82 235
12230.86 204
12231.91 202
12232.95 204
12234.00 226
12235.04 215
12236.08 243
12237.13 230
12238.17 225
12239.22 233
12240.26 223
12241.31 246
12242.35 227
12243.40 203
12244.44 231
12245.49 210
12246.53 236
12247.58 247
12248.62 222
12249.67 272
12250.72 211
12251.76 199
12252.81 233
12253.85 244
12254.90 228
12255.94 214
12256.99 211
12258.03 224
12259.08 232
12260.13 192
12261.17 178
12262.22 207
12263.26 227
12264.31 230
12265.35 174
12266.40 188
12267.45 243
12268.49 206
12269.54 223
12270.59 251
12271.63 229
12272.68 200
12273.72 211
12274.77 191
12275.82 219
12276.86 212
12277.91 246
12278.96 248
12280.00 211
12281.05 191
12282.10 206
12283.14 200
12284.19 181
12285.24 197
12286.28 211
12287.33 189
12288.38 191
12289.42 218
12290.47 208
12291.52 214
12292.57 217
12293.61 201
12294.66 175
12295.71 187
12296.75 199
12297.80 174
12298.85 171
12299.90 179
12300.94 197
12301.99 204
12303.04 195
12304.09 193
12305.13 177
12306.18 210
12307.23 207
12308.28 171
12309.33 222
12310.37 219
12311.42 206
12312.47 212
12313.52 184
12314.57 186
12315.61 203
12316.66 179
12317.71 199
12318.76 205
12319.81 203
12320.85 194
12321.90 202
12322.95 225
12324.00 203
12325.05 188
12326.10 162
12327.15 180
12328.19 202
12329.24 208
12330.29 183
12331.34 183
12332.39 202
12333.44 192
12334.49 186
12335.54 191
12336.59 188
12337.63 171
12338.68 168
12339.73 203
12340.78 231
12341.83 195
12342.88 167
12343.93 163
12344.98 191
12346.03 191
12347.08 193
12348.13 204
12349.18 207
12350.23 214
12351.28 209
12352.33 187
12353.38 174
12354.43 181
12355.48 185
12356.52 199
12357.57 187
12358.62 206
12359.67 177
12360.72 190
12361.77 217
12362.82 192
12363.88 211
12364.93 234
12365.98 179
12367.03 187
12368.08 210
12369.13 210
12370.18 201
12371.23 189
12372.28 178
12373.33 201
12374.38 221
12375.43 173
12376.48 217
12377.53 221
12378.58 187
12379.63 186
12380.68 198
12381.73 181
12382.79 183
12383.84 179
12384.89 215
12385.94 214
12386.99 197
12388.04 232
12389.09 213
12390.14 207
12391.20 178
12392.25 190
12393.30 192
12394.35 182
12395.40 224
12396.45 209
12397.50 203
12398.56 218
12399.61 204
12400.66 223
12401.71 240
12402.76 215
12403.81 196
12404.87 192
12405.92 165
12406.97 201
12408.02 222
12409.07 223
12410.13 206
12411.18 220
12412.23 245
12413.28 215
12414.34 192
12415.39 214
12416.44 226
12417.49 214
12418.55 205
12419.60 220
12420.65 216
12421.70 245
12422.76 222
12423.81 212
12424.86 231
12425.91 196
12426.97 217
12428.02 183
12429.07 217
12430.13 195
12431.18 236
12432.23 249
12433.29 257
12434.34 257
12435.39 225
12436.44 202
12437.50 218
12438.55 253
12439.61 210
12440.66 213
12441.71 220
12442.77 237
12443.82 280
12444.87 248
12445.93 226
12446.98 248
12448.03 225
12449.09 244
12450.14 224
12451.20 224
12452.25 247
12453.30 250
12454.36 256
12455.41 249
12456.47 241
12457.52 232
12458.57 293
12459.63 298
12460.68 234
12461.74 255
12462.79 285
12463.85 292
12464.90 267
12465.95 248
12467.01 291
12468.06 317
12469.12 314
12470.17 337
12471.23 404
12472.28 447
12473.34 457
12474.39 488
12475.45 503
12476.50 518
12477.56 478
12478.61 491
12479.67 436
12480.72 365
12481.78 342
12482.83 319
12483.89 332
12484.94 266
12486.00 280
12487.05 292
12488.11 290
12489.17 238
12490.22 236
12491.28 258
12492.33 237
12493.39 235
12494.44 287
12495.50 279
12496.55 246
12497.61 216
12498.67 265
12499.72 240
12500.78 244
12501.83 216
12502.89 208
12503.95 212
12505.00 242
12506.06 237
12507.12 218
12508.17 244
12509.23 169
12510.28 198
12511.34 214
12512.40 266
12513.45 244
12514.51 205
12515.57 236
12516.62 250
12517.68 263
12518.74 203
12519.79 244
12520.85 224
12521.91 232
12522.96 193
12524.02 195
12525.08 180
12526.14 188
12527.19 205
12528.25 208
12529.31 195
12530.36 234
12531.42 201
12532.48 218
12533.54 206
12534.59 201
12535.65 231
12536.71 229
12537.77 224
12538.82 220
12539.88 219
12540.94 191
12542.00 221
12543.05 223
12544.11 234
12545.17 244
12546.23 247
12547.29 246
12548.34 261
12549.40 258
12550.46 277
12551.52 269
12552.58 302
12553.64 283
12554.69 276
12555.75 274
12556.81 288
12557.87 277
12558.93 255
12559.99 284
12561.04 271
12562.10 246
12563.16 295
12564.22 250
12565.28 225
12566.34 237
12567.40 274
12568.45 261
12569.51 253
12570.57 229
12571.63 218
12572.69 238
12573.75 198
12574.81 215
12575.87 218
12576.93 196
12577.99 189
12579.05 206
12580.11 238
12581.16 179
12582.22 209
12583.28 223
12584.34 191
12585.40 205
12586.46 222
12587.52 214
12588.58 224
12589.64 224
12590.70 218
12591.76 204
12592.82 193
12593.88 179
12594.94 213
12596.00 218
12597.06 219
12598.12 198
12599.18 190
12600.24 220
12601.30 214
12602.36 224
12603.42 173
12604.48 174
12605.54 203
12606.60 213
12607.66 236
12608.72 212
12609.79 223
12610.85 222
12611.91 229
12612.97 212
12614.03 228
12615.09 255
12616.15 252
12617.21 250
12618.27 208
12619.33 224
12620.39 212
12621.45 201
12622.52 205
12623.58 203
12624.64 177
12625.70 211
12626.76 208
12627.82 176
12628.88 201
12629.95 197
12631.01 218
12632.07 200
12633.13 219
12634.19 200
12635.25 230
12636.31 193
12637.38 189
12638.44 201
12639.50 187
12640.56 217
12641.62 162
12642.69 174
12643.75 190
12644.81 203
12645.87 190
12646.93 201
12648.00 164
12649.06 185
12650.12 158
12651.18 157
12652.25 145
12653.31 174
12654.37 185
12655.43 180
12656.50 207
12657.56 178
12658.62 156
12659.68 165
12660.75 178
12661.81 174
12662.87 189
12663.94 188
12665.00 177
12666.06 168
12667.12 159
12668.19 178
12669.25 181
12670.31 170
12671.38 170
12672.44 209
12673.50 193
12674.57 200
12675.63 197
12676.69 186
12677.76 188
12678.82 197
12679.88 200
12680.95 212
12682.01 201
12683.07 196
12684.14 184
12685.20 232
12686.27 206
12687.33 172
12688.39 166
12689.46 174
12690.52 208
12691.59 187
12692.65 175
12693.71 199
12694.78 222
12695.84 228
12696.91 176
12697.97 182
12699.04 189
12700.10 171
12701.16 189
12702.23 236
12703.29 191
12704.36 181
12705.42 200
12706.49 197
12707.55 188
12708.62 205
12709.68 188
12710.75 204
12711.81 206
12712.88 187
12713.94 196
12715.01 196
12716.07 157
12717.14 188
12718.20 186
12719.27 208
12720.33 166
12721.40 175
12722.46 193
12723.53 209
12724.59 178
12725.66 193
12726.72 187
12727.79 167
12728.86 189
12729.92 203
12730.99 211
12732.05 203
12733.12 205
12734.18 179
12735.25 207
12736.32 195
12737.38 164
12738.45 178
12739.51 194
12740.58 180
12741.65 180
12742.71 194
12743.78 198
12744.85 184
12745.91 192
12746.98 182
12748.04 169
12749.11 180
12750.18 168
12751.24 135
12752.31 156
12753.38 179
12754.44 168
12755.51 179
12756.58 190
12757.64 170
12758.71 172
12759.78 163
12760.85 170
12761.91 149
12762.98 173
12764.05 167
12765.11 174
12766.18 188
12767.25 165
12768.32 163
12769.38 179
12770.45 179
12771.52 191
12772.58 176
12773.65 167
12774.72 158
12775.79 147
12776.86 159
12777.92 152
12778.99 164
12780.06 195
12781.13 178
12782.19 135
12783.26 156
12784.33 165
12785.40 170
12786.47 142
12787.53 162
12788.60 178
12789.67 148
12790.74 150
12791.81 168
12792.87 152
12793.94 158
12795.01 188
12796.08 155
12797.15 124
12798.22 150
12799.29 170
12800.35 177
12801.42 170
12802.49 203
12803.56 197
12804.63 202
12805.70 195
12806.77 156
12807.84 153
12808.90 193
12809.97 231
12811.04 211
12812.11 233
12813.18 191
12814.25 168
12815.32 174
12816.39 167
12817.46 159
12818.53 177
12819.60 205
12820.67 165
12821.74 164
12822.81 168
12823.88 167
12824.94 178
12826.01 148
12827.08 192
12828.15 160
12829.22 176
12830.29 158
12831.36 153
12832.43 162
12833.50 156
12834.57 181
12835.64 168
12836.71 151
12837.78 157
12838.85 176
12839.92 139
12840.99 155
12842.07 141
12843.14 166
12844.21 160
12845.28 162
12846.35 197
12847.42 193
12848.49 164
12849.56 166
12850.63 152
12851.70 172
12852.77 196
12853.84 153
12854.91 147
12855.98 139
12857.06 135
12858.13 150
12859.20 155
12860.27 156
12861.34 157
12862.41 171
12863.48 139
12864.55 152
12865.62 156
12866.70 155
12867.77 156
12868.84 150
12869.91 125
12870.98 127
12872.05 121
12873.13 177
12874.20 175
12875.27 149
12876.34 171
12877.41 132
12878.48 126
12879.56 109
12880.63 135
12881.70 179
12882.77 156
12883.84 138
12884.92 149
12885.99 130
12887.06 160
12888.13 127
12889.21 129
12890.28 154
12891.35 148
12892.42 142
12893.50 112
12894.57 163
12895.64 140
12896.71 125
12897.79 124
12898.86 136
12899.93 136
12901.00 136
12902.08 134
12903.15 145
12904.22 149
12905.30 136
12906.37 152
12907.44 172
12908.52 164
12909.59 143
12910.66 144
12911.73 129
12912.81 154
12913.88 144
12914.96 156
12916.03 123
12917.10 137
12918.18 184
12919.25 152
12920.32 148
12921.40 119
12922.47 133
12923.54 156
12924.62 122
12925.69 131
12926.77 140
12927.84 160
12928.91 187
12929.99 150
12931.06 149
12932.14 148
12933.21 154
12934.28 157
12935.36 140
12936.43 150
12937.51 161
12938.58 142
12939.66 136
12940.73 146
12941.80 158
12942.88 167
12943.95 173
12945.03 169
12946.10 136
12947.18 121
12948.25 163
12949.33 169
12950.40 159
12951.48 155
12952.55 157
12953.63 137
12954.70 139
12955.78 127
12956.85 124
12957.93 172
12959.00 177
12960.08 179
12961.15 157
12962.23 135
12963.30 158
12964.38 135
12965.46 156
12966.53 162
12967.61 152
12968.68 157
12969.76 129
12970.83 135
12971.91 133
12972.99 122
12974.06 139
12975.14 129
12976.21 158
12977.29 137
12978.37 140
12979.44 173
12980.52 134
12981.59 120
12982.67 151
12983.75 157
12984.82 141
12985.90 142
12986.98 146
12988.05 132
12989.13 155
12990.20 173
12991.28 148
12992.36 134
12993.43 157
12994.51 138
12995.59 164
12996.67 146
12997.74 158
12998.82 152
12999.90 126
13000.97 151
13002.05 163
13003.13 163
13004.20 138
13005.28 138
13006.36 166
13007.44 151
13008.51 160
13009.59 132
13010.67 148
13011.75 147
13012.82 158
13013.90 158
13014.98 139
13016.06 183
13017.13 157
13018.21 143
13019.29 125
13020.37 124
13021.44 126
13022.52 115
13023.60 132
13024.68 170
13025.76 163
13026.83 159
13027.91 175
13028.99 160
13030.07 167
13031.15 135
13032.23 140
13033.30 160
13034.38 138
13035.46 169
13036.54 153
13037.62 145
13038.70 163
13039.77 171
13040.85 130
13041.93 123
13043.01 156
13044.09 124
13045.17 137
13046.25 163
13047.33 166
13048.40 164
13049.48 158
13050.56 145
13051.64 157
13052.72 137
13053.80 125
13054.88 137
13055.96 156
13057.04 183
13058.12 172
13059.20 158
13060.28 185
13061.36 141
13062.44 186
13063.51 152
13064.59 168
13065.67 163
13066.75 170
13067.83 201
13068.91 165
13069.99 147
13071.07 159
13072.15 154
13073.23 173
13074.31 192
13075.39 167
13076.47 124
13077.55 138
13078.63 151
13079.71 176
13080.79 156
13081.87 135
13082.96 153
13084.04 160
13085.12 161
13086.20 169
13087.28 145
13088.36 146
13089.44 157
13090.52 189
13091.60 170
13092.68 132
13093.76 159
13094.84 170
13095.92 152
13097.00 146
13098.09 169
13099.17 140
13100.25 163
13101.33 149
13102.41 167
13103.49 177
13104.57 174
13105.65 174
13106.74 180
13107.82 152
13108.90 174
13109.98 148
13111.06 161
13112.14 162
13113.22 140
13114.31 155
13115.39 187
13116.47 180
13117.55 154
13118.63 185
13119.72 198
13120.80 165
13121.88 153
13122.96 158
13124.04 180
13125.13 184
13126.21 167
13127.29 166
13128.37 164
13129.45 134
13130.54 172
13131.62 212
13132.70 178
13133.78 201
13134.87 161
13135.95 173
13137.03 156
13138.11 156
13139.20 174
13140.28 164
13141.36 154
13142.45 159
13143.53 174
13144.61 173
13145.69 167
13146.78 174
13147.86 150
13148.94 163
13150.03 182
13151.11 187
13152.19 165
13153.28 169
13154.36 174
13155.44 182
13156.53 174
13157.61 179
13158.69 130
13159.78 160
13160.86 176
13161.94 200
13163.03 181
13164.11 180
13165.20 129
13166.28 151
13167.36 172
13168.45 194
13169.53 186
13170.62 158
13171.70 193
13172.78 187
13173.87 219
13174.95 193
13176.04 183
13177.12 179
13178.21 196
13179.29 165
13180.37 135
13181.46 170
13182.54 217
13183.63 193
13184.71 171
13185.80 189
13186.88 200
13187.97 195
13189.05 194
13190.14 212
13191.22 200
13192.31 227
13193.39 195
13194.48 172
13195.56 183
13196.65 180
13197.73 201
13198.82 200
13199.90 215
13200.99 211
13202.07 166
13203.16 162
13204.24 182
13205.33 190
13206.41 173
13207.50 179
13208.58 211
13209.67 220
13210.76 199
13211.84 207
13212.93 222
13214.01 196
13215.10 175
13216.19 172
13217.27 201
13218.36 164
13219.44 184
13220.53 176
13221.62 166
13222.70 161
13223.79 175
13224.87 183
13225.96 181
13227.05 214
13228.13 188
13229.22 181
13230.31 211
13231.39 208
13232.48 174
13233.57 184
13234.65 196
13235.74 217
13236.83 212
13237.91 232
13239.00 204
13240.09 180
13241.17 200
13242.26 202
13243.35 168
13244.43 215
13245.52 211
13246.61 184
13247.70 162
13248.78 186
13249.87 207
13250.96 245
13252.05 238
13253.13 203
13254.22 198
13255.31 214
13256.39 199
13257.48 212
13258.57 218
13259.66 257
13260.75 239
13261.83 212
13262.92 229
13264.01 239
13265.10 224
13266.19 256
13267.27 245
13268.36 252
13269.45 248
13270.54 253
13271.63 243
13272.71 232
13273.80 273
13274.89 261
13275.98 282
13277.07 303
13278.16 290
13279.24 280
13280.33 265
13281.42 282
13282.51 282
13283.60 273
13284.69 284
13285.78 276
13286.86 290
13287.95 282
13289.04 300
13290.13 314
13291.22 314
13292.31 279
13293.40 312
13294.49 286
13295.58 290
13296.67 275
13297.76 319
13298.84 320
13299.93 297
13301.02 315
13302.11 337
13303.20 338
13304.29 353
13305.38 316
13306.47 311
13307.56 323
13308.65 333
13309.74 315
13310.83 312
13311.92 334
13313.01 301
13314.10 310
13315.19 324
13316.28 280
13317.37 311
13318.46 325
13319.55 345
13320.64 340
13321.73 361
13322.82 345
13323.91 309
13325.00 313
13326.09 329
13327.18 316
13328.27 334
13329.36 347
13330.45 314
13331.54 289
13332.64 353
13333.73 364
13334.82 333
13335.91 315
13337.00 335
13338.09 349
13339.18 320
13340.27 346
13341.36 335
13342.45 339
13343.54 359
13344.64 379
13345.73 359
13346.82 360
13347.91 336
13349.00 327
13350.09 352
13351.18 371
13352.28 369
13353.37 347
13354.46 401
13355.55 381
13356.64 363
13357.73 371
13358.83 381
13359.92 410
13361.01 390
13362.10 417
13363.19 435
13364.29 426
13365.38 444
13366.47 429
13367.56 449
13368.65 427
13369.75 447
13370.84 416
13371.93 396
13373.02 338
13374.12 364
13375.21 374
13376.30 344
13377.39 336
13378.49 324
13379.58 332
13380.67 332
13381.76 324
13382.86 300
13383.95 322
13385.04 314
13386.13 311
13387.23 370
13388.32 321
13389.41 307
13390.51 284
13391.60 295
13392.69 318
13393.79 291
13394.88 305
13395.97 305
13397.07 315
13398.16 288
13399.25 321
13400.35 315
13401.44 297
13402.53 271
13403.63 262
13404.72 274
13405.81 263
13406.91 297
13408.00 280
13409.10 285
13410.19 281
13411.28 268
13412.38 305
13413.47 284
13414.57 309
13415.66 311
13416.75 325
13417.85 305
13418.94 277
13420.04 288
13421.13 303
13422.22 323
13423.32 306
13424.41 316
13425.51 336
13426.60 297
13427.70 309
13428.79 343
13429.89 313
13430.98 300
13432.08 314
13433.17 329
13434.27 343
13435.36 304
13436.46 345
13437.55 345
13438.65 341
13439.74 337
13440.84 333
13441.93 316
13443.03 364
13444.12 359
13445.22 351
13446.31 336
13447.41 343
13448.50 319
13449.60 359
13450.69 392
13451.79 353
13452.89 345
13453.98 359
13455.08 362
13456.17 390
13457.27 399
13458.36 417
13459.46 373
13460.56 404
13461.65 430
13462.75 413
13463.84 383
13464.94 380
13466.04 376
13467.13 399
13468.23 443
13469.32 435
13470.42 403
13471.52 374
13472.61 352
13473.71 399
13474.81 437
13475.90 395
13477.00 377
13478.10 356
13479.19 386
13480.29 391
13481.39 384
13482.48 436
13483.58 403
13484.68 391
13485.77 402
13486.87 408
13487.97 495
13489.07 470
13490.16 438
13491.26 468
13492.36 433
13493.45 466
13494.55 471
13495.65 492
13496.75 555
13497.84 581
13498.94 574
13500.04 545
13501.14 541
13502.23 527
13503.33 543
13504.43 476
13505.53 516
13506.63 477
13507.72 447
13508.82 469
13509.92 427
13511.02 392
13512.12 384
13513.21 390
13514.31 381
13515.41 373
13516.51 359
13517.61 383
13518.70 347
13519.80 390
13520.90 349
13522.00 335
13523.10 319
13524.20 329
13525.30 336
13526.39 292
13527.49 310
13528.59 332
13529.69 314
13530.79 326
13531.89 346
13532.99 319
13534.09 320
13535.18 325
13536.28 323
13537.38 293
13538.48 322
13539.58 334
13540.68 309
13541.78 316
13542.88 266
13543.98 285
13545.08 282
13546.18 277
13547.28 284
13548.38 271
13549.48 252
13550.57 299
13551.67 270
13552.77 285
13553.87 297
13554.97 288
13556.07 279
13557.17 253
13558.27 258
13559.37 254
13560.47 269
13561.57 243
13562.67 254
13563.77 291
13564.87 258
13565.97 245
13567.07 260
13568.17 262
13569.28 284
13570.38 271
13571.48 274
13572.58 296
13573.68 273
13574.78 315
13575.88 284
13576.98 284
13578.08 267
13579.18 298
13580.28 280
13581.38 291
13582.48 301
13583.58 288
13584.69 299
13585.79 259
13586.89 229
13587.99 311
13589.09 291
13590.19 259
13591.29 291
13592.39 249
13593.49 290
13594.60 275
13595.70 249
13596.80 289
13597.90 319
13599.00 313
13600.10 304
13601.21 294
13602.31 306
13603.41 280
13604.51 258
13605.61 276
13606.71 312
13607.82 287
13608.92 301
13610.02 281
13611.12 295
13612.22 279
13613.33 286
13614.43 270
13615.53 279
13616.63 290
13617.74 276
13618.84 302
13619.94 285
13621.04 300
13622.15 282
13623.25 289
13624.35 285
13625.45 274
13626.56 296
13627.66 287
13628.76 281
13629.86 297
13630.97 314
13632.07 316
13633.17 276
13634.28 278
13635.38 265
13636.48 272
13637.59 311
13638.69 261
13639.79 259
13640.90 305
13642.00 259
13643.10 278
13644.21 308
13645.31 267
13646.41 273
13647.52 323
13648.62 237
13649.72 259
13650.83 243
13651.93 248
13653.03 234
13654.14 263
13655.24 244
13656.35 221
13657.45 246
13658.55 254
13659.66 235
13660.76 286
13661.87 294
13662.97 283
13664.07 254
13665.18 284
13666.28 265
13667.39 225
13668.49 245
13669.60 249
13670.70 235
13671.81 253
13672.91 258
13674.01 277
13675.12 278
13676.22 263
13677.33 255
13678.43 267
13679.54 257
13680.64 255
13681.75 264
13682.85 294
13683.96 282
13685.06 292
13686.17 255
13687.27 265
13688.38 235
13689.48 276
13690.59 252
13691.69 276
13692.80 238
13693.91 278
13695.01 249
13696.12 260
13697.22 280
13698.33 257
13699.43 284
13700.54 297
13701.64 258
13702.75 247
13703.86 287
13704.96 293
13706.07 259
13707.17 287
13708.28 275
13709.39 293
13710.49 294
13711.60 326
13712.70 290
13713.81 269
13714.92 293
13716.02 293
13717.13 295
13718.24 330
13719.34 319
13720.45 311
13721.56 312
13722.66 345
13723.77 360
13724.88 340
13725.98 310
13727.09 366
13728.20 365
13729.30 359
13730.41 339
13731.52 318
13732.62 316
13733.73 341
13734.84 341
13735.94 340
13737.05 344
13738.16 373
13739.27 336
13740.37 340
13741.48 351
13742.59 347
13743.70 354
13744.80 395
13745.91 382
13747.02 409
13748.13 407
13749.23 379
13750.34 403
13751.45 409
13752.56 418
13753.67 453
13754.77 445
13755.88 447
13756.99 449
13758.10 452
13759.21 468
13760.31 428
13761.42 492
13762.53 525
13763.64 517
13764.75 579
13765.85 567
13766.96 563
13768.07 628
13769.18 710
13770.29 786
13771.40 780
13772.51 758
13773.61 740
13774.72 704
13775.83 655
13776.94 598
13778.05 550
13779.16 559
13780.27 488
13781.38 449
13782.48 425
13783.59 412
13784.70 411
13785.81 398
13786.92 365
13788.03 391
13789.14 378
13790.25 353
13791.36 339
13792.47 324
13793.58 337
13794.69 316
13795.80 348
13796.91 311
13798.02 339
13799.13 297
13800.24 327
13801.35 320
13802.45 321
13803.56 322
13804.67 308
13805.78 318
13806.89 308
13808.00 306
13809.11 320
13810.22 331
13811.34 340
13812.45 278
13813.56 289
13814.67 312
13815.78 298
13816.89 312
13818.00 272
13819.11 252
13820.22 238
13821.33 243
13822.44 259
13823.55 330
13824.66 293
13825.77 280
13826.88 305
13827.99 280
13829.10 355
13830.22 260
13831.33 260
13832.44 304
13833.55 333
13834.66 316
13835.77 263
13836.88 333
13837.99 330
13839.10 313
13840.22 268
13841.33 270
13842.44 277
13843.55 299
13844.66 287
13845.77 283
13846.88 306
13848.00 329
13849.11 267
13850.22 273
13851.33 300
13852.44 276
13853.56 284
13854.67 328
13855.78 317
13856.89 274
13858.00 254
13859.12 259
13860.23 286
13861.34 266
13862.45 299
13863.56 303
13864.68 264
13865.79 293
13866.90 266
13868.01 283
13869.13 308
13870.24 311
13871.35 287
13872.46 300
13873.58 336
13874.69 291
13875.80 310
13876.91 298
13878.03 318
13879.14 305
13880.25 319
13881.37 289
13882.48 302
13883.59 330
13884.71 300
13885.82 322
13886.93 302
13888.05 327
13889.16 327
13890.27 315
13891.39 330
13892.50 373
13893.61 361
13894.73 308
13895.84 315
13896.95 300
13898.07 317
13899.18 310
13900.29 314
13901.41 286
13902.52 270
13903.64 284
13904.75 296
13905.86 299
13906.98 286
13908.09 284
13909.21 283
13910.32 247
13911.43 246
13912.55 257
13913.66 266
13914.78 300
13915.89 308
13917.01 280
13918.12 265
13919.24 281
13920.35 278
13921.46 242
13922.58 291
13923.69 303
13924.81 314
13925.92 272
13927.04 274
13928.15 281
13929.27 277
13930.38 296
13931.50 252
13932.61 288
13933.73 260
13934.84 239
13935.96 278
13937.07 240
13938.19 222
13939.30 250
13940.42 266
13941.54 274
13942.65 249
13943.77 247
13944.88 223
13946.00 243
13947.11 254
13948.23 236
13949.34 262
13950.46 271
13951.58 253
13952.69 261
13953.81 240
13954.92 235
13956.04 256
13957.16 261
13958.27 235
13959.39 221
13960.50 222
13961.62 280
13962.74 248
13963.85 261
13964.97 264
13966.09 263
13967.20 285
13968.32 226
13969.44 267
13970.55 211
13971.67 225
13972.79 240
13973.90 268
13975.02 263
13976.14 256
13977.25 264
13978.37 254
13979.49 265
13980.60 226
13981.72 243
13982.84 246
13983.95 263
13985.07 244
13986.19 248
13987.31 218
13988.42 228
13989.54 239
13990.66 249
13991.78 258
13992.89 252
13994.01 261
13995.13 252
13996.25 260
13997.36 208
13998.48 254
13999.60 259
14000.72 269
14001.83 239
14002.95 247
14004.07 252
14005.19 254
14006.31 247
14007.42 213
14008.54 255
14009.66 240
14010.78 254
14011.90 264
14013.02 252
14014.13 272
14015.25 259
14016.37 271
14017.49 240
14018.61 227
14019.73 261
14020.84 269
14021.96 249
14023.08 215
14024.20 219
14025.32 272
14026.44 265
14027.56 261
14028.68 239
14029.80 253
14030.91 266
14032.03 255
14033.15 197
14034.27 254
14035.39 292
14036.51 258
14037.63 273
14038.75 274
14039.87 279
14040.99 284
14042.11 273
14043.23 295
14044.35 277
14045.47 281
14046.58 328
14047.70 276
14048.82 303
14049.94 271
14051.06 284
14052.18 304
14053.30 308
14054.42 308
14055.54 280
14056.66 276
14057.78 280
14058.90 306
14060.02 271
14061.14 276
14062.26 278
14063.38 315
14064.51 318
14065.63 326
14066.75 327
14067.87 325
14068.99 332
14070.11 354
14071.23 365
14072.35 377
14073.47 377
14074.59 327
14075.71 331
14076.83 337
14077.95 385
14079.07 380
14080.19 381
14081.32 384
14082.44 363
14083.56 371
14084.68 410
14085.80 444
14086.92 460
14088.04 441
14089.16 435
14090.29 440
14091.41 458
14092.53 470
14093.65 511
14094.77 519
14095.89 531
14097.01 530
14098.14 508
14099.26 507
14100.38 462
14101.50 457
14102.62 458
14103.75 452
14104.87 456
14105.99 407
14107.11 380
14108.23 354
14109.36 310
14110.48 323
14111.60 329
14112.72 342
14113.84 329
14114.97 313
14116.09 330
14117.21 319
14118.33 312
14119.46 312
14120.58 305
14121.70 305
14122.82 305
14123.95 313
14125.07 288
14126.19 317
14127.32 293
14128.44 276
14129.56 272
14130.68 284
14131.81 258
14132.93 305
14134.05 288
14135.18 262
14136.30 249
14137.42 253
14138.55 273
14139.67 277
14140.79 293
14141.92 271
14143.04 254
14144.16 271
14145.29 264
14146.41 264
14147.54 274
14148.66 297
14149.78 231
14150.91 241
14152.03 214
14153.15 238
14154.28 267
14155.40 249
14156.53 249
14157.65 271
14158.77 268
14159.90 244
14161.02 253
14162.15 243
14163.27 246
14164.40 231
14165.52 268
14166.64 270
14167.77 233
14168.89 233
14170.02 239
14171.14 252
14172.27 252
14173.39 248
14174.52 256
14175.64 236
14176.77 217
14177.89 214
14179.02 219
14180.14 241
14181.27 299
14182.39 271
14183.52 222
14184.64 234
14185.77 217
14186.89 225
14188.02 213
14189.14 226
14190.27 240
14191.39 261
14192.52 255
14193.64 230
14194.77 229
14195.90 253
14197.02 236
14198.15 220
14199.27 220
14200.40 240
14201.52 227
14202.65 219
14203.78 243
14204.90 217
14206.03 223
14207.15 258
14208.28 231
14209.41 231
14210.53 222
14211.66 213
14212.78 220
14213.91 229
14215.04 215
14216.16 220
14217.29 219
14218.42 219
14219.54 241
14220.67 238
14221.80 185
14222.92 214
14224.05 244
14225.18 228
14226.30 251
14227.43 227
14228.56 226
14229.68 226
14230.81 222
14231.94 211
14233.06 207
14234.19 219
14235.32 202
14236.45 211
14237.57 214
14238.70 211
14239.83 205
14240.96 201
14242.08 199
14243.21 217
14244.34 191
14245.47 195
14246.59 151
14247.72 183
14248.85 159
14249.98 186
14251.10 172
14252.23 211
14253.36 215
14254.49 183
14255.62 186
14256.74 205
14257.87 201
14259.00 193
14260.13 169
14261.26 151
14262.38 182
14263.51 216
14264.64 203
14265.77 169
14266.90 169
14268.03 197
14269.15 190
14270.28 171
14271.41 168
14272.54 184
14273.67 159
14274.80 176
14275.93 200
14277.06 213
14278.18 187
14279.31 189
14280.44 180
14281.57 173
14282.70 162
14283.83 173
14284.96 179
14286.09 191
14287.22 183
14288.35 179
14289.48 160
14290.60 184
14291.73 190
14292.86 168
14293.99 149
14295.12 151
14296.25 152
14297.38 175
14298.51 161
14299.64 148
14300.77 178
14301.90 165
14303.03 156
14304.16 157
14305.29 152
14306.42 160
14307.55 174
14308.68 161
14309.81 133
14310.94 146
14312.07 176
14313.20 165
14314.33 175
14315.46 163
14316.59 171
14317.72 172
14318.85 155
14319.98 186
14321.11 183
14322.24 162
14323.38 169
14324.51 126
14325.64 148
14326.77 154
14327.90 149
14329.03 180
14330.16 137
14331.29 146
14332.42 157
14333.55 144
14334.68 148
14335.82 139
14336.95 147
14338.08 148
14339.21 143
14340.34 167
14341.47 157
14342.60 148
14343.73 144
14344.87 153
14346.00 195
14347.13 174
14348.26 146
14349.39 164
14350.52 163
14351.66 164
14352.79 151
14353.92 161
14355.05 161
14356.18 166
14357.32 166
14358.45 166
14359.58 188
14360.71 132
14361.84 132
14362.98 123
14364.11 146
14365.24 148
14366.37 138
14367.51 156
14368.64 124
14369.77 143
14370.90 127
14372.04 148
14373.17 176
14374.30 152
14375.43 146
14376.57 152
14377.70 179
14378.83 154
14379.97 128
14381.10 123
14382.23 158
14383.36 155
14384.50 136
14385.63 162
14386.76 157
14387.90 145
14389.03 130
14390.16 130
14391.30 157
14392.43 139
14393.56 142
14394.70 124
14395.83 164
14396.96 155
14398.10 156
14399.23 179
14400.37 144
14401.50 157
14402.63 149
14403.77 136
14404.90 149
14406.03 136
14407.17 139
14408.30 158
14409.44 166
14410.57 148
14411.70 132
14412.84 148
14413.97 145
14415.11 137
14416.24 153
14417.38 176
14418.51 155
14419.64 157
14420.78 138
14421.91 167
14423.05 150
14424.18 160
14425.32 178
14426.45 171
14427.59 139
14428.72 141
14429.86 167
14430.99 152
14432.13 148
14433.26 139
14434.40 168
14435.53 194
14436.67 154
14437.80 146
14438.94 153
14440.07 159
14441.21 160
14442.34 163
14443.48 155
14444.61 159
14445.75 150
14446.89 137
14448.02 159
14449.16 186
14450.29 166
14451.43 146
14452.56 139
14453.70 152
14454.84 135
14455.97 134
14457.11 151
14458.24 139
14459.38 147
14460.52 146
14461.65 122
14462.79 136
14463.92 128
14465.06 143
14466.20 134
14467.33 136
14468.47 139
14469.61 144
14470.74 147
14471.88 160
14473.02 150
14474.15 151
14475.29 172
14476.43 192
14477.56 152
14478.70 171
14479.84 156
14480.97 193
14482.11 193
14483.25 181
14484.38 183
14485.52 175
14486.66 175
14487.79 154
14488.93 153
14490.07 168
14491.21 158
14492.34 142
14493.48 144
14494.62 161
14495.76 159
14496.89 148
14498.03 138
14499.17 167
14500.31 167
14501.44 157
14502.58 176
14503.72 160
14504.86 179
14506.00 179
14507.13 213
14508.27 174
14509.41 165
14510.55 194
14511.69 184
14512.82 186
14513.96 144
14515.10 156
14516.24 157
14517.38 151
14518.51 228
14519.65 213
14520.79 180
14521.93 167
14523.07 171
14524.21 165
14525.35 210
14526.48 182
14527.62 167
14528.76 163
14529.90 186
14531.04 157
14532.18 160
14533.32 160
14534.46 195
14535.60 171
14536.73 188
14537.87 164
14539.01 190
14540.15 156
14541.29 162
14542.43 166
14543.57 135
14544.71 176
14545.85 174
14546.99 163
14548.13 175
14549.27 167
14550.41 166
14551.55 169
14552.69 149
14553.83 129
14554.97 156
14556.11 204
14557.25 175
14558.39 174
14559.53 182
14560.67 210
14561.81 190
14562.95 179
14564.09 190
14565.23 171
14566.37 194
14567.51 198
14568.65 197
14569.79 169
14570.93 184
14572.07 188
14573.21 182
14574.35 182
14575.49 161
14576.63 171
14577.77 164
14578.91 159
14580.05 189
14581.19 177
14582.33 188
14583.48 190
14584.62 176
14585.76 170
14586.90 215
14588.04 173
14589.18 176
14590.32 203
14591.46 183
14592.60 202
14593.75 201
14594.89 190
14596.03 183
14597.17 171
14598.31 223
14599.45 211
14600.59 179
14601.74 196
14602.88 238
14604.02 221
14605.16 209
14606.30 212
14607.44 243
14608.59 230
14609.73 203
14610.87 232
14612.01 223
14613.15 209
14614.30 232
14615.44 243
14616.58 236
14617.72 243
14618.87 256
14620.01 262
14621.15 228
14622.29 232
14623.44 319
14624.58 275
14625.72 282
14626.86 290
14628.01 307
14629.15 304
14630.29 288
14631.43 300
14632.58 323
14633.72 281
14634.86 311
14636.01 360
14637.15 274
14638.29 286
14639.44 274
14640.58 251
14641.72 237
14642.86 218
14644.01 242
14645.15 216
14646.29 186
14647.44 195
14648.58 221
14649.73 208
14650.87 224
14652.01 191
14653.16 213
14654.30 209
14655.44 149
14656.59 177
14657.73 170
14658.87 180
14660.02 197
14661.16 207
14662.31 201
14663.45 196
14664.59 184
14665.74 176
14666.88 157
14668.03 185
14669.17 169
14670.32 157
14671.46 148
14672.60 134
14673.75 169
14674.89 155
14676.04 173
14677.18 161
14678.33 167
14679.47 165
14680.62 158
14681.76 159
14682.91 178
14684.05 163
14685.20 131
14686.34 160
14687.49 158
14688.63 140
14689.78 151
14690.92 133
14692.07 162
14693.21 151
14694.36 142
14695.50 139
14696.65 141
14697.79 177
14698.94 162
14700.08 157
14701.23 144
14702.38 159
14703.52 152
14704.67 137
14705.81 150
14706.96 161
14708.10 146
14709.25 144
14710.40 138
14711.54 154
14712.69 135
14713.83 163
14714.98 132
14716.13 156
14717.27 167
14718.42 151
14719.56 158
14720.71 152
14721.86 138
14723.00 133
14724.15 136
14725.30 154
14726.44 130
14727.59 134
14728.74 171
14729.88 144
14731.03 125
14732.18 156
14733.32 158
14734.47 140
14735.62 138
14736.76 134
14737.91 146
14739.06 146
14740.20 133
14741.35 121
14742.50 144
14743.65 168
14744.79 166
14745.94 147
14747.09 137
14748.23 163
14749.38 124
14750.53 124
14751.68 127
14752.82 147
14753.97 124
14755.12 140
14756.27 143
14757.42 138
14758.56 142
14759.71 138
14760.86 122
14762.01 135
14763.15 119
14764.30 116
14765.45 157
14766.60 141
14767.75 119
14768.90 132
14770.04 141
14771.19 124
14772.34 115
14773.49 135
14774.64 115
14775.79 116
14776.93 105
14778.08 127
14779.23 117
14780.38 123
14781.53 117
14782.68 110
14783.83 100
14784.97 116
14786.12 102
14787.27 124
14788.42 104
14789.57 114
14790.72 135
14791.87 125
14793.02 130
14794.17 138
14795.32 132
14796.46 114
14797.61 123
14798.76 132
14799.91 140
14801.06 140
14802.21 128
14803.36 101
14804.51 104
14805.66 144
14806.81 106
14807.96 117
14809.11 104
14810.26 126
14811.41 124
14812.56 95
14813.71 109
14814.86 120
14816.01 106
14817.16 119
14818.31 126
14819.46 108
14820.61 110
14821.76 129
14822.91 104
14824.06 100
14825.21 117
14826.36 109
14827.51 101
14828.66 108
14829.81 106
14830.96 119
14832.11 94
14833.26 99
14834.42 94
14835.57 125
14836.72 101
14837.87 94
14839.02 113
14840.17 90
14841.32 97
14842.47 120
14843.62 103
14844.77 81
14845.92 106
14847.08 107
14848.23 113
14849.38 87
14850.53 113
14851.68 120
14852.83 93
14853.98 105
14855.14 91
14856.29 88
14857.44 92
14858.59 106
14859.74 107
14860.89 84
14862.05 93
14863.20 106
14864.35 97
14865.50 84
14866.65 81
14867.81 106
14868.96 95
14870.11 97
14871.26 131
14872.41 119
14873.57 129
14874.72 118
14875.87 111
14877.02 108
14878.18 113
14879.33 105
14880.48 96
14881.63 121
14882.79 123
14883.94 117
14885.09 111
14886.24 94
14887.40 94
14888.55 108
14889.70 114
14890.86 101
14892.01 110
14893.16 92
14894.31 125
14895.47 117
14896.62 97
14897.77 97
14898.93 117
14900.08 103
14901.23 113
14902.39 93
14903.54 92
14904.69 117
14905.85 95
14907.00 97
14908.16 98
14909.31 120
14910.46 115
14911.62 128
14912.77 96
14913.92 123
14915.08 110
14916.23 121
14917.39 101
14918.54 116
14919.69 119
14920.85 100
14922.00 122
14923.16 121
14924.31 114
14925.46 142
14926.62 114
14927.77 123
14928.93 126
14930.08 110
14931.24 102
14932.39 100
14933.55 121
14934.70 112
14935.85 92
14937.01 103
14938.16 126
14939.32 117
14940.47 98
14941.63 114
14942.78 101
14943.94 115
14945.09 118
14946.25 137
14947.40 118
14948.56 146
14949.71 127
14950.87 115
14952.03 113
14953.18 125
14954.34 123
14955.49 136
14956.65 119
14957.80 114
14958.96 149
14960.11 145
14961.27 142
14962.42 164
14963.58 131
14964.74 145
14965.89 95
14967.05 130
14968.20 137
14969.36 116
14970.52 113
14971.67 134
14972.83 135
14973.98 105
14975.14 101
14976.30 110
14977.45 102
14978.61 137
14979.77 135
14980.92 104
14982.08 107
14983.24 108
14984.39 99
14985.55 99
14986.70 107
14987.86 88
14989.02 96
14990.18 106
14991.33 101
14992.49 120
14993.65 99
14994.80 117
14995.96 121
14997.12 103
14998.27 108
14999.43 93
15000.59 104
15001.75 117
15002.90 116
15004.06 105
15005.22 90
15006.37 106
15007.53 95
15008.69 92
15009.85 89
15011.00 121
15012.16 105
15013.32 96
15014.48 108
15015.64 102
15016.79 98
15017.95 93
15019.11 97
15020.27 113
15021.43 99
15022.58 124
15023.74 159
15024.90 107
15026.06 111
15027.22 110
15028.37 90
15029.53 97
15030.69 92
15031.85 105
15033.01 111
15034.17 95
15035.32 113
15036.48 108
15037.64 114
15038.80 105
15039.96 98
15041.12 99
15042.28 97
15043.44 104
15044.59 95
15045.75 95
15046.91 84
15048.07 92
15049.23 97
15050.39 96
15051.55 92
15052.71 102
15053.87 112
15055.03 114
15056.19 90
15057.35 103
15058.50 121
15059.66 123
15060.82 114
15061.98 105
15063.14 100
15064.30 102
15065.46 101
15066.62 77
15067.78 89
15068.94 92
15070.10 106
15071.26 121
15072.42 100
15073.58 70
15074.74 106
15075.90 96
15077.06 97
15078.22 89
15079.38 80
15080.54 92
15081.70 96
15082.86 98
15084.02 77
15085.18 87
15086.34 124
15087.50 106
15088.67 94
15089.83 91
15090.99 93
15092.15 110
15093.31 92
15094.47 92
15095.63 86
15096.79 104
15097.95 90
15099.11 89
15100.27 86
15101.43 92
15102.60 94
15103.76 109
15104.92 100
15106.08 105
15107.24 99
15108.40 101
15109.56 104
15110.72 81
15111.89 109
15113.05 112
15114.21 116
15115.37 97
15116.53 79
15117.69 88
15118.86 107
15120.02 98
15121.18 88
15122.34 83
15123.50 93
15124.67 98
15125.83 98
15126.99 110
15128.15 96
15129.31 100
15130.48 101
15131.64 97
15132.80 103
15133.96 120
15135.13 104
15136.29 96
15137.45 89
15138.61 100
15139.78 101
15140.94 90
15142.10 93
15143.26 91
15144.43 120
15145.59 93
15146.75 90
15147.91 103
15149.08 110
15150.24 106
15151.40 97
15152.57 91
15153.73 96
15154.89 95
15156.06 115
15157.22 116
15158.38 88
15159.55 110
15160.71 112
15161.87 101
15163.04 125
15164.20 96
15165.36 118
15166.53 109
15167.69 111
15168.85 99
15170.02 81
15171.18 104
15172.35 87
15173.51 102
15174.67 143
15175.84 112
15177.00 108
15178.17 98
15179.33 101
15180.49 118
15181.66 119
15182.82 125
15183.99 114
15185.15 116
15186.31 113
15187.48 123
15188.64 123
15189.81 104
15190.97 102
15192.14 126
15193.30 123
15194.47 109
15195.63 142
15196.80 122
15197.96 103
15199.13 122
15200.29 106
15201.46 130
15202.62 133
15203.79 111
15204.95 122
15206.12 118
15207.28 132
15208.45 113
15209.61 94
15210.78 116
15211.94 126
15213.11 114
15214.27 123
15215.44 109
15216.60 120
15217.77 109
15218.93 116
15220.10 125
15221.27 122
15222.43 121
15223.60 161
15224.76 184
15225.93 156
15227.10 140
15228.26 136
15229.43 160
15230.59 140
15231.76 134
15232.93 152
15234.09 166
15235.26 144
15236.42 159
15237.59 152
15238.76 130
15239.92 134
15241.09 146
15242.26 107
15243.42 129
15244.59 109
15245.76 138
15246.92 113
15248.09 105
15249.26 97
15250.42 119
15251.59 95
15252.76 103
15253.92 92
15255.09 88
15256.26 108
15257.43 92
15258.59 98
15259.76 128
15260.93 143
15262.09 133
15263.26 100
15264.43 110
15265.60 124
15266.76 144
15267.93 116
15269.10 96
15270.27 100
15271.43 101
15272.60 89
15273.77 115
15274.94 125
15276.10 123
15277.27 115
15278.44 107
15279.61 100
15280.78 113
15281.94 98
15283.11 109
15284.28 126
15285.45 112
15286.62 120
15287.79 85
15288.95 81
15290.12 97
15291.29 102
15292.46 109
15293.63 87
15294.80 103
15295.96 112
15297.13 107
15298.30 106
15299.47 122
15300.64 122
15301.81 111
15302.98 104
15304.15 120
15305.31 98
15306.48 85
15307.65 99
15308.82 82
15309.99 96
15311.16 102
15312.33 97
15313.50 90
15314.67 110
15315.84 102
15317.01 102
15318.18 91
15319.34 82
15320.51 113
15321.68 114
15322.85 103
15324.02 98
15325.19 95
15326.36 99
15327.53 103
15328.70 95
15329.87 90
15331.04 109
15332.21 112
15333.38 111
15334.55 87
15335.72 87
15336.89 81
15338.06 106
15339.23 118
15340.40 96
15341.57 117
15342.74 112
15343.91 111
15345.08 79
15346.26 100
15347.43 105
15348.60 97
15349.77 97
15350.94 114
15352.11 98
15353.28 109
15354.45 119
15355.62 111
15356.79 111
15357.96 92
15359.13 110
15360.30 122
15361.48 104
15362.65 104
15363.82 92
15364.99 85
15366.16 96
15367.33 110
15368.50 104
15369.67 90
15370.85 101
15372.02 102
15373.19 122
15374.36 108
15375.53 103
15376.70 99
15377.88 109
15379.05 99
15380.22 97
15381.39 119
15382.56 102
15383.73 114
15384.91 110
15386.08 105
15387.25 96
15388.42 127
15389.59 104
15390.77 102
15391.94 119
15393.11 123
15394.28 120
15395.46 114
15396.63 114
15397.80 86
15398.97 105
15400.15 100
15401.32 83
15402.49 96
15403.66 103
15404.84 100
15406.01 98
15407.18 89
15408.36 80
15409.53 126
15410.70 100
15411.87 83
15413.05 109
15414.22 101
15415.39 84
15416.57 76
15417.74 100
15418.91 102
15420.09 107
15421.26 90
15422.43 92
15423.61 97
15424.78 119
15425.95 105
15427.13 102
15428.30 109
15429.47 113
15430.65 106
15431.82 110
15433.00 115
15434.17 105
15435.34 110
15436.52 99
15437.69 80
15438.87 90
15440.04 93
15441.21 102
15442.39 83
15443.56 85
15444.74 107
15445.91 103
15447.09 88
15448.26 86
15449.43 82
15450.61 87
15451.78 92
15452.96 96
15454.13 87
15455.31 86
15456.48 102
15457.66 99
15458.83 109
15460.01 103
15461.18 89
15462.36 100
15463.53 101
15464.71 83
15465.88 88
15467.06 123
15468.23 101
15469.41 115
15470.58 107
15471.76 94
15472.93 107
15474.11 100
15475.28 96
15476.46 98
15477.63 112
15478.81 104
15479.99 96
15481.16 100
15482.34 104
15483.51 102
15484.69 104
15485.86 110
15487.04 117
15488.22 101
15489.39 91
15490.57 85
15491.74 121
15492.92 100
15494.10 95
15495.27 102
15496.45 94
15497.62 104
15498.80 89
15499.98 110
15501.15 88
15502.33 93
15503.51 92
15504.68 104
15505.86 107
15507.04 139
15508.21 121
15509.39 110
15510.57 93
15511.74 131
15512.92 132
15514.10 129
15515.27 139
15516.45 84
15517.63 119
15518.81 123
15519.98 107
15521.16 104
15522.34 131
15523.51 129
15524.69 122
15525.87 113
15527.05 93
15528.22 92
15529.40 118
15530.58 132
15531.76 102
15532.93 124
15534.11 126
15535.29 110
15536.47 120
15537.64 92
15538.82 114
15540.00 126
15541.18 124
15542.36 103
15543.53 105
15544.71 103
15545.89 98
15547.07 103
15548.25 104
15549.43 90
15550.60 107
15551.78 98
15552.96 122
15554.14 113
15555.32 80
15556.50 102
15557.67 125
15558.85 127
15560.03 96
15561.21 114
15562.39 112
15563.57 119
15564.75 94
15565.93 114
15567.10 119
15568.28 122
15569.46 129
15570.64 117
15571.82 133
15573.00 122
15574.18 115
15575.36 100
15576.54 120
15577.72 119
15578.90 141
15580.08 123
15581.26 106
15582.43 133
15583.61 119
15584.79 144
15585.97 166
15587.15 135
15588.33 133
15589.51 115
15590.69 132
15591.87 128
15593.05 136
15594.23 115
15595.41 124
15596.59 139
15597.77 165
15598.95 124
15600.13 137
15601.31 143
15602.49 142
15603.67 164
15604.85 166
15606.03 160
15607.21 160
15608.40 141
15609.58 162
15610.76 171
15611.94 158
15613.12 153
15614.30 136
15615.48 134
15616.66 120
15617.84 145
15619.02 143
15620.20 143
15621.38 154
15622.56 156
15623.75 173
15624.93 186
15626.11 159
15627.29 151
15628.47 183
15629.65 164
15630.83 145
15632.01 154
15633.20 172
15634.38 170
15635.56 154
15636.74 174
15637.92 186
15639.10 172
15640.29 165
15641.47 184
15642.65 182
15643.83 143
15645.01 205
15646.19 187
15647.38 147
15648.56 167
15649.74 174
15650.92 211
15652.10 183
15653.29 160
15654.47 157
15655.65 224
15656.83 191
15658.02 181
15659.20 179
15660.38 199
15661.56 212
15662.75 206
15663.93 203
15665.11 170
15666.29 183
15667.48 176
15668.66 217
15669.84 177
15671.03 194
15672.21 169
15673.39 198
15674.57 209
15675.76 209
15676.94 194
15678.12 192
15679.31 189
15680.49 190
15681.67 175
15682.86 158
15684.04 168
15685.22 190
15686.41 181
15687.59 175
15688.77 195
15689.96 187
15691.14 157
15692.32 172
15693.51 154
15694.69 182
15695.88 171
15697.06 172
15698.24 178
15699.43 167
15700.61 181
15701.80 179
15702.98 190
15704.16 182
15705.35 163
15706.53 203
15707.72 203
15708.90 177
15710.09 187
15711.27 218
15712.45 204
15713.64 194
15714.82 185
15716.01 203
15717.19 196
15718.38 206
15719.56 172
15720.75 171
15721.93 207
15723.12 188
15724.30 208
15725.49 227
15726.67 237
15727.86 186
15729.04 193
15730.23 196
15731.41 204
15732.60 216
15733.78 238
15734.97 224
15736.15 173
15737.34 178
15738.52 208
15739.71 204
15740.89 190
15742.08 210
15743.27 220
15744.45 187
15745.64 211
15746.82 212
15748.01 211
15749.19 239
15750.38 221
15751.57 209
15752.75 233
15753.94 221
15755.12 217
15756.31 232
15757.50 218
15758.68 216
15759.87 188
15761.05 220
15762.24 220
15763.43 193
15764.61 164
15765.80 193
15766.99 201
15768.17 176
15769.36 175
15770.55 175
15771.73 200
15772.92 175
15774.11 168
15775.29 177
15776.48 178
15777.67 172
15778.85 172
15780.04 184
15781.23 189
15782.42 180
15783.60 208
15784.79 164
15785.98 183
15787.16 167
15788.35 188
15789.54 172
15790.73 167
15791.91 189
15793.10 162
15794.29 185
15795.48 141
15796.66 164
15797.85 163
15799.04 192
15800.23 164
15801.41 171
15802.60 139
15803.79 162
15804.98 155
15806.17 150
15807.35 156
15808.54 160
15809.73 165
15810.92 140
15812.11 151
15813.30 145
15814.48 149
15815.67 139
15816.86 112
15818.05 121
15819.24 146
15820.43 135
15821.61 145
15822.80 123
15823.99 163
15825.18 135
15826.37 119
15827.56 123
15828.75 136
15829.94 140
15831.12 155
15832.31 152
15833.50 133
15834.69 160
15835.88 154
15837.07 155
15838.26 121
15839.45 127
15840.64 140
15841.83 122
15843.02 143
15844.21 119
15845.39 118
15846.58 160
15847.77 139
15848.96 161
15850.15 150
15851.34 139
15852.53 132
15853.72 160
15854.91 130
15856.10 166
15857.29 154
15858.48 122
15859.67 160
15860.86 124
15862.05 149
15863.24 172
15864.43 158
15865.62 123
15866.81 130
15868.00 133
15869.19 146
15870.38 168
15871.57 157
15872.76 147
15873.96 149
15875.15 151
15876.34 127
15877.53 134
15878.72 122
15879.91 152
15881.10 142
15882.29 158
15883.48 166
15884.67 133
15885.86 160
15887.05 149
15888.25 172
15889.44 172
15890.63 152
15891.82 152
15893.01 146
15894.20 172
15895.39 138
15896.58 146
15897.78 165
15898.97 173
15900.16 176
15901.35 167
15902.54 139
15903.73 168
15904.92 152
15906.12 156
15907.31 158
15908.50 146
15909.69 195
15910.88 210
15912.08 169
15913.27 166
15914.46 155
15915.65 164
15916.84 160
15918.04 169
15919.23 149
15920.42 147
15921.61 159
15922.81 180
15924.00 146
15925.19 168
15926.38 210
15927.58 185
15928.77 200
15929.96 191
15931.15 162
15932.35 184
15933.54 151
15934.73 143
15935.92 145
15937.12 155
15938.31 169
15939.50 141
15940.70 129
15941.89 130
15943.08 133
15944.28 145
15945.47 132
15946.66 114
15947.86 136
15949.05 128
15950.24 105
15951.44 105
15952.63 107
15953.82 132
15955.02 113
15956.21 144
15957.40 120
15958.60 116
15959.79 123
15960.99 103
15962.18 107
15963.37 147
15964.57 139
15965.76 161
15966.96 134
15968.15 115
15969.34 114
15970.54 111
15971.73 120
15972.93 90
15974.12 97
15975.31 110
15976.51 102
15977.70 111
15978.90 112
15980.09 94
15981.29 121
15982.48 129
15983.68 116
15984.87 98
15986.07 111
15987.26 109
15988.46 112
15989.65 82
15990.85 125
15992.04 115
15993.24 93
15994.43 100
15995.63 91
15996.82 95
15998.02 96
15999.21 102
16000.41 100
16001.60 91
16002.80 91
16003.99 97
16005.19 91
16006.38 95
16007.58 103
16008.77 100
16009.97 86
16011.17 86
16012.36 86
16013.56 112
16014.75 120
16015.95 112
16017.14 92
16018.34 81
16019.54 101
16020.73 88
16021.93 84
16023.13 98
16024.32 99
16025.52 103
16026.71 97
16027.91 99
16029.11 106
16030.30 105
16031.50 84
16032.70 93
16033.89 96
16035.09 85
16036.29 94
16037.48 103
16038.68 89
16039.88 95
16041.07 107
16042.27 107
16043.47 105
16044.66 110
16045.86 104
16047.06 87
16048.25 105
16049.45 126
16050.65 90
16051.85 99
16053.04 96
16054.24 97
16055.44 125
16056.64 98
16057.83 102
16059.03 103
16060.23 103
16061.43 104
16062.62 93
16063.82 89
16065.02 103
16066.22 92
16067.41 94
16068.61 99
16069.81 89
16071.01 86
16072.21 104
16073.40 84
16074.60 87
16075.80 96
16077.00 91
16078.20 87
16079.39 106
16080.59 104
16081.79 91
16082.99 94
16084.19 105
16085.39 124
16086.58 119
16087.78 106
16088.98 81
16090.18 105
16091.38 112
16092.58 92
16093.78 79
16094.98 103
16096.17 100
16097.37 91
16098.57 93
16099.77 82
16100.97 70
16102.17 83
16103.37 84
16104.57 98
16105.77 103
16106.97 94
16108.17 88
16109.36 110
16110.56 89
16111.76 89
16112.96 96
16114.16 87
16115.36 90
16116.56 73
16117.76 82
16118.96 101
16120.16 97
16121.36 68
16122.56 93
16123.76 82
16124.96 92
16126.16 82
16127.36 102
16128.56 124
16129.76 82
16130.96 111
16132.16 74
16133.36 79
16134.56 70
16135.76 94
16136.96 94
16138.16 79
16139.36 73
16140.56 83
16141.76 74
16142.97 102
16144.17 83
16145.37 81
16146.57 94
16147.77 91
16148.97 73
16150.17 104
16151.37 85
16152.57 76
16153.77 101
16154.97 84
16156.18 80
16157.38 83
16158.58 82
16159.78 85
16160.98 80
16162.18 84
16163.38 86
16164.58 99
16165.79 82
16166.99 76
16168.19 81
16169.39 109
16170.59 106
16171.79 110
16173.00 83
16174.20 101
16175.40 106
16176.60 92
16177.80 92
16179.01 81
16180.21 96
16181.41 108
16182.61 89
16183.81 86
16185.02 89
16186.22 105
16187.42 81
16188.62 87
16189.82 96
16191.03 109
16192.23 87
16193.43 90
16194.63 79
16195.84 74
16197.04 96
16198.24 106
16199.45 77
16200.65 107
16201.85 72
16203.05 104
16204.26 104
16205.46 93
16206.66 97
16207.87 87
16209.07 83
16210.27 88
16211.48 98
16212.68 90
16213.88 100
16215.08 92
16216.29 91
16217.49 95
16218.70 111
16219.90 101
16221.10 81
16222.31 77
16223.51 85
16224.71 99
16225.92 104
16227.12 114
16228.32 88
16229.53 125
16230.73 95
16231.94 108
16233.14 98
16234.34 82
16235.55 101
16236.75 88
16237.96 76
16239.16 85
16240.36 94
16241.57 88
16242.77 83
16243.98 70
16245.18 85
16246.39 90
16247.59 95
16248.80 95
16250.00 105
16251.21 117
16252.41 106
16253.61 120
16254.82 83
16256.02 89
16257.23 107
16258.43 115
16259.64 126
16260.84 109
16262.05 110
16263.25 82
16264.46 102
16265.66 118
16266.87 112
16268.08 100
16269.28 127
16270.49 104
16271.69 82
16272.90 87
16274.10 102
16275.31 131
16276.51 113
16277.72 125
16278.92 107
16280.13 101
16281.34 113
16282.54 85
16283.75 106
16284.95 105
16286.16 96
16287.37 110
16288.57 98
16289.78 121
16290.98 108
16292.19 122
16293.40 139
16294.60 111
16295.81 116
16297.02 112
16298.22 99
16299.43 98
16300.63 112
16301.84 119
16303.05 119
16304.25 131
16305.46 140
16306.67 128
16307.87 121
16309.08 121
16310.29 121
16311.50 115
16312.70 127
16313.91 111
16315.12 112
16316.32 125
16317.53 93
16318.74 100
16319.94 99
16321.15 91
16322.36 83
16323.57 92
16324.77 93
16325.98 84
16327.19 92
16328.40 119
16329.60 95
16330.81 93
16332.02 92
16333.23 79
16334.43 92
16335.64 112
16336.85 118
16338.06 84
16339.27 83
16340.47 79
16341.68 81
16342.89 72
16344.10 73
16345.31 69
16346.51 103
16347.72 85
16348.93 103
16350.14 108
16351.35 82
16352.56 96
16353.77 86
16354.97 100
16356.18 93
16357.39 104
16358.60 99
16359.81 81
16361.02 81
16362.23 78
16363.43 97
16364.64 79
16365.85 77
16367.06 71
16368.27 82
16369.48 103
16370.69 80
16371.90 73
16373.11 80
16374.32 85
16375.53 96
16376.73 92
16377.94 92
16379.15 80
16380.36 100
16381.57 82
16382.78 78
16383.99 95
16385.20 75
16386.41 101
16387.62 80
16388.83 75
16390.04 65
16391.25 80
16392.46 90
16393.67 94
16394.88 68
16396.09 68
16397.30 76
16398.51 83
16399.72 70
16400.93 97
16402.14 97
16403.35 85
16404.56 76
16405.77 79
16406.98 79
16408.19 85
16409.40 85
16410.61 63
16411.82 74
16413.04 81
16414.25 85
16415.46 94
16416.67 67
16417.88 73
16419.09 64
16420.30 81
16421.51 83
16422.72 71
16423.93 58
16425.14 87
16426.36 74
16427.57 67
16428.78 72
16429.99 86
16431.20 78
16432.41 82
16433.62 82
16434.83 72
16436.05 63
16437.26 74
16438.47 98
16439.68 78
16440.89 55
16442.10 83
16443.32 84
16444.53 91
16445.74 79
16446.95 76
16448.16 74
16449.38 81
16450.59 76
16451.80 89
16453.01 92
16454.22 63
16455.44 73
16456.65 73
16457.86 93
16459.07 63
16460.29 72
16461.50 83
16462.71 64
16463.92 80
16465.14 75
16466.35 105
16467.56 91
16468.77 74
16469.99 69
16471.20 63
16472.41 67
16473.63 75
16474.84 71
16476.05 69
16477.26 77
16478.48 68
16479.69 71
16480.90 72
16482.12 79
16483.33 68
16484.54 89
16485.76 84
16486.97 91
16488.18 87
16489.40 79
16490.61 78
16491.82 93
16493.04 68
16494.25 58
16495.47 75
16496.68 54
16497.89 70
16499.11 63
16500.32 68
16501.53 76
16502.75 75
16503.96 61
16505.18 82
16506.39 89
16507.61 90
16508.82 87
16510.03 81
16511.25 73
16512.46 105
16513.68 58
16514.89 76
16516.11 72
16517.32 70
16518.53 70
16519.75 82
16520.96 76
16522.18 84
16523.39 75
16524.61 81
16525.82 59
16527.04 73
16528.25 53
16529.47 77
16530.68 63
16531.90 93
16533.11 76
16534.33 67
16535.54 89
16536.76 92
16537.97 74
16539.19 71
16540.40 69
16541.62 77
16542.84 93
16544.05 68
16545.27 57
16546.48 71
16547.70 74
16548.91 60
16550.13 88
16551.35 103
16552.56 101
16553.78 101
16554.99 66
16556.21 57
16557.42 75
16558.64 84
16559.86 81
16561.07 89
16562.29 88
16563.51 109
16564.72 96
16565.94 102
16567.15 83
16568.37 77
16569.59 71
16570.80 78
16572.02 82
16573.24 76
16574.45 81
16575.67 99
16576.89 92
16578.10 77
16579.32 101
16580.54 104
16581.75 102
16582.97 87
16584.19 79
16585.41 99
16586.62 95
16587.84 75
16589.06 84
16590.27 90
16591.49 87
16592.71 81
16593.93 79
16595.14 78
16596.36 92
16597.58 96
16598.80 92
16600.01 81
16601.23 86
16602.45 80
16603.67 85
16604.88 63
16606.10 69
16607.32 86
16608.54 73
16609.76 64
16610.97 73
16612.19 79
16613.41 64
16614.63 53
16615.85 91
16617.06 67
16618.28 82
16619.50 87
16620.72 83
16621.94 66
16623.16 64
16624.37 66
16625.59 98
16626.81 64
16628.03 64
16629.25 64
16630.47 81
16631.69 105
16632.90 77
16634.12 66
16635.34 76
16636.56 69
16637.78 53
16639.00 63
16640.22 68
16641.44 71
16642.66 77
16643.88 84
16645.09 74
16646.31 78
16647.53 79
16648.75 75
16649.97 68
16651.19 62
16652.41 85
16653.63 61
16654.85 75
16656.07 65
16657.29 72
16658.51 84
16659.73 67
16660.95 74
16662.17 71
16663.39 64
16664.61 77
16665.83 87
16667.05 76
16668.27 65
16669.49 75
16670.71 62
16671.93 74
16673.15 69
16674.37 67
16675.59 61
16676.81 57
16678.03 89
16679.25 76
16680.47 82
16681.69 88
16682.91 67
16684.13 70
16685.35 72
16686.58 79
16687.80 79
16689.02 71
16690.24 56
16691.46 80
16692.68 66
16693.90 65
16695.12 64
16696.34 81
16697.56 64
16698.79 68
16700.01 78
16701.23 66
16702.45 66
16703.67 73
16704.89 64
16706.11 74
16707.34 65
16708.56 68
16709.78 58
16711.00 59
16712.22 79
16713.44 56
16714.67 82
16715.89 62
16717.11 60
16718.33 69
16719.55 67
16720.78 83
16722.00 93
16723.22 86
16724.44 66
16725.66 64
16726.89 71
16728.11 73
16729.33 69
16730.55 74
16731.78 76
16733.00 73
16734.22 79
16735.44 78
16736.67 86
16737.89 94
16739.11 73
16740.33 75
16741.56 89
16742.78 74
16744.00 67
16745.22 83
16746.45 75
16747.67 62
16748.89 68
16750.12 60
16751.34 59
16752.56 70
16753.79 98
16755.01 82
16756.23 77
16757.46 73
16758.68 61
16759.90 78
16761.13 81
16762.35 73
16763.57 69
16764.80 69
16766.02 70
16767.24 50
16768.47 59
16769.69 78
16770.92 73
16772.14 62
16773.36 55
16774.59 74
16775.81 62
16777.04 79
16778.26 76
16779.48 80
16780.71 64
16781.93 68
16783.16 57
16784.38 67
16785.61 72
16786.83 75
16788.05 70
16789.28 64
16790.50 82
16791.73 61
16792.95 92
16794.18 81
16795.40 64
16796.63 60
16797.85 74
16799.08 98
16800.30 75
16801.53 57
16802.75 71
16803.98 83
16805.20 59
16806.43 85
16807.65 69
16808.88 64
16810.10 68
16811.33 64
16812.55 62
16813.78 48
16815.00 64
16816.23 69
16817.46 75
16818.68 57
16819.91 55
16821.13 76
16822.36 74
16823.58 68
16824.81 56
16826.04 64
16827.26 74
16828.49 45
16829.71 73
16830.94 53
16832.17 68
16833.39 56
16834.62 57
16835.84 76
16837.07 73
16838.30 71
16839.52 78
16840.75 85
16841.98 69
16843.20 72
16844.43 69
16845.66 68
16846.88 72
16848.11 70
16849.34 78
16850.56 63
16851.79 82
16853.02 63
16854.24 84
16855.47 76
16856.70 90
16857.92 90
16859.15 83
16860.38 86
16861.61 105
16862.83 89
16864.06 75
16865.29 88
16866.52 97
16867.74 75
16868.97 92
16870.20 102
16871.42 81
16872.65 83
16873.88 113
16875.11 106
16876.34 105
16877.56 101
16878.79 107
16880.02 115
16881.25 104
16882.47 85
16883.70 104
16884.93 92
16886.16 108
16887.39 101
16888.62 138
16889.84 106
16891.07 74
16892.30 104
16893.53 111
16894.76 90
16895.98 88
16897.21 98
16898.44 99
16899.67 103
16900.90 89
16902.13 84
16903.36 97
16904.59 83
16905.81 91
16907.04 80
16908.27 72
16909.50 86
16910.73 96
16911.96 89
16913.19 66
16914.42 83
16915.65 71
16916.88 82
16918.10 79
16919.33 83
16920.56 74
16921.79 89
16923.02 80
16924.25 68
16925.48 70
16926.71 115
16927.94 73
16929.17 82
16930.40 83
16931.63 66
16932.86 71
16934.09 79
16935.32 87
16936.55 82
16937.78 66
16939.01 60
16940.24 81
16941.47 84
16942.70 79
16943.93 75
16945.16 83
16946.39 68
16947.62 57
16948.85 69
16950.08 67
16951.31 85
16952.54 81
16953.77 84
16955.00 71
16956.23 75
16957.46 80
16958.69 84
16959.93 70
16961.16 70
16962.39 71
16963.62 71
16964.85 86
16966.08 57
16967.31 66
16968.54 95
16969.77 69
16971.00 65
16972.24 62
16973.47 74
16974.70 57
16975.93 64
16977.16 65
16978.39 63
16979.62 93
16980.85 76
16982.09 77
16983.32 65
16984.55 63
16985.78 70
16987.01 80
16988.24 66
16989.48 57
16990.71 77
16991.94 62
16993.17 63
16994.40 73
16995.64 76
16996.87 75
16998.10 69
16999.33 82
17000.57 81
17001.80 68
17003.03 77
17004.26 65
17005.49 100
17006.73 100
17007.96 77
17009.19 81
17010.42 71
17011.66 72
17012.89 59
17014.12 53
17015.36 80
17016.59 81
17017.82 84
17019.05 76
17020.29 64
17021.52 77
17022.75 68
17023.99 90
17025.22 90
17026.45 87
17027.69 100
17028.92 85
17030.15 73
17031.39 66
17032.62 57
17033.85 69
17035.09 70
17036.32 68
17037.55 71
17038.79 65
17040.02 64
17041.25 54
17042.49 59
17043.72 63
17044.96 70
17046.19 85
17047.42 76
17048.66 77
17049.89 75
17051.13 89
17052.36 84
17053.59 77
17054.83 69
17056.06 55
17057.30 74
17058.53 80
17059.77 64
17061.00 61
17062.23 68
17063.47 54
17064.70 66
17065.94 57
17067.17 53
17068.41 54
17069.64 67
17070.88 72
17072.11 75
17073.35 65
17074.58 52
17075.82 61
17077.05 42
17078.29 54
17079.52 66
17080.76 64
17081.99 79
17083.23 66
17084.46 68
17085.70 55
17086.93 73
17088.17 76
17089.40 55
17090.64 56
17091.88 63
17093.11 69
17094.35 63
17095.58 75
17096.82 76
17098.05 65
17099.29 54
17100.53 53
17101.76 58
17103.00 70
17104.23 74
17105.47 63
17106.71 72
17107.94 61
17109.18 75
17110.41 59
17111.65 53
17112.89 65
17114.12 89
17115.36 83
17116.60 83
17117.83 60
17119.07 36
17120.31 71
17121.54 83
17122.78 62
17124.02 68
17125.25 52
17126.49 58
17127.73 67
17128.96 62
17130.20 61
17131.44 60
17132.67 64
17133.91 69
17135.15 57
17136.39 68
17137.62 62
17138.86 62
17140.10 71
17141.33 73
17142.57 74
17143.81 69
17145.05 55
17146.28 83
17147.52 69
17148.76 68
17150.00 56
17151.24 53
17152.47 72
17153.71 63
17154.95 53
17156.19 65
17157.42 72
17158.66 52
17159.90 38
17161.14 60
17162.38 62
17163.61 72
17164.85 69
17166.09 65
17167.33 89
17168.57 63
17169.81 59
17171.04 67
17172.28 56
17173.52 59
17174.76 64
17176.00 65
17177.24 59
17178.48 56
17179.72 48
17180.95 69
17182.19 58
17183.43 65
17184.67 54
17185.91 62
17187.15 59
17188.39 65
17189.63 50
17190.87 47
17192.10 67
17193.34 82
17194.58 64
17195.82 48
17197.06 58
17198.30 60
17199.54 73
17200.78 55
17202.02 58
17203.26 55
17204.50 67
17205.74 43
17206.98 44
17208.22 43
17209.46 43
17210.70 52
17211.94 63
17213.18 62
17214.42 60
17215.66 67
17216.90 68
17218.14 52
17219.38 41
17220.62 62
17221.86 69
17223.10 67
17224.34 53
17225.58 57
17226.82 60
17228.06 89
17229.30 58
17230.54 69
17231.78 55
17233.02 63
17234.26 63
17235.50 58
17236.75 63
17237.99 53
17239.23 47
17240.47 61
17241.71 66
17242.95 55
17244.19 51
17245.43 51
17246.67 53
17247.92 67
17249.16 54
17250.40 56
17251.64 60
17252.88 71
17254.12 68
17255.36 43
17256.60 64
17257.85 53
17259.09 54
17260.33 49
17261.57 63
17262.81 68
17264.05 65
17265.30 69
17266.54 49
17267.78 46
17269.02 69
17270.26 78
17271.51 53
17272.75 51
17273.99 52
17275.23 70
17276.48 68
17277.72 60
17278.96 54
17280.20 60
17281.44 70
17282.69 60
17283.93 52
17285.17 50
17286.41 59
17287.66 50
17288.90 61
17290.14 59
17291.39 73
17292.63 54
17293.87 49
17295.11 60
17296.36 49
17297.60 70
17298.84 86
17300.09 63
17301.33 47
17302.57 39
17303.82 64
17305.06 60
17306.30 75
17307.55 84
17308.79 65
17310.03 62
17311.28 50
17312.52 46
17313.76 64
17315.01 77
17316.25 69
17317.49 60
17318.74 71
17319.98 59
17321.23 59
17322.47 49
17323.71 41
17324.96 60
17326.20 62
17327.45 61
17328.69 50
17329.93 47
17331.18 57
17332.42 74
17333.67 54
17334.91 65
17336.16 62
17337.40 64
17338.64 71
17339.89 52
17341.13 47
17342.38 35
17343.62 48
17344.87 56
17346.11 38
17347.36 67
17348.60 62
17349.85 49
17351.09 59
17352.34 50
17353.58 90
17354.83 61
17356.07 67
17357.32 57
17358.56 57
17359.81 45
17361.05 63
17362.30 62
17363.54 62
17364.79 42
17366.03 52
17367.28 59
17368.53 57
17369.77 45
17371.02 58
17372.26 51
17373.51 57
17374.75 57
17376.00 100
17377.25 57
17378.49 65
17379.74 59
17380.98 45
17382.23 66
17383.48 68
17384.72 61
17385.97 57
17387.21 78
17388.46 44
17389.71 60
17390.95 60
17392.20 69
17393.45 62
17394.69 52
17395.94 72
17397.19 76
17398.43 62
17399.68 58
17400.93 66
17402.17 76
17403.42 63
17404.67 49
17405.91 60
17407.16 53
17408.41 53
17409.65 65
17410.90 59
17412.15 42
17413.40 62
17414.64 74
17415.89 69
17417.14 71
17418.39 71
17419.63 59
17420.88 61
17422.13 65
17423.38 48
17424.62 76
17425.87 72
17427.12 77
17428.37 66
17429.61 67
17430.86 76
17432.11 62
17433.36 60
17434.60 50
17435.85 32
17437.10 55
17438.35 61
17439.60 76
17440.85 65
17442.09 72
17443.34 60
17444.59 61
17445.84 54
17447.09 67
17448.34 45
17449.58 74
17450.83 83
17452.08 79
17453.33 53
17454.58 68
17455.83 69
17457.08 78
17458.32 80
17459.57 67
17460.82 70
17462.07 60
17463.32 67
17464.57 58
17465.82 66
17467.07 66
17468.32 60
17469.57 57
17470.81 54
17472.06 58
17473.31 49
17474.56 41
17475.81 50
17477.06 54
17478.31 55
17479.56 55
17480.81 51
17482.06 52
17483.31 51
17484.56 58
17485.81 83
17487.06 70
17488.31 81
17489.56 82
17490.81 61
17492.06 46
17493.31 54
17494.56 72
17495.81 73
17497.06 59
17498.31 59
17499.56 67
17500.81 58
17502.06 55
17503.31 64
17504.56 82
17505.81 89
17507.06 74
17508.31 54
17509.56 61
17510.81 59
17512.06 57
17513.32 72
17514.57 69
17515.82 62
17517.07 73
17518.32 62
17519.57 70
17520.82 55
17522.07 46
17523.32 78
17524.57 60
17525.83 66
17527.08 53
17528.33 57
17529.58 59
17530.83 50
17532.08 67
17533.33 62
17534.59 74
17535.84 89
17537.09 74
17538.34 84
17539.59 84
17540.84 76
17542.10 50
17543.35 61
17544.60 71
17545.85 73
17547.10 57
17548.36 72
17549.61 67
17550.86 53
17552.11 73
17553.36 57
17554.62 58
17555.87 58
17557.12 82
17558.37 77
17559.63 84
17560.88 69
17562.13 93
17563.38 72
17564.64 60
17565.89 74
17567.14 84
17568.39 77
17569.65 70
17570.90 67
17572.15 76
17573.41 83
17574.66 51
17575.91 54
17577.16 67
17578.42 63
17579.67 67
17580.92 69
17582.18 63
17583.43 56
17584.68 92
17585.94 54
17587.19 66
17588.44 58
17589.70 76
17590.95 71
17592.20 70
17593.46 67
17594.71 69
17595.97 54
17597.22 62
17598.47 66
17599.73 54
17600.98 46
17602.23 60
17603.49 68
17604.74 63
17606.00 68
17607.25 54
17608.51 55
17609.76 70
17611.01 72
17612.27 80
17613.52 70
17614.78 74
17616.03 67
17617.29 70
17618.54 76
17619.79 67
17621.05 74
17622.30 61
17623.56 58
17624.81 83
17626.07 80
17627.32 59
17628.58 57
17629.83 65
17631.09 60
17632.34 63
17633.60 57
17634.85 60
17636.11 62
17637.36 47
17638.62 63
17639.87 64
17641.13 62
17642.39 63
17643.64 54
17644.90 60
17646.15 48
17647.41 58
17648.66 69
17649.92 54
17651.17 66
17652.43 46
17653.69 60
17654.94 53
17656.20 62
17657.45 64
17658.71 54
17659.97 58
17661.22 64
17662.48 70
17663.73 62
17664.99 75
17666.25 54
17667.50 51
17668.76 51
17670.02 66
17671.27 57
17672.53 50
17673.78 64
17675.04 54
17676.30 57
17677.55 62
17678.81 60
17680.07 69
17681.32 83
17682.58 81
17683.84 52
17685.10 48
17686.35 67
17687.61 65
17688.87 71
17690.12 63
17691.38 71
17692.64 52
17693.89 60
17695.15 64
17696.41 44
17697.67 52
17698.92 69
17700.18 65
17701.44 52
17702.70 39
17703.95 60
17705.21 66
17706.47 74
17707.73 55
17708.98 52
17710.24 66
17711.50 41
17712.76 63
17714.02 73
17715.27 55
17716.53 53
17717.79 54
17719.05 69
17720.31 76
17721.57 54
17722.82 48
17724.08 43
17725.34 58
17726.60 50
17727.86 45
17729.12 63
17730.37 39
17731.63 72
17732.89 76
17734.15 58
17735.41 78
17736.67 66
17737.93 50
17739.18 44
17740.44 66
17741.70 67
17742.96 57
17744.22 47
17745.48 60
17746.74 57
17748.00 51
17749.26 63
17750.52 62
17751.78 54
17753.04 61
17754.29 61
17755.55 95
17756.81 67
17758.07 56
17759.33 50
17760.59 65
17761.85 53
17763.11 65
17764.37 47
17765.63 59
17766.89 59
17768.15 68
17769.41 62
17770.67 49
17771.93 69
17773.19 52
17774.45 58
17775.71 55
17776.97 46
17778.23 49
17779.49 58
17780.75 49
17782.01 55
17783.27 54
17784.53 42
17785.79 54
17787.05 45
17788.31 52
17789.58 64
17790.84 64
17792.10 64
17793.36 60
17794.62 62
17795.88 46
17797.14 51
17798.40 61
17799.66 62
17800.92 46
17802.18 51
17803.45 52
17804.71 47
17805.97 46
17807.23 65
17808.49 57
17809.75 57
17811.01 59
17812.27 63
17813.54 54
17814.80 82
17816.06 51
17817.32 57
17818.58 70
17819.84 51
17821.11 64
17822.37 36
17823.63 50
17824.89 60
17826.15 59
17827.42 50
17828.68 58
17829.94 57
17831.20 51
17832.46 58
17833.73 64
17834.99 50
17836.25 51
17837.51 64
17838.78 66
17840.04 62
17841.30 58
17842.56 43
17843.83 38
17845.09 44
17846.35 65
17847.61 50
17848.88 57
17850.14 47
17851.40 51
17852.66 54
17853.93 43
17855.19 57
17856.45 56
17857.72 54
17858.98 72
17860.24 62
17861.51 58
17862.77 58
17864.03 49
17865.30 36
17866.56 51
17867.82 59
17869.09 55
17870.35 52
17871.61 59
17872.88 51
17874.14 43
17875.40 46
17876.67 44
17877.93 45
17879.20 53
17880.46 52
17881.72 64
17882.99 47
17884.25 61
17885.52 63
17886.78 64
17888.04 44
17889.31 36
17890.57 59
17891.84 41
17893.10 51
17894.36 70
17895.63 61
17896.89 57
17898.16 36
17899.42 43
17900.69 54
17901.95 67
17903.22 36
17904.48 54
17905.75 53
17907.01 65
17908.28 55
17909.54 35
17910.81 44
17912.07 42
17913.34 38
17914.60 45
17915.87 44
17917.13 50
17918.40 49
17919.66 53
17920.93 61
17922.19 38
17923.46 54
17924.72 63
17925.99 55
17927.25 47
17928.52 54
17929.79 46
17931.05 50
17932.32 58
17933.58 52
17934.85 53
17936.11 60
17937.38 45
17938.65 56
17939.91 52
17941.18 60
17942.44 55
17943.71 46
17944.98 56
17946.24 45
17947.51 52
17948.77 61
17950.04 57
17951.31 50
17952.57 67
17953.84 59
17955.11 49
17956.37 56
17957.64 56
17958.91 63
17960.17 54
17961.44 51
17962.71 42
17963.97 43
17965.24 56
17966.51 45
17967.77 51
17969.04 54
17970.31 54
17971.58 54
17972.84 60
17974.11 64
17975.38 50
17976.64 65
17977.91 68
17979.18 44
17980.45 47
17981.71 55
17982.98 61
17984.25 59
17985.52 57
17986.78 49
17988.05 44
17989.32 52
17990.59 67
17991.86 52
17993.12 59
17994.39 46
17995.66 44
17996.93 46
17998.20 37
17999.46 45
18000.73 63
18002.00 49
18003.27 52
18004.54 48
18005.80 46
18007.07 57
18008.34 41
18009.61 53
18010.88 53
18012.15 45
18013.42 58
18014.68 66
18015.95 52
18017.22 34
18018.49 49
18019.76 78
18021.03 45
18022.30 48
18023.57 65
18024.83 43
18026.10 80
18027.37 46
18028.64 58
18029.91 63
18031.18 64
18032.45 56
18033.72 56
18034.99 49
18036.26 51
18037.53 63
18038.80 56
18040.07 49
18041.34 52
18042.60 55
18043.87 77
18045.14 66
18046.41 45
18047.68 47
18048.95 40
18050.22 32
18051.49 39
18052.76 71
18054.03 59
18055.30 49
18056.57 43
18057.84 62
18059.11 55
18060.38 62
18061.65 60
18062.92 47
18064.20 51
18065.47 41
18066.74 31
18068.01 52
18069.28 49
18070.55 64
18071.82 54
18073.09 45
18074.36 53
18075.63 54
18076.90 49
18078.17 48
18079.44 56
18080.71 53
18081.99 49
18083.26 37
18084.53 34
18085.80 59
18087.07 49
18088.34 37
18089.61 36
18090.88 53
18092.15 56
18093.43 54
18094.70 51
18095.97 42
18097.24 51
18098.51 50
18099.78 47
18101.06 40
18102.33 50
18103.60 62
18104.87 70
18106.14 63
18107.41 50
18108.69 37
18109.96 64
18111.23 52
18112.50 53
18113.77 66
18115.05 54
18116.32 68
18117.59 50
18118.86 50
18120.14 47
18121.41 40
18122.68 65
18123.95 56
18125.23 34
18126.50 59
18127.77 49
18129.04 53
18130.32 77
18131.59 76
18132.86 44
18134.13 51
18135.41 50
18136.68 48
18137.95 49
18139.23 73
18140.50 72
18141.77 59
18143.05 33
18144.32 49
18145.59 51
18146.87 46
18148.14 56
18149.41 52
18150.69 56
18151.96 51
18153.23 51
18154.51 55
18155.78 42
18157.05 58
18158.33 64
18159.60 58
18160.88 61
18162.15 54
18163.42 67
18164.70 55
18165.97 61
18167.24 54
18168.52 48
18169.79 58
18171.07 45
18172.34 39
18173.62 53
18174.89 54
18176.16 54
18177.44 53
18178.71 40
18179.99 41
18181.26 47
18182.54 44
18183.81 42
18185.09 43
18186.36 61
18187.63 53
18188.91 39
18190.18 43
18191.46 45
18192.73 45
18194.01 58
18195.28 53
18196.56 30
18197.83 44
18199.11 44
18200.38 50
18201.66 47
18202.94 51
18204.21 67
18205.49 54
18206.76 44
18208.04 59
18209.31 46
18210.59 43
18211.86 47
18213.14 50
18214.41 49
18215.69 41
18216.97 43
18218.24 53
18219.52 41
18220.79 51
18222.07 61
18223.35 45
18224.62 55
18225.90 38
18227.17 45
18228.45 49
18229.73 46
18231.00 46
18232.28 53
18233.56 42
18234.83 51
18236.11 53
18237.38 70
18238.66 55
18239.94 37
18241.21 43
18242.49 51
18243.77 62
18245.04 47
18246.32 67
18247.60 53
18248.87 44
18250.15 49
18251.43 55
18252.71 46
18253.98 33
18255.26 32
18256.54 43
18257.81 45
18259.09 35
18260.37 43
18261.65 61
18262.92 43
18264.20 58
18265.48 45
18266.76 54
18268.03 43
18269.31 39
18270.59 51
18271.87 52
18273.14 46
18274.42 56
18275.70 39
18276.98 48
18278.26 51
18279.53 58
18280.81 59
18282.09 64
18283.37 47
18284.65 52
18285.92 42
18287.20 58
18288.48 55
18289.76 45
18291.04 40
18292.32 54
18293.59 51
18294.87 51
18296.15 51
18297.43 47
18298.71 54
18299.99 63
18301.27 50
18302.54 45
18303.82 43
18305.10 54
18306.38 66
18307.66 44
18308.94 42
18310.22 52
18311.50 57
18312.78 57
18314.06 47
18315.33 47
18316.61 51
18317.89 61
18319.17 49
18320.45 47
18321.73 61
18323.01 49
18324.29 55
18325.57 77
18326.85 50
18328.13 45
18329.41 38
18330.69 40
18331.97 53
18333.25 48
18334.53 53
18335.81 53
18337.09 31
18338.37 42
18339.65 38
18340.93 51
18342.21 57
18343.49 58
18344.77 55
18346.05 58
18347.33 41
18348.61 44
18349.89 57
18351.17 50
18352.45 46
18353.73 50
18355.01 44
18356.29 52
18357.57 51
18358.85 48
18360.14 52
18361.42 50
18362.70 59
18363.98 67
18365.26 61
18366.54 55
18367.82 72
18369.10 50
18370.38 54
18371.66 48
18372.95 53
18374.23 56
18375.51 59
18376.79 42
18378.07 60
18379.35 54
18380.63 56
18381.92 64
18383.20 57
18384.48 45
18385.76 38
18387.04 50
18388.32 63
18389.61 41
18390.89 65
18392.17 72
18393.45 48
18394.73 38
18396.02 49
18397.30 40
18398.58 71
18399.86 72
18401.14 55
18402.43 53
18403.71 59
18404.99 57
18406.27 65
18407.56 68
18408.84 57
18410.12 72
18411.40 50
18412.69 59
18413.97 52
18415.25 51
18416.53 61
18417.82 52
18419.10 45
18420.38 38
18421.67 65
18422.95 70
18424.23 51
18425.51 52
18426.80 61
18428.08 53
18429.36 47
18430.65 47
18431.93 54
18433.21 42
18434.50 49
18435.78 69
18437.06 68
18438.35 53
18439.63 49
18440.92 59
18442.20 49
18443.48 36
18444.77 47
18446.05 49
18447.33 46
18448.62 43
18449.90 47
18451.19 55
18452.47 43
18453.75 45
18455.04 46
18456.32 53
18457.61 45
18458.89 45
18460.17 47
18461.46 47
18462.74 56
18464.03 52
18465.31 55
18466.60 44
18467.88 51
18469.17 57
18470.45 52
18471.74 49
18473.02 49
18474.30 48
18475.59 46
18476.87 67
18478.16 53
18479.44 57
18480.73 58
18482.01 59
18483.30 58
18484.58 52
18485.87 48
18487.16 50
18488.44 53
18489.73 49
18491.01 55
18492.30 49
18493.58 44
18494.87 45
18496.15 59
18497.44 59
18498.72 52
18500.01 61
18501.30 50
18502.58 51
18503.87 45
18505.15 48
18506.44 55
18507.73 41
18509.01 49
18510.30 45
18511.58 46
18512.87 55
18514.16 43
18515.44 48
18516.73 47
18518.01 52
18519.30 30
18520.59 44
18521.87 51
18523.16 40
18524.45 49
18525.73 41
18527.02 45
18528.31 38
18529.59 64
18530.88 54
18532.17 46
18533.45 48
18534.74 50
18536.03 38
18537.31 29
18538.60 41
18539.89 32
18541.18 48
18542.46 58
18543.75 55
18545.04 53
18546.32 47
18547.61 60
18548.90 54
18550.19 57
18551.47 64
18552.76 55
18554.05 47
18555.34 49
18556.62 57
18557.91 59
18559.20 58
18560.49 48
18561.78 35
18563.06 35
18564.35 53
18565.64 47
18566.93 41
18568.22 54
18569.50 63
18570.79 41
18572.08 43
18573.37 40
18574.66 43
18575.94 56
18577.23 49
18578.52 40
18579.81 37
18581.10 50
18582.39 57
18583.68 60
18584.96 56
18586.25 60
18587.54 64
18588.83 55
18590.12 57
18591.41 49
18592.70 47
18593.99 62
18595.27 57
18596.56 55
18597.85 48
18599.14 45
18600.43 60
18601.72 49
18603.01 53
18604.30 49
18605.59 55
18606.88 60
18608.17 62
18609.46 43
18610.75 41
18612.04 61
18613.33 52
18614.62 71
18615.90 61
18617.19 52
18618.48 51
18619.77 56
18621.06 61
18622.35 61
18623.64 45
18624.93 55
18626.22 63
18627.51 66
18628.80 52
18630.09 51
18631.39 50
18632.68 37
18633.97 46
18635.26 55
18636.55 48
18637.84 43
18639.13 53
18640.42 60
18641.71 50
18643.00 57
18644.29 57
18645.58 52
18646.87 53
18648.16 76
18649.45 61
18650.74 44
18652.04 46
18653.33 65
18654.62 52
18655.91 57
18657.20 59
18658.49 56
18659.78 43
18661.07 45
18662.36 49
18663.66 55
18664.95 45
18666.24 53
18667.53 46
18668.82 45
18670.11 56
18671.41 53
18672.70 49
18673.99 43
18675.28 60
18676.57 55
18677.86 41
18679.16 63
18680.45 45
18681.74 49
18683.03 53
18684.32 48
18685.62 57
18686.91 61
18688.20 61
18689.49 50
18690.79 45
18692.08 44
18693.37 50
18694.66 39
18695.96 41
18697.25 39
18698.54 68
18699.83 38
18701.13 53
18702.42 44
18703.71 60
18705.00 48
18706.30 33
18707.59 34
18708.88 44
18710.18 47
18711.47 55
18712.76 31
18714.05 46
18715.35 38
18716.64 51
18717.93 37
18719.23 44
18720.52 50
18721.81 42
18723.11 45
18724.40 33
18725.69 41
18726.99 66
18728.28 44
18729.58 37
18730.87 50
18732.16 73
18733.46 44
18734.75 55
18736.04 56
18737.34 49
18738.63 63
18739.93 58
18741.22 48
18742.51 64
18743.81 58
18745.10 55
18746.40 34
18747.69 50
18748.99 42
18750.28 48
18751.58 60
18752.87 51
18754.16 51
18755.46 51
18756.75 59
18758.05 62
18759.34 49
18760.64 42
18761.93 43
18763.23 40
18764.52 38
18765.82 41
18767.11 55
18768.41 45
18769.70 44
18771.00 42
18772.29 36
18773.59 36
18774.88 47
18776.18 43
18777.47 49
18778.77 36
18780.06 54
18781.36 56
18782.65 39
18783.95 41
18785.25 47
18786.54 50
18787.84 38
18789.13 74
18790.43 57
18791.72 49
18793.02 53
18794.32 44
18795.61 47
18796.91 40
18798.20 51
18799.50 36
18800.80 54
18802.09 50
18803.39 34
18804.69 53
18805.98 47
18807.28 39
18808.57 52
18809.87 46
18811.17 48
18812.46 38
18813.76 42
18815.06 37
18816.35 40
18817.65 40
18818.95 38
18820.24 43
18821.54 40
18822.84 49
18824.13 56
18825.43 52
18826.73 52
18828.03 65
18829.32 60
18830.62 43
18831.92 45
18833.21 47
18834.51 47
18835.81 37
18837.11 39
18838.40 50
18839.70 48
18841.00 48
18842.30 42
18843.59 56
18844.89 62
18846.19 48
18847.49 53
18848.79 59
18850.08 69
18851.38 46
18852.68 43
18853.98 42
18855.27 43
18856.57 65
18857.87 45
18859.17 45
18860.47 42
18861.77 55
18863.06 54
18864.36 44
18865.66 44
18866.96 48
18868.26 39
18869.56 46
18870.85 46
18872.15 55
18873.45 48
18874.75 32
18876.05 45
18877.35 41
18878.65 33
18879.95 32
18881.24 49
18882.54 36
18883.84 33
18885.14 60
18886.44 55
18887.74 54
18889.04 53
18890.34 42
18891.64 48
18892.94 36
18894.24 44
18895.54 42
18896.84 36
18898.13 43
18899.43 53
18900.73 38
18902.03 34
18903.33 44
18904.63 42
18905.93 38
18907.23 36
18908.53 45
18909.83 39
18911.13 57
18912.43 52
18913.73 50
18915.03 36
18916.33 41
18917.63 42
18918.93 41
18920.23 39
18921.53 53
18922.83 53
18924.13 45
18925.43 39
18926.74 40
18928.04 46
18929.34 30
18930.64 38
18931.94 47
18933.24 40
18934.54 41
18935.84 36
18937.14 48
18938.44 49
18939.74 42
18941.04 35
18942.34 47
18943.65 42
18944.95 34
18946.25 31
18947.55 33
18948.85 35
18950.15 48
18951.45 46
18952.75 28
18954.06 51
18955.36 33
18956.66 31
18957.96 46
18959.26 27
18960.56 41
18961.87 36
18963.17 49
18964.47 34
18965.77 34
18967.07 42
18968.37 46
18969.68 31
18970.98 41
18972.28 44
18973.58 34
18974.88 34
18976.19 33
18977.49 43
18978.79 40
18980.09 42
18981.40 55
18982.70 47
18984.00 41
18985.30 29
18986.61 35
18987.91 45
18989.21 44
18990.51 47
18991.82 31
18993.12 44
18994.42 59
18995.73 47
18997.03 45
18998.33 44
18999.63 38
19000.94 46
19002.24 52
19003.54 49
19004.85 46
19006.15 23
19007.45 35
19008.76 45
19010.06 78
19011.36 38
19012.67 34
19013.97 46
19015.27 35
19016.58 55
19017.88 44
19019.18 43
19020.49 54
19021.79 48
19023.10 52
19024.40 37
19025.70 39
19027.01 49
19028.31 39
19029.62 35
19030.92 37
19032.22 41
19033.53 44
19034.83 34
19036.14 43
19037.44 46
19038.75 47
19040.05 40
19041.35 45
19042.66 38
19043.96 42
19045.27 49
19046.57 53
19047.88 45
19049.18 30
19050.49 44
19051.79 36
19053.10 42
19054.40 42
19055.71 40
19057.01 39
19058.32 28
19059.62 61
19060.93 42
19062.23 64
19063.54 48
19064.84 43
19066.15 44
19067.45 57
19068.76 34
19070.06 51
19071.37 47
19072.67 50
19073.98 38
19075.29 41
19076.59 45
19077.90 45
19079.20 60
19080.51 52
19081.81 49
19083.12 48
19084.43 54
19085.73 52
19087.04 53
19088.34 36
19089.65 32
19090.96 32
19092.26 53
19093.57 53
19094.87 57
19096.18 51
19097.49 54
19098.79 63
19100.10 49
19101.41 47
19102.71 66
19104.02 37
19105.33 39
19106.63 39
19107.94 51
19109.25 42
19110.55 43
19111.86 53
19113.17 44
19114.47 49
19115.78 38
19117.09 36
19118.40 54
19119.70 57
19121.01 38
19122.32 45
19123.62 50
19124.93 45
19126.24 55
19127.55 35
19128.85 42
19130.16 44
19131.47 50
19132.78 37
19134.08 49
19135.39 26
19136.70 36
19138.01 38
19139.32 73
19140.62 43
19141.93 46
19143.24 52
19144.55 40
19145.85 54
19147.16 48
19148.47 34
19149.78 46
19151.09 44
19152.40 53
19153.70 67
19155.01 65
19156.32 51
19157.63 52
19158.94 44
19160.25 55
19161.55 42
19162.86 30
19164.17 55
19165.48 54
19166.79 40
19168.10 36
19169.41 56
19170.72 56
19172.02 67
19173.33 56
19174.64 37
19175.95 37
19177.26 34
19178.57 42
19179.88 50
19181.19 50
19182.50 41
19183.81 44
19185.12 51
19186.43 42
19187.74 42
19189.05 46
19190.35 56
19191.66 39
19192.97 36
19194.28 41
19195.59 50
19196.90 53
19198.21 48
19199.52 31
19200.83 41
19202.14 55
19203.45 42
19204.76 43
19206.07 39
19207.38 55
19208.69 63
19210.00 41
19211.31 43
19212.62 29
19213.93 43
19215.24 58
19216.56 43
19217.87 57
19219.18 52
19220.49 54
19221.80 56
19223.11 34
19224.42 39
19225.73 55
19227.04 73
19228.35 49
19229.66 37
19230.97 39
19232.28 43
19233.60 34
19234.91 41
19236.22 37
19237.53 39
19238.84 37
19240.15 37
19241.46 44
19242.77 51
19244.09 46
19245.40 57
19246.71 48
19248.02 49
19249.33 54
19250.64 48
19251.95 52
19253.27 59
19254.58 33
19255.89 36
19257.20 35
19258.51 55
19259.83 34
19261.14 45
19262.45 43
19263.76 52
19265.07 61
19266.39 39
19267.70 36
19269.01 43
19270.32 44
19271.63 48
19272.95 48
19274.26 39
19275.57 34
19276.88 51
19278.20 33
19279.51 34
19280.82 52
19282.14 51
19283.45 42
19284.76 43
19286.07 45
19287.39 38
19288.70 44
19290.01 38
19291.33 38
19292.64 50
19293.95 48
19295.26 44
19296.58 40
19297.89 66
19299.20 39
19300.52 35
19301.83 43
19303.14 50
19304.46 52
19305.77 43
19307.09 33
19308.40 41
19309.71 38
19311.03 46
19312.34 51
19313.65 48
19314.97 54
19316.28 45
19317.60 43
19318.91 32
19320.22 46
19321.54 52
19322.85 53
19324.17 45
19325.48 62
19326.79 53
19328.11 39
19329.42 57
19330.74 37
19332.05 29
19333.37 47
19334.68 43
19335.99 49
19337.31 66
19338.62 52
19339.94 39
19341.25 64
19342.57 69
19343.88 49
19345.20 53
19346.51 52
19347.83 45
19349.14 40
19350.46 40
19351.77 46
19353.09 45
19354.40 53
19355.72 46
19357.03 57
19358.35 48
19359.66 54
19360.98 50
19362.29 37
19363.61 38
19364.93 46
19366.24 43
19367.56 36
19368.87 48
19370.19 40
19371.50 47
19372.82 40
19374.14 67
19375.45 46
19376.77 56
19378.08 44
19379.40 44
19380.72 48
19382.03 34
19383.35 46
19384.66 52
19385.98 48
19387.30 41
19388.61 34
19389.93 44
19391.25 45
19392.56 43
19393.88 64
19395.20 46
19396.51 45
19397.83 38
19399.15 49
19400.46 42
19401.78 38
19403.10 46
19404.41 50
19405.73 57
19407.05 52
19408.36 53
19409.68 41
19411.00 43
19412.31 55
19413.63 37
19414.95 45
19416.27 48
19417.58 33
19418.90 46
19420.22 40
19421.54 44
19422.85 43
19424.17 58
19425.49 55
19426.81 47
19428.12 41
19429.44 55
19430.76 64
19432.08 42
19433.40 39
19434.71 54
19436.03 68
19437.35 53
19438.67 44
19439.99 41
19441.30 67
19442.62 61
19443.94 54
19445.26 44
19446.58 41
19447.89 45
19449.21 42
19450.53 48
19451.85 40
19453.17 43
19454.49 52
19455.81 49
19457.12 48
19458.44 48
19459.76 43
19461.08 52
19462.40 28
19463.72 36
19465.04 40
19466.36 49
19467.68 52
19468.99 44
19470.31 47
19471.63 50
19472.95 61
19474.27 67
19475.59 50
19476.91 45
19478.23 47
19479.55 47
19480.87 47
19482.19 60
19483.51 42
19484.83 47
19486.15 54
19487.47 46
19488.79 40
19490.11 38
19491.43 57
19492.75 48
19494.07 42
19495.39 51
19496.71 55
19498.03 42
19499.35 61
19500.67 56
19501.99 39
19503.31 40
19504.63 62
19505.95 65
19507.27 54
19508.59 45
19509.91 59
19511.23 51
19512.55 46
19513.87 47
19515.19 41
19516.51 40
19517.83 47
19519.15 37
19520.47 35
19521.79 43
19523.12 52
19524.44 50
19525.76 59
19527.08 50
19528.40 39
19529.72 39
19531.04 44
19532.36 43
19533.68 35
19535.01 62
19536.33 42
19537.65 38
19538.97 45
19540.29 66
19541.61 46
19542.93 54
19544.26 40
19545.58 40
19546.90 36
19548.22 42
19549.54 46
19550.87 48
19552.19 36
19553.51 47
19554.83 57
19556.15 50
19557.47 51
19558.80 43
19560.12 43
19561.44 51
19562.76 38
19564.09 46
19565.41 63
19566.73 49
19568.05 49
19569.38 32
19570.70 57
19572.02 51
19573.34 47
19574.67 57
19575.99 62
19577.31 60
19578.63 42
19579.96 46
19581.28 50
19582.60 53
19583.93 45
19585.25 41
19586.57 62
19587.90 63
19589.22 44
19590.54 44
19591.86 33
19593.19 34
19594.51 47
19595.83 36
19597.16 37
19598.48 49
19599.81 52
19601.13 45
19602.45 45
19603.78 49
19605.10 44
19606.42 55
19607.75 59
19609.07 34
19610.40 50
19611.72 44
19613.04 55
19614.37 54
19615.69 49
19617.02 53
19618.34 50
19619.66 66
19620.99 51
19622.31 43
19623.64 50
19624.96 42
19626.29 50
19627.61 44
19628.93 51
19630.26 55
19631.58 42
19632.91 55
19634.23 56
19635.56 55
19636.88 40
19638.21 41
19639.53 42
19640.86 46
19642.18 47
19643.51 50
19644.83 39
19646.16 52
19647.48 43
19648.81 34
19650.13 48
19651.46 73
19652.78 58
19654.11 42
19655.43 45
19656.76 53
19658.08 49
19659.41 57
19660.74 44
19662.06 35
19663.39 45
19664.71 39
19666.04 58
19667.36 44
19668.69 50
19670.02 57
19671.34 62
19672.67 42
19673.99 54
19675.32 55
19676.65 43
19677.97 62
19679.30 47
19680.63 32
19681.95 50
19683.28 51
19684.60 59
19685.93 41
19687.26 45
19688.58 50
19689.91 46
19691.24 59
19692.56 36
19693.89 48
19695.22 45
19696.54 47
19697.87 37
19699.20 42
19700.52 64
19701.85 50
19703.18 60
19704.51 41
19705.83 38
19707.16 36
19708.49 36
19709.81 53
19711.14 43
19712.47 46
19713.80 32
19715.12 36
19716.45 46
19717.78 43
19719.11 58
19720.43 30
19721.76 38
19723.09 50
19724.42 40
19725.74 35
19727.07 65
19728.40 64
19729.73 57
19731.06 40
19732.38 54
19733.71 42
19735.04 54
19736.37 48
19737.70 38
19739.02 39
19740.35 53
19741.68 49
19743.01 41
19744.34 42
19745.67 43
19747.00 52
19748.32 47
19749.65 53
19750.98 43
19752.31 38
19753.64 53
19754.97 51
19756.30 37
19757.62 52
19758.95 69
19760.28 58
19761.61 52
19762.94 50
19764.27 41
19765.60 44
19766.93 54
19768.26 47
19769.59 54
19770.92 66
19772.25 46
19773.57 41
19774.90 46
19776.23 34
19777.56 32
19778.89 49
19780.22 48
19781.55 46
19782.88 56
19784.21 57
19785.54 54
19786.87 56
19788.20 46
19789.53 43
19790.86 33
19792.19 39
19793.52 34
19794.85 43
19796.18 47
19797.51 47
19798.84 55
19800.17 54
19801.50 50
19802.83 47
19804.16 36
19805.49 51
19806.82 46
19808.16 52
19809.49 46
19810.82 44
19812.15 66
19813.48 44
19814.81 45
19816.14 41
19817.47 54
19818.80 43
19820.13 52
19821.46 36
19822.79 40
19824.13 51
19825.46 62
19826.79 36
19828.12 45
19829.45 39
19830.78 42
19832.11 38
19833.44 37
19834.78 44
19836.11 53
19837.44 52
19838.77 35
19840.10 52
19841.43 52
19842.77 48
19844.10 31
19845.43 47
19846.76 61
19848.09 59
19849.42 50
19850.76 48
19852.09 37
19853.42 34
19854.75 48
19856.09 69
19857.42 45
19858.75 51
19860.08 54
19861.41 48
19862.75 52
19864.08 48
19865.41 33
19866.74 50
19868.08 51
19869.41 52
19870.74 44
19872.08 48
19873.41 40
19874.74 34
19876.07 33
19877.41 59
19878.74 30
19880.07 35
19881.41 46
19882.74 43
19884.07 50
19885.40 55
19886.74 41
19888.07 42
19889.40 47
19890.74 55
19892.07 46
19893.40 38
19894.74 52
19896.07 56
19897.41 45
19898.74 44
19900.07 34
19901.41 45
19902.74 61
19904.07 47
19905.41 46
19906.74 44
19908.08 51
19909.41 64
19910.74 80
19912.08 37
19913.41 41
19914.75 61
19916.08 55
19917.41 43
19918.75 46
19920.08 56
19921.42 69
19922.75 49
19924.09 50
19925.42 49
19926.76 68
19928.09 60
19929.42 56
19930.76 48
19932.09 45
19933.43 47
19934.76 44
19936.10 43
19937.43 41
19938.77 46
19940.10 49
19941.44 44
19942.77 40
19944.11 38
19945.44 33
19946.78 53
19948.11 48
19949.45 47
19950.79 46
19952.12 62
19953.46 51
19954.79 52
19956.13 38
19957.46 45
19958.80 60
19960.13 41
19961.47 41
19962.81 34
19964.14 46
19965.48 62
19966.81 48
19968.15 45
19969.49 42
19970.82 68
19972.16 39
19973.49 41
19974.83 40
19976.17 51
19977.50 51
19978.84 47
19980.18 45
19981.51 46
19982.85 52
19984.18 51
19985.52 39
19986.86 38
19988.19 37
19989.53 44
19990.87 64
19992.20 66
19993.54 40
19994.88 35
19996.21 34
19997.55 43
19998.89 62
20000.23 49
20001.56 40
20002.90 36
20004.24 37
20005.57 46
20006.91 37
20008.25 46
20009.59 45
20010.92 60
20012.26 49
20013.60 41
20014.94 50
20016.27 52
20017.61 46
20018.95 43
20020.29 38
20021.62 54
20022.96 36
20024.30 46
20025.64 51
20026.98 53
20028.31 48
20029.65 45
20030.99 55
20032.33 48
20033.67 48
20035.00 33
20036.34 42
20037.68 66
20039.02 57
20040.36 42
20041.70 40
20043.03 56
20044.37 49
20045.71 49
20047.05 43
20048.39 38
20049.73 38
20051.07 58
20052.41 56
20053.74 37
20055.08 39
20056.42 54
20057.76 60
20059.10 54
20060.44 43
20061.78 51
20063.12 58
20064.46 40
20065.80 32
20067.13 39
20068.47 28
20069.81 49
20071.15 45
20072.49 48
20073.83 32
20075.17 41
20076.51 41
20077.85 55
20079.19 59
20080.53 51
20081.87 50
20083.21 45
20084.55 47
20085.89 32
20087.23 39
20088.57 52
20089.91 44
20091.25 50
20092.59 43
20093.93 46
20095.27 60
20096.61 50
20097.95 31
20099.29 50
20100.63 52
20101.97 51
20103.31 42
20104.65 30
20105.99 31
20107.33 52
20108.67 40
20110.02 41
20111.36 38
20112.70 45
20114.04 59
20115.38 40
20116.72 37
20118.06 39
20119.40 57
20120.74 58
20122.08 35
20123.43 42
20124.77 52
20126.11 55
20127.45 59
20128.79 37
20130.13 50
20131.47 53
20132.81 43
20134.16 40
20135.50 56
20136.84 35
20138.18 38
20139.52 47
20140.86 40
20142.21 41
20143.55 43
20144.89 60
