# Supplementary material for: MALDI-TOF MS typing enables the classification of brewing yeasts of the genus Saccharomyces to major beer styles
Source: PLoS One. 2017 Aug 9;12(8):e0181694. doi: 10.1371/journal.pone.0181694 (PMC5549903; doi:10.1371/journal.pone.0181694)
Supplement: S2 File — The directory includes 90 raw files and was zipped to “.zip”; the folder has three strains with 30 spectra per strain; S1 Text explains the raw files with an example and Table 1 represents the yeast strains used within the experiment. (ZIP) [file pone.0181694.s005.zip › 4-6/30253-149-OG-WB-WB-YPG-18h-E-E_2015-07-07__0_A5_1.dat]

2000.10 2309
2000.52 2024
2000.94 2275
2001.36 2400
2001.78 2333
2002.21 2008
2002.63 1915
2003.05 2210
2003.47 2072
2003.89 2017
2004.32 1991
2004.74 1955
2005.16 2202
2005.58 2199
2006.00 2173
2006.43 2226
2006.85 2202
2007.27 2312
2007.69 2200
2008.12 2097
2008.54 2156
2008.96 2325
2009.38 2350
2009.81 2088
2010.23 2203
2010.65 2098
2011.08 2155
2011.50 2140
2011.92 2002
2012.34 1976
2012.77 1983
2013.19 2037
2013.61 1843
2014.04 1947
2014.46 1884
2014.88 1923
2015.31 1914
2015.73 1868
2016.15 1825
2016.58 1986
2017.00 2021
2017.42 1955
2017.85 2036
2018.27 2271
2018.69 2376
2019.12 2145
2019.54 2322
2019.96 2012
2020.39 2004
2020.81 2143
2021.23 2184
2021.66 2175
2022.08 2039
2022.51 1940
2022.93 1919
2023.35 1961
2023.78 2034
2024.20 2113
2024.63 1988
2025.05 2257
2025.48 2113
2025.90 1960
2026.32 1882
2026.75 1977
2027.17 1852
2027.60 2066
2028.02 1641
2028.45 1640
2028.87 1698
2029.30 1758
2029.72 1881
2030.15 1762
2030.57 1808
2031.00 2009
2031.42 1904
2031.85 1940
2032.27 2007
2032.70 2069
2033.12 2018
2033.55 1950
2033.97 2106
2034.40 1999
2034.82 2058
2035.25 2075
2035.67 2129
2036.10 1928
2036.52 1801
2036.95 1866
2037.37 2029
2037.80 1975
2038.22 1884
2038.65 1885
2039.08 1890
2039.50 2024
2039.93 2195
2040.35 2166
2040.78 2017
2041.21 2001
2041.63 1922
2042.06 2012
2042.48 1984
2042.91 1847
2043.34 1979
2043.76 1925
2044.19 1978
2044.61 1843
2045.04 1806
2045.47 1918
2045.89 1879
2046.32 1900
2046.75 1851
2047.17 1953
2047.60 2057
2048.03 2267
2048.45 2315
2048.88 2104
2049.31 2210
2049.73 2194
2050.16 2207
2050.59 2332
2051.01 2349
2051.44 2075
2051.87 2230
2052.29 2183
2052.72 2477
2053.15 2314
2053.58 2114
2054.00 2092
2054.43 2126
2054.86 2094
2055.29 2392
2055.71 2207
2056.14 2172
2056.57 2301
2057.00 2131
2057.42 2087
2057.85 2305
2058.28 2367
2058.71 2010
2059.13 1934
2059.56 2309
2059.99 2461
2060.42 1987
2060.85 2097
2061.27 2071
2061.70 2133
2062.13 2209
2062.56 2063
2062.99 2151
2063.41 2638
2063.84 2636
2064.27 2503
2064.70 2681
2065.13 2946
2065.56 2557
2065.98 2649
2066.41 2767
2066.84 3134
2067.27 3130
2067.70 2791
2068.13 2541
2068.56 2275
2068.99 2142
2069.41 2201
2069.84 2222
2070.27 2308
2070.70 2379
2071.13 2122
2071.56 2162
2071.99 2250
2072.42 2167
2072.85 2253
2073.28 2177
2073.71 2311
2074.13 2389
2074.56 2544
2074.99 2825
2075.42 2674
2075.85 2656
2076.28 2608
2076.71 2730
2077.14 2503
2077.57 2417
2078.00 2319
2078.43 2436
2078.86 2334
2079.29 2194
2079.72 2255
2080.15 2071
2080.58 2175
2081.01 2057
2081.44 2244
2081.87 2007
2082.30 2032
2082.73 2022
2083.16 1994
2083.59 1837
2084.02 1785
2084.45 2022
2084.88 1877
2085.31 1727
2085.74 1846
2086.17 1909
2086.61 1867
2087.04 1801
2087.47 1978
2087.90 1904
2088.33 1898
2088.76 1894
2089.19 1919
2089.62 1975
2090.05 2116
2090.48 2034
2090.91 1958
2091.35 2201
2091.78 2137
2092.21 1938
2092.64 2145
2093.07 2111
2093.50 1875
2093.93 1848
2094.36 1791
2094.80 1873
2095.23 1789
2095.66 1888
2096.09 1892
2096.52 1899
2096.95 1978
2097.39 2087
2097.82 1878
2098.25 1728
2098.68 1810
2099.11 1947
2099.55 2026
2099.98 2056
2100.41 1893
2100.84 1776
2101.27 1900
2101.71 1944
2102.14 1946
2102.57 1732
2103.00 1794
2103.43 2013
2103.87 1979
2104.30 1980
2104.73 2008
2105.16 1858
2105.60 2160
2106.03 2283
2106.46 2171
2106.90 2187
2107.33 2009
2107.76 1995
2108.19 1883
2108.63 2261
2109.06 2024
2109.49 2181
2109.93 2060
2110.36 2029
2110.79 2077
2111.23 1849
2111.66 1892
2112.09 1862
2112.52 1821
2112.96 1915
2113.39 2038
2113.83 1842
2114.26 1883
2114.69 1849
2115.13 1958
2115.56 1837
2115.99 1843
2116.43 1854
2116.86 1802
2117.29 1620
2117.73 1788
2118.16 1662
2118.60 1708
2119.03 1845
2119.46 1770
2119.90 1833
2120.33 1820
2120.77 1742
2121.20 1907
2121.63 1864
2122.07 1993
2122.50 1906
2122.94 1938
2123.37 1811
2123.81 1758
2124.24 1872
2124.68 1969
2125.11 1916
2125.54 1976
2125.98 2060
2126.41 2063
2126.85 1819
2127.28 2023
2127.72 1890
2128.15 1899
2128.59 1797
2129.02 1861
2129.46 1957
2129.89 2098
2130.33 1904
2130.76 2209
2131.20 2089
2131.63 2104
2132.07 2208
2132.51 2108
2132.94 2229
2133.38 2021
2133.81 2044
2134.25 1845
2134.68 1819
2135.12 1854
2135.55 2092
2135.99 2058
2136.43 2036
2136.86 1935
2137.30 1982
2137.73 1992
2138.17 1827
2138.60 1734
2139.04 1858
2139.48 1996
2139.91 1860
2140.35 1830
2140.79 1908
2141.22 1871
2141.66 1568
2142.09 1751
2142.53 1772
2142.97 1751
2143.40 1821
2143.84 1845
2144.28 1698
2144.71 1709
2145.15 1782
2145.59 1882
2146.02 1847
2146.46 1863
2146.90 2058
2147.33 1863
2147.77 1924
2148.21 2058
2148.64 2090
2149.08 2203
2149.52 2382
2149.96 2494
2150.39 2541
2150.83 2328
2151.27 2338
2151.70 2277
2152.14 2412
2152.58 2317
2153.02 2098
2153.45 2104
2153.89 2061
2154.33 2018
2154.77 2170
2155.20 2212
2155.64 2153
2156.08 2300
2156.52 2138
2156.96 2130
2157.39 2065
2157.83 2101
2158.27 2300
2158.71 2243
2159.15 2175
2159.58 1944
2160.02 2323
2160.46 2246
2160.90 2265
2161.34 2077
2161.78 2143
2162.21 2040
2162.65 2007
2163.09 2132
2163.53 2175
2163.97 2109
2164.41 2097
2164.84 2027
2165.28 1884
2165.72 2097
2166.16 2074
2166.60 1974
2167.04 2108
2167.48 2012
2167.92 1903
2168.36 1888
2168.79 1959
2169.23 2050
2169.67 2061
2170.11 2334
2170.55 2211
2170.99 2132
2171.43 2399
2171.87 2436
2172.31 2656
2172.75 2588
2173.19 2476
2173.63 2677
2174.07 2528
2174.51 2607
2174.95 2776
2175.39 2636
2175.83 2786
2176.27 2552
2176.70 2355
2177.14 2497
2177.58 2576
2178.02 2233
2178.46 2313
2178.90 2357
2179.34 2236
2179.79 2168
2180.23 2267
2180.67 2089
2181.11 2017
2181.55 2022
2181.99 2007
2182.43 2096
2182.87 1946
2183.31 1774
2183.75 1840
2184.19 2001
2184.63 2035
2185.07 1915
2185.51 2158
2185.95 2168
2186.39 1888
2186.83 2080
2187.27 1889
2187.72 1907
2188.16 2021
2188.60 2110
2189.04 2283
2189.48 2327
2189.92 2214
2190.36 2099
2190.80 2178
2191.24 2158
2191.69 2159
2192.13 2168
2192.57 2199
2193.01 2221
2193.45 2262
2193.89 2177
2194.34 2190
2194.78 2338
2195.22 2480
2195.66 2433
2196.10 2420
2196.54 2296
2196.99 2432
2197.43 2131
2197.87 2086
2198.31 2265
2198.75 2208
2199.20 2034
2199.64 2077
2200.08 1951
2200.52 2006
2200.96 2136
2201.41 2081
2201.85 2149
2202.29 2194
2202.73 2170
2203.18 2144
2203.62 1983
2204.06 1941
2204.50 2126
2204.95 2319
2205.39 2038
2205.83 2078
2206.28 2083
2206.72 2215
2207.16 2349
2207.60 2173
2208.05 1979
2208.49 2024
2208.93 1894
2209.38 1991
2209.82 1967
2210.26 2067
2210.71 2080
2211.15 2133
2211.59 2111
2212.04 2006
2212.48 1965
2212.92 2036
2213.37 1942
2213.81 1919
2214.25 1830
2214.70 1889
2215.14 2084
2215.59 2046
2216.03 1931
2216.47 2142
2216.92 2149
2217.36 2101
2217.80 2123
2218.25 1998
2218.69 1934
2219.14 1982
2219.58 2040
2220.03 1978
2220.47 2068
2220.91 2209
2221.36 2136
2221.80 2223
2222.25 2196
2222.69 2126
2223.14 1984
2223.58 2113
2224.03 2043
2224.47 2296
2224.91 2307
2225.36 2454
2225.80 2159
2226.25 2208
2226.69 2269
2227.14 2147
2227.58 2304
2228.03 2326
2228.47 2382
2228.92 2255
2229.36 2261
2229.81 2265
2230.25 2387
2230.70 2314
2231.15 2069
2231.59 2105
2232.04 2279
2232.48 2392
2232.93 2253
2233.37 2294
2233.82 2334
2234.26 2284
2234.71 2416
2235.15 2293
2235.60 2115
2236.05 2034
2236.49 2101
2236.94 2104
2237.38 2104
2237.83 2006
2238.28 2011
2238.72 1805
2239.17 1963
2239.61 1930
2240.06 1991
2240.51 1782
2240.95 1637
2241.40 1745
2241.85 1953
2242.29 1776
2242.74 1822
2243.19 1911
2243.63 1916
2244.08 1895
2244.53 1841
2244.97 1843
2245.42 1828
2245.87 1865
2246.31 1818
2246.76 1778
2247.21 1770
2247.65 1719
2248.10 1683
2248.55 1873
2248.99 1846
2249.44 1783
2249.89 1825
2250.34 1932
2250.78 1912
2251.23 1950
2251.68 1768
2252.13 2041
2252.57 1961
2253.02 1877
2253.47 1864
2253.92 1761
2254.36 1675
2254.81 1973
2255.26 1767
2255.71 1894
2256.15 2066
2256.60 1853
2257.05 1630
2257.50 1613
2257.95 1734
2258.39 1914
2258.84 1906
2259.29 1912
2259.74 1637
2260.19 1721
2260.63 1899
2261.08 1799
2261.53 1990
2261.98 2229
2262.43 2113
2262.88 2000
2263.32 2024
2263.77 2178
2264.22 2080
2264.67 2111
2265.12 2123
2265.57 2296
2266.02 2041
2266.47 1912
2266.91 2128
2267.36 2213
2267.81 2118
2268.26 1899
2268.71 1872
2269.16 2073
2269.61 2055
2270.06 1943
2270.51 1977
2270.96 2121
2271.41 2175
2271.86 2293
2272.30 2231
2272.75 2233
2273.20 2162
2273.65 2166
2274.10 2058
2274.55 2136
2275.00 2028
2275.45 2079
2275.90 2095
2276.35 1907
2276.80 1984
2277.25 1921
2277.70 1916
2278.15 2005
2278.60 1958
2279.05 1856
2279.50 1977
2279.95 1921
2280.40 1880
2280.85 1908
2281.30 1762
2281.75 1847
2282.20 1890
2282.65 1942
2283.10 1904
2283.55 1785
2284.00 1826
2284.46 1851
2284.91 1753
2285.36 1598
2285.81 1748
2286.26 2017
2286.71 1811
2287.16 1956
2287.61 2340
2288.06 2482
2288.51 2616
2288.96 2853
2289.42 2869
2289.87 3221
2290.32 3444
2290.77 3642
2291.22 3486
2291.67 3762
2292.12 3582
2292.57 3737
2293.03 3747
2293.48 3341
2293.93 3149
2294.38 2886
2294.83 2609
2295.28 2491
2295.74 2362
2296.19 2280
2296.64 2007
2297.09 1986
2297.54 1953
2297.99 1829
2298.45 1858
2298.90 1702
2299.35 1768
2299.80 1859
2300.25 1868
2300.71 1715
2301.16 1679
2301.61 1717
2302.06 1695
2302.52 1766
2302.97 1722
2303.42 1807
2303.87 1794
2304.33 1917
2304.78 1796
2305.23 1982
2305.68 2063
2306.14 1884
2306.59 1894
2307.04 1962
2307.50 1990
2307.95 2053
2308.40 2022
2308.85 2142
2309.31 2123
2309.76 2325
2310.21 2236
2310.67 2281
2311.12 2295
2311.57 2321
2312.03 2357
2312.48 2234
2312.93 1963
2313.39 2105
2313.84 2106
2314.29 2235
2314.75 2146
2315.20 2011
2315.66 1911
2316.11 1937
2316.56 2064
2317.02 2198
2317.47 2107
2317.92 2031
2318.38 1947
2318.83 1787
2319.29 1891
2319.74 2025
2320.19 2183
2320.65 2033
2321.10 1970
2321.56 2140
2322.01 2283
2322.47 2369
2322.92 2145
2323.37 2528
2323.83 2438
2324.28 2320
2324.74 2434
2325.19 2661
2325.65 2863
2326.10 2926
2326.56 2777
2327.01 2738
2327.47 2210
2327.92 1895
2328.38 2105
2328.83 2280
2329.29 2239
2329.74 2238
2330.20 2101
2330.65 1937
2331.11 2216
2331.56 2087
2332.02 1989
2332.47 1973
2332.93 1769
2333.38 1824
2333.84 2177
2334.29 2038
2334.75 1836
2335.21 1810
2335.66 1838
2336.12 1981
2336.57 1850
2337.03 1913
2337.48 1999
2337.94 1886
2338.40 2014
2338.85 1779
2339.31 1836
2339.76 1869
2340.22 1791
2340.68 1693
2341.13 1813
2341.59 1990
2342.04 2007
2342.50 1943
2342.96 1945
2343.41 1890
2343.87 1964
2344.33 2073
2344.78 2069
2345.24 1736
2345.70 1842
2346.15 2033
2346.61 1977
2347.07 2087
2347.52 1994
2347.98 1772
2348.44 1962
2348.89 1908
2349.35 2030
2349.81 1848
2350.26 1820
2350.72 1738
2351.18 1723
2351.64 1814
2352.09 1861
2352.55 1755
2353.01 1859
2353.47 1830
2353.92 1712
2354.38 1584
2354.84 1742
2355.30 1866
2355.75 1826
2356.21 1692
2356.67 1776
2357.13 1891
2357.58 1961
2358.04 1883
2358.50 1915
2358.96 1953
2359.42 1975
2359.87 1878
2360.33 1988
2360.79 1826
2361.25 1777
2361.71 1871
2362.16 1947
2362.62 1934
2363.08 1917
2363.54 1948
2364.00 1896
2364.46 1884
2364.91 2126
2365.37 2061
2365.83 1957
2366.29 1997
2366.75 1948
2367.21 1841
2367.67 1787
2368.13 1878
2368.58 1986
2369.04 1943
2369.50 1941
2369.96 1851
2370.42 2090
2370.88 2199
2371.34 2039
2371.80 2143
2372.26 2110
2372.72 2047
2373.17 2092
2373.63 2249
2374.09 2039
2374.55 2268
2375.01 2270
2375.47 2340
2375.93 2518
2376.39 2369
2376.85 2473
2377.31 2315
2377.77 2225
2378.23 2218
2378.69 2190
2379.15 2216
2379.61 2185
2380.07 2222
2380.53 2058
2380.99 1946
2381.45 1998
2381.91 2003
2382.37 1907
2382.83 2040
2383.29 1690
2383.75 1861
2384.21 1842
2384.67 1842
2385.13 1693
2385.59 1751
2386.05 1918
2386.51 1564
2386.97 1682
2387.43 1817
2387.90 1965
2388.36 1838
2388.82 1910
2389.28 1793
2389.74 1983
2390.20 2058
2390.66 2029
2391.12 2176
2391.58 2183
2392.04 2234
2392.51 2175
2392.97 2121
2393.43 2137
2393.89 2194
2394.35 2348
2394.81 2126
2395.27 2039
2395.73 2120
2396.20 2104
2396.66 1924
2397.12 1711
2397.58 1829
2398.04 1892
2398.50 1856
2398.97 1789
2399.43 1694
2399.89 1662
2400.35 1785
2400.81 1807
2401.28 1635
2401.74 1647
2402.20 1861
2402.66 1819
2403.12 1698
2403.59 1847
2404.05 1792
2404.51 1659
2404.97 1715
2405.44 1821
2405.90 1848
2406.36 1947
2406.82 1946
2407.29 1659
2407.75 1680
2408.21 1955
2408.67 1877
2409.14 1672
2409.60 1683
2410.06 1726
2410.52 1634
2410.99 1591
2411.45 1582
2411.91 1652
2412.38 1640
2412.84 1705
2413.30 1899
2413.77 1681
2414.23 1740
2414.69 1726
2415.16 1871
2415.62 1751
2416.08 1941
2416.55 1975
2417.01 1889
2417.47 2095
2417.94 1951
2418.40 1925
2418.86 1822
2419.33 2055
2419.79 1913
2420.26 2080
2420.72 2059
2421.18 2091
2421.65 2018
2422.11 1766
2422.58 1808
2423.04 1734
2423.50 1796
2423.97 1595
2424.43 1752
2424.90 1809
2425.36 1752
2425.83 1775
2426.29 1711
2426.75 1957
2427.22 1810
2427.68 1865
2428.15 1773
2428.61 1764
2429.08 1881
2429.54 1684
2430.01 1672
2430.47 1623
2430.94 1763
2431.40 1677
2431.87 1661
2432.33 1887
2432.80 1700
2433.26 1581
2433.73 1654
2434.19 1983
2434.66 1869
2435.12 1725
2435.59 1874
2436.05 1889
2436.52 1777
2436.98 1854
2437.45 1685
2437.91 1716
2438.38 1846
2438.85 1917
2439.31 1780
2439.78 1784
2440.24 2074
2440.71 1956
2441.17 1815
2441.64 2020
2442.11 2040
2442.57 1915
2443.04 2117
2443.50 2293
2443.97 2135
2444.44 2045
2444.90 1974
2445.37 1836
2445.83 1825
2446.30 1959
2446.77 2009
2447.23 1906
2447.70 1808
2448.17 1784
2448.63 1795
2449.10 1838
2449.57 1901
2450.03 1889
2450.50 1712
2450.97 1727
2451.43 1513
2451.90 1689
2452.37 1905
2452.83 1778
2453.30 1711
2453.77 1702
2454.24 1632
2454.70 1641
2455.17 1817
2455.64 1809
2456.10 1724
2456.57 1632
2457.04 1739
2457.51 1907
2457.97 1875
2458.44 1697
2458.91 1676
2459.38 1746
2459.84 1658
2460.31 1540
2460.78 1708
2461.25 1832
2461.71 1708
2462.18 1713
2462.65 1766
2463.12 1735
2463.59 1762
2464.05 1671
2464.52 1617
2464.99 1772
2465.46 1646
2465.93 1794
2466.39 1766
2466.86 1640
2467.33 1787
2467.80 1984
2468.27 1829
2468.74 1751
2469.20 1989
2469.67 1727
2470.14 1664
2470.61 1800
2471.08 1813
2471.55 1656
2472.02 1509
2472.49 1590
2472.95 1609
2473.42 1428
2473.89 1573
2474.36 1760
2474.83 1689
2475.30 1706
2475.77 1695
2476.24 1707
2476.71 1580
2477.18 1661
2477.65 1773
2478.11 1836
2478.58 1703
2479.05 1536
2479.52 1571
2479.99 1654
2480.46 1664
2480.93 1720
2481.40 1637
2481.87 1537
2482.34 1605
2482.81 1556
2483.28 1546
2483.75 1551
2484.22 1606
2484.69 1667
2485.16 1671
2485.63 1796
2486.10 1956
2486.57 1935
2487.04 1794
2487.51 1926
2487.98 2085
2488.45 2012
2488.92 2205
2489.39 2118
2489.86 2009
2490.33 1952
2490.80 2097
2491.27 2046
2491.74 1851
2492.22 1852
2492.69 1783
2493.16 1963
2493.63 1968
2494.10 1868
2494.57 1799
2495.04 1766
2495.51 1694
2495.98 1690
2496.45 1768
2496.92 1806
2497.40 1818
2497.87 1806
2498.34 1792
2498.81 1858
2499.28 1865
2499.75 1942
2500.22 1971
2500.70 1864
2501.17 1871
2501.64 1600
2502.11 1639
2502.58 1916
2503.05 1898
2503.53 1785
2504.00 1770
2504.47 1749
2504.94 1962
2505.41 1878
2505.88 1733
2506.36 1838
2506.83 1855
2507.30 1894
2507.77 2070
2508.25 2056
2508.72 1650
2509.19 1786
2509.66 1777
2510.13 1759
2510.61 1883
2511.08 2084
2511.55 2123
2512.02 2148
2512.50 2313
2512.97 2173
2513.44 2214
2513.91 2216
2514.39 2084
2514.86 2021
2515.33 2183
2515.81 1995
2516.28 1968
2516.75 1932
2517.23 1754
2517.70 1622
2518.17 1709
2518.64 1780
2519.12 2066
2519.59 1752
2520.06 1825
2520.54 1798
2521.01 1695
2521.48 1700
2521.96 1698
2522.43 1906
2522.91 2027
2523.38 1800
2523.85 1616
2524.33 1942
2524.80 2120
2525.27 1943
2525.75 1980
2526.22 2028
2526.70 2115
2527.17 2281
2527.64 2171
2528.12 2364
2528.59 2188
2529.07 2359
2529.54 2529
2530.01 2216
2530.49 2090
2530.96 2106
2531.44 2125
2531.91 2027
2532.39 2013
2532.86 2057
2533.33 2027
2533.81 2095
2534.28 1819
2534.76 1805
2535.23 1777
2535.71 1784
2536.18 1947
2536.66 2114
2537.13 1988
2537.61 1918
2538.08 2084
2538.56 2026
2539.03 1842
2539.51 2200
2539.98 2026
2540.46 2088
2540.93 1904
2541.41 2011
2541.88 1875
2542.36 1826
2542.84 1977
2543.31 1997
2543.79 1779
2544.26 2007
2544.74 2026
2545.21 2007
2545.69 1824
2546.16 2200
2546.64 2043
2547.12 1978
2547.59 2126
2548.07 2201
2548.54 2244
2549.02 2121
2549.50 2283
2549.97 2170
2550.45 2218
2550.92 2122
2551.40 2170
2551.88 2052
2552.35 1947
2552.83 1856
2553.31 2030
2553.78 2019
2554.26 2031
2554.74 2040
2555.21 1863
2555.69 1866
2556.17 1926
2556.64 1908
2557.12 1879
2557.60 2021
2558.07 2029
2558.55 1886
2559.03 1922
2559.50 1779
2559.98 1900
2560.46 1790
2560.93 1597
2561.41 1774
2561.89 1584
2562.37 1623
2562.84 1667
2563.32 1681
2563.80 1699
2564.28 1847
2564.75 1727
2565.23 1718
2565.71 1589
2566.19 1753
2566.66 1808
2567.14 1737
2567.62 1816
2568.10 1596
2568.57 1588
2569.05 1514
2569.53 1573
2570.01 1664
2570.49 1760
2570.96 1496
2571.44 1441
2571.92 1700
2572.40 2025
2572.88 1728
2573.36 1647
2573.83 1688
2574.31 1547
2574.79 1477
2575.27 1512
2575.75 1649
2576.23 1701
2576.70 1730
2577.18 1613
2577.66 1584
2578.14 1658
2578.62 1725
2579.10 1806
2579.58 1447
2580.06 1545
2580.54 1614
2581.01 1547
2581.49 1676
2581.97 1653
2582.45 1767
2582.93 1656
2583.41 1703
2583.89 1601
2584.37 1650
2584.85 1667
2585.33 1587
2585.81 1927
2586.29 1802
2586.77 1686
2587.25 1912
2587.72 1893
2588.20 1866
2588.68 1778
2589.16 1714
2589.64 2006
2590.12 2054
2590.60 1822
2591.08 1730
2591.56 1630
2592.04 1766
2592.52 1718
2593.00 1728
2593.48 1807
2593.96 1820
2594.44 1842
2594.92 1806
2595.40 1850
2595.89 1835
2596.37 1782
2596.85 1754
2597.33 1816
2597.81 1631
2598.29 1671
2598.77 1745
2599.25 1775
2599.73 1539
2600.21 1527
2600.69 1602
2601.17 1880
2601.65 1907
2602.13 1879
2602.62 1935
2603.10 1842
2603.58 1921
2604.06 1820
2604.54 1899
2605.02 1930
2605.50 1666
2605.98 1669
2606.46 1864
2606.95 1948
2607.43 2102
2607.91 1939
2608.39 1874
2608.87 1898
2609.35 1694
2609.84 1691
2610.32 1855
2610.80 1809
2611.28 1731
2611.76 1579
2612.24 1767
2612.73 1729
2613.21 1750
2613.69 1797
2614.17 1579
2614.65 1614
2615.14 1684
2615.62 1732
2616.10 1690
2616.58 1636
2617.07 1886
2617.55 1726
2618.03 1773
2618.51 1668
2619.00 1777
2619.48 1959
2619.96 1942
2620.44 1834
2620.93 1921
2621.41 1901
2621.89 1805
2622.37 1854
2622.86 1828
2623.34 1618
2623.82 1770
2624.31 1766
2624.79 1987
2625.27 1983
2625.76 1908
2626.24 1990
2626.72 2025
2627.20 1913
2627.69 1767
2628.17 1869
2628.66 1818
2629.14 1942
2629.62 1836
2630.11 2074
2630.59 2063
2631.07 2017
2631.56 2023
2632.04 2053
2632.52 2099
2633.01 2258
2633.49 2279
2633.98 2335
2634.46 1847
2634.94 2011
2635.43 2015
2635.91 1937
2636.40 1989
2636.88 2099
2637.36 1819
2637.85 1896
2638.33 1785
2638.82 1976
2639.30 1912
2639.79 1730
2640.27 1735
2640.75 1605
2641.24 1679
2641.72 1908
2642.21 1671
2642.69 1728
2643.18 1673
2643.66 1606
2644.15 1736
2644.63 1676
2645.12 1592
2645.60 1593
2646.09 1491
2646.57 1710
2647.06 1729
2647.54 1559
2648.03 1605
2648.51 1722
2649.00 1760
2649.48 1690
2649.97 1601
2650.45 1831
2650.94 1721
2651.43 1441
2651.91 1651
2652.40 1754
2652.88 1560
2653.37 1646
2653.85 1540
2654.34 1656
2654.82 1669
2655.31 1749
2655.80 1780
2656.28 1755
2656.77 1685
2657.25 1645
2657.74 1628
2658.23 1665
2658.71 1536
2659.20 1646
2659.69 1780
2660.17 1695
2660.66 1603
2661.14 1636
2661.63 1647
2662.12 1640
2662.60 1771
2663.09 1866
2663.58 1802
2664.06 1674
2664.55 1724
2665.04 1687
2665.52 1707
2666.01 1624
2666.50 1569
2666.98 1639
2667.47 1694
2667.96 1626
2668.45 1834
2668.93 1737
2669.42 1602
2669.91 1816
2670.39 1676
2670.88 1773
2671.37 1742
2671.86 1782
2672.34 1676
2672.83 1892
2673.32 1993
2673.81 1973
2674.29 2040
2674.78 1961
2675.27 2037
2675.76 2076
2676.24 2190
2676.73 2139
2677.22 2033
2677.71 2031
2678.20 1864
2678.68 2011
2679.17 1668
2679.66 1676
2680.15 1662
2680.64 1558
2681.12 1514
2681.61 1664
2682.10 1832
2682.59 1774
2683.08 1695
2683.57 1662
2684.05 1688
2684.54 1732
2685.03 1644
2685.52 1552
2686.01 1545
2686.50 1738
2686.99 1709
2687.47 1787
2687.96 1706
2688.45 1661
2688.94 1668
2689.43 1799
2689.92 1796
2690.41 1600
2690.90 1627
2691.39 1630
2691.88 1736
2692.37 1747
2692.85 1658
2693.34 1711
2693.83 1693
2694.32 1653
2694.81 1723
2695.30 1645
2695.79 1729
2696.28 1811
2696.77 1696
2697.26 1569
2697.75 1604
2698.24 1640
2698.73 1714
2699.22 1881
2699.71 1646
2700.20 1709
2700.69 1879
2701.18 1825
2701.67 1882
2702.16 1736
2702.65 1755
2703.14 1865
2703.63 1864
2704.12 1805
2704.61 1806
2705.10 1818
2705.59 1791
2706.08 1647
2706.57 1680
2707.06 1736
2707.55 1619
2708.04 1753
2708.53 1795
2709.03 1761
2709.52 1600
2710.01 1735
2710.50 1789
2710.99 1604
2711.48 1484
2711.97 1736
2712.46 1766
2712.95 1620
2713.44 1696
2713.94 1643
2714.43 1623
2714.92 1543
2715.41 1673
2715.90 1787
2716.39 1712
2716.88 1501
2717.38 1617
2717.87 1743
2718.36 1590
2718.85 1672
2719.34 1673
2719.83 1581
2720.32 1616
2720.82 1748
2721.31 1585
2721.80 1656
2722.29 1829
2722.78 1797
2723.28 1813
2723.77 1743
2724.26 1801
2724.75 1922
2725.25 1952
2725.74 1915
2726.23 1814
2726.72 1702
2727.21 1743
2727.71 1691
2728.20 1670
2728.69 1664
2729.18 1711
2729.68 1693
2730.17 1708
2730.66 1780
2731.16 1627
2731.65 1899
2732.14 1899
2732.63 1733
2733.13 1647
2733.62 1673
2734.11 1700
2734.61 1748
2735.10 1607
2735.59 1687
2736.08 1883
2736.58 2072
2737.07 1957
2737.56 1909
2738.06 1932
2738.55 1956
2739.05 1903
2739.54 1977
2740.03 2073
2740.53 1999
2741.02 1807
2741.51 1773
2742.01 1885
2742.50 1791
2742.99 1701
2743.49 1644
2743.98 1734
2744.48 1717
2744.97 1532
2745.46 1534
2745.96 1593
2746.45 1686
2746.95 1761
2747.44 1840
2747.93 1736
2748.43 1668
2748.92 1557
2749.42 1583
2749.91 1661
2750.41 1689
2750.90 1653
2751.40 1571
2751.89 1663
2752.39 1664
2752.88 1677
2753.37 1696
2753.87 1538
2754.36 1638
2754.86 1614
2755.35 1804
2755.85 1866
2756.34 1579
2756.84 1637
2757.33 1807
2757.83 1780
2758.32 1654
2758.82 1745
2759.32 1803
2759.81 1667
2760.31 1790
2760.80 1624
2761.30 1570
2761.79 1725
2762.29 1714
2762.78 1568
2763.28 1794
2763.77 1895
2764.27 2004
2764.77 1573
2765.26 1582
2765.76 1702
2766.25 1705
2766.75 1601
2767.25 1776
2767.74 1760
2768.24 1512
2768.73 1515
2769.23 1592
2769.73 1724
2770.22 1570
2770.72 1817
2771.22 1819
2771.71 1688
2772.21 1775
2772.70 1861
2773.20 1715
2773.70 1821
2774.19 1836
2774.69 1941
2775.19 2132
2775.68 2189
2776.18 2209
2776.68 2216
2777.17 2226
2777.67 2394
2778.17 2397
2778.67 2149
2779.16 1887
2779.66 2013
2780.16 2111
2780.65 2051
2781.15 1994
2781.65 1957
2782.15 1812
2782.64 1626
2783.14 1496
2783.64 1643
2784.14 1755
2784.63 1669
2785.13 1635
2785.63 1618
2786.13 1672
2786.62 1519
2787.12 1636
2787.62 1758
2788.12 1631
2788.62 1693
2789.11 1750
2789.61 1664
2790.11 1713
2790.61 1635
2791.11 1652
2791.60 1718
2792.10 1864
2792.60 1932
2793.10 1800
2793.60 1700
2794.10 1766
2794.59 1723
2795.09 1901
2795.59 1689
2796.09 1747
2796.59 1878
2797.09 2038
2797.59 1965
2798.08 1833
2798.58 1917
2799.08 1899
2799.58 2020
2800.08 1984
2800.58 1944
2801.08 1646
2801.58 1683
2802.08 1684
2802.58 1641
2803.07 1749
2803.57 1807
2804.07 1769
2804.57 1766
2805.07 1832
2805.57 1752
2806.07 1715
2806.57 1791
2807.07 1697
2807.57 1755
2808.07 1684
2808.57 1873
2809.07 1872
2809.57 1681
2810.07 1738
2810.57 1803
2811.07 1889
2811.57 1779
2812.07 1702
2812.57 1629
2813.07 1793
2813.57 1862
2814.07 1755
2814.57 1601
2815.07 1640
2815.57 1634
2816.07 1562
2816.57 1524
2817.07 1595
2817.57 1555
2818.07 1745
2818.57 1536
2819.07 1635
2819.57 1727
2820.07 1559
2820.57 1501
2821.07 1713
2821.58 1754
2822.08 1593
2822.58 1694
2823.08 1763
2823.58 1787
2824.08 1598
2824.58 1807
2825.08 1769
2825.58 1637
2826.09 1546
2826.59 1567
2827.09 1750
2827.59 1722
2828.09 1746
2828.59 1649
2829.09 1312
2829.60 1408
2830.10 1491
2830.60 1556
2831.10 1585
2831.60 1479
2832.10 1605
2832.61 1582
2833.11 1590
2833.61 1447
2834.11 1603
2834.61 1513
2835.12 1608
2835.62 1632
2836.12 1556
2836.62 1610
2837.12 1659
2837.63 1707
2838.13 1618
2838.63 1769
2839.13 1672
2839.64 1772
2840.14 1766
2840.64 1766
2841.14 1705
2841.65 1740
2842.15 1759
2842.65 1762
2843.15 1633
2843.66 1565
2844.16 1605
2844.66 1652
2845.17 1634
2845.67 1548
2846.17 1744
2846.67 1794
2847.18 1791
2847.68 1722
2848.18 1784
2848.69 1725
2849.19 1878
2849.69 1964
2850.20 1997
2850.70 1697
2851.20 1785
2851.71 1713
2852.21 1757
2852.72 1658
2853.22 1772
2853.72 1743
2854.23 1772
2854.73 1609
2855.23 1707
2855.74 1740
2856.24 1806
2856.75 1718
2857.25 1651
2857.75 1675
2858.26 1811
2858.76 1870
2859.27 1688
2859.77 1736
2860.27 1699
2860.78 1717
2861.28 1812
2861.79 1667
2862.29 1679
2862.80 1776
2863.30 1568
2863.81 1643
2864.31 1703
2864.81 1550
2865.32 1601
2865.82 1602
2866.33 1588
2866.83 1611
2867.34 1440
2867.84 1544
2868.35 1573
2868.85 1629
2869.36 1719
2869.86 1559
2870.37 1575
2870.87 1654
2871.38 1680
2871.89 1748
2872.39 1891
2872.90 1806
2873.40 1802
2873.91 1901
2874.41 1781
2874.92 1868
2875.42 1894
2875.93 1953
2876.43 2210
2876.94 2129
2877.45 1744
2877.95 1769
2878.46 1774
2878.96 1856
2879.47 1824
2879.98 1797
2880.48 1781
2880.99 1774
2881.49 1852
2882.00 1839
2882.51 1789
2883.01 1835
2883.52 1708
2884.03 1676
2884.53 1704
2885.04 1748
2885.54 1677
2886.05 1610
2886.56 1622
2887.06 1721
2887.57 1735
2888.08 1777
2888.58 1786
2889.09 1954
2889.60 1910
2890.11 1944
2890.61 1912
2891.12 1836
2891.63 2015
2892.13 1938
2892.64 1827
2893.15 1790
2893.65 1849
2894.16 1899
2894.67 1814
2895.18 2148
2895.68 2205
2896.19 2153
2896.70 2143
2897.21 2220
2897.71 2083
2898.22 2142
2898.73 2215
2899.24 2040
2899.74 1909
2900.25 1880
2900.76 1914
2901.27 1959
2901.78 1934
2902.28 1923
2902.79 1806
2903.30 2005
2903.81 1993
2904.32 1971
2904.82 2136
2905.33 2087
2905.84 1954
2906.35 1973
2906.86 1755
2907.37 1854
2907.87 2050
2908.38 1865
2908.89 1680
2909.40 1741
2909.91 1688
2910.42 1672
2910.93 1791
2911.44 1880
2911.94 1781
2912.45 1881
2912.96 1773
2913.47 1734
2913.98 1831
2914.49 1923
2915.00 2007
2915.51 1728
2916.02 1783
2916.53 1846
2917.03 1879
2917.54 1886
2918.05 1673
2918.56 1699
2919.07 1811
2919.58 1797
2920.09 1714
2920.60 1609
2921.11 1643
2921.62 1864
2922.13 1895
2922.64 1705
2923.15 1784
2923.66 1898
2924.17 1797
2924.68 1841
2925.19 1839
2925.70 1871
2926.21 1840
2926.72 1807
2927.23 1742
2927.74 1845
2928.25 1724
2928.76 1696
2929.27 1794
2929.78 1889
2930.29 1717
2930.80 1704
2931.31 1605
2931.82 1681
2932.33 1749
2932.84 1611
2933.35 1746
2933.86 1911
2934.38 1752
2934.89 1796
2935.40 1867
2935.91 1820
2936.42 1790
2936.93 1753
2937.44 1899
2937.95 1965
2938.46 2004
2938.97 1950
2939.49 2033
2940.00 2035
2940.51 2155
2941.02 2169
2941.53 2097
2942.04 2036
2942.55 2056
2943.07 2044
2943.58 1985
2944.09 1974
2944.60 1951
2945.11 2114
2945.62 1866
2946.14 1889
2946.65 2004
2947.16 1901
2947.67 1707
2948.18 1743
2948.70 1631
2949.21 1590
2949.72 1490
2950.23 1580
2950.74 1584
2951.26 1649
2951.77 1669
2952.28 1552
2952.79 1593
2953.31 1686
2953.82 1511
2954.33 1703
2954.84 1723
2955.36 1737
2955.87 1516
2956.38 1474
2956.89 1654
2957.41 1438
2957.92 1589
2958.43 1841
2958.94 1999
2959.46 1870
2959.97 1835
2960.48 1873
2961.00 1780
2961.51 1826
2962.02 1862
2962.54 1785
2963.05 1750
2963.56 1810
2964.08 1849
2964.59 1848
2965.10 1859
2965.62 1808
2966.13 1694
2966.64 1818
2967.16 1877
2967.67 1809
2968.18 1731
2968.70 1802
2969.21 1801
2969.73 1654
2970.24 1584
2970.75 1685
2971.27 1647
2971.78 1645
2972.30 1528
2972.81 1660
2973.32 1742
2973.84 1725
2974.35 1838
2974.87 1870
2975.38 1905
2975.90 1947
2976.41 1760
2976.92 1773
2977.44 1841
2977.95 1896
2978.47 1872
2978.98 2064
2979.50 1867
2980.01 1830
2980.53 1795
2981.04 1943
2981.56 1952
2982.07 2092
2982.59 2142
2983.10 2112
2983.62 2055
2984.13 2121
2984.65 2247
2985.16 2128
2985.68 1957
2986.19 2240
2986.71 2138
2987.22 2062
2987.74 2219
2988.25 2180
2988.77 2240
2989.29 2276
2989.80 2547
2990.32 2487
2990.83 2260
2991.35 2268
2991.86 2268
2992.38 2551
2992.89 2476
2993.41 2453
2993.93 2341
2994.44 2602
2994.96 2447
2995.47 2326
2995.99 2605
2996.51 2704
2997.02 2921
2997.54 2832
2998.06 2645
2998.57 2675
2999.09 2749
2999.60 2770
3000.12 3158
3000.64 3515
3001.15 3710
3001.67 3964
3002.19 4124
3002.70 4797
3003.22 4773
3003.74 5412
3004.25 6283
3004.77 6485
3005.29 6683
3005.81 7238
3006.32 7512
3006.84 7331
3007.36 6654
3007.87 6196
3008.39 5680
3008.91 5004
3009.43 4524
3009.94 3726
3010.46 3455
3010.98 3133
3011.49 2792
3012.01 2647
3012.53 2688
3013.05 2568
3013.57 2618
3014.08 2651
3014.60 2453
3015.12 2467
3015.64 2448
3016.15 2539
3016.67 2660
3017.19 2475
3017.71 2409
3018.23 2290
3018.74 2459
3019.26 2468
3019.78 2253
3020.30 2484
3020.82 2397
3021.33 2314
3021.85 2143
3022.37 2222
3022.89 2218
3023.41 2356
3023.93 2343
3024.45 2137
3024.96 2058
3025.48 1934
3026.00 2032
3026.52 2264
3027.04 2179
3027.56 1951
3028.08 1911
3028.60 1908
3029.11 2032
3029.63 1941
3030.15 1944
3030.67 1882
3031.19 1957
3031.71 2125
3032.23 1928
3032.75 1875
3033.27 1958
3033.79 1874
3034.31 1875
3034.83 2032
3035.35 1995
3035.86 2042
3036.38 1917
3036.90 2069
3037.42 2005
3037.94 1907
3038.46 1982
3038.98 1984
3039.50 1942
3040.02 2090
3040.54 1952
3041.06 1811
3041.58 1739
3042.10 1773
3042.62 1993
3043.14 1955
3043.66 1830
3044.18 1792
3044.70 1810
3045.22 1871
3045.74 1926
3046.27 2062
3046.79 1891
3047.31 1781
3047.83 1905
3048.35 1936
3048.87 1707
3049.39 1806
3049.91 1808
3050.43 1705
3050.95 1763
3051.47 1895
3051.99 1842
3052.51 1876
3053.03 1933
3053.56 1797
3054.08 1683
3054.60 1734
3055.12 1719
3055.64 1802
3056.16 1851
3056.68 1822
3057.20 1668
3057.73 1643
3058.25 1811
3058.77 1862
3059.29 1728
3059.81 1606
3060.33 1760
3060.86 1872
3061.38 1749
3061.90 1818
3062.42 1861
3062.94 1904
3063.46 2083
3063.99 2037
3064.51 2011
3065.03 1877
3065.55 2023
3066.07 2035
3066.60 2087
3067.12 2064
3067.64 1813
3068.16 1945
3068.69 1984
3069.21 1923
3069.73 2014
3070.25 1832
3070.78 1994
3071.30 1932
3071.82 2013
3072.34 1956
3072.87 2105
3073.39 2155
3073.91 1951
3074.43 1908
3074.96 2021
3075.48 1993
3076.00 2172
3076.53 2173
3077.05 2457
3077.57 2425
3078.10 2522
3078.62 2617
3079.14 2720
3079.66 3027
3080.19 2867
3080.71 2969
3081.23 2964
3081.76 3177
3082.28 3261
3082.81 3098
3083.33 2954
3083.85 3160
3084.38 3093
3084.90 2767
3085.42 2726
3085.95 2933
3086.47 2763
3087.00 2822
3087.52 2721
3088.04 2579
3088.57 2513
3089.09 2442
3089.62 2378
3090.14 2485
3090.66 2496
3091.19 2794
3091.71 2548
3092.24 2324
3092.76 2445
3093.29 2815
3093.81 2834
3094.33 2975
3094.86 3047
3095.38 3089
3095.91 2994
3096.43 3189
3096.96 3223
3097.48 3277
3098.01 3601
3098.53 4018
3099.06 4702
3099.58 4923
3100.11 5958
3100.63 7074
3101.16 8000
3101.68 9085
3102.21 10159
3102.73 11395
3103.26 12881
3103.78 13865
3104.31 13184
3104.83 13682
3105.36 14209
3105.89 12898
3106.41 10870
3106.94 9339
3107.46 7949
3107.99 6535
3108.51 5648
3109.04 5175
3109.57 4876
3110.09 4825
3110.62 4211
3111.14 3923
3111.67 3726
3112.19 3776
3112.72 3822
3113.25 3448
3113.77 3478
3114.30 3534
3114.83 3104
3115.35 3087
3115.88 2864
3116.40 2674
3116.93 2632
3117.46 2675
3117.98 2592
3118.51 2734
3119.04 2670
3119.56 2571
3120.09 2691
3120.62 2683
3121.14 2822
3121.67 2982
3122.20 2918
3122.72 2769
3123.25 2666
3123.78 2584
3124.31 2665
3124.83 2573
3125.36 2494
3125.89 2478
3126.41 2594
3126.94 2462
3127.47 2257
3128.00 2358
3128.52 2258
3129.05 2084
3129.58 1962
3130.11 2215
3130.63 2225
3131.16 2209
3131.69 2074
3132.22 2155
3132.74 2327
3133.27 2044
3133.80 1908
3134.33 1859
3134.86 1937
3135.38 1950
3135.91 1950
3136.44 2002
3136.97 2031
3137.50 2075
3138.03 2011
3138.55 1832
3139.08 1782
3139.61 1890
3140.14 1918
3140.67 2004
3141.20 1982
3141.72 1837
3142.25 2076
3142.78 2149
3143.31 2082
3143.84 1982
3144.37 1880
3144.90 1987
3145.42 2046
3145.95 2025
3146.48 1938
3147.01 2068
3147.54 2194
3148.07 2075
3148.60 2067
3149.13 2178
3149.66 2205
3150.19 2243
3150.72 2266
3151.24 2254
3151.77 2157
3152.30 2232
3152.83 2265
3153.36 2270
3153.89 2295
3154.42 2155
3154.95 2349
3155.48 2286
3156.01 2239
3156.54 2399
3157.07 2379
3157.60 2400
3158.13 2320
3158.66 2457
3159.19 2401
3159.72 2254
3160.25 2248
3160.78 2258
3161.31 2227
3161.84 2109
3162.37 2165
3162.90 2130
3163.43 1964
3163.96 1997
3164.49 1884
3165.02 1960
3165.55 2114
3166.08 2103
3166.61 1874
3167.15 1906
3167.68 1947
3168.21 2027
3168.74 2075
3169.27 2038
3169.80 2064
3170.33 2086
3170.86 2055
3171.39 1889
3171.92 1885
3172.45 2155
3172.99 2252
3173.52 2396
3174.05 2492
3174.58 2357
3175.11 2218
3175.64 2329
3176.17 2409
3176.70 2357
3177.24 2230
3177.77 2202
3178.30 2369
3178.83 2238
3179.36 2019
3179.89 1869
3180.43 1759
3180.96 1903
3181.49 1875
3182.02 1920
3182.55 1946
3183.09 1850
3183.62 2034
3184.15 2053
3184.68 2023
3185.21 1870
3185.75 1949
3186.28 1700
3186.81 1893
3187.34 2007
3187.88 1895
3188.41 1829
3188.94 1813
3189.47 1904
3190.01 1864
3190.54 1904
3191.07 1871
3191.60 1947
3192.14 1780
3192.67 1882
3193.20 1916
3193.74 1978
3194.27 1726
3194.80 1885
3195.33 2118
3195.87 1899
3196.40 1824
3196.93 1960
3197.47 1875
3198.00 1952
3198.53 2073
3199.07 2134
3199.60 2080
3200.13 1982
3200.67 1987
3201.20 1871
3201.73 2044
3202.27 2101
3202.80 2061
3203.33 2004
3203.87 2092
3204.40 2224
3204.94 2184
3205.47 2096
3206.00 2116
3206.54 2129
3207.07 2213
3207.61 2233
3208.14 2255
3208.67 2538
3209.21 2300
3209.74 2473
3210.28 2510
3210.81 2472
3211.35 2687
3211.88 2716
3212.41 2831
3212.95 2524
3213.48 2535
3214.02 2596
3214.55 2489
3215.09 2343
3215.62 2276
3216.16 2144
3216.69 1970
3217.23 1888
3217.76 2078
3218.30 2050
3218.83 1905
3219.37 2044
3219.90 2193
3220.44 2052
3220.97 2184
3221.51 2119
3222.04 2187
3222.58 2174
3223.11 2204
3223.65 2430
3224.18 2562
3224.72 2375
3225.25 2475
3225.79 2521
3226.33 2521
3226.86 2592
3227.40 2427
3227.93 2487
3228.47 2476
3229.00 2536
3229.54 2410
3230.08 2563
3230.61 2405
3231.15 2468
3231.68 2601
3232.22 2469
3232.76 2463
3233.29 2482
3233.83 2448
3234.36 2395
3234.90 2436
3235.44 2563
3235.97 2405
3236.51 2645
3237.05 2476
3237.58 2535
3238.12 2626
3238.66 2489
3239.19 2565
3239.73 2409
3240.27 2549
3240.80 2773
3241.34 2556
3241.88 2850
3242.41 2854
3242.95 2996
3243.49 2838
3244.03 2640
3244.56 2905
3245.10 2885
3245.64 2779
3246.17 2796
3246.71 2714
3247.25 3088
3247.79 3167
3248.32 3037
3248.86 3172
3249.40 3048
3249.94 2989
3250.47 2850
3251.01 2732
3251.55 2759
3252.09 2763
3252.62 2939
3253.16 2882
3253.70 2995
3254.24 3034
3254.78 3050
3255.31 3350
3255.85 3469
3256.39 3157
3256.93 3514
3257.47 3474
3258.00 3802
3258.54 4049
3259.08 4405
3259.62 4713
3260.16 4861
3260.70 5174
3261.24 5696
3261.77 6572
3262.31 6865
3262.85 7455
3263.39 8354
3263.93 9238
3264.47 9435
3265.01 10136
3265.54 10254
3266.08 10526
3266.62 10583
3267.16 11220
3267.70 11320
3268.24 11141
3268.78 11157
3269.32 10217
3269.86 9103
3270.40 8646
3270.94 7877
3271.48 6706
3272.01 5467
3272.55 4785
3273.09 4390
3273.63 4349
3274.17 4082
3274.71 3756
3275.25 3668
3275.79 3664
3276.33 3737
3276.87 3548
3277.41 3533
3277.95 3477
3278.49 3329
3279.03 3420
3279.57 3434
3280.11 3360
3280.65 3185
3281.19 3272
3281.73 3268
3282.27 3062
3282.81 3066
3283.35 3133
3283.89 3050
3284.43 2964
3284.97 3087
3285.51 3239
3286.05 3371
3286.59 3332
3287.14 3207
3287.68 3134
3288.22 3229
3288.76 3154
3289.30 3115
3289.84 3158
3290.38 3178
3290.92 3107
3291.46 3332
3292.00 3509
3292.54 3739
3293.09 4008
3293.63 4121
3294.17 4385
3294.71 4735
3295.25 4964
3295.79 4725
3296.33 5138
3296.87 5242
3297.42 5192
3297.96 5322
3298.50 5147
3299.04 4590
3299.58 4184
3300.12 4432
3300.67 4115
3301.21 4002
3301.75 3870
3302.29 3795
3302.83 3808
3303.38 3746
3303.92 3832
3304.46 3530
3305.00 3733
3305.54 3702
3306.09 3677
3306.63 3687
3307.17 3355
3307.71 3161
3308.25 3198
3308.80 3169
3309.34 3048
3309.88 2878
3310.42 2987
3310.97 3046
3311.51 2841
3312.05 2666
3312.60 2898
3313.14 3064
3313.68 3031
3314.22 2956
3314.77 2998
3315.31 3256
3315.85 3397
3316.40 3241
3316.94 3613
3317.48 3778
3318.03 3876
3318.57 3640
3319.11 3896
3319.65 3831
3320.20 3512
3320.74 3519
3321.29 3555
3321.83 3752
3322.37 3493
3322.92 3288
3323.46 3475
3324.00 3345
3324.55 3287
3325.09 3175
3325.63 3150
3326.18 3097
3326.72 3058
3327.27 2991
3327.81 2935
3328.35 2906
3328.90 3056
3329.44 3238
3329.99 3293
3330.53 3918
3331.07 4385
3331.62 4897
3332.16 5727
3332.71 7024
3333.25 8034
3333.80 9950
3334.34 11836
3334.89 12808
3335.43 14288
3335.97 15922
3336.52 16992
3337.06 17310
3337.61 17134
3338.15 16977
3338.70 15890
3339.24 14131
3339.79 12527
3340.33 11017
3340.88 9450
3341.42 8351
3341.97 7104
3342.51 5635
3343.06 5035
3343.60 4397
3344.15 3983
3344.69 3738
3345.24 3591
3345.79 3122
3346.33 3278
3346.88 3163
3347.42 3105
3347.97 3128
3348.51 3120
3349.06 3248
3349.61 3082
3350.15 3084
3350.70 3077
3351.24 3158
3351.79 3120
3352.33 3089
3352.88 3075
3353.43 3200
3353.97 3190
3354.52 2804
3355.07 2870
3355.61 3010
3356.16 2807
3356.70 2610
3357.25 2527
3357.80 2618
3358.34 2581
3358.89 2529
3359.44 2585
3359.98 2626
3360.53 2549
3361.08 2300
3361.62 2443
3362.17 2545
3362.72 2590
3363.26 2689
3363.81 2621
3364.36 2652
3364.90 2866
3365.45 2606
3366.00 2473
3366.55 2419
3367.09 2538
3367.64 2565
3368.19 2502
3368.73 2457
3369.28 2526
3369.83 2529
3370.38 2527
3370.92 2623
3371.47 2753
3372.02 2722
3372.57 2755
3373.11 2721
3373.66 2799
3374.21 2616
3374.76 2750
3375.31 2637
3375.85 2503
3376.40 2466
3376.95 2495
3377.50 2479
3378.05 2362
3378.59 2251
3379.14 2361
3379.69 2296
3380.24 2159
3380.79 2169
3381.33 2122
3381.88 2174
3382.43 2164
3382.98 2089
3383.53 2032
3384.08 2083
3384.63 2113
3385.17 2174
3385.72 2379
3386.27 2282
3386.82 2118
3387.37 2056
3387.92 1952
3388.47 1990
3389.02 1929
3389.57 2003
3390.11 2046
3390.66 2074
3391.21 1912
3391.76 2062
3392.31 1991
3392.86 1975
3393.41 1813
3393.96 1881
3394.51 2020
3395.06 1932
3395.61 2000
3396.16 1939
3396.71 1958
3397.26 2090
3397.81 2009
3398.36 1928
3398.91 1898
3399.45 1901
3400.00 1937
3400.55 1850
3401.10 1912
3401.65 1908
3402.20 1969
3402.75 1892
3403.30 2003
3403.85 1895
3404.41 1910
3404.96 1892
3405.51 1925
3406.06 1916
3406.61 1954
3407.16 1974
3407.71 2102
3408.26 2089
3408.81 2098
3409.36 2065
3409.91 1932
3410.46 2183
3411.01 1996
3411.56 1991
3412.11 1903
3412.66 2017
3413.21 2046
3413.77 2108
3414.32 2101
3414.87 2206
3415.42 2269
3415.97 2206
3416.52 2076
3417.07 2297
3417.62 2203
3418.17 2341
3418.73 2260
3419.28 2014
3419.83 2003
3420.38 2180
3420.93 1957
3421.48 2177
3422.04 2103
3422.59 2050
3423.14 2225
3423.69 2511
3424.24 2506
3424.79 2761
3425.35 2820
3425.90 2783
3426.45 2773
3427.00 2643
3427.55 2509
3428.11 2321
3428.66 2298
3429.21 2192
3429.76 2132
3430.31 1946
3430.87 2075
3431.42 2132
3431.97 2106
3432.52 1942
3433.08 2088
3433.63 2115
3434.18 2117
3434.73 2133
3435.29 2166
3435.84 1964
3436.39 1901
3436.95 1963
3437.50 1937
3438.05 1900
3438.60 1978
3439.16 2008
3439.71 2084
3440.26 2166
3440.82 2265
3441.37 2255
3441.92 2253
3442.48 2181
3443.03 2198
3443.58 2167
3444.14 2218
3444.69 2298
3445.24 2152
3445.80 1996
3446.35 2047
3446.90 2016
3447.46 1820
3448.01 1803
3448.57 1894
3449.12 1912
3449.67 1907
3450.23 1758
3450.78 1797
3451.34 1962
3451.89 1919
3452.44 1968
3453.00 1930
3453.55 1960
3454.11 1934
3454.66 2075
3455.21 2011
3455.77 1884
3456.32 2007
3456.88 2065
3457.43 2068
3457.99 2124
3458.54 1977
3459.10 1863
3459.65 2024
3460.20 2180
3460.76 2117
3461.31 2122
3461.87 1989
3462.42 2083
3462.98 2065
3463.53 2096
3464.09 2137
3464.64 2181
3465.20 2207
3465.75 2207
3466.31 2342
3466.86 2495
3467.42 2421
3467.98 2373
3468.53 2454
3469.09 2632
3469.64 2908
3470.20 2819
3470.75 2783
3471.31 2714
3471.86 2672
3472.42 2721
3472.98 2812
3473.53 3129
3474.09 3182
3474.64 3019
3475.20 2842
3475.75 2941
3476.31 2815
3476.87 2803
3477.42 2739
3477.98 2718
3478.53 2812
3479.09 3152
3479.65 2739
3480.20 3034
3480.76 3000
3481.32 3121
3481.87 3038
3482.43 3245
3482.99 3600
3483.54 3577
3484.10 3420
3484.66 3385
3485.21 3549
3485.77 3661
3486.33 3578
3486.88 4148
3487.44 4433
3488.00 5153
3488.55 5417
3489.11 6432
3489.67 7669
3490.22 9441
3490.78 10895
3491.34 11754
3491.90 12782
3492.45 13908
3493.01 14355
3493.57 14259
3494.13 13704
3494.68 13185
3495.24 11916
3495.80 11102
3496.36 9705
3496.91 7908
3497.47 6705
3498.03 5780
3498.59 5438
3499.14 5355
3499.70 5409
3500.26 5191
3500.82 5220
3501.38 5774
3501.93 6123
3502.49 6634
3503.05 6931
3503.61 7342
3504.17 7776
3504.73 7958
3505.28 8356
3505.84 8941
3506.40 8529
3506.96 8373
3507.52 8090
3508.08 7844
3508.63 7297
3509.19 6107
3509.75 5725
3510.31 4954
3510.87 4541
3511.43 4233
3511.99 3774
3512.55 3524
3513.10 3395
3513.66 3034
3514.22 2824
3514.78 2766
3515.34 2552
3515.90 2657
3516.46 2488
3517.02 2455
3517.58 2623
3518.14 2381
3518.70 2482
3519.26 2568
3519.81 2540
3520.37 2506
3520.93 2463
3521.49 2468
3522.05 2402
3522.61 2427
3523.17 2455
3523.73 2457
3524.29 2486
3524.85 2384
3525.41 2329
3525.97 2370
3526.53 2278
3527.09 2335
3527.65 2269
3528.21 2146
3528.77 2096
3529.33 2166
3529.89 2007
3530.45 2233
3531.01 2363
3531.57 2347
3532.13 2390
3532.69 2278
3533.26 2371
3533.82 2558
3534.38 2590
3534.94 2496
3535.50 2394
3536.06 2519
3536.62 2584
3537.18 2465
3537.74 2357
3538.30 2500
3538.86 2359
3539.42 2238
3539.99 2289
3540.55 2170
3541.11 2346
3541.67 2272
3542.23 2208
3542.79 2256
3543.35 2353
3543.91 2319
3544.48 2320
3545.04 2294
3545.60 2200
3546.16 2173
3546.72 2124
3547.28 2115
3547.84 2003
3548.41 2070
3548.97 2017
3549.53 2014
3550.09 1878
3550.65 2136
3551.22 2187
3551.78 1876
3552.34 1868
3552.90 1873
3553.46 1919
3554.03 1784
3554.59 1794
3555.15 1853
3555.71 1762
3556.28 1837
3556.84 1831
3557.40 1857
3557.96 1837
3558.53 1852
3559.09 1973
3559.65 2047
3560.21 2026
3560.78 2053
3561.34 2062
3561.90 2086
3562.46 2175
3563.03 2034
3563.59 1982
3564.15 1972
3564.72 2056
3565.28 1928
3565.84 2106
3566.41 1971
3566.97 1887
3567.53 2106
3568.10 1986
3568.66 2042
3569.22 1765
3569.79 1788
3570.35 1761
3570.91 1786
3571.48 1871
3572.04 1881
3572.60 1993
3573.17 1908
3573.73 2067
3574.29 2219
3574.86 2324
3575.42 2346
3575.99 2499
3576.55 2739
3577.11 3027
3577.68 3053
3578.24 3215
3578.81 3056
3579.37 3109
3579.93 3029
3580.50 2555
3581.06 2709
3581.63 2643
3582.19 2413
3582.76 2257
3583.32 2175
3583.89 2173
3584.45 2072
3585.01 2061
3585.58 2136
3586.14 2105
3586.71 1896
3587.27 1911
3587.84 1928
3588.40 1920
3588.97 1938
3589.53 1863
3590.10 1916
3590.66 1753
3591.23 1817
3591.79 1983
3592.36 1835
3592.92 1800
3593.49 1702
3594.05 1661
3594.62 1890
3595.19 2031
3595.75 1913
3596.32 1924
3596.88 1833
3597.45 1734
3598.01 1897
3598.58 1756
3599.14 1698
3599.71 1804
3600.28 1682
3600.84 1790
3601.41 1779
3601.97 1867
3602.54 1926
3603.11 1836
3603.67 1760
3604.24 1723
3604.80 1824
3605.37 1722
3605.94 1665
3606.50 1604
3607.07 1655
3607.64 1727
3608.20 1595
3608.77 1587
3609.34 1462
3609.90 1587
3610.47 1455
3611.04 1485
3611.60 1466
3612.17 1588
3612.74 1553
3613.30 1575
3613.87 1525
3614.44 1565
3615.00 1594
3615.57 1658
3616.14 1781
3616.70 1778
3617.27 1834
3617.84 1790
3618.41 1854
3618.97 1932
3619.54 1940
3620.11 2044
3620.68 1993
3621.24 1954
3621.81 1981
3622.38 1923
3622.95 1774
3623.51 1929
3624.08 1778
3624.65 1748
3625.22 1919
3625.78 1971
3626.35 1859
3626.92 1725
3627.49 1566
3628.06 1582
3628.62 1649
3629.19 1769
3629.76 1718
3630.33 1666
3630.90 1677
3631.47 1757
3632.03 1774
3632.60 1574
3633.17 1606
3633.74 1761
3634.31 1649
3634.88 1625
3635.44 1691
3636.01 1841
3636.58 1594
3637.15 1580
3637.72 1758
3638.29 1789
3638.86 1848
3639.43 1885
3639.99 1935
3640.56 1826
3641.13 1896
3641.70 2071
3642.27 2165
3642.84 2055
3643.41 2035
3643.98 1882
3644.55 2136
3645.12 2114
3645.69 2017
3646.26 2090
3646.83 1923
3647.40 1968
3647.96 2300
3648.53 2062
3649.10 2151
3649.67 2096
3650.24 2046
3650.81 2169
3651.38 2366
3651.95 2481
3652.52 2392
3653.09 2455
3653.66 2379
3654.23 2216
3654.80 2252
3655.37 2079
3655.94 2357
3656.51 2159
3657.08 1801
3657.65 1964
3658.22 2220
3658.80 1937
3659.37 2003
3659.94 2156
3660.51 1989
3661.08 2030
3661.65 2112
3662.22 2046
3662.79 2129
3663.36 2194
3663.93 2107
3664.50 2485
3665.07 2630
3665.64 2836
3666.21 2749
3666.79 2837
3667.36 2756
3667.93 2748
3668.50 2683
3669.07 2588
3669.64 2510
3670.21 2359
3670.78 2305
3671.36 2180
3671.93 2079
3672.50 1756
3673.07 1943
3673.64 2140
3674.21 2122
3674.78 1991
3675.36 2038
3675.93 1783
3676.50 1761
3677.07 1682
3677.64 1871
3678.22 1832
3678.79 1876
3679.36 1912
3679.93 1706
3680.50 1835
3681.08 1671
3681.65 1744
3682.22 1895
3682.79 1751
3683.37 1756
3683.94 1713
3684.51 1521
3685.08 1724
3685.65 1787
3686.23 1805
3686.80 1684
3687.37 1684
3687.95 1896
3688.52 1819
3689.09 1870
3689.66 1735
3690.24 1828
3690.81 1840
3691.38 1734
3691.96 1602
3692.53 1709
3693.10 1650
3693.67 1560
3694.25 1766
3694.82 1809
3695.39 1565
3695.97 1598
3696.54 1554
3697.11 1560
3697.69 1626
3698.26 1647
3698.83 1659
3699.41 1570
3699.98 1616
3700.56 1529
3701.13 1535
3701.70 1631
3702.28 1764
3702.85 1668
3703.42 1666
3704.00 1811
3704.57 1688
3705.15 1529
3705.72 1913
3706.29 1851
3706.87 1717
3707.44 1729
3708.02 1843
3708.59 1827
3709.17 1837
3709.74 1763
3710.31 1787
3710.89 1782
3711.46 1743
3712.04 1698
3712.61 1833
3713.19 1837
3713.76 1633
3714.34 1719
3714.91 1904
3715.49 1867
3716.06 1793
3716.64 1658
3717.21 1681
3717.79 1707
3718.36 1546
3718.94 1621
3719.51 1530
3720.09 1656
3720.66 1684
3721.24 1676
3721.81 1556
3722.39 1542
3722.96 1520
3723.54 1506
3724.11 1592
3724.69 1489
3725.27 1656
3725.84 1786
3726.42 1471
3726.99 1364
3727.57 1481
3728.14 1605
3728.72 1758
3729.30 1609
3729.87 1604
3730.45 1647
3731.02 1657
3731.60 1724
3732.18 1771
3732.75 1731
3733.33 1754
3733.90 1723
3734.48 1595
3735.06 1774
3735.63 1917
3736.21 1632
3736.79 1883
3737.36 1751
3737.94 1564
3738.52 1678
3739.09 1789
3739.67 1842
3740.25 1451
3740.82 1511
3741.40 1521
3741.98 1526
3742.55 1667
3743.13 1583
3743.71 1347
3744.28 1345
3744.86 1444
3745.44 1450
3746.02 1494
3746.59 1542
3747.17 1527
3747.75 1507
3748.32 1559
3748.90 1588
3749.48 1690
3750.06 1623
3750.63 1620
3751.21 1545
3751.79 1472
3752.37 1499
3752.95 1596
3753.52 1398
3754.10 1640
3754.68 1515
3755.26 1439
3755.83 1607
3756.41 1553
3756.99 1497
3757.57 1535
3758.15 1585
3758.72 1798
3759.30 1788
3759.88 1607
3760.46 1603
3761.04 1694
3761.62 1736
3762.19 1669
3762.77 1668
3763.35 1718
3763.93 1500
3764.51 1421
3765.09 1491
3765.67 1711
3766.25 1593
3766.82 1616
3767.40 1553
3767.98 1591
3768.56 1522
3769.14 1557
3769.72 1536
3770.30 1592
3770.88 1882
3771.46 1725
3772.03 1553
3772.61 1720
3773.19 1613
3773.77 1611
3774.35 1730
3774.93 1776
3775.51 1651
3776.09 1576
3776.67 1626
3777.25 1401
3777.83 1389
3778.41 1342
3778.99 1654
3779.57 1589
3780.15 1515
3780.73 1645
3781.31 1528
3781.89 1499
3782.47 1501
3783.05 1352
3783.63 1489
3784.21 1485
3784.79 1521
3785.37 1605
3785.95 1687
3786.53 1536
3787.11 1559
3787.69 1571
3788.27 1531
3788.85 1658
3789.43 1570
3790.01 1681
3790.59 1441
3791.17 1525
3791.75 1580
3792.33 1578
3792.92 1557
3793.50 1727
3794.08 1667
3794.66 1672
3795.24 1912
3795.82 1877
3796.40 1900
3796.98 1823
3797.56 1681
3798.14 1744
3798.73 1917
3799.31 1912
3799.89 1806
3800.47 1889
3801.05 1907
3801.63 2135
3802.21 2102
3802.80 2166
3803.38 2184
3803.96 2167
3804.54 2271
3805.12 2159
3805.70 1991
3806.29 2150
3806.87 2003
3807.45 1939
3808.03 2005
3808.61 2108
3809.20 2412
3809.78 2402
3810.36 2057
3810.94 2069
3811.52 2268
3812.11 2308
3812.69 2429
3813.27 2414
3813.85 2487
3814.44 2415
3815.02 2478
3815.60 2282
3816.18 2349
3816.77 2471
3817.35 2377
3817.93 2263
3818.51 2238
3819.10 2041
3819.68 1952
3820.26 1951
3820.85 1704
3821.43 1661
3822.01 1723
3822.59 1594
3823.18 1617
3823.76 1703
3824.34 1888
3824.93 1805
3825.51 1750
3826.09 1680
3826.68 1692
3827.26 1744
3827.84 1618
3828.43 1512
3829.01 1585
3829.59 1590
3830.18 1606
3830.76 1551
3831.35 1650
3831.93 1729
3832.51 1514
3833.10 1636
3833.68 1594
3834.26 1543
3834.85 1658
3835.43 1679
3836.02 1489
3836.60 1460
3837.19 1398
3837.77 1483
3838.35 1482
3838.94 1561
3839.52 1435
3840.11 1447
3840.69 1531
3841.28 1563
3841.86 1454
3842.44 1464
3843.03 1379
3843.61 1359
3844.20 1414
3844.78 1425
3845.37 1341
3845.95 1469
3846.54 1320
3847.12 1510
3847.71 1441
3848.29 1510
3848.88 1573
3849.46 1367
3850.05 1467
3850.63 1491
3851.22 1434
3851.80 1605
3852.39 1533
3852.97 1563
3853.56 1511
3854.15 1475
3854.73 1483
3855.32 1613
3855.90 1489
3856.49 1333
3857.07 1390
3857.66 1581
3858.25 1536
3858.83 1550
3859.42 1588
3860.00 1607
3860.59 1532
3861.17 1680
3861.76 1652
3862.35 1598
3862.93 1836
3863.52 1899
3864.11 1527
3864.69 1627
3865.28 1706
3865.86 1836
3866.45 1618
3867.04 1583
3867.62 1812
3868.21 1712
3868.80 1673
3869.38 1658
3869.97 1578
3870.56 1638
3871.14 1456
3871.73 1518
3872.32 1576
3872.90 1663
3873.49 1578
3874.08 1712
3874.66 1804
3875.25 1701
3875.84 1524
3876.43 1538
3877.01 1564
3877.60 1552
3878.19 1525
3878.78 1680
3879.36 1476
3879.95 1395
3880.54 1547
3881.13 1576
3881.71 1548
3882.30 1452
3882.89 1318
3883.48 1400
3884.06 1414
3884.65 1479
3885.24 1444
3885.83 1539
3886.41 1613
3887.00 1615
3887.59 1693
3888.18 1759
3888.77 1716
3889.35 1805
3889.94 1891
3890.53 1913
3891.12 1923
3891.71 1870
3892.30 1873
3892.88 1943
3893.47 1816
3894.06 1870
3894.65 1835
3895.24 1713
3895.83 1649
3896.42 1541
3897.00 1543
3897.59 1753
3898.18 1646
3898.77 1800
3899.36 1611
3899.95 1699
3900.54 1531
3901.13 1444
3901.72 1683
3902.31 1815
3902.89 1907
3903.48 1639
3904.07 1728
3904.66 1706
3905.25 1947
3905.84 1979
3906.43 1754
3907.02 1780
3907.61 1806
3908.20 1871
3908.79 1887
3909.38 1697
3909.97 1673
3910.56 1626
3911.15 1572
3911.74 1684
3912.33 1601
3912.92 1414
3913.51 1379
3914.10 1442
3914.69 1440
3915.28 1507
3915.87 1602
3916.46 1605
3917.05 1548
3917.64 1576
3918.23 1543
3918.82 1580
3919.41 1688
3920.00 1455
3920.59 1488
3921.18 1490
3921.77 1444
3922.36 1458
3922.95 1565
3923.54 1620
3924.13 1570
3924.72 1597
3925.32 1479
3925.91 1465
3926.50 1545
3927.09 1500
3927.68 1468
3928.27 1443
3928.86 1445
3929.45 1441
3930.04 1521
3930.63 1418
3931.23 1306
3931.82 1293
3932.41 1256
3933.00 1279
3933.59 1400
3934.18 1322
3934.77 1439
3935.37 1477
3935.96 1455
3936.55 1410
3937.14 1466
3937.73 1497
3938.33 1508
3938.92 1511
3939.51 1649
3940.10 1507
3940.69 1477
3941.28 1453
3941.88 1443
3942.47 1539
3943.06 1593
3943.65 1596
3944.25 1635
3944.84 1612
3945.43 1569
3946.02 1608
3946.62 1554
3947.21 1543
3947.80 1397
3948.39 1480
3948.99 1538
3949.58 1505
3950.17 1625
3950.76 1509
3951.36 1489
3951.95 1469
3952.54 1443
3953.14 1399
3953.73 1428
3954.32 1509
3954.91 1705
3955.51 1515
3956.10 1570
3956.69 1596
3957.29 1428
3957.88 1472
3958.47 1611
3959.07 1715
3959.66 1793
3960.25 1613
3960.85 1611
3961.44 1542
3962.03 1683
3962.63 1501
3963.22 1706
3963.82 1778
3964.41 1743
3965.00 1782
3965.60 1789
3966.19 1910
3966.79 2000
3967.38 1997
3967.97 1651
3968.57 1727
3969.16 1791
3969.76 2001
3970.35 1751
3970.94 1720
3971.54 1688
3972.13 1670
3972.73 1647
3973.32 1707
3973.92 1651
3974.51 1860
3975.11 2026
3975.70 2229
3976.29 2149
3976.89 2225
3977.48 2243
3978.08 2098
3978.67 2049
3979.27 2202
3979.86 1995
3980.46 1845
3981.05 1908
3981.65 1834
3982.24 1936
3982.84 1996
3983.43 1815
3984.03 1746
3984.62 1856
3985.22 1992
3985.82 1926
3986.41 2124
3987.01 2180
3987.60 2006
3988.20 1831
3988.79 1862
3989.39 2030
3989.98 1791
3990.58 1839
3991.18 1825
3991.77 1798
3992.37 1832
3992.96 1977
3993.56 1983
3994.16 1859
3994.75 2052
3995.35 1886
3995.94 1833
3996.54 2003
3997.14 2127
3997.73 1930
3998.33 1938
3998.93 2103
3999.52 1953
4000.12 1861
4000.71 1768
4001.31 1803
4001.91 1778
4002.50 1785
4003.10 1712
4003.70 1726
4004.29 1789
4004.89 1796
4005.49 1661
4006.09 1774
4006.68 1675
4007.28 1754
4007.88 1811
4008.47 1824
4009.07 1602
4009.67 1619
4010.27 1889
4010.86 1661
4011.46 1618
4012.06 1626
4012.65 1779
4013.25 1649
4013.85 1706
4014.45 1630
4015.04 1622
4015.64 1690
4016.24 1631
4016.84 1499
4017.44 1550
4018.03 1576
4018.63 1546
4019.23 1552
4019.83 1548
4020.42 1542
4021.02 1679
4021.62 1677
4022.22 1657
4022.82 1617
4023.42 1760
4024.01 1660
4024.61 1535
4025.21 1676
4025.81 1789
4026.41 1771
4027.01 1698
4027.60 1747
4028.20 1705
4028.80 1710
4029.40 1681
4030.00 1605
4030.60 1809
4031.20 1759
4031.79 1934
4032.39 1975
4032.99 1954
4033.59 2032
4034.19 2049
4034.79 1932
4035.39 2017
4035.99 1941
4036.59 1884
4037.19 1932
4037.79 1820
4038.38 1730
4038.98 1627
4039.58 1568
4040.18 1575
4040.78 1444
4041.38 1516
4041.98 1656
4042.58 1597
4043.18 1449
4043.78 1445
4044.38 1326
4044.98 1308
4045.58 1385
4046.18 1421
4046.78 1294
4047.38 1380
4047.98 1299
4048.58 1317
4049.18 1341
4049.78 1466
4050.38 1526
4050.98 1416
4051.58 1482
4052.18 1594
4052.78 1693
4053.38 1411
4053.98 1442
4054.58 1505
4055.18 1536
4055.78 1475
4056.38 1369
4056.99 1348
4057.59 1273
4058.19 1449
4058.79 1442
4059.39 1428
4059.99 1395
4060.59 1491
4061.19 1415
4061.79 1454
4062.39 1419
4062.99 1519
4063.60 1465
4064.20 1514
4064.80 1546
4065.40 1471
4066.00 1435
4066.60 1418
4067.20 1414
4067.81 1336
4068.41 1328
4069.01 1490
4069.61 1409
4070.21 1267
4070.81 1285
4071.42 1441
4072.02 1352
4072.62 1556
4073.22 1458
4073.82 1441
4074.42 1369
4075.03 1295
4075.63 1304
4076.23 1415
4076.83 1366
4077.44 1339
4078.04 1309
4078.64 1269
4079.24 1377
4079.84 1511
4080.45 1344
4081.05 1260
4081.65 1332
4082.25 1420
4082.86 1421
4083.46 1310
4084.06 1285
4084.67 1477
4085.27 1385
4085.87 1387
4086.47 1429
4087.08 1280
4087.68 1394
4088.28 1493
4088.89 1299
4089.49 1276
4090.09 1520
4090.69 1434
4091.30 1422
4091.90 1421
4092.50 1250
4093.11 1371
4093.71 1374
4094.31 1370
4094.92 1296
4095.52 1281
4096.13 1344
4096.73 1379
4097.33 1440
4097.94 1275
4098.54 1360
4099.14 1409
4099.75 1306
4100.35 1392
4100.96 1413
4101.56 1365
4102.16 1288
4102.77 1410
4103.37 1328
4103.98 1465
4104.58 1529
4105.18 1481
4105.79 1422
4106.39 1526
4107.00 1441
4107.60 1423
4108.21 1342
4108.81 1384
4109.42 1399
4110.02 1308
4110.62 1327
4111.23 1399
4111.83 1350
4112.44 1352
4113.04 1415
4113.65 1419
4114.25 1225
4114.86 1284
4115.46 1360
4116.07 1378
4116.67 1464
4117.28 1363
4117.88 1299
4118.49 1309
4119.09 1364
4119.70 1421
4120.31 1405
4120.91 1288
4121.52 1345
4122.12 1391
4122.73 1352
4123.33 1298
4123.94 1328
4124.54 1329
4125.15 1303
4125.76 1163
4126.36 1180
4126.97 1238
4127.57 1112
4128.18 1211
4128.79 1264
4129.39 1264
4130.00 1418
4130.60 1375
4131.21 1334
4131.82 1206
4132.42 1313
4133.03 1323
4133.63 1447
4134.24 1532
4134.85 1423
4135.45 1470
4136.06 1536
4136.67 1550
4137.27 1482
4137.88 1525
4138.49 1647
4139.09 1651
4139.70 1617
4140.31 1477
4140.91 1507
4141.52 1553
4142.13 1624
4142.74 1543
4143.34 1556
4143.95 1802
4144.56 1807
4145.16 1708
4145.77 1750
4146.38 1715
4146.99 1677
4147.59 1624
4148.20 1495
4148.81 1515
4149.42 1526
4150.02 1572
4150.63 1407
4151.24 1537
4151.85 1421
4152.45 1404
4153.06 1245
4153.67 1356
4154.28 1467
4154.88 1487
4155.49 1431
4156.10 1259
4156.71 1484
4157.32 1506
4157.93 1450
4158.53 1531
4159.14 1556
4159.75 1537
4160.36 1596
4160.97 1547
4161.57 1577
4162.18 1584
4162.79 1510
4163.40 1492
4164.01 1474
4164.62 1335
4165.23 1268
4165.83 1402
4166.44 1468
4167.05 1393
4167.66 1468
4168.27 1388
4168.88 1388
4169.49 1372
4170.10 1412
4170.71 1453
4171.32 1473
4171.92 1358
4172.53 1347
4173.14 1361
4173.75 1479
4174.36 1402
4174.97 1392
4175.58 1369
4176.19 1287
4176.80 1381
4177.41 1533
4178.02 1445
4178.63 1528
4179.24 1376
4179.85 1521
4180.46 1535
4181.07 1451
4181.68 1398
4182.29 1415
4182.90 1507
4183.51 1611
4184.12 1515
4184.73 1512
4185.34 1536
4185.95 1597
4186.56 1566
4187.17 1441
4187.78 1489
4188.39 1371
4189.00 1501
4189.61 1307
4190.22 1233
4190.83 1408
4191.44 1456
4192.05 1572
4192.66 1542
4193.27 1559
4193.88 1525
4194.49 1566
4195.10 1767
4195.72 1629
4196.33 1630
4196.94 1753
4197.55 1610
4198.16 1651
4198.77 1629
4199.38 1604
4199.99 1592
4200.60 1571
4201.22 1399
4201.83 1370
4202.44 1479
4203.05 1329
4203.66 1324
4204.27 1389
4204.88 1387
4205.50 1323
4206.11 1451
4206.72 1460
4207.33 1370
4207.94 1407
4208.55 1543
4209.17 1463
4209.78 1370
4210.39 1422
4211.00 1378
4211.61 1370
4212.23 1441
4212.84 1472
4213.45 1330
4214.06 1390
4214.68 1437
4215.29 1514
4215.90 1576
4216.51 1523
4217.12 1421
4217.74 1430
4218.35 1646
4218.96 1656
4219.58 1724
4220.19 1670
4220.80 1696
4221.41 1613
4222.03 1567
4222.64 1461
4223.25 1522
4223.86 1473
4224.48 1512
4225.09 1621
4225.70 1512
4226.32 1505
4226.93 1580
4227.54 1570
4228.16 1551
4228.77 1731
4229.38 1711
4230.00 1804
4230.61 2012
4231.22 1888
4231.84 1979
4232.45 2191
4233.06 2198
4233.68 2173
4234.29 2404
4234.91 2565
4235.52 2679
4236.13 2761
4236.75 2575
4237.36 2536
4237.97 2491
4238.59 2220
4239.20 2102
4239.82 2074
4240.43 1934
4241.05 1758
4241.66 1647
4242.27 1569
4242.89 1521
4243.50 1665
4244.12 1522
4244.73 1437
4245.35 1714
4245.96 1600
4246.57 1602
4247.19 1684
4247.80 1619
4248.42 1563
4249.03 1360
4249.65 1558
4250.26 1575
4250.88 1585
4251.49 1493
4252.11 1564
4252.72 1571
4253.34 1531
4253.95 1524
4254.57 1748
4255.18 1677
4255.80 1576
4256.41 1542
4257.03 1449
4257.64 1590
4258.26 1527
4258.88 1522
4259.49 1479
4260.11 1532
4260.72 1710
4261.34 1606
4261.95 1451
4262.57 1484
4263.19 1479
4263.80 1627
4264.42 1608
4265.03 1562
4265.65 1543
4266.26 1600
4266.88 1691
4267.50 1574
4268.11 1658
4268.73 1724
4269.35 1616
4269.96 1631
4270.58 1667
4271.19 1730
4271.81 1810
4272.43 1830
4273.04 2028
4273.66 1900
4274.28 1918
4274.89 1940
4275.51 1807
4276.13 2150
4276.74 2136
4277.36 2017
4277.98 2067
4278.59 2301
4279.21 2128
4279.83 1836
4280.45 1784
4281.06 1840
4281.68 1734
4282.30 1737
4282.91 1597
4283.53 1728
4284.15 1536
4284.77 1563
4285.38 1578
4286.00 1672
4286.62 1764
4287.24 1511
4287.85 1490
4288.47 1635
4289.09 1669
4289.71 1879
4290.32 1933
4290.94 1679
4291.56 1795
4292.18 1777
4292.80 1732
4293.41 1760
4294.03 1672
4294.65 1532
4295.27 1573
4295.89 1626
4296.50 1631
4297.12 1605
4297.74 1656
4298.36 1663
4298.98 1671
4299.60 1587
4300.21 1503
4300.83 1598
4301.45 1564
4302.07 1596
4302.69 1483
4303.31 1586
4303.93 1632
4304.54 1571
4305.16 1511
4305.78 1500
4306.40 1570
4307.02 1602
4307.64 1453
4308.26 1653
4308.88 1572
4309.50 1630
4310.12 1538
4310.73 1573
4311.35 1584
4311.97 1621
4312.59 1596
4313.21 1539
4313.83 1619
4314.45 1580
4315.07 1675
4315.69 1487
4316.31 1497
4316.93 1484
4317.55 1687
4318.17 1557
4318.79 1575
4319.41 1626
4320.03 1528
4320.65 1565
4321.27 1676
4321.89 1651
4322.51 1809
4323.13 1776
4323.75 1692
4324.37 1734
4324.99 1813
4325.61 1746
4326.23 1865
4326.85 2050
4327.47 2071
4328.09 1977
4328.71 1963
4329.33 1859
4329.95 1892
4330.57 1831
4331.19 1920
4331.81 1976
4332.44 1869
4333.06 1996
4333.68 2283
4334.30 2288
4334.92 2362
4335.54 2559
4336.16 2734
4336.78 2666
4337.40 3029
4338.02 3210
4338.65 3125
4339.27 3188
4339.89 3459
4340.51 3467
4341.13 3384
4341.75 3322
4342.37 3483
4342.99 3563
4343.62 4005
4344.24 4081
4344.86 4557
4345.48 5370
4346.10 5785
4346.73 6480
4347.35 6868
4347.97 6921
4348.59 6747
4349.21 6362
4349.83 5867
4350.46 5141
4351.08 4640
4351.70 3913
4352.32 3398
4352.95 3021
4353.57 2819
4354.19 2710
4354.81 2363
4355.43 2294
4356.06 2420
4356.68 2276
4357.30 2291
4357.93 2285
4358.55 2282
4359.17 2357
4359.79 2153
4360.42 2221
4361.04 2269
4361.66 2348
4362.28 2226
4362.91 2235
4363.53 2132
4364.15 1790
4364.78 1827
4365.40 1733
4366.02 1783
4366.65 1822
4367.27 1876
4367.89 1760
4368.52 1890
4369.14 1801
4369.76 1644
4370.39 1771
4371.01 1699
4371.63 1650
4372.26 1750
4372.88 1750
4373.50 1703
4374.13 1708
4374.75 1654
4375.38 1558
4376.00 1612
4376.62 1716
4377.25 1812
4377.87 1777
4378.50 2081
4379.12 1924
4379.74 1903
4380.37 2023
4380.99 1958
4381.62 1945
4382.24 2084
4382.87 1909
4383.49 1858
4384.11 1921
4384.74 1804
4385.36 1677
4385.99 1873
4386.61 1838
4387.24 1772
4387.86 1707
4388.49 1580
4389.11 1428
4389.74 1592
4390.36 1641
4390.99 1833
4391.61 1644
4392.24 1500
4392.86 1441
4393.49 1482
4394.11 1427
4394.74 1460
4395.36 1474
4395.99 1553
4396.61 1643
4397.24 1522
4397.86 1608
4398.49 1648
4399.12 1670
4399.74 1565
4400.37 1600
4400.99 1536
4401.62 1565
4402.24 1601
4402.87 1495
4403.50 1442
4404.12 1552
4404.75 1516
4405.37 1481
4406.00 1545
4406.62 1605
4407.25 1477
4407.88 1546
4408.50 1457
4409.13 1369
4409.76 1465
4410.38 1528
4411.01 1569
4411.64 1475
4412.26 1541
4412.89 1585
4413.51 1515
4414.14 1702
4414.77 1669
4415.39 1497
4416.02 1578
4416.65 1559
4417.28 1594
4417.90 1506
4418.53 1419
4419.16 1384
4419.78 1433
4420.41 1496
4421.04 1453
4421.66 1497
4422.29 1523
4422.92 1488
4423.55 1375
4424.17 1324
4424.80 1347
4425.43 1371
4426.06 1489
4426.68 1314
4427.31 1309
4427.94 1416
4428.57 1460
4429.19 1578
4429.82 1475
4430.45 1428
4431.08 1366
4431.70 1367
4432.33 1473
4432.96 1521
4433.59 1471
4434.22 1518
4434.84 1490
4435.47 1534
4436.10 1727
4436.73 1677
4437.36 1642
4437.99 1602
4438.61 1830
4439.24 1639
4439.87 1573
4440.50 1435
4441.13 1371
4441.76 1539
4442.38 1545
4443.01 1614
4443.64 1425
4444.27 1697
4444.90 1598
4445.53 1583
4446.16 1513
4446.79 1483
4447.42 1604
4448.04 1643
4448.67 1724
4449.30 1646
4449.93 1709
4450.56 1686
4451.19 1623
4451.82 1623
4452.45 1763
4453.08 1580
4453.71 1680
4454.34 1611
4454.97 1923
4455.60 1985
4456.23 1880
4456.86 1880
4457.48 1853
4458.11 1967
4458.74 1839
4459.37 1744
4460.00 1776
4460.63 1763
4461.26 1706
4461.89 1480
4462.52 1454
4463.15 1495
4463.78 1325
4464.41 1235
4465.04 1426
4465.67 1437
4466.30 1448
4466.94 1371
4467.57 1573
4468.20 1294
4468.83 1294
4469.46 1323
4470.09 1402
4470.72 1357
4471.35 1376
4471.98 1400
4472.61 1497
4473.24 1457
4473.87 1282
4474.50 1353
4475.13 1424
4475.76 1403
4476.40 1378
4477.03 1431
4477.66 1418
4478.29 1471
4478.92 1496
4479.55 1520
4480.18 1588
4480.81 1437
4481.45 1279
4482.08 1430
4482.71 1508
4483.34 1551
4483.97 1451
4484.60 1464
4485.23 1405
4485.87 1413
4486.50 1586
4487.13 1633
4487.76 1535
4488.39 1493
4489.03 1461
4489.66 1455
4490.29 1494
4490.92 1542
4491.55 1407
4492.19 1587
4492.82 1626
4493.45 1598
4494.08 1460
4494.71 1543
4495.35 1591
4495.98 1567
4496.61 1501
4497.24 1615
4497.88 1755
4498.51 1848
4499.14 1765
4499.77 1989
4500.41 1924
4501.04 2207
4501.67 2182
4502.31 2340
4502.94 2197
4503.57 2066
4504.20 2157
4504.84 2008
4505.47 1940
4506.10 1858
4506.74 1786
4507.37 1665
4508.00 1723
4508.64 1768
4509.27 1737
4509.90 1663
4510.54 1654
4511.17 1761
4511.80 1585
4512.44 1797
4513.07 1631
4513.70 1501
4514.34 1568
4514.97 1605
4515.61 1512
4516.24 1467
4516.87 1404
4517.51 1540
4518.14 1456
4518.78 1465
4519.41 1297
4520.04 1326
4520.68 1383
4521.31 1564
4521.95 1549
4522.58 1503
4523.21 1508
4523.85 1422
4524.48 1340
4525.12 1366
4525.75 1298
4526.39 1509
4527.02 1631
4527.66 1537
4528.29 1571
4528.93 1509
4529.56 1659
4530.20 1782
4530.83 1805
4531.46 1910
4532.10 1878
4532.73 1793
4533.37 1914
4534.00 1860
4534.64 1745
4535.28 1788
4535.91 1825
4536.55 1732
4537.18 1696
4537.82 1834
4538.45 1653
4539.09 1603
4539.72 1568
4540.36 1599
4540.99 1664
4541.63 1395
4542.26 1413
4542.90 1453
4543.54 1380
4544.17 1327
4544.81 1343
4545.44 1404
4546.08 1319
4546.72 1330
4547.35 1341
4547.99 1411
4548.62 1367
4549.26 1311
4549.90 1320
4550.53 1392
4551.17 1468
4551.80 1495
4552.44 1325
4553.08 1293
4553.71 1408
4554.35 1273
4554.99 1349
4555.62 1345
4556.26 1385
4556.90 1527
4557.53 1453
4558.17 1389
4558.81 1397
4559.44 1443
4560.08 1331
4560.72 1426
4561.35 1371
4561.99 1370
4562.63 1397
4563.27 1414
4563.90 1355
4564.54 1312
4565.18 1397
4565.81 1382
4566.45 1525
4567.09 1413
4567.73 1360
4568.36 1409
4569.00 1479
4569.64 1436
4570.28 1436
4570.91 1477
4571.55 1583
4572.19 1405
4572.83 1470
4573.47 1333
4574.10 1344
4574.74 1419
4575.38 1427
4576.02 1449
4576.66 1440
4577.29 1405
4577.93 1393
4578.57 1408
4579.21 1489
4579.85 1533
4580.49 1442
4581.12 1417
4581.76 1386
4582.40 1485
4583.04 1539
4583.68 1478
4584.32 1601
4584.95 1567
4585.59 1655
4586.23 1642
4586.87 1736
4587.51 1913
4588.15 1850
4588.79 1984
4589.43 2194
4590.07 2240
4590.70 2318
4591.34 2540
4591.98 2538
4592.62 2866
4593.26 2767
4593.90 2779
4594.54 2639
4595.18 2418
4595.82 1912
4596.46 1932
4597.10 2043
4597.74 1725
4598.38 1631
4599.02 1587
4599.66 1626
4600.30 1403
4600.93 1563
4601.57 1775
4602.21 1798
4602.85 1741
4603.49 1706
4604.13 1676
4604.77 1708
4605.41 1588
4606.05 1508
4606.69 1567
4607.33 1615
4607.97 1516
4608.62 1463
4609.26 1544
4609.90 1530
4610.54 1430
4611.18 1509
4611.82 1376
4612.46 1391
4613.10 1440
4613.74 1405
4614.38 1522
4615.02 1447
4615.66 1451
4616.30 1523
4616.94 1473
4617.58 1320
4618.22 1406
4618.87 1499
4619.51 1465
4620.15 1231
4620.79 1422
4621.43 1397
4622.07 1284
4622.71 1259
4623.35 1281
4624.00 1382
4624.64 1298
4625.28 1360
4625.92 1319
4626.56 1288
4627.20 1501
4627.84 1435
4628.49 1268
4629.13 1351
4629.77 1496
4630.41 1519
4631.05 1493
4631.69 1489
4632.34 1695
4632.98 1693
4633.62 1730
4634.26 1639
4634.91 1506
4635.55 1616
4636.19 1649
4636.83 1595
4637.47 1626
4638.12 1694
4638.76 1665
4639.40 1588
4640.04 1630
4640.69 1734
4641.33 1688
4641.97 1534
4642.61 1553
4643.26 1500
4643.90 1387
4644.54 1492
4645.18 1639
4645.83 1465
4646.47 1422
4647.11 1514
4647.76 1521
4648.40 1392
4649.04 1412
4649.69 1458
4650.33 1429
4650.97 1378
4651.62 1269
4652.26 1282
4652.90 1334
4653.55 1408
4654.19 1311
4654.83 1321
4655.48 1364
4656.12 1352
4656.76 1417
4657.41 1422
4658.05 1395
4658.69 1400
4659.34 1523
4659.98 1375
4660.63 1331
4661.27 1379
4661.91 1499
4662.56 1495
4663.20 1486
4663.85 1462
4664.49 1417
4665.13 1358
4665.78 1436
4666.42 1382
4667.07 1395
4667.71 1394
4668.36 1283
4669.00 1238
4669.64 1394
4670.29 1284
4670.93 1346
4671.58 1361
4672.22 1362
4672.87 1335
4673.51 1427
4674.16 1295
4674.80 1474
4675.45 1330
4676.09 1394
4676.74 1461
4677.38 1383
4678.03 1553
4678.67 1471
4679.32 1495
4679.96 1557
4680.61 1496
4681.25 1457
4681.90 1466
4682.54 1513
4683.19 1673
4683.84 1679
4684.48 1615
4685.13 1562
4685.77 1722
4686.42 1683
4687.06 1447
4687.71 1427
4688.36 1412
4689.00 1290
4689.65 1334
4690.29 1426
4690.94 1382
4691.58 1357
4692.23 1433
4692.88 1491
4693.52 1432
4694.17 1742
4694.82 1823
4695.46 1865
4696.11 1836
4696.75 2195
4697.40 2320
4698.05 2636
4698.69 2451
4699.34 2280
4699.99 2508
4700.63 2624
4701.28 2757
4701.93 2700
4702.57 2385
4703.22 2131
4703.87 2053
4704.51 1925
4705.16 1929
4705.81 1632
4706.46 1769
4707.10 1492
4707.75 1590
4708.40 1654
4709.04 1850
4709.69 1757
4710.34 1655
4710.99 1742
4711.63 1679
4712.28 1723
4712.93 1653
4713.58 1533
4714.22 1590
4714.87 1540
4715.52 1577
4716.17 1574
4716.81 1574
4717.46 1430
4718.11 1582
4718.76 1457
4719.41 1432
4720.05 1520
4720.70 1517
4721.35 1445
4722.00 1445
4722.65 1598
4723.29 1533
4723.94 1479
4724.59 1527
4725.24 1612
4725.89 1550
4726.54 1595
4727.18 1505
4727.83 1553
4728.48 1543
4729.13 1461
4729.78 1372
4730.43 1568
4731.08 1559
4731.73 1529
4732.37 1400
4733.02 1443
4733.67 1409
4734.32 1473
4734.97 1402
4735.62 1414
4736.27 1408
4736.92 1390
4737.57 1544
4738.22 1410
4738.86 1468
4739.51 1366
4740.16 1182
4740.81 1440
4741.46 1483
4742.11 1579
4742.76 1666
4743.41 1580
4744.06 1597
4744.71 1505
4745.36 1594
4746.01 1553
4746.66 1548
4747.31 1608
4747.96 1735
4748.61 1776
4749.26 1887
4749.91 1990
4750.56 2052
4751.21 2031
4751.86 2113
4752.51 2225
4753.16 2274
4753.81 2376
4754.46 2201
4755.11 2044
4755.76 1978
4756.41 1952
4757.06 1996
4757.71 1842
4758.36 1669
4759.01 1597
4759.67 1629
4760.32 1504
4760.97 1452
4761.62 1457
4762.27 1473
4762.92 1468
4763.57 1405
4764.22 1485
4764.87 1602
4765.52 1558
4766.17 1473
4766.83 1445
4767.48 1582
4768.13 1728
4768.78 1465
4769.43 1372
4770.08 1549
4770.73 1511
4771.39 1509
4772.04 1399
4772.69 1395
4773.34 1416
4773.99 1411
4774.64 1484
4775.30 1518
4775.95 1432
4776.60 1414
4777.25 1450
4777.90 1303
4778.56 1398
4779.21 1426
4779.86 1547
4780.51 1505
4781.16 1453
4781.82 1559
4782.47 1568
4783.12 1601
4783.77 1467
4784.43 1543
4785.08 1482
4785.73 1428
4786.38 1503
4787.04 1510
4787.69 1631
4788.34 1627
4788.99 1659
4789.65 1663
4790.30 1634
4790.95 1785
4791.60 1851
4792.26 1841
4792.91 1944
4793.56 1617
4794.22 1708
4794.87 1840
4795.52 1686
4796.18 1585
4796.83 1564
4797.48 1644
4798.14 1710
4798.79 1729
4799.44 1526
4800.10 1553
4800.75 1582
4801.40 1485
4802.06 1605
4802.71 1570
4803.36 1453
4804.02 1540
4804.67 1475
4805.33 1584
4805.98 1510
4806.63 1377
4807.29 1513
4807.94 1541
4808.59 1502
4809.25 1499
4809.90 1551
4810.56 1650
4811.21 1578
4811.87 1581
4812.52 1573
4813.17 1593
4813.83 1648
4814.48 1608
4815.14 1586
4815.79 1525
4816.45 1603
4817.10 1546
4817.76 1598
4818.41 1585
4819.07 1710
4819.72 1733
4820.38 1795
4821.03 1811
4821.69 1677
4822.34 1781
4823.00 1766
4823.65 1627
4824.31 1853
4824.96 1950
4825.62 1791
4826.27 1914
4826.93 2027
4827.58 1970
4828.24 1973
4828.89 2121
4829.55 2097
4830.20 1891
4830.86 1856
4831.51 1858
4832.17 2081
4832.83 2117
4833.48 2148
4834.14 2150
4834.79 2289
4835.45 2281
4836.10 2445
4836.76 2436
4837.42 2401
4838.07 2437
4838.73 2524
4839.39 2374
4840.04 2453
4840.70 2441
4841.35 2479
4842.01 2426
4842.67 2546
4843.32 2788
4843.98 2814
4844.64 2660
4845.29 2779
4845.95 2830
4846.61 3004
4847.26 3117
4847.92 3369
4848.58 3738
4849.23 4085
4849.89 4263
4850.55 4503
4851.20 4666
4851.86 4810
4852.52 4670
4853.17 4364
4853.83 4301
4854.49 4159
4855.15 4083
4855.80 3929
4856.46 3888
4857.12 4136
4857.78 4450
4858.43 4327
4859.09 4296
4859.75 4233
4860.41 4182
4861.06 4270
4861.72 4197
4862.38 3661
4863.04 3537
4863.69 3548
4864.35 3497
4865.01 3500
4865.67 3533
4866.33 3615
4866.98 3490
4867.64 3623
4868.30 3485
4868.96 3241
4869.62 3153
4870.27 3282
4870.93 3200
4871.59 2965
4872.25 2848
4872.91 2837
4873.57 2781
4874.22 2698
4874.88 2781
4875.54 2760
4876.20 2804
4876.86 2726
4877.52 2644
4878.18 2645
4878.83 2765
4879.49 2872
4880.15 2914
4880.81 2649
4881.47 2691
4882.13 2795
4882.79 2670
4883.45 2510
4884.11 2329
4884.77 2260
4885.43 2207
4886.08 2294
4886.74 2580
4887.40 2574
4888.06 2451
4888.72 2440
4889.38 2515
4890.04 2572
4890.70 2828
4891.36 3034
4892.02 3073
4892.68 2927
4893.34 2761
4894.00 2788
4894.66 2661
4895.32 2577
4895.98 2454
4896.64 2378
4897.30 2694
4897.96 2520
4898.62 2498
4899.28 2377
4899.94 2390
4900.60 2397
4901.26 2246
4901.92 2303
4902.58 2328
4903.24 2253
4903.90 2099
4904.56 1975
4905.22 2121
4905.88 2074
4906.55 1999
4907.21 1906
4907.87 1921
4908.53 1998
4909.19 1842
4909.85 1934
4910.51 1944
4911.17 1916
4911.83 1901
4912.49 1901
4913.15 1959
4913.82 1818
4914.48 1862
4915.14 1871
4915.80 1819
4916.46 1783
4917.12 1807
4917.78 1859
4918.44 1760
4919.11 1623
4919.77 1718
4920.43 1863
4921.09 1837
4921.75 1664
4922.41 1656
4923.08 1607
4923.74 1657
4924.40 1716
4925.06 1644
4925.72 1683
4926.39 1620
4927.05 1669
4927.71 1573
4928.37 1847
4929.03 1619
4929.70 1721
4930.36 1833
4931.02 1764
4931.68 1728
4932.35 1550
4933.01 1493
4933.67 1591
4934.33 1480
4935.00 1666
4935.66 1660
4936.32 1567
4936.98 1516
4937.65 1570
4938.31 1765
4938.97 1663
4939.64 1553
4940.30 1533
4940.96 1560
4941.62 1568
4942.29 1490
4942.95 1554
4943.61 1457
4944.28 1421
4944.94 1466
4945.60 1489
4946.27 1513
4946.93 1374
4947.59 1500
4948.26 1528
4948.92 1505
4949.58 1377
4950.25 1343
4950.91 1232
4951.58 1343
4952.24 1313
4952.90 1434
4953.57 1409
4954.23 1381
4954.90 1477
4955.56 1402
4956.22 1384
4956.89 1429
4957.55 1465
4958.22 1553
4958.88 1554
4959.54 1528
4960.21 1464
4960.87 1560
4961.54 1787
4962.20 1874
4962.87 1837
4963.53 1896
4964.19 2043
4964.86 2072
4965.52 2051
4966.19 2071
4966.85 2067
4967.52 1924
4968.18 1757
4968.85 1740
4969.51 1595
4970.18 1692
4970.84 1497
4971.51 1479
4972.17 1562
4972.84 1487
4973.50 1614
4974.17 1575
4974.83 1638
4975.50 1554
4976.16 1537
4976.83 1489
4977.50 1582
4978.16 1698
4978.83 1653
4979.49 1500
4980.16 1577
4980.82 1667
4981.49 1538
4982.15 1465
4982.82 1438
4983.49 1558
4984.15 1582
4984.82 1466
4985.48 1482
4986.15 1482
4986.82 1421
4987.48 1566
4988.15 1552
4988.81 1735
4989.48 1750
4990.15 1738
4990.81 1745
4991.48 1720
4992.15 1630
4992.81 1602
4993.48 1561
4994.15 1508
4994.81 1474
4995.48 1374
4996.15 1494
4996.81 1430
4997.48 1428
4998.15 1418
4998.81 1325
4999.48 1291
5000.15 1290
5000.81 1343
5001.48 1374
5002.15 1235
5002.82 1281
5003.48 1186
5004.15 1269
5004.82 1348
5005.48 1393
5006.15 1357
5006.82 1353
5007.49 1334
5008.15 1368
5008.82 1313
5009.49 1329
5010.16 1244
5010.82 1364
5011.49 1349
5012.16 1391
5012.83 1480
5013.50 1414
5014.16 1268
5014.83 1405
5015.50 1262
5016.17 1395
5016.84 1387
5017.50 1315
5018.17 1299
5018.84 1309
5019.51 1326
5020.18 1510
5020.84 1416
5021.51 1316
5022.18 1293
5022.85 1390
5023.52 1318
5024.19 1386
5024.86 1448
5025.52 1437
5026.19 1373
5026.86 1289
5027.53 1457
5028.20 1420
5028.87 1410
5029.54 1539
5030.21 1359
5030.88 1334
5031.54 1407
5032.21 1349
5032.88 1366
5033.55 1580
5034.22 1466
5034.89 1489
5035.56 1447
5036.23 1298
5036.90 1367
5037.57 1338
5038.24 1295
5038.91 1210
5039.58 1170
5040.25 1349
5040.92 1348
5041.59 1290
5042.26 1334
5042.92 1275
5043.59 1261
5044.26 1323
5044.93 1310
5045.60 1282
5046.27 1325
5046.94 1273
5047.61 1209
5048.29 1391
5048.96 1261
5049.63 1226
5050.30 1360
5050.97 1260
5051.64 1251
5052.31 1180
5052.98 1154
5053.65 1206
5054.32 1306
5054.99 1315
5055.66 1329
5056.33 1245
5057.00 1275
5057.67 1379
5058.34 1287
5059.01 1361
5059.68 1288
5060.36 1305
5061.03 1197
5061.70 1152
5062.37 1199
5063.04 1310
5063.71 1304
5064.38 1288
5065.05 1205
5065.73 1272
5066.40 1393
5067.07 1274
5067.74 1203
5068.41 1312
5069.08 1327
5069.75 1303
5070.43 1258
5071.10 1226
5071.77 1237
5072.44 1278
5073.11 1348
5073.78 1293
5074.46 1266
5075.13 1249
5075.80 1319
5076.47 1407
5077.14 1466
5077.82 1420
5078.49 1579
5079.16 1697
5079.83 1686
5080.51 1595
5081.18 1587
5081.85 1495
5082.52 1427
5083.20 1412
5083.87 1408
5084.54 1473
5085.21 1424
5085.89 1452
5086.56 1319
5087.23 1468
5087.90 1445
5088.58 1322
5089.25 1310
5089.92 1374
5090.60 1470
5091.27 1406
5091.94 1474
5092.61 1536
5093.29 1515
5093.96 1413
5094.63 1684
5095.31 1423
5095.98 1418
5096.65 1387
5097.33 1280
5098.00 1308
5098.67 1304
5099.35 1408
5100.02 1408
5100.70 1431
5101.37 1330
5102.04 1327
5102.72 1559
5103.39 1384
5104.06 1508
5104.74 1631
5105.41 1508
5106.09 1543
5106.76 1431
5107.43 1558
5108.11 1267
5108.78 1488
5109.46 1380
5110.13 1425
5110.81 1363
5111.48 1311
5112.15 1402
5112.83 1386
5113.50 1448
5114.18 1330
5114.85 1375
5115.53 1397
5116.20 1497
5116.88 1442
5117.55 1440
5118.23 1385
5118.90 1478
5119.58 1483
5120.25 1490
5120.93 1524
5121.60 1761
5122.28 1655
5122.95 1445
5123.63 1402
5124.30 1486
5124.98 1531
5125.65 1476
5126.33 1369
5127.00 1454
5127.68 1480
5128.35 1557
5129.03 1492
5129.70 1501
5130.38 1486
5131.06 1400
5131.73 1384
5132.41 1458
5133.08 1529
5133.76 1567
5134.43 1547
5135.11 1442
5135.79 1443
5136.46 1276
5137.14 1329
5137.81 1414
5138.49 1343
5139.17 1372
5139.84 1260
5140.52 1188
5141.20 1278
5141.87 1312
5142.55 1283
5143.22 1308
5143.90 1234
5144.58 1261
5145.25 1160
5145.93 1182
5146.61 1068
5147.28 1275
5147.96 1182
5148.64 1266
5149.31 1156
5149.99 1082
5150.67 1204
5151.35 1208
5152.02 1156
5152.70 1108
5153.38 1135
5154.05 1152
5154.73 1195
5155.41 1313
5156.09 1293
5156.76 1185
5157.44 1131
5158.12 1188
5158.80 1168
5159.47 1246
5160.15 1318
5160.83 1284
5161.51 1195
5162.18 1170
5162.86 1232
5163.54 1345
5164.22 1284
5164.89 1179
5165.57 1247
5166.25 1334
5166.93 1235
5167.61 1360
5168.28 1253
5168.96 1188
5169.64 1277
5170.32 1254
5171.00 1161
5171.68 1192
5172.35 1191
5173.03 1247
5173.71 1094
5174.39 1126
5175.07 1252
5175.75 1239
5176.43 1274
5177.10 1337
5177.78 1193
5178.46 1383
5179.14 1383
5179.82 1413
5180.50 1322
5181.18 1322
5181.86 1479
5182.53 1464
5183.21 1383
5183.89 1382
5184.57 1272
5185.25 1338
5185.93 1439
5186.61 1349
5187.29 1303
5187.97 1218
5188.65 1208
5189.33 1352
5190.01 1241
5190.69 1198
5191.37 1303
5192.05 1170
5192.73 1139
5193.41 1160
5194.09 1198
5194.77 1220
5195.45 1116
5196.12 1199
5196.80 1189
5197.48 1210
5198.17 1255
5198.85 1355
5199.53 1160
5200.21 1149
5200.89 1277
5201.57 1206
5202.25 1236
5202.93 1238
5203.61 1288
5204.29 1334
5204.97 1294
5205.65 1299
5206.33 1231
5207.01 1235
5207.69 1296
5208.37 1217
5209.05 1321
5209.73 1301
5210.41 1330
5211.09 1438
5211.78 1430
5212.46 1435
5213.14 1331
5213.82 1414
5214.50 1395
5215.18 1470
5215.86 1444
5216.54 1500
5217.22 1521
5217.91 1561
5218.59 1521
5219.27 1461
5219.95 1465
5220.63 1459
5221.31 1419
5222.00 1478
5222.68 1467
5223.36 1508
5224.04 1486
5224.72 1408
5225.40 1373
5226.09 1389
5226.77 1259
5227.45 1322
5228.13 1436
5228.81 1390
5229.50 1383
5230.18 1268
5230.86 1240
5231.54 1402
5232.22 1274
5232.91 1290
5233.59 1227
5234.27 1209
5234.95 1295
5235.64 1342
5236.32 1363
5237.00 1350
5237.68 1498
5238.37 1520
5239.05 1498
5239.73 1409
5240.42 1497
5241.10 1422
5241.78 1467
5242.46 1407
5243.15 1488
5243.83 1452
5244.51 1278
5245.20 1342
5245.88 1257
5246.56 1174
5247.25 1139
5247.93 1319
5248.61 1311
5249.30 1319
5249.98 1326
5250.66 1433
5251.35 1434
5252.03 1454
5252.71 1450
5253.40 1401
5254.08 1285
5254.77 1395
5255.45 1222
5256.13 1306
5256.82 1276
5257.50 1151
5258.18 1173
5258.87 1386
5259.55 1290
5260.24 1373
5260.92 1376
5261.61 1377
5262.29 1358
5262.97 1413
5263.66 1422
5264.34 1576
5265.03 1523
5265.71 1405
5266.40 1235
5267.08 1443
5267.76 1540
5268.45 1414
5269.13 1291
5269.82 1404
5270.50 1483
5271.19 1223
5271.87 1245
5272.56 1330
5273.24 1458
5273.93 1361
5274.61 1235
5275.30 1220
5275.98 1233
5276.67 1197
5277.35 1316
5278.04 1234
5278.72 1329
5279.41 1267
5280.10 1306
5280.78 1398
5281.47 1416
5282.15 1429
5282.84 1488
5283.52 1354
5284.21 1274
5284.89 1372
5285.58 1375
5286.27 1337
5286.95 1242
5287.64 1179
5288.32 1200
5289.01 1262
5289.70 1339
5290.38 1318
5291.07 1242
5291.75 1240
5292.44 1342
5293.13 1238
5293.81 1342
5294.50 1196
5295.19 1295
5295.87 1233
5296.56 1183
5297.24 1192
5297.93 1146
5298.62 1208
5299.30 1279
5299.99 1236
5300.68 1405
5301.36 1439
5302.05 1528
5302.74 1502
5303.43 1538
5304.11 1447
5304.80 1443
5305.49 1555
5306.17 1517
5306.86 1422
5307.55 1348
5308.24 1421
5308.92 1538
5309.61 1500
5310.30 1612
5310.98 1707
5311.67 1739
5312.36 1623
5313.05 1559
5313.73 1621
5314.42 1695
5315.11 1644
5315.80 1622
5316.49 1537
5317.17 1500
5317.86 1455
5318.55 1503
5319.24 1476
5319.92 1560
5320.61 1743
5321.30 1646
5321.99 1704
5322.68 1615
5323.37 1593
5324.05 1556
5324.74 1343
5325.43 1330
5326.12 1327
5326.81 1249
5327.50 1212
5328.18 1259
5328.87 1226
5329.56 1228
5330.25 1179
5330.94 1144
5331.63 1373
5332.32 1428
5333.01 1242
5333.69 1111
5334.38 1285
5335.07 1221
5335.76 1186
5336.45 1247
5337.14 1252
5337.83 1303
5338.52 1299
5339.21 1156
5339.90 1323
5340.59 1383
5341.27 1292
5341.96 1283
5342.65 1338
5343.34 1301
5344.03 1309
5344.72 1304
5345.41 1307
5346.10 1307
5346.79 1306
5347.48 1224
5348.17 1252
5348.86 1366
5349.55 1519
5350.24 1455
5350.93 1378
5351.62 1447
5352.31 1414
5353.00 1266
5353.69 1291
5354.38 1271
5355.07 1272
5355.76 1302
5356.45 1262
5357.14 1128
5357.83 1299
5358.52 1303
5359.21 1216
5359.90 1157
5360.60 1279
5361.29 1197
5361.98 1326
5362.67 1355
5363.36 1396
5364.05 1284
5364.74 1141
5365.43 1292
5366.12 1266
5366.81 1188
5367.50 1199
5368.19 1197
5368.89 1230
5369.58 1217
5370.27 1176
5370.96 1144
5371.65 1174
5372.34 1159
5373.03 1026
5373.73 1190
5374.42 1330
5375.11 1280
5375.80 1152
5376.49 1132
5377.18 1100
5377.87 1151
5378.57 1055
5379.26 1169
5379.95 1262
5380.64 1200
5381.33 1072
5382.03 1078
5382.72 1091
5383.41 1137
5384.10 1109
5384.79 1105
5385.49 1154
5386.18 1216
5386.87 1144
5387.56 1086
5388.26 1113
5388.95 1197
5389.64 1274
5390.33 1388
5391.03 1326
5391.72 1385
5392.41 1437
5393.10 1372
5393.80 1231
5394.49 1350
5395.18 1312
5395.88 1259
5396.57 1315
5397.26 1192
5397.95 1326
5398.65 1198
5399.34 1143
5400.03 1166
5400.73 1147
5401.42 1241
5402.11 1271
5402.81 1152
5403.50 1161
5404.19 1154
5404.89 1201
5405.58 1213
5406.27 1140
5406.97 1346
5407.66 1298
5408.36 1193
5409.05 1225
5409.74 1219
5410.44 1244
5411.13 1237
5411.82 1230
5412.52 1246
5413.21 1467
5413.91 1304
5414.60 1281
5415.29 1358
5415.99 1239
5416.68 1319
5417.38 1319
5418.07 1303
5418.77 1179
5419.46 1235
5420.15 1314
5420.85 1301
5421.54 1267
5422.24 1348
5422.93 1406
5423.63 1271
5424.32 1353
5425.02 1384
5425.71 1350
5426.41 1335
5427.10 1164
5427.80 1217
5428.49 1380
5429.19 1187
5429.88 1172
5430.58 1270
5431.27 1322
5431.97 1429
5432.66 1505
5433.36 1470
5434.05 1397
5434.75 1472
5435.44 1574
5436.14 1573
5436.83 1533
5437.53 1617
5438.23 1629
5438.92 1518
5439.62 1665
5440.31 1727
5441.01 1519
5441.70 1660
5442.40 1741
5443.10 1465
5443.79 1524
5444.49 1666
5445.18 1678
5445.88 1711
5446.58 1783
5447.27 1714
5447.97 1887
5448.67 1969
5449.36 2084
5450.06 2028
5450.75 1810
5451.45 1692
5452.15 1827
5452.84 1807
5453.54 1782
5454.24 1732
5454.93 1582
5455.63 1701
5456.33 1684
5457.02 1670
5457.72 1692
5458.42 1757
5459.11 1807
5459.81 1687
5460.51 1885
5461.21 1983
5461.90 1887
5462.60 1994
5463.30 2096
5463.99 2084
5464.69 1985
5465.39 1952
5466.09 2034
5466.78 1908
5467.48 1908
5468.18 1945
5468.88 2155
5469.57 2300
5470.27 2150
5470.97 2042
5471.67 2246
5472.37 2200
5473.06 2178
5473.76 2288
5474.46 2226
5475.16 2338
5475.85 2464
5476.55 2852
5477.25 2848
5477.95 3101
5478.65 3515
5479.35 3716
5480.04 3996
5480.74 4417
5481.44 4816
5482.14 4941
5482.84 4309
5483.54 3912
5484.23 3956
5484.93 3799
5485.63 3367
5486.33 3340
5487.03 3297
5487.73 3225
5488.43 2956
5489.13 2987
5489.82 3015
5490.52 2964
5491.22 2962
5491.92 3071
5492.62 3305
5493.32 3268
5494.02 3264
5494.72 3417
5495.42 3882
5496.12 3849
5496.82 4042
5497.52 4123
5498.21 4604
5498.91 5213
5499.61 5824
5500.31 6593
5501.01 7293
5501.71 7433
5502.41 7758
5503.11 7393
5503.81 6620
5504.51 6006
5505.21 5084
5505.91 4662
5506.61 4001
5507.31 3485
5508.01 3449
5508.71 3268
5509.41 3107
5510.11 2746
5510.81 2808
5511.51 2920
5512.21 2854
5512.91 2706
5513.61 2494
5514.31 2445
5515.01 2392
5515.72 2392
5516.42 2327
5517.12 2365
5517.82 2276
5518.52 2246
5519.22 2053
5519.92 2014
5520.62 1995
5521.32 2042
5522.02 2049
5522.72 1952
5523.42 1818
5524.13 1715
5524.83 1681
5525.53 1867
5526.23 1834
5526.93 1711
5527.63 1699
5528.33 1749
5529.03 1715
5529.74 1774
5530.44 1810
5531.14 1708
5531.84 1822
5532.54 1878
5533.24 1743
5533.95 1742
5534.65 1712
5535.35 1649
5536.05 1729
5536.75 1634
5537.45 1609
5538.16 1654
5538.86 1531
5539.56 1524
5540.26 1446
5540.96 1586
5541.67 1494
5542.37 1429
5543.07 1558
5543.77 1559
5544.48 1644
5545.18 1516
5545.88 1433
5546.58 1533
5547.29 1473
5547.99 1561
5548.69 1598
5549.39 1542
5550.10 1489
5550.80 1418
5551.50 1575
5552.21 1575
5552.91 1498
5553.61 1568
5554.31 1601
5555.02 1428
5555.72 1503
5556.42 1392
5557.13 1418
5557.83 1373
5558.53 1403
5559.24 1398
5559.94 1474
5560.64 1440
5561.35 1373
5562.05 1462
5562.75 1395
5563.46 1531
5564.16 1552
5564.86 1389
5565.57 1592
5566.27 1615
5566.98 1672
5567.68 1477
5568.38 1458
5569.09 1581
5569.79 1330
5570.50 1262
5571.20 1394
5571.90 1471
5572.61 1466
5573.31 1484
5574.02 1556
5574.72 1537
5575.42 1530
5576.13 1534
5576.83 1501
5577.54 1558
5578.24 1498
5578.95 1621
5579.65 1342
5580.36 1363
5581.06 1301
5581.77 1286
5582.47 1380
5583.18 1427
5583.88 1359
5584.59 1335
5585.29 1405
5586.00 1417
5586.70 1405
5587.41 1545
5588.11 1391
5588.82 1222
5589.52 1299
5590.23 1348
5590.93 1235
5591.64 1310
5592.34 1238
5593.05 1210
5593.75 1223
5594.46 1305
5595.16 1332
5595.87 1236
5596.58 1175
5597.28 1173
5597.99 1337
5598.69 1405
5599.40 1351
5600.10 1424
5600.81 1242
5601.52 1288
5602.22 1341
5602.93 1332
5603.64 1277
5604.34 1250
5605.05 1254
5605.75 1245
5606.46 1251
5607.17 1171
5607.87 1186
5608.58 1292
5609.29 1252
5609.99 1267
5610.70 1215
5611.41 1223
5612.11 1346
5612.82 1241
5613.53 1181
5614.23 1244
5614.94 1305
5615.65 1309
5616.35 1334
5617.06 1315
5617.77 1206
5618.47 1246
5619.18 1329
5619.89 1219
5620.60 1149
5621.30 1171
5622.01 1215
5622.72 1230
5623.42 1356
5624.13 1222
5624.84 1253
5625.55 1404
5626.25 1483
5626.96 1439
5627.67 1442
5628.38 1364
5629.09 1379
5629.79 1367
5630.50 1380
5631.21 1617
5631.92 1502
5632.62 1369
5633.33 1369
5634.04 1373
5634.75 1335
5635.46 1313
5636.16 1319
5636.87 1329
5637.58 1501
5638.29 1466
5639.00 1383
5639.71 1373
5640.41 1359
5641.12 1425
5641.83 1410
5642.54 1453
5643.25 1466
5643.96 1379
5644.67 1426
5645.38 1480
5646.08 1458
5646.79 1400
5647.50 1324
5648.21 1306
5648.92 1265
5649.63 1266
5650.34 1305
5651.05 1288
5651.76 1310
5652.47 1289
5653.17 1337
5653.88 1331
5654.59 1486
5655.30 1461
5656.01 1560
5656.72 1516
5657.43 1619
5658.14 1804
5658.85 1828
5659.56 1895
5660.27 1796
5660.98 1746
5661.69 1624
5662.40 1627
5663.11 1397
5663.82 1445
5664.53 1654
5665.24 1386
5665.95 1331
5666.66 1264
5667.37 1200
5668.08 1234
5668.79 1276
5669.50 1247
5670.21 1356
5670.92 1400
5671.63 1439
5672.34 1375
5673.05 1284
5673.76 1313
5674.47 1259
5675.18 1310
5675.89 1275
5676.60 1178
5677.31 1253
5678.03 1228
5678.74 1139
5679.45 1214
5680.16 1319
5680.87 1368
5681.58 1396
5682.29 1358
5683.00 1397
5683.71 1422
5684.42 1393
5685.14 1396
5685.85 1312
5686.56 1423
5687.27 1429
5687.98 1325
5688.69 1232
5689.40 1301
5690.12 1389
5690.83 1233
5691.54 1195
5692.25 1246
5692.96 1254
5693.67 1163
5694.39 1069
5695.10 1100
5695.81 1091
5696.52 1169
5697.23 1245
5697.95 1260
5698.66 1109
5699.37 1211
5700.08 1132
5700.79 1190
5701.51 1271
5702.22 1168
5702.93 1305
5703.64 1256
5704.36 1092
5705.07 1051
5705.78 1063
5706.49 1187
5707.21 1106
5707.92 1139
5708.63 1174
5709.35 1153
5710.06 1019
5710.77 1054
5711.48 1166
5712.20 1141
5712.91 1146
5713.62 1168
5714.34 1110
5715.05 1182
5715.76 1145
5716.48 1138
5717.19 1173
5717.90 1182
5718.61 1148
5719.33 1209
5720.04 1158
5720.76 1140
5721.47 1212
5722.18 1233
5722.90 1153
5723.61 1173
5724.32 1183
5725.04 1186
5725.75 1135
5726.46 1131
5727.18 1280
5727.89 1376
5728.61 1232
5729.32 1360
5730.03 1375
5730.75 1258
5731.46 1256
5732.18 1185
5732.89 1344
5733.61 1377
5734.32 1307
5735.03 1187
5735.75 1152
5736.46 1179
5737.18 1143
5737.89 1102
5738.61 1111
5739.32 1117
5740.04 1222
5740.75 1182
5741.47 1139
5742.18 1162
5742.89 1146
5743.61 1093
5744.32 1122
5745.04 1232
5745.75 1092
5746.47 1036
5747.19 1112
5747.90 1133
5748.62 1148
5749.33 1148
5750.05 1232
5750.76 1263
5751.48 1168
5752.19 1084
5752.91 1067
5753.62 1139
5754.34 1111
5755.05 1172
5755.77 1082
5756.49 1107
5757.20 1140
5757.92 1092
5758.63 1132
5759.35 1176
5760.06 1005
5760.78 1037
5761.50 1087
5762.21 1081
5762.93 1136
5763.65 1063
5764.36 1092
5765.08 1097
5765.79 1058
5766.51 1059
5767.23 1131
5767.94 1030
5768.66 1070
5769.38 1063
5770.09 1107
5770.81 1062
5771.53 1024
5772.24 1105
5772.96 1124
5773.68 1184
5774.39 1242
5775.11 1132
5775.83 1189
5776.54 1222
5777.26 1059
5777.98 1155
5778.69 1161
5779.41 1201
5780.13 1151
5780.85 1170
5781.56 1086
5782.28 1250
5783.00 1161
5783.72 1048
5784.43 1127
5785.15 1141
5785.87 1092
5786.59 1065
5787.30 1076
5788.02 1183
5788.74 1155
5789.46 1144
5790.17 1150
5790.89 1144
5791.61 1252
5792.33 1217
5793.05 1242
5793.76 1260
5794.48 1372
5795.20 1225
5795.92 1349
5796.64 1187
5797.35 1220
5798.07 1290
5798.79 1305
5799.51 1429
5800.23 1384
5800.95 1392
5801.66 1516
5802.38 1558
5803.10 1656
5803.82 1772
5804.54 1679
5805.26 1683
5805.98 1629
5806.70 1417
5807.41 1412
5808.13 1375
5808.85 1380
5809.57 1394
5810.29 1347
5811.01 1284
5811.73 1253
5812.45 1264
5813.17 1252
5813.89 1328
5814.61 1143
5815.32 1211
5816.04 1244
5816.76 1258
5817.48 1144
5818.20 1120
5818.92 1337
5819.64 1265
5820.36 1279
5821.08 1354
5821.80 1367
5822.52 1431
5823.24 1325
5823.96 1271
5824.68 1221
5825.40 1154
5826.12 1267
5826.84 1284
5827.56 1268
5828.28 1288
5829.00 1195
5829.72 1242
5830.44 1240
5831.16 1183
5831.88 1215
5832.60 1245
5833.32 1319
5834.04 1333
5834.76 1297
5835.48 1248
5836.21 1196
5836.93 1269
5837.65 1345
5838.37 1201
5839.09 1194
5839.81 1285
5840.53 1383
5841.25 1294
5841.97 1188
5842.69 1304
5843.41 1289
5844.14 1372
5844.86 1310
5845.58 1243
5846.30 1234
5847.02 1244
5847.74 1168
5848.46 1354
5849.18 1328
5849.91 1276
5850.63 1313
5851.35 1329
5852.07 1300
5852.79 1343
5853.51 1412
5854.24 1531
5854.96 1506
5855.68 1419
5856.40 1446
5857.12 1317
5857.85 1333
5858.57 1433
5859.29 1315
5860.01 1391
5860.73 1422
5861.46 1389
5862.18 1327
5862.90 1328
5863.62 1396
5864.35 1465
5865.07 1481
5865.79 1568
5866.51 1505
5867.24 1458
5867.96 1462
5868.68 1480
5869.40 1563
5870.13 1483
5870.85 1465
5871.57 1330
5872.29 1433
5873.02 1455
5873.74 1473
5874.46 1419
5875.19 1324
5875.91 1386
5876.63 1456
5877.36 1413
5878.08 1410
5878.80 1374
5879.53 1423
5880.25 1514
5880.97 1335
5881.70 1471
5882.42 1565
5883.14 1537
5883.87 1613
5884.59 1615
5885.31 1682
5886.04 1753
5886.76 1663
5887.49 1705
5888.21 1647
5888.93 1603
5889.66 1508
5890.38 1578
5891.11 1448
5891.83 1486
5892.55 1380
5893.28 1414
5894.00 1407
5894.73 1429
5895.45 1518
5896.17 1397
5896.90 1435
5897.62 1398
5898.35 1393
5899.07 1439
5899.80 1551
5900.52 1470
5901.25 1508
5901.97 1415
5902.70 1407
5903.42 1455
5904.15 1570
5904.87 1583
5905.60 1519
5906.32 1479
5907.05 1640
5907.77 1601
5908.50 1562
5909.22 1630
5909.95 1692
5910.67 1656
5911.40 1646
5912.12 1532
5912.85 1571
5913.57 1684
5914.30 1602
5915.02 1640
5915.75 1645
5916.47 1612
5917.20 1637
5917.93 1746
5918.65 1811
5919.38 1810
5920.10 1677
5920.83 1704
5921.55 1683
5922.28 1810
5923.01 1671
5923.73 1757
5924.46 1936
5925.18 1830
5925.91 1885
5926.64 1934
5927.36 1913
5928.09 1853
5928.82 1877
5929.54 1938
5930.27 1955
5931.00 2035
5931.72 1907
5932.45 2208
5933.18 2099
5933.90 2050
5934.63 2165
5935.36 2321
5936.08 2409
5936.81 2367
5937.54 2442
5938.26 2471
5938.99 2439
5939.72 2356
5940.44 2440
5941.17 2501
5941.90 2459
5942.63 2403
5943.35 2641
5944.08 2851
5944.81 2812
5945.53 2924
5946.26 2908
5946.99 3113
5947.72 3228
5948.44 3313
5949.17 3363
5949.90 3750
5950.63 3732
5951.36 4030
5952.08 4220
5952.81 4716
5953.54 4797
5954.27 4537
5954.99 4580
5955.72 4561
5956.45 4323
5957.18 4413
5957.91 4214
5958.63 4044
5959.36 4125
5960.09 4266
5960.82 4220
5961.55 4257
5962.28 4278
5963.00 4574
5963.73 4686
5964.46 4998
5965.19 5520
5965.92 5697
5966.65 6311
5967.38 6618
5968.11 6665
5968.83 6832
5969.56 6733
5970.29 6483
5971.02 6041
5971.75 5698
5972.48 5236
5973.21 5275
5973.94 5182
5974.67 4946
5975.40 5017
5976.12 4803
5976.85 4876
5977.58 4960
5978.31 5071
5979.04 5072
5979.77 5211
5980.50 5381
5981.23 5553
5981.96 5758
5982.69 5924
5983.42 5974
5984.15 5963
5984.88 5853
5985.61 5859
5986.34 5853
5987.07 5823
5987.80 5766
5988.53 5634
5989.26 5588
5989.99 5579
5990.72 5960
5991.45 6110
5992.18 5979
5992.91 6099
5993.64 6208
5994.37 6001
5995.10 6322
5995.83 6491
5996.56 6392
5997.29 6429
5998.02 6507
5998.75 6597
5999.48 6596
6000.21 6529
6000.95 6493
6001.68 6348
6002.41 6162
6003.14 6311
6003.87 6161
6004.60 5933
6005.33 5814
6006.06 6113
6006.79 6155
6007.52 6339
6008.26 7329
6008.99 8168
6009.72 9133
6010.45 10559
6011.18 12339
6011.91 13557
6012.64 15740
6013.38 17361
6014.11 18265
6014.84 18828
6015.57 18615
6016.30 18223
6017.03 17340
6017.77 15865
6018.50 13863
6019.23 12016
6019.96 10299
6020.69 8769
6021.42 7550
6022.16 6452
6022.89 5550
6023.62 5057
6024.35 4958
6025.09 4739
6025.82 4314
6026.55 4222
6027.28 4137
6028.02 4205
6028.75 4060
6029.48 3947
6030.21 3838
6030.95 3824
6031.68 3603
6032.41 3562
6033.14 3423
6033.88 3344
6034.61 3357
6035.34 3184
6036.07 3358
6036.81 3427
6037.54 3317
6038.27 3371
6039.01 3538
6039.74 3394
6040.47 3544
6041.21 3669
6041.94 3686
6042.67 4018
6043.41 3796
6044.14 3770
6044.87 3857
6045.61 3905
6046.34 4028
6047.07 4000
6047.81 4032
6048.54 4184
6049.27 4121
6050.01 4538
6050.74 5010
6051.48 5174
6052.21 5050
6052.94 5316
6053.68 5630
6054.41 5588
6055.15 5336
6055.88 5030
6056.61 5024
6057.35 4768
6058.08 4745
6058.82 4409
6059.55 4358
6060.29 4304
6061.02 4165
6061.75 4147
6062.49 4054
6063.22 4033
6063.96 3965
6064.69 3906
6065.43 3843
6066.16 3764
6066.90 3706
6067.63 3689
6068.37 3647
6069.10 3658
6069.84 3486
6070.57 3618
6071.31 3661
6072.04 3365
6072.78 3393
6073.51 3371
6074.25 3363
6074.98 3345
6075.72 3226
6076.45 3073
6077.19 2977
6077.92 3064
6078.66 3043
6079.39 3046
6080.13 3017
6080.87 2910
6081.60 2963
6082.34 3126
6083.07 3018
6083.81 2688
6084.54 2660
6085.28 2855
6086.02 2923
6086.75 2721
6087.49 2603
6088.22 2694
6088.96 2634
6089.70 2728
6090.43 2747
6091.17 2755
6091.91 2807
6092.64 2735
6093.38 2867
6094.11 2760
6094.85 2624
6095.59 2760
6096.32 2734
6097.06 2713
6097.80 2670
6098.53 2665
6099.27 2560
6100.01 2544
6100.74 2527
6101.48 2454
6102.22 2306
6102.96 2418
6103.69 2372
6104.43 2401
6105.17 2383
6105.90 2378
6106.64 2431
6107.38 2379
6108.12 2403
6108.85 2349
6109.59 2423
6110.33 2417
6111.06 2581
6111.80 2385
6112.54 2484
6113.28 2518
6114.01 2564
6114.75 2590
6115.49 2676
6116.23 2386
6116.97 2495
6117.70 2535
6118.44 2486
6119.18 2524
6119.92 2576
6120.66 2626
6121.39 2656
6122.13 2616
6122.87 2451
6123.61 2617
6124.35 2676
6125.08 2758
6125.82 2718
6126.56 2764
6127.30 2763
6128.04 2842
6128.78 2833
6129.52 2848
6130.25 2773
6130.99 2925
6131.73 2968
6132.47 2698
6133.21 2800
6133.95 3005
6134.69 2996
6135.43 2935
6136.16 2905
6136.90 2817
6137.64 2958
6138.38 2980
6139.12 3126
6139.86 3186
6140.60 3071
6141.34 3060
6142.08 3104
6142.82 3131
6143.56 3070
6144.30 3201
6145.04 2983
6145.77 3276
6146.51 3072
6147.25 3137
6147.99 3203
6148.73 3280
6149.47 3271
6150.21 3223
6150.95 3298
6151.69 3519
6152.43 3422
6153.17 3458
6153.91 3469
6154.65 3606
6155.39 3393
6156.13 3750
6156.87 3895
6157.61 3669
6158.35 3498
6159.09 3677
6159.83 3773
6160.58 3930
6161.32 3965
6162.06 4102
6162.80 4403
6163.54 4488
6164.28 4749
6165.02 4850
6165.76 5212
6166.50 5700
6167.24 6119
6167.98 6458
6168.72 6584
6169.46 6498
6170.20 6572
6170.95 6264
6171.69 6311
6172.43 5775
6173.17 5570
6173.91 5540
6174.65 5377
6175.39 5198
6176.13 5200
6176.88 5141
6177.62 4947
6178.36 5114
6179.10 5214
6179.84 5255
6180.58 5498
6181.33 5244
6182.07 5490
6182.81 5723
6183.55 5588
6184.29 5690
6185.03 5837
6185.78 6012
6186.52 6014
6187.26 6011
6188.00 6084
6188.74 6090
6189.49 6085
6190.23 6256
6190.97 6466
6191.71 6690
6192.46 7013
6193.20 7319
6193.94 7548
6194.68 7930
6195.43 8066
6196.17 7914
6196.91 7828
6197.65 8024
6198.40 7995
6199.14 8009
6199.88 7775
6200.62 7959
6201.37 7728
6202.11 7738
6202.85 8331
6203.60 9127
6204.34 10202
6205.08 11715
6205.83 14431
6206.57 17710
6207.31 21532
6208.06 25882
6208.80 29009
6209.54 31927
6210.29 33891
6211.03 34114
6211.77 33924
6212.52 32413
6213.26 30569
6214.00 27843
6214.75 23740
6215.49 19692
6216.23 16045
6216.98 13350
6217.72 10931
6218.47 9573
6219.21 8178
6219.95 7331
6220.70 6695
6221.44 6236
6222.19 6606
6222.93 6512
6223.67 6580
6224.42 6643
6225.16 6900
6225.91 6559
6226.65 6347
6227.40 6157
6228.14 5919
6228.89 5386
6229.63 4870
6230.37 4413
6231.12 4085
6231.86 3813
6232.61 3697
6233.35 3657
6234.10 3694
6234.84 3664
6235.59 3555
6236.33 3842
6237.08 3858
6237.82 4198
6238.57 4571
6239.31 4487
6240.06 4787
6240.80 4687
6241.55 4812
6242.29 4836
6243.04 4685
6243.79 4388
6244.53 4288
6245.28 4238
6246.02 4293
6246.77 4235
6247.51 4181
6248.26 4355
6249.00 4417
6249.75 4363
6250.50 4325
6251.24 4444
6251.99 4233
6252.73 4197
6253.48 4095
6254.23 4139
6254.97 4229
6255.72 4067
6256.46 4303
6257.21 4494
6257.96 4340
6258.70 4096
6259.45 4264
6260.20 4088
6260.94 4120
6261.69 3995
6262.44 3988
6263.18 4040
6263.93 4023
6264.68 3893
6265.42 3969
6266.17 3796
6266.92 3707
6267.66 3730
6268.41 3707
6269.16 3718
6269.90 3668
6270.65 3791
6271.40 3615
6272.14 3682
6272.89 3713
6273.64 3707
6274.39 3712
6275.13 3557
6275.88 3669
6276.63 3631
6277.38 3560
6278.12 3733
6278.87 3583
6279.62 3601
6280.37 3679
6281.11 3520
6281.86 3367
6282.61 3509
6283.36 3284
6284.10 3237
6284.85 3126
6285.60 3075
6286.35 3065
6287.10 2963
6287.84 2918
6288.59 2805
6289.34 2790
6290.09 2841
6290.84 2846
6291.59 2777
6292.33 2594
6293.08 2600
6293.83 2663
6294.58 2584
6295.33 2551
6296.08 2553
6296.82 2683
6297.57 2668
6298.32 2556
6299.07 2454
6299.82 2542
6300.57 2601
6301.32 2666
6302.07 2577
6302.81 2667
6303.56 2699
6304.31 2555
6305.06 2416
6305.81 2424
6306.56 2395
6307.31 2386
6308.06 2373
6308.81 2663
6309.56 2794
6310.31 2727
6311.06 2883
6311.81 2774
6312.56 2939
6313.30 2919
6314.05 2896
6314.80 2879
6315.55 3039
6316.30 2876
6317.05 2903
6317.80 2907
6318.55 2816
6319.30 2690
6320.05 2744
6320.80 2611
6321.55 2705
6322.30 2488
6323.05 2367
6323.80 2423
6324.55 2427
6325.30 2246
6326.05 2170
6326.80 2261
6327.56 2195
6328.31 2184
6329.06 2168
6329.81 2099
6330.56 2182
6331.31 2158
6332.06 2023
6332.81 2211
6333.56 1914
6334.31 1963
6335.06 2008
6335.81 2037
6336.56 2088
6337.31 2102
6338.07 2197
6338.82 2095
6339.57 2143
6340.32 2127
6341.07 2218
6341.82 2270
6342.57 2093
6343.32 2239
6344.08 2166
6344.83 2068
6345.58 2000
6346.33 2122
6347.08 2233
6347.83 2177
6348.58 2266
6349.34 2198
6350.09 2264
6350.84 2329
6351.59 2427
6352.34 2509
6353.10 2628
6353.85 2608
6354.60 2700
6355.35 2731
6356.10 2637
6356.86 2693
6357.61 2741
6358.36 2579
6359.11 2448
6359.87 2483
6360.62 2361
6361.37 2224
6362.12 2199
6362.87 2233
6363.63 2380
6364.38 2218
6365.13 2298
6365.89 2408
6366.64 2240
6367.39 2388
6368.14 2230
6368.90 2250
6369.65 2281
6370.40 2095
6371.16 2133
6371.91 2171
6372.66 2016
6373.41 2090
6374.17 2084
6374.92 2009
6375.67 2111
6376.43 2115
6377.18 2227
6377.93 2073
6378.69 2123
6379.44 2257
6380.19 2229
6380.95 2108
6381.70 2197
6382.46 2346
6383.21 2363
6383.96 2247
6384.72 2217
6385.47 2083
6386.22 2101
6386.98 2121
6387.73 2195
6388.49 2076
6389.24 1955
6389.99 1967
6390.75 2002
6391.50 2024
6392.26 2037
6393.01 1844
6393.77 2001
6394.52 2064
6395.28 2080
6396.03 2082
6396.78 2025
6397.54 2102
6398.29 2029
6399.05 2051
6399.80 1910
6400.56 2063
6401.31 1984
6402.07 1911
6402.82 2012
6403.58 2048
6404.33 1995
6405.09 1899
6405.84 2051
6406.60 2180
6407.35 2290
6408.11 2374
6408.86 2459
6409.62 2562
6410.37 2750
6411.13 2654
6411.88 2665
6412.64 2257
6413.39 2269
6414.15 2317
6414.91 2260
6415.66 2184
6416.42 2199
6417.17 2162
6417.93 2156
6418.68 2122
6419.44 2164
6420.20 2039
6420.95 2103
6421.71 2123
6422.46 2121
6423.22 2066
6423.98 2098
6424.73 2154
6425.49 2237
6426.24 2072
6427.00 1896
6427.76 2076
6428.51 2110
6429.27 1947
6430.03 1938
6430.78 2065
6431.54 1999
6432.30 2098
6433.05 2063
6433.81 2012
6434.57 1996
6435.32 2123
6436.08 2074
6436.84 2158
6437.59 2174
6438.35 2119
6439.11 2181
6439.87 2196
6440.62 2225
6441.38 2201
6442.14 2155
6442.89 2091
6443.65 2071
6444.41 2058
6445.17 2264
6445.92 2245
6446.68 2201
6447.44 2168
6448.20 2227
6448.95 2241
6449.71 2170
6450.47 2120
6451.23 2318
6451.98 2285
6452.74 2239
6453.50 2210
6454.26 2361
6455.02 2513
6455.77 2488
6456.53 2659
6457.29 2622
6458.05 2449
6458.81 2457
6459.56 2584
6460.32 2661
6461.08 2645
6461.84 2636
6462.60 2889
6463.36 2772
6464.11 2697
6464.87 2744
6465.63 2768
6466.39 2788
6467.15 2778
6467.91 2795
6468.67 2801
6469.43 2930
6470.18 2851
6470.94 2971
6471.70 2927
6472.46 3021
6473.22 3078
6473.98 3123
6474.74 3152
6475.50 3119
6476.26 3141
6477.02 3262
6477.77 3363
6478.53 3447
6479.29 3452
6480.05 3484
6480.81 3354
6481.57 3517
6482.33 3527
6483.09 3646
6483.85 3671
6484.61 3587
6485.37 3590
6486.13 3817
6486.89 3907
6487.65 3902
6488.41 3879
6489.17 4013
6489.93 4141
6490.69 4278
6491.45 4463
6492.21 4661
6492.97 4922
6493.73 5213
6494.49 5099
6495.25 5266
6496.01 5557
6496.77 5738
6497.53 5545
6498.29 5575
6499.05 5680
6499.81 5494
6500.57 5496
6501.33 5478
6502.10 5418
6502.86 5436
6503.62 5563
6504.38 5663
6505.14 5775
6505.90 5687
6506.66 5746
6507.42 5897
6508.18 6037
6508.94 6190
6509.71 6357
6510.47 6510
6511.23 6751
6511.99 6721
6512.75 6810
6513.51 6812
6514.27 6971
6515.03 6972
6515.80 6951
6516.56 6823
6517.32 6813
6518.08 7092
6518.84 7279
6519.60 7390
6520.37 7683
6521.13 8305
6521.89 8552
6522.65 8756
6523.41 9206
6524.18 9940
6524.94 10369
6525.70 11484
6526.46 12477
6527.22 13738
6527.99 14577
6528.75 15064
6529.51 14928
6530.27 14739
6531.04 14552
6531.80 14797
6532.56 14928
6533.32 15622
6534.09 17296
6534.85 19491
6535.61 22378
6536.37 25182
6537.14 27294
6537.90 28063
6538.66 28396
6539.42 27418
6540.19 25177
6540.95 22387
6541.71 19326
6542.48 16036
6543.24 13485
6544.00 10901
6544.77 9393
6545.53 7785
6546.29 6739
6547.06 6390
6547.82 5711
6548.58 5645
6549.35 5319
6550.11 5157
6550.87 5193
6551.64 5056
6552.40 5007
6553.16 4949
6553.93 4892
6554.69 4958
6555.46 4636
6556.22 4538
6556.98 4577
6557.75 4170
6558.51 4085
6559.28 4046
6560.04 4175
6560.80 4303
6561.57 4563
6562.33 4503
6563.10 4883
6563.86 4961
6564.63 4866
6565.39 5172
6566.15 5363
6566.92 5313
6567.68 5204
6568.45 5283
6569.21 5109
6569.98 5206
6570.74 5198
6571.51 5283
6572.27 5193
6573.04 5164
6573.80 5290
6574.57 5577
6575.33 5640
6576.10 5769
6576.86 5597
6577.63 6030
6578.39 6203
6579.16 5928
6579.92 6089
6580.69 6084
6581.45 5969
6582.22 5967
6582.98 5886
6583.75 5958
6584.51 5918
6585.28 5672
6586.05 5841
6586.81 5839
6587.58 5920
6588.34 5865
6589.11 5987
6589.87 6223
6590.64 6669
6591.41 7137
6592.17 7428
6592.94 8059
6593.70 8465
6594.47 9177
6595.24 9623
6596.00 9636
6596.77 9511
6597.54 9165
6598.30 8619
6599.07 8022
6599.83 7340
6600.60 7110
6601.37 6493
6602.13 6096
6602.90 5663
6603.67 5370
6604.43 5226
6605.20 5299
6605.97 5205
6606.73 5352
6607.50 5340
6608.27 5511
6609.04 5739
6609.80 5711
6610.57 5642
6611.34 5747
6612.10 5713
6612.87 5396
6613.64 4950
6614.40 4665
6615.17 4560
6615.94 4643
6616.71 4379
6617.47 4063
6618.24 3960
6619.01 3894
6619.78 3874
6620.54 3898
6621.31 3814
6622.08 3631
6622.85 3761
6623.62 3748
6624.38 3673
6625.15 3635
6625.92 3605
6626.69 3542
6627.46 3598
6628.22 3565
6628.99 3608
6629.76 3575
6630.53 3645
6631.30 4067
6632.06 4101
6632.83 4247
6633.60 4642
6634.37 4895
6635.14 5192
6635.91 5302
6636.67 5480
6637.44 5163
6638.21 5036
6638.98 4658
6639.75 4452
6640.52 4273
6641.29 4009
6642.06 3885
6642.83 3755
6643.59 3840
6644.36 3498
6645.13 3436
6645.90 3412
6646.67 3376
6647.44 3463
6648.21 3561
6648.98 3456
6649.75 3450
6650.52 3325
6651.29 3271
6652.06 3456
6652.82 3682
6653.59 3663
6654.36 3424
6655.13 3533
6655.90 3694
6656.67 3714
6657.44 3663
6658.21 3651
6658.98 3562
6659.75 3558
6660.52 3487
6661.29 3459
6662.06 3377
6662.83 3380
6663.60 3471
6664.37 3281
6665.14 3310
6665.91 3506
6666.68 3169
6667.45 3184
6668.22 3421
6668.99 3469
6669.77 3571
6670.54 3376
6671.31 3394
6672.08 3514
6672.85 3575
6673.62 3641
6674.39 3505
6675.16 3546
6675.93 3466
6676.70 3472
6677.47 3468
6678.24 3504
6679.01 3561
6679.79 3727
6680.56 3763
6681.33 3951
6682.10 4094
6682.87 4156
6683.64 4365
6684.41 4769
6685.18 4807
6685.96 4767
6686.73 4747
6687.50 4695
6688.27 4213
6689.04 4002
6689.81 3819
6690.58 3578
6691.36 3496
6692.13 3371
6692.90 3194
6693.67 3002
6694.44 3070
6695.22 3001
6695.99 3088
6696.76 3009
6697.53 2958
6698.30 2891
6699.08 3021
6699.85 3013
6700.62 3040
6701.39 3002
6702.17 3001
6702.94 3013
6703.71 3111
6704.48 2933
6705.26 2839
6706.03 2952
6706.80 2924
6707.57 2903
6708.35 2992
6709.12 2880
6709.89 2952
6710.66 2908
6711.44 2800
6712.21 2844
6712.98 2745
6713.76 2697
6714.53 2627
6715.30 2673
6716.08 2661
6716.85 2738
6717.62 2582
6718.39 2506
6719.17 2645
6719.94 2570
6720.71 2569
6721.49 2535
6722.26 2805
6723.04 2710
6723.81 2595
6724.58 2637
6725.36 2605
6726.13 2598
6726.90 2721
6727.68 2685
6728.45 2662
6729.23 2652
6730.00 2690
6730.77 2756
6731.55 2715
6732.32 2872
6733.10 2709
6733.87 2824
6734.64 2773
6735.42 2989
6736.19 2932
6736.97 2929
6737.74 2906
6738.52 3098
6739.29 3071
6740.06 3000
6740.84 2839
6741.61 2835
6742.39 3033
6743.16 2961
6743.94 2963
6744.71 3033
6745.49 3141
6746.26 3239
6747.04 3269
6747.81 3146
6748.59 3330
6749.36 3346
6750.14 3670
6750.91 3869
6751.69 3923
6752.46 4521
6753.24 4798
6754.01 4621
6754.79 4511
6755.56 4392
6756.34 4164
6757.12 3771
6757.89 3470
6758.67 3388
6759.44 3043
6760.22 3191
6760.99 3096
6761.77 2941
6762.55 2746
6763.32 2766
6764.10 2866
6764.87 2916
6765.65 2898
6766.43 2810
6767.20 2996
6767.98 2713
6768.75 2774
6769.53 2690
6770.31 2845
6771.08 2633
6771.86 2545
6772.64 2386
6773.41 2613
6774.19 2619
6774.96 2472
6775.74 2476
6776.52 2527
6777.29 2625
6778.07 2614
6778.85 2652
6779.62 2602
6780.40 2709
6781.18 2550
6781.96 2629
6782.73 2463
6783.51 2459
6784.29 2370
6785.06 2291
6785.84 2480
6786.62 2458
6787.40 2388
6788.17 2264
6788.95 2369
6789.73 2371
6790.50 2267
6791.28 2371
6792.06 2346
6792.84 2117
6793.61 2318
6794.39 2323
6795.17 2254
6795.95 2180
6796.73 2174
6797.50 2115
6798.28 2226
6799.06 2110
6799.84 2277
6800.62 2307
6801.39 2265
6802.17 2478
6802.95 2428
6803.73 2471
6804.51 2565
6805.28 2584
6806.06 2571
6806.84 2545
6807.62 2522
6808.40 2571
6809.18 2464
6809.95 2513
6810.73 2396
6811.51 2313
6812.29 2260
6813.07 2483
6813.85 2294
6814.63 2280
6815.41 2285
6816.18 2321
6816.96 2462
6817.74 2520
6818.52 2422
6819.30 2462
6820.08 2511
6820.86 2397
6821.64 2415
6822.42 2427
6823.20 2436
6823.98 2423
6824.76 2314
6825.54 2307
6826.31 2264
6827.09 2331
6827.87 2391
6828.65 2385
6829.43 2394
6830.21 2365
6830.99 2325
6831.77 2435
6832.55 2476
6833.33 2491
6834.11 2376
6834.89 2316
6835.67 2390
6836.45 2372
6837.23 2343
6838.01 2250
6838.79 2348
6839.57 2334
6840.35 2391
6841.13 2401
6841.91 2332
6842.69 2308
6843.47 2403
6844.25 2398
6845.04 2405
6845.82 2442
6846.60 2661
6847.38 2832
6848.16 3175
6848.94 3748
6849.72 4280
6850.50 4825
6851.28 5313
6852.06 5867
6852.84 5860
6853.62 5567
6854.41 5470
6855.19 5126
6855.97 4602
6856.75 4096
6857.53 3788
6858.31 3469
6859.09 3167
6859.87 3002
6860.66 2904
6861.44 2866
6862.22 2742
6863.00 2738
6863.78 2751
6864.56 2856
6865.35 2947
6866.13 2928
6866.91 3185
6867.69 3210
6868.47 3250
6869.25 3220
6870.04 3120
6870.82 3020
6871.60 3139
6872.38 2872
6873.16 2989
6873.95 2885
6874.73 2892
6875.51 2868
6876.29 3002
6877.08 2941
6877.86 2973
6878.64 3127
6879.42 3368
6880.21 3660
6880.99 3486
6881.77 3579
6882.55 3539
6883.34 3667
6884.12 3887
6884.90 4073
6885.69 4630
6886.47 5374
6887.25 5825
6888.03 6711
6888.82 7262
6889.60 7578
6890.38 7572
6891.17 7334
6891.95 6510
6892.73 5988
6893.52 5122
6894.30 4671
6895.08 4392
6895.87 3944
6896.65 3749
6897.43 3684
6898.22 3772
6899.00 3826
6899.78 3776
6900.57 3543
6901.35 3650
6902.14 3666
6902.92 3599
6903.70 3817
6904.49 3727
6905.27 3678
6906.06 3452
6906.84 3498
6907.62 3498
6908.41 3665
6909.19 3350
6909.98 3308
6910.76 3331
6911.54 3526
6912.33 3391
6913.11 3164
6913.90 3184
6914.68 3170
6915.47 3154
6916.25 3132
6917.04 3164
6917.82 3093
6918.61 3089
6919.39 3176
6920.18 3121
6920.96 3140
6921.75 3004
6922.53 3048
6923.32 3194
6924.10 3095
6924.89 3162
6925.67 3253
6926.46 3279
6927.24 3209
6928.03 3176
6928.81 3318
6929.60 3468
6930.38 3452
6931.17 3394
6931.95 3474
6932.74 3362
6933.52 3457
6934.31 3626
6935.10 3558
6935.88 3536
6936.67 3638
6937.45 3546
6938.24 3588
6939.02 3997
6939.81 4198
6940.60 4332
6941.38 4599
6942.17 4824
6942.95 5142
6943.74 5403
6944.53 5446
6945.31 5533
6946.10 5926
6946.89 5822
6947.67 5847
6948.46 5836
6949.25 5834
6950.03 5745
6950.82 5525
6951.61 5364
6952.39 5457
6953.18 5101
6953.97 4855
6954.75 4875
6955.54 4961
6956.33 4832
6957.11 4884
6957.90 4927
6958.69 4652
6959.47 4877
6960.26 4929
6961.05 5042
6961.84 5010
6962.62 4992
6963.41 5112
6964.20 5330
6964.98 5258
6965.77 5488
6966.56 5773
6967.35 5972
6968.13 6334
6968.92 6815
6969.71 7139
6970.50 7190
6971.28 7373
6972.07 7519
6972.86 7406
6973.65 7324
6974.44 7524
6975.22 7438
6976.01 7313
6976.80 7383
6977.59 7309
6978.38 7566
6979.16 7700
6979.95 8231
6980.74 9445
6981.53 10513
6982.32 12418
6983.11 15450
6983.89 19394
6984.68 23483
6985.47 26970
6986.26 29336
6987.05 31077
6987.84 31068
6988.63 30582
6989.41 28993
6990.20 26606
6990.99 23074
6991.78 19144
6992.57 15669
6993.36 12522
6994.15 10302
6994.94 9023
6995.73 7494
6996.52 6651
6997.30 6045
6998.09 5833
6998.88 5572
6999.67 5454
7000.46 5446
7001.25 5385
7002.04 5324
7002.83 5154
7003.62 4859
7004.41 4654
7005.20 4409
7005.99 4125
7006.78 3663
7007.57 3372
7008.36 3157
7009.15 3056
7009.94 3156
7010.73 3154
7011.52 3073
7012.31 3233
7013.10 3511
7013.89 3573
7014.68 3634
7015.47 3806
7016.26 3706
7017.05 3675
7017.84 3302
7018.63 3298
7019.42 3505
7020.21 3425
7021.00 3261
7021.79 3472
7022.58 3332
7023.37 3574
7024.16 3719
7024.95 3729
7025.75 3724
7026.54 3593
7027.33 3624
7028.12 3572
7028.91 3608
7029.70 3539
7030.49 3656
7031.28 3600
7032.07 3392
7032.86 3304
7033.66 3459
7034.45 3427
7035.24 3539
7036.03 3549
7036.82 3513
7037.61 3630
7038.40 3749
7039.20 3876
7039.99 3861
7040.78 3831
7041.57 4186
7042.36 4305
7043.15 4394
7043.95 4464
7044.74 4414
7045.53 4545
7046.32 4627
7047.11 4832
7047.91 5206
7048.70 5890
7049.49 6172
7050.28 6670
7051.07 7043
7051.87 7186
7052.66 6819
7053.45 6290
7054.24 5738
7055.04 5278
7055.83 4877
7056.62 4417
7057.41 4022
7058.21 4064
7059.00 3949
7059.79 3716
7060.58 3776
7061.38 3813
7062.17 3806
7062.96 3580
7063.76 3468
7064.55 3475
7065.34 3384
7066.14 3355
7066.93 3337
7067.72 3037
7068.51 3010
7069.31 2947
7070.10 2967
7070.89 2735
7071.69 2842
7072.48 2879
7073.28 2976
7074.07 2703
7074.86 2614
7075.66 2598
7076.45 2743
7077.24 2678
7078.04 2621
7078.83 2552
7079.62 2463
7080.42 2526
7081.21 2509
7082.01 2300
7082.80 2421
7083.59 2377
7084.39 2322
7085.18 2357
7085.98 2280
7086.77 2388
7087.57 2233
7088.36 2153
7089.15 2126
7089.95 2225
7090.74 2198
7091.54 2135
7092.33 2150
7093.13 2253
7093.92 2139
7094.72 2085
7095.51 2058
7096.31 2077
7097.10 2072
7097.89 1949
7098.69 1804
7099.48 1838
7100.28 1982
7101.07 1926
7101.87 1960
7102.66 1955
7103.46 1904
7104.26 2079
7105.05 1832
7105.85 1794
7106.64 1890
7107.44 1856
7108.23 1800
7109.03 1819
7109.82 1755
7110.62 1808
7111.41 1940
7112.21 1976
7113.01 1936
7113.80 1933
7114.60 2088
7115.39 1987
7116.19 1988
7116.98 2045
7117.78 1985
7118.58 1968
7119.37 1918
7120.17 1930
7120.97 1885
7121.76 2003
7122.56 1945
7123.35 2004
7124.15 1860
7124.95 1882
7125.74 1898
7126.54 1819
7127.34 1960
7128.13 1863
7128.93 1922
7129.73 2032
7130.52 2038
7131.32 2017
7132.12 2179
7132.91 2221
7133.71 2057
7134.51 2019
7135.30 2023
7136.10 2024
7136.90 1949
7137.69 1873
7138.49 1841
7139.29 1766
7140.09 1871
7140.88 1867
7141.68 1847
7142.48 1877
7143.28 1647
7144.07 1565
7144.87 1643
7145.67 1593
7146.47 1677
7147.26 1727
7148.06 1716
7148.86 1612
7149.66 1645
7150.45 1628
7151.25 1607
7152.05 1553
7152.85 1588
7153.65 1652
7154.44 1659
7155.24 1620
7156.04 1694
7156.84 1800
7157.64 1844
7158.43 1716
7159.23 1807
7160.03 1772
7160.83 1722
7161.63 1706
7162.43 1580
7163.22 1688
7164.02 1573
7164.82 1442
7165.62 1457
7166.42 1504
7167.22 1385
7168.02 1542
7168.82 1521
7169.61 1427
7170.41 1388
7171.21 1400
7172.01 1506
7172.81 1451
7173.61 1381
7174.41 1405
7175.21 1338
7176.01 1373
7176.81 1345
7177.61 1281
7178.41 1318
7179.20 1383
7180.00 1377
7180.80 1376
7181.60 1379
7182.40 1351
7183.20 1413
7184.00 1355
7184.80 1391
7185.60 1430
7186.40 1370
7187.20 1314
7188.00 1383
7188.80 1305
7189.60 1284
7190.40 1251
7191.20 1221
7192.00 1344
7192.80 1324
7193.60 1309
7194.40 1345
7195.20 1329
7196.00 1325
7196.80 1294
7197.60 1285
7198.40 1334
7199.20 1348
7200.00 1314
7200.81 1337
7201.61 1402
7202.41 1393
7203.21 1259
7204.01 1243
7204.81 1194
7205.61 1292
7206.41 1316
7207.21 1284
7208.01 1359
7208.81 1265
7209.61 1304
7210.42 1265
7211.22 1240
7212.02 1302
7212.82 1446
7213.62 1432
7214.42 1407
7215.22 1466
7216.03 1328
7216.83 1293
7217.63 1217
7218.43 1293
7219.23 1352
7220.03 1424
7220.83 1412
7221.64 1362
7222.44 1352
7223.24 1361
7224.04 1278
7224.84 1343
7225.65 1416
7226.45 1339
7227.25 1262
7228.05 1298
7228.85 1380
7229.66 1249
7230.46 1189
7231.26 1206
7232.06 1311
7232.87 1306
7233.67 1311
7234.47 1176
7235.27 1299
7236.08 1339
7236.88 1241
7237.68 1352
7238.48 1460
7239.29 1380
7240.09 1248
7240.89 1298
7241.70 1405
7242.50 1330
7243.30 1368
7244.10 1403
7244.91 1318
7245.71 1316
7246.51 1286
7247.32 1343
7248.12 1354
7248.92 1291
7249.73 1310
7250.53 1337
7251.33 1406
7252.14 1404
7252.94 1324
7253.74 1363
7254.55 1347
7255.35 1387
7256.15 1360
7256.96 1347
7257.76 1305
7258.57 1364
7259.37 1518
7260.17 1427
7260.98 1531
7261.78 1539
7262.59 1461
7263.39 1488
7264.19 1481
7265.00 1472
7265.80 1488
7266.61 1479
7267.41 1575
7268.22 1556
7269.02 1668
7269.82 1642
7270.63 1598
7271.43 1470
7272.24 1446
7273.04 1488
7273.85 1449
7274.65 1582
7275.46 1554
7276.26 1562
7277.07 1666
7277.87 1584
7278.68 1622
7279.48 1652
7280.29 1767
7281.09 1879
7281.90 2075
7282.70 2172
7283.51 2496
7284.31 2809
7285.12 2963
7285.92 2950
7286.73 2971
7287.53 2945
7288.34 2778
7289.14 2475
7289.95 2438
7290.76 2074
7291.56 1917
7292.37 1824
7293.17 1769
7293.98 1753
7294.78 1745
7295.59 1680
7296.40 1694
7297.20 1681
7298.01 1773
7298.81 1711
7299.62 1660
7300.43 1595
7301.23 1614
7302.04 1683
7302.84 1709
7303.65 1695
7304.46 1723
7305.26 1797
7306.07 1660
7306.88 1630
7307.68 1777
7308.49 1666
7309.30 1821
7310.10 1790
7310.91 1945
7311.72 1963
7312.52 2028
7313.33 1930
7314.14 2017
7314.94 1976
7315.75 2127
7316.56 2352
7317.37 2615
7318.17 2988
7318.98 3197
7319.79 3176
7320.59 3312
7321.40 3251
7322.21 2998
7323.02 2722
7323.82 2489
7324.63 2357
7325.44 2128
7326.25 2057
7327.05 1889
7327.86 1895
7328.67 1813
7329.48 1747
7330.28 1759
7331.09 1714
7331.90 1771
7332.71 1945
7333.52 1918
7334.32 1808
7335.13 1724
7335.94 1745
7336.75 1721
7337.56 1764
7338.36 1806
7339.17 1611
7339.98 1660
7340.79 1547
7341.60 1549
7342.41 1441
7343.22 1491
7344.02 1520
7344.83 1582
7345.64 1578
7346.45 1506
7347.26 1430
7348.07 1359
7348.88 1438
7349.68 1440
7350.49 1472
7351.30 1380
7352.11 1449
7352.92 1383
7353.73 1443
7354.54 1468
7355.35 1434
7356.16 1415
7356.97 1344
7357.78 1390
7358.59 1375
7359.39 1494
7360.20 1396
7361.01 1365
7361.82 1312
7362.63 1383
7363.44 1309
7364.25 1358
7365.06 1326
7365.87 1240
7366.68 1362
7367.49 1397
7368.30 1317
7369.11 1271
7369.92 1374
7370.73 1284
7371.54 1271
7372.35 1346
7373.16 1324
7373.97 1285
7374.78 1256
7375.59 1246
7376.40 1350
7377.21 1449
7378.02 1329
7378.83 1274
7379.64 1371
7380.45 1517
7381.26 1391
7382.08 1401
7382.89 1403
7383.70 1401
7384.51 1439
7385.32 1379
7386.13 1371
7386.94 1368
7387.75 1390
7388.56 1397
7389.37 1317
7390.18 1313
7391.00 1261
7391.81 1295
7392.62 1358
7393.43 1289
7394.24 1226
7395.05 1231
7395.86 1299
7396.67 1211
7397.49 1231
7398.30 1256
7399.11 1239
7399.92 1224
7400.73 1318
7401.54 1318
7402.36 1336
7403.17 1161
7403.98 1235
7404.79 1174
7405.60 1261
7406.42 1321
7407.23 1254
7408.04 1297
7408.85 1265
7409.66 1193
7410.48 1189
7411.29 1112
7412.10 1227
7412.91 1254
7413.73 1121
7414.54 1217
7415.35 1193
7416.16 1185
7416.98 1122
7417.79 1124
7418.60 1165
7419.41 1087
7420.23 1144
7421.04 1067
7421.85 1183
7422.66 1202
7423.48 1252
7424.29 1165
7425.10 1197
7425.92 1143
7426.73 1183
7427.54 1193
7428.36 1331
7429.17 1240
7429.98 1167
7430.80 1318
7431.61 1367
7432.42 1395
7433.24 1409
7434.05 1439
7434.86 1451
7435.68 1388
7436.49 1302
7437.30 1314
7438.12 1310
7438.93 1269
7439.74 1283
7440.56 1271
7441.37 1189
7442.19 1200
7443.00 1310
7443.81 1297
7444.63 1154
7445.44 1208
7446.26 1199
7447.07 1119
7447.89 1217
7448.70 1245
7449.51 1234
7450.33 1178
7451.14 1164
7451.96 1231
7452.77 1206
7453.59 1188
7454.40 1149
7455.22 1119
7456.03 1251
7456.85 1173
7457.66 1201
7458.47 1226
7459.29 1314
7460.10 1215
7460.92 1155
7461.73 1250
7462.55 1200
7463.36 1286
7464.18 1177
7464.99 1312
7465.81 1217
7466.63 1238
7467.44 1198
7468.26 1207
7469.07 1200
7469.89 1174
7470.70 1264
7471.52 1257
7472.33 1261
7473.15 1275
7473.96 1267
7474.78 1238
7475.60 1230
7476.41 1139
7477.23 1172
7478.04 1161
7478.86 1189
7479.68 1214
7480.49 1260
7481.31 1257
7482.12 1269
7482.94 1291
7483.76 1261
7484.57 1218
7485.39 1281
7486.21 1298
7487.02 1211
7487.84 1093
7488.65 1179
7489.47 1169
7490.29 1193
7491.10 1223
7491.92 1159
7492.74 1269
7493.55 1070
7494.37 1163
7495.19 1136
7496.01 1164
7496.82 1130
7497.64 1152
7498.46 1089
7499.27 1122
7500.09 1146
7500.91 1198
7501.72 1134
7502.54 1126
7503.36 1225
7504.18 1127
7504.99 1045
7505.81 1259
7506.63 1229
7507.45 1171
7508.26 1151
7509.08 1101
7509.90 1123
7510.72 1072
7511.53 1156
7512.35 1095
7513.17 1085
7513.99 1043
7514.81 1070
7515.62 1102
7516.44 1084
7517.26 1153
7518.08 1021
7518.90 1048
7519.71 1088
7520.53 1169
7521.35 1134
7522.17 1096
7522.99 1185
7523.81 1093
7524.62 1104
7525.44 1154
7526.26 1182
7527.08 1163
7527.90 987
7528.72 1048
7529.54 1202
7530.35 1129
7531.17 1136
7531.99 1173
7532.81 1135
7533.63 1153
7534.45 1146
7535.27 1113
7536.09 1134
7536.91 1146
7537.73 1083
7538.54 1115
7539.36 1151
7540.18 1178
7541.00 1222
7541.82 1203
7542.64 1155
7543.46 1206
7544.28 1227
7545.10 1151
7545.92 1159
7546.74 1205
7547.56 1207
7548.38 1102
7549.20 1081
7550.02 1133
7550.84 1165
7551.66 1133
7552.48 1190
7553.30 1279
7554.12 1224
7554.94 1286
7555.76 1269
7556.58 1172
7557.40 1264
7558.22 1272
7559.04 1376
7559.86 1372
7560.68 1320
7561.50 1270
7562.32 1343
7563.14 1421
7563.96 1380
7564.78 1354
7565.60 1279
7566.42 1306
7567.24 1354
7568.07 1296
7568.89 1208
7569.71 1308
7570.53 1318
7571.35 1247
7572.17 1184
7572.99 1237
7573.81 1313
7574.63 1186
7575.45 1295
7576.28 1320
7577.10 1293
7577.92 1172
7578.74 1153
7579.56 1273
7580.38 1345
7581.20 1296
7582.03 1359
7582.85 1370
7583.67 1387
7584.49 1317
7585.31 1374
7586.13 1388
7586.96 1499
7587.78 1499
7588.60 1504
7589.42 1556
7590.24 1580
7591.07 1588
7591.89 1641
7592.71 1581
7593.53 1576
7594.35 1635
7595.18 1567
7596.00 1640
7596.82 1613
7597.64 1693
7598.47 1667
7599.29 1604
7600.11 1652
7600.93 1663
7601.76 1694
7602.58 1869
7603.40 2077
7604.22 2218
7605.05 2169
7605.87 2274
7606.69 2442
7607.52 2358
7608.34 2222
7609.16 2170
7609.99 2079
7610.81 1989
7611.63 1880
7612.45 1805
7613.28 1903
7614.10 1737
7614.92 1776
7615.75 1912
7616.57 2112
7617.40 2191
7618.22 2357
7619.04 2346
7619.87 2325
7620.69 2327
7621.51 2223
7622.34 2231
7623.16 2093
7623.98 1924
7624.81 1987
7625.63 2002
7626.46 1876
7627.28 1802
7628.10 1999
7628.93 2009
7629.75 2072
7630.58 2318
7631.40 2472
7632.23 2540
7633.05 2756
7633.87 2734
7634.70 2545
7635.52 2509
7636.35 2300
7637.17 2077
7638.00 1971
7638.82 1891
7639.65 1680
7640.47 1563
7641.30 1457
7642.12 1427
7642.95 1425
7643.77 1445
7644.59 1350
7645.42 1313
7646.24 1285
7647.07 1381
7647.90 1410
7648.72 1366
7649.55 1424
7650.37 1342
7651.20 1156
7652.02 1208
7652.85 1299
7653.67 1312
7654.50 1243
7655.32 1174
7656.15 1192
7656.97 1273
7657.80 1260
7658.63 1174
7659.45 1202
7660.28 1309
7661.10 1298
7661.93 1313
7662.76 1262
7663.58 1259
7664.41 1229
7665.23 1231
7666.06 1178
7666.89 1152
7667.71 1214
7668.54 1168
7669.36 1168
7670.19 1188
7671.02 1194
7671.84 1292
7672.67 1265
7673.50 1093
7674.32 1175
7675.15 1152
7675.98 1150
7676.80 1145
7677.63 1186
7678.46 1238
7679.28 1196
7680.11 1162
7680.94 1182
7681.76 1193
7682.59 1170
7683.42 1196
7684.25 1255
7685.07 1251
7685.90 1289
7686.73 1270
7687.55 1330
7688.38 1268
7689.21 1192
7690.04 1212
7690.86 1190
7691.69 1109
7692.52 1137
7693.35 1234
7694.17 1271
7695.00 1176
7695.83 1212
7696.66 1311
7697.48 1424
7698.31 1393
7699.14 1449
7699.97 1587
7700.80 1655
7701.62 1419
7702.45 1406
7703.28 1346
7704.11 1315
7704.94 1188
7705.77 1149
7706.59 1300
7707.42 1219
7708.25 1186
7709.08 1169
7709.91 1123
7710.74 1206
7711.56 1244
7712.39 1139
7713.22 1245
7714.05 1232
7714.88 1163
7715.71 1186
7716.54 1129
7717.37 1031
7718.19 1089
7719.02 1050
7719.85 1049
7720.68 1133
7721.51 1033
7722.34 1103
7723.17 1098
7724.00 1072
7724.83 1012
7725.66 1080
7726.49 1072
7727.32 974
7728.14 996
7728.97 1102
7729.80 1095
7730.63 1047
7731.46 1061
7732.29 917
7733.12 982
7733.95 1027
7734.78 1113
7735.61 1113
7736.44 1053
7737.27 1046
7738.10 1051
7738.93 1033
7739.76 1117
7740.59 1001
7741.42 1001
7742.25 967
7743.08 984
7743.91 1034
7744.74 1092
7745.57 1134
7746.40 1108
7747.23 1080
7748.06 1110
7748.90 1119
7749.73 1097
7750.56 1109
7751.39 1083
7752.22 1134
7753.05 1094
7753.88 1094
7754.71 993
7755.54 1086
7756.37 1017
7757.20 1040
7758.03 1078
7758.87 1034
7759.70 1027
7760.53 976
7761.36 1061
7762.19 1037
7763.02 1074
7763.85 1061
7764.68 1040
7765.52 1152
7766.35 1092
7767.18 1025
7768.01 1152
7768.84 1169
7769.67 1165
7770.51 1144
7771.34 1188
7772.17 1162
7773.00 1096
7773.83 1105
7774.67 1158
7775.50 1089
7776.33 1043
7777.16 1084
7777.99 1107
7778.83 1017
7779.66 1039
7780.49 1026
7781.32 1056
7782.15 1105
7782.99 1096
7783.82 1031
7784.65 1058
7785.48 1060
7786.32 1072
7787.15 1024
7787.98 1054
7788.82 1142
7789.65 1101
7790.48 1046
7791.31 1101
7792.15 1093
7792.98 1101
7793.81 1053
7794.65 1064
7795.48 1111
7796.31 1080
7797.14 1177
7797.98 1161
7798.81 1199
7799.64 1139
7800.48 1257
7801.31 1196
7802.14 1181
7802.98 1132
7803.81 1179
7804.65 1162
7805.48 1205
7806.31 1209
7807.15 1282
7807.98 1429
7808.81 1407
7809.65 1312
7810.48 1347
7811.32 1369
7812.15 1477
7812.98 1503
7813.82 1635
7814.65 1710
7815.49 1585
7816.32 1716
7817.15 1691
7817.99 1714
7818.82 1624
7819.66 1617
7820.49 1627
7821.33 1564
7822.16 1554
7822.99 1525
7823.83 1609
7824.66 1636
7825.50 1821
7826.33 2003
7827.17 2043
7828.00 2098
7828.84 2107
7829.67 1990
7830.51 1918
7831.34 1936
7832.18 1913
7833.01 1801
7833.85 1732
7834.68 1804
7835.52 1952
7836.35 1930
7837.19 2039
7838.02 1875
7838.86 1634
7839.69 1572
7840.53 1579
7841.37 1474
7842.20 1515
7843.04 1566
7843.87 1456
7844.71 1431
7845.54 1520
7846.38 1540
7847.22 1478
7848.05 1353
7848.89 1365
7849.72 1391
7850.56 1446
7851.40 1362
7852.23 1368
7853.07 1366
7853.90 1513
7854.74 1430
7855.58 1537
7856.41 1603
7857.25 1599
7858.09 1656
7858.92 1662
7859.76 1743
7860.60 1876
7861.43 1941
7862.27 1823
7863.11 1697
7863.94 1563
7864.78 1533
7865.62 1568
7866.45 1547
7867.29 1526
7868.13 1550
7868.96 1433
7869.80 1517
7870.64 1560
7871.47 1615
7872.31 1468
7873.15 1612
7873.99 1654
7874.82 1651
7875.66 1623
7876.50 1805
7877.34 1871
7878.17 2158
7879.01 2128
7879.85 2060
7880.69 1944
7881.52 1807
7882.36 1763
7883.20 1742
7884.04 1656
7884.87 1574
7885.71 1652
7886.55 1581
7887.39 1560
7888.23 1617
7889.06 1487
7889.90 1637
7890.74 1634
7891.58 1611
7892.42 1696
7893.26 1538
7894.09 1496
7894.93 1415
7895.77 1430
7896.61 1397
7897.45 1316
7898.29 1367
7899.12 1425
7899.96 1386
7900.80 1352
7901.64 1299
7902.48 1409
7903.32 1451
7904.16 1372
7905.00 1323
7905.83 1394
7906.67 1307
7907.51 1253
7908.35 1285
7909.19 1313
7910.03 1439
7910.87 1313
7911.71 1218
7912.55 1170
7913.39 1287
7914.23 1278
7915.07 1323
7915.91 1293
7916.75 1339
7917.58 1511
7918.42 1419
7919.26 1543
7920.10 1514
7920.94 1478
7921.78 1411
7922.62 1344
7923.46 1458
7924.30 1257
7925.14 1236
7925.98 1156
7926.82 1245
7927.66 1187
7928.50 1178
7929.34 1165
7930.18 1151
7931.02 1153
7931.86 1239
7932.70 1214
7933.55 1304
7934.39 1249
7935.23 1221
7936.07 1250
7936.91 1193
7937.75 1290
7938.59 1250
7939.43 1146
7940.27 1198
7941.11 1192
7941.95 1182
7942.79 1166
7943.63 1336
7944.47 1257
7945.32 1254
7946.16 1318
7947.00 1321
7947.84 1287
7948.68 1304
7949.52 1309
7950.36 1376
7951.20 1465
7952.05 1576
7952.89 1424
7953.73 1648
7954.57 1648
7955.41 1695
7956.25 1755
7957.10 1721
7957.94 1685
7958.78 1635
7959.62 1616
7960.46 1531
7961.30 1413
7962.15 1525
7962.99 1616
7963.83 1621
7964.67 1661
7965.51 1779
7966.36 1756
7967.20 1942
7968.04 1931
7968.88 2206
7969.73 1993
7970.57 1761
7971.41 1767
7972.25 1700
7973.10 1556
7973.94 1430
7974.78 1320
7975.62 1356
7976.47 1364
7977.31 1373
7978.15 1273
7978.99 1273
7979.84 1299
7980.68 1151
7981.52 1213
7982.37 1217
7983.21 1183
7984.05 1246
7984.90 1182
7985.74 1208
7986.58 1204
7987.43 1203
7988.27 1127
7989.11 1165
7989.96 1188
7990.80 1156
7991.64 1119
7992.49 1183
7993.33 1133
7994.17 1082
7995.02 1003
7995.86 1098
7996.70 1124
7997.55 1098
7998.39 1154
7999.24 1035
8000.08 1077
8000.92 1122
8001.77 1088
8002.61 973
8003.46 1003
8004.30 975
8005.14 913
8005.99 940
8006.83 933
8007.68 991
8008.52 994
8009.37 1065
8010.21 992
8011.06 911
8011.90 962
8012.74 968
8013.59 915
8014.43 1021
8015.28 1033
8016.12 991
8016.97 1011
8017.81 950
8018.66 1014
8019.50 962
8020.35 1024
8021.19 898
8022.04 887
8022.88 924
8023.73 936
8024.57 967
8025.42 954
8026.26 946
8027.11 1025
8027.96 959
8028.80 1010
8029.65 1028
8030.49 942
8031.34 980
8032.18 992
8033.03 958
8033.87 902
8034.72 1004
8035.57 992
8036.41 943
8037.26 985
8038.10 892
8038.95 968
8039.80 996
8040.64 1048
8041.49 1079
8042.33 973
8043.18 929
8044.03 1000
8044.87 926
8045.72 955
8046.57 980
8047.41 1059
8048.26 1032
8049.11 1030
8049.95 971
8050.80 998
8051.64 1023
8052.49 1015
8053.34 913
8054.19 1002
8055.03 998
8055.88 931
8056.73 924
8057.57 921
8058.42 944
8059.27 951
8060.11 963
8060.96 871
8061.81 852
8062.66 942
8063.50 830
8064.35 934
8065.20 854
8066.05 816
8066.89 903
8067.74 919
8068.59 934
8069.44 936
8070.28 904
8071.13 906
8071.98 891
8072.83 886
8073.67 897
8074.52 826
8075.37 805
8076.22 836
8077.07 866
8077.91 856
8078.76 871
8079.61 829
8080.46 843
8081.31 858
8082.15 935
8083.00 813
8083.85 812
8084.70 840
8085.55 881
8086.40 916
8087.25 927
8088.09 935
8088.94 868
8089.79 941
8090.64 957
8091.49 847
8092.34 892
8093.19 945
8094.04 869
8094.88 957
8095.73 862
8096.58 899
8097.43 862
8098.28 935
8099.13 899
8099.98 882
8100.83 885
8101.68 867
8102.53 911
8103.38 947
8104.23 1018
8105.07 915
8105.92 957
8106.77 987
8107.62 971
8108.47 915
8109.32 973
8110.17 853
8111.02 935
8111.87 892
8112.72 878
8113.57 857
8114.42 886
8115.27 954
8116.12 928
8116.97 967
8117.82 992
8118.67 943
8119.52 980
8120.37 929
8121.22 1003
8122.07 1041
8122.92 910
8123.77 930
8124.63 907
8125.48 882
8126.33 901
8127.18 900
8128.03 1005
8128.88 996
8129.73 961
8130.58 947
8131.43 911
8132.28 964
8133.13 980
8133.98 982
8134.83 1039
8135.69 1046
8136.54 1136
8137.39 1189
8138.24 986
8139.09 992
8139.94 1000
8140.79 983
8141.64 1000
8142.50 972
8143.35 1061
8144.20 1058
8145.05 971
8145.90 977
8146.75 1110
8147.61 1128
8148.46 1220
8149.31 1187
8150.16 1119
8151.01 1192
8151.86 1250
8152.72 1261
8153.57 1376
8154.42 1487
8155.27 1474
8156.13 1659
8156.98 1501
8157.83 1541
8158.68 1388
8159.53 1284
8160.39 1264
8161.24 1278
8162.09 1111
8162.94 1090
8163.80 1030
8164.65 1029
8165.50 1000
8166.35 1004
8167.21 1065
8168.06 1074
8168.91 1031
8169.77 1001
8170.62 994
8171.47 979
8172.32 978
8173.18 939
8174.03 977
8174.88 906
8175.74 826
8176.59 888
8177.44 836
8178.30 810
8179.15 783
8180.00 870
8180.86 824
8181.71 823
8182.56 896
8183.42 830
8184.27 862
8185.12 867
8185.98 918
8186.83 870
8187.69 895
8188.54 861
8189.39 946
8190.25 930
8191.10 894
8191.96 889
8192.81 857
8193.66 824
8194.52 864
8195.37 855
8196.23 808
8197.08 811
8197.94 874
8198.79 861
8199.64 933
8200.50 865
8201.35 812
8202.21 858
8203.06 889
8203.92 845
8204.77 891
8205.63 823
8206.48 820
8207.34 870
8208.19 845
8209.05 905
8209.90 866
8210.76 876
8211.61 828
8212.47 853
8213.32 834
8214.18 834
8215.03 846
8215.89 896
8216.74 920
8217.60 881
8218.45 952
8219.31 939
8220.16 870
8221.02 956
8221.87 925
8222.73 876
8223.59 939
8224.44 875
8225.30 903
8226.15 910
8227.01 899
8227.87 877
8228.72 950
8229.58 869
8230.43 896
8231.29 928
8232.15 846
8233.00 804
8233.86 829
8234.71 865
8235.57 941
8236.43 930
8237.28 793
8238.14 857
8239.00 776
8239.85 763
8240.71 779
8241.57 827
8242.42 838
8243.28 817
8244.14 818
8244.99 840
8245.85 802
8246.71 878
8247.56 856
8248.42 848
8249.28 765
8250.13 824
8250.99 838
8251.85 849
8252.71 829
8253.56 781
8254.42 735
8255.28 842
8256.13 844
8256.99 817
8257.85 832
8258.71 858
8259.56 894
8260.42 828
8261.28 832
8262.14 778
8263.00 768
8263.85 836
8264.71 869
8265.57 881
8266.43 820
8267.28 910
8268.14 869
8269.00 857
8269.86 822
8270.72 821
8271.58 824
8272.43 845
8273.29 820
8274.15 804
8275.01 817
8275.87 900
8276.73 771
8277.58 803
8278.44 715
8279.30 771
8280.16 837
8281.02 791
8281.88 820
8282.74 879
8283.59 840
8284.45 885
8285.31 949
8286.17 925
8287.03 962
8287.89 855
8288.75 829
8289.61 972
8290.47 894
8291.33 898
8292.18 1040
8293.04 999
8293.90 1044
8294.76 1049
8295.62 973
8296.48 986
8297.34 940
8298.20 947
8299.06 954
8299.92 927
8300.78 933
8301.64 961
8302.50 968
8303.36 926
8304.22 884
8305.08 837
8305.94 829
8306.80 839
8307.66 869
8308.52 909
8309.38 959
8310.24 938
8311.10 903
8311.96 889
8312.82 896
8313.68 910
8314.54 1006
8315.40 991
8316.26 879
8317.12 953
8317.98 909
8318.84 867
8319.70 926
8320.56 960
8321.43 932
8322.29 973
8323.15 871
8324.01 848
8324.87 781
8325.73 794
8326.59 861
8327.45 834
8328.31 815
8329.17 831
8330.04 893
8330.90 826
8331.76 819
8332.62 746
8333.48 798
8334.34 750
8335.20 778
8336.07 822
8336.93 829
8337.79 867
8338.65 839
8339.51 772
8340.37 846
8341.24 864
8342.10 915
8342.96 872
8343.82 883
8344.68 899
8345.54 879
8346.41 928
8347.27 905
8348.13 855
8348.99 874
8349.86 841
8350.72 822
8351.58 789
8352.44 921
8353.31 875
8354.17 853
8355.03 762
8355.89 819
8356.76 844
8357.62 867
8358.48 874
8359.34 841
8360.21 815
8361.07 828
8361.93 811
8362.79 807
8363.66 907
8364.52 878
8365.38 836
8366.25 865
8367.11 792
8367.97 812
8368.84 853
8369.70 871
8370.56 828
8371.43 876
8372.29 919
8373.15 909
8374.02 924
8374.88 911
8375.74 936
8376.61 918
8377.47 892
8378.33 878
8379.20 861
8380.06 923
8380.93 831
8381.79 836
8382.65 877
8383.52 889
8384.38 907
8385.25 957
8386.11 974
8386.97 966
8387.84 951
8388.70 927
8389.57 899
8390.43 928
8391.30 890
8392.16 885
8393.02 950
8393.89 928
8394.75 891
8395.62 914
8396.48 843
8397.35 896
8398.21 889
8399.08 902
8399.94 897
8400.81 873
8401.67 918
8402.54 995
8403.40 1000
8404.27 908
8405.13 945
8406.00 907
8406.86 940
8407.73 924
8408.59 908
8409.46 947
8410.32 934
8411.19 998
8412.05 998
8412.92 961
8413.78 979
8414.65 991
8415.52 996
8416.38 990
8417.25 994
8418.11 1037
8418.98 1067
8419.84 1009
8420.71 985
8421.58 1055
8422.44 1097
8423.31 1122
8424.17 1158
8425.04 1111
8425.91 1107
8426.77 1200
8427.64 1235
8428.51 1185
8429.37 1177
8430.24 1190
8431.10 1106
8431.97 1160
8432.84 1223
8433.70 1235
8434.57 1286
8435.44 1246
8436.30 1155
8437.17 1252
8438.04 1315
8438.90 1448
8439.77 1425
8440.64 1447
8441.51 1549
8442.37 1548
8443.24 1573
8444.11 1628
8444.97 1695
8445.84 1720
8446.71 1638
8447.58 1565
8448.44 1620
8449.31 1601
8450.18 1530
8451.04 1520
8451.91 1626
8452.78 1725
8453.65 1681
8454.51 1602
8455.38 1695
8456.25 1580
8457.12 1583
8457.99 1680
8458.85 1750
8459.72 1705
8460.59 1709
8461.46 1680
8462.33 1612
8463.19 1479
8464.06 1509
8464.93 1484
8465.80 1703
8466.67 1878
8467.53 2116
8468.40 2516
8469.27 3153
8470.14 3575
8471.01 3781
8471.88 3813
8472.75 3483
8473.61 3309
8474.48 3104
8475.35 2747
8476.22 2475
8477.09 2136
8477.96 1753
8478.83 1602
8479.70 1472
8480.56 1447
8481.43 1433
8482.30 1297
8483.17 1208
8484.04 1192
8484.91 1230
8485.78 1226
8486.65 1303
8487.52 1269
8488.39 1133
8489.26 1269
8490.13 1177
8491.00 1167
8491.87 1183
8492.73 1187
8493.60 1157
8494.47 1108
8495.34 1126
8496.21 1150
8497.08 1179
8497.95 1189
8498.82 1224
8499.69 1196
8500.56 1164
8501.43 1171
8502.30 1191
8503.17 1153
8504.04 1169
8504.91 1153
8505.78 1233
8506.65 1228
8507.52 1252
8508.39 1302
8509.27 1298
8510.14 1312
8511.01 1300
8511.88 1271
8512.75 1407
8513.62 1292
8514.49 1307
8515.36 1298
8516.23 1304
8517.10 1322
8517.97 1259
8518.84 1230
8519.71 1303
8520.59 1284
8521.46 1289
8522.33 1241
8523.20 1243
8524.07 1266
8524.94 1266
8525.81 1286
8526.68 1323
8527.55 1288
8528.43 1326
8529.30 1375
8530.17 1431
8531.04 1358
8531.91 1380
8532.78 1437
8533.66 1409
8534.53 1447
8535.40 1340
8536.27 1462
8537.14 1495
8538.01 1570
8538.89 1579
8539.76 1486
8540.63 1501
8541.50 1559
8542.38 1547
8543.25 1460
8544.12 1361
8544.99 1449
8545.86 1463
8546.74 1582
8547.61 1486
8548.48 1567
8549.35 1619
8550.23 1704
8551.10 1791
8551.97 2017
8552.84 2354
8553.72 2460
8554.59 2658
8555.46 2614
8556.34 2586
8557.21 2505
8558.08 2315
8558.95 1999
8559.83 1832
8560.70 1678
8561.57 1536
8562.45 1413
8563.32 1465
8564.19 1337
8565.07 1250
8565.94 1238
8566.81 1249
8567.69 1308
8568.56 1263
8569.43 1280
8570.31 1200
8571.18 1192
8572.05 1158
8572.93 1165
8573.80 1221
8574.68 1166
8575.55 1098
8576.42 1140
8577.30 1208
8578.17 1116
8579.05 1106
8579.92 1186
8580.79 1126
8581.67 1126
8582.54 1139
8583.42 1127
8584.29 1174
8585.16 1131
8586.04 1096
8586.91 1157
8587.79 1251
8588.66 1223
8589.54 1194
8590.41 1205
8591.29 1164
8592.16 1172
8593.04 1249
8593.91 1201
8594.78 1351
8595.66 1273
8596.53 1239
8597.41 1254
8598.28 1237
8599.16 1215
8600.03 1297
8600.91 1331
8601.78 1311
8602.66 1362
8603.54 1322
8604.41 1343
8605.29 1301
8606.16 1309
8607.04 1272
8607.91 1332
8608.79 1429
8609.66 1243
8610.54 1316
8611.41 1346
8612.29 1310
8613.17 1339
8614.04 1332
8614.92 1422
8615.79 1409
8616.67 1424
8617.55 1379
8618.42 1484
8619.30 1504
8620.17 1423
8621.05 1489
8621.93 1540
8622.80 1585
8623.68 1511
8624.55 1518
8625.43 1565
8626.31 1596
8627.18 1618
8628.06 1619
8628.94 1631
8629.81 1653
8630.69 1784
8631.57 1736
8632.44 1610
8633.32 1659
8634.20 1723
8635.07 1706
8635.95 1801
8636.83 1725
8637.71 1797
8638.58 1765
8639.46 1767
8640.34 1880
8641.21 1776
8642.09 1804
8642.97 1922
8643.85 1965
8644.72 2029
8645.60 1925
8646.48 1855
8647.35 2094
8648.23 2177
8649.11 2199
8649.99 2306
8650.87 2215
8651.74 2340
8652.62 2330
8653.50 2362
8654.38 2306
8655.25 2291
8656.13 2311
8657.01 2274
8657.89 2217
8658.77 2307
8659.64 2470
8660.52 2435
8661.40 2465
8662.28 2383
8663.16 2257
8664.04 2370
8664.91 2418
8665.79 2425
8666.67 2548
8667.55 2581
8668.43 2628
8669.31 2611
8670.19 2709
8671.06 3179
8671.94 3545
8672.82 3724
8673.70 4052
8674.58 4410
8675.46 4592
8676.34 4588
8677.22 4487
8678.10 4286
8678.97 4071
8679.85 3809
8680.73 3652
8681.61 3267
8682.49 3156
8683.37 3048
8684.25 2941
8685.13 3104
8686.01 3009
8686.89 3285
8687.77 3567
8688.65 4004
8689.53 4760
8690.41 5589
8691.29 6975
8692.17 7830
8693.05 8560
8693.93 9043
8694.81 8799
8695.69 8239
8696.57 7220
8697.45 6159
8698.33 5375
8699.21 4484
8700.09 3806
8700.97 3330
8701.85 2974
8702.73 2638
8703.61 2402
8704.49 2355
8705.37 2224
8706.25 2018
8707.13 1923
8708.01 1846
8708.89 1812
8709.77 1799
8710.65 1794
8711.53 1834
8712.41 1712
8713.29 1675
8714.17 1564
8715.06 1471
8715.94 1463
8716.82 1441
8717.70 1456
8718.58 1407
8719.46 1497
8720.34 1506
8721.22 1539
8722.10 1628
8722.99 1641
8723.87 1598
8724.75 1577
8725.63 1524
8726.51 1587
8727.39 1564
8728.27 1552
8729.16 1516
8730.04 1635
8730.92 1532
8731.80 1553
8732.68 1497
8733.56 1429
8734.45 1455
8735.33 1422
8736.21 1467
8737.09 1460
8737.97 1487
8738.86 1488
8739.74 1468
8740.62 1436
8741.50 1458
8742.39 1500
8743.27 1542
8744.15 1449
8745.03 1433
8745.92 1495
8746.80 1577
8747.68 1503
8748.56 1478
8749.45 1531
8750.33 1574
8751.21 1569
8752.09 1620
8752.98 1677
8753.86 1707
8754.74 1799
8755.63 1850
8756.51 1831
8757.39 1997
8758.27 2085
8759.16 2036
8760.04 2078
8760.92 2126
8761.81 1898
8762.69 1787
8763.57 1872
8764.46 1830
8765.34 1820
8766.22 1668
8767.11 1668
8767.99 1798
8768.88 1637
8769.76 1723
8770.64 1770
8771.53 1777
8772.41 1715
8773.29 1694
8774.18 1634
8775.06 1617
8775.95 1522
8776.83 1489
8777.71 1497
8778.60 1421
8779.48 1380
8780.37 1341
8781.25 1302
8782.14 1242
8783.02 1279
8783.90 1299
8784.79 1327
8785.67 1315
8786.56 1388
8787.44 1335
8788.33 1283
8789.21 1267
8790.10 1252
8790.98 1230
8791.87 1249
8792.75 1216
8793.64 1148
8794.52 1126
8795.41 1149
8796.29 1220
8797.18 1180
8798.06 1125
8798.95 1127
8799.83 1170
8800.72 1272
8801.60 1232
8802.49 1140
8803.37 1286
8804.26 1265
8805.14 1232
8806.03 1248
8806.91 1230
8807.80 1163
8808.69 1178
8809.57 1177
8810.46 1251
8811.34 1146
8812.23 1098
8813.11 1116
8814.00 1156
8814.89 1180
8815.77 1106
8816.66 1157
8817.54 1120
8818.43 1122
8819.32 1142
8820.20 1133
8821.09 1056
8821.98 1151
8822.86 1102
8823.75 1099
8824.64 1178
8825.52 1209
8826.41 1219
8827.29 1197
8828.18 1189
8829.07 1252
8829.95 1264
8830.84 1206
8831.73 1092
8832.62 1110
8833.50 1073
8834.39 1143
8835.28 1130
8836.16 1055
8837.05 1040
8837.94 1051
8838.82 1072
8839.71 1134
8840.60 997
8841.49 971
8842.37 1027
8843.26 996
8844.15 939
8845.04 985
8845.92 973
8846.81 956
8847.70 987
8848.59 922
8849.47 984
8850.36 990
8851.25 958
8852.14 890
8853.03 894
8853.91 932
8854.80 973
8855.69 936
8856.58 955
8857.47 992
8858.35 975
8859.24 870
8860.13 903
8861.02 909
8861.91 879
8862.79 951
8863.68 891
8864.57 846
8865.46 925
8866.35 907
8867.24 899
8868.13 884
8869.01 853
8869.90 900
8870.79 884
8871.68 931
8872.57 903
8873.46 882
8874.35 933
8875.24 878
8876.13 850
8877.01 869
8877.90 834
8878.79 890
8879.68 832
8880.57 794
8881.46 815
8882.35 864
8883.24 870
8884.13 899
8885.02 896
8885.91 894
8886.80 830
8887.69 859
8888.58 845
8889.47 868
8890.36 792
8891.25 818
8892.14 872
8893.03 884
8893.92 836
8894.81 777
8895.70 796
8896.59 801
8897.48 802
8898.37 777
8899.26 786
8900.15 762
8901.04 803
8901.93 827
8902.82 731
8903.71 738
8904.60 828
8905.49 854
8906.38 862
8907.27 789
8908.16 762
8909.05 765
8909.94 747
8910.83 781
8911.72 835
8912.61 815
8913.51 819
8914.40 812
8915.29 807
8916.18 826
8917.07 733
8917.96 815
8918.85 776
8919.74 758
8920.63 842
8921.53 768
8922.42 731
8923.31 749
8924.20 787
8925.09 752
8925.98 797
8926.87 820
8927.77 752
8928.66 746
8929.55 710
8930.44 764
8931.33 744
8932.22 688
8933.12 830
8934.01 799
8934.90 730
8935.79 729
8936.68 773
8937.58 686
8938.47 684
8939.36 787
8940.25 802
8941.15 806
8942.04 786
8942.93 712
8943.82 772
8944.72 807
8945.61 787
8946.50 781
8947.39 787
8948.29 845
8949.18 699
8950.07 726
8950.96 722
8951.86 749
8952.75 735
8953.64 639
8954.54 739
8955.43 711
8956.32 700
8957.21 685
8958.11 728
8959.00 745
8959.89 753
8960.79 761
8961.68 724
8962.57 778
8963.47 819
8964.36 772
8965.25 837
8966.15 839
8967.04 765
8967.94 802
8968.83 777
8969.72 770
8970.62 797
8971.51 786
8972.40 818
8973.30 815
8974.19 771
8975.09 772
8975.98 740
8976.87 798
8977.77 777
8978.66 738
8979.56 712
8980.45 743
8981.35 780
8982.24 711
8983.13 793
8984.03 792
8984.92 762
8985.82 801
8986.71 830
8987.61 778
8988.50 704
8989.40 756
8990.29 691
8991.19 682
8992.08 732
8992.98 743
8993.87 754
8994.77 864
8995.66 826
8996.56 683
8997.45 787
8998.35 757
8999.24 723
9000.14 706
9001.03 764
9001.93 729
9002.82 746
9003.72 751
9004.61 754
9005.51 731
9006.40 715
9007.30 723
9008.19 681
9009.09 718
9009.99 672
9010.88 658
9011.78 647
9012.67 742
9013.57 770
9014.47 687
9015.36 680
9016.26 717
9017.15 685
9018.05 737
9018.95 777
9019.84 667
9020.74 659
9021.63 697
9022.53 725
9023.43 717
9024.32 727
9025.22 716
9026.12 658
9027.01 672
9027.91 696
9028.81 578
9029.70 676
9030.60 716
9031.50 731
9032.39 744
9033.29 658
9034.19 793
9035.08 743
9035.98 695
9036.88 728
9037.78 668
9038.67 712
9039.57 833
9040.47 753
9041.37 767
9042.26 830
9043.16 751
9044.06 724
9044.95 767
9045.85 823
9046.75 761
9047.65 698
9048.54 734
9049.44 824
9050.34 778
9051.24 728
9052.14 761
9053.03 775
9053.93 783
9054.83 765
9055.73 783
9056.63 816
9057.52 759
9058.42 759
9059.32 725
9060.22 745
9061.12 822
9062.02 802
9062.91 760
9063.81 747
9064.71 771
9065.61 743
9066.51 743
9067.41 759
9068.30 865
9069.20 843
9070.10 772
9071.00 779
9071.90 843
9072.80 842
9073.70 767
9074.60 755
9075.50 784
9076.39 810
9077.29 915
9078.19 858
9079.09 804
9079.99 852
9080.89 805
9081.79 824
9082.69 796
9083.59 769
9084.49 858
9085.39 883
9086.29 871
9087.19 859
9088.09 754
9088.99 843
9089.88 872
9090.78 875
9091.68 938
9092.58 883
9093.48 906
9094.38 874
9095.28 831
9096.18 838
9097.08 885
9097.98 885
9098.88 813
9099.78 729
9100.68 734
9101.59 712
9102.49 772
9103.39 821
9104.29 769
9105.19 703
9106.09 687
9106.99 748
9107.89 687
9108.79 703
9109.69 722
9110.59 763
9111.49 696
9112.39 754
9113.29 731
9114.19 790
9115.09 741
9116.00 832
9116.90 720
9117.80 702
9118.70 723
9119.60 771
9120.50 721
9121.40 791
9122.30 761
9123.21 693
9124.11 657
9125.01 683
9125.91 671
9126.81 716
9127.71 737
9128.61 751
9129.52 718
9130.42 760
9131.32 712
9132.22 689
9133.12 725
9134.02 759
9134.93 774
9135.83 749
9136.73 726
9137.63 775
9138.53 767
9139.44 728
9140.34 734
9141.24 653
9142.14 648
9143.05 739
9143.95 711
9144.85 664
9145.75 698
9146.66 690
9147.56 734
9148.46 751
9149.36 701
9150.27 715
9151.17 713
9152.07 698
9152.97 782
9153.88 667
9154.78 737
9155.68 665
9156.59 692
9157.49 705
9158.39 711
9159.30 717
9160.20 728
9161.10 695
9162.01 679
9162.91 710
9163.81 635
9164.72 632
9165.62 660
9166.52 667
9167.43 694
9168.33 740
9169.23 707
9170.14 739
9171.04 697
9171.94 684
9172.85 623
9173.75 703
9174.66 739
9175.56 715
9176.46 691
9177.37 674
9178.27 713
9179.18 698
9180.08 658
9180.98 716
9181.89 676
9182.79 695
9183.70 727
9184.60 746
9185.51 687
9186.41 687
9187.32 667
9188.22 674
9189.12 689
9190.03 644
9190.93 679
9191.84 702
9192.74 733
9193.65 759
9194.55 671
9195.46 683
9196.36 653
9197.27 650
9198.17 749
9199.08 803
9199.98 787
9200.89 752
9201.79 674
9202.70 775
9203.60 800
9204.51 733
9205.41 693
9206.32 661
9207.23 707
9208.13 725
9209.04 727
9209.94 721
9210.85 704
9211.75 638
9212.66 708
9213.57 680
9214.47 683
9215.38 731
9216.28 698
9217.19 667
9218.10 653
9219.00 663
9219.91 731
9220.81 652
9221.72 709
9222.63 652
9223.53 646
9224.44 746
9225.35 701
9226.25 635
9227.16 655
9228.06 687
9228.97 679
9229.88 727
9230.78 737
9231.69 683
9232.60 644
9233.50 665
9234.41 735
9235.32 685
9236.23 720
9237.13 685
9238.04 641
9238.95 632
9239.85 675
9240.76 697
9241.67 643
9242.57 662
9243.48 696
9244.39 712
9245.30 644
9246.20 636
9247.11 730
9248.02 792
9248.93 671
9249.83 627
9250.74 630
9251.65 634
9252.56 698
9253.47 641
9254.37 641
9255.28 656
9256.19 640
9257.10 691
9258.00 694
9258.91 645
9259.82 634
9260.73 694
9261.64 689
9262.55 679
9263.45 668
9264.36 604
9265.27 600
9266.18 696
9267.09 702
9268.00 633
9268.90 639
9269.81 664
9270.72 638
9271.63 675
9272.54 658
9273.45 653
9274.36 670
9275.27 631
9276.17 583
9277.08 628
9277.99 715
9278.90 649
9279.81 673
9280.72 670
9281.63 708
9282.54 700
9283.45 701
9284.36 679
9285.27 665
9286.17 666
9287.08 682
9287.99 653
9288.90 671
9289.81 648
9290.72 665
9291.63 679
9292.54 669
9293.45 727
9294.36 790
9295.27 775
9296.18 747
9297.09 700
9298.00 691
9298.91 683
9299.82 738
9300.73 797
9301.64 754
9302.55 686
9303.46 674
9304.37 727
9305.28 714
9306.19 661
9307.10 666
9308.01 746
9308.92 783
9309.83 812
9310.74 805
9311.66 784
9312.57 793
9313.48 824
9314.39 772
9315.30 740
9316.21 746
9317.12 718
9318.03 762
9318.94 833
9319.85 794
9320.76 711
9321.68 701
9322.59 712
9323.50 709
9324.41 743
9325.32 768
9326.23 763
9327.14 735
9328.05 707
9328.97 718
9329.88 733
9330.79 675
9331.70 718
9332.61 704
9333.52 673
9334.44 697
9335.35 666
9336.26 696
9337.17 675
9338.08 700
9339.00 684
9339.91 716
9340.82 624
9341.73 614
9342.64 660
9343.56 741
9344.47 698
9345.38 662
9346.29 655
9347.20 569
9348.12 613
9349.03 650
9349.94 688
9350.85 661
9351.77 666
9352.68 715
9353.59 721
9354.51 691
9355.42 670
9356.33 682
9357.24 683
9358.16 621
9359.07 691
9359.98 710
9360.90 749
9361.81 716
9362.72 663
9363.64 683
9364.55 648
9365.46 589
9366.37 649
9367.29 674
9368.20 665
9369.12 678
9370.03 641
9370.94 730
9371.86 680
9372.77 639
9373.68 672
9374.60 707
9375.51 738
9376.42 732
9377.34 709
9378.25 723
9379.17 679
9380.08 686
9380.99 686
9381.91 670
9382.82 621
9383.74 656
9384.65 725
9385.56 692
9386.48 684
9387.39 680
9388.31 706
9389.22 668
9390.14 696
9391.05 728
9391.97 679
9392.88 728
9393.79 628
9394.71 687
9395.62 694
9396.54 678
9397.45 727
9398.37 731
9399.28 739
9400.20 725
9401.11 804
9402.03 844
9402.94 719
9403.86 761
9404.77 753
9405.69 681
9406.60 680
9407.52 680
9408.44 662
9409.35 735
9410.27 698
9411.18 688
9412.10 722
9413.01 662
9413.93 648
9414.84 652
9415.76 626
9416.68 686
9417.59 704
9418.51 742
9419.42 714
9420.34 746
9421.25 715
9422.17 632
9423.09 745
9424.00 765
9424.92 707
9425.84 703
9426.75 678
9427.67 768
9428.58 756
9429.50 687
9430.42 736
9431.33 668
9432.25 680
9433.17 735
9434.08 753
9435.00 697
9435.92 684
9436.83 782
9437.75 767
9438.67 820
9439.58 786
9440.50 785
9441.42 785
9442.33 827
9443.25 784
9444.17 782
9445.09 729
9446.00 737
9446.92 813
9447.84 823
9448.76 890
9449.67 866
9450.59 845
9451.51 861
9452.42 950
9453.34 931
9454.26 952
9455.18 968
9456.10 925
9457.01 880
9457.93 885
9458.85 899
9459.77 789
9460.68 804
9461.60 824
9462.52 833
9463.44 798
9464.36 754
9465.27 791
9466.19 754
9467.11 753
9468.03 737
9468.95 784
9469.87 769
9470.78 747
9471.70 765
9472.62 773
9473.54 751
9474.46 727
9475.38 779
9476.30 775
9477.21 882
9478.13 830
9479.05 795
9479.97 870
9480.89 860
9481.81 857
9482.73 825
9483.65 872
9484.57 840
9485.48 783
9486.40 731
9487.32 751
9488.24 790
9489.16 745
9490.08 754
9491.00 759
9491.92 734
9492.84 745
9493.76 799
9494.68 759
9495.60 735
9496.52 813
9497.44 778
9498.36 829
9499.28 853
9500.20 786
9501.12 731
9502.04 745
9502.96 753
9503.88 776
9504.80 772
9505.72 725
9506.64 808
9507.56 865
9508.48 828
9509.40 755
9510.32 795
9511.24 812
9512.16 837
9513.08 823
9514.00 774
9514.92 792
9515.84 771
9516.76 865
9517.68 858
9518.60 819
9519.52 880
9520.44 852
9521.36 721
9522.29 773
9523.21 833
9524.13 812
9525.05 842
9525.97 875
9526.89 849
9527.81 908
9528.73 998
9529.65 966
9530.58 999
9531.50 994
9532.42 997
9533.34 1009
9534.26 1007
9535.18 1064
9536.10 947
9537.03 986
9537.95 1006
9538.87 935
9539.79 977
9540.71 903
9541.63 950
9542.56 925
9543.48 917
9544.40 871
9545.32 872
9546.24 904
9547.17 937
9548.09 892
9549.01 857
9549.93 846
9550.86 902
9551.78 875
9552.70 885
9553.62 828
9554.54 863
9555.47 880
9556.39 877
9557.31 954
9558.23 895
9559.16 954
9560.08 961
9561.00 1002
9561.93 1044
9562.85 925
9563.77 904
9564.69 868
9565.62 961
9566.54 947
9567.46 871
9568.39 884
9569.31 1033
9570.23 886
9571.16 899
9572.08 989
9573.00 969
9573.93 937
9574.85 907
9575.77 958
9576.70 939
9577.62 988
9578.54 1004
9579.47 994
9580.39 936
9581.32 924
9582.24 1009
9583.16 1026
9584.09 1013
9585.01 997
9585.93 1073
9586.86 972
9587.78 983
9588.71 966
9589.63 1021
9590.56 976
9591.48 969
9592.40 1029
9593.33 974
9594.25 964
9595.18 1016
9596.10 1078
9597.03 1004
9597.95 1079
9598.87 976
9599.80 1054
9600.72 1042
9601.65 1104
9602.57 1049
9603.50 1157
9604.42 1158
9605.35 1175
9606.27 1173
9607.20 1223
9608.12 1164
9609.05 1135
9609.97 1172
9610.90 1230
9611.82 1163
9612.75 1201
9613.67 1212
9614.60 1201
9615.53 1235
9616.45 1251
9617.38 1240
9618.30 1250
9619.23 1287
9620.15 1260
9621.08 1392
9622.00 1292
9622.93 1250
9623.86 1314
9624.78 1378
9625.71 1371
9626.63 1421
9627.56 1394
9628.49 1439
9629.41 1334
9630.34 1401
9631.26 1400
9632.19 1330
9633.12 1415
9634.04 1405
9634.97 1459
9635.90 1476
9636.82 1479
9637.75 1495
9638.67 1408
9639.60 1467
9640.53 1518
9641.45 1655
9642.38 1647
9643.31 1578
9644.23 1628
9645.16 1722
9646.09 1696
9647.02 1715
9647.94 1680
9648.87 1823
9649.80 1945
9650.72 1972
9651.65 1984
9652.58 1963
9653.50 1986
9654.43 1967
9655.36 1972
9656.29 1997
9657.21 1944
9658.14 2057
9659.07 2032
9660.00 1989
9660.92 2056
9661.85 2147
9662.78 2055
9663.71 1990
9664.63 2020
9665.56 2074
9666.49 2186
9667.42 2229
9668.35 2087
9669.27 2119
9670.20 2287
9671.13 2309
9672.06 2333
9672.99 2352
9673.92 2326
9674.84 2437
9675.77 2329
9676.70 2287
9677.63 2371
9678.56 2305
9679.49 2428
9680.41 2452
9681.34 2466
9682.27 2433
9683.20 2520
9684.13 2476
9685.06 2633
9685.99 2758
9686.91 2747
9687.84 2672
9688.77 2601
9689.70 2582
9690.63 2701
9691.56 2757
9692.49 2724
9693.42 2796
9694.35 3017
9695.28 3152
9696.21 3347
9697.13 3715
9698.06 3983
9698.99 4299
9699.92 4743
9700.85 4578
9701.78 4565
9702.71 4299
9703.64 3977
9704.57 3559
9705.50 3367
9706.43 3189
9707.36 3081
9708.29 3050
9709.22 2787
9710.15 2794
9711.08 2875
9712.01 2767
9712.94 3099
9713.87 3091
9714.80 3132
9715.73 3147
9716.66 3196
9717.59 3170
9718.52 3038
9719.45 2773
9720.38 2642
9721.31 2510
9722.24 2414
9723.17 2302
9724.10 2241
9725.04 2191
9725.97 2136
9726.90 1961
9727.83 2061
9728.76 2067
9729.69 2148
9730.62 2174
9731.55 2254
9732.48 2169
9733.41 2320
9734.34 2224
9735.28 2096
9736.21 2182
9737.14 2112
9738.07 2068
9739.00 2091
9739.93 1926
9740.86 1940
9741.79 1869
9742.73 1838
9743.66 1871
9744.59 1807
9745.52 1766
9746.45 1667
9747.38 1779
9748.32 1744
9749.25 1719
9750.18 1725
9751.11 1712
9752.04 1687
9752.98 1682
9753.91 1797
9754.84 1728
9755.77 1687
9756.70 1698
9757.64 1805
9758.57 1779
9759.50 1727
9760.43 1749
9761.37 1717
9762.30 1822
9763.23 1922
9764.16 1884
9765.10 1852
9766.03 1778
9766.96 1772
9767.89 1780
9768.83 1817
9769.76 1827
9770.69 1900
9771.63 1846
9772.56 1934
9773.49 1945
9774.42 1953
9775.36 1944
9776.29 2036
9777.22 2075
9778.16 2048
9779.09 2017
9780.02 2165
9780.96 2235
9781.89 2250
9782.82 2210
9783.76 2274
9784.69 2233
9785.62 2257
9786.56 2042
9787.49 2057
9788.42 2087
9789.36 1970
9790.29 1977
9791.23 1847
9792.16 1793
9793.09 1796
9794.03 1869
9794.96 1957
9795.90 1851
9796.83 1829
9797.76 1962
9798.70 1926
9799.63 2026
9800.57 1996
9801.50 1958
9802.44 1836
9803.37 1790
9804.30 1683
9805.24 1555
9806.17 1484
9807.11 1552
9808.04 1450
9808.98 1360
9809.91 1297
9810.85 1391
9811.78 1405
9812.72 1445
9813.65 1384
9814.59 1347
9815.52 1291
9816.46 1347
9817.39 1324
9818.33 1318
9819.26 1330
9820.20 1421
9821.13 1347
9822.07 1263
9823.00 1259
9823.94 1277
9824.87 1260
9825.81 1230
9826.74 1300
9827.68 1285
9828.62 1291
9829.55 1281
9830.49 1304
9831.42 1242
9832.36 1271
9833.29 1279
9834.23 1306
9835.17 1281
9836.10 1228
9837.04 1251
9837.97 1289
9838.91 1288
9839.85 1281
9840.78 1246
9841.72 1330
9842.66 1340
9843.59 1328
9844.53 1284
9845.46 1325
9846.40 1227
9847.34 1315
9848.27 1284
9849.21 1241
9850.15 1219
9851.08 1266
9852.02 1305
9852.96 1243
9853.89 1186
9854.83 1332
9855.77 1254
9856.71 1289
9857.64 1310
9858.58 1237
9859.52 1272
9860.45 1255
9861.39 1259
9862.33 1235
9863.26 1228
9864.20 1207
9865.14 1257
9866.08 1238
9867.01 1181
9867.95 1184
9868.89 1270
9869.83 1258
9870.76 1204
9871.70 1231
9872.64 1252
9873.58 1274
9874.52 1182
9875.45 1199
9876.39 1188
9877.33 1184
9878.27 1198
9879.21 1155
9880.14 1139
9881.08 1173
9882.02 1184
9882.96 1152
9883.90 1146
9884.83 1136
9885.77 1163
9886.71 1122
9887.65 1158
9888.59 1126
9889.53 1061
9890.46 1151
9891.40 1122
9892.34 1136
9893.28 1082
9894.22 1070
9895.16 1208
9896.10 1110
9897.04 1064
9897.98 1157
9898.91 1112
9899.85 1089
9900.79 1069
9901.73 1114
9902.67 1175
9903.61 1129
9904.55 1141
9905.49 1071
9906.43 1104
9907.37 1176
9908.31 1248
9909.25 1266
9910.19 1191
9911.12 1170
9912.06 1143
9913.00 1227
9913.94 1235
9914.88 1149
9915.82 1209
9916.76 1190
9917.70 1164
9918.64 1139
9919.58 1164
9920.52 1221
9921.46 1339
9922.40 1390
9923.34 1535
9924.28 1701
9925.22 1935
9926.16 2056
9927.10 2210
9928.04 2207
9928.98 2219
9929.92 2089
9930.87 2091
9931.81 1772
9932.75 1745
9933.69 1602
9934.63 1524
9935.57 1436
9936.51 1249
9937.45 1201
9938.39 1239
9939.33 1218
9940.27 1217
9941.21 1135
9942.15 1070
9943.10 1135
9944.04 1100
9944.98 1057
9945.92 1018
9946.86 991
9947.80 1013
9948.74 1156
9949.68 1141
9950.63 1056
9951.57 1073
9952.51 1149
9953.45 1097
9954.39 1050
9955.33 1074
9956.27 1037
9957.22 1058
9958.16 999
9959.10 1085
9960.04 1011
9960.98 1007
9961.93 1005
9962.87 914
9963.81 949
9964.75 948
9965.69 976
9966.64 1010
9967.58 1044
9968.52 962
9969.46 1010
9970.41 957
9971.35 1020
9972.29 1055
9973.23 1079
9974.18 1029
9975.12 990
9976.06 996
9977.00 1085
9977.95 1019
9978.89 1001
9979.83 1148
9980.77 1055
9981.72 977
9982.66 980
9983.60 1007
9984.55 972
9985.49 955
9986.43 952
9987.38 951
9988.32 925
9989.26 970
9990.21 924
9991.15 995
9992.09 978
9993.04 919
9993.98 1013
9994.92 976
9995.87 995
9996.81 937
9997.75 1017
9998.70 972
9999.64 963
10000.58 997
10001.53 954
10002.47 884
10003.42 918
10004.36 923
10005.30 908
10006.25 918
10007.19 1009
10008.14 956
10009.08 971
10010.02 926
10010.97 1030
10011.91 1009
10012.86 971
10013.80 970
10014.75 939
10015.69 938
10016.64 947
10017.58 891
10018.52 904
10019.47 911
10020.41 895
10021.36 849
10022.30 898
10023.25 899
10024.19 901
10025.14 836
10026.08 868
10027.03 906
10027.97 850
10028.92 846
10029.86 931
10030.81 904
10031.75 903
10032.70 839
10033.64 823
10034.59 813
10035.54 886
10036.48 897
10037.43 871
10038.37 843
10039.32 855
10040.26 900
10041.21 836
10042.15 858
10043.10 826
10044.05 846
10044.99 840
10045.94 854
10046.88 907
10047.83 831
10048.78 777
10049.72 801
10050.67 829
10051.61 781
10052.56 846
10053.51 824
10054.45 848
10055.40 845
10056.35 891
10057.29 895
10058.24 956
10059.19 920
10060.13 923
10061.08 943
10062.03 940
10062.97 934
10063.92 908
10064.87 866
10065.81 855
10066.76 915
10067.71 815
10068.65 774
10069.60 778
10070.55 789
10071.49 819
10072.44 850
10073.39 799
10074.34 835
10075.28 866
10076.23 850
10077.18 805
10078.13 800
10079.07 788
10080.02 779
10080.97 803
10081.92 835
10082.86 832
10083.81 791
10084.76 833
10085.71 748
10086.66 770
10087.60 738
10088.55 837
10089.50 794
10090.45 779
10091.39 821
10092.34 729
10093.29 718
10094.24 773
10095.19 748
10096.14 744
10097.08 784
10098.03 769
10098.98 810
10099.93 874
10100.88 765
10101.83 785
10102.78 776
10103.72 802
10104.67 777
10105.62 826
10106.57 802
10107.52 793
10108.47 774
10109.42 723
10110.37 728
10111.31 751
10112.26 736
10113.21 816
10114.16 807
10115.11 797
10116.06 727
10117.01 745
10117.96 853
10118.91 837
10119.86 738
10120.81 739
10121.76 780
10122.71 729
10123.66 755
10124.61 787
10125.55 781
10126.50 763
10127.45 742
10128.40 757
10129.35 755
10130.30 760
10131.25 799
10132.20 713
10133.15 827
10134.10 786
10135.05 777
10136.00 839
10136.95 872
10137.90 844
10138.85 821
10139.81 797
10140.76 811
10141.71 846
10142.66 822
10143.61 805
10144.56 834
10145.51 846
10146.46 788
10147.41 738
10148.36 861
10149.31 756
10150.26 785
10151.21 823
10152.16 875
10153.11 818
10154.07 826
10155.02 835
10155.97 832
10156.92 824
10157.87 867
10158.82 800
10159.77 858
10160.72 873
10161.68 833
10162.63 870
10163.58 854
10164.53 894
10165.48 838
10166.43 869
10167.38 867
10168.34 849
10169.29 823
10170.24 892
10171.19 973
10172.14 877
10173.10 896
10174.05 953
10175.00 920
10175.95 902
10176.90 931
10177.86 954
10178.81 869
10179.76 906
10180.71 903
10181.66 868
10182.62 950
10183.57 964
10184.52 998
10185.47 1068
10186.43 1031
10187.38 965
10188.33 965
10189.28 994
10190.24 1011
10191.19 952
10192.14 991
10193.10 995
10194.05 943
10195.00 1064
10195.95 1083
10196.91 1074
10197.86 974
10198.81 1086
10199.77 1071
10200.72 1136
10201.67 1103
10202.63 1183
10203.58 1226
10204.53 1309
10205.49 1261
10206.44 1360
10207.39 1357
10208.35 1344
10209.30 1381
10210.25 1364
10211.21 1328
10212.16 1138
10213.12 1217
10214.07 1147
10215.02 1065
10215.98 1004
10216.93 1093
10217.88 1079
10218.84 1038
10219.79 1030
10220.75 978
10221.70 954
10222.66 990
10223.61 973
10224.56 942
10225.52 878
10226.47 936
10227.43 884
10228.38 890
10229.34 984
10230.29 934
10231.25 1046
10232.20 850
10233.15 914
10234.11 988
10235.06 1014
10236.02 1071
10236.97 1076
10237.93 1042
10238.88 998
10239.84 1007
10240.79 948
10241.75 1015
10242.70 939
10243.66 893
10244.61 824
10245.57 790
10246.53 797
10247.48 796
10248.44 745
10249.39 796
10250.35 728
10251.30 731
10252.26 817
10253.21 824
10254.17 816
10255.13 754
10256.08 751
10257.04 735
10257.99 791
10258.95 694
10259.90 774
10260.86 765
10261.82 728
10262.77 710
10263.73 741
10264.69 666
10265.64 722
10266.60 743
10267.55 687
10268.51 742
10269.47 772
10270.42 719
10271.38 721
10272.34 727
10273.29 703
10274.25 766
10275.21 735
10276.16 749
10277.12 715
10278.08 668
10279.03 741
10279.99 734
10280.95 703
10281.90 702
10282.86 716
10283.82 764
10284.78 846
10285.73 732
10286.69 711
10287.65 698
10288.60 730
10289.56 717
10290.52 768
10291.48 738
10292.43 709
10293.39 737
10294.35 676
10295.31 750
10296.26 728
10297.22 664
10298.18 662
10299.14 702
10300.10 688
10301.05 704
10302.01 687
10302.97 682
10303.93 670
10304.89 705
10305.84 713
10306.80 754
10307.76 690
10308.72 736
10309.68 737
10310.63 656
10311.59 618
10312.55 697
10313.51 745
10314.47 689
10315.43 674
10316.39 678
10317.34 733
10318.30 704
10319.26 730
10320.22 718
10321.18 737
10322.14 750
10323.10 683
10324.06 630
10325.02 627
10325.97 667
10326.93 673
10327.89 665
10328.85 733
10329.81 744
10330.77 761
10331.73 741
10332.69 728
10333.65 744
10334.61 666
10335.57 733
10336.53 775
10337.49 710
10338.45 703
10339.41 634
10340.37 681
10341.32 681
10342.28 675
10343.24 687
10344.20 702
10345.16 682
10346.12 654
10347.08 702
10348.04 714
10349.00 635
10349.96 702
10350.92 696
10351.89 721
10352.85 645
10353.81 667
10354.77 709
10355.73 696
10356.69 742
10357.65 648
10358.61 657
10359.57 618
10360.53 679
10361.49 714
10362.45 696
10363.41 638
10364.37 668
10365.33 620
10366.29 681
10367.25 614
10368.22 583
10369.18 600
10370.14 601
10371.10 647
10372.06 586
10373.02 597
10373.98 619
10374.94 617
10375.91 635
10376.87 606
10377.83 573
10378.79 600
10379.75 612
10380.71 616
10381.67 672
10382.64 691
10383.60 594
10384.56 617
10385.52 555
10386.48 608
10387.45 701
10388.41 582
10389.37 586
10390.33 648
10391.29 632
10392.26 617
10393.22 607
10394.18 559
10395.14 610
10396.10 645
10397.07 619
10398.03 608
10398.99 571
10399.95 555
10400.92 648
10401.88 629
10402.84 629
10403.80 583
10404.77 612
10405.73 611
10406.69 588
10407.66 584
10408.62 586
10409.58 595
10410.54 635
10411.51 560
10412.47 594
10413.43 597
10414.40 602
10415.36 580
10416.32 645
10417.29 634
10418.25 693
10419.21 644
10420.18 650
10421.14 591
10422.10 687
10423.07 593
10424.03 599
10424.99 619
10425.96 610
10426.92 569
10427.89 591
10428.85 574
10429.81 578
10430.78 673
10431.74 579
10432.70 557
10433.67 526
10434.63 563
10435.60 546
10436.56 511
10437.53 559
10438.49 601
10439.45 548
10440.42 627
10441.38 601
10442.35 568
10443.31 569
10444.28 581
10445.24 598
10446.21 560
10447.17 546
10448.13 528
10449.10 511
10450.06 546
10451.03 592
10451.99 611
10452.96 568
10453.92 583
10454.89 506
10455.85 518
10456.82 525
10457.78 548
10458.75 503
10459.71 620
10460.68 616
10461.65 580
10462.61 568
10463.58 562
10464.54 544
10465.51 559
10466.47 556
10467.44 608
10468.40 552
10469.37 595
10470.34 570
10471.30 499
10472.27 559
10473.23 563
10474.20 555
10475.16 555
10476.13 559
10477.10 526
10478.06 500
10479.03 478
10480.00 502
10480.96 494
10481.93 487
10482.89 510
10483.86 518
10484.83 518
10485.79 521
10486.76 575
10487.73 540
10488.69 548
10489.66 509
10490.63 511
10491.59 555
10492.56 587
10493.53 556
10494.49 503
10495.46 455
10496.43 502
10497.39 546
10498.36 489
10499.33 516
10500.30 544
10501.26 556
10502.23 553
10503.20 583
10504.16 533
10505.13 538
10506.10 532
10507.07 556
10508.03 508
10509.00 488
10509.97 536
10510.94 583
10511.90 493
10512.87 514
10513.84 567
10514.81 539
10515.78 614
10516.74 556
10517.71 503
10518.68 529
10519.65 566
10520.62 537
10521.58 571
10522.55 567
10523.52 517
10524.49 487
10525.46 574
10526.42 518
10527.39 491
10528.36 595
10529.33 567
10530.30 580
10531.27 612
10532.24 544
10533.20 522
10534.17 522
10535.14 527
10536.11 547
10537.08 508
10538.05 567
10539.02 597
10539.99 574
10540.95 608
10541.92 586
10542.89 554
10543.86 531
10544.83 549
10545.80 530
10546.77 524
10547.74 560
10548.71 511
10549.68 540
10550.65 531
10551.62 507
10552.59 549
10553.56 551
10554.53 627
10555.49 639
10556.46 593
10557.43 590
10558.40 545
10559.37 623
10560.34 580
10561.31 528
10562.28 576
10563.25 615
10564.22 663
10565.19 612
10566.16 616
10567.13 623
10568.10 550
10569.07 585
10570.05 613
10571.02 536
10571.99 560
10572.96 506
10573.93 519
10574.90 520
10575.87 546
10576.84 555
10577.81 543
10578.78 556
10579.75 569
10580.72 560
10581.69 562
10582.66 531
10583.63 547
10584.61 548
10585.58 493
10586.55 528
10587.52 541
10588.49 615
10589.46 571
10590.43 592
10591.40 532
10592.38 510
10593.35 518
10594.32 503
10595.29 545
10596.26 617
10597.23 616
10598.20 613
10599.18 626
10600.15 597
10601.12 570
10602.09 523
10603.06 599
10604.03 593
10605.01 534
10605.98 522
10606.95 572
10607.92 559
10608.89 595
10609.87 534
10610.84 564
10611.81 630
10612.78 571
10613.76 532
10614.73 545
10615.70 588
10616.67 618
10617.65 594
10618.62 578
10619.59 540
10620.56 573
10621.54 663
10622.51 619
10623.48 602
10624.45 603
10625.43 675
10626.40 690
10627.37 649
10628.35 682
10629.32 613
10630.29 668
10631.27 667
10632.24 689
10633.21 663
10634.19 663
10635.16 670
10636.13 795
10637.11 761
10638.08 783
10639.05 797
10640.03 768
10641.00 823
10641.97 734
10642.95 733
10643.92 721
10644.89 747
10645.87 671
10646.84 670
10647.82 595
10648.79 619
10649.76 547
10650.74 576
10651.71 577
10652.69 580
10653.66 560
10654.63 559
10655.61 528
10656.58 581
10657.56 567
10658.53 597
10659.51 591
10660.48 562
10661.46 576
10662.43 577
10663.40 606
10664.38 534
10665.35 546
10666.33 544
10667.30 545
10668.28 560
10669.25 542
10670.23 519
10671.20 551
10672.18 539
10673.15 528
10674.13 547
10675.10 548
10676.08 593
10677.05 538
10678.03 565
10679.00 533
10679.98 547
10680.96 591
10681.93 583
10682.91 582
10683.88 580
10684.86 602
10685.83 534
10686.81 525
10687.78 491
10688.76 517
10689.74 591
10690.71 575
10691.69 491
10692.66 531
10693.64 540
10694.62 585
10695.59 576
10696.57 564
10697.54 560
10698.52 526
10699.50 577
10700.47 604
10701.45 592
10702.43 599
10703.40 533
10704.38 508
10705.36 515
10706.33 514
10707.31 509
10708.29 529
10709.26 548
10710.24 512
10711.22 502
10712.19 498
10713.17 572
10714.15 555
10715.12 561
10716.10 556
10717.08 551
10718.05 611
10719.03 557
10720.01 554
10720.99 587
10721.96 612
10722.94 682
10723.92 590
10724.90 601
10725.87 564
10726.85 566
10727.83 551
10728.81 496
10729.78 552
10730.76 547
10731.74 578
10732.72 592
10733.69 554
10734.67 603
10735.65 566
10736.63 571
10737.61 555
10738.58 587
10739.56 590
10740.54 578
10741.52 559
10742.50 521
10743.47 556
10744.45 535
10745.43 518
10746.41 577
10747.39 614
10748.37 596
10749.35 552
10750.32 538
10751.30 570
10752.28 586
10753.26 608
10754.24 531
10755.22 612
10756.20 591
10757.18 539
10758.15 623
10759.13 582
10760.11 577
10761.09 570
10762.07 613
10763.05 567
10764.03 623
10765.01 592
10765.99 556
10766.97 520
10767.95 573
10768.93 555
10769.91 568
10770.88 584
10771.86 564
10772.84 604
10773.82 621
10774.80 569
10775.78 592
10776.76 594
10777.74 586
10778.72 666
10779.70 628
10780.68 641
10781.66 619
10782.64 631
10783.62 646
10784.60 628
10785.58 583
10786.56 674
10787.54 627
10788.52 661
10789.50 661
10790.48 564
10791.47 578
10792.45 646
10793.43 664
10794.41 650
10795.39 633
10796.37 605
10797.35 563
10798.33 641
10799.31 583
10800.29 626
10801.27 693
10802.25 586
10803.23 642
10804.22 661
10805.20 616
10806.18 639
10807.16 564
10808.14 615
10809.12 648
10810.10 685
10811.08 672
10812.07 661
10813.05 645
10814.03 720
10815.01 643
10815.99 689
10816.97 711
10817.95 693
10818.94 637
10819.92 709
10820.90 718
10821.88 698
10822.86 665
10823.85 670
10824.83 712
10825.81 655
10826.79 679
10827.77 696
10828.76 650
10829.74 703
10830.72 661
10831.70 641
10832.68 682
10833.67 699
10834.65 732
10835.63 727
10836.61 695
10837.60 711
10838.58 720
10839.56 688
10840.55 638
10841.53 700
10842.51 732
10843.49 717
10844.48 710
10845.46 792
10846.44 770
10847.43 755
10848.41 716
10849.39 695
10850.37 726
10851.36 737
10852.34 729
10853.32 752
10854.31 795
10855.29 742
10856.27 780
10857.26 854
10858.24 831
10859.22 778
10860.21 792
10861.19 791
10862.18 782
10863.16 835
10864.14 804
10865.13 792
10866.11 792
10867.09 822
10868.08 766
10869.06 805
10870.05 842
10871.03 843
10872.01 851
10873.00 820
10873.98 832
10874.97 944
10875.95 812
10876.94 867
10877.92 846
10878.90 889
10879.89 905
10880.87 922
10881.86 895
10882.84 878
10883.83 914
10884.81 952
10885.80 991
10886.78 946
10887.77 996
10888.75 986
10889.74 965
10890.72 954
10891.71 963
10892.69 1029
10893.68 1021
10894.66 1029
10895.65 987
10896.63 1040
10897.62 1024
10898.60 1072
10899.59 1067
10900.57 1100
10901.56 1138
10902.54 1086
10903.53 1116
10904.52 1111
10905.50 1083
10906.49 1122
10907.47 1146
10908.46 1166
10909.44 1152
10910.43 1191
10911.42 1196
10912.40 1235
10913.39 1312
10914.37 1253
10915.36 1363
10916.35 1334
10917.33 1325
10918.32 1310
10919.31 1414
10920.29 1394
10921.28 1443
10922.26 1398
10923.25 1369
10924.24 1412
10925.22 1351
10926.21 1474
10927.20 1428
10928.18 1359
10929.17 1354
10930.16 1411
10931.14 1422
10932.13 1387
10933.12 1400
10934.10 1483
10935.09 1451
10936.08 1514
10937.07 1471
10938.05 1531
10939.04 1627
10940.03 1612
10941.01 1608
10942.00 1630
10942.99 1677
10943.98 1719
10944.96 1746
10945.95 1673
10946.94 1648
10947.93 1743
10948.91 1725
10949.90 1773
10950.89 1861
10951.88 2014
10952.86 2165
10953.85 2378
10954.84 2440
10955.83 2444
10956.82 2658
10957.80 2803
10958.79 2962
10959.78 2969
10960.77 2968
10961.76 2801
10962.75 2778
10963.73 2594
10964.72 2478
10965.71 2255
10966.70 2295
10967.69 2196
10968.68 1958
10969.66 1968
10970.65 1952
10971.64 1994
10972.63 1993
10973.62 1931
10974.61 1947
10975.60 1950
10976.58 1859
10977.57 1853
10978.56 1935
10979.55 1908
10980.54 1960
10981.53 2044
10982.52 1973
10983.51 1829
10984.50 1995
10985.49 2031
10986.48 2102
10987.47 2086
10988.45 2088
10989.44 2200
10990.43 2265
10991.42 2303
10992.41 2333
10993.40 2466
10994.39 2672
10995.38 3033
10996.37 3340
10997.36 3596
10998.35 3767
10999.34 4203
11000.33 4377
11001.32 4098
11002.31 4053
11003.30 3925
11004.29 3649
11005.28 3323
11006.27 3023
11007.26 2674
11008.25 2392
11009.24 2165
11010.23 2115
11011.22 1870
11012.21 1755
11013.20 1751
11014.19 1685
11015.18 1716
11016.18 1656
11017.17 1575
11018.16 1475
11019.15 1617
11020.14 1469
11021.13 1415
11022.12 1462
11023.11 1392
11024.10 1287
11025.09 1346
11026.08 1321
11027.08 1328
11028.07 1353
11029.06 1299
11030.05 1259
11031.04 1191
11032.03 1207
11033.02 1249
11034.01 1268
11035.01 1227
11036.00 1256
11036.99 1180
11037.98 1237
11038.97 1177
11039.96 1269
11040.96 1227
11041.95 1132
11042.94 1172
11043.93 1131
11044.92 1141
11045.92 1164
11046.91 1135
11047.90 1095
11048.89 1158
11049.88 1072
11050.88 1190
11051.87 1140
11052.86 1120
11053.85 1056
11054.85 1030
11055.84 1022
11056.83 1048
11057.82 1050
11058.82 1101
11059.81 1088
11060.80 1132
11061.79 1157
11062.79 1091
11063.78 1035
11064.77 1084
11065.76 1136
11066.76 1060
11067.75 1112
11068.74 1056
11069.74 1070
11070.73 1051
11071.72 1100
11072.72 1149
11073.71 1078
11074.70 1122
11075.70 1128
11076.69 1088
11077.68 1061
11078.68 1099
11079.67 1095
11080.66 1067
11081.66 1079
11082.65 1076
11083.64 993
11084.64 1069
11085.63 1036
11086.62 1024
11087.62 1049
11088.61 974
11089.61 1014
11090.60 999
11091.59 969
11092.59 974
11093.58 1005
11094.58 1021
11095.57 953
11096.57 956
11097.56 937
11098.55 888
11099.55 978
11100.54 969
11101.54 859
11102.53 898
11103.53 914
11104.52 877
11105.52 930
11106.51 944
11107.51 895
11108.50 949
11109.49 940
11110.49 864
11111.48 848
11112.48 898
11113.47 816
11114.47 840
11115.46 816
11116.46 802
11117.46 899
11118.45 924
11119.45 776
11120.44 866
11121.44 923
11122.43 883
11123.43 812
11124.42 888
11125.42 859
11126.41 827
11127.41 905
11128.41 879
11129.40 803
11130.40 820
11131.39 829
11132.39 813
11133.38 778
11134.38 773
11135.38 781
11136.37 794
11137.37 791
11138.36 803
11139.36 785
11140.36 759
11141.35 771
11142.35 872
11143.35 788
11144.34 793
11145.34 802
11146.34 852
11147.33 796
11148.33 774
11149.32 817
11150.32 709
11151.32 799
11152.31 835
11153.31 762
11154.31 758
11155.31 701
11156.30 668
11157.30 696
11158.30 697
11159.29 743
11160.29 716
11161.29 711
11162.28 763
11163.28 740
11164.28 699
11165.28 739
11166.27 740
11167.27 770
11168.27 777
11169.27 696
11170.26 711
11171.26 759
11172.26 754
11173.26 757
11174.25 727
11175.25 680
11176.25 715
11177.25 711
11178.25 722
11179.24 726
11180.24 690
11181.24 665
11182.24 734
11183.24 712
11184.23 669
11185.23 728
11186.23 724
11187.23 690
11188.23 718
11189.23 760
11190.22 776
11191.22 787
11192.22 739
11193.22 819
11194.22 762
11195.22 759
11196.22 753
11197.21 793
11198.21 801
11199.21 755
11200.21 736
11201.21 697
11202.21 751
11203.21 827
11204.21 717
11205.21 690
11206.21 698
11207.21 662
11208.20 686
11209.20 802
11210.20 760
11211.20 786
11212.20 708
11213.20 686
11214.20 683
11215.20 654
11216.20 691
11217.20 697
11218.20 712
11219.20 737
11220.20 669
11221.20 637
11222.20 596
11223.20 570
11224.20 590
11225.20 641
11226.20 652
11227.20 655
11228.20 652
11229.20 679
11230.20 645
11231.20 628
11232.20 626
11233.20 608
11234.20 620
11235.20 641
11236.20 663
11237.20 618
11238.20 630
11239.20 601
11240.20 599
11241.20 664
11242.21 649
11243.21 627
11244.21 620
11245.21 637
11246.21 640
11247.21 620
11248.21 625
11249.21 623
11250.21 656
11251.21 616
11252.22 665
11253.22 691
11254.22 638
11255.22 607
11256.22 637
11257.22 634
11258.22 621
11259.23 590
11260.23 577
11261.23 582
11262.23 587
11263.23 595
11264.23 694
11265.24 641
11266.24 586
11267.24 630
11268.24 705
11269.24 664
11270.25 646
11271.25 619
11272.25 617
11273.25 712
11274.25 693
11275.26 693
11276.26 702
11277.26 733
11278.26 734
11279.27 757
11280.27 713
11281.27 743
11282.27 706
11283.28 694
11284.28 712
11285.28 650
11286.28 646
11287.29 654
11288.29 701
11289.29 627
11290.29 575
11291.30 610
11292.30 651
11293.30 714
11294.31 691
11295.31 601
11296.31 655
11297.32 604
11298.32 652
11299.32 703
11300.33 688
11301.33 741
11302.33 755
11303.34 696
11304.34 695
11305.34 739
11306.35 658
11307.35 744
11308.35 810
11309.36 851
11310.36 808
11311.37 814
11312.37 862
11313.37 842
11314.38 904
11315.38 1003
11316.39 863
11317.39 845
11318.39 772
11319.40 765
11320.40 704
11321.41 695
11322.41 718
11323.42 707
11324.42 628
11325.42 657
11326.43 676
11327.43 668
11328.44 591
11329.44 615
11330.45 634
11331.45 622
11332.46 573
11333.46 559
11334.47 557
11335.47 545
11336.48 525
11337.48 553
11338.49 614
11339.49 585
11340.50 549
11341.50 513
11342.51 497
11343.51 541
11344.52 557
11345.52 596
11346.53 622
11347.53 550
11348.54 576
11349.55 597
11350.55 555
11351.56 493
11352.56 506
11353.57 518
11354.57 496
11355.58 484
11356.59 551
11357.59 530
11358.60 585
11359.60 641
11360.61 630
11361.62 589
11362.62 517
11363.63 567
11364.63 574
11365.64 594
11366.65 619
11367.65 611
11368.66 555
11369.67 569
11370.67 504
11371.68 535
11372.69 532
11373.69 537
11374.70 577
11375.71 556
11376.71 582
11377.72 605
11378.73 530
11379.73 558
11380.74 600
11381.75 557
11382.75 581
11383.76 610
11384.77 594
11385.78 547
11386.78 607
11387.79 576
11388.80 500
11389.80 513
11390.81 562
11391.82 542
11392.83 554
11393.83 555
11394.84 562
11395.85 583
11396.86 564
11397.86 573
11398.87 618
11399.88 603
11400.89 548
11401.90 560
11402.90 570
11403.91 578
11404.92 541
11405.93 563
11406.94 586
11407.94 548
11408.95 516
11409.96 585
11410.97 602
11411.98 581
11412.99 581
11413.99 523
11415.00 577
11416.01 579
11417.02 555
11418.03 570
11419.04 569
11420.04 527
11421.05 593
11422.06 567
11423.07 588
11424.08 547
11425.09 572
11426.10 533
11427.11 535
11428.12 539
11429.13 527
11430.13 570
11431.14 580
11432.15 594
11433.16 567
11434.17 531
11435.18 548
11436.19 537
11437.20 560
11438.21 572
11439.22 569
11440.23 590
11441.24 578
11442.25 598
11443.26 534
11444.27 562
11445.28 530
11446.29 530
11447.30 539
11448.31 523
11449.32 541
11450.33 636
11451.34 629
11452.35 562
11453.36 559
11454.37 581
11455.38 644
11456.39 604
11457.40 595
11458.41 621
11459.42 549
11460.43 569
11461.44 547
11462.45 574
11463.46 535
11464.47 515
11465.48 538
11466.49 554
11467.50 522
11468.51 581
11469.52 548
11470.54 547
11471.55 573
11472.56 514
11473.57 625
11474.58 572
11475.59 589
11476.60 500
11477.61 527
11478.62 526
11479.64 549
11480.65 536
11481.66 527
11482.67 516
11483.68 485
11484.69 442
11485.70 530
11486.72 579
11487.73 564
11488.74 601
11489.75 522
11490.76 508
11491.77 485
11492.79 517
11493.80 555
11494.81 569
11495.82 593
11496.83 597
11497.85 569
11498.86 544
11499.87 537
11500.88 520
11501.90 558
11502.91 515
11503.92 527
11504.93 522
11505.95 488
11506.96 495
11507.97 501
11508.98 480
11510.00 534
11511.01 613
11512.02 586
11513.03 529
11514.05 532
11515.06 495
11516.07 518
11517.09 560
11518.10 513
11519.11 516
11520.12 586
11521.14 515
11522.15 483
11523.16 557
11524.18 500
11525.19 502
11526.20 513
11527.22 520
11528.23 560
11529.24 513
11530.26 512
11531.27 536
11532.28 535
11533.30 519
11534.31 574
11535.33 559
11536.34 562
11537.35 560
11538.37 508
11539.38 540
11540.40 496
11541.41 559
11542.42 558
11543.44 518
11544.45 505
11545.47 485
11546.48 560
11547.49 529
11548.51 485
11549.52 535
11550.54 489
11551.55 528
11552.57 583
11553.58 534
11554.60 514
11555.61 536
11556.63 498
11557.64 499
11558.65 484
11559.67 537
11560.68 620
11561.70 581
11562.71 517
11563.73 552
11564.74 572
11565.76 548
11566.77 546
11567.79 522
11568.81 503
11569.82 480
11570.84 503
11571.85 496
11572.87 520
11573.88 561
11574.90 565
11575.91 561
11576.93 584
11577.94 536
11578.96 561
11579.98 503
11580.99 475
11582.01 553
11583.02 570
11584.04 633
11585.05 616
11586.07 585
11587.09 548
11588.10 622
11589.12 599
11590.14 590
11591.15 616
11592.17 663
11593.18 635
11594.20 625
11595.22 640
11596.23 680
11597.25 676
11598.27 721
11599.28 729
11600.30 826
11601.32 848
11602.33 852
11603.35 914
11604.37 897
11605.38 840
11606.40 838
11607.42 853
11608.43 804
11609.45 761
11610.47 633
11611.49 678
11612.50 654
11613.52 651
11614.54 618
11615.55 586
11616.57 590
11617.59 581
11618.61 638
11619.62 557
11620.64 564
11621.66 559
11622.68 530
11623.69 530
11624.71 509
11625.73 494
11626.75 549
11627.77 506
11628.78 510
11629.80 523
11630.82 521
11631.84 500
11632.85 448
11633.87 508
11634.89 543
11635.91 531
11636.93 456
11637.95 579
11638.96 509
11639.98 455
11641.00 493
11642.02 504
11643.04 521
11644.06 514
11645.07 561
11646.09 494
11647.11 507
11648.13 508
11649.15 462
11650.17 482
11651.19 493
11652.21 487
11653.23 506
11654.24 496
11655.26 506
11656.28 506
11657.30 478
11658.32 548
11659.34 566
11660.36 509
11661.38 459
11662.40 475
11663.42 456
11664.44 508
11665.46 502
11666.48 532
11667.49 507
11668.51 508
11669.53 512
11670.55 492
11671.57 497
11672.59 556
11673.61 502
11674.63 500
11675.65 507
11676.67 511
11677.69 509
11678.71 497
11679.73 519
11680.75 539
11681.77 542
11682.79 494
11683.81 478
11684.83 497
11685.85 519
11686.88 504
11687.90 493
11688.92 530
11689.94 548
11690.96 536
11691.98 531
11693.00 522
11694.02 490
11695.04 555
11696.06 520
11697.08 492
11698.10 494
11699.12 492
11700.14 487
11701.17 507
11702.19 519
11703.21 535
11704.23 498
11705.25 451
11706.27 489
11707.29 481
11708.31 509
11709.34 518
11710.36 568
11711.38 535
11712.40 521
11713.42 498
11714.44 541
11715.46 508
11716.49 506
11717.51 524
11718.53 535
11719.55 483
11720.57 522
11721.60 532
11722.62 486
11723.64 562
11724.66 512
11725.68 538
11726.71 522
11727.73 504
11728.75 462
11729.77 513
11730.80 531
11731.82 498
11732.84 514
11733.86 497
11734.88 445
11735.91 490
11736.93 491
11737.95 532
11738.98 541
11740.00 506
11741.02 569
11742.04 558
11743.07 594
11744.09 540
11745.11 544
11746.14 534
11747.16 533
11748.18 529
11749.20 545
11750.23 547
11751.25 496
11752.27 560
11753.30 539
11754.32 505
11755.34 525
11756.37 544
11757.39 526
11758.41 552
11759.44 517
11760.46 550
11761.49 562
11762.51 523
11763.53 510
11764.56 559
11765.58 530
11766.60 536
11767.63 529
11768.65 499
11769.68 549
11770.70 549
11771.72 611
11772.75 601
11773.77 574
11774.80 549
11775.82 559
11776.85 545
11777.87 540
11778.90 577
11779.92 569
11780.94 553
11781.97 564
11782.99 560
11784.02 581
11785.04 544
11786.07 579
11787.09 557
11788.12 548
11789.14 547
11790.17 569
11791.19 643
11792.22 594
11793.24 565
11794.27 575
11795.29 564
11796.32 601
11797.34 617
11798.37 604
11799.39 600
11800.42 626
11801.44 612
11802.47 603
11803.49 646
11804.52 671
11805.55 640
11806.57 664
11807.60 641
11808.62 681
11809.65 656
11810.67 601
11811.70 543
11812.73 623
11813.75 711
11814.78 631
11815.80 617
11816.83 675
11817.86 614
11818.88 589
11819.91 668
11820.94 618
11821.96 645
11822.99 675
11824.01 715
11825.04 720
11826.07 669
11827.09 683
11828.12 658
11829.15 621
11830.17 667
11831.20 656
11832.23 678
11833.25 743
11834.28 690
11835.31 719
11836.33 713
11837.36 687
11838.39 695
11839.42 724
11840.44 726
11841.47 665
11842.50 716
11843.52 727
11844.55 726
11845.58 775
11846.61 791
11847.63 714
11848.66 771
11849.69 702
11850.72 755
11851.74 777
11852.77 771
11853.80 824
11854.83 778
11855.85 889
11856.88 909
11857.91 889
11858.94 815
11859.97 805
11860.99 856
11862.02 941
11863.05 918
11864.08 854
11865.11 883
11866.13 904
11867.16 931
11868.19 939
11869.22 924
11870.25 862
11871.28 862
11872.30 949
11873.33 959
11874.36 933
11875.39 1035
11876.42 1006
11877.45 980
11878.48 1067
11879.51 997
11880.53 951
11881.56 1021
11882.59 1047
11883.62 1147
11884.65 1055
11885.68 1042
11886.71 1079
11887.74 1188
11888.77 1196
11889.80 1142
11890.83 1197
11891.85 1202
11892.88 1213
11893.91 1157
11894.94 1219
11895.97 1300
11897.00 1329
11898.03 1429
11899.06 1530
11900.09 1603
11901.12 1585
11902.15 1572
11903.18 1595
11904.21 1552
11905.24 1522
11906.27 1454
11907.30 1415
11908.33 1316
11909.36 1406
11910.39 1456
11911.42 1395
11912.45 1274
11913.48 1279
11914.51 1248
11915.54 1324
11916.57 1333
11917.60 1321
11918.63 1449
11919.66 1291
11920.69 1319
11921.73 1298
11922.76 1334
11923.79 1388
11924.82 1583
11925.85 1647
11926.88 1750
11927.91 1887
11928.94 2077
11929.97 1997
11931.00 2101
11932.03 2016
11933.07 2022
11934.10 2015
11935.13 2065
11936.16 1937
11937.19 1756
11938.22 1571
11939.25 1485
11940.28 1366
11941.32 1301
11942.35 1292
11943.38 1193
11944.41 1173
11945.44 1128
11946.47 1081
11947.51 1036
11948.54 1021
11949.57 1021
11950.60 950
11951.63 993
11952.66 931
11953.70 963
11954.73 1005
11955.76 950
11956.79 909
11957.83 930
11958.86 920
11959.89 976
11960.92 968
11961.95 934
11962.99 886
11964.02 907
11965.05 866
11966.08 877
11967.12 955
11968.15 935
11969.18 906
11970.22 857
11971.25 879
11972.28 890
11973.31 845
11974.35 808
11975.38 886
11976.41 899
11977.45 906
11978.48 856
11979.51 908
11980.55 930
11981.58 915
11982.61 850
11983.64 892
11984.68 849
11985.71 841
11986.75 920
11987.78 915
11988.81 871
11989.85 858
11990.88 878
11991.91 850
11992.95 883
11993.98 917
11995.01 982
11996.05 919
11997.08 944
11998.12 943
11999.15 974
12000.18 950
12001.22 972
12002.25 954
12003.29 1004
12004.32 951
12005.35 971
12006.39 988
12007.42 983
12008.46 1005
12009.49 1017
12010.53 1082
12011.56 1059
12012.60 1102
12013.63 1137
12014.67 1120
12015.70 1096
12016.73 1069
12017.77 1070
12018.80 1078
12019.84 1193
12020.87 1106
12021.91 1065
12022.94 1051
12023.98 1050
12025.01 1139
12026.05 1099
12027.08 1110
12028.12 1034
12029.15 1038
12030.19 1030
12031.23 1031
12032.26 1052
12033.30 1006
12034.33 1017
12035.37 1058
12036.40 996
12037.44 986
12038.47 1052
12039.51 960
12040.55 978
12041.58 1066
12042.62 991
12043.65 1011
12044.69 1005
12045.73 1010
12046.76 960
12047.80 958
12048.83 980
12049.87 962
12050.91 880
12051.94 1007
12052.98 978
12054.01 916
12055.05 933
12056.09 977
12057.12 1034
12058.16 964
12059.20 978
12060.23 962
12061.27 1022
12062.31 997
12063.34 1022
12064.38 1010
12065.42 932
12066.45 955
12067.49 1017
12068.53 979
12069.57 942
12070.60 952
12071.64 973
12072.68 991
12073.71 1003
12074.75 981
12075.79 999
12076.83 973
12077.86 951
12078.90 984
12079.94 1034
12080.98 1051
12082.01 999
12083.05 1058
12084.09 1013
12085.13 994
12086.16 1084
12087.20 1015
12088.24 997
12089.28 1035
12090.32 1071
12091.35 1044
12092.39 1053
12093.43 1102
12094.47 1093
12095.51 1244
12096.54 1234
12097.58 1264
12098.62 1230
12099.66 1291
12100.70 1321
12101.74 1283
12102.77 1321
12103.81 1315
12104.85 1368
12105.89 1325
12106.93 1241
12107.97 1182
12109.01 1170
12110.04 1156
12111.08 995
12112.12 928
12113.16 914
12114.20 925
12115.24 817
12116.28 779
12117.32 833
12118.36 832
12119.39 788
12120.43 795
12121.47 748
12122.51 758
12123.55 781
12124.59 755
12125.63 808
12126.67 756
12127.71 814
12128.75 757
12129.79 685
12130.83 739
12131.87 674
12132.91 752
12133.95 697
12134.99 678
12136.03 705
12137.07 718
12138.11 766
12139.15 719
12140.19 679
12141.23 666
12142.27 635
12143.31 696
12144.35 699
12145.39 695
12146.43 699
12147.47 648
12148.51 675
12149.55 642
12150.59 679
12151.63 703
12152.67 640
12153.71 686
12154.75 669
12155.79 642
12156.83 648
12157.88 637
12158.92 646
12159.96 651
12161.00 708
12162.04 705
12163.08 636
12164.12 637
12165.16 647
12166.20 675
12167.24 641
12168.29 634
12169.33 671
12170.37 666
12171.41 656
12172.45 666
12173.49 594
12174.53 667
12175.58 689
12176.62 677
12177.66 684
12178.70 650
12179.74 694
12180.78 638
12181.83 599
12182.87 651
12183.91 621
12184.95 628
12185.99 739
12187.04 638
12188.08 656
12189.12 649
12190.16 678
12191.20 689
12192.25 646
12193.29 701
12194.33 711
12195.37 593
12196.42 657
12197.46 643
12198.50 633
12199.54 647
12200.59 624
12201.63 650
12202.67 637
12203.72 669
12204.76 674
12205.80 680
12206.84 654
12207.89 696
12208.93 661
12209.97 659
12211.02 667
12212.06 598
12213.10 643
12214.15 657
12215.19 685
12216.23 662
12217.28 609
12218.32 667
12219.36 671
12220.41 657
12221.45 629
12222.49 624
12223.54 649
12224.58 639
12225.62 629
12226.67 704
12227.71 645
12228.76 683
12229.80 673
12230.84 661
12231.89 672
12232.93 695
12233.98 641
12235.02 576
12236.06 653
12237.11 622
12238.15 650
12239.20 663
12240.24 608
12241.29 615
12242.33 611
12243.37 673
12244.42 647
12245.46 616
12246.51 598
12247.55 579
12248.60 642
12249.64 620
12250.69 590
12251.73 618
12252.78 623
12253.82 621
12254.87 622
12255.91 634
12256.96 617
12258.00 599
12259.05 622
12260.09 618
12261.14 579
12262.18 581
12263.23 615
12264.27 629
12265.32 551
12266.36 569
12267.41 540
12268.45 564
12269.50 568
12270.55 584
12271.59 570
12272.64 547
12273.68 537
12274.73 625
12275.77 592
12276.82 577
12277.87 632
12278.91 600
12279.96 602
12281.00 582
12282.05 619
12283.10 596
12284.14 593
12285.19 586
12286.24 655
12287.28 596
12288.33 567
12289.38 595
12290.42 577
12291.47 581
12292.51 581
12293.56 608
12294.61 531
12295.65 577
12296.70 568
12297.75 513
12298.80 533
12299.84 558
12300.89 635
12301.94 631
12302.98 585
12304.03 609
12305.08 577
12306.12 610
12307.17 616
12308.22 616
12309.27 592
12310.31 594
12311.36 540
12312.41 571
12313.46 562
12314.50 549
12315.55 538
12316.60 561
12317.65 575
12318.69 602
12319.74 574
12320.79 559
12321.84 514
12322.88 520
12323.93 585
12324.98 527
12326.03 545
12327.08 511
12328.12 503
12329.17 523
12330.22 541
12331.27 595
12332.32 520
12333.37 581
12334.41 557
12335.46 501
12336.51 462
12337.56 516
12338.61 595
12339.66 557
12340.71 652
12341.75 555
12342.80 564
12343.85 587
12344.90 590
12345.95 580
12347.00 511
12348.05 497
12349.10 518
12350.15 548
12351.19 569
12352.24 542
12353.29 564
12354.34 566
12355.39 574
12356.44 508
12357.49 570
12358.54 578
12359.59 591
12360.64 558
12361.69 565
12362.74 531
12363.79 571
12364.84 607
12365.89 559
12366.94 557
12367.99 506
12369.04 590
12370.09 561
12371.14 510
12372.18 555
12373.24 552
12374.29 592
12375.34 553
12376.39 584
12377.44 602
12378.49 664
12379.54 566
12380.59 615
12381.64 591
12382.69 610
12383.74 653
12384.79 613
12385.84 594
12386.89 547
12387.94 592
12388.99 629
12390.04 640
12391.09 619
12392.14 575
12393.19 622
12394.24 593
12395.30 572
12396.35 625
12397.40 570
12398.45 581
12399.50 612
12400.55 605
12401.60 650
12402.65 641
12403.70 625
12404.76 587
12405.81 616
12406.86 610
12407.91 601
12408.96 678
12410.01 683
12411.07 589
12412.12 599
12413.17 588
12414.22 651
12415.27 603
12416.32 648
12417.38 576
12418.43 663
12419.48 683
12420.53 616
12421.58 639
12422.64 643
12423.69 666
12424.74 682
12425.79 631
12426.84 621
12427.90 695
12428.95 696
12430.00 660
12431.05 650
12432.11 705
12433.16 746
12434.21 764
12435.26 770
12436.32 639
12437.37 666
12438.42 660
12439.48 698
12440.53 692
12441.58 671
12442.63 684
12443.69 715
12444.74 717
12445.79 653
12446.85 625
12447.90 677
12448.95 710
12450.01 685
12451.06 709
12452.11 753
12453.17 734
12454.22 678
12455.27 671
12456.33 687
12457.38 706
12458.43 757
12459.49 746
12460.54 762
12461.60 745
12462.65 735
12463.70 835
12464.76 783
12465.81 806
12466.86 889
12467.92 920
12468.97 983
12470.03 1009
12471.08 1080
12472.14 1238
12473.19 1267
12474.24 1302
12475.30 1350
12476.35 1398
12477.41 1416
12478.46 1349
12479.52 1407
12480.57 1351
12481.63 1300
12482.68 1192
12483.73 1080
12484.79 976
12485.84 925
12486.90 919
12487.95 849
12489.01 782
12490.06 782
12491.12 809
12492.17 819
12493.23 744
12494.28 679
12495.34 694
12496.39 722
12497.45 708
12498.51 701
12499.56 697
12500.62 634
12501.67 640
12502.73 699
12503.78 684
12504.84 723
12505.89 756
12506.95 724
12508.01 686
12509.06 607
12510.12 670
12511.17 653
12512.23 615
12513.28 644
12514.34 649
12515.40 693
12516.45 698
12517.51 685
12518.56 599
12519.62 618
12520.68 633
12521.73 646
12522.79 643
12523.85 601
12524.90 652
12525.96 621
12527.02 737
12528.07 702
12529.13 609
12530.19 631
12531.24 644
12532.30 675
12533.36 656
12534.41 683
12535.47 675
12536.53 683
12537.58 660
12538.64 708
12539.70 664
12540.75 691
12541.81 712
12542.87 699
12543.93 715
12544.98 686
12546.04 695
12547.10 694
12548.16 720
12549.21 788
12550.27 814
12551.33 792
12552.39 796
12553.44 816
12554.50 847
12555.56 862
12556.62 900
12557.67 917
12558.73 845
12559.79 854
12560.85 859
12561.91 820
12562.96 850
12564.02 818
12565.08 779
12566.14 794
12567.20 736
12568.26 737
12569.31 704
12570.37 691
12571.43 710
12572.49 675
12573.55 723
12574.61 679
12575.66 671
12576.72 672
12577.78 695
12578.84 657
12579.90 661
12580.96 706
12582.02 699
12583.08 673
12584.13 651
12585.19 696
12586.25 660
12587.31 648
12588.37 641
12589.43 657
12590.49 648
12591.55 654
12592.61 663
12593.67 630
12594.73 643
12595.79 630
12596.85 628
12597.91 591
12598.96 605
12600.02 628
12601.08 650
12602.14 650
12603.20 634
12604.26 663
12605.32 671
12606.38 645
12607.44 675
12608.50 643
12609.56 592
12610.62 659
12611.68 634
12612.74 658
12613.80 693
12614.86 681
12615.92 711
12616.98 729
12618.04 801
12619.10 788
12620.17 708
12621.23 745
12622.29 757
12623.35 708
12624.41 704
12625.47 661
12626.53 634
12627.59 697
12628.65 668
12629.71 617
12630.77 639
12631.83 585
12632.89 621
12633.96 592
12635.02 570
12636.08 596
12637.14 562
12638.20 570
12639.26 635
12640.32 662
12641.38 630
12642.45 527
12643.51 574
12644.57 611
12645.63 623
12646.69 578
12647.75 586
12648.81 599
12649.88 614
12650.94 587
12652.00 587
12653.06 622
12654.12 606
12655.19 582
12656.25 550
12657.31 569
12658.37 555
12659.43 574
12660.50 597
12661.56 577
12662.62 586
12663.68 591
12664.75 600
12665.81 564
12666.87 528
12667.93 509
12668.99 608
12670.06 608
12671.12 553
12672.18 632
12673.25 596
12674.31 539
12675.37 544
12676.43 548
12677.50 605
12678.56 533
12679.62 547
12680.69 568
12681.75 614
12682.81 678
12683.87 649
12684.94 575
12686.00 559
12687.06 601
12688.13 609
12689.19 555
12690.25 544
12691.32 610
12692.38 595
12693.45 551
12694.51 593
12695.57 638
12696.64 613
12697.70 586
12698.76 620
12699.83 673
12700.89 601
12701.95 621
12703.02 626
12704.08 635
12705.15 633
12706.21 582
12707.28 588
12708.34 574
12709.40 640
12710.47 587
12711.53 579
12712.60 604
12713.66 581
12714.73 586
12715.79 570
12716.85 591
12717.92 620
12718.98 655
12720.05 641
12721.11 623
12722.18 593
12723.24 676
12724.31 590
12725.37 586
12726.44 552
12727.50 613
12728.57 601
12729.63 654
12730.70 597
12731.76 573
12732.83 606
12733.89 551
12734.96 575
12736.02 596
12737.09 539
12738.15 537
12739.22 555
12740.29 592
12741.35 597
12742.42 555
12743.48 566
12744.55 572
12745.61 602
12746.68 570
12747.74 589
12748.81 623
12749.88 559
12750.94 613
12752.01 540
12753.07 540
12754.14 532
12755.21 534
12756.27 540
12757.34 524
12758.41 542
12759.47 552
12760.54 529
12761.60 587
12762.67 555
12763.74 567
12764.80 539
12765.87 550
12766.94 559
12768.00 527
12769.07 521
12770.14 554
12771.20 579
12772.27 534
12773.34 482
12774.40 508
12775.47 557
12776.54 536
12777.61 516
12778.67 495
12779.74 519
12780.81 526
12781.87 554
12782.94 575
12784.01 557
12785.08 593
12786.14 514
12787.21 507
12788.28 501
12789.35 515
12790.41 532
12791.48 538
12792.55 541
12793.62 521
12794.69 547
12795.75 578
12796.82 578
12797.89 544
12798.96 537
12800.02 541
12801.09 548
12802.16 544
12803.23 612
12804.30 570
12805.37 538
12806.43 569
12807.50 565
12808.57 584
12809.64 571
12810.71 551
12811.78 613
12812.84 558
12813.91 567
12814.98 551
12816.05 631
12817.12 686
12818.19 572
12819.26 591
12820.33 614
12821.39 626
12822.46 621
12823.53 630
12824.60 543
12825.67 582
12826.74 601
12827.81 598
12828.88 580
12829.95 545
12831.02 597
12832.09 543
12833.16 548
12834.22 557
12835.29 522
12836.36 534
12837.43 570
12838.50 569
12839.57 562
12840.64 527
12841.71 523
12842.78 504
12843.85 502
12844.92 540
12845.99 543
12847.06 511
12848.13 539
12849.20 523
12850.27 486
12851.34 510
12852.41 538
12853.48 553
12854.55 500
12855.62 526
12856.69 495
12857.76 494
12858.83 507
12859.90 514
12860.97 484
12862.05 501
12863.12 464
12864.19 478
12865.26 498
12866.33 497
12867.40 514
12868.47 469
12869.54 510
12870.61 471
12871.68 470
12872.75 477
12873.82 519
12874.90 500
12875.97 502
12877.04 489
12878.11 514
12879.18 496
12880.25 428
12881.32 448
12882.40 479
12883.47 518
12884.54 491
12885.61 457
12886.68 492
12887.75 491
12888.82 458
12889.90 440
12890.97 454
12892.04 472
12893.11 476
12894.18 442
12895.26 458
12896.33 478
12897.40 469
12898.47 468
12899.54 460
12900.62 424
12901.69 403
12902.76 468
12903.83 496
12904.91 456
12905.98 430
12907.05 441
12908.12 488
12909.20 489
12910.27 465
12911.34 451
12912.41 491
12913.49 456
12914.56 400
12915.63 418
12916.71 413
12917.78 449
12918.85 452
12919.92 492
12921.00 472
12922.07 515
12923.14 479
12924.22 476
12925.29 448
12926.36 463
12927.44 474
12928.51 484
12929.58 469
12930.66 415
12931.73 432
12932.80 484
12933.88 475
12934.95 443
12936.02 472
12937.10 476
12938.17 483
12939.25 482
12940.32 434
12941.39 429
12942.47 432
12943.54 492
12944.62 509
12945.69 459
12946.76 468
12947.84 434
12948.91 448
12949.99 491
12951.06 534
12952.14 490
12953.21 530
12954.28 510
12955.36 464
12956.43 452
12957.51 474
12958.58 525
12959.66 456
12960.73 464
12961.81 473
12962.88 469
12963.96 466
12965.03 472
12966.11 494
12967.18 485
12968.26 473
12969.33 483
12970.41 485
12971.48 482
12972.56 462
12973.63 509
12974.71 479
12975.78 464
12976.86 429
12977.93 496
12979.01 455
12980.08 447
12981.16 436
12982.23 456
12983.31 486
12984.39 473
12985.46 450
12986.54 501
12987.61 451
12988.69 468
12989.77 471
12990.84 487
12991.92 459
12992.99 511
12994.07 573
12995.15 515
12996.22 481
12997.30 481
12998.37 499
12999.45 546
13000.53 503
13001.60 508
13002.68 533
13003.76 440
13004.83 453
13005.91 510
13006.99 496
13008.06 461
13009.14 459
13010.22 508
13011.29 508
13012.37 491
13013.45 526
13014.52 515
13015.60 462
13016.68 464
13017.75 486
13018.83 471
13019.91 498
13020.99 483
13022.06 480
13023.14 501
13024.22 520
13025.30 465
13026.37 522
13027.45 481
13028.53 468
13029.61 505
13030.68 464
13031.76 496
13032.84 486
13033.92 504
13034.99 526
13036.07 564
13037.15 534
13038.23 505
13039.31 538
13040.38 495
13041.46 532
13042.54 491
13043.62 522
13044.70 510
13045.77 494
13046.85 560
13047.93 528
13049.01 524
13050.09 526
13051.17 491
13052.24 508
13053.32 539
13054.40 516
13055.48 501
13056.56 477
13057.64 476
13058.72 491
13059.80 527
13060.87 506
13061.95 526
13063.03 584
13064.11 510
13065.19 539
13066.27 520
13067.35 522
13068.43 454
13069.51 482
13070.59 532
13071.67 538
13072.74 519
13073.82 483
13074.90 464
13075.98 461
13077.06 473
13078.14 501
13079.22 503
13080.30 473
13081.38 485
13082.46 495
13083.54 495
13084.62 462
13085.70 526
13086.78 525
13087.86 517
13088.94 478
13090.02 479
13091.10 468
13092.18 492
13093.26 485
13094.34 475
13095.42 497
13096.50 493
13097.58 510
13098.66 503
13099.74 511
13100.82 502
13101.90 523
13102.98 479
13104.07 532
13105.15 503
13106.23 492
13107.31 502
13108.39 466
13109.47 501
13110.55 479
13111.63 463
13112.71 452
13113.79 494
13114.87 553
13115.96 529
13117.04 509
13118.12 461
13119.20 494
13120.28 540
13121.36 517
13122.44 531
13123.52 505
13124.61 523
13125.69 486
13126.77 514
13127.85 510
13128.93 509
13130.01 510
13131.10 502
13132.18 477
13133.26 498
13134.34 510
13135.42 444
13136.51 496
13137.59 499
13138.67 557
13139.75 530
13140.83 510
13141.92 496
13143.00 484
13144.08 477
13145.16 505
13146.25 483
13147.33 464
13148.41 566
13149.49 506
13150.58 531
13151.66 480
13152.74 485
13153.82 520
13154.91 517
13155.99 517
13157.07 537
13158.15 562
13159.24 549
13160.32 531
13161.40 535
13162.49 519
13163.57 581
13164.65 579
13165.74 564
13166.82 538
13167.90 529
13168.99 528
13170.07 557
13171.15 543
13172.24 547
13173.32 560
13174.40 556
13175.49 578
13176.57 517
13177.65 527
13178.74 485
13179.82 505
13180.91 541
13181.99 598
13183.07 607
13184.16 599
13185.24 596
13186.32 535
13187.41 559
13188.49 618
13189.58 577
13190.66 566
13191.75 568
13192.83 571
13193.91 539
13195.00 559
13196.08 587
13197.17 619
13198.25 563
13199.34 570
13200.42 612
13201.51 617
13202.59 547
13203.68 548
13204.76 539
13205.85 568
13206.93 595
13208.01 611
13209.10 576
13210.18 568
13211.27 597
13212.36 608
13213.44 586
13214.53 568
13215.61 627
13216.70 550
13217.78 602
13218.87 628
13219.95 537
13221.04 547
13222.12 575
13223.21 563
13224.29 563
13225.38 575
13226.47 596
13227.55 598
13228.64 596
13229.72 582
13230.81 639
13231.89 556
13232.98 600
13234.07 651
13235.15 637
13236.24 563
13237.33 585
13238.41 619
13239.50 652
13240.58 658
13241.67 621
13242.76 649
13243.84 651
13244.93 605
13246.02 654
13247.10 645
13248.19 666
13249.28 638
13250.36 677
13251.45 652
13252.54 682
13253.62 661
13254.71 700
13255.80 671
13256.88 620
13257.97 614
13259.06 665
13260.14 648
13261.23 714
13262.32 747
13263.41 689
13264.49 657
13265.58 674
13266.67 722
13267.76 744
13268.84 682
13269.93 737
13271.02 721
13272.11 660
13273.19 735
13274.28 712
13275.37 810
13276.46 756
13277.54 707
13278.63 740
13279.72 740
13280.81 743
13281.90 785
13282.98 802
13284.07 729
13285.16 756
13286.25 794
13287.34 814
13288.42 765
13289.51 854
13290.60 798
13291.69 767
13292.78 806
13293.87 758
13294.95 813
13296.04 849
13297.13 883
13298.22 801
13299.31 852
13300.40 878
13301.49 878
13302.58 864
13303.66 899
13304.75 866
13305.84 907
13306.93 947
13308.02 981
13309.11 917
13310.20 893
13311.29 913
13312.38 894
13313.47 934
13314.55 950
13315.64 873
13316.73 886
13317.82 926
13318.91 842
13320.00 862
13321.09 900
13322.18 925
13323.27 899
13324.36 857
13325.45 922
13326.54 890
13327.63 910
13328.72 888
13329.81 891
13330.90 974
13331.99 913
13333.08 869
13334.17 867
13335.26 876
13336.35 875
13337.44 922
13338.53 927
13339.62 991
13340.71 978
13341.80 973
13342.89 1010
13343.98 1003
13345.07 1021
13346.16 991
13347.25 1049
13348.35 977
13349.44 1006
13350.53 1017
13351.62 1029
13352.71 1018
13353.80 1004
13354.89 1044
13355.98 1078
13357.07 1038
13358.16 1067
13359.26 1167
13360.35 1115
13361.44 1145
13362.53 1146
13363.62 1190
13364.71 1201
13365.80 1269
13366.89 1237
13367.99 1261
13369.08 1248
13370.17 1190
13371.26 1180
13372.35 1124
13373.44 1118
13374.54 1101
13375.63 1097
13376.72 972
13377.81 959
13378.90 916
13380.00 935
13381.09 953
13382.18 908
13383.27 926
13384.36 903
13385.46 860
13386.55 844
13387.64 847
13388.73 841
13389.83 803
13390.92 923
13392.01 901
13393.10 845
13394.20 868
13395.29 825
13396.38 791
13397.47 904
13398.57 842
13399.66 786
13400.75 806
13401.84 818
13402.94 822
13404.03 859
13405.12 832
13406.22 844
13407.31 801
13408.40 806
13409.50 860
13410.59 776
13411.68 760
13412.78 775
13413.87 832
13414.96 814
13416.06 848
13417.15 784
13418.24 788
13419.34 761
13420.43 818
13421.52 811
13422.62 775
13423.71 825
13424.81 844
13425.90 884
13426.99 833
13428.09 844
13429.18 814
13430.27 819
13431.37 875
13432.46 893
13433.56 881
13434.65 835
13435.75 830
13436.84 822
13437.93 844
13439.03 807
13440.12 852
13441.22 882
13442.31 918
13443.41 860
13444.50 865
13445.60 952
13446.69 1010
13447.79 970
13448.88 883
13449.98 905
13451.07 910
13452.17 977
13453.26 951
13454.36 959
13455.45 1075
13456.55 982
13457.64 971
13458.74 1021
13459.83 1022
13460.93 1019
13462.02 998
13463.12 1008
13464.21 999
13465.31 1019
13466.40 1023
13467.50 1019
13468.59 1046
13469.69 1077
13470.79 1071
13471.88 1029
13472.98 1023
13474.07 1034
13475.17 1025
13476.27 1024
13477.36 1107
13478.46 1022
13479.55 1031
13480.65 1083
13481.75 1067
13482.84 1044
13483.94 1102
13485.03 1132
13486.13 1086
13487.23 1128
13488.32 1147
13489.42 1176
13490.52 1133
13491.61 1082
13492.71 1212
13493.81 1246
13494.90 1225
13496.00 1260
13497.10 1256
13498.19 1356
13499.29 1312
13500.39 1334
13501.48 1381
13502.58 1261
13503.68 1364
13504.77 1380
13505.87 1330
13506.97 1300
13508.07 1258
13509.16 1189
13510.26 1199
13511.36 1139
13512.46 1111
13513.55 1041
13514.65 1092
13515.75 981
13516.85 975
13517.94 944
13519.04 932
13520.14 948
13521.24 922
13522.33 925
13523.43 921
13524.53 958
13525.63 888
13526.73 861
13527.82 826
13528.92 828
13530.02 894
13531.12 809
13532.22 821
13533.31 782
13534.41 840
13535.51 830
13536.61 814
13537.71 809
13538.81 762
13539.90 762
13541.00 755
13542.10 730
13543.20 760
13544.30 710
13545.40 803
13546.50 754
13547.60 722
13548.69 709
13549.79 770
13550.89 805
13551.99 741
13553.09 731
13554.19 732
13555.29 723
13556.39 713
13557.49 721
13558.59 692
13559.69 762
13560.78 688
13561.88 736
13562.98 746
13564.08 707
13565.18 721
13566.28 752
13567.38 699
13568.48 748
13569.58 680
13570.68 727
13571.78 690
13572.88 730
13573.98 739
13575.08 718
13576.18 737
13577.28 726
13578.38 737
13579.48 733
13580.58 772
13581.68 759
13582.78 701
13583.88 733
13584.98 781
13586.08 756
13587.18 763
13588.28 755
13589.38 808
13590.48 786
13591.59 798
13592.69 725
13593.79 710
13594.89 764
13595.99 704
13597.09 753
13598.19 764
13599.29 790
13600.39 780
13601.49 778
13602.59 798
13603.69 770
13604.80 815
13605.90 836
13607.00 827
13608.10 787
13609.20 777
13610.30 774
13611.40 803
13612.51 802
13613.61 797
13614.71 795
13615.81 745
13616.91 809
13618.01 803
13619.11 772
13620.22 825
13621.32 769
13622.42 774
13623.52 722
13624.62 800
13625.73 811
13626.83 733
13627.93 748
13629.03 760
13630.13 742
13631.24 733
13632.34 816
13633.44 790
13634.54 835
13635.65 774
13636.75 856
13637.85 827
13638.95 775
13640.06 820
13641.16 843
13642.26 822
13643.36 785
13644.47 722
13645.57 741
13646.67 803
13647.78 802
13648.88 789
13649.98 798
13651.08 801
13652.19 806
13653.29 799
13654.39 747
13655.50 749
13656.60 736
13657.70 789
13658.81 814
13659.91 754
13661.01 770
13662.12 707
13663.22 722
13664.32 740
13665.43 793
13666.53 760
13667.63 734
13668.74 753
13669.84 734
13670.95 792
13672.05 740
13673.15 737
13674.26 729
13675.36 765
13676.47 759
13677.57 797
13678.67 768
13679.78 797
13680.88 783
13681.99 830
13683.09 842
13684.20 757
13685.30 755
13686.40 753
13687.51 769
13688.61 870
13689.72 808
13690.82 780
13691.93 862
13693.03 826
13694.14 761
13695.24 788
13696.35 860
13697.45 844
13698.56 856
13699.66 796
13700.77 791
13701.87 814
13702.98 841
13704.08 844
13705.19 873
13706.29 826
13707.40 826
13708.50 862
13709.61 902
13710.71 942
13711.82 919
13712.92 913
13714.03 951
13715.14 928
13716.24 930
13717.35 1000
13718.45 1003
13719.56 1024
13720.66 988
13721.77 1014
13722.88 979
13723.98 986
13725.09 982
13726.19 1056
13727.30 1061
13728.41 1028
13729.51 1087
13730.62 1084
13731.73 1136
13732.83 1125
13733.94 1144
13735.04 1120
13736.15 1142
13737.26 1140
13738.36 1125
13739.47 1161
13740.58 1178
13741.68 1114
13742.79 1182
13743.90 1180
13745.00 1167
13746.11 1183
13747.22 1175
13748.32 1142
13749.43 1163
13750.54 1277
13751.65 1276
13752.75 1357
13753.86 1418
13754.97 1433
13756.07 1365
13757.18 1489
13758.29 1478
13759.40 1471
13760.50 1448
13761.61 1519
13762.72 1691
13763.83 1769
13764.93 1972
13766.04 1952
13767.15 2044
13768.26 2131
13769.37 2109
13770.47 2180
13771.58 2174
13772.69 2308
13773.80 2303
13774.91 2256
13776.01 2183
13777.12 2024
13778.23 2132
13779.34 2036
13780.45 1930
13781.55 1785
13782.66 1594
13783.77 1555
13784.88 1538
13785.99 1453
13787.10 1423
13788.20 1368
13789.31 1276
13790.42 1220
13791.53 1207
13792.64 1207
13793.75 1106
13794.86 1138
13795.97 1104
13797.07 1063
13798.18 1036
13799.29 1038
13800.40 1059
13801.51 999
13802.62 1058
13803.73 1031
13804.84 936
13805.95 1023
13807.06 971
13808.17 970
13809.28 998
13810.39 1047
13811.49 1025
13812.60 944
13813.71 939
13814.82 940
13815.93 906
13817.04 936
13818.15 957
13819.26 936
13820.37 905
13821.48 880
13822.59 881
13823.70 893
13824.81 883
13825.92 892
13827.03 863
13828.14 845
13829.25 865
13830.36 894
13831.47 853
13832.58 855
13833.69 857
13834.80 816
13835.92 810
13837.03 858
13838.14 899
13839.25 856
13840.36 876
13841.47 840
13842.58 847
13843.69 796
13844.80 924
13845.91 928
13847.02 904
13848.13 955
13849.24 953
13850.36 950
13851.47 860
13852.58 900
13853.69 909
13854.80 879
13855.91 937
13857.02 927
13858.13 965
13859.25 939
13860.36 931
13861.47 945
13862.58 945
13863.69 948
13864.80 915
13865.91 851
13867.03 970
13868.14 913
13869.25 910
13870.36 886
13871.47 929
13872.59 911
13873.70 922
13874.81 960
13875.92 960
13877.03 915
13878.15 949
13879.26 893
13880.37 965
13881.48 976
13882.60 891
13883.71 939
13884.82 900
13885.93 932
13887.05 952
13888.16 1010
13889.27 1009
13890.38 987
13891.50 974
13892.61 976
13893.72 1054
13894.83 995
13895.95 983
13897.06 1028
13898.17 999
13899.29 1021
13900.40 1018
13901.51 983
13902.63 954
13903.74 968
13904.85 937
13905.97 899
13907.08 901
13908.19 865
13909.31 850
13910.42 854
13911.53 851
13912.65 862
13913.76 873
13914.87 851
13915.99 819
13917.10 838
13918.21 800
13919.33 885
13920.44 821
13921.56 847
13922.67 777
13923.78 806
13924.90 811
13926.01 846
13927.13 813
13928.24 806
13929.35 831
13930.47 777
13931.58 818
13932.70 821
13933.81 816
13934.93 811
13936.04 761
13937.16 794
13938.27 784
13939.38 787
13940.50 782
13941.61 771
13942.73 844
13943.84 812
13944.96 762
13946.07 717
13947.19 769
13948.30 791
13949.42 764
13950.53 757
13951.65 787
13952.76 758
13953.88 818
13954.99 813
13956.11 770
13957.23 782
13958.34 719
13959.46 751
13960.57 795
13961.69 751
13962.80 746
13963.92 720
13965.03 768
13966.15 798
13967.27 842
13968.38 758
13969.50 792
13970.61 810
13971.73 807
13972.84 791
13973.96 725
13975.08 728
13976.19 762
13977.31 753
13978.43 750
13979.54 687
13980.66 776
13981.77 766
13982.89 770
13984.01 721
13985.12 758
13986.24 775
13987.36 774
13988.47 777
13989.59 692
13990.71 827
13991.82 738
13992.94 778
13994.06 737
13995.17 778
13996.29 733
13997.41 740
13998.52 717
13999.64 669
14000.76 711
14001.88 761
14002.99 756
14004.11 758
14005.23 831
14006.34 736
14007.46 775
14008.58 814
14009.70 748
14010.81 662
14011.93 707
14013.05 786
14014.17 731
14015.28 770
14016.40 719
14017.52 736
14018.64 737
14019.76 784
14020.87 814
14021.99 760
14023.11 791
14024.23 779
14025.35 785
14026.46 800
14027.58 838
14028.70 805
14029.82 774
14030.94 814
14032.06 791
14033.17 806
14034.29 814
14035.41 850
14036.53 809
14037.65 803
14038.77 809
14039.88 827
14041.00 795
14042.12 807
14043.24 897
14044.36 892
14045.48 848
14046.60 802
14047.72 828
14048.84 839
14049.95 839
14051.07 886
14052.19 912
14053.31 923
14054.43 925
14055.55 919
14056.67 891
14057.79 971
14058.91 957
14060.03 956
14061.15 975
14062.27 999
14063.39 1000
14064.51 1023
14065.63 1019
14066.75 1005
14067.87 1012
14068.99 1053
14070.11 1069
14071.23 1111
14072.35 1129
14073.47 1091
14074.59 1091
14075.71 1152
14076.83 1188
14077.95 1182
14079.07 1153
14080.19 1178
14081.31 1249
14082.43 1258
14083.55 1275
14084.67 1279
14085.79 1309
14086.91 1254
14088.03 1364
14089.15 1403
14090.27 1426
14091.39 1423
14092.51 1467
14093.63 1571
14094.75 1582
14095.87 1605
14097.00 1551
14098.12 1521
14099.24 1523
14100.36 1576
14101.48 1479
14102.60 1367
14103.72 1414
14104.84 1383
14105.96 1321
14107.09 1265
14108.21 1268
14109.33 1152
14110.45 1062
14111.57 1048
14112.69 1076
14113.81 998
14114.94 1022
14116.06 962
14117.18 916
14118.30 859
14119.42 882
14120.55 897
14121.67 801
14122.79 879
14123.91 851
14125.03 793
14126.16 785
14127.28 819
14128.40 783
14129.52 839
14130.64 774
14131.77 795
14132.89 745
14134.01 729
14135.13 755
14136.26 748
14137.38 733
14138.50 730
14139.62 677
14140.75 716
14141.87 729
14142.99 681
14144.11 720
14145.24 732
14146.36 725
14147.48 672
14148.61 706
14149.73 719
14150.85 705
14151.98 732
14153.10 704
14154.22 711
14155.35 714
14156.47 671
14157.59 740
14158.72 682
14159.84 679
14160.96 734
14162.09 698
14163.21 661
14164.33 638
14165.46 693
14166.58 694
14167.70 637
14168.83 717
14169.95 675
14171.08 712
14172.20 684
14173.32 667
14174.45 673
14175.57 654
14176.70 700
14177.82 715
14178.94 726
14180.07 711
14181.19 677
14182.32 642
14183.44 670
14184.57 705
14185.69 683
14186.81 736
14187.94 684
14189.06 621
14190.19 617
14191.31 661
14192.44 640
14193.56 691
14194.69 646
14195.81 705
14196.94 701
14198.06 637
14199.19 712
14200.31 720
14201.44 649
14202.56 625
14203.69 693
14204.81 663
14205.94 643
14207.06 682
14208.19 626
14209.31 655
14210.44 685
14211.57 631
14212.69 674
14213.82 674
14214.94 670
14216.07 638
14217.19 674
14218.32 674
14219.44 693
14220.57 671
14221.70 613
14222.82 645
14223.95 627
14225.07 604
14226.20 598
14227.33 615
14228.45 571
14229.58 588
14230.71 566
14231.83 600
14232.96 649
14234.08 590
14235.21 582
14236.34 594
14237.46 624
14238.59 611
14239.72 635
14240.84 602
14241.97 642
14243.10 633
14244.22 647
14245.35 590
14246.48 603
14247.60 588
14248.73 604
14249.86 573
14250.99 575
14252.11 579
14253.24 593
14254.37 576
14255.49 566
14256.62 586
14257.75 567
14258.88 585
14260.00 546
14261.13 551
14262.26 571
14263.39 577
14264.51 573
14265.64 593
14266.77 583
14267.90 572
14269.02 571
14270.15 593
14271.28 561
14272.41 561
14273.54 569
14274.66 568
14275.79 555
14276.92 557
14278.05 538
14279.18 553
14280.30 523
14281.43 543
14282.56 559
14283.69 599
14284.82 566
14285.95 484
14287.07 510
14288.20 516
14289.33 522
14290.46 518
14291.59 527
14292.72 517
14293.85 495
14294.98 455
14296.10 480
14297.23 513
14298.36 491
14299.49 555
14300.62 531
14301.75 503
14302.88 490
14304.01 521
14305.14 517
14306.27 449
14307.39 436
14308.52 424
14309.65 471
14310.78 488
14311.91 478
14313.04 492
14314.17 507
14315.30 499
14316.43 468
14317.56 469
14318.69 497
14319.82 497
14320.95 496
14322.08 473
14323.21 508
14324.34 494
14325.47 488
14326.60 461
14327.73 482
14328.86 461
14329.99 479
14331.12 467
14332.25 471
14333.38 507
14334.51 486
14335.64 480
14336.77 441
14337.90 463
14339.03 459
14340.16 495
14341.29 450
14342.42 400
14343.56 510
14344.69 437
14345.82 506
14346.95 440
14348.08 450
14349.21 422
14350.34 473
14351.47 458
14352.60 495
14353.73 475
14354.87 429
14356.00 437
14357.13 432
14358.26 469
14359.39 428
14360.52 449
14361.65 479
14362.78 454
14363.92 491
14365.05 479
14366.18 457
14367.31 435
14368.44 411
14369.57 474
14370.71 479
14371.84 492
14372.97 436
14374.10 444
14375.23 412
14376.37 424
14377.50 482
14378.63 461
14379.76 426
14380.89 477
14382.03 422
14383.16 430
14384.29 464
14385.42 455
14386.56 491
14387.69 445
14388.82 440
14389.95 460
14391.09 491
14392.22 472
14393.35 461
14394.48 465
14395.62 422
14396.75 477
14397.88 472
14399.02 475
14400.15 457
14401.28 441
14402.41 432
14403.55 435
14404.68 462
14405.81 430
14406.95 470
14408.08 450
14409.21 462
14410.35 432
14411.48 470
14412.61 421
14413.75 464
14414.88 477
14416.01 486
14417.15 464
14418.28 489
14419.42 454
14420.55 475
14421.68 432
14422.82 436
14423.95 453
14425.08 478
14426.22 445
14427.35 507
14428.49 474
14429.62 421
14430.75 460
14431.89 469
14433.02 502
14434.16 496
14435.29 528
14436.43 498
14437.56 509
14438.69 460
14439.83 447
14440.96 447
14442.10 475
14443.23 441
14444.37 454
14445.50 481
14446.64 474
14447.77 483
14448.91 525
14450.04 492
14451.18 503
14452.31 476
14453.45 437
14454.58 505
14455.72 544
14456.85 478
14457.99 466
14459.12 472
14460.26 435
14461.39 458
14462.53 478
14463.66 460
14464.80 458
14465.94 451
14467.07 511
14468.21 477
14469.34 489
14470.48 433
14471.61 490
14472.75 478
14473.89 460
14475.02 464
14476.16 473
14477.29 521
14478.43 494
14479.57 479
14480.70 514
14481.84 492
14482.97 489
14484.11 495
14485.25 454
14486.38 513
14487.52 478
14488.66 508
14489.79 452
14490.93 460
14492.07 503
14493.20 501
14494.34 482
14495.48 466
14496.61 472
14497.75 472
14498.89 498
14500.02 498
14501.16 527
14502.30 482
14503.43 495
14504.57 477
14505.71 492
14506.84 504
14507.98 517
14509.12 464
14510.26 463
14511.39 461
14512.53 469
14513.67 518
14514.81 548
14515.94 487
14517.08 511
14518.22 494
14519.36 523
14520.49 513
14521.63 569
14522.77 549
14523.91 497
14525.05 528
14526.18 532
14527.32 552
14528.46 535
14529.60 574
14530.74 550
14531.87 518
14533.01 515
14534.15 485
14535.29 493
14536.43 521
14537.56 502
14538.70 540
14539.84 522
14540.98 507
14542.12 506
14543.26 446
14544.40 471
14545.53 517
14546.67 551
14547.81 506
14548.95 509
14550.09 557
14551.23 514
14552.37 518
14553.51 518
14554.65 524
14555.78 538
14556.92 500
14558.06 500
14559.20 519
14560.34 500
14561.48 558
14562.62 566
14563.76 611
14564.90 558
14566.04 566
14567.18 579
14568.32 512
14569.46 542
14570.60 587
14571.74 574
14572.88 589
14574.02 575
14575.16 593
14576.30 586
14577.44 599
14578.58 544
14579.72 586
14580.86 591
14582.00 565
14583.14 594
14584.28 558
14585.42 590
14586.56 608
14587.70 586
14588.84 585
14589.98 599
14591.12 616
14592.26 601
14593.40 610
14594.54 595
14595.68 595
14596.82 625
14597.96 661
14599.10 661
14600.24 712
14601.38 612
14602.52 584
14603.67 609
14604.81 646
14605.95 678
14607.09 705
14608.23 667
14609.37 699
14610.51 669
14611.65 717
14612.79 716
14613.94 721
14615.08 740
14616.22 737
14617.36 721
14618.50 758
14619.64 758
14620.79 754
14621.93 757
14623.07 790
14624.21 769
14625.35 799
14626.49 799
14627.64 857
14628.78 907
14629.92 894
14631.06 923
14632.20 910
14633.35 852
14634.49 934
14635.63 880
14636.77 897
14637.91 868
14639.06 852
14640.20 840
14641.34 831
14642.48 820
14643.63 730
14644.77 761
14645.91 724
14647.05 700
14648.20 665
14649.34 690
14650.48 649
14651.63 641
14652.77 614
14653.91 606
14655.05 554
14656.20 563
14657.34 558
14658.48 612
14659.63 585
14660.77 582
14661.91 580
14663.06 549
14664.20 582
14665.34 535
14666.49 524
14667.63 520
14668.77 554
14669.92 532
14671.06 567
14672.20 492
14673.35 507
14674.49 460
14675.64 448
14676.78 467
14677.92 528
14679.07 520
14680.21 475
14681.35 462
14682.50 468
14683.64 449
14684.79 461
14685.93 514
14687.08 491
14688.22 456
14689.36 460
14690.51 485
14691.65 450
14692.80 436
14693.94 465
14695.09 450
14696.23 452
14697.38 439
14698.52 455
14699.66 500
14700.81 459
14701.95 458
14703.10 451
14704.24 483
14705.39 474
14706.53 492
14707.68 487
14708.82 432
14709.97 458
14711.11 492
14712.26 453
14713.40 477
14714.55 473
14715.69 451
14716.84 463
14717.99 497
14719.13 474
14720.28 488
14721.42 450
14722.57 441
14723.71 456
14724.86 480
14726.00 462
14727.15 435
14728.30 513
14729.44 503
14730.59 440
14731.73 414
14732.88 435
14734.03 459
14735.17 444
14736.32 428
14737.46 433
14738.61 434
14739.76 490
14740.90 441
14742.05 442
14743.20 427
14744.34 414
14745.49 400
14746.64 427
14747.78 432
14748.93 431
14750.08 459
14751.22 452
14752.37 443
14753.52 410
14754.66 465
14755.81 411
14756.96 397
14758.10 429
14759.25 447
14760.40 393
14761.54 424
14762.69 403
14763.84 425
14764.99 380
14766.13 398
14767.28 412
14768.43 412
14769.58 418
14770.72 375
14771.87 421
14773.02 368
14774.17 375
14775.31 354
14776.46 359
14777.61 406
14778.76 423
14779.90 406
14781.05 381
14782.20 406
14783.35 402
14784.50 401
14785.64 405
14786.79 420
14787.94 434
14789.09 412
14790.24 392
14791.38 393
14792.53 383
14793.68 396
14794.83 366
14795.98 383
14797.13 395
14798.28 393
14799.42 405
14800.57 424
14801.72 356
14802.87 361
14804.02 359
14805.17 344
14806.32 348
14807.47 377
14808.61 374
14809.76 376
14810.91 401
14812.06 373
14813.21 320
14814.36 347
14815.51 362
14816.66 419
14817.81 377
14818.96 330
14820.11 327
14821.26 338
14822.41 366
14823.55 413
14824.70 381
14825.85 343
14827.00 363
14828.15 342
14829.30 338
14830.45 413
14831.60 380
14832.75 390
14833.90 365
14835.05 359
14836.20 372
14837.35 355
14838.50 307
14839.65 367
14840.80 374
14841.95 327
14843.10 345
14844.25 341
14845.40 278
14846.55 316
14847.70 352
14848.86 362
14850.01 351
14851.16 321
14852.31 352
14853.46 358
14854.61 388
14855.76 363
14856.91 369
14858.06 376
14859.21 368
14860.36 368
14861.51 371
14862.66 342
14863.82 329
14864.97 409
14866.12 380
14867.27 351
14868.42 315
14869.57 352
14870.72 390
14871.87 409
14873.03 369
14874.18 356
14875.33 382
14876.48 352
14877.63 347
14878.78 368
14879.94 357
14881.09 350
14882.24 381
14883.39 363
14884.54 361
14885.70 395
14886.85 351
14888.00 311
14889.15 332
14890.30 348
14891.46 361
14892.61 410
14893.76 407
14894.91 405
14896.06 336
14897.22 342
14898.37 326
14899.52 381
14900.67 388
14901.83 369
14902.98 387
14904.13 380
14905.28 339
14906.44 329
14907.59 358
14908.74 376
14909.90 351
14911.05 356
14912.20 391
14913.36 342
14914.51 364
14915.66 389
14916.81 371
14917.97 393
14919.12 386
14920.27 370
14921.43 375
14922.58 376
14923.73 368
14924.89 384
14926.04 393
14927.19 398
14928.35 333
14929.50 390
14930.66 385
14931.81 404
14932.96 387
14934.12 396
14935.27 398
14936.42 379
14937.58 366
14938.73 383
14939.89 373
14941.04 360
14942.19 378
14943.35 407
14944.50 369
14945.66 373
14946.81 396
14947.97 388
14949.12 384
14950.27 369
14951.43 393
14952.58 391
14953.74 410
14954.89 429
14956.05 401
14957.20 433
14958.36 472
14959.51 446
14960.67 424
14961.82 440
14962.98 389
14964.13 444
14965.29 402
14966.44 446
14967.60 393
14968.75 489
14969.91 417
14971.06 405
14972.22 399
14973.37 384
14974.53 373
14975.68 379
14976.84 386
14977.99 395
14979.15 409
14980.31 374
14981.46 393
14982.62 368
14983.77 384
14984.93 364
14986.08 410
14987.24 342
14988.40 369
14989.55 377
14990.71 375
14991.86 352
14993.02 331
14994.18 360
14995.33 351
14996.49 340
14997.65 361
14998.80 316
14999.96 338
15001.11 344
15002.27 335
15003.43 373
15004.58 359
15005.74 387
15006.90 366
15008.05 372
15009.21 332
15010.37 355
15011.52 345
15012.68 327
15013.84 329
15014.99 358
15016.15 339
15017.31 327
15018.47 337
15019.62 349
15020.78 357
15021.94 355
15023.09 342
15024.25 318
15025.41 373
15026.57 351
15027.72 345
15028.88 364
15030.04 363
15031.20 358
15032.35 341
15033.51 344
15034.67 338
15035.83 339
15036.98 333
15038.14 334
15039.30 313
15040.46 332
15041.62 367
15042.77 325
15043.93 330
15045.09 325
15046.25 325
15047.41 363
15048.57 320
15049.72 313
15050.88 361
15052.04 369
15053.20 326
15054.36 355
15055.52 302
15056.67 315
15057.83 315
15058.99 314
15060.15 333
15061.31 283
15062.47 319
15063.63 314
15064.79 384
15065.94 340
15067.10 319
15068.26 318
15069.42 310
15070.58 353
15071.74 297
15072.90 304
15074.06 317
15075.22 354
15076.38 350
15077.54 322
15078.70 315
15079.85 348
15081.01 333
15082.17 291
15083.33 313
15084.49 342
15085.65 326
15086.81 333
15087.97 338
15089.13 326
15090.29 371
15091.45 358
15092.61 334
15093.77 341
15094.93 314
15096.09 313
15097.25 359
15098.41 357
15099.57 338
15100.73 321
15101.89 319
15103.05 292
15104.21 297
15105.37 307
15106.53 279
15107.69 343
15108.86 367
15110.02 322
15111.18 327
15112.34 301
15113.50 334
15114.66 321
15115.82 324
15116.98 345
15118.14 336
15119.30 357
15120.46 326
15121.62 315
15122.79 301
15123.95 350
15125.11 352
15126.27 338
15127.43 349
15128.59 365
15129.75 389
15130.91 335
15132.08 354
15133.24 353
15134.40 371
15135.56 349
15136.72 317
15137.88 349
15139.05 366
15140.21 330
15141.37 366
15142.53 365
15143.69 369
15144.85 380
15146.02 322
15147.18 353
15148.34 359
15149.50 343
15150.66 340
15151.83 347
15152.99 334
15154.15 322
15155.31 312
15156.48 380
15157.64 327
15158.80 330
15159.96 359
15161.13 368
15162.29 400
15163.45 368
15164.61 355
15165.78 363
15166.94 364
15168.10 356
15169.27 352
15170.43 319
15171.59 345
15172.75 335
15173.92 384
15175.08 354
15176.24 316
15177.41 360
15178.57 392
15179.73 409
15180.90 372
15182.06 371
15183.22 415
15184.39 382
15185.55 411
15186.71 398
15187.88 399
15189.04 366
15190.21 374
15191.37 383
15192.53 376
15193.70 425
15194.86 366
15196.02 413
15197.19 365
15198.35 373
15199.52 381
15200.68 421
15201.84 417
15203.01 429
15204.17 416
15205.34 413
15206.50 454
15207.67 429
15208.83 431
15209.99 404
15211.16 437
15212.32 466
15213.49 439
15214.65 442
15215.82 441
15216.98 477
15218.15 486
15219.31 473
15220.48 484
15221.64 468
15222.81 421
15223.97 461
15225.14 503
15226.30 475
15227.47 483
15228.63 504
15229.80 500
15230.96 545
15232.13 517
15233.29 521
15234.46 519
15235.62 507
15236.79 515
15237.95 499
15239.12 469
15240.29 476
15241.45 451
15242.62 442
15243.78 473
15244.95 447
15246.11 409
15247.28 368
15248.45 377
15249.61 422
15250.78 406
15251.94 422
15253.11 388
15254.28 411
15255.44 408
15256.61 419
15257.78 386
15258.94 367
15260.11 370
15261.27 355
15262.44 372
15263.61 386
15264.77 399
15265.94 374
15267.11 383
15268.27 362
15269.44 346
15270.61 338
15271.77 361
15272.94 351
15274.11 353
15275.27 367
15276.44 362
15277.61 360
15278.78 377
15279.94 320
15281.11 357
15282.28 346
15283.44 361
15284.61 349
15285.78 357
15286.95 367
15288.11 338
15289.28 310
15290.45 390
15291.62 371
15292.78 324
15293.95 326
15295.12 343
15296.29 337
15297.46 303
15298.62 353
15299.79 370
15300.96 356
15302.13 349
15303.30 373
15304.46 339
15305.63 356
15306.80 387
15307.97 341
15309.14 368
15310.30 387
15311.47 371
15312.64 374
15313.81 334
15314.98 316
15316.15 347
15317.31 401
15318.48 373
15319.65 341
15320.82 341
15321.99 375
15323.16 357
15324.33 355
15325.50 358
15326.66 364
15327.83 371
15329.00 342
15330.17 327
15331.34 360
15332.51 388
15333.68 370
15334.85 356
15336.02 351
15337.19 357
15338.36 348
15339.53 410
15340.70 392
15341.86 400
15343.03 445
15344.20 371
15345.37 383
15346.54 358
15347.71 344
15348.88 378
15350.05 403
15351.22 398
15352.39 394
15353.56 385
15354.73 432
15355.90 414
15357.07 383
15358.24 384
15359.41 403
15360.58 434
15361.75 413
15362.92 362
15364.09 409
15365.26 388
15366.43 390
15367.60 357
15368.78 382
15369.95 406
15371.12 398
15372.29 411
15373.46 407
15374.63 411
15375.80 440
15376.97 414
15378.14 384
15379.31 408
15380.48 433
15381.65 393
15382.83 373
15384.00 409
15385.17 395
15386.34 385
15387.51 438
15388.68 430
15389.85 431
15391.02 445
15392.20 410
15393.37 408
15394.54 398
15395.71 422
15396.88 405
15398.05 416
15399.22 431
15400.40 415
15401.57 396
15402.74 403
15403.91 408
15405.08 378
15406.26 409
15407.43 381
15408.60 377
15409.77 380
15410.94 370
15412.12 381
15413.29 335
15414.46 386
15415.63 411
15416.81 374
15417.98 346
15419.15 335
15420.32 324
15421.50 311
15422.67 308
15423.84 297
15425.01 328
15426.19 289
15427.36 386
15428.53 348
15429.70 313
15430.88 316
15432.05 354
15433.22 356
15434.40 335
15435.57 326
15436.74 315
15437.92 350
15439.09 370
15440.26 343
15441.44 324
15442.61 321
15443.78 341
15444.96 301
15446.13 353
15447.30 352
15448.48 330
15449.65 353
15450.82 356
15452.00 362
15453.17 356
15454.34 358
15455.52 344
15456.69 341
15457.87 328
15459.04 338
15460.21 343
15461.39 366
15462.56 343
15463.74 320
15464.91 388
15466.08 346
15467.26 342
15468.43 342
15469.61 345
15470.78 326
15471.96 325
15473.13 344
15474.31 353
15475.48 343
15476.65 335
15477.83 305
15479.00 290
15480.18 340
15481.35 338
15482.53 355
15483.70 318
15484.88 366
15486.05 388
15487.23 337
15488.40 319
15489.58 355
15490.75 345
15491.93 340
15493.10 322
15494.28 357
15495.45 383
15496.63 350
15497.81 367
15498.98 341
15500.16 326
15501.33 358
15502.51 346
15503.68 365
15504.86 363
15506.03 333
15507.21 346
15508.39 350
15509.56 321
15510.74 366
15511.91 364
15513.09 392
15514.27 358
15515.44 378
15516.62 351
15517.79 369
15518.97 388
15520.15 409
15521.32 342
15522.50 327
15523.68 383
15524.85 366
15526.03 350
15527.21 363
15528.38 372
15529.56 365
15530.74 376
15531.91 365
15533.09 395
15534.27 365
15535.44 385
15536.62 392
15537.80 360
15538.97 366
15540.15 408
15541.33 415
15542.51 379
15543.68 408
15544.86 406
15546.04 374
15547.21 386
15548.39 393
15549.57 411
15550.75 394
15551.92 364
15553.10 399
15554.28 376
15555.46 385
15556.63 417
15557.81 411
15558.99 396
15560.17 441
15561.35 433
15562.52 386
15563.70 426
15564.88 430
15566.06 389
15567.24 435
15568.41 447
15569.59 435
15570.77 399
15571.95 417
15573.13 433
15574.30 434
15575.48 459
15576.66 450
15577.84 415
15579.02 434
15580.20 430
15581.38 440
15582.55 413
15583.73 404
15584.91 414
15586.09 453
15587.27 462
15588.45 414
15589.63 454
15590.81 481
15591.99 433
15593.16 442
15594.34 464
15595.52 458
15596.70 471
15597.88 437
15599.06 474
15600.24 473
15601.42 437
15602.60 490
15603.78 469
15604.96 473
15606.14 470
15607.32 497
15608.50 533
15609.68 506
15610.86 505
15612.04 505
15613.22 503
15614.40 484
15615.58 530
15616.76 462
15617.94 465
15619.12 512
15620.30 529
15621.48 531
15622.66 550
15623.84 540
15625.02 532
15626.20 535
15627.38 532
15628.56 580
15629.74 581
15630.92 626
15632.10 593
15633.28 567
15634.46 574
15635.64 575
15636.82 604
15638.00 609
15639.18 574
15640.36 621
15641.54 666
15642.73 643
15643.91 674
15645.09 645
15646.27 638
15647.45 624
15648.63 688
15649.81 695
15650.99 661
15652.17 653
15653.36 699
15654.54 737
15655.72 714
15656.90 665
15658.08 724
15659.26 729
15660.44 721
15661.63 635
15662.81 608
15663.99 719
15665.17 653
15666.35 682
15667.54 673
15668.72 683
15669.90 640
15671.08 644
15672.26 662
15673.45 647
15674.63 685
15675.81 625
15676.99 627
15678.17 618
15679.36 613
15680.54 663
15681.72 617
15682.90 601
15684.09 646
15685.27 590
15686.45 565
15687.63 586
15688.82 653
15690.00 637
15691.18 600
15692.36 651
15693.55 649
15694.73 631
15695.91 630
15697.10 614
15698.28 651
15699.46 683
15700.65 640
15701.83 651
15703.01 636
15704.20 634
15705.38 620
15706.56 685
15707.75 622
15708.93 725
15710.11 789
15711.30 718
15712.48 692
15713.66 689
15714.85 737
15716.03 705
15717.21 695
15718.40 714
15719.58 737
15720.77 708
15721.95 735
15723.13 646
15724.32 624
15725.50 666
15726.69 698
15727.87 694
15729.05 628
15730.24 659
15731.42 662
15732.61 648
15733.79 614
15734.98 643
15736.16 708
15737.34 680
15738.53 673
15739.71 699
15740.90 618
15742.08 710
15743.27 737
15744.45 696
15745.64 685
15746.82 696
15748.01 710
15749.19 737
15750.38 664
15751.56 677
15752.75 730
15753.93 721
15755.12 710
15756.30 727
15757.49 689
15758.67 742
15759.86 724
15761.04 646
15762.23 653
15763.42 663
15764.60 679
15765.79 610
15766.97 652
15768.16 630
15769.34 654
15770.53 636
15771.71 579
15772.90 587
15774.09 591
15775.27 615
15776.46 585
15777.64 534
15778.83 613
15780.02 639
15781.20 593
15782.39 618
15783.58 549
15784.76 516
15785.95 544
15787.13 552
15788.32 520
15789.51 532
15790.69 527
15791.88 551
15793.07 542
15794.25 561
15795.44 532
15796.63 520
15797.81 555
15799.00 555
15800.19 502
15801.37 503
15802.56 544
15803.75 489
15804.94 464
15806.12 479
15807.31 490
15808.50 541
15809.68 493
15810.87 471
15812.06 452
15813.25 501
15814.43 469
15815.62 452
15816.81 497
15818.00 495
15819.18 513
15820.37 496
15821.56 432
15822.75 472
15823.93 494
15825.12 492
15826.31 471
15827.50 505
15828.69 481
15829.87 471
15831.06 466
15832.25 463
15833.44 474
15834.63 521
15835.81 469
15837.00 462
15838.19 479
15839.38 477
15840.57 494
15841.76 463
15842.94 482
15844.13 455
15845.32 458
15846.51 462
15847.70 457
15848.89 477
15850.08 487
15851.27 496
15852.45 518
15853.64 515
15854.83 485
15856.02 498
15857.21 505
15858.40 482
15859.59 544
15860.78 492
15861.97 486
15863.16 470
15864.35 499
15865.53 521
15866.72 470
15867.91 489
15869.10 525
15870.29 481
15871.48 499
15872.67 555
15873.86 480
15875.05 553
15876.24 533
15877.43 512
15878.62 490
15879.81 500
15881.00 523
15882.19 562
15883.38 549
15884.57 503
15885.76 548
15886.95 560
15888.14 584
15889.33 514
15890.52 524
15891.71 563
15892.90 537
15894.09 545
15895.28 593
15896.47 558
15897.66 532
15898.85 601
15900.04 553
15901.24 530
15902.43 572
15903.62 605
15904.81 620
15906.00 599
15907.19 606
15908.38 600
15909.57 590
15910.76 623
15911.95 617
15913.14 652
15914.34 615
15915.53 600
15916.72 615
15917.91 605
15919.10 591
15920.29 598
15921.48 593
15922.68 622
15923.87 617
15925.06 615
15926.25 565
15927.44 601
15928.63 571
15929.83 582
15931.02 580
15932.21 555
15933.40 599
15934.59 601
15935.78 599
15936.98 572
15938.17 554
15939.36 574
15940.55 569
15941.74 545
15942.94 511
15944.13 516
15945.32 495
15946.51 471
15947.71 509
15948.90 469
15950.09 444
15951.28 451
15952.48 471
15953.67 421
15954.86 430
15956.05 439
15957.25 442
15958.44 420
15959.63 416
15960.83 432
15962.02 417
15963.21 456
15964.41 424
15965.60 414
15966.79 371
15967.98 439
15969.18 415
15970.37 423
15971.56 396
15972.76 384
15973.95 420
15975.14 406
15976.34 368
15977.53 410
15978.73 371
15979.92 383
15981.11 361
15982.31 362
15983.50 361
15984.69 399
15985.89 383
15987.08 363
15988.28 338
15989.47 374
15990.66 353
15991.86 332
15993.05 350
15994.25 356
15995.44 386
15996.63 384
15997.83 368
15999.02 357
16000.22 387
16001.41 351
16002.61 354
16003.80 362
16005.00 360
16006.19 384
16007.38 357
16008.58 361
16009.77 361
16010.97 347
16012.16 346
16013.36 347
16014.55 344
16015.75 366
16016.94 356
16018.14 389
16019.33 355
16020.53 333
16021.72 342
16022.92 358
16024.11 355
16025.31 369
16026.51 383
16027.70 354
16028.90 357
16030.09 326
16031.29 367
16032.48 381
16033.68 363
16034.87 327
16036.07 327
16037.27 361
16038.46 368
16039.66 365
16040.85 339
16042.05 356
16043.24 356
16044.44 303
16045.64 326
16046.83 308
16048.03 321
16049.23 342
16050.42 317
16051.62 324
16052.81 358
16054.01 381
16055.21 362
16056.40 356
16057.60 306
16058.80 330
16059.99 341
16061.19 341
16062.39 329
16063.58 319
16064.78 372
16065.98 320
16067.17 296
16068.37 312
16069.57 311
16070.77 337
16071.96 336
16073.16 324
16074.36 334
16075.55 324
16076.75 325
16077.95 308
16079.15 319
16080.34 364
16081.54 307
16082.74 323
16083.94 327
16085.13 286
16086.33 295
16087.53 317
16088.73 316
16089.92 335
16091.12 334
16092.32 326
16093.52 361
16094.71 361
16095.91 338
16097.11 332
16098.31 340
16099.51 349
16100.71 336
16101.90 305
16103.10 324
16104.30 320
16105.50 316
16106.70 299
16107.89 323
16109.09 331
16110.29 338
16111.49 294
16112.69 301
16113.89 309
16115.09 291
16116.28 309
16117.48 306
16118.68 303
16119.88 379
16121.08 349
16122.28 314
16123.48 327
16124.68 319
16125.88 352
16127.08 364
16128.27 346
16129.47 319
16130.67 314
16131.87 351
16133.07 308
16134.27 284
16135.47 312
16136.67 289
16137.87 306
16139.07 322
16140.27 296
16141.47 329
16142.67 276
16143.87 329
16145.07 267
16146.27 311
16147.47 320
16148.67 342
16149.87 326
16151.07 291
16152.27 332
16153.47 345
16154.67 330
16155.87 310
16157.07 305
16158.27 316
16159.47 325
16160.67 311
16161.87 294
16163.07 310
16164.27 302
16165.47 309
16166.67 343
16167.87 337
16169.07 325
16170.27 322
16171.47 367
16172.68 328
16173.88 321
16175.08 283
16176.28 316
16177.48 334
16178.68 332
16179.88 357
16181.08 315
16182.28 347
16183.48 324
16184.69 338
16185.89 322
16187.09 334
16188.29 316
16189.49 304
16190.69 329
16191.89 312
16193.10 294
16194.30 326
16195.50 328
16196.70 282
16197.90 337
16199.10 320
16200.31 340
16201.51 325
16202.71 335
16203.91 327
16205.11 304
16206.32 293
16207.52 308
16208.72 311
16209.92 335
16211.13 343
16212.33 364
16213.53 406
16214.73 349
16215.93 322
16217.14 347
16218.34 312
16219.54 355
16220.74 345
16221.95 337
16223.15 380
16224.35 349
16225.56 372
16226.76 366
16227.96 357
16229.16 349
16230.37 354
16231.57 412
16232.77 393
16233.98 355
16235.18 362
16236.38 386
16237.59 376
16238.79 372
16239.99 375
16241.20 356
16242.40 321
16243.60 347
16244.81 403
16246.01 336
16247.21 345
16248.42 333
16249.62 376
16250.82 358
16252.03 376
16253.23 390
16254.44 402
16255.64 386
16256.84 373
16258.05 384
16259.25 425
16260.46 384
16261.66 409
16262.86 383
16264.07 421
16265.27 377
16266.48 417
16267.68 420
16268.89 438
16270.09 383
16271.29 388
16272.50 407
16273.70 389
16274.91 413
16276.11 407
16277.32 460
16278.52 398
16279.73 405
16280.93 395
16282.14 404
16283.34 380
16284.55 415
16285.75 457
16286.96 437
16288.16 434
16289.37 429
16290.57 443
16291.78 415
16292.98 426
16294.19 425
16295.39 394
16296.60 419
16297.80 452
16299.01 461
16300.22 399
16301.42 410
16302.63 447
16303.83 462
16305.04 459
16306.24 459
16307.45 459
16308.66 450
16309.86 434
16311.07 473
16312.27 460
16313.48 415
16314.69 392
16315.89 408
16317.10 414
16318.30 397
16319.51 365
16320.72 378
16321.92 367
16323.13 362
16324.34 346
16325.54 385
16326.75 377
16327.96 401
16329.16 330
16330.37 339
16331.58 354
16332.78 378
16333.99 343
16335.20 367
16336.40 355
16337.61 338
16338.82 363
16340.02 339
16341.23 371
16342.44 334
16343.65 327
16344.85 328
16346.06 352
16347.27 340
16348.47 335
16349.68 288
16350.89 314
16352.10 357
16353.30 330
16354.51 298
16355.72 302
16356.93 312
16358.13 304
16359.34 334
16360.55 282
16361.76 318
16362.97 344
16364.17 290
16365.38 284
16366.59 295
16367.80 310
16369.01 296
16370.21 313
16371.42 347
16372.63 330
16373.84 295
16375.05 305
16376.26 281
16377.46 290
16378.67 237
16379.88 281
16381.09 322
16382.30 291
16383.51 292
16384.72 358
16385.92 342
16387.13 335
16388.34 309
16389.55 265
16390.76 293
16391.97 329
16393.18 321
16394.39 322
16395.60 271
16396.80 289
16398.01 307
16399.22 306
16400.43 299
16401.64 298
16402.85 309
16404.06 304
16405.27 295
16406.48 324
16407.69 303
16408.90 265
16410.11 276
16411.32 327
16412.53 309
16413.74 290
16414.95 289
16416.16 280
16417.37 281
16418.58 291
16419.79 321
16421.00 287
16422.21 312
16423.42 289
16424.63 263
16425.84 253
16427.05 280
16428.26 269
16429.47 296
16430.68 305
16431.89 314
16433.10 311
16434.31 308
16435.52 305
16436.73 284
16437.94 270
16439.15 317
16440.36 297
16441.57 286
16442.79 277
16444.00 303
16445.21 279
16446.42 323
16447.63 344
16448.84 315
16450.05 278
16451.26 251
16452.47 293
16453.68 259
16454.90 299
16456.11 298
16457.32 294
16458.53 303
16459.74 290
16460.95 263
16462.16 293
16463.38 253
16464.59 273
16465.80 295
16467.01 283
16468.22 283
16469.43 278
16470.65 293
16471.86 283
16473.07 285
16474.28 323
16475.49 314
16476.71 287
16477.92 289
16479.13 296
16480.34 303
16481.56 253
16482.77 292
16483.98 306
16485.19 275
16486.40 250
16487.62 264
16488.83 290
16490.04 259
16491.25 263
16492.47 250
16493.68 248
16494.89 270
16496.11 304
16497.32 279
16498.53 266
16499.74 268
16500.96 325
16502.17 293
16503.38 271
16504.60 290
16505.81 288
16507.02 282
16508.24 267
16509.45 234
16510.66 270
16511.88 279
16513.09 258
16514.30 287
16515.52 283
16516.73 303
16517.94 303
16519.16 302
16520.37 294
16521.58 263
16522.80 284
16524.01 249
16525.23 276
16526.44 287
16527.65 235
16528.87 270
16530.08 272
16531.30 287
16532.51 297
16533.72 248
16534.94 265
16536.15 260
16537.37 297
16538.58 331
16539.80 275
16541.01 272
16542.23 270
16543.44 281
16544.65 292
16545.87 278
16547.08 297
16548.30 301
16549.51 268
16550.73 285
16551.94 263
16553.16 326
16554.37 294
16555.59 272
16556.80 269
16558.02 275
16559.23 290
16560.45 293
16561.66 276
16562.88 294
16564.09 282
16565.31 254
16566.52 287
16567.74 271
16568.96 300
16570.17 300
16571.39 288
16572.60 310
16573.82 316
16575.03 340
16576.25 346
16577.47 307
16578.68 300
16579.90 279
16581.11 292
16582.33 311
16583.54 356
16584.76 329
16585.98 310
16587.19 297
16588.41 311
16589.63 318
16590.84 251
16592.06 306
16593.27 287
16594.49 277
16595.71 321
16596.92 297
16598.14 265
16599.36 291
16600.57 270
16601.79 292
16603.01 284
16604.22 297
16605.44 306
16606.66 257
16607.87 245
16609.09 260
16610.31 310
16611.53 309
16612.74 252
16613.96 256
16615.18 285
16616.39 270
16617.61 255
16618.83 257
16620.05 271
16621.26 243
16622.48 258
16623.70 293
16624.92 246
16626.13 260
16627.35 273
16628.57 283
16629.79 276
16631.00 252
16632.22 240
16633.44 279
16634.66 278
16635.88 276
16637.09 273
16638.31 290
16639.53 259
16640.75 264
16641.97 243
16643.18 240
16644.40 237
16645.62 237
16646.84 220
16648.06 229
16649.28 222
16650.49 265
16651.71 243
16652.93 262
16654.15 273
16655.37 297
16656.59 300
16657.81 229
16659.03 201
16660.24 271
16661.46 256
16662.68 265
16663.90 247
16665.12 246
16666.34 247
16667.56 248
16668.78 281
16670.00 253
16671.22 247
16672.43 250
16673.65 256
16674.87 268
16676.09 236
16677.31 266
16678.53 253
16679.75 259
16680.97 249
16682.19 254
16683.41 291
16684.63 269
16685.85 270
16687.07 250
16688.29 278
16689.51 228
16690.73 257
16691.95 237
16693.17 249
16694.39 240
16695.61 231
16696.83 235
16698.05 242
16699.27 265
16700.49 270
16701.71 311
16702.93 258
16704.15 237
16705.37 237
16706.59 285
16707.81 254
16709.03 237
16710.25 257
16711.48 230
16712.70 218
16713.92 238
16715.14 237
16716.36 255
16717.58 250
16718.80 263
16720.02 281
16721.24 248
16722.46 237
16723.68 253
16724.91 285
16726.13 271
16727.35 251
16728.57 255
16729.79 239
16731.01 240
16732.23 250
16733.46 241
16734.68 256
16735.90 257
16737.12 255
16738.34 261
16739.56 233
16740.79 209
16742.01 258
16743.23 274
16744.45 242
16745.67 242
16746.90 264
16748.12 273
16749.34 273
16750.56 253
16751.78 236
16753.01 229
16754.23 253
16755.45 263
16756.67 249
16757.90 282
16759.12 291
16760.34 268
16761.56 287
16762.79 252
16764.01 239
16765.23 246
16766.45 278
16767.68 230
16768.90 248
16770.12 260
16771.34 268
16772.57 275
16773.79 271
16775.01 255
16776.24 264
16777.46 277
16778.68 248
16779.91 227
16781.13 228
16782.35 254
16783.58 241
16784.80 272
16786.02 263
16787.25 255
16788.47 270
16789.69 279
16790.92 254
16792.14 286
16793.36 270
16794.59 245
16795.81 239
16797.04 267
16798.26 296
16799.48 269
16800.71 271
16801.93 288
16803.16 279
16804.38 284
16805.60 259
16806.83 256
16808.05 253
16809.28 260
16810.50 264
16811.73 258
16812.95 280
16814.17 265
16815.40 324
16816.62 280
16817.85 260
16819.07 259
16820.30 265
16821.52 267
16822.75 283
16823.97 317
16825.20 315
16826.42 284
16827.65 332
16828.87 325
16830.10 280
16831.32 275
16832.55 246
16833.77 301
16835.00 346
16836.22 308
16837.45 304
16838.67 338
16839.90 301
16841.12 261
16842.35 317
16843.57 290
16844.80 294
16846.03 296
16847.25 263
16848.48 278
16849.70 302
16850.93 303
16852.15 301
16853.38 301
16854.61 294
16855.83 321
16857.06 322
16858.28 303
16859.51 303
16860.74 305
16861.96 344
16863.19 362
16864.42 354
16865.64 373
16866.87 372
16868.09 343
16869.32 351
16870.55 373
16871.77 389
16873.00 357
16874.23 394
16875.45 401
16876.68 400
16877.91 374
16879.13 396
16880.36 369
16881.59 391
16882.82 372
16884.04 369
16885.27 386
16886.50 379
16887.72 359
16888.95 350
16890.18 334
16891.41 325
16892.63 362
16893.86 372
16895.09 367
16896.32 361
16897.54 386
16898.77 380
16900.00 359
16901.23 370
16902.45 367
16903.68 325
16904.91 316
16906.14 326
16907.36 325
16908.59 321
16909.82 319
16911.05 272
16912.28 291
16913.50 291
16914.73 323
16915.96 312
16917.19 305
16918.42 266
16919.65 275
16920.87 301
16922.10 270
16923.33 282
16924.56 296
16925.79 324
16927.02 290
16928.24 279
16929.47 262
16930.70 295
16931.93 280
16933.16 272
16934.39 287
16935.62 263
16936.85 287
16938.08 279
16939.30 278
16940.53 294
16941.76 248
16942.99 240
16944.22 261
16945.45 278
16946.68 254
16947.91 281
16949.14 299
16950.37 296
16951.60 263
16952.83 248
16954.06 272
16955.29 261
16956.52 266
16957.74 265
16958.97 224
16960.20 292
16961.43 268
16962.66 286
16963.89 269
16965.12 253
16966.35 269
16967.58 298
16968.81 239
16970.04 300
16971.27 272
16972.50 260
16973.74 236
16974.97 275
16976.20 276
16977.43 290
16978.66 269
16979.89 286
16981.12 315
16982.35 300
16983.58 287
16984.81 248
16986.04 288
16987.27 290
16988.50 270
16989.73 276
16990.96 237
16992.19 246
16993.43 309
16994.66 308
16995.89 279
16997.12 276
16998.35 274
16999.58 271
17000.81 259
17002.04 285
17003.28 239
17004.51 288
17005.74 231
17006.97 275
17008.20 273
17009.43 297
17010.66 259
17011.90 254
17013.13 251
17014.36 244
17015.59 283
17016.82 255
17018.05 267
17019.29 241
17020.52 248
17021.75 257
17022.98 297
17024.21 234
17025.45 243
17026.68 270
17027.91 262
17029.14 257
17030.38 268
17031.61 270
17032.84 250
17034.07 195
17035.31 217
17036.54 261
17037.77 235
17039.00 263
17040.24 259
17041.47 209
17042.70 194
17043.93 233
17045.17 244
17046.40 227
17047.63 231
17048.87 266
17050.10 263
17051.33 237
17052.57 253
17053.80 246
17055.03 279
17056.27 222
17057.50 242
17058.73 222
17059.97 214
17061.20 210
17062.43 249
17063.67 242
17064.90 231
17066.13 211
17067.37 264
17068.60 233
17069.83 231
17071.07 248
17072.30 250
17073.54 243
17074.77 226
17076.00 238
17077.24 241
17078.47 238
17079.71 250
17080.94 269
17082.17 208
17083.41 202
17084.64 232
17085.88 225
17087.11 210
17088.35 259
17089.58 209
17090.81 239
17092.05 247
17093.28 264
17094.52 233
17095.75 227
17096.99 227
17098.22 214
17099.46 230
17100.69 218
17101.93 233
17103.16 231
17104.40 248
17105.63 244
17106.87 221
17108.10 251
17109.34 287
17110.57 234
17111.81 199
17113.04 232
17114.28 237
17115.51 244
17116.75 227
17117.99 231
17119.22 212
17120.46 216
17121.69 201
17122.93 210
17124.16 199
17125.40 237
17126.64 229
17127.87 240
17129.11 269
17130.34 271
17131.58 219
17132.82 235
17134.05 240
17135.29 222
17136.52 216
17137.76 214
17139.00 219
17140.23 236
17141.47 239
17142.71 210
17143.94 231
17145.18 224
17146.41 237
17147.65 256
17148.89 239
17150.12 237
17151.36 240
17152.60 240
17153.83 255
17155.07 196
17156.31 199
17157.55 221
17158.78 227
17160.02 242
17161.26 226
17162.49 227
17163.73 214
17164.97 191
17166.21 197
17167.44 198
17168.68 202
17169.92 213
17171.15 221
17172.39 232
17173.63 260
17174.87 220
17176.10 222
17177.34 216
17178.58 190
17179.82 204
17181.06 214
17182.29 251
17183.53 264
17184.77 251
17186.01 218
17187.25 228
17188.48 233
17189.72 212
17190.96 234
17192.20 255
17193.44 247
17194.67 232
17195.91 231
17197.15 232
17198.39 230
17199.63 247
17200.87 196
17202.10 234
17203.34 209
17204.58 227
17205.82 232
17207.06 205
17208.30 201
17209.54 205
17210.78 212
17212.01 199
17213.25 223
17214.49 179
17215.73 216
17216.97 203
17218.21 220
17219.45 211
17220.69 243
17221.93 193
17223.17 240
17224.41 206
17225.65 208
17226.89 189
17228.12 220
17229.36 211
17230.60 219
17231.84 194
17233.08 188
17234.32 212
17235.56 212
17236.80 212
17238.04 202
17239.28 247
17240.52 221
17241.76 243
17243.00 197
17244.24 233
17245.48 234
17246.72 216
17247.96 194
17249.20 237
17250.44 256
17251.68 239
17252.92 217
17254.16 196
17255.40 214
17256.64 203
17257.89 192
17259.13 198
17260.37 210
17261.61 209
17262.85 202
17264.09 230
17265.33 258
17266.57 200
17267.81 212
17269.05 207
17270.29 210
17271.53 226
17272.78 194
17274.02 214
17275.26 204
17276.50 230
17277.74 218
17278.98 221
17280.22 237
17281.46 219
17282.71 203
17283.95 218
17285.19 221
17286.43 216
17287.67 222
17288.91 208
17290.16 237
17291.40 230
17292.64 249
17293.88 207
17295.12 197
17296.36 177
17297.61 250
17298.85 223
17300.09 246
17301.33 210
17302.58 214
17303.82 200
17305.06 192
17306.30 221
17307.54 228
17308.79 203
17310.03 177
17311.27 212
17312.51 206
17313.76 239
17315.00 212
17316.24 227
17317.48 178
17318.73 231
17319.97 185
17321.21 196
17322.46 196
17323.70 219
17324.94 250
17326.18 230
17327.43 248
17328.67 216
17329.91 235
17331.16 209
17332.40 210
17333.64 203
17334.89 220
17336.13 176
17337.37 203
17338.62 223
17339.86 212
17341.10 226
17342.35 224
17343.59 196
17344.84 200
17346.08 231
17347.32 191
17348.57 194
17349.81 228
17351.05 217
17352.30 188
17353.54 199
17354.79 196
17356.03 216
17357.27 185
17358.52 206
17359.76 208
17361.01 245
17362.25 263
17363.50 225
17364.74 217
17365.98 205
17367.23 214
17368.47 215
17369.72 207
17370.96 193
17372.21 269
17373.45 210
17374.70 230
17375.94 207
17377.19 217
17378.43 212
17379.68 241
17380.92 229
17382.17 246
17383.41 196
17384.66 236
17385.90 202
17387.15 200
17388.39 206
17389.64 221
17390.88 249
17392.13 217
17393.37 228
17394.62 208
17395.86 238
17397.11 228
17398.36 229
17399.60 237
17400.85 209
17402.09 229
17403.34 210
17404.58 234
17405.83 239
17407.08 225
17408.32 233
17409.57 243
17410.81 230
17412.06 228
17413.31 235
17414.55 241
17415.80 197
17417.05 211
17418.29 212
17419.54 221
17420.78 195
17422.03 213
17423.28 241
17424.52 213
17425.77 206
17427.02 190
17428.26 222
17429.51 188
17430.76 210
17432.00 203
17433.25 197
17434.50 215
17435.75 225
17436.99 225
17438.24 209
17439.49 222
17440.73 215
17441.98 223
17443.23 223
17444.48 227
17445.72 240
17446.97 253
17448.22 236
17449.46 218
17450.71 223
17451.96 236
17453.21 238
17454.45 269
17455.70 221
17456.95 249
17458.20 232
17459.45 232
17460.69 221
17461.94 202
17463.19 235
17464.44 264
17465.69 267
17466.93 217
17468.18 220
17469.43 232
17470.68 249
17471.93 237
17473.17 236
17474.42 233
17475.67 235
17476.92 252
17478.17 241
17479.42 224
17480.67 238
17481.91 220
17483.16 213
17484.41 213
17485.66 201
17486.91 270
17488.16 246
17489.41 231
17490.66 236
17491.90 240
17493.15 220
17494.40 249
17495.65 219
17496.90 240
17498.15 244
17499.40 238
17500.65 257
17501.90 268
17503.15 264
17504.40 235
17505.65 245
17506.90 233
17508.14 260
17509.39 249
17510.64 241
17511.89 232
17513.14 247
17514.39 256
17515.64 295
17516.89 255
17518.14 217
17519.39 220
17520.64 215
17521.89 242
17523.14 243
17524.39 240
17525.64 228
17526.89 257
17528.14 227
17529.39 255
17530.64 262
17531.89 249
17533.14 239
17534.40 290
17535.65 283
17536.90 274
17538.15 268
17539.40 240
17540.65 254
17541.90 292
17543.15 288
17544.40 291
17545.65 268
17546.90 269
17548.15 263
17549.40 229
17550.66 275
17551.91 268
17553.16 226
17554.41 243
17555.66 277
17556.91 248
17558.16 288
17559.41 301
17560.67 282
17561.92 267
17563.17 252
17564.42 225
17565.67 239
17566.92 228
17568.18 212
17569.43 230
17570.68 232
17571.93 242
17573.18 280
17574.43 238
17575.69 247
17576.94 251
17578.19 261
17579.44 254
17580.69 258
17581.95 243
17583.20 230
17584.45 252
17585.70 269
17586.96 228
17588.21 226
17589.46 236
17590.71 241
17591.97 239
17593.22 223
17594.47 261
17595.72 245
17596.98 263
17598.23 255
17599.48 285
17600.73 285
17601.99 255
17603.24 267
17604.49 287
17605.75 259
17607.00 252
17608.25 262
17609.51 258
17610.76 276
17612.01 284
17613.27 265
17614.52 284
17615.77 277
17617.03 253
17618.28 273
17619.53 238
17620.79 261
17622.04 248
17623.29 262
17624.55 260
17625.80 260
17627.05 264
17628.31 234
17629.56 252
17630.82 259
17632.07 215
17633.32 285
17634.58 263
17635.83 230
17637.09 263
17638.34 272
17639.60 262
17640.85 253
17642.10 279
17643.36 273
17644.61 273
17645.87 242
17647.12 281
17648.38 209
17649.63 225
17650.89 279
17652.14 264
17653.39 249
17654.65 215
17655.90 198
17657.16 231
17658.41 211
17659.67 202
17660.92 268
17662.18 233
17663.43 251
17664.69 287
17665.94 254
17667.20 248
17668.45 244
17669.71 228
17670.97 244
17672.22 224
17673.48 237
17674.73 237
17675.99 230
17677.24 217
17678.50 190
17679.75 219
17681.01 218
17682.27 210
17683.52 219
17684.78 225
17686.03 227
17687.29 224
17688.55 224
17689.80 232
17691.06 243
17692.31 173
17693.57 206
17694.83 243
17696.08 202
17697.34 213
17698.59 235
17699.85 220
17701.11 208
17702.36 173
17703.62 187
17704.88 203
17706.13 239
17707.39 196
17708.65 189
17709.90 229
17711.16 203
17712.42 207
17713.67 217
17714.93 208
17716.19 210
17717.44 227
17718.70 201
17719.96 201
17721.22 218
17722.47 204
17723.73 176
17724.99 199
17726.25 181
17727.50 220
17728.76 228
17730.02 214
17731.27 216
17732.53 207
17733.79 172
17735.05 203
17736.31 214
17737.56 185
17738.82 218
17740.08 177
17741.34 233
17742.59 202
17743.85 199
17745.11 217
17746.37 187
17747.63 212
17748.88 183
17750.14 212
17751.40 222
17752.66 226
17753.92 203
17755.18 208
17756.43 194
17757.69 176
17758.95 178
17760.21 192
17761.47 174
17762.73 190
17763.99 209
17765.24 211
17766.50 228
17767.76 203
17769.02 240
17770.28 219
17771.54 204
17772.80 193
17774.06 208
17775.32 195
17776.57 183
17777.83 190
17779.09 208
17780.35 201
17781.61 217
17782.87 195
17784.13 206
17785.39 192
17786.65 195
17787.91 217
17789.17 210
17790.43 213
17791.69 226
17792.95 202
17794.21 187
17795.47 182
17796.73 197
17797.99 202
17799.25 207
17800.51 188
17801.77 195
17803.03 204
17804.29 214
17805.55 209
17806.81 227
17808.07 205
17809.33 221
17810.59 211
17811.85 182
17813.11 204
17814.37 184
17815.63 207
17816.89 235
17818.15 212
17819.41 222
17820.67 205
17821.93 207
17823.19 236
17824.45 191
17825.71 186
17826.98 187
17828.24 193
17829.50 206
17830.76 201
17832.02 194
17833.28 187
17834.54 173
17835.80 183
17837.06 184
17838.33 197
17839.59 211
17840.85 184
17842.11 153
17843.37 176
17844.63 197
17845.89 217
17847.16 189
17848.42 176
17849.68 185
17850.94 203
17852.20 191
17853.46 193
17854.73 204
17855.99 184
17857.25 206
17858.51 186
17859.77 187
17861.04 208
17862.30 196
17863.56 195
17864.82 202
17866.09 199
17867.35 189
17868.61 157
17869.87 172
17871.14 168
17872.40 184
17873.66 177
17874.92 171
17876.19 175
17877.45 170
17878.71 229
17879.97 204
17881.24 189
17882.50 202
17883.76 201
17885.03 221
17886.29 189
17887.55 180
17888.81 175
17890.08 177
17891.34 200
17892.60 173
17893.87 203
17895.13 199
17896.39 176
17897.66 196
17898.92 186
17900.18 179
17901.45 182
17902.71 186
17903.97 176
17905.24 211
17906.50 202
17907.77 176
17909.03 201
17910.29 208
17911.56 210
17912.82 192
17914.09 200
17915.35 220
17916.61 177
17917.88 194
17919.14 199
17920.41 200
17921.67 196
17922.93 176
17924.20 185
17925.46 170
17926.73 184
17927.99 206
17929.26 234
17930.52 208
17931.79 197
17933.05 197
17934.32 213
17935.58 232
17936.84 204
17938.11 198
17939.37 207
17940.64 201
17941.90 193
17943.17 201
17944.43 191
17945.70 211
17946.96 174
17948.23 207
17949.50 223
17950.76 229
17952.03 228
17953.29 182
17954.56 201
17955.82 216
17957.09 194
17958.35 166
17959.62 149
17960.88 180
17962.15 179
17963.42 221
17964.68 185
17965.95 189
17967.21 211
17968.48 192
17969.74 182
17971.01 191
17972.28 199
17973.54 186
17974.81 194
17976.08 218
17977.34 171
17978.61 186
17979.87 190
17981.14 207
17982.41 186
17983.67 203
17984.94 194
17986.21 200
17987.47 234
17988.74 230
17990.01 198
17991.27 208
17992.54 190
17993.81 196
17995.07 154
17996.34 208
17997.61 205
17998.87 186
18000.14 180
18001.41 181
18002.68 193
18003.94 170
18005.21 192
18006.48 183
18007.74 206
18009.01 172
18010.28 192
18011.55 186
18012.81 182
18014.08 191
18015.35 208
18016.62 189
18017.88 175
18019.15 190
18020.42 165
18021.69 188
18022.96 197
18024.22 186
18025.49 201
18026.76 185
18028.03 182
18029.29 200
18030.56 163
18031.83 175
18033.10 212
18034.37 187
18035.64 179
18036.90 172
18038.17 187
18039.44 178
18040.71 187
18041.98 187
18043.25 158
18044.51 180
18045.78 191
18047.05 183
18048.32 201
18049.59 175
18050.86 193
18052.13 175
18053.40 181
18054.67 203
18055.93 195
18057.20 196
18058.47 166
18059.74 208
18061.01 166
18062.28 164
18063.55 197
18064.82 202
18066.09 188
18067.36 153
18068.63 185
18069.90 194
18071.17 195
18072.44 191
18073.70 194
18074.97 196
18076.24 170
18077.51 187
18078.78 205
18080.05 196
18081.32 179
18082.59 207
18083.86 219
18085.13 220
18086.40 214
18087.67 229
18088.94 221
18090.21 197
18091.48 190
18092.75 197
18094.02 220
18095.29 209
18096.57 204
18097.84 201
18099.11 168
18100.38 225
18101.65 204
18102.92 196
18104.19 212
18105.46 207
18106.73 183
18108.00 197
18109.27 177
18110.54 210
18111.81 253
18113.08 237
18114.36 216
18115.63 187
18116.90 210
18118.17 198
18119.44 188
18120.71 215
18121.98 194
18123.25 166
18124.53 230
18125.80 203
18127.07 211
18128.34 190
18129.61 207
18130.88 225
18132.16 211
18133.43 194
18134.70 196
18135.97 211
18137.24 198
18138.51 166
18139.79 197
18141.06 199
18142.33 183
18143.60 204
18144.87 178
18146.15 164
18147.42 162
18148.69 197
18149.96 194
18151.24 185
18152.51 187
18153.78 204
18155.05 192
18156.33 167
18157.60 183
18158.87 185
18160.14 226
18161.42 198
18162.69 168
18163.96 202
18165.23 181
18166.51 206
18167.78 233
18169.05 181
18170.33 196
18171.60 209
18172.87 174
18174.15 206
18175.42 174
18176.69 170
18177.97 203
18179.24 201
18180.51 174
18181.79 178
18183.06 183
18184.33 186
18185.61 219
18186.88 220
18188.15 221
18189.43 211
18190.70 216
18191.97 202
18193.25 187
18194.52 182
18195.80 166
18197.07 186
18198.34 216
18199.62 195
18200.89 193
18202.17 195
18203.44 189
18204.71 172
18205.99 174
18207.26 190
18208.54 174
18209.81 199
18211.09 211
18212.36 193
18213.64 183
18214.91 203
18216.18 209
18217.46 218
18218.73 218
18220.01 195
18221.28 196
18222.56 171
18223.83 205
18225.11 221
18226.38 193
18227.66 204
18228.93 188
18230.21 193
18231.48 191
18232.76 198
18234.03 192
18235.31 204
18236.58 175
18237.86 163
18239.14 181
18240.41 199
18241.69 160
18242.96 202
18244.24 195
18245.51 193
18246.79 198
18248.06 229
18249.34 239
18250.62 197
18251.89 183
18253.17 205
18254.44 224
18255.72 194
18257.00 181
18258.27 199
18259.55 203
18260.82 200
18262.10 221
18263.38 198
18264.65 203
18265.93 197
18267.21 212
18268.48 186
18269.76 217
18271.04 198
18272.31 203
18273.59 198
18274.87 166
18276.14 161
18277.42 169
18278.70 215
18279.97 166
18281.25 168
18282.53 151
18283.80 184
18285.08 204
18286.36 190
18287.63 194
18288.91 173
18290.19 164
18291.47 187
18292.74 209
18294.02 182
18295.30 205
18296.58 178
18297.85 182
18299.13 189
18300.41 188
18301.69 206
18302.96 187
18304.24 176
18305.52 184
18306.80 208
18308.07 176
18309.35 179
18310.63 164
18311.91 193
18313.19 173
18314.46 191
18315.74 175
18317.02 168
18318.30 180
18319.58 193
18320.86 190
18322.13 151
18323.41 177
18324.69 169
18325.97 183
18327.25 208
18328.53 196
18329.80 173
18331.08 171
18332.36 166
18333.64 167
18334.92 181
18336.20 178
18337.48 198
18338.76 210
18340.04 199
18341.31 173
18342.59 190
18343.87 207
18345.15 205
18346.43 191
18347.71 198
18348.99 175
18350.27 179
18351.55 216
18352.83 237
18354.11 177
18355.39 176
18356.67 154
18357.95 167
18359.22 170
18360.50 198
18361.78 170
18363.06 174
18364.34 184
18365.62 182
18366.90 182
18368.18 182
18369.46 180
18370.74 186
18372.02 210
18373.30 198
18374.58 192
18375.86 173
18377.14 200
18378.42 204
18379.71 186
18380.99 167
18382.27 170
18383.55 192
18384.83 199
18386.11 187
18387.39 190
18388.67 189
18389.95 166
18391.23 160
18392.51 205
18393.79 199
18395.07 163
18396.35 219
18397.63 205
18398.92 226
18400.20 205
18401.48 212
18402.76 199
18404.04 188
18405.32 190
18406.60 214
18407.88 174
18409.17 166
18410.45 161
18411.73 156
18413.01 186
18414.29 177
18415.57 192
18416.85 201
18418.14 193
18419.42 206
18420.70 237
18421.98 205
18423.26 192
18424.55 186
18425.83 182
18427.11 172
18428.39 184
18429.67 224
18430.96 161
18432.24 193
18433.52 173
18434.80 175
18436.08 173
18437.37 188
18438.65 213
18439.93 160
18441.21 185
18442.50 178
18443.78 172
18445.06 177
18446.34 199
18447.63 186
18448.91 155
18450.19 169
18451.48 187
18452.76 158
18454.04 178
18455.32 183
18456.61 204
18457.89 205
18459.17 187
18460.46 192
18461.74 193
18463.02 180
18464.31 187
18465.59 165
18466.87 202
18468.16 199
18469.44 167
18470.72 185
18472.01 214
18473.29 180
18474.57 191
18475.86 179
18477.14 170
18478.43 153
18479.71 160
18480.99 181
18482.28 203
18483.56 217
18484.85 202
18486.13 176
18487.41 193
18488.70 177
18489.98 167
18491.27 198
18492.55 183
18493.83 206
18495.12 171
18496.40 184
18497.69 222
18498.97 187
18500.26 214
18501.54 197
18502.83 164
18504.11 197
18505.40 212
18506.68 201
18507.97 160
18509.25 150
18510.54 179
18511.82 181
18513.11 184
18514.39 178
18515.68 186
18516.96 216
18518.25 175
18519.53 187
18520.82 186
18522.10 193
18523.39 210
18524.67 194
18525.96 193
18527.24 167
18528.53 206
18529.81 200
18531.10 170
18532.39 195
18533.67 181
18534.96 197
18536.24 172
18537.53 183
18538.81 191
18540.10 191
18541.39 192
18542.67 183
18543.96 163
18545.24 182
18546.53 188
18547.82 190
18549.10 175
18550.39 191
18551.68 221
18552.96 187
18554.25 173
18555.53 170
18556.82 192
18558.11 172
18559.39 167
18560.68 175
18561.97 182
18563.25 189
18564.54 196
18565.83 184
18567.12 187
18568.40 159
18569.69 163
18570.98 199
18572.26 203
18573.55 169
18574.84 181
18576.12 157
18577.41 234
18578.70 201
18579.99 227
18581.27 232
18582.56 206
18583.85 172
18585.14 195
18586.42 162
18587.71 187
18589.00 221
18590.29 235
18591.57 174
18592.86 202
18594.15 226
18595.44 211
18596.73 202
18598.01 163
18599.30 195
18600.59 202
18601.88 187
18603.17 195
18604.45 190
18605.74 235
18607.03 208
18608.32 206
18609.61 216
18610.90 200
18612.18 229
18613.47 184
18614.76 199
18616.05 203
18617.34 198
18618.63 211
18619.92 207
18621.20 218
18622.49 255
18623.78 240
18625.07 176
18626.36 217
18627.65 196
18628.94 205
18630.23 197
18631.52 218
18632.81 228
18634.09 227
18635.38 181
18636.67 191
18637.96 202
18639.25 194
18640.54 198
18641.83 188
18643.12 170
18644.41 201
18645.70 182
18646.99 172
18648.28 211
18649.57 184
18650.86 175
18652.15 185
18653.44 171
18654.73 175
18656.02 173
18657.31 182
18658.60 207
18659.89 186
18661.18 180
18662.47 195
18663.76 179
18665.05 206
18666.34 208
18667.63 200
18668.92 164
18670.21 194
18671.50 190
18672.79 212
18674.08 176
18675.37 185
18676.66 189
18677.95 166
18679.24 159
18680.54 149
18681.83 153
18683.12 171
18684.41 212
18685.70 194
18686.99 196
18688.28 187
18689.57 169
18690.86 185
18692.15 183
18693.45 171
18694.74 178
18696.03 194
18697.32 180
18698.61 158
18699.90 195
18701.19 189
18702.49 184
18703.78 178
18705.07 168
18706.36 185
18707.65 198
18708.94 204
18710.24 173
18711.53 181
18712.82 207
18714.11 218
18715.40 199
18716.70 183
18717.99 164
18719.28 169
18720.57 175
18721.86 163
18723.16 162
18724.45 203
18725.74 198
18727.03 155
18728.33 166
18729.62 168
18730.91 174
18732.20 186
18733.50 213
18734.79 179
18736.08 158
18737.37 155
18738.67 168
18739.96 160
18741.25 158
18742.55 155
18743.84 166
18745.13 166
18746.43 183
18747.72 193
18749.01 190
18750.31 193
18751.60 182
18752.89 202
18754.19 180
18755.48 178
18756.77 182
18758.07 200
18759.36 187
18760.65 145
18761.95 191
18763.24 172
18764.53 191
18765.83 172
18767.12 211
18768.42 175
18769.71 186
18771.00 165
18772.30 171
18773.59 178
18774.88 181
18776.18 153
18777.47 189
18778.77 164
18780.06 156
18781.36 164
18782.65 162
18783.94 197
18785.24 200
18786.53 164
18787.83 167
18789.12 167
18790.42 176
18791.71 189
18793.01 176
18794.30 185
18795.60 167
18796.89 162
18798.19 188
18799.48 176
18800.78 169
18802.07 157
18803.37 165
18804.66 168
18805.96 179
18807.25 159
18808.55 183
18809.84 184
18811.14 173
18812.43 154
18813.73 194
18815.02 196
18816.32 176
18817.61 179
18818.91 160
18820.21 183
18821.50 192
18822.80 170
18824.09 190
18825.39 195
18826.68 188
18827.98 194
18829.28 138
18830.57 167
18831.87 162
18833.16 166
18834.46 150
18835.76 157
18837.05 182
18838.35 205
18839.65 165
18840.94 166
18842.24 181
18843.53 178
18844.83 174
18846.13 138
18847.42 168
18848.72 132
18850.02 171
18851.31 162
18852.61 191
18853.91 189
18855.20 200
18856.50 177
18857.80 174
18859.10 173
18860.39 175
18861.69 188
18862.99 215
18864.28 216
18865.58 176
18866.88 182
18868.18 165
18869.47 194
18870.77 160
18872.07 194
18873.37 175
18874.66 163
18875.96 163
18877.26 183
18878.56 173
18879.85 164
18881.15 169
18882.45 191
18883.75 189
18885.04 198
18886.34 171
18887.64 169
18888.94 181
18890.24 172
18891.53 168
18892.83 144
18894.13 136
18895.43 164
18896.73 149
18898.03 152
18899.32 157
18900.62 165
18901.92 180
18903.22 177
18904.52 167
18905.82 191
18907.12 194
18908.41 198
18909.71 151
18911.01 166
18912.31 172
18913.61 175
18914.91 162
18916.21 186
18917.51 170
18918.80 170
18920.10 192
18921.40 193
18922.70 155
18924.00 153
18925.30 179
18926.60 165
18927.90 169
18929.20 156
18930.50 156
18931.80 154
18933.10 173
18934.40 156
18935.70 153
18937.00 166
18938.30 161
18939.60 161
18940.90 165
18942.20 160
18943.50 170
18944.79 171
18946.09 193
18947.39 176
18948.70 169
18950.00 165
18951.30 176
18952.60 144
18953.90 139
18955.20 156
18956.50 199
18957.80 176
18959.10 149
18960.40 139
18961.70 176
18963.00 187
18964.30 214
18965.60 153
18966.90 190
18968.20 183
18969.50 171
18970.80 178
18972.10 173
18973.40 175
18974.71 166
18976.01 171
18977.31 173
18978.61 174
18979.91 167
18981.21 183
18982.51 188
18983.81 160
18985.12 151
18986.42 152
18987.72 131
18989.02 156
18990.32 157
18991.62 181
18992.92 153
18994.23 151
18995.53 163
18996.83 171
18998.13 180
18999.43 181
19000.73 183
19002.04 164
19003.34 172
19004.64 139
19005.94 187
19007.24 152
19008.55 158
19009.85 187
19011.15 192
19012.45 152
19013.76 157
19015.06 171
19016.36 165
19017.66 149
19018.96 158
19020.27 146
19021.57 162
19022.87 163
19024.18 166
19025.48 174
19026.78 172
19028.08 162
19029.39 151
19030.69 169
19031.99 159
19033.30 175
19034.60 174
19035.90 183
19037.20 190
19038.51 159
19039.81 147
19041.11 147
19042.42 146
19043.72 152
19045.02 144
19046.33 159
19047.63 175
19048.93 207
19050.24 131
19051.54 142
19052.85 184
19054.15 157
19055.45 170
19056.76 139
19058.06 163
19059.36 182
19060.67 168
19061.97 154
19063.28 164
19064.58 182
19065.88 160
19067.19 149
19068.49 183
19069.80 157
19071.10 149
19072.41 162
19073.71 169
19075.01 151
19076.32 160
19077.62 201
19078.93 168
19080.23 208
19081.54 152
19082.84 161
19084.15 166
19085.45 160
19086.76 172
19088.06 170
19089.37 193
19090.67 151
19091.98 170
19093.28 160
19094.59 177
19095.89 155
19097.20 137
19098.50 139
19099.81 133
19101.11 172
19102.42 178
19103.72 150
19105.03 145
19106.33 170
19107.64 142
19108.94 173
19110.25 193
19111.56 175
19112.86 171
19114.17 170
19115.47 167
19116.78 216
19118.08 162
19119.39 172
19120.70 155
19122.00 172
19123.31 150
19124.61 168
19125.92 205
19127.23 182
19128.53 164
19129.84 198
19131.15 158
19132.45 162
19133.76 168
19135.06 158
19136.37 186
19137.68 161
19138.98 181
19140.29 194
19141.60 185
19142.90 161
19144.21 165
19145.52 185
19146.82 203
19148.13 182
19149.44 184
19150.75 201
19152.05 167
19153.36 151
19154.67 163
19155.97 182
19157.28 164
19158.59 171
19159.90 184
19161.20 205
19162.51 207
19163.82 183
19165.13 182
19166.43 179
19167.74 172
19169.05 184
19170.36 181
19171.66 147
19172.97 160
19174.28 151
19175.59 146
19176.89 157
19178.20 162
19179.51 172
19180.82 173
19182.13 148
19183.44 163
19184.74 147
19186.05 158
19187.36 166
19188.67 183
19189.98 181
19191.28 153
19192.59 183
19193.90 167
19195.21 180
19196.52 137
19197.83 172
19199.14 164
19200.44 164
19201.75 151
19203.06 157
19204.37 164
19205.68 180
19206.99 179
19208.30 197
19209.61 196
19210.92 149
19212.22 175
19213.53 167
19214.84 174
19216.15 149
19217.46 164
19218.77 146
19220.08 187
19221.39 145
19222.70 184
19224.01 170
19225.32 158
19226.63 165
19227.94 180
19229.25 175
19230.56 165
19231.87 178
19233.18 166
19234.49 146
19235.80 122
19237.11 153
19238.42 155
19239.73 127
19241.04 134
19242.35 153
19243.66 155
19244.97 169
19246.28 182
19247.59 194
19248.90 196
19250.21 178
19251.52 157
19252.83 155
19254.14 178
19255.45 148
19256.76 166
19258.07 165
19259.38 180
19260.69 144
19262.00 159
19263.31 173
19264.63 150
19265.94 185
19267.25 190
19268.56 205
19269.87 162
19271.18 141
19272.49 186
19273.80 188
19275.11 193
19276.43 178
19277.74 171
19279.05 187
19280.36 175
19281.67 171
19282.98 195
19284.29 154
19285.61 179
19286.92 177
19288.23 172
19289.54 162
19290.85 203
19292.16 145
19293.48 160
19294.79 146
19296.10 166
19297.41 157
19298.72 186
19300.04 183
19301.35 183
19302.66 160
19303.97 210
19305.29 193
19306.60 171
19307.91 146
19309.22 146
19310.53 162
19311.85 172
19313.16 165
19314.47 147
19315.78 147
19317.10 182
19318.41 152
19319.72 168
19321.04 191
19322.35 182
19323.66 181
19324.97 153
19326.29 160
19327.60 167
19328.91 186
19330.23 166
19331.54 168
19332.85 167
19334.17 148
19335.48 145
19336.79 148
19338.11 165
19339.42 161
19340.73 173
19342.05 144
19343.36 157
19344.67 154
19345.99 165
19347.30 153
19348.62 163
19349.93 160
19351.24 191
19352.56 147
19353.87 160
19355.18 147
19356.50 171
19357.81 170
19359.13 167
19360.44 167
19361.76 185
19363.07 187
19364.38 172
19365.70 165
19367.01 165
19368.33 156
19369.64 178
19370.96 160
19372.27 170
19373.58 182
19374.90 177
19376.21 186
19377.53 159
19378.84 187
19380.16 169
19381.47 153
19382.79 188
19384.10 169
19385.42 183
19386.73 176
19388.05 166
19389.36 176
19390.68 193
19391.99 184
19393.31 170
19394.62 176
19395.94 188
19397.26 147
19398.57 161
19399.89 188
19401.20 171
19402.52 161
19403.83 182
19405.15 170
19406.46 157
19407.78 160
19409.10 176
19410.41 157
19411.73 173
19413.04 169
19414.36 159
19415.68 169
19416.99 170
19418.31 153
19419.62 149
19420.94 154
19422.26 185
19423.57 186
19424.89 179
19426.21 155
19427.52 175
19428.84 161
19430.15 168
19431.47 164
19432.79 160
19434.10 194
19435.42 160
19436.74 169
19438.06 190
19439.37 169
19440.69 179
19442.01 184
19443.32 190
19444.64 170
19445.96 171
19447.27 179
19448.59 162
19449.91 149
19451.23 160
19452.54 149
19453.86 148
19455.18 173
19456.49 185
19457.81 158
19459.13 159
19460.45 169
19461.76 157
19463.08 156
19464.40 160
19465.72 175
19467.04 162
19468.35 169
19469.67 161
19470.99 180
19472.31 168
19473.63 174
19474.94 160
19476.26 142
19477.58 163
19478.90 203
19480.22 191
19481.53 158
19482.85 194
19484.17 183
19485.49 172
19486.81 184
19488.13 163
19489.44 146
19490.76 129
19492.08 162
19493.40 177
19494.72 158
19496.04 177
19497.36 203
19498.68 160
19499.99 163
19501.31 161
19502.63 180
19503.95 165
19505.27 203
19506.59 192
19507.91 188
19509.23 201
19510.55 188
19511.87 161
19513.19 149
19514.51 167
19515.82 175
19517.14 187
19518.46 188
19519.78 176
19521.10 181
19522.42 184
19523.74 184
19525.06 149
19526.38 158
19527.70 168
19529.02 162
19530.34 139
19531.66 154
19532.98 176
19534.30 177
19535.62 193
19536.94 161
19538.26 147
19539.58 159
19540.90 174
19542.22 168
19543.54 158
19544.86 129
19546.18 167
19547.50 188
19548.83 189
19550.15 155
19551.47 181
19552.79 167
19554.11 172
19555.43 150
19556.75 178
19558.07 170
19559.39 177
19560.71 197
19562.03 150
19563.35 158
19564.68 167
19566.00 194
19567.32 182
19568.64 163
19569.96 155
19571.28 144
19572.60 150
19573.92 178
19575.25 185
19576.57 176
19577.89 185
19579.21 175
19580.53 186
19581.85 186
19583.17 177
19584.50 148
19585.82 182
19587.14 190
19588.46 169
19589.78 175
19591.11 158
19592.43 153
19593.75 171
19595.07 181
19596.39 174
19597.72 166
19599.04 170
19600.36 170
19601.68 180
19603.01 182
19604.33 159
19605.65 162
19606.97 166
19608.30 180
19609.62 163
19610.94 173
19612.26 162
19613.59 174
19614.91 183
19616.23 175
19617.56 173
19618.88 185
19620.20 200
19621.52 173
19622.85 154
19624.17 172
19625.49 143
19626.82 166
19628.14 164
19629.46 152
19630.79 174
19632.11 175
19633.43 172
19634.76 160
19636.08 167
19637.40 160
19638.73 172
19640.05 180
19641.37 187
19642.70 163
19644.02 165
19645.35 166
19646.67 184
19647.99 192
19649.32 178
19650.64 177
19651.97 179
19653.29 168
19654.61 164
19655.94 172
19657.26 165
19658.59 172
19659.91 181
19661.23 169
19662.56 192
19663.88 169
19665.21 180
19666.53 185
19667.86 204
19669.18 170
19670.51 188
19671.83 175
19673.16 175
19674.48 167
19675.81 162
19677.13 190
19678.46 173
19679.78 160
19681.11 176
19682.43 158
19683.76 156
19685.08 174
19686.41 184
19687.73 192
19689.06 161
19690.38 168
19691.71 168
19693.03 186
19694.36 134
19695.68 168
19697.01 154
19698.33 161
19699.66 173
19700.99 171
19702.31 164
19703.64 191
19704.96 168
19706.29 162
19707.62 188
19708.94 189
19710.27 165
19711.59 163
19712.92 139
19714.25 149
19715.57 151
19716.90 172
19718.22 149
19719.55 150
19720.88 157
19722.20 174
19723.53 144
19724.86 170
19726.18 170
19727.51 197
19728.84 161
19730.16 196
19731.49 184
19732.82 181
19734.14 163
19735.47 168
19736.80 168
19738.12 138
19739.45 159
19740.78 163
19742.10 173
19743.43 161
19744.76 151
19746.09 162
19747.41 184
19748.74 194
19750.07 152
19751.40 160
19752.72 214
19754.05 172
19755.38 184
19756.71 192
19758.03 163
19759.36 153
19760.69 174
19762.02 178
19763.34 161
19764.67 149
19766.00 158
19767.33 202
19768.66 200
19769.98 204
19771.31 168
19772.64 195
19773.97 166
19775.30 167
19776.62 163
19777.95 191
19779.28 199
19780.61 174
19781.94 206
19783.27 194
19784.59 172
19785.92 152
19787.25 170
19788.58 165
19789.91 168
19791.24 129
19792.57 170
19793.90 167
19795.22 201
19796.55 143
19797.88 156
19799.21 168
19800.54 147
19801.87 170
19803.20 178
19804.53 198
19805.86 193
19807.19 172
19808.52 146
19809.84 151
19811.17 208
19812.50 200
19813.83 171
19815.16 179
19816.49 165
19817.82 190
19819.15 168
19820.48 166
19821.81 171
19823.14 192
19824.47 178
19825.80 191
19827.13 147
19828.46 161
19829.79 176
19831.12 186
19832.45 186
19833.78 177
19835.11 172
19836.44 149
19837.77 168
19839.10 182
19840.43 170
19841.76 175
19843.09 165
19844.42 167
19845.75 185
19847.09 209
19848.42 181
19849.75 175
19851.08 170
19852.41 163
19853.74 174
19855.07 198
19856.40 177
19857.73 169
19859.06 208
19860.39 183
19861.72 163
19863.06 162
19864.39 177
19865.72 160
19867.05 195
19868.38 179
19869.71 153
19871.04 188
19872.38 186
19873.71 183
19875.04 194
19876.37 218
19877.70 196
19879.03 160
19880.36 149
19881.70 172
19883.03 145
19884.36 163
19885.69 172
19887.02 171
19888.36 160
19889.69 165
19891.02 162
19892.35 149
19893.68 131
19895.02 176
19896.35 174
19897.68 168
19899.01 168
19900.35 161
19901.68 199
19903.01 159
19904.34 174
19905.68 195
19907.01 178
19908.34 151
19909.67 160
19911.01 175
19912.34 183
19913.67 151
19915.01 174
19916.34 153
19917.67 150
19919.00 172
19920.34 178
19921.67 192
19923.00 173
19924.34 171
19925.67 159
19927.00 168
19928.34 184
19929.67 189
19931.00 163
19932.34 169
19933.67 143
19935.00 162
19936.34 162
19937.67 161
19939.01 174
19940.34 185
19941.67 189
19943.01 158
19944.34 156
19945.67 170
19947.01 152
19948.34 149
19949.68 154
19951.01 181
19952.34 172
19953.68 178
19955.01 186
19956.35 171
19957.68 163
19959.02 161
19960.35 193
19961.68 176
19963.02 176
19964.35 151
19965.69 166
19967.02 177
19968.36 183
19969.69 183
19971.03 178
19972.36 163
19973.70 175
19975.03 209
19976.37 183
19977.70 169
19979.04 166
19980.37 172
19981.71 172
19983.04 171
19984.38 171
19985.71 196
19987.05 179
19988.38 191
19989.72 187
19991.05 164
19992.39 168
19993.73 172
19995.06 195
19996.40 173
19997.73 187
19999.07 176
20000.40 162
20001.74 169
20003.08 185
20004.41 184
20005.75 149
20007.08 140
20008.42 180
20009.76 204
20011.09 168
20012.43 175
20013.76 178
20015.10 171
20016.44 163
20017.77 138
20019.11 163
20020.45 163
20021.78 166
20023.12 197
20024.45 167
20025.79 181
20027.13 162
20028.46 184
20029.80 191
20031.14 162
20032.48 190
20033.81 169
20035.15 187
20036.49 172
20037.82 164
20039.16 164
20040.50 180
20041.83 158
20043.17 177
20044.51 156
20045.85 168
20047.18 171
20048.52 186
20049.86 174
20051.20 175
20052.53 189
20053.87 186
20055.21 176
20056.55 158
20057.88 159
20059.22 155
20060.56 183
20061.90 173
20063.23 165
20064.57 145
20065.91 176
20067.25 169
20068.59 190
20069.92 180
20071.26 164
20072.60 169
20073.94 193
20075.28 215
20076.62 177
20077.95 194
20079.29 181
20080.63 159
20081.97 153
20083.31 176
20084.65 179
20085.98 172
20087.32 149
20088.66 169
20090.00 164
20091.34 147
20092.68 168
20094.02 154
20095.36 159
20096.70 167
20098.03 174
20099.37 173
20100.71 168
20102.05 170
20103.39 158
20104.73 168
20106.07 201
20107.41 161
20108.75 156
20110.09 192
20111.43 156
20112.77 195
20114.11 166
20115.45 188
20116.79 157
20118.13 174
20119.46 188
20120.80 186
20122.14 160
20123.48 182
20124.82 195
20126.16 189
20127.50 142
20128.84 179
20130.18 179
20131.52 165
20132.86 178
20134.20 150
20135.55 144
