# Supplementary material for: MALDI-TOF MS typing enables the classification of brewing yeasts of the genus Saccharomyces to major beer styles
Source: PLoS One. 2017 Aug 9;12(8):e0181694. doi: 10.1371/journal.pone.0181694 (PMC5549903; doi:10.1371/journal.pone.0181694)
Supplement: S2 File — The directory includes 90 raw files and was zipped to “.zip”; the folder has three strains with 30 spectra per strain; S1 Text explains the raw files with an example and Table 1 represents the yeast strains used within the experiment. (ZIP) [file pone.0181694.s005.zip › 4-6/30254-165-OG-Koe-Ale-YPG-18h-E-E_2015-10-16__0_B6_1.dat]

2000.07 14693
2000.49 14566
2000.91 14514
2001.33 14371
2001.75 14253
2002.17 14298
2002.59 14243
2003.02 14614
2003.44 14195
2003.86 14551
2004.28 14328
2004.70 14211
2005.13 14090
2005.55 14222
2005.97 14481
2006.39 14394
2006.81 14618
2007.24 14638
2007.66 14758
2008.08 15080
2008.50 15005
2008.93 15007
2009.35 15473
2009.77 15568
2010.19 15982
2010.61 16139
2011.04 16222
2011.46 16789
2011.88 16228
2012.31 15916
2012.73 15459
2013.15 15663
2013.57 15307
2014.00 15082
2014.42 14986
2014.84 14389
2015.27 14176
2015.69 14405
2016.11 14072
2016.53 14143
2016.96 13932
2017.38 14185
2017.80 14225
2018.23 14397
2018.65 14792
2019.07 14973
2019.50 15137
2019.92 15141
2020.34 15623
2020.77 15592
2021.19 15549
2021.62 15555
2022.04 15567
2022.46 15336
2022.89 15308
2023.31 15291
2023.73 15151
2024.16 14859
2024.58 14885
2025.01 14914
2025.43 14662
2025.86 14916
2026.28 14980
2026.70 14870
2027.13 14642
2027.55 14433
2027.98 14184
2028.40 14269
2028.83 14261
2029.25 14193
2029.67 14377
2030.10 14196
2030.52 14432
2030.95 14253
2031.37 14121
2031.80 14257
2032.22 14481
2032.65 14812
2033.07 14982
2033.50 14911
2033.92 15426
2034.35 15459
2034.77 15348
2035.20 15872
2035.62 15938
2036.05 15942
2036.47 15681
2036.90 15757
2037.32 15368
2037.75 15191
2038.17 15195
2038.60 15094
2039.02 14890
2039.45 14938
2039.88 15237
2040.30 15186
2040.73 15068
2041.15 15103
2041.58 15104
2042.00 15036
2042.43 15173
2042.86 15032
2043.28 14510
2043.71 14376
2044.13 14195
2044.56 14229
2044.99 14108
2045.41 14022
2045.84 14224
2046.26 13926
2046.69 13900
2047.12 13873
2047.54 14032
2047.97 14319
2048.40 14218
2048.82 14262
2049.25 14548
2049.68 14488
2050.10 14602
2050.53 14487
2050.96 14173
2051.38 14531
2051.81 14523
2052.24 14667
2052.66 14617
2053.09 14917
2053.52 14744
2053.95 14686
2054.37 14657
2054.80 14289
2055.23 14132
2055.65 14207
2056.08 14300
2056.51 14225
2056.94 14376
2057.36 14253
2057.79 14280
2058.22 14284
2058.65 14128
2059.07 14366
2059.50 14401
2059.93 14242
2060.36 14387
2060.78 14474
2061.21 14531
2061.64 14508
2062.07 14204
2062.50 14500
2062.92 14814
2063.35 14656
2063.78 14530
2064.21 14466
2064.64 14808
2065.06 15201
2065.49 15129
2065.92 15066
2066.35 15315
2066.78 15479
2067.21 15241
2067.63 15282
2068.06 15337
2068.49 15165
2068.92 15025
2069.35 14447
2069.78 14445
2070.21 14220
2070.63 14339
2071.06 14092
2071.49 13820
2071.92 14023
2072.35 13843
2072.78 13879
2073.21 13671
2073.64 14072
2074.07 14209
2074.50 14109
2074.93 14554
2075.35 14349
2075.78 14474
2076.21 14665
2076.64 14437
2077.07 14514
2077.50 14536
2077.93 14370
2078.36 14909
2078.79 15159
2079.22 14864
2079.65 14910
2080.08 14955
2080.51 15442
2080.94 15516
2081.37 15285
2081.80 15297
2082.23 15587
2082.66 15302
2083.09 15119
2083.52 14670
2083.95 14429
2084.38 14469
2084.81 14333
2085.24 14056
2085.67 14024
2086.10 14059
2086.53 13679
2086.96 13740
2087.39 13989
2087.82 14268
2088.25 14129
2088.68 14220
2089.11 14243
2089.55 14232
2089.98 14561
2090.41 14494
2090.84 14474
2091.27 14372
2091.70 14441
2092.13 14510
2092.56 14501
2092.99 14726
2093.42 14707
2093.86 14618
2094.29 14564
2094.72 14540
2095.15 14413
2095.58 13975
2096.01 14053
2096.44 14075
2096.87 13805
2097.31 13777
2097.74 13434
2098.17 13684
2098.60 13806
2099.03 13582
2099.46 13779
2099.90 13412
2100.33 13512
2100.76 13572
2101.19 13153
2101.62 13190
2102.06 13285
2102.49 13253
2102.92 13302
2103.35 13489
2103.78 13573
2104.22 13229
2104.65 13536
2105.08 13767
2105.51 14066
2105.95 14195
2106.38 14355
2106.81 14362
2107.24 14579
2107.68 14582
2108.11 14434
2108.54 14422
2108.97 14568
2109.41 14745
2109.84 14615
2110.27 14400
2110.71 14397
2111.14 14360
2111.57 14214
2112.01 14191
2112.44 14292
2112.87 13860
2113.30 13703
2113.74 14056
2114.17 13646
2114.60 13736
2115.04 13808
2115.47 13503
2115.90 13487
2116.34 13506
2116.77 13613
2117.21 13404
2117.64 13465
2118.07 13353
2118.51 13538
2118.94 13519
2119.37 13529
2119.81 13434
2120.24 13310
2120.68 13542
2121.11 13536
2121.54 13679
2121.98 13888
2122.41 13814
2122.85 13766
2123.28 13685
2123.71 13650
2124.15 13884
2124.58 14182
2125.02 14045
2125.45 14341
2125.89 14321
2126.32 14266
2126.76 13988
2127.19 14052
2127.63 14030
2128.06 14032
2128.49 14159
2128.93 14386
2129.36 14367
2129.80 13799
2130.23 14015
2130.67 14066
2131.10 14106
2131.54 14585
2131.97 14794
2132.41 14900
2132.84 14916
2133.28 14869
2133.71 14999
2134.15 14632
2134.59 14785
2135.02 15066
2135.46 14970
2135.89 15102
2136.33 15229
2136.76 15149
2137.20 15682
2137.63 16081
2138.07 15662
2138.51 15728
2138.94 15829
2139.38 15662
2139.81 15451
2140.25 15016
2140.69 14438
2141.12 14494
2141.56 14335
2141.99 14093
2142.43 13543
2142.87 13500
2143.30 13498
2143.74 13620
2144.18 13713
2144.61 13431
2145.05 13322
2145.48 13203
2145.92 13428
2146.36 13414
2146.79 13637
2147.23 13830
2147.67 13774
2148.10 13826
2148.54 13988
2148.98 13866
2149.41 14217
2149.85 14353
2150.29 14706
2150.73 15013
2151.16 15047
2151.60 15272
2152.04 15264
2152.47 15217
2152.91 15178
2153.35 15401
2153.79 15153
2154.22 14684
2154.66 14718
2155.10 14513
2155.54 14317
2155.97 14024
2156.41 13864
2156.85 13651
2157.29 13694
2157.72 13947
2158.16 13702
2158.60 13470
2159.04 13600
2159.48 13617
2159.91 13932
2160.35 14063
2160.79 14010
2161.23 14441
2161.67 14326
2162.10 14122
2162.54 14212
2162.98 14307
2163.42 14394
2163.86 14337
2164.30 14420
2164.73 14154
2165.17 14115
2165.61 14025
2166.05 14363
2166.49 14315
2166.93 14187
2167.37 14265
2167.80 14035
2168.24 14353
2168.68 14153
2169.12 13877
2169.56 13914
2170.00 13942
2170.44 13841
2170.88 14024
2171.32 13961
2171.75 13989
2172.19 14115
2172.63 14005
2173.07 13989
2173.51 13654
2173.95 13868
2174.39 13914
2174.83 13778
2175.27 14166
2175.71 14134
2176.15 14587
2176.59 14278
2177.03 14573
2177.47 15090
2177.91 15007
2178.35 15083
2178.79 14937
2179.23 14881
2179.67 14950
2180.11 14680
2180.55 14674
2180.99 14694
2181.43 14596
2181.87 14332
2182.31 14252
2182.75 14163
2183.19 13824
2183.63 13734
2184.07 14083
2184.51 14059
2184.95 13797
2185.39 13397
2185.83 13222
2186.27 13106
2186.71 13348
2187.15 13666
2187.59 13772
2188.03 13956
2188.48 13867
2188.92 13946
2189.36 14160
2189.80 14512
2190.24 14587
2190.68 14631
2191.12 14531
2191.56 14518
2192.00 14456
2192.45 14359
2192.89 14410
2193.33 14037
2193.77 13867
2194.21 13840
2194.65 14061
2195.09 13671
2195.53 13917
2195.98 13891
2196.42 14024
2196.86 14052
2197.30 14290
2197.74 14191
2198.19 14462
2198.63 14503
2199.07 14454
2199.51 14389
2199.95 14307
2200.39 13932
2200.84 13929
2201.28 13917
2201.72 13787
2202.16 13457
2202.61 13677
2203.05 13571
2203.49 13783
2203.93 13850
2204.38 13665
2204.82 13855
2205.26 14275
2205.70 14486
2206.15 14417
2206.59 14664
2207.03 14456
2207.47 14738
2207.92 14982
2208.36 15036
2208.80 14903
2209.25 15280
2209.69 15218
2210.13 15001
2210.57 14802
2211.02 15172
2211.46 15055
2211.90 14675
2212.35 14996
2212.79 14836
2213.23 14684
2213.68 14429
2214.12 14603
2214.56 14758
2215.01 14684
2215.45 14611
2215.89 14379
2216.34 14126
2216.78 13925
2217.23 14404
2217.67 14275
2218.11 14078
2218.56 13956
2219.00 13766
2219.44 13664
2219.89 13536
2220.33 13774
2220.78 13795
2221.22 13712
2221.67 13697
2222.11 14025
2222.55 14031
2223.00 13929
2223.44 13925
2223.89 13871
2224.33 14096
2224.78 14135
2225.22 14353
2225.66 14319
2226.11 14704
2226.55 14830
2227.00 14991
2227.44 15137
2227.89 15181
2228.33 15592
2228.78 15332
2229.22 15389
2229.67 15215
2230.11 15340
2230.56 15197
2231.00 15503
2231.45 15321
2231.89 15877
2232.34 15878
2232.78 15992
2233.23 16139
2233.67 15745
2234.12 16261
2234.57 15929
2235.01 15784
2235.46 15811
2235.90 15940
2236.35 15671
2236.79 15481
2237.24 15295
2237.69 15040
2238.13 15300
2238.58 14808
2239.02 14382
2239.47 14200
2239.91 14111
2240.36 14096
2240.81 13942
2241.25 13605
2241.70 13675
2242.15 13630
2242.59 13341
2243.04 12964
2243.48 12852
2243.93 13035
2244.38 12926
2244.82 12721
2245.27 12757
2245.72 12905
2246.16 12986
2246.61 12875
2247.06 13190
2247.50 13168
2247.95 12826
2248.40 12750
2248.84 12763
2249.29 12948
2249.74 13004
2250.19 13226
2250.63 13185
2251.08 13197
2251.53 13429
2251.97 13562
2252.42 13611
2252.87 13689
2253.32 13572
2253.76 13742
2254.21 13960
2254.66 13704
2255.11 13681
2255.55 13787
2256.00 13777
2256.45 13649
2256.90 13488
2257.34 13512
2257.79 13493
2258.24 13380
2258.69 13382
2259.14 13064
2259.58 13105
2260.03 13129
2260.48 12999
2260.93 13089
2261.38 13147
2261.82 13359
2262.27 13701
2262.72 13651
2263.17 13540
2263.62 13699
2264.07 13811
2264.51 14148
2264.96 14148
2265.41 14265
2265.86 13771
2266.31 13832
2266.76 14095
2267.21 14178
2267.65 14175
2268.10 14421
2268.55 14246
2269.00 14112
2269.45 14197
2269.90 14183
2270.35 14554
2270.80 14664
2271.25 14687
2271.69 14977
2272.14 15110
2272.59 15348
2273.04 15280
2273.49 15356
2273.94 15360
2274.39 14798
2274.84 14965
2275.29 15064
2275.74 14700
2276.19 14500
2276.64 14335
2277.09 14256
2277.54 14258
2277.99 13909
2278.44 13706
2278.89 13357
2279.34 13455
2279.79 13220
2280.24 13361
2280.69 13400
2281.14 13153
2281.59 13351
2282.04 13282
2282.49 13138
2282.94 13358
2283.39 13405
2283.84 13388
2284.29 13316
2284.74 13157
2285.19 13108
2285.64 13250
2286.09 13532
2286.54 13815
2286.99 13862
2287.44 13841
2287.89 13981
2288.35 14385
2288.80 14974
2289.25 15449
2289.70 15954
2290.15 16736
2290.60 17966
2291.05 18642
2291.50 19585
2291.95 20457
2292.40 21276
2292.86 21996
2293.31 22528
2293.76 22159
2294.21 21791
2294.66 21527
2295.11 21036
2295.56 20504
2296.02 19278
2296.47 18488
2296.92 17662
2297.37 16878
2297.82 16330
2298.27 15925
2298.73 15394
2299.18 15317
2299.63 14919
2300.08 14744
2300.53 14518
2300.99 14204
2301.44 14130
2301.89 14009
2302.34 13706
2302.79 13703
2303.25 13561
2303.70 13453
2304.15 13537
2304.60 13414
2305.06 13264
2305.51 13241
2305.96 13225
2306.41 13189
2306.87 13529
2307.32 13736
2307.77 13693
2308.22 14283
2308.68 14545
2309.13 14642
2309.58 15001
2310.04 15277
2310.49 15307
2310.94 15753
2311.40 16505
2311.85 16633
2312.30 16558
2312.75 16718
2313.21 16725
2313.66 16586
2314.11 16277
2314.57 15964
2315.02 15447
2315.47 14833
2315.93 14709
2316.38 14591
2316.84 14429
2317.29 14114
2317.74 14286
2318.20 14454
2318.65 14585
2319.10 14376
2319.56 14258
2320.01 14646
2320.47 14767
2320.92 14674
2321.37 15051
2321.83 14823
2322.28 14679
2322.74 14880
2323.19 14712
2323.65 14422
2324.10 14560
2324.55 14281
2325.01 14250
2325.46 14167
2325.92 13954
2326.37 14041
2326.83 14260
2327.28 14283
2327.74 14257
2328.19 14433
2328.65 14636
2329.10 14969
2329.55 14922
2330.01 14704
2330.46 14987
2330.92 15198
2331.37 15230
2331.83 15196
2332.28 15366
2332.74 15143
2333.20 15048
2333.65 14858
2334.11 14477
2334.56 14449
2335.02 14363
2335.47 14323
2335.93 14315
2336.38 14233
2336.84 14308
2337.29 14008
2337.75 14016
2338.21 13857
2338.66 13771
2339.12 13623
2339.57 13698
2340.03 13838
2340.48 13890
2340.94 13817
2341.40 13649
2341.85 13588
2342.31 13516
2342.76 13216
2343.22 12974
2343.68 13106
2344.13 13384
2344.59 13056
2345.05 13056
2345.50 13282
2345.96 13334
2346.42 13438
2346.87 13223
2347.33 13383
2347.79 13410
2348.24 13832
2348.70 14385
2349.16 14465
2349.61 14353
2350.07 14365
2350.53 14481
2350.98 14606
2351.44 14582
2351.90 14427
2352.35 14338
2352.81 14265
2353.27 14225
2353.73 14037
2354.18 14174
2354.64 14002
2355.10 14028
2355.56 14089
2356.01 14025
2356.47 14007
2356.93 13992
2357.39 13894
2357.84 14047
2358.30 13841
2358.76 13691
2359.22 13745
2359.67 13771
2360.13 13898
2360.59 13796
2361.05 13877
2361.51 14119
2361.96 13903
2362.42 13684
2362.88 13834
2363.34 13960
2363.80 14034
2364.25 14021
2364.71 14136
2365.17 14332
2365.63 14482
2366.09 14412
2366.55 14419
2367.00 14604
2367.46 14486
2367.92 14333
2368.38 14329
2368.84 14372
2369.30 14146
2369.76 13923
2370.22 14139
2370.67 14094
2371.13 13925
2371.59 13946
2372.05 13836
2372.51 13747
2372.97 13876
2373.43 13921
2373.89 14142
2374.35 13996
2374.81 14110
2375.27 14285
2375.72 14555
2376.18 14826
2376.64 14474
2377.10 14531
2377.56 14146
2378.02 14083
2378.48 14307
2378.94 14234
2379.40 13925
2379.86 13802
2380.32 13632
2380.78 13788
2381.24 13780
2381.70 13602
2382.16 13584
2382.62 13607
2383.08 13194
2383.54 13277
2384.00 13249
2384.46 12902
2384.92 12903
2385.38 13117
2385.84 13249
2386.30 12954
2386.76 13129
2387.22 13323
2387.68 13349
2388.14 13148
2388.60 13428
2389.06 13599
2389.53 13573
2389.99 13742
2390.45 13959
2390.91 13856
2391.37 13816
2391.83 14190
2392.29 14106
2392.75 14251
2393.21 14506
2393.67 14294
2394.13 14329
2394.60 14467
2395.06 14042
2395.52 13892
2395.98 13810
2396.44 13521
2396.90 13437
2397.36 13517
2397.83 13351
2398.29 12971
2398.75 12790
2399.21 13011
2399.67 13020
2400.13 13132
2400.60 13103
2401.06 13224
2401.52 13267
2401.98 13386
2402.44 13271
2402.90 13106
2403.37 13073
2403.83 13218
2404.29 13276
2404.75 13268
2405.22 13369
2405.68 13064
2406.14 13197
2406.60 13239
2407.06 13458
2407.53 13506
2407.99 13501
2408.45 13413
2408.91 13247
2409.38 13131
2409.84 13261
2410.30 13194
2410.77 13207
2411.23 12668
2411.69 12591
2412.15 12934
2412.62 12757
2413.08 13075
2413.54 12798
2414.01 12728
2414.47 12881
2414.93 12977
2415.39 13060
2415.86 13525
2416.32 13353
2416.78 13481
2417.25 13541
2417.71 13542
2418.17 13619
2418.64 13957
2419.10 13658
2419.57 13395
2420.03 13285
2420.49 13372
2420.96 13711
2421.42 13386
2421.88 13317
2422.35 13266
2422.81 13252
2423.28 13107
2423.74 13028
2424.20 12968
2424.67 13350
2425.13 13059
2425.60 13167
2426.06 13056
2426.52 12797
2426.99 12831
2427.45 12717
2427.92 12926
2428.38 12666
2428.85 12668
2429.31 12581
2429.78 12254
2430.24 12113
2430.70 12111
2431.17 12309
2431.63 12495
2432.10 12545
2432.56 12311
2433.03 11976
2433.49 12392
2433.96 12477
2434.42 12764
2434.89 12686
2435.35 12756
2435.82 12876
2436.28 13081
2436.75 13029
2437.21 12906
2437.68 12973
2438.15 12971
2438.61 12929
2439.08 13162
2439.54 13066
2440.01 13140
2440.47 13418
2440.94 13457
2441.40 13531
2441.87 13660
2442.34 13723
2442.80 13946
2443.27 13927
2443.73 13993
2444.20 14137
2444.66 13850
2445.13 13620
2445.60 13736
2446.06 13540
2446.53 13366
2447.00 13320
2447.46 13304
2447.93 13360
2448.39 12917
2448.86 12908
2449.33 12843
2449.79 12754
2450.26 12655
2450.73 12628
2451.19 12606
2451.66 12658
2452.13 13076
2452.59 13227
2453.06 13015
2453.53 13184
2453.99 13311
2454.46 13134
2454.93 13115
2455.39 13139
2455.86 13248
2456.33 13136
2456.80 13201
2457.26 13277
2457.73 12955
2458.20 12992
2458.66 13200
2459.13 13012
2459.60 12900
2460.07 12707
2460.53 12764
2461.00 12668
2461.47 12585
2461.94 12474
2462.41 12546
2462.87 12551
2463.34 12495
2463.81 12553
2464.28 12472
2464.74 12561
2465.21 12577
2465.68 12522
2466.15 12374
2466.62 12734
2467.08 12850
2467.55 12986
2468.02 12923
2468.49 12859
2468.96 12894
2469.43 12770
2469.89 13191
2470.36 13159
2470.83 12734
2471.30 12771
2471.77 12643
2472.24 12732
2472.71 12605
2473.17 12581
2473.64 12416
2474.11 12522
2474.58 12442
2475.05 12395
2475.52 12182
2475.99 12197
2476.46 12533
2476.92 12815
2477.39 12828
2477.86 12617
2478.33 12778
2478.80 12622
2479.27 12230
2479.74 12265
2480.21 12312
2480.68 12503
2481.15 12639
2481.62 12456
2482.09 12215
2482.56 12047
2483.03 12311
2483.50 12366
2483.97 12232
2484.44 12426
2484.91 12430
2485.38 12261
2485.85 12370
2486.32 12382
2486.79 12564
2487.26 12829
2487.73 12878
2488.20 12802
2488.67 12853
2489.14 12996
2489.61 13291
2490.08 13272
2490.55 13307
2491.02 13152
2491.49 13123
2491.96 13235
2492.43 13234
2492.90 13449
2493.37 13631
2493.84 13633
2494.31 13949
2494.78 13909
2495.25 13999
2495.72 14403
2496.19 14237
2496.67 14286
2497.14 14807
2497.61 14777
2498.08 14380
2498.55 14042
2499.02 14111
2499.49 13973
2499.96 13955
2500.43 13253
2500.91 13121
2501.38 12882
2501.85 12686
2502.32 12415
2502.79 12356
2503.26 12288
2503.73 12240
2504.21 11886
2504.68 11919
2505.15 12019
2505.62 11878
2506.09 12191
2506.56 12219
2507.04 12358
2507.51 12144
2507.98 12246
2508.45 12384
2508.92 12187
2509.40 11932
2509.87 12378
2510.34 12129
2510.81 12146
2511.29 12381
2511.76 12720
2512.23 12809
2512.70 12781
2513.18 12666
2513.65 12887
2514.12 12960
2514.59 13010
2515.07 13149
2515.54 13237
2516.01 13172
2516.48 13486
2516.96 13198
2517.43 13178
2517.90 13230
2518.38 13253
2518.85 13027
2519.32 13410
2519.79 13382
2520.27 13231
2520.74 12915
2521.21 13210
2521.69 13222
2522.16 13300
2522.63 13279
2523.11 13233
2523.58 13261
2524.05 13095
2524.53 13125
2525.00 13124
2525.48 13015
2525.95 12820
2526.42 13142
2526.90 13086
2527.37 13204
2527.84 13578
2528.32 13683
2528.79 13855
2529.27 14161
2529.74 14138
2530.21 14422
2530.69 14379
2531.16 14706
2531.64 14313
2532.11 14044
2532.59 13811
2533.06 13427
2533.53 13328
2534.01 13065
2534.48 13135
2534.96 13102
2535.43 13102
2535.91 13128
2536.38 13064
2536.86 12995
2537.33 12818
2537.81 12991
2538.28 12853
2538.76 12833
2539.23 12553
2539.71 12772
2540.18 12573
2540.66 12735
2541.13 12973
2541.61 12904
2542.08 12782
2542.56 12783
2543.03 12985
2543.51 13177
2543.98 13088
2544.46 13089
2544.93 13315
2545.41 12959
2545.88 13116
2546.36 12944
2546.84 12864
2547.31 12640
2547.79 12657
2548.26 12404
2548.74 12362
2549.21 12345
2549.69 12763
2550.17 12935
2550.64 12765
2551.12 12987
2551.59 13044
2552.07 13175
2552.55 13023
2553.02 13317
2553.50 13549
2553.97 13449
2554.45 13459
2554.93 13737
2555.40 13772
2555.88 13661
2556.36 13579
2556.83 13581
2557.31 13581
2557.79 13462
2558.26 13253
2558.74 13183
2559.22 13149
2559.69 12970
2560.17 13157
2560.65 13049
2561.12 12854
2561.60 12761
2562.08 12992
2562.56 12927
2563.03 12702
2563.51 12563
2563.99 12840
2564.46 12672
2564.94 12332
2565.42 12408
2565.90 12464
2566.37 12389
2566.85 12434
2567.33 12429
2567.81 12214
2568.28 12098
2568.76 11966
2569.24 12241
2569.72 12244
2570.20 12317
2570.67 12252
2571.15 11846
2571.63 11992
2572.11 12168
2572.59 12303
2573.06 12309
2573.54 12187
2574.02 12012
2574.50 12175
2574.98 12279
2575.45 12077
2575.93 11846
2576.41 11726
2576.89 11827
2577.37 12004
2577.85 11869
2578.33 11511
2578.80 11720
2579.28 12001
2579.76 11773
2580.24 11607
2580.72 11873
2581.20 12020
2581.68 12235
2582.16 12064
2582.63 12065
2583.11 12164
2583.59 12122
2584.07 12025
2584.55 12017
2585.03 12189
2585.51 12352
2585.99 12089
2586.47 12109
2586.95 12036
2587.43 12193
2587.91 12410
2588.39 12358
2588.87 12363
2589.35 12384
2589.82 12308
2590.30 12432
2590.78 12306
2591.26 12230
2591.74 12195
2592.22 12449
2592.70 12475
2593.18 12504
2593.66 12262
2594.14 12495
2594.62 12775
2595.10 12616
2595.58 12754
2596.06 12838
2596.54 12333
2597.02 12306
2597.51 12314
2597.99 11932
2598.47 11826
2598.95 12007
2599.43 11750
2599.91 11567
2600.39 11682
2600.87 11950
2601.35 11949
2601.83 11764
2602.31 11924
2602.79 11939
2603.27 11983
2603.75 11986
2604.23 11956
2604.72 11746
2605.20 11807
2605.68 11786
2606.16 12000
2606.64 12087
2607.12 12099
2607.60 11956
2608.08 12010
2608.57 11904
2609.05 11880
2609.53 12107
2610.01 12276
2610.49 12168
2610.97 12298
2611.45 12170
2611.94 12375
2612.42 12372
2612.90 12112
2613.38 11961
2613.86 11947
2614.35 12073
2614.83 11901
2615.31 11840
2615.79 12031
2616.27 12316
2616.76 12153
2617.24 12196
2617.72 12314
2618.20 12324
2618.68 12541
2619.17 12615
2619.65 12886
2620.13 12903
2620.61 12776
2621.10 12437
2621.58 12399
2622.06 12331
2622.54 12452
2623.03 12326
2623.51 12236
2623.99 12284
2624.48 12127
2624.96 11961
2625.44 11886
2625.92 12019
2626.41 12333
2626.89 12450
2627.37 12476
2627.86 12510
2628.34 12270
2628.82 12428
2629.31 12361
2629.79 12585
2630.27 12642
2630.76 13145
2631.24 13013
2631.72 13426
2632.21 13395
2632.69 13501
2633.17 13794
2633.66 13787
2634.14 13890
2634.63 13834
2635.11 13927
2635.59 13828
2636.08 13861
2636.56 13696
2637.05 13327
2637.53 13051
2638.01 12885
2638.50 12439
2638.98 12380
2639.47 12265
2639.95 12024
2640.43 11936
2640.92 12082
2641.40 12131
2641.89 12010
2642.37 11946
2642.86 11884
2643.34 11853
2643.83 11978
2644.31 12087
2644.80 12079
2645.28 11794
2645.77 11756
2646.25 11781
2646.74 11796
2647.22 11752
2647.70 12016
2648.19 12243
2648.68 12083
2649.16 12182
2649.65 12066
2650.13 12150
2650.62 12419
2651.10 12279
2651.59 12278
2652.07 12487
2652.56 12584
2653.04 12707
2653.53 12606
2654.01 12639
2654.50 12537
2654.99 12590
2655.47 12499
2655.96 12720
2656.44 12763
2656.93 12653
2657.41 12681
2657.90 12631
2658.39 12730
2658.87 12680
2659.36 12664
2659.84 12790
2660.33 12795
2660.82 12597
2661.30 12540
2661.79 12468
2662.28 12327
2662.76 12503
2663.25 12417
2663.73 12462
2664.22 12447
2664.71 12394
2665.19 12293
2665.68 12396
2666.17 12279
2666.65 12348
2667.14 12287
2667.63 12315
2668.11 12001
2668.60 12020
2669.09 11928
2669.58 11899
2670.06 12237
2670.55 12056
2671.04 12032
2671.52 12236
2672.01 12211
2672.50 12294
2672.99 12428
2673.47 12802
2673.96 13011
2674.45 13537
2674.94 13808
2675.42 13956
2675.91 14275
2676.40 14651
2676.89 14901
2677.37 15094
2677.86 15257
2678.35 15168
2678.84 15024
2679.32 14496
2679.81 13934
2680.30 13773
2680.79 13106
2681.28 12679
2681.76 12940
2682.25 12437
2682.74 12111
2683.23 12041
2683.72 12022
2684.21 11786
2684.69 11881
2685.18 11959
2685.67 11951
2686.16 11879
2686.65 11974
2687.14 12132
2687.63 12205
2688.11 12219
2688.60 12080
2689.09 12175
2689.58 12089
2690.07 12201
2690.56 11986
2691.05 11638
2691.54 11885
2692.02 11771
2692.51 11605
2693.00 11624
2693.49 11661
2693.98 11723
2694.47 11699
2694.96 11669
2695.45 11877
2695.94 11804
2696.43 11701
2696.92 11744
2697.41 11455
2697.90 11541
2698.39 11400
2698.88 11526
2699.37 11507
2699.86 11750
2700.35 11840
2700.84 11660
2701.32 11910
2701.81 12045
2702.30 12188
2702.79 12397
2703.28 12471
2703.77 12232
2704.27 12468
2704.76 12582
2705.25 12416
2705.74 12554
2706.23 12768
2706.72 12821
2707.21 12600
2707.70 12558
2708.19 12479
2708.68 12068
2709.17 11810
2709.66 11610
2710.15 11795
2710.64 11927
2711.13 11936
2711.62 11760
2712.11 11763
2712.60 11608
2713.10 11909
2713.59 11819
2714.08 11935
2714.57 12128
2715.06 12270
2715.55 12338
2716.04 12315
2716.53 12386
2717.02 12157
2717.52 11942
2718.01 12030
2718.50 11855
2718.99 11387
2719.48 11352
2719.97 11204
2720.46 11237
2720.96 11373
2721.45 11434
2721.94 11244
2722.43 11406
2722.92 11410
2723.42 11591
2723.91 11475
2724.40 11399
2724.89 11391
2725.38 11479
2725.88 11938
2726.37 11974
2726.86 11832
2727.35 11914
2727.84 11610
2728.34 11198
2728.83 11345
2729.32 11514
2729.81 11491
2730.31 11413
2730.80 11747
2731.29 11917
2731.78 12066
2732.28 12009
2732.77 11734
2733.26 12005
2733.76 12332
2734.25 12581
2734.74 12525
2735.23 12659
2735.73 12643
2736.22 12690
2736.71 13000
2737.21 12729
2737.70 12409
2738.19 12539
2738.69 12207
2739.18 12227
2739.67 12188
2740.17 12016
2740.66 12164
2741.15 11943
2741.65 12040
2742.14 12205
2742.63 12025
2743.13 11932
2743.62 11999
2744.11 11714
2744.61 11706
2745.10 11601
2745.60 11704
2746.09 11901
2746.58 11689
2747.08 11648
2747.57 11535
2748.07 11562
2748.56 11394
2749.05 11713
2749.55 11467
2750.04 11248
2750.54 11328
2751.03 11215
2751.53 11368
2752.02 11178
2752.52 11238
2753.01 11223
2753.50 11211
2754.00 11445
2754.49 11321
2754.99 11560
2755.48 11690
2755.98 11918
2756.47 11991
2756.97 11864
2757.46 11769
2757.96 12023
2758.45 12043
2758.95 12042
2759.44 11931
2759.94 12084
2760.43 12147
2760.93 12227
2761.42 11928
2761.92 11898
2762.42 12053
2762.91 12059
2763.41 12258
2763.90 12067
2764.40 12181
2764.89 12202
2765.39 12068
2765.88 12104
2766.38 12104
2766.88 12131
2767.37 12066
2767.87 12001
2768.36 11903
2768.86 12133
2769.36 11931
2769.85 11678
2770.35 11876
2770.84 11957
2771.34 12044
2771.84 11875
2772.33 11968
2772.83 11954
2773.33 11928
2773.82 12231
2774.32 12672
2774.81 12702
2775.31 13094
2775.81 13549
2776.30 13983
2776.80 14355
2777.30 14643
2777.79 15395
2778.29 15629
2778.79 15709
2779.29 15839
2779.78 16088
2780.28 15447
2780.78 15246
2781.27 15021
2781.77 14324
2782.27 13919
2782.76 13519
2783.26 13265
2783.76 12889
2784.26 12594
2784.75 12139
2785.25 12039
2785.75 11975
2786.25 11909
2786.74 12001
2787.24 11508
2787.74 11560
2788.24 11532
2788.73 11487
2789.23 11275
2789.73 11276
2790.23 11510
2790.73 11355
2791.22 11206
2791.72 11343
2792.22 11341
2792.72 10951
2793.22 11266
2793.71 11185
2794.21 11255
2794.71 11381
2795.21 11379
2795.71 11602
2796.21 11696
2796.71 11596
2797.20 11794
2797.70 11713
2798.20 11894
2798.70 11830
2799.20 12006
2799.70 11906
2800.20 11867
2800.69 11879
2801.19 11959
2801.69 12006
2802.19 11738
2802.69 11479
2803.19 11477
2803.69 11496
2804.19 11220
2804.69 11197
2805.19 11282
2805.69 11269
2806.18 11227
2806.68 11563
2807.18 11600
2807.68 11693
2808.18 11672
2808.68 11920
2809.18 12062
2809.68 12154
2810.18 12304
2810.68 12343
2811.18 12509
2811.68 12730
2812.18 12780
2812.68 12631
2813.18 12603
2813.68 12671
2814.18 12654
2814.68 12452
2815.18 12389
2815.68 12153
2816.18 12254
2816.68 12274
2817.18 12137
2817.68 12232
2818.18 12162
2818.68 11983
2819.18 11905
2819.68 11690
2820.18 11516
2820.68 11469
2821.18 11387
2821.69 11119
2822.19 11038
2822.69 11252
2823.19 11173
2823.69 11162
2824.19 11193
2824.69 11174
2825.19 11421
2825.69 11180
2826.19 11158
2826.69 10958
2827.20 10938
2827.70 11028
2828.20 11041
2828.70 11040
2829.20 11047
2829.70 10961
2830.20 11342
2830.71 11193
2831.21 10928
2831.71 11010
2832.21 11051
2832.71 11123
2833.21 11301
2833.72 11272
2834.22 10866
2834.72 11146
2835.22 10937
2835.72 11252
2836.23 11474
2836.73 11483
2837.23 11638
2837.73 11805
2838.23 11811
2838.74 11922
2839.24 11775
2839.74 11690
2840.24 11641
2840.74 11725
2841.25 11834
2841.75 11650
2842.25 11733
2842.75 11628
2843.26 11655
2843.76 11754
2844.26 11373
2844.77 11341
2845.27 11355
2845.77 11371
2846.27 11533
2846.78 11638
2847.28 11565
2847.78 11633
2848.29 12092
2848.79 12333
2849.29 12537
2849.80 12787
2850.30 12846
2850.80 12864
2851.31 12968
2851.81 12867
2852.31 12731
2852.82 12812
2853.32 12596
2853.82 12422
2854.33 12152
2854.83 11997
2855.33 11925
2855.84 11748
2856.34 11672
2856.84 11730
2857.35 11698
2857.85 11605
2858.36 11614
2858.86 11615
2859.36 11474
2859.87 11595
2860.37 11511
2860.88 11704
2861.38 11576
2861.89 11469
2862.39 11312
2862.89 11085
2863.40 11068
2863.90 11296
2864.41 11304
2864.91 11375
2865.42 11354
2865.92 11236
2866.43 11336
2866.93 11310
2867.44 11398
2867.94 11333
2868.44 11350
2868.95 11324
2869.45 11381
2869.96 11370
2870.46 11679
2870.97 11622
2871.47 11858
2871.98 12331
2872.49 12398
2872.99 12369
2873.50 12660
2874.00 12900
2874.51 12914
2875.01 13201
2875.52 13391
2876.02 13417
2876.53 13581
2877.03 13640
2877.54 13487
2878.05 13544
2878.55 13529
2879.06 13306
2879.56 12767
2880.07 12562
2880.57 12438
2881.08 12717
2881.59 12694
2882.09 12560
2882.60 12318
2883.10 12533
2883.61 12393
2884.12 12274
2884.62 12429
2885.13 12610
2885.64 12665
2886.14 12612
2886.65 12477
2887.16 12371
2887.66 12503
2888.17 12618
2888.67 12613
2889.18 12584
2889.69 12942
2890.20 12981
2890.70 12942
2891.21 12999
2891.72 12614
2892.22 12314
2892.73 12239
2893.24 12275
2893.74 12335
2894.25 12369
2894.76 12354
2895.27 12076
2895.77 12295
2896.28 12394
2896.79 12472
2897.29 12624
2897.80 12697
2898.31 12507
2898.82 12518
2899.32 12586
2899.83 12717
2900.34 12763
2900.85 12636
2901.35 12864
2901.86 12843
2902.37 12932
2902.88 13127
2903.39 13072
2903.89 13577
2904.40 13611
2904.91 13624
2905.42 13301
2905.93 13355
2906.43 13383
2906.94 13244
2907.45 13492
2907.96 13607
2908.47 13591
2908.98 13376
2909.48 13371
2909.99 13177
2910.50 12802
2911.01 12898
2911.52 12590
2912.03 12554
2912.54 12532
2913.05 12516
2913.55 12380
2914.06 12342
2914.57 12470
2915.08 12747
2915.59 12772
2916.10 12665
2916.61 12414
2917.12 12736
2917.63 12592
2918.14 12061
2918.64 12050
2919.15 11808
2919.66 11803
2920.17 11678
2920.68 11486
2921.19 11306
2921.70 11541
2922.21 11334
2922.72 11332
2923.23 11559
2923.74 11614
2924.25 11585
2924.76 11560
2925.27 11348
2925.78 11412
2926.29 11713
2926.80 11503
2927.31 11504
2927.82 11427
2928.33 11259
2928.84 11330
2929.35 11302
2929.86 11283
2930.37 11268
2930.88 11153
2931.39 11414
2931.90 11181
2932.41 11049
2932.92 11254
2933.43 11272
2933.94 11256
2934.45 11436
2934.96 11504
2935.47 11885
2935.99 11909
2936.50 11986
2937.01 11960
2937.52 12102
2938.03 12007
2938.54 12124
2939.05 12452
2939.56 12310
2940.07 12456
2940.58 12331
2941.10 12149
2941.61 12482
2942.12 12258
2942.63 12287
2943.14 12445
2943.65 12422
2944.16 12482
2944.67 12668
2945.19 12596
2945.70 12592
2946.21 12724
2946.72 12875
2947.23 12954
2947.74 12817
2948.26 13034
2948.77 13124
2949.28 13186
2949.79 13219
2950.30 12979
2950.82 12482
2951.33 12624
2951.84 12651
2952.35 12551
2952.87 12142
2953.38 11973
2953.89 11528
2954.40 11433
2954.91 11470
2955.43 11625
2955.94 11383
2956.45 11286
2956.96 11636
2957.48 11648
2957.99 11717
2958.50 11837
2959.02 11903
2959.53 11864
2960.04 11976
2960.55 12041
2961.07 12012
2961.58 12056
2962.09 12044
2962.61 12050
2963.12 12035
2963.63 12010
2964.15 12060
2964.66 11886
2965.17 12169
2965.69 12000
2966.20 11874
2966.71 11846
2967.23 11930
2967.74 11544
2968.25 11185
2968.77 11185
2969.28 11167
2969.79 11085
2970.31 10957
2970.82 10876
2971.34 10955
2971.85 11014
2972.36 11088
2972.88 10776
2973.39 11056
2973.90 11215
2974.42 11262
2974.93 11327
2975.45 11000
2975.96 11092
2976.48 11053
2976.99 11415
2977.50 11424
2978.02 11492
2978.53 11472
2979.05 11468
2979.56 11446
2980.08 11310
2980.59 11382
2981.11 11527
2981.62 11368
2982.14 11225
2982.65 11349
2983.17 11529
2983.68 11970
2984.20 11579
2984.71 11986
2985.23 11771
2985.74 11792
2986.26 12053
2986.77 12315
2987.29 12481
2987.80 12464
2988.32 12461
2988.83 12455
2989.35 12478
2989.86 12567
2990.38 12679
2990.89 12579
2991.41 12174
2991.92 12034
2992.44 11991
2992.96 11902
2993.47 11914
2993.99 11699
2994.50 11455
2995.02 11463
2995.54 11950
2996.05 12279
2996.57 12334
2997.08 12706
2997.60 12951
2998.12 13003
2998.63 13407
2999.15 13769
2999.66 13734
3000.18 14045
3000.70 14229
3001.21 14088
3001.73 13506
3002.25 13369
3002.76 13588
3003.28 13232
3003.80 13215
3004.31 12855
3004.83 12797
3005.35 12963
3005.86 13065
3006.38 12872
3006.90 12954
3007.41 12993
3007.93 13084
3008.45 12703
3008.96 12568
3009.48 12611
3010.00 12392
3010.52 11902
3011.03 11844
3011.55 11787
3012.07 11663
3012.59 11337
3013.10 11185
3013.62 11363
3014.14 11042
3014.66 10949
3015.17 11243
3015.69 11628
3016.21 11755
3016.73 11898
3017.24 12226
3017.76 12131
3018.28 12233
3018.80 12623
3019.32 12820
3019.83 12754
3020.35 13052
3020.87 13193
3021.39 13264
3021.91 13168
3022.42 13207
3022.94 13225
3023.46 13312
3023.98 13364
3024.50 13140
3025.02 13147
3025.54 13062
3026.05 12808
3026.57 12816
3027.09 12840
3027.61 12698
3028.13 12676
3028.65 12557
3029.17 12905
3029.68 12771
3030.20 12459
3030.72 12513
3031.24 12580
3031.76 12680
3032.28 12655
3032.80 12505
3033.32 12400
3033.84 12161
3034.36 12219
3034.88 12367
3035.40 12146
3035.91 11889
3036.43 12186
3036.95 12064
3037.47 11967
3037.99 11900
3038.51 12106
3039.03 12011
3039.55 11988
3040.07 12104
3040.59 11816
3041.11 11721
3041.63 11651
3042.15 11704
3042.67 11427
3043.19 11705
3043.71 11550
3044.23 11509
3044.75 11488
3045.27 11327
3045.79 11110
3046.31 11451
3046.83 11508
3047.35 11478
3047.87 11501
3048.39 11641
3048.91 11574
3049.43 11508
3049.96 11505
3050.48 11556
3051.00 11396
3051.52 11325
3052.04 11478
3052.56 11619
3053.08 11289
3053.60 11191
3054.12 11236
3054.64 11189
3055.16 11300
3055.68 11414
3056.21 11218
3056.73 11305
3057.25 11253
3057.77 11082
3058.29 11149
3058.81 11187
3059.33 11211
3059.86 11146
3060.38 11176
3060.90 11347
3061.42 11431
3061.94 11742
3062.46 11562
3062.98 11212
3063.51 11320
3064.03 11362
3064.55 11214
3065.07 11465
3065.59 11691
3066.12 11589
3066.64 11655
3067.16 11632
3067.68 11628
3068.20 11915
3068.73 11766
3069.25 11675
3069.77 11719
3070.29 11601
3070.82 11519
3071.34 11717
3071.86 11668
3072.38 11316
3072.91 11368
3073.43 11469
3073.95 11434
3074.47 11354
3075.00 11476
3075.52 11448
3076.04 11204
3076.56 11055
3077.09 11103
3077.61 11276
3078.13 11550
3078.66 11622
3079.18 11526
3079.70 12006
3080.23 12204
3080.75 12364
3081.27 12260
3081.80 12497
3082.32 12510
3082.84 12462
3083.37 12432
3083.89 12525
3084.41 12438
3084.94 12308
3085.46 12472
3085.98 12341
3086.51 12316
3087.03 12191
3087.56 12043
3088.08 11740
3088.60 11697
3089.13 11944
3089.65 12081
3090.18 11922
3090.70 11660
3091.22 11440
3091.75 11549
3092.27 11469
3092.80 11302
3093.32 11337
3093.84 11222
3094.37 11243
3094.89 11336
3095.42 11324
3095.94 11260
3096.47 11169
3096.99 11236
3097.52 11180
3098.04 11065
3098.57 11050
3099.09 11099
3099.62 11137
3100.14 11347
3100.67 11205
3101.19 10971
3101.72 11056
3102.24 11126
3102.77 11030
3103.29 10831
3103.82 11195
3104.34 10907
3104.87 11081
3105.39 11314
3105.92 11216
3106.44 11353
3106.97 11295
3107.49 11194
3108.02 11217
3108.54 11111
3109.07 11106
3109.60 10924
3110.12 10612
3110.65 10587
3111.17 10433
3111.70 10510
3112.22 10441
3112.75 10346
3113.28 10331
3113.80 10451
3114.33 10717
3114.85 10607
3115.38 10583
3115.91 10777
3116.43 10781
3116.96 10842
3117.49 10903
3118.01 10594
3118.54 10782
3119.07 10898
3119.59 10813
3120.12 10811
3120.64 10804
3121.17 10470
3121.70 10281
3122.23 10291
3122.75 10455
3123.28 10425
3123.81 10423
3124.33 10593
3124.86 10526
3125.39 10424
3125.91 10536
3126.44 10607
3126.97 10654
3127.49 10668
3128.02 10751
3128.55 10905
3129.08 10813
3129.60 10622
3130.13 10742
3130.66 10870
3131.19 10706
3131.71 10974
3132.24 10698
3132.77 10527
3133.30 10715
3133.82 10681
3134.35 10657
3134.88 10699
3135.41 10698
3135.94 10549
3136.46 10518
3136.99 10454
3137.52 10583
3138.05 10308
3138.58 10302
3139.10 10440
3139.63 10256
3140.16 10232
3140.69 10318
3141.22 10414
3141.75 10385
3142.27 10638
3142.80 10606
3143.33 10678
3143.86 10235
3144.39 10582
3144.92 10632
3145.45 10483
3145.97 10908
3146.50 11118
3147.03 10984
3147.56 11386
3148.09 11563
3148.62 11493
3149.15 11737
3149.68 11787
3150.21 12361
3150.74 12562
3151.26 12758
3151.79 12705
3152.32 12756
3152.85 12929
3153.38 12595
3153.91 12403
3154.44 12204
3154.97 12316
3155.50 12193
3156.03 11812
3156.56 11976
3157.09 11816
3157.62 11432
3158.15 11418
3158.68 11443
3159.21 11569
3159.74 11372
3160.27 11211
3160.80 11154
3161.33 11417
3161.86 11407
3162.39 11464
3162.92 11504
3163.45 11600
3163.98 11480
3164.51 11382
3165.04 11351
3165.57 11462
3166.10 11375
3166.63 11108
3167.16 11031
3167.69 10763
3168.22 10622
3168.75 10431
3169.28 10655
3169.81 10509
3170.35 10943
3170.88 10739
3171.41 10750
3171.94 10839
3172.47 10885
3173.00 11206
3173.53 11477
3174.06 11802
3174.59 12203
3175.12 12125
3175.66 12418
3176.19 12756
3176.72 12569
3177.25 12679
3177.78 12582
3178.31 12398
3178.84 12288
3179.38 12224
3179.91 12059
3180.44 11824
3180.97 11737
3181.50 11505
3182.03 11268
3182.57 11002
3183.10 11227
3183.63 11054
3184.16 10880
3184.69 10952
3185.23 10807
3185.76 10658
3186.29 10685
3186.82 10667
3187.35 10541
3187.89 10776
3188.42 10721
3188.95 10754
3189.48 10636
3190.02 10903
3190.55 11053
3191.08 11132
3191.61 10920
3192.15 10836
3192.68 10780
3193.21 11112
3193.74 11240
3194.28 11125
3194.81 11196
3195.34 11002
3195.88 10969
3196.41 11156
3196.94 11130
3197.48 11079
3198.01 10988
3198.54 11174
3199.07 11075
3199.61 11292
3200.14 11314
3200.67 11330
3201.21 11515
3201.74 11601
3202.27 11889
3202.81 11838
3203.34 11908
3203.88 12037
3204.41 12133
3204.94 12290
3205.48 12343
3206.01 12088
3206.54 11656
3207.08 11729
3207.61 11664
3208.15 11498
3208.68 11501
3209.21 11772
3209.75 11648
3210.28 11714
3210.82 11544
3211.35 11920
3211.88 12414
3212.42 12702
3212.95 12858
3213.49 13170
3214.02 13416
3214.56 13683
3215.09 13548
3215.63 13307
3216.16 12871
3216.70 12719
3217.23 12459
3217.76 12239
3218.30 11986
3218.83 11616
3219.37 11719
3219.90 11732
3220.44 11545
3220.97 11574
3221.51 11740
3222.04 12002
3222.58 12186
3223.11 12229
3223.65 12365
3224.19 12737
3224.72 13157
3225.26 13324
3225.79 13650
3226.33 13748
3226.86 13875
3227.40 14049
3227.93 13969
3228.47 13676
3229.00 13233
3229.54 12740
3230.08 12499
3230.61 12235
3231.15 11897
3231.68 11580
3232.22 11179
3232.76 11168
3233.29 11250
3233.83 11294
3234.36 10987
3234.90 10915
3235.44 11028
3235.97 11146
3236.51 11413
3237.05 11320
3237.58 11731
3238.12 11791
3238.66 11998
3239.19 12225
3239.73 12159
3240.26 12498
3240.80 12576
3241.34 12751
3241.88 12831
3242.41 12863
3242.95 12650
3243.49 12506
3244.02 12145
3244.56 12012
3245.10 11665
3245.63 11256
3246.17 11146
3246.71 11074
3247.25 10963
3247.78 10790
3248.32 10703
3248.86 11002
3249.39 11119
3249.93 11114
3250.47 11082
3251.01 11173
3251.54 11261
3252.08 11444
3252.62 11679
3253.16 11693
3253.70 11798
3254.23 12117
3254.77 11907
3255.31 11639
3255.85 11846
3256.38 11549
3256.92 11578
3257.46 11660
3258.00 11513
3258.54 11561
3259.08 11410
3259.61 11650
3260.15 11386
3260.69 11694
3261.23 11819
3261.77 11796
3262.31 11731
3262.84 12092
3263.38 12165
3263.92 12085
3264.46 12338
3265.00 12204
3265.54 11951
3266.08 12286
3266.61 11965
3267.15 11790
3267.69 12028
3268.23 11878
3268.77 11532
3269.31 11443
3269.85 11165
3270.39 11192
3270.93 11141
3271.47 11097
3272.01 11113
3272.54 10812
3273.08 11088
3273.62 10941
3274.16 10914
3274.70 11174
3275.24 11099
3275.78 11114
3276.32 11332
3276.86 11491
3277.40 11598
3277.94 11651
3278.48 11759
3279.02 11896
3279.56 11831
3280.10 12156
3280.64 12139
3281.18 12115
3281.72 12042
3282.26 12054
3282.80 12082
3283.34 12373
3283.88 12366
3284.42 12600
3284.96 12862
3285.50 13127
3286.04 13433
3286.58 13914
3287.12 14320
3287.66 14790
3288.20 15077
3288.74 15022
3289.28 14992
3289.83 15044
3290.37 14961
3290.91 14423
3291.45 13735
3291.99 13411
3292.53 12931
3293.07 12238
3293.61 11636
3294.15 11641
3294.69 11699
3295.24 11406
3295.78 11306
3296.32 11302
3296.86 11227
3297.40 11292
3297.94 11179
3298.48 11019
3299.02 10901
3299.57 10983
3300.11 11028
3300.65 10979
3301.19 10844
3301.73 10898
3302.27 10980
3302.82 11105
3303.36 11128
3303.90 11108
3304.44 11285
3304.98 11346
3305.53 11044
3306.07 11147
3306.61 11199
3307.15 10984
3307.69 10963
3308.24 10962
3308.78 10944
3309.32 10935
3309.86 10734
3310.41 11081
3310.95 10920
3311.49 10925
3312.03 10858
3312.58 11103
3313.12 11266
3313.66 11118
3314.20 11346
3314.75 11464
3315.29 11313
3315.83 11339
3316.38 11414
3316.92 11488
3317.46 11702
3318.00 11298
3318.55 11424
3319.09 11454
3319.63 11446
3320.18 11527
3320.72 11565
3321.26 11248
3321.81 11130
3322.35 11115
3322.89 11233
3323.44 11086
3323.98 10884
3324.52 11284
3325.07 11738
3325.61 11628
3326.16 11638
3326.70 11705
3327.24 12066
3327.79 11680
3328.33 11766
3328.88 11800
3329.42 11533
3329.96 11407
3330.51 11139
3331.05 11132
3331.60 10826
3332.14 10660
3332.68 10482
3333.23 10273
3333.77 10115
3334.32 10028
3334.86 10209
3335.41 9978
3335.95 9998
3336.49 10111
3337.04 10181
3337.58 10152
3338.13 10162
3338.67 10355
3339.22 10282
3339.76 10290
3340.31 10457
3340.85 10597
3341.40 10558
3341.94 10554
3342.49 10808
3343.03 10922
3343.58 10597
3344.12 10823
3344.67 10837
3345.21 10882
3345.76 10879
3346.30 10964
3346.85 10961
3347.40 11060
3347.94 10904
3348.49 10810
3349.03 10809
3349.58 10937
3350.12 11175
3350.67 11545
3351.21 11257
3351.76 11380
3352.31 11453
3352.85 11411
3353.40 11297
3353.94 11030
3354.49 10944
3355.04 11002
3355.58 11122
3356.13 11031
3356.68 11038
3357.22 10785
3357.77 10627
3358.31 10518
3358.86 10392
3359.41 10579
3359.95 10386
3360.50 10415
3361.05 10300
3361.59 10282
3362.14 10102
3362.69 10231
3363.23 10141
3363.78 10183
3364.33 10298
3364.87 10370
3365.42 10394
3365.97 10567
3366.51 10507
3367.06 10657
3367.61 10330
3368.16 10295
3368.70 10362
3369.25 10246
3369.80 10215
3370.34 10377
3370.89 10440
3371.44 10514
3371.99 10515
3372.53 10539
3373.08 10635
3373.63 10653
3374.18 10679
3374.72 10446
3375.27 10736
3375.82 10675
3376.37 10459
3376.92 10472
3377.46 10370
3378.01 10109
3378.56 9884
3379.11 9872
3379.66 9973
3380.20 9780
3380.75 9734
3381.30 9603
3381.85 9733
3382.40 9663
3382.95 9698
3383.49 9813
3384.04 9795
3384.59 9684
3385.14 9858
3385.69 9831
3386.24 9955
3386.79 9953
3387.33 10078
3387.88 10086
3388.43 10316
3388.98 10358
3389.53 10304
3390.08 10424
3390.63 10585
3391.18 10449
3391.73 10357
3392.27 10681
3392.82 10922
3393.37 10870
3393.92 10840
3394.47 10883
3395.02 10678
3395.57 10704
3396.12 10498
3396.67 10551
3397.22 10476
3397.77 10447
3398.32 10320
3398.87 10080
3399.42 10205
3399.97 10258
3400.52 9940
3401.07 9902
3401.62 10202
3402.17 10089
3402.72 10224
3403.27 10145
3403.82 10294
3404.37 10406
3404.92 10561
3405.47 10443
3406.02 10204
3406.57 10232
3407.12 10148
3407.67 10102
3408.22 9910
3408.77 9803
3409.32 9957
3409.87 9943
3410.42 9851
3410.97 9869
3411.52 10100
3412.07 10123
3412.62 9932
3413.17 9881
3413.72 10027
3414.27 10097
3414.83 10006
3415.38 10174
3415.93 10123
3416.48 9887
3417.03 10026
3417.58 10148
3418.13 10325
3418.68 10167
3419.23 10201
3419.79 10007
3420.34 10177
3420.89 10182
3421.44 10106
3421.99 10101
3422.54 10120
3423.10 10125
3423.65 10132
3424.20 10193
3424.75 10263
3425.30 10191
3425.85 9909
3426.41 10048
3426.96 10293
3427.51 10462
3428.06 10394
3428.61 10283
3429.17 10139
3429.72 10243
3430.27 9996
3430.82 10019
3431.37 10260
3431.93 10291
3432.48 10368
3433.03 10571
3433.58 10548
3434.14 10365
3434.69 10465
3435.24 10421
3435.79 10473
3436.35 10382
3436.90 10305
3437.45 10311
3438.01 10349
3438.56 10485
3439.11 10427
3439.66 10279
3440.22 10277
3440.77 10558
3441.32 10331
3441.88 10473
3442.43 10357
3442.98 10288
3443.54 10463
3444.09 10090
3444.64 10270
3445.20 10197
3445.75 9928
3446.30 10059
3446.86 10301
3447.41 10231
3447.96 10074
3448.52 10018
3449.07 10095
3449.62 10155
3450.18 9856
3450.73 9841
3451.29 9902
3451.84 9880
3452.39 10056
3452.95 9942
3453.50 9917
3454.06 10083
3454.61 10125
3455.16 10293
3455.72 10222
3456.27 10378
3456.83 10246
3457.38 10350
3457.94 10217
3458.49 10319
3459.04 10265
3459.60 10551
3460.15 10584
3460.71 10871
3461.26 11241
3461.82 11021
3462.37 10714
3462.93 10745
3463.48 11193
3464.04 11414
3464.59 11601
3465.15 11547
3465.70 11667
3466.26 11609
3466.81 11412
3467.37 11631
3467.92 11530
3468.48 11716
3469.03 11871
3469.59 11699
3470.14 11625
3470.70 11568
3471.25 11626
3471.81 11700
3472.37 11565
3472.92 11414
3473.48 11524
3474.03 11657
3474.59 11708
3475.14 11841
3475.70 11682
3476.26 11550
3476.81 11335
3477.37 11544
3477.92 11463
3478.48 11271
3479.04 11427
3479.59 11665
3480.15 11798
3480.70 11712
3481.26 11981
3481.82 12002
3482.37 12131
3482.93 12074
3483.49 11984
3484.04 12101
3484.60 11866
3485.16 11914
3485.71 11806
3486.27 12266
3486.83 12344
3487.38 12682
3487.94 12731
3488.50 13285
3489.05 14058
3489.61 14366
3490.17 14958
3490.72 15612
3491.28 16046
3491.84 16290
3492.40 16669
3492.95 17045
3493.51 17009
3494.07 17040
3494.62 17125
3495.18 17097
3495.74 16775
3496.30 16484
3496.85 16540
3497.41 16110
3497.97 16039
3498.53 15930
3499.09 16184
3499.64 16805
3500.20 17416
3500.76 18668
3501.32 20080
3501.87 22180
3502.43 25277
3502.99 28337
3503.55 31960
3504.11 36808
3504.66 42067
3505.22 47466
3505.78 52886
3506.34 56919
3506.90 58394
3507.46 59485
3508.01 59663
3508.57 59580
3509.13 59295
3509.69 58251
3510.25 56385
3510.81 53817
3511.37 49335
3511.92 43889
3512.48 38340
3513.04 32469
3513.60 28028
3514.16 24132
3514.72 21309
3515.28 19084
3515.84 17473
3516.40 16485
3516.96 15306
3517.51 14320
3518.07 14021
3518.63 13450
3519.19 13095
3519.75 12933
3520.31 12488
3520.87 12268
3521.43 11866
3521.99 11706
3522.55 11802
3523.11 11490
3523.67 11249
3524.23 11237
3524.79 11176
3525.35 11457
3525.91 11380
3526.47 11605
3527.03 12041
3527.59 12402
3528.15 12326
3528.71 12628
3529.27 12767
3529.83 12728
3530.39 12950
3530.95 13216
3531.51 13326
3532.07 13366
3532.63 12911
3533.19 13324
3533.75 13562
3534.31 14043
3534.87 14116
3535.43 14240
3535.99 14607
3536.55 14357
3537.11 14432
3537.67 14483
3538.23 14456
3538.80 14443
3539.36 14104
3539.92 13823
3540.48 13554
3541.04 13711
3541.60 13931
3542.16 14272
3542.72 14374
3543.28 14877
3543.85 15127
3544.41 16071
3544.97 16294
3545.53 16635
3546.09 16916
3546.65 16942
3547.21 16735
3547.78 16638
3548.34 16130
3548.90 15699
3549.46 15098
3550.02 14128
3550.58 13609
3551.15 13134
3551.71 12660
3552.27 12414
3552.83 12173
3553.39 11751
3553.96 11427
3554.52 11448
3555.08 11438
3555.64 11121
3556.20 11023
3556.77 11005
3557.33 11050
3557.89 11004
3558.45 11195
3559.02 11287
3559.58 11268
3560.14 11272
3560.70 11423
3561.27 11312
3561.83 11581
3562.39 11611
3562.96 11848
3563.52 11934
3564.08 11797
3564.64 11871
3565.21 11818
3565.77 11719
3566.33 11934
3566.90 11881
3567.46 11954
3568.02 11864
3568.59 11614
3569.15 11638
3569.71 11747
3570.28 11562
3570.84 11435
3571.40 11160
3571.97 11012
3572.53 11282
3573.09 11339
3573.66 11203
3574.22 11034
3574.78 11142
3575.35 11674
3575.91 11820
3576.48 11716
3577.04 11924
3577.60 12010
3578.17 12299
3578.73 12513
3579.30 12578
3579.86 12467
3580.42 12834
3580.99 13093
3581.55 13010
3582.12 12797
3582.68 12812
3583.24 12803
3583.81 12569
3584.37 12865
3584.94 12329
3585.50 12233
3586.07 12097
3586.63 11882
3587.20 11705
3587.76 11587
3588.33 11451
3588.89 11582
3589.46 11039
3590.02 11003
3590.59 10795
3591.15 10923
3591.72 10667
3592.28 10447
3592.85 10573
3593.41 10460
3593.98 10265
3594.54 10205
3595.11 10308
3595.67 10349
3596.24 10370
3596.80 10605
3597.37 10581
3597.93 10601
3598.50 10716
3599.07 10922
3599.63 10715
3600.20 10748
3600.76 10936
3601.33 10817
3601.89 10748
3602.46 10889
3603.03 10588
3603.59 10431
3604.16 10468
3604.72 10474
3605.29 10517
3605.86 10536
3606.42 10505
3606.99 10389
3607.56 10320
3608.12 10294
3608.69 10385
3609.25 10300
3609.82 10187
3610.39 10286
3610.95 10140
3611.52 9863
3612.09 9753
3612.65 9882
3613.22 9855
3613.79 9867
3614.35 9949
3614.92 10062
3615.49 10151
3616.06 10131
3616.62 10144
3617.19 10343
3617.76 10911
3618.32 11006
3618.89 11554
3619.46 11528
3620.03 11573
3620.59 12001
3621.16 12122
3621.73 12466
3622.30 12362
3622.86 12420
3623.43 12010
3624.00 11828
3624.57 11653
3625.13 11532
3625.70 11077
3626.27 10755
3626.84 10585
3627.40 10455
3627.97 10294
3628.54 10124
3629.11 10106
3629.68 10137
3630.24 9992
3630.81 10100
3631.38 10529
3631.95 10847
3632.52 10868
3633.09 11066
3633.65 11541
3634.22 11683
3634.79 11885
3635.36 12160
3635.93 12572
3636.50 12674
3637.06 12722
3637.63 12898
3638.20 12598
3638.77 12401
3639.34 12141
3639.91 11780
3640.48 11740
3641.05 11517
3641.62 11166
3642.18 11055
3642.75 10736
3643.32 10798
3643.89 10667
3644.46 10710
3645.03 10700
3645.60 10385
3646.17 10420
3646.74 10450
3647.31 10346
3647.88 10142
3648.45 10157
3649.02 10175
3649.59 10120
3650.16 10179
3650.72 10042
3651.29 10036
3651.86 10242
3652.43 10204
3653.00 10248
3653.57 10130
3654.14 10473
3654.71 10568
3655.28 10244
3655.85 10038
3656.42 10133
3656.99 10248
3657.56 10142
3658.13 10187
3658.71 9990
3659.28 10017
3659.85 10092
3660.42 10002
3660.99 10004
3661.56 10218
3662.13 10234
3662.70 10082
3663.27 10128
3663.84 10102
3664.41 10207
3664.98 10127
3665.55 10191
3666.12 10126
3666.69 9984
3667.27 9947
3667.84 9738
3668.41 9760
3668.98 9664
3669.55 9485
3670.12 9442
3670.69 9435
3671.26 9448
3671.83 9771
3672.41 9780
3672.98 9603
3673.55 9604
3674.12 9794
3674.69 9748
3675.26 9713
3675.84 9915
3676.41 10199
3676.98 10145
3677.55 10120
3678.12 10090
3678.69 10313
3679.27 10237
3679.84 10123
3680.41 10230
3680.98 10066
3681.55 10057
3682.13 9792
3682.70 10020
3683.27 9816
3683.84 9738
3684.42 9869
3684.99 9899
3685.56 9975
3686.13 9990
3686.70 9708
3687.28 9750
3687.85 9587
3688.42 9473
3689.00 9195
3689.57 9130
3690.14 9461
3690.71 9300
3691.29 9005
3691.86 9161
3692.43 9036
3693.01 8938
3693.58 8886
3694.15 9100
3694.72 9240
3695.30 9145
3695.87 9192
3696.44 9102
3697.02 8961
3697.59 9043
3698.16 8820
3698.74 9056
3699.31 8874
3699.88 8726
3700.46 8904
3701.03 9030
3701.61 8944
3702.18 9037
3702.75 8988
3703.33 9103
3703.90 8979
3704.47 9117
3705.05 9161
3705.62 9307
3706.20 8990
3706.77 9142
3707.34 9233
3707.92 9280
3708.49 9372
3709.07 9197
3709.64 9484
3710.22 9622
3710.79 9571
3711.36 9242
3711.94 9352
3712.51 9547
3713.09 9387
3713.66 9101
3714.24 9270
3714.81 9076
3715.39 9007
3715.96 8957
3716.54 9062
3717.11 9120
3717.69 9150
3718.26 8970
3718.84 8917
3719.41 8956
3719.99 8944
3720.56 8772
3721.14 8920
3721.71 8908
3722.29 8774
3722.86 8868
3723.44 8923
3724.01 8812
3724.59 8789
3725.16 8853
3725.74 8737
3726.31 8778
3726.89 8804
3727.47 8720
3728.04 8845
3728.62 8786
3729.19 8782
3729.77 8877
3730.34 8871
3730.92 8976
3731.50 8926
3732.07 9168
3732.65 9163
3733.22 9218
3733.80 9314
3734.38 9281
3734.95 9153
3735.53 9209
3736.11 9127
3736.68 8973
3737.26 8819
3737.84 9009
3738.41 8723
3738.99 8748
3739.56 8950
3740.14 8756
3740.72 8972
3741.29 8831
3741.87 8919
3742.45 8623
3743.03 8484
3743.60 8654
3744.18 9008
3744.76 8861
3745.33 8876
3745.91 8747
3746.49 8907
3747.06 8833
3747.64 8947
3748.22 8965
3748.80 9132
3749.37 9010
3749.95 9181
3750.53 9053
3751.11 9000
3751.68 8927
3752.26 9108
3752.84 8966
3753.42 9035
3753.99 8926
3754.57 8910
3755.15 8793
3755.73 8862
3756.31 8732
3756.88 8661
3757.46 9032
3758.04 8757
3758.62 8623
3759.20 8700
3759.77 8667
3760.35 8842
3760.93 8890
3761.51 8870
3762.09 8804
3762.67 8961
3763.24 8675
3763.82 8870
3764.40 9020
3764.98 9241
3765.56 9145
3766.14 9081
3766.72 9060
3767.29 8978
3767.87 8970
3768.45 8720
3769.03 8815
3769.61 8800
3770.19 8892
3770.77 9074
3771.35 9088
3771.93 9049
3772.50 9127
3773.08 9201
3773.66 9303
3774.24 9232
3774.82 9298
3775.40 9172
3775.98 9126
3776.56 8979
3777.14 9097
3777.72 8987
3778.30 8971
3778.88 8901
3779.46 8640
3780.04 8766
3780.62 8768
3781.20 8747
3781.78 8698
3782.36 8838
3782.94 8725
3783.52 8861
3784.10 8767
3784.68 8767
3785.26 8683
3785.84 8768
3786.42 8659
3787.00 8819
3787.58 8765
3788.16 8864
3788.74 8946
3789.32 9199
3789.90 9064
3790.48 8769
3791.06 9027
3791.64 8906
3792.22 8822
3792.80 8745
3793.38 9244
3793.96 9286
3794.54 9575
3795.13 9627
3795.71 9901
3796.29 10046
3796.87 10166
3797.45 10087
3798.03 10151
3798.61 10461
3799.19 10510
3799.77 10393
3800.36 10668
3800.94 10792
3801.52 10907
3802.10 10949
3802.68 11156
3803.26 11082
3803.84 11222
3804.43 11416
3805.01 11312
3805.59 11276
3806.17 11263
3806.75 11155
3807.33 11077
3807.92 10873
3808.50 10802
3809.08 10925
3809.66 10922
3810.24 10972
3810.83 11165
3811.41 11467
3811.99 11570
3812.57 11759
3813.15 11835
3813.74 11728
3814.32 11590
3814.90 11623
3815.48 11519
3816.07 11559
3816.65 11550
3817.23 11570
3817.81 11787
3818.40 12137
3818.98 11757
3819.56 11982
3820.14 11435
3820.73 11393
3821.31 11089
3821.89 10268
3822.48 10184
3823.06 9987
3823.64 9609
3824.23 9651
3824.81 9797
3825.39 9570
3825.98 9445
3826.56 9391
3827.14 9427
3827.73 9426
3828.31 9486
3828.89 9402
3829.48 9301
3830.06 9374
3830.64 9080
3831.23 8931
3831.81 9374
3832.39 9043
3832.98 8593
3833.56 9049
3834.15 9242
3834.73 8851
3835.31 8816
3835.90 8776
3836.48 8611
3837.07 8570
3837.65 8691
3838.23 8685
3838.82 8873
3839.40 8799
3839.99 8710
3840.57 8690
3841.15 8608
3841.74 8727
3842.32 8595
3842.91 8459
3843.49 8560
3844.08 8473
3844.66 8213
3845.25 8153
3845.83 8324
3846.42 8220
3847.00 8232
3847.59 8296
3848.17 8352
3848.76 8291
3849.34 8291
3849.93 8432
3850.51 8329
3851.10 8518
3851.68 8449
3852.27 8490
3852.85 8546
3853.44 8696
3854.02 8865
3854.61 8811
3855.19 9044
3855.78 9091
3856.36 8909
3856.95 8891
3857.54 8701
3858.12 8829
3858.71 8897
3859.29 8791
3859.88 8824
3860.46 8613
3861.05 8639
3861.64 8551
3862.22 8431
3862.81 8394
3863.39 8198
3863.98 8351
3864.57 8133
3865.15 8098
3865.74 8351
3866.33 8100
3866.91 7951
3867.50 8163
3868.09 8347
3868.67 8107
3869.26 8076
3869.84 8288
3870.43 8319
3871.02 8405
3871.60 8313
3872.19 8348
3872.78 8395
3873.37 8389
3873.95 8476
3874.54 8499
3875.13 8721
3875.71 8668
3876.30 8608
3876.89 8534
3877.47 8844
3878.06 8893
3878.65 8721
3879.24 8703
3879.82 8837
3880.41 8743
3881.00 8853
3881.59 8574
3882.17 8413
3882.76 8427
3883.35 8332
3883.94 8351
3884.52 8195
3885.11 7898
3885.70 7950
3886.29 7938
3886.87 7933
3887.46 8069
3888.05 7796
3888.64 7826
3889.23 7733
3889.81 7802
3890.40 7738
3890.99 7822
3891.58 8078
3892.17 8071
3892.76 7940
3893.34 8037
3893.93 8283
3894.52 8347
3895.11 8378
3895.70 8454
3896.29 8370
3896.88 8553
3897.46 8351
3898.05 8291
3898.64 8401
3899.23 8486
3899.82 8605
3900.41 8535
3901.00 8686
3901.59 8597
3902.17 8568
3902.76 8498
3903.35 8533
3903.94 8585
3904.53 8637
3905.12 8565
3905.71 8527
3906.30 8512
3906.89 8449
3907.48 8378
3908.07 8292
3908.66 8126
3909.25 8134
3909.84 8029
3910.43 8061
3911.02 8076
3911.61 7821
3912.20 7825
3912.79 7664
3913.37 7743
3913.96 7688
3914.55 7669
3915.14 7482
3915.73 7582
3916.33 7582
3916.92 7526
3917.51 7471
3918.10 7611
3918.69 7593
3919.28 7553
3919.87 7587
3920.46 7747
3921.05 7816
3921.64 7954
3922.23 8138
3922.82 7972
3923.41 7935
3924.00 7937
3924.59 7952
3925.18 8118
3925.77 8060
3926.36 8042
3926.95 8089
3927.55 8002
3928.14 8114
3928.73 7856
3929.32 7770
3929.91 7844
3930.50 7915
3931.09 7736
3931.68 7682
3932.27 7562
3932.87 7600
3933.46 7550
3934.05 7630
3934.64 7489
3935.23 7333
3935.82 7390
3936.41 7718
3937.01 7606
3937.60 7632
3938.19 7659
3938.78 7540
3939.37 7645
3939.97 7864
3940.56 7837
3941.15 8000
3941.74 7920
3942.33 7977
3942.93 8134
3943.52 8211
3944.11 8223
3944.70 8183
3945.29 8224
3945.89 8190
3946.48 8254
3947.07 8169
3947.66 8078
3948.26 8234
3948.85 8140
3949.44 7938
3950.03 7787
3950.63 7964
3951.22 8179
3951.81 8047
3952.41 8099
3953.00 7919
3953.59 7902
3954.18 7844
3954.78 7890
3955.37 7969
3955.96 8031
3956.56 8057
3957.15 8135
3957.74 8136
3958.34 8068
3958.93 8186
3959.52 8153
3960.12 8188
3960.71 8170
3961.30 8178
3961.90 8200
3962.49 8294
3963.08 8476
3963.68 8402
3964.27 8110
3964.86 8055
3965.46 8106
3966.05 8036
3966.65 7845
3967.24 7927
3967.83 7889
3968.43 7775
3969.02 7990
3969.62 8082
3970.21 8077
3970.80 8019
3971.40 7792
3971.99 7861
3972.59 7659
3973.18 7589
3973.78 7687
3974.37 7730
3974.97 7572
3975.56 7464
3976.15 7464
3976.75 7623
3977.34 7629
3977.94 7594
3978.53 7631
3979.13 7829
3979.72 7873
3980.32 7776
3980.91 7832
3981.51 8110
3982.10 8195
3982.70 8225
3983.29 8313
3983.89 8371
3984.48 8374
3985.08 8300
3985.67 8553
3986.27 8190
3986.86 8195
3987.46 8333
3988.06 8334
3988.65 8304
3989.25 8244
3989.84 8292
3990.44 8273
3991.03 8327
3991.63 8265
3992.23 8090
3992.82 8220
3993.42 8258
3994.01 8374
3994.61 8560
3995.20 8975
3995.80 9025
3996.40 9034
3996.99 9113
3997.59 9316
3998.19 9555
3998.78 9607
3999.38 9434
3999.97 9357
4000.57 9286
4001.17 9404
4001.76 9379
4002.36 9154
4002.96 8939
4003.55 9015
4004.15 8714
4004.75 8650
4005.34 8496
4005.94 8428
4006.54 8514
4007.13 8445
4007.73 8477
4008.33 8454
4008.93 8660
4009.52 8643
4010.12 8630
4010.72 8744
4011.31 8811
4011.91 8657
4012.51 8690
4013.11 8658
4013.70 8759
4014.30 8762
4014.90 8819
4015.50 8740
4016.09 8654
4016.69 8602
4017.29 8534
4017.89 8840
4018.48 8992
4019.08 8903
4019.68 8852
4020.28 8876
4020.88 8833
4021.47 8853
4022.07 9136
4022.67 9026
4023.27 8848
4023.87 8883
4024.46 9265
4025.06 9627
4025.66 9854
4026.26 10291
4026.86 10567
4027.46 11107
4028.05 11633
4028.65 12348
4029.25 13091
4029.85 13733
4030.45 14266
4031.05 14736
4031.65 15260
4032.25 15483
4032.84 15309
4033.44 14718
4034.04 13970
4034.64 12982
4035.24 12354
4035.84 11608
4036.44 10700
4037.04 10006
4037.64 9716
4038.24 9399
4038.84 8687
4039.43 8633
4040.03 8159
4040.63 8107
4041.23 8275
4041.83 8109
4042.43 8044
4043.03 7962
4043.63 7778
4044.23 7873
4044.83 7898
4045.43 8038
4046.03 7957
4046.63 7873
4047.23 7870
4047.83 7853
4048.43 8148
4049.03 8256
4049.63 8138
4050.23 8323
4050.83 8152
4051.43 8280
4052.03 8434
4052.63 8571
4053.23 8551
4053.83 8501
4054.43 8496
4055.03 8655
4055.63 8918
4056.23 8945
4056.83 8815
4057.43 8752
4058.04 8926
4058.64 8954
4059.24 8730
4059.84 8692
4060.44 8449
4061.04 8533
4061.64 8781
4062.24 8562
4062.84 8500
4063.44 8514
4064.04 8340
4064.65 8335
4065.25 8423
4065.85 8379
4066.45 8607
4067.05 8701
4067.65 8666
4068.25 8968
4068.86 8997
4069.46 9247
4070.06 9444
4070.66 9277
4071.26 9204
4071.86 9097
4072.47 9148
4073.07 8918
4073.67 8650
4074.27 8437
4074.87 8447
4075.48 8265
4076.08 8234
4076.68 8438
4077.28 8369
4077.88 8051
4078.49 7919
4079.09 7959
4079.69 7953
4080.29 7910
4080.90 7969
4081.50 8107
4082.10 7914
4082.70 7853
4083.31 7764
4083.91 7775
4084.51 7692
4085.11 7647
4085.72 7731
4086.32 7864
4086.92 7768
4087.52 7804
4088.13 7850
4088.73 7957
4089.33 7683
4089.94 7607
4090.54 7533
4091.14 7600
4091.75 7721
4092.35 7724
4092.95 7812
4093.56 7613
4094.16 7771
4094.76 7870
4095.37 8040
4095.97 8021
4096.57 7968
4097.18 7964
4097.78 7892
4098.38 7707
4098.99 7656
4099.59 7501
4100.20 7669
4100.80 7599
4101.40 7645
4102.01 7686
4102.61 7716
4103.22 7712
4103.82 7984
4104.42 7802
4105.03 7711
4105.63 7879
4106.24 7794
4106.84 7864
4107.44 7915
4108.05 7930
4108.65 8026
4109.26 7957
4109.86 8112
4110.47 7962
4111.07 8198
4111.68 8033
4112.28 7960
4112.89 7829
4113.49 7812
4114.10 7724
4114.70 7757
4115.31 7732
4115.91 7638
4116.52 7532
4117.12 7671
4117.73 7753
4118.33 7779
4118.94 7830
4119.54 7930
4120.15 7821
4120.75 8016
4121.36 8156
4121.96 8132
4122.57 7944
4123.17 7980
4123.78 8020
4124.39 8104
4124.99 8171
4125.60 7840
4126.20 7827
4126.81 7855
4127.41 7815
4128.02 7877
4128.63 7844
4129.23 7816
4129.84 7985
4130.44 7868
4131.05 7808
4131.66 7973
4132.26 8070
4132.87 8125
4133.47 8188
4134.08 8314
4134.69 8328
4135.29 8634
4135.90 8792
4136.51 8768
4137.11 9065
4137.72 9098
4138.33 9335
4138.93 9381
4139.54 9547
4140.15 9628
4140.75 9761
4141.36 10246
4141.97 10374
4142.57 10375
4143.18 11078
4143.79 11374
4144.40 11798
4145.00 11960
4145.61 12172
4146.22 12266
4146.82 12039
4147.43 11372
4148.04 11357
4148.65 10967
4149.25 10516
4149.86 9802
4150.47 9475
4151.08 9333
4151.68 9008
4152.29 8718
4152.90 8487
4153.51 8251
4154.11 8028
4154.72 8111
4155.33 7782
4155.94 7758
4156.55 7872
4157.15 7852
4157.76 7690
4158.37 7784
4158.98 7663
4159.59 7873
4160.19 7851
4160.80 7972
4161.41 7764
4162.02 7824
4162.63 7961
4163.24 7924
4163.85 7986
4164.45 7961
4165.06 7981
4165.67 8224
4166.28 8335
4166.89 8383
4167.50 8478
4168.11 8621
4168.71 8523
4169.32 8695
4169.93 8655
4170.54 8514
4171.15 8230
4171.76 8465
4172.37 8676
4172.98 8557
4173.59 8804
4174.20 8733
4174.81 8891
4175.42 8678
4176.02 8931
4176.63 8977
4177.24 9067
4177.85 9163
4178.46 9193
4179.07 9255
4179.68 9292
4180.29 9399
4180.90 9494
4181.51 9441
4182.12 9425
4182.73 9141
4183.34 9097
4183.95 8931
4184.56 8878
4185.17 8711
4185.78 8374
4186.39 8208
4187.00 8347
4187.61 8238
4188.22 8083
4188.83 8115
4189.44 7975
4190.05 7882
4190.66 8105
4191.27 8109
4191.88 8199
4192.50 8116
4193.11 8411
4193.72 8571
4194.33 8696
4194.94 8788
4195.55 9013
4196.16 9240
4196.77 9416
4197.38 9731
4197.99 9983
4198.60 9787
4199.21 9769
4199.83 9940
4200.44 9740
4201.05 9457
4201.66 9466
4202.27 9243
4202.88 8973
4203.49 8869
4204.10 8908
4204.72 8910
4205.33 8705
4205.94 8486
4206.55 8372
4207.16 8272
4207.77 8190
4208.39 8061
4209.00 8269
4209.61 8291
4210.22 7970
4210.83 7759
4211.45 7838
4212.06 7880
4212.67 7822
4213.28 7905
4213.89 7891
4214.51 7787
4215.12 7834
4215.73 7876
4216.34 7824
4216.96 8049
4217.57 8178
4218.18 8262
4218.79 8521
4219.41 8761
4220.02 9118
4220.63 9246
4221.24 9478
4221.86 9663
4222.47 9827
4223.08 9690
4223.69 9769
4224.31 9985
4224.92 9583
4225.53 8987
4226.15 8839
4226.76 8734
4227.37 8540
4227.99 8320
4228.60 8202
4229.21 8229
4229.83 8102
4230.44 8461
4231.05 8434
4231.67 8446
4232.28 8821
4232.89 8725
4233.51 8709
4234.12 8842
4234.73 9028
4235.35 9015
4235.96 9079
4236.58 9060
4237.19 9100
4237.80 9074
4238.42 9073
4239.03 8983
4239.65 8763
4240.26 8687
4240.87 8529
4241.49 8404
4242.10 8456
4242.72 8286
4243.33 8158
4243.94 8013
4244.56 8165
4245.17 8254
4245.79 8428
4246.40 8344
4247.02 8379
4247.63 8611
4248.25 8925
4248.86 8686
4249.48 8873
4250.09 9142
4250.71 9166
4251.32 9074
4251.94 9025
4252.55 9032
4253.17 8906
4253.78 8875
4254.40 8624
4255.01 8454
4255.63 8334
4256.24 8130
4256.86 8108
4257.47 8020
4258.09 8234
4258.70 8154
4259.32 8187
4259.93 8110
4260.55 8096
4261.16 8030
4261.78 8155
4262.40 8325
4263.01 8201
4263.63 8149
4264.24 8146
4264.86 8231
4265.47 8303
4266.09 8242
4266.71 8266
4267.32 8299
4267.94 8320
4268.55 8309
4269.17 8225
4269.79 8159
4270.40 8181
4271.02 8100
4271.64 8227
4272.25 8228
4272.87 8191
4273.49 8200
4274.10 8290
4274.72 8127
4275.34 8521
4275.95 8526
4276.57 8556
4277.19 8645
4277.80 8883
4278.42 9388
4279.04 9778
4279.65 9760
4280.27 10083
4280.89 10075
4281.50 10070
4282.12 9813
4282.74 9741
4283.36 9425
4283.97 8848
4284.59 8530
4285.21 8293
4285.82 8061
4286.44 7760
4287.06 7909
4287.68 7914
4288.29 7776
4288.91 7826
4289.53 7942
4290.15 7766
4290.77 7740
4291.38 7792
4292.00 7856
4292.62 7765
4293.24 7791
4293.85 7736
4294.47 7756
4295.09 7651
4295.71 7716
4296.33 7633
4296.95 7668
4297.56 7678
4298.18 7575
4298.80 7515
4299.42 7806
4300.04 7736
4300.66 7778
4301.27 7740
4301.89 7936
4302.51 7869
4303.13 7921
4303.75 7704
4304.37 7829
4304.99 7779
4305.60 7675
4306.22 7873
4306.84 7624
4307.46 7534
4308.08 7643
4308.70 7685
4309.32 7660
4309.94 7575
4310.56 7299
4311.18 7293
4311.79 7269
4312.41 7132
4313.03 7060
4313.65 7188
4314.27 7188
4314.89 7105
4315.51 6970
4316.13 6983
4316.75 7043
4317.37 7017
4317.99 7077
4318.61 6915
4319.23 6701
4319.85 6796
4320.47 6982
4321.09 6765
4321.71 6800
4322.33 6613
4322.95 6727
4323.57 6769
4324.19 6849
4324.81 6752
4325.43 6818
4326.05 6960
4326.67 6905
4327.29 6947
4327.91 6881
4328.53 7058
4329.15 7032
4329.77 6909
4330.39 6891
4331.01 7018
4331.63 7093
4332.25 6972
4332.88 6994
4333.50 6902
4334.12 6844
4334.74 6756
4335.36 6755
4335.98 6729
4336.60 6791
4337.22 6646
4337.84 6588
4338.46 6571
4339.09 6590
4339.71 6405
4340.33 6553
4340.95 6550
4341.57 6514
4342.19 6485
4342.81 6386
4343.44 6509
4344.06 6591
4344.68 6755
4345.30 6902
4345.92 7052
4346.54 6897
4347.17 6871
4347.79 6986
4348.41 7140
4349.03 7130
4349.65 7193
4350.28 7021
4350.90 7077
4351.52 7224
4352.14 7025
4352.76 7033
4353.39 6870
4354.01 6929
4354.63 6845
4355.25 6797
4355.88 6834
4356.50 6682
4357.12 6507
4357.74 6520
4358.37 6427
4358.99 6653
4359.61 6705
4360.23 6582
4360.86 6712
4361.48 6573
4362.10 6495
4362.72 6613
4363.35 6734
4363.97 6722
4364.59 6647
4365.22 6547
4365.84 6528
4366.46 6646
4367.09 6684
4367.71 6419
4368.33 6328
4368.96 6412
4369.58 6433
4370.20 6520
4370.83 6315
4371.45 6268
4372.07 6335
4372.70 6496
4373.32 6396
4373.94 6353
4374.57 6372
4375.19 6426
4375.82 6480
4376.44 6544
4377.06 6459
4377.69 6456
4378.31 6487
4378.94 6570
4379.56 6665
4380.18 6666
4380.81 6617
4381.43 6678
4382.06 6791
4382.68 6873
4383.31 6851
4383.93 6851
4384.55 6772
4385.18 6770
4385.80 6685
4386.43 6660
4387.05 6669
4387.68 6605
4388.30 6641
4388.93 6700
4389.55 6571
4390.18 6424
4390.80 6458
4391.43 6657
4392.05 6663
4392.68 6725
4393.30 6723
4393.93 6499
4394.55 6480
4395.18 6457
4395.80 6458
4396.43 6527
4397.05 6373
4397.68 6276
4398.30 6352
4398.93 6298
4399.56 6385
4400.18 6332
4400.81 6291
4401.43 6270
4402.06 6358
4402.68 6466
4403.31 6497
4403.94 6464
4404.56 6498
4405.19 6452
4405.81 6423
4406.44 6545
4407.07 6746
4407.69 6587
4408.32 6445
4408.94 6614
4409.57 6545
4410.20 6465
4410.82 6496
4411.45 6528
4412.08 6357
4412.70 6274
4413.33 6209
4413.95 6243
4414.58 6171
4415.21 6430
4415.83 6256
4416.46 6248
4417.09 6255
4417.72 6208
4418.34 6298
4418.97 6060
4419.60 6217
4420.22 6339
4420.85 6138
4421.48 6198
4422.10 6555
4422.73 6310
4423.36 6325
4423.99 6032
4424.61 6166
4425.24 6091
4425.87 6133
4426.50 6110
4427.12 5966
4427.75 6139
4428.38 6188
4429.01 6270
4429.63 6195
4430.26 6134
4430.89 6134
4431.52 6041
4432.14 6184
4432.77 6092
4433.40 6256
4434.03 6338
4434.66 6522
4435.28 6547
4435.91 6483
4436.54 6473
4437.17 6463
4437.80 6346
4438.43 6329
4439.05 6280
4439.68 6060
4440.31 6165
4440.94 6134
4441.57 5805
4442.20 5893
4442.82 6010
4443.45 6137
4444.08 6112
4444.71 6179
4445.34 6161
4445.97 6119
4446.60 6349
4447.23 6445
4447.86 6428
4448.48 6349
4449.11 6437
4449.74 6592
4450.37 6799
4451.00 6656
4451.63 6638
4452.26 6677
4452.89 6682
4453.52 6523
4454.15 6417
4454.78 6484
4455.41 6360
4456.04 6207
4456.67 6117
4457.30 6089
4457.92 6105
4458.55 6225
4459.18 6068
4459.81 6109
4460.44 6120
4461.07 6273
4461.70 6183
4462.33 6162
4462.96 5973
4463.59 6006
4464.22 5966
4464.85 5959
4465.48 5954
4466.11 5952
4466.75 5987
4467.38 5949
4468.01 5919
4468.64 5939
4469.27 6082
4469.90 6022
4470.53 6111
4471.16 6100
4471.79 6020
4472.42 5965
4473.05 6090
4473.68 6165
4474.31 6141
4474.94 6079
4475.57 6080
4476.20 5862
4476.84 6094
4477.47 6143
4478.10 6130
4478.73 6018
4479.36 6124
4479.99 6221
4480.62 6060
4481.25 5925
4481.89 5914
4482.52 6006
4483.15 6038
4483.78 5897
4484.41 5967
4485.04 6027
4485.67 6166
4486.31 6138
4486.94 5795
4487.57 5914
4488.20 6030
4488.83 5921
4489.47 5891
4490.10 5978
4490.73 5811
4491.36 5951
4491.99 6034
4492.63 5918
4493.26 6006
4493.89 6060
4494.52 6081
4495.15 6177
4495.79 6075
4496.42 6139
4497.05 6272
4497.68 6184
4498.32 6078
4498.95 6078
4499.58 6031
4500.22 6288
4500.85 6131
4501.48 6123
4502.11 6168
4502.75 6350
4503.38 6115
4504.01 6169
4504.65 6291
4505.28 6343
4505.91 6209
4506.54 6128
4507.18 6162
4507.81 6239
4508.44 6173
4509.08 6135
4509.71 6196
4510.34 6174
4510.98 6059
4511.61 6045
4512.24 6279
4512.88 6166
4513.51 6263
4514.15 6278
4514.78 6123
4515.41 6246
4516.05 6257
4516.68 6416
4517.31 6245
4517.95 6186
4518.58 6279
4519.22 6347
4519.85 6332
4520.48 6214
4521.12 6249
4521.75 6254
4522.39 6414
4523.02 6207
4523.66 6282
4524.29 6304
4524.92 6361
4525.56 6302
4526.19 6126
4526.83 6045
4527.46 6193
4528.10 6366
4528.73 6108
4529.37 6130
4530.00 5997
4530.64 6095
4531.27 6267
4531.91 6264
4532.54 6208
4533.18 6051
4533.81 6106
4534.45 6016
4535.08 6053
4535.72 6114
4536.35 6159
4536.99 6081
4537.62 6051
4538.26 6069
4538.89 6099
4539.53 6115
4540.16 6120
4540.80 6093
4541.43 6107
4542.07 5959
4542.71 5958
4543.34 5953
4543.98 5970
4544.61 6050
4545.25 6065
4545.88 6147
4546.52 6196
4547.16 6290
4547.79 6353
4548.43 6265
4549.06 6168
4549.70 6258
4550.34 6272
4550.97 6299
4551.61 6225
4552.25 6259
4552.88 6046
4553.52 6039
4554.15 6041
4554.79 5998
4555.43 6158
4556.06 6087
4556.70 6101
4557.34 6085
4557.97 6045
4558.61 6148
4559.25 5936
4559.89 6013
4560.52 5983
4561.16 5955
4561.80 5973
4562.43 6041
4563.07 6039
4563.71 6041
4564.34 6138
4564.98 6154
4565.62 6199
4566.26 6089
4566.89 5903
4567.53 6110
4568.17 5993
4568.81 6113
4569.44 6121
4570.08 6069
4570.72 6065
4571.36 6073
4571.99 5887
4572.63 5848
4573.27 5850
4573.91 6018
4574.55 5863
4575.18 5777
4575.82 5699
4576.46 6040
4577.10 5978
4577.74 5906
4578.37 5858
4579.01 6119
4579.65 6032
4580.29 5937
4580.93 6218
4581.56 6103
4582.20 6106
4582.84 6039
4583.48 6062
4584.12 6143
4584.76 6229
4585.40 6002
4586.03 6115
4586.67 6154
4587.31 6096
4587.95 6168
4588.59 6186
4589.23 6177
4589.87 6146
4590.51 6143
4591.15 6128
4591.79 6174
4592.42 6136
4593.06 6103
4593.70 6017
4594.34 5884
4594.98 6014
4595.62 6187
4596.26 6163
4596.90 6256
4597.54 6065
4598.18 6015
4598.82 6044
4599.46 5986
4600.10 6088
4600.74 6098
4601.38 6114
4602.02 6338
4602.66 6354
4603.30 6417
4603.94 6554
4604.58 6651
4605.22 7000
4605.86 7113
4606.50 7237
4607.14 7311
4607.78 7282
4608.42 7233
4609.06 7291
4609.70 7169
4610.34 7013
4610.98 6984
4611.62 6945
4612.26 6784
4612.90 6873
4613.54 6793
4614.18 6804
4614.82 6822
4615.46 6937
4616.10 6969
4616.74 7128
4617.39 7108
4618.03 7112
4618.67 7057
4619.31 7190
4619.95 6816
4620.59 6904
4621.23 6950
4621.87 6831
4622.51 6579
4623.16 6457
4623.80 6198
4624.44 6087
4625.08 6131
4625.72 6017
4626.36 5890
4627.00 5792
4627.65 5843
4628.29 5739
4628.93 5895
4629.57 5940
4630.21 5840
4630.85 5963
4631.50 5961
4632.14 5913
4632.78 6044
4633.42 5979
4634.06 6084
4634.71 6074
4635.35 5963
4635.99 6017
4636.63 6055
4637.27 6098
4637.92 6171
4638.56 6107
4639.20 6194
4639.84 6049
4640.49 6064
4641.13 6147
4641.77 6160
4642.41 6239
4643.06 6153
4643.70 6105
4644.34 6137
4644.99 6196
4645.63 6264
4646.27 6223
4646.91 6329
4647.56 6232
4648.20 6340
4648.84 6243
4649.49 6290
4650.13 6470
4650.77 6326
4651.42 6163
4652.06 6059
4652.70 6151
4653.35 6087
4653.99 6142
4654.63 6133
4655.28 6164
4655.92 6024
4656.56 6102
4657.21 6143
4657.85 6163
4658.49 6170
4659.14 6106
4659.78 6313
4660.43 6337
4661.07 6515
4661.71 6442
4662.36 6453
4663.00 6476
4663.65 6497
4664.29 6677
4664.93 6657
4665.58 6412
4666.22 6469
4666.87 6692
4667.51 6464
4668.16 6334
4668.80 6152
4669.44 6051
4670.09 6091
4670.73 5956
4671.38 5909
4672.02 5982
4672.67 5851
4673.31 5877
4673.96 5918
4674.60 5880
4675.25 5719
4675.89 5731
4676.54 5834
4677.18 5792
4677.83 5737
4678.47 5669
4679.12 5797
4679.76 5810
4680.41 5745
4681.05 5721
4681.70 5790
4682.34 5813
4682.99 5733
4683.63 5702
4684.28 5908
4684.93 5863
4685.57 5922
4686.22 5924
4686.86 5969
4687.51 5894
4688.15 5974
4688.80 5917
4689.45 5847
4690.09 5909
4690.74 5819
4691.38 5722
4692.03 5608
4692.68 5626
4693.32 5654
4693.97 5561
4694.61 5614
4695.26 5736
4695.91 5791
4696.55 5618
4697.20 5740
4697.85 5599
4698.49 5667
4699.14 5782
4699.79 5796
4700.43 5806
4701.08 5738
4701.73 5963
4702.37 5960
4703.02 6020
4703.67 6040
4704.31 5992
4704.96 5710
4705.61 5782
4706.25 5915
4706.90 5925
4707.55 5973
4708.20 6084
4708.84 6226
4709.49 6355
4710.14 6362
4710.78 6436
4711.43 6522
4712.08 6592
4712.73 6779
4713.37 6760
4714.02 6495
4714.67 6445
4715.32 6420
4715.96 6192
4716.61 6061
4717.26 5984
4717.91 5970
4718.56 5856
4719.20 5810
4719.85 5717
4720.50 5677
4721.15 5730
4721.80 5753
4722.44 5788
4723.09 5726
4723.74 5876
4724.39 5861
4725.04 5573
4725.69 5514
4726.33 5630
4726.98 5565
4727.63 5610
4728.28 5444
4728.93 5643
4729.58 5631
4730.23 5554
4730.87 5475
4731.52 5445
4732.17 5566
4732.82 5606
4733.47 5532
4734.12 5635
4734.77 5576
4735.42 5613
4736.07 5525
4736.71 5755
4737.36 5803
4738.01 5864
4738.66 5895
4739.31 5812
4739.96 5705
4740.61 5920
4741.26 5762
4741.91 5743
4742.56 5750
4743.21 5738
4743.86 5750
4744.51 5715
4745.16 5706
4745.81 5668
4746.46 5622
4747.11 5806
4747.76 5847
4748.41 5980
4749.06 6027
4749.71 6219
4750.36 6279
4751.01 6406
4751.66 6420
4752.31 6734
4752.96 6929
4753.61 7168
4754.26 7353
4754.91 7418
4755.56 7303
4756.21 7313
4756.86 7428
4757.51 7244
4758.16 7116
4758.81 6972
4759.46 6772
4760.11 6322
4760.76 6134
4761.41 5982
4762.07 5802
4762.72 5729
4763.37 5734
4764.02 5604
4764.67 5722
4765.32 5701
4765.97 5585
4766.62 5474
4767.27 5519
4767.92 5664
4768.58 5550
4769.23 5590
4769.88 5660
4770.53 5512
4771.18 5453
4771.83 5295
4772.48 5288
4773.14 5316
4773.79 5387
4774.44 5436
4775.09 5479
4775.74 5552
4776.40 5685
4777.05 5480
4777.70 5480
4778.35 5615
4779.00 5590
4779.66 5500
4780.31 5581
4780.96 5698
4781.61 5568
4782.26 5619
4782.92 5568
4783.57 5614
4784.22 5710
4784.87 5592
4785.53 5513
4786.18 5556
4786.83 5430
4787.48 5537
4788.14 5450
4788.79 5402
4789.44 5520
4790.09 5690
4790.75 5553
4791.40 5516
4792.05 5715
4792.71 5688
4793.36 5497
4794.01 5590
4794.67 5566
4795.32 5436
4795.97 5465
4796.62 5634
4797.28 5413
4797.93 5383
4798.58 5466
4799.24 5439
4799.89 5419
4800.55 5430
4801.20 5464
4801.85 5398
4802.51 5317
4803.16 5368
4803.81 5208
4804.47 5323
4805.12 5349
4805.77 5302
4806.43 5233
4807.08 5331
4807.74 5148
4808.39 5212
4809.04 5196
4809.70 5234
4810.35 5201
4811.01 5291
4811.66 5291
4812.32 5370
4812.97 5415
4813.62 5404
4814.28 5417
4814.93 5467
4815.59 5477
4816.24 5612
4816.90 5644
4817.55 5467
4818.21 5595
4818.86 5676
4819.52 5783
4820.17 5671
4820.83 5639
4821.48 5931
4822.14 5924
4822.79 5930
4823.45 5998
4824.10 6119
4824.76 6115
4825.41 6067
4826.07 6074
4826.72 6053
4827.38 6086
4828.03 6164
4828.69 6168
4829.34 6090
4830.00 6041
4830.65 6075
4831.31 6033
4831.97 5968
4832.62 5842
4833.28 6072
4833.93 6172
4834.59 6290
4835.24 6185
4835.90 6191
4836.56 6521
4837.21 6492
4837.87 6699
4838.52 6470
4839.18 6416
4839.84 6244
4840.49 6194
4841.15 6233
4841.81 6168
4842.46 6028
4843.12 5990
4843.77 5749
4844.43 5708
4845.09 5628
4845.74 5640
4846.40 5764
4847.06 5665
4847.71 5775
4848.37 5690
4849.03 5741
4849.68 5830
4850.34 5760
4851.00 5696
4851.66 5738
4852.31 5763
4852.97 5733
4853.63 5689
4854.28 5618
4854.94 5479
4855.60 5561
4856.26 5504
4856.91 5426
4857.57 5510
4858.23 5494
4858.88 5563
4859.54 5492
4860.20 5605
4860.86 5654
4861.52 5645
4862.17 5482
4862.83 5899
4863.49 6081
4864.15 6168
4864.80 6012
4865.46 6120
4866.12 6254
4866.78 6386
4867.44 6437
4868.09 6533
4868.75 6368
4869.41 6331
4870.07 6130
4870.73 5989
4871.39 5948
4872.04 6037
4872.70 6042
4873.36 5967
4874.02 5833
4874.68 5906
4875.34 5831
4875.99 5964
4876.65 6148
4877.31 6004
4877.97 6022
4878.63 6133
4879.29 6068
4879.95 5982
4880.61 5918
4881.27 5834
4881.92 5868
4882.58 5768
4883.24 5652
4883.90 5776
4884.56 5837
4885.22 5589
4885.88 5672
4886.54 5751
4887.20 5712
4887.86 5945
4888.52 5832
4889.18 5861
4889.84 5895
4890.50 5908
4891.16 6028
4891.81 6390
4892.47 6376
4893.13 6475
4893.79 6681
4894.45 6777
4895.11 7049
4895.77 7053
4896.43 7175
4897.09 7107
4897.75 7251
4898.41 7248
4899.07 7007
4899.73 7175
4900.40 7157
4901.06 7217
4901.72 7428
4902.38 7278
4903.04 7312
4903.70 7457
4904.36 7529
4905.02 7453
4905.68 7359
4906.34 7035
4907.00 6819
4907.66 6735
4908.32 6615
4908.98 6589
4909.64 6491
4910.30 6254
4910.97 6348
4911.63 6391
4912.29 6463
4912.95 6395
4913.61 6369
4914.27 6407
4914.93 6443
4915.59 6318
4916.26 6359
4916.92 6182
4917.58 6173
4918.24 6005
4918.90 5877
4919.56 5852
4920.22 5890
4920.89 5824
4921.55 5832
4922.21 5814
4922.87 5709
4923.53 5783
4924.19 5701
4924.86 5764
4925.52 5769
4926.18 5794
4926.84 5647
4927.50 5651
4928.17 5783
4928.83 5748
4929.49 5647
4930.15 5783
4930.82 5772
4931.48 5534
4932.14 5509
4932.80 5621
4933.47 5710
4934.13 5622
4934.79 5637
4935.45 5637
4936.12 5800
4936.78 5587
4937.44 5521
4938.10 5690
4938.77 5639
4939.43 5527
4940.09 5683
4940.76 5664
4941.42 5769
4942.08 5705
4942.75 5651
4943.41 5557
4944.07 5599
4944.74 5468
4945.40 5440
4946.06 5552
4946.73 5363
4947.39 5328
4948.05 5293
4948.72 5360
4949.38 5377
4950.04 5227
4950.71 5348
4951.37 5457
4952.03 5533
4952.70 5593
4953.36 5442
4954.03 5471
4954.69 5383
4955.35 5385
4956.02 5507
4956.68 5456
4957.35 5534
4958.01 5498
4958.67 5514
4959.34 5723
4960.00 5768
4960.67 5800
4961.33 5728
4962.00 5967
4962.66 5964
4963.32 6032
4963.99 6093
4964.65 6316
4965.32 6421
4965.98 6761
4966.65 6792
4967.31 6894
4967.98 7190
4968.64 6963
4969.31 6863
4969.97 6833
4970.64 6602
4971.30 6491
4971.97 6502
4972.63 6383
4973.30 6327
4973.96 6385
4974.63 6374
4975.29 6485
4975.96 6285
4976.62 6234
4977.29 6254
4977.96 6109
4978.62 6191
4979.29 6163
4979.95 5954
4980.62 5826
4981.28 5754
4981.95 5832
4982.62 5735
4983.28 5684
4983.95 5825
4984.61 5700
4985.28 5691
4985.94 5621
4986.61 5752
4987.28 5641
4987.94 5774
4988.61 5770
4989.28 5859
4989.94 5804
4990.61 5920
4991.27 5776
4991.94 5702
4992.61 5657
4993.27 5547
4993.94 5626
4994.61 5606
4995.27 5453
4995.94 5456
4996.61 5591
4997.27 5613
4997.94 5681
4998.61 5794
4999.27 5732
4999.94 5959
5000.61 5936
5001.28 5901
5001.94 5830
5002.61 5689
5003.28 5483
5003.94 5562
5004.61 5626
5005.28 5471
5005.95 5401
5006.61 5358
5007.28 5346
5007.95 5244
5008.62 5087
5009.28 5211
5009.95 5141
5010.62 5030
5011.29 5244
5011.95 5358
5012.62 5178
5013.29 5132
5013.96 5122
5014.63 5287
5015.29 5243
5015.96 5324
5016.63 5285
5017.30 5275
5017.97 5194
5018.63 5157
5019.30 5419
5019.97 5277
5020.64 5179
5021.31 5075
5021.98 5151
5022.65 5243
5023.31 5190
5023.98 5152
5024.65 4996
5025.32 4945
5025.99 5210
5026.66 5241
5027.33 5286
5027.99 5224
5028.66 5235
5029.33 5321
5030.00 5312
5030.67 5309
5031.34 5125
5032.01 5143
5032.68 5314
5033.35 5328
5034.02 5292
5034.69 5240
5035.35 5184
5036.02 5149
5036.69 5132
5037.36 5130
5038.03 5171
5038.70 5137
5039.37 4997
5040.04 4890
5040.71 5021
5041.38 5054
5042.05 4980
5042.72 5048
5043.39 4936
5044.06 5031
5044.73 5057
5045.40 5165
5046.07 5053
5046.74 5064
5047.41 5111
5048.08 5014
5048.75 5059
5049.42 4941
5050.09 4995
5050.76 5086
5051.43 5035
5052.10 5249
5052.77 5095
5053.44 5008
5054.11 5072
5054.78 5080
5055.46 4942
5056.13 4864
5056.80 4915
5057.47 4953
5058.14 4946
5058.81 4992
5059.48 4986
5060.15 5007
5060.82 5081
5061.49 5103
5062.16 5111
5062.84 4998
5063.51 5064
5064.18 5182
5064.85 5186
5065.52 5057
5066.19 4987
5066.86 5120
5067.54 5118
5068.21 5025
5068.88 4998
5069.55 5081
5070.22 5043
5070.89 4948
5071.56 5124
5072.24 5079
5072.91 5186
5073.58 5059
5074.25 4960
5074.92 5258
5075.60 5162
5076.27 5159
5076.94 5112
5077.61 4975
5078.28 5003
5078.96 5091
5079.63 5172
5080.30 5122
5080.97 5021
5081.65 5175
5082.32 5257
5082.99 5249
5083.66 5266
5084.34 5358
5085.01 5185
5085.68 5203
5086.35 5103
5087.03 5144
5087.70 5029
5088.37 5067
5089.05 5184
5089.72 5052
5090.39 5038
5091.06 5018
5091.74 5013
5092.41 5086
5093.08 5022
5093.76 4974
5094.43 5133
5095.10 5233
5095.78 5110
5096.45 5146
5097.12 4937
5097.80 5016
5098.47 5138
5099.14 5124
5099.82 5066
5100.49 5100
5101.17 4859
5101.84 5035
5102.51 4977
5103.19 4910
5103.86 4889
5104.53 4969
5105.21 4981
5105.88 5040
5106.56 5033
5107.23 4956
5107.91 5013
5108.58 5070
5109.25 4935
5109.93 4913
5110.60 5079
5111.28 5212
5111.95 5128
5112.63 5101
5113.30 5094
5113.97 5055
5114.65 5158
5115.32 5030
5116.00 5010
5116.67 5115
5117.35 5045
5118.02 5018
5118.70 5058
5119.37 5077
5120.05 5200
5120.72 5108
5121.40 5210
5122.07 5268
5122.75 5244
5123.42 5145
5124.10 5074
5124.77 5152
5125.45 5165
5126.12 5147
5126.80 5190
5127.48 5295
5128.15 5111
5128.83 5048
5129.50 4805
5130.18 4912
5130.85 5017
5131.53 4858
5132.20 4914
5132.88 4862
5133.56 4819
5134.23 4942
5134.91 4831
5135.58 4872
5136.26 5023
5136.94 5063
5137.61 5058
5138.29 4902
5138.96 5004
5139.64 4907
5140.32 4851
5140.99 5084
5141.67 5189
5142.35 5013
5143.02 5189
5143.70 5274
5144.38 5227
5145.05 5074
5145.73 5135
5146.41 5216
5147.08 5197
5147.76 5021
5148.44 4975
5149.11 4863
5149.79 4911
5150.47 4840
5151.14 4827
5151.82 4976
5152.50 4930
5153.17 4828
5153.85 4812
5154.53 4811
5155.21 5006
5155.88 5010
5156.56 5037
5157.24 4950
5157.92 5023
5158.59 5053
5159.27 5114
5159.95 4942
5160.63 4953
5161.30 4952
5161.98 4820
5162.66 4849
5163.34 4815
5164.02 4749
5164.69 4815
5165.37 4813
5166.05 4751
5166.73 4684
5167.41 4682
5168.08 4631
5168.76 4544
5169.44 4805
5170.12 4826
5170.80 4760
5171.47 4796
5172.15 4732
5172.83 4850
5173.51 4800
5174.19 4705
5174.87 4683
5175.55 4651
5176.22 4683
5176.90 4840
5177.58 4807
5178.26 4735
5178.94 4704
5179.62 4810
5180.30 4837
5180.98 4816
5181.66 4809
5182.33 5044
5183.01 5066
5183.69 5069
5184.37 5127
5185.05 5155
5185.73 5007
5186.41 4892
5187.09 5041
5187.77 5095
5188.45 5143
5189.13 5079
5189.81 5030
5190.49 4859
5191.17 4938
5191.85 4764
5192.53 4806
5193.21 4602
5193.88 4600
5194.56 4650
5195.24 4707
5195.92 4716
5196.60 4716
5197.28 4640
5197.96 4608
5198.64 4701
5199.33 4724
5200.01 4731
5200.69 4704
5201.37 4779
5202.05 4786
5202.73 4750
5203.41 4796
5204.09 4727
5204.77 4753
5205.45 4761
5206.13 4719
5206.81 4883
5207.49 4944
5208.17 4930
5208.85 5099
5209.53 5206
5210.21 5181
5210.89 5149
5211.58 5171
5212.26 5215
5212.94 5243
5213.62 5206
5214.30 5152
5214.98 5030
5215.66 5137
5216.34 5044
5217.03 4974
5217.71 5050
5218.39 5005
5219.07 5029
5219.75 4964
5220.43 4803
5221.11 4822
5221.80 4870
5222.48 4855
5223.16 4802
5223.84 4622
5224.52 4730
5225.20 4734
5225.89 4768
5226.57 4666
5227.25 4704
5227.93 4720
5228.61 4892
5229.30 4866
5229.98 4788
5230.66 4769
5231.34 4765
5232.03 4846
5232.71 4877
5233.39 4836
5234.07 4814
5234.76 4844
5235.44 4830
5236.12 4976
5236.80 4912
5237.49 4988
5238.17 5025
5238.85 5002
5239.53 5111
5240.22 5139
5240.90 5247
5241.58 5095
5242.27 5110
5242.95 5056
5243.63 5114
5244.32 5275
5245.00 5106
5245.68 4961
5246.36 4948
5247.05 4920
5247.73 4882
5248.41 4876
5249.10 4934
5249.78 4811
5250.47 4845
5251.15 4715
5251.83 4626
5252.52 4604
5253.20 4689
5253.88 4727
5254.57 4793
5255.25 4785
5255.93 4779
5256.62 4776
5257.30 4862
5257.99 4801
5258.67 4715
5259.36 4690
5260.04 4710
5260.72 4635
5261.41 4582
5262.09 4442
5262.78 4449
5263.46 4771
5264.14 4769
5264.83 4851
5265.51 4873
5266.20 4819
5266.88 4753
5267.57 4672
5268.25 4728
5268.94 4837
5269.62 4839
5270.31 4857
5270.99 4832
5271.68 4981
5272.36 5016
5273.05 4823
5273.73 4970
5274.42 4968
5275.10 4949
5275.79 4830
5276.47 4835
5277.16 4889
5277.84 4880
5278.53 4956
5279.21 4941
5279.90 5054
5280.58 5095
5281.27 5018
5281.96 4961
5282.64 5145
5283.33 5208
5284.01 5287
5284.70 5380
5285.38 5377
5286.07 5371
5286.76 5202
5287.44 5183
5288.13 5039
5288.81 4879
5289.50 4886
5290.19 4932
5290.87 4888
5291.56 4761
5292.24 4796
5292.93 4556
5293.62 4626
5294.30 4520
5294.99 4499
5295.68 4612
5296.36 4837
5297.05 4817
5297.74 4763
5298.42 4610
5299.11 4646
5299.80 4749
5300.48 4934
5301.17 4834
5301.86 4845
5302.54 4936
5303.23 4852
5303.92 5050
5304.60 4892
5305.29 4865
5305.98 4936
5306.67 4982
5307.35 4890
5308.04 4884
5308.73 4934
5309.41 5033
5310.10 4833
5310.79 4810
5311.48 4836
5312.16 4824
5312.85 4868
5313.54 4723
5314.23 4732
5314.92 4829
5315.60 4750
5316.29 4748
5316.98 4748
5317.67 4791
5318.35 4697
5319.04 4733
5319.73 4646
5320.42 4520
5321.11 4578
5321.79 4594
5322.48 4625
5323.17 4769
5323.86 4714
5324.55 4673
5325.24 4693
5325.92 4637
5326.61 4647
5327.30 4637
5327.99 4603
5328.68 4563
5329.37 4698
5330.06 4733
5330.75 4657
5331.43 4589
5332.12 4630
5332.81 4752
5333.50 4751
5334.19 4748
5334.88 4656
5335.57 4627
5336.26 4673
5336.95 4597
5337.63 4551
5338.32 4733
5339.01 4783
5339.70 4732
5340.39 4844
5341.08 4819
5341.77 4743
5342.46 4752
5343.15 4945
5343.84 4844
5344.53 4870
5345.22 5009
5345.91 5199
5346.60 5082
5347.29 4870
5347.98 4844
5348.67 4803
5349.36 4887
5350.05 5035
5350.74 5273
5351.43 5216
5352.12 5285
5352.81 5330
5353.50 5341
5354.19 5205
5354.88 5018
5355.57 5117
5356.26 5040
5356.95 4999
5357.64 4971
5358.33 4799
5359.02 4875
5359.71 4779
5360.40 4763
5361.09 4782
5361.78 4639
5362.48 4734
5363.17 4739
5363.86 4720
5364.55 4725
5365.24 4769
5365.93 4643
5366.62 4675
5367.31 4730
5368.00 4700
5368.69 4742
5369.39 4890
5370.08 4817
5370.77 4749
5371.46 4713
5372.15 4834
5372.84 4785
5373.53 4830
5374.23 4938
5374.92 4922
5375.61 4913
5376.30 4952
5376.99 5038
5377.68 4911
5378.38 4899
5379.07 4860
5379.76 4961
5380.45 4976
5381.14 4851
5381.84 4893
5382.53 4930
5383.22 5041
5383.91 4986
5384.60 4851
5385.30 4718
5385.99 4843
5386.68 4758
5387.37 4815
5388.07 4678
5388.76 4596
5389.45 4689
5390.14 4605
5390.84 4759
5391.53 4750
5392.22 4636
5392.91 4605
5393.61 4685
5394.30 4706
5394.99 4611
5395.69 4508
5396.38 4552
5397.07 4528
5397.76 4491
5398.46 4378
5399.15 4486
5399.84 4490
5400.54 4526
5401.23 4372
5401.92 4412
5402.62 4447
5403.31 4502
5404.00 4514
5404.70 4357
5405.39 4533
5406.09 4614
5406.78 4667
5407.47 4565
5408.17 4555
5408.86 4694
5409.55 4781
5410.25 4920
5410.94 4951
5411.64 4880
5412.33 4849
5413.02 4912
5413.72 4830
5414.41 4699
5415.11 4766
5415.80 4866
5416.49 4805
5417.19 4823
5417.88 4740
5418.58 4575
5419.27 4596
5419.97 4639
5420.66 4490
5421.36 4454
5422.05 4503
5422.75 4532
5423.44 4462
5424.13 4538
5424.83 4484
5425.52 4543
5426.22 4385
5426.91 4470
5427.61 4318
5428.30 4521
5429.00 4573
5429.69 4581
5430.39 4568
5431.08 4568
5431.78 4545
5432.48 4631
5433.17 4442
5433.87 4360
5434.56 4536
5435.26 4490
5435.95 4439
5436.65 4386
5437.34 4429
5438.04 4440
5438.73 4440
5439.43 4439
5440.13 4462
5440.82 4371
5441.52 4396
5442.21 4294
5442.91 4417
5443.61 4385
5444.30 4323
5445.00 4447
5445.69 4480
5446.39 4533
5447.09 4595
5447.78 4473
5448.48 4341
5449.18 4521
5449.87 4503
5450.57 4368
5451.27 4385
5451.96 4355
5452.66 4324
5453.35 4208
5454.05 4432
5454.75 4384
5455.45 4402
5456.14 4405
5456.84 4323
5457.54 4462
5458.23 4326
5458.93 4313
5459.63 4387
5460.32 4343
5461.02 4343
5461.72 4337
5462.42 4293
5463.11 4218
5463.81 4230
5464.51 4263
5465.20 4200
5465.90 4181
5466.60 4195
5467.30 4165
5467.99 4140
5468.69 4173
5469.39 4220
5470.09 4101
5470.79 4143
5471.48 4178
5472.18 4100
5472.88 4106
5473.58 4146
5474.27 4251
5474.97 4174
5475.67 4131
5476.37 4071
5477.07 3997
5477.77 4040
5478.46 4110
5479.16 4051
5479.86 4004
5480.56 4138
5481.26 4122
5481.96 4159
5482.65 4058
5483.35 4169
5484.05 4219
5484.75 4195
5485.45 4134
5486.15 4166
5486.85 4328
5487.54 4471
5488.24 4412
5488.94 4219
5489.64 4257
5490.34 4312
5491.04 4299
5491.74 4273
5492.44 4303
5493.14 4325
5493.84 4349
5494.54 4336
5495.23 4136
5495.93 4192
5496.63 4282
5497.33 4225
5498.03 4225
5498.73 4235
5499.43 4268
5500.13 4177
5500.83 4307
5501.53 4370
5502.23 4167
5502.93 4244
5503.63 4308
5504.33 4330
5505.03 4244
5505.73 4227
5506.43 4312
5507.13 4325
5507.83 4453
5508.53 4354
5509.23 4460
5509.93 4437
5510.63 4461
5511.33 4448
5512.03 4334
5512.73 4352
5513.43 4431
5514.13 4338
5514.83 4301
5515.53 4155
5516.24 4167
5516.94 4197
5517.64 4165
5518.34 4108
5519.04 4069
5519.74 4324
5520.44 4252
5521.14 4291
5521.84 4268
5522.54 4313
5523.24 4310
5523.95 4239
5524.65 4131
5525.35 4088
5526.05 4174
5526.75 4206
5527.45 4247
5528.15 4249
5528.85 4398
5529.56 4346
5530.26 4187
5530.96 4309
5531.66 4376
5532.36 4356
5533.06 4308
5533.77 4295
5534.47 4157
5535.17 4066
5535.87 4268
5536.57 4196
5537.28 4172
5537.98 4078
5538.68 4171
5539.38 4229
5540.08 4260
5540.79 4119
5541.49 4097
5542.19 4157
5542.89 4136
5543.60 4151
5544.30 4015
5545.00 4004
5545.70 4089
5546.41 4044
5547.11 4066
5547.81 4162
5548.51 4197
5549.22 4110
5549.92 4126
5550.62 4199
5551.32 4216
5552.03 4237
5552.73 4191
5553.43 4256
5554.14 4236
5554.84 4343
5555.54 4355
5556.25 4325
5556.95 4474
5557.65 4435
5558.36 4363
5559.06 4414
5559.76 4386
5560.47 4328
5561.17 4320
5561.87 4403
5562.58 4472
5563.28 4596
5563.98 4788
5564.69 5007
5565.39 5060
5566.10 5148
5566.80 5497
5567.50 5499
5568.21 5434
5568.91 5350
5569.62 5187
5570.32 5020
5571.02 4894
5571.73 4621
5572.43 4513
5573.14 4412
5573.84 4340
5574.55 4572
5575.25 4409
5575.95 4432
5576.66 4392
5577.36 4488
5578.07 4454
5578.77 4548
5579.48 4576
5580.18 4643
5580.89 4566
5581.59 4543
5582.30 4631
5583.00 4556
5583.71 4417
5584.41 4342
5585.12 4452
5585.82 4470
5586.53 4369
5587.23 4477
5587.94 4426
5588.64 4353
5589.35 4452
5590.05 4525
5590.76 4406
5591.46 4373
5592.17 4326
5592.87 4284
5593.58 4312
5594.29 4301
5594.99 4359
5595.70 4141
5596.40 4213
5597.11 4211
5597.81 4076
5598.52 4166
5599.23 4233
5599.93 4183
5600.64 4072
5601.34 4057
5602.05 4062
5602.76 4189
5603.46 4062
5604.17 4261
5604.87 4124
5605.58 4118
5606.29 4055
5606.99 4138
5607.70 4020
5608.41 4055
5609.11 3994
5609.82 3996
5610.53 4095
5611.23 4033
5611.94 3999
5612.65 3967
5613.35 3907
5614.06 4122
5614.77 4019
5615.47 4076
5616.18 4202
5616.89 4183
5617.60 4161
5618.30 4103
5619.01 4147
5619.72 4185
5620.42 4142
5621.13 4102
5621.84 4117
5622.55 4124
5623.25 4214
5623.96 4121
5624.67 4102
5625.38 4049
5626.08 4061
5626.79 4065
5627.50 4061
5628.21 4088
5628.91 4184
5629.62 4151
5630.33 4060
5631.04 4138
5631.75 4097
5632.45 4099
5633.16 4139
5633.87 4094
5634.58 3986
5635.29 4000
5636.00 4082
5636.70 4044
5637.41 4065
5638.12 4148
5638.83 4016
5639.54 4002
5640.25 4264
5640.95 4339
5641.66 4358
5642.37 4384
5643.08 4403
5643.79 4464
5644.50 4587
5645.21 4731
5645.92 4706
5646.62 4531
5647.33 4405
5648.04 4366
5648.75 4289
5649.46 4237
5650.17 4344
5650.88 4281
5651.59 4098
5652.30 4101
5653.01 4070
5653.72 4037
5654.43 4151
5655.13 4117
5655.84 4035
5656.55 4082
5657.26 4102
5657.97 4050
5658.68 4248
5659.39 4374
5660.10 4206
5660.81 4067
5661.52 4200
5662.23 4157
5662.94 4242
5663.65 4236
5664.36 4223
5665.07 4082
5665.78 4168
5666.49 4153
5667.20 4064
5667.91 4012
5668.62 3946
5669.33 3875
5670.04 3885
5670.75 3952
5671.46 3940
5672.17 3985
5672.89 3996
5673.60 4072
5674.31 3989
5675.02 3817
5675.73 3814
5676.44 3764
5677.15 3937
5677.86 3835
5678.57 3688
5679.28 3870
5679.99 3878
5680.70 3880
5681.42 3890
5682.13 3806
5682.84 3779
5683.55 3906
5684.26 3825
5684.97 3967
5685.68 3908
5686.39 3916
5687.11 3856
5687.82 3900
5688.53 3852
5689.24 3777
5689.95 3826
5690.66 3904
5691.38 3890
5692.09 3836
5692.80 3827
5693.51 3802
5694.22 3905
5694.93 3859
5695.65 3923
5696.36 3777
5697.07 3820
5697.78 3873
5698.50 3947
5699.21 3913
5699.92 3828
5700.63 3850
5701.34 3788
5702.06 3807
5702.77 3869
5703.48 3910
5704.19 3942
5704.91 4058
5705.62 3900
5706.33 3794
5707.04 3816
5707.76 3833
5708.47 3908
5709.18 3889
5709.90 3972
5710.61 3828
5711.32 3884
5712.04 3845
5712.75 3860
5713.46 3765
5714.17 3853
5714.89 3833
5715.60 3810
5716.31 3724
5717.03 3746
5717.74 3810
5718.45 3825
5719.17 3806
5719.88 3859
5720.59 3800
5721.31 3799
5722.02 3772
5722.74 3764
5723.45 3834
5724.16 3857
5724.88 3787
5725.59 3652
5726.30 3804
5727.02 3916
5727.73 3965
5728.45 3954
5729.16 3965
5729.88 3885
5730.59 4003
5731.30 4085
5732.02 4011
5732.73 4056
5733.45 4112
5734.16 4042
5734.88 3997
5735.59 3895
5736.30 3961
5737.02 4014
5737.73 3938
5738.45 3983
5739.16 3918
5739.88 3829
5740.59 3783
5741.31 3716
5742.02 3677
5742.74 3681
5743.45 3761
5744.17 3644
5744.88 3654
5745.60 3601
5746.31 3592
5747.03 3621
5747.74 3613
5748.46 3634
5749.17 3658
5749.89 3614
5750.60 3601
5751.32 3649
5752.04 3695
5752.75 3655
5753.47 3679
5754.18 3684
5754.90 3723
5755.61 3834
5756.33 3947
5757.05 3849
5757.76 3742
5758.48 3834
5759.19 3751
5759.91 3723
5760.62 3906
5761.34 3867
5762.06 3839
5762.77 3813
5763.49 3813
5764.21 3790
5764.92 3714
5765.64 3853
5766.36 3779
5767.07 3804
5767.79 3798
5768.50 3725
5769.22 3739
5769.94 3731
5770.65 3827
5771.37 3782
5772.09 3816
5772.80 3805
5773.52 3808
5774.24 3802
5774.96 3886
5775.67 3894
5776.39 3971
5777.11 3991
5777.82 3878
5778.54 3886
5779.26 3843
5779.98 3909
5780.69 3870
5781.41 3842
5782.13 3800
5782.84 3850
5783.56 3731
5784.28 3690
5785.00 3762
5785.71 3680
5786.43 3685
5787.15 3775
5787.87 3685
5788.59 3731
5789.30 3726
5790.02 3771
5790.74 3759
5791.46 3869
5792.18 3648
5792.89 3725
5793.61 3688
5794.33 3657
5795.05 3694
5795.77 3638
5796.48 3619
5797.20 3700
5797.92 3826
5798.64 3791
5799.36 3796
5800.08 3779
5800.80 3754
5801.51 3640
5802.23 3867
5802.95 3900
5803.67 3874
5804.39 3915
5805.11 3882
5805.83 3907
5806.55 3910
5807.26 3908
5807.98 3853
5808.70 3751
5809.42 3677
5810.14 3714
5810.86 3852
5811.58 3947
5812.30 3827
5813.02 3942
5813.74 3925
5814.46 3841
5815.18 3907
5815.90 4019
5816.61 4152
5817.33 4106
5818.05 4193
5818.77 4213
5819.49 4146
5820.21 4388
5820.93 4344
5821.65 4408
5822.37 4472
5823.09 4475
5823.81 4319
5824.53 4287
5825.25 4276
5825.97 4347
5826.69 4252
5827.41 4397
5828.13 4300
5828.85 4226
5829.57 4149
5830.29 4165
5831.01 4122
5831.74 4031
5832.46 3980
5833.18 4071
5833.90 3978
5834.62 3925
5835.34 3857
5836.06 3888
5836.78 3898
5837.50 3851
5838.22 3893
5838.94 3804
5839.66 3841
5840.38 3703
5841.11 3787
5841.83 3882
5842.55 3816
5843.27 3897
5843.99 3965
5844.71 3896
5845.43 3753
5846.15 3807
5846.88 3936
5847.60 3861
5848.32 3756
5849.04 3804
5849.76 3795
5850.48 3680
5851.20 3726
5851.93 3653
5852.65 3641
5853.37 3859
5854.09 3925
5854.81 3811
5855.54 3897
5856.26 3895
5856.98 3931
5857.70 3841
5858.42 3878
5859.15 4002
5859.87 3973
5860.59 3986
5861.31 4031
5862.04 3952
5862.76 3876
5863.48 3781
5864.20 3859
5864.93 3912
5865.65 3800
5866.37 3809
5867.09 3924
5867.82 3842
5868.54 3751
5869.26 3764
5869.98 3738
5870.71 3701
5871.43 3689
5872.15 3753
5872.88 3793
5873.60 3764
5874.32 3773
5875.05 3732
5875.77 3826
5876.49 3861
5877.22 3823
5877.94 3829
5878.66 3825
5879.39 3754
5880.11 3822
5880.83 3793
5881.56 3793
5882.28 3733
5883.00 3873
5883.73 3981
5884.45 3821
5885.17 3840
5885.90 3926
5886.62 4029
5887.35 4047
5888.07 4046
5888.79 4145
5889.52 4199
5890.24 4222
5890.97 4218
5891.69 4175
5892.41 4109
5893.14 4051
5893.86 3946
5894.59 3836
5895.31 3869
5896.04 3895
5896.76 3912
5897.49 3906
5898.21 3955
5898.93 3893
5899.66 4027
5900.38 4003
5901.11 4002
5901.83 4265
5902.56 4350
5903.28 4417
5904.01 4568
5904.73 4693
5905.46 4739
5906.18 4940
5906.91 4883
5907.63 4915
5908.36 4726
5909.08 4508
5909.81 4517
5910.53 4516
5911.26 4339
5911.99 4340
5912.71 4201
5913.44 4129
5914.16 4018
5914.89 3976
5915.61 3954
5916.34 3953
5917.06 3909
5917.79 3951
5918.52 3901
5919.24 3879
5919.97 3955
5920.69 3872
5921.42 3879
5922.15 3888
5922.87 3841
5923.60 3824
5924.32 3809
5925.05 3911
5925.78 3781
5926.50 3763
5927.23 3776
5927.96 3899
5928.68 3878
5929.41 3772
5930.14 3840
5930.86 3857
5931.59 3912
5932.32 3947
5933.04 3895
5933.77 3950
5934.50 4008
5935.22 4000
5935.95 3941
5936.68 3919
5937.40 4003
5938.13 3874
5938.86 3758
5939.58 3968
5940.31 4070
5941.04 3967
5941.77 4018
5942.49 3919
5943.22 3795
5943.95 3981
5944.68 4040
5945.40 4038
5946.13 4023
5946.86 3957
5947.59 4033
5948.31 4057
5949.04 3858
5949.77 3944
5950.50 3972
5951.22 4063
5951.95 4146
5952.68 4136
5953.41 4174
5954.14 4177
5954.86 4127
5955.59 4067
5956.32 4134
5957.05 4145
5957.78 4129
5958.51 4105
5959.23 4119
5959.96 4175
5960.69 4313
5961.42 4313
5962.15 4383
5962.88 4414
5963.60 4428
5964.33 4413
5965.06 4274
5965.79 4204
5966.52 4215
5967.25 4031
5967.98 4119
5968.71 4125
5969.44 4103
5970.16 4152
5970.89 4166
5971.62 4255
5972.35 4141
5973.08 4239
5973.81 4170
5974.54 4209
5975.27 4106
5976.00 4134
5976.73 4147
5977.46 4180
5978.19 4198
5978.92 4282
5979.65 4226
5980.37 4260
5981.10 4352
5981.83 4334
5982.56 4445
5983.29 4459
5984.02 4478
5984.75 4651
5985.48 4764
5986.21 4977
5986.94 5095
5987.67 5021
5988.40 5271
5989.13 5221
5989.86 5228
5990.59 5274
5991.32 5171
5992.05 5230
5992.79 5096
5993.52 4833
5994.25 4827
5994.98 5042
5995.71 4902
5996.44 4937
5997.17 4844
5997.90 4855
5998.63 4687
5999.36 4548
6000.09 4702
6000.82 4676
6001.55 4520
6002.28 4675
6003.02 4696
6003.75 4612
6004.48 4562
6005.21 4488
6005.94 4406
6006.67 4373
6007.40 4509
6008.13 4582
6008.86 4569
6009.60 4664
6010.33 4819
6011.06 4925
6011.79 5177
6012.52 5427
6013.25 5758
6013.99 5931
6014.72 6186
6015.45 6361
6016.18 6549
6016.91 6588
6017.64 6459
6018.38 6270
6019.11 6084
6019.84 5873
6020.57 5700
6021.30 5481
6022.04 5349
6022.77 5043
6023.50 4755
6024.23 4694
6024.97 4614
6025.70 4360
6026.43 4273
6027.16 4469
6027.90 4527
6028.63 4302
6029.36 4352
6030.09 4391
6030.83 4336
6031.56 4197
6032.29 4299
6033.02 4340
6033.76 4246
6034.49 4252
6035.22 4316
6035.96 4241
6036.69 4305
6037.42 4198
6038.16 4252
6038.89 4280
6039.62 4393
6040.36 4253
6041.09 4321
6041.82 4395
6042.56 4429
6043.29 4517
6044.02 4485
6044.76 4515
6045.49 4841
6046.22 4717
6046.96 4831
6047.69 5001
6048.42 4971
6049.16 5083
6049.89 5153
6050.63 5080
6051.36 5105
6052.09 4897
6052.83 4743
6053.56 4630
6054.30 4698
6055.03 4602
6055.77 4557
6056.50 4459
6057.23 4456
6057.97 4271
6058.70 4235
6059.44 4123
6060.17 3999
6060.91 4001
6061.64 4070
6062.38 4006
6063.11 3935
6063.84 3921
6064.58 3988
6065.31 4074
6066.05 4083
6066.78 3959
6067.52 4066
6068.25 4092
6068.99 3932
6069.72 3930
6070.46 4024
6071.19 3911
6071.93 3986
6072.66 3881
6073.40 3978
6074.14 3996
6074.87 3902
6075.61 4070
6076.34 3997
6077.08 3937
6077.81 3958
6078.55 3882
6079.28 3848
6080.02 3844
6080.76 3867
6081.49 3892
6082.23 3928
6082.96 3920
6083.70 3867
6084.43 3912
6085.17 3876
6085.91 3899
6086.64 3876
6087.38 3890
6088.12 3983
6088.85 3961
6089.59 3931
6090.32 3985
6091.06 3940
6091.80 3888
6092.53 3909
6093.27 3880
6094.01 3890
6094.74 3906
6095.48 3836
6096.22 3874
6096.95 3836
6097.69 3836
6098.43 3828
6099.16 3800
6099.90 3697
6100.64 3825
6101.37 3686
6102.11 3729
6102.85 3705
6103.59 3730
6104.32 3738
6105.06 3895
6105.80 3911
6106.53 3657
6107.27 3784
6108.01 3742
6108.75 3607
6109.48 3643
6110.22 3712
6110.96 3792
6111.70 3800
6112.43 3744
6113.17 3715
6113.91 3762
6114.65 3771
6115.39 3815
6116.12 3796
6116.86 3811
6117.60 3814
6118.34 3822
6119.08 3885
6119.81 3870
6120.55 3843
6121.29 3828
6122.03 3813
6122.77 3789
6123.50 3853
6124.24 3961
6124.98 3879
6125.72 3874
6126.46 3881
6127.20 4021
6127.94 4022
6128.67 4012
6129.41 4047
6130.15 3909
6130.89 3903
6131.63 3842
6132.37 3756
6133.11 3833
6133.85 3859
6134.58 3799
6135.32 3781
6136.06 3873
6136.80 3963
6137.54 3884
6138.28 3950
6139.02 3907
6139.76 4029
6140.50 4127
6141.24 3935
6141.98 3930
6142.72 3962
6143.46 3987
6144.20 4031
6144.94 3901
6145.68 3873
6146.41 3919
6147.15 4012
6147.89 4075
6148.63 3992
6149.37 3892
6150.11 3825
6150.85 4032
6151.59 3987
6152.33 3809
6153.07 3905
6153.81 3904
6154.55 3751
6155.30 3805
6156.04 3819
6156.78 3811
6157.52 3724
6158.26 3839
6159.00 3656
6159.74 3731
6160.48 3758
6161.22 3737
6161.96 3715
6162.70 3625
6163.44 3698
6164.18 3665
6164.92 3701
6165.66 3734
6166.40 3686
6167.15 3619
6167.89 3781
6168.63 3901
6169.37 3710
6170.11 3666
6170.85 3750
6171.59 3839
6172.33 3829
6173.07 3785
6173.82 3798
6174.56 3700
6175.30 3675
6176.04 3757
6176.78 3800
6177.52 3761
6178.26 3727
6179.01 3686
6179.75 3748
6180.49 3629
6181.23 3534
6181.97 3593
6182.72 3521
6183.46 3645
6184.20 3627
6184.94 3601
6185.68 3583
6186.43 3659
6187.17 3630
6187.91 3681
6188.65 3769
6189.39 3650
6190.14 3614
6190.88 3597
6191.62 3637
6192.36 3590
6193.11 3744
6193.85 3716
6194.59 3681
6195.33 3613
6196.08 3631
6196.82 3673
6197.56 3554
6198.31 3607
6199.05 3621
6199.79 3634
6200.53 3732
6201.28 3795
6202.02 3675
6202.76 3608
6203.51 3653
6204.25 3731
6204.99 3643
6205.74 3751
6206.48 3695
6207.22 3911
6207.97 3972
6208.71 4027
6209.45 4085
6210.20 4258
6210.94 4481
6211.68 4659
6212.43 4741
6213.17 5020
6213.92 4928
6214.66 4893
6215.40 4853
6216.15 4734
6216.89 4624
6217.64 4364
6218.38 4274
6219.12 4099
6219.87 3929
6220.61 3856
6221.36 3758
6222.10 3767
6222.84 3664
6223.59 3625
6224.33 3615
6225.08 3518
6225.82 3548
6226.57 3576
6227.31 3519
6228.06 3640
6228.80 3609
6229.55 3555
6230.29 3615
6231.04 3642
6231.78 3777
6232.52 3684
6233.27 3679
6234.01 3700
6234.76 3594
6235.50 3655
6236.25 3744
6237.00 3736
6237.74 3748
6238.49 3681
6239.23 3616
6239.98 3727
6240.72 3779
6241.47 3667
6242.21 3693
6242.96 3675
6243.70 3718
6244.45 3639
6245.19 3637
6245.94 3761
6246.69 3818
6247.43 3877
6248.18 3924
6248.92 4079
6249.67 4058
6250.42 4384
6251.16 4533
6251.91 4727
6252.65 4746
6253.40 4937
6254.15 4966
6254.89 4873
6255.64 4744
6256.39 4400
6257.13 4092
6257.88 4029
6258.62 3900
6259.37 3728
6260.12 3813
6260.86 3888
6261.61 3820
6262.36 3813
6263.10 3995
6263.85 3933
6264.60 4041
6265.34 4175
6266.09 4134
6266.84 4059
6267.59 4115
6268.33 3948
6269.08 3957
6269.83 4160
6270.57 4070
6271.32 3985
6272.07 3941
6272.82 3772
6273.56 3802
6274.31 3855
6275.06 3693
6275.81 3701
6276.55 3683
6277.30 3786
6278.05 3651
6278.80 3628
6279.54 3644
6280.29 3541
6281.04 3542
6281.79 3696
6282.53 3628
6283.28 3648
6284.03 3533
6284.78 3567
6285.53 3558
6286.27 3471
6287.02 3497
6287.77 3550
6288.52 3655
6289.27 3647
6290.02 3795
6290.76 3956
6291.51 3924
6292.26 3865
6293.01 3843
6293.76 3848
6294.51 3758
6295.26 3795
6296.00 3708
6296.75 3764
6297.50 3663
6298.25 3600
6299.00 3615
6299.75 3534
6300.50 3525
6301.25 3526
6302.00 3528
6302.74 3506
6303.49 3500
6304.24 3572
6304.99 3542
6305.74 3562
6306.49 3492
6307.24 3464
6307.99 3537
6308.74 3437
6309.49 3598
6310.24 3656
6310.99 3569
6311.74 3495
6312.49 3404
6313.24 3344
6313.99 3480
6314.74 3476
6315.49 3440
6316.24 3390
6316.99 3378
6317.74 3469
6318.49 3450
6319.24 3476
6319.99 3540
6320.74 3579
6321.49 3525
6322.24 3441
6322.99 3334
6323.74 3523
6324.49 3456
6325.24 3458
6325.99 3458
6326.74 3360
6327.49 3416
6328.24 3316
6328.99 3338
6329.74 3384
6330.49 3346
6331.24 3324
6331.99 3448
6332.74 3350
6333.50 3405
6334.25 3432
6335.00 3426
6335.75 3358
6336.50 3398
6337.25 3342
6338.00 3322
6338.75 3319
6339.50 3365
6340.26 3314
6341.01 3303
6341.76 3319
6342.51 3262
6343.26 3279
6344.01 3331
6344.76 3330
6345.52 3277
6346.27 3395
6347.02 3417
6347.77 3274
6348.52 3399
6349.28 3381
6350.03 3388
6350.78 3379
6351.53 3396
6352.28 3395
6353.04 3356
6353.79 3333
6354.54 3423
6355.29 3446
6356.04 3445
6356.80 3375
6357.55 3537
6358.30 3511
6359.05 3507
6359.81 3543
6360.56 3567
6361.31 3436
6362.06 3458
6362.82 3413
6363.57 3399
6364.32 3474
6365.07 3415
6365.83 3534
6366.58 3663
6367.33 3628
6368.09 3514
6368.84 3625
6369.59 3766
6370.35 3797
6371.10 3886
6371.85 4108
6372.60 4091
6373.36 4087
6374.11 4005
6374.86 3842
6375.62 3782
6376.37 3781
6377.13 3798
6377.88 3706
6378.63 3574
6379.39 3491
6380.14 3449
6380.89 3441
6381.65 3383
6382.40 3440
6383.16 3348
6383.91 3358
6384.66 3451
6385.42 3305
6386.17 3470
6386.93 3454
6387.68 3360
6388.43 3429
6389.19 3420
6389.94 3479
6390.70 3410
6391.45 3499
6392.21 3435
6392.96 3473
6393.71 3391
6394.47 3268
6395.22 3300
6395.98 3265
6396.73 3172
6397.49 3241
6398.24 3194
6399.00 3187
6399.75 3243
6400.51 3217
6401.26 3218
6402.02 3235
6402.77 3223
6403.53 3212
6404.28 3180
6405.04 3145
6405.79 3128
6406.55 3137
6407.30 3198
6408.06 3181
6408.81 3158
6409.57 3123
6410.32 3261
6411.08 3244
6411.84 3168
6412.59 3150
6413.35 3209
6414.10 3125
6414.86 3075
6415.61 3069
6416.37 3076
6417.13 3084
6417.88 3101
6418.64 3034
6419.39 3097
6420.15 3089
6420.91 3002
6421.66 3018
6422.42 3031
6423.17 3128
6423.93 3217
6424.69 3067
6425.44 3027
6426.20 3021
6426.96 3188
6427.71 3127
6428.47 3249
6429.23 3199
6429.98 3213
6430.74 3182
6431.50 3129
6432.25 3108
6433.01 3089
6433.77 3065
6434.52 3056
6435.28 3041
6436.04 3074
6436.79 3160
6437.55 3214
6438.31 3183
6439.07 3189
6439.82 3178
6440.58 3147
6441.34 3109
6442.09 3069
6442.85 3098
6443.61 3166
6444.37 3103
6445.12 3083
6445.88 3154
6446.64 3200
6447.40 3125
6448.15 3236
6448.91 3303
6449.67 3396
6450.43 3414
6451.19 3609
6451.94 3608
6452.70 3734
6453.46 3863
6454.22 3835
6454.98 3765
6455.73 3636
6456.49 3577
6457.25 3549
6458.01 3413
6458.77 3274
6459.53 3261
6460.28 3279
6461.04 3136
6461.80 3151
6462.56 3240
6463.32 3160
6464.08 3129
6464.84 3206
6465.59 3218
6466.35 3199
6467.11 3099
6467.87 3043
6468.63 3072
6469.39 3079
6470.15 3075
6470.91 3090
6471.67 3166
6472.43 3089
6473.18 3153
6473.94 3152
6474.70 3076
6475.46 3146
6476.22 3175
6476.98 3179
6477.74 3073
6478.50 3204
6479.26 3259
6480.02 3262
6480.78 3157
6481.54 3113
6482.30 3107
6483.06 3129
6483.82 3202
6484.58 3132
6485.34 3287
6486.10 3161
6486.86 3230
6487.62 3286
6488.38 3238
6489.14 3281
6489.90 3182
6490.66 3140
6491.42 3236
6492.18 3263
6492.94 3288
6493.70 3275
6494.46 3232
6495.22 3312
6495.98 3231
6496.74 3250
6497.50 3217
6498.26 3267
6499.02 3267
6499.78 3289
6500.54 3404
6501.31 3307
6502.07 3298
6502.83 3245
6503.59 3171
6504.35 3222
6505.11 3228
6505.87 3267
6506.63 3296
6507.39 3304
6508.16 3228
6508.92 3200
6509.68 3273
6510.44 3373
6511.20 3283
6511.96 3284
6512.72 3333
6513.49 3486
6514.25 3394
6515.01 3310
6515.77 3258
6516.53 3359
6517.29 3314
6518.06 3216
6518.82 3366
6519.58 3337
6520.34 3353
6521.10 3378
6521.87 3397
6522.63 3400
6523.39 3353
6524.15 3441
6524.91 3440
6525.68 3488
6526.44 3560
6527.20 3760
6527.96 3806
6528.73 3905
6529.49 4057
6530.25 4080
6531.01 4125
6531.78 4107
6532.54 3951
6533.30 3855
6534.06 3831
6534.83 3745
6535.59 3727
6536.35 3699
6537.12 3539
6537.88 3451
6538.64 3470
6539.40 3430
6540.17 3306
6540.93 3372
6541.69 3328
6542.46 3300
6543.22 3245
6543.98 3188
6544.75 3278
6545.51 3311
6546.27 3315
6547.04 3259
6547.80 3231
6548.56 3096
6549.33 3217
6550.09 3304
6550.86 3268
6551.62 3198
6552.38 3118
6553.15 3261
6553.91 3332
6554.68 3180
6555.44 3251
6556.20 3166
6556.97 3344
6557.73 3281
6558.50 3334
6559.26 3407
6560.02 3333
6560.79 3319
6561.55 3364
6562.32 3402
6563.08 3235
6563.85 3300
6564.61 3421
6565.38 3369
6566.14 3363
6566.90 3388
6567.67 3370
6568.43 3458
6569.20 3388
6569.96 3290
6570.73 3301
6571.49 3327
6572.26 3311
6573.02 3296
6573.79 3341
6574.55 3325
6575.32 3275
6576.08 3365
6576.85 3334
6577.61 3306
6578.38 3287
6579.15 3328
6579.91 3331
6580.68 3372
6581.44 3426
6582.21 3480
6582.97 3493
6583.74 3480
6584.50 3654
6585.27 3623
6586.04 3630
6586.80 3685
6587.57 3639
6588.33 3694
6589.10 3651
6589.87 3649
6590.63 3689
6591.40 3590
6592.16 3552
6592.93 3588
6593.70 3517
6594.46 3611
6595.23 3592
6596.00 3627
6596.76 3571
6597.53 3520
6598.29 3494
6599.06 3507
6599.83 3541
6600.59 3483
6601.36 3510
6602.13 3462
6602.89 3456
6603.66 3505
6604.43 3339
6605.20 3391
6605.96 3447
6606.73 3356
6607.50 3214
6608.26 3311
6609.03 3420
6609.80 3387
6610.57 3474
6611.33 3660
6612.10 3625
6612.87 3700
6613.63 3884
6614.40 3964
6615.17 3814
6615.94 3721
6616.70 3754
6617.47 3804
6618.24 3874
6619.01 3834
6619.78 3825
6620.54 3738
6621.31 3736
6622.08 3681
6622.85 3655
6623.61 3674
6624.38 3601
6625.15 3683
6625.92 3683
6626.69 3795
6627.46 3850
6628.22 3886
6628.99 3791
6629.76 3780
6630.53 3763
6631.30 3721
6632.07 3657
6632.83 3657
6633.60 3622
6634.37 3720
6635.14 3892
6635.91 3999
6636.68 4014
6637.45 4123
6638.21 4270
6638.98 4298
6639.75 4196
6640.52 4138
6641.29 4202
6642.06 4182
6642.83 4020
6643.60 3856
6644.37 3800
6645.14 3743
6645.91 3626
6646.68 3619
6647.44 3624
6648.21 3517
6648.98 3545
6649.75 3532
6650.52 3554
6651.29 3494
6652.06 3474
6652.83 3504
6653.60 3480
6654.37 3587
6655.14 3608
6655.91 3708
6656.68 3518
6657.45 3632
6658.22 3737
6658.99 3561
6659.76 3592
6660.53 3455
6661.30 3510
6662.07 3518
6662.84 3537
6663.61 3280
6664.38 3456
6665.15 3426
6665.92 3537
6666.69 3451
6667.46 3407
6668.23 3427
6669.00 3371
6669.78 3439
6670.55 3397
6671.32 3368
6672.09 3310
6672.86 3320
6673.63 3358
6674.40 3362
6675.17 3332
6675.94 3413
6676.71 3456
6677.48 3415
6678.26 3299
6679.03 3311
6679.80 3357
6680.57 3323
6681.34 3331
6682.11 3285
6682.88 3278
6683.66 3433
6684.43 3366
6685.20 3485
6685.97 3550
6686.74 3610
6687.51 3654
6688.28 3759
6689.06 3882
6689.83 4081
6690.60 4038
6691.37 4013
6692.14 4092
6692.92 3938
6693.69 3961
6694.46 3785
6695.23 3753
6696.00 3630
6696.78 3524
6697.55 3409
6698.32 3333
6699.09 3269
6699.87 3218
6700.64 3223
6701.41 3134
6702.18 3148
6702.96 3201
6703.73 3089
6704.50 3044
6705.27 3011
6706.05 3117
6706.82 3061
6707.59 3074
6708.37 3013
6709.14 3093
6709.91 2977
6710.68 2967
6711.46 2932
6712.23 3009
6713.00 3043
6713.78 2992
6714.55 3059
6715.32 3179
6716.10 3109
6716.87 3103
6717.64 3130
6718.42 3096
6719.19 3096
6719.96 3135
6720.74 3136
6721.51 3048
6722.29 3108
6723.06 2998
6723.83 3035
6724.61 3012
6725.38 2971
6726.15 3030
6726.93 3074
6727.70 3080
6728.48 3066
6729.25 3074
6730.02 3011
6730.80 3129
6731.57 3115
6732.35 3059
6733.12 3004
6733.90 3120
6734.67 3073
6735.45 3079
6736.22 3137
6736.99 3125
6737.77 3100
6738.54 3003
6739.32 3112
6740.09 3091
6740.87 3058
6741.64 3112
6742.42 3181
6743.19 3104
6743.97 3042
6744.74 3061
6745.52 3096
6746.29 3113
6747.07 3006
6747.84 3062
6748.62 3069
6749.39 3078
6750.17 3090
6750.94 3017
6751.72 3020
6752.49 3025
6753.27 2987
6754.05 3035
6754.82 3045
6755.60 2959
6756.37 2936
6757.15 2870
6757.92 3043
6758.70 3005
6759.48 2754
6760.25 2898
6761.03 2931
6761.80 2979
6762.58 2981
6763.36 2941
6764.13 2945
6764.91 2957
6765.68 2962
6766.46 3018
6767.24 3065
6768.01 3085
6768.79 3098
6769.57 2999
6770.34 3105
6771.12 3021
6771.90 3131
6772.67 3005
6773.45 2989
6774.23 2927
6775.00 3012
6775.78 3009
6776.56 3005
6777.33 3007
6778.11 3096
6778.89 3151
6779.66 3120
6780.44 3314
6781.22 3217
6781.99 3434
6782.77 3548
6783.55 3562
6784.33 3517
6785.10 3555
6785.88 3491
6786.66 3578
6787.44 3470
6788.21 3398
6788.99 3265
6789.77 3205
6790.55 3269
6791.32 3045
6792.10 3035
6792.88 2936
6793.66 3009
6794.43 3016
6795.21 3029
6795.99 2870
6796.77 2946
6797.55 2822
6798.32 2938
6799.10 2981
6799.88 2850
6800.66 2844
6801.44 2845
6802.22 2885
6802.99 2865
6803.77 2991
6804.55 2949
6805.33 2925
6806.11 3004
6806.89 2942
6807.67 2903
6808.44 2962
6809.22 2848
6810.00 2952
6810.78 2793
6811.56 2769
6812.34 2919
6813.12 2989
6813.90 2921
6814.67 2849
6815.45 2934
6816.23 2905
6817.01 3008
6817.79 3013
6818.57 2992
6819.35 3059
6820.13 3003
6820.91 3006
6821.69 3043
6822.47 3030
6823.25 3010
6824.03 3090
6824.81 3082
6825.59 3070
6826.37 2992
6827.14 3069
6827.92 3026
6828.70 3044
6829.48 2999
6830.26 3052
6831.04 3015
6831.82 3004
6832.60 3001
6833.38 2973
6834.16 3006
6834.94 2968
6835.72 3023
6836.51 2869
6837.29 2817
6838.07 2872
6838.85 2919
6839.63 2863
6840.41 2957
6841.19 2874
6841.97 2924
6842.75 2894
6843.53 2822
6844.31 2800
6845.09 2809
6845.87 2815
6846.65 2887
6847.43 2952
6848.21 3065
6849.00 3072
6849.78 3095
6850.56 3280
6851.34 3356
6852.12 3554
6852.90 3765
6853.68 4108
6854.46 4152
6855.25 4373
6856.03 4330
6856.81 4391
6857.59 4274
6858.37 4179
6859.15 4038
6859.93 3903
6860.72 3677
6861.50 3596
6862.28 3418
6863.06 3240
6863.84 3245
6864.62 3166
6865.41 3099
6866.19 3002
6866.97 3115
6867.75 2944
6868.53 2914
6869.32 2950
6870.10 3003
6870.88 2931
6871.66 2894
6872.45 2918
6873.23 2896
6874.01 2939
6874.79 2832
6875.58 2868
6876.36 2959
6877.14 2997
6877.92 3008
6878.71 2994
6879.49 2987
6880.27 2980
6881.05 3108
6881.84 3079
6882.62 3120
6883.40 3267
6884.19 3258
6884.97 3251
6885.75 3304
6886.54 3345
6887.32 3280
6888.10 3262
6888.88 3347
6889.67 3277
6890.45 3171
6891.23 3205
6892.02 3234
6892.80 3148
6893.59 3187
6894.37 3198
6895.15 3211
6895.94 3198
6896.72 3229
6897.50 3243
6898.29 3086
6899.07 3166
6899.86 3026
6900.64 2909
6901.42 2971
6902.21 3069
6902.99 3023
6903.78 3083
6904.56 2996
6905.34 3060
6906.13 3148
6906.91 3109
6907.70 3200
6908.48 3306
6909.27 3260
6910.05 3285
6910.83 3421
6911.62 3336
6912.40 3346
6913.19 3296
6913.97 3360
6914.76 3310
6915.54 3163
6916.33 3128
6917.11 3169
6917.90 3120
6918.68 3222
6919.47 3303
6920.25 3351
6921.04 3199
6921.82 3205
6922.61 3301
6923.39 3281
6924.18 3288
6924.96 3319
6925.75 3422
6926.53 3486
6927.32 3424
6928.10 3363
6928.89 3515
6929.68 3421
6930.46 3418
6931.25 3342
6932.03 3220
6932.82 3213
6933.60 3194
6934.39 3205
6935.18 3139
6935.96 3181
6936.75 3123
6937.53 3135
6938.32 3038
6939.11 3033
6939.89 3090
6940.68 3053
6941.47 3032
6942.25 3114
6943.04 3069
6943.82 3194
6944.61 3230
6945.40 3249
6946.18 3241
6946.97 3225
6947.76 3223
6948.54 3274
6949.33 3354
6950.12 3349
6950.90 3303
6951.69 3181
6952.48 3307
6953.26 3318
6954.05 3361
6954.84 3300
6955.63 3376
6956.41 3412
6957.20 3452
6957.99 3472
6958.77 3554
6959.56 3454
6960.35 3464
6961.14 3474
6961.92 3441
6962.71 3477
6963.50 3535
6964.29 3544
6965.07 3454
6965.86 3462
6966.65 3394
6967.44 3496
6968.22 3430
6969.01 3607
6969.80 3602
6970.59 3662
6971.38 3779
6972.16 3687
6972.95 3761
6973.74 3842
6974.53 3768
6975.32 3745
6976.10 3797
6976.89 3801
6977.68 3847
6978.47 3862
6979.26 4098
6980.05 4078
6980.83 4056
6981.62 4148
6982.41 4318
6983.20 4541
6983.99 4567
6984.78 4672
6985.57 4880
6986.36 5122
6987.14 5256
6987.93 5575
6988.72 5803
6989.51 6143
6990.30 6306
6991.09 6362
6991.88 6181
6992.67 5895
6993.46 5718
6994.25 5434
6995.04 5036
6995.82 4843
6996.61 4625
6997.40 4485
6998.19 4517
6998.98 4541
6999.77 4724
7000.56 4747
7001.35 5055
7002.14 5446
7002.93 5713
7003.72 5891
7004.51 5993
7005.30 6113
7006.09 6050
7006.88 5834
7007.67 5669
7008.46 5267
7009.25 4961
7010.04 4834
7010.83 4556
7011.62 4313
7012.41 4281
7013.20 4028
7013.99 3947
7014.78 4015
7015.57 3898
7016.36 3908
7017.15 3930
7017.94 3892
7018.73 3828
7019.53 3835
7020.32 3821
7021.11 3704
7021.90 3700
7022.69 3595
7023.48 3636
7024.27 3566
7025.06 3513
7025.85 3534
7026.64 3487
7027.43 3542
7028.23 3616
7029.02 3601
7029.81 3574
7030.60 3608
7031.39 3651
7032.18 3726
7032.97 3691
7033.77 3656
7034.56 3616
7035.35 3544
7036.14 3512
7036.93 3464
7037.72 3338
7038.51 3342
7039.31 3337
7040.10 3304
7040.89 3269
7041.68 3501
7042.47 3407
7043.27 3429
7044.06 3378
7044.85 3310
7045.64 3290
7046.43 3299
7047.23 3235
7048.02 3226
7048.81 3272
7049.60 3278
7050.40 3173
7051.19 3044
7051.98 3044
7052.77 3089
7053.57 3054
7054.36 2980
7055.15 2970
7055.94 3081
7056.74 2936
7057.53 3018
7058.32 3160
7059.12 3107
7059.91 2964
7060.70 3027
7061.50 3042
7062.29 3053
7063.08 3002
7063.87 3052
7064.67 3141
7065.46 2988
7066.25 2928
7067.05 2959
7067.84 2921
7068.63 2883
7069.43 2955
7070.22 2890
7071.02 2905
7071.81 2858
7072.60 2887
7073.40 2830
7074.19 2893
7074.98 2897
7075.78 2940
7076.57 2928
7077.37 2920
7078.16 2918
7078.95 2926
7079.75 2893
7080.54 2819
7081.34 2917
7082.13 3025
7082.92 2989
7083.72 2905
7084.51 2954
7085.31 3029
7086.10 2990
7086.90 2890
7087.69 2957
7088.49 2945
7089.28 2930
7090.07 3016
7090.87 2895
7091.66 2896
7092.46 2786
7093.25 2765
7094.05 2771
7094.84 2762
7095.64 2608
7096.43 2612
7097.23 2678
7098.02 2610
7098.82 2596
7099.61 2585
7100.41 2653
7101.20 2675
7102.00 2721
7102.79 2623
7103.59 2623
7104.39 2693
7105.18 2608
7105.98 2598
7106.77 2629
7107.57 2621
7108.36 2680
7109.16 2662
7109.96 2616
7110.75 2585
7111.55 2590
7112.34 2595
7113.14 2589
7113.93 2640
7114.73 2714
7115.53 2648
7116.32 2584
7117.12 2632
7117.92 2600
7118.71 2648
7119.51 2571
7120.30 2613
7121.10 2627
7121.90 2631
7122.69 2589
7123.49 2511
7124.29 2562
7125.08 2606
7125.88 2520
7126.68 2510
7127.47 2528
7128.27 2533
7129.07 2452
7129.86 2481
7130.66 2487
7131.46 2507
7132.25 2669
7133.05 2623
7133.85 2646
7134.65 2646
7135.44 2657
7136.24 2663
7137.04 2608
7137.84 2549
7138.63 2550
7139.43 2498
7140.23 2532
7141.03 2605
7141.82 2572
7142.62 2609
7143.42 2576
7144.22 2563
7145.01 2566
7145.81 2639
7146.61 2633
7147.41 2637
7148.20 2569
7149.00 2568
7149.80 2627
7150.60 2645
7151.40 2691
7152.19 2542
7152.99 2571
7153.79 2582
7154.59 2564
7155.39 2534
7156.19 2498
7156.98 2439
7157.78 2525
7158.58 2530
7159.38 2512
7160.18 2575
7160.98 2546
7161.78 2509
7162.57 2547
7163.37 2421
7164.17 2480
7164.97 2578
7165.77 2515
7166.57 2571
7167.37 2638
7168.17 2582
7168.97 2588
7169.77 2553
7170.56 2683
7171.36 2664
7172.16 2627
7172.96 2628
7173.76 2551
7174.56 2608
7175.36 2622
7176.16 2579
7176.96 2620
7177.76 2572
7178.56 2616
7179.36 2470
7180.16 2525
7180.96 2530
7181.76 2449
7182.56 2476
7183.36 2447
7184.16 2418
7184.96 2415
7185.76 2418
7186.56 2429
7187.36 2551
7188.16 2527
7188.96 2577
7189.76 2475
7190.56 2450
7191.36 2453
7192.16 2555
7192.96 2410
7193.76 2386
7194.56 2424
7195.36 2373
7196.16 2395
7196.96 2458
7197.76 2518
7198.56 2478
7199.36 2505
7200.16 2427
7200.97 2478
7201.77 2579
7202.57 2574
7203.37 2560
7204.17 2521
7204.97 2491
7205.77 2597
7206.57 2659
7207.37 2458
7208.18 2340
7208.98 2429
7209.78 2457
7210.58 2371
7211.38 2448
7212.18 2478
7212.98 2398
7213.79 2408
7214.59 2529
7215.39 2579
7216.19 2693
7216.99 2610
7217.79 2600
7218.60 2582
7219.40 2503
7220.20 2510
7221.00 2638
7221.80 2467
7222.61 2556
7223.41 2631
7224.21 2646
7225.01 2598
7225.81 2504
7226.62 2529
7227.42 2534
7228.22 2487
7229.02 2453
7229.83 2462
7230.63 2413
7231.43 2387
7232.23 2480
7233.04 2401
7233.84 2409
7234.64 2433
7235.45 2478
7236.25 2417
7237.05 2498
7237.85 2423
7238.66 2403
7239.46 2416
7240.26 2379
7241.07 2372
7241.87 2519
7242.67 2431
7243.48 2356
7244.28 2372
7245.08 2356
7245.89 2330
7246.69 2334
7247.49 2373
7248.30 2394
7249.10 2463
7249.90 2321
7250.71 2289
7251.51 2221
7252.31 2350
7253.12 2310
7253.92 2348
7254.73 2353
7255.53 2291
7256.33 2324
7257.14 2293
7257.94 2262
7258.75 2283
7259.55 2358
7260.35 2207
7261.16 2239
7261.96 2251
7262.77 2217
7263.57 2292
7264.38 2348
7265.18 2357
7265.98 2331
7266.79 2309
7267.59 2317
7268.40 2305
7269.20 2299
7270.01 2246
7270.81 2271
7271.62 2247
7272.42 2263
7273.23 2262
7274.03 2229
7274.84 2239
7275.64 2210
7276.45 2326
7277.25 2280
7278.06 2285
7278.86 2231
7279.67 2235
7280.47 2284
7281.28 2293
7282.08 2306
7282.89 2273
7283.69 2271
7284.50 2302
7285.31 2356
7286.11 2243
7286.92 2244
7287.72 2297
7288.53 2276
7289.33 2352
7290.14 2421
7290.95 2228
7291.75 2194
7292.56 2269
7293.36 2315
7294.17 2282
7294.98 2225
7295.78 2280
7296.59 2264
7297.39 2264
7298.20 2206
7299.01 2263
7299.81 2307
7300.62 2296
7301.43 2340
7302.23 2397
7303.04 2306
7303.85 2315
7304.65 2267
7305.46 2280
7306.27 2256
7307.07 2272
7307.88 2352
7308.69 2329
7309.49 2306
7310.30 2290
7311.11 2357
7311.91 2305
7312.72 2310
7313.53 2276
7314.33 2237
7315.14 2227
7315.95 2241
7316.76 2219
7317.56 2295
7318.37 2217
7319.18 2216
7319.99 2251
7320.79 2250
7321.60 2256
7322.41 2237
7323.22 2262
7324.02 2225
7324.83 2269
7325.64 2293
7326.45 2223
7327.26 2248
7328.06 2314
7328.87 2293
7329.68 2375
7330.49 2327
7331.30 2312
7332.10 2312
7332.91 2424
7333.72 2390
7334.53 2301
7335.34 2301
7336.15 2358
7336.95 2433
7337.76 2299
7338.57 2376
7339.38 2327
7340.19 2319
7341.00 2405
7341.81 2339
7342.61 2277
7343.42 2224
7344.23 2273
7345.04 2234
7345.85 2283
7346.66 2254
7347.47 2250
7348.28 2274
7349.09 2276
7349.89 2205
7350.70 2284
7351.51 2282
7352.32 2215
7353.13 2165
7353.94 2181
7354.75 2246
7355.56 2288
7356.37 2202
7357.18 2171
7357.99 2155
7358.80 2212
7359.61 2252
7360.42 2254
7361.23 2225
7362.04 2221
7362.85 2210
7363.66 2223
7364.47 2271
7365.28 2170
7366.09 2205
7366.90 2238
7367.71 2218
7368.52 2232
7369.33 2143
7370.14 2128
7370.95 2219
7371.76 2308
7372.57 2209
7373.38 2207
7374.19 2116
7375.00 2158
7375.81 2154
7376.62 2110
7377.43 2133
7378.24 2219
7379.05 2210
7379.86 2202
7380.67 2165
7381.49 2162
7382.30 2207
7383.11 2183
7383.92 2169
7384.73 2150
7385.54 2196
7386.35 2152
7387.16 2177
7387.97 2139
7388.79 2209
7389.60 2160
7390.41 2148
7391.22 2171
7392.03 2224
7392.84 2177
7393.65 2248
7394.47 2163
7395.28 2189
7396.09 2248
7396.90 2191
7397.71 2218
7398.52 2175
7399.34 2215
7400.15 2144
7400.96 2201
7401.77 2203
7402.58 2277
7403.40 2308
7404.21 2303
7405.02 2431
7405.83 2332
7406.64 2375
7407.46 2385
7408.27 2320
7409.08 2397
7409.89 2331
7410.71 2259
7411.52 2192
7412.33 2109
7413.14 2219
7413.96 2260
7414.77 2197
7415.58 2163
7416.40 2155
7417.21 2125
7418.02 2088
7418.83 2135
7419.65 2115
7420.46 2137
7421.27 2140
7422.09 2101
7422.90 2063
7423.71 2212
7424.53 2184
7425.34 2079
7426.15 2053
7426.97 2114
7427.78 2169
7428.59 2193
7429.41 2175
7430.22 2102
7431.03 2205
7431.85 2268
7432.66 2178
7433.47 2126
7434.29 2120
7435.10 2207
7435.92 2241
7436.73 2140
7437.54 2230
7438.36 2185
7439.17 2229
7439.99 2109
7440.80 2194
7441.61 2197
7442.43 2187
7443.24 2259
7444.06 2220
7444.87 2217
7445.69 2177
7446.50 2188
7447.31 2211
7448.13 2171
7448.94 2170
7449.76 2215
7450.57 2182
7451.39 2185
7452.20 2201
7453.02 2159
7453.83 2102
7454.65 2133
7455.46 2263
7456.28 2229
7457.09 2120
7457.91 2191
7458.72 2159
7459.54 2145
7460.35 2155
7461.17 2170
7461.98 2164
7462.80 2130
7463.61 2214
7464.43 2165
7465.24 2158
7466.06 2113
7466.88 2187
7467.69 2163
7468.51 2208
7469.32 2249
7470.14 2180
7470.95 2292
7471.77 2219
7472.59 2162
7473.40 2306
7474.22 2281
7475.03 2279
7475.85 2262
7476.67 2273
7477.48 2261
7478.30 2278
7479.11 2243
7479.93 2190
7480.75 2216
7481.56 2187
7482.38 2222
7483.20 2214
7484.01 2265
7484.83 2257
7485.65 2265
7486.46 2260
7487.28 2250
7488.10 2299
7488.91 2292
7489.73 2300
7490.55 2276
7491.36 2253
7492.18 2199
7493.00 2242
7493.81 2250
7494.63 2274
7495.45 2274
7496.27 2289
7497.08 2363
7497.90 2337
7498.72 2360
7499.53 2363
7500.35 2384
7501.17 2331
7501.99 2341
7502.80 2343
7503.62 2373
7504.44 2259
7505.26 2300
7506.08 2365
7506.89 2418
7507.71 2370
7508.53 2352
7509.35 2421
7510.16 2324
7510.98 2428
7511.80 2364
7512.62 2386
7513.44 2391
7514.25 2381
7515.07 2349
7515.89 2364
7516.71 2312
7517.53 2255
7518.35 2247
7519.16 2367
7519.98 2288
7520.80 2335
7521.62 2397
7522.44 2326
7523.26 2331
7524.08 2423
7524.90 2395
7525.71 2364
7526.53 2381
7527.35 2333
7528.17 2339
7528.99 2275
7529.81 2441
7530.63 2524
7531.45 2427
7532.27 2388
7533.08 2444
7533.90 2471
7534.72 2469
7535.54 2428
7536.36 2421
7537.18 2528
7538.00 2487
7538.82 2496
7539.64 2535
7540.46 2569
7541.28 2499
7542.10 2495
7542.92 2513
7543.74 2595
7544.56 2450
7545.38 2522
7546.20 2501
7547.02 2510
7547.84 2501
7548.66 2564
7549.48 2548
7550.30 2529
7551.12 2531
7551.94 2545
7552.76 2559
7553.58 2638
7554.40 2620
7555.22 2676
7556.04 2657
7556.86 2571
7557.68 2635
7558.50 2665
7559.32 2623
7560.14 2736
7560.96 2765
7561.78 2769
7562.61 2734
7563.43 2751
7564.25 2789
7565.07 2871
7565.89 2928
7566.71 2747
7567.53 2805
7568.35 2806
7569.17 2775
7569.99 2893
7570.82 2844
7571.64 2788
7572.46 2814
7573.28 2835
7574.10 2928
7574.92 2874
7575.74 2826
7576.57 2902
7577.39 2855
7578.21 2810
7579.03 2734
7579.85 2828
7580.67 2829
7581.50 2874
7582.32 2827
7583.14 2912
7583.96 2939
7584.78 2971
7585.61 3026
7586.43 2966
7587.25 2961
7588.07 3026
7588.89 3081
7589.72 3218
7590.54 3329
7591.36 3384
7592.18 3425
7593.01 3402
7593.83 3405
7594.65 3386
7595.47 3440
7596.30 3429
7597.12 3444
7597.94 3485
7598.76 3385
7599.59 3389
7600.41 3505
7601.23 3421
7602.06 3453
7602.88 3510
7603.70 3654
7604.53 3827
7605.35 3932
7606.17 4195
7606.99 4542
7607.82 4742
7608.64 4828
7609.46 4918
7610.29 4861
7611.11 4854
7611.93 4767
7612.76 4557
7613.58 4276
7614.41 4165
7615.23 4038
7616.05 3891
7616.88 3730
7617.70 3609
7618.52 3563
7619.35 3529
7620.17 3457
7621.00 3482
7621.82 3540
7622.64 3517
7623.47 3463
7624.29 3446
7625.12 3396
7625.94 3441
7626.77 3368
7627.59 3507
7628.41 3503
7629.24 3520
7630.06 3769
7630.89 3943
7631.71 4218
7632.54 4470
7633.36 4800
7634.19 5078
7635.01 5376
7635.84 5600
7636.66 5481
7637.48 5468
7638.31 5398
7639.13 5210
7639.96 4867
7640.78 4457
7641.61 4229
7642.43 4029
7643.26 3764
7644.09 3689
7644.91 3451
7645.74 3274
7646.56 3266
7647.39 3239
7648.21 3132
7649.04 3029
7649.86 2923
7650.69 2923
7651.51 2918
7652.34 2880
7653.17 2850
7653.99 2786
7654.82 2760
7655.64 2743
7656.47 2714
7657.29 2753
7658.12 2766
7658.95 2751
7659.77 2726
7660.60 2763
7661.43 2899
7662.25 2847
7663.08 2772
7663.90 2786
7664.73 2722
7665.56 2780
7666.38 2778
7667.21 2796
7668.04 2727
7668.86 2824
7669.69 2756
7670.52 2845
7671.34 2807
7672.17 2774
7673.00 2810
7673.82 2807
7674.65 2751
7675.48 2766
7676.30 2710
7677.13 2690
7677.96 2706
7678.78 2661
7679.61 2612
7680.44 2543
7681.27 2601
7682.09 2566
7682.92 2541
7683.75 2607
7684.58 2578
7685.40 2525
7686.23 2576
7687.06 2589
7687.89 2621
7688.71 2648
7689.54 2610
7690.37 2557
7691.20 2505
7692.02 2504
7692.85 2501
7693.68 2671
7694.51 2512
7695.34 2535
7696.16 2530
7696.99 2528
7697.82 2441
7698.65 2463
7699.48 2486
7700.31 2533
7701.13 2578
7701.96 2510
7702.79 2489
7703.62 2451
7704.45 2502
7705.28 2442
7706.10 2468
7706.93 2433
7707.76 2441
7708.59 2422
7709.42 2412
7710.25 2395
7711.08 2408
7711.91 2442
7712.73 2412
7713.56 2364
7714.39 2334
7715.22 2357
7716.05 2375
7716.88 2380
7717.71 2366
7718.54 2348
7719.37 2325
7720.20 2289
7721.03 2292
7721.86 2340
7722.68 2269
7723.51 2221
7724.34 2250
7725.17 2245
7726.00 2219
7726.83 2301
7727.66 2231
7728.49 2268
7729.32 2284
7730.15 2243
7730.98 2267
7731.81 2258
7732.64 2185
7733.47 2178
7734.30 2168
7735.13 2161
7735.96 2242
7736.79 2168
7737.62 2139
7738.45 2202
7739.28 2179
7740.11 2162
7740.94 2219
7741.77 2174
7742.61 2195
7743.44 2192
7744.27 2153
7745.10 2131
7745.93 2123
7746.76 2152
7747.59 2118
7748.42 2128
7749.25 2186
7750.08 2181
7750.91 2117
7751.74 2191
7752.58 2194
7753.41 2192
7754.24 2196
7755.07 2174
7755.90 2156
7756.73 2116
7757.56 2114
7758.39 2075
7759.23 2045
7760.06 2063
7760.89 1971
7761.72 2099
7762.55 2054
7763.38 1993
7764.22 2082
7765.05 1973
7765.88 1975
7766.71 1961
7767.54 2044
7768.37 2105
7769.21 1991
7770.04 1973
7770.87 2006
7771.70 1953
7772.53 2052
7773.37 1962
7774.20 1966
7775.03 1977
7775.86 2005
7776.70 1965
7777.53 1947
7778.36 2028
7779.19 2004
7780.03 2051
7780.86 1991
7781.69 2001
7782.52 2048
7783.36 2055
7784.19 2011
7785.02 1920
7785.86 1954
7786.69 1986
7787.52 1951
7788.35 1971
7789.19 2011
7790.02 1972
7790.85 1912
7791.69 1960
7792.52 1949
7793.35 1975
7794.19 2037
7795.02 1947
7795.85 1925
7796.69 1905
7797.52 1895
7798.35 1940
7799.19 1987
7800.02 1946
7800.85 1874
7801.69 1889
7802.52 1916
7803.36 1897
7804.19 1962
7805.02 1978
7805.86 2000
7806.69 1958
7807.53 1908
7808.36 1917
7809.19 1874
7810.03 1992
7810.86 2001
7811.70 1958
7812.53 1955
7813.36 2032
7814.20 2021
7815.03 1988
7815.87 1933
7816.70 1944
7817.54 1894
7818.37 1986
7819.21 2005
7820.04 1946
7820.88 1965
7821.71 1924
7822.55 1943
7823.38 1884
7824.22 1956
7825.05 1981
7825.89 1939
7826.72 1976
7827.56 1982
7828.39 1968
7829.23 1955
7830.06 1908
7830.90 2035
7831.73 1984
7832.57 1958
7833.40 2006
7834.24 1995
7835.07 1922
7835.91 1882
7836.74 1910
7837.58 1945
7838.42 1954
7839.25 1971
7840.09 1893
7840.92 1932
7841.76 1987
7842.59 1961
7843.43 1996
7844.27 1936
7845.10 1999
7845.94 2001
7846.77 2004
7847.61 2138
7848.45 2099
7849.28 2051
7850.12 2145
7850.96 2133
7851.79 2167
7852.63 2132
7853.47 2144
7854.30 2232
7855.14 2176
7855.98 2180
7856.81 2135
7857.65 2232
7858.49 2280
7859.32 2293
7860.16 2310
7861.00 2442
7861.83 2472
7862.67 2532
7863.51 2660
7864.34 2792
7865.18 2772
7866.02 2519
7866.86 2468
7867.69 2411
7868.53 2340
7869.37 2292
7870.20 2341
7871.04 2205
7871.88 2280
7872.72 2266
7873.55 2211
7874.39 2313
7875.23 2354
7876.07 2434
7876.91 2393
7877.74 2370
7878.58 2377
7879.42 2437
7880.26 2414
7881.09 2532
7881.93 2558
7882.77 2452
7883.61 2460
7884.45 2633
7885.28 2408
7886.12 2343
7886.96 2371
7887.80 2342
7888.64 2273
7889.48 2251
7890.32 2212
7891.15 2349
7891.99 2285
7892.83 2305
7893.67 2256
7894.51 2290
7895.35 2263
7896.19 2299
7897.02 2303
7897.86 2280
7898.70 2320
7899.54 2314
7900.38 2141
7901.22 2179
7902.06 2261
7902.90 2156
7903.74 2209
7904.58 2333
7905.41 2369
7906.25 2297
7907.09 2207
7907.93 2174
7908.77 2246
7909.61 2211
7910.45 2156
7911.29 2201
7912.13 2086
7912.97 2099
7913.81 2075
7914.65 2090
7915.49 2099
7916.33 2006
7917.17 2029
7918.01 2021
7918.85 2022
7919.69 1971
7920.53 1967
7921.37 2010
7922.21 2052
7923.05 2036
7923.89 2049
7924.73 2031
7925.57 1982
7926.41 1975
7927.25 2005
7928.09 2053
7928.93 2010
7929.77 2011
7930.61 2002
7931.45 1962
7932.29 1981
7933.14 1982
7933.98 1998
7934.82 2057
7935.66 1996
7936.50 1964
7937.34 1986
7938.18 1941
7939.02 2036
7939.86 2080
7940.70 2004
7941.55 1935
7942.39 1968
7943.23 1925
7944.07 1947
7944.91 1945
7945.75 2030
7946.59 1969
7947.43 1974
7948.28 1999
7949.12 2081
7949.96 2087
7950.80 2015
7951.64 1985
7952.48 1970
7953.33 2024
7954.17 1975
7955.01 2007
7955.85 2022
7956.69 2060
7957.54 2051
7958.38 2057
7959.22 2059
7960.06 2082
7960.90 2019
7961.75 2031
7962.59 2016
7963.43 1992
7964.27 2006
7965.12 1946
7965.96 1943
7966.80 1938
7967.64 1915
7968.49 1905
7969.33 1886
7970.17 1909
7971.01 1914
7971.86 1905
7972.70 1989
7973.54 1851
7974.39 1835
7975.23 1955
7976.07 1955
7976.91 1907
7977.76 2003
7978.60 1932
7979.44 1868
7980.29 1873
7981.13 1883
7981.97 1926
7982.82 1976
7983.66 1823
7984.50 1805
7985.35 1863
7986.19 1855
7987.04 1819
7987.88 1788
7988.72 1888
7989.57 1856
7990.41 1815
7991.25 1784
7992.10 1834
7992.94 1903
7993.79 1880
7994.63 1843
7995.47 1774
7996.32 1785
7997.16 1754
7998.01 1780
7998.85 1774
7999.69 1762
8000.54 1756
8001.38 1788
8002.23 1794
8003.07 1803
8003.92 1770
8004.76 1744
8005.61 1846
8006.45 1741
8007.29 1760
8008.14 1763
8008.98 1737
8009.83 1788
8010.67 1800
8011.52 1768
8012.36 1820
8013.21 1827
8014.05 1765
8014.90 1731
8015.74 1808
8016.59 1820
8017.43 1858
8018.28 1771
8019.12 1759
8019.97 1752
8020.82 1796
8021.66 1812
8022.51 1816
8023.35 1797
8024.20 1811
8025.04 1808
8025.89 1829
8026.73 1858
8027.58 1783
8028.43 1795
8029.27 1815
8030.12 1783
8030.96 1744
8031.81 1718
8032.66 1720
8033.50 1758
8034.35 1696
8035.19 1802
8036.04 1807
8036.89 1793
8037.73 1823
8038.58 1744
8039.43 1811
8040.27 1783
8041.12 1760
8041.96 1736
8042.81 1751
8043.66 1747
8044.50 1734
8045.35 1748
8046.20 1857
8047.04 1737
8047.89 1771
8048.74 1786
8049.58 1731
8050.43 1688
8051.28 1681
8052.13 1681
8052.97 1650
8053.82 1662
8054.67 1747
8055.51 1701
8056.36 1675
8057.21 1666
8058.06 1730
8058.90 1664
8059.75 1622
8060.60 1627
8061.45 1697
8062.29 1714
8063.14 1660
8063.99 1723
8064.84 1745
8065.68 1643
8066.53 1688
8067.38 1681
8068.23 1709
8069.08 1669
8069.92 1636
8070.77 1675
8071.62 1685
8072.47 1592
8073.32 1619
8074.16 1701
8075.01 1780
8075.86 1732
8076.71 1660
8077.56 1716
8078.41 1618
8079.25 1631
8080.10 1692
8080.95 1686
8081.80 1790
8082.65 1757
8083.50 1723
8084.35 1743
8085.20 1733
8086.04 1734
8086.89 1672
8087.74 1647
8088.59 1693
8089.44 1667
8090.29 1759
8091.14 1708
8091.99 1702
8092.84 1669
8093.69 1674
8094.53 1717
8095.38 1760
8096.23 1757
8097.08 1778
8097.93 1732
8098.78 1686
8099.63 1722
8100.48 1727
8101.33 1733
8102.18 1687
8103.03 1661
8103.88 1645
8104.73 1764
8105.58 1744
8106.43 1673
8107.28 1666
8108.13 1712
8108.98 1704
8109.83 1760
8110.68 1717
8111.53 1645
8112.38 1729
8113.23 1738
8114.08 1721
8114.93 1664
8115.78 1754
8116.63 1712
8117.48 1751
8118.33 1699
8119.18 1712
8120.03 1686
8120.88 1726
8121.73 1714
8122.59 1700
8123.44 1694
8124.29 1731
8125.14 1740
8125.99 1742
8126.84 1765
8127.69 1802
8128.54 1703
8129.39 1719
8130.24 1740
8131.10 1797
8131.95 1889
8132.80 1845
8133.65 1898
8134.50 1797
8135.35 1809
8136.20 1783
8137.06 1881
8137.91 1846
8138.76 1838
8139.61 1859
8140.46 1931
8141.31 1838
8142.17 1809
8143.02 1822
8143.87 1775
8144.72 1806
8145.57 1846
8146.42 1882
8147.28 1853
8148.13 1915
8148.98 1880
8149.83 1866
8150.69 1891
8151.54 1910
8152.39 1933
8153.24 1914
8154.09 1886
8154.95 1947
8155.80 1975
8156.65 1992
8157.50 2004
8158.36 2011
8159.21 2157
8160.06 2128
8160.92 2156
8161.77 2055
8162.62 2051
8163.47 2083
8164.33 1959
8165.18 1893
8166.03 1935
8166.89 1957
8167.74 1860
8168.59 1885
8169.45 1857
8170.30 1861
8171.15 1875
8172.01 1962
8172.86 1959
8173.71 1906
8174.57 1885
8175.42 1919
8176.27 1922
8177.13 1833
8177.98 1811
8178.83 1933
8179.69 1840
8180.54 1856
8181.40 1956
8182.25 1855
8183.10 1866
8183.96 1807
8184.81 1828
8185.66 1784
8186.52 1877
8187.37 1823
8188.23 1809
8189.08 1837
8189.94 1821
8190.79 1743
8191.64 1747
8192.50 1853
8193.35 1804
8194.21 1757
8195.06 1728
8195.92 1721
8196.77 1772
8197.63 1783
8198.48 1754
8199.34 1800
8200.19 1796
8201.05 1810
8201.90 1784
8202.76 1740
8203.61 1814
8204.47 1759
8205.32 1747
8206.18 1814
8207.03 1681
8207.89 1704
8208.74 1777
8209.60 1730
8210.45 1673
8211.31 1734
8212.16 1726
8213.02 1682
8213.87 1707
8214.73 1738
8215.58 1728
8216.44 1662
8217.30 1713
8218.15 1698
8219.01 1735
8219.86 1728
8220.72 1766
8221.58 1748
8222.43 1676
8223.29 1724
8224.14 1711
8225.00 1780
8225.86 1689
8226.71 1672
8227.57 1682
8228.42 1702
8229.28 1673
8230.14 1666
8230.99 1693
8231.85 1720
8232.71 1728
8233.56 1711
8234.42 1788
8235.28 1689
8236.13 1693
8236.99 1666
8237.85 1721
8238.70 1654
8239.56 1608
8240.42 1646
8241.27 1657
8242.13 1646
8242.99 1698
8243.85 1664
8244.70 1687
8245.56 1733
8246.42 1711
8247.27 1706
8248.13 1610
8248.99 1671
8249.85 1624
8250.70 1688
8251.56 1668
8252.42 1730
8253.28 1740
8254.13 1685
8254.99 1621
8255.85 1659
8256.71 1681
8257.57 1766
8258.42 1709
8259.28 1768
8260.14 1780
8261.00 1759
8261.85 1720
8262.71 1731
8263.57 1700
8264.43 1770
8265.29 1714
8266.15 1716
8267.00 1740
8267.86 1643
8268.72 1710
8269.58 1714
8270.44 1700
8271.30 1688
8272.15 1755
8273.01 1686
8273.87 1694
8274.73 1759
8275.59 1780
8276.45 1841
8277.31 1757
8278.17 1799
8279.02 1820
8279.88 1765
8280.74 1756
8281.60 1681
8282.46 1719
8283.32 1741
8284.18 1741
8285.04 1716
8285.90 1723
8286.76 1746
8287.62 1686
8288.48 1730
8289.34 1684
8290.19 1734
8291.05 1674
8291.91 1719
8292.77 1704
8293.63 1698
8294.49 1743
8295.35 1684
8296.21 1673
8297.07 1625
8297.93 1638
8298.79 1626
8299.65 1645
8300.51 1663
8301.37 1710
8302.23 1687
8303.09 1625
8303.95 1676
8304.81 1725
8305.67 1636
8306.53 1631
8307.39 1729
8308.26 1704
8309.12 1710
8309.98 1665
8310.84 1670
8311.70 1693
8312.56 1634
8313.42 1742
8314.28 1650
8315.14 1685
8316.00 1664
8316.86 1712
8317.72 1707
8318.58 1633
8319.44 1669
8320.31 1696
8321.17 1723
8322.03 1652
8322.89 1680
8323.75 1664
8324.61 1751
8325.47 1710
8326.33 1663
8327.20 1666
8328.06 1691
8328.92 1711
8329.78 1745
8330.64 1706
8331.50 1718
8332.37 1608
8333.23 1619
8334.09 1696
8334.95 1754
8335.81 1606
8336.67 1645
8337.54 1737
8338.40 1701
8339.26 1714
8340.12 1749
8340.99 1689
8341.85 1652
8342.71 1684
8343.57 1692
8344.43 1669
8345.30 1602
8346.16 1699
8347.02 1696
8347.88 1690
8348.75 1690
8349.61 1655
8350.47 1769
8351.33 1679
8352.20 1631
8353.06 1586
8353.92 1609
8354.79 1657
8355.65 1704
8356.51 1698
8357.37 1707
8358.24 1679
8359.10 1640
8359.96 1656
8360.83 1635
8361.69 1573
8362.55 1669
8363.42 1665
8364.28 1593
8365.14 1639
8366.01 1654
8366.87 1619
8367.73 1646
8368.60 1674
8369.46 1634
8370.32 1616
8371.19 1694
8372.05 1722
8372.92 1645
8373.78 1667
8374.64 1705
8375.51 1773
8376.37 1749
8377.24 1688
8378.10 1707
8378.96 1717
8379.83 1683
8380.69 1672
8381.56 1621
8382.42 1676
8383.29 1721
8384.15 1730
8385.01 1688
8385.88 1662
8386.74 1675
8387.61 1732
8388.47 1731
8389.34 1647
8390.20 1675
8391.07 1722
8391.93 1709
8392.80 1683
8393.66 1688
8394.53 1746
8395.39 1679
8396.26 1692
8397.12 1694
8397.99 1694
8398.85 1710
8399.72 1668
8400.58 1749
8401.45 1667
8402.31 1691
8403.18 1769
8404.04 1762
8404.91 1685
8405.77 1642
8406.64 1717
8407.50 1749
8408.37 1739
8409.24 1689
8410.10 1702
8410.97 1776
8411.83 1705
8412.70 1703
8413.57 1736
8414.43 1772
8415.30 1703
8416.16 1755
8417.03 1744
8417.90 1695
8418.76 1749
8419.63 1788
8420.49 1749
8421.36 1739
8422.23 1813
8423.09 1767
8423.96 1769
8424.83 1732
8425.69 1741
8426.56 1762
8427.43 1866
8428.29 1760
8429.16 1814
8430.03 1834
8430.89 1819
8431.76 1839
8432.63 1858
8433.49 1871
8434.36 1861
8435.23 1877
8436.09 1917
8436.96 1936
8437.83 1902
8438.70 1875
8439.56 1836
8440.43 1915
8441.30 1898
8442.17 1947
8443.03 2021
8443.90 2033
8444.77 2008
8445.64 2075
8446.50 2067
8447.37 2152
8448.24 2226
8449.11 2226
8449.97 2192
8450.84 2116
8451.71 2144
8452.58 2074
8453.45 2095
8454.31 2070
8455.18 2095
8456.05 2083
8456.92 2099
8457.79 2174
8458.65 2272
8459.52 2246
8460.39 2398
8461.26 2493
8462.13 2478
8463.00 2516
8463.86 2432
8464.73 2378
8465.60 2395
8466.47 2475
8467.34 2397
8468.21 2348
8469.08 2376
8469.94 2323
8470.81 2466
8471.68 2652
8472.55 2681
8473.42 2647
8474.29 2836
8475.16 2950
8476.03 2962
8476.90 2981
8477.77 2869
8478.64 2791
8479.50 2700
8480.37 2661
8481.24 2551
8482.11 2434
8482.98 2320
8483.85 2368
8484.72 2308
8485.59 2281
8486.46 2242
8487.33 2213
8488.20 2253
8489.07 2146
8489.94 2150
8490.81 2208
8491.68 2096
8492.55 2132
8493.42 2083
8494.29 2160
8495.16 2148
8496.03 2163
8496.90 2114
8497.77 2141
8498.64 2172
8499.51 2157
8500.38 2204
8501.25 2236
8502.12 2228
8502.99 2248
8503.86 2316
8504.73 2321
8505.60 2252
8506.48 2319
8507.35 2273
8508.22 2243
8509.09 2274
8509.96 2328
8510.83 2315
8511.70 2357
8512.57 2396
8513.44 2396
8514.31 2374
8515.18 2473
8516.06 2501
8516.93 2497
8517.80 2457
8518.67 2518
8519.54 2481
8520.41 2465
8521.28 2426
8522.16 2376
8523.03 2436
8523.90 2370
8524.77 2453
8525.64 2412
8526.51 2433
8527.39 2445
8528.26 2485
8529.13 2502
8530.00 2539
8530.87 2460
8531.74 2420
8532.62 2444
8533.49 2496
8534.36 2603
8535.23 2574
8536.11 2644
8536.98 2644
8537.85 2715
8538.72 2754
8539.59 2826
8540.47 2847
8541.34 2921
8542.21 2826
8543.08 2868
8543.96 2868
8544.83 2868
8545.70 2799
8546.58 2779
8547.45 2694
8548.32 2738
8549.19 2755
8550.07 2649
8550.94 2730
8551.81 2824
8552.69 2911
8553.56 3121
8554.43 3437
8555.31 3888
8556.18 4429
8557.05 4905
8557.93 5384
8558.80 5731
8559.67 5804
8560.55 5780
8561.42 5562
8562.29 5193
8563.17 4848
8564.04 4495
8564.91 4196
8565.79 3776
8566.66 3617
8567.53 3274
8568.41 3004
8569.28 2889
8570.16 2739
8571.03 2610
8571.90 2501
8572.78 2516
8573.65 2499
8574.53 2416
8575.40 2367
8576.28 2343
8577.15 2350
8578.02 2289
8578.90 2245
8579.77 2163
8580.65 2214
8581.52 2198
8582.40 2255
8583.27 2195
8584.15 2234
8585.02 2262
8585.90 2190
8586.77 2194
8587.64 2267
8588.52 2289
8589.39 2271
8590.27 2180
8591.14 2177
8592.02 2232
8592.89 2215
8593.77 2184
8594.65 2247
8595.52 2344
8596.40 2353
8597.27 2350
8598.15 2307
8599.02 2353
8599.90 2268
8600.77 2294
8601.65 2362
8602.52 2248
8603.40 2202
8604.28 2225
8605.15 2174
8606.03 2106
8606.90 2090
8607.78 2095
8608.65 2110
8609.53 2129
8610.41 2126
8611.28 2127
8612.16 2139
8613.03 2125
8613.91 2117
8614.79 2138
8615.66 2129
8616.54 2164
8617.42 2140
8618.29 2157
8619.17 2098
8620.05 2216
8620.92 2179
8621.80 2132
8622.68 2114
8623.55 2195
8624.43 2227
8625.31 2202
8626.18 2116
8627.06 2087
8627.94 2084
8628.81 2064
8629.69 2099
8630.57 2084
8631.44 2095
8632.32 2136
8633.20 2164
8634.08 2103
8634.95 2046
8635.83 1998
8636.71 2047
8637.59 2101
8638.46 2084
8639.34 2054
8640.22 1971
8641.10 2030
8641.97 1940
8642.85 1897
8643.73 1923
8644.61 1942
8645.48 1908
8646.36 1968
8647.24 1873
8648.12 1869
8649.00 1836
8649.87 1906
8650.75 1861
8651.63 1875
8652.51 1875
8653.39 1905
8654.26 1835
8655.14 1848
8656.02 1798
8656.90 1863
8657.78 1856
8658.66 1854
8659.53 1864
8660.41 1852
8661.29 1856
8662.17 1816
8663.05 1804
8663.93 1809
8664.81 1781
8665.69 1757
8666.56 1766
8667.44 1740
8668.32 1766
8669.20 1770
8670.08 1763
8670.96 1798
8671.84 1722
8672.72 1732
8673.60 1715
8674.48 1698
8675.36 1753
8676.23 1780
8677.11 1726
8677.99 1765
8678.87 1770
8679.75 1778
8680.63 1691
8681.51 1688
8682.39 1685
8683.27 1654
8684.15 1751
8685.03 1695
8685.91 1704
8686.79 1742
8687.67 1687
8688.55 1726
8689.43 1777
8690.31 1750
8691.19 1713
8692.07 1751
8692.95 1684
8693.83 1704
8694.71 1688
8695.59 1729
8696.47 1790
8697.35 1757
8698.23 1784
8699.11 1749
8699.99 1755
8700.88 1691
8701.76 1721
8702.64 1730
8703.52 1706
8704.40 1750
8705.28 1702
8706.16 1658
8707.04 1606
8707.92 1615
8708.80 1609
8709.68 1595
8710.57 1609
8711.45 1638
8712.33 1600
8713.21 1601
8714.09 1654
8714.97 1636
8715.85 1596
8716.73 1542
8717.62 1617
8718.50 1547
8719.38 1626
8720.26 1615
8721.14 1572
8722.02 1528
8722.91 1548
8723.79 1608
8724.67 1597
8725.55 1592
8726.43 1634
8727.31 1659
8728.20 1624
8729.08 1648
8729.96 1583
8730.84 1613
8731.73 1631
8732.61 1603
8733.49 1598
8734.37 1625
8735.25 1654
8736.14 1585
8737.02 1590
8737.90 1582
8738.78 1531
8739.67 1506
8740.55 1601
8741.43 1531
8742.31 1564
8743.20 1570
8744.08 1578
8744.96 1530
8745.85 1502
8746.73 1508
8747.61 1566
8748.50 1578
8749.38 1534
8750.26 1605
8751.14 1554
8752.03 1564
8752.91 1504
8753.79 1534
8754.68 1576
8755.56 1514
8756.44 1550
8757.33 1570
8758.21 1601
8759.10 1707
8759.98 1695
8760.86 1743
8761.75 1776
8762.63 1722
8763.51 1768
8764.40 1776
8765.28 1731
8766.17 1713
8767.05 1722
8767.93 1683
8768.82 1760
8769.70 1700
8770.59 1665
8771.47 1648
8772.35 1610
8773.24 1629
8774.12 1634
8775.01 1508
8775.89 1531
8776.78 1598
8777.66 1576
8778.54 1608
8779.43 1508
8780.31 1513
8781.20 1506
8782.08 1520
8782.97 1515
8783.85 1517
8784.74 1474
8785.62 1487
8786.51 1481
8787.39 1533
8788.28 1485
8789.16 1491
8790.05 1481
8790.93 1512
8791.82 1489
8792.70 1497
8793.59 1452
8794.47 1403
8795.36 1422
8796.25 1380
8797.13 1424
8798.02 1402
8798.90 1425
8799.79 1386
8800.67 1393
8801.56 1418
8802.44 1392
8803.33 1413
8804.22 1337
8805.10 1375
8805.99 1409
8806.87 1442
8807.76 1421
8808.65 1409
8809.53 1369
8810.42 1414
8811.30 1395
8812.19 1337
8813.08 1315
8813.96 1407
8814.85 1400
8815.74 1444
8816.62 1420
8817.51 1393
8818.40 1362
8819.28 1402
8820.17 1346
8821.06 1314
8821.94 1324
8822.83 1384
8823.72 1389
8824.60 1314
8825.49 1314
8826.38 1345
8827.26 1415
8828.15 1371
8829.04 1361
8829.93 1353
8830.81 1373
8831.70 1390
8832.59 1393
8833.47 1325
8834.36 1325
8835.25 1363
8836.14 1365
8837.02 1397
8837.91 1308
8838.80 1288
8839.69 1390
8840.57 1456
8841.46 1434
8842.35 1399
8843.24 1348
8844.13 1411
8845.01 1338
8845.90 1329
8846.79 1292
8847.68 1321
8848.57 1322
8849.45 1274
8850.34 1261
8851.23 1291
8852.12 1402
8853.01 1315
8853.90 1281
8854.78 1317
8855.67 1402
8856.56 1287
8857.45 1325
8858.34 1325
8859.23 1283
8860.12 1260
8861.00 1269
8861.89 1355
8862.78 1306
8863.67 1284
8864.56 1304
8865.45 1305
8866.34 1213
8867.23 1248
8868.12 1290
8869.00 1283
8869.89 1288
8870.78 1318
8871.67 1338
8872.56 1265
8873.45 1255
8874.34 1287
8875.23 1286
8876.12 1371
8877.01 1320
8877.90 1338
8878.79 1312
8879.68 1286
8880.57 1289
8881.46 1290
8882.35 1300
8883.24 1312
8884.13 1295
8885.02 1290
8885.91 1284
8886.80 1284
8887.69 1313
8888.58 1301
8889.47 1372
8890.36 1319
8891.25 1305
8892.14 1328
8893.03 1272
8893.92 1303
8894.81 1285
8895.70 1219
8896.59 1266
8897.48 1287
8898.37 1255
8899.26 1284
8900.15 1282
8901.04 1299
8901.93 1333
8902.82 1312
8903.71 1218
8904.61 1192
8905.50 1240
8906.39 1230
8907.28 1300
8908.17 1237
8909.06 1251
8909.95 1220
8910.84 1280
8911.73 1256
8912.63 1312
8913.52 1233
8914.41 1228
8915.30 1278
8916.19 1299
8917.08 1327
8917.97 1235
8918.87 1254
8919.76 1272
8920.65 1332
8921.54 1335
8922.43 1306
8923.33 1228
8924.22 1270
8925.11 1263
8926.00 1228
8926.89 1240
8927.79 1248
8928.68 1280
8929.57 1312
8930.46 1294
8931.35 1246
8932.25 1275
8933.14 1309
8934.03 1266
8934.92 1242
8935.82 1271
8936.71 1293
8937.60 1274
8938.49 1290
8939.39 1191
8940.28 1234
8941.17 1249
8942.06 1264
8942.96 1190
8943.85 1212
8944.74 1241
8945.64 1267
8946.53 1219
8947.42 1217
8948.31 1201
8949.21 1307
8950.10 1275
8950.99 1297
8951.89 1260
8952.78 1277
8953.67 1282
8954.57 1282
8955.46 1320
8956.35 1253
8957.25 1246
8958.14 1250
8959.04 1268
8959.93 1282
8960.82 1245
8961.72 1226
8962.61 1274
8963.50 1216
8964.40 1243
8965.29 1226
8966.19 1243
8967.08 1234
8967.97 1243
8968.87 1252
8969.76 1213
8970.66 1227
8971.55 1226
8972.45 1222
8973.34 1185
8974.23 1227
8975.13 1252
8976.02 1290
8976.92 1219
8977.81 1273
8978.71 1207
8979.60 1234
8980.50 1190
8981.39 1218
8982.29 1270
8983.18 1236
8984.08 1220
8984.97 1191
8985.87 1178
8986.76 1196
8987.66 1220
8988.55 1217
8989.45 1220
8990.34 1228
8991.24 1232
8992.13 1235
8993.03 1273
8993.92 1229
8994.82 1205
8995.71 1193
8996.61 1219
8997.50 1171
8998.40 1176
8999.30 1182
9000.19 1168
9001.09 1182
9001.98 1196
9002.88 1176
9003.77 1154
9004.67 1179
9005.57 1202
9006.46 1265
9007.36 1229
9008.25 1267
9009.15 1238
9010.05 1302
9010.94 1230
9011.84 1215
9012.74 1182
9013.63 1186
9014.53 1198
9015.42 1185
9016.32 1213
9017.22 1185
9018.11 1247
9019.01 1159
9019.91 1198
9020.80 1205
9021.70 1206
9022.60 1230
9023.49 1175
9024.39 1160
9025.29 1201
9026.19 1271
9027.08 1203
9027.98 1210
9028.88 1246
9029.77 1257
9030.67 1204
9031.57 1180
9032.47 1186
9033.36 1221
9034.26 1213
9035.16 1233
9036.06 1241
9036.95 1210
9037.85 1198
9038.75 1252
9039.65 1241
9040.54 1238
9041.44 1165
9042.34 1170
9043.24 1203
9044.13 1218
9045.03 1184
9045.93 1145
9046.83 1169
9047.73 1188
9048.63 1211
9049.52 1243
9050.42 1143
9051.32 1189
9052.22 1221
9053.12 1222
9054.01 1242
9054.91 1200
9055.81 1231
9056.71 1226
9057.61 1161
9058.51 1161
9059.41 1232
9060.30 1248
9061.20 1204
9062.10 1230
9063.00 1255
9063.90 1195
9064.80 1165
9065.70 1184
9066.60 1224
9067.50 1204
9068.39 1210
9069.29 1247
9070.19 1214
9071.09 1172
9071.99 1231
9072.89 1215
9073.79 1258
9074.69 1261
9075.59 1274
9076.49 1310
9077.39 1181
9078.29 1238
9079.19 1188
9080.09 1170
9080.99 1158
9081.89 1194
9082.79 1192
9083.69 1180
9084.59 1189
9085.49 1179
9086.39 1208
9087.29 1261
9088.19 1196
9089.09 1179
9089.99 1215
9090.89 1227
9091.79 1209
9092.69 1243
9093.59 1236
9094.49 1268
9095.39 1287
9096.29 1219
9097.19 1216
9098.09 1165
9098.99 1206
9099.89 1228
9100.79 1193
9101.69 1149
9102.59 1175
9103.49 1183
9104.40 1222
9105.30 1162
9106.20 1140
9107.10 1200
9108.00 1147
9108.90 1226
9109.80 1182
9110.70 1181
9111.60 1190
9112.51 1162
9113.41 1159
9114.31 1133
9115.21 1107
9116.11 1150
9117.01 1162
9117.91 1134
9118.82 1138
9119.72 1182
9120.62 1169
9121.52 1132
9122.42 1127
9123.32 1111
9124.23 1145
9125.13 1137
9126.03 1124
9126.93 1091
9127.83 1055
9128.74 1097
9129.64 1147
9130.54 1147
9131.44 1192
9132.34 1141
9133.25 1142
9134.15 1183
9135.05 1126
9135.95 1161
9136.86 1122
9137.76 1189
9138.66 1160
9139.56 1168
9140.47 1175
9141.37 1186
9142.27 1118
9143.18 1164
9144.08 1169
9144.98 1147
9145.88 1163
9146.79 1146
9147.69 1156
9148.59 1117
9149.50 1121
9150.40 1176
9151.30 1174
9152.21 1089
9153.11 1113
9154.01 1137
9154.92 1146
9155.82 1086
9156.72 1108
9157.63 1115
9158.53 1166
9159.43 1096
9160.34 1142
9161.24 1120
9162.14 1114
9163.05 1156
9163.95 1185
9164.86 1137
9165.76 1170
9166.66 1156
9167.57 1109
9168.47 1094
9169.38 1091
9170.28 1123
9171.18 1130
9172.09 1123
9172.99 1136
9173.90 1133
9174.80 1125
9175.71 1115
9176.61 1115
9177.52 1118
9178.42 1099
9179.32 1098
9180.23 1092
9181.13 1107
9182.04 1099
9182.94 1087
9183.85 1118
9184.75 1087
9185.66 1135
9186.56 1128
9187.47 1128
9188.37 1126
9189.28 1078
9190.18 1108
9191.09 1105
9191.99 1187
9192.90 1125
9193.80 1157
9194.71 1097
9195.61 1126
9196.52 1115
9197.43 1085
9198.33 1128
9199.24 1132
9200.14 1160
9201.05 1153
9201.95 1119
9202.86 1170
9203.77 1227
9204.67 1155
9205.58 1237
9206.48 1196
9207.39 1203
9208.29 1229
9209.20 1213
9210.11 1199
9211.01 1146
9211.92 1174
9212.83 1187
9213.73 1162
9214.64 1158
9215.54 1146
9216.45 1164
9217.36 1150
9218.26 1177
9219.17 1154
9220.08 1107
9220.98 1122
9221.89 1142
9222.80 1157
9223.70 1182
9224.61 1173
9225.52 1097
9226.42 1102
9227.33 1110
9228.24 1108
9229.15 1107
9230.05 1055
9230.96 1051
9231.87 1127
9232.77 1165
9233.68 1092
9234.59 1120
9235.50 1112
9236.40 1110
9237.31 1131
9238.22 1111
9239.13 1066
9240.03 1150
9240.94 1110
9241.85 1149
9242.76 1091
9243.66 1106
9244.57 1140
9245.48 1140
9246.39 1105
9247.30 1071
9248.20 1100
9249.11 1085
9250.02 1126
9250.93 1055
9251.84 1082
9252.75 1068
9253.65 1121
9254.56 1100
9255.47 1096
9256.38 1048
9257.29 1089
9258.20 1143
9259.10 1164
9260.01 1162
9260.92 1045
9261.83 1129
9262.74 1091
9263.65 1141
9264.56 1148
9265.46 1143
9266.37 1154
9267.28 1208
9268.19 1157
9269.10 1133
9270.01 1176
9270.92 1144
9271.83 1126
9272.74 1103
9273.65 1128
9274.56 1146
9275.47 1090
9276.37 1100
9277.28 1054
9278.19 1048
9279.10 1081
9280.01 1112
9280.92 1110
9281.83 1083
9282.74 1080
9283.65 1087
9284.56 1104
9285.47 1104
9286.38 1123
9287.29 1086
9288.20 1070
9289.11 1073
9290.02 1127
9290.93 1183
9291.84 1157
9292.75 1108
9293.66 1162
9294.57 1161
9295.48 1143
9296.39 1152
9297.30 1147
9298.21 1167
9299.12 1167
9300.03 1149
9300.94 1160
9301.86 1176
9302.77 1210
9303.68 1186
9304.59 1154
9305.50 1119
9306.41 1133
9307.32 1175
9308.23 1205
9309.14 1203
9310.05 1213
9310.96 1220
9311.88 1304
9312.79 1298
9313.70 1253
9314.61 1289
9315.52 1339
9316.43 1287
9317.34 1249
9318.25 1282
9319.17 1298
9320.08 1317
9320.99 1292
9321.90 1250
9322.81 1212
9323.72 1226
9324.64 1274
9325.55 1241
9326.46 1195
9327.37 1171
9328.28 1244
9329.20 1209
9330.11 1188
9331.02 1224
9331.93 1203
9332.84 1211
9333.76 1209
9334.67 1191
9335.58 1135
9336.49 1144
9337.41 1218
9338.32 1173
9339.23 1132
9340.14 1127
9341.06 1206
9341.97 1216
9342.88 1214
9343.79 1194
9344.71 1198
9345.62 1142
9346.53 1177
9347.44 1101
9348.36 1182
9349.27 1220
9350.18 1197
9351.10 1188
9352.01 1174
9352.92 1145
9353.84 1148
9354.75 1190
9355.66 1135
9356.58 1201
9357.49 1220
9358.40 1214
9359.32 1157
9360.23 1136
9361.14 1136
9362.06 1197
9362.97 1197
9363.88 1169
9364.80 1151
9365.71 1096
9366.62 1151
9367.54 1185
9368.45 1104
9369.37 1117
9370.28 1174
9371.19 1174
9372.11 1191
9373.02 1205
9373.94 1159
9374.85 1184
9375.77 1127
9376.68 1162
9377.59 1186
9378.51 1153
9379.42 1178
9380.34 1150
9381.25 1144
9382.17 1161
9383.08 1199
9384.00 1188
9384.91 1111
9385.83 1154
9386.74 1187
9387.65 1128
9388.57 1135
9389.48 1156
9390.40 1160
9391.31 1209
9392.23 1212
9393.14 1220
9394.06 1201
9394.98 1268
9395.89 1287
9396.81 1242
9397.72 1276
9398.64 1259
9399.55 1260
9400.47 1222
9401.38 1204
9402.30 1214
9403.21 1265
9404.13 1233
9405.05 1174
9405.96 1175
9406.88 1165
9407.79 1135
9408.71 1113
9409.62 1153
9410.54 1169
9411.46 1167
9412.37 1109
9413.29 1159
9414.20 1165
9415.12 1109
9416.04 1132
9416.95 1082
9417.87 1108
9418.79 1162
9419.70 1164
9420.62 1161
9421.54 1113
9422.45 1102
9423.37 1108
9424.29 1177
9425.20 1152
9426.12 1099
9427.04 1129
9427.95 1111
9428.87 1154
9429.79 1156
9430.70 1127
9431.62 1156
9432.54 1160
9433.45 1165
9434.37 1125
9435.29 1121
9436.21 1074
9437.12 1096
9438.04 1089
9438.96 1091
9439.87 1056
9440.79 1117
9441.71 1081
9442.63 1059
9443.54 1035
9444.46 1106
9445.38 1064
9446.30 1074
9447.22 1107
9448.13 1093
9449.05 1088
9449.97 1108
9450.89 1096
9451.81 1144
9452.72 1139
9453.64 1128
9454.56 1081
9455.48 1078
9456.40 1122
9457.31 1111
9458.23 1110
9459.15 1061
9460.07 1103
9460.99 1091
9461.91 1102
9462.82 1085
9463.74 1095
9464.66 1132
9465.58 1071
9466.50 1088
9467.42 1065
9468.34 1079
9469.26 1133
9470.17 1142
9471.09 1108
9472.01 1116
9472.93 1141
9473.85 1114
9474.77 1080
9475.69 1150
9476.61 1131
9477.53 1087
9478.45 1113
9479.37 1148
9480.28 1173
9481.20 1101
9482.12 1108
9483.04 1085
9483.96 1124
9484.88 1120
9485.80 1120
9486.72 1127
9487.64 1124
9488.56 1143
9489.48 1149
9490.40 1062
9491.32 1075
9492.24 1141
9493.16 1125
9494.08 1119
9495.00 1084
9495.92 1122
9496.84 1049
9497.76 1101
9498.68 1086
9499.60 1050
9500.52 1060
9501.44 1104
9502.36 1082
9503.28 1067
9504.20 1061
9505.12 1098
9506.04 1098
9506.97 1054
9507.89 1088
9508.81 1111
9509.73 1128
9510.65 1086
9511.57 1087
9512.49 1078
9513.41 1113
9514.33 1079
9515.25 1106
9516.17 1064
9517.10 1074
9518.02 1121
9518.94 1105
9519.86 1085
9520.78 1067
9521.70 1078
9522.62 1100
9523.54 1113
9524.47 1052
9525.39 1066
9526.31 1092
9527.23 1117
9528.15 1131
9529.07 1126
9530.00 1128
9530.92 1111
9531.84 1088
9532.76 1069
9533.68 1038
9534.61 1088
9535.53 1119
9536.45 1143
9537.37 1094
9538.29 1069
9539.22 1060
9540.14 1112
9541.06 1150
9541.98 1071
9542.91 1057
9543.83 1026
9544.75 1140
9545.67 1071
9546.60 1119
9547.52 1093
9548.44 1091
9549.36 1117
9550.29 1117
9551.21 1092
9552.13 1076
9553.06 1104
9553.98 1079
9554.90 1062
9555.82 1111
9556.75 1100
9557.67 1098
9558.59 1143
9559.52 1172
9560.44 1091
9561.36 1083
9562.29 1075
9563.21 1081
9564.13 1084
9565.06 1104
9565.98 1080
9566.90 1080
9567.83 1061
9568.75 1159
9569.68 1094
9570.60 1161
9571.52 1171
9572.45 1089
9573.37 1096
9574.29 1075
9575.22 1136
9576.14 1112
9577.07 1083
9577.99 1103
9578.91 1053
9579.84 1069
9580.76 1105
9581.69 1169
9582.61 1112
9583.54 1125
9584.46 1131
9585.38 1140
9586.31 1133
9587.23 1094
9588.16 1112
9589.08 1147
9590.01 1126
9590.93 1109
9591.86 1123
9592.78 1163
9593.71 1150
9594.63 1108
9595.56 1110
9596.48 1163
9597.41 1147
9598.33 1186
9599.26 1144
9600.18 1160
9601.11 1117
9602.03 1159
9602.96 1158
9603.88 1129
9604.81 1094
9605.73 1125
9606.66 1110
9607.59 1131
9608.51 1151
9609.44 1134
9610.36 1172
9611.29 1146
9612.21 1106
9613.14 1168
9614.07 1129
9614.99 1119
9615.92 1179
9616.84 1191
9617.77 1159
9618.70 1201
9619.62 1226
9620.55 1223
9621.47 1156
9622.40 1188
9623.33 1234
9624.25 1163
9625.18 1234
9626.11 1286
9627.03 1249
9627.96 1242
9628.89 1253
9629.81 1252
9630.74 1234
9631.67 1246
9632.59 1242
9633.52 1273
9634.45 1298
9635.37 1331
9636.30 1323
9637.23 1382
9638.15 1426
9639.08 1469
9640.01 1474
9640.93 1555
9641.86 1555
9642.79 1557
9643.72 1547
9644.64 1506
9645.57 1515
9646.50 1482
9647.43 1533
9648.35 1472
9649.28 1471
9650.21 1524
9651.14 1530
9652.06 1583
9652.99 1599
9653.92 1575
9654.85 1569
9655.78 1531
9656.70 1503
9657.63 1550
9658.56 1576
9659.49 1519
9660.42 1472
9661.34 1425
9662.27 1411
9663.20 1443
9664.13 1483
9665.06 1462
9665.98 1399
9666.91 1424
9667.84 1526
9668.77 1514
9669.70 1474
9670.63 1474
9671.56 1509
9672.48 1523
9673.41 1499
9674.34 1477
9675.27 1494
9676.20 1506
9677.13 1442
9678.06 1426
9678.99 1528
9679.92 1455
9680.84 1479
9681.77 1445
9682.70 1478
9683.63 1414
9684.56 1398
9685.49 1413
9686.42 1418
9687.35 1403
9688.28 1378
9689.21 1368
9690.14 1361
9691.07 1354
9692.00 1408
9692.93 1450
9693.86 1470
9694.79 1514
9695.72 1496
9696.65 1491
9697.58 1511
9698.51 1487
9699.44 1512
9700.37 1555
9701.30 1489
9702.23 1503
9703.16 1522
9704.09 1501
9705.02 1441
9705.95 1421
9706.88 1445
9707.81 1411
9708.74 1412
9709.67 1395
9710.60 1481
9711.53 1458
9712.46 1445
9713.39 1417
9714.32 1447
9715.25 1429
9716.18 1430
9717.11 1444
9718.04 1430
9718.97 1519
9719.91 1474
9720.84 1417
9721.77 1379
9722.70 1394
9723.63 1479
9724.56 1440
9725.49 1460
9726.42 1432
9727.35 1427
9728.29 1493
9729.22 1518
9730.15 1494
9731.08 1500
9732.01 1512
9732.94 1498
9733.88 1498
9734.81 1507
9735.74 1496
9736.67 1477
9737.60 1520
9738.53 1507
9739.47 1537
9740.40 1521
9741.33 1586
9742.26 1570
9743.19 1563
9744.13 1494
9745.06 1604
9745.99 1597
9746.92 1517
9747.86 1537
9748.79 1519
9749.72 1523
9750.65 1575
9751.58 1578
9752.52 1585
9753.45 1588
9754.38 1591
9755.32 1596
9756.25 1642
9757.18 1642
9758.11 1636
9759.05 1731
9759.98 1647
9760.91 1702
9761.84 1738
9762.78 1719
9763.71 1766
9764.64 1817
9765.58 1770
9766.51 1745
9767.44 1721
9768.38 1783
9769.31 1762
9770.24 1837
9771.18 1889
9772.11 1836
9773.04 1856
9773.98 1916
9774.91 1909
9775.84 1875
9776.78 1857
9777.71 1889
9778.65 1894
9779.58 1919
9780.51 1928
9781.45 1958
9782.38 2002
9783.32 2087
9784.25 2089
9785.18 2118
9786.12 2235
9787.05 2338
9787.99 2372
9788.92 2406
9789.85 2491
9790.79 2502
9791.72 2445
9792.66 2433
9793.59 2437
9794.53 2263
9795.46 2230
9796.40 2208
9797.33 2160
9798.27 2205
9799.20 2270
9800.14 2312
9801.07 2446
9802.00 2434
9802.94 2486
9803.87 2580
9804.81 2600
9805.74 2504
9806.68 2432
9807.62 2349
9808.55 2287
9809.49 2251
9810.42 2124
9811.36 2040
9812.29 1976
9813.23 1906
9814.16 1863
9815.10 1730
9816.03 1679
9816.97 1658
9817.90 1757
9818.84 1713
9819.78 1710
9820.71 1689
9821.65 1612
9822.58 1655
9823.52 1663
9824.46 1579
9825.39 1614
9826.33 1662
9827.26 1696
9828.20 1634
9829.14 1619
9830.07 1601
9831.01 1655
9831.94 1607
9832.88 1631
9833.82 1571
9834.75 1610
9835.69 1601
9836.63 1630
9837.56 1559
9838.50 1584
9839.44 1566
9840.37 1616
9841.31 1618
9842.25 1616
9843.18 1621
9844.12 1586
9845.06 1657
9846.00 1608
9846.93 1593
9847.87 1580
9848.81 1597
9849.74 1633
9850.68 1558
9851.62 1530
9852.56 1551
9853.49 1584
9854.43 1651
9855.37 1524
9856.31 1557
9857.24 1597
9858.18 1632
9859.12 1610
9860.06 1584
9860.99 1600
9861.93 1575
9862.87 1630
9863.81 1634
9864.74 1577
9865.68 1568
9866.62 1645
9867.56 1647
9868.50 1623
9869.43 1626
9870.37 1664
9871.31 1683
9872.25 1666
9873.19 1663
9874.13 1664
9875.06 1695
9876.00 1638
9876.94 1697
9877.88 1728
9878.82 1719
9879.76 1787
9880.70 1794
9881.63 1703
9882.57 1729
9883.51 1712
9884.45 1840
9885.39 1781
9886.33 1758
9887.27 1748
9888.21 1764
9889.15 1727
9890.08 1678
9891.02 1704
9891.96 1707
9892.90 1635
9893.84 1652
9894.78 1660
9895.72 1632
9896.66 1693
9897.60 1679
9898.54 1693
9899.48 1648
9900.42 1632
9901.36 1680
9902.30 1623
9903.24 1705
9904.18 1714
9905.12 1688
9906.06 1710
9907.00 1683
9907.94 1653
9908.88 1689
9909.82 1704
9910.76 1731
9911.70 1753
9912.64 1752
9913.58 1775
9914.52 1811
9915.46 1795
9916.40 1766
9917.34 1771
9918.28 1829
9919.22 1802
9920.16 1780
9921.10 1850
9922.04 1797
9922.98 1882
9923.92 1790
9924.86 1868
9925.80 1975
9926.74 2164
9927.68 2408
9928.63 2614
9929.57 2838
9930.51 3174
9931.45 3253
9932.39 3457
9933.33 3507
9934.27 3571
9935.21 3359
9936.15 3255
9937.10 3121
9938.04 2845
9938.98 2680
9939.92 2471
9940.86 2380
9941.80 2172
9942.75 2115
9943.69 2056
9944.63 1959
9945.57 1805
9946.51 1806
9947.45 1806
9948.40 1767
9949.34 1743
9950.28 1685
9951.22 1709
9952.16 1642
9953.11 1629
9954.05 1605
9954.99 1600
9955.93 1632
9956.87 1619
9957.82 1600
9958.76 1654
9959.70 1597
9960.64 1626
9961.59 1694
9962.53 1681
9963.47 1657
9964.41 1626
9965.36 1630
9966.30 1665
9967.24 1667
9968.19 1666
9969.13 1666
9970.07 1705
9971.01 1752
9971.96 1760
9972.90 1791
9973.84 1828
9974.79 1888
9975.73 1824
9976.67 1764
9977.62 1801
9978.56 1852
9979.50 1807
9980.45 1713
9981.39 1594
9982.33 1653
9983.28 1645
9984.22 1545
9985.16 1496
9986.11 1559
9987.05 1576
9987.99 1468
9988.94 1458
9989.88 1452
9990.83 1445
9991.77 1434
9992.71 1496
9993.66 1436
9994.60 1458
9995.55 1442
9996.49 1460
9997.43 1467
9998.38 1400
9999.32 1463
10000.27 1455
10001.21 1474
10002.16 1471
10003.10 1514
10004.05 1504
10004.99 1535
10005.93 1527
10006.88 1478
10007.82 1449
10008.77 1476
10009.71 1533
10010.66 1540
10011.60 1506
10012.55 1515
10013.49 1538
10014.44 1455
10015.38 1496
10016.33 1496
10017.27 1488
10018.22 1445
10019.16 1405
10020.11 1441
10021.05 1411
10022.00 1386
10022.95 1509
10023.89 1402
10024.84 1424
10025.78 1476
10026.73 1431
10027.67 1458
10028.62 1414
10029.56 1381
10030.51 1376
10031.46 1395
10032.40 1338
10033.35 1341
10034.29 1312
10035.24 1336
10036.19 1296
10037.13 1312
10038.08 1333
10039.02 1315
10039.97 1318
10040.92 1290
10041.86 1279
10042.81 1277
10043.76 1307
10044.70 1265
10045.65 1306
10046.60 1319
10047.54 1303
10048.49 1277
10049.43 1316
10050.38 1256
10051.33 1238
10052.28 1312
10053.22 1295
10054.17 1271
10055.12 1246
10056.06 1323
10057.01 1299
10057.96 1240
10058.90 1254
10059.85 1252
10060.80 1252
10061.75 1301
10062.69 1184
10063.64 1233
10064.59 1218
10065.53 1197
10066.48 1183
10067.43 1213
10068.38 1207
10069.33 1204
10070.27 1206
10071.22 1193
10072.17 1174
10073.12 1220
10074.06 1217
10075.01 1204
10075.96 1214
10076.91 1277
10077.86 1263
10078.80 1169
10079.75 1207
10080.70 1181
10081.65 1201
10082.60 1213
10083.54 1219
10084.49 1200
10085.44 1218
10086.39 1211
10087.34 1181
10088.29 1227
10089.24 1214
10090.18 1210
10091.13 1203
10092.08 1217
10093.03 1192
10093.98 1190
10094.93 1193
10095.88 1186
10096.83 1168
10097.77 1216
10098.72 1211
10099.67 1164
10100.62 1205
10101.57 1217
10102.52 1169
10103.47 1204
10104.42 1161
10105.37 1143
10106.32 1215
10107.27 1251
10108.22 1171
10109.16 1144
10110.11 1157
10111.06 1127
10112.01 1109
10112.96 1162
10113.91 1137
10114.86 1120
10115.81 1141
10116.76 1115
10117.71 1118
10118.66 1110
10119.61 1164
10120.56 1191
10121.51 1129
10122.46 1167
10123.41 1146
10124.36 1106
10125.31 1068
10126.26 1136
10127.21 1116
10128.16 1090
10129.11 1060
10130.06 1077
10131.02 1150
10131.97 1127
10132.92 1139
10133.87 1120
10134.82 1087
10135.77 1067
10136.72 1033
10137.67 1062
10138.62 1088
10139.57 1106
10140.52 1087
10141.47 1097
10142.42 1073
10143.38 1046
10144.33 1084
10145.28 1114
10146.23 1118
10147.18 1097
10148.13 1082
10149.08 1071
10150.03 1040
10150.99 1032
10151.94 1058
10152.89 1105
10153.84 1077
10154.79 1098
10155.74 1042
10156.70 1029
10157.65 1088
10158.60 1084
10159.55 1066
10160.50 1053
10161.46 1072
10162.41 1115
10163.36 1099
10164.31 1098
10165.26 1064
10166.22 1047
10167.17 1127
10168.12 1104
10169.07 1077
10170.02 1092
10170.98 1087
10171.93 1107
10172.88 1122
10173.83 1134
10174.79 1102
10175.74 1154
10176.69 1122
10177.65 1121
10178.60 1144
10179.55 1128
10180.50 1149
10181.46 1122
10182.41 1133
10183.36 1126
10184.32 1124
10185.27 1161
10186.22 1088
10187.17 1088
10188.13 1105
10189.08 1160
10190.03 1150
10190.99 1085
10191.94 1076
10192.89 1066
10193.85 1077
10194.80 1135
10195.76 1201
10196.71 1166
10197.66 1108
10198.62 1086
10199.57 1113
10200.52 1126
10201.48 1169
10202.43 1135
10203.39 1162
10204.34 1168
10205.29 1193
10206.25 1208
10207.20 1212
10208.16 1265
10209.11 1327
10210.06 1386
10211.02 1391
10211.97 1520
10212.93 1555
10213.88 1625
10214.84 1579
10215.79 1639
10216.74 1554
10217.70 1469
10218.65 1497
10219.61 1483
10220.56 1397
10221.52 1313
10222.47 1321
10223.43 1277
10224.38 1237
10225.34 1198
10226.29 1235
10227.25 1193
10228.20 1157
10229.16 1189
10230.11 1184
10231.07 1154
10232.02 1121
10232.98 1137
10233.93 1129
10234.89 1098
10235.84 1136
10236.80 1179
10237.76 1179
10238.71 1232
10239.67 1231
10240.62 1202
10241.58 1199
10242.53 1266
10243.49 1196
10244.45 1204
10245.40 1180
10246.36 1198
10247.31 1199
10248.27 1190
10249.23 1137
10250.18 1120
10251.14 1158
10252.09 1138
10253.05 1131
10254.01 1141
10254.96 1105
10255.92 1098
10256.88 1112
10257.83 1108
10258.79 1104
10259.75 1090
10260.70 1105
10261.66 1085
10262.62 1070
10263.57 1073
10264.53 1051
10265.49 1057
10266.44 1068
10267.40 1027
10268.36 1053
10269.31 1053
10270.27 1077
10271.23 1130
10272.18 1024
10273.14 1073
10274.10 1044
10275.06 1066
10276.01 1016
10276.97 993
10277.93 1055
10278.89 1070
10279.84 1043
10280.80 1053
10281.76 1041
10282.72 1036
10283.67 1040
10284.63 985
10285.59 1042
10286.55 1058
10287.51 1050
10288.46 1027
10289.42 1023
10290.38 1000
10291.34 1029
10292.29 1035
10293.25 1060
10294.21 1015
10295.17 1062
10296.13 1052
10297.09 1056
10298.04 1046
10299.00 1051
10299.96 1037
10300.92 1066
10301.88 1069
10302.84 1093
10303.80 1084
10304.75 1008
10305.71 1024
10306.67 1003
10307.63 1019
10308.59 1061
10309.55 1027
10310.51 1034
10311.47 1028
10312.42 1037
10313.38 1005
10314.34 1001
10315.30 1018
10316.26 1032
10317.22 1026
10318.18 1046
10319.14 1027
10320.10 1020
10321.06 1045
10322.02 981
10322.98 992
10323.94 993
10324.90 1003
10325.86 992
10326.82 997
10327.78 962
10328.74 1008
10329.69 981
10330.65 992
10331.61 1010
10332.57 979
10333.53 978
10334.49 1006
10335.45 995
10336.41 979
10337.38 1016
10338.34 1017
10339.30 1027
10340.26 996
10341.22 1008
10342.18 993
10343.14 980
10344.10 949
10345.06 973
10346.02 966
10346.98 1013
10347.94 1003
10348.90 1028
10349.86 975
10350.82 980
10351.78 1042
10352.74 1003
10353.71 953
10354.67 1038
10355.63 1028
10356.59 959
10357.55 992
10358.51 970
10359.47 961
10360.43 956
10361.39 989
10362.36 1027
10363.32 1024
10364.28 1008
10365.24 965
10366.20 966
10367.16 1007
10368.12 998
10369.09 989
10370.05 1033
10371.01 953
10371.97 977
10372.93 984
10373.90 990
10374.86 994
10375.82 965
10376.78 921
10377.74 989
10378.71 986
10379.67 988
10380.63 1000
10381.59 1012
10382.55 959
10383.52 1022
10384.48 1031
10385.44 975
10386.40 981
10387.37 990
10388.33 952
10389.29 970
10390.25 1019
10391.22 1054
10392.18 1016
10393.14 996
10394.11 1013
10395.07 965
10396.03 982
10396.99 1019
10397.96 1042
10398.92 1003
10399.88 1035
10400.85 1022
10401.81 1030
10402.77 1031
10403.74 1035
10404.70 1010
10405.66 1005
10406.63 1034
10407.59 996
10408.55 1019
10409.52 1014
10410.48 1016
10411.44 1020
10412.41 1008
10413.37 998
10414.33 1030
10415.30 1064
10416.26 1061
10417.23 1074
10418.19 1063
10419.15 1110
10420.12 1150
10421.08 1225
10422.05 1241
10423.01 1283
10423.97 1368
10424.94 1357
10425.90 1351
10426.87 1383
10427.83 1343
10428.80 1263
10429.76 1206
10430.73 1222
10431.69 1215
10432.65 1092
10433.62 1126
10434.58 1135
10435.55 1097
10436.51 1036
10437.48 1045
10438.44 998
10439.41 1007
10440.37 1010
10441.34 1005
10442.30 983
10443.27 988
10444.23 1033
10445.20 989
10446.16 973
10447.13 911
10448.09 959
10449.06 991
10450.03 969
10450.99 957
10451.96 1026
10452.92 1014
10453.89 970
10454.85 969
10455.82 996
10456.78 1012
10457.75 963
10458.72 939
10459.68 985
10460.65 952
10461.61 982
10462.58 1000
10463.55 948
10464.51 943
10465.48 983
10466.44 1011
10467.41 975
10468.38 936
10469.34 915
10470.31 991
10471.28 974
10472.24 928
10473.21 902
10474.18 932
10475.14 917
10476.11 949
10477.08 927
10478.04 874
10479.01 965
10479.98 898
10480.94 926
10481.91 870
10482.88 881
10483.84 912
10484.81 907
10485.78 951
10486.74 879
10487.71 874
10488.68 877
10489.65 892
10490.61 900
10491.58 925
10492.55 936
10493.52 955
10494.48 956
10495.45 973
10496.42 927
10497.39 930
10498.35 943
10499.32 917
10500.29 948
10501.26 943
10502.22 952
10503.19 940
10504.16 919
10505.13 954
10506.10 945
10507.06 939
10508.03 908
10509.00 939
10509.97 946
10510.94 919
10511.91 897
10512.87 958
10513.84 980
10514.81 956
10515.78 869
10516.75 919
10517.72 946
10518.68 902
10519.65 954
10520.62 905
10521.59 915
10522.56 898
10523.53 910
10524.50 931
10525.47 896
10526.44 836
10527.40 890
10528.37 917
10529.34 910
10530.31 900
10531.28 918
10532.25 896
10533.22 880
10534.19 880
10535.16 879
10536.13 916
10537.10 922
10538.07 885
10539.04 927
10540.01 913
10540.98 919
10541.94 894
10542.91 927
10543.88 913
10544.85 909
10545.82 888
10546.79 891
10547.76 886
10548.73 900
10549.70 919
10550.67 919
10551.64 868
10552.61 857
10553.58 867
10554.55 927
10555.52 958
10556.50 886
10557.47 910
10558.44 898
10559.41 901
10560.38 966
10561.35 925
10562.32 933
10563.29 957
10564.26 929
10565.23 947
10566.20 991
10567.17 965
10568.14 983
10569.11 938
10570.08 951
10571.06 959
10572.03 1004
10573.00 956
10573.97 948
10574.94 926
10575.91 930
10576.88 914
10577.85 933
10578.83 913
10579.80 890
10580.77 902
10581.74 889
10582.71 886
10583.68 860
10584.65 877
10585.63 875
10586.60 917
10587.57 910
10588.54 912
10589.51 930
10590.49 852
10591.46 843
10592.43 878
10593.40 976
10594.37 918
10595.35 889
10596.32 901
10597.29 961
10598.26 913
10599.23 899
10600.21 915
10601.18 942
10602.15 895
10603.12 938
10604.10 913
10605.07 886
10606.04 888
10607.01 871
10607.99 893
10608.96 841
10609.93 884
10610.91 889
10611.88 899
10612.85 905
10613.82 921
10614.80 881
10615.77 872
10616.74 905
10617.72 920
10618.69 906
10619.66 935
10620.64 916
10621.61 870
10622.58 848
10623.56 894
10624.53 888
10625.50 860
10626.48 889
10627.45 847
10628.43 882
10629.40 863
10630.37 876
10631.35 839
10632.32 882
10633.29 855
10634.27 842
10635.24 844
10636.22 816
10637.19 862
10638.16 893
10639.14 854
10640.11 845
10641.09 855
10642.06 865
10643.04 874
10644.01 858
10644.98 855
10645.96 859
10646.93 832
10647.91 860
10648.88 807
10649.86 848
10650.83 877
10651.81 878
10652.78 905
10653.76 898
10654.73 881
10655.71 880
10656.68 899
10657.66 888
10658.63 874
10659.61 878
10660.58 860
10661.56 892
10662.53 906
10663.51 913
10664.48 896
10665.46 865
10666.43 837
10667.41 854
10668.38 884
10669.36 857
10670.33 819
10671.31 903
10672.29 911
10673.26 877
10674.24 864
10675.21 852
10676.19 873
10677.17 827
10678.14 826
10679.12 827
10680.09 850
10681.07 905
10682.05 892
10683.02 837
10684.00 839
10684.97 864
10685.95 912
10686.93 869
10687.90 865
10688.88 817
10689.86 865
10690.83 884
10691.81 861
10692.79 859
10693.76 874
10694.74 865
10695.72 891
10696.69 906
10697.67 868
10698.65 882
10699.62 858
10700.60 857
10701.58 858
10702.55 828
10703.53 836
10704.51 859
10705.49 818
10706.46 836
10707.44 838
10708.42 871
10709.39 903
10710.37 898
10711.35 874
10712.33 893
10713.30 866
10714.28 848
10715.26 889
10716.24 854
10717.22 852
10718.19 826
10719.17 854
10720.15 874
10721.13 860
10722.10 819
10723.08 867
10724.06 892
10725.04 889
10726.02 893
10727.00 905
10727.97 856
10728.95 867
10729.93 857
10730.91 836
10731.89 875
10732.87 885
10733.84 874
10734.82 854
10735.80 845
10736.78 870
10737.76 849
10738.74 853
10739.72 880
10740.69 887
10741.67 915
10742.65 906
10743.63 893
10744.61 885
10745.59 883
10746.57 889
10747.55 916
10748.53 891
10749.51 867
10750.49 882
10751.46 906
10752.44 866
10753.42 872
10754.40 871
10755.38 842
10756.36 877
10757.34 879
10758.32 898
10759.30 893
10760.28 868
10761.26 869
10762.24 842
10763.22 894
10764.20 875
10765.18 849
10766.16 839
10767.14 844
10768.12 886
10769.10 921
10770.08 925
10771.06 913
10772.04 849
10773.02 840
10774.00 873
10774.98 890
10775.96 876
10776.94 878
10777.92 917
10778.90 898
10779.88 882
10780.86 917
10781.85 898
10782.83 883
10783.81 870
10784.79 871
10785.77 932
10786.75 892
10787.73 895
10788.71 938
10789.69 929
10790.67 917
10791.65 905
10792.64 928
10793.62 915
10794.60 897
10795.58 884
10796.56 932
10797.54 951
10798.52 975
10799.51 858
10800.49 898
10801.47 915
10802.45 979
10803.43 936
10804.41 904
10805.40 954
10806.38 946
10807.36 999
10808.34 991
10809.32 1008
10810.30 978
10811.29 1008
10812.27 1012
10813.25 1031
10814.23 1056
10815.22 1027
10816.20 1026
10817.18 1032
10818.16 965
10819.14 996
10820.13 1035
10821.11 1047
10822.09 1061
10823.07 1029
10824.06 1068
10825.04 1168
10826.02 1162
10827.01 1178
10827.99 1211
10828.97 1222
10829.95 1190
10830.94 1183
10831.92 1119
10832.90 1079
10833.89 1092
10834.87 1064
10835.85 1033
10836.84 1031
10837.82 961
10838.80 997
10839.79 980
10840.77 969
10841.75 910
10842.74 920
10843.72 900
10844.70 940
10845.69 954
10846.67 955
10847.65 886
10848.64 910
10849.62 982
10850.60 898
10851.59 919
10852.57 881
10853.56 937
10854.54 868
10855.52 898
10856.51 908
10857.49 939
10858.48 945
10859.46 920
10860.45 896
10861.43 954
10862.41 907
10863.40 910
10864.38 918
10865.37 919
10866.35 911
10867.34 960
10868.32 936
10869.31 880
10870.29 918
10871.28 946
10872.26 940
10873.24 895
10874.23 951
10875.21 885
10876.20 903
10877.18 850
10878.17 876
10879.16 873
10880.14 895
10881.13 910
10882.11 881
10883.10 912
10884.08 916
10885.07 912
10886.05 912
10887.04 898
10888.02 861
10889.01 882
10889.99 887
10890.98 953
10891.97 920
10892.95 899
10893.94 978
10894.92 949
10895.91 912
10896.89 908
10897.88 896
10898.87 918
10899.85 974
10900.84 980
10901.83 945
10902.81 948
10903.80 981
10904.78 967
10905.77 937
10906.76 953
10907.74 915
10908.73 928
10909.72 928
10910.70 924
10911.69 953
10912.68 949
10913.66 906
10914.65 876
10915.64 901
10916.62 917
10917.61 846
10918.60 935
10919.58 897
10920.57 911
10921.56 875
10922.54 895
10923.53 876
10924.52 912
10925.51 891
10926.49 899
10927.48 909
10928.47 928
10929.46 932
10930.44 914
10931.43 921
10932.42 882
10933.41 898
10934.39 904
10935.38 883
10936.37 865
10937.36 878
10938.34 892
10939.33 913
10940.32 901
10941.31 879
10942.30 877
10943.28 918
10944.27 900
10945.26 856
10946.25 867
10947.24 909
10948.22 907
10949.21 903
10950.20 869
10951.19 915
10952.18 960
10953.17 890
10954.16 934
10955.14 906
10956.13 906
10957.12 918
10958.11 889
10959.10 893
10960.09 876
10961.08 928
10962.07 917
10963.05 898
10964.04 890
10965.03 895
10966.02 871
10967.01 887
10968.00 894
10968.99 913
10969.98 838
10970.97 842
10971.96 896
10972.95 898
10973.94 885
10974.92 855
10975.91 872
10976.90 930
10977.89 955
10978.88 877
10979.87 907
10980.86 904
10981.85 931
10982.84 921
10983.83 940
10984.82 915
10985.81 915
10986.80 954
10987.79 897
10988.78 909
10989.77 927
10990.76 928
10991.75 884
10992.74 896
10993.73 929
10994.72 933
10995.71 939
10996.70 974
10997.70 912
10998.69 939
10999.68 922
11000.67 916
11001.66 940
11002.65 931
11003.64 918
11004.63 970
11005.62 986
11006.61 1021
11007.60 990
11008.59 989
11009.58 970
11010.58 964
11011.57 999
11012.56 1022
11013.55 961
11014.54 948
11015.53 990
11016.52 961
11017.51 992
11018.51 942
11019.50 936
11020.49 1005
11021.48 994
11022.47 1000
11023.46 974
11024.46 986
11025.45 953
11026.44 965
11027.43 986
11028.42 1012
11029.41 1000
11030.41 991
11031.40 994
11032.39 1042
11033.38 1073
11034.37 1087
11035.37 1088
11036.36 1009
11037.35 1059
11038.34 1100
11039.34 1051
11040.33 1046
11041.32 1062
11042.31 1073
11043.31 1052
11044.30 1071
11045.29 1090
11046.28 1071
11047.28 1019
11048.27 1028
11049.26 1014
11050.26 1051
11051.25 1011
11052.24 1031
11053.23 965
11054.23 1021
11055.22 1024
11056.21 1056
11057.21 1034
11058.20 1020
11059.19 988
11060.19 1001
11061.18 994
11062.17 1025
11063.17 1010
11064.16 1048
11065.15 996
11066.15 998
11067.14 1009
11068.13 961
11069.13 998
11070.12 1013
11071.12 1025
11072.11 1018
11073.10 1048
11074.10 1016
11075.09 1041
11076.09 986
11077.08 999
11078.07 1087
11079.07 1060
11080.06 1023
11081.06 1019
11082.05 1028
11083.05 1045
11084.04 1068
11085.03 1051
11086.03 1056
11087.02 1074
11088.02 1101
11089.01 1094
11090.01 1123
11091.00 1075
11092.00 1067
11092.99 1105
11093.99 1084
11094.98 1092
11095.98 1075
11096.97 1107
11097.97 1124
11098.96 1081
11099.96 1150
11100.95 1148
11101.95 1173
11102.94 1209
11103.94 1224
11104.93 1265
11105.93 1221
11106.92 1252
11107.92 1228
11108.91 1195
11109.91 1261
11110.91 1288
11111.90 1318
11112.90 1255
11113.89 1316
11114.89 1292
11115.88 1268
11116.88 1239
11117.88 1305
11118.87 1336
11119.87 1340
11120.86 1344
11121.86 1379
11122.86 1430
11123.85 1479
11124.85 1552
11125.84 1631
11126.84 1651
11127.84 1730
11128.83 1867
11129.83 1932
11130.83 2019
11131.82 2161
11132.82 2189
11133.82 2160
11134.81 2206
11135.81 2174
11136.81 2050
11137.80 1928
11138.80 1877
11139.80 1772
11140.79 1667
11141.79 1578
11142.79 1520
11143.79 1536
11144.78 1477
11145.78 1425
11146.78 1380
11147.77 1387
11148.77 1303
11149.77 1321
11150.77 1297
11151.76 1261
11152.76 1302
11153.76 1269
11154.76 1228
11155.75 1230
11156.75 1313
11157.75 1307
11158.75 1261
11159.74 1219
11160.74 1195
11161.74 1210
11162.74 1217
11163.74 1180
11164.73 1204
11165.73 1213
11166.73 1229
11167.73 1150
11168.73 1195
11169.73 1217
11170.72 1179
11171.72 1235
11172.72 1139
11173.72 1130
11174.72 1157
11175.72 1119
11176.71 1136
11177.71 1124
11178.71 1091
11179.71 1071
11180.71 1086
11181.71 1073
11182.71 1008
11183.71 1016
11184.70 1041
11185.70 1036
11186.70 1027
11187.70 1028
11188.70 1048
11189.70 1050
11190.70 1059
11191.70 1035
11192.70 1024
11193.70 1056
11194.70 1021
11195.70 1012
11196.69 1023
11197.69 1040
11198.69 1035
11199.69 1025
11200.69 1028
11201.69 1000
11202.69 962
11203.69 1051
11204.69 1005
11205.69 1062
11206.69 1010
11207.69 1045
11208.69 1077
11209.69 1055
11210.69 1042
11211.69 1035
11212.69 1051
11213.69 1061
11214.69 1008
11215.69 1025
11216.69 1020
11217.69 1040
11218.69 1064
11219.69 1050
11220.70 965
11221.70 988
11222.70 1036
11223.70 1014
11224.70 1014
11225.70 974
11226.70 1003
11227.70 1011
11228.70 1013
11229.70 1016
11230.70 969
11231.70 1000
11232.71 1010
11233.71 1019
11234.71 979
11235.71 989
11236.71 1001
11237.71 1011
11238.71 994
11239.71 1025
11240.72 959
11241.72 983
11242.72 997
11243.72 1014
11244.72 1027
11245.72 1062
11246.72 991
11247.73 1011
11248.73 1002
11249.73 964
11250.73 985
11251.73 1004
11252.74 1024
11253.74 971
11254.74 979
11255.74 978
11256.74 998
11257.75 972
11258.75 1002
11259.75 1025
11260.75 998
11261.76 1021
11262.76 990
11263.76 982
11264.76 1005
11265.77 1001
11266.77 1012
11267.77 1026
11268.77 967
11269.78 985
11270.78 997
11271.78 1017
11272.78 957
11273.79 1044
11274.79 1006
11275.79 1016
11276.80 1019
11277.80 1066
11278.80 1068
11279.81 1085
11280.81 1141
11281.81 1163
11282.82 1164
11283.82 1134
11284.82 1141
11285.83 1213
11286.83 1170
11287.83 1158
11288.84 1161
11289.84 1150
11290.84 1105
11291.85 1073
11292.85 989
11293.86 985
11294.86 1008
11295.86 947
11296.87 947
11297.87 947
11298.87 915
11299.88 959
11300.88 964
11301.89 923
11302.89 886
11303.90 903
11304.90 866
11305.90 861
11306.91 865
11307.91 894
11308.92 923
11309.92 859
11310.93 867
11311.93 862
11312.94 914
11313.94 867
11314.95 858
11315.95 892
11316.95 892
11317.96 890
11318.96 888
11319.97 845
11320.97 825
11321.98 878
11322.98 901
11323.99 874
11325.00 846
11326.00 838
11327.01 873
11328.01 911
11329.02 868
11330.02 812
11331.03 805
11332.03 831
11333.04 815
11334.04 799
11335.05 797
11336.06 789
11337.06 829
11338.07 830
11339.07 845
11340.08 821
11341.08 834
11342.09 835
11343.10 794
11344.10 787
11345.11 820
11346.11 822
11347.12 823
11348.13 792
11349.13 838
11350.14 800
11351.15 795
11352.15 795
11353.16 785
11354.17 776
11355.17 803
11356.18 783
11357.18 796
11358.19 792
11359.20 759
11360.20 791
11361.21 799
11362.22 820
11363.23 758
11364.23 802
11365.24 802
11366.25 777
11367.25 746
11368.26 749
11369.27 807
11370.28 812
11371.28 831
11372.29 822
11373.30 835
11374.30 799
11375.31 841
11376.32 808
11377.33 756
11378.33 766
11379.34 796
11380.35 808
11381.36 769
11382.37 767
11383.37 757
11384.38 806
11385.39 821
11386.40 762
11387.40 810
11388.41 773
11389.42 760
11390.43 775
11391.44 749
11392.44 752
11393.45 731
11394.46 751
11395.47 761
11396.48 736
11397.49 738
11398.49 738
11399.50 752
11400.51 730
11401.52 786
11402.53 768
11403.54 742
11404.55 735
11405.56 741
11406.56 715
11407.57 742
11408.58 743
11409.59 753
11410.60 744
11411.61 709
11412.62 717
11413.63 720
11414.64 700
11415.65 710
11416.65 705
11417.66 756
11418.67 744
11419.68 738
11420.69 730
11421.70 748
11422.71 773
11423.72 747
11424.73 723
11425.74 710
11426.75 701
11427.76 706
11428.77 702
11429.78 769
11430.79 746
11431.80 719
11432.81 689
11433.82 714
11434.83 689
11435.84 720
11436.85 695
11437.86 670
11438.87 722
11439.88 758
11440.89 720
11441.90 704
11442.91 682
11443.92 721
11444.93 736
11445.94 701
11446.95 657
11447.96 698
11448.98 683
11449.99 667
11451.00 670
11452.01 690
11453.02 733
11454.03 726
11455.04 714
11456.05 696
11457.06 719
11458.07 723
11459.08 696
11460.10 681
11461.11 682
11462.12 688
11463.13 754
11464.14 742
11465.15 666
11466.16 678
11467.18 678
11468.19 680
11469.20 660
11470.21 680
11471.22 686
11472.23 720
11473.25 673
11474.26 661
11475.27 718
11476.28 684
11477.29 665
11478.30 656
11479.32 668
11480.33 669
11481.34 692
11482.35 666
11483.37 687
11484.38 651
11485.39 669
11486.40 675
11487.41 665
11488.43 696
11489.44 688
11490.45 626
11491.46 669
11492.48 657
11493.49 620
11494.50 650
11495.52 702
11496.53 721
11497.54 687
11498.55 671
11499.57 673
11500.58 707
11501.59 673
11502.61 703
11503.62 676
11504.63 694
11505.65 666
11506.66 671
11507.67 692
11508.69 670
11509.70 639
11510.71 625
11511.73 679
11512.74 679
11513.75 718
11514.77 664
11515.78 694
11516.79 680
11517.81 667
11518.82 665
11519.84 674
11520.85 663
11521.86 649
11522.88 681
11523.89 656
11524.91 646
11525.92 639
11526.93 716
11527.95 677
11528.96 677
11529.98 669
11530.99 683
11532.00 675
11533.02 645
11534.03 676
11535.05 645
11536.06 665
11537.08 662
11538.09 667
11539.11 707
11540.12 680
11541.14 686
11542.15 690
11543.17 666
11544.18 680
11545.20 664
11546.21 653
11547.23 625
11548.24 683
11549.26 650
11550.27 675
11551.29 643
11552.30 660
11553.32 691
11554.33 663
11555.35 677
11556.36 642
11557.38 633
11558.39 648
11559.41 652
11560.43 645
11561.44 712
11562.46 659
11563.47 658
11564.49 729
11565.50 698
11566.52 657
11567.54 635
11568.55 645
11569.57 624
11570.58 605
11571.60 608
11572.62 673
11573.63 646
11574.65 650
11575.67 639
11576.68 693
11577.70 632
11578.71 658
11579.73 696
11580.75 673
11581.76 663
11582.78 673
11583.80 689
11584.81 661
11585.83 668
11586.85 639
11587.86 660
11588.88 649
11589.90 680
11590.92 680
11591.93 669
11592.95 659
11593.97 690
11594.98 681
11596.00 683
11597.02 633
11598.04 692
11599.05 696
11600.07 635
11601.09 595
11602.10 646
11603.12 652
11604.14 638
11605.16 637
11606.18 649
11607.19 658
11608.21 644
11609.23 633
11610.25 679
11611.26 665
11612.28 616
11613.30 626
11614.32 697
11615.34 673
11616.35 628
11617.37 618
11618.39 636
11619.41 631
11620.43 656
11621.45 621
11622.46 654
11623.48 638
11624.50 621
11625.52 647
11626.54 643
11627.56 615
11628.57 629
11629.59 616
11630.61 629
11631.63 652
11632.65 636
11633.67 677
11634.69 647
11635.71 654
11636.73 630
11637.74 651
11638.76 682
11639.78 673
11640.80 659
11641.82 655
11642.84 618
11643.86 587
11644.88 626
11645.90 631
11646.92 652
11647.94 646
11648.96 629
11649.98 625
11651.00 582
11652.02 576
11653.04 633
11654.06 626
11655.07 648
11656.09 606
11657.11 628
11658.13 606
11659.15 600
11660.17 689
11661.19 634
11662.21 658
11663.23 636
11664.26 641
11665.28 637
11666.30 640
11667.32 633
11668.34 633
11669.36 654
11670.38 642
11671.40 650
11672.42 644
11673.44 607
11674.46 617
11675.48 630
11676.50 629
11677.52 629
11678.54 680
11679.56 697
11680.58 628
11681.61 632
11682.63 612
11683.65 603
11684.67 625
11685.69 621
11686.71 597
11687.73 612
11688.75 623
11689.77 594
11690.80 628
11691.82 620
11692.84 651
11693.86 590
11694.88 595
11695.90 606
11696.93 662
11697.95 606
11698.97 622
11699.99 583
11701.01 617
11702.03 640
11703.06 624
11704.08 634
11705.10 646
11706.12 617
11707.14 608
11708.17 625
11709.19 620
11710.21 645
11711.23 627
11712.25 616
11713.28 596
11714.30 625
11715.32 621
11716.34 625
11717.37 611
11718.39 626
11719.41 614
11720.43 617
11721.46 646
11722.48 619
11723.50 618
11724.53 604
11725.55 635
11726.57 565
11727.59 619
11728.62 612
11729.64 639
11730.66 616
11731.69 627
11732.71 603
11733.73 655
11734.76 588
11735.78 591
11736.80 598
11737.83 588
11738.85 629
11739.87 633
11740.90 629
11741.92 576
11742.94 596
11743.97 599
11744.99 639
11746.02 594
11747.04 628
11748.06 613
11749.09 666
11750.11 630
11751.14 627
11752.16 615
11753.18 600
11754.21 642
11755.23 646
11756.26 609
11757.28 627
11758.30 607
11759.33 606
11760.35 628
11761.38 589
11762.40 619
11763.43 601
11764.45 605
11765.48 594
11766.50 561
11767.53 596
11768.55 597
11769.58 617
11770.60 600
11771.63 589
11772.65 582
11773.68 586
11774.70 593
11775.73 594
11776.75 560
11777.78 609
11778.80 572
11779.83 584
11780.85 564
11781.88 593
11782.90 581
11783.93 647
11784.95 618
11785.98 576
11787.00 589
11788.03 651
11789.06 622
11790.08 586
11791.11 603
11792.13 582
11793.16 611
11794.18 632
11795.21 619
11796.24 604
11797.26 654
11798.29 616
11799.31 616
11800.34 624
11801.37 622
11802.39 628
11803.42 616
11804.45 622
11805.47 583
11806.50 586
11807.52 577
11808.55 604
11809.58 657
11810.60 613
11811.63 626
11812.66 625
11813.68 648
11814.71 625
11815.74 621
11816.77 660
11817.79 629
11818.82 618
11819.85 630
11820.87 571
11821.90 588
11822.93 599
11823.95 642
11824.98 610
11826.01 616
11827.04 642
11828.06 657
11829.09 619
11830.12 660
11831.15 668
11832.17 666
11833.20 685
11834.23 649
11835.26 684
11836.28 673
11837.31 648
11838.34 653
11839.37 690
11840.40 647
11841.42 661
11842.45 658
11843.48 697
11844.51 640
11845.54 620
11846.56 636
11847.59 653
11848.62 635
11849.65 644
11850.68 673
11851.71 644
11852.73 636
11853.76 602
11854.79 648
11855.82 643
11856.85 659
11857.88 661
11858.91 672
11859.93 641
11860.96 643
11861.99 653
11863.02 589
11864.05 626
11865.08 674
11866.11 612
11867.14 590
11868.17 638
11869.20 653
11870.22 657
11871.25 616
11872.28 630
11873.31 653
11874.34 666
11875.37 645
11876.40 679
11877.43 656
11878.46 646
11879.49 625
11880.52 656
11881.55 635
11882.58 643
11883.61 608
11884.64 623
11885.67 611
11886.70 608
11887.73 673
11888.76 624
11889.79 616
11890.82 573
11891.85 615
11892.88 612
11893.91 598
11894.94 584
11895.97 618
11897.00 615
11898.03 617
11899.06 604
11900.09 601
11901.12 618
11902.15 631
11903.18 601
11904.21 570
11905.24 603
11906.27 599
11907.31 607
11908.34 596
11909.37 596
11910.40 611
11911.43 633
11912.46 599
11913.49 592
11914.52 605
11915.55 584
11916.58 626
11917.62 646
11918.65 676
11919.68 634
11920.71 624
11921.74 598
11922.77 616
11923.80 638
11924.84 671
11925.87 626
11926.90 625
11927.93 641
11928.96 664
11929.99 584
11931.03 602
11932.06 611
11933.09 586
11934.12 644
11935.15 629
11936.19 626
11937.22 657
11938.25 612
11939.28 593
11940.32 571
11941.35 586
11942.38 618
11943.41 576
11944.44 586
11945.48 602
11946.51 614
11947.54 571
11948.58 600
11949.61 591
11950.64 564
11951.67 587
11952.71 582
11953.74 584
11954.77 583
11955.80 590
11956.84 608
11957.87 598
11958.90 603
11959.94 590
11960.97 592
11962.00 556
11963.04 563
11964.07 561
11965.10 589
11966.14 569
11967.17 562
11968.20 558
11969.24 600
11970.27 604
11971.30 601
11972.34 555
11973.37 552
11974.40 599
11975.44 554
11976.47 577
11977.51 577
11978.54 554
11979.57 574
11980.61 574
11981.64 558
11982.68 573
11983.71 617
11984.74 577
11985.78 549
11986.81 561
11987.85 556
11988.88 610
11989.92 575
11990.95 565
11991.99 541
11993.02 575
11994.05 572
11995.09 596
11996.12 530
11997.16 561
11998.19 549
11999.23 563
12000.26 562
12001.30 580
12002.33 568
12003.37 578
12004.40 625
12005.44 565
12006.47 575
12007.51 548
12008.54 584
12009.58 591
12010.61 551
12011.65 561
12012.68 542
12013.72 525
12014.76 550
12015.79 553
12016.83 571
12017.86 599
12018.90 606
12019.93 589
12020.97 570
12022.00 568
12023.04 551
12024.08 555
12025.11 568
12026.15 542
12027.18 582
12028.22 569
12029.26 587
12030.29 550
12031.33 555
12032.37 556
12033.40 592
12034.44 564
12035.47 540
12036.51 563
12037.55 551
12038.58 570
12039.62 548
12040.66 548
12041.69 564
12042.73 580
12043.77 579
12044.80 559
12045.84 579
12046.88 535
12047.91 571
12048.95 536
12049.99 557
12051.03 545
12052.06 582
12053.10 564
12054.14 563
12055.17 577
12056.21 565
12057.25 571
12058.29 579
12059.32 581
12060.36 564
12061.40 550
12062.44 587
12063.47 584
12064.51 561
12065.55 532
12066.59 538
12067.62 587
12068.66 588
12069.70 587
12070.74 582
12071.78 562
12072.81 591
12073.85 617
12074.89 568
12075.93 572
12076.97 544
12078.00 528
12079.04 571
12080.08 593
12081.12 553
12082.16 570
12083.20 542
12084.23 538
12085.27 553
12086.31 514
12087.35 529
12088.39 575
12089.43 576
12090.47 553
12091.50 519
12092.54 511
12093.58 497
12094.62 522
12095.66 491
12096.70 545
12097.74 548
12098.78 534
12099.82 536
12100.86 540
12101.90 526
12102.93 549
12103.97 538
12105.01 529
12106.05 512
12107.09 514
12108.13 538
12109.17 510
12110.21 517
12111.25 503
12112.29 532
12113.33 517
12114.37 518
12115.41 534
12116.45 512
12117.49 500
12118.53 517
12119.57 529
12120.61 535
12121.65 541
12122.69 516
12123.73 534
12124.77 510
12125.81 544
12126.85 560
12127.89 538
12128.93 520
12129.97 527
12131.01 517
12132.05 525
12133.09 502
12134.13 513
12135.17 518
12136.22 530
12137.26 518
12138.30 488
12139.34 505
12140.38 514
12141.42 516
12142.46 507
12143.50 533
12144.54 510
12145.58 499
12146.63 511
12147.67 490
12148.71 517
12149.75 499
12150.79 507
12151.83 491
12152.87 535
12153.91 527
12154.96 534
12156.00 528
12157.04 511
12158.08 527
12159.12 528
12160.16 509
12161.21 531
12162.25 550
12163.29 562
12164.33 528
12165.37 532
12166.42 541
12167.46 510
12168.50 552
12169.54 542
12170.58 493
12171.63 516
12172.67 564
12173.71 529
12174.75 529
12175.80 492
12176.84 534
12177.88 559
12178.92 557
12179.97 520
12181.01 528
12182.05 521
12183.09 564
12184.14 554
12185.18 515
12186.22 523
12187.27 558
12188.31 536
12189.35 481
12190.39 525
12191.44 542
12192.48 521
12193.52 527
12194.57 565
12195.61 519
12196.65 513
12197.70 558
12198.74 538
12199.78 532
12200.83 547
12201.87 582
12202.91 564
12203.96 515
12205.00 517
12206.05 551
12207.09 532
12208.13 549
12209.18 510
12210.22 526
12211.27 484
12212.31 563
12213.35 539
12214.40 546
12215.44 545
12216.49 514
12217.53 532
12218.57 544
12219.62 557
12220.66 561
12221.71 581
12222.75 571
12223.80 578
12224.84 551
12225.89 540
12226.93 534
12227.97 534
12229.02 577
12230.06 547
12231.11 539
12232.15 582
12233.20 577
12234.24 555
12235.29 539
12236.33 547
12237.38 544
12238.42 578
12239.47 598
12240.51 544
12241.56 567
12242.60 552
12243.65 576
12244.70 579
12245.74 597
12246.79 586
12247.83 602
12248.88 571
12249.92 597
12250.97 591
12252.01 594
12253.06 621
12254.11 588
12255.15 563
12256.20 557
12257.24 596
12258.29 580
12259.34 576
12260.38 519
12261.43 566
12262.47 522
12263.52 522
12264.57 528
12265.61 537
12266.66 537
12267.70 525
12268.75 512
12269.80 491
12270.84 507
12271.89 512
12272.94 555
12273.98 493
12275.03 543
12276.08 511
12277.12 556
12278.17 535
12279.22 498
12280.26 482
12281.31 517
12282.36 527
12283.41 507
12284.45 495
12285.50 469
12286.55 522
12287.59 530
12288.64 552
12289.69 535
12290.74 528
12291.78 560
12292.83 571
12293.88 522
12294.93 540
12295.97 507
12297.02 493
12298.07 508
12299.12 501
12300.16 470
12301.21 465
12302.26 564
12303.31 527
12304.36 466
12305.40 490
12306.45 472
12307.50 504
12308.55 516
12309.60 516
12310.64 530
12311.69 480
12312.74 497
12313.79 490
12314.84 519
12315.89 484
12316.93 483
12317.98 512
12319.03 527
12320.08 535
12321.13 466
12322.18 476
12323.23 513
12324.28 501
12325.32 496
12326.37 503
12327.42 502
12328.47 498
12329.52 512
12330.57 524
12331.62 492
12332.67 538
12333.72 511
12334.77 489
12335.81 498
12336.86 495
12337.91 549
12338.96 527
12340.01 504
12341.06 491
12342.11 535
12343.16 553
12344.21 512
12345.26 499
12346.31 528
12347.36 528
12348.41 540
12349.46 542
12350.51 516
12351.56 497
12352.61 474
12353.66 503
12354.71 500
12355.76 509
12356.81 479
12357.86 500
12358.91 489
12359.96 489
12361.01 488
12362.06 532
12363.11 541
12364.16 538
12365.21 465
12366.26 466
12367.31 478
12368.36 504
12369.42 507
12370.47 494
12371.52 548
12372.57 559
12373.62 539
12374.67 538
12375.72 527
12376.77 526
12377.82 539
12378.87 501
12379.93 535
12380.98 539
12382.03 526
12383.08 515
12384.13 508
12385.18 533
12386.23 518
12387.28 561
12388.34 541
12389.39 549
12390.44 515
12391.49 516
12392.54 529
12393.59 558
12394.65 498
12395.70 538
12396.75 534
12397.80 530
12398.85 533
12399.91 541
12400.96 521
12402.01 544
12403.06 523
12404.11 529
12405.17 544
12406.22 513
12407.27 498
12408.32 480
12409.38 526
12410.43 552
12411.48 543
12412.53 518
12413.59 561
12414.64 508
12415.69 482
12416.74 501
12417.80 522
12418.85 545
12419.90 551
12420.96 567
12422.01 513
12423.06 546
12424.11 559
12425.17 554
12426.22 548
12427.27 575
12428.33 551
12429.38 574
12430.43 563
12431.49 502
12432.54 545
12433.59 538
12434.65 531
12435.70 536
12436.75 553
12437.81 567
12438.86 560
12439.92 551
12440.97 555
12442.02 538
12443.08 535
12444.13 553
12445.18 578
12446.24 534
12447.29 558
12448.35 579
12449.40 558
12450.46 580
12451.51 558
12452.56 550
12453.62 559
12454.67 559
12455.73 569
12456.78 567
12457.84 567
12458.89 597
12459.94 551
12461.00 564
12462.05 583
12463.11 562
12464.16 599
12465.22 579
12466.27 632
12467.33 572
12468.38 619
12469.44 617
12470.49 556
12471.55 558
12472.60 595
12473.66 595
12474.71 612
12475.77 594
12476.82 608
12477.88 615
12478.93 633
12479.99 664
12481.05 683
12482.10 666
12483.16 668
12484.21 686
12485.27 684
12486.32 731
12487.38 702
12488.44 723
12489.49 768
12490.55 777
12491.60 773
12492.66 845
12493.71 925
12494.77 981
12495.83 995
12496.88 968
12497.94 1018
12499.00 1068
12500.05 1112
12501.11 1141
12502.16 1214
12503.22 1218
12504.28 1223
12505.33 1236
12506.39 1219
12507.45 1165
12508.50 1103
12509.56 1060
12510.62 1015
12511.67 961
12512.73 912
12513.79 876
12514.84 864
12515.90 877
12516.96 772
12518.02 764
12519.07 762
12520.13 785
12521.19 719
12522.24 730
12523.30 667
12524.36 722
12525.42 753
12526.47 765
12527.53 757
12528.59 704
12529.65 722
12530.70 730
12531.76 719
12532.82 748
12533.88 777
12534.93 728
12535.99 712
12537.05 692
12538.11 768
12539.17 720
12540.22 724
12541.28 735
12542.34 744
12543.40 698
12544.46 699
12545.51 724
12546.57 659
12547.63 634
12548.69 677
12549.75 645
12550.81 626
12551.86 617
12552.92 640
12553.98 629
12555.04 624
12556.10 659
12557.16 662
12558.22 672
12559.27 669
12560.33 641
12561.39 668
12562.45 724
12563.51 650
12564.57 640
12565.63 678
12566.69 678
12567.75 681
12568.81 639
12569.86 656
12570.92 643
12571.98 731
12573.04 722
12574.10 683
12575.16 673
12576.22 716
12577.28 782
12578.34 747
12579.40 786
12580.46 784
12581.52 787
12582.58 822
12583.64 818
12584.70 792
12585.76 781
12586.82 750
12587.88 765
12588.94 734
12590.00 720
12591.06 694
12592.12 766
12593.18 729
12594.24 699
12595.30 678
12596.36 689
12597.42 708
12598.48 697
12599.54 652
12600.60 682
12601.66 672
12602.72 623
12603.78 662
12604.84 674
12605.91 650
12606.97 662
12608.03 707
12609.09 624
12610.15 603
12611.21 633
12612.27 643
12613.33 642
12614.39 609
12615.45 635
12616.52 666
12617.58 654
12618.64 658
12619.70 631
12620.76 612
12621.82 632
12622.88 614
12623.95 656
12625.01 628
12626.07 621
12627.13 625
12628.19 655
12629.25 629
12630.32 581
12631.38 623
12632.44 606
12633.50 619
12634.56 592
12635.62 571
12636.69 595
12637.75 602
12638.81 591
12639.87 607
12640.94 569
12642.00 556
12643.06 611
12644.12 646
12645.18 599
12646.25 575
12647.31 628
12648.37 638
12649.43 609
12650.50 599
12651.56 597
12652.62 608
12653.69 586
12654.75 589
12655.81 625
12656.87 594
12657.94 633
12659.00 593
12660.06 605
12661.13 614
12662.19 639
12663.25 626
12664.32 632
12665.38 597
12666.44 608
12667.51 632
12668.57 667
12669.63 649
12670.70 638
12671.76 653
12672.82 655
12673.89 613
12674.95 605
12676.01 606
12677.08 574
12678.14 645
12679.21 631
12680.27 629
12681.33 583
12682.40 614
12683.46 607
12684.53 578
12685.59 603
12686.65 571
12687.72 630
12688.78 608
12689.85 592
12690.91 610
12691.98 624
12693.04 628
12694.10 626
12695.17 611
12696.23 638
12697.30 635
12698.36 666
12699.43 666
12700.49 676
12701.56 673
12702.62 626
12703.69 648
12704.75 674
12705.82 623
12706.88 659
12707.95 708
12709.01 694
12710.08 688
12711.14 714
12712.21 701
12713.27 703
12714.34 690
12715.40 653
12716.47 664
12717.53 651
12718.60 696
12719.67 637
12720.73 643
12721.80 678
12722.86 688
12723.93 721
12724.99 663
12726.06 694
12727.13 693
12728.19 710
12729.26 725
12730.32 720
12731.39 715
12732.46 728
12733.52 748
12734.59 740
12735.65 720
12736.72 789
12737.79 863
12738.85 816
12739.92 813
12740.99 881
12742.05 860
12743.12 850
12744.19 875
12745.25 834
12746.32 799
12747.39 831
12748.45 820
12749.52 795
12750.59 772
12751.65 752
12752.72 747
12753.79 713
12754.85 645
12755.92 659
12756.99 653
12758.06 641
12759.12 666
12760.19 641
12761.26 573
12762.32 594
12763.39 622
12764.46 614
12765.53 577
12766.59 574
12767.66 579
12768.73 566
12769.80 591
12770.86 576
12771.93 567
12773.00 579
12774.07 585
12775.14 573
12776.20 553
12777.27 545
12778.34 570
12779.41 594
12780.48 557
12781.54 537
12782.61 574
12783.68 551
12784.75 559
12785.82 550
12786.89 563
12787.95 519
12789.02 526
12790.09 553
12791.16 543
12792.23 557
12793.30 531
12794.37 544
12795.43 529
12796.50 494
12797.57 487
12798.64 517
12799.71 492
12800.78 500
12801.85 490
12802.92 497
12803.99 513
12805.05 524
12806.12 491
12807.19 514
12808.26 491
12809.33 491
12810.40 509
12811.47 515
12812.54 515
12813.61 511
12814.68 512
12815.75 497
12816.82 514
12817.89 501
12818.96 516
12820.03 525
12821.10 545
12822.17 519
12823.24 498
12824.31 520
12825.38 547
12826.45 478
12827.52 473
12828.59 471
12829.66 477
12830.73 495
12831.80 508
12832.87 480
12833.94 473
12835.01 478
12836.08 512
12837.15 491
12838.22 498
12839.29 466
12840.36 500
12841.43 511
12842.50 507
12843.57 491
12844.64 490
12845.72 503
12846.79 494
12847.86 508
12848.93 483
12850.00 462
12851.07 486
12852.14 501
12853.21 471
12854.28 451
12855.35 485
12856.43 502
12857.50 516
12858.57 480
12859.64 447
12860.71 502
12861.78 506
12862.85 499
12863.93 483
12865.00 443
12866.07 444
12867.14 452
12868.21 455
12869.29 488
12870.36 491
12871.43 510
12872.50 466
12873.57 479
12874.64 448
12875.72 470
12876.79 430
12877.86 450
12878.93 463
12880.01 466
12881.08 422
12882.15 424
12883.22 485
12884.30 461
12885.37 465
12886.44 428
12887.51 446
12888.59 462
12889.66 479
12890.73 490
12891.80 485
12892.88 489
12893.95 439
12895.02 453
12896.10 473
12897.17 442
12898.24 474
12899.31 460
12900.39 447
12901.46 412
12902.53 453
12903.61 454
12904.68 443
12905.75 419
12906.83 418
12907.90 459
12908.97 421
12910.05 455
12911.12 436
12912.20 474
12913.27 443
12914.34 452
12915.42 460
12916.49 438
12917.56 415
12918.64 481
12919.71 476
12920.79 476
12921.86 445
12922.93 435
12924.01 434
12925.08 410
12926.16 422
12927.23 428
12928.30 412
12929.38 411
12930.45 400
12931.53 426
12932.60 453
12933.68 462
12934.75 431
12935.83 424
12936.90 426
12937.98 413
12939.05 451
12940.12 451
12941.20 429
12942.27 419
12943.35 400
12944.42 405
12945.50 412
12946.57 439
12947.65 437
12948.72 412
12949.80 392
12950.88 419
12951.95 395
12953.03 387
12954.10 418
12955.18 444
12956.25 399
12957.33 420
12958.40 411
12959.48 432
12960.55 417
12961.63 384
12962.71 414
12963.78 406
12964.86 443
12965.93 384
12967.01 416
12968.09 437
12969.16 413
12970.24 408
12971.31 424
12972.39 407
12973.47 377
12974.54 375
12975.62 394
12976.69 367
12977.77 408
12978.85 430
12979.92 403
12981.00 410
12982.08 421
12983.15 438
12984.23 406
12985.31 443
12986.38 365
12987.46 412
12988.54 418
12989.61 397
12990.69 404
12991.77 436
12992.84 423
12993.92 416
12995.00 430
12996.08 411
12997.15 403
12998.23 385
12999.31 433
13000.38 407
13001.46 436
13002.54 426
13003.62 416
13004.69 415
13005.77 410
13006.85 406
13007.93 416
13009.00 396
13010.08 400
13011.16 436
13012.24 409
13013.32 382
13014.39 393
13015.47 437
13016.55 414
13017.63 419
13018.71 394
13019.78 415
13020.86 439
13021.94 439
13023.02 424
13024.10 440
13025.17 439
13026.25 428
13027.33 402
13028.41 402
13029.49 443
13030.57 414
13031.65 442
13032.72 402
13033.80 427
13034.88 390
13035.96 432
13037.04 410
13038.12 395
13039.20 440
13040.28 424
13041.36 421
13042.43 458
13043.51 431
13044.59 433
13045.67 436
13046.75 440
13047.83 457
13048.91 412
13049.99 401
13051.07 391
13052.15 435
13053.23 409
13054.31 394
13055.39 423
13056.47 475
13057.55 408
13058.63 412
13059.71 423
13060.78 423
13061.86 433
13062.94 421
13064.02 425
13065.10 445
13066.18 419
13067.26 423
13068.34 441
13069.42 405
13070.51 437
13071.59 447
13072.67 435
13073.75 414
13074.83 436
13075.91 421
13076.99 440
13078.07 427
13079.15 410
13080.23 415
13081.31 441
13082.39 425
13083.47 406
13084.55 436
13085.63 381
13086.71 439
13087.79 430
13088.88 417
13089.96 404
13091.04 402
13092.12 416
13093.20 395
13094.28 392
13095.36 414
13096.44 422
13097.53 407
13098.61 419
13099.69 420
13100.77 425
13101.85 399
13102.93 439
13104.01 368
13105.10 398
13106.18 380
13107.26 407
13108.34 407
13109.42 400
13110.50 396
13111.59 419
13112.67 408
13113.75 392
13114.83 415
13115.91 386
13117.00 383
13118.08 378
13119.16 385
13120.24 370
13121.33 438
13122.41 385
13123.49 392
13124.57 395
13125.66 393
13126.74 382
13127.82 401
13128.90 418
13129.99 392
13131.07 394
13132.15 386
13133.23 428
13134.32 403
13135.40 394
13136.48 372
13137.57 387
13138.65 398
13139.73 428
13140.82 395
13141.90 398
13142.98 370
13144.06 422
13145.15 430
13146.23 399
13147.31 446
13148.40 419
13149.48 411
13150.57 376
13151.65 410
13152.73 392
13153.82 410
13154.90 410
13155.98 397
13157.07 349
13158.15 402
13159.24 374
13160.32 401
13161.40 375
13162.49 401
13163.57 411
13164.66 405
13165.74 403
13166.82 390
13167.91 414
13168.99 396
13170.08 406
13171.16 360
13172.25 352
13173.33 368
13174.41 402
13175.50 366
13176.58 391
13177.67 383
13178.75 358
13179.84 396
13180.92 370
13182.01 391
13183.09 392
13184.18 397
13185.26 382
13186.35 420
13187.43 384
13188.52 397
13189.60 384
13190.69 391
13191.77 377
13192.86 394
13193.94 370
13195.03 382
13196.11 372
13197.20 390
13198.29 375
13199.37 361
13200.46 402
13201.54 393
13202.63 378
13203.71 343
13204.80 376
13205.88 366
13206.97 389
13208.06 391
13209.14 353
13210.23 358
13211.31 380
13212.40 376
13213.49 354
13214.57 365
13215.66 347
13216.75 380
13217.83 362
13218.92 356
13220.00 392
13221.09 375
13222.18 362
13223.26 392
13224.35 360
13225.44 371
13226.52 382
13227.61 382
13228.70 379
13229.78 346
13230.87 361
13231.96 374
13233.04 385
13234.13 360
13235.22 362
13236.31 357
13237.39 396
13238.48 376
13239.57 376
13240.65 338
13241.74 391
13242.83 350
13243.92 364
13245.00 388
13246.09 372
13247.18 396
13248.27 353
13249.35 373
13250.44 390
13251.53 390
13252.62 385
13253.71 387
13254.79 398
13255.88 414
13256.97 345
13258.06 375
13259.14 362
13260.23 368
13261.32 341
13262.41 360
13263.50 351
13264.59 359
13265.67 394
13266.76 378
13267.85 376
13268.94 349
13270.03 394
13271.12 377
13272.20 361
13273.29 370
13274.38 392
13275.47 381
13276.56 404
13277.65 382
13278.74 370
13279.83 358
13280.91 369
13282.00 401
13283.09 350
13284.18 382
13285.27 360
13286.36 373
13287.45 364
13288.54 378
13289.63 398
13290.72 437
13291.81 383
13292.90 409
13293.99 370
13295.07 368
13296.16 363
13297.25 362
13298.34 391
13299.43 384
13300.52 425
13301.61 404
13302.70 401
13303.79 375
13304.88 389
13305.97 364
13307.06 400
13308.15 363
13309.24 339
13310.33 349
13311.42 405
13312.51 386
13313.60 328
13314.69 370
13315.78 355
13316.87 398
13317.96 392
13319.05 365
13320.15 346
13321.24 363
13322.33 363
13323.42 389
13324.51 332
13325.60 327
13326.69 369
13327.78 375
13328.87 373
13329.96 356
13331.05 350
13332.14 331
13333.24 374
13334.33 341
13335.42 326
13336.51 320
13337.60 380
13338.69 338
13339.78 335
13340.87 345
13341.97 376
13343.06 332
13344.15 307
13345.24 323
13346.33 311
13347.42 367
13348.51 354
13349.61 354
13350.70 330
13351.79 359
13352.88 362
13353.97 370
13355.07 307
13356.16 349
13357.25 361
13358.34 385
13359.43 335
13360.53 344
13361.62 325
13362.71 341
13363.80 391
13364.90 339
13365.99 337
13367.08 337
13368.17 367
13369.27 347
13370.36 335
13371.45 318
13372.54 352
13373.64 373
13374.73 375
13375.82 337
13376.91 350
13378.01 341
13379.10 355
13380.19 336
13381.29 292
13382.38 329
13383.47 372
13384.57 358
13385.66 325
13386.75 331
13387.85 336
13388.94 383
13390.03 336
13391.13 334
13392.22 321
13393.31 330
13394.41 314
13395.50 336
13396.59 308
13397.69 279
13398.78 354
13399.87 336
13400.97 352
13402.06 323
13403.16 351
13404.25 348
13405.34 342
13406.44 316
13407.53 330
13408.63 323
13409.72 353
13410.82 343
13411.91 325
13413.00 313
13414.10 346
13415.19 344
13416.29 334
13417.38 376
13418.48 347
13419.57 357
13420.67 351
13421.76 359
13422.86 324
13423.95 349
13425.04 305
13426.14 342
13427.23 328
13428.33 333
13429.42 341
13430.52 327
13431.61 341
13432.71 295
13433.80 321
13434.90 332
13436.00 359
13437.09 328
13438.19 332
13439.28 338
13440.38 345
13441.47 340
13442.57 348
13443.66 306
13444.76 313
13445.85 321
13446.95 322
13448.05 334
13449.14 356
13450.24 306
13451.33 286
13452.43 336
13453.53 339
13454.62 294
13455.72 292
13456.81 316
13457.91 307
13459.01 347
13460.10 329
13461.20 336
13462.30 313
13463.39 314
13464.49 355
13465.58 339
13466.68 291
13467.78 305
13468.87 336
13469.97 337
13471.07 342
13472.16 305
13473.26 354
13474.36 320
13475.46 313
13476.55 298
13477.65 303
13478.75 323
13479.84 287
13480.94 312
13482.04 304
13483.13 332
13484.23 335
13485.33 324
13486.43 344
13487.52 312
13488.62 323
13489.72 355
13490.82 322
13491.91 347
13493.01 298
13494.11 316
13495.21 323
13496.30 320
13497.40 310
13498.50 299
13499.60 338
13500.70 310
13501.79 302
13502.89 285
13503.99 309
13505.09 267
13506.19 306
13507.28 306
13508.38 316
13509.48 301
13510.58 339
13511.68 325
13512.78 318
13513.87 321
13514.97 297
13516.07 308
13517.17 308
13518.27 340
13519.37 316
13520.47 308
13521.57 300
13522.66 315
13523.76 331
13524.86 325
13525.96 299
13527.06 328
13528.16 355
13529.26 325
13530.36 324
13531.46 334
13532.56 310
13533.65 350
13534.75 352
13535.85 316
13536.95 312
13538.05 314
13539.15 345
13540.25 327
13541.35 316
13542.45 310
13543.55 326
13544.65 302
13545.75 292
13546.85 310
13547.95 283
13549.05 305
13550.15 335
13551.25 325
13552.35 309
13553.45 323
13554.55 326
13555.65 321
13556.75 329
13557.85 343
13558.95 331
13560.05 303
13561.15 303
13562.25 314
13563.35 337
13564.45 317
13565.55 301
13566.65 307
13567.75 329
13568.86 310
13569.96 317
13571.06 301
13572.16 344
13573.26 316
13574.36 309
13575.46 331
13576.56 311
13577.66 284
13578.76 294
13579.86 322
13580.97 304
13582.07 305
13583.17 311
13584.27 323
13585.37 289
13586.47 300
13587.57 312
13588.68 357
13589.78 294
13590.88 319
13591.98 288
13593.08 335
13594.18 302
13595.29 290
13596.39 316
13597.49 311
13598.59 326
13599.69 319
13600.80 320
13601.90 277
13603.00 319
13604.10 305
13605.20 338
13606.31 328
13607.41 305
13608.51 326
13609.61 325
13610.72 314
13611.82 307
13612.92 325
13614.02 306
13615.13 298
13616.23 302
13617.33 299
13618.43 286
13619.54 313
13620.64 331
13621.74 328
13622.84 325
13623.95 326
13625.05 300
13626.15 307
13627.26 301
13628.36 310
13629.46 310
13630.57 299
13631.67 309
13632.77 296
13633.88 315
13634.98 311
13636.08 311
13637.19 290
13638.29 327
13639.39 332
13640.50 312
13641.60 305
13642.70 295
13643.81 297
13644.91 316
13646.02 312
13647.12 320
13648.22 308
13649.33 285
13650.43 313
13651.54 303
13652.64 319
13653.74 290
13654.85 294
13655.95 299
13657.06 307
13658.16 302
13659.27 296
13660.37 293
13661.47 310
13662.58 307
13663.68 307
13664.79 301
13665.89 315
13667.00 316
13668.10 329
13669.21 327
13670.31 304
13671.42 316
13672.52 307
13673.63 319
13674.73 306
13675.84 305
13676.94 311
13678.05 316
13679.15 288
13680.26 315
13681.36 308
13682.47 327
13683.57 324
13684.68 303
13685.78 325
13686.89 300
13688.00 346
13689.10 288
13690.21 305
13691.31 307
13692.42 327
13693.52 327
13694.63 300
13695.74 319
13696.84 309
13697.95 342
13699.05 358
13700.16 325
13701.27 311
13702.37 306
13703.48 310
13704.58 316
13705.69 285
13706.80 280
13707.90 298
13709.01 311
13710.12 306
13711.22 318
13712.33 295
13713.44 283
13714.54 323
13715.65 331
13716.76 356
13717.86 299
13718.97 309
13720.08 309
13721.18 324
13722.29 332
13723.40 327
13724.50 332
13725.61 316
13726.72 327
13727.83 302
13728.93 352
13730.04 312
13731.15 358
13732.25 333
13733.36 319
13734.47 305
13735.58 335
13736.68 331
13737.79 357
13738.90 334
13740.01 310
13741.11 296
13742.22 343
13743.33 336
13744.44 330
13745.55 313
13746.65 322
13747.76 321
13748.87 327
13749.98 368
13751.09 295
13752.19 331
13753.30 364
13754.41 349
13755.52 322
13756.63 364
13757.74 356
13758.84 357
13759.95 338
13761.06 348
13762.17 339
13763.28 352
13764.39 355
13765.50 332
13766.60 326
13767.71 339
13768.82 374
13769.93 373
13771.04 358
13772.15 306
13773.26 371
13774.37 349
13775.48 341
13776.58 340
13777.69 331
13778.80 356
13779.91 395
13781.02 378
13782.13 349
13783.24 310
13784.35 323
13785.46 402
13786.57 348
13787.68 328
13788.79 319
13789.90 368
13791.01 357
13792.12 352
13793.23 341
13794.34 359
13795.45 381
13796.56 362
13797.67 339
13798.78 352
13799.89 371
13801.00 346
13802.11 369
13803.22 335
13804.33 394
13805.44 372
13806.55 380
13807.66 350
13808.77 387
13809.88 390
13810.99 386
13812.10 405
13813.21 420
13814.32 410
13815.43 403
13816.54 397
13817.65 398
13818.77 426
13819.88 424
13820.99 440
13822.10 448
13823.21 426
13824.32 400
13825.43 416
13826.54 409
13827.65 443
13828.76 394
13829.88 393
13830.99 419
13832.10 403
13833.21 400
13834.32 358
13835.43 354
13836.54 336
13837.66 378
13838.77 377
13839.88 355
13840.99 340
13842.10 341
13843.22 354
13844.33 342
13845.44 347
13846.55 380
13847.66 372
13848.78 386
13849.89 389
13851.00 344
13852.11 371
13853.22 359
13854.34 389
13855.45 355
13856.56 351
13857.67 315
13858.79 362
13859.90 331
13861.01 339
13862.12 328
13863.24 356
13864.35 349
13865.46 348
13866.57 366
13867.69 350
13868.80 366
13869.91 328
13871.03 361
13872.14 349
13873.25 374
13874.36 352
13875.48 356
13876.59 345
13877.70 362
13878.82 373
13879.93 386
13881.04 356
13882.16 366
13883.27 357
13884.38 347
13885.50 336
13886.61 320
13887.73 354
13888.84 350
13889.95 353
13891.07 332
13892.18 353
13893.29 314
13894.41 338
13895.52 343
13896.64 357
13897.75 378
13898.86 338
13899.98 341
13901.09 330
13902.21 358
13903.32 332
13904.43 347
13905.55 370
13906.66 400
13907.78 362
13908.89 354
13910.01 333
13911.12 342
13912.24 356
13913.35 385
13914.47 345
13915.58 355
13916.70 329
13917.81 356
13918.92 352
13920.04 358
13921.15 355
13922.27 341
13923.38 345
13924.50 320
13925.62 346
13926.73 321
13927.85 365
13928.96 339
13930.08 366
13931.19 331
13932.31 357
13933.42 344
13934.54 339
13935.65 348
13936.77 345
13937.88 360
13939.00 352
13940.12 379
13941.23 340
13942.35 356
13943.46 317
13944.58 381
13945.70 343
13946.81 341
13947.93 364
13949.04 369
13950.16 356
13951.28 357
13952.39 369
13953.51 321
13954.62 346
13955.74 361
13956.86 347
13957.97 305
13959.09 339
13960.21 321
13961.32 335
13962.44 332
13963.56 328
13964.67 311
13965.79 309
13966.91 327
13968.02 310
13969.14 301
13970.26 305
13971.37 358
13972.49 336
13973.61 329
13974.73 335
13975.84 347
13976.96 281
13978.08 314
13979.19 303
13980.31 338
13981.43 313
13982.55 319
13983.66 332
13984.78 301
13985.90 321
13987.02 300
13988.13 338
13989.25 329
13990.37 328
13991.49 296
13992.61 324
13993.72 333
13994.84 325
13995.96 312
13997.08 341
13998.20 303
13999.31 337
14000.43 331
14001.55 323
14002.67 276
14003.79 282
14004.91 304
14006.02 319
14007.14 320
14008.26 306
14009.38 336
14010.50 300
14011.62 312
14012.73 280
14013.85 308
14014.97 302
14016.09 332
14017.21 294
14018.33 286
14019.45 324
14020.57 322
14021.69 361
14022.80 315
14023.92 318
14025.04 283
14026.16 317
14027.28 319
14028.40 338
14029.52 277
14030.64 306
14031.76 263
14032.88 325
14034.00 302
14035.12 282
14036.24 310
14037.36 299
14038.48 327
14039.60 318
14040.72 305
14041.84 302
14042.96 315
14044.08 267
14045.20 299
14046.32 305
14047.44 310
14048.56 273
14049.68 303
14050.80 296
14051.92 302
14053.04 292
14054.16 291
14055.28 296
14056.40 265
14057.52 297
14058.64 300
14059.76 327
14060.88 289
14062.00 320
14063.12 300
14064.24 310
14065.36 323
14066.48 327
14067.60 296
14068.72 309
14069.85 294
14070.97 299
14072.09 297
14073.21 324
14074.33 292
14075.45 281
14076.57 289
14077.69 283
14078.81 318
14079.94 298
14081.06 326
14082.18 273
14083.30 301
14084.42 302
14085.54 298
14086.66 306
14087.79 296
14088.91 279
14090.03 280
14091.15 305
14092.27 302
14093.40 331
14094.52 279
14095.64 316
14096.76 291
14097.88 300
14099.01 293
14100.13 294
14101.25 277
14102.37 310
14103.49 292
14104.62 243
14105.74 287
14106.86 290
14107.98 281
14109.11 278
14110.23 275
14111.35 265
14112.47 290
14113.60 285
14114.72 298
14115.84 267
14116.97 306
14118.09 296
14119.21 285
14120.33 245
14121.46 287
14122.58 292
14123.70 300
14124.83 308
14125.95 267
14127.07 313
14128.20 293
14129.32 288
14130.44 276
14131.57 284
14132.69 277
14133.81 313
14134.94 288
14136.06 280
14137.18 287
14138.31 266
14139.43 295
14140.55 279
14141.68 283
14142.80 269
14143.93 261
14145.05 274
14146.17 299
14147.30 262
14148.42 261
14149.55 271
14150.67 300
14151.79 264
14152.92 294
14154.04 282
14155.17 314
14156.29 303
14157.42 319
14158.54 311
14159.67 302
14160.79 301
14161.91 279
14163.04 302
14164.16 275
14165.29 313
14166.41 300
14167.54 318
14168.66 300
14169.79 298
14170.91 295
14172.04 294
14173.16 305
14174.29 280
14175.41 290
14176.54 331
14177.66 300
14178.79 322
14179.91 303
14181.04 300
14182.17 328
14183.29 304
14184.42 322
14185.54 299
14186.67 304
14187.79 281
14188.92 265
14190.04 289
14191.17 288
14192.30 319
14193.42 287
14194.55 294
14195.67 291
14196.80 284
14197.93 258
14199.05 251
14200.18 251
14201.30 272
14202.43 273
14203.56 281
14204.68 256
14205.81 274
14206.94 279
14208.06 302
14209.19 277
14210.32 290
14211.44 294
14212.57 308
14213.70 279
14214.82 265
14215.95 294
14217.08 267
14218.20 284
14219.33 301
14220.46 292
14221.58 269
14222.71 282
14223.84 284
14224.96 266
14226.09 258
14227.22 285
14228.35 280
14229.47 278
14230.60 266
14231.73 268
14232.86 296
14233.98 301
14235.11 287
14236.24 278
14237.37 290
14238.49 303
14239.62 288
14240.75 304
14241.88 282
14243.00 292
14244.13 274
14245.26 296
14246.39 283
14247.52 304
14248.64 293
14249.77 308
14250.90 308
14252.03 308
14253.16 329
14254.29 305
14255.41 308
14256.54 254
14257.67 289
14258.80 299
14259.93 296
14261.06 285
14262.19 313
14263.31 286
14264.44 286
14265.57 284
14266.70 289
14267.83 300
14268.96 279
14270.09 268
14271.22 281
14272.34 299
14273.47 301
14274.60 273
14275.73 288
14276.86 298
14277.99 282
14279.12 290
14280.25 277
14281.38 303
14282.51 287
14283.64 292
14284.77 278
14285.90 269
14287.03 287
14288.16 273
14289.29 263
14290.41 287
14291.54 302
14292.67 272
14293.80 273
14294.93 297
14296.06 320
14297.19 297
14298.32 315
14299.45 309
14300.58 303
14301.71 275
14302.84 301
14303.98 291
14305.11 285
14306.24 277
14307.37 267
14308.50 300
14309.63 276
14310.76 297
14311.89 267
14313.02 269
14314.15 270
14315.28 289
14316.41 302
14317.54 314
14318.67 290
14319.80 304
14320.93 317
14322.07 291
14323.20 274
14324.33 281
14325.46 308
14326.59 288
14327.72 287
14328.85 292
14329.98 289
14331.11 274
14332.25 276
14333.38 289
14334.51 300
14335.64 261
14336.77 305
14337.90 294
14339.04 303
14340.17 282
14341.30 275
14342.43 296
14343.56 276
14344.69 292
14345.83 260
14346.96 273
14348.09 299
14349.22 290
14350.35 312
14351.49 276
14352.62 273
14353.75 285
14354.88 304
14356.02 314
14357.15 291
14358.28 296
14359.41 277
14360.55 278
14361.68 282
14362.81 282
14363.94 300
14365.08 293
14366.21 285
14367.34 281
14368.47 281
14369.61 258
14370.74 283
14371.87 299
14373.01 301
14374.14 290
14375.27 301
14376.41 287
14377.54 268
14378.67 303
14379.81 267
14380.94 297
14382.07 280
14383.21 287
14384.34 273
14385.47 313
14386.61 306
14387.74 288
14388.87 317
14390.01 320
14391.14 297
14392.27 318
14393.41 294
14394.54 294
14395.68 308
14396.81 292
14397.94 318
14399.08 306
14400.21 310
14401.35 301
14402.48 323
14403.61 295
14404.75 311
14405.88 318
14407.02 360
14408.15 301
14409.29 307
14410.42 276
14411.55 279
14412.69 306
14413.82 299
14414.96 300
14416.09 294
14417.23 314
14418.36 291
14419.50 317
14420.63 300
14421.77 318
14422.90 336
14424.04 321
14425.17 302
14426.31 302
14427.44 325
14428.58 309
14429.71 363
14430.85 314
14431.98 316
14433.12 305
14434.25 337
14435.39 306
14436.53 298
14437.66 328
14438.80 328
14439.93 297
14441.07 316
14442.20 302
14443.34 320
14444.48 334
14445.61 303
14446.75 302
14447.88 330
14449.02 314
14450.16 317
14451.29 311
14452.43 326
14453.56 322
14454.70 286
14455.84 290
14456.97 296
14458.11 306
14459.25 298
14460.38 294
14461.52 309
14462.66 314
14463.79 311
14464.93 333
14466.07 275
14467.20 276
14468.34 318
14469.48 312
14470.61 303
14471.75 307
14472.89 331
14474.02 291
14475.16 311
14476.30 277
14477.43 292
14478.57 284
14479.71 288
14480.85 285
14481.98 280
14483.12 292
14484.26 255
14485.40 284
14486.53 317
14487.67 288
14488.81 289
14489.95 320
14491.08 280
14492.22 295
14493.36 272
14494.50 331
14495.63 283
14496.77 269
14497.91 279
14499.05 275
14500.19 313
14501.32 292
14502.46 301
14503.60 269
14504.74 258
14505.88 270
14507.02 301
14508.15 266
14509.29 306
14510.43 308
14511.57 294
14512.71 273
14513.85 280
14514.98 280
14516.12 293
14517.26 288
14518.40 261
14519.54 284
14520.68 276
14521.82 294
14522.96 267
14524.10 264
14525.23 253
14526.37 269
14527.51 261
14528.65 276
14529.79 259
14530.93 269
14532.07 268
14533.21 281
14534.35 273
14535.49 287
14536.63 309
14537.77 281
14538.91 280
14540.05 288
14541.19 294
14542.33 276
14543.46 284
14544.60 278
14545.74 281
14546.88 246
14548.02 259
14549.16 271
14550.30 295
14551.44 264
14552.58 250
14553.72 265
14554.86 269
14556.00 279
14557.15 275
14558.29 285
14559.43 282
14560.57 243
14561.71 277
14562.85 260
14563.99 253
14565.13 245
14566.27 271
14567.41 293
14568.55 281
14569.69 267
14570.83 272
14571.97 277
14573.11 262
14574.25 273
14575.40 301
14576.54 286
14577.68 268
14578.82 278
14579.96 258
14581.10 269
14582.24 267
14583.38 277
14584.53 276
14585.67 271
14586.81 284
14587.95 245
14589.09 231
14590.23 263
14591.37 263
14592.52 289
14593.66 260
14594.80 250
14595.94 259
14597.08 300
14598.22 272
14599.37 253
14600.51 252
14601.65 281
14602.79 282
14603.93 265
14605.08 250
14606.22 252
14607.36 265
14608.50 271
14609.65 287
14610.79 267
14611.93 259
14613.07 243
14614.22 291
14615.36 258
14616.50 259
14617.64 272
14618.79 287
14619.93 265
14621.07 240
14622.21 237
14623.36 256
14624.50 274
14625.64 258
14626.79 259
14627.93 232
14629.07 261
14630.22 262
14631.36 266
14632.50 228
14633.65 259
14634.79 274
14635.93 283
14637.08 259
14638.22 245
14639.36 264
14640.51 275
14641.65 253
14642.79 225
14643.94 271
14645.08 229
14646.22 246
14647.37 265
14648.51 278
14649.66 270
14650.80 259
14651.94 246
14653.09 254
14654.23 259
14655.38 277
14656.52 261
14657.66 255
14658.81 263
14659.95 273
14661.10 269
14662.24 266
14663.39 277
14664.53 258
14665.68 249
14666.82 238
14667.96 273
14669.11 246
14670.25 264
14671.40 262
14672.54 275
14673.69 246
14674.83 269
14675.98 262
14677.12 242
14678.27 264
14679.41 259
14680.56 232
14681.70 230
14682.85 250
14683.99 206
14685.14 286
14686.28 248
14687.43 277
14688.58 249
14689.72 269
14690.87 264
14692.01 255
14693.16 271
14694.30 252
14695.45 288
14696.60 282
14697.74 255
14698.89 256
14700.03 267
14701.18 256
14702.32 241
14703.47 228
14704.62 267
14705.76 251
14706.91 285
14708.05 244
14709.20 246
14710.35 249
14711.49 261
14712.64 294
14713.79 231
14714.93 235
14716.08 255
14717.23 231
14718.37 227
14719.52 254
14720.67 234
14721.81 232
14722.96 253
14724.11 227
14725.25 257
14726.40 287
14727.55 238
14728.69 242
14729.84 252
14730.99 243
14732.14 257
14733.28 244
14734.43 227
14735.58 226
14736.72 273
14737.87 212
14739.02 244
14740.17 250
14741.31 231
14742.46 241
14743.61 246
14744.76 226
14745.90 244
14747.05 299
14748.20 253
14749.35 244
14750.50 222
14751.64 245
14752.79 247
14753.94 263
14755.09 227
14756.24 265
14757.38 252
14758.53 260
14759.68 225
14760.83 242
14761.98 238
14763.13 264
14764.27 266
14765.42 254
14766.57 235
14767.72 245
14768.87 268
14770.02 221
14771.16 262
14772.31 254
14773.46 288
14774.61 249
14775.76 236
14776.91 257
14778.06 247
14779.21 219
14780.36 262
14781.50 244
14782.65 236
14783.80 241
14784.95 266
14786.10 242
14787.25 248
14788.40 267
14789.55 230
14790.70 269
14791.85 232
14793.00 264
14794.15 268
14795.30 241
14796.45 240
14797.60 229
14798.75 233
14799.90 248
14801.05 256
14802.20 236
14803.35 233
14804.50 257
14805.65 268
14806.80 245
14807.95 246
14809.10 236
14810.25 243
14811.40 240
14812.55 226
14813.70 215
14814.85 235
14816.00 227
14817.15 220
14818.30 251
14819.45 216
14820.60 243
14821.75 226
14822.90 242
14824.05 222
14825.20 241
14826.35 226
14827.50 244
14828.66 247
14829.81 267
14830.96 227
14832.11 243
14833.26 242
14834.41 240
14835.56 224
14836.71 242
14837.86 243
14839.02 211
14840.17 238
14841.32 218
14842.47 236
14843.62 237
14844.77 256
14845.92 231
14847.08 252
14848.23 214
14849.38 246
14850.53 252
14851.68 239
14852.83 224
14853.99 237
14855.14 239
14856.29 258
14857.44 255
14858.59 231
14859.75 265
14860.90 236
14862.05 265
14863.20 223
14864.36 232
14865.51 249
14866.66 270
14867.81 258
14868.97 267
14870.12 236
14871.27 260
14872.42 245
14873.58 237
14874.73 233
14875.88 230
14877.03 259
14878.19 246
14879.34 246
14880.49 226
14881.65 243
14882.80 259
14883.95 251
14885.10 231
14886.26 229
14887.41 236
14888.56 236
14889.72 210
14890.87 232
14892.02 225
14893.18 240
14894.33 248
14895.48 226
14896.64 223
14897.79 218
14898.95 253
14900.10 232
14901.25 210
14902.41 232
14903.56 231
14904.71 216
14905.87 250
14907.02 226
14908.18 249
14909.33 268
14910.48 244
14911.64 245
14912.79 221
14913.95 251
14915.10 237
14916.26 230
14917.41 246
14918.56 258
14919.72 209
14920.87 214
14922.03 255
14923.18 244
14924.34 238
14925.49 234
14926.65 233
14927.80 194
14928.96 234
14930.11 211
14931.27 228
14932.42 221
14933.58 244
14934.73 241
14935.89 243
14937.04 246
14938.20 251
14939.35 248
14940.51 246
14941.66 233
14942.82 237
14943.97 225
14945.13 229
14946.28 221
14947.44 237
14948.59 218
14949.75 219
14950.91 228
14952.06 192
14953.22 227
14954.37 232
14955.53 249
14956.68 237
14957.84 238
14959.00 232
14960.15 249
14961.31 237
14962.46 234
14963.62 221
14964.78 237
14965.93 227
14967.09 201
14968.25 215
14969.40 199
14970.56 237
14971.72 221
14972.87 228
14974.03 201
14975.19 221
14976.34 197
14977.50 222
14978.66 218
14979.81 231
14980.97 238
14982.13 227
14983.28 207
14984.44 192
14985.60 204
14986.75 222
14987.91 215
14989.07 192
14990.23 237
14991.38 228
14992.54 255
14993.70 219
14994.85 235
14996.01 225
14997.17 241
14998.33 243
14999.48 213
15000.64 218
15001.80 228
15002.96 234
15004.11 218
15005.27 224
15006.43 197
15007.59 242
15008.75 222
15009.90 225
15011.06 208
15012.22 200
15013.38 206
15014.54 212
15015.69 219
15016.85 231
15018.01 253
15019.17 208
15020.33 218
15021.49 207
15022.64 203
15023.80 209
15024.96 237
15026.12 234
15027.28 241
15028.44 221
15029.60 218
15030.76 216
15031.91 223
15033.07 209
15034.23 240
15035.39 230
15036.55 242
15037.71 243
15038.87 201
15040.03 209
15041.19 219
15042.35 253
15043.50 228
15044.66 241
15045.82 213
15046.98 203
15048.14 216
15049.30 228
15050.46 231
15051.62 231
15052.78 256
15053.94 219
15055.10 214
15056.26 226
15057.42 230
15058.58 211
15059.74 228
15060.90 217
15062.06 227
15063.22 221
15064.38 225
15065.54 225
15066.70 202
15067.86 197
15069.02 202
15070.18 236
15071.34 214
15072.50 191
15073.66 207
15074.82 219
15075.98 232
15077.14 227
15078.30 218
15079.46 235
15080.62 205
15081.79 215
15082.95 211
15084.11 243
15085.27 214
15086.43 243
15087.59 259
15088.75 217
15089.91 199
15091.07 217
15092.23 244
15093.39 213
15094.56 233
15095.72 197
15096.88 241
15098.04 243
15099.20 211
15100.36 202
15101.52 215
15102.69 222
15103.85 228
15105.01 249
15106.17 221
15107.33 227
15108.49 221
15109.66 230
15110.82 236
15111.98 218
15113.14 218
15114.30 240
15115.47 226
15116.63 222
15117.79 179
15118.95 225
15120.11 207
15121.28 222
15122.44 248
15123.60 254
15124.76 217
15125.93 210
15127.09 222
15128.25 242
15129.41 226
15130.58 215
15131.74 225
15132.90 225
15134.06 212
15135.23 215
15136.39 214
15137.55 210
15138.72 223
15139.88 214
15141.04 209
15142.21 198
15143.37 211
15144.53 189
15145.69 198
15146.86 197
15148.02 200
15149.18 214
15150.35 215
15151.51 210
15152.67 206
15153.84 230
15155.00 191
15156.17 215
15157.33 236
15158.49 218
15159.66 230
15160.82 243
15161.98 205
15163.15 188
15164.31 230
15165.48 240
15166.64 227
15167.80 187
15168.97 205
15170.13 256
15171.30 232
15172.46 217
15173.62 221
15174.79 230
15175.95 236
15177.12 233
15178.28 216
15179.45 214
15180.61 211
15181.78 234
15182.94 233
15184.11 220
15185.27 203
15186.44 221
15187.60 219
15188.76 219
15189.93 226
15191.09 245
15192.26 238
15193.42 223
15194.59 225
15195.75 217
15196.92 223
15198.09 240
15199.25 217
15200.42 204
15201.58 260
15202.75 234
15203.91 205
15205.08 205
15206.24 192
15207.41 214
15208.57 221
15209.74 243
15210.91 206
15212.07 224
15213.24 211
15214.40 215
15215.57 227
15216.73 234
15217.90 228
15219.07 223
15220.23 223
15221.40 200
15222.57 180
15223.73 201
15224.90 212
15226.06 215
15227.23 206
15228.40 216
15229.56 211
15230.73 236
15231.90 230
15233.06 208
15234.23 217
15235.40 240
15236.56 222
15237.73 206
15238.90 244
15240.06 219
15241.23 238
15242.40 205
15243.56 210
15244.73 207
15245.90 212
15247.07 228
15248.23 219
15249.40 228
15250.57 206
15251.73 204
15252.90 230
15254.07 222
15255.24 199
15256.40 198
15257.57 218
15258.74 209
15259.91 211
15261.07 216
15262.24 213
15263.41 210
15264.58 232
15265.75 217
15266.91 200
15268.08 197
15269.25 227
15270.42 238
15271.58 222
15272.75 201
15273.92 197
15275.09 207
15276.26 219
15277.43 216
15278.59 205
15279.76 216
15280.93 211
15282.10 197
15283.27 215
15284.44 196
15285.60 206
15286.77 224
15287.94 242
15289.11 210
15290.28 195
15291.45 226
15292.62 248
15293.79 214
15294.96 200
15296.12 186
15297.29 216
15298.46 234
15299.63 220
15300.80 214
15301.97 210
15303.14 219
15304.31 216
15305.48 211
15306.65 210
15307.82 233
15308.99 237
15310.16 219
15311.33 209
15312.49 217
15313.66 234
15314.83 230
15316.00 208
15317.17 189
15318.34 215
15319.51 218
15320.68 215
15321.85 227
15323.02 220
15324.19 246
15325.36 211
15326.53 225
15327.70 209
15328.87 222
15330.04 233
15331.21 205
15332.39 208
15333.56 207
15334.73 230
15335.90 225
15337.07 203
15338.24 212
15339.41 217
15340.58 211
15341.75 219
15342.92 227
15344.09 223
15345.26 194
15346.43 209
15347.60 210
15348.78 226
15349.95 203
15351.12 217
15352.29 212
15353.46 200
15354.63 200
15355.80 209
15356.97 235
15358.15 196
15359.32 211
15360.49 217
15361.66 197
15362.83 225
15364.00 206
15365.17 212
15366.35 214
15367.52 229
15368.69 233
15369.86 222
15371.03 234
15372.21 217
15373.38 239
15374.55 236
15375.72 205
15376.89 213
15378.07 214
15379.24 187
15380.41 237
15381.58 224
15382.75 212
15383.93 211
15385.10 207
15386.27 195
15387.44 209
15388.62 216
15389.79 206
15390.96 200
15392.13 230
15393.31 226
15394.48 230
15395.65 223
15396.83 213
15398.00 223
15399.17 229
15400.34 217
15401.52 217
15402.69 211
15403.86 212
15405.04 197
15406.21 206
15407.38 210
15408.56 217
15409.73 216
15410.90 222
15412.08 228
15413.25 243
15414.42 237
15415.60 232
15416.77 233
15417.94 231
15419.12 232
15420.29 230
15421.47 207
15422.64 217
15423.81 243
15424.99 212
15426.16 223
15427.34 222
15428.51 224
15429.68 231
15430.86 234
15432.03 221
15433.21 215
15434.38 258
15435.56 247
15436.73 212
15437.90 208
15439.08 200
15440.25 240
15441.43 232
15442.60 239
15443.78 222
15444.95 233
15446.13 249
15447.30 226
15448.48 250
15449.65 221
15450.83 219
15452.00 243
15453.18 232
15454.35 226
15455.53 244
15456.70 241
15457.88 240
15459.05 222
15460.23 217
15461.40 226
15462.58 224
15463.75 227
15464.93 241
15466.10 236
15467.28 237
15468.45 241
15469.63 229
15470.81 235
15471.98 233
15473.16 230
15474.33 254
15475.51 246
15476.69 235
15477.86 252
15479.04 270
15480.21 232
15481.39 226
15482.57 241
15483.74 238
15484.92 224
15486.09 210
15487.27 258
15488.45 231
15489.62 224
15490.80 247
15491.98 235
15493.15 227
15494.33 208
15495.51 246
15496.68 217
15497.86 217
15499.04 217
15500.21 198
15501.39 220
15502.57 224
15503.74 230
15504.92 209
15506.10 225
15507.27 241
15508.45 216
15509.63 229
15510.81 196
15511.98 221
15513.16 236
15514.34 252
15515.52 222
15516.69 206
15517.87 243
15519.05 230
15520.23 223
15521.40 221
15522.58 224
15523.76 207
15524.94 223
15526.11 227
15527.29 237
15528.47 209
15529.65 209
15530.83 242
15532.00 244
15533.18 223
15534.36 226
15535.54 223
15536.72 232
15537.89 237
15539.07 219
15540.25 237
15541.43 234
15542.61 227
15543.79 254
15544.96 221
15546.14 224
15547.32 239
15548.50 260
15549.68 232
15550.86 224
15552.04 236
15553.22 242
15554.39 228
15555.57 223
15556.75 251
15557.93 252
15559.11 224
15560.29 233
15561.47 209
15562.65 240
15563.83 237
15565.01 217
15566.19 259
15567.36 236
15568.54 228
15569.72 238
15570.90 266
15572.08 227
15573.26 209
15574.44 231
15575.62 264
15576.80 217
15577.98 229
15579.16 233
15580.34 227
15581.52 227
15582.70 242
15583.88 244
15585.06 253
15586.24 237
15587.42 251
15588.60 244
15589.78 226
15590.96 240
15592.14 228
15593.32 226
15594.50 235
15595.68 238
15596.86 260
15598.04 215
15599.22 247
15600.41 238
15601.59 255
15602.77 228
15603.95 232
15605.13 241
15606.31 235
15607.49 250
15608.67 247
15609.85 283
15611.03 242
15612.21 264
15613.40 250
15614.58 251
15615.76 235
15616.94 262
15618.12 229
15619.30 260
15620.48 263
15621.66 246
15622.85 245
15624.03 245
15625.21 255
15626.39 252
15627.57 257
15628.75 254
15629.94 239
15631.12 248
15632.30 271
15633.48 246
15634.66 274
15635.84 249
15637.03 276
15638.21 292
15639.39 259
15640.57 273
15641.76 296
15642.94 285
15644.12 258
15645.30 283
15646.48 240
15647.67 280
15648.85 289
15650.03 292
15651.21 269
15652.40 287
15653.58 290
15654.76 290
15655.95 240
15657.13 276
15658.31 283
15659.49 278
15660.68 283
15661.86 283
15663.04 298
15664.23 308
15665.41 326
15666.59 315
15667.77 281
15668.96 286
15670.14 290
15671.32 297
15672.51 299
15673.69 298
15674.87 332
15676.06 312
15677.24 292
15678.43 316
15679.61 313
15680.79 327
15681.98 312
15683.16 357
15684.34 330
15685.53 341
15686.71 311
15687.90 336
15689.08 339
15690.26 350
15691.45 354
15692.63 331
15693.82 334
15695.00 330
15696.18 360
15697.37 359
15698.55 343
15699.74 349
15700.92 379
15702.11 402
15703.29 350
15704.48 349
15705.66 381
15706.84 368
15708.03 368
15709.21 386
15710.40 414
15711.58 427
15712.77 404
15713.95 415
15715.14 428
15716.32 400
15717.51 455
15718.69 464
15719.88 455
15721.06 448
15722.25 463
15723.43 487
15724.62 474
15725.81 469
15726.99 462
15728.18 492
15729.36 436
15730.55 454
15731.73 473
15732.92 462
15734.10 445
15735.29 450
15736.48 487
15737.66 450
15738.85 439
15740.03 444
15741.22 445
15742.41 418
15743.59 462
15744.78 440
15745.96 446
15747.15 423
15748.34 425
15749.52 434
15750.71 438
15751.90 401
15753.08 431
15754.27 448
15755.45 414
15756.64 405
15757.83 429
15759.01 440
15760.20 391
15761.39 410
15762.57 424
15763.76 414
15764.95 397
15766.14 448
15767.32 445
15768.51 425
15769.70 425
15770.88 458
15772.07 476
15773.26 435
15774.44 444
15775.63 405
15776.82 450
15778.01 413
15779.19 389
15780.38 398
15781.57 381
15782.76 401
15783.94 414
15785.13 390
15786.32 398
15787.51 376
15788.69 407
15789.88 403
15791.07 385
15792.26 362
15793.45 373
15794.63 382
15795.82 358
15797.01 351
15798.20 403
15799.39 381
15800.58 327
15801.76 371
15802.95 374
15804.14 344
15805.33 343
15806.52 360
15807.71 358
15808.89 356
15810.08 326
15811.27 360
15812.46 329
15813.65 356
15814.84 352
15816.03 341
15817.21 357
15818.40 333
15819.59 374
15820.78 348
15821.97 369
15823.16 300
15824.35 330
15825.54 339
15826.73 321
15827.92 319
15829.11 311
15830.29 359
15831.48 334
15832.67 343
15833.86 330
15835.05 348
15836.24 308
15837.43 347
15838.62 311
15839.81 331
15841.00 319
15842.19 343
15843.38 313
15844.57 312
15845.76 323
15846.95 322
15848.14 350
15849.33 304
15850.52 333
15851.71 327
15852.90 336
15854.09 309
15855.28 334
15856.47 302
15857.66 336
15858.85 315
15860.04 317
15861.23 320
15862.42 300
15863.61 338
15864.80 367
15866.00 316
15867.19 295
15868.38 329
15869.57 359
15870.76 335
15871.95 287
15873.14 318
15874.33 333
15875.52 349
15876.71 319
15877.90 328
15879.10 310
15880.29 291
15881.48 289
15882.67 333
15883.86 315
15885.05 292
15886.24 325
15887.44 316
15888.63 299
15889.82 282
15891.01 308
15892.20 299
15893.39 333
15894.59 300
15895.78 310
15896.97 284
15898.16 309
15899.35 328
15900.54 314
15901.74 289
15902.93 292
15904.12 300
15905.31 312
15906.51 279
15907.70 306
15908.89 317
15910.08 325
15911.27 346
15912.47 323
15913.66 298
15914.85 283
15916.04 319
15917.24 292
15918.43 332
15919.62 324
15920.82 320
15922.01 329
15923.20 305
15924.39 282
15925.59 293
15926.78 346
15927.97 291
15929.17 298
15930.36 292
15931.55 312
15932.75 264
15933.94 292
15935.13 271
15936.33 271
15937.52 251
15938.71 263
15939.91 258
15941.10 304
15942.29 296
15943.49 300
15944.68 293
15945.87 293
15947.07 292
15948.26 286
15949.45 293
15950.65 286
15951.84 266
15953.04 263
15954.23 254
15955.42 254
15956.62 279
15957.81 267
15959.01 260
15960.20 271
15961.40 244
15962.59 270
15963.78 268
15964.98 278
15966.17 272
15967.37 276
15968.56 233
15969.76 280
15970.95 250
15972.15 263
15973.34 247
15974.54 236
15975.73 255
15976.92 262
15978.12 245
15979.31 245
15980.51 291
15981.70 244
15982.90 246
15984.09 247
15985.29 251
15986.49 250
15987.68 253
15988.88 229
15990.07 259
15991.27 227
15992.46 265
15993.66 260
15994.85 242
15996.05 253
15997.24 257
15998.44 256
15999.64 222
16000.83 232
16002.03 231
16003.22 250
16004.42 253
16005.61 278
16006.81 235
16008.01 270
16009.20 236
16010.40 246
16011.60 241
16012.79 281
16013.99 246
16015.18 237
16016.38 236
16017.58 271
16018.77 261
16019.97 289
16021.17 253
16022.36 240
16023.56 255
16024.76 284
16025.95 244
16027.15 204
16028.35 241
16029.54 231
16030.74 246
16031.94 210
16033.13 222
16034.33 220
16035.53 233
16036.72 265
16037.92 258
16039.12 251
16040.32 242
16041.51 278
16042.71 245
16043.91 246
16045.11 231
16046.30 259
16047.50 233
16048.70 241
16049.90 231
16051.09 250
16052.29 268
16053.49 265
16054.69 258
16055.88 252
16057.08 241
16058.28 219
16059.48 240
16060.68 224
16061.87 251
16063.07 238
16064.27 227
16065.47 213
16066.67 227
16067.87 210
16069.06 230
16070.26 227
16071.46 230
16072.66 216
16073.86 218
16075.06 231
16076.25 234
16077.45 259
16078.65 235
16079.85 233
16081.05 214
16082.25 238
16083.45 237
16084.65 235
16085.84 222
16087.04 209
16088.24 220
16089.44 239
16090.64 237
16091.84 213
16093.04 236
16094.24 229
16095.44 233
16096.64 214
16097.84 237
16099.04 213
16100.24 221
16101.43 213
16102.63 225
16103.83 213
16105.03 223
16106.23 198
16107.43 218
16108.63 213
16109.83 210
16111.03 235
16112.23 199
16113.43 206
16114.63 199
16115.83 201
16117.03 202
16118.23 194
16119.43 193
16120.63 215
16121.83 197
16123.03 218
16124.23 210
16125.43 201
16126.64 211
16127.84 225
16129.04 217
16130.24 187
16131.44 224
16132.64 205
16133.84 242
16135.04 223
16136.24 212
16137.44 213
16138.64 211
16139.84 201
16141.04 200
16142.25 190
16143.45 224
16144.65 208
16145.85 206
16147.05 209
16148.25 193
16149.45 198
16150.65 216
16151.86 191
16153.06 211
16154.26 242
16155.46 203
16156.66 225
16157.86 196
16159.06 196
16160.27 204
16161.47 227
16162.67 200
16163.87 188
16165.07 231
16166.28 205
16167.48 218
16168.68 225
16169.88 242
16171.08 213
16172.29 216
16173.49 228
16174.69 217
16175.89 195
16177.10 228
16178.30 197
16179.50 224
16180.70 209
16181.91 196
16183.11 187
16184.31 209
16185.51 205
16186.72 217
16187.92 201
16189.12 192
16190.32 241
16191.53 236
16192.73 216
16193.93 208
16195.14 205
16196.34 195
16197.54 229
16198.75 217
16199.95 225
16201.15 212
16202.35 220
16203.56 249
16204.76 237
16205.97 215
16207.17 213
16208.37 225
16209.58 223
16210.78 212
16211.98 223
16213.19 247
16214.39 223
16215.59 231
16216.80 210
16218.00 221
16219.21 225
16220.41 226
16221.61 206
16222.82 216
16224.02 210
16225.23 240
16226.43 239
16227.63 206
16228.84 231
16230.04 241
16231.25 270
16232.45 225
16233.66 237
16234.86 212
16236.07 229
16237.27 228
16238.47 238
16239.68 219
16240.88 230
16242.09 230
16243.29 251
16244.50 239
16245.70 222
16246.91 236
16248.11 245
16249.32 240
16250.52 234
16251.73 257
16252.93 234
16254.14 219
16255.34 231
16256.55 229
16257.76 255
16258.96 272
16260.17 234
16261.37 243
16262.58 255
16263.78 239
16264.99 238
16266.19 243
16267.40 231
16268.61 229
16269.81 244
16271.02 234
16272.22 252
16273.43 253
16274.63 246
16275.84 258
16277.05 245
16278.25 248
16279.46 239
16280.67 256
16281.87 252
16283.08 241
16284.28 261
16285.49 247
16286.70 233
16287.90 248
16289.11 256
16290.32 266
16291.52 244
16292.73 262
16293.94 240
16295.14 265
16296.35 272
16297.56 271
16298.76 252
16299.97 266
16301.18 246
16302.38 272
16303.59 246
16304.80 266
16306.01 270
16307.21 295
16308.42 265
16309.63 255
16310.84 321
16312.04 272
16313.25 266
16314.46 266
16315.67 287
16316.87 271
16318.08 277
16319.29 279
16320.50 259
16321.70 297
16322.91 281
16324.12 280
16325.33 274
16326.53 265
16327.74 284
16328.95 269
16330.16 259
16331.37 262
16332.58 258
16333.78 282
16334.99 253
16336.20 278
16337.41 240
16338.62 256
16339.82 247
16341.03 246
16342.24 254
16343.45 221
16344.66 272
16345.87 274
16347.08 275
16348.29 263
16349.49 249
16350.70 241
16351.91 249
16353.12 240
16354.33 231
16355.54 247
16356.75 239
16357.96 238
16359.17 262
16360.37 265
16361.58 263
16362.79 262
16364.00 227
16365.21 229
16366.42 243
16367.63 232
16368.84 222
16370.05 236
16371.26 210
16372.47 231
16373.68 234
16374.89 238
16376.10 216
16377.31 205
16378.52 217
16379.73 209
16380.94 216
16382.15 208
16383.36 246
16384.57 201
16385.78 202
16386.99 212
16388.20 233
16389.41 246
16390.62 249
16391.83 212
16393.04 219
16394.25 217
16395.46 208
16396.67 235
16397.88 241
16399.09 210
16400.30 229
16401.51 201
16402.72 213
16403.94 206
16405.15 206
16406.36 224
16407.57 222
16408.78 196
16409.99 206
16411.20 248
16412.41 213
16413.62 201
16414.83 215
16416.05 213
16417.26 226
16418.47 232
16419.68 236
16420.89 206
16422.10 208
16423.31 200
16424.53 208
16425.74 197
16426.95 213
16428.16 197
16429.37 202
16430.58 204
16431.80 209
16433.01 219
16434.22 190
16435.43 196
16436.64 205
16437.86 225
16439.07 231
16440.28 193
16441.49 220
16442.70 214
16443.92 213
16445.13 199
16446.34 210
16447.55 220
16448.77 206
16449.98 200
16451.19 208
16452.40 210
16453.62 204
16454.83 242
16456.04 211
16457.25 210
16458.47 200
16459.68 205
16460.89 224
16462.11 194
16463.32 201
16464.53 180
16465.75 198
16466.96 210
16468.17 181
16469.38 193
16470.60 208
16471.81 194
16473.02 193
16474.24 213
16475.45 187
16476.66 192
16477.88 212
16479.09 196
16480.31 197
16481.52 187
16482.73 176
16483.95 221
16485.16 177
16486.37 184
16487.59 204
16488.80 199
16490.02 202
16491.23 233
16492.44 212
16493.66 203
16494.87 178
16496.09 193
16497.30 208
16498.52 199
16499.73 196
16500.94 211
16502.16 182
16503.37 182
16504.59 181
16505.80 210
16507.02 192
16508.23 173
16509.45 189
16510.66 191
16511.88 182
16513.09 210
16514.31 234
16515.52 210
16516.74 203
16517.95 203
16519.17 186
16520.38 181
16521.60 193
16522.81 180
16524.03 171
16525.24 182
16526.46 194
16527.67 191
16528.89 199
16530.10 204
16531.32 175
16532.53 200
16533.75 179
16534.97 190
16536.18 197
16537.40 179
16538.61 194
16539.83 166
16541.04 205
16542.26 212
16543.48 193
16544.69 169
16545.91 195
16547.12 186
16548.34 205
16549.56 194
16550.77 194
16551.99 179
16553.21 175
16554.42 170
16555.64 181
16556.85 188
16558.07 205
16559.29 231
16560.50 196
16561.72 183
16562.94 168
16564.15 204
16565.37 198
16566.59 163
16567.80 169
16569.02 207
16570.24 198
16571.46 193
16572.67 194
16573.89 198
16575.11 172
16576.32 182
16577.54 188
16578.76 185
16579.98 186
16581.19 216
16582.41 202
16583.63 168
16584.85 168
16586.06 201
16587.28 235
16588.50 173
16589.72 170
16590.93 171
16592.15 191
16593.37 200
16594.59 178
16595.80 186
16597.02 201
16598.24 191
16599.46 191
16600.68 168
16601.89 166
16603.11 197
16604.33 199
16605.55 195
16606.77 172
16607.99 161
16609.20 175
16610.42 223
16611.64 168
16612.86 170
16614.08 204
16615.30 189
16616.52 178
16617.73 180
16618.95 211
16620.17 193
16621.39 211
16622.61 184
16623.83 212
16625.05 170
16626.27 188
16627.49 173
16628.70 190
16629.92 176
16631.14 200
16632.36 157
16633.58 189
16634.80 173
16636.02 182
16637.24 186
16638.46 178
16639.68 181
16640.90 192
16642.12 186
16643.34 189
16644.56 180
16645.78 196
16647.00 189
16648.22 179
16649.44 203
16650.66 173
16651.88 173
16653.10 181
16654.32 160
16655.54 183
16656.76 190
16657.98 202
16659.20 193
16660.42 177
16661.64 168
16662.86 192
16664.08 181
16665.30 187
16666.52 178
16667.74 200
16668.96 167
16670.18 184
16671.40 187
16672.62 192
16673.84 161
16675.06 179
16676.28 182
16677.51 153
16678.73 181
16679.95 168
16681.17 200
16682.39 179
16683.61 180
16684.83 175
16686.05 202
16687.27 186
16688.50 182
16689.72 180
16690.94 192
16692.16 183
16693.38 185
16694.60 187
16695.82 180
16697.05 165
16698.27 153
16699.49 162
16700.71 194
16701.93 191
16703.15 182
16704.38 201
16705.60 164
16706.82 151
16708.04 169
16709.26 184
16710.49 173
16711.71 181
16712.93 193
16714.15 151
16715.38 169
16716.60 193
16717.82 181
16719.04 204
16720.27 208
16721.49 179
16722.71 205
16723.93 189
16725.16 194
16726.38 183
16727.60 191
16728.82 179
16730.05 190
16731.27 173
16732.49 161
16733.72 170
16734.94 171
16736.16 163
16737.38 190
16738.61 178
16739.83 168
16741.05 200
16742.28 199
16743.50 203
16744.72 186
16745.95 221
16747.17 188
16748.39 190
16749.62 166
16750.84 191
16752.07 206
16753.29 189
16754.51 190
16755.74 187
16756.96 170
16758.18 169
16759.41 218
16760.63 192
16761.86 193
16763.08 186
16764.30 197
16765.53 169
16766.75 190
16767.98 184
16769.20 197
16770.43 231
16771.65 224
16772.87 184
16774.10 182
16775.32 177
16776.55 219
16777.77 198
16779.00 170
16780.22 181
16781.45 174
16782.67 203
16783.90 174
16785.12 166
16786.35 176
16787.57 179
16788.80 165
16790.02 191
16791.25 181
16792.47 169
16793.70 176
16794.92 201
16796.15 188
16797.37 168
16798.60 167
16799.82 168
16801.05 195
16802.27 153
16803.50 195
16804.72 173
16805.95 163
16807.18 172
16808.40 194
16809.63 166
16810.85 189
16812.08 182
16813.30 184
16814.53 186
16815.76 169
16816.98 174
16818.21 185
16819.43 197
16820.66 175
16821.89 206
16823.11 183
16824.34 182
16825.57 168
16826.79 179
16828.02 192
16829.25 188
16830.47 191
16831.70 221
16832.92 212
16834.15 197
16835.38 212
16836.61 188
16837.83 196
16839.06 178
16840.29 182
16841.51 203
16842.74 172
16843.97 193
16845.19 223
16846.42 180
16847.65 189
16848.87 170
16850.10 178
16851.33 188
16852.56 198
16853.78 189
16855.01 193
16856.24 192
16857.47 189
16858.69 216
16859.92 191
16861.15 201
16862.38 196
16863.60 194
16864.83 194
16866.06 181
16867.29 203
16868.52 232
16869.74 232
16870.97 197
16872.20 207
16873.43 221
16874.66 197
16875.88 186
16877.11 232
16878.34 208
16879.57 200
16880.80 205
16882.03 227
16883.25 229
16884.48 218
16885.71 229
16886.94 222
16888.17 220
16889.40 184
16890.63 204
16891.85 215
16893.08 242
16894.31 222
16895.54 234
16896.77 225
16898.00 214
16899.23 218
16900.46 242
16901.69 198
16902.92 239
16904.14 221
16905.37 239
16906.60 246
16907.83 211
16909.06 231
16910.29 228
16911.52 201
16912.75 208
16913.98 244
16915.21 255
16916.44 211
16917.67 196
16918.90 204
16920.13 207
16921.36 219
16922.59 191
16923.82 222
16925.05 213
16926.28 209
16927.51 196
16928.74 189
16929.97 196
16931.20 207
16932.43 196
16933.66 198
16934.89 206
16936.12 212
16937.35 209
16938.58 181
16939.81 190
16941.04 181
16942.27 210
16943.50 200
16944.73 182
16945.96 198
16947.20 204
16948.43 160
16949.66 173
16950.89 190
16952.12 188
16953.35 213
16954.58 198
16955.81 174
16957.04 172
16958.27 201
16959.51 182
16960.74 178
16961.97 166
16963.20 192
16964.43 173
16965.66 216
16966.89 201
16968.13 190
16969.36 185
16970.59 209
16971.82 187
16973.05 173
16974.28 189
16975.52 188
16976.75 217
16977.98 204
16979.21 191
16980.44 172
16981.68 176
16982.91 182
16984.14 202
16985.37 154
16986.60 177
16987.84 187
16989.07 188
16990.30 189
16991.53 171
16992.77 187
16994.00 167
16995.23 213
16996.46 184
16997.70 203
16998.93 186
17000.16 187
17001.39 197
17002.63 200
17003.86 171
17005.09 204
17006.33 208
17007.56 189
17008.79 187
17010.02 181
17011.26 169
17012.49 208
17013.72 212
17014.96 187
17016.19 206
17017.42 185
17018.66 183
17019.89 165
17021.12 167
17022.36 163
17023.59 203
17024.83 190
17026.06 167
17027.29 168
17028.53 196
17029.76 195
17030.99 177
17032.23 182
17033.46 191
17034.70 184
17035.93 199
17037.16 199
17038.40 161
17039.63 195
17040.87 192
17042.10 169
17043.33 162
17044.57 177
17045.80 193
17047.04 181
17048.27 204
17049.51 176
17050.74 170
17051.98 167
17053.21 191
17054.45 161
17055.68 177
17056.91 204
17058.15 206
17059.38 188
17060.62 162
17061.85 188
17063.09 190
17064.32 184
17065.56 190
17066.79 150
17068.03 159
17069.27 162
17070.50 187
17071.74 163
17072.97 153
17074.21 176
17075.44 172
17076.68 176
17077.91 156
17079.15 180
17080.38 167
17081.62 176
17082.86 178
17084.09 167
17085.33 175
17086.56 183
17087.80 177
17089.03 154
17090.27 172
17091.51 181
17092.74 198
17093.98 169
17095.22 169
17096.45 134
17097.69 177
17098.92 192
17100.16 202
17101.40 164
17102.63 165
17103.87 186
17105.11 190
17106.34 182
17107.58 164
17108.82 162
17110.05 180
17111.29 187
17112.53 181
17113.76 177
17115.00 186
17116.24 187
17117.47 196
17118.71 183
17119.95 163
17121.19 170
17122.42 172
17123.66 169
17124.90 171
17126.13 164
17127.37 183
17128.61 183
17129.85 165
17131.08 162
17132.32 157
17133.56 168
17134.80 175
17136.03 154
17137.27 157
17138.51 153
17139.75 182
17140.99 188
17142.22 157
17143.46 143
17144.70 146
17145.94 174
17147.18 167
17148.41 154
17149.65 168
17150.89 174
17152.13 187
17153.37 167
17154.60 181
17155.84 163
17157.08 165
17158.32 172
17159.56 179
17160.80 172
17162.04 180
17163.27 194
17164.51 185
17165.75 163
17166.99 155
17168.23 162
17169.47 192
17170.71 161
17171.95 170
17173.18 147
17174.42 171
17175.66 155
17176.90 150
17178.14 163
17179.38 171
17180.62 176
17181.86 181
17183.10 163
17184.34 161
17185.58 184
17186.82 165
17188.06 166
17189.30 163
17190.54 154
17191.78 170
17193.01 170
17194.25 144
17195.49 138
17196.73 154
17197.97 173
17199.21 178
17200.45 167
17201.69 143
17202.93 167
17204.17 156
17205.41 165
17206.65 170
17207.90 163
17209.14 137
17210.38 155
17211.62 176
17212.86 159
17214.10 154
17215.34 151
17216.58 155
17217.82 170
17219.06 156
17220.30 146
17221.54 169
17222.78 156
17224.02 159
17225.26 163
17226.50 168
17227.75 182
17228.99 167
17230.23 146
17231.47 146
17232.71 160
17233.95 144
17235.19 166
17236.43 166
17237.67 143
17238.92 160
17240.16 163
17241.40 185
17242.64 154
17243.88 147
17245.12 162
17246.37 160
17247.61 164
17248.85 135
17250.09 126
17251.33 157
17252.57 151
17253.82 150
17255.06 147
17256.30 146
17257.54 160
17258.78 155
17260.03 154
17261.27 146
17262.51 146
17263.75 153
17265.00 177
17266.24 166
17267.48 145
17268.72 167
17269.97 162
17271.21 150
17272.45 162
17273.69 164
17274.94 160
17276.18 181
17277.42 168
17278.66 181
17279.91 157
17281.15 162
17282.39 164
17283.64 154
17284.88 174
17286.12 139
17287.37 173
17288.61 167
17289.85 153
17291.09 129
17292.34 164
17293.58 165
17294.82 176
17296.07 165
17297.31 164
17298.56 164
17299.80 146
17301.04 143
17302.29 146
17303.53 151
17304.77 170
17306.02 148
17307.26 151
17308.51 143
17309.75 159
17310.99 168
17312.24 159
17313.48 154
17314.73 153
17315.97 168
17317.21 151
17318.46 128
17319.70 143
17320.95 161
17322.19 168
17323.44 158
17324.68 155
17325.92 124
17327.17 144
17328.41 174
17329.66 163
17330.90 155
17332.15 149
17333.39 152
17334.64 174
17335.88 150
17337.13 143
17338.37 134
17339.62 151
17340.86 163
17342.11 141
17343.35 149
17344.60 134
17345.84 169
17347.09 144
17348.33 177
17349.58 153
17350.82 165
17352.07 174
17353.32 167
17354.56 169
17355.81 158
17357.05 147
17358.30 153
17359.54 138
17360.79 143
17362.04 154
17363.28 134
17364.53 144
17365.77 168
17367.02 153
17368.27 149
17369.51 164
17370.76 154
17372.00 156
17373.25 152
17374.50 152
17375.74 156
17376.99 134
17378.24 149
17379.48 141
17380.73 170
17381.97 188
17383.22 149
17384.47 152
17385.71 152
17386.96 135
17388.21 163
17389.46 160
17390.70 139
17391.95 130
17393.20 156
17394.44 143
17395.69 129
17396.94 129
17398.18 142
17399.43 151
17400.68 144
17401.93 156
17403.17 142
17404.42 154
17405.67 136
17406.92 145
17408.16 137
17409.41 156
17410.66 145
17411.91 151
17413.15 151
17414.40 151
17415.65 123
17416.90 142
17418.14 160
17419.39 145
17420.64 135
17421.89 145
17423.14 143
17424.38 127
17425.63 144
17426.88 172
17428.13 154
17429.38 130
17430.63 141
17431.87 146
17433.12 149
17434.37 146
17435.62 148
17436.87 140
17438.12 143
17439.36 149
17440.61 138
17441.86 174
17443.11 142
17444.36 132
17445.61 140
17446.86 137
17448.11 143
17449.36 155
17450.60 157
17451.85 138
17453.10 134
17454.35 138
17455.60 154
17456.85 154
17458.10 166
17459.35 153
17460.60 132
17461.85 130
17463.10 153
17464.35 128
17465.60 171
17466.85 140
17468.10 127
17469.35 142
17470.59 133
17471.84 120
17473.09 136
17474.34 143
17475.59 143
17476.84 160
17478.09 139
17479.34 144
17480.59 133
17481.84 143
17483.09 135
17484.34 154
17485.60 136
17486.85 161
17488.10 140
17489.35 139
17490.60 136
17491.85 145
17493.10 145
17494.35 144
17495.60 140
17496.85 132
17498.10 139
17499.35 136
17500.60 144
17501.85 137
17503.10 140
17504.35 146
17505.61 159
17506.86 155
17508.11 166
17509.36 160
17510.61 155
17511.86 159
17513.11 162
17514.36 124
17515.62 141
17516.87 156
17518.12 143
17519.37 154
17520.62 138
17521.87 131
17523.12 131
17524.38 148
17525.63 130
17526.88 129
17528.13 142
17529.38 160
17530.64 182
17531.89 142
17533.14 168
17534.39 170
17535.64 162
17536.90 144
17538.15 139
17539.40 128
17540.65 126
17541.90 138
17543.16 139
17544.41 140
17545.66 139
17546.91 139
17548.17 162
17549.42 149
17550.67 145
17551.92 145
17553.18 140
17554.43 142
17555.68 160
17556.94 151
17558.19 142
17559.44 124
17560.69 120
17561.95 138
17563.20 139
17564.45 136
17565.71 149
17566.96 170
17568.21 145
17569.47 137
17570.72 153
17571.97 148
17573.23 139
17574.48 134
17575.73 159
17576.99 143
17578.24 139
17579.49 131
17580.75 144
17582.00 150
17583.26 146
17584.51 147
17585.76 163
17587.02 142
17588.27 128
17589.52 165
17590.78 152
17592.03 132
17593.29 137
17594.54 143
17595.80 143
17597.05 153
17598.30 136
17599.56 139
17600.81 143
17602.07 120
17603.32 135
17604.58 151
17605.83 122
17607.09 146
17608.34 183
17609.60 143
17610.85 131
17612.10 142
17613.36 158
17614.61 156
17615.87 150
17617.12 124
17618.38 137
17619.63 136
17620.89 144
17622.14 133
17623.40 147
17624.66 151
17625.91 135
17627.17 146
17628.42 142
17629.68 134
17630.93 172
17632.19 156
17633.44 143
17634.70 134
17635.95 147
17637.21 157
17638.47 125
17639.72 119
17640.98 125
17642.23 143
17643.49 135
17644.75 134
17646.00 140
17647.26 123
17648.51 139
17649.77 144
17651.03 158
17652.28 126
17653.54 137
17654.80 140
17656.05 141
17657.31 116
17658.56 131
17659.82 164
17661.08 158
17662.33 152
17663.59 128
17664.85 135
17666.10 142
17667.36 132
17668.62 141
17669.87 129
17671.13 117
17672.39 130
17673.65 132
17674.90 163
17676.16 131
17677.42 144
17678.67 126
17679.93 150
17681.19 131
17682.45 136
17683.70 159
17684.96 139
17686.22 151
17687.48 154
17688.73 146
17689.99 126
17691.25 128
17692.51 127
17693.76 144
17695.02 130
17696.28 151
17697.54 140
17698.80 146
17700.05 110
17701.31 132
17702.57 137
17703.83 128
17705.09 146
17706.34 150
17707.60 138
17708.86 140
17710.12 150
17711.38 155
17712.64 151
17713.89 113
17715.15 118
17716.41 140
17717.67 137
17718.93 116
17720.19 140
17721.45 159
17722.70 122
17723.96 133
17725.22 137
17726.48 134
17727.74 152
17729.00 154
17730.26 146
17731.52 156
17732.78 120
17734.04 142
17735.29 145
17736.55 145
17737.81 117
17739.07 131
17740.33 159
17741.59 150
17742.85 150
17744.11 144
17745.37 157
17746.63 119
17747.89 133
17749.15 141
17750.41 134
17751.67 137
17752.93 143
17754.19 136
17755.45 130
17756.71 132
17757.97 135
17759.23 125
17760.49 118
17761.75 140
17763.01 164
17764.27 148
17765.53 141
17766.79 129
17768.05 146
17769.31 135
17770.57 114
17771.83 146
17773.09 129
17774.35 119
17775.61 128
17776.87 149
17778.14 149
17779.40 132
17780.66 124
17781.92 143
17783.18 135
17784.44 106
17785.70 129
17786.96 144
17788.22 145
17789.48 135
17790.75 137
17792.01 151
17793.27 160
17794.53 159
17795.79 128
17797.05 157
17798.31 136
17799.57 135
17800.84 136
17802.10 135
17803.36 134
17804.62 135
17805.88 151
17807.14 139
17808.41 126
17809.67 113
17810.93 128
17812.19 155
17813.45 134
17814.72 128
17815.98 117
17817.24 124
17818.50 130
17819.77 120
17821.03 131
17822.29 113
17823.55 151
17824.81 157
17826.08 151
17827.34 114
17828.60 147
17829.86 155
17831.13 133
17832.39 132
17833.65 135
17834.92 137
17836.18 128
17837.44 145
17838.70 124
17839.97 135
17841.23 127
17842.49 128
17843.76 129
17845.02 108
17846.28 117
17847.55 154
17848.81 132
17850.07 134
17851.34 121
17852.60 131
17853.86 142
17855.13 134
17856.39 127
17857.65 128
17858.92 133
17860.18 152
17861.44 140
17862.71 123
17863.97 127
17865.24 115
17866.50 157
17867.76 112
17869.03 127
17870.29 132
17871.56 161
17872.82 139
17874.08 108
17875.35 119
17876.61 135
17877.88 131
17879.14 129
17880.40 141
17881.67 124
17882.93 125
17884.20 129
17885.46 126
17886.73 113
17887.99 125
17889.26 120
17890.52 150
17891.79 140
17893.05 108
17894.32 122
17895.58 145
17896.85 135
17898.11 120
17899.38 130
17900.64 130
17901.91 149
17903.17 127
17904.44 135
17905.70 143
17906.97 139
17908.23 147
17909.50 134
17910.76 116
17912.03 136
17913.29 139
17914.56 134
17915.83 128
17917.09 119
17918.36 140
17919.62 120
17920.89 135
17922.16 124
17923.42 149
17924.69 114
17925.95 123
17927.22 126
17928.49 124
17929.75 126
17931.02 131
17932.28 129
17933.55 129
17934.82 122
17936.08 122
17937.35 140
17938.62 127
17939.88 138
17941.15 110
17942.42 131
17943.68 129
17944.95 126
17946.22 138
17947.48 121
17948.75 121
17950.02 122
17951.28 135
17952.55 126
17953.82 133
17955.08 134
17956.35 152
17957.62 130
17958.88 127
17960.15 150
17961.42 136
17962.69 120
17963.95 130
17965.22 126
17966.49 126
17967.76 125
17969.02 139
17970.29 129
17971.56 131
17972.83 122
17974.09 144
17975.36 130
17976.63 139
17977.90 139
17979.17 147
17980.43 145
17981.70 108
17982.97 124
17984.24 109
17985.51 122
17986.77 134
17988.04 121
17989.31 128
17990.58 153
17991.85 131
17993.12 122
17994.38 132
17995.65 117
17996.92 134
17998.19 129
17999.46 146
18000.73 116
18002.00 121
18003.26 122
18004.53 138
18005.80 143
18007.07 115
18008.34 138
18009.61 137
18010.88 113
18012.15 113
18013.42 124
18014.69 120
18015.95 131
18017.22 119
18018.49 102
18019.76 125
18021.03 130
18022.30 121
18023.57 136
18024.84 121
18026.11 132
18027.38 136
18028.65 151
18029.92 120
18031.19 107
18032.46 140
18033.73 123
18035.00 124
18036.27 120
18037.54 130
18038.81 134
18040.08 110
18041.35 103
18042.62 126
18043.89 115
18045.16 119
18046.43 116
18047.70 120
18048.97 118
18050.24 106
18051.51 147
18052.78 122
18054.05 103
18055.32 134
18056.59 136
18057.86 149
18059.13 129
18060.40 130
18061.68 119
18062.95 127
18064.22 132
18065.49 108
18066.76 127
18068.03 127
18069.30 149
18070.57 141
18071.84 120
18073.11 137
18074.39 112
18075.66 140
18076.93 124
18078.20 109
18079.47 136
18080.74 137
18082.01 124
18083.29 104
18084.56 113
18085.83 114
18087.10 138
18088.37 109
18089.64 113
18090.92 123
18092.19 115
18093.46 125
18094.73 126
18096.00 107
18097.28 107
18098.55 126
18099.82 138
18101.09 122
18102.37 105
18103.64 143
18104.91 130
18106.18 119
18107.45 134
18108.73 153
18110.00 130
18111.27 116
18112.54 120
18113.82 133
18115.09 112
18116.36 127
18117.64 148
18118.91 141
18120.18 120
18121.45 126
18122.73 139
18124.00 125
18125.27 104
18126.55 119
18127.82 135
18129.09 135
18130.37 120
18131.64 121
18132.91 110
18134.19 121
18135.46 117
18136.73 117
18138.01 127
18139.28 132
18140.55 140
18141.83 119
18143.10 110
18144.37 126
18145.65 105
18146.92 142
18148.20 135
18149.47 152
18150.74 108
18152.02 150
18153.29 119
18154.57 145
18155.84 132
18157.11 119
18158.39 125
18159.66 134
18160.94 139
18162.21 112
18163.49 114
18164.76 123
18166.04 129
18167.31 129
18168.58 129
18169.86 124
18171.13 128
18172.41 115
18173.68 118
18174.96 125
18176.23 122
18177.51 109
18178.78 121
18180.06 145
18181.33 133
18182.61 110
18183.88 110
18185.16 128
18186.43 125
18187.71 121
18188.98 130
18190.26 113
18191.53 133
18192.81 130
18194.09 135
18195.36 127
18196.64 112
18197.91 122
18199.19 134
18200.46 122
18201.74 97
18203.02 132
18204.29 155
18205.57 131
18206.84 114
18208.12 118
18209.39 132
18210.67 122
18211.95 114
18213.22 132
18214.50 120
18215.78 113
18217.05 108
18218.33 132
18219.60 125
18220.88 109
18222.16 120
18223.43 112
18224.71 114
18225.99 113
18227.26 125
18228.54 141
18229.82 120
18231.09 127
18232.37 134
18233.65 130
18234.92 127
18236.20 108
18237.48 121
18238.76 146
18240.03 133
18241.31 130
18242.59 114
18243.86 111
18245.14 116
18246.42 133
18247.70 129
18248.97 113
18250.25 139
18251.53 125
18252.81 115
18254.08 107
18255.36 103
18256.64 135
18257.92 137
18259.19 142
18260.47 143
18261.75 138
18263.03 142
18264.31 117
18265.58 122
18266.86 115
18268.14 128
18269.42 132
18270.70 136
18271.98 132
18273.25 108
18274.53 115
18275.81 120
18277.09 125
18278.37 115
18279.65 133
18280.92 118
18282.20 133
18283.48 118
18284.76 141
18286.04 129
18287.32 130
18288.60 140
18289.88 112
18291.15 124
18292.43 130
18293.71 141
18294.99 149
18296.27 125
18297.55 100
18298.83 126
18300.11 116
18301.39 117
18302.67 109
18303.95 109
18305.23 127
18306.50 126
18307.78 131
18309.06 111
18310.34 112
18311.62 125
18312.90 119
18314.18 140
18315.46 122
18316.74 122
18318.02 128
18319.30 120
18320.58 104
18321.86 100
18323.14 122
18324.42 119
18325.70 116
18326.98 138
18328.26 126
18329.54 128
18330.82 141
18332.10 132
18333.38 110
18334.66 113
18335.94 105
18337.22 127
18338.51 134
18339.79 105
18341.07 115
18342.35 114
18343.63 105
18344.91 121
18346.19 120
18347.47 117
18348.75 118
18350.03 110
18351.31 112
18352.59 96
18353.88 137
18355.16 124
18356.44 116
18357.72 108
18359.00 118
18360.28 134
18361.56 106
18362.84 103
18364.13 101
18365.41 118
18366.69 120
18367.97 125
18369.25 115
18370.53 116
18371.82 118
18373.10 126
18374.38 111
18375.66 123
18376.94 111
18378.23 118
18379.51 135
18380.79 107
18382.07 104
18383.35 103
18384.64 121
18385.92 120
18387.20 135
18388.48 112
18389.76 111
18391.05 113
18392.33 117
18393.61 133
18394.89 127
18396.18 133
18397.46 90
18398.74 104
18400.03 117
18401.31 125
18402.59 118
18403.87 116
18405.16 115
18406.44 119
18407.72 131
18409.01 158
18410.29 116
18411.57 114
18412.86 113
18414.14 118
18415.42 129
18416.70 103
18417.99 125
18419.27 107
18420.56 118
18421.84 106
18423.12 132
18424.41 113
18425.69 118
18426.97 126
18428.26 132
18429.54 121
18430.82 135
18432.11 133
18433.39 148
18434.68 122
18435.96 136
18437.24 145
18438.53 128
18439.81 116
18441.10 107
18442.38 130
18443.66 128
18444.95 137
18446.23 128
18447.52 122
18448.80 119
18450.09 105
18451.37 98
18452.66 129
18453.94 126
18455.23 128
18456.51 126
18457.79 113
18459.08 105
18460.36 111
18461.65 124
18462.93 108
18464.22 107
18465.50 116
18466.79 118
18468.07 118
18469.36 131
18470.64 124
18471.93 129
18473.21 127
18474.50 141
18475.79 146
18477.07 118
18478.36 101
18479.64 121
18480.93 141
18482.21 119
18483.50 116
18484.78 110
18486.07 119
18487.36 109
18488.64 124
18489.93 136
18491.21 130
18492.50 125
18493.79 115
18495.07 143
18496.36 121
18497.64 137
18498.93 124
18500.22 136
18501.50 148
18502.79 115
18504.08 102
18505.36 116
18506.65 102
18507.93 140
18509.22 119
18510.51 110
18511.79 130
18513.08 121
18514.37 142
18515.65 134
18516.94 112
18518.23 120
18519.52 127
18520.80 115
18522.09 122
18523.38 124
18524.66 109
18525.95 108
18527.24 115
18528.52 122
18529.81 116
18531.10 127
18532.39 134
18533.67 133
18534.96 136
18536.25 115
18537.54 133
18538.82 141
18540.11 134
18541.40 143
18542.69 114
18543.98 149
18545.26 114
18546.55 125
18547.84 120
18549.13 125
18550.41 126
18551.70 122
18552.99 133
18554.28 125
18555.57 132
18556.86 111
18558.14 134
18559.43 111
18560.72 123
18562.01 139
18563.30 127
18564.59 104
18565.87 97
18567.16 129
18568.45 144
18569.74 121
18571.03 145
18572.32 119
18573.61 135
18574.89 140
18576.18 139
18577.47 131
18578.76 138
18580.05 135
18581.34 141
18582.63 147
18583.92 131
18585.21 137
18586.50 109
18587.79 140
18589.07 116
18590.36 130
18591.65 157
18592.94 155
18594.23 155
18595.52 119
18596.81 135
18598.10 152
18599.39 156
18600.68 139
18601.97 147
18603.26 137
18604.55 135
18605.84 140
18607.13 141
18608.42 148
18609.71 124
18611.00 154
18612.29 134
18613.58 137
18614.87 142
18616.16 155
18617.45 155
18618.74 149
18620.03 139
18621.32 154
18622.61 132
18623.90 162
18625.19 151
18626.49 170
18627.78 147
18629.07 151
18630.36 165
18631.65 157
18632.94 159
18634.23 143
18635.52 140
18636.81 159
18638.10 147
18639.39 144
18640.69 154
18641.98 139
18643.27 162
18644.56 153
18645.85 162
18647.14 164
18648.43 130
18649.72 139
18651.02 149
18652.31 150
18653.60 140
18654.89 147
18656.18 156
18657.47 163
18658.77 120
18660.06 130
18661.35 133
18662.64 153
18663.93 148
18665.23 118
18666.52 129
18667.81 150
18669.10 146
18670.39 148
18671.69 132
18672.98 128
18674.27 134
18675.56 143
18676.86 128
18678.15 124
18679.44 138
18680.73 142
18682.03 124
18683.32 134
18684.61 134
18685.90 126
18687.20 143
18688.49 134
18689.78 139
18691.07 124
18692.37 136
18693.66 132
18694.95 140
18696.25 136
18697.54 124
18698.83 117
18700.13 100
18701.42 139
18702.71 123
18704.01 152
18705.30 125
18706.59 126
18707.89 133
18709.18 132
18710.47 124
18711.77 136
18713.06 123
18714.35 136
18715.65 119
18716.94 116
18718.24 131
18719.53 113
18720.82 146
18722.12 134
18723.41 123
18724.71 122
18726.00 124
18727.29 124
18728.59 141
18729.88 123
18731.18 113
18732.47 119
18733.76 120
18735.06 124
18736.35 114
18737.65 125
18738.94 118
18740.24 136
18741.53 119
18742.83 121
18744.12 136
18745.42 145
18746.71 124
18748.01 134
18749.30 134
18750.60 130
18751.89 134
18753.19 118
18754.48 131
18755.78 123
18757.07 121
18758.37 126
18759.66 114
18760.96 124
18762.25 147
18763.55 135
18764.84 121
18766.14 119
18767.43 110
18768.73 145
18770.03 132
18771.32 113
18772.62 109
18773.91 120
18775.21 99
18776.50 129
18777.80 125
18779.10 114
18780.39 117
18781.69 121
18782.98 127
18784.28 123
18785.58 137
18786.87 135
18788.17 135
18789.47 120
18790.76 121
18792.06 115
18793.35 129
18794.65 120
18795.95 108
18797.24 99
18798.54 132
18799.84 141
18801.13 126
18802.43 115
18803.73 133
18805.02 135
18806.32 117
18807.62 127
18808.92 114
18810.21 108
18811.51 124
18812.81 117
18814.10 125
18815.40 111
18816.70 113
18818.00 132
18819.29 115
18820.59 123
18821.89 118
18823.18 136
18824.48 126
18825.78 142
18827.08 132
18828.38 138
18829.67 142
18830.97 123
18832.27 124
18833.57 131
18834.86 122
18836.16 130
18837.46 141
18838.76 118
18840.06 129
18841.35 105
18842.65 117
18843.95 133
18845.25 116
18846.55 117
18847.85 110
18849.14 136
18850.44 126
18851.74 120
18853.04 97
18854.34 130
18855.64 119
18856.93 119
18858.23 103
18859.53 131
18860.83 127
18862.13 141
18863.43 123
18864.73 120
18866.03 119
18867.33 128
18868.62 134
18869.92 115
18871.22 126
18872.52 111
18873.82 141
18875.12 128
18876.42 127
18877.72 116
18879.02 116
18880.32 123
18881.62 111
18882.92 125
18884.22 101
18885.52 132
18886.82 125
18888.12 120
18889.42 106
18890.72 105
18892.02 117
18893.31 114
18894.61 90
18895.91 113
18897.21 104
18898.51 122
18899.82 125
18901.12 121
18902.42 135
18903.72 109
18905.02 106
18906.32 137
18907.62 108
18908.92 99
18910.22 135
18911.52 136
18912.82 102
18914.12 111
18915.42 107
18916.72 122
18918.02 101
18919.32 94
18920.62 123
18921.92 111
18923.22 110
18924.53 112
18925.83 115
18927.13 95
18928.43 99
18929.73 131
18931.03 127
18932.33 113
18933.63 122
18934.94 100
18936.24 102
18937.54 105
18938.84 109
18940.14 112
18941.44 113
18942.74 107
18944.05 106
18945.35 115
18946.65 83
18947.95 108
18949.25 118
18950.55 110
18951.86 105
18953.16 110
18954.46 113
18955.76 100
18957.07 112
18958.37 117
18959.67 124
18960.97 116
18962.27 109
18963.58 114
18964.88 116
18966.18 109
18967.48 111
18968.79 128
18970.09 119
18971.39 106
18972.69 100
18974.00 98
18975.30 115
18976.60 104
18977.90 103
18979.21 102
18980.51 108
18981.81 122
18983.12 126
18984.42 123
18985.72 122
18987.03 99
18988.33 132
18989.63 122
18990.94 117
18992.24 107
18993.54 100
18994.85 96
18996.15 97
18997.45 98
18998.76 105
19000.06 116
19001.36 142
19002.67 119
19003.97 113
19005.27 88
19006.58 106
19007.88 131
19009.19 122
19010.49 118
19011.79 113
19013.10 120
19014.40 104
19015.71 104
19017.01 102
19018.31 102
19019.62 115
19020.92 129
19022.23 101
19023.53 99
19024.84 103
19026.14 119
19027.45 125
19028.75 87
19030.05 104
19031.36 102
19032.66 119
19033.97 87
19035.27 96
19036.58 94
19037.88 107
19039.19 112
19040.49 113
19041.80 107
19043.10 71
19044.41 111
19045.71 93
19047.02 113
19048.32 87
19049.63 125
19050.93 124
19052.24 99
19053.55 106
19054.85 91
19056.16 96
19057.46 99
19058.77 91
19060.07 112
19061.38 96
19062.68 117
19063.99 113
19065.30 112
19066.60 126
19067.91 123
19069.21 127
19070.52 106
19071.83 120
19073.13 106
19074.44 114
19075.74 104
19077.05 117
19078.36 94
19079.66 113
19080.97 129
19082.28 116
19083.58 112
19084.89 94
19086.20 103
19087.50 118
19088.81 90
19090.12 93
19091.42 95
19092.73 113
19094.04 111
19095.34 97
19096.65 85
19097.96 102
19099.26 125
19100.57 118
19101.88 115
19103.18 92
19104.49 114
19105.80 110
19107.11 104
19108.41 86
19109.72 94
19111.03 118
19112.34 100
19113.64 94
19114.95 91
19116.26 107
19117.57 106
19118.87 118
19120.18 119
19121.49 116
19122.80 104
19124.11 114
19125.41 117
19126.72 107
19128.03 111
19129.34 99
19130.65 116
19131.95 107
19133.26 118
19134.57 85
19135.88 117
19137.19 113
19138.49 122
19139.80 114
19141.11 128
19142.42 114
19143.73 121
19145.04 111
19146.35 111
19147.65 112
19148.96 110
19150.27 90
19151.58 123
19152.89 108
19154.20 90
19155.51 111
19156.82 111
19158.13 121
19159.43 110
19160.74 141
19162.05 116
19163.36 110
19164.67 108
19165.98 132
19167.29 135
19168.60 124
19169.91 98
19171.22 110
19172.53 119
19173.84 107
19175.15 108
19176.46 127
19177.77 113
19179.08 124
19180.39 111
19181.70 107
19183.01 107
19184.32 94
19185.63 101
19186.94 95
19188.25 100
19189.56 87
19190.87 99
19192.18 122
19193.49 126
19194.80 120
19196.11 104
19197.42 108
19198.73 110
19200.04 119
19201.35 101
19202.66 104
19203.97 97
19205.28 90
19206.59 100
19207.90 100
19209.21 109
19210.52 108
19211.83 100
19213.14 91
19214.46 120
19215.77 96
19217.08 105
19218.39 96
19219.70 102
19221.01 94
19222.32 129
19223.63 127
19224.95 130
19226.26 107
19227.57 105
19228.88 130
19230.19 136
19231.50 101
19232.81 85
19234.13 117
19235.44 102
19236.75 99
19238.06 127
19239.37 141
19240.68 107
19242.00 111
19243.31 109
19244.62 139
19245.93 102
19247.24 98
19248.56 110
19249.87 136
19251.18 108
19252.49 93
19253.81 130
19255.12 123
19256.43 119
19257.74 110
19259.06 110
19260.37 79
19261.68 94
19262.99 78
19264.31 118
19265.62 89
19266.93 93
19268.24 96
19269.56 109
19270.87 108
19272.18 99
19273.50 117
19274.81 121
19276.12 138
19277.43 128
19278.75 111
19280.06 111
19281.37 108
19282.69 97
19284.00 122
19285.31 108
19286.63 112
19287.94 103
19289.25 112
19290.57 97
19291.88 93
19293.20 123
19294.51 108
19295.82 98
19297.14 113
19298.45 129
19299.76 104
19301.08 107
19302.39 106
19303.71 126
19305.02 111
19306.33 108
19307.65 111
19308.96 105
19310.28 97
19311.59 109
19312.91 107
19314.22 117
19315.53 86
19316.85 101
19318.16 115
19319.48 93
19320.79 104
19322.11 116
19323.42 105
19324.74 93
19326.05 105
19327.37 106
19328.68 123
19330.00 110
19331.31 114
19332.63 124
19333.94 115
19335.26 117
19336.57 98
19337.89 97
19339.20 90
19340.52 112
19341.83 111
19343.15 119
19344.46 96
19345.78 111
19347.09 119
19348.41 104
19349.73 95
19351.04 103
19352.36 87
19353.67 110
19354.99 111
19356.30 118
19357.62 109
19358.94 95
19360.25 94
19361.57 103
19362.88 118
19364.20 101
19365.52 115
19366.83 119
19368.15 112
19369.46 104
19370.78 118
19372.10 103
19373.41 109
19374.73 74
19376.05 115
19377.36 123
19378.68 99
19380.00 99
19381.31 93
19382.63 98
19383.95 95
19385.26 106
19386.58 97
19387.90 119
19389.21 110
19390.53 110
19391.85 87
19393.17 95
19394.48 100
19395.80 125
19397.12 104
19398.43 98
19399.75 97
19401.07 114
19402.39 103
19403.70 93
19405.02 103
19406.34 125
19407.66 96
19408.97 113
19410.29 117
19411.61 111
19412.93 99
19414.24 96
19415.56 123
19416.88 118
19418.20 92
19419.52 97
19420.83 103
19422.15 105
19423.47 83
19424.79 104
19426.11 118
19427.42 106
19428.74 103
19430.06 93
19431.38 110
19432.70 93
19434.02 91
19435.34 104
19436.65 102
19437.97 90
19439.29 89
19440.61 110
19441.93 107
19443.25 99
19444.57 112
19445.88 101
19447.20 90
19448.52 104
19449.84 103
19451.16 102
19452.48 89
19453.80 92
19455.12 118
19456.44 103
19457.76 100
19459.08 100
19460.40 113
19461.71 105
19463.03 96
19464.35 115
19465.67 112
19466.99 110
19468.31 110
19469.63 111
19470.95 84
19472.27 101
19473.59 103
19474.91 102
19476.23 97
19477.55 94
19478.87 108
19480.19 97
19481.51 101
19482.83 101
19484.15 101
19485.47 98
19486.79 80
19488.11 109
19489.43 109
19490.75 116
19492.07 95
19493.39 111
19494.71 127
19496.04 99
19497.36 89
19498.68 105
19500.00 97
19501.32 102
19502.64 105
19503.96 105
19505.28 84
19506.60 96
19507.92 107
19509.24 105
19510.56 95
19511.89 93
19513.21 113
19514.53 126
19515.85 112
19517.17 91
19518.49 100
19519.81 114
19521.13 96
19522.46 97
19523.78 98
19525.10 92
19526.42 92
19527.74 117
19529.06 112
19530.39 85
19531.71 98
19533.03 102
19534.35 105
19535.67 87
19537.00 85
19538.32 111
19539.64 103
19540.96 90
19542.28 93
19543.61 99
19544.93 89
19546.25 106
19547.57 77
19548.90 113
19550.22 102
19551.54 95
19552.86 99
19554.19 119
19555.51 113
19556.83 86
19558.15 115
19559.48 113
19560.80 107
19562.12 95
19563.44 108
19564.77 101
19566.09 94
19567.41 86
19568.74 95
19570.06 93
19571.38 99
19572.71 79
19574.03 100
19575.35 117
19576.68 106
19578.00 101
19579.32 104
19580.65 88
19581.97 90
19583.29 97
19584.62 95
19585.94 101
19587.26 96
19588.59 103
19589.91 98
19591.24 109
19592.56 87
19593.88 102
19595.21 97
19596.53 94
19597.86 101
19599.18 96
19600.50 102
19601.83 95
19603.15 101
19604.48 92
19605.80 108
19607.12 108
19608.45 92
19609.77 125
19611.10 108
19612.42 104
19613.75 119
19615.07 105
19616.40 100
19617.72 79
19619.05 90
19620.37 91
19621.70 116
19623.02 118
19624.35 91
19625.67 116
19627.00 105
19628.32 112
19629.65 83
19630.97 100
19632.30 99
19633.62 114
19634.95 120
19636.27 94
19637.60 87
19638.92 92
19640.25 80
19641.57 110
19642.90 99
19644.23 99
19645.55 117
19646.88 112
19648.20 106
19649.53 88
19650.85 104
19652.18 93
19653.51 109
19654.83 114
19656.16 116
19657.48 122
19658.81 102
19660.14 98
19661.46 99
19662.79 100
19664.11 96
19665.44 92
19666.77 100
19668.09 88
19669.42 103
19670.75 73
19672.07 114
19673.40 104
19674.73 108
19676.05 100
19677.38 99
19678.71 97
19680.03 87
19681.36 121
19682.69 119
19684.01 102
19685.34 110
19686.67 105
19688.00 109
19689.32 90
19690.65 93
19691.98 92
19693.30 102
19694.63 104
19695.96 80
19697.29 99
19698.61 77
19699.94 114
19701.27 96
19702.60 108
19703.92 100
19705.25 102
19706.58 106
19707.91 97
19709.24 90
19710.56 92
19711.89 104
19713.22 104
19714.55 115
19715.88 114
19717.20 97
19718.53 99
19719.86 109
19721.19 83
19722.52 95
19723.84 97
19725.17 111
19726.50 119
19727.83 120
19729.16 91
19730.49 100
19731.82 97
19733.14 105
19734.47 117
19735.80 95
19737.13 124
19738.46 103
19739.79 89
19741.12 106
19742.45 93
19743.77 111
19745.10 97
19746.43 96
19747.76 104
19749.09 107
19750.42 95
19751.75 108
19753.08 109
19754.41 109
19755.74 106
19757.07 97
19758.40 99
19759.73 80
19761.06 85
19762.39 112
19763.71 97
19765.04 103
19766.37 108
19767.70 100
19769.03 92
19770.36 106
19771.69 102
19773.02 99
19774.35 99
19775.68 94
19777.01 104
19778.34 91
19779.67 101
19781.00 105
19782.33 99
19783.67 109
19785.00 109
19786.33 117
19787.66 118
19788.99 91
19790.32 89
19791.65 90
19792.98 97
19794.31 101
19795.64 73
19796.97 104
19798.30 103
19799.63 100
19800.96 105
19802.29 107
19803.63 101
19804.96 105
19806.29 91
19807.62 103
19808.95 89
19810.28 100
19811.61 96
19812.94 110
19814.28 91
19815.61 89
19816.94 102
19818.27 97
19819.60 85
19820.93 95
19822.26 110
19823.60 94
19824.93 96
19826.26 106
19827.59 106
19828.92 86
19830.26 100
19831.59 95
19832.92 81
19834.25 92
19835.58 103
19836.92 91
19838.25 93
19839.58 96
19840.91 87
19842.24 117
19843.58 110
19844.91 106
19846.24 104
19847.57 87
19848.91 106
19850.24 97
19851.57 100
19852.90 99
19854.24 104
19855.57 94
19856.90 114
19858.24 99
19859.57 84
19860.90 96
19862.23 109
19863.57 98
19864.90 85
19866.23 77
19867.57 99
19868.90 90
19870.23 93
19871.57 95
19872.90 104
19874.23 81
19875.57 86
19876.90 96
19878.23 89
19879.57 95
19880.90 104
19882.24 121
19883.57 100
19884.90 85
19886.24 94
19887.57 116
19888.90 95
19890.24 93
19891.57 87
19892.91 104
19894.24 92
19895.57 112
19896.91 94
19898.24 100
19899.58 82
19900.91 89
19902.25 105
19903.58 79
19904.91 83
19906.25 84
19907.58 103
19908.92 71
19910.25 87
19911.59 81
19912.92 113
19914.26 105
19915.59 101
19916.93 90
19918.26 100
19919.60 99
19920.93 98
19922.27 95
19923.60 83
19924.94 77
19926.27 86
19927.61 110
19928.94 84
19930.28 93
19931.61 112
19932.95 100
19934.28 84
19935.62 115
19936.95 99
19938.29 115
19939.63 98
19940.96 94
19942.30 104
19943.63 111
19944.97 89
19946.30 90
19947.64 104
19948.98 97
19950.31 119
19951.65 95
19952.98 92
19954.32 95
19955.66 138
19956.99 130
19958.33 79
19959.67 89
19961.00 98
19962.34 108
19963.67 93
19965.01 96
19966.35 107
19967.68 104
19969.02 91
19970.36 109
19971.69 96
19973.03 85
19974.37 83
19975.70 105
19977.04 89
19978.38 99
19979.71 87
19981.05 100
19982.39 103
19983.73 83
19985.06 95
19986.40 96
19987.74 104
19989.07 89
19990.41 102
19991.75 100
19993.09 105
19994.42 86
19995.76 106
19997.10 88
19998.44 97
19999.77 93
20001.11 124
20002.45 98
20003.79 102
20005.13 115
20006.46 91
20007.80 106
20009.14 100
20010.48 107
20011.81 100
20013.15 98
20014.49 87
20015.83 112
20017.17 104
20018.51 106
20019.84 87
20021.18 84
20022.52 99
20023.86 112
20025.20 106
20026.54 114
20027.87 121
20029.21 102
20030.55 116
20031.89 113
20033.23 125
20034.57 99
20035.91 127
20037.25 104
20038.59 120
20039.92 118
20041.26 108
20042.60 122
20043.94 107
20045.28 106
20046.62 106
20047.96 114
20049.30 100
20050.64 108
20051.98 100
20053.32 104
20054.66 106
20056.00 121
20057.33 96
20058.67 99
20060.01 119
20061.35 120
20062.69 107
20064.03 102
20065.37 97
20066.71 106
20068.05 102
20069.39 93
20070.73 106
20072.07 113
20073.41 118
20074.75 107
20076.09 106
20077.43 115
20078.77 115
20080.11 106
20081.45 96
20082.79 102
20084.14 106
20085.48 114
20086.82 108
20088.16 104
20089.50 82
20090.84 92
20092.18 95
20093.52 105
20094.86 94
20096.20 118
20097.54 95
20098.88 92
20100.22 83
20101.57 84
20102.91 116
20104.25 92
20105.59 96
20106.93 96
20108.27 148
20109.61 116
20110.95 107
20112.30 107
20113.64 99
20114.98 101
20116.32 125
20117.66 90
20119.00 99
20120.34 100
20121.69 114
20123.03 91
20124.37 93
20125.71 90
20127.05 108
20128.40 112
20129.74 103
20131.08 110
20132.42 86
20133.76 102
20135.11 100
20136.45 100
