# Supplementary material for: MALDI-TOF MS typing enables the classification of brewing yeasts of the genus Saccharomyces to major beer styles
Source: PLoS One. 2017 Aug 9;12(8):e0181694. doi: 10.1371/journal.pone.0181694 (PMC5549903; doi:10.1371/journal.pone.0181694)
Supplement: S2 File — The directory includes 90 raw files and was zipped to “.zip”; the folder has three strains with 30 spectra per strain; S1 Text explains the raw files with an example and Table 1 represents the yeast strains used within the experiment. (ZIP) [file pone.0181694.s005.zip › 4-6/30254-165-OG-Koe-Ale-YPG-18h-E-E_2015-10-07__0_B6_1.dat]

2001.30 2843
2001.72 2759
2002.14 2819
2002.57 2985
2002.99 2956
2003.41 2777
2003.83 2850
2004.25 2819
2004.67 2666
2005.10 2869
2005.52 2754
2005.94 2784
2006.36 2924
2006.78 2875
2007.21 2843
2007.63 2926
2008.05 2917
2008.47 2993
2008.89 3301
2009.32 3335
2009.74 3305
2010.16 3287
2010.58 3291
2011.01 3363
2011.43 3331
2011.85 3319
2012.27 3402
2012.70 3236
2013.12 3022
2013.54 2897
2013.96 3074
2014.39 3082
2014.81 2786
2015.23 2705
2015.66 2726
2016.08 2591
2016.50 2583
2016.93 2651
2017.35 2678
2017.77 2871
2018.19 2912
2018.62 2900
2019.04 2877
2019.46 3052
2019.89 3032
2020.31 2941
2020.73 3075
2021.16 3193
2021.58 3152
2022.01 2989
2022.43 3117
2022.85 3211
2023.28 2926
2023.70 2833
2024.12 2816
2024.55 2743
2024.97 3084
2025.40 2813
2025.82 2802
2026.24 2941
2026.67 2837
2027.09 2755
2027.52 2804
2027.94 2898
2028.37 2905
2028.79 2710
2029.21 2860
2029.64 2892
2030.06 2768
2030.49 2762
2030.91 2762
2031.34 2721
2031.76 2759
2032.19 2657
2032.61 2861
2033.04 2958
2033.46 2833
2033.88 2816
2034.31 3050
2034.73 3041
2035.16 3140
2035.58 2969
2036.01 2978
2036.43 3002
2036.86 2981
2037.29 2960
2037.71 2870
2038.14 2783
2038.56 2900
2038.99 2960
2039.41 3163
2039.84 2937
2040.26 3013
2040.69 2900
2041.11 2696
2041.54 2880
2041.97 3008
2042.39 2905
2042.82 2628
2043.24 2716
2043.67 2816
2044.09 2628
2044.52 2743
2044.95 2697
2045.37 2509
2045.80 2506
2046.22 2648
2046.65 2752
2047.08 2714
2047.50 2719
2047.93 2701
2048.36 2789
2048.78 2979
2049.21 2749
2049.64 2746
2050.06 2801
2050.49 2811
2050.92 2780
2051.34 2817
2051.77 2884
2052.20 2793
2052.62 2813
2053.05 2767
2053.48 2738
2053.90 2673
2054.33 2706
2054.76 2833
2055.18 2722
2055.61 2830
2056.04 2886
2056.47 2741
2056.89 2656
2057.32 2698
2057.75 2920
2058.17 2656
2058.60 2693
2059.03 2744
2059.46 2813
2059.88 2843
2060.31 2807
2060.74 2690
2061.17 2812
2061.60 2874
2062.02 2908
2062.45 3004
2062.88 3138
2063.31 2941
2063.74 2754
2064.16 2786
2064.59 2604
2065.02 2723
2065.45 2920
2065.88 3121
2066.30 3160
2066.73 3005
2067.16 2925
2067.59 3095
2068.02 3248
2068.45 3322
2068.87 3099
2069.30 3115
2069.73 3045
2070.16 3021
2070.59 2869
2071.02 2711
2071.45 2783
2071.87 2791
2072.30 2747
2072.73 2844
2073.16 2725
2073.59 2757
2074.02 2754
2074.45 2746
2074.88 3032
2075.31 2955
2075.74 2823
2076.17 2770
2076.59 2813
2077.02 2852
2077.45 2713
2077.88 2778
2078.31 2948
2078.74 3144
2079.17 3083
2079.60 3067
2080.03 2927
2080.46 2786
2080.89 2998
2081.32 3177
2081.75 3223
2082.18 3175
2082.61 2913
2083.04 2945
2083.47 2867
2083.90 2923
2084.33 2960
2084.76 3079
2085.19 2820
2085.62 2791
2086.05 2839
2086.48 2989
2086.91 2864
2087.34 2775
2087.77 2857
2088.20 3061
2088.63 3034
2089.06 3115
2089.49 2788
2089.93 3015
2090.36 2946
2090.79 2869
2091.22 2768
2091.65 2993
2092.08 3143
2092.51 3043
2092.94 2923
2093.37 2850
2093.80 2841
2094.23 2804
2094.67 2689
2095.10 2773
2095.53 2932
2095.96 2906
2096.39 2663
2096.82 2764
2097.25 2749
2097.68 2745
2098.12 2697
2098.55 2662
2098.98 2683
2099.41 2810
2099.84 2724
2100.27 2780
2100.71 2680
2101.14 2737
2101.57 2927
2102.00 2847
2102.43 2847
2102.87 2758
2103.30 2642
2103.73 2796
2104.16 2741
2104.59 2700
2105.03 2905
2105.46 2995
2105.89 3105
2106.32 2889
2106.76 2752
2107.19 2902
2107.62 2934
2108.05 2791
2108.49 2787
2108.92 2740
2109.35 2840
2109.78 2898
2110.22 2879
2110.65 3070
2111.08 2883
2111.52 2837
2111.95 2988
2112.38 2901
2112.81 2671
2113.25 2783
2113.68 2609
2114.11 2700
2114.55 2533
2114.98 2725
2115.41 2920
2115.85 2760
2116.28 2744
2116.71 2761
2117.15 2673
2117.58 2842
2118.01 2679
2118.45 2629
2118.88 2653
2119.32 2547
2119.75 2642
2120.18 2735
2120.62 2806
2121.05 2846
2121.48 2961
2121.92 2995
2122.35 2868
2122.79 2783
2123.22 2841
2123.65 2840
2124.09 2985
2124.52 3049
2124.96 2905
2125.39 2922
2125.83 3109
2126.26 2885
2126.70 2735
2127.13 2881
2127.56 2872
2128.00 3001
2128.43 2830
2128.87 2693
2129.30 2708
2129.74 2615
2130.17 2887
2130.61 2840
2131.04 2627
2131.48 2816
2131.91 3045
2132.35 3146
2132.78 2937
2133.22 3048
2133.65 3099
2134.09 2850
2134.52 3038
2134.96 3227
2135.39 3105
2135.83 3312
2136.26 3237
2136.70 3311
2137.14 3354
2137.57 3285
2138.01 3334
2138.44 3399
2138.88 3389
2139.31 3202
2139.75 3068
2140.19 2989
2140.62 3068
2141.06 3164
2141.49 2745
2141.93 2847
2142.37 2742
2142.80 2822
2143.24 2625
2143.67 2560
2144.11 2822
2144.55 2809
2144.98 2792
2145.42 2740
2145.86 2792
2146.29 2915
2146.73 3009
2147.16 2809
2147.60 2767
2148.04 2833
2148.47 3098
2148.91 2848
2149.35 2913
2149.79 3088
2150.22 3038
2150.66 3135
2151.10 3058
2151.53 3204
2151.97 3335
2152.41 3416
2152.84 3283
2153.28 3351
2153.72 3242
2154.16 3162
2154.59 2953
2155.03 2803
2155.47 2834
2155.91 2717
2156.34 2580
2156.78 2683
2157.22 2472
2157.66 2736
2158.09 2746
2158.53 2596
2158.97 2633
2159.41 2730
2159.84 2912
2160.28 2966
2160.72 2977
2161.16 2840
2161.60 2779
2162.03 2727
2162.47 2642
2162.91 2680
2163.35 2924
2163.79 2931
2164.22 2753
2164.66 2812
2165.10 2744
2165.54 2840
2165.98 2776
2166.42 2871
2166.86 2872
2167.29 2749
2167.73 2718
2168.17 2783
2168.61 2860
2169.05 2727
2169.49 2638
2169.93 2912
2170.37 2959
2170.80 3019
2171.24 2875
2171.68 2908
2172.12 2689
2172.56 2910
2173.00 2818
2173.44 2764
2173.88 2918
2174.32 2928
2174.76 2883
2175.20 2931
2175.64 2931
2176.08 2975
2176.51 2970
2176.95 2919
2177.39 3118
2177.83 2953
2178.27 2930
2178.71 2999
2179.15 2988
2179.59 3107
2180.03 2915
2180.47 2917
2180.91 3130
2181.35 2906
2181.79 2871
2182.23 2875
2182.67 2830
2183.11 2920
2183.55 2934
2183.99 2917
2184.43 2607
2184.87 2645
2185.31 2726
2185.76 2720
2186.20 2709
2186.64 2625
2187.08 2764
2187.52 2619
2187.96 2756
2188.40 2848
2188.84 3059
2189.28 3085
2189.72 3039
2190.16 2963
2190.60 3169
2191.04 3087
2191.49 3024
2191.93 3048
2192.37 2893
2192.81 2896
2193.25 3029
2193.69 2814
2194.13 2890
2194.57 2926
2195.02 2949
2195.46 3103
2195.90 2998
2196.34 3066
2196.78 2901
2197.22 2976
2197.66 2959
2198.11 2934
2198.55 2888
2198.99 3055
2199.43 2931
2199.87 2922
2200.32 2795
2200.76 2562
2201.20 2786
2201.64 2860
2202.08 2823
2202.53 2501
2202.97 2739
2203.41 2876
2203.85 2675
2204.29 2843
2204.74 2628
2205.18 2932
2205.62 2977
2206.06 2798
2206.51 2901
2206.95 2802
2207.39 2801
2207.83 3012
2208.28 3123
2208.72 3144
2209.16 3134
2209.61 3221
2210.05 3087
2210.49 2908
2210.93 3093
2211.38 3055
2211.82 2835
2212.26 2959
2212.71 2896
2213.15 2885
2213.59 2982
2214.04 2997
2214.48 3266
2214.92 3080
2215.37 2750
2215.81 2730
2216.25 3003
2216.70 2945
2217.14 2693
2217.59 2735
2218.03 2693
2218.47 2852
2218.92 2709
2219.36 2669
2219.80 2832
2220.25 2593
2220.69 2524
2221.14 2694
2221.58 2678
2222.02 2980
2222.47 2902
2222.91 2790
2223.36 3059
2223.80 2856
2224.25 2935
2224.69 3009
2225.13 2928
2225.58 3003
2226.02 2855
2226.47 3072
2226.91 3100
2227.36 3217
2227.80 3135
2228.25 3206
2228.69 3420
2229.14 3395
2229.58 3050
2230.03 3035
2230.47 3070
2230.92 3122
2231.36 3227
2231.81 3306
2232.25 3353
2232.70 3488
2233.14 3248
2233.59 3433
2234.03 3374
2234.48 3574
2234.92 3599
2235.37 3333
2235.81 3098
2236.26 3203
2236.70 3471
2237.15 3132
2237.60 3051
2238.04 2987
2238.49 2917
2238.93 2923
2239.38 2897
2239.83 2800
2240.27 2960
2240.72 2885
2241.16 2710
2241.61 2649
2242.06 2700
2242.50 2601
2242.95 2776
2243.39 2611
2243.84 2559
2244.29 2678
2244.73 2720
2245.18 2713
2245.63 2762
2246.07 2644
2246.52 2512
2246.97 2582
2247.41 2863
2247.86 2634
2248.31 2552
2248.75 2603
2249.20 2439
2249.65 2678
2250.09 2840
2250.54 2614
2250.99 2612
2251.43 2728
2251.88 2553
2252.33 2744
2252.78 2706
2253.22 2793
2253.67 2591
2254.12 2668
2254.56 2661
2255.01 2596
2255.46 2653
2255.91 2727
2256.35 2683
2256.80 2887
2257.25 2971
2257.70 2719
2258.14 2568
2258.59 2588
2259.04 2395
2259.49 2426
2259.94 2590
2260.38 2548
2260.83 2560
2261.28 2638
2261.73 2560
2262.18 2638
2262.62 2672
2263.07 2855
2263.52 2818
2263.97 2917
2264.42 2995
2264.87 2740
2265.31 3027
2265.76 2909
2266.21 2912
2266.66 2913
2267.11 2921
2267.56 2902
2268.01 3033
2268.45 2807
2268.90 2707
2269.35 2762
2269.80 2966
2270.25 3077
2270.70 3210
2271.15 3119
2271.60 3120
2272.05 3006
2272.49 3139
2272.94 3282
2273.39 3301
2273.84 3040
2274.29 3040
2274.74 2996
2275.19 2876
2275.64 2821
2276.09 3027
2276.54 3161
2276.99 3141
2277.44 2870
2277.89 2817
2278.34 2742
2278.79 2860
2279.24 2785
2279.69 2476
2280.14 2506
2280.59 2629
2281.04 2556
2281.49 2811
2281.94 2698
2282.39 2529
2282.84 2661
2283.29 2499
2283.74 2784
2284.19 2679
2284.64 2903
2285.09 2782
2285.54 2564
2285.99 2590
2286.44 2622
2286.89 2773
2287.34 2880
2287.79 2844
2288.24 2866
2288.69 3028
2289.14 3044
2289.59 3396
2290.05 3833
2290.50 3984
2290.95 4083
2291.40 4333
2291.85 4359
2292.30 4530
2292.75 4850
2293.20 4831
2293.65 4669
2294.11 4433
2294.56 4303
2295.01 4128
2295.46 3956
2295.91 3763
2296.36 3718
2296.81 3484
2297.27 3571
2297.72 3629
2298.17 3531
2298.62 3217
2299.07 3023
2299.52 3036
2299.98 3003
2300.43 2720
2300.88 2706
2301.33 2896
2301.78 2769
2302.24 2806
2302.69 2879
2303.14 2834
2303.59 2924
2304.04 2804
2304.50 2568
2304.95 2579
2305.40 2589
2305.85 2874
2306.31 2912
2306.76 3071
2307.21 2976
2307.66 2983
2308.12 2944
2308.57 3013
2309.02 3176
2309.48 3269
2309.93 3321
2310.38 3404
2310.83 3627
2311.29 3699
2311.74 3774
2312.19 3962
2312.65 3831
2313.10 3676
2313.55 3584
2314.01 3675
2314.46 3540
2314.91 3332
2315.37 3031
2315.82 3115
2316.27 2893
2316.73 2932
2317.18 2774
2317.63 2833
2318.09 3144
2318.54 2942
2318.99 3012
2319.45 2954
2319.90 2958
2320.36 2978
2320.81 2994
2321.26 3155
2321.72 3326
2322.17 3216
2322.63 3181
2323.08 3197
2323.53 3001
2323.99 3021
2324.44 3014
2324.90 3049
2325.35 3054
2325.80 2888
2326.26 3086
2326.71 3023
2327.17 3120
2327.62 3199
2328.08 3165
2328.53 3153
2328.99 3160
2329.44 3199
2329.90 3409
2330.35 3542
2330.81 3615
2331.26 3659
2331.72 3488
2332.17 3520
2332.63 3333
2333.08 3227
2333.54 3072
2333.99 2999
2334.45 3034
2334.90 2884
2335.36 3218
2335.81 3175
2336.27 2720
2336.72 2948
2337.18 2966
2337.63 2874
2338.09 2513
2338.55 2759
2339.00 2855
2339.46 2734
2339.91 2695
2340.37 2746
2340.82 2663
2341.28 2698
2341.74 2531
2342.19 2600
2342.65 2748
2343.10 2769
2343.56 2738
2344.02 2856
2344.47 2719
2344.93 2647
2345.39 2708
2345.84 2952
2346.30 2985
2346.75 2957
2347.21 3003
2347.67 2897
2348.12 3062
2348.58 3173
2349.04 3115
2349.49 3017
2349.95 3081
2350.41 3197
2350.86 3101
2351.32 3118
2351.78 3184
2352.23 2990
2352.69 2929
2353.15 3059
2353.61 3070
2354.06 3163
2354.52 3230
2354.98 3150
2355.43 3063
2355.89 3092
2356.35 3146
2356.81 2991
2357.26 3184
2357.72 3182
2358.18 2989
2358.64 2950
2359.09 2824
2359.55 3070
2360.01 2920
2360.47 2914
2360.93 2838
2361.38 2753
2361.84 2891
2362.30 2948
2362.76 2963
2363.22 3150
2363.67 2991
2364.13 2979
2364.59 2984
2365.05 2777
2365.51 2763
2365.96 3105
2366.42 2926
2366.88 3047
2367.34 2878
2367.80 2888
2368.26 2982
2368.72 3124
2369.17 3186
2369.63 3076
2370.09 2942
2370.55 3080
2371.01 3118
2371.47 3092
2371.93 2919
2372.39 2847
2372.84 2867
2373.30 2837
2373.76 2945
2374.22 2934
2374.68 3041
2375.14 3157
2375.60 3035
2376.06 3057
2376.52 3371
2376.98 3457
2377.44 3356
2377.90 3174
2378.36 3070
2378.81 3095
2379.27 2940
2379.73 2961
2380.19 3017
2380.65 3041
2381.11 2802
2381.57 2883
2382.03 2945
2382.49 2823
2382.95 3038
2383.41 2851
2383.87 2771
2384.33 2641
2384.79 2698
2385.25 2856
2385.71 2935
2386.17 2720
2386.63 2728
2387.09 2719
2387.55 2872
2388.01 2886
2388.48 2925
2388.94 2891
2389.40 2905
2389.86 3065
2390.32 3185
2390.78 3049
2391.24 3031
2391.70 3128
2392.16 3168
2392.62 3118
2393.08 3001
2393.54 3101
2394.00 3075
2394.47 3381
2394.93 3084
2395.39 2838
2395.85 2917
2396.31 2960
2396.77 2866
2397.23 2824
2397.69 2684
2398.16 2740
2398.62 2932
2399.08 2775
2399.54 2740
2400.00 2622
2400.46 2775
2400.92 2652
2401.39 3008
2401.85 2966
2402.31 2674
2402.77 2754
2403.23 2611
2403.70 2722
2404.16 2749
2404.62 2740
2405.08 2680
2405.54 2851
2406.01 2987
2406.47 2912
2406.93 2715
2407.39 2893
2407.86 2866
2408.32 2807
2408.78 2660
2409.24 2889
2409.71 2789
2410.17 2775
2410.63 2930
2411.09 2869
2411.56 2664
2412.02 2752
2412.48 2659
2412.94 2763
2413.41 2859
2413.87 2784
2414.33 2489
2414.80 2565
2415.26 2673
2415.72 2815
2416.19 2700
2416.65 2786
2417.11 2785
2417.57 2899
2418.04 2914
2418.50 2904
2418.96 2918
2419.43 2928
2419.89 2783
2420.36 2802
2420.82 2785
2421.28 2874
2421.75 2901
2422.21 2802
2422.67 2741
2423.14 2913
2423.60 2753
2424.07 2614
2424.53 2740
2424.99 2809
2425.46 2788
2425.92 2765
2426.39 2787
2426.85 2719
2427.31 2698
2427.78 2689
2428.24 2811
2428.71 2741
2429.17 2626
2429.64 2644
2430.10 2661
2430.56 2541
2431.03 2627
2431.49 2671
2431.96 2870
2432.42 2890
2432.89 2596
2433.35 2679
2433.82 2640
2434.28 2747
2434.75 2651
2435.21 2858
2435.68 2643
2436.14 2600
2436.61 2736
2437.07 2925
2437.54 2880
2438.00 2891
2438.47 2888
2438.93 2857
2439.40 2954
2439.86 3008
2440.33 3069
2440.80 3015
2441.26 3012
2441.73 2933
2442.19 3192
2442.66 3199
2443.12 3146
2443.59 3122
2444.06 3058
2444.52 2963
2444.99 3198
2445.45 3258
2445.92 3032
2446.38 2877
2446.85 3030
2447.32 2878
2447.78 2754
2448.25 2704
2448.72 2658
2449.18 2710
2449.65 2665
2450.11 2727
2450.58 2644
2451.05 2771
2451.51 2648
2451.98 2692
2452.45 2680
2452.91 2846
2453.38 2743
2453.85 2728
2454.31 2683
2454.78 2796
2455.25 2748
2455.71 2829
2456.18 2757
2456.65 2958
2457.12 2882
2457.58 2709
2458.05 2588
2458.52 2615
2458.98 2656
2459.45 2585
2459.92 2697
2460.39 2653
2460.85 2699
2461.32 2780
2461.79 2730
2462.26 2791
2462.72 2695
2463.19 2551
2463.66 2531
2464.13 2718
2464.59 2733
2465.06 2660
2465.53 2531
2466.00 2452
2466.47 2560
2466.93 2842
2467.40 2696
2467.87 2801
2468.34 2704
2468.81 2670
2469.27 2734
2469.74 2890
2470.21 2571
2470.68 2923
2471.15 2775
2471.62 2617
2472.09 2624
2472.55 2603
2473.02 2615
2473.49 2592
2473.96 2520
2474.43 2585
2474.90 2649
2475.37 2704
2475.83 2561
2476.30 2514
2476.77 2721
2477.24 2690
2477.71 2655
2478.18 2598
2478.65 2500
2479.12 2552
2479.59 2777
2480.06 2779
2480.53 2784
2480.99 2527
2481.46 2741
2481.93 2922
2482.40 2729
2482.87 2654
2483.34 2861
2483.81 2720
2484.28 2726
2484.75 2696
2485.22 2526
2485.69 2503
2486.16 2588
2486.63 2687
2487.10 2699
2487.57 2631
2488.04 2666
2488.51 2610
2488.98 2639
2489.45 2630
2489.92 2838
2490.39 2804
2490.86 2713
2491.33 2810
2491.80 2735
2492.27 2910
2492.74 3049
2493.21 2808
2493.68 3215
2494.15 3287
2494.62 3121
2495.10 3090
2495.57 3033
2496.04 3148
2496.51 3197
2496.98 3109
2497.45 3125
2497.92 3312
2498.39 3038
2498.86 2983
2499.33 2826
2499.80 2858
2500.28 2776
2500.75 2735
2501.22 2747
2501.69 2640
2502.16 2531
2502.63 2471
2503.10 2473
2503.57 2393
2504.05 2438
2504.52 2470
2504.99 2348
2505.46 2433
2505.93 2622
2506.40 2598
2506.88 2541
2507.35 2574
2507.82 2574
2508.29 2642
2508.76 2497
2509.24 2357
2509.71 2673
2510.18 2676
2510.65 2538
2511.12 2734
2511.60 2753
2512.07 2517
2512.54 2745
2513.01 2723
2513.49 2838
2513.96 2685
2514.43 2771
2514.90 2810
2515.38 2832
2515.85 2905
2516.32 3038
2516.79 2924
2517.27 2754
2517.74 2636
2518.21 2789
2518.68 2665
2519.16 2791
2519.63 2700
2520.10 2948
2520.58 3008
2521.05 2952
2521.52 2890
2522.00 2835
2522.47 2609
2522.94 2953
2523.42 3042
2523.89 2653
2524.36 2800
2524.84 2863
2525.31 2826
2525.78 2795
2526.26 2525
2526.73 2514
2527.20 2767
2527.68 2633
2528.15 2770
2528.63 2939
2529.10 2984
2529.57 2826
2530.05 2944
2530.52 2974
2531.00 2843
2531.47 2781
2531.94 2750
2532.42 2614
2532.89 2870
2533.37 2894
2533.84 2845
2534.32 2870
2534.79 3040
2535.26 2900
2535.74 2707
2536.21 2669
2536.69 2904
2537.16 2705
2537.64 2620
2538.11 2790
2538.59 2868
2539.06 2961
2539.54 2840
2540.01 2755
2540.49 2680
2540.96 2720
2541.44 2870
2541.91 2829
2542.39 2648
2542.86 2893
2543.34 3049
2543.81 2863
2544.29 2832
2544.76 2790
2545.24 2934
2545.71 2920
2546.19 2895
2546.66 2660
2547.14 2767
2547.61 2877
2548.09 2769
2548.57 2682
2549.04 2709
2549.52 2712
2549.99 2804
2550.47 2700
2550.95 2509
2551.42 2723
2551.90 2677
2552.37 2608
2552.85 2854
2553.33 2903
2553.80 2947
2554.28 2881
2554.75 2887
2555.23 2881
2555.71 3010
2556.18 3016
2556.66 3044
2557.14 2865
2557.61 3004
2558.09 3116
2558.57 2958
2559.04 2797
2559.52 2879
2560.00 2722
2560.47 2602
2560.95 2896
2561.43 2925
2561.90 2876
2562.38 2938
2562.86 2573
2563.33 2590
2563.81 2768
2564.29 2826
2564.77 2551
2565.24 2527
2565.72 2755
2566.20 2601
2566.68 2661
2567.15 2420
2567.63 2571
2568.11 2558
2568.59 2482
2569.06 2480
2569.54 2403
2570.02 2413
2570.50 2623
2570.97 2580
2571.45 2374
2571.93 2547
2572.41 2596
2572.89 2462
2573.36 2562
2573.84 2617
2574.32 2612
2574.80 2636
2575.28 2596
2575.75 2670
2576.23 2660
2576.71 2368
2577.19 2514
2577.67 2513
2578.15 2597
2578.62 2466
2579.10 2428
2579.58 2489
2580.06 2470
2580.54 2466
2581.02 2451
2581.50 2535
2581.97 2511
2582.45 2473
2582.93 2439
2583.41 2382
2583.89 2294
2584.37 2499
2584.85 2624
2585.33 2570
2585.81 2568
2586.29 2664
2586.77 2659
2587.24 2594
2587.72 2619
2588.20 2683
2588.68 2795
2589.16 2620
2589.64 2638
2590.12 2607
2590.60 2665
2591.08 2775
2591.56 2734
2592.04 2778
2592.52 2798
2593.00 2676
2593.48 2760
2593.96 2589
2594.44 2676
2594.92 2839
2595.40 2800
2595.88 2933
2596.36 2752
2596.84 2781
2597.32 2672
2597.80 2532
2598.28 2563
2598.76 2604
2599.24 2683
2599.72 2559
2600.20 2611
2600.68 2459
2601.16 2364
2601.64 2617
2602.12 2634
2602.61 2533
2603.09 2558
2603.57 2480
2604.05 2501
2604.53 2370
2605.01 2565
2605.49 2611
2605.97 2516
2606.45 2495
2606.93 2503
2607.42 2543
2607.90 2489
2608.38 2469
2608.86 2595
2609.34 2413
2609.82 2495
2610.30 2742
2610.78 2689
2611.27 2513
2611.75 2361
2612.23 2626
2612.71 2683
2613.19 2564
2613.67 2453
2614.16 2448
2614.64 2615
2615.12 2438
2615.60 2569
2616.08 2743
2616.57 2659
2617.05 2740
2617.53 2581
2618.01 2589
2618.49 2830
2618.98 2910
2619.46 3036
2619.94 3006
2620.42 2759
2620.91 2839
2621.39 2674
2621.87 2648
2622.35 2731
2622.84 2697
2623.32 2444
2623.80 2478
2624.28 2547
2624.77 2620
2625.25 2523
2625.73 2419
2626.21 2554
2626.70 2421
2627.18 2544
2627.66 2575
2628.15 2686
2628.63 2582
2629.11 2576
2629.60 2676
2630.08 2622
2630.56 2605
2631.05 2519
2631.53 2696
2632.01 2865
2632.50 2968
2632.98 3152
2633.46 3027
2633.95 2875
2634.43 2897
2634.91 2975
2635.40 3105
2635.88 2769
2636.37 2588
2636.85 2572
2637.33 2613
2637.82 2648
2638.30 2721
2638.79 2597
2639.27 2645
2639.75 2741
2640.24 2798
2640.72 2788
2641.21 2546
2641.69 2597
2642.18 2531
2642.66 2698
2643.14 2595
2643.63 2663
2644.11 2584
2644.60 2534
2645.08 2474
2645.57 2618
2646.05 2632
2646.54 2575
2647.02 2541
2647.51 2627
2647.99 2724
2648.48 2753
2648.96 2838
2649.45 2662
2649.93 2628
2650.42 2759
2650.90 2962
2651.39 2909
2651.87 2818
2652.36 2935
2652.84 3037
2653.33 2856
2653.81 2845
2654.30 2990
2654.78 2843
2655.27 2666
2655.76 2789
2656.24 2784
2656.73 2817
2657.21 2657
2657.70 2856
2658.18 2910
2658.67 2791
2659.16 2832
2659.64 2748
2660.13 2442
2660.61 2524
2661.10 2634
2661.59 2632
2662.07 2607
2662.56 2508
2663.05 2430
2663.53 2477
2664.02 2471
2664.50 2495
2664.99 2484
2665.48 2443
2665.96 2603
2666.45 2544
2666.94 2592
2667.42 2391
2667.91 2364
2668.40 2503
2668.88 2688
2669.37 2663
2669.86 2658
2670.34 2666
2670.83 2686
2671.32 2625
2671.81 2580
2672.29 2803
2672.78 2741
2673.27 2622
2673.75 2788
2674.24 2811
2674.73 2990
2675.22 3235
2675.70 3166
2676.19 3190
2676.68 3365
2677.17 3425
2677.65 3537
2678.14 3460
2678.63 3307
2679.12 3246
2679.61 2903
2680.09 3013
2680.58 2843
2681.07 2553
2681.56 2482
2682.04 2558
2682.53 2567
2683.02 2523
2683.51 2623
2684.00 2580
2684.49 2622
2684.97 2570
2685.46 2574
2685.95 2610
2686.44 2504
2686.93 2633
2687.42 2511
2687.90 2592
2688.39 2490
2688.88 2575
2689.37 2742
2689.86 2574
2690.35 2457
2690.84 2484
2691.33 2599
2691.81 2337
2692.30 2324
2692.79 2436
2693.28 2443
2693.77 2679
2694.26 2741
2694.75 2451
2695.24 2531
2695.73 2499
2696.22 2506
2696.71 2476
2697.20 2738
2697.68 2445
2698.17 2566
2698.66 2591
2699.15 2685
2699.64 2455
2700.13 2458
2700.62 2383
2701.11 2441
2701.60 2677
2702.09 2546
2702.58 2551
2703.07 2786
2703.56 2874
2704.05 2807
2704.54 2706
2705.03 2955
2705.52 2652
2706.01 2714
2706.50 2755
2706.99 2672
2707.48 2536
2707.97 2402
2708.46 2570
2708.95 2861
2709.44 2776
2709.93 2616
2710.43 2447
2710.92 2628
2711.41 2490
2711.90 2576
2712.39 2730
2712.88 2739
2713.37 2629
2713.86 2672
2714.35 2697
2714.84 2875
2715.33 2984
2715.82 2645
2716.32 2651
2716.81 2555
2717.30 2482
2717.79 2551
2718.28 2388
2718.77 2576
2719.26 2537
2719.76 2325
2720.25 2461
2720.74 2490
2721.23 2440
2721.72 2421
2722.21 2328
2722.70 2594
2723.20 2383
2723.69 2423
2724.18 2383
2724.67 2484
2725.16 2537
2725.66 2500
2726.15 2577
2726.64 2531
2727.13 2500
2727.62 2242
2728.12 2330
2728.61 2401
2729.10 2242
2729.59 2319
2730.09 2489
2730.58 2471
2731.07 2562
2731.56 2522
2732.06 2510
2732.55 2433
2733.04 2613
2733.53 2816
2734.03 2656
2734.52 2605
2735.01 2713
2735.50 2621
2736.00 2737
2736.49 2814
2736.98 2745
2737.48 2779
2737.97 2725
2738.46 2666
2738.96 2632
2739.45 2700
2739.94 2547
2740.44 2531
2740.93 2612
2741.42 2669
2741.92 2666
2742.41 2394
2742.90 2335
2743.40 2330
2743.89 2307
2744.38 2440
2744.88 2462
2745.37 2517
2745.86 2318
2746.36 2250
2746.85 2213
2747.35 2373
2747.84 2424
2748.33 2450
2748.83 2424
2749.32 2397
2749.82 2394
2750.31 2444
2750.81 2370
2751.30 2492
2751.79 2436
2752.29 2537
2752.78 2591
2753.28 2405
2753.77 2542
2754.27 2586
2754.76 2617
2755.26 2440
2755.75 2565
2756.24 2712
2756.74 2526
2757.23 2619
2757.73 2663
2758.22 2626
2758.72 2496
2759.21 2505
2759.71 2638
2760.20 2778
2760.70 2630
2761.19 2531
2761.69 2600
2762.19 2536
2762.68 2586
2763.18 2571
2763.67 2688
2764.17 2672
2764.66 2831
2765.16 2666
2765.65 2532
2766.15 2613
2766.64 2570
2767.14 2581
2767.64 2598
2768.13 2460
2768.63 2501
2769.12 2370
2769.62 2416
2770.12 2439
2770.61 2447
2771.11 2490
2771.60 2542
2772.10 2523
2772.60 2668
2773.09 2820
2773.59 2951
2774.08 2827
2774.58 2626
2775.08 3037
2775.57 3203
2776.07 3361
2776.57 3548
2777.06 3482
2777.56 3547
2778.06 3827
2778.55 3538
2779.05 3824
2779.55 3846
2780.04 3524
2780.54 3540
2781.04 3440
2781.54 3173
2782.03 3049
2782.53 2845
2783.03 2777
2783.52 2833
2784.02 2655
2784.52 2495
2785.02 2528
2785.51 2463
2786.01 2510
2786.51 2513
2787.01 2463
2787.50 2489
2788.00 2524
2788.50 2427
2789.00 2463
2789.49 2467
2789.99 2426
2790.49 2454
2790.99 2460
2791.48 2386
2791.98 2398
2792.48 2510
2792.98 2501
2793.48 2359
2793.97 2318
2794.47 2569
2794.97 2635
2795.47 2536
2795.97 2693
2796.47 2534
2796.96 2402
2797.46 2454
2797.96 2664
2798.46 2613
2798.96 2515
2799.46 2658
2799.96 2639
2800.45 2661
2800.95 2507
2801.45 2587
2801.95 2559
2802.45 2589
2802.95 2514
2803.45 2491
2803.95 2419
2804.45 2434
2804.94 2313
2805.44 2487
2805.94 2538
2806.44 2530
2806.94 2523
2807.44 2513
2807.94 2502
2808.44 2565
2808.94 2815
2809.44 2663
2809.94 2700
2810.44 2579
2810.94 2655
2811.44 2633
2811.94 2820
2812.44 2865
2812.94 2781
2813.44 2716
2813.94 2655
2814.44 2675
2814.94 2822
2815.44 2753
2815.94 2690
2816.44 2458
2816.94 2928
2817.44 2782
2817.94 2690
2818.44 2627
2818.94 2442
2819.44 2575
2819.94 2486
2820.44 2549
2820.94 2444
2821.44 2530
2821.94 2501
2822.44 2595
2822.94 2484
2823.44 2348
2823.94 2406
2824.44 2477
2824.94 2446
2825.45 2270
2825.95 2348
2826.45 2492
2826.95 2535
2827.45 2347
2827.95 2192
2828.45 2381
2828.95 2466
2829.45 2371
2829.96 2342
2830.46 2450
2830.96 2598
2831.46 2412
2831.96 2374
2832.46 2473
2832.96 2389
2833.47 2383
2833.97 2408
2834.47 2380
2834.97 2424
2835.47 2540
2835.97 2565
2836.48 2518
2836.98 2576
2837.48 2648
2837.98 2550
2838.48 2349
2838.99 2471
2839.49 2458
2839.99 2598
2840.49 2732
2841.00 2689
2841.50 2566
2842.00 2463
2842.50 2468
2843.01 2673
2843.51 2630
2844.01 2744
2844.51 2643
2845.02 2425
2845.52 2659
2846.02 2634
2846.52 2534
2847.03 2834
2847.53 2748
2848.03 2717
2848.54 2843
2849.04 2873
2849.54 3007
2850.04 2865
2850.55 2773
2851.05 2957
2851.55 3216
2852.06 3052
2852.56 2890
2853.06 2724
2853.57 2968
2854.07 2881
2854.57 2633
2855.08 2611
2855.58 2668
2856.09 2629
2856.59 2605
2857.09 2656
2857.60 2670
2858.10 2629
2858.60 2586
2859.11 2510
2859.61 2615
2860.12 2540
2860.62 2431
2861.12 2429
2861.63 2603
2862.13 2666
2862.64 2646
2863.14 2610
2863.65 2469
2864.15 2530
2864.65 2477
2865.16 2428
2865.66 2459
2866.17 2324
2866.67 2349
2867.18 2233
2867.68 2568
2868.19 2494
2868.69 2391
2869.20 2439
2869.70 2647
2870.21 2738
2870.71 2501
2871.21 2513
2871.72 2582
2872.23 2580
2872.73 2631
2873.24 2740
2873.74 2826
2874.25 2751
2874.75 2746
2875.26 2925
2875.76 2963
2876.27 2851
2876.77 2742
2877.28 2825
2877.78 2690
2878.29 2805
2878.79 2774
2879.30 2570
2879.81 2738
2880.31 2780
2880.82 2770
2881.32 2659
2881.83 2679
2882.34 2769
2882.84 2656
2883.35 2691
2883.85 2842
2884.36 2746
2884.87 2795
2885.37 2573
2885.88 2714
2886.38 2686
2886.89 2810
2887.40 2885
2887.90 2672
2888.41 2734
2888.92 2758
2889.42 2700
2889.93 2680
2890.44 2529
2890.94 2657
2891.45 2641
2891.96 2646
2892.46 2734
2892.97 2786
2893.48 2552
2893.98 2426
2894.49 2692
2895.00 2688
2895.51 2613
2896.01 2581
2896.52 2731
2897.03 2754
2897.53 2772
2898.04 2783
2898.55 2792
2899.06 2606
2899.56 2823
2900.07 3083
2900.58 2982
2901.09 2879
2901.59 2865
2902.10 3053
2902.61 2848
2903.12 2786
2903.63 2788
2904.13 2968
2904.64 2920
2905.15 3281
2905.66 3195
2906.17 2996
2906.67 3022
2907.18 2859
2907.69 2874
2908.20 3039
2908.71 2894
2909.21 2922
2909.72 2868
2910.23 2917
2910.74 2743
2911.25 2702
2911.76 2567
2912.26 2692
2912.77 2609
2913.28 2641
2913.79 2659
2914.30 2636
2914.81 2898
2915.32 2953
2915.83 2661
2916.34 2863
2916.84 2897
2917.35 2673
2917.86 2638
2918.37 2608
2918.88 2533
2919.39 2729
2919.90 2893
2920.41 2781
2920.92 2552
2921.43 2467
2921.94 2591
2922.45 2707
2922.96 2674
2923.46 2636
2923.97 2474
2924.48 2575
2924.99 2681
2925.50 2569
2926.01 2712
2926.52 2670
2927.03 2565
2927.54 2514
2928.05 2476
2928.56 2642
2929.07 2414
2929.58 2395
2930.09 2262
2930.60 2438
2931.11 2415
2931.62 2344
2932.13 2349
2932.64 2533
2933.15 2467
2933.67 2367
2934.18 2435
2934.69 2539
2935.20 2492
2935.71 2377
2936.22 2689
2936.73 2539
2937.24 2661
2937.75 2538
2938.26 2630
2938.77 2706
2939.28 2710
2939.79 2843
2940.30 2954
2940.82 2829
2941.33 2848
2941.84 2840
2942.35 2824
2942.86 2833
2943.37 2633
2943.88 2696
2944.39 2676
2944.91 2792
2945.42 2732
2945.93 2730
2946.44 2654
2946.95 2926
2947.46 2949
2947.98 3108
2948.49 2982
2949.00 2868
2949.51 2840
2950.02 2853
2950.53 2755
2951.05 2607
2951.56 2548
2952.07 2675
2952.58 2631
2953.09 2706
2953.61 2529
2954.12 2431
2954.63 2544
2955.14 2656
2955.66 2587
2956.17 2633
2956.68 2618
2957.19 2735
2957.71 2591
2958.22 2494
2958.73 2471
2959.24 2612
2959.76 2722
2960.27 2612
2960.78 2687
2961.29 2832
2961.81 2758
2962.32 2817
2962.83 2736
2963.35 2687
2963.86 2622
2964.37 2645
2964.89 2873
2965.40 2893
2965.91 2741
2966.43 2883
2966.94 2784
2967.45 2386
2967.97 2469
2968.48 2522
2968.99 2443
2969.51 2362
2970.02 2407
2970.53 2335
2971.05 2375
2971.56 2326
2972.07 2512
2972.59 2367
2973.10 2381
2973.62 2373
2974.13 2603
2974.64 2431
2975.16 2464
2975.67 2531
2976.19 2563
2976.70 2405
2977.22 2426
2977.73 2599
2978.24 2509
2978.76 2573
2979.27 2526
2979.79 2620
2980.30 2473
2980.82 2358
2981.33 2531
2981.85 2529
2982.36 2314
2982.87 2464
2983.39 2566
2983.90 2628
2984.42 2651
2984.93 2735
2985.45 2630
2985.96 2808
2986.48 2967
2986.99 2785
2987.51 2681
2988.02 2673
2988.54 2748
2989.05 2759
2989.57 2731
2990.09 2763
2990.60 2874
2991.12 2712
2991.63 2638
2992.15 2581
2992.66 2438
2993.18 2550
2993.69 2412
2994.21 2622
2994.73 2776
2995.24 2658
2995.76 2759
2996.27 2875
2996.79 2821
2997.30 3086
2997.82 3157
2998.34 3088
2998.85 3322
2999.37 3362
2999.89 3287
3000.40 3181
3000.92 3104
3001.43 2946
3001.95 2971
3002.47 3122
3002.98 3087
3003.50 3008
3004.02 3092
3004.53 2981
3005.05 2978
3005.57 3257
3006.08 3125
3006.60 3262
3007.12 3285
3007.63 3125
3008.15 2981
3008.67 2932
3009.18 2799
3009.70 2732
3010.22 2596
3010.74 2421
3011.25 2533
3011.77 2439
3012.29 2495
3012.80 2422
3013.32 2515
3013.84 2575
3014.36 2592
3014.87 2515
3015.39 2516
3015.91 2491
3016.43 2527
3016.94 2786
3017.46 2693
3017.98 2649
3018.50 2722
3019.02 2904
3019.53 2815
3020.05 2748
3020.57 2999
3021.09 3093
3021.60 2927
3022.12 2782
3022.64 2955
3023.16 3030
3023.68 3211
3024.20 3042
3024.71 2822
3025.23 2839
3025.75 2801
3026.27 2807
3026.79 2820
3027.31 2751
3027.82 2706
3028.34 2707
3028.86 2831
3029.38 2697
3029.90 2480
3030.42 2595
3030.94 2799
3031.46 2612
3031.98 2782
3032.49 2749
3033.01 2634
3033.53 2883
3034.05 2793
3034.57 2578
3035.09 2693
3035.61 2812
3036.13 2712
3036.65 2621
3037.17 2671
3037.69 2689
3038.21 2685
3038.73 2652
3039.25 2836
3039.76 2851
3040.28 2638
3040.80 2746
3041.32 2754
3041.84 2565
3042.36 2429
3042.88 2450
3043.40 2616
3043.92 2623
3044.44 2437
3044.96 2376
3045.48 2579
3046.00 2807
3046.52 2451
3047.04 2436
3047.56 2623
3048.08 2523
3048.60 2453
3049.13 2534
3049.65 2559
3050.17 2484
3050.69 2488
3051.21 2327
3051.73 2486
3052.25 2668
3052.77 2570
3053.29 2332
3053.81 2375
3054.33 2345
3054.85 2437
3055.37 2336
3055.89 2434
3056.42 2471
3056.94 2401
3057.46 2417
3057.98 2425
3058.50 2434
3059.02 2420
3059.54 2455
3060.06 2209
3060.59 2412
3061.11 2365
3061.63 2363
3062.15 2536
3062.67 2424
3063.19 2420
3063.71 2569
3064.24 2315
3064.76 2381
3065.28 2536
3065.80 2790
3066.32 2669
3066.85 2649
3067.37 2676
3067.89 2645
3068.41 2540
3068.93 2593
3069.46 2825
3069.98 2757
3070.50 2584
3071.02 2575
3071.54 2329
3072.07 2411
3072.59 2358
3073.11 2557
3073.63 2564
3074.16 2560
3074.68 2499
3075.20 2616
3075.73 2477
3076.25 2486
3076.77 2411
3077.29 2512
3077.82 2580
3078.34 2719
3078.86 2806
3079.39 2849
3079.91 2911
3080.43 2803
3080.95 2755
3081.48 2747
3082.00 2703
3082.52 2839
3083.05 2754
3083.57 2937
3084.09 2956
3084.62 2731
3085.14 2785
3085.66 2941
3086.19 2775
3086.71 2741
3087.24 2628
3087.76 2625
3088.28 2695
3088.81 2480
3089.33 2581
3089.85 2625
3090.38 2479
3090.90 2526
3091.43 2453
3091.95 2442
3092.47 2495
3093.00 2354
3093.52 2320
3094.05 2432
3094.57 2251
3095.10 2378
3095.62 2430
3096.14 2329
3096.67 2726
3097.19 2540
3097.72 2742
3098.24 2559
3098.77 2503
3099.29 2616
3099.82 2738
3100.34 2768
3100.87 2644
3101.39 2561
3101.92 2710
3102.44 2878
3102.97 2765
3103.49 3002
3104.02 3041
3104.54 3083
3105.07 3285
3105.59 3212
3106.12 3119
3106.64 2878
3107.17 2838
3107.69 2939
3108.22 2833
3108.74 2694
3109.27 2701
3109.79 2516
3110.32 2483
3110.85 2460
3111.37 2374
3111.90 2346
3112.42 2515
3112.95 2516
3113.48 2328
3114.00 2394
3114.53 2534
3115.05 2544
3115.58 2506
3116.11 2491
3116.63 2422
3117.16 2453
3117.68 2430
3118.21 2396
3118.74 2441
3119.26 2352
3119.79 2442
3120.32 2362
3120.84 2443
3121.37 2536
3121.90 2519
3122.42 2357
3122.95 2390
3123.48 2393
3124.00 2344
3124.53 2260
3125.06 2470
3125.58 2443
3126.11 2335
3126.64 2360
3127.16 2382
3127.69 2342
3128.22 2445
3128.75 2538
3129.27 2369
3129.80 2372
3130.33 2478
3130.85 2543
3131.38 2519
3131.91 2350
3132.44 2416
3132.96 2568
3133.49 2373
3134.02 2362
3134.55 2270
3135.07 2380
3135.60 2292
3136.13 2179
3136.66 2351
3137.19 2294
3137.71 2328
3138.24 2258
3138.77 2149
3139.30 2206
3139.83 2251
3140.35 2266
3140.88 2342
3141.41 2318
3141.94 2223
3142.47 2228
3143.00 2343
3143.52 2313
3144.05 2370
3144.58 2242
3145.11 2151
3145.64 2129
3146.17 2295
3146.70 2573
3147.22 2477
3147.75 2506
3148.28 2610
3148.81 2742
3149.34 2869
3149.87 2941
3150.40 3016
3150.93 2981
3151.46 2670
3151.98 2653
3152.51 2722
3153.04 2913
3153.57 2747
3154.10 2913
3154.63 2741
3155.16 2747
3155.69 2663
3156.22 2670
3156.75 2637
3157.28 2805
3157.81 2625
3158.34 2568
3158.87 2486
3159.40 2579
3159.93 2727
3160.46 2545
3160.99 2590
3161.52 2653
3162.05 2646
3162.58 2508
3163.11 2509
3163.64 2372
3164.17 2372
3164.70 2450
3165.23 2467
3165.76 2419
3166.29 2395
3166.82 2352
3167.35 2383
3167.88 2384
3168.41 2501
3168.94 2465
3169.47 2275
3170.00 2175
3170.53 2328
3171.06 2520
3171.59 2467
3172.13 2416
3172.66 2668
3173.19 2637
3173.72 2537
3174.25 2480
3174.78 2605
3175.31 2752
3175.84 2732
3176.37 2503
3176.90 2662
3177.44 2789
3177.97 2898
3178.50 2807
3179.03 2758
3179.56 2672
3180.09 2467
3180.62 2467
3181.16 2438
3181.69 2412
3182.22 2530
3182.75 2421
3183.28 2389
3183.81 2392
3184.35 2113
3184.88 2176
3185.41 2424
3185.94 2495
3186.47 2545
3187.01 2584
3187.54 2482
3188.07 2347
3188.60 2420
3189.14 2426
3189.67 2405
3190.20 2461
3190.73 2439
3191.26 2428
3191.80 2474
3192.33 2431
3192.86 2253
3193.39 2366
3193.93 2406
3194.46 2382
3194.99 2318
3195.53 2384
3196.06 2388
3196.59 2199
3197.12 2235
3197.66 2475
3198.19 2610
3198.72 2409
3199.26 2455
3199.79 2433
3200.32 2363
3200.86 2712
3201.39 2566
3201.92 2585
3202.46 2607
3202.99 2494
3203.52 2606
3204.06 2800
3204.59 2712
3205.12 2729
3205.66 2786
3206.19 2565
3206.72 2611
3207.26 2586
3207.79 2546
3208.33 2516
3208.86 2417
3209.39 2644
3209.93 2668
3210.46 2640
3211.00 2607
3211.53 2858
3212.06 3066
3212.60 2976
3213.13 3080
3213.67 2988
3214.20 3186
3214.74 2896
3215.27 2854
3215.80 2869
3216.34 2789
3216.87 2702
3217.41 2662
3217.94 2509
3218.48 2696
3219.01 2527
3219.55 2769
3220.08 2562
3220.62 2534
3221.15 2632
3221.69 2885
3222.22 2734
3222.76 2788
3223.29 3005
3223.83 2893
3224.36 3150
3224.90 3261
3225.43 3205
3225.97 3151
3226.50 3291
3227.04 3405
3227.57 3214
3228.11 3165
3228.65 2979
3229.18 2620
3229.72 2769
3230.25 2745
3230.79 2612
3231.32 2671
3231.86 2536
3232.40 2458
3232.93 2226
3233.47 2281
3234.00 2401
3234.54 2542
3235.08 2459
3235.61 2549
3236.15 2598
3236.68 2638
3237.22 2533
3237.76 2627
3238.29 2852
3238.83 2962
3239.37 2973
3239.90 2927
3240.44 2849
3240.97 3064
3241.51 2892
3242.05 2783
3242.58 2796
3243.12 2977
3243.66 2904
3244.20 2843
3244.73 2725
3245.27 2516
3245.81 2525
3246.34 2420
3246.88 2378
3247.42 2569
3247.95 2645
3248.49 2620
3249.03 2482
3249.57 2579
3250.10 2584
3250.64 2739
3251.18 2742
3251.72 2628
3252.25 2797
3252.79 2761
3253.33 2613
3253.87 2665
3254.40 2788
3254.94 2670
3255.48 2632
3256.02 2751
3256.55 2790
3257.09 2639
3257.63 2804
3258.17 2682
3258.71 2849
3259.24 2845
3259.78 2833
3260.32 2977
3260.86 3229
3261.40 3062
3261.94 3024
3262.47 3295
3263.01 3178
3263.55 3165
3264.09 3162
3264.63 3212
3265.17 3198
3265.71 3050
3266.24 3164
3266.78 3156
3267.32 3130
3267.86 3022
3268.40 2852
3268.94 2847
3269.48 2822
3270.02 2868
3270.55 2733
3271.09 2689
3271.63 2377
3272.17 2326
3272.71 2438
3273.25 2441
3273.79 2573
3274.33 2664
3274.87 2721
3275.41 2568
3275.95 2719
3276.49 2645
3277.03 2551
3277.57 2747
3278.11 2749
3278.65 2852
3279.19 2857
3279.73 2953
3280.26 2729
3280.80 2710
3281.34 2750
3281.88 2805
3282.42 2769
3282.96 2720
3283.50 2758
3284.04 2810
3284.59 2872
3285.13 2777
3285.67 2935
3286.21 2978
3286.75 3046
3287.29 2972
3287.83 3178
3288.37 3372
3288.91 3102
3289.45 3078
3289.99 3113
3290.53 3156
3291.07 2845
3291.61 2885
3292.15 2777
3292.69 2780
3293.23 2701
3293.77 2816
3294.32 2869
3294.86 2715
3295.40 2727
3295.94 3003
3296.48 2961
3297.02 2863
3297.56 2882
3298.10 2853
3298.65 2852
3299.19 2973
3299.73 2794
3300.27 2668
3300.81 2606
3301.35 2584
3301.89 2818
3302.44 2780
3302.98 2688
3303.52 2675
3304.06 2690
3304.60 2671
3305.14 2737
3305.69 2776
3306.23 2896
3306.77 2601
3307.31 2618
3307.85 2707
3308.40 2526
3308.94 2609
3309.48 2719
3310.02 2777
3310.57 2459
3311.11 2443
3311.65 2598
3312.19 2653
3312.74 2641
3313.28 2713
3313.82 2707
3314.36 2897
3314.91 2823
3315.45 2733
3315.99 2643
3316.53 2646
3317.08 2835
3317.62 2694
3318.16 2768
3318.71 2708
3319.25 2694
3319.79 2647
3320.34 2629
3320.88 2621
3321.42 2672
3321.96 2632
3322.51 2559
3323.05 2475
3323.59 2437
3324.14 2664
3324.68 2620
3325.23 2683
3325.77 2767
3326.31 2590
3326.86 2750
3327.40 2666
3327.94 2615
3328.49 2570
3329.03 2568
3329.57 2623
3330.12 2466
3330.66 2374
3331.21 2409
3331.75 2391
3332.29 2278
3332.84 2293
3333.38 2359
3333.93 2300
3334.47 2210
3335.02 2227
3335.56 2296
3336.10 2204
3336.65 2357
3337.19 2293
3337.74 2283
3338.28 2409
3338.83 2448
3339.37 2519
3339.92 2453
3340.46 2422
3341.01 2293
3341.55 2223
3342.10 2390
3342.64 2369
3343.19 2455
3343.73 2412
3344.28 2273
3344.82 2152
3345.37 2419
3345.91 2639
3346.46 2623
3347.00 2576
3347.55 2506
3348.09 2534
3348.64 2394
3349.18 2570
3349.73 2534
3350.27 2581
3350.82 2714
3351.37 2608
3351.91 2648
3352.46 2502
3353.00 2533
3353.55 2414
3354.10 2402
3354.64 2516
3355.19 2424
3355.73 2509
3356.28 2392
3356.83 2545
3357.37 2395
3357.92 2270
3358.46 2314
3359.01 2435
3359.56 2375
3360.10 2246
3360.65 2514
3361.20 2375
3361.74 2403
3362.29 2317
3362.84 2238
3363.38 2224
3363.93 2349
3364.48 2353
3365.02 2309
3365.57 2239
3366.12 2365
3366.66 2289
3367.21 2235
3367.76 2147
3368.30 2197
3368.85 2529
3369.40 2376
3369.94 2474
3370.49 2497
3371.04 2492
3371.59 2656
3372.13 2506
3372.68 2486
3373.23 2311
3373.78 2358
3374.32 2288
3374.87 2258
3375.42 2267
3375.97 2221
3376.51 2223
3377.06 2198
3377.61 2160
3378.16 2407
3378.71 2242
3379.25 2137
3379.80 2078
3380.35 2115
3380.90 2036
3381.45 2004
3381.99 2084
3382.54 2131
3383.09 2025
3383.64 2226
3384.19 2139
3384.74 2214
3385.28 2158
3385.83 2230
3386.38 2303
3386.93 2182
3387.48 2260
3388.03 2291
3388.58 2374
3389.12 2371
3389.67 2281
3390.22 2316
3390.77 2221
3391.32 2213
3391.87 2242
3392.42 2395
3392.97 2275
3393.52 2218
3394.06 2432
3394.61 2322
3395.16 2330
3395.71 2290
3396.26 2218
3396.81 2071
3397.36 2267
3397.91 2285
3398.46 2322
3399.01 2181
3399.56 2215
3400.11 2223
3400.66 2256
3401.21 2035
3401.76 2286
3402.31 2247
3402.86 2223
3403.41 2062
3403.96 2169
3404.51 2332
3405.06 2327
3405.61 2331
3406.16 2174
3406.71 2317
3407.26 2348
3407.81 2242
3408.36 2260
3408.91 2268
3409.46 2290
3410.01 2348
3410.56 2217
3411.11 2196
3411.66 2014
3412.21 2192
3412.76 2080
3413.31 2116
3413.86 2074
3414.41 2161
3414.96 2104
3415.51 2166
3416.07 2219
3416.62 2256
3417.17 2185
3417.72 2323
3418.27 2274
3418.82 2144
3419.37 2231
3419.92 2263
3420.47 2209
3421.03 2173
3421.58 2177
3422.13 2082
3422.68 2070
3423.23 2268
3423.78 2433
3424.33 2182
3424.89 2408
3425.44 2339
3425.99 2222
3426.54 2281
3427.09 2247
3427.65 2171
3428.20 2264
3428.75 2243
3429.30 2280
3429.85 2182
3430.41 2292
3430.96 2176
3431.51 2064
3432.06 2255
3432.61 2281
3433.17 2261
3433.72 2181
3434.27 2071
3434.82 2210
3435.38 2243
3435.93 2364
3436.48 2261
3437.03 2414
3437.59 2271
3438.14 2208
3438.69 2192
3439.24 2226
3439.80 2410
3440.35 2224
3440.90 2297
3441.46 2293
3442.01 2292
3442.56 2339
3443.11 2300
3443.67 2310
3444.22 2294
3444.77 1920
3445.33 2160
3445.88 2392
3446.43 2102
3446.99 2090
3447.54 2249
3448.09 2208
3448.65 2255
3449.20 2180
3449.76 2115
3450.31 2200
3450.86 2065
3451.42 2091
3451.97 2210
3452.52 2235
3453.08 2002
3453.63 2115
3454.19 2182
3454.74 2231
3455.29 2219
3455.85 2081
3456.40 2209
3456.96 2030
3457.51 2180
3458.07 2037
3458.62 2192
3459.17 2318
3459.73 2422
3460.28 2378
3460.84 2234
3461.39 2217
3461.95 2286
3462.50 2529
3463.06 2464
3463.61 2154
3464.17 2355
3464.72 2377
3465.27 2441
3465.83 2415
3466.38 2387
3466.94 2219
3467.49 2387
3468.05 2624
3468.61 2514
3469.16 2405
3469.72 2281
3470.27 2197
3470.83 2361
3471.38 2423
3471.94 2384
3472.49 2250
3473.05 2640
3473.60 2584
3474.16 2382
3474.71 2297
3475.27 2561
3475.83 2553
3476.38 2525
3476.94 2386
3477.49 2345
3478.05 2540
3478.61 2521
3479.16 2562
3479.72 2635
3480.27 2675
3480.83 2801
3481.39 2508
3481.94 2555
3482.50 2398
3483.05 2520
3483.61 2501
3484.17 2514
3484.72 2617
3485.28 2779
3485.84 2655
3486.39 2506
3486.95 2583
3487.51 2608
3488.06 2706
3488.62 2946
3489.18 2944
3489.73 2833
3490.29 3312
3490.85 3480
3491.40 3575
3491.96 3433
3492.52 3533
3493.08 3527
3493.63 3518
3494.19 3777
3494.75 3830
3495.30 3740
3495.86 3513
3496.42 3635
3496.98 3688
3497.53 3574
3498.09 3538
3498.65 3710
3499.21 4046
3499.76 4022
3500.32 4199
3500.88 4406
3501.44 5126
3501.99 5620
3502.55 6469
3503.11 7206
3503.67 8037
3504.23 9144
3504.78 10199
3505.34 11055
3505.90 11640
3506.46 12318
3507.02 13132
3507.58 12994
3508.13 12710
3508.69 12086
3509.25 11275
3509.81 9538
3510.37 8578
3510.93 7431
3511.48 6224
3512.04 5439
3512.60 4351
3513.16 4102
3513.72 3786
3514.28 3504
3514.84 3190
3515.40 3013
3515.95 3044
3516.51 2985
3517.07 2723
3517.63 2588
3518.19 2825
3518.75 2774
3519.31 2781
3519.87 2644
3520.43 2731
3520.99 2678
3521.55 2647
3522.11 2648
3522.67 2452
3523.22 2408
3523.78 2463
3524.34 2654
3524.90 2700
3525.46 2711
3526.02 2591
3526.58 2438
3527.14 2399
3527.70 2591
3528.26 2660
3528.82 2791
3529.38 2728
3529.94 2823
3530.50 2682
3531.06 2829
3531.62 2743
3532.18 2825
3532.74 2857
3533.30 2656
3533.86 2953
3534.42 2905
3534.98 2912
3535.54 2916
3536.11 2945
3536.67 2875
3537.23 2887
3537.79 2895
3538.35 2877
3538.91 3000
3539.47 2983
3540.03 2715
3540.59 2961
3541.15 3051
3541.71 3184
3542.27 3231
3542.84 3281
3543.40 3358
3543.96 3484
3544.52 3365
3545.08 3602
3545.64 3792
3546.20 3584
3546.76 3296
3547.33 3246
3547.89 3270
3548.45 3138
3549.01 2724
3549.57 2639
3550.13 2746
3550.69 2594
3551.26 2595
3551.82 2520
3552.38 2566
3552.94 2453
3553.50 2289
3554.07 2381
3554.63 2310
3555.19 2403
3555.75 2336
3556.31 2325
3556.88 2314
3557.44 2535
3558.00 2185
3558.56 2371
3559.13 2381
3559.69 2369
3560.25 2300
3560.81 2490
3561.38 2567
3561.94 2667
3562.50 2644
3563.06 2864
3563.63 2703
3564.19 2484
3564.75 2575
3565.31 2528
3565.88 2544
3566.44 2550
3567.00 2532
3567.57 2625
3568.13 2436
3568.69 2539
3569.26 2642
3569.82 2486
3570.38 2656
3570.95 2504
3571.51 2413
3572.07 2465
3572.64 2391
3573.20 2425
3573.76 2451
3574.33 2532
3574.89 2609
3575.45 2580
3576.02 2527
3576.58 2343
3577.14 2470
3577.71 2571
3578.27 2500
3578.84 2684
3579.40 2652
3579.96 2678
3580.53 2761
3581.09 2698
3581.66 2811
3582.22 2859
3582.78 2853
3583.35 2759
3583.91 2628
3584.48 2664
3585.04 2633
3585.61 2788
3586.17 2632
3586.74 2634
3587.30 2478
3587.86 2591
3588.43 2535
3588.99 2370
3589.56 2277
3590.12 2275
3590.69 2213
3591.25 2281
3591.82 2255
3592.38 2194
3592.95 2210
3593.51 2222
3594.08 2197
3594.64 2243
3595.21 2256
3595.77 2337
3596.34 2229
3596.90 2293
3597.47 2245
3598.04 2177
3598.60 2364
3599.17 2344
3599.73 2349
3600.30 2276
3600.86 2329
3601.43 2318
3601.99 2354
3602.56 2451
3603.13 2130
3603.69 2319
3604.26 2268
3604.82 2213
3605.39 2097
3605.96 2104
3606.52 2247
3607.09 2133
3607.65 2039
3608.22 2039
3608.79 2193
3609.35 2166
3609.92 2056
3610.49 2126
3611.05 2131
3611.62 2075
3612.19 2100
3612.75 2161
3613.32 2037
3613.89 2082
3614.45 2172
3615.02 2268
3615.59 2263
3616.15 2382
3616.72 2494
3617.29 2420
3617.85 2444
3618.42 2501
3618.99 2722
3619.55 2788
3620.12 2750
3620.69 2627
3621.26 2772
3621.82 2856
3622.39 2782
3622.96 2780
3623.53 2615
3624.09 2445
3624.66 2385
3625.23 2281
3625.80 2141
3626.36 2259
3626.93 2260
3627.50 2140
3628.07 2150
3628.63 2225
3629.20 2186
3629.77 2148
3630.34 2087
3630.91 2380
3631.47 2400
3632.04 2332
3632.61 2222
3633.18 2329
3633.75 2413
3634.32 2509
3634.88 2528
3635.45 2427
3636.02 2414
3636.59 2505
3637.16 2512
3637.73 2469
3638.29 2209
3638.86 2092
3639.43 2162
3640.00 2278
3640.57 2112
3641.14 2114
3641.71 2229
3642.28 2296
3642.84 2291
3643.41 2301
3643.98 2219
3644.55 2470
3645.12 2394
3645.69 2377
3646.26 2396
3646.83 2311
3647.40 2176
3647.97 2171
3648.54 2216
3649.11 2187
3649.68 2095
3650.25 2291
3650.81 2303
3651.38 2236
3651.95 2256
3652.52 2278
3653.09 2254
3653.66 2214
3654.23 2398
3654.80 2406
3655.37 2363
3655.94 2302
3656.51 2329
3657.08 2281
3657.65 2291
3658.22 2261
3658.79 2353
3659.36 2367
3659.93 2250
3660.50 2261
3661.07 2179
3661.64 2290
3662.22 2310
3662.79 2297
3663.36 2150
3663.93 2279
3664.50 2303
3665.07 2242
3665.64 2142
3666.21 2151
3666.78 2087
3667.35 2022
3667.92 2054
3668.49 2013
3669.06 2073
3669.64 2019
3670.21 1978
3670.78 2096
3671.35 2060
3671.92 2025
3672.49 2099
3673.06 2063
3673.63 2159
3674.21 2165
3674.78 2294
3675.35 2291
3675.92 2368
3676.49 2375
3677.06 2444
3677.63 2434
3678.21 2515
3678.78 2474
3679.35 2259
3679.92 2246
3680.49 2141
3681.07 2173
3681.64 2006
3682.21 1997
3682.78 2055
3683.35 2050
3683.93 2212
3684.50 2146
3685.07 2048
3685.64 2021
3686.21 2069
3686.79 2040
3687.36 2042
3687.93 1875
3688.50 1950
3689.08 1957
3689.65 1890
3690.22 1886
3690.80 1933
3691.37 1978
3691.94 2110
3692.51 2094
3693.09 2067
3693.66 1998
3694.23 1957
3694.81 1911
3695.38 1929
3695.95 2020
3696.52 2073
3697.10 2107
3697.67 2099
3698.24 2067
3698.82 1927
3699.39 1920
3699.96 1968
3700.54 1951
3701.11 1995
3701.68 1974
3702.26 1924
3702.83 2015
3703.41 2114
3703.98 2200
3704.55 2230
3705.13 2013
3705.70 1834
3706.27 1925
3706.85 1925
3707.42 2187
3708.00 2092
3708.57 1931
3709.14 1882
3709.72 1899
3710.29 1952
3710.87 1928
3711.44 1929
3712.02 1980
3712.59 1962
3713.16 1935
3713.74 1896
3714.31 1970
3714.89 1994
3715.46 2063
3716.04 1965
3716.61 1942
3717.19 2120
3717.76 1930
3718.34 2016
3718.91 1879
3719.49 1884
3720.06 1865
3720.64 1814
3721.21 1812
3721.79 1840
3722.36 1977
3722.94 1930
3723.51 1886
3724.09 1865
3724.66 1842
3725.24 1838
3725.81 1919
3726.39 1926
3726.96 1941
3727.54 2083
3728.12 2032
3728.69 1771
3729.27 1798
3729.84 1961
3730.42 2048
3730.99 2103
3731.57 2163
3732.15 2123
3732.72 2010
3733.30 2038
3733.87 2163
3734.45 2172
3735.03 2110
3735.60 1906
3736.18 1952
3736.75 1993
3737.33 2109
3737.91 1886
3738.48 1934
3739.06 1950
3739.64 1806
3740.21 1885
3740.79 1959
3741.37 2005
3741.94 1956
3742.52 1826
3743.10 1861
3743.67 1916
3744.25 1866
3744.83 1967
3745.40 2028
3745.98 1915
3746.56 1821
3747.13 1850
3747.71 1844
3748.29 1848
3748.87 2077
3749.44 2075
3750.02 2019
3750.60 2126
3751.17 2021
3751.75 1889
3752.33 1945
3752.91 2030
3753.48 1812
3754.06 1882
3754.64 2042
3755.22 2011
3755.80 1921
3756.37 1872
3756.95 1778
3757.53 1848
3758.11 1816
3758.68 1925
3759.26 1942
3759.84 1900
3760.42 1863
3761.00 1883
3761.58 2017
3762.15 1864
3762.73 1993
3763.31 1973
3763.89 2028
3764.47 1999
3765.04 1869
3765.62 1890
3766.20 1986
3766.78 1965
3767.36 1864
3767.94 1851
3768.52 1962
3769.10 1886
3769.67 1922
3770.25 1945
3770.83 1881
3771.41 1829
3771.99 1992
3772.57 1991
3773.15 1850
3773.73 1860
3774.31 1934
3774.89 1978
3775.46 2040
3776.04 1873
3776.62 1961
3777.20 1910
3777.78 1943
3778.36 2020
3778.94 1890
3779.52 1893
3780.10 1961
3780.68 1896
3781.26 2047
3781.84 1984
3782.42 1924
3783.00 1924
3783.58 1799
3784.16 1875
3784.74 1735
3785.32 1939
3785.90 1891
3786.48 1895
3787.06 2101
3787.64 1929
3788.22 1966
3788.80 2002
3789.38 1971
3789.96 1943
3790.54 2024
3791.12 1928
3791.70 2005
3792.28 2014
3792.86 2131
3793.44 2218
3794.02 2152
3794.60 2199
3795.18 1973
3795.77 2104
3796.35 2238
3796.93 2462
3797.51 2350
3798.09 2331
3798.67 2368
3799.25 2271
3799.83 2506
3800.41 2603
3800.99 2516
3801.58 2539
3802.16 2602
3802.74 2565
3803.32 2452
3803.90 2490
3804.48 2446
3805.06 2463
3805.65 2421
3806.23 2405
3806.81 2372
3807.39 2591
3807.97 2419
3808.55 2414
3809.14 2370
3809.72 2382
3810.30 2392
3810.88 2301
3811.46 2619
3812.05 2540
3812.63 2549
3813.21 2513
3813.79 2615
3814.37 2564
3814.96 2779
3815.54 2900
3816.12 2763
3816.70 2832
3817.29 2733
3817.87 2858
3818.45 2726
3819.03 2696
3819.62 2478
3820.20 2356
3820.78 2386
3821.36 2448
3821.95 2420
3822.53 2239
3823.11 2273
3823.70 2015
3824.28 1930
3824.86 2107
3825.45 2165
3826.03 2004
3826.61 2081
3827.19 2080
3827.78 2005
3828.36 1992
3828.94 1924
3829.53 2076
3830.11 1887
3830.69 1796
3831.28 2016
3831.86 2044
3832.45 1860
3833.03 2016
3833.61 2013
3834.20 1943
3834.78 1955
3835.36 1904
3835.95 1762
3836.53 1872
3837.12 1813
3837.70 1865
3838.28 1905
3838.87 1918
3839.45 1888
3840.04 1800
3840.62 1817
3841.20 1709
3841.79 1715
3842.37 1817
3842.96 1927
3843.54 1835
3844.13 1809
3844.71 1768
3845.30 1752
3845.88 1791
3846.47 1921
3847.05 1777
3847.63 1906
3848.22 1831
3848.80 1765
3849.39 1727
3849.97 1947
3850.56 1992
3851.14 1907
3851.73 1863
3852.31 1970
3852.90 2129
3853.48 1932
3854.07 1838
3854.66 1875
3855.24 1983
3855.83 1944
3856.41 1984
3857.00 2030
3857.58 1980
3858.17 2048
3858.75 1866
3859.34 1733
3859.92 1870
3860.51 1889
3861.10 1890
3861.68 1834
3862.27 1958
3862.85 1921
3863.44 1920
3864.03 1819
3864.61 1939
3865.20 1950
3865.78 1807
3866.37 2022
3866.96 2023
3867.54 1914
3868.13 1839
3868.72 1979
3869.30 1875
3869.89 1888
3870.47 1829
3871.06 1873
3871.65 2110
3872.23 1885
3872.82 1898
3873.41 1889
3873.99 1911
3874.58 1769
3875.17 1939
3875.76 2067
3876.34 2079
3876.93 2112
3877.52 1883
3878.10 1915
3878.69 2062
3879.28 2071
3879.86 1917
3880.45 1843
3881.04 1846
3881.63 1825
3882.21 1877
3882.80 1735
3883.39 1753
3883.98 1699
3884.56 1756
3885.15 1746
3885.74 1680
3886.33 1899
3886.91 1781
3887.50 1905
3888.09 1850
3888.68 1755
3889.27 1763
3889.85 1730
3890.44 1668
3891.03 1754
3891.62 1966
3892.21 1979
3892.79 1914
3893.38 1771
3893.97 1850
3894.56 1914
3895.15 1980
3895.74 1978
3896.32 1815
3896.91 2024
3897.50 2024
3898.09 1909
3898.68 1933
3899.27 1929
3899.86 1846
3900.45 2025
3901.03 1853
3901.62 1793
3902.21 1715
3902.80 1793
3903.39 1784
3903.98 1893
3904.57 1706
3905.16 1953
3905.75 1863
3906.34 1907
3906.92 1905
3907.51 1789
3908.10 1734
3908.69 1745
3909.28 1763
3909.87 1711
3910.46 1738
3911.05 1731
3911.64 1701
3912.23 1650
3912.82 1738
3913.41 1646
3914.00 1670
3914.59 1665
3915.18 1640
3915.77 1802
3916.36 1818
3916.95 1695
3917.54 1671
3918.13 1785
3918.72 1804
3919.31 1746
3919.90 1621
3920.49 1579
3921.08 1586
3921.67 1729
3922.26 1670
3922.85 1701
3923.44 1719
3924.03 1759
3924.62 1822
3925.21 1915
3925.80 1751
3926.40 1636
3926.99 1744
3927.58 1775
3928.17 1739
3928.76 1832
3929.35 1631
3929.94 1647
3930.53 1710
3931.12 1614
3931.71 1781
3932.30 1634
3932.90 1586
3933.49 1703
3934.08 1654
3934.67 1710
3935.26 1696
3935.85 1589
3936.44 1654
3937.04 1720
3937.63 1741
3938.22 1780
3938.81 1881
3939.40 1718
3939.99 1625
3940.59 1667
3941.18 1775
3941.77 1893
3942.36 1989
3942.95 1949
3943.55 1717
3944.14 1781
3944.73 1831
3945.32 1813
3945.91 1850
3946.51 1727
3947.10 1771
3947.69 1845
3948.28 1778
3948.88 1680
3949.47 1647
3950.06 1804
3950.65 1791
3951.25 1763
3951.84 1828
3952.43 1705
3953.02 1873
3953.62 1761
3954.21 1743
3954.80 1810
3955.40 1801
3955.99 1736
3956.58 1712
3957.17 1762
3957.77 1769
3958.36 1896
3958.95 2008
3959.55 1979
3960.14 1772
3960.73 1921
3961.33 1805
3961.92 1911
3962.51 1914
3963.11 1829
3963.70 1852
3964.29 1817
3964.89 1736
3965.48 1731
3966.08 1729
3966.67 1678
3967.26 1805
3967.86 1894
3968.45 1716
3969.04 1686
3969.64 1843
3970.23 1898
3970.83 1802
3971.42 1565
3972.01 1664
3972.61 1605
3973.20 1757
3973.80 1667
3974.39 1682
3974.99 1624
3975.58 1689
3976.18 1626
3976.77 1755
3977.36 1749
3977.96 1680
3978.55 1775
3979.15 1782
3979.74 1820
3980.34 1835
3980.93 1794
3981.53 1815
3982.12 1922
3982.72 1812
3983.31 1798
3983.91 1852
3984.50 1797
3985.10 1758
3985.69 1677
3986.29 1874
3986.88 1888
3987.48 1691
3988.07 1756
3988.67 1735
3989.26 1790
3989.86 1767
3990.46 1881
3991.05 1783
3991.65 1717
3992.24 1749
3992.84 1842
3993.43 1750
3994.03 1766
3994.63 1820
3995.22 2180
3995.82 2201
3996.41 2120
3997.01 2101
3997.61 2078
3998.20 1996
3998.80 2120
3999.39 2101
3999.99 2048
4000.59 2047
4001.18 1996
4001.78 2024
4002.38 1885
4002.97 1897
4003.57 1775
4004.17 1768
4004.76 1938
4005.36 1890
4005.96 1894
4006.55 1879
4007.15 1785
4007.75 1794
4008.34 2049
4008.94 1850
4009.54 1874
4010.13 2086
4010.73 1899
4011.33 2013
4011.93 2015
4012.52 1990
4013.12 1898
4013.72 1955
4014.31 1989
4014.91 1942
4015.51 2014
4016.11 1932
4016.70 1744
4017.30 1844
4017.90 1901
4018.50 1892
4019.09 1824
4019.69 1860
4020.29 1873
4020.89 1880
4021.49 1897
4022.08 1951
4022.68 1902
4023.28 1837
4023.88 1901
4024.48 2018
4025.07 1920
4025.67 2139
4026.27 2226
4026.87 2411
4027.47 2441
4028.06 2731
4028.66 2942
4029.26 3133
4029.86 3164
4030.46 3066
4031.06 3148
4031.66 3088
4032.25 2912
4032.85 2759
4033.45 2693
4034.05 2522
4034.65 2231
4035.25 2038
4035.85 2068
4036.45 1925
4037.05 1720
4037.64 1884
4038.24 1850
4038.84 1763
4039.44 1716
4040.04 1678
4040.64 1702
4041.24 1662
4041.84 1666
4042.44 1756
4043.04 1663
4043.64 1659
4044.24 1773
4044.84 1730
4045.44 1693
4046.04 1840
4046.64 1744
4047.24 1818
4047.84 1945
4048.44 1746
4049.03 1774
4049.63 1679
4050.23 1739
4050.83 1843
4051.43 1818
4052.04 1988
4052.64 2018
4053.24 1895
4053.84 1950
4054.44 1867
4055.04 1822
4055.64 1889
4056.24 1936
4056.84 1965
4057.44 1849
4058.04 1775
4058.64 1765
4059.24 1822
4059.84 1761
4060.44 1806
4061.04 1781
4061.64 1789
4062.24 1763
4062.85 1684
4063.45 1738
4064.05 1947
4064.65 1926
4065.25 1858
4065.85 1963
4066.45 1975
4067.05 2013
4067.65 2000
4068.26 2006
4068.86 1982
4069.46 2074
4070.06 2037
4070.66 2017
4071.26 1992
4071.86 1949
4072.47 1966
4073.07 1933
4073.67 1791
4074.27 1718
4074.87 1753
4075.47 1726
4076.08 1659
4076.68 1584
4077.28 1767
4077.88 1861
4078.48 1889
4079.09 1832
4079.69 1769
4080.29 1823
4080.89 1743
4081.50 1721
4082.10 1870
4082.70 1890
4083.30 1775
4083.91 1691
4084.51 1699
4085.11 1690
4085.71 1756
4086.32 1765
4086.92 1801
4087.52 1690
4088.12 1695
4088.73 1736
4089.33 1543
4089.93 1806
4090.54 1923
4091.14 1717
4091.74 1677
4092.35 1626
4092.95 1564
4093.55 1692
4094.15 1630
4094.76 1711
4095.36 1650
4095.96 1564
4096.57 1672
4097.17 1834
4097.78 1573
4098.38 1701
4098.98 1797
4099.59 1743
4100.19 1505
4100.79 1602
4101.40 1598
4102.00 1546
4102.61 1672
4103.21 1768
4103.81 1698
4104.42 1760
4105.02 1782
4105.63 1652
4106.23 1829
4106.83 1832
4107.44 1781
4108.04 1791
4108.65 1730
4109.25 1854
4109.85 1819
4110.46 1674
4111.06 1686
4111.67 1644
4112.27 1627
4112.88 1707
4113.48 1650
4114.09 1717
4114.69 1775
4115.30 1605
4115.90 1730
4116.51 1808
4117.11 1691
4117.72 1709
4118.32 1743
4118.93 1692
4119.53 1711
4120.14 1641
4120.74 1748
4121.35 1748
4121.95 1828
4122.56 1761
4123.16 1761
4123.77 1811
4124.37 1797
4124.98 1740
4125.59 1657
4126.19 1771
4126.80 1774
4127.40 1795
4128.01 1785
4128.61 1855
4129.22 1814
4129.83 1835
4130.43 1753
4131.04 1761
4131.64 1781
4132.25 1706
4132.86 1856
4133.46 1862
4134.07 1992
4134.67 1802
4135.28 1796
4135.89 1934
4136.49 2024
4137.10 2232
4137.71 2138
4138.31 1939
4138.92 2074
4139.53 2190
4140.13 2189
4140.74 2169
4141.35 2314
4141.95 2393
4142.56 2600
4143.17 2475
4143.77 2638
4144.38 2709
4144.99 2623
4145.59 2736
4146.20 2599
4146.81 2752
4147.42 2404
4148.02 2191
4148.63 2180
4149.24 2157
4149.84 2008
4150.45 1862
4151.06 2087
4151.67 2098
4152.27 1914
4152.88 1918
4153.49 1888
4154.10 1821
4154.70 1775
4155.31 1919
4155.92 1739
4156.53 1690
4157.14 1725
4157.74 1734
4158.35 1860
4158.96 1766
4159.57 1678
4160.18 1577
4160.78 1620
4161.39 1705
4162.00 1726
4162.61 1834
4163.22 1835
4163.83 1867
4164.43 1846
4165.04 1898
4165.65 1923
4166.26 1947
4166.87 1957
4167.48 2089
4168.09 2034
4168.69 1941
4169.30 2112
4169.91 2051
4170.52 1922
4171.13 1829
4171.74 1985
4172.35 2019
4172.96 2060
4173.57 1915
4174.17 2041
4174.78 2051
4175.39 2083
4176.00 2153
4176.61 2018
4177.22 2017
4177.83 2153
4178.44 2085
4179.05 2084
4179.66 2264
4180.27 2087
4180.88 2016
4181.49 2171
4182.10 2127
4182.71 2024
4183.32 1984
4183.93 1846
4184.54 1935
4185.15 1943
4185.76 1933
4186.37 1891
4186.98 1840
4187.59 1921
4188.20 1793
4188.81 1753
4189.42 1727
4190.03 1839
4190.64 1821
4191.25 1769
4191.86 1934
4192.47 1843
4193.08 2024
4193.69 1959
4194.30 2083
4194.91 2014
4195.52 2057
4196.13 2155
4196.74 2134
4197.35 2048
4197.97 2021
4198.58 2033
4199.19 1950
4199.80 2021
4200.41 2008
4201.02 1974
4201.63 1970
4202.24 1817
4202.85 1888
4203.47 1996
4204.08 2058
4204.69 1928
4205.30 1823
4205.91 1926
4206.52 1886
4207.13 1914
4207.75 1906
4208.36 1833
4208.97 1833
4209.58 1860
4210.19 1714
4210.80 1774
4211.42 1713
4212.03 1791
4212.64 1719
4213.25 1694
4213.86 1717
4214.48 1670
4215.09 1538
4215.70 1757
4216.31 1794
4216.92 1780
4217.54 1933
4218.15 1887
4218.76 1802
4219.37 1996
4219.99 1937
4220.60 2187
4221.21 2293
4221.82 2111
4222.44 2191
4223.05 2261
4223.66 2193
4224.28 2091
4224.89 1980
4225.50 1922
4226.11 1891
4226.73 1760
4227.34 1854
4227.95 1885
4228.57 1880
4229.18 1866
4229.79 1983
4230.41 2036
4231.02 1999
4231.63 2159
4232.25 2043
4232.86 2062
4233.47 2118
4234.09 2196
4234.70 2115
4235.31 2151
4235.93 2180
4236.54 2219
4237.15 2042
4237.77 2115
4238.38 2130
4239.00 1975
4239.61 1921
4240.22 1993
4240.84 1964
4241.45 1900
4242.07 1930
4242.68 1872
4243.29 1829
4243.91 1752
4244.52 1865
4245.14 1873
4245.75 1903
4246.37 1972
4246.98 1922
4247.59 1995
4248.21 2137
4248.82 2041
4249.44 2014
4250.05 1931
4250.67 2056
4251.28 1944
4251.90 1975
4252.51 1918
4253.13 1897
4253.74 1845
4254.36 1859
4254.97 1927
4255.59 1800
4256.20 1802
4256.82 1703
4257.43 1730
4258.05 1896
4258.66 1916
4259.28 1788
4259.89 1845
4260.51 1839
4261.12 1837
4261.74 1940
4262.35 1917
4262.97 1893
4263.59 1800
4264.20 1893
4264.82 1914
4265.43 1990
4266.05 1709
4266.66 1833
4267.28 1850
4267.90 1944
4268.51 1858
4269.13 1819
4269.74 1989
4270.36 1952
4270.98 1951
4271.59 1863
4272.21 1904
4272.83 1968
4273.44 1858
4274.06 1775
4274.68 1892
4275.29 1923
4275.91 1920
4276.52 2062
4277.14 2218
4277.76 2209
4278.37 2316
4278.99 2469
4279.61 2531
4280.23 2381
4280.84 2239
4281.46 2198
4282.08 2023
4282.69 1943
4283.31 1896
4283.93 1875
4284.54 1820
4285.16 1851
4285.78 1854
4286.40 1698
4287.01 1645
4287.63 1799
4288.25 1764
4288.87 1840
4289.48 1708
4290.10 1771
4290.72 1881
4291.34 1758
4291.95 1635
4292.57 1715
4293.19 1705
4293.81 1710
4294.42 1751
4295.04 1671
4295.66 1657
4296.28 1715
4296.90 1827
4297.51 1715
4298.13 1726
4298.75 1897
4299.37 1769
4299.99 1735
4300.61 1810
4301.22 1827
4301.84 1746
4302.46 1713
4303.08 1637
4303.70 1671
4304.32 1693
4304.94 1836
4305.55 1752
4306.17 1742
4306.79 1580
4307.41 1594
4308.03 1686
4308.65 1669
4309.27 1604
4309.89 1763
4310.50 1670
4311.12 1600
4311.74 1598
4312.36 1489
4312.98 1632
4313.60 1741
4314.22 1726
4314.84 1573
4315.46 1691
4316.08 1614
4316.70 1596
4317.32 1503
4317.94 1523
4318.56 1582
4319.18 1557
4319.80 1489
4320.42 1467
4321.04 1443
4321.65 1499
4322.27 1561
4322.89 1603
4323.51 1413
4324.13 1550
4324.75 1615
4325.37 1529
4325.99 1585
4326.62 1450
4327.24 1540
4327.86 1526
4328.48 1511
4329.10 1581
4329.72 1653
4330.34 1684
4330.96 1625
4331.58 1594
4332.20 1654
4332.82 1733
4333.44 1577
4334.06 1539
4334.68 1493
4335.30 1452
4335.92 1622
4336.54 1567
4337.16 1450
4337.79 1492
4338.41 1569
4339.03 1520
4339.65 1595
4340.27 1624
4340.89 1545
4341.51 1451
4342.13 1438
4342.76 1597
4343.38 1621
4344.00 1645
4344.62 1764
4345.24 1663
4345.86 1610
4346.48 1689
4347.11 1744
4347.73 1727
4348.35 1879
4348.97 1922
4349.59 1855
4350.22 1847
4350.84 1818
4351.46 1731
4352.08 1747
4352.70 1839
4353.33 1746
4353.95 1596
4354.57 1703
4355.19 1643
4355.81 1508
4356.44 1564
4357.06 1495
4357.68 1474
4358.30 1477
4358.93 1540
4359.55 1656
4360.17 1489
4360.79 1578
4361.42 1483
4362.04 1472
4362.66 1633
4363.28 1534
4363.91 1490
4364.53 1433
4365.15 1482
4365.78 1615
4366.40 1496
4367.02 1553
4367.65 1448
4368.27 1580
4368.89 1597
4369.52 1521
4370.14 1374
4370.76 1420
4371.39 1625
4372.01 1617
4372.63 1417
4373.26 1379
4373.88 1360
4374.50 1281
4375.13 1382
4375.75 1435
4376.37 1572
4377.00 1525
4377.62 1468
4378.25 1640
4378.87 1599
4379.49 1578
4380.12 1537
4380.74 1617
4381.37 1605
4381.99 1614
4382.61 1737
4383.24 1675
4383.86 1694
4384.49 1693
4385.11 1652
4385.74 1595
4386.36 1479
4386.98 1497
4387.61 1568
4388.23 1560
4388.86 1544
4389.48 1509
4390.11 1561
4390.73 1550
4391.36 1603
4391.98 1576
4392.61 1607
4393.23 1550
4393.86 1483
4394.48 1566
4395.11 1548
4395.73 1448
4396.36 1424
4396.98 1449
4397.61 1390
4398.23 1397
4398.86 1389
4399.48 1501
4400.11 1496
4400.74 1492
4401.36 1481
4401.99 1619
4402.61 1554
4403.24 1406
4403.86 1392
4404.49 1505
4405.11 1551
4405.74 1580
4406.37 1547
4406.99 1476
4407.62 1408
4408.24 1524
4408.87 1399
4409.50 1343
4410.12 1392
4410.75 1494
4411.38 1477
4412.00 1357
4412.63 1344
4413.25 1372
4413.88 1373
4414.51 1398
4415.13 1331
4415.76 1453
4416.39 1462
4417.01 1359
4417.64 1359
4418.27 1316
4418.89 1328
4419.52 1395
4420.15 1398
4420.77 1406
4421.40 1441
4422.03 1276
4422.66 1424
4423.28 1396
4423.91 1301
4424.54 1257
4425.16 1422
4425.79 1367
4426.42 1450
4427.05 1316
4427.67 1306
4428.30 1342
4428.93 1313
4429.56 1349
4430.18 1488
4430.81 1466
4431.44 1423
4432.07 1447
4432.69 1440
4433.32 1450
4433.95 1455
4434.58 1395
4435.21 1422
4435.83 1405
4436.46 1507
4437.09 1441
4437.72 1356
4438.35 1284
4438.97 1272
4439.60 1336
4440.23 1335
4440.86 1369
4441.49 1264
4442.12 1297
4442.74 1324
4443.37 1409
4444.00 1267
4444.63 1391
4445.26 1361
4445.89 1404
4446.52 1413
4447.14 1454
4447.77 1410
4448.40 1438
4449.03 1420
4449.66 1402
4450.29 1362
4450.92 1418
4451.55 1318
4452.18 1355
4452.81 1311
4453.44 1354
4454.06 1439
4454.69 1341
4455.32 1329
4455.95 1254
4456.58 1285
4457.21 1350
4457.84 1344
4458.47 1257
4459.10 1191
4459.73 1374
4460.36 1437
4460.99 1360
4461.62 1392
4462.25 1258
4462.88 1292
4463.51 1199
4464.14 1315
4464.77 1306
4465.40 1351
4466.03 1367
4466.66 1347
4467.29 1298
4467.92 1342
4468.55 1240
4469.18 1397
4469.81 1364
4470.44 1352
4471.07 1415
4471.70 1317
4472.33 1308
4472.96 1321
4473.59 1238
4474.22 1376
4474.86 1298
4475.49 1256
4476.12 1352
4476.75 1323
4477.38 1296
4478.01 1313
4478.64 1338
4479.27 1465
4479.90 1343
4480.53 1323
4481.17 1273
4481.80 1246
4482.43 1302
4483.06 1442
4483.69 1410
4484.32 1324
4484.95 1317
4485.58 1281
4486.22 1235
4486.85 1306
4487.48 1246
4488.11 1365
4488.74 1267
4489.37 1396
4490.01 1357
4490.64 1314
4491.27 1307
4491.90 1409
4492.53 1415
4493.17 1333
4493.80 1257
4494.43 1334
4495.06 1313
4495.70 1223
4496.33 1259
4496.96 1321
4497.59 1307
4498.22 1347
4498.86 1473
4499.49 1285
4500.12 1306
4500.75 1353
4501.39 1316
4502.02 1316
4502.65 1367
4503.29 1357
4503.92 1482
4504.55 1377
4505.18 1363
4505.82 1311
4506.45 1300
4507.08 1353
4507.72 1265
4508.35 1287
4508.98 1430
4509.62 1303
4510.25 1358
4510.88 1354
4511.52 1289
4512.15 1274
4512.78 1370
4513.42 1381
4514.05 1315
4514.68 1353
4515.32 1382
4515.95 1345
4516.58 1415
4517.22 1402
4517.85 1412
4518.48 1325
4519.12 1293
4519.75 1349
4520.39 1403
4521.02 1399
4521.65 1255
4522.29 1356
4522.92 1407
4523.56 1429
4524.19 1443
4524.83 1482
4525.46 1413
4526.09 1398
4526.73 1376
4527.36 1406
4528.00 1300
4528.63 1290
4529.27 1305
4529.90 1438
4530.54 1428
4531.17 1430
4531.81 1488
4532.44 1401
4533.07 1405
4533.71 1325
4534.34 1433
4534.98 1426
4535.61 1418
4536.25 1369
4536.88 1322
4537.52 1268
4538.16 1459
4538.79 1320
4539.43 1305
4540.06 1397
4540.70 1370
4541.33 1305
4541.97 1319
4542.60 1343
4543.24 1304
4543.87 1375
4544.51 1392
4545.15 1338
4545.78 1299
4546.42 1420
4547.05 1304
4547.69 1336
4548.32 1335
4548.96 1289
4549.60 1308
4550.23 1338
4550.87 1390
4551.50 1308
4552.14 1363
4552.78 1352
4553.41 1373
4554.05 1249
4554.69 1318
4555.32 1333
4555.96 1409
4556.60 1264
4557.23 1321
4557.87 1228
4558.51 1204
4559.14 1292
4559.78 1149
4560.42 1320
4561.05 1243
4561.69 1283
4562.33 1309
4562.96 1282
4563.60 1315
4564.24 1281
4564.87 1338
4565.51 1304
4566.15 1350
4566.79 1397
4567.42 1365
4568.06 1368
4568.70 1317
4569.33 1400
4569.97 1419
4570.61 1281
4571.25 1360
4571.88 1346
4572.52 1328
4573.16 1284
4573.80 1280
4574.44 1351
4575.07 1358
4575.71 1208
4576.35 1183
4576.99 1236
4577.62 1287
4578.26 1368
4578.90 1372
4579.54 1302
4580.18 1410
4580.82 1294
4581.45 1249
4582.09 1357
4582.73 1377
4583.37 1516
4584.01 1301
4584.65 1257
4585.28 1264
4585.92 1249
4586.56 1229
4587.20 1451
4587.84 1346
4588.48 1228
4589.12 1360
4589.75 1374
4590.39 1315
4591.03 1304
4591.67 1340
4592.31 1451
4592.95 1297
4593.59 1271
4594.23 1370
4594.87 1241
4595.51 1223
4596.15 1292
4596.78 1256
4597.42 1318
4598.06 1311
4598.70 1266
4599.34 1336
4599.98 1352
4600.62 1406
4601.26 1405
4601.90 1469
4602.54 1617
4603.18 1577
4603.82 1502
4604.46 1613
4605.10 1676
4605.74 1727
4606.38 1711
4607.02 1664
4607.66 1682
4608.30 1633
4608.94 1651
4609.58 1661
4610.22 1591
4610.86 1473
4611.50 1510
4612.14 1482
4612.78 1480
4613.42 1559
4614.06 1409
4614.70 1552
4615.34 1474
4615.98 1485
4616.63 1495
4617.27 1473
4617.91 1557
4618.55 1511
4619.19 1370
4619.83 1471
4620.47 1544
4621.11 1458
4621.75 1421
4622.39 1447
4623.03 1491
4623.68 1377
4624.32 1272
4624.96 1218
4625.60 1257
4626.24 1284
4626.88 1371
4627.52 1263
4628.17 1276
4628.81 1278
4629.45 1207
4630.09 1216
4630.73 1360
4631.37 1456
4632.02 1318
4632.66 1376
4633.30 1313
4633.94 1275
4634.58 1410
4635.22 1377
4635.87 1267
4636.51 1348
4637.15 1239
4637.79 1355
4638.44 1413
4639.08 1360
4639.72 1363
4640.36 1297
4641.00 1221
4641.65 1216
4642.29 1331
4642.93 1362
4643.57 1424
4644.22 1405
4644.86 1450
4645.50 1460
4646.15 1415
4646.79 1394
4647.43 1465
4648.07 1476
4648.72 1396
4649.36 1324
4650.00 1282
4650.65 1249
4651.29 1286
4651.93 1287
4652.57 1380
4653.22 1428
4653.86 1303
4654.50 1330
4655.15 1361
4655.79 1315
4656.44 1455
4657.08 1340
4657.72 1288
4658.37 1246
4659.01 1324
4659.65 1395
4660.30 1347
4660.94 1412
4661.58 1391
4662.23 1369
4662.87 1423
4663.52 1328
4664.16 1394
4664.80 1369
4665.45 1387
4666.09 1241
4666.74 1292
4667.38 1373
4668.02 1311
4668.67 1371
4669.31 1328
4669.96 1251
4670.60 1303
4671.25 1219
4671.89 1224
4672.54 1256
4673.18 1276
4673.83 1125
4674.47 1200
4675.11 1247
4675.76 1269
4676.40 1247
4677.05 1270
4677.69 1262
4678.34 1222
4678.98 1225
4679.63 1208
4680.27 1143
4680.92 1185
4681.56 1331
4682.21 1372
4682.85 1279
4683.50 1267
4684.15 1190
4684.79 1362
4685.44 1299
4686.08 1326
4686.73 1280
4687.37 1261
4688.02 1312
4688.66 1309
4689.31 1222
4689.96 1261
4690.60 1275
4691.25 1226
4691.89 1147
4692.54 1216
4693.19 1248
4693.83 1287
4694.48 1214
4695.12 1265
4695.77 1202
4696.42 1226
4697.06 1324
4697.71 1242
4698.36 1287
4699.00 1290
4699.65 1331
4700.29 1421
4700.94 1381
4701.59 1379
4702.23 1383
4702.88 1368
4703.53 1305
4704.17 1334
4704.82 1240
4705.47 1225
4706.11 1241
4706.76 1353
4707.41 1358
4708.06 1350
4708.70 1367
4709.35 1422
4710.00 1434
4710.64 1437
4711.29 1515
4711.94 1447
4712.59 1507
4713.23 1380
4713.88 1258
4714.53 1258
4715.18 1288
4715.82 1261
4716.47 1296
4717.12 1326
4717.77 1252
4718.41 1264
4719.06 1148
4719.71 1187
4720.36 1240
4721.01 1245
4721.65 1173
4722.30 1283
4722.95 1247
4723.60 1253
4724.25 1302
4724.89 1347
4725.54 1342
4726.19 1242
4726.84 1286
4727.49 1351
4728.14 1288
4728.78 1302
4729.43 1241
4730.08 1232
4730.73 1328
4731.38 1213
4732.03 1240
4732.68 1221
4733.32 1296
4733.97 1188
4734.62 1220
4735.27 1199
4735.92 1114
4736.57 1234
4737.22 1252
4737.87 1256
4738.52 1254
4739.16 1285
4739.81 1174
4740.46 1288
4741.11 1377
4741.76 1299
4742.41 1196
4743.06 1159
4743.71 1291
4744.36 1351
4745.01 1208
4745.66 1281
4746.31 1284
4746.96 1321
4747.61 1355
4748.26 1296
4748.91 1340
4749.56 1440
4750.21 1436
4750.86 1433
4751.51 1413
4752.16 1473
4752.81 1491
4753.46 1464
4754.11 1557
4754.76 1501
4755.41 1428
4756.06 1413
4756.71 1406
4757.36 1440
4758.01 1382
4758.66 1275
4759.31 1219
4759.96 1173
4760.61 1157
4761.26 1170
4761.91 1189
4762.56 1179
4763.22 1131
4763.87 1254
4764.52 1403
4765.17 1308
4765.82 1185
4766.47 1297
4767.12 1220
4767.77 1170
4768.42 1208
4769.07 1282
4769.73 1139
4770.38 1178
4771.03 1188
4771.68 1131
4772.33 1155
4772.98 1167
4773.63 1086
4774.29 1190
4774.94 1156
4775.59 1186
4776.24 1159
4776.89 1098
4777.54 1135
4778.20 1208
4778.85 1190
4779.50 1186
4780.15 1293
4780.80 1271
4781.46 1296
4782.11 1286
4782.76 1184
4783.41 1166
4784.06 1156
4784.72 1147
4785.37 1273
4786.02 1310
4786.67 1209
4787.33 1179
4787.98 1244
4788.63 1218
4789.28 1229
4789.94 1291
4790.59 1183
4791.24 1105
4791.89 1135
4792.55 1120
4793.20 1123
4793.85 1130
4794.51 1140
4795.16 1092
4795.81 1098
4796.47 1307
4797.12 1282
4797.77 1168
4798.42 1198
4799.08 1199
4799.73 1185
4800.38 1099
4801.04 1089
4801.69 1141
4802.35 1168
4803.00 1176
4803.65 1190
4804.31 1190
4804.96 1097
4805.61 1205
4806.27 1103
4806.92 1103
4807.57 1197
4808.23 1245
4808.88 1177
4809.54 1181
4810.19 1079
4810.84 1267
4811.50 1196
4812.15 1112
4812.81 1234
4813.46 1110
4814.12 1232
4814.77 1256
4815.42 1154
4816.08 1256
4816.73 1310
4817.39 1266
4818.04 1225
4818.70 1275
4819.35 1367
4820.01 1335
4820.66 1354
4821.32 1350
4821.97 1458
4822.63 1266
4823.28 1351
4823.94 1304
4824.59 1268
4825.25 1364
4825.90 1417
4826.56 1419
4827.21 1447
4827.87 1499
4828.52 1416
4829.18 1475
4829.83 1410
4830.49 1341
4831.14 1320
4831.80 1368
4832.45 1390
4833.11 1424
4833.76 1470
4834.42 1437
4835.08 1468
4835.73 1383
4836.39 1441
4837.04 1354
4837.70 1472
4838.36 1372
4839.01 1359
4839.67 1318
4840.32 1304
4840.98 1232
4841.64 1178
4842.29 1267
4842.95 1250
4843.60 1238
4844.26 1312
4844.92 1318
4845.57 1263
4846.23 1222
4846.89 1335
4847.54 1391
4848.20 1367
4848.86 1273
4849.51 1220
4850.17 1275
4850.83 1323
4851.48 1454
4852.14 1394
4852.80 1394
4853.45 1358
4854.11 1307
4854.77 1308
4855.43 1234
4856.08 1246
4856.74 1330
4857.40 1431
4858.05 1344
4858.71 1402
4859.37 1256
4860.03 1150
4860.68 1181
4861.34 1317
4862.00 1195
4862.66 1371
4863.31 1505
4863.97 1344
4864.63 1499
4865.29 1554
4865.95 1568
4866.60 1541
4867.26 1475
4867.92 1347
4868.58 1329
4869.23 1351
4869.89 1321
4870.55 1432
4871.21 1372
4871.87 1344
4872.53 1418
4873.18 1331
4873.84 1304
4874.50 1319
4875.16 1366
4875.82 1348
4876.48 1374
4877.13 1385
4877.79 1250
4878.45 1347
4879.11 1230
4879.77 1326
4880.43 1342
4881.09 1380
4881.75 1247
4882.40 1294
4883.06 1321
4883.72 1269
4884.38 1291
4885.04 1294
4885.70 1268
4886.36 1286
4887.02 1309
4887.68 1384
4888.34 1370
4889.00 1329
4889.66 1508
4890.32 1414
4890.97 1438
4891.63 1407
4892.29 1629
4892.95 1621
4893.61 1759
4894.27 1673
4894.93 1565
4895.59 1626
4896.25 1675
4896.91 1640
4897.57 1612
4898.23 1490
4898.89 1612
4899.55 1500
4900.21 1519
4900.87 1644
4901.53 1705
4902.19 1718
4902.85 1795
4903.51 1639
4904.17 1560
4904.83 1521
4905.50 1489
4906.16 1534
4906.82 1482
4907.48 1443
4908.14 1627
4908.80 1537
4909.46 1507
4910.12 1561
4910.78 1467
4911.44 1431
4912.10 1375
4912.76 1418
4913.42 1280
4914.09 1292
4914.75 1461
4915.41 1413
4916.07 1231
4916.73 1372
4917.39 1279
4918.05 1325
4918.71 1411
4919.38 1254
4920.04 1261
4920.70 1318
4921.36 1206
4922.02 1175
4922.68 1272
4923.35 1286
4924.01 1198
4924.67 1265
4925.33 1233
4925.99 1261
4926.65 1314
4927.32 1311
4927.98 1365
4928.64 1374
4929.30 1346
4929.96 1258
4930.63 1300
4931.29 1266
4931.95 1356
4932.61 1371
4933.28 1274
4933.94 1210
4934.60 1161
4935.26 1179
4935.93 1189
4936.59 1267
4937.25 1157
4937.91 1142
4938.58 1225
4939.24 1318
4939.90 1380
4940.56 1275
4941.23 1350
4941.89 1269
4942.55 1175
4943.22 1184
4943.88 1161
4944.54 1143
4945.21 1161
4945.87 1213
4946.53 1301
4947.20 1135
4947.86 1216
4948.52 1182
4949.19 1145
4949.85 1203
4950.51 1272
4951.18 1288
4951.84 1324
4952.50 1142
4953.17 1184
4953.83 1298
4954.49 1297
4955.16 1243
4955.82 1259
4956.49 1210
4957.15 1133
4957.81 1248
4958.48 1334
4959.14 1215
4959.81 1252
4960.47 1418
4961.14 1303
4961.80 1370
4962.46 1419
4963.13 1407
4963.79 1507
4964.46 1506
4965.12 1510
4965.79 1672
4966.45 1832
4967.12 1697
4967.78 1576
4968.44 1558
4969.11 1550
4969.77 1356
4970.44 1280
4971.10 1436
4971.77 1484
4972.43 1366
4973.10 1389
4973.76 1407
4974.43 1541
4975.09 1397
4975.76 1311
4976.42 1403
4977.09 1476
4977.76 1349
4978.42 1350
4979.09 1372
4979.75 1325
4980.42 1205
4981.08 1330
4981.75 1380
4982.41 1283
4983.08 1350
4983.75 1416
4984.41 1329
4985.08 1294
4985.74 1258
4986.41 1300
4987.07 1399
4987.74 1288
4988.41 1367
4989.07 1255
4989.74 1354
4990.41 1312
4991.07 1298
4991.74 1381
4992.40 1381
4993.07 1359
4993.74 1252
4994.40 1187
4995.07 1155
4995.74 1182
4996.40 1189
4997.07 1328
4997.74 1182
4998.40 1333
4999.07 1311
4999.74 1283
5000.40 1320
5001.07 1210
5001.74 1291
5002.40 1215
5003.07 1290
5003.74 1304
5004.41 1200
5005.07 1245
5005.74 1202
5006.41 1289
5007.07 1272
5007.74 1253
5008.41 1154
5009.08 1178
5009.74 1295
5010.41 1132
5011.08 1152
5011.75 1198
5012.41 1066
5013.08 1096
5013.75 1131
5014.42 1064
5015.09 1027
5015.75 1095
5016.42 1106
5017.09 1141
5017.76 1095
5018.43 1141
5019.09 1116
5019.76 1154
5020.43 1221
5021.10 1128
5021.77 1181
5022.44 1180
5023.10 1185
5023.77 1081
5024.44 1135
5025.11 1255
5025.78 1157
5026.45 1101
5027.11 1209
5027.78 1154
5028.45 1181
5029.12 1136
5029.79 1205
5030.46 1188
5031.13 1150
5031.80 1237
5032.47 1279
5033.13 1228
5033.80 1088
5034.47 1130
5035.14 1060
5035.81 1170
5036.48 1091
5037.15 1081
5037.82 1002
5038.49 1157
5039.16 1111
5039.83 1141
5040.50 1133
5041.17 1282
5041.84 1118
5042.51 1210
5043.18 1183
5043.85 1137
5044.52 1246
5045.18 1178
5045.85 1117
5046.52 1015
5047.19 974
5047.86 1042
5048.53 1078
5049.20 1063
5049.88 1146
5050.55 1196
5051.22 1237
5051.89 1130
5052.56 1204
5053.23 1216
5053.90 1148
5054.57 1077
5055.24 1061
5055.91 1059
5056.58 997
5057.25 1043
5057.92 1107
5058.59 1139
5059.26 1050
5059.93 1186
5060.60 995
5061.27 1026
5061.95 1067
5062.62 1073
5063.29 1175
5063.96 1222
5064.63 1112
5065.30 1070
5065.97 1102
5066.64 1083
5067.31 1114
5067.99 1048
5068.66 1004
5069.33 1056
5070.00 1137
5070.67 1091
5071.34 1035
5072.02 1087
5072.69 1096
5073.36 1092
5074.03 1051
5074.70 1137
5075.37 1119
5076.05 1061
5076.72 1096
5077.39 1090
5078.06 1074
5078.73 1095
5079.41 1110
5080.08 1076
5080.75 1147
5081.42 1068
5082.10 1159
5082.77 1101
5083.44 1092
5084.11 1042
5084.78 1083
5085.46 1148
5086.13 1191
5086.80 1168
5087.48 1165
5088.15 1180
5088.82 1095
5089.49 1135
5090.17 1023
5090.84 1069
5091.51 1026
5092.19 1039
5092.86 1041
5093.53 1065
5094.20 1059
5094.88 1055
5095.55 1158
5096.22 1089
5096.90 1047
5097.57 1125
5098.24 1177
5098.92 1172
5099.59 1017
5100.26 1096
5100.94 1059
5101.61 1018
5102.29 1143
5102.96 1044
5103.63 1052
5104.31 1078
5104.98 1061
5105.65 1155
5106.33 1146
5107.00 1158
5107.68 1095
5108.35 1114
5109.02 1076
5109.70 1179
5110.37 1084
5111.05 1164
5111.72 1204
5112.40 1048
5113.07 1122
5113.74 1039
5114.42 1061
5115.09 1095
5115.77 1115
5116.44 1100
5117.12 1064
5117.79 1071
5118.47 1098
5119.14 1117
5119.82 1138
5120.49 1112
5121.17 1067
5121.84 1082
5122.52 957
5123.19 1018
5123.87 1056
5124.54 1113
5125.22 1009
5125.89 1059
5126.57 1050
5127.24 1096
5127.92 1082
5128.59 1065
5129.27 1150
5129.94 1043
5130.62 1037
5131.29 1000
5131.97 1001
5132.65 1104
5133.32 1062
5134.00 1079
5134.67 1109
5135.35 1062
5136.02 1068
5136.70 1065
5137.38 1121
5138.05 1040
5138.73 1168
5139.40 1202
5140.08 1180
5140.76 1217
5141.43 1235
5142.11 1111
5142.79 1138
5143.46 1192
5144.14 1041
5144.81 1120
5145.49 1083
5146.17 1028
5146.84 1041
5147.52 1072
5148.20 1085
5148.87 1049
5149.55 1046
5150.23 1115
5150.90 989
5151.58 914
5152.26 1054
5152.94 1072
5153.61 1084
5154.29 1058
5154.97 1039
5155.64 1056
5156.32 1115
5157.00 1115
5157.68 1150
5158.35 1043
5159.03 971
5159.71 1023
5160.39 984
5161.06 991
5161.74 962
5162.42 1019
5163.10 1019
5163.77 997
5164.45 1027
5165.13 961
5165.81 938
5166.48 1021
5167.16 939
5167.84 994
5168.52 915
5169.20 907
5169.87 1098
5170.55 1067
5171.23 1088
5171.91 974
5172.59 999
5173.27 1045
5173.94 1053
5174.62 1010
5175.30 1102
5175.98 1023
5176.66 965
5177.34 1074
5178.02 1169
5178.69 1118
5179.37 1109
5180.05 1049
5180.73 1086
5181.41 1067
5182.09 1053
5182.77 1129
5183.45 1027
5184.12 1052
5184.80 1107
5185.48 1049
5186.16 945
5186.84 1044
5187.52 1024
5188.20 1076
5188.88 1099
5189.56 1034
5190.24 997
5190.92 886
5191.60 954
5192.28 979
5192.96 1043
5193.64 1077
5194.32 1111
5195.00 994
5195.68 999
5196.36 1020
5197.03 1240
5197.71 974
5198.39 994
5199.07 1013
5199.75 1066
5200.44 1108
5201.12 1110
5201.80 1013
5202.48 1067
5203.16 1014
5203.84 1140
5204.52 1167
5205.20 1127
5205.88 1082
5206.56 1084
5207.24 1279
5207.92 1249
5208.60 1236
5209.28 1132
5209.96 1163
5210.64 1209
5211.32 1086
5212.00 1134
5212.68 1251
5213.37 1258
5214.05 1121
5214.73 1084
5215.41 1107
5216.09 1105
5216.77 1025
5217.45 1079
5218.13 1037
5218.81 943
5219.50 1023
5220.18 1045
5220.86 1055
5221.54 1064
5222.22 1095
5222.90 1096
5223.59 1175
5224.27 1069
5224.95 1127
5225.63 1001
5226.31 1007
5226.99 979
5227.68 1071
5228.36 1078
5229.04 1105
5229.72 998
5230.40 1062
5231.09 1065
5231.77 1086
5232.45 1014
5233.13 983
5233.81 1068
5234.50 1058
5235.18 1127
5235.86 1186
5236.54 1172
5237.23 1211
5237.91 1231
5238.59 1150
5239.27 1258
5239.96 1228
5240.64 1160
5241.32 1282
5242.01 1249
5242.69 1163
5243.37 1182
5244.05 994
5244.74 987
5245.42 1168
5246.10 1119
5246.79 1032
5247.47 1043
5248.15 1038
5248.84 1113
5249.52 1203
5250.20 1104
5250.89 1125
5251.57 1123
5252.25 1051
5252.94 1071
5253.62 1111
5254.30 1077
5254.99 1049
5255.67 1045
5256.36 1053
5257.04 1073
5257.72 1152
5258.41 1045
5259.09 975
5259.78 946
5260.46 1009
5261.14 1094
5261.83 1051
5262.51 1100
5263.20 1100
5263.88 1075
5264.56 1051
5265.25 1238
5265.93 1107
5266.62 1190
5267.30 1182
5267.99 1164
5268.67 1042
5269.36 1072
5270.04 1141
5270.73 1060
5271.41 1111
5272.09 1219
5272.78 1079
5273.46 1073
5274.15 1060
5274.83 1028
5275.52 1034
5276.20 1013
5276.89 1087
5277.57 1174
5278.26 1058
5278.94 1045
5279.63 1038
5280.32 1000
5281.00 1100
5281.69 1200
5282.37 1223
5283.06 1186
5283.74 1021
5284.43 1098
5285.11 1028
5285.80 1109
5286.49 1109
5287.17 1044
5287.86 1058
5288.54 1205
5289.23 1039
5289.91 958
5290.60 1010
5291.29 959
5291.97 992
5292.66 992
5293.35 967
5294.03 947
5294.72 1018
5295.40 978
5296.09 945
5296.78 979
5297.46 971
5298.15 1020
5298.84 1060
5299.52 1032
5300.21 1024
5300.90 1024
5301.58 1127
5302.27 1138
5302.96 1129
5303.64 1057
5304.33 969
5305.02 1047
5305.70 1078
5306.39 1108
5307.08 1098
5307.77 1075
5308.45 1090
5309.14 1052
5309.83 974
5310.51 1016
5311.20 1001
5311.89 909
5312.58 909
5313.26 1011
5313.95 1024
5314.64 1107
5315.33 1000
5316.01 980
5316.70 981
5317.39 888
5318.08 943
5318.77 989
5319.45 985
5320.14 972
5320.83 1059
5321.52 944
5322.20 928
5322.89 967
5323.58 1043
5324.27 1039
5324.96 981
5325.65 1006
5326.33 975
5327.02 995
5327.71 933
5328.40 976
5329.09 913
5329.78 992
5330.46 995
5331.15 1088
5331.84 1056
5332.53 973
5333.22 931
5333.91 981
5334.60 996
5335.29 961
5335.98 901
5336.66 977
5337.35 999
5338.04 918
5338.73 951
5339.42 946
5340.11 991
5340.80 1086
5341.49 1110
5342.18 954
5342.87 889
5343.56 979
5344.25 987
5344.94 1022
5345.62 1021
5346.31 1054
5347.00 993
5347.69 1023
5348.38 986
5349.07 1043
5349.76 1056
5350.45 1049
5351.14 1053
5351.83 1062
5352.52 1047
5353.21 1045
5353.90 1042
5354.59 1038
5355.28 1081
5355.97 1042
5356.66 1031
5357.35 959
5358.04 982
5358.74 1026
5359.43 960
5360.12 1020
5360.81 1031
5361.50 1082
5362.19 1093
5362.88 955
5363.57 1006
5364.26 1019
5364.95 956
5365.64 1051
5366.33 1004
5367.02 979
5367.71 1014
5368.41 950
5369.10 895
5369.79 1040
5370.48 1128
5371.17 1005
5371.86 1102
5372.55 1111
5373.24 1007
5373.94 982
5374.63 992
5375.32 990
5376.01 1043
5376.70 1050
5377.39 976
5378.08 984
5378.78 973
5379.47 1109
5380.16 967
5380.85 976
5381.54 913
5382.24 1017
5382.93 988
5383.62 892
5384.31 907
5385.00 940
5385.70 998
5386.39 957
5387.08 1043
5387.77 1139
5388.47 1009
5389.16 963
5389.85 890
5390.54 1055
5391.23 1007
5391.93 911
5392.62 884
5393.31 930
5394.01 920
5394.70 879
5395.39 956
5396.08 920
5396.78 891
5397.47 996
5398.16 932
5398.86 849
5399.55 859
5400.24 969
5400.93 1007
5401.63 885
5402.32 900
5403.01 969
5403.71 997
5404.40 1021
5405.09 1023
5405.79 1076
5406.48 1077
5407.17 1036
5407.87 1056
5408.56 1042
5409.26 1040
5409.95 1108
5410.64 1016
5411.34 940
5412.03 876
5412.72 909
5413.42 968
5414.11 996
5414.81 898
5415.50 934
5416.19 896
5416.89 970
5417.58 1022
5418.28 912
5418.97 978
5419.67 936
5420.36 956
5421.05 918
5421.75 998
5422.44 1070
5423.14 948
5423.83 1018
5424.53 982
5425.22 987
5425.92 935
5426.61 909
5427.31 932
5428.00 964
5428.70 922
5429.39 923
5430.09 940
5430.78 985
5431.48 1049
5432.17 1006
5432.87 1070
5433.56 1035
5434.26 1084
5434.95 1044
5435.65 1060
5436.34 1075
5437.04 1052
5437.73 998
5438.43 1156
5439.13 1057
5439.82 1084
5440.52 1123
5441.21 1041
5441.91 1065
5442.60 1038
5443.30 1030
5444.00 987
5444.69 1080
5445.39 1047
5446.08 909
5446.78 1017
5447.48 1100
5448.17 1064
5448.87 992
5449.56 1104
5450.26 1058
5450.96 938
5451.65 959
5452.35 1023
5453.05 918
5453.74 981
5454.44 1003
5455.14 907
5455.83 960
5456.53 939
5457.23 1073
5457.92 951
5458.62 1018
5459.32 1009
5460.01 1050
5460.71 1020
5461.41 884
5462.11 908
5462.80 883
5463.50 1017
5464.20 1056
5464.89 954
5465.59 954
5466.29 930
5466.99 950
5467.68 961
5468.38 969
5469.08 983
5469.78 1007
5470.47 961
5471.17 990
5471.87 928
5472.57 947
5473.26 918
5473.96 937
5474.66 924
5475.36 974
5476.06 937
5476.75 936
5477.45 935
5478.15 964
5478.85 984
5479.55 940
5480.24 950
5480.94 993
5481.64 1080
5482.34 972
5483.04 1074
5483.74 1023
5484.43 1040
5485.13 1081
5485.83 1080
5486.53 963
5487.23 1013
5487.93 901
5488.63 957
5489.33 1040
5490.02 1094
5490.72 1044
5491.42 1015
5492.12 1041
5492.82 1062
5493.52 1049
5494.22 1023
5494.92 1039
5495.62 979
5496.32 1033
5497.01 958
5497.71 1031
5498.41 993
5499.11 1014
5499.81 1069
5500.51 1064
5501.21 1019
5501.91 1122
5502.61 1101
5503.31 1142
5504.01 1106
5504.71 1065
5505.41 927
5506.11 955
5506.81 1074
5507.51 1019
5508.21 935
5508.91 899
5509.61 1005
5510.31 1076
5511.01 1052
5511.71 1030
5512.41 1005
5513.11 985
5513.81 980
5514.51 945
5515.21 960
5515.91 981
5516.61 995
5517.31 924
5518.01 924
5518.72 1015
5519.42 1051
5520.12 918
5520.82 960
5521.52 927
5522.22 1031
5522.92 989
5523.62 948
5524.32 932
5525.02 972
5525.72 970
5526.43 991
5527.13 883
5527.83 920
5528.53 1009
5529.23 962
5529.93 938
5530.63 904
5531.33 932
5532.04 891
5532.74 950
5533.44 1005
5534.14 966
5534.84 903
5535.54 929
5536.25 929
5536.95 860
5537.65 885
5538.35 805
5539.05 820
5539.76 862
5540.46 937
5541.16 966
5541.86 943
5542.56 857
5543.27 974
5543.97 971
5544.67 932
5545.37 896
5546.08 930
5546.78 962
5547.48 885
5548.18 900
5548.89 966
5549.59 941
5550.29 906
5550.99 861
5551.70 840
5552.40 870
5553.10 913
5553.81 930
5554.51 901
5555.21 845
5555.91 866
5556.62 877
5557.32 913
5558.02 1031
5558.73 997
5559.43 901
5560.13 977
5560.84 952
5561.54 1046
5562.24 984
5562.95 967
5563.65 1057
5564.35 1086
5565.06 976
5565.76 877
5566.47 950
5567.17 964
5567.87 987
5568.58 983
5569.28 919
5569.98 978
5570.69 1026
5571.39 967
5572.10 965
5572.80 915
5573.50 940
5574.21 963
5574.91 917
5575.62 1009
5576.32 920
5577.03 918
5577.73 887
5578.44 883
5579.14 858
5579.84 941
5580.55 941
5581.25 990
5581.96 992
5582.66 976
5583.37 930
5584.07 880
5584.78 953
5585.48 909
5586.19 976
5586.89 934
5587.60 922
5588.30 948
5589.01 939
5589.71 873
5590.42 921
5591.12 895
5591.83 968
5592.53 901
5593.24 902
5593.94 875
5594.65 836
5595.36 948
5596.06 973
5596.77 889
5597.47 895
5598.18 939
5598.88 905
5599.59 950
5600.30 907
5601.00 903
5601.71 906
5602.41 869
5603.12 834
5603.83 795
5604.53 838
5605.24 871
5605.94 870
5606.65 860
5607.36 872
5608.06 838
5608.77 890
5609.48 920
5610.18 893
5610.89 822
5611.60 868
5612.30 904
5613.01 930
5613.72 1000
5614.42 943
5615.13 850
5615.84 868
5616.54 895
5617.25 953
5617.96 842
5618.66 852
5619.37 807
5620.08 866
5620.78 871
5621.49 875
5622.20 868
5622.91 836
5623.61 807
5624.32 876
5625.03 903
5625.74 978
5626.44 936
5627.15 902
5627.86 932
5628.57 908
5629.27 917
5629.98 974
5630.69 982
5631.40 874
5632.11 921
5632.81 988
5633.52 923
5634.23 950
5634.94 969
5635.65 847
5636.35 841
5637.06 816
5637.77 763
5638.48 767
5639.19 901
5639.89 932
5640.60 972
5641.31 911
5642.02 954
5642.73 1008
5643.44 944
5644.15 863
5644.85 900
5645.56 997
5646.27 883
5646.98 874
5647.69 935
5648.40 934
5649.11 913
5649.82 903
5650.53 983
5651.23 925
5651.94 848
5652.65 855
5653.36 907
5654.07 854
5654.78 922
5655.49 953
5656.20 948
5656.91 876
5657.62 905
5658.33 878
5659.04 932
5659.75 971
5660.46 921
5661.17 959
5661.88 999
5662.59 960
5663.30 946
5664.00 885
5664.71 946
5665.42 890
5666.13 877
5666.84 841
5667.55 846
5668.27 856
5668.98 921
5669.69 792
5670.40 799
5671.11 808
5671.82 750
5672.53 786
5673.24 854
5673.95 857
5674.66 866
5675.37 907
5676.08 859
5676.79 855
5677.50 876
5678.21 903
5678.92 793
5679.63 898
5680.34 899
5681.06 845
5681.77 831
5682.48 876
5683.19 912
5683.90 852
5684.61 859
5685.32 892
5686.03 989
5686.74 892
5687.46 771
5688.17 780
5688.88 831
5689.59 863
5690.30 859
5691.01 809
5691.72 814
5692.44 822
5693.15 817
5693.86 886
5694.57 891
5695.28 812
5696.00 793
5696.71 759
5697.42 723
5698.13 832
5698.84 841
5699.56 965
5700.27 822
5700.98 851
5701.69 837
5702.40 857
5703.12 833
5703.83 899
5704.54 874
5705.25 882
5705.97 809
5706.68 836
5707.39 859
5708.10 910
5708.82 791
5709.53 725
5710.24 836
5710.95 831
5711.67 786
5712.38 739
5713.09 770
5713.81 790
5714.52 857
5715.23 842
5715.95 824
5716.66 824
5717.37 735
5718.09 779
5718.80 776
5719.51 771
5720.23 810
5720.94 831
5721.65 822
5722.37 840
5723.08 807
5723.79 848
5724.51 853
5725.22 765
5725.93 766
5726.65 769
5727.36 754
5728.08 795
5728.79 950
5729.50 872
5730.22 775
5730.93 814
5731.65 871
5732.36 842
5733.07 767
5733.79 844
5734.50 857
5735.22 803
5735.93 860
5736.65 864
5737.36 825
5738.07 831
5738.79 772
5739.50 834
5740.22 795
5740.93 794
5741.65 822
5742.36 824
5743.08 761
5743.79 740
5744.51 764
5745.22 754
5745.94 784
5746.65 768
5747.37 739
5748.08 750
5748.80 792
5749.51 863
5750.23 730
5750.94 788
5751.66 739
5752.37 746
5753.09 907
5753.80 818
5754.52 824
5755.24 749
5755.95 690
5756.67 757
5757.38 784
5758.10 773
5758.81 849
5759.53 839
5760.25 810
5760.96 812
5761.68 818
5762.39 842
5763.11 739
5763.83 793
5764.54 760
5765.26 762
5765.97 759
5766.69 833
5767.41 792
5768.12 797
5768.84 823
5769.56 827
5770.27 767
5770.99 726
5771.71 826
5772.42 891
5773.14 831
5773.86 833
5774.57 837
5775.29 793
5776.01 839
5776.72 800
5777.44 816
5778.16 860
5778.88 932
5779.59 878
5780.31 782
5781.03 914
5781.74 861
5782.46 772
5783.18 783
5783.90 780
5784.61 787
5785.33 729
5786.05 830
5786.77 891
5787.48 879
5788.20 778
5788.92 755
5789.64 801
5790.35 799
5791.07 742
5791.79 824
5792.51 761
5793.23 823
5793.94 863
5794.66 827
5795.38 776
5796.10 839
5796.82 826
5797.53 724
5798.25 878
5798.97 870
5799.69 895
5800.41 888
5801.13 847
5801.84 865
5802.56 833
5803.28 839
5804.00 798
5804.72 832
5805.44 887
5806.16 877
5806.87 911
5807.59 880
5808.31 847
5809.03 838
5809.75 821
5810.47 808
5811.19 886
5811.91 818
5812.63 805
5813.35 817
5814.07 874
5814.78 965
5815.50 985
5816.22 897
5816.94 869
5817.66 998
5818.38 1052
5819.10 1039
5819.82 1106
5820.54 960
5821.26 951
5821.98 998
5822.70 882
5823.42 965
5824.14 1017
5824.86 964
5825.58 846
5826.30 839
5827.02 925
5827.74 864
5828.46 807
5829.18 813
5829.90 892
5830.62 858
5831.34 832
5832.06 867
5832.78 816
5833.50 877
5834.22 810
5834.94 731
5835.66 763
5836.38 852
5837.10 812
5837.82 807
5838.55 846
5839.27 930
5839.99 850
5840.71 779
5841.43 745
5842.15 750
5842.87 792
5843.59 782
5844.31 826
5845.03 797
5845.76 772
5846.48 729
5847.20 761
5847.92 773
5848.64 756
5849.36 828
5850.08 793
5850.81 695
5851.53 687
5852.25 669
5852.97 751
5853.69 769
5854.41 737
5855.14 772
5855.86 872
5856.58 778
5857.30 752
5858.02 774
5858.74 804
5859.47 949
5860.19 942
5860.91 841
5861.63 817
5862.36 824
5863.08 769
5863.80 743
5864.52 753
5865.24 767
5865.97 783
5866.69 824
5867.41 823
5868.13 819
5868.86 856
5869.58 803
5870.30 766
5871.03 786
5871.75 781
5872.47 718
5873.19 789
5873.92 807
5874.64 796
5875.36 771
5876.09 814
5876.81 841
5877.53 807
5878.26 842
5878.98 795
5879.70 811
5880.43 794
5881.15 784
5881.87 736
5882.60 846
5883.32 947
5884.04 956
5884.77 833
5885.49 874
5886.21 871
5886.94 896
5887.66 853
5888.39 849
5889.11 855
5889.83 884
5890.56 858
5891.28 751
5892.01 786
5892.73 841
5893.45 824
5894.18 819
5894.90 777
5895.63 808
5896.35 837
5897.07 770
5897.80 842
5898.52 907
5899.25 858
5899.97 783
5900.70 870
5901.42 911
5902.15 1003
5902.87 975
5903.60 999
5904.32 986
5905.05 916
5905.77 931
5906.50 913
5907.22 990
5907.95 1011
5908.67 829
5909.40 892
5910.12 861
5910.85 919
5911.57 874
5912.30 791
5913.02 768
5913.75 768
5914.47 813
5915.20 829
5915.92 804
5916.65 735
5917.38 858
5918.10 799
5918.83 784
5919.55 812
5920.28 750
5921.00 721
5921.73 751
5922.46 750
5923.18 804
5923.91 778
5924.63 837
5925.36 805
5926.09 750
5926.81 753
5927.54 789
5928.26 849
5928.99 955
5929.72 830
5930.44 867
5931.17 822
5931.90 835
5932.62 824
5933.35 793
5934.08 781
5934.80 834
5935.53 888
5936.26 888
5936.98 859
5937.71 834
5938.44 822
5939.16 756
5939.89 833
5940.62 880
5941.35 823
5942.07 856
5942.80 856
5943.53 901
5944.25 831
5944.98 890
5945.71 907
5946.44 855
5947.16 856
5947.89 925
5948.62 934
5949.35 905
5950.07 955
5950.80 860
5951.53 872
5952.26 882
5952.99 901
5953.71 923
5954.44 913
5955.17 877
5955.90 934
5956.62 931
5957.35 949
5958.08 898
5958.81 987
5959.54 954
5960.27 892
5960.99 873
5961.72 951
5962.45 1000
5963.18 950
5963.91 836
5964.64 955
5965.36 965
5966.09 934
5966.82 977
5967.55 927
5968.28 926
5969.01 936
5969.74 963
5970.47 894
5971.19 925
5971.92 952
5972.65 974
5973.38 920
5974.11 969
5974.84 949
5975.57 992
5976.30 987
5977.03 987
5977.76 968
5978.49 990
5979.22 978
5979.95 1010
5980.67 1025
5981.40 963
5982.13 1056
5982.86 1035
5983.59 1105
5984.32 1076
5985.05 1036
5985.78 1100
5986.51 1050
5987.24 1119
5987.97 1049
5988.70 1141
5989.43 1236
5990.16 1196
5990.89 1094
5991.62 1131
5992.35 1202
5993.08 1057
5993.81 1062
5994.54 1018
5995.27 1076
5996.00 1066
5996.73 1094
5997.47 1074
5998.20 1120
5998.93 1075
5999.66 1136
6000.39 1131
6001.12 1053
6001.85 1076
6002.58 987
6003.31 975
6004.04 1073
6004.77 1010
6005.50 1071
6006.24 1086
6006.97 1074
6007.70 996
6008.43 1121
6009.16 1204
6009.89 1331
6010.62 1421
6011.35 1443
6012.09 1489
6012.82 1480
6013.55 1635
6014.28 1646
6015.01 1752
6015.74 1579
6016.47 1528
6017.21 1534
6017.94 1563
6018.67 1435
6019.40 1284
6020.13 1210
6020.87 1153
6021.60 1027
6022.33 1029
6023.06 1002
6023.79 1094
6024.53 991
6025.26 996
6025.99 921
6026.72 896
6027.46 855
6028.19 898
6028.92 957
6029.65 942
6030.39 985
6031.12 887
6031.85 992
6032.58 975
6033.32 1024
6034.05 1111
6034.78 1006
6035.51 956
6036.25 996
6036.98 965
6037.71 938
6038.45 1042
6039.18 991
6039.91 913
6040.65 1003
6041.38 1027
6042.11 1013
6042.85 1055
6043.58 1029
6044.31 1083
6045.05 1029
6045.78 1111
6046.51 1102
6047.25 1154
6047.98 1140
6048.71 1107
6049.45 1184
6050.18 1207
6050.91 1169
6051.65 1110
6052.38 1091
6053.12 1010
6053.85 1037
6054.58 1027
6055.32 1019
6056.05 1000
6056.79 885
6057.52 895
6058.25 899
6058.99 910
6059.72 855
6060.46 901
6061.19 925
6061.93 878
6062.66 924
6063.40 924
6064.13 971
6064.86 929
6065.60 849
6066.33 832
6067.07 873
6067.80 809
6068.54 823
6069.27 879
6070.01 877
6070.74 828
6071.48 860
6072.21 847
6072.95 887
6073.68 922
6074.42 801
6075.15 784
6075.89 835
6076.63 846
6077.36 899
6078.10 886
6078.83 889
6079.57 899
6080.30 933
6081.04 916
6081.77 908
6082.51 868
6083.25 810
6083.98 916
6084.72 860
6085.45 801
6086.19 810
6086.92 928
6087.66 973
6088.40 961
6089.13 954
6089.87 877
6090.61 854
6091.34 920
6092.08 892
6092.81 853
6093.55 829
6094.29 850
6095.02 880
6095.76 856
6096.50 856
6097.23 854
6097.97 867
6098.71 858
6099.44 812
6100.18 857
6100.92 845
6101.65 853
6102.39 786
6103.13 797
6103.86 871
6104.60 842
6105.34 812
6106.08 803
6106.81 721
6107.55 745
6108.29 766
6109.02 858
6109.76 853
6110.50 822
6111.24 764
6111.97 790
6112.71 855
6113.45 862
6114.19 839
6114.92 822
6115.66 842
6116.40 810
6117.14 796
6117.88 790
6118.61 767
6119.35 783
6120.09 839
6120.83 798
6121.57 782
6122.30 837
6123.04 921
6123.78 976
6124.52 933
6125.26 847
6126.00 840
6126.73 853
6127.47 831
6128.21 825
6128.95 875
6129.69 821
6130.43 786
6131.16 850
6131.90 816
6132.64 804
6133.38 877
6134.12 888
6134.86 863
6135.60 826
6136.34 794
6137.08 768
6137.81 842
6138.55 859
6139.29 837
6140.03 788
6140.77 746
6141.51 784
6142.25 787
6142.99 790
6143.73 801
6144.47 814
6145.21 787
6145.95 808
6146.69 827
6147.43 899
6148.17 889
6148.91 851
6149.65 905
6150.39 916
6151.13 865
6151.86 914
6152.60 820
6153.34 760
6154.08 834
6154.83 896
6155.57 843
6156.31 795
6157.05 739
6157.79 842
6158.53 818
6159.27 875
6160.01 890
6160.75 849
6161.49 796
6162.23 803
6162.97 820
6163.71 885
6164.45 869
6165.19 825
6165.93 892
6166.67 822
6167.41 795
6168.15 833
6168.89 976
6169.64 891
6170.38 971
6171.12 880
6171.86 875
6172.60 879
6173.34 894
6174.08 821
6174.82 853
6175.57 781
6176.31 850
6177.05 927
6177.79 837
6178.53 870
6179.27 919
6180.01 881
6180.76 853
6181.50 859
6182.24 806
6182.98 914
6183.72 921
6184.46 949
6185.21 856
6185.95 893
6186.69 861
6187.43 811
6188.17 870
6188.92 949
6189.66 962
6190.40 936
6191.14 811
6191.89 824
6192.63 872
6193.37 982
6194.11 910
6194.86 911
6195.60 906
6196.34 961
6197.08 866
6197.83 913
6198.57 884
6199.31 920
6200.05 989
6200.80 972
6201.54 941
6202.28 933
6203.03 940
6203.77 904
6204.51 1027
6205.26 1030
6206.00 1072
6206.74 1264
6207.48 1289
6208.23 1356
6208.97 1529
6209.71 1717
6210.46 1758
6211.20 2011
6211.95 1929
6212.69 1874
6213.43 1929
6214.18 1814
6214.92 1575
6215.66 1394
6216.41 1374
6217.15 1304
6217.89 1146
6218.64 1054
6219.38 961
6220.13 913
6220.87 860
6221.61 953
6222.36 906
6223.10 949
6223.85 880
6224.59 880
6225.34 796
6226.08 865
6226.82 1022
6227.57 927
6228.31 879
6229.06 981
6229.80 985
6230.55 908
6231.29 908
6232.04 992
6232.78 996
6233.53 878
6234.27 813
6235.02 838
6235.76 850
6236.51 834
6237.25 926
6238.00 1012
6238.74 903
6239.49 878
6240.23 933
6240.98 898
6241.72 929
6242.47 842
6243.21 898
6243.96 932
6244.70 885
6245.45 982
6246.20 1028
6246.94 993
6247.69 1011
6248.43 1118
6249.18 1175
6249.92 1129
6250.67 1219
6251.42 1237
6252.16 1257
6252.91 1119
6253.65 1202
6254.40 1084
6255.15 974
6255.89 987
6256.64 918
6257.38 918
6258.13 874
6258.88 893
6259.62 881
6260.37 990
6261.12 1017
6261.86 971
6262.61 892
6263.36 943
6264.10 923
6264.85 965
6265.60 968
6266.34 992
6267.09 944
6267.84 978
6268.58 960
6269.33 916
6270.08 958
6270.82 926
6271.57 984
6272.32 915
6273.07 826
6273.81 875
6274.56 900
6275.31 832
6276.05 900
6276.80 888
6277.55 858
6278.30 829
6279.04 826
6279.79 812
6280.54 814
6281.29 790
6282.03 826
6282.78 876
6283.53 806
6284.28 865
6285.03 846
6285.77 830
6286.52 886
6287.27 912
6288.02 938
6288.77 956
6289.51 962
6290.26 945
6291.01 944
6291.76 922
6292.51 918
6293.26 826
6294.00 850
6294.75 896
6295.50 872
6296.25 852
6297.00 778
6297.75 788
6298.50 795
6299.24 789
6299.99 887
6300.74 838
6301.49 775
6302.24 758
6302.99 865
6303.74 904
6304.49 808
6305.24 753
6305.99 833
6306.73 765
6307.48 715
6308.23 858
6308.98 839
6309.73 765
6310.48 765
6311.23 861
6311.98 837
6312.73 896
6313.48 997
6314.23 827
6314.98 802
6315.73 832
6316.48 794
6317.23 761
6317.98 785
6318.73 791
6319.48 890
6320.23 829
6320.98 823
6321.73 886
6322.48 889
6323.23 866
6323.98 751
6324.73 743
6325.48 811
6326.23 823
6326.98 741
6327.73 811
6328.48 791
6329.23 788
6329.98 807
6330.73 763
6331.48 752
6332.23 842
6332.98 822
6333.73 800
6334.49 748
6335.24 811
6335.99 836
6336.74 829
6337.49 816
6338.24 773
6338.99 825
6339.74 768
6340.49 755
6341.25 707
6342.00 718
6342.75 745
6343.50 788
6344.25 734
6345.00 739
6345.75 808
6346.51 864
6347.26 832
6348.01 761
6348.76 771
6349.51 794
6350.26 865
6351.02 811
6351.77 789
6352.52 805
6353.27 850
6354.02 832
6354.78 862
6355.53 834
6356.28 892
6357.03 814
6357.78 812
6358.54 873
6359.29 818
6360.04 817
6360.79 726
6361.55 691
6362.30 774
6363.05 795
6363.80 813
6364.56 782
6365.31 821
6366.06 866
6366.81 949
6367.57 845
6368.32 770
6369.07 751
6369.83 890
6370.58 957
6371.33 879
6372.08 868
6372.84 919
6373.59 857
6374.34 838
6375.10 844
6375.85 772
6376.60 726
6377.36 809
6378.11 783
6378.86 818
6379.62 793
6380.37 773
6381.12 804
6381.88 759
6382.63 761
6383.39 696
6384.14 766
6384.89 776
6385.65 813
6386.40 752
6387.16 708
6387.91 782
6388.66 787
6389.42 759
6390.17 810
6390.93 759
6391.68 803
6392.43 764
6393.19 697
6393.94 754
6394.70 746
6395.45 771
6396.21 770
6396.96 695
6397.72 751
6398.47 765
6399.22 732
6399.98 701
6400.73 716
6401.49 704
6402.24 735
6403.00 705
6403.75 704
6404.51 671
6405.26 651
6406.02 729
6406.77 713
6407.53 794
6408.28 719
6409.04 716
6409.79 792
6410.55 739
6411.31 748
6412.06 644
6412.82 671
6413.57 710
6414.33 686
6415.08 745
6415.84 755
6416.59 791
6417.35 794
6418.11 737
6418.86 758
6419.62 701
6420.37 739
6421.13 727
6421.89 718
6422.64 736
6423.40 706
6424.15 675
6424.91 698
6425.67 746
6426.42 759
6427.18 776
6427.94 716
6428.69 698
6429.45 751
6430.20 638
6430.96 668
6431.72 757
6432.47 731
6433.23 646
6433.99 713
6434.74 736
6435.50 681
6436.26 744
6437.02 775
6437.77 707
6438.53 736
6439.29 695
6440.04 658
6440.80 652
6441.56 700
6442.32 668
6443.07 678
6443.83 758
6444.59 773
6445.34 718
6446.10 712
6446.86 697
6447.62 729
6448.37 716
6449.13 718
6449.89 675
6450.65 714
6451.41 752
6452.16 665
6452.92 688
6453.68 761
6454.44 848
6455.19 774
6455.95 748
6456.71 729
6457.47 705
6458.23 748
6458.99 788
6459.74 753
6460.50 720
6461.26 747
6462.02 768
6462.78 798
6463.54 739
6464.29 678
6465.05 672
6465.81 671
6466.57 674
6467.33 753
6468.09 822
6468.85 786
6469.60 794
6470.36 723
6471.12 741
6471.88 743
6472.64 722
6473.40 723
6474.16 751
6474.92 783
6475.68 687
6476.44 728
6477.20 754
6477.95 775
6478.71 831
6479.47 791
6480.23 771
6480.99 819
6481.75 790
6482.51 805
6483.27 816
6484.03 781
6484.79 792
6485.55 732
6486.31 741
6487.07 789
6487.83 826
6488.59 802
6489.35 839
6490.11 840
6490.87 796
6491.63 771
6492.39 730
6493.15 759
6493.91 744
6494.67 793
6495.43 864
6496.19 906
6496.95 916
6497.71 920
6498.47 820
6499.23 897
6499.99 891
6500.76 826
6501.52 867
6502.28 938
6503.04 926
6503.80 859
6504.56 864
6505.32 813
6506.08 933
6506.84 873
6507.60 844
6508.36 854
6509.13 899
6509.89 915
6510.65 916
6511.41 792
6512.17 844
6512.93 817
6513.69 819
6514.45 904
6515.22 963
6515.98 977
6516.74 939
6517.50 936
6518.26 961
6519.02 894
6519.79 931
6520.55 960
6521.31 979
6522.07 1053
6522.83 1059
6523.60 1148
6524.36 1133
6525.12 1261
6525.88 1320
6526.64 1286
6527.41 1349
6528.17 1359
6528.93 1300
6529.69 1341
6530.46 1354
6531.22 1263
6531.98 1220
6532.74 1103
6533.51 1079
6534.27 1141
6535.03 1062
6535.79 1002
6536.56 967
6537.32 1060
6538.08 1006
6538.85 931
6539.61 926
6540.37 932
6541.13 863
6541.90 862
6542.66 918
6543.42 841
6544.19 820
6544.95 879
6545.71 886
6546.48 854
6547.24 821
6548.00 859
6548.77 802
6549.53 882
6550.29 819
6551.06 764
6551.82 887
6552.58 808
6553.35 872
6554.11 918
6554.88 873
6555.64 935
6556.40 891
6557.17 879
6557.93 843
6558.70 853
6559.46 847
6560.22 955
6560.99 923
6561.75 874
6562.52 1027
6563.28 1039
6564.05 960
6564.81 947
6565.57 983
6566.34 944
6567.10 912
6567.87 960
6568.63 938
6569.40 919
6570.16 896
6570.93 927
6571.69 954
6572.46 885
6573.22 922
6573.99 885
6574.75 902
6575.52 946
6576.28 1000
6577.05 961
6577.81 931
6578.58 977
6579.34 977
6580.11 986
6580.87 945
6581.64 1064
6582.40 1092
6583.17 978
6583.93 1006
6584.70 987
6585.47 1029
6586.23 1016
6587.00 1012
6587.76 1036
6588.53 1072
6589.29 1061
6590.06 993
6590.83 1033
6591.59 1058
6592.36 1116
6593.12 1049
6593.89 1174
6594.66 1242
6595.42 1190
6596.19 1198
6596.96 1193
6597.72 1242
6598.49 1225
6599.25 1113
6600.02 1078
6600.79 982
6601.55 942
6602.32 866
6603.09 939
6603.85 891
6604.62 843
6605.39 845
6606.15 889
6606.92 944
6607.69 906
6608.46 878
6609.22 901
6609.99 1016
6610.76 1107
6611.52 1122
6612.29 993
6613.06 933
6613.83 976
6614.59 1019
6615.36 982
6616.13 938
6616.89 823
6617.66 880
6618.43 894
6619.20 881
6619.96 866
6620.73 937
6621.50 888
6622.27 950
6623.04 960
6623.80 958
6624.57 991
6625.34 1020
6626.11 921
6626.88 874
6627.64 931
6628.41 895
6629.18 983
6629.95 918
6630.72 943
6631.48 1003
6632.25 1019
6633.02 1039
6633.79 1003
6634.56 971
6635.33 1010
6636.10 1072
6636.86 1022
6637.63 1027
6638.40 1055
6639.17 1145
6639.94 964
6640.71 933
6641.48 1084
6642.25 1002
6643.01 860
6643.78 822
6644.55 844
6645.32 834
6646.09 770
6646.86 831
6647.63 867
6648.40 875
6649.17 884
6649.94 867
6650.71 883
6651.48 891
6652.25 885
6653.01 925
6653.78 1034
6654.55 960
6655.32 984
6656.09 936
6656.86 960
6657.63 871
6658.40 775
6659.17 841
6659.94 811
6660.71 881
6661.48 879
6662.25 890
6663.02 926
6663.79 808
6664.56 829
6665.33 848
6666.10 777
6666.87 843
6667.64 849
6668.42 820
6669.19 892
6669.96 853
6670.73 875
6671.50 864
6672.27 787
6673.04 846
6673.81 812
6674.58 766
6675.35 826
6676.12 861
6676.89 834
6677.66 753
6678.44 780
6679.21 783
6679.98 759
6680.75 754
6681.52 846
6682.29 770
6683.06 862
6683.83 775
6684.60 743
6685.38 866
6686.15 828
6686.92 884
6687.69 830
6688.46 874
6689.23 882
6690.01 883
6690.78 793
6691.55 943
6692.32 822
6693.09 819
6693.86 882
6694.64 826
6695.41 791
6696.18 790
6696.95 804
6697.73 745
6698.50 739
6699.27 808
6700.04 740
6700.81 724
6701.59 800
6702.36 725
6703.13 739
6703.90 733
6704.68 767
6705.45 676
6706.22 719
6706.99 658
6707.77 722
6708.54 760
6709.31 767
6710.09 742
6710.86 719
6711.63 716
6712.40 676
6713.18 789
6713.95 788
6714.72 702
6715.50 754
6716.27 782
6717.04 834
6717.82 816
6718.59 750
6719.36 743
6720.14 762
6720.91 769
6721.68 711
6722.46 700
6723.23 745
6724.00 705
6724.78 723
6725.55 700
6726.33 688
6727.10 658
6727.87 688
6728.65 698
6729.42 711
6730.20 725
6730.97 738
6731.74 652
6732.52 726
6733.29 717
6734.07 661
6734.84 697
6735.61 705
6736.39 668
6737.16 664
6737.94 689
6738.71 663
6739.49 652
6740.26 638
6741.04 611
6741.81 682
6742.59 733
6743.36 660
6744.13 662
6744.91 656
6745.68 698
6746.46 683
6747.23 710
6748.01 698
6748.78 659
6749.56 630
6750.33 641
6751.11 687
6751.89 722
6752.66 791
6753.44 657
6754.21 693
6754.99 621
6755.76 602
6756.54 638
6757.31 637
6758.09 582
6758.86 667
6759.64 696
6760.42 780
6761.19 735
6761.97 668
6762.74 766
6763.52 689
6764.30 641
6765.07 634
6765.85 695
6766.62 696
6767.40 741
6768.18 689
6768.95 682
6769.73 658
6770.51 640
6771.28 620
6772.06 703
6772.83 687
6773.61 633
6774.39 635
6775.16 641
6775.94 682
6776.72 747
6777.49 710
6778.27 765
6779.05 748
6779.82 754
6780.60 777
6781.38 762
6782.16 723
6782.93 785
6783.71 750
6784.49 663
6785.26 725
6786.04 681
6786.82 723
6787.60 687
6788.37 677
6789.15 603
6789.93 638
6790.71 623
6791.48 682
6792.26 665
6793.04 650
6793.82 616
6794.59 596
6795.37 657
6796.15 633
6796.93 668
6797.70 619
6798.48 668
6799.26 617
6800.04 618
6800.82 671
6801.60 657
6802.37 659
6803.15 673
6803.93 692
6804.71 680
6805.49 640
6806.26 641
6807.04 615
6807.82 638
6808.60 645
6809.38 647
6810.16 616
6810.94 697
6811.71 669
6812.49 676
6813.27 628
6814.05 639
6814.83 734
6815.61 732
6816.39 721
6817.17 675
6817.95 677
6818.73 684
6819.50 588
6820.28 687
6821.06 725
6821.84 664
6822.62 622
6823.40 577
6824.18 678
6824.96 650
6825.74 660
6826.52 656
6827.30 691
6828.08 712
6828.86 685
6829.64 680
6830.42 734
6831.20 740
6831.98 695
6832.76 730
6833.54 684
6834.32 648
6835.10 661
6835.88 608
6836.66 624
6837.44 645
6838.22 600
6839.00 585
6839.78 613
6840.56 640
6841.34 624
6842.12 665
6842.90 655
6843.68 694
6844.46 653
6845.24 643
6846.02 605
6846.80 669
6847.58 675
6848.36 733
6849.14 705
6849.93 721
6850.71 866
6851.49 813
6852.27 895
6853.05 888
6853.83 847
6854.61 960
6855.39 949
6856.17 896
6856.96 807
6857.74 759
6858.52 750
6859.30 616
6860.08 658
6860.86 717
6861.64 676
6862.43 640
6863.21 654
6863.99 680
6864.77 650
6865.55 691
6866.33 625
6867.12 624
6867.90 637
6868.68 639
6869.46 623
6870.24 655
6871.03 561
6871.81 619
6872.59 665
6873.37 605
6874.16 622
6874.94 675
6875.72 640
6876.50 622
6877.28 636
6878.07 623
6878.85 645
6879.63 593
6880.42 656
6881.20 668
6881.98 641
6882.76 638
6883.55 668
6884.33 623
6885.11 635
6885.89 670
6886.68 686
6887.46 706
6888.24 654
6889.03 700
6889.81 721
6890.59 681
6891.38 669
6892.16 612
6892.94 692
6893.73 736
6894.51 725
6895.29 659
6896.08 625
6896.86 679
6897.64 710
6898.43 702
6899.21 634
6900.00 650
6900.78 656
6901.56 667
6902.35 661
6903.13 662
6903.91 659
6904.70 725
6905.48 708
6906.27 712
6907.05 677
6907.84 709
6908.62 685
6909.40 718
6910.19 730
6910.97 710
6911.76 657
6912.54 695
6913.33 654
6914.11 612
6914.90 629
6915.68 641
6916.46 603
6917.25 678
6918.03 670
6918.82 648
6919.60 746
6920.39 728
6921.17 700
6921.96 653
6922.74 663
6923.53 679
6924.31 704
6925.10 699
6925.88 619
6926.67 729
6927.45 720
6928.24 691
6929.03 633
6929.81 699
6930.60 687
6931.38 714
6932.17 730
6932.95 693
6933.74 750
6934.52 690
6935.31 675
6936.10 667
6936.88 640
6937.67 744
6938.45 706
6939.24 687
6940.03 699
6940.81 736
6941.60 716
6942.38 802
6943.17 749
6943.96 788
6944.74 757
6945.53 763
6946.32 812
6947.10 755
6947.89 713
6948.68 753
6949.46 718
6950.25 757
6951.03 732
6951.82 742
6952.61 761
6953.40 698
6954.18 710
6954.97 748
6955.76 738
6956.54 855
6957.33 786
6958.12 791
6958.90 770
6959.69 790
6960.48 810
6961.27 823
6962.05 809
6962.84 787
6963.63 795
6964.41 792
6965.20 807
6965.99 832
6966.78 698
6967.56 823
6968.35 797
6969.14 750
6969.93 798
6970.72 792
6971.50 840
6972.29 836
6973.08 808
6973.87 821
6974.66 848
6975.44 850
6976.23 895
6977.02 818
6977.81 797
6978.60 816
6979.38 878
6980.17 979
6980.96 929
6981.75 893
6982.54 996
6983.33 1155
6984.11 1185
6984.90 1307
6985.69 1451
6986.48 1543
6987.27 1759
6988.06 1773
6988.85 1716
6989.64 1595
6990.42 1524
6991.21 1554
6992.00 1334
6992.79 1224
6993.58 1210
6994.37 1067
6995.16 1062
6995.95 946
6996.74 1067
6997.53 1122
6998.32 1165
6999.10 1257
6999.89 1376
7000.68 1489
7001.47 1583
7002.26 1644
7003.05 1691
7003.84 1630
7004.63 1585
7005.42 1374
7006.21 1242
7007.00 1212
7007.79 1102
7008.58 1106
7009.37 935
7010.16 848
7010.95 873
7011.74 908
7012.53 914
7013.32 900
7014.11 808
7014.90 809
7015.69 880
7016.48 779
7017.27 879
7018.06 910
7018.85 874
7019.64 844
7020.43 807
7021.23 795
7022.02 838
7022.81 805
7023.60 795
7024.39 809
7025.18 841
7025.97 873
7026.76 849
7027.55 874
7028.34 856
7029.13 844
7029.93 787
7030.72 832
7031.51 870
7032.30 837
7033.09 745
7033.88 756
7034.67 700
7035.46 676
7036.26 707
7037.05 760
7037.84 789
7038.63 752
7039.42 714
7040.21 812
7041.01 813
7041.80 842
7042.59 890
7043.38 790
7044.17 739
7044.97 759
7045.76 709
7046.55 738
7047.34 781
7048.13 800
7048.93 773
7049.72 743
7050.51 690
7051.30 685
7052.09 728
7052.89 750
7053.68 760
7054.47 695
7055.26 704
7056.06 736
7056.85 697
7057.64 661
7058.44 677
7059.23 740
7060.02 676
7060.81 704
7061.61 676
7062.40 725
7063.19 789
7063.99 799
7064.78 802
7065.57 766
7066.37 643
7067.16 665
7067.95 723
7068.74 680
7069.54 665
7070.33 702
7071.13 739
7071.92 759
7072.71 686
7073.51 635
7074.30 689
7075.09 654
7075.89 691
7076.68 706
7077.47 687
7078.27 705
7079.06 733
7079.86 704
7080.65 750
7081.44 815
7082.24 753
7083.03 620
7083.83 631
7084.62 722
7085.41 730
7086.21 675
7087.00 642
7087.80 653
7088.59 697
7089.39 737
7090.18 704
7090.98 685
7091.77 659
7092.56 614
7093.36 586
7094.15 527
7094.95 577
7095.74 653
7096.54 639
7097.33 624
7098.13 646
7098.92 634
7099.72 575
7100.51 578
7101.31 644
7102.10 554
7102.90 637
7103.69 690
7104.49 617
7105.29 677
7106.08 554
7106.88 563
7107.67 564
7108.47 553
7109.26 611
7110.06 576
7110.85 602
7111.65 646
7112.45 585
7113.24 601
7114.04 604
7114.83 588
7115.63 570
7116.42 501
7117.22 575
7118.02 626
7118.81 557
7119.61 565
7120.41 566
7121.20 572
7122.00 622
7122.79 617
7123.59 569
7124.39 579
7125.18 568
7125.98 575
7126.78 559
7127.57 597
7128.37 513
7129.17 556
7129.96 573
7130.76 576
7131.56 602
7132.35 606
7133.15 607
7133.95 604
7134.74 537
7135.54 577
7136.34 570
7137.14 552
7137.93 511
7138.73 537
7139.53 532
7140.33 534
7141.12 567
7141.92 623
7142.72 622
7143.51 531
7144.31 584
7145.11 628
7145.91 637
7146.71 594
7147.50 609
7148.30 547
7149.10 542
7149.90 640
7150.69 562
7151.49 484
7152.29 528
7153.09 595
7153.89 534
7154.68 516
7155.48 575
7156.28 569
7157.08 530
7157.88 515
7158.68 568
7159.47 587
7160.27 594
7161.07 572
7161.87 606
7162.67 589
7163.47 522
7164.27 585
7165.06 539
7165.86 526
7166.66 533
7167.46 570
7168.26 584
7169.06 557
7169.86 573
7170.66 539
7171.46 610
7172.25 641
7173.05 573
7173.85 567
7174.65 554
7175.45 594
7176.25 544
7177.05 511
7177.85 515
7178.65 531
7179.45 529
7180.25 527
7181.05 587
7181.85 558
7182.65 558
7183.45 558
7184.25 534
7185.05 531
7185.85 505
7186.65 584
7187.45 572
7188.25 503
7189.05 525
7189.85 442
7190.65 532
7191.45 564
7192.25 494
7193.05 492
7193.85 541
7194.65 566
7195.45 611
7196.25 560
7197.05 484
7197.85 577
7198.65 577
7199.45 532
7200.25 552
7201.05 572
7201.85 539
7202.65 570
7203.46 539
7204.26 505
7205.06 474
7205.86 520
7206.66 519
7207.46 506
7208.26 503
7209.06 554
7209.86 616
7210.66 514
7211.47 479
7212.27 506
7213.07 560
7213.87 523
7214.67 537
7215.47 482
7216.27 529
7217.08 531
7217.88 557
7218.68 592
7219.48 551
7220.28 573
7221.09 572
7221.89 538
7222.69 452
7223.49 497
7224.29 511
7225.10 542
7225.90 570
7226.70 503
7227.50 475
7228.30 555
7229.11 530
7229.91 572
7230.71 501
7231.51 501
7232.32 508
7233.12 501
7233.92 524
7234.72 543
7235.53 531
7236.33 549
7237.13 610
7237.93 666
7238.74 581
7239.54 586
7240.34 593
7241.15 531
7241.95 600
7242.75 533
7243.55 534
7244.36 572
7245.16 510
7245.96 465
7246.77 575
7247.57 569
7248.37 528
7249.18 554
7249.98 521
7250.78 464
7251.59 478
7252.39 515
7253.20 504
7254.00 502
7254.80 557
7255.61 520
7256.41 503
7257.21 495
7258.02 552
7258.82 553
7259.63 567
7260.43 510
7261.23 563
7262.04 555
7262.84 551
7263.65 575
7264.45 514
7265.26 502
7266.06 531
7266.86 505
7267.67 514
7268.47 557
7269.28 516
7270.08 546
7270.89 530
7271.69 495
7272.50 484
7273.30 460
7274.11 536
7274.91 533
7275.71 479
7276.52 543
7277.32 477
7278.13 442
7278.93 545
7279.74 565
7280.55 603
7281.35 522
7282.16 565
7282.96 566
7283.77 513
7284.57 553
7285.38 611
7286.18 599
7286.99 573
7287.79 598
7288.60 561
7289.40 558
7290.21 561
7291.02 543
7291.82 505
7292.63 553
7293.43 486
7294.24 509
7295.05 451
7295.85 481
7296.66 551
7297.46 482
7298.27 448
7299.08 537
7299.88 540
7300.69 570
7301.49 527
7302.30 525
7303.11 543
7303.91 582
7304.72 545
7305.53 482
7306.33 502
7307.14 487
7307.95 526
7308.75 504
7309.56 547
7310.37 518
7311.17 535
7311.98 539
7312.79 574
7313.59 556
7314.40 539
7315.21 480
7316.02 532
7316.82 638
7317.63 581
7318.44 554
7319.24 556
7320.05 587
7320.86 610
7321.67 554
7322.47 549
7323.28 611
7324.09 627
7324.90 651
7325.70 583
7326.51 536
7327.32 503
7328.13 551
7328.94 539
7329.74 499
7330.55 518
7331.36 510
7332.17 493
7332.98 470
7333.78 479
7334.59 480
7335.40 448
7336.21 534
7337.02 502
7337.82 529
7338.63 557
7339.44 503
7340.25 526
7341.06 541
7341.87 505
7342.68 504
7343.48 501
7344.29 477
7345.10 476
7345.91 475
7346.72 501
7347.53 549
7348.34 594
7349.15 505
7349.95 508
7350.76 597
7351.57 553
7352.38 525
7353.19 537
7354.00 506
7354.81 567
7355.62 489
7356.43 406
7357.24 499
7358.05 494
7358.86 485
7359.67 460
7360.48 455
7361.29 519
7362.09 463
7362.90 490
7363.71 488
7364.52 456
7365.33 518
7366.14 506
7366.95 538
7367.76 488
7368.57 492
7369.38 519
7370.19 476
7371.00 455
7371.81 434
7372.62 446
7373.43 455
7374.25 471
7375.06 456
7375.87 502
7376.68 508
7377.49 498
7378.30 502
7379.11 471
7379.92 507
7380.73 497
7381.54 490
7382.35 523
7383.16 491
7383.97 490
7384.78 518
7385.59 526
7386.41 449
7387.22 513
7388.03 549
7388.84 509
7389.65 498
7390.46 509
7391.27 492
7392.08 408
7392.89 477
7393.71 490
7394.52 502
7395.33 472
7396.14 453
7396.95 454
7397.76 457
7398.58 509
7399.39 479
7400.20 497
7401.01 516
7401.82 457
7402.63 547
7403.45 565
7404.26 626
7405.07 574
7405.88 512
7406.69 529
7407.51 457
7408.32 482
7409.13 513
7409.94 525
7410.76 458
7411.57 482
7412.38 425
7413.19 480
7414.01 483
7414.82 461
7415.63 417
7416.44 488
7417.26 523
7418.07 478
7418.88 515
7419.69 488
7420.51 529
7421.32 512
7422.13 479
7422.95 481
7423.76 473
7424.57 453
7425.39 474
7426.20 420
7427.01 450
7427.83 496
7428.64 473
7429.45 442
7430.27 485
7431.08 477
7431.89 491
7432.71 521
7433.52 502
7434.33 455
7435.15 482
7435.96 492
7436.77 487
7437.59 495
7438.40 520
7439.22 481
7440.03 494
7440.84 512
7441.66 531
7442.47 544
7443.29 522
7444.10 429
7444.91 470
7445.73 494
7446.54 545
7447.36 473
7448.17 524
7448.99 478
7449.80 465
7450.62 500
7451.43 535
7452.24 503
7453.06 469
7453.87 467
7454.69 495
7455.50 463
7456.32 451
7457.13 428
7457.95 411
7458.76 433
7459.58 461
7460.39 435
7461.21 511
7462.02 466
7462.84 505
7463.65 469
7464.47 489
7465.28 509
7466.10 519
7466.92 469
7467.73 463
7468.55 498
7469.36 487
7470.18 509
7470.99 465
7471.81 460
7472.62 489
7473.44 476
7474.26 462
7475.07 517
7475.89 475
7476.70 436
7477.52 479
7478.34 539
7479.15 473
7479.97 473
7480.78 483
7481.60 465
7482.42 531
7483.23 482
7484.05 419
7484.87 449
7485.68 474
7486.50 433
7487.32 447
7488.13 477
7488.95 487
7489.76 497
7490.58 490
7491.40 468
7492.22 433
7493.03 476
7493.85 455
7494.67 413
7495.48 438
7496.30 476
7497.12 496
7497.93 526
7498.75 505
7499.57 460
7500.39 521
7501.20 533
7502.02 484
7502.84 526
7503.66 549
7504.47 505
7505.29 429
7506.11 533
7506.93 563
7507.74 555
7508.56 471
7509.38 524
7510.20 530
7511.01 481
7511.83 496
7512.65 452
7513.47 467
7514.29 402
7515.10 438
7515.92 485
7516.74 492
7517.56 529
7518.38 488
7519.19 461
7520.01 540
7520.83 522
7521.65 490
7522.47 455
7523.29 482
7524.11 496
7524.92 520
7525.74 473
7526.56 531
7527.38 513
7528.20 477
7529.02 509
7529.84 525
7530.66 455
7531.47 477
7532.29 499
7533.11 478
7533.93 462
7534.75 509
7535.57 547
7536.39 530
7537.21 498
7538.03 497
7538.85 528
7539.67 509
7540.49 469
7541.31 535
7542.12 483
7542.94 549
7543.76 494
7544.58 545
7545.40 533
7546.22 484
7547.04 565
7547.86 488
7548.68 517
7549.50 577
7550.32 509
7551.14 520
7551.96 630
7552.78 506
7553.60 510
7554.42 537
7555.24 561
7556.06 514
7556.88 533
7557.70 511
7558.52 526
7559.35 499
7560.17 520
7560.99 570
7561.81 576
7562.63 563
7563.45 572
7564.27 593
7565.09 571
7565.91 554
7566.73 602
7567.55 575
7568.37 540
7569.19 578
7570.02 639
7570.84 606
7571.66 581
7572.48 550
7573.30 590
7574.12 550
7574.94 541
7575.76 526
7576.59 489
7577.41 545
7578.23 592
7579.05 548
7579.87 566
7580.69 580
7581.51 586
7582.34 595
7583.16 531
7583.98 605
7584.80 657
7585.62 679
7586.45 683
7587.27 694
7588.09 718
7588.91 648
7589.73 616
7590.56 678
7591.38 657
7592.20 686
7593.02 652
7593.85 715
7594.67 682
7595.49 669
7596.31 656
7597.14 623
7597.96 599
7598.78 663
7599.60 637
7600.43 645
7601.25 660
7602.07 770
7602.89 759
7603.72 840
7604.54 841
7605.36 847
7606.19 933
7607.01 1025
7607.83 1089
7608.66 1032
7609.48 920
7610.30 881
7611.12 784
7611.95 777
7612.77 785
7613.59 662
7614.42 749
7615.24 704
7616.07 705
7616.89 708
7617.71 723
7618.54 651
7619.36 743
7620.18 676
7621.01 641
7621.83 652
7622.66 680
7623.48 662
7624.30 649
7625.13 598
7625.95 730
7626.78 741
7627.60 743
7628.42 678
7629.25 724
7630.07 812
7630.90 918
7631.72 984
7632.55 1017
7633.37 1040
7634.19 1074
7635.02 1010
7635.84 1013
7636.67 947
7637.49 822
7638.32 816
7639.14 799
7639.97 656
7640.79 657
7641.62 663
7642.44 632
7643.27 665
7644.09 577
7644.92 655
7645.74 672
7646.57 585
7647.39 623
7648.22 590
7649.04 579
7649.87 552
7650.70 542
7651.52 544
7652.35 563
7653.17 540
7654.00 567
7654.82 591
7655.65 555
7656.47 567
7657.30 533
7658.13 492
7658.95 554
7659.78 547
7660.60 540
7661.43 592
7662.26 547
7663.08 561
7663.91 562
7664.73 527
7665.56 578
7666.39 537
7667.21 577
7668.04 570
7668.87 575
7669.69 652
7670.52 635
7671.35 599
7672.17 564
7673.00 577
7673.83 629
7674.65 571
7675.48 554
7676.31 586
7677.13 494
7677.96 533
7678.79 533
7679.61 547
7680.44 508
7681.27 462
7682.09 532
7682.92 587
7683.75 524
7684.58 506
7685.40 499
7686.23 550
7687.06 534
7687.89 519
7688.71 538
7689.54 527
7690.37 482
7691.20 474
7692.02 537
7692.85 552
7693.68 539
7694.51 513
7695.33 534
7696.16 523
7696.99 500
7697.82 545
7698.65 496
7699.47 503
7700.30 463
7701.13 467
7701.96 496
7702.79 479
7703.62 549
7704.44 512
7705.27 516
7706.10 535
7706.93 489
7707.76 496
7708.59 518
7709.41 523
7710.24 536
7711.07 562
7711.90 510
7712.73 483
7713.56 506
7714.39 523
7715.22 475
7716.05 486
7716.87 473
7717.70 471
7718.53 490
7719.36 465
7720.19 472
7721.02 455
7721.85 430
7722.68 454
7723.51 478
7724.34 553
7725.17 495
7726.00 481
7726.83 485
7727.66 482
7728.48 517
7729.31 472
7730.14 453
7730.97 460
7731.80 454
7732.63 444
7733.46 398
7734.29 478
7735.12 451
7735.95 434
7736.78 392
7737.61 454
7738.44 483
7739.27 479
7740.10 459
7740.93 470
7741.77 446
7742.60 463
7743.43 484
7744.26 465
7745.09 491
7745.92 440
7746.75 456
7747.58 494
7748.41 461
7749.24 473
7750.07 499
7750.90 496
7751.73 468
7752.56 511
7753.39 464
7754.23 448
7755.06 411
7755.89 497
7756.72 425
7757.55 394
7758.38 466
7759.21 489
7760.04 425
7760.88 463
7761.71 471
7762.54 450
7763.37 424
7764.20 431
7765.03 429
7765.86 481
7766.70 477
7767.53 460
7768.36 418
7769.19 449
7770.02 443
7770.86 429
7771.69 446
7772.52 432
7773.35 429
7774.18 441
7775.02 441
7775.85 473
7776.68 452
7777.51 425
7778.34 410
7779.18 437
7780.01 438
7780.84 484
7781.67 395
7782.51 412
7783.34 469
7784.17 449
7785.00 414
7785.84 392
7786.67 424
7787.50 416
7788.34 393
7789.17 436
7790.00 451
7790.83 457
7791.67 454
7792.50 429
7793.33 374
7794.17 375
7795.00 429
7795.83 408
7796.67 436
7797.50 439
7798.33 387
7799.17 462
7800.00 457
7800.83 438
7801.67 377
7802.50 417
7803.33 388
7804.17 407
7805.00 365
7805.84 418
7806.67 441
7807.50 414
7808.34 396
7809.17 411
7810.01 407
7810.84 492
7811.67 478
7812.51 389
7813.34 475
7814.18 469
7815.01 401
7815.84 448
7816.68 438
7817.51 461
7818.35 450
7819.18 393
7820.02 461
7820.85 426
7821.69 457
7822.52 461
7823.36 426
7824.19 416
7825.03 426
7825.86 422
7826.69 435
7827.53 482
7828.36 476
7829.20 441
7830.03 431
7830.87 429
7831.71 453
7832.54 437
7833.38 430
7834.21 442
7835.05 447
7835.88 488
7836.72 482
7837.55 497
7838.39 464
7839.22 421
7840.06 445
7840.90 543
7841.73 508
7842.57 486
7843.40 381
7844.24 445
7845.07 502
7845.91 514
7846.75 516
7847.58 484
7848.42 486
7849.25 481
7850.09 461
7850.93 486
7851.76 521
7852.60 503
7853.44 504
7854.27 485
7855.11 464
7855.94 473
7856.78 478
7857.62 466
7858.45 541
7859.29 586
7860.13 637
7860.96 606
7861.80 618
7862.64 668
7863.47 651
7864.31 624
7865.15 518
7865.99 514
7866.82 523
7867.66 509
7868.50 517
7869.33 538
7870.17 522
7871.01 484
7871.85 525
7872.68 555
7873.52 493
7874.36 479
7875.20 487
7876.03 534
7876.87 572
7877.71 578
7878.55 611
7879.38 621
7880.22 616
7881.06 602
7881.90 523
7882.74 542
7883.57 526
7884.41 573
7885.25 533
7886.09 510
7886.93 492
7887.76 441
7888.60 454
7889.44 489
7890.28 561
7891.12 528
7891.96 478
7892.79 496
7893.63 483
7894.47 513
7895.31 555
7896.15 549
7896.99 576
7897.83 619
7898.66 517
7899.50 476
7900.34 507
7901.18 495
7902.02 524
7902.86 538
7903.70 487
7904.54 457
7905.38 446
7906.21 526
7907.05 495
7907.89 479
7908.73 508
7909.57 499
7910.41 518
7911.25 473
7912.09 464
7912.93 492
7913.77 484
7914.61 474
7915.45 470
7916.29 434
7917.13 429
7917.97 551
7918.81 492
7919.65 529
7920.49 550
7921.33 515
7922.17 518
7923.01 493
7923.85 442
7924.69 497
7925.53 483
7926.37 442
7927.21 449
7928.05 458
7928.89 431
7929.73 440
7930.57 415
7931.41 443
7932.25 405
7933.09 399
7933.93 466
7934.77 402
7935.61 435
7936.45 423
7937.29 423
7938.14 454
7938.98 382
7939.82 468
7940.66 442
7941.50 453
7942.34 468
7943.18 458
7944.02 413
7944.86 460
7945.70 413
7946.55 389
7947.39 444
7948.23 367
7949.07 401
7949.91 407
7950.75 416
7951.59 446
7952.44 396
7953.28 455
7954.12 464
7954.96 433
7955.80 404
7956.65 424
7957.49 469
7958.33 473
7959.17 476
7960.01 397
7960.86 432
7961.70 410
7962.54 423
7963.38 443
7964.22 465
7965.07 431
7965.91 449
7966.75 413
7967.59 422
7968.44 477
7969.28 488
7970.12 412
7970.96 422
7971.81 461
7972.65 469
7973.49 392
7974.33 385
7975.18 389
7976.02 368
7976.86 396
7977.71 410
7978.55 481
7979.39 450
7980.23 440
7981.08 424
7981.92 378
7982.76 407
7983.61 400
7984.45 412
7985.29 405
7986.14 376
7986.98 411
7987.82 436
7988.67 433
7989.51 378
7990.36 403
7991.20 428
7992.04 438
7992.89 411
7993.73 450
7994.57 410
7995.42 324
7996.26 356
7997.11 310
7997.95 395
7998.79 392
7999.64 364
8000.48 368
8001.33 381
8002.17 446
8003.01 345
8003.86 356
8004.70 358
8005.55 352
8006.39 387
8007.24 423
8008.08 428
8008.93 344
8009.77 405
8010.62 407
8011.46 373
8012.30 353
8013.15 354
8013.99 369
8014.84 377
8015.68 386
8016.53 407
8017.37 372
8018.22 402
8019.06 381
8019.91 374
8020.76 387
8021.60 403
8022.45 402
8023.29 362
8024.14 397
8024.98 452
8025.83 388
8026.67 370
8027.52 398
8028.36 413
8029.21 390
8030.06 401
8030.90 394
8031.75 378
8032.59 368
8033.44 399
8034.28 389
8035.13 433
8035.98 408
8036.82 425
8037.67 375
8038.52 358
8039.36 402
8040.21 425
8041.05 444
8041.90 392
8042.75 363
8043.59 374
8044.44 360
8045.29 420
8046.13 418
8046.98 333
8047.83 337
8048.67 362
8049.52 356
8050.37 352
8051.21 404
8052.06 400
8052.91 388
8053.75 386
8054.60 390
8055.45 384
8056.30 372
8057.14 367
8057.99 362
8058.84 379
8059.68 354
8060.53 398
8061.38 364
8062.23 362
8063.07 395
8063.92 383
8064.77 376
8065.62 353
8066.46 385
8067.31 334
8068.16 372
8069.01 401
8069.85 400
8070.70 357
8071.55 387
8072.40 328
8073.25 326
8074.09 369
8074.94 362
8075.79 359
8076.64 336
8077.49 356
8078.34 379
8079.18 380
8080.03 386
8080.88 347
8081.73 361
8082.58 382
8083.43 405
8084.27 368
8085.12 412
8085.97 381
8086.82 347
8087.67 374
8088.52 377
8089.37 354
8090.22 371
8091.06 335
8091.91 378
8092.76 411
8093.61 427
8094.46 430
8095.31 416
8096.16 369
8097.01 358
8097.86 368
8098.71 369
8099.56 343
8100.41 383
8101.26 364
8102.11 382
8102.95 414
8103.80 379
8104.65 407
8105.50 372
8106.35 456
8107.20 415
8108.05 360
8108.90 372
8109.75 368
8110.60 387
8111.45 329
8112.30 319
8113.15 383
8114.00 411
8114.85 390
8115.70 453
8116.55 395
8117.40 376
8118.25 390
8119.10 385
8119.96 358
8120.81 389
8121.66 393
8122.51 365
8123.36 334
8124.21 336
8125.06 367
8125.91 395
8126.76 387
8127.61 373
8128.46 415
8129.31 397
8130.16 421
8131.02 389
8131.87 387
8132.72 377
8133.57 368
8134.42 408
8135.27 412
8136.12 428
8136.97 414
8137.83 423
8138.68 418
8139.53 429
8140.38 429
8141.23 471
8142.08 437
8142.93 440
8143.79 465
8144.64 447
8145.49 437
8146.34 446
8147.19 461
8148.05 479
8148.90 498
8149.75 498
8150.60 462
8151.45 548
8152.31 492
8153.16 474
8154.01 488
8154.86 516
8155.71 549
8156.57 541
8157.42 576
8158.27 623
8159.12 620
8159.98 506
8160.83 524
8161.68 491
8162.54 490
8163.39 486
8164.24 490
8165.09 440
8165.95 403
8166.80 440
8167.65 430
8168.51 469
8169.36 453
8170.21 476
8171.06 472
8171.92 376
8172.77 411
8173.62 441
8174.48 441
8175.33 412
8176.18 429
8177.04 392
8177.89 449
8178.74 414
8179.60 407
8180.45 415
8181.31 400
8182.16 405
8183.01 418
8183.87 401
8184.72 421
8185.57 390
8186.43 356
8187.28 399
8188.14 424
8188.99 416
8189.84 377
8190.70 405
8191.55 398
8192.41 423
8193.26 376
8194.12 379
8194.97 416
8195.83 425
8196.68 375
8197.53 381
8198.39 403
8199.24 395
8200.10 433
8200.95 371
8201.81 382
8202.66 393
8203.52 383
8204.37 406
8205.23 411
8206.08 377
8206.94 378
8207.79 363
8208.65 403
8209.50 355
8210.36 359
8211.21 404
8212.07 427
8212.92 412
8213.78 423
8214.63 385
8215.49 403
8216.34 408
8217.20 393
8218.06 402
8218.91 401
8219.77 367
8220.62 353
8221.48 408
8222.33 400
8223.19 358
8224.05 388
8224.90 408
8225.76 388
8226.61 375
8227.47 376
8228.33 403
8229.18 375
8230.04 342
8230.90 375
8231.75 372
8232.61 418
8233.46 382
8234.32 368
8235.18 376
8236.03 420
8236.89 406
8237.75 385
8238.60 379
8239.46 378
8240.32 342
8241.17 398
8242.03 406
8242.89 373
8243.74 385
8244.60 412
8245.46 430
8246.32 434
8247.17 426
8248.03 361
8248.89 386
8249.74 356
8250.60 349
8251.46 378
8252.32 400
8253.17 421
8254.03 385
8254.89 371
8255.75 354
8256.60 335
8257.46 393
8258.32 346
8259.18 409
8260.04 391
8260.89 426
8261.75 409
8262.61 396
8263.47 369
8264.32 360
8265.18 360
8266.04 321
8266.90 381
8267.76 407
8268.62 401
8269.47 351
8270.33 365
8271.19 356
8272.05 368
8272.91 398
8273.77 394
8274.62 393
8275.48 395
8276.34 376
8277.20 339
8278.06 384
8278.92 345
8279.78 356
8280.64 384
8281.49 400
8282.35 386
8283.21 361
8284.07 385
8284.93 354
8285.79 421
8286.65 430
8287.51 377
8288.37 338
8289.23 339
8290.09 358
8290.95 358
8291.80 397
8292.66 383
8293.52 372
8294.38 370
8295.24 353
8296.10 371
8296.96 376
8297.82 372
8298.68 373
8299.54 382
8300.40 362
8301.26 366
8302.12 368
8302.98 340
8303.84 379
8304.70 353
8305.56 422
8306.42 374
8307.28 366
8308.14 401
8309.00 391
8309.86 364
8310.72 400
8311.58 383
8312.44 358
8313.31 364
8314.17 369
8315.03 378
8315.89 432
8316.75 425
8317.61 393
8318.47 433
8319.33 350
8320.19 377
8321.05 366
8321.91 371
8322.77 387
8323.64 348
8324.50 396
8325.36 350
8326.22 340
8327.08 345
8327.94 325
8328.80 367
8329.66 381
8330.53 386
8331.39 424
8332.25 381
8333.11 348
8333.97 376
8334.83 358
8335.70 364
8336.56 410
8337.42 389
8338.28 389
8339.14 416
8340.00 363
8340.87 350
8341.73 363
8342.59 360
8343.45 397
8344.32 388
8345.18 422
8346.04 382
8346.90 379
8347.76 372
8348.63 344
8349.49 380
8350.35 397
8351.21 347
8352.08 322
8352.94 356
8353.80 333
8354.66 355
8355.53 370
8356.39 421
8357.25 412
8358.12 380
8358.98 356
8359.84 343
8360.71 347
8361.57 363
8362.43 380
8363.29 327
8364.16 357
8365.02 391
8365.88 393
8366.75 413
8367.61 366
8368.47 359
8369.34 392
8370.20 388
8371.06 365
8371.93 357
8372.79 391
8373.66 329
8374.52 345
8375.38 314
8376.25 357
8377.11 389
8377.97 411
8378.84 415
8379.70 339
8380.57 355
8381.43 373
8382.30 374
8383.16 388
8384.02 319
8384.89 411
8385.75 352
8386.62 368
8387.48 371
8388.35 408
8389.21 410
8390.07 333
8390.94 366
8391.80 395
8392.67 336
8393.53 330
8394.40 375
8395.26 379
8396.13 398
8396.99 351
8397.86 400
8398.72 363
8399.59 327
8400.45 338
8401.32 384
8402.18 366
8403.05 370
8403.91 360
8404.78 371
8405.64 339
8406.51 381
8407.37 372
8408.24 359
8409.11 371
8409.97 378
8410.84 329
8411.70 354
8412.57 409
8413.43 393
8414.30 367
8415.17 398
8416.03 425
8416.90 330
8417.76 390
8418.63 389
8419.50 440
8420.36 379
8421.23 367
8422.09 391
8422.96 422
8423.83 422
8424.69 424
8425.56 439
8426.43 467
8427.29 473
8428.16 435
8429.02 420
8429.89 400
8430.76 382
8431.62 364
8432.49 429
8433.36 422
8434.23 379
8435.09 442
8435.96 450
8436.83 427
8437.69 393
8438.56 455
8439.43 483
8440.29 415
8441.16 420
8442.03 442
8442.90 479
8443.76 489
8444.63 501
8445.50 493
8446.37 494
8447.23 474
8448.10 491
8448.97 466
8449.84 481
8450.70 462
8451.57 489
8452.44 508
8453.31 457
8454.17 525
8455.04 581
8455.91 539
8456.78 550
8457.65 585
8458.51 606
8459.38 605
8460.25 615
8461.12 559
8461.99 591
8462.86 560
8463.72 549
8464.59 532
8465.46 477
8466.33 527
8467.20 534
8468.07 590
8468.93 654
8469.80 669
8470.67 678
8471.54 653
8472.41 755
8473.28 763
8474.15 774
8475.02 678
8475.89 721
8476.75 657
8477.62 597
8478.49 537
8479.36 521
8480.23 490
8481.10 495
8481.97 539
8482.84 455
8483.71 451
8484.58 502
8485.45 503
8486.32 474
8487.19 491
8488.06 475
8488.92 444
8489.79 465
8490.66 476
8491.53 494
8492.40 479
8493.27 506
8494.14 451
8495.01 480
8495.88 488
8496.75 453
8497.62 455
8498.49 482
8499.36 437
8500.23 446
8501.10 493
8501.97 511
8502.85 500
8503.72 470
8504.59 477
8505.46 538
8506.33 519
8507.20 486
8508.07 540
8508.94 469
8509.81 468
8510.68 568
8511.55 564
8512.42 553
8513.29 513
8514.16 553
8515.03 492
8515.91 498
8516.78 506
8517.65 473
8518.52 534
8519.39 472
8520.26 489
8521.13 508
8522.00 483
8522.88 535
8523.75 486
8524.62 453
8525.49 537
8526.36 500
8527.23 498
8528.10 440
8528.98 521
8529.85 524
8530.72 518
8531.59 516
8532.46 544
8533.34 506
8534.21 515
8535.08 519
8535.95 496
8536.82 543
8537.70 577
8538.57 602
8539.44 584
8540.31 542
8541.18 540
8542.06 575
8542.93 588
8543.80 506
8544.67 509
8545.55 485
8546.42 564
8547.29 531
8548.17 498
8549.04 506
8549.91 552
8550.78 541
8551.66 569
8552.53 596
8553.40 735
8554.28 766
8555.15 872
8556.02 972
8556.89 1011
8557.77 1005
8558.64 985
8559.51 981
8560.39 846
8561.26 735
8562.13 657
8563.01 632
8563.88 556
8564.75 564
8565.63 536
8566.50 561
8567.38 554
8568.25 476
8569.12 486
8570.00 541
8570.87 502
8571.74 504
8572.62 515
8573.49 440
8574.37 422
8575.24 480
8576.11 507
8576.99 474
8577.86 442
8578.74 456
8579.61 449
8580.49 452
8581.36 467
8582.23 424
8583.11 431
8583.98 431
8584.86 428
8585.73 442
8586.61 424
8587.48 450
8588.36 481
8589.23 434
8590.11 423
8590.98 467
8591.86 420
8592.73 482
8593.61 409
8594.48 467
8595.36 515
8596.23 558
8597.11 524
8597.98 464
8598.86 447
8599.73 444
8600.61 458
8601.48 411
8602.36 420
8603.23 435
8604.11 406
8604.99 383
8605.86 402
8606.74 405
8607.61 423
8608.49 457
8609.36 426
8610.24 411
8611.12 382
8611.99 397
8612.87 392
8613.74 415
8614.62 412
8615.50 445
8616.37 403
8617.25 451
8618.12 419
8619.00 468
8619.88 454
8620.75 449
8621.63 432
8622.51 424
8623.38 465
8624.26 450
8625.14 397
8626.01 396
8626.89 427
8627.77 494
8628.64 438
8629.52 432
8630.40 453
8631.27 420
8632.15 445
8633.03 452
8633.90 480
8634.78 470
8635.66 456
8636.54 419
8637.41 414
8638.29 453
8639.17 424
8640.05 381
8640.92 411
8641.80 407
8642.68 416
8643.55 440
8644.43 431
8645.31 416
8646.19 361
8647.07 369
8647.94 411
8648.82 425
8649.70 471
8650.58 381
8651.45 434
8652.33 400
8653.21 390
8654.09 421
8654.97 412
8655.85 421
8656.72 393
8657.60 385
8658.48 372
8659.36 390
8660.24 398
8661.12 397
8661.99 378
8662.87 352
8663.75 352
8664.63 352
8665.51 340
8666.39 329
8667.27 365
8668.14 398
8669.02 359
8669.90 320
8670.78 310
8671.66 408
8672.54 371
8673.42 346
8674.30 401
8675.18 393
8676.06 421
8676.94 372
8677.81 409
8678.69 341
8679.57 362
8680.45 406
8681.33 424
8682.21 435
8683.09 362
8683.97 360
8684.85 348
8685.73 347
8686.61 338
8687.49 384
8688.37 433
8689.25 405
8690.13 422
8691.01 410
8691.89 390
8692.77 432
8693.65 501
8694.53 463
8695.41 460
8696.29 495
8697.17 467
8698.05 464
8698.93 416
8699.81 365
8700.69 429
8701.57 393
8702.45 377
8703.33 422
8704.21 396
8705.09 338
8705.98 319
8706.86 374
8707.74 361
8708.62 358
8709.50 325
8710.38 365
8711.26 325
8712.14 334
8713.02 347
8713.90 421
8714.79 388
8715.67 354
8716.55 373
8717.43 347
8718.31 353
8719.19 325
8720.07 336
8720.95 370
8721.84 420
8722.72 353
8723.60 353
8724.48 348
8725.36 370
8726.24 376
8727.13 389
8728.01 358
8728.89 360
8729.77 398
8730.65 373
8731.54 402
8732.42 386
8733.30 420
8734.18 411
8735.06 372
8735.95 383
8736.83 311
8737.71 361
8738.59 367
8739.48 354
8740.36 381
8741.24 340
8742.12 358
8743.01 412
8743.89 401
8744.77 328
8745.65 346
8746.54 351
8747.42 359
8748.30 324
8749.19 338
8750.07 381
8750.95 338
8751.83 365
8752.72 345
8753.60 424
8754.48 412
8755.37 369
8756.25 345
8757.13 393
8758.02 449
8758.90 422
8759.78 461
8760.67 487
8761.55 496
8762.43 483
8763.32 515
8764.20 441
8765.09 409
8765.97 323
8766.85 414
8767.74 416
8768.62 412
8769.51 369
8770.39 365
8771.27 384
8772.16 375
8773.04 424
8773.93 354
8774.81 367
8775.69 406
8776.58 384
8777.46 371
8778.35 381
8779.23 343
8780.12 316
8781.00 289
8781.89 342
8782.77 358
8783.65 320
8784.54 355
8785.42 301
8786.31 338
8787.19 319
8788.08 319
8788.96 338
8789.85 357
8790.73 315
8791.62 322
8792.50 317
8793.39 290
8794.27 314
8795.16 340
8796.04 332
8796.93 334
8797.82 352
8798.70 322
8799.59 322
8800.47 287
8801.36 364
8802.24 343
8803.13 327
8804.01 303
8804.90 308
8805.79 311
8806.67 311
8807.56 289
8808.44 314
8809.33 297
8810.22 340
8811.10 315
8811.99 310
8812.87 328
8813.76 325
8814.65 350
8815.53 359
8816.42 300
8817.30 315
8818.19 326
8819.08 329
8819.96 289
8820.85 270
8821.74 298
8822.62 276
8823.51 296
8824.40 319
8825.28 329
8826.17 286
8827.06 329
8827.94 316
8828.83 300
8829.72 321
8830.61 277
8831.49 310
8832.38 246
8833.27 296
8834.15 291
8835.04 352
8835.93 339
8836.82 301
8837.70 353
8838.59 351
8839.48 302
8840.37 300
8841.25 302
8842.14 262
8843.03 315
8843.92 341
8844.80 338
8845.69 294
8846.58 249
8847.47 276
8848.36 338
8849.24 305
8850.13 319
8851.02 289
8851.91 295
8852.80 324
8853.68 326
8854.57 279
8855.46 328
8856.35 354
8857.24 295
8858.13 290
8859.01 283
8859.90 310
8860.79 335
8861.68 295
8862.57 283
8863.46 331
8864.35 291
8865.23 272
8866.12 282
8867.01 292
8867.90 302
8868.79 302
8869.68 323
8870.57 319
8871.46 306
8872.35 316
8873.24 345
8874.12 293
8875.01 295
8875.90 326
8876.79 312
8877.68 309
8878.57 289
8879.46 299
8880.35 308
8881.24 300
8882.13 290
8883.02 307
8883.91 302
8884.80 303
8885.69 281
8886.58 306
8887.47 287
8888.36 336
8889.25 301
8890.14 282
8891.03 266
8891.92 278
8892.81 311
8893.70 307
8894.59 296
8895.48 292
8896.37 308
8897.26 264
8898.15 301
8899.04 298
8899.93 282
8900.82 258
8901.71 277
8902.60 266
8903.49 300
8904.38 261
8905.28 279
8906.17 307
8907.06 272
8907.95 262
8908.84 285
8909.73 304
8910.62 341
8911.51 264
8912.40 289
8913.29 315
8914.19 278
8915.08 244
8915.97 283
8916.86 280
8917.75 272
8918.64 335
8919.53 286
8920.43 336
8921.32 278
8922.21 289
8923.10 343
8923.99 269
8924.88 247
8925.78 317
8926.67 280
8927.56 289
8928.45 294
8929.34 232
8930.24 226
8931.13 271
8932.02 261
8932.91 268
8933.80 282
8934.70 276
8935.59 258
8936.48 280
8937.37 266
8938.27 258
8939.16 280
8940.05 279
8940.94 264
8941.84 269
8942.73 249
8943.62 287
8944.51 230
8945.41 272
8946.30 265
8947.19 288
8948.09 285
8948.98 244
8949.87 294
8950.77 344
8951.66 288
8952.55 290
8953.44 238
8954.34 234
8955.23 268
8956.12 237
8957.02 229
8957.91 266
8958.80 299
8959.70 259
8960.59 247
8961.49 252
8962.38 279
8963.27 254
8964.17 249
8965.06 243
8965.95 274
8966.85 317
8967.74 313
8968.64 280
8969.53 247
8970.42 242
8971.32 278
8972.21 264
8973.11 235
8974.00 237
8974.90 227
8975.79 253
8976.68 262
8977.58 285
8978.47 266
8979.37 258
8980.26 244
8981.16 251
8982.05 272
8982.95 273
8983.84 253
8984.74 268
8985.63 211
8986.52 274
8987.42 256
8988.31 236
8989.21 253
8990.10 252
8991.00 259
8991.89 300
8992.79 268
8993.69 217
8994.58 232
8995.48 266
8996.37 253
8997.27 273
8998.16 263
8999.06 251
8999.95 255
9000.85 223
9001.74 224
9002.64 267
9003.54 248
9004.43 242
9005.33 258
9006.22 240
9007.12 236
9008.01 209
9008.91 243
9009.81 258
9010.70 221
9011.60 234
9012.50 291
9013.39 260
9014.29 253
9015.18 252
9016.08 266
9016.98 249
9017.87 256
9018.77 280
9019.67 214
9020.56 194
9021.46 263
9022.36 271
9023.25 228
9024.15 279
9025.05 303
9025.94 315
9026.84 216
9027.74 281
9028.63 288
9029.53 314
9030.43 301
9031.32 287
9032.22 224
9033.12 250
9034.02 291
9034.91 277
9035.81 255
9036.71 299
9037.61 267
9038.50 235
9039.40 245
9040.30 229
9041.20 245
9042.09 256
9042.99 292
9043.89 227
9044.79 249
9045.68 257
9046.58 249
9047.48 264
9048.38 220
9049.28 234
9050.17 257
9051.07 248
9051.97 288
9052.87 245
9053.77 241
9054.66 259
9055.56 230
9056.46 324
9057.36 262
9058.26 267
9059.16 297
9060.06 280
9060.95 276
9061.85 297
9062.75 278
9063.65 311
9064.55 292
9065.45 290
9066.35 290
9067.25 282
9068.14 264
9069.04 258
9069.94 229
9070.84 244
9071.74 251
9072.64 262
9073.54 278
9074.44 272
9075.34 238
9076.24 244
9077.14 258
9078.04 248
9078.93 230
9079.83 244
9080.73 293
9081.63 286
9082.53 249
9083.43 269
9084.33 229
9085.23 244
9086.13 251
9087.03 277
9087.93 221
9088.83 246
9089.73 252
9090.63 248
9091.53 239
9092.43 248
9093.33 317
9094.23 239
9095.13 248
9096.03 241
9096.93 261
9097.83 250
9098.73 250
9099.63 237
9100.54 262
9101.44 243
9102.34 236
9103.24 249
9104.14 231
9105.04 219
9105.94 236
9106.84 255
9107.74 204
9108.64 245
9109.54 275
9110.44 240
9111.35 262
9112.25 242
9113.15 246
9114.05 247
9114.95 251
9115.85 252
9116.75 203
9117.65 222
9118.56 189
9119.46 211
9120.36 226
9121.26 198
9122.16 232
9123.06 191
9123.97 275
9124.87 265
9125.77 251
9126.67 227
9127.57 220
9128.47 227
9129.38 288
9130.28 244
9131.18 237
9132.08 247
9132.98 249
9133.89 248
9134.79 203
9135.69 217
9136.59 214
9137.50 267
9138.40 234
9139.30 226
9140.20 242
9141.11 226
9142.01 222
9142.91 212
9143.81 220
9144.72 256
9145.62 252
9146.52 221
9147.42 228
9148.33 204
9149.23 219
9150.13 249
9151.04 238
9151.94 225
9152.84 213
9153.75 207
9154.65 244
9155.55 263
9156.46 259
9157.36 262
9158.26 271
9159.17 235
9160.07 217
9160.97 250
9161.88 239
9162.78 237
9163.68 223
9164.59 239
9165.49 206
9166.40 220
9167.30 253
9168.20 246
9169.11 219
9170.01 220
9170.92 239
9171.82 203
9172.72 240
9173.63 245
9174.53 223
9175.44 214
9176.34 231
9177.24 255
9178.15 241
9179.05 263
9179.96 220
9180.86 241
9181.77 256
9182.67 216
9183.58 207
9184.48 253
9185.39 251
9186.29 228
9187.20 202
9188.10 240
9189.01 239
9189.91 277
9190.82 233
9191.72 268
9192.63 233
9193.53 246
9194.44 226
9195.34 274
9196.25 272
9197.15 220
9198.06 229
9198.96 239
9199.87 246
9200.77 238
9201.68 250
9202.58 257
9203.49 240
9204.40 261
9205.30 245
9206.21 247
9207.11 235
9208.02 223
9208.92 258
9209.83 255
9210.74 257
9211.64 206
9212.55 185
9213.45 224
9214.36 283
9215.27 232
9216.17 202
9217.08 219
9217.99 228
9218.89 233
9219.80 222
9220.71 196
9221.61 212
9222.52 252
9223.43 236
9224.33 239
9225.24 238
9226.15 216
9227.05 252
9227.96 254
9228.87 207
9229.77 228
9230.68 221
9231.59 235
9232.49 253
9233.40 231
9234.31 226
9235.22 237
9236.12 242
9237.03 229
9237.94 223
9238.84 254
9239.75 270
9240.66 197
9241.57 186
9242.47 227
9243.38 242
9244.29 252
9245.20 229
9246.11 217
9247.01 223
9247.92 248
9248.83 198
9249.74 230
9250.64 224
9251.55 233
9252.46 278
9253.37 251
9254.28 236
9255.19 201
9256.09 224
9257.00 215
9257.91 256
9258.82 252
9259.73 238
9260.64 247
9261.54 213
9262.45 204
9263.36 225
9264.27 222
9265.18 235
9266.09 246
9267.00 183
9267.90 210
9268.81 292
9269.72 245
9270.63 231
9271.54 216
9272.45 232
9273.36 241
9274.27 226
9275.18 240
9276.09 224
9277.00 248
9277.90 210
9278.81 217
9279.72 250
9280.63 229
9281.54 231
9282.45 252
9283.36 254
9284.27 184
9285.18 215
9286.09 209
9287.00 200
9287.91 215
9288.82 227
9289.73 233
9290.64 218
9291.55 248
9292.46 191
9293.37 217
9294.28 253
9295.19 284
9296.10 243
9297.01 251
9297.92 243
9298.83 252
9299.74 241
9300.65 260
9301.56 182
9302.47 228
9303.38 223
9304.29 230
9305.20 242
9306.12 258
9307.03 240
9307.94 265
9308.85 247
9309.76 274
9310.67 271
9311.58 249
9312.49 221
9313.40 202
9314.31 259
9315.22 275
9316.14 217
9317.05 243
9317.96 227
9318.87 199
9319.78 237
9320.69 274
9321.60 228
9322.52 235
9323.43 246
9324.34 230
9325.25 235
9326.16 228
9327.07 228
9327.99 255
9328.90 235
9329.81 202
9330.72 212
9331.63 233
9332.54 251
9333.46 238
9334.37 200
9335.28 195
9336.19 212
9337.11 207
9338.02 218
9338.93 218
9339.84 265
9340.75 247
9341.67 218
9342.58 268
9343.49 274
9344.40 210
9345.32 266
9346.23 275
9347.14 225
9348.06 214
9348.97 248
9349.88 232
9350.79 271
9351.71 217
9352.62 243
9353.53 245
9354.45 253
9355.36 260
9356.27 245
9357.19 248
9358.10 226
9359.01 224
9359.93 229
9360.84 224
9361.75 194
9362.67 212
9363.58 240
9364.49 216
9365.41 200
9366.32 270
9367.23 219
9368.15 261
9369.06 224
9369.97 271
9370.89 213
9371.80 220
9372.72 242
9373.63 214
9374.54 239
9375.46 205
9376.37 251
9377.29 217
9378.20 219
9379.12 215
9380.03 237
9380.94 265
9381.86 252
9382.77 206
9383.69 244
9384.60 273
9385.52 304
9386.43 257
9387.35 252
9388.26 243
9389.18 274
9390.09 222
9391.01 219
9391.92 249
9392.84 254
9393.75 247
9394.67 232
9395.58 230
9396.50 243
9397.41 250
9398.33 237
9399.24 259
9400.16 246
9401.07 225
9401.99 232
9402.90 241
9403.82 228
9404.73 219
9405.65 225
9406.56 217
9407.48 199
9408.40 214
9409.31 229
9410.23 203
9411.14 248
9412.06 256
9412.98 217
9413.89 234
9414.81 192
9415.72 233
9416.64 229
9417.56 187
9418.47 203
9419.39 207
9420.30 191
9421.22 256
9422.14 233
9423.05 224
9423.97 214
9424.89 223
9425.80 228
9426.72 221
9427.64 204
9428.55 230
9429.47 262
9430.39 214
9431.30 235
9432.22 214
9433.14 202
9434.05 218
9434.97 263
9435.89 245
9436.80 252
9437.72 209
9438.64 205
9439.56 250
9440.47 244
9441.39 212
9442.31 192
9443.23 231
9444.14 233
9445.06 240
9445.98 258
9446.90 208
9447.81 235
9448.73 247
9449.65 202
9450.57 234
9451.48 226
9452.40 252
9453.32 239
9454.24 232
9455.16 230
9456.07 197
9456.99 201
9457.91 240
9458.83 238
9459.75 242
9460.66 220
9461.58 231
9462.50 248
9463.42 191
9464.34 216
9465.26 223
9466.18 219
9467.09 227
9468.01 208
9468.93 217
9469.85 229
9470.77 248
9471.69 223
9472.61 255
9473.53 231
9474.44 207
9475.36 224
9476.28 230
9477.20 208
9478.12 219
9479.04 221
9479.96 229
9480.88 226
9481.80 261
9482.72 235
9483.64 192
9484.56 225
9485.47 240
9486.39 233
9487.31 249
9488.23 207
9489.15 203
9490.07 214
9490.99 189
9491.91 229
9492.83 260
9493.75 234
9494.67 251
9495.59 220
9496.51 204
9497.43 207
9498.35 227
9499.27 227
9500.19 212
9501.11 217
9502.03 202
9502.95 224
9503.87 193
9504.79 188
9505.71 250
9506.63 230
9507.56 209
9508.48 218
9509.40 218
9510.32 238
9511.24 251
9512.16 211
9513.08 250
9514.00 235
9514.92 242
9515.84 267
9516.76 257
9517.68 246
9518.61 226
9519.53 236
9520.45 218
9521.37 273
9522.29 240
9523.21 207
9524.13 201
9525.05 233
9525.98 217
9526.90 220
9527.82 246
9528.74 178
9529.66 218
9530.58 244
9531.50 229
9532.43 240
9533.35 243
9534.27 262
9535.19 238
9536.11 200
9537.04 236
9537.96 240
9538.88 233
9539.80 225
9540.72 251
9541.65 223
9542.57 274
9543.49 208
9544.41 202
9545.34 243
9546.26 215
9547.18 223
9548.10 258
9549.03 254
9549.95 230
9550.87 227
9551.79 245
9552.72 216
9553.64 224
9554.56 220
9555.48 243
9556.41 254
9557.33 232
9558.25 269
9559.18 251
9560.10 222
9561.02 264
9561.95 278
9562.87 262
9563.79 275
9564.72 255
9565.64 210
9566.56 225
9567.49 237
9568.41 257
9569.33 224
9570.26 238
9571.18 256
9572.10 296
9573.03 266
9573.95 225
9574.88 193
9575.80 221
9576.72 255
9577.65 204
9578.57 240
9579.49 216
9580.42 252
9581.34 222
9582.27 227
9583.19 268
9584.12 241
9585.04 218
9585.96 234
9586.89 224
9587.81 236
9588.74 210
9589.66 234
9590.59 241
9591.51 240
9592.44 250
9593.36 233
9594.29 220
9595.21 216
9596.14 227
9597.06 230
9597.98 243
9598.91 253
9599.83 204
9600.76 205
9601.68 281
9602.61 278
9603.54 267
9604.46 216
9605.39 258
9606.31 255
9607.24 235
9608.16 208
9609.09 236
9610.01 243
9610.94 245
9611.86 224
9612.79 219
9613.72 237
9614.64 233
9615.57 230
9616.49 252
9617.42 271
9618.34 245
9619.27 267
9620.20 237
9621.12 257
9622.05 249
9622.97 250
9623.90 268
9624.83 261
9625.75 231
9626.68 213
9627.61 240
9628.53 231
9629.46 243
9630.39 269
9631.31 259
9632.24 239
9633.16 280
9634.09 276
9635.02 279
9635.95 263
9636.87 275
9637.80 334
9638.73 334
9639.65 339
9640.58 313
9641.51 347
9642.43 298
9643.36 278
9644.29 304
9645.22 288
9646.14 268
9647.07 327
9648.00 309
9648.92 307
9649.85 292
9650.78 357
9651.71 357
9652.63 378
9653.56 375
9654.49 343
9655.42 337
9656.34 290
9657.27 292
9658.20 290
9659.13 311
9660.06 319
9660.98 295
9661.91 276
9662.84 302
9663.77 298
9664.70 284
9665.62 263
9666.55 259
9667.48 283
9668.41 287
9669.34 298
9670.27 337
9671.19 324
9672.12 343
9673.05 343
9673.98 296
9674.91 319
9675.84 289
9676.77 332
9677.70 334
9678.62 336
9679.55 281
9680.48 312
9681.41 290
9682.34 265
9683.27 257
9684.20 259
9685.13 282
9686.06 309
9686.99 299
9687.91 302
9688.84 347
9689.77 321
9690.70 351
9691.63 338
9692.56 344
9693.49 292
9694.42 362
9695.35 344
9696.28 309
9697.21 322
9698.14 278
9699.07 329
9700.00 348
9700.93 320
9701.86 338
9702.79 317
9703.72 309
9704.65 298
9705.58 315
9706.51 363
9707.44 330
9708.37 306
9709.30 314
9710.23 271
9711.16 283
9712.09 297
9713.02 280
9713.95 279
9714.88 275
9715.81 243
9716.74 322
9717.67 300
9718.61 266
9719.54 294
9720.47 277
9721.40 286
9722.33 248
9723.26 276
9724.19 261
9725.12 276
9726.05 302
9726.98 329
9727.92 276
9728.85 268
9729.78 281
9730.71 354
9731.64 338
9732.57 295
9733.50 301
9734.43 330
9735.37 344
9736.30 324
9737.23 292
9738.16 305
9739.09 288
9740.02 308
9740.96 316
9741.89 325
9742.82 318
9743.75 288
9744.68 301
9745.62 299
9746.55 308
9747.48 318
9748.41 323
9749.34 319
9750.28 328
9751.21 303
9752.14 309
9753.07 342
9754.01 337
9754.94 334
9755.87 281
9756.80 329
9757.74 391
9758.67 320
9759.60 284
9760.53 355
9761.47 340
9762.40 322
9763.33 312
9764.27 349
9765.20 335
9766.13 375
9767.07 360
9768.00 348
9768.93 361
9769.86 357
9770.80 331
9771.73 352
9772.66 363
9773.60 359
9774.53 352
9775.47 377
9776.40 346
9777.33 390
9778.27 355
9779.20 351
9780.13 351
9781.07 385
9782.00 414
9782.93 480
9783.87 455
9784.80 431
9785.74 465
9786.67 441
9787.60 427
9788.54 429
9789.47 427
9790.41 419
9791.34 446
9792.28 433
9793.21 351
9794.14 348
9795.08 392
9796.01 384
9796.95 368
9797.88 418
9798.82 456
9799.75 494
9800.69 447
9801.62 451
9802.56 438
9803.49 433
9804.42 420
9805.36 446
9806.29 394
9807.23 320
9808.16 354
9809.10 316
9810.03 321
9810.97 322
9811.91 306
9812.84 286
9813.78 329
9814.71 309
9815.65 309
9816.58 286
9817.52 301
9818.45 285
9819.39 278
9820.32 314
9821.26 263
9822.20 259
9823.13 321
9824.07 334
9825.00 329
9825.94 284
9826.87 312
9827.81 306
9828.75 298
9829.68 307
9830.62 257
9831.55 280
9832.49 304
9833.43 275
9834.36 271
9835.30 299
9836.24 261
9837.17 295
9838.11 343
9839.05 333
9839.98 347
9840.92 298
9841.86 340
9842.79 338
9843.73 337
9844.67 352
9845.60 302
9846.54 314
9847.48 261
9848.41 261
9849.35 269
9850.29 283
9851.22 315
9852.16 313
9853.10 316
9854.04 298
9854.97 288
9855.91 332
9856.85 315
9857.79 304
9858.72 316
9859.66 270
9860.60 327
9861.54 325
9862.47 314
9863.41 326
9864.35 316
9865.29 304
9866.22 317
9867.16 301
9868.10 277
9869.04 305
9869.98 350
9870.91 324
9871.85 332
9872.79 341
9873.73 328
9874.67 325
9875.60 330
9876.54 369
9877.48 328
9878.42 329
9879.36 324
9880.30 355
9881.24 287
9882.17 299
9883.11 325
9884.05 339
9884.99 329
9885.93 331
9886.87 335
9887.81 316
9888.74 285
9889.68 279
9890.62 263
9891.56 282
9892.50 285
9893.44 320
9894.38 321
9895.32 292
9896.26 303
9897.20 346
9898.14 293
9899.08 307
9900.01 307
9900.95 322
9901.89 307
9902.83 312
9903.77 284
9904.71 307
9905.65 325
9906.59 330
9907.53 329
9908.47 299
9909.41 312
9910.35 334
9911.29 361
9912.23 312
9913.17 333
9914.11 324
9915.05 321
9915.99 346
9916.93 360
9917.87 317
9918.81 336
9919.75 321
9920.69 350
9921.63 333
9922.57 382
9923.51 399
9924.46 379
9925.40 458
9926.34 476
9927.28 618
9928.22 694
9929.16 773
9930.10 726
9931.04 778
9931.98 717
9932.92 596
9933.86 536
9934.80 496
9935.75 429
9936.69 415
9937.63 387
9938.57 359
9939.51 327
9940.45 292
9941.39 332
9942.34 338
9943.28 333
9944.22 375
9945.16 352
9946.10 334
9947.04 352
9947.98 319
9948.93 298
9949.87 334
9950.81 331
9951.75 329
9952.69 290
9953.64 301
9954.58 303
9955.52 328
9956.46 317
9957.40 360
9958.35 315
9959.29 310
9960.23 331
9961.17 329
9962.12 315
9963.06 301
9964.00 301
9964.94 374
9965.89 313
9966.83 293
9967.77 308
9968.71 330
9969.66 353
9970.60 314
9971.54 350
9972.48 390
9973.43 367
9974.37 407
9975.31 397
9976.26 340
9977.20 384
9978.14 342
9979.09 329
9980.03 265
9980.97 269
9981.92 300
9982.86 239
9983.80 294
9984.75 278
9985.69 240
9986.63 293
9987.58 297
9988.52 322
9989.46 325
9990.41 253
9991.35 241
9992.30 261
9993.24 293
9994.18 296
9995.13 269
9996.07 282
9997.01 328
9997.96 258
9998.90 303
9999.85 271
10000.79 318
10001.74 329
10002.68 303
10003.62 307
10004.57 306
10005.51 303
10006.46 325
10007.40 311
10008.35 293
10009.29 337
10010.24 305
10011.18 288
10012.13 329
10013.07 291
10014.01 302
10014.96 284
10015.90 277
10016.85 251
10017.79 315
10018.74 288
10019.68 287
10020.63 249
10021.58 273
10022.52 252
10023.47 267
10024.41 278
10025.36 270
10026.30 261
10027.25 213
10028.19 249
10029.14 254
10030.08 239
10031.03 253
10031.98 283
10032.92 293
10033.87 284
10034.81 264
10035.76 235
10036.70 263
10037.65 278
10038.60 245
10039.54 251
10040.49 256
10041.43 244
10042.38 226
10043.33 243
10044.27 266
10045.22 301
10046.17 258
10047.11 270
10048.06 285
10049.01 260
10049.95 245
10050.90 219
10051.84 236
10052.79 270
10053.74 215
10054.69 206
10055.63 224
10056.58 244
10057.53 256
10058.47 249
10059.42 194
10060.37 200
10061.31 227
10062.26 241
10063.21 229
10064.16 247
10065.10 248
10066.05 241
10067.00 279
10067.94 228
10068.89 237
10069.84 241
10070.79 247
10071.73 236
10072.68 242
10073.63 253
10074.58 242
10075.53 222
10076.47 255
10077.42 215
10078.37 213
10079.32 245
10080.26 276
10081.21 254
10082.16 245
10083.11 222
10084.06 241
10085.01 243
10085.95 251
10086.90 249
10087.85 267
10088.80 256
10089.75 250
10090.70 289
10091.64 225
10092.59 210
10093.54 236
10094.49 222
10095.44 240
10096.39 235
10097.34 266
10098.28 242
10099.23 258
10100.18 253
10101.13 215
10102.08 194
10103.03 249
10103.98 186
10104.93 201
10105.88 216
10106.83 230
10107.78 178
10108.72 194
10109.67 201
10110.62 261
10111.57 229
10112.52 200
10113.47 195
10114.42 199
10115.37 208
10116.32 187
10117.27 222
10118.22 213
10119.17 211
10120.12 221
10121.07 195
10122.02 215
10122.97 177
10123.92 190
10124.87 220
10125.82 266
10126.77 215
10127.72 201
10128.67 238
10129.62 183
10130.57 170
10131.52 251
10132.47 215
10133.42 208
10134.37 216
10135.32 215
10136.27 168
10137.22 195
10138.18 238
10139.13 246
10140.08 220
10141.03 209
10141.98 226
10142.93 197
10143.88 208
10144.83 195
10145.78 195
10146.73 196
10147.68 201
10148.64 204
10149.59 184
10150.54 202
10151.49 226
10152.44 184
10153.39 209
10154.34 226
10155.30 206
10156.25 206
10157.20 209
10158.15 214
10159.10 173
10160.05 207
10161.01 198
10161.96 236
10162.91 234
10163.86 200
10164.81 216
10165.76 218
10166.72 217
10167.67 256
10168.62 223
10169.57 218
10170.53 197
10171.48 224
10172.43 213
10173.38 196
10174.33 227
10175.29 203
10176.24 231
10177.19 217
10178.14 232
10179.10 205
10180.05 205
10181.00 223
10181.96 224
10182.91 180
10183.86 189
10184.81 241
10185.77 218
10186.72 193
10187.67 195
10188.63 208
10189.58 202
10190.53 237
10191.49 230
10192.44 221
10193.39 190
10194.35 236
10195.30 260
10196.25 243
10197.21 215
10198.16 237
10199.11 264
10200.07 211
10201.02 238
10201.97 239
10202.93 238
10203.88 190
10204.84 230
10205.79 223
10206.74 285
10207.70 289
10208.65 332
10209.60 299
10210.56 321
10211.51 305
10212.47 300
10213.42 307
10214.38 271
10215.33 235
10216.28 236
10217.24 269
10218.19 207
10219.15 207
10220.10 231
10221.06 237
10222.01 224
10222.97 216
10223.92 200
10224.88 240
10225.83 248
10226.79 193
10227.74 190
10228.70 216
10229.65 196
10230.61 263
10231.56 207
10232.52 212
10233.47 200
10234.43 209
10235.38 209
10236.34 217
10237.29 215
10238.25 218
10239.20 244
10240.16 191
10241.11 197
10242.07 211
10243.03 235
10243.98 246
10244.94 244
10245.89 215
10246.85 238
10247.80 263
10248.76 256
10249.72 225
10250.67 247
10251.63 200
10252.58 203
10253.54 222
10254.50 228
10255.45 228
10256.41 226
10257.36 195
10258.32 221
10259.28 207
10260.23 206
10261.19 217
10262.15 206
10263.10 183
10264.06 208
10265.02 187
10265.97 204
10266.93 188
10267.89 214
10268.84 173
10269.80 232
10270.76 240
10271.71 222
10272.67 206
10273.63 221
10274.59 187
10275.54 175
10276.50 181
10277.46 194
10278.41 181
10279.37 193
10280.33 207
10281.29 191
10282.24 221
10283.20 180
10284.16 208
10285.12 203
10286.07 210
10287.03 221
10287.99 218
10288.95 202
10289.91 227
10290.86 229
10291.82 195
10292.78 178
10293.74 183
10294.70 200
10295.65 188
10296.61 180
10297.57 177
10298.53 176
10299.49 188
10300.44 210
10301.40 204
10302.36 173
10303.32 214
10304.28 192
10305.24 213
10306.20 183
10307.15 211
10308.11 219
10309.07 188
10310.03 216
10310.99 189
10311.95 190
10312.91 220
10313.87 188
10314.82 173
10315.78 182
10316.74 178
10317.70 173
10318.66 223
10319.62 209
10320.58 179
10321.54 215
10322.50 232
10323.46 218
10324.42 187
10325.38 192
10326.34 187
10327.29 182
10328.25 169
10329.21 168
10330.17 177
10331.13 180
10332.09 189
10333.05 173
10334.01 208
10334.97 210
10335.93 241
10336.89 196
10337.85 174
10338.81 186
10339.77 185
10340.73 200
10341.69 229
10342.65 192
10343.61 214
10344.57 180
10345.54 189
10346.50 206
10347.46 199
10348.42 183
10349.38 194
10350.34 201
10351.30 176
10352.26 183
10353.22 163
10354.18 179
10355.14 188
10356.10 193
10357.06 222
10358.02 220
10358.99 173
10359.95 176
10360.91 184
10361.87 182
10362.83 191
10363.79 166
10364.75 197
10365.71 199
10366.68 190
10367.64 200
10368.60 203
10369.56 188
10370.52 181
10371.48 192
10372.44 160
10373.41 202
10374.37 198
10375.33 209
10376.29 207
10377.25 223
10378.22 178
10379.18 152
10380.14 149
10381.10 179
10382.06 197
10383.03 220
10383.99 182
10384.95 140
10385.91 172
10386.88 183
10387.84 206
10388.80 176
10389.76 212
10390.72 177
10391.69 182
10392.65 188
10393.61 193
10394.58 226
10395.54 236
10396.50 178
10397.46 192
10398.43 221
10399.39 210
10400.35 174
10401.32 166
10402.28 211
10403.24 185
10404.20 173
10405.17 200
10406.13 211
10407.09 241
10408.06 201
10409.02 208
10409.98 209
10410.95 180
10411.91 222
10412.88 221
10413.84 225
10414.80 191
10415.77 210
10416.73 169
10417.69 234
10418.66 242
10419.62 280
10420.59 319
10421.55 278
10422.51 298
10423.48 289
10424.44 261
10425.41 242
10426.37 248
10427.33 198
10428.30 207
10429.26 184
10430.23 191
10431.19 180
10432.16 184
10433.12 187
10434.08 182
10435.05 198
10436.01 217
10436.98 188
10437.94 169
10438.91 164
10439.87 159
10440.84 173
10441.80 178
10442.77 176
10443.73 164
10444.70 191
10445.66 204
10446.63 206
10447.59 200
10448.56 181
10449.52 168
10450.49 175
10451.45 180
10452.42 195
10453.38 225
10454.35 183
10455.32 191
10456.28 216
10457.25 204
10458.21 218
10459.18 217
10460.14 207
10461.11 214
10462.08 201
10463.04 171
10464.01 198
10464.97 172
10465.94 167
10466.90 196
10467.87 214
10468.84 127
10469.80 167
10470.77 188
10471.74 198
10472.70 147
10473.67 162
10474.63 166
10475.60 209
10476.57 203
10477.53 214
10478.50 182
10479.47 163
10480.43 173
10481.40 210
10482.37 188
10483.33 179
10484.30 143
10485.27 152
10486.24 211
10487.20 164
10488.17 172
10489.14 187
10490.10 190
10491.07 208
10492.04 172
10493.01 188
10493.97 158
10494.94 158
10495.91 186
10496.87 189
10497.84 141
10498.81 195
10499.78 200
10500.74 191
10501.71 182
10502.68 168
10503.65 188
10504.62 190
10505.58 165
10506.55 159
10507.52 173
10508.49 186
10509.46 183
10510.42 148
10511.39 199
10512.36 165
10513.33 171
10514.30 195
10515.26 180
10516.23 184
10517.20 144
10518.17 162
10519.14 168
10520.11 173
10521.08 167
10522.04 135
10523.01 159
10523.98 172
10524.95 169
10525.92 184
10526.89 181
10527.86 186
10528.83 151
10529.79 178
10530.76 177
10531.73 154
10532.70 155
10533.67 160
10534.64 178
10535.61 163
10536.58 168
10537.55 186
10538.52 161
10539.49 160
10540.46 153
10541.43 149
10542.39 167
10543.36 195
10544.33 171
10545.30 186
10546.27 195
10547.24 173
10548.21 189
10549.18 190
10550.15 192
10551.12 167
10552.09 152
10553.06 192
10554.03 181
10555.00 156
10555.97 156
10556.94 176
10557.91 193
10558.88 158
10559.85 154
10560.82 160
10561.80 147
10562.77 190
10563.74 169
10564.71 190
10565.68 199
10566.65 188
10567.62 171
10568.59 201
10569.56 189
10570.53 186
10571.50 187
10572.47 220
10573.44 190
10574.41 188
10575.39 147
10576.36 144
10577.33 159
10578.30 165
10579.27 178
10580.24 162
10581.21 181
10582.18 176
10583.16 176
10584.13 171
10585.10 159
10586.07 180
10587.04 168
10588.01 193
10588.99 183
10589.96 169
10590.93 152
10591.90 156
10592.87 166
10593.84 165
10594.82 173
10595.79 198
10596.76 206
10597.73 164
10598.70 142
10599.68 165
10600.65 178
10601.62 167
10602.59 167
10603.57 189
10604.54 156
10605.51 150
10606.48 175
10607.46 169
10608.43 155
10609.40 168
10610.37 192
10611.35 156
10612.32 173
10613.29 172
10614.27 164
10615.24 174
10616.21 145
10617.18 156
10618.16 151
10619.13 152
10620.10 143
10621.08 158
10622.05 164
10623.02 146
10624.00 178
10624.97 155
10625.94 181
10626.92 195
10627.89 205
10628.86 159
10629.84 160
10630.81 153
10631.78 147
10632.76 140
10633.73 158
10634.71 150
10635.68 183
10636.65 137
10637.63 166
10638.60 133
10639.58 188
10640.55 170
10641.52 155
10642.50 173
10643.47 162
10644.45 162
10645.42 157
10646.39 166
10647.37 180
10648.34 189
10649.32 174
10650.29 175
10651.27 155
10652.24 212
10653.22 199
10654.19 171
10655.17 185
10656.14 179
10657.12 182
10658.09 159
10659.07 142
10660.04 154
10661.01 152
10661.99 169
10662.97 181
10663.94 163
10664.92 169
10665.89 179
10666.87 185
10667.84 168
10668.82 155
10669.79 133
10670.77 131
10671.74 143
10672.72 133
10673.69 152
10674.67 184
10675.65 152
10676.62 165
10677.60 148
10678.57 138
10679.55 162
10680.52 181
10681.50 163
10682.48 155
10683.45 154
10684.43 157
10685.40 170
10686.38 181
10687.36 175
10688.33 143
10689.31 150
10690.29 133
10691.26 157
10692.24 153
10693.22 180
10694.19 154
10695.17 158
10696.14 180
10697.12 167
10698.10 146
10699.08 130
10700.05 168
10701.03 145
10702.01 155
10702.98 167
10703.96 190
10704.94 139
10705.91 164
10706.89 143
10707.87 155
10708.85 156
10709.82 153
10710.80 143
10711.78 130
10712.75 128
10713.73 142
10714.71 159
10715.69 144
10716.66 125
10717.64 160
10718.62 178
10719.60 168
10720.57 156
10721.55 153
10722.53 138
10723.51 133
10724.49 144
10725.46 136
10726.44 135
10727.42 145
10728.40 173
10729.38 155
10730.35 132
10731.33 202
10732.31 169
10733.29 202
10734.27 188
10735.25 171
10736.22 152
10737.20 172
10738.18 157
10739.16 155
10740.14 125
10741.12 144
10742.10 163
10743.08 155
10744.05 169
10745.03 161
10746.01 136
10746.99 136
10747.97 174
10748.95 145
10749.93 130
10750.91 133
10751.89 167
10752.87 164
10753.84 159
10754.82 170
10755.80 172
10756.78 156
10757.76 128
10758.74 140
10759.72 147
10760.70 134
10761.68 148
10762.66 160
10763.64 147
10764.62 154
10765.60 160
10766.58 169
10767.56 144
10768.54 151
10769.52 162
10770.50 161
10771.48 139
10772.46 144
10773.44 129
10774.42 163
10775.40 137
10776.38 176
10777.36 180
10778.34 136
10779.32 152
10780.30 155
10781.28 150
10782.26 111
10783.24 141
10784.22 135
10785.20 158
10786.19 154
10787.17 155
10788.15 159
10789.13 153
10790.11 169
10791.09 153
10792.07 149
10793.05 183
10794.03 166
10795.01 130
10796.00 126
10796.98 173
10797.96 167
10798.94 153
10799.92 143
10800.90 153
10801.88 165
10802.86 146
10803.85 152
10804.83 149
10805.81 161
10806.79 144
10807.77 137
10808.75 184
10809.74 165
10810.72 142
10811.70 143
10812.68 170
10813.66 149
10814.65 156
10815.63 166
10816.61 169
10817.59 135
10818.57 167
10819.56 152
10820.54 158
10821.52 147
10822.50 146
10823.49 179
10824.47 149
10825.45 148
10826.43 155
10827.42 170
10828.40 166
10829.38 158
10830.36 159
10831.35 141
10832.33 142
10833.31 137
10834.30 169
10835.28 191
10836.26 182
10837.25 141
10838.23 143
10839.21 122
10840.19 132
10841.18 127
10842.16 151
10843.14 153
10844.13 151
10845.11 144
10846.09 150
10847.08 151
10848.06 181
10849.05 148
10850.03 156
10851.01 159
10852.00 146
10852.98 147
10853.96 127
10854.95 140
10855.93 155
10856.92 178
10857.90 135
10858.88 156
10859.87 148
10860.85 179
10861.84 180
10862.82 168
10863.80 146
10864.79 157
10865.77 175
10866.76 177
10867.74 132
10868.73 137
10869.71 162
10870.70 139
10871.68 153
10872.67 141
10873.65 150
10874.63 174
10875.62 166
10876.60 132
10877.59 185
10878.57 171
10879.56 149
10880.54 176
10881.53 146
10882.51 156
10883.50 139
10884.48 158
10885.47 173
10886.46 169
10887.44 153
10888.43 152
10889.41 159
10890.40 174
10891.38 152
10892.37 155
10893.35 163
10894.34 162
10895.33 153
10896.31 173
10897.30 174
10898.28 177
10899.27 162
10900.25 135
10901.24 156
10902.23 150
10903.21 216
10904.20 146
10905.18 156
10906.17 152
10907.16 158
10908.14 172
10909.13 165
10910.12 143
10911.10 186
10912.09 149
10913.08 118
10914.06 145
10915.05 145
10916.04 154
10917.02 172
10918.01 197
10919.00 156
10919.98 133
10920.97 118
10921.96 193
10922.94 155
10923.93 151
10924.92 145
10925.90 157
10926.89 174
10927.88 164
10928.87 156
10929.85 161
10930.84 171
10931.83 148
10932.82 145
10933.80 146
10934.79 146
10935.78 145
10936.77 162
10937.75 157
10938.74 184
10939.73 178
10940.72 131
10941.70 136
10942.69 143
10943.68 153
10944.67 148
10945.66 140
10946.64 164
10947.63 159
10948.62 139
10949.61 138
10950.60 124
10951.58 152
10952.57 144
10953.56 155
10954.55 209
10955.54 202
10956.53 165
10957.52 200
10958.50 175
10959.49 184
10960.48 166
10961.47 179
10962.46 191
10963.45 189
10964.44 190
10965.42 178
10966.41 169
10967.40 182
10968.39 199
10969.38 172
10970.37 169
10971.36 173
10972.35 198
10973.34 152
10974.33 152
10975.32 163
10976.31 213
10977.29 169
10978.28 153
10979.27 114
10980.26 144
10981.25 168
10982.24 186
10983.23 150
10984.22 142
10985.21 185
10986.20 188
10987.19 163
10988.18 157
10989.17 182
10990.16 186
10991.15 191
10992.14 187
10993.13 155
10994.12 210
10995.11 192
10996.10 173
10997.09 142
10998.08 184
10999.07 203
11000.06 229
11001.05 213
11002.05 199
11003.04 187
11004.03 227
11005.02 287
11006.01 222
11007.00 249
11007.99 184
11008.98 201
11009.97 202
11010.96 139
11011.95 170
11012.94 195
11013.94 153
11014.93 152
11015.92 165
11016.91 185
11017.90 180
11018.89 157
11019.88 160
11020.87 162
11021.87 148
11022.86 213
11023.85 202
11024.84 205
11025.83 163
11026.82 170
11027.81 175
11028.81 178
11029.80 175
11030.79 168
11031.78 187
11032.77 152
11033.77 146
11034.76 156
11035.75 181
11036.74 162
11037.73 171
11038.73 188
11039.72 164
11040.71 172
11041.70 165
11042.70 180
11043.69 175
11044.68 155
11045.67 175
11046.67 200
11047.66 170
11048.65 205
11049.64 168
11050.64 167
11051.63 180
11052.62 152
11053.61 171
11054.61 155
11055.60 144
11056.59 145
11057.59 176
11058.58 179
11059.57 160
11060.57 135
11061.56 159
11062.55 143
11063.55 166
11064.54 173
11065.53 207
11066.53 157
11067.52 156
11068.51 180
11069.51 150
11070.50 162
11071.49 151
11072.49 182
11073.48 168
11074.48 155
11075.47 147
11076.46 166
11077.46 174
11078.45 173
11079.45 170
11080.44 178
11081.43 176
11082.43 152
11083.42 158
11084.42 177
11085.41 203
11086.40 169
11087.40 180
11088.39 164
11089.39 170
11090.38 160
11091.38 172
11092.37 164
11093.37 179
11094.36 160
11095.36 166
11096.35 163
11097.35 140
11098.34 162
11099.34 153
11100.33 167
11101.33 173
11102.32 201
11103.32 183
11104.31 173
11105.31 171
11106.30 205
11107.30 185
11108.29 178
11109.29 158
11110.28 177
11111.28 183
11112.27 235
11113.27 183
11114.26 155
11115.26 180
11116.26 179
11117.25 175
11118.25 155
11119.24 200
11120.24 180
11121.24 209
11122.23 189
11123.23 200
11124.22 222
11125.22 224
11126.22 259
11127.21 249
11128.21 258
11129.20 266
11130.20 238
11131.20 232
11132.19 238
11133.19 213
11134.19 216
11135.18 202
11136.18 218
11137.18 161
11138.17 185
11139.17 188
11140.17 173
11141.16 171
11142.16 170
11143.16 139
11144.15 195
11145.15 168
11146.15 206
11147.14 182
11148.14 187
11149.14 197
11150.14 190
11151.13 158
11152.13 132
11153.13 178
11154.13 169
11155.12 182
11156.12 158
11157.12 160
11158.12 184
11159.11 180
11160.11 195
11161.11 165
11162.11 172
11163.10 177
11164.10 161
11165.10 174
11166.10 165
11167.10 161
11168.09 155
11169.09 147
11170.09 151
11171.09 152
11172.09 165
11173.08 170
11174.08 152
11175.08 176
11176.08 193
11177.08 170
11178.08 173
11179.08 192
11180.07 159
11181.07 158
11182.07 166
11183.07 138
11184.07 151
11185.07 129
11186.07 142
11187.06 163
11188.06 160
11189.06 164
11190.06 152
11191.06 163
11192.06 145
11193.06 155
11194.06 165
11195.06 165
11196.06 128
11197.06 125
11198.06 185
11199.05 131
11200.05 159
11201.05 173
11202.05 187
11203.05 132
11204.05 153
11205.05 137
11206.05 149
11207.05 162
11208.05 175
11209.05 167
11210.05 171
11211.05 149
11212.05 159
11213.05 164
11214.05 160
11215.05 146
11216.05 151
11217.05 161
11218.05 164
11219.05 167
11220.05 144
11221.05 161
11222.05 150
11223.05 144
11224.05 145
11225.06 150
11226.06 160
11227.06 158
11228.06 161
11229.06 146
11230.06 158
11231.06 170
11232.06 147
11233.06 120
11234.06 113
11235.06 131
11236.06 154
11237.07 157
11238.07 158
11239.07 138
11240.07 155
11241.07 164
11242.07 169
11243.07 149
11244.07 136
11245.08 158
11246.08 158
11247.08 139
11248.08 174
11249.08 172
11250.08 129
11251.09 137
11252.09 138
11253.09 128
11254.09 136
11255.09 158
11256.10 161
11257.10 132
11258.10 116
11259.10 150
11260.10 162
11261.11 158
11262.11 150
11263.11 134
11264.11 153
11265.11 163
11266.12 138
11267.12 149
11268.12 157
11269.12 174
11270.13 178
11271.13 174
11272.13 116
11273.14 169
11274.14 157
11275.14 156
11276.14 184
11277.15 148
11278.15 174
11279.15 150
11280.16 190
11281.16 166
11282.16 171
11283.17 176
11284.17 163
11285.17 177
11286.17 148
11287.18 166
11288.18 136
11289.18 135
11290.19 149
11291.19 164
11292.20 175
11293.20 156
11294.20 178
11295.21 158
11296.21 138
11297.21 160
11298.22 159
11299.22 163
11300.23 158
11301.23 173
11302.23 183
11303.24 156
11304.24 138
11305.25 131
11306.25 137
11307.25 153
11308.26 162
11309.26 138
11310.27 143
11311.27 165
11312.28 149
11313.28 166
11314.29 146
11315.29 184
11316.29 149
11317.30 158
11318.30 163
11319.31 132
11320.31 129
11321.32 147
11322.32 154
11323.33 126
11324.33 147
11325.34 158
11326.34 161
11327.35 155
11328.35 150
11329.36 117
11330.36 145
11331.37 135
11332.38 162
11333.38 115
11334.39 140
11335.39 154
11336.40 143
11337.40 121
11338.41 130
11339.41 118
11340.42 129
11341.43 144
11342.43 131
11343.44 138
11344.44 135
11345.45 136
11346.46 154
11347.46 146
11348.47 118
11349.47 129
11350.48 135
11351.49 157
11352.49 142
11353.50 124
11354.50 141
11355.51 146
11356.52 124
11357.52 131
11358.53 137
11359.54 158
11360.54 139
11361.55 129
11362.56 131
11363.56 144
11364.57 102
11365.58 135
11366.58 136
11367.59 133
11368.60 141
11369.61 131
11370.61 131
11371.62 132
11372.63 137
11373.63 136
11374.64 132
11375.65 135
11376.66 144
11377.66 158
11378.67 175
11379.68 147
11380.69 141
11381.69 116
11382.70 128
11383.71 138
11384.72 138
11385.72 121
11386.73 146
11387.74 136
11388.75 124
11389.76 132
11390.76 121
11391.77 131
11392.78 137
11393.79 131
11394.80 122
11395.80 117
11396.81 142
11397.82 138
11398.83 149
11399.84 142
11400.85 152
11401.85 158
11402.86 164
11403.87 164
11404.88 125
11405.89 116
11406.90 123
11407.91 120
11408.91 145
11409.92 128
11410.93 163
11411.94 148
11412.95 140
11413.96 137
11414.97 159
11415.98 141
11416.99 148
11418.00 149
11419.00 142
11420.01 149
11421.02 139
11422.03 118
11423.04 131
11424.05 142
11425.06 130
11426.07 115
11427.08 125
11428.09 140
11429.10 120
11430.11 107
11431.12 148
11432.13 120
11433.14 141
11434.15 118
11435.16 116
11436.17 132
11437.18 166
11438.19 170
11439.20 158
11440.21 134
11441.22 107
11442.23 117
11443.24 119
11444.25 116
11445.26 107
11446.27 116
11447.28 149
11448.29 153
11449.30 112
11450.31 110
11451.32 132
11452.33 147
11453.34 126
11454.36 113
11455.37 117
11456.38 135
11457.39 112
11458.40 115
11459.41 121
11460.42 141
11461.43 142
11462.44 133
11463.45 152
11464.47 119
11465.48 118
11466.49 147
11467.50 151
11468.51 111
11469.52 132
11470.53 117
11471.55 145
11472.56 122
11473.57 121
11474.58 138
11475.59 138
11476.60 148
11477.62 118
11478.63 133
11479.64 127
11480.65 133
11481.66 109
11482.68 128
11483.69 124
11484.70 129
11485.71 130
11486.72 109
11487.74 136
11488.75 122
11489.76 103
11490.77 109
11491.79 118
11492.80 125
11493.81 142
11494.82 127
11495.84 122
11496.85 122
11497.86 115
11498.87 142
11499.89 141
11500.90 122
11501.91 140
11502.93 147
11503.94 147
11504.95 155
11505.96 118
11506.98 115
11507.99 122
11509.00 143
11510.02 132
11511.03 127
11512.04 149
11513.06 159
11514.07 140
11515.08 136
11516.10 132
11517.11 110
11518.13 133
11519.14 145
11520.15 133
11521.17 127
11522.18 115
11523.19 114
11524.21 132
11525.22 132
11526.24 126
11527.25 150
11528.26 133
11529.28 128
11530.29 126
11531.31 108
11532.32 146
11533.33 116
11534.35 131
11535.36 90
11536.38 117
11537.39 112
11538.41 86
11539.42 119
11540.44 129
11541.45 112
11542.47 166
11543.48 187
11544.49 134
11545.51 121
11546.52 123
11547.54 116
11548.55 104
11549.57 118
11550.58 106
11551.60 138
11552.61 131
11553.63 136
11554.64 128
11555.66 136
11556.68 135
11557.69 130
11558.71 120
11559.72 107
11560.74 112
11561.75 111
11562.77 128
11563.78 116
11564.80 131
11565.82 127
11566.83 103
11567.85 122
11568.86 125
11569.88 140
11570.89 131
11571.91 138
11572.93 143
11573.94 111
11574.96 116
11575.97 141
11576.99 119
11578.01 103
11579.02 134
11580.04 117
11581.06 148
11582.07 130
11583.09 138
11584.11 110
11585.12 128
11586.14 141
11587.16 131
11588.17 142
11589.19 142
11590.21 122
11591.22 140
11592.24 104
11593.26 92
11594.27 140
11595.29 147
11596.31 129
11597.32 116
11598.34 119
11599.36 128
11600.38 150
11601.39 149
11602.41 119
11603.43 135
11604.45 163
11605.46 145
11606.48 135
11607.50 134
11608.52 131
11609.53 133
11610.55 137
11611.57 124
11612.59 143
11613.60 131
11614.62 165
11615.64 154
11616.66 141
11617.68 111
11618.69 114
11619.71 126
11620.73 129
11621.75 97
11622.77 105
11623.78 119
11624.80 129
11625.82 130
11626.84 122
11627.86 110
11628.88 138
11629.90 148
11630.91 110
11631.93 115
11632.95 127
11633.97 149
11634.99 157
11636.01 111
11637.03 138
11638.05 153
11639.06 149
11640.08 138
11641.10 116
11642.12 125
11643.14 155
11644.16 130
11645.18 121
11646.20 140
11647.22 123
11648.24 123
11649.26 141
11650.28 111
11651.30 145
11652.31 132
11653.33 117
11654.35 109
11655.37 134
11656.39 114
11657.41 141
11658.43 133
11659.45 152
11660.47 132
11661.49 124
11662.51 134
11663.53 121
11664.55 102
11665.57 133
11666.59 125
11667.61 114
11668.63 126
11669.65 105
11670.67 107
11671.69 125
11672.71 149
11673.73 149
11674.76 109
11675.78 115
11676.80 119
11677.82 111
11678.84 108
11679.86 132
11680.88 120
11681.90 142
11682.92 107
11683.94 135
11684.96 142
11685.98 130
11687.00 131
11688.03 119
11689.05 117
11690.07 109
11691.09 94
11692.11 114
11693.13 144
11694.15 123
11695.17 99
11696.20 132
11697.22 143
11698.24 113
11699.26 125
11700.28 131
11701.30 102
11702.33 110
11703.35 125
11704.37 111
11705.39 126
11706.41 125
11707.44 110
11708.46 131
11709.48 99
11710.50 99
11711.52 127
11712.55 102
11713.57 133
11714.59 148
11715.61 125
11716.63 122
11717.66 127
11718.68 122
11719.70 120
11720.72 120
11721.75 109
11722.77 93
11723.79 104
11724.82 109
11725.84 104
11726.86 111
11727.88 124
11728.91 129
11729.93 128
11730.95 133
11731.98 141
11733.00 122
11734.02 107
11735.04 89
11736.07 95
11737.09 108
11738.11 111
11739.14 112
11740.16 109
11741.18 134
11742.21 138
11743.23 111
11744.25 95
11745.28 96
11746.30 123
11747.33 117
11748.35 110
11749.37 124
11750.40 111
11751.42 140
11752.44 128
11753.47 114
11754.49 93
11755.52 93
11756.54 108
11757.57 125
11758.59 117
11759.61 111
11760.64 114
11761.66 117
11762.69 117
11763.71 104
11764.74 121
11765.76 109
11766.78 127
11767.81 95
11768.83 146
11769.86 120
11770.88 111
11771.91 133
11772.93 114
11773.96 132
11774.98 101
11776.01 107
11777.03 108
11778.06 127
11779.08 114
11780.11 106
11781.13 128
11782.16 136
11783.18 130
11784.21 135
11785.23 131
11786.26 100
11787.28 110
11788.31 129
11789.34 164
11790.36 105
11791.39 115
11792.41 136
11793.44 144
11794.46 120
11795.49 132
11796.52 104
11797.54 105
11798.57 89
11799.59 94
11800.62 107
11801.65 102
11802.67 113
11803.70 105
11804.72 92
11805.75 119
11806.78 132
11807.80 139
11808.83 109
11809.86 107
11810.88 132
11811.91 134
11812.93 135
11813.96 124
11814.99 115
11816.01 108
11817.04 133
11818.07 122
11819.10 102
11820.12 107
11821.15 148
11822.18 118
11823.20 146
11824.23 95
11825.26 113
11826.28 125
11827.31 117
11828.34 114
11829.37 88
11830.39 112
11831.42 144
11832.45 116
11833.48 118
11834.50 132
11835.53 134
11836.56 145
11837.59 138
11838.61 88
11839.64 97
11840.67 124
11841.70 138
11842.72 111
11843.75 114
11844.78 125
11845.81 122
11846.84 109
11847.86 97
11848.89 121
11849.92 156
11850.95 124
11851.98 119
11853.01 104
11854.03 120
11855.06 117
11856.09 131
11857.12 125
11858.15 91
11859.18 115
11860.20 131
11861.23 106
11862.26 112
11863.29 116
11864.32 98
11865.35 121
11866.38 122
11867.41 129
11868.44 109
11869.46 104
11870.49 135
11871.52 110
11872.55 105
11873.58 97
11874.61 136
11875.64 144
11876.67 137
11877.70 135
11878.73 123
11879.76 137
11880.79 122
11881.82 111
11882.85 120
11883.88 105
11884.91 115
11885.93 102
11886.96 122
11887.99 87
11889.02 113
11890.05 115
11891.08 124
11892.11 127
11893.14 112
11894.17 129
11895.20 133
11896.23 133
11897.26 112
11898.30 135
11899.33 150
11900.36 128
11901.39 130
11902.42 134
11903.45 118
11904.48 106
11905.51 126
11906.54 90
11907.57 126
11908.60 125
11909.63 125
11910.66 129
11911.69 129
11912.72 137
11913.75 131
11914.79 132
11915.82 152
11916.85 106
11917.88 106
11918.91 116
11919.94 131
11920.97 115
11922.00 98
11923.04 143
11924.07 105
11925.10 85
11926.13 104
11927.16 117
11928.19 137
11929.22 151
11930.26 113
11931.29 96
11932.32 90
11933.35 98
11934.38 110
11935.41 90
11936.45 121
11937.48 124
11938.51 109
11939.54 140
11940.58 115
11941.61 90
11942.64 122
11943.67 125
11944.70 98
11945.74 106
11946.77 124
11947.80 115
11948.83 99
11949.87 108
11950.90 116
11951.93 124
11952.96 116
11954.00 117
11955.03 112
11956.06 107
11957.09 101
11958.13 120
11959.16 90
11960.19 122
11961.23 102
11962.26 129
11963.29 105
11964.33 126
11965.36 134
11966.39 90
11967.43 105
11968.46 95
11969.49 131
11970.53 96
11971.56 106
11972.59 102
11973.63 111
11974.66 118
11975.69 110
11976.73 93
11977.76 119
11978.79 104
11979.83 118
11980.86 99
11981.90 102
11982.93 119
11983.96 121
11985.00 110
11986.03 131
11987.07 119
11988.10 134
11989.13 112
11990.17 109
11991.20 128
11992.24 77
11993.27 114
11994.31 125
11995.34 120
11996.38 88
11997.41 118
11998.44 107
11999.48 99
12000.51 110
12001.55 124
12002.58 110
12003.62 85
12004.65 107
12005.69 100
12006.72 146
12007.76 123
12008.79 120
12009.83 109
12010.86 103
12011.90 95
12012.93 121
12013.97 133
12015.00 112
12016.04 114
12017.08 128
12018.11 108
12019.15 110
12020.18 107
12021.22 98
12022.25 100
12023.29 106
12024.32 95
12025.36 86
12026.40 129
12027.43 119
12028.47 152
12029.50 102
12030.54 107
12031.58 115
12032.61 101
12033.65 122
12034.68 87
12035.72 91
12036.76 117
12037.79 118
12038.83 128
12039.87 124
12040.90 127
12041.94 117
12042.98 119
12044.01 116
12045.05 101
12046.09 90
12047.12 104
12048.16 125
12049.20 109
12050.23 100
12051.27 132
12052.31 120
12053.34 115
12054.38 97
12055.42 110
12056.45 108
12057.49 109
12058.53 118
12059.57 99
12060.60 99
12061.64 90
12062.68 122
12063.72 124
12064.75 115
12065.79 93
12066.83 91
12067.87 89
12068.90 112
12069.94 94
12070.98 126
12072.02 108
12073.06 101
12074.09 96
12075.13 91
12076.17 107
12077.21 87
12078.24 87
12079.28 97
12080.32 87
12081.36 85
12082.40 124
12083.44 93
12084.47 84
12085.51 96
12086.55 127
12087.59 109
12088.63 104
12089.67 92
12090.71 103
12091.74 93
12092.78 112
12093.82 100
12094.86 115
12095.90 100
12096.94 114
12097.98 96
12099.02 91
12100.05 109
12101.09 96
12102.13 109
12103.17 98
12104.21 84
12105.25 124
12106.29 136
12107.33 126
12108.37 122
12109.41 96
12110.45 112
12111.49 110
12112.53 94
12113.57 94
12114.61 126
12115.65 123
12116.69 126
12117.72 100
12118.76 103
12119.80 91
12120.84 106
12121.88 98
12122.92 83
12123.96 113
12125.00 94
12126.04 103
12127.08 94
12128.12 86
12129.17 102
12130.21 95
12131.25 110
12132.29 100
12133.33 107
12134.37 118
12135.41 107
12136.45 101
12137.49 99
12138.53 108
12139.57 95
12140.61 75
12141.65 104
12142.69 77
12143.73 80
12144.77 102
12145.82 105
12146.86 94
12147.90 96
12148.94 98
12149.98 109
12151.02 80
12152.06 100
12153.10 91
12154.15 91
12155.19 111
12156.23 100
12157.27 99
12158.31 86
12159.35 109
12160.39 107
12161.44 116
12162.48 105
12163.52 107
12164.56 111
12165.60 114
12166.64 109
12167.69 97
12168.73 94
12169.77 92
12170.81 105
12171.85 104
12172.90 107
12173.94 119
12174.98 118
12176.02 105
12177.07 113
12178.11 109
12179.15 104
12180.19 110
12181.24 109
12182.28 112
12183.32 97
12184.36 102
12185.41 109
12186.45 108
12187.49 109
12188.53 92
12189.58 99
12190.62 100
12191.66 100
12192.71 89
12193.75 126
12194.79 108
12195.84 100
12196.88 119
12197.92 111
12198.97 113
12200.01 114
12201.05 111
12202.10 107
12203.14 118
12204.18 112
12205.23 97
12206.27 93
12207.31 106
12208.36 94
12209.40 129
12210.44 131
12211.49 115
12212.53 88
12213.58 88
12214.62 111
12215.66 104
12216.71 87
12217.75 107
12218.80 97
12219.84 110
12220.88 100
12221.93 106
12222.97 140
12224.02 100
12225.06 102
12226.11 78
12227.15 88
12228.19 94
12229.24 120
12230.28 135
12231.33 107
12232.37 96
12233.42 109
12234.46 105
12235.51 107
12236.55 99
12237.60 126
12238.64 105
12239.69 113
12240.73 145
12241.78 106
12242.82 89
12243.87 96
12244.91 100
12245.96 110
12247.00 108
12248.05 124
12249.09 102
12250.14 113
12251.19 117
12252.23 121
12253.28 100
12254.32 121
12255.37 129
12256.41 108
12257.46 112
12258.51 98
12259.55 96
12260.60 129
12261.64 92
12262.69 96
12263.74 111
12264.78 106
12265.83 91
12266.87 108
12267.92 93
12268.97 88
12270.01 89
12271.06 104
12272.11 113
12273.15 109
12274.20 123
12275.24 115
12276.29 105
12277.34 103
12278.38 91
12279.43 102
12280.48 123
12281.52 105
12282.57 114
12283.62 100
12284.67 95
12285.71 101
12286.76 87
12287.81 109
12288.85 98
12289.90 83
12290.95 103
12292.00 115
12293.04 103
12294.09 84
12295.14 93
12296.18 124
12297.23 112
12298.28 90
12299.33 98
12300.38 108
12301.42 86
12302.47 105
12303.52 78
12304.57 88
12305.61 98
12306.66 120
12307.71 91
12308.76 76
12309.81 95
12310.85 105
12311.90 88
12312.95 86
12314.00 74
12315.05 100
12316.09 103
12317.14 103
12318.19 90
12319.24 92
12320.29 110
12321.34 117
12322.39 108
12323.43 104
12324.48 97
12325.53 90
12326.58 133
12327.63 123
12328.68 87
12329.73 109
12330.78 101
12331.82 98
12332.87 102
12333.92 117
12334.97 111
12336.02 115
12337.07 103
12338.12 115
12339.17 100
12340.22 84
12341.27 87
12342.32 88
12343.37 87
12344.42 86
12345.46 87
12346.51 102
12347.56 95
12348.61 96
12349.66 99
12350.71 112
12351.76 93
12352.81 80
12353.86 114
12354.91 124
12355.96 94
12357.01 107
12358.06 86
12359.11 104
12360.16 106
12361.21 103
12362.26 104
12363.31 110
12364.36 106
12365.41 110
12366.47 109
12367.52 88
12368.57 101
12369.62 120
12370.67 111
12371.72 109
12372.77 101
12373.82 107
12374.87 126
12375.92 113
12376.97 87
12378.02 111
12379.07 115
12380.12 102
12381.18 98
12382.23 111
12383.28 92
12384.33 126
12385.38 106
12386.43 108
12387.48 99
12388.53 108
12389.59 122
12390.64 82
12391.69 107
12392.74 102
12393.79 100
12394.84 113
12395.90 122
12396.95 95
12398.00 104
12399.05 101
12400.10 94
12401.15 82
12402.21 93
12403.26 86
12404.31 108
12405.36 93
12406.41 104
12407.47 116
12408.52 120
12409.57 91
12410.62 115
12411.68 99
12412.73 106
12413.78 102
12414.83 80
12415.89 111
12416.94 106
12417.99 129
12419.04 96
12420.10 120
12421.15 94
12422.20 99
12423.26 116
12424.31 108
12425.36 115
12426.41 136
12427.47 127
12428.52 98
12429.57 121
12430.63 106
12431.68 91
12432.73 89
12433.79 140
12434.84 121
12435.89 102
12436.95 93
12438.00 99
12439.05 100
12440.11 118
12441.16 98
12442.21 108
12443.27 89
12444.32 119
12445.38 127
12446.43 91
12447.48 111
12448.54 115
12449.59 123
12450.65 103
12451.70 105
12452.75 99
12453.81 117
12454.86 110
12455.92 108
12456.97 100
12458.02 78
12459.08 101
12460.13 98
12461.19 124
12462.24 110
12463.30 110
12464.35 89
12465.41 100
12466.46 134
12467.52 101
12468.57 96
12469.63 103
12470.68 105
12471.74 99
12472.79 119
12473.85 123
12474.90 102
12475.96 114
12477.01 105
12478.07 116
12479.12 106
12480.18 116
12481.23 126
12482.29 115
12483.34 109
12484.40 105
12485.45 106
12486.51 138
12487.56 127
12488.62 132
12489.68 142
12490.73 146
12491.79 120
12492.84 170
12493.90 203
12494.95 203
12496.01 209
12497.07 198
12498.12 220
12499.18 214
12500.23 198
12501.29 220
12502.35 169
12503.40 140
12504.46 150
12505.52 184
12506.57 132
12507.63 139
12508.69 132
12509.74 122
12510.80 131
12511.86 127
12512.91 138
12513.97 114
12515.03 142
12516.08 136
12517.14 156
12518.20 120
12519.25 107
12520.31 102
12521.37 129
12522.42 120
12523.48 144
12524.54 149
12525.60 122
12526.65 121
12527.71 118
12528.77 127
12529.82 142
12530.88 147
12531.94 141
12533.00 130
12534.05 105
12535.11 111
12536.17 132
12537.23 138
12538.29 115
12539.34 120
12540.40 113
12541.46 111
12542.52 127
12543.57 122
12544.63 122
12545.69 119
12546.75 116
12547.81 115
12548.87 106
12549.92 122
12550.98 121
12552.04 94
12553.10 124
12554.16 112
12555.22 123
12556.27 126
12557.33 114
12558.39 107
12559.45 135
12560.51 146
12561.57 103
12562.63 119
12563.68 120
12564.74 134
12565.80 141
12566.86 118
12567.92 96
12568.98 116
12570.04 116
12571.10 123
12572.16 134
12573.22 139
12574.28 135
12575.33 163
12576.39 171
12577.45 164
12578.51 180
12579.57 156
12580.63 147
12581.69 151
12582.75 157
12583.81 122
12584.87 132
12585.93 117
12586.99 130
12588.05 127
12589.11 102
12590.17 106
12591.23 136
12592.29 138
12593.35 103
12594.41 140
12595.47 128
12596.53 127
12597.59 119
12598.65 109
12599.71 132
12600.77 131
12601.83 157
12602.89 109
12603.95 139
12605.01 134
12606.07 139
12607.13 117
12608.20 107
12609.26 92
12610.32 109
12611.38 114
12612.44 128
12613.50 102
12614.56 124
12615.62 127
12616.68 141
12617.74 112
12618.81 92
12619.87 130
12620.93 133
12621.99 116
12623.05 101
12624.11 113
12625.17 87
12626.23 112
12627.30 113
12628.36 124
12629.42 125
12630.48 120
12631.54 109
12632.60 106
12633.67 120
12634.73 106
12635.79 125
12636.85 112
12637.91 101
12638.98 92
12640.04 113
12641.10 118
12642.16 104
12643.22 99
12644.29 121
12645.35 122
12646.41 96
12647.47 98
12648.54 114
12649.60 115
12650.66 107
12651.72 114
12652.79 116
12653.85 125
12654.91 130
12655.97 137
12657.04 116
12658.10 116
12659.16 117
12660.22 124
12661.29 102
12662.35 107
12663.41 109
12664.48 135
12665.54 116
12666.60 124
12667.67 129
12668.73 115
12669.79 121
12670.86 139
12671.92 111
12672.98 118
12674.05 131
12675.11 139
12676.17 110
12677.24 89
12678.30 110
12679.36 109
12680.43 107
12681.49 103
12682.56 104
12683.62 128
12684.68 109
12685.75 110
12686.81 128
12687.88 140
12688.94 109
12690.00 117
12691.07 95
12692.13 92
12693.20 100
12694.26 118
12695.33 123
12696.39 115
12697.45 107
12698.52 116
12699.58 132
12700.65 159
12701.71 118
12702.78 120
12703.84 137
12704.91 108
12705.97 131
12707.04 120
12708.10 137
12709.17 117
12710.23 132
12711.30 128
12712.36 103
12713.43 110
12714.49 131
12715.56 129
12716.62 118
12717.69 134
12718.75 130
12719.82 102
12720.88 90
12721.95 110
12723.02 94
12724.08 126
12725.15 119
12726.21 109
12727.28 98
12728.34 90
12729.41 112
12730.48 105
12731.54 122
12732.61 111
12733.67 137
12734.74 136
12735.81 131
12736.87 113
12737.94 137
12739.00 144
12740.07 152
12741.14 105
12742.20 112
12743.27 125
12744.34 118
12745.40 109
12746.47 93
12747.54 114
12748.60 102
12749.67 127
12750.74 127
12751.80 110
12752.87 103
12753.94 86
12755.00 111
12756.07 97
12757.14 102
12758.20 112
12759.27 115
12760.34 108
12761.40 99
12762.47 115
12763.54 99
12764.61 105
12765.67 94
12766.74 129
12767.81 98
12768.88 107
12769.94 84
12771.01 93
12772.08 122
12773.15 77
12774.21 110
12775.28 98
12776.35 105
12777.42 78
12778.49 85
12779.55 126
12780.62 120
12781.69 109
12782.76 93
12783.83 109
12784.89 123
12785.96 118
12787.03 111
12788.10 104
12789.17 87
12790.23 111
12791.30 105
12792.37 75
12793.44 67
12794.51 78
12795.58 96
12796.65 104
12797.71 91
12798.78 107
12799.85 103
12800.92 107
12801.99 91
12803.06 77
12804.13 99
12805.20 91
12806.27 97
12807.33 90
12808.40 84
12809.47 99
12810.54 118
12811.61 105
12812.68 88
12813.75 77
12814.82 107
12815.89 124
12816.96 109
12818.03 73
12819.10 92
12820.17 122
12821.24 83
12822.31 82
12823.38 80
12824.45 84
12825.52 94
12826.59 123
12827.66 102
12828.73 79
12829.80 105
12830.87 116
12831.94 84
12833.01 93
12834.08 100
12835.15 96
12836.22 122
12837.29 85
12838.36 88
12839.43 76
12840.50 98
12841.57 108
12842.64 92
12843.71 99
12844.78 87
12845.85 70
12846.92 87
12847.99 97
12849.06 94
12850.13 100
12851.21 81
12852.28 108
12853.35 101
12854.42 95
12855.49 114
12856.56 115
12857.63 84
12858.70 70
12859.77 90
12860.85 101
12861.92 92
12862.99 91
12864.06 103
12865.13 88
12866.20 114
12867.27 109
12868.35 78
12869.42 79
12870.49 103
12871.56 83
12872.63 102
12873.71 96
12874.78 111
12875.85 106
12876.92 88
12877.99 88
12879.07 84
12880.14 82
12881.21 97
12882.28 116
12883.35 111
12884.43 98
12885.50 95
12886.57 115
12887.64 90
12888.72 111
12889.79 96
12890.86 94
12891.93 93
12893.01 104
12894.08 63
12895.15 96
12896.22 93
12897.30 98
12898.37 83
12899.44 91
12900.52 90
12901.59 93
12902.66 86
12903.74 102
12904.81 69
12905.88 70
12906.96 99
12908.03 75
12909.10 96
12910.18 101
12911.25 108
12912.32 100
12913.40 91
12914.47 92
12915.54 85
12916.62 92
12917.69 82
12918.76 68
12919.84 95
12920.91 94
12921.99 103
12923.06 89
12924.13 74
12925.21 86
12926.28 90
12927.36 85
12928.43 76
12929.50 75
12930.58 88
12931.65 85
12932.73 78
12933.80 83
12934.88 100
12935.95 101
12937.02 95
12938.10 105
12939.17 101
12940.25 92
12941.32 104
12942.40 91
12943.47 82
12944.55 76
12945.62 95
12946.70 87
12947.77 98
12948.85 79
12949.92 60
12951.00 103
12952.07 94
12953.15 63
12954.22 69
12955.30 76
12956.37 97
12957.45 75
12958.52 60
12959.60 83
12960.68 62
12961.75 70
12962.83 89
12963.90 92
12964.98 60
12966.05 79
12967.13 88
12968.20 81
12969.28 89
12970.36 102
12971.43 93
12972.51 90
12973.58 96
12974.66 79
12975.74 82
12976.81 69
12977.89 73
12978.97 82
12980.04 85
12981.12 78
12982.19 77
12983.27 75
12984.35 68
12985.42 83
12986.50 77
12987.58 65
12988.65 104
12989.73 97
12990.81 86
12991.88 112
12992.96 90
12994.04 72
12995.11 81
12996.19 88
12997.27 90
12998.35 65
12999.42 90
13000.50 110
13001.58 94
13002.65 87
13003.73 91
13004.81 96
13005.89 87
13006.96 103
13008.04 79
13009.12 81
13010.20 102
13011.27 97
13012.35 119
13013.43 90
13014.51 84
13015.58 77
13016.66 73
13017.74 88
13018.82 87
13019.90 92
13020.97 80
13022.05 79
13023.13 85
13024.21 87
13025.29 92
13026.37 95
13027.44 80
13028.52 95
13029.60 105
13030.68 94
13031.76 119
13032.84 116
13033.91 109
13034.99 90
13036.07 97
13037.15 96
13038.23 95
13039.31 87
13040.39 80
13041.46 83
13042.54 96
13043.62 100
13044.70 88
13045.78 86
13046.86 91
13047.94 107
13049.02 116
13050.10 92
13051.18 86
13052.26 106
13053.34 76
13054.41 113
13055.49 76
13056.57 72
13057.65 94
13058.73 100
13059.81 88
13060.89 74
13061.97 77
13063.05 75
13064.13 93
13065.21 96
13066.29 72
13067.37 72
13068.45 87
13069.53 96
13070.61 87
13071.69 64
13072.77 68
13073.85 93
13074.93 81
13076.01 87
13077.09 70
13078.17 78
13079.25 80
13080.33 126
13081.41 95
13082.49 80
13083.58 103
13084.66 88
13085.74 89
13086.82 78
13087.90 90
13088.98 77
13090.06 75
13091.14 110
13092.22 94
13093.30 88
13094.38 91
13095.46 77
13096.55 73
13097.63 83
13098.71 102
13099.79 68
13100.87 80
13101.95 75
13103.03 78
13104.12 73
13105.20 104
13106.28 76
13107.36 114
13108.44 100
13109.52 88
13110.60 89
13111.69 83
13112.77 74
13113.85 93
13114.93 92
13116.01 113
13117.10 92
13118.18 71
13119.26 74
13120.34 93
13121.42 87
13122.51 73
13123.59 62
13124.67 75
13125.75 97
13126.84 71
13127.92 70
13129.00 88
13130.08 116
13131.17 74
13132.25 66
13133.33 82
13134.41 91
13135.50 90
13136.58 68
13137.66 83
13138.75 88
13139.83 68
13140.91 84
13141.99 94
13143.08 94
13144.16 74
13145.24 79
13146.33 68
13147.41 88
13148.49 88
13149.58 93
13150.66 95
13151.74 84
13152.83 87
13153.91 70
13154.99 77
13156.08 80
13157.16 86
13158.25 93
13159.33 78
13160.41 92
13161.50 107
13162.58 88
13163.66 72
13164.75 79
13165.83 82
13166.92 68
13168.00 86
13169.08 84
13170.17 68
13171.25 72
13172.34 63
13173.42 84
13174.51 93
13175.59 74
13176.67 83
13177.76 78
13178.84 90
13179.93 57
13181.01 62
13182.10 85
13183.18 69
13184.27 66
13185.35 74
13186.44 71
13187.52 70
13188.61 88
13189.69 81
13190.78 88
13191.86 82
13192.95 58
13194.03 85
13195.12 84
13196.20 75
13197.29 81
13198.37 63
13199.46 73
13200.54 67
13201.63 86
13202.72 81
13203.80 76
13204.89 74
13205.97 72
13207.06 92
13208.14 77
13209.23 83
13210.32 78
13211.40 77
13212.49 84
13213.57 62
13214.66 66
13215.75 84
13216.83 72
13217.92 96
13219.00 83
13220.09 71
13221.18 79
13222.26 61
13223.35 70
13224.44 62
13225.52 71
13226.61 88
13227.70 87
13228.78 73
13229.87 80
13230.96 88
13232.04 81
13233.13 99
13234.22 94
13235.30 78
13236.39 74
13237.48 109
13238.56 86
13239.65 91
13240.74 82
13241.82 50
13242.91 78
13244.00 83
13245.09 75
13246.17 74
13247.26 92
13248.35 85
13249.44 62
13250.52 61
13251.61 90
13252.70 71
13253.79 67
13254.87 91
13255.96 88
13257.05 95
13258.14 68
13259.23 58
13260.31 70
13261.40 66
13262.49 78
13263.58 71
13264.67 82
13265.75 71
13266.84 96
13267.93 83
13269.02 91
13270.11 76
13271.19 76
13272.28 91
13273.37 77
13274.46 56
13275.55 50
13276.64 73
13277.73 64
13278.81 77
13279.90 69
13280.99 92
13282.08 86
13283.17 85
13284.26 84
13285.35 69
13286.44 89
13287.53 88
13288.61 95
13289.70 89
13290.79 69
13291.88 76
13292.97 82
13294.06 68
13295.15 75
13296.24 87
13297.33 103
13298.42 73
13299.51 77
13300.60 79
13301.69 80
13302.78 95
13303.87 84
13304.96 67
13306.05 64
13307.14 75
13308.23 83
13309.32 66
13310.41 61
13311.50 77
13312.59 86
13313.68 85
13314.77 62
13315.86 81
13316.95 70
13318.04 70
13319.13 84
13320.22 86
13321.31 74
13322.40 77
13323.49 81
13324.58 69
13325.67 66
13326.76 70
13327.85 78
13328.94 84
13330.03 73
13331.12 94
13332.21 92
13333.31 77
13334.40 80
13335.49 100
13336.58 68
13337.67 58
13338.76 88
13339.85 71
13340.94 68
13342.03 63
13343.13 75
13344.22 98
13345.31 70
13346.40 71
13347.49 56
13348.58 90
13349.67 80
13350.77 84
13351.86 68
13352.95 67
13354.04 86
13355.13 77
13356.22 71
13357.32 58
13358.41 90
13359.50 89
13360.59 86
13361.68 81
13362.78 66
13363.87 71
13364.96 72
13366.05 85
13367.15 83
13368.24 71
13369.33 86
13370.42 64
13371.52 69
13372.61 81
13373.70 76
13374.79 67
13375.89 51
13376.98 87
13378.07 72
13379.16 70
13380.26 65
13381.35 76
13382.44 67
13383.54 70
13384.63 68
13385.72 58
13386.82 67
13387.91 50
13389.00 78
13390.09 79
13391.19 63
13392.28 68
13393.37 79
13394.47 62
13395.56 74
13396.66 66
13397.75 68
13398.84 72
13399.94 61
13401.03 72
13402.12 67
13403.22 66
13404.31 72
13405.40 63
13406.50 78
13407.59 82
13408.69 70
13409.78 66
13410.88 70
13411.97 80
13413.06 80
13414.16 58
13415.25 64
13416.35 75
13417.44 63
13418.53 69
13419.63 65
13420.72 66
13421.82 74
13422.91 71
13424.01 65
13425.10 74
13426.20 93
13427.29 70
13428.39 80
13429.48 84
13430.58 67
13431.67 77
13432.77 63
13433.86 87
13434.96 99
13436.05 76
13437.15 67
13438.24 76
13439.34 80
13440.43 76
13441.53 78
13442.62 57
13443.72 62
13444.81 64
13445.91 61
13447.01 67
13448.10 83
13449.20 70
13450.29 58
13451.39 75
13452.48 70
13453.58 79
13454.68 71
13455.77 75
13456.87 91
13457.96 52
13459.06 64
13460.16 67
13461.25 75
13462.35 62
13463.44 85
13464.54 81
13465.64 71
13466.73 75
13467.83 54
13468.93 60
13470.02 61
13471.12 63
13472.22 57
13473.31 75
13474.41 71
13475.51 60
13476.60 64
13477.70 58
13478.80 62
13479.89 82
13480.99 70
13482.09 56
13483.18 62
13484.28 66
13485.38 84
13486.48 73
13487.57 74
13488.67 68
13489.77 67
13490.87 77
13491.96 63
13493.06 78
13494.16 83
13495.26 82
13496.35 79
13497.45 77
13498.55 61
13499.65 75
13500.74 72
13501.84 75
13502.94 67
13504.04 59
13505.14 63
13506.23 86
13507.33 98
13508.43 69
13509.53 78
13510.63 84
13511.72 59
13512.82 66
13513.92 82
13515.02 61
13516.12 86
13517.22 74
13518.31 77
13519.41 66
13520.51 64
13521.61 71
13522.71 64
13523.81 66
13524.91 79
13526.01 73
13527.10 67
13528.20 65
13529.30 62
13530.40 78
13531.50 66
13532.60 54
13533.70 62
13534.80 78
13535.90 72
13537.00 63
13538.09 88
13539.19 74
13540.29 59
13541.39 94
13542.49 66
13543.59 73
13544.69 73
13545.79 72
13546.89 78
13547.99 69
13549.09 73
13550.19 68
13551.29 72
13552.39 67
13553.49 89
13554.59 71
13555.69 69
13556.79 60
13557.89 57
13558.99 76
13560.09 70
13561.19 69
13562.29 75
13563.39 62
13564.49 54
13565.59 62
13566.69 56
13567.79 62
13568.89 51
13569.99 57
13571.09 66
13572.20 65
13573.30 86
13574.40 72
13575.50 66
13576.60 73
13577.70 76
13578.80 55
13579.90 82
13581.00 92
13582.10 69
13583.20 62
13584.31 59
13585.41 61
13586.51 85
13587.61 71
13588.71 77
13589.81 57
13590.91 80
13592.02 71
13593.12 69
13594.22 57
13595.32 62
13596.42 73
13597.52 68
13598.63 63
13599.73 67
13600.83 84
13601.93 71
13603.03 64
13604.14 62
13605.24 85
13606.34 53
13607.44 64
13608.54 66
13609.65 66
13610.75 78
13611.85 75
13612.95 60
13614.06 68
13615.16 75
13616.26 86
13617.36 81
13618.47 70
13619.57 70
13620.67 72
13621.77 63
13622.88 67
13623.98 66
13625.08 87
13626.18 75
13627.29 70
13628.39 88
13629.49 108
13630.60 79
13631.70 56
13632.80 55
13633.91 78
13635.01 63
13636.11 65
13637.22 61
13638.32 76
13639.42 77
13640.53 79
13641.63 85
13642.73 72
13643.84 65
13644.94 70
13646.04 82
13647.15 113
13648.25 79
13649.36 56
13650.46 70
13651.56 78
13652.67 84
13653.77 62
13654.88 73
13655.98 69
13657.08 80
13658.19 71
13659.29 65
13660.40 65
13661.50 79
13662.60 64
13663.71 53
13664.81 61
13665.92 76
13667.02 81
13668.13 67
13669.23 72
13670.34 47
13671.44 59
13672.55 54
13673.65 83
13674.76 52
13675.86 66
13676.97 69
13678.07 73
13679.18 66
13680.28 68
13681.39 73
13682.49 86
13683.60 66
13684.70 48
13685.81 81
13686.91 60
13688.02 62
13689.12 66
13690.23 63
13691.33 65
13692.44 69
13693.55 67
13694.65 63
13695.76 68
13696.86 69
13697.97 74
13699.07 74
13700.18 63
13701.29 79
13702.39 76
13703.50 63
13704.60 53
13705.71 56
13706.82 81
13707.92 69
13709.03 53
13710.14 65
13711.24 82
13712.35 90
13713.45 69
13714.56 66
13715.67 100
13716.77 87
13717.88 81
13718.99 87
13720.09 71
13721.20 52
13722.31 59
13723.41 74
13724.52 62
13725.63 60
13726.74 65
13727.84 80
13728.95 77
13730.06 73
13731.16 69
13732.27 49
13733.38 69
13734.49 67
13735.59 78
13736.70 64
13737.81 69
13738.91 54
13740.02 57
13741.13 71
13742.24 83
13743.35 75
13744.45 71
13745.56 79
13746.67 93
13747.78 65
13748.88 74
13749.99 74
13751.10 66
13752.21 67
13753.32 62
13754.42 65
13755.53 64
13756.64 93
13757.75 56
13758.86 55
13759.97 74
13761.07 72
13762.18 69
13763.29 91
13764.40 72
13765.51 67
13766.62 75
13767.72 74
13768.83 86
13769.94 57
13771.05 61
13772.16 68
13773.27 103
13774.38 69
13775.49 69
13776.60 63
13777.70 84
13778.81 83
13779.92 60
13781.03 65
13782.14 67
13783.25 72
13784.36 78
13785.47 68
13786.58 55
13787.69 61
13788.80 78
13789.91 76
13791.02 60
13792.13 75
13793.24 87
13794.35 86
13795.45 51
13796.56 68
13797.67 64
13798.78 97
13799.89 62
13801.00 36
13802.11 70
13803.22 56
13804.33 80
13805.44 55
13806.55 53
13807.67 47
13808.78 53
13809.89 56
13811.00 73
13812.11 66
13813.22 61
13814.33 60
13815.44 74
13816.55 48
13817.66 67
13818.77 70
13819.88 87
13820.99 82
13822.10 70
13823.21 86
13824.32 87
13825.44 79
13826.55 75
13827.66 80
13828.77 70
13829.88 79
13830.99 68
13832.10 68
13833.21 66
13834.32 85
13835.44 85
13836.55 66
13837.66 63
13838.77 54
13839.88 60
13840.99 52
13842.10 84
13843.22 78
13844.33 72
13845.44 58
13846.55 73
13847.66 57
13848.78 64
13849.89 62
13851.00 73
13852.11 90
13853.22 64
13854.34 53
13855.45 76
13856.56 57
13857.67 76
13858.78 77
13859.90 101
13861.01 78
13862.12 77
13863.23 73
13864.35 72
13865.46 73
13866.57 61
13867.68 77
13868.80 73
13869.91 75
13871.02 83
13872.14 73
13873.25 77
13874.36 64
13875.47 59
13876.59 76
13877.70 82
13878.81 73
13879.93 67
13881.04 69
13882.15 74
13883.27 62
13884.38 73
13885.49 65
13886.61 74
13887.72 83
13888.83 57
13889.95 71
13891.06 80
13892.17 73
13893.29 62
13894.40 72
13895.52 77
13896.63 64
13897.74 50
13898.86 83
13899.97 63
13901.09 72
13902.20 80
13903.31 65
13904.43 67
13905.54 71
13906.66 68
13907.77 86
13908.89 69
13910.00 59
13911.11 69
13912.23 74
13913.34 82
13914.46 69
13915.57 76
13916.69 63
13917.80 69
13918.92 72
13920.03 81
13921.15 67
13922.26 63
13923.38 65
13924.49 65
13925.61 64
13926.72 75
13927.84 70
13928.95 68
13930.07 62
13931.18 68
13932.30 85
13933.41 67
13934.53 75
13935.64 44
13936.76 67
13937.87 65
13938.99 56
13940.10 67
13941.22 87
13942.34 90
13943.45 65
13944.57 68
13945.68 71
13946.80 68
13947.91 55
13949.03 66
13950.15 67
13951.26 66
13952.38 81
13953.49 55
13954.61 52
13955.73 65
13956.84 80
13957.96 73
13959.08 79
13960.19 70
13961.31 54
13962.43 60
13963.54 88
13964.66 56
13965.78 67
13966.89 54
13968.01 64
13969.13 68
13970.24 81
13971.36 51
13972.48 54
13973.59 66
13974.71 71
13975.83 50
13976.94 64
13978.06 88
13979.18 87
13980.30 68
13981.41 50
13982.53 68
13983.65 53
13984.76 69
13985.88 85
13987.00 83
13988.12 55
13989.23 58
13990.35 59
13991.47 69
13992.59 69
13993.71 52
13994.82 60
13995.94 89
13997.06 82
13998.18 78
13999.29 76
14000.41 79
14001.53 79
14002.65 83
14003.77 86
14004.88 77
14006.00 85
14007.12 71
14008.24 75
14009.36 67
14010.48 73
14011.59 73
14012.71 65
14013.83 79
14014.95 71
14016.07 71
14017.19 67
14018.31 92
14019.43 67
14020.54 62
14021.66 66
14022.78 75
14023.90 80
14025.02 79
14026.14 70
14027.26 69
14028.38 63
14029.50 65
14030.62 51
14031.73 64
14032.85 52
14033.97 58
14035.09 69
14036.21 66
14037.33 59
14038.45 60
14039.57 63
14040.69 60
14041.81 50
14042.93 64
14044.05 91
14045.17 81
14046.29 49
14047.41 70
14048.53 63
14049.65 76
14050.77 82
14051.89 63
14053.01 59
14054.13 61
14055.25 72
14056.37 73
14057.49 63
14058.61 78
14059.73 73
14060.85 76
14061.97 75
14063.09 59
14064.21 71
14065.33 58
14066.45 78
14067.57 66
14068.70 56
14069.82 74
14070.94 75
14072.06 68
14073.18 58
14074.30 68
14075.42 81
14076.54 71
14077.66 64
14078.78 61
14079.91 62
14081.03 83
14082.15 60
14083.27 55
14084.39 60
14085.51 74
14086.63 74
14087.75 70
14088.88 74
14090.00 66
14091.12 75
14092.24 70
14093.36 45
14094.48 54
14095.61 88
14096.73 98
14097.85 76
14098.97 55
14100.09 64
14101.22 75
14102.34 88
14103.46 72
14104.58 50
14105.71 68
14106.83 78
14107.95 78
14109.07 62
14110.19 62
14111.32 69
14112.44 77
14113.56 51
14114.68 70
14115.81 83
14116.93 70
14118.05 87
14119.18 61
14120.30 48
14121.42 67
14122.54 84
14123.67 69
14124.79 81
14125.91 63
14127.04 77
14128.16 77
14129.28 77
14130.41 51
14131.53 80
14132.65 85
14133.78 89
14134.90 70
14136.02 68
14137.15 59
14138.27 69
14139.39 66
14140.52 53
14141.64 59
14142.76 38
14143.89 63
14145.01 99
14146.13 68
14147.26 71
14148.38 64
14149.51 82
14150.63 55
14151.75 55
14152.88 67
14154.00 59
14155.13 74
14156.25 60
14157.38 80
14158.50 68
14159.62 70
14160.75 59
14161.87 55
14163.00 79
14164.12 67
14165.25 78
14166.37 54
14167.50 41
14168.62 46
14169.75 102
14170.87 92
14172.00 67
14173.12 77
14174.25 71
14175.37 73
14176.50 96
14177.62 81
14178.75 67
14179.87 77
14181.00 62
14182.12 57
14183.25 62
14184.37 60
14185.50 56
14186.62 61
14187.75 69
14188.87 58
14190.00 52
14191.13 55
14192.25 73
14193.38 60
14194.50 85
14195.63 69
14196.75 81
14197.88 65
14199.01 84
14200.13 68
14201.26 46
14202.38 67
14203.51 67
14204.64 62
14205.76 80
14206.89 65
14208.01 82
14209.14 62
14210.27 59
14211.39 60
14212.52 48
14213.65 66
14214.77 53
14215.90 63
14217.03 51
14218.15 58
14219.28 65
14220.41 53
14221.53 67
14222.66 70
14223.79 55
14224.91 55
14226.04 61
14227.17 60
14228.30 68
14229.42 62
14230.55 62
14231.68 60
14232.80 66
14233.93 65
14235.06 59
14236.19 55
14237.31 64
14238.44 52
14239.57 71
14240.70 58
14241.82 63
14242.95 57
14244.08 52
14245.21 64
14246.34 68
14247.46 73
14248.59 66
14249.72 80
14250.85 58
14251.98 71
14253.10 60
14254.23 56
14255.36 64
14256.49 66
14257.62 65
14258.74 43
14259.87 77
14261.00 76
14262.13 61
14263.26 57
14264.39 65
14265.52 56
14266.64 70
14267.77 69
14268.90 48
14270.03 72
14271.16 74
14272.29 62
14273.42 71
14274.55 54
14275.68 66
14276.80 57
14277.93 63
14279.06 59
14280.19 63
14281.32 64
14282.45 42
14283.58 56
14284.71 58
14285.84 65
14286.97 61
14288.10 56
14289.23 59
14290.36 66
14291.49 72
14292.62 71
14293.75 76
14294.87 58
14296.00 71
14297.13 60
14298.26 63
14299.39 51
14300.52 62
14301.65 68
14302.78 62
14303.91 46
14305.04 80
14306.17 57
14307.31 67
14308.44 60
14309.57 59
14310.70 57
14311.83 70
14312.96 90
14314.09 75
14315.22 64
14316.35 64
14317.48 64
14318.61 64
14319.74 66
14320.87 47
14322.00 67
14323.13 71
14324.26 67
14325.40 68
14326.53 56
14327.66 59
14328.79 68
14329.92 54
14331.05 75
14332.18 75
14333.31 66
14334.44 70
14335.58 47
14336.71 71
14337.84 63
14338.97 70
14340.10 69
14341.23 69
14342.37 64
14343.50 61
14344.63 63
14345.76 55
14346.89 63
14348.02 62
14349.16 62
14350.29 71
14351.42 91
14352.55 63
14353.68 61
14354.82 54
14355.95 67
14357.08 50
14358.21 66
14359.35 58
14360.48 74
14361.61 62
14362.74 47
14363.87 72
14365.01 40
14366.14 66
14367.27 68
14368.41 83
14369.54 70
14370.67 62
14371.80 45
14372.94 56
14374.07 60
14375.20 85
14376.34 68
14377.47 53
14378.60 66
14379.73 66
14380.87 63
14382.00 56
14383.13 37
14384.27 65
14385.40 76
14386.53 53
14387.67 51
14388.80 52
14389.93 79
14391.07 55
14392.20 63
14393.34 53
14394.47 59
14395.60 67
14396.74 70
14397.87 49
14399.00 54
14400.14 56
14401.27 63
14402.41 62
14403.54 57
14404.67 70
14405.81 62
14406.94 59
14408.08 45
14409.21 58
14410.35 47
14411.48 67
14412.61 52
14413.75 46
14414.88 48
14416.02 48
14417.15 68
14418.29 61
14419.42 62
14420.56 60
14421.69 65
14422.83 70
14423.96 64
14425.10 67
14426.23 83
14427.37 52
14428.50 61
14429.64 57
14430.77 67
14431.91 64
14433.04 67
14434.18 68
14435.31 55
14436.45 65
14437.58 63
14438.72 73
14439.85 64
14440.99 54
14442.13 53
14443.26 70
14444.40 72
14445.53 71
14446.67 65
14447.80 67
14448.94 52
14450.08 48
14451.21 67
14452.35 51
14453.48 62
14454.62 54
14455.76 61
14456.89 53
14458.03 63
14459.16 54
14460.30 54
14461.44 66
14462.57 77
14463.71 59
14464.85 53
14465.98 72
14467.12 62
14468.26 46
14469.39 56
14470.53 53
14471.67 67
14472.80 66
14473.94 55
14475.08 59
14476.21 64
14477.35 74
14478.49 76
14479.62 83
14480.76 65
14481.90 63
14483.04 60
14484.17 72
14485.31 55
14486.45 72
14487.59 53
14488.72 53
14489.86 60
14491.00 62
14492.14 63
14493.27 49
14494.41 45
14495.55 51
14496.69 67
14497.82 50
14498.96 78
14500.10 61
14501.24 75
14502.38 67
14503.51 45
14504.65 75
14505.79 75
14506.93 56
14508.07 66
14509.20 58
14510.34 44
14511.48 58
14512.62 58
14513.76 70
14514.90 58
14516.03 59
14517.17 61
14518.31 70
14519.45 48
14520.59 52
14521.73 56
14522.87 43
14524.01 74
14525.14 66
14526.28 58
14527.42 54
14528.56 72
14529.70 74
14530.84 56
14531.98 57
14533.12 57
14534.26 62
14535.40 49
14536.54 38
14537.67 56
14538.81 55
14539.95 64
14541.09 52
14542.23 40
14543.37 49
14544.51 68
14545.65 77
14546.79 67
14547.93 64
14549.07 54
14550.21 63
14551.35 79
14552.49 62
14553.63 64
14554.77 55
14555.91 60
14557.05 72
14558.19 59
14559.33 68
14560.47 71
14561.61 53
14562.75 74
14563.89 52
14565.03 48
14566.17 65
14567.31 66
14568.45 66
14569.60 59
14570.74 76
14571.88 70
14573.02 37
14574.16 63
14575.30 43
14576.44 66
14577.58 66
14578.72 55
14579.86 67
14581.00 68
14582.14 63
14583.29 71
14584.43 46
14585.57 49
14586.71 76
14587.85 58
14588.99 56
14590.13 74
14591.28 71
14592.42 63
14593.56 43
14594.70 69
14595.84 36
14596.98 69
14598.13 46
14599.27 53
14600.41 43
14601.55 61
14602.69 63
14603.83 63
14604.98 48
14606.12 47
14607.26 60
14608.40 67
14609.54 56
14610.69 57
14611.83 69
14612.97 71
14614.11 62
14615.26 61
14616.40 48
14617.54 30
14618.68 54
14619.83 56
14620.97 52
14622.11 63
14623.25 55
14624.40 55
14625.54 50
14626.68 79
14627.83 62
14628.97 67
14630.11 48
14631.25 64
14632.40 52
14633.54 49
14634.68 53
14635.83 72
14636.97 80
14638.11 59
14639.26 44
14640.40 48
14641.54 59
14642.69 69
14643.83 59
14644.97 37
14646.12 58
14647.26 53
14648.41 56
14649.55 49
14650.69 45
14651.84 62
14652.98 57
14654.13 53
14655.27 52
14656.41 44
14657.56 54
14658.70 59
14659.85 56
14660.99 47
14662.13 41
14663.28 76
14664.42 62
14665.57 58
14666.71 54
14667.86 29
14669.00 45
14670.14 58
14671.29 42
14672.43 53
14673.58 55
14674.72 61
14675.87 68
14677.01 60
14678.16 64
14679.30 48
14680.45 55
14681.59 57
14682.74 51
14683.88 52
14685.03 50
14686.17 86
14687.32 66
14688.46 47
14689.61 55
14690.75 64
14691.90 48
14693.05 44
14694.19 43
14695.34 52
14696.48 50
14697.63 57
14698.77 63
14699.92 58
14701.06 45
14702.21 62
14703.36 57
14704.50 55
14705.65 44
14706.79 61
14707.94 63
14709.09 70
14710.23 67
14711.38 45
14712.53 65
14713.67 41
14714.82 51
14715.96 61
14717.11 58
14718.26 57
14719.40 64
14720.55 59
14721.70 37
14722.84 41
14723.99 53
14725.14 67
14726.28 58
14727.43 46
14728.58 55
14729.72 62
14730.87 52
14732.02 46
14733.16 60
14734.31 49
14735.46 54
14736.61 66
14737.75 58
14738.90 64
14740.05 44
14741.20 67
14742.34 69
14743.49 62
14744.64 77
14745.79 61
14746.93 56
14748.08 50
14749.23 46
14750.38 48
14751.52 59
14752.67 63
14753.82 56
14754.97 39
14756.11 57
14757.26 58
14758.41 44
14759.56 63
14760.71 57
14761.86 59
14763.00 50
14764.15 70
14765.30 44
14766.45 39
14767.60 44
14768.74 67
14769.89 77
14771.04 62
14772.19 69
14773.34 58
14774.49 61
14775.64 60
14776.79 58
14777.93 50
14779.08 45
14780.23 53
14781.38 63
14782.53 29
14783.68 55
14784.83 51
14785.98 67
14787.13 49
14788.28 40
14789.42 49
14790.57 59
14791.72 50
14792.87 51
14794.02 63
14795.17 62
14796.32 74
14797.47 62
14798.62 62
14799.77 60
14800.92 59
14802.07 74
14803.22 69
14804.37 43
14805.52 55
14806.67 54
14807.82 57
14808.97 48
14810.12 64
14811.27 53
14812.42 65
14813.57 66
14814.72 50
14815.87 55
14817.02 60
14818.17 56
14819.32 79
14820.47 61
14821.62 56
14822.77 57
14823.92 68
14825.07 65
14826.22 55
14827.37 54
14828.52 53
14829.68 61
14830.83 62
14831.98 58
14833.13 73
14834.28 52
14835.43 61
14836.58 68
14837.73 65
14838.88 65
14840.03 66
14841.19 71
14842.34 61
14843.49 59
14844.64 59
14845.79 54
14846.94 54
14848.09 57
14849.25 49
14850.40 61
14851.55 46
14852.70 58
14853.85 60
14855.00 50
14856.16 63
14857.31 55
14858.46 80
14859.61 59
14860.76 54
14861.92 59
14863.07 58
14864.22 48
14865.37 62
14866.52 55
14867.68 59
14868.83 36
14869.98 45
14871.13 50
14872.29 50
14873.44 60
14874.59 52
14875.74 53
14876.90 59
14878.05 49
14879.20 60
14880.36 63
14881.51 45
14882.66 63
14883.81 39
14884.97 56
14886.12 47
14887.27 41
14888.43 53
14889.58 55
14890.73 59
14891.89 49
14893.04 54
14894.19 54
14895.35 53
14896.50 58
14897.65 40
14898.81 46
14899.96 65
14901.11 55
14902.27 59
14903.42 44
14904.57 68
14905.73 40
14906.88 45
14908.04 64
14909.19 51
14910.34 41
14911.50 53
14912.65 48
14913.81 44
14914.96 51
14916.11 43
14917.27 49
14918.42 53
14919.58 56
14920.73 47
14921.88 59
14923.04 58
14924.19 35
14925.35 62
14926.50 61
14927.66 58
14928.81 66
14929.97 44
14931.12 41
14932.28 43
14933.43 55
14934.59 57
14935.74 48
14936.90 50
14938.05 51
14939.21 46
14940.36 36
14941.52 34
14942.67 44
14943.83 44
14944.98 46
14946.14 59
14947.29 50
14948.45 60
14949.60 47
14950.76 41
14951.91 58
14953.07 48
14954.23 45
14955.38 48
14956.54 63
14957.69 53
14958.85 43
14960.00 48
14961.16 53
14962.32 55
14963.47 54
14964.63 54
14965.78 51
14966.94 57
14968.10 43
14969.25 43
14970.41 42
14971.57 45
14972.72 40
14973.88 44
14975.04 48
14976.19 46
14977.35 38
14978.50 52
14979.66 50
14980.82 65
14981.97 56
14983.13 38
14984.29 56
14985.45 49
14986.60 66
14987.76 34
14988.92 42
14990.07 69
14991.23 88
14992.39 58
14993.54 45
14994.70 39
14995.86 86
14997.02 63
14998.17 53
14999.33 43
15000.49 55
15001.65 64
15002.80 51
15003.96 46
15005.12 39
15006.28 46
15007.43 51
15008.59 71
15009.75 43
15010.91 44
15012.07 59
15013.22 58
15014.38 41
15015.54 59
15016.70 49
15017.86 62
15019.01 63
15020.17 49
15021.33 50
15022.49 49
15023.65 42
15024.81 43
15025.96 51
15027.12 44
15028.28 59
15029.44 53
15030.60 55
15031.76 64
15032.92 69
15034.07 58
15035.23 49
15036.39 48
15037.55 69
15038.71 55
15039.87 63
15041.03 57
15042.19 46
15043.35 56
15044.50 64
15045.66 52
15046.82 37
15047.98 51
15049.14 54
15050.30 51
15051.46 43
15052.62 42
15053.78 80
15054.94 69
15056.10 67
15057.26 42
15058.42 70
15059.58 48
15060.74 62
15061.90 55
15063.06 61
15064.22 51
15065.38 70
15066.54 50
15067.70 52
15068.86 56
15070.02 46
15071.18 52
15072.34 69
15073.50 54
15074.66 58
15075.82 47
15076.98 53
15078.14 62
15079.30 54
15080.46 56
15081.62 45
15082.78 53
15083.94 49
15085.10 66
15086.26 55
15087.42 48
15088.59 39
15089.75 43
15090.91 57
15092.07 37
15093.23 46
15094.39 37
15095.55 44
15096.71 53
15097.87 51
15099.04 53
15100.20 44
15101.36 48
15102.52 81
15103.68 38
15104.84 40
15106.00 38
15107.17 44
15108.33 57
15109.49 48
15110.65 59
15111.81 46
15112.97 39
15114.14 47
15115.30 50
15116.46 41
15117.62 54
15118.78 40
15119.95 39
15121.11 42
15122.27 50
15123.43 58
15124.59 42
15125.76 60
15126.92 48
15128.08 65
15129.24 52
15130.41 33
15131.57 54
15132.73 59
15133.89 41
15135.06 41
15136.22 36
15137.38 59
15138.54 40
15139.71 46
15140.87 45
15142.03 62
15143.20 53
15144.36 57
15145.52 66
15146.69 58
15147.85 43
15149.01 67
15150.17 62
15151.34 49
15152.50 47
15153.66 49
15154.83 48
15155.99 46
15157.16 49
15158.32 62
15159.48 55
15160.65 61
15161.81 68
15162.97 73
15164.14 67
15165.30 60
15166.46 55
15167.63 63
15168.79 41
15169.96 41
15171.12 47
15172.28 51
15173.45 48
15174.61 53
15175.78 43
15176.94 53
15178.11 61
15179.27 40
15180.43 54
15181.60 41
15182.76 47
15183.93 65
15185.09 49
15186.26 44
15187.42 63
15188.59 36
15189.75 43
15190.92 45
15192.08 59
15193.25 37
15194.41 63
15195.58 57
15196.74 38
15197.91 41
15199.07 40
15200.24 58
15201.40 58
15202.57 59
15203.73 50
15204.90 65
15206.06 51
15207.23 61
15208.39 59
15209.56 47
15210.72 43
15211.89 59
15213.06 46
15214.22 59
15215.39 48
15216.55 57
15217.72 54
15218.88 46
15220.05 45
15221.22 44
15222.38 51
15223.55 51
15224.71 52
15225.88 40
15227.05 68
15228.21 61
15229.38 79
15230.55 37
15231.71 45
15232.88 58
15234.05 56
15235.21 47
15236.38 52
15237.54 34
15238.71 38
15239.88 53
15241.04 63
15242.21 59
15243.38 61
15244.55 42
15245.71 48
15246.88 54
15248.05 44
15249.21 53
15250.38 59
15251.55 66
15252.71 44
15253.88 66
15255.05 51
15256.22 45
15257.38 45
15258.55 45
15259.72 60
15260.89 44
15262.05 65
15263.22 52
15264.39 41
15265.56 56
15266.72 58
15267.89 46
15269.06 47
15270.23 52
15271.40 56
15272.56 57
15273.73 54
15274.90 51
15276.07 46
15277.24 52
15278.40 48
15279.57 42
15280.74 49
15281.91 52
15283.08 46
15284.25 55
15285.41 50
15286.58 59
15287.75 43
15288.92 54
15290.09 74
15291.26 58
15292.43 35
15293.59 57
15294.76 60
15295.93 38
15297.10 41
15298.27 39
15299.44 53
15300.61 50
15301.78 50
15302.95 55
15304.12 48
15305.28 50
15306.45 39
15307.62 51
15308.79 52
15309.96 57
15311.13 51
15312.30 47
15313.47 46
15314.64 49
15315.81 45
15316.98 42
15318.15 47
15319.32 65
15320.49 43
15321.66 47
15322.83 38
15324.00 48
15325.17 44
15326.34 52
15327.51 50
15328.68 47
15329.85 40
15331.02 44
15332.19 64
15333.36 37
15334.53 43
15335.70 49
15336.87 57
15338.04 49
15339.21 46
15340.38 38
15341.55 42
15342.72 56
15343.89 48
15345.06 53
15346.23 45
15347.41 50
15348.58 53
15349.75 50
15350.92 37
15352.09 39
15353.26 52
15354.43 49
15355.60 45
15356.77 31
15357.94 40
15359.12 60
15360.29 54
15361.46 39
15362.63 21
15363.80 60
15364.97 56
15366.14 35
15367.32 32
15368.49 45
15369.66 43
15370.83 48
15372.00 59
15373.17 31
15374.35 46
15375.52 50
15376.69 61
15377.86 43
15379.03 51
15380.21 53
15381.38 42
15382.55 46
15383.72 47
15384.90 44
15386.07 38
15387.24 79
15388.41 57
15389.58 58
15390.76 35
15391.93 50
15393.10 46
15394.27 46
15395.45 42
15396.62 56
15397.79 58
15398.97 58
15400.14 55
15401.31 36
15402.48 55
15403.66 53
15404.83 58
15406.00 52
15407.18 56
15408.35 46
15409.52 60
15410.70 41
15411.87 65
15413.04 41
15414.22 80
15415.39 67
15416.56 58
15417.74 50
15418.91 62
15420.08 61
15421.26 40
15422.43 60
15423.60 42
15424.78 53
15425.95 50
15427.13 73
15428.30 47
15429.47 54
15430.65 52
15431.82 40
15433.00 51
15434.17 60
15435.34 52
15436.52 43
15437.69 52
15438.87 46
15440.04 50
15441.22 53
15442.39 53
15443.56 50
15444.74 51
15445.91 60
15447.09 56
15448.26 45
15449.44 54
15450.61 57
15451.79 52
15452.96 44
15454.14 54
15455.31 54
15456.49 56
15457.66 49
15458.84 42
15460.01 39
15461.19 60
15462.36 59
15463.54 65
15464.71 52
15465.89 34
15467.06 66
15468.24 59
15469.42 58
15470.59 42
15471.77 55
15472.94 47
15474.12 54
15475.29 49
15476.47 64
15477.64 57
15478.82 54
15480.00 60
15481.17 49
15482.35 57
15483.52 45
15484.70 51
15485.88 46
15487.05 43
15488.23 42
15489.41 53
15490.58 63
15491.76 42
15492.93 40
15494.11 56
15495.29 45
15496.46 45
15497.64 46
15498.82 49
15499.99 44
15501.17 52
15502.35 65
15503.52 46
15504.70 37
15505.88 47
15507.05 41
15508.23 40
15509.41 40
15510.59 39
15511.76 54
15512.94 50
15514.12 45
15515.29 32
15516.47 40
15517.65 35
15518.83 52
15520.00 61
15521.18 42
15522.36 58
15523.54 33
15524.71 63
15525.89 39
15527.07 57
15528.25 55
15529.42 45
15530.60 62
15531.78 63
15532.96 45
15534.14 57
15535.31 45
15536.49 50
15537.67 55
15538.85 49
15540.03 50
15541.20 40
15542.38 37
15543.56 51
15544.74 48
15545.92 47
15547.10 72
15548.27 50
15549.45 50
15550.63 51
15551.81 72
15552.99 50
15554.17 47
15555.35 63
15556.53 48
15557.70 55
15558.88 61
15560.06 54
15561.24 43
15562.42 66
15563.60 67
15564.78 48
15565.96 71
15567.14 54
15568.32 55
15569.50 53
15570.67 60
15571.85 43
15573.03 49
15574.21 48
15575.39 50
15576.57 39
15577.75 52
15578.93 55
15580.11 52
15581.29 78
15582.47 50
15583.65 55
15584.83 62
15586.01 67
15587.19 54
15588.37 43
15589.55 56
15590.73 51
15591.91 59
15593.09 62
15594.27 47
15595.45 54
15596.63 59
15597.81 50
15598.99 52
15600.17 54
15601.35 46
15602.53 69
15603.71 71
15604.90 53
15606.08 51
15607.26 52
15608.44 78
15609.62 47
15610.80 45
15611.98 38
15613.16 60
15614.34 55
15615.52 52
15616.70 46
15617.89 59
15619.07 73
15620.25 60
15621.43 63
15622.61 50
15623.79 33
15624.97 65
15626.15 69
15627.34 48
15628.52 51
15629.70 66
15630.88 56
15632.06 56
15633.24 50
15634.43 62
15635.61 66
15636.79 51
15637.97 63
15639.15 56
15640.34 60
15641.52 62
15642.70 59
15643.88 36
15645.06 31
15646.25 62
15647.43 65
15648.61 54
15649.79 65
15650.98 47
15652.16 56
15653.34 64
15654.52 51
15655.71 52
15656.89 48
15658.07 73
15659.25 62
15660.44 64
15661.62 56
15662.80 68
15663.98 71
15665.17 66
15666.35 69
15667.53 70
15668.72 68
15669.90 58
15671.08 66
15672.27 50
15673.45 63
15674.63 57
15675.82 77
15677.00 67
15678.18 71
15679.37 69
15680.55 77
15681.73 64
15682.92 68
15684.10 71
15685.28 68
15686.47 64
15687.65 57
15688.84 64
15690.02 68
15691.20 42
15692.39 73
15693.57 80
15694.76 81
15695.94 67
15697.12 75
15698.31 64
15699.49 57
15700.68 64
15701.86 79
15703.05 89
15704.23 82
15705.41 70
15706.60 54
15707.78 83
15708.97 73
15710.15 81
15711.34 75
15712.52 82
15713.71 93
15714.89 89
15716.08 75
15717.26 74
15718.45 72
15719.63 89
15720.82 84
15722.00 90
15723.19 86
15724.37 63
15725.56 79
15726.74 79
15727.93 66
15729.11 77
15730.30 76
15731.48 76
15732.67 82
15733.85 63
15735.04 50
15736.23 57
15737.41 61
15738.60 63
15739.78 57
15740.97 68
15742.15 81
15743.34 88
15744.53 79
15745.71 74
15746.90 82
15748.08 74
15749.27 72
15750.46 55
15751.64 60
15752.83 67
15754.02 64
15755.20 83
15756.39 82
15757.57 65
15758.76 61
15759.95 86
15761.13 75
15762.32 68
15763.51 56
15764.69 73
15765.88 64
15767.07 47
15768.25 62
15769.44 70
15770.63 62
15771.82 56
15773.00 56
15774.19 68
15775.38 69
15776.56 77
15777.75 59
15778.94 53
15780.13 62
15781.31 65
15782.50 48
15783.69 46
15784.88 44
15786.06 60
15787.25 63
15788.44 54
15789.63 51
15790.81 55
15792.00 64
15793.19 83
15794.38 52
15795.56 72
15796.75 68
15797.94 77
15799.13 52
15800.32 65
15801.50 72
15802.69 69
15803.88 60
15805.07 57
15806.26 53
15807.45 48
15808.63 66
15809.82 55
15811.01 48
15812.20 56
15813.39 54
15814.58 71
15815.77 69
15816.95 51
15818.14 55
15819.33 67
15820.52 63
15821.71 66
15822.90 59
15824.09 35
15825.28 56
15826.46 40
15827.65 50
15828.84 45
15830.03 47
15831.22 48
15832.41 60
15833.60 54
15834.79 63
15835.98 56
15837.17 64
15838.36 59
15839.55 33
15840.74 44
15841.93 42
15843.12 50
15844.31 62
15845.50 74
15846.69 50
15847.88 55
15849.07 60
15850.26 53
15851.45 57
15852.64 58
15853.83 55
15855.02 48
15856.21 55
15857.40 46
15858.59 52
15859.78 46
15860.97 54
15862.16 54
15863.35 59
15864.54 64
15865.73 67
15866.92 60
15868.11 66
15869.30 62
15870.49 63
15871.68 70
15872.87 45
15874.06 50
15875.25 49
15876.45 68
15877.64 73
15878.83 42
15880.02 51
15881.21 56
15882.40 64
15883.59 54
15884.78 56
15885.97 49
15887.17 52
15888.36 67
15889.55 57
15890.74 70
15891.93 55
15893.12 55
15894.31 73
15895.51 55
15896.70 61
15897.89 56
15899.08 56
15900.27 58
15901.46 49
15902.66 59
15903.85 75
15905.04 59
15906.23 53
15907.43 45
15908.62 64
15909.81 61
15911.00 61
15912.19 50
15913.39 53
15914.58 52
15915.77 43
15916.96 59
15918.16 59
15919.35 63
15920.54 64
15921.73 64
15922.93 59
15924.12 58
15925.31 60
15926.50 46
15927.70 49
15928.89 61
15930.08 56
15931.28 50
15932.47 62
15933.66 52
15934.86 47
15936.05 50
15937.24 50
15938.44 38
15939.63 59
15940.82 41
15942.02 49
15943.21 50
15944.40 49
15945.60 53
15946.79 46
15947.98 46
15949.18 48
15950.37 40
15951.56 60
15952.76 58
15953.95 52
15955.15 58
15956.34 49
15957.53 62
15958.73 64
15959.92 55
15961.12 71
15962.31 46
15963.50 67
15964.70 42
15965.89 52
15967.09 54
15968.28 71
15969.48 56
15970.67 44
15971.86 50
15973.06 69
15974.25 74
15975.45 60
15976.64 56
15977.84 64
15979.03 59
15980.23 63
15981.42 40
15982.62 51
15983.81 60
15985.01 71
15986.20 62
15987.40 57
15988.59 52
15989.79 46
15990.98 48
15992.18 55
15993.37 34
15994.57 63
15995.76 55
15996.96 64
15998.16 48
15999.35 52
16000.55 46
16001.74 48
16002.94 66
16004.13 48
16005.33 49
16006.53 49
16007.72 64
16008.92 52
16010.11 44
16011.31 55
16012.51 45
16013.70 51
16014.90 50
16016.09 39
16017.29 47
16018.49 54
16019.68 51
16020.88 56
16022.07 64
16023.27 56
16024.47 61
16025.66 58
16026.86 47
16028.06 45
16029.25 42
16030.45 47
16031.65 52
16032.84 50
16034.04 29
16035.24 50
16036.44 50
16037.63 55
16038.83 39
16040.03 51
16041.22 71
16042.42 57
16043.62 54
16044.82 52
16046.01 48
16047.21 41
16048.41 48
16049.60 42
16050.80 52
16052.00 56
16053.20 53
16054.39 59
16055.59 47
16056.79 47
16057.99 43
16059.19 61
16060.38 54
16061.58 45
16062.78 55
16063.98 46
16065.18 46
16066.37 40
16067.57 49
16068.77 37
16069.97 50
16071.17 57
16072.36 34
16073.56 34
16074.76 43
16075.96 67
16077.16 56
16078.36 60
16079.56 36
16080.75 39
16081.95 54
16083.15 44
16084.35 48
16085.55 44
16086.75 52
16087.95 36
16089.15 36
16090.34 37
16091.54 37
16092.74 54
16093.94 50
16095.14 55
16096.34 38
16097.54 48
16098.74 44
16099.94 45
16101.14 49
16102.34 34
16103.54 44
16104.74 40
16105.93 50
16107.13 49
16108.33 42
16109.53 55
16110.73 46
16111.93 52
16113.13 47
16114.33 55
16115.53 56
16116.73 46
16117.93 52
16119.13 52
16120.33 48
16121.53 77
16122.73 55
16123.93 47
16125.13 43
16126.33 49
16127.53 51
16128.73 54
16129.94 31
16131.14 37
16132.34 52
16133.54 50
16134.74 55
16135.94 37
16137.14 45
16138.34 73
16139.54 47
16140.74 64
16141.94 42
16143.14 57
16144.34 41
16145.55 36
16146.75 45
16147.95 51
16149.15 59
16150.35 50
16151.55 52
16152.75 56
16153.95 51
16155.15 44
16156.36 44
16157.56 55
16158.76 44
16159.96 53
16161.16 57
16162.36 47
16163.57 43
16164.77 40
16165.97 71
16167.17 56
16168.37 51
16169.58 46
16170.78 48
16171.98 52
16173.18 37
16174.38 46
16175.59 43
16176.79 58
16177.99 53
16179.19 58
16180.39 53
16181.60 44
16182.80 61
16184.00 55
16185.20 49
16186.41 63
16187.61 41
16188.81 51
16190.01 44
16191.22 50
16192.42 47
16193.62 54
16194.83 68
16196.03 46
16197.23 58
16198.43 53
16199.64 67
16200.84 45
16202.04 51
16203.25 43
16204.45 49
16205.65 69
16206.86 51
16208.06 38
16209.26 45
16210.47 45
16211.67 49
16212.87 47
16214.08 47
16215.28 46
16216.49 58
16217.69 47
16218.89 51
16220.10 56
16221.30 34
16222.50 53
16223.71 57
16224.91 48
16226.12 48
16227.32 50
16228.52 65
16229.73 70
16230.93 49
16232.14 52
16233.34 54
16234.55 56
16235.75 53
16236.95 62
16238.16 59
16239.36 57
16240.57 55
16241.77 52
16242.98 54
16244.18 52
16245.39 46
16246.59 64
16247.80 52
16249.00 65
16250.21 70
16251.41 60
16252.62 44
16253.82 50
16255.03 53
16256.23 46
16257.44 51
16258.64 64
16259.85 75
16261.05 52
16262.26 68
16263.46 56
16264.67 70
16265.87 56
16267.08 62
16268.29 64
16269.49 52
16270.70 57
16271.90 70
16273.11 57
16274.31 72
16275.52 60
16276.73 73
16277.93 55
16279.14 56
16280.34 54
16281.55 81
16282.76 73
16283.96 55
16285.17 56
16286.38 46
16287.58 60
16288.79 62
16289.99 61
16291.20 51
16292.41 61
16293.61 59
16294.82 49
16296.03 55
16297.23 55
16298.44 50
16299.65 52
16300.85 43
16302.06 58
16303.27 58
16304.47 64
16305.68 40
16306.89 62
16308.10 58
16309.30 65
16310.51 78
16311.72 57
16312.92 42
16314.13 62
16315.34 69
16316.55 53
16317.75 62
16318.96 54
16320.17 47
16321.38 51
16322.58 44
16323.79 56
16325.00 48
16326.21 50
16327.42 38
16328.62 48
16329.83 43
16331.04 49
16332.25 60
16333.46 59
16334.66 51
16335.87 47
16337.08 51
16338.29 57
16339.50 43
16340.70 63
16341.91 53
16343.12 51
16344.33 61
16345.54 54
16346.75 61
16347.96 59
16349.16 53
16350.37 59
16351.58 52
16352.79 64
16354.00 58
16355.21 45
16356.42 51
16357.63 59
16358.83 58
16360.04 46
16361.25 35
16362.46 46
16363.67 64
16364.88 63
16366.09 53
16367.30 64
16368.51 44
16369.72 53
16370.93 48
16372.14 51
16373.35 60
16374.56 51
16375.76 53
16376.97 63
16378.18 43
16379.39 46
16380.60 50
16381.81 42
16383.02 36
16384.23 47
16385.44 39
16386.65 53
16387.86 36
16389.07 34
16390.28 43
16391.49 44
16392.70 65
16393.91 57
16395.12 57
16396.33 49
16397.55 48
16398.76 53
16399.97 69
16401.18 47
16402.39 62
16403.60 54
16404.81 51
16406.02 55
16407.23 54
16408.44 54
16409.65 44
16410.86 39
16412.07 39
16413.28 47
16414.50 60
16415.71 53
16416.92 42
16418.13 38
16419.34 62
16420.55 41
16421.76 43
16422.97 48
16424.19 40
16425.40 51
16426.61 51
16427.82 49
16429.03 48
16430.24 40
16431.46 66
16432.67 57
16433.88 65
16435.09 51
16436.30 43
16437.51 47
16438.73 41
16439.94 50
16441.15 43
16442.36 65
16443.57 67
16444.79 60
16446.00 55
16447.21 45
16448.42 50
16449.64 48
16450.85 40
16452.06 37
16453.27 47
16454.49 51
16455.70 46
16456.91 42
16458.12 32
16459.34 53
16460.55 70
16461.76 50
16462.97 42
16464.19 64
16465.40 76
16466.61 62
16467.83 56
16469.04 39
16470.25 62
16471.47 52
16472.68 32
16473.89 45
16475.11 43
16476.32 48
16477.53 54
16478.75 59
16479.96 35
16481.17 39
16482.39 53
16483.60 48
16484.81 51
16486.03 54
16487.24 44
16488.45 55
16489.67 52
16490.88 45
16492.10 51
16493.31 65
16494.52 58
16495.74 48
16496.95 54
16498.17 45
16499.38 39
16500.59 43
16501.81 44
16503.02 45
16504.24 49
16505.45 50
16506.67 51
16507.88 43
16509.10 38
16510.31 44
16511.52 40
16512.74 38
16513.95 46
16515.17 36
16516.38 40
16517.60 59
16518.81 52
16520.03 52
16521.24 37
16522.46 44
16523.67 52
16524.89 52
16526.10 62
16527.32 46
16528.53 51
16529.75 37
16530.96 49
16532.18 38
16533.40 64
16534.61 42
16535.83 37
16537.04 49
16538.26 56
16539.47 44
16540.69 60
16541.91 44
16543.12 38
16544.34 38
16545.55 27
16546.77 43
16547.98 43
16549.20 50
16550.42 45
16551.63 47
16552.85 32
16554.07 52
16555.28 57
16556.50 50
16557.71 48
16558.93 44
16560.15 36
16561.36 44
16562.58 37
16563.80 53
16565.01 48
16566.23 52
16567.45 41
16568.66 37
16569.88 51
16571.10 56
16572.31 41
16573.53 33
16574.75 32
16575.96 41
16577.18 51
16578.40 45
16579.62 37
16580.83 32
16582.05 46
16583.27 41
16584.48 50
16585.70 49
16586.92 45
16588.14 45
16589.35 51
16590.57 43
16591.79 44
16593.01 38
16594.23 50
16595.44 54
16596.66 27
16597.88 47
16599.10 47
16600.31 48
16601.53 41
16602.75 33
16603.97 45
16605.19 52
16606.40 57
16607.62 44
16608.84 44
16610.06 46
16611.28 34
16612.50 33
16613.71 36
16614.93 47
16616.15 29
16617.37 48
16618.59 29
16619.81 47
16621.03 42
16622.24 37
16623.46 52
16624.68 40
16625.90 49
16627.12 48
16628.34 36
16629.56 40
16630.78 41
16632.00 46
16633.21 36
16634.43 39
16635.65 46
16636.87 47
16638.09 48
16639.31 35
16640.53 36
16641.75 48
16642.97 48
16644.19 43
16645.41 48
16646.63 24
16647.85 26
16649.07 38
16650.29 53
16651.51 49
16652.73 36
16653.95 43
16655.17 53
16656.39 44
16657.61 40
16658.83 39
16660.05 41
16661.27 36
16662.49 52
16663.71 51
16664.93 50
16666.15 38
16667.37 39
16668.59 63
16669.81 41
16671.03 38
16672.25 47
16673.47 51
16674.69 43
16675.91 44
16677.13 37
16678.35 55
16679.57 62
16680.80 52
16682.02 57
16683.24 39
16684.46 65
16685.68 44
16686.90 65
16688.12 57
16689.34 45
16690.56 50
16691.79 45
16693.01 57
16694.23 49
16695.45 34
16696.67 39
16697.89 48
16699.11 42
16700.34 45
16701.56 38
16702.78 34
16704.00 51
16705.22 30
16706.44 40
16707.67 28
16708.89 41
16710.11 47
16711.33 43
16712.55 35
16713.78 41
16715.00 49
16716.22 45
16717.44 57
16718.67 33
16719.89 30
16721.11 45
16722.33 42
16723.55 51
16724.78 36
16726.00 36
16727.22 29
16728.45 29
16729.67 38
16730.89 45
16732.11 43
16733.34 43
16734.56 54
16735.78 49
16737.00 44
16738.23 40
16739.45 39
16740.67 58
16741.90 44
16743.12 42
16744.34 50
16745.57 37
16746.79 31
16748.01 40
16749.24 43
16750.46 49
16751.68 33
16752.91 35
16754.13 46
16755.35 58
16756.58 38
16757.80 39
16759.03 35
16760.25 54
16761.47 49
16762.70 44
16763.92 46
16765.14 35
16766.37 44
16767.59 55
16768.82 44
16770.04 39
16771.27 33
16772.49 56
16773.71 57
16774.94 42
16776.16 50
16777.39 40
16778.61 32
16779.84 41
16781.06 48
16782.29 41
16783.51 30
16784.73 45
16785.96 51
16787.18 53
16788.41 43
16789.63 40
16790.86 53
16792.08 52
16793.31 31
16794.53 29
16795.76 42
16796.98 47
16798.21 48
16799.43 66
16800.66 52
16801.89 38
16803.11 37
16804.34 44
16805.56 55
16806.79 33
16808.01 27
16809.24 54
16810.46 48
16811.69 33
16812.91 44
16814.14 43
16815.37 51
16816.59 38
16817.82 51
16819.04 45
16820.27 43
16821.50 52
16822.72 44
16823.95 55
16825.17 37
16826.40 45
16827.63 39
16828.85 39
16830.08 34
16831.31 38
16832.53 45
16833.76 45
16834.99 58
16836.21 46
16837.44 43
16838.67 36
16839.89 52
16841.12 40
16842.35 35
16843.57 37
16844.80 58
16846.03 39
16847.25 41
16848.48 26
16849.71 51
16850.93 53
16852.16 46
16853.39 46
16854.62 47
16855.84 50
16857.07 45
16858.30 39
16859.53 35
16860.75 53
16861.98 55
16863.21 37
16864.44 50
16865.66 51
16866.89 44
16868.12 43
16869.35 57
16870.57 37
16871.80 40
16873.03 39
16874.26 47
16875.49 38
16876.71 41
16877.94 50
16879.17 56
16880.40 44
16881.63 54
16882.86 36
16884.08 43
16885.31 56
16886.54 59
16887.77 50
16889.00 66
16890.23 51
16891.45 45
16892.68 59
16893.91 54
16895.14 45
16896.37 58
16897.60 48
16898.83 52
16900.06 48
16901.29 48
16902.51 39
16903.74 34
16904.97 43
16906.20 41
16907.43 49
16908.66 46
16909.89 51
16911.12 56
16912.35 37
16913.58 32
16914.81 34
16916.04 52
16917.27 44
16918.50 56
16919.73 39
16920.95 46
16922.18 56
16923.41 53
16924.64 37
16925.87 33
16927.10 42
16928.33 50
16929.56 47
16930.79 36
16932.02 32
16933.25 50
16934.48 53
16935.71 60
16936.94 44
16938.18 44
16939.41 47
16940.64 53
16941.87 43
16943.10 44
16944.33 44
16945.56 45
16946.79 52
16948.02 43
16949.25 49
16950.48 38
16951.71 39
16952.94 50
16954.17 44
16955.40 41
16956.64 62
16957.87 59
16959.10 52
16960.33 39
16961.56 48
16962.79 45
16964.02 37
16965.25 54
16966.48 43
16967.72 51
16968.95 45
16970.18 52
16971.41 55
16972.64 37
16973.87 49
16975.11 42
16976.34 36
16977.57 34
16978.80 37
16980.03 46
16981.26 40
16982.50 54
16983.73 37
16984.96 58
16986.19 41
16987.42 46
16988.66 46
16989.89 46
16991.12 41
16992.35 35
16993.59 41
16994.82 44
16996.05 47
16997.28 27
16998.52 40
16999.75 39
17000.98 43
17002.21 41
17003.45 46
17004.68 38
17005.91 33
17007.14 43
17008.38 39
17009.61 38
17010.84 44
17012.08 40
17013.31 40
17014.54 38
17015.78 32
17017.01 34
17018.24 44
17019.47 37
17020.71 37
17021.94 40
17023.17 37
17024.41 48
17025.64 58
17026.88 56
17028.11 32
17029.34 47
17030.58 52
17031.81 44
17033.04 54
17034.28 44
17035.51 46
17036.75 40
17037.98 54
17039.21 41
17040.45 26
17041.68 38
17042.92 41
17044.15 39
17045.38 38
17046.62 33
17047.85 41
17049.09 57
17050.32 46
17051.56 41
17052.79 33
17054.02 39
17055.26 48
17056.49 40
17057.73 42
17058.96 46
17060.20 37
17061.43 63
17062.67 55
17063.90 60
17065.14 35
17066.37 37
17067.61 40
17068.84 40
17070.08 32
17071.31 38
17072.55 39
17073.78 35
17075.02 35
17076.25 30
17077.49 39
17078.72 58
17079.96 47
17081.20 40
17082.43 38
17083.67 44
17084.90 52
17086.14 43
17087.37 30
17088.61 54
17089.85 55
17091.08 66
17092.32 51
17093.55 53
17094.79 47
17096.03 45
17097.26 39
17098.50 52
17099.73 37
17100.97 49
17102.21 42
17103.44 32
17104.68 28
17105.92 60
17107.15 48
17108.39 48
17109.63 45
17110.86 43
17112.10 56
17113.34 47
17114.57 35
17115.81 39
17117.05 45
17118.28 33
17119.52 47
17120.76 37
17121.99 36
17123.23 38
17124.47 40
17125.70 48
17126.94 41
17128.18 54
17129.42 52
17130.65 43
17131.89 49
17133.13 39
17134.37 34
17135.60 34
17136.84 42
17138.08 46
17139.32 41
17140.55 47
17141.79 36
17143.03 42
17144.27 48
17145.50 45
17146.74 50
17147.98 44
17149.22 54
17150.46 45
17151.69 49
17152.93 40
17154.17 34
17155.41 37
17156.65 43
17157.89 32
17159.12 40
17160.36 28
17161.60 34
17162.84 36
17164.08 55
17165.32 55
17166.56 42
17167.79 47
17169.03 42
17170.27 44
17171.51 39
17172.75 44
17173.99 32
17175.23 34
17176.47 45
17177.70 40
17178.94 39
17180.18 31
17181.42 43
17182.66 47
17183.90 54
17185.14 35
17186.38 46
17187.62 33
17188.86 49
17190.10 44
17191.34 35
17192.58 32
17193.82 33
17195.06 38
17196.30 49
17197.54 33
17198.78 42
17200.01 34
17201.25 30
17202.49 49
17203.73 41
17204.97 55
17206.21 42
17207.45 60
17208.70 33
17209.94 39
17211.18 33
17212.42 50
17213.66 37
17214.90 40
17216.14 35
17217.38 33
17218.62 42
17219.86 50
17221.10 38
17222.34 40
17223.58 39
17224.82 47
17226.06 41
17227.30 34
17228.54 46
17229.78 61
17231.03 36
17232.27 40
17233.51 43
17234.75 38
17235.99 52
17237.23 46
17238.47 41
17239.71 44
17240.95 36
17242.20 50
17243.44 38
17244.68 50
17245.92 49
17247.16 45
17248.40 45
17249.65 45
17250.89 37
17252.13 31
17253.37 61
17254.61 42
17255.85 36
17257.10 32
17258.34 42
17259.58 39
17260.82 33
17262.06 47
17263.31 32
17264.55 52
17265.79 47
17267.03 45
17268.27 38
17269.52 38
17270.76 49
17272.00 48
17273.24 47
17274.49 37
17275.73 34
17276.97 41
17278.22 40
17279.46 37
17280.70 37
17281.94 35
17283.19 43
17284.43 35
17285.67 41
17286.91 34
17288.16 46
17289.40 52
17290.64 36
17291.89 33
17293.13 36
17294.37 35
17295.62 58
17296.86 69
17298.10 32
17299.35 50
17300.59 51
17301.83 49
17303.08 36
17304.32 31
17305.56 36
17306.81 37
17308.05 43
17309.30 49
17310.54 39
17311.78 35
17313.03 49
17314.27 39
17315.52 55
17316.76 42
17318.00 60
17319.25 52
17320.49 49
17321.74 42
17322.98 33
17324.23 37
17325.47 38
17326.71 48
17327.96 41
17329.20 35
17330.45 37
17331.69 46
17332.94 36
17334.18 40
17335.43 36
17336.67 42
17337.92 31
17339.16 52
17340.41 52
17341.65 50
17342.90 47
17344.14 41
17345.39 39
17346.63 46
17347.88 33
17349.12 35
17350.37 38
17351.61 40
17352.86 40
17354.10 30
17355.35 40
17356.59 40
17357.84 41
17359.08 42
17360.33 42
17361.58 46
17362.82 43
17364.07 41
17365.31 22
17366.56 33
17367.80 35
17369.05 40
17370.30 34
17371.54 48
17372.79 47
17374.03 54
17375.28 41
17376.53 39
17377.77 30
17379.02 42
17380.27 35
17381.51 35
17382.76 34
17384.01 33
17385.25 27
17386.50 41
17387.75 38
17388.99 30
17390.24 37
17391.49 38
17392.73 38
17393.98 31
17395.23 44
17396.47 40
17397.72 49
17398.97 41
17400.21 33
17401.46 41
17402.71 39
17403.96 39
17405.20 47
17406.45 36
17407.70 30
17408.94 48
17410.19 27
17411.44 36
17412.69 29
17413.93 35
17415.18 41
17416.43 54
17417.68 38
17418.93 47
17420.17 33
17421.42 52
17422.67 37
17423.92 52
17425.16 40
17426.41 42
17427.66 35
17428.91 41
17430.16 39
17431.41 30
17432.65 52
17433.90 39
17435.15 39
17436.40 39
17437.65 45
17438.90 34
17440.14 42
17441.39 40
17442.64 41
17443.89 36
17445.14 42
17446.39 36
17447.64 36
17448.88 36
17450.13 42
17451.38 49
17452.63 43
17453.88 43
17455.13 43
17456.38 54
17457.63 32
17458.88 40
17460.13 27
17461.38 42
17462.62 40
17463.87 37
17465.12 37
17466.37 25
17467.62 43
17468.87 44
17470.12 38
17471.37 30
17472.62 34
17473.87 52
17475.12 46
17476.37 45
17477.62 36
17478.87 34
17480.12 42
17481.37 55
17482.62 35
17483.87 40
17485.12 38
17486.37 37
17487.62 23
17488.87 27
17490.12 27
17491.37 39
17492.62 37
17493.87 37
17495.12 47
17496.37 43
17497.62 43
17498.87 31
17500.12 26
17501.38 43
17502.63 42
17503.88 45
17505.13 37
17506.38 27
17507.63 44
17508.88 28
17510.13 26
17511.38 26
17512.63 39
17513.89 40
17515.14 50
17516.39 20
17517.64 31
17518.89 42
17520.14 35
17521.39 33
17522.64 38
17523.90 39
17525.15 30
17526.40 52
17527.65 43
17528.90 41
17530.15 30
17531.41 47
17532.66 44
17533.91 48
17535.16 27
17536.41 32
17537.67 41
17538.92 43
17540.17 37
17541.42 41
17542.67 32
17543.93 40
17545.18 40
17546.43 37
17547.68 36
17548.94 26
17550.19 48
17551.44 43
17552.69 38
17553.95 35
17555.20 43
17556.45 47
17557.70 46
17558.96 46
17560.21 35
17561.46 39
17562.72 34
17563.97 46
17565.22 43
17566.47 37
17567.73 26
17568.98 41
17570.23 27
17571.49 33
17572.74 32
17573.99 26
17575.25 37
17576.50 33
17577.75 38
17579.01 34
17580.26 29
17581.51 38
17582.77 32
17584.02 40
17585.28 37
17586.53 25
17587.78 33
17589.04 38
17590.29 45
17591.54 22
17592.80 21
17594.05 34
17595.31 35
17596.56 38
17597.81 35
17599.07 28
17600.32 37
17601.58 53
17602.83 31
17604.09 40
17605.34 36
17606.60 44
17607.85 49
17609.10 37
17610.36 34
17611.61 39
17612.87 46
17614.12 46
17615.38 39
17616.63 39
17617.89 37
17619.14 45
17620.40 42
17621.65 32
17622.91 25
17624.16 30
17625.42 39
17626.67 44
17627.93 31
17629.18 19
17630.44 42
17631.69 41
17632.95 40
17634.21 33
17635.46 49
17636.72 41
17637.97 43
17639.23 30
17640.48 27
17641.74 40
17642.99 34
17644.25 54
17645.51 47
17646.76 43
17648.02 35
17649.27 56
17650.53 41
17651.79 25
17653.04 39
17654.30 45
17655.55 50
17656.81 40
17658.07 36
17659.32 46
17660.58 36
17661.84 27
17663.09 22
17664.35 36
17665.61 48
17666.86 46
17668.12 33
17669.38 38
17670.63 41
17671.89 41
17673.15 35
17674.40 37
17675.66 30
17676.92 33
17678.17 39
17679.43 45
17680.69 45
17681.95 37
17683.20 43
17684.46 41
17685.72 60
17686.98 21
17688.23 22
17689.49 36
17690.75 42
17692.01 40
17693.26 32
17694.52 20
17695.78 41
17697.04 43
17698.29 42
17699.55 26
17700.81 34
17702.07 38
17703.32 48
17704.58 26
17705.84 39
17707.10 42
17708.36 35
17709.62 54
17710.87 51
17712.13 24
17713.39 43
17714.65 49
17715.91 35
17717.17 30
17718.42 40
17719.68 39
17720.94 58
17722.20 37
17723.46 21
17724.72 49
17725.98 39
17727.23 37
17728.49 42
17729.75 34
17731.01 36
17732.27 34
17733.53 46
17734.79 30
17736.05 37
17737.31 28
17738.57 42
17739.82 37
17741.08 37
17742.34 37
17743.60 35
17744.86 33
17746.12 30
17747.38 29
17748.64 42
17749.90 46
17751.16 40
17752.42 33
17753.68 40
17754.94 45
17756.20 33
17757.46 54
17758.72 42
17759.98 33
17761.24 29
17762.50 37
17763.76 31
17765.02 34
17766.28 50
17767.54 39
17768.80 34
17770.06 40
17771.32 31
17772.58 40
17773.84 42
17775.10 27
17776.36 34
17777.62 38
17778.88 30
17780.14 38
17781.40 39
17782.67 32
17783.93 38
17785.19 46
17786.45 35
17787.71 26
17788.97 34
17790.23 36
17791.49 35
17792.75 25
17794.01 34
17795.28 35
17796.54 45
17797.80 23
17799.06 33
17800.32 36
17801.58 35
17802.84 31
17804.11 48
17805.37 49
17806.63 37
17807.89 39
17809.15 40
17810.41 37
17811.68 32
17812.94 40
17814.20 36
17815.46 44
17816.72 33
17817.99 38
17819.25 45
17820.51 37
17821.77 35
17823.03 46
17824.30 48
17825.56 41
17826.82 28
17828.08 35
17829.35 26
17830.61 34
17831.87 40
17833.13 44
17834.40 41
17835.66 49
17836.92 45
17838.18 38
17839.45 43
17840.71 30
17841.97 59
17843.24 37
17844.50 38
17845.76 45
17847.02 33
17848.29 44
17849.55 27
17850.81 41
17852.08 39
17853.34 35
17854.60 55
17855.87 32
17857.13 44
17858.39 31
17859.66 33
17860.92 36
17862.18 36
17863.45 42
17864.71 33
17865.98 35
17867.24 33
17868.50 39
17869.77 30
17871.03 36
17872.30 31
17873.56 29
17874.82 38
17876.09 42
17877.35 44
17878.62 27
17879.88 27
17881.14 34
17882.41 38
17883.67 48
17884.94 39
17886.20 34
17887.47 30
17888.73 28
17890.00 34
17891.26 32
17892.52 28
17893.79 39
17895.05 30
17896.32 27
17897.58 39
17898.85 33
17900.11 31
17901.38 32
17902.64 32
17903.91 29
17905.17 33
17906.44 38
17907.70 28
17908.97 45
17910.23 34
17911.50 37
17912.77 44
17914.03 42
17915.30 27
17916.56 31
17917.83 33
17919.09 33
17920.36 36
17921.62 40
17922.89 38
17924.16 38
17925.42 36
17926.69 36
17927.95 28
17929.22 34
17930.49 47
17931.75 48
17933.02 40
17934.28 23
17935.55 40
17936.82 35
17938.08 39
17939.35 29
17940.62 37
17941.88 35
17943.15 40
17944.42 39
17945.68 22
17946.95 28
17948.22 42
17949.48 41
17950.75 35
17952.02 35
17953.28 34
17954.55 44
17955.82 55
17957.08 25
17958.35 32
17959.62 29
17960.88 26
17962.15 38
17963.42 34
17964.69 24
17965.95 22
17967.22 48
17968.49 29
17969.76 42
17971.02 33
17972.29 26
17973.56 40
17974.83 29
17976.09 30
17977.36 33
17978.63 36
17979.90 43
17981.16 41
17982.43 31
17983.70 33
17984.97 27
17986.24 46
17987.50 46
17988.77 26
17990.04 34
17991.31 31
17992.58 36
17993.84 42
17995.11 39
17996.38 33
17997.65 33
17998.92 28
18000.19 36
18001.46 41
18002.72 32
18003.99 19
18005.26 36
18006.53 39
18007.80 24
18009.07 21
18010.34 27
18011.61 45
18012.87 28
18014.14 26
18015.41 26
18016.68 39
18017.95 38
18019.22 36
18020.49 26
18021.76 35
18023.03 27
18024.30 33
18025.57 42
18026.84 37
18028.11 32
18029.37 26
18030.64 40
18031.91 24
18033.18 35
18034.45 38
18035.72 40
18036.99 32
18038.26 31
18039.53 30
18040.80 41
18042.07 39
18043.34 37
18044.61 36
18045.88 43
18047.15 34
18048.42 35
18049.69 55
18050.96 42
18052.23 39
18053.50 37
18054.77 29
18056.05 35
18057.32 34
18058.59 27
18059.86 39
18061.13 26
18062.40 18
18063.67 41
18064.94 35
18066.21 32
18067.48 30
18068.75 38
18070.02 47
18071.29 50
18072.57 43
18073.84 31
18075.11 30
18076.38 35
18077.65 43
18078.92 27
18080.19 30
18081.46 31
18082.74 42
18084.01 43
18085.28 34
18086.55 32
18087.82 38
18089.09 45
18090.37 45
18091.64 42
18092.91 37
18094.18 35
18095.45 46
18096.72 35
18098.00 34
18099.27 27
18100.54 36
18101.81 49
18103.08 37
18104.36 45
18105.63 31
18106.90 37
18108.17 52
18109.45 43
18110.72 33
18111.99 31
18113.26 46
18114.54 49
18115.81 33
18117.08 32
18118.35 39
18119.63 25
18120.90 26
18122.17 30
18123.44 44
18124.72 32
18125.99 36
18127.26 32
18128.54 39
18129.81 43
18131.08 30
18132.36 37
18133.63 34
18134.90 50
18136.18 39
18137.45 22
18138.72 32
18140.00 32
18141.27 46
18142.54 38
18143.82 31
18145.09 35
18146.36 48
18147.64 54
18148.91 28
18150.19 36
18151.46 35
18152.73 45
18154.01 33
18155.28 33
18156.55 39
18157.83 42
18159.10 42
18160.38 26
18161.65 42
18162.93 34
18164.20 32
18165.47 45
18166.75 44
18168.02 40
18169.30 29
18170.57 30
18171.85 37
18173.12 41
18174.40 34
18175.67 27
18176.95 40
18178.22 33
18179.50 46
18180.77 30
18182.04 29
18183.32 41
18184.59 34
18185.87 26
18187.15 46
18188.42 43
18189.70 43
18190.97 39
18192.25 40
18193.52 31
18194.80 36
18196.07 32
18197.35 32
18198.62 35
18199.90 32
18201.17 34
18202.45 34
18203.73 32
18205.00 42
18206.28 41
18207.55 33
18208.83 33
18210.10 34
18211.38 36
18212.66 41
18213.93 42
18215.21 47
18216.48 40
18217.76 34
18219.04 38
18220.31 34
18221.59 31
18222.87 50
18224.14 46
18225.42 32
18226.70 24
18227.97 25
18229.25 32
18230.53 44
18231.80 37
18233.08 32
18234.36 32
18235.63 38
18236.91 37
18238.19 31
18239.46 22
18240.74 37
18242.02 39
18243.29 45
18244.57 28
18245.85 26
18247.13 34
18248.40 36
18249.68 31
18250.96 25
18252.24 30
18253.51 27
18254.79 30
18256.07 24
18257.35 29
18258.62 29
18259.90 54
18261.18 37
18262.46 38
18263.73 39
18265.01 39
18266.29 48
18267.57 31
18268.85 29
18270.12 33
18271.40 29
18272.68 41
18273.96 37
18275.24 30
18276.51 29
18277.79 39
18279.07 55
18280.35 36
18281.63 37
18282.91 24
18284.18 42
18285.46 39
18286.74 39
18288.02 39
18289.30 41
18290.58 43
18291.86 30
18293.14 30
18294.41 31
18295.69 40
18296.97 24
18298.25 23
18299.53 36
18300.81 44
18302.09 32
18303.37 32
18304.65 29
18305.93 28
18307.21 37
18308.49 31
18309.76 20
18311.04 33
18312.32 28
18313.60 33
18314.88 31
18316.16 30
18317.44 32
18318.72 47
18320.00 46
18321.28 29
18322.56 41
18323.84 35
18325.12 33
18326.40 35
18327.68 26
18328.96 25
18330.24 31
18331.52 41
18332.80 27
18334.08 32
18335.36 32
18336.64 29
18337.92 30
18339.20 41
18340.48 38
18341.76 29
18343.05 34
18344.33 36
18345.61 41
18346.89 23
18348.17 25
18349.45 34
18350.73 35
18352.01 35
18353.29 25
18354.57 43
18355.85 21
18357.13 35
18358.42 25
18359.70 33
18360.98 33
18362.26 32
18363.54 48
18364.82 29
18366.10 39
18367.38 35
18368.67 30
18369.95 27
18371.23 42
18372.51 27
18373.79 35
18375.07 38
18376.36 40
18377.64 39
18378.92 40
18380.20 33
18381.48 45
18382.77 41
18384.05 38
18385.33 38
18386.61 36
18387.89 29
18389.18 46
18390.46 36
18391.74 32
18393.02 44
18394.31 41
18395.59 37
18396.87 38
18398.15 36
18399.44 41
18400.72 37
18402.00 26
18403.28 41
18404.57 45
18405.85 37
18407.13 32
18408.41 36
18409.70 47
18410.98 34
18412.26 44
18413.55 33
18414.83 35
18416.11 36
18417.40 33
18418.68 35
18419.96 37
18421.25 35
18422.53 22
18423.81 38
18425.10 27
18426.38 19
18427.66 32
18428.95 37
18430.23 20
18431.51 24
18432.80 47
18434.08 28
18435.37 33
18436.65 36
18437.93 29
18439.22 53
18440.50 51
18441.79 26
18443.07 34
18444.35 42
18445.64 43
18446.92 33
18448.21 25
18449.49 30
18450.78 35
18452.06 32
18453.34 31
18454.63 30
18455.91 30
18457.20 44
18458.48 30
18459.77 30
18461.05 31
18462.34 31
18463.62 44
18464.91 34
18466.19 36
18467.48 23
18468.76 33
18470.05 34
18471.33 20
18472.62 32
18473.90 25
18475.19 34
18476.47 30
18477.76 38
18479.04 36
18480.33 32
18481.61 38
18482.90 29
18484.18 24
18485.47 34
18486.76 35
18488.04 28
18489.33 37
18490.61 23
18491.90 27
18493.18 32
18494.47 40
18495.76 38
18497.04 36
18498.33 38
18499.61 25
18500.90 27
18502.19 25
18503.47 47
18504.76 45
18506.05 35
18507.33 32
18508.62 33
18509.90 34
18511.19 30
18512.48 47
18513.76 46
18515.05 41
18516.34 53
18517.62 30
18518.91 35
18520.20 35
18521.48 36
18522.77 45
18524.06 34
18525.35 37
18526.63 30
18527.92 41
18529.21 38
18530.49 33
18531.78 30
18533.07 30
18534.36 35
18535.64 34
18536.93 28
18538.22 30
18539.50 38
18540.79 27
18542.08 32
18543.37 44
18544.66 25
18545.94 29
18547.23 40
18548.52 32
18549.81 37
18551.09 29
18552.38 39
18553.67 34
18554.96 32
18556.25 35
18557.53 42
18558.82 37
18560.11 30
18561.40 24
18562.69 21
18563.98 35
18565.26 41
18566.55 35
18567.84 44
18569.13 24
18570.42 42
18571.71 28
18572.99 29
18574.28 44
18575.57 45
18576.86 43
18578.15 37
18579.44 33
18580.73 27
18582.02 33
18583.31 41
18584.59 30
18585.88 27
18587.17 31
18588.46 29
18589.75 40
18591.04 42
18592.33 36
18593.62 33
18594.91 33
18596.20 33
18597.49 36
18598.78 38
18600.07 38
18601.36 33
18602.65 24
18603.94 39
18605.23 38
18606.52 49
18607.81 42
18609.09 40
18610.38 39
18611.67 26
18612.96 44
18614.25 54
18615.55 39
18616.84 25
18618.13 32
18619.42 34
18620.71 38
18622.00 36
18623.29 43
18624.58 31
18625.87 40
18627.16 35
18628.45 44
18629.74 50
18631.03 48
18632.32 27
18633.61 32
18634.90 37
18636.19 34
18637.48 39
18638.77 25
18640.07 35
18641.36 26
18642.65 40
18643.94 39
18645.23 27
18646.52 24
18647.81 35
18649.10 33
18650.40 38
18651.69 29
18652.98 26
18654.27 35
18655.56 48
18656.85 35
18658.14 28
18659.44 28
18660.73 36
18662.02 46
18663.31 33
18664.60 23
18665.89 33
18667.19 24
18668.48 40
18669.77 34
18671.06 35
18672.35 32
18673.65 48
18674.94 54
18676.23 34
18677.52 25
18678.82 24
18680.11 29
18681.40 30
18682.69 16
18683.99 29
18685.28 31
18686.57 48
18687.86 27
18689.16 40
18690.45 30
18691.74 43
18693.03 38
18694.33 35
18695.62 44
18696.91 28
18698.21 33
18699.50 20
18700.79 27
18702.09 30
18703.38 37
18704.67 33
18705.97 40
18707.26 36
18708.55 27
18709.85 37
18711.14 29
18712.43 31
18713.73 32
18715.02 23
18716.31 35
18717.61 28
18718.90 36
18720.19 34
18721.49 19
18722.78 32
18724.08 34
18725.37 43
18726.66 33
18727.96 21
18729.25 30
18730.55 22
18731.84 39
18733.13 33
18734.43 30
18735.72 25
18737.02 27
18738.31 41
18739.61 41
18740.90 34
18742.19 40
18743.49 27
18744.78 34
18746.08 43
18747.37 30
18748.67 30
18749.96 24
18751.26 34
18752.55 31
18753.85 30
18755.14 31
18756.44 21
18757.73 39
18759.03 37
18760.32 23
18761.62 34
18762.91 22
18764.21 34
18765.50 38
18766.80 30
18768.09 29
18769.39 36
18770.69 49
18771.98 52
18773.28 32
18774.57 23
18775.87 35
18777.16 39
18778.46 38
18779.76 31
18781.05 38
18782.35 33
18783.64 35
18784.94 31
18786.24 27
18787.53 29
18788.83 46
18790.12 46
18791.42 37
18792.72 24
18794.01 43
18795.31 41
18796.61 37
18797.90 32
18799.20 30
18800.49 40
18801.79 36
18803.09 36
18804.38 42
18805.68 34
18806.98 49
18808.28 37
18809.57 36
18810.87 53
18812.17 31
18813.46 39
18814.76 36
18816.06 39
18817.35 41
18818.65 41
18819.95 42
18821.25 26
18822.54 32
18823.84 43
18825.14 39
18826.44 27
18827.73 41
18829.03 38
18830.33 37
18831.63 48
18832.92 29
18834.22 33
18835.52 29
18836.82 44
18838.11 40
18839.41 24
18840.71 30
18842.01 28
18843.31 39
18844.60 21
18845.90 37
18847.20 39
18848.50 39
18849.80 41
18851.10 44
18852.39 34
18853.69 17
18854.99 33
18856.29 39
18857.59 27
18858.89 26
18860.18 32
18861.48 29
18862.78 29
18864.08 16
18865.38 32
18866.68 28
18867.98 23
18869.28 25
18870.58 22
18871.87 32
18873.17 33
18874.47 27
18875.77 38
18877.07 27
18878.37 35
18879.67 25
18880.97 24
18882.27 31
18883.57 22
18884.87 31
18886.17 25
18887.47 28
18888.77 32
18890.07 27
18891.36 31
18892.66 24
18893.96 25
18895.26 27
18896.56 34
18897.86 39
18899.16 28
18900.46 34
18901.76 27
18903.06 27
18904.36 25
18905.66 28
18906.96 31
18908.27 36
18909.57 24
18910.87 31
18912.17 32
18913.47 25
18914.77 34
18916.07 40
18917.37 21
18918.67 31
18919.97 30
18921.27 30
18922.57 35
18923.87 25
18925.17 27
18926.47 30
18927.77 36
18929.08 20
18930.38 30
18931.68 25
18932.98 34
18934.28 34
18935.58 31
18936.88 29
18938.18 38
18939.49 33
18940.79 24
18942.09 25
18943.39 23
18944.69 44
18945.99 51
18947.29 27
18948.60 18
18949.90 25
18951.20 42
18952.50 28
18953.80 24
18955.11 39
18956.41 35
18957.71 39
18959.01 41
18960.31 30
18961.62 23
18962.92 34
18964.22 47
18965.52 41
18966.82 20
18968.13 29
18969.43 40
18970.73 34
18972.03 29
18973.34 30
18974.64 37
18975.94 31
18977.24 35
18978.55 34
18979.85 51
18981.15 54
18982.46 50
18983.76 41
18985.06 32
18986.36 28
18987.67 26
18988.97 46
18990.27 42
18991.58 28
18992.88 27
18994.18 42
18995.49 37
18996.79 30
18998.09 30
18999.40 31
19000.70 45
19002.00 40
19003.31 28
19004.61 40
19005.91 44
19007.22 35
19008.52 35
19009.83 28
19011.13 34
19012.43 28
19013.74 41
19015.04 34
19016.34 25
19017.65 36
19018.95 44
19020.26 31
19021.56 31
19022.87 35
19024.17 47
19025.47 32
19026.78 33
19028.08 39
19029.39 27
19030.69 33
19032.00 30
19033.30 37
19034.61 39
19035.91 37
19037.22 35
19038.52 32
19039.82 46
19041.13 31
19042.43 32
19043.74 30
19045.04 25
19046.35 26
19047.65 26
19048.96 35
19050.26 31
19051.57 32
19052.88 35
19054.18 34
19055.49 39
19056.79 44
19058.10 41
19059.40 29
19060.71 33
19062.01 38
19063.32 37
19064.62 32
19065.93 33
19067.24 42
19068.54 34
19069.85 33
19071.15 31
19072.46 35
19073.77 37
19075.07 30
19076.38 32
19077.68 45
19078.99 41
19080.30 32
19081.60 36
19082.91 41
19084.22 40
19085.52 33
19086.83 42
19088.13 26
19089.44 21
19090.75 26
19092.05 33
19093.36 31
19094.67 27
19095.97 31
19097.28 44
19098.59 41
19099.90 45
19101.20 35
19102.51 32
19103.82 24
19105.12 30
19106.43 26
19107.74 37
19109.04 30
19110.35 22
19111.66 35
19112.97 35
19114.27 30
19115.58 32
19116.89 35
19118.20 23
19119.50 28
19120.81 28
19122.12 39
19123.43 40
19124.73 29
19126.04 29
19127.35 40
19128.66 25
19129.97 24
19131.27 24
19132.58 27
19133.89 21
19135.20 37
19136.51 39
19137.81 23
19139.12 25
19140.43 34
19141.74 29
19143.05 32
19144.36 20
19145.66 33
19146.97 30
19148.28 22
19149.59 27
19150.90 32
19152.21 39
19153.52 33
19154.83 21
19156.13 30
19157.44 30
19158.75 33
19160.06 30
19161.37 24
19162.68 23
19163.99 26
19165.30 35
19166.61 28
19167.92 29
19169.22 22
19170.53 36
19171.84 34
19173.15 11
19174.46 23
19175.77 23
19177.08 28
19178.39 28
19179.70 27
19181.01 26
19182.32 28
19183.63 33
19184.94 31
19186.25 22
19187.56 28
19188.87 29
19190.18 27
19191.49 25
19192.80 17
19194.11 28
19195.42 28
19196.73 22
19198.04 30
19199.35 30
19200.66 36
19201.97 35
19203.28 35
19204.59 32
19205.90 24
19207.21 26
19208.52 22
19209.83 33
19211.14 31
19212.46 25
19213.77 37
19215.08 31
19216.39 21
19217.70 28
19219.01 17
19220.32 31
19221.63 22
19222.94 25
19224.25 25
19225.57 15
19226.88 21
19228.19 23
19229.50 16
19230.81 33
19232.12 21
19233.43 24
19234.75 30
19236.06 32
19237.37 25
19238.68 25
19239.99 35
19241.30 30
19242.62 28
19243.93 37
19245.24 25
19246.55 23
19247.86 25
19249.18 42
19250.49 33
19251.80 18
19253.11 39
19254.42 36
19255.74 37
19257.05 31
19258.36 31
19259.67 23
19260.99 30
19262.30 24
19263.61 30
19264.92 25
19266.24 31
19267.55 20
19268.86 31
19270.17 25
19271.49 21
19272.80 28
19274.11 34
19275.42 27
19276.74 32
19278.05 34
19279.36 38
19280.68 30
19281.99 31
19283.30 24
19284.62 35
19285.93 42
19287.24 22
19288.56 24
19289.87 26
19291.18 37
19292.50 24
19293.81 29
19295.12 29
19296.44 35
19297.75 36
19299.06 16
19300.38 30
19301.69 30
19303.01 43
19304.32 28
19305.63 32
19306.95 29
19308.26 35
19309.58 33
19310.89 29
19312.20 25
19313.52 30
19314.83 32
19316.15 43
19317.46 28
19318.78 33
19320.09 27
19321.41 24
19322.72 46
19324.03 16
19325.35 21
19326.66 36
19327.98 32
19329.29 29
19330.61 18
19331.92 25
19333.24 38
19334.55 22
19335.87 26
19337.18 28
19338.50 28
19339.81 35
19341.13 33
19342.44 39
19343.76 32
19345.07 49
19346.39 32
19347.70 25
19349.02 27
19350.34 25
19351.65 38
19352.97 35
19354.28 28
19355.60 28
19356.91 38
19358.23 50
19359.54 35
19360.86 27
19362.18 31
19363.49 42
19364.81 39
19366.12 24
19367.44 32
19368.76 23
19370.07 30
19371.39 40
19372.71 32
19374.02 25
19375.34 20
19376.65 36
19377.97 30
19379.29 22
19380.60 25
19381.92 34
19383.24 30
19384.55 40
19385.87 31
19387.19 28
19388.50 27
19389.82 35
19391.14 35
19392.45 23
19393.77 26
19395.09 31
19396.41 34
19397.72 32
19399.04 31
19400.36 34
19401.67 42
19402.99 26
19404.31 31
19405.63 23
19406.94 34
19408.26 33
19409.58 27
19410.90 36
19412.21 43
19413.53 45
19414.85 32
19416.17 34
19417.48 27
19418.80 28
19420.12 36
19421.44 36
19422.76 27
19424.07 27
19425.39 20
19426.71 45
19428.03 40
19429.35 22
19430.66 23
19431.98 30
19433.30 45
19434.62 32
19435.94 30
19437.26 42
19438.57 27
19439.89 29
19441.21 32
19442.53 24
19443.85 32
19445.17 37
19446.49 27
19447.81 26
19449.12 16
19450.44 22
19451.76 42
19453.08 25
19454.40 49
19455.72 29
19457.04 42
19458.36 32
19459.68 23
19461.00 21
19462.32 15
19463.63 35
19464.95 37
19466.27 22
19467.59 23
19468.91 33
19470.23 35
19471.55 36
19472.87 33
19474.19 27
19475.51 32
19476.83 44
19478.15 27
19479.47 24
19480.79 34
19482.11 29
19483.43 48
19484.75 18
19486.07 36
19487.39 35
19488.71 43
19490.03 41
19491.35 36
19492.67 30
19493.99 32
19495.31 23
19496.63 22
19497.95 26
19499.27 27
19500.59 22
19501.91 27
19503.24 26
19504.56 34
19505.88 27
19507.20 31
19508.52 30
19509.84 20
19511.16 37
19512.48 24
19513.80 33
19515.12 20
19516.44 31
19517.77 23
19519.09 26
19520.41 23
19521.73 28
19523.05 26
19524.37 18
19525.69 32
19527.02 31
19528.34 23
19529.66 35
19530.98 23
19532.30 12
19533.62 24
19534.95 24
19536.27 32
19537.59 32
19538.91 25
19540.23 27
19541.56 49
19542.88 32
19544.20 17
19545.52 24
19546.84 32
19548.17 31
19549.49 30
19550.81 44
19552.13 35
19553.46 28
19554.78 20
19556.10 34
19557.42 37
19558.75 36
19560.07 31
19561.39 34
19562.71 25
19564.04 18
19565.36 33
19566.68 26
19568.00 26
19569.33 30
19570.65 42
19571.97 30
19573.30 19
19574.62 31
19575.94 38
19577.27 34
19578.59 27
19579.91 24
19581.24 31
19582.56 33
19583.88 39
19585.21 29
19586.53 31
19587.85 30
19589.18 21
19590.50 35
19591.82 31
19593.15 23
19594.47 31
19595.80 33
19597.12 25
19598.44 28
19599.77 33
19601.09 35
19602.42 23
19603.74 44
19605.06 25
19606.39 27
19607.71 27
19609.04 29
19610.36 48
19611.69 26
19613.01 19
19614.33 21
19615.66 27
19616.98 36
19618.31 26
19619.63 32
19620.96 26
19622.28 37
19623.61 31
19624.93 26
19626.26 26
19627.58 27
19628.91 40
19630.23 32
19631.56 35
19632.88 22
19634.21 34
19635.53 37
19636.86 28
19638.18 39
19639.51 22
19640.83 27
19642.16 34
19643.48 35
19644.81 34
19646.14 30
19647.46 37
19648.79 26
19650.11 26
19651.44 30
19652.76 24
19654.09 34
19655.42 31
19656.74 32
19658.07 21
19659.39 30
19660.72 30
19662.05 26
19663.37 27
19664.70 25
19666.02 29
19667.35 25
19668.68 24
19670.00 24
19671.33 25
19672.66 34
19673.98 20
19675.31 22
19676.64 16
19677.96 47
19679.29 31
19680.62 29
19681.94 22
19683.27 31
19684.60 40
19685.92 39
19687.25 27
19688.58 26
19689.90 35
19691.23 23
19692.56 38
19693.88 34
19695.21 23
19696.54 28
19697.87 31
19699.19 30
19700.52 29
19701.85 25
19703.18 43
19704.50 39
19705.83 27
19707.16 23
19708.49 38
19709.81 39
19711.14 28
19712.47 28
19713.80 20
19715.13 32
19716.45 36
19717.78 30
19719.11 29
19720.44 24
19721.77 31
19723.09 37
19724.42 23
19725.75 22
19727.08 22
19728.41 33
19729.74 26
19731.06 33
19732.39 28
19733.72 29
19735.05 49
19736.38 21
19737.71 30
19739.04 19
19740.36 31
19741.69 35
19743.02 38
19744.35 25
19745.68 18
19747.01 26
19748.34 27
19749.67 32
19751.00 19
19752.32 32
19753.65 28
19754.98 35
19756.31 31
19757.64 27
19758.97 30
19760.30 34
19761.63 35
19762.96 43
19764.29 29
19765.62 33
19766.95 28
19768.28 40
19769.61 19
19770.94 19
19772.27 18
19773.60 39
19774.93 20
19776.26 10
19777.59 34
19778.92 18
19780.25 38
19781.58 28
19782.91 25
19784.24 22
19785.57 17
19786.90 31
19788.23 21
19789.56 20
19790.89 26
19792.22 25
19793.55 31
19794.88 25
19796.21 25
19797.54 32
19798.87 22
19800.20 26
19801.53 15
19802.87 34
19804.20 30
19805.53 19
19806.86 18
19808.19 22
19809.52 21
19810.85 26
19812.18 21
19813.51 27
19814.85 26
19816.18 29
19817.51 32
19818.84 26
19820.17 26
19821.50 24
19822.83 37
19824.17 27
19825.50 29
19826.83 35
19828.16 32
19829.49 37
19830.82 28
19832.16 31
19833.49 28
19834.82 28
19836.15 34
19837.48 25
19838.82 36
19840.15 20
19841.48 25
19842.81 37
19844.14 28
19845.48 26
19846.81 27
19848.14 35
19849.47 28
19850.81 17
19852.14 19
19853.47 44
19854.80 22
19856.14 27
19857.47 27
19858.80 33
19860.14 37
19861.47 32
19862.80 34
19864.13 35
19865.47 31
19866.80 35
19868.13 31
19869.47 34
19870.80 32
19872.13 31
19873.47 28
19874.80 34
19876.13 34
19877.47 34
19878.80 36
19880.13 31
19881.47 23
19882.80 29
19884.13 29
19885.47 40
19886.80 27
19888.13 39
19889.47 35
19890.80 22
19892.14 19
19893.47 35
19894.80 30
19896.14 32
19897.47 44
19898.81 29
19900.14 42
19901.47 20
19902.81 43
19904.14 24
19905.48 29
19906.81 26
19908.15 38
19909.48 27
19910.81 24
19912.15 20
19913.48 27
19914.82 31
19916.15 31
19917.49 22
19918.82 24
19920.16 26
19921.49 29
19922.83 35
19924.16 37
19925.50 34
19926.83 26
19928.17 31
19929.50 30
19930.84 39
19932.17 32
19933.51 33
19934.84 26
19936.18 34
19937.51 28
19938.85 49
19940.18 39
19941.52 30
19942.86 41
19944.19 33
19945.53 26
19946.86 23
19948.20 28
19949.53 41
19950.87 36
19952.21 21
19953.54 40
19954.88 41
19956.21 46
19957.55 43
19958.89 30
19960.22 26
19961.56 47
19962.90 37
19964.23 28
19965.57 22
19966.90 22
19968.24 37
19969.58 37
19970.91 24
19972.25 22
19973.59 22
19974.92 34
19976.26 30
19977.60 29
19978.93 37
19980.27 24
19981.61 33
19982.94 22
19984.28 30
19985.62 32
19986.96 24
19988.29 36
19989.63 24
19990.97 13
19992.30 21
19993.64 33
19994.98 30
19996.32 7
19997.65 26
19998.99 29
20000.33 33
20001.67 24
20003.00 30
20004.34 30
20005.68 21
20007.02 26
20008.35 29
20009.69 29
20011.03 22
20012.37 21
20013.71 20
20015.04 22
20016.38 27
20017.72 30
20019.06 37
20020.40 30
20021.73 27
20023.07 34
20024.41 31
20025.75 29
20027.09 31
20028.43 29
20029.77 25
20031.10 32
20032.44 23
20033.78 35
20035.12 36
20036.46 36
20037.80 29
20039.14 28
20040.47 38
20041.81 25
20043.15 24
20044.49 20
20045.83 38
20047.17 27
20048.51 33
20049.85 27
20051.19 26
20052.53 36
20053.87 31
20055.21 27
20056.54 25
20057.88 22
20059.22 29
20060.56 43
20061.90 26
20063.24 30
20064.58 33
20065.92 22
20067.26 36
20068.60 28
20069.94 27
20071.28 26
20072.62 20
20073.96 47
20075.30 32
20076.64 32
20077.98 22
20079.32 18
20080.66 31
20082.00 25
20083.34 32
20084.68 30
20086.02 29
20087.36 26
20088.70 32
20090.04 27
20091.38 23
20092.73 26
20094.07 26
20095.41 31
20096.75 25
20098.09 24
20099.43 32
20100.77 29
20102.11 21
20103.45 36
20104.79 24
20106.13 25
20107.48 23
20108.82 27
20110.16 25
20111.50 15
20112.84 29
20114.18 32
20115.52 25
20116.86 26
20118.21 27
20119.55 23
20120.89 19
20122.23 23
20123.57 24
20124.91 22
20126.26 30
20127.60 42
20128.94 33
20130.28 29
20131.62 29
20132.96 32
20134.31 24
20135.65 38
