# Supplementary material for: MALDI-TOF MS typing enables the classification of brewing yeasts of the genus Saccharomyces to major beer styles
Source: PLoS One. 2017 Aug 9;12(8):e0181694. doi: 10.1371/journal.pone.0181694 (PMC5549903; doi:10.1371/journal.pone.0181694)
Supplement: S2 File — The directory includes 90 raw files and was zipped to “.zip”; the folder has three strains with 30 spectra per strain; S1 Text explains the raw files with an example and Table 1 represents the yeast strains used within the experiment. (ZIP) [file pone.0181694.s005.zip › 4-6/30254-165-OG-Koe-Ale-YPG-18h-E-E_2015-10-22__0_E4_1.dat]

1999.81 5900
2000.23 5868
2000.65 5946
2001.07 6016
2001.50 6120
2001.92 5984
2002.34 6073
2002.76 6050
2003.18 6110
2003.60 6134
2004.03 5912
2004.45 5930
2004.87 5806
2005.29 6019
2005.71 6032
2006.14 6143
2006.56 6217
2006.98 6101
2007.40 6192
2007.83 6181
2008.25 6166
2008.67 6414
2009.09 6402
2009.52 6432
2009.94 6629
2010.36 6502
2010.78 6446
2011.21 6376
2011.63 6447
2012.05 6389
2012.48 6336
2012.90 6287
2013.32 6008
2013.74 5883
2014.17 5872
2014.59 5942
2015.01 5840
2015.44 5824
2015.86 5858
2016.28 6004
2016.71 5979
2017.13 5936
2017.55 6049
2017.98 6016
2018.40 5985
2018.82 6281
2019.25 6429
2019.67 6534
2020.09 6780
2020.52 6895
2020.94 6494
2021.37 6483
2021.79 6430
2022.21 6342
2022.64 6450
2023.06 6292
2023.48 6322
2023.91 6152
2024.33 6100
2024.76 5940
2025.18 5793
2025.61 6152
2026.03 6220
2026.45 6140
2026.88 5848
2027.30 5833
2027.73 6030
2028.15 5729
2028.58 5687
2029.00 5861
2029.43 6012
2029.85 5905
2030.28 6076
2030.70 5868
2031.12 6104
2031.55 6083
2031.97 6110
2032.40 6214
2032.82 6175
2033.25 6356
2033.67 6406
2034.10 6332
2034.52 6294
2034.95 6452
2035.38 6675
2035.80 6469
2036.23 6394
2036.65 6042
2037.08 6122
2037.50 6266
2037.93 6235
2038.35 6315
2038.78 6210
2039.20 6365
2039.63 6423
2040.06 6515
2040.48 6693
2040.91 6624
2041.33 6500
2041.76 6356
2042.19 6201
2042.61 6068
2043.04 5933
2043.46 5940
2043.89 5984
2044.32 5953
2044.74 5862
2045.17 5970
2045.59 5768
2046.02 5812
2046.45 5973
2046.87 6048
2047.30 5956
2047.73 5909
2048.15 6027
2048.58 5951
2049.01 6068
2049.43 6073
2049.86 5853
2050.29 5946
2050.71 5947
2051.14 5851
2051.57 5913
2051.99 5869
2052.42 5960
2052.85 6022
2053.28 5853
2053.70 5948
2054.13 5964
2054.56 5736
2054.99 5913
2055.41 5895
2055.84 5857
2056.27 5815
2056.69 5960
2057.12 5787
2057.55 5777
2057.98 5765
2058.41 5838
2058.83 5904
2059.26 5871
2059.69 5689
2060.12 5462
2060.54 6026
2060.97 6101
2061.40 5761
2061.83 5870
2062.26 6058
2062.68 6496
2063.11 6427
2063.54 6416
2063.97 6577
2064.40 6629
2064.83 6616
2065.25 6620
2065.68 6667
2066.11 6646
2066.54 6756
2066.97 6547
2067.40 6488
2067.82 6226
2068.25 6045
2068.68 6133
2069.11 5967
2069.54 5971
2069.97 6094
2070.40 6069
2070.83 5891
2071.26 5612
2071.68 5555
2072.11 5533
2072.54 5562
2072.97 5652
2073.40 5710
2073.83 5721
2074.26 5765
2074.69 5996
2075.12 5730
2075.55 5985
2075.98 5893
2076.41 6002
2076.84 6083
2077.27 6299
2077.70 6127
2078.13 6143
2078.55 6128
2078.98 6202
2079.41 6049
2079.84 6291
2080.27 6242
2080.70 6066
2081.13 6285
2081.56 6206
2081.99 6434
2082.42 6151
2082.85 6014
2083.29 6106
2083.72 6171
2084.15 6188
2084.58 6100
2085.01 5785
2085.44 5741
2085.87 5759
2086.30 5907
2086.73 6141
2087.16 5981
2087.59 5754
2088.02 5790
2088.45 5822
2088.88 5931
2089.31 6206
2089.74 6003
2090.17 6099
2090.61 5922
2091.04 5862
2091.47 6187
2091.90 6100
2092.33 6095
2092.76 6296
2093.19 6091
2093.62 5936
2094.06 6134
2094.49 6092
2094.92 5937
2095.35 6066
2095.78 5807
2096.21 5874
2096.64 5999
2097.08 5870
2097.51 5570
2097.94 5586
2098.37 5584
2098.80 5645
2099.24 5863
2099.67 5781
2100.10 5680
2100.53 5608
2100.96 5630
2101.40 5768
2101.83 5597
2102.26 5545
2102.69 5622
2103.12 5490
2103.56 5535
2103.99 5855
2104.42 5877
2104.85 5697
2105.29 5528
2105.72 5758
2106.15 6017
2106.58 5910
2107.02 6189
2107.45 6182
2107.88 6118
2108.31 5927
2108.75 6172
2109.18 5970
2109.61 5834
2110.05 5827
2110.48 6112
2110.91 6028
2111.35 6035
2111.78 5866
2112.21 5677
2112.65 5728
2113.08 5731
2113.51 5671
2113.95 5800
2114.38 5763
2114.81 5625
2115.25 5567
2115.68 5821
2116.11 5754
2116.55 5615
2116.98 5519
2117.41 5710
2117.85 5464
2118.28 5445
2118.72 5504
2119.15 5642
2119.58 5658
2120.02 5810
2120.45 5791
2120.89 5743
2121.32 5946
2121.75 5699
2122.19 5807
2122.62 5784
2123.06 5889
2123.49 5868
2123.93 5846
2124.36 6125
2124.79 5791
2125.23 6009
2125.66 6029
2126.10 6062
2126.53 5989
2126.97 6078
2127.40 6261
2127.84 5982
2128.27 5967
2128.71 5963
2129.14 5845
2129.58 5841
2130.01 5844
2130.45 5970
2130.88 6170
2131.32 6188
2131.75 5948
2132.19 6009
2132.62 5962
2133.06 5857
2133.49 6166
2133.93 5925
2134.37 5991
2134.80 6197
2135.24 6430
2135.67 6525
2136.11 6614
2136.54 6740
2136.98 6720
2137.41 6582
2137.85 6310
2138.29 6536
2138.72 6622
2139.16 6533
2139.59 6140
2140.03 6069
2140.47 6236
2140.90 6101
2141.34 5689
2141.78 5749
2142.21 5620
2142.65 5551
2143.08 5543
2143.52 5580
2143.96 5577
2144.39 5801
2144.83 5767
2145.27 5751
2145.70 5753
2146.14 5646
2146.58 5606
2147.01 5753
2147.45 5713
2147.89 5773
2148.32 5952
2148.76 5959
2149.20 6152
2149.64 6357
2150.07 6389
2150.51 6573
2150.95 6418
2151.38 6729
2151.82 6594
2152.26 6577
2152.70 6598
2153.13 6437
2153.57 6588
2154.01 6231
2154.45 6106
2154.88 6082
2155.32 5935
2155.76 5937
2156.20 5803
2156.63 5551
2157.07 5609
2157.51 5704
2157.95 5692
2158.39 5808
2158.82 5759
2159.26 5944
2159.70 5962
2160.14 6055
2160.58 6001
2161.01 6041
2161.45 6393
2161.89 6168
2162.33 6149
2162.77 6168
2163.21 6163
2163.64 6429
2164.08 6305
2164.52 6364
2164.96 6098
2165.40 6071
2165.84 6032
2166.28 5958
2166.71 5764
2167.15 5860
2167.59 5952
2168.03 5944
2168.47 5956
2168.91 5903
2169.35 6246
2169.79 6080
2170.23 5982
2170.67 6236
2171.10 6146
2171.54 6308
2171.98 6315
2172.42 6168
2172.86 6194
2173.30 6192
2173.74 6194
2174.18 6087
2174.62 6313
2175.06 6278
2175.50 6232
2175.94 6556
2176.38 6467
2176.82 6464
2177.26 6516
2177.70 6465
2178.14 6847
2178.58 6652
2179.02 6466
2179.46 6281
2179.90 6180
2180.34 6388
2180.78 6186
2181.22 6263
2181.66 6094
2182.10 6028
2182.54 6007
2182.98 5936
2183.42 5964
2183.86 5780
2184.30 5690
2184.74 5799
2185.18 5947
2185.62 5662
2186.06 5687
2186.51 5728
2186.95 6113
2187.39 6073
2187.83 5675
2188.27 5751
2188.71 6039
2189.15 6096
2189.59 6207
2190.03 6231
2190.47 6021
2190.92 6123
2191.36 5997
2191.80 6030
2192.24 6080
2192.68 5887
2193.12 5848
2193.56 5965
2194.01 6134
2194.45 5977
2194.89 6035
2195.33 6422
2195.77 6500
2196.21 6370
2196.66 6302
2197.10 6479
2197.54 6562
2197.98 6300
2198.42 6243
2198.87 6465
2199.31 6191
2199.75 6222
2200.19 6047
2200.63 5849
2201.08 6081
2201.52 6054
2201.96 6214
2202.40 5850
2202.85 5772
2203.29 5724
2203.73 5910
2204.17 6056
2204.62 5892
2205.06 6088
2205.50 6173
2205.94 6239
2206.39 6334
2206.83 6268
2207.27 6609
2207.71 6542
2208.16 6486
2208.60 6317
2209.04 6337
2209.49 6358
2209.93 6541
2210.37 6309
2210.82 6187
2211.26 6310
2211.70 6173
2212.15 6092
2212.59 6247
2213.03 6051
2213.48 6288
2213.92 6511
2214.36 6264
2214.81 6086
2215.25 5991
2215.69 6271
2216.14 6080
2216.58 6076
2217.03 5990
2217.47 5948
2217.91 5790
2218.36 5687
2218.80 5660
2219.25 5727
2219.69 5781
2220.13 5573
2220.58 5689
2221.02 5815
2221.47 5953
2221.91 5811
2222.36 5753
2222.80 5837
2223.24 5902
2223.69 6046
2224.13 5979
2224.58 5956
2225.02 5983
2225.47 6128
2225.91 6472
2226.36 6539
2226.80 6865
2227.25 6645
2227.69 6814
2228.14 6777
2228.58 6681
2229.03 6504
2229.47 6499
2229.92 6659
2230.36 6856
2230.81 7038
2231.25 6925
2231.70 6788
2232.14 6957
2232.59 7100
2233.03 7140
2233.48 7009
2233.93 7137
2234.37 6932
2234.82 6594
2235.26 6820
2235.71 7155
2236.15 6800
2236.60 6655
2237.05 6524
2237.49 6404
2237.94 6303
2238.38 6172
2238.83 6051
2239.28 6013
2239.72 5857
2240.17 5769
2240.61 5818
2241.06 5879
2241.51 5640
2241.95 5564
2242.40 5490
2242.85 5623
2243.29 5606
2243.74 5716
2244.19 5640
2244.63 5494
2245.08 5688
2245.52 5623
2245.97 5606
2246.42 5820
2246.87 5624
2247.31 5445
2247.76 5457
2248.21 5685
2248.65 5425
2249.10 5521
2249.55 5565
2249.99 5846
2250.44 5499
2250.89 5467
2251.34 5932
2251.78 5745
2252.23 5637
2252.68 5898
2253.13 5944
2253.57 5868
2254.02 6002
2254.47 5726
2254.92 5785
2255.36 5666
2255.81 5696
2256.26 5666
2256.71 5404
2257.15 5583
2257.60 5588
2258.05 5620
2258.50 5624
2258.95 5216
2259.39 5461
2259.84 5711
2260.29 5400
2260.74 5355
2261.19 5551
2261.64 5770
2262.08 5935
2262.53 5966
2262.98 6064
2263.43 6159
2263.88 5992
2264.33 6151
2264.77 6008
2265.22 5981
2265.67 5872
2266.12 6034
2266.57 6079
2267.02 5784
2267.47 5933
2267.92 6246
2268.37 6038
2268.81 5963
2269.26 5935
2269.71 5996
2270.16 6361
2270.61 6415
2271.06 6620
2271.51 6691
2271.96 6536
2272.41 6607
2272.86 6575
2273.31 6491
2273.76 6623
2274.21 6659
2274.66 6633
2275.11 6409
2275.55 6373
2276.00 6180
2276.45 6157
2276.90 6072
2277.35 5875
2277.80 5733
2278.25 5635
2278.70 5755
2279.15 5861
2279.60 5612
2280.05 5681
2280.50 5871
2280.95 5899
2281.40 5560
2281.85 5663
2282.31 5740
2282.76 5571
2283.21 5603
2283.66 5865
2284.11 5651
2284.56 5563
2285.01 5696
2285.46 5638
2285.91 5612
2286.36 5520
2286.81 5704
2287.26 6090
2287.71 6374
2288.16 6406
2288.61 6670
2289.07 7039
2289.52 7165
2289.97 7719
2290.42 7989
2290.87 8356
2291.32 8730
2291.77 8817
2292.22 9221
2292.68 8997
2293.13 8993
2293.58 8927
2294.03 8557
2294.48 8218
2294.93 8295
2295.38 7811
2295.84 7311
2296.29 7345
2296.74 7072
2297.19 6914
2297.64 6771
2298.10 6476
2298.55 6550
2299.00 6587
2299.45 6519
2299.90 6359
2300.36 6180
2300.81 6146
2301.26 5849
2301.71 5704
2302.16 5685
2302.62 5867
2303.07 5486
2303.52 5474
2303.97 5438
2304.43 5593
2304.88 5525
2305.33 5511
2305.78 5906
2306.24 5465
2306.69 5630
2307.14 5737
2307.60 5954
2308.05 6036
2308.50 6136
2308.95 6071
2309.41 6360
2309.86 6741
2310.31 7007
2310.77 7228
2311.22 7363
2311.67 7280
2312.13 7316
2312.58 7093
2313.03 7209
2313.49 6834
2313.94 6891
2314.39 6569
2314.85 6392
2315.30 6182
2315.75 6039
2316.21 6257
2316.66 6097
2317.11 5945
2317.57 5879
2318.02 5934
2318.48 6161
2318.93 6113
2319.38 6042
2319.84 6275
2320.29 6252
2320.75 6208
2321.20 6284
2321.66 6387
2322.11 6347
2322.56 6292
2323.02 6278
2323.47 6007
2323.93 5873
2324.38 5947
2324.84 6099
2325.29 6287
2325.74 6072
2326.20 5822
2326.65 6089
2327.11 6260
2327.56 6269
2328.02 6188
2328.47 6420
2328.93 6389
2329.38 6272
2329.84 6301
2330.29 6350
2330.75 6593
2331.20 6334
2331.66 6584
2332.11 6449
2332.57 6406
2333.02 6376
2333.48 6196
2333.94 6302
2334.39 6120
2334.85 6041
2335.30 6079
2335.76 6037
2336.21 5773
2336.67 5877
2337.12 5773
2337.58 5898
2338.04 5962
2338.49 5981
2338.95 5860
2339.40 5853
2339.86 5794
2340.32 5873
2340.77 5779
2341.23 5906
2341.68 5879
2342.14 5817
2342.60 5685
2343.05 5573
2343.51 5506
2343.97 5624
2344.42 5758
2344.88 5708
2345.34 5567
2345.79 5565
2346.25 6003
2346.71 6142
2347.16 5978
2347.62 5897
2348.08 5988
2348.53 5930
2348.99 6016
2349.45 6224
2349.90 6201
2350.36 6008
2350.82 5914
2351.27 5982
2351.73 6038
2352.19 5974
2352.65 5880
2353.10 5741
2353.56 5902
2354.02 5966
2354.48 5783
2354.93 5978
2355.39 5987
2355.85 5899
2356.31 5850
2356.76 5743
2357.22 5759
2357.68 5856
2358.14 5727
2358.59 5769
2359.05 5791
2359.51 5837
2359.97 6047
2360.43 5833
2360.88 5836
2361.34 5806
2361.80 5890
2362.26 5897
2362.72 5996
2363.17 6265
2363.63 6021
2364.09 6231
2364.55 6107
2365.01 5935
2365.47 6011
2365.92 5976
2366.38 6118
2366.84 6130
2367.30 6300
2367.76 6140
2368.22 6209
2368.68 6194
2369.14 6148
2369.59 6176
2370.05 5933
2370.51 5727
2370.97 5715
2371.43 5817
2371.89 5710
2372.35 5651
2372.81 5786
2373.27 5624
2373.73 5891
2374.19 5940
2374.65 6134
2375.10 5931
2375.56 6271
2376.02 6157
2376.48 6173
2376.94 6396
2377.40 6307
2377.86 6538
2378.32 6202
2378.78 5919
2379.24 5954
2379.70 5907
2380.16 6192
2380.62 6091
2381.08 6012
2381.54 5887
2382.00 5867
2382.46 5944
2382.92 5826
2383.38 5677
2383.84 5767
2384.30 5743
2384.76 5738
2385.22 5638
2385.68 5594
2386.14 5737
2386.60 5695
2387.07 5654
2387.53 5537
2387.99 5738
2388.45 5847
2388.91 5875
2389.37 6084
2389.83 6097
2390.29 6258
2390.75 5943
2391.21 6102
2391.67 6155
2392.13 6309
2392.60 6287
2393.06 6103
2393.52 6229
2393.98 6132
2394.44 6225
2394.90 5993
2395.36 6161
2395.82 5869
2396.29 5564
2396.75 5830
2397.21 5711
2397.67 5710
2398.13 5482
2398.59 5693
2399.06 5611
2399.52 5640
2399.98 5614
2400.44 5570
2400.90 5651
2401.37 5593
2401.83 5508
2402.29 5533
2402.75 5331
2403.21 5424
2403.68 5604
2404.14 5528
2404.60 5470
2405.06 5352
2405.52 5378
2405.99 5509
2406.45 5461
2406.91 5545
2407.37 5663
2407.84 5737
2408.30 5500
2408.76 5436
2409.22 5517
2409.69 5681
2410.15 5346
2410.61 5340
2411.08 5390
2411.54 5469
2412.00 5442
2412.47 5386
2412.93 5410
2413.39 5290
2413.85 5508
2414.32 5612
2414.78 5561
2415.24 5677
2415.71 5624
2416.17 5584
2416.63 5662
2417.10 5692
2417.56 5743
2418.02 5945
2418.49 5932
2418.95 5644
2419.42 5735
2419.88 5890
2420.34 5884
2420.81 5646
2421.27 5510
2421.73 5723
2422.20 5760
2422.66 5695
2423.13 5668
2423.59 5504
2424.06 5730
2424.52 5582
2424.98 5741
2425.45 5720
2425.91 5786
2426.38 5566
2426.84 5589
2427.31 5568
2427.77 5562
2428.23 5336
2428.70 5180
2429.16 5140
2429.63 5279
2430.09 5505
2430.56 5359
2431.02 5118
2431.49 5143
2431.95 5121
2432.42 5184
2432.88 5403
2433.35 5478
2433.81 5478
2434.28 5599
2434.74 5467
2435.21 5486
2435.67 5582
2436.14 5850
2436.60 5766
2437.07 5583
2437.53 5276
2438.00 5554
2438.47 5838
2438.93 5776
2439.40 5671
2439.86 5841
2440.33 5912
2440.79 5793
2441.26 5967
2441.73 5970
2442.19 6210
2442.66 5812
2443.12 6064
2443.59 6163
2444.05 6002
2444.52 5786
2444.99 5941
2445.45 5937
2445.92 6027
2446.39 6031
2446.85 5698
2447.32 5751
2447.78 5527
2448.25 5691
2448.72 5671
2449.18 5477
2449.65 5427
2450.12 5525
2450.58 5576
2451.05 5665
2451.52 5333
2451.98 5422
2452.45 5491
2452.92 5723
2453.39 5745
2453.85 5570
2454.32 5479
2454.79 5462
2455.25 5600
2455.72 5563
2456.19 5413
2456.65 5521
2457.12 5335
2457.59 5353
2458.06 5431
2458.52 5238
2458.99 5411
2459.46 5320
2459.93 5461
2460.39 5450
2460.86 5197
2461.33 5413
2461.80 5470
2462.27 5408
2462.73 5397
2463.20 5259
2463.67 5507
2464.14 5393
2464.60 5353
2465.07 5105
2465.54 5288
2466.01 5246
2466.48 5299
2466.95 5283
2467.41 5461
2467.88 5633
2468.35 5504
2468.82 5343
2469.29 5516
2469.76 5615
2470.22 5529
2470.69 5452
2471.16 5557
2471.63 5298
2472.10 5111
2472.57 5242
2473.04 5298
2473.51 5335
2473.97 5219
2474.44 5004
2474.91 5034
2475.38 5076
2475.85 5499
2476.32 5313
2476.79 5204
2477.26 5334
2477.73 5425
2478.20 5595
2478.67 5434
2479.13 5257
2479.60 5304
2480.07 5335
2480.54 5260
2481.01 5327
2481.48 5243
2481.95 5341
2482.42 5212
2482.89 5271
2483.36 5369
2483.83 5253
2484.30 5075
2484.77 5377
2485.24 5315
2485.71 5353
2486.18 5333
2486.65 5323
2487.12 5588
2487.59 5500
2488.06 5654
2488.53 5463
2489.00 5514
2489.47 5859
2489.94 6069
2490.41 5771
2490.88 5725
2491.35 5996
2491.83 5838
2492.30 6001
2492.77 6037
2493.24 6040
2493.71 6124
2494.18 6252
2494.65 6309
2495.12 6502
2495.59 6486
2496.06 6536
2496.53 6467
2497.00 6433
2497.48 6793
2497.95 6328
2498.42 6063
2498.89 5957
2499.36 5970
2499.83 5785
2500.30 5547
2500.77 5776
2501.25 5485
2501.72 5379
2502.19 5349
2502.66 5213
2503.13 4959
2503.60 4980
2504.08 5328
2504.55 5363
2505.02 5397
2505.49 5284
2505.96 5294
2506.44 5291
2506.91 5220
2507.38 5256
2507.85 5312
2508.32 5228
2508.80 5249
2509.27 5397
2509.74 5220
2510.21 5370
2510.68 5238
2511.16 5426
2511.63 5275
2512.10 5369
2512.57 5454
2513.05 5420
2513.52 5797
2513.99 5788
2514.47 5762
2514.94 5730
2515.41 5746
2515.88 5481
2516.36 5449
2516.83 5595
2517.30 5445
2517.78 5674
2518.25 5960
2518.72 5987
2519.19 5720
2519.67 5843
2520.14 5683
2520.61 5733
2521.09 5783
2521.56 5769
2522.03 5869
2522.51 5892
2522.98 5707
2523.46 5785
2523.93 5629
2524.40 5574
2524.88 5635
2525.35 5646
2525.82 5485
2526.30 5515
2526.77 5784
2527.25 5997
2527.72 6014
2528.19 5698
2528.67 5938
2529.14 6148
2529.62 6084
2530.09 5821
2530.56 5940
2531.04 6002
2531.51 5957
2531.99 5963
2532.46 5813
2532.94 5623
2533.41 5717
2533.89 5767
2534.36 5695
2534.83 5955
2535.31 5798
2535.78 5643
2536.26 5464
2536.73 5388
2537.21 5494
2537.68 5569
2538.16 5626
2538.63 5304
2539.11 5343
2539.58 5454
2540.06 5841
2540.53 5593
2541.01 5554
2541.48 5678
2541.96 5739
2542.43 5700
2542.91 5651
2543.39 5531
2543.86 5508
2544.34 5506
2544.81 5589
2545.29 5585
2545.76 5822
2546.24 5562
2546.71 5605
2547.19 5621
2547.67 5336
2548.14 5426
2548.62 5214
2549.09 5323
2549.57 5691
2550.05 5606
2550.52 5567
2551.00 5566
2551.47 5359
2551.95 5571
2552.43 5695
2552.90 5549
2553.38 5788
2553.86 5540
2554.33 5408
2554.81 5507
2555.29 5741
2555.76 5637
2556.24 5819
2556.72 5843
2557.19 5694
2557.67 5712
2558.15 5618
2558.62 5512
2559.10 5516
2559.58 5609
2560.05 5703
2560.53 5673
2561.01 5565
2561.48 5326
2561.96 5475
2562.44 5498
2562.92 5570
2563.39 5502
2563.87 5328
2564.35 5525
2564.83 5381
2565.30 5185
2565.78 5052
2566.26 5182
2566.74 5136
2567.21 5203
2567.69 5190
2568.17 5141
2568.65 4976
2569.12 4986
2569.60 5138
2570.08 5170
2570.56 5146
2571.04 5208
2571.51 5236
2571.99 5089
2572.47 5182
2572.95 5237
2573.43 5105
2573.91 4948
2574.38 5315
2574.86 5230
2575.34 5008
2575.82 5000
2576.30 5054
2576.78 5179
2577.25 5147
2577.73 5094
2578.21 4956
2578.69 5148
2579.17 5175
2579.65 5160
2580.13 5112
2580.61 5118
2581.09 5196
2581.56 5385
2582.04 5193
2582.52 5035
2583.00 5090
2583.48 5179
2583.96 5167
2584.44 5318
2584.92 5227
2585.40 5033
2585.88 5172
2586.36 5312
2586.84 5150
2587.32 5063
2587.79 5030
2588.27 5082
2588.75 5330
2589.23 5194
2589.71 5212
2590.19 5414
2590.67 5383
2591.15 5341
2591.63 5231
2592.11 5204
2592.59 5529
2593.07 5610
2593.55 5726
2594.03 5609
2594.51 5612
2594.99 5674
2595.47 5451
2595.95 5520
2596.43 5465
2596.92 5215
2597.40 5236
2597.88 5057
2598.36 5038
2598.84 5293
2599.32 5057
2599.80 5123
2600.28 5055
2600.76 5173
2601.24 5169
2601.72 5083
2602.20 5092
2602.68 4992
2603.16 5020
2603.65 5177
2604.13 5292
2604.61 5235
2605.09 5095
2605.57 5224
2606.05 5429
2606.53 5163
2607.01 5180
2607.50 5141
2607.98 5259
2608.46 5116
2608.94 5177
2609.42 5172
2609.90 5172
2610.38 5358
2610.87 5431
2611.35 5300
2611.83 5350
2612.31 5416
2612.79 5359
2613.28 5296
2613.76 5143
2614.24 5159
2614.72 5167
2615.20 5073
2615.69 5010
2616.17 5122
2616.65 5424
2617.13 5480
2617.62 5545
2618.10 5364
2618.58 5253
2619.06 5281
2619.54 5325
2620.03 5579
2620.51 5291
2620.99 5313
2621.48 5168
2621.96 5185
2622.44 5173
2622.92 5104
2623.41 5227
2623.89 5058
2624.37 5298
2624.86 5306
2625.34 5098
2625.82 5056
2626.30 5328
2626.79 5171
2627.27 5305
2627.75 5195
2628.24 5272
2628.72 5385
2629.20 5573
2629.69 5521
2630.17 5703
2630.65 5495
2631.14 5717
2631.62 5881
2632.11 5762
2632.59 6125
2633.07 5817
2633.56 5646
2634.04 5739
2634.52 5956
2635.01 5760
2635.49 5751
2635.98 5827
2636.46 5711
2636.94 5575
2637.43 5560
2637.91 5283
2638.40 5114
2638.88 5046
2639.37 5218
2639.85 5043
2640.33 4975
2640.82 5160
2641.30 5398
2641.79 5108
2642.27 5086
2642.76 5246
2643.24 5033
2643.73 5151
2644.21 5068
2644.70 5163
2645.18 5378
2645.67 4997
2646.15 5063
2646.64 5125
2647.12 5218
2647.61 5286
2648.09 5175
2648.58 4924
2649.06 5177
2649.55 5395
2650.03 5333
2650.52 5175
2651.00 5245
2651.49 5197
2651.97 5294
2652.46 5397
2652.95 5174
2653.43 5090
2653.92 5361
2654.40 5426
2654.89 5219
2655.37 5305
2655.86 5429
2656.35 5384
2656.83 5434
2657.32 5460
2657.80 5492
2658.29 5426
2658.78 5347
2659.26 5383
2659.75 5284
2660.23 5273
2660.72 5238
2661.21 5081
2661.69 5145
2662.18 5160
2662.67 5131
2663.15 5068
2663.64 5062
2664.13 5411
2664.61 5105
2665.10 5116
2665.59 5194
2666.07 5316
2666.56 5158
2667.05 5064
2667.53 5134
2668.02 4847
2668.51 4990
2668.99 5179
2669.48 4968
2669.97 4906
2670.46 5247
2670.94 5277
2671.43 4992
2671.92 5034
2672.40 5031
2672.89 5241
2673.38 5314
2673.87 5569
2674.35 5758
2674.84 5566
2675.33 5773
2675.82 6129
2676.31 6094
2676.79 5898
2677.28 6045
2677.77 5880
2678.26 5653
2678.74 5682
2679.23 5772
2679.72 5612
2680.21 5529
2680.70 5329
2681.18 5073
2681.67 4967
2682.16 5112
2682.65 5120
2683.14 4965
2683.63 4856
2684.11 5041
2684.60 4992
2685.09 5057
2685.58 5063
2686.07 4858
2686.56 4833
2687.05 4963
2687.53 5162
2688.02 5050
2688.51 5187
2689.00 5058
2689.49 4856
2689.98 4942
2690.47 4780
2690.96 4734
2691.45 4843
2691.94 4990
2692.42 4885
2692.91 4861
2693.40 5109
2693.89 4937
2694.38 5038
2694.87 5125
2695.36 4932
2695.85 4862
2696.34 5111
2696.83 5025
2697.32 5048
2697.81 4917
2698.30 4701
2698.79 4808
2699.28 4804
2699.77 4860
2700.26 4813
2700.75 4679
2701.24 5011
2701.73 5364
2702.22 5168
2702.71 5046
2703.20 5230
2703.69 5147
2704.18 5221
2704.67 5470
2705.16 5593
2705.65 5631
2706.14 5420
2706.63 5318
2707.12 5360
2707.61 5252
2708.10 5095
2708.59 5106
2709.08 5030
2709.57 5030
2710.06 4788
2710.56 4955
2711.05 4894
2711.54 4869
2712.03 4735
2712.52 4848
2713.01 4819
2713.50 4814
2713.99 4722
2714.48 4791
2714.98 4934
2715.47 4944
2715.96 4677
2716.45 4635
2716.94 4881
2717.43 4966
2717.92 4863
2718.42 4914
2718.91 4863
2719.40 4730
2719.89 4731
2720.38 4738
2720.87 4735
2721.37 4878
2721.86 4745
2722.35 4843
2722.84 4838
2723.33 5046
2723.82 5031
2724.32 4962
2724.81 4788
2725.30 4786
2725.79 4850
2726.29 4707
2726.78 4775
2727.27 4824
2727.76 4635
2728.26 4971
2728.75 4977
2729.24 4804
2729.73 4870
2730.23 4690
2730.72 4763
2731.21 4997
2731.70 5062
2732.20 5236
2732.69 5078
2733.18 5386
2733.67 5204
2734.17 5171
2734.66 5204
2735.15 5302
2735.65 5429
2736.14 5510
2736.63 5378
2737.13 5442
2737.62 5418
2738.11 5303
2738.61 5025
2739.10 5190
2739.59 5186
2740.09 5330
2740.58 5267
2741.07 5142
2741.57 5082
2742.06 5060
2742.55 5002
2743.05 5030
2743.54 5112
2744.04 5068
2744.53 5098
2745.02 4807
2745.52 4891
2746.01 4794
2746.51 4790
2747.00 4892
2747.49 4926
2747.99 4784
2748.48 4750
2748.98 4841
2749.47 4733
2749.97 4762
2750.46 4759
2750.96 4911
2751.45 4640
2751.94 4727
2752.44 4844
2752.93 4772
2753.43 4865
2753.92 4928
2754.42 5126
2754.91 4907
2755.41 4834
2755.90 5185
2756.40 5252
2756.89 5081
2757.39 4984
2757.88 5065
2758.38 4884
2758.87 5035
2759.37 5229
2759.86 5325
2760.36 5210
2760.85 5217
2761.35 5250
2761.84 5290
2762.34 5311
2762.84 5165
2763.33 5095
2763.83 5259
2764.32 5246
2764.82 5107
2765.31 5002
2765.81 5016
2766.31 5194
2766.80 5067
2767.30 5006
2767.79 5091
2768.29 4847
2768.79 4796
2769.28 5042
2769.78 4953
2770.27 5034
2770.77 5050
2771.27 5034
2771.76 5110
2772.26 4998
2772.76 5022
2773.25 5087
2773.75 5256
2774.25 5363
2774.74 5419
2775.24 5362
2775.74 5809
2776.23 5872
2776.73 6001
2777.23 6219
2777.72 6422
2778.22 6362
2778.72 6513
2779.21 6586
2779.71 6483
2780.21 6514
2780.71 6261
2781.20 6139
2781.70 6018
2782.20 5729
2782.69 5632
2783.19 5390
2783.69 5334
2784.19 5372
2784.68 5368
2785.18 5202
2785.68 5231
2786.18 5117
2786.67 5044
2787.17 5084
2787.67 5041
2788.17 4915
2788.67 5170
2789.16 4824
2789.66 4847
2790.16 4682
2790.66 4600
2791.16 4838
2791.65 4780
2792.15 4870
2792.65 4878
2793.15 4784
2793.65 4732
2794.14 4826
2794.64 4736
2795.14 4981
2795.64 4746
2796.14 4945
2796.64 5178
2797.14 4978
2797.63 4939
2798.13 4912
2798.63 5014
2799.13 4845
2799.63 5037
2800.13 5159
2800.63 5110
2801.13 5067
2801.63 4874
2802.12 4781
2802.62 4762
2803.12 4898
2803.62 4749
2804.12 4832
2804.62 4732
2805.12 4866
2805.62 4857
2806.12 4667
2806.62 4879
2807.12 4959
2807.62 4975
2808.12 4973
2808.62 5142
2809.12 5182
2809.62 5388
2810.12 5228
2810.62 5611
2811.12 5717
2811.61 5660
2812.11 5294
2812.61 5273
2813.11 5331
2813.62 5385
2814.12 5354
2814.62 5277
2815.12 5357
2815.62 5156
2816.12 5095
2816.62 5191
2817.12 5287
2817.62 5253
2818.12 5129
2818.62 4886
2819.12 4782
2819.62 5022
2820.12 5250
2820.62 5081
2821.12 4983
2821.62 4886
2822.12 4955
2822.62 4847
2823.13 4898
2823.63 4874
2824.13 4654
2824.63 4778
2825.13 4802
2825.63 4864
2826.13 4997
2826.63 4944
2827.13 4830
2827.64 4693
2828.14 4701
2828.64 4909
2829.14 4946
2829.64 5007
2830.14 4604
2830.64 4710
2831.15 4689
2831.65 4828
2832.15 4700
2832.65 4757
2833.15 4847
2833.65 4697
2834.16 4818
2834.66 4668
2835.16 4903
2835.66 5114
2836.16 4969
2836.67 4847
2837.17 4961
2837.67 4998
2838.17 4980
2838.68 5032
2839.18 4963
2839.68 5101
2840.18 5109
2840.69 5001
2841.19 4946
2841.69 4679
2842.19 4814
2842.70 5012
2843.20 5094
2843.70 5128
2844.20 4782
2844.71 4926
2845.21 4969
2845.71 5189
2846.22 5225
2846.72 5173
2847.22 5303
2847.73 5288
2848.23 5273
2848.73 5471
2849.23 5472
2849.74 5666
2850.24 5630
2850.74 5599
2851.25 5448
2851.75 5540
2852.26 5659
2852.76 5654
2853.26 5745
2853.77 5623
2854.27 5372
2854.77 5233
2855.28 5288
2855.78 5324
2856.28 5176
2856.79 5002
2857.29 5035
2857.80 5066
2858.30 5031
2858.80 4977
2859.31 4966
2859.81 4957
2860.32 5105
2860.82 4919
2861.33 4902
2861.83 4785
2862.33 4808
2862.84 4861
2863.34 5107
2863.85 5050
2864.35 5113
2864.86 4630
2865.36 4719
2865.87 4837
2866.37 4835
2866.88 4736
2867.38 4920
2867.89 4838
2868.39 4860
2868.90 4621
2869.40 4793
2869.91 5010
2870.41 4989
2870.92 5139
2871.42 5059
2871.93 5131
2872.43 5287
2872.94 5423
2873.44 5471
2873.95 5629
2874.45 5483
2874.96 5631
2875.46 5669
2875.97 5735
2876.48 5737
2876.98 5837
2877.49 6007
2877.99 5842
2878.50 5681
2879.00 5649
2879.51 5291
2880.02 5475
2880.52 5600
2881.03 5520
2881.53 5192
2882.04 5432
2882.55 5561
2883.05 5353
2883.56 5255
2884.07 5073
2884.57 5118
2885.08 5281
2885.59 5218
2886.09 5193
2886.60 5269
2887.10 5287
2887.61 5321
2888.12 5160
2888.62 5003
2889.13 5003
2889.64 4938
2890.15 5012
2890.65 4966
2891.16 4906
2891.67 4995
2892.17 5006
2892.68 5272
2893.19 5230
2893.69 5052
2894.20 5160
2894.71 5443
2895.22 5269
2895.72 5270
2896.23 5209
2896.74 5400
2897.25 5427
2897.75 5416
2898.26 5467
2898.77 5336
2899.28 5550
2899.78 5482
2900.29 5412
2900.80 5579
2901.31 5496
2901.81 5594
2902.32 5554
2902.83 5731
2903.34 5911
2903.85 5707
2904.35 5896
2904.86 5948
2905.37 5778
2905.88 5930
2906.39 6022
2906.90 5900
2907.40 5745
2907.91 5795
2908.42 5871
2908.93 5859
2909.44 5523
2909.95 5367
2910.46 5454
2910.96 5204
2911.47 5183
2911.98 5171
2912.49 5002
2913.00 5127
2913.51 5133
2914.02 5143
2914.53 5139
2915.04 5299
2915.54 5149
2916.05 5015
2916.56 5084
2917.07 5251
2917.58 5089
2918.09 5000
2918.60 5010
2919.11 4734
2919.62 4840
2920.13 5076
2920.64 4934
2921.15 4756
2921.66 4733
2922.17 4881
2922.68 4894
2923.19 4780
2923.70 4722
2924.21 4725
2924.72 4728
2925.23 4807
2925.74 4858
2926.25 4691
2926.76 4802
2927.27 5149
2927.78 4788
2928.29 4836
2928.80 4723
2929.31 4680
2929.82 4880
2930.33 4656
2930.84 4856
2931.35 4848
2931.86 4786
2932.37 4706
2932.88 4614
2933.39 4719
2933.90 4783
2934.41 4808
2934.92 4739
2935.43 4884
2935.94 4963
2936.45 5059
2936.97 5163
2937.48 5103
2937.99 5181
2938.50 5377
2939.01 5311
2939.52 5226
2940.03 5106
2940.54 5168
2941.05 5091
2941.57 5300
2942.08 5325
2942.59 5179
2943.10 4984
2943.61 5006
2944.12 5045
2944.63 5161
2945.15 5338
2945.66 5480
2946.17 5500
2946.68 5287
2947.19 5264
2947.71 5347
2948.22 5344
2948.73 5472
2949.24 5385
2949.75 5285
2950.27 5299
2950.78 5117
2951.29 5060
2951.80 5129
2952.31 5072
2952.83 5104
2953.34 5123
2953.85 4826
2954.36 4965
2954.88 4559
2955.39 4682
2955.90 4936
2956.41 4916
2956.93 4968
2957.44 4887
2957.95 4958
2958.47 4726
2958.98 4792
2959.49 4795
2960.00 5176
2960.52 4967
2961.03 4912
2961.54 5045
2962.06 5013
2962.57 5127
2963.08 5090
2963.60 5118
2964.11 5199
2964.62 5144
2965.14 4994
2965.65 4898
2966.16 4956
2966.68 4727
2967.19 4836
2967.70 4883
2968.22 5085
2968.73 4984
2969.24 4891
2969.76 4897
2970.27 4768
2970.79 4580
2971.30 4666
2971.81 4576
2972.33 4729
2972.84 4770
2973.36 4647
2973.87 4766
2974.38 4574
2974.90 4520
2975.41 4648
2975.93 4920
2976.44 4908
2976.96 4736
2977.47 4855
2977.99 4752
2978.50 4613
2979.01 4433
2979.53 4827
2980.04 4844
2980.56 4943
2981.07 5197
2981.59 4873
2982.10 4600
2982.62 4683
2983.13 4884
2983.65 4608
2984.16 4791
2984.68 5116
2985.19 4995
2985.71 4860
2986.22 4966
2986.74 5067
2987.25 5120
2987.77 5252
2988.28 5183
2988.80 5244
2989.32 5294
2989.83 5198
2990.35 5265
2990.86 5085
2991.38 4920
2991.89 4885
2992.41 4855
2992.92 4994
2993.44 4965
2993.96 4780
2994.47 4831
2994.99 4902
2995.50 5058
2996.02 5072
2996.54 5224
2997.05 5235
2997.57 5482
2998.09 5368
2998.60 5620
2999.12 5966
2999.63 6044
3000.15 5887
3000.67 5866
3001.18 5642
3001.70 6038
3002.22 5963
3002.73 5851
3003.25 5708
3003.77 5993
3004.28 6084
3004.80 6209
3005.32 5791
3005.83 5800
3006.35 5860
3006.87 5703
3007.39 5708
3007.90 5419
3008.42 5344
3008.94 5347
3009.45 5207
3009.97 5137
3010.49 5318
3011.01 5274
3011.52 4978
3012.04 4965
3012.56 4801
3013.08 4866
3013.59 4777
3014.11 4832
3014.63 4924
3015.15 4954
3015.66 4767
3016.18 4961
3016.70 5159
3017.22 5097
3017.74 5087
3018.25 5041
3018.77 5309
3019.29 5461
3019.81 5591
3020.33 5547
3020.84 5599
3021.36 5736
3021.88 5762
3022.40 5586
3022.92 5527
3023.44 5874
3023.95 5507
3024.47 5320
3024.99 5339
3025.51 5428
3026.03 5314
3026.55 5059
3027.07 5077
3027.58 5176
3028.10 5160
3028.62 5059
3029.14 5139
3029.66 5251
3030.18 5275
3030.70 5256
3031.22 5101
3031.74 5203
3032.26 5192
3032.77 5159
3033.29 5056
3033.81 4959
3034.33 4930
3034.85 5109
3035.37 5133
3035.89 4976
3036.41 4915
3036.93 4935
3037.45 4976
3037.97 5014
3038.49 4958
3039.01 5085
3039.53 4865
3040.05 4907
3040.57 5044
3041.09 5037
3041.61 5064
3042.13 4939
3042.65 4971
3043.17 5025
3043.69 4962
3044.21 4859
3044.73 4780
3045.25 4716
3045.77 4883
3046.29 4813
3046.81 4798
3047.33 5004
3047.85 4951
3048.37 4807
3048.89 4931
3049.41 4745
3049.93 4624
3050.45 4861
3050.98 4717
3051.50 4934
3052.02 4778
3052.54 4764
3053.06 4898
3053.58 4887
3054.10 4977
3054.62 4866
3055.14 4716
3055.66 4629
3056.19 4537
3056.71 4601
3057.23 4704
3057.75 4701
3058.27 4683
3058.79 4831
3059.31 4783
3059.84 4547
3060.36 4641
3060.88 4745
3061.40 4765
3061.92 4644
3062.44 4539
3062.97 4822
3063.49 4794
3064.01 4757
3064.53 5002
3065.05 4993
3065.58 5358
3066.10 5040
3066.62 5005
3067.14 5247
3067.66 5226
3068.19 5184
3068.71 5445
3069.23 5399
3069.75 5261
3070.28 5108
3070.80 5214
3071.32 5140
3071.84 4952
3072.37 5009
3072.89 5020
3073.41 4811
3073.93 4827
3074.46 4944
3074.98 4870
3075.50 4952
3076.03 5013
3076.55 4875
3077.07 4824
3077.59 4960
3078.12 5133
3078.64 5137
3079.16 5035
3079.69 5210
3080.21 5370
3080.73 5351
3081.26 5502
3081.78 5359
3082.30 5369
3082.83 5569
3083.35 5427
3083.87 5473
3084.40 5299
3084.92 5387
3085.45 5472
3085.97 5303
3086.49 5282
3087.02 5305
3087.54 5190
3088.06 5199
3088.59 5110
3089.11 5077
3089.64 5128
3090.16 5047
3090.68 4918
3091.21 4798
3091.73 4845
3092.26 4778
3092.78 4718
3093.31 4645
3093.83 4645
3094.36 4820
3094.88 4919
3095.40 4951
3095.93 4823
3096.45 4887
3096.98 5032
3097.50 4932
3098.03 4836
3098.55 4723
3099.08 4884
3099.60 5076
3100.13 5009
3100.65 5119
3101.18 5357
3101.70 5333
3102.23 5579
3102.75 5735
3103.28 5900
3103.80 6041
3104.33 6488
3104.85 6529
3105.38 6488
3105.90 6385
3106.43 6270
3106.96 5907
3107.48 5946
3108.01 5754
3108.53 5489
3109.06 5316
3109.58 4962
3110.11 4870
3110.64 4750
3111.16 4947
3111.69 4975
3112.21 4610
3112.74 4569
3113.27 4643
3113.79 4918
3114.32 4752
3114.84 4861
3115.37 4712
3115.90 4833
3116.42 4715
3116.95 4758
3117.48 4883
3118.00 4961
3118.53 4933
3119.06 4911
3119.58 4705
3120.11 4893
3120.64 4691
3121.16 4700
3121.69 4696
3122.22 4566
3122.74 4503
3123.27 4671
3123.80 4917
3124.32 4833
3124.85 4617
3125.38 4689
3125.90 4745
3126.43 4571
3126.96 4665
3127.49 4762
3128.01 4565
3128.54 4640
3129.07 4679
3129.60 4597
3130.12 4773
3130.65 4751
3131.18 4762
3131.71 4669
3132.23 4732
3132.76 4729
3133.29 4651
3133.82 4703
3134.35 4802
3134.87 4588
3135.40 4503
3135.93 4516
3136.46 4699
3136.99 4329
3137.51 4389
3138.04 4489
3138.57 4512
3139.10 4591
3139.63 4540
3140.15 4611
3140.68 4616
3141.21 4505
3141.74 4522
3142.27 4661
3142.80 4525
3143.33 4439
3143.85 4409
3144.38 4458
3144.91 4560
3145.44 4530
3145.97 4611
3146.50 4941
3147.03 4998
3147.56 5085
3148.08 4998
3148.61 5225
3149.14 5397
3149.67 5451
3150.20 5375
3150.73 5522
3151.26 5427
3151.79 5394
3152.32 5358
3152.85 5341
3153.38 5577
3153.91 5611
3154.44 5310
3154.97 5209
3155.50 5240
3156.03 5133
3156.56 5008
3157.08 4997
3157.61 4930
3158.14 4871
3158.67 4956
3159.20 4876
3159.73 5114
3160.26 4908
3160.79 4907
3161.32 4901
3161.85 4971
3162.39 4807
3162.92 5022
3163.45 4909
3163.98 4689
3164.51 4657
3165.04 4664
3165.57 4803
3166.10 4697
3166.63 4600
3167.16 4507
3167.69 4531
3168.22 4445
3168.75 4445
3169.28 4461
3169.81 4567
3170.34 4829
3170.87 4727
3171.41 4843
3171.94 4770
3172.47 4759
3173.00 4903
3173.53 4952
3174.06 5417
3174.59 5288
3175.12 5469
3175.65 5571
3176.19 5632
3176.72 5567
3177.25 5468
3177.78 5441
3178.31 5247
3178.84 5380
3179.38 5311
3179.91 5192
3180.44 5069
3180.97 4939
3181.50 4881
3182.03 4929
3182.57 4808
3183.10 4746
3183.63 4938
3184.16 4792
3184.69 4858
3185.23 4790
3185.76 4693
3186.29 4643
3186.82 4734
3187.36 4636
3187.89 4612
3188.42 4843
3188.95 4784
3189.49 4800
3190.02 4851
3190.55 4716
3191.08 4931
3191.62 5043
3192.15 4910
3192.68 4949
3193.21 4837
3193.75 4862
3194.28 4766
3194.81 4676
3195.35 4852
3195.88 4647
3196.41 4753
3196.94 4568
3197.48 4782
3198.01 5044
3198.54 4785
3199.08 4678
3199.61 4693
3200.14 4831
3200.68 4860
3201.21 4806
3201.74 4921
3202.28 5031
3202.81 5131
3203.35 5179
3203.88 5307
3204.41 5357
3204.95 5230
3205.48 5111
3206.01 5083
3206.55 4983
3207.08 4930
3207.62 5044
3208.15 5145
3208.68 5069
3209.22 5086
3209.75 5222
3210.29 5537
3210.82 5590
3211.36 5420
3211.89 5694
3212.42 6020
3212.96 5925
3213.49 5928
3214.03 5942
3214.56 5758
3215.10 5800
3215.63 5949
3216.17 5697
3216.70 5455
3217.24 5326
3217.77 5132
3218.31 4815
3218.84 5003
3219.38 5155
3219.91 5042
3220.45 4925
3220.98 4975
3221.52 4969
3222.05 4930
3222.59 5316
3223.12 5546
3223.66 5587
3224.19 5490
3224.73 5776
3225.26 5912
3225.80 5860
3226.33 5759
3226.87 5795
3227.41 5704
3227.94 5688
3228.48 5429
3229.01 5383
3229.55 5277
3230.08 5167
3230.62 5049
3231.16 4888
3231.69 4887
3232.23 4952
3232.76 4891
3233.30 4930
3233.84 4810
3234.37 4880
3234.91 5046
3235.45 4909
3235.98 4891
3236.52 5055
3237.05 4864
3237.59 5083
3238.13 5201
3238.66 5332
3239.20 5448
3239.74 5424
3240.27 5386
3240.81 5459
3241.35 5446
3241.88 5435
3242.42 5631
3242.96 5666
3243.50 5293
3244.03 5002
3244.57 5044
3245.11 4899
3245.64 4986
3246.18 4901
3246.72 4735
3247.26 5005
3247.79 4875
3248.33 4792
3248.87 4834
3249.40 4920
3249.94 5071
3250.48 4940
3251.02 5125
3251.56 5021
3252.09 4973
3252.63 5038
3253.17 5220
3253.71 5108
3254.24 5087
3254.78 5354
3255.32 5340
3255.86 5241
3256.40 5248
3256.93 5155
3257.47 5037
3258.01 5010
3258.55 5152
3259.09 5368
3259.63 5424
3260.16 5739
3260.70 5801
3261.24 5719
3261.78 5875
3262.32 6139
3262.86 6048
3263.39 6287
3263.93 6313
3264.47 6018
3265.01 5991
3265.55 6039
3266.09 6118
3266.63 6090
3267.17 5865
3267.71 5718
3268.24 5629
3268.78 5461
3269.32 5301
3269.86 5315
3270.40 5299
3270.94 5243
3271.48 5137
3272.02 5206
3272.56 5229
3273.10 5142
3273.64 5136
3274.18 5009
3274.72 4977
3275.26 5085
3275.80 5076
3276.34 5010
3276.87 4980
3277.41 4965
3277.95 5030
3278.49 5193
3279.03 5241
3279.57 5112
3280.11 5270
3280.65 5283
3281.19 5329
3281.73 5235
3282.27 4953
3282.81 5238
3283.36 5337
3283.90 5442
3284.44 5211
3284.98 5287
3285.52 5382
3286.06 5550
3286.60 5518
3287.14 5790
3287.68 5816
3288.22 5689
3288.76 5867
3289.30 5865
3289.84 5697
3290.38 5501
3290.92 5398
3291.46 5348
3292.01 5203
3292.55 5116
3293.09 4939
3293.63 4958
3294.17 5292
3294.71 5257
3295.25 5182
3295.79 5081
3296.34 5169
3296.88 5328
3297.42 5530
3297.96 5669
3298.50 5505
3299.04 5374
3299.58 5391
3300.13 5271
3300.67 5282
3301.21 5227
3301.75 5029
3302.29 5153
3302.83 5178
3303.38 5087
3303.92 5108
3304.46 5264
3305.00 5180
3305.54 4895
3306.09 4905
3306.63 4957
3307.17 4977
3307.71 5252
3308.26 4882
3308.80 4890
3309.34 5171
3309.88 5295
3310.43 5077
3310.97 4971
3311.51 5046
3312.05 5074
3312.60 5003
3313.14 4920
3313.68 4831
3314.22 5020
3314.77 5206
3315.31 4923
3315.85 5095
3316.40 5055
3316.94 5277
3317.48 5174
3318.03 5279
3318.57 5400
3319.11 5287
3319.65 5074
3320.20 5091
3320.74 5127
3321.28 5243
3321.83 5398
3322.37 5163
3322.92 5133
3323.46 5224
3324.00 5241
3324.55 5357
3325.09 5352
3325.63 5260
3326.18 5563
3326.72 5369
3327.27 5574
3327.81 5478
3328.35 5413
3328.90 5189
3329.44 5087
3329.99 5009
3330.53 4844
3331.07 4914
3331.62 4783
3332.16 4576
3332.71 4797
3333.25 4552
3333.80 4564
3334.34 4672
3334.88 4704
3335.43 4849
3335.97 5071
3336.52 5151
3337.06 5117
3337.61 5293
3338.15 5362
3338.70 5418
3339.24 5213
3339.79 5203
3340.33 5097
3340.88 5138
3341.42 4998
3341.97 5001
3342.51 5079
3343.06 5079
3343.60 4953
3344.15 4816
3344.69 4910
3345.24 4830
3345.78 4871
3346.33 4785
3346.87 4743
3347.42 4841
3347.97 4719
3348.51 4867
3349.06 4885
3349.60 4850
3350.15 5101
3350.69 5183
3351.24 5014
3351.79 4836
3352.33 5053
3352.88 5009
3353.42 4987
3353.97 5055
3354.52 5051
3355.06 4999
3355.61 4901
3356.15 4828
3356.70 4800
3357.25 4581
3357.79 4773
3358.34 4749
3358.89 4860
3359.43 4856
3359.98 4812
3360.53 4945
3361.07 4780
3361.62 4928
3362.17 4774
3362.71 4630
3363.26 4740
3363.81 4524
3364.35 4558
3364.90 4400
3365.45 4352
3365.99 4364
3366.54 4450
3367.09 4534
3367.64 4603
3368.18 4580
3368.73 4553
3369.28 4625
3369.82 4728
3370.37 4748
3370.92 4852
3371.47 4917
3372.01 4754
3372.56 4784
3373.11 4780
3373.66 4895
3374.21 4723
3374.75 4600
3375.30 4556
3375.85 4591
3376.40 4446
3376.94 4368
3377.49 4486
3378.04 4328
3378.59 4376
3379.14 4388
3379.68 4257
3380.23 4437
3380.78 4411
3381.33 4380
3381.88 4105
3382.43 4326
3382.97 4311
3383.52 4374
3384.07 4381
3384.62 4195
3385.17 4189
3385.72 4177
3386.27 4346
3386.81 4276
3387.36 4281
3387.91 4239
3388.46 4458
3389.01 4569
3389.56 4688
3390.11 4605
3390.66 4534
3391.21 4451
3391.76 4566
3392.30 4555
3392.85 4620
3393.40 4638
3393.95 4600
3394.50 4460
3395.05 4350
3395.60 4308
3396.15 4430
3396.70 4347
3397.25 4353
3397.80 4403
3398.35 4491
3398.90 4316
3399.45 4463
3400.00 4455
3400.55 4385
3401.10 4271
3401.65 4411
3402.20 4398
3402.75 4427
3403.30 4243
3403.85 4289
3404.40 4208
3404.95 4374
3405.50 4459
3406.05 4383
3406.60 4364
3407.15 4209
3407.70 4492
3408.25 4495
3408.80 4211
3409.35 4169
3409.90 4164
3410.45 4213
3411.00 4242
3411.55 4235
3412.10 4187
3412.66 4293
3413.21 4238
3413.76 4217
3414.31 4279
3414.86 4376
3415.41 4297
3415.96 4171
3416.51 4295
3417.06 4248
3417.61 4108
3418.17 4242
3418.72 4431
3419.27 4201
3419.82 4370
3420.37 4462
3420.92 4333
3421.47 4297
3422.03 4259
3422.58 4400
3423.13 4415
3423.68 4457
3424.23 4275
3424.78 4395
3425.34 4742
3425.89 4823
3426.44 4696
3426.99 4760
3427.54 4743
3428.10 4615
3428.65 4545
3429.20 4536
3429.75 4438
3430.31 4569
3430.86 4473
3431.41 4577
3431.96 4622
3432.51 4622
3433.07 4474
3433.62 4498
3434.17 4635
3434.72 4692
3435.28 4569
3435.83 4566
3436.38 4727
3436.94 4758
3437.49 4644
3438.04 4548
3438.59 4682
3439.15 4614
3439.70 4581
3440.25 4579
3440.81 4479
3441.36 4582
3441.91 4390
3442.47 4397
3443.02 4594
3443.57 4514
3444.13 4438
3444.68 4466
3445.23 4372
3445.79 4323
3446.34 4434
3446.89 4144
3447.45 4230
3448.00 4214
3448.55 4254
3449.11 4232
3449.66 4261
3450.22 4318
3450.77 4168
3451.32 4294
3451.88 4261
3452.43 4391
3452.99 4217
3453.54 4202
3454.09 4124
3454.65 4067
3455.20 4243
3455.76 4273
3456.31 4087
3456.87 4261
3457.42 4385
3457.97 4252
3458.53 4164
3459.08 4348
3459.64 4303
3460.19 4241
3460.75 4450
3461.30 4466
3461.86 4598
3462.41 4591
3462.97 4604
3463.52 4567
3464.08 4811
3464.63 4637
3465.19 4704
3465.74 4654
3466.30 4689
3466.85 4724
3467.41 4538
3467.96 4683
3468.52 4561
3469.07 4619
3469.63 4551
3470.18 4577
3470.74 4756
3471.30 4719
3471.85 4922
3472.41 4685
3472.96 4810
3473.52 5081
3474.07 4861
3474.63 4799
3475.19 4937
3475.74 4859
3476.30 4777
3476.85 4788
3477.41 4772
3477.97 4799
3478.52 4897
3479.08 4955
3479.63 4906
3480.19 4894
3480.75 5004
3481.30 5158
3481.86 5049
3482.42 4990
3482.97 4980
3483.53 5098
3484.08 4961
3484.64 4784
3485.20 4801
3485.75 5015
3486.31 4744
3486.87 4945
3487.43 5062
3487.98 5261
3488.54 5197
3489.10 5432
3489.65 5594
3490.21 5944
3490.77 6262
3491.32 6504
3491.88 7016
3492.44 7266
3493.00 7153
3493.55 7568
3494.11 7746
3494.67 7580
3495.23 7582
3495.78 7773
3496.34 7415
3496.90 7376
3497.46 7046
3498.01 7372
3498.57 7464
3499.13 7330
3499.69 7240
3500.24 7834
3500.80 8372
3501.36 8996
3501.92 9478
3502.48 10232
3503.03 10788
3503.59 11642
3504.15 12555
3504.71 13664
3505.27 14828
3505.83 15753
3506.38 16767
3506.94 17390
3507.50 17745
3508.06 18055
3508.62 17336
3509.18 16544
3509.74 15468
3510.29 14137
3510.85 12698
3511.41 11262
3511.97 9781
3512.53 8627
3513.09 7901
3513.65 7421
3514.21 6854
3514.76 6300
3515.32 5949
3515.88 5968
3516.44 5710
3517.00 5412
3517.56 5263
3518.12 5333
3518.68 5112
3519.24 5115
3519.80 5082
3520.36 4924
3520.92 4919
3521.48 5041
3522.04 4872
3522.60 4851
3523.16 4663
3523.71 4842
3524.27 4781
3524.83 4746
3525.39 4656
3525.95 4573
3526.51 4715
3527.07 4930
3527.63 4822
3528.19 4805
3528.75 4709
3529.31 4509
3529.87 4578
3530.44 4703
3531.00 4838
3531.56 4790
3532.12 4805
3532.68 4832
3533.24 4806
3533.80 4831
3534.36 4975
3534.92 4984
3535.48 4847
3536.04 5016
3536.60 5139
3537.16 5189
3537.72 5117
3538.28 4941
3538.84 4970
3539.41 4991
3539.97 4826
3540.53 4967
3541.09 5003
3541.65 4876
3542.21 4828
3542.77 4958
3543.33 5181
3543.89 5046
3544.46 5293
3545.02 5099
3545.58 5116
3546.14 5158
3546.70 5186
3547.26 5208
3547.83 5134
3548.39 5164
3548.95 5143
3549.51 4880
3550.07 4893
3550.63 4842
3551.20 4839
3551.76 4611
3552.32 4558
3552.88 4390
3553.44 4498
3554.01 4387
3554.57 4370
3555.13 4469
3555.69 4475
3556.26 4540
3556.82 4470
3557.38 4352
3557.94 4344
3558.50 4424
3559.07 4374
3559.63 4316
3560.19 4413
3560.76 4310
3561.32 4554
3561.88 4694
3562.44 4684
3563.01 4695
3563.57 4509
3564.13 4524
3564.70 4620
3565.26 4624
3565.82 4685
3566.38 4722
3566.95 4695
3567.51 4516
3568.07 4399
3568.64 4497
3569.20 4610
3569.76 4402
3570.33 4265
3570.89 4354
3571.45 4424
3572.02 4417
3572.58 4300
3573.15 4365
3573.71 4451
3574.27 4415
3574.84 4332
3575.40 4344
3575.96 4436
3576.53 4479
3577.09 4595
3577.66 4722
3578.22 4779
3578.78 4919
3579.35 4820
3579.91 4921
3580.48 4743
3581.04 4800
3581.61 4757
3582.17 4932
3582.73 4898
3583.30 4758
3583.86 4549
3584.43 4472
3584.99 4775
3585.56 4595
3586.12 4673
3586.69 4632
3587.25 4529
3587.82 4641
3588.38 4546
3588.95 4388
3589.51 4429
3590.08 4670
3590.64 4452
3591.21 4551
3591.77 4240
3592.34 4053
3592.90 4270
3593.47 4216
3594.03 4358
3594.60 4418
3595.16 4366
3595.73 4354
3596.29 4386
3596.86 4143
3597.42 4231
3597.99 4276
3598.56 4477
3599.12 4476
3599.69 4537
3600.25 4430
3600.82 4533
3601.38 4533
3601.95 4226
3602.52 4231
3603.08 4260
3603.65 4122
3604.21 4217
3604.78 4248
3605.35 4297
3605.91 4265
3606.48 4224
3607.05 4249
3607.61 4120
3608.18 4081
3608.74 4016
3609.31 4036
3609.88 4107
3610.44 4020
3611.01 3905
3611.58 4023
3612.14 4089
3612.71 3933
3613.28 3940
3613.84 3957
3614.41 4030
3614.98 4079
3615.55 4137
3616.11 4341
3616.68 4293
3617.25 4322
3617.81 4463
3618.38 4691
3618.95 4514
3619.52 4495
3620.08 4766
3620.65 4921
3621.22 4993
3621.79 4752
3622.35 4796
3622.92 4794
3623.49 4694
3624.06 4602
3624.62 4391
3625.19 4275
3625.76 4228
3626.33 4304
3626.89 4160
3627.46 4069
3628.03 4082
3628.60 4099
3629.17 4127
3629.73 4017
3630.30 4152
3630.87 4133
3631.44 4131
3632.01 4349
3632.58 4280
3633.14 4239
3633.71 4311
3634.28 4465
3634.85 4571
3635.42 4592
3635.99 4450
3636.56 4591
3637.12 4654
3637.69 4561
3638.26 4381
3638.83 4671
3639.40 4314
3639.97 4315
3640.54 4620
3641.11 4387
3641.67 4322
3642.24 4375
3642.81 4428
3643.38 4317
3643.95 4301
3644.52 4382
3645.09 4275
3645.66 4523
3646.23 4272
3646.80 4171
3647.37 4316
3647.94 4271
3648.51 4203
3649.08 4117
3649.65 4264
3650.22 4334
3650.79 4187
3651.36 4136
3651.93 4405
3652.50 4327
3653.06 4414
3653.63 4429
3654.20 4325
3654.77 4440
3655.35 4580
3655.92 4308
3656.49 4066
3657.06 4151
3657.63 4011
3658.20 4138
3658.77 4052
3659.34 4153
3659.91 4124
3660.48 4052
3661.05 4116
3661.62 4182
3662.19 3965
3662.76 4164
3663.33 4214
3663.90 4330
3664.47 4379
3665.04 4352
3665.61 4279
3666.19 4414
3666.76 4238
3667.33 4496
3667.90 4194
3668.47 4074
3669.04 4199
3669.61 4239
3670.18 4150
3670.75 3958
3671.33 4116
3671.90 4078
3672.47 4109
3673.04 4184
3673.61 4280
3674.18 4239
3674.76 4106
3675.33 4155
3675.90 4279
3676.47 4263
3677.04 4143
3677.61 4320
3678.19 4411
3678.76 4230
3679.33 4265
3679.90 4208
3680.47 4121
3681.05 4200
3681.62 3987
3682.19 4140
3682.76 4059
3683.33 3832
3683.91 3981
3684.48 3864
3685.05 3919
3685.62 3900
3686.20 3784
3686.77 3885
3687.34 3845
3687.91 3837
3688.49 3859
3689.06 3861
3689.63 3990
3690.21 3870
3690.78 3862
3691.35 3845
3691.92 3858
3692.50 3792
3693.07 4087
3693.64 4014
3694.22 3885
3694.79 3894
3695.36 3898
3695.94 3893
3696.51 3845
3697.08 3853
3697.66 4036
3698.23 3721
3698.80 3706
3699.38 3799
3699.95 3812
3700.52 3701
3701.10 3953
3701.67 3890
3702.24 3955
3702.82 4046
3703.39 3856
3703.97 3849
3704.54 3908
3705.11 3936
3705.69 3903
3706.26 3973
3706.84 3767
3707.41 3996
3707.98 4038
3708.56 4108
3709.13 4030
3709.71 4090
3710.28 3894
3710.86 3758
3711.43 3846
3712.01 4036
3712.58 4005
3713.15 3888
3713.73 3916
3714.30 3964
3714.88 3764
3715.45 3849
3716.03 3850
3716.60 3796
3717.18 3819
3717.75 3789
3718.33 3744
3718.90 3690
3719.48 3729
3720.05 3856
3720.63 3793
3721.20 3824
3721.78 3580
3722.35 3498
3722.93 3644
3723.51 3548
3724.08 3593
3724.66 3772
3725.23 3714
3725.81 3751
3726.38 3721
3726.96 3799
3727.53 3853
3728.11 3788
3728.69 3742
3729.26 3673
3729.84 3714
3730.41 3974
3730.99 4044
3731.57 3796
3732.14 3899
3732.72 4059
3733.29 3941
3733.87 3859
3734.45 4047
3735.02 4067
3735.60 3989
3736.18 4075
3736.75 4009
3737.33 3888
3737.90 3883
3738.48 3864
3739.06 3862
3739.63 3660
3740.21 3743
3740.79 3922
3741.36 3711
3741.94 3735
3742.52 3763
3743.10 3694
3743.67 3738
3744.25 3928
3744.83 3887
3745.40 3832
3745.98 3873
3746.56 3850
3747.13 3759
3747.71 3727
3748.29 3592
3748.87 3763
3749.44 3795
3750.02 3972
3750.60 3761
3751.18 3654
3751.75 3821
3752.33 3755
3752.91 3869
3753.49 3779
3754.06 3698
3754.64 3654
3755.22 3760
3755.80 3691
3756.38 3793
3756.95 3660
3757.53 3703
3758.11 3782
3758.69 3593
3759.27 3759
3759.84 3886
3760.42 3789
3761.00 3874
3761.58 3966
3762.16 3945
3762.74 3750
3763.32 3866
3763.89 3960
3764.47 3949
3765.05 3798
3765.63 3619
3766.21 3890
3766.79 4108
3767.37 4027
3767.94 3892
3768.52 3930
3769.10 3893
3769.68 3909
3770.26 3747
3770.84 3825
3771.42 3946
3772.00 3939
3772.58 3888
3773.16 3952
3773.74 3958
3774.31 3898
3774.89 4035
3775.47 3871
3776.05 3924
3776.63 3907
3777.21 3781
3777.79 3792
3778.37 3913
3778.95 3745
3779.53 3819
3780.11 3776
3780.69 3778
3781.27 3733
3781.85 3646
3782.43 3754
3783.01 3797
3783.59 3667
3784.17 3650
3784.75 3734
3785.33 3627
3785.91 3776
3786.49 3821
3787.07 3941
3787.65 3752
3788.23 3812
3788.81 3724
3789.39 3719
3789.97 3716
3790.55 3674
3791.13 3694
3791.71 3753
3792.30 3810
3792.88 3886
3793.46 3976
3794.04 4305
3794.62 4149
3795.20 4238
3795.78 4211
3796.36 4159
3796.94 4279
3797.52 4508
3798.10 4365
3798.69 4349
3799.27 4336
3799.85 4374
3800.43 4481
3801.01 4444
3801.59 4841
3802.17 4990
3802.76 5028
3803.34 5146
3803.92 5144
3804.50 5291
3805.08 5248
3805.66 5022
3806.25 5032
3806.83 5042
3807.41 4733
3807.99 4689
3808.57 4908
3809.16 4884
3809.74 4719
3810.32 4905
3810.90 4893
3811.48 4981
3812.07 4948
3812.65 5007
3813.23 5152
3813.81 5112
3814.39 5132
3814.98 5325
3815.56 5427
3816.14 5533
3816.72 5579
3817.31 5601
3817.89 5518
3818.47 5341
3819.06 5290
3819.64 5287
3820.22 4953
3820.80 4782
3821.39 4538
3821.97 4552
3822.55 4500
3823.14 4177
3823.72 4235
3824.30 4250
3824.89 3995
3825.47 4120
3826.05 4122
3826.64 3903
3827.22 3961
3827.80 4131
3828.39 3960
3828.97 4205
3829.55 4064
3830.14 3992
3830.72 3951
3831.30 3794
3831.89 3883
3832.47 3826
3833.05 3905
3833.64 3803
3834.22 3786
3834.81 3811
3835.39 3772
3835.97 3808
3836.56 3997
3837.14 3838
3837.73 3679
3838.31 3735
3838.90 3691
3839.48 3705
3840.06 3754
3840.65 3813
3841.23 3726
3841.82 3629
3842.40 3623
3842.99 3613
3843.57 3546
3844.16 3549
3844.74 3724
3845.33 3737
3845.91 3523
3846.50 3483
3847.08 3581
3847.66 3526
3848.25 3542
3848.83 3530
3849.42 3427
3850.00 3455
3850.59 3489
3851.18 3703
3851.76 3589
3852.35 3642
3852.93 3787
3853.52 3820
3854.10 3701
3854.69 3833
3855.27 3812
3855.86 3758
3856.44 3723
3857.03 3839
3857.62 3965
3858.20 3840
3858.79 3709
3859.37 3659
3859.96 3446
3860.54 3610
3861.13 3616
3861.72 3481
3862.30 3735
3862.89 3744
3863.47 3689
3864.06 3614
3864.65 3683
3865.23 3693
3865.82 3538
3866.41 3608
3866.99 3747
3867.58 3595
3868.17 3595
3868.75 3703
3869.34 3704
3869.93 3694
3870.51 3725
3871.10 3705
3871.69 3706
3872.27 3848
3872.86 3776
3873.45 3662
3874.03 3705
3874.62 3645
3875.21 3781
3875.79 3954
3876.38 4000
3876.97 4048
3877.56 3952
3878.14 3834
3878.73 3761
3879.32 3692
3879.90 3740
3880.49 3881
3881.08 3743
3881.67 3687
3882.25 3710
3882.84 3634
3883.43 3579
3884.02 3468
3884.61 3441
3885.19 3411
3885.78 3520
3886.37 3436
3886.96 3457
3887.54 3365
3888.13 3309
3888.72 3438
3889.31 3410
3889.90 3322
3890.48 3364
3891.07 3413
3891.66 3512
3892.25 3545
3892.84 3419
3893.43 3535
3894.01 3686
3894.60 3573
3895.19 3744
3895.78 3781
3896.37 3936
3896.96 3780
3897.55 3695
3898.14 3673
3898.72 3627
3899.31 3631
3899.90 3817
3900.49 3597
3901.08 3520
3901.67 3591
3902.26 3642
3902.85 3684
3903.44 3625
3904.03 3653
3904.61 3818
3905.20 3905
3905.79 3638
3906.38 3525
3906.97 3647
3907.56 3675
3908.15 3550
3908.74 3588
3909.33 3620
3909.92 3422
3910.51 3439
3911.10 3456
3911.69 3555
3912.28 3478
3912.87 3381
3913.46 3508
3914.05 3388
3914.64 3300
3915.23 3238
3915.82 3192
3916.41 3340
3917.00 3232
3917.59 3324
3918.18 3466
3918.77 3482
3919.36 3467
3919.95 3584
3920.54 3403
3921.13 3417
3921.72 3470
3922.31 3426
3922.90 3384
3923.49 3525
3924.08 3627
3924.68 3572
3925.27 3392
3925.86 3298
3926.45 3522
3927.04 3519
3927.63 3462
3928.22 3422
3928.81 3593
3929.40 3615
3929.99 3417
3930.59 3316
3931.18 3426
3931.77 3425
3932.36 3288
3932.95 3386
3933.54 3193
3934.13 3316
3934.73 3310
3935.32 3239
3935.91 3333
3936.50 3419
3937.09 3369
3937.68 3302
3938.28 3578
3938.87 3581
3939.46 3363
3940.05 3337
3940.64 3368
3941.23 3574
3941.83 3478
3942.42 3563
3943.01 3599
3943.60 3598
3944.20 3604
3944.79 3539
3945.38 3597
3945.97 3567
3946.56 3455
3947.16 3557
3947.75 3620
3948.34 3482
3948.94 3515
3949.53 3516
3950.12 3472
3950.71 3513
3951.31 3549
3951.90 3645
3952.49 3673
3953.08 3528
3953.68 3486
3954.27 3590
3954.86 3411
3955.46 3546
3956.05 3691
3956.64 3591
3957.24 3733
3957.83 3635
3958.42 3562
3959.02 3526
3959.61 3598
3960.20 3584
3960.80 3576
3961.39 3442
3961.98 3537
3962.58 3497
3963.17 3549
3963.76 3620
3964.36 3576
3964.95 3680
3965.55 3550
3966.14 3572
3966.73 3510
3967.33 3605
3967.92 3570
3968.52 3475
3969.11 3651
3969.70 3500
3970.30 3403
3970.89 3436
3971.49 3320
3972.08 3509
3972.68 3404
3973.27 3182
3973.86 3172
3974.46 3229
3975.05 3189
3975.65 3407
3976.24 3309
3976.84 3332
3977.43 3460
3978.03 3446
3978.62 3575
3979.22 3614
3979.81 3462
3980.41 3440
3981.00 3616
3981.60 3715
3982.19 3731
3982.79 3589
3983.38 3664
3983.98 3643
3984.57 3613
3985.17 3653
3985.76 3649
3986.36 3562
3986.95 3782
3987.55 3640
3988.14 3659
3988.74 3706
3989.34 3588
3989.93 3663
3990.53 3753
3991.12 3745
3991.72 3812
3992.31 3751
3992.91 3732
3993.51 3667
3994.10 3825
3994.70 3955
3995.29 3806
3995.89 3863
3996.49 3935
3997.08 3988
3997.68 4060
3998.28 4155
3998.87 4192
3999.47 4081
4000.06 4073
4000.66 3909
4001.26 3869
4001.85 3707
4002.45 3636
4003.05 3526
4003.64 3559
4004.24 3603
4004.84 3623
4005.43 3758
4006.03 3656
4006.63 3530
4007.22 3491
4007.82 3658
4008.42 3608
4009.02 3622
4009.61 3721
4010.21 3748
4010.81 3717
4011.40 3805
4012.00 3807
4012.60 3694
4013.20 3601
4013.79 3671
4014.39 3512
4014.99 3519
4015.59 3715
4016.18 3579
4016.78 3490
4017.38 3465
4017.98 3576
4018.58 3645
4019.17 3678
4019.77 3612
4020.37 3619
4020.97 3666
4021.56 3609
4022.16 3625
4022.76 3468
4023.36 3563
4023.96 3610
4024.56 3762
4025.15 3824
4025.75 3894
4026.35 4059
4026.95 4198
4027.55 4363
4028.15 4450
4028.74 4641
4029.34 4658
4029.94 4877
4030.54 4821
4031.14 4857
4031.74 4984
4032.34 4880
4032.94 4747
4033.53 4497
4034.13 4334
4034.73 4288
4035.33 4076
4035.93 4007
4036.53 3870
4037.13 3751
4037.73 3607
4038.33 3584
4038.93 3631
4039.53 3538
4040.13 3395
4040.72 3374
4041.32 3426
4041.92 3384
4042.52 3358
4043.12 3268
4043.72 3397
4044.32 3292
4044.92 3203
4045.52 3325
4046.12 3393
4046.72 3285
4047.32 3253
4047.92 3366
4048.52 3548
4049.12 3555
4049.72 3446
4050.32 3444
4050.92 3473
4051.52 3573
4052.12 3633
4052.72 3429
4053.32 3367
4053.92 3455
4054.52 3411
4055.13 3580
4055.73 3509
4056.33 3543
4056.93 3540
4057.53 3574
4058.13 3492
4058.73 3531
4059.33 3394
4059.93 3481
4060.53 3562
4061.13 3461
4061.73 3404
4062.33 3393
4062.94 3476
4063.54 3622
4064.14 3647
4064.74 3523
4065.34 3486
4065.94 3444
4066.54 3416
4067.14 3395
4067.75 3372
4068.35 3581
4068.95 3463
4069.55 3473
4070.15 3490
4070.75 3546
4071.36 3445
4071.96 3431
4072.56 3581
4073.16 3619
4073.76 3443
4074.36 3498
4074.97 3414
4075.57 3431
4076.17 3472
4076.77 3253
4077.38 3263
4077.98 3441
4078.58 3406
4079.18 3500
4079.78 3393
4080.39 3461
4080.99 3441
4081.59 3375
4082.19 3395
4082.80 3355
4083.40 3254
4084.00 3344
4084.60 3407
4085.21 3531
4085.81 3400
4086.41 3432
4087.02 3322
4087.62 3388
4088.22 3230
4088.82 3229
4089.43 3311
4090.03 3382
4090.63 3149
4091.24 3223
4091.84 3244
4092.44 3245
4093.05 3292
4093.65 3330
4094.25 3273
4094.86 3238
4095.46 3309
4096.06 3362
4096.67 3323
4097.27 3319
4097.88 3313
4098.48 3265
4099.08 3208
4099.69 3268
4100.29 3321
4100.89 3240
4101.50 3198
4102.10 3229
4102.71 3242
4103.31 3172
4103.91 3302
4104.52 3369
4105.12 3346
4105.73 3370
4106.33 3434
4106.94 3458
4107.54 3518
4108.14 3477
4108.75 3434
4109.35 3402
4109.96 3508
4110.56 3458
4111.17 3312
4111.77 3460
4112.38 3197
4112.98 3249
4113.59 3440
4114.19 3395
4114.80 3430
4115.40 3288
4116.01 3421
4116.61 3406
4117.22 3276
4117.82 3334
4118.43 3461
4119.03 3491
4119.64 3327
4120.24 3435
4120.85 3426
4121.45 3460
4122.06 3479
4122.66 3602
4123.27 3382
4123.88 3218
4124.48 3388
4125.09 3474
4125.69 3429
4126.30 3356
4126.90 3324
4127.51 3381
4128.12 3330
4128.72 3483
4129.33 3495
4129.93 3301
4130.54 3353
4131.15 3362
4131.75 3614
4132.36 3631
4132.96 3549
4133.57 3527
4134.18 3683
4134.78 3740
4135.39 3744
4136.00 3696
4136.60 3708
4137.21 3793
4137.82 3836
4138.42 3969
4139.03 4072
4139.64 4102
4140.24 4048
4140.85 4183
4141.46 4182
4142.06 4343
4142.67 4260
4143.28 4440
4143.89 4640
4144.49 4731
4145.10 4487
4145.71 4609
4146.31 4637
4146.92 4491
4147.53 4293
4148.14 4133
4148.74 4190
4149.35 4109
4149.96 3952
4150.57 3879
4151.17 3694
4151.78 3624
4152.39 3621
4153.00 3624
4153.60 3378
4154.21 3351
4154.82 3476
4155.43 3387
4156.04 3248
4156.64 3347
4157.25 3390
4157.86 3174
4158.47 3307
4159.08 3296
4159.68 3260
4160.29 3245
4160.90 3364
4161.51 3347
4162.12 3349
4162.73 3480
4163.33 3542
4163.94 3592
4164.55 3564
4165.16 3620
4165.77 3723
4166.38 3749
4166.99 4241
4167.60 4122
4168.20 4039
4168.81 4077
4169.42 3922
4170.03 3872
4170.64 3808
4171.25 3785
4171.86 3723
4172.47 3644
4173.08 3868
4173.69 3773
4174.29 3925
4174.90 3846
4175.51 3841
4176.12 3915
4176.73 3731
4177.34 3662
4177.95 3856
4178.56 3779
4179.17 3883
4179.78 3880
4180.39 3908
4181.00 3804
4181.61 3686
4182.22 3831
4182.83 3703
4183.44 3453
4184.05 3649
4184.66 3613
4185.27 3369
4185.88 3427
4186.49 3510
4187.10 3637
4187.71 3426
4188.32 3406
4188.93 3493
4189.54 3386
4190.15 3487
4190.76 3441
4191.37 3491
4191.98 3434
4192.59 3506
4193.20 3503
4193.82 3603
4194.43 3782
4195.04 3897
4195.65 3926
4196.26 3917
4196.87 4068
4197.48 4056
4198.09 3988
4198.70 4028
4199.31 3869
4199.93 3837
4200.54 3859
4201.15 3892
4201.76 3815
4202.37 3848
4202.98 3870
4203.59 3786
4204.20 3623
4204.82 3513
4205.43 3579
4206.04 3637
4206.65 3536
4207.26 3399
4207.87 3357
4208.49 3238
4209.10 3235
4209.71 3358
4210.32 3272
4210.93 3185
4211.55 3269
4212.16 3484
4212.77 3392
4213.38 3285
4213.99 3330
4214.61 3280
4215.22 3359
4215.83 3380
4216.44 3324
4217.06 3606
4217.67 3638
4218.28 3701
4218.89 3810
4219.51 4060
4220.12 4145
4220.73 4205
4221.34 4131
4221.96 4079
4222.57 4159
4223.18 4123
4223.80 4189
4224.41 4057
4225.02 3978
4225.63 3725
4226.25 3714
4226.86 3745
4227.47 3763
4228.09 3656
4228.70 3815
4229.31 3850
4229.93 3611
4230.54 3708
4231.15 3695
4231.77 3993
4232.38 3950
4232.99 3895
4233.61 3968
4234.22 4087
4234.83 4399
4235.45 4451
4236.06 4383
4236.68 4590
4237.29 4612
4237.90 4554
4238.52 4516
4239.13 4341
4239.75 4435
4240.36 4345
4240.97 4054
4241.59 4033
4242.20 3888
4242.82 3511
4243.43 3559
4244.05 3636
4244.66 3645
4245.27 3733
4245.89 3633
4246.50 3661
4247.12 3981
4247.73 4063
4248.35 4025
4248.96 4251
4249.58 4105
4250.19 4117
4250.81 4032
4251.42 4061
4252.04 3988
4252.65 3875
4253.27 3805
4253.88 3770
4254.50 3816
4255.11 3700
4255.73 3476
4256.34 3513
4256.96 3601
4257.57 3642
4258.19 3428
4258.80 3556
4259.42 3497
4260.03 3415
4260.65 3570
4261.27 3753
4261.88 3747
4262.50 3591
4263.11 3608
4263.73 3388
4264.34 3491
4264.96 3544
4265.58 3628
4266.19 3590
4266.81 3765
4267.42 3851
4268.04 3676
4268.66 3689
4269.27 3687
4269.89 3670
4270.51 3596
4271.12 3556
4271.74 3677
4272.35 3605
4272.97 3649
4273.59 3722
4274.20 3791
4274.82 3962
4275.44 3901
4276.05 4137
4276.67 4252
4277.29 4352
4277.90 4584
4278.52 4707
4279.14 4812
4279.76 4841
4280.37 4977
4280.99 4736
4281.61 4832
4282.22 4655
4282.84 4270
4283.46 3989
4284.07 3818
4284.69 3840
4285.31 3525
4285.93 3550
4286.54 3478
4287.16 3517
4287.78 3664
4288.40 3479
4289.01 3452
4289.63 3514
4290.25 3447
4290.87 3354
4291.49 3419
4292.10 3407
4292.72 3505
4293.34 3477
4293.96 3465
4294.58 3404
4295.19 3303
4295.81 3143
4296.43 3181
4297.05 3419
4297.67 3406
4298.28 3432
4298.90 3383
4299.52 3249
4300.14 3399
4300.76 3446
4301.38 3532
4301.99 3472
4302.61 3415
4303.23 3353
4303.85 3333
4304.47 3397
4305.09 3256
4305.71 3349
4306.33 3237
4306.94 3354
4307.56 3242
4308.18 3315
4308.80 3339
4309.42 3396
4310.04 3265
4310.66 3348
4311.28 3273
4311.90 3166
4312.52 3240
4313.14 3281
4313.76 3351
4314.38 3251
4314.99 3242
4315.61 3131
4316.23 3177
4316.85 3176
4317.47 3054
4318.09 3054
4318.71 3022
4319.33 3168
4319.95 3066
4320.57 3071
4321.19 3011
4321.81 3027
4322.43 3096
4323.05 3171
4323.67 3038
4324.29 2915
4324.91 2999
4325.53 3047
4326.15 3057
4326.77 3177
4327.39 3224
4328.01 3221
4328.63 3129
4329.26 3086
4329.88 3260
4330.50 3145
4331.12 3262
4331.74 3162
4332.36 3058
4332.98 3123
4333.60 3136
4334.22 3035
4334.84 2979
4335.46 3057
4336.08 3074
4336.70 2961
4337.33 2977
4337.95 3003
4338.57 2870
4339.19 2793
4339.81 2947
4340.43 3033
4341.05 3034
4341.67 3242
4342.30 3198
4342.92 3190
4343.54 3189
4344.16 3431
4344.78 3364
4345.40 3423
4346.03 3663
4346.65 3657
4347.27 3969
4347.89 3737
4348.51 3899
4349.14 3893
4349.76 3902
4350.38 3992
4351.00 4051
4351.62 4117
4352.25 3915
4352.87 3789
4353.49 3511
4354.11 3394
4354.73 3317
4355.36 3350
4355.98 3348
4356.60 3241
4357.22 2992
4357.85 3145
4358.47 3119
4359.09 3115
4359.71 3120
4360.34 3105
4360.96 3107
4361.58 3163
4362.21 3202
4362.83 3194
4363.45 3439
4364.07 3349
4364.70 3258
4365.32 3215
4365.94 3311
4366.57 3257
4367.19 3296
4367.81 3277
4368.44 3195
4369.06 3179
4369.68 3030
4370.31 3044
4370.93 3089
4371.55 3127
4372.18 3252
4372.80 3109
4373.43 3056
4374.05 3047
4374.67 3015
4375.30 2904
4375.92 2889
4376.54 3083
4377.17 3170
4377.79 3117
4378.42 3063
4379.04 3056
4379.66 3235
4380.29 3193
4380.91 3355
4381.54 3408
4382.16 3362
4382.79 3303
4383.41 3344
4384.03 3382
4384.66 3145
4385.28 3146
4385.91 3282
4386.53 3356
4387.16 3150
4387.78 3029
4388.41 3163
4389.03 3242
4389.66 3112
4390.28 3091
4390.91 3017
4391.53 2976
4392.16 3028
4392.78 3071
4393.41 3092
4394.03 2984
4394.66 3027
4395.28 2969
4395.91 2936
4396.53 2871
4397.16 2866
4397.78 2865
4398.41 2898
4399.03 2915
4399.66 2909
4400.29 2930
4400.91 2938
4401.54 2880
4402.16 2950
4402.79 2955
4403.41 3012
4404.04 3001
4404.67 2848
4405.29 2789
4405.92 2850
4406.54 2909
4407.17 2995
4407.80 2971
4408.42 2895
4409.05 2870
4409.67 2931
4410.30 3022
4410.93 2859
4411.55 2761
4412.18 2787
4412.81 2820
4413.43 2867
4414.06 2791
4414.69 2732
4415.31 2716
4415.94 2605
4416.57 2691
4417.19 2862
4417.82 2766
4418.45 2809
4419.07 2895
4419.70 2875
4420.33 2859
4420.95 2870
4421.58 2904
4422.21 2935
4422.84 2748
4423.46 2845
4424.09 2823
4424.72 2814
4425.35 2806
4425.97 2789
4426.60 2979
4427.23 2830
4427.86 2880
4428.48 2771
4429.11 2770
4429.74 3005
4430.37 2847
4430.99 2831
4431.62 2878
4432.25 2852
4432.88 2909
4433.51 2932
4434.13 2870
4434.76 2889
4435.39 2803
4436.02 2843
4436.65 2807
4437.27 2862
4437.90 2918
4438.53 2882
4439.16 2909
4439.79 2866
4440.42 2735
4441.04 2916
4441.67 2901
4442.30 2787
4442.93 2778
4443.56 2748
4444.19 2824
4444.82 2957
4445.44 2900
4446.07 2921
4446.70 2911
4447.33 2913
4447.96 2959
4448.59 2987
4449.22 2958
4449.85 2939
4450.48 3093
4451.11 2981
4451.74 2916
4452.36 2934
4452.99 2789
4453.62 2894
4454.25 2894
4454.88 2863
4455.51 2866
4456.14 2759
4456.77 2671
4457.40 2663
4458.03 2655
4458.66 2710
4459.29 2671
4459.92 2761
4460.55 2843
4461.18 2747
4461.81 2649
4462.44 2721
4463.07 2834
4463.70 2814
4464.33 2746
4464.96 2771
4465.59 2718
4466.22 2691
4466.85 2574
4467.48 2804
4468.11 2770
4468.74 2831
4469.37 2843
4470.00 2614
4470.63 2668
4471.26 2675
4471.89 2782
4472.53 2863
4473.16 2704
4473.79 2788
4474.42 2687
4475.05 2701
4475.68 2916
4476.31 2814
4476.94 2743
4477.57 2843
4478.20 2887
4478.83 2738
4479.47 2792
4480.10 2749
4480.73 2739
4481.36 2856
4481.99 2817
4482.62 2670
4483.25 2684
4483.89 2779
4484.52 2742
4485.15 2693
4485.78 2803
4486.41 2786
4487.04 2854
4487.68 2805
4488.31 2772
4488.94 2729
4489.57 2715
4490.20 2942
4490.84 2831
4491.47 2835
4492.10 2711
4492.73 2771
4493.36 2823
4494.00 2790
4494.63 2726
4495.26 2690
4495.89 2708
4496.53 2738
4497.16 2893
4497.79 2755
4498.42 2788
4499.06 2630
4499.69 2732
4500.32 2856
4500.95 2910
4501.59 2780
4502.22 2774
4502.85 2753
4503.48 2844
4504.12 2944
4504.75 2812
4505.38 2879
4506.02 2844
4506.65 2795
4507.28 2739
4507.92 2714
4508.55 2866
4509.18 2766
4509.82 2806
4510.45 2838
4511.08 2891
4511.72 2834
4512.35 2739
4512.98 2771
4513.62 2701
4514.25 2761
4514.88 2660
4515.52 2785
4516.15 2934
4516.79 2881
4517.42 2845
4518.05 2838
4518.69 2668
4519.32 2843
4519.96 2756
4520.59 2864
4521.22 2819
4521.86 2820
4522.49 2862
4523.13 2799
4523.76 2812
4524.40 2798
4525.03 2805
4525.66 2826
4526.30 2663
4526.93 2753
4527.57 2850
4528.20 2882
4528.84 2766
4529.47 2820
4530.11 2792
4530.74 2874
4531.38 2833
4532.01 2830
4532.65 2698
4533.28 2837
4533.92 2811
4534.55 2834
4535.19 2812
4535.82 2811
4536.46 2919
4537.09 2748
4537.73 2680
4538.36 2777
4539.00 2910
4539.63 2727
4540.27 2763
4540.90 2704
4541.54 2631
4542.18 2765
4542.81 2834
4543.45 2796
4544.08 2771
4544.72 2715
4545.35 2798
4545.99 2793
4546.63 2751
4547.26 2675
4547.90 2676
4548.53 2681
4549.17 2776
4549.81 2713
4550.44 2650
4551.08 2718
4551.72 2668
4552.35 2702
4552.99 2665
4553.62 2676
4554.26 2693
4554.90 2697
4555.53 2815
4556.17 2813
4556.81 2770
4557.44 2743
4558.08 2758
4558.72 2707
4559.35 2758
4559.99 2885
4560.63 2579
4561.26 2617
4561.90 2701
4562.54 2678
4563.18 2647
4563.81 2730
4564.45 2736
4565.09 2680
4565.72 2717
4566.36 2655
4567.00 2727
4567.64 2852
4568.27 2911
4568.91 2850
4569.55 2825
4570.19 2749
4570.82 2562
4571.46 2600
4572.10 2658
4572.74 2726
4573.38 2792
4574.01 2763
4574.65 2680
4575.29 2732
4575.93 2635
4576.56 2676
4577.20 2746
4577.84 2738
4578.48 2813
4579.12 2773
4579.76 2743
4580.39 2699
4581.03 2697
4581.67 2777
4582.31 2783
4582.95 2701
4583.59 2839
4584.22 2810
4584.86 2898
4585.50 2801
4586.14 2783
4586.78 2786
4587.42 2773
4588.06 2845
4588.70 2750
4589.33 2813
4589.97 2792
4590.61 2833
4591.25 2771
4591.89 2714
4592.53 2700
4593.17 2870
4593.81 2825
4594.45 2908
4595.09 2762
4595.73 2757
4596.37 2784
4597.00 2929
4597.64 2828
4598.28 2778
4598.92 2716
4599.56 2830
4600.20 2844
4600.84 2797
4601.48 2917
4602.12 3014
4602.76 2940
4603.40 2996
4604.04 3129
4604.68 2999
4605.32 3109
4605.96 3174
4606.60 3264
4607.24 3019
4607.88 3234
4608.52 3238
4609.16 3246
4609.80 3153
4610.44 3100
4611.08 3065
4611.72 3080
4612.36 2746
4613.01 2797
4613.65 2815
4614.29 2813
4614.93 2875
4615.57 2856
4616.21 2958
4616.85 2918
4617.49 2880
4618.13 2863
4618.77 2908
4619.41 2934
4620.05 2978
4620.70 2823
4621.34 2784
4621.98 2852
4622.62 2827
4623.26 2798
4623.90 2669
4624.54 2610
4625.18 2752
4625.83 2730
4626.47 2810
4627.11 2609
4627.75 2589
4628.39 2647
4629.03 2661
4629.68 2695
4630.32 2625
4630.96 2568
4631.60 2939
4632.24 2846
4632.88 2849
4633.53 2850
4634.17 2829
4634.81 2714
4635.45 2808
4636.10 2875
4636.74 2801
4637.38 2743
4638.02 2770
4638.66 2634
4639.31 2594
4639.95 2634
4640.59 2751
4641.23 2843
4641.88 2763
4642.52 2743
4643.16 2780
4643.80 2753
4644.45 2727
4645.09 2744
4645.73 2563
4646.38 2715
4647.02 2840
4647.66 2879
4648.30 2813
4648.95 2795
4649.59 2720
4650.23 2731
4650.88 2691
4651.52 2643
4652.16 2734
4652.81 2871
4653.45 2811
4654.09 2500
4654.74 2648
4655.38 2702
4656.02 2586
4656.67 2599
4657.31 2654
4657.96 2610
4658.60 2698
4659.24 2728
4659.89 2684
4660.53 2633
4661.17 2852
4661.82 2744
4662.46 2779
4663.11 2941
4663.75 2804
4664.39 2858
4665.04 2780
4665.68 2809
4666.33 2731
4666.97 2634
4667.62 2646
4668.26 2649
4668.90 2653
4669.55 2556
4670.19 2547
4670.84 2640
4671.48 2630
4672.13 2515
4672.77 2565
4673.42 2630
4674.06 2808
4674.71 2736
4675.35 2581
4676.00 2626
4676.64 2779
4677.29 2646
4677.93 2578
4678.58 2611
4679.22 2464
4679.87 2574
4680.51 2578
4681.16 2600
4681.80 2685
4682.45 2671
4683.09 2658
4683.74 2615
4684.38 2662
4685.03 2715
4685.68 2734
4686.32 2699
4686.97 2728
4687.61 2529
4688.26 2449
4688.90 2518
4689.55 2604
4690.20 2633
4690.84 2509
4691.49 2520
4692.13 2515
4692.78 2599
4693.43 2644
4694.07 2616
4694.72 2503
4695.36 2581
4696.01 2649
4696.66 2654
4697.30 2599
4697.95 2575
4698.60 2715
4699.24 2688
4699.89 2740
4700.54 2688
4701.18 2744
4701.83 2809
4702.48 2684
4703.12 2701
4703.77 2512
4704.42 2538
4705.06 2724
4705.71 2736
4706.36 2691
4707.00 2574
4707.65 2749
4708.30 2923
4708.95 2985
4709.59 2909
4710.24 2936
4710.89 2994
4711.54 3022
4712.18 2997
4712.83 2949
4713.48 2982
4714.13 2891
4714.77 2805
4715.42 2814
4716.07 2737
4716.72 2658
4717.36 2653
4718.01 2703
4718.66 2594
4719.31 2655
4719.96 2666
4720.60 2765
4721.25 2689
4721.90 2762
4722.55 2636
4723.20 2688
4723.84 2677
4724.49 2656
4725.14 2680
4725.79 2577
4726.44 2660
4727.09 2562
4727.73 2603
4728.38 2670
4729.03 2650
4729.68 2636
4730.33 2513
4730.98 2422
4731.63 2488
4732.27 2710
4732.92 2583
4733.57 2517
4734.22 2555
4734.87 2656
4735.52 2624
4736.17 2583
4736.82 2524
4737.47 2569
4738.12 2619
4738.77 2622
4739.41 2489
4740.06 2468
4740.71 2534
4741.36 2592
4742.01 2633
4742.66 2598
4743.31 2561
4743.96 2667
4744.61 2743
4745.26 2632
4745.91 2570
4746.56 2548
4747.21 2508
4747.86 2743
4748.51 2650
4749.16 2744
4749.81 2848
4750.46 2951
4751.11 2855
4751.76 2844
4752.41 3037
4753.06 3054
4753.71 3096
4754.36 3113
4755.01 3113
4755.66 3194
4756.31 3185
4756.96 3141
4757.61 2894
4758.26 2946
4758.91 2893
4759.56 2743
4760.22 2701
4760.87 2614
4761.52 2629
4762.17 2472
4762.82 2459
4763.47 2567
4764.12 2456
4764.77 2451
4765.42 2561
4766.07 2513
4766.72 2459
4767.38 2582
4768.03 2608
4768.68 2560
4769.33 2651
4769.98 2567
4770.63 2640
4771.28 2613
4771.94 2545
4772.59 2407
4773.24 2400
4773.89 2414
4774.54 2524
4775.19 2540
4775.85 2456
4776.50 2526
4777.15 2487
4777.80 2489
4778.45 2553
4779.11 2655
4779.76 2537
4780.41 2502
4781.06 2590
4781.71 2606
4782.37 2552
4783.02 2589
4783.67 2503
4784.32 2591
4784.98 2629
4785.63 2614
4786.28 2600
4786.93 2397
4787.59 2326
4788.24 2387
4788.89 2385
4789.54 2554
4790.20 2523
4790.85 2463
4791.50 2559
4792.15 2605
4792.81 2540
4793.46 2587
4794.11 2510
4794.77 2489
4795.42 2496
4796.07 2483
4796.73 2446
4797.38 2456
4798.03 2321
4798.69 2516
4799.34 2529
4799.99 2584
4800.65 2457
4801.30 2438
4801.95 2403
4802.61 2376
4803.26 2494
4803.91 2437
4804.57 2428
4805.22 2373
4805.88 2482
4806.53 2496
4807.18 2428
4807.84 2410
4808.49 2449
4809.15 2422
4809.80 2423
4810.45 2375
4811.11 2401
4811.76 2434
4812.42 2411
4813.07 2474
4813.73 2403
4814.38 2392
4815.03 2481
4815.69 2630
4816.34 2450
4817.00 2435
4817.65 2576
4818.31 2630
4818.96 2528
4819.62 2479
4820.27 2599
4820.93 2660
4821.58 2613
4822.24 2594
4822.89 2777
4823.55 2639
4824.20 2681
4824.86 2818
4825.51 2973
4826.17 2734
4826.82 2972
4827.48 2872
4828.13 2998
4828.79 2863
4829.44 2691
4830.10 2772
4830.75 2855
4831.41 2721
4832.07 2690
4832.72 2823
4833.38 2767
4834.03 2794
4834.69 2833
4835.34 2870
4836.00 2868
4836.66 2840
4837.31 2684
4837.97 2777
4838.62 2901
4839.28 2817
4839.94 2897
4840.59 2826
4841.25 2778
4841.91 2735
4842.56 2702
4843.22 2520
4843.87 2583
4844.53 2597
4845.19 2563
4845.84 2506
4846.50 2465
4847.16 2641
4847.81 2581
4848.47 2539
4849.13 2558
4849.78 2571
4850.44 2433
4851.10 2624
4851.75 2778
4852.41 2726
4853.07 2754
4853.73 2702
4854.38 2635
4855.04 2589
4855.70 2655
4856.35 2700
4857.01 2648
4857.67 2662
4858.33 2665
4858.98 2658
4859.64 2702
4860.30 2685
4860.96 2743
4861.61 2774
4862.27 2836
4862.93 2728
4863.59 2913
4864.25 2794
4864.90 2919
4865.56 2942
4866.22 2855
4866.88 2945
4867.54 3021
4868.19 2917
4868.85 2945
4869.51 2913
4870.17 2904
4870.83 2943
4871.48 2646
4872.14 2637
4872.80 2797
4873.46 2719
4874.12 2868
4874.78 2895
4875.43 2815
4876.09 2848
4876.75 2689
4877.41 2697
4878.07 2765
4878.73 2726
4879.39 2771
4880.05 2840
4880.70 2764
4881.36 2749
4882.02 2657
4882.68 2598
4883.34 2598
4884.00 2537
4884.66 2498
4885.32 2607
4885.98 2662
4886.64 2561
4887.30 2680
4887.96 2708
4888.62 2558
4889.27 2757
4889.93 2794
4890.59 2723
4891.25 2886
4891.91 3094
4892.57 3155
4893.23 3245
4893.89 3042
4894.55 3129
4895.21 3047
4895.87 2993
4896.53 3168
4897.19 3281
4897.85 3263
4898.51 3126
4899.17 3144
4899.83 3296
4900.49 3318
4901.15 3089
4901.81 3237
4902.47 3311
4903.13 3367
4903.79 3389
4904.46 3206
4905.12 3131
4905.78 3061
4906.44 3145
4907.10 2963
4907.76 2829
4908.42 3042
4909.08 2781
4909.74 2793
4910.40 2745
4911.06 2798
4911.72 2904
4912.38 2761
4913.05 2824
4913.71 2761
4914.37 2672
4915.03 2728
4915.69 2837
4916.35 2753
4917.01 2781
4917.67 2629
4918.34 2635
4919.00 2632
4919.66 2558
4920.32 2532
4920.98 2556
4921.64 2642
4922.31 2599
4922.97 2619
4923.63 2415
4924.29 2545
4924.95 2639
4925.62 2645
4926.28 2678
4926.94 2653
4927.60 2538
4928.26 2562
4928.93 2508
4929.59 2574
4930.25 2649
4930.91 2665
4931.57 2722
4932.24 2628
4932.90 2557
4933.56 2569
4934.22 2689
4934.89 2705
4935.55 2537
4936.21 2515
4936.88 2572
4937.54 2576
4938.20 2581
4938.86 2526
4939.53 2550
4940.19 2557
4940.85 2550
4941.52 2492
4942.18 2424
4942.84 2473
4943.50 2480
4944.17 2491
4944.83 2359
4945.49 2435
4946.16 2456
4946.82 2506
4947.48 2413
4948.15 2295
4948.81 2438
4949.47 2468
4950.14 2501
4950.80 2332
4951.47 2514
4952.13 2419
4952.79 2575
4953.46 2536
4954.12 2358
4954.78 2395
4955.45 2485
4956.11 2497
4956.78 2451
4957.44 2454
4958.10 2510
4958.77 2604
4959.43 2594
4960.10 2673
4960.76 2554
4961.43 2630
4962.09 2648
4962.76 2811
4963.42 2873
4964.08 2767
4964.75 2915
4965.41 3037
4966.08 2932
4966.74 2988
4967.41 3045
4968.07 3001
4968.74 3004
4969.40 2891
4970.07 2775
4970.73 2746
4971.40 2692
4972.06 2643
4972.73 2569
4973.39 2759
4974.06 2671
4974.72 2669
4975.39 2827
4976.05 2702
4976.72 2656
4977.38 2601
4978.05 2641
4978.71 2585
4979.38 2534
4980.05 2577
4980.71 2648
4981.38 2597
4982.04 2461
4982.71 2396
4983.37 2530
4984.04 2437
4984.71 2514
4985.37 2555
4986.04 2636
4986.70 2587
4987.37 2657
4988.04 2768
4988.70 2771
4989.37 2773
4990.04 2546
4990.70 2557
4991.37 2515
4992.03 2555
4992.70 2624
4993.37 2451
4994.03 2484
4994.70 2369
4995.37 2360
4996.03 2479
4996.70 2378
4997.37 2484
4998.03 2461
4998.70 2429
4999.37 2542
5000.03 2469
5000.70 2441
5001.37 2475
5002.04 2409
5002.70 2478
5003.37 2380
5004.04 2389
5004.70 2272
5005.37 2414
5006.04 2319
5006.71 2365
5007.37 2267
5008.04 2396
5008.71 2250
5009.38 2336
5010.04 2329
5010.71 2399
5011.38 2511
5012.05 2454
5012.71 2439
5013.38 2418
5014.05 2309
5014.72 2361
5015.39 2329
5016.05 2324
5016.72 2386
5017.39 2471
5018.06 2458
5018.73 2478
5019.39 2397
5020.06 2451
5020.73 2433
5021.40 2386
5022.07 2349
5022.74 2287
5023.41 2393
5024.07 2449
5024.74 2465
5025.41 2394
5026.08 2373
5026.75 2365
5027.42 2395
5028.09 2345
5028.75 2440
5029.42 2412
5030.09 2332
5030.76 2410
5031.43 2323
5032.10 2334
5032.77 2412
5033.44 2280
5034.11 2448
5034.78 2446
5035.45 2390
5036.12 2338
5036.78 2340
5037.45 2382
5038.12 2339
5038.79 2331
5039.46 2458
5040.13 2245
5040.80 2360
5041.47 2244
5042.14 2266
5042.81 2253
5043.48 2243
5044.15 2254
5044.82 2306
5045.49 2246
5046.16 2306
5046.83 2512
5047.50 2404
5048.17 2416
5048.84 2403
5049.51 2350
5050.18 2342
5050.85 2334
5051.52 2220
5052.19 2399
5052.86 2384
5053.53 2391
5054.20 2319
5054.87 2196
5055.55 2289
5056.22 2220
5056.89 2198
5057.56 2253
5058.23 2286
5058.90 2313
5059.57 2304
5060.24 2336
5060.91 2356
5061.58 2367
5062.25 2343
5062.93 2288
5063.60 2349
5064.27 2255
5064.94 2510
5065.61 2357
5066.28 2333
5066.95 2372
5067.62 2249
5068.30 2222
5068.97 2203
5069.64 2185
5070.31 2233
5070.98 2260
5071.65 2260
5072.33 2309
5073.00 2304
5073.67 2277
5074.34 2294
5075.01 2290
5075.68 2221
5076.36 2324
5077.03 2330
5077.70 2296
5078.37 2327
5079.05 2294
5079.72 2409
5080.39 2362
5081.06 2322
5081.73 2347
5082.41 2380
5083.08 2364
5083.75 2359
5084.42 2365
5085.10 2344
5085.77 2377
5086.44 2512
5087.12 2460
5087.79 2405
5088.46 2330
5089.13 2237
5089.81 2368
5090.48 2373
5091.15 2355
5091.83 2357
5092.50 2414
5093.17 2514
5093.84 2489
5094.52 2436
5095.19 2366
5095.86 2348
5096.54 2356
5097.21 2392
5097.88 2293
5098.56 2260
5099.23 2242
5099.91 2286
5100.58 2207
5101.25 2258
5101.93 2313
5102.60 2141
5103.27 2218
5103.95 2292
5104.62 2156
5105.30 2277
5105.97 2242
5106.64 2256
5107.32 2353
5107.99 2300
5108.67 2365
5109.34 2310
5110.01 2219
5110.69 2374
5111.36 2355
5112.04 2161
5112.71 2270
5113.39 2311
5114.06 2364
5114.74 2307
5115.41 2186
5116.08 2299
5116.76 2286
5117.43 2277
5118.11 2222
5118.78 2234
5119.46 2452
5120.13 2253
5120.81 2244
5121.48 2366
5122.16 2245
5122.83 2304
5123.51 2321
5124.18 2385
5124.86 2396
5125.53 2259
5126.21 2116
5126.88 2221
5127.56 2298
5128.24 2203
5128.91 2235
5129.59 2148
5130.26 2182
5130.94 2227
5131.61 2303
5132.29 2407
5132.96 2306
5133.64 2253
5134.32 2277
5134.99 2243
5135.67 2106
5136.34 2178
5137.02 2262
5137.70 2175
5138.37 2291
5139.05 2255
5139.72 2290
5140.40 2211
5141.08 2341
5141.75 2375
5142.43 2268
5143.11 2239
5143.78 2314
5144.46 2228
5145.14 2322
5145.81 2174
5146.49 2314
5147.17 2238
5147.84 2086
5148.52 2124
5149.20 2104
5149.87 2143
5150.55 2196
5151.23 2209
5151.90 2206
5152.58 2238
5153.26 2191
5153.94 2128
5154.61 2176
5155.29 2255
5155.97 2298
5156.64 2230
5157.32 2231
5158.00 2109
5158.68 2130
5159.35 2176
5160.03 2249
5160.71 2068
5161.39 2045
5162.06 2177
5162.74 2082
5163.42 2139
5164.10 2115
5164.78 2164
5165.45 2208
5166.13 2157
5166.81 2183
5167.49 2134
5168.17 2132
5168.84 2133
5169.52 2144
5170.20 2136
5170.88 2010
5171.56 1996
5172.23 2142
5172.91 2164
5173.59 2161
5174.27 2084
5174.95 2065
5175.63 2174
5176.31 2052
5176.98 1991
5177.66 2190
5178.34 2230
5179.02 2214
5179.70 2122
5180.38 2158
5181.06 2186
5181.74 2223
5182.42 2167
5183.09 2221
5183.77 2220
5184.45 2206
5185.13 2238
5185.81 2224
5186.49 2238
5187.17 2297
5187.85 2343
5188.53 2296
5189.21 2170
5189.89 2093
5190.57 2186
5191.25 2233
5191.93 2199
5192.61 2281
5193.29 2142
5193.97 2260
5194.64 2156
5195.32 2181
5196.00 2208
5196.68 2263
5197.36 2138
5198.04 2061
5198.72 2129
5199.40 2184
5200.08 2095
5200.77 2163
5201.45 2177
5202.13 2287
5202.81 2232
5203.49 2210
5204.17 2185
5204.85 2104
5205.53 2239
5206.21 2268
5206.89 2283
5207.57 2301
5208.25 2461
5208.93 2358
5209.61 2375
5210.29 2496
5210.97 2454
5211.65 2502
5212.34 2503
5213.02 2478
5213.70 2524
5214.38 2435
5215.06 2347
5215.74 2475
5216.42 2318
5217.10 2317
5217.78 2319
5218.47 2417
5219.15 2371
5219.83 2319
5220.51 2263
5221.19 2308
5221.87 2304
5222.56 2349
5223.24 2484
5223.92 2382
5224.60 2205
5225.28 2118
5225.96 2191
5226.65 2277
5227.33 2209
5228.01 2250
5228.69 2212
5229.37 2258
5230.06 2282
5230.74 2244
5231.42 2224
5232.10 2316
5232.79 2215
5233.47 2296
5234.15 2178
5234.83 2271
5235.51 2285
5236.20 2239
5236.88 2262
5237.56 2303
5238.25 2394
5238.93 2505
5239.61 2499
5240.29 2350
5240.98 2500
5241.66 2438
5242.34 2392
5243.03 2532
5243.71 2598
5244.39 2532
5245.07 2309
5245.76 2231
5246.44 2240
5247.12 2310
5247.81 2194
5248.49 2249
5249.17 2295
5249.86 2328
5250.54 2343
5251.22 2286
5251.91 2213
5252.59 2246
5253.28 2339
5253.96 2333
5254.64 2287
5255.33 2189
5256.01 2235
5256.69 2258
5257.38 2382
5258.06 2350
5258.75 2420
5259.43 2284
5260.11 2325
5260.80 2257
5261.48 2255
5262.17 2363
5262.85 2445
5263.53 2501
5264.22 2321
5264.90 2354
5265.59 2280
5266.27 2309
5266.96 2174
5267.64 2281
5268.33 2453
5269.01 2210
5269.70 2210
5270.38 2277
5271.07 2285
5271.75 2234
5272.44 2313
5273.12 2356
5273.80 2369
5274.49 2302
5275.18 2295
5275.86 2279
5276.55 2184
5277.23 2265
5277.92 2282
5278.60 2334
5279.29 2383
5279.97 2386
5280.66 2420
5281.34 2281
5282.03 2353
5282.71 2562
5283.40 2481
5284.08 2401
5284.77 2458
5285.46 2546
5286.14 2498
5286.83 2489
5287.51 2287
5288.20 2272
5288.89 2206
5289.57 2277
5290.26 2217
5290.94 2223
5291.63 2235
5292.32 2258
5293.00 2157
5293.69 2089
5294.38 2101
5295.06 2058
5295.75 2151
5296.43 2187
5297.12 2138
5297.81 2178
5298.49 2329
5299.18 2183
5299.87 2138
5300.55 2119
5301.24 2069
5301.93 2211
5302.61 2241
5303.30 2182
5303.99 2259
5304.68 2272
5305.36 2423
5306.05 2496
5306.74 2408
5307.42 2182
5308.11 2284
5308.80 2388
5309.49 2339
5310.17 2287
5310.86 2168
5311.55 2269
5312.23 2230
5312.92 2285
5313.61 2273
5314.30 2160
5314.99 2134
5315.67 2256
5316.36 2184
5317.05 2123
5317.74 2227
5318.42 2070
5319.11 2159
5319.80 2260
5320.49 2078
5321.18 2133
5321.86 2210
5322.55 2180
5323.24 2392
5323.93 2196
5324.62 2134
5325.31 2203
5325.99 2091
5326.68 2088
5327.37 2029
5328.06 2098
5328.75 2094
5329.44 2130
5330.12 2213
5330.81 2140
5331.50 2085
5332.19 2141
5332.88 2154
5333.57 2080
5334.26 2063
5334.95 2183
5335.64 2075
5336.32 2145
5337.01 2152
5337.70 2134
5338.39 2169
5339.08 2164
5339.77 2170
5340.46 2173
5341.15 2196
5341.84 2157
5342.53 2186
5343.22 2204
5343.91 2279
5344.60 2131
5345.29 2140
5345.98 2257
5346.67 2328
5347.36 2315
5348.04 2300
5348.73 2322
5349.42 2282
5350.11 2382
5350.80 2453
5351.49 2427
5352.18 2369
5352.87 2427
5353.56 2352
5354.25 2419
5354.95 2371
5355.64 2302
5356.33 2211
5357.02 2297
5357.71 2147
5358.40 2232
5359.09 2192
5359.78 2088
5360.47 2229
5361.16 2135
5361.85 2096
5362.54 2178
5363.23 2081
5363.92 2137
5364.61 2268
5365.30 2162
5365.99 2098
5366.69 2112
5367.38 2195
5368.07 2242
5368.76 2157
5369.45 2092
5370.14 2165
5370.83 2127
5371.52 2101
5372.22 2127
5372.91 2111
5373.60 2207
5374.29 2200
5374.98 2160
5375.67 2156
5376.36 2131
5377.06 2046
5377.75 2123
5378.44 2149
5379.13 2187
5379.82 2106
5380.52 2175
5381.21 2202
5381.90 2138
5382.59 2185
5383.28 2104
5383.98 2076
5384.67 2204
5385.36 1987
5386.05 1999
5386.74 2050
5387.44 2132
5388.13 2064
5388.82 2011
5389.51 2161
5390.21 2078
5390.90 2132
5391.59 2141
5392.28 2120
5392.98 2113
5393.67 2064
5394.36 1988
5395.06 2094
5395.75 2097
5396.44 2058
5397.13 1982
5397.83 1987
5398.52 2063
5399.21 2027
5399.91 2095
5400.60 1966
5401.29 1999
5401.99 1970
5402.68 2044
5403.37 2057
5404.07 2025
5404.76 1991
5405.45 2051
5406.15 2107
5406.84 2065
5407.53 2224
5408.23 2156
5408.92 2133
5409.61 2128
5410.31 2114
5411.00 2163
5411.70 2151
5412.39 2146
5413.08 2184
5413.78 2103
5414.47 2040
5415.17 2090
5415.86 2063
5416.55 2071
5417.25 2063
5417.94 2102
5418.64 2082
5419.33 2088
5420.03 2054
5420.72 2137
5421.42 2109
5422.11 2009
5422.80 1895
5423.50 2142
5424.19 2121
5424.89 2109
5425.58 2054
5426.28 2026
5426.97 2057
5427.67 2137
5428.36 2148
5429.06 2175
5429.75 2134
5430.45 2247
5431.14 2157
5431.84 2084
5432.53 1964
5433.23 1994
5433.92 2144
5434.62 2334
5435.31 2236
5436.01 2357
5436.71 2432
5437.40 2389
5438.10 2605
5438.79 2638
5439.49 2597
5440.18 2496
5440.88 2513
5441.58 2628
5442.27 2319
5442.97 2442
5443.66 2303
5444.36 2303
5445.06 2415
5445.75 2232
5446.45 2146
5447.14 2148
5447.84 2198
5448.54 2116
5449.23 2156
5449.93 2197
5450.63 2287
5451.32 2291
5452.02 2215
5452.71 2173
5453.41 2171
5454.11 2268
5454.80 2151
5455.50 2047
5456.20 2107
5456.89 2159
5457.59 2139
5458.29 2121
5458.99 2062
5459.68 2134
5460.38 2139
5461.08 2128
5461.77 2125
5462.47 2059
5463.17 2081
5463.86 2116
5464.56 1969
5465.26 2049
5465.96 2037
5466.65 2077
5467.35 2080
5468.05 2032
5468.75 1943
5469.44 1991
5470.14 2006
5470.84 2062
5471.54 2072
5472.24 2113
5472.93 2073
5473.63 2112
5474.33 2103
5475.03 2115
5475.72 2177
5476.42 2285
5477.12 2277
5477.82 2207
5478.52 2137
5479.22 2168
5479.91 2151
5480.61 2271
5481.31 2291
5482.01 2386
5482.71 2467
5483.41 2429
5484.10 2337
5484.80 2257
5485.50 2345
5486.20 2493
5486.90 2522
5487.60 2369
5488.30 2340
5488.99 2330
5489.69 2301
5490.39 2197
5491.09 2335
5491.79 2259
5492.49 2208
5493.19 2259
5493.89 2233
5494.59 2222
5495.29 2337
5495.99 2357
5496.69 2417
5497.38 2434
5498.08 2552
5498.78 2509
5499.48 2439
5500.18 2460
5500.88 2520
5501.58 2732
5502.28 2801
5502.98 2762
5503.68 2863
5504.38 2850
5505.08 2939
5505.78 2929
5506.48 2786
5507.18 2720
5507.88 2686
5508.58 2554
5509.28 2443
5509.98 2414
5510.68 2242
5511.38 2307
5512.08 2388
5512.78 2293
5513.48 2241
5514.18 2236
5514.88 2317
5515.58 2285
5516.28 2264
5516.98 2283
5517.69 2351
5518.39 2449
5519.09 2223
5519.79 2206
5520.49 2151
5521.19 2169
5521.89 2216
5522.59 2224
5523.29 2236
5523.99 2133
5524.69 2097
5525.40 2052
5526.10 2087
5526.80 2149
5527.50 2119
5528.20 2078
5528.90 2190
5529.60 2127
5530.31 2090
5531.01 2073
5531.71 2112
5532.41 2067
5533.11 2029
5533.81 2019
5534.51 2067
5535.22 2033
5535.92 1978
5536.62 2046
5537.32 2107
5538.02 2070
5538.73 1988
5539.43 1970
5540.13 1960
5540.83 1974
5541.53 1994
5542.24 1963
5542.94 2045
5543.64 1893
5544.34 2027
5545.05 2020
5545.75 1985
5546.45 1967
5547.15 1994
5547.86 2043
5548.56 1953
5549.26 2112
5549.96 2061
5550.67 1990
5551.37 1979
5552.07 1958
5552.78 1912
5553.48 1969
5554.18 1913
5554.88 1990
5555.59 2020
5556.29 2052
5556.99 1957
5557.70 1993
5558.40 2006
5559.10 2061
5559.81 2010
5560.51 2025
5561.21 2123
5561.92 2137
5562.62 2115
5563.32 2215
5564.03 2312
5564.73 2371
5565.44 2249
5566.14 2299
5566.84 2464
5567.55 2307
5568.25 2332
5568.95 2361
5569.66 2385
5570.36 2308
5571.07 2161
5571.77 2107
5572.47 2042
5573.18 2031
5573.88 1995
5574.59 2051
5575.29 2021
5576.00 2048
5576.70 2060
5577.40 2218
5578.11 2134
5578.81 2166
5579.52 2159
5580.22 2182
5580.93 2131
5581.63 2097
5582.34 1933
5583.04 1970
5583.75 2055
5584.45 2071
5585.16 2095
5585.86 2070
5586.57 2075
5587.27 2047
5587.98 1996
5588.68 2045
5589.39 2160
5590.09 2002
5590.80 2036
5591.50 1968
5592.21 2058
5592.91 2047
5593.62 1922
5594.33 1936
5595.03 1904
5595.74 1937
5596.44 1941
5597.15 2019
5597.85 2005
5598.56 1994
5599.27 1954
5599.97 1991
5600.68 2034
5601.38 1970
5602.09 1942
5602.79 1902
5603.50 1976
5604.21 2029
5604.91 1938
5605.62 1934
5606.33 1920
5607.03 1915
5607.74 1949
5608.45 1943
5609.15 1839
5609.86 1790
5610.56 1810
5611.27 1843
5611.98 1896
5612.68 1947
5613.39 2016
5614.10 1993
5614.80 1907
5615.51 1953
5616.22 1988
5616.93 1908
5617.63 1936
5618.34 1858
5619.05 1933
5619.75 2045
5620.46 1994
5621.17 1964
5621.88 1826
5622.58 1853
5623.29 1849
5624.00 1928
5624.70 1992
5625.41 2051
5626.12 1941
5626.83 2015
5627.54 1907
5628.24 1969
5628.95 2008
5629.66 2075
5630.37 2007
5631.07 2000
5631.78 1962
5632.49 1938
5633.20 1992
5633.91 1972
5634.61 1937
5635.32 2013
5636.03 2040
5636.74 1979
5637.45 2033
5638.15 1900
5638.86 1954
5639.57 1902
5640.28 1988
5640.99 2070
5641.70 2110
5642.41 2141
5643.11 2054
5643.82 2118
5644.53 1989
5645.24 2050
5645.95 2060
5646.66 2047
5647.37 1933
5648.08 2003
5648.78 1974
5649.49 2014
5650.20 1955
5650.91 1872
5651.62 1836
5652.33 1885
5653.04 1987
5653.75 1907
5654.46 1836
5655.17 1951
5655.88 1954
5656.59 1938
5657.30 1874
5658.00 1971
5658.71 2029
5659.42 2057
5660.13 2037
5660.84 2007
5661.55 2195
5662.26 2050
5662.97 1968
5663.68 1996
5664.39 1885
5665.10 1950
5665.81 1911
5666.52 1870
5667.23 1912
5667.94 1979
5668.65 1974
5669.36 1872
5670.07 1792
5670.78 1928
5671.49 1889
5672.20 1937
5672.92 1992
5673.63 1869
5674.34 1885
5675.05 1877
5675.76 1977
5676.47 1823
5677.18 1831
5677.89 1860
5678.60 1907
5679.31 1797
5680.02 1801
5680.73 1891
5681.44 1929
5682.16 1924
5682.87 1760
5683.58 1857
5684.29 1864
5685.00 1874
5685.71 1863
5686.42 1753
5687.13 1829
5687.85 1750
5688.56 1819
5689.27 1797
5689.98 1779
5690.69 1854
5691.40 1769
5692.11 1884
5692.83 1900
5693.54 1864
5694.25 1782
5694.96 1910
5695.67 1876
5696.39 1862
5697.10 1919
5697.81 1790
5698.52 1810
5699.23 1825
5699.95 1854
5700.66 1905
5701.37 1875
5702.08 1845
5702.80 1824
5703.51 1845
5704.22 1865
5704.93 1829
5705.64 1927
5706.36 1910
5707.07 1844
5707.78 1890
5708.50 1843
5709.21 1869
5709.92 1951
5710.63 1902
5711.35 1845
5712.06 1825
5712.77 1791
5713.49 1762
5714.20 1940
5714.91 1802
5715.62 1829
5716.34 1754
5717.05 1774
5717.76 1874
5718.48 1799
5719.19 1818
5719.90 1755
5720.62 1813
5721.33 1817
5722.05 1809
5722.76 1790
5723.47 1823
5724.19 1770
5724.90 1804
5725.61 1878
5726.33 1815
5727.04 1845
5727.76 1808
5728.47 1857
5729.18 1874
5729.90 1835
5730.61 1926
5731.33 1878
5732.04 1802
5732.75 1905
5733.47 1786
5734.18 1800
5734.90 1862
5735.61 1868
5736.33 1781
5737.04 1813
5737.75 1793
5738.47 1759
5739.18 1806
5739.90 1702
5740.61 1816
5741.33 1782
5742.04 1671
5742.76 1722
5743.47 1708
5744.19 1611
5744.90 1702
5745.62 1767
5746.33 1721
5747.05 1829
5747.76 1754
5748.48 1679
5749.19 1674
5749.91 1760
5750.62 1728
5751.34 1692
5752.05 1852
5752.77 1810
5753.49 1761
5754.20 1721
5754.92 1722
5755.63 1755
5756.35 1742
5757.06 1881
5757.78 1867
5758.50 1759
5759.21 1670
5759.93 1718
5760.64 1836
5761.36 1895
5762.07 1820
5762.79 1750
5763.51 1758
5764.22 1773
5764.94 1770
5765.66 1747
5766.37 1826
5767.09 1786
5767.80 1773
5768.52 1814
5769.24 1748
5769.95 1842
5770.67 1814
5771.39 1855
5772.10 1779
5772.82 1794
5773.54 1907
5774.25 1956
5774.97 1923
5775.69 1861
5776.41 1875
5777.12 1849
5777.84 1813
5778.56 1792
5779.27 1810
5779.99 1814
5780.71 1711
5781.42 1782
5782.14 1821
5782.86 1760
5783.58 1723
5784.29 1774
5785.01 1765
5785.73 1693
5786.45 1718
5787.16 1785
5787.88 1869
5788.60 1864
5789.32 1720
5790.04 1639
5790.75 1739
5791.47 1722
5792.19 1839
5792.91 1829
5793.62 1695
5794.34 1790
5795.06 1775
5795.78 1804
5796.50 1676
5797.22 1748
5797.93 1772
5798.65 1825
5799.37 1734
5800.09 1860
5800.81 1889
5801.53 1876
5802.24 1896
5802.96 1882
5803.68 1792
5804.40 1713
5805.12 1847
5805.84 1940
5806.56 1858
5807.28 1797
5807.99 1783
5808.71 1802
5809.43 1858
5810.15 1856
5810.87 1838
5811.59 1827
5812.31 1815
5813.03 1766
5813.75 1823
5814.47 1805
5815.19 1785
5815.90 1819
5816.62 1862
5817.34 1913
5818.06 1958
5818.78 1850
5819.50 1914
5820.22 1982
5820.94 1969
5821.66 1955
5822.38 2017
5823.10 2032
5823.82 1951
5824.54 1870
5825.26 1893
5825.98 1867
5826.70 1850
5827.42 1924
5828.14 1985
5828.86 1799
5829.58 1807
5830.30 1865
5831.02 1880
5831.74 1888
5832.46 1858
5833.18 1772
5833.90 1740
5834.62 1754
5835.35 1676
5836.07 1827
5836.79 1807
5837.51 1829
5838.23 1863
5838.95 1756
5839.67 1852
5840.39 1758
5841.11 1736
5841.83 1757
5842.55 1831
5843.27 1792
5844.00 1769
5844.72 1700
5845.44 1749
5846.16 1781
5846.88 1798
5847.60 1730
5848.32 1753
5849.04 1705
5849.77 1706
5850.49 1744
5851.21 1663
5851.93 1783
5852.65 1798
5853.37 1785
5854.10 1819
5854.82 1755
5855.54 1748
5856.26 1865
5856.98 1878
5857.71 1823
5858.43 1830
5859.15 1893
5859.87 1872
5860.59 1803
5861.32 1755
5862.04 1741
5862.76 1824
5863.48 1841
5864.21 1784
5864.93 1786
5865.65 1637
5866.37 1664
5867.10 1682
5867.82 1748
5868.54 1629
5869.26 1694
5869.99 1781
5870.71 1713
5871.43 1668
5872.15 1744
5872.88 1679
5873.60 1696
5874.32 1696
5875.05 1733
5875.77 1779
5876.49 1701
5877.22 1734
5877.94 1694
5878.66 1640
5879.39 1612
5880.11 1652
5880.83 1714
5881.56 1682
5882.28 1739
5883.00 1814
5883.73 1806
5884.45 1843
5885.17 1889
5885.90 1854
5886.62 1879
5887.34 1958
5888.07 1813
5888.79 1916
5889.52 2015
5890.24 1855
5890.96 1857
5891.69 1833
5892.41 1836
5893.14 1858
5893.86 1803
5894.58 1747
5895.31 1726
5896.03 1722
5896.76 1736
5897.48 1714
5898.21 1725
5898.93 1763
5899.66 1763
5900.38 1967
5901.11 2011
5901.83 2049
5902.55 1985
5903.28 2036
5904.00 2071
5904.73 2148
5905.45 2285
5906.18 2266
5906.90 2194
5907.63 2056
5908.35 2044
5909.08 2079
5909.80 1986
5910.53 1917
5911.25 1867
5911.98 1877
5912.71 1926
5913.43 1803
5914.16 1774
5914.88 1836
5915.61 1834
5916.33 1856
5917.06 1919
5917.78 1873
5918.51 1902
5919.24 1931
5919.96 1876
5920.69 1817
5921.41 1757
5922.14 1696
5922.87 1748
5923.59 1716
5924.32 1736
5925.04 1797
5925.77 1834
5926.50 1876
5927.22 1757
5927.95 1778
5928.67 1792
5929.40 1778
5930.13 1836
5930.85 1728
5931.58 1702
5932.31 1879
5933.03 1910
5933.76 1801
5934.49 1840
5935.21 1770
5935.94 1816
5936.67 1754
5937.39 1824
5938.12 1788
5938.85 1775
5939.58 1764
5940.30 1832
5941.03 1841
5941.76 1874
5942.48 1886
5943.21 1896
5943.94 1839
5944.67 1863
5945.39 1988
5946.12 1875
5946.85 1890
5947.58 1907
5948.30 1980
5949.03 2028
5949.76 1944
5950.49 1949
5951.21 1992
5951.94 2121
5952.67 2024
5953.40 1984
5954.12 1952
5954.85 2055
5955.58 2035
5956.31 2065
5957.04 2188
5957.76 2039
5958.49 2138
5959.22 2142
5959.95 2109
5960.68 2121
5961.41 2144
5962.13 2151
5962.86 2285
5963.59 2168
5964.32 2029
5965.05 2039
5965.78 2138
5966.51 2132
5967.23 2095
5967.96 2179
5968.69 2303
5969.42 2307
5970.15 2306
5970.88 2412
5971.61 2325
5972.34 2102
5973.07 2098
5973.79 2179
5974.52 2212
5975.25 2210
5975.98 2149
5976.71 2130
5977.44 2113
5978.17 2084
5978.90 2363
5979.63 2343
5980.36 2234
5981.09 2332
5981.82 2369
5982.55 2304
5983.28 2347
5984.01 2426
5984.74 2362
5985.47 2437
5986.20 2415
5986.93 2427
5987.66 2562
5988.39 2534
5989.12 2596
5989.85 2431
5990.58 2481
5991.31 2491
5992.04 2440
5992.77 2437
5993.50 2538
5994.23 2454
5994.96 2423
5995.69 2454
5996.42 2453
5997.15 2296
5997.88 2372
5998.61 2269
5999.34 2221
6000.07 2408
6000.80 2365
6001.53 2350
6002.26 2344
6003.00 2336
6003.73 2212
6004.46 2258
6005.19 2296
6005.92 2403
6006.65 2386
6007.38 2320
6008.11 2294
6008.84 2401
6009.58 2479
6010.31 2748
6011.04 2851
6011.77 3080
6012.50 3355
6013.23 3472
6013.96 3572
6014.70 3707
6015.43 3702
6016.16 3550
6016.89 3475
6017.62 3304
6018.35 3133
6019.09 3063
6019.82 2816
6020.55 2775
6021.28 2494
6022.01 2425
6022.75 2312
6023.48 2280
6024.21 2189
6024.94 2257
6025.67 2143
6026.41 2229
6027.14 2167
6027.87 2105
6028.60 2086
6029.34 2162
6030.07 2041
6030.80 2017
6031.53 2039
6032.27 2097
6033.00 2074
6033.73 2076
6034.47 1989
6035.20 1958
6035.93 2057
6036.66 1998
6037.40 2081
6038.13 2062
6038.86 2064
6039.60 1951
6040.33 2061
6041.06 2148
6041.80 2289
6042.53 2380
6043.26 2247
6044.00 2301
6044.73 2379
6045.46 2201
6046.20 2198
6046.93 2369
6047.66 2482
6048.40 2503
6049.13 2382
6049.86 2325
6050.60 2303
6051.33 2420
6052.07 2292
6052.80 2295
6053.53 2272
6054.27 2213
6055.00 2211
6055.74 2225
6056.47 2158
6057.20 2063
6057.94 2114
6058.67 2082
6059.41 1994
6060.14 1982
6060.88 2019
6061.61 2089
6062.34 1932
6063.08 1901
6063.81 1999
6064.55 1895
6065.28 2000
6066.02 1988
6066.75 1924
6067.49 2033
6068.22 1966
6068.96 2026
6069.69 1964
6070.43 1940
6071.16 1886
6071.90 1899
6072.63 1872
6073.37 1839
6074.10 1864
6074.84 1921
6075.57 1952
6076.31 1938
6077.04 1824
6077.78 1877
6078.52 1893
6079.25 1980
6079.99 1958
6080.72 1872
6081.46 1893
6082.19 1964
6082.93 2020
6083.66 2011
6084.40 2076
6085.14 1967
6085.87 1958
6086.61 1949
6087.34 1969
6088.08 1920
6088.82 2017
6089.55 2014
6090.29 1932
6091.02 2000
6091.76 1923
6092.50 1915
6093.23 1960
6093.97 1980
6094.71 2046
6095.44 1999
6096.18 1987
6096.92 2073
6097.65 1939
6098.39 1970
6099.13 1944
6099.86 2064
6100.60 1968
6101.34 1891
6102.07 1894
6102.81 1789
6103.55 1879
6104.28 1897
6105.02 1945
6105.76 1970
6106.50 1962
6107.23 1921
6107.97 1912
6108.71 1838
6109.45 1852
6110.18 1846
6110.92 1980
6111.66 1906
6112.40 1842
6113.13 1900
6113.87 1923
6114.61 2049
6115.35 1978
6116.08 2163
6116.82 2028
6117.56 2100
6118.30 1945
6119.03 1980
6119.77 1919
6120.51 1934
6121.25 1909
6121.99 2044
6122.73 1992
6123.46 1967
6124.20 2032
6124.94 1972
6125.68 2031
6126.42 2054
6127.15 2081
6127.89 2048
6128.63 2027
6129.37 2085
6130.11 2096
6130.85 2109
6131.59 2080
6132.33 2011
6133.06 2135
6133.80 2062
6134.54 2033
6135.28 2166
6136.02 2115
6136.76 2193
6137.50 2247
6138.24 2213
6138.98 2227
6139.71 2338
6140.45 2321
6141.19 2376
6141.93 2341
6142.67 2315
6143.41 2339
6144.15 2284
6144.89 2148
6145.63 2189
6146.37 2218
6147.11 2181
6147.85 2115
6148.59 2203
6149.33 2159
6150.07 2075
6150.81 2052
6151.55 2058
6152.29 1965
6153.03 2050
6153.77 2115
6154.51 1944
6155.25 1917
6155.99 1981
6156.73 1900
6157.47 1898
6158.21 1952
6158.95 1902
6159.69 1918
6160.43 1853
6161.17 1887
6161.91 1955
6162.65 1990
6163.39 1992
6164.13 1911
6164.87 2006
6165.61 1993
6166.35 2039
6167.10 2183
6167.84 2238
6168.58 2173
6169.32 2296
6170.06 2152
6170.80 2183
6171.54 2270
6172.28 2167
6173.02 2206
6173.77 2250
6174.51 2220
6175.25 2165
6175.99 2148
6176.73 2098
6177.47 2125
6178.21 2099
6178.96 2069
6179.70 2075
6180.44 2073
6181.18 2054
6181.92 2066
6182.66 2060
6183.41 2195
6184.15 2135
6184.89 2123
6185.63 2136
6186.37 2076
6187.11 1991
6187.86 2070
6188.60 2066
6189.34 2085
6190.08 2044
6190.83 2128
6191.57 2186
6192.31 2144
6193.05 2222
6193.80 2294
6194.54 2218
6195.28 2198
6196.02 2243
6196.77 2203
6197.51 2260
6198.25 2342
6198.99 2386
6199.74 2339
6200.48 2335
6201.22 2274
6201.96 2169
6202.71 2294
6203.45 2337
6204.19 2335
6204.94 2427
6205.68 2515
6206.42 2650
6207.17 2946
6207.91 3208
6208.65 3683
6209.40 4159
6210.14 4540
6210.88 4888
6211.63 5439
6212.37 5724
6213.11 5617
6213.86 5629
6214.60 5359
6215.34 5037
6216.09 4496
6216.83 4027
6217.58 3555
6218.32 3116
6219.06 2823
6219.81 2704
6220.55 2505
6221.30 2402
6222.04 2341
6222.78 2295
6223.53 2217
6224.27 2226
6225.02 2393
6225.76 2326
6226.51 2115
6227.25 2174
6228.00 2287
6228.74 2185
6229.48 2182
6230.23 2152
6230.97 2097
6231.72 2124
6232.46 2097
6233.21 2070
6233.95 2113
6234.70 2151
6235.44 2172
6236.19 2244
6236.93 2124
6237.68 2308
6238.42 2332
6239.17 2264
6239.91 2393
6240.66 2451
6241.40 2412
6242.15 2393
6242.89 2530
6243.64 2432
6244.38 2319
6245.13 2343
6245.88 2322
6246.62 2422
6247.37 2590
6248.11 2777
6248.86 3045
6249.60 3469
6250.35 3818
6251.10 3830
6251.84 4018
6252.59 4028
6253.33 3871
6254.08 3700
6254.83 3366
6255.57 3168
6256.32 2768
6257.06 2714
6257.81 2488
6258.56 2375
6259.30 2314
6260.05 2232
6260.80 2307
6261.54 2354
6262.29 2316
6263.04 2426
6263.78 2457
6264.53 2448
6265.28 2496
6266.02 2360
6266.77 2435
6267.52 2464
6268.26 2325
6269.01 2177
6269.76 2341
6270.50 2296
6271.25 2357
6272.00 2233
6272.75 2313
6273.49 2249
6274.24 2215
6274.99 2138
6275.73 2146
6276.48 2054
6277.23 2122
6277.98 2190
6278.72 2143
6279.47 2108
6280.22 2094
6280.97 2128
6281.71 2048
6282.46 2146
6283.21 2016
6283.96 1942
6284.71 1959
6285.45 2080
6286.20 2078
6286.95 2014
6287.70 2201
6288.45 2241
6289.19 2270
6289.94 2196
6290.69 2319
6291.44 2324
6292.19 2306
6292.94 2213
6293.68 2278
6294.43 2145
6295.18 2085
6295.93 2020
6296.68 1946
6297.43 1919
6298.18 1952
6298.92 1954
6299.67 1928
6300.42 1896
6301.17 2048
6301.92 1938
6302.67 1785
6303.42 1823
6304.17 2010
6304.92 1928
6305.66 1862
6306.41 1764
6307.16 1782
6307.91 1945
6308.66 2043
6309.41 1927
6310.16 1850
6310.91 1996
6311.66 2017
6312.41 2014
6313.16 2001
6313.91 1917
6314.66 1909
6315.41 1907
6316.16 1935
6316.91 1997
6317.66 1976
6318.41 1947
6319.16 1907
6319.91 1869
6320.66 1938
6321.41 2021
6322.16 1966
6322.91 1859
6323.66 1822
6324.41 1793
6325.16 1854
6325.91 1883
6326.66 1877
6327.41 1877
6328.16 1912
6328.91 1927
6329.66 1895
6330.41 1890
6331.16 1850
6331.91 1831
6332.66 1812
6333.41 1874
6334.16 1936
6334.91 1925
6335.67 1908
6336.42 1889
6337.17 1906
6337.92 1894
6338.67 1945
6339.42 2028
6340.17 1887
6340.92 1898
6341.67 1850
6342.43 1976
6343.18 1874
6343.93 1876
6344.68 1889
6345.43 1833
6346.18 1879
6346.93 1957
6347.69 1865
6348.44 1872
6349.19 1893
6349.94 2057
6350.69 2176
6351.45 2055
6352.20 2107
6352.95 2099
6353.70 2247
6354.45 2241
6355.20 2395
6355.96 2402
6356.71 2459
6357.46 2332
6358.21 2301
6358.97 2295
6359.72 2145
6360.47 2057
6361.22 1968
6361.98 1978
6362.73 2011
6363.48 1988
6364.23 1955
6364.99 1946
6365.74 1978
6366.49 1946
6367.24 2016
6368.00 2124
6368.75 2121
6369.50 2187
6370.26 2187
6371.01 2405
6371.76 2450
6372.51 2429
6373.27 2332
6374.02 2219
6374.77 2141
6375.53 2093
6376.28 2073
6377.03 1983
6377.79 1941
6378.54 1949
6379.29 1898
6380.05 1836
6380.80 1824
6381.56 1824
6382.31 1924
6383.06 1858
6383.82 1861
6384.57 1931
6385.32 1852
6386.08 1905
6386.83 1937
6387.59 1812
6388.34 1795
6389.09 1838
6389.85 1812
6390.60 1800
6391.36 1776
6392.11 1863
6392.86 1844
6393.62 1777
6394.37 1791
6395.13 1684
6395.88 1648
6396.64 1620
6397.39 1678
6398.15 1851
6398.90 1759
6399.66 1734
6400.41 1754
6401.16 1706
6401.92 1599
6402.67 1662
6403.43 1657
6404.18 1671
6404.94 1717
6405.69 1695
6406.45 1630
6407.20 1758
6407.96 1752
6408.72 1716
6409.47 1787
6410.23 1782
6410.98 1885
6411.74 1846
6412.49 1828
6413.25 1804
6414.00 1734
6414.76 1795
6415.51 1705
6416.27 1771
6417.03 1773
6417.78 1687
6418.54 1747
6419.29 1808
6420.05 1833
6420.80 1821
6421.56 1742
6422.32 1680
6423.07 1656
6423.83 1660
6424.59 1793
6425.34 1763
6426.10 1736
6426.85 1703
6427.61 1797
6428.37 1775
6429.12 1754
6429.88 1773
6430.64 1724
6431.39 1694
6432.15 1657
6432.91 1728
6433.66 1643
6434.42 1661
6435.18 1771
6435.93 1792
6436.69 1614
6437.45 1676
6438.20 1728
6438.96 1690
6439.72 1734
6440.47 1757
6441.23 1678
6441.99 1656
6442.75 1749
6443.50 1807
6444.26 1827
6445.02 1806
6445.78 1755
6446.53 1736
6447.29 1725
6448.05 1791
6448.81 1775
6449.56 1662
6450.32 1641
6451.08 1774
6451.84 1790
6452.59 1784
6453.35 1730
6454.11 1748
6454.87 1724
6455.63 1678
6456.38 1752
6457.14 1794
6457.90 1708
6458.66 1703
6459.42 1823
6460.17 1763
6460.93 1754
6461.69 1783
6462.45 1777
6463.21 1756
6463.97 1720
6464.73 1605
6465.48 1716
6466.24 1802
6467.00 1829
6467.76 1794
6468.52 1798
6469.28 1745
6470.04 1739
6470.80 1700
6471.55 1821
6472.31 1811
6473.07 1795
6473.83 1863
6474.59 1803
6475.35 1827
6476.11 1847
6476.87 1971
6477.63 1865
6478.39 1815
6479.15 1924
6479.91 1905
6480.66 1834
6481.42 1785
6482.18 1936
6482.94 1828
6483.70 1836
6484.46 1833
6485.22 1943
6485.98 1998
6486.74 2037
6487.50 1961
6488.26 1991
6489.02 2040
6489.78 2024
6490.54 2080
6491.30 2058
6492.06 2067
6492.82 2001
6493.58 2091
6494.34 2126
6495.10 2062
6495.86 2133
6496.62 2180
6497.38 2161
6498.14 2156
6498.91 2169
6499.67 2202
6500.43 2121
6501.19 2184
6501.95 2164
6502.71 2161
6503.47 2229
6504.23 2202
6504.99 2197
6505.75 2289
6506.51 2267
6507.27 2211
6508.04 2250
6508.80 2163
6509.56 2188
6510.32 2279
6511.08 2348
6511.84 2291
6512.60 2320
6513.36 2382
6514.13 2310
6514.89 2302
6515.65 2345
6516.41 2252
6517.17 2212
6517.93 2165
6518.69 2277
6519.46 2299
6520.22 2303
6520.98 2363
6521.74 2345
6522.50 2503
6523.27 2646
6524.03 2872
6524.79 3039
6525.55 3183
6526.31 3463
6527.08 3733
6527.84 3849
6528.60 3832
6529.36 4042
6530.13 3996
6530.89 3842
6531.65 3704
6532.41 3600
6533.18 3329
6533.94 3133
6534.70 3064
6535.46 2808
6536.23 2864
6536.99 2979
6537.75 2801
6538.51 2828
6539.28 2887
6540.04 2970
6540.80 2947
6541.57 2941
6542.33 2864
6543.09 2664
6543.86 2566
6544.62 2327
6545.38 2310
6546.15 2318
6546.91 2220
6547.67 2157
6548.44 2171
6549.20 2112
6549.96 2045
6550.73 2050
6551.49 2039
6552.25 2075
6553.02 2204
6553.78 2165
6554.54 2160
6555.31 2277
6556.07 2276
6556.84 2170
6557.60 2132
6558.36 2172
6559.13 2052
6559.89 2175
6560.66 2241
6561.42 2243
6562.18 2216
6562.95 2223
6563.71 2288
6564.48 2333
6565.24 2444
6566.01 2420
6566.77 2344
6567.54 2336
6568.30 2407
6569.06 2247
6569.83 2269
6570.59 2373
6571.36 2345
6572.12 2310
6572.89 2304
6573.65 2271
6574.42 2268
6575.18 2262
6575.95 2221
6576.71 2304
6577.48 2363
6578.24 2309
6579.01 2373
6579.77 2371
6580.54 2288
6581.31 2297
6582.07 2314
6582.84 2321
6583.60 2282
6584.37 2395
6585.13 2308
6585.90 2352
6586.66 2278
6587.43 2315
6588.20 2382
6588.96 2445
6589.73 2460
6590.49 2525
6591.26 2594
6592.02 2564
6592.79 2655
6593.56 2726
6594.32 2819
6595.09 2934
6595.86 3076
6596.62 3134
6597.39 3043
6598.15 2980
6598.92 2804
6599.69 2698
6600.45 2588
6601.22 2494
6601.99 2448
6602.75 2381
6603.52 2284
6604.29 2177
6605.05 2171
6605.82 2195
6606.59 2132
6607.35 2170
6608.12 2315
6608.89 2246
6609.65 2294
6610.42 2279
6611.19 2429
6611.96 2492
6612.72 2518
6613.49 2546
6614.26 2535
6615.02 2466
6615.79 2430
6616.56 2419
6617.33 2544
6618.09 2412
6618.86 2386
6619.63 2319
6620.40 2231
6621.16 2222
6621.93 2330
6622.70 2349
6623.47 2297
6624.24 2413
6625.00 2337
6625.77 2329
6626.54 2341
6627.31 2361
6628.08 2364
6628.84 2309
6629.61 2427
6630.38 2323
6631.15 2296
6631.92 2208
6632.68 2324
6633.45 2454
6634.22 2613
6634.99 2701
6635.76 2710
6636.53 2770
6637.30 2947
6638.06 2971
6638.83 2908
6639.60 2886
6640.37 2883
6641.14 2822
6641.91 2578
6642.68 2508
6643.45 2538
6644.22 2472
6644.98 2371
6645.75 2334
6646.52 2322
6647.29 2302
6648.06 2201
6648.83 2369
6649.60 2503
6650.37 2570
6651.14 2585
6651.91 2549
6652.68 2589
6653.45 2906
6654.22 3003
6654.99 3029
6655.76 2948
6656.53 2845
6657.30 2911
6658.06 2906
6658.83 2661
6659.60 2533
6660.37 2533
6661.14 2527
6661.91 2370
6662.68 2362
6663.45 2183
6664.22 2099
6665.00 2172
6665.77 2124
6666.54 2042
6667.31 2143
6668.08 2214
6668.85 2098
6669.62 1981
6670.39 1968
6671.16 2087
6671.93 2148
6672.70 2130
6673.47 2042
6674.24 2055
6675.01 2109
6675.78 2050
6676.55 2069
6677.32 2002
6678.10 1980
6678.87 2060
6679.64 2022
6680.41 2110
6681.18 2044
6681.95 2059
6682.72 2062
6683.49 2114
6684.26 2224
6685.04 2151
6685.81 2212
6686.58 2185
6687.35 2295
6688.12 2261
6688.89 2300
6689.67 2453
6690.44 2423
6691.21 2379
6691.98 2295
6692.75 2232
6693.52 2147
6694.30 2208
6695.07 2172
6695.84 2106
6696.61 2052
6697.38 2036
6698.16 1973
6698.93 1972
6699.70 2017
6700.47 2033
6701.25 2054
6702.02 2046
6702.79 1971
6703.56 1947
6704.33 1934
6705.11 1972
6705.88 1909
6706.65 1931
6707.43 1940
6708.20 2033
6708.97 1981
6709.74 1972
6710.52 1993
6711.29 1898
6712.06 1883
6712.84 1972
6713.61 1936
6714.38 1891
6715.15 2066
6715.93 2052
6716.70 2084
6717.47 2059
6718.25 2081
6719.02 2079
6719.79 2082
6720.57 2126
6721.34 2149
6722.11 2183
6722.89 2196
6723.66 2130
6724.43 2078
6725.21 2097
6725.98 2103
6726.76 2089
6727.53 1996
6728.30 1952
6729.08 1992
6729.85 1988
6730.63 1950
6731.40 1903
6732.17 1815
6732.95 1804
6733.72 1783
6734.50 1820
6735.27 1712
6736.04 1838
6736.82 1887
6737.59 1791
6738.37 1825
6739.14 1773
6739.92 1705
6740.69 1798
6741.47 1830
6742.24 1807
6743.02 1836
6743.79 1720
6744.57 1704
6745.34 1733
6746.12 1721
6746.89 1786
6747.66 1721
6748.44 1726
6749.22 1798
6749.99 1754
6750.77 1731
6751.54 1713
6752.32 1804
6753.09 1830
6753.87 1711
6754.64 1741
6755.42 1848
6756.19 1761
6756.97 1722
6757.74 1641
6758.52 1764
6759.29 1704
6760.07 1707
6760.85 1684
6761.62 1699
6762.40 1621
6763.17 1668
6763.95 1699
6764.73 1716
6765.50 1666
6766.28 1755
6767.05 1700
6767.83 1654
6768.61 1818
6769.38 1793
6770.16 1710
6770.94 1695
6771.71 1729
6772.49 1719
6773.26 1782
6774.04 1763
6774.82 1765
6775.59 1770
6776.37 1767
6777.15 1790
6777.92 1836
6778.70 1820
6779.48 1840
6780.25 1956
6781.03 1921
6781.81 1963
6782.59 1901
6783.36 1945
6784.14 1928
6784.92 1863
6785.69 1855
6786.47 1737
6787.25 1730
6788.03 1661
6788.80 1819
6789.58 1754
6790.36 1722
6791.13 1735
6791.91 1606
6792.69 1657
6793.47 1618
6794.25 1598
6795.02 1678
6795.80 1648
6796.58 1638
6797.36 1583
6798.13 1653
6798.91 1664
6799.69 1630
6800.47 1624
6801.25 1672
6802.02 1582
6802.80 1641
6803.58 1626
6804.36 1637
6805.14 1773
6805.92 1805
6806.69 1625
6807.47 1656
6808.25 1652
6809.03 1679
6809.81 1699
6810.59 1614
6811.36 1601
6812.14 1680
6812.92 1634
6813.70 1536
6814.48 1633
6815.26 1616
6816.04 1635
6816.82 1675
6817.60 1614
6818.37 1692
6819.15 1754
6819.93 1675
6820.71 1582
6821.49 1633
6822.27 1548
6823.05 1678
6823.83 1668
6824.61 1615
6825.39 1509
6826.17 1630
6826.95 1612
6827.73 1607
6828.51 1686
6829.29 1680
6830.07 1558
6830.85 1628
6831.63 1609
6832.40 1626
6833.18 1545
6833.96 1633
6834.74 1654
6835.52 1574
6836.30 1682
6837.08 1575
6837.87 1618
6838.65 1620
6839.43 1636
6840.21 1614
6840.99 1632
6841.77 1556
6842.55 1574
6843.33 1605
6844.11 1597
6844.89 1589
6845.67 1597
6846.45 1629
6847.23 1706
6848.01 1718
6848.79 1764
6849.57 1790
6850.35 2035
6851.13 2177
6851.92 2293
6852.70 2583
6853.48 2668
6854.26 2859
6855.04 2963
6855.82 2808
6856.60 2783
6857.38 2589
6858.16 2411
6858.95 2179
6859.73 2052
6860.51 1906
6861.29 1921
6862.07 1750
6862.85 1721
6863.64 1672
6864.42 1724
6865.20 1746
6865.98 1776
6866.76 1773
6867.54 1663
6868.33 1664
6869.11 1599
6869.89 1577
6870.67 1719
6871.45 1583
6872.24 1590
6873.02 1584
6873.80 1548
6874.58 1599
6875.36 1665
6876.15 1625
6876.93 1609
6877.71 1545
6878.49 1618
6879.28 1612
6880.06 1674
6880.84 1757
6881.62 1622
6882.41 1724
6883.19 1789
6883.97 1817
6884.76 1773
6885.54 1763
6886.32 1725
6887.10 1748
6887.89 1711
6888.67 1716
6889.45 1725
6890.24 1770
6891.02 1757
6891.80 1679
6892.59 1708
6893.37 1738
6894.15 1688
6894.94 1703
6895.72 1631
6896.50 1610
6897.29 1605
6898.07 1605
6898.85 1600
6899.64 1655
6900.42 1730
6901.21 1678
6901.99 1598
6902.77 1641
6903.56 1633
6904.34 1666
6905.12 1694
6905.91 1726
6906.69 1728
6907.48 1680
6908.26 1828
6909.05 1758
6909.83 1779
6910.61 1789
6911.40 1749
6912.18 1697
6912.97 1736
6913.75 1769
6914.54 1685
6915.32 1738
6916.11 1698
6916.89 1585
6917.67 1601
6918.46 1646
6919.24 1661
6920.03 1794
6920.81 1727
6921.60 1730
6922.38 1722
6923.17 1744
6923.95 1783
6924.74 1796
6925.52 1745
6926.31 1730
6927.09 1756
6927.88 1734
6928.67 1656
6929.45 1682
6930.24 1741
6931.02 1756
6931.81 1821
6932.59 1691
6933.38 1697
6934.16 1734
6934.95 1806
6935.74 1838
6936.52 1929
6937.31 1783
6938.09 1877
6938.88 1779
6939.66 1759
6940.45 1800
6941.24 1721
6942.02 1790
6942.81 1842
6943.59 1903
6944.38 1915
6945.17 1956
6945.95 2050
6946.74 2049
6947.53 1975
6948.31 2019
6949.10 2147
6949.89 2158
6950.67 2259
6951.46 2272
6952.25 2235
6953.03 2190
6953.82 2178
6954.61 2108
6955.39 2159
6956.18 2098
6956.97 2070
6957.75 2170
6958.54 2138
6959.33 2135
6960.11 2147
6960.90 2090
6961.69 2158
6962.48 2227
6963.26 2248
6964.05 2182
6964.84 2167
6965.63 2077
6966.41 2113
6967.20 2182
6967.99 2190
6968.78 2148
6969.56 2268
6970.35 2232
6971.14 2251
6971.93 2326
6972.71 2503
6973.50 2552
6974.29 2745
6975.08 2648
6975.87 2547
6976.65 2543
6977.44 2433
6978.23 2501
6979.02 2635
6979.81 2666
6980.60 2647
6981.38 2804
6982.17 2939
6982.96 3000
6983.75 3328
6984.54 3638
6985.33 4132
6986.11 4820
6986.90 5391
6987.69 5870
6988.48 6270
6989.27 6428
6990.06 6382
6990.85 6354
6991.64 5727
6992.42 5241
6993.21 4661
6994.00 4182
6994.79 3801
6995.58 3389
6996.37 3313
6997.16 3281
6997.95 3526
6998.74 3688
6999.53 3877
7000.32 4415
7001.11 5088
7001.90 5536
7002.68 5742
7003.47 5902
7004.26 6061
7005.05 5672
7005.84 5289
7006.63 4810
7007.42 4336
7008.21 3891
7009.00 3446
7009.79 3110
7010.58 2941
7011.37 2771
7012.16 2599
7012.95 2631
7013.74 2578
7014.53 2710
7015.32 2779
7016.11 2870
7016.90 2805
7017.69 2794
7018.48 2840
7019.27 2755
7020.07 2701
7020.86 2541
7021.65 2445
7022.44 2289
7023.23 2256
7024.02 2314
7024.81 2245
7025.60 2283
7026.39 2357
7027.18 2311
7027.97 2397
7028.76 2500
7029.55 2585
7030.35 2524
7031.14 2586
7031.93 2581
7032.72 2502
7033.51 2362
7034.30 2394
7035.09 2297
7035.88 2133
7036.68 2075
7037.47 2063
7038.26 2144
7039.05 2148
7039.84 2062
7040.63 2107
7041.43 2113
7042.22 2136
7043.01 2151
7043.80 2028
7044.59 2080
7045.38 2180
7046.18 2130
7046.97 2061
7047.76 2146
7048.55 2061
7049.35 1998
7050.14 2042
7050.93 2068
7051.72 2022
7052.51 1967
7053.31 1955
7054.10 2079
7054.89 1962
7055.68 1938
7056.48 1942
7057.27 1878
7058.06 1896
7058.85 1850
7059.65 1868
7060.44 1821
7061.23 1898
7062.03 1878
7062.82 1889
7063.61 1848
7064.40 1891
7065.20 1968
7065.99 1883
7066.78 1874
7067.58 1812
7068.37 1833
7069.16 1848
7069.96 1753
7070.75 1790
7071.54 1755
7072.34 1727
7073.13 1720
7073.92 1735
7074.72 1758
7075.51 1803
7076.30 1813
7077.10 1789
7077.89 1784
7078.69 1753
7079.48 1636
7080.27 1697
7081.07 1721
7081.86 1742
7082.66 1850
7083.45 1787
7084.24 1729
7085.04 1757
7085.83 1745
7086.63 1735
7087.42 1813
7088.21 1780
7089.01 1723
7089.80 1761
7090.60 1693
7091.39 1603
7092.19 1646
7092.98 1580
7093.78 1641
7094.57 1603
7095.37 1638
7096.16 1566
7096.96 1620
7097.75 1635
7098.55 1598
7099.34 1578
7100.14 1652
7100.93 1657
7101.73 1584
7102.52 1464
7103.32 1535
7104.11 1574
7104.91 1488
7105.70 1444
7106.50 1446
7107.29 1447
7108.09 1446
7108.88 1463
7109.68 1469
7110.47 1544
7111.27 1509
7112.07 1435
7112.86 1490
7113.66 1494
7114.45 1471
7115.25 1415
7116.04 1486
7116.84 1484
7117.64 1555
7118.43 1526
7119.23 1447
7120.02 1462
7120.82 1494
7121.62 1496
7122.41 1532
7123.21 1453
7124.01 1425
7124.80 1449
7125.60 1433
7126.40 1510
7127.19 1539
7127.99 1467
7128.79 1427
7129.58 1457
7130.38 1463
7131.18 1457
7131.97 1463
7132.77 1544
7133.57 1554
7134.36 1514
7135.16 1496
7135.96 1504
7136.75 1602
7137.55 1485
7138.35 1437
7139.14 1433
7139.94 1445
7140.74 1349
7141.54 1447
7142.33 1484
7143.13 1493
7143.93 1510
7144.73 1564
7145.52 1538
7146.32 1516
7147.12 1443
7147.92 1415
7148.71 1416
7149.51 1380
7150.31 1423
7151.11 1429
7151.91 1399
7152.70 1341
7153.50 1439
7154.30 1498
7155.10 1448
7155.90 1398
7156.69 1458
7157.49 1435
7158.29 1458
7159.09 1540
7159.89 1541
7160.69 1434
7161.48 1369
7162.28 1444
7163.08 1520
7163.88 1451
7164.68 1345
7165.48 1366
7166.28 1356
7167.07 1394
7167.87 1463
7168.67 1510
7169.47 1414
7170.27 1357
7171.07 1381
7171.87 1470
7172.67 1574
7173.47 1561
7174.27 1491
7175.06 1490
7175.86 1456
7176.66 1472
7177.46 1463
7178.26 1467
7179.06 1516
7179.86 1482
7180.66 1367
7181.46 1353
7182.26 1270
7183.06 1369
7183.86 1320
7184.66 1353
7185.46 1293
7186.26 1332
7187.06 1386
7187.86 1338
7188.66 1336
7189.46 1299
7190.26 1284
7191.06 1329
7191.86 1371
7192.66 1385
7193.46 1292
7194.26 1337
7195.06 1364
7195.86 1269
7196.66 1234
7197.46 1291
7198.26 1320
7199.06 1450
7199.86 1379
7200.66 1398
7201.46 1407
7202.26 1376
7203.06 1295
7203.87 1344
7204.67 1367
7205.47 1422
7206.27 1348
7207.07 1374
7207.87 1344
7208.67 1340
7209.47 1317
7210.27 1352
7211.07 1309
7211.88 1247
7212.68 1288
7213.48 1288
7214.28 1323
7215.08 1276
7215.88 1234
7216.68 1287
7217.49 1303
7218.29 1319
7219.09 1314
7219.89 1193
7220.69 1196
7221.49 1334
7222.30 1255
7223.10 1286
7223.90 1331
7224.70 1321
7225.50 1338
7226.31 1399
7227.11 1289
7227.91 1288
7228.71 1376
7229.51 1342
7230.32 1275
7231.12 1305
7231.92 1229
7232.72 1272
7233.53 1255
7234.33 1266
7235.13 1309
7235.93 1316
7236.74 1279
7237.54 1255
7238.34 1332
7239.14 1396
7239.95 1419
7240.75 1402
7241.55 1354
7242.36 1445
7243.16 1388
7243.96 1348
7244.77 1356
7245.57 1338
7246.37 1323
7247.17 1295
7247.98 1315
7248.78 1235
7249.58 1222
7250.39 1251
7251.19 1219
7251.99 1216
7252.80 1179
7253.60 1197
7254.41 1268
7255.21 1275
7256.01 1310
7256.82 1281
7257.62 1267
7258.42 1233
7259.23 1276
7260.03 1237
7260.84 1232
7261.64 1246
7262.44 1258
7263.25 1257
7264.05 1215
7264.86 1243
7265.66 1326
7266.46 1308
7267.27 1309
7268.07 1250
7268.88 1207
7269.68 1279
7270.49 1224
7271.29 1137
7272.10 1179
7272.90 1300
7273.71 1230
7274.51 1248
7275.31 1167
7276.12 1175
7276.92 1267
7277.73 1321
7278.53 1260
7279.34 1318
7280.14 1206
7280.95 1252
7281.75 1330
7282.56 1308
7283.37 1353
7284.17 1386
7284.98 1497
7285.78 1516
7286.59 1589
7287.39 1689
7288.20 1770
7289.00 1637
7289.81 1638
7290.61 1592
7291.42 1521
7292.23 1376
7293.03 1348
7293.84 1239
7294.64 1225
7295.45 1212
7296.25 1313
7297.06 1329
7297.87 1237
7298.67 1211
7299.48 1220
7300.28 1280
7301.09 1251
7301.90 1233
7302.70 1255
7303.51 1328
7304.32 1347
7305.12 1307
7305.93 1284
7306.74 1337
7307.54 1267
7308.35 1367
7309.16 1277
7309.96 1304
7310.77 1292
7311.58 1298
7312.38 1295
7313.19 1338
7314.00 1257
7314.80 1218
7315.61 1216
7316.42 1301
7317.22 1295
7318.03 1250
7318.84 1296
7319.65 1390
7320.45 1333
7321.26 1363
7322.07 1366
7322.88 1338
7323.68 1469
7324.49 1374
7325.30 1304
7326.11 1381
7326.91 1354
7327.72 1339
7328.53 1308
7329.34 1282
7330.14 1353
7330.95 1321
7331.76 1339
7332.57 1335
7333.38 1287
7334.18 1377
7334.99 1321
7335.80 1304
7336.61 1310
7337.42 1317
7338.22 1325
7339.03 1286
7339.84 1281
7340.65 1237
7341.46 1285
7342.27 1287
7343.07 1269
7343.88 1255
7344.69 1206
7345.50 1290
7346.31 1263
7347.12 1217
7347.93 1228
7348.74 1265
7349.54 1289
7350.35 1249
7351.16 1210
7351.97 1202
7352.78 1162
7353.59 1253
7354.40 1189
7355.21 1149
7356.02 1174
7356.83 1183
7357.64 1265
7358.45 1303
7359.25 1239
7360.06 1198
7360.87 1250
7361.68 1278
7362.49 1174
7363.30 1184
7364.11 1288
7364.92 1263
7365.73 1276
7366.54 1208
7367.35 1175
7368.16 1188
7368.97 1186
7369.78 1181
7370.59 1238
7371.40 1151
7372.21 1168
7373.02 1237
7373.83 1177
7374.64 1206
7375.45 1211
7376.26 1250
7377.07 1200
7377.88 1185
7378.69 1181
7379.50 1299
7380.31 1286
7381.13 1267
7381.94 1222
7382.75 1194
7383.56 1210
7384.37 1255
7385.18 1254
7385.99 1283
7386.80 1272
7387.61 1285
7388.42 1248
7389.23 1256
7390.05 1240
7390.86 1254
7391.67 1210
7392.48 1178
7393.29 1179
7394.10 1098
7394.91 1129
7395.72 1198
7396.54 1085
7397.35 1115
7398.16 1247
7398.97 1201
7399.78 1277
7400.59 1243
7401.41 1332
7402.22 1389
7403.03 1369
7403.84 1355
7404.65 1354
7405.46 1472
7406.28 1400
7407.09 1309
7407.90 1335
7408.71 1305
7409.52 1270
7410.34 1223
7411.15 1218
7411.96 1199
7412.77 1181
7413.59 1198
7414.40 1116
7415.21 1185
7416.02 1182
7416.84 1148
7417.65 1177
7418.46 1202
7419.27 1206
7420.09 1166
7420.90 1152
7421.71 1113
7422.53 1096
7423.34 1114
7424.15 1123
7424.96 1150
7425.78 1140
7426.59 1051
7427.40 1087
7428.22 1146
7429.03 1094
7429.84 1155
7430.66 1093
7431.47 1126
7432.28 1113
7433.10 1223
7433.91 1192
7434.72 1107
7435.54 1077
7436.35 1129
7437.17 1104
7437.98 1119
7438.79 1135
7439.61 1161
7440.42 1155
7441.23 1129
7442.05 1190
7442.86 1141
7443.68 1177
7444.49 1151
7445.30 1094
7446.12 1092
7446.93 1169
7447.75 1129
7448.56 1142
7449.38 1133
7450.19 1110
7451.00 1170
7451.82 1059
7452.63 1102
7453.45 1175
7454.26 1144
7455.08 1160
7455.89 1120
7456.71 1007
7457.52 1094
7458.34 1115
7459.15 1142
7459.97 1115
7460.78 1143
7461.60 1101
7462.41 1070
7463.23 1039
7464.04 1056
7464.86 1164
7465.67 1100
7466.49 1127
7467.30 1201
7468.12 1231
7468.93 1222
7469.75 1157
7470.56 1170
7471.38 1144
7472.20 1144
7473.01 1216
7473.83 1171
7474.64 1184
7475.46 1249
7476.27 1179
7477.09 1235
7477.91 1183
7478.72 1126
7479.54 1170
7480.35 1183
7481.17 1144
7481.99 1183
7482.80 1265
7483.62 1192
7484.44 1139
7485.25 1116
7486.07 1164
7486.88 1213
7487.70 1114
7488.52 1170
7489.33 1196
7490.15 1190
7490.97 1244
7491.78 1250
7492.60 1248
7493.42 1215
7494.23 1190
7495.05 1242
7495.87 1266
7496.69 1246
7497.50 1237
7498.32 1207
7499.14 1170
7499.95 1179
7500.77 1161
7501.59 1266
7502.40 1196
7503.22 1243
7504.04 1210
7504.86 1200
7505.67 1191
7506.49 1195
7507.31 1188
7508.13 1237
7508.94 1190
7509.76 1121
7510.58 1170
7511.40 1182
7512.22 1181
7513.03 1168
7513.85 1181
7514.67 1092
7515.49 1046
7516.31 1151
7517.12 1082
7517.94 1132
7518.76 1120
7519.58 1186
7520.40 1216
7521.21 1121
7522.03 1214
7522.85 1234
7523.67 1157
7524.49 1133
7525.31 1216
7526.12 1157
7526.94 1226
7527.76 1224
7528.58 1202
7529.40 1145
7530.22 1204
7531.04 1269
7531.86 1183
7532.67 1158
7533.49 1188
7534.31 1207
7535.13 1215
7535.95 1175
7536.77 1269
7537.59 1265
7538.41 1199
7539.23 1215
7540.05 1152
7540.87 1207
7541.69 1183
7542.51 1169
7543.32 1139
7544.14 1268
7544.96 1285
7545.78 1298
7546.60 1264
7547.42 1260
7548.24 1250
7549.06 1199
7549.88 1212
7550.70 1241
7551.52 1197
7552.34 1229
7553.16 1368
7553.98 1293
7554.80 1266
7555.62 1237
7556.44 1289
7557.26 1293
7558.08 1263
7558.90 1280
7559.72 1315
7560.54 1280
7561.36 1282
7562.19 1274
7563.01 1413
7563.83 1395
7564.65 1379
7565.47 1400
7566.29 1398
7567.11 1377
7567.93 1349
7568.75 1438
7569.57 1402
7570.39 1334
7571.21 1297
7572.03 1386
7572.86 1418
7573.68 1410
7574.50 1329
7575.32 1351
7576.14 1440
7576.96 1385
7577.78 1401
7578.60 1390
7579.43 1396
7580.25 1424
7581.07 1465
7581.89 1434
7582.71 1395
7583.53 1439
7584.36 1509
7585.18 1378
7586.00 1445
7586.82 1591
7587.64 1586
7588.47 1523
7589.29 1598
7590.11 1695
7590.93 1629
7591.75 1722
7592.58 1722
7593.40 1720
7594.22 1685
7595.04 1750
7595.86 1658
7596.69 1622
7597.51 1624
7598.33 1660
7599.15 1635
7599.98 1672
7600.80 1722
7601.62 1719
7602.45 1833
7603.27 1909
7604.09 2070
7604.91 2196
7605.74 2418
7606.56 2690
7607.38 2764
7608.21 2666
7609.03 2632
7609.85 2699
7610.67 2645
7611.50 2435
7612.32 2217
7613.14 2173
7613.97 1998
7614.79 1941
7615.61 1904
7616.44 1881
7617.26 1904
7618.08 1780
7618.91 1797
7619.73 1877
7620.56 1858
7621.38 1853
7622.20 1966
7623.03 1945
7623.85 1867
7624.67 1795
7625.50 1792
7626.32 1749
7627.15 1828
7627.97 1785
7628.80 1859
7629.62 1939
7630.44 2035
7631.27 2265
7632.09 2515
7632.92 2707
7633.74 2882
7634.57 3094
7635.39 3114
7636.21 3006
7637.04 2871
7637.86 2807
7638.69 2590
7639.51 2404
7640.34 2103
7641.16 1962
7641.99 1817
7642.81 1759
7643.64 1586
7644.46 1532
7645.29 1512
7646.11 1498
7646.94 1444
7647.76 1348
7648.59 1470
7649.41 1420
7650.24 1412
7651.06 1394
7651.89 1429
7652.71 1400
7653.54 1405
7654.37 1395
7655.19 1313
7656.02 1369
7656.84 1418
7657.67 1427
7658.49 1443
7659.32 1429
7660.14 1416
7660.97 1326
7661.80 1396
7662.62 1436
7663.45 1392
7664.27 1370
7665.10 1355
7665.93 1354
7666.75 1332
7667.58 1310
7668.41 1296
7669.23 1425
7670.06 1368
7670.88 1357
7671.71 1410
7672.54 1358
7673.36 1359
7674.19 1366
7675.02 1362
7675.84 1312
7676.67 1341
7677.50 1286
7678.32 1305
7679.15 1257
7679.98 1245
7680.81 1196
7681.63 1260
7682.46 1228
7683.29 1228
7684.11 1300
7684.94 1275
7685.77 1241
7686.59 1236
7687.42 1243
7688.25 1330
7689.08 1288
7689.90 1360
7690.73 1290
7691.56 1249
7692.39 1255
7693.21 1198
7694.04 1253
7694.87 1263
7695.70 1166
7696.53 1250
7697.35 1263
7698.18 1214
7699.01 1151
7699.84 1181
7700.66 1217
7701.49 1200
7702.32 1153
7703.15 1187
7703.98 1234
7704.81 1279
7705.63 1221
7706.46 1250
7707.29 1185
7708.12 1165
7708.95 1206
7709.78 1219
7710.60 1192
7711.43 1128
7712.26 1112
7713.09 1109
7713.92 1148
7714.75 1139
7715.58 1204
7716.41 1198
7717.23 1173
7718.06 1105
7718.89 1105
7719.72 1217
7720.55 1135
7721.38 1099
7722.21 1161
7723.04 1154
7723.87 1103
7724.70 1069
7725.53 1118
7726.36 1152
7727.18 1111
7728.01 1150
7728.84 1154
7729.67 1133
7730.50 1166
7731.33 1218
7732.16 1140
7732.99 1080
7733.82 1096
7734.65 1129
7735.48 1071
7736.31 1146
7737.14 1086
7737.97 1022
7738.80 1059
7739.63 1051
7740.46 1055
7741.29 1079
7742.12 1070
7742.95 1134
7743.78 1145
7744.61 1123
7745.44 1064
7746.27 1114
7747.10 1160
7747.94 1180
7748.77 1186
7749.60 1165
7750.43 1184
7751.26 1231
7752.09 1177
7752.92 1195
7753.75 1147
7754.58 1192
7755.41 1149
7756.24 1090
7757.07 1084
7757.91 1096
7758.74 1073
7759.57 1079
7760.40 1033
7761.23 971
7762.06 1072
7762.89 1088
7763.72 1027
7764.56 1036
7765.39 1091
7766.22 1026
7767.05 1022
7767.88 1023
7768.71 1086
7769.55 1054
7770.38 1014
7771.21 968
7772.04 921
7772.87 935
7773.70 1029
7774.54 1018
7775.37 1025
7776.20 1061
7777.03 1036
7777.86 1067
7778.70 1115
7779.53 1142
7780.36 1098
7781.19 1165
7782.03 1108
7782.86 1089
7783.69 1116
7784.52 1051
7785.36 1077
7786.19 1128
7787.02 1061
7787.85 1056
7788.69 987
7789.52 978
7790.35 986
7791.19 1035
7792.02 1017
7792.85 1102
7793.68 1107
7794.52 1039
7795.35 1012
7796.18 1054
7797.02 1105
7797.85 1073
7798.68 1002
7799.52 1054
7800.35 961
7801.18 955
7802.02 1002
7802.85 1012
7803.68 1020
7804.52 1020
7805.35 1013
7806.18 1086
7807.02 1065
7807.85 1107
7808.69 1114
7809.52 1135
7810.35 1142
7811.19 1085
7812.02 1137
7812.86 1077
7813.69 1064
7814.52 1162
7815.36 1132
7816.19 1127
7817.03 1151
7817.86 1093
7818.70 1164
7819.53 1120
7820.36 1124
7821.20 1168
7822.03 1169
7822.87 1159
7823.70 1169
7824.54 1168
7825.37 1218
7826.21 1187
7827.04 1165
7827.88 1151
7828.71 1255
7829.55 1295
7830.38 1163
7831.22 1146
7832.05 1207
7832.89 1231
7833.72 1152
7834.56 1222
7835.39 1201
7836.23 1198
7837.06 1186
7837.90 1165
7838.73 1202
7839.57 1093
7840.40 1084
7841.24 1182
7842.07 1127
7842.91 1149
7843.75 1155
7844.58 1177
7845.42 1219
7846.25 1161
7847.09 1120
7847.93 1154
7848.76 1147
7849.60 1131
7850.43 1183
7851.27 1198
7852.11 1195
7852.94 1121
7853.78 1168
7854.61 1291
7855.45 1301
7856.29 1264
7857.12 1214
7857.96 1287
7858.80 1353
7859.63 1463
7860.47 1574
7861.31 1633
7862.14 1544
7862.98 1504
7863.82 1543
7864.65 1456
7865.49 1454
7866.33 1428
7867.16 1424
7868.00 1339
7868.84 1246
7869.67 1286
7870.51 1289
7871.35 1289
7872.19 1344
7873.02 1362
7873.86 1459
7874.70 1431
7875.53 1400
7876.37 1482
7877.21 1577
7878.05 1535
7878.88 1623
7879.72 1656
7880.56 1711
7881.40 1680
7882.24 1677
7883.07 1647
7883.91 1632
7884.75 1531
7885.59 1409
7886.42 1421
7887.26 1255
7888.10 1193
7888.94 1352
7889.78 1349
7890.62 1326
7891.45 1402
7892.29 1365
7893.13 1353
7893.97 1469
7894.81 1468
7895.65 1479
7896.48 1476
7897.32 1425
7898.16 1330
7899.00 1315
7899.84 1345
7900.68 1277
7901.52 1237
7902.35 1324
7903.19 1297
7904.03 1279
7904.87 1225
7905.71 1292
7906.55 1250
7907.39 1245
7908.23 1203
7909.07 1247
7909.91 1236
7910.75 1163
7911.58 1142
7912.42 1094
7913.26 1102
7914.10 1108
7914.94 1160
7915.78 1151
7916.62 1167
7917.46 1164
7918.30 1193
7919.14 1239
7919.98 1216
7920.82 1108
7921.66 1204
7922.50 1183
7923.34 1106
7924.18 1062
7925.02 1128
7925.86 1041
7926.70 1081
7927.54 1077
7928.38 1062
7929.22 1093
7930.06 1053
7930.90 1131
7931.74 1083
7932.58 1087
7933.42 1034
7934.26 1065
7935.10 1132
7935.94 1126
7936.78 1029
7937.62 1013
7938.47 1046
7939.31 1066
7940.15 1060
7940.99 1036
7941.83 1023
7942.67 1040
7943.51 1027
7944.35 941
7945.19 971
7946.03 1070
7946.88 1063
7947.72 1016
7948.56 972
7949.40 1097
7950.24 1119
7951.08 1125
7951.92 1078
7952.76 1121
7953.61 1114
7954.45 1067
7955.29 1131
7956.13 1152
7956.97 1167
7957.81 1231
7958.66 1240
7959.50 1158
7960.34 1169
7961.18 1241
7962.02 1200
7962.87 1117
7963.71 1059
7964.55 1080
7965.39 1139
7966.23 1134
7967.08 1107
7967.92 977
7968.76 1090
7969.60 1093
7970.45 1073
7971.29 1028
7972.13 1037
7972.97 1023
7973.82 1012
7974.66 1081
7975.50 1013
7976.34 987
7977.19 995
7978.03 1007
7978.87 981
7979.72 958
7980.56 979
7981.40 1005
7982.24 987
7983.09 1012
7983.93 976
7984.77 977
7985.62 964
7986.46 965
7987.30 936
7988.15 961
7988.99 932
7989.83 933
7990.68 949
7991.52 997
7992.36 967
7993.21 1014
7994.05 979
7994.90 964
7995.74 976
7996.58 962
7997.43 930
7998.27 925
7999.11 966
7999.96 955
8000.80 982
8001.65 933
8002.49 953
8003.34 923
8004.18 877
8005.02 919
8005.87 984
8006.71 931
8007.56 1018
8008.40 1029
8009.25 985
8010.09 956
8010.93 958
8011.78 959
8012.62 937
8013.47 855
8014.31 883
8015.16 957
8016.00 914
8016.85 967
8017.69 902
8018.54 929
8019.38 966
8020.23 972
8021.07 923
8021.92 933
8022.76 893
8023.61 977
8024.45 938
8025.30 888
8026.14 999
8026.99 885
8027.83 966
8028.68 1007
8029.53 908
8030.37 913
8031.22 917
8032.06 888
8032.91 877
8033.75 880
8034.60 891
8035.45 921
8036.29 985
8037.14 945
8037.98 881
8038.83 883
8039.68 865
8040.52 949
8041.37 954
8042.21 939
8043.06 927
8043.91 897
8044.75 875
8045.60 902
8046.45 887
8047.29 888
8048.14 909
8048.99 879
8049.83 899
8050.68 928
8051.53 956
8052.37 931
8053.22 930
8054.07 879
8054.91 870
8055.76 874
8056.61 921
8057.45 946
8058.30 897
8059.15 890
8060.00 884
8060.84 868
8061.69 899
8062.54 851
8063.38 846
8064.23 903
8065.08 827
8065.93 894
8066.77 916
8067.62 908
8068.47 901
8069.32 892
8070.16 867
8071.01 910
8071.86 901
8072.71 923
8073.56 870
8074.40 816
8075.25 901
8076.10 949
8076.95 943
8077.80 849
8078.64 795
8079.49 870
8080.34 873
8081.19 830
8082.04 896
8082.89 851
8083.73 889
8084.58 815
8085.43 841
8086.28 892
8087.13 888
8087.98 908
8088.82 836
8089.67 902
8090.52 889
8091.37 884
8092.22 823
8093.07 892
8093.92 880
8094.77 905
8095.62 939
8096.46 905
8097.31 871
8098.16 883
8099.01 963
8099.86 893
8100.71 927
8101.56 915
8102.41 882
8103.26 890
8104.11 952
8104.96 949
8105.81 914
8106.66 946
8107.51 1003
8108.36 1012
8109.21 924
8110.06 915
8110.91 909
8111.76 928
8112.61 963
8113.46 863
8114.31 940
8115.16 932
8116.01 902
8116.86 960
8117.71 898
8118.56 899
8119.41 942
8120.26 942
8121.11 941
8121.96 1022
8122.81 1036
8123.66 1010
8124.51 1005
8125.36 988
8126.21 933
8127.06 998
8127.91 1033
8128.76 1038
8129.61 1012
8130.46 1008
8131.31 1044
8132.17 1072
8133.02 1117
8133.87 1066
8134.72 997
8135.57 1099
8136.42 1145
8137.27 1062
8138.12 1080
8138.97 1067
8139.83 1100
8140.68 1125
8141.53 1126
8142.38 1083
8143.23 1086
8144.08 1113
8144.94 1153
8145.79 1210
8146.64 1167
8147.49 1262
8148.34 1244
8149.19 1266
8150.05 1240
8150.90 1335
8151.75 1332
8152.60 1429
8153.45 1480
8154.31 1457
8155.16 1495
8156.01 1669
8156.86 1725
8157.71 1823
8158.57 1833
8159.42 1930
8160.27 1825
8161.12 1711
8161.98 1604
8162.83 1470
8163.68 1323
8164.53 1323
8165.39 1244
8166.24 1203
8167.09 1205
8167.95 1227
8168.80 1237
8169.65 1232
8170.50 1261
8171.36 1292
8172.21 1276
8173.06 1219
8173.92 1242
8174.77 1116
8175.62 1172
8176.48 1118
8177.33 1102
8178.18 1095
8179.04 1067
8179.89 1093
8180.74 1051
8181.60 979
8182.45 1020
8183.30 1060
8184.16 978
8185.01 1002
8185.86 1074
8186.72 1042
8187.57 1011
8188.43 988
8189.28 1016
8190.13 1063
8190.99 999
8191.84 949
8192.70 979
8193.55 979
8194.40 968
8195.26 905
8196.11 922
8196.97 981
8197.82 911
8198.68 951
8199.53 1005
8200.39 1008
8201.24 870
8202.09 951
8202.95 888
8203.80 918
8204.66 955
8205.51 959
8206.37 937
8207.22 905
8208.08 1000
8208.93 1006
8209.79 944
8210.64 908
8211.50 890
8212.35 923
8213.21 941
8214.06 971
8214.92 912
8215.77 993
8216.63 927
8217.49 915
8218.34 917
8219.20 876
8220.05 892
8220.91 981
8221.76 995
8222.62 1009
8223.47 993
8224.33 921
8225.19 976
8226.04 913
8226.90 911
8227.75 991
8228.61 929
8229.47 907
8230.32 952
8231.18 1022
8232.03 956
8232.89 930
8233.75 985
8234.60 914
8235.46 924
8236.32 924
8237.17 850
8238.03 859
8238.88 869
8239.74 919
8240.60 932
8241.45 977
8242.31 949
8243.17 998
8244.02 900
8244.88 909
8245.74 894
8246.60 909
8247.45 909
8248.31 881
8249.17 973
8250.02 925
8250.88 919
8251.74 940
8252.59 873
8253.45 897
8254.31 879
8255.17 837
8256.02 888
8256.88 892
8257.74 915
8258.60 897
8259.45 909
8260.31 875
8261.17 894
8262.03 840
8262.89 894
8263.74 805
8264.60 866
8265.46 859
8266.32 872
8267.17 922
8268.03 910
8268.89 922
8269.75 893
8270.61 896
8271.47 900
8272.32 897
8273.18 954
8274.04 972
8274.90 998
8275.76 958
8276.62 898
8277.47 883
8278.33 938
8279.19 851
8280.05 815
8280.91 857
8281.77 881
8282.63 909
8283.48 900
8284.34 878
8285.20 915
8286.06 944
8286.92 927
8287.78 876
8288.64 885
8289.50 900
8290.36 936
8291.22 897
8292.08 913
8292.94 906
8293.79 897
8294.65 862
8295.51 865
8296.37 895
8297.23 881
8298.09 901
8298.95 897
8299.81 900
8300.67 866
8301.53 905
8302.39 829
8303.25 856
8304.11 839
8304.97 903
8305.83 900
8306.69 854
8307.55 896
8308.41 875
8309.27 860
8310.13 875
8310.99 877
8311.85 839
8312.71 855
8313.57 830
8314.43 846
8315.29 834
8316.15 873
8317.01 906
8317.88 974
8318.74 980
8319.60 918
8320.46 913
8321.32 921
8322.18 908
8323.04 952
8323.90 903
8324.76 904
8325.62 867
8326.48 850
8327.34 865
8328.21 915
8329.07 891
8329.93 900
8330.79 826
8331.65 871
8332.51 811
8333.37 842
8334.24 895
8335.10 821
8335.96 847
8336.82 821
8337.68 905
8338.54 875
8339.41 820
8340.27 800
8341.13 818
8341.99 829
8342.85 834
8343.71 859
8344.58 875
8345.44 846
8346.30 899
8347.16 927
8348.02 960
8348.89 879
8349.75 868
8350.61 889
8351.47 894
8352.34 823
8353.20 832
8354.06 904
8354.92 856
8355.79 826
8356.65 807
8357.51 895
8358.37 850
8359.24 829
8360.10 823
8360.96 865
8361.83 835
8362.69 825
8363.55 858
8364.41 850
8365.28 869
8366.14 815
8367.00 845
8367.87 826
8368.73 867
8369.59 862
8370.46 901
8371.32 900
8372.18 845
8373.05 853
8373.91 885
8374.77 909
8375.64 862
8376.50 937
8377.37 901
8378.23 883
8379.09 953
8379.96 930
8380.82 912
8381.68 916
8382.55 852
8383.41 833
8384.28 913
8385.14 886
8386.01 875
8386.87 884
8387.73 940
8388.60 908
8389.46 869
8390.33 889
8391.19 923
8392.06 935
8392.92 916
8393.78 877
8394.65 887
8395.51 936
8396.38 902
8397.24 865
8398.11 843
8398.97 813
8399.84 881
8400.70 930
8401.57 908
8402.43 934
8403.30 919
8404.16 880
8405.03 908
8405.89 871
8406.76 866
8407.62 898
8408.49 899
8409.35 891
8410.22 870
8411.08 861
8411.95 880
8412.82 871
8413.68 857
8414.55 935
8415.41 885
8416.28 887
8417.14 973
8418.01 865
8418.88 843
8419.74 893
8420.61 862
8421.47 897
8422.34 920
8423.21 921
8424.07 885
8424.94 953
8425.80 940
8426.67 941
8427.54 993
8428.40 1016
8429.27 964
8430.14 958
8431.00 965
8431.87 997
8432.74 1011
8433.60 1065
8434.47 1137
8435.34 1108
8436.20 1040
8437.07 1050
8437.94 1057
8438.80 1023
8439.67 1008
8440.54 1012
8441.40 1066
8442.27 1149
8443.14 1235
8444.00 1223
8444.87 1250
8445.74 1284
8446.61 1241
8447.47 1252
8448.34 1235
8449.21 1218
8450.08 1275
8450.94 1260
8451.81 1226
8452.68 1201
8453.55 1239
8454.41 1306
8455.28 1311
8456.15 1277
8457.02 1315
8457.88 1386
8458.75 1443
8459.62 1564
8460.49 1522
8461.36 1548
8462.22 1477
8463.09 1470
8463.96 1354
8464.83 1384
8465.70 1340
8466.57 1304
8467.43 1404
8468.30 1371
8469.17 1522
8470.04 1697
8470.91 1813
8471.78 1990
8472.65 2157
8473.51 2227
8474.38 2229
8475.25 2216
8476.12 2037
8476.99 1957
8477.86 1851
8478.73 1685
8479.60 1531
8480.46 1423
8481.33 1373
8482.20 1228
8483.07 1240
8483.94 1236
8484.81 1123
8485.68 1195
8486.55 1150
8487.42 1135
8488.29 1090
8489.16 1167
8490.03 1161
8490.90 1182
8491.77 1157
8492.64 1156
8493.51 1183
8494.37 1068
8495.24 1109
8496.11 1110
8496.98 1131
8497.85 1099
8498.72 1141
8499.59 1158
8500.46 1161
8501.33 1203
8502.20 1234
8503.07 1221
8503.94 1195
8504.82 1209
8505.69 1182
8506.56 1168
8507.43 1171
8508.30 1208
8509.17 1206
8510.04 1224
8510.91 1260
8511.78 1269
8512.65 1347
8513.52 1443
8514.39 1395
8515.26 1326
8516.13 1328
8517.00 1288
8517.87 1199
8518.75 1222
8519.62 1204
8520.49 1233
8521.36 1213
8522.23 1234
8523.10 1213
8523.97 1208
8524.84 1240
8525.71 1270
8526.59 1231
8527.46 1216
8528.33 1161
8529.20 1211
8530.07 1362
8530.94 1271
8531.82 1327
8532.69 1317
8533.56 1394
8534.43 1398
8535.30 1323
8536.17 1342
8537.05 1431
8537.92 1428
8538.79 1518
8539.66 1575
8540.53 1525
8541.41 1529
8542.28 1582
8543.15 1434
8544.02 1364
8544.90 1438
8545.77 1414
8546.64 1345
8547.51 1314
8548.39 1337
8549.26 1385
8550.13 1361
8551.00 1448
8551.88 1585
8552.75 1783
8553.62 2038
8554.49 2423
8555.37 2732
8556.24 3118
8557.11 3245
8557.99 3393
8558.86 3195
8559.73 3047
8560.60 2749
8561.48 2509
8562.35 2251
8563.22 2047
8564.10 1857
8564.97 1596
8565.84 1529
8566.72 1420
8567.59 1321
8568.46 1289
8569.34 1230
8570.21 1229
8571.09 1202
8571.96 1166
8572.83 1159
8573.71 1125
8574.58 1207
8575.45 1229
8576.33 1179
8577.20 1138
8578.08 1077
8578.95 1072
8579.82 1043
8580.70 1019
8581.57 1082
8582.45 1099
8583.32 1054
8584.20 1070
8585.07 1104
8585.94 1075
8586.82 1070
8587.69 1076
8588.57 1059
8589.44 1116
8590.32 1075
8591.19 1087
8592.07 1051
8592.94 1092
8593.82 1120
8594.69 1172
8595.57 1180
8596.44 1153
8597.32 1121
8598.19 1135
8599.07 1107
8599.94 1134
8600.82 1101
8601.69 1117
8602.57 1047
8603.44 1057
8604.32 1034
8605.19 1054
8606.07 1023
8606.94 1047
8607.82 999
8608.69 1044
8609.57 948
8610.45 1016
8611.32 1052
8612.20 1015
8613.07 1046
8613.95 1124
8614.82 1086
8615.70 1130
8616.58 1101
8617.45 1070
8618.33 1085
8619.21 1116
8620.08 1129
8620.96 1096
8621.83 1138
8622.71 1102
8623.59 1119
8624.46 1164
8625.34 1093
8626.22 1046
8627.09 1041
8627.97 1090
8628.85 1137
8629.72 1072
8630.60 1079
8631.48 1094
8632.35 1082
8633.23 1038
8634.11 1072
8634.98 1068
8635.86 1091
8636.74 1100
8637.61 1100
8638.49 1016
8639.37 1067
8640.24 1035
8641.12 1019
8642.00 1021
8642.88 1030
8643.75 1009
8644.63 956
8645.51 999
8646.39 1041
8647.26 1041
8648.14 1006
8649.02 1019
8649.90 994
8650.77 977
8651.65 1031
8652.53 1020
8653.41 1007
8654.29 1017
8655.16 1005
8656.04 1004
8656.92 945
8657.80 930
8658.68 974
8659.55 982
8660.43 1004
8661.31 982
8662.19 977
8663.07 961
8663.95 948
8664.82 980
8665.70 974
8666.58 942
8667.46 960
8668.34 967
8669.22 1004
8670.10 977
8670.97 974
8671.85 1026
8672.73 995
8673.61 967
8674.49 950
8675.37 1000
8676.25 1019
8677.13 1026
8678.01 1014
8678.88 1066
8679.76 1114
8680.64 1037
8681.52 1081
8682.40 1016
8683.28 1092
8684.16 1041
8685.04 1075
8685.92 1089
8686.80 1015
8687.68 1019
8688.56 1090
8689.44 1055
8690.32 1155
8691.20 1268
8692.08 1331
8692.96 1422
8693.84 1600
8694.72 1757
8695.60 1845
8696.48 1901
8697.36 1890
8698.24 1759
8699.12 1641
8700.00 1520
8700.88 1407
8701.76 1326
8702.64 1200
8703.52 1076
8704.40 1019
8705.28 1017
8706.16 1009
8707.04 980
8707.92 981
8708.80 975
8709.68 963
8710.56 923
8711.44 909
8712.33 1011
8713.21 961
8714.09 926
8714.97 920
8715.85 908
8716.73 888
8717.61 902
8718.49 909
8719.37 956
8720.25 922
8721.14 939
8722.02 965
8722.90 909
8723.78 903
8724.66 1002
8725.54 983
8726.42 1052
8727.31 970
8728.19 958
8729.07 1021
8729.95 1016
8730.83 926
8731.72 980
8732.60 907
8733.48 945
8734.36 940
8735.24 933
8736.12 945
8737.01 943
8737.89 903
8738.77 895
8739.65 940
8740.54 868
8741.42 825
8742.30 870
8743.18 915
8744.07 908
8744.95 888
8745.83 864
8746.71 909
8747.60 863
8748.48 919
8749.36 912
8750.24 900
8751.13 917
8752.01 903
8752.89 850
8753.77 927
8754.66 977
8755.54 997
8756.42 994
8757.31 1026
8758.19 1087
8759.07 1234
8759.96 1168
8760.84 1218
8761.72 1229
8762.61 1171
8763.49 1205
8764.37 1121
8765.26 1120
8766.14 1081
8767.02 971
8767.91 1012
8768.79 1037
8769.68 972
8770.56 960
8771.44 995
8772.33 983
8773.21 972
8774.09 966
8774.98 994
8775.86 977
8776.75 920
8777.63 923
8778.52 899
8779.40 899
8780.28 853
8781.17 858
8782.05 839
8782.94 852
8783.82 854
8784.71 819
8785.59 793
8786.47 792
8787.36 820
8788.24 851
8789.13 797
8790.01 803
8790.90 841
8791.78 832
8792.67 783
8793.55 792
8794.44 776
8795.32 807
8796.21 853
8797.09 795
8797.98 768
8798.86 785
8799.75 813
8800.63 812
8801.52 814
8802.41 805
8803.29 756
8804.18 793
8805.06 773
8805.95 810
8806.83 792
8807.72 769
8808.60 791
8809.49 775
8810.38 717
8811.26 777
8812.15 803
8813.03 753
8813.92 796
8814.81 780
8815.69 737
8816.58 779
8817.46 755
8818.35 770
8819.24 733
8820.12 771
8821.01 715
8821.89 753
8822.78 760
8823.67 745
8824.55 760
8825.44 737
8826.33 699
8827.21 753
8828.10 728
8828.99 741
8829.87 803
8830.76 799
8831.65 808
8832.53 781
8833.42 823
8834.31 780
8835.20 744
8836.08 733
8836.97 777
8837.86 748
8838.74 777
8839.63 730
8840.52 792
8841.41 752
8842.29 776
8843.18 723
8844.07 721
8844.96 719
8845.84 757
8846.73 699
8847.62 745
8848.51 749
8849.39 774
8850.28 757
8851.17 720
8852.06 680
8852.95 707
8853.83 725
8854.72 702
8855.61 678
8856.50 671
8857.39 726
8858.27 731
8859.16 682
8860.05 683
8860.94 723
8861.83 735
8862.72 745
8863.60 663
8864.49 728
8865.38 758
8866.27 738
8867.16 756
8868.05 749
8868.94 714
8869.83 751
8870.71 748
8871.60 739
8872.49 707
8873.38 667
8874.27 691
8875.16 683
8876.05 710
8876.94 685
8877.83 759
8878.72 748
8879.60 761
8880.49 673
8881.38 672
8882.27 719
8883.16 725
8884.05 726
8884.94 699
8885.83 728
8886.72 722
8887.61 756
8888.50 750
8889.39 723
8890.28 711
8891.17 657
8892.06 714
8892.95 681
8893.84 711
8894.73 740
8895.62 731
8896.51 679
8897.40 697
8898.29 710
8899.18 707
8900.07 677
8900.96 647
8901.85 700
8902.74 691
8903.63 723
8904.52 745
8905.41 739
8906.30 740
8907.19 758
8908.08 721
8908.98 725
8909.87 743
8910.76 678
8911.65 668
8912.54 648
8913.43 655
8914.32 660
8915.21 666
8916.10 726
8916.99 706
8917.89 674
8918.78 646
8919.67 696
8920.56 679
8921.45 664
8922.34 651
8923.23 647
8924.13 668
8925.02 650
8925.91 653
8926.80 702
8927.69 694
8928.58 667
8929.48 651
8930.37 606
8931.26 666
8932.15 700
8933.04 670
8933.93 675
8934.83 659
8935.72 702
8936.61 720
8937.50 678
8938.40 639
8939.29 661
8940.18 630
8941.07 656
8941.96 648
8942.86 651
8943.75 639
8944.64 659
8945.53 685
8946.43 656
8947.32 657
8948.21 601
8949.11 641
8950.00 680
8950.89 645
8951.78 584
8952.68 604
8953.57 636
8954.46 685
8955.36 669
8956.25 642
8957.14 648
8958.04 664
8958.93 656
8959.82 677
8960.72 675
8961.61 657
8962.50 637
8963.40 707
8964.29 664
8965.18 689
8966.08 695
8966.97 697
8967.86 654
8968.76 653
8969.65 663
8970.54 635
8971.44 628
8972.33 661
8973.23 708
8974.12 676
8975.01 658
8975.91 662
8976.80 686
8977.70 626
8978.59 634
8979.49 691
8980.38 679
8981.27 675
8982.17 643
8983.06 627
8983.96 660
8984.85 626
8985.75 649
8986.64 665
8987.54 636
8988.43 633
8989.33 646
8990.22 651
8991.12 659
8992.01 678
8992.90 617
8993.80 648
8994.69 645
8995.59 572
8996.49 630
8997.38 633
8998.28 616
8999.17 690
9000.07 650
9000.96 612
9001.86 649
9002.75 586
9003.65 597
9004.54 597
9005.44 589
9006.33 603
9007.23 620
9008.13 645
9009.02 678
9009.92 608
9010.81 576
9011.71 589
9012.60 631
9013.50 597
9014.40 653
9015.29 622
9016.19 691
9017.09 631
9017.98 645
9018.88 599
9019.77 653
9020.67 615
9021.57 647
9022.46 660
9023.36 645
9024.26 679
9025.15 694
9026.05 645
9026.95 655
9027.84 645
9028.74 663
9029.64 692
9030.53 601
9031.43 580
9032.33 565
9033.22 578
9034.12 599
9035.02 615
9035.91 615
9036.81 582
9037.71 640
9038.61 594
9039.50 595
9040.40 625
9041.30 645
9042.20 662
9043.09 635
9043.99 601
9044.89 618
9045.79 622
9046.68 639
9047.58 607
9048.48 610
9049.38 616
9050.27 577
9051.17 649
9052.07 637
9052.97 606
9053.87 636
9054.76 650
9055.66 604
9056.56 615
9057.46 602
9058.36 609
9059.25 625
9060.15 597
9061.05 630
9061.95 635
9062.85 669
9063.75 654
9064.64 642
9065.54 645
9066.44 602
9067.34 636
9068.24 638
9069.14 638
9070.04 624
9070.94 617
9071.83 600
9072.73 651
9073.63 643
9074.53 568
9075.43 613
9076.33 728
9077.23 601
9078.13 627
9079.03 667
9079.93 642
9080.83 660
9081.72 644
9082.62 620
9083.52 632
9084.42 652
9085.32 633
9086.22 588
9087.12 604
9088.02 624
9088.92 591
9089.82 639
9090.72 648
9091.62 641
9092.52 678
9093.42 649
9094.32 679
9095.22 626
9096.12 614
9097.02 607
9097.92 638
9098.82 606
9099.72 650
9100.62 637
9101.52 578
9102.42 640
9103.32 621
9104.22 618
9105.12 601
9106.02 602
9106.92 550
9107.83 617
9108.73 620
9109.63 577
9110.53 606
9111.43 600
9112.33 591
9113.23 622
9114.13 604
9115.03 597
9115.93 616
9116.83 627
9117.74 631
9118.64 602
9119.54 581
9120.44 569
9121.34 573
9122.24 576
9123.14 612
9124.04 589
9124.95 577
9125.85 607
9126.75 616
9127.65 614
9128.55 572
9129.45 629
9130.36 646
9131.26 631
9132.16 608
9133.06 585
9133.96 626
9134.87 639
9135.77 612
9136.67 584
9137.57 557
9138.47 586
9139.38 553
9140.28 588
9141.18 568
9142.08 639
9142.99 594
9143.89 612
9144.79 573
9145.69 613
9146.60 603
9147.50 587
9148.40 559
9149.30 559
9150.21 574
9151.11 553
9152.01 631
9152.92 640
9153.82 537
9154.72 577
9155.62 595
9156.53 655
9157.43 603
9158.33 592
9159.24 604
9160.14 589
9161.04 579
9161.95 579
9162.85 594
9163.75 566
9164.66 584
9165.56 596
9166.46 610
9167.37 608
9168.27 589
9169.17 605
9170.08 568
9170.98 592
9171.89 526
9172.79 584
9173.69 592
9174.60 640
9175.50 626
9176.41 599
9177.31 606
9178.21 556
9179.12 553
9180.02 581
9180.93 608
9181.83 635
9182.74 564
9183.64 557
9184.54 607
9185.45 604
9186.35 610
9187.26 639
9188.16 627
9189.07 637
9189.97 567
9190.88 553
9191.78 546
9192.69 598
9193.59 605
9194.50 621
9195.40 660
9196.31 596
9197.21 583
9198.12 606
9199.02 638
9199.93 619
9200.83 576
9201.74 618
9202.64 596
9203.55 617
9204.45 652
9205.36 611
9206.26 590
9207.17 625
9208.08 632
9208.98 610
9209.89 555
9210.79 608
9211.70 645
9212.60 582
9213.51 622
9214.42 585
9215.32 569
9216.23 634
9217.13 581
9218.04 611
9218.95 579
9219.85 562
9220.76 603
9221.66 625
9222.57 592
9223.48 552
9224.38 573
9225.29 643
9226.20 553
9227.10 552
9228.01 532
9228.92 541
9229.82 600
9230.73 561
9231.64 544
9232.54 551
9233.45 598
9234.36 529
9235.26 556
9236.17 569
9237.08 599
9237.99 557
9238.89 542
9239.80 555
9240.71 573
9241.61 579
9242.52 587
9243.43 581
9244.34 573
9245.24 586
9246.15 572
9247.06 582
9247.97 556
9248.87 552
9249.78 541
9250.69 527
9251.60 526
9252.50 508
9253.41 596
9254.32 582
9255.23 529
9256.14 538
9257.04 564
9257.95 515
9258.86 539
9259.77 559
9260.68 583
9261.59 550
9262.49 576
9263.40 569
9264.31 564
9265.22 538
9266.13 578
9267.04 594
9267.94 556
9268.85 554
9269.76 550
9270.67 571
9271.58 546
9272.49 579
9273.40 495
9274.31 528
9275.21 502
9276.12 562
9277.03 540
9277.94 553
9278.85 562
9279.76 529
9280.67 557
9281.58 531
9282.49 553
9283.40 538
9284.31 565
9285.22 547
9286.12 577
9287.03 558
9287.94 499
9288.85 563
9289.76 526
9290.67 539
9291.58 542
9292.49 562
9293.40 569
9294.31 548
9295.22 554
9296.13 592
9297.04 570
9297.95 613
9298.86 620
9299.77 619
9300.68 583
9301.59 594
9302.50 544
9303.41 590
9304.32 613
9305.23 620
9306.14 573
9307.05 608
9307.96 645
9308.88 604
9309.79 693
9310.70 615
9311.61 584
9312.52 593
9313.43 679
9314.34 704
9315.25 626
9316.16 663
9317.07 658
9317.98 653
9318.89 676
9319.81 590
9320.72 569
9321.63 586
9322.54 618
9323.45 607
9324.36 572
9325.27 555
9326.18 581
9327.10 591
9328.01 549
9328.92 575
9329.83 590
9330.74 601
9331.65 593
9332.57 587
9333.48 563
9334.39 573
9335.30 563
9336.21 571
9337.12 537
9338.04 550
9338.95 620
9339.86 541
9340.77 552
9341.69 609
9342.60 652
9343.51 639
9344.42 612
9345.33 604
9346.25 556
9347.16 565
9348.07 547
9348.98 533
9349.90 558
9350.81 605
9351.72 602
9352.63 565
9353.55 505
9354.46 518
9355.37 534
9356.29 606
9357.20 573
9358.11 586
9359.02 578
9359.94 548
9360.85 570
9361.76 542
9362.68 534
9363.59 560
9364.50 558
9365.42 534
9366.33 514
9367.24 532
9368.16 593
9369.07 583
9369.98 587
9370.90 551
9371.81 546
9372.73 527
9373.64 529
9374.55 510
9375.47 529
9376.38 540
9377.29 583
9378.21 582
9379.12 558
9380.04 545
9380.95 542
9381.86 579
9382.78 542
9383.69 556
9384.61 561
9385.52 577
9386.44 579
9387.35 592
9388.26 579
9389.18 575
9390.09 615
9391.01 587
9391.92 576
9392.84 588
9393.75 583
9394.67 643
9395.58 609
9396.50 588
9397.41 590
9398.33 585
9399.24 598
9400.16 575
9401.07 637
9401.99 589
9402.90 603
9403.82 580
9404.73 570
9405.65 544
9406.56 561
9407.48 544
9408.39 531
9409.31 549
9410.22 567
9411.14 569
9412.06 548
9412.97 574
9413.89 543
9414.80 580
9415.72 536
9416.63 524
9417.55 570
9418.47 518
9419.38 489
9420.30 521
9421.21 545
9422.13 579
9423.05 605
9423.96 547
9424.88 557
9425.80 531
9426.71 566
9427.63 542
9428.54 582
9429.46 568
9430.38 566
9431.29 561
9432.21 528
9433.13 532
9434.04 538
9434.96 532
9435.88 568
9436.79 573
9437.71 512
9438.63 556
9439.55 527
9440.46 558
9441.38 539
9442.30 498
9443.21 519
9444.13 524
9445.05 525
9445.96 562
9446.88 519
9447.80 519
9448.72 535
9449.63 510
9450.55 535
9451.47 540
9452.39 551
9453.30 601
9454.22 590
9455.14 612
9456.06 563
9456.98 572
9457.89 591
9458.81 614
9459.73 586
9460.65 535
9461.57 616
9462.48 571
9463.40 573
9464.32 535
9465.24 571
9466.16 515
9467.07 564
9467.99 627
9468.91 573
9469.83 543
9470.75 620
9471.67 553
9472.58 534
9473.50 591
9474.42 551
9475.34 542
9476.26 529
9477.18 571
9478.10 574
9479.02 561
9479.93 608
9480.85 627
9481.77 571
9482.69 589
9483.61 585
9484.53 599
9485.45 637
9486.37 598
9487.29 580
9488.21 560
9489.13 576
9490.05 550
9490.97 559
9491.88 570
9492.80 554
9493.72 514
9494.64 540
9495.56 536
9496.48 522
9497.40 548
9498.32 579
9499.24 558
9500.16 491
9501.08 507
9502.00 517
9502.92 539
9503.84 529
9504.76 523
9505.68 526
9506.60 573
9507.52 562
9508.44 519
9509.36 523
9510.28 526
9511.20 546
9512.12 562
9513.05 497
9513.97 514
9514.89 520
9515.81 547
9516.73 539
9517.65 474
9518.57 536
9519.49 534
9520.41 549
9521.33 550
9522.25 530
9523.17 509
9524.09 524
9525.02 555
9525.94 522
9526.86 547
9527.78 556
9528.70 512
9529.62 530
9530.54 565
9531.46 595
9532.39 583
9533.31 542
9534.23 574
9535.15 593
9536.07 604
9536.99 592
9537.92 598
9538.84 589
9539.76 599
9540.68 555
9541.60 545
9542.53 583
9543.45 566
9544.37 601
9545.29 562
9546.21 554
9547.14 550
9548.06 562
9548.98 566
9549.90 555
9550.82 549
9551.75 560
9552.67 602
9553.59 540
9554.51 549
9555.44 466
9556.36 524
9557.28 546
9558.21 584
9559.13 541
9560.05 581
9560.97 559
9561.90 535
9562.82 545
9563.74 534
9564.67 519
9565.59 535
9566.51 536
9567.43 551
9568.36 562
9569.28 554
9570.20 574
9571.13 572
9572.05 511
9572.97 500
9573.90 551
9574.82 558
9575.74 514
9576.67 523
9577.59 558
9578.52 601
9579.44 552
9580.36 522
9581.29 538
9582.21 583
9583.13 532
9584.06 517
9584.98 512
9585.91 563
9586.83 538
9587.76 576
9588.68 546
9589.60 521
9590.53 521
9591.45 627
9592.38 538
9593.30 538
9594.23 569
9595.15 550
9596.07 625
9597.00 589
9597.92 522
9598.85 508
9599.77 558
9600.70 554
9601.62 565
9602.55 572
9603.47 543
9604.40 553
9605.32 564
9606.25 558
9607.17 543
9608.10 611
9609.02 557
9609.95 568
9610.87 584
9611.80 556
9612.72 518
9613.65 539
9614.57 517
9615.50 588
9616.43 641
9617.35 628
9618.28 639
9619.20 613
9620.13 579
9621.05 605
9621.98 602
9622.91 594
9623.83 578
9624.76 568
9625.68 580
9626.61 604
9627.54 596
9628.46 611
9629.39 595
9630.31 598
9631.24 598
9632.17 586
9633.09 609
9634.02 618
9634.95 678
9635.87 652
9636.80 676
9637.72 668
9638.65 749
9639.58 704
9640.50 688
9641.43 720
9642.36 711
9643.28 756
9644.21 665
9645.14 665
9646.07 655
9646.99 694
9647.92 752
9648.85 767
9649.77 775
9650.70 756
9651.63 775
9652.56 822
9653.48 779
9654.41 768
9655.34 833
9656.26 780
9657.19 723
9658.12 723
9659.05 703
9659.98 721
9660.90 698
9661.83 655
9662.76 642
9663.69 639
9664.61 664
9665.54 701
9666.47 668
9667.40 642
9668.33 690
9669.25 715
9670.18 703
9671.11 739
9672.04 732
9672.97 694
9673.89 683
9674.82 706
9675.75 682
9676.68 675
9677.61 689
9678.54 703
9679.47 686
9680.39 659
9681.32 678
9682.25 632
9683.18 653
9684.11 652
9685.04 708
9685.97 682
9686.90 702
9687.82 736
9688.75 673
9689.68 682
9690.61 675
9691.54 693
9692.47 654
9693.40 647
9694.33 713
9695.26 680
9696.19 752
9697.12 723
9698.05 750
9698.98 745
9699.90 725
9700.83 730
9701.76 721
9702.69 703
9703.62 677
9704.55 696
9705.48 703
9706.41 663
9707.34 681
9708.27 685
9709.20 683
9710.13 692
9711.06 650
9711.99 640
9712.92 700
9713.85 711
9714.78 701
9715.71 694
9716.64 712
9717.57 692
9718.50 698
9719.44 668
9720.37 671
9721.30 679
9722.23 693
9723.16 702
9724.09 672
9725.02 682
9725.95 688
9726.88 717
9727.81 643
9728.74 675
9729.67 677
9730.60 682
9731.54 668
9732.47 715
9733.40 733
9734.33 661
9735.26 690
9736.19 721
9737.12 694
9738.05 705
9738.99 672
9739.92 697
9740.85 724
9741.78 710
9742.71 662
9743.64 672
9744.57 680
9745.51 737
9746.44 732
9747.37 710
9748.30 716
9749.23 704
9750.17 741
9751.10 730
9752.03 706
9752.96 697
9753.89 733
9754.83 793
9755.76 771
9756.69 723
9757.62 756
9758.56 746
9759.49 752
9760.42 783
9761.35 718
9762.29 791
9763.22 738
9764.15 837
9765.08 857
9766.02 833
9766.95 772
9767.88 838
9768.81 868
9769.75 780
9770.68 828
9771.61 891
9772.55 860
9773.48 800
9774.41 864
9775.35 832
9776.28 875
9777.21 898
9778.14 857
9779.08 890
9780.01 885
9780.94 896
9781.88 967
9782.81 1001
9783.75 1043
9784.68 996
9785.61 1076
9786.55 1118
9787.48 1136
9788.41 1055
9789.35 1091
9790.28 1136
9791.22 1079
9792.15 936
9793.08 945
9794.02 944
9794.95 947
9795.89 941
9796.82 968
9797.75 985
9798.69 1049
9799.62 1058
9800.56 1067
9801.49 1112
9802.43 1082
9803.36 1124
9804.29 1095
9805.23 996
9806.16 1025
9807.10 1016
9808.03 937
9808.97 857
9809.90 825
9810.84 817
9811.77 755
9812.71 727
9813.64 714
9814.58 707
9815.51 709
9816.45 715
9817.38 693
9818.32 693
9819.25 746
9820.19 755
9821.12 709
9822.06 716
9822.99 735
9823.93 706
9824.87 702
9825.80 697
9826.74 690
9827.67 711
9828.61 720
9829.54 767
9830.48 749
9831.42 701
9832.35 712
9833.29 710
9834.22 635
9835.16 700
9836.10 708
9837.03 737
9837.97 751
9838.90 720
9839.84 706
9840.78 710
9841.71 793
9842.65 751
9843.59 668
9844.52 679
9845.46 745
9846.40 729
9847.33 719
9848.27 701
9849.20 686
9850.14 740
9851.08 737
9852.02 722
9852.95 687
9853.89 674
9854.83 668
9855.76 714
9856.70 722
9857.64 667
9858.57 702
9859.51 739
9860.45 714
9861.39 711
9862.32 719
9863.26 698
9864.20 697
9865.14 711
9866.07 699
9867.01 674
9867.95 692
9868.89 712
9869.82 712
9870.76 715
9871.70 707
9872.64 770
9873.57 717
9874.51 736
9875.45 736
9876.39 813
9877.33 805
9878.26 771
9879.20 779
9880.14 763
9881.08 716
9882.02 726
9882.96 710
9883.89 722
9884.83 714
9885.77 687
9886.71 773
9887.65 739
9888.59 722
9889.52 678
9890.46 679
9891.40 766
9892.34 732
9893.28 693
9894.22 700
9895.16 707
9896.10 678
9897.03 676
9897.97 724
9898.91 720
9899.85 691
9900.79 718
9901.73 715
9902.67 651
9903.61 708
9904.55 710
9905.49 702
9906.43 706
9907.37 756
9908.31 785
9909.25 719
9910.18 721
9911.12 763
9912.06 745
9913.00 797
9913.94 792
9914.88 800
9915.82 771
9916.76 776
9917.70 757
9918.64 734
9919.58 773
9920.52 784
9921.46 794
9922.40 880
9923.34 878
9924.28 923
9925.22 1028
9926.16 1110
9927.10 1309
9928.05 1397
9928.99 1482
9929.93 1565
9930.87 1553
9931.81 1465
9932.75 1397
9933.69 1351
9934.63 1198
9935.57 1097
9936.51 991
9937.45 904
9938.39 868
9939.33 810
9940.27 789
9941.22 750
9942.16 740
9943.10 775
9944.04 783
9944.98 768
9945.92 801
9946.86 739
9947.80 738
9948.75 669
9949.69 709
9950.63 711
9951.57 718
9952.51 722
9953.45 742
9954.40 756
9955.34 747
9956.28 724
9957.22 737
9958.16 747
9959.10 688
9960.05 722
9960.99 748
9961.93 715
9962.87 684
9963.81 701
9964.76 688
9965.70 709
9966.64 763
9967.58 762
9968.53 761
9969.47 740
9970.41 688
9971.35 746
9972.30 747
9973.24 816
9974.18 845
9975.12 831
9976.07 833
9977.01 839
9977.95 793
9978.89 690
9979.84 691
9980.78 741
9981.72 709
9982.67 678
9983.61 653
9984.55 592
9985.50 597
9986.44 611
9987.38 703
9988.33 639
9989.27 624
9990.21 659
9991.16 644
9992.10 629
9993.04 638
9993.99 624
9994.93 652
9995.87 639
9996.82 647
9997.76 647
9998.70 684
9999.65 650
10000.59 660
10001.54 618
10002.48 664
10003.42 667
10004.37 727
10005.31 723
10006.26 662
10007.20 628
10008.14 690
10009.09 658
10010.03 649
10010.98 638
10011.92 651
10012.87 587
10013.81 634
10014.76 629
10015.70 613
10016.64 603
10017.59 583
10018.53 612
10019.48 658
10020.42 593
10021.37 594
10022.31 628
10023.26 638
10024.20 660
10025.15 649
10026.09 658
10027.04 632
10027.98 611
10028.93 612
10029.87 543
10030.82 632
10031.76 576
10032.71 603
10033.66 585
10034.60 550
10035.55 536
10036.49 579
10037.44 588
10038.38 556
10039.33 597
10040.27 561
10041.22 547
10042.17 598
10043.11 506
10044.06 564
10045.00 545
10045.95 585
10046.90 531
10047.84 587
10048.79 518
10049.73 565
10050.68 628
10051.63 619
10052.57 545
10053.52 544
10054.47 553
10055.41 552
10056.36 544
10057.31 522
10058.25 541
10059.20 525
10060.15 535
10061.09 573
10062.04 527
10062.99 548
10063.93 567
10064.88 603
10065.83 570
10066.77 530
10067.72 548
10068.67 542
10069.61 536
10070.56 570
10071.51 614
10072.46 596
10073.40 570
10074.35 587
10075.30 561
10076.25 520
10077.19 517
10078.14 535
10079.09 534
10080.04 509
10080.98 510
10081.93 540
10082.88 553
10083.83 531
10084.77 533
10085.72 550
10086.67 593
10087.62 539
10088.57 553
10089.51 559
10090.46 563
10091.41 583
10092.36 545
10093.31 527
10094.26 501
10095.20 573
10096.15 555
10097.10 566
10098.05 579
10099.00 574
10099.95 514
10100.89 540
10101.84 541
10102.79 546
10103.74 540
10104.69 547
10105.64 492
10106.59 517
10107.54 558
10108.49 534
10109.43 555
10110.38 596
10111.33 562
10112.28 534
10113.23 600
10114.18 562
10115.13 561
10116.08 512
10117.03 530
10117.98 478
10118.93 486
10119.88 485
10120.83 540
10121.78 547
10122.72 495
10123.67 515
10124.62 499
10125.57 513
10126.52 516
10127.47 493
10128.42 494
10129.37 498
10130.32 482
10131.27 474
10132.22 524
10133.17 530
10134.12 569
10135.07 502
10136.02 518
10136.97 481
10137.92 448
10138.88 478
10139.83 519
10140.78 484
10141.73 461
10142.68 519
10143.63 545
10144.58 530
10145.53 562
10146.48 517
10147.43 482
10148.38 525
10149.33 504
10150.28 481
10151.23 512
10152.19 571
10153.14 486
10154.09 494
10155.04 463
10155.99 481
10156.94 501
10157.89 529
10158.84 512
10159.80 499
10160.75 506
10161.70 530
10162.65 555
10163.60 543
10164.55 547
10165.50 544
10166.46 520
10167.41 517
10168.36 560
10169.31 536
10170.26 553
10171.21 527
10172.17 501
10173.12 488
10174.07 543
10175.02 514
10175.98 496
10176.93 493
10177.88 533
10178.83 535
10179.78 553
10180.74 501
10181.69 516
10182.64 539
10183.59 559
10184.55 548
10185.50 572
10186.45 560
10187.40 590
10188.36 580
10189.31 504
10190.26 512
10191.22 553
10192.17 557
10193.12 515
10194.07 545
10195.03 551
10195.98 547
10196.93 570
10197.89 572
10198.84 572
10199.79 587
10200.75 619
10201.70 630
10202.65 583
10203.61 590
10204.56 624
10205.51 581
10206.47 651
10207.42 678
10208.37 750
10209.33 830
10210.28 760
10211.24 775
10212.19 745
10213.14 745
10214.10 734
10215.05 696
10216.00 667
10216.96 665
10217.91 661
10218.87 630
10219.82 601
10220.78 584
10221.73 574
10222.68 563
10223.64 567
10224.59 581
10225.55 596
10226.50 556
10227.46 529
10228.41 563
10229.37 529
10230.32 523
10231.27 535
10232.23 564
10233.18 544
10234.14 537
10235.09 601
10236.05 603
10237.00 646
10237.96 669
10238.91 686
10239.87 659
10240.82 622
10241.78 667
10242.73 629
10243.69 595
10244.65 560
10245.60 566
10246.56 555
10247.51 559
10248.47 541
10249.42 516
10250.38 566
10251.33 529
10252.29 563
10253.25 574
10254.20 544
10255.16 554
10256.11 566
10257.07 509
10258.02 498
10258.98 486
10259.94 559
10260.89 528
10261.85 541
10262.81 551
10263.76 458
10264.72 507
10265.67 525
10266.63 526
10267.59 494
10268.54 502
10269.50 539
10270.46 527
10271.41 513
10272.37 503
10273.33 507
10274.28 500
10275.24 491
10276.20 512
10277.15 546
10278.11 523
10279.07 482
10280.02 507
10280.98 566
10281.94 517
10282.90 502
10283.85 504
10284.81 522
10285.77 529
10286.72 485
10287.68 496
10288.64 474
10289.60 522
10290.55 503
10291.51 475
10292.47 521
10293.43 508
10294.38 507
10295.34 550
10296.30 539
10297.26 518
10298.22 500
10299.17 542
10300.13 563
10301.09 514
10302.05 470
10303.01 472
10303.96 463
10304.92 475
10305.88 509
10306.84 472
10307.80 494
10308.75 487
10309.71 455
10310.67 454
10311.63 494
10312.59 486
10313.55 481
10314.51 454
10315.46 491
10316.42 462
10317.38 486
10318.34 462
10319.30 472
10320.26 452
10321.22 511
10322.18 494
10323.14 497
10324.09 467
10325.05 468
10326.01 490
10326.97 498
10327.93 461
10328.89 489
10329.85 487
10330.81 448
10331.77 435
10332.73 449
10333.69 476
10334.65 450
10335.61 460
10336.57 431
10337.53 428
10338.49 440
10339.45 484
10340.40 470
10341.36 458
10342.32 458
10343.28 479
10344.24 497
10345.20 470
10346.16 437
10347.12 439
10348.08 455
10349.05 501
10350.01 457
10350.97 473
10351.93 479
10352.89 486
10353.85 500
10354.81 445
10355.77 444
10356.73 447
10357.69 444
10358.65 476
10359.61 469
10360.57 432
10361.53 472
10362.49 506
10363.45 466
10364.41 468
10365.38 495
10366.34 501
10367.30 510
10368.26 510
10369.22 456
10370.18 436
10371.14 451
10372.10 469
10373.06 494
10374.03 450
10374.99 495
10375.95 482
10376.91 475
10377.87 467
10378.83 498
10379.80 509
10380.76 491
10381.72 478
10382.68 496
10383.64 475
10384.60 445
10385.57 431
10386.53 439
10387.49 410
10388.45 459
10389.41 477
10390.38 471
10391.34 423
10392.30 421
10393.26 455
10394.23 461
10395.19 447
10396.15 474
10397.11 486
10398.07 527
10399.04 444
10400.00 440
10400.96 429
10401.93 433
10402.89 460
10403.85 490
10404.81 500
10405.78 503
10406.74 455
10407.70 470
10408.67 519
10409.63 488
10410.59 486
10411.55 481
10412.52 509
10413.48 501
10414.44 511
10415.41 473
10416.37 525
10417.33 551
10418.30 538
10419.26 620
10420.22 637
10421.19 701
10422.15 714
10423.12 702
10424.08 639
10425.04 576
10426.01 586
10426.97 557
10427.93 555
10428.90 499
10429.86 504
10430.83 483
10431.79 499
10432.75 521
10433.72 490
10434.68 461
10435.65 473
10436.61 444
10437.58 468
10438.54 463
10439.50 493
10440.47 488
10441.43 482
10442.40 446
10443.36 434
10444.33 429
10445.29 431
10446.26 441
10447.22 471
10448.19 472
10449.15 453
10450.12 446
10451.08 526
10452.05 498
10453.01 453
10453.98 429
10454.94 468
10455.91 460
10456.87 441
10457.84 404
10458.80 438
10459.77 465
10460.73 426
10461.70 453
10462.66 426
10463.63 473
10464.59 442
10465.56 435
10466.53 421
10467.49 427
10468.46 460
10469.42 430
10470.39 406
10471.35 393
10472.32 417
10473.29 427
10474.25 414
10475.22 372
10476.18 424
10477.15 439
10478.12 443
10479.08 418
10480.05 454
10481.02 446
10481.98 450
10482.95 462
10483.91 401
10484.88 449
10485.85 447
10486.81 450
10487.78 420
10488.75 402
10489.71 420
10490.68 456
10491.65 430
10492.61 413
10493.58 429
10494.55 440
10495.52 428
10496.48 459
10497.45 464
10498.42 440
10499.38 427
10500.35 455
10501.32 448
10502.29 433
10503.25 403
10504.22 453
10505.19 434
10506.16 414
10507.12 417
10508.09 431
10509.06 415
10510.03 397
10510.99 431
10511.96 459
10512.93 439
10513.90 405
10514.87 426
10515.83 431
10516.80 425
10517.77 427
10518.74 424
10519.71 397
10520.67 409
10521.64 410
10522.61 403
10523.58 397
10524.55 396
10525.51 376
10526.48 459
10527.45 429
10528.42 412
10529.39 431
10530.36 415
10531.33 425
10532.29 386
10533.26 382
10534.23 384
10535.20 380
10536.17 396
10537.14 406
10538.11 435
10539.08 426
10540.05 465
10541.01 435
10541.98 414
10542.95 433
10543.92 424
10544.89 432
10545.86 405
10546.83 380
10547.80 391
10548.77 419
10549.74 448
10550.71 428
10551.68 425
10552.65 461
10553.62 450
10554.59 445
10555.56 453
10556.53 440
10557.50 416
10558.47 471
10559.44 498
10560.41 454
10561.38 486
10562.35 495
10563.32 531
10564.29 526
10565.26 525
10566.23 514
10567.20 512
10568.17 462
10569.14 478
10570.11 446
10571.08 483
10572.05 483
10573.02 436
10573.99 440
10574.96 427
10575.93 450
10576.90 446
10577.87 413
10578.84 408
10579.82 434
10580.79 481
10581.76 436
10582.73 456
10583.70 405
10584.67 386
10585.64 431
10586.61 436
10587.58 407
10588.56 408
10589.53 399
10590.50 474
10591.47 449
10592.44 433
10593.41 393
10594.38 419
10595.36 468
10596.33 442
10597.30 445
10598.27 438
10599.24 427
10600.21 431
10601.19 422
10602.16 460
10603.13 470
10604.10 438
10605.07 427
10606.05 458
10607.02 448
10607.99 395
10608.96 477
10609.93 447
10610.91 443
10611.88 398
10612.85 451
10613.82 468
10614.80 434
10615.77 366
10616.74 450
10617.71 454
10618.69 457
10619.66 444
10620.63 454
10621.61 404
10622.58 464
10623.55 473
10624.52 447
10625.50 422
10626.47 437
10627.44 459
10628.42 461
10629.39 467
10630.36 434
10631.34 426
10632.31 429
10633.28 450
10634.26 452
10635.23 462
10636.20 399
10637.18 419
10638.15 465
10639.12 473
10640.10 462
10641.07 437
10642.04 455
10643.02 533
10643.99 464
10644.97 458
10645.94 444
10646.91 446
10647.89 458
10648.86 450
10649.84 437
10650.81 415
10651.78 444
10652.76 474
10653.73 403
10654.71 397
10655.68 447
10656.66 458
10657.63 444
10658.60 433
10659.58 450
10660.55 420
10661.53 428
10662.50 399
10663.48 441
10664.45 453
10665.43 444
10666.40 440
10667.38 413
10668.35 408
10669.33 431
10670.30 423
10671.28 414
10672.25 390
10673.23 435
10674.20 443
10675.18 418
10676.15 391
10677.13 375
10678.10 429
10679.08 420
10680.05 391
10681.03 406
10682.01 425
10682.98 445
10683.96 457
10684.93 447
10685.91 462
10686.88 453
10687.86 472
10688.84 484
10689.81 412
10690.79 376
10691.76 383
10692.74 412
10693.72 431
10694.69 401
10695.67 384
10696.64 445
10697.62 392
10698.60 410
10699.57 415
10700.55 381
10701.53 425
10702.50 384
10703.48 374
10704.46 399
10705.43 403
10706.41 369
10707.39 413
10708.36 394
10709.34 404
10710.32 373
10711.29 412
10712.27 424
10713.25 419
10714.22 426
10715.20 409
10716.18 445
10717.16 457
10718.13 442
10719.11 422
10720.09 397
10721.07 395
10722.04 424
10723.02 411
10724.00 402
10724.98 414
10725.95 413
10726.93 403
10727.91 362
10728.89 385
10729.86 387
10730.84 405
10731.82 428
10732.80 420
10733.78 382
10734.75 374
10735.73 403
10736.71 403
10737.69 387
10738.67 381
10739.64 376
10740.62 412
10741.60 412
10742.58 411
10743.56 380
10744.54 370
10745.51 415
10746.49 423
10747.47 408
10748.45 430
10749.43 428
10750.41 428
10751.39 399
10752.36 378
10753.34 379
10754.32 425
10755.30 409
10756.28 411
10757.26 412
10758.24 372
10759.22 398
10760.20 395
10761.18 361
10762.15 390
10763.13 398
10764.11 380
10765.09 384
10766.07 428
10767.05 387
10768.03 395
10769.01 421
10769.99 425
10770.97 407
10771.95 391
10772.93 422
10773.91 398
10774.89 355
10775.87 408
10776.85 403
10777.83 381
10778.81 386
10779.79 354
10780.77 423
10781.75 392
10782.73 385
10783.71 389
10784.69 409
10785.67 406
10786.65 431
10787.63 430
10788.61 417
10789.59 433
10790.57 401
10791.55 370
10792.53 361
10793.51 367
10794.49 363
10795.47 381
10796.46 397
10797.44 387
10798.42 384
10799.40 386
10800.38 381
10801.36 397
10802.34 422
10803.32 397
10804.30 399
10805.28 398
10806.27 395
10807.25 416
10808.23 409
10809.21 420
10810.19 416
10811.17 427
10812.15 411
10813.14 455
10814.12 397
10815.10 432
10816.08 432
10817.06 406
10818.04 423
10819.03 445
10820.01 417
10820.99 435
10821.97 419
10822.95 428
10823.94 453
10824.92 486
10825.90 494
10826.88 464
10827.86 405
10828.85 451
10829.83 457
10830.81 440
10831.79 422
10832.78 409
10833.76 380
10834.74 380
10835.72 409
10836.71 390
10837.69 385
10838.67 416
10839.65 377
10840.64 404
10841.62 386
10842.60 370
10843.59 369
10844.57 391
10845.55 402
10846.54 405
10847.52 393
10848.50 443
10849.48 431
10850.47 425
10851.45 422
10852.43 410
10853.42 409
10854.40 395
10855.39 386
10856.37 362
10857.35 406
10858.34 425
10859.32 446
10860.30 415
10861.29 426
10862.27 394
10863.25 394
10864.24 396
10865.22 405
10866.21 461
10867.19 409
10868.17 405
10869.16 422
10870.14 439
10871.13 488
10872.11 435
10873.10 416
10874.08 442
10875.06 407
10876.05 382
10877.03 392
10878.02 409
10879.00 408
10879.99 394
10880.97 386
10881.96 388
10882.94 425
10883.93 440
10884.91 404
10885.89 422
10886.88 421
10887.86 427
10888.85 464
10889.83 444
10890.82 418
10891.80 446
10892.79 446
10893.78 406
10894.76 388
10895.75 458
10896.73 447
10897.72 421
10898.70 399
10899.69 434
10900.67 417
10901.66 427
10902.64 436
10903.63 431
10904.62 464
10905.60 457
10906.59 462
10907.57 420
10908.56 478
10909.54 436
10910.53 445
10911.52 450
10912.50 453
10913.49 435
10914.48 462
10915.46 424
10916.45 405
10917.43 425
10918.42 476
10919.41 440
10920.39 441
10921.38 438
10922.37 429
10923.35 442
10924.34 470
10925.33 489
10926.31 483
10927.30 463
10928.29 504
10929.27 481
10930.26 462
10931.25 463
10932.23 428
10933.22 454
10934.21 474
10935.19 459
10936.18 448
10937.17 496
10938.16 453
10939.14 458
10940.13 452
10941.12 474
10942.11 504
10943.09 488
10944.08 491
10945.07 474
10946.06 469
10947.04 478
10948.03 496
10949.02 487
10950.01 459
10950.99 546
10951.98 551
10952.97 529
10953.96 505
10954.95 552
10955.93 594
10956.92 594
10957.91 601
10958.90 648
10959.89 637
10960.87 643
10961.86 689
10962.85 648
10963.84 586
10964.83 612
10965.82 624
10966.81 602
10967.79 606
10968.78 597
10969.77 540
10970.76 573
10971.75 564
10972.74 559
10973.73 578
10974.71 573
10975.70 598
10976.69 558
10977.68 567
10978.67 576
10979.66 542
10980.65 561
10981.64 547
10982.63 510
10983.62 549
10984.61 556
10985.60 610
10986.58 649
10987.57 601
10988.56 609
10989.55 598
10990.54 593
10991.53 600
10992.52 580
10993.51 593
10994.50 650
10995.49 664
10996.48 616
10997.47 704
10998.46 772
10999.45 737
11000.44 751
11001.43 806
11002.42 845
11003.41 873
11004.40 855
11005.39 765
11006.38 743
11007.37 746
11008.36 738
11009.35 674
11010.34 646
11011.33 618
11012.33 644
11013.32 592
11014.31 594
11015.30 571
11016.29 591
11017.28 561
11018.27 546
11019.26 554
11020.25 525
11021.24 535
11022.23 552
11023.22 492
11024.22 550
11025.21 558
11026.20 600
11027.19 610
11028.18 584
11029.17 630
11030.16 621
11031.15 590
11032.15 587
11033.14 567
11034.13 548
11035.12 576
11036.11 566
11037.10 602
11038.10 537
11039.09 533
11040.08 569
11041.07 537
11042.06 530
11043.06 518
11044.05 565
11045.04 529
11046.03 526
11047.02 578
11048.02 516
11049.01 508
11050.00 525
11050.99 544
11051.98 515
11052.98 498
11053.97 490
11054.96 496
11055.95 490
11056.95 469
11057.94 509
11058.93 506
11059.93 492
11060.92 483
11061.91 535
11062.90 521
11063.90 509
11064.89 450
11065.88 506
11066.88 482
11067.87 466
11068.86 517
11069.86 496
11070.85 484
11071.84 493
11072.83 535
11073.83 521
11074.82 471
11075.82 551
11076.81 515
11077.80 496
11078.80 446
11079.79 485
11080.78 495
11081.78 490
11082.77 515
11083.76 495
11084.76 522
11085.75 480
11086.75 473
11087.74 497
11088.73 467
11089.73 492
11090.72 466
11091.72 493
11092.71 487
11093.70 485
11094.70 490
11095.69 500
11096.69 489
11097.68 500
11098.68 497
11099.67 525
11100.67 504
11101.66 533
11102.65 546
11103.65 558
11104.64 567
11105.64 552
11106.63 534
11107.63 513
11108.62 524
11109.62 519
11110.61 469
11111.61 486
11112.60 547
11113.60 539
11114.59 533
11115.59 546
11116.58 551
11117.58 589
11118.57 531
11119.57 563
11120.57 611
11121.56 635
11122.56 663
11123.55 645
11124.55 697
11125.54 779
11126.54 822
11127.54 849
11128.53 836
11129.53 834
11130.52 819
11131.52 811
11132.51 802
11133.51 771
11134.51 671
11135.50 695
11136.50 651
11137.50 584
11138.49 537
11139.49 544
11140.48 509
11141.48 535
11142.48 507
11143.47 549
11144.47 463
11145.47 488
11146.46 548
11147.46 507
11148.46 523
11149.45 493
11150.45 507
11151.45 534
11152.44 499
11153.44 487
11154.44 504
11155.43 500
11156.43 505
11157.43 527
11158.43 507
11159.42 475
11160.42 497
11161.42 464
11162.41 480
11163.41 476
11164.41 499
11165.41 497
11166.40 490
11167.40 508
11168.40 499
11169.40 484
11170.39 450
11171.39 480
11172.39 480
11173.39 462
11174.39 512
11175.38 464
11176.38 455
11177.38 479
11178.38 438
11179.38 461
11180.37 448
11181.37 414
11182.37 407
11183.37 426
11184.37 417
11185.37 461
11186.36 463
11187.36 510
11188.36 483
11189.36 445
11190.36 458
11191.36 480
11192.35 451
11193.35 420
11194.35 475
11195.35 432
11196.35 427
11197.35 421
11198.35 459
11199.35 443
11200.35 456
11201.34 431
11202.34 488
11203.34 442
11204.34 468
11205.34 456
11206.34 445
11207.34 452
11208.34 446
11209.34 450
11210.34 496
11211.34 485
11212.34 408
11213.34 421
11214.34 418
11215.34 457
11216.34 424
11217.34 459
11218.34 446
11219.34 483
11220.34 487
11221.34 433
11222.34 402
11223.34 442
11224.34 467
11225.34 451
11226.34 416
11227.34 426
11228.34 427
11229.34 461
11230.34 474
11231.34 443
11232.34 466
11233.34 447
11234.34 471
11235.34 445
11236.34 437
11237.34 449
11238.34 454
11239.34 453
11240.34 430
11241.34 450
11242.34 424
11243.35 425
11244.35 458
11245.35 434
11246.35 434
11247.35 441
11248.35 395
11249.35 448
11250.35 464
11251.35 507
11252.36 473
11253.36 429
11254.36 440
11255.36 441
11256.36 442
11257.36 422
11258.37 438
11259.37 437
11260.37 444
11261.37 465
11262.37 424
11263.37 442
11264.38 440
11265.38 434
11266.38 445
11267.38 462
11268.38 432
11269.39 391
11270.39 444
11271.39 468
11272.39 408
11273.39 453
11274.40 428
11275.40 453
11276.40 426
11277.40 476
11278.41 454
11279.41 517
11280.41 561
11281.41 506
11282.42 495
11283.42 524
11284.42 526
11285.43 488
11286.43 463
11287.43 448
11288.43 448
11289.44 434
11290.44 447
11291.44 491
11292.45 427
11293.45 465
11294.45 436
11295.46 405
11296.46 407
11297.46 428
11298.47 386
11299.47 391
11300.47 429
11301.48 448
11302.48 445
11303.48 439
11304.49 422
11305.49 387
11306.49 396
11307.50 429
11308.50 472
11309.51 419
11310.51 364
11311.51 407
11312.52 419
11313.52 464
11314.53 451
11315.53 488
11316.53 463
11317.54 469
11318.54 475
11319.55 451
11320.55 489
11321.56 442
11322.56 434
11323.57 438
11324.57 399
11325.57 383
11326.58 400
11327.58 411
11328.59 435
11329.59 402
11330.60 332
11331.60 383
11332.61 379
11333.61 396
11334.62 395
11335.62 386
11336.63 408
11337.63 381
11338.64 392
11339.64 377
11340.65 361
11341.65 376
11342.66 387
11343.66 398
11344.67 406
11345.68 412
11346.68 359
11347.69 344
11348.69 358
11349.70 392
11350.70 381
11351.71 354
11352.72 381
11353.72 373
11354.73 375
11355.73 384
11356.74 380
11357.75 427
11358.75 402
11359.76 401
11360.76 396
11361.77 387
11362.78 421
11363.78 386
11364.79 355
11365.80 358
11366.80 396
11367.81 437
11368.81 397
11369.82 404
11370.83 332
11371.83 348
11372.84 357
11373.85 349
11374.85 364
11375.86 374
11376.87 350
11377.88 344
11378.88 369
11379.89 339
11380.90 383
11381.90 356
11382.91 420
11383.92 369
11384.92 357
11385.93 363
11386.94 369
11387.95 365
11388.95 342
11389.96 363
11390.97 373
11391.98 358
11392.98 334
11393.99 336
11395.00 391
11396.01 374
11397.02 362
11398.02 320
11399.03 356
11400.04 360
11401.05 380
11402.05 368
11403.06 351
11404.07 360
11405.08 371
11406.09 389
11407.10 345
11408.10 361
11409.11 347
11410.12 372
11411.13 333
11412.14 369
11413.15 367
11414.15 344
11415.16 350
11416.17 328
11417.18 363
11418.19 392
11419.20 362
11420.21 353
11421.22 367
11422.22 334
11423.23 340
11424.24 342
11425.25 350
11426.26 327
11427.27 354
11428.28 379
11429.29 377
11430.30 385
11431.31 362
11432.32 377
11433.32 349
11434.33 349
11435.34 349
11436.35 389
11437.36 386
11438.37 342
11439.38 329
11440.39 382
11441.40 334
11442.41 356
11443.42 356
11444.43 362
11445.44 364
11446.45 350
11447.46 389
11448.47 335
11449.48 360
11450.49 376
11451.50 352
11452.51 361
11453.52 355
11454.53 336
11455.54 355
11456.55 342
11457.56 342
11458.57 362
11459.58 366
11460.59 341
11461.61 337
11462.62 382
11463.63 338
11464.64 350
11465.65 338
11466.66 339
11467.67 321
11468.68 338
11469.69 384
11470.70 415
11471.71 317
11472.73 337
11473.74 339
11474.75 346
11475.76 293
11476.77 304
11477.78 385
11478.79 354
11479.80 351
11480.82 327
11481.83 320
11482.84 299
11483.85 335
11484.86 376
11485.87 349
11486.89 316
11487.90 326
11488.91 357
11489.92 351
11490.93 315
11491.95 343
11492.96 348
11493.97 344
11494.98 324
11495.99 322
11497.01 315
11498.02 309
11499.03 327
11500.04 312
11501.05 345
11502.07 322
11503.08 358
11504.09 337
11505.10 307
11506.12 340
11507.13 321
11508.14 297
11509.16 290
11510.17 330
11511.18 338
11512.19 343
11513.21 355
11514.22 360
11515.23 340
11516.25 311
11517.26 305
11518.27 322
11519.29 322
11520.30 344
11521.31 328
11522.33 344
11523.34 339
11524.35 300
11525.37 311
11526.38 309
11527.39 329
11528.41 313
11529.42 318
11530.43 311
11531.45 378
11532.46 332
11533.47 314
11534.49 344
11535.50 324
11536.52 319
11537.53 336
11538.54 290
11539.56 307
11540.57 322
11541.59 305
11542.60 325
11543.61 304
11544.63 303
11545.64 341
11546.66 324
11547.67 314
11548.69 342
11549.70 332
11550.72 329
11551.73 321
11552.75 359
11553.76 359
11554.77 301
11555.79 355
11556.80 359
11557.82 339
11558.83 327
11559.85 316
11560.86 316
11561.88 370
11562.89 349
11563.91 324
11564.92 337
11565.94 298
11566.95 316
11567.97 329
11568.99 328
11570.00 324
11571.02 298
11572.03 308
11573.05 326
11574.06 310
11575.08 306
11576.09 340
11577.11 317
11578.13 324
11579.14 310
11580.16 341
11581.17 344
11582.19 316
11583.21 347
11584.22 322
11585.24 277
11586.25 303
11587.27 354
11588.29 320
11589.30 319
11590.32 341
11591.33 300
11592.35 314
11593.37 340
11594.38 299
11595.40 316
11596.42 345
11597.43 333
11598.45 336
11599.47 304
11600.48 356
11601.50 367
11602.52 391
11603.53 354
11604.55 338
11605.57 340
11606.59 318
11607.60 312
11608.62 306
11609.64 367
11610.65 348
11611.67 306
11612.69 339
11613.71 337
11614.72 308
11615.74 313
11616.76 320
11617.78 319
11618.79 323
11619.81 352
11620.83 372
11621.85 299
11622.86 278
11623.88 266
11624.90 323
11625.92 312
11626.94 294
11627.95 319
11628.97 332
11629.99 322
11631.01 326
11632.03 349
11633.04 367
11634.06 331
11635.08 369
11636.10 381
11637.12 336
11638.14 339
11639.15 326
11640.17 340
11641.19 317
11642.21 330
11643.23 319
11644.25 361
11645.27 298
11646.28 295
11647.30 303
11648.32 296
11649.34 291
11650.36 276
11651.38 334
11652.40 312
11653.42 314
11654.44 291
11655.45 308
11656.47 321
11657.49 287
11658.51 311
11659.53 309
11660.55 287
11661.57 286
11662.59 308
11663.61 324
11664.63 299
11665.65 319
11666.67 332
11667.69 297
11668.71 300
11669.73 321
11670.75 314
11671.77 327
11672.79 296
11673.81 300
11674.83 322
11675.85 314
11676.87 289
11677.89 314
11678.91 300
11679.93 326
11680.95 287
11681.97 293
11682.99 327
11684.01 330
11685.03 323
11686.05 358
11687.07 300
11688.09 303
11689.11 320
11690.13 318
11691.15 304
11692.17 294
11693.20 277
11694.22 313
11695.24 334
11696.26 308
11697.28 282
11698.30 275
11699.32 318
11700.34 306
11701.36 289
11702.38 292
11703.41 304
11704.43 270
11705.45 290
11706.47 275
11707.49 313
11708.51 336
11709.53 303
11710.56 295
11711.58 294
11712.60 316
11713.62 275
11714.64 300
11715.66 300
11716.69 304
11717.71 322
11718.73 334
11719.75 293
11720.77 342
11721.80 302
11722.82 320
11723.84 330
11724.86 293
11725.88 299
11726.91 325
11727.93 276
11728.95 288
11729.97 292
11731.00 315
11732.02 298
11733.04 303
11734.06 300
11735.09 308
11736.11 284
11737.13 336
11738.16 346
11739.18 329
11740.20 301
11741.22 313
11742.25 351
11743.27 338
11744.29 326
11745.32 334
11746.34 308
11747.36 300
11748.39 313
11749.41 312
11750.43 304
11751.46 321
11752.48 285
11753.50 334
11754.53 313
11755.55 287
11756.57 324
11757.60 321
11758.62 339
11759.64 337
11760.67 353
11761.69 321
11762.72 303
11763.74 285
11764.76 329
11765.79 330
11766.81 317
11767.84 342
11768.86 300
11769.88 295
11770.91 329
11771.93 319
11772.96 288
11773.98 251
11775.01 281
11776.03 298
11777.05 305
11778.08 288
11779.10 260
11780.13 303
11781.15 322
11782.18 333
11783.20 293
11784.23 315
11785.25 345
11786.28 309
11787.30 304
11788.33 318
11789.35 337
11790.38 336
11791.40 346
11792.43 331
11793.45 327
11794.48 305
11795.50 327
11796.53 317
11797.55 293
11798.58 329
11799.60 333
11800.63 309
11801.65 284
11802.68 288
11803.71 354
11804.73 381
11805.76 357
11806.78 335
11807.81 326
11808.84 301
11809.86 319
11810.89 314
11811.91 298
11812.94 314
11813.97 337
11814.99 326
11816.02 273
11817.04 298
11818.07 315
11819.10 308
11820.12 318
11821.15 322
11822.18 295
11823.20 310
11824.23 347
11825.25 316
11826.28 332
11827.31 331
11828.33 315
11829.36 361
11830.39 343
11831.42 311
11832.44 370
11833.47 362
11834.50 332
11835.52 323
11836.55 343
11837.58 353
11838.60 401
11839.63 333
11840.66 280
11841.69 265
11842.71 334
11843.74 376
11844.77 295
11845.80 294
11846.82 295
11847.85 341
11848.88 339
11849.91 330
11850.93 303
11851.96 335
11852.99 368
11854.02 327
11855.05 316
11856.07 315
11857.10 339
11858.13 364
11859.16 323
11860.19 339
11861.21 323
11862.24 338
11863.27 332
11864.30 323
11865.33 349
11866.35 312
11867.38 328
11868.41 335
11869.44 361
11870.47 347
11871.50 356
11872.53 337
11873.55 334
11874.58 319
11875.61 305
11876.64 301
11877.67 343
11878.70 373
11879.73 367
11880.76 346
11881.79 366
11882.81 393
11883.84 316
11884.87 356
11885.90 337
11886.93 308
11887.96 335
11888.99 324
11890.02 347
11891.05 353
11892.08 351
11893.11 351
11894.14 342
11895.17 320
11896.20 342
11897.23 351
11898.26 360
11899.29 345
11900.32 362
11901.35 379
11902.38 392
11903.41 374
11904.44 356
11905.47 393
11906.50 396
11907.53 384
11908.56 360
11909.59 339
11910.62 340
11911.65 361
11912.68 366
11913.71 355
11914.74 360
11915.77 401
11916.80 374
11917.83 397
11918.86 378
11919.89 331
11920.92 360
11921.95 357
11922.98 367
11924.01 348
11925.05 361
11926.08 360
11927.11 354
11928.14 391
11929.17 377
11930.20 354
11931.23 389
11932.26 403
11933.29 382
11934.33 373
11935.36 415
11936.39 449
11937.42 444
11938.45 396
11939.48 406
11940.51 429
11941.55 391
11942.58 336
11943.61 338
11944.64 384
11945.67 344
11946.70 362
11947.74 346
11948.77 364
11949.80 338
11950.83 336
11951.86 345
11952.90 330
11953.93 364
11954.96 360
11955.99 366
11957.03 323
11958.06 338
11959.09 353
11960.12 348
11961.16 366
11962.19 346
11963.22 375
11964.25 369
11965.29 323
11966.32 364
11967.35 369
11968.38 337
11969.42 336
11970.45 353
11971.48 336
11972.52 328
11973.55 312
11974.58 305
11975.61 329
11976.65 342
11977.68 354
11978.71 347
11979.75 323
11980.78 330
11981.81 323
11982.85 303
11983.88 352
11984.91 321
11985.95 379
11986.98 338
11988.02 292
11989.05 295
11990.08 334
11991.12 316
11992.15 356
11993.18 357
11994.22 340
11995.25 341
11996.29 322
11997.32 340
11998.35 298
11999.39 336
12000.42 325
12001.46 338
12002.49 308
12003.53 292
12004.56 352
12005.59 341
12006.63 314
12007.66 288
12008.70 379
12009.73 339
12010.77 348
12011.80 345
12012.84 322
12013.87 354
12014.91 351
12015.94 334
12016.98 355
12018.01 365
12019.05 353
12020.08 356
12021.12 370
12022.15 339
12023.19 316
12024.22 323
12025.26 351
12026.29 338
12027.33 321
12028.36 350
12029.40 315
12030.43 348
12031.47 320
12032.50 305
12033.54 351
12034.58 363
12035.61 348
12036.65 325
12037.68 288
12038.72 332
12039.75 324
12040.79 314
12041.83 324
12042.86 280
12043.90 305
12044.93 330
12045.97 298
12047.01 294
12048.04 333
12049.08 325
12050.12 301
12051.15 285
12052.19 251
12053.22 284
12054.26 307
12055.30 298
12056.33 288
12057.37 279
12058.41 287
12059.44 281
12060.48 270
12061.52 301
12062.55 315
12063.59 294
12064.63 299
12065.67 302
12066.70 279
12067.74 287
12068.78 287
12069.81 289
12070.85 273
12071.89 290
12072.93 311
12073.96 285
12075.00 291
12076.04 304
12077.08 303
12078.11 319
12079.15 288
12080.19 278
12081.23 314
12082.26 304
12083.30 322
12084.34 315
12085.38 288
12086.41 303
12087.45 293
12088.49 291
12089.53 264
12090.57 287
12091.60 298
12092.64 294
12093.68 282
12094.72 291
12095.76 299
12096.80 299
12097.83 273
12098.87 277
12099.91 255
12100.95 288
12101.99 283
12103.03 321
12104.07 315
12105.10 275
12106.14 255
12107.18 262
12108.22 277
12109.26 309
12110.30 301
12111.34 287
12112.38 287
12113.42 283
12114.45 294
12115.49 281
12116.53 274
12117.57 304
12118.61 289
12119.65 294
12120.69 269
12121.73 271
12122.77 243
12123.81 283
12124.85 289
12125.89 296
12126.93 277
12127.97 287
12129.01 254
12130.05 293
12131.09 305
12132.13 297
12133.17 302
12134.21 293
12135.25 297
12136.29 289
12137.33 279
12138.37 270
12139.41 293
12140.45 275
12141.49 276
12142.53 266
12143.57 302
12144.61 276
12145.65 273
12146.69 272
12147.73 292
12148.77 264
12149.81 276
12150.85 282
12151.89 283
12152.93 268
12153.97 255
12155.01 278
12156.05 281
12157.10 250
12158.14 262
12159.18 271
12160.22 282
12161.26 307
12162.30 336
12163.34 254
12164.38 258
12165.42 289
12166.47 271
12167.51 294
12168.55 286
12169.59 296
12170.63 298
12171.67 297
12172.71 288
12173.76 263
12174.80 273
12175.84 303
12176.88 255
12177.92 280
12178.96 303
12180.01 287
12181.05 245
12182.09 252
12183.13 288
12184.17 295
12185.22 294
12186.26 297
12187.30 294
12188.34 277
12189.39 295
12190.43 284
12191.47 254
12192.51 278
12193.56 295
12194.60 253
12195.64 240
12196.68 275
12197.73 276
12198.77 275
12199.81 269
12200.85 279
12201.90 280
12202.94 277
12203.98 283
12205.03 306
12206.07 297
12207.11 297
12208.16 295
12209.20 277
12210.24 277
12211.28 253
12212.33 296
12213.37 293
12214.41 256
12215.46 267
12216.50 275
12217.55 289
12218.59 269
12219.63 254
12220.68 277
12221.72 292
12222.76 281
12223.81 247
12224.85 253
12225.89 267
12226.94 263
12227.98 285
12229.03 286
12230.07 323
12231.11 279
12232.16 275
12233.20 286
12234.25 312
12235.29 302
12236.34 336
12237.38 288
12238.42 284
12239.47 305
12240.51 327
12241.56 271
12242.60 284
12243.65 316
12244.69 332
12245.74 325
12246.78 348
12247.83 338
12248.87 319
12249.92 321
12250.96 323
12252.01 310
12253.05 289
12254.10 240
12255.14 285
12256.19 315
12257.23 305
12258.28 309
12259.32 296
12260.37 308
12261.41 279
12262.46 299
12263.50 292
12264.55 299
12265.59 281
12266.64 293
12267.69 256
12268.73 239
12269.78 266
12270.82 261
12271.87 276
12272.92 298
12273.96 293
12275.01 292
12276.05 272
12277.10 286
12278.15 309
12279.19 264
12280.24 253
12281.28 274
12282.33 296
12283.38 324
12284.42 294
12285.47 307
12286.52 312
12287.56 310
12288.61 294
12289.66 292
12290.70 281
12291.75 324
12292.80 271
12293.84 287
12294.89 299
12295.94 269
12296.98 251
12298.03 281
12299.08 285
12300.12 253
12301.17 241
12302.22 295
12303.27 295
12304.31 287
12305.36 281
12306.41 292
12307.45 278
12308.50 266
12309.55 260
12310.60 283
12311.64 265
12312.69 301
12313.74 266
12314.79 291
12315.83 281
12316.88 260
12317.93 283
12318.98 266
12320.03 252
12321.07 279
12322.12 259
12323.17 277
12324.22 283
12325.27 298
12326.31 291
12327.36 323
12328.41 293
12329.46 297
12330.51 299
12331.56 267
12332.60 286
12333.65 280
12334.70 273
12335.75 257
12336.80 255
12337.85 267
12338.90 279
12339.94 236
12340.99 265
12342.04 268
12343.09 281
12344.14 311
12345.19 311
12346.24 305
12347.29 258
12348.34 265
12349.38 279
12350.43 295
12351.48 285
12352.53 269
12353.58 283
12354.63 294
12355.68 271
12356.73 265
12357.78 277
12358.83 260
12359.88 265
12360.93 283
12361.98 276
12363.03 302
12364.08 297
12365.13 310
12366.18 264
12367.23 264
12368.28 303
12369.33 290
12370.38 292
12371.43 254
12372.48 277
12373.53 292
12374.58 308
12375.63 320
12376.68 319
12377.73 316
12378.78 288
12379.83 279
12380.88 288
12381.93 313
12382.98 256
12384.03 289
12385.08 322
12386.13 312
12387.18 269
12388.23 294
12389.29 272
12390.34 281
12391.39 294
12392.44 311
12393.49 312
12394.54 283
12395.59 320
12396.64 317
12397.69 312
12398.74 265
12399.80 309
12400.85 287
12401.90 275
12402.95 300
12404.00 290
12405.05 273
12406.10 277
12407.16 275
12408.21 312
12409.26 301
12410.31 265
12411.36 243
12412.42 312
12413.47 325
12414.52 315
12415.57 343
12416.62 362
12417.67 314
12418.73 297
12419.78 272
12420.83 305
12421.88 320
12422.94 298
12423.99 303
12425.04 299
12426.09 306
12427.15 291
12428.20 302
12429.25 301
12430.30 338
12431.36 353
12432.41 338
12433.46 337
12434.51 333
12435.57 367
12436.62 337
12437.67 289
12438.73 312
12439.78 338
12440.83 336
12441.88 331
12442.94 377
12443.99 347
12445.04 348
12446.10 348
12447.15 360
12448.20 349
12449.26 315
12450.31 347
12451.36 360
12452.42 365
12453.47 365
12454.52 371
12455.58 360
12456.63 391
12457.69 376
12458.74 340
12459.79 363
12460.85 364
12461.90 397
12462.96 380
12464.01 404
12465.06 373
12466.12 361
12467.17 380
12468.23 366
12469.28 396
12470.33 360
12471.39 427
12472.44 434
12473.50 428
12474.55 443
12475.61 489
12476.66 482
12477.72 457
12478.77 516
12479.82 498
12480.88 522
12481.93 549
12482.99 512
12484.04 522
12485.10 571
12486.15 602
12487.21 672
12488.26 718
12489.32 748
12490.37 778
12491.43 911
12492.48 1032
12493.54 1090
12494.59 1101
12495.65 1213
12496.71 1284
12497.76 1324
12498.82 1337
12499.87 1313
12500.93 1270
12501.98 1180
12503.04 1060
12504.09 967
12505.15 938
12506.21 824
12507.26 751
12508.32 645
12509.37 601
12510.43 617
12511.49 600
12512.54 538
12513.60 503
12514.65 502
12515.71 534
12516.77 549
12517.82 487
12518.88 521
12519.94 504
12520.99 560
12522.05 512
12523.11 533
12524.16 538
12525.22 504
12526.27 510
12527.33 525
12528.39 540
12529.45 497
12530.50 520
12531.56 496
12532.62 507
12533.67 494
12534.73 495
12535.79 497
12536.84 485
12537.90 458
12538.96 428
12540.02 410
12541.07 435
12542.13 449
12543.19 445
12544.24 435
12545.30 398
12546.36 421
12547.42 429
12548.47 399
12549.53 423
12550.59 381
12551.65 416
12552.71 403
12553.76 400
12554.82 411
12555.88 426
12556.94 412
12558.00 408
12559.05 440
12560.11 457
12561.17 469
12562.23 444
12563.29 479
12564.34 465
12565.40 438
12566.46 469
12567.52 501
12568.58 447
12569.64 528
12570.69 531
12571.75 526
12572.81 570
12573.87 572
12574.93 548
12575.99 553
12577.05 611
12578.11 619
12579.16 607
12580.22 617
12581.28 627
12582.34 594
12583.40 553
12584.46 530
12585.52 508
12586.58 532
12587.64 494
12588.70 511
12589.76 456
12590.81 456
12591.87 457
12592.93 452
12593.99 450
12595.05 431
12596.11 441
12597.17 430
12598.23 436
12599.29 425
12600.35 454
12601.41 432
12602.47 422
12603.53 431
12604.59 415
12605.65 414
12606.71 422
12607.77 391
12608.83 392
12609.89 389
12610.95 409
12612.01 411
12613.07 428
12614.13 420
12615.19 412
12616.25 424
12617.31 427
12618.37 416
12619.43 403
12620.50 381
12621.56 372
12622.62 376
12623.68 370
12624.74 372
12625.80 390
12626.86 406
12627.92 409
12628.98 390
12630.04 360
12631.10 391
12632.17 376
12633.23 344
12634.29 387
12635.35 380
12636.41 370
12637.47 371
12638.53 385
12639.59 377
12640.66 365
12641.72 381
12642.78 414
12643.84 397
12644.90 367
12645.96 365
12647.03 394
12648.09 389
12649.15 392
12650.21 401
12651.27 441
12652.34 440
12653.40 369
12654.46 412
12655.52 421
12656.58 418
12657.65 400
12658.71 435
12659.77 413
12660.83 398
12661.89 392
12662.96 424
12664.02 408
12665.08 424
12666.14 445
12667.21 423
12668.27 464
12669.33 449
12670.40 414
12671.46 418
12672.52 403
12673.58 415
12674.65 404
12675.71 407
12676.77 429
12677.84 425
12678.90 420
12679.96 396
12681.02 396
12682.09 427
12683.15 439
12684.21 454
12685.28 432
12686.34 414
12687.40 463
12688.47 465
12689.53 493
12690.60 473
12691.66 465
12692.72 494
12693.79 456
12694.85 470
12695.91 512
12696.98 449
12698.04 453
12699.11 486
12700.17 478
12701.23 505
12702.30 507
12703.36 519
12704.43 524
12705.49 589
12706.55 578
12707.62 554
12708.68 570
12709.75 574
12710.81 584
12711.88 532
12712.94 535
12714.01 519
12715.07 453
12716.13 473
12717.20 474
12718.26 491
12719.33 476
12720.39 430
12721.46 450
12722.52 431
12723.59 462
12724.65 454
12725.72 478
12726.78 497
12727.85 482
12728.91 491
12729.98 516
12731.04 538
12732.11 523
12733.18 506
12734.24 544
12735.31 521
12736.37 535
12737.44 557
12738.50 571
12739.57 546
12740.63 531
12741.70 513
12742.77 499
12743.83 483
12744.90 463
12745.96 450
12747.03 451
12748.09 423
12749.16 446
12750.23 397
12751.29 400
12752.36 425
12753.43 420
12754.49 398
12755.56 368
12756.62 387
12757.69 395
12758.76 380
12759.82 370
12760.89 384
12761.96 359
12763.02 329
12764.09 336
12765.16 385
12766.22 330
12767.29 355
12768.36 364
12769.42 358
12770.49 334
12771.56 353
12772.62 356
12773.69 360
12774.76 355
12775.83 345
12776.89 331
12777.96 355
12779.03 364
12780.10 328
12781.16 350
12782.23 355
12783.30 327
12784.37 366
12785.43 318
12786.50 296
12787.57 331
12788.64 346
12789.70 358
12790.77 361
12791.84 341
12792.91 343
12793.97 328
12795.04 347
12796.11 328
12797.18 353
12798.25 335
12799.31 346
12800.38 311
12801.45 333
12802.52 343
12803.59 363
12804.66 357
12805.72 348
12806.79 371
12807.86 364
12808.93 388
12810.00 354
12811.07 310
12812.14 317
12813.20 341
12814.27 354
12815.34 341
12816.41 346
12817.48 345
12818.55 368
12819.62 397
12820.69 378
12821.76 382
12822.83 339
12823.89 327
12824.96 356
12826.03 348
12827.10 353
12828.17 348
12829.24 346
12830.31 330
12831.38 315
12832.45 327
12833.52 357
12834.59 332
12835.66 345
12836.73 356
12837.80 340
12838.87 357
12839.94 362
12841.01 320
12842.08 336
12843.15 341
12844.22 300
12845.29 330
12846.36 368
12847.43 332
12848.50 356
12849.57 342
12850.64 338
12851.71 354
12852.78 296
12853.85 284
12854.92 329
12855.99 325
12857.06 309
12858.13 312
12859.20 315
12860.27 291
12861.34 282
12862.41 312
12863.48 305
12864.56 307
12865.63 319
12866.70 313
12867.77 313
12868.84 292
12869.91 287
12870.98 287
12872.05 295
12873.12 279
12874.20 287
12875.27 292
12876.34 298
12877.41 272
12878.48 288
12879.55 264
12880.62 309
12881.70 274
12882.77 305
12883.84 297
12884.91 292
12885.98 267
12887.05 290
12888.13 309
12889.20 299
12890.27 314
12891.34 312
12892.41 270
12893.49 281
12894.56 288
12895.63 291
12896.70 301
12897.77 276
12898.85 262
12899.92 269
12900.99 259
12902.06 270
12903.14 284
12904.21 291
12905.28 273
12906.35 320
12907.43 290
12908.50 294
12909.57 266
12910.64 253
12911.72 279
12912.79 267
12913.86 285
12914.94 270
12916.01 284
12917.08 290
12918.16 273
12919.23 328
12920.30 268
12921.37 264
12922.45 297
12923.52 278
12924.59 273
12925.67 247
12926.74 283
12927.82 259
12928.89 305
12929.96 247
12931.04 213
12932.11 267
12933.18 292
12934.26 277
12935.33 258
12936.40 274
12937.48 280
12938.55 275
12939.63 299
12940.70 286
12941.77 264
12942.85 273
12943.92 281
12945.00 280
12946.07 268
12947.15 274
12948.22 287
12949.29 243
12950.37 249
12951.44 251
12952.52 271
12953.59 300
12954.67 299
12955.74 282
12956.82 258
12957.89 315
12958.97 312
12960.04 291
12961.12 289
12962.19 294
12963.27 262
12964.34 302
12965.42 281
12966.49 319
12967.57 291
12968.64 296
12969.72 274
12970.79 273
12971.87 265
12972.94 273
12974.02 267
12975.09 281
12976.17 244
12977.24 265
12978.32 269
12979.40 279
12980.47 260
12981.55 269
12982.62 284
12983.70 268
12984.77 266
12985.85 304
12986.93 270
12988.00 268
12989.08 271
12990.15 269
12991.23 272
12992.31 281
12993.38 263
12994.46 287
12995.54 253
12996.61 258
12997.69 286
12998.76 311
12999.84 297
13000.92 286
13001.99 299
13003.07 293
13004.15 269
13005.22 292
13006.30 269
13007.38 298
13008.45 271
13009.53 276
13010.61 278
13011.69 277
13012.76 277
13013.84 276
13014.92 290
13015.99 274
13017.07 264
13018.15 275
13019.23 285
13020.30 267
13021.38 279
13022.46 278
13023.54 287
13024.61 274
13025.69 286
13026.77 276
13027.85 287
13028.92 309
13030.00 271
13031.08 312
13032.16 301
13033.23 295
13034.31 296
13035.39 277
13036.47 273
13037.55 281
13038.62 311
13039.70 311
13040.78 294
13041.86 316
13042.94 298
13044.02 306
13045.09 307
13046.17 313
13047.25 317
13048.33 327
13049.41 306
13050.49 342
13051.57 287
13052.64 292
13053.72 308
13054.80 298
13055.88 319
13056.96 309
13058.04 334
13059.12 325
13060.20 308
13061.27 312
13062.35 274
13063.43 322
13064.51 291
13065.59 300
13066.67 296
13067.75 278
13068.83 281
13069.91 310
13070.99 297
13072.07 267
13073.15 273
13074.23 276
13075.31 313
13076.39 280
13077.47 263
13078.55 298
13079.63 266
13080.71 266
13081.79 261
13082.86 270
13083.94 286
13085.02 244
13086.11 240
13087.19 294
13088.27 290
13089.35 256
13090.43 267
13091.51 265
13092.59 286
13093.67 257
13094.75 267
13095.83 282
13096.91 256
13097.99 238
13099.07 270
13100.15 279
13101.23 298
13102.31 277
13103.39 268
13104.47 254
13105.55 268
13106.63 232
13107.72 258
13108.80 237
13109.88 271
13110.96 279
13112.04 250
13113.12 280
13114.20 256
13115.28 285
13116.37 251
13117.45 227
13118.53 232
13119.61 255
13120.69 263
13121.77 243
13122.85 232
13123.94 244
13125.02 249
13126.10 273
13127.18 278
13128.26 278
13129.34 240
13130.43 239
13131.51 239
13132.59 241
13133.67 248
13134.75 252
13135.84 283
13136.92 241
13138.00 288
13139.08 278
13140.17 261
13141.25 232
13142.33 237
13143.41 259
13144.49 293
13145.58 261
13146.66 233
13147.74 260
13148.83 250
13149.91 255
13150.99 244
13152.07 243
13153.16 274
13154.24 243
13155.32 250
13156.41 247
13157.49 243
13158.57 217
13159.65 253
13160.74 266
13161.82 283
13162.90 250
13163.99 251
13165.07 261
13166.15 271
13167.24 262
13168.32 240
13169.40 248
13170.49 252
13171.57 242
13172.66 209
13173.74 229
13174.82 226
13175.91 255
13176.99 232
13178.07 230
13179.16 245
13180.24 274
13181.33 260
13182.41 257
13183.49 244
13184.58 199
13185.66 223
13186.75 278
13187.83 251
13188.91 258
13190.00 242
13191.08 261
13192.17 241
13193.25 223
13194.34 233
13195.42 255
13196.51 267
13197.59 251
13198.68 249
13199.76 242
13200.85 229
13201.93 254
13203.02 253
13204.10 217
13205.19 247
13206.27 226
13207.36 223
13208.44 241
13209.53 228
13210.61 235
13211.70 235
13212.78 263
13213.87 245
13214.95 266
13216.04 266
13217.12 220
13218.21 229
13219.29 241
13220.38 249
13221.47 268
13222.55 250
13223.64 243
13224.72 241
13225.81 251
13226.89 264
13227.98 260
13229.07 271
13230.15 196
13231.24 236
13232.32 250
13233.41 240
13234.50 228
13235.58 245
13236.67 232
13237.76 218
13238.84 226
13239.93 204
13241.01 243
13242.10 228
13243.19 239
13244.27 209
13245.36 226
13246.45 278
13247.53 255
13248.62 229
13249.71 226
13250.79 229
13251.88 234
13252.97 210
13254.06 215
13255.14 232
13256.23 261
13257.32 243
13258.40 240
13259.49 234
13260.58 237
13261.67 263
13262.75 246
13263.84 251
13264.93 259
13266.02 251
13267.10 205
13268.19 240
13269.28 232
13270.37 259
13271.45 255
13272.54 266
13273.63 224
13274.72 228
13275.80 229
13276.89 248
13277.98 208
13279.07 234
13280.16 236
13281.24 245
13282.33 263
13283.42 230
13284.51 242
13285.60 234
13286.69 226
13287.77 232
13288.86 230
13289.95 217
13291.04 239
13292.13 240
13293.22 228
13294.31 228
13295.39 211
13296.48 233
13297.57 234
13298.66 243
13299.75 231
13300.84 260
13301.93 214
13303.02 231
13304.11 227
13305.19 235
13306.28 251
13307.37 214
13308.46 238
13309.55 231
13310.64 235
13311.73 247
13312.82 243
13313.91 249
13315.00 217
13316.09 239
13317.18 231
13318.27 228
13319.36 235
13320.45 276
13321.54 222
13322.63 218
13323.72 218
13324.81 249
13325.90 214
13326.99 229
13328.08 259
13329.17 246
13330.26 243
13331.35 214
13332.44 247
13333.53 258
13334.62 237
13335.71 232
13336.80 242
13337.89 262
13338.98 255
13340.07 231
13341.16 252
13342.25 247
13343.34 227
13344.43 232
13345.52 242
13346.61 221
13347.70 266
13348.79 238
13349.89 235
13350.98 235
13352.07 278
13353.16 242
13354.25 217
13355.34 244
13356.43 220
13357.52 244
13358.61 252
13359.71 227
13360.80 250
13361.89 253
13362.98 239
13364.07 266
13365.16 250
13366.26 268
13367.35 228
13368.44 288
13369.53 279
13370.62 226
13371.71 209
13372.81 220
13373.90 252
13374.99 252
13376.08 235
13377.17 244
13378.27 233
13379.36 218
13380.45 195
13381.54 197
13382.63 207
13383.73 236
13384.82 260
13385.91 231
13387.00 224
13388.10 222
13389.19 225
13390.28 219
13391.37 208
13392.47 227
13393.56 235
13394.65 241
13395.75 202
13396.84 215
13397.93 214
13399.02 247
13400.12 240
13401.21 207
13402.30 216
13403.40 204
13404.49 238
13405.58 223
13406.68 233
13407.77 218
13408.86 199
13409.96 200
13411.05 228
13412.14 209
13413.24 205
13414.33 213
13415.42 232
13416.52 214
13417.61 204
13418.70 234
13419.80 220
13420.89 193
13421.99 204
13423.08 192
13424.17 232
13425.27 221
13426.36 216
13427.46 237
13428.55 196
13429.64 215
13430.74 256
13431.83 216
13432.93 196
13434.02 218
13435.12 243
13436.21 233
13437.30 206
13438.40 214
13439.49 250
13440.59 220
13441.68 205
13442.78 231
13443.87 210
13444.97 216
13446.06 244
13447.16 225
13448.25 214
13449.35 211
13450.44 227
13451.54 228
13452.63 191
13453.73 189
13454.82 257
13455.92 240
13457.01 190
13458.11 209
13459.20 220
13460.30 259
13461.39 231
13462.49 203
13463.59 204
13464.68 239
13465.78 235
13466.87 224
13467.97 228
13469.06 185
13470.16 228
13471.26 222
13472.35 230
13473.45 204
13474.54 218
13475.64 240
13476.74 221
13477.83 200
13478.93 226
13480.03 233
13481.12 236
13482.22 215
13483.31 211
13484.41 209
13485.51 237
13486.60 241
13487.70 227
13488.80 215
13489.89 189
13490.99 224
13492.09 255
13493.18 214
13494.28 230
13495.38 218
13496.47 252
13497.57 223
13498.67 201
13499.77 195
13500.86 214
13501.96 231
13503.06 230
13504.15 234
13505.25 232
13506.35 217
13507.45 237
13508.54 206
13509.64 194
13510.74 165
13511.84 228
13512.93 233
13514.03 238
13515.13 191
13516.23 188
13517.32 208
13518.42 194
13519.52 219
13520.62 197
13521.72 239
13522.81 215
13523.91 226
13525.01 227
13526.11 207
13527.21 223
13528.30 215
13529.40 200
13530.50 188
13531.60 188
13532.70 199
13533.80 218
13534.89 214
13535.99 195
13537.09 204
13538.19 244
13539.29 213
13540.39 190
13541.49 234
13542.58 229
13543.68 212
13544.78 201
13545.88 204
13546.98 196
13548.08 213
13549.18 205
13550.28 199
13551.38 176
13552.48 242
13553.58 242
13554.67 247
13555.77 200
13556.87 200
13557.97 218
13559.07 217
13560.17 213
13561.27 204
13562.37 230
13563.47 208
13564.57 214
13565.67 187
13566.77 184
13567.87 188
13568.97 205
13570.07 200
13571.17 188
13572.27 185
13573.37 214
13574.47 227
13575.57 209
13576.67 205
13577.77 205
13578.87 206
13579.97 209
13581.07 211
13582.17 172
13583.27 203
13584.37 244
13585.47 228
13586.57 240
13587.67 208
13588.77 176
13589.88 200
13590.98 215
13592.08 181
13593.18 199
13594.28 224
13595.38 232
13596.48 220
13597.58 210
13598.68 217
13599.78 214
13600.88 203
13601.99 224
13603.09 198
13604.19 196
13605.29 178
13606.39 216
13607.49 206
13608.59 205
13609.70 190
13610.80 221
13611.90 196
13613.00 182
13614.10 217
13615.20 203
13616.31 190
13617.41 205
13618.51 208
13619.61 191
13620.71 224
13621.82 186
13622.92 206
13624.02 179
13625.12 214
13626.22 187
13627.33 217
13628.43 207
13629.53 182
13630.63 176
13631.74 215
13632.84 217
13633.94 189
13635.04 206
13636.15 209
13637.25 224
13638.35 207
13639.45 225
13640.56 223
13641.66 245
13642.76 200
13643.87 192
13644.97 231
13646.07 203
13647.17 209
13648.28 184
13649.38 184
13650.48 205
13651.59 234
13652.69 212
13653.79 173
13654.90 180
13656.00 199
13657.10 200
13658.21 174
13659.31 192
13660.41 221
13661.52 210
13662.62 205
13663.72 210
13664.83 212
13665.93 189
13667.04 195
13668.14 202
13669.24 200
13670.35 178
13671.45 193
13672.56 188
13673.66 188
13674.76 178
13675.87 183
13676.97 217
13678.08 194
13679.18 207
13680.29 211
13681.39 210
13682.49 201
13683.60 182
13684.70 194
13685.81 169
13686.91 169
13688.02 184
13689.12 198
13690.23 184
13691.33 196
13692.44 183
13693.54 217
13694.65 191
13695.75 182
13696.86 193
13697.96 201
13699.07 198
13700.17 172
13701.28 171
13702.38 191
13703.49 202
13704.59 191
13705.70 214
13706.80 200
13707.91 197
13709.02 179
13710.12 200
13711.23 166
13712.33 171
13713.44 194
13714.54 215
13715.65 181
13716.76 189
13717.86 225
13718.97 209
13720.07 201
13721.18 203
13722.29 231
13723.39 197
13724.50 182
13725.60 208
13726.71 215
13727.82 163
13728.92 183
13730.03 182
13731.14 188
13732.24 201
13733.35 205
13734.46 188
13735.56 209
13736.67 196
13737.78 201
13738.88 192
13739.99 212
13741.10 231
13742.20 214
13743.31 224
13744.42 193
13745.52 225
13746.63 232
13747.74 242
13748.84 202
13749.95 187
13751.06 199
13752.17 194
13753.27 187
13754.38 215
13755.49 228
13756.60 216
13757.70 199
13758.81 218
13759.92 228
13761.03 197
13762.13 212
13763.24 227
13764.35 216
13765.46 204
13766.57 204
13767.67 240
13768.78 249
13769.89 234
13771.00 225
13772.11 203
13773.21 208
13774.32 186
13775.43 209
13776.54 225
13777.65 210
13778.75 212
13779.86 214
13780.97 224
13782.08 219
13783.19 223
13784.30 231
13785.41 232
13786.51 211
13787.62 193
13788.73 239
13789.84 221
13790.95 215
13792.06 237
13793.17 207
13794.28 170
13795.39 210
13796.49 227
13797.60 229
13798.71 211
13799.82 236
13800.93 251
13802.04 252
13803.15 228
13804.26 216
13805.37 232
13806.48 252
13807.59 257
13808.70 260
13809.81 221
13810.92 226
13812.03 236
13813.14 221
13814.25 237
13815.36 228
13816.47 242
13817.58 243
13818.69 248
13819.80 249
13820.91 225
13822.02 252
13823.13 236
13824.24 229
13825.35 222
13826.46 244
13827.57 211
13828.68 217
13829.79 214
13830.90 230
13832.01 218
13833.12 244
13834.23 236
13835.34 211
13836.45 208
13837.56 198
13838.67 234
13839.78 216
13840.89 216
13842.01 211
13843.12 205
13844.23 218
13845.34 202
13846.45 207
13847.56 221
13848.67 192
13849.78 234
13850.89 230
13852.01 233
13853.12 214
13854.23 242
13855.34 224
13856.45 207
13857.56 207
13858.67 247
13859.79 256
13860.90 222
13862.01 208
13863.12 253
13864.23 249
13865.34 230
13866.46 221
13867.57 250
13868.68 241
13869.79 243
13870.90 222
13872.02 250
13873.13 268
13874.24 261
13875.35 225
13876.47 241
13877.58 249
13878.69 221
13879.80 224
13880.92 240
13882.03 210
13883.14 231
13884.25 224
13885.37 228
13886.48 229
13887.59 237
13888.70 290
13889.82 290
13890.93 218
13892.04 215
13893.16 284
13894.27 289
13895.38 282
13896.49 267
13897.61 245
13898.72 267
13899.83 290
13900.95 279
13902.06 292
13903.17 237
13904.29 254
13905.40 261
13906.51 235
13907.63 251
13908.74 234
13909.85 233
13910.97 224
13912.08 245
13913.20 221
13914.31 232
13915.42 252
13916.54 267
13917.65 226
13918.77 214
13919.88 228
13920.99 218
13922.11 227
13923.22 219
13924.34 215
13925.45 212
13926.56 239
13927.68 236
13928.79 213
13929.91 216
13931.02 229
13932.14 227
13933.25 239
13934.37 240
13935.48 224
13936.60 239
13937.71 232
13938.83 262
13939.94 213
13941.05 206
13942.17 224
13943.28 240
13944.40 260
13945.51 204
13946.63 205
13947.75 231
13948.86 213
13949.98 213
13951.09 215
13952.21 193
13953.32 214
13954.44 210
13955.55 221
13956.67 196
13957.78 217
13958.90 210
13960.01 192
13961.13 209
13962.25 221
13963.36 217
13964.48 221
13965.59 220
13966.71 216
13967.83 214
13968.94 206
13970.06 198
13971.17 213
13972.29 204
13973.41 190
13974.52 203
13975.64 204
13976.75 227
13977.87 195
13978.99 216
13980.10 241
13981.22 218
13982.34 193
13983.45 205
13984.57 199
13985.69 222
13986.80 214
13987.92 222
13989.04 194
13990.15 203
13991.27 159
13992.39 185
13993.50 204
13994.62 188
13995.74 195
13996.86 196
13997.97 209
13999.09 188
14000.21 203
14001.33 205
14002.44 207
14003.56 212
14004.68 187
14005.79 235
14006.91 214
14008.03 196
14009.15 178
14010.27 191
14011.38 187
14012.50 206
14013.62 174
14014.74 206
14015.85 186
14016.97 227
14018.09 220
14019.21 220
14020.33 179
14021.44 196
14022.56 198
14023.68 185
14024.80 175
14025.92 187
14027.04 206
14028.15 204
14029.27 208
14030.39 196
14031.51 209
14032.63 205
14033.75 200
14034.86 184
14035.98 221
14037.10 191
14038.22 206
14039.34 205
14040.46 204
14041.58 199
14042.70 218
14043.82 190
14044.93 158
14046.05 188
14047.17 202
14048.29 208
14049.41 224
14050.53 221
14051.65 228
14052.77 198
14053.89 195
14055.01 188
14056.13 212
14057.25 183
14058.37 195
14059.49 214
14060.61 223
14061.73 227
14062.85 213
14063.97 219
14065.09 230
14066.20 209
14067.32 227
14068.44 217
14069.56 205
14070.68 206
14071.81 222
14072.93 221
14074.05 201
14075.17 225
14076.29 231
14077.41 195
14078.53 190
14079.65 197
14080.77 187
14081.89 217
14083.01 184
14084.13 220
14085.25 217
14086.37 224
14087.49 211
14088.61 252
14089.73 219
14090.85 220
14091.97 231
14093.10 245
14094.22 250
14095.34 224
14096.46 226
14097.58 214
14098.70 217
14099.82 238
14100.94 249
14102.07 241
14103.19 232
14104.31 211
14105.43 212
14106.55 229
14107.67 192
14108.79 190
14109.92 221
14111.04 227
14112.16 200
14113.28 204
14114.40 188
14115.52 209
14116.65 190
14117.77 222
14118.89 233
14120.01 210
14121.13 237
14122.26 219
14123.38 202
14124.50 192
14125.62 227
14126.75 243
14127.87 213
14128.99 184
14130.11 199
14131.24 213
14132.36 238
14133.48 219
14134.60 220
14135.73 218
14136.85 224
14137.97 219
14139.09 220
14140.22 230
14141.34 221
14142.46 208
14143.59 236
14144.71 202
14145.83 228
14146.95 256
14148.08 239
14149.20 218
14150.32 211
14151.45 202
14152.57 210
14153.69 198
14154.82 203
14155.94 231
14157.06 204
14158.19 221
14159.31 243
14160.44 221
14161.56 222
14162.68 208
14163.81 232
14164.93 232
14166.05 244
14167.18 214
14168.30 216
14169.43 206
14170.55 201
14171.67 231
14172.80 223
14173.92 223
14175.05 212
14176.17 201
14177.30 207
14178.42 208
14179.54 182
14180.67 244
14181.79 224
14182.92 229
14184.04 190
14185.17 213
14186.29 205
14187.42 217
14188.54 198
14189.67 209
14190.79 201
14191.92 203
14193.04 226
14194.17 224
14195.29 201
14196.42 203
14197.54 222
14198.67 218
14199.79 208
14200.92 189
14202.04 205
14203.17 185
14204.29 198
14205.42 195
14206.54 203
14207.67 181
14208.79 197
14209.92 184
14211.05 193
14212.17 199
14213.30 208
14214.42 198
14215.55 201
14216.67 225
14217.80 185
14218.93 186
14220.05 205
14221.18 203
14222.30 205
14223.43 179
14224.56 170
14225.68 190
14226.81 215
14227.94 208
14229.06 207
14230.19 205
14231.32 205
14232.44 195
14233.57 211
14234.70 199
14235.82 197
14236.95 218
14238.08 222
14239.20 184
14240.33 187
14241.46 204
14242.58 210
14243.71 197
14244.84 186
14245.96 193
14247.09 206
14248.22 216
14249.34 203
14250.47 211
14251.60 205
14252.73 183
14253.85 198
14254.98 205
14256.11 201
14257.24 213
14258.36 170
14259.49 191
14260.62 175
14261.75 191
14262.87 197
14264.00 210
14265.13 183
14266.26 187
14267.39 199
14268.51 199
14269.64 211
14270.77 175
14271.90 186
14273.03 185
14274.15 203
14275.28 201
14276.41 213
14277.54 188
14278.67 164
14279.80 192
14280.92 207
14282.05 205
14283.18 205
14284.31 198
14285.44 187
14286.57 173
14287.70 192
14288.82 203
14289.95 172
14291.08 186
14292.21 187
14293.34 231
14294.47 193
14295.60 198
14296.73 195
14297.86 194
14298.99 194
14300.11 184
14301.24 195
14302.37 194
14303.50 187
14304.63 180
14305.76 196
14306.89 199
14308.02 198
14309.15 184
14310.28 189
14311.41 185
14312.54 180
14313.67 193
14314.80 201
14315.93 182
14317.06 183
14318.19 222
14319.32 231
14320.45 187
14321.58 157
14322.71 190
14323.84 186
14324.97 171
14326.10 180
14327.23 199
14328.36 174
14329.49 207
14330.62 207
14331.75 178
14332.88 183
14334.01 190
14335.14 168
14336.27 205
14337.40 183
14338.53 185
14339.66 197
14340.79 184
14341.93 201
14343.06 170
14344.19 178
14345.32 181
14346.45 181
14347.58 194
14348.71 178
14349.84 175
14350.97 182
14352.11 200
14353.24 179
14354.37 178
14355.50 183
14356.63 206
14357.76 202
14358.89 172
14360.03 169
14361.16 199
14362.29 178
14363.42 207
14364.55 202
14365.68 178
14366.82 164
14367.95 195
14369.08 198
14370.21 173
14371.34 172
14372.48 187
14373.61 209
14374.74 179
14375.87 181
14377.00 194
14378.14 175
14379.27 178
14380.40 175
14381.53 157
14382.67 156
14383.80 173
14384.93 198
14386.06 173
14387.20 182
14388.33 180
14389.46 178
14390.59 192
14391.73 187
14392.86 177
14393.99 186
14395.13 190
14396.26 186
14397.39 181
14398.53 184
14399.66 182
14400.79 186
14401.92 211
14403.06 204
14404.19 191
14405.32 194
14406.46 209
14407.59 197
14408.72 185
14409.86 212
14410.99 232
14412.13 178
14413.26 158
14414.39 188
14415.53 187
14416.66 193
14417.79 175
14418.93 186
14420.06 182
14421.20 206
14422.33 207
14423.46 193
14424.60 206
14425.73 219
14426.87 223
14428.00 215
14429.14 200
14430.27 152
14431.40 187
14432.54 175
14433.67 190
14434.81 195
14435.94 207
14437.08 211
14438.21 182
14439.35 171
14440.48 182
14441.62 196
14442.75 202
14443.88 209
14445.02 183
14446.15 182
14447.29 206
14448.42 216
14449.56 199
14450.70 199
14451.83 184
14452.97 209
14454.10 206
14455.24 233
14456.37 213
14457.51 230
14458.64 215
14459.78 204
14460.91 201
14462.05 186
14463.18 190
14464.32 199
14465.46 194
14466.59 200
14467.73 201
14468.86 210
14470.00 198
14471.14 214
14472.27 203
14473.41 217
14474.54 207
14475.68 187
14476.82 213
14477.95 219
14479.09 219
14480.22 211
14481.36 206
14482.50 199
14483.63 205
14484.77 208
14485.91 194
14487.04 200
14488.18 191
14489.32 211
14490.45 198
14491.59 165
14492.73 165
14493.86 176
14495.00 199
14496.14 201
14497.27 205
14498.41 197
14499.55 214
14500.69 214
14501.82 191
14502.96 186
14504.10 190
14505.23 170
14506.37 171
14507.51 208
14508.65 178
14509.78 182
14510.92 217
14512.06 198
14513.20 189
14514.33 175
14515.47 193
14516.61 198
14517.75 181
14518.89 170
14520.02 181
14521.16 189
14522.30 185
14523.44 200
14524.57 179
14525.71 175
14526.85 189
14527.99 198
14529.13 170
14530.27 188
14531.40 187
14532.54 174
14533.68 163
14534.82 171
14535.96 169
14537.10 179
14538.23 169
14539.37 171
14540.51 189
14541.65 169
14542.79 159
14543.93 170
14545.07 200
14546.21 158
14547.35 173
14548.48 138
14549.62 170
14550.76 172
14551.90 189
14553.04 160
14554.18 151
14555.32 183
14556.46 175
14557.60 165
14558.74 167
14559.88 174
14561.02 164
14562.16 186
14563.30 175
14564.43 198
14565.57 198
14566.71 172
14567.85 174
14568.99 181
14570.13 187
14571.27 178
14572.41 173
14573.55 186
14574.69 176
14575.83 179
14576.97 193
14578.11 174
14579.25 167
14580.39 151
14581.53 191
14582.67 190
14583.81 170
14584.96 138
14586.10 171
14587.24 170
14588.38 199
14589.52 179
14590.66 183
14591.80 165
14592.94 157
14594.08 167
14595.22 185
14596.36 180
14597.50 184
14598.64 191
14599.78 158
14600.93 154
14602.07 173
14603.21 165
14604.35 189
14605.49 171
14606.63 169
14607.77 157
14608.91 194
14610.06 186
14611.20 166
14612.34 196
14613.48 196
14614.62 194
14615.76 170
14616.91 138
14618.05 172
14619.19 162
14620.33 162
14621.47 155
14622.61 177
14623.76 191
14624.90 185
14626.04 195
14627.18 202
14628.32 191
14629.47 206
14630.61 195
14631.75 206
14632.89 190
14634.04 192
14635.18 193
14636.32 185
14637.46 200
14638.61 194
14639.75 184
14640.89 162
14642.03 185
14643.18 196
14644.32 189
14645.46 178
14646.60 190
14647.75 176
14648.89 157
14650.03 164
14651.18 157
14652.32 154
14653.46 168
14654.61 194
14655.75 158
14656.89 160
14658.03 167
14659.18 162
14660.32 167
14661.46 183
14662.61 164
14663.75 170
14664.90 170
14666.04 161
14667.18 163
14668.33 145
14669.47 154
14670.61 164
14671.76 198
14672.90 158
14674.05 155
14675.19 171
14676.33 174
14677.48 169
14678.62 185
14679.77 193
14680.91 197
14682.05 175
14683.20 190
14684.34 198
14685.49 177
14686.63 189
14687.78 178
14688.92 182
14690.06 152
14691.21 180
14692.35 156
14693.50 165
14694.64 146
14695.79 165
14696.93 164
14698.08 160
14699.22 168
14700.37 169
14701.51 173
14702.66 147
14703.80 172
14704.95 165
14706.09 175
14707.24 153
14708.38 158
14709.53 156
14710.67 178
14711.82 136
14712.96 152
14714.11 167
14715.26 157
14716.40 166
14717.55 148
14718.69 169
14719.84 159
14720.98 181
14722.13 150
14723.28 150
14724.42 142
14725.57 189
14726.71 168
14727.86 162
14729.01 132
14730.15 167
14731.30 160
14732.44 144
14733.59 158
14734.74 164
14735.88 159
14737.03 161
14738.18 168
14739.32 153
14740.47 165
14741.61 176
14742.76 174
14743.91 155
14745.05 177
14746.20 144
14747.35 184
14748.49 172
14749.64 130
14750.79 151
14751.94 173
14753.08 168
14754.23 139
14755.38 152
14756.52 160
14757.67 149
14758.82 159
14759.97 148
14761.11 162
14762.26 195
14763.41 181
14764.55 168
14765.70 155
14766.85 157
14768.00 183
14769.15 195
14770.29 174
14771.44 164
14772.59 155
14773.74 154
14774.88 139
14776.03 137
14777.18 173
14778.33 169
14779.48 165
14780.62 145
14781.77 161
14782.92 161
14784.07 165
14785.22 168
14786.36 169
14787.51 162
14788.66 179
14789.81 193
14790.96 149
14792.11 165
14793.26 173
14794.40 195
14795.55 193
14796.70 148
14797.85 146
14799.00 189
14800.15 167
14801.30 154
14802.45 155
14803.59 168
14804.74 184
14805.89 139
14807.04 146
14808.19 153
14809.34 167
14810.49 144
14811.64 173
14812.79 163
14813.94 147
14815.09 140
14816.24 169
14817.39 156
14818.53 138
14819.68 161
14820.83 149
14821.98 171
14823.13 149
14824.28 155
14825.43 161
14826.58 152
14827.73 160
14828.88 168
14830.03 156
14831.18 139
14832.33 133
14833.48 165
14834.63 167
14835.78 147
14836.93 159
14838.08 155
14839.23 166
14840.38 164
14841.53 148
14842.69 145
14843.84 156
14844.99 153
14846.14 182
14847.29 137
14848.44 134
14849.59 156
14850.74 157
14851.89 142
14853.04 143
14854.19 160
14855.34 154
14856.49 140
14857.65 145
14858.80 164
14859.95 149
14861.10 138
14862.25 155
14863.40 147
14864.55 129
14865.70 148
14866.86 164
14868.01 139
14869.16 139
14870.31 141
14871.46 138
14872.61 157
14873.77 151
14874.92 148
14876.07 160
14877.22 151
14878.37 147
14879.52 152
14880.68 161
14881.83 160
14882.98 134
14884.13 137
14885.28 154
14886.44 151
14887.59 131
14888.74 162
14889.89 119
14891.05 147
14892.20 170
14893.35 146
14894.50 158
14895.66 145
14896.81 130
14897.96 168
14899.11 142
14900.27 141
14901.42 128
14902.57 150
14903.72 173
14904.88 135
14906.03 138
14907.18 139
14908.34 155
14909.49 141
14910.64 144
14911.80 143
14912.95 153
14914.10 151
14915.26 148
14916.41 139
14917.56 153
14918.72 150
14919.87 152
14921.02 139
14922.18 137
14923.33 169
14924.48 178
14925.64 163
14926.79 163
14927.94 147
14929.10 159
14930.25 171
14931.41 147
14932.56 144
14933.71 160
14934.87 161
14936.02 155
14937.18 157
14938.33 206
14939.48 149
14940.64 149
14941.79 154
14942.95 177
14944.10 167
14945.26 174
14946.41 175
14947.57 169
14948.72 164
14949.87 171
14951.03 176
14952.18 161
14953.34 149
14954.49 150
14955.65 162
14956.80 149
14957.96 139
14959.11 135
14960.27 156
14961.42 180
14962.58 170
14963.73 159
14964.89 136
14966.04 133
14967.20 175
14968.36 158
14969.51 139
14970.67 163
14971.82 147
14972.98 173
14974.13 171
14975.29 129
14976.44 143
14977.60 128
14978.76 167
14979.91 167
14981.07 152
14982.22 166
14983.38 149
14984.53 168
14985.69 132
14986.85 144
14988.00 156
14989.16 165
14990.32 142
14991.47 136
14992.63 147
14993.78 141
14994.94 139
14996.10 160
14997.25 151
14998.41 152
14999.57 145
15000.72 151
15001.88 160
15003.04 155
15004.19 162
15005.35 157
15006.51 167
15007.66 134
15008.82 137
15009.98 139
15011.13 137
15012.29 131
15013.45 161
15014.61 161
15015.76 148
15016.92 177
15018.08 157
15019.23 158
15020.39 131
15021.55 150
15022.71 143
15023.86 158
15025.02 147
15026.18 158
15027.34 145
15028.49 130
15029.65 139
15030.81 160
15031.97 155
15033.13 148
15034.28 143
15035.44 150
15036.60 144
15037.76 122
15038.92 143
15040.07 148
15041.23 144
15042.39 132
15043.55 140
15044.71 149
15045.87 137
15047.02 153
15048.18 126
15049.34 141
15050.50 159
15051.66 143
15052.82 166
15053.98 148
15055.13 141
15056.29 158
15057.45 138
15058.61 150
15059.77 127
15060.93 141
15062.09 120
15063.25 131
15064.40 160
15065.56 127
15066.72 138
15067.88 141
15069.04 149
15070.20 139
15071.36 149
15072.52 123
15073.68 165
15074.84 169
15076.00 154
15077.16 137
15078.32 140
15079.48 148
15080.64 154
15081.80 135
15082.96 133
15084.12 133
15085.28 129
15086.44 139
15087.60 122
15088.76 136
15089.92 131
15091.08 163
15092.24 143
15093.40 127
15094.56 125
15095.72 164
15096.88 165
15098.04 137
15099.20 126
15100.36 147
15101.52 166
15102.68 161
15103.84 142
15105.00 126
15106.16 166
15107.32 148
15108.48 157
15109.64 158
15110.80 135
15111.96 130
15113.13 156
15114.29 147
15115.45 142
15116.61 122
15117.77 165
15118.93 153
15120.09 143
15121.25 136
15122.42 139
15123.58 168
15124.74 156
15125.90 129
15127.06 135
15128.22 155
15129.38 143
15130.55 151
15131.71 130
15132.87 139
15134.03 153
15135.19 132
15136.35 130
15137.52 131
15138.68 163
15139.84 143
15141.00 146
15142.16 109
15143.33 143
15144.49 145
15145.65 137
15146.81 142
15147.97 135
15149.14 129
15150.30 147
15151.46 149
15152.62 146
15153.79 158
15154.95 134
15156.11 146
15157.27 129
15158.44 144
15159.60 166
15160.76 148
15161.93 128
15163.09 127
15164.25 121
15165.41 136
15166.58 133
15167.74 155
15168.90 158
15170.07 139
15171.23 145
15172.39 127
15173.56 150
15174.72 150
15175.88 146
15177.05 150
15178.21 167
15179.37 139
15180.54 145
15181.70 144
15182.86 156
15184.03 161
15185.19 137
15186.36 135
15187.52 146
15188.68 146
15189.85 124
15191.01 134
15192.17 149
15193.34 143
15194.50 148
15195.67 153
15196.83 144
15198.00 168
15199.16 158
15200.32 151
15201.49 143
15202.65 180
15203.82 149
15204.98 175
15206.15 130
15207.31 138
15208.48 155
15209.64 144
15210.80 165
15211.97 136
15213.13 146
15214.30 129
15215.46 140
15216.63 159
15217.79 164
15218.96 137
15220.12 170
15221.29 180
15222.45 174
15223.62 140
15224.78 146
15225.95 153
15227.11 176
15228.28 166
15229.45 155
15230.61 154
15231.78 163
15232.94 170
15234.11 173
15235.27 159
15236.44 166
15237.60 145
15238.77 150
15239.94 156
15241.10 146
15242.27 140
15243.43 148
15244.60 158
15245.77 145
15246.93 157
15248.10 154
15249.26 127
15250.43 159
15251.60 141
15252.76 124
15253.93 147
15255.10 151
15256.26 147
15257.43 144
15258.60 170
15259.76 156
15260.93 162
15262.10 140
15263.26 149
15264.43 153
15265.60 146
15266.76 165
15267.93 171
15269.10 134
15270.26 167
15271.43 136
15272.60 156
15273.76 146
15274.93 142
15276.10 109
15277.27 136
15278.43 149
15279.60 183
15280.77 148
15281.94 143
15283.10 148
15284.27 145
15285.44 154
15286.61 132
15287.77 136
15288.94 137
15290.11 167
15291.28 140
15292.44 145
15293.61 133
15294.78 142
15295.95 151
15297.12 153
15298.28 132
15299.45 124
15300.62 136
15301.79 121
15302.96 158
15304.12 146
15305.29 130
15306.46 134
15307.63 143
15308.80 116
15309.97 145
15311.14 154
15312.30 139
15313.47 160
15314.64 137
15315.81 134
15316.98 156
15318.15 136
15319.32 121
15320.49 144
15321.65 156
15322.82 157
15323.99 135
15325.16 144
15326.33 131
15327.50 123
15328.67 150
15329.84 155
15331.01 132
15332.18 137
15333.35 129
15334.52 120
15335.69 148
15336.85 125
15338.02 121
15339.19 136
15340.36 143
15341.53 131
15342.70 136
15343.87 133
15345.04 140
15346.21 143
15347.38 130
15348.55 131
15349.72 146
15350.89 152
15352.06 149
15353.23 136
15354.40 158
15355.57 163
15356.74 145
15357.91 146
15359.08 118
15360.25 141
15361.43 150
15362.60 148
15363.77 136
15364.94 121
15366.11 135
15367.28 151
15368.45 164
15369.62 157
15370.79 151
15371.96 126
15373.13 137
15374.30 126
15375.47 131
15376.65 149
15377.82 143
15378.99 142
15380.16 155
15381.33 121
15382.50 120
15383.67 125
15384.84 139
15386.02 133
15387.19 128
15388.36 129
15389.53 131
15390.70 169
15391.87 137
15393.04 135
15394.22 124
15395.39 164
15396.56 147
15397.73 149
15398.90 122
15400.08 113
15401.25 130
15402.42 141
15403.59 144
15404.76 151
15405.94 153
15407.11 137
15408.28 149
15409.45 144
15410.63 147
15411.80 138
15412.97 139
15414.14 120
15415.31 138
15416.49 132
15417.66 143
15418.83 115
15420.01 132
15421.18 112
15422.35 157
15423.52 145
15424.70 132
15425.87 130
15427.04 144
15428.22 146
15429.39 117
15430.56 113
15431.73 139
15432.91 145
15434.08 126
15435.25 128
15436.43 128
15437.60 139
15438.77 159
15439.95 128
15441.12 113
15442.30 129
15443.47 129
15444.64 150
15445.82 138
15446.99 134
15448.16 144
15449.34 142
15450.51 147
15451.69 124
15452.86 126
15454.03 118
15455.21 151
15456.38 136
15457.56 146
15458.73 137
15459.90 148
15461.08 164
15462.25 137
15463.43 117
15464.60 146
15465.78 134
15466.95 138
15468.12 123
15469.30 129
15470.47 137
15471.65 140
15472.82 154
15474.00 141
15475.17 163
15476.35 142
15477.52 138
15478.70 130
15479.87 142
15481.05 151
15482.22 138
15483.40 148
15484.57 120
15485.75 134
15486.92 132
15488.10 124
15489.27 130
15490.45 129
15491.62 123
15492.80 147
15493.98 134
15495.15 137
15496.33 124
15497.50 146
15498.68 158
15499.85 137
15501.03 117
15502.21 142
15503.38 134
15504.56 155
15505.73 149
15506.91 113
15508.09 124
15509.26 151
15510.44 149
15511.61 143
15512.79 144
15513.97 147
15515.14 129
15516.32 146
15517.50 144
15518.67 163
15519.85 142
15521.02 148
15522.20 140
15523.38 136
15524.55 135
15525.73 154
15526.91 152
15528.09 168
15529.26 158
15530.44 145
15531.62 132
15532.79 139
15533.97 142
15535.15 145
15536.32 129
15537.50 145
15538.68 130
15539.86 133
15541.03 131
15542.21 144
15543.39 148
15544.57 178
15545.74 166
15546.92 158
15548.10 143
15549.28 157
15550.45 156
15551.63 143
15552.81 172
15553.99 141
15555.16 146
15556.34 161
15557.52 156
15558.70 169
15559.88 154
15561.05 136
15562.23 162
15563.41 163
15564.59 154
15565.77 156
15566.95 153
15568.12 155
15569.30 134
15570.48 147
15571.66 163
15572.84 145
15574.02 157
15575.19 145
15576.37 163
15577.55 172
15578.73 168
15579.91 155
15581.09 167
15582.27 166
15583.45 175
15584.62 189
15585.80 167
15586.98 175
15588.16 181
15589.34 150
15590.52 149
15591.70 175
15592.88 193
15594.06 150
15595.24 184
15596.42 182
15597.60 193
15598.78 172
15599.96 160
15601.14 169
15602.31 178
15603.49 155
15604.67 170
15605.85 166
15607.03 189
15608.21 177
15609.39 187
15610.57 190
15611.75 196
15612.93 195
15614.11 193
15615.29 188
15616.47 184
15617.65 197
15618.83 210
15620.01 199
15621.19 181
15622.38 182
15623.56 195
15624.74 176
15625.92 193
15627.10 165
15628.28 185
15629.46 207
15630.64 186
15631.82 184
15633.00 204
15634.18 217
15635.36 180
15636.54 198
15637.72 195
15638.91 181
15640.09 207
15641.27 241
15642.45 187
15643.63 175
15644.81 228
15645.99 246
15647.17 253
15648.36 203
15649.54 217
15650.72 233
15651.90 235
15653.08 239
15654.26 211
15655.44 226
15656.63 229
15657.81 247
15658.99 221
15660.17 209
15661.35 272
15662.54 257
15663.72 241
15664.90 223
15666.08 214
15667.26 213
15668.45 229
15669.63 221
15670.81 223
15671.99 228
15673.17 256
15674.36 244
15675.54 242
15676.72 243
15677.90 249
15679.09 244
15680.27 252
15681.45 227
15682.63 232
15683.82 269
15685.00 248
15686.18 243
15687.37 243
15688.55 227
15689.73 226
15690.91 270
15692.10 260
15693.28 240
15694.46 248
15695.65 289
15696.83 271
15698.01 276
15699.20 290
15700.38 276
15701.56 258
15702.75 274
15703.93 306
15705.11 282
15706.30 294
15707.48 302
15708.66 289
15709.85 289
15711.03 298
15712.22 321
15713.40 315
15714.58 329
15715.77 332
15716.95 360
15718.14 348
15719.32 352
15720.50 361
15721.69 312
15722.87 330
15724.06 320
15725.24 350
15726.43 334
15727.61 290
15728.79 329
15729.98 271
15731.16 302
15732.35 304
15733.53 330
15734.72 282
15735.90 332
15737.09 346
15738.27 287
15739.46 306
15740.64 317
15741.83 312
15743.01 315
15744.20 308
15745.38 315
15746.57 305
15747.75 261
15748.94 293
15750.12 309
15751.31 314
15752.49 313
15753.68 332
15754.86 324
15756.05 332
15757.23 329
15758.42 318
15759.60 342
15760.79 349
15761.98 319
15763.16 306
15764.35 344
15765.53 321
15766.72 285
15767.90 271
15769.09 334
15770.28 297
15771.46 278
15772.65 287
15773.83 297
15775.02 287
15776.21 236
15777.39 254
15778.58 253
15779.77 284
15780.95 264
15782.14 279
15783.33 247
15784.51 242
15785.70 257
15786.89 285
15788.07 287
15789.26 264
15790.45 268
15791.63 257
15792.82 260
15794.01 246
15795.19 232
15796.38 236
15797.57 261
15798.75 227
15799.94 255
15801.13 206
15802.32 187
15803.50 206
15804.69 259
15805.88 193
15807.06 225
15808.25 204
15809.44 205
15810.63 217
15811.81 251
15813.00 244
15814.19 226
15815.38 219
15816.57 248
15817.75 238
15818.94 244
15820.13 217
15821.32 211
15822.50 225
15823.69 207
15824.88 215
15826.07 185
15827.26 219
15828.44 224
15829.63 194
15830.82 220
15832.01 219
15833.20 221
15834.39 227
15835.57 196
15836.76 187
15837.95 225
15839.14 224
15840.33 194
15841.52 214
15842.71 241
15843.90 227
15845.08 207
15846.27 217
15847.46 190
15848.65 206
15849.84 216
15851.03 201
15852.22 209
15853.41 200
15854.60 209
15855.79 219
15856.97 195
15858.16 198
15859.35 216
15860.54 237
15861.73 222
15862.92 199
15864.11 187
15865.30 206
15866.49 225
15867.68 193
15868.87 177
15870.06 232
15871.25 212
15872.44 219
15873.63 217
15874.82 173
15876.01 209
15877.20 195
15878.39 238
15879.58 224
15880.77 212
15881.96 202
15883.15 213
15884.34 209
15885.53 195
15886.72 200
15887.91 187
15889.10 188
15890.29 209
15891.48 186
15892.67 202
15893.86 196
15895.05 195
15896.24 219
15897.44 215
15898.63 227
15899.82 211
15901.01 225
15902.20 193
15903.39 228
15904.58 214
15905.77 224
15906.96 218
15908.15 227
15909.35 213
15910.54 208
15911.73 224
15912.92 211
15914.11 245
15915.30 209
15916.49 203
15917.69 195
15918.88 189
15920.07 188
15921.26 193
15922.45 178
15923.64 213
15924.84 182
15926.03 196
15927.22 194
15928.41 197
15929.60 196
15930.80 168
15931.99 181
15933.18 177
15934.37 180
15935.56 178
15936.76 172
15937.95 185
15939.14 193
15940.33 164
15941.53 158
15942.72 196
15943.91 189
15945.10 170
15946.30 188
15947.49 165
15948.68 147
15949.87 158
15951.07 166
15952.26 179
15953.45 179
15954.65 188
15955.84 159
15957.03 163
15958.22 175
15959.42 179
15960.61 171
15961.80 158
15963.00 194
15964.19 182
15965.38 180
15966.58 141
15967.77 181
15968.96 187
15970.16 174
15971.35 166
15972.54 175
15973.74 146
15974.93 166
15976.13 173
15977.32 194
15978.51 168
15979.71 171
15980.90 181
15982.09 156
15983.29 171
15984.48 172
15985.68 153
15986.87 164
15988.06 181
15989.26 170
15990.45 193
15991.65 182
15992.84 172
15994.04 209
15995.23 184
15996.43 150
15997.62 135
15998.81 134
16000.01 143
16001.20 143
16002.40 145
16003.59 153
16004.79 135
16005.98 155
16007.18 149
16008.37 168
16009.57 145
16010.76 177
16011.96 178
16013.15 149
16014.35 153
16015.54 162
16016.74 180
16017.93 160
16019.13 153
16020.32 160
16021.52 156
16022.72 159
16023.91 161
16025.11 147
16026.30 158
16027.50 168
16028.69 164
16029.89 148
16031.08 152
16032.28 193
16033.48 172
16034.67 155
16035.87 164
16037.06 156
16038.26 153
16039.46 168
16040.65 138
16041.85 143
16043.05 145
16044.24 154
16045.44 156
16046.63 160
16047.83 134
16049.03 151
16050.22 156
16051.42 146
16052.62 164
16053.81 142
16055.01 142
16056.21 165
16057.40 163
16058.60 134
16059.80 151
16060.99 158
16062.19 154
16063.39 136
16064.58 148
16065.78 163
16066.98 165
16068.18 158
16069.37 143
16070.57 146
16071.77 177
16072.97 167
16074.16 151
16075.36 160
16076.56 142
16077.76 167
16078.95 128
16080.15 132
16081.35 134
16082.55 158
16083.74 168
16084.94 167
16086.14 149
16087.34 155
16088.53 158
16089.73 147
16090.93 137
16092.13 132
16093.33 161
16094.53 151
16095.72 158
16096.92 141
16098.12 155
16099.32 152
16100.52 136
16101.72 148
16102.91 133
16104.11 142
16105.31 121
16106.51 134
16107.71 119
16108.91 145
16110.11 165
16111.30 139
16112.50 169
16113.70 157
16114.90 145
16116.10 166
16117.30 149
16118.50 196
16119.70 149
16120.90 129
16122.10 152
16123.29 131
16124.49 132
16125.69 144
16126.89 141
16128.09 169
16129.29 162
16130.49 137
16131.69 146
16132.89 165
16134.09 169
16135.29 154
16136.49 142
16137.69 159
16138.89 145
16140.09 129
16141.29 152
16142.49 153
16143.69 167
16144.89 146
16146.09 152
16147.29 166
16148.49 174
16149.69 160
16150.89 112
16152.09 148
16153.29 156
16154.49 167
16155.69 158
16156.89 177
16158.09 138
16159.29 147
16160.49 155
16161.69 151
16162.89 169
16164.09 158
16165.30 156
16166.50 153
16167.70 152
16168.90 138
16170.10 167
16171.30 157
16172.50 154
16173.70 160
16174.90 164
16176.10 200
16177.31 177
16178.51 149
16179.71 167
16180.91 138
16182.11 160
16183.31 167
16184.51 167
16185.72 162
16186.92 134
16188.12 142
16189.32 158
16190.52 160
16191.72 164
16192.93 150
16194.13 169
16195.33 166
16196.53 164
16197.73 191
16198.94 158
16200.14 175
16201.34 178
16202.54 146
16203.74 173
16204.95 168
16206.15 166
16207.35 173
16208.55 192
16209.76 181
16210.96 149
16212.16 154
16213.36 176
16214.57 182
16215.77 174
16216.97 174
16218.17 183
16219.38 198
16220.58 172
16221.78 192
16222.99 218
16224.19 174
16225.39 185
16226.59 202
16227.80 209
16229.00 213
16230.20 190
16231.41 176
16232.61 175
16233.81 202
16235.02 189
16236.22 195
16237.42 184
16238.63 213
16239.83 217
16241.04 190
16242.24 217
16243.44 207
16244.65 203
16245.85 189
16247.05 202
16248.26 208
16249.46 225
16250.67 209
16251.87 213
16253.07 205
16254.28 204
16255.48 216
16256.69 223
16257.89 188
16259.09 204
16260.30 222
16261.50 230
16262.71 255
16263.91 257
16265.12 230
16266.32 261
16267.53 254
16268.73 228
16269.94 231
16271.14 247
16272.34 247
16273.55 255
16274.75 256
16275.96 251
16277.16 275
16278.37 284
16279.57 249
16280.78 263
16281.98 262
16283.19 250
16284.39 232
16285.60 249
16286.81 263
16288.01 256
16289.22 253
16290.42 263
16291.63 263
16292.83 269
16294.04 264
16295.24 265
16296.45 273
16297.66 270
16298.86 313
16300.07 301
16301.27 313
16302.48 304
16303.68 287
16304.89 282
16306.10 280
16307.30 263
16308.51 275
16309.71 309
16310.92 302
16312.13 293
16313.33 285
16314.54 263
16315.75 278
16316.95 265
16318.16 275
16319.37 274
16320.57 258
16321.78 251
16322.99 256
16324.19 243
16325.40 266
16326.61 272
16327.81 234
16329.02 241
16330.23 233
16331.43 222
16332.64 205
16333.85 223
16335.05 203
16336.26 199
16337.47 219
16338.68 208
16339.88 252
16341.09 212
16342.30 196
16343.51 214
16344.71 201
16345.92 231
16347.13 213
16348.34 219
16349.54 217
16350.75 185
16351.96 170
16353.17 208
16354.37 201
16355.58 216
16356.79 196
16358.00 179
16359.21 183
16360.41 186
16361.62 193
16362.83 183
16364.04 178
16365.25 190
16366.45 183
16367.66 188
16368.87 185
16370.08 182
16371.29 215
16372.50 199
16373.71 185
16374.91 167
16376.12 191
16377.33 181
16378.54 181
16379.75 196
16380.96 158
16382.17 170
16383.38 180
16384.58 183
16385.79 178
16387.00 175
16388.21 182
16389.42 174
16390.63 162
16391.84 157
16393.05 196
16394.26 194
16395.47 162
16396.68 190
16397.89 188
16399.09 170
16400.30 146
16401.51 153
16402.72 198
16403.93 181
16405.14 175
16406.35 156
16407.56 193
16408.77 161
16409.98 163
16411.19 182
16412.40 173
16413.61 166
16414.82 164
16416.03 176
16417.24 181
16418.45 177
16419.66 169
16420.87 166
16422.08 182
16423.29 159
16424.50 187
16425.71 171
16426.92 161
16428.14 148
16429.35 197
16430.56 181
16431.77 165
16432.98 167
16434.19 160
16435.40 151
16436.61 173
16437.82 186
16439.03 169
16440.24 156
16441.45 159
16442.67 162
16443.88 168
16445.09 156
16446.30 155
16447.51 173
16448.72 159
16449.93 125
16451.14 140
16452.36 168
16453.57 168
16454.78 151
16455.99 160
16457.20 151
16458.41 132
16459.63 174
16460.84 150
16462.05 176
16463.26 160
16464.47 158
16465.68 166
16466.90 124
16468.11 139
16469.32 146
16470.53 167
16471.74 127
16472.96 117
16474.17 154
16475.38 150
16476.59 133
16477.81 134
16479.02 143
16480.23 148
16481.44 124
16482.66 146
16483.87 162
16485.08 128
16486.29 141
16487.51 163
16488.72 129
16489.93 121
16491.15 139
16492.36 151
16493.57 146
16494.78 132
16496.00 129
16497.21 130
16498.42 149
16499.64 146
16500.85 150
16502.06 162
16503.28 162
16504.49 147
16505.70 159
16506.92 159
16508.13 126
16509.34 141
16510.56 144
16511.77 129
16512.98 139
16514.20 129
16515.41 141
16516.63 138
16517.84 138
16519.05 135
16520.27 135
16521.48 120
16522.70 124
16523.91 153
16525.12 114
16526.34 145
16527.55 142
16528.77 152
16529.98 148
16531.20 119
16532.41 119
16533.62 158
16534.84 153
16536.05 133
16537.27 128
16538.48 152
16539.70 163
16540.91 129
16542.13 135
16543.34 148
16544.56 139
16545.77 150
16546.99 149
16548.20 107
16549.42 119
16550.63 130
16551.85 148
16553.06 119
16554.28 115
16555.49 142
16556.71 141
16557.92 135
16559.14 138
16560.35 140
16561.57 135
16562.78 140
16564.00 133
16565.21 143
16566.43 149
16567.65 137
16568.86 160
16570.08 142
16571.29 117
16572.51 114
16573.73 128
16574.94 151
16576.16 160
16577.37 120
16578.59 163
16579.81 166
16581.02 123
16582.24 163
16583.45 140
16584.67 123
16585.89 140
16587.10 141
16588.32 152
16589.54 133
16590.75 130
16591.97 135
16593.19 142
16594.40 132
16595.62 140
16596.84 128
16598.05 129
16599.27 133
16600.49 126
16601.70 153
16602.92 146
16604.14 146
16605.35 138
16606.57 141
16607.79 135
16609.01 110
16610.22 121
16611.44 115
16612.66 126
16613.88 128
16615.09 163
16616.31 130
16617.53 124
16618.75 118
16619.96 131
16621.18 125
16622.40 159
16623.62 120
16624.83 124
16626.05 113
16627.27 121
16628.49 148
16629.71 113
16630.92 127
16632.14 107
16633.36 122
16634.58 131
16635.80 103
16637.01 111
16638.23 113
16639.45 119
16640.67 96
16641.89 123
16643.11 130
16644.32 114
16645.54 129
16646.76 125
16647.98 121
16649.20 112
16650.42 123
16651.64 127
16652.86 117
16654.07 144
16655.29 120
16656.51 132
16657.73 114
16658.95 110
16660.17 111
16661.39 124
16662.61 121
16663.83 128
16665.05 134
16666.27 105
16667.48 133
16668.70 130
16669.92 130
16671.14 146
16672.36 140
16673.58 130
16674.80 140
16676.02 127
16677.24 141
16678.46 131
16679.68 148
16680.90 125
16682.12 130
16683.34 128
16684.56 141
16685.78 125
16687.00 129
16688.22 134
16689.44 131
16690.66 129
16691.88 126
16693.10 130
16694.32 129
16695.54 135
16696.76 113
16697.98 122
16699.20 114
16700.42 122
16701.64 122
16702.87 142
16704.09 132
16705.31 116
16706.53 139
16707.75 142
16708.97 152
16710.19 119
16711.41 141
16712.63 127
16713.85 123
16715.07 141
16716.30 152
16717.52 147
16718.74 145
16719.96 129
16721.18 125
16722.40 137
16723.62 125
16724.85 130
16726.07 131
16727.29 113
16728.51 129
16729.73 124
16730.95 114
16732.17 135
16733.40 126
16734.62 133
16735.84 111
16737.06 116
16738.28 118
16739.51 135
16740.73 150
16741.95 127
16743.17 137
16744.39 157
16745.62 135
16746.84 120
16748.06 121
16749.28 146
16750.51 160
16751.73 122
16752.95 126
16754.17 127
16755.40 122
16756.62 145
16757.84 122
16759.06 138
16760.29 126
16761.51 118
16762.73 139
16763.96 128
16765.18 126
16766.40 133
16767.62 135
16768.85 162
16770.07 134
16771.29 142
16772.52 132
16773.74 128
16774.96 131
16776.19 112
16777.41 118
16778.63 127
16779.86 167
16781.08 151
16782.30 138
16783.53 145
16784.75 158
16785.97 149
16787.20 134
16788.42 106
16789.65 141
16790.87 131
16792.09 144
16793.32 135
16794.54 143
16795.77 169
16796.99 138
16798.21 151
16799.44 140
16800.66 129
16801.89 148
16803.11 151
16804.34 140
16805.56 143
16806.78 131
16808.01 139
16809.23 109
16810.46 132
16811.68 130
16812.91 129
16814.13 124
16815.36 136
16816.58 131
16817.81 123
16819.03 121
16820.26 145
16821.48 138
16822.71 133
16823.93 156
16825.16 121
16826.38 152
16827.61 144
16828.83 138
16830.06 136
16831.28 147
16832.51 133
16833.73 124
16834.96 137
16836.19 147
16837.41 134
16838.64 122
16839.86 142
16841.09 145
16842.31 136
16843.54 141
16844.76 152
16845.99 138
16847.22 137
16848.44 162
16849.67 159
16850.89 147
16852.12 153
16853.35 148
16854.57 153
16855.80 155
16857.03 132
16858.25 129
16859.48 152
16860.71 153
16861.93 149
16863.16 155
16864.38 161
16865.61 152
16866.84 180
16868.06 168
16869.29 150
16870.52 146
16871.74 170
16872.97 150
16874.20 160
16875.43 161
16876.65 141
16877.88 158
16879.11 156
16880.33 160
16881.56 167
16882.79 159
16884.02 192
16885.24 171
16886.47 163
16887.70 150
16888.93 153
16890.15 156
16891.38 171
16892.61 157
16893.84 157
16895.06 160
16896.29 169
16897.52 156
16898.75 151
16899.97 184
16901.20 170
16902.43 179
16903.66 155
16904.89 158
16906.11 156
16907.34 160
16908.57 176
16909.80 151
16911.03 161
16912.26 163
16913.48 175
16914.71 133
16915.94 138
16917.17 155
16918.40 145
16919.63 121
16920.85 140
16922.08 152
16923.31 155
16924.54 146
16925.77 158
16927.00 153
16928.23 154
16929.46 148
16930.69 155
16931.91 154
16933.14 135
16934.37 143
16935.60 140
16936.83 133
16938.06 128
16939.29 136
16940.52 148
16941.75 133
16942.98 128
16944.21 156
16945.44 142
16946.67 132
16947.90 126
16949.13 139
16950.35 137
16951.58 147
16952.81 150
16954.04 140
16955.27 136
16956.50 126
16957.73 146
16958.96 149
16960.19 161
16961.42 131
16962.65 129
16963.88 142
16965.11 138
16966.34 123
16967.58 143
16968.81 132
16970.04 120
16971.27 133
16972.50 119
16973.73 135
16974.96 135
16976.19 149
16977.42 159
16978.65 132
16979.88 134
16981.11 141
16982.34 142
16983.57 128
16984.80 149
16986.04 144
16987.27 132
16988.50 118
16989.73 136
16990.96 124
16992.19 133
16993.42 115
16994.65 109
16995.88 114
16997.12 117
16998.35 113
16999.58 136
17000.81 136
17002.04 139
17003.27 117
17004.51 137
17005.74 148
17006.97 109
17008.20 119
17009.43 122
17010.66 126
17011.90 126
17013.13 132
17014.36 122
17015.59 141
17016.82 153
17018.06 122
17019.29 117
17020.52 112
17021.75 154
17022.99 140
17024.22 148
17025.45 122
17026.68 128
17027.92 126
17029.15 139
17030.38 101
17031.61 110
17032.85 125
17034.08 124
17035.31 126
17036.54 123
17037.78 139
17039.01 104
17040.24 107
17041.48 120
17042.71 133
17043.94 116
17045.18 127
17046.41 150
17047.64 149
17048.88 127
17050.11 132
17051.34 113
17052.58 135
17053.81 131
17055.04 134
17056.28 109
17057.51 115
17058.74 131
17059.98 145
17061.21 144
17062.44 111
17063.68 141
17064.91 117
17066.15 126
17067.38 112
17068.61 106
17069.85 104
17071.08 117
17072.32 136
17073.55 125
17074.78 104
17076.02 114
17077.25 137
17078.49 141
17079.72 124
17080.96 129
17082.19 146
17083.42 122
17084.66 122
17085.89 112
17087.13 108
17088.36 134
17089.60 134
17090.83 127
17092.07 122
17093.30 110
17094.54 110
17095.77 144
17097.01 115
17098.24 89
17099.48 107
17100.71 146
17101.95 136
17103.18 109
17104.42 107
17105.65 136
17106.89 136
17108.12 130
17109.36 103
17110.60 127
17111.83 129
17113.07 129
17114.30 107
17115.54 126
17116.77 120
17118.01 125
17119.25 147
17120.48 121
17121.72 126
17122.95 108
17124.19 134
17125.43 130
17126.66 117
17127.90 115
17129.13 108
17130.37 112
17131.61 117
17132.84 108
17134.08 128
17135.32 122
17136.55 106
17137.79 115
17139.02 113
17140.26 119
17141.50 107
17142.73 90
17143.97 124
17145.21 93
17146.44 103
17147.68 102
17148.92 102
17150.16 117
17151.39 138
17152.63 96
17153.87 108
17155.10 123
17156.34 105
17157.58 87
17158.82 101
17160.05 116
17161.29 124
17162.53 116
17163.76 120
17165.00 109
17166.24 126
17167.48 103
17168.72 123
17169.95 122
17171.19 124
17172.43 109
17173.67 105
17174.90 145
17176.14 129
17177.38 113
17178.62 104
17179.86 106
17181.09 112
17182.33 103
17183.57 114
17184.81 134
17186.05 117
17187.28 102
17188.52 117
17189.76 110
17191.00 109
17192.24 88
17193.48 106
17194.72 99
17195.95 112
17197.19 93
17198.43 100
17199.67 93
17200.91 115
17202.15 110
17203.39 103
17204.63 105
17205.86 93
17207.10 112
17208.34 130
17209.58 109
17210.82 103
17212.06 118
17213.30 105
17214.54 105
17215.78 103
17217.02 105
17218.26 103
17219.50 114
17220.74 121
17221.97 110
17223.21 112
17224.45 124
17225.69 76
17226.93 95
17228.17 99
17229.41 110
17230.65 110
17231.89 94
17233.13 131
17234.37 110
17235.61 128
17236.85 103
17238.09 106
17239.33 127
17240.57 116
17241.81 100
17243.05 110
17244.29 129
17245.53 108
17246.77 98
17248.02 96
17249.26 85
17250.50 126
17251.74 120
17252.98 119
17254.22 104
17255.46 96
17256.70 127
17257.94 121
17259.18 94
17260.42 110
17261.66 116
17262.90 96
17264.15 110
17265.39 118
17266.63 117
17267.87 124
17269.11 100
17270.35 94
17271.59 111
17272.83 109
17274.08 106
17275.32 110
17276.56 108
17277.80 100
17279.04 99
17280.28 92
17281.52 97
17282.77 113
17284.01 117
17285.25 117
17286.49 114
17287.73 102
17288.98 109
17290.22 109
17291.46 113
17292.70 99
17293.94 102
17295.19 94
17296.43 107
17297.67 96
17298.91 102
17300.16 127
17301.40 120
17302.64 123
17303.88 117
17305.13 108
17306.37 94
17307.61 95
17308.85 128
17310.10 114
17311.34 110
17312.58 116
17313.82 113
17315.07 102
17316.31 116
17317.55 122
17318.80 108
17320.04 115
17321.28 103
17322.53 98
17323.77 109
17325.01 103
17326.26 106
17327.50 116
17328.74 99
17329.99 112
17331.23 111
17332.47 103
17333.72 113
17334.96 112
17336.20 111
17337.45 109
17338.69 105
17339.93 114
17341.18 108
17342.42 102
17343.67 104
17344.91 92
17346.15 110
17347.40 84
17348.64 104
17349.89 111
17351.13 96
17352.37 109
17353.62 121
17354.86 103
17356.11 93
17357.35 100
17358.60 112
17359.84 107
17361.09 107
17362.33 119
17363.57 110
17364.82 109
17366.06 79
17367.31 92
17368.55 95
17369.80 93
17371.04 91
17372.29 102
17373.53 108
17374.78 103
17376.02 90
17377.27 103
17378.51 126
17379.76 113
17381.00 93
17382.25 98
17383.50 90
17384.74 84
17385.99 91
17387.23 95
17388.48 93
17389.72 98
17390.97 99
17392.21 122
17393.46 100
17394.71 96
17395.95 87
17397.20 99
17398.44 97
17399.69 87
17400.93 93
17402.18 111
17403.43 95
17404.67 104
17405.92 96
17407.17 117
17408.41 107
17409.66 84
17410.90 112
17412.15 108
17413.40 113
17414.64 118
17415.89 99
17417.14 90
17418.38 86
17419.63 111
17420.88 116
17422.12 87
17423.37 110
17424.62 124
17425.86 109
17427.11 81
17428.36 82
17429.60 99
17430.85 87
17432.10 103
17433.35 83
17434.59 99
17435.84 94
17437.09 95
17438.33 103
17439.58 106
17440.83 93
17442.08 113
17443.32 104
17444.57 110
17445.82 81
17447.07 101
17448.32 100
17449.56 88
17450.81 93
17452.06 108
17453.31 92
17454.55 97
17455.80 102
17457.05 81
17458.30 113
17459.55 102
17460.79 103
17462.04 96
17463.29 88
17464.54 85
17465.79 115
17467.04 120
17468.28 95
17469.53 91
17470.78 92
17472.03 113
17473.28 111
17474.53 106
17475.78 102
17477.02 125
17478.27 93
17479.52 103
17480.77 117
17482.02 117
17483.27 111
17484.52 95
17485.77 95
17487.02 111
17488.26 91
17489.51 123
17490.76 121
17492.01 100
17493.26 102
17494.51 101
17495.76 105
17497.01 100
17498.26 93
17499.51 112
17500.76 98
17502.01 98
17503.26 112
17504.51 91
17505.76 80
17507.01 103
17508.26 117
17509.51 135
17510.76 109
17512.01 105
17513.26 113
17514.51 106
17515.76 75
17517.01 109
17518.26 103
17519.51 98
17520.76 93
17522.01 97
17523.26 106
17524.51 99
17525.76 101
17527.01 96
17528.26 99
17529.51 99
17530.76 87
17532.01 95
17533.26 97
17534.51 92
17535.76 95
17537.01 97
17538.27 107
17539.52 97
17540.77 84
17542.02 115
17543.27 122
17544.52 86
17545.77 93
17547.02 94
17548.27 95
17549.53 105
17550.78 103
17552.03 98
17553.28 91
17554.53 124
17555.78 98
17557.03 77
17558.29 106
17559.54 114
17560.79 114
17562.04 101
17563.29 83
17564.54 96
17565.80 99
17567.05 95
17568.30 100
17569.55 104
17570.80 89
17572.06 101
17573.31 101
17574.56 102
17575.81 99
17577.07 91
17578.32 109
17579.57 106
17580.82 105
17582.08 91
17583.33 99
17584.58 102
17585.83 89
17587.09 104
17588.34 85
17589.59 104
17590.84 100
17592.10 88
17593.35 101
17594.60 95
17595.86 124
17597.11 111
17598.36 89
17599.61 92
17600.87 98
17602.12 78
17603.37 97
17604.63 100
17605.88 84
17607.13 91
17608.39 95
17609.64 86
17610.89 107
17612.15 97
17613.40 104
17614.66 92
17615.91 90
17617.16 87
17618.42 97
17619.67 85
17620.92 97
17622.18 93
17623.43 102
17624.69 78
17625.94 105
17627.19 94
17628.45 94
17629.70 90
17630.96 79
17632.21 96
17633.47 108
17634.72 105
17635.97 79
17637.23 72
17638.48 100
17639.74 98
17640.99 81
17642.25 74
17643.50 92
17644.76 92
17646.01 109
17647.27 93
17648.52 101
17649.78 89
17651.03 114
17652.28 112
17653.54 89
17654.80 82
17656.05 94
17657.31 117
17658.56 119
17659.82 99
17661.07 79
17662.33 96
17663.58 84
17664.84 70
17666.09 87
17667.35 99
17668.60 99
17669.86 88
17671.11 105
17672.37 89
17673.63 86
17674.88 99
17676.14 101
17677.39 100
17678.65 88
17679.91 95
17681.16 100
17682.42 94
17683.67 77
17684.93 105
17686.19 100
17687.44 89
17688.70 101
17689.95 103
17691.21 99
17692.47 96
17693.72 94
17694.98 104
17696.24 87
17697.49 106
17698.75 94
17700.01 95
17701.26 85
17702.52 71
17703.78 92
17705.03 83
17706.29 81
17707.55 86
17708.81 110
17710.06 91
17711.32 80
17712.58 91
17713.83 79
17715.09 98
17716.35 105
17717.61 112
17718.86 99
17720.12 93
17721.38 102
17722.63 95
17723.89 94
17725.15 113
17726.41 98
17727.67 100
17728.92 93
17730.18 118
17731.44 109
17732.70 94
17733.95 95
17735.21 109
17736.47 94
17737.73 99
17738.99 109
17740.24 113
17741.50 95
17742.76 91
17744.02 105
17745.28 92
17746.54 98
17747.79 79
17749.05 89
17750.31 95
17751.57 74
17752.83 93
17754.09 100
17755.35 91
17756.60 76
17757.86 88
17759.12 107
17760.38 91
17761.64 82
17762.90 77
17764.16 89
17765.42 105
17766.67 91
17767.93 92
17769.19 92
17770.45 100
17771.71 98
17772.97 92
17774.23 102
17775.49 80
17776.75 91
17778.01 87
17779.27 75
17780.53 85
17781.79 88
17783.05 97
17784.31 99
17785.57 84
17786.83 77
17788.09 92
17789.35 75
17790.61 82
17791.87 102
17793.13 94
17794.39 99
17795.65 119
17796.91 82
17798.17 71
17799.43 93
17800.69 100
17801.95 90
17803.21 85
17804.47 95
17805.73 89
17806.99 94
17808.25 74
17809.51 98
17810.77 83
17812.03 98
17813.29 92
17814.55 81
17815.81 94
17817.07 101
17818.33 104
17819.60 90
17820.86 95
17822.12 94
17823.38 84
17824.64 87
17825.90 80
17827.16 94
17828.42 111
17829.68 94
17830.95 82
17832.21 71
17833.47 89
17834.73 95
17835.99 88
17837.25 65
17838.51 73
17839.78 95
17841.04 98
17842.30 97
17843.56 97
17844.82 83
17846.08 69
17847.35 86
17848.61 82
17849.87 86
17851.13 102
17852.39 111
17853.66 98
17854.92 101
17856.18 73
17857.44 90
17858.71 78
17859.97 79
17861.23 82
17862.49 80
17863.76 74
17865.02 86
17866.28 92
17867.54 84
17868.81 74
17870.07 76
17871.33 78
17872.59 93
17873.86 84
17875.12 67
17876.38 82
17877.65 88
17878.91 96
17880.17 89
17881.44 103
17882.70 99
17883.96 80
17885.22 70
17886.49 105
17887.75 82
17889.01 90
17890.28 84
17891.54 77
17892.81 79
17894.07 88
17895.33 82
17896.60 82
17897.86 81
17899.12 84
17900.39 77
17901.65 90
17902.92 82
17904.18 98
17905.44 106
17906.71 100
17907.97 84
17909.24 79
17910.50 106
17911.76 99
17913.03 89
17914.29 89
17915.56 72
17916.82 100
17918.09 97
17919.35 87
17920.61 82
17921.88 95
17923.14 94
17924.41 98
17925.67 84
17926.94 70
17928.20 86
17929.47 95
17930.73 105
17932.00 95
17933.26 94
17934.53 110
17935.79 93
17937.06 110
17938.32 78
17939.59 83
17940.85 78
17942.12 99
17943.38 98
17944.65 74
17945.91 92
17947.18 96
17948.44 103
17949.71 79
17950.98 89
17952.24 72
17953.51 90
17954.77 79
17956.04 95
17957.30 92
17958.57 94
17959.84 77
17961.10 98
17962.37 73
17963.63 76
17964.90 85
17966.17 81
17967.43 104
17968.70 94
17969.96 94
17971.23 87
17972.50 103
17973.76 82
17975.03 82
17976.30 81
17977.56 88
17978.83 73
17980.10 80
17981.36 90
17982.63 81
17983.90 99
17985.16 88
17986.43 107
17987.70 79
17988.96 78
17990.23 71
17991.50 80
17992.76 71
17994.03 78
17995.30 79
17996.57 83
17997.83 100
17999.10 79
18000.37 76
18001.64 86
18002.90 80
18004.17 85
18005.44 66
18006.71 70
18007.97 86
18009.24 64
18010.51 75
18011.78 69
18013.04 99
18014.31 86
18015.58 77
18016.85 84
18018.12 94
18019.38 87
18020.65 90
18021.92 82
18023.19 73
18024.46 70
18025.72 82
18026.99 87
18028.26 88
18029.53 84
18030.80 69
18032.07 103
18033.33 83
18034.60 70
18035.87 78
18037.14 92
18038.41 87
18039.68 72
18040.95 101
18042.22 97
18043.48 105
18044.75 76
18046.02 76
18047.29 82
18048.56 100
18049.83 84
18051.10 71
18052.37 81
18053.64 93
18054.91 117
18056.17 97
18057.44 69
18058.71 82
18059.98 89
18061.25 76
18062.52 57
18063.79 72
18065.06 91
18066.33 103
18067.60 105
18068.87 84
18070.14 84
18071.41 94
18072.68 89
18073.95 89
18075.22 77
18076.49 66
18077.76 88
18079.03 90
18080.30 69
18081.57 102
18082.84 84
18084.11 100
18085.38 96
18086.65 84
18087.92 70
18089.19 110
18090.46 90
18091.73 86
18093.00 63
18094.27 89
18095.55 94
18096.82 102
18098.09 106
18099.36 87
18100.63 103
18101.90 95
18103.17 107
18104.44 94
18105.71 71
18106.98 86
18108.25 90
18109.53 81
18110.80 76
18112.07 73
18113.34 98
18114.61 76
18115.88 96
18117.15 90
18118.43 99
18119.70 101
18120.97 101
18122.24 75
18123.51 74
18124.78 119
18126.05 93
18127.33 106
18128.60 78
18129.87 85
18131.14 111
18132.41 103
18133.69 73
18134.96 77
18136.23 94
18137.50 107
18138.77 94
18140.05 83
18141.32 78
18142.59 85
18143.86 90
18145.14 78
18146.41 87
18147.68 80
18148.95 91
18150.23 78
18151.50 74
18152.77 65
18154.04 77
18155.32 92
18156.59 72
18157.86 77
18159.14 72
18160.41 88
18161.68 84
18162.96 99
18164.23 65
18165.50 89
18166.77 87
18168.05 105
18169.32 94
18170.59 83
18171.87 97
18173.14 117
18174.41 83
18175.69 86
18176.96 82
18178.24 100
18179.51 105
18180.78 89
18182.06 72
18183.33 66
18184.60 97
18185.88 72
18187.15 85
18188.43 101
18189.70 90
18190.97 85
18192.25 81
18193.52 74
18194.80 79
18196.07 102
18197.34 93
18198.62 87
18199.89 69
18201.17 76
18202.44 98
18203.72 91
18204.99 71
18206.27 95
18207.54 82
18208.82 88
18210.09 86
18211.36 93
18212.64 69
18213.91 78
18215.19 91
18216.46 88
18217.74 90
18219.01 74
18220.29 80
18221.56 65
18222.84 85
18224.11 96
18225.39 96
18226.67 86
18227.94 84
18229.22 56
18230.49 88
18231.77 99
18233.04 101
18234.32 88
18235.59 84
18236.87 81
18238.14 65
18239.42 94
18240.70 77
18241.97 92
18243.25 86
18244.52 77
18245.80 68
18247.08 69
18248.35 69
18249.63 95
18250.90 102
18252.18 99
18253.46 83
18254.73 98
18256.01 94
18257.29 94
18258.56 82
18259.84 81
18261.11 105
18262.39 78
18263.67 101
18264.94 81
18266.22 85
18267.50 84
18268.77 90
18270.05 84
18271.33 83
18272.61 73
18273.88 74
18275.16 90
18276.44 85
18277.71 95
18278.99 67
18280.27 71
18281.54 78
18282.82 82
18284.10 66
18285.38 68
18286.65 72
18287.93 84
18289.21 86
18290.49 93
18291.76 82
18293.04 99
18294.32 100
18295.60 81
18296.88 81
18298.15 88
18299.43 101
18300.71 89
18301.99 83
18303.26 86
18304.54 71
18305.82 77
18307.10 104
18308.38 79
18309.66 88
18310.93 101
18312.21 82
18313.49 80
18314.77 79
18316.05 65
18317.33 93
18318.60 84
18319.88 67
18321.16 87
18322.44 71
18323.72 70
18325.00 80
18326.28 79
18327.55 83
18328.83 81
18330.11 81
18331.39 77
18332.67 89
18333.95 82
18335.23 88
18336.51 83
18337.79 93
18339.07 80
18340.35 78
18341.62 82
18342.90 87
18344.18 97
18345.46 95
18346.74 83
18348.02 85
18349.30 83
18350.58 103
18351.86 82
18353.14 72
18354.42 84
18355.70 88
18356.98 95
18358.26 80
18359.54 86
18360.82 86
18362.10 82
18363.38 75
18364.66 86
18365.94 82
18367.22 81
18368.50 85
18369.78 75
18371.06 87
18372.34 69
18373.62 78
18374.90 88
18376.18 74
18377.46 87
18378.74 87
18380.03 94
18381.31 77
18382.59 83
18383.87 87
18385.15 70
18386.43 84
18387.71 80
18388.99 76
18390.27 81
18391.55 91
18392.83 86
18394.12 99
18395.40 95
18396.68 91
18397.96 78
18399.24 77
18400.52 80
18401.80 72
18403.08 85
18404.37 81
18405.65 75
18406.93 71
18408.21 85
18409.49 65
18410.77 76
18412.06 72
18413.34 98
18414.62 99
18415.90 78
18417.18 72
18418.47 77
18419.75 82
18421.03 94
18422.31 74
18423.59 75
18424.88 81
18426.16 82
18427.44 83
18428.72 75
18430.01 74
18431.29 81
18432.57 93
18433.85 79
18435.14 81
18436.42 69
18437.70 77
18438.98 80
18440.27 79
18441.55 79
18442.83 81
18444.12 83
18445.40 74
18446.68 63
18447.96 69
18449.25 79
18450.53 90
18451.81 106
18453.10 68
18454.38 80
18455.66 82
18456.95 79
18458.23 83
18459.51 59
18460.80 58
18462.08 65
18463.36 83
18464.65 88
18465.93 71
18467.22 71
18468.50 79
18469.78 78
18471.07 70
18472.35 67
18473.63 108
18474.92 80
18476.20 86
18477.49 79
18478.77 82
18480.05 82
18481.34 83
18482.62 83
18483.91 54
18485.19 67
18486.48 84
18487.76 90
18489.04 84
18490.33 89
18491.61 83
18492.90 94
18494.18 91
18495.47 80
18496.75 65
18498.04 71
18499.32 86
18500.61 90
18501.89 69
18503.18 81
18504.46 81
18505.75 94
18507.03 119
18508.32 83
18509.60 80
18510.89 83
18512.17 76
18513.46 89
18514.74 86
18516.03 54
18517.31 75
18518.60 87
18519.89 77
18521.17 69
18522.46 86
18523.74 86
18525.03 83
18526.31 79
18527.60 75
18528.89 80
18530.17 72
18531.46 74
18532.74 86
18534.03 85
18535.32 82
18536.60 94
18537.89 85
18539.17 84
18540.46 71
18541.75 63
18543.03 87
18544.32 72
18545.61 81
18546.89 87
18548.18 91
18549.47 83
18550.75 67
18552.04 77
18553.33 81
18554.61 78
18555.90 89
18557.19 87
18558.47 77
18559.76 80
18561.05 78
18562.33 75
18563.62 79
18564.91 68
18566.19 87
18567.48 84
18568.77 64
18570.06 87
18571.34 72
18572.63 102
18573.92 84
18575.21 103
18576.49 93
18577.78 77
18579.07 84
18580.36 90
18581.64 80
18582.93 90
18584.22 70
18585.51 72
18586.80 80
18588.08 71
18589.37 109
18590.66 96
18591.95 91
18593.24 78
18594.52 89
18595.81 93
18597.10 96
18598.39 66
18599.68 99
18600.96 97
18602.25 83
18603.54 98
18604.83 69
18606.12 93
18607.41 100
18608.70 111
18609.98 90
18611.27 93
18612.56 88
18613.85 87
18615.14 110
18616.43 85
18617.72 75
18619.01 83
18620.30 89
18621.58 107
18622.87 101
18624.16 84
18625.45 81
18626.74 93
18628.03 108
18629.32 80
18630.61 99
18631.90 104
18633.19 106
18634.48 100
18635.77 102
18637.06 89
18638.35 102
18639.64 105
18640.93 98
18642.22 94
18643.51 82
18644.80 98
18646.09 98
18647.38 89
18648.67 78
18649.96 95
18651.25 100
18652.54 113
18653.83 95
18655.12 94
18656.41 91
18657.70 95
18658.99 86
18660.28 78
18661.57 68
18662.86 75
18664.15 85
18665.44 94
18666.73 79
18668.02 99
18669.31 86
18670.60 81
18671.89 83
18673.18 87
18674.48 99
18675.77 71
18677.06 90
18678.35 90
18679.64 73
18680.93 89
18682.22 70
18683.51 69
18684.80 84
18686.10 85
18687.39 87
18688.68 92
18689.97 82
18691.26 101
18692.55 100
18693.84 86
18695.14 71
18696.43 93
18697.72 80
18699.01 79
18700.30 100
18701.60 82
18702.89 84
18704.18 81
18705.47 91
18706.76 102
18708.06 93
18709.35 82
18710.64 98
18711.93 84
18713.22 79
18714.52 81
18715.81 104
18717.10 82
18718.39 75
18719.69 90
18720.98 81
18722.27 116
18723.56 80
18724.86 72
18726.15 75
18727.44 82
18728.73 80
18730.03 77
18731.32 76
18732.61 72
18733.91 73
18735.20 78
18736.49 69
18737.79 76
18739.08 90
18740.37 82
18741.66 83
18742.96 67
18744.25 70
18745.54 84
18746.84 96
18748.13 67
18749.43 74
18750.72 77
18752.01 77
18753.31 83
18754.60 81
18755.89 52
18757.19 72
18758.48 93
18759.77 65
18761.07 56
18762.36 74
18763.66 85
18764.95 90
18766.24 86
18767.54 73
18768.83 87
18770.13 86
18771.42 83
18772.72 78
18774.01 79
18775.30 79
18776.60 76
18777.89 83
18779.19 78
18780.48 72
18781.78 72
18783.07 96
18784.37 95
18785.66 94
18786.96 81
18788.25 85
18789.55 64
18790.84 81
18792.14 88
18793.43 98
18794.73 85
18796.02 83
18797.32 80
18798.61 76
18799.91 78
18801.20 80
18802.50 70
18803.79 72
18805.09 86
18806.38 83
18807.68 82
18808.97 61
18810.27 75
18811.57 75
18812.86 90
18814.16 74
18815.45 88
18816.75 60
18818.05 80
18819.34 73
18820.64 75
18821.93 79
18823.23 62
18824.53 87
18825.82 80
18827.12 86
18828.41 83
18829.71 84
18831.01 93
18832.30 69
18833.60 85
18834.90 70
18836.19 73
18837.49 80
18838.79 66
18840.08 67
18841.38 69
18842.68 80
18843.97 61
18845.27 79
18846.57 85
18847.86 94
18849.16 81
18850.46 90
18851.75 76
18853.05 61
18854.35 74
18855.65 76
18856.94 70
18858.24 70
18859.54 62
18860.83 69
18862.13 88
18863.43 74
18864.73 69
18866.02 72
18867.32 74
18868.62 84
18869.92 74
18871.21 69
18872.51 73
18873.81 91
18875.11 85
18876.41 72
18877.70 71
18879.00 78
18880.30 78
18881.60 68
18882.90 93
18884.19 75
18885.49 75
18886.79 78
18888.09 65
18889.39 70
18890.69 77
18891.98 71
18893.28 66
18894.58 74
18895.88 83
18897.18 76
18898.48 73
18899.78 71
18901.07 55
18902.37 70
18903.67 88
18904.97 89
18906.27 78
18907.57 70
18908.87 77
18910.17 85
18911.47 84
18912.77 71
18914.06 69
18915.36 81
18916.66 74
18917.96 65
18919.26 80
18920.56 67
18921.86 61
18923.16 64
18924.46 64
18925.76 76
18927.06 75
18928.36 79
18929.66 66
18930.96 57
18932.26 61
18933.56 70
18934.86 60
18936.16 65
18937.46 55
18938.76 75
18940.06 86
18941.36 72
18942.66 75
18943.96 75
18945.26 72
18946.56 68
18947.86 76
18949.16 72
18950.46 65
18951.76 78
18953.06 82
18954.36 70
18955.66 68
18956.96 84
18958.26 83
18959.56 61
18960.87 76
18962.17 78
18963.47 83
18964.77 82
18966.07 84
18967.37 87
18968.67 64
18969.97 93
18971.27 81
18972.57 89
18973.88 82
18975.18 67
18976.48 105
18977.78 68
18979.08 75
18980.38 59
18981.68 75
18982.99 81
18984.29 80
18985.59 82
18986.89 85
18988.19 82
18989.49 80
18990.80 73
18992.10 63
18993.40 74
18994.70 69
18996.00 79
18997.31 78
18998.61 57
18999.91 86
19001.21 81
19002.51 66
19003.82 66
19005.12 64
19006.42 58
19007.72 60
19009.03 67
19010.33 57
19011.63 55
19012.93 79
19014.24 76
19015.54 76
19016.84 104
19018.15 57
19019.45 84
19020.75 78
19022.05 75
19023.36 85
19024.66 80
19025.96 59
19027.27 59
19028.57 61
19029.87 63
19031.18 75
19032.48 86
19033.78 79
19035.09 63
19036.39 67
19037.69 68
19039.00 74
19040.30 83
19041.60 77
19042.91 76
19044.21 66
19045.51 83
19046.82 75
19048.12 77
19049.43 79
19050.73 70
19052.03 74
19053.34 79
19054.64 62
19055.95 63
19057.25 63
19058.55 71
19059.86 74
19061.16 65
19062.47 81
19063.77 76
19065.08 77
19066.38 68
19067.68 79
19068.99 64
19070.29 85
19071.60 66
19072.90 60
19074.21 75
19075.51 76
19076.82 55
19078.12 66
19079.43 77
19080.73 78
19082.04 69
19083.34 60
19084.65 73
19085.95 82
19087.26 50
19088.56 75
19089.87 74
19091.17 82
19092.48 88
19093.78 64
19095.09 81
19096.39 74
19097.70 83
19099.00 59
19100.31 53
19101.62 62
19102.92 87
19104.23 77
19105.53 73
19106.84 78
19108.14 67
19109.45 75
19110.76 58
19112.06 63
19113.37 63
19114.67 63
19115.98 71
19117.29 79
19118.59 82
19119.90 77
19121.21 86
19122.51 66
19123.82 72
19125.13 69
19126.43 83
19127.74 73
19129.04 68
19130.35 72
19131.66 72
19132.96 66
19134.27 67
19135.58 83
19136.89 73
19138.19 72
19139.50 64
19140.81 83
19142.11 85
19143.42 72
19144.73 85
19146.03 61
19147.34 79
19148.65 76
19149.96 68
19151.26 81
19152.57 68
19153.88 84
19155.19 64
19156.49 87
19157.80 83
19159.11 73
19160.42 64
19161.72 78
19163.03 94
19164.34 66
19165.65 72
19166.96 71
19168.26 91
19169.57 71
19170.88 73
19172.19 67
19173.50 80
19174.80 75
19176.11 73
19177.42 76
19178.73 69
19180.04 83
19181.34 85
19182.65 65
19183.96 70
19185.27 75
19186.58 73
19187.89 84
19189.20 71
19190.50 52
19191.81 74
19193.12 93
19194.43 68
19195.74 61
19197.05 75
19198.36 73
19199.67 86
19200.98 76
19202.28 73
19203.59 62
19204.90 67
19206.21 74
19207.52 80
19208.83 73
19210.14 66
19211.45 92
19212.76 86
19214.07 94
19215.38 74
19216.69 71
19218.00 82
19219.31 75
19220.62 68
19221.93 78
19223.24 81
19224.55 67
19225.86 67
19227.17 68
19228.48 67
19229.79 77
19231.10 90
19232.41 95
19233.72 59
19235.03 79
19236.34 93
19237.65 71
19238.96 80
19240.27 73
19241.58 66
19242.89 76
19244.20 62
19245.51 78
19246.82 77
19248.13 71
19249.44 74
19250.75 70
19252.06 65
19253.37 71
19254.69 83
19256.00 80
19257.31 70
19258.62 63
19259.93 73
19261.24 77
19262.55 75
19263.86 93
19265.17 70
19266.49 68
19267.80 76
19269.11 78
19270.42 75
19271.73 68
19273.04 56
19274.35 72
19275.67 79
19276.98 74
19278.29 80
19279.60 79
19280.91 76
19282.22 68
19283.54 74
19284.85 75
19286.16 61
19287.47 69
19288.78 92
19290.10 87
19291.41 74
19292.72 64
19294.03 77
19295.34 93
19296.66 72
19297.97 87
19299.28 92
19300.59 76
19301.91 80
19303.22 81
19304.53 74
19305.84 54
19307.16 74
19308.47 77
19309.78 78
19311.10 84
19312.41 62
19313.72 79
19315.03 69
19316.35 77
19317.66 68
19318.97 60
19320.29 87
19321.60 79
19322.91 76
19324.23 70
19325.54 58
19326.85 60
19328.17 76
19329.48 66
19330.79 60
19332.11 63
19333.42 75
19334.73 85
19336.05 78
19337.36 79
19338.67 69
19339.99 76
19341.30 87
19342.62 86
19343.93 79
19345.24 82
19346.56 76
19347.87 74
19349.19 67
19350.50 78
19351.81 74
19353.13 78
19354.44 71
19355.76 70
19357.07 82
19358.39 64
19359.70 82
19361.02 70
19362.33 64
19363.64 79
19364.96 58
19366.27 69
19367.59 70
19368.90 69
19370.22 73
19371.53 66
19372.85 67
19374.16 79
19375.48 68
19376.79 83
19378.11 58
19379.42 74
19380.74 79
19382.05 93
19383.37 83
19384.68 69
19386.00 73
19387.31 77
19388.63 77
19389.95 79
19391.26 79
19392.58 68
19393.89 65
19395.21 58
19396.52 61
19397.84 64
19399.16 69
19400.47 87
19401.79 77
19403.10 57
19404.42 52
19405.73 57
19407.05 73
19408.37 68
19409.68 67
19411.00 74
19412.32 72
19413.63 63
19414.95 64
19416.26 56
19417.58 74
19418.90 83
19420.21 92
19421.53 63
19422.85 55
19424.16 72
19425.48 73
19426.80 78
19428.11 67
19429.43 61
19430.75 68
19432.06 71
19433.38 69
19434.70 56
19436.02 66
19437.33 68
19438.65 65
19439.97 80
19441.28 58
19442.60 55
19443.92 65
19445.24 84
19446.55 70
19447.87 70
19449.19 55
19450.51 79
19451.82 79
19453.14 69
19454.46 66
19455.78 77
19457.09 75
19458.41 91
19459.73 52
19461.05 67
19462.37 58
19463.68 83
19465.00 48
19466.32 63
19467.64 77
19468.96 74
19470.28 72
19471.59 84
19472.91 70
19474.23 62
19475.55 67
19476.87 69
19478.19 62
19479.50 77
19480.82 78
19482.14 73
19483.46 77
19484.78 61
19486.10 70
19487.42 68
19488.73 80
19490.05 62
19491.37 73
19492.69 65
19494.01 66
19495.33 74
19496.65 73
19497.97 65
19499.29 59
19500.61 69
19501.93 83
19503.25 84
19504.56 60
19505.88 61
19507.20 66
19508.52 68
19509.84 72
19511.16 71
19512.48 76
19513.80 65
19515.12 65
19516.44 66
19517.76 67
19519.08 62
19520.40 65
19521.72 56
19523.04 79
19524.36 63
19525.68 79
19527.00 78
19528.32 74
19529.64 58
19530.96 78
19532.28 86
19533.60 82
19534.92 76
19536.24 61
19537.56 58
19538.88 68
19540.20 71
19541.53 70
19542.85 76
19544.17 55
19545.49 70
19546.81 78
19548.13 69
19549.45 79
19550.77 78
19552.09 71
19553.41 67
19554.73 70
19556.06 85
19557.38 81
19558.70 59
19560.02 58
19561.34 71
19562.66 56
19563.98 70
19565.30 69
19566.63 70
19567.95 61
19569.27 71
19570.59 80
19571.91 74
19573.23 73
19574.56 81
19575.88 73
19577.20 78
19578.52 67
19579.84 87
19581.17 76
19582.49 60
19583.81 63
19585.13 82
19586.45 71
19587.78 55
19589.10 61
19590.42 76
19591.74 66
19593.07 82
19594.39 58
19595.71 65
19597.03 62
19598.36 78
19599.68 67
19601.00 54
19602.32 50
19603.65 62
19604.97 84
19606.29 63
19607.61 60
19608.94 69
19610.26 65
19611.58 74
19612.91 61
19614.23 72
19615.55 64
19616.88 66
19618.20 77
19619.52 68
19620.85 72
19622.17 91
19623.49 71
19624.82 81
19626.14 75
19627.46 73
19628.79 64
19630.11 93
19631.43 78
19632.76 57
19634.08 58
19635.41 78
19636.73 70
19638.05 67
19639.38 61
19640.70 81
19642.03 71
19643.35 63
19644.67 57
19646.00 52
19647.32 45
19648.65 67
19649.97 74
19651.29 67
19652.62 72
19653.94 70
19655.27 74
19656.59 59
19657.92 62
19659.24 59
19660.57 71
19661.89 71
19663.22 71
19664.54 67
19665.87 63
19667.19 73
19668.52 59
19669.84 72
19671.17 60
19672.49 63
19673.82 58
19675.14 62
19676.47 67
19677.79 64
19679.12 68
19680.44 71
19681.77 60
19683.09 59
19684.42 63
19685.74 64
19687.07 68
19688.39 70
19689.72 68
19691.05 60
19692.37 63
19693.70 56
19695.02 62
19696.35 68
19697.68 57
19699.00 65
19700.33 63
19701.65 69
19702.98 47
19704.31 61
19705.63 78
19706.96 80
19708.28 61
19709.61 78
19710.94 80
19712.26 63
19713.59 73
19714.92 58
19716.24 71
19717.57 66
19718.90 75
19720.22 72
19721.55 49
19722.88 70
19724.20 72
19725.53 76
19726.86 68
19728.18 66
19729.51 67
19730.84 55
19732.16 66
19733.49 80
19734.82 71
19736.15 72
19737.47 69
19738.80 57
19740.13 62
19741.46 57
19742.78 59
19744.11 65
19745.44 69
19746.77 92
19748.09 57
19749.42 78
19750.75 67
19752.08 74
19753.40 59
19754.73 67
19756.06 84
19757.39 66
19758.72 71
19760.04 61
19761.37 60
19762.70 68
19764.03 65
19765.36 73
19766.68 76
19768.01 77
19769.34 61
19770.67 68
19772.00 59
19773.33 60
19774.66 71
19775.98 64
19777.31 67
19778.64 67
19779.97 73
19781.30 77
19782.63 72
19783.96 74
19785.29 73
19786.61 69
19787.94 60
19789.27 74
19790.60 55
19791.93 58
19793.26 61
19794.59 64
19795.92 64
19797.25 70
19798.58 70
19799.91 67
19801.24 71
19802.56 70
19803.89 61
19805.22 72
19806.55 53
19807.88 67
19809.21 56
19810.54 67
19811.87 60
19813.20 76
19814.53 69
19815.86 81
19817.19 69
19818.52 65
19819.85 63
19821.18 75
19822.51 68
19823.84 87
19825.17 63
19826.50 66
19827.83 52
19829.16 80
19830.49 68
19831.82 69
19833.15 74
19834.49 84
19835.82 85
19837.15 62
19838.48 65
19839.81 87
19841.14 75
19842.47 60
19843.80 69
19845.13 73
19846.46 71
19847.79 74
19849.12 65
19850.46 78
19851.79 69
19853.12 76
19854.45 98
19855.78 64
19857.11 79
19858.44 71
19859.77 77
19861.11 66
19862.44 66
19863.77 73
19865.10 84
19866.43 82
19867.76 61
19869.09 79
19870.43 62
19871.76 72
19873.09 77
19874.42 84
19875.75 79
19877.09 80
19878.42 68
19879.75 84
19881.08 65
19882.41 66
19883.75 72
19885.08 83
19886.41 73
19887.74 62
19889.08 65
19890.41 68
19891.74 69
19893.07 78
19894.41 69
19895.74 76
19897.07 80
19898.40 68
19899.74 76
19901.07 75
19902.40 78
19903.73 79
19905.07 85
19906.40 79
19907.73 83
19909.07 72
19910.40 71
19911.73 69
19913.07 66
19914.40 76
19915.73 78
19917.07 80
19918.40 67
19919.73 71
19921.07 67
19922.40 66
19923.73 75
19925.07 84
19926.40 61
19927.73 73
19929.07 69
19930.40 77
19931.74 71
19933.07 62
19934.40 82
19935.74 66
19937.07 67
19938.40 74
19939.74 81
19941.07 74
19942.41 70
19943.74 77
19945.08 78
19946.41 67
19947.74 57
19949.08 84
19950.41 62
19951.75 75
19953.08 74
19954.42 69
19955.75 58
19957.09 70
19958.42 62
19959.76 81
19961.09 85
19962.42 86
19963.76 72
19965.09 66
19966.43 59
19967.76 63
19969.10 74
19970.43 67
19971.77 84
19973.11 87
19974.44 66
19975.78 51
19977.11 50
19978.45 66
19979.78 92
19981.12 86
19982.45 56
19983.79 71
19985.12 66
19986.46 82
19987.80 59
19989.13 65
19990.47 52
19991.80 87
19993.14 73
19994.47 73
19995.81 67
19997.15 67
19998.48 63
19999.82 69
20001.15 84
20002.49 72
20003.83 87
20005.16 80
20006.50 87
20007.84 71
20009.17 75
20010.51 65
20011.85 69
20013.18 76
20014.52 78
20015.85 66
20017.19 73
20018.53 65
20019.87 60
20021.20 63
20022.54 69
20023.88 72
20025.21 65
20026.55 64
20027.89 72
20029.22 89
20030.56 68
20031.90 60
20033.24 79
20034.57 64
20035.91 69
20037.25 82
20038.58 56
20039.92 69
20041.26 76
20042.60 77
20043.93 64
20045.27 67
20046.61 83
20047.95 72
20049.29 78
20050.62 70
20051.96 73
20053.30 63
20054.64 84
20055.97 60
20057.31 62
20058.65 78
20059.99 80
20061.33 79
20062.66 58
20064.00 66
20065.34 71
20066.68 66
20068.02 70
20069.36 72
20070.70 83
20072.03 77
20073.37 67
20074.71 62
20076.05 48
20077.39 71
20078.73 71
20080.07 85
20081.40 48
20082.74 68
20084.08 81
20085.42 64
20086.76 67
20088.10 69
20089.44 75
20090.78 58
20092.12 77
20093.46 68
20094.80 66
20096.13 70
20097.47 68
20098.81 78
20100.15 69
20101.49 55
20102.83 60
20104.17 67
20105.51 51
20106.85 84
20108.19 72
20109.53 83
20110.87 93
20112.21 66
20113.55 64
20114.89 63
20116.23 69
20117.57 74
20118.91 64
20120.25 77
20121.59 62
20122.93 77
20124.27 65
