# Supplementary material for: MALDI-TOF MS typing enables the classification of brewing yeasts of the genus Saccharomyces to major beer styles
Source: PLoS One. 2017 Aug 9;12(8):e0181694. doi: 10.1371/journal.pone.0181694 (PMC5549903; doi:10.1371/journal.pone.0181694)
Supplement: S2 File — The directory includes 90 raw files and was zipped to “.zip”; the folder has three strains with 30 spectra per strain; S1 Text explains the raw files with an example and Table 1 represents the yeast strains used within the experiment. (ZIP) [file pone.0181694.s005.zip › 4-6/30255-175-OG-WB-WB-YPG-18h-E-E_2015-07-15_1_0_A10_1.dat]

2000.53 868
2000.95 977
2001.37 833
2001.79 984
2002.21 982
2002.64 932
2003.06 920
2003.48 1044
2003.90 932
2004.32 937
2004.75 988
2005.17 847
2005.59 742
2006.01 754
2006.43 909
2006.86 974
2007.28 987
2007.70 884
2008.12 908
2008.55 991
2008.97 814
2009.39 910
2009.81 923
2010.24 869
2010.66 782
2011.08 830
2011.50 871
2011.93 777
2012.35 809
2012.77 768
2013.20 840
2013.62 740
2014.04 778
2014.46 824
2014.89 869
2015.31 772
2015.73 861
2016.16 899
2016.58 815
2017.00 783
2017.43 835
2017.85 1016
2018.27 995
2018.70 870
2019.12 962
2019.54 849
2019.97 884
2020.39 918
2020.82 906
2021.24 954
2021.66 888
2022.09 987
2022.51 901
2022.94 863
2023.36 805
2023.78 845
2024.21 848
2024.63 798
2025.06 871
2025.48 921
2025.90 869
2026.33 837
2026.75 874
2027.18 917
2027.60 894
2028.03 896
2028.45 907
2028.88 927
2029.30 833
2029.72 809
2030.15 790
2030.57 765
2031.00 935
2031.42 890
2031.85 832
2032.27 839
2032.70 827
2033.12 857
2033.55 992
2033.97 1075
2034.40 995
2034.82 1089
2035.25 859
2035.67 917
2036.10 867
2036.52 895
2036.95 964
2037.38 838
2037.80 790
2038.23 761
2038.65 733
2039.08 697
2039.50 774
2039.93 837
2040.36 756
2040.78 843
2041.21 788
2041.63 862
2042.06 957
2042.48 931
2042.91 919
2043.34 862
2043.76 946
2044.19 828
2044.62 749
2045.04 928
2045.47 864
2045.89 897
2046.32 830
2046.75 883
2047.17 742
2047.60 846
2048.03 939
2048.45 902
2048.88 944
2049.31 920
2049.73 856
2050.16 800
2050.59 837
2051.01 927
2051.44 837
2051.87 1013
2052.29 948
2052.72 923
2053.15 851
2053.58 886
2054.00 822
2054.43 769
2054.86 918
2055.28 1038
2055.71 912
2056.14 707
2056.57 741
2056.99 759
2057.42 828
2057.85 782
2058.28 911
2058.71 899
2059.13 894
2059.56 881
2059.99 999
2060.42 938
2060.84 934
2061.27 863
2061.70 859
2062.13 866
2062.56 952
2062.98 1010
2063.41 965
2063.84 897
2064.27 1076
2064.70 1126
2065.13 1066
2065.55 1154
2065.98 1141
2066.41 1171
2066.84 1227
2067.27 1297
2067.70 1151
2068.13 1178
2068.55 1103
2068.98 1089
2069.41 941
2069.84 818
2070.27 968
2070.70 968
2071.13 981
2071.56 864
2071.99 828
2072.41 890
2072.84 920
2073.27 946
2073.70 949
2074.13 943
2074.56 1075
2074.99 1023
2075.42 1033
2075.85 883
2076.28 914
2076.71 882
2077.14 1035
2077.57 815
2078.00 855
2078.43 913
2078.86 897
2079.29 869
2079.72 784
2080.15 924
2080.58 915
2081.01 881
2081.44 896
2081.87 836
2082.30 843
2082.73 951
2083.16 898
2083.59 849
2084.02 891
2084.45 828
2084.88 831
2085.31 896
2085.74 883
2086.17 953
2086.60 865
2087.03 838
2087.46 899
2087.89 746
2088.32 693
2088.75 772
2089.18 889
2089.62 821
2090.05 851
2090.48 791
2090.91 725
2091.34 769
2091.77 775
2092.20 797
2092.63 817
2093.06 842
2093.49 765
2093.93 850
2094.36 901
2094.79 723
2095.22 696
2095.65 721
2096.08 829
2096.52 840
2096.95 770
2097.38 844
2097.81 853
2098.24 800
2098.67 828
2099.11 840
2099.54 780
2099.97 721
2100.40 766
2100.83 722
2101.27 757
2101.70 838
2102.13 731
2102.56 773
2102.99 647
2103.43 860
2103.86 870
2104.29 862
2104.72 800
2105.16 799
2105.59 687
2106.02 644
2106.45 765
2106.89 808
2107.32 951
2107.75 875
2108.19 918
2108.62 827
2109.05 981
2109.48 966
2109.92 793
2110.35 773
2110.78 772
2111.22 883
2111.65 747
2112.08 759
2112.52 821
2112.95 843
2113.38 820
2113.82 898
2114.25 862
2114.68 851
2115.12 927
2115.55 1112
2115.98 886
2116.42 878
2116.85 708
2117.28 675
2117.72 827
2118.15 851
2118.59 768
2119.02 799
2119.45 886
2119.89 774
2120.32 818
2120.76 842
2121.19 736
2121.62 785
2122.06 758
2122.49 845
2122.93 810
2123.36 875
2123.80 820
2124.23 841
2124.66 937
2125.10 850
2125.53 820
2125.97 863
2126.40 751
2126.84 770
2127.27 800
2127.71 776
2128.14 820
2128.58 890
2129.01 970
2129.45 986
2129.88 1006
2130.32 1019
2130.75 1073
2131.19 1134
2131.62 1233
2132.06 1120
2132.49 1154
2132.93 1069
2133.36 1000
2133.80 990
2134.23 994
2134.67 930
2135.11 932
2135.54 955
2135.98 928
2136.41 831
2136.85 849
2137.28 755
2137.72 691
2138.16 922
2138.59 849
2139.03 824
2139.46 875
2139.90 886
2140.34 906
2140.77 764
2141.21 811
2141.64 802
2142.08 758
2142.52 700
2142.95 743
2143.39 769
2143.83 672
2144.26 777
2144.70 909
2145.14 837
2145.57 751
2146.01 822
2146.45 914
2146.88 966
2147.32 871
2147.76 916
2148.19 883
2148.63 963
2149.07 1081
2149.50 1026
2149.94 983
2150.38 1041
2150.81 1084
2151.25 1202
2151.69 1067
2152.13 1115
2152.56 1034
2153.00 889
2153.44 980
2153.88 1048
2154.31 993
2154.75 942
2155.19 905
2155.63 975
2156.06 932
2156.50 828
2156.94 904
2157.38 911
2157.82 831
2158.25 894
2158.69 881
2159.13 808
2159.57 889
2160.01 827
2160.44 812
2160.88 829
2161.32 792
2161.76 879
2162.20 872
2162.63 893
2163.07 785
2163.51 738
2163.95 893
2164.39 877
2164.83 951
2165.27 818
2165.70 824
2166.14 753
2166.58 825
2167.02 752
2167.46 829
2167.90 890
2168.34 890
2168.78 991
2169.22 948
2169.65 1164
2170.09 1006
2170.53 945
2170.97 1018
2171.41 1022
2171.85 963
2172.29 1144
2172.73 1226
2173.17 1143
2173.61 1211
2174.05 1240
2174.49 1224
2174.93 1352
2175.37 1325
2175.81 1401
2176.25 1242
2176.69 1095
2177.13 1191
2177.57 1146
2178.01 1209
2178.45 1142
2178.89 1138
2179.33 1124
2179.77 1019
2180.21 1064
2180.65 1076
2181.09 957
2181.53 929
2181.97 921
2182.41 1018
2182.85 977
2183.29 868
2183.73 794
2184.17 759
2184.61 801
2185.05 929
2185.49 895
2185.93 959
2186.37 891
2186.81 1025
2187.25 929
2187.69 898
2188.14 945
2188.58 1022
2189.02 956
2189.46 973
2189.90 984
2190.34 983
2190.78 1035
2191.22 877
2191.66 975
2192.11 1093
2192.55 932
2192.99 932
2193.43 936
2193.87 1049
2194.31 1117
2194.76 1077
2195.20 1029
2195.64 1068
2196.08 1123
2196.52 1083
2196.96 1108
2197.41 1092
2197.85 1077
2198.29 1067
2198.73 1041
2199.17 952
2199.62 1054
2200.06 937
2200.50 1031
2200.94 1085
2201.38 960
2201.83 888
2202.27 848
2202.71 848
2203.15 883
2203.60 1008
2204.04 861
2204.48 928
2204.92 1001
2205.37 933
2205.81 841
2206.25 832
2206.70 922
2207.14 1059
2207.58 957
2208.02 1004
2208.47 1164
2208.91 1245
2209.35 1120
2209.80 1101
2210.24 1012
2210.68 1011
2211.13 897
2211.57 768
2212.01 836
2212.46 946
2212.90 930
2213.34 924
2213.79 779
2214.23 800
2214.67 846
2215.12 938
2215.56 902
2216.00 1017
2216.45 960
2216.89 892
2217.34 1030
2217.78 991
2218.22 893
2218.67 1010
2219.11 856
2219.56 923
2220.00 890
2220.44 863
2220.89 982
2221.33 998
2221.78 1070
2222.22 1001
2222.67 859
2223.11 1035
2223.55 1091
2224.00 1077
2224.44 948
2224.89 907
2225.33 1071
2225.78 1061
2226.22 1092
2226.67 1170
2227.11 1058
2227.56 1058
2228.00 1109
2228.45 1029
2228.89 1072
2229.34 1138
2229.78 929
2230.23 1080
2230.67 1108
2231.12 1081
2231.56 1142
2232.01 1062
2232.45 1126
2232.90 1019
2233.35 1160
2233.79 1008
2234.24 1208
2234.68 1062
2235.13 1193
2235.57 1015
2236.02 908
2236.46 1103
2236.91 1099
2237.36 914
2237.80 925
2238.25 892
2238.69 796
2239.14 738
2239.59 758
2240.03 828
2240.48 761
2240.92 764
2241.37 733
2241.82 814
2242.26 739
2242.71 833
2243.16 810
2243.60 792
2244.05 783
2244.50 1030
2244.94 921
2245.39 865
2245.84 875
2246.28 806
2246.73 883
2247.18 820
2247.62 898
2248.07 833
2248.52 962
2248.96 901
2249.41 786
2249.86 856
2250.31 869
2250.75 797
2251.20 802
2251.65 770
2252.10 946
2252.54 825
2252.99 874
2253.44 868
2253.89 888
2254.33 948
2254.78 862
2255.23 760
2255.68 764
2256.12 831
2256.57 855
2257.02 778
2257.47 715
2257.91 809
2258.36 803
2258.81 797
2259.26 859
2259.71 876
2260.16 749
2260.60 781
2261.05 868
2261.50 772
2261.95 814
2262.40 868
2262.84 966
2263.29 897
2263.74 896
2264.19 1057
2264.64 781
2265.09 932
2265.54 920
2265.98 899
2266.43 893
2266.88 805
2267.33 1040
2267.78 1024
2268.23 897
2268.68 905
2269.13 993
2269.58 980
2270.03 931
2270.47 932
2270.92 1084
2271.37 1011
2271.82 1136
2272.27 1374
2272.72 1301
2273.17 1024
2273.62 1066
2274.07 981
2274.52 1020
2274.97 1038
2275.42 1064
2275.87 991
2276.32 983
2276.77 884
2277.22 912
2277.67 945
2278.12 910
2278.57 832
2279.02 818
2279.47 1032
2279.92 929
2280.37 889
2280.82 831
2281.27 823
2281.72 831
2282.17 860
2282.62 750
2283.07 835
2283.52 796
2283.97 820
2284.42 831
2284.87 816
2285.32 819
2285.77 955
2286.22 1014
2286.67 1014
2287.13 990
2287.58 986
2288.03 1211
2288.48 1375
2288.93 1279
2289.38 1518
2289.83 1635
2290.28 1709
2290.73 1996
2291.18 2178
2291.64 2329
2292.09 2333
2292.54 2284
2292.99 2486
2293.44 2474
2293.89 2119
2294.34 2067
2294.80 1873
2295.25 1551
2295.70 1343
2296.15 1198
2296.60 1180
2297.05 1199
2297.51 1117
2297.96 893
2298.41 960
2298.86 977
2299.31 971
2299.77 936
2300.22 871
2300.67 803
2301.12 839
2301.57 813
2302.03 835
2302.48 907
2302.93 861
2303.38 922
2303.84 905
2304.29 889
2304.74 870
2305.19 848
2305.65 860
2306.10 1011
2306.55 948
2307.01 1016
2307.46 1078
2307.91 997
2308.36 1027
2308.82 1056
2309.27 1082
2309.72 1077
2310.18 1035
2310.63 1090
2311.08 1096
2311.54 1098
2311.99 1200
2312.44 1185
2312.90 1141
2313.35 1092
2313.80 1124
2314.26 1047
2314.71 1066
2315.16 973
2315.62 1081
2316.07 1073
2316.52 898
2316.98 970
2317.43 975
2317.88 932
2318.34 1060
2318.79 1199
2319.25 1224
2319.70 1041
2320.15 1222
2320.61 1204
2321.06 1108
2321.52 1121
2321.97 1090
2322.43 1094
2322.88 1089
2323.33 1106
2323.79 1281
2324.24 1231
2324.70 1236
2325.15 1279
2325.61 1283
2326.06 1280
2326.52 1560
2326.97 1245
2327.43 1368
2327.88 1425
2328.34 1413
2328.79 1253
2329.25 1071
2329.70 1123
2330.16 1134
2330.61 1041
2331.07 1047
2331.52 1091
2331.98 944
2332.43 970
2332.89 930
2333.34 1081
2333.80 1041
2334.25 1106
2334.71 1106
2335.16 881
2335.62 978
2336.08 1014
2336.53 962
2336.99 1075
2337.44 946
2337.90 1008
2338.35 879
2338.81 900
2339.27 894
2339.72 865
2340.18 991
2340.63 950
2341.09 944
2341.55 952
2342.00 763
2342.46 888
2342.91 959
2343.37 873
2343.83 925
2344.28 905
2344.74 842
2345.20 916
2345.65 858
2346.11 908
2346.57 949
2347.02 812
2347.48 790
2347.94 927
2348.39 1093
2348.85 1033
2349.31 1039
2349.76 1055
2350.22 999
2350.68 956
2351.14 868
2351.59 915
2352.05 1048
2352.51 941
2352.96 881
2353.42 868
2353.88 908
2354.34 823
2354.79 938
2355.25 803
2355.71 931
2356.17 866
2356.62 861
2357.08 806
2357.54 852
2358.00 941
2358.46 835
2358.91 814
2359.37 1037
2359.83 1041
2360.29 1040
2360.74 1019
2361.20 959
2361.66 1039
2362.12 1017
2362.58 920
2363.04 962
2363.49 960
2363.95 907
2364.41 910
2364.87 947
2365.33 1029
2365.79 990
2366.24 986
2366.70 970
2367.16 968
2367.62 952
2368.08 920
2368.54 899
2369.00 1084
2369.46 999
2369.91 943
2370.37 947
2370.83 996
2371.29 945
2371.75 959
2372.21 949
2372.67 869
2373.13 1016
2373.59 1140
2374.05 1183
2374.51 1062
2374.97 1020
2375.42 1086
2375.88 1260
2376.34 1224
2376.80 1131
2377.26 1207
2377.72 1242
2378.18 1235
2378.64 1104
2379.10 955
2379.56 1044
2380.02 943
2380.48 959
2380.94 943
2381.40 932
2381.86 1022
2382.32 1001
2382.78 894
2383.24 825
2383.70 787
2384.16 844
2384.62 826
2385.08 892
2385.54 984
2386.00 799
2386.47 878
2386.93 876
2387.39 1009
2387.85 931
2388.31 906
2388.77 861
2389.23 849
2389.69 946
2390.15 1041
2390.61 1091
2391.07 1030
2391.53 998
2391.99 996
2392.46 978
2392.92 1048
2393.38 1028
2393.84 1055
2394.30 1114
2394.76 981
2395.22 899
2395.68 916
2396.15 911
2396.61 1020
2397.07 927
2397.53 856
2397.99 856
2398.45 944
2398.92 1032
2399.38 1058
2399.84 959
2400.30 969
2400.76 959
2401.23 1006
2401.69 935
2402.15 979
2402.61 953
2403.07 891
2403.54 865
2404.00 878
2404.46 866
2404.92 776
2405.38 898
2405.85 1022
2406.31 999
2406.77 864
2407.23 907
2407.70 998
2408.16 931
2408.62 1038
2409.08 930
2409.55 1053
2410.01 963
2410.47 873
2410.94 852
2411.40 777
2411.86 873
2412.32 1001
2412.79 859
2413.25 799
2413.71 746
2414.18 938
2414.64 954
2415.10 920
2415.57 877
2416.03 1001
2416.49 1007
2416.96 953
2417.42 973
2417.88 988
2418.35 928
2418.81 992
2419.28 1042
2419.74 1147
2420.20 970
2420.67 1084
2421.13 951
2421.59 856
2422.06 1013
2422.52 1085
2422.99 1036
2423.45 946
2423.91 923
2424.38 853
2424.84 815
2425.31 858
2425.77 968
2426.24 826
2426.70 912
2427.16 965
2427.63 896
2428.09 900
2428.56 909
2429.02 1051
2429.49 836
2429.95 828
2430.42 1063
2430.88 1014
2431.35 873
2431.81 912
2432.28 931
2432.74 906
2433.21 880
2433.67 835
2434.14 849
2434.60 912
2435.07 953
2435.53 895
2436.00 861
2436.46 847
2436.93 906
2437.39 964
2437.86 857
2438.32 968
2438.79 808
2439.26 912
2439.72 980
2440.19 1020
2440.65 906
2441.12 832
2441.58 1024
2442.05 1050
2442.52 1190
2442.98 1017
2443.45 913
2443.91 852
2444.38 1100
2444.85 1065
2445.31 914
2445.78 1010
2446.24 915
2446.71 926
2447.18 795
2447.64 778
2448.11 841
2448.58 970
2449.04 889
2449.51 862
2449.98 975
2450.44 881
2450.91 871
2451.38 1009
2451.84 819
2452.31 854
2452.78 863
2453.24 952
2453.71 1001
2454.18 927
2454.64 947
2455.11 982
2455.58 850
2456.05 833
2456.51 770
2456.98 828
2457.45 830
2457.92 837
2458.38 849
2458.85 830
2459.32 811
2459.79 863
2460.25 810
2460.72 862
2461.19 865
2461.66 905
2462.12 840
2462.59 888
2463.06 836
2463.53 769
2464.00 823
2464.46 876
2464.93 910
2465.40 776
2465.87 717
2466.34 876
2466.80 830
2467.27 799
2467.74 817
2468.21 999
2468.68 982
2469.15 861
2469.61 847
2470.08 830
2470.55 914
2471.02 924
2471.49 846
2471.96 852
2472.43 1001
2472.89 985
2473.36 993
2473.83 839
2474.30 836
2474.77 876
2475.24 793
2475.71 798
2476.18 857
2476.65 861
2477.12 815
2477.59 807
2478.05 871
2478.52 839
2478.99 936
2479.46 873
2479.93 847
2480.40 827
2480.87 967
2481.34 921
2481.81 867
2482.28 870
2482.75 711
2483.22 783
2483.69 902
2484.16 903
2484.63 898
2485.10 790
2485.57 856
2486.04 970
2486.51 1001
2486.98 968
2487.45 1062
2487.92 825
2488.39 937
2488.86 1145
2489.33 1228
2489.80 1233
2490.27 1119
2490.74 1067
2491.21 1074
2491.68 1125
2492.15 1130
2492.62 1051
2493.10 894
2493.57 914
2494.04 1079
2494.51 970
2494.98 922
2495.45 986
2495.92 879
2496.39 983
2496.86 939
2497.33 909
2497.80 1002
2498.28 1097
2498.75 1084
2499.22 1021
2499.69 911
2500.16 973
2500.63 1048
2501.10 835
2501.58 801
2502.05 889
2502.52 965
2502.99 1011
2503.46 908
2503.93 865
2504.41 880
2504.88 905
2505.35 933
2505.82 1101
2506.29 1086
2506.76 1043
2507.24 994
2507.71 919
2508.18 953
2508.65 1087
2509.13 1140
2509.60 1121
2510.07 954
2510.54 1128
2511.01 1257
2511.49 1168
2511.96 1090
2512.43 1164
2512.90 1283
2513.38 1268
2513.85 1307
2514.32 1445
2514.80 1361
2515.27 1211
2515.74 1169
2516.21 1087
2516.69 1343
2517.16 1131
2517.63 1038
2518.11 1087
2518.58 1024
2519.05 941
2519.53 964
2520.00 962
2520.47 932
2520.95 974
2521.42 861
2521.89 915
2522.37 954
2522.84 991
2523.31 976
2523.79 1141
2524.26 947
2524.73 982
2525.21 1063
2525.68 993
2526.16 884
2526.63 963
2527.10 1042
2527.58 985
2528.05 1008
2528.52 1108
2529.00 1152
2529.47 1196
2529.95 1163
2530.42 1141
2530.90 1092
2531.37 1120
2531.84 1143
2532.32 1224
2532.79 1102
2533.27 997
2533.74 1113
2534.22 1095
2534.69 1064
2535.17 1015
2535.64 1100
2536.12 1025
2536.59 1118
2537.07 1054
2537.54 1083
2538.02 1102
2538.49 1014
2538.97 1006
2539.44 1056
2539.92 987
2540.39 1070
2540.87 981
2541.34 1017
2541.82 989
2542.29 1028
2542.77 1032
2543.24 1092
2543.72 1140
2544.19 1016
2544.67 863
2545.14 1009
2545.62 1067
2546.10 1043
2546.57 1052
2547.05 1142
2547.52 1038
2548.00 1118
2548.47 1221
2548.95 1153
2549.43 1460
2549.90 1336
2550.38 1365
2550.86 1234
2551.33 1333
2551.81 1308
2552.28 1229
2552.76 1138
2553.24 1181
2553.71 1197
2554.19 1161
2554.67 1179
2555.14 1121
2555.62 1078
2556.10 1045
2556.57 935
2557.05 1021
2557.53 961
2558.00 982
2558.48 987
2558.96 906
2559.43 938
2559.91 843
2560.39 969
2560.86 969
2561.34 901
2561.82 945
2562.30 964
2562.77 789
2563.25 866
2563.73 984
2564.21 962
2564.68 973
2565.16 975
2565.64 958
2566.12 767
2566.59 836
2567.07 827
2567.55 841
2568.03 859
2568.50 903
2568.98 795
2569.46 826
2569.94 901
2570.42 917
2570.89 825
2571.37 753
2571.85 771
2572.33 760
2572.81 840
2573.28 846
2573.76 877
2574.24 785
2574.72 960
2575.20 889
2575.68 930
2576.15 879
2576.63 836
2577.11 860
2577.59 867
2578.07 965
2578.55 888
2579.03 875
2579.50 869
2579.98 963
2580.46 836
2580.94 985
2581.42 960
2581.90 914
2582.38 844
2582.86 770
2583.34 983
2583.82 990
2584.30 860
2584.77 908
2585.25 875
2585.73 854
2586.21 988
2586.69 922
2587.17 831
2587.65 968
2588.13 897
2588.61 969
2589.09 931
2589.57 944
2590.05 861
2590.53 867
2591.01 1152
2591.49 1049
2591.97 1081
2592.45 1150
2592.93 1069
2593.41 1008
2593.89 917
2594.37 786
2594.85 789
2595.33 842
2595.81 883
2596.29 781
2596.77 876
2597.25 865
2597.73 881
2598.21 807
2598.69 905
2599.17 896
2599.65 917
2600.14 790
2600.62 847
2601.10 747
2601.58 821
2602.06 868
2602.54 824
2603.02 888
2603.50 835
2603.98 901
2604.46 888
2604.95 941
2605.43 1068
2605.91 1055
2606.39 882
2606.87 895
2607.35 876
2607.83 839
2608.31 879
2608.80 833
2609.28 924
2609.76 937
2610.24 894
2610.72 983
2611.20 878
2611.69 890
2612.17 854
2612.65 986
2613.13 945
2613.61 990
2614.10 924
2614.58 1037
2615.06 966
2615.54 823
2616.02 904
2616.51 954
2616.99 936
2617.47 883
2617.95 835
2618.44 857
2618.92 977
2619.40 946
2619.88 907
2620.37 877
2620.85 857
2621.33 851
2621.81 957
2622.30 1029
2622.78 980
2623.26 867
2623.75 925
2624.23 981
2624.71 950
2625.19 905
2625.68 983
2626.16 805
2626.64 836
2627.13 947
2627.61 931
2628.09 972
2628.58 1030
2629.06 990
2629.54 987
2630.03 1047
2630.51 1176
2630.99 1135
2631.48 1129
2631.96 1042
2632.45 1164
2632.93 1130
2633.41 1104
2633.90 1182
2634.38 1180
2634.86 1080
2635.35 1191
2635.83 1117
2636.32 1027
2636.80 921
2637.28 975
2637.77 1100
2638.25 963
2638.74 908
2639.22 913
2639.71 978
2640.19 872
2640.68 892
2641.16 1035
2641.64 1084
2642.13 1143
2642.61 974
2643.10 983
2643.58 862
2644.07 940
2644.55 837
2645.04 985
2645.52 1059
2646.01 824
2646.49 939
2646.98 836
2647.46 864
2647.95 726
2648.43 741
2648.92 799
2649.40 779
2649.89 833
2650.37 1003
2650.86 943
2651.34 952
2651.83 1050
2652.32 1140
2652.80 1118
2653.29 1036
2653.77 927
2654.26 909
2654.74 917
2655.23 856
2655.72 925
2656.20 1048
2656.69 930
2657.17 911
2657.66 955
2658.15 943
2658.63 960
2659.12 963
2659.60 859
2660.09 838
2660.58 719
2661.06 910
2661.55 974
2662.04 925
2662.52 916
2663.01 981
2663.49 987
2663.98 1052
2664.47 929
2664.95 1024
2665.44 981
2665.93 945
2666.42 963
2666.90 1069
2667.39 1009
2667.88 908
2668.36 938
2668.85 1053
2669.34 955
2669.82 880
2670.31 1024
2670.80 979
2671.29 970
2671.77 1076
2672.26 951
2672.75 1030
2673.24 1132
2673.72 1106
2674.21 1001
2674.70 1131
2675.19 1320
2675.67 1277
2676.16 1295
2676.65 1276
2677.14 1240
2677.62 1155
2678.11 1168
2678.60 1207
2679.09 1018
2679.58 1179
2680.06 1057
2680.55 964
2681.04 1051
2681.53 1067
2682.02 1131
2682.51 990
2682.99 950
2683.48 950
2683.97 876
2684.46 791
2684.95 871
2685.44 962
2685.92 916
2686.41 1031
2686.90 939
2687.39 806
2687.88 766
2688.37 922
2688.86 876
2689.35 867
2689.83 857
2690.32 1019
2690.81 927
2691.30 948
2691.79 1068
2692.28 912
2692.77 767
2693.26 892
2693.75 952
2694.24 847
2694.73 972
2695.22 979
2695.71 1013
2696.20 958
2696.68 906
2697.17 827
2697.66 906
2698.15 915
2698.64 947
2699.13 955
2699.62 817
2700.11 967
2700.60 979
2701.09 850
2701.58 1009
2702.07 1027
2702.56 1159
2703.05 1124
2703.54 999
2704.03 1032
2704.52 1075
2705.01 1013
2705.50 1000
2706.00 1000
2706.49 991
2706.98 908
2707.47 941
2707.96 967
2708.45 1006
2708.94 911
2709.43 945
2709.92 896
2710.41 801
2710.90 809
2711.39 887
2711.88 826
2712.37 824
2712.87 828
2713.36 855
2713.85 940
2714.34 987
2714.83 871
2715.32 910
2715.81 914
2716.30 891
2716.80 864
2717.29 825
2717.78 829
2718.27 903
2718.76 899
2719.25 792
2719.75 820
2720.24 948
2720.73 941
2721.22 873
2721.71 880
2722.20 829
2722.70 1043
2723.19 955
2723.68 826
2724.17 1052
2724.66 966
2725.16 1237
2725.65 1224
2726.14 1059
2726.63 970
2727.13 853
2727.62 975
2728.11 938
2728.60 954
2729.10 1035
2729.59 1019
2730.08 974
2730.57 918
2731.07 940
2731.56 1039
2732.05 1081
2732.54 914
2733.04 969
2733.53 919
2734.02 965
2734.52 1097
2735.01 1162
2735.50 1181
2736.00 1034
2736.49 1000
2736.98 1039
2737.47 1107
2737.97 1132
2738.46 1136
2738.95 1148
2739.45 1102
2739.94 1103
2740.44 1161
2740.93 1111
2741.42 1086
2741.92 1014
2742.41 1013
2742.90 1063
2743.40 1159
2743.89 1032
2744.39 871
2744.88 991
2745.37 947
2745.87 852
2746.36 1048
2746.86 988
2747.35 925
2747.84 959
2748.34 1050
2748.83 981
2749.33 941
2749.82 1111
2750.32 1064
2750.81 988
2751.30 1053
2751.80 922
2752.29 897
2752.79 999
2753.28 979
2753.78 1163
2754.27 1085
2754.77 898
2755.26 879
2755.76 999
2756.25 876
2756.75 933
2757.24 1016
2757.74 1128
2758.23 1081
2758.73 873
2759.22 825
2759.72 898
2760.21 827
2760.71 951
2761.20 847
2761.70 970
2762.20 989
2762.69 959
2763.19 926
2763.68 1064
2764.18 975
2764.67 997
2765.17 981
2765.67 1049
2766.16 966
2766.66 875
2767.15 1023
2767.65 876
2768.14 1027
2768.64 1009
2769.14 903
2769.63 960
2770.13 1001
2770.63 1068
2771.12 984
2771.62 1035
2772.11 993
2772.61 1021
2773.11 966
2773.60 974
2774.10 938
2774.60 1026
2775.09 1081
2775.59 1130
2776.09 1131
2776.58 1268
2777.08 1367
2777.58 1406
2778.07 1288
2778.57 1295
2779.07 1169
2779.57 1315
2780.06 1278
2780.56 1244
2781.06 1229
2781.55 1126
2782.05 1158
2782.55 1058
2783.05 1085
2783.54 990
2784.04 920
2784.54 995
2785.04 1107
2785.53 941
2786.03 886
2786.53 936
2787.03 990
2787.52 947
2788.02 948
2788.52 864
2789.02 740
2789.52 789
2790.01 961
2790.51 875
2791.01 1015
2791.51 947
2792.01 995
2792.50 999
2793.00 826
2793.50 847
2794.00 845
2794.50 877
2795.00 966
2795.50 836
2795.99 827
2796.49 1021
2796.99 961
2797.49 957
2797.99 920
2798.49 938
2798.99 953
2799.48 826
2799.98 954
2800.48 974
2800.98 945
2801.48 993
2801.98 981
2802.48 933
2802.98 915
2803.48 961
2803.98 935
2804.48 1047
2804.97 960
2805.47 947
2805.97 860
2806.47 884
2806.97 971
2807.47 884
2807.97 953
2808.47 1022
2808.97 1022
2809.47 1062
2809.97 1196
2810.47 1137
2810.97 1071
2811.47 1129
2811.97 1015
2812.47 991
2812.97 1004
2813.47 1043
2813.97 1055
2814.47 1021
2814.97 998
2815.47 984
2815.97 1034
2816.47 997
2816.97 934
2817.47 962
2817.97 968
2818.47 896
2818.97 983
2819.47 988
2819.98 962
2820.48 818
2820.98 902
2821.48 904
2821.98 958
2822.48 914
2822.98 925
2823.48 974
2823.98 896
2824.48 925
2824.98 968
2825.49 942
2825.99 1017
2826.49 941
2826.99 888
2827.49 972
2827.99 925
2828.49 859
2828.99 1047
2829.50 991
2830.00 1033
2830.50 1018
2831.00 958
2831.50 854
2832.00 865
2832.51 832
2833.01 803
2833.51 875
2834.01 940
2834.51 918
2835.02 909
2835.52 973
2836.02 978
2836.52 918
2837.02 1057
2837.53 916
2838.03 977
2838.53 961
2839.03 1106
2839.54 975
2840.04 921
2840.54 977
2841.04 937
2841.55 973
2842.05 970
2842.55 884
2843.05 936
2843.56 953
2844.06 1035
2844.56 899
2845.07 953
2845.57 908
2846.07 973
2846.57 1091
2847.08 937
2847.58 961
2848.08 1025
2848.59 1174
2849.09 1159
2849.59 1180
2850.10 1112
2850.60 978
2851.10 958
2851.61 968
2852.11 978
2852.61 1001
2853.12 940
2853.62 984
2854.12 1058
2854.63 966
2855.13 883
2855.64 1051
2856.14 961
2856.64 1046
2857.15 1019
2857.65 1075
2858.16 1002
2858.66 1081
2859.16 1181
2859.67 1075
2860.17 1062
2860.68 1095
2861.18 1097
2861.69 1032
2862.19 1012
2862.69 951
2863.20 1010
2863.70 989
2864.21 964
2864.71 994
2865.22 877
2865.72 927
2866.23 812
2866.73 832
2867.24 857
2867.74 873
2868.25 769
2868.75 921
2869.26 938
2869.76 937
2870.27 911
2870.77 846
2871.28 956
2871.78 988
2872.29 945
2872.79 960
2873.30 894
2873.80 1023
2874.31 1084
2874.81 1179
2875.32 1160
2875.83 1143
2876.33 1189
2876.84 1188
2877.34 1276
2877.85 1129
2878.35 1034
2878.86 1186
2879.37 1189
2879.87 1057
2880.38 930
2880.88 1018
2881.39 978
2881.90 1005
2882.40 1067
2882.91 1054
2883.41 1138
2883.92 1072
2884.43 1081
2884.93 1097
2885.44 1090
2885.95 1061
2886.45 1132
2886.96 1188
2887.47 1166
2887.97 1133
2888.48 937
2888.99 1060
2889.49 1338
2890.00 1121
2890.51 1101
2891.01 1141
2891.52 1150
2892.03 1194
2892.54 1316
2893.04 1238
2893.55 1133
2894.06 1197
2894.56 1129
2895.07 1165
2895.58 1471
2896.09 1394
2896.59 1400
2897.10 1349
2897.61 1504
2898.12 1369
2898.62 1381
2899.13 1274
2899.64 1290
2900.15 1082
2900.65 1077
2901.16 1029
2901.67 1086
2902.18 1087
2902.69 1124
2903.19 1128
2903.70 1243
2904.21 1143
2904.72 1148
2905.23 1104
2905.73 1248
2906.24 1244
2906.75 1197
2907.26 1243
2907.77 1121
2908.28 1213
2908.79 1134
2909.29 1045
2909.80 1169
2910.31 1201
2910.82 1244
2911.33 1041
2911.84 1177
2912.35 1180
2912.85 1190
2913.36 1107
2913.87 1146
2914.38 1042
2914.89 996
2915.40 1112
2915.91 1197
2916.42 1175
2916.93 960
2917.44 1081
2917.95 1126
2918.45 1076
2918.96 1083
2919.47 912
2919.98 989
2920.49 1014
2921.00 1049
2921.51 979
2922.02 1092
2922.53 1132
2923.04 1087
2923.55 1043
2924.06 1051
2924.57 1054
2925.08 935
2925.59 910
2926.10 900
2926.61 985
2927.12 940
2927.63 1004
2928.14 946
2928.65 874
2929.16 929
2929.67 965
2930.18 1019
2930.69 919
2931.20 926
2931.71 888
2932.22 863
2932.73 1011
2933.25 973
2933.76 1025
2934.27 1048
2934.78 977
2935.29 1028
2935.80 1007
2936.31 998
2936.82 1151
2937.33 1160
2937.84 1058
2938.35 1247
2938.87 1201
2939.38 1221
2939.89 1038
2940.40 1152
2940.91 1218
2941.42 1045
2941.93 1184
2942.44 1171
2942.96 1114
2943.47 1203
2943.98 1093
2944.49 1003
2945.00 1008
2945.51 1000
2946.03 1007
2946.54 1057
2947.05 1005
2947.56 983
2948.07 986
2948.59 1022
2949.10 998
2949.61 1033
2950.12 930
2950.63 960
2951.15 904
2951.66 924
2952.17 996
2952.68 1054
2953.19 1052
2953.71 1126
2954.22 936
2954.73 973
2955.24 949
2955.76 1007
2956.27 956
2956.78 913
2957.30 994
2957.81 906
2958.32 1008
2958.83 1034
2959.35 1034
2959.86 1036
2960.37 1040
2960.89 1083
2961.40 1051
2961.91 1048
2962.43 1096
2962.94 1193
2963.45 1190
2963.96 1131
2964.48 1135
2964.99 1103
2965.51 1095
2966.02 1132
2966.53 1057
2967.05 1073
2967.56 1153
2968.07 1061
2968.59 981
2969.10 996
2969.61 967
2970.13 914
2970.64 982
2971.16 1138
2971.67 1132
2972.18 1071
2972.70 1027
2973.21 1021
2973.73 1133
2974.24 1091
2974.75 936
2975.27 931
2975.78 975
2976.30 1076
2976.81 1206
2977.33 1076
2977.84 1113
2978.36 1085
2978.87 1018
2979.38 1137
2979.90 1253
2980.41 1137
2980.93 1130
2981.44 1101
2981.96 1226
2982.47 1237
2982.99 1256
2983.50 1351
2984.02 1267
2984.53 1294
2985.05 1315
2985.56 1417
2986.08 1458
2986.59 1294
2987.11 1294
2987.63 1429
2988.14 1514
2988.66 1644
2989.17 1368
2989.69 1506
2990.20 1608
2990.72 1689
2991.23 1605
2991.75 1364
2992.27 1543
2992.78 1557
2993.30 1488
2993.81 1553
2994.33 1540
2994.84 1432
2995.36 1498
2995.88 1611
2996.39 1611
2996.91 1598
2997.43 1616
2997.94 1680
2998.46 2033
2998.97 1964
2999.49 1902
3000.01 1963
3000.52 2136
3001.04 2109
3001.56 2102
3002.07 2474
3002.59 2757
3003.11 2994
3003.62 3469
3004.14 3940
3004.66 4433
3005.17 4535
3005.69 5126
3006.21 5202
3006.72 5422
3007.24 5795
3007.76 5501
3008.28 5333
3008.79 4755
3009.31 4119
3009.83 3791
3010.34 3423
3010.86 2848
3011.38 2421
3011.90 1968
3012.41 1875
3012.93 1983
3013.45 1540
3013.97 1532
3014.48 1620
3015.00 1558
3015.52 1481
3016.04 1456
3016.56 1591
3017.07 1642
3017.59 1478
3018.11 1536
3018.63 1730
3019.15 1382
3019.66 1380
3020.18 1384
3020.70 1338
3021.22 1358
3021.74 1412
3022.26 1359
3022.77 1269
3023.29 1295
3023.81 1322
3024.33 1329
3024.85 1397
3025.37 1446
3025.88 1563
3026.40 1437
3026.92 1408
3027.44 1505
3027.96 1363
3028.48 1345
3029.00 1296
3029.52 1351
3030.04 1305
3030.55 1152
3031.07 1354
3031.59 1362
3032.11 1240
3032.63 1189
3033.15 1232
3033.67 1248
3034.19 1215
3034.71 1199
3035.23 1361
3035.75 1257
3036.27 1210
3036.79 1262
3037.31 1280
3037.83 1145
3038.35 1224
3038.87 1139
3039.39 1337
3039.91 1191
3040.42 1108
3040.94 1181
3041.46 1231
3041.98 1128
3042.50 1229
3043.03 1173
3043.55 1192
3044.07 1091
3044.59 1189
3045.11 1226
3045.63 1118
3046.15 1245
3046.67 1182
3047.19 1224
3047.71 1235
3048.23 1153
3048.75 1258
3049.27 1206
3049.79 1181
3050.31 1232
3050.83 1126
3051.35 1291
3051.87 1243
3052.39 1215
3052.92 1356
3053.44 1301
3053.96 1117
3054.48 1216
3055.00 1163
3055.52 1124
3056.04 1071
3056.56 1266
3057.09 1207
3057.61 1108
3058.13 1192
3058.65 1235
3059.17 1133
3059.69 1189
3060.21 1113
3060.74 1077
3061.26 1300
3061.78 1364
3062.30 1247
3062.82 1178
3063.34 1148
3063.87 1236
3064.39 1185
3064.91 1123
3065.43 1354
3065.95 1350
3066.48 1285
3067.00 1288
3067.52 1239
3068.04 1340
3068.57 1357
3069.09 1436
3069.61 1397
3070.13 1335
3070.66 1418
3071.18 1555
3071.70 1372
3072.22 1289
3072.75 1227
3073.27 1329
3073.79 1419
3074.31 1409
3074.84 1155
3075.36 1412
3075.88 1376
3076.41 1326
3076.93 1400
3077.45 1406
3077.97 1558
3078.50 1621
3079.02 1438
3079.54 1506
3080.07 1591
3080.59 1803
3081.11 1841
3081.64 1973
3082.16 1948
3082.68 2027
3083.21 1867
3083.73 1963
3084.26 2016
3084.78 2160
3085.30 2035
3085.83 1870
3086.35 1963
3086.87 1716
3087.40 1798
3087.92 1882
3088.45 1670
3088.97 1624
3089.49 1499
3090.02 1549
3090.54 1673
3091.07 1549
3091.59 1524
3092.11 1852
3092.64 1763
3093.16 1618
3093.69 1598
3094.21 1667
3094.74 1742
3095.26 1934
3095.79 1939
3096.31 1934
3096.84 1904
3097.36 2186
3097.89 2274
3098.41 2266
3098.93 2723
3099.46 2624
3099.98 2816
3100.51 3182
3101.03 3595
3101.56 4366
3102.09 5302
3102.61 5975
3103.14 7401
3103.66 8255
3104.19 8658
3104.71 8974
3105.24 9391
3105.76 9723
3106.29 9228
3106.81 8142
3107.34 7108
3107.86 5769
3108.39 5088
3108.92 4103
3109.44 3304
3109.97 2938
3110.49 2706
3111.02 2539
3111.55 2438
3112.07 2533
3112.60 2640
3113.12 2619
3113.65 2429
3114.18 2061
3114.70 2150
3115.23 2218
3115.75 1838
3116.28 1895
3116.81 2159
3117.33 1879
3117.86 1826
3118.39 1826
3118.91 1883
3119.44 1696
3119.97 1628
3120.49 1624
3121.02 1557
3121.55 1699
3122.07 1838
3122.60 1868
3123.13 1778
3123.65 1799
3124.18 1815
3124.71 1694
3125.24 1661
3125.76 1644
3126.29 1704
3126.82 1550
3127.34 1383
3127.87 1437
3128.40 1473
3128.93 1490
3129.45 1457
3129.98 1315
3130.51 1529
3131.04 1382
3131.56 1273
3132.09 1274
3132.62 1296
3133.15 1150
3133.68 1242
3134.20 1235
3134.73 1348
3135.26 1184
3135.79 1075
3136.32 1138
3136.84 1084
3137.37 1139
3137.90 1323
3138.43 1241
3138.96 1220
3139.48 1303
3140.01 1282
3140.54 1195
3141.07 1101
3141.60 1101
3142.13 1091
3142.66 1123
3143.18 1241
3143.71 1177
3144.24 1136
3144.77 1203
3145.30 1248
3145.83 1274
3146.36 1287
3146.89 1213
3147.41 1153
3147.94 1345
3148.47 1433
3149.00 1451
3149.53 1398
3150.06 1281
3150.59 1309
3151.12 1465
3151.65 1449
3152.18 1460
3152.71 1562
3153.24 1378
3153.77 1448
3154.30 1505
3154.82 1435
3155.35 1539
3155.88 1355
3156.41 1459
3156.94 1423
3157.47 1431
3158.00 1435
3158.53 1370
3159.06 1367
3159.59 1301
3160.12 1347
3160.65 1495
3161.18 1489
3161.71 1577
3162.24 1454
3162.77 1348
3163.30 1445
3163.83 1522
3164.37 1368
3164.90 1350
3165.43 1272
3165.96 1331
3166.49 1236
3167.02 1142
3167.55 1079
3168.08 1140
3168.61 1171
3169.14 1198
3169.67 1148
3170.20 1220
3170.73 1227
3171.26 1076
3171.80 1226
3172.33 1226
3172.86 1304
3173.39 1434
3173.92 1478
3174.45 1507
3174.98 1564
3175.51 1541
3176.05 1397
3176.58 1555
3177.11 1444
3177.64 1545
3178.17 1422
3178.70 1406
3179.23 1426
3179.77 1208
3180.30 1314
3180.83 1270
3181.36 1182
3181.89 1164
3182.43 1171
3182.96 1165
3183.49 1064
3184.02 1250
3184.55 1198
3185.09 1099
3185.62 1148
3186.15 1149
3186.68 1209
3187.21 1203
3187.75 1334
3188.28 1306
3188.81 1227
3189.34 1120
3189.88 1205
3190.41 1187
3190.94 1161
3191.47 1242
3192.01 1211
3192.54 1249
3193.07 1257
3193.61 1223
3194.14 1041
3194.67 1079
3195.20 1056
3195.74 1311
3196.27 1207
3196.80 1196
3197.34 1133
3197.87 1152
3198.40 1175
3198.94 1167
3199.47 1195
3200.00 1308
3200.54 1226
3201.07 1402
3201.60 1375
3202.14 1390
3202.67 1437
3203.21 1333
3203.74 1386
3204.27 1398
3204.81 1427
3205.34 1359
3205.87 1244
3206.41 1440
3206.94 1458
3207.48 1397
3208.01 1390
3208.54 1405
3209.08 1533
3209.61 1712
3210.15 1814
3210.68 1651
3211.22 1518
3211.75 1606
3212.28 1640
3212.82 1668
3213.35 1851
3213.89 1678
3214.42 1619
3214.96 1487
3215.49 1517
3216.03 1519
3216.56 1404
3217.10 1346
3217.63 1327
3218.17 1246
3218.70 1321
3219.24 1396
3219.77 1439
3220.31 1423
3220.84 1235
3221.38 1314
3221.91 1349
3222.45 1311
3222.98 1458
3223.52 1639
3224.05 1664
3224.59 1845
3225.12 1852
3225.66 1728
3226.19 1734
3226.73 2001
3227.27 1957
3227.80 1880
3228.34 1874
3228.87 1709
3229.41 1754
3229.94 1769
3230.48 1719
3231.02 1801
3231.55 1760
3232.09 1655
3232.62 1585
3233.16 1735
3233.70 1857
3234.23 1940
3234.77 1735
3235.31 1718
3235.84 1749
3236.38 1932
3236.91 1743
3237.45 1797
3237.99 1908
3238.52 1865
3239.06 1978
3239.60 1934
3240.13 2102
3240.67 1907
3241.21 1829
3241.75 1724
3242.28 1791
3242.82 1770
3243.36 1987
3243.89 1877
3244.43 1824
3244.97 1906
3245.50 2000
3246.04 1950
3246.58 1993
3247.12 1988
3247.65 2152
3248.19 2072
3248.73 2004
3249.27 2056
3249.80 2141
3250.34 2228
3250.88 2225
3251.42 2215
3251.95 1868
3252.49 1925
3253.03 1991
3253.57 2064
3254.11 2403
3254.64 2145
3255.18 2262
3255.72 2152
3256.26 2028
3256.80 2356
3257.33 2318
3257.87 2371
3258.41 2392
3258.95 2615
3259.49 2859
3260.02 3216
3260.56 3346
3261.10 3583
3261.64 4188
3262.18 4691
3262.72 4937
3263.26 5663
3263.79 5887
3264.33 6536
3264.87 7087
3265.41 7486
3265.95 7840
3266.49 7955
3267.03 8432
3267.57 8647
3268.11 8775
3268.64 8880
3269.18 8585
3269.72 7963
3270.26 7417
3270.80 6952
3271.34 6026
3271.88 5498
3272.42 4913
3272.96 4019
3273.50 3303
3274.04 3033
3274.58 2978
3275.12 2886
3275.66 2782
3276.20 2718
3276.74 2572
3277.28 2600
3277.82 2682
3278.36 2694
3278.90 2762
3279.44 2709
3279.98 2783
3280.52 2450
3281.06 2513
3281.60 2589
3282.14 2452
3282.68 2459
3283.22 2367
3283.76 2638
3284.30 2506
3284.84 2291
3285.38 2484
3285.92 2453
3286.46 2582
3287.00 2490
3287.54 2574
3288.08 2507
3288.62 2490
3289.16 2491
3289.70 2454
3290.24 2656
3290.79 2512
3291.33 2471
3291.87 2551
3292.41 2655
3292.95 2833
3293.49 2882
3294.03 3147
3294.57 3450
3295.11 3739
3295.66 4159
3296.20 4202
3296.74 4200
3297.28 4433
3297.82 4648
3298.36 4299
3298.90 4447
3299.45 4206
3299.99 3912
3300.53 3975
3301.07 3793
3301.61 3809
3302.16 3770
3302.70 3687
3303.24 3739
3303.78 3531
3304.32 3845
3304.87 3829
3305.41 3609
3305.95 3435
3306.49 3634
3307.03 3323
3307.58 3230
3308.12 3000
3308.66 2863
3309.20 2537
3309.75 2474
3310.29 2599
3310.83 2407
3311.37 2406
3311.92 2425
3312.46 2515
3313.00 2412
3313.54 2363
3314.09 2286
3314.63 2231
3315.17 2437
3315.72 2769
3316.26 2845
3316.80 2911
3317.35 2826
3317.89 2936
3318.43 3006
3318.97 3169
3319.52 3102
3320.06 3215
3320.60 3297
3321.15 3435
3321.69 3399
3322.23 3651
3322.78 3739
3323.32 3611
3323.87 3504
3324.41 3682
3324.95 3682
3325.50 3441
3326.04 3313
3326.58 3181
3327.13 3186
3327.67 3191
3328.22 3100
3328.76 2871
3329.30 2943
3329.85 3120
3330.39 3440
3330.94 3704
3331.48 3977
3332.03 4732
3332.57 5955
3333.11 7189
3333.66 9005
3334.20 11254
3334.75 13075
3335.29 15687
3335.84 18439
3336.38 20049
3336.93 21593
3337.47 23117
3338.02 23947
3338.56 24053
3339.11 23262
3339.65 21848
3340.20 19624
3340.74 17610
3341.29 14697
3341.83 12629
3342.38 10038
3342.92 8227
3343.47 6859
3344.01 5241
3344.56 4456
3345.10 3743
3345.65 3539
3346.19 3449
3346.74 3028
3347.28 2936
3347.83 2884
3348.38 2985
3348.92 2768
3349.47 2734
3350.01 2654
3350.56 2704
3351.10 2790
3351.65 2695
3352.20 2633
3352.74 2682
3353.29 2712
3353.83 2758
3354.38 2686
3354.93 2564
3355.47 2388
3356.02 2530
3356.56 2500
3357.11 2365
3357.66 2221
3358.20 2212
3358.75 2415
3359.30 2074
3359.84 2060
3360.39 2118
3360.94 2111
3361.48 2172
3362.03 2224
3362.58 1943
3363.12 2103
3363.67 2348
3364.22 2390
3364.76 2380
3365.31 2552
3365.86 2363
3366.41 2392
3366.95 2469
3367.50 2377
3368.05 2372
3368.59 2341
3369.14 2301
3369.69 2151
3370.24 2125
3370.78 2198
3371.33 2251
3371.88 2172
3372.43 2176
3372.97 2257
3373.52 2251
3374.07 2495
3374.62 2597
3375.17 2591
3375.71 2627
3376.26 2693
3376.81 2648
3377.36 2350
3377.91 2383
3378.45 2165
3379.00 2115
3379.55 2081
3380.10 2068
3380.65 1810
3381.19 1875
3381.74 1924
3382.29 1820
3382.84 1893
3383.39 1890
3383.94 1845
3384.49 1765
3385.03 1841
3385.58 1772
3386.13 1618
3386.68 1669
3387.23 1629
3387.78 1781
3388.33 1791
3388.88 1688
3389.42 1555
3389.97 1604
3390.52 1616
3391.07 1525
3391.62 1595
3392.17 1511
3392.72 1488
3393.27 1440
3393.82 1360
3394.37 1474
3394.92 1574
3395.47 1366
3396.02 1465
3396.57 1565
3397.11 1492
3397.66 1543
3398.21 1377
3398.76 1449
3399.31 1652
3399.86 1452
3400.41 1515
3400.96 1479
3401.51 1477
3402.06 1417
3402.61 1347
3403.16 1374
3403.71 1393
3404.26 1343
3404.81 1442
3405.36 1399
3405.91 1381
3406.46 1262
3407.02 1416
3407.57 1452
3408.12 1311
3408.67 1192
3409.22 1235
3409.77 1271
3410.32 1296
3410.87 1392
3411.42 1381
3411.97 1477
3412.52 1274
3413.07 1262
3413.62 1481
3414.17 1453
3414.73 1487
3415.28 1680
3415.83 1458
3416.38 1445
3416.93 1385
3417.48 1284
3418.03 1537
3418.58 1466
3419.14 1475
3419.69 1371
3420.24 1251
3420.79 1461
3421.34 1414
3421.89 1336
3422.44 1375
3423.00 1412
3423.55 1383
3424.10 1633
3424.65 1607
3425.20 1614
3425.76 1471
3426.31 1483
3426.86 1548
3427.41 1593
3427.96 1433
3428.52 1475
3429.07 1474
3429.62 1465
3430.17 1391
3430.72 1241
3431.28 1290
3431.83 1269
3432.38 1236
3432.93 1271
3433.49 1243
3434.04 1277
3434.59 1217
3435.14 1341
3435.70 1333
3436.25 1334
3436.80 1163
3437.36 1390
3437.91 1382
3438.46 1304
3439.01 1214
3439.57 1340
3440.12 1280
3440.67 1174
3441.23 1393
3441.78 1360
3442.33 1303
3442.89 1347
3443.44 1338
3443.99 1357
3444.55 1357
3445.10 1480
3445.65 1533
3446.21 1419
3446.76 1336
3447.31 1320
3447.87 1237
3448.42 1241
3448.98 1232
3449.53 1245
3450.08 1299
3450.64 1196
3451.19 1216
3451.75 1405
3452.30 1338
3452.85 1295
3453.41 1273
3453.96 1290
3454.52 1244
3455.07 1432
3455.62 1319
3456.18 1284
3456.73 1236
3457.29 1456
3457.84 1372
3458.40 1352
3458.95 1414
3459.51 1432
3460.06 1386
3460.62 1213
3461.17 1261
3461.72 1313
3462.28 1368
3462.83 1363
3463.39 1373
3463.94 1442
3464.50 1492
3465.05 1537
3465.61 1507
3466.17 1639
3466.72 1444
3467.28 1565
3467.83 1607
3468.39 1581
3468.94 1656
3469.50 1786
3470.05 1819
3470.61 1844
3471.16 1811
3471.72 1901
3472.27 2095
3472.83 1993
3473.39 2060
3473.94 1978
3474.50 2024
3475.05 1977
3475.61 2084
3476.17 2008
3476.72 1937
3477.28 1776
3477.83 1793
3478.39 2039
3478.95 1898
3479.50 1763
3480.06 2069
3480.61 2016
3481.17 2070
3481.73 2145
3482.28 2118
3482.84 2096
3483.40 2191
3483.95 2391
3484.51 2411
3485.07 2442
3485.62 2269
3486.18 2481
3486.74 2655
3487.29 2781
3487.85 2801
3488.41 3152
3488.97 3175
3489.52 3767
3490.08 4367
3490.64 5074
3491.19 5805
3491.75 6744
3492.31 7248
3492.87 8201
3493.42 9694
3493.98 10245
3494.54 10384
3495.09 10030
3495.65 8668
3496.21 7736
3496.77 7365
3497.33 6282
3497.88 5168
3498.44 4221
3499.00 3618
3499.56 3302
3500.11 3252
3500.67 3180
3501.23 3046
3501.79 2944
3502.35 3268
3502.90 3401
3503.46 3284
3504.02 3491
3504.58 3775
3505.14 3868
3505.70 3864
3506.25 3896
3506.81 4196
3507.37 4150
3507.93 3880
3508.49 3799
3509.05 3605
3509.61 3564
3510.16 3219
3510.72 2870
3511.28 2462
3511.84 2319
3512.40 2247
3512.96 2150
3513.52 2109
3514.08 2001
3514.63 1894
3515.19 1639
3515.75 1714
3516.31 1690
3516.87 1551
3517.43 1671
3517.99 1529
3518.55 1535
3519.11 1538
3519.67 1372
3520.23 1484
3520.79 1637
3521.35 1559
3521.91 1609
3522.47 1578
3523.03 1715
3523.59 1621
3524.15 1615
3524.71 1690
3525.26 1794
3525.82 1680
3526.38 1675
3526.94 1609
3527.50 1476
3528.07 1384
3528.63 1519
3529.19 1504
3529.75 1471
3530.31 1347
3530.87 1445
3531.43 1520
3531.99 1532
3532.55 1487
3533.11 1333
3533.67 1290
3534.23 1375
3534.79 1426
3535.35 1552
3535.91 1574
3536.47 1479
3537.03 1607
3537.59 1643
3538.15 1699
3538.72 1533
3539.28 1570
3539.84 1514
3540.40 1344
3540.96 1363
3541.52 1492
3542.08 1374
3542.64 1433
3543.20 1444
3543.77 1461
3544.33 1497
3544.89 1433
3545.45 1452
3546.01 1308
3546.57 1279
3547.14 1349
3547.70 1419
3548.26 1489
3548.82 1443
3549.38 1302
3549.94 1282
3550.51 1351
3551.07 1467
3551.63 1315
3552.19 1253
3552.75 1296
3553.32 1355
3553.88 1176
3554.44 1134
3555.00 1188
3555.56 1300
3556.13 1209
3556.69 1186
3557.25 1223
3557.81 1245
3558.38 1171
3558.94 1291
3559.50 1318
3560.06 1255
3560.63 1268
3561.19 1268
3561.75 1246
3562.32 1182
3562.88 1240
3563.44 1439
3564.00 1378
3564.57 1345
3565.13 1234
3565.69 1182
3566.26 1179
3566.82 1306
3567.38 1315
3567.95 1196
3568.51 1275
3569.07 1299
3569.64 1147
3570.20 1159
3570.76 1093
3571.33 1179
3571.89 1102
3572.45 1184
3573.02 1111
3573.58 1106
3574.15 1161
3574.71 1321
3575.27 1310
3575.84 1390
3576.40 1423
3576.96 1268
3577.53 1547
3578.09 1556
3578.66 1646
3579.22 1577
3579.79 1727
3580.35 1763
3580.91 1693
3581.48 1608
3582.04 1574
3582.61 1516
3583.17 1597
3583.74 1407
3584.30 1324
3584.87 1282
3585.43 1228
3585.99 1406
3586.56 1323
3587.12 1215
3587.69 1192
3588.25 1227
3588.82 1338
3589.38 1247
3589.95 1167
3590.51 1092
3591.08 1065
3591.64 1245
3592.21 1313
3592.77 1139
3593.34 1227
3593.91 1258
3594.47 1145
3595.04 1115
3595.60 1087
3596.17 1188
3596.73 1187
3597.30 1179
3597.86 1059
3598.43 1100
3599.00 1131
3599.56 1133
3600.13 1288
3600.69 1176
3601.26 1162
3601.82 1036
3602.39 1070
3602.96 1038
3603.52 1006
3604.09 987
3604.65 1075
3605.22 1214
3605.79 1098
3606.35 1011
3606.92 967
3607.49 945
3608.05 974
3608.62 1064
3609.19 988
3609.75 951
3610.32 968
3610.89 964
3611.45 997
3612.02 1080
3612.59 1139
3613.15 1045
3613.72 1085
3614.29 1038
3614.85 968
3615.42 913
3615.99 1184
3616.55 1050
3617.12 1139
3617.69 1190
3618.26 1102
3618.82 1182
3619.39 1403
3619.96 1350
3620.53 1324
3621.09 1489
3621.66 1428
3622.23 1296
3622.80 1135
3623.36 1197
3623.93 1313
3624.50 1164
3625.07 1180
3625.63 1201
3626.20 1207
3626.77 1044
3627.34 1048
3627.91 1046
3628.47 980
3629.04 1045
3629.61 1075
3630.18 955
3630.75 951
3631.31 954
3631.88 936
3632.45 1013
3633.02 996
3633.59 1065
3634.16 1101
3634.73 1238
3635.29 1018
3635.86 1040
3636.43 1000
3637.00 1050
3637.57 1138
3638.14 1099
3638.71 1227
3639.28 1098
3639.84 1169
3640.41 1106
3640.98 1056
3641.55 1166
3642.12 1339
3642.69 1374
3643.26 1471
3643.83 1512
3644.40 1525
3644.97 1413
3645.54 1293
3646.11 1315
3646.67 1274
3647.24 1272
3647.81 1134
3648.38 1274
3648.95 1306
3649.52 1343
3650.09 1345
3650.66 1294
3651.23 1281
3651.80 1445
3652.37 1574
3652.94 1395
3653.51 1450
3654.08 1511
3654.65 1500
3655.22 1391
3655.79 1489
3656.36 1590
3656.93 1372
3657.50 1227
3658.07 1364
3658.64 1458
3659.21 1391
3659.78 1216
3660.35 1306
3660.93 1238
3661.50 1251
3662.07 1225
3662.64 1242
3663.21 1404
3663.78 1436
3664.35 1444
3664.92 1313
3665.49 1356
3666.06 1482
3666.63 1895
3667.20 1967
3667.78 1988
3668.35 1980
3668.92 1756
3669.49 1590
3670.06 1501
3670.63 1509
3671.20 1442
3671.77 1321
3672.35 1119
3672.92 1082
3673.49 1292
3674.06 1281
3674.63 1307
3675.20 1372
3675.78 1395
3676.35 1302
3676.92 1314
3677.49 1243
3678.06 1321
3678.64 1384
3679.21 1264
3679.78 1146
3680.35 1129
3680.92 1095
3681.50 1077
3682.07 1151
3682.64 1043
3683.21 988
3683.79 1008
3684.36 1073
3684.93 1116
3685.50 1074
3686.07 1008
3686.65 1055
3687.22 1129
3687.79 1177
3688.37 1123
3688.94 1182
3689.51 1217
3690.08 1172
3690.66 1060
3691.23 1010
3691.80 1137
3692.38 1117
3692.95 1132
3693.52 1069
3694.10 1017
3694.67 1083
3695.24 1081
3695.81 1078
3696.39 1007
3696.96 1047
3697.54 1044
3698.11 918
3698.68 1042
3699.26 1088
3699.83 1170
3700.40 1156
3700.98 1079
3701.55 943
3702.12 1012
3702.70 1030
3703.27 1121
3703.85 1105
3704.42 1140
3704.99 1022
3705.57 1080
3706.14 1151
3706.72 1065
3707.29 1162
3707.86 1167
3708.44 1130
3709.01 1186
3709.59 1171
3710.16 1247
3710.74 1099
3711.31 1025
3711.89 1188
3712.46 1192
3713.03 1213
3713.61 1224
3714.18 1276
3714.76 1131
3715.33 1071
3715.91 1136
3716.48 1111
3717.06 1245
3717.63 1162
3718.21 1211
3718.78 1142
3719.36 1090
3719.93 1101
3720.51 1123
3721.08 978
3721.66 984
3722.23 1113
3722.81 1120
3723.39 1027
3723.96 964
3724.54 983
3725.11 1022
3725.69 1006
3726.26 936
3726.84 845
3727.41 837
3727.99 1057
3728.57 1102
3729.14 1018
3729.72 1044
3730.29 1058
3730.87 1071
3731.45 990
3732.02 1088
3732.60 1191
3733.17 1093
3733.75 1149
3734.33 1178
3734.90 1211
3735.48 1244
3736.06 1215
3736.63 1188
3737.21 1083
3737.79 1151
3738.36 1010
3738.94 1087
3739.52 1042
3740.09 1140
3740.67 1111
3741.25 1136
3741.82 1065
3742.40 966
3742.98 946
3743.55 984
3744.13 950
3744.71 1012
3745.28 879
3745.86 1051
3746.44 1115
3747.02 1036
3747.59 905
3748.17 864
3748.75 907
3749.33 898
3749.90 921
3750.48 980
3751.06 928
3751.64 873
3752.21 1036
3752.79 1056
3753.37 992
3753.95 915
3754.52 969
3755.10 972
3755.68 991
3756.26 989
3756.84 982
3757.41 984
3757.99 991
3758.57 1006
3759.15 897
3759.73 969
3760.31 1004
3760.88 942
3761.46 957
3762.04 1094
3762.62 1104
3763.20 1044
3763.78 1036
3764.35 1087
3764.93 1067
3765.51 1119
3766.09 1059
3766.67 988
3767.25 970
3767.83 1025
3768.41 971
3768.99 975
3769.56 946
3770.14 1071
3770.72 1129
3771.30 1100
3771.88 1175
3772.46 1028
3773.04 976
3773.62 973
3774.20 1112
3774.78 1029
3775.36 1041
3775.94 1022
3776.52 996
3777.10 1103
3777.67 1080
3778.25 907
3778.83 948
3779.41 1079
3779.99 929
3780.57 927
3781.15 1050
3781.73 990
3782.31 950
3782.89 980
3783.47 1124
3784.05 1043
3784.63 983
3785.21 979
3785.79 1066
3786.37 1077
3786.95 1024
3787.54 889
3788.12 911
3788.70 942
3789.28 1075
3789.86 933
3790.44 1026
3791.02 1176
3791.60 1066
3792.18 1092
3792.76 1129
3793.34 1069
3793.92 1064
3794.50 1140
3795.08 1245
3795.66 1187
3796.25 1115
3796.83 1044
3797.41 1152
3797.99 1239
3798.57 1241
3799.15 1191
3799.73 1208
3800.31 1202
3800.90 1257
3801.48 1320
3802.06 1318
3802.64 1472
3803.22 1551
3803.80 1460
3804.39 1514
3804.97 1394
3805.55 1357
3806.13 1325
3806.71 1243
3807.29 1209
3807.88 1222
3808.46 1359
3809.04 1409
3809.62 1619
3810.20 1555
3810.79 1487
3811.37 1537
3811.95 1480
3812.53 1642
3813.12 1569
3813.70 1533
3814.28 1385
3814.86 1402
3815.45 1501
3816.03 1700
3816.61 1600
3817.19 1525
3817.78 1480
3818.36 1584
3818.94 1557
3819.52 1552
3820.11 1401
3820.69 1261
3821.27 1207
3821.86 946
3822.44 939
3823.02 927
3823.61 1049
3824.19 1009
3824.77 1065
3825.36 1075
3825.94 1078
3826.52 1161
3827.11 1022
3827.69 1011
3828.27 1077
3828.86 1092
3829.44 1037
3830.02 993
3830.61 1167
3831.19 1045
3831.77 1046
3832.36 982
3832.94 932
3833.53 1055
3834.11 1011
3834.69 942
3835.28 999
3835.86 984
3836.45 955
3837.03 1119
3837.61 980
3838.20 905
3838.78 1010
3839.37 994
3839.95 945
3840.54 950
3841.12 1024
3841.70 945
3842.29 922
3842.87 884
3843.46 957
3844.04 1039
3844.63 901
3845.21 870
3845.80 1026
3846.38 1019
3846.97 966
3847.55 902
3848.14 941
3848.72 866
3849.31 1153
3849.89 1071
3850.48 997
3851.06 979
3851.65 1024
3852.23 1066
3852.82 845
3853.40 937
3853.99 1055
3854.58 1023
3855.16 947
3855.75 1028
3856.33 999
3856.92 1051
3857.50 969
3858.09 945
3858.68 962
3859.26 977
3859.85 1105
3860.43 1018
3861.02 936
3861.60 1058
3862.19 1087
3862.78 1019
3863.36 1065
3863.95 1124
3864.54 1109
3865.12 1189
3865.71 1125
3866.29 1063
3866.88 1118
3867.47 1071
3868.05 1093
3868.64 1095
3869.23 1139
3869.81 1099
3870.40 1023
3870.99 974
3871.57 1063
3872.16 1056
3872.75 1091
3873.33 1019
3873.92 1067
3874.51 1027
3875.10 937
3875.68 1043
3876.27 1162
3876.86 1087
3877.44 1082
3878.03 1001
3878.62 943
3879.21 1024
3879.79 956
3880.38 981
3880.97 1060
3881.56 985
3882.14 992
3882.73 960
3883.32 882
3883.91 888
3884.49 978
3885.08 1007
3885.67 920
3886.26 1003
3886.85 1044
3887.43 1026
3888.02 1077
3888.61 1149
3889.20 1144
3889.79 1195
3890.38 1223
3890.96 1092
3891.55 1352
3892.14 1282
3892.73 1260
3893.32 1271
3893.91 1160
3894.49 1228
3895.08 1204
3895.67 1103
3896.26 1128
3896.85 1127
3897.44 1111
3898.03 1006
3898.61 996
3899.20 1066
3899.79 1016
3900.38 1036
3900.97 1057
3901.56 1091
3902.15 1111
3902.74 1104
3903.33 1109
3903.92 918
3904.51 1061
3905.09 1014
3905.68 1070
3906.27 1112
3906.86 1239
3907.45 1170
3908.04 1178
3908.63 1185
3909.22 1135
3909.81 1183
3910.40 1109
3910.99 1050
3911.58 1007
3912.17 1006
3912.76 995
3913.35 1005
3913.94 1093
3914.53 1072
3915.12 928
3915.71 973
3916.30 945
3916.89 938
3917.48 882
3918.07 1037
3918.66 1136
3919.25 964
3919.84 996
3920.43 959
3921.02 943
3921.61 940
3922.20 941
3922.80 905
3923.39 916
3923.98 938
3924.57 982
3925.16 934
3925.75 894
3926.34 951
3926.93 946
3927.52 1109
3928.11 933
3928.70 947
3929.30 1071
3929.89 1028
3930.48 825
3931.07 866
3931.66 929
3932.25 920
3932.84 954
3933.44 929
3934.03 903
3934.62 899
3935.21 777
3935.80 905
3936.39 901
3936.98 810
3937.58 867
3938.17 875
3938.76 810
3939.35 933
3939.94 1078
3940.54 1003
3941.13 1016
3941.72 1054
3942.31 1136
3942.90 990
3943.50 1164
3944.09 1120
3944.68 1103
3945.27 1031
3945.87 1021
3946.46 1056
3947.05 1066
3947.64 1088
3948.24 1047
3948.83 1096
3949.42 995
3950.01 1055
3950.61 1013
3951.20 1027
3951.79 990
3952.39 1001
3952.98 988
3953.57 876
3954.16 877
3954.76 986
3955.35 1071
3955.94 1168
3956.54 1055
3957.13 1058
3957.72 1093
3958.32 1122
3958.91 1090
3959.50 1025
3960.10 1207
3960.69 1127
3961.28 1140
3961.88 1108
3962.47 1173
3963.07 1235
3963.66 1170
3964.25 1169
3964.85 1131
3965.44 1248
3966.03 1253
3966.63 1297
3967.22 1353
3967.82 1387
3968.41 1374
3969.00 1333
3969.60 1336
3970.19 1424
3970.79 1207
3971.38 1072
3971.98 1111
3972.57 1249
3973.17 1179
3973.76 1155
3974.35 1254
3974.95 1388
3975.54 1341
3976.14 1324
3976.73 1362
3977.33 1559
3977.92 1590
3978.52 1826
3979.11 1779
3979.71 1571
3980.30 1666
3980.90 1427
3981.49 1268
3982.09 1211
3982.68 1264
3983.28 1348
3983.87 1159
3984.47 1267
3985.06 1258
3985.66 1325
3986.25 1232
3986.85 1313
3987.45 1407
3988.04 1334
3988.64 1352
3989.23 1389
3989.83 1271
3990.42 1322
3991.02 1356
3991.62 1180
3992.21 1319
3992.81 1267
3993.40 1276
3994.00 1323
3994.60 1294
3995.19 1419
3995.79 1329
3996.38 1288
3996.98 1454
3997.58 1410
3998.17 1316
3998.77 1335
3999.37 1327
3999.96 1212
4000.56 1359
4001.15 1337
4001.75 1427
4002.35 1322
4002.94 1320
4003.54 1235
4004.14 1264
4004.73 1254
4005.33 1216
4005.93 1175
4006.53 1181
4007.12 1326
4007.72 1333
4008.32 1205
4008.91 1163
4009.51 1189
4010.11 1202
4010.71 1100
4011.30 1056
4011.90 1121
4012.50 1180
4013.10 1151
4013.69 1113
4014.29 1068
4014.89 1129
4015.49 1065
4016.08 1049
4016.68 1115
4017.28 1059
4017.88 1183
4018.47 1114
4019.07 1073
4019.67 1038
4020.27 1277
4020.87 1044
4021.46 1122
4022.06 1189
4022.66 1224
4023.26 1197
4023.86 1066
4024.45 1160
4025.05 1080
4025.65 1266
4026.25 1312
4026.85 1122
4027.45 1284
4028.05 1298
4028.64 1500
4029.24 1572
4029.84 1468
4030.44 1541
4031.04 1483
4031.64 1609
4032.24 1602
4032.84 1584
4033.43 1499
4034.03 1572
4034.63 1475
4035.23 1432
4035.83 1425
4036.43 1584
4037.03 1412
4037.63 1190
4038.23 1265
4038.83 1134
4039.43 1261
4040.03 1109
4040.63 1096
4041.22 1109
4041.82 1009
4042.42 956
4043.02 930
4043.62 968
4044.22 899
4044.82 936
4045.42 1016
4046.02 883
4046.62 977
4047.22 941
4047.82 931
4048.42 1086
4049.02 1044
4049.62 1086
4050.22 1055
4050.82 930
4051.42 870
4052.02 919
4052.62 1001
4053.22 934
4053.83 1041
4054.43 1012
4055.03 971
4055.63 844
4056.23 919
4056.83 947
4057.43 1030
4058.03 974
4058.63 989
4059.23 897
4059.83 961
4060.43 929
4061.03 879
4061.64 900
4062.24 1053
4062.84 1032
4063.44 990
4064.04 1027
4064.64 1044
4065.24 948
4065.84 995
4066.45 1080
4067.05 1048
4067.65 953
4068.25 985
4068.85 1061
4069.45 932
4070.05 877
4070.66 892
4071.26 904
4071.86 896
4072.46 925
4073.06 990
4073.67 905
4074.27 1000
4074.87 1099
4075.47 1035
4076.07 934
4076.68 829
4077.28 858
4077.88 909
4078.48 984
4079.09 942
4079.69 880
4080.29 949
4080.89 858
4081.50 938
4082.10 999
4082.70 880
4083.30 803
4083.91 890
4084.51 911
4085.11 920
4085.71 860
4086.32 912
4086.92 884
4087.52 824
4088.13 901
4088.73 1014
4089.33 1084
4089.94 981
4090.54 921
4091.14 957
4091.74 868
4092.35 908
4092.95 841
4093.55 940
4094.16 911
4094.76 876
4095.37 902
4095.97 797
4096.57 903
4097.18 1016
4097.78 969
4098.38 940
4098.99 890
4099.59 1026
4100.20 889
4100.80 912
4101.40 978
4102.01 1045
4102.61 907
4103.22 887
4103.82 919
4104.42 856
4105.03 917
4105.63 1012
4106.24 864
4106.84 933
4107.45 991
4108.05 952
4108.65 892
4109.26 920
4109.86 800
4110.47 863
4111.07 918
4111.68 835
4112.28 814
4112.89 827
4113.49 814
4114.10 852
4114.70 858
4115.31 865
4115.91 802
4116.52 764
4117.12 1014
4117.73 1040
4118.33 857
4118.94 821
4119.54 870
4120.15 900
4120.75 1056
4121.36 901
4121.97 947
4122.57 974
4123.18 848
4123.78 925
4124.39 993
4124.99 856
4125.60 941
4126.21 838
4126.81 891
4127.42 904
4128.02 819
4128.63 930
4129.24 873
4129.84 764
4130.45 720
4131.05 763
4131.66 770
4132.27 803
4132.87 832
4133.48 832
4134.08 867
4134.69 814
4135.30 1038
4135.90 1010
4136.51 1054
4137.12 1063
4137.72 1001
4138.33 1076
4138.94 1014
4139.54 1044
4140.15 1100
4140.76 1109
4141.37 1116
4141.97 1166
4142.58 1047
4143.19 954
4143.79 939
4144.40 1083
4145.01 1135
4145.61 1128
4146.22 1147
4146.83 1162
4147.44 1036
4148.04 1042
4148.65 1078
4149.26 1126
4149.87 1022
4150.47 997
4151.08 1033
4151.69 854
4152.30 824
4152.91 897
4153.51 1037
4154.12 867
4154.73 854
4155.34 883
4155.94 904
4156.55 1000
4157.16 893
4157.77 970
4158.38 1000
4158.99 1022
4159.59 1015
4160.20 972
4160.81 1031
4161.42 1114
4162.03 1108
4162.64 978
4163.24 918
4163.85 889
4164.46 975
4165.07 995
4165.68 904
4166.29 979
4166.90 980
4167.51 1009
4168.11 1047
4168.72 982
4169.33 940
4169.94 855
4170.55 1051
4171.16 1027
4171.77 1011
4172.38 918
4172.99 962
4173.60 928
4174.21 971
4174.81 901
4175.42 846
4176.03 979
4176.64 1042
4177.25 1010
4177.86 979
4178.47 993
4179.08 1019
4179.69 1004
4180.30 938
4180.91 919
4181.52 972
4182.13 1049
4182.74 1129
4183.35 1063
4183.96 983
4184.57 937
4185.18 835
4185.79 1004
4186.40 1029
4187.01 872
4187.62 950
4188.23 893
4188.84 967
4189.45 1022
4190.06 963
4190.67 1068
4191.29 1125
4191.90 1092
4192.51 1063
4193.12 1069
4193.73 1037
4194.34 1091
4194.95 1100
4195.56 1250
4196.17 1230
4196.78 1236
4197.39 1387
4198.00 1338
4198.62 1166
4199.23 1119
4199.84 1103
4200.45 1162
4201.06 1132
4201.67 1036
4202.28 1111
4202.89 1130
4203.51 935
4204.12 921
4204.73 896
4205.34 987
4205.95 1025
4206.56 977
4207.18 972
4207.79 1049
4208.40 1118
4209.01 1144
4209.62 1091
4210.24 1087
4210.85 921
4211.46 965
4212.07 976
4212.68 1068
4213.30 947
4213.91 928
4214.52 1035
4215.13 939
4215.74 933
4216.36 1000
4216.97 1075
4217.58 1026
4218.19 937
4218.81 1068
4219.42 1124
4220.03 1178
4220.65 1088
4221.26 1145
4221.87 1319
4222.48 1375
4223.10 1298
4223.71 1374
4224.32 1210
4224.94 1157
4225.55 1252
4226.16 1169
4226.78 1166
4227.39 1158
4228.00 1143
4228.61 1116
4229.23 1126
4229.84 1137
4230.46 1135
4231.07 1183
4231.68 1275
4232.30 1372
4232.91 1483
4233.52 1416
4234.14 1482
4234.75 1710
4235.36 1974
4235.98 1930
4236.59 1916
4237.21 2137
4237.82 2183
4238.43 1989
4239.05 1745
4239.66 1706
4240.28 1650
4240.89 1439
4241.50 1317
4242.12 1285
4242.73 1152
4243.35 1166
4243.96 1187
4244.58 1258
4245.19 1161
4245.81 1179
4246.42 1060
4247.03 1154
4247.65 1075
4248.26 1026
4248.88 1196
4249.49 1177
4250.11 1075
4250.72 1176
4251.34 1113
4251.95 1176
4252.57 1194
4253.18 960
4253.80 1075
4254.41 1182
4255.03 1175
4255.64 1084
4256.26 1128
4256.88 1086
4257.49 888
4258.11 990
4258.72 1128
4259.34 980
4259.95 1042
4260.57 1027
4261.18 899
4261.80 913
4262.42 1021
4263.03 1118
4263.65 1204
4264.26 1135
4264.88 1144
4265.49 1026
4266.11 1071
4266.73 1152
4267.34 1213
4267.96 1195
4268.58 1190
4269.19 1169
4269.81 1125
4270.42 1154
4271.04 1270
4271.66 1226
4272.27 1011
4272.89 1172
4273.51 1247
4274.12 1225
4274.74 1301
4275.36 1209
4275.97 1200
4276.59 1155
4277.21 1276
4277.82 1275
4278.44 1317
4279.06 1297
4279.67 1140
4280.29 1305
4280.91 1205
4281.53 1243
4282.14 1140
4282.76 1085
4283.38 1014
4283.99 1067
4284.61 1034
4285.23 1030
4285.85 1032
4286.46 992
4287.08 913
4287.70 1035
4288.32 1117
4288.93 1140
4289.55 1080
4290.17 1139
4290.79 1151
4291.41 1051
4292.02 1006
4292.64 966
4293.26 1004
4293.88 1073
4294.50 965
4295.11 984
4295.73 977
4296.35 1092
4296.97 1070
4297.59 952
4298.21 1104
4298.82 1046
4299.44 901
4300.06 996
4300.68 1078
4301.30 1073
4301.92 1109
4302.53 1032
4303.15 1072
4303.77 1195
4304.39 1178
4305.01 1089
4305.63 1104
4306.25 1117
4306.87 1033
4307.49 1096
4308.10 1146
4308.72 1076
4309.34 1077
4309.96 993
4310.58 1103
4311.20 964
4311.82 1081
4312.44 1120
4313.06 1155
4313.68 989
4314.30 1039
4314.92 1063
4315.54 984
4316.16 1112
4316.78 1114
4317.40 1236
4318.02 1049
4318.64 1199
4319.26 1222
4319.88 1190
4320.50 1307
4321.11 1240
4321.74 1248
4322.36 1146
4322.98 1342
4323.60 1395
4324.22 1375
4324.84 1293
4325.46 1406
4326.08 1537
4326.70 1581
4327.32 1585
4327.94 1497
4328.56 1439
4329.18 1559
4329.80 1303
4330.42 1466
4331.04 1634
4331.66 1704
4332.28 1625
4332.90 1546
4333.52 1740
4334.15 1690
4334.77 1745
4335.39 2031
4336.01 2130
4336.63 2305
4337.25 2442
4337.87 2576
4338.49 2877
4339.11 2818
4339.74 3214
4340.36 3465
4340.98 3188
4341.60 3079
4342.22 2896
4342.84 2788
4343.46 2860
4344.09 3079
4344.71 3218
4345.33 3620
4345.95 4249
4346.57 4650
4347.19 5503
4347.82 6285
4348.44 6630
4349.06 6431
4349.68 6175
4350.30 5602
4350.93 5295
4351.55 4587
4352.17 3691
4352.79 3291
4353.42 2966
4354.04 2413
4354.66 2250
4355.28 2102
4355.91 1890
4356.53 1768
4357.15 1913
4357.77 1901
4358.40 1859
4359.02 1858
4359.64 2001
4360.26 1864
4360.89 1920
4361.51 1755
4362.13 1585
4362.76 1666
4363.38 1593
4364.00 1488
4364.62 1655
4365.25 1516
4365.87 1498
4366.49 1463
4367.12 1606
4367.74 1549
4368.36 1457
4368.99 1356
4369.61 1427
4370.23 1346
4370.86 1338
4371.48 1241
4372.11 1159
4372.73 1131
4373.35 1087
4373.98 1287
4374.60 1281
4375.22 1262
4375.85 1239
4376.47 1092
4377.10 1150
4377.72 1252
4378.34 1193
4378.97 1333
4379.59 1357
4380.22 1394
4380.84 1293
4381.47 1356
4382.09 1358
4382.71 1442
4383.34 1292
4383.96 1171
4384.59 1228
4385.21 1145
4385.84 1328
4386.46 1360
4387.09 1234
4387.71 1136
4388.34 1235
4388.96 1260
4389.59 1244
4390.21 1161
4390.84 1128
4391.46 1110
4392.09 1087
4392.71 1136
4393.34 1037
4393.96 1131
4394.59 978
4395.21 935
4395.84 1064
4396.46 1098
4397.09 1257
4397.71 1153
4398.34 1064
4398.96 1050
4399.59 1146
4400.22 1219
4400.84 1221
4401.47 1130
4402.09 1095
4402.72 1179
4403.34 1247
4403.97 1198
4404.60 1149
4405.22 1136
4405.85 1343
4406.47 1141
4407.10 1198
4407.73 1086
4408.35 1196
4408.98 1251
4409.61 1063
4410.23 1090
4410.86 1193
4411.48 1214
4412.11 1117
4412.74 1161
4413.36 1282
4413.99 1208
4414.62 1090
4415.24 1109
4415.87 1097
4416.50 1209
4417.12 1072
4417.75 1089
4418.38 1110
4419.01 1170
4419.63 1104
4420.26 1073
4420.89 1143
4421.51 1247
4422.14 984
4422.77 1003
4423.40 985
4424.02 931
4424.65 917
4425.28 991
4425.91 1199
4426.53 1036
4427.16 1056
4427.79 1072
4428.42 986
4429.04 924
4429.67 977
4430.30 1087
4430.93 1152
4431.55 1268
4432.18 1102
4432.81 1228
4433.44 1164
4434.07 1094
4434.69 1153
4435.32 1118
4435.95 1168
4436.58 1293
4437.21 1429
4437.84 1267
4438.46 1324
4439.09 1274
4439.72 1397
4440.35 1253
4440.98 1199
4441.61 1129
4442.24 1164
4442.86 1213
4443.49 1189
4444.12 1145
4444.75 1262
4445.38 1226
4446.01 1172
4446.64 1230
4447.27 1290
4447.90 1287
4448.52 1175
4449.15 1142
4449.78 1352
4450.41 1267
4451.04 1306
4451.67 1272
4452.30 1319
4452.93 1291
4453.56 1282
4454.19 1347
4454.82 1448
4455.45 1459
4456.08 1405
4456.71 1463
4457.34 1533
4457.97 1474
4458.60 1556
4459.23 1416
4459.86 1469
4460.49 1461
4461.12 1283
4461.75 1328
4462.38 1261
4463.01 1206
4463.64 1151
4464.27 1133
4464.90 1086
4465.53 966
4466.16 1054
4466.79 1091
4467.42 1172
4468.05 1305
4468.68 1195
4469.31 1023
4469.94 1014
4470.57 927
4471.20 879
4471.83 900
4472.46 869
4473.09 996
4473.72 1013
4474.35 877
4474.99 1058
4475.62 1160
4476.25 1079
4476.88 992
4477.51 1004
4478.14 958
4478.77 1030
4479.40 1003
4480.03 1098
4480.67 1085
4481.30 931
4481.93 1045
4482.56 1045
4483.19 1158
4483.82 1162
4484.46 1128
4485.09 1210
4485.72 1180
4486.35 927
4486.98 1101
4487.61 1164
4488.25 1088
4488.88 1209
4489.51 1212
4490.14 1094
4490.77 1176
4491.41 1127
4492.04 1197
4492.67 1154
4493.30 1189
4493.94 1238
4494.57 1241
4495.20 1108
4495.83 1238
4496.46 1252
4497.10 1170
4497.73 1198
4498.36 1215
4498.99 1226
4499.63 1494
4500.26 1517
4500.89 1629
4501.53 1728
4502.16 1788
4502.79 1950
4503.42 1754
4504.06 1867
4504.69 1837
4505.32 1851
4505.96 1636
4506.59 1522
4507.22 1490
4507.86 1365
4508.49 1320
4509.12 1374
4509.76 1434
4510.39 1439
4511.02 1302
4511.66 1221
4512.29 1218
4512.92 1121
4513.56 1209
4514.19 1201
4514.83 1282
4515.46 1222
4516.09 1266
4516.73 1132
4517.36 1110
4517.99 1093
4518.63 1153
4519.26 1221
4519.90 1041
4520.53 953
4521.17 1027
4521.80 879
4522.43 1100
4523.07 1036
4523.70 984
4524.34 1005
4524.97 1185
4525.61 1073
4526.24 996
4526.88 970
4527.51 1152
4528.14 1108
4528.78 1038
4529.41 963
4530.05 1139
4530.68 1194
4531.32 1195
4531.95 1233
4532.59 1283
4533.22 1436
4533.86 1263
4534.49 1319
4535.13 1259
4535.76 1234
4536.40 1269
4537.04 1233
4537.67 1155
4538.31 1097
4538.94 1154
4539.58 1112
4540.21 1146
4540.85 1189
4541.48 980
4542.12 1013
4542.76 968
4543.39 996
4544.03 983
4544.66 950
4545.30 929
4545.93 1006
4546.57 911
4547.21 1008
4547.84 1162
4548.48 1073
4549.11 972
4549.75 928
4550.39 972
4551.02 920
4551.66 1074
4552.30 1098
4552.93 997
4553.57 1085
4554.21 1121
4554.84 959
4555.48 942
4556.12 1000
4556.75 1039
4557.39 1002
4558.03 1038
4558.66 944
4559.30 961
4559.94 1102
4560.57 1077
4561.21 1094
4561.85 984
4562.48 1087
4563.12 921
4563.76 1023
4564.40 914
4565.03 925
4565.67 952
4566.31 1036
4566.95 1046
4567.58 971
4568.22 1004
4568.86 1010
4569.50 955
4570.13 988
4570.77 1038
4571.41 1099
4572.05 1055
4572.68 965
4573.32 884
4573.96 960
4574.60 1128
4575.24 1016
4575.87 1085
4576.51 1021
4577.15 914
4577.79 1009
4578.43 991
4579.06 997
4579.70 1172
4580.34 1102
4580.98 1059
4581.62 1086
4582.26 1104
4582.90 1194
4583.53 1071
4584.17 1067
4584.81 1079
4585.45 1203
4586.09 1193
4586.73 1175
4587.37 1206
4588.01 1219
4588.64 1327
4589.28 1450
4589.92 1395
4590.56 1464
4591.20 1818
4591.84 1919
4592.48 1961
4593.12 2060
4593.76 2239
4594.40 2351
4595.04 2123
4595.68 1899
4596.31 1493
4596.95 1364
4597.59 1426
4598.23 1364
4598.87 1244
4599.51 1337
4600.15 1259
4600.79 1258
4601.43 1246
4602.07 1232
4602.71 1314
4603.35 1255
4603.99 1286
4604.63 1108
4605.27 1201
4605.91 1331
4606.55 1276
4607.19 1099
4607.83 1017
4608.47 1120
4609.11 1096
4609.75 1141
4610.39 1169
4611.03 1125
4611.68 1052
4612.32 973
4612.96 1031
4613.60 1017
4614.24 1138
4614.88 1017
4615.52 1050
4616.16 1084
4616.80 1201
4617.44 1033
4618.08 1008
4618.72 1022
4619.36 1043
4620.01 1098
4620.65 997
4621.29 960
4621.93 960
4622.57 1038
4623.21 978
4623.85 1040
4624.50 1023
4625.14 1002
4625.78 1074
4626.42 1018
4627.06 1126
4627.70 951
4628.34 952
4628.99 962
4629.63 1016
4630.27 1048
4630.91 1083
4631.55 986
4632.20 1027
4632.84 1102
4633.48 1091
4634.12 1099
4634.76 1202
4635.41 1152
4636.05 1134
4636.69 1108
4637.33 1080
4637.98 1175
4638.62 1166
4639.26 1097
4639.90 1078
4640.55 1126
4641.19 1117
4641.83 1153
4642.47 1176
4643.12 1187
4643.76 1121
4644.40 1047
4645.04 1078
4645.69 964
4646.33 1058
4646.97 1107
4647.62 1093
4648.26 954
4648.90 1004
4649.55 1083
4650.19 1054
4650.83 932
4651.48 1096
4652.12 993
4652.76 1020
4653.41 969
4654.05 1007
4654.69 1119
4655.34 1068
4655.98 1102
4656.62 934
4657.27 950
4657.91 936
4658.55 930
4659.20 934
4659.84 906
4660.49 993
4661.13 846
4661.77 880
4662.42 918
4663.06 925
4663.71 948
4664.35 1090
4664.99 960
4665.64 1061
4666.28 1082
4666.93 978
4667.57 930
4668.22 960
4668.86 977
4669.51 819
4670.15 861
4670.79 919
4671.44 946
4672.08 976
4672.73 898
4673.37 847
4674.02 984
4674.66 876
4675.31 1003
4675.95 1124
4676.60 1047
4677.24 1016
4677.89 903
4678.53 951
4679.18 1044
4679.82 1090
4680.47 1006
4681.12 947
4681.76 964
4682.41 976
4683.05 959
4683.70 1053
4684.34 1054
4684.99 949
4685.63 999
4686.28 1079
4686.93 1083
4687.57 1085
4688.22 941
4688.86 951
4689.51 999
4690.15 913
4690.80 984
4691.45 1042
4692.09 1010
4692.74 1072
4693.39 1004
4694.03 1085
4694.68 1188
4695.32 1162
4695.97 1219
4696.62 1268
4697.26 1464
4697.91 1496
4698.56 1368
4699.20 1576
4699.85 1770
4700.50 1897
4701.14 2108
4701.79 2075
4702.44 2037
4703.08 1781
4703.73 1740
4704.38 1556
4705.02 1325
4705.67 1302
4706.32 1250
4706.97 1234
4707.61 1170
4708.26 1200
4708.91 1212
4709.55 1210
4710.20 1151
4710.85 1191
4711.50 1205
4712.14 1215
4712.79 1294
4713.44 1222
4714.09 1262
4714.73 1104
4715.38 1021
4716.03 1090
4716.68 1086
4717.33 1152
4717.97 1144
4718.62 1111
4719.27 1116
4719.92 1024
4720.57 1038
4721.21 1109
4721.86 1015
4722.51 993
4723.16 1112
4723.81 1108
4724.45 967
4725.10 1179
4725.75 1257
4726.40 1180
4727.05 1137
4727.70 1167
4728.35 1236
4728.99 1250
4729.64 1298
4730.29 1150
4730.94 1205
4731.59 1234
4732.24 1157
4732.89 887
4733.54 990
4734.19 1020
4734.83 1024
4735.48 997
4736.13 1076
4736.78 1097
4737.43 1039
4738.08 968
4738.73 981
4739.38 1035
4740.03 1059
4740.68 1094
4741.33 1185
4741.98 1182
4742.63 1178
4743.28 1180
4743.93 1142
4744.58 1053
4745.23 1170
4745.87 1095
4746.52 1207
4747.17 1069
4747.82 1098
4748.47 1149
4749.12 1092
4749.77 1151
4750.42 1236
4751.08 1325
4751.73 1315
4752.38 1411
4753.03 1392
4753.68 1474
4754.33 1464
4754.98 1588
4755.63 1485
4756.28 1437
4756.93 1383
4757.58 1323
4758.23 1338
4758.88 1274
4759.53 1054
4760.18 1008
4760.83 992
4761.48 1092
4762.13 969
4762.79 980
4763.44 971
4764.09 1036
4764.74 1121
4765.39 951
4766.04 1033
4766.69 1087
4767.34 1025
4767.99 1065
4768.65 1158
4769.30 1084
4769.95 1172
4770.60 1008
4771.25 1015
4771.90 1054
4772.56 1082
4773.21 981
4773.86 960
4774.51 986
4775.16 977
4775.81 848
4776.47 937
4777.12 942
4777.77 976
4778.42 1032
4779.07 931
4779.73 954
4780.38 1088
4781.03 1067
4781.68 1253
4782.34 1033
4782.99 1039
4783.64 1016
4784.29 1136
4784.94 1091
4785.60 1011
4786.25 1040
4786.90 905
4787.56 1016
4788.21 991
4788.86 999
4789.51 1051
4790.17 1092
4790.82 1190
4791.47 1112
4792.13 1044
4792.78 1035
4793.43 1026
4794.08 1128
4794.74 1117
4795.39 1144
4796.04 1092
4796.70 1156
4797.35 1109
4798.00 1109
4798.66 1090
4799.31 1079
4799.96 1150
4800.62 1101
4801.27 1152
4801.93 1183
4802.58 1110
4803.23 1114
4803.89 1233
4804.54 1152
4805.19 1198
4805.85 1119
4806.50 1175
4807.16 1173
4807.81 1102
4808.46 1208
4809.12 1083
4809.77 1120
4810.43 1174
4811.08 1231
4811.73 1292
4812.39 1251
4813.04 1176
4813.70 1245
4814.35 1283
4815.01 1324
4815.66 1271
4816.32 1348
4816.97 1198
4817.63 1351
4818.28 1317
4818.94 1294
4819.59 1212
4820.24 1261
4820.90 1316
4821.55 1343
4822.21 1450
4822.86 1557
4823.52 1408
4824.18 1372
4824.83 1672
4825.49 1721
4826.14 1467
4826.80 1474
4827.45 1503
4828.11 1437
4828.76 1685
4829.42 1590
4830.07 1549
4830.73 1817
4831.38 1794
4832.04 1840
4832.70 1765
4833.35 1792
4834.01 1869
4834.66 1872
4835.32 1901
4835.98 2033
4836.63 1776
4837.29 1917
4837.94 2033
4838.60 2157
4839.26 2188
4839.91 2239
4840.57 2271
4841.22 2253
4841.88 2334
4842.54 2179
4843.19 2152
4843.85 2287
4844.51 2250
4845.16 2365
4845.82 2526
4846.48 2565
4847.13 2652
4847.79 2710
4848.45 2834
4849.10 2847
4849.76 3241
4850.42 3479
4851.07 3725
4851.73 4248
4852.39 4396
4853.05 4356
4853.70 4277
4854.36 3980
4855.02 3966
4855.68 3638
4856.33 3640
4856.99 3622
4857.65 3642
4858.30 3875
4858.96 4392
4859.62 4537
4860.28 4391
4860.94 4437
4861.59 4385
4862.25 4011
4862.91 3747
4863.57 3594
4864.22 3245
4864.88 3311
4865.54 3295
4866.20 3277
4866.86 3096
4867.51 3194
4868.17 3254
4868.83 3454
4869.49 3519
4870.15 3362
4870.81 3383
4871.46 3038
4872.12 2894
4872.78 2601
4873.44 2613
4874.10 2583
4874.76 2503
4875.41 2416
4876.07 2337
4876.73 2431
4877.39 2584
4878.05 2303
4878.71 2295
4879.37 2475
4880.03 2412
4880.69 2650
4881.34 2366
4882.00 2227
4882.66 2328
4883.32 2340
4883.98 2090
4884.64 1997
4885.30 1915
4885.96 1960
4886.62 2163
4887.28 2030
4887.94 1972
4888.60 1881
4889.26 2061
4889.92 2057
4890.58 1959
4891.24 2005
4891.89 2186
4892.55 2329
4893.21 2508
4893.87 2426
4894.53 2269
4895.19 2249
4895.85 2112
4896.51 2136
4897.17 2000
4897.83 2056
4898.49 1985
4899.16 2052
4899.82 1910
4900.48 2016
4901.14 1959
4901.80 2076
4902.46 2057
4903.12 1935
4903.78 1861
4904.44 1682
4905.10 1665
4905.76 1687
4906.42 1765
4907.08 1699
4907.74 1617
4908.40 1498
4909.06 1556
4909.72 1481
4910.39 1534
4911.05 1545
4911.71 1536
4912.37 1416
4913.03 1389
4913.69 1449
4914.35 1578
4915.01 1469
4915.68 1563
4916.34 1400
4917.00 1336
4917.66 1443
4918.32 1351
4918.98 1405
4919.64 1345
4920.31 1325
4920.97 1344
4921.63 1241
4922.29 1262
4922.95 1330
4923.62 1303
4924.28 1344
4924.94 1290
4925.60 1235
4926.26 1166
4926.93 1296
4927.59 1287
4928.25 1263
4928.91 1197
4929.57 1249
4930.24 1329
4930.90 1362
4931.56 1338
4932.22 1298
4932.89 1372
4933.55 1321
4934.21 1336
4934.87 1237
4935.54 1162
4936.20 1263
4936.86 1288
4937.53 1336
4938.19 1241
4938.85 1218
4939.51 1310
4940.18 1236
4940.84 1153
4941.50 1191
4942.17 1250
4942.83 1104
4943.49 1299
4944.16 1122
4944.82 1184
4945.48 1367
4946.15 1160
4946.81 1116
4947.47 1307
4948.14 1192
4948.80 1118
4949.46 1153
4950.13 1106
4950.79 1252
4951.45 991
4952.12 1127
4952.78 1138
4953.45 1056
4954.11 979
4954.77 1120
4955.44 1134
4956.10 1087
4956.77 1025
4957.43 987
4958.09 994
4958.76 1119
4959.42 1201
4960.09 1114
4960.75 1083
4961.42 1125
4962.08 1166
4962.75 1158
4963.41 1314
4964.07 1292
4964.74 1399
4965.40 1447
4966.07 1391
4966.73 1491
4967.40 1447
4968.06 1440
4968.73 1372
4969.39 1315
4970.06 1165
4970.72 1110
4971.39 1094
4972.05 1127
4972.72 1118
4973.38 1055
4974.05 1158
4974.71 1192
4975.38 1130
4976.05 1092
4976.71 1242
4977.38 1226
4978.04 1234
4978.71 1123
4979.37 1293
4980.04 1370
4980.70 1309
4981.37 1332
4982.04 1298
4982.70 1102
4983.37 1122
4984.03 1169
4984.70 1088
4985.37 1034
4986.03 1100
4986.70 1075
4987.36 1100
4988.03 1137
4988.70 1092
4989.36 1237
4990.03 1170
4990.70 1198
4991.36 1221
4992.03 1346
4992.69 1368
4993.36 1267
4994.03 1195
4994.69 1095
4995.36 1166
4996.03 1157
4996.69 1055
4997.36 1031
4998.03 1077
4998.70 992
4999.36 969
5000.03 1094
5000.70 1066
5001.36 972
5002.03 951
5002.70 933
5003.37 934
5004.03 836
5004.70 967
5005.37 959
5006.03 896
5006.70 899
5007.37 854
5008.04 860
5008.70 868
5009.37 926
5010.04 913
5010.71 885
5011.38 1026
5012.04 1020
5012.71 920
5013.38 1008
5014.05 945
5014.72 1015
5015.38 952
5016.05 817
5016.72 896
5017.39 1000
5018.06 966
5018.72 938
5019.39 974
5020.06 942
5020.73 964
5021.40 1068
5022.07 946
5022.73 958
5023.40 1034
5024.07 980
5024.74 984
5025.41 1148
5026.08 1018
5026.75 1007
5027.42 932
5028.08 1038
5028.75 1134
5029.42 993
5030.09 1076
5030.76 1098
5031.43 1034
5032.10 997
5032.77 836
5033.44 922
5034.11 1102
5034.78 894
5035.45 955
5036.11 957
5036.78 1022
5037.45 967
5038.12 994
5038.79 1068
5039.46 1011
5040.13 1023
5040.80 1046
5041.47 985
5042.14 866
5042.81 839
5043.48 990
5044.15 936
5044.82 920
5045.49 944
5046.16 874
5046.83 868
5047.50 969
5048.17 995
5048.84 948
5049.51 968
5050.18 1019
5050.85 983
5051.52 1000
5052.19 885
5052.86 834
5053.54 872
5054.21 790
5054.88 842
5055.55 917
5056.22 878
5056.89 879
5057.56 817
5058.23 943
5058.90 904
5059.57 877
5060.24 914
5060.91 915
5061.59 912
5062.26 951
5062.93 968
5063.60 882
5064.27 830
5064.94 870
5065.61 951
5066.28 866
5066.96 927
5067.63 911
5068.30 911
5068.97 888
5069.64 915
5070.31 988
5070.99 887
5071.66 884
5072.33 956
5073.00 1008
5073.67 1057
5074.35 963
5075.02 916
5075.69 1014
5076.36 1035
5077.03 1038
5077.71 1029
5078.38 1063
5079.05 1161
5079.72 1174
5080.39 1215
5081.07 1323
5081.74 1258
5082.41 1295
5083.08 1368
5083.76 1114
5084.43 1122
5085.10 1153
5085.78 959
5086.45 1112
5087.12 1085
5087.79 1038
5088.47 1070
5089.14 1142
5089.81 1279
5090.49 1185
5091.16 1248
5091.83 1295
5092.51 1268
5093.18 1247
5093.85 1266
5094.52 1210
5095.20 1132
5095.87 1110
5096.54 1136
5097.22 1098
5097.89 1016
5098.57 989
5099.24 1001
5099.91 1014
5100.59 974
5101.26 948
5101.93 1003
5102.61 999
5103.28 1045
5103.96 1144
5104.63 1127
5105.30 1137
5105.98 1075
5106.65 1241
5107.33 1067
5108.00 1064
5108.67 1071
5109.35 1154
5110.02 1041
5110.70 968
5111.37 1054
5112.05 1034
5112.72 999
5113.40 1062
5114.07 1046
5114.74 1018
5115.42 999
5116.09 1028
5116.77 930
5117.44 1038
5118.12 1051
5118.79 1073
5119.47 1099
5120.14 1066
5120.82 1027
5121.49 1120
5122.17 1269
5122.84 1152
5123.52 1131
5124.19 1170
5124.87 1114
5125.54 1160
5126.22 1150
5126.90 1078
5127.57 1124
5128.25 1142
5128.92 1155
5129.60 1030
5130.27 1071
5130.95 1070
5131.62 1139
5132.30 985
5132.98 1040
5133.65 1111
5134.33 1192
5135.00 1207
5135.68 1103
5136.36 1100
5137.03 1081
5137.71 958
5138.38 956
5139.06 900
5139.74 926
5140.41 1099
5141.09 1090
5141.77 974
5142.44 983
5143.12 983
5143.80 1020
5144.47 1007
5145.15 960
5145.83 969
5146.50 902
5147.18 975
5147.86 1016
5148.53 900
5149.21 865
5149.89 877
5150.56 869
5151.24 846
5151.92 834
5152.60 885
5153.27 901
5153.95 820
5154.63 879
5155.30 884
5155.98 903
5156.66 842
5157.34 850
5158.01 838
5158.69 842
5159.37 833
5160.05 825
5160.72 808
5161.40 908
5162.08 885
5162.76 895
5163.44 867
5164.11 919
5164.79 911
5165.47 917
5166.15 946
5166.83 949
5167.50 909
5168.18 852
5168.86 863
5169.54 913
5170.22 862
5170.89 931
5171.57 822
5172.25 858
5172.93 943
5173.61 853
5174.29 818
5174.97 856
5175.64 928
5176.32 974
5177.00 809
5177.68 878
5178.36 924
5179.04 885
5179.72 929
5180.40 906
5181.08 959
5181.75 1094
5182.43 1162
5183.11 1016
5183.79 1058
5184.47 987
5185.15 1012
5185.83 1076
5186.51 993
5187.19 937
5187.87 870
5188.55 927
5189.23 899
5189.91 966
5190.59 921
5191.27 870
5191.95 836
5192.63 878
5193.31 956
5193.98 890
5194.66 853
5195.34 847
5196.02 768
5196.70 827
5197.38 877
5198.07 829
5198.75 985
5199.43 912
5200.11 864
5200.79 892
5201.47 840
5202.15 879
5202.83 973
5203.51 936
5204.19 885
5204.87 848
5205.55 921
5206.23 1109
5206.91 956
5207.59 993
5208.27 987
5208.95 980
5209.63 960
5210.31 1060
5211.00 896
5211.68 868
5212.36 1012
5213.04 884
5213.72 956
5214.40 970
5215.08 1025
5215.76 1040
5216.45 1120
5217.13 1104
5217.81 1209
5218.49 1149
5219.17 1153
5219.85 1169
5220.53 1223
5221.22 1399
5221.90 1247
5222.58 1167
5223.26 1343
5223.94 1262
5224.62 1205
5225.31 1066
5225.99 1140
5226.67 1030
5227.35 957
5228.03 1114
5228.72 1039
5229.40 877
5230.08 1049
5230.76 968
5231.45 987
5232.13 914
5232.81 857
5233.49 963
5234.18 1088
5234.86 926
5235.54 1010
5236.22 1004
5236.91 1022
5237.59 1043
5238.27 1033
5238.95 1159
5239.64 1058
5240.32 979
5241.00 1169
5241.69 1192
5242.37 1107
5243.05 1112
5243.73 1068
5244.42 1077
5245.10 1029
5245.78 1111
5246.47 1000
5247.15 988
5247.83 974
5248.52 999
5249.20 1010
5249.88 1153
5250.57 1011
5251.25 1145
5251.94 1125
5252.62 1194
5253.30 1106
5253.99 1224
5254.67 1342
5255.35 1227
5256.04 1014
5256.72 1026
5257.41 909
5258.09 969
5258.77 1077
5259.46 1132
5260.14 1084
5260.83 979
5261.51 1000
5262.20 947
5262.88 1104
5263.56 1083
5264.25 1110
5264.93 1226
5265.62 1131
5266.30 1181
5266.99 1133
5267.67 1051
5268.36 1181
5269.04 1148
5269.73 1122
5270.41 1129
5271.10 998
5271.78 993
5272.47 1047
5273.15 899
5273.84 926
5274.52 883
5275.21 976
5275.89 1027
5276.58 933
5277.26 962
5277.95 892
5278.63 816
5279.32 892
5280.00 933
5280.69 960
5281.37 972
5282.06 906
5282.75 991
5283.43 1064
5284.12 1014
5284.80 1047
5285.49 967
5286.17 902
5286.86 911
5287.55 914
5288.23 953
5288.92 739
5289.60 861
5290.29 864
5290.98 887
5291.66 902
5292.35 886
5293.04 928
5293.72 965
5294.41 866
5295.10 855
5295.78 844
5296.47 944
5297.15 983
5297.84 903
5298.53 1027
5299.21 1038
5299.90 996
5300.59 1041
5301.28 1090
5301.96 1025
5302.65 1166
5303.34 1197
5304.02 1173
5304.71 1202
5305.40 1265
5306.08 1186
5306.77 1120
5307.46 1249
5308.15 1132
5308.83 1106
5309.52 1232
5310.21 1169
5310.90 1218
5311.58 1284
5312.27 1249
5312.96 1367
5313.65 1420
5314.33 1526
5315.02 1405
5315.71 1331
5316.40 1195
5317.09 1195
5317.77 1235
5318.46 1119
5319.15 1114
5319.84 1341
5320.53 1165
5321.21 1224
5321.90 1278
5322.59 1349
5323.28 1469
5323.97 1466
5324.65 1271
5325.34 1359
5326.03 1245
5326.72 1173
5327.41 963
5328.10 1030
5328.79 999
5329.47 980
5330.16 925
5330.85 1108
5331.54 884
5332.23 938
5332.92 1012
5333.61 1046
5334.30 973
5334.99 888
5335.67 875
5336.36 926
5337.05 911
5337.74 921
5338.43 942
5339.12 971
5339.81 1028
5340.50 952
5341.19 924
5341.88 916
5342.57 1049
5343.26 1030
5343.95 1023
5344.64 1034
5345.33 994
5346.02 901
5346.71 952
5347.40 1149
5348.09 1102
5348.78 926
5349.47 1015
5350.16 1072
5350.85 1114
5351.54 1134
5352.23 1213
5352.92 1077
5353.61 1091
5354.30 1027
5354.99 1070
5355.68 1096
5356.37 1104
5357.06 1021
5357.75 1037
5358.44 944
5359.13 969
5359.82 1038
5360.51 935
5361.20 860
5361.89 944
5362.58 940
5363.27 912
5363.97 1027
5364.66 944
5365.35 866
5366.04 894
5366.73 915
5367.42 922
5368.11 970
5368.80 923
5369.49 977
5370.19 994
5370.88 909
5371.57 916
5372.26 940
5372.95 895
5373.64 904
5374.33 867
5375.03 824
5375.72 905
5376.41 856
5377.10 896
5377.79 881
5378.49 839
5379.18 788
5379.87 764
5380.56 837
5381.25 931
5381.95 884
5382.64 908
5383.33 861
5384.02 880
5384.71 855
5385.41 832
5386.10 839
5386.79 772
5387.48 895
5388.18 887
5388.87 920
5389.56 942
5390.25 936
5390.95 932
5391.64 866
5392.33 899
5393.02 994
5393.72 996
5394.41 939
5395.10 901
5395.80 848
5396.49 897
5397.18 895
5397.88 888
5398.57 919
5399.26 902
5399.95 952
5400.65 881
5401.34 809
5402.03 874
5402.73 851
5403.42 971
5404.12 870
5404.81 967
5405.50 978
5406.20 865
5406.89 926
5407.58 931
5408.28 997
5408.97 963
5409.66 1017
5410.36 964
5411.05 945
5411.75 1022
5412.44 966
5413.13 1064
5413.83 1004
5414.52 816
5415.22 1010
5415.91 940
5416.61 1030
5417.30 1023
5417.99 1015
5418.69 1000
5419.38 964
5420.08 976
5420.77 915
5421.47 922
5422.16 882
5422.86 994
5423.55 971
5424.25 834
5424.94 910
5425.64 1042
5426.33 1050
5427.03 1043
5427.72 1023
5428.42 917
5429.11 973
5429.81 871
5430.50 972
5431.20 989
5431.89 952
5432.59 1074
5433.28 1078
5433.98 1062
5434.67 1182
5435.37 993
5436.06 915
5436.76 1013
5437.46 1212
5438.15 1316
5438.85 1190
5439.54 1003
5440.24 1162
5440.93 1294
5441.63 1264
5442.33 1318
5443.02 1258
5443.72 1205
5444.41 1247
5445.11 1237
5445.81 1189
5446.50 1324
5447.20 1457
5447.90 1490
5448.59 1355
5449.29 1420
5449.98 1514
5450.68 1474
5451.38 1421
5452.07 1452
5452.77 1514
5453.47 1539
5454.16 1499
5454.86 1392
5455.56 1289
5456.25 1302
5456.95 1502
5457.65 1293
5458.35 1217
5459.04 1333
5459.74 1431
5460.44 1358
5461.13 1570
5461.83 1451
5462.53 1410
5463.23 1432
5463.92 1402
5464.62 1421
5465.32 1431
5466.02 1427
5466.71 1538
5467.41 1688
5468.11 1409
5468.81 1473
5469.50 1588
5470.20 1651
5470.90 1539
5471.60 1674
5472.29 1787
5472.99 1787
5473.69 1764
5474.39 1796
5475.09 1808
5475.78 1913
5476.48 2078
5477.18 2148
5477.88 2202
5478.58 2195
5479.28 2522
5479.97 2877
5480.67 3239
5481.37 3806
5482.07 4105
5482.77 4378
5483.47 4226
5484.17 4012
5484.86 3588
5485.56 3336
5486.26 2924
5486.96 2621
5487.66 2492
5488.36 2412
5489.06 2306
5489.76 2348
5490.45 2374
5491.15 2399
5491.85 2241
5492.55 2444
5493.25 2536
5493.95 2521
5494.65 2716
5495.35 2795
5496.05 2493
5496.75 2812
5497.45 3056
5498.15 2952
5498.85 3231
5499.55 3667
5500.25 3837
5500.95 5031
5501.65 5801
5502.35 6196
5503.04 6705
5503.74 7117
5504.44 6355
5505.14 6006
5505.84 5188
5506.54 4067
5507.24 3253
5507.94 2850
5508.65 2611
5509.35 2487
5510.05 2268
5510.75 2200
5511.45 2321
5512.15 2355
5512.85 2111
5513.55 2004
5514.25 2057
5514.95 2019
5515.65 1976
5516.35 2113
5517.05 2175
5517.75 1958
5518.45 1864
5519.15 1794
5519.85 1784
5520.56 1658
5521.26 1671
5521.96 1565
5522.66 1600
5523.36 1614
5524.06 1559
5524.76 1641
5525.46 1533
5526.16 1386
5526.87 1460
5527.57 1465
5528.27 1497
5528.97 1443
5529.67 1385
5530.37 1339
5531.07 1312
5531.78 1368
5532.48 1448
5533.18 1164
5533.88 1222
5534.58 1321
5535.29 1309
5535.99 1160
5536.69 1193
5537.39 1270
5538.09 1198
5538.80 1228
5539.50 1339
5540.20 1171
5540.90 1219
5541.60 1247
5542.31 1130
5543.01 1266
5543.71 1181
5544.41 1131
5545.12 1185
5545.82 1275
5546.52 1133
5547.22 1073
5547.93 1143
5548.63 1114
5549.33 1209
5550.04 1210
5550.74 1218
5551.44 1161
5552.14 1252
5552.85 1173
5553.55 1176
5554.25 1196
5554.96 1229
5555.66 1181
5556.36 1240
5557.07 1239
5557.77 1133
5558.47 1176
5559.18 1135
5559.88 1242
5560.58 1146
5561.29 1065
5561.99 1100
5562.69 1131
5563.40 1196
5564.10 1390
5564.80 1311
5565.51 1368
5566.21 1430
5566.92 1255
5567.62 1221
5568.32 1272
5569.03 1181
5569.73 1130
5570.44 1182
5571.14 1098
5571.84 1140
5572.55 1181
5573.25 1124
5573.96 1110
5574.66 1157
5575.37 1123
5576.07 1100
5576.78 1102
5577.48 1078
5578.18 1142
5578.89 1075
5579.59 1141
5580.30 1111
5581.00 1048
5581.71 1056
5582.41 1085
5583.12 1012
5583.82 1099
5584.53 1057
5585.23 971
5585.94 1000
5586.64 992
5587.35 941
5588.05 921
5588.76 953
5589.46 1014
5590.17 957
5590.88 951
5591.58 1104
5592.29 931
5592.99 945
5593.70 989
5594.40 931
5595.11 924
5595.81 1015
5596.52 938
5597.23 965
5597.93 991
5598.64 976
5599.34 879
5600.05 914
5600.76 928
5601.46 1026
5602.17 1053
5602.87 954
5603.58 935
5604.29 1006
5604.99 951
5605.70 1032
5606.41 987
5607.11 909
5607.82 895
5608.52 933
5609.23 952
5609.94 1030
5610.64 1033
5611.35 969
5612.06 985
5612.76 950
5613.47 1040
5614.18 1066
5614.89 1043
5615.59 1028
5616.30 1059
5617.01 986
5617.71 1013
5618.42 991
5619.13 940
5619.84 979
5620.54 961
5621.25 988
5621.96 1049
5622.66 1066
5623.37 961
5624.08 954
5624.79 964
5625.49 982
5626.20 969
5626.91 1069
5627.62 1020
5628.33 1023
5629.03 1084
5629.74 1178
5630.45 1093
5631.16 1054
5631.87 1118
5632.57 1086
5633.28 1082
5633.99 1071
5634.70 1033
5635.41 1051
5636.11 1029
5636.82 1064
5637.53 1096
5638.24 1096
5638.95 1025
5639.66 994
5640.36 1092
5641.07 1171
5641.78 1292
5642.49 1278
5643.20 1050
5643.91 1152
5644.62 1091
5645.33 1086
5646.03 1094
5646.74 1023
5647.45 1210
5648.16 1152
5648.87 1021
5649.58 1103
5650.29 1080
5651.00 1084
5651.71 1096
5652.42 1181
5653.13 1140
5653.84 1173
5654.54 1088
5655.25 1072
5655.96 1113
5656.67 1236
5657.38 1161
5658.09 1447
5658.80 1551
5659.51 1577
5660.22 1590
5660.93 1630
5661.64 1519
5662.35 1464
5663.06 1310
5663.77 1368
5664.48 1335
5665.19 1168
5665.90 1101
5666.61 1087
5667.32 1192
5668.03 1099
5668.74 1126
5669.45 1016
5670.16 1051
5670.87 1144
5671.58 1072
5672.29 1154
5673.01 1035
5673.72 1011
5674.43 1096
5675.14 1086
5675.85 1047
5676.56 1064
5677.27 1012
5677.98 913
5678.69 959
5679.40 1028
5680.11 1011
5680.82 844
5681.54 985
5682.25 1113
5682.96 954
5683.67 943
5684.38 979
5685.09 1082
5685.80 991
5686.51 987
5687.23 1044
5687.94 1028
5688.65 1050
5689.36 1003
5690.07 966
5690.78 1001
5691.50 1042
5692.21 902
5692.92 887
5693.63 955
5694.34 1048
5695.06 987
5695.77 918
5696.48 929
5697.19 999
5697.90 1078
5698.62 963
5699.33 989
5700.04 1082
5700.75 999
5701.46 973
5702.18 951
5702.89 966
5703.60 870
5704.31 1015
5705.03 882
5705.74 866
5706.45 830
5707.17 824
5707.88 860
5708.59 882
5709.30 930
5710.02 914
5710.73 848
5711.44 881
5712.16 924
5712.87 1066
5713.58 892
5714.30 883
5715.01 969
5715.72 928
5716.43 924
5717.15 949
5717.86 1003
5718.58 963
5719.29 912
5720.00 967
5720.72 922
5721.43 960
5722.14 847
5722.86 944
5723.57 954
5724.28 1007
5725.00 972
5725.71 941
5726.43 1008
5727.14 1022
5727.85 1033
5728.57 1081
5729.28 1114
5730.00 1209
5730.71 1157
5731.42 1070
5732.14 983
5732.85 1035
5733.57 964
5734.28 865
5735.00 933
5735.71 1060
5736.43 1007
5737.14 901
5737.85 867
5738.57 994
5739.28 954
5740.00 935
5740.71 907
5741.43 950
5742.14 915
5742.86 914
5743.57 880
5744.29 841
5745.00 950
5745.72 965
5746.43 960
5747.15 868
5747.86 950
5748.58 909
5749.30 882
5750.01 834
5750.73 824
5751.44 840
5752.16 856
5752.87 840
5753.59 885
5754.30 874
5755.02 804
5755.74 898
5756.45 759
5757.17 776
5757.88 845
5758.60 859
5759.31 872
5760.03 881
5760.75 775
5761.46 878
5762.18 854
5762.90 921
5763.61 983
5764.33 832
5765.04 801
5765.76 803
5766.48 794
5767.19 906
5767.91 947
5768.63 1002
5769.34 910
5770.06 825
5770.78 844
5771.49 920
5772.21 916
5772.93 900
5773.64 882
5774.36 877
5775.08 845
5775.79 893
5776.51 941
5777.23 926
5777.95 863
5778.66 893
5779.38 943
5780.10 846
5780.81 962
5781.53 965
5782.25 931
5782.97 967
5783.68 967
5784.40 921
5785.12 816
5785.84 816
5786.55 868
5787.27 883
5787.99 922
5788.71 881
5789.43 905
5790.14 959
5790.86 872
5791.58 839
5792.30 877
5793.02 934
5793.73 952
5794.45 1031
5795.17 1017
5795.89 1052
5796.61 1081
5797.33 1020
5798.04 1019
5798.76 930
5799.48 1022
5800.20 1004
5800.92 1122
5801.64 1042
5802.36 1155
5803.07 1319
5803.79 1356
5804.51 1520
5805.23 1363
5805.95 1495
5806.67 1382
5807.39 1353
5808.11 1255
5808.82 1178
5809.54 1151
5810.26 1083
5810.98 1106
5811.70 959
5812.42 999
5813.14 948
5813.86 927
5814.58 949
5815.30 1011
5816.02 968
5816.74 1033
5817.46 969
5818.18 987
5818.90 998
5819.62 1078
5820.34 1066
5821.06 904
5821.78 871
5822.50 930
5823.22 1064
5823.94 1018
5824.66 1040
5825.38 1051
5826.10 1076
5826.82 1032
5827.54 1073
5828.26 933
5828.98 897
5829.70 980
5830.42 985
5831.14 964
5831.86 954
5832.58 1060
5833.30 1136
5834.02 1038
5834.74 974
5835.46 1024
5836.18 1051
5836.90 1123
5837.62 1045
5838.34 1072
5839.07 1033
5839.79 957
5840.51 945
5841.23 967
5841.95 1020
5842.67 1007
5843.39 1092
5844.11 991
5844.83 983
5845.56 1002
5846.28 1022
5847.00 950
5847.72 1100
5848.44 931
5849.16 966
5849.88 990
5850.61 913
5851.33 960
5852.05 990
5852.77 917
5853.49 1038
5854.22 1078
5854.94 922
5855.66 1035
5856.38 1087
5857.10 1137
5857.83 1032
5858.55 1031
5859.27 979
5859.99 1136
5860.71 1108
5861.44 1053
5862.16 1154
5862.88 1059
5863.60 1007
5864.33 1027
5865.05 1016
5865.77 1048
5866.49 1001
5867.22 1015
5867.94 1019
5868.66 1075
5869.38 1076
5870.11 984
5870.83 1027
5871.55 1090
5872.28 1110
5873.00 1141
5873.72 1140
5874.45 1061
5875.17 1104
5875.89 1142
5876.62 993
5877.34 1134
5878.06 1071
5878.79 1134
5879.51 1126
5880.23 1150
5880.96 1240
5881.68 1203
5882.40 1241
5883.13 1230
5883.85 1148
5884.57 1153
5885.30 1216
5886.02 1311
5886.75 1304
5887.47 1266
5888.19 1273
5888.92 1291
5889.64 1251
5890.37 1278
5891.09 1258
5891.81 1222
5892.54 1241
5893.26 1230
5893.99 1263
5894.71 1190
5895.44 1246
5896.16 1183
5896.88 1059
5897.61 1176
5898.33 1147
5899.06 1085
5899.78 1187
5900.51 1241
5901.23 1273
5901.96 1170
5902.68 1230
5903.41 1116
5904.13 1218
5904.86 1272
5905.58 1380
5906.31 1436
5907.03 1309
5907.76 1251
5908.48 1295
5909.21 1386
5909.93 1267
5910.66 1270
5911.38 1261
5912.11 1338
5912.83 1410
5913.56 1313
5914.29 1445
5915.01 1416
5915.74 1259
5916.46 1343
5917.19 1409
5917.91 1440
5918.64 1429
5919.37 1387
5920.09 1361
5920.82 1412
5921.54 1502
5922.27 1602
5923.00 1574
5923.72 1610
5924.45 1600
5925.17 1587
5925.90 1572
5926.63 1601
5927.35 1642
5928.08 1585
5928.81 1651
5929.53 1603
5930.26 1795
5930.99 1835
5931.71 1698
5932.44 1808
5933.17 1772
5933.89 1822
5934.62 1877
5935.35 1819
5936.07 2027
5936.80 2152
5937.53 1922
5938.25 1986
5938.98 2149
5939.71 2183
5940.44 2179
5941.16 2269
5941.89 2201
5942.62 2286
5943.35 2335
5944.07 2245
5944.80 2436
5945.53 2579
5946.26 2555
5946.98 2623
5947.71 2598
5948.44 2846
5949.17 2824
5949.89 2785
5950.62 2876
5951.35 3042
5952.08 3434
5952.80 3560
5953.53 3862
5954.26 3925
5954.99 3999
5955.72 4028
5956.45 4072
5957.17 3795
5957.90 3676
5958.63 3513
5959.36 3412
5960.09 3618
5960.82 3740
5961.54 3666
5962.27 3668
5963.00 3673
5963.73 3949
5964.46 4177
5965.19 4109
5965.92 4515
5966.64 5102
5967.37 5569
5968.10 6117
5968.83 6457
5969.56 6660
5970.29 6577
5971.02 6694
5971.75 6239
5972.48 5781
5973.21 5496
5973.93 5043
5974.66 4588
5975.39 4611
5976.12 4375
5976.85 4354
5977.58 4411
5978.31 4442
5979.04 4553
5979.77 4677
5980.50 4934
5981.23 4805
5981.96 5012
5982.69 5245
5983.42 5435
5984.15 5309
5984.88 5308
5985.61 5396
5986.34 5530
5987.07 5382
5987.80 5256
5988.53 5175
5989.26 5221
5989.99 5259
5990.72 5305
5991.45 5096
5992.18 4948
5992.91 5114
5993.64 5333
5994.37 5252
5995.10 5129
5995.83 5451
5996.56 5393
5997.29 5646
5998.02 5878
5998.75 5887
5999.49 6037
6000.22 5924
6000.95 6034
6001.68 5985
6002.41 6025
6003.14 6178
6003.87 5839
6004.60 5807
6005.33 5722
6006.06 5673
6006.80 5510
6007.53 5480
6008.26 5559
6008.99 5927
6009.72 6338
6010.45 7212
6011.18 8202
6011.92 9516
6012.65 11321
6013.38 13671
6014.11 15392
6014.84 16891
6015.57 18535
6016.31 18928
6017.04 19021
6017.77 18241
6018.50 16610
6019.23 15492
6019.97 13853
6020.70 11776
6021.43 10092
6022.16 8202
6022.89 6906
6023.63 5866
6024.36 5198
6025.09 4749
6025.82 4396
6026.56 4251
6027.29 4160
6028.02 4074
6028.75 3884
6029.49 3763
6030.22 3539
6030.95 3488
6031.68 3464
6032.42 3458
6033.15 3411
6033.88 3223
6034.62 3263
6035.35 3190
6036.08 3119
6036.81 2893
6037.55 2976
6038.28 3056
6039.01 3064
6039.75 3310
6040.48 3234
6041.21 3509
6041.95 3482
6042.68 3498
6043.41 3376
6044.15 3523
6044.88 3652
6045.61 3900
6046.35 3655
6047.08 3542
6047.82 3692
6048.55 3982
6049.28 3962
6050.02 3805
6050.75 3947
6051.49 4145
6052.22 4326
6052.95 4653
6053.69 5174
6054.42 5382
6055.16 5663
6055.89 5877
6056.62 5787
6057.36 5360
6058.09 4817
6058.83 4522
6059.56 4362
6060.30 4088
6061.03 4015
6061.77 3821
6062.50 3700
6063.23 3508
6063.97 3611
6064.70 3568
6065.44 3549
6066.17 3488
6066.91 3379
6067.64 3377
6068.38 3244
6069.11 3254
6069.85 3371
6070.58 3315
6071.32 2996
6072.05 3185
6072.79 3051
6073.52 3136
6074.26 3018
6075.00 2984
6075.73 2999
6076.47 3064
6077.20 2877
6077.94 2871
6078.67 2801
6079.41 2642
6080.14 2554
6080.88 2616
6081.62 2739
6082.35 2807
6083.09 2714
6083.82 2581
6084.56 2450
6085.30 2527
6086.03 2487
6086.77 2407
6087.50 2391
6088.24 2265
6088.98 2329
6089.71 2338
6090.45 2440
6091.19 2469
6091.92 2516
6092.66 2401
6093.39 2429
6094.13 2233
6094.87 2174
6095.60 2289
6096.34 2277
6097.08 2428
6097.81 2220
6098.55 1966
6099.29 2113
6100.03 2076
6100.76 2135
6101.50 2179
6102.24 2064
6102.97 2206
6103.71 2202
6104.45 2068
6105.18 2176
6105.92 2085
6106.66 2005
6107.40 2069
6108.13 2059
6108.87 1981
6109.61 2013
6110.35 2058
6111.08 2133
6111.82 2122
6112.56 2107
6113.30 2146
6114.03 2202
6114.77 2291
6115.51 2298
6116.25 2321
6116.99 2241
6117.72 2318
6118.46 2326
6119.20 2248
6119.94 2269
6120.68 2237
6121.41 2177
6122.15 2337
6122.89 2469
6123.63 2239
6124.37 2438
6125.11 2410
6125.84 2383
6126.58 2459
6127.32 2546
6128.06 2419
6128.80 2507
6129.54 2429
6130.28 2605
6131.02 2582
6131.75 2426
6132.49 2500
6133.23 2496
6133.97 2468
6134.71 2517
6135.45 2574
6136.19 2684
6136.93 2750
6137.67 2596
6138.41 2760
6139.14 2806
6139.88 2806
6140.62 2709
6141.36 2722
6142.10 3078
6142.84 3055
6143.58 2995
6144.32 2843
6145.06 2816
6145.80 2733
6146.54 2629
6147.28 2627
6148.02 2568
6148.76 2702
6149.50 2592
6150.24 2555
6150.98 2654
6151.72 2774
6152.46 2769
6153.20 2935
6153.94 2940
6154.68 2990
6155.42 2910
6156.16 2797
6156.90 3037
6157.64 3092
6158.38 3061
6159.12 3083
6159.86 2925
6160.60 3041
6161.34 3064
6162.08 3244
6162.82 3388
6163.57 3471
6164.31 3443
6165.05 3707
6165.79 4050
6166.53 4334
6167.27 4627
6168.01 4890
6168.75 5296
6169.49 5237
6170.23 5386
6170.98 5164
6171.72 5071
6172.46 5192
6173.20 5017
6173.94 4778
6174.68 4632
6175.42 4658
6176.16 4410
6176.91 4093
6177.65 4004
6178.39 4145
6179.13 4285
6179.87 4162
6180.61 4367
6181.36 4298
6182.10 4214
6182.84 4452
6183.58 4586
6184.32 4523
6185.07 4418
6185.81 4615
6186.55 4695
6187.29 4610
6188.03 4727
6188.78 4802
6189.52 4815
6190.26 4875
6191.00 5127
6191.75 5509
6192.49 5409
6193.23 5580
6193.97 5874
6194.72 5835
6195.46 6068
6196.20 6149
6196.94 6491
6197.69 6497
6198.43 6472
6199.17 6245
6199.92 6350
6200.66 6113
6201.40 5968
6202.15 6023
6202.89 5900
6203.63 6227
6204.37 6533
6205.12 7150
6205.86 7952
6206.60 9500
6207.35 11577
6208.09 14524
6208.83 17598
6209.58 20542
6210.32 23127
6211.07 25139
6211.81 26181
6212.55 26526
6213.30 25945
6214.04 24748
6214.78 22680
6215.53 20461
6216.27 17688
6217.02 14549
6217.76 11920
6218.50 9779
6219.25 8173
6219.99 6982
6220.74 6089
6221.48 5574
6222.22 5231
6222.97 5133
6223.71 4961
6224.46 4998
6225.20 5164
6225.95 5326
6226.69 5204
6227.44 5349
6228.18 5226
6228.92 4951
6229.67 4507
6230.41 4026
6231.16 3571
6231.90 3452
6232.65 3168
6233.39 3063
6234.14 2896
6234.88 2751
6235.63 2907
6236.37 2983
6237.12 2918
6237.86 3070
6238.61 3079
6239.35 3219
6240.10 3527
6240.85 3722
6241.59 3731
6242.34 4038
6243.08 4088
6243.83 3962
6244.57 3708
6245.32 3425
6246.06 3554
6246.81 3427
6247.56 3287
6248.30 3567
6249.05 3463
6249.79 3497
6250.54 3564
6251.29 3550
6252.03 3511
6252.78 3548
6253.52 3574
6254.27 3344
6255.02 3196
6255.76 3426
6256.51 3299
6257.26 3274
6258.00 3150
6258.75 3237
6259.49 3443
6260.24 3395
6260.99 3319
6261.73 3212
6262.48 3314
6263.23 3057
6263.97 3027
6264.72 3078
6265.47 3233
6266.21 3055
6266.96 2985
6267.71 3003
6268.46 2951
6269.20 2922
6269.95 2881
6270.70 2910
6271.44 2877
6272.19 2952
6272.94 2964
6273.69 2765
6274.43 2889
6275.18 2807
6275.93 2759
6276.68 2794
6277.42 2787
6278.17 2675
6278.92 2836
6279.67 2827
6280.41 2894
6281.16 2786
6281.91 2968
6282.66 2870
6283.41 2725
6284.15 2559
6284.90 2477
6285.65 2529
6286.40 2384
6287.15 2378
6287.89 2303
6288.64 2274
6289.39 2191
6290.14 2066
6290.89 2132
6291.64 2046
6292.38 1977
6293.13 2056
6293.88 2068
6294.63 1954
6295.38 1988
6296.13 2017
6296.88 2019
6297.62 1965
6298.37 2035
6299.12 1951
6299.87 1886
6300.62 1841
6301.37 1971
6302.12 1980
6302.87 1952
6303.62 1993
6304.37 1855
6305.11 1769
6305.86 1801
6306.61 1905
6307.36 1897
6308.11 1906
6308.86 1985
6309.61 1911
6310.36 1895
6311.11 2068
6311.86 2042
6312.61 2109
6313.36 2193
6314.11 2241
6314.86 2275
6315.61 2026
6316.36 2028
6317.11 1988
6317.86 1947
6318.61 1990
6319.36 1922
6320.11 1884
6320.86 1973
6321.61 1803
6322.36 1748
6323.11 1826
6323.86 1795
6324.61 1695
6325.36 1784
6326.11 1879
6326.86 1674
6327.61 1729
6328.36 1619
6329.11 1657
6329.86 1699
6330.61 1683
6331.37 1628
6332.12 1613
6332.87 1684
6333.62 1564
6334.37 1510
6335.12 1551
6335.87 1659
6336.62 1558
6337.37 1631
6338.12 1636
6338.88 1644
6339.63 1772
6340.38 1794
6341.13 1734
6341.88 1675
6342.63 1693
6343.38 1627
6344.14 1638
6344.89 1577
6345.64 1598
6346.39 1679
6347.14 1558
6347.89 1591
6348.65 1510
6349.40 1607
6350.15 1693
6350.90 1818
6351.65 1799
6352.41 1742
6353.16 1823
6353.91 2010
6354.66 1989
6355.41 2191
6356.17 2189
6356.92 2180
6357.67 2161
6358.42 1967
6359.18 1948
6359.93 1905
6360.68 1764
6361.43 1930
6362.19 1995
6362.94 1817
6363.69 1804
6364.44 1576
6365.20 1729
6365.95 1708
6366.70 1701
6367.46 1792
6368.21 1812
6368.96 1791
6369.71 1743
6370.47 1640
6371.22 1666
6371.97 1642
6372.73 1762
6373.48 1716
6374.23 1675
6374.99 1787
6375.74 1710
6376.49 1735
6377.25 1511
6378.00 1607
6378.75 1638
6379.51 1657
6380.26 1588
6381.02 1708
6381.77 1694
6382.52 1711
6383.28 1760
6384.03 1713
6384.78 1799
6385.54 1760
6386.29 1641
6387.05 1543
6387.80 1628
6388.56 1645
6389.31 1703
6390.06 1535
6390.82 1432
6391.57 1530
6392.33 1484
6393.08 1549
6393.84 1633
6394.59 1568
6395.34 1532
6396.10 1545
6396.85 1542
6397.61 1572
6398.36 1611
6399.12 1596
6399.87 1698
6400.63 1612
6401.38 1653
6402.14 1553
6402.89 1616
6403.65 1588
6404.40 1655
6405.16 1601
6405.91 1513
6406.67 1583
6407.42 1562
6408.18 1686
6408.93 1762
6409.69 1777
6410.45 1813
6411.20 1885
6411.96 1930
6412.71 1987
6413.47 2079
6414.22 1931
6414.98 1758
6415.73 1794
6416.49 1652
6417.25 1706
6418.00 1780
6418.76 1761
6419.51 1704
6420.27 1776
6421.03 1628
6421.78 1632
6422.54 1756
6423.29 1697
6424.05 1710
6424.81 1651
6425.56 1814
6426.32 1797
6427.08 1655
6427.83 1611
6428.59 1573
6429.35 1680
6430.10 1701
6430.86 1720
6431.62 1655
6432.37 1615
6433.13 1531
6433.89 1660
6434.64 1738
6435.40 1726
6436.16 1727
6436.91 1714
6437.67 1782
6438.43 1763
6439.19 1832
6439.94 1851
6440.70 1783
6441.46 1759
6442.21 1755
6442.97 1853
6443.73 1814
6444.49 1795
6445.24 1785
6446.00 1730
6446.76 1748
6447.52 1740
6448.28 1757
6449.03 1797
6449.79 1775
6450.55 1825
6451.31 1845
6452.06 1818
6452.82 1857
6453.58 1895
6454.34 1907
6455.10 1806
6455.85 1935
6456.61 2144
6457.37 2111
6458.13 2058
6458.89 2068
6459.65 2087
6460.40 2078
6461.16 2210
6461.92 2212
6462.68 2304
6463.44 2181
6464.20 2142
6464.96 2248
6465.71 2493
6466.47 2321
6467.23 2341
6467.99 2430
6468.75 2589
6469.51 2504
6470.27 2537
6471.03 2488
6471.79 2420
6472.54 2582
6473.30 2538
6474.06 2629
6474.82 2725
6475.58 2839
6476.34 2777
6477.10 2836
6477.86 2935
6478.62 2885
6479.38 2758
6480.14 2815
6480.90 2915
6481.66 2791
6482.42 2927
6483.18 3057
6483.94 3171
6484.70 3209
6485.46 3161
6486.22 3151
6486.98 3329
6487.74 3334
6488.50 3393
6489.26 3448
6490.02 3551
6490.78 3787
6491.54 3787
6492.30 3856
6493.06 3983
6493.82 4057
6494.58 4285
6495.34 4326
6496.10 4500
6496.86 4632
6497.62 4783
6498.38 4912
6499.14 5002
6499.90 4853
6500.66 4979
6501.42 5046
6502.19 4837
6502.95 4714
6503.71 4597
6504.47 4751
6505.23 4768
6505.99 5061
6506.75 5024
6507.51 4851
6508.27 5177
6509.04 5362
6509.80 5223
6510.56 5437
6511.32 5658
6512.08 5641
6512.84 5777
6513.60 6066
6514.37 6285
6515.13 6080
6515.89 6147
6516.65 6302
6517.41 5994
6518.17 5623
6518.94 6040
6519.70 6166
6520.46 6357
6521.22 6510
6521.98 6621
6522.75 6651
6523.51 7243
6524.27 7551
6525.03 7962
6525.79 8685
6526.56 9902
6527.32 10774
6528.08 11900
6528.84 13189
6529.61 13839
6530.37 14823
6531.13 14653
6531.89 14337
6532.66 14027
6533.42 13519
6534.18 13694
6534.94 14084
6535.71 15394
6536.47 17395
6537.23 19429
6538.00 21714
6538.76 23295
6539.52 23950
6540.29 23513
6541.05 22675
6541.81 20904
6542.57 18753
6543.34 15851
6544.10 13140
6544.86 10559
6545.63 8933
6546.39 7798
6547.16 6635
6547.92 5647
6548.68 5217
6549.45 4800
6550.21 4739
6550.97 4616
6551.74 4437
6552.50 4382
6553.26 4529
6554.03 4395
6554.79 4315
6555.56 4192
6556.32 4231
6557.08 4184
6557.85 4082
6558.61 3891
6559.38 3605
6560.14 3595
6560.91 3620
6561.67 3920
6562.43 4100
6563.20 4122
6563.96 4238
6564.73 4380
6565.49 4567
6566.26 4588
6567.02 4765
6567.79 4867
6568.55 5043
6569.32 4913
6570.08 4948
6570.85 4854
6571.61 4714
6572.38 4631
6573.14 4728
6573.91 4829
6574.67 5052
6575.44 5062
6576.20 5310
6576.97 5735
6577.73 5592
6578.50 5717
6579.26 5589
6580.03 5417
6580.79 5602
6581.56 5559
6582.32 5542
6583.09 5553
6583.86 5316
6584.62 5360
6585.39 5274
6586.15 5163
6586.92 5253
6587.68 5176
6588.45 5175
6589.22 5172
6589.98 5474
6590.75 5412
6591.51 5612
6592.28 5835
6593.05 6144
6593.81 6600
6594.58 7220
6595.35 7495
6596.11 8271
6596.88 8742
6597.64 8931
6598.41 8827
6599.18 8390
6599.94 8078
6600.71 7481
6601.48 7141
6602.24 6418
6603.01 5918
6603.78 5726
6604.54 5594
6605.31 5236
6606.08 5142
6606.85 5408
6607.61 5560
6608.38 5815
6609.15 6598
6609.91 7252
6610.68 7563
6611.45 7968
6612.22 7812
6612.98 7434
6613.75 7179
6614.52 6478
6615.28 5980
6616.05 5315
6616.82 4974
6617.59 4618
6618.36 4347
6619.12 3932
6619.89 3743
6620.66 3816
6621.43 3754
6622.19 3589
6622.96 3517
6623.73 3511
6624.50 3452
6625.27 3585
6626.03 3444
6626.80 3362
6627.57 3279
6628.34 3208
6629.11 3135
6629.88 3187
6630.64 3321
6631.41 3218
6632.18 3278
6632.95 3252
6633.72 3435
6634.49 3849
6635.25 4199
6636.02 4418
6636.79 4554
6637.56 4874
6638.33 4802
6639.10 4700
6639.87 4263
6640.64 4058
6641.41 3885
6642.17 3742
6642.94 3564
6643.71 3432
6644.48 3345
6645.25 3227
6646.02 3220
6646.79 3190
6647.56 3156
6648.33 3167
6649.10 3147
6649.87 3197
6650.64 3345
6651.41 3351
6652.18 3478
6652.95 3545
6653.71 3577
6654.48 3499
6655.25 3382
6656.02 3683
6656.79 3825
6657.56 3893
6658.33 3901
6659.10 3866
6659.87 3989
6660.64 3954
6661.41 3763
6662.18 3456
6662.95 3284
6663.72 3256
6664.50 3250
6665.27 3108
6666.04 3066
6666.81 3110
6667.58 3083
6668.35 3144
6669.12 3158
6669.89 3149
6670.66 3296
6671.43 3295
6672.20 3198
6672.97 3287
6673.74 3407
6674.51 3371
6675.28 3300
6676.06 3257
6676.83 3369
6677.60 3307
6678.37 3323
6679.14 3304
6679.91 3263
6680.68 3385
6681.45 3427
6682.22 3635
6683.00 3745
6683.77 3862
6684.54 4099
6685.31 4384
6686.08 4362
6686.85 4715
6687.63 4929
6688.40 4863
6689.17 4769
6689.94 4638
6690.71 3989
6691.48 3795
6692.26 3416
6693.03 3320
6693.80 3263
6694.57 3043
6695.34 2961
6696.12 2944
6696.89 2880
6697.66 2847
6698.43 2877
6699.21 2913
6699.98 2991
6700.75 2736
6701.52 2722
6702.30 2830
6703.07 2773
6703.84 2682
6704.61 2692
6705.39 2624
6706.16 2708
6706.93 2648
6707.70 2661
6708.48 2698
6709.25 2714
6710.02 2746
6710.80 2664
6711.57 2488
6712.34 2717
6713.12 2576
6713.89 2422
6714.66 2591
6715.44 2516
6716.21 2320
6716.98 2420
6717.76 2400
6718.53 2512
6719.30 2363
6720.08 2373
6720.85 2393
6721.62 2359
6722.40 2502
6723.17 2435
6723.94 2375
6724.72 2430
6725.49 2489
6726.27 2464
6727.04 2402
6727.81 2515
6728.59 2570
6729.36 2611
6730.14 2563
6730.91 2465
6731.68 2587
6732.46 2650
6733.23 2753
6734.01 2627
6734.78 2755
6735.56 2670
6736.33 2838
6737.10 2738
6737.88 2885
6738.65 3098
6739.43 3032
6740.20 2801
6740.98 2888
6741.75 2997
6742.53 3060
6743.30 2910
6744.08 2792
6744.85 2858
6745.63 2964
6746.40 3109
6747.18 3297
6747.95 3108
6748.73 3155
6749.50 3087
6750.28 3276
6751.05 3356
6751.83 3792
6752.60 4142
6753.38 4472
6754.16 4829
6754.93 4889
6755.71 5198
6756.48 5179
6757.26 4875
6758.03 4468
6758.81 4143
6759.59 3540
6760.36 3249
6761.14 3031
6761.91 3014
6762.69 2957
6763.46 2872
6764.24 2810
6765.02 2613
6765.79 2534
6766.57 2522
6767.35 2538
6768.12 2623
6768.90 2585
6769.67 2542
6770.45 2573
6771.23 2577
6772.00 2321
6772.78 2562
6773.56 2444
6774.33 2378
6775.11 2337
6775.89 2358
6776.66 2384
6777.44 2363
6778.22 2390
6778.99 2315
6779.77 2243
6780.55 2167
6781.33 2367
6782.10 2384
6782.88 2196
6783.66 2252
6784.43 2244
6785.21 2170
6785.99 2259
6786.77 2121
6787.54 2147
6788.32 2001
6789.10 2073
6789.88 2038
6790.65 2023
6791.43 1975
6792.21 2022
6792.99 2031
6793.76 1930
6794.54 1913
6795.32 1988
6796.10 1888
6796.88 1911
6797.65 1960
6798.43 1926
6799.21 1941
6799.99 2050
6800.77 2122
6801.55 2185
6802.32 2128
6803.10 2081
6803.88 1916
6804.66 2028
6805.44 2069
6806.22 2216
6806.99 2276
6807.77 2406
6808.55 2399
6809.33 2214
6810.11 2113
6810.89 2122
6811.67 2141
6812.44 2113
6813.22 2088
6814.00 2178
6814.78 2223
6815.56 2180
6816.34 2097
6817.12 2272
6817.90 2332
6818.68 2283
6819.46 2207
6820.24 2188
6821.02 2139
6821.79 2160
6822.57 2085
6823.35 2084
6824.13 2009
6824.91 1992
6825.69 1967
6826.47 1968
6827.25 2039
6828.03 1961
6828.81 1983
6829.59 1880
6830.37 1816
6831.15 1894
6831.93 1958
6832.71 1927
6833.49 1946
6834.27 1843
6835.05 1941
6835.83 1975
6836.61 1978
6837.39 2073
6838.17 1939
6838.95 1931
6839.73 1990
6840.51 2004
6841.29 1903
6842.07 1983
6842.85 2020
6843.64 2019
6844.42 2025
6845.20 2015
6845.98 1922
6846.76 1923
6847.54 2019
6848.32 2117
6849.10 2298
6849.88 2327
6850.66 2636
6851.44 3072
6852.23 3547
6853.01 3965
6853.79 4042
6854.57 4009
6855.35 3685
6856.13 3332
6856.91 3356
6857.69 2929
6858.48 2829
6859.26 2640
6860.04 2408
6860.82 2470
6861.60 2279
6862.38 2191
6863.17 2246
6863.95 2283
6864.73 2240
6865.51 2347
6866.29 2307
6867.07 2431
6867.86 2430
6868.64 2535
6869.42 2735
6870.20 2671
6870.99 2544
6871.77 2677
6872.55 2684
6873.33 2573
6874.11 2662
6874.90 2448
6875.68 2552
6876.46 2587
6877.24 2573
6878.03 2462
6878.81 2466
6879.59 2606
6880.38 2950
6881.16 3019
6881.94 3035
6882.72 3055
6883.51 3114
6884.29 3392
6885.07 3476
6885.86 3378
6886.64 3636
6887.42 4138
6888.20 4652
6888.99 5822
6889.77 7157
6890.55 7744
6891.34 7443
6892.12 7235
6892.90 6753
6893.69 5822
6894.47 5004
6895.26 4438
6896.04 3851
6896.82 3451
6897.61 3314
6898.39 3233
6899.17 3050
6899.96 2990
6900.74 2953
6901.53 3008
6902.31 3095
6903.09 3155
6903.88 3149
6904.66 3264
6905.45 3129
6906.23 3175
6907.01 3173
6907.80 3030
6908.58 3150
6909.37 2931
6910.15 2901
6910.94 2934
6911.72 2857
6912.51 2914
6913.29 2792
6914.07 2783
6914.86 2847
6915.64 2692
6916.43 2696
6917.21 2672
6918.00 2699
6918.78 2564
6919.57 2560
6920.35 2644
6921.14 2519
6921.92 2552
6922.71 2563
6923.49 2468
6924.28 2588
6925.06 2579
6925.85 2629
6926.64 2636
6927.42 2665
6928.21 2794
6928.99 2749
6929.78 2788
6930.56 2960
6931.35 2780
6932.13 2727
6932.92 2833
6933.71 3017
6934.49 3063
6935.28 2984
6936.06 3123
6936.85 3130
6937.63 2903
6938.42 2946
6939.21 2964
6939.99 3193
6940.78 3409
6941.57 3590
6942.35 3763
6943.14 4140
6943.92 4388
6944.71 4658
6945.50 4892
6946.28 4838
6947.07 4952
6947.86 4916
6948.64 4976
6949.43 5038
6950.22 5198
6951.00 5135
6951.79 5010
6952.58 4850
6953.36 4826
6954.15 4456
6954.94 4543
6955.72 4168
6956.51 4056
6957.30 3987
6958.09 3951
6958.87 3848
6959.66 4079
6960.45 4000
6961.24 3987
6962.02 4250
6962.81 4134
6963.60 4313
6964.38 4496
6965.17 4465
6965.96 4451
6966.75 4442
6967.54 4579
6968.32 5000
6969.11 5280
6969.90 5504
6970.69 5654
6971.47 6004
6972.26 6029
6973.05 6406
6973.84 6414
6974.63 6199
6975.41 6311
6976.20 5997
6976.99 6045
6977.78 6189
6978.57 6024
6979.36 6121
6980.14 6278
6980.93 6444
6981.72 6907
6982.51 7948
6983.30 8914
6984.09 10883
6984.88 13684
6985.66 16642
6986.45 19645
6987.24 22194
6988.03 23875
6988.82 24844
6989.61 24774
6990.40 24051
6991.19 21986
6991.98 20059
6992.76 17304
6993.55 13992
6994.34 11562
6995.13 9438
6995.92 8234
6996.71 6954
6997.50 5764
6998.29 5240
6999.08 4949
6999.87 4792
7000.66 4441
7001.45 4396
7002.24 4529
7003.03 4543
7003.82 4376
7004.61 4399
7005.40 4245
7006.19 3916
7006.98 3635
7007.77 3299
7008.56 2997
7009.35 2820
7010.14 2670
7010.93 2566
7011.72 2660
7012.51 2501
7013.30 2714
7014.09 2883
7014.88 3085
7015.67 3201
7016.46 3341
7017.25 3396
7018.04 3306
7018.83 3157
7019.62 3166
7020.41 3050
7021.20 2871
7021.99 2888
7022.78 2954
7023.57 3028
7024.37 3038
7025.16 3253
7025.95 3253
7026.74 3176
7027.53 3307
7028.32 3301
7029.11 3276
7029.90 3143
7030.69 3078
7031.49 3016
7032.28 2915
7033.07 3018
7033.86 3081
7034.65 2830
7035.44 2928
7036.23 2804
7037.03 2923
7037.82 2968
7038.61 3060
7039.40 3100
7040.19 3224
7040.98 3282
7041.78 3243
7042.57 3394
7043.36 3440
7044.15 3632
7044.94 3821
7045.74 3769
7046.53 3818
7047.32 3867
7048.11 3962
7048.91 4116
7049.70 4494
7050.49 4905
7051.28 5582
7052.08 5896
7052.87 6440
7053.66 6595
7054.45 6046
7055.25 5427
7056.04 4795
7056.83 4204
7057.62 4024
7058.42 3688
7059.21 3492
7060.00 3142
7060.80 3016
7061.59 3177
7062.38 3245
7063.17 3182
7063.97 3251
7064.76 3222
7065.55 3019
7066.35 2928
7067.14 2839
7067.93 2861
7068.73 2869
7069.52 2595
7070.31 2661
7071.11 2605
7071.90 2463
7072.69 2448
7073.49 2393
7074.28 2239
7075.08 2229
7075.87 2316
7076.66 2248
7077.46 2065
7078.25 2153
7079.05 2067
7079.84 2011
7080.63 2010
7081.43 1981
7082.22 2019
7083.02 1885
7083.81 1955
7084.60 1978
7085.40 1958
7086.19 1998
7086.99 1833
7087.78 1844
7088.58 1753
7089.37 1807
7090.17 1873
7090.96 1869
7091.76 1877
7092.55 1855
7093.34 1784
7094.14 1758
7094.93 1691
7095.73 1715
7096.52 1678
7097.32 1738
7098.11 1681
7098.91 1589
7099.70 1617
7100.50 1577
7101.29 1624
7102.09 1569
7102.89 1718
7103.68 1603
7104.48 1537
7105.27 1606
7106.07 1514
7106.86 1572
7107.66 1546
7108.45 1565
7109.25 1649
7110.05 1649
7110.84 1574
7111.64 1483
7112.43 1495
7113.23 1494
7114.02 1534
7114.82 1567
7115.62 1602
7116.41 1553
7117.21 1522
7118.00 1542
7118.80 1625
7119.60 1597
7120.39 1608
7121.19 1682
7121.99 1609
7122.78 1475
7123.58 1568
7124.38 1592
7125.17 1557
7125.97 1512
7126.77 1582
7127.56 1523
7128.36 1496
7129.16 1465
7129.95 1545
7130.75 1601
7131.55 1512
7132.34 1644
7133.14 1650
7133.94 1601
7134.73 1620
7135.53 1664
7136.33 1604
7137.13 1615
7137.92 1445
7138.72 1484
7139.52 1454
7140.32 1464
7141.11 1352
7141.91 1375
7142.71 1401
7143.51 1282
7144.30 1355
7145.10 1309
7145.90 1247
7146.70 1253
7147.49 1259
7148.29 1120
7149.09 1101
7149.89 1150
7150.69 1202
7151.48 1258
7152.28 1239
7153.08 1233
7153.88 1158
7154.68 1173
7155.47 1244
7156.27 1217
7157.07 1310
7157.87 1388
7158.67 1376
7159.47 1362
7160.27 1367
7161.06 1367
7161.86 1441
7162.66 1305
7163.46 1281
7164.26 1200
7165.06 1208
7165.86 1188
7166.66 1229
7167.45 1149
7168.25 1117
7169.05 1025
7169.85 1093
7170.65 1211
7171.45 1124
7172.25 1122
7173.05 1124
7173.85 1153
7174.65 1154
7175.45 1138
7176.25 1177
7177.04 1220
7177.84 1180
7178.64 1098
7179.44 1117
7180.24 1147
7181.04 1102
7181.84 1078
7182.64 1084
7183.44 1051
7184.24 1102
7185.04 1149
7185.84 1144
7186.64 1118
7187.44 1114
7188.24 1245
7189.04 1046
7189.84 1056
7190.64 1067
7191.44 1076
7192.24 995
7193.04 1036
7193.84 977
7194.64 1038
7195.44 1103
7196.25 1033
7197.05 1035
7197.85 1088
7198.65 1011
7199.45 1026
7200.25 1008
7201.05 1130
7201.85 1102
7202.65 1051
7203.45 996
7204.25 978
7205.05 1056
7205.86 1073
7206.66 1040
7207.46 999
7208.26 1006
7209.06 1074
7209.86 1004
7210.66 1025
7211.46 1119
7212.27 998
7213.07 984
7213.87 1075
7214.67 1086
7215.47 1084
7216.27 1023
7217.07 1002
7217.88 979
7218.68 1087
7219.48 1116
7220.28 1201
7221.08 1170
7221.89 1176
7222.69 1099
7223.49 1181
7224.29 1167
7225.09 1072
7225.90 1069
7226.70 1109
7227.50 1213
7228.30 1101
7229.11 1031
7229.91 1071
7230.71 1044
7231.51 999
7232.32 1017
7233.12 1031
7233.92 1090
7234.72 1046
7235.53 1072
7236.33 1071
7237.13 1149
7237.93 1031
7238.74 997
7239.54 1052
7240.34 1049
7241.15 1035
7241.95 1063
7242.75 1069
7243.56 987
7244.36 1026
7245.16 1128
7245.97 1020
7246.77 1112
7247.57 1090
7248.38 1146
7249.18 1138
7249.98 1085
7250.79 1122
7251.59 1123
7252.39 1045
7253.20 1216
7254.00 1117
7254.81 1143
7255.61 1167
7256.41 1121
7257.22 1062
7258.02 1200
7258.82 1215
7259.63 1110
7260.43 1102
7261.24 1145
7262.04 1201
7262.85 1264
7263.65 1362
7264.45 1291
7265.26 1306
7266.06 1211
7266.87 1232
7267.67 1153
7268.48 1211
7269.28 1217
7270.09 1127
7270.89 1274
7271.70 1255
7272.50 1176
7273.30 1175
7274.11 1113
7274.91 1120
7275.72 1232
7276.52 1168
7277.33 1249
7278.13 1310
7278.94 1181
7279.74 1191
7280.55 1266
7281.36 1263
7282.16 1337
7282.97 1425
7283.77 1687
7284.58 1882
7285.38 2050
7286.19 2175
7286.99 2382
7287.80 2271
7288.60 2391
7289.41 2179
7290.22 2047
7291.02 1823
7291.83 1771
7292.63 1682
7293.44 1511
7294.25 1450
7295.05 1303
7295.86 1368
7296.66 1346
7297.47 1335
7298.28 1448
7299.08 1260
7299.89 1341
7300.70 1436
7301.50 1418
7302.31 1396
7303.11 1360
7303.92 1398
7304.73 1366
7305.53 1365
7306.34 1361
7307.15 1374
7307.95 1446
7308.76 1305
7309.57 1443
7310.37 1453
7311.18 1570
7311.99 1631
7312.80 1546
7313.60 1603
7314.41 1591
7315.22 1683
7316.02 1738
7316.83 1627
7317.64 1858
7318.45 2189
7319.25 2461
7320.06 2741
7320.87 3185
7321.68 3332
7322.48 3478
7323.29 3003
7324.10 2643
7324.91 2367
7325.71 2132
7326.52 1847
7327.33 1841
7328.14 1779
7328.95 1710
7329.75 1666
7330.56 1599
7331.37 1489
7332.18 1486
7332.99 1550
7333.79 1492
7334.60 1495
7335.41 1530
7336.22 1422
7337.03 1408
7337.84 1474
7338.64 1509
7339.45 1313
7340.26 1353
7341.07 1335
7341.88 1291
7342.69 1278
7343.50 1308
7344.30 1271
7345.11 1267
7345.92 1228
7346.73 1291
7347.54 1247
7348.35 1155
7349.16 1130
7349.97 1089
7350.78 1086
7351.58 1132
7352.39 1224
7353.20 1168
7354.01 1194
7354.82 1211
7355.63 1180
7356.44 1132
7357.25 1151
7358.06 1173
7358.87 1201
7359.68 1110
7360.49 1071
7361.30 1073
7362.11 1104
7362.92 1096
7363.73 1147
7364.54 1045
7365.35 1131
7366.16 961
7366.97 1025
7367.78 1071
7368.59 1062
7369.40 1131
7370.21 1165
7371.02 1067
7371.83 981
7372.64 928
7373.45 1031
7374.26 981
7375.07 1017
7375.88 1009
7376.69 986
7377.50 1049
7378.31 1068
7379.12 1201
7379.93 1113
7380.74 1058
7381.55 1099
7382.37 1266
7383.18 1258
7383.99 1235
7384.80 1298
7385.61 1284
7386.42 1196
7387.23 1256
7388.04 1119
7388.85 1137
7389.67 1100
7390.48 1083
7391.29 1100
7392.10 1062
7392.91 1056
7393.72 1067
7394.53 1058
7395.35 1014
7396.16 1013
7396.97 1020
7397.78 949
7398.59 946
7399.40 945
7400.22 1023
7401.03 988
7401.84 1042
7402.65 1065
7403.46 1019
7404.28 1163
7405.09 1092
7405.90 1028
7406.71 1051
7407.52 1006
7408.34 967
7409.15 938
7409.96 942
7410.77 939
7411.59 940
7412.40 931
7413.21 966
7414.02 900
7414.84 893
7415.65 979
7416.46 995
7417.27 930
7418.09 872
7418.90 918
7419.71 935
7420.53 902
7421.34 881
7422.15 865
7422.97 920
7423.78 869
7424.59 917
7425.40 1008
7426.22 935
7427.03 853
7427.84 942
7428.66 1005
7429.47 966
7430.28 1005
7431.10 1110
7431.91 1157
7432.73 1145
7433.54 1118
7434.35 1177
7435.17 1090
7435.98 1104
7436.79 1099
7437.61 1027
7438.42 1035
7439.24 983
7440.05 901
7440.86 869
7441.68 972
7442.49 948
7443.31 969
7444.12 994
7444.94 933
7445.75 850
7446.56 909
7447.38 925
7448.19 901
7449.01 916
7449.82 1005
7450.64 915
7451.45 925
7452.27 980
7453.08 991
7453.90 1005
7454.71 904
7455.52 880
7456.34 957
7457.15 874
7457.97 872
7458.78 919
7459.60 913
7460.42 973
7461.23 918
7462.05 918
7462.86 966
7463.68 992
7464.49 907
7465.31 978
7466.12 965
7466.94 970
7467.75 1014
7468.57 1016
7469.38 943
7470.20 933
7471.02 954
7471.83 853
7472.65 854
7473.46 828
7474.28 784
7475.10 865
7475.91 910
7476.73 866
7477.54 917
7478.36 1042
7479.18 967
7479.99 948
7480.81 942
7481.62 977
7482.44 947
7483.26 946
7484.07 929
7484.89 1008
7485.71 1044
7486.52 949
7487.34 986
7488.16 940
7488.97 878
7489.79 891
7490.61 930
7491.42 921
7492.24 865
7493.06 825
7493.87 819
7494.69 900
7495.51 878
7496.33 915
7497.14 855
7497.96 847
7498.78 841
7499.59 797
7500.41 839
7501.23 818
7502.05 833
7502.86 821
7503.68 824
7504.50 878
7505.32 875
7506.13 890
7506.95 884
7507.77 786
7508.59 865
7509.40 878
7510.22 856
7511.04 830
7511.86 863
7512.68 804
7513.49 861
7514.31 829
7515.13 835
7515.95 872
7516.77 917
7517.59 860
7518.40 889
7519.22 858
7520.04 813
7520.86 877
7521.68 870
7522.50 842
7523.31 815
7524.13 820
7524.95 754
7525.77 785
7526.59 872
7527.41 869
7528.23 827
7529.05 860
7529.86 892
7530.68 882
7531.50 856
7532.32 882
7533.14 847
7533.96 830
7534.78 809
7535.60 906
7536.42 888
7537.24 817
7538.06 862
7538.88 933
7539.70 857
7540.51 926
7541.33 1000
7542.15 896
7542.97 845
7543.79 929
7544.61 967
7545.43 898
7546.25 906
7547.07 864
7547.89 916
7548.71 924
7549.53 1017
7550.35 927
7551.17 905
7551.99 882
7552.81 849
7553.63 844
7554.45 848
7555.27 910
7556.09 901
7556.91 909
7557.73 931
7558.56 903
7559.38 996
7560.20 1025
7561.02 1001
7561.84 1039
7562.66 1006
7563.48 1000
7564.30 941
7565.12 978
7565.94 936
7566.76 928
7567.58 1077
7568.40 1026
7569.23 989
7570.05 1018
7570.87 1017
7571.69 956
7572.51 940
7573.33 877
7574.15 927
7574.97 947
7575.80 898
7576.62 923
7577.44 1020
7578.26 1043
7579.08 960
7579.90 1026
7580.73 1120
7581.55 1030
7582.37 964
7583.19 968
7584.01 1052
7584.83 1051
7585.66 1044
7586.48 1036
7587.30 1016
7588.12 961
7588.95 1000
7589.77 1063
7590.59 1178
7591.41 1212
7592.23 1218
7593.06 1226
7593.88 1232
7594.70 1250
7595.52 1270
7596.35 1174
7597.17 1157
7597.99 1243
7598.81 1379
7599.64 1201
7600.46 1262
7601.28 1219
7602.11 1293
7602.93 1360
7603.75 1447
7604.57 1520
7605.40 1612
7606.22 1702
7607.04 1935
7607.87 2025
7608.69 1825
7609.51 1841
7610.34 1867
7611.16 1807
7611.98 1721
7612.81 1572
7613.63 1524
7614.45 1458
7615.28 1486
7616.10 1555
7616.92 1617
7617.75 1576
7618.57 1760
7619.40 2020
7620.22 2229
7621.04 2169
7621.87 2082
7622.69 1985
7623.52 1901
7624.34 1764
7625.16 1604
7625.99 1559
7626.81 1581
7627.64 1554
7628.46 1490
7629.28 1517
7630.11 1570
7630.93 1682
7631.76 1769
7632.58 1787
7633.41 2052
7634.23 2249
7635.06 2236
7635.88 2201
7636.71 2011
7637.53 1738
7638.36 1684
7639.18 1591
7640.01 1490
7640.83 1399
7641.66 1326
7642.48 1190
7643.31 1102
7644.13 1119
7644.96 1142
7645.78 1109
7646.61 1063
7647.43 1104
7648.26 1107
7649.08 1096
7649.91 1150
7650.73 1129
7651.56 1112
7652.38 1011
7653.21 1034
7654.04 1123
7654.86 1192
7655.69 1030
7656.51 1034
7657.34 1041
7658.16 817
7658.99 975
7659.82 957
7660.64 922
7661.47 943
7662.29 1004
7663.12 1047
7663.95 991
7664.77 958
7665.60 937
7666.43 843
7667.25 914
7668.08 1030
7668.91 992
7669.73 1003
7670.56 1007
7671.38 928
7672.21 870
7673.04 944
7673.87 1026
7674.69 1018
7675.52 1027
7676.35 972
7677.17 1024
7678.00 917
7678.83 921
7679.65 895
7680.48 927
7681.31 922
7682.13 914
7682.96 920
7683.79 1016
7684.62 1029
7685.44 1006
7686.27 1013
7687.10 1101
7687.93 1027
7688.75 1103
7689.58 1032
7690.41 1003
7691.24 1032
7692.06 952
7692.89 994
7693.72 1031
7694.55 1029
7695.38 965
7696.20 1013
7697.03 1015
7697.86 1004
7698.69 1116
7699.52 1262
7700.34 1302
7701.17 1330
7702.00 1325
7702.83 1260
7703.66 1148
7704.49 1161
7705.31 1125
7706.14 1035
7706.97 1085
7707.80 1070
7708.63 945
7709.46 915
7710.29 959
7711.11 922
7711.94 869
7712.77 915
7713.60 947
7714.43 956
7715.26 923
7716.09 986
7716.92 933
7717.75 933
7718.58 840
7719.40 849
7720.23 873
7721.06 851
7721.89 902
7722.72 852
7723.55 854
7724.38 838
7725.21 836
7726.04 941
7726.87 878
7727.70 831
7728.53 800
7729.36 854
7730.19 818
7731.02 781
7731.85 757
7732.68 828
7733.51 853
7734.34 805
7735.17 763
7736.00 768
7736.83 783
7737.66 789
7738.49 699
7739.32 850
7740.15 802
7740.98 819
7741.81 817
7742.64 841
7743.47 855
7744.30 753
7745.13 857
7745.96 881
7746.79 804
7747.62 874
7748.45 885
7749.29 872
7750.12 863
7750.95 875
7751.78 877
7752.61 895
7753.44 836
7754.27 919
7755.10 875
7755.93 796
7756.76 799
7757.60 815
7758.43 854
7759.26 874
7760.09 899
7760.92 836
7761.75 801
7762.58 851
7763.42 809
7764.25 833
7765.08 849
7765.91 845
7766.74 893
7767.57 942
7768.41 793
7769.24 764
7770.07 885
7770.90 861
7771.73 862
7772.57 914
7773.40 933
7774.23 891
7775.06 860
7775.90 845
7776.73 914
7777.56 875
7778.39 867
7779.22 869
7780.06 811
7780.89 784
7781.72 910
7782.55 877
7783.39 816
7784.22 827
7785.05 846
7785.89 886
7786.72 866
7787.55 843
7788.38 832
7789.22 864
7790.05 873
7790.88 878
7791.72 916
7792.55 957
7793.38 995
7794.22 949
7795.05 1023
7795.88 939
7796.72 907
7797.55 925
7798.38 907
7799.22 912
7800.05 1043
7800.88 1020
7801.72 960
7802.55 896
7803.38 841
7804.22 962
7805.05 1021
7805.89 1014
7806.72 1067
7807.55 1071
7808.39 1056
7809.22 1009
7810.06 1128
7810.89 1208
7811.72 1099
7812.56 1141
7813.39 1159
7814.23 1302
7815.06 1252
7815.89 1342
7816.73 1390
7817.56 1400
7818.40 1490
7819.23 1528
7820.07 1482
7820.90 1554
7821.74 1599
7822.57 1614
7823.41 1531
7824.24 1479
7825.08 1471
7825.91 1536
7826.75 1675
7827.58 1690
7828.42 1912
7829.25 2082
7830.09 2004
7830.92 1874
7831.76 1801
7832.59 1815
7833.43 1833
7834.26 1783
7835.10 1968
7835.93 1869
7836.77 1844
7837.60 1855
7838.44 1754
7839.28 1696
7840.11 1744
7840.95 1480
7841.78 1514
7842.62 1451
7843.45 1481
7844.29 1440
7845.13 1372
7845.96 1371
7846.80 1289
7847.63 1276
7848.47 1203
7849.31 1279
7850.14 1291
7850.98 1197
7851.82 1197
7852.65 1192
7853.49 1337
7854.32 1256
7855.16 1223
7856.00 1173
7856.83 1211
7857.67 1227
7858.51 1290
7859.34 1405
7860.18 1374
7861.02 1459
7861.85 1585
7862.69 1590
7863.53 1555
7864.37 1502
7865.20 1481
7866.04 1435
7866.88 1403
7867.71 1226
7868.55 1262
7869.39 1370
7870.23 1282
7871.06 1371
7871.90 1408
7872.74 1349
7873.57 1451
7874.41 1463
7875.25 1495
7876.09 1500
7876.93 1596
7877.76 1697
7878.60 1883
7879.44 2046
7880.28 2144
7881.11 2077
7881.95 2147
7882.79 2094
7883.63 1958
7884.47 1824
7885.30 1732
7886.14 1635
7886.98 1593
7887.82 1473
7888.66 1528
7889.50 1396
7890.33 1420
7891.17 1524
7892.01 1458
7892.85 1604
7893.69 1595
7894.53 1622
7895.36 1585
7896.20 1445
7897.04 1358
7897.88 1315
7898.72 1352
7899.56 1246
7900.40 1183
7901.24 1225
7902.08 1256
7902.91 1253
7903.75 1209
7904.59 1277
7905.43 1177
7906.27 1088
7907.11 1132
7907.95 1059
7908.79 1075
7909.63 1126
7910.47 1020
7911.31 1010
7912.15 1009
7912.99 1035
7913.83 1060
7914.67 1053
7915.50 972
7916.34 1086
7917.18 1131
7918.02 1058
7918.86 1134
7919.70 1121
7920.54 1134
7921.38 1207
7922.22 1174
7923.06 1142
7923.90 1127
7924.74 1093
7925.58 1072
7926.42 1092
7927.27 935
7928.11 955
7928.95 987
7929.79 1016
7930.63 949
7931.47 868
7932.31 894
7933.15 949
7933.99 1025
7934.83 988
7935.67 992
7936.51 1063
7937.35 1032
7938.19 1036
7939.03 1005
7939.88 1042
7940.72 1062
7941.56 1019
7942.40 1001
7943.24 1055
7944.08 1101
7944.92 1030
7945.76 1046
7946.60 1115
7947.45 1171
7948.29 1127
7949.13 1125
7949.97 1131
7950.81 1214
7951.65 1192
7952.50 1196
7953.34 1199
7954.18 1293
7955.02 1340
7955.86 1474
7956.70 1599
7957.55 1606
7958.39 1557
7959.23 1502
7960.07 1398
7960.91 1416
7961.76 1390
7962.60 1383
7963.44 1398
7964.28 1388
7965.13 1366
7965.97 1566
7966.81 1561
7967.65 1721
7968.50 1756
7969.34 1941
7970.18 2115
7971.02 2168
7971.87 2126
7972.71 1809
7973.55 1647
7974.39 1540
7975.24 1426
7976.08 1375
7976.92 1312
7977.77 1224
7978.61 1287
7979.45 1188
7980.30 1203
7981.14 1183
7981.98 1095
7982.83 1136
7983.67 1140
7984.51 1111
7985.36 1024
7986.20 1081
7987.04 1066
7987.89 996
7988.73 1030
7989.57 1098
7990.42 1007
7991.26 997
7992.10 889
7992.95 866
7993.79 888
7994.64 915
7995.48 925
7996.32 783
7997.17 860
7998.01 838
7998.86 889
7999.70 865
8000.54 800
8001.39 833
8002.23 803
8003.08 804
8003.92 870
8004.77 864
8005.61 860
8006.45 877
8007.30 803
8008.14 747
8008.99 760
8009.83 789
8010.68 801
8011.52 790
8012.37 820
8013.21 821
8014.06 784
8014.90 826
8015.75 715
8016.59 764
8017.44 830
8018.28 841
8019.13 771
8019.97 735
8020.82 834
8021.66 811
8022.51 797
8023.35 816
8024.20 784
8025.05 808
8025.89 766
8026.74 722
8027.58 817
8028.43 814
8029.27 793
8030.12 764
8030.96 753
8031.81 753
8032.66 721
8033.50 721
8034.35 695
8035.19 727
8036.04 810
8036.89 760
8037.73 770
8038.58 809
8039.43 794
8040.27 781
8041.12 765
8041.96 810
8042.81 818
8043.66 835
8044.50 806
8045.35 871
8046.20 778
8047.04 729
8047.89 824
8048.74 809
8049.58 840
8050.43 775
8051.28 821
8052.12 819
8052.97 895
8053.82 805
8054.67 858
8055.51 787
8056.36 775
8057.21 756
8058.05 777
8058.90 783
8059.75 782
8060.60 706
8061.44 736
8062.29 696
8063.14 764
8063.99 782
8064.83 814
8065.68 660
8066.53 772
8067.38 744
8068.22 675
8069.07 739
8069.92 752
8070.77 710
8071.62 652
8072.46 601
8073.31 692
8074.16 670
8075.01 657
8075.86 693
8076.71 682
8077.55 611
8078.40 677
8079.25 655
8080.10 624
8080.95 665
8081.80 721
8082.64 653
8083.49 705
8084.34 654
8085.19 636
8086.04 726
8086.89 723
8087.74 692
8088.58 685
8089.43 701
8090.28 685
8091.13 722
8091.98 774
8092.83 697
8093.68 697
8094.53 686
8095.38 712
8096.23 712
8097.08 618
8097.93 624
8098.77 656
8099.62 737
8100.47 720
8101.32 686
8102.17 715
8103.02 720
8103.87 773
8104.72 719
8105.57 628
8106.42 768
8107.27 732
8108.12 645
8108.97 735
8109.82 729
8110.67 758
8111.52 660
8112.37 690
8113.22 721
8114.07 737
8114.92 714
8115.77 661
8116.62 659
8117.47 765
8118.32 734
8119.17 692
8120.02 768
8120.87 732
8121.72 778
8122.58 818
8123.43 804
8124.28 790
8125.13 837
8125.98 768
8126.83 723
8127.68 733
8128.53 789
8129.38 725
8130.23 692
8131.08 765
8131.94 820
8132.79 816
8133.64 777
8134.49 827
8135.34 771
8136.19 894
8137.04 851
8137.89 850
8138.75 902
8139.60 839
8140.45 858
8141.30 802
8142.15 732
8143.00 807
8143.86 868
8144.71 942
8145.56 912
8146.41 901
8147.26 906
8148.12 919
8148.97 902
8149.82 986
8150.67 1020
8151.52 1068
8152.38 1031
8153.23 1010
8154.08 970
8154.93 986
8155.78 1173
8156.64 1380
8157.49 1389
8158.34 1433
8159.19 1447
8160.05 1369
8160.90 1208
8161.75 1066
8162.61 1014
8163.46 1078
8164.31 907
8165.16 915
8166.02 886
8166.87 930
8167.72 1008
8168.58 901
8169.43 816
8170.28 804
8171.14 922
8171.99 854
8172.84 821
8173.70 875
8174.55 812
8175.40 804
8176.26 799
8177.11 729
8177.96 750
8178.82 846
8179.67 766
8180.52 747
8181.38 689
8182.23 656
8183.08 743
8183.94 687
8184.79 617
8185.65 633
8186.50 715
8187.35 712
8188.21 745
8189.06 719
8189.92 715
8190.77 672
8191.63 752
8192.48 689
8193.33 666
8194.19 746
8195.04 646
8195.90 625
8196.75 607
8197.61 666
8198.46 665
8199.32 683
8200.17 660
8201.02 640
8201.88 650
8202.73 675
8203.59 721
8204.44 665
8205.30 650
8206.15 667
8207.01 626
8207.86 645
8208.72 685
8209.57 653
8210.43 706
8211.29 686
8212.14 749
8213.00 763
8213.85 669
8214.71 694
8215.56 679
8216.42 706
8217.27 688
8218.13 713
8218.98 726
8219.84 690
8220.70 662
8221.55 700
8222.41 709
8223.26 706
8224.12 703
8224.98 741
8225.83 746
8226.69 664
8227.54 650
8228.40 691
8229.26 758
8230.11 714
8230.97 718
8231.83 774
8232.68 665
8233.54 684
8234.39 654
8235.25 734
8236.11 729
8236.96 681
8237.82 703
8238.68 648
8239.53 655
8240.39 658
8241.25 737
8242.11 710
8242.96 665
8243.82 621
8244.68 636
8245.53 629
8246.39 673
8247.25 648
8248.10 697
8248.96 658
8249.82 614
8250.68 652
8251.53 697
8252.39 673
8253.25 626
8254.11 669
8254.96 677
8255.82 684
8256.68 652
8257.54 630
8258.39 620
8259.25 608
8260.11 728
8260.97 791
8261.83 688
8262.68 710
8263.54 605
8264.40 587
8265.26 678
8266.12 690
8266.97 639
8267.83 618
8268.69 651
8269.55 694
8270.41 632
8271.27 686
8272.12 719
8272.98 707
8273.84 698
8274.70 665
8275.56 681
8276.42 672
8277.28 688
8278.13 711
8278.99 674
8279.85 643
8280.71 715
8281.57 689
8282.43 709
8283.29 739
8284.15 701
8285.01 681
8285.87 658
8286.72 716
8287.58 722
8288.44 734
8289.30 771
8290.16 727
8291.02 749
8291.88 770
8292.74 803
8293.60 899
8294.46 861
8295.32 874
8296.18 945
8297.04 1089
8297.90 961
8298.76 943
8299.62 917
8300.48 858
8301.34 823
8302.20 789
8303.06 833
8303.92 792
8304.78 739
8305.64 853
8306.50 795
8307.36 739
8308.22 706
8309.08 683
8309.94 711
8310.80 718
8311.66 780
8312.52 808
8313.38 795
8314.24 743
8315.10 694
8315.96 684
8316.83 793
8317.69 760
8318.55 781
8319.41 886
8320.27 830
8321.13 736
8321.99 696
8322.85 743
8323.71 661
8324.57 666
8325.44 690
8326.30 726
8327.16 709
8328.02 672
8328.88 623
8329.74 756
8330.60 764
8331.47 722
8332.33 652
8333.19 695
8334.05 682
8334.91 695
8335.77 622
8336.64 697
8337.50 757
8338.36 671
8339.22 733
8340.08 661
8340.94 642
8341.81 622
8342.67 668
8343.53 646
8344.39 693
8345.26 780
8346.12 731
8346.98 705
8347.84 776
8348.71 746
8349.57 751
8350.43 714
8351.29 670
8352.16 772
8353.02 738
8353.88 692
8354.74 653
8355.61 765
8356.47 660
8357.33 637
8358.19 730
8359.06 749
8359.92 668
8360.78 632
8361.65 673
8362.51 663
8363.37 673
8364.24 710
8365.10 655
8365.96 680
8366.83 701
8367.69 697
8368.55 659
8369.42 633
8370.28 693
8371.14 768
8372.01 761
8372.87 700
8373.73 775
8374.60 671
8375.46 673
8376.33 722
8377.19 687
8378.05 689
8378.92 729
8379.78 735
8380.65 733
8381.51 681
8382.37 687
8383.24 718
8384.10 667
8384.97 736
8385.83 816
8386.70 787
8387.56 855
8388.42 758
8389.29 735
8390.15 768
8391.02 793
8391.88 849
8392.75 776
8393.61 769
8394.48 764
8395.34 743
8396.21 769
8397.07 662
8397.94 783
8398.80 757
8399.67 757
8400.53 688
8401.40 786
8402.26 737
8403.13 677
8403.99 748
8404.86 789
8405.72 792
8406.59 773
8407.45 803
8408.32 827
8409.19 775
8410.05 791
8410.92 839
8411.78 837
8412.65 822
8413.51 797
8414.38 777
8415.25 783
8416.11 733
8416.98 773
8417.84 762
8418.71 766
8419.58 839
8420.44 798
8421.31 765
8422.17 732
8423.04 808
8423.91 871
8424.77 863
8425.64 797
8426.51 913
8427.37 905
8428.24 946
8429.11 934
8429.97 913
8430.84 991
8431.71 1048
8432.57 999
8433.44 960
8434.31 943
8435.17 1038
8436.04 1027
8436.91 1059
8437.77 1068
8438.64 1086
8439.51 1114
8440.38 1144
8441.24 1126
8442.11 1096
8442.98 1234
8443.84 1201
8444.71 1277
8445.58 1453
8446.45 1499
8447.31 1566
8448.18 1478
8449.05 1512
8449.92 1386
8450.78 1418
8451.65 1434
8452.52 1347
8453.39 1263
8454.26 1322
8455.12 1356
8455.99 1436
8456.86 1400
8457.73 1394
8458.60 1409
8459.46 1400
8460.33 1459
8461.20 1487
8462.07 1451
8462.94 1478
8463.81 1391
8464.67 1494
8465.54 1420
8466.41 1290
8467.28 1304
8468.15 1536
8469.02 1823
8469.89 2072
8470.75 2567
8471.62 3112
8472.49 3423
8473.36 3584
8474.23 3565
8475.10 3298
8475.97 3154
8476.84 2568
8477.71 2226
8478.57 2012
8479.44 1639
8480.31 1451
8481.18 1359
8482.05 1289
8482.92 1223
8483.79 1164
8484.66 1159
8485.53 1049
8486.40 1088
8487.27 1031
8488.14 976
8489.01 985
8489.88 1039
8490.75 1041
8491.62 981
8492.49 992
8493.36 920
8494.23 901
8495.10 874
8495.97 853
8496.84 822
8497.71 873
8498.58 846
8499.45 876
8500.32 1007
8501.19 882
8502.06 935
8502.93 948
8503.80 913
8504.67 955
8505.54 947
8506.41 877
8507.28 917
8508.15 956
8509.02 1014
8509.89 1088
8510.76 962
8511.63 1063
8512.51 961
8513.38 1035
8514.25 1006
8515.12 1004
8515.99 1036
8516.86 972
8517.73 958
8518.60 939
8519.47 990
8520.35 912
8521.22 961
8522.09 1048
8522.96 953
8523.83 990
8524.70 1004
8525.57 997
8526.45 950
8527.32 971
8528.19 955
8529.06 1004
8529.93 1002
8530.80 1012
8531.68 1003
8532.55 1090
8533.42 1154
8534.29 1052
8535.16 1060
8536.04 1120
8536.91 1181
8537.78 1114
8538.65 1081
8539.52 1080
8540.40 1094
8541.27 1094
8542.14 1092
8543.01 1166
8543.89 1156
8544.76 1150
8545.63 1101
8546.50 1130
8547.38 1093
8548.25 1144
8549.12 1116
8549.99 1134
8550.87 1189
8551.74 1179
8552.61 1193
8553.49 1347
8554.36 1465
8555.23 1416
8556.11 1447
8556.98 1585
8557.85 1541
8558.73 1523
8559.60 1403
8560.47 1363
8561.35 1343
8562.22 1122
8563.09 1070
8563.97 1034
8564.84 1007
8565.71 1031
8566.59 1039
8567.46 966
8568.33 974
8569.21 979
8570.08 916
8570.96 963
8571.83 988
8572.70 1022
8573.58 1090
8574.45 1028
8575.33 1098
8576.20 969
8577.07 955
8577.95 1006
8578.82 961
8579.70 993
8580.57 944
8581.45 917
8582.32 1033
8583.19 932
8584.07 969
8584.94 964
8585.82 881
8586.69 946
8587.57 923
8588.44 998
8589.32 1007
8590.19 998
8591.07 994
8591.94 1024
8592.82 1013
8593.69 1021
8594.57 966
8595.44 994
8596.32 1028
8597.19 980
8598.07 972
8598.94 1002
8599.82 1047
8600.69 985
8601.57 1032
8602.44 1111
8603.32 1094
8604.20 1113
8605.07 1111
8605.95 1133
8606.82 1122
8607.70 1142
8608.57 1159
8609.45 1127
8610.33 1173
8611.20 1134
8612.08 1086
8612.95 1123
8613.83 1130
8614.71 1215
8615.58 1212
8616.46 1138
8617.33 1196
8618.21 1176
8619.09 1210
8619.96 1188
8620.84 1281
8621.72 1350
8622.59 1299
8623.47 1360
8624.35 1295
8625.22 1322
8626.10 1356
8626.98 1323
8627.85 1405
8628.73 1370
8629.61 1451
8630.48 1485
8631.36 1509
8632.24 1560
8633.11 1550
8633.99 1625
8634.87 1661
8635.74 1535
8636.62 1608
8637.50 1715
8638.38 1617
8639.25 1627
8640.13 1669
8641.01 1697
8641.89 1699
8642.76 1731
8643.64 1728
8644.52 1677
8645.40 1825
8646.27 1846
8647.15 1956
8648.03 2023
8648.91 2060
8649.79 2105
8650.66 2116
8651.54 2188
8652.42 2150
8653.30 2274
8654.18 2222
8655.05 2300
8655.93 2271
8656.81 2299
8657.69 2317
8658.57 2346
8659.45 2294
8660.32 2284
8661.20 2363
8662.08 2386
8662.96 2430
8663.84 2395
8664.72 2366
8665.60 2533
8666.47 2309
8667.35 2340
8668.23 2460
8669.11 2490
8669.99 2666
8670.87 2678
8671.75 3055
8672.63 3279
8673.51 3493
8674.38 3803
8675.26 4390
8676.14 4897
8677.02 5155
8677.90 5263
8678.78 5385
8679.66 5112
8680.54 5024
8681.42 4538
8682.30 4264
8683.18 3862
8684.06 3663
8684.94 3407
8685.82 3119
8686.70 3134
8687.58 3170
8688.46 3237
8689.34 3360
8690.22 3846
8691.10 4541
8691.98 5488
8692.86 6519
8693.74 7818
8694.62 9028
8695.50 9504
8696.38 9871
8697.26 9315
8698.14 8353
8699.02 7429
8699.90 6432
8700.78 5401
8701.66 4401
8702.54 3771
8703.42 3386
8704.30 2931
8705.18 2559
8706.06 2421
8706.94 2246
8707.82 2128
8708.71 2098
8709.59 1903
8710.47 1876
8711.35 1835
8712.23 1758
8713.11 1691
8713.99 1657
8714.87 1621
8715.75 1591
8716.64 1533
8717.52 1424
8718.40 1467
8719.28 1397
8720.16 1378
8721.04 1421
8721.92 1579
8722.81 1525
8723.69 1514
8724.57 1469
8725.45 1456
8726.33 1456
8727.21 1483
8728.10 1496
8728.98 1487
8729.86 1366
8730.74 1417
8731.62 1472
8732.51 1549
8733.39 1427
8734.27 1450
8735.15 1442
8736.03 1409
8736.92 1386
8737.80 1345
8738.68 1369
8739.56 1454
8740.45 1533
8741.33 1369
8742.21 1377
8743.09 1398
8743.98 1387
8744.86 1372
8745.74 1402
8746.63 1392
8747.51 1361
8748.39 1275
8749.27 1335
8750.16 1413
8751.04 1399
8751.92 1432
8752.81 1390
8753.69 1557
8754.57 1486
8755.46 1478
8756.34 1528
8757.22 1465
8758.11 1577
8758.99 1742
8759.87 1714
8760.76 1725
8761.64 1727
8762.52 1751
8763.41 1735
8764.29 1642
8765.17 1644
8766.06 1597
8766.94 1611
8767.83 1628
8768.71 1655
8769.59 1577
8770.48 1631
8771.36 1597
8772.25 1620
8773.13 1538
8774.01 1543
8774.90 1499
8775.78 1568
8776.67 1512
8777.55 1389
8778.44 1437
8779.32 1380
8780.20 1271
8781.09 1263
8781.97 1231
8782.86 1170
8783.74 1209
8784.63 1161
8785.51 1187
8786.40 1174
8787.28 1115
8788.17 1154
8789.05 1145
8789.94 1206
8790.82 1079
8791.71 1035
8792.59 1028
8793.48 1100
8794.36 1033
8795.25 1110
8796.13 1156
8797.02 1035
8797.90 1100
8798.79 1047
8799.67 1087
8800.56 1156
8801.45 1160
8802.33 1138
8803.22 1162
8804.10 1165
8804.99 1085
8805.87 1109
8806.76 1070
8807.65 1093
8808.53 1147
8809.42 1099
8810.30 1097
8811.19 1056
8812.08 1010
8812.96 1000
8813.85 963
8814.73 994
8815.62 973
8816.51 961
8817.39 1010
8818.28 969
8819.17 987
8820.05 1087
8820.94 940
8821.83 1045
8822.71 1014
8823.60 1037
8824.49 1011
8825.37 1018
8826.26 1042
8827.15 1001
8828.03 1023
8828.92 986
8829.81 1060
8830.69 1059
8831.58 1144
8832.47 1092
8833.36 1024
8834.24 1060
8835.13 999
8836.02 972
8836.90 1006
8837.79 986
8838.68 946
8839.57 953
8840.45 981
8841.34 868
8842.23 892
8843.12 947
8844.01 892
8844.89 948
8845.78 937
8846.67 889
8847.56 868
8848.44 877
8849.33 877
8850.22 851
8851.11 855
8852.00 869
8852.88 799
8853.77 732
8854.66 733
8855.55 727
8856.44 839
8857.33 821
8858.21 853
8859.10 838
8859.99 863
8860.88 832
8861.77 800
8862.66 761
8863.55 773
8864.43 809
8865.32 827
8866.21 786
8867.10 769
8867.99 812
8868.88 776
8869.77 795
8870.66 766
8871.55 632
8872.44 690
8873.32 773
8874.21 747
8875.10 733
8875.99 738
8876.88 714
8877.77 764
8878.66 754
8879.55 691
8880.44 735
8881.33 763
8882.22 773
8883.11 765
8884.00 746
8884.89 754
8885.78 658
8886.67 712
8887.56 735
8888.45 809
8889.34 765
8890.23 752
8891.12 721
8892.01 778
8892.90 701
8893.79 688
8894.68 717
8895.57 710
8896.46 681
8897.35 729
8898.24 757
8899.13 763
8900.02 726
8900.91 764
8901.80 662
8902.69 677
8903.58 707
8904.47 639
8905.36 714
8906.26 644
8907.15 659
8908.04 701
8908.93 671
8909.82 593
8910.71 638
8911.60 648
8912.49 666
8913.38 650
8914.28 687
8915.17 729
8916.06 644
8916.95 701
8917.84 632
8918.73 649
8919.62 706
8920.52 627
8921.41 667
8922.30 697
8923.19 629
8924.08 595
8924.97 607
8925.87 624
8926.76 651
8927.65 620
8928.54 645
8929.43 642
8930.33 675
8931.22 639
8932.11 633
8933.00 609
8933.89 633
8934.79 620
8935.68 543
8936.57 672
8937.46 722
8938.36 621
8939.25 581
8940.14 584
8941.03 608
8941.93 665
8942.82 589
8943.71 600
8944.60 623
8945.50 611
8946.39 685
8947.28 566
8948.18 577
8949.07 625
8949.96 636
8950.85 614
8951.75 584
8952.64 633
8953.53 596
8954.43 552
8955.32 584
8956.21 576
8957.11 535
8958.00 576
8958.89 640
8959.79 642
8960.68 614
8961.57 652
8962.47 622
8963.36 638
8964.26 657
8965.15 650
8966.04 637
8966.94 638
8967.83 642
8968.73 616
8969.62 642
8970.51 657
8971.41 643
8972.30 691
8973.20 658
8974.09 666
8974.98 635
8975.88 673
8976.77 607
8977.67 654
8978.56 695
8979.46 679
8980.35 644
8981.25 645
8982.14 641
8983.03 690
8983.93 646
8984.82 634
8985.72 689
8986.61 673
8987.51 684
8988.40 611
8989.30 601
8990.19 614
8991.09 579
8991.98 573
8992.88 607
8993.77 583
8994.67 561
8995.56 538
8996.46 640
8997.36 643
8998.25 614
8999.15 658
9000.04 628
9000.94 646
9001.83 619
9002.73 634
9003.62 619
9004.52 673
9005.42 679
9006.31 664
9007.21 634
9008.10 563
9009.00 584
9009.90 558
9010.79 621
9011.69 606
9012.58 610
9013.48 646
9014.38 626
9015.27 602
9016.17 605
9017.07 606
9017.96 620
9018.86 582
9019.76 623
9020.65 614
9021.55 641
9022.44 635
9023.34 576
9024.24 579
9025.14 581
9026.03 594
9026.93 640
9027.83 605
9028.72 611
9029.62 545
9030.52 621
9031.41 600
9032.31 543
9033.21 586
9034.11 641
9035.00 712
9035.90 612
9036.80 637
9037.69 633
9038.59 595
9039.49 601
9040.39 607
9041.28 609
9042.18 606
9043.08 620
9043.98 649
9044.88 644
9045.77 593
9046.67 649
9047.57 716
9048.47 661
9049.36 667
9050.26 637
9051.16 633
9052.06 711
9052.96 704
9053.86 690
9054.75 688
9055.65 668
9056.55 658
9057.45 757
9058.35 737
9059.25 680
9060.14 673
9061.04 728
9061.94 694
9062.84 722
9063.74 665
9064.64 707
9065.54 693
9066.44 667
9067.33 670
9068.23 666
9069.13 688
9070.03 650
9070.93 677
9071.83 694
9072.73 674
9073.63 648
9074.53 651
9075.43 703
9076.33 673
9077.22 673
9078.12 696
9079.02 727
9079.92 722
9080.82 709
9081.72 652
9082.62 692
9083.52 707
9084.42 683
9085.32 660
9086.22 734
9087.12 761
9088.02 724
9088.92 711
9089.82 731
9090.72 788
9091.62 764
9092.52 842
9093.42 784
9094.32 762
9095.22 779
9096.12 786
9097.02 770
9097.92 703
9098.82 618
9099.72 691
9100.62 710
9101.52 674
9102.43 669
9103.33 624
9104.23 646
9105.13 665
9106.03 705
9106.93 693
9107.83 664
9108.73 658
9109.63 629
9110.53 621
9111.43 700
9112.33 652
9113.24 634
9114.14 622
9115.04 583
9115.94 595
9116.84 696
9117.74 621
9118.64 567
9119.55 552
9120.45 613
9121.35 608
9122.25 592
9123.15 588
9124.05 561
9124.96 601
9125.86 662
9126.76 613
9127.66 576
9128.56 617
9129.46 576
9130.37 590
9131.27 610
9132.17 649
9133.07 641
9133.97 607
9134.88 582
9135.78 578
9136.68 636
9137.58 669
9138.49 627
9139.39 613
9140.29 537
9141.19 681
9142.10 601
9143.00 591
9143.90 558
9144.80 525
9145.71 606
9146.61 598
9147.51 561
9148.42 590
9149.32 557
9150.22 620
9151.12 654
9152.03 643
9152.93 625
9153.83 685
9154.74 570
9155.64 581
9156.54 563
9157.45 642
9158.35 558
9159.25 607
9160.16 564
9161.06 572
9161.96 608
9162.87 552
9163.77 564
9164.68 545
9165.58 550
9166.48 592
9167.39 559
9168.29 614
9169.19 583
9170.10 642
9171.00 632
9171.91 580
9172.81 586
9173.72 552
9174.62 604
9175.52 555
9176.43 545
9177.33 627
9178.24 565
9179.14 567
9180.05 551
9180.95 646
9181.85 605
9182.76 582
9183.66 593
9184.57 611
9185.47 628
9186.38 603
9187.28 642
9188.19 614
9189.09 568
9190.00 604
9190.90 599
9191.81 521
9192.71 688
9193.62 600
9194.52 581
9195.43 610
9196.33 644
9197.24 619
9198.14 548
9199.05 599
9199.96 615
9200.86 632
9201.77 638
9202.67 672
9203.58 686
9204.48 680
9205.39 663
9206.29 669
9207.20 573
9208.11 661
9209.01 715
9209.92 689
9210.82 680
9211.73 600
9212.64 583
9213.54 600
9214.45 618
9215.35 581
9216.26 593
9217.17 605
9218.07 558
9218.98 620
9219.89 609
9220.79 606
9221.70 625
9222.61 552
9223.51 618
9224.42 634
9225.33 699
9226.23 636
9227.14 598
9228.05 602
9228.95 536
9229.86 551
9230.77 579
9231.67 584
9232.58 575
9233.49 516
9234.40 559
9235.30 582
9236.21 638
9237.12 638
9238.02 584
9238.93 634
9239.84 570
9240.75 615
9241.65 605
9242.56 554
9243.47 595
9244.38 615
9245.28 619
9246.19 650
9247.10 574
9248.01 501
9248.92 540
9249.82 586
9250.73 580
9251.64 611
9252.55 524
9253.46 533
9254.36 513
9255.27 573
9256.18 582
9257.09 613
9258.00 573
9258.90 576
9259.81 546
9260.72 542
9261.63 562
9262.54 561
9263.45 487
9264.36 538
9265.26 582
9266.17 606
9267.08 586
9267.99 611
9268.90 617
9269.81 597
9270.72 593
9271.63 647
9272.54 559
9273.44 528
9274.35 612
9275.26 562
9276.17 556
9277.08 536
9277.99 567
9278.90 549
9279.81 590
9280.72 518
9281.63 543
9282.54 638
9283.45 551
9284.36 531
9285.27 598
9286.18 620
9287.09 560
9288.00 544
9288.91 549
9289.82 595
9290.73 545
9291.64 584
9292.55 606
9293.46 614
9294.37 601
9295.28 593
9296.19 611
9297.10 597
9298.01 590
9298.92 569
9299.83 583
9300.74 537
9301.65 625
9302.56 659
9303.47 634
9304.38 655
9305.29 564
9306.20 627
9307.11 680
9308.02 693
9308.93 653
9309.84 616
9310.75 657
9311.67 738
9312.58 761
9313.49 752
9314.40 679
9315.31 740
9316.22 701
9317.13 653
9318.04 688
9318.95 665
9319.87 627
9320.78 624
9321.69 663
9322.60 655
9323.51 633
9324.42 651
9325.34 648
9326.25 643
9327.16 660
9328.07 566
9328.98 588
9329.89 607
9330.81 639
9331.72 605
9332.63 624
9333.54 609
9334.45 649
9335.37 589
9336.28 560
9337.19 584
9338.10 654
9339.01 683
9339.93 613
9340.84 646
9341.75 657
9342.66 579
9343.58 585
9344.49 613
9345.40 649
9346.31 557
9347.23 608
9348.14 619
9349.05 604
9349.97 604
9350.88 643
9351.79 608
9352.70 610
9353.62 604
9354.53 569
9355.44 608
9356.36 575
9357.27 564
9358.18 531
9359.10 553
9360.01 572
9360.92 537
9361.84 537
9362.75 577
9363.66 607
9364.58 566
9365.49 555
9366.40 530
9367.32 578
9368.23 544
9369.15 515
9370.06 567
9370.97 592
9371.89 484
9372.80 508
9373.71 578
9374.63 631
9375.54 586
9376.46 581
9377.37 552
9378.29 582
9379.20 598
9380.11 710
9381.03 647
9381.94 618
9382.86 669
9383.77 616
9384.69 599
9385.60 595
9386.51 599
9387.43 604
9388.34 619
9389.26 610
9390.17 567
9391.09 594
9392.00 588
9392.92 595
9393.83 662
9394.75 705
9395.66 591
9396.58 665
9397.49 653
9398.41 672
9399.32 660
9400.24 685
9401.15 668
9402.07 719
9402.99 656
9403.90 686
9404.82 581
9405.73 565
9406.65 599
9407.56 651
9408.48 565
9409.39 577
9410.31 640
9411.23 635
9412.14 601
9413.06 570
9413.97 668
9414.89 627
9415.81 630
9416.72 593
9417.64 649
9418.55 680
9419.47 623
9420.39 620
9421.30 604
9422.22 654
9423.14 651
9424.05 620
9424.97 641
9425.89 602
9426.80 630
9427.72 674
9428.64 634
9429.55 606
9430.47 668
9431.39 695
9432.30 678
9433.22 626
9434.14 555
9435.05 631
9435.97 731
9436.89 739
9437.80 750
9438.72 754
9439.64 739
9440.56 699
9441.47 663
9442.39 635
9443.31 659
9444.23 689
9445.14 652
9446.06 648
9446.98 709
9447.90 729
9448.81 650
9449.73 629
9450.65 674
9451.57 755
9452.48 785
9453.40 891
9454.32 954
9455.24 913
9456.16 983
9457.07 1056
9457.99 998
9458.91 938
9459.83 957
9460.75 875
9461.66 816
9462.58 732
9463.50 768
9464.42 699
9465.34 755
9466.26 719
9467.18 639
9468.09 681
9469.01 716
9469.93 748
9470.85 737
9471.77 685
9472.69 696
9473.61 689
9474.53 739
9475.44 748
9476.36 699
9477.28 702
9478.20 761
9479.12 697
9480.04 692
9480.96 723
9481.88 798
9482.80 783
9483.72 744
9484.64 749
9485.56 740
9486.47 746
9487.39 753
9488.31 716
9489.23 809
9490.15 766
9491.07 749
9491.99 716
9492.91 707
9493.83 759
9494.75 690
9495.67 683
9496.59 748
9497.51 697
9498.43 663
9499.35 809
9500.27 725
9501.19 737
9502.11 695
9503.03 746
9503.95 736
9504.87 674
9505.79 710
9506.71 716
9507.64 665
9508.56 643
9509.48 678
9510.40 692
9511.32 756
9512.24 730
9513.16 687
9514.08 708
9515.00 754
9515.92 774
9516.84 762
9517.76 738
9518.68 731
9519.61 687
9520.53 743
9521.45 792
9522.37 776
9523.29 836
9524.21 802
9525.13 807
9526.05 742
9526.98 760
9527.90 781
9528.82 819
9529.74 817
9530.66 866
9531.58 858
9532.51 818
9533.43 819
9534.35 855
9535.27 897
9536.19 955
9537.11 1059
9538.04 1028
9538.96 983
9539.88 997
9540.80 938
9541.73 872
9542.65 867
9543.57 811
9544.49 820
9545.41 791
9546.34 815
9547.26 870
9548.18 799
9549.10 806
9550.03 856
9550.95 786
9551.87 871
9552.79 843
9553.72 804
9554.64 787
9555.56 844
9556.49 843
9557.41 847
9558.33 810
9559.25 847
9560.18 810
9561.10 852
9562.02 926
9562.95 874
9563.87 893
9564.79 842
9565.72 874
9566.64 877
9567.56 912
9568.49 962
9569.41 942
9570.33 848
9571.26 759
9572.18 867
9573.11 906
9574.03 870
9574.95 931
9575.88 921
9576.80 897
9577.72 914
9578.65 874
9579.57 892
9580.50 884
9581.42 830
9582.34 823
9583.27 875
9584.19 883
9585.12 951
9586.04 1005
9586.97 920
9587.89 964
9588.81 960
9589.74 959
9590.66 1026
9591.59 983
9592.51 946
9593.44 1075
9594.36 1011
9595.29 975
9596.21 1080
9597.14 1028
9598.06 963
9598.99 1091
9599.91 1016
9600.84 1063
9601.76 1033
9602.69 1030
9603.61 998
9604.54 1039
9605.46 987
9606.39 1007
9607.31 1053
9608.24 1123
9609.16 1118
9610.09 1157
9611.01 1176
9611.94 1075
9612.87 1183
9613.79 1124
9614.72 1217
9615.64 1166
9616.57 1084
9617.49 1122
9618.42 1177
9619.35 1162
9620.27 1201
9621.20 1253
9622.12 1271
9623.05 1356
9623.98 1271
9624.90 1308
9625.83 1307
9626.76 1232
9627.68 1292
9628.61 1371
9629.53 1344
9630.46 1346
9631.39 1343
9632.31 1375
9633.24 1431
9634.17 1401
9635.09 1486
9636.02 1554
9636.95 1485
9637.87 1572
9638.80 1557
9639.73 1629
9640.65 1601
9641.58 1631
9642.51 1602
9643.44 1568
9644.36 1519
9645.29 1551
9646.22 1687
9647.14 1718
9648.07 1582
9649.00 1710
9649.93 1884
9650.85 1817
9651.78 1794
9652.71 1829
9653.64 1848
9654.56 1966
9655.49 2036
9656.42 2118
9657.35 2007
9658.27 1928
9659.20 2031
9660.13 2066
9661.06 2036
9661.99 1931
9662.91 2010
9663.84 2089
9664.77 2044
9665.70 2009
9666.63 2146
9667.56 2179
9668.48 2226
9669.41 2293
9670.34 2214
9671.27 2346
9672.20 2342
9673.13 2346
9674.05 2305
9674.98 2323
9675.91 2407
9676.84 2428
9677.77 2538
9678.70 2528
9679.63 2440
9680.56 2513
9681.48 2618
9682.41 2744
9683.34 2757
9684.27 2652
9685.20 2777
9686.13 2877
9687.06 2810
9687.99 2757
9688.92 2792
9689.85 2719
9690.78 2951
9691.71 2807
9692.63 2870
9693.56 2852
9694.49 2919
9695.42 3095
9696.35 3214
9697.28 3508
9698.21 3703
9699.14 4035
9700.07 4310
9701.00 4478
9701.93 4784
9702.86 4790
9703.79 4771
9704.72 4612
9705.65 4463
9706.58 3990
9707.51 3891
9708.44 3656
9709.37 3369
9710.30 3217
9711.23 3177
9712.16 3172
9713.09 3288
9714.02 3330
9714.95 3455
9715.89 3509
9716.82 3670
9717.75 3830
9718.68 3902
9719.61 3915
9720.54 3716
9721.47 3483
9722.40 3189
9723.33 3106
9724.26 2954
9725.19 2751
9726.12 2649
9727.06 2646
9727.99 2660
9728.92 2520
9729.85 2494
9730.78 2393
9731.71 2392
9732.64 2386
9733.57 2466
9734.51 2563
9735.44 2645
9736.37 2589
9737.30 2497
9738.23 2510
9739.16 2574
9740.10 2445
9741.03 2412
9741.96 2308
9742.89 2152
9743.82 2082
9744.75 2026
9745.69 1917
9746.62 1908
9747.55 1887
9748.48 1933
9749.41 1875
9750.35 1951
9751.28 1877
9752.21 1863
9753.14 1832
9754.08 1733
9755.01 1756
9755.94 1766
9756.87 1779
9757.81 1815
9758.74 1762
9759.67 1823
9760.60 1893
9761.54 1739
9762.47 1763
9763.40 1784
9764.34 1814
9765.27 1702
9766.20 1804
9767.13 1739
9768.07 1785
9769.00 1845
9769.93 1803
9770.87 1822
9771.80 1837
9772.73 1810
9773.67 1762
9774.60 1868
9775.53 1879
9776.47 1897
9777.40 2038
9778.33 1968
9779.27 2072
9780.20 1963
9781.14 2065
9782.07 2222
9783.00 2208
9783.94 2308
9784.87 2321
9785.80 2252
9786.74 2263
9787.67 2228
9788.61 2250
9789.54 2225
9790.47 2109
9791.41 2033
9792.34 1965
9793.28 1846
9794.21 1704
9795.15 1735
9796.08 1724
9797.01 1839
9797.95 1875
9798.88 1953
9799.82 1995
9800.75 2021
9801.69 1972
9802.62 2092
9803.56 1938
9804.49 1926
9805.43 1837
9806.36 1812
9807.30 1786
9808.23 1672
9809.17 1593
9810.10 1558
9811.04 1467
9811.97 1490
9812.91 1425
9813.84 1370
9814.78 1425
9815.71 1459
9816.65 1433
9817.58 1431
9818.52 1421
9819.46 1332
9820.39 1287
9821.33 1261
9822.26 1311
9823.20 1362
9824.13 1288
9825.07 1271
9826.00 1246
9826.94 1314
9827.88 1267
9828.81 1239
9829.75 1213
9830.68 1249
9831.62 1279
9832.56 1238
9833.49 1248
9834.43 1251
9835.37 1229
9836.30 1173
9837.24 1232
9838.17 1225
9839.11 1180
9840.05 1201
9840.98 1244
9841.92 1176
9842.86 1186
9843.79 1151
9844.73 1118
9845.67 1143
9846.60 1236
9847.54 1227
9848.48 1188
9849.42 1264
9850.35 1196
9851.29 1182
9852.23 1248
9853.16 1154
9854.10 1200
9855.04 1152
9855.98 1178
9856.91 1169
9857.85 1153
9858.79 1205
9859.72 1264
9860.66 1242
9861.60 1191
9862.54 1223
9863.47 1267
9864.41 1112
9865.35 1167
9866.29 1146
9867.23 1119
9868.16 1199
9869.10 1168
9870.04 1196
9870.98 1124
9871.92 1129
9872.85 1099
9873.79 1098
9874.73 1113
9875.67 1059
9876.61 1109
9877.54 1047
9878.48 1099
9879.42 1112
9880.36 1129
9881.30 1108
9882.24 1023
9883.18 1037
9884.11 997
9885.05 976
9885.99 1071
9886.93 1092
9887.87 1092
9888.81 1078
9889.75 1056
9890.69 974
9891.62 1035
9892.56 961
9893.50 926
9894.44 977
9895.38 963
9896.32 1066
9897.26 975
9898.20 954
9899.14 1010
9900.08 950
9901.02 1016
9901.96 1003
9902.90 986
9903.83 951
9904.77 1033
9905.71 1011
9906.65 905
9907.59 867
9908.53 995
9909.47 954
9910.41 1013
9911.35 1045
9912.29 1048
9913.23 1077
9914.17 1031
9915.11 1068
9916.05 1021
9916.99 1024
9917.93 1006
9918.87 954
9919.81 979
9920.75 1134
9921.69 1057
9922.64 1026
9923.58 1119
9924.52 1178
9925.46 1194
9926.40 1280
9927.34 1513
9928.28 1578
9929.22 1570
9930.16 1670
9931.10 1708
9932.04 1700
9932.98 1702
9933.92 1650
9934.87 1538
9935.81 1388
9936.75 1369
9937.69 1190
9938.63 1091
9939.57 1057
9940.51 1023
9941.45 1075
9942.39 980
9943.34 982
9944.28 1001
9945.22 992
9946.16 992
9947.10 1009
9948.04 1020
9948.99 994
9949.93 926
9950.87 964
9951.81 946
9952.75 969
9953.69 939
9954.64 959
9955.58 994
9956.52 1051
9957.46 943
9958.41 939
9959.35 1011
9960.29 981
9961.23 965
9962.17 849
9963.12 838
9964.06 928
9965.00 1022
9965.94 942
9966.89 927
9967.83 866
9968.77 898
9969.71 884
9970.66 843
9971.60 888
9972.54 838
9973.49 936
9974.43 854
9975.37 932
9976.31 955
9977.26 849
9978.20 799
9979.14 895
9980.09 844
9981.03 897
9981.97 907
9982.92 860
9983.86 806
9984.80 843
9985.75 860
9986.69 875
9987.63 883
9988.58 893
9989.52 827
9990.46 843
9991.41 780
9992.35 819
9993.30 860
9994.24 810
9995.18 799
9996.13 760
9997.07 791
9998.02 754
9998.96 796
9999.90 808
10000.85 854
10001.79 823
10002.74 890
10003.68 775
10004.62 811
10005.57 834
10006.51 829
10007.46 854
10008.40 787
10009.35 777
10010.29 799
10011.24 846
10012.18 753
10013.13 732
10014.07 810
10015.01 810
10015.96 769
10016.90 804
10017.85 804
10018.79 791
10019.74 755
10020.68 768
10021.63 704
10022.58 742
10023.52 813
10024.47 788
10025.41 824
10026.36 763
10027.30 802
10028.25 782
10029.19 728
10030.14 798
10031.08 781
10032.03 737
10032.98 798
10033.92 726
10034.87 683
10035.81 722
10036.76 738
10037.70 728
10038.65 770
10039.60 744
10040.54 776
10041.49 700
10042.43 756
10043.38 719
10044.33 698
10045.27 732
10046.22 817
10047.17 738
10048.11 704
10049.06 736
10050.00 750
10050.95 743
10051.90 722
10052.84 761
10053.79 721
10054.74 757
10055.68 724
10056.63 763
10057.58 815
10058.52 914
10059.47 832
10060.42 835
10061.37 804
10062.31 852
10063.26 779
10064.21 831
10065.15 817
10066.10 780
10067.05 780
10068.00 755
10068.94 745
10069.89 744
10070.84 700
10071.79 696
10072.73 660
10073.68 707
10074.63 745
10075.58 681
10076.52 726
10077.47 704
10078.42 718
10079.37 733
10080.32 699
10081.26 681
10082.21 724
10083.16 670
10084.11 632
10085.06 610
10086.00 668
10086.95 693
10087.90 732
10088.85 667
10089.80 685
10090.75 685
10091.69 681
10092.64 606
10093.59 640
10094.54 712
10095.49 688
10096.44 673
10097.39 638
10098.33 705
10099.28 653
10100.23 701
10101.18 665
10102.13 660
10103.08 731
10104.03 709
10104.98 643
10105.93 602
10106.87 731
10107.82 781
10108.77 723
10109.72 697
10110.67 703
10111.62 732
10112.57 707
10113.52 725
10114.47 785
10115.42 660
10116.37 721
10117.32 706
10118.27 777
10119.22 769
10120.17 802
10121.12 760
10122.07 706
10123.02 659
10123.97 645
10124.92 632
10125.87 685
10126.82 714
10127.77 697
10128.72 642
10129.67 602
10130.62 713
10131.57 706
10132.52 689
10133.47 706
10134.42 653
10135.37 639
10136.32 639
10137.27 648
10138.22 718
10139.17 752
10140.12 719
10141.07 764
10142.02 664
10142.98 751
10143.93 748
10144.88 755
10145.83 735
10146.78 672
10147.73 695
10148.68 737
10149.63 679
10150.58 694
10151.54 698
10152.49 836
10153.44 776
10154.39 781
10155.34 756
10156.29 719
10157.24 736
10158.20 744
10159.15 835
10160.10 808
10161.05 743
10162.00 792
10162.95 843
10163.91 747
10164.86 800
10165.81 815
10166.76 790
10167.71 819
10168.67 819
10169.62 740
10170.57 811
10171.52 742
10172.47 713
10173.43 763
10174.38 730
10175.33 836
10176.28 799
10177.24 843
10178.19 853
10179.14 884
10180.09 837
10181.05 871
10182.00 917
10182.95 854
10183.90 829
10184.86 892
10185.81 937
10186.76 982
10187.72 983
10188.67 967
10189.62 1030
10190.58 955
10191.53 966
10192.48 954
10193.43 926
10194.39 1010
10195.34 1065
10196.29 951
10197.25 948
10198.20 1002
10199.16 985
10200.11 989
10201.06 987
10202.02 1022
10202.97 1064
10203.92 1148
10204.88 1186
10205.83 1204
10206.78 1206
10207.74 1259
10208.69 1272
10209.65 1392
10210.60 1451
10211.55 1344
10212.51 1383
10213.46 1393
10214.42 1275
10215.37 1245
10216.33 1236
10217.28 1106
10218.23 1067
10219.19 972
10220.14 1008
10221.10 1015
10222.05 1054
10223.01 948
10223.96 985
10224.92 909
10225.87 933
10226.83 905
10227.78 906
10228.74 903
10229.69 891
10230.65 823
10231.60 826
10232.56 898
10233.51 900
10234.47 849
10235.42 833
10236.38 923
10237.33 897
10238.29 931
10239.24 955
10240.20 1012
10241.15 999
10242.11 1030
10243.06 944
10244.02 850
10244.98 863
10245.93 791
10246.89 851
10247.84 782
10248.80 785
10249.75 717
10250.71 802
10251.67 759
10252.62 735
10253.58 722
10254.53 777
10255.49 766
10256.45 762
10257.40 655
10258.36 709
10259.32 665
10260.27 675
10261.23 684
10262.18 662
10263.14 631
10264.10 656
10265.05 688
10266.01 662
10266.97 654
10267.92 671
10268.88 688
10269.84 698
10270.79 660
10271.75 656
10272.71 634
10273.67 678
10274.62 653
10275.58 646
10276.54 681
10277.49 634
10278.45 646
10279.41 629
10280.37 657
10281.32 677
10282.28 701
10283.24 731
10284.19 697
10285.15 658
10286.11 649
10287.07 582
10288.03 632
10288.98 668
10289.94 649
10290.90 622
10291.86 694
10292.81 703
10293.77 603
10294.73 631
10295.69 603
10296.65 679
10297.60 651
10298.56 635
10299.52 640
10300.48 597
10301.44 677
10302.40 625
10303.35 669
10304.31 585
10305.27 617
10306.23 638
10307.19 621
10308.15 657
10309.10 663
10310.06 651
10311.02 617
10311.98 600
10312.94 597
10313.90 651
10314.86 628
10315.82 629
10316.78 675
10317.73 629
10318.69 693
10319.65 648
10320.61 635
10321.57 625
10322.53 628
10323.49 669
10324.45 608
10325.41 652
10326.37 699
10327.33 712
10328.29 650
10329.25 648
10330.21 679
10331.17 639
10332.13 626
10333.09 586
10334.04 686
10335.00 590
10335.96 597
10336.92 621
10337.88 659
10338.84 625
10339.80 683
10340.76 658
10341.72 578
10342.68 613
10343.65 589
10344.61 578
10345.57 612
10346.53 605
10347.49 616
10348.45 605
10349.41 586
10350.37 617
10351.33 605
10352.29 623
10353.25 601
10354.21 643
10355.17 665
10356.13 672
10357.09 577
10358.05 623
10359.02 637
10359.98 619
10360.94 603
10361.90 668
10362.86 644
10363.82 648
10364.78 680
10365.74 647
10366.70 602
10367.67 611
10368.63 571
10369.59 634
10370.55 578
10371.51 680
10372.47 624
10373.43 641
10374.40 599
10375.36 584
10376.32 561
10377.28 532
10378.24 573
10379.21 508
10380.17 559
10381.13 651
10382.09 587
10383.05 590
10384.02 593
10384.98 563
10385.94 608
10386.90 599
10387.86 549
10388.83 577
10389.79 478
10390.75 491
10391.71 576
10392.68 535
10393.64 549
10394.60 547
10395.56 586
10396.53 542
10397.49 582
10398.45 616
10399.42 508
10400.38 523
10401.34 541
10402.30 558
10403.27 595
10404.23 573
10405.19 508
10406.16 510
10407.12 560
10408.08 530
10409.05 541
10410.01 520
10410.97 587
10411.94 525
10412.90 548
10413.86 509
10414.83 453
10415.79 494
10416.75 540
10417.72 574
10418.68 612
10419.65 628
10420.61 583
10421.57 547
10422.54 575
10423.50 557
10424.46 552
10425.43 589
10426.39 582
10427.36 566
10428.32 541
10429.29 483
10430.25 554
10431.21 531
10432.18 532
10433.14 559
10434.11 520
10435.07 512
10436.04 498
10437.00 500
10437.97 490
10438.93 543
10439.90 509
10440.86 485
10441.82 510
10442.79 507
10443.75 459
10444.72 478
10445.68 499
10446.65 527
10447.61 477
10448.58 506
10449.54 468
10450.51 471
10451.48 459
10452.44 443
10453.41 482
10454.37 441
10455.34 423
10456.30 456
10457.27 471
10458.23 481
10459.20 516
10460.16 463
10461.13 483
10462.10 514
10463.06 500
10464.03 546
10464.99 497
10465.96 478
10466.93 493
10467.89 482
10468.86 474
10469.82 526
10470.79 574
10471.76 562
10472.72 436
10473.69 469
10474.65 488
10475.62 459
10476.59 458
10477.55 509
10478.52 478
10479.49 535
10480.45 525
10481.42 476
10482.39 435
10483.35 450
10484.32 498
10485.29 490
10486.25 459
10487.22 477
10488.19 448
10489.15 506
10490.12 498
10491.09 485
10492.06 496
10493.02 514
10493.99 464
10494.96 473
10495.92 481
10496.89 497
10497.86 471
10498.83 461
10499.79 483
10500.76 472
10501.73 537
10502.70 538
10503.66 438
10504.63 461
10505.60 546
10506.57 519
10507.54 503
10508.50 485
10509.47 489
10510.44 490
10511.41 490
10512.38 471
10513.34 467
10514.31 500
10515.28 468
10516.25 482
10517.22 474
10518.19 447
10519.15 495
10520.12 506
10521.09 458
10522.06 464
10523.03 481
10524.00 463
10524.96 512
10525.93 486
10526.90 503
10527.87 438
10528.84 525
10529.81 532
10530.78 468
10531.75 505
10532.72 460
10533.68 453
10534.65 492
10535.62 521
10536.59 453
10537.56 400
10538.53 445
10539.50 499
10540.47 512
10541.44 451
10542.41 447
10543.38 469
10544.35 452
10545.32 466
10546.29 496
10547.26 453
10548.23 469
10549.20 477
10550.17 479
10551.13 540
10552.10 516
10553.07 482
10554.04 574
10555.01 509
10555.98 430
10556.96 513
10557.93 493
10558.90 518
10559.87 483
10560.84 554
10561.81 553
10562.78 464
10563.75 498
10564.72 520
10565.69 550
10566.66 556
10567.63 563
10568.60 548
10569.57 478
10570.54 473
10571.51 523
10572.48 491
10573.45 488
10574.42 523
10575.40 493
10576.37 471
10577.34 519
10578.31 467
10579.28 495
10580.25 507
10581.22 524
10582.19 529
10583.17 438
10584.14 508
10585.11 531
10586.08 505
10587.05 532
10588.02 525
10588.99 496
10589.97 529
10590.94 599
10591.91 511
10592.88 498
10593.85 523
10594.82 529
10595.80 501
10596.77 545
10597.74 434
10598.71 495
10599.68 519
10600.66 484
10601.63 500
10602.60 496
10603.57 572
10604.55 473
10605.52 459
10606.49 501
10607.46 516
10608.44 532
10609.41 489
10610.38 504
10611.35 492
10612.33 550
10613.30 555
10614.27 545
10615.24 533
10616.22 565
10617.19 508
10618.16 516
10619.14 535
10620.11 545
10621.08 548
10622.05 562
10623.03 563
10624.00 586
10624.97 536
10625.95 538
10626.92 646
10627.89 603
10628.87 589
10629.84 631
10630.81 601
10631.79 530
10632.76 559
10633.74 576
10634.71 562
10635.68 525
10636.66 584
10637.63 636
10638.60 635
10639.58 690
10640.55 714
10641.53 779
10642.50 790
10643.47 850
10644.45 862
10645.42 817
10646.40 670
10647.37 626
10648.35 658
10649.32 691
10650.29 656
10651.27 590
10652.24 557
10653.22 533
10654.19 556
10655.17 545
10656.14 583
10657.12 528
10658.09 477
10659.07 510
10660.04 547
10661.02 534
10661.99 512
10662.97 512
10663.94 495
10664.92 483
10665.89 485
10666.87 504
10667.84 526
10668.82 470
10669.79 443
10670.77 460
10671.74 480
10672.72 502
10673.69 457
10674.67 566
10675.65 564
10676.62 578
10677.60 554
10678.57 493
10679.55 502
10680.52 512
10681.50 472
10682.48 485
10683.45 455
10684.43 508
10685.40 507
10686.38 530
10687.36 524
10688.33 509
10689.31 470
10690.28 427
10691.26 466
10692.24 463
10693.21 491
10694.19 493
10695.17 470
10696.14 485
10697.12 476
10698.10 522
10699.07 486
10700.05 462
10701.03 481
10702.00 490
10702.98 470
10703.96 487
10704.93 472
10705.91 518
10706.89 470
10707.86 508
10708.84 515
10709.82 503
10710.80 486
10711.77 503
10712.75 538
10713.73 566
10714.70 481
10715.68 457
10716.66 494
10717.64 517
10718.61 528
10719.59 609
10720.57 495
10721.55 527
10722.53 523
10723.50 515
10724.48 511
10725.46 486
10726.44 469
10727.41 489
10728.39 523
10729.37 442
10730.35 537
10731.33 559
10732.31 499
10733.28 511
10734.26 538
10735.24 507
10736.22 555
10737.20 497
10738.17 518
10739.15 512
10740.13 473
10741.11 496
10742.09 474
10743.07 481
10744.05 521
10745.03 484
10746.00 548
10746.98 510
10747.96 518
10748.94 480
10749.92 489
10750.90 481
10751.88 465
10752.86 472
10753.84 573
10754.82 571
10755.79 482
10756.77 464
10757.75 533
10758.73 448
10759.71 482
10760.69 470
10761.67 523
10762.65 458
10763.63 476
10764.61 535
10765.59 531
10766.57 521
10767.55 574
10768.53 525
10769.51 519
10770.49 551
10771.47 499
10772.45 517
10773.43 519
10774.41 549
10775.39 483
10776.37 490
10777.35 494
10778.33 585
10779.31 572
10780.29 551
10781.27 506
10782.25 536
10783.23 563
10784.21 576
10785.19 587
10786.17 528
10787.15 523
10788.13 609
10789.12 603
10790.10 545
10791.08 568
10792.06 530
10793.04 554
10794.02 560
10795.00 569
10795.98 544
10796.96 567
10797.94 611
10798.93 636
10799.91 561
10800.89 502
10801.87 580
10802.85 626
10803.83 618
10804.81 570
10805.80 561
10806.78 626
10807.76 639
10808.74 626
10809.72 594
10810.70 577
10811.69 569
10812.67 597
10813.65 556
10814.63 567
10815.61 674
10816.59 649
10817.58 681
10818.56 604
10819.54 593
10820.52 617
10821.51 623
10822.49 652
10823.47 611
10824.45 591
10825.43 578
10826.42 609
10827.40 645
10828.38 587
10829.37 579
10830.35 577
10831.33 677
10832.31 608
10833.30 669
10834.28 640
10835.26 621
10836.24 589
10837.23 609
10838.21 622
10839.19 672
10840.18 670
10841.16 679
10842.14 693
10843.13 615
10844.11 657
10845.09 751
10846.08 715
10847.06 687
10848.04 705
10849.03 606
10850.01 685
10850.99 727
10851.98 731
10852.96 704
10853.94 674
10854.93 656
10855.91 679
10856.90 692
10857.88 692
10858.86 717
10859.85 736
10860.83 742
10861.82 791
10862.80 766
10863.78 713
10864.77 750
10865.75 717
10866.74 781
10867.72 721
10868.71 710
10869.69 799
10870.67 845
10871.66 771
10872.64 773
10873.63 768
10874.61 764
10875.60 756
10876.58 857
10877.57 799
10878.55 785
10879.54 839
10880.52 870
10881.51 884
10882.49 807
10883.48 823
10884.46 850
10885.45 829
10886.43 856
10887.42 881
10888.40 862
10889.39 822
10890.37 935
10891.36 940
10892.34 864
10893.33 889
10894.32 978
10895.30 894
10896.29 980
10897.27 960
10898.26 926
10899.24 940
10900.23 933
10901.22 984
10902.20 972
10903.19 979
10904.17 984
10905.16 1017
10906.15 1026
10907.13 1015
10908.12 1007
10909.10 1049
10910.09 1167
10911.08 1150
10912.06 1027
10913.05 1072
10914.04 1082
10915.02 1108
10916.01 1110
10917.00 1252
10917.98 1195
10918.97 1142
10919.96 1194
10920.94 1220
10921.93 1213
10922.92 1251
10923.90 1294
10924.89 1297
10925.88 1262
10926.86 1256
10927.85 1320
10928.84 1342
10929.82 1319
10930.81 1310
10931.80 1273
10932.79 1267
10933.77 1228
10934.76 1290
10935.75 1315
10936.74 1347
10937.72 1359
10938.71 1365
10939.70 1357
10940.69 1378
10941.67 1506
10942.66 1510
10943.65 1551
10944.64 1441
10945.63 1555
10946.61 1578
10947.60 1554
10948.59 1652
10949.58 1679
10950.57 1652
10951.55 1724
10952.54 1810
10953.53 1912
10954.52 1936
10955.51 2025
10956.49 2188
10957.48 2181
10958.47 2403
10959.46 2534
10960.45 2698
10961.44 2717
10962.43 2750
10963.41 2738
10964.40 2787
10965.39 2685
10966.38 2565
10967.37 2397
10968.36 2350
10969.35 2152
10970.34 2052
10971.33 2012
10972.31 1925
10973.30 1872
10974.29 1919
10975.28 1823
10976.27 1806
10977.26 1840
10978.25 1850
10979.24 1822
10980.23 1808
10981.22 1864
10982.21 1885
10983.20 1857
10984.19 1944
10985.18 1917
10986.17 1857
10987.16 1893
10988.15 1871
10989.14 1912
10990.13 1901
10991.12 1912
10992.11 1989
10993.10 2046
10994.09 2109
10995.08 2241
10996.07 2407
10997.06 2509
10998.05 2826
10999.04 3106
11000.03 3289
11001.02 3510
11002.01 3913
11003.00 3987
11003.99 4081
11004.98 3916
11005.97 3695
11006.96 3573
11007.95 3192
11008.94 2863
11009.93 2691
11010.92 2555
11011.91 2337
11012.91 2082
11013.90 1994
11014.89 1794
11015.88 1729
11016.87 1716
11017.86 1604
11018.85 1549
11019.84 1506
11020.83 1534
11021.83 1499
11022.82 1477
11023.81 1516
11024.80 1370
11025.79 1348
11026.78 1345
11027.77 1266
11028.77 1266
11029.76 1319
11030.75 1194
11031.74 1204
11032.73 1151
11033.72 1190
11034.72 1237
11035.71 1188
11036.70 1141
11037.69 1212
11038.68 1184
11039.68 1163
11040.67 1185
11041.66 1170
11042.65 1172
11043.65 1163
11044.64 1095
11045.63 1102
11046.62 1064
11047.62 1080
11048.61 990
11049.60 1008
11050.59 990
11051.59 1036
11052.58 1041
11053.57 1045
11054.56 1033
11055.56 981
11056.55 1011
11057.54 1026
11058.54 1059
11059.53 1108
11060.52 1034
11061.51 966
11062.51 974
11063.50 1062
11064.49 1008
11065.49 954
11066.48 996
11067.47 1038
11068.47 993
11069.46 958
11070.45 984
11071.45 988
11072.44 1003
11073.44 938
11074.43 1009
11075.42 1070
11076.42 1076
11077.41 1048
11078.40 989
11079.40 954
11080.39 983
11081.39 1064
11082.38 1018
11083.37 971
11084.37 996
11085.36 987
11086.36 997
11087.35 934
11088.35 957
11089.34 1014
11090.33 967
11091.33 967
11092.32 887
11093.32 954
11094.31 950
11095.31 951
11096.30 934
11097.30 955
11098.29 882
11099.29 815
11100.28 850
11101.28 856
11102.27 900
11103.27 833
11104.26 842
11105.26 880
11106.25 897
11107.25 837
11108.24 871
11109.24 845
11110.23 825
11111.23 833
11112.22 835
11113.22 873
11114.21 830
11115.21 885
11116.20 869
11117.20 840
11118.20 846
11119.19 844
11120.19 876
11121.18 770
11122.18 816
11123.17 820
11124.17 802
11125.17 782
11126.16 817
11127.16 876
11128.15 920
11129.15 837
11130.15 864
11131.14 890
11132.14 859
11133.14 860
11134.13 776
11135.13 798
11136.13 739
11137.12 817
11138.12 802
11139.11 769
11140.11 744
11141.11 780
11142.10 811
11143.10 790
11144.10 759
11145.10 764
11146.09 780
11147.09 761
11148.09 737
11149.08 748
11150.08 803
11151.08 824
11152.07 777
11153.07 759
11154.07 773
11155.07 726
11156.06 721
11157.06 720
11158.06 707
11159.06 731
11160.05 676
11161.05 692
11162.05 723
11163.05 657
11164.04 636
11165.04 690
11166.04 633
11167.04 663
11168.04 654
11169.03 700
11170.03 655
11171.03 664
11172.03 631
11173.03 674
11174.02 671
11175.02 699
11176.02 740
11177.02 653
11178.02 663
11179.02 645
11180.01 665
11181.01 644
11182.01 672
11183.01 644
11184.01 643
11185.01 667
11186.00 637
11187.00 657
11188.00 671
11189.00 716
11190.00 772
11191.00 690
11192.00 687
11193.00 693
11194.00 713
11195.00 749
11195.99 703
11196.99 799
11197.99 744
11198.99 761
11199.99 680
11200.99 684
11201.99 678
11202.99 748
11203.99 772
11204.99 699
11205.99 688
11206.99 689
11207.99 674
11208.99 695
11209.99 711
11210.99 657
11211.99 663
11212.99 621
11213.99 632
11214.99 585
11215.99 594
11216.99 595
11217.99 595
11218.99 648
11219.99 675
11220.99 678
11221.99 652
11222.99 650
11223.99 634
11224.99 662
11225.99 721
11226.99 647
11227.99 613
11228.99 589
11229.99 584
11230.99 626
11231.99 576
11232.99 645
11233.99 625
11235.00 607
11236.00 620
11237.00 546
11238.00 596
11239.00 669
11240.00 608
11241.00 632
11242.00 586
11243.00 608
11244.01 589
11245.01 558
11246.01 558
11247.01 599
11248.01 600
11249.01 584
11250.01 548
11251.02 602
11252.02 660
11253.02 595
11254.02 623
11255.02 598
11256.02 584
11257.03 676
11258.03 625
11259.03 632
11260.03 635
11261.03 655
11262.04 609
11263.04 628
11264.04 621
11265.04 601
11266.05 514
11267.05 576
11268.05 650
11269.05 583
11270.05 628
11271.06 653
11272.06 584
11273.06 624
11274.07 576
11275.07 580
11276.07 694
11277.07 672
11278.08 662
11279.08 638
11280.08 661
11281.08 695
11282.09 678
11283.09 658
11284.09 701
11285.10 666
11286.10 673
11287.10 630
11288.11 644
11289.11 668
11290.11 691
11291.12 634
11292.12 585
11293.12 643
11294.13 670
11295.13 712
11296.13 689
11297.14 681
11298.14 622
11299.15 616
11300.15 662
11301.15 619
11302.16 569
11303.16 590
11304.16 623
11305.17 646
11306.17 641
11307.18 673
11308.18 675
11309.19 615
11310.19 704
11311.19 765
11312.20 741
11313.20 801
11314.21 885
11315.21 902
11316.22 838
11317.22 890
11318.23 905
11319.23 845
11320.23 824
11321.24 777
11322.24 817
11323.25 763
11324.25 767
11325.26 665
11326.26 682
11327.27 606
11328.27 579
11329.28 570
11330.28 597
11331.29 596
11332.29 612
11333.30 550
11334.30 535
11335.31 518
11336.32 495
11337.32 523
11338.33 529
11339.33 513
11340.34 526
11341.34 566
11342.35 572
11343.35 519
11344.36 486
11345.37 551
11346.37 545
11347.38 495
11348.38 519
11349.39 565
11350.40 533
11351.40 526
11352.41 506
11353.41 539
11354.42 556
11355.43 534
11356.43 563
11357.44 497
11358.45 515
11359.45 586
11360.46 575
11361.46 549
11362.47 480
11363.48 559
11364.48 570
11365.49 527
11366.50 513
11367.51 522
11368.51 553
11369.52 547
11370.53 558
11371.53 537
11372.54 495
11373.55 543
11374.55 561
11375.56 567
11376.57 522
11377.58 516
11378.58 548
11379.59 534
11380.60 551
11381.60 520
11382.61 495
11383.62 544
11384.63 588
11385.63 583
11386.64 555
11387.65 565
11388.66 648
11389.67 625
11390.67 533
11391.68 550
11392.69 597
11393.70 551
11394.71 555
11395.71 538
11396.72 531
11397.73 520
11398.74 559
11399.75 605
11400.75 566
11401.76 571
11402.77 524
11403.78 560
11404.79 572
11405.80 566
11406.80 530
11407.81 516
11408.82 574
11409.83 563
11410.84 537
11411.85 554
11412.86 505
11413.87 524
11414.87 501
11415.88 565
11416.89 545
11417.90 492
11418.91 549
11419.92 508
11420.93 528
11421.94 513
11422.95 559
11423.96 583
11424.97 530
11425.98 519
11426.98 584
11427.99 556
11429.00 537
11430.01 612
11431.02 556
11432.03 581
11433.04 569
11434.05 520
11435.06 520
11436.07 529
11437.08 533
11438.09 534
11439.10 556
11440.11 538
11441.12 535
11442.13 526
11443.14 549
11444.15 564
11445.16 529
11446.17 536
11447.18 516
11448.19 586
11449.20 519
11450.21 546
11451.22 532
11452.23 504
11453.25 517
11454.26 527
11455.27 538
11456.28 527
11457.29 514
11458.30 533
11459.31 552
11460.32 499
11461.33 506
11462.34 533
11463.35 484
11464.36 538
11465.38 538
11466.39 520
11467.40 527
11468.41 550
11469.42 504
11470.43 485
11471.44 563
11472.46 547
11473.47 505
11474.48 462
11475.49 509
11476.50 510
11477.51 490
11478.52 512
11479.54 518
11480.55 577
11481.56 501
11482.57 510
11483.58 513
11484.60 534
11485.61 510
11486.62 516
11487.63 482
11488.64 485
11489.66 483
11490.67 498
11491.68 469
11492.69 521
11493.71 532
11494.72 504
11495.73 472
11496.74 514
11497.76 502
11498.77 491
11499.78 506
11500.79 471
11501.81 491
11502.82 457
11503.83 462
11504.84 471
11505.86 521
11506.87 499
11507.88 476
11508.90 478
11509.91 468
11510.92 437
11511.94 478
11512.95 506
11513.96 489
11514.98 476
11515.99 499
11517.00 424
11518.02 433
11519.03 502
11520.04 451
11521.06 489
11522.07 485
11523.08 517
11524.10 486
11525.11 454
11526.13 481
11527.14 452
11528.15 462
11529.17 470
11530.18 474
11531.20 538
11532.21 485
11533.22 490
11534.24 502
11535.25 464
11536.27 511
11537.28 497
11538.29 464
11539.31 493
11540.32 481
11541.34 479
11542.35 507
11543.37 515
11544.38 486
11545.40 466
11546.41 468
11547.43 468
11548.44 497
11549.46 464
11550.47 496
11551.49 518
11552.50 488
11553.52 449
11554.53 463
11555.55 471
11556.56 481
11557.58 505
11558.59 477
11559.61 485
11560.62 515
11561.64 507
11562.65 473
11563.67 485
11564.68 466
11565.70 522
11566.71 499
11567.73 508
11568.75 472
11569.76 478
11570.78 465
11571.79 553
11572.81 479
11573.83 569
11574.84 536
11575.86 461
11576.87 482
11577.89 550
11578.91 577
11579.92 559
11580.94 550
11581.95 545
11582.97 516
11583.99 504
11585.00 512
11586.02 497
11587.04 473
11588.05 511
11589.07 494
11590.09 550
11591.10 588
11592.12 573
11593.14 540
11594.15 547
11595.17 569
11596.19 581
11597.20 611
11598.22 611
11599.24 640
11600.25 714
11601.27 672
11602.29 683
11603.31 730
11604.32 822
11605.34 739
11606.36 773
11607.38 800
11608.39 874
11609.41 846
11610.43 845
11611.45 802
11612.46 739
11613.48 711
11614.50 699
11615.52 675
11616.53 570
11617.55 624
11618.57 616
11619.59 612
11620.61 581
11621.62 575
11622.64 542
11623.66 561
11624.68 550
11625.70 550
11626.71 489
11627.73 485
11628.75 527
11629.77 544
11630.79 528
11631.81 513
11632.82 506
11633.84 482
11634.86 494
11635.88 530
11636.90 516
11637.92 560
11638.94 498
11639.96 498
11640.97 514
11641.99 523
11643.01 508
11644.03 484
11645.05 495
11646.07 456
11647.09 518
11648.11 460
11649.13 525
11650.15 487
11651.17 497
11652.18 479
11653.20 519
11654.22 499
11655.24 515
11656.26 473
11657.28 480
11658.30 479
11659.32 476
11660.34 426
11661.36 495
11662.38 445
11663.40 455
11664.42 429
11665.44 433
11666.46 476
11667.48 447
11668.50 472
11669.52 456
11670.54 469
11671.56 510
11672.58 495
11673.60 489
11674.62 472
11675.64 459
11676.66 517
11677.68 548
11678.70 487
11679.72 472
11680.74 490
11681.77 465
11682.79 489
11683.81 485
11684.83 469
11685.85 496
11686.87 496
11687.89 480
11688.91 492
11689.93 444
11690.95 469
11691.97 505
11693.00 535
11694.02 522
11695.04 551
11696.06 516
11697.08 492
11698.10 472
11699.12 498
11700.14 397
11701.17 454
11702.19 490
11703.21 467
11704.23 478
11705.25 467
11706.27 449
11707.30 443
11708.32 487
11709.34 477
11710.36 472
11711.38 486
11712.41 482
11713.43 501
11714.45 458
11715.47 470
11716.49 455
11717.52 431
11718.54 491
11719.56 476
11720.58 480
11721.61 500
11722.63 498
11723.65 464
11724.67 451
11725.70 455
11726.72 489
11727.74 485
11728.76 454
11729.79 467
11730.81 473
11731.83 447
11732.86 520
11733.88 473
11734.90 518
11735.92 526
11736.95 561
11737.97 492
11738.99 485
11740.02 517
11741.04 478
11742.06 498
11743.09 466
11744.11 517
11745.13 480
11746.16 512
11747.18 540
11748.20 459
11749.23 484
11750.25 507
11751.27 534
11752.30 499
11753.32 530
11754.35 544
11755.37 495
11756.39 494
11757.42 488
11758.44 451
11759.47 479
11760.49 535
11761.51 470
11762.54 520
11763.56 541
11764.59 512
11765.61 531
11766.64 533
11767.66 484
11768.68 493
11769.71 518
11770.73 529
11771.76 513
11772.78 487
11773.81 500
11774.83 530
11775.86 541
11776.88 512
11777.91 563
11778.93 611
11779.96 599
11780.98 571
11782.01 550
11783.03 537
11784.06 537
11785.08 582
11786.11 634
11787.13 558
11788.16 502
11789.18 555
11790.21 588
11791.23 589
11792.26 583
11793.28 576
11794.31 584
11795.34 583
11796.36 531
11797.39 574
11798.41 642
11799.44 638
11800.46 588
11801.49 644
11802.52 685
11803.54 618
11804.57 590
11805.59 588
11806.62 580
11807.65 572
11808.67 587
11809.70 535
11810.73 626
11811.75 598
11812.78 565
11813.80 616
11814.83 548
11815.86 556
11816.88 592
11817.91 594
11818.94 604
11819.96 612
11820.99 633
11822.02 646
11823.04 591
11824.07 579
11825.10 613
11826.13 649
11827.15 593
11828.18 591
11829.21 616
11830.23 639
11831.26 673
11832.29 683
11833.32 674
11834.34 679
11835.37 617
11836.40 651
11837.42 651
11838.45 652
11839.48 714
11840.51 667
11841.54 676
11842.56 659
11843.59 692
11844.62 717
11845.65 678
11846.67 700
11847.70 731
11848.73 706
11849.76 710
11850.79 739
11851.81 696
11852.84 666
11853.87 728
11854.90 750
11855.93 708
11856.95 747
11857.98 755
11859.01 787
11860.04 805
11861.07 848
11862.10 812
11863.13 760
11864.15 795
11865.18 782
11866.21 781
11867.24 891
11868.27 914
11869.30 864
11870.33 844
11871.36 815
11872.38 871
11873.41 883
11874.44 850
11875.47 910
11876.50 927
11877.53 906
11878.56 943
11879.59 980
11880.62 971
11881.65 895
11882.68 977
11883.71 989
11884.74 997
11885.77 1024
11886.80 1033
11887.82 1064
11888.85 1115
11889.88 1088
11890.91 1098
11891.94 1158
11892.97 1124
11894.00 1182
11895.03 1198
11896.06 1194
11897.09 1221
11898.12 1300
11899.15 1347
11900.18 1373
11901.21 1382
11902.24 1477
11903.27 1497
11904.31 1489
11905.34 1536
11906.37 1583
11907.40 1621
11908.43 1564
11909.46 1496
11910.49 1521
11911.52 1396
11912.55 1438
11913.58 1401
11914.61 1310
11915.64 1316
11916.67 1325
11917.70 1452
11918.73 1431
11919.77 1409
11920.80 1351
11921.83 1274
11922.86 1389
11923.89 1368
11924.92 1435
11925.95 1517
11926.98 1508
11928.02 1626
11929.05 1773
11930.08 1813
11931.11 2013
11932.14 2192
11933.17 2281
11934.21 2385
11935.24 2408
11936.27 2403
11937.30 2368
11938.33 2326
11939.36 2206
11940.40 1978
11941.43 1847
11942.46 1785
11943.49 1637
11944.52 1513
11945.56 1408
11946.59 1328
11947.62 1246
11948.65 1153
11949.69 1181
11950.72 1204
11951.75 1126
11952.78 1027
11953.82 1149
11954.85 1082
11955.88 1020
11956.91 1040
11957.95 1050
11958.98 978
11960.01 1012
11961.04 998
11962.08 1051
11963.11 941
11964.14 956
11965.18 904
11966.21 914
11967.24 901
11968.27 931
11969.31 899
11970.34 946
11971.37 953
11972.41 950
11973.44 972
11974.47 983
11975.51 927
11976.54 967
11977.58 906
11978.61 876
11979.64 928
11980.68 938
11981.71 905
11982.74 890
11983.78 863
11984.81 865
11985.85 852
11986.88 887
11987.91 940
11988.95 930
11989.98 880
11991.02 886
11992.05 940
11993.08 1020
11994.12 963
11995.15 891
11996.19 919
11997.22 951
11998.26 934
11999.29 913
12000.32 921
12001.36 995
12002.39 1019
12003.43 968
12004.46 951
12005.50 961
12006.53 978
12007.57 963
12008.60 959
12009.64 1052
12010.67 1058
12011.71 1019
12012.74 978
12013.78 1014
12014.81 1085
12015.85 1097
12016.88 1105
12017.92 1077
12018.95 1159
12019.99 1203
12021.02 1181
12022.06 1168
12023.10 1127
12024.13 1177
12025.17 1151
12026.20 1141
12027.24 1237
12028.27 1143
12029.31 1214
12030.34 1175
12031.38 1151
12032.42 1105
12033.45 1077
12034.49 1084
12035.52 1080
12036.56 1103
12037.60 1079
12038.63 1036
12039.67 1041
12040.71 1056
12041.74 1019
12042.78 1053
12043.81 1114
12044.85 1031
12045.89 1002
12046.92 1068
12047.96 1045
12049.00 983
12050.03 991
12051.07 1045
12052.11 959
12053.14 1031
12054.18 1097
12055.22 1030
12056.25 1035
12057.29 1044
12058.33 961
12059.37 953
12060.40 988
12061.44 984
12062.48 1081
12063.51 1091
12064.55 1062
12065.59 1055
12066.63 1026
12067.66 1063
12068.70 1043
12069.74 1009
12070.78 1006
12071.81 1082
12072.85 1059
12073.89 1035
12074.93 1029
12075.97 1025
12077.00 1115
12078.04 1096
12079.08 1129
12080.12 1070
12081.15 1068
12082.19 1159
12083.23 1073
12084.27 1043
12085.31 1079
12086.35 1080
12087.38 1143
12088.42 1205
12089.46 1098
12090.50 1104
12091.54 1211
12092.58 1206
12093.61 1210
12094.65 1195
12095.69 1193
12096.73 1279
12097.77 1300
12098.81 1252
12099.85 1288
12100.89 1325
12101.92 1429
12102.96 1556
12104.00 1591
12105.04 1590
12106.08 1654
12107.12 1646
12108.16 1599
12109.20 1611
12110.24 1628
12111.28 1552
12112.32 1401
12113.36 1366
12114.39 1304
12115.43 1154
12116.47 1182
12117.51 1101
12118.55 1056
12119.59 936
12120.63 930
12121.67 987
12122.71 904
12123.75 929
12124.79 904
12125.83 908
12126.87 871
12127.91 726
12128.95 751
12129.99 779
12131.03 768
12132.07 762
12133.11 693
12134.15 735
12135.19 794
12136.23 775
12137.27 766
12138.31 782
12139.35 727
12140.40 775
12141.44 774
12142.48 757
12143.52 778
12144.56 811
12145.60 779
12146.64 714
12147.68 738
12148.72 675
12149.76 688
12150.80 727
12151.84 700
12152.89 663
12153.93 699
12154.97 626
12156.01 662
12157.05 674
12158.09 761
12159.13 719
12160.17 699
12161.22 695
12162.26 697
12163.30 678
12164.34 653
12165.38 703
12166.42 693
12167.47 669
12168.51 709
12169.55 672
12170.59 688
12171.63 669
12172.67 697
12173.72 702
12174.76 737
12175.80 720
12176.84 694
12177.89 708
12178.93 681
12179.97 659
12181.01 638
12182.05 679
12183.10 702
12184.14 686
12185.18 649
12186.22 697
12187.27 705
12188.31 689
12189.35 685
12190.39 641
12191.44 636
12192.48 645
12193.52 706
12194.57 643
12195.61 672
12196.65 634
12197.69 720
12198.74 710
12199.78 694
12200.82 695
12201.87 674
12202.91 657
12203.95 697
12205.00 676
12206.04 703
12207.08 658
12208.13 710
12209.17 649
12210.21 634
12211.26 653
12212.30 680
12213.35 654
12214.39 711
12215.43 665
12216.48 586
12217.52 630
12218.56 710
12219.61 674
12220.65 644
12221.70 659
12222.74 669
12223.78 658
12224.83 642
12225.87 644
12226.92 682
12227.96 675
12229.01 745
12230.05 702
12231.10 675
12232.14 674
12233.18 679
12234.23 667
12235.27 655
12236.32 608
12237.36 650
12238.41 708
12239.45 710
12240.50 661
12241.54 652
12242.59 600
12243.63 579
12244.68 579
12245.72 608
12246.77 612
12247.81 598
12248.86 657
12249.90 626
12250.95 610
12251.99 602
12253.04 594
12254.08 592
12255.13 600
12256.18 580
12257.22 641
12258.27 593
12259.31 603
12260.36 606
12261.40 637
12262.45 661
12263.50 593
12264.54 576
12265.59 551
12266.63 573
12267.68 569
12268.73 568
12269.77 584
12270.82 570
12271.86 598
12272.91 547
12273.96 497
12275.00 565
12276.05 596
12277.10 578
12278.14 568
12279.19 598
12280.23 574
12281.28 576
12282.33 550
12283.37 570
12284.42 553
12285.47 583
12286.52 597
12287.56 559
12288.61 579
12289.66 537
12290.70 483
12291.75 557
12292.80 535
12293.84 517
12294.89 495
12295.94 518
12296.99 507
12298.03 498
12299.08 555
12300.13 555
12301.18 516
12302.22 503
12303.27 504
12304.32 532
12305.37 510
12306.41 518
12307.46 536
12308.51 516
12309.56 550
12310.60 547
12311.65 519
12312.70 575
12313.75 582
12314.80 527
12315.84 547
12316.89 580
12317.94 518
12318.99 527
12320.04 494
12321.09 531
12322.13 566
12323.18 545
12324.23 532
12325.28 532
12326.33 547
12327.38 518
12328.42 543
12329.47 518
12330.52 528
12331.57 549
12332.62 549
12333.67 566
12334.72 571
12335.77 529
12336.82 478
12337.86 504
12338.91 516
12339.96 514
12341.01 492
12342.06 533
12343.11 579
12344.16 601
12345.21 563
12346.26 522
12347.31 532
12348.36 559
12349.41 538
12350.46 534
12351.51 509
12352.56 540
12353.60 504
12354.65 534
12355.70 537
12356.75 497
12357.80 509
12358.85 507
12359.90 526
12360.95 539
12362.00 537
12363.05 559
12364.10 523
12365.15 523
12366.20 545
12367.25 547
12368.31 558
12369.36 597
12370.41 559
12371.46 582
12372.51 569
12373.56 584
12374.61 565
12375.66 546
12376.71 531
12377.76 526
12378.81 526
12379.86 569
12380.91 558
12381.96 517
12383.01 567
12384.07 590
12385.12 607
12386.17 531
12387.22 563
12388.27 560
12389.32 539
12390.37 502
12391.42 497
12392.47 558
12393.53 591
12394.58 604
12395.63 591
12396.68 588
12397.73 557
12398.78 561
12399.84 537
12400.89 524
12401.94 553
12402.99 589
12404.04 581
12405.09 592
12406.15 578
12407.20 598
12408.25 576
12409.30 572
12410.35 566
12411.41 658
12412.46 634
12413.51 599
12414.56 587
12415.62 598
12416.67 615
12417.72 649
12418.77 624
12419.83 646
12420.88 598
12421.93 614
12422.98 608
12424.04 614
12425.09 589
12426.14 608
12427.19 625
12428.25 618
12429.30 583
12430.35 619
12431.41 611
12432.46 603
12433.51 634
12434.57 671
12435.62 635
12436.67 582
12437.72 646
12438.78 668
12439.83 634
12440.88 627
12441.94 639
12442.99 619
12444.05 583
12445.10 596
12446.15 601
12447.21 595
12448.26 584
12449.31 609
12450.37 702
12451.42 604
12452.48 646
12453.53 621
12454.58 689
12455.64 663
12456.69 646
12457.75 651
12458.80 720
12459.85 636
12460.91 637
12461.96 685
12463.02 789
12464.07 790
12465.13 720
12466.18 793
12467.23 792
12468.29 814
12469.34 799
12470.40 810
12471.45 831
12472.51 925
12473.56 1014
12474.62 1091
12475.67 1085
12476.73 1136
12477.78 1169
12478.84 1229
12479.89 1281
12480.95 1331
12482.00 1226
12483.06 1237
12484.11 1134
12485.17 1139
12486.22 1140
12487.28 1052
12488.33 996
12489.39 916
12490.45 835
12491.50 767
12492.56 731
12493.61 804
12494.67 704
12495.72 731
12496.78 776
12497.84 767
12498.89 752
12499.95 671
12501.00 658
12502.06 653
12503.11 699
12504.17 655
12505.23 653
12506.28 635
12507.34 587
12508.40 696
12509.45 638
12510.51 647
12511.56 638
12512.62 721
12513.68 635
12514.73 586
12515.79 627
12516.85 612
12517.90 616
12518.96 648
12520.02 608
12521.07 607
12522.13 627
12523.19 594
12524.24 608
12525.30 616
12526.36 619
12527.42 612
12528.47 556
12529.53 576
12530.59 599
12531.64 615
12532.70 621
12533.76 632
12534.82 613
12535.87 633
12536.93 677
12537.99 669
12539.05 671
12540.10 668
12541.16 663
12542.22 649
12543.28 685
12544.34 693
12545.39 707
12546.45 632
12547.51 656
12548.57 683
12549.62 708
12550.68 691
12551.74 724
12552.80 749
12553.86 751
12554.92 830
12555.97 831
12557.03 846
12558.09 790
12559.15 809
12560.21 915
12561.27 918
12562.32 927
12563.38 857
12564.44 838
12565.50 808
12566.56 816
12567.62 799
12568.68 789
12569.74 796
12570.79 773
12571.85 708
12572.91 678
12573.97 687
12575.03 690
12576.09 697
12577.15 665
12578.21 660
12579.27 667
12580.33 645
12581.39 631
12582.45 598
12583.50 592
12584.56 674
12585.62 647
12586.68 654
12587.74 649
12588.80 695
12589.86 621
12590.92 581
12591.98 561
12593.04 590
12594.10 612
12595.16 664
12596.22 594
12597.28 570
12598.34 583
12599.40 575
12600.46 547
12601.52 533
12602.58 636
12603.64 614
12604.70 582
12605.76 565
12606.82 598
12607.88 635
12608.94 660
12610.01 639
12611.07 633
12612.13 563
12613.19 628
12614.25 637
12615.31 639
12616.37 667
12617.43 667
12618.49 669
12619.55 674
12620.61 717
12621.67 729
12622.74 666
12623.80 744
12624.86 777
12625.92 713
12626.98 674
12628.04 632
12629.10 632
12630.16 626
12631.23 587
12632.29 621
12633.35 597
12634.41 647
12635.47 617
12636.53 597
12637.60 609
12638.66 575
12639.72 627
12640.78 602
12641.84 586
12642.90 625
12643.97 613
12645.03 602
12646.09 561
12647.15 591
12648.22 601
12649.28 572
12650.34 567
12651.40 594
12652.46 585
12653.53 582
12654.59 570
12655.65 588
12656.71 594
12657.78 587
12658.84 607
12659.90 599
12660.96 562
12662.03 596
12663.09 559
12664.15 539
12665.22 547
12666.28 553
12667.34 590
12668.41 596
12669.47 564
12670.53 539
12671.59 558
12672.66 529
12673.72 545
12674.78 552
12675.85 538
12676.91 535
12677.97 545
12679.04 521
12680.10 573
12681.16 584
12682.23 561
12683.29 539
12684.36 538
12685.42 563
12686.48 583
12687.55 558
12688.61 523
12689.67 535
12690.74 536
12691.80 567
12692.87 601
12693.93 564
12695.00 609
12696.06 601
12697.12 581
12698.19 600
12699.25 620
12700.32 602
12701.38 589
12702.45 568
12703.51 577
12704.57 613
12705.64 622
12706.70 593
12707.77 553
12708.83 641
12709.90 615
12710.96 600
12712.03 599
12713.09 637
12714.16 663
12715.22 568
12716.29 571
12717.35 577
12718.42 629
12719.48 595
12720.55 602
12721.61 618
12722.68 627
12723.74 649
12724.81 655
12725.87 597
12726.94 557
12728.01 612
12729.07 613
12730.14 624
12731.20 633
12732.27 644
12733.33 609
12734.40 634
12735.47 574
12736.53 599
12737.60 638
12738.66 662
12739.73 659
12740.80 556
12741.86 618
12742.93 603
12743.99 602
12745.06 614
12746.13 584
12747.19 581
12748.26 610
12749.33 528
12750.39 553
12751.46 542
12752.53 553
12753.59 571
12754.66 550
12755.73 543
12756.79 563
12757.86 544
12758.93 541
12759.99 556
12761.06 515
12762.13 530
12763.19 501
12764.26 552
12765.33 591
12766.39 529
12767.46 554
12768.53 565
12769.60 551
12770.66 553
12771.73 545
12772.80 492
12773.87 511
12774.93 520
12776.00 482
12777.07 546
12778.14 513
12779.20 515
12780.27 504
12781.34 526
12782.41 541
12783.47 518
12784.54 504
12785.61 501
12786.68 563
12787.75 558
12788.81 543
12789.88 551
12790.95 564
12792.02 519
12793.09 549
12794.16 524
12795.22 514
12796.29 538
12797.36 609
12798.43 532
12799.50 564
12800.57 534
12801.64 548
12802.70 543
12803.77 567
12804.84 594
12805.91 559
12806.98 592
12808.05 566
12809.12 514
12810.19 530
12811.25 533
12812.32 599
12813.39 574
12814.46 539
12815.53 545
12816.60 562
12817.67 620
12818.74 604
12819.81 617
12820.88 663
12821.95 629
12823.02 673
12824.09 672
12825.16 627
12826.23 644
12827.30 653
12828.36 627
12829.43 587
12830.50 572
12831.57 580
12832.64 590
12833.71 598
12834.78 575
12835.85 626
12836.92 590
12837.99 570
12839.06 534
12840.13 549
12841.21 522
12842.28 532
12843.35 468
12844.42 525
12845.49 452
12846.56 494
12847.63 527
12848.70 501
12849.77 483
12850.84 513
12851.91 497
12852.98 502
12854.05 523
12855.12 460
12856.19 512
12857.26 476
12858.34 491
12859.41 462
12860.48 460
12861.55 500
12862.62 491
12863.69 484
12864.76 512
12865.83 456
12866.91 498
12867.98 397
12869.05 444
12870.12 471
12871.19 481
12872.26 488
12873.33 461
12874.41 456
12875.48 502
12876.55 525
12877.62 490
12878.69 458
12879.76 445
12880.84 416
12881.91 452
12882.98 450
12884.05 482
12885.12 453
12886.20 453
12887.27 489
12888.34 416
12889.41 440
12890.49 460
12891.56 480
12892.63 480
12893.70 441
12894.78 446
12895.85 460
12896.92 457
12897.99 464
12899.07 490
12900.14 447
12901.21 458
12902.28 454
12903.36 432
12904.43 400
12905.50 408
12906.58 466
12907.65 443
12908.72 459
12909.80 471
12910.87 447
12911.94 434
12913.02 520
12914.09 479
12915.16 444
12916.24 424
12917.31 455
12918.38 428
12919.46 429
12920.53 438
12921.60 445
12922.68 488
12923.75 447
12924.82 428
12925.90 445
12926.97 457
12928.05 454
12929.12 445
12930.19 432
12931.27 467
12932.34 454
12933.42 470
12934.49 519
12935.56 525
12936.64 481
12937.71 468
12938.79 466
12939.86 431
12940.94 443
12942.01 446
12943.08 449
12944.16 430
12945.23 433
12946.31 462
12947.38 452
12948.46 433
12949.53 479
12950.61 477
12951.68 464
12952.76 435
12953.83 481
12954.91 431
12955.98 510
12957.06 452
12958.13 421
12959.21 412
12960.28 409
12961.36 443
12962.43 469
12963.51 464
12964.58 452
12965.66 435
12966.74 465
12967.81 476
12968.89 436
12969.96 388
12971.04 408
12972.11 453
12973.19 459
12974.27 462
12975.34 451
12976.42 450
12977.49 447
12978.57 428
12979.65 481
12980.72 433
12981.80 452
12982.87 431
12983.95 411
12985.03 429
12986.10 489
12987.18 460
12988.26 481
12989.33 464
12990.41 506
12991.48 452
12992.56 469
12993.64 462
12994.71 439
12995.79 504
12996.87 489
12997.94 465
12999.02 397
13000.10 499
13001.18 549
13002.25 459
13003.33 463
13004.41 437
13005.48 473
13006.56 451
13007.64 439
13008.72 473
13009.79 492
13010.87 483
13011.95 505
13013.02 490
13014.10 476
13015.18 470
13016.26 459
13017.33 514
13018.41 513
13019.49 490
13020.57 486
13021.65 500
13022.72 485
13023.80 430
13024.88 435
13025.96 474
13027.04 451
13028.11 456
13029.19 469
13030.27 447
13031.35 491
13032.43 476
13033.50 455
13034.58 472
13035.66 504
13036.74 496
13037.82 505
13038.90 438
13039.98 446
13041.05 529
13042.13 490
13043.21 445
13044.29 482
13045.37 479
13046.45 466
13047.53 479
13048.61 448
13049.68 464
13050.76 528
13051.84 507
13052.92 503
13054.00 498
13055.08 504
13056.16 467
13057.24 528
13058.32 503
13059.40 485
13060.48 466
13061.56 511
13062.64 522
13063.71 484
13064.79 490
13065.87 499
13066.95 495
13068.03 504
13069.11 514
13070.19 515
13071.27 503
13072.35 498
13073.43 498
13074.51 471
13075.59 575
13076.67 524
13077.75 505
13078.83 493
13079.91 491
13080.99 518
13082.07 518
13083.15 497
13084.23 481
13085.31 468
13086.40 510
13087.48 488
13088.56 485
13089.64 486
13090.72 472
13091.80 498
13092.88 499
13093.96 517
13095.04 531
13096.12 478
13097.20 470
13098.28 518
13099.36 517
13100.45 494
13101.53 459
13102.61 445
13103.69 469
13104.77 526
13105.85 486
13106.93 517
13108.01 496
13109.10 482
13110.18 465
13111.26 504
13112.34 505
13113.42 501
13114.50 484
13115.58 488
13116.67 504
13117.75 478
13118.83 494
13119.91 489
13120.99 511
13122.08 521
13123.16 494
13124.24 512
13125.32 472
13126.40 490
13127.49 506
13128.57 496
13129.65 473
13130.73 504
13131.82 514
13132.90 526
13133.98 511
13135.06 532
13136.15 507
13137.23 491
13138.31 479
13139.39 495
13140.48 530
13141.56 530
13142.64 535
13143.72 545
13144.81 553
13145.89 502
13146.97 502
13148.06 485
13149.14 501
13150.22 506
13151.31 558
13152.39 544
13153.47 510
13154.56 478
13155.64 489
13156.72 492
13157.81 512
13158.89 525
13159.97 552
13161.06 517
13162.14 541
13163.22 573
13164.31 553
13165.39 474
13166.47 529
13167.56 521
13168.64 565
13169.73 570
13170.81 507
13171.89 525
13172.98 508
13174.06 529
13175.15 507
13176.23 512
13177.31 537
13178.40 544
13179.48 520
13180.57 520
13181.65 584
13182.74 588
13183.82 592
13184.91 546
13185.99 540
13187.07 528
13188.16 519
13189.24 517
13190.33 532
13191.41 555
13192.50 569
13193.58 597
13194.67 617
13195.75 599
13196.84 582
13197.92 615
13199.01 602
13200.09 570
13201.18 617
13202.26 601
13203.35 580
13204.44 549
13205.52 609
13206.61 664
13207.69 651
13208.78 584
13209.86 601
13210.95 556
13212.03 587
13213.12 612
13214.21 550
13215.29 547
13216.38 568
13217.46 600
13218.55 556
13219.63 563
13220.72 593
13221.81 554
13222.89 592
13223.98 585
13225.07 605
13226.15 571
13227.24 603
13228.32 607
13229.41 547
13230.50 557
13231.58 602
13232.67 619
13233.76 582
13234.84 603
13235.93 635
13237.02 658
13238.10 658
13239.19 623
13240.28 562
13241.36 560
13242.45 600
13243.54 605
13244.62 630
13245.71 599
13246.80 673
13247.89 674
13248.97 659
13250.06 654
13251.15 692
13252.23 636
13253.32 666
13254.41 619
13255.50 624
13256.58 671
13257.67 694
13258.76 681
13259.85 687
13260.94 695
13262.02 679
13263.11 705
13264.20 713
13265.29 681
13266.37 767
13267.46 715
13268.55 709
13269.64 645
13270.73 649
13271.81 758
13272.90 799
13273.99 835
13275.08 781
13276.17 727
13277.26 698
13278.34 767
13279.43 817
13280.52 776
13281.61 804
13282.70 823
13283.79 858
13284.88 839
13285.96 812
13287.05 861
13288.14 860
13289.23 869
13290.32 828
13291.41 849
13292.50 860
13293.59 862
13294.68 936
13295.76 897
13296.85 838
13297.94 910
13299.03 925
13300.12 971
13301.21 999
13302.30 989
13303.39 953
13304.48 1009
13305.57 969
13306.66 1014
13307.75 1040
13308.84 1051
13309.93 1107
13311.02 1097
13312.11 1055
13313.20 1043
13314.29 1032
13315.38 1147
13316.47 1208
13317.56 1135
13318.65 1121
13319.74 1109
13320.83 1076
13321.92 1058
13323.01 1100
13324.10 1085
13325.19 1042
13326.28 977
13327.37 968
13328.46 945
13329.55 1034
13330.64 1012
13331.73 1027
13332.82 1054
13333.91 1023
13335.00 1003
13336.09 1051
13337.18 1090
13338.27 1062
13339.37 1042
13340.46 1151
13341.55 1131
13342.64 1063
13343.73 1140
13344.82 1085
13345.91 1053
13347.00 1048
13348.09 1107
13349.19 1082
13350.28 1063
13351.37 1084
13352.46 1079
13353.55 1174
13354.64 1165
13355.73 1109
13356.83 1162
13357.92 1183
13359.01 1178
13360.10 1211
13361.19 1231
13362.28 1242
13363.38 1328
13364.47 1341
13365.56 1372
13366.65 1391
13367.74 1409
13368.84 1393
13369.93 1432
13371.02 1347
13372.11 1419
13373.21 1424
13374.30 1363
13375.39 1452
13376.48 1364
13377.58 1343
13378.67 1327
13379.76 1272
13380.85 1219
13381.95 1125
13383.04 1190
13384.13 1129
13385.22 1104
13386.32 1124
13387.41 1077
13388.50 1057
13389.60 1017
13390.69 1005
13391.78 1012
13392.87 1029
13393.97 949
13395.06 965
13396.15 1001
13397.25 944
13398.34 960
13399.43 943
13400.53 912
13401.62 906
13402.71 933
13403.81 923
13404.90 925
13406.00 925
13407.09 931
13408.18 918
13409.28 855
13410.37 905
13411.46 906
13412.56 894
13413.65 871
13414.75 876
13415.84 907
13416.93 926
13418.03 990
13419.12 973
13420.22 918
13421.31 972
13422.41 939
13423.50 954
13424.59 974
13425.69 970
13426.78 977
13427.88 889
13428.97 922
13430.07 930
13431.16 951
13432.26 952
13433.35 942
13434.45 925
13435.54 937
13436.64 977
13437.73 918
13438.82 970
13439.92 975
13441.02 949
13442.11 999
13443.21 1034
13444.30 1028
13445.40 1034
13446.49 1049
13447.59 1054
13448.68 1039
13449.78 1079
13450.87 1097
13451.97 1140
13453.06 1114
13454.16 1187
13455.25 1082
13456.35 1145
13457.45 1150
13458.54 1095
13459.64 1113
13460.73 1153
13461.83 1169
13462.93 1209
13464.02 1188
13465.12 1152
13466.21 1155
13467.31 1150
13468.41 1263
13469.50 1228
13470.60 1230
13471.70 1195
13472.79 1288
13473.89 1340
13474.98 1227
13476.08 1214
13477.18 1283
13478.27 1257
13479.37 1226
13480.47 1278
13481.56 1233
13482.66 1341
13483.76 1222
13484.85 1275
13485.95 1362
13487.05 1349
13488.15 1312
13489.24 1324
13490.34 1355
13491.44 1311
13492.53 1368
13493.63 1422
13494.73 1383
13495.83 1413
13496.92 1532
13498.02 1507
13499.12 1562
13500.22 1559
13501.31 1583
13502.41 1719
13503.51 1742
13504.61 1719
13505.70 1702
13506.80 1679
13507.90 1721
13509.00 1741
13510.09 1771
13511.19 1684
13512.29 1578
13513.39 1533
13514.49 1507
13515.58 1500
13516.68 1417
13517.78 1388
13518.88 1413
13519.98 1326
13521.08 1248
13522.17 1273
13523.27 1219
13524.37 1139
13525.47 1108
13526.57 1150
13527.67 1095
13528.77 1089
13529.86 1103
13530.96 1023
13532.06 1015
13533.16 1013
13534.26 1016
13535.36 1024
13536.46 1047
13537.56 956
13538.66 932
13539.75 922
13540.85 953
13541.95 974
13543.05 955
13544.15 933
13545.25 882
13546.35 929
13547.45 880
13548.55 867
13549.65 811
13550.75 818
13551.85 792
13552.95 794
13554.05 853
13555.15 874
13556.25 861
13557.35 895
13558.45 833
13559.55 838
13560.65 838
13561.75 799
13562.85 795
13563.95 813
13565.05 840
13566.15 898
13567.25 816
13568.35 804
13569.45 844
13570.55 839
13571.65 848
13572.75 794
13573.85 755
13574.95 783
13576.05 794
13577.15 792
13578.25 827
13579.35 848
13580.45 768
13581.55 801
13582.65 783
13583.75 832
13584.86 848
13585.96 803
13587.06 822
13588.16 824
13589.26 798
13590.36 781
13591.46 850
13592.56 878
13593.66 858
13594.77 838
13595.87 863
13596.97 862
13598.07 863
13599.17 880
13600.27 799
13601.37 828
13602.48 858
13603.58 895
13604.68 852
13605.78 840
13606.88 860
13607.99 853
13609.09 845
13610.19 889
13611.29 887
13612.39 907
13613.50 854
13614.60 895
13615.70 861
13616.80 775
13617.90 823
13619.01 858
13620.11 821
13621.21 928
13622.31 958
13623.42 863
13624.52 902
13625.62 942
13626.72 824
13627.83 925
13628.93 854
13630.03 819
13631.13 817
13632.24 820
13633.34 891
13634.44 845
13635.55 908
13636.65 873
13637.75 920
13638.86 936
13639.96 913
13641.06 915
13642.17 869
13643.27 893
13644.37 933
13645.48 861
13646.58 887
13647.68 851
13648.79 793
13649.89 825
13650.99 874
13652.10 927
13653.20 881
13654.30 886
13655.41 845
13656.51 867
13657.62 894
13658.72 830
13659.82 840
13660.93 888
13662.03 855
13663.14 839
13664.24 806
13665.34 818
13666.45 763
13667.55 809
13668.66 770
13669.76 718
13670.87 779
13671.97 818
13673.07 832
13674.18 786
13675.28 801
13676.39 833
13677.49 807
13678.60 824
13679.70 786
13680.81 805
13681.91 848
13683.02 826
13684.12 811
13685.23 801
13686.33 802
13687.44 795
13688.54 778
13689.65 842
13690.75 839
13691.86 905
13692.96 818
13694.07 806
13695.17 838
13696.28 846
13697.39 851
13698.49 804
13699.60 791
13700.70 797
13701.81 832
13702.91 867
13704.02 895
13705.13 842
13706.23 888
13707.34 899
13708.44 906
13709.55 928
13710.65 894
13711.76 900
13712.87 881
13713.97 924
13715.08 840
13716.19 956
13717.29 942
13718.40 957
13719.50 941
13720.61 1031
13721.72 967
13722.82 998
13723.93 1032
13725.04 1066
13726.14 1039
13727.25 1100
13728.36 1133
13729.46 1132
13730.57 1155
13731.68 1130
13732.78 1124
13733.89 1134
13735.00 1167
13736.11 1156
13737.21 1207
13738.32 1193
13739.43 1121
13740.53 1220
13741.64 1304
13742.75 1304
13743.86 1213
13744.96 1146
13746.07 1138
13747.18 1176
13748.29 1223
13749.39 1209
13750.50 1257
13751.61 1312
13752.72 1319
13753.82 1281
13754.93 1314
13756.04 1361
13757.15 1354
13758.26 1427
13759.36 1518
13760.47 1530
13761.58 1452
13762.69 1548
13763.80 1583
13764.91 1663
13766.01 1747
13767.12 1772
13768.23 1813
13769.34 1913
13770.45 2069
13771.56 2129
13772.66 2292
13773.77 2318
13774.88 2384
13775.99 2556
13777.10 2476
13778.21 2490
13779.32 2405
13780.42 2495
13781.53 2389
13782.64 2183
13783.75 2069
13784.86 1960
13785.97 1935
13787.08 1808
13788.19 1716
13789.30 1689
13790.41 1519
13791.52 1460
13792.63 1400
13793.73 1341
13794.84 1320
13795.95 1305
13797.06 1287
13798.17 1244
13799.28 1192
13800.39 1165
13801.50 1162
13802.61 1139
13803.72 1139
13804.83 1147
13805.94 1124
13807.05 1088
13808.16 1093
13809.27 1009
13810.38 1079
13811.49 1030
13812.60 1058
13813.71 1120
13814.82 1093
13815.93 1016
13817.04 1018
13818.15 963
13819.26 1030
13820.37 1033
13821.48 1064
13822.59 1039
13823.71 1012
13824.82 976
13825.93 991
13827.04 953
13828.15 938
13829.26 929
13830.37 905
13831.48 925
13832.59 939
13833.70 893
13834.81 963
13835.92 938
13837.04 934
13838.15 826
13839.26 873
13840.37 963
13841.48 911
13842.59 895
13843.70 879
13844.81 866
13845.93 926
13847.04 856
13848.15 851
13849.26 889
13850.37 936
13851.48 931
13852.60 950
13853.71 915
13854.82 930
13855.93 979
13857.04 930
13858.16 909
13859.27 916
13860.38 944
13861.49 906
13862.60 917
13863.72 900
13864.83 920
13865.94 976
13867.05 971
13868.17 940
13869.28 917
13870.39 939
13871.50 904
13872.62 923
13873.73 934
13874.84 952
13875.95 990
13877.07 1019
13878.18 957
13879.29 934
13880.40 966
13881.52 934
13882.63 918
13883.74 939
13884.86 916
13885.97 926
13887.08 1011
13888.20 1035
13889.31 944
13890.42 911
13891.54 989
13892.65 989
13893.76 998
13894.88 1065
13895.99 1065
13897.10 1023
13898.22 1041
13899.33 1061
13900.44 1073
13901.56 1005
13902.67 1107
13903.79 1042
13904.90 963
13906.01 964
13907.13 976
13908.24 999
13909.36 929
13910.47 910
13911.58 890
13912.70 864
13913.81 868
13914.93 848
13916.04 902
13917.16 860
13918.27 889
13919.38 888
13920.50 850
13921.61 897
13922.73 862
13923.84 864
13924.96 910
13926.07 879
13927.19 811
13928.30 812
13929.42 854
13930.53 835
13931.65 809
13932.76 766
13933.88 812
13934.99 862
13936.11 820
13937.22 815
13938.34 814
13939.45 834
13940.57 846
13941.68 783
13942.80 834
13943.91 762
13945.03 824
13946.14 761
13947.26 809
13948.38 776
13949.49 818
13950.61 814
13951.72 792
13952.84 762
13953.95 851
13955.07 811
13956.19 792
13957.30 831
13958.42 857
13959.53 787
13960.65 786
13961.77 768
13962.88 803
13964.00 783
13965.11 774
13966.23 780
13967.35 788
13968.46 792
13969.58 782
13970.70 769
13971.81 701
13972.93 669
13974.05 720
13975.16 744
13976.28 716
13977.40 746
13978.51 692
13979.63 795
13980.75 825
13981.86 834
13982.98 817
13984.10 885
13985.22 783
13986.33 755
13987.45 778
13988.57 790
13989.68 723
13990.80 722
13991.92 759
13993.04 759
13994.15 763
13995.27 724
13996.39 775
13997.51 779
13998.62 735
13999.74 740
14000.86 762
14001.98 768
14003.10 715
14004.21 764
14005.33 841
14006.45 754
14007.57 719
14008.68 762
14009.80 764
14010.92 786
14012.04 757
14013.16 772
14014.28 753
14015.39 757
14016.51 783
14017.63 740
14018.75 759
14019.87 760
14020.99 810
14022.10 778
14023.22 792
14024.34 722
14025.46 732
14026.58 751
14027.70 788
14028.82 772
14029.94 734
14031.05 779
14032.17 751
14033.29 754
14034.41 743
14035.53 758
14036.65 760
14037.77 834
14038.89 806
14040.01 781
14041.13 749
14042.25 746
14043.37 760
14044.49 824
14045.60 819
14046.72 784
14047.84 845
14048.96 906
14050.08 875
14051.20 830
14052.32 880
14053.44 893
14054.56 865
14055.68 875
14056.80 851
14057.92 857
14059.04 895
14060.16 944
14061.28 838
14062.40 921
14063.52 950
14064.64 1019
14065.76 933
14066.88 930
14068.00 954
14069.12 1008
14070.25 998
14071.37 1039
14072.49 1072
14073.61 1051
14074.73 1021
14075.85 1092
14076.97 1092
14078.09 1057
14079.21 1089
14080.33 1189
14081.45 1236
14082.57 1187
14083.69 1208
14084.82 1204
14085.94 1292
14087.06 1291
14088.18 1292
14089.30 1363
14090.42 1337
14091.54 1354
14092.66 1338
14093.79 1340
14094.91 1371
14096.03 1465
14097.15 1531
14098.27 1575
14099.39 1589
14100.52 1631
14101.64 1769
14102.76 1700
14103.88 1671
14105.00 1571
14106.12 1569
14107.25 1652
14108.37 1523
14109.49 1490
14110.61 1430
14111.74 1349
14112.86 1349
14113.98 1187
14115.10 1144
14116.22 1152
14117.35 1204
14118.47 1077
14119.59 1104
14120.71 979
14121.84 980
14122.96 1011
14124.08 992
14125.20 889
14126.33 959
14127.45 962
14128.57 899
14129.70 876
14130.82 916
14131.94 828
14133.06 776
14134.19 789
14135.31 809
14136.43 812
14137.56 788
14138.68 790
14139.80 810
14140.93 738
14142.05 742
14143.17 737
14144.30 765
14145.42 773
14146.54 742
14147.67 758
14148.79 757
14149.91 769
14151.04 690
14152.16 763
14153.29 711
14154.41 682
14155.53 713
14156.66 709
14157.78 696
14158.91 710
14160.03 738
14161.15 764
14162.28 760
14163.40 737
14164.53 674
14165.65 695
14166.78 694
14167.90 728
14169.02 665
14170.15 684
14171.27 697
14172.40 681
14173.52 700
14174.65 680
14175.77 646
14176.90 692
14178.02 702
14179.15 643
14180.27 708
14181.40 691
14182.52 717
14183.65 757
14184.77 772
14185.90 699
14187.02 737
14188.15 719
14189.27 708
14190.40 677
14191.52 718
14192.65 687
14193.77 675
14194.90 687
14196.02 724
14197.15 710
14198.27 675
14199.40 683
14200.53 675
14201.65 689
14202.78 703
14203.90 656
14205.03 724
14206.16 702
14207.28 682
14208.41 646
14209.53 663
14210.66 695
14211.79 668
14212.91 644
14214.04 667
14215.16 707
14216.29 651
14217.42 611
14218.54 587
14219.67 629
14220.80 653
14221.92 593
14223.05 651
14224.18 667
14225.30 641
14226.43 619
14227.56 659
14228.68 559
14229.81 638
14230.94 645
14232.06 632
14233.19 660
14234.32 605
14235.44 608
14236.57 620
14237.70 608
14238.83 603
14239.95 607
14241.08 622
14242.21 581
14243.34 611
14244.46 569
14245.59 575
14246.72 581
14247.85 604
14248.97 617
14250.10 623
14251.23 619
14252.36 580
14253.48 607
14254.61 571
14255.74 640
14256.87 598
14258.00 534
14259.12 600
14260.25 571
14261.38 585
14262.51 538
14263.64 550
14264.76 558
14265.89 579
14267.02 578
14268.15 561
14269.28 541
14270.41 546
14271.53 641
14272.66 630
14273.79 585
14274.92 550
14276.05 522
14277.18 528
14278.31 502
14279.44 511
14280.56 507
14281.69 554
14282.82 555
14283.95 535
14285.08 497
14286.21 495
14287.34 530
14288.47 552
14289.60 517
14290.73 546
14291.86 537
14292.98 531
14294.11 528
14295.24 527
14296.37 501
14297.50 492
14298.63 510
14299.76 549
14300.89 502
14302.02 467
14303.15 494
14304.28 496
14305.41 497
14306.54 484
14307.67 456
14308.80 444
14309.93 453
14311.06 449
14312.19 481
14313.32 494
14314.45 475
14315.58 467
14316.71 490
14317.84 450
14318.97 470
14320.10 444
14321.23 450
14322.36 485
14323.49 501
14324.62 464
14325.76 423
14326.89 436
14328.02 455
14329.15 445
14330.28 446
14331.41 446
14332.54 452
14333.67 450
14334.80 469
14335.93 464
14337.06 464
14338.20 460
14339.33 419
14340.46 443
14341.59 419
14342.72 438
14343.85 415
14344.98 440
14346.12 460
14347.25 468
14348.38 449
14349.51 488
14350.64 439
14351.77 441
14352.90 481
14354.04 483
14355.17 461
14356.30 443
14357.43 431
14358.56 420
14359.70 444
14360.83 428
14361.96 428
14363.09 431
14364.22 480
14365.36 491
14366.49 461
14367.62 449
14368.75 449
14369.89 430
14371.02 407
14372.15 397
14373.28 460
14374.42 463
14375.55 436
14376.68 449
14377.81 435
14378.95 457
14380.08 441
14381.21 474
14382.35 419
14383.48 387
14384.61 436
14385.74 450
14386.88 426
14388.01 465
14389.14 427
14390.28 437
14391.41 435
14392.54 447
14393.68 433
14394.81 465
14395.94 480
14397.08 507
14398.21 494
14399.34 436
14400.48 459
14401.61 474
14402.75 446
14403.88 461
14405.01 445
14406.15 441
14407.28 439
14408.41 435
14409.55 456
14410.68 460
14411.82 508
14412.95 467
14414.08 424
14415.22 477
14416.35 474
14417.49 433
14418.62 427
14419.76 421
14420.89 459
14422.02 430
14423.16 427
14424.29 406
14425.43 433
14426.56 429
14427.70 500
14428.83 457
14429.97 469
14431.10 477
14432.24 474
14433.37 481
14434.51 440
14435.64 439
14436.78 473
14437.91 509
14439.05 456
14440.18 452
14441.32 495
14442.45 501
14443.59 507
14444.72 499
14445.86 492
14446.99 477
14448.13 510
14449.27 491
14450.40 504
14451.54 450
14452.67 420
14453.81 473
14454.94 487
14456.08 482
14457.22 458
14458.35 442
14459.49 452
14460.62 495
14461.76 508
14462.90 483
14464.03 460
14465.17 489
14466.30 466
14467.44 489
14468.58 474
14469.71 455
14470.85 549
14471.99 495
14473.12 461
14474.26 469
14475.40 497
14476.53 482
14477.67 453
14478.81 462
14479.94 425
14481.08 526
14482.22 472
14483.35 441
14484.49 468
14485.63 495
14486.76 539
14487.90 478
14489.04 489
14490.17 561
14491.31 507
14492.45 483
14493.59 491
14494.72 475
14495.86 466
14497.00 480
14498.14 516
14499.27 513
14500.41 504
14501.55 496
14502.69 508
14503.82 497
14504.96 527
14506.10 468
14507.24 517
14508.37 518
14509.51 530
14510.65 537
14511.79 566
14512.93 561
14514.06 518
14515.20 539
14516.34 531
14517.48 536
14518.62 523
14519.76 510
14520.89 556
14522.03 531
14523.17 534
14524.31 524
14525.45 589
14526.59 572
14527.73 567
14528.86 539
14530.00 511
14531.14 572
14532.28 627
14533.42 544
14534.56 514
14535.70 507
14536.84 524
14537.98 520
14539.11 573
14540.25 570
14541.39 508
14542.53 501
14543.67 529
14544.81 519
14545.95 476
14547.09 529
14548.23 529
14549.37 556
14550.51 490
14551.65 525
14552.79 507
14553.93 528
14555.07 540
14556.21 506
14557.35 528
14558.49 524
14559.63 512
14560.77 533
14561.91 575
14563.05 530
14564.19 489
14565.33 573
14566.47 576
14567.61 570
14568.75 521
14569.89 600
14571.03 546
14572.17 550
14573.31 571
14574.45 539
14575.59 533
14576.73 550
14577.87 581
14579.01 581
14580.15 604
14581.29 584
14582.43 578
14583.57 599
14584.71 583
14585.85 587
14587.00 661
14588.14 644
14589.28 643
14590.42 598
14591.56 593
14592.70 618
14593.84 621
14594.98 612
14596.12 679
14597.27 597
14598.41 606
14599.55 622
14600.69 651
14601.83 679
14602.97 686
14604.12 688
14605.26 669
14606.40 666
14607.54 653
14608.68 637
14609.82 691
14610.97 706
14612.11 671
14613.25 759
14614.39 740
14615.53 737
14616.68 714
14617.82 743
14618.96 788
14620.10 759
14621.25 736
14622.39 772
14623.53 730
14624.67 760
14625.81 799
14626.96 823
14628.10 879
14629.24 867
14630.39 870
14631.53 877
14632.67 915
14633.81 947
14634.96 984
14636.10 931
14637.24 965
14638.38 984
14639.53 946
14640.67 978
14641.81 971
14642.96 932
14644.10 927
14645.24 890
14646.39 899
14647.53 875
14648.67 830
14649.82 827
14650.96 794
14652.10 724
14653.25 751
14654.39 713
14655.53 715
14656.68 723
14657.82 636
14658.97 642
14660.11 659
14661.25 680
14662.40 625
14663.54 623
14664.69 572
14665.83 584
14666.97 625
14668.12 565
14669.26 536
14670.41 547
14671.55 547
14672.69 568
14673.84 539
14674.98 547
14676.13 557
14677.27 539
14678.42 541
14679.56 529
14680.71 480
14681.85 489
14683.00 483
14684.14 479
14685.29 488
14686.43 508
14687.57 518
14688.72 493
14689.86 431
14691.01 472
14692.15 465
14693.30 500
14694.45 515
14695.59 472
14696.74 447
14697.88 465
14699.03 469
14700.17 468
14701.32 468
14702.46 461
14703.61 444
14704.75 458
14705.90 436
14707.04 454
14708.19 447
14709.34 498
14710.48 428
14711.63 476
14712.77 466
14713.92 436
14715.07 451
14716.21 449
14717.36 442
14718.50 460
14719.65 455
14720.80 422
14721.94 442
14723.09 465
14724.24 435
14725.38 474
14726.53 438
14727.67 444
14728.82 474
14729.97 404
14731.11 448
14732.26 466
14733.41 444
14734.55 424
14735.70 459
14736.85 492
14737.99 425
14739.14 422
14740.29 442
14741.44 419
14742.58 422
14743.73 416
14744.88 429
14746.02 424
14747.17 421
14748.32 423
14749.47 418
14750.61 422
14751.76 450
14752.91 475
14754.06 417
14755.20 446
14756.35 429
14757.50 423
14758.65 459
14759.79 447
14760.94 394
14762.09 421
14763.24 424
14764.38 392
14765.53 393
14766.68 419
14767.83 407
14768.98 381
14770.13 375
14771.27 418
14772.42 394
14773.57 376
14774.72 380
14775.87 420
14777.01 394
14778.16 351
14779.31 448
14780.46 454
14781.61 434
14782.76 391
14783.91 389
14785.05 417
14786.20 400
14787.35 419
14788.50 403
14789.65 389
14790.80 378
14791.95 409
14793.10 410
14794.25 351
14795.39 364
14796.54 372
14797.69 368
14798.84 368
14799.99 374
14801.14 354
14802.29 400
14803.44 367
14804.59 394
14805.74 387
14806.89 364
14808.04 413
14809.19 340
14810.34 343
14811.49 374
14812.64 364
14813.79 337
14814.94 326
14816.09 338
14817.24 314
14818.39 321
14819.54 322
14820.69 298
14821.84 362
14822.99 357
14824.14 352
14825.29 309
14826.44 343
14827.59 356
14828.74 343
14829.89 371
14831.04 343
14832.19 336
14833.34 348
14834.49 329
14835.64 320
14836.79 319
14837.94 344
14839.09 349
14840.24 344
14841.40 345
14842.55 329
14843.70 321
14844.85 311
14846.00 354
14847.15 338
14848.30 331
14849.45 332
14850.60 295
14851.76 290
14852.91 342
14854.06 346
14855.21 374
14856.36 391
14857.51 374
14858.66 315
14859.82 297
14860.97 317
14862.12 320
14863.27 308
14864.42 316
14865.57 318
14866.73 312
14867.88 338
14869.03 309
14870.18 374
14871.33 375
14872.49 342
14873.64 326
14874.79 346
14875.94 336
14877.10 307
14878.25 326
14879.40 339
14880.55 332
14881.71 345
14882.86 318
14884.01 302
14885.16 313
14886.32 325
14887.47 330
14888.62 340
14889.77 324
14890.93 345
14892.08 303
14893.23 372
14894.39 352
14895.54 309
14896.69 334
14897.84 335
14899.00 368
14900.15 354
14901.30 350
14902.46 348
14903.61 336
14904.76 317
14905.92 344
14907.07 379
14908.22 361
14909.38 330
14910.53 362
14911.69 352
14912.84 330
14913.99 321
14915.15 368
14916.30 317
14917.45 331
14918.61 326
14919.76 328
14920.92 309
14922.07 312
14923.22 326
14924.38 354
14925.53 331
14926.69 339
14927.84 338
14928.99 354
14930.15 345
14931.30 303
14932.46 338
14933.61 327
14934.77 361
14935.92 393
14937.08 345
14938.23 360
14939.39 390
14940.54 361
14941.70 386
14942.85 356
14944.00 399
14945.16 325
14946.31 353
14947.47 370
14948.62 363
14949.78 424
14950.94 387
14952.09 378
14953.25 359
14954.40 352
14955.56 390
14956.71 412
14957.87 395
14959.02 380
14960.18 370
14961.33 367
14962.49 380
14963.64 436
14964.80 425
14965.96 351
14967.11 334
14968.27 366
14969.42 387
14970.58 408
14971.74 381
14972.89 394
14974.05 400
14975.20 360
14976.36 367
14977.52 385
14978.67 371
14979.83 374
14980.98 364
14982.14 368
14983.30 388
14984.45 357
14985.61 388
14986.77 391
14987.92 376
14989.08 369
14990.24 342
14991.39 334
14992.55 371
14993.71 378
14994.86 367
14996.02 337
14997.18 350
14998.33 348
14999.49 334
15000.65 328
15001.81 348
15002.96 329
15004.12 353
15005.28 322
15006.43 323
15007.59 337
15008.75 338
15009.91 354
15011.06 327
15012.22 335
15013.38 361
15014.54 332
15015.69 312
15016.85 338
15018.01 322
15019.17 304
15020.33 312
15021.48 294
15022.64 283
15023.80 311
15024.96 340
15026.12 312
15027.27 284
15028.43 265
15029.59 321
15030.75 324
15031.91 335
15033.07 298
15034.22 327
15035.38 337
15036.54 309
15037.70 344
15038.86 329
15040.02 317
15041.17 317
15042.33 323
15043.49 297
15044.65 321
15045.81 306
15046.97 338
15048.13 382
15049.29 317
15050.45 306
15051.60 342
15052.76 357
15053.92 335
15055.08 303
15056.24 292
15057.40 301
15058.56 309
15059.72 316
15060.88 304
15062.04 299
15063.20 272
15064.36 308
15065.52 286
15066.68 298
15067.84 300
15069.00 318
15070.16 313
15071.32 310
15072.48 295
15073.63 310
15074.79 342
15075.95 318
15077.11 325
15078.27 311
15079.44 308
15080.60 336
15081.76 316
15082.92 318
15084.08 309
15085.24 276
15086.40 303
15087.56 317
15088.72 296
15089.88 336
15091.04 329
15092.20 278
15093.36 327
15094.52 329
15095.68 330
15096.84 288
15098.00 299
15099.16 310
15100.32 328
15101.49 275
15102.65 293
15103.81 277
15104.97 356
15106.13 346
15107.29 324
15108.45 310
15109.61 299
15110.78 325
15111.94 306
15113.10 295
15114.26 305
15115.42 335
15116.58 330
15117.74 341
15118.91 331
15120.07 329
15121.23 292
15122.39 280
15123.55 327
15124.71 314
15125.88 314
15127.04 337
15128.20 311
15129.36 315
15130.52 325
15131.69 330
15132.85 334
15134.01 277
15135.17 328
15136.34 329
15137.50 357
15138.66 308
15139.82 319
15140.99 366
15142.15 336
15143.31 333
15144.47 340
15145.64 336
15146.80 323
15147.96 326
15149.12 325
15150.29 350
15151.45 337
15152.61 314
15153.78 366
15154.94 323
15156.10 333
15157.27 322
15158.43 326
15159.59 317
15160.75 362
15161.92 378
15163.08 331
15164.24 366
15165.41 334
15166.57 334
15167.74 342
15168.90 334
15170.06 336
15171.23 328
15172.39 336
15173.55 299
15174.72 336
15175.88 327
15177.05 336
15178.21 372
15179.37 361
15180.54 374
15181.70 408
15182.87 384
15184.03 409
15185.19 348
15186.36 398
15187.52 378
15188.69 385
15189.85 379
15191.02 375
15192.18 403
15193.34 411
15194.51 392
15195.67 417
15196.84 396
15198.00 355
15199.17 408
15200.33 430
15201.50 400
15202.66 381
15203.83 405
15204.99 420
15206.16 434
15207.32 434
15208.49 406
15209.65 370
15210.82 407
15211.98 435
15213.15 435
15214.31 459
15215.48 472
15216.64 487
15217.81 488
15218.97 411
15220.14 511
15221.31 491
15222.47 426
15223.64 413
15224.80 437
15225.97 461
15227.13 481
15228.30 517
15229.47 524
15230.63 570
15231.80 484
15232.96 526
15234.13 497
15235.30 490
15236.46 537
15237.63 503
15238.79 515
15239.96 569
15241.13 567
15242.29 512
15243.46 535
15244.63 509
15245.79 493
15246.96 463
15248.13 455
15249.29 431
15250.46 435
15251.63 431
15252.79 427
15253.96 445
15255.13 429
15256.29 405
15257.46 424
15258.63 404
15259.80 390
15260.96 437
15262.13 380
15263.30 422
15264.46 414
15265.63 388
15266.80 352
15267.97 330
15269.13 324
15270.30 384
15271.47 352
15272.64 346
15273.80 377
15274.97 393
15276.14 367
15277.31 328
15278.47 372
15279.64 386
15280.81 378
15281.98 350
15283.15 360
15284.31 357
15285.48 352
15286.65 342
15287.82 366
15288.99 377
15290.15 381
15291.32 359
15292.49 361
15293.66 400
15294.83 351
15296.00 312
15297.16 329
15298.33 354
15299.50 328
15300.67 338
15301.84 345
15303.01 359
15304.18 380
15305.35 314
15306.51 324
15307.68 384
15308.85 346
15310.02 373
15311.19 383
15312.36 335
15313.53 404
15314.70 391
15315.87 359
15317.04 332
15318.21 375
15319.37 328
15320.54 325
15321.71 342
15322.88 420
15324.05 322
15325.22 370
15326.39 402
15327.56 354
15328.73 315
15329.90 358
15331.07 382
15332.24 367
15333.41 351
15334.58 350
15335.75 360
15336.92 389
15338.09 369
15339.26 320
15340.43 342
15341.60 378
15342.77 408
15343.94 368
15345.11 357
15346.28 377
15347.45 370
15348.62 401
15349.79 356
15350.96 363
15352.13 390
15353.31 388
15354.48 382
15355.65 390
15356.82 360
15357.99 325
15359.16 392
15360.33 377
15361.50 356
15362.67 411
15363.84 403
15365.01 392
15366.19 408
15367.36 399
15368.53 425
15369.70 431
15370.87 461
15372.04 416
15373.21 398
15374.38 420
15375.56 416
15376.73 418
15377.90 414
15379.07 356
15380.24 393
15381.41 445
15382.59 387
15383.76 395
15384.93 388
15386.10 371
15387.27 358
15388.45 411
15389.62 411
15390.79 430
15391.96 397
15393.13 390
15394.31 394
15395.48 405
15396.65 408
15397.82 418
15399.00 461
15400.17 462
15401.34 411
15402.51 407
15403.69 416
15404.86 409
15406.03 393
15407.20 389
15408.38 391
15409.55 372
15410.72 374
15411.89 348
15413.07 341
15414.24 335
15415.41 317
15416.59 365
15417.76 373
15418.93 363
15420.11 328
15421.28 334
15422.45 372
15423.63 353
15424.80 318
15425.97 339
15427.15 329
15428.32 327
15429.49 349
15430.67 345
15431.84 319
15433.01 310
15434.19 323
15435.36 313
15436.54 327
15437.71 347
15438.88 368
15440.06 330
15441.23 306
15442.41 330
15443.58 354
15444.75 335
15445.93 346
15447.10 330
15448.28 329
15449.45 326
15450.63 325
15451.80 328
15452.97 323
15454.15 332
15455.32 343
15456.50 300
15457.67 320
15458.85 327
15460.02 312
15461.20 368
15462.37 309
15463.55 328
15464.72 321
15465.90 306
15467.07 314
15468.25 320
15469.42 367
15470.60 366
15471.77 371
15472.95 336
15474.12 302
15475.30 306
15476.47 324
15477.65 320
15478.82 316
15480.00 313
15481.17 330
15482.35 305
15483.53 314
15484.70 331
15485.88 358
15487.05 367
15488.23 339
15489.40 327
15490.58 335
15491.76 320
15492.93 331
15494.11 308
15495.28 343
15496.46 329
15497.64 354
15498.81 363
15499.99 339
15501.17 336
15502.34 317
15503.52 361
15504.69 316
15505.87 329
15507.05 331
15508.22 313
15509.40 331
15510.58 316
15511.75 318
15512.93 327
15514.11 336
15515.28 347
15516.46 377
15517.64 304
15518.81 310
15519.99 298
15521.17 319
15522.35 308
15523.52 335
15524.70 341
15525.88 350
15527.05 328
15528.23 384
15529.41 376
15530.59 338
15531.76 320
15532.94 337
15534.12 351
15535.30 341
15536.47 353
15537.65 349
15538.83 348
15540.01 357
15541.19 347
15542.36 357
15543.54 369
15544.72 333
15545.90 331
15547.08 357
15548.25 356
15549.43 366
15550.61 400
15551.79 359
15552.97 386
15554.14 381
15555.32 374
15556.50 379
15557.68 387
15558.86 391
15560.04 374
15561.22 417
15562.39 394
15563.57 388
15564.75 388
15565.93 397
15567.11 434
15568.29 385
15569.47 382
15570.65 391
15571.82 381
15573.00 409
15574.18 391
15575.36 360
15576.54 396
15577.72 411
15578.90 413
15580.08 400
15581.26 405
15582.44 436
15583.62 427
15584.80 408
15585.98 372
15587.16 429
15588.34 445
15589.51 462
15590.69 436
15591.87 409
15593.05 382
15594.23 397
15595.41 396
15596.59 444
15597.77 416
15598.95 443
15600.13 444
15601.31 473
15602.49 453
15603.67 465
15604.85 468
15606.03 497
15607.21 499
15608.40 462
15609.58 478
15610.76 507
15611.94 522
15613.12 521
15614.30 556
15615.48 549
15616.66 489
15617.84 580
15619.02 586
15620.20 578
15621.38 537
15622.56 569
15623.74 561
15624.93 512
15626.11 555
15627.29 584
15628.47 559
15629.65 622
15630.83 553
15632.01 622
15633.19 607
15634.37 630
15635.56 605
15636.74 591
15637.92 586
15639.10 579
15640.28 664
15641.46 638
15642.65 594
15643.83 626
15645.01 606
15646.19 653
15647.37 613
15648.55 660
15649.74 693
15650.92 753
15652.10 712
15653.28 728
15654.46 741
15655.65 694
15656.83 682
15658.01 753
15659.19 728
15660.38 727
15661.56 699
15662.74 664
15663.92 716
15665.11 687
15666.29 701
15667.47 692
15668.65 770
15669.84 757
15671.02 722
15672.20 700
15673.38 760
15674.57 719
15675.75 745
15676.93 703
15678.12 714
15679.30 708
15680.48 706
15681.67 672
15682.85 634
15684.03 662
15685.22 647
15686.40 589
15687.58 622
15688.77 633
15689.95 607
15691.13 641
15692.32 659
15693.50 635
15694.68 654
15695.87 620
15697.05 604
15698.23 611
15699.42 637
15700.60 592
15701.79 613
15702.97 652
15704.15 670
15705.34 656
15706.52 674
15707.71 680
15708.89 676
15710.07 702
15711.26 659
15712.44 656
15713.63 657
15714.81 673
15716.00 713
15717.18 748
15718.37 711
15719.55 758
15720.73 696
15721.92 701
15723.10 735
15724.29 794
15725.47 700
15726.66 624
15727.84 670
15729.03 658
15730.21 707
15731.40 708
15732.58 728
15733.77 712
15734.95 709
15736.14 685
15737.32 723
15738.51 727
15739.69 668
15740.88 692
15742.07 737
15743.25 753
15744.44 709
15745.62 737
15746.81 728
15747.99 771
15749.18 786
15750.36 760
15751.55 720
15752.74 746
15753.92 727
15755.11 821
15756.29 803
15757.48 795
15758.67 806
15759.85 765
15761.04 794
15762.22 759
15763.41 779
15764.60 763
15765.78 727
15766.97 756
15768.16 735
15769.34 701
15770.53 674
15771.72 679
15772.90 686
15774.09 688
15775.28 663
15776.46 648
15777.65 675
15778.84 695
15780.02 677
15781.21 634
15782.40 659
15783.58 667
15784.77 692
15785.96 617
15787.14 637
15788.33 673
15789.52 635
15790.71 657
15791.89 617
15793.08 583
15794.27 637
15795.46 594
15796.64 597
15797.83 598
15799.02 576
15800.21 601
15801.39 654
15802.58 615
15803.77 602
15804.96 543
15806.14 578
15807.33 561
15808.52 546
15809.71 576
15810.90 545
15812.08 557
15813.27 490
15814.46 493
15815.65 517
15816.84 542
15818.03 535
15819.21 543
15820.40 549
15821.59 536
15822.78 509
15823.97 492
15825.16 544
15826.35 507
15827.53 524
15828.72 520
15829.91 499
15831.10 500
15832.29 512
15833.48 517
15834.67 499
15835.86 524
15837.04 498
15838.23 486
15839.42 453
15840.61 423
15841.80 454
15842.99 456
15844.18 470
15845.37 481
15846.56 502
15847.75 489
15848.94 488
15850.13 477
15851.32 470
15852.51 472
15853.70 504
15854.89 497
15856.07 550
15857.26 509
15858.45 494
15859.64 513
15860.83 460
15862.02 526
15863.21 493
15864.40 474
15865.59 511
15866.78 458
15867.97 522
15869.16 500
15870.36 513
15871.55 542
15872.74 490
15873.93 535
15875.12 555
15876.31 543
15877.50 504
15878.69 519
15879.88 524
15881.07 547
15882.26 513
15883.45 545
15884.64 521
15885.83 521
15887.02 529
15888.21 543
15889.41 540
15890.60 527
15891.79 573
15892.98 550
15894.17 551
15895.36 592
15896.55 601
15897.74 628
15898.93 609
15900.13 538
15901.32 586
15902.51 599
15903.70 567
15904.89 565
15906.08 586
15907.28 602
15908.47 650
15909.66 606
15910.85 688
15912.04 683
15913.23 711
15914.43 677
15915.62 650
15916.81 626
15918.00 656
15919.19 638
15920.39 672
15921.58 620
15922.77 625
15923.96 675
15925.16 639
15926.35 634
15927.54 678
15928.73 659
15929.93 629
15931.12 641
15932.31 646
15933.50 656
15934.70 670
15935.89 660
15937.08 639
15938.27 613
15939.47 640
15940.66 666
15941.85 628
15943.05 563
15944.24 618
15945.43 635
15946.63 649
15947.82 590
15949.01 567
15950.21 545
15951.40 560
15952.59 548
15953.79 478
15954.98 501
15956.17 499
15957.37 506
15958.56 489
15959.75 456
15960.95 466
15962.14 470
15963.33 433
15964.53 445
15965.72 441
15966.92 442
15968.11 436
15969.30 433
15970.50 407
15971.69 410
15972.89 402
15974.08 437
15975.27 404
15976.47 405
15977.66 382
15978.86 390
15980.05 420
15981.25 416
15982.44 380
15983.63 396
15984.83 344
15986.02 371
15987.22 370
15988.41 382
15989.61 402
15990.80 382
15992.00 424
15993.19 381
15994.39 348
15995.58 350
15996.78 345
15997.97 362
15999.17 346
16000.36 372
16001.56 385
16002.75 384
16003.95 403
16005.14 368
16006.34 387
16007.53 388
16008.73 364
16009.93 375
16011.12 308
16012.32 318
16013.51 361
16014.71 328
16015.90 337
16017.10 329
16018.30 304
16019.49 333
16020.69 356
16021.88 353
16023.08 357
16024.28 385
16025.47 376
16026.67 353
16027.86 404
16029.06 362
16030.26 364
16031.45 343
16032.65 343
16033.85 379
16035.04 321
16036.24 333
16037.43 373
16038.63 328
16039.83 312
16041.02 339
16042.22 343
16043.42 338
16044.61 349
16045.81 357
16047.01 384
16048.21 311
16049.40 320
16050.60 309
16051.80 334
16052.99 312
16054.19 335
16055.39 327
16056.59 316
16057.78 369
16058.98 356
16060.18 349
16061.37 332
16062.57 318
16063.77 305
16064.97 284
16066.16 354
16067.36 334
16068.56 350
16069.76 306
16070.96 317
16072.15 299
16073.35 349
16074.55 357
16075.75 327
16076.95 292
16078.14 311
16079.34 315
16080.54 304
16081.74 295
16082.94 317
16084.13 316
16085.33 318
16086.53 321
16087.73 291
16088.93 297
16090.13 305
16091.33 314
16092.52 317
16093.72 309
16094.92 294
16096.12 279
16097.32 311
16098.52 373
16099.72 362
16100.92 328
16102.11 328
16103.31 326
16104.51 310
16105.71 323
16106.91 326
16108.11 295
16109.31 313
16110.51 314
16111.71 325
16112.91 305
16114.11 303
16115.31 296
16116.51 282
16117.70 322
16118.90 326
16120.10 329
16121.30 341
16122.50 353
16123.70 325
16124.90 307
16126.10 323
16127.30 311
16128.50 290
16129.70 291
16130.90 322
16132.10 315
16133.30 303
16134.50 309
16135.70 337
16136.90 333
16138.10 298
16139.30 319
16140.50 293
16141.71 307
16142.91 295
16144.11 271
16145.31 284
16146.51 283
16147.71 295
16148.91 298
16150.11 267
16151.31 295
16152.51 317
16153.71 299
16154.91 273
16156.11 274
16157.31 263
16158.52 303
16159.72 307
16160.92 347
16162.12 365
16163.32 298
16164.52 277
16165.72 288
16166.92 307
16168.13 341
16169.33 311
16170.53 328
16171.73 342
16172.93 355
16174.13 342
16175.34 342
16176.54 332
16177.74 352
16178.94 333
16180.14 307
16181.34 325
16182.55 337
16183.75 317
16184.95 336
16186.15 312
16187.35 328
16188.56 321
16189.76 325
16190.96 306
16192.16 339
16193.37 279
16194.57 318
16195.77 299
16196.97 327
16198.18 315
16199.38 312
16200.58 315
16201.78 317
16202.99 330
16204.19 359
16205.39 368
16206.60 350
16207.80 330
16209.00 352
16210.20 337
16211.41 297
16212.61 311
16213.81 366
16215.02 358
16216.22 315
16217.42 301
16218.63 380
16219.83 344
16221.03 373
16222.24 342
16223.44 329
16224.64 364
16225.85 313
16227.05 348
16228.25 340
16229.46 356
16230.66 407
16231.87 370
16233.07 366
16234.27 368
16235.48 360
16236.68 358
16237.89 331
16239.09 322
16240.29 347
16241.50 361
16242.70 345
16243.91 364
16245.11 373
16246.31 376
16247.52 375
16248.72 365
16249.93 347
16251.13 340
16252.34 375
16253.54 367
16254.75 390
16255.95 356
16257.16 372
16258.36 382
16259.57 394
16260.77 391
16261.97 362
16263.18 372
16264.38 402
16265.59 385
16266.80 377
16268.00 369
16269.21 362
16270.41 400
16271.62 427
16272.82 395
16274.03 401
16275.23 374
16276.44 394
16277.64 423
16278.85 390
16280.05 381
16281.26 343
16282.47 375
16283.67 372
16284.88 345
16286.08 376
16287.29 421
16288.49 432
16289.70 400
16290.91 404
16292.11 409
16293.32 360
16294.52 419
16295.73 376
16296.94 408
16298.14 379
16299.35 422
16300.56 428
16301.76 455
16302.97 465
16304.18 441
16305.38 470
16306.59 442
16307.79 428
16309.00 447
16310.21 445
16311.42 438
16312.62 417
16313.83 416
16315.04 462
16316.24 466
16317.45 428
16318.66 429
16319.86 433
16321.07 425
16322.28 434
16323.49 422
16324.69 412
16325.90 438
16327.11 437
16328.31 392
16329.52 413
16330.73 419
16331.94 387
16333.14 393
16334.35 383
16335.56 347
16336.77 338
16337.98 328
16339.18 366
16340.39 372
16341.60 346
16342.81 391
16344.01 387
16345.22 372
16346.43 362
16347.64 372
16348.85 359
16350.05 373
16351.26 353
16352.47 340
16353.68 337
16354.89 317
16356.10 349
16357.30 348
16358.51 341
16359.72 335
16360.93 313
16362.14 318
16363.35 337
16364.56 325
16365.77 319
16366.97 317
16368.18 312
16369.39 295
16370.60 298
16371.81 306
16373.02 323
16374.23 316
16375.44 327
16376.65 298
16377.86 290
16379.06 278
16380.27 280
16381.48 328
16382.69 309
16383.90 309
16385.11 302
16386.32 315
16387.53 303
16388.74 291
16389.95 303
16391.16 313
16392.37 310
16393.58 295
16394.79 283
16396.00 322
16397.21 326
16398.42 325
16399.63 314
16400.84 293
16402.05 295
16403.26 314
16404.47 301
16405.68 315
16406.89 314
16408.10 359
16409.31 316
16410.52 294
16411.73 338
16412.94 320
16414.15 354
16415.36 319
16416.57 273
16417.78 294
16419.00 284
16420.21 297
16421.42 287
16422.63 306
16423.84 283
16425.05 294
16426.26 280
16427.47 264
16428.68 296
16429.89 288
16431.11 334
16432.32 292
16433.53 321
16434.74 316
16435.95 322
16437.16 308
16438.37 288
16439.59 310
16440.80 294
16442.01 290
16443.22 300
16444.43 302
16445.64 311
16446.86 307
16448.07 288
16449.28 288
16450.49 278
16451.70 290
16452.91 297
16454.13 283
16455.34 280
16456.55 285
16457.76 295
16458.98 302
16460.19 321
16461.40 312
16462.61 257
16463.82 285
16465.04 320
16466.25 294
16467.46 301
16468.67 281
16469.89 276
16471.10 275
16472.31 287
16473.53 296
16474.74 262
16475.95 285
16477.16 278
16478.38 293
16479.59 295
16480.80 289
16482.02 300
16483.23 276
16484.44 280
16485.66 265
16486.87 246
16488.08 269
16489.30 267
16490.51 256
16491.72 262
16492.94 262
16494.15 288
16495.36 293
16496.58 269
16497.79 233
16499.00 293
16500.22 273
16501.43 292
16502.65 310
16503.86 268
16505.07 271
16506.29 291
16507.50 267
16508.71 266
16509.93 249
16511.14 243
16512.36 266
16513.57 278
16514.79 276
16516.00 275
16517.21 250
16518.43 275
16519.64 282
16520.86 262
16522.07 256
16523.29 285
16524.50 277
16525.72 269
16526.93 264
16528.15 261
16529.36 268
16530.58 249
16531.79 288
16533.01 256
16534.22 248
16535.44 282
16536.65 270
16537.87 250
16539.08 252
16540.30 266
16541.51 226
16542.73 270
16543.94 267
16545.16 290
16546.37 304
16547.59 260
16548.80 246
16550.02 277
16551.24 264
16552.45 291
16553.67 267
16554.88 312
16556.10 291
16557.31 292
16558.53 253
16559.75 265
16560.96 293
16562.18 282
16563.39 298
16564.61 318
16565.83 300
16567.04 278
16568.26 331
16569.47 297
16570.69 297
16571.91 272
16573.12 252
16574.34 309
16575.56 326
16576.77 344
16577.99 307
16579.21 321
16580.42 333
16581.64 318
16582.86 307
16584.07 334
16585.29 310
16586.51 275
16587.72 314
16588.94 332
16590.16 325
16591.38 340
16592.59 288
16593.81 286
16595.03 324
16596.24 314
16597.46 324
16598.68 316
16599.90 294
16601.11 303
16602.33 318
16603.55 297
16604.77 263
16605.98 257
16607.20 290
16608.42 309
16609.64 258
16610.86 257
16612.07 272
16613.29 282
16614.51 280
16615.73 265
16616.95 285
16618.16 271
16619.38 266
16620.60 295
16621.82 251
16623.04 241
16624.25 256
16625.47 277
16626.69 290
16627.91 259
16629.13 278
16630.35 241
16631.57 294
16632.78 256
16634.00 259
16635.22 265
16636.44 266
16637.66 277
16638.88 316
16640.10 270
16641.32 263
16642.53 261
16643.75 293
16644.97 268
16646.19 236
16647.41 259
16648.63 246
16649.85 257
16651.07 238
16652.29 248
16653.51 246
16654.73 255
16655.95 266
16657.17 283
16658.39 271
16659.61 274
16660.83 268
16662.04 243
16663.26 252
16664.48 280
16665.70 272
16666.92 243
16668.14 277
16669.36 264
16670.58 265
16671.80 254
16673.02 250
16674.24 251
16675.46 269
16676.68 278
16677.91 230
16679.13 253
16680.35 254
16681.57 262
16682.79 246
16684.01 244
16685.23 252
16686.45 254
16687.67 248
16688.89 233
16690.11 241
16691.33 242
16692.55 245
16693.77 249
16694.99 246
16696.21 269
16697.44 264
16698.66 247
16699.88 263
16701.10 266
16702.32 268
16703.54 248
16704.76 247
16705.98 265
16707.21 254
16708.43 262
16709.65 272
16710.87 258
16712.09 225
16713.31 229
16714.53 234
16715.76 236
16716.98 235
16718.20 219
16719.42 231
16720.64 237
16721.87 217
16723.09 219
16724.31 257
16725.53 259
16726.75 246
16727.98 228
16729.20 241
16730.42 234
16731.64 269
16732.86 241
16734.09 206
16735.31 217
16736.53 225
16737.75 227
16738.98 231
16740.20 236
16741.42 250
16742.64 249
16743.87 266
16745.09 280
16746.31 260
16747.54 239
16748.76 215
16749.98 239
16751.20 255
16752.43 260
16753.65 225
16754.87 240
16756.10 235
16757.32 261
16758.54 273
16759.77 255
16760.99 228
16762.21 255
16763.44 254
16764.66 219
16765.88 267
16767.11 261
16768.33 237
16769.55 239
16770.78 238
16772.00 265
16773.23 255
16774.45 245
16775.67 227
16776.90 235
16778.12 210
16779.35 233
16780.57 246
16781.79 239
16783.02 261
16784.24 233
16785.47 208
16786.69 272
16787.91 252
16789.14 176
16790.36 220
16791.59 235
16792.81 214
16794.04 232
16795.26 232
16796.49 257
16797.71 244
16798.94 231
16800.16 240
16801.38 256
16802.61 261
16803.83 249
16805.06 236
16806.28 256
16807.51 221
16808.73 242
16809.96 248
16811.18 234
16812.41 263
16813.64 232
16814.86 241
16816.09 253
16817.31 268
16818.54 262
16819.76 229
16820.99 264
16822.21 270
16823.44 272
16824.66 260
16825.89 269
16827.12 257
16828.34 252
16829.57 251
16830.79 266
16832.02 276
16833.25 291
16834.47 282
16835.70 311
16836.92 293
16838.15 298
16839.38 274
16840.60 252
16841.83 241
16843.06 265
16844.28 259
16845.51 285
16846.73 311
16847.96 311
16849.19 298
16850.41 287
16851.64 313
16852.87 288
16854.09 281
16855.32 294
16856.55 298
16857.77 286
16859.00 339
16860.23 348
16861.46 343
16862.68 334
16863.91 338
16865.14 339
16866.36 341
16867.59 324
16868.82 326
16870.05 335
16871.27 335
16872.50 320
16873.73 348
16874.96 335
16876.18 341
16877.41 366
16878.64 364
16879.87 399
16881.09 347
16882.32 375
16883.55 417
16884.78 404
16886.01 408
16887.23 396
16888.46 399
16889.69 407
16890.92 413
16892.15 419
16893.37 440
16894.60 404
16895.83 386
16897.06 378
16898.29 390
16899.51 387
16900.74 392
16901.97 364
16903.20 398
16904.43 384
16905.66 357
16906.89 350
16908.12 361
16909.34 378
16910.57 314
16911.80 337
16913.03 361
16914.26 337
16915.49 300
16916.72 299
16917.95 288
16919.18 322
16920.40 321
16921.63 331
16922.86 300
16924.09 316
16925.32 324
16926.55 301
16927.78 294
16929.01 303
16930.24 299
16931.47 281
16932.70 285
16933.93 275
16935.16 291
16936.39 281
16937.62 281
16938.85 287
16940.08 297
16941.31 242
16942.54 233
16943.77 273
16945.00 268
16946.23 261
16947.46 270
16948.69 296
16949.92 264
16951.15 276
16952.38 242
16953.61 256
16954.84 272
16956.07 301
16957.30 236
16958.53 251
16959.76 253
16960.99 234
16962.22 265
16963.45 271
16964.68 250
16965.92 247
16967.15 244
16968.38 263
16969.61 243
16970.84 227
16972.07 254
16973.30 250
16974.53 258
16975.76 267
16976.99 247
16978.23 264
16979.46 274
16980.69 234
16981.92 233
16983.15 257
16984.38 248
16985.61 292
16986.85 273
16988.08 272
16989.31 269
16990.54 286
16991.77 306
16993.00 286
16994.24 275
16995.47 269
16996.70 254
16997.93 270
16999.16 264
17000.40 256
17001.63 259
17002.86 277
17004.09 315
17005.32 266
17006.56 272
17007.79 273
17009.02 253
17010.25 282
17011.49 311
17012.72 295
17013.95 240
17015.18 265
17016.42 272
17017.65 314
17018.88 255
17020.12 266
17021.35 286
17022.58 278
17023.81 272
17025.05 243
17026.28 244
17027.51 255
17028.75 276
17029.98 254
17031.21 243
17032.45 229
17033.68 228
17034.91 233
17036.15 276
17037.38 262
17038.61 260
17039.85 259
17041.08 254
17042.31 229
17043.55 232
17044.78 227
17046.01 242
17047.25 259
17048.48 262
17049.72 251
17050.95 229
17052.18 247
17053.42 218
17054.65 233
17055.89 252
17057.12 258
17058.35 267
17059.59 217
17060.82 235
17062.06 249
17063.29 258
17064.53 243
17065.76 237
17066.99 221
17068.23 236
17069.46 236
17070.70 245
17071.93 225
17073.17 260
17074.40 241
17075.64 215
17076.87 235
17078.11 251
17079.34 238
17080.58 203
17081.81 210
17083.05 229
17084.28 238
17085.52 217
17086.75 211
17087.99 222
17089.22 258
17090.46 231
17091.69 261
17092.93 232
17094.16 230
17095.40 205
17096.64 213
17097.87 238
17099.11 235
17100.34 210
17101.58 228
17102.81 229
17104.05 226
17105.29 244
17106.52 241
17107.76 217
17108.99 212
17110.23 257
17111.47 251
17112.70 234
17113.94 249
17115.17 211
17116.41 245
17117.65 247
17118.88 232
17120.12 226
17121.36 213
17122.59 221
17123.83 214
17125.07 245
17126.30 199
17127.54 217
17128.78 228
17130.01 234
17131.25 245
17132.49 219
17133.72 224
17134.96 239
17136.20 252
17137.43 220
17138.67 200
17139.91 266
17141.15 241
17142.38 245
17143.62 253
17144.86 228
17146.10 236
17147.33 228
17148.57 235
17149.81 229
17151.05 219
17152.28 208
17153.52 232
17154.76 232
17156.00 207
17157.23 241
17158.47 258
17159.71 244
17160.95 250
17162.19 250
17163.42 240
17164.66 236
17165.90 235
17167.14 248
17168.38 260
17169.61 214
17170.85 243
17172.09 244
17173.33 245
17174.57 216
17175.81 218
17177.04 220
17178.28 221
17179.52 228
17180.76 233
17182.00 212
17183.24 209
17184.48 193
17185.71 191
17186.95 229
17188.19 214
17189.43 218
17190.67 241
17191.91 213
17193.15 231
17194.39 289
17195.63 230
17196.87 239
17198.11 211
17199.34 217
17200.58 201
17201.82 179
17203.06 199
17204.30 194
17205.54 228
17206.78 212
17208.02 202
17209.26 244
17210.50 206
17211.74 230
17212.98 232
17214.22 222
17215.46 241
17216.70 255
17217.94 237
17219.18 199
17220.42 211
17221.66 192
17222.90 185
17224.14 212
17225.38 195
17226.62 207
17227.86 224
17229.10 211
17230.34 210
17231.58 216
17232.82 229
17234.06 222
17235.30 209
17236.54 220
17237.78 210
17239.03 207
17240.27 203
17241.51 198
17242.75 199
17243.99 209
17245.23 202
17246.47 204
17247.71 215
17248.95 204
17250.19 202
17251.43 216
17252.68 207
17253.92 193
17255.16 207
17256.40 219
17257.64 215
17258.88 217
17260.12 236
17261.37 181
17262.61 230
17263.85 221
17265.09 209
17266.33 198
17267.57 220
17268.82 237
17270.06 230
17271.30 235
17272.54 189
17273.78 212
17275.03 229
17276.27 211
17277.51 197
17278.75 183
17279.99 195
17281.24 218
17282.48 206
17283.72 204
17284.96 194
17286.21 211
17287.45 218
17288.69 203
17289.93 208
17291.18 220
17292.42 250
17293.66 215
17294.90 209
17296.15 204
17297.39 225
17298.63 226
17299.88 193
17301.12 196
17302.36 201
17303.60 201
17304.85 205
17306.09 176
17307.33 196
17308.58 217
17309.82 205
17311.06 208
17312.31 211
17313.55 192
17314.79 186
17316.04 200
17317.28 232
17318.52 228
17319.77 189
17321.01 194
17322.26 269
17323.50 241
17324.74 214
17325.99 214
17327.23 206
17328.48 234
17329.72 207
17330.96 213
17332.21 221
17333.45 216
17334.70 217
17335.94 220
17337.18 220
17338.43 207
17339.67 205
17340.92 181
17342.16 204
17343.41 169
17344.65 195
17345.90 180
17347.14 209
17348.38 183
17349.63 222
17350.87 203
17352.12 220
17353.36 199
17354.61 192
17355.85 201
17357.10 200
17358.34 191
17359.59 194
17360.83 182
17362.08 216
17363.32 192
17364.57 180
17365.81 179
17367.06 210
17368.31 228
17369.55 207
17370.80 204
17372.04 193
17373.29 198
17374.53 183
17375.78 223
17377.02 223
17378.27 235
17379.52 205
17380.76 199
17382.01 194
17383.25 216
17384.50 210
17385.75 223
17386.99 210
17388.24 205
17389.48 206
17390.73 204
17391.98 220
17393.22 223
17394.47 190
17395.71 194
17396.96 209
17398.21 216
17399.45 196
17400.70 199
17401.95 204
17403.19 220
17404.44 210
17405.69 220
17406.93 193
17408.18 215
17409.43 188
17410.67 179
17411.92 215
17413.17 232
17414.42 188
17415.66 189
17416.91 195
17418.16 216
17419.40 242
17420.65 200
17421.90 215
17423.15 214
17424.39 228
17425.64 219
17426.89 222
17428.14 216
17429.38 179
17430.63 200
17431.88 200
17433.13 192
17434.37 196
17435.62 210
17436.87 193
17438.12 213
17439.37 227
17440.61 257
17441.86 238
17443.11 217
17444.36 228
17445.61 229
17446.85 239
17448.10 239
17449.35 227
17450.60 213
17451.85 194
17453.10 195
17454.34 212
17455.59 199
17456.84 205
17458.09 221
17459.34 209
17460.59 236
17461.84 208
17463.09 201
17464.33 186
17465.58 220
17466.83 186
17468.08 220
17469.33 214
17470.58 199
17471.83 213
17473.08 214
17474.33 209
17475.58 246
17476.83 216
17478.07 228
17479.32 213
17480.57 191
17481.82 216
17483.07 205
17484.32 213
17485.57 229
17486.82 214
17488.07 219
17489.32 216
17490.57 210
17491.82 191
17493.07 202
17494.32 216
17495.57 264
17496.82 223
17498.07 238
17499.32 225
17500.57 219
17501.82 200
17503.07 226
17504.32 239
17505.57 231
17506.82 224
17508.07 202
17509.32 229
17510.57 239
17511.82 219
17513.07 214
17514.32 217
17515.58 241
17516.83 226
17518.08 239
17519.33 247
17520.58 260
17521.83 241
17523.08 228
17524.33 222
17525.58 222
17526.83 289
17528.08 253
17529.34 227
17530.59 215
17531.84 251
17533.09 236
17534.34 214
17535.59 247
17536.84 241
17538.09 228
17539.35 241
17540.60 259
17541.85 219
17543.10 239
17544.35 216
17545.60 263
17546.86 225
17548.11 213
17549.36 229
17550.61 252
17551.86 236
17553.12 233
17554.37 219
17555.62 229
17556.87 228
17558.12 236
17559.38 251
17560.63 268
17561.88 226
17563.13 219
17564.39 248
17565.64 224
17566.89 233
17568.14 234
17569.40 231
17570.65 241
17571.90 251
17573.15 252
17574.41 254
17575.66 278
17576.91 235
17578.17 231
17579.42 233
17580.67 256
17581.92 233
17583.18 252
17584.43 266
17585.68 269
17586.94 235
17588.19 244
17589.44 222
17590.70 254
17591.95 214
17593.20 225
17594.46 258
17595.71 285
17596.97 263
17598.22 257
17599.47 234
17600.73 273
17601.98 238
17603.23 223
17604.49 239
17605.74 261
17607.00 249
17608.25 233
17609.50 265
17610.76 284
17612.01 281
17613.27 255
17614.52 228
17615.77 239
17617.03 234
17618.28 240
17619.54 256
17620.79 229
17622.05 257
17623.30 257
17624.56 255
17625.81 246
17627.06 257
17628.32 255
17629.57 277
17630.83 240
17632.08 244
17633.34 283
17634.59 266
17635.85 286
17637.10 253
17638.36 246
17639.61 241
17640.87 235
17642.12 219
17643.38 252
17644.63 229
17645.89 226
17647.15 226
17648.40 228
17649.66 215
17650.91 224
17652.17 260
17653.42 251
17654.68 276
17655.93 264
17657.19 293
17658.45 260
17659.70 229
17660.96 217
17662.21 243
17663.47 217
17664.73 234
17665.98 232
17667.24 237
17668.49 232
17669.75 250
17671.01 258
17672.26 244
17673.52 226
17674.77 224
17676.03 226
17677.29 207
17678.54 222
17679.80 215
17681.06 217
17682.31 218
17683.57 244
17684.83 230
17686.08 201
17687.34 204
17688.60 235
17689.85 246
17691.11 209
17692.37 231
17693.63 252
17694.88 239
17696.14 213
17697.40 197
17698.65 205
17699.91 226
17701.17 229
17702.43 205
17703.68 178
17704.94 214
17706.20 233
17707.46 227
17708.71 201
17709.97 234
17711.23 237
17712.49 213
17713.74 210
17715.00 206
17716.26 219
17717.52 217
17718.78 230
17720.03 221
17721.29 196
17722.55 211
17723.81 179
17725.07 205
17726.32 196
17727.58 186
17728.84 166
17730.10 212
17731.36 202
17732.62 234
17733.87 197
17735.13 179
17736.39 211
17737.65 232
17738.91 201
17740.17 213
17741.43 197
17742.69 200
17743.94 200
17745.20 188
17746.46 160
17747.72 215
17748.98 223
17750.24 215
17751.50 220
17752.76 218
17754.02 229
17755.28 254
17756.53 214
17757.79 186
17759.05 207
17760.31 217
17761.57 221
17762.83 196
17764.09 183
17765.35 198
17766.61 188
17767.87 200
17769.13 208
17770.39 239
17771.65 227
17772.91 222
17774.17 197
17775.43 201
17776.69 188
17777.95 214
17779.21 203
17780.47 210
17781.73 210
17782.99 204
17784.25 217
17785.51 187
17786.77 208
17788.03 229
17789.29 210
17790.55 234
17791.81 197
17793.07 203
17794.33 199
17795.59 219
17796.86 224
17798.12 199
17799.38 206
17800.64 179
17801.90 206
17803.16 214
17804.42 192
17805.68 208
17806.94 231
17808.20 215
17809.47 192
17810.73 183
17811.99 223
17813.25 197
17814.51 188
17815.77 204
17817.03 203
17818.29 187
17819.56 191
17820.82 199
17822.08 191
17823.34 199
17824.60 180
17825.86 194
17827.13 185
17828.39 217
17829.65 184
17830.91 186
17832.17 221
17833.44 224
17834.70 196
17835.96 206
17837.22 221
17838.48 190
17839.75 167
17841.01 186
17842.27 184
17843.53 182
17844.80 204
17846.06 187
17847.32 193
17848.58 177
17849.85 184
17851.11 212
17852.37 184
17853.63 181
17854.90 182
17856.16 225
17857.42 206
17858.69 184
17859.95 160
17861.21 204
17862.47 188
17863.74 195
17865.00 184
17866.26 189
17867.53 214
17868.79 210
17870.05 206
17871.32 181
17872.58 169
17873.84 233
17875.11 206
17876.37 185
17877.63 159
17878.90 207
17880.16 210
17881.43 196
17882.69 206
17883.95 177
17885.22 220
17886.48 183
17887.74 199
17889.01 181
17890.27 198
17891.54 187
17892.80 199
17894.07 186
17895.33 218
17896.59 188
17897.86 166
17899.12 181
17900.39 172
17901.65 170
17902.92 181
17904.18 198
17905.44 214
17906.71 209
17907.97 185
17909.24 169
17910.50 195
17911.77 177
17913.03 185
17914.30 205
17915.56 194
17916.83 217
17918.09 223
17919.36 165
17920.62 153
17921.89 213
17923.15 199
17924.42 186
17925.68 191
17926.95 170
17928.21 164
17929.48 191
17930.75 183
17932.01 193
17933.28 185
17934.54 206
17935.81 196
17937.07 221
17938.34 194
17939.61 207
17940.87 202
17942.14 207
17943.40 197
17944.67 207
17945.93 199
17947.20 171
17948.47 188
17949.73 190
17951.00 213
17952.27 190
17953.53 192
17954.80 174
17956.06 180
17957.33 184
17958.60 178
17959.86 182
17961.13 173
17962.40 195
17963.66 218
17964.93 193
17966.20 182
17967.46 186
17968.73 194
17970.00 190
17971.26 211
17972.53 189
17973.80 193
17975.07 198
17976.33 194
17977.60 213
17978.87 173
17980.13 184
17981.40 202
17982.67 185
17983.94 191
17985.20 184
17986.47 180
17987.74 229
17989.01 204
17990.27 176
17991.54 212
17992.81 183
17994.08 224
17995.34 208
17996.61 222
17997.88 203
17999.15 228
18000.42 191
18001.68 204
18002.95 216
18004.22 208
18005.49 206
18006.76 183
18008.02 208
18009.29 204
18010.56 209
18011.83 207
18013.10 185
18014.37 171
18015.63 170
18016.90 201
18018.17 185
18019.44 195
18020.71 196
18021.98 184
18023.25 174
18024.51 199
18025.78 211
18027.05 191
18028.32 203
18029.59 200
18030.86 182
18032.13 202
18033.40 172
18034.67 177
18035.94 204
18037.20 201
18038.47 175
18039.74 189
18041.01 174
18042.28 197
18043.55 188
18044.82 196
18046.09 196
18047.36 184
18048.63 233
18049.90 228
18051.17 158
18052.44 168
18053.71 177
18054.98 219
18056.25 203
18057.52 186
18058.79 183
18060.06 188
18061.33 182
18062.60 208
18063.87 200
18065.14 218
18066.41 212
18067.68 206
18068.95 214
18070.22 207
18071.49 202
18072.76 220
18074.03 200
18075.30 204
18076.57 195
18077.84 200
18079.11 221
18080.39 228
18081.66 189
18082.93 206
18084.20 211
18085.47 191
18086.74 201
18088.01 204
18089.28 206
18090.55 203
18091.82 180
18093.10 200
18094.37 186
18095.64 194
18096.91 217
18098.18 209
18099.45 215
18100.72 203
18102.00 210
18103.27 203
18104.54 207
18105.81 214
18107.08 217
18108.35 188
18109.63 216
18110.90 186
18112.17 179
18113.44 188
18114.71 206
18115.98 193
18117.26 187
18118.53 208
18119.80 237
18121.07 211
18122.35 191
18123.62 209
18124.89 220
18126.16 213
18127.43 217
18128.71 220
18129.98 222
18131.25 230
18132.52 211
18133.80 155
18135.07 170
18136.34 210
18137.62 206
18138.89 202
18140.16 199
18141.43 192
18142.71 213
18143.98 217
18145.25 221
18146.53 237
18147.80 211
18149.07 234
18150.35 220
18151.62 208
18152.89 202
18154.17 186
18155.44 211
18156.71 222
18157.99 191
18159.26 192
18160.53 198
18161.81 217
18163.08 219
18164.35 198
18165.63 190
18166.90 208
18168.18 208
18169.45 206
18170.72 200
18172.00 257
18173.27 240
18174.55 226
18175.82 189
18177.09 202
18178.37 215
18179.64 177
18180.92 203
18182.19 212
18183.47 201
18184.74 203
18186.01 195
18187.29 212
18188.56 203
18189.84 170
18191.11 151
18192.39 193
18193.66 200
18194.94 179
18196.21 181
18197.49 196
18198.76 203
18200.04 195
18201.31 177
18202.59 185
18203.86 194
18205.14 207
18206.41 196
18207.69 149
18208.96 168
18210.24 169
18211.51 203
18212.79 157
18214.06 158
18215.34 181
18216.62 184
18217.89 170
18219.17 212
18220.44 195
18221.72 197
18222.99 204
18224.27 176
18225.55 167
18226.82 198
18228.10 210
18229.37 234
18230.65 183
18231.93 209
18233.20 176
18234.48 208
18235.75 208
18237.03 186
18238.31 214
18239.58 202
18240.86 190
18242.14 199
18243.41 194
18244.69 203
18245.97 207
18247.24 179
18248.52 166
18249.80 146
18251.07 177
18252.35 186
18253.63 190
18254.90 207
18256.18 185
18257.46 222
18258.73 202
18260.01 203
18261.29 206
18262.57 180
18263.84 214
18265.12 182
18266.40 188
18267.67 202
18268.95 188
18270.23 159
18271.51 180
18272.78 162
18274.06 165
18275.34 176
18276.62 183
18277.89 200
18279.17 205
18280.45 185
18281.73 208
18283.01 217
18284.28 207
18285.56 190
18286.84 223
18288.12 223
18289.40 216
18290.67 201
18291.95 207
18293.23 191
18294.51 209
18295.79 204
18297.07 173
18298.34 172
18299.62 191
18300.90 182
18302.18 201
18303.46 217
18304.74 199
18306.02 192
18307.29 196
18308.57 212
18309.85 190
18311.13 190
18312.41 190
18313.69 195
18314.97 203
18316.25 184
18317.53 177
18318.80 193
18320.08 198
18321.36 212
18322.64 200
18323.92 198
18325.20 216
18326.48 205
18327.76 187
18329.04 183
18330.32 171
18331.60 203
18332.88 201
18334.16 225
18335.44 184
18336.72 206
18338.00 198
18339.28 162
18340.56 182
18341.84 204
18343.12 194
18344.40 179
18345.68 195
18346.96 187
18348.24 193
18349.52 207
18350.80 203
18352.08 187
18353.36 208
18354.64 202
18355.92 180
18357.20 174
18358.48 178
18359.76 176
18361.04 171
18362.32 186
18363.60 176
18364.88 182
18366.16 226
18367.45 185
18368.73 205
18370.01 211
18371.29 225
18372.57 212
18373.85 182
18375.13 189
18376.41 213
18377.69 202
18378.98 177
18380.26 178
18381.54 154
18382.82 171
18384.10 185
18385.38 209
18386.66 231
18387.95 223
18389.23 170
18390.51 204
18391.79 207
18393.07 197
18394.35 175
18395.64 188
18396.92 184
18398.20 200
18399.48 196
18400.76 174
18402.05 185
18403.33 176
18404.61 194
18405.89 174
18407.17 188
18408.46 201
18409.74 199
18411.02 193
18412.30 187
18413.59 184
18414.87 175
18416.15 177
18417.43 173
18418.72 186
18420.00 225
18421.28 170
18422.56 190
18423.85 178
18425.13 156
18426.41 202
18427.70 202
18428.98 177
18430.26 185
18431.54 188
18432.83 178
18434.11 182
18435.39 178
18436.68 215
18437.96 200
18439.24 221
18440.53 217
18441.81 200
18443.09 230
18444.38 199
18445.66 165
18446.95 178
18448.23 185
18449.51 193
18450.80 204
18452.08 188
18453.36 199
18454.65 175
18455.93 168
18457.22 179
18458.50 170
18459.78 178
18461.07 199
18462.35 177
18463.64 173
18464.92 173
18466.21 196
18467.49 176
18468.77 213
18470.06 187
18471.34 185
18472.63 171
18473.91 197
18475.20 183
18476.48 194
18477.77 204
18479.05 187
18480.34 159
18481.62 204
18482.91 190
18484.19 184
18485.47 164
18486.76 177
18488.04 199
18489.33 191
18490.62 195
18491.90 198
18493.19 210
18494.47 180
18495.76 184
18497.04 166
18498.33 191
18499.61 174
18500.90 195
18502.18 189
18503.47 192
18504.75 205
18506.04 203
18507.33 207
18508.61 190
18509.90 163
18511.18 178
18512.47 223
18513.76 215
18515.04 188
18516.33 222
18517.61 199
18518.90 216
18520.19 182
18521.47 177
18522.76 210
18524.04 213
18525.33 225
18526.62 220
18527.90 189
18529.19 181
18530.48 196
18531.76 207
18533.05 212
18534.34 183
18535.62 174
18536.91 179
18538.20 188
18539.48 203
18540.77 197
18542.06 208
18543.34 193
18544.63 166
18545.92 166
18547.21 164
18548.49 189
18549.78 213
18551.07 207
18552.36 204
18553.64 198
18554.93 184
18556.22 218
18557.50 205
18558.79 184
18560.08 179
18561.37 149
18562.66 179
18563.94 195
18565.23 173
18566.52 173
18567.81 194
18569.09 199
18570.38 184
18571.67 193
18572.96 199
18574.25 171
18575.53 193
18576.82 196
18578.11 225
18579.40 201
18580.69 203
18581.98 193
18583.26 172
18584.55 184
18585.84 182
18587.13 221
18588.42 198
18589.71 181
18590.99 239
18592.28 221
18593.57 211
18594.86 217
18596.15 200
18597.44 256
18598.73 218
18600.02 219
18601.31 220
18602.59 216
18603.88 190
18605.17 195
18606.46 188
18607.75 194
18609.04 229
18610.33 219
18611.62 198
18612.91 235
18614.20 199
18615.49 208
18616.78 226
18618.07 226
18619.36 202
18620.65 202
18621.94 220
18623.23 213
18624.52 204
18625.81 207
18627.10 192
18628.39 226
18629.68 241
18630.97 216
18632.26 188
18633.55 226
18634.84 228
18636.13 212
18637.42 226
18638.71 203
18640.00 205
18641.29 201
18642.58 201
18643.87 195
18645.16 191
18646.45 205
18647.74 207
18649.03 201
18650.32 188
18651.61 200
18652.90 206
18654.19 184
18655.48 193
18656.78 240
18658.07 160
18659.36 209
18660.65 216
18661.94 203
18663.23 210
18664.52 216
18665.81 186
18667.10 197
18668.40 210
18669.69 171
18670.98 158
18672.27 219
18673.56 224
18674.85 216
18676.14 184
18677.44 188
18678.73 203
18680.02 173
18681.31 207
18682.60 201
18683.90 164
18685.19 184
18686.48 163
18687.77 185
18689.06 175
18690.36 178
18691.65 187
18692.94 205
18694.23 197
18695.52 245
18696.82 224
18698.11 204
18699.40 189
18700.69 183
18701.99 215
18703.28 187
18704.57 186
18705.86 192
18707.16 193
18708.45 192
18709.74 177
18711.04 203
18712.33 197
18713.62 184
18714.91 191
18716.21 169
18717.50 168
18718.79 164
18720.09 213
18721.38 201
18722.67 176
18723.97 190
18725.26 160
18726.55 175
18727.85 155
18729.14 185
18730.43 177
18731.73 209
18733.02 193
18734.31 197
18735.61 176
18736.90 177
18738.19 174
18739.49 179
18740.78 200
18742.08 196
18743.37 184
18744.66 187
18745.96 194
18747.25 206
18748.55 171
18749.84 159
18751.13 198
18752.43 198
18753.72 171
18755.02 166
18756.31 167
18757.61 164
18758.90 173
18760.20 170
18761.49 184
18762.78 193
18764.08 151
18765.37 165
18766.67 184
18767.96 193
18769.26 181
18770.55 192
18771.85 216
18773.14 183
18774.44 178
18775.73 188
18777.03 174
18778.32 164
18779.62 174
18780.91 167
18782.21 183
18783.50 184
18784.80 201
18786.10 198
18787.39 160
18788.69 153
18789.98 163
18791.28 184
18792.57 160
18793.87 164
18795.16 193
18796.46 209
18797.76 164
18799.05 166
18800.35 147
18801.64 169
18802.94 217
18804.24 158
18805.53 168
18806.83 184
18808.12 159
18809.42 163
18810.72 190
18812.01 166
18813.31 182
18814.61 183
18815.90 188
18817.20 206
18818.50 207
18819.79 167
18821.09 164
18822.39 151
18823.68 176
18824.98 179
18826.28 173
18827.57 160
18828.87 152
18830.17 164
18831.46 156
18832.76 169
18834.06 167
18835.35 183
18836.65 168
18837.95 157
18839.25 182
18840.54 185
18841.84 167
18843.14 171
18844.44 168
18845.73 194
18847.03 146
18848.33 191
18849.63 163
18850.92 165
18852.22 162
18853.52 150
18854.82 167
18856.11 127
18857.41 193
18858.71 204
18860.01 181
18861.31 172
18862.60 168
18863.90 163
18865.20 168
18866.50 164
18867.80 173
18869.10 145
18870.39 173
18871.69 191
18872.99 172
18874.29 173
18875.59 167
18876.89 180
18878.18 204
18879.48 142
18880.78 159
18882.08 183
18883.38 172
18884.68 161
18885.98 171
18887.28 173
18888.57 161
18889.87 154
18891.17 158
18892.47 167
18893.77 176
18895.07 174
18896.37 181
18897.67 161
18898.97 168
18900.27 193
18901.57 175
18902.87 173
18904.17 176
18905.47 193
18906.76 152
18908.06 144
18909.36 161
18910.66 193
18911.96 170
18913.26 164
18914.56 161
18915.86 169
18917.16 194
18918.46 156
18919.76 163
18921.06 171
18922.36 181
18923.66 179
18924.96 133
18926.26 150
18927.56 186
18928.86 164
18930.17 147
18931.47 140
18932.77 166
18934.07 183
18935.37 178
18936.67 174
18937.97 160
18939.27 157
18940.57 149
18941.87 157
18943.17 155
18944.47 168
18945.77 165
18947.07 169
18948.38 177
18949.68 151
18950.98 151
18952.28 171
18953.58 160
18954.88 145
18956.18 149
18957.48 189
18958.79 169
18960.09 152
18961.39 170
18962.69 185
18963.99 184
18965.29 179
18966.59 172
18967.90 172
18969.20 163
18970.50 174
18971.80 169
18973.10 150
18974.41 183
18975.71 172
18977.01 185
18978.31 188
18979.61 161
18980.92 150
18982.22 169
18983.52 167
18984.82 181
18986.12 140
18987.43 139
18988.73 162
18990.03 151
18991.33 149
18992.64 157
18993.94 166
18995.24 175
18996.54 166
18997.85 136
18999.15 172
19000.45 170
19001.76 140
19003.06 170
19004.36 164
19005.66 197
19006.97 168
19008.27 145
19009.57 166
19010.88 156
19012.18 151
19013.48 163
19014.79 191
19016.09 173
19017.39 152
19018.70 174
19020.00 175
19021.30 194
19022.61 173
19023.91 185
19025.22 172
19026.52 183
19027.82 149
19029.13 130
19030.43 164
19031.73 198
19033.04 184
19034.34 176
19035.65 150
19036.95 152
19038.25 168
19039.56 160
19040.86 158
19042.17 183
19043.47 166
19044.78 156
19046.08 159
19047.38 167
19048.69 180
19049.99 170
19051.30 176
19052.60 163
19053.91 178
19055.21 161
19056.52 181
19057.82 171
19059.13 193
19060.43 179
19061.74 173
19063.04 192
19064.35 145
19065.65 146
19066.96 172
19068.26 165
19069.57 185
19070.87 163
19072.18 162
19073.48 155
19074.79 194
19076.09 152
19077.40 142
19078.70 166
19080.01 178
19081.32 201
19082.62 182
19083.93 174
19085.23 170
19086.54 183
19087.84 179
19089.15 149
19090.46 172
19091.76 182
19093.07 163
19094.37 164
19095.68 178
19096.99 169
19098.29 146
19099.60 151
19100.90 173
19102.21 144
19103.52 146
19104.82 165
19106.13 166
19107.44 151
19108.74 165
19110.05 182
19111.36 182
19112.66 179
19113.97 175
19115.28 160
19116.58 183
19117.89 161
19119.20 186
19120.50 164
19121.81 151
19123.12 152
19124.43 173
19125.73 163
19127.04 172
19128.35 172
19129.65 162
19130.96 183
19132.27 188
19133.58 188
19134.88 187
19136.19 168
19137.50 161
19138.81 169
19140.11 139
19141.42 182
19142.73 197
19144.04 163
19145.34 153
19146.65 170
19147.96 167
19149.27 163
19150.58 178
19151.88 147
19153.19 178
19154.50 179
19155.81 202
19157.12 198
19158.42 162
19159.73 186
19161.04 156
19162.35 183
19163.66 189
19164.97 187
19166.28 176
19167.58 163
19168.89 173
19170.20 185
19171.51 180
19172.82 166
19174.13 160
19175.44 168
19176.75 136
19178.05 170
19179.36 186
19180.67 174
19181.98 186
19183.29 212
19184.60 175
19185.91 169
19187.22 177
19188.53 149
19189.84 165
19191.15 166
19192.46 169
19193.76 141
19195.07 148
19196.38 168
19197.69 188
19199.00 178
19200.31 159
19201.62 147
19202.93 169
19204.24 177
19205.55 179
19206.86 192
19208.17 189
19209.48 207
19210.79 151
19212.10 134
19213.41 153
19214.72 166
19216.03 173
19217.34 174
19218.65 169
19219.96 144
19221.27 153
19222.58 157
19223.89 161
19225.20 207
19226.52 187
19227.83 165
19229.14 170
19230.45 156
19231.76 183
19233.07 155
19234.38 195
19235.69 186
19237.00 189
19238.31 182
19239.62 165
19240.93 184
19242.25 166
19243.56 160
19244.87 170
19246.18 174
19247.49 163
19248.80 149
19250.11 151
19251.42 164
19252.74 184
19254.05 167
19255.36 161
19256.67 163
19257.98 159
19259.29 174
19260.61 163
19261.92 191
19263.23 206
19264.54 170
19265.85 148
19267.17 164
19268.48 160
19269.79 167
19271.10 172
19272.41 191
19273.73 154
19275.04 172
19276.35 170
19277.66 196
19278.98 184
19280.29 156
19281.60 153
19282.91 154
19284.23 156
19285.54 155
19286.85 197
19288.16 180
19289.48 159
19290.79 142
19292.10 152
19293.41 180
19294.73 184
19296.04 178
19297.35 174
19298.67 163
19299.98 171
19301.29 181
19302.61 168
19303.92 193
19305.23 176
19306.55 141
19307.86 181
19309.17 185
19310.49 168
19311.80 197
19313.11 197
19314.43 155
19315.74 174
19317.05 180
19318.37 159
19319.68 168
19320.99 172
19322.31 186
19323.62 178
19324.94 150
19326.25 157
19327.56 145
19328.88 186
19330.19 186
19331.51 162
19332.82 187
19334.14 182
19335.45 179
19336.76 198
19338.08 178
19339.39 165
19340.71 180
19342.02 167
19343.34 183
19344.65 178
19345.97 167
19347.28 164
19348.59 174
19349.91 167
19351.22 207
19352.54 172
19353.85 183
19355.17 171
19356.48 159
19357.80 169
19359.11 197
19360.43 154
19361.74 175
19363.06 155
19364.38 168
19365.69 184
19367.01 181
19368.32 167
19369.64 197
19370.95 180
19372.27 188
19373.58 177
19374.90 160
19376.21 188
19377.53 164
19378.85 168
19380.16 159
19381.48 142
19382.79 170
19384.11 202
19385.43 161
19386.74 159
19388.06 175
19389.37 183
19390.69 183
19392.01 149
19393.32 145
19394.64 160
19395.96 170
19397.27 170
19398.59 158
19399.91 182
19401.22 189
19402.54 192
19403.85 204
19405.17 184
19406.49 203
19407.80 196
19409.12 198
19410.44 190
19411.76 184
19413.07 219
19414.39 191
19415.71 186
19417.02 171
19418.34 190
19419.66 214
19420.98 172
19422.29 172
19423.61 162
19424.93 173
19426.24 181
19427.56 164
19428.88 195
19430.20 175
19431.51 160
19432.83 163
19434.15 179
19435.47 177
19436.79 155
19438.10 189
19439.42 186
19440.74 174
19442.06 166
19443.37 163
19444.69 176
19446.01 207
19447.33 179
19448.65 186
19449.97 181
19451.28 197
19452.60 189
19453.92 188
19455.24 170
19456.56 174
19457.88 193
19459.19 183
19460.51 200
19461.83 173
19463.15 154
19464.47 175
19465.79 182
19467.11 177
19468.42 191
19469.74 202
19471.06 179
19472.38 168
19473.70 159
19475.02 180
19476.34 178
19477.66 186
19478.98 166
19480.30 138
19481.62 164
19482.93 207
19484.25 225
19485.57 214
19486.89 197
19488.21 190
19489.53 182
19490.85 193
19492.17 187
19493.49 172
19494.81 178
19496.13 161
19497.45 184
19498.77 168
19500.09 184
19501.41 187
19502.73 170
19504.05 193
19505.37 141
19506.69 177
19508.01 205
19509.33 177
19510.65 196
19511.97 190
19513.29 183
19514.61 173
19515.93 187
19517.25 182
19518.57 168
19519.89 208
19521.21 183
19522.54 175
19523.86 194
19525.18 193
19526.50 186
19527.82 147
19529.14 144
19530.46 156
19531.78 170
19533.10 169
19534.42 169
19535.74 176
19537.07 176
19538.39 160
19539.71 177
19541.03 179
19542.35 179
19543.67 150
19544.99 172
19546.31 192
19547.64 186
19548.96 156
19550.28 194
19551.60 163
19552.92 203
19554.24 169
19555.57 197
19556.89 179
19558.21 192
19559.53 177
19560.85 146
19562.18 179
19563.50 150
19564.82 188
19566.14 155
19567.46 158
19568.79 170
19570.11 191
19571.43 165
19572.75 177
19574.08 186
19575.40 183
19576.72 157
19578.04 195
19579.37 186
19580.69 155
19582.01 194
19583.33 198
19584.66 186
19585.98 165
19587.30 163
19588.63 159
19589.95 180
19591.27 162
19592.59 197
19593.92 214
19595.24 208
19596.56 209
19597.89 201
19599.21 168
19600.53 191
19601.86 141
19603.18 169
19604.50 179
19605.83 165
19607.15 163
19608.47 171
19609.80 193
19611.12 181
19612.45 158
19613.77 165
19615.09 163
19616.42 172
19617.74 183
19619.06 173
19620.39 215
19621.71 206
19623.04 161
19624.36 204
19625.69 219
19627.01 179
19628.33 187
19629.66 173
19630.98 180
19632.31 192
19633.63 215
19634.96 179
19636.28 185
19637.60 184
19638.93 201
19640.25 209
19641.58 182
19642.90 182
19644.23 166
19645.55 168
19646.88 169
19648.20 182
19649.53 196
19650.85 181
19652.18 175
19653.50 211
19654.83 169
19656.15 174
19657.48 203
19658.80 188
19660.13 208
19661.45 181
19662.78 174
19664.11 203
19665.43 213
19666.76 175
19668.08 171
19669.41 181
19670.73 196
19672.06 158
19673.39 172
19674.71 194
19676.04 205
19677.36 217
19678.69 164
19680.01 213
19681.34 186
19682.67 171
19683.99 159
19685.32 191
19686.65 187
19687.97 191
19689.30 189
19690.62 172
19691.95 198
19693.28 166
19694.60 191
19695.93 185
19697.26 181
19698.58 168
19699.91 185
19701.24 203
19702.56 205
19703.89 175
19705.22 203
19706.54 182
19707.87 213
19709.20 169
19710.53 180
19711.85 195
19713.18 223
19714.51 176
19715.83 152
19717.16 172
19718.49 162
19719.82 202
19721.14 209
19722.47 177
19723.80 193
19725.13 197
19726.45 163
19727.78 180
19729.11 163
19730.44 154
19731.76 171
19733.09 152
19734.42 170
19735.75 172
19737.08 170
19738.40 153
19739.73 160
19741.06 169
19742.39 176
19743.72 185
19745.04 180
19746.37 151
19747.70 188
19749.03 181
19750.36 173
19751.69 185
19753.01 192
19754.34 175
19755.67 202
19757.00 189
19758.33 156
19759.66 190
19760.99 189
19762.31 155
19763.64 177
19764.97 175
19766.30 178
19767.63 167
19768.96 165
19770.29 182
19771.62 181
19772.95 153
19774.28 162
19775.60 195
19776.93 178
19778.26 172
19779.59 194
19780.92 174
19782.25 196
19783.58 161
19784.91 185
19786.24 166
19787.57 175
19788.90 188
19790.23 181
19791.56 164
19792.89 171
19794.22 160
19795.55 165
19796.88 167
19798.21 174
19799.54 192
19800.87 207
19802.20 180
19803.53 176
19804.86 182
19806.19 174
19807.52 170
19808.85 166
19810.18 179
19811.51 183
19812.84 218
19814.17 181
19815.50 180
19816.83 197
19818.16 150
19819.49 156
19820.83 149
19822.16 152
19823.49 150
19824.82 160
19826.15 196
19827.48 177
19828.81 188
19830.14 174
19831.47 160
19832.80 187
19834.14 184
19835.47 184
19836.80 202
19838.13 186
19839.46 168
19840.79 157
19842.12 182
19843.46 177
19844.79 179
19846.12 191
19847.45 206
19848.78 191
19850.11 178
19851.45 173
19852.78 186
19854.11 188
19855.44 168
19856.77 166
19858.11 175
19859.44 190
19860.77 198
19862.10 172
19863.43 176
19864.77 162
19866.10 187
19867.43 206
19868.76 217
19870.10 165
19871.43 189
19872.76 190
19874.09 170
19875.43 181
19876.76 159
19878.09 180
19879.42 184
19880.76 157
19882.09 158
19883.42 165
19884.75 186
19886.09 205
19887.42 177
19888.75 212
19890.09 215
19891.42 231
19892.75 228
19894.09 204
19895.42 163
19896.75 206
19898.09 189
19899.42 198
19900.75 163
19902.09 160
19903.42 205
19904.75 199
19906.09 161
19907.42 190
19908.75 179
19910.09 171
19911.42 170
19912.76 178
19914.09 181
19915.42 172
19916.76 179
19918.09 173
19919.43 196
19920.76 207
19922.09 193
19923.43 212
19924.76 194
19926.10 171
19927.43 158
19928.77 163
19930.10 184
19931.43 197
19932.77 182
19934.10 200
19935.44 183
19936.77 182
19938.11 184
19939.44 210
19940.78 176
19942.11 187
19943.45 180
19944.78 201
19946.12 183
19947.45 200
19948.79 192
19950.12 207
19951.46 183
19952.79 176
19954.13 175
19955.46 181
19956.80 191
19958.13 175
19959.47 191
19960.80 183
19962.14 169
19963.48 208
19964.81 185
19966.15 195
19967.48 172
19968.82 175
19970.15 181
19971.49 185
19972.83 158
19974.16 194
19975.50 204
19976.83 180
19978.17 185
19979.51 191
19980.84 206
19982.18 172
19983.51 136
19984.85 168
19986.19 203
19987.52 175
19988.86 182
19990.20 223
19991.53 202
19992.87 206
19994.21 187
19995.54 193
19996.88 187
19998.22 174
19999.55 208
20000.89 202
20002.23 174
20003.56 190
20004.90 205
20006.24 197
20007.57 213
20008.91 192
20010.25 222
20011.59 215
20012.92 190
20014.26 214
20015.60 207
20016.94 218
20018.27 207
20019.61 232
20020.95 194
20022.28 183
20023.62 211
20024.96 175
20026.30 175
20027.64 180
20028.97 178
20030.31 165
20031.65 180
20032.99 172
20034.32 183
20035.66 184
20037.00 216
20038.34 179
20039.68 171
20041.02 180
20042.35 212
20043.69 204
20045.03 203
20046.37 173
20047.71 169
20049.05 214
20050.38 213
20051.72 225
20053.06 203
20054.40 192
20055.74 183
20057.08 207
20058.42 187
20059.75 201
20061.09 182
20062.43 189
20063.77 188
20065.11 180
20066.45 192
20067.79 176
20069.13 203
20070.47 198
20071.81 179
20073.14 186
20074.48 188
20075.82 178
20077.16 174
20078.50 178
20079.84 192
20081.18 189
20082.52 180
20083.86 183
20085.20 201
20086.54 199
20087.88 179
20089.22 190
20090.56 200
20091.90 199
20093.24 180
20094.58 166
20095.92 172
20097.26 180
20098.60 177
20099.94 197
20101.28 194
20102.62 178
20103.96 236
20105.30 201
20106.64 192
20107.98 207
20109.32 210
20110.66 195
20112.00 204
20113.34 214
20114.68 172
20116.02 166
20117.36 178
20118.71 170
20120.05 178
20121.39 183
20122.73 169
20124.07 182
20125.41 182
20126.75 204
20128.09 183
20129.43 182
20130.77 185
20132.12 189
20133.46 144
20134.80 179
20136.14 158
20137.48 178
20138.82 177
20140.16 207
20141.51 181
20142.85 188
20144.19 191
20145.53 184
