# Supplementary material for: MALDI-TOF MS typing enables the classification of brewing yeasts of the genus Saccharomyces to major beer styles
Source: PLoS One. 2017 Aug 9;12(8):e0181694. doi: 10.1371/journal.pone.0181694 (PMC5549903; doi:10.1371/journal.pone.0181694)
Supplement: S2 File — The directory includes 90 raw files and was zipped to “.zip”; the folder has three strains with 30 spectra per strain; S1 Text explains the raw files with an example and Table 1 represents the yeast strains used within the experiment. (ZIP) [file pone.0181694.s005.zip › 4-6/30254-165-OG-Koe-Ale-YPG-18h-E-E_2015-10-07__0_B4_1.dat]

2001.30 2699
2001.72 2808
2002.14 2749
2002.57 2449
2002.99 2568
2003.41 2604
2003.83 2894
2004.25 2563
2004.67 2704
2005.10 2756
2005.52 2831
2005.94 2828
2006.36 3073
2006.78 3030
2007.21 2763
2007.63 2840
2008.05 2660
2008.47 2816
2008.89 3017
2009.32 3097
2009.74 3150
2010.16 3339
2010.58 3082
2011.01 2976
2011.43 3032
2011.85 3082
2012.27 2997
2012.70 3009
2013.12 2906
2013.54 2738
2013.96 2624
2014.39 2680
2014.81 2523
2015.23 2756
2015.66 2763
2016.08 2670
2016.50 2834
2016.93 3117
2017.35 2820
2017.77 2708
2018.19 2786
2018.62 2821
2019.04 2738
2019.46 2860
2019.89 2760
2020.31 2829
2020.73 2798
2021.16 3326
2021.58 3067
2022.01 3062
2022.43 2846
2022.85 2884
2023.28 2840
2023.70 2801
2024.12 2928
2024.55 3023
2024.97 2845
2025.40 3019
2025.82 2711
2026.24 2497
2026.67 2672
2027.09 2831
2027.52 2778
2027.94 2695
2028.37 2669
2028.79 2559
2029.21 2693
2029.64 2753
2030.06 2584
2030.49 2647
2030.91 2963
2031.34 2908
2031.76 2897
2032.19 2676
2032.61 2871
2033.04 2682
2033.46 2795
2033.88 2847
2034.31 2961
2034.73 3151
2035.16 3095
2035.58 3002
2036.01 3036
2036.43 2842
2036.86 2871
2037.29 2801
2037.71 2836
2038.14 2886
2038.56 2792
2038.99 3024
2039.41 2925
2039.84 2840
2040.26 2858
2040.69 2892
2041.11 2656
2041.54 2554
2041.97 2627
2042.39 2666
2042.82 2726
2043.24 2770
2043.67 2669
2044.09 2515
2044.52 2561
2044.95 2700
2045.37 2582
2045.80 2691
2046.22 2737
2046.65 2689
2047.08 2517
2047.50 2699
2047.93 2997
2048.36 2855
2048.78 2692
2049.21 2943
2049.64 2709
2050.06 2650
2050.49 2899
2050.92 2766
2051.34 2665
2051.77 2774
2052.20 2726
2052.62 2669
2053.05 2902
2053.48 2743
2053.90 2900
2054.33 2841
2054.76 2568
2055.18 2581
2055.61 2692
2056.04 2569
2056.47 2897
2056.89 2885
2057.32 2850
2057.75 2822
2058.17 2891
2058.60 2788
2059.03 2650
2059.46 2700
2059.88 2686
2060.31 2634
2060.74 2628
2061.17 2578
2061.60 2635
2062.02 2694
2062.45 2746
2062.88 2849
2063.31 2845
2063.74 2755
2064.16 2865
2064.59 3233
2065.02 2938
2065.45 3243
2065.88 3206
2066.30 3087
2066.73 3162
2067.16 2944
2067.59 2880
2068.02 2996
2068.45 2981
2068.87 2929
2069.30 2702
2069.73 2720
2070.16 2666
2070.59 2685
2071.02 2714
2071.45 2738
2071.87 2613
2072.30 2625
2072.73 2715
2073.16 2846
2073.59 2838
2074.02 2636
2074.45 2699
2074.88 2834
2075.31 2838
2075.74 2980
2076.17 2727
2076.59 2832
2077.02 2642
2077.45 2774
2077.88 2922
2078.31 2758
2078.74 2627
2079.17 2813
2079.60 3035
2080.03 2950
2080.46 2953
2080.89 2940
2081.32 3203
2081.75 3147
2082.18 3090
2082.61 3110
2083.04 3113
2083.47 2897
2083.90 2862
2084.33 2765
2084.76 2678
2085.19 2716
2085.62 2714
2086.05 2816
2086.48 2588
2086.91 2784
2087.34 2771
2087.77 2753
2088.20 2779
2088.63 2907
2089.06 2849
2089.49 2789
2089.93 2886
2090.36 2617
2090.79 2648
2091.22 2593
2091.65 2739
2092.08 2772
2092.51 2689
2092.94 2800
2093.37 2946
2093.80 2728
2094.23 2633
2094.67 2700
2095.10 2728
2095.53 2758
2095.96 2835
2096.39 2757
2096.82 2695
2097.25 2613
2097.68 2542
2098.12 2703
2098.55 2714
2098.98 2732
2099.41 2706
2099.84 2731
2100.27 2524
2100.71 2573
2101.14 2543
2101.57 2536
2102.00 2633
2102.43 2566
2102.87 2748
2103.30 3028
2103.73 2861
2104.16 2810
2104.59 2571
2105.03 2627
2105.46 2594
2105.89 2710
2106.32 2821
2106.76 2878
2107.19 2718
2107.62 3015
2108.05 2778
2108.49 2839
2108.92 2829
2109.35 2864
2109.78 2874
2110.22 2867
2110.65 2940
2111.08 2849
2111.52 2622
2111.95 2582
2112.38 2628
2112.81 2661
2113.25 2902
2113.68 2760
2114.11 2632
2114.55 2647
2114.98 2571
2115.41 2448
2115.85 2686
2116.28 2625
2116.71 2654
2117.15 2961
2117.58 2726
2118.01 2772
2118.45 2782
2118.88 2617
2119.32 2641
2119.75 2620
2120.18 2656
2120.62 2666
2121.05 2909
2121.48 2902
2121.92 2804
2122.35 2702
2122.79 2864
2123.22 3084
2123.65 2733
2124.09 2659
2124.52 2845
2124.96 2871
2125.39 2704
2125.83 2650
2126.26 2624
2126.70 2961
2127.13 3180
2127.56 2884
2128.00 2944
2128.43 2610
2128.87 2592
2129.30 2714
2129.74 2789
2130.17 2886
2130.61 2845
2131.04 3034
2131.48 2931
2131.91 2961
2132.35 2992
2132.78 2895
2133.22 2962
2133.65 2856
2134.09 2831
2134.52 2880
2134.96 2896
2135.39 2941
2135.83 2912
2136.26 2930
2136.70 3141
2137.14 3104
2137.57 3044
2138.01 2885
2138.44 2954
2138.88 2999
2139.31 2857
2139.75 2822
2140.19 2750
2140.62 2844
2141.06 2891
2141.49 2950
2141.93 2715
2142.37 2584
2142.80 2459
2143.24 2563
2143.67 2454
2144.11 2580
2144.55 2705
2144.98 2624
2145.42 2628
2145.86 2755
2146.29 2699
2146.73 2625
2147.16 2656
2147.60 2629
2148.04 2739
2148.47 2744
2148.91 2764
2149.35 2847
2149.79 3080
2150.22 3184
2150.66 2906
2151.10 3169
2151.53 3069
2151.97 3041
2152.41 3275
2152.84 3199
2153.28 3089
2153.72 3006
2154.16 3101
2154.59 2832
2155.03 2637
2155.47 2637
2155.91 2781
2156.34 2571
2156.78 2469
2157.22 2708
2157.66 2596
2158.09 2622
2158.53 2641
2158.97 2731
2159.41 2802
2159.84 2583
2160.28 2597
2160.72 2755
2161.16 2934
2161.60 2743
2162.03 2729
2162.47 2926
2162.91 2835
2163.35 2849
2163.79 2849
2164.22 2884
2164.66 2980
2165.10 2739
2165.54 2776
2165.98 2729
2166.42 2884
2166.86 2810
2167.29 2723
2167.73 2883
2168.17 2790
2168.61 2921
2169.05 2711
2169.49 2781
2169.93 2990
2170.37 2852
2170.80 2947
2171.24 2994
2171.68 2853
2172.12 2767
2172.56 2783
2173.00 2983
2173.44 2884
2173.88 2863
2174.32 2758
2174.76 2733
2175.20 2940
2175.64 2995
2176.08 2909
2176.51 3032
2176.95 3125
2177.39 3017
2177.83 3091
2178.27 3022
2178.71 3023
2179.15 2944
2179.59 3015
2180.03 2875
2180.47 2839
2180.91 2641
2181.35 2579
2181.79 2841
2182.23 2906
2182.67 2728
2183.11 2745
2183.55 2837
2183.99 2615
2184.43 2578
2184.87 2575
2185.31 2578
2185.76 2728
2186.20 2477
2186.64 2709
2187.08 2803
2187.52 2713
2187.96 2957
2188.40 2750
2188.84 2908
2189.28 2966
2189.72 2896
2190.16 2968
2190.60 2980
2191.04 3001
2191.49 2896
2191.93 2949
2192.37 2846
2192.81 2803
2193.25 2818
2193.69 2918
2194.13 2957
2194.57 2860
2195.02 2759
2195.46 2777
2195.90 2917
2196.34 2797
2196.78 2840
2197.22 2839
2197.66 2767
2198.11 3050
2198.55 2888
2198.99 2787
2199.43 2754
2199.87 2665
2200.32 2727
2200.76 2756
2201.20 2672
2201.64 2658
2202.08 2728
2202.53 2935
2202.97 2890
2203.41 2736
2203.85 2616
2204.29 2703
2204.74 2826
2205.18 2620
2205.62 2897
2206.06 2860
2206.51 2546
2206.95 2594
2207.39 2729
2207.83 2768
2208.28 2866
2208.72 3145
2209.16 2973
2209.61 3038
2210.05 2938
2210.49 2912
2210.93 2815
2211.38 2792
2211.82 2747
2212.26 2728
2212.71 2775
2213.15 2764
2213.59 2700
2214.04 3004
2214.48 2907
2214.92 2867
2215.37 2956
2215.81 2987
2216.25 2607
2216.70 2513
2217.14 2634
2217.59 2756
2218.03 2645
2218.47 2533
2218.92 2633
2219.36 2653
2219.80 2484
2220.25 2649
2220.69 2476
2221.14 2532
2221.58 2490
2222.02 2481
2222.47 2836
2222.91 2724
2223.36 2707
2223.80 2712
2224.25 2597
2224.69 2820
2225.13 2841
2225.58 2760
2226.02 2843
2226.47 2991
2226.91 2883
2227.36 2885
2227.80 2919
2228.25 2908
2228.69 3127
2229.14 3042
2229.58 2927
2230.03 2993
2230.47 3002
2230.92 3118
2231.36 3051
2231.81 3081
2232.25 3257
2232.70 3020
2233.14 3098
2233.59 3097
2234.03 3067
2234.48 3118
2234.92 3312
2235.37 3445
2235.81 3037
2236.26 2931
2236.70 2906
2237.15 2951
2237.60 2919
2238.04 2875
2238.49 2945
2238.93 2849
2239.38 2778
2239.83 2570
2240.27 2602
2240.72 2612
2241.16 2633
2241.61 2621
2242.06 2540
2242.50 2587
2242.95 2640
2243.39 2534
2243.84 2456
2244.29 2325
2244.73 2356
2245.18 2412
2245.63 2532
2246.07 2513
2246.52 2538
2246.97 2456
2247.41 2504
2247.86 2590
2248.31 2658
2248.75 2487
2249.20 2353
2249.65 2515
2250.09 2709
2250.54 2662
2250.99 2723
2251.43 2732
2251.88 2667
2252.33 2653
2252.78 2897
2253.22 2839
2253.67 2613
2254.12 2739
2254.56 2506
2255.01 2565
2255.46 2560
2255.91 2623
2256.35 2731
2256.80 2665
2257.25 2350
2257.70 2389
2258.14 2449
2258.59 2250
2259.04 2347
2259.49 2442
2259.94 2447
2260.38 2269
2260.83 2494
2261.28 2663
2261.73 2848
2262.18 2639
2262.62 2919
2263.07 2848
2263.52 2810
2263.97 2883
2264.42 2871
2264.87 2807
2265.31 2636
2265.76 2701
2266.21 2867
2266.66 2914
2267.11 2657
2267.56 2916
2268.01 2852
2268.45 2805
2268.90 2839
2269.35 2925
2269.80 2885
2270.25 3016
2270.70 3186
2271.15 3218
2271.60 3078
2272.05 3033
2272.49 3217
2272.94 3035
2273.39 3151
2273.84 3048
2274.29 2956
2274.74 2909
2275.19 2854
2275.64 2903
2276.09 2936
2276.54 2824
2276.99 2656
2277.44 2759
2277.89 2825
2278.34 2767
2278.79 2561
2279.24 2508
2279.69 2650
2280.14 2759
2280.59 2624
2281.04 2586
2281.49 2697
2281.94 2683
2282.39 2682
2282.84 2442
2283.29 2630
2283.74 2623
2284.19 2476
2284.64 2550
2285.09 2848
2285.54 2584
2285.99 2533
2286.44 2620
2286.89 2590
2287.34 2652
2287.79 2951
2288.24 3017
2288.69 3085
2289.14 3284
2289.59 3249
2290.05 3462
2290.50 3670
2290.95 3772
2291.40 3897
2291.85 3753
2292.30 3867
2292.75 4186
2293.20 4115
2293.65 4290
2294.11 4002
2294.56 3775
2295.01 3783
2295.46 3645
2295.91 3489
2296.36 3294
2296.81 3135
2297.27 3206
2297.72 3207
2298.17 3252
2298.62 3006
2299.07 2841
2299.52 2703
2299.98 2554
2300.43 2675
2300.88 2669
2301.33 2749
2301.78 2793
2302.24 2865
2302.69 2789
2303.14 2671
2303.59 2541
2304.04 2640
2304.50 2473
2304.95 2656
2305.40 2678
2305.85 2582
2306.31 2563
2306.76 2688
2307.21 2695
2307.66 2713
2308.12 2946
2308.57 2981
2309.02 3107
2309.48 3127
2309.93 3267
2310.38 3376
2310.83 3659
2311.29 3602
2311.74 3720
2312.19 3530
2312.65 3683
2313.10 3502
2313.55 3350
2314.01 3223
2314.46 3173
2314.91 3293
2315.37 3131
2315.82 2994
2316.27 2967
2316.73 2964
2317.18 2542
2317.63 2612
2318.09 2820
2318.54 2862
2318.99 2867
2319.45 2825
2319.90 2867
2320.36 2875
2320.81 2930
2321.26 2948
2321.72 2831
2322.17 2822
2322.63 2821
2323.08 2711
2323.53 2995
2323.99 2975
2324.44 2992
2324.90 2855
2325.35 2831
2325.80 2880
2326.26 2863
2326.71 2915
2327.17 2889
2327.62 2951
2328.08 3161
2328.53 3101
2328.99 3177
2329.44 3141
2329.90 3067
2330.35 3303
2330.81 3457
2331.26 3289
2331.72 3196
2332.17 2994
2332.63 3065
2333.08 2904
2333.54 2830
2333.99 3179
2334.45 2898
2334.90 2805
2335.36 2756
2335.81 2618
2336.27 2796
2336.72 2799
2337.18 2765
2337.63 2955
2338.09 2620
2338.55 2629
2339.00 2874
2339.46 2918
2339.91 3028
2340.37 2883
2340.82 2721
2341.28 2591
2341.74 2526
2342.19 2694
2342.65 2630
2343.10 2743
2343.56 2610
2344.02 2603
2344.47 2712
2344.93 2499
2345.39 2682
2345.84 2957
2346.30 2717
2346.75 2930
2347.21 2946
2347.67 2785
2348.12 2860
2348.58 3050
2349.04 3054
2349.49 3122
2349.95 2856
2350.41 2911
2350.86 3255
2351.32 3067
2351.78 2886
2352.23 2797
2352.69 3011
2353.15 2899
2353.61 2841
2354.06 3128
2354.52 2966
2354.98 2827
2355.43 2868
2355.89 2728
2356.35 2975
2356.81 2802
2357.26 2841
2357.72 2982
2358.18 2812
2358.64 2846
2359.09 2766
2359.55 2725
2360.01 2793
2360.47 2759
2360.93 2716
2361.38 2688
2361.84 2770
2362.30 2711
2362.76 2723
2363.22 2933
2363.67 3042
2364.13 2935
2364.59 2868
2365.05 2820
2365.51 2968
2365.96 3038
2366.42 3185
2366.88 3001
2367.34 2903
2367.80 2941
2368.26 3135
2368.72 3239
2369.17 2823
2369.63 2840
2370.09 3071
2370.55 2851
2371.01 2738
2371.47 2633
2371.93 2831
2372.39 2832
2372.84 2754
2373.30 2767
2373.76 2692
2374.22 2911
2374.68 2852
2375.14 2889
2375.60 2833
2376.06 2810
2376.52 2929
2376.98 2887
2377.44 3052
2377.90 3099
2378.36 3147
2378.81 3077
2379.27 2837
2379.73 2821
2380.19 2797
2380.65 2771
2381.11 2862
2381.57 2734
2382.03 2651
2382.49 2752
2382.95 2654
2383.41 2738
2383.87 2635
2384.33 2650
2384.79 2734
2385.25 2804
2385.71 2826
2386.17 2821
2386.63 2804
2387.09 2725
2387.55 2660
2388.01 2628
2388.48 2742
2388.94 2660
2389.40 3048
2389.86 3086
2390.32 2986
2390.78 3096
2391.24 3055
2391.70 2964
2392.16 2948
2392.62 3010
2393.08 2966
2393.54 3063
2394.00 2857
2394.47 2910
2394.93 2907
2395.39 2821
2395.85 2734
2396.31 2699
2396.77 2623
2397.23 2618
2397.69 2686
2398.16 2744
2398.62 2748
2399.08 2697
2399.54 2664
2400.00 2603
2400.46 2767
2400.92 2600
2401.39 2699
2401.85 2560
2402.31 2453
2402.77 2549
2403.23 2563
2403.70 2436
2404.16 2502
2404.62 2647
2405.08 2636
2405.54 2557
2406.01 2572
2406.47 2710
2406.93 2640
2407.39 2751
2407.86 2770
2408.32 2681
2408.78 2618
2409.24 2632
2409.71 2580
2410.17 2787
2410.63 2558
2411.09 2408
2411.56 2599
2412.02 2705
2412.48 2641
2412.94 2481
2413.41 2528
2413.87 2601
2414.33 2558
2414.80 2605
2415.26 2698
2415.72 2618
2416.19 2790
2416.65 2773
2417.11 2709
2417.57 2838
2418.04 2908
2418.50 2921
2418.96 2695
2419.43 2773
2419.89 2695
2420.36 2549
2420.82 2786
2421.28 2917
2421.75 2870
2422.21 2774
2422.67 2764
2423.14 2750
2423.60 2719
2424.07 2612
2424.53 2720
2424.99 2781
2425.46 2513
2425.92 2650
2426.39 2649
2426.85 2550
2427.31 2498
2427.78 2530
2428.24 2495
2428.71 2387
2429.17 2558
2429.64 2655
2430.10 2630
2430.56 2382
2431.03 2536
2431.49 2478
2431.96 2520
2432.42 2527
2432.89 2496
2433.35 2573
2433.82 2814
2434.28 2567
2434.75 2395
2435.21 2426
2435.68 2404
2436.14 2556
2436.61 2744
2437.07 2631
2437.54 2525
2438.00 2601
2438.47 2813
2438.93 2812
2439.40 2905
2439.86 2849
2440.33 3001
2440.80 2895
2441.26 3107
2441.73 3143
2442.19 3172
2442.66 3067
2443.12 3037
2443.59 2854
2444.06 3102
2444.52 3009
2444.99 2893
2445.45 3000
2445.92 3037
2446.38 2893
2446.85 2935
2447.32 2597
2447.78 2658
2448.25 2508
2448.72 2629
2449.18 2466
2449.65 2545
2450.11 2677
2450.58 2610
2451.05 2489
2451.51 2534
2451.98 2572
2452.45 2516
2452.91 2826
2453.38 2678
2453.85 2696
2454.31 2899
2454.78 2789
2455.25 2792
2455.71 2567
2456.18 2522
2456.65 2475
2457.12 2524
2457.58 2564
2458.05 2466
2458.52 2720
2458.98 2467
2459.45 2548
2459.92 2615
2460.39 2492
2460.85 2582
2461.32 2493
2461.79 2607
2462.26 2627
2462.72 2485
2463.19 2620
2463.66 2554
2464.13 2542
2464.59 2784
2465.06 2526
2465.53 2536
2466.00 2708
2466.47 2546
2466.93 2474
2467.40 2642
2467.87 2768
2468.34 2718
2468.81 2711
2469.27 2757
2469.74 2777
2470.21 2717
2470.68 2696
2471.15 2495
2471.62 2667
2472.09 2271
2472.55 2349
2473.02 2427
2473.49 2351
2473.96 2477
2474.43 2618
2474.90 2451
2475.37 2681
2475.83 2443
2476.30 2556
2476.77 2611
2477.24 2616
2477.71 2590
2478.18 2560
2478.65 2618
2479.12 2664
2479.59 2475
2480.06 2521
2480.53 2584
2480.99 2619
2481.46 2608
2481.93 2602
2482.40 2592
2482.87 2617
2483.34 2579
2483.81 2472
2484.28 2695
2484.75 2405
2485.22 2507
2485.69 2481
2486.16 2422
2486.63 2572
2487.10 2540
2487.57 2594
2488.04 2752
2488.51 2577
2488.98 2513
2489.45 2436
2489.92 2707
2490.39 2649
2490.86 2525
2491.33 2709
2491.80 2720
2492.27 2664
2492.74 2633
2493.21 2798
2493.68 2706
2494.15 2560
2494.62 2636
2495.10 2835
2495.57 2831
2496.04 2816
2496.51 2926
2496.98 2840
2497.45 2804
2497.92 2721
2498.39 2769
2498.86 2598
2499.33 2629
2499.80 2613
2500.28 2566
2500.75 2455
2501.22 2323
2501.69 2571
2502.16 2297
2502.63 2370
2503.10 2437
2503.57 2326
2504.05 2447
2504.52 2253
2504.99 2396
2505.46 2555
2505.93 2390
2506.40 2346
2506.88 2568
2507.35 2588
2507.82 2529
2508.29 2450
2508.76 2413
2509.24 2630
2509.71 2644
2510.18 2486
2510.65 2578
2511.12 2544
2511.60 2569
2512.07 2626
2512.54 2579
2513.01 2821
2513.49 2652
2513.96 2675
2514.43 2542
2514.90 2491
2515.38 2411
2515.85 2665
2516.32 2722
2516.79 2631
2517.27 2645
2517.74 2528
2518.21 2572
2518.68 2652
2519.16 2738
2519.63 2520
2520.10 2528
2520.58 2695
2521.05 2725
2521.52 2650
2522.00 2636
2522.47 2645
2522.94 2580
2523.42 2806
2523.89 2564
2524.36 2484
2524.84 2706
2525.31 2682
2525.78 2626
2526.26 2783
2526.73 2735
2527.20 2624
2527.68 2698
2528.15 2749
2528.63 2777
2529.10 2806
2529.57 2728
2530.05 2911
2530.52 2790
2531.00 2634
2531.47 2656
2531.94 2800
2532.42 2715
2532.89 2611
2533.37 2886
2533.84 2688
2534.32 2682
2534.79 2588
2535.26 2424
2535.74 2380
2536.21 2476
2536.69 2638
2537.16 2746
2537.64 2509
2538.11 2371
2538.59 2536
2539.06 2501
2539.54 2675
2540.01 2671
2540.49 2689
2540.96 2760
2541.44 2877
2541.91 2806
2542.39 2771
2542.86 2665
2543.34 2618
2543.81 2659
2544.29 2637
2544.76 2687
2545.24 2653
2545.71 2412
2546.19 2565
2546.66 2566
2547.14 2539
2547.61 2661
2548.09 2509
2548.57 2516
2549.04 2519
2549.52 2531
2549.99 2500
2550.47 2708
2550.95 2788
2551.42 2694
2551.90 2711
2552.37 2698
2552.85 2744
2553.33 2697
2553.80 2850
2554.28 2834
2554.75 2775
2555.23 2922
2555.71 2740
2556.18 2628
2556.66 2773
2557.14 2843
2557.61 2801
2558.09 2881
2558.57 2653
2559.04 2632
2559.52 2489
2560.00 2683
2560.47 2652
2560.95 2494
2561.43 2543
2561.90 2413
2562.38 2632
2562.86 2581
2563.33 2370
2563.81 2338
2564.29 2387
2564.77 2473
2565.24 2477
2565.72 2466
2566.20 2585
2566.68 2259
2567.15 2214
2567.63 2436
2568.11 2579
2568.59 2540
2569.06 2574
2569.54 2644
2570.02 2661
2570.50 2717
2570.97 2426
2571.45 2559
2571.93 2522
2572.41 2444
2572.89 2512
2573.36 2605
2573.84 2453
2574.32 2450
2574.80 2435
2575.28 2550
2575.75 2549
2576.23 2387
2576.71 2271
2577.19 2344
2577.67 2382
2578.15 2390
2578.62 2451
2579.10 2350
2579.58 2340
2580.06 2204
2580.54 2407
2581.02 2377
2581.50 2336
2581.97 2389
2582.45 2275
2582.93 2294
2583.41 2398
2583.89 2299
2584.37 2527
2584.85 2473
2585.33 2364
2585.81 2314
2586.29 2460
2586.77 2530
2587.24 2516
2587.72 2337
2588.20 2224
2588.68 2635
2589.16 2460
2589.64 2416
2590.12 2537
2590.60 2528
2591.08 2576
2591.56 2565
2592.04 2558
2592.52 2481
2593.00 2483
2593.48 2621
2593.96 2514
2594.44 2543
2594.92 2702
2595.40 2581
2595.88 2680
2596.36 2731
2596.84 2568
2597.32 2513
2597.80 2357
2598.28 2329
2598.76 2346
2599.24 2283
2599.72 2215
2600.20 2473
2600.68 2206
2601.16 2087
2601.64 2238
2602.12 2260
2602.61 2223
2603.09 2286
2603.57 2215
2604.05 2300
2604.53 2356
2605.01 2361
2605.49 2306
2605.97 2210
2606.45 2380
2606.93 2395
2607.42 2322
2607.90 2433
2608.38 2418
2608.86 2264
2609.34 2527
2609.82 2414
2610.30 2397
2610.78 2258
2611.27 2424
2611.75 2594
2612.23 2476
2612.71 2412
2613.19 2318
2613.67 2302
2614.16 2460
2614.64 2434
2615.12 2448
2615.60 2421
2616.08 2570
2616.57 2672
2617.05 2649
2617.53 2776
2618.01 2720
2618.49 2617
2618.98 2547
2619.46 2511
2619.94 2529
2620.42 2631
2620.91 2732
2621.39 2649
2621.87 2463
2622.35 2562
2622.84 2546
2623.32 2501
2623.80 2370
2624.28 2306
2624.77 2402
2625.25 2310
2625.73 2474
2626.21 2371
2626.70 2496
2627.18 2531
2627.66 2389
2628.15 2439
2628.63 2562
2629.11 2649
2629.60 2461
2630.08 2522
2630.56 2523
2631.05 2417
2631.53 2599
2632.01 2622
2632.50 2830
2632.98 2923
2633.46 2829
2633.95 2780
2634.43 2744
2634.91 2584
2635.40 2572
2635.88 2758
2636.37 2649
2636.85 2544
2637.33 2460
2637.82 2482
2638.30 2567
2638.79 2501
2639.27 2229
2639.75 2340
2640.24 2299
2640.72 2490
2641.21 2375
2641.69 2350
2642.18 2369
2642.66 2379
2643.14 2329
2643.63 2472
2644.11 2341
2644.60 2391
2645.08 2298
2645.57 2451
2646.05 2556
2646.54 2570
2647.02 2403
2647.51 2317
2647.99 2624
2648.48 2648
2648.96 2377
2649.45 2486
2649.93 2567
2650.42 2521
2650.90 2610
2651.39 2648
2651.87 2580
2652.36 2548
2652.84 2555
2653.33 2403
2653.81 2637
2654.30 2547
2654.78 2301
2655.27 2413
2655.76 2475
2656.24 2379
2656.73 2560
2657.21 2798
2657.70 2702
2658.18 2828
2658.67 2674
2659.16 2592
2659.64 2383
2660.13 2297
2660.61 2397
2661.10 2403
2661.59 2353
2662.07 2316
2662.56 2345
2663.05 2410
2663.53 2534
2664.02 2372
2664.50 2509
2664.99 2387
2665.48 2097
2665.96 2341
2666.45 2434
2666.94 2373
2667.42 2246
2667.91 2375
2668.40 2331
2668.88 2317
2669.37 2263
2669.86 2218
2670.34 2305
2670.83 2369
2671.32 2435
2671.81 2559
2672.29 2494
2672.78 2544
2673.27 2494
2673.75 2735
2674.24 2823
2674.73 2844
2675.22 3107
2675.70 3045
2676.19 2870
2676.68 2719
2677.17 2958
2677.65 2999
2678.14 3032
2678.63 3013
2679.12 2790
2679.61 2630
2680.09 2604
2680.58 2495
2681.07 2388
2681.56 2528
2682.04 2492
2682.53 2310
2683.02 2414
2683.51 2286
2684.00 2162
2684.49 2370
2684.97 2465
2685.46 2448
2685.95 2579
2686.44 2470
2686.93 2537
2687.42 2506
2687.90 2532
2688.39 2425
2688.88 2293
2689.37 2466
2689.86 2583
2690.35 2420
2690.84 2236
2691.33 2328
2691.81 2369
2692.30 2330
2692.79 2321
2693.28 2454
2693.77 2471
2694.26 2439
2694.75 2240
2695.24 2306
2695.73 2415
2696.22 2384
2696.71 2424
2697.20 2200
2697.68 2342
2698.17 2280
2698.66 2150
2699.15 2245
2699.64 2306
2700.13 2325
2700.62 2431
2701.11 2496
2701.60 2496
2702.09 2411
2702.58 2445
2703.07 2313
2703.56 2365
2704.05 2574
2704.54 2430
2705.03 2405
2705.52 2270
2706.01 2374
2706.50 2388
2706.99 2354
2707.48 2472
2707.97 2251
2708.46 2190
2708.95 2240
2709.44 2336
2709.93 2180
2710.43 2328
2710.92 2306
2711.41 2253
2711.90 2181
2712.39 2388
2712.88 2425
2713.37 2381
2713.86 2295
2714.35 2602
2714.84 2693
2715.33 2474
2715.82 2530
2716.32 2451
2716.81 2228
2717.30 2191
2717.79 2170
2718.28 2179
2718.77 2305
2719.26 2344
2719.76 2251
2720.25 2233
2720.74 2292
2721.23 2282
2721.72 2217
2722.21 2163
2722.70 2362
2723.20 2403
2723.69 2248
2724.18 2286
2724.67 2154
2725.16 2252
2725.66 2269
2726.15 2504
2726.64 2351
2727.13 2233
2727.62 2248
2728.12 2226
2728.61 2278
2729.10 2328
2729.59 2248
2730.09 2201
2730.58 2263
2731.07 2240
2731.56 2155
2732.06 2335
2732.55 2360
2733.04 2488
2733.53 2598
2734.03 2586
2734.52 2416
2735.01 2572
2735.50 2766
2736.00 2532
2736.49 2494
2736.98 2312
2737.48 2405
2737.97 2332
2738.46 2487
2738.96 2521
2739.45 2520
2739.94 2178
2740.44 2424
2740.93 2403
2741.42 2552
2741.92 2251
2742.41 2244
2742.90 2422
2743.40 2478
2743.89 2402
2744.38 2312
2744.88 2395
2745.37 2097
2745.86 2178
2746.36 2275
2746.85 2294
2747.35 2195
2747.84 2260
2748.33 2249
2748.83 2256
2749.32 2336
2749.82 2355
2750.31 2281
2750.81 2443
2751.30 2338
2751.79 2268
2752.29 2422
2752.78 2441
2753.28 2409
2753.77 2228
2754.27 2373
2754.76 2404
2755.26 2387
2755.75 2376
2756.24 2287
2756.74 2424
2757.23 2423
2757.73 2388
2758.22 2383
2758.72 2374
2759.21 2340
2759.71 2396
2760.20 2488
2760.70 2572
2761.19 2456
2761.69 2348
2762.19 2497
2762.68 2478
2763.18 2494
2763.67 2326
2764.17 2464
2764.66 2563
2765.16 2467
2765.65 2299
2766.15 2386
2766.64 2349
2767.14 2414
2767.64 2398
2768.13 2506
2768.63 2733
2769.12 2325
2769.62 2283
2770.12 2555
2770.61 2517
2771.11 2320
2771.60 2498
2772.10 2441
2772.60 2341
2773.09 2370
2773.59 2427
2774.08 2476
2774.58 2590
2775.08 2694
2775.57 2776
2776.07 2799
2776.57 3063
2777.06 3266
2777.56 2983
2778.06 3170
2778.55 3220
2779.05 3185
2779.55 3108
2780.04 2870
2780.54 2814
2781.04 2890
2781.54 2655
2782.03 2827
2782.53 2714
2783.03 2348
2783.52 2322
2784.02 2471
2784.52 2422
2785.02 2318
2785.51 2360
2786.01 2387
2786.51 2521
2787.01 2368
2787.50 2320
2788.00 2424
2788.50 2177
2789.00 2121
2789.49 2120
2789.99 2264
2790.49 2371
2790.99 2181
2791.48 2400
2791.98 2342
2792.48 2306
2792.98 2346
2793.48 2256
2793.97 2311
2794.47 2405
2794.97 2311
2795.47 2406
2795.97 2517
2796.47 2557
2796.96 2590
2797.46 2486
2797.96 2535
2798.46 2381
2798.96 2613
2799.46 2441
2799.96 2442
2800.45 2549
2800.95 2355
2801.45 2549
2801.95 2426
2802.45 2453
2802.95 2413
2803.45 2265
2803.95 2130
2804.45 2258
2804.94 2180
2805.44 2174
2805.94 2174
2806.44 2288
2806.94 2292
2807.44 2410
2807.94 2577
2808.44 2608
2808.94 2771
2809.44 2584
2809.94 2698
2810.44 2707
2810.94 2549
2811.44 2636
2811.94 2775
2812.44 2890
2812.94 2813
2813.44 2595
2813.94 2537
2814.44 2540
2814.94 2700
2815.44 2418
2815.94 2413
2816.44 2366
2816.94 2499
2817.44 2411
2817.94 2602
2818.44 2570
2818.94 2398
2819.44 2339
2819.94 2284
2820.44 2397
2820.94 2351
2821.44 2404
2821.94 2241
2822.44 2124
2822.94 2407
2823.44 2318
2823.94 2274
2824.44 2299
2824.94 2278
2825.45 2410
2825.95 2330
2826.45 2284
2826.95 2216
2827.45 2098
2827.95 2125
2828.45 2088
2828.95 2064
2829.45 1964
2829.96 2127
2830.46 2263
2830.96 2241
2831.46 2238
2831.96 2225
2832.46 2102
2832.96 2003
2833.47 2137
2833.97 2139
2834.47 2243
2834.97 2342
2835.47 2400
2835.97 2356
2836.48 2341
2836.98 2294
2837.48 2241
2837.98 2211
2838.48 2280
2838.99 2377
2839.49 2270
2839.99 2307
2840.49 2315
2841.00 2339
2841.50 2187
2842.00 2102
2842.50 2139
2843.01 2399
2843.51 2186
2844.01 2229
2844.51 2183
2845.02 2285
2845.52 2382
2846.02 2315
2846.52 2290
2847.03 2449
2847.53 2330
2848.03 2497
2848.54 2627
2849.04 2559
2849.54 2618
2850.04 2819
2850.55 2793
2851.05 2753
2851.55 2667
2852.06 2717
2852.56 2755
2853.06 2665
2853.57 2401
2854.07 2488
2854.57 2281
2855.08 2425
2855.58 2347
2856.09 2468
2856.59 2399
2857.09 2533
2857.60 2439
2858.10 2328
2858.60 2544
2859.11 2377
2859.61 2326
2860.12 2319
2860.62 2323
2861.12 2399
2861.63 2482
2862.13 2224
2862.64 2289
2863.14 2247
2863.65 2190
2864.15 2218
2864.65 2076
2865.16 2178
2865.66 2281
2866.17 2233
2866.67 2214
2867.18 2320
2867.68 2211
2868.19 2133
2868.69 2161
2869.20 2285
2869.70 2378
2870.21 2343
2870.71 2347
2871.21 2316
2871.72 2314
2872.23 2531
2872.73 2525
2873.24 2560
2873.74 2439
2874.25 2589
2874.75 2651
2875.26 2550
2875.76 2658
2876.27 2566
2876.77 2773
2877.28 2602
2877.78 2445
2878.29 2462
2878.79 2659
2879.30 2782
2879.81 2631
2880.31 2378
2880.82 2441
2881.32 2603
2881.83 2496
2882.34 2493
2882.84 2589
2883.35 2636
2883.85 2471
2884.36 2658
2884.87 2448
2885.37 2564
2885.88 2540
2886.38 2662
2886.89 2637
2887.40 2620
2887.90 2606
2888.41 2501
2888.92 2471
2889.42 2427
2889.93 2411
2890.44 2545
2890.94 2540
2891.45 2533
2891.96 2299
2892.46 2356
2892.97 2279
2893.48 2373
2893.98 2361
2894.49 2326
2895.00 2497
2895.51 2493
2896.01 2443
2896.52 2558
2897.03 2691
2897.53 2511
2898.04 2462
2898.55 2502
2899.06 2647
2899.56 2529
2900.07 2456
2900.58 2600
2901.09 2469
2901.59 2518
2902.10 2788
2902.61 2673
2903.12 2626
2903.63 2717
2904.13 2547
2904.64 2648
2905.15 2795
2905.66 2755
2906.17 2720
2906.67 2663
2907.18 2854
2907.69 2743
2908.20 2663
2908.71 2733
2909.21 2611
2909.72 2715
2910.23 2517
2910.74 2512
2911.25 2506
2911.76 2355
2912.26 2425
2912.77 2295
2913.28 2365
2913.79 2466
2914.30 2402
2914.81 2614
2915.32 2500
2915.83 2423
2916.34 2473
2916.84 2379
2917.35 2531
2917.86 2508
2918.37 2387
2918.88 2489
2919.39 2506
2919.90 2542
2920.41 2461
2920.92 2428
2921.43 2470
2921.94 2433
2922.45 2192
2922.96 2336
2923.46 2498
2923.97 2389
2924.48 2304
2924.99 2423
2925.50 2370
2926.01 2319
2926.52 2251
2927.03 2338
2927.54 2477
2928.05 2324
2928.56 2382
2929.07 2286
2929.58 2199
2930.09 2429
2930.60 2447
2931.11 2459
2931.62 2346
2932.13 2157
2932.64 2117
2933.15 2213
2933.67 2331
2934.18 2340
2934.69 2267
2935.20 2260
2935.71 2421
2936.22 2547
2936.73 2382
2937.24 2289
2937.75 2416
2938.26 2247
2938.77 2275
2939.28 2469
2939.79 2429
2940.30 2420
2940.82 2444
2941.33 2376
2941.84 2254
2942.35 2303
2942.86 2469
2943.37 2498
2943.88 2520
2944.39 2561
2944.91 2560
2945.42 2526
2945.93 2528
2946.44 2621
2946.95 2620
2947.46 2598
2947.98 2378
2948.49 2567
2949.00 2498
2949.51 2462
2950.02 2389
2950.53 2359
2951.05 2521
2951.56 2459
2952.07 2396
2952.58 2362
2953.09 2132
2953.61 2107
2954.12 2256
2954.63 2173
2955.14 2227
2955.66 2484
2956.17 2336
2956.68 2461
2957.19 2500
2957.71 2206
2958.22 2194
2958.73 2232
2959.24 2381
2959.76 2465
2960.27 2538
2960.78 2458
2961.29 2449
2961.81 2487
2962.32 2372
2962.83 2582
2963.35 2754
2963.86 2530
2964.37 2633
2964.89 2420
2965.40 2493
2965.91 2489
2966.43 2451
2966.94 2215
2967.45 2150
2967.97 2328
2968.48 2290
2968.99 2017
2969.51 2223
2970.02 2300
2970.53 2318
2971.05 2010
2971.56 2161
2972.07 2237
2972.59 2425
2973.10 2241
2973.62 2089
2974.13 2170
2974.64 2267
2975.16 2185
2975.67 2248
2976.19 2267
2976.70 2151
2977.22 2219
2977.73 2327
2978.24 2180
2978.76 2096
2979.27 2168
2979.79 2306
2980.30 2362
2980.82 2555
2981.33 2499
2981.85 2321
2982.36 2220
2982.87 2304
2983.39 2360
2983.90 2313
2984.42 2332
2984.93 2364
2985.45 2241
2985.96 2356
2986.48 2380
2986.99 2542
2987.51 2420
2988.02 2461
2988.54 2549
2989.05 2511
2989.57 2459
2990.09 2515
2990.60 2381
2991.12 2589
2991.63 2536
2992.15 2367
2992.66 2445
2993.18 2326
2993.69 2259
2994.21 2277
2994.73 2350
2995.24 2572
2995.76 2398
2996.27 2472
2996.79 2685
2997.30 2641
2997.82 2706
2998.34 2816
2998.85 2836
2999.37 2757
2999.89 2728
3000.40 2837
3000.92 2717
3001.43 2760
3001.95 2844
3002.47 2752
3002.98 2752
3003.50 2633
3004.02 2777
3004.53 2733
3005.05 2912
3005.57 2992
3006.08 2875
3006.60 2971
3007.12 2890
3007.63 2730
3008.15 2748
3008.67 2629
3009.18 2633
3009.70 2545
3010.22 2463
3010.74 2439
3011.25 2367
3011.77 2148
3012.29 2149
3012.80 2280
3013.32 2238
3013.84 2163
3014.36 2146
3014.87 2269
3015.39 2219
3015.91 2324
3016.43 2427
3016.94 2572
3017.46 2330
3017.98 2363
3018.50 2427
3019.02 2514
3019.53 2659
3020.05 2513
3020.57 2640
3021.09 2486
3021.60 2506
3022.12 2712
3022.64 2711
3023.16 2686
3023.68 2804
3024.20 2642
3024.71 2603
3025.23 2605
3025.75 2553
3026.27 2582
3026.79 2540
3027.31 2336
3027.82 2397
3028.34 2556
3028.86 2511
3029.38 2437
3029.90 2550
3030.42 2724
3030.94 2586
3031.46 2483
3031.98 2338
3032.49 2331
3033.01 2636
3033.53 2536
3034.05 2423
3034.57 2413
3035.09 2419
3035.61 2307
3036.13 2530
3036.65 2456
3037.17 2391
3037.69 2514
3038.21 2566
3038.73 2438
3039.25 2292
3039.76 2200
3040.28 2289
3040.80 2250
3041.32 2357
3041.84 2387
3042.36 2314
3042.88 2260
3043.40 2248
3043.92 2148
3044.44 2041
3044.96 1991
3045.48 2117
3046.00 2266
3046.52 2240
3047.04 2260
3047.56 2172
3048.08 2297
3048.60 2240
3049.13 2187
3049.65 2438
3050.17 2366
3050.69 2177
3051.21 2148
3051.73 2184
3052.25 2304
3052.77 1965
3053.29 2098
3053.81 2156
3054.33 2403
3054.85 2338
3055.37 2085
3055.89 2119
3056.42 2255
3056.94 2237
3057.46 2136
3057.98 2097
3058.50 2222
3059.02 2217
3059.54 2159
3060.06 2185
3060.59 2108
3061.11 2058
3061.63 2172
3062.15 2215
3062.67 2240
3063.19 2288
3063.71 2140
3064.24 2067
3064.76 2108
3065.28 2267
3065.80 2341
3066.32 2513
3066.85 2422
3067.37 2378
3067.89 2408
3068.41 2432
3068.93 2313
3069.46 2229
3069.98 2280
3070.50 2220
3071.02 2255
3071.54 2250
3072.07 2411
3072.59 2305
3073.11 2282
3073.63 2380
3074.16 2306
3074.68 2248
3075.20 2233
3075.73 2311
3076.25 2560
3076.77 2392
3077.29 2184
3077.82 2209
3078.34 2428
3078.86 2330
3079.39 2459
3079.91 2434
3080.43 2583
3080.95 2512
3081.48 2799
3082.00 2799
3082.52 2475
3083.05 2537
3083.57 2482
3084.09 2553
3084.62 2573
3085.14 2443
3085.66 2326
3086.19 2463
3086.71 2485
3087.24 2496
3087.76 2376
3088.28 2300
3088.81 2408
3089.33 2404
3089.85 2278
3090.38 2235
3090.90 2305
3091.43 2320
3091.95 2315
3092.47 2185
3093.00 2314
3093.52 2221
3094.05 2169
3094.57 2144
3095.10 2118
3095.62 2191
3096.14 2252
3096.67 2298
3097.19 2295
3097.72 2266
3098.24 2330
3098.77 2164
3099.29 2206
3099.82 2357
3100.34 2223
3100.87 2307
3101.39 2463
3101.92 2607
3102.44 2558
3102.97 2590
3103.49 2621
3104.02 2593
3104.54 2887
3105.07 2992
3105.59 2959
3106.12 2726
3106.64 2776
3107.17 2554
3107.69 2324
3108.22 2342
3108.74 2356
3109.27 2295
3109.79 2445
3110.32 2322
3110.85 2256
3111.37 2196
3111.90 2251
3112.42 2160
3112.95 2387
3113.48 2482
3114.00 2389
3114.53 2293
3115.05 2217
3115.58 2296
3116.11 2098
3116.63 2070
3117.16 2075
3117.68 2366
3118.21 2358
3118.74 2109
3119.26 2014
3119.79 2075
3120.32 2085
3120.84 2181
3121.37 2098
3121.90 2082
3122.42 2171
3122.95 2260
3123.48 2099
3124.00 2004
3124.53 2229
3125.06 2255
3125.58 2145
3126.11 2282
3126.64 2145
3127.16 2247
3127.69 2122
3128.22 2283
3128.75 2180
3129.27 2111
3129.80 2185
3130.33 2216
3130.85 2272
3131.38 2289
3131.91 2188
3132.44 2085
3132.96 2264
3133.49 2208
3134.02 2242
3134.55 2193
3135.07 2245
3135.60 2266
3136.13 2082
3136.66 1976
3137.19 2087
3137.71 2205
3138.24 2126
3138.77 2183
3139.30 2162
3139.83 2112
3140.35 2155
3140.88 2041
3141.41 2116
3141.94 2079
3142.47 2016
3143.00 2029
3143.52 2003
3144.05 2140
3144.58 2001
3145.11 2088
3145.64 2163
3146.17 2172
3146.70 2235
3147.22 2332
3147.75 2657
3148.28 2648
3148.81 2413
3149.34 2541
3149.87 2516
3150.40 2553
3150.93 2535
3151.46 2698
3151.98 2747
3152.51 2569
3153.04 2600
3153.57 2349
3154.10 2273
3154.63 2441
3155.16 2286
3155.69 2389
3156.22 2460
3156.75 2453
3157.28 2305
3157.81 2482
3158.34 2452
3158.87 2389
3159.40 2549
3159.93 2566
3160.46 2328
3160.99 2247
3161.52 2430
3162.05 2351
3162.58 2368
3163.11 2315
3163.64 2261
3164.17 2148
3164.70 2204
3165.23 2249
3165.76 2192
3166.29 2017
3166.82 2100
3167.35 2244
3167.88 2117
3168.41 1926
3168.94 2002
3169.47 2062
3170.00 2230
3170.53 2221
3171.06 2205
3171.59 2162
3172.13 2471
3172.66 2272
3173.19 2261
3173.72 2269
3174.25 2432
3174.78 2546
3175.31 2369
3175.84 2380
3176.37 2457
3176.90 2634
3177.44 2512
3177.97 2411
3178.50 2265
3179.03 2348
3179.56 2361
3180.09 2167
3180.62 2338
3181.16 2339
3181.69 2167
3182.22 2094
3182.75 2133
3183.28 1999
3183.81 2089
3184.35 2015
3184.88 2142
3185.41 2191
3185.94 2235
3186.47 2308
3187.01 2108
3187.54 2043
3188.07 2151
3188.60 2083
3189.14 2220
3189.67 2201
3190.20 2245
3190.73 2129
3191.26 2176
3191.80 2066
3192.33 2178
3192.86 2096
3193.39 2149
3193.93 2034
3194.46 2081
3194.99 2141
3195.53 2028
3196.06 2090
3196.59 2073
3197.12 2035
3197.66 1968
3198.19 2084
3198.72 2204
3199.26 2224
3199.79 2253
3200.32 2187
3200.86 2404
3201.39 2343
3201.92 2500
3202.46 2393
3202.99 2467
3203.52 2431
3204.06 2457
3204.59 2422
3205.12 2283
3205.66 2299
3206.19 2251
3206.72 2193
3207.26 2150
3207.79 2055
3208.33 2129
3208.86 2311
3209.39 2362
3209.93 2373
3210.46 2393
3211.00 2430
3211.53 2484
3212.06 2601
3212.60 2591
3213.13 2691
3213.67 2609
3214.20 2474
3214.74 2460
3215.27 2569
3215.80 2675
3216.34 2403
3216.87 2433
3217.41 2372
3217.94 2212
3218.48 2273
3219.01 2226
3219.55 2122
3220.08 2135
3220.62 2233
3221.15 2330
3221.69 2277
3222.22 2296
3222.76 2438
3223.29 2752
3223.83 2712
3224.36 2721
3224.90 2878
3225.43 2821
3225.97 2731
3226.50 2711
3227.04 2784
3227.57 2620
3228.11 2404
3228.65 2623
3229.18 2444
3229.72 2342
3230.25 2475
3230.79 2418
3231.32 2448
3231.86 2287
3232.40 2290
3232.93 2297
3233.47 2206
3234.00 2223
3234.54 2274
3235.08 2070
3235.61 2251
3236.15 2267
3236.68 2326
3237.22 2578
3237.76 2553
3238.29 2427
3238.83 2341
3239.37 2393
3239.90 2285
3240.44 2291
3240.97 2344
3241.51 2460
3242.05 2568
3242.58 2359
3243.12 2273
3243.66 2149
3244.20 2401
3244.73 2532
3245.27 2152
3245.81 2202
3246.34 2257
3246.88 2171
3247.42 2071
3247.95 2144
3248.49 2123
3249.03 2205
3249.57 2259
3250.10 2223
3250.64 2223
3251.18 2430
3251.72 2422
3252.25 2247
3252.79 2227
3253.33 2480
3253.87 2508
3254.40 2395
3254.94 2527
3255.48 2463
3256.02 2425
3256.55 2384
3257.09 2380
3257.63 2442
3258.17 2469
3258.71 2609
3259.24 2490
3259.78 2513
3260.32 2528
3260.86 2717
3261.40 2932
3261.94 2955
3262.47 2873
3263.01 2997
3263.55 2911
3264.09 2851
3264.63 2897
3265.17 2743
3265.71 3008
3266.24 2895
3266.78 2810
3267.32 2675
3267.86 2552
3268.40 2607
3268.94 2703
3269.48 2420
3270.02 2659
3270.55 2224
3271.09 2236
3271.63 2323
3272.17 2381
3272.71 2298
3273.25 2264
3273.79 2342
3274.33 2402
3274.87 2528
3275.41 2323
3275.95 2189
3276.49 2171
3277.03 2235
3277.57 2369
3278.11 2636
3278.65 2382
3279.19 2223
3279.73 2152
3280.26 2373
3280.80 2491
3281.34 2439
3281.88 2463
3282.42 2480
3282.96 2571
3283.50 2649
3284.04 2550
3284.59 2764
3285.13 2631
3285.67 2738
3286.21 2865
3286.75 2898
3287.29 3170
3287.83 3010
3288.37 3077
3288.91 2708
3289.45 2711
3289.99 2871
3290.53 2678
3291.07 2566
3291.61 2642
3292.15 2735
3292.69 2784
3293.23 2547
3293.77 2556
3294.32 2641
3294.86 2509
3295.40 2486
3295.94 2424
3296.48 2616
3297.02 2485
3297.56 2542
3298.10 2520
3298.65 2281
3299.19 2380
3299.73 2480
3300.27 2419
3300.81 2430
3301.35 2301
3301.89 2313
3302.44 2472
3302.98 2416
3303.52 2270
3304.06 2314
3304.60 2325
3305.14 2201
3305.69 2311
3306.23 2287
3306.77 2226
3307.31 2175
3307.85 2270
3308.40 2198
3308.94 2376
3309.48 2221
3310.02 2268
3310.57 2193
3311.11 2089
3311.65 2243
3312.19 2414
3312.74 2239
3313.28 2230
3313.82 2256
3314.36 2410
3314.91 2254
3315.45 2386
3315.99 2354
3316.53 2342
3317.08 2638
3317.62 2490
3318.16 2420
3318.71 2512
3319.25 2448
3319.79 2239
3320.34 2484
3320.88 2328
3321.42 2443
3321.96 2423
3322.51 2279
3323.05 2430
3323.59 2485
3324.14 2561
3324.68 2682
3325.23 2583
3325.77 2426
3326.31 2432
3326.86 2382
3327.40 2500
3327.94 2371
3328.49 2442
3329.03 2356
3329.57 2248
3330.12 2158
3330.66 2004
3331.21 2213
3331.75 2002
3332.29 2029
3332.84 2186
3333.38 2159
3333.93 2186
3334.47 2141
3335.02 1888
3335.56 2241
3336.10 2412
3336.65 2392
3337.19 2268
3337.74 2214
3338.28 2308
3338.83 2253
3339.37 2042
3339.92 2087
3340.46 2171
3341.01 2056
3341.55 2118
3342.10 1979
3342.64 2115
3343.19 2061
3343.73 2017
3344.28 2077
3344.82 1971
3345.37 2170
3345.91 2171
3346.46 2189
3347.00 2248
3347.55 2104
3348.09 2066
3348.64 2110
3349.18 2256
3349.73 2342
3350.27 2442
3350.82 2537
3351.37 2342
3351.91 2321
3352.46 2234
3353.00 2310
3353.55 2417
3354.10 2216
3354.64 2279
3355.19 2192
3355.73 2218
3356.28 2207
3356.83 2128
3357.37 2392
3357.92 2211
3358.46 2121
3359.01 2097
3359.56 2241
3360.10 2295
3360.65 2285
3361.20 2062
3361.74 1985
3362.29 2138
3362.84 1947
3363.38 2141
3363.93 2197
3364.48 2152
3365.02 1912
3365.57 2062
3366.12 2012
3366.66 1994
3367.21 2031
3367.76 2058
3368.30 2116
3368.85 2116
3369.40 2152
3369.94 2161
3370.49 1939
3371.04 2015
3371.59 2087
3372.13 2182
3372.68 2215
3373.23 2245
3373.78 2146
3374.32 2202
3374.87 2185
3375.42 2201
3375.97 2044
3376.51 2114
3377.06 2062
3377.61 1961
3378.16 1871
3378.71 1947
3379.25 1916
3379.80 1946
3380.35 1977
3380.90 1956
3381.45 1832
3381.99 1841
3382.54 1823
3383.09 1699
3383.64 1880
3384.19 1882
3384.74 1850
3385.28 1943
3385.83 2007
3386.38 1909
3386.93 1838
3387.48 1903
3388.03 1966
3388.58 2009
3389.12 2213
3389.67 2112
3390.22 2011
3390.77 1939
3391.32 2028
3391.87 1973
3392.42 1977
3392.97 2143
3393.52 2070
3394.06 2047
3394.61 2042
3395.16 2102
3395.71 2009
3396.26 2039
3396.81 1998
3397.36 1987
3397.91 1954
3398.46 2059
3399.01 2082
3399.56 2015
3400.11 1977
3400.66 1917
3401.21 1899
3401.76 2065
3402.31 2042
3402.86 1929
3403.41 1911
3403.96 1896
3404.51 2034
3405.06 2131
3405.61 1931
3406.16 1914
3406.71 1974
3407.26 1884
3407.81 2012
3408.36 1892
3408.91 1812
3409.46 2014
3410.01 2060
3410.56 1919
3411.11 2078
3411.66 1998
3412.21 1948
3412.76 1966
3413.31 1932
3413.86 1949
3414.41 1987
3414.96 2028
3415.51 1837
3416.07 1881
3416.62 2000
3417.17 1944
3417.72 1821
3418.27 1812
3418.82 1911
3419.37 1929
3419.92 1907
3420.47 2081
3421.03 2074
3421.58 1946
3422.13 1918
3422.68 1930
3423.23 1899
3423.78 1876
3424.33 2083
3424.89 1995
3425.44 2114
3425.99 2093
3426.54 2035
3427.09 2041
3427.65 2011
3428.20 1989
3428.75 1974
3429.30 1948
3429.85 1954
3430.41 2035
3430.96 1909
3431.51 2013
3432.06 1997
3432.61 2016
3433.17 1905
3433.72 1935
3434.27 1939
3434.82 2064
3435.38 1922
3435.93 1891
3436.48 1999
3437.03 1905
3437.59 2069
3438.14 2007
3438.69 2006
3439.24 2022
3439.80 2042
3440.35 2014
3440.90 1834
3441.46 1997
3442.01 2011
3442.56 2054
3443.11 2028
3443.67 1860
3444.22 1856
3444.77 1728
3445.33 1869
3445.88 1974
3446.43 2093
3446.99 1981
3447.54 1769
3448.09 1922
3448.65 1995
3449.20 1934
3449.76 1789
3450.31 1907
3450.86 2007
3451.42 1915
3451.97 1799
3452.52 1916
3453.08 1979
3453.63 1868
3454.19 1821
3454.74 1866
3455.29 1926
3455.85 2019
3456.40 1971
3456.96 1994
3457.51 2064
3458.07 2051
3458.62 1980
3459.17 1968
3459.73 1925
3460.28 1983
3460.84 2065
3461.39 2045
3461.95 2086
3462.50 2140
3463.06 2006
3463.61 2034
3464.17 1935
3464.72 2079
3465.27 2039
3465.83 2173
3466.38 2066
3466.94 2004
3467.49 1953
3468.05 2157
3468.61 2019
3469.16 1954
3469.72 2015
3470.27 2055
3470.83 2134
3471.38 2096
3471.94 2257
3472.49 2159
3473.05 2049
3473.60 2332
3474.16 2151
3474.71 2235
3475.27 2408
3475.83 2113
3476.38 2297
3476.94 2223
3477.49 2254
3478.05 2244
3478.61 2181
3479.16 2221
3479.72 2211
3480.27 2288
3480.83 2339
3481.39 2203
3481.94 2100
3482.50 2225
3483.05 2283
3483.61 2162
3484.17 2187
3484.72 2338
3485.28 2333
3485.84 2261
3486.39 2306
3486.95 2376
3487.51 2228
3488.06 2456
3488.62 2485
3489.18 2450
3489.73 2706
3490.29 2831
3490.85 2824
3491.40 2942
3491.96 3175
3492.52 3134
3493.08 3294
3493.63 3267
3494.19 3122
3494.75 3156
3495.30 3111
3495.86 3060
3496.42 3134
3496.98 3167
3497.53 2953
3498.09 3043
3498.65 3248
3499.21 3290
3499.76 3410
3500.32 3469
3500.88 3996
3501.44 4390
3501.99 4700
3502.55 5367
3503.11 6002
3503.67 6798
3504.23 7480
3504.78 8402
3505.34 8751
3505.90 9317
3506.46 9240
3507.02 9339
3507.58 9404
3508.13 8975
3508.69 8131
3509.25 7297
3509.81 6769
3510.37 5914
3510.93 5086
3511.48 4354
3512.04 3776
3512.60 3543
3513.16 3003
3513.72 2791
3514.28 2643
3514.84 2526
3515.40 2280
3515.95 2481
3516.51 2274
3517.07 2340
3517.63 2351
3518.19 2447
3518.75 2269
3519.31 2434
3519.87 2240
3520.43 2173
3520.99 2178
3521.55 2231
3522.11 2086
3522.67 2091
3523.22 2316
3523.78 2262
3524.34 2302
3524.90 2193
3525.46 2125
3526.02 2278
3526.58 2409
3527.14 2258
3527.70 2303
3528.26 2230
3528.82 2352
3529.38 2324
3529.94 2239
3530.50 2266
3531.06 2307
3531.62 2276
3532.18 2319
3532.74 2437
3533.30 2304
3533.86 2268
3534.42 2267
3534.98 2436
3535.54 2465
3536.11 2417
3536.67 2259
3537.23 2297
3537.79 2326
3538.35 2434
3538.91 2401
3539.47 2370
3540.03 2437
3540.59 2423
3541.15 2522
3541.71 2782
3542.27 2620
3542.84 2949
3543.40 2799
3543.96 2829
3544.52 3077
3545.08 3004
3545.64 2838
3546.20 2884
3546.76 2758
3547.33 2564
3547.89 2481
3548.45 2663
3549.01 2486
3549.57 2264
3550.13 2157
3550.69 2231
3551.26 2264
3551.82 2126
3552.38 2070
3552.94 2124
3553.50 1988
3554.07 1909
3554.63 1953
3555.19 2081
3555.75 1986
3556.31 2011
3556.88 2046
3557.44 2124
3558.00 2129
3558.56 2060
3559.13 2065
3559.69 1929
3560.25 2009
3560.81 2147
3561.38 2187
3561.94 1934
3562.50 1995
3563.06 1956
3563.63 2107
3564.19 2136
3564.75 2135
3565.31 2199
3565.88 2310
3566.44 2188
3567.00 2266
3567.57 2176
3568.13 2232
3568.69 2159
3569.26 2072
3569.82 2195
3570.38 2267
3570.95 2023
3571.51 2073
3572.07 2160
3572.64 1982
3573.20 2037
3573.76 1997
3574.33 2205
3574.89 2243
3575.45 2153
3576.02 2069
3576.58 2213
3577.14 2264
3577.71 2156
3578.27 2106
3578.84 2405
3579.40 2481
3579.96 2480
3580.53 2513
3581.09 2358
3581.66 2363
3582.22 2337
3582.78 2435
3583.35 2389
3583.91 2246
3584.48 2334
3585.04 2289
3585.61 2208
3586.17 2248
3586.74 2027
3587.30 2076
3587.86 2085
3588.43 1929
3588.99 2018
3589.56 1977
3590.12 1973
3590.69 1785
3591.25 1815
3591.82 1839
3592.38 1921
3592.95 1923
3593.51 1761
3594.08 1936
3594.64 2012
3595.21 2057
3595.77 1968
3596.34 1967
3596.90 1988
3597.47 2059
3598.04 2014
3598.60 2036
3599.17 2017
3599.73 2078
3600.30 1906
3600.86 2071
3601.43 2091
3601.99 2078
3602.56 2009
3603.13 2145
3603.69 2050
3604.26 1969
3604.82 1939
3605.39 1834
3605.96 1730
3606.52 1791
3607.09 1936
3607.65 1913
3608.22 1802
3608.79 1793
3609.35 1713
3609.92 1772
3610.49 1861
3611.05 1814
3611.62 1832
3612.19 1790
3612.75 1798
3613.32 2046
3613.89 2084
3614.45 1762
3615.02 1927
3615.59 2072
3616.15 2017
3616.72 2270
3617.29 2302
3617.85 2460
3618.42 2627
3618.99 2674
3619.55 2611
3620.12 2603
3620.69 2530
3621.26 2520
3621.82 2518
3622.39 2576
3622.96 2310
3623.53 2209
3624.09 2109
3624.66 2154
3625.23 2046
3625.80 1803
3626.36 1959
3626.93 1874
3627.50 1857
3628.07 1896
3628.63 1889
3629.20 1931
3629.77 1966
3630.34 1964
3630.91 1970
3631.47 2101
3632.04 1978
3632.61 1995
3633.18 1977
3633.75 2017
3634.32 2065
3634.88 1973
3635.45 2008
3636.02 2021
3636.59 2012
3637.16 1981
3637.73 1950
3638.29 1966
3638.86 2007
3639.43 1909
3640.00 1946
3640.57 1913
3641.14 1964
3641.71 2032
3642.28 2127
3642.84 2019
3643.41 1985
3643.98 2083
3644.55 1967
3645.12 2074
3645.69 2080
3646.26 1915
3646.83 2052
3647.40 2129
3647.97 1964
3648.54 1942
3649.11 1937
3649.68 2009
3650.25 1949
3650.81 1883
3651.38 2256
3651.95 2098
3652.52 1935
3653.09 1889
3653.66 2010
3654.23 1995
3654.80 1954
3655.37 1850
3655.94 2006
3656.51 2083
3657.08 2154
3657.65 2083
3658.22 2124
3658.79 2001
3659.36 1763
3659.93 1981
3660.50 2138
3661.07 2034
3661.64 2149
3662.22 1877
3662.79 1956
3663.36 2059
3663.93 1997
3664.50 1837
3665.07 1897
3665.64 1987
3666.21 1886
3666.78 1750
3667.35 1690
3667.92 1746
3668.49 1826
3669.06 1866
3669.64 1963
3670.21 1808
3670.78 1796
3671.35 1886
3671.92 1920
3672.49 1946
3673.06 2013
3673.63 1812
3674.21 1955
3674.78 2001
3675.35 1928
3675.92 1781
3676.49 2030
3677.06 2069
3677.63 2190
3678.21 2123
3678.78 2044
3679.35 2064
3679.92 2110
3680.49 1959
3681.07 1823
3681.64 1947
3682.21 1892
3682.78 1698
3683.35 1873
3683.93 1913
3684.50 1845
3685.07 1772
3685.64 1691
3686.21 1744
3686.79 1899
3687.36 1899
3687.93 1775
3688.50 1908
3689.08 1925
3689.65 1734
3690.22 1820
3690.80 1724
3691.37 1704
3691.94 1748
3692.51 1874
3693.09 1930
3693.66 1887
3694.23 1884
3694.81 1908
3695.38 1821
3695.95 1927
3696.52 1764
3697.10 1903
3697.67 1727
3698.24 1775
3698.82 1796
3699.39 1820
3699.96 1733
3700.54 1809
3701.11 1754
3701.68 1632
3702.26 1798
3702.83 1696
3703.41 1843
3703.98 1863
3704.55 1810
3705.13 1884
3705.70 1874
3706.27 1688
3706.85 1633
3707.42 1696
3708.00 1831
3708.57 1813
3709.14 1850
3709.72 1778
3710.29 1920
3710.87 1891
3711.44 1700
3712.02 1639
3712.59 1725
3713.16 1671
3713.74 1670
3714.31 1827
3714.89 1946
3715.46 1946
3716.04 1829
3716.61 1931
3717.19 1888
3717.76 1823
3718.34 1690
3718.91 1811
3719.49 1811
3720.06 1646
3720.64 1691
3721.21 1676
3721.79 1626
3722.36 1548
3722.94 1653
3723.51 1615
3724.09 1574
3724.66 1599
3725.24 1535
3725.81 1668
3726.39 1610
3726.96 1574
3727.54 1647
3728.12 1618
3728.69 1754
3729.27 1911
3729.84 1854
3730.42 1673
3730.99 1727
3731.57 1803
3732.15 1800
3732.72 1835
3733.30 1901
3733.87 1832
3734.45 1873
3735.03 1731
3735.60 1739
3736.18 1788
3736.75 1800
3737.33 1837
3737.91 1852
3738.48 1969
3739.06 1827
3739.64 1748
3740.21 1768
3740.79 1654
3741.37 1676
3741.94 1802
3742.52 1695
3743.10 1623
3743.67 1706
3744.25 1802
3744.83 1627
3745.40 1694
3745.98 1722
3746.56 1651
3747.13 1619
3747.71 1675
3748.29 1593
3748.87 1549
3749.44 1618
3750.02 1676
3750.60 1664
3751.17 1645
3751.75 1680
3752.33 1717
3752.91 1773
3753.48 1678
3754.06 1587
3754.64 1596
3755.22 1583
3755.80 1629
3756.37 1562
3756.95 1553
3757.53 1760
3758.11 1696
3758.68 1578
3759.26 1631
3759.84 1744
3760.42 1862
3761.00 1669
3761.58 1644
3762.15 1625
3762.73 1715
3763.31 1630
3763.89 1562
3764.47 1657
3765.04 1707
3765.62 1725
3766.20 1658
3766.78 1727
3767.36 1766
3767.94 1650
3768.52 1712
3769.10 1737
3769.67 1643
3770.25 1685
3770.83 1762
3771.41 1785
3771.99 1902
3772.57 1809
3773.15 1677
3773.73 1849
3774.31 1827
3774.89 1677
3775.46 1737
3776.04 1643
3776.62 1815
3777.20 1799
3777.78 1838
3778.36 1717
3778.94 1673
3779.52 1676
3780.10 1672
3780.68 1581
3781.26 1482
3781.84 1615
3782.42 1651
3783.00 1660
3783.58 1620
3784.16 1651
3784.74 1723
3785.32 1551
3785.90 1641
3786.48 1695
3787.06 1547
3787.64 1675
3788.22 1817
3788.80 1767
3789.38 1842
3789.96 1671
3790.54 1817
3791.12 1845
3791.70 1715
3792.28 1867
3792.86 1892
3793.44 1878
3794.02 2020
3794.60 1817
3795.18 1831
3795.77 1925
3796.35 2075
3796.93 2005
3797.51 1854
3798.09 1894
3798.67 2053
3799.25 2041
3799.83 2007
3800.41 2036
3800.99 1984
3801.58 2258
3802.16 2164
3802.74 2226
3803.32 2288
3803.90 2331
3804.48 2240
3805.06 2232
3805.65 2239
3806.23 2230
3806.81 2079
3807.39 2098
3807.97 2196
3808.55 2123
3809.14 1929
3809.72 2120
3810.30 2285
3810.88 2124
3811.46 2225
3812.05 2406
3812.63 2265
3813.21 2413
3813.79 2266
3814.37 2402
3814.96 2443
3815.54 2290
3816.12 2388
3816.70 2397
3817.29 2480
3817.87 2478
3818.45 2357
3819.03 2333
3819.62 2338
3820.20 2197
3820.78 1889
3821.36 2010
3821.95 2004
3822.53 1870
3823.11 1901
3823.70 1797
3824.28 1803
3824.86 1817
3825.45 1910
3826.03 1795
3826.61 1702
3827.19 1750
3827.78 1695
3828.36 1791
3828.94 1821
3829.53 1751
3830.11 1715
3830.69 1755
3831.28 1825
3831.86 1709
3832.45 1682
3833.03 1740
3833.61 1780
3834.20 1862
3834.78 1797
3835.36 1722
3835.95 1635
3836.53 1708
3837.12 1707
3837.70 1757
3838.28 1775
3838.87 1808
3839.45 1691
3840.04 1665
3840.62 1675
3841.20 1607
3841.79 1815
3842.37 1820
3842.96 1662
3843.54 1572
3844.13 1668
3844.71 1614
3845.30 1644
3845.88 1626
3846.47 1631
3847.05 1677
3847.63 1681
3848.22 1762
3848.80 1743
3849.39 1710
3849.97 1731
3850.56 1606
3851.14 1796
3851.73 1835
3852.31 1772
3852.90 1693
3853.48 1641
3854.07 1790
3854.66 1802
3855.24 1858
3855.83 1738
3856.41 1701
3857.00 1737
3857.58 1805
3858.17 1815
3858.75 1759
3859.34 1811
3859.92 1689
3860.51 1805
3861.10 1877
3861.68 1862
3862.27 1820
3862.85 1844
3863.44 1861
3864.03 1870
3864.61 1848
3865.20 1719
3865.78 1920
3866.37 1886
3866.96 1793
3867.54 1742
3868.13 1725
3868.72 1737
3869.30 1811
3869.89 1771
3870.47 1745
3871.06 1721
3871.65 1692
3872.23 1816
3872.82 1837
3873.41 1769
3873.99 1863
3874.58 1811
3875.17 1798
3875.76 1794
3876.34 1712
3876.93 1675
3877.52 1649
3878.10 1761
3878.69 1855
3879.28 1916
3879.86 1675
3880.45 1656
3881.04 1513
3881.63 1568
3882.21 1644
3882.80 1662
3883.39 1553
3883.98 1523
3884.56 1432
3885.15 1471
3885.74 1555
3886.33 1606
3886.91 1472
3887.50 1592
3888.09 1583
3888.68 1595
3889.27 1514
3889.85 1448
3890.44 1584
3891.03 1469
3891.62 1546
3892.21 1376
3892.79 1509
3893.38 1589
3893.97 1629
3894.56 1600
3895.15 1650
3895.74 1641
3896.32 1738
3896.91 1711
3897.50 1688
3898.09 1659
3898.68 1754
3899.27 1749
3899.86 1672
3900.45 1757
3901.03 1776
3901.62 1743
3902.21 1640
3902.80 1738
3903.39 1810
3903.98 1790
3904.57 1757
3905.16 1562
3905.75 1671
3906.34 1689
3906.92 1614
3907.51 1549
3908.10 1617
3908.69 1665
3909.28 1619
3909.87 1544
3910.46 1477
3911.05 1462
3911.64 1491
3912.23 1436
3912.82 1484
3913.41 1496
3914.00 1418
3914.59 1488
3915.18 1465
3915.77 1471
3916.36 1326
3916.95 1462
3917.54 1517
3918.13 1471
3918.72 1468
3919.31 1537
3919.90 1426
3920.49 1533
3921.08 1496
3921.67 1472
3922.26 1434
3922.85 1481
3923.44 1390
3924.03 1474
3924.62 1598
3925.21 1584
3925.80 1484
3926.40 1528
3926.99 1499
3927.58 1652
3928.17 1657
3928.76 1561
3929.35 1483
3929.94 1615
3930.53 1484
3931.12 1477
3931.71 1532
3932.30 1425
3932.90 1553
3933.49 1446
3934.08 1477
3934.67 1486
3935.26 1533
3935.85 1315
3936.44 1524
3937.04 1480
3937.63 1645
3938.22 1489
3938.81 1555
3939.40 1446
3939.99 1613
3940.59 1698
3941.18 1599
3941.77 1453
3942.36 1585
3942.95 1648
3943.55 1578
3944.14 1457
3944.73 1515
3945.32 1583
3945.91 1592
3946.51 1608
3947.10 1637
3947.69 1695
3948.28 1604
3948.88 1608
3949.47 1681
3950.06 1650
3950.65 1467
3951.25 1600
3951.84 1544
3952.43 1477
3953.02 1527
3953.62 1378
3954.21 1477
3954.80 1536
3955.40 1576
3955.99 1447
3956.58 1437
3957.17 1671
3957.77 1670
3958.36 1654
3958.95 1621
3959.55 1684
3960.14 1609
3960.73 1559
3961.33 1633
3961.92 1622
3962.51 1515
3963.11 1465
3963.70 1538
3964.29 1483
3964.89 1426
3965.48 1425
3966.08 1448
3966.67 1600
3967.26 1722
3967.86 1627
3968.45 1644
3969.04 1570
3969.64 1462
3970.23 1397
3970.83 1378
3971.42 1475
3972.01 1478
3972.61 1419
3973.20 1467
3973.80 1424
3974.39 1538
3974.99 1561
3975.58 1579
3976.18 1628
3976.77 1523
3977.36 1370
3977.96 1552
3978.55 1618
3979.15 1405
3979.74 1574
3980.34 1459
3980.93 1628
3981.53 1536
3982.12 1529
3982.72 1514
3983.31 1525
3983.91 1535
3984.50 1455
3985.10 1529
3985.69 1561
3986.29 1606
3986.88 1656
3987.48 1667
3988.07 1714
3988.67 1682
3989.26 1536
3989.86 1576
3990.46 1574
3991.05 1572
3991.65 1546
3992.24 1545
3992.84 1433
3993.43 1588
3994.03 1538
3994.63 1599
3995.22 1531
3995.82 1718
3996.41 1676
3997.01 1772
3997.61 1749
3998.20 1760
3998.80 1709
3999.39 1573
3999.99 1570
4000.59 1773
4001.18 1743
4001.78 1589
4002.38 1660
4002.97 1555
4003.57 1531
4004.17 1518
4004.76 1477
4005.36 1572
4005.96 1678
4006.55 1541
4007.15 1522
4007.75 1757
4008.34 1765
4008.94 1774
4009.54 1693
4010.13 1745
4010.73 1665
4011.33 1635
4011.93 1644
4012.52 1782
4013.12 1537
4013.72 1485
4014.31 1529
4014.91 1768
4015.51 1793
4016.11 1746
4016.70 1716
4017.30 1695
4017.90 1735
4018.50 1863
4019.09 1745
4019.69 1762
4020.29 1608
4020.89 1718
4021.49 1593
4022.08 1704
4022.68 1704
4023.28 1608
4023.88 1792
4024.48 1813
4025.07 1873
4025.67 2098
4026.27 2142
4026.87 2238
4027.47 2315
4028.06 2474
4028.66 2612
4029.26 2683
4029.86 2674
4030.46 2719
4031.06 2698
4031.66 2703
4032.25 2514
4032.85 2354
4033.45 2365
4034.05 2278
4034.65 2093
4035.25 1948
4035.85 1696
4036.45 1920
4037.05 1806
4037.64 1491
4038.24 1453
4038.84 1510
4039.44 1657
4040.04 1556
4040.64 1443
4041.24 1400
4041.84 1344
4042.44 1475
4043.04 1549
4043.64 1518
4044.24 1499
4044.84 1473
4045.44 1512
4046.04 1453
4046.64 1498
4047.24 1486
4047.84 1625
4048.44 1528
4049.03 1581
4049.63 1644
4050.23 1577
4050.83 1586
4051.43 1593
4052.04 1585
4052.64 1510
4053.24 1674
4053.84 1679
4054.44 1720
4055.04 1623
4055.64 1649
4056.24 1857
4056.84 1821
4057.44 1729
4058.04 1672
4058.64 1602
4059.24 1676
4059.84 1468
4060.44 1570
4061.04 1666
4061.64 1656
4062.24 1606
4062.85 1585
4063.45 1629
4064.05 1548
4064.65 1509
4065.25 1558
4065.85 1649
4066.45 1767
4067.05 1683
4067.65 1870
4068.26 1792
4068.86 1807
4069.46 1859
4070.06 1838
4070.66 1731
4071.26 1803
4071.86 1755
4072.47 1583
4073.07 1685
4073.67 1554
4074.27 1550
4074.87 1593
4075.47 1558
4076.08 1545
4076.68 1537
4077.28 1612
4077.88 1545
4078.48 1591
4079.09 1677
4079.69 1650
4080.29 1473
4080.89 1516
4081.50 1597
4082.10 1619
4082.70 1643
4083.30 1512
4083.91 1418
4084.51 1509
4085.11 1653
4085.71 1604
4086.32 1437
4086.92 1343
4087.52 1412
4088.12 1453
4088.73 1502
4089.33 1412
4089.93 1509
4090.54 1473
4091.14 1428
4091.74 1481
4092.35 1517
4092.95 1615
4093.55 1592
4094.15 1432
4094.76 1418
4095.36 1429
4095.96 1453
4096.57 1651
4097.17 1545
4097.78 1423
4098.38 1407
4098.98 1474
4099.59 1548
4100.19 1526
4100.79 1504
4101.40 1611
4102.00 1657
4102.61 1532
4103.21 1448
4103.81 1546
4104.42 1553
4105.02 1756
4105.63 1535
4106.23 1515
4106.83 1540
4107.44 1528
4108.04 1640
4108.65 1648
4109.25 1598
4109.85 1687
4110.46 1636
4111.06 1509
4111.67 1380
4112.27 1385
4112.88 1540
4113.48 1437
4114.09 1469
4114.69 1499
4115.30 1604
4115.90 1578
4116.51 1464
4117.11 1412
4117.72 1408
4118.32 1501
4118.93 1579
4119.53 1511
4120.14 1448
4120.74 1503
4121.35 1530
4121.95 1593
4122.56 1559
4123.16 1484
4123.77 1488
4124.37 1546
4124.98 1467
4125.59 1437
4126.19 1574
4126.80 1524
4127.40 1629
4128.01 1589
4128.61 1491
4129.22 1396
4129.83 1480
4130.43 1539
4131.04 1611
4131.64 1593
4132.25 1623
4132.86 1650
4133.46 1645
4134.07 1624
4134.67 1750
4135.28 1747
4135.89 1730
4136.49 1692
4137.10 1662
4137.71 1755
4138.31 1806
4138.92 1764
4139.53 1727
4140.13 1803
4140.74 1913
4141.35 1963
4141.95 1985
4142.56 2074
4143.17 2053
4143.77 2095
4144.38 2153
4144.99 2100
4145.59 2166
4146.20 2232
4146.81 2045
4147.42 1828
4148.02 1807
4148.63 1820
4149.24 1787
4149.84 1753
4150.45 1668
4151.06 1663
4151.67 1464
4152.27 1556
4152.88 1573
4153.49 1368
4154.10 1459
4154.70 1383
4155.31 1427
4155.92 1504
4156.53 1458
4157.14 1530
4157.74 1531
4158.35 1410
4158.96 1520
4159.57 1478
4160.18 1411
4160.78 1502
4161.39 1527
4162.00 1556
4162.61 1567
4163.22 1523
4163.83 1561
4164.43 1517
4165.04 1607
4165.65 1609
4166.26 1547
4166.87 1700
4167.48 1619
4168.09 1714
4168.69 1689
4169.30 1606
4169.91 1639
4170.52 1734
4171.13 1631
4171.74 1575
4172.35 1596
4172.96 1581
4173.57 1646
4174.17 1615
4174.78 1608
4175.39 1642
4176.00 1881
4176.61 1854
4177.22 1735
4177.83 1857
4178.44 1679
4179.05 1635
4179.66 1839
4180.27 1830
4180.88 1768
4181.49 1679
4182.10 1747
4182.71 1768
4183.32 1699
4183.93 1723
4184.54 1656
4185.15 1483
4185.76 1440
4186.37 1548
4186.98 1464
4187.59 1526
4188.20 1447
4188.81 1608
4189.42 1567
4190.03 1410
4190.64 1570
4191.25 1649
4191.86 1591
4192.47 1743
4193.08 1785
4193.69 1752
4194.30 1582
4194.91 1723
4195.52 1702
4196.13 1760
4196.74 1705
4197.35 1768
4197.97 1759
4198.58 1740
4199.19 1665
4199.80 1688
4200.41 1742
4201.02 1673
4201.63 1622
4202.24 1612
4202.85 1641
4203.47 1645
4204.08 1527
4204.69 1606
4205.30 1653
4205.91 1683
4206.52 1712
4207.13 1647
4207.75 1554
4208.36 1544
4208.97 1544
4209.58 1568
4210.19 1547
4210.80 1683
4211.42 1676
4212.03 1619
4212.64 1535
4213.25 1458
4213.86 1524
4214.48 1551
4215.09 1605
4215.70 1469
4216.31 1443
4216.92 1634
4217.54 1812
4218.15 1684
4218.76 1654
4219.37 1795
4219.99 1870
4220.60 1757
4221.21 1814
4221.82 1689
4222.44 1662
4223.05 1663
4223.66 1771
4224.28 1710
4224.89 1696
4225.50 1673
4226.11 1843
4226.73 1732
4227.34 1715
4227.95 1567
4228.57 1611
4229.18 1624
4229.79 1581
4230.41 1753
4231.02 1770
4231.63 1714
4232.25 1644
4232.86 1744
4233.47 1821
4234.09 1873
4234.70 1700
4235.31 1814
4235.93 1905
4236.54 1855
4237.15 1985
4237.77 1768
4238.38 1876
4239.00 1963
4239.61 1694
4240.22 1607
4240.84 1686
4241.45 1651
4242.07 1541
4242.68 1617
4243.29 1535
4243.91 1618
4244.52 1646
4245.14 1649
4245.75 1683
4246.37 1574
4246.98 1621
4247.59 1600
4248.21 1769
4248.82 1632
4249.44 1610
4250.05 1731
4250.67 1678
4251.28 1682
4251.90 1645
4252.51 1621
4253.13 1511
4253.74 1524
4254.36 1614
4254.97 1616
4255.59 1575
4256.20 1491
4256.82 1574
4257.43 1615
4258.05 1590
4258.66 1504
4259.28 1552
4259.89 1549
4260.51 1586
4261.12 1512
4261.74 1658
4262.35 1669
4262.97 1589
4263.59 1610
4264.20 1636
4264.82 1595
4265.43 1609
4266.05 1613
4266.66 1709
4267.28 1643
4267.90 1618
4268.51 1512
4269.13 1574
4269.74 1606
4270.36 1676
4270.98 1759
4271.59 1636
4272.21 1599
4272.83 1602
4273.44 1668
4274.06 1666
4274.68 1833
4275.29 1845
4275.91 1871
4276.52 1987
4277.14 2123
4277.76 2111
4278.37 2250
4278.99 2355
4279.61 2266
4280.23 2061
4280.84 2014
4281.46 1924
4282.08 1796
4282.69 1579
4283.31 1586
4283.93 1672
4284.54 1624
4285.16 1607
4285.78 1531
4286.40 1579
4287.01 1545
4287.63 1474
4288.25 1628
4288.87 1571
4289.48 1466
4290.10 1608
4290.72 1549
4291.34 1514
4291.95 1494
4292.57 1459
4293.19 1360
4293.81 1529
4294.42 1563
4295.04 1645
4295.66 1734
4296.28 1505
4296.90 1465
4297.51 1549
4298.13 1492
4298.75 1525
4299.37 1521
4299.99 1428
4300.61 1466
4301.22 1465
4301.84 1492
4302.46 1476
4303.08 1583
4303.70 1545
4304.32 1581
4304.94 1507
4305.55 1474
4306.17 1464
4306.79 1474
4307.41 1467
4308.03 1505
4308.65 1650
4309.27 1410
4309.89 1391
4310.50 1349
4311.12 1435
4311.74 1492
4312.36 1308
4312.98 1333
4313.60 1405
4314.22 1316
4314.84 1282
4315.46 1379
4316.08 1405
4316.70 1338
4317.32 1386
4317.94 1342
4318.56 1376
4319.18 1419
4319.80 1425
4320.42 1365
4321.04 1263
4321.65 1321
4322.27 1350
4322.89 1367
4323.51 1211
4324.13 1333
4324.75 1482
4325.37 1404
4325.99 1384
4326.62 1496
4327.24 1397
4327.86 1294
4328.48 1378
4329.10 1411
4329.72 1304
4330.34 1325
4330.96 1448
4331.58 1348
4332.20 1370
4332.82 1320
4333.44 1328
4334.06 1374
4334.68 1250
4335.30 1209
4335.92 1377
4336.54 1341
4337.16 1268
4337.79 1276
4338.41 1311
4339.03 1390
4339.65 1443
4340.27 1354
4340.89 1279
4341.51 1391
4342.13 1446
4342.76 1414
4343.38 1417
4344.00 1450
4344.62 1464
4345.24 1522
4345.86 1398
4346.48 1383
4347.11 1382
4347.73 1463
4348.35 1498
4348.97 1449
4349.59 1500
4350.22 1415
4350.84 1639
4351.46 1563
4352.08 1404
4352.70 1487
4353.33 1456
4353.95 1330
4354.57 1359
4355.19 1368
4355.81 1524
4356.44 1423
4357.06 1396
4357.68 1447
4358.30 1284
4358.93 1267
4359.55 1223
4360.17 1269
4360.79 1388
4361.42 1384
4362.04 1220
4362.66 1256
4363.28 1443
4363.91 1301
4364.53 1338
4365.15 1287
4365.78 1427
4366.40 1246
4367.02 1329
4367.65 1472
4368.27 1304
4368.89 1392
4369.52 1300
4370.14 1320
4370.76 1260
4371.39 1326
4372.01 1281
4372.63 1331
4373.26 1353
4373.88 1338
4374.50 1189
4375.13 1268
4375.75 1266
4376.37 1171
4377.00 1241
4377.62 1181
4378.25 1355
4378.87 1360
4379.49 1279
4380.12 1341
4380.74 1319
4381.37 1381
4381.99 1392
4382.61 1380
4383.24 1453
4383.86 1264
4384.49 1321
4385.11 1308
4385.74 1350
4386.36 1300
4386.98 1348
4387.61 1337
4388.23 1191
4388.86 1310
4389.48 1355
4390.11 1376
4390.73 1395
4391.36 1386
4391.98 1338
4392.61 1404
4393.23 1337
4393.86 1263
4394.48 1380
4395.11 1280
4395.73 1236
4396.36 1298
4396.98 1292
4397.61 1318
4398.23 1166
4398.86 1193
4399.48 1269
4400.11 1320
4400.74 1356
4401.36 1343
4401.99 1343
4402.61 1342
4403.24 1256
4403.86 1261
4404.49 1357
4405.11 1331
4405.74 1181
4406.37 1176
4406.99 1175
4407.62 1149
4408.24 1252
4408.87 1213
4409.50 1289
4410.12 1276
4410.75 1203
4411.38 1138
4412.00 1186
4412.63 1306
4413.25 1195
4413.88 1299
4414.51 1229
4415.13 1143
4415.76 1249
4416.39 1219
4417.01 1121
4417.64 1170
4418.27 1316
4418.89 1338
4419.52 1298
4420.15 1261
4420.77 1452
4421.40 1349
4422.03 1269
4422.66 1156
4423.28 1202
4423.91 1201
4424.54 1201
4425.16 1126
4425.79 1122
4426.42 1078
4427.05 1131
4427.67 1137
4428.30 1281
4428.93 1271
4429.56 1230
4430.18 1253
4430.81 1300
4431.44 1150
4432.07 1204
4432.69 1321
4433.32 1275
4433.95 1268
4434.58 1239
4435.21 1200
4435.83 1258
4436.46 1267
4437.09 1216
4437.72 1268
4438.35 1271
4438.97 1330
4439.60 1215
4440.23 1209
4440.86 1186
4441.49 1253
4442.12 1102
4442.74 1143
4443.37 1139
4444.00 1162
4444.63 1230
4445.26 1158
4445.89 1200
4446.52 1107
4447.14 1226
4447.77 1322
4448.40 1144
4449.03 1261
4449.66 1297
4450.29 1152
4450.92 1221
4451.55 1242
4452.18 1216
4452.81 1215
4453.44 1201
4454.06 1126
4454.69 1115
4455.32 1195
4455.95 1176
4456.58 1146
4457.21 1069
4457.84 1141
4458.47 1200
4459.10 1192
4459.73 1108
4460.36 1072
4460.99 1129
4461.62 1069
4462.25 1020
4462.88 1152
4463.51 1216
4464.14 1114
4464.77 1160
4465.40 1164
4466.03 1154
4466.66 1182
4467.29 1135
4467.92 1034
4468.55 1035
4469.18 1129
4469.81 1255
4470.44 1118
4471.07 1104
4471.70 1171
4472.33 1186
4472.96 1160
4473.59 1108
4474.22 1128
4474.86 1243
4475.49 1202
4476.12 1158
4476.75 1312
4477.38 1177
4478.01 1200
4478.64 1142
4479.27 1159
4479.90 1183
4480.53 1170
4481.17 1096
4481.80 1169
4482.43 1132
4483.06 1143
4483.69 1167
4484.32 1133
4484.95 1106
4485.58 1103
4486.22 1224
4486.85 1206
4487.48 1082
4488.11 1111
4488.74 1130
4489.37 1299
4490.01 1198
4490.64 1170
4491.27 1217
4491.90 1228
4492.53 1160
4493.17 1185
4493.80 1225
4494.43 1274
4495.06 1094
4495.70 1090
4496.33 1140
4496.96 1197
4497.59 1096
4498.22 1167
4498.86 1194
4499.49 1129
4500.12 1064
4500.75 1114
4501.39 1127
4502.02 1167
4502.65 1191
4503.29 1202
4503.92 1310
4504.55 1157
4505.18 1180
4505.82 1190
4506.45 1170
4507.08 1106
4507.72 1185
4508.35 1233
4508.98 1210
4509.62 1166
4510.25 1147
4510.88 1219
4511.52 1250
4512.15 1156
4512.78 1146
4513.42 1199
4514.05 1185
4514.68 1177
4515.32 1192
4515.95 1113
4516.58 1239
4517.22 1230
4517.85 1239
4518.48 1235
4519.12 1225
4519.75 1231
4520.39 1232
4521.02 1243
4521.65 1244
4522.29 1299
4522.92 1345
4523.56 1270
4524.19 1233
4524.83 1177
4525.46 1185
4526.09 1263
4526.73 1330
4527.36 1376
4528.00 1335
4528.63 1265
4529.27 1274
4529.90 1313
4530.54 1406
4531.17 1483
4531.81 1526
4532.44 1564
4533.07 1514
4533.71 1706
4534.34 1764
4534.98 1477
4535.61 1510
4536.25 1380
4536.88 1322
4537.52 1203
4538.16 1298
4538.79 1364
4539.43 1263
4540.06 1261
4540.70 1225
4541.33 1165
4541.97 1280
4542.60 1279
4543.24 1215
4543.87 1107
4544.51 1202
4545.15 1127
4545.78 1250
4546.42 1171
4547.05 1203
4547.69 1153
4548.32 1268
4548.96 1326
4549.60 1306
4550.23 1276
4550.87 1167
4551.50 1138
4552.14 1148
4552.78 1207
4553.41 1124
4554.05 1142
4554.69 1207
4555.32 1164
4555.96 1211
4556.60 1141
4557.23 1119
4557.87 1155
4558.51 1209
4559.14 1154
4559.78 1037
4560.42 1063
4561.05 1236
4561.69 1287
4562.33 1200
4562.96 1129
4563.60 1167
4564.24 1159
4564.87 1158
4565.51 1194
4566.15 1215
4566.79 1205
4567.42 1226
4568.06 1238
4568.70 1193
4569.33 1189
4569.97 1371
4570.61 1173
4571.25 1179
4571.88 1015
4572.52 1226
4573.16 1204
4573.80 1146
4574.44 1190
4575.07 1149
4575.71 1208
4576.35 1234
4576.99 1155
4577.62 1124
4578.26 1047
4578.90 1103
4579.54 1141
4580.18 1088
4580.82 1201
4581.45 1190
4582.09 1222
4582.73 1189
4583.37 1166
4584.01 1107
4584.65 1136
4585.28 1149
4585.92 1070
4586.56 1113
4587.20 1107
4587.84 1070
4588.48 1075
4589.12 1260
4589.75 1245
4590.39 1169
4591.03 1191
4591.67 1214
4592.31 1084
4592.95 1190
4593.59 1195
4594.23 1106
4594.87 1149
4595.51 1094
4596.15 1181
4596.78 1151
4597.42 1124
4598.06 1155
4598.70 1125
4599.34 1111
4599.98 1212
4600.62 1292
4601.26 1302
4601.90 1381
4602.54 1362
4603.18 1285
4603.82 1414
4604.46 1339
4605.10 1351
4605.74 1472
4606.38 1500
4607.02 1444
4607.66 1494
4608.30 1362
4608.94 1379
4609.58 1421
4610.22 1279
4610.86 1309
4611.50 1366
4612.14 1351
4612.78 1243
4613.42 1301
4614.06 1238
4614.70 1312
4615.34 1316
4615.98 1368
4616.63 1229
4617.27 1243
4617.91 1302
4618.55 1310
4619.19 1279
4619.83 1151
4620.47 1261
4621.11 1247
4621.75 1227
4622.39 1275
4623.03 1098
4623.68 1102
4624.32 1137
4624.96 1121
4625.60 1187
4626.24 1187
4626.88 1230
4627.52 1165
4628.17 1123
4628.81 1142
4629.45 1160
4630.09 1135
4630.73 1156
4631.37 1148
4632.02 1180
4632.66 1173
4633.30 1203
4633.94 1145
4634.58 1250
4635.22 1369
4635.87 1195
4636.51 1196
4637.15 1083
4637.79 1097
4638.44 1190
4639.08 1067
4639.72 1159
4640.36 1117
4641.00 1065
4641.65 1103
4642.29 1196
4642.93 1197
4643.57 1164
4644.22 1148
4644.86 1263
4645.50 1183
4646.15 1124
4646.79 1084
4647.43 1217
4648.07 1215
4648.72 1137
4649.36 1171
4650.00 1157
4650.65 1167
4651.29 1251
4651.93 1199
4652.57 1167
4653.22 1165
4653.86 1181
4654.50 1144
4655.15 1168
4655.79 1155
4656.44 1173
4657.08 1237
4657.72 1116
4658.37 1093
4659.01 1120
4659.65 1185
4660.30 1164
4660.94 1098
4661.58 1090
4662.23 1107
4662.87 1089
4663.52 1057
4664.16 1129
4664.80 1098
4665.45 1149
4666.09 1226
4666.74 1145
4667.38 1020
4668.02 1114
4668.67 1201
4669.31 1147
4669.96 1177
4670.60 1099
4671.25 1104
4671.89 1068
4672.54 1125
4673.18 1046
4673.83 1063
4674.47 1072
4675.11 1151
4675.76 1084
4676.40 1092
4677.05 1063
4677.69 983
4678.34 1120
4678.98 1217
4679.63 1159
4680.27 1091
4680.92 1122
4681.56 1239
4682.21 1128
4682.85 1071
4683.50 1150
4684.15 1118
4684.79 1201
4685.44 1250
4686.08 1037
4686.73 1140
4687.37 1293
4688.02 1178
4688.66 1081
4689.31 1093
4689.96 1032
4690.60 1085
4691.25 1127
4691.89 1186
4692.54 1161
4693.19 1194
4693.83 1127
4694.48 1160
4695.12 1140
4695.77 1064
4696.42 1130
4697.06 1227
4697.71 1165
4698.36 1326
4699.00 1281
4699.65 1253
4700.29 1183
4700.94 1106
4701.59 1118
4702.23 1144
4702.88 1175
4703.53 1177
4704.17 1147
4704.82 1251
4705.47 1247
4706.11 1164
4706.76 1214
4707.41 1243
4708.06 1177
4708.70 1226
4709.35 1282
4710.00 1302
4710.64 1343
4711.29 1324
4711.94 1304
4712.59 1295
4713.23 1247
4713.88 1119
4714.53 1264
4715.18 1159
4715.82 1181
4716.47 1060
4717.12 1096
4717.77 1049
4718.41 1050
4719.06 1141
4719.71 1157
4720.36 1067
4721.01 1066
4721.65 1159
4722.30 1119
4722.95 1092
4723.60 1173
4724.25 1109
4724.89 1135
4725.54 1161
4726.19 1185
4726.84 1282
4727.49 1129
4728.14 1101
4728.78 1183
4729.43 1104
4730.08 1079
4730.73 1152
4731.38 1072
4732.03 1093
4732.68 1053
4733.32 1200
4733.97 1173
4734.62 1090
4735.27 1069
4735.92 1139
4736.57 1207
4737.22 1133
4737.87 1111
4738.52 1091
4739.16 1139
4739.81 1115
4740.46 1104
4741.11 1097
4741.76 1181
4742.41 1049
4743.06 1034
4743.71 989
4744.36 1071
4745.01 1186
4745.66 1122
4746.31 1124
4746.96 1114
4747.61 1073
4748.26 1159
4748.91 1204
4749.56 1280
4750.21 1298
4750.86 1297
4751.51 1328
4752.16 1301
4752.81 1270
4753.46 1369
4754.11 1295
4754.76 1279
4755.41 1309
4756.06 1321
4756.71 1278
4757.36 1341
4758.01 1253
4758.66 1117
4759.31 1166
4759.96 1172
4760.61 1061
4761.26 1161
4761.91 1080
4762.56 1024
4763.22 1146
4763.87 1079
4764.52 1057
4765.17 1041
4765.82 1109
4766.47 1219
4767.12 1109
4767.77 1084
4768.42 1119
4769.07 1110
4769.73 1153
4770.38 1149
4771.03 1132
4771.68 961
4772.33 1072
4772.98 1086
4773.63 1098
4774.29 1112
4774.94 1110
4775.59 1094
4776.24 1089
4776.89 1014
4777.54 1047
4778.20 1061
4778.85 1170
4779.50 1130
4780.15 1125
4780.80 1071
4781.46 1135
4782.11 1093
4782.76 1063
4783.41 998
4784.06 1110
4784.72 1034
4785.37 1156
4786.02 1202
4786.67 1145
4787.33 1103
4787.98 1047
4788.63 1064
4789.28 953
4789.94 976
4790.59 1081
4791.24 1025
4791.89 1017
4792.55 1136
4793.20 1196
4793.85 1158
4794.51 1053
4795.16 1104
4795.81 1045
4796.47 949
4797.12 1145
4797.77 1049
4798.42 1000
4799.08 1040
4799.73 921
4800.38 935
4801.04 1035
4801.69 1111
4802.35 1103
4803.00 961
4803.65 1052
4804.31 1067
4804.96 991
4805.61 1013
4806.27 946
4806.92 937
4807.57 988
4808.23 982
4808.88 1093
4809.54 1065
4810.19 1033
4810.84 1050
4811.50 1039
4812.15 1049
4812.81 1103
4813.46 1101
4814.12 1136
4814.77 1180
4815.42 1155
4816.08 1178
4816.73 1185
4817.39 1007
4818.04 1012
4818.70 1085
4819.35 1179
4820.01 1265
4820.66 1180
4821.32 1139
4821.97 1229
4822.63 1166
4823.28 1148
4823.94 1117
4824.59 1234
4825.25 1214
4825.90 1193
4826.56 1224
4827.21 1355
4827.87 1231
4828.52 1258
4829.18 1283
4829.83 1175
4830.49 1197
4831.14 1162
4831.80 1198
4832.45 1194
4833.11 1149
4833.76 1132
4834.42 1167
4835.08 1193
4835.73 1246
4836.39 1228
4837.04 1185
4837.70 1287
4838.36 1231
4839.01 1312
4839.67 1182
4840.32 1007
4840.98 1118
4841.64 1107
4842.29 1084
4842.95 1157
4843.60 1195
4844.26 1130
4844.92 1136
4845.57 1075
4846.23 1131
4846.89 1010
4847.54 1139
4848.20 1208
4848.86 1168
4849.51 1232
4850.17 1213
4850.83 1107
4851.48 1234
4852.14 1246
4852.80 1183
4853.45 1083
4854.11 1218
4854.77 1199
4855.43 1113
4856.08 1048
4856.74 1162
4857.40 1066
4858.05 1059
4858.71 1137
4859.37 1248
4860.03 1070
4860.68 1021
4861.34 1208
4862.00 1186
4862.66 1282
4863.31 1198
4863.97 1171
4864.63 1243
4865.29 1319
4865.95 1269
4866.60 1268
4867.26 1174
4867.92 1158
4868.58 1169
4869.23 1130
4869.89 1155
4870.55 1132
4871.21 1115
4871.87 1192
4872.53 1163
4873.18 1212
4873.84 1095
4874.50 1154
4875.16 1170
4875.82 1151
4876.48 1188
4877.13 1103
4877.79 1069
4878.45 1199
4879.11 1210
4879.77 1164
4880.43 1153
4881.09 1138
4881.75 1095
4882.40 1106
4883.06 1100
4883.72 1181
4884.38 1060
4885.04 1073
4885.70 1154
4886.36 1245
4887.02 1245
4887.68 1188
4888.34 1379
4889.00 1267
4889.66 1196
4890.32 1390
4890.97 1479
4891.63 1366
4892.29 1349
4892.95 1475
4893.61 1404
4894.27 1466
4894.93 1508
4895.59 1385
4896.25 1433
4896.91 1438
4897.57 1497
4898.23 1568
4898.89 1546
4899.55 1547
4900.21 1631
4900.87 1627
4901.53 1515
4902.19 1483
4902.85 1457
4903.51 1498
4904.17 1515
4904.83 1503
4905.50 1503
4906.16 1310
4906.82 1280
4907.48 1162
4908.14 1207
4908.80 1194
4909.46 1258
4910.12 1274
4910.78 1300
4911.44 1207
4912.10 1219
4912.76 1304
4913.42 1304
4914.09 1279
4914.75 1274
4915.41 1267
4916.07 1175
4916.73 1224
4917.39 1128
4918.05 1139
4918.71 1082
4919.38 1262
4920.04 1214
4920.70 1168
4921.36 1052
4922.02 1121
4922.68 1208
4923.35 1150
4924.01 1026
4924.67 1137
4925.33 1095
4925.99 1020
4926.65 1130
4927.32 1152
4927.98 1082
4928.64 1054
4929.30 1162
4929.96 1040
4930.63 1087
4931.29 1175
4931.95 1119
4932.61 1058
4933.28 1102
4933.94 1151
4934.60 1031
4935.26 1060
4935.93 1072
4936.59 1095
4937.25 1140
4937.91 1220
4938.58 1106
4939.24 1116
4939.90 1065
4940.56 1097
4941.23 1040
4941.89 1032
4942.55 1109
4943.22 1090
4943.88 1071
4944.54 1099
4945.21 1067
4945.87 1028
4946.53 1032
4947.20 1068
4947.86 1084
4948.52 1013
4949.19 1114
4949.85 1035
4950.51 1075
4951.18 1080
4951.84 1045
4952.50 1075
4953.17 1067
4953.83 1086
4954.49 1143
4955.16 1033
4955.82 1145
4956.49 1134
4957.15 1156
4957.81 1233
4958.48 1159
4959.14 1232
4959.81 1163
4960.47 1229
4961.14 1311
4961.80 1292
4962.46 1202
4963.13 1493
4963.79 1468
4964.46 1621
4965.12 1601
4965.79 1494
4966.45 1591
4967.12 1562
4967.78 1439
4968.44 1467
4969.11 1489
4969.77 1326
4970.44 1314
4971.10 1382
4971.77 1326
4972.43 1128
4973.10 1202
4973.76 1280
4974.43 1300
4975.09 1283
4975.76 1304
4976.42 1202
4977.09 1257
4977.76 1263
4978.42 1202
4979.09 1203
4979.75 1129
4980.42 1169
4981.08 1133
4981.75 1027
4982.41 1166
4983.08 1074
4983.75 1042
4984.41 1075
4985.08 1102
4985.74 1114
4986.41 1130
4987.07 1069
4987.74 1192
4988.41 1163
4989.07 1236
4989.74 1167
4990.41 1124
4991.07 1109
4991.74 1162
4992.40 1132
4993.07 1135
4993.74 1117
4994.40 1218
4995.07 1162
4995.74 1157
4996.40 1216
4997.07 1278
4997.74 1124
4998.40 1172
4999.07 1187
4999.74 1160
5000.40 1182
5001.07 1188
5001.74 1185
5002.40 1064
5003.07 1059
5003.74 1079
5004.41 1144
5005.07 1064
5005.74 1017
5006.41 1041
5007.07 981
5007.74 1030
5008.41 989
5009.08 1044
5009.74 1029
5010.41 1011
5011.08 1064
5011.75 1055
5012.41 964
5013.08 1039
5013.75 1103
5014.42 1046
5015.09 946
5015.75 1101
5016.42 1025
5017.09 996
5017.76 1178
5018.43 1126
5019.09 996
5019.76 1129
5020.43 1053
5021.10 1004
5021.77 980
5022.44 953
5023.10 1039
5023.77 1025
5024.44 995
5025.11 913
5025.78 1001
5026.45 1043
5027.11 1043
5027.78 936
5028.45 1016
5029.12 1095
5029.79 1125
5030.46 1089
5031.13 1074
5031.80 1136
5032.47 965
5033.13 906
5033.80 937
5034.47 942
5035.14 869
5035.81 976
5036.48 964
5037.15 969
5037.82 914
5038.49 890
5039.16 928
5039.83 973
5040.50 1015
5041.17 933
5041.84 934
5042.51 931
5043.18 995
5043.85 989
5044.52 1007
5045.18 992
5045.85 1081
5046.52 1011
5047.19 865
5047.86 896
5048.53 1018
5049.20 1002
5049.88 895
5050.55 883
5051.22 931
5051.89 998
5052.56 970
5053.23 900
5053.90 957
5054.57 998
5055.24 994
5055.91 911
5056.58 1000
5057.25 1130
5057.92 925
5058.59 1014
5059.26 974
5059.93 1000
5060.60 969
5061.27 923
5061.95 981
5062.62 950
5063.29 889
5063.96 834
5064.63 885
5065.30 982
5065.97 1005
5066.64 904
5067.31 954
5067.99 879
5068.66 914
5069.33 894
5070.00 958
5070.67 972
5071.34 982
5072.02 934
5072.69 997
5073.36 952
5074.03 1001
5074.70 1055
5075.37 888
5076.05 845
5076.72 847
5077.39 919
5078.06 871
5078.73 836
5079.41 906
5080.08 964
5080.75 949
5081.42 959
5082.10 981
5082.77 973
5083.44 1032
5084.11 945
5084.78 951
5085.46 929
5086.13 965
5086.80 908
5087.48 1010
5088.15 948
5088.82 939
5089.49 869
5090.17 965
5090.84 1035
5091.51 1046
5092.19 1066
5092.86 1025
5093.53 1027
5094.20 1071
5094.88 952
5095.55 960
5096.22 995
5096.90 956
5097.57 924
5098.24 842
5098.92 951
5099.59 941
5100.26 840
5100.94 954
5101.61 936
5102.29 946
5102.96 937
5103.63 927
5104.31 941
5104.98 942
5105.65 865
5106.33 844
5107.00 887
5107.68 949
5108.35 924
5109.02 886
5109.70 887
5110.37 923
5111.05 915
5111.72 960
5112.40 951
5113.07 897
5113.74 890
5114.42 865
5115.09 836
5115.77 809
5116.44 866
5117.12 962
5117.79 1053
5118.47 964
5119.14 1006
5119.82 916
5120.49 932
5121.17 935
5121.84 936
5122.52 939
5123.19 1037
5123.87 956
5124.54 1002
5125.22 874
5125.89 856
5126.57 1142
5127.24 966
5127.92 926
5128.59 1010
5129.27 872
5129.94 937
5130.62 977
5131.29 970
5131.97 939
5132.65 955
5133.32 995
5134.00 888
5134.67 920
5135.35 931
5136.02 916
5136.70 897
5137.38 906
5138.05 845
5138.73 865
5139.40 966
5140.08 985
5140.76 1097
5141.43 1127
5142.11 1005
5142.79 944
5143.46 887
5144.14 961
5144.81 961
5145.49 913
5146.17 770
5146.84 872
5147.52 888
5148.20 802
5148.87 899
5149.55 886
5150.23 880
5150.90 814
5151.58 920
5152.26 908
5152.94 911
5153.61 949
5154.29 1041
5154.97 941
5155.64 885
5156.32 887
5157.00 895
5157.68 888
5158.35 933
5159.03 943
5159.71 960
5160.39 947
5161.06 918
5161.74 915
5162.42 859
5163.10 912
5163.77 905
5164.45 860
5165.13 882
5165.81 780
5166.48 820
5167.16 867
5167.84 854
5168.52 854
5169.20 936
5169.87 851
5170.55 819
5171.23 946
5171.91 931
5172.59 895
5173.27 923
5173.94 890
5174.62 928
5175.30 905
5175.98 848
5176.66 966
5177.34 922
5178.02 878
5178.69 931
5179.37 1040
5180.05 912
5180.73 887
5181.41 978
5182.09 941
5182.77 963
5183.45 915
5184.12 948
5184.80 946
5185.48 906
5186.16 934
5186.84 916
5187.52 821
5188.20 868
5188.88 858
5189.56 854
5190.24 810
5190.92 783
5191.60 875
5192.28 924
5192.96 943
5193.64 807
5194.32 834
5195.00 895
5195.68 882
5196.36 875
5197.03 849
5197.71 895
5198.39 860
5199.07 983
5199.75 949
5200.44 889
5201.12 867
5201.80 945
5202.48 933
5203.16 1051
5203.84 1049
5204.52 933
5205.20 938
5205.88 930
5206.56 981
5207.24 953
5207.92 997
5208.60 1069
5209.28 1061
5209.96 1054
5210.64 997
5211.32 1018
5212.00 1063
5212.68 1027
5213.37 1044
5214.05 1041
5214.73 959
5215.41 998
5216.09 961
5216.77 960
5217.45 838
5218.13 857
5218.81 938
5219.50 1034
5220.18 925
5220.86 1000
5221.54 970
5222.22 958
5222.90 986
5223.59 921
5224.27 983
5224.95 1009
5225.63 921
5226.31 969
5226.99 885
5227.68 937
5228.36 959
5229.04 880
5229.72 904
5230.40 828
5231.09 813
5231.77 888
5232.45 877
5233.13 991
5233.81 976
5234.50 930
5235.18 1061
5235.86 943
5236.54 974
5237.23 938
5237.91 982
5238.59 988
5239.27 1015
5239.96 1006
5240.64 1059
5241.32 1015
5242.01 1003
5242.69 1054
5243.37 1049
5244.05 917
5244.74 1043
5245.42 990
5246.10 836
5246.79 934
5247.47 888
5248.15 795
5248.84 919
5249.52 954
5250.20 1061
5250.89 946
5251.57 913
5252.25 822
5252.94 899
5253.62 933
5254.30 917
5254.99 920
5255.67 848
5256.36 829
5257.04 864
5257.72 902
5258.41 832
5259.09 792
5259.78 839
5260.46 933
5261.14 863
5261.83 849
5262.51 889
5263.20 894
5263.88 853
5264.56 808
5265.25 905
5265.93 1020
5266.62 902
5267.30 932
5267.99 988
5268.67 1055
5269.36 1030
5270.04 935
5270.73 943
5271.41 893
5272.09 872
5272.78 924
5273.46 940
5274.15 812
5274.83 841
5275.52 844
5276.20 834
5276.89 927
5277.57 926
5278.26 948
5278.94 944
5279.63 1018
5280.32 977
5281.00 913
5281.69 885
5282.37 920
5283.06 887
5283.74 957
5284.43 939
5285.11 949
5285.80 898
5286.49 920
5287.17 996
5287.86 915
5288.54 886
5289.23 939
5289.91 973
5290.60 882
5291.29 876
5291.97 873
5292.66 902
5293.35 878
5294.03 829
5294.72 786
5295.40 797
5296.09 804
5296.78 858
5297.46 911
5298.15 845
5298.84 869
5299.52 894
5300.21 842
5300.90 876
5301.58 926
5302.27 951
5302.96 986
5303.64 972
5304.33 793
5305.02 876
5305.70 913
5306.39 871
5307.08 967
5307.77 944
5308.45 854
5309.14 967
5309.83 923
5310.51 879
5311.20 940
5311.89 889
5312.58 880
5313.26 934
5313.95 990
5314.64 952
5315.33 810
5316.01 882
5316.70 889
5317.39 763
5318.08 874
5318.77 910
5319.45 1020
5320.14 959
5320.83 864
5321.52 945
5322.20 879
5322.89 905
5323.58 926
5324.27 823
5324.96 872
5325.65 893
5326.33 871
5327.02 830
5327.71 907
5328.40 867
5329.09 814
5329.78 865
5330.46 887
5331.15 909
5331.84 861
5332.53 915
5333.22 944
5333.91 921
5334.60 834
5335.29 896
5335.98 885
5336.66 904
5337.35 835
5338.04 810
5338.73 776
5339.42 891
5340.11 814
5340.80 798
5341.49 777
5342.18 873
5342.87 861
5343.56 790
5344.25 950
5344.94 930
5345.62 850
5346.31 860
5347.00 939
5347.69 1023
5348.38 1019
5349.07 1050
5349.76 1132
5350.45 1026
5351.14 1035
5351.83 1057
5352.52 1020
5353.21 1088
5353.90 993
5354.59 1007
5355.28 993
5355.97 955
5356.66 906
5357.35 965
5358.04 839
5358.74 876
5359.43 805
5360.12 819
5360.81 966
5361.50 893
5362.19 873
5362.88 906
5363.57 957
5364.26 956
5364.95 872
5365.64 830
5366.33 876
5367.02 805
5367.71 897
5368.41 952
5369.10 835
5369.79 802
5370.48 912
5371.17 886
5371.86 812
5372.55 873
5373.24 908
5373.94 1003
5374.63 917
5375.32 912
5376.01 874
5376.70 913
5377.39 810
5378.08 835
5378.78 849
5379.47 902
5380.16 866
5380.85 910
5381.54 764
5382.24 818
5382.93 880
5383.62 827
5384.31 846
5385.00 846
5385.70 862
5386.39 771
5387.08 856
5387.77 898
5388.47 914
5389.16 828
5389.85 822
5390.54 818
5391.23 877
5391.93 905
5392.62 873
5393.31 926
5394.01 869
5394.70 830
5395.39 869
5396.08 888
5396.78 868
5397.47 883
5398.16 748
5398.86 833
5399.55 864
5400.24 814
5400.93 780
5401.63 931
5402.32 855
5403.01 822
5403.71 834
5404.40 902
5405.09 880
5405.79 838
5406.48 829
5407.17 855
5407.87 861
5408.56 871
5409.26 936
5409.95 816
5410.64 912
5411.34 893
5412.03 902
5412.72 830
5413.42 884
5414.11 857
5414.81 815
5415.50 845
5416.19 827
5416.89 825
5417.58 855
5418.28 906
5418.97 900
5419.67 900
5420.36 824
5421.05 816
5421.75 806
5422.44 786
5423.14 891
5423.83 826
5424.53 749
5425.22 820
5425.92 919
5426.61 816
5427.31 755
5428.00 842
5428.70 836
5429.39 965
5430.09 859
5430.78 845
5431.48 976
5432.17 953
5432.87 901
5433.56 928
5434.26 858
5434.95 858
5435.65 899
5436.34 939
5437.04 938
5437.73 973
5438.43 1081
5439.13 934
5439.82 942
5440.52 941
5441.21 975
5441.91 844
5442.60 916
5443.30 987
5444.00 936
5444.69 956
5445.39 888
5446.08 799
5446.78 923
5447.48 1030
5448.17 938
5448.87 845
5449.56 901
5450.26 869
5450.96 892
5451.65 836
5452.35 903
5453.05 920
5453.74 935
5454.44 901
5455.14 861
5455.83 853
5456.53 811
5457.23 837
5457.92 874
5458.62 961
5459.32 863
5460.01 773
5460.71 830
5461.41 823
5462.11 761
5462.80 871
5463.50 801
5464.20 762
5464.89 807
5465.59 851
5466.29 812
5466.99 792
5467.68 823
5468.38 893
5469.08 927
5469.78 833
5470.47 810
5471.17 854
5471.87 788
5472.57 805
5473.26 796
5473.96 814
5474.66 895
5475.36 806
5476.06 807
5476.75 794
5477.45 790
5478.15 781
5478.85 789
5479.55 797
5480.24 882
5480.94 877
5481.64 871
5482.34 795
5483.04 832
5483.74 758
5484.43 845
5485.13 820
5485.83 836
5486.53 810
5487.23 830
5487.93 881
5488.63 933
5489.33 845
5490.02 835
5490.72 843
5491.42 895
5492.12 933
5492.82 819
5493.52 873
5494.22 763
5494.92 821
5495.62 820
5496.32 886
5497.01 884
5497.71 824
5498.41 828
5499.11 885
5499.81 917
5500.51 878
5501.21 912
5501.91 900
5502.61 936
5503.31 976
5504.01 944
5504.71 935
5505.41 814
5506.11 900
5506.81 897
5507.51 872
5508.21 878
5508.91 868
5509.61 973
5510.31 921
5511.01 773
5511.71 783
5512.41 815
5513.11 864
5513.81 800
5514.51 752
5515.21 738
5515.91 762
5516.61 843
5517.31 766
5518.01 829
5518.72 816
5519.42 803
5520.12 801
5520.82 847
5521.52 787
5522.22 860
5522.92 902
5523.62 839
5524.32 830
5525.02 888
5525.72 846
5526.43 763
5527.13 735
5527.83 750
5528.53 803
5529.23 848
5529.93 914
5530.63 760
5531.33 790
5532.04 749
5532.74 809
5533.44 865
5534.14 789
5534.84 758
5535.54 762
5536.25 719
5536.95 764
5537.65 767
5538.35 750
5539.05 766
5539.76 839
5540.46 846
5541.16 747
5541.86 794
5542.56 797
5543.27 728
5543.97 770
5544.67 761
5545.37 834
5546.08 870
5546.78 768
5547.48 835
5548.18 781
5548.89 704
5549.59 792
5550.29 865
5550.99 811
5551.70 785
5552.40 734
5553.10 798
5553.81 786
5554.51 781
5555.21 773
5555.91 692
5556.62 830
5557.32 821
5558.02 800
5558.73 807
5559.43 884
5560.13 879
5560.84 886
5561.54 887
5562.24 840
5562.95 882
5563.65 881
5564.35 885
5565.06 851
5565.76 864
5566.47 915
5567.17 864
5567.87 884
5568.58 907
5569.28 848
5569.98 871
5570.69 857
5571.39 821
5572.10 707
5572.80 811
5573.50 831
5574.21 863
5574.91 830
5575.62 889
5576.32 882
5577.03 866
5577.73 872
5578.44 817
5579.14 844
5579.84 893
5580.55 894
5581.25 796
5581.96 827
5582.66 857
5583.37 772
5584.07 767
5584.78 777
5585.48 825
5586.19 798
5586.89 849
5587.60 814
5588.30 766
5589.01 749
5589.71 831
5590.42 790
5591.12 774
5591.83 805
5592.53 823
5593.24 811
5593.94 745
5594.65 820
5595.36 788
5596.06 821
5596.77 812
5597.47 730
5598.18 754
5598.88 768
5599.59 737
5600.30 894
5601.00 802
5601.71 830
5602.41 775
5603.12 773
5603.83 817
5604.53 767
5605.24 712
5605.94 763
5606.65 759
5607.36 755
5608.06 745
5608.77 746
5609.48 847
5610.18 823
5610.89 822
5611.60 717
5612.30 765
5613.01 742
5613.72 795
5614.42 754
5615.13 819
5615.84 745
5616.54 770
5617.25 762
5617.96 732
5618.66 787
5619.37 717
5620.08 768
5620.78 801
5621.49 801
5622.20 706
5622.91 741
5623.61 705
5624.32 831
5625.03 806
5625.74 786
5626.44 731
5627.15 744
5627.86 688
5628.57 716
5629.27 730
5629.98 794
5630.69 763
5631.40 777
5632.11 808
5632.81 764
5633.52 719
5634.23 829
5634.94 693
5635.65 740
5636.35 703
5637.06 810
5637.77 834
5638.48 894
5639.19 786
5639.89 794
5640.60 843
5641.31 733
5642.02 765
5642.73 752
5643.44 779
5644.15 855
5644.85 740
5645.56 782
5646.27 802
5646.98 850
5647.69 686
5648.40 736
5649.11 719
5649.82 746
5650.53 828
5651.23 701
5651.94 706
5652.65 708
5653.36 770
5654.07 806
5654.78 806
5655.49 804
5656.20 755
5656.91 737
5657.62 857
5658.33 820
5659.04 801
5659.75 820
5660.46 793
5661.17 813
5661.88 763
5662.59 816
5663.30 928
5664.00 884
5664.71 783
5665.42 775
5666.13 831
5666.84 846
5667.55 826
5668.27 846
5668.98 764
5669.69 716
5670.40 651
5671.11 687
5671.82 739
5672.53 722
5673.24 763
5673.95 658
5674.66 694
5675.37 767
5676.08 763
5676.79 752
5677.50 740
5678.21 763
5678.92 739
5679.63 620
5680.34 774
5681.06 733
5681.77 692
5682.48 703
5683.19 655
5683.90 772
5684.61 766
5685.32 778
5686.03 788
5686.74 729
5687.46 748
5688.17 725
5688.88 710
5689.59 782
5690.30 833
5691.01 755
5691.72 769
5692.44 733
5693.15 773
5693.86 714
5694.57 790
5695.28 839
5696.00 747
5696.71 753
5697.42 778
5698.13 686
5698.84 685
5699.56 753
5700.27 788
5700.98 726
5701.69 753
5702.40 694
5703.12 709
5703.83 757
5704.54 758
5705.25 760
5705.97 691
5706.68 729
5707.39 720
5708.10 704
5708.82 701
5709.53 680
5710.24 735
5710.95 707
5711.67 647
5712.38 631
5713.09 587
5713.81 690
5714.52 686
5715.23 668
5715.95 683
5716.66 658
5717.37 697
5718.09 645
5718.80 643
5719.51 713
5720.23 728
5720.94 747
5721.65 683
5722.37 713
5723.08 731
5723.79 721
5724.51 674
5725.22 632
5725.93 681
5726.65 747
5727.36 660
5728.08 740
5728.79 679
5729.50 663
5730.22 648
5730.93 657
5731.65 689
5732.36 712
5733.07 766
5733.79 694
5734.50 747
5735.22 770
5735.93 731
5736.65 688
5737.36 706
5738.07 719
5738.79 740
5739.50 688
5740.22 696
5740.93 648
5741.65 597
5742.36 685
5743.08 680
5743.79 679
5744.51 660
5745.22 614
5745.94 693
5746.65 724
5747.37 704
5748.08 709
5748.80 770
5749.51 828
5750.23 730
5750.94 731
5751.66 766
5752.37 714
5753.09 729
5753.80 726
5754.52 779
5755.24 718
5755.95 713
5756.67 767
5757.38 725
5758.10 789
5758.81 788
5759.53 689
5760.25 722
5760.96 693
5761.68 619
5762.39 643
5763.11 687
5763.83 783
5764.54 772
5765.26 681
5765.97 713
5766.69 714
5767.41 623
5768.12 680
5768.84 769
5769.56 707
5770.27 746
5770.99 693
5771.71 665
5772.42 635
5773.14 688
5773.86 773
5774.57 695
5775.29 703
5776.01 705
5776.72 801
5777.44 784
5778.16 675
5778.88 730
5779.59 750
5780.31 656
5781.03 660
5781.74 724
5782.46 765
5783.18 788
5783.90 724
5784.61 684
5785.33 730
5786.05 692
5786.77 729
5787.48 803
5788.20 650
5788.92 700
5789.64 703
5790.35 726
5791.07 730
5791.79 764
5792.51 704
5793.23 737
5793.94 687
5794.66 679
5795.38 801
5796.10 717
5796.82 698
5797.53 819
5798.25 827
5798.97 885
5799.69 931
5800.41 907
5801.13 885
5801.84 941
5802.56 1082
5803.28 1079
5804.00 879
5804.72 900
5805.44 923
5806.16 862
5806.87 817
5807.59 877
5808.31 776
5809.03 853
5809.75 809
5810.47 834
5811.19 852
5811.91 775
5812.63 798
5813.35 814
5814.07 791
5814.78 798
5815.50 782
5816.22 804
5816.94 923
5817.66 965
5818.38 950
5819.10 930
5819.82 1005
5820.54 965
5821.26 961
5821.98 977
5822.70 947
5823.42 950
5824.14 874
5824.86 904
5825.58 840
5826.30 812
5827.02 806
5827.74 798
5828.46 837
5829.18 768
5829.90 764
5830.62 876
5831.34 829
5832.06 808
5832.78 788
5833.50 782
5834.22 867
5834.94 830
5835.66 799
5836.38 732
5837.10 733
5837.82 722
5838.55 786
5839.27 831
5839.99 774
5840.71 789
5841.43 721
5842.15 713
5842.87 761
5843.59 699
5844.31 725
5845.03 683
5845.76 723
5846.48 719
5847.20 730
5847.92 767
5848.64 755
5849.36 733
5850.08 727
5850.81 729
5851.53 706
5852.25 683
5852.97 760
5853.69 678
5854.41 641
5855.14 631
5855.86 771
5856.58 744
5857.30 754
5858.02 765
5858.74 682
5859.47 664
5860.19 626
5860.91 678
5861.63 683
5862.36 725
5863.08 795
5863.80 741
5864.52 685
5865.24 755
5865.97 703
5866.69 752
5867.41 717
5868.13 650
5868.86 641
5869.58 675
5870.30 668
5871.03 667
5871.75 681
5872.47 714
5873.19 660
5873.92 677
5874.64 692
5875.36 750
5876.09 788
5876.81 743
5877.53 756
5878.26 744
5878.98 686
5879.70 723
5880.43 801
5881.15 726
5881.87 727
5882.60 759
5883.32 893
5884.04 750
5884.77 819
5885.49 836
5886.21 755
5886.94 813
5887.66 776
5888.39 797
5889.11 721
5889.83 646
5890.56 757
5891.28 770
5892.01 733
5892.73 693
5893.45 718
5894.18 719
5894.90 655
5895.63 680
5896.35 690
5897.07 737
5897.80 728
5898.52 692
5899.25 680
5899.97 736
5900.70 798
5901.42 769
5902.15 773
5902.87 818
5903.60 860
5904.32 853
5905.05 871
5905.77 850
5906.50 780
5907.22 711
5907.95 799
5908.67 834
5909.40 804
5910.12 723
5910.85 677
5911.57 720
5912.30 682
5913.02 745
5913.75 669
5914.47 628
5915.20 704
5915.92 754
5916.65 632
5917.38 679
5918.10 728
5918.83 736
5919.55 646
5920.28 647
5921.00 745
5921.73 722
5922.46 640
5923.18 668
5923.91 702
5924.63 643
5925.36 716
5926.09 678
5926.81 687
5927.54 671
5928.26 770
5928.99 744
5929.72 772
5930.44 748
5931.17 721
5931.90 761
5932.62 786
5933.35 723
5934.08 773
5934.80 754
5935.53 692
5936.26 729
5936.98 735
5937.71 796
5938.44 718
5939.16 753
5939.89 828
5940.62 681
5941.35 731
5942.07 813
5942.80 803
5943.53 803
5944.25 787
5944.98 749
5945.71 773
5946.44 767
5947.16 735
5947.89 728
5948.62 812
5949.35 821
5950.07 747
5950.80 703
5951.53 773
5952.26 798
5952.99 723
5953.71 712
5954.44 785
5955.17 769
5955.90 827
5956.62 813
5957.35 778
5958.08 840
5958.81 777
5959.54 817
5960.27 826
5960.99 837
5961.72 800
5962.45 828
5963.18 838
5963.91 831
5964.64 751
5965.36 755
5966.09 828
5966.82 835
5967.55 830
5968.28 764
5969.01 740
5969.74 733
5970.47 755
5971.19 790
5971.92 864
5972.65 789
5973.38 897
5974.11 845
5974.84 842
5975.57 733
5976.30 785
5977.03 730
5977.76 820
5978.49 831
5979.22 775
5979.95 810
5980.67 901
5981.40 855
5982.13 821
5982.86 967
5983.59 902
5984.32 899
5985.05 932
5985.78 976
5986.51 879
5987.24 1001
5987.97 993
5988.70 911
5989.43 869
5990.16 966
5990.89 1081
5991.62 1032
5992.35 992
5993.08 951
5993.81 876
5994.54 872
5995.27 935
5996.00 964
5996.73 868
5997.47 843
5998.20 916
5998.93 913
5999.66 977
6000.39 1007
6001.12 911
6001.85 897
6002.58 906
6003.31 893
6004.04 795
6004.77 851
6005.50 814
6006.24 849
6006.97 853
6007.70 857
6008.43 854
6009.16 1031
6009.89 1117
6010.62 1177
6011.35 1202
6012.09 1319
6012.82 1410
6013.55 1478
6014.28 1415
6015.01 1389
6015.74 1434
6016.47 1297
6017.21 1216
6017.94 1239
6018.67 1121
6019.40 1073
6020.13 985
6020.87 988
6021.60 947
6022.33 834
6023.06 806
6023.79 729
6024.53 847
6025.26 842
6025.99 784
6026.72 834
6027.46 786
6028.19 773
6028.92 767
6029.65 794
6030.39 784
6031.12 790
6031.85 897
6032.58 829
6033.32 783
6034.05 827
6034.78 831
6035.51 756
6036.25 809
6036.98 767
6037.71 853
6038.45 802
6039.18 883
6039.91 820
6040.65 842
6041.38 740
6042.11 868
6042.85 875
6043.58 825
6044.31 911
6045.05 898
6045.78 907
6046.51 847
6047.25 925
6047.98 950
6048.71 969
6049.45 894
6050.18 977
6050.91 1002
6051.65 876
6052.38 823
6053.12 919
6053.85 850
6054.58 852
6055.32 885
6056.05 900
6056.79 872
6057.52 840
6058.25 813
6058.99 749
6059.72 845
6060.46 761
6061.19 760
6061.93 735
6062.66 794
6063.40 733
6064.13 752
6064.86 765
6065.60 800
6066.33 830
6067.07 760
6067.80 786
6068.54 778
6069.27 733
6070.01 823
6070.74 754
6071.48 699
6072.21 721
6072.95 640
6073.68 721
6074.42 706
6075.15 767
6075.89 818
6076.63 806
6077.36 719
6078.10 755
6078.83 763
6079.57 796
6080.30 747
6081.04 747
6081.77 770
6082.51 785
6083.25 715
6083.98 699
6084.72 750
6085.45 679
6086.19 747
6086.92 689
6087.66 695
6088.40 792
6089.13 784
6089.87 846
6090.61 737
6091.34 665
6092.08 737
6092.81 693
6093.55 749
6094.29 768
6095.02 727
6095.76 666
6096.50 634
6097.23 691
6097.97 713
6098.71 820
6099.44 756
6100.18 748
6100.92 704
6101.65 785
6102.39 723
6103.13 749
6103.86 668
6104.60 721
6105.34 732
6106.08 712
6106.81 822
6107.55 736
6108.29 702
6109.02 679
6109.76 652
6110.50 784
6111.24 700
6111.97 642
6112.71 728
6113.45 748
6114.19 742
6114.92 668
6115.66 612
6116.40 708
6117.14 696
6117.88 697
6118.61 665
6119.35 672
6120.09 666
6120.83 736
6121.57 711
6122.30 649
6123.04 695
6123.78 736
6124.52 666
6125.26 684
6126.00 617
6126.73 678
6127.47 790
6128.21 888
6128.95 798
6129.69 729
6130.43 757
6131.16 718
6131.90 745
6132.64 837
6133.38 776
6134.12 789
6134.86 765
6135.60 754
6136.34 805
6137.08 768
6137.81 710
6138.55 749
6139.29 736
6140.03 689
6140.77 684
6141.51 710
6142.25 770
6142.99 739
6143.73 684
6144.47 754
6145.21 731
6145.95 737
6146.69 822
6147.43 718
6148.17 767
6148.91 763
6149.65 732
6150.39 743
6151.13 800
6151.86 727
6152.60 695
6153.34 711
6154.08 761
6154.83 690
6155.57 669
6156.31 727
6157.05 764
6157.79 706
6158.53 637
6159.27 682
6160.01 691
6160.75 742
6161.49 712
6162.23 649
6162.97 743
6163.71 774
6164.45 748
6165.19 687
6165.93 674
6166.67 733
6167.41 738
6168.15 818
6168.89 804
6169.64 732
6170.38 738
6171.12 844
6171.86 773
6172.60 696
6173.34 700
6174.08 721
6174.82 780
6175.57 667
6176.31 683
6177.05 773
6177.79 745
6178.53 755
6179.27 740
6180.01 811
6180.76 698
6181.50 721
6182.24 684
6182.98 828
6183.72 816
6184.46 682
6185.21 786
6185.95 811
6186.69 799
6187.43 754
6188.17 819
6188.92 815
6189.66 754
6190.40 726
6191.14 790
6191.89 766
6192.63 775
6193.37 771
6194.11 838
6194.86 733
6195.60 831
6196.34 866
6197.08 842
6197.83 801
6198.57 877
6199.31 795
6200.05 744
6200.80 739
6201.54 752
6202.28 812
6203.03 733
6203.77 863
6204.51 866
6205.26 1018
6206.00 973
6206.74 1056
6207.48 1183
6208.23 1312
6208.97 1505
6209.71 1528
6210.46 1510
6211.20 1511
6211.95 1597
6212.69 1584
6213.43 1461
6214.18 1431
6214.92 1282
6215.66 1105
6216.41 1088
6217.15 976
6217.89 932
6218.64 811
6219.38 811
6220.13 724
6220.87 763
6221.61 758
6222.36 749
6223.10 764
6223.85 785
6224.59 725
6225.34 733
6226.08 722
6226.82 750
6227.57 858
6228.31 845
6229.06 733
6229.80 702
6230.55 748
6231.29 709
6232.04 786
6232.78 755
6233.53 741
6234.27 726
6235.02 665
6235.76 638
6236.51 707
6237.25 747
6238.00 696
6238.74 687
6239.49 728
6240.23 768
6240.98 760
6241.72 675
6242.47 711
6243.21 767
6243.96 753
6244.70 755
6245.45 763
6246.20 794
6246.94 830
6247.69 793
6248.43 851
6249.18 847
6249.92 878
6250.67 894
6251.42 943
6252.16 835
6252.91 958
6253.65 831
6254.40 850
6255.15 809
6255.89 747
6256.64 788
6257.38 744
6258.13 713
6258.88 744
6259.62 760
6260.37 792
6261.12 783
6261.86 745
6262.61 842
6263.36 880
6264.10 854
6264.85 743
6265.60 679
6266.34 824
6267.09 797
6267.84 797
6268.58 744
6269.33 782
6270.08 745
6270.82 832
6271.57 718
6272.32 858
6273.07 850
6273.81 800
6274.56 729
6275.31 756
6276.05 755
6276.80 719
6277.55 735
6278.30 758
6279.04 728
6279.79 718
6280.54 731
6281.29 748
6282.03 777
6282.78 683
6283.53 707
6284.28 678
6285.03 708
6285.77 783
6286.52 706
6287.27 659
6288.02 765
6288.77 696
6289.51 748
6290.26 781
6291.01 762
6291.76 748
6292.51 758
6293.26 726
6294.00 685
6294.75 641
6295.50 620
6296.25 696
6297.00 734
6297.75 711
6298.50 791
6299.24 722
6299.99 646
6300.74 608
6301.49 720
6302.24 713
6302.99 722
6303.74 689
6304.49 678
6305.24 745
6305.99 772
6306.73 685
6307.48 704
6308.23 717
6308.98 791
6309.73 761
6310.48 722
6311.23 770
6311.98 812
6312.73 676
6313.48 711
6314.23 711
6314.98 797
6315.73 712
6316.48 725
6317.23 733
6317.98 717
6318.73 725
6319.48 699
6320.23 703
6320.98 714
6321.73 652
6322.48 681
6323.23 729
6323.98 667
6324.73 639
6325.48 664
6326.23 640
6326.98 662
6327.73 706
6328.48 742
6329.23 589
6329.98 641
6330.73 675
6331.48 737
6332.23 705
6332.98 694
6333.73 679
6334.49 713
6335.24 662
6335.99 674
6336.74 685
6337.49 746
6338.24 682
6338.99 619
6339.74 654
6340.49 736
6341.25 732
6342.00 672
6342.75 734
6343.50 676
6344.25 696
6345.00 705
6345.75 663
6346.51 695
6347.26 708
6348.01 649
6348.76 627
6349.51 658
6350.26 680
6351.02 724
6351.77 682
6352.52 632
6353.27 651
6354.02 695
6354.78 708
6355.53 646
6356.28 638
6357.03 746
6357.78 680
6358.54 680
6359.29 687
6360.04 647
6360.79 709
6361.55 648
6362.30 620
6363.05 550
6363.80 671
6364.56 650
6365.31 676
6366.06 693
6366.81 706
6367.57 657
6368.32 663
6369.07 614
6369.83 714
6370.58 642
6371.33 629
6372.08 642
6372.84 710
6373.59 707
6374.34 690
6375.10 654
6375.85 724
6376.60 710
6377.36 667
6378.11 673
6378.86 649
6379.62 677
6380.37 674
6381.12 735
6381.88 632
6382.63 633
6383.39 674
6384.14 588
6384.89 555
6385.65 685
6386.40 650
6387.16 615
6387.91 668
6388.66 678
6389.42 663
6390.17 686
6390.93 720
6391.68 594
6392.43 580
6393.19 573
6393.94 611
6394.70 607
6395.45 636
6396.21 551
6396.96 571
6397.72 573
6398.47 688
6399.22 617
6399.98 658
6400.73 644
6401.49 621
6402.24 712
6403.00 644
6403.75 652
6404.51 569
6405.26 551
6406.02 598
6406.77 578
6407.53 593
6408.28 639
6409.04 605
6409.79 606
6410.55 576
6411.31 642
6412.06 609
6412.82 641
6413.57 604
6414.33 589
6415.08 580
6415.84 580
6416.59 616
6417.35 645
6418.11 740
6418.86 659
6419.62 629
6420.37 609
6421.13 613
6421.89 600
6422.64 580
6423.40 621
6424.15 677
6424.91 659
6425.67 604
6426.42 650
6427.18 618
6427.94 637
6428.69 620
6429.45 614
6430.20 561
6430.96 574
6431.72 621
6432.47 609
6433.23 530
6433.99 577
6434.74 622
6435.50 595
6436.26 602
6437.02 563
6437.77 564
6438.53 581
6439.29 578
6440.04 569
6440.80 635
6441.56 581
6442.32 591
6443.07 604
6443.83 554
6444.59 607
6445.34 650
6446.10 630
6446.86 623
6447.62 571
6448.37 583
6449.13 614
6449.89 659
6450.65 617
6451.41 598
6452.16 582
6452.92 566
6453.68 616
6454.44 576
6455.19 586
6455.95 623
6456.71 648
6457.47 582
6458.23 602
6458.99 595
6459.74 554
6460.50 636
6461.26 613
6462.02 624
6462.78 661
6463.54 673
6464.29 642
6465.05 545
6465.81 664
6466.57 642
6467.33 722
6468.09 609
6468.85 617
6469.60 593
6470.36 643
6471.12 693
6471.88 751
6472.64 662
6473.40 729
6474.16 725
6474.92 681
6475.68 666
6476.44 647
6477.20 595
6477.95 649
6478.71 662
6479.47 623
6480.23 639
6480.99 742
6481.75 768
6482.51 659
6483.27 710
6484.03 752
6484.79 654
6485.55 666
6486.31 692
6487.07 674
6487.83 666
6488.59 746
6489.35 688
6490.11 730
6490.87 722
6491.63 756
6492.39 649
6493.15 654
6493.91 681
6494.67 763
6495.43 763
6496.19 735
6496.95 640
6497.71 700
6498.47 720
6499.23 698
6499.99 742
6500.76 680
6501.52 672
6502.28 724
6503.04 758
6503.80 745
6504.56 688
6505.32 714
6506.08 687
6506.84 716
6507.60 710
6508.36 750
6509.13 683
6509.89 798
6510.65 820
6511.41 745
6512.17 751
6512.93 760
6513.69 810
6514.45 747
6515.22 742
6515.98 829
6516.74 771
6517.50 753
6518.26 735
6519.02 756
6519.79 890
6520.55 852
6521.31 925
6522.07 952
6522.83 1020
6523.60 1026
6524.36 1025
6525.12 1116
6525.88 1118
6526.64 1142
6527.41 1236
6528.17 1219
6528.93 1201
6529.69 1141
6530.46 1118
6531.22 999
6531.98 939
6532.74 916
6533.51 982
6534.27 1001
6535.03 981
6535.79 961
6536.56 965
6537.32 976
6538.08 994
6538.85 950
6539.61 938
6540.37 926
6541.13 857
6541.90 900
6542.66 883
6543.42 852
6544.19 750
6544.95 729
6545.71 716
6546.48 740
6547.24 721
6548.00 741
6548.77 776
6549.53 700
6550.29 727
6551.06 802
6551.82 736
6552.58 649
6553.35 697
6554.11 709
6554.88 761
6555.64 744
6556.40 651
6557.17 731
6557.93 746
6558.70 725
6559.46 769
6560.22 855
6560.99 826
6561.75 788
6562.52 744
6563.28 767
6564.05 749
6564.81 801
6565.57 825
6566.34 807
6567.10 715
6567.87 749
6568.63 820
6569.40 720
6570.16 767
6570.93 821
6571.69 796
6572.46 777
6573.22 731
6573.99 807
6574.75 766
6575.52 792
6576.28 820
6577.05 847
6577.81 781
6578.58 753
6579.34 819
6580.11 810
6580.87 855
6581.64 798
6582.40 843
6583.17 883
6583.93 846
6584.70 913
6585.47 868
6586.23 868
6587.00 935
6587.76 863
6588.53 906
6589.29 868
6590.06 948
6590.83 911
6591.59 846
6592.36 1013
6593.12 1051
6593.89 938
6594.66 922
6595.42 926
6596.19 983
6596.96 957
6597.72 902
6598.49 839
6599.25 965
6600.02 882
6600.79 827
6601.55 916
6602.32 758
6603.09 738
6603.85 705
6604.62 714
6605.39 766
6606.15 754
6606.92 746
6607.69 782
6608.46 825
6609.22 772
6609.99 768
6610.76 875
6611.52 867
6612.29 796
6613.06 827
6613.83 839
6614.59 866
6615.36 813
6616.13 743
6616.89 749
6617.66 762
6618.43 798
6619.20 779
6619.96 817
6620.73 805
6621.50 769
6622.27 752
6623.04 782
6623.80 771
6624.57 848
6625.34 867
6626.11 867
6626.88 798
6627.64 798
6628.41 814
6629.18 817
6629.95 723
6630.72 703
6631.48 766
6632.25 866
6633.02 823
6633.79 932
6634.56 908
6635.33 806
6636.10 944
6636.86 966
6637.63 996
6638.40 957
6639.17 919
6639.94 792
6640.71 720
6641.48 664
6642.25 666
6643.01 704
6643.78 732
6644.55 746
6645.32 783
6646.09 741
6646.86 711
6647.63 679
6648.40 725
6649.17 744
6649.94 797
6650.71 842
6651.48 817
6652.25 754
6653.01 815
6653.78 805
6654.55 834
6655.32 754
6656.09 777
6656.86 852
6657.63 742
6658.40 649
6659.17 637
6659.94 680
6660.71 734
6661.48 760
6662.25 701
6663.02 607
6663.79 722
6664.56 758
6665.33 648
6666.10 660
6666.87 733
6667.64 722
6668.42 696
6669.19 700
6669.96 718
6670.73 712
6671.50 701
6672.27 649
6673.04 646
6673.81 681
6674.58 767
6675.35 679
6676.12 693
6676.89 712
6677.66 734
6678.44 672
6679.21 623
6679.98 645
6680.75 647
6681.52 671
6682.29 689
6683.06 647
6683.83 675
6684.60 665
6685.38 673
6686.15 681
6686.92 707
6687.69 767
6688.46 758
6689.23 764
6690.01 729
6690.78 710
6691.55 727
6692.32 707
6693.09 690
6693.86 677
6694.64 722
6695.41 630
6696.18 560
6696.95 609
6697.73 637
6698.50 677
6699.27 650
6700.04 611
6700.81 557
6701.59 592
6702.36 632
6703.13 638
6703.90 643
6704.68 626
6705.45 599
6706.22 620
6706.99 601
6707.77 652
6708.54 633
6709.31 644
6710.09 626
6710.86 635
6711.63 626
6712.40 607
6713.18 623
6713.95 605
6714.72 662
6715.50 599
6716.27 521
6717.04 610
6717.82 713
6718.59 653
6719.36 625
6720.14 649
6720.91 697
6721.68 671
6722.46 625
6723.23 611
6724.00 597
6724.78 597
6725.55 646
6726.33 584
6727.10 618
6727.87 604
6728.65 553
6729.42 608
6730.20 600
6730.97 604
6731.74 602
6732.52 612
6733.29 520
6734.07 504
6734.84 597
6735.61 632
6736.39 618
6737.16 630
6737.94 638
6738.71 601
6739.49 646
6740.26 605
6741.04 584
6741.81 518
6742.59 561
6743.36 495
6744.13 512
6744.91 517
6745.68 535
6746.46 543
6747.23 540
6748.01 551
6748.78 560
6749.56 612
6750.33 667
6751.11 597
6751.89 560
6752.66 558
6753.44 558
6754.21 568
6754.99 550
6755.76 556
6756.54 529
6757.31 606
6758.09 567
6758.86 571
6759.64 563
6760.42 575
6761.19 583
6761.97 599
6762.74 575
6763.52 564
6764.30 554
6765.07 521
6765.85 568
6766.62 532
6767.40 531
6768.18 561
6768.95 584
6769.73 584
6770.51 502
6771.28 462
6772.06 556
6772.83 592
6773.61 508
6774.39 576
6775.16 573
6775.94 621
6776.72 566
6777.49 602
6778.27 604
6779.05 565
6779.82 576
6780.60 640
6781.38 610
6782.16 589
6782.93 618
6783.71 579
6784.49 584
6785.26 569
6786.04 590
6786.82 587
6787.60 597
6788.37 548
6789.15 537
6789.93 593
6790.71 546
6791.48 560
6792.26 572
6793.04 543
6793.82 535
6794.59 598
6795.37 588
6796.15 585
6796.93 567
6797.70 551
6798.48 618
6799.26 568
6800.04 465
6800.82 544
6801.60 576
6802.37 542
6803.15 561
6803.93 570
6804.71 600
6805.49 615
6806.26 598
6807.04 583
6807.82 533
6808.60 537
6809.38 576
6810.16 558
6810.94 523
6811.71 505
6812.49 553
6813.27 528
6814.05 654
6814.83 556
6815.61 518
6816.39 605
6817.17 570
6817.95 590
6818.73 539
6819.50 613
6820.28 540
6821.06 546
6821.84 591
6822.62 568
6823.40 511
6824.18 548
6824.96 578
6825.74 474
6826.52 559
6827.30 661
6828.08 599
6828.86 553
6829.64 578
6830.42 595
6831.20 582
6831.98 603
6832.76 507
6833.54 551
6834.32 563
6835.10 509
6835.88 569
6836.66 524
6837.44 505
6838.22 591
6839.00 579
6839.78 566
6840.56 597
6841.34 567
6842.12 595
6842.90 622
6843.68 548
6844.46 638
6845.24 626
6846.02 602
6846.80 583
6847.58 607
6848.36 575
6849.14 650
6849.93 767
6850.71 792
6851.49 884
6852.27 864
6853.05 863
6853.83 914
6854.61 925
6855.39 780
6856.17 691
6856.96 759
6857.74 702
6858.52 644
6859.30 571
6860.08 587
6860.86 605
6861.64 553
6862.43 571
6863.21 581
6863.99 532
6864.77 539
6865.55 584
6866.33 568
6867.12 613
6867.90 573
6868.68 552
6869.46 515
6870.24 567
6871.03 590
6871.81 582
6872.59 581
6873.37 564
6874.16 546
6874.94 552
6875.72 634
6876.50 556
6877.28 523
6878.07 556
6878.85 507
6879.63 593
6880.42 615
6881.20 572
6881.98 559
6882.76 611
6883.55 628
6884.33 599
6885.11 573
6885.89 579
6886.68 556
6887.46 618
6888.24 613
6889.03 624
6889.81 596
6890.59 632
6891.38 614
6892.16 623
6892.94 620
6893.73 641
6894.51 630
6895.29 573
6896.08 575
6896.86 545
6897.64 551
6898.43 538
6899.21 565
6900.00 570
6900.78 503
6901.56 511
6902.35 540
6903.13 554
6903.91 622
6904.70 616
6905.48 589
6906.27 610
6907.05 595
6907.84 621
6908.62 620
6909.40 535
6910.19 505
6910.97 527
6911.76 550
6912.54 590
6913.33 543
6914.11 557
6914.90 565
6915.68 635
6916.46 558
6917.25 498
6918.03 500
6918.82 594
6919.60 568
6920.39 571
6921.17 541
6921.96 615
6922.74 599
6923.53 561
6924.31 548
6925.10 599
6925.88 617
6926.67 573
6927.45 647
6928.24 666
6929.03 586
6929.81 619
6930.60 595
6931.38 585
6932.17 611
6932.95 558
6933.74 577
6934.52 635
6935.31 558
6936.10 587
6936.88 576
6937.67 596
6938.45 536
6939.24 512
6940.03 536
6940.81 568
6941.60 530
6942.38 624
6943.17 625
6943.96 630
6944.74 635
6945.53 704
6946.32 659
6947.10 539
6947.89 557
6948.68 609
6949.46 636
6950.25 578
6951.03 631
6951.82 653
6952.61 651
6953.40 655
6954.18 653
6954.97 653
6955.76 710
6956.54 640
6957.33 650
6958.12 674
6958.90 674
6959.69 677
6960.48 676
6961.27 707
6962.05 610
6962.84 713
6963.63 626
6964.41 602
6965.20 648
6965.99 665
6966.78 668
6967.56 690
6968.35 713
6969.14 689
6969.93 690
6970.72 718
6971.50 710
6972.29 664
6973.08 689
6973.87 714
6974.66 745
6975.44 788
6976.23 810
6977.02 801
6977.81 698
6978.60 693
6979.38 743
6980.17 794
6980.96 842
6981.75 882
6982.54 909
6983.33 1018
6984.11 1100
6984.90 1350
6985.69 1374
6986.48 1443
6987.27 1459
6988.06 1540
6988.85 1599
6989.64 1421
6990.42 1290
6991.21 1234
6992.00 1141
6992.79 1036
6993.58 950
6994.37 924
6995.16 822
6995.95 920
6996.74 917
6997.53 1041
6998.32 1181
6999.10 1211
6999.89 1289
7000.68 1345
7001.47 1457
7002.26 1442
7003.05 1445
7003.84 1340
7004.63 1270
7005.42 1153
7006.21 1026
7007.00 956
7007.79 990
7008.58 849
7009.37 815
7010.16 748
7010.95 684
7011.74 727
7012.53 718
7013.32 729
7014.11 721
7014.90 740
7015.69 711
7016.48 743
7017.27 762
7018.06 727
7018.85 709
7019.64 791
7020.43 723
7021.23 766
7022.02 768
7022.81 781
7023.60 697
7024.39 685
7025.18 767
7025.97 809
7026.76 727
7027.55 690
7028.34 774
7029.13 765
7029.93 798
7030.72 741
7031.51 689
7032.30 637
7033.09 700
7033.88 709
7034.67 683
7035.46 677
7036.26 703
7037.05 808
7037.84 772
7038.63 725
7039.42 730
7040.21 738
7041.01 723
7041.80 687
7042.59 745
7043.38 699
7044.17 655
7044.97 719
7045.76 663
7046.55 657
7047.34 684
7048.13 683
7048.93 705
7049.72 690
7050.51 711
7051.30 660
7052.09 652
7052.89 607
7053.68 633
7054.47 629
7055.26 621
7056.06 634
7056.85 673
7057.64 575
7058.44 632
7059.23 597
7060.02 627
7060.81 590
7061.61 523
7062.40 599
7063.19 604
7063.99 662
7064.78 664
7065.57 622
7066.37 651
7067.16 633
7067.95 608
7068.74 657
7069.54 623
7070.33 596
7071.13 621
7071.92 614
7072.71 597
7073.51 559
7074.30 597
7075.09 559
7075.89 552
7076.68 519
7077.47 565
7078.27 536
7079.06 624
7079.86 577
7080.65 521
7081.44 624
7082.24 644
7083.03 698
7083.83 590
7084.62 648
7085.41 643
7086.21 615
7087.00 665
7087.80 687
7088.59 649
7089.39 625
7090.18 670
7090.98 653
7091.77 595
7092.56 646
7093.36 635
7094.15 616
7094.95 525
7095.74 541
7096.54 542
7097.33 535
7098.13 541
7098.92 515
7099.72 546
7100.51 582
7101.31 481
7102.10 492
7102.90 491
7103.69 564
7104.49 519
7105.29 576
7106.08 568
7106.88 532
7107.67 533
7108.47 561
7109.26 519
7110.06 531
7110.85 567
7111.65 563
7112.45 552
7113.24 538
7114.04 549
7114.83 513
7115.63 482
7116.42 570
7117.22 585
7118.02 571
7118.81 529
7119.61 535
7120.41 531
7121.20 493
7122.00 480
7122.79 501
7123.59 559
7124.39 499
7125.18 516
7125.98 538
7126.78 495
7127.57 467
7128.37 522
7129.17 509
7129.96 546
7130.76 571
7131.56 534
7132.35 490
7133.15 504
7133.95 499
7134.74 515
7135.54 474
7136.34 473
7137.14 486
7137.93 495
7138.73 496
7139.53 518
7140.33 501
7141.12 489
7141.92 549
7142.72 515
7143.51 549
7144.31 499
7145.11 491
7145.91 548
7146.71 567
7147.50 520
7148.30 488
7149.10 497
7149.90 533
7150.69 556
7151.49 463
7152.29 500
7153.09 504
7153.89 490
7154.68 513
7155.48 494
7156.28 501
7157.08 552
7157.88 502
7158.68 545
7159.47 521
7160.27 445
7161.07 514
7161.87 514
7162.67 464
7163.47 462
7164.27 527
7165.06 497
7165.86 462
7166.66 461
7167.46 542
7168.26 532
7169.06 526
7169.86 524
7170.66 492
7171.46 454
7172.25 424
7173.05 495
7173.85 520
7174.65 542
7175.45 538
7176.25 543
7177.05 483
7177.85 432
7178.65 459
7179.45 502
7180.25 456
7181.05 482
7181.85 461
7182.65 427
7183.45 431
7184.25 470
7185.05 509
7185.85 506
7186.65 492
7187.45 478
7188.25 424
7189.05 457
7189.85 431
7190.65 476
7191.45 510
7192.25 446
7193.05 492
7193.85 500
7194.65 500
7195.45 493
7196.25 452
7197.05 474
7197.85 505
7198.65 481
7199.45 447
7200.25 434
7201.05 470
7201.85 531
7202.65 438
7203.46 500
7204.26 517
7205.06 541
7205.86 501
7206.66 478
7207.46 480
7208.26 512
7209.06 516
7209.86 481
7210.66 464
7211.47 444
7212.27 529
7213.07 503
7213.87 495
7214.67 479
7215.47 463
7216.27 504
7217.08 465
7217.88 417
7218.68 489
7219.48 469
7220.28 461
7221.09 512
7221.89 492
7222.69 437
7223.49 475
7224.29 462
7225.10 458
7225.90 494
7226.70 488
7227.50 438
7228.30 475
7229.11 541
7229.91 536
7230.71 491
7231.51 471
7232.32 502
7233.12 493
7233.92 514
7234.72 473
7235.53 448
7236.33 466
7237.13 499
7237.93 401
7238.74 356
7239.54 439
7240.34 474
7241.15 493
7241.95 467
7242.75 433
7243.55 475
7244.36 472
7245.16 459
7245.96 476
7246.77 437
7247.57 432
7248.37 395
7249.18 505
7249.98 447
7250.78 432
7251.59 431
7252.39 407
7253.20 474
7254.00 466
7254.80 481
7255.61 491
7256.41 387
7257.21 459
7258.02 481
7258.82 486
7259.63 498
7260.43 486
7261.23 498
7262.04 433
7262.84 464
7263.65 474
7264.45 485
7265.26 465
7266.06 465
7266.86 440
7267.67 439
7268.47 459
7269.28 478
7270.08 445
7270.89 464
7271.69 415
7272.50 383
7273.30 463
7274.11 460
7274.91 445
7275.71 448
7276.52 497
7277.32 503
7278.13 463
7278.93 444
7279.74 491
7280.55 520
7281.35 515
7282.16 521
7282.96 448
7283.77 421
7284.57 504
7285.38 545
7286.18 526
7286.99 547
7287.79 548
7288.60 536
7289.40 498
7290.21 529
7291.02 478
7291.82 467
7292.63 425
7293.43 443
7294.24 464
7295.05 432
7295.85 443
7296.66 542
7297.46 492
7298.27 480
7299.08 457
7299.88 485
7300.69 486
7301.49 488
7302.30 512
7303.11 538
7303.91 429
7304.72 433
7305.53 485
7306.33 464
7307.14 494
7307.95 441
7308.75 475
7309.56 490
7310.37 441
7311.17 503
7311.98 461
7312.79 524
7313.59 564
7314.40 510
7315.21 464
7316.02 442
7316.82 417
7317.63 449
7318.44 516
7319.24 493
7320.05 531
7320.86 490
7321.67 516
7322.47 537
7323.28 565
7324.09 523
7324.90 504
7325.70 444
7326.51 523
7327.32 508
7328.13 488
7328.94 512
7329.74 513
7330.55 507
7331.36 535
7332.17 481
7332.98 420
7333.78 410
7334.59 404
7335.40 465
7336.21 436
7337.02 436
7337.82 397
7338.63 461
7339.44 456
7340.25 505
7341.06 430
7341.87 439
7342.68 446
7343.48 443
7344.29 487
7345.10 433
7345.91 446
7346.72 471
7347.53 460
7348.34 409
7349.15 468
7349.95 461
7350.76 392
7351.57 491
7352.38 478
7353.19 423
7354.00 437
7354.81 461
7355.62 455
7356.43 438
7357.24 455
7358.05 468
7358.86 428
7359.67 444
7360.48 447
7361.29 402
7362.09 392
7362.90 458
7363.71 402
7364.52 407
7365.33 534
7366.14 469
7366.95 392
7367.76 391
7368.57 435
7369.38 372
7370.19 407
7371.00 388
7371.81 455
7372.62 485
7373.43 449
7374.25 460
7375.06 534
7375.87 471
7376.68 415
7377.49 434
7378.30 400
7379.11 425
7379.92 434
7380.73 484
7381.54 450
7382.35 451
7383.16 507
7383.97 492
7384.78 475
7385.59 450
7386.41 415
7387.22 454
7388.03 463
7388.84 471
7389.65 482
7390.46 452
7391.27 405
7392.08 440
7392.89 441
7393.71 472
7394.52 466
7395.33 460
7396.14 441
7396.95 436
7397.76 467
7398.58 441
7399.39 472
7400.20 458
7401.01 461
7401.82 506
7402.63 512
7403.45 455
7404.26 412
7405.07 417
7405.88 430
7406.69 482
7407.51 417
7408.32 414
7409.13 400
7409.94 397
7410.76 390
7411.57 453
7412.38 462
7413.19 457
7414.01 445
7414.82 386
7415.63 359
7416.44 444
7417.26 413
7418.07 397
7418.88 446
7419.69 384
7420.51 393
7421.32 386
7422.13 408
7422.95 332
7423.76 384
7424.57 391
7425.39 425
7426.20 400
7427.01 407
7427.83 396
7428.64 433
7429.45 419
7430.27 437
7431.08 437
7431.89 441
7432.71 420
7433.52 375
7434.33 405
7435.15 369
7435.96 359
7436.77 394
7437.59 392
7438.40 412
7439.22 396
7440.03 362
7440.84 416
7441.66 407
7442.47 358
7443.29 371
7444.10 445
7444.91 468
7445.73 441
7446.54 389
7447.36 377
7448.17 429
7448.99 348
7449.80 409
7450.62 358
7451.43 417
7452.24 422
7453.06 457
7453.87 453
7454.69 401
7455.50 405
7456.32 506
7457.13 493
7457.95 419
7458.76 410
7459.58 343
7460.39 389
7461.21 381
7462.02 419
7462.84 430
7463.65 447
7464.47 375
7465.28 371
7466.10 446
7466.92 488
7467.73 433
7468.55 469
7469.36 493
7470.18 460
7470.99 446
7471.81 416
7472.62 411
7473.44 380
7474.26 385
7475.07 386
7475.89 443
7476.70 388
7477.52 464
7478.34 493
7479.15 483
7479.97 392
7480.78 400
7481.60 415
7482.42 463
7483.23 390
7484.05 459
7484.87 444
7485.68 450
7486.50 404
7487.32 380
7488.13 418
7488.95 428
7489.76 433
7490.58 412
7491.40 467
7492.22 501
7493.03 457
7493.85 436
7494.67 415
7495.48 398
7496.30 467
7497.12 451
7497.93 370
7498.75 432
7499.57 455
7500.39 464
7501.20 452
7502.02 461
7502.84 469
7503.66 437
7504.47 409
7505.29 425
7506.11 377
7506.93 440
7507.74 425
7508.56 411
7509.38 413
7510.20 454
7511.01 419
7511.83 411
7512.65 412
7513.47 385
7514.29 449
7515.10 393
7515.92 395
7516.74 437
7517.56 380
7518.38 414
7519.19 452
7520.01 435
7520.83 456
7521.65 454
7522.47 410
7523.29 422
7524.11 441
7524.92 442
7525.74 418
7526.56 464
7527.38 471
7528.20 484
7529.02 457
7529.84 463
7530.66 416
7531.47 443
7532.29 462
7533.11 467
7533.93 461
7534.75 416
7535.57 468
7536.39 473
7537.21 425
7538.03 384
7538.85 442
7539.67 456
7540.49 549
7541.31 515
7542.12 489
7542.94 410
7543.76 532
7544.58 456
7545.40 469
7546.22 467
7547.04 422
7547.86 482
7548.68 422
7549.50 408
7550.32 412
7551.14 460
7551.96 476
7552.78 421
7553.60 419
7554.42 476
7555.24 463
7556.06 453
7556.88 442
7557.70 446
7558.52 460
7559.35 515
7560.17 486
7560.99 500
7561.81 530
7562.63 513
7563.45 564
7564.27 484
7565.09 467
7565.91 474
7566.73 534
7567.55 447
7568.37 435
7569.19 487
7570.02 511
7570.84 505
7571.66 499
7572.48 442
7573.30 476
7574.12 479
7574.94 475
7575.76 459
7576.59 490
7577.41 522
7578.23 552
7579.05 498
7579.87 437
7580.69 539
7581.51 482
7582.34 490
7583.16 539
7583.98 477
7584.80 542
7585.62 537
7586.45 538
7587.27 542
7588.09 586
7588.91 628
7589.73 619
7590.56 577
7591.38 612
7592.20 602
7593.02 606
7593.85 643
7594.67 598
7595.49 620
7596.31 541
7597.14 607
7597.96 583
7598.78 574
7599.60 611
7600.43 660
7601.25 724
7602.07 735
7602.89 785
7603.72 831
7604.54 735
7605.36 903
7606.19 904
7607.01 907
7607.83 906
7608.66 954
7609.48 831
7610.30 799
7611.12 690
7611.95 670
7612.77 616
7613.59 554
7614.42 584
7615.24 597
7616.07 602
7616.89 637
7617.71 613
7618.54 602
7619.36 577
7620.18 562
7621.01 592
7621.83 639
7622.66 625
7623.48 652
7624.30 651
7625.13 626
7625.95 569
7626.78 659
7627.60 665
7628.42 747
7629.25 777
7630.07 873
7630.90 828
7631.72 907
7632.55 1044
7633.37 997
7634.19 1087
7635.02 967
7635.84 956
7636.67 847
7637.49 733
7638.32 675
7639.14 581
7639.97 580
7640.79 579
7641.62 558
7642.44 580
7643.27 521
7644.09 503
7644.92 523
7645.74 479
7646.57 484
7647.39 458
7648.22 545
7649.04 540
7649.87 498
7650.70 484
7651.52 476
7652.35 461
7653.17 460
7654.00 533
7654.82 514
7655.65 432
7656.47 607
7657.30 549
7658.13 541
7658.95 480
7659.78 510
7660.60 493
7661.43 465
7662.26 511
7663.08 534
7663.91 537
7664.73 516
7665.56 489
7666.39 490
7667.21 488
7668.04 434
7668.87 494
7669.69 523
7670.52 571
7671.35 571
7672.17 512
7673.00 545
7673.83 541
7674.65 573
7675.48 543
7676.31 452
7677.13 526
7677.96 541
7678.79 448
7679.61 448
7680.44 435
7681.27 438
7682.09 498
7682.92 491
7683.75 430
7684.58 415
7685.40 413
7686.23 428
7687.06 490
7687.89 505
7688.71 504
7689.54 398
7690.37 433
7691.20 501
7692.02 464
7692.85 459
7693.68 459
7694.51 498
7695.33 478
7696.16 410
7696.99 438
7697.82 433
7698.65 427
7699.47 460
7700.30 458
7701.13 419
7701.96 411
7702.79 419
7703.62 457
7704.44 453
7705.27 467
7706.10 474
7706.93 459
7707.76 416
7708.59 430
7709.41 432
7710.24 407
7711.07 396
7711.90 402
7712.73 456
7713.56 507
7714.39 420
7715.22 401
7716.05 398
7716.87 454
7717.70 433
7718.53 412
7719.36 432
7720.19 377
7721.02 423
7721.85 427
7722.68 393
7723.51 443
7724.34 445
7725.17 380
7726.00 388
7726.83 385
7727.66 376
7728.48 368
7729.31 361
7730.14 314
7730.97 422
7731.80 393
7732.63 429
7733.46 375
7734.29 374
7735.12 424
7735.95 375
7736.78 397
7737.61 413
7738.44 402
7739.27 418
7740.10 442
7740.93 444
7741.77 364
7742.60 399
7743.43 398
7744.26 425
7745.09 482
7745.92 395
7746.75 439
7747.58 498
7748.41 414
7749.24 392
7750.07 451
7750.90 433
7751.73 454
7752.56 446
7753.39 407
7754.23 361
7755.06 445
7755.89 432
7756.72 439
7757.55 403
7758.38 397
7759.21 382
7760.04 384
7760.88 388
7761.71 381
7762.54 388
7763.37 404
7764.20 419
7765.03 347
7765.86 347
7766.70 375
7767.53 350
7768.36 406
7769.19 384
7770.02 404
7770.86 408
7771.69 366
7772.52 373
7773.35 379
7774.18 347
7775.02 349
7775.85 386
7776.68 342
7777.51 339
7778.34 385
7779.18 403
7780.01 362
7780.84 368
7781.67 435
7782.51 376
7783.34 382
7784.17 384
7785.00 391
7785.84 369
7786.67 366
7787.50 419
7788.34 392
7789.17 414
7790.00 430
7790.83 388
7791.67 388
7792.50 395
7793.33 428
7794.17 367
7795.00 357
7795.83 357
7796.67 355
7797.50 412
7798.33 370
7799.17 384
7800.00 379
7800.83 363
7801.67 332
7802.50 339
7803.33 325
7804.17 396
7805.00 366
7805.84 355
7806.67 380
7807.50 376
7808.34 384
7809.17 340
7810.01 377
7810.84 331
7811.67 376
7812.51 369
7813.34 428
7814.18 396
7815.01 434
7815.84 437
7816.68 354
7817.51 394
7818.35 372
7819.18 416
7820.02 421
7820.85 438
7821.69 378
7822.52 332
7823.36 343
7824.19 366
7825.03 390
7825.86 356
7826.69 396
7827.53 387
7828.36 403
7829.20 364
7830.03 322
7830.87 391
7831.71 354
7832.54 372
7833.38 404
7834.21 372
7835.05 395
7835.88 401
7836.72 441
7837.55 353
7838.39 374
7839.22 419
7840.06 445
7840.90 430
7841.73 351
7842.57 365
7843.40 393
7844.24 400
7845.07 370
7845.91 449
7846.75 472
7847.58 440
7848.42 374
7849.25 430
7850.09 398
7850.93 409
7851.76 436
7852.60 427
7853.44 376
7854.27 460
7855.11 444
7855.94 436
7856.78 527
7857.62 464
7858.45 483
7859.29 541
7860.13 631
7860.96 541
7861.80 549
7862.64 519
7863.47 501
7864.31 496
7865.15 479
7865.99 475
7866.82 384
7867.66 410
7868.50 483
7869.33 478
7870.17 448
7871.01 453
7871.85 448
7872.68 440
7873.52 492
7874.36 435
7875.20 435
7876.03 463
7876.87 430
7877.71 502
7878.55 491
7879.38 412
7880.22 441
7881.06 458
7881.90 390
7882.74 372
7883.57 461
7884.41 400
7885.25 405
7886.09 406
7886.93 400
7887.76 344
7888.60 439
7889.44 437
7890.28 437
7891.12 433
7891.96 449
7892.79 404
7893.63 402
7894.47 430
7895.31 411
7896.15 413
7896.99 404
7897.83 444
7898.66 450
7899.50 497
7900.34 426
7901.18 443
7902.02 404
7902.86 426
7903.70 400
7904.54 445
7905.38 400
7906.21 462
7907.05 413
7907.89 408
7908.73 437
7909.57 398
7910.41 421
7911.25 449
7912.09 371
7912.93 401
7913.77 405
7914.61 391
7915.45 414
7916.29 366
7917.13 389
7917.97 392
7918.81 434
7919.65 396
7920.49 387
7921.33 365
7922.17 392
7923.01 433
7923.85 356
7924.69 396
7925.53 377
7926.37 394
7927.21 343
7928.05 422
7928.89 373
7929.73 380
7930.57 391
7931.41 356
7932.25 384
7933.09 377
7933.93 335
7934.77 351
7935.61 323
7936.45 392
7937.29 358
7938.14 328
7938.98 342
7939.82 261
7940.66 299
7941.50 329
7942.34 398
7943.18 377
7944.02 352
7944.86 348
7945.70 377
7946.55 353
7947.39 308
7948.23 320
7949.07 347
7949.91 332
7950.75 325
7951.59 349
7952.44 335
7953.28 324
7954.12 326
7954.96 372
7955.80 346
7956.65 402
7957.49 377
7958.33 377
7959.17 354
7960.01 386
7960.86 346
7961.70 375
7962.54 364
7963.38 362
7964.22 371
7965.07 320
7965.91 358
7966.75 316
7967.59 340
7968.44 331
7969.28 373
7970.12 387
7970.96 352
7971.81 364
7972.65 371
7973.49 358
7974.33 318
7975.18 345
7976.02 316
7976.86 294
7977.71 336
7978.55 356
7979.39 341
7980.23 356
7981.08 341
7981.92 359
7982.76 329
7983.61 323
7984.45 315
7985.29 336
7986.14 304
7986.98 317
7987.82 324
7988.67 320
7989.51 317
7990.36 319
7991.20 352
7992.04 286
7992.89 323
7993.73 357
7994.57 350
7995.42 271
7996.26 342
7997.11 363
7997.95 313
7998.79 341
7999.64 345
8000.48 320
8001.33 335
8002.17 358
8003.01 260
8003.86 336
8004.70 307
8005.55 357
8006.39 300
8007.24 299
8008.08 282
8008.93 332
8009.77 358
8010.62 323
8011.46 313
8012.30 332
8013.15 329
8013.99 343
8014.84 338
8015.68 289
8016.53 329
8017.37 339
8018.22 346
8019.06 308
8019.91 324
8020.76 270
8021.60 330
8022.45 327
8023.29 313
8024.14 315
8024.98 316
8025.83 311
8026.67 249
8027.52 269
8028.36 298
8029.21 336
8030.06 307
8030.90 283
8031.75 303
8032.59 331
8033.44 293
8034.28 323
8035.13 331
8035.98 408
8036.82 272
8037.67 285
8038.52 332
8039.36 365
8040.21 368
8041.05 360
8041.90 305
8042.75 301
8043.59 362
8044.44 336
8045.29 365
8046.13 360
8046.98 360
8047.83 353
8048.67 366
8049.52 291
8050.37 322
8051.21 338
8052.06 340
8052.91 288
8053.75 346
8054.60 339
8055.45 280
8056.30 262
8057.14 303
8057.99 257
8058.84 280
8059.68 387
8060.53 344
8061.38 331
8062.23 335
8063.07 304
8063.92 310
8064.77 283
8065.62 293
8066.46 283
8067.31 314
8068.16 323
8069.01 354
8069.85 297
8070.70 285
8071.55 333
8072.40 360
8073.25 290
8074.09 308
8074.94 308
8075.79 340
8076.64 345
8077.49 328
8078.34 325
8079.18 350
8080.03 296
8080.88 312
8081.73 316
8082.58 333
8083.43 306
8084.27 325
8085.12 291
8085.97 281
8086.82 347
8087.67 335
8088.52 319
8089.37 348
8090.22 355
8091.06 348
8091.91 307
8092.76 330
8093.61 316
8094.46 312
8095.31 285
8096.16 311
8097.01 310
8097.86 325
8098.71 277
8099.56 334
8100.41 328
8101.26 361
8102.11 318
8102.95 309
8103.80 301
8104.65 312
8105.50 345
8106.35 315
8107.20 293
8108.05 309
8108.90 332
8109.75 338
8110.60 377
8111.45 353
8112.30 364
8113.15 364
8114.00 325
8114.85 291
8115.70 330
8116.55 337
8117.40 318
8118.25 297
8119.10 342
8119.96 349
8120.81 333
8121.66 341
8122.51 349
8123.36 362
8124.21 339
8125.06 344
8125.91 277
8126.76 306
8127.61 328
8128.46 381
8129.31 334
8130.16 347
8131.02 377
8131.87 374
8132.72 372
8133.57 370
8134.42 387
8135.27 357
8136.12 351
8136.97 359
8137.83 354
8138.68 369
8139.53 418
8140.38 373
8141.23 350
8142.08 320
8142.93 397
8143.79 440
8144.64 396
8145.49 370
8146.34 418
8147.19 398
8148.05 402
8148.90 407
8149.75 400
8150.60 422
8151.45 443
8152.31 437
8153.16 510
8154.01 471
8154.86 475
8155.71 528
8156.57 505
8157.42 544
8158.27 494
8159.12 476
8159.98 434
8160.83 441
8161.68 438
8162.54 358
8163.39 379
8164.24 388
8165.09 379
8165.95 365
8166.80 393
8167.65 422
8168.51 424
8169.36 324
8170.21 399
8171.06 383
8171.92 406
8172.77 416
8173.62 349
8174.48 361
8175.33 343
8176.18 359
8177.04 333
8177.89 343
8178.74 364
8179.60 400
8180.45 390
8181.31 314
8182.16 334
8183.01 338
8183.87 385
8184.72 339
8185.57 315
8186.43 318
8187.28 374
8188.14 368
8188.99 352
8189.84 313
8190.70 323
8191.55 306
8192.41 365
8193.26 363
8194.12 345
8194.97 365
8195.83 370
8196.68 331
8197.53 324
8198.39 293
8199.24 346
8200.10 359
8200.95 326
8201.81 335
8202.66 364
8203.52 373
8204.37 335
8205.23 316
8206.08 287
8206.94 289
8207.79 348
8208.65 347
8209.50 317
8210.36 379
8211.21 384
8212.07 348
8212.92 354
8213.78 354
8214.63 354
8215.49 340
8216.34 319
8217.20 325
8218.06 328
8218.91 322
8219.77 346
8220.62 339
8221.48 293
8222.33 337
8223.19 301
8224.05 276
8224.90 339
8225.76 320
8226.61 298
8227.47 315
8228.33 266
8229.18 320
8230.04 292
8230.90 293
8231.75 331
8232.61 330
8233.46 308
8234.32 280
8235.18 291
8236.03 337
8236.89 348
8237.75 353
8238.60 286
8239.46 302
8240.32 344
8241.17 306
8242.03 381
8242.89 298
8243.74 298
8244.60 303
8245.46 322
8246.32 310
8247.17 346
8248.03 306
8248.89 320
8249.74 338
8250.60 288
8251.46 298
8252.32 356
8253.17 398
8254.03 297
8254.89 294
8255.75 299
8256.60 328
8257.46 319
8258.32 274
8259.18 257
8260.04 287
8260.89 323
8261.75 323
8262.61 333
8263.47 307
8264.32 341
8265.18 315
8266.04 333
8266.90 334
8267.76 344
8268.62 271
8269.47 273
8270.33 285
8271.19 301
8272.05 331
8272.91 350
8273.77 285
8274.62 277
8275.48 308
8276.34 332
8277.20 285
8278.06 291
8278.92 313
8279.78 320
8280.64 295
8281.49 312
8282.35 291
8283.21 321
8284.07 309
8284.93 279
8285.79 319
8286.65 292
8287.51 310
8288.37 327
8289.23 259
8290.09 270
8290.95 265
8291.80 317
8292.66 312
8293.52 327
8294.38 315
8295.24 304
8296.10 306
8296.96 309
8297.82 286
8298.68 292
8299.54 280
8300.40 266
8301.26 299
8302.12 318
8302.98 282
8303.84 311
8304.70 315
8305.56 391
8306.42 324
8307.28 307
8308.14 272
8309.00 267
8309.86 271
8310.72 280
8311.58 336
8312.44 319
8313.31 296
8314.17 334
8315.03 353
8315.89 312
8316.75 351
8317.61 339
8318.47 299
8319.33 343
8320.19 292
8321.05 279
8321.91 305
8322.77 333
8323.64 315
8324.50 280
8325.36 294
8326.22 292
8327.08 298
8327.94 308
8328.80 292
8329.66 293
8330.53 331
8331.39 287
8332.25 293
8333.11 288
8333.97 279
8334.83 320
8335.70 348
8336.56 336
8337.42 328
8338.28 337
8339.14 350
8340.00 307
8340.87 315
8341.73 318
8342.59 297
8343.45 325
8344.32 307
8345.18 361
8346.04 295
8346.90 296
8347.76 303
8348.63 320
8349.49 312
8350.35 323
8351.21 300
8352.08 285
8352.94 281
8353.80 309
8354.66 334
8355.53 308
8356.39 271
8357.25 316
8358.12 367
8358.98 352
8359.84 320
8360.71 292
8361.57 257
8362.43 272
8363.29 328
8364.16 289
8365.02 330
8365.88 291
8366.75 291
8367.61 318
8368.47 326
8369.34 302
8370.20 275
8371.06 271
8371.93 316
8372.79 295
8373.66 315
8374.52 300
8375.38 337
8376.25 345
8377.11 321
8377.97 293
8378.84 345
8379.70 310
8380.57 264
8381.43 259
8382.30 308
8383.16 309
8384.02 267
8384.89 308
8385.75 291
8386.62 284
8387.48 335
8388.35 289
8389.21 264
8390.07 304
8390.94 351
8391.80 358
8392.67 324
8393.53 329
8394.40 339
8395.26 335
8396.13 344
8396.99 337
8397.86 316
8398.72 325
8399.59 325
8400.45 356
8401.32 340
8402.18 290
8403.05 270
8403.91 274
8404.78 299
8405.64 327
8406.51 310
8407.37 299
8408.24 329
8409.11 300
8409.97 256
8410.84 286
8411.70 307
8412.57 300
8413.43 314
8414.30 301
8415.17 345
8416.03 302
8416.90 322
8417.76 325
8418.63 352
8419.50 311
8420.36 352
8421.23 395
8422.09 352
8422.96 371
8423.83 359
8424.69 365
8425.56 322
8426.43 279
8427.29 299
8428.16 311
8429.02 284
8429.89 354
8430.76 350
8431.62 379
8432.49 356
8433.36 353
8434.23 385
8435.09 338
8435.96 368
8436.83 360
8437.69 384
8438.56 332
8439.43 365
8440.29 358
8441.16 279
8442.03 303
8442.90 386
8443.76 393
8444.63 363
8445.50 403
8446.37 396
8447.23 336
8448.10 336
8448.97 340
8449.84 378
8450.70 378
8451.57 348
8452.44 367
8453.31 351
8454.17 391
8455.04 424
8455.91 437
8456.78 445
8457.65 468
8458.51 493
8459.38 438
8460.25 513
8461.12 501
8461.99 468
8462.86 449
8463.72 416
8464.59 411
8465.46 435
8466.33 412
8467.20 409
8468.07 377
8468.93 455
8469.80 490
8470.67 513
8471.54 493
8472.41 492
8473.28 489
8474.15 538
8475.02 462
8475.89 425
8476.75 465
8477.62 386
8478.49 411
8479.36 385
8480.23 344
8481.10 386
8481.97 413
8482.84 464
8483.71 431
8484.58 384
8485.45 371
8486.32 400
8487.19 375
8488.06 396
8488.92 406
8489.79 383
8490.66 380
8491.53 351
8492.40 402
8493.27 396
8494.14 410
8495.01 380
8495.88 379
8496.75 399
8497.62 411
8498.49 449
8499.36 428
8500.23 362
8501.10 374
8501.97 365
8502.85 395
8503.72 399
8504.59 345
8505.46 373
8506.33 397
8507.20 397
8508.07 440
8508.94 472
8509.81 455
8510.68 433
8511.55 463
8512.42 423
8513.29 428
8514.16 453
8515.03 469
8515.91 473
8516.78 379
8517.65 401
8518.52 406
8519.39 448
8520.26 425
8521.13 436
8522.00 524
8522.88 439
8523.75 452
8524.62 457
8525.49 461
8526.36 443
8527.23 426
8528.10 418
8528.98 471
8529.85 474
8530.72 515
8531.59 486
8532.46 474
8533.34 466
8534.21 488
8535.08 542
8535.95 519
8536.82 554
8537.70 516
8538.57 570
8539.44 566
8540.31 532
8541.18 513
8542.06 515
8542.93 450
8543.80 456
8544.67 485
8545.55 448
8546.42 501
8547.29 494
8548.17 508
8549.04 491
8549.91 499
8550.78 542
8551.66 620
8552.53 733
8553.40 831
8554.28 966
8555.15 1084
8556.02 1135
8556.89 1124
8557.77 1099
8558.64 1023
8559.51 872
8560.39 748
8561.26 673
8562.13 569
8563.01 505
8563.88 500
8564.75 414
8565.63 395
8566.50 419
8567.38 394
8568.25 375
8569.12 354
8570.00 409
8570.87 392
8571.74 335
8572.62 405
8573.49 416
8574.37 419
8575.24 418
8576.11 424
8576.99 376
8577.86 393
8578.74 393
8579.61 437
8580.49 451
8581.36 431
8582.23 403
8583.11 387
8583.98 368
8584.86 413
8585.73 387
8586.61 400
8587.48 415
8588.36 376
8589.23 402
8590.11 383
8590.98 419
8591.86 417
8592.73 403
8593.61 468
8594.48 387
8595.36 414
8596.23 452
8597.11 425
8597.98 382
8598.86 401
8599.73 380
8600.61 392
8601.48 390
8602.36 331
8603.23 332
8604.11 370
8604.99 338
8605.86 352
8606.74 325
8607.61 355
8608.49 408
8609.36 402
8610.24 389
8611.12 396
8611.99 382
8612.87 392
8613.74 398
8614.62 404
8615.50 410
8616.37 447
8617.25 442
8618.12 369
8619.00 419
8619.88 408
8620.75 355
8621.63 362
8622.51 346
8623.38 337
8624.26 362
8625.14 404
8626.01 390
8626.89 402
8627.77 369
8628.64 403
8629.52 368
8630.40 406
8631.27 412
8632.15 393
8633.03 365
8633.90 349
8634.78 382
8635.66 386
8636.54 342
8637.41 342
8638.29 290
8639.17 344
8640.05 337
8640.92 356
8641.80 300
8642.68 331
8643.55 354
8644.43 346
8645.31 369
8646.19 335
8647.07 344
8647.94 371
8648.82 410
8649.70 304
8650.58 305
8651.45 359
8652.33 354
8653.21 340
8654.09 335
8654.97 338
8655.85 366
8656.72 355
8657.60 350
8658.48 329
8659.36 338
8660.24 345
8661.12 321
8661.99 333
8662.87 274
8663.75 295
8664.63 333
8665.51 317
8666.39 352
8667.27 355
8668.14 340
8669.02 329
8669.90 348
8670.78 321
8671.66 357
8672.54 317
8673.42 344
8674.30 321
8675.18 327
8676.06 321
8676.94 305
8677.81 375
8678.69 345
8679.57 330
8680.45 343
8681.33 329
8682.21 321
8683.09 327
8683.97 340
8684.85 382
8685.73 327
8686.61 330
8687.49 329
8688.37 333
8689.25 299
8690.13 339
8691.01 338
8691.89 354
8692.77 358
8693.65 362
8694.53 372
8695.41 371
8696.29 377
8697.17 330
8698.05 359
8698.93 362
8699.81 332
8700.69 291
8701.57 311
8702.45 302
8703.33 289
8704.21 291
8705.09 321
8705.98 290
8706.86 290
8707.74 298
8708.62 330
8709.50 360
8710.38 329
8711.26 310
8712.14 266
8713.02 295
8713.90 330
8714.79 326
8715.67 304
8716.55 296
8717.43 302
8718.31 278
8719.19 262
8720.07 303
8720.95 306
8721.84 253
8722.72 308
8723.60 310
8724.48 323
8725.36 316
8726.24 306
8727.13 295
8728.01 295
8728.89 349
8729.77 295
8730.65 304
8731.54 329
8732.42 282
8733.30 280
8734.18 309
8735.06 335
8735.95 334
8736.83 270
8737.71 287
8738.59 298
8739.48 293
8740.36 277
8741.24 327
8742.12 251
8743.01 386
8743.89 354
8744.77 257
8745.65 305
8746.54 284
8747.42 328
8748.30 378
8749.19 309
8750.07 276
8750.95 306
8751.83 339
8752.72 363
8753.60 349
8754.48 314
8755.37 276
8756.25 311
8757.13 367
8758.02 405
8758.90 365
8759.78 345
8760.67 406
8761.55 381
8762.43 338
8763.32 334
8764.20 338
8765.09 339
8765.97 376
8766.85 347
8767.74 282
8768.62 296
8769.51 343
8770.39 324
8771.27 332
8772.16 362
8773.04 346
8773.93 334
8774.81 308
8775.69 290
8776.58 299
8777.46 304
8778.35 305
8779.23 309
8780.12 266
8781.00 299
8781.89 276
8782.77 289
8783.65 298
8784.54 274
8785.42 275
8786.31 242
8787.19 272
8788.08 304
8788.96 328
8789.85 257
8790.73 238
8791.62 254
8792.50 279
8793.39 259
8794.27 286
8795.16 273
8796.04 277
8796.93 270
8797.82 287
8798.70 263
8799.59 266
8800.47 259
8801.36 249
8802.24 301
8803.13 255
8804.01 243
8804.90 285
8805.79 316
8806.67 293
8807.56 244
8808.44 241
8809.33 288
8810.22 241
8811.10 224
8811.99 251
8812.87 294
8813.76 266
8814.65 251
8815.53 267
8816.42 279
8817.30 274
8818.19 282
8819.08 244
8819.96 299
8820.85 267
8821.74 242
8822.62 219
8823.51 224
8824.40 251
8825.28 253
8826.17 249
8827.06 299
8827.94 277
8828.83 260
8829.72 322
8830.61 298
8831.49 276
8832.38 237
8833.27 241
8834.15 241
8835.04 248
8835.93 248
8836.82 229
8837.70 224
8838.59 216
8839.48 271
8840.37 269
8841.25 227
8842.14 245
8843.03 252
8843.92 262
8844.80 248
8845.69 258
8846.58 252
8847.47 279
8848.36 245
8849.24 270
8850.13 282
8851.02 239
8851.91 250
8852.80 250
8853.68 229
8854.57 264
8855.46 256
8856.35 262
8857.24 223
8858.13 272
8859.01 303
8859.90 283
8860.79 282
8861.68 280
8862.57 272
8863.46 238
8864.35 241
8865.23 249
8866.12 247
8867.01 229
8867.90 245
8868.79 244
8869.68 231
8870.57 227
8871.46 262
8872.35 266
8873.24 247
8874.12 257
8875.01 228
8875.90 228
8876.79 205
8877.68 246
8878.57 240
8879.46 204
8880.35 234
8881.24 226
8882.13 267
8883.02 256
8883.91 247
8884.80 257
8885.69 232
8886.58 232
8887.47 265
8888.36 283
8889.25 241
8890.14 247
8891.03 254
8891.92 243
8892.81 227
8893.70 239
8894.59 251
8895.48 242
8896.37 232
8897.26 247
8898.15 243
8899.04 258
8899.93 224
8900.82 237
8901.71 254
8902.60 247
8903.49 242
8904.38 234
8905.28 236
8906.17 242
8907.06 225
8907.95 242
8908.84 242
8909.73 252
8910.62 256
8911.51 259
8912.40 237
8913.29 234
8914.19 239
8915.08 235
8915.97 285
8916.86 230
8917.75 231
8918.64 227
8919.53 219
8920.43 246
8921.32 242
8922.21 233
8923.10 235
8923.99 230
8924.88 241
8925.78 221
8926.67 206
8927.56 244
8928.45 232
8929.34 202
8930.24 203
8931.13 234
8932.02 225
8932.91 219
8933.80 231
8934.70 237
8935.59 232
8936.48 238
8937.37 213
8938.27 214
8939.16 246
8940.05 246
8940.94 195
8941.84 212
8942.73 203
8943.62 196
8944.51 237
8945.41 254
8946.30 189
8947.19 206
8948.09 235
8948.98 235
8949.87 251
8950.77 231
8951.66 236
8952.55 234
8953.44 216
8954.34 214
8955.23 253
8956.12 261
8957.02 233
8957.91 225
8958.80 224
8959.70 226
8960.59 224
8961.49 235
8962.38 236
8963.27 207
8964.17 216
8965.06 216
8965.95 229
8966.85 224
8967.74 210
8968.64 217
8969.53 234
8970.42 184
8971.32 229
8972.21 275
8973.11 222
8974.00 206
8974.90 266
8975.79 232
8976.68 184
8977.58 194
8978.47 203
8979.37 191
8980.26 192
8981.16 165
8982.05 201
8982.95 202
8983.84 192
8984.74 197
8985.63 210
8986.52 219
8987.42 203
8988.31 188
8989.21 205
8990.10 209
8991.00 191
8991.89 265
8992.79 257
8993.69 254
8994.58 233
8995.48 229
8996.37 226
8997.27 220
8998.16 213
8999.06 239
8999.95 225
9000.85 207
9001.74 232
9002.64 210
9003.54 249
9004.43 213
9005.33 198
9006.22 195
9007.12 209
9008.01 197
9008.91 187
9009.81 198
9010.70 183
9011.60 202
9012.50 190
9013.39 213
9014.29 205
9015.18 210
9016.08 228
9016.98 232
9017.87 260
9018.77 216
9019.67 196
9020.56 204
9021.46 207
9022.36 206
9023.25 193
9024.15 183
9025.05 200
9025.94 210
9026.84 201
9027.74 210
9028.63 205
9029.53 241
9030.43 215
9031.32 212
9032.22 217
9033.12 217
9034.02 231
9034.91 180
9035.81 241
9036.71 224
9037.61 204
9038.50 221
9039.40 203
9040.30 215
9041.20 193
9042.09 207
9042.99 237
9043.89 208
9044.79 224
9045.68 239
9046.58 222
9047.48 201
9048.38 226
9049.28 204
9050.17 221
9051.07 238
9051.97 204
9052.87 190
9053.77 204
9054.66 203
9055.56 219
9056.46 210
9057.36 212
9058.26 229
9059.16 220
9060.06 229
9060.95 190
9061.85 205
9062.75 187
9063.65 203
9064.55 178
9065.45 176
9066.35 197
9067.25 211
9068.14 235
9069.04 253
9069.94 188
9070.84 221
9071.74 254
9072.64 266
9073.54 208
9074.44 247
9075.34 210
9076.24 209
9077.14 182
9078.04 212
9078.93 203
9079.83 213
9080.73 232
9081.63 274
9082.53 225
9083.43 188
9084.33 191
9085.23 212
9086.13 234
9087.03 202
9087.93 206
9088.83 208
9089.73 237
9090.63 223
9091.53 224
9092.43 225
9093.33 232
9094.23 194
9095.13 198
9096.03 242
9096.93 211
9097.83 201
9098.73 203
9099.63 215
9100.54 221
9101.44 217
9102.34 169
9103.24 188
9104.14 195
9105.04 248
9105.94 197
9106.84 193
9107.74 212
9108.64 222
9109.54 161
9110.44 150
9111.35 167
9112.25 199
9113.15 168
9114.05 187
9114.95 181
9115.85 203
9116.75 240
9117.65 201
9118.56 194
9119.46 238
9120.36 222
9121.26 208
9122.16 246
9123.06 205
9123.97 168
9124.87 208
9125.77 251
9126.67 182
9127.57 234
9128.47 198
9129.38 207
9130.28 216
9131.18 165
9132.08 204
9132.98 227
9133.89 229
9134.79 181
9135.69 196
9136.59 210
9137.50 203
9138.40 195
9139.30 204
9140.20 190
9141.11 183
9142.01 180
9142.91 197
9143.81 194
9144.72 167
9145.62 229
9146.52 227
9147.42 179
9148.33 173
9149.23 193
9150.13 207
9151.04 192
9151.94 192
9152.84 191
9153.75 199
9154.65 193
9155.55 223
9156.46 195
9157.36 226
9158.26 207
9159.17 225
9160.07 199
9160.97 155
9161.88 191
9162.78 220
9163.68 245
9164.59 199
9165.49 177
9166.40 201
9167.30 232
9168.20 221
9169.11 223
9170.01 197
9170.92 208
9171.82 230
9172.72 201
9173.63 180
9174.53 182
9175.44 160
9176.34 198
9177.24 199
9178.15 189
9179.05 186
9179.96 175
9180.86 200
9181.77 193
9182.67 211
9183.58 211
9184.48 145
9185.39 168
9186.29 196
9187.20 214
9188.10 195
9189.01 174
9189.91 201
9190.82 172
9191.72 187
9192.63 206
9193.53 186
9194.44 175
9195.34 203
9196.25 196
9197.15 186
9198.06 148
9198.96 168
9199.87 169
9200.77 217
9201.68 178
9202.58 201
9203.49 204
9204.40 234
9205.30 194
9206.21 217
9207.11 199
9208.02 179
9208.92 189
9209.83 193
9210.74 174
9211.64 170
9212.55 197
9213.45 194
9214.36 227
9215.27 180
9216.17 190
9217.08 201
9217.99 189
9218.89 198
9219.80 209
9220.71 209
9221.61 209
9222.52 175
9223.43 202
9224.33 167
9225.24 181
9226.15 184
9227.05 165
9227.96 180
9228.87 211
9229.77 231
9230.68 215
9231.59 219
9232.49 189
9233.40 259
9234.31 217
9235.22 177
9236.12 183
9237.03 189
9237.94 221
9238.84 191
9239.75 222
9240.66 201
9241.57 210
9242.47 194
9243.38 201
9244.29 182
9245.20 200
9246.11 200
9247.01 195
9247.92 216
9248.83 179
9249.74 209
9250.64 221
9251.55 211
9252.46 184
9253.37 182
9254.28 197
9255.19 168
9256.09 163
9257.00 187
9257.91 164
9258.82 187
9259.73 194
9260.64 190
9261.54 155
9262.45 172
9263.36 180
9264.27 203
9265.18 210
9266.09 192
9267.00 183
9267.90 184
9268.81 195
9269.72 210
9270.63 213
9271.54 198
9272.45 179
9273.36 190
9274.27 178
9275.18 181
9276.09 198
9277.00 192
9277.90 195
9278.81 215
9279.72 195
9280.63 208
9281.54 198
9282.45 189
9283.36 196
9284.27 159
9285.18 171
9286.09 195
9287.00 186
9287.91 196
9288.82 187
9289.73 188
9290.64 145
9291.55 195
9292.46 185
9293.37 168
9294.28 183
9295.19 211
9296.10 227
9297.01 158
9297.92 162
9298.83 205
9299.74 220
9300.65 174
9301.56 170
9302.47 207
9303.38 199
9304.29 209
9305.20 202
9306.12 198
9307.03 171
9307.94 187
9308.85 179
9309.76 190
9310.67 189
9311.58 204
9312.49 154
9313.40 183
9314.31 221
9315.22 228
9316.14 195
9317.05 195
9317.96 190
9318.87 175
9319.78 191
9320.69 185
9321.60 163
9322.52 193
9323.43 205
9324.34 195
9325.25 184
9326.16 205
9327.07 185
9327.99 193
9328.90 191
9329.81 245
9330.72 206
9331.63 194
9332.54 206
9333.46 216
9334.37 221
9335.28 170
9336.19 169
9337.11 191
9338.02 184
9338.93 234
9339.84 183
9340.75 147
9341.67 192
9342.58 182
9343.49 192
9344.40 211
9345.32 225
9346.23 215
9347.14 219
9348.06 189
9348.97 171
9349.88 190
9350.79 180
9351.71 179
9352.62 219
9353.53 176
9354.45 194
9355.36 176
9356.27 197
9357.19 173
9358.10 173
9359.01 193
9359.93 220
9360.84 193
9361.75 168
9362.67 176
9363.58 213
9364.49 221
9365.41 205
9366.32 186
9367.23 189
9368.15 192
9369.06 223
9369.97 243
9370.89 168
9371.80 183
9372.72 210
9373.63 229
9374.54 194
9375.46 206
9376.37 194
9377.29 178
9378.20 167
9379.12 186
9380.03 208
9380.94 167
9381.86 209
9382.77 173
9383.69 181
9384.60 166
9385.52 194
9386.43 181
9387.35 181
9388.26 194
9389.18 194
9390.09 174
9391.01 196
9391.92 173
9392.84 175
9393.75 203
9394.67 193
9395.58 213
9396.50 236
9397.41 247
9398.33 216
9399.24 180
9400.16 166
9401.07 177
9401.99 187
9402.90 191
9403.82 188
9404.73 192
9405.65 215
9406.56 194
9407.48 221
9408.40 194
9409.31 214
9410.23 194
9411.14 209
9412.06 176
9412.98 179
9413.89 218
9414.81 220
9415.72 167
9416.64 172
9417.56 175
9418.47 181
9419.39 203
9420.30 195
9421.22 190
9422.14 190
9423.05 188
9423.97 192
9424.89 194
9425.80 177
9426.72 173
9427.64 206
9428.55 214
9429.47 204
9430.39 157
9431.30 199
9432.22 220
9433.14 158
9434.05 167
9434.97 213
9435.89 167
9436.80 212
9437.72 194
9438.64 165
9439.56 150
9440.47 200
9441.39 156
9442.31 177
9443.23 203
9444.14 226
9445.06 175
9445.98 183
9446.90 187
9447.81 196
9448.73 210
9449.65 220
9450.57 239
9451.48 194
9452.40 171
9453.32 219
9454.24 195
9455.16 197
9456.07 195
9456.99 168
9457.91 201
9458.83 192
9459.75 235
9460.66 200
9461.58 180
9462.50 204
9463.42 152
9464.34 174
9465.26 202
9466.18 188
9467.09 164
9468.01 190
9468.93 179
9469.85 186
9470.77 171
9471.69 180
9472.61 214
9473.53 188
9474.44 213
9475.36 219
9476.28 228
9477.20 199
9478.12 212
9479.04 185
9479.96 200
9480.88 184
9481.80 189
9482.72 211
9483.64 162
9484.56 210
9485.47 230
9486.39 211
9487.31 209
9488.23 185
9489.15 186
9490.07 164
9490.99 160
9491.91 180
9492.83 185
9493.75 200
9494.67 169
9495.59 181
9496.51 188
9497.43 198
9498.35 203
9499.27 188
9500.19 140
9501.11 228
9502.03 174
9502.95 189
9503.87 163
9504.79 150
9505.71 161
9506.63 192
9507.56 202
9508.48 175
9509.40 209
9510.32 186
9511.24 236
9512.16 188
9513.08 200
9514.00 156
9514.92 185
9515.84 164
9516.76 209
9517.68 177
9518.61 193
9519.53 206
9520.45 179
9521.37 165
9522.29 168
9523.21 189
9524.13 157
9525.05 140
9525.98 133
9526.90 203
9527.82 198
9528.74 185
9529.66 190
9530.58 200
9531.50 199
9532.43 218
9533.35 208
9534.27 237
9535.19 231
9536.11 194
9537.04 217
9537.96 203
9538.88 197
9539.80 159
9540.72 169
9541.65 160
9542.57 191
9543.49 190
9544.41 191
9545.34 195
9546.26 228
9547.18 209
9548.10 168
9549.03 165
9549.95 186
9550.87 170
9551.79 164
9552.72 202
9553.64 201
9554.56 202
9555.48 186
9556.41 181
9557.33 191
9558.25 204
9559.18 174
9560.10 213
9561.02 180
9561.95 175
9562.87 169
9563.79 219
9564.72 205
9565.64 186
9566.56 232
9567.49 194
9568.41 229
9569.33 191
9570.26 177
9571.18 204
9572.10 210
9573.03 201
9573.95 215
9574.88 217
9575.80 202
9576.72 184
9577.65 232
9578.57 193
9579.49 176
9580.42 194
9581.34 179
9582.27 195
9583.19 193
9584.12 220
9585.04 225
9585.96 207
9586.89 152
9587.81 197
9588.74 198
9589.66 173
9590.59 199
9591.51 185
9592.44 193
9593.36 196
9594.29 217
9595.21 188
9596.14 191
9597.06 204
9597.98 240
9598.91 202
9599.83 230
9600.76 200
9601.68 153
9602.61 180
9603.54 199
9604.46 177
9605.39 213
9606.31 215
9607.24 187
9608.16 183
9609.09 191
9610.01 202
9610.94 203
9611.86 206
9612.79 190
9613.72 205
9614.64 188
9615.57 209
9616.49 203
9617.42 206
9618.34 177
9619.27 188
9620.20 201
9621.12 209
9622.05 206
9622.97 205
9623.90 218
9624.83 195
9625.75 206
9626.68 212
9627.61 242
9628.53 215
9629.46 218
9630.39 217
9631.31 251
9632.24 259
9633.16 241
9634.09 245
9635.02 245
9635.95 262
9636.87 243
9637.80 270
9638.73 243
9639.65 338
9640.58 256
9641.51 251
9642.43 223
9643.36 244
9644.29 267
9645.22 245
9646.14 222
9647.07 205
9648.00 243
9648.92 270
9649.85 270
9650.78 319
9651.71 341
9652.63 256
9653.56 314
9654.49 255
9655.42 269
9656.34 218
9657.27 260
9658.20 228
9659.13 253
9660.06 259
9660.98 238
9661.91 249
9662.84 250
9663.77 205
9664.70 219
9665.62 224
9666.55 243
9667.48 278
9668.41 270
9669.34 248
9670.27 261
9671.19 268
9672.12 260
9673.05 258
9673.98 257
9674.91 295
9675.84 238
9676.77 251
9677.70 219
9678.62 266
9679.55 237
9680.48 240
9681.41 266
9682.34 228
9683.27 239
9684.20 249
9685.13 249
9686.06 262
9686.99 243
9687.91 228
9688.84 256
9689.77 251
9690.70 253
9691.63 232
9692.56 288
9693.49 321
9694.42 265
9695.35 285
9696.28 248
9697.21 233
9698.14 260
9699.07 285
9700.00 265
9700.93 257
9701.86 269
9702.79 258
9703.72 265
9704.65 248
9705.58 270
9706.51 199
9707.44 233
9708.37 236
9709.30 232
9710.23 229
9711.16 235
9712.09 249
9713.02 262
9713.95 227
9714.88 221
9715.81 198
9716.74 241
9717.67 245
9718.61 246
9719.54 211
9720.47 273
9721.40 263
9722.33 252
9723.26 235
9724.19 253
9725.12 244
9726.05 244
9726.98 232
9727.92 237
9728.85 227
9729.78 225
9730.71 264
9731.64 222
9732.57 219
9733.50 269
9734.43 270
9735.37 220
9736.30 240
9737.23 262
9738.16 285
9739.09 246
9740.02 262
9740.96 282
9741.89 242
9742.82 271
9743.75 285
9744.68 272
9745.62 257
9746.55 234
9747.48 243
9748.41 277
9749.34 256
9750.28 261
9751.21 277
9752.14 263
9753.07 262
9754.01 272
9754.94 259
9755.87 284
9756.80 259
9757.74 273
9758.67 288
9759.60 293
9760.53 280
9761.47 291
9762.40 308
9763.33 270
9764.27 295
9765.20 312
9766.13 315
9767.07 283
9768.00 305
9768.93 313
9769.86 316
9770.80 298
9771.73 302
9772.66 340
9773.60 289
9774.53 311
9775.47 356
9776.40 330
9777.33 316
9778.27 343
9779.20 324
9780.13 347
9781.07 343
9782.00 350
9782.93 400
9783.87 399
9784.80 383
9785.74 396
9786.67 422
9787.60 363
9788.54 333
9789.47 363
9790.41 357
9791.34 333
9792.28 354
9793.21 266
9794.14 275
9795.08 340
9796.01 354
9796.95 325
9797.88 354
9798.82 369
9799.75 448
9800.69 446
9801.62 432
9802.56 369
9803.49 377
9804.42 351
9805.36 288
9806.29 301
9807.23 294
9808.16 253
9809.10 236
9810.03 260
9810.97 303
9811.91 253
9812.84 244
9813.78 273
9814.71 271
9815.65 283
9816.58 294
9817.52 243
9818.45 257
9819.39 290
9820.32 275
9821.26 307
9822.20 263
9823.13 267
9824.07 300
9825.00 284
9825.94 253
9826.87 255
9827.81 282
9828.75 274
9829.68 273
9830.62 292
9831.55 277
9832.49 286
9833.43 238
9834.36 278
9835.30 266
9836.24 278
9837.17 258
9838.11 241
9839.05 248
9839.98 255
9840.92 238
9841.86 242
9842.79 248
9843.73 299
9844.67 255
9845.60 248
9846.54 257
9847.48 257
9848.41 302
9849.35 287
9850.29 250
9851.22 234
9852.16 256
9853.10 261
9854.04 283
9854.97 291
9855.91 248
9856.85 289
9857.79 264
9858.72 252
9859.66 262
9860.60 222
9861.54 221
9862.47 258
9863.41 321
9864.35 297
9865.29 261
9866.22 264
9867.16 267
9868.10 288
9869.04 286
9869.98 291
9870.91 272
9871.85 267
9872.79 299
9873.73 284
9874.67 275
9875.60 299
9876.54 312
9877.48 284
9878.42 251
9879.36 283
9880.30 340
9881.24 322
9882.17 311
9883.11 325
9884.05 323
9884.99 249
9885.93 239
9886.87 250
9887.81 252
9888.74 243
9889.68 269
9890.62 280
9891.56 281
9892.50 287
9893.44 286
9894.38 250
9895.32 243
9896.26 256
9897.20 237
9898.14 241
9899.08 250
9900.01 277
9900.95 284
9901.89 310
9902.83 279
9903.77 254
9904.71 263
9905.65 301
9906.59 315
9907.53 270
9908.47 313
9909.41 317
9910.35 283
9911.29 306
9912.23 290
9913.17 323
9914.11 337
9915.05 328
9915.99 340
9916.93 328
9917.87 313
9918.81 317
9919.75 275
9920.69 273
9921.63 285
9922.57 330
9923.51 372
9924.46 358
9925.40 442
9926.34 623
9927.28 715
9928.22 779
9929.16 756
9930.10 715
9931.04 635
9931.98 632
9932.92 538
9933.86 446
9934.80 374
9935.75 383
9936.69 321
9937.63 320
9938.57 275
9939.51 318
9940.45 319
9941.39 282
9942.34 309
9943.28 313
9944.22 322
9945.16 345
9946.10 288
9947.04 240
9947.98 279
9948.93 298
9949.87 294
9950.81 292
9951.75 254
9952.69 256
9953.64 256
9954.58 250
9955.52 258
9956.46 243
9957.40 253
9958.35 255
9959.29 253
9960.23 269
9961.17 268
9962.12 287
9963.06 286
9964.00 282
9964.94 333
9965.89 305
9966.83 355
9967.77 302
9968.71 302
9969.66 326
9970.60 340
9971.54 316
9972.48 311
9973.43 290
9974.37 314
9975.31 298
9976.26 256
9977.20 288
9978.14 297
9979.09 287
9980.03 244
9980.97 217
9981.92 236
9982.86 262
9983.80 227
9984.75 240
9985.69 252
9986.63 293
9987.58 244
9988.52 243
9989.46 208
9990.41 232
9991.35 253
9992.30 249
9993.24 275
9994.18 252
9995.13 238
9996.07 281
9997.01 237
9997.96 257
9998.90 249
9999.85 240
10000.79 269
10001.74 239
10002.68 198
10003.62 252
10004.57 277
10005.51 255
10006.46 204
10007.40 256
10008.35 293
10009.29 228
10010.24 215
10011.18 233
10012.13 270
10013.07 258
10014.01 254
10014.96 251
10015.90 236
10016.85 262
10017.79 246
10018.74 250
10019.68 240
10020.63 226
10021.58 234
10022.52 236
10023.47 230
10024.41 225
10025.36 202
10026.30 244
10027.25 252
10028.19 191
10029.14 233
10030.08 222
10031.03 221
10031.98 250
10032.92 192
10033.87 167
10034.81 221
10035.76 230
10036.70 219
10037.65 191
10038.60 220
10039.54 193
10040.49 207
10041.43 231
10042.38 210
10043.33 215
10044.27 230
10045.22 222
10046.17 226
10047.11 210
10048.06 215
10049.01 193
10049.95 210
10050.90 176
10051.84 194
10052.79 194
10053.74 218
10054.69 192
10055.63 185
10056.58 193
10057.53 183
10058.47 196
10059.42 228
10060.37 212
10061.31 196
10062.26 165
10063.21 210
10064.16 184
10065.10 237
10066.05 226
10067.00 205
10067.94 194
10068.89 237
10069.84 195
10070.79 209
10071.73 175
10072.68 215
10073.63 169
10074.58 182
10075.53 171
10076.47 166
10077.42 213
10078.37 204
10079.32 205
10080.26 192
10081.21 179
10082.16 177
10083.11 186
10084.06 180
10085.01 200
10085.95 194
10086.90 186
10087.85 188
10088.80 185
10089.75 148
10090.70 209
10091.64 177
10092.59 185
10093.54 230
10094.49 221
10095.44 228
10096.39 196
10097.34 203
10098.28 219
10099.23 217
10100.18 203
10101.13 180
10102.08 190
10103.03 189
10103.98 211
10104.93 205
10105.88 165
10106.83 201
10107.78 209
10108.72 204
10109.67 199
10110.62 188
10111.57 197
10112.52 181
10113.47 217
10114.42 202
10115.37 206
10116.32 203
10117.27 180
10118.22 195
10119.17 179
10120.12 198
10121.07 207
10122.02 176
10122.97 172
10123.92 171
10124.87 182
10125.82 173
10126.77 164
10127.72 159
10128.67 203
10129.62 199
10130.57 210
10131.52 187
10132.47 194
10133.42 184
10134.37 172
10135.32 155
10136.27 200
10137.22 178
10138.18 183
10139.13 152
10140.08 169
10141.03 198
10141.98 190
10142.93 175
10143.88 146
10144.83 154
10145.78 162
10146.73 188
10147.68 193
10148.64 188
10149.59 171
10150.54 169
10151.49 164
10152.44 182
10153.39 179
10154.34 191
10155.30 201
10156.25 192
10157.20 149
10158.15 212
10159.10 187
10160.05 186
10161.01 204
10161.96 222
10162.91 180
10163.86 155
10164.81 194
10165.76 135
10166.72 168
10167.67 198
10168.62 175
10169.57 175
10170.53 177
10171.48 165
10172.43 190
10173.38 183
10174.33 162
10175.29 165
10176.24 190
10177.19 168
10178.14 165
10179.10 190
10180.05 181
10181.00 191
10181.96 166
10182.91 161
10183.86 174
10184.81 214
10185.77 175
10186.72 193
10187.67 188
10188.63 182
10189.58 185
10190.53 136
10191.49 155
10192.44 169
10193.39 174
10194.35 197
10195.30 182
10196.25 178
10197.21 202
10198.16 205
10199.11 219
10200.07 208
10201.02 208
10201.97 186
10202.93 206
10203.88 220
10204.84 207
10205.79 210
10206.74 198
10207.70 184
10208.65 196
10209.60 230
10210.56 244
10211.51 221
10212.47 202
10213.42 178
10214.38 210
10215.33 215
10216.28 182
10217.24 210
10218.19 185
10219.15 149
10220.10 179
10221.06 156
10222.01 173
10222.97 188
10223.92 138
10224.88 144
10225.83 207
10226.79 190
10227.74 154
10228.70 137
10229.65 180
10230.61 161
10231.56 174
10232.52 145
10233.47 175
10234.43 167
10235.38 137
10236.34 147
10237.29 147
10238.25 180
10239.20 172
10240.16 175
10241.11 210
10242.07 202
10243.03 175
10243.98 163
10244.94 174
10245.89 186
10246.85 198
10247.80 192
10248.76 199
10249.72 168
10250.67 171
10251.63 189
10252.58 151
10253.54 193
10254.50 188
10255.45 177
10256.41 151
10257.36 143
10258.32 196
10259.28 143
10260.23 177
10261.19 166
10262.15 172
10263.10 138
10264.06 177
10265.02 166
10265.97 161
10266.93 167
10267.89 182
10268.84 143
10269.80 162
10270.76 174
10271.71 142
10272.67 182
10273.63 175
10274.59 180
10275.54 144
10276.50 161
10277.46 160
10278.41 174
10279.37 181
10280.33 178
10281.29 127
10282.24 161
10283.20 155
10284.16 146
10285.12 167
10286.07 155
10287.03 185
10287.99 169
10288.95 161
10289.91 161
10290.86 162
10291.82 160
10292.78 137
10293.74 145
10294.70 185
10295.65 170
10296.61 215
10297.57 190
10298.53 170
10299.49 194
10300.44 194
10301.40 165
10302.36 153
10303.32 194
10304.28 167
10305.24 167
10306.20 134
10307.15 150
10308.11 169
10309.07 176
10310.03 193
10310.99 192
10311.95 167
10312.91 137
10313.87 155
10314.82 131
10315.78 141
10316.74 164
10317.70 173
10318.66 146
10319.62 173
10320.58 165
10321.54 153
10322.50 166
10323.46 162
10324.42 181
10325.38 185
10326.34 161
10327.29 165
10328.25 204
10329.21 162
10330.17 168
10331.13 145
10332.09 147
10333.05 148
10334.01 172
10334.97 150
10335.93 147
10336.89 151
10337.85 167
10338.81 161
10339.77 141
10340.73 147
10341.69 135
10342.65 134
10343.61 185
10344.57 181
10345.54 150
10346.50 158
10347.46 145
10348.42 191
10349.38 161
10350.34 162
10351.30 160
10352.26 179
10353.22 160
10354.18 171
10355.14 159
10356.10 154
10357.06 184
10358.02 163
10358.99 164
10359.95 154
10360.91 170
10361.87 160
10362.83 132
10363.79 146
10364.75 152
10365.71 148
10366.68 157
10367.64 150
10368.60 166
10369.56 150
10370.52 154
10371.48 174
10372.44 122
10373.41 125
10374.37 147
10375.33 188
10376.29 154
10377.25 159
10378.22 176
10379.18 177
10380.14 176
10381.10 158
10382.06 159
10383.03 155
10383.99 149
10384.95 156
10385.91 166
10386.88 185
10387.84 147
10388.80 177
10389.76 168
10390.72 154
10391.69 157
10392.65 138
10393.61 166
10394.58 160
10395.54 154
10396.50 170
10397.46 161
10398.43 151
10399.39 182
10400.35 149
10401.32 161
10402.28 139
10403.24 144
10404.20 141
10405.17 191
10406.13 162
10407.09 154
10408.06 157
10409.02 173
10409.98 216
10410.95 175
10411.91 178
10412.88 201
10413.84 167
10414.80 198
10415.77 201
10416.73 224
10417.69 207
10418.66 226
10419.62 242
10420.59 273
10421.55 221
10422.51 282
10423.48 243
10424.44 213
10425.41 215
10426.37 221
10427.33 154
10428.30 192
10429.26 193
10430.23 156
10431.19 171
10432.16 167
10433.12 130
10434.08 145
10435.05 164
10436.01 139
10436.98 161
10437.94 144
10438.91 163
10439.87 164
10440.84 159
10441.80 144
10442.77 178
10443.73 165
10444.70 153
10445.66 180
10446.63 194
10447.59 173
10448.56 158
10449.52 182
10450.49 168
10451.45 146
10452.42 149
10453.38 166
10454.35 160
10455.32 201
10456.28 152
10457.25 143
10458.21 161
10459.18 177
10460.14 158
10461.11 138
10462.08 159
10463.04 140
10464.01 182
10464.97 139
10465.94 159
10466.90 154
10467.87 155
10468.84 130
10469.80 118
10470.77 161
10471.74 166
10472.70 150
10473.67 156
10474.63 147
10475.60 170
10476.57 128
10477.53 141
10478.50 142
10479.47 140
10480.43 150
10481.40 142
10482.37 169
10483.33 144
10484.30 160
10485.27 132
10486.24 161
10487.20 132
10488.17 124
10489.14 124
10490.10 155
10491.07 114
10492.04 151
10493.01 151
10493.97 145
10494.94 151
10495.91 166
10496.87 173
10497.84 163
10498.81 133
10499.78 153
10500.74 144
10501.71 141
10502.68 163
10503.65 147
10504.62 139
10505.58 138
10506.55 154
10507.52 112
10508.49 151
10509.46 153
10510.42 127
10511.39 146
10512.36 141
10513.33 126
10514.30 146
10515.26 151
10516.23 131
10517.20 139
10518.17 146
10519.14 126
10520.11 169
10521.08 196
10522.04 158
10523.01 130
10523.98 135
10524.95 139
10525.92 170
10526.89 135
10527.86 165
10528.83 133
10529.79 148
10530.76 166
10531.73 139
10532.70 159
10533.67 138
10534.64 134
10535.61 137
10536.58 104
10537.55 134
10538.52 178
10539.49 167
10540.46 166
10541.43 146
10542.39 147
10543.36 126
10544.33 141
10545.30 150
10546.27 155
10547.24 171
10548.21 172
10549.18 161
10550.15 162
10551.12 148
10552.09 118
10553.06 142
10554.03 135
10555.00 114
10555.97 141
10556.94 150
10557.91 161
10558.88 143
10559.85 152
10560.82 162
10561.80 148
10562.77 140
10563.74 130
10564.71 139
10565.68 138
10566.65 151
10567.62 160
10568.59 132
10569.56 121
10570.53 118
10571.50 140
10572.47 110
10573.44 160
10574.41 146
10575.39 136
10576.36 165
10577.33 159
10578.30 118
10579.27 124
10580.24 138
10581.21 119
10582.18 139
10583.16 123
10584.13 114
10585.10 141
10586.07 152
10587.04 132
10588.01 160
10588.99 147
10589.96 166
10590.93 151
10591.90 154
10592.87 145
10593.84 178
10594.82 149
10595.79 123
10596.76 129
10597.73 125
10598.70 157
10599.68 161
10600.65 122
10601.62 107
10602.59 135
10603.57 159
10604.54 129
10605.51 137
10606.48 157
10607.46 142
10608.43 143
10609.40 156
10610.37 132
10611.35 152
10612.32 158
10613.29 159
10614.27 146
10615.24 150
10616.21 122
10617.18 165
10618.16 129
10619.13 130
10620.10 127
10621.08 122
10622.05 145
10623.02 178
10624.00 138
10624.97 122
10625.94 154
10626.92 121
10627.89 125
10628.86 118
10629.84 137
10630.81 122
10631.78 121
10632.76 131
10633.73 144
10634.71 120
10635.68 136
10636.65 149
10637.63 135
10638.60 147
10639.58 152
10640.55 163
10641.52 145
10642.50 155
10643.47 152
10644.45 140
10645.42 144
10646.39 149
10647.37 135
10648.34 129
10649.32 112
10650.29 109
10651.27 130
10652.24 148
10653.22 113
10654.19 143
10655.17 151
10656.14 149
10657.12 142
10658.09 138
10659.07 113
10660.04 130
10661.01 152
10661.99 155
10662.97 151
10663.94 127
10664.92 174
10665.89 152
10666.87 151
10667.84 136
10668.82 166
10669.79 138
10670.77 135
10671.74 146
10672.72 141
10673.69 109
10674.67 118
10675.65 124
10676.62 131
10677.60 115
10678.57 124
10679.55 153
10680.52 145
10681.50 148
10682.48 120
10683.45 139
10684.43 153
10685.40 160
10686.38 145
10687.36 141
10688.33 145
10689.31 129
10690.29 111
10691.26 137
10692.24 151
10693.22 131
10694.19 153
10695.17 139
10696.14 149
10697.12 150
10698.10 163
10699.08 172
10700.05 152
10701.03 137
10702.01 157
10702.98 132
10703.96 133
10704.94 134
10705.91 120
10706.89 142
10707.87 178
10708.85 129
10709.82 121
10710.80 165
10711.78 151
10712.75 145
10713.73 143
10714.71 119
10715.69 132
10716.66 142
10717.64 160
10718.62 149
10719.60 140
10720.57 126
10721.55 150
10722.53 125
10723.51 152
10724.49 155
10725.46 150
10726.44 159
10727.42 150
10728.40 138
10729.38 109
10730.35 130
10731.33 154
10732.31 112
10733.29 126
10734.27 128
10735.25 148
10736.22 131
10737.20 103
10738.18 140
10739.16 134
10740.14 139
10741.12 113
10742.10 135
10743.08 135
10744.05 135
10745.03 145
10746.01 132
10746.99 123
10747.97 134
10748.95 194
10749.93 153
10750.91 101
10751.89 93
10752.87 125
10753.84 116
10754.82 140
10755.80 112
10756.78 121
10757.76 112
10758.74 148
10759.72 140
10760.70 140
10761.68 129
10762.66 148
10763.64 161
10764.62 132
10765.60 126
10766.58 128
10767.56 151
10768.54 120
10769.52 143
10770.50 120
10771.48 150
10772.46 126
10773.44 124
10774.42 118
10775.40 130
10776.38 131
10777.36 132
10778.34 133
10779.32 150
10780.30 120
10781.28 111
10782.26 137
10783.24 129
10784.22 129
10785.20 96
10786.19 126
10787.17 117
10788.15 111
10789.13 133
10790.11 114
10791.09 151
10792.07 118
10793.05 117
10794.03 106
10795.01 144
10796.00 101
10796.98 125
10797.96 118
10798.94 142
10799.92 140
10800.90 111
10801.88 116
10802.86 147
10803.85 122
10804.83 121
10805.81 119
10806.79 142
10807.77 136
10808.75 124
10809.74 143
10810.72 144
10811.70 146
10812.68 120
10813.66 136
10814.65 130
10815.63 134
10816.61 117
10817.59 103
10818.57 129
10819.56 131
10820.54 110
10821.52 159
10822.50 165
10823.49 149
10824.47 132
10825.45 137
10826.43 148
10827.42 120
10828.40 133
10829.38 144
10830.36 129
10831.35 112
10832.33 142
10833.31 134
10834.30 159
10835.28 137
10836.26 123
10837.25 119
10838.23 147
10839.21 116
10840.19 131
10841.18 129
10842.16 153
10843.14 176
10844.13 113
10845.11 127
10846.09 151
10847.08 149
10848.06 133
10849.05 122
10850.03 138
10851.01 132
10852.00 128
10852.98 139
10853.96 144
10854.95 137
10855.93 141
10856.92 152
10857.90 145
10858.88 136
10859.87 109
10860.85 132
10861.84 136
10862.82 120
10863.80 146
10864.79 135
10865.77 143
10866.76 128
10867.74 126
10868.73 141
10869.71 109
10870.70 113
10871.68 120
10872.67 118
10873.65 109
10874.63 119
10875.62 160
10876.60 141
10877.59 118
10878.57 130
10879.56 142
10880.54 120
10881.53 138
10882.51 120
10883.50 140
10884.48 129
10885.47 136
10886.46 130
10887.44 125
10888.43 125
10889.41 95
10890.40 138
10891.38 136
10892.37 115
10893.35 108
10894.34 120
10895.33 132
10896.31 160
10897.30 171
10898.28 146
10899.27 151
10900.25 155
10901.24 137
10902.23 140
10903.21 135
10904.20 127
10905.18 161
10906.17 157
10907.16 149
10908.14 117
10909.13 148
10910.12 148
10911.10 112
10912.09 133
10913.08 106
10914.06 128
10915.05 120
10916.04 117
10917.02 145
10918.01 145
10919.00 132
10919.98 118
10920.97 142
10921.96 113
10922.94 126
10923.93 127
10924.92 143
10925.90 131
10926.89 149
10927.88 148
10928.87 132
10929.85 123
10930.84 130
10931.83 123
10932.82 142
10933.80 156
10934.79 143
10935.78 129
10936.77 117
10937.75 130
10938.74 134
10939.73 171
10940.72 139
10941.70 127
10942.69 129
10943.68 121
10944.67 132
10945.66 169
10946.64 133
10947.63 144
10948.62 127
10949.61 129
10950.60 165
10951.58 150
10952.57 112
10953.56 113
10954.55 119
10955.54 127
10956.53 130
10957.52 164
10958.50 130
10959.49 159
10960.48 140
10961.47 139
10962.46 124
10963.45 136
10964.44 147
10965.42 143
10966.41 142
10967.40 131
10968.39 121
10969.38 146
10970.37 121
10971.36 121
10972.35 121
10973.34 127
10974.33 133
10975.32 144
10976.31 145
10977.29 132
10978.28 124
10979.27 124
10980.26 136
10981.25 143
10982.24 143
10983.23 142
10984.22 161
10985.21 141
10986.20 163
10987.19 131
10988.18 143
10989.17 130
10990.16 109
10991.15 159
10992.14 137
10993.13 145
10994.12 141
10995.11 145
10996.10 127
10997.09 115
10998.08 133
10999.07 127
11000.06 139
11001.05 143
11002.05 165
11003.04 167
11004.03 142
11005.02 141
11006.01 133
11007.00 135
11007.99 162
11008.98 158
11009.97 166
11010.96 162
11011.95 147
11012.94 156
11013.94 147
11014.93 159
11015.92 136
11016.91 135
11017.90 126
11018.89 138
11019.88 138
11020.87 126
11021.87 115
11022.86 126
11023.85 148
11024.84 142
11025.83 111
11026.82 126
11027.81 157
11028.81 175
11029.80 153
11030.79 150
11031.78 143
11032.77 153
11033.77 135
11034.76 127
11035.75 144
11036.74 138
11037.73 147
11038.73 126
11039.72 144
11040.71 106
11041.70 132
11042.70 149
11043.69 143
11044.68 121
11045.67 158
11046.67 153
11047.66 143
11048.65 143
11049.64 126
11050.64 120
11051.63 146
11052.62 141
11053.61 143
11054.61 156
11055.60 153
11056.59 151
11057.59 108
11058.58 124
11059.57 115
11060.57 138
11061.56 160
11062.55 152
11063.55 122
11064.54 129
11065.53 109
11066.53 139
11067.52 125
11068.51 116
11069.51 144
11070.50 138
11071.49 168
11072.49 141
11073.48 158
11074.48 137
11075.47 150
11076.46 125
11077.46 101
11078.45 166
11079.45 171
11080.44 137
11081.43 168
11082.43 139
11083.42 151
11084.42 166
11085.41 133
11086.40 145
11087.40 145
11088.39 168
11089.39 128
11090.38 101
11091.38 133
11092.37 107
11093.37 124
11094.36 136
11095.36 140
11096.35 140
11097.35 163
11098.34 161
11099.34 131
11100.33 152
11101.33 131
11102.32 132
11103.32 148
11104.31 115
11105.31 146
11106.30 141
11107.30 133
11108.29 147
11109.29 165
11110.28 165
11111.28 150
11112.27 180
11113.27 159
11114.26 171
11115.26 153
11116.26 154
11117.25 139
11118.25 143
11119.24 197
11120.24 190
11121.24 165
11122.23 191
11123.23 195
11124.22 198
11125.22 185
11126.22 197
11127.21 217
11128.21 227
11129.20 201
11130.20 188
11131.20 219
11132.19 173
11133.19 194
11134.19 179
11135.18 139
11136.18 136
11137.18 153
11138.17 145
11139.17 151
11140.17 141
11141.16 116
11142.16 147
11143.16 148
11144.15 161
11145.15 163
11146.15 119
11147.14 132
11148.14 133
11149.14 132
11150.14 158
11151.13 149
11152.13 138
11153.13 131
11154.13 132
11155.12 133
11156.12 133
11157.12 156
11158.12 144
11159.11 135
11160.11 130
11161.11 157
11162.11 172
11163.10 143
11164.10 132
11165.10 135
11166.10 137
11167.10 146
11168.09 121
11169.09 130
11170.09 125
11171.09 133
11172.09 147
11173.08 151
11174.08 172
11175.08 157
11176.08 120
11177.08 132
11178.08 129
11179.08 142
11180.07 141
11181.07 112
11182.07 143
11183.07 120
11184.07 128
11185.07 159
11186.07 164
11187.06 138
11188.06 141
11189.06 141
11190.06 143
11191.06 144
11192.06 142
11193.06 115
11194.06 129
11195.06 132
11196.06 126
11197.06 98
11198.06 120
11199.05 144
11200.05 120
11201.05 127
11202.05 133
11203.05 133
11204.05 163
11205.05 150
11206.05 130
11207.05 125
11208.05 138
11209.05 154
11210.05 132
11211.05 137
11212.05 128
11213.05 141
11214.05 122
11215.05 116
11216.05 146
11217.05 128
11218.05 118
11219.05 109
11220.05 140
11221.05 114
11222.05 131
11223.05 119
11224.05 118
11225.06 118
11226.06 117
11227.06 103
11228.06 133
11229.06 120
11230.06 117
11231.06 120
11232.06 115
11233.06 99
11234.06 106
11235.06 119
11236.06 148
11237.07 138
11238.07 129
11239.07 148
11240.07 130
11241.07 113
11242.07 129
11243.07 117
11244.07 117
11245.08 125
11246.08 145
11247.08 139
11248.08 161
11249.08 152
11250.08 142
11251.09 165
11252.09 144
11253.09 141
11254.09 112
11255.09 130
11256.10 100
11257.10 133
11258.10 114
11259.10 141
11260.10 114
11261.11 144
11262.11 132
11263.11 128
11264.11 144
11265.11 134
11266.12 125
11267.12 155
11268.12 143
11269.12 137
11270.13 150
11271.13 135
11272.13 108
11273.14 121
11274.14 140
11275.14 150
11276.14 142
11277.15 123
11278.15 136
11279.15 133
11280.16 164
11281.16 159
11282.16 116
11283.17 161
11284.17 158
11285.17 148
11286.17 112
11287.18 101
11288.18 94
11289.18 123
11290.19 145
11291.19 119
11292.20 152
11293.20 121
11294.20 129
11295.21 110
11296.21 105
11297.21 147
11298.22 103
11299.22 142
11300.23 111
11301.23 115
11302.23 134
11303.24 93
11304.24 124
11305.25 145
11306.25 125
11307.25 114
11308.26 143
11309.26 134
11310.27 135
11311.27 146
11312.28 139
11313.28 155
11314.29 142
11315.29 121
11316.29 108
11317.30 136
11318.30 147
11319.31 170
11320.31 134
11321.32 118
11322.32 147
11323.33 171
11324.33 116
11325.34 147
11326.34 122
11327.35 130
11328.35 109
11329.36 106
11330.36 103
11331.37 111
11332.38 123
11333.38 125
11334.39 148
11335.39 89
11336.40 118
11337.40 136
11338.41 124
11339.41 145
11340.42 115
11341.43 132
11342.43 140
11343.44 154
11344.44 127
11345.45 127
11346.46 122
11347.46 131
11348.47 139
11349.47 130
11350.48 123
11351.49 130
11352.49 140
11353.50 115
11354.50 95
11355.51 122
11356.52 116
11357.52 149
11358.53 124
11359.54 99
11360.54 150
11361.55 124
11362.56 142
11363.56 120
11364.57 112
11365.58 118
11366.58 98
11367.59 130
11368.60 110
11369.61 144
11370.61 130
11371.62 83
11372.63 103
11373.63 119
11374.64 126
11375.65 123
11376.66 120
11377.66 134
11378.67 98
11379.68 138
11380.69 111
11381.69 132
11382.70 118
11383.71 91
11384.72 111
11385.72 95
11386.73 100
11387.74 104
11388.75 102
11389.76 129
11390.76 131
11391.77 107
11392.78 125
11393.79 149
11394.80 132
11395.80 101
11396.81 99
11397.82 122
11398.83 127
11399.84 111
11400.85 115
11401.85 110
11402.86 102
11403.87 91
11404.88 87
11405.89 108
11406.90 96
11407.91 101
11408.91 102
11409.92 94
11410.93 107
11411.94 104
11412.95 110
11413.96 104
11414.97 92
11415.98 121
11416.99 115
11418.00 100
11419.00 81
11420.01 99
11421.02 88
11422.03 103
11423.04 116
11424.05 89
11425.06 116
11426.07 83
11427.08 82
11428.09 124
11429.10 123
11430.11 100
11431.12 96
11432.13 119
11433.14 108
11434.15 90
11435.16 107
11436.17 128
11437.18 85
11438.19 109
11439.20 96
11440.21 97
11441.22 110
11442.23 117
11443.24 113
11444.25 110
11445.26 103
11446.27 114
11447.28 108
11448.29 102
11449.30 97
11450.31 88
11451.32 99
11452.33 99
11453.34 129
11454.36 106
11455.37 93
11456.38 103
11457.39 125
11458.40 130
11459.41 122
11460.42 127
11461.43 125
11462.44 138
11463.45 100
11464.47 96
11465.48 117
11466.49 136
11467.50 99
11468.51 98
11469.52 101
11470.53 112
11471.55 115
11472.56 118
11473.57 118
11474.58 113
11475.59 111
11476.60 126
11477.62 119
11478.63 95
11479.64 96
11480.65 91
11481.66 116
11482.68 95
11483.69 93
11484.70 111
11485.71 103
11486.72 112
11487.74 94
11488.75 107
11489.76 120
11490.77 130
11491.79 115
11492.80 103
11493.81 93
11494.82 131
11495.84 119
11496.85 129
11497.86 103
11498.87 92
11499.89 89
11500.90 98
11501.91 96
11502.93 98
11503.94 103
11504.95 108
11505.96 104
11506.98 111
11507.99 92
11509.00 103
11510.02 124
11511.03 109
11512.04 128
11513.06 82
11514.07 91
11515.08 118
11516.10 117
11517.11 144
11518.13 104
11519.14 115
11520.15 103
11521.17 102
11522.18 107
11523.19 99
11524.21 124
11525.22 114
11526.24 115
11527.25 122
11528.26 115
11529.28 116
11530.29 118
11531.31 112
11532.32 107
11533.33 113
11534.35 107
11535.36 101
11536.38 114
11537.39 104
11538.41 101
11539.42 114
11540.44 134
11541.45 106
11542.47 103
11543.48 129
11544.49 153
11545.51 129
11546.52 116
11547.54 112
11548.55 134
11549.57 124
11550.58 126
11551.60 94
11552.61 129
11553.63 121
11554.64 131
11555.66 107
11556.68 103
11557.69 156
11558.71 145
11559.72 112
11560.74 127
11561.75 126
11562.77 132
11563.78 116
11564.80 116
11565.82 104
11566.83 115
11567.85 116
11568.86 105
11569.88 127
11570.89 107
11571.91 96
11572.93 141
11573.94 138
11574.96 137
11575.97 110
11576.99 127
11578.01 115
11579.02 134
11580.04 131
11581.06 137
11582.07 133
11583.09 139
11584.11 111
11585.12 122
11586.14 125
11587.16 128
11588.17 147
11589.19 118
11590.21 129
11591.22 132
11592.24 141
11593.26 131
11594.27 127
11595.29 132
11596.31 143
11597.32 183
11598.34 178
11599.36 165
11600.38 169
11601.39 175
11602.41 178
11603.43 190
11604.45 173
11605.46 186
11606.48 186
11607.50 166
11608.52 141
11609.53 143
11610.55 149
11611.57 121
11612.59 114
11613.60 121
11614.62 106
11615.64 102
11616.66 110
11617.68 118
11618.69 142
11619.71 111
11620.73 110
11621.75 107
11622.77 125
11623.78 129
11624.80 147
11625.82 110
11626.84 122
11627.86 121
11628.88 132
11629.90 108
11630.91 142
11631.93 139
11632.95 112
11633.97 121
11634.99 131
11636.01 145
11637.03 116
11638.05 133
11639.06 144
11640.08 168
11641.10 135
11642.12 125
11643.14 99
11644.16 89
11645.18 121
11646.20 105
11647.22 121
11648.24 82
11649.26 110
11650.28 143
11651.30 120
11652.31 112
11653.33 109
11654.35 122
11655.37 122
11656.39 123
11657.41 116
11658.43 101
11659.45 90
11660.47 108
11661.49 123
11662.51 132
11663.53 133
11664.55 126
11665.57 136
11666.59 124
11667.61 131
11668.63 115
11669.65 132
11670.67 106
11671.69 107
11672.71 113
11673.73 96
11674.76 123
11675.78 89
11676.80 124
11677.82 137
11678.84 125
11679.86 103
11680.88 133
11681.90 123
11682.92 116
11683.94 80
11684.96 108
11685.98 94
11687.00 110
11688.03 112
11689.05 107
11690.07 100
11691.09 108
11692.11 153
11693.13 129
11694.15 99
11695.17 129
11696.20 120
11697.22 102
11698.24 122
11699.26 122
11700.28 127
11701.30 116
11702.33 118
11703.35 131
11704.37 127
11705.39 111
11706.41 114
11707.44 99
11708.46 98
11709.48 128
11710.50 138
11711.52 116
11712.55 117
11713.57 135
11714.59 140
11715.61 113
11716.63 122
11717.66 108
11718.68 95
11719.70 118
11720.72 108
11721.75 110
11722.77 107
11723.79 133
11724.82 122
11725.84 123
11726.86 98
11727.88 119
11728.91 112
11729.93 112
11730.95 115
11731.98 136
11733.00 100
11734.02 111
11735.04 128
11736.07 111
11737.09 108
11738.11 108
11739.14 117
11740.16 99
11741.18 106
11742.21 96
11743.23 89
11744.25 97
11745.28 111
11746.30 104
11747.33 135
11748.35 126
11749.37 118
11750.40 122
11751.42 101
11752.44 94
11753.47 98
11754.49 110
11755.52 90
11756.54 104
11757.57 87
11758.59 122
11759.61 108
11760.64 95
11761.66 131
11762.69 121
11763.71 108
11764.74 101
11765.76 102
11766.78 106
11767.81 87
11768.83 97
11769.86 89
11770.88 84
11771.91 132
11772.93 101
11773.96 71
11774.98 86
11776.01 124
11777.03 114
11778.06 101
11779.08 111
11780.11 107
11781.13 89
11782.16 101
11783.18 117
11784.21 118
11785.23 82
11786.26 117
11787.28 126
11788.31 121
11789.34 118
11790.36 121
11791.39 83
11792.41 89
11793.44 97
11794.46 91
11795.49 88
11796.52 115
11797.54 92
11798.57 93
11799.59 106
11800.62 93
11801.65 94
11802.67 108
11803.70 102
11804.72 120
11805.75 111
11806.78 102
11807.80 94
11808.83 126
11809.86 102
11810.88 111
11811.91 89
11812.93 108
11813.96 107
11814.99 121
11816.01 116
11817.04 127
11818.07 79
11819.10 104
11820.12 112
11821.15 81
11822.18 112
11823.20 119
11824.23 88
11825.26 109
11826.28 112
11827.31 87
11828.34 112
11829.37 125
11830.39 124
11831.42 102
11832.45 104
11833.48 102
11834.50 106
11835.53 79
11836.56 95
11837.59 93
11838.61 110
11839.64 112
11840.67 99
11841.70 98
11842.72 126
11843.75 101
11844.78 102
11845.81 89
11846.84 109
11847.86 112
11848.89 107
11849.92 88
11850.95 70
11851.98 103
11853.01 89
11854.03 94
11855.06 96
11856.09 74
11857.12 86
11858.15 101
11859.18 133
11860.20 131
11861.23 123
11862.26 132
11863.29 103
11864.32 107
11865.35 93
11866.38 103
11867.41 99
11868.44 92
11869.46 116
11870.49 113
11871.52 85
11872.55 76
11873.58 99
11874.61 113
11875.64 105
11876.67 96
11877.70 89
11878.73 104
11879.76 99
11880.79 109
11881.82 106
11882.85 101
11883.88 92
11884.91 98
11885.93 100
11886.96 81
11887.99 69
11889.02 83
11890.05 103
11891.08 89
11892.11 68
11893.14 83
11894.17 84
11895.20 102
11896.23 87
11897.26 89
11898.30 74
11899.33 101
11900.36 105
11901.39 96
11902.42 105
11903.45 89
11904.48 105
11905.51 101
11906.54 94
11907.57 91
11908.60 93
11909.63 90
11910.66 101
11911.69 101
11912.72 107
11913.75 121
11914.79 105
11915.82 86
11916.85 86
11917.88 99
11918.91 110
11919.94 97
11920.97 90
11922.00 77
11923.04 101
11924.07 91
11925.10 88
11926.13 84
11927.16 105
11928.19 112
11929.22 89
11930.26 97
11931.29 87
11932.32 90
11933.35 102
11934.38 101
11935.41 90
11936.45 108
11937.48 93
11938.51 93
11939.54 116
11940.58 97
11941.61 107
11942.64 133
11943.67 119
11944.70 81
11945.74 81
11946.77 92
11947.80 103
11948.83 88
11949.87 86
11950.90 87
11951.93 101
11952.96 76
11954.00 113
11955.03 88
11956.06 106
11957.09 97
11958.13 96
11959.16 96
11960.19 85
11961.23 93
11962.26 102
11963.29 117
11964.33 101
11965.36 89
11966.39 95
11967.43 91
11968.46 74
11969.49 89
11970.53 101
11971.56 94
11972.59 84
11973.63 93
11974.66 72
11975.69 66
11976.73 106
11977.76 70
11978.79 96
11979.83 96
11980.86 105
11981.90 93
11982.93 80
11983.96 97
11985.00 101
11986.03 81
11987.07 87
11988.10 98
11989.13 106
11990.17 112
11991.20 67
11992.24 80
11993.27 73
11994.31 96
11995.34 85
11996.38 101
11997.41 77
11998.44 95
11999.48 75
12000.51 108
12001.55 97
12002.58 90
12003.62 98
12004.65 101
12005.69 120
12006.72 109
12007.76 93
12008.79 82
12009.83 114
12010.86 119
12011.90 94
12012.93 94
12013.97 115
12015.00 85
12016.04 81
12017.08 104
12018.11 93
12019.15 89
12020.18 107
12021.22 103
12022.25 109
12023.29 101
12024.32 104
12025.36 112
12026.40 101
12027.43 85
12028.47 99
12029.50 108
12030.54 97
12031.58 83
12032.61 95
12033.65 112
12034.68 102
12035.72 86
12036.76 104
12037.79 89
12038.83 85
12039.87 107
12040.90 110
12041.94 88
12042.98 92
12044.01 81
12045.05 103
12046.09 114
12047.12 97
12048.16 86
12049.20 102
12050.23 113
12051.27 89
12052.31 85
12053.34 70
12054.38 101
12055.42 114
12056.45 75
12057.49 79
12058.53 87
12059.57 88
12060.60 115
12061.64 96
12062.68 78
12063.72 95
12064.75 102
12065.79 94
12066.83 86
12067.87 95
12068.90 111
12069.94 78
12070.98 92
12072.02 91
12073.06 86
12074.09 77
12075.13 97
12076.17 100
12077.21 78
12078.24 84
12079.28 75
12080.32 74
12081.36 78
12082.40 62
12083.44 100
12084.47 90
12085.51 81
12086.55 71
12087.59 92
12088.63 109
12089.67 108
12090.71 87
12091.74 85
12092.78 87
12093.82 118
12094.86 77
12095.90 88
12096.94 103
12097.98 93
12099.02 95
12100.05 80
12101.09 67
12102.13 76
12103.17 97
12104.21 75
12105.25 76
12106.29 76
12107.33 88
12108.37 83
12109.41 75
12110.45 83
12111.49 94
12112.53 72
12113.57 88
12114.61 97
12115.65 100
12116.69 101
12117.72 83
12118.76 77
12119.80 97
12120.84 76
12121.88 79
12122.92 77
12123.96 71
12125.00 86
12126.04 88
12127.08 92
12128.12 74
12129.17 88
12130.21 108
12131.25 85
12132.29 69
12133.33 78
12134.37 104
12135.41 81
12136.45 79
12137.49 99
12138.53 80
12139.57 90
12140.61 62
12141.65 48
12142.69 98
12143.73 89
12144.77 83
12145.82 88
12146.86 82
12147.90 78
12148.94 70
12149.98 70
12151.02 75
12152.06 96
12153.10 95
12154.15 79
12155.19 93
12156.23 78
12157.27 95
12158.31 91
12159.35 91
12160.39 78
12161.44 75
12162.48 87
12163.52 79
12164.56 81
12165.60 79
12166.64 100
12167.69 105
12168.73 77
12169.77 69
12170.81 76
12171.85 75
12172.90 85
12173.94 90
12174.98 107
12176.02 87
12177.07 105
12178.11 81
12179.15 76
12180.19 90
12181.24 73
12182.28 74
12183.32 81
12184.36 75
12185.41 80
12186.45 81
12187.49 76
12188.53 61
12189.58 75
12190.62 87
12191.66 92
12192.71 87
12193.75 100
12194.79 73
12195.84 95
12196.88 78
12197.92 85
12198.97 93
12200.01 83
12201.05 75
12202.10 61
12203.14 75
12204.18 70
12205.23 94
12206.27 88
12207.31 76
12208.36 73
12209.40 105
12210.44 76
12211.49 81
12212.53 75
12213.58 64
12214.62 85
12215.66 97
12216.71 69
12217.75 74
12218.80 103
12219.84 75
12220.88 94
12221.93 61
12222.97 84
12224.02 60
12225.06 74
12226.11 71
12227.15 82
12228.19 73
12229.24 87
12230.28 80
12231.33 97
12232.37 81
12233.42 71
12234.46 71
12235.51 90
12236.55 78
12237.60 82
12238.64 85
12239.69 89
12240.73 92
12241.78 98
12242.82 113
12243.87 86
12244.91 86
12245.96 77
12247.00 122
12248.05 92
12249.09 87
12250.14 73
12251.19 56
12252.23 61
12253.28 75
12254.32 76
12255.37 79
12256.41 95
12257.46 64
12258.51 76
12259.55 99
12260.60 103
12261.64 91
12262.69 78
12263.74 67
12264.78 66
12265.83 84
12266.87 72
12267.92 65
12268.97 66
12270.01 96
12271.06 77
12272.11 72
12273.15 80
12274.20 92
12275.24 76
12276.29 82
12277.34 79
12278.38 90
12279.43 79
12280.48 105
12281.52 91
12282.57 99
12283.62 97
12284.67 64
12285.71 79
12286.76 87
12287.81 69
12288.85 74
12289.90 78
12290.95 80
12292.00 85
12293.04 83
12294.09 83
12295.14 82
12296.18 98
12297.23 95
12298.28 101
12299.33 91
12300.38 109
12301.42 103
12302.47 86
12303.52 62
12304.57 66
12305.61 98
12306.66 80
12307.71 72
12308.76 77
12309.81 84
12310.85 64
12311.90 98
12312.95 53
12314.00 62
12315.05 74
12316.09 73
12317.14 61
12318.19 80
12319.24 59
12320.29 76
12321.34 100
12322.39 95
12323.43 50
12324.48 66
12325.53 72
12326.58 56
12327.63 80
12328.68 79
12329.73 70
12330.78 72
12331.82 64
12332.87 100
12333.92 68
12334.97 77
12336.02 65
12337.07 75
12338.12 70
12339.17 60
12340.22 82
12341.27 96
12342.32 80
12343.37 95
12344.42 80
12345.46 79
12346.51 87
12347.56 89
12348.61 98
12349.66 84
12350.71 69
12351.76 71
12352.81 83
12353.86 64
12354.91 64
12355.96 98
12357.01 84
12358.06 79
12359.11 86
12360.16 75
12361.21 72
12362.26 71
12363.31 88
12364.36 86
12365.41 75
12366.47 79
12367.52 77
12368.57 76
12369.62 58
12370.67 93
12371.72 89
12372.77 78
12373.82 68
12374.87 93
12375.92 92
12376.97 87
12378.02 80
12379.07 93
12380.12 73
12381.18 92
12382.23 75
12383.28 81
12384.33 71
12385.38 64
12386.43 85
12387.48 79
12388.53 58
12389.59 44
12390.64 74
12391.69 71
12392.74 74
12393.79 74
12394.84 68
12395.90 83
12396.95 89
12398.00 63
12399.05 75
12400.10 62
12401.15 73
12402.21 62
12403.26 78
12404.31 85
12405.36 87
12406.41 88
12407.47 82
12408.52 63
12409.57 59
12410.62 82
12411.68 72
12412.73 94
12413.78 85
12414.83 72
12415.89 65
12416.94 62
12417.99 85
12419.04 68
12420.10 54
12421.15 80
12422.20 74
12423.26 99
12424.31 63
12425.36 61
12426.41 83
12427.47 73
12428.52 61
12429.57 89
12430.63 73
12431.68 97
12432.73 67
12433.79 70
12434.84 83
12435.89 68
12436.95 72
12438.00 65
12439.05 54
12440.11 39
12441.16 74
12442.21 87
12443.27 89
12444.32 64
12445.38 58
12446.43 67
12447.48 79
12448.54 77
12449.59 75
12450.65 82
12451.70 84
12452.75 96
12453.81 110
12454.86 70
12455.92 77
12456.97 75
12458.02 83
12459.08 82
12460.13 57
12461.19 92
12462.24 74
12463.30 61
12464.35 83
12465.41 78
12466.46 78
12467.52 76
12468.57 87
12469.63 85
12470.68 83
12471.74 84
12472.79 67
12473.85 85
12474.90 85
12475.96 82
12477.01 59
12478.07 93
12479.12 82
12480.18 65
12481.23 77
12482.29 65
12483.34 93
12484.40 84
12485.45 97
12486.51 91
12487.56 87
12488.62 89
12489.68 85
12490.73 94
12491.79 95
12492.84 114
12493.90 138
12494.95 94
12496.01 102
12497.07 137
12498.12 122
12499.18 124
12500.23 105
12501.29 122
12502.35 106
12503.40 109
12504.46 90
12505.52 82
12506.57 91
12507.63 75
12508.69 98
12509.74 88
12510.80 83
12511.86 86
12512.91 122
12513.97 91
12515.03 83
12516.08 79
12517.14 81
12518.20 81
12519.25 94
12520.31 73
12521.37 81
12522.42 93
12523.48 82
12524.54 80
12525.60 80
12526.65 65
12527.71 81
12528.77 82
12529.82 78
12530.88 80
12531.94 78
12533.00 97
12534.05 83
12535.11 95
12536.17 95
12537.23 98
12538.29 87
12539.34 80
12540.40 67
12541.46 72
12542.52 67
12543.57 75
12544.63 82
12545.69 79
12546.75 59
12547.81 78
12548.87 72
12549.92 55
12550.98 88
12552.04 101
12553.10 97
12554.16 93
12555.22 90
12556.27 90
12557.33 83
12558.39 92
12559.45 103
12560.51 78
12561.57 97
12562.63 63
12563.68 66
12564.74 64
12565.80 87
12566.86 73
12567.92 79
12568.98 83
12570.04 86
12571.10 114
12572.16 106
12573.22 80
12574.28 76
12575.33 82
12576.39 80
12577.45 101
12578.51 108
12579.57 85
12580.63 104
12581.69 110
12582.75 100
12583.81 87
12584.87 96
12585.93 98
12586.99 85
12588.05 69
12589.11 85
12590.17 92
12591.23 81
12592.29 90
12593.35 77
12594.41 79
12595.47 94
12596.53 90
12597.59 85
12598.65 94
12599.71 91
12600.77 57
12601.83 71
12602.89 71
12603.95 81
12605.01 99
12606.07 72
12607.13 83
12608.20 113
12609.26 110
12610.32 93
12611.38 79
12612.44 79
12613.50 72
12614.56 90
12615.62 89
12616.68 67
12617.74 77
12618.81 88
12619.87 107
12620.93 76
12621.99 82
12623.05 74
12624.11 101
12625.17 85
12626.23 91
12627.30 95
12628.36 87
12629.42 80
12630.48 88
12631.54 94
12632.60 76
12633.67 79
12634.73 73
12635.79 86
12636.85 80
12637.91 103
12638.98 95
12640.04 88
12641.10 71
12642.16 84
12643.22 89
12644.29 76
12645.35 65
12646.41 85
12647.47 82
12648.54 104
12649.60 80
12650.66 60
12651.72 66
12652.79 87
12653.85 97
12654.91 97
12655.97 85
12657.04 65
12658.10 96
12659.16 85
12660.22 79
12661.29 68
12662.35 64
12663.41 117
12664.48 88
12665.54 85
12666.60 91
12667.67 102
12668.73 90
12669.79 78
12670.86 78
12671.92 69
12672.98 73
12674.05 105
12675.11 82
12676.17 75
12677.24 80
12678.30 103
12679.36 76
12680.43 88
12681.49 80
12682.56 59
12683.62 89
12684.68 75
12685.75 61
12686.81 67
12687.88 96
12688.94 90
12690.00 107
12691.07 96
12692.13 56
12693.20 88
12694.26 97
12695.33 83
12696.39 72
12697.45 96
12698.52 85
12699.58 76
12700.65 72
12701.71 97
12702.78 102
12703.84 82
12704.91 89
12705.97 104
12707.04 113
12708.10 89
12709.17 107
12710.23 90
12711.30 60
12712.36 88
12713.43 110
12714.49 90
12715.56 76
12716.62 61
12717.69 73
12718.75 106
12719.82 72
12720.88 61
12721.95 100
12723.02 104
12724.08 75
12725.15 68
12726.21 69
12727.28 96
12728.34 115
12729.41 119
12730.48 102
12731.54 74
12732.61 87
12733.67 97
12734.74 92
12735.81 96
12736.87 87
12737.94 106
12739.00 139
12740.07 85
12741.14 86
12742.20 78
12743.27 80
12744.34 65
12745.40 94
12746.47 71
12747.54 84
12748.60 94
12749.67 105
12750.74 64
12751.80 76
12752.87 70
12753.94 84
12755.00 92
12756.07 65
12757.14 101
12758.20 90
12759.27 93
12760.34 102
12761.40 95
12762.47 78
12763.54 95
12764.61 100
12765.67 76
12766.74 91
12767.81 84
12768.88 90
12769.94 70
12771.01 67
12772.08 66
12773.15 94
12774.21 78
12775.28 64
12776.35 69
12777.42 64
12778.49 62
12779.55 84
12780.62 73
12781.69 70
12782.76 73
12783.83 83
12784.89 75
12785.96 72
12787.03 82
12788.10 65
12789.17 75
12790.23 81
12791.30 87
12792.37 53
12793.44 75
12794.51 67
12795.58 71
12796.65 71
12797.71 62
12798.78 84
12799.85 71
12800.92 75
12801.99 71
12803.06 76
12804.13 72
12805.20 72
12806.27 74
12807.33 86
12808.40 69
12809.47 72
12810.54 66
12811.61 85
12812.68 80
12813.75 66
12814.82 105
12815.89 79
12816.96 65
12818.03 76
12819.10 92
12820.17 83
12821.24 82
12822.31 86
12823.38 84
12824.45 66
12825.52 73
12826.59 58
12827.66 81
12828.73 63
12829.80 71
12830.87 73
12831.94 66
12833.01 65
12834.08 72
12835.15 76
12836.22 77
12837.29 82
12838.36 78
12839.43 78
12840.50 84
12841.57 77
12842.64 76
12843.71 63
12844.78 57
12845.85 77
12846.92 76
12847.99 60
12849.06 78
12850.13 82
12851.21 70
12852.28 64
12853.35 76
12854.42 82
12855.49 85
12856.56 75
12857.63 89
12858.70 72
12859.77 70
12860.85 78
12861.92 93
12862.99 90
12864.06 85
12865.13 80
12866.20 70
12867.27 69
12868.35 71
12869.42 79
12870.49 102
12871.56 71
12872.63 66
12873.71 51
12874.78 64
12875.85 56
12876.92 71
12877.99 60
12879.07 73
12880.14 66
12881.21 81
12882.28 67
12883.35 71
12884.43 65
12885.50 75
12886.57 61
12887.64 71
12888.72 78
12889.79 70
12890.86 63
12891.93 61
12893.01 60
12894.08 74
12895.15 68
12896.22 66
12897.30 53
12898.37 82
12899.44 59
12900.52 79
12901.59 68
12902.66 58
12903.74 53
12904.81 62
12905.88 75
12906.96 59
12908.03 66
12909.10 71
12910.18 87
12911.25 50
12912.32 63
12913.40 72
12914.47 67
12915.54 68
12916.62 55
12917.69 49
12918.76 67
12919.84 69
12920.91 72
12921.99 83
12923.06 69
12924.13 68
12925.21 68
12926.28 79
12927.36 59
12928.43 63
12929.50 73
12930.58 77
12931.65 52
12932.73 55
12933.80 58
12934.88 67
12935.95 77
12937.02 49
12938.10 66
12939.17 58
12940.25 57
12941.32 48
12942.40 62
12943.47 59
12944.55 67
12945.62 77
12946.70 80
12947.77 58
12948.85 81
12949.92 77
12951.00 101
12952.07 60
12953.15 72
12954.22 84
12955.30 84
12956.37 73
12957.45 72
12958.52 88
12959.60 76
12960.68 69
12961.75 59
12962.83 49
12963.90 63
12964.98 88
12966.05 68
12967.13 57
12968.20 70
12969.28 74
12970.36 69
12971.43 68
12972.51 72
12973.58 71
12974.66 67
12975.74 71
12976.81 52
12977.89 50
12978.97 65
12980.04 65
12981.12 69
12982.19 58
12983.27 55
12984.35 78
12985.42 72
12986.50 77
12987.58 86
12988.65 63
12989.73 59
12990.81 83
12991.88 82
12992.96 66
12994.04 73
12995.11 73
12996.19 57
12997.27 81
12998.35 88
12999.42 72
13000.50 77
13001.58 75
13002.65 71
13003.73 55
13004.81 79
13005.89 46
13006.96 75
13008.04 60
13009.12 68
13010.20 84
13011.27 67
13012.35 89
13013.43 63
13014.51 78
13015.58 67
13016.66 70
13017.74 41
13018.82 54
13019.90 63
13020.97 73
13022.05 65
13023.13 63
13024.21 77
13025.29 71
13026.37 99
13027.44 79
13028.52 68
13029.60 79
13030.68 89
13031.76 76
13032.84 68
13033.91 70
13034.99 76
13036.07 77
13037.15 54
13038.23 56
13039.31 62
13040.39 80
13041.46 82
13042.54 48
13043.62 74
13044.70 69
13045.78 95
13046.86 83
13047.94 79
13049.02 82
13050.10 78
13051.18 71
13052.26 69
13053.34 64
13054.41 64
13055.49 72
13056.57 85
13057.65 69
13058.73 78
13059.81 82
13060.89 67
13061.97 63
13063.05 68
13064.13 55
13065.21 61
13066.29 63
13067.37 59
13068.45 72
13069.53 67
13070.61 82
13071.69 83
13072.77 77
13073.85 67
13074.93 60
13076.01 74
13077.09 69
13078.17 65
13079.25 76
13080.33 73
13081.41 77
13082.49 76
13083.58 76
13084.66 76
13085.74 62
13086.82 67
13087.90 57
13088.98 67
13090.06 49
13091.14 70
13092.22 64
13093.30 67
13094.38 58
13095.46 80
13096.55 74
13097.63 56
13098.71 57
13099.79 67
13100.87 69
13101.95 68
13103.03 82
13104.12 63
13105.20 66
13106.28 51
13107.36 58
13108.44 64
13109.52 53
13110.60 54
13111.69 70
13112.77 61
13113.85 50
13114.93 58
13116.01 55
13117.10 57
13118.18 61
13119.26 70
13120.34 70
13121.42 73
13122.51 66
13123.59 65
13124.67 58
13125.75 70
13126.84 98
13127.92 67
13129.00 63
13130.08 48
13131.17 59
13132.25 72
13133.33 60
13134.41 57
13135.50 59
13136.58 50
13137.66 71
13138.75 53
13139.83 63
13140.91 63
13141.99 66
13143.08 69
13144.16 73
13145.24 55
13146.33 58
13147.41 78
13148.49 65
13149.58 64
13150.66 60
13151.74 77
13152.83 75
13153.91 63
13154.99 56
13156.08 67
13157.16 89
13158.25 70
13159.33 89
13160.41 72
13161.50 71
13162.58 75
13163.66 69
13164.75 58
13165.83 56
13166.92 56
13168.00 69
13169.08 56
13170.17 53
13171.25 65
13172.34 81
13173.42 63
13174.51 52
13175.59 46
13176.67 54
13177.76 63
13178.84 68
13179.93 51
13181.01 65
13182.10 50
13183.18 49
13184.27 65
13185.35 54
13186.44 50
13187.52 63
13188.61 75
13189.69 57
13190.78 70
13191.86 52
13192.95 79
13194.03 69
13195.12 77
13196.20 82
13197.29 46
13198.37 54
13199.46 46
13200.54 55
13201.63 53
13202.72 60
13203.80 62
13204.89 61
13205.97 60
13207.06 45
13208.14 51
13209.23 79
13210.32 71
13211.40 57
13212.49 55
13213.57 55
13214.66 93
13215.75 87
13216.83 82
13217.92 66
13219.00 81
13220.09 70
13221.18 58
13222.26 53
13223.35 74
13224.44 54
13225.52 60
13226.61 58
13227.70 56
13228.78 93
13229.87 68
13230.96 57
13232.04 71
13233.13 74
13234.22 55
13235.30 76
13236.39 66
13237.48 51
13238.56 51
13239.65 72
13240.74 65
13241.82 67
13242.91 60
13244.00 82
13245.09 90
13246.17 81
13247.26 54
13248.35 48
13249.44 78
13250.52 68
13251.61 69
13252.70 50
13253.79 74
13254.87 58
13255.96 50
13257.05 58
13258.14 54
13259.23 73
13260.31 76
13261.40 61
13262.49 47
13263.58 51
13264.67 63
13265.75 81
13266.84 71
13267.93 78
13269.02 50
13270.11 65
13271.19 63
13272.28 69
13273.37 69
13274.46 62
13275.55 59
13276.64 62
13277.73 57
13278.81 59
13279.90 74
13280.99 65
13282.08 51
13283.17 51
13284.26 66
13285.35 53
13286.44 62
13287.53 59
13288.61 57
13289.70 46
13290.79 70
13291.88 69
13292.97 81
13294.06 80
13295.15 79
13296.24 50
13297.33 51
13298.42 53
13299.51 60
13300.60 71
13301.69 57
13302.78 64
13303.87 58
13304.96 65
13306.05 51
13307.14 59
13308.23 61
13309.32 60
13310.41 60
13311.50 62
13312.59 48
13313.68 50
13314.77 57
13315.86 44
13316.95 71
13318.04 53
13319.13 53
13320.22 41
13321.31 48
13322.40 50
13323.49 77
13324.58 86
13325.67 55
13326.76 63
13327.85 56
13328.94 46
13330.03 51
13331.12 60
13332.21 63
13333.31 65
13334.40 46
13335.49 45
13336.58 59
13337.67 64
13338.76 55
13339.85 65
13340.94 58
13342.03 74
13343.13 68
13344.22 67
13345.31 49
13346.40 46
13347.49 57
13348.58 64
13349.67 80
13350.77 63
13351.86 71
13352.95 50
13354.04 57
13355.13 53
13356.22 63
13357.32 75
13358.41 61
13359.50 57
13360.59 57
13361.68 71
13362.78 64
13363.87 66
13364.96 66
13366.05 76
13367.15 49
13368.24 52
13369.33 48
13370.42 50
13371.52 45
13372.61 60
13373.70 56
13374.79 51
13375.89 62
13376.98 64
13378.07 58
13379.16 60
13380.26 56
13381.35 75
13382.44 67
13383.54 66
13384.63 54
13385.72 54
13386.82 58
13387.91 59
13389.00 54
13390.09 64
13391.19 90
13392.28 65
13393.37 51
13394.47 61
13395.56 57
13396.66 58
13397.75 64
13398.84 83
13399.94 72
13401.03 62
13402.12 45
13403.22 58
13404.31 61
13405.40 59
13406.50 51
13407.59 56
13408.69 68
13409.78 71
13410.88 52
13411.97 51
13413.06 52
13414.16 62
13415.25 53
13416.35 58
13417.44 81
13418.53 46
13419.63 64
13420.72 45
13421.82 52
13422.91 57
13424.01 63
13425.10 61
13426.20 60
13427.29 43
13428.39 52
13429.48 52
13430.58 48
13431.67 56
13432.77 61
13433.86 53
13434.96 59
13436.05 59
13437.15 74
13438.24 66
13439.34 60
13440.43 73
13441.53 62
13442.62 64
13443.72 60
13444.81 50
13445.91 69
13447.01 52
13448.10 57
13449.20 44
13450.29 53
13451.39 55
13452.48 59
13453.58 66
13454.68 67
13455.77 53
13456.87 70
13457.96 62
13459.06 62
13460.16 46
13461.25 51
13462.35 80
13463.44 63
13464.54 62
13465.64 51
13466.73 54
13467.83 56
13468.93 71
13470.02 42
13471.12 37
13472.22 59
13473.31 68
13474.41 69
13475.51 48
13476.60 58
13477.70 52
13478.80 56
13479.89 68
13480.99 69
13482.09 72
13483.18 82
13484.28 60
13485.38 67
13486.48 57
13487.57 69
13488.67 71
13489.77 50
13490.87 53
13491.96 71
13493.06 53
13494.16 65
13495.26 59
13496.35 46
13497.45 67
13498.55 61
13499.65 61
13500.74 55
13501.84 57
13502.94 66
13504.04 86
13505.14 60
13506.23 49
13507.33 49
13508.43 51
13509.53 58
13510.63 43
13511.72 41
13512.82 51
13513.92 65
13515.02 50
13516.12 59
13517.22 35
13518.31 78
13519.41 67
13520.51 65
13521.61 55
13522.71 69
13523.81 77
13524.91 54
13526.01 37
13527.10 46
13528.20 54
13529.30 83
13530.40 58
13531.50 50
13532.60 63
13533.70 71
13534.80 77
13535.90 49
13537.00 48
13538.09 60
13539.19 78
13540.29 49
13541.39 60
13542.49 60
13543.59 51
13544.69 53
13545.79 70
13546.89 42
13547.99 51
13549.09 52
13550.19 70
13551.29 57
13552.39 56
13553.49 47
13554.59 42
13555.69 55
13556.79 71
13557.89 47
13558.99 44
13560.09 66
13561.19 58
13562.29 54
13563.39 66
13564.49 69
13565.59 64
13566.69 70
13567.79 69
13568.89 56
13569.99 62
13571.09 61
13572.20 40
13573.30 45
13574.40 59
13575.50 53
13576.60 73
13577.70 62
13578.80 68
13579.90 61
13581.00 55
13582.10 72
13583.20 48
13584.31 68
13585.41 74
13586.51 62
13587.61 52
13588.71 46
13589.81 57
13590.91 54
13592.02 52
13593.12 42
13594.22 53
13595.32 48
13596.42 60
13597.52 52
13598.63 36
13599.73 53
13600.83 60
13601.93 63
13603.03 59
13604.14 62
13605.24 60
13606.34 62
13607.44 71
13608.54 70
13609.65 54
13610.75 58
13611.85 72
13612.95 53
13614.06 57
13615.16 45
13616.26 63
13617.36 61
13618.47 50
13619.57 39
13620.67 42
13621.77 52
13622.88 57
13623.98 39
13625.08 51
13626.18 57
13627.29 64
13628.39 74
13629.49 57
13630.60 64
13631.70 63
13632.80 61
13633.91 71
13635.01 50
13636.11 52
13637.22 61
13638.32 72
13639.42 50
13640.53 55
13641.63 40
13642.73 39
13643.84 52
13644.94 65
13646.04 43
13647.15 44
13648.25 65
13649.36 48
13650.46 56
13651.56 42
13652.67 62
13653.77 47
13654.88 71
13655.98 58
13657.08 56
13658.19 59
13659.29 58
13660.40 44
13661.50 49
13662.60 44
13663.71 47
13664.81 51
13665.92 56
13667.02 37
13668.13 32
13669.23 59
13670.34 52
13671.44 52
13672.55 40
13673.65 43
13674.76 54
13675.86 51
13676.97 63
13678.07 54
13679.18 62
13680.28 57
13681.39 65
13682.49 50
13683.60 62
13684.70 45
13685.81 58
13686.91 34
13688.02 55
13689.12 63
13690.23 41
13691.33 47
13692.44 48
13693.55 58
13694.65 64
13695.76 73
13696.86 56
13697.97 59
13699.07 54
13700.18 44
13701.29 71
13702.39 44
13703.50 45
13704.60 54
13705.71 50
13706.82 57
13707.92 54
13709.03 41
13710.14 58
13711.24 64
13712.35 47
13713.45 39
13714.56 59
13715.67 67
13716.77 59
13717.88 55
13718.99 54
13720.09 65
13721.20 60
13722.31 44
13723.41 48
13724.52 32
13725.63 57
13726.74 54
13727.84 58
13728.95 49
13730.06 50
13731.16 51
13732.27 67
13733.38 49
13734.49 53
13735.59 70
13736.70 63
13737.81 59
13738.91 46
13740.02 52
13741.13 56
13742.24 46
13743.35 56
13744.45 42
13745.56 47
13746.67 48
13747.78 56
13748.88 57
13749.99 30
13751.10 32
13752.21 59
13753.32 54
13754.42 74
13755.53 55
13756.64 70
13757.75 56
13758.86 53
13759.97 51
13761.07 57
13762.18 49
13763.29 62
13764.40 69
13765.51 58
13766.62 48
13767.72 57
13768.83 64
13769.94 50
13771.05 71
13772.16 67
13773.27 67
13774.38 63
13775.49 36
13776.60 64
13777.70 78
13778.81 64
13779.92 45
13781.03 45
13782.14 57
13783.25 52
13784.36 57
13785.47 37
13786.58 45
13787.69 54
13788.80 47
13789.91 54
13791.02 53
13792.13 53
13793.24 51
13794.35 63
13795.45 44
13796.56 55
13797.67 63
13798.78 53
13799.89 66
13801.00 51
13802.11 61
13803.22 50
13804.33 57
13805.44 55
13806.55 62
13807.67 45
13808.78 58
13809.89 60
13811.00 55
13812.11 56
13813.22 51
13814.33 62
13815.44 59
13816.55 68
13817.66 61
13818.77 63
13819.88 49
13820.99 53
13822.10 45
13823.21 61
13824.32 69
13825.44 63
13826.55 62
13827.66 62
13828.77 66
13829.88 68
13830.99 52
13832.10 61
13833.21 48
13834.32 57
13835.44 39
13836.55 35
13837.66 59
13838.77 67
13839.88 57
13840.99 50
13842.10 42
13843.22 68
13844.33 72
13845.44 54
13846.55 64
13847.66 63
13848.78 54
13849.89 59
13851.00 46
13852.11 64
13853.22 52
13854.34 61
13855.45 58
13856.56 56
13857.67 41
13858.78 51
13859.90 64
13861.01 64
13862.12 54
13863.23 50
13864.35 76
13865.46 78
13866.57 50
13867.68 55
13868.80 64
13869.91 54
13871.02 52
13872.14 37
13873.25 44
13874.36 57
13875.47 50
13876.59 49
13877.70 64
13878.81 47
13879.93 71
13881.04 72
13882.15 51
13883.27 52
13884.38 59
13885.49 48
13886.61 52
13887.72 53
13888.83 54
13889.95 54
13891.06 53
13892.17 45
13893.29 48
13894.40 61
13895.52 58
13896.63 62
13897.74 52
13898.86 60
13899.97 65
13901.09 58
13902.20 55
13903.31 50
13904.43 37
13905.54 62
13906.66 59
13907.77 71
13908.89 49
13910.00 43
13911.11 55
13912.23 47
13913.34 55
13914.46 46
13915.57 60
13916.69 49
13917.80 61
13918.92 42
13920.03 57
13921.15 53
13922.26 47
13923.38 66
13924.49 55
13925.61 49
13926.72 47
13927.84 66
13928.95 63
13930.07 51
13931.18 45
13932.30 56
13933.41 54
13934.53 63
13935.64 51
13936.76 40
13937.87 36
13938.99 39
13940.10 50
13941.22 74
13942.34 59
13943.45 49
13944.57 60
13945.68 62
13946.80 54
13947.91 65
13949.03 38
13950.15 61
13951.26 49
13952.38 65
13953.49 58
13954.61 53
13955.73 38
13956.84 44
13957.96 76
13959.08 57
13960.19 60
13961.31 58
13962.43 49
13963.54 62
13964.66 62
13965.78 59
13966.89 40
13968.01 35
13969.13 47
13970.24 56
13971.36 55
13972.48 50
13973.59 50
13974.71 48
13975.83 49
13976.94 70
13978.06 46
13979.18 44
13980.30 49
13981.41 44
13982.53 51
13983.65 42
13984.76 43
13985.88 53
13987.00 60
13988.12 47
13989.23 58
13990.35 61
13991.47 54
13992.59 46
13993.71 69
13994.82 60
13995.94 68
13997.06 70
13998.18 58
13999.29 43
14000.41 41
14001.53 54
14002.65 49
14003.77 51
14004.88 63
14006.00 77
14007.12 50
14008.24 46
14009.36 44
14010.48 42
14011.59 60
14012.71 46
14013.83 36
14014.95 47
14016.07 50
14017.19 48
14018.31 53
14019.43 41
14020.54 60
14021.66 36
14022.78 67
14023.90 71
14025.02 54
14026.14 66
14027.26 60
14028.38 62
14029.50 49
14030.62 55
14031.73 66
14032.85 59
14033.97 61
14035.09 53
14036.21 51
14037.33 59
14038.45 40
14039.57 56
14040.69 46
14041.81 55
14042.93 51
14044.05 40
14045.17 55
14046.29 48
14047.41 47
14048.53 57
14049.65 58
14050.77 57
14051.89 48
14053.01 35
14054.13 67
14055.25 37
14056.37 49
14057.49 56
14058.61 52
14059.73 51
14060.85 46
14061.97 55
14063.09 46
14064.21 58
14065.33 51
14066.45 57
14067.57 44
14068.70 42
14069.82 52
14070.94 56
14072.06 44
14073.18 55
14074.30 58
14075.42 59
14076.54 39
14077.66 43
14078.78 51
14079.91 58
14081.03 44
14082.15 40
14083.27 53
14084.39 49
14085.51 39
14086.63 35
14087.75 67
14088.88 53
14090.00 74
14091.12 67
14092.24 58
14093.36 52
14094.48 43
14095.61 56
14096.73 60
14097.85 46
14098.97 73
14100.09 72
14101.22 62
14102.34 44
14103.46 40
14104.58 50
14105.71 58
14106.83 71
14107.95 59
14109.07 55
14110.19 54
14111.32 69
14112.44 68
14113.56 47
14114.68 50
14115.81 55
14116.93 55
14118.05 46
14119.18 51
14120.30 37
14121.42 44
14122.54 76
14123.67 73
14124.79 53
14125.91 38
14127.04 49
14128.16 57
14129.28 54
14130.41 47
14131.53 48
14132.65 54
14133.78 67
14134.90 55
14136.02 37
14137.15 50
14138.27 51
14139.39 75
14140.52 58
14141.64 56
14142.76 45
14143.89 42
14145.01 53
14146.13 48
14147.26 68
14148.38 64
14149.51 66
14150.63 52
14151.75 51
14152.88 38
14154.00 47
14155.13 40
14156.25 56
14157.38 44
14158.50 57
14159.62 57
14160.75 61
14161.87 55
14163.00 47
14164.12 58
14165.25 64
14166.37 60
14167.50 55
14168.62 40
14169.75 48
14170.87 74
14172.00 54
14173.12 77
14174.25 52
14175.37 50
14176.50 68
14177.62 56
14178.75 60
14179.87 57
14181.00 71
14182.12 53
14183.25 67
14184.37 52
14185.50 52
14186.62 46
14187.75 54
14188.87 59
14190.00 54
14191.13 58
14192.25 67
14193.38 53
14194.50 68
14195.63 43
14196.75 59
14197.88 56
14199.01 64
14200.13 60
14201.26 41
14202.38 48
14203.51 51
14204.64 54
14205.76 52
14206.89 54
14208.01 55
14209.14 53
14210.27 62
14211.39 65
14212.52 61
14213.65 59
14214.77 77
14215.90 52
14217.03 60
14218.15 61
14219.28 50
14220.41 59
14221.53 60
14222.66 59
14223.79 47
14224.91 52
14226.04 52
14227.17 48
14228.30 44
14229.42 42
14230.55 64
14231.68 58
14232.80 53
14233.93 39
14235.06 57
14236.19 70
14237.31 48
14238.44 60
14239.57 58
14240.70 68
14241.82 66
14242.95 64
14244.08 55
14245.21 61
14246.34 58
14247.46 65
14248.59 51
14249.72 54
14250.85 57
14251.98 64
14253.10 48
14254.23 42
14255.36 51
14256.49 40
14257.62 44
14258.74 52
14259.87 53
14261.00 37
14262.13 53
14263.26 50
14264.39 45
14265.52 50
14266.64 46
14267.77 52
14268.90 66
14270.03 55
14271.16 52
14272.29 73
14273.42 54
14274.55 46
14275.68 46
14276.80 58
14277.93 49
14279.06 58
14280.19 37
14281.32 50
14282.45 57
14283.58 56
14284.71 55
14285.84 55
14286.97 52
14288.10 63
14289.23 56
14290.36 39
14291.49 53
14292.62 42
14293.75 46
14294.87 47
14296.00 56
14297.13 47
14298.26 51
14299.39 52
14300.52 38
14301.65 31
14302.78 39
14303.91 49
14305.04 49
14306.17 62
14307.31 60
14308.44 65
14309.57 63
14310.70 73
14311.83 62
14312.96 62
14314.09 65
14315.22 42
14316.35 66
14317.48 48
14318.61 60
14319.74 56
14320.87 60
14322.00 64
14323.13 72
14324.26 49
14325.40 51
14326.53 45
14327.66 56
14328.79 35
14329.92 47
14331.05 33
14332.18 47
14333.31 38
14334.44 56
14335.58 64
14336.71 54
14337.84 64
14338.97 58
14340.10 39
14341.23 40
14342.37 44
14343.50 54
14344.63 65
14345.76 59
14346.89 54
14348.02 56
14349.16 57
14350.29 59
14351.42 60
14352.55 58
14353.68 60
14354.82 51
14355.95 53
14357.08 53
14358.21 47
14359.35 53
14360.48 29
14361.61 64
14362.74 61
14363.87 75
14365.01 50
14366.14 55
14367.27 49
14368.41 53
14369.54 52
14370.67 49
14371.80 49
14372.94 60
14374.07 55
14375.20 48
14376.34 51
14377.47 50
14378.60 51
14379.73 41
14380.87 57
14382.00 42
14383.13 54
14384.27 47
14385.40 68
14386.53 41
14387.67 45
14388.80 54
14389.93 52
14391.07 67
14392.20 58
14393.34 48
14394.47 67
14395.60 55
14396.74 41
14397.87 45
14399.00 46
14400.14 55
14401.27 38
14402.41 33
14403.54 55
14404.67 51
14405.81 56
14406.94 48
14408.08 61
14409.21 43
14410.35 49
14411.48 52
14412.61 70
14413.75 47
14414.88 52
14416.02 63
14417.15 49
14418.29 49
14419.42 54
14420.56 47
14421.69 60
14422.83 71
14423.96 41
14425.10 61
14426.23 36
14427.37 66
14428.50 73
14429.64 64
14430.77 46
14431.91 44
14433.04 67
14434.18 56
14435.31 60
14436.45 54
14437.58 54
14438.72 65
14439.85 53
14440.99 72
14442.13 56
14443.26 52
14444.40 62
14445.53 43
14446.67 55
14447.80 44
14448.94 65
14450.08 49
14451.21 55
14452.35 40
14453.48 46
14454.62 50
14455.76 54
14456.89 57
14458.03 42
14459.16 56
14460.30 48
14461.44 64
14462.57 60
14463.71 39
14464.85 65
14465.98 44
14467.12 42
14468.26 53
14469.39 54
14470.53 51
14471.67 54
14472.80 50
14473.94 49
14475.08 49
14476.21 62
14477.35 48
14478.49 65
14479.62 69
14480.76 50
14481.90 47
14483.04 57
14484.17 41
14485.31 54
14486.45 34
14487.59 55
14488.72 54
14489.86 62
14491.00 62
14492.14 43
14493.27 64
14494.41 49
14495.55 61
14496.69 55
14497.82 60
14498.96 66
14500.10 52
14501.24 34
14502.38 50
14503.51 59
14504.65 56
14505.79 47
14506.93 47
14508.07 70
14509.20 61
14510.34 52
14511.48 49
14512.62 62
14513.76 57
14514.90 51
14516.03 49
14517.17 60
14518.31 46
14519.45 43
14520.59 46
14521.73 68
14522.87 61
14524.01 62
14525.14 54
14526.28 54
14527.42 55
14528.56 40
14529.70 44
14530.84 57
14531.98 60
14533.12 54
14534.26 66
14535.40 41
14536.54 42
14537.67 48
14538.81 46
14539.95 42
14541.09 49
14542.23 52
14543.37 46
14544.51 65
14545.65 48
14546.79 50
14547.93 54
14549.07 49
14550.21 41
14551.35 46
14552.49 42
14553.63 45
14554.77 39
14555.91 45
14557.05 45
14558.19 49
14559.33 58
14560.47 42
14561.61 43
14562.75 40
14563.89 56
14565.03 48
14566.17 44
14567.31 40
14568.45 60
14569.60 49
14570.74 41
14571.88 47
14573.02 67
14574.16 53
14575.30 54
14576.44 51
14577.58 55
14578.72 41
14579.86 45
14581.00 50
14582.14 57
14583.29 55
14584.43 58
14585.57 58
14586.71 49
14587.85 42
14588.99 49
14590.13 52
14591.28 52
14592.42 54
14593.56 45
14594.70 42
14595.84 35
14596.98 45
14598.13 42
14599.27 50
14600.41 40
14601.55 53
14602.69 48
14603.83 40
14604.98 38
14606.12 43
14607.26 65
14608.40 53
14609.54 41
14610.69 43
14611.83 50
14612.97 42
14614.11 44
14615.26 48
14616.40 48
14617.54 31
14618.68 42
14619.83 44
14620.97 27
14622.11 37
14623.25 55
14624.40 41
14625.54 23
14626.68 38
14627.83 38
14628.97 49
14630.11 36
14631.25 46
14632.40 37
14633.54 43
14634.68 56
14635.83 50
14636.97 43
14638.11 44
14639.26 62
14640.40 56
14641.54 49
14642.69 59
14643.83 58
14644.97 48
14646.12 56
14647.26 45
14648.41 41
14649.55 48
14650.69 46
14651.84 46
14652.98 50
14654.13 36
14655.27 36
14656.41 50
14657.56 43
14658.70 38
14659.85 37
14660.99 45
14662.13 47
14663.28 44
14664.42 43
14665.57 53
14666.71 52
14667.86 50
14669.00 54
14670.14 42
14671.29 47
14672.43 48
14673.58 57
14674.72 55
14675.87 29
14677.01 43
14678.16 47
14679.30 58
14680.45 45
14681.59 38
14682.74 56
14683.88 49
14685.03 55
14686.17 46
14687.32 58
14688.46 39
14689.61 56
14690.75 59
14691.90 31
14693.05 45
14694.19 58
14695.34 50
14696.48 42
14697.63 60
14698.77 57
14699.92 39
14701.06 42
14702.21 48
14703.36 44
14704.50 42
14705.65 39
14706.79 36
14707.94 42
14709.09 42
14710.23 36
14711.38 48
14712.53 50
14713.67 50
14714.82 38
14715.96 44
14717.11 33
14718.26 28
14719.40 47
14720.55 24
14721.70 24
14722.84 36
14723.99 61
14725.14 57
14726.28 46
14727.43 29
14728.58 44
14729.72 53
14730.87 39
14732.02 50
14733.16 59
14734.31 47
14735.46 64
14736.61 63
14737.75 44
14738.90 45
14740.05 34
14741.20 49
14742.34 46
14743.49 52
14744.64 41
14745.79 50
14746.93 56
14748.08 39
14749.23 54
14750.38 45
14751.52 50
14752.67 40
14753.82 50
14754.97 58
14756.11 61
14757.26 42
14758.41 59
14759.56 49
14760.71 66
14761.86 60
14763.00 62
14764.15 50
14765.30 57
14766.45 44
14767.60 35
14768.74 55
14769.89 41
14771.04 47
14772.19 54
14773.34 32
14774.49 62
14775.64 64
14776.79 53
14777.93 41
14779.08 29
14780.23 60
14781.38 59
14782.53 46
14783.68 40
14784.83 42
14785.98 51
14787.13 41
14788.28 55
14789.42 41
14790.57 52
14791.72 63
14792.87 32
14794.02 45
14795.17 47
14796.32 36
14797.47 58
14798.62 46
14799.77 44
14800.92 40
14802.07 41
14803.22 48
14804.37 40
14805.52 34
14806.67 53
14807.82 64
14808.97 59
14810.12 51
14811.27 34
14812.42 40
14813.57 46
14814.72 50
14815.87 47
14817.02 42
14818.17 42
14819.32 59
14820.47 34
14821.62 44
14822.77 57
14823.92 57
14825.07 36
14826.22 46
14827.37 41
14828.52 37
14829.68 48
14830.83 32
14831.98 42
14833.13 36
14834.28 33
14835.43 35
14836.58 36
14837.73 47
14838.88 40
14840.03 50
14841.19 33
14842.34 41
14843.49 20
14844.64 37
14845.79 43
14846.94 51
14848.09 25
14849.25 56
14850.40 37
14851.55 52
14852.70 44
14853.85 53
14855.00 48
14856.16 48
14857.31 53
14858.46 45
14859.61 49
14860.76 39
14861.92 38
14863.07 31
14864.22 44
14865.37 36
14866.52 46
14867.68 42
14868.83 35
14869.98 34
14871.13 40
14872.29 54
14873.44 42
14874.59 44
14875.74 45
14876.90 46
14878.05 45
14879.20 27
14880.36 41
14881.51 42
14882.66 33
14883.81 55
14884.97 51
14886.12 45
14887.27 34
14888.43 49
14889.58 33
14890.73 32
14891.89 44
14893.04 50
14894.19 56
14895.35 68
14896.50 58
14897.65 35
14898.81 46
14899.96 46
14901.11 59
14902.27 52
14903.42 44
14904.57 35
14905.73 53
14906.88 40
14908.04 43
14909.19 41
14910.34 49
14911.50 42
14912.65 57
14913.81 37
14914.96 37
14916.11 53
14917.27 40
14918.42 47
14919.58 44
14920.73 37
14921.88 40
14923.04 51
14924.19 39
14925.35 36
14926.50 53
14927.66 49
14928.81 50
14929.97 36
14931.12 40
14932.28 41
14933.43 44
14934.59 43
14935.74 44
14936.90 33
14938.05 47
14939.21 46
14940.36 46
14941.52 32
14942.67 29
14943.83 50
14944.98 41
14946.14 42
14947.29 30
14948.45 31
14949.60 33
14950.76 48
14951.91 38
14953.07 33
14954.23 50
14955.38 50
14956.54 35
14957.69 40
14958.85 51
14960.00 41
14961.16 49
14962.32 60
14963.47 37
14964.63 36
14965.78 39
14966.94 43
14968.10 51
14969.25 47
14970.41 47
14971.57 39
14972.72 48
14973.88 49
14975.04 45
14976.19 34
14977.35 55
14978.50 48
14979.66 40
14980.82 52
14981.97 43
14983.13 37
14984.29 55
14985.45 47
14986.60 45
14987.76 48
14988.92 30
14990.07 41
14991.23 42
14992.39 31
14993.54 56
14994.70 61
14995.86 44
14997.02 50
14998.17 55
14999.33 52
15000.49 41
15001.65 46
15002.80 43
15003.96 38
15005.12 57
15006.28 39
15007.43 47
15008.59 36
15009.75 48
15010.91 43
15012.07 49
15013.22 40
15014.38 39
15015.54 55
15016.70 49
15017.86 47
15019.01 40
15020.17 57
15021.33 49
15022.49 50
15023.65 59
15024.81 56
15025.96 42
15027.12 66
15028.28 46
15029.44 66
15030.60 34
15031.76 61
15032.92 68
15034.07 46
15035.23 37
15036.39 41
15037.55 55
15038.71 42
15039.87 58
15041.03 31
15042.19 39
15043.35 48
15044.50 67
15045.66 48
15046.82 56
15047.98 51
15049.14 63
15050.30 45
15051.46 34
15052.62 49
15053.78 52
15054.94 55
15056.10 37
15057.26 48
15058.42 38
15059.58 59
15060.74 66
15061.90 48
15063.06 32
15064.22 28
15065.38 53
15066.54 56
15067.70 52
15068.86 42
15070.02 83
15071.18 68
15072.34 40
15073.50 35
15074.66 42
15075.82 44
15076.98 50
15078.14 57
15079.30 51
15080.46 54
15081.62 40
15082.78 49
15083.94 46
15085.10 30
15086.26 55
15087.42 48
15088.59 41
15089.75 55
15090.91 32
15092.07 45
15093.23 41
15094.39 56
15095.55 48
15096.71 45
15097.87 25
15099.04 52
15100.20 49
15101.36 43
15102.52 42
15103.68 41
15104.84 44
15106.00 41
15107.17 49
15108.33 63
15109.49 47
15110.65 47
15111.81 27
15112.97 41
15114.14 46
15115.30 53
15116.46 40
15117.62 48
15118.78 52
15119.95 41
15121.11 33
15122.27 45
15123.43 45
15124.59 45
15125.76 43
15126.92 36
15128.08 46
15129.24 43
15130.41 42
15131.57 49
15132.73 34
15133.89 39
15135.06 41
15136.22 38
15137.38 42
15138.54 51
15139.71 48
15140.87 52
15142.03 39
15143.20 44
15144.36 35
15145.52 46
15146.69 38
15147.85 41
15149.01 42
15150.17 35
15151.34 39
15152.50 47
15153.66 47
15154.83 45
15155.99 45
15157.16 45
15158.32 54
15159.48 42
15160.65 33
15161.81 33
15162.97 53
15164.14 50
15165.30 43
15166.46 29
15167.63 34
15168.79 59
15169.96 49
15171.12 50
15172.28 45
15173.45 37
15174.61 44
15175.78 57
15176.94 53
15178.11 49
15179.27 34
15180.43 48
15181.60 40
15182.76 36
15183.93 41
15185.09 60
15186.26 54
15187.42 72
15188.59 59
15189.75 41
15190.92 37
15192.08 38
15193.25 32
15194.41 34
15195.58 49
15196.74 46
15197.91 43
15199.07 34
15200.24 39
15201.40 44
15202.57 41
15203.73 31
15204.90 50
15206.06 55
15207.23 38
15208.39 50
15209.56 53
15210.72 53
15211.89 54
15213.06 39
15214.22 44
15215.39 43
15216.55 30
15217.72 37
15218.88 43
15220.05 46
15221.22 31
15222.38 53
15223.55 42
15224.71 36
15225.88 47
15227.05 40
15228.21 38
15229.38 47
15230.55 40
15231.71 44
15232.88 37
15234.05 22
15235.21 35
15236.38 36
15237.54 41
15238.71 40
15239.88 32
15241.04 41
15242.21 25
15243.38 37
15244.55 46
15245.71 37
15246.88 48
15248.05 48
15249.21 33
15250.38 46
15251.55 39
15252.71 36
15253.88 44
15255.05 43
15256.22 39
15257.38 49
15258.55 63
15259.72 52
15260.89 40
15262.05 43
15263.22 23
15264.39 37
15265.56 35
15266.72 41
15267.89 48
15269.06 39
15270.23 45
15271.40 36
15272.56 36
15273.73 51
15274.90 47
15276.07 41
15277.24 50
15278.40 37
15279.57 36
15280.74 52
15281.91 55
15283.08 48
15284.25 43
15285.41 37
15286.58 35
15287.75 46
15288.92 52
15290.09 37
15291.26 38
15292.43 45
15293.59 37
15294.76 47
15295.93 39
15297.10 50
15298.27 35
15299.44 38
15300.61 30
15301.78 47
15302.95 52
15304.12 42
15305.28 47
15306.45 37
15307.62 44
15308.79 30
15309.96 47
15311.13 32
15312.30 36
15313.47 45
15314.64 38
15315.81 34
15316.98 35
15318.15 37
15319.32 29
15320.49 34
15321.66 34
15322.83 46
15324.00 42
15325.17 56
15326.34 37
15327.51 49
15328.68 55
15329.85 43
15331.02 32
15332.19 39
15333.36 35
15334.53 57
15335.70 62
15336.87 77
15338.04 47
15339.21 40
15340.38 59
15341.55 53
15342.72 40
15343.89 45
15345.06 53
15346.23 52
15347.41 45
15348.58 43
15349.75 42
15350.92 38
15352.09 49
15353.26 59
15354.43 36
15355.60 53
15356.77 45
15357.94 48
15359.12 42
15360.29 50
15361.46 37
15362.63 36
15363.80 42
15364.97 40
15366.14 29
15367.32 52
15368.49 42
15369.66 46
15370.83 51
15372.00 39
15373.17 40
15374.35 44
15375.52 50
15376.69 45
15377.86 56
15379.03 39
15380.21 48
15381.38 28
15382.55 56
15383.72 38
15384.90 35
15386.07 38
15387.24 43
15388.41 46
15389.58 49
15390.76 27
15391.93 51
15393.10 47
15394.27 43
15395.45 63
15396.62 44
15397.79 41
15398.97 38
15400.14 38
15401.31 39
15402.48 36
15403.66 28
15404.83 55
15406.00 38
15407.18 47
15408.35 34
15409.52 32
15410.70 27
15411.87 35
15413.04 53
15414.22 30
15415.39 42
15416.56 26
15417.74 41
15418.91 38
15420.08 31
15421.26 30
15422.43 42
15423.60 37
15424.78 41
15425.95 32
15427.13 51
15428.30 45
15429.47 44
15430.65 52
15431.82 37
15433.00 47
15434.17 63
15435.34 52
15436.52 25
15437.69 30
15438.87 34
15440.04 52
15441.22 45
15442.39 23
15443.56 37
15444.74 41
15445.91 30
15447.09 36
15448.26 44
15449.44 41
15450.61 35
15451.79 38
15452.96 33
15454.14 34
15455.31 33
15456.49 28
15457.66 50
15458.84 37
15460.01 45
15461.19 39
15462.36 32
15463.54 19
15464.71 42
15465.89 29
15467.06 30
15468.24 43
15469.42 35
15470.59 37
15471.77 28
15472.94 44
15474.12 37
15475.29 40
15476.47 29
15477.64 37
15478.82 37
15480.00 45
15481.17 47
15482.35 41
15483.52 42
15484.70 46
15485.88 28
15487.05 28
15488.23 40
15489.41 25
15490.58 31
15491.76 29
15492.93 45
15494.11 28
15495.29 41
15496.46 51
15497.64 39
15498.82 46
15499.99 45
15501.17 40
15502.35 41
15503.52 50
15504.70 47
15505.88 30
15507.05 53
15508.23 41
15509.41 34
15510.59 50
15511.76 49
15512.94 51
15514.12 21
15515.29 34
15516.47 45
15517.65 47
15518.83 60
15520.00 49
15521.18 47
15522.36 54
15523.54 40
15524.71 35
15525.89 54
15527.07 47
15528.25 44
15529.42 37
15530.60 30
15531.78 23
15532.96 52
15534.14 24
15535.31 34
15536.49 40
15537.67 48
15538.85 46
15540.03 32
15541.20 29
15542.38 37
15543.56 46
15544.74 34
15545.92 29
15547.10 36
15548.27 56
15549.45 36
15550.63 35
15551.81 39
15552.99 40
15554.17 49
15555.35 50
15556.53 32
15557.70 41
15558.88 24
15560.06 40
15561.24 49
15562.42 35
15563.60 31
15564.78 30
15565.96 53
15567.14 48
15568.32 59
15569.50 34
15570.67 48
15571.85 37
15573.03 43
15574.21 46
15575.39 41
15576.57 41
15577.75 42
15578.93 44
15580.11 49
15581.29 45
15582.47 36
15583.65 40
15584.83 38
15586.01 37
15587.19 50
15588.37 54
15589.55 47
15590.73 43
15591.91 34
15593.09 44
15594.27 39
15595.45 39
15596.63 38
15597.81 56
15598.99 47
15600.17 49
15601.35 50
15602.53 40
15603.71 41
15604.90 41
15606.08 36
15607.26 46
15608.44 46
15609.62 46
15610.80 49
15611.98 33
15613.16 41
15614.34 46
15615.52 52
15616.70 41
15617.89 37
15619.07 46
15620.25 45
15621.43 48
15622.61 46
15623.79 38
15624.97 47
15626.15 56
15627.34 45
15628.52 56
15629.70 43
15630.88 57
15632.06 60
15633.24 44
15634.43 50
15635.61 55
15636.79 61
15637.97 52
15639.15 54
15640.34 49
15641.52 57
15642.70 53
15643.88 43
15645.06 44
15646.25 43
15647.43 49
15648.61 37
15649.79 44
15650.98 53
15652.16 64
15653.34 37
15654.52 49
15655.71 45
15656.89 41
15658.07 55
15659.25 56
15660.44 45
15661.62 64
15662.80 32
15663.98 47
15665.17 40
15666.35 50
15667.53 56
15668.72 61
15669.90 47
15671.08 50
15672.27 67
15673.45 56
15674.63 49
15675.82 40
15677.00 49
15678.18 55
15679.37 49
15680.55 56
15681.73 65
15682.92 37
15684.10 58
15685.28 52
15686.47 41
15687.65 34
15688.84 53
15690.02 58
15691.20 59
15692.39 60
15693.57 56
15694.76 54
15695.94 43
15697.12 58
15698.31 52
15699.49 70
15700.68 62
15701.86 55
15703.05 60
15704.23 61
15705.41 65
15706.60 58
15707.78 60
15708.97 69
15710.15 84
15711.34 66
15712.52 66
15713.71 45
15714.89 63
15716.08 62
15717.26 80
15718.45 70
15719.63 70
15720.82 65
15722.00 78
15723.19 61
15724.37 59
15725.56 63
15726.74 73
15727.93 62
15729.11 53
15730.30 56
15731.48 54
15732.67 64
15733.85 56
15735.04 66
15736.23 50
15737.41 83
15738.60 53
15739.78 57
15740.97 52
15742.15 56
15743.34 58
15744.53 69
15745.71 45
15746.90 63
15748.08 62
15749.27 76
15750.46 80
15751.64 76
15752.83 73
15754.02 49
15755.20 72
15756.39 77
15757.57 49
15758.76 34
15759.95 61
15761.13 60
15762.32 55
15763.51 57
15764.69 51
15765.88 68
15767.07 69
15768.25 63
15769.44 62
15770.63 57
15771.82 42
15773.00 63
15774.19 50
15775.38 71
15776.56 61
15777.75 48
15778.94 59
15780.13 59
15781.31 49
15782.50 39
15783.69 60
15784.88 58
15786.06 63
15787.25 52
15788.44 56
15789.63 76
15790.81 75
15792.00 51
15793.19 60
15794.38 57
15795.56 67
15796.75 51
15797.94 55
15799.13 68
15800.32 56
15801.50 63
15802.69 66
15803.88 59
15805.07 64
15806.26 58
15807.45 38
15808.63 53
15809.82 59
15811.01 41
15812.20 46
15813.39 63
15814.58 44
15815.77 48
15816.95 49
15818.14 51
15819.33 35
15820.52 57
15821.71 56
15822.90 62
15824.09 64
15825.28 65
15826.46 66
15827.65 46
15828.84 45
15830.03 47
15831.22 53
15832.41 56
15833.60 38
15834.79 54
15835.98 53
15837.17 44
15838.36 46
15839.55 59
15840.74 54
15841.93 61
15843.12 58
15844.31 49
15845.50 48
15846.69 64
15847.88 35
15849.07 53
15850.26 44
15851.45 49
15852.64 49
15853.83 38
15855.02 41
15856.21 50
15857.40 50
15858.59 52
15859.78 64
15860.97 59
15862.16 42
15863.35 54
15864.54 39
15865.73 55
15866.92 52
15868.11 50
15869.30 52
15870.49 45
15871.68 44
15872.87 58
15874.06 53
15875.25 56
15876.45 45
15877.64 59
15878.83 47
15880.02 48
15881.21 45
15882.40 40
15883.59 37
15884.78 49
15885.97 46
15887.17 63
15888.36 44
15889.55 42
15890.74 44
15891.93 37
15893.12 39
15894.31 33
15895.51 41
15896.70 40
15897.89 60
15899.08 45
15900.27 47
15901.46 35
15902.66 41
15903.85 52
15905.04 32
15906.23 40
15907.43 56
15908.62 53
15909.81 43
15911.00 32
15912.19 31
15913.39 51
15914.58 36
15915.77 37
15916.96 48
15918.16 42
15919.35 39
15920.54 48
15921.73 53
15922.93 53
15924.12 52
15925.31 50
15926.50 44
15927.70 40
15928.89 43
15930.08 40
15931.28 35
15932.47 45
15933.66 42
15934.86 38
15936.05 44
15937.24 48
15938.44 32
15939.63 34
15940.82 38
15942.02 47
15943.21 42
15944.40 49
15945.60 52
15946.79 47
15947.98 47
15949.18 46
15950.37 42
15951.56 44
15952.76 49
15953.95 52
15955.15 51
15956.34 46
15957.53 47
15958.73 44
15959.92 49
15961.12 39
15962.31 32
15963.50 30
15964.70 46
15965.89 53
15967.09 51
15968.28 47
15969.48 28
15970.67 53
15971.86 46
15973.06 51
15974.25 51
15975.45 45
15976.64 39
15977.84 36
15979.03 38
15980.23 38
15981.42 27
15982.62 37
15983.81 43
15985.01 41
15986.20 44
15987.40 40
15988.59 34
15989.79 52
15990.98 54
15992.18 41
15993.37 36
15994.57 43
15995.76 57
15996.96 48
15998.16 41
15999.35 35
16000.55 51
16001.74 54
16002.94 46
16004.13 37
16005.33 27
16006.53 29
16007.72 57
16008.92 40
16010.11 34
16011.31 44
16012.51 49
16013.70 39
16014.90 29
16016.09 30
16017.29 47
16018.49 54
16019.68 37
16020.88 41
16022.07 42
16023.27 42
16024.47 32
16025.66 33
16026.86 42
16028.06 51
16029.25 52
16030.45 60
16031.65 34
16032.84 40
16034.04 32
16035.24 44
16036.44 47
16037.63 38
16038.83 44
16040.03 46
16041.22 63
16042.42 40
16043.62 35
16044.82 43
16046.01 54
16047.21 50
16048.41 41
16049.60 44
16050.80 35
16052.00 55
16053.20 51
16054.39 60
16055.59 57
16056.79 62
16057.99 43
16059.19 50
16060.38 58
16061.58 62
16062.78 34
16063.98 75
16065.18 40
16066.37 42
16067.57 47
16068.77 42
16069.97 58
16071.17 34
16072.36 60
16073.56 53
16074.76 45
16075.96 42
16077.16 43
16078.36 75
16079.56 47
16080.75 58
16081.95 47
16083.15 66
16084.35 54
16085.55 61
16086.75 72
16087.95 51
16089.15 46
16090.34 53
16091.54 36
16092.74 66
16093.94 43
16095.14 42
16096.34 35
16097.54 37
16098.74 44
16099.94 33
16101.14 41
16102.34 53
16103.54 46
16104.74 52
16105.93 55
16107.13 48
16108.33 45
16109.53 53
16110.73 47
16111.93 35
16113.13 46
16114.33 39
16115.53 41
16116.73 34
16117.93 39
16119.13 32
16120.33 41
16121.53 40
16122.73 35
16123.93 42
16125.13 57
16126.33 45
16127.53 56
16128.73 37
16129.94 28
16131.14 50
16132.34 44
16133.54 28
16134.74 32
16135.94 52
16137.14 46
16138.34 43
16139.54 53
16140.74 43
16141.94 46
16143.14 46
16144.34 45
16145.55 46
16146.75 46
16147.95 44
16149.15 32
16150.35 37
16151.55 51
16152.75 45
16153.95 50
16155.15 37
16156.36 50
16157.56 42
16158.76 56
16159.96 53
16161.16 40
16162.36 51
16163.57 49
16164.77 48
16165.97 30
16167.17 42
16168.37 39
16169.58 47
16170.78 39
16171.98 53
16173.18 51
16174.38 42
16175.59 50
16176.79 53
16177.99 40
16179.19 50
16180.39 39
16181.60 47
16182.80 34
16184.00 44
16185.20 43
16186.41 36
16187.61 39
16188.81 27
16190.01 46
16191.22 43
16192.42 45
16193.62 30
16194.83 38
16196.03 29
16197.23 37
16198.43 66
16199.64 42
16200.84 39
16202.04 43
16203.25 50
16204.45 52
16205.65 43
16206.86 46
16208.06 48
16209.26 37
16210.47 38
16211.67 35
16212.87 43
16214.08 37
16215.28 47
16216.49 39
16217.69 36
16218.89 34
16220.10 24
16221.30 36
16222.50 29
16223.71 48
16224.91 30
16226.12 48
16227.32 55
16228.52 37
16229.73 10
16230.93 41
16232.14 58
16233.34 45
16234.55 51
16235.75 45
16236.95 46
16238.16 38
16239.36 34
16240.57 34
16241.77 50
16242.98 33
16244.18 59
16245.39 39
16246.59 45
16247.80 40
16249.00 62
16250.21 43
16251.41 51
16252.62 51
16253.82 44
16255.03 39
16256.23 32
16257.44 39
16258.64 46
16259.85 55
16261.05 40
16262.26 59
16263.46 32
16264.67 51
16265.87 43
16267.08 55
16268.29 50
16269.49 63
16270.70 45
16271.90 56
16273.11 53
16274.31 34
16275.52 46
16276.73 58
16277.93 57
16279.14 65
16280.34 60
16281.55 50
16282.76 53
16283.96 61
16285.17 63
16286.38 57
16287.58 61
16288.79 37
16289.99 43
16291.20 53
16292.41 59
16293.61 58
16294.82 71
16296.03 71
16297.23 54
16298.44 63
16299.65 70
16300.85 64
16302.06 60
16303.27 55
16304.47 35
16305.68 67
16306.89 50
16308.10 75
16309.30 65
16310.51 61
16311.72 64
16312.92 55
16314.13 48
16315.34 47
16316.55 64
16317.75 44
16318.96 57
16320.17 55
16321.38 59
16322.58 34
16323.79 64
16325.00 35
16326.21 54
16327.42 35
16328.62 38
16329.83 50
16331.04 58
16332.25 57
16333.46 33
16334.66 42
16335.87 44
16337.08 44
16338.29 52
16339.50 44
16340.70 38
16341.91 40
16343.12 48
16344.33 63
16345.54 31
16346.75 41
16347.96 48
16349.16 45
16350.37 44
16351.58 47
16352.79 56
16354.00 53
16355.21 52
16356.42 44
16357.63 40
16358.83 34
16360.04 51
16361.25 41
16362.46 51
16363.67 48
16364.88 47
16366.09 51
16367.30 60
16368.51 52
16369.72 60
16370.93 57
16372.14 43
16373.35 30
16374.56 42
16375.76 41
16376.97 36
16378.18 46
16379.39 35
16380.60 49
16381.81 36
16383.02 61
16384.23 37
16385.44 49
16386.65 43
16387.86 60
16389.07 57
16390.28 49
16391.49 36
16392.70 41
16393.91 47
16395.12 36
16396.33 29
16397.55 45
16398.76 51
16399.97 39
16401.18 46
16402.39 52
16403.60 38
16404.81 28
16406.02 42
16407.23 36
16408.44 50
16409.65 53
16410.86 40
16412.07 44
16413.28 33
16414.50 63
16415.71 33
16416.92 36
16418.13 45
16419.34 47
16420.55 42
16421.76 53
16422.97 36
16424.19 41
16425.40 42
16426.61 54
16427.82 62
16429.03 40
16430.24 40
16431.46 32
16432.67 32
16433.88 34
16435.09 39
16436.30 49
16437.51 34
16438.73 27
16439.94 36
16441.15 31
16442.36 44
16443.57 27
16444.79 38
16446.00 29
16447.21 28
16448.42 31
16449.64 37
16450.85 30
16452.06 24
16453.27 47
16454.49 35
16455.70 48
16456.91 35
16458.12 32
16459.34 44
16460.55 49
16461.76 34
16462.97 35
16464.19 45
16465.40 36
16466.61 38
16467.83 39
16469.04 29
16470.25 27
16471.47 31
16472.68 19
16473.89 49
16475.11 25
16476.32 46
16477.53 49
16478.75 41
16479.96 36
16481.17 41
16482.39 51
16483.60 51
16484.81 32
16486.03 40
16487.24 40
16488.45 44
16489.67 39
16490.88 45
16492.10 37
16493.31 39
16494.52 50
16495.74 43
16496.95 46
16498.17 36
16499.38 40
16500.59 42
16501.81 42
16503.02 29
16504.24 27
16505.45 39
16506.67 37
16507.88 45
16509.10 17
16510.31 37
16511.52 48
16512.74 56
16513.95 22
16515.17 36
16516.38 40
16517.60 47
16518.81 51
16520.03 38
16521.24 36
16522.46 43
16523.67 28
16524.89 31
16526.10 47
16527.32 40
16528.53 34
16529.75 43
16530.96 46
16532.18 42
16533.40 52
16534.61 32
16535.83 55
16537.04 40
16538.26 39
16539.47 44
16540.69 38
16541.91 38
16543.12 41
16544.34 40
16545.55 32
16546.77 42
16547.98 30
16549.20 31
16550.42 30
16551.63 46
16552.85 32
16554.07 53
16555.28 49
16556.50 40
16557.71 53
16558.93 42
16560.15 24
16561.36 33
16562.58 53
16563.80 42
16565.01 43
16566.23 31
16567.45 28
16568.66 33
16569.88 38
16571.10 26
16572.31 43
16573.53 48
16574.75 60
16575.96 43
16577.18 38
16578.40 31
16579.62 41
16580.83 33
16582.05 36
16583.27 43
16584.48 34
16585.70 38
16586.92 44
16588.14 51
16589.35 24
16590.57 40
16591.79 32
16593.01 55
16594.23 29
16595.44 36
16596.66 26
16597.88 45
16599.10 53
16600.31 40
16601.53 48
16602.75 32
16603.97 39
16605.19 34
16606.40 35
16607.62 23
16608.84 37
16610.06 48
16611.28 45
16612.50 33
16613.71 55
16614.93 41
16616.15 35
16617.37 34
16618.59 34
16619.81 42
16621.03 47
16622.24 51
16623.46 33
16624.68 40
16625.90 41
16627.12 55
16628.34 39
16629.56 40
16630.78 45
16632.00 32
16633.21 47
16634.43 49
16635.65 33
16636.87 35
16638.09 43
16639.31 47
16640.53 27
16641.75 38
16642.97 35
16644.19 52
16645.41 63
16646.63 40
16647.85 39
16649.07 36
16650.29 38
16651.51 38
16652.73 50
16653.95 46
16655.17 51
16656.39 52
16657.61 43
16658.83 44
16660.05 49
16661.27 46
16662.49 36
16663.71 50
16664.93 48
16666.15 42
16667.37 37
16668.59 44
16669.81 26
16671.03 43
16672.25 41
16673.47 33
16674.69 40
16675.91 55
16677.13 46
16678.35 33
16679.57 40
16680.80 37
16682.02 41
16683.24 63
16684.46 55
16685.68 53
16686.90 46
16688.12 33
16689.34 48
16690.56 43
16691.79 41
16693.01 40
16694.23 48
16695.45 33
16696.67 44
16697.89 39
16699.11 32
16700.34 48
16701.56 45
16702.78 45
16704.00 45
16705.22 50
16706.44 39
16707.67 41
16708.89 48
16710.11 54
16711.33 43
16712.55 40
16713.78 31
16715.00 40
16716.22 49
16717.44 40
16718.67 35
16719.89 28
16721.11 34
16722.33 46
16723.55 52
16724.78 40
16726.00 34
16727.22 44
16728.45 60
16729.67 33
16730.89 28
16732.11 33
16733.34 51
16734.56 39
16735.78 32
16737.00 57
16738.23 46
16739.45 31
16740.67 38
16741.90 40
16743.12 48
16744.34 44
16745.57 40
16746.79 38
16748.01 48
16749.24 50
16750.46 38
16751.68 53
16752.91 34
16754.13 44
16755.35 58
16756.58 45
16757.80 39
16759.03 28
16760.25 30
16761.47 36
16762.70 51
16763.92 41
16765.14 40
16766.37 48
16767.59 42
16768.82 37
16770.04 51
16771.27 45
16772.49 38
16773.71 39
16774.94 47
16776.16 31
16777.39 49
16778.61 36
16779.84 36
16781.06 42
16782.29 50
16783.51 40
16784.73 34
16785.96 40
16787.18 52
16788.41 39
16789.63 46
16790.86 47
16792.08 40
16793.31 43
16794.53 34
16795.76 41
16796.98 47
16798.21 55
16799.43 49
16800.66 40
16801.89 31
16803.11 40
16804.34 51
16805.56 44
16806.79 43
16808.01 44
16809.24 49
16810.46 44
16811.69 39
16812.91 38
16814.14 57
16815.37 40
16816.59 36
16817.82 41
16819.04 41
16820.27 45
16821.50 48
16822.72 37
16823.95 44
16825.17 46
16826.40 43
16827.63 38
16828.85 42
16830.08 46
16831.31 44
16832.53 36
16833.76 36
16834.99 27
16836.21 43
16837.44 28
16838.67 33
16839.89 38
16841.12 34
16842.35 41
16843.57 37
16844.80 47
16846.03 27
16847.25 30
16848.48 51
16849.71 32
16850.93 38
16852.16 32
16853.39 40
16854.62 37
16855.84 29
16857.07 33
16858.30 43
16859.53 32
16860.75 22
16861.98 36
16863.21 49
16864.44 43
16865.66 36
16866.89 47
16868.12 36
16869.35 33
16870.57 41
16871.80 36
16873.03 43
16874.26 55
16875.49 46
16876.71 37
16877.94 33
16879.17 50
16880.40 31
16881.63 36
16882.86 34
16884.08 39
16885.31 51
16886.54 37
16887.77 28
16889.00 36
16890.23 35
16891.45 56
16892.68 36
16893.91 34
16895.14 32
16896.37 39
16897.60 30
16898.83 41
16900.06 33
16901.29 38
16902.51 38
16903.74 38
16904.97 30
16906.20 37
16907.43 41
16908.66 33
16909.89 39
16911.12 33
16912.35 43
16913.58 39
16914.81 34
16916.04 54
16917.27 33
16918.50 47
16919.73 27
16920.95 42
16922.18 37
16923.41 28
16924.64 47
16925.87 45
16927.10 47
16928.33 49
16929.56 25
16930.79 42
16932.02 27
16933.25 36
16934.48 34
16935.71 31
16936.94 39
16938.18 29
16939.41 43
16940.64 45
16941.87 50
16943.10 32
16944.33 40
16945.56 43
16946.79 51
16948.02 39
16949.25 46
16950.48 38
16951.71 38
16952.94 43
16954.17 45
16955.40 36
16956.64 33
16957.87 44
16959.10 49
16960.33 30
16961.56 35
16962.79 44
16964.02 33
16965.25 40
16966.48 34
16967.72 36
16968.95 30
16970.18 44
16971.41 44
16972.64 34
16973.87 35
16975.11 30
16976.34 48
16977.57 56
16978.80 49
16980.03 36
16981.26 25
16982.50 44
16983.73 47
16984.96 38
16986.19 35
16987.42 40
16988.66 42
16989.89 39
16991.12 33
16992.35 45
16993.59 39
16994.82 44
16996.05 40
16997.28 30
16998.52 30
16999.75 40
17000.98 52
17002.21 52
17003.45 40
17004.68 28
17005.91 51
17007.14 41
17008.38 34
17009.61 32
17010.84 32
17012.08 42
17013.31 30
17014.54 23
17015.78 31
17017.01 40
17018.24 44
17019.47 40
17020.71 35
17021.94 41
17023.17 36
17024.41 53
17025.64 42
17026.88 38
17028.11 34
17029.34 43
17030.58 47
17031.81 35
17033.04 34
17034.28 41
17035.51 29
17036.75 27
17037.98 27
17039.21 36
17040.45 42
17041.68 29
17042.92 30
17044.15 17
17045.38 34
17046.62 39
17047.85 35
17049.09 36
17050.32 23
17051.56 47
17052.79 36
17054.02 35
17055.26 27
17056.49 32
17057.73 25
17058.96 41
17060.20 40
17061.43 28
17062.67 28
17063.90 51
17065.14 42
17066.37 45
17067.61 35
17068.84 34
17070.08 40
17071.31 50
17072.55 31
17073.78 22
17075.02 31
17076.25 31
17077.49 32
17078.72 28
17079.96 29
17081.20 21
17082.43 31
17083.67 38
17084.90 54
17086.14 27
17087.37 25
17088.61 31
17089.85 37
17091.08 33
17092.32 27
17093.55 31
17094.79 32
17096.03 36
17097.26 40
17098.50 38
17099.73 26
17100.97 36
17102.21 38
17103.44 30
17104.68 24
17105.92 23
17107.15 36
17108.39 36
17109.63 35
17110.86 39
17112.10 28
17113.34 41
17114.57 32
17115.81 20
17117.05 26
17118.28 20
17119.52 22
17120.76 41
17121.99 32
17123.23 23
17124.47 28
17125.70 31
17126.94 26
17128.18 34
17129.42 28
17130.65 28
17131.89 27
17133.13 36
17134.37 39
17135.60 31
17136.84 29
17138.08 38
17139.32 25
17140.55 33
17141.79 27
17143.03 46
17144.27 39
17145.50 25
17146.74 23
17147.98 37
17149.22 41
17150.46 35
17151.69 37
17152.93 41
17154.17 32
17155.41 29
17156.65 39
17157.89 19
17159.12 28
17160.36 29
17161.60 41
17162.84 34
17164.08 26
17165.32 34
17166.56 51
17167.79 39
17169.03 36
17170.27 25
17171.51 41
17172.75 28
17173.99 45
17175.23 26
17176.47 46
17177.70 35
17178.94 39
17180.18 47
17181.42 38
17182.66 30
17183.90 31
17185.14 33
17186.38 38
17187.62 24
17188.86 25
17190.10 29
17191.34 34
17192.58 28
17193.82 27
17195.06 34
17196.30 31
17197.54 37
17198.78 34
17200.01 30
17201.25 36
17202.49 37
17203.73 34
17204.97 26
17206.21 36
17207.45 28
17208.70 27
17209.94 34
17211.18 34
17212.42 42
17213.66 21
17214.90 34
17216.14 39
17217.38 38
17218.62 35
17219.86 39
17221.10 47
17222.34 51
17223.58 38
17224.82 32
17226.06 28
17227.30 25
17228.54 31
17229.78 36
17231.03 43
17232.27 16
17233.51 36
17234.75 40
17235.99 30
17237.23 31
17238.47 32
17239.71 46
17240.95 42
17242.20 32
17243.44 22
17244.68 27
17245.92 31
17247.16 25
17248.40 39
17249.65 42
17250.89 18
17252.13 36
17253.37 41
17254.61 36
17255.85 20
17257.10 36
17258.34 44
17259.58 39
17260.82 46
17262.06 47
17263.31 34
17264.55 48
17265.79 28
17267.03 40
17268.27 42
17269.52 26
17270.76 30
17272.00 40
17273.24 35
17274.49 36
17275.73 40
17276.97 28
17278.22 40
17279.46 42
17280.70 18
17281.94 28
17283.19 46
17284.43 38
17285.67 35
17286.91 29
17288.16 29
17289.40 31
17290.64 44
17291.89 33
17293.13 35
17294.37 26
17295.62 34
17296.86 40
17298.10 38
17299.35 36
17300.59 37
17301.83 39
17303.08 34
17304.32 33
17305.56 48
17306.81 32
17308.05 29
17309.30 30
17310.54 35
17311.78 32
17313.03 26
17314.27 40
17315.52 35
17316.76 36
17318.00 35
17319.25 30
17320.49 33
17321.74 32
17322.98 43
17324.23 46
17325.47 31
17326.71 25
17327.96 37
17329.20 39
17330.45 30
17331.69 28
17332.94 48
17334.18 45
17335.43 39
17336.67 43
17337.92 46
17339.16 30
17340.41 29
17341.65 38
17342.90 42
17344.14 32
17345.39 34
17346.63 40
17347.88 38
17349.12 37
17350.37 41
17351.61 41
17352.86 45
17354.10 27
17355.35 30
17356.59 18
17357.84 38
17359.08 34
17360.33 33
17361.58 35
17362.82 20
17364.07 31
17365.31 28
17366.56 37
17367.80 36
17369.05 25
17370.30 40
17371.54 37
17372.79 27
17374.03 24
17375.28 36
17376.53 35
17377.77 35
17379.02 44
17380.27 35
17381.51 36
17382.76 38
17384.01 44
17385.25 21
17386.50 31
17387.75 43
17388.99 53
17390.24 33
17391.49 28
17392.73 37
17393.98 36
17395.23 34
17396.47 32
17397.72 44
17398.97 36
17400.21 31
17401.46 38
17402.71 34
17403.96 35
17405.20 37
17406.45 37
17407.70 27
17408.94 40
17410.19 34
17411.44 29
17412.69 30
17413.93 25
17415.18 38
17416.43 52
17417.68 38
17418.93 24
17420.17 39
17421.42 56
17422.67 39
17423.92 36
17425.16 33
17426.41 38
17427.66 36
17428.91 38
17430.16 38
17431.41 29
17432.65 31
17433.90 44
17435.15 38
17436.40 47
17437.65 32
17438.90 25
17440.14 53
17441.39 31
17442.64 34
17443.89 43
17445.14 40
17446.39 36
17447.64 31
17448.88 45
17450.13 28
17451.38 48
17452.63 32
17453.88 35
17455.13 38
17456.38 26
17457.63 43
17458.88 40
17460.13 40
17461.38 37
17462.62 38
17463.87 43
17465.12 26
17466.37 30
17467.62 33
17468.87 44
17470.12 46
17471.37 38
17472.62 44
17473.87 27
17475.12 42
17476.37 49
17477.62 32
17478.87 32
17480.12 44
17481.37 41
17482.62 38
17483.87 32
17485.12 18
17486.37 31
17487.62 37
17488.87 34
17490.12 23
17491.37 33
17492.62 33
17493.87 32
17495.12 27
17496.37 45
17497.62 35
17498.87 36
17500.12 42
17501.38 44
17502.63 38
17503.88 30
17505.13 31
17506.38 42
17507.63 35
17508.88 25
17510.13 25
17511.38 27
17512.63 35
17513.89 39
17515.14 29
17516.39 39
17517.64 34
17518.89 44
17520.14 38
17521.39 24
17522.64 26
17523.90 31
17525.15 37
17526.40 32
17527.65 42
17528.90 34
17530.15 35
17531.41 26
17532.66 20
17533.91 37
17535.16 26
17536.41 20
17537.67 30
17538.92 34
17540.17 40
17541.42 39
17542.67 26
17543.93 32
17545.18 33
17546.43 27
17547.68 21
17548.94 23
17550.19 25
17551.44 29
17552.69 35
17553.95 20
17555.20 26
17556.45 30
17557.70 33
17558.96 35
17560.21 29
17561.46 26
17562.72 40
17563.97 32
17565.22 29
17566.47 31
17567.73 29
17568.98 30
17570.23 27
17571.49 29
17572.74 16
17573.99 25
17575.25 30
17576.50 35
17577.75 29
17579.01 31
17580.26 20
17581.51 35
17582.77 24
17584.02 26
17585.28 31
17586.53 24
17587.78 18
17589.04 30
17590.29 31
17591.54 23
17592.80 47
17594.05 37
17595.31 25
17596.56 19
17597.81 33
17599.07 28
17600.32 32
17601.58 32
17602.83 18
17604.09 18
17605.34 23
17606.60 37
17607.85 20
17609.10 29
17610.36 25
17611.61 39
17612.87 32
17614.12 21
17615.38 26
17616.63 30
17617.89 31
17619.14 35
17620.40 29
17621.65 34
17622.91 34
17624.16 27
17625.42 28
17626.67 27
17627.93 35
17629.18 31
17630.44 32
17631.69 28
17632.95 38
17634.21 30
17635.46 41
17636.72 40
17637.97 26
17639.23 30
17640.48 20
17641.74 28
17642.99 36
17644.25 22
17645.51 27
17646.76 39
17648.02 35
17649.27 21
17650.53 26
17651.79 43
17653.04 31
17654.30 33
17655.55 31
17656.81 41
17658.07 35
17659.32 40
17660.58 36
17661.84 29
17663.09 33
17664.35 27
17665.61 30
17666.86 24
17668.12 34
17669.38 24
17670.63 37
17671.89 30
17673.15 30
17674.40 24
17675.66 31
17676.92 34
17678.17 36
17679.43 21
17680.69 32
17681.95 23
17683.20 42
17684.46 34
17685.72 23
17686.98 24
17688.23 34
17689.49 40
17690.75 33
17692.01 27
17693.26 31
17694.52 38
17695.78 37
17697.04 44
17698.29 40
17699.55 33
17700.81 33
17702.07 34
17703.32 36
17704.58 33
17705.84 29
17707.10 31
17708.36 34
17709.62 30
17710.87 31
17712.13 27
17713.39 28
17714.65 30
17715.91 37
17717.17 30
17718.42 35
17719.68 32
17720.94 36
17722.20 37
17723.46 26
17724.72 24
17725.98 28
17727.23 38
17728.49 30
17729.75 30
17731.01 36
17732.27 30
17733.53 33
17734.79 23
17736.05 33
17737.31 32
17738.57 37
17739.82 27
17741.08 26
17742.34 39
17743.60 45
17744.86 36
17746.12 32
17747.38 32
17748.64 28
17749.90 31
17751.16 31
17752.42 31
17753.68 30
17754.94 38
17756.20 49
17757.46 27
17758.72 39
17759.98 32
17761.24 33
17762.50 49
17763.76 43
17765.02 34
17766.28 27
17767.54 49
17768.80 55
17770.06 29
17771.32 53
17772.58 34
17773.84 33
17775.10 33
17776.36 36
17777.62 40
17778.88 38
17780.14 25
17781.40 25
17782.67 45
17783.93 34
17785.19 30
17786.45 35
17787.71 33
17788.97 25
17790.23 29
17791.49 35
17792.75 33
17794.01 37
17795.28 27
17796.54 41
17797.80 33
17799.06 37
17800.32 46
17801.58 46
17802.84 36
17804.11 28
17805.37 34
17806.63 38
17807.89 26
17809.15 24
17810.41 28
17811.68 27
17812.94 51
17814.20 30
17815.46 25
17816.72 40
17817.99 33
17819.25 34
17820.51 27
17821.77 34
17823.03 22
17824.30 36
17825.56 26
17826.82 35
17828.08 31
17829.35 33
17830.61 18
17831.87 30
17833.13 20
17834.40 28
17835.66 30
17836.92 23
17838.18 36
17839.45 25
17840.71 29
17841.97 36
17843.24 30
17844.50 29
17845.76 37
17847.02 32
17848.29 31
17849.55 23
17850.81 32
17852.08 25
17853.34 33
17854.60 26
17855.87 29
17857.13 32
17858.39 38
17859.66 27
17860.92 40
17862.18 25
17863.45 40
17864.71 32
17865.98 22
17867.24 41
17868.50 23
17869.77 38
17871.03 22
17872.30 36
17873.56 30
17874.82 40
17876.09 32
17877.35 34
17878.62 28
17879.88 27
17881.14 28
17882.41 36
17883.67 22
17884.94 35
17886.20 21
17887.47 28
17888.73 29
17890.00 20
17891.26 38
17892.52 12
17893.79 30
17895.05 35
17896.32 37
17897.58 31
17898.85 39
17900.11 36
17901.38 22
17902.64 28
17903.91 31
17905.17 34
17906.44 29
17907.70 20
17908.97 20
17910.23 30
17911.50 32
17912.77 34
17914.03 36
17915.30 38
17916.56 41
17917.83 31
17919.09 25
17920.36 28
17921.62 36
17922.89 34
17924.16 21
17925.42 36
17926.69 38
17927.95 49
17929.22 29
17930.49 31
17931.75 29
17933.02 30
17934.28 31
17935.55 27
17936.82 28
17938.08 27
17939.35 38
17940.62 34
17941.88 27
17943.15 28
17944.42 25
17945.68 31
17946.95 28
17948.22 31
17949.48 47
17950.75 29
17952.02 31
17953.28 30
17954.55 26
17955.82 52
17957.08 28
17958.35 28
17959.62 29
17960.88 31
17962.15 43
17963.42 29
17964.69 19
17965.95 25
17967.22 37
17968.49 28
17969.76 28
17971.02 27
17972.29 32
17973.56 25
17974.83 36
17976.09 30
17977.36 22
17978.63 27
17979.90 31
17981.16 35
17982.43 40
17983.70 24
17984.97 32
17986.24 34
17987.50 32
17988.77 36
17990.04 29
17991.31 42
17992.58 31
17993.84 34
17995.11 35
17996.38 35
17997.65 27
17998.92 32
18000.19 46
18001.46 29
18002.72 31
18003.99 38
18005.26 34
18006.53 17
18007.80 30
18009.07 31
18010.34 30
18011.61 18
18012.87 29
18014.14 31
18015.41 24
18016.68 28
18017.95 45
18019.22 35
18020.49 33
18021.76 27
18023.03 29
18024.30 20
18025.57 36
18026.84 44
18028.11 33
18029.37 27
18030.64 31
18031.91 21
18033.18 16
18034.45 41
18035.72 18
18036.99 30
18038.26 23
18039.53 35
18040.80 29
18042.07 28
18043.34 35
18044.61 50
18045.88 38
18047.15 27
18048.42 21
18049.69 31
18050.96 38
18052.23 29
18053.50 26
18054.77 37
18056.05 30
18057.32 33
18058.59 31
18059.86 23
18061.13 30
18062.40 29
18063.67 42
18064.94 40
18066.21 33
18067.48 33
18068.75 36
18070.02 36
18071.29 22
18072.57 27
18073.84 29
18075.11 33
18076.38 27
18077.65 38
18078.92 28
18080.19 29
18081.46 31
18082.74 38
18084.01 22
18085.28 31
18086.55 33
18087.82 31
18089.09 30
18090.37 28
18091.64 28
18092.91 39
18094.18 35
18095.45 28
18096.72 30
18098.00 31
18099.27 36
18100.54 25
18101.81 30
18103.08 23
18104.36 41
18105.63 47
18106.90 35
18108.17 23
18109.45 28
18110.72 23
18111.99 28
18113.26 28
18114.54 17
18115.81 29
18117.08 29
18118.35 17
18119.63 12
18120.90 22
18122.17 33
18123.44 27
18124.72 24
18125.99 31
18127.26 27
18128.54 39
18129.81 36
18131.08 33
18132.36 26
18133.63 27
18134.90 25
18136.18 25
18137.45 23
18138.72 26
18140.00 44
18141.27 27
18142.54 16
18143.82 25
18145.09 29
18146.36 38
18147.64 29
18148.91 32
18150.19 20
18151.46 24
18152.73 22
18154.01 21
18155.28 25
18156.55 27
18157.83 31
18159.10 25
18160.38 27
18161.65 27
18162.93 24
18164.20 32
18165.47 24
18166.75 32
18168.02 35
18169.30 37
18170.57 14
18171.85 25
18173.12 22
18174.40 32
18175.67 23
18176.95 20
18178.22 31
18179.50 31
18180.77 22
18182.04 38
18183.32 30
18184.59 30
18185.87 28
18187.15 21
18188.42 30
18189.70 31
18190.97 26
18192.25 25
18193.52 22
18194.80 24
18196.07 27
18197.35 29
18198.62 23
18199.90 24
18201.17 21
18202.45 21
18203.73 25
18205.00 25
18206.28 28
18207.55 21
18208.83 32
18210.10 31
18211.38 33
18212.66 30
18213.93 23
18215.21 31
18216.48 17
18217.76 35
18219.04 33
18220.31 36
18221.59 30
18222.87 28
18224.14 42
18225.42 32
18226.70 37
18227.97 25
18229.25 28
18230.53 30
18231.80 29
18233.08 38
18234.36 28
18235.63 36
18236.91 22
18238.19 29
18239.46 21
18240.74 33
18242.02 35
18243.29 39
18244.57 28
18245.85 17
18247.13 20
18248.40 41
18249.68 34
18250.96 28
18252.24 28
18253.51 36
18254.79 22
18256.07 21
18257.35 30
18258.62 23
18259.90 35
18261.18 42
18262.46 37
18263.73 25
18265.01 33
18266.29 38
18267.57 31
18268.85 22
18270.12 29
18271.40 23
18272.68 30
18273.96 28
18275.24 24
18276.51 20
18277.79 31
18279.07 26
18280.35 29
18281.63 26
18282.91 35
18284.18 29
18285.46 19
18286.74 23
18288.02 28
18289.30 27
18290.58 24
18291.86 35
18293.14 32
18294.41 26
18295.69 33
18296.97 37
18298.25 27
18299.53 25
18300.81 52
18302.09 31
18303.37 24
18304.65 33
18305.93 37
18307.21 38
18308.49 42
18309.76 22
18311.04 30
18312.32 38
18313.60 28
18314.88 32
18316.16 43
18317.44 36
18318.72 31
18320.00 27
18321.28 14
18322.56 22
18323.84 35
18325.12 22
18326.40 33
18327.68 38
18328.96 34
18330.24 29
18331.52 31
18332.80 28
18334.08 22
18335.36 44
18336.64 33
18337.92 33
18339.20 35
18340.48 30
18341.76 33
18343.05 32
18344.33 30
18345.61 40
18346.89 38
18348.17 30
18349.45 26
18350.73 31
18352.01 34
18353.29 38
18354.57 40
18355.85 38
18357.13 53
18358.42 34
18359.70 25
18360.98 39
18362.26 29
18363.54 47
18364.82 34
18366.10 40
18367.38 29
18368.67 38
18369.95 27
18371.23 34
18372.51 19
18373.79 44
18375.07 37
18376.36 31
18377.64 28
18378.92 26
18380.20 34
18381.48 35
18382.77 32
18384.05 35
18385.33 40
18386.61 31
18387.89 27
18389.18 33
18390.46 35
18391.74 41
18393.02 37
18394.31 32
18395.59 28
18396.87 39
18398.15 37
18399.44 39
18400.72 38
18402.00 46
18403.28 32
18404.57 28
18405.85 36
18407.13 33
18408.41 33
18409.70 33
18410.98 35
18412.26 50
18413.55 38
18414.83 17
18416.11 45
18417.40 43
18418.68 32
18419.96 33
18421.25 43
18422.53 29
18423.81 29
18425.10 29
18426.38 32
18427.66 30
18428.95 30
18430.23 42
18431.51 31
18432.80 36
18434.08 32
18435.37 26
18436.65 30
18437.93 33
18439.22 36
18440.50 39
18441.79 34
18443.07 26
18444.35 29
18445.64 25
18446.92 20
18448.21 29
18449.49 34
18450.78 36
18452.06 34
18453.34 20
18454.63 26
18455.91 29
18457.20 42
18458.48 32
18459.77 14
18461.05 37
18462.34 44
18463.62 40
18464.91 23
18466.19 28
18467.48 41
18468.76 37
18470.05 34
18471.33 30
18472.62 33
18473.90 36
18475.19 50
18476.47 34
18477.76 39
18479.04 30
18480.33 31
18481.61 50
18482.90 34
18484.18 30
18485.47 24
18486.76 32
18488.04 43
18489.33 31
18490.61 40
18491.90 35
18493.18 32
18494.47 31
18495.76 24
18497.04 30
18498.33 30
18499.61 38
18500.90 34
18502.19 23
18503.47 41
18504.76 29
18506.05 29
18507.33 22
18508.62 29
18509.90 30
18511.19 34
18512.48 36
18513.76 30
18515.05 30
18516.34 30
18517.62 31
18518.91 29
18520.20 17
18521.48 32
18522.77 37
18524.06 30
18525.35 28
18526.63 23
18527.92 30
18529.21 33
18530.49 26
18531.78 19
18533.07 25
18534.36 36
18535.64 24
18536.93 29
18538.22 30
18539.50 44
18540.79 35
18542.08 34
18543.37 20
18544.66 23
18545.94 30
18547.23 34
18548.52 22
18549.81 28
18551.09 23
18552.38 35
18553.67 35
18554.96 32
18556.25 25
18557.53 25
18558.82 42
18560.11 38
18561.40 25
18562.69 19
18563.98 18
18565.26 29
18566.55 30
18567.84 27
18569.13 16
18570.42 30
18571.71 15
18572.99 20
18574.28 22
18575.57 23
18576.86 32
18578.15 31
18579.44 24
18580.73 23
18582.02 23
18583.31 33
18584.59 26
18585.88 32
18587.17 24
18588.46 29
18589.75 27
18591.04 29
18592.33 25
18593.62 30
18594.91 34
18596.20 25
18597.49 28
18598.78 33
18600.07 25
18601.36 18
18602.65 25
18603.94 27
18605.23 22
18606.52 23
18607.81 20
18609.09 27
18610.38 23
18611.67 23
18612.96 33
18614.25 36
18615.55 29
18616.84 27
18618.13 27
18619.42 29
18620.71 27
18622.00 17
18623.29 29
18624.58 37
18625.87 30
18627.16 26
18628.45 32
18629.74 34
18631.03 32
18632.32 37
18633.61 32
18634.90 27
18636.19 49
18637.48 29
18638.77 40
18640.07 31
18641.36 34
18642.65 33
18643.94 41
18645.23 41
18646.52 38
18647.81 25
18649.10 33
18650.40 37
18651.69 23
18652.98 31
18654.27 32
18655.56 25
18656.85 28
18658.14 25
18659.44 30
18660.73 28
18662.02 30
18663.31 37
18664.60 22
18665.89 37
18667.19 22
18668.48 26
18669.77 28
18671.06 34
18672.35 37
18673.65 36
18674.94 33
18676.23 22
18677.52 27
18678.82 27
18680.11 27
18681.40 21
18682.69 28
18683.99 25
18685.28 36
18686.57 20
18687.86 43
18689.16 35
18690.45 36
18691.74 27
18693.03 31
18694.33 32
18695.62 41
18696.91 38
18698.21 33
18699.50 35
18700.79 19
18702.09 30
18703.38 37
18704.67 38
18705.97 17
18707.26 27
18708.55 30
18709.85 30
18711.14 27
18712.43 23
18713.73 23
18715.02 33
18716.31 26
18717.61 31
18718.90 25
18720.19 39
18721.49 39
18722.78 37
18724.08 38
18725.37 36
18726.66 27
18727.96 29
18729.25 31
18730.55 27
18731.84 25
18733.13 29
18734.43 35
18735.72 29
18737.02 25
18738.31 23
18739.61 30
18740.90 34
18742.19 33
18743.49 34
18744.78 22
18746.08 31
18747.37 32
18748.67 22
18749.96 20
18751.26 25
18752.55 21
18753.85 35
18755.14 21
18756.44 24
18757.73 20
18759.03 27
18760.32 30
18761.62 23
18762.91 22
18764.21 25
18765.50 44
18766.80 26
18768.09 26
18769.39 26
18770.69 28
18771.98 38
18773.28 86
18774.57 30
18775.87 20
18777.16 31
18778.46 32
18779.76 31
18781.05 41
18782.35 37
18783.64 42
18784.94 32
18786.24 34
18787.53 34
18788.83 32
18790.12 42
18791.42 28
18792.72 39
18794.01 22
18795.31 32
18796.61 31
18797.90 25
18799.20 25
18800.49 22
18801.79 43
18803.09 34
18804.38 28
18805.68 28
18806.98 24
18808.28 28
18809.57 26
18810.87 22
18812.17 27
18813.46 24
18814.76 43
18816.06 38
18817.35 21
18818.65 26
18819.95 29
18821.25 32
18822.54 24
18823.84 26
18825.14 24
18826.44 28
18827.73 25
18829.03 29
18830.33 21
18831.63 21
18832.92 29
18834.22 16
18835.52 22
18836.82 36
18838.11 38
18839.41 22
18840.71 29
18842.01 18
18843.31 28
18844.60 52
18845.90 19
18847.20 27
18848.50 21
18849.80 19
18851.10 25
18852.39 27
18853.69 20
18854.99 24
18856.29 25
18857.59 24
18858.89 19
18860.18 31
18861.48 26
18862.78 31
18864.08 30
18865.38 15
18866.68 20
18867.98 30
18869.28 23
18870.58 19
18871.87 30
18873.17 25
18874.47 29
18875.77 20
18877.07 31
18878.37 25
18879.67 38
18880.97 29
18882.27 32
18883.57 23
18884.87 15
18886.17 20
18887.47 21
18888.77 15
18890.07 20
18891.36 24
18892.66 28
18893.96 16
18895.26 28
18896.56 20
18897.86 30
18899.16 39
18900.46 17
18901.76 31
18903.06 36
18904.36 27
18905.66 22
18906.96 22
18908.27 36
18909.57 23
18910.87 23
18912.17 19
18913.47 33
18914.77 25
18916.07 27
18917.37 34
18918.67 26
18919.97 22
18921.27 22
18922.57 33
18923.87 28
18925.17 22
18926.47 36
18927.77 16
18929.08 31
18930.38 22
18931.68 29
18932.98 39
18934.28 19
18935.58 23
18936.88 30
18938.18 29
18939.49 29
18940.79 26
18942.09 31
18943.39 25
18944.69 19
18945.99 26
18947.29 28
18948.60 18
18949.90 30
18951.20 22
18952.50 33
18953.80 26
18955.11 27
18956.41 22
18957.71 29
18959.01 23
18960.31 29
18961.62 27
18962.92 18
18964.22 28
18965.52 38
18966.82 23
18968.13 19
18969.43 22
18970.73 25
18972.03 20
18973.34 25
18974.64 35
18975.94 26
18977.24 24
18978.55 27
18979.85 19
18981.15 30
18982.46 21
18983.76 31
18985.06 21
18986.36 27
18987.67 27
18988.97 24
18990.27 32
18991.58 24
18992.88 26
18994.18 27
18995.49 26
18996.79 23
18998.09 27
18999.40 23
19000.70 26
19002.00 26
19003.31 25
19004.61 26
19005.91 37
19007.22 34
19008.52 19
19009.83 27
19011.13 30
19012.43 25
19013.74 28
19015.04 23
19016.34 28
19017.65 25
19018.95 22
19020.26 32
19021.56 16
19022.87 25
19024.17 23
19025.47 30
19026.78 35
19028.08 31
19029.39 28
19030.69 30
19032.00 31
19033.30 26
19034.61 25
19035.91 34
19037.22 17
19038.52 24
19039.82 16
19041.13 31
19042.43 33
19043.74 36
19045.04 28
19046.35 21
19047.65 28
19048.96 30
19050.26 36
19051.57 22
19052.88 28
19054.18 32
19055.49 33
19056.79 23
19058.10 27
19059.40 24
19060.71 38
19062.01 31
19063.32 26
19064.62 18
19065.93 39
19067.24 31
19068.54 31
19069.85 34
19071.15 13
19072.46 36
19073.77 47
19075.07 32
19076.38 20
19077.68 25
19078.99 30
19080.30 23
19081.60 23
19082.91 24
19084.22 26
19085.52 30
19086.83 18
19088.13 33
19089.44 28
19090.75 36
19092.05 48
19093.36 33
19094.67 29
19095.97 30
19097.28 37
19098.59 32
19099.90 19
19101.20 38
19102.51 34
19103.82 32
19105.12 18
19106.43 32
19107.74 31
19109.04 24
19110.35 20
19111.66 30
19112.97 30
19114.27 23
19115.58 33
19116.89 33
19118.20 17
19119.50 19
19120.81 34
19122.12 31
19123.43 33
19124.73 27
19126.04 38
19127.35 26
19128.66 32
19129.97 29
19131.27 30
19132.58 39
19133.89 29
19135.20 41
19136.51 32
19137.81 21
19139.12 28
19140.43 28
19141.74 32
19143.05 21
19144.36 24
19145.66 24
19146.97 32
19148.28 34
19149.59 31
19150.90 35
19152.21 20
19153.52 31
19154.83 28
19156.13 35
19157.44 25
19158.75 23
19160.06 32
19161.37 29
19162.68 24
19163.99 31
19165.30 35
19166.61 32
19167.92 30
19169.22 21
19170.53 26
19171.84 37
19173.15 35
19174.46 28
19175.77 26
19177.08 28
19178.39 25
19179.70 34
19181.01 24
19182.32 36
19183.63 30
19184.94 32
19186.25 31
19187.56 26
19188.87 31
19190.18 37
19191.49 32
19192.80 32
19194.11 35
19195.42 46
19196.73 29
19198.04 27
19199.35 39
19200.66 41
19201.97 31
19203.28 29
19204.59 28
19205.90 23
19207.21 22
19208.52 31
19209.83 38
19211.14 37
19212.46 26
19213.77 33
19215.08 27
19216.39 33
19217.70 28
19219.01 31
19220.32 35
19221.63 25
19222.94 27
19224.25 27
19225.57 44
19226.88 34
19228.19 14
19229.50 30
19230.81 31
19232.12 29
19233.43 24
19234.75 31
19236.06 35
19237.37 32
19238.68 22
19239.99 37
19241.30 30
19242.62 33
19243.93 29
19245.24 31
19246.55 31
19247.86 33
19249.18 32
19250.49 29
19251.80 30
19253.11 33
19254.42 31
19255.74 38
19257.05 32
19258.36 27
19259.67 31
19260.99 25
19262.30 32
19263.61 28
19264.92 26
19266.24 31
19267.55 39
19268.86 26
19270.17 22
19271.49 34
19272.80 44
19274.11 24
19275.42 19
19276.74 27
19278.05 28
19279.36 37
19280.68 24
19281.99 16
19283.30 18
19284.62 28
19285.93 20
19287.24 29
19288.56 30
19289.87 14
19291.18 36
19292.50 28
19293.81 34
19295.12 26
19296.44 15
19297.75 23
19299.06 23
19300.38 28
19301.69 32
19303.01 31
19304.32 33
19305.63 25
19306.95 22
19308.26 22
19309.58 26
19310.89 25
19312.20 27
19313.52 9
19314.83 20
19316.15 40
19317.46 30
19318.78 17
19320.09 22
19321.41 23
19322.72 36
19324.03 25
19325.35 18
19326.66 18
19327.98 28
19329.29 24
19330.61 30
19331.92 30
19333.24 29
19334.55 25
19335.87 24
19337.18 30
19338.50 25
19339.81 26
19341.13 31
19342.44 26
19343.76 24
19345.07 26
19346.39 21
19347.70 24
19349.02 27
19350.34 34
19351.65 25
19352.97 27
19354.28 17
19355.60 23
19356.91 32
19358.23 27
19359.54 29
19360.86 23
19362.18 31
19363.49 34
19364.81 19
19366.12 20
19367.44 26
19368.76 22
19370.07 23
19371.39 20
19372.71 23
19374.02 26
19375.34 19
19376.65 22
19377.97 23
19379.29 29
19380.60 47
19381.92 32
19383.24 29
19384.55 20
19385.87 29
19387.19 24
19388.50 23
19389.82 37
19391.14 21
19392.45 20
19393.77 24
19395.09 27
19396.41 29
19397.72 34
19399.04 21
19400.36 22
19401.67 26
19402.99 25
19404.31 25
19405.63 26
19406.94 25
19408.26 43
19409.58 31
19410.90 24
19412.21 21
19413.53 46
19414.85 33
19416.17 23
19417.48 26
19418.80 28
19420.12 19
19421.44 19
19422.76 27
19424.07 17
19425.39 24
19426.71 32
19428.03 30
19429.35 28
19430.66 22
19431.98 27
19433.30 20
19434.62 28
19435.94 20
19437.26 35
19438.57 25
19439.89 30
19441.21 28
19442.53 27
19443.85 30
19445.17 28
19446.49 27
19447.81 23
19449.12 31
19450.44 17
19451.76 25
19453.08 29
19454.40 19
19455.72 27
19457.04 32
19458.36 31
19459.68 28
19461.00 33
19462.32 31
19463.63 33
19464.95 26
19466.27 25
19467.59 17
19468.91 36
19470.23 29
19471.55 17
19472.87 23
19474.19 21
19475.51 37
19476.83 28
19478.15 28
19479.47 24
19480.79 39
19482.11 30
19483.43 22
19484.75 17
19486.07 32
19487.39 30
19488.71 42
19490.03 16
19491.35 20
19492.67 22
19493.99 26
19495.31 28
19496.63 28
19497.95 31
19499.27 37
19500.59 31
19501.91 21
19503.24 20
19504.56 23
19505.88 32
19507.20 33
19508.52 34
19509.84 27
19511.16 41
19512.48 38
19513.80 24
19515.12 26
19516.44 26
19517.77 34
19519.09 32
19520.41 27
19521.73 24
19523.05 22
19524.37 31
19525.69 35
19527.02 32
19528.34 22
19529.66 31
19530.98 38
19532.30 35
19533.62 20
19534.95 16
19536.27 21
19537.59 48
19538.91 29
19540.23 34
19541.56 32
19542.88 23
19544.20 29
19545.52 26
19546.84 26
19548.17 26
19549.49 30
19550.81 33
19552.13 34
19553.46 22
19554.78 16
19556.10 41
19557.42 37
19558.75 28
19560.07 20
19561.39 23
19562.71 35
19564.04 24
19565.36 28
19566.68 21
19568.00 34
19569.33 25
19570.65 39
19571.97 26
19573.30 25
19574.62 21
19575.94 33
19577.27 22
19578.59 17
19579.91 18
19581.24 34
19582.56 30
19583.88 22
19585.21 21
19586.53 17
19587.85 39
19589.18 30
19590.50 28
19591.82 22
19593.15 40
19594.47 43
19595.80 22
19597.12 31
19598.44 23
19599.77 28
19601.09 30
19602.42 33
19603.74 25
19605.06 25
19606.39 25
19607.71 28
19609.04 25
19610.36 33
19611.69 26
19613.01 30
19614.33 21
19615.66 23
19616.98 20
19618.31 27
19619.63 25
19620.96 24
19622.28 25
19623.61 20
19624.93 32
19626.26 24
19627.58 48
19628.91 21
19630.23 29
19631.56 27
19632.88 27
19634.21 25
19635.53 28
19636.86 32
19638.18 20
19639.51 37
19640.83 24
19642.16 17
19643.48 17
19644.81 20
19646.14 22
19647.46 31
19648.79 30
19650.11 43
19651.44 18
19652.76 27
19654.09 19
19655.42 46
19656.74 22
19658.07 29
19659.39 23
19660.72 26
19662.05 30
19663.37 22
19664.70 29
19666.02 23
19667.35 30
19668.68 21
19670.00 33
19671.33 32
19672.66 20
19673.98 28
19675.31 26
19676.64 32
19677.96 29
19679.29 17
19680.62 21
19681.94 23
19683.27 25
19684.60 22
19685.92 18
19687.25 32
19688.58 19
19689.90 27
19691.23 16
19692.56 16
19693.88 24
19695.21 29
19696.54 20
19697.87 17
19699.19 17
19700.52 24
19701.85 21
19703.18 19
19704.50 16
19705.83 18
19707.16 43
19708.49 23
19709.81 23
19711.14 19
19712.47 26
19713.80 16
19715.13 23
19716.45 24
19717.78 28
19719.11 29
19720.44 11
19721.77 24
19723.09 23
19724.42 27
19725.75 16
19727.08 21
19728.41 14
19729.74 24
19731.06 30
19732.39 28
19733.72 26
19735.05 33
19736.38 31
19737.71 32
19739.04 21
19740.36 26
19741.69 24
19743.02 30
19744.35 30
19745.68 23
19747.01 26
19748.34 26
19749.67 37
19751.00 37
19752.32 24
19753.65 18
19754.98 40
19756.31 34
19757.64 24
19758.97 32
19760.30 12
19761.63 27
19762.96 31
19764.29 26
19765.62 24
19766.95 29
19768.28 34
19769.61 30
19770.94 14
19772.27 22
19773.60 23
19774.93 30
19776.26 28
19777.59 28
19778.92 21
19780.25 20
19781.58 29
19782.91 26
19784.24 32
19785.57 27
19786.90 36
19788.23 26
19789.56 39
19790.89 35
19792.22 24
19793.55 21
19794.88 21
19796.21 27
19797.54 34
19798.87 24
19800.20 16
19801.53 25
19802.87 25
19804.20 26
19805.53 24
19806.86 20
19808.19 24
19809.52 24
19810.85 20
19812.18 20
19813.51 29
19814.85 29
19816.18 36
19817.51 42
19818.84 22
19820.17 25
19821.50 18
19822.83 34
19824.17 21
19825.50 14
19826.83 28
19828.16 34
19829.49 29
19830.82 22
19832.16 12
19833.49 18
19834.82 26
19836.15 34
19837.48 33
19838.82 21
19840.15 27
19841.48 24
19842.81 35
19844.14 32
19845.48 18
19846.81 24
19848.14 32
19849.47 32
19850.81 33
19852.14 22
19853.47 28
19854.80 38
19856.14 20
19857.47 35
19858.80 18
19860.14 30
19861.47 28
19862.80 24
19864.13 31
19865.47 28
19866.80 25
19868.13 27
19869.47 30
19870.80 25
19872.13 28
19873.47 23
19874.80 29
19876.13 15
19877.47 31
19878.80 19
19880.13 25
19881.47 25
19882.80 22
19884.13 27
19885.47 28
19886.80 33
19888.13 22
19889.47 22
19890.80 24
19892.14 31
19893.47 28
19894.80 25
19896.14 28
19897.47 27
19898.81 22
19900.14 22
19901.47 27
19902.81 20
19904.14 23
19905.48 17
19906.81 21
19908.15 18
19909.48 30
19910.81 27
19912.15 28
19913.48 29
19914.82 28
19916.15 27
19917.49 24
19918.82 16
19920.16 20
19921.49 20
19922.83 21
19924.16 19
19925.50 17
19926.83 21
19928.17 19
19929.50 19
19930.84 20
19932.17 19
19933.51 24
19934.84 18
19936.18 24
19937.51 35
19938.85 29
19940.18 21
19941.52 32
19942.86 25
19944.19 26
19945.53 19
19946.86 26
19948.20 27
19949.53 35
19950.87 24
19952.21 16
19953.54 24
19954.88 22
19956.21 30
19957.55 22
19958.89 37
19960.22 34
19961.56 17
19962.90 16
19964.23 16
19965.57 18
19966.90 28
19968.24 26
19969.58 23
19970.91 30
19972.25 22
19973.59 23
19974.92 23
19976.26 17
19977.60 23
19978.93 30
19980.27 23
19981.61 15
19982.94 22
19984.28 31
19985.62 23
19986.96 29
19988.29 22
19989.63 37
19990.97 30
19992.30 23
19993.64 27
19994.98 14
19996.32 27
19997.65 36
19998.99 26
20000.33 21
20001.67 25
20003.00 31
20004.34 24
20005.68 36
20007.02 30
20008.35 28
20009.69 30
20011.03 32
20012.37 21
20013.71 30
20015.04 38
20016.38 32
20017.72 36
20019.06 23
20020.40 31
20021.73 25
20023.07 35
20024.41 34
20025.75 25
20027.09 37
20028.43 25
20029.77 24
20031.10 23
20032.44 12
20033.78 19
20035.12 17
20036.46 27
20037.80 17
20039.14 21
20040.47 35
20041.81 21
20043.15 24
20044.49 22
20045.83 18
20047.17 31
20048.51 35
20049.85 24
20051.19 15
20052.53 20
20053.87 34
20055.21 30
20056.54 27
20057.88 21
20059.22 19
20060.56 33
20061.90 23
20063.24 29
20064.58 16
20065.92 29
20067.26 33
20068.60 29
20069.94 22
20071.28 22
20072.62 32
20073.96 26
20075.30 27
20076.64 14
20077.98 33
20079.32 28
20080.66 24
20082.00 16
20083.34 24
20084.68 23
20086.02 20
20087.36 35
20088.70 24
20090.04 20
20091.38 19
20092.73 31
20094.07 26
20095.41 28
20096.75 28
20098.09 32
20099.43 32
20100.77 21
20102.11 22
20103.45 30
20104.79 27
20106.13 27
20107.48 32
20108.82 22
20110.16 29
20111.50 21
20112.84 20
20114.18 29
20115.52 17
20116.86 29
20118.21 33
20119.55 27
20120.89 35
20122.23 26
20123.57 28
20124.91 27
20126.26 22
20127.60 26
20128.94 47
20130.28 27
20131.62 28
20132.96 24
20134.31 20
20135.65 26
