# Supplementary material for: MALDI-TOF MS typing enables the classification of brewing yeasts of the genus Saccharomyces to major beer styles
Source: PLoS One. 2017 Aug 9;12(8):e0181694. doi: 10.1371/journal.pone.0181694 (PMC5549903; doi:10.1371/journal.pone.0181694)
Supplement: S2 File — The directory includes 90 raw files and was zipped to “.zip”; the folder has three strains with 30 spectra per strain; S1 Text explains the raw files with an example and Table 1 represents the yeast strains used within the experiment. (ZIP) [file pone.0181694.s005.zip › 4-6/30253-149-OG-WB-WB-YPG-18h-E-E_2015-07-17_2_0_A8_1.dat]

1999.70 1353
2000.13 1553
2000.55 1574
2000.97 1359
2001.39 1585
2001.81 1510
2002.23 1186
2002.66 1293
2003.08 1354
2003.50 1439
2003.92 1492
2004.34 1387
2004.77 1560
2005.19 1395
2005.61 1293
2006.03 1455
2006.46 1294
2006.88 1414
2007.30 1567
2007.72 1465
2008.15 1481
2008.57 1362
2008.99 1390
2009.41 1412
2009.84 1437
2010.26 1335
2010.68 1230
2011.10 1098
2011.53 1333
2011.95 1306
2012.37 1304
2012.80 1284
2013.22 1450
2013.64 1286
2014.07 1290
2014.49 1288
2014.91 1227
2015.33 1337
2015.76 1493
2016.18 1447
2016.60 1229
2017.03 1370
2017.45 1350
2017.88 1403
2018.30 1406
2018.72 1382
2019.15 1169
2019.57 1260
2019.99 1332
2020.42 1335
2020.84 1473
2021.26 1389
2021.69 1415
2022.11 1204
2022.54 1251
2022.96 1291
2023.38 1303
2023.81 1243
2024.23 1190
2024.66 1247
2025.08 1382
2025.51 1313
2025.93 1458
2026.35 1372
2026.78 1311
2027.20 1317
2027.63 1144
2028.05 1269
2028.48 1286
2028.90 1214
2029.33 1230
2029.75 1282
2030.18 1096
2030.60 1160
2031.03 1272
2031.45 1414
2031.88 1323
2032.30 1400
2032.73 1362
2033.15 1489
2033.58 1366
2034.00 1461
2034.43 1410
2034.85 1312
2035.28 1319
2035.70 1339
2036.13 1257
2036.55 1188
2036.98 1300
2037.40 1306
2037.83 1193
2038.26 1255
2038.68 1498
2039.11 1317
2039.53 1249
2039.96 1297
2040.39 1277
2040.81 1503
2041.24 1305
2041.66 1179
2042.09 1382
2042.52 1616
2042.94 1284
2043.37 1195
2043.79 1313
2044.22 1191
2044.65 1192
2045.07 1339
2045.50 1358
2045.93 1427
2046.35 1442
2046.78 1457
2047.21 1410
2047.63 1401
2048.06 1375
2048.49 1482
2048.91 1309
2049.34 1446
2049.77 1457
2050.19 1309
2050.62 1500
2051.05 1511
2051.47 1522
2051.90 1504
2052.33 1412
2052.75 1398
2053.18 1451
2053.61 1594
2054.04 1579
2054.46 1449
2054.89 1646
2055.32 1567
2055.75 1440
2056.17 1417
2056.60 1378
2057.03 1417
2057.46 1524
2057.88 1505
2058.31 1349
2058.74 1457
2059.17 1481
2059.60 1444
2060.02 1420
2060.45 1453
2060.88 1379
2061.31 1321
2061.74 1512
2062.16 1568
2062.59 1673
2063.02 1838
2063.45 1834
2063.88 1667
2064.31 1752
2064.73 2047
2065.16 1915
2065.59 2130
2066.02 2265
2066.45 1901
2066.88 1812
2067.30 1744
2067.73 1665
2068.16 1512
2068.59 1590
2069.02 1633
2069.45 1484
2069.88 1576
2070.31 1568
2070.74 1410
2071.16 1361
2071.59 1524
2072.02 1456
2072.45 1443
2072.88 1494
2073.31 1630
2073.74 1747
2074.17 1706
2074.60 1719
2075.03 1717
2075.46 1692
2075.89 1621
2076.32 1611
2076.75 1536
2077.18 1531
2077.61 1573
2078.04 1495
2078.47 1362
2078.90 1358
2079.33 1273
2079.76 1392
2080.19 1442
2080.62 1344
2081.05 1257
2081.48 1352
2081.91 1319
2082.34 1183
2082.77 1395
2083.20 1544
2083.63 1471
2084.06 1444
2084.49 1347
2084.92 1418
2085.35 1365
2085.78 1284
2086.21 1141
2086.64 1260
2087.07 1283
2087.50 1341
2087.93 1398
2088.36 1395
2088.80 1486
2089.23 1339
2089.66 1263
2090.09 1387
2090.52 1398
2090.95 1614
2091.38 1484
2091.81 1522
2092.24 1406
2092.68 1317
2093.11 1458
2093.54 1348
2093.97 1227
2094.40 1242
2094.83 1279
2095.26 1299
2095.70 1302
2096.13 1215
2096.56 1277
2096.99 1270
2097.42 1351
2097.85 1132
2098.29 1245
2098.72 1445
2099.15 1463
2099.58 1260
2100.01 1258
2100.45 1464
2100.88 1432
2101.31 1305
2101.74 1186
2102.18 1227
2102.61 1264
2103.04 1371
2103.47 1263
2103.90 1213
2104.34 1339
2104.77 1299
2105.20 1405
2105.64 1361
2106.07 1309
2106.50 1460
2106.93 1514
2107.37 1466
2107.80 1376
2108.23 1358
2108.66 1324
2109.10 1332
2109.53 1298
2109.96 1385
2110.40 1301
2110.83 1279
2111.26 1219
2111.70 1146
2112.13 1200
2112.56 1235
2113.00 1280
2113.43 1396
2113.86 1303
2114.30 1245
2114.73 1315
2115.16 1378
2115.60 1261
2116.03 1338
2116.47 1407
2116.90 1270
2117.33 1177
2117.77 1163
2118.20 1186
2118.64 1205
2119.07 1323
2119.50 1255
2119.94 1111
2120.37 1085
2120.81 1161
2121.24 1251
2121.67 1207
2122.11 1310
2122.54 1174
2122.98 1150
2123.41 1295
2123.85 1242
2124.28 1304
2124.72 1230
2125.15 1279
2125.58 1218
2126.02 1223
2126.45 1276
2126.89 1192
2127.32 1339
2127.76 1327
2128.19 1287
2128.63 1308
2129.06 1239
2129.50 1383
2129.93 1488
2130.37 1481
2130.80 1311
2131.24 1284
2131.67 1308
2132.11 1464
2132.55 1513
2132.98 1318
2133.42 1227
2133.85 1363
2134.29 1262
2134.72 1363
2135.16 1458
2135.59 1350
2136.03 1332
2136.47 1377
2136.90 1291
2137.34 1215
2137.77 1217
2138.21 1215
2138.65 1279
2139.08 1488
2139.52 1326
2139.95 1293
2140.39 1258
2140.83 1227
2141.26 1173
2141.70 1139
2142.14 1176
2142.57 1268
2143.01 1228
2143.44 1217
2143.88 1209
2144.32 1178
2144.75 1236
2145.19 1193
2145.63 1161
2146.06 1297
2146.50 1368
2146.94 1398
2147.38 1416
2147.81 1598
2148.25 1511
2148.69 1424
2149.12 1511
2149.56 1531
2150.00 1381
2150.44 1405
2150.87 1430
2151.31 1384
2151.75 1412
2152.18 1429
2152.62 1504
2153.06 1636
2153.50 1507
2153.93 1468
2154.37 1361
2154.81 1525
2155.25 1520
2155.69 1449
2156.12 1404
2156.56 1508
2157.00 1652
2157.44 1664
2157.87 1414
2158.31 1383
2158.75 1435
2159.19 1434
2159.63 1514
2160.07 1580
2160.50 1503
2160.94 1456
2161.38 1490
2161.82 1493
2162.26 1418
2162.70 1371
2163.13 1355
2163.57 1417
2164.01 1308
2164.45 1302
2164.89 1281
2165.33 1261
2165.77 1293
2166.20 1319
2166.64 1337
2167.08 1226
2167.52 1301
2167.96 1417
2168.40 1470
2168.84 1311
2169.28 1356
2169.72 1482
2170.16 1489
2170.60 1362
2171.03 1479
2171.47 1533
2171.91 1746
2172.35 1680
2172.79 1589
2173.23 1795
2173.67 1612
2174.11 1677
2174.55 1666
2174.99 1787
2175.43 1984
2175.87 2038
2176.31 1706
2176.75 1662
2177.19 1754
2177.63 1572
2178.07 1541
2178.51 1364
2178.95 1386
2179.39 1384
2179.83 1333
2180.27 1418
2180.71 1389
2181.15 1258
2181.59 1135
2182.03 1357
2182.47 1240
2182.91 1149
2183.35 1281
2183.79 1243
2184.23 1206
2184.68 1263
2185.12 1494
2185.56 1301
2186.00 1151
2186.44 1238
2186.88 1462
2187.32 1393
2187.76 1294
2188.20 1555
2188.64 1391
2189.08 1290
2189.53 1339
2189.97 1565
2190.41 1544
2190.85 1486
2191.29 1385
2191.73 1468
2192.17 1395
2192.62 1357
2193.06 1376
2193.50 1531
2193.94 1519
2194.38 1412
2194.82 1422
2195.27 1356
2195.71 1417
2196.15 1583
2196.59 1461
2197.03 1316
2197.47 1284
2197.92 1406
2198.36 1429
2198.80 1392
2199.24 1264
2199.69 1427
2200.13 1474
2200.57 1289
2201.01 1452
2201.45 1392
2201.90 1377
2202.34 1463
2202.78 1498
2203.22 1406
2203.67 1534
2204.11 1546
2204.55 1452
2205.00 1528
2205.44 1484
2205.88 1450
2206.32 1606
2206.77 1374
2207.21 1422
2207.65 1514
2208.10 1405
2208.54 1172
2208.98 1280
2209.43 1279
2209.87 1353
2210.31 1294
2210.76 1401
2211.20 1314
2211.64 1389
2212.09 1394
2212.53 1364
2212.97 1446
2213.42 1400
2213.86 1400
2214.30 1300
2214.75 1350
2215.19 1460
2215.63 1433
2216.08 1374
2216.52 1475
2216.97 1463
2217.41 1508
2217.85 1320
2218.30 1418
2218.74 1446
2219.19 1287
2219.63 1396
2220.07 1401
2220.52 1428
2220.96 1626
2221.41 1472
2221.85 1346
2222.30 1437
2222.74 1619
2223.19 1592
2223.63 1557
2224.08 1485
2224.52 1552
2224.96 1379
2225.41 1433
2225.85 1417
2226.30 1495
2226.74 1519
2227.19 1790
2227.63 1427
2228.08 1381
2228.52 1377
2228.97 1542
2229.41 1467
2229.86 1455
2230.31 1463
2230.75 1495
2231.20 1478
2231.64 1437
2232.09 1537
2232.53 1546
2232.98 1439
2233.42 1488
2233.87 1466
2234.31 1588
2234.76 1477
2235.21 1471
2235.65 1257
2236.10 1191
2236.54 1227
2236.99 1394
2237.44 1319
2237.88 1417
2238.33 1316
2238.77 1474
2239.22 1396
2239.67 1316
2240.11 1256
2240.56 1034
2241.01 1106
2241.45 1173
2241.90 1356
2242.34 1405
2242.79 1199
2243.24 1093
2243.68 1289
2244.13 1281
2244.58 1304
2245.02 1249
2245.47 1281
2245.92 1341
2246.36 1326
2246.81 1351
2247.26 1276
2247.71 1239
2248.15 1240
2248.60 1337
2249.05 1252
2249.49 1219
2249.94 1287
2250.39 1253
2250.84 1149
2251.28 1291
2251.73 1320
2252.18 1166
2252.63 1182
2253.07 1190
2253.52 1186
2253.97 1161
2254.42 1252
2254.86 1246
2255.31 1222
2255.76 1271
2256.21 1065
2256.66 1119
2257.10 1186
2257.55 1235
2258.00 1248
2258.45 1341
2258.90 1340
2259.34 1245
2259.79 1337
2260.24 1352
2260.69 1296
2261.14 1264
2261.58 1354
2262.03 1431
2262.48 1408
2262.93 1491
2263.38 1588
2263.83 1502
2264.28 1330
2264.72 1403
2265.17 1491
2265.62 1374
2266.07 1343
2266.52 1405
2266.97 1390
2267.42 1330
2267.87 1333
2268.32 1309
2268.77 1132
2269.21 1216
2269.66 1431
2270.11 1544
2270.56 1546
2271.01 1451
2271.46 1502
2271.91 1514
2272.36 1358
2272.81 1349
2273.26 1381
2273.71 1274
2274.16 1384
2274.61 1432
2275.06 1449
2275.51 1447
2275.96 1477
2276.41 1399
2276.86 1593
2277.31 1582
2277.76 1454
2278.21 1549
2278.66 1512
2279.11 1476
2279.56 1471
2280.01 1263
2280.46 1356
2280.91 1383
2281.36 1288
2281.81 1312
2282.26 1178
2282.71 1189
2283.16 1213
2283.61 1354
2284.06 1192
2284.51 1238
2284.96 1214
2285.41 1206
2285.86 1313
2286.31 1307
2286.77 1397
2287.22 1511
2287.67 1519
2288.12 1597
2288.57 1701
2289.02 1847
2289.47 1998
2289.92 2214
2290.37 2339
2290.83 2444
2291.28 2235
2291.73 2225
2292.18 2169
2292.63 2033
2293.08 1948
2293.53 1613
2293.99 1702
2294.44 1665
2294.89 1537
2295.34 1285
2295.79 1273
2296.24 1318
2296.70 1227
2297.15 1159
2297.60 1116
2298.05 1170
2298.50 1164
2298.96 1157
2299.41 1271
2299.86 1126
2300.31 1124
2300.77 1115
2301.22 1287
2301.67 1232
2302.12 1161
2302.57 1280
2303.03 1333
2303.48 1286
2303.93 1163
2304.38 1146
2304.84 1139
2305.29 1294
2305.74 1236
2306.20 1262
2306.65 1377
2307.10 1221
2307.55 1241
2308.01 1390
2308.46 1405
2308.91 1397
2309.37 1303
2309.82 1489
2310.27 1408
2310.73 1397
2311.18 1419
2311.63 1655
2312.09 1532
2312.54 1545
2312.99 1442
2313.45 1507
2313.90 1333
2314.35 1372
2314.81 1439
2315.26 1433
2315.71 1352
2316.17 1289
2316.62 1305
2317.08 1270
2317.53 1485
2317.98 1366
2318.44 1307
2318.89 1263
2319.35 1265
2319.80 1352
2320.25 1296
2320.71 1391
2321.16 1393
2321.62 1373
2322.07 1422
2322.53 1380
2322.98 1580
2323.44 1601
2323.89 1548
2324.34 1504
2324.80 1777
2325.25 1777
2325.71 1732
2326.16 1670
2326.62 1677
2327.07 1570
2327.53 1624
2327.98 1551
2328.44 1435
2328.89 1359
2329.35 1293
2329.80 1259
2330.26 1335
2330.71 1324
2331.17 1348
2331.62 1226
2332.08 1452
2332.53 1546
2332.99 1446
2333.45 1392
2333.90 1381
2334.36 1344
2334.81 1395
2335.27 1511
2335.72 1484
2336.18 1504
2336.63 1452
2337.09 1462
2337.55 1292
2338.00 1148
2338.46 1145
2338.91 1313
2339.37 1386
2339.83 1280
2340.28 1206
2340.74 1136
2341.19 1283
2341.65 1201
2342.11 1361
2342.56 1191
2343.02 1230
2343.48 1286
2343.93 1223
2344.39 1169
2344.85 1080
2345.30 1167
2345.76 1226
2346.22 1103
2346.67 1102
2347.13 1149
2347.59 1310
2348.04 1193
2348.50 1376
2348.96 1237
2349.41 1183
2349.87 1218
2350.33 1303
2350.79 1114
2351.24 1100
2351.70 1189
2352.16 1241
2352.61 1171
2353.07 1147
2353.53 1133
2353.99 1128
2354.44 1106
2354.90 1239
2355.36 1196
2355.82 1144
2356.28 1149
2356.73 1265
2357.19 1164
2357.65 1277
2358.11 1331
2358.56 1351
2359.02 1261
2359.48 1123
2359.94 1154
2360.40 1273
2360.85 1225
2361.31 1277
2361.77 1206
2362.23 1146
2362.69 1225
2363.15 1195
2363.60 1317
2364.06 1231
2364.52 1252
2364.98 1310
2365.44 1173
2365.90 1188
2366.36 1352
2366.81 1319
2367.27 1460
2367.73 1221
2368.19 1335
2368.65 1273
2369.11 1295
2369.57 1324
2370.03 1257
2370.49 1440
2370.94 1423
2371.40 1389
2371.86 1433
2372.32 1429
2372.78 1400
2373.24 1527
2373.70 1665
2374.16 1790
2374.62 1809
2375.08 1639
2375.54 1615
2376.00 1672
2376.46 1591
2376.92 1589
2377.38 1745
2377.84 1592
2378.30 1455
2378.76 1563
2379.22 1489
2379.68 1380
2380.14 1341
2380.60 1275
2381.06 1228
2381.52 1177
2381.98 1242
2382.44 1374
2382.90 1202
2383.36 1167
2383.82 1194
2384.28 1199
2384.74 1163
2385.20 1199
2385.66 1165
2386.12 1186
2386.58 1224
2387.04 1085
2387.50 1092
2387.96 1188
2388.42 1154
2388.89 1248
2389.35 1424
2389.81 1357
2390.27 1383
2390.73 1485
2391.19 1497
2391.65 1452
2392.11 1483
2392.57 1379
2393.03 1422
2393.50 1385
2393.96 1379
2394.42 1323
2394.88 1249
2395.34 1375
2395.80 1257
2396.26 1191
2396.73 1276
2397.19 1219
2397.65 1301
2398.11 1274
2398.57 1130
2399.04 1291
2399.50 1179
2399.96 1100
2400.42 1312
2400.88 1264
2401.35 1187
2401.81 1264
2402.27 1211
2402.73 1169
2403.19 1240
2403.66 1374
2404.12 1325
2404.58 1114
2405.04 1156
2405.51 1390
2405.97 1264
2406.43 1253
2406.89 1228
2407.36 1207
2407.82 1211
2408.28 1187
2408.74 1249
2409.21 1231
2409.67 1041
2410.13 1115
2410.60 1122
2411.06 1223
2411.52 1098
2411.98 1239
2412.45 1379
2412.91 1294
2413.37 1309
2413.84 1194
2414.30 1252
2414.76 1353
2415.23 1294
2415.69 1438
2416.15 1441
2416.62 1480
2417.08 1298
2417.54 1463
2418.01 1618
2418.47 1259
2418.94 1208
2419.40 1235
2419.86 1211
2420.33 1288
2420.79 1270
2421.26 1313
2421.72 1163
2422.18 1226
2422.65 1314
2423.11 1293
2423.58 1312
2424.04 1144
2424.50 1172
2424.97 1180
2425.43 1138
2425.90 1141
2426.36 1118
2426.83 1256
2427.29 1137
2427.76 1191
2428.22 1172
2428.69 1172
2429.15 1117
2429.61 1105
2430.08 1096
2430.54 1096
2431.01 1200
2431.47 1335
2431.94 1126
2432.40 1057
2432.87 1207
2433.33 1304
2433.80 1260
2434.26 1239
2434.73 1172
2435.20 1097
2435.66 1054
2436.13 1048
2436.59 1081
2437.06 1159
2437.52 1366
2437.99 1353
2438.45 1234
2438.92 1219
2439.38 1347
2439.85 1361
2440.32 1348
2440.78 1347
2441.25 1416
2441.71 1442
2442.18 1385
2442.65 1308
2443.11 1195
2443.58 1385
2444.04 1419
2444.51 1353
2444.98 1322
2445.44 1321
2445.91 1226
2446.38 1203
2446.84 1182
2447.31 1154
2447.78 1215
2448.24 1189
2448.71 1322
2449.18 1365
2449.64 1087
2450.11 1223
2450.58 1265
2451.04 1268
2451.51 1143
2451.98 1167
2452.44 1182
2452.91 1217
2453.38 1233
2453.84 1110
2454.31 1104
2454.78 1160
2455.25 1117
2455.71 1161
2456.18 1149
2456.65 1190
2457.11 1145
2457.58 1227
2458.05 1055
2458.52 1008
2458.98 1039
2459.45 1198
2459.92 1144
2460.39 1162
2460.86 1172
2461.32 1114
2461.79 1044
2462.26 1095
2462.73 1224
2463.19 1129
2463.66 1078
2464.13 1083
2464.60 1139
2465.07 1116
2465.54 1097
2466.00 1134
2466.47 1273
2466.94 1280
2467.41 1184
2467.88 1260
2468.35 1162
2468.81 1090
2469.28 1058
2469.75 1113
2470.22 1214
2470.69 1177
2471.16 1214
2471.63 1142
2472.09 1081
2472.56 1016
2473.03 1073
2473.50 991
2473.97 1212
2474.44 1201
2474.91 1122
2475.38 1149
2475.85 1103
2476.32 1026
2476.79 1054
2477.25 1032
2477.72 1102
2478.19 1093
2478.66 1063
2479.13 1108
2479.60 1196
2480.07 1157
2480.54 1132
2481.01 1018
2481.48 1000
2481.95 1034
2482.42 1080
2482.89 1018
2483.36 1009
2483.83 1068
2484.30 1037
2484.77 1107
2485.24 1043
2485.71 1016
2486.18 1107
2486.65 1114
2487.12 1269
2487.59 1170
2488.06 1216
2488.53 1261
2489.00 1249
2489.47 1219
2489.94 1296
2490.41 1237
2490.88 1143
2491.35 1139
2491.83 1158
2492.30 1228
2492.77 1237
2493.24 1187
2493.71 1164
2494.18 1057
2494.65 1058
2495.12 1042
2495.59 1055
2496.06 1067
2496.53 1107
2497.01 1188
2497.48 975
2497.95 1076
2498.42 1040
2498.89 1087
2499.36 1212
2499.83 1146
2500.31 1134
2500.78 1141
2501.25 1157
2501.72 1327
2502.19 1475
2502.66 1447
2503.14 1325
2503.61 1362
2504.08 1295
2504.55 1330
2505.02 1367
2505.49 1350
2505.97 1229
2506.44 1245
2506.91 1216
2507.38 1315
2507.86 1285
2508.33 1230
2508.80 1115
2509.27 1127
2509.74 1169
2510.22 1283
2510.69 1305
2511.16 1269
2511.63 1399
2512.11 1449
2512.58 1388
2513.05 1418
2513.53 1232
2514.00 1204
2514.47 1345
2514.94 1212
2515.42 1143
2515.89 1195
2516.36 1270
2516.84 1190
2517.31 1104
2517.78 1154
2518.26 1073
2518.73 1063
2519.20 1195
2519.68 1182
2520.15 1132
2520.62 1152
2521.10 1064
2521.57 1126
2522.04 1254
2522.52 1088
2522.99 1081
2523.46 1348
2523.94 1216
2524.41 1168
2524.88 1208
2525.36 1293
2525.83 1214
2526.31 1246
2526.78 1334
2527.25 1346
2527.73 1384
2528.20 1406
2528.68 1428
2529.15 1290
2529.62 1435
2530.10 1470
2530.57 1377
2531.05 1498
2531.52 1307
2532.00 1293
2532.47 1212
2532.95 1143
2533.42 1321
2533.90 1130
2534.37 1049
2534.84 1212
2535.32 1151
2535.79 1192
2536.27 1271
2536.74 1219
2537.22 1289
2537.69 1291
2538.17 1230
2538.64 1278
2539.12 1342
2539.59 1310
2540.07 1375
2540.54 1370
2541.02 1324
2541.50 1330
2541.97 1262
2542.45 1233
2542.92 1271
2543.40 1325
2543.87 1257
2544.35 1266
2544.82 1219
2545.30 1350
2545.78 1505
2546.25 1288
2546.73 1335
2547.20 1279
2547.68 1364
2548.16 1385
2548.63 1446
2549.11 1446
2549.58 1387
2550.06 1332
2550.54 1324
2551.01 1186
2551.49 1273
2551.96 1314
2552.44 1375
2552.92 1312
2553.39 1366
2553.87 1365
2554.35 1302
2554.82 1407
2555.30 1319
2555.78 1218
2556.25 1282
2556.73 1320
2557.21 1139
2557.68 1279
2558.16 1274
2558.64 1162
2559.12 1170
2559.59 1180
2560.07 1125
2560.55 960
2561.02 1118
2561.50 1173
2561.98 1172
2562.46 1165
2562.93 1154
2563.41 1115
2563.89 1045
2564.37 1011
2564.84 1091
2565.32 1210
2565.80 1189
2566.28 1253
2566.75 1080
2567.23 1077
2567.71 1145
2568.19 1313
2568.66 1353
2569.14 1221
2569.62 1179
2570.10 1113
2570.58 1126
2571.06 1048
2571.53 961
2572.01 1124
2572.49 1031
2572.97 911
2573.45 934
2573.92 1166
2574.40 1127
2574.88 1224
2575.36 1080
2575.84 956
2576.32 1118
2576.80 1127
2577.27 1108
2577.75 1088
2578.23 1135
2578.71 1101
2579.19 1147
2579.67 1131
2580.15 1054
2580.63 1063
2581.11 1028
2581.59 1032
2582.06 1046
2582.54 1101
2583.02 1087
2583.50 1240
2583.98 1274
2584.46 1280
2584.94 1107
2585.42 1081
2585.90 1067
2586.38 1161
2586.86 1200
2587.34 1229
2587.82 1225
2588.30 1217
2588.78 1212
2589.26 1183
2589.74 1187
2590.22 1198
2590.70 1156
2591.18 1070
2591.66 1168
2592.14 1222
2592.62 1178
2593.10 1113
2593.58 1023
2594.06 1140
2594.54 1308
2595.02 1118
2595.50 1136
2595.98 1198
2596.46 1335
2596.94 1107
2597.42 1103
2597.90 1201
2598.38 1169
2598.86 1093
2599.34 1177
2599.82 1276
2600.30 1258
2600.79 1192
2601.27 1215
2601.75 1231
2602.23 1185
2602.71 1262
2603.19 1258
2603.67 1129
2604.15 1163
2604.63 1084
2605.12 1117
2605.60 1149
2606.08 1136
2606.56 1046
2607.04 1137
2607.52 1053
2608.00 1210
2608.49 1140
2608.97 1030
2609.45 1054
2609.93 1053
2610.41 1067
2610.89 1032
2611.38 1016
2611.86 1219
2612.34 1025
2612.82 975
2613.30 1198
2613.79 1117
2614.27 1020
2614.75 1103
2615.23 1075
2615.72 1207
2616.20 1100
2616.68 1087
2617.16 1149
2617.64 1189
2618.13 1116
2618.61 1109
2619.09 1297
2619.57 1321
2620.06 1291
2620.54 1332
2621.02 1291
2621.51 1320
2621.99 1169
2622.47 1085
2622.95 1247
2623.44 1293
2623.92 1129
2624.40 1071
2624.89 993
2625.37 1094
2625.85 1138
2626.34 1134
2626.82 1193
2627.30 1080
2627.79 1088
2628.27 1354
2628.75 1446
2629.24 1386
2629.72 1414
2630.20 1358
2630.69 1348
2631.17 1466
2631.65 1438
2632.14 1300
2632.62 1504
2633.11 1439
2633.59 1421
2634.07 1581
2634.56 1631
2635.04 1520
2635.53 1306
2636.01 1439
2636.49 1319
2636.98 1265
2637.46 1089
2637.95 1147
2638.43 1248
2638.92 1274
2639.40 1154
2639.89 1268
2640.37 1164
2640.85 1037
2641.34 1042
2641.82 1183
2642.31 1077
2642.79 1130
2643.28 1118
2643.76 1131
2644.25 1177
2644.73 1081
2645.22 1146
2645.70 1140
2646.19 1151
2646.67 1044
2647.16 847
2647.64 974
2648.13 1067
2648.61 1101
2649.10 1070
2649.58 912
2650.07 1152
2650.56 1240
2651.04 1139
2651.53 1125
2652.01 1024
2652.50 1029
2652.98 1118
2653.47 1136
2653.95 1161
2654.44 1234
2654.93 1144
2655.41 1230
2655.90 1339
2656.38 1208
2656.87 1210
2657.36 1190
2657.84 1074
2658.33 1174
2658.81 1044
2659.30 1104
2659.79 1037
2660.27 1060
2660.76 1034
2661.25 990
2661.73 1031
2662.22 946
2662.71 1050
2663.19 1051
2663.68 1197
2664.17 1063
2664.65 1073
2665.14 1062
2665.63 1005
2666.11 1070
2666.60 1087
2667.09 1107
2667.57 1036
2668.06 988
2668.55 1196
2669.04 1104
2669.52 1144
2670.01 1192
2670.50 1022
2670.99 1114
2671.47 1301
2671.96 1324
2672.45 1248
2672.93 1178
2673.42 1305
2673.91 1287
2674.40 1265
2674.89 1249
2675.37 1373
2675.86 1388
2676.35 1379
2676.84 1220
2677.32 1290
2677.81 1329
2678.30 1114
2678.79 1202
2679.28 1236
2679.76 1181
2680.25 1046
2680.74 1151
2681.23 1107
2681.72 1002
2682.21 1041
2682.69 1004
2683.18 1060
2683.67 1180
2684.16 1075
2684.65 1007
2685.14 1019
2685.63 964
2686.11 972
2686.60 1055
2687.09 1157
2687.58 1161
2688.07 1031
2688.56 1269
2689.05 1103
2689.54 1092
2690.03 1113
2690.52 1278
2691.00 1271
2691.49 1055
2691.98 1193
2692.47 1132
2692.96 1085
2693.45 1050
2693.94 1044
2694.43 1033
2694.92 1013
2695.41 962
2695.90 1063
2696.39 1054
2696.88 1048
2697.37 951
2697.86 950
2698.35 999
2698.84 1120
2699.33 1073
2699.82 1045
2700.31 1105
2700.80 1049
2701.29 1069
2701.78 1091
2702.27 1102
2702.76 1014
2703.25 1135
2703.74 1382
2704.23 1228
2704.72 1100
2705.21 1166
2705.70 1080
2706.19 1118
2706.68 1008
2707.17 942
2707.66 1012
2708.15 1104
2708.64 1209
2709.13 1188
2709.63 1165
2710.12 1080
2710.61 1274
2711.10 1161
2711.59 1055
2712.08 1245
2712.57 1212
2713.06 1091
2713.55 1272
2714.05 1230
2714.54 1087
2715.03 1069
2715.52 926
2716.01 955
2716.50 923
2716.99 990
2717.49 1051
2717.98 1088
2718.47 1069
2718.96 1196
2719.45 1127
2719.94 1136
2720.44 1189
2720.93 1290
2721.42 1137
2721.91 1191
2722.40 1180
2722.90 1311
2723.39 1329
2723.88 1156
2724.37 1190
2724.86 1161
2725.36 1152
2725.85 1259
2726.34 1189
2726.83 1143
2727.33 984
2727.82 1007
2728.31 1063
2728.80 1098
2729.30 1179
2729.79 1144
2730.28 1172
2730.77 1055
2731.27 1239
2731.76 1100
2732.25 985
2732.75 1156
2733.24 1197
2733.73 1173
2734.23 1047
2734.72 1121
2735.21 1346
2735.70 1143
2736.20 1062
2736.69 1122
2737.18 1238
2737.68 1162
2738.17 1348
2738.66 1510
2739.16 1367
2739.65 1361
2740.15 1537
2740.64 1453
2741.13 1393
2741.63 1305
2742.12 1329
2742.61 1163
2743.11 1290
2743.60 1015
2744.10 1011
2744.59 1116
2745.08 1201
2745.58 1129
2746.07 1056
2746.57 1094
2747.06 938
2747.56 1045
2748.05 1141
2748.54 1150
2749.04 1079
2749.53 1020
2750.03 984
2750.52 1010
2751.02 1134
2751.51 1084
2752.01 1059
2752.50 1094
2753.00 956
2753.49 1076
2753.98 962
2754.48 983
2754.97 1072
2755.47 923
2755.96 987
2756.46 1109
2756.95 1090
2757.45 1103
2757.95 1070
2758.44 1108
2758.94 1073
2759.43 944
2759.93 1073
2760.42 1075
2760.92 1086
2761.41 1078
2761.91 1229
2762.40 1159
2762.90 1158
2763.40 1065
2763.89 1111
2764.39 1309
2764.88 1280
2765.38 1049
2765.87 1132
2766.37 1156
2766.87 1140
2767.36 1194
2767.86 1184
2768.36 1090
2768.85 1225
2769.35 1110
2769.84 1228
2770.34 1119
2770.84 1102
2771.33 1164
2771.83 1181
2772.33 1307
2772.82 1299
2773.32 1189
2773.82 1338
2774.31 1325
2774.81 1213
2775.31 1302
2775.80 1339
2776.30 1414
2776.80 1512
2777.29 1527
2777.79 1495
2778.29 1445
2778.78 1216
2779.28 1307
2779.78 1142
2780.28 1287
2780.77 1123
2781.27 1097
2781.77 1154
2782.27 1125
2782.76 1050
2783.26 1125
2783.76 1074
2784.26 1043
2784.75 943
2785.25 970
2785.75 1067
2786.25 1029
2786.74 910
2787.24 983
2787.74 1126
2788.24 1030
2788.74 1025
2789.23 989
2789.73 1031
2790.23 1124
2790.73 1054
2791.23 1110
2791.72 1114
2792.22 1170
2792.72 1147
2793.22 1127
2793.72 1095
2794.22 1073
2794.72 1174
2795.21 1311
2795.71 1207
2796.21 1171
2796.71 1266
2797.21 1346
2797.71 1378
2798.21 1289
2798.70 1154
2799.20 1265
2799.70 1234
2800.20 1084
2800.70 1154
2801.20 1138
2801.70 1145
2802.20 1038
2802.70 1016
2803.20 1021
2803.70 1037
2804.20 1034
2804.69 1089
2805.19 1112
2805.69 1120
2806.19 1162
2806.69 1055
2807.19 1146
2807.69 1051
2808.19 1128
2808.69 1170
2809.19 1064
2809.69 1093
2810.19 1127
2810.69 1135
2811.19 1149
2811.69 1087
2812.19 1027
2812.69 1196
2813.19 1094
2813.69 960
2814.19 950
2814.69 868
2815.19 897
2815.69 1010
2816.19 1014
2816.69 962
2817.19 985
2817.69 965
2818.20 942
2818.70 1085
2819.20 1133
2819.70 1169
2820.20 1061
2820.70 1084
2821.20 1049
2821.70 1068
2822.20 1034
2822.70 1036
2823.20 1184
2823.70 1255
2824.21 1113
2824.71 1029
2825.21 1049
2825.71 929
2826.21 1063
2826.71 1033
2827.21 995
2827.72 1059
2828.22 964
2828.72 848
2829.22 1136
2829.72 1030
2830.22 952
2830.72 1008
2831.23 1191
2831.73 1149
2832.23 1106
2832.73 1051
2833.23 1076
2833.74 1083
2834.24 1060
2834.74 1143
2835.24 1184
2835.74 1200
2836.25 1100
2836.75 1136
2837.25 1183
2837.75 1151
2838.26 1145
2838.76 1225
2839.26 1107
2839.76 947
2840.27 848
2840.77 1127
2841.27 1056
2841.77 1052
2842.28 1029
2842.78 1072
2843.28 1104
2843.79 1076
2844.29 1069
2844.79 1003
2845.29 971
2845.80 1011
2846.30 960
2846.80 971
2847.31 1015
2847.81 1062
2848.31 1172
2848.82 1074
2849.32 1132
2849.82 1173
2850.33 1029
2850.83 1182
2851.33 1149
2851.84 1143
2852.34 1260
2852.84 1107
2853.35 1070
2853.85 1101
2854.36 1302
2854.86 1108
2855.36 1016
2855.87 1103
2856.37 1100
2856.88 1113
2857.38 1007
2857.88 1091
2858.39 1046
2858.89 983
2859.40 1069
2859.90 1075
2860.41 1029
2860.91 1073
2861.41 1112
2861.92 1055
2862.42 940
2862.93 947
2863.43 981
2863.94 990
2864.44 976
2864.95 932
2865.45 969
2865.96 990
2866.46 978
2866.97 1054
2867.47 1017
2867.98 813
2868.48 955
2868.99 1042
2869.49 1061
2870.00 1055
2870.50 1057
2871.01 1124
2871.51 1151
2872.02 1126
2872.52 1228
2873.03 1199
2873.53 1128
2874.04 1084
2874.54 1176
2875.05 1098
2875.56 1137
2876.06 1148
2876.57 1153
2877.07 1213
2877.58 1196
2878.09 1130
2878.59 1178
2879.10 1245
2879.60 1143
2880.11 1279
2880.62 1052
2881.12 1008
2881.63 1103
2882.13 1100
2882.64 1032
2883.15 1070
2883.65 1015
2884.16 1024
2884.67 1127
2885.17 1065
2885.68 1027
2886.19 1160
2886.69 1058
2887.20 1167
2887.71 1166
2888.21 1231
2888.72 1233
2889.23 1257
2889.73 1325
2890.24 1251
2890.75 1327
2891.25 1170
2891.76 1222
2892.27 1371
2892.78 1279
2893.28 1351
2893.79 1393
2894.30 1454
2894.81 1390
2895.31 1278
2895.82 1279
2896.33 1390
2896.84 1452
2897.34 1252
2897.85 1371
2898.36 1299
2898.87 1180
2899.37 1130
2899.88 1075
2900.39 1235
2900.90 1206
2901.41 1119
2901.91 1103
2902.42 1211
2902.93 1338
2903.44 1183
2903.95 1113
2904.45 1154
2904.96 1208
2905.47 1113
2905.98 1080
2906.49 1190
2907.00 1128
2907.50 1126
2908.01 1135
2908.52 1140
2909.03 1097
2909.54 1003
2910.05 1120
2910.56 999
2911.06 1010
2911.57 1042
2912.08 1024
2912.59 1024
2913.10 1052
2913.61 972
2914.12 1062
2914.63 1193
2915.14 1238
2915.65 1250
2916.16 1318
2916.66 1210
2917.17 1162
2917.68 1255
2918.19 1168
2918.70 1046
2919.21 1088
2919.72 1195
2920.23 1088
2920.74 1144
2921.25 1115
2921.76 1063
2922.27 1046
2922.78 1085
2923.29 1004
2923.80 1037
2924.31 1119
2924.82 1090
2925.33 1288
2925.84 1137
2926.35 1126
2926.86 1089
2927.37 1126
2927.88 1151
2928.39 1200
2928.90 1134
2929.41 1232
2929.92 1144
2930.43 1089
2930.94 1173
2931.45 1161
2931.96 1096
2932.47 1002
2932.99 1111
2933.50 1088
2934.01 1015
2934.52 1214
2935.03 1234
2935.54 1099
2936.05 1097
2936.56 1247
2937.07 1278
2937.58 1425
2938.09 1366
2938.61 1443
2939.12 1455
2939.63 1449
2940.14 1519
2940.65 1428
2941.16 1472
2941.67 1283
2942.19 1246
2942.70 1296
2943.21 1235
2943.72 1284
2944.23 1240
2944.74 1164
2945.26 1122
2945.77 1171
2946.28 1153
2946.79 1100
2947.30 1072
2947.82 1090
2948.33 1059
2948.84 935
2949.35 931
2949.86 983
2950.38 1002
2950.89 1068
2951.40 1199
2951.91 1116
2952.43 1024
2952.94 1109
2953.45 1172
2953.96 1032
2954.48 991
2954.99 1059
2955.50 1191
2956.01 1165
2956.53 1215
2957.04 1120
2957.55 1127
2958.06 1057
2958.58 986
2959.09 1184
2959.60 1083
2960.12 1056
2960.63 1026
2961.14 1057
2961.66 1213
2962.17 1271
2962.68 1152
2963.20 1185
2963.71 1148
2964.22 1282
2964.74 1241
2965.25 1297
2965.76 1240
2966.28 1147
2966.79 1209
2967.30 1125
2967.82 1170
2968.33 912
2968.85 1028
2969.36 1198
2969.87 1127
2970.39 1167
2970.90 1125
2971.42 1084
2971.93 1074
2972.44 1141
2972.96 1226
2973.47 1267
2973.99 1324
2974.50 1197
2975.02 1202
2975.53 1140
2976.04 1002
2976.56 1146
2977.07 1188
2977.59 1185
2978.10 1213
2978.62 1183
2979.13 1274
2979.65 1254
2980.16 1105
2980.68 1305
2981.19 1310
2981.71 1238
2982.22 1236
2982.74 1238
2983.25 1365
2983.77 1283
2984.28 1305
2984.80 1354
2985.31 1273
2985.83 1171
2986.34 1232
2986.86 1337
2987.37 1247
2987.89 1451
2988.40 1367
2988.92 1344
2989.44 1432
2989.95 1357
2990.47 1394
2990.98 1442
2991.50 1378
2992.01 1449
2992.53 1381
2993.05 1343
2993.56 1456
2994.08 1644
2994.59 1498
2995.11 1502
2995.63 1564
2996.14 1353
2996.66 1524
2997.17 1594
2997.69 1610
2998.21 1663
2998.72 1726
2999.24 1853
2999.76 1882
3000.27 1989
3000.79 2287
3001.31 2340
3001.82 2693
3002.34 3109
3002.86 3222
3003.37 3315
3003.89 3639
3004.41 3701
3004.92 3712
3005.44 3821
3005.96 3583
3006.48 3499
3006.99 3437
3007.51 3334
3008.03 3008
3008.54 2403
3009.06 2118
3009.58 2119
3010.10 1893
3010.61 1628
3011.13 1530
3011.65 1512
3012.17 1601
3012.68 1658
3013.20 1538
3013.72 1421
3014.24 1541
3014.75 1562
3015.27 1698
3015.79 1551
3016.31 1498
3016.83 1599
3017.34 1494
3017.86 1558
3018.38 1657
3018.90 1457
3019.42 1524
3019.94 1591
3020.45 1632
3020.97 1535
3021.49 1553
3022.01 1527
3022.53 1443
3023.05 1404
3023.56 1453
3024.08 1373
3024.60 1387
3025.12 1333
3025.64 1233
3026.16 1435
3026.68 1460
3027.20 1421
3027.71 1366
3028.23 1199
3028.75 1331
3029.27 1357
3029.79 1266
3030.31 1174
3030.83 1280
3031.35 1333
3031.87 1279
3032.39 1011
3032.91 1257
3033.43 1251
3033.94 1174
3034.46 1414
3034.98 1312
3035.50 1242
3036.02 1384
3036.54 1306
3037.06 1131
3037.58 1068
3038.10 1191
3038.62 1325
3039.14 1261
3039.66 1318
3040.18 1272
3040.70 1196
3041.22 1230
3041.74 1365
3042.26 1183
3042.78 1113
3043.30 1108
3043.82 1138
3044.34 1078
3044.86 1169
3045.38 1206
3045.90 1095
3046.42 1270
3046.94 1204
3047.47 1277
3047.99 1259
3048.51 1198
3049.03 1238
3049.55 1178
3050.07 1161
3050.59 1244
3051.11 1099
3051.63 1025
3052.15 1191
3052.67 1191
3053.20 1266
3053.72 1137
3054.24 1049
3054.76 1127
3055.28 1108
3055.80 1127
3056.32 1156
3056.84 1183
3057.37 1191
3057.89 1230
3058.41 1110
3058.93 1082
3059.45 1017
3059.97 1093
3060.49 1077
3061.02 1235
3061.54 1225
3062.06 1174
3062.58 1286
3063.10 1380
3063.63 1227
3064.15 1283
3064.67 1292
3065.19 1284
3065.71 1358
3066.24 1349
3066.76 1302
3067.28 1470
3067.80 1535
3068.33 1353
3068.85 1405
3069.37 1299
3069.89 1354
3070.42 1303
3070.94 1379
3071.46 1253
3071.98 1202
3072.51 1201
3073.03 1165
3073.55 1324
3074.08 1248
3074.60 1230
3075.12 1275
3075.64 1331
3076.17 1212
3076.69 1434
3077.21 1482
3077.74 1707
3078.26 1561
3078.78 1574
3079.31 1720
3079.83 1847
3080.35 1771
3080.88 1837
3081.40 1750
3081.92 1856
3082.45 1798
3082.97 1801
3083.49 1522
3084.02 1594
3084.54 1496
3085.07 1828
3085.59 1801
3086.11 1713
3086.64 1499
3087.16 1603
3087.69 1613
3088.21 1444
3088.73 1576
3089.26 1633
3089.78 1484
3090.31 1635
3090.83 1577
3091.35 1613
3091.88 1543
3092.40 1609
3092.93 1762
3093.45 1865
3093.98 1730
3094.50 1764
3095.03 1974
3095.55 1929
3096.08 1760
3096.60 1722
3097.13 1832
3097.65 1971
3098.18 2248
3098.70 2815
3099.23 3187
3099.75 3733
3100.28 4217
3100.80 4935
3101.33 5829
3101.85 7026
3102.38 7325
3102.90 8152
3103.43 7838
3103.95 7819
3104.48 7499
3105.00 7297
3105.53 6296
3106.05 5854
3106.58 5205
3107.11 4122
3107.63 3471
3108.16 3262
3108.68 2946
3109.21 2788
3109.73 2707
3110.26 2690
3110.79 2585
3111.31 2429
3111.84 2447
3112.36 2291
3112.89 2155
3113.42 2074
3113.94 1835
3114.47 2039
3115.00 1988
3115.52 1737
3116.05 1867
3116.58 2064
3117.10 1873
3117.63 1938
3118.16 1930
3118.68 1770
3119.21 1774
3119.74 1891
3120.26 1864
3120.79 1969
3121.32 1973
3121.84 2096
3122.37 2179
3122.90 2064
3123.42 1990
3123.95 2122
3124.48 2006
3125.01 1847
3125.53 1771
3126.06 1607
3126.59 1453
3127.11 1598
3127.64 1549
3128.17 1585
3128.70 1575
3129.22 1497
3129.75 1446
3130.28 1351
3130.81 1429
3131.33 1342
3131.86 1309
3132.39 1279
3132.92 1245
3133.45 1241
3133.97 1223
3134.50 1348
3135.03 1417
3135.56 1305
3136.09 1271
3136.61 1367
3137.14 1255
3137.67 1385
3138.20 1298
3138.73 1143
3139.26 1305
3139.78 1410
3140.31 1224
3140.84 1411
3141.37 1318
3141.90 1336
3142.43 1341
3142.96 1308
3143.48 1192
3144.01 1178
3144.54 1261
3145.07 1268
3145.60 1238
3146.13 1283
3146.66 1139
3147.19 1299
3147.72 1236
3148.25 1336
3148.77 1383
3149.30 1512
3149.83 1453
3150.36 1328
3150.89 1380
3151.42 1548
3151.95 1389
3152.48 1421
3153.01 1383
3153.54 1451
3154.07 1405
3154.60 1290
3155.13 1514
3155.66 1440
3156.19 1513
3156.72 1467
3157.25 1524
3157.78 1403
3158.31 1486
3158.84 1487
3159.37 1625
3159.90 1536
3160.43 1432
3160.96 1378
3161.49 1362
3162.02 1352
3162.55 1385
3163.08 1375
3163.61 1309
3164.14 1402
3164.67 1275
3165.20 1401
3165.73 1325
3166.26 1262
3166.79 1224
3167.32 1152
3167.86 1140
3168.39 1290
3168.92 1313
3169.45 1192
3169.98 1388
3170.51 1317
3171.04 1216
3171.57 1397
3172.10 1459
3172.63 1429
3173.17 1408
3173.70 1544
3174.23 1354
3174.76 1444
3175.29 1479
3175.82 1412
3176.35 1519
3176.89 1386
3177.42 1363
3177.95 1347
3178.48 1270
3179.01 1219
3179.54 1257
3180.08 1240
3180.61 1152
3181.14 1114
3181.67 1157
3182.20 1169
3182.74 1153
3183.27 1040
3183.80 1156
3184.33 1224
3184.86 1218
3185.40 1131
3185.93 1178
3186.46 1205
3186.99 1313
3187.53 1316
3188.06 1207
3188.59 1292
3189.12 1127
3189.66 1177
3190.19 1173
3190.72 1196
3191.25 1285
3191.79 1371
3192.32 1235
3192.85 1111
3193.39 1169
3193.92 1098
3194.45 1155
3194.98 1217
3195.52 1155
3196.05 1247
3196.58 1270
3197.12 1084
3197.65 1188
3198.18 1130
3198.72 1084
3199.25 1262
3199.78 1302
3200.32 1398
3200.85 1256
3201.39 1316
3201.92 1328
3202.45 1469
3202.99 1360
3203.52 1374
3204.05 1312
3204.59 1305
3205.12 1354
3205.66 1383
3206.19 1436
3206.72 1373
3207.26 1518
3207.79 1613
3208.33 1713
3208.86 1559
3209.39 1587
3209.93 1370
3210.46 1510
3211.00 1533
3211.53 1443
3212.07 1468
3212.60 1527
3213.14 1623
3213.67 1572
3214.20 1522
3214.74 1464
3215.27 1532
3215.81 1344
3216.34 1454
3216.88 1348
3217.41 1169
3217.95 1169
3218.48 1218
3219.02 1274
3219.55 1313
3220.09 1332
3220.62 1414
3221.16 1463
3221.70 1343
3222.23 1458
3222.77 1523
3223.30 1486
3223.84 1480
3224.37 1666
3224.91 1642
3225.44 1580
3225.98 1557
3226.51 1651
3227.05 1630
3227.59 1653
3228.12 1618
3228.66 1724
3229.19 1651
3229.73 1777
3230.27 1562
3230.80 1521
3231.34 1736
3231.87 1684
3232.41 1483
3232.95 1762
3233.48 1779
3234.02 1793
3234.56 1657
3235.09 1756
3235.63 1746
3236.16 1727
3236.70 1761
3237.24 1708
3237.77 1775
3238.31 1949
3238.85 1918
3239.38 1761
3239.92 1666
3240.46 1930
3241.00 1855
3241.53 1944
3242.07 1835
3242.61 1984
3243.14 1966
3243.68 1666
3244.22 1762
3244.75 1816
3245.29 1787
3245.83 1776
3246.37 1753
3246.90 1704
3247.44 1763
3247.98 1812
3248.52 1854
3249.05 1850
3249.59 1775
3250.13 1760
3250.67 1916
3251.20 1807
3251.74 1734
3252.28 1773
3252.82 1778
3253.36 1744
3253.89 1796
3254.43 1856
3254.97 1957
3255.51 2044
3256.05 2177
3256.58 2039
3257.12 2083
3257.66 2124
3258.20 2398
3258.74 2797
3259.28 2935
3259.81 3066
3260.35 3202
3260.89 3488
3261.43 3880
3261.97 4158
3262.51 4744
3263.05 5119
3263.59 5623
3264.12 6281
3264.66 6588
3265.20 7368
3265.74 8326
3266.28 8550
3266.82 8305
3267.36 7878
3267.90 7494
3268.44 6758
3268.98 6508
3269.51 6196
3270.05 5641
3270.59 5020
3271.13 4222
3271.67 3416
3272.21 3182
3272.75 2833
3273.29 2644
3273.83 2536
3274.37 2584
3274.91 2406
3275.45 2316
3275.99 2345
3276.53 2305
3277.07 2324
3277.61 2219
3278.15 2218
3278.69 2249
3279.23 2191
3279.77 2091
3280.31 2021
3280.85 2030
3281.39 2078
3281.93 1939
3282.47 1928
3283.01 1926
3283.55 2358
3284.09 2272
3284.63 2055
3285.17 2171
3285.71 2140
3286.25 2071
3286.79 2198
3287.34 2218
3287.88 2346
3288.42 2167
3288.96 2272
3289.50 2331
3290.04 2255
3290.58 2403
3291.12 2363
3291.66 2339
3292.20 2513
3292.74 2627
3293.29 2837
3293.83 3162
3294.37 3145
3294.91 3219
3295.45 3418
3295.99 3366
3296.53 3204
3297.08 3170
3297.62 3176
3298.16 3202
3298.70 2956
3299.24 2755
3299.78 2492
3300.33 2550
3300.87 2516
3301.41 2531
3301.95 2452
3302.49 2469
3303.04 2360
3303.58 2331
3304.12 2441
3304.66 2420
3305.20 2323
3305.75 2350
3306.29 2081
3306.83 2045
3307.37 2027
3307.92 1926
3308.46 1840
3309.00 1957
3309.54 1904
3310.09 1900
3310.63 1801
3311.17 1884
3311.71 1995
3312.26 2139
3312.80 2003
3313.34 2099
3313.89 2093
3314.43 2408
3314.97 2307
3315.51 2409
3316.06 2540
3316.60 2435
3317.14 2456
3317.69 2464
3318.23 2571
3318.77 2530
3319.32 2593
3319.86 2722
3320.40 2521
3320.95 2539
3321.49 2742
3322.03 2526
3322.58 2594
3323.12 2424
3323.67 2400
3324.21 2426
3324.75 2406
3325.30 2231
3325.84 2221
3326.38 2084
3326.93 2100
3327.47 2197
3328.02 2319
3328.56 2415
3329.10 2398
3329.65 2539
3330.19 3034
3330.74 3756
3331.28 4793
3331.83 5655
3332.37 6737
3332.92 8420
3333.46 9428
3334.00 10840
3334.55 12405
3335.09 13838
3335.64 14943
3336.18 15205
3336.73 15449
3337.27 15376
3337.82 14751
3338.36 13957
3338.91 12355
3339.45 11255
3340.00 9521
3340.54 8066
3341.09 6746
3341.63 5329
3342.18 4522
3342.72 3836
3343.27 3247
3343.81 2908
3344.36 2713
3344.90 2565
3345.45 2661
3346.00 2677
3346.54 2344
3347.09 2442
3347.63 2349
3348.18 2375
3348.72 2544
3349.27 2533
3349.82 2553
3350.36 2510
3350.91 2486
3351.45 2519
3352.00 2723
3352.55 2530
3353.09 2400
3353.64 2405
3354.18 2457
3354.73 2468
3355.28 2462
3355.82 2160
3356.37 2399
3356.92 2358
3357.46 2228
3358.01 2027
3358.56 1930
3359.10 1932
3359.65 1932
3360.20 1804
3360.74 1811
3361.29 2154
3361.84 1997
3362.38 2239
3362.93 2193
3363.48 2255
3364.02 2261
3364.57 2141
3365.12 2276
3365.66 2270
3366.21 2054
3366.76 2048
3367.31 2088
3367.85 2086
3368.40 1951
3368.95 2033
3369.50 2060
3370.04 2167
3370.59 2103
3371.14 2208
3371.69 2366
3372.23 2479
3372.78 2366
3373.33 2254
3373.88 2396
3374.42 2498
3374.97 2288
3375.52 2364
3376.07 2337
3376.62 2141
3377.16 2021
3377.71 1907
3378.26 1896
3378.81 1703
3379.36 1721
3379.91 1733
3380.45 1641
3381.00 1656
3381.55 1728
3382.10 1669
3382.65 1704
3383.20 1747
3383.75 1694
3384.29 1738
3384.84 1661
3385.39 1677
3385.94 1455
3386.49 1525
3387.04 1546
3387.59 1667
3388.14 1487
3388.68 1406
3389.23 1334
3389.78 1419
3390.33 1470
3390.88 1611
3391.43 1468
3391.98 1404
3392.53 1363
3393.08 1394
3393.63 1436
3394.18 1366
3394.73 1366
3395.28 1449
3395.83 1495
3396.38 1356
3396.93 1449
3397.48 1332
3398.02 1378
3398.57 1455
3399.12 1397
3399.67 1348
3400.22 1342
3400.77 1283
3401.32 1293
3401.87 1266
3402.42 1426
3402.97 1255
3403.52 1241
3404.08 1135
3404.63 1127
3405.18 1220
3405.73 1161
3406.28 1145
3406.83 1171
3407.38 1187
3407.93 1310
3408.48 1348
3409.03 1330
3409.58 1398
3410.13 1380
3410.68 1447
3411.23 1430
3411.78 1473
3412.33 1657
3412.89 1466
3413.44 1461
3413.99 1621
3414.54 1547
3415.09 1581
3415.64 1462
3416.19 1432
3416.74 1520
3417.29 1442
3417.85 1451
3418.40 1437
3418.95 1380
3419.50 1466
3420.05 1398
3420.60 1484
3421.16 1653
3421.71 1622
3422.26 1783
3422.81 1780
3423.36 1717
3423.91 1589
3424.47 1694
3425.02 1670
3425.57 1720
3426.12 1546
3426.67 1659
3427.23 1620
3427.78 1607
3428.33 1559
3428.88 1584
3429.44 1538
3429.99 1491
3430.54 1329
3431.09 1198
3431.64 1381
3432.20 1310
3432.75 1337
3433.30 1487
3433.86 1500
3434.41 1395
3434.96 1315
3435.51 1188
3436.07 1194
3436.62 1363
3437.17 1296
3437.73 1347
3438.28 1326
3438.83 1474
3439.38 1478
3439.94 1248
3440.49 1211
3441.04 1281
3441.60 1216
3442.15 1247
3442.70 1331
3443.26 1158
3443.81 1189
3444.36 1309
3444.92 1160
3445.47 1215
3446.03 1099
3446.58 1204
3447.13 1166
3447.69 1148
3448.24 1322
3448.79 1248
3449.35 1238
3449.90 1286
3450.46 1363
3451.01 1367
3451.56 1350
3452.12 1185
3452.67 1229
3453.23 1274
3453.78 1301
3454.34 1383
3454.89 1276
3455.44 1205
3456.00 1371
3456.55 1193
3457.11 1368
3457.66 1294
3458.22 1317
3458.77 1267
3459.33 1264
3459.88 1371
3460.44 1382
3460.99 1426
3461.55 1447
3462.10 1311
3462.66 1197
3463.21 1306
3463.77 1334
3464.32 1304
3464.88 1532
3465.43 1454
3465.99 1533
3466.54 1430
3467.10 1385
3467.65 1406
3468.21 1575
3468.76 1526
3469.32 1580
3469.87 1608
3470.43 1600
3470.99 1806
3471.54 1841
3472.10 1820
3472.65 1830
3473.21 1766
3473.76 1791
3474.32 1816
3474.88 1591
3475.43 1688
3475.99 1930
3476.54 1833
3477.10 1721
3477.66 1694
3478.21 1937
3478.77 1838
3479.33 1775
3479.88 1733
3480.44 1740
3480.99 1850
3481.55 1963
3482.11 1910
3482.66 2081
3483.22 2062
3483.78 2041
3484.33 1978
3484.89 2042
3485.45 1971
3486.00 2201
3486.56 2182
3487.12 2625
3487.68 2907
3488.23 3493
3488.79 4336
3489.35 5055
3489.90 5743
3490.46 6286
3491.02 7128
3491.58 7471
3492.13 7986
3492.69 7161
3493.25 7371
3493.81 7617
3494.36 7328
3494.92 6126
3495.48 5336
3496.04 4706
3496.59 3958
3497.15 3573
3497.71 3238
3498.27 3185
3498.82 3041
3499.38 3155
3499.94 3106
3500.50 3299
3501.06 3200
3501.61 3488
3502.17 3700
3502.73 3884
3503.29 4087
3503.85 4064
3504.41 4212
3504.96 4491
3505.52 4310
3506.08 4399
3506.64 4434
3507.20 4093
3507.76 3881
3508.32 3563
3508.87 3350
3509.43 3025
3509.99 2781
3510.55 2456
3511.11 2300
3511.67 2069
3512.23 1945
3512.79 1908
3513.34 1823
3513.90 1686
3514.46 1667
3515.02 1808
3515.58 1659
3516.14 1562
3516.70 1560
3517.26 1356
3517.82 1614
3518.38 1535
3518.94 1452
3519.50 1422
3520.06 1627
3520.62 1645
3521.18 1607
3521.74 1536
3522.30 1565
3522.86 1536
3523.42 1586
3523.97 1485
3524.53 1539
3525.09 1345
3525.65 1585
3526.21 1487
3526.77 1432
3527.34 1515
3527.90 1489
3528.46 1357
3529.02 1374
3529.58 1290
3530.14 1519
3530.70 1393
3531.26 1519
3531.82 1345
3532.38 1359
3532.94 1599
3533.50 1542
3534.06 1407
3534.62 1354
3535.18 1471
3535.74 1580
3536.30 1515
3536.86 1425
3537.43 1412
3537.99 1448
3538.55 1473
3539.11 1414
3539.67 1407
3540.23 1409
3540.79 1327
3541.35 1347
3541.91 1528
3542.48 1303
3543.04 1328
3543.60 1486
3544.16 1311
3544.72 1203
3545.28 1166
3545.84 1409
3546.41 1407
3546.97 1384
3547.53 1334
3548.09 1231
3548.65 1203
3549.22 1242
3549.78 1322
3550.34 1323
3550.90 1283
3551.46 1236
3552.03 1215
3552.59 1191
3553.15 1230
3553.71 1129
3554.27 1006
3554.84 1044
3555.40 1184
3555.96 1183
3556.52 1062
3557.09 1201
3557.65 1104
3558.21 1202
3558.77 1163
3559.34 1249
3559.90 1186
3560.46 1239
3561.03 1270
3561.59 1252
3562.15 1133
3562.71 1288
3563.28 1445
3563.84 1291
3564.40 1326
3564.97 1230
3565.53 1140
3566.09 1051
3566.66 1096
3567.22 1191
3567.78 1302
3568.35 1123
3568.91 1163
3569.47 1217
3570.04 1198
3570.60 1202
3571.16 1301
3571.73 1153
3572.29 1074
3572.85 1142
3573.42 1197
3573.98 1154
3574.55 1337
3575.11 1241
3575.67 1316
3576.24 1384
3576.80 1544
3577.37 1450
3577.93 1579
3578.49 1512
3579.06 1357
3579.62 1379
3580.19 1482
3580.75 1423
3581.32 1494
3581.88 1419
3582.45 1263
3583.01 1119
3583.57 1176
3584.14 1249
3584.70 1277
3585.27 1494
3585.83 1214
3586.40 1093
3586.96 1199
3587.53 1091
3588.09 1077
3588.66 1183
3589.22 1154
3589.79 1180
3590.35 1203
3590.92 1107
3591.48 1046
3592.05 1052
3592.61 1156
3593.18 1018
3593.75 1068
3594.31 1201
3594.88 1254
3595.44 1138
3596.01 1121
3596.57 982
3597.14 1024
3597.70 1113
3598.27 1042
3598.84 1050
3599.40 1224
3599.97 1159
3600.53 1093
3601.10 1094
3601.67 1061
3602.23 1125
3602.80 1117
3603.36 1097
3603.93 1198
3604.50 1063
3605.06 1119
3605.63 1194
3606.20 1175
3606.76 1139
3607.33 984
3607.89 1030
3608.46 1021
3609.03 1050
3609.59 1059
3610.16 911
3610.73 886
3611.29 1056
3611.86 1071
3612.43 1071
3613.00 1082
3613.56 990
3614.13 1004
3614.70 1046
3615.26 965
3615.83 1013
3616.40 1062
3616.97 1129
3617.53 1119
3618.10 1136
3618.67 1060
3619.23 1304
3619.80 1294
3620.37 1106
3620.94 1074
3621.50 1104
3622.07 1049
3622.64 1059
3623.21 1087
3623.78 1169
3624.34 1106
3624.91 1069
3625.48 1123
3626.05 966
3626.61 968
3627.18 913
3627.75 1085
3628.32 1085
3628.89 966
3629.46 899
3630.02 948
3630.59 989
3631.16 1113
3631.73 999
3632.30 1117
3632.87 1047
3633.43 1033
3634.00 1012
3634.57 1024
3635.14 994
3635.71 1003
3636.28 1053
3636.85 1080
3637.41 983
3637.98 1055
3638.55 1105
3639.12 1102
3639.69 1280
3640.26 1181
3640.83 1250
3641.40 1299
3641.97 1329
3642.54 1299
3643.11 1388
3643.68 1171
3644.24 1319
3644.81 1245
3645.38 1142
3645.95 1059
3646.52 1090
3647.09 1137
3647.66 1154
3648.23 1197
3648.80 1303
3649.37 1264
3649.94 1198
3650.51 1295
3651.08 1391
3651.65 1345
3652.22 1428
3652.79 1352
3653.36 1275
3653.93 1352
3654.50 1335
3655.07 1281
3655.64 1312
3656.21 1271
3656.78 1231
3657.35 1347
3657.92 1342
3658.49 1227
3659.06 1254
3659.63 1192
3660.20 1123
3660.78 1318
3661.35 1372
3661.92 1205
3662.49 1240
3663.06 1174
3663.63 1354
3664.20 1484
3664.77 1496
3665.34 1465
3665.91 1614
3666.48 1505
3667.06 1495
3667.63 1456
3668.20 1376
3668.77 1186
3669.34 1193
3669.91 1155
3670.48 1171
3671.05 1181
3671.63 1339
3672.20 1058
3672.77 1231
3673.34 1162
3673.91 1258
3674.48 1293
3675.06 1118
3675.63 1047
3676.20 1085
3676.77 1134
3677.34 1220
3677.92 1275
3678.49 1090
3679.06 1179
3679.63 1148
3680.20 1149
3680.78 1022
3681.35 1100
3681.92 945
3682.49 1098
3683.07 1038
3683.64 1080
3684.21 959
3684.78 843
3685.36 1044
3685.93 1090
3686.50 1048
3687.07 1042
3687.65 1006
3688.22 1088
3688.79 1129
3689.37 1075
3689.94 1017
3690.51 1174
3691.08 1135
3691.66 1146
3692.23 1088
3692.80 1052
3693.38 1107
3693.95 853
3694.52 1011
3695.10 983
3695.67 880
3696.24 953
3696.82 975
3697.39 999
3697.96 1087
3698.54 1070
3699.11 1127
3699.68 998
3700.26 987
3700.83 986
3701.41 964
3701.98 1032
3702.55 1086
3703.13 1164
3703.70 1149
3704.28 926
3704.85 1087
3705.42 1269
3706.00 1285
3706.57 1164
3707.15 1135
3707.72 1197
3708.30 1179
3708.87 1092
3709.44 1146
3710.02 1112
3710.59 1114
3711.17 1193
3711.74 1052
3712.32 1052
3712.89 1119
3713.47 1029
3714.04 1016
3714.62 1103
3715.19 1052
3715.77 1018
3716.34 1035
3716.92 883
3717.49 935
3718.07 955
3718.64 1006
3719.22 1079
3719.79 1009
3720.37 1089
3720.94 973
3721.52 1016
3722.09 989
3722.67 936
3723.24 938
3723.82 999
3724.40 1096
3724.97 1174
3725.55 1056
3726.12 1034
3726.70 993
3727.27 1047
3727.85 1114
3728.43 1065
3729.00 1144
3729.58 1034
3730.15 1165
3730.73 1083
3731.31 1135
3731.88 1146
3732.46 1092
3733.03 1116
3733.61 1236
3734.19 1185
3734.76 1053
3735.34 1065
3735.92 1056
3736.49 1023
3737.07 1024
3737.65 909
3738.22 1002
3738.80 991
3739.38 841
3739.95 815
3740.53 1008
3741.11 1047
3741.68 939
3742.26 892
3742.84 746
3743.42 929
3743.99 1000
3744.57 1032
3745.15 1028
3745.72 1026
3746.30 1027
3746.88 887
3747.46 965
3748.03 945
3748.61 918
3749.19 990
3749.77 957
3750.34 989
3750.92 1032
3751.50 1098
3752.08 1065
3752.65 997
3753.23 904
3753.81 949
3754.39 1032
3754.97 955
3755.54 925
3756.12 889
3756.70 889
3757.28 896
3757.86 859
3758.44 890
3759.01 958
3759.59 965
3760.17 1100
3760.75 954
3761.33 1084
3761.91 1072
3762.48 1039
3763.06 1024
3763.64 1136
3764.22 1033
3764.80 922
3765.38 881
3765.96 913
3766.53 991
3767.11 980
3767.69 1049
3768.27 993
3768.85 839
3769.43 952
3770.01 1010
3770.59 967
3771.17 985
3771.75 1002
3772.33 1008
3772.91 980
3773.48 1017
3774.06 1040
3774.64 1062
3775.22 1020
3775.80 1020
3776.38 964
3776.96 1066
3777.54 925
3778.12 906
3778.70 899
3779.28 975
3779.86 976
3780.44 912
3781.02 967
3781.60 912
3782.18 910
3782.76 968
3783.34 875
3783.92 808
3784.50 896
3785.08 959
3785.66 886
3786.24 889
3786.82 877
3787.40 911
3787.98 1036
3788.56 894
3789.15 908
3789.73 1020
3790.31 1004
3790.89 902
3791.47 939
3792.05 898
3792.63 968
3793.21 1096
3793.79 1007
3794.37 1137
3794.95 1023
3795.53 904
3796.12 883
3796.70 1056
3797.28 1151
3797.86 1111
3798.44 1106
3799.02 1148
3799.60 1122
3800.18 1092
3800.77 1043
3801.35 1193
3801.93 1225
3802.51 1055
3803.09 1052
3803.67 1148
3804.26 1180
3804.84 1173
3805.42 1033
3806.00 1081
3806.58 1160
3807.17 1113
3807.75 1182
3808.33 1120
3808.91 1194
3809.49 1233
3810.08 1262
3810.66 1111
3811.24 1249
3811.82 1329
3812.41 1262
3812.99 1251
3813.57 1345
3814.15 1310
3814.74 1179
3815.32 1337
3815.90 1222
3816.48 1253
3817.07 1102
3817.65 1065
3818.23 1130
3818.81 1187
3819.40 1058
3819.98 1074
3820.56 1020
3821.15 859
3821.73 829
3822.31 921
3822.90 834
3823.48 989
3824.06 996
3824.65 1068
3825.23 1006
3825.81 949
3826.40 1035
3826.98 985
3827.56 906
3828.15 969
3828.73 871
3829.31 897
3829.90 1057
3830.48 942
3831.06 961
3831.65 1111
3832.23 1070
3832.82 1016
3833.40 886
3833.98 990
3834.57 1116
3835.15 1090
3835.74 1027
3836.32 1040
3836.91 1071
3837.49 933
3838.07 1030
3838.66 886
3839.24 936
3839.83 923
3840.41 886
3841.00 984
3841.58 811
3842.17 878
3842.75 844
3843.34 841
3843.92 831
3844.50 826
3845.09 856
3845.67 795
3846.26 811
3846.84 832
3847.43 782
3848.01 953
3848.60 936
3849.18 882
3849.77 929
3850.36 849
3850.94 793
3851.53 884
3852.11 877
3852.70 871
3853.28 893
3853.87 922
3854.45 926
3855.04 948
3855.62 917
3856.21 895
3856.80 932
3857.38 889
3857.97 829
3858.55 845
3859.14 966
3859.73 1031
3860.31 1088
3860.90 1024
3861.48 905
3862.07 897
3862.66 1043
3863.24 1002
3863.83 965
3864.42 1002
3865.00 1048
3865.59 1058
3866.17 935
3866.76 861
3867.35 928
3867.93 1024
3868.52 940
3869.11 906
3869.69 948
3870.28 905
3870.87 1023
3871.45 887
3872.04 980
3872.63 1088
3873.22 924
3873.80 927
3874.39 942
3874.98 919
3875.56 865
3876.15 989
3876.74 1046
3877.33 968
3877.91 919
3878.50 1045
3879.09 1049
3879.68 871
3880.26 997
3880.85 977
3881.44 946
3882.03 1039
3882.61 965
3883.20 775
3883.79 801
3884.38 872
3884.97 847
3885.55 1003
3886.14 975
3886.73 992
3887.32 1007
3887.91 1085
3888.49 1113
3889.08 1083
3889.67 1004
3890.26 1024
3890.85 1026
3891.44 1027
3892.02 1012
3892.61 1068
3893.20 1144
3893.79 974
3894.38 982
3894.97 962
3895.56 1000
3896.14 973
3896.73 889
3897.32 880
3897.91 1033
3898.50 935
3899.09 1002
3899.68 1074
3900.27 1103
3900.86 1113
3901.44 1067
3902.03 975
3902.62 1052
3903.21 984
3903.80 1076
3904.39 1032
3904.98 1111
3905.57 1093
3906.16 1082
3906.75 1102
3907.34 1099
3907.93 1224
3908.52 1165
3909.11 997
3909.70 988
3910.29 946
3910.88 1007
3911.47 984
3912.06 899
3912.65 916
3913.24 999
3913.83 973
3914.42 940
3915.01 950
3915.60 946
3916.19 977
3916.78 974
3917.37 959
3917.96 1003
3918.55 1060
3919.14 1011
3919.73 1068
3920.32 939
3920.91 898
3921.50 865
3922.09 956
3922.68 913
3923.27 981
3923.87 878
3924.46 837
3925.05 931
3925.64 811
3926.23 842
3926.82 892
3927.41 833
3928.00 834
3928.59 806
3929.18 849
3929.78 916
3930.37 864
3930.96 835
3931.55 893
3932.14 929
3932.73 930
3933.32 793
3933.92 879
3934.51 827
3935.10 785
3935.69 747
3936.28 795
3936.87 855
3937.47 922
3938.06 878
3938.65 935
3939.24 998
3939.83 908
3940.43 974
3941.02 1139
3941.61 1147
3942.20 1052
3942.80 1004
3943.39 976
3943.98 1083
3944.57 1051
3945.17 871
3945.76 1016
3946.35 889
3946.94 888
3947.54 838
3948.13 914
3948.72 946
3949.31 926
3949.91 883
3950.50 877
3951.09 905
3951.68 913
3952.28 873
3952.87 946
3953.46 860
3954.06 854
3954.65 979
3955.24 1067
3955.84 1030
3956.43 944
3957.02 963
3957.62 1073
3958.21 1010
3958.80 958
3959.40 987
3959.99 905
3960.58 1066
3961.18 1087
3961.77 972
3962.37 912
3962.96 1019
3963.55 1017
3964.15 1069
3964.74 1085
3965.33 1016
3965.93 1029
3966.52 1071
3967.12 1102
3967.71 1079
3968.31 1058
3968.90 1028
3969.49 1027
3970.09 1055
3970.68 1103
3971.28 1158
3971.87 1135
3972.47 1007
3973.06 1106
3973.65 1091
3974.25 1230
3974.84 1215
3975.44 1229
3976.03 1154
3976.63 1313
3977.22 1324
3977.82 1294
3978.41 1263
3979.01 1328
3979.60 1284
3980.20 1065
3980.79 1170
3981.39 1040
3981.98 1183
3982.58 1134
3983.17 1212
3983.77 1203
3984.36 1218
3984.96 1324
3985.56 1188
3986.15 1243
3986.75 1211
3987.34 1318
3987.94 1206
3988.53 1081
3989.13 1182
3989.73 1238
3990.32 1163
3990.92 1059
3991.51 1100
3992.11 1127
3992.71 1086
3993.30 1232
3993.90 1067
3994.49 1008
3995.09 1045
3995.69 1130
3996.28 1114
3996.88 1039
3997.47 1106
3998.07 1105
3998.67 1058
3999.26 1101
3999.86 1093
4000.46 1058
4001.05 1037
4001.65 1022
4002.25 888
4002.84 1022
4003.44 1008
4004.04 1052
4004.63 974
4005.23 908
4005.83 1101
4006.43 1052
4007.02 1010
4007.62 903
4008.22 882
4008.81 898
4009.41 986
4010.01 937
4010.61 1019
4011.20 986
4011.80 1013
4012.40 1057
4013.00 944
4013.59 960
4014.19 1048
4014.79 1012
4015.39 981
4015.98 1002
4016.58 1033
4017.18 1034
4017.78 932
4018.38 928
4018.97 951
4019.57 987
4020.17 990
4020.77 978
4021.37 937
4021.96 1057
4022.56 1050
4023.16 1105
4023.76 1076
4024.36 1047
4024.96 1126
4025.55 997
4026.15 1185
4026.75 1274
4027.35 1253
4027.95 1470
4028.55 1401
4029.15 1249
4029.74 1408
4030.34 1253
4030.94 1407
4031.54 1421
4032.14 1395
4032.74 1478
4033.34 1320
4033.94 1429
4034.54 1354
4035.14 1349
4035.73 1266
4036.33 1257
4036.93 1213
4037.53 1235
4038.13 1216
4038.73 1078
4039.33 1032
4039.93 1106
4040.53 987
4041.13 1019
4041.73 971
4042.33 951
4042.93 913
4043.53 1025
4044.13 800
4044.73 918
4045.33 873
4045.93 814
4046.53 880
4047.13 797
4047.73 936
4048.33 970
4048.93 882
4049.53 906
4050.13 986
4050.73 890
4051.33 954
4051.93 1063
4052.53 1084
4053.13 821
4053.73 797
4054.33 894
4054.93 867
4055.53 851
4056.13 810
4056.74 884
4057.34 954
4057.94 943
4058.54 955
4059.14 824
4059.74 906
4060.34 967
4060.94 971
4061.54 970
4062.14 942
4062.75 962
4063.35 878
4063.95 935
4064.55 936
4065.15 917
4065.75 1006
4066.35 958
4066.96 888
4067.56 902
4068.16 809
4068.76 883
4069.36 932
4069.96 875
4070.57 874
4071.17 875
4071.77 865
4072.37 853
4072.97 875
4073.58 954
4074.18 792
4074.78 841
4075.38 926
4075.98 825
4076.59 770
4077.19 819
4077.79 920
4078.39 1024
4079.00 916
4079.60 813
4080.20 856
4080.80 873
4081.41 810
4082.01 815
4082.61 815
4083.21 798
4083.82 847
4084.42 819
4085.02 842
4085.63 810
4086.23 973
4086.83 820
4087.43 822
4088.04 808
4088.64 812
4089.24 774
4089.85 859
4090.45 909
4091.05 936
4091.66 914
4092.26 775
4092.86 869
4093.47 861
4094.07 795
4094.67 867
4095.28 931
4095.88 875
4096.49 928
4097.09 935
4097.69 840
4098.30 822
4098.90 883
4099.50 922
4100.11 942
4100.71 1021
4101.32 971
4101.92 882
4102.52 1011
4103.13 967
4103.73 963
4104.34 952
4104.94 1125
4105.55 1081
4106.15 867
4106.76 928
4107.36 978
4107.96 898
4108.57 924
4109.17 899
4109.78 908
4110.38 909
4110.99 930
4111.59 853
4112.20 904
4112.80 996
4113.41 936
4114.01 778
4114.62 863
4115.22 844
4115.83 847
4116.43 878
4117.04 860
4117.64 842
4118.25 769
4118.85 829
4119.46 826
4120.06 833
4120.67 904
4121.28 930
4121.88 802
4122.49 831
4123.09 857
4123.70 848
4124.30 892
4124.91 912
4125.52 1020
4126.12 848
4126.73 738
4127.33 828
4127.94 946
4128.55 803
4129.15 859
4129.76 830
4130.36 785
4130.97 861
4131.58 1032
4132.18 868
4132.79 870
4133.40 807
4134.00 913
4134.61 861
4135.22 922
4135.82 1024
4136.43 968
4137.04 926
4137.64 945
4138.25 918
4138.86 986
4139.46 978
4140.07 946
4140.68 1005
4141.28 1033
4141.89 1114
4142.50 1044
4143.11 1138
4143.71 1229
4144.32 1084
4144.93 1076
4145.53 993
4146.14 1040
4146.75 1017
4147.36 1020
4147.96 1147
4148.57 949
4149.18 921
4149.79 912
4150.39 942
4151.00 843
4151.61 747
4152.22 827
4152.83 779
4153.43 835
4154.04 845
4154.65 921
4155.26 992
4155.87 830
4156.47 793
4157.08 861
4157.69 921
4158.30 913
4158.91 901
4159.52 884
4160.12 817
4160.73 815
4161.34 870
4161.95 805
4162.56 793
4163.17 761
4163.77 821
4164.38 793
4164.99 768
4165.60 893
4166.21 858
4166.82 848
4167.43 822
4168.04 901
4168.65 975
4169.25 963
4169.86 1010
4170.47 853
4171.08 762
4171.69 892
4172.30 792
4172.91 870
4173.52 845
4174.13 837
4174.74 906
4175.35 821
4175.96 773
4176.57 869
4177.18 891
4177.79 1025
4178.40 910
4179.01 852
4179.62 852
4180.23 870
4180.84 917
4181.45 787
4182.06 868
4182.67 940
4183.28 894
4183.89 895
4184.50 816
4185.11 898
4185.72 949
4186.33 889
4186.94 806
4187.55 834
4188.16 802
4188.77 816
4189.38 877
4189.99 902
4190.60 935
4191.21 901
4191.82 862
4192.43 838
4193.04 808
4193.65 913
4194.26 983
4194.88 949
4195.49 885
4196.10 952
4196.71 896
4197.32 896
4197.93 980
4198.54 888
4199.15 946
4199.76 919
4200.38 856
4200.99 840
4201.60 841
4202.21 803
4202.82 795
4203.43 836
4204.05 887
4204.66 830
4205.27 881
4205.88 903
4206.49 878
4207.10 902
4207.72 869
4208.33 923
4208.94 917
4209.55 698
4210.16 891
4210.78 885
4211.39 919
4212.00 873
4212.61 839
4213.22 899
4213.84 995
4214.45 1065
4215.06 891
4215.67 965
4216.29 1061
4216.90 1037
4217.51 884
4218.12 917
4218.74 965
4219.35 1049
4219.96 1027
4220.58 1031
4221.19 965
4221.80 895
4222.41 1020
4223.03 925
4223.64 894
4224.25 886
4224.87 929
4225.48 973
4226.09 985
4226.71 882
4227.32 963
4227.93 1017
4228.55 849
4229.16 849
4229.77 983
4230.39 936
4231.00 1080
4231.61 1205
4232.23 1412
4232.84 1459
4233.45 1548
4234.07 1498
4234.68 1401
4235.30 1353
4235.91 1558
4236.52 1705
4237.14 1555
4237.75 1384
4238.37 1242
4238.98 1259
4239.59 1252
4240.21 1129
4240.82 1159
4241.44 1019
4242.05 912
4242.67 845
4243.28 1000
4243.90 1023
4244.51 1031
4245.12 1030
4245.74 961
4246.35 821
4246.97 922
4247.58 908
4248.20 921
4248.81 931
4249.43 1020
4250.04 1062
4250.66 1078
4251.27 940
4251.89 1021
4252.50 862
4253.12 840
4253.73 829
4254.35 960
4254.96 902
4255.58 886
4256.19 821
4256.81 871
4257.43 905
4258.04 859
4258.66 886
4259.27 871
4259.89 974
4260.50 903
4261.12 923
4261.73 983
4262.35 925
4262.97 962
4263.58 850
4264.20 891
4264.81 1020
4265.43 885
4266.05 923
4266.66 951
4267.28 999
4267.90 830
4268.51 923
4269.13 1006
4269.74 997
4270.36 907
4270.98 973
4271.59 911
4272.21 869
4272.83 996
4273.44 1060
4274.06 1114
4274.68 1069
4275.29 938
4275.91 1051
4276.53 1067
4277.14 1045
4277.76 963
4278.38 996
4279.00 1047
4279.61 921
4280.23 939
4280.85 868
4281.46 902
4282.08 910
4282.70 839
4283.32 861
4283.93 990
4284.55 879
4285.17 989
4285.79 1054
4286.40 858
4287.02 935
4287.64 1040
4288.26 1097
4288.87 997
4289.49 1065
4290.11 1035
4290.73 1136
4291.35 1146
4291.96 1100
4292.58 960
4293.20 1095
4293.82 970
4294.44 931
4295.05 991
4295.67 937
4296.29 974
4296.91 916
4297.53 878
4298.15 910
4298.76 854
4299.38 984
4300.00 1025
4300.62 988
4301.24 988
4301.86 910
4302.48 856
4303.09 797
4303.71 950
4304.33 938
4304.95 863
4305.57 894
4306.19 834
4306.81 921
4307.43 882
4308.05 830
4308.67 849
4309.28 852
4309.90 934
4310.52 961
4311.14 949
4311.76 866
4312.38 997
4313.00 874
4313.62 832
4314.24 916
4314.86 864
4315.48 864
4316.10 853
4316.72 887
4317.34 980
4317.96 963
4318.58 988
4319.20 954
4319.82 1013
4320.44 1016
4321.06 1021
4321.68 963
4322.30 1092
4322.92 1049
4323.54 1027
4324.16 1114
4324.78 1166
4325.40 1188
4326.02 1250
4326.64 1076
4327.26 1044
4327.88 1089
4328.50 1115
4329.12 1202
4329.74 1326
4330.36 1217
4330.99 1111
4331.61 1398
4332.23 1269
4332.85 1312
4333.47 1308
4334.09 1343
4334.71 1562
4335.33 1716
4335.95 1849
4336.57 1886
4337.20 1977
4337.82 1864
4338.44 2116
4339.06 2124
4339.68 2086
4340.30 2008
4340.92 1803
4341.55 1880
4342.17 2060
4342.79 2323
4343.41 2487
4344.03 2400
4344.65 2714
4345.28 3217
4345.90 3311
4346.52 3476
4347.14 3446
4347.76 3618
4348.39 3136
4349.01 3053
4349.63 2887
4350.25 2553
4350.87 2300
4351.50 2310
4352.12 1993
4352.74 1618
4353.36 1653
4353.99 1489
4354.61 1421
4355.23 1217
4355.85 1262
4356.48 1190
4357.10 1223
4357.72 1156
4358.34 1286
4358.97 1480
4359.59 1364
4360.21 1335
4360.84 1176
4361.46 1210
4362.08 1198
4362.70 1197
4363.33 1265
4363.95 1259
4364.57 1391
4365.20 1318
4365.82 1157
4366.44 1092
4367.07 1194
4367.69 1233
4368.31 1190
4368.94 1153
4369.56 1043
4370.19 939
4370.81 1041
4371.43 932
4372.06 979
4372.68 1020
4373.30 1096
4373.93 991
4374.55 1057
4375.18 1085
4375.80 1113
4376.42 1106
4377.05 1015
4377.67 1203
4378.30 1094
4378.92 1191
4379.54 1306
4380.17 1184
4380.79 1096
4381.42 1215
4382.04 1174
4382.67 1153
4383.29 1067
4383.92 1094
4384.54 897
4385.16 1007
4385.79 1012
4386.41 926
4387.04 960
4387.66 1009
4388.29 1004
4388.91 932
4389.54 999
4390.16 928
4390.79 894
4391.41 860
4392.04 860
4392.66 885
4393.29 922
4393.91 902
4394.54 1030
4395.17 911
4395.79 987
4396.42 868
4397.04 865
4397.67 899
4398.29 1016
4398.92 903
4399.54 965
4400.17 1028
4400.80 971
4401.42 1035
4402.05 903
4402.67 1004
4403.30 949
4403.93 918
4404.55 1002
4405.18 959
4405.80 784
4406.43 902
4407.06 930
4407.68 982
4408.31 1012
4408.93 994
4409.56 991
4410.19 976
4410.81 1069
4411.44 1019
4412.07 923
4412.69 944
4413.32 977
4413.95 943
4414.57 1023
4415.20 863
4415.83 972
4416.45 1048
4417.08 1066
4417.71 914
4418.34 888
4418.96 959
4419.59 924
4420.22 916
4420.84 906
4421.47 852
4422.10 839
4422.73 867
4423.35 748
4423.98 794
4424.61 789
4425.24 775
4425.86 778
4426.49 790
4427.12 781
4427.75 813
4428.37 824
4429.00 773
4429.63 875
4430.26 730
4430.89 837
4431.51 904
4432.14 832
4432.77 983
4433.40 1016
4434.03 935
4434.65 844
4435.28 868
4435.91 890
4436.54 912
4437.17 932
4437.80 1034
4438.42 1051
4439.05 1015
4439.68 961
4440.31 910
4440.94 935
4441.57 888
4442.20 1003
4442.82 845
4443.45 910
4444.08 963
4444.71 977
4445.34 1017
4445.97 1053
4446.60 1105
4447.23 1111
4447.86 1032
4448.48 995
4449.11 989
4449.74 941
4450.37 972
4451.00 983
4451.63 1018
4452.26 1042
4452.89 997
4453.52 1189
4454.15 1110
4454.78 1218
4455.41 1276
4456.04 1192
4456.67 1213
4457.30 1152
4457.93 1122
4458.56 1048
4459.19 1010
4459.82 998
4460.45 1061
4461.08 927
4461.71 953
4462.34 849
4462.97 902
4463.60 860
4464.23 951
4464.86 946
4465.49 801
4466.12 761
4466.75 805
4467.38 907
4468.01 885
4468.64 819
4469.27 919
4469.90 828
4470.53 995
4471.16 944
4471.80 913
4472.43 943
4473.06 811
4473.69 816
4474.32 916
4474.95 925
4475.58 993
4476.21 939
4476.84 923
4477.47 860
4478.11 965
4478.74 937
4479.37 1004
4480.00 956
4480.63 825
4481.26 843
4481.89 837
4482.53 952
4483.16 943
4483.79 938
4484.42 868
4485.05 977
4485.68 1024
4486.32 944
4486.95 974
4487.58 939
4488.21 901
4488.84 955
4489.48 1036
4490.11 961
4490.74 824
4491.37 975
4492.00 931
4492.64 977
4493.27 911
4493.90 1012
4494.53 1000
4495.17 1106
4495.80 1070
4496.43 1059
4497.06 1030
4497.70 1038
4498.33 1157
4498.96 1326
4499.60 1316
4500.23 1423
4500.86 1434
4501.49 1441
4502.13 1554
4502.76 1349
4503.39 1351
4504.03 1096
4504.66 1058
4505.29 1129
4505.93 1073
4506.56 1058
4507.19 1050
4507.83 1006
4508.46 1110
4509.09 1071
4509.73 1090
4510.36 970
4510.99 1063
4511.63 1148
4512.26 932
4512.89 940
4513.53 995
4514.16 977
4514.80 906
4515.43 867
4516.06 799
4516.70 813
4517.33 882
4517.96 877
4518.60 825
4519.23 1014
4519.87 1001
4520.50 891
4521.14 923
4521.77 843
4522.40 916
4523.04 950
4523.67 897
4524.31 911
4524.94 839
4525.58 931
4526.21 957
4526.85 967
4527.48 1022
4528.12 967
4528.75 987
4529.39 1023
4530.02 1052
4530.66 1070
4531.29 1161
4531.93 1185
4532.56 1153
4533.20 1135
4533.83 1089
4534.47 973
4535.10 949
4535.74 1095
4536.37 1089
4537.01 1046
4537.64 1011
4538.28 1123
4538.91 1047
4539.55 948
4540.19 945
4540.82 1025
4541.46 952
4542.09 970
4542.73 874
4543.36 926
4544.00 996
4544.64 862
4545.27 849
4545.91 843
4546.54 871
4547.18 875
4547.82 868
4548.45 771
4549.09 761
4549.73 774
4550.36 901
4551.00 934
4551.63 829
4552.27 900
4552.91 922
4553.54 816
4554.18 923
4554.82 908
4555.45 949
4556.09 876
4556.73 828
4557.36 910
4558.00 959
4558.64 960
4559.27 851
4559.91 848
4560.55 846
4561.19 875
4561.82 827
4562.46 782
4563.10 859
4563.73 798
4564.37 793
4565.01 822
4565.65 910
4566.28 974
4566.92 826
4567.56 800
4568.20 887
4568.83 845
4569.47 870
4570.11 912
4570.75 811
4571.39 808
4572.02 821
4572.66 882
4573.30 862
4573.94 878
4574.58 897
4575.21 857
4575.85 979
4576.49 831
4577.13 823
4577.77 867
4578.40 912
4579.04 880
4579.68 815
4580.32 874
4580.96 830
4581.60 815
4582.24 893
4582.87 936
4583.51 979
4584.15 916
4584.79 819
4585.43 948
4586.07 860
4586.71 936
4587.35 983
4587.98 1048
4588.62 1115
4589.26 1114
4589.90 1379
4590.54 1290
4591.18 1338
4591.82 1426
4592.46 1280
4593.10 1317
4593.74 1329
4594.38 1253
4595.02 1214
4595.66 1178
4596.29 1072
4596.93 1068
4597.57 950
4598.21 944
4598.85 995
4599.49 964
4600.13 961
4600.77 945
4601.41 951
4602.05 991
4602.69 1045
4603.33 984
4603.97 909
4604.61 933
4605.25 942
4605.89 940
4606.53 873
4607.17 906
4607.81 882
4608.45 908
4609.10 954
4609.74 856
4610.38 927
4611.02 994
4611.66 903
4612.30 1018
4612.94 997
4613.58 905
4614.22 901
4614.86 875
4615.50 787
4616.14 856
4616.78 976
4617.42 917
4618.07 853
4618.71 876
4619.35 909
4619.99 785
4620.63 884
4621.27 1001
4621.91 986
4622.55 777
4623.20 918
4623.84 902
4624.48 906
4625.12 891
4625.76 804
4626.40 833
4627.05 894
4627.69 873
4628.33 870
4628.97 866
4629.61 861
4630.25 911
4630.90 902
4631.54 961
4632.18 1035
4632.82 996
4633.46 918
4634.11 947
4634.75 883
4635.39 984
4636.03 955
4636.68 989
4637.32 943
4637.96 953
4638.60 994
4639.25 952
4639.89 887
4640.53 904
4641.17 986
4641.82 973
4642.46 922
4643.10 954
4643.75 979
4644.39 952
4645.03 1002
4645.67 873
4646.32 860
4646.96 863
4647.60 921
4648.25 936
4648.89 948
4649.53 993
4650.18 889
4650.82 835
4651.46 896
4652.11 945
4652.75 802
4653.39 784
4654.04 817
4654.68 668
4655.32 862
4655.97 800
4656.61 960
4657.26 879
4657.90 902
4658.54 902
4659.19 897
4659.83 917
4660.47 878
4661.12 832
4661.76 766
4662.41 784
4663.05 805
4663.70 892
4664.34 830
4664.98 825
4665.63 819
4666.27 859
4666.92 817
4667.56 838
4668.21 863
4668.85 859
4669.50 822
4670.14 913
4670.78 790
4671.43 857
4672.07 786
4672.72 916
4673.36 858
4674.01 782
4674.65 806
4675.30 870
4675.94 866
4676.59 818
4677.23 998
4677.88 953
4678.52 1035
4679.17 1038
4679.82 945
4680.46 948
4681.11 947
4681.75 951
4682.40 950
4683.04 925
4683.69 1025
4684.33 946
4684.98 915
4685.63 900
4686.27 882
4686.92 896
4687.56 816
4688.21 890
4688.85 945
4689.50 969
4690.15 845
4690.79 879
4691.44 887
4692.09 961
4692.73 960
4693.38 979
4694.02 1037
4694.67 903
4695.32 976
4695.96 990
4696.61 1259
4697.26 1247
4697.90 1146
4698.55 1373
4699.20 1398
4699.84 1364
4700.49 1346
4701.14 1328
4701.78 1156
4702.43 1139
4703.08 1035
4703.72 1007
4704.37 1088
4705.02 1032
4705.67 1141
4706.31 1067
4706.96 1029
4707.61 951
4708.25 958
4708.90 904
4709.55 917
4710.20 965
4710.84 1019
4711.49 1027
4712.14 971
4712.79 1035
4713.43 1033
4714.08 992
4714.73 949
4715.38 955
4716.03 830
4716.67 889
4717.32 878
4717.97 898
4718.62 827
4719.27 988
4719.91 961
4720.56 817
4721.21 795
4721.86 875
4722.51 860
4723.15 978
4723.80 873
4724.45 937
4725.10 877
4725.75 992
4726.40 965
4727.05 962
4727.69 979
4728.34 1098
4728.99 1001
4729.64 1003
4730.29 905
4730.94 846
4731.59 833
4732.24 861
4732.89 842
4733.53 816
4734.18 869
4734.83 862
4735.48 881
4736.13 965
4736.78 934
4737.43 895
4738.08 915
4738.73 865
4739.38 773
4740.03 842
4740.68 889
4741.33 862
4741.98 930
4742.63 898
4743.28 843
4743.92 836
4744.57 994
4745.22 984
4745.87 948
4746.52 928
4747.17 985
4747.82 1091
4748.47 1157
4749.12 1141
4749.77 1163
4750.42 1275
4751.08 1415
4751.73 1424
4752.38 1350
4753.03 1481
4753.68 1508
4754.33 1558
4754.98 1360
4755.63 1225
4756.28 1309
4756.93 1173
4757.58 988
4758.23 1109
4758.88 936
4759.53 858
4760.18 1062
4760.83 965
4761.49 889
4762.14 993
4762.79 966
4763.44 801
4764.09 927
4764.74 1070
4765.39 922
4766.04 1016
4766.69 1058
4767.35 1149
4768.00 982
4768.65 985
4769.30 969
4769.95 959
4770.60 868
4771.25 845
4771.91 836
4772.56 767
4773.21 755
4773.86 743
4774.51 817
4775.17 791
4775.82 823
4776.47 811
4777.12 863
4777.77 908
4778.43 942
4779.08 996
4779.73 1067
4780.38 972
4781.03 937
4781.69 937
4782.34 924
4782.99 902
4783.64 915
4784.30 938
4784.95 970
4785.60 984
4786.25 956
4786.91 972
4787.56 1046
4788.21 1095
4788.87 956
4789.52 1040
4790.17 1073
4790.82 1054
4791.48 1077
4792.13 1157
4792.78 1223
4793.44 1172
4794.09 1025
4794.74 1064
4795.40 1002
4796.05 1077
4796.70 940
4797.36 901
4798.01 965
4798.66 1017
4799.32 1047
4799.97 985
4800.62 887
4801.28 1020
4801.93 1053
4802.59 1057
4803.24 1082
4803.89 963
4804.55 876
4805.20 941
4805.85 1016
4806.51 1080
4807.16 973
4807.82 892
4808.47 1001
4809.13 904
4809.78 849
4810.43 888
4811.09 931
4811.74 1073
4812.40 1083
4813.05 927
4813.71 887
4814.36 950
4815.02 981
4815.67 1027
4816.32 1066
4816.98 1045
4817.63 1067
4818.29 1037
4818.94 981
4819.60 1013
4820.25 907
4820.91 1019
4821.56 970
4822.22 1024
4822.87 1084
4823.53 1059
4824.18 1010
4824.84 1055
4825.50 1050
4826.15 1124
4826.81 1177
4827.46 1127
4828.12 1112
4828.77 1066
4829.43 1224
4830.08 1215
4830.74 1064
4831.40 1077
4832.05 1215
4832.71 1307
4833.36 1247
4834.02 1190
4834.67 1299
4835.33 1284
4835.99 1321
4836.64 1345
4837.30 1335
4837.95 1446
4838.61 1506
4839.27 1409
4839.92 1307
4840.58 1491
4841.24 1511
4841.89 1575
4842.55 1493
4843.21 1551
4843.86 1612
4844.52 1753
4845.18 1835
4845.83 1878
4846.49 1948
4847.15 2015
4847.80 2270
4848.46 2458
4849.12 2410
4849.77 2313
4850.43 2252
4851.09 2529
4851.74 2505
4852.40 2402
4853.06 2463
4853.72 2330
4854.37 2343
4855.03 2483
4855.69 2293
4856.35 2406
4857.00 2448
4857.66 2651
4858.32 2538
4858.98 2573
4859.63 2563
4860.29 2265
4860.95 2329
4861.61 2250
4862.26 2251
4862.92 2074
4863.58 2006
4864.24 2189
4864.90 2111
4865.55 2172
4866.21 2047
4866.87 2092
4867.53 2137
4868.19 2021
4868.85 1966
4869.50 2098
4870.16 2029
4870.82 1753
4871.48 1703
4872.14 1750
4872.80 1770
4873.45 1779
4874.11 1722
4874.77 1684
4875.43 1581
4876.09 1666
4876.75 1808
4877.41 1711
4878.07 1650
4878.72 1853
4879.38 1602
4880.04 1812
4880.70 1758
4881.36 1622
4882.02 1672
4882.68 1673
4883.34 1698
4884.00 1498
4884.66 1422
4885.32 1373
4885.98 1431
4886.64 1460
4887.29 1531
4887.95 1598
4888.61 1783
4889.27 1644
4889.93 1601
4890.59 1625
4891.25 1734
4891.91 1600
4892.57 1702
4893.23 1562
4893.89 1503
4894.55 1464
4895.21 1483
4895.87 1369
4896.53 1319
4897.19 1258
4897.85 1256
4898.51 1397
4899.17 1356
4899.83 1182
4900.49 1142
4901.16 1254
4901.82 1252
4902.48 1280
4903.14 1229
4903.80 1219
4904.46 1118
4905.12 1108
4905.78 1147
4906.44 1156
4907.10 1125
4907.76 1153
4908.42 1134
4909.08 1153
4909.74 1090
4910.41 959
4911.07 1036
4911.73 1218
4912.39 1233
4913.05 1025
4913.71 1076
4914.37 1054
4915.03 1079
4915.70 1041
4916.36 1081
4917.02 1209
4917.68 1123
4918.34 1109
4919.00 1053
4919.67 1040
4920.33 1091
4920.99 1095
4921.65 1010
4922.31 1075
4922.97 964
4923.64 1119
4924.30 987
4924.96 936
4925.62 1051
4926.29 981
4926.95 954
4927.61 1071
4928.27 1054
4928.93 991
4929.60 961
4930.26 1000
4930.92 1100
4931.58 1197
4932.25 1035
4932.91 1162
4933.57 949
4934.23 1033
4934.90 1179
4935.56 1085
4936.22 988
4936.89 1002
4937.55 926
4938.21 986
4938.87 949
4939.54 922
4940.20 902
4940.86 873
4941.53 925
4942.19 1012
4942.85 878
4943.52 880
4944.18 859
4944.84 892
4945.51 876
4946.17 788
4946.83 867
4947.50 880
4948.16 1086
4948.82 933
4949.49 903
4950.15 844
4950.82 823
4951.48 859
4952.14 812
4952.81 956
4953.47 822
4954.14 835
4954.80 732
4955.46 839
4956.13 893
4956.79 912
4957.46 939
4958.12 800
4958.79 836
4959.45 906
4960.11 1101
4960.78 912
4961.44 907
4962.11 936
4962.77 983
4963.44 955
4964.10 992
4964.77 986
4965.43 977
4966.10 982
4966.76 949
4967.43 1050
4968.09 1066
4968.76 1012
4969.42 962
4970.09 873
4970.75 910
4971.42 959
4972.08 917
4972.75 905
4973.41 931
4974.08 873
4974.74 849
4975.41 828
4976.07 898
4976.74 965
4977.40 909
4978.07 992
4978.74 912
4979.40 1000
4980.07 914
4980.73 920
4981.40 962
4982.06 877
4982.73 887
4983.40 910
4984.06 862
4984.73 860
4985.39 861
4986.06 914
4986.73 1048
4987.39 975
4988.06 1041
4988.73 1036
4989.39 1044
4990.06 1180
4990.73 1172
4991.39 1088
4992.06 1031
4992.73 1087
4993.39 1021
4994.06 937
4994.73 929
4995.39 939
4996.06 801
4996.73 821
4997.39 786
4998.06 894
4998.73 917
4999.39 755
5000.06 753
5000.73 745
5001.39 728
5002.06 786
5002.73 853
5003.40 728
5004.06 746
5004.73 833
5005.40 901
5006.07 889
5006.73 876
5007.40 802
5008.07 750
5008.74 859
5009.40 804
5010.07 886
5010.74 866
5011.41 922
5012.08 793
5012.74 761
5013.41 893
5014.08 898
5014.75 798
5015.42 771
5016.08 829
5016.75 862
5017.42 834
5018.09 800
5018.76 768
5019.43 856
5020.09 857
5020.76 856
5021.43 849
5022.10 855
5022.77 999
5023.44 968
5024.11 898
5024.77 880
5025.44 816
5026.11 877
5026.78 965
5027.45 905
5028.12 958
5028.79 885
5029.46 874
5030.13 901
5030.80 963
5031.46 993
5032.13 1025
5032.80 915
5033.47 813
5034.14 894
5034.81 893
5035.48 775
5036.15 712
5036.82 792
5037.49 852
5038.16 815
5038.83 771
5039.50 720
5040.17 777
5040.84 715
5041.51 772
5042.18 757
5042.85 800
5043.52 755
5044.19 882
5044.86 860
5045.53 812
5046.20 822
5046.87 804
5047.54 777
5048.21 837
5048.88 819
5049.55 842
5050.22 710
5050.89 790
5051.56 772
5052.23 786
5052.90 773
5053.57 739
5054.24 808
5054.91 820
5055.58 815
5056.26 799
5056.93 814
5057.60 764
5058.27 880
5058.94 841
5059.61 824
5060.28 801
5060.95 810
5061.62 823
5062.30 829
5062.97 857
5063.64 718
5064.31 801
5064.98 782
5065.65 770
5066.32 779
5067.00 885
5067.67 783
5068.34 796
5069.01 754
5069.68 837
5070.35 864
5071.03 846
5071.70 781
5072.37 788
5073.04 787
5073.71 892
5074.39 916
5075.06 913
5075.73 841
5076.40 875
5077.07 1065
5077.75 981
5078.42 932
5079.09 907
5079.76 922
5080.44 958
5081.11 1018
5081.78 1060
5082.45 1024
5083.13 921
5083.80 816
5084.47 860
5085.14 836
5085.82 833
5086.49 819
5087.16 807
5087.84 907
5088.51 878
5089.18 880
5089.85 885
5090.53 878
5091.20 998
5091.87 968
5092.55 871
5093.22 900
5093.89 879
5094.57 1014
5095.24 985
5095.91 873
5096.59 753
5097.26 842
5097.93 896
5098.61 813
5099.28 820
5099.96 757
5100.63 865
5101.30 955
5101.98 908
5102.65 969
5103.33 924
5104.00 918
5104.67 911
5105.35 900
5106.02 812
5106.70 886
5107.37 837
5108.04 791
5108.72 899
5109.39 909
5110.07 837
5110.74 796
5111.42 797
5112.09 817
5112.77 738
5113.44 792
5114.11 840
5114.79 793
5115.46 778
5116.14 897
5116.81 833
5117.49 832
5118.16 860
5118.84 891
5119.51 821
5120.19 976
5120.86 944
5121.54 928
5122.21 950
5122.89 961
5123.56 942
5124.24 842
5124.92 825
5125.59 846
5126.27 827
5126.94 842
5127.62 866
5128.29 933
5128.97 969
5129.64 869
5130.32 815
5131.00 880
5131.67 860
5132.35 799
5133.02 828
5133.70 821
5134.38 764
5135.05 803
5135.73 899
5136.40 746
5137.08 759
5137.76 722
5138.43 732
5139.11 822
5139.79 828
5140.46 749
5141.14 720
5141.81 814
5142.49 813
5143.17 851
5143.84 831
5144.52 859
5145.20 794
5145.87 744
5146.55 725
5147.23 734
5147.91 743
5148.58 777
5149.26 648
5149.94 752
5150.61 712
5151.29 738
5151.97 645
5152.64 714
5153.32 726
5154.00 685
5154.68 754
5155.35 750
5156.03 747
5156.71 727
5157.39 731
5158.06 740
5158.74 837
5159.42 824
5160.10 783
5160.77 706
5161.45 728
5162.13 686
5162.81 712
5163.49 703
5164.16 810
5164.84 849
5165.52 794
5166.20 851
5166.88 764
5167.55 802
5168.23 668
5168.91 726
5169.59 823
5170.27 851
5170.95 826
5171.62 794
5172.30 729
5172.98 636
5173.66 732
5174.34 810
5175.02 810
5175.70 791
5176.38 755
5177.05 775
5177.73 799
5178.41 819
5179.09 882
5179.77 973
5180.45 994
5181.13 958
5181.81 974
5182.49 848
5183.17 894
5183.84 886
5184.52 831
5185.20 779
5185.88 756
5186.56 708
5187.24 712
5187.92 721
5188.60 667
5189.28 734
5189.96 755
5190.64 694
5191.32 793
5192.00 714
5192.68 699
5193.36 636
5194.04 736
5194.72 820
5195.40 772
5196.08 773
5196.76 726
5197.44 738
5198.12 729
5198.80 797
5199.48 867
5200.16 798
5200.84 724
5201.52 742
5202.20 736
5202.88 783
5203.56 840
5204.24 796
5204.92 720
5205.60 787
5206.29 712
5206.97 660
5207.65 713
5208.33 768
5209.01 764
5209.69 708
5210.37 818
5211.05 805
5211.73 811
5212.41 784
5213.10 791
5213.78 806
5214.46 754
5215.14 738
5215.82 830
5216.50 716
5217.18 834
5217.86 807
5218.55 809
5219.23 860
5219.91 787
5220.59 805
5221.27 799
5221.95 1045
5222.64 954
5223.32 924
5224.00 893
5224.68 801
5225.36 870
5226.05 860
5226.73 854
5227.41 815
5228.09 860
5228.77 781
5229.46 807
5230.14 856
5230.82 750
5231.50 752
5232.19 737
5232.87 767
5233.55 805
5234.23 786
5234.92 735
5235.60 803
5236.28 803
5236.96 840
5237.65 852
5238.33 814
5239.01 809
5239.70 741
5240.38 784
5241.06 860
5241.75 874
5242.43 871
5243.11 813
5243.79 764
5244.48 767
5245.16 719
5245.84 872
5246.53 845
5247.21 729
5247.89 874
5248.58 862
5249.26 889
5249.95 934
5250.63 969
5251.31 1061
5252.00 796
5252.68 812
5253.36 854
5254.05 757
5254.73 807
5255.42 735
5256.10 767
5256.78 875
5257.47 749
5258.15 701
5258.84 802
5259.52 902
5260.20 821
5260.89 861
5261.57 849
5262.26 856
5262.94 833
5263.63 807
5264.31 913
5265.00 805
5265.68 769
5266.37 804
5267.05 851
5267.73 814
5268.42 870
5269.10 820
5269.79 835
5270.47 758
5271.16 793
5271.84 715
5272.53 836
5273.21 802
5273.90 753
5274.58 739
5275.27 754
5275.95 710
5276.64 790
5277.33 720
5278.01 727
5278.70 710
5279.38 828
5280.07 851
5280.75 768
5281.44 826
5282.12 849
5282.81 796
5283.50 725
5284.18 778
5284.87 726
5285.55 825
5286.24 836
5286.93 881
5287.61 754
5288.30 782
5288.98 755
5289.67 681
5290.36 679
5291.04 733
5291.73 747
5292.42 802
5293.10 757
5293.79 882
5294.47 858
5295.16 764
5295.85 810
5296.53 767
5297.22 724
5297.91 743
5298.59 890
5299.28 856
5299.97 734
5300.65 796
5301.34 841
5302.03 903
5302.72 948
5303.40 821
5304.09 952
5304.78 824
5305.46 869
5306.15 881
5306.84 890
5307.53 927
5308.21 867
5308.90 849
5309.59 844
5310.28 750
5310.96 978
5311.65 928
5312.34 954
5313.03 1014
5313.71 896
5314.40 919
5315.09 904
5315.78 825
5316.47 884
5317.15 865
5317.84 1027
5318.53 834
5319.22 996
5319.91 1002
5320.59 978
5321.28 989
5321.97 832
5322.66 944
5323.35 805
5324.04 727
5324.72 801
5325.41 752
5326.10 807
5326.79 714
5327.48 789
5328.17 747
5328.86 706
5329.54 731
5330.23 747
5330.92 705
5331.61 839
5332.30 857
5332.99 748
5333.68 803
5334.37 754
5335.06 670
5335.75 731
5336.43 742
5337.12 734
5337.81 829
5338.50 618
5339.19 686
5339.88 755
5340.57 808
5341.26 804
5341.95 761
5342.64 663
5343.33 687
5344.02 697
5344.71 795
5345.40 750
5346.09 746
5346.78 834
5347.47 833
5348.16 721
5348.85 773
5349.54 905
5350.23 833
5350.92 857
5351.61 756
5352.30 828
5352.99 821
5353.68 825
5354.37 712
5355.06 698
5355.75 724
5356.44 676
5357.13 771
5357.82 713
5358.51 667
5359.20 790
5359.89 716
5360.58 676
5361.28 740
5361.97 761
5362.66 713
5363.35 712
5364.04 749
5364.73 743
5365.42 774
5366.11 733
5366.80 715
5367.50 703
5368.19 666
5368.88 765
5369.57 834
5370.26 687
5370.95 681
5371.64 678
5372.33 682
5373.03 706
5373.72 772
5374.41 640
5375.10 714
5375.79 685
5376.48 715
5377.18 638
5377.87 657
5378.56 679
5379.25 723
5379.94 663
5380.64 717
5381.33 669
5382.02 670
5382.71 661
5383.41 591
5384.10 623
5384.79 685
5385.48 668
5386.17 608
5386.87 726
5387.56 832
5388.25 753
5388.94 752
5389.64 804
5390.33 755
5391.02 818
5391.72 869
5392.41 839
5393.10 796
5393.79 754
5394.49 858
5395.18 868
5395.87 728
5396.57 619
5397.26 678
5397.95 701
5398.65 681
5399.34 648
5400.03 671
5400.73 669
5401.42 728
5402.11 788
5402.81 758
5403.50 675
5404.19 733
5404.89 702
5405.58 667
5406.27 717
5406.97 678
5407.66 658
5408.36 720
5409.05 766
5409.74 744
5410.44 826
5411.13 776
5411.83 802
5412.52 729
5413.21 748
5413.91 761
5414.60 781
5415.30 710
5415.99 846
5416.69 755
5417.38 694
5418.07 768
5418.77 695
5419.46 698
5420.16 626
5420.85 729
5421.55 652
5422.24 652
5422.94 646
5423.63 724
5424.33 660
5425.02 711
5425.72 737
5426.41 726
5427.11 732
5427.80 802
5428.50 741
5429.19 772
5429.89 809
5430.58 781
5431.28 703
5431.97 800
5432.67 753
5433.36 817
5434.06 807
5434.75 750
5435.45 758
5436.15 890
5436.84 917
5437.54 828
5438.23 762
5438.93 765
5439.62 824
5440.32 779
5441.02 781
5441.71 827
5442.41 862
5443.10 747
5443.80 898
5444.50 953
5445.19 900
5445.89 942
5446.59 1006
5447.28 915
5447.98 905
5448.68 1027
5449.37 952
5450.07 990
5450.76 930
5451.46 998
5452.16 965
5452.85 950
5453.55 918
5454.25 946
5454.94 935
5455.64 1023
5456.34 988
5457.04 931
5457.73 893
5458.43 976
5459.13 971
5459.82 920
5460.52 946
5461.22 1005
5461.92 988
5462.61 1007
5463.31 1023
5464.01 943
5464.71 956
5465.40 947
5466.10 986
5466.80 973
5467.50 958
5468.19 907
5468.89 1083
5469.59 1008
5470.29 966
5470.98 971
5471.68 1003
5472.38 1202
5473.08 1116
5473.78 1117
5474.47 1253
5475.17 1248
5475.87 1308
5476.57 1339
5477.27 1424
5477.97 1644
5478.66 1703
5479.36 1778
5480.06 2146
5480.76 2169
5481.46 2048
5482.16 2141
5482.85 2146
5483.55 1907
5484.25 1773
5484.95 1678
5485.65 1631
5486.35 1477
5487.05 1519
5487.75 1647
5488.45 1579
5489.14 1542
5489.84 1505
5490.54 1367
5491.24 1604
5491.94 1593
5492.64 1541
5493.34 1488
5494.04 1621
5494.74 1569
5495.44 1946
5496.14 1758
5496.84 1913
5497.54 2181
5498.24 2341
5498.94 2569
5499.63 2780
5500.33 3216
5501.03 3410
5501.73 3330
5502.43 3476
5503.13 3229
5503.83 2918
5504.53 2826
5505.23 2419
5505.93 2121
5506.63 1667
5507.33 1727
5508.03 1484
5508.73 1442
5509.44 1422
5510.14 1460
5510.84 1595
5511.54 1467
5512.24 1257
5512.94 1244
5513.64 1410
5514.34 1356
5515.04 1332
5515.74 1313
5516.44 1183
5517.14 1185
5517.84 1305
5518.54 1196
5519.24 1131
5519.95 1082
5520.65 1099
5521.35 1095
5522.05 1047
5522.75 927
5523.45 1027
5524.15 1025
5524.85 909
5525.55 891
5526.26 998
5526.96 1003
5527.66 1026
5528.36 935
5529.06 986
5529.76 917
5530.47 996
5531.17 1017
5531.87 920
5532.57 905
5533.27 961
5533.97 859
5534.68 849
5535.38 886
5536.08 956
5536.78 1020
5537.48 803
5538.19 829
5538.89 921
5539.59 872
5540.29 841
5541.00 855
5541.70 786
5542.40 809
5543.10 823
5543.81 742
5544.51 819
5545.21 826
5545.91 892
5546.62 919
5547.32 877
5548.02 803
5548.72 866
5549.43 838
5550.13 885
5550.83 933
5551.54 828
5552.24 854
5552.94 784
5553.64 837
5554.35 781
5555.05 821
5555.75 786
5556.46 809
5557.16 934
5557.86 774
5558.57 816
5559.27 789
5559.97 925
5560.68 840
5561.38 991
5562.09 875
5562.79 735
5563.49 875
5564.20 941
5564.90 833
5565.60 850
5566.31 824
5567.01 873
5567.72 759
5568.42 862
5569.12 1010
5569.83 821
5570.53 686
5571.24 857
5571.94 896
5572.65 762
5573.35 814
5574.05 783
5574.76 774
5575.46 788
5576.17 752
5576.87 825
5577.58 947
5578.28 897
5578.99 923
5579.69 864
5580.40 851
5581.10 760
5581.81 726
5582.51 730
5583.22 784
5583.92 791
5584.63 671
5585.33 664
5586.04 669
5586.74 712
5587.45 787
5588.15 788
5588.86 805
5589.56 799
5590.27 741
5590.97 640
5591.68 655
5592.39 690
5593.09 761
5593.80 707
5594.50 755
5595.21 708
5595.91 741
5596.62 704
5597.33 686
5598.03 689
5598.74 683
5599.44 717
5600.15 703
5600.86 781
5601.56 710
5602.27 683
5602.97 768
5603.68 651
5604.39 720
5605.09 751
5605.80 746
5606.51 747
5607.21 680
5607.92 688
5608.63 733
5609.33 730
5610.04 698
5610.75 779
5611.45 718
5612.16 681
5612.87 633
5613.57 641
5614.28 667
5614.99 747
5615.69 679
5616.40 670
5617.11 700
5617.82 707
5618.52 723
5619.23 696
5619.94 731
5620.64 701
5621.35 723
5622.06 787
5622.77 750
5623.47 718
5624.18 760
5624.89 724
5625.60 672
5626.30 709
5627.01 755
5627.72 801
5628.43 906
5629.14 783
5629.84 820
5630.55 726
5631.26 691
5631.97 732
5632.68 796
5633.38 803
5634.09 642
5634.80 720
5635.51 740
5636.22 748
5636.93 847
5637.63 912
5638.34 818
5639.05 680
5639.76 687
5640.47 809
5641.18 889
5641.89 802
5642.59 791
5643.30 725
5644.01 758
5644.72 812
5645.43 833
5646.14 740
5646.85 666
5647.56 734
5648.27 736
5648.98 750
5649.68 674
5650.39 667
5651.10 698
5651.81 655
5652.52 678
5653.23 751
5653.94 875
5654.65 927
5655.36 867
5656.07 1025
5656.78 940
5657.49 1037
5658.20 865
5658.91 900
5659.62 924
5660.33 988
5661.04 828
5661.75 862
5662.46 828
5663.17 803
5663.88 834
5664.59 834
5665.30 799
5666.01 821
5666.72 782
5667.43 824
5668.14 835
5668.85 718
5669.56 705
5670.27 739
5670.98 730
5671.69 707
5672.40 748
5673.11 763
5673.82 724
5674.53 833
5675.24 762
5675.96 750
5676.67 749
5677.38 714
5678.09 768
5678.80 677
5679.51 661
5680.22 742
5680.93 798
5681.64 679
5682.36 644
5683.07 768
5683.78 820
5684.49 841
5685.20 814
5685.91 790
5686.62 771
5687.34 780
5688.05 738
5688.76 678
5689.47 794
5690.18 882
5690.89 730
5691.61 705
5692.32 802
5693.03 757
5693.74 725
5694.45 661
5695.17 641
5695.88 701
5696.59 709
5697.30 695
5698.01 702
5698.73 651
5699.44 728
5700.15 670
5700.86 644
5701.58 617
5702.29 709
5703.00 649
5703.71 605
5704.43 642
5705.14 616
5705.85 606
5706.56 604
5707.28 653
5707.99 641
5708.70 716
5709.42 667
5710.13 647
5710.84 597
5711.55 688
5712.27 695
5712.98 700
5713.69 664
5714.41 628
5715.12 546
5715.83 583
5716.55 593
5717.26 607
5717.97 645
5718.69 629
5719.40 538
5720.11 553
5720.83 617
5721.54 631
5722.26 699
5722.97 640
5723.68 521
5724.40 594
5725.11 630
5725.82 686
5726.54 792
5727.25 710
5727.97 720
5728.68 682
5729.40 694
5730.11 625
5730.82 598
5731.54 604
5732.25 624
5732.97 680
5733.68 677
5734.40 803
5735.11 630
5735.83 698
5736.54 654
5737.25 645
5737.97 730
5738.68 666
5739.40 635
5740.11 598
5740.83 576
5741.54 618
5742.26 609
5742.97 658
5743.69 661
5744.40 692
5745.12 707
5745.83 606
5746.55 558
5747.26 635
5747.98 545
5748.70 562
5749.41 542
5750.13 593
5750.84 676
5751.56 612
5752.27 645
5752.99 638
5753.70 722
5754.42 739
5755.14 683
5755.85 668
5756.57 657
5757.28 689
5758.00 610
5758.72 560
5759.43 618
5760.15 754
5760.86 636
5761.58 598
5762.30 681
5763.01 726
5763.73 608
5764.44 591
5765.16 617
5765.88 580
5766.59 690
5767.31 645
5768.03 618
5768.74 655
5769.46 660
5770.18 652
5770.89 650
5771.61 712
5772.33 694
5773.04 674
5773.76 695
5774.48 665
5775.20 680
5775.91 650
5776.63 709
5777.35 635
5778.06 601
5778.78 636
5779.50 731
5780.22 751
5780.93 686
5781.65 680
5782.37 669
5783.09 643
5783.80 676
5784.52 686
5785.24 623
5785.96 647
5786.67 705
5787.39 664
5788.11 679
5788.83 693
5789.55 633
5790.26 655
5790.98 648
5791.70 644
5792.42 709
5793.14 721
5793.85 722
5794.57 668
5795.29 692
5796.01 744
5796.73 617
5797.45 677
5798.16 758
5798.88 757
5799.60 819
5800.32 862
5801.04 807
5801.76 840
5802.48 992
5803.19 1038
5803.91 904
5804.63 916
5805.35 853
5806.07 790
5806.79 837
5807.51 807
5808.23 837
5808.95 857
5809.67 736
5810.38 762
5811.10 840
5811.82 769
5812.54 755
5813.26 661
5813.98 779
5814.70 802
5815.42 705
5816.14 692
5816.86 819
5817.58 731
5818.30 696
5819.02 779
5819.74 804
5820.46 775
5821.18 699
5821.90 779
5822.62 765
5823.34 814
5824.06 763
5824.78 717
5825.50 843
5826.22 734
5826.94 766
5827.66 720
5828.38 711
5829.10 876
5829.82 688
5830.54 735
5831.26 772
5831.98 634
5832.70 644
5833.42 696
5834.14 752
5834.86 702
5835.59 754
5836.31 702
5837.03 701
5837.75 724
5838.47 763
5839.19 731
5839.91 783
5840.63 732
5841.35 835
5842.07 755
5842.80 754
5843.52 795
5844.24 788
5844.96 774
5845.68 759
5846.40 723
5847.12 748
5847.85 834
5848.57 861
5849.29 815
5850.01 906
5850.73 887
5851.45 894
5852.18 900
5852.90 876
5853.62 787
5854.34 760
5855.06 790
5855.79 809
5856.51 841
5857.23 778
5857.95 749
5858.67 749
5859.40 786
5860.12 845
5860.84 854
5861.56 770
5862.29 865
5863.01 881
5863.73 829
5864.45 808
5865.18 978
5865.90 934
5866.62 931
5867.34 923
5868.07 819
5868.79 830
5869.51 894
5870.24 871
5870.96 819
5871.68 746
5872.40 751
5873.13 839
5873.85 818
5874.57 877
5875.30 805
5876.02 748
5876.74 759
5877.47 713
5878.19 817
5878.91 749
5879.64 769
5880.36 754
5881.08 894
5881.81 874
5882.53 888
5883.26 918
5883.98 1017
5884.70 932
5885.43 792
5886.15 946
5886.88 978
5887.60 894
5888.32 888
5889.05 802
5889.77 863
5890.50 750
5891.22 708
5891.94 726
5892.67 815
5893.39 770
5894.12 796
5894.84 715
5895.57 767
5896.29 825
5897.01 644
5897.74 724
5898.46 802
5899.19 804
5899.91 760
5900.64 804
5901.36 873
5902.09 788
5902.81 885
5903.54 796
5904.26 883
5904.99 866
5905.71 755
5906.44 764
5907.16 873
5907.89 879
5908.61 866
5909.34 868
5910.06 906
5910.79 938
5911.52 899
5912.24 800
5912.97 797
5913.69 857
5914.42 837
5915.14 878
5915.87 834
5916.60 883
5917.32 832
5918.05 858
5918.77 851
5919.50 850
5920.22 902
5920.95 922
5921.68 943
5922.40 975
5923.13 977
5923.86 838
5924.58 995
5925.31 971
5926.03 1052
5926.76 1041
5927.49 949
5928.21 1028
5928.94 1018
5929.67 1019
5930.39 1085
5931.12 973
5931.85 1115
5932.57 1087
5933.30 1180
5934.03 1152
5934.75 1209
5935.48 1180
5936.21 1262
5936.94 1233
5937.66 1164
5938.39 1303
5939.12 1287
5939.84 1340
5940.57 1242
5941.30 1300
5942.03 1287
5942.75 1366
5943.48 1394
5944.21 1377
5944.94 1320
5945.66 1488
5946.39 1586
5947.12 1576
5947.85 1667
5948.57 1616
5949.30 1631
5950.03 1905
5950.76 2063
5951.48 2061
5952.21 2251
5952.94 2296
5953.67 2320
5954.40 2305
5955.13 2204
5955.85 2083
5956.58 2106
5957.31 2094
5958.04 2039
5958.77 2067
5959.49 2073
5960.22 2079
5960.95 2064
5961.68 2040
5962.41 2182
5963.14 2234
5963.87 2563
5964.60 2669
5965.32 2846
5966.05 2978
5966.78 3233
5967.51 3324
5968.24 3446
5968.97 3396
5969.70 3269
5970.43 2991
5971.16 2894
5971.88 2601
5972.61 2449
5973.34 2409
5974.07 2527
5974.80 2525
5975.53 2477
5976.26 2424
5976.99 2455
5977.72 2546
5978.45 2603
5979.18 2705
5979.91 2441
5980.64 2675
5981.37 2688
5982.10 2732
5982.83 2895
5983.56 2705
5984.29 2780
5985.02 2707
5985.75 2757
5986.48 2783
5987.21 2735
5987.94 2634
5988.67 2749
5989.40 2685
5990.13 2877
5990.86 2941
5991.59 2847
5992.32 2772
5993.05 2842
5993.78 2987
5994.51 2899
5995.24 3108
5995.97 2963
5996.70 2908
5997.43 3070
5998.16 3060
5998.90 2978
5999.63 2852
6000.36 3055
6001.09 2883
6001.82 2754
6002.55 2747
6003.28 2773
6004.01 2770
6004.74 2687
6005.47 2859
6006.21 2974
6006.94 3255
6007.67 3483
6008.40 3794
6009.13 4316
6009.86 4924
6010.59 5641
6011.33 6308
6012.06 7052
6012.79 7657
6013.52 8144
6014.25 8600
6014.98 8309
6015.72 8319
6016.45 7608
6017.18 6887
6017.91 6255
6018.64 5535
6019.38 4896
6020.11 4293
6020.84 3729
6021.57 3208
6022.30 2850
6023.04 2726
6023.77 2436
6024.50 2242
6025.23 2111
6025.97 2159
6026.70 2071
6027.43 1949
6028.16 1947
6028.90 1993
6029.63 1937
6030.36 1909
6031.10 1777
6031.83 1798
6032.56 1846
6033.29 1848
6034.03 1822
6034.76 1600
6035.49 1728
6036.23 1754
6036.96 1890
6037.69 2090
6038.43 1803
6039.16 1923
6039.89 1900
6040.63 1912
6041.36 2036
6042.09 2056
6042.83 2098
6043.56 2104
6044.29 2065
6045.03 2130
6045.76 2250
6046.49 2342
6047.23 2318
6047.96 2363
6048.70 2436
6049.43 2499
6050.16 2555
6050.90 2806
6051.63 2898
6052.37 2900
6053.10 3157
6053.83 3147
6054.57 3059
6055.30 3002
6056.04 2871
6056.77 2637
6057.50 2659
6058.24 2650
6058.97 2263
6059.71 2319
6060.44 2210
6061.18 2134
6061.91 2055
6062.65 2120
6063.38 2154
6064.12 2203
6064.85 2173
6065.59 2113
6066.32 2042
6067.06 2113
6067.79 1882
6068.53 2119
6069.26 2085
6070.00 2068
6070.73 1988
6071.47 1899
6072.20 1917
6072.94 1815
6073.67 1769
6074.41 1787
6075.14 1634
6075.88 1716
6076.61 1709
6077.35 1604
6078.09 1753
6078.82 1652
6079.56 1567
6080.29 1550
6081.03 1536
6081.76 1517
6082.50 1576
6083.24 1530
6083.97 1483
6084.71 1385
6085.44 1525
6086.18 1509
6086.92 1433
6087.65 1486
6088.39 1579
6089.13 1580
6089.86 1454
6090.60 1622
6091.33 1694
6092.07 1500
6092.81 1597
6093.54 1655
6094.28 1655
6095.02 1694
6095.75 1654
6096.49 1591
6097.23 1529
6097.96 1588
6098.70 1638
6099.44 1484
6100.18 1453
6100.91 1443
6101.65 1394
6102.39 1370
6103.12 1458
6103.86 1435
6104.60 1362
6105.34 1424
6106.07 1365
6106.81 1343
6107.55 1421
6108.28 1499
6109.02 1424
6109.76 1403
6110.50 1351
6111.24 1266
6111.97 1422
6112.71 1479
6113.45 1522
6114.19 1550
6114.92 1581
6115.66 1548
6116.40 1475
6117.14 1416
6117.88 1499
6118.61 1552
6119.35 1354
6120.09 1445
6120.83 1419
6121.57 1443
6122.31 1497
6123.04 1338
6123.78 1433
6124.52 1639
6125.26 1592
6126.00 1568
6126.74 1643
6127.47 1617
6128.21 1420
6128.95 1578
6129.69 1573
6130.43 1594
6131.17 1540
6131.91 1656
6132.65 1682
6133.39 1594
6134.12 1613
6134.86 1702
6135.60 1711
6136.34 1690
6137.08 1704
6137.82 1667
6138.56 1703
6139.30 1769
6140.04 1725
6140.78 1668
6141.52 1625
6142.26 1591
6143.00 1616
6143.74 1638
6144.48 1567
6145.21 1719
6145.95 1607
6146.69 1616
6147.43 1729
6148.17 1580
6148.91 1673
6149.65 1727
6150.39 1685
6151.13 1804
6151.87 1885
6152.61 1891
6153.35 1871
6154.09 1901
6154.83 1882
6155.58 1801
6156.32 1847
6157.06 1786
6157.80 1870
6158.54 1804
6159.28 1898
6160.02 1982
6160.76 2066
6161.50 2057
6162.24 2129
6162.98 2292
6163.72 2302
6164.46 2476
6165.20 2621
6165.94 2676
6166.69 2921
6167.43 2905
6168.17 3000
6168.91 3229
6169.65 3187
6170.39 3065
6171.13 2972
6171.87 2772
6172.61 2913
6173.36 2752
6174.10 2501
6174.84 2627
6175.58 2631
6176.32 2556
6177.06 2564
6177.81 2697
6178.55 2764
6179.29 2441
6180.03 2495
6180.77 2605
6181.51 2778
6182.26 2782
6183.00 2822
6183.74 2880
6184.48 2879
6185.22 2873
6185.97 2857
6186.71 2947
6187.45 2932
6188.19 3129
6188.94 3155
6189.68 3262
6190.42 3469
6191.16 3257
6191.91 3458
6192.65 3473
6193.39 3541
6194.13 3784
6194.88 3722
6195.62 3843
6196.36 3735
6197.10 3815
6197.85 3990
6198.59 3813
6199.33 3773
6200.08 4001
6200.82 3823
6201.56 3719
6202.31 3962
6203.05 4190
6203.79 4669
6204.53 5703
6205.28 6779
6206.02 8257
6206.76 10339
6207.51 12193
6208.25 14758
6209.00 16505
6209.74 17784
6210.48 18211
6211.23 18146
6211.97 18013
6212.71 17011
6213.46 15080
6214.20 13094
6214.94 11196
6215.69 9221
6216.43 7339
6217.18 5986
6217.92 5148
6218.67 4486
6219.41 4096
6220.15 3655
6220.90 3550
6221.64 3460
6222.39 3676
6223.13 3655
6223.88 3686
6224.62 3898
6225.36 3696
6226.11 3874
6226.85 3665
6227.60 3519
6228.34 3327
6229.09 3160
6229.83 2996
6230.58 2712
6231.32 2484
6232.07 2220
6232.81 2134
6233.56 2186
6234.30 2145
6235.05 2132
6235.79 2274
6236.54 2222
6237.28 2168
6238.03 2386
6238.77 2427
6239.52 2560
6240.26 2562
6241.01 2533
6241.75 2608
6242.50 2609
6243.25 2588
6243.99 2469
6244.74 2490
6245.48 2459
6246.23 2499
6246.97 2559
6247.72 2606
6248.47 2461
6249.21 2581
6249.96 2398
6250.70 2528
6251.45 2441
6252.20 2265
6252.94 2295
6253.69 2380
6254.43 2259
6255.18 2265
6255.93 2347
6256.67 2331
6257.42 2356
6258.17 2375
6258.91 2270
6259.66 2236
6260.41 2184
6261.15 2075
6261.90 2088
6262.65 2079
6263.39 2089
6264.14 2037
6264.89 1977
6265.63 2051
6266.38 1959
6267.13 2030
6267.87 2009
6268.62 1908
6269.37 1947
6270.12 2001
6270.86 2019
6271.61 2049
6272.36 1980
6273.11 1939
6273.85 2000
6274.60 1990
6275.35 1876
6276.10 1935
6276.84 2016
6277.59 1931
6278.34 1995
6279.09 1924
6279.83 1993
6280.58 1978
6281.33 1843
6282.08 1824
6282.83 1676
6283.57 1792
6284.32 1705
6285.07 1740
6285.82 1698
6286.57 1678
6287.31 1562
6288.06 1604
6288.81 1539
6289.56 1445
6290.31 1454
6291.06 1424
6291.80 1477
6292.55 1516
6293.30 1438
6294.05 1437
6294.80 1486
6295.55 1414
6296.30 1355
6297.04 1399
6297.79 1468
6298.54 1394
6299.29 1449
6300.04 1414
6300.79 1388
6301.54 1388
6302.29 1328
6303.04 1365
6303.79 1324
6304.53 1256
6305.28 1293
6306.03 1339
6306.78 1308
6307.53 1317
6308.28 1288
6309.03 1449
6309.78 1437
6310.53 1400
6311.28 1494
6312.03 1460
6312.78 1526
6313.53 1485
6314.28 1422
6315.03 1528
6315.78 1461
6316.53 1537
6317.28 1585
6318.03 1490
6318.78 1399
6319.53 1321
6320.28 1393
6321.03 1362
6321.78 1410
6322.53 1344
6323.28 1244
6324.03 1274
6324.78 1293
6325.53 1299
6326.28 1246
6327.03 1162
6327.78 1094
6328.53 1185
6329.28 1076
6330.04 1128
6330.79 1156
6331.54 1165
6332.29 1157
6333.04 1110
6333.79 1112
6334.54 1180
6335.29 1143
6336.04 1114
6336.79 1199
6337.55 1201
6338.30 1197
6339.05 1074
6339.80 1078
6340.55 1080
6341.30 1230
6342.05 1147
6342.81 1138
6343.56 1217
6344.31 1108
6345.06 1130
6345.81 1207
6346.56 1072
6347.32 1062
6348.07 1232
6348.82 1289
6349.57 1285
6350.32 1432
6351.07 1428
6351.83 1368
6352.58 1369
6353.33 1434
6354.08 1444
6354.84 1505
6355.59 1340
6356.34 1483
6357.09 1358
6357.84 1398
6358.60 1422
6359.35 1147
6360.10 1226
6360.85 1158
6361.61 1185
6362.36 1116
6363.11 1119
6363.87 1251
6364.62 1175
6365.37 1135
6366.12 1155
6366.88 1214
6367.63 1105
6368.38 1091
6369.14 1109
6369.89 1187
6370.64 1180
6371.40 1210
6372.15 1187
6372.90 1169
6373.66 1166
6374.41 1016
6375.16 1004
6375.92 1075
6376.67 1185
6377.42 1219
6378.18 1091
6378.93 1074
6379.68 1033
6380.44 1024
6381.19 1092
6381.95 1139
6382.70 1164
6383.45 1188
6384.21 1304
6384.96 1188
6385.71 1179
6386.47 1082
6387.22 1083
6387.98 1057
6388.73 1099
6389.49 1088
6390.24 999
6390.99 1009
6391.75 1072
6392.50 998
6393.26 1040
6394.01 1008
6394.77 1163
6395.52 1209
6396.28 1098
6397.03 1094
6397.79 1109
6398.54 1139
6399.30 1095
6400.05 1009
6400.81 1030
6401.56 1046
6402.32 1131
6403.07 1090
6403.83 1148
6404.58 1157
6405.34 1254
6406.09 1190
6406.85 1341
6407.60 1454
6408.36 1566
6409.11 1397
6409.87 1541
6410.62 1465
6411.38 1483
6412.13 1413
6412.89 1399
6413.65 1346
6414.40 1175
6415.16 1156
6415.91 1196
6416.67 1137
6417.43 1121
6418.18 1180
6418.94 1099
6419.69 1121
6420.45 1097
6421.21 1093
6421.96 1124
6422.72 1201
6423.47 1140
6424.23 1160
6424.99 957
6425.74 1041
6426.50 1130
6427.26 1042
6428.01 917
6428.77 1046
6429.53 1098
6430.28 1140
6431.04 1135
6431.80 1094
6432.55 1079
6433.31 1109
6434.07 1063
6434.82 1091
6435.58 1196
6436.34 1186
6437.10 1139
6437.85 1090
6438.61 1084
6439.37 1029
6440.12 1064
6440.88 1054
6441.64 1101
6442.40 1118
6443.15 1096
6443.91 1136
6444.67 1099
6445.43 1162
6446.18 1244
6446.94 1142
6447.70 1211
6448.46 1137
6449.21 1100
6449.97 1148
6450.73 1130
6451.49 1222
6452.25 1215
6453.00 1164
6453.76 1127
6454.52 1124
6455.28 1180
6456.04 1232
6456.80 1217
6457.55 1241
6458.31 1277
6459.07 1319
6459.83 1299
6460.59 1358
6461.35 1337
6462.10 1325
6462.86 1325
6463.62 1427
6464.38 1343
6465.14 1443
6465.90 1393
6466.66 1298
6467.42 1382
6468.17 1340
6468.93 1434
6469.69 1452
6470.45 1554
6471.21 1522
6471.97 1425
6472.73 1529
6473.49 1645
6474.25 1536
6475.01 1676
6475.77 1597
6476.53 1590
6477.28 1738
6478.04 1694
6478.80 1652
6479.56 1755
6480.32 1724
6481.08 1706
6481.84 1752
6482.60 1650
6483.36 1809
6484.12 1872
6484.88 1863
6485.64 1835
6486.40 1840
6487.16 2020
6487.92 1964
6488.68 1970
6489.44 2092
6490.20 2259
6490.96 2350
6491.72 2543
6492.48 2472
6493.24 2430
6494.00 2691
6494.76 2724
6495.53 2824
6496.29 2691
6497.05 2689
6497.81 2805
6498.57 2764
6499.33 2757
6500.09 2820
6500.85 2792
6501.61 2732
6502.37 2755
6503.13 2681
6503.89 2736
6504.65 2854
6505.42 2732
6506.18 2912
6506.94 2971
6507.70 3101
6508.46 3204
6509.22 3353
6509.98 3304
6510.74 3272
6511.51 3355
6512.27 3323
6513.03 3384
6513.79 3402
6514.55 3354
6515.31 3372
6516.08 3287
6516.84 3476
6517.60 3430
6518.36 3649
6519.12 3866
6519.89 3925
6520.65 3914
6521.41 4021
6522.17 4310
6522.93 4487
6523.70 4967
6524.46 4988
6525.22 5217
6525.98 5730
6526.74 6116
6527.51 6586
6528.27 6745
6529.03 6963
6529.79 6667
6530.56 6855
6531.32 6938
6532.08 7536
6532.85 8422
6533.61 9728
6534.37 11606
6535.13 13635
6535.90 15208
6536.66 17223
6537.42 18238
6538.19 18496
6538.95 17780
6539.71 16857
6540.47 15487
6541.24 13424
6542.00 10978
6542.76 9001
6543.53 7333
6544.29 5922
6545.05 4736
6545.82 4098
6546.58 3993
6547.35 3422
6548.11 3145
6548.87 3192
6549.64 2957
6550.40 2755
6551.16 2771
6551.93 2816
6552.69 2774
6553.46 2669
6554.22 2611
6554.98 2663
6555.75 2456
6556.51 2259
6557.28 2335
6558.04 2226
6558.80 2198
6559.57 2236
6560.33 2424
6561.10 2444
6561.86 2261
6562.63 2598
6563.39 2809
6564.15 2895
6564.92 2867
6565.68 2991
6566.45 2894
6567.21 2915
6567.98 2942
6568.74 2849
6569.51 2767
6570.27 2709
6571.04 2940
6571.80 3006
6572.57 3064
6573.33 3113
6574.10 3081
6574.86 3283
6575.63 3550
6576.39 3583
6577.16 3529
6577.92 3316
6578.69 3423
6579.45 3184
6580.22 3180
6580.99 3221
6581.75 3107
6582.52 3031
6583.28 3089
6584.05 3097
6584.81 3001
6585.58 3022
6586.35 2950
6587.11 3146
6587.88 3207
6588.64 3186
6589.41 3275
6590.18 3450
6590.94 3607
6591.71 3754
6592.47 4156
6593.24 4230
6594.01 4464
6594.77 4541
6595.54 4603
6596.31 4749
6597.07 4503
6597.84 4307
6598.61 4227
6599.37 3916
6600.14 3713
6600.91 3619
6601.67 3466
6602.44 3176
6603.21 2943
6603.97 2938
6604.74 2974
6605.51 2794
6606.27 2844
6607.04 3026
6607.81 2981
6608.57 2961
6609.34 2982
6610.11 2911
6610.88 3213
6611.64 3030
6612.41 2886
6613.18 2809
6613.95 2703
6614.71 2520
6615.48 2486
6616.25 2337
6617.02 2347
6617.78 2188
6618.55 2004
6619.32 2005
6620.09 1971
6620.85 1983
6621.62 2030
6622.39 2205
6623.16 2042
6623.93 2034
6624.69 1963
6625.46 2013
6626.23 1980
6627.00 1849
6627.77 2051
6628.54 2147
6629.30 1990
6630.07 2053
6630.84 1998
6631.61 2006
6632.38 2346
6633.15 2579
6633.91 2572
6634.68 2622
6635.45 2862
6636.22 2699
6636.99 2799
6637.76 2677
6638.53 2627
6639.30 2665
6640.06 2360
6640.83 2172
6641.60 2103
6642.37 2003
6643.14 1948
6643.91 1958
6644.68 1957
6645.45 1939
6646.22 1845
6646.99 1727
6647.76 1752
6648.53 1886
6649.30 1918
6650.07 1949
6650.83 1995
6651.60 2043
6652.37 1914
6653.14 1924
6653.91 1846
6654.68 1919
6655.45 1955
6656.22 1750
6656.99 1825
6657.76 1924
6658.53 1907
6659.30 1859
6660.07 1804
6660.84 1761
6661.61 1888
6662.38 1720
6663.15 1767
6663.92 1831
6664.70 1808
6665.47 1843
6666.24 1822
6667.01 1778
6667.78 1826
6668.55 1841
6669.32 1732
6670.09 1697
6670.86 1803
6671.63 1779
6672.40 1785
6673.17 1756
6673.94 1821
6674.71 1747
6675.49 1790
6676.26 1890
6677.03 1750
6677.80 1693
6678.57 1835
6679.34 1819
6680.11 1798
6680.88 2016
6681.65 1958
6682.43 2244
6683.20 2350
6683.97 2341
6684.74 2430
6685.51 2328
6686.28 2327
6687.06 2390
6687.83 2175
6688.60 2153
6689.37 2040
6690.14 2077
6690.91 1853
6691.69 1813
6692.46 1734
6693.23 1737
6694.00 1642
6694.77 1566
6695.55 1556
6696.32 1632
6697.09 1622
6697.86 1618
6698.64 1523
6699.41 1598
6700.18 1660
6700.95 1638
6701.73 1524
6702.50 1582
6703.27 1556
6704.04 1638
6704.82 1610
6705.59 1596
6706.36 1607
6707.13 1552
6707.91 1648
6708.68 1614
6709.45 1634
6710.23 1591
6711.00 1671
6711.77 1567
6712.55 1490
6713.32 1522
6714.09 1575
6714.87 1548
6715.64 1392
6716.41 1327
6717.19 1406
6717.96 1437
6718.73 1440
6719.51 1483
6720.28 1413
6721.05 1345
6721.83 1388
6722.60 1410
6723.37 1477
6724.15 1423
6724.92 1365
6725.70 1396
6726.47 1369
6727.24 1423
6728.02 1494
6728.79 1477
6729.57 1329
6730.34 1378
6731.11 1387
6731.89 1480
6732.66 1522
6733.44 1494
6734.21 1595
6734.99 1415
6735.76 1470
6736.54 1490
6737.31 1524
6738.08 1565
6738.86 1560
6739.63 1499
6740.41 1530
6741.18 1571
6741.96 1512
6742.73 1568
6743.51 1506
6744.28 1561
6745.06 1605
6745.83 1556
6746.61 1604
6747.38 1622
6748.16 1753
6748.93 1826
6749.71 1762
6750.48 2210
6751.26 2148
6752.04 2253
6752.81 2421
6753.59 2328
6754.36 2175
6755.14 2232
6755.91 2196
6756.69 2085
6757.46 1893
6758.24 1604
6759.02 1706
6759.79 1622
6760.57 1482
6761.34 1500
6762.12 1501
6762.90 1616
6763.67 1540
6764.45 1602
6765.22 1597
6766.00 1486
6766.78 1500
6767.55 1428
6768.33 1459
6769.11 1349
6769.88 1307
6770.66 1349
6771.44 1358
6772.21 1303
6772.99 1322
6773.77 1339
6774.54 1377
6775.32 1363
6776.10 1356
6776.87 1289
6777.65 1223
6778.43 1357
6779.20 1479
6779.98 1323
6780.76 1297
6781.53 1219
6782.31 1307
6783.09 1309
6783.87 1285
6784.64 1279
6785.42 1288
6786.20 1236
6786.98 1211
6787.75 1184
6788.53 1136
6789.31 1160
6790.09 1156
6790.86 1219
6791.64 1228
6792.42 1225
6793.20 1187
6793.97 1256
6794.75 1140
6795.53 1164
6796.31 1201
6797.09 1157
6797.86 1203
6798.64 1099
6799.42 1249
6800.20 1151
6800.98 1183
6801.76 1279
6802.53 1217
6803.31 1268
6804.09 1313
6804.87 1312
6805.65 1288
6806.43 1338
6807.20 1365
6807.98 1318
6808.76 1362
6809.54 1232
6810.32 1222
6811.10 1247
6811.88 1236
6812.66 1228
6813.44 1282
6814.21 1331
6814.99 1327
6815.77 1268
6816.55 1247
6817.33 1178
6818.11 1269
6818.89 1279
6819.67 1268
6820.45 1302
6821.23 1207
6822.01 1233
6822.79 1154
6823.57 1259
6824.35 1286
6825.12 1211
6825.90 1272
6826.68 1208
6827.46 1227
6828.24 1269
6829.02 1258
6829.80 1204
6830.58 1199
6831.36 1203
6832.14 1294
6832.92 1209
6833.70 1150
6834.48 1276
6835.26 1304
6836.04 1217
6836.82 1292
6837.60 1243
6838.39 1219
6839.17 1181
6839.95 1177
6840.73 1187
6841.51 1215
6842.29 1235
6843.07 1206
6843.85 1232
6844.63 1206
6845.41 1284
6846.19 1357
6846.97 1433
6847.75 1458
6848.53 1805
6849.32 2143
6850.10 2277
6850.88 2588
6851.66 2667
6852.44 2903
6853.22 2744
6854.00 2514
6854.78 2496
6855.56 2431
6856.35 2160
6857.13 1861
6857.91 1631
6858.69 1613
6859.47 1607
6860.25 1560
6861.04 1599
6861.82 1460
6862.60 1311
6863.38 1297
6864.16 1454
6864.94 1407
6865.73 1403
6866.51 1450
6867.29 1537
6868.07 1692
6868.85 1617
6869.64 1586
6870.42 1570
6871.20 1480
6871.98 1522
6872.77 1457
6873.55 1399
6874.33 1523
6875.11 1361
6875.90 1246
6876.68 1378
6877.46 1480
6878.24 1593
6879.03 1568
6879.81 1609
6880.59 1625
6881.37 1641
6882.16 1614
6882.94 1693
6883.72 1812
6884.51 1863
6885.29 2064
6886.07 2160
6886.86 2618
6887.64 2946
6888.42 3241
6889.21 3285
6889.99 3226
6890.77 3049
6891.56 2936
6892.34 2731
6893.12 2478
6893.91 2238
6894.69 2131
6895.47 2040
6896.26 1832
6897.04 1707
6897.82 1713
6898.61 1781
6899.39 1661
6900.18 1667
6900.96 1743
6901.74 1677
6902.53 1767
6903.31 1845
6904.10 1869
6904.88 1829
6905.66 1784
6906.45 1786
6907.23 1745
6908.02 1709
6908.80 1503
6909.59 1640
6910.37 1512
6911.16 1476
6911.94 1551
6912.72 1467
6913.51 1484
6914.29 1615
6915.08 1502
6915.86 1525
6916.65 1479
6917.43 1583
6918.22 1523
6919.00 1483
6919.79 1463
6920.57 1598
6921.36 1545
6922.14 1531
6922.93 1567
6923.71 1631
6924.50 1605
6925.28 1519
6926.07 1604
6926.86 1597
6927.64 1678
6928.43 1577
6929.21 1628
6930.00 1712
6930.78 1604
6931.57 1663
6932.35 1720
6933.14 1736
6933.93 1718
6934.71 1749
6935.50 1717
6936.28 1658
6937.07 1768
6937.86 1839
6938.64 1817
6939.43 1983
6940.21 2077
6941.00 2133
6941.79 2455
6942.57 2418
6943.36 2566
6944.15 2617
6944.93 2675
6945.72 2647
6946.51 2710
6947.29 2832
6948.08 2780
6948.86 2873
6949.65 2712
6950.44 2709
6951.23 2678
6952.01 2485
6952.80 2306
6953.59 2287
6954.37 2319
6955.16 2249
6955.95 2187
6956.73 2302
6957.52 2197
6958.31 2289
6959.10 2303
6959.88 2270
6960.67 2412
6961.46 2343
6962.25 2357
6963.03 2403
6963.82 2447
6964.61 2370
6965.40 2507
6966.18 2490
6966.97 2738
6967.76 2908
6968.55 3030
6969.33 3239
6970.12 3349
6970.91 3551
6971.70 3497
6972.49 3537
6973.27 3473
6974.06 3467
6974.85 3518
6975.64 3262
6976.43 3249
6977.21 3262
6978.00 3425
6978.79 3467
6979.58 3825
6980.37 4359
6981.16 4903
6981.95 6048
6982.73 7387
6983.52 9067
6984.31 10956
6985.10 13186
6985.89 15442
6986.68 16281
6987.47 17049
6988.26 16440
6989.04 15479
6989.83 14189
6990.62 11870
6991.41 9938
6992.20 8418
6992.99 6775
6993.78 5644
6994.57 4645
6995.36 3841
6996.15 3401
6996.94 3122
6997.73 3026
6998.51 2876
6999.30 2921
7000.09 2801
7000.88 2823
7001.67 2848
7002.46 2874
7003.25 2667
7004.04 2676
7004.83 2433
7005.62 2437
7006.41 2164
7007.20 2060
7007.99 1903
7008.78 1874
7009.57 1872
7010.36 1826
7011.15 1738
7011.94 1817
7012.73 1953
7013.52 1948
7014.31 1951
7015.10 2101
7015.89 2185
7016.69 2179
7017.48 2041
7018.27 1947
7019.06 1922
7019.85 1943
7020.64 1821
7021.43 1934
7022.22 1944
7023.01 1945
7023.80 1986
7024.59 2053
7025.38 2133
7026.17 2150
7026.97 2201
7027.76 2097
7028.55 1928
7029.34 1898
7030.13 1930
7030.92 1877
7031.71 1739
7032.50 1785
7033.30 1737
7034.09 1756
7034.88 1859
7035.67 1825
7036.46 1822
7037.25 1794
7038.05 1818
7038.84 1853
7039.63 1869
7040.42 1947
7041.21 2004
7042.01 2071
7042.80 2110
7043.59 2193
7044.38 2094
7045.17 2072
7045.97 2235
7046.76 2288
7047.55 2500
7048.34 2567
7049.13 2811
7049.93 2928
7050.72 3113
7051.51 3247
7052.30 3017
7053.10 2926
7053.89 2701
7054.68 2606
7055.47 2292
7056.27 2123
7057.06 1916
7057.85 1958
7058.65 1884
7059.44 1848
7060.23 1808
7061.02 1938
7061.82 1879
7062.61 1752
7063.40 1879
7064.20 1853
7064.99 1777
7065.78 1687
7066.58 1750
7067.37 1654
7068.16 1629
7068.96 1588
7069.75 1618
7070.54 1668
7071.34 1465
7072.13 1303
7072.93 1382
7073.72 1441
7074.51 1354
7075.31 1346
7076.10 1285
7076.89 1280
7077.69 1427
7078.48 1393
7079.28 1303
7080.07 1310
7080.86 1377
7081.66 1410
7082.45 1259
7083.25 1317
7084.04 1269
7084.84 1307
7085.63 1137
7086.42 1112
7087.22 1219
7088.01 1236
7088.81 1254
7089.60 1242
7090.40 1141
7091.19 1169
7091.99 1134
7092.78 1116
7093.58 1117
7094.37 1130
7095.17 1058
7095.96 1053
7096.76 1056
7097.55 1108
7098.35 1104
7099.14 1086
7099.94 1060
7100.73 1104
7101.53 999
7102.32 1042
7103.12 999
7103.91 997
7104.71 1067
7105.50 1023
7106.30 1023
7107.10 1123
7107.89 994
7108.69 972
7109.48 938
7110.28 908
7111.07 979
7111.87 960
7112.67 981
7113.46 955
7114.26 1020
7115.05 1027
7115.85 1012
7116.65 1047
7117.44 1051
7118.24 1041
7119.03 999
7119.83 1028
7120.63 953
7121.42 1016
7122.22 956
7123.02 1000
7123.81 978
7124.61 970
7125.41 955
7126.20 1028
7127.00 1112
7127.80 1010
7128.59 986
7129.39 1016
7130.19 1083
7130.98 1148
7131.78 1094
7132.58 1094
7133.37 1162
7134.17 1101
7134.97 994
7135.77 995
7136.56 931
7137.36 974
7138.16 965
7138.96 984
7139.75 977
7140.55 893
7141.35 866
7142.15 992
7142.94 985
7143.74 940
7144.54 888
7145.34 889
7146.13 865
7146.93 849
7147.73 813
7148.53 870
7149.33 793
7150.12 741
7150.92 834
7151.72 814
7152.52 811
7153.32 827
7154.11 912
7154.91 845
7155.71 876
7156.51 862
7157.31 984
7158.11 980
7158.90 1019
7159.70 993
7160.50 890
7161.30 851
7162.10 922
7162.90 939
7163.70 856
7164.50 841
7165.29 743
7166.09 855
7166.89 827
7167.69 797
7168.49 782
7169.29 745
7170.09 819
7170.89 761
7171.69 840
7172.49 836
7173.29 840
7174.08 782
7174.88 819
7175.68 748
7176.48 771
7177.28 828
7178.08 782
7178.88 795
7179.68 734
7180.48 792
7181.28 860
7182.08 808
7182.88 810
7183.68 734
7184.48 733
7185.28 755
7186.08 780
7186.88 782
7187.68 745
7188.48 779
7189.28 880
7190.08 770
7190.88 733
7191.68 738
7192.48 697
7193.28 771
7194.08 758
7194.88 756
7195.68 716
7196.48 763
7197.28 713
7198.09 796
7198.89 723
7199.69 762
7200.49 810
7201.29 783
7202.09 753
7202.89 671
7203.69 632
7204.49 711
7205.29 736
7206.09 708
7206.90 725
7207.70 688
7208.50 658
7209.30 667
7210.10 650
7210.90 696
7211.70 657
7212.51 705
7213.31 794
7214.11 706
7214.91 733
7215.71 752
7216.51 770
7217.32 710
7218.12 782
7218.92 798
7219.72 780
7220.52 768
7221.32 740
7222.13 727
7222.93 682
7223.73 686
7224.53 647
7225.34 770
7226.14 757
7226.94 718
7227.74 714
7228.54 830
7229.35 802
7230.15 718
7230.95 774
7231.75 785
7232.56 748
7233.36 807
7234.16 845
7234.96 741
7235.77 751
7236.57 758
7237.37 787
7238.18 684
7238.98 740
7239.78 761
7240.59 759
7241.39 641
7242.19 641
7242.99 673
7243.80 732
7244.60 776
7245.40 788
7246.21 758
7247.01 704
7247.81 782
7248.62 721
7249.42 669
7250.23 706
7251.03 745
7251.83 747
7252.64 752
7253.44 708
7254.24 768
7255.05 753
7255.85 777
7256.66 720
7257.46 752
7258.26 772
7259.07 779
7259.87 744
7260.68 832
7261.48 770
7262.28 836
7263.09 827
7263.89 838
7264.70 746
7265.50 797
7266.31 811
7267.11 788
7267.92 760
7268.72 799
7269.52 813
7270.33 753
7271.13 737
7271.94 800
7272.74 844
7273.55 805
7274.35 801
7275.16 781
7275.96 777
7276.77 837
7277.57 865
7278.38 845
7279.18 805
7279.99 722
7280.79 921
7281.60 904
7282.41 985
7283.21 1228
7284.02 1294
7284.82 1399
7285.63 1431
7286.43 1438
7287.24 1462
7288.04 1374
7288.85 1270
7289.66 1121
7290.46 1099
7291.27 1039
7292.07 931
7292.88 957
7293.68 902
7294.49 888
7295.30 965
7296.10 954
7296.91 892
7297.72 822
7298.52 873
7299.33 891
7300.13 887
7300.94 886
7301.75 857
7302.55 885
7303.36 939
7304.17 860
7304.97 854
7305.78 899
7306.59 866
7307.39 830
7308.20 917
7309.01 1020
7309.81 938
7310.62 969
7311.43 1006
7312.24 963
7313.04 955
7313.85 1055
7314.66 1052
7315.46 1188
7316.27 1175
7317.08 1331
7317.89 1641
7318.69 1625
7319.50 1744
7320.31 1854
7321.12 1957
7321.92 1718
7322.73 1636
7323.54 1481
7324.35 1296
7325.15 1292
7325.96 1276
7326.77 1073
7327.58 1114
7328.38 1111
7329.19 1106
7330.00 991
7330.81 1061
7331.62 1050
7332.43 994
7333.23 931
7334.04 1007
7334.85 980
7335.66 878
7336.47 946
7337.27 934
7338.08 906
7338.89 913
7339.70 969
7340.51 870
7341.32 896
7342.13 800
7342.93 807
7343.74 870
7344.55 809
7345.36 839
7346.17 822
7346.98 794
7347.79 761
7348.60 710
7349.41 770
7350.22 731
7351.02 734
7351.83 742
7352.64 792
7353.45 833
7354.26 785
7355.07 746
7355.88 727
7356.69 695
7357.50 727
7358.31 706
7359.12 715
7359.93 655
7360.74 739
7361.55 748
7362.36 704
7363.17 670
7363.98 730
7364.79 716
7365.60 659
7366.41 712
7367.22 739
7368.03 714
7368.84 707
7369.65 761
7370.46 670
7371.27 735
7372.08 737
7372.89 603
7373.70 620
7374.51 739
7375.32 761
7376.13 736
7376.94 769
7377.75 738
7378.56 677
7379.37 662
7380.18 695
7380.99 789
7381.81 822
7382.62 824
7383.43 789
7384.24 694
7385.05 703
7385.86 764
7386.67 759
7387.48 754
7388.29 697
7389.11 714
7389.92 694
7390.73 755
7391.54 703
7392.35 703
7393.16 659
7393.97 676
7394.79 715
7395.60 653
7396.41 665
7397.22 634
7398.03 692
7398.84 712
7399.66 720
7400.47 713
7401.28 622
7402.09 567
7402.90 674
7403.72 714
7404.53 693
7405.34 700
7406.15 613
7406.96 661
7407.78 744
7408.59 628
7409.40 614
7410.21 649
7411.03 680
7411.84 658
7412.65 609
7413.46 650
7414.28 684
7415.09 645
7415.90 672
7416.71 629
7417.53 627
7418.34 630
7419.15 546
7419.97 654
7420.78 617
7421.59 615
7422.41 634
7423.22 651
7424.03 688
7424.84 575
7425.66 669
7426.47 708
7427.28 673
7428.10 659
7428.91 641
7429.72 725
7430.54 727
7431.35 658
7432.17 659
7432.98 670
7433.79 679
7434.61 700
7435.42 723
7436.23 767
7437.05 727
7437.86 690
7438.68 713
7439.49 696
7440.30 640
7441.12 663
7441.93 733
7442.75 717
7443.56 628
7444.38 649
7445.19 655
7446.00 663
7446.82 700
7447.63 640
7448.45 633
7449.26 613
7450.08 587
7450.89 620
7451.71 599
7452.52 553
7453.34 621
7454.15 688
7454.97 676
7455.78 670
7456.60 639
7457.41 638
7458.23 650
7459.04 662
7459.86 698
7460.67 735
7461.49 663
7462.30 771
7463.12 717
7463.93 714
7464.75 739
7465.56 708
7466.38 736
7467.19 731
7468.01 765
7468.82 683
7469.64 711
7470.46 625
7471.27 634
7472.09 617
7472.90 690
7473.72 658
7474.54 664
7475.35 691
7476.17 801
7476.98 694
7477.80 740
7478.62 675
7479.43 685
7480.25 693
7481.06 652
7481.88 675
7482.70 683
7483.51 747
7484.33 723
7485.15 714
7485.96 628
7486.78 637
7487.60 693
7488.41 685
7489.23 597
7490.05 613
7490.86 583
7491.68 560
7492.50 631
7493.31 715
7494.13 706
7494.95 573
7495.77 587
7496.58 588
7497.40 595
7498.22 590
7499.03 577
7499.85 551
7500.67 571
7501.49 642
7502.30 609
7503.12 572
7503.94 585
7504.76 653
7505.57 607
7506.39 639
7507.21 583
7508.03 671
7508.85 709
7509.66 654
7510.48 634
7511.30 635
7512.12 603
7512.94 571
7513.75 591
7514.57 605
7515.39 616
7516.21 610
7517.03 575
7517.84 574
7518.66 599
7519.48 621
7520.30 587
7521.12 559
7521.94 549
7522.76 512
7523.57 558
7524.39 540
7525.21 579
7526.03 569
7526.85 586
7527.67 637
7528.49 505
7529.31 574
7530.12 648
7530.94 613
7531.76 549
7532.58 555
7533.40 620
7534.22 630
7535.04 571
7535.86 550
7536.68 518
7537.50 641
7538.32 617
7539.14 606
7539.96 572
7540.78 579
7541.59 594
7542.41 675
7543.23 656
7544.05 583
7544.87 539
7545.69 541
7546.51 594
7547.33 612
7548.15 634
7548.97 575
7549.79 498
7550.61 570
7551.43 619
7552.25 580
7553.07 473
7553.89 581
7554.71 501
7555.53 614
7556.36 618
7557.18 652
7558.00 709
7558.82 651
7559.64 660
7560.46 656
7561.28 604
7562.10 603
7562.92 565
7563.74 552
7564.56 599
7565.38 551
7566.20 525
7567.02 623
7567.85 680
7568.67 630
7569.49 515
7570.31 624
7571.13 638
7571.95 555
7572.77 604
7573.59 568
7574.42 545
7575.24 540
7576.06 616
7576.88 587
7577.70 603
7578.52 622
7579.34 630
7580.17 658
7580.99 630
7581.81 611
7582.63 667
7583.45 633
7584.28 571
7585.10 627
7585.92 752
7586.74 680
7587.56 740
7588.39 720
7589.21 771
7590.03 780
7590.85 711
7591.67 705
7592.50 764
7593.32 751
7594.14 722
7594.96 745
7595.79 697
7596.61 759
7597.43 822
7598.26 767
7599.08 646
7599.90 742
7600.72 803
7601.55 837
7602.37 790
7603.19 792
7604.02 761
7604.84 807
7605.66 854
7606.48 846
7607.31 921
7608.13 851
7608.95 896
7609.78 917
7610.60 881
7611.42 788
7612.25 841
7613.07 877
7613.89 744
7614.72 813
7615.54 836
7616.37 864
7617.19 911
7618.01 1025
7618.84 970
7619.66 971
7620.48 951
7621.31 1056
7622.13 948
7622.96 941
7623.78 891
7624.60 863
7625.43 797
7626.25 888
7627.08 887
7627.90 871
7628.73 840
7629.55 899
7630.37 912
7631.20 971
7632.02 939
7632.85 1022
7633.67 1017
7634.50 902
7635.32 919
7636.15 837
7636.97 873
7637.80 823
7638.62 736
7639.45 747
7640.27 732
7641.10 704
7641.92 596
7642.75 558
7643.57 673
7644.40 634
7645.22 649
7646.05 651
7646.87 642
7647.70 637
7648.52 586
7649.35 643
7650.17 657
7651.00 604
7651.83 576
7652.65 564
7653.48 555
7654.30 642
7655.13 596
7655.95 592
7656.78 639
7657.61 596
7658.43 587
7659.26 587
7660.08 621
7660.91 603
7661.74 600
7662.56 589
7663.39 535
7664.21 655
7665.04 580
7665.87 514
7666.69 590
7667.52 614
7668.35 568
7669.17 536
7670.00 564
7670.83 551
7671.65 533
7672.48 580
7673.31 542
7674.13 506
7674.96 507
7675.79 598
7676.61 558
7677.44 576
7678.27 626
7679.09 603
7679.92 550
7680.75 550
7681.58 538
7682.40 541
7683.23 594
7684.06 672
7684.89 642
7685.71 658
7686.54 663
7687.37 595
7688.19 585
7689.02 631
7689.85 614
7690.68 615
7691.51 640
7692.33 536
7693.16 570
7693.99 572
7694.82 534
7695.64 522
7696.47 594
7697.30 617
7698.13 608
7698.96 498
7699.79 632
7700.61 614
7701.44 621
7702.27 591
7703.10 568
7703.93 534
7704.76 656
7705.58 598
7706.41 557
7707.24 555
7708.07 585
7708.90 577
7709.73 572
7710.56 519
7711.38 557
7712.21 561
7713.04 511
7713.87 511
7714.70 526
7715.53 525
7716.36 572
7717.19 507
7718.02 569
7718.85 493
7719.67 508
7720.50 461
7721.33 545
7722.16 548
7722.99 530
7723.82 504
7724.65 513
7725.48 581
7726.31 563
7727.14 539
7727.97 574
7728.80 513
7729.63 536
7730.46 543
7731.29 506
7732.12 483
7732.95 478
7733.78 460
7734.61 556
7735.44 555
7736.27 547
7737.10 515
7737.93 565
7738.76 543
7739.59 607
7740.42 552
7741.25 567
7742.08 572
7742.91 521
7743.74 577
7744.57 520
7745.40 561
7746.23 587
7747.06 530
7747.90 546
7748.73 582
7749.56 491
7750.39 500
7751.22 576
7752.05 587
7752.88 551
7753.71 556
7754.54 533
7755.37 549
7756.21 574
7757.04 506
7757.87 558
7758.70 577
7759.53 557
7760.36 568
7761.19 563
7762.03 562
7762.86 495
7763.69 435
7764.52 484
7765.35 521
7766.18 511
7767.02 552
7767.85 599
7768.68 589
7769.51 616
7770.34 620
7771.18 576
7772.01 540
7772.84 575
7773.67 598
7774.50 534
7775.34 586
7776.17 584
7777.00 528
7777.83 502
7778.67 548
7779.50 599
7780.33 530
7781.16 615
7782.00 547
7782.83 566
7783.66 555
7784.49 507
7785.33 554
7786.16 518
7786.99 572
7787.82 583
7788.66 561
7789.49 621
7790.32 574
7791.16 522
7791.99 557
7792.82 602
7793.66 615
7794.49 599
7795.32 564
7796.16 551
7796.99 585
7797.82 626
7798.66 628
7799.49 637
7800.32 657
7801.16 719
7801.99 609
7802.82 647
7803.66 616
7804.49 663
7805.33 710
7806.16 702
7806.99 669
7807.83 749
7808.66 645
7809.50 706
7810.33 750
7811.16 672
7812.00 698
7812.83 708
7813.67 745
7814.50 892
7815.34 898
7816.17 880
7817.00 922
7817.84 876
7818.67 973
7819.51 892
7820.34 820
7821.18 835
7822.01 903
7822.85 822
7823.68 797
7824.52 779
7825.35 926
7826.19 1027
7827.02 1036
7827.86 1043
7828.69 1000
7829.53 961
7830.36 901
7831.20 966
7832.03 966
7832.87 988
7833.70 938
7834.54 963
7835.37 990
7836.21 998
7837.04 947
7837.88 880
7838.72 876
7839.55 830
7840.39 848
7841.22 854
7842.06 750
7842.89 749
7843.73 722
7844.57 687
7845.40 707
7846.24 781
7847.07 738
7847.91 757
7848.75 739
7849.58 710
7850.42 737
7851.26 674
7852.09 762
7852.93 692
7853.77 665
7854.60 754
7855.44 721
7856.27 736
7857.11 763
7857.95 796
7858.78 817
7859.62 881
7860.46 856
7861.29 927
7862.13 938
7862.97 940
7863.81 805
7864.64 754
7865.48 774
7866.32 734
7867.15 766
7867.99 695
7868.83 677
7869.67 849
7870.50 839
7871.34 890
7872.18 846
7873.02 874
7873.85 858
7874.69 906
7875.53 955
7876.37 1035
7877.20 1048
7878.04 1050
7878.88 1088
7879.72 1179
7880.55 1184
7881.39 1150
7882.23 1031
7883.07 1012
7883.91 993
7884.74 986
7885.58 978
7886.42 883
7887.26 853
7888.10 948
7888.94 913
7889.77 901
7890.61 899
7891.45 816
7892.29 860
7893.13 862
7893.97 868
7894.80 870
7895.64 839
7896.48 864
7897.32 807
7898.16 713
7899.00 803
7899.84 805
7900.68 724
7901.52 796
7902.35 753
7903.19 696
7904.03 622
7904.87 626
7905.71 721
7906.55 659
7907.39 709
7908.23 708
7909.07 635
7909.91 633
7910.75 630
7911.59 642
7912.43 661
7913.27 717
7914.11 735
7914.94 678
7915.78 686
7916.62 629
7917.46 686
7918.30 721
7919.14 825
7919.98 825
7920.82 818
7921.66 759
7922.50 671
7923.34 656
7924.18 706
7925.02 668
7925.87 615
7926.71 663
7927.55 623
7928.39 640
7929.23 618
7930.07 706
7930.91 647
7931.75 650
7932.59 622
7933.43 676
7934.27 680
7935.11 656
7935.95 697
7936.79 589
7937.63 664
7938.47 561
7939.32 609
7940.16 720
7941.00 662
7941.84 583
7942.68 611
7943.52 648
7944.36 659
7945.20 790
7946.04 734
7946.89 638
7947.73 629
7948.57 704
7949.41 746
7950.25 677
7951.09 698
7951.94 696
7952.78 701
7953.62 710
7954.46 762
7955.30 833
7956.14 820
7956.99 738
7957.83 793
7958.67 735
7959.51 734
7960.35 786
7961.20 864
7962.04 742
7962.88 771
7963.72 702
7964.57 749
7965.41 772
7966.25 836
7967.09 858
7967.94 862
7968.78 990
7969.62 1064
7970.46 957
7971.31 869
7972.15 837
7972.99 797
7973.83 799
7974.68 715
7975.52 712
7976.36 715
7977.21 660
7978.05 688
7978.89 653
7979.74 600
7980.58 568
7981.42 565
7982.26 669
7983.11 664
7983.95 604
7984.79 635
7985.64 702
7986.48 678
7987.33 607
7988.17 610
7989.01 593
7989.86 672
7990.70 574
7991.54 594
7992.39 654
7993.23 560
7994.08 585
7994.92 555
7995.76 610
7996.61 544
7997.45 604
7998.30 534
7999.14 502
7999.98 526
8000.83 531
8001.67 549
8002.52 537
8003.36 540
8004.21 526
8005.05 525
8005.89 559
8006.74 517
8007.58 529
8008.43 515
8009.27 542
8010.12 527
8010.96 464
8011.81 572
8012.65 540
8013.50 490
8014.34 499
8015.19 543
8016.03 521
8016.88 496
8017.72 514
8018.57 513
8019.41 495
8020.26 524
8021.10 527
8021.95 506
8022.79 498
8023.64 531
8024.48 528
8025.33 532
8026.18 555
8027.02 505
8027.87 502
8028.71 460
8029.56 468
8030.40 459
8031.25 485
8032.10 506
8032.94 523
8033.79 558
8034.63 522
8035.48 512
8036.33 436
8037.17 482
8038.02 499
8038.86 499
8039.71 531
8040.56 500
8041.40 512
8042.25 508
8043.10 543
8043.94 554
8044.79 541
8045.64 478
8046.48 493
8047.33 526
8048.18 495
8049.02 512
8049.87 503
8050.72 471
8051.56 529
8052.41 489
8053.26 495
8054.10 533
8054.95 471
8055.80 516
8056.65 550
8057.49 453
8058.34 509
8059.19 503
8060.04 476
8060.88 465
8061.73 488
8062.58 537
8063.43 470
8064.27 446
8065.12 485
8065.97 510
8066.82 485
8067.66 505
8068.51 514
8069.36 489
8070.21 426
8071.06 524
8071.90 480
8072.75 482
8073.60 504
8074.45 479
8075.30 506
8076.14 525
8076.99 518
8077.84 480
8078.69 468
8079.54 518
8080.39 495
8081.23 453
8082.08 452
8082.93 489
8083.78 502
8084.63 486
8085.48 436
8086.33 481
8087.17 516
8088.02 467
8088.87 484
8089.72 439
8090.57 476
8091.42 481
8092.27 495
8093.12 474
8093.97 514
8094.82 444
8095.67 445
8096.51 495
8097.36 468
8098.21 475
8099.06 469
8099.91 432
8100.76 462
8101.61 495
8102.46 453
8103.31 515
8104.16 521
8105.01 477
8105.86 427
8106.71 468
8107.56 449
8108.41 465
8109.26 424
8110.11 476
8110.96 438
8111.81 503
8112.66 427
8113.51 427
8114.36 457
8115.21 414
8116.06 454
8116.91 490
8117.76 479
8118.61 530
8119.46 445
8120.31 513
8121.16 468
8122.01 465
8122.86 495
8123.72 446
8124.57 547
8125.42 467
8126.27 523
8127.12 484
8127.97 475
8128.82 465
8129.67 491
8130.52 469
8131.37 511
8132.22 511
8133.08 487
8133.93 507
8134.78 493
8135.63 504
8136.48 506
8137.33 481
8138.18 523
8139.04 538
8139.89 606
8140.74 572
8141.59 481
8142.44 510
8143.29 523
8144.15 539
8145.00 564
8145.85 602
8146.70 594
8147.55 580
8148.41 532
8149.26 540
8150.11 551
8150.96 588
8151.81 579
8152.67 597
8153.52 639
8154.37 653
8155.22 670
8156.08 749
8156.93 731
8157.78 799
8158.63 741
8159.49 716
8160.34 598
8161.19 592
8162.04 571
8162.90 519
8163.75 530
8164.60 479
8165.45 529
8166.31 471
8167.16 454
8168.01 479
8168.87 524
8169.72 499
8170.57 469
8171.43 555
8172.28 453
8173.13 527
8173.99 536
8174.84 473
8175.69 445
8176.55 490
8177.40 499
8178.25 545
8179.11 538
8179.96 513
8180.81 523
8181.67 496
8182.52 476
8183.38 478
8184.23 521
8185.08 515
8185.94 504
8186.79 501
8187.65 534
8188.50 466
8189.35 444
8190.21 437
8191.06 461
8191.92 437
8192.77 451
8193.63 403
8194.48 466
8195.33 509
8196.19 420
8197.04 458
8197.90 494
8198.75 479
8199.61 498
8200.46 465
8201.32 444
8202.17 479
8203.03 457
8203.88 417
8204.74 410
8205.59 444
8206.45 504
8207.30 501
8208.16 494
8209.01 478
8209.87 461
8210.72 398
8211.58 439
8212.43 437
8213.29 404
8214.14 438
8215.00 524
8215.86 552
8216.71 528
8217.57 538
8218.42 508
8219.28 442
8220.13 450
8220.99 487
8221.85 476
8222.70 482
8223.56 456
8224.41 502
8225.27 460
8226.13 440
8226.98 472
8227.84 491
8228.69 497
8229.55 418
8230.41 478
8231.26 432
8232.12 479
8232.98 452
8233.83 483
8234.69 485
8235.54 467
8236.40 438
8237.26 419
8238.11 452
8238.97 492
8239.83 531
8240.69 510
8241.54 451
8242.40 572
8243.26 460
8244.11 458
8244.97 473
8245.83 440
8246.68 481
8247.54 454
8248.40 470
8249.26 462
8250.11 458
8250.97 501
8251.83 453
8252.69 445
8253.54 410
8254.40 470
8255.26 488
8256.12 482
8256.97 494
8257.83 496
8258.69 445
8259.55 441
8260.40 440
8261.26 406
8262.12 449
8262.98 401
8263.84 425
8264.69 541
8265.55 459
8266.41 377
8267.27 415
8268.13 444
8268.99 444
8269.84 477
8270.70 474
8271.56 504
8272.42 436
8273.28 472
8274.14 461
8275.00 456
8275.85 456
8276.71 479
8277.57 451
8278.43 505
8279.29 484
8280.15 427
8281.01 431
8281.87 416
8282.72 481
8283.58 444
8284.44 473
8285.30 503
8286.16 485
8287.02 489
8287.88 490
8288.74 545
8289.60 532
8290.46 516
8291.32 569
8292.18 540
8293.04 584
8293.90 595
8294.76 606
8295.62 593
8296.47 631
8297.33 567
8298.19 523
8299.05 525
8299.91 563
8300.77 495
8301.63 485
8302.49 520
8303.35 544
8304.21 502
8305.07 523
8305.93 466
8306.80 533
8307.66 548
8308.52 521
8309.38 458
8310.24 467
8311.10 470
8311.96 530
8312.82 572
8313.68 479
8314.54 497
8315.40 466
8316.26 499
8317.12 541
8317.98 452
8318.84 486
8319.70 474
8320.57 547
8321.43 503
8322.29 520
8323.15 459
8324.01 493
8324.87 476
8325.73 480
8326.59 433
8327.46 401
8328.32 474
8329.18 443
8330.04 453
8330.90 429
8331.76 415
8332.62 427
8333.49 461
8334.35 456
8335.21 467
8336.07 455
8336.93 420
8337.79 459
8338.66 414
8339.52 462
8340.38 457
8341.24 433
8342.10 519
8342.97 559
8343.83 480
8344.69 451
8345.55 479
8346.42 491
8347.28 468
8348.14 449
8349.00 472
8349.87 497
8350.73 416
8351.59 450
8352.45 514
8353.32 493
8354.18 444
8355.04 443
8355.90 482
8356.77 447
8357.63 429
8358.49 463
8359.36 480
8360.22 483
8361.08 449
8361.95 428
8362.81 452
8363.67 457
8364.53 448
8365.40 449
8366.26 432
8367.12 518
8367.99 424
8368.85 459
8369.72 449
8370.58 457
8371.44 496
8372.31 519
8373.17 474
8374.03 496
8374.90 481
8375.76 430
8376.63 487
8377.49 506
8378.35 555
8379.22 507
8380.08 483
8380.95 503
8381.81 496
8382.67 493
8383.54 406
8384.40 457
8385.27 535
8386.13 529
8387.00 474
8387.86 479
8388.72 487
8389.59 509
8390.45 473
8391.32 450
8392.18 552
8393.05 450
8393.91 447
8394.78 446
8395.64 447
8396.51 435
8397.37 480
8398.24 529
8399.10 442
8399.97 449
8400.83 468
8401.70 472
8402.56 503
8403.43 424
8404.29 386
8405.16 496
8406.02 477
8406.89 451
8407.75 507
8408.62 459
8409.49 483
8410.35 485
8411.22 447
8412.08 466
8412.95 448
8413.81 473
8414.68 514
8415.55 583
8416.41 507
8417.28 510
8418.14 528
8419.01 525
8419.88 561
8420.74 526
8421.61 553
8422.48 588
8423.34 608
8424.21 593
8425.07 664
8425.94 608
8426.81 591
8427.67 605
8428.54 637
8429.41 619
8430.27 544
8431.14 588
8432.01 646
8432.87 557
8433.74 591
8434.61 585
8435.47 577
8436.34 605
8437.21 586
8438.08 663
8438.94 618
8439.81 650
8440.68 709
8441.54 731
8442.41 797
8443.28 777
8444.15 726
8445.01 788
8445.88 866
8446.75 884
8447.62 859
8448.48 902
8449.35 837
8450.22 781
8451.09 773
8451.95 778
8452.82 681
8453.69 717
8454.56 770
8455.43 832
8456.29 820
8457.16 797
8458.03 843
8458.90 814
8459.77 783
8460.63 797
8461.50 737
8462.37 778
8463.24 766
8464.11 782
8464.98 799
8465.84 820
8466.71 987
8467.58 1001
8468.45 1178
8469.32 1408
8470.19 1741
8471.06 1832
8471.93 1913
8472.79 1946
8473.66 1747
8474.53 1514
8475.40 1390
8476.27 1254
8477.14 1078
8478.01 1013
8478.88 831
8479.75 798
8480.62 823
8481.48 678
8482.35 690
8483.22 622
8484.09 581
8484.96 540
8485.83 524
8486.70 608
8487.57 533
8488.44 573
8489.31 615
8490.18 598
8491.05 535
8491.92 514
8492.79 554
8493.66 606
8494.53 545
8495.40 623
8496.27 572
8497.14 536
8498.01 516
8498.88 652
8499.75 584
8500.62 542
8501.49 575
8502.36 603
8503.23 560
8504.10 539
8504.97 601
8505.84 552
8506.71 549
8507.58 550
8508.45 561
8509.33 652
8510.20 662
8511.07 670
8511.94 610
8512.81 598
8513.68 656
8514.55 632
8515.42 632
8516.29 608
8517.16 626
8518.04 552
8518.91 553
8519.78 591
8520.65 588
8521.52 618
8522.39 607
8523.26 588
8524.13 574
8525.01 634
8525.88 607
8526.75 539
8527.62 565
8528.49 606
8529.36 602
8530.24 609
8531.11 691
8531.98 703
8532.85 627
8533.72 592
8534.60 635
8535.47 601
8536.34 609
8537.21 633
8538.08 678
8538.96 672
8539.83 645
8540.70 641
8541.57 629
8542.45 679
8543.32 647
8544.19 680
8545.06 691
8545.94 739
8546.81 659
8547.68 761
8548.55 720
8549.43 719
8550.30 726
8551.17 806
8552.05 816
8552.92 779
8553.79 831
8554.66 839
8555.54 837
8556.41 895
8557.28 870
8558.16 829
8559.03 810
8559.90 701
8560.78 675
8561.65 692
8562.52 655
8563.40 642
8564.27 653
8565.14 615
8566.02 630
8566.89 590
8567.77 546
8568.64 565
8569.51 554
8570.39 601
8571.26 519
8572.13 576
8573.01 558
8573.88 575
8574.76 538
8575.63 577
8576.50 588
8577.38 593
8578.25 602
8579.13 606
8580.00 635
8580.88 597
8581.75 595
8582.63 590
8583.50 563
8584.37 620
8585.25 584
8586.12 559
8587.00 565
8587.87 557
8588.75 573
8589.62 537
8590.50 577
8591.37 656
8592.25 672
8593.12 610
8594.00 576
8594.87 631
8595.75 618
8596.62 568
8597.50 546
8598.37 557
8599.25 628
8600.12 591
8601.00 581
8601.87 597
8602.75 628
8603.63 599
8604.50 620
8605.38 604
8606.25 621
8607.13 591
8608.00 575
8608.88 567
8609.76 604
8610.63 604
8611.51 669
8612.38 683
8613.26 672
8614.14 674
8615.01 672
8615.89 683
8616.76 725
8617.64 699
8618.52 687
8619.39 675
8620.27 640
8621.15 752
8622.02 792
8622.90 727
8623.78 721
8624.65 663
8625.53 678
8626.41 673
8627.28 702
8628.16 724
8629.04 804
8629.91 826
8630.79 849
8631.67 859
8632.54 813
8633.42 872
8634.30 916
8635.17 888
8636.05 918
8636.93 813
8637.81 948
8638.68 862
8639.56 857
8640.44 889
8641.32 814
8642.19 865
8643.07 944
8643.95 993
8644.83 931
8645.70 985
8646.58 982
8647.46 1005
8648.34 1046
8649.22 1086
8650.09 1081
8650.97 1126
8651.85 1083
8652.73 1064
8653.61 1089
8654.48 1111
8655.36 1127
8656.24 1189
8657.12 1235
8658.00 1232
8658.87 1183
8659.75 1153
8660.63 1256
8661.51 1159
8662.39 1151
8663.27 1115
8664.15 1155
8665.02 1194
8665.90 1184
8666.78 1234
8667.66 1150
8668.54 1243
8669.42 1292
8670.30 1480
8671.18 1577
8672.06 1802
8672.93 1973
8673.81 2164
8674.69 2455
8675.57 2582
8676.45 2612
8677.33 2461
8678.21 2322
8679.09 2036
8679.97 2108
8680.85 1939
8681.73 1766
8682.61 1651
8683.49 1512
8684.37 1456
8685.25 1494
8686.13 1525
8687.01 1639
8687.89 1619
8688.77 1849
8689.65 2108
8690.53 2349
8691.41 3106
8692.29 3711
8693.17 4055
8694.05 4278
8694.93 4319
8695.81 4043
8696.69 3764
8697.57 3202
8698.45 2794
8699.33 2260
8700.21 1986
8701.09 1761
8701.97 1577
8702.85 1369
8703.73 1242
8704.61 1144
8705.49 1097
8706.37 1087
8707.25 963
8708.13 993
8709.01 1040
8709.90 1010
8710.78 933
8711.66 945
8712.54 932
8713.42 842
8714.30 843
8715.18 874
8716.06 822
8716.94 759
8717.83 808
8718.71 772
8719.59 798
8720.47 779
8721.35 888
8722.23 822
8723.11 800
8724.00 815
8724.88 863
8725.76 863
8726.64 826
8727.52 758
8728.41 770
8729.29 788
8730.17 859
8731.05 835
8731.93 779
8732.82 858
8733.70 808
8734.58 849
8735.46 814
8736.34 770
8737.23 793
8738.11 770
8738.99 759
8739.87 746
8740.76 724
8741.64 739
8742.52 740
8743.40 754
8744.29 824
8745.17 733
8746.05 751
8746.94 784
8747.82 758
8748.70 813
8749.58 808
8750.47 796
8751.35 856
8752.23 889
8753.12 837
8754.00 795
8754.88 837
8755.77 877
8756.65 849
8757.53 888
8758.42 947
8759.30 953
8760.18 948
8761.07 1027
8761.95 969
8762.83 949
8763.72 905
8764.60 873
8765.48 910
8766.37 795
8767.25 951
8768.14 966
8769.02 998
8769.90 950
8770.79 945
8771.67 970
8772.56 964
8773.44 962
8774.32 836
8775.21 920
8776.09 808
8776.98 863
8777.86 758
8778.75 788
8779.63 755
8780.52 822
8781.40 797
8782.28 763
8783.17 778
8784.05 738
8784.94 691
8785.82 675
8786.71 771
8787.59 704
8788.48 785
8789.36 703
8790.25 711
8791.13 702
8792.02 705
8792.90 690
8793.79 675
8794.67 686
8795.56 608
8796.44 682
8797.33 716
8798.22 668
8799.10 690
8799.99 706
8800.87 782
8801.76 671
8802.64 714
8803.53 719
8804.41 760
8805.30 833
8806.19 737
8807.07 769
8807.96 799
8808.84 802
8809.73 669
8810.62 669
8811.50 746
8812.39 655
8813.27 666
8814.16 649
8815.05 582
8815.93 679
8816.82 664
8817.71 636
8818.59 568
8819.48 612
8820.36 606
8821.25 612
8822.14 607
8823.02 670
8823.91 618
8824.80 642
8825.68 662
8826.57 565
8827.46 511
8828.35 581
8829.23 596
8830.12 596
8831.01 584
8831.89 515
8832.78 502
8833.67 561
8834.56 596
8835.44 513
8836.33 526
8837.22 556
8838.10 560
8838.99 553
8839.88 514
8840.77 523
8841.65 523
8842.54 532
8843.43 543
8844.32 536
8845.21 570
8846.09 596
8846.98 553
8847.87 502
8848.76 562
8849.65 548
8850.53 534
8851.42 514
8852.31 503
8853.20 486
8854.09 476
8854.97 456
8855.86 542
8856.75 511
8857.64 486
8858.53 514
8859.42 460
8860.30 465
8861.19 459
8862.08 470
8862.97 586
8863.86 513
8864.75 484
8865.64 507
8866.53 501
8867.41 511
8868.30 491
8869.19 418
8870.08 497
8870.97 479
8871.86 495
8872.75 447
8873.64 425
8874.53 415
8875.42 432
8876.31 510
8877.20 439
8878.08 497
8878.97 449
8879.86 406
8880.75 448
8881.64 489
8882.53 489
8883.42 469
8884.31 454
8885.20 424
8886.09 448
8886.98 464
8887.87 428
8888.76 482
8889.65 469
8890.54 493
8891.43 499
8892.32 418
8893.21 439
8894.10 466
8894.99 403
8895.88 429
8896.77 450
8897.66 475
8898.55 459
8899.44 375
8900.33 484
8901.23 450
8902.12 404
8903.01 457
8903.90 419
8904.79 445
8905.68 391
8906.57 411
8907.46 452
8908.35 434
8909.24 412
8910.13 417
8911.02 490
8911.92 404
8912.81 419
8913.70 411
8914.59 442
8915.48 409
8916.37 386
8917.26 435
8918.15 479
8919.05 428
8919.94 463
8920.83 391
8921.72 376
8922.61 461
8923.50 428
8924.40 421
8925.29 357
8926.18 463
8927.07 462
8927.96 378
8928.86 416
8929.75 457
8930.64 467
8931.53 377
8932.42 383
8933.32 401
8934.21 409
8935.10 405
8935.99 351
8936.89 386
8937.78 429
8938.67 392
8939.56 386
8940.46 432
8941.35 449
8942.24 368
8943.13 380
8944.03 383
8944.92 389
8945.81 409
8946.70 502
8947.60 458
8948.49 390
8949.38 372
8950.28 388
8951.17 397
8952.06 393
8952.96 381
8953.85 363
8954.74 398
8955.64 421
8956.53 406
8957.42 379
8958.32 370
8959.21 418
8960.10 421
8961.00 445
8961.89 445
8962.78 405
8963.68 366
8964.57 417
8965.46 442
8966.36 462
8967.25 411
8968.15 472
8969.04 474
8969.93 406
8970.83 414
8971.72 406
8972.62 457
8973.51 444
8974.41 465
8975.30 409
8976.19 446
8977.09 459
8977.98 475
8978.88 436
8979.77 454
8980.67 436
8981.56 421
8982.46 453
8983.35 475
8984.25 468
8985.14 436
8986.03 423
8986.93 389
8987.82 373
8988.72 373
8989.61 390
8990.51 435
8991.40 389
8992.30 430
8993.19 367
8994.09 359
8994.99 397
8995.88 465
8996.78 423
8997.67 402
8998.57 436
8999.46 451
9000.36 434
9001.25 386
9002.15 375
9003.04 378
9003.94 375
9004.84 358
9005.73 345
9006.63 388
9007.52 451
9008.42 467
9009.32 401
9010.21 350
9011.11 428
9012.00 376
9012.90 383
9013.80 385
9014.69 394
9015.59 346
9016.49 417
9017.38 395
9018.28 377
9019.17 368
9020.07 389
9020.97 434
9021.86 403
9022.76 401
9023.66 424
9024.55 435
9025.45 458
9026.35 398
9027.25 408
9028.14 386
9029.04 369
9029.94 349
9030.83 412
9031.73 374
9032.63 418
9033.52 442
9034.42 419
9035.32 356
9036.22 368
9037.11 412
9038.01 376
9038.91 370
9039.81 354
9040.70 346
9041.60 386
9042.50 408
9043.40 405
9044.29 339
9045.19 378
9046.09 399
9046.99 404
9047.89 387
9048.78 399
9049.68 401
9050.58 437
9051.48 452
9052.38 404
9053.27 392
9054.17 406
9055.07 405
9055.97 409
9056.87 359
9057.77 352
9058.66 366
9059.56 397
9060.46 400
9061.36 412
9062.26 370
9063.16 414
9064.06 356
9064.95 370
9065.85 430
9066.75 446
9067.65 468
9068.55 434
9069.45 413
9070.35 407
9071.25 433
9072.15 388
9073.05 411
9073.94 402
9074.84 417
9075.74 394
9076.64 388
9077.54 395
9078.44 386
9079.34 443
9080.24 367
9081.14 388
9082.04 389
9082.94 405
9083.84 396
9084.74 392
9085.64 380
9086.54 385
9087.44 381
9088.34 449
9089.24 433
9090.14 433
9091.04 399
9091.94 416
9092.84 472
9093.74 443
9094.64 375
9095.54 412
9096.44 443
9097.34 417
9098.24 416
9099.14 420
9100.04 385
9100.94 367
9101.84 418
9102.74 353
9103.64 375
9104.54 395
9105.44 425
9106.35 393
9107.25 397
9108.15 381
9109.05 372
9109.95 417
9110.85 412
9111.75 425
9112.65 344
9113.55 342
9114.46 415
9115.36 385
9116.26 385
9117.16 326
9118.06 335
9118.96 334
9119.86 352
9120.76 382
9121.67 408
9122.57 412
9123.47 392
9124.37 329
9125.27 359
9126.17 324
9127.08 323
9127.98 392
9128.88 391
9129.78 353
9130.68 380
9131.59 331
9132.49 379
9133.39 369
9134.29 360
9135.20 364
9136.10 360
9137.00 376
9137.90 407
9138.80 332
9139.71 339
9140.61 363
9141.51 327
9142.41 368
9143.32 347
9144.22 328
9145.12 348
9146.03 328
9146.93 336
9147.83 402
9148.73 440
9149.64 395
9150.54 392
9151.44 399
9152.35 390
9153.25 338
9154.15 317
9155.06 342
9155.96 298
9156.86 329
9157.77 363
9158.67 382
9159.57 371
9160.48 369
9161.38 362
9162.28 410
9163.19 356
9164.09 411
9164.99 335
9165.90 345
9166.80 351
9167.71 330
9168.61 395
9169.51 360
9170.42 379
9171.32 379
9172.23 371
9173.13 355
9174.03 396
9174.94 379
9175.84 354
9176.75 312
9177.65 349
9178.56 348
9179.46 293
9180.36 327
9181.27 337
9182.17 343
9183.08 358
9183.98 364
9184.89 358
9185.79 371
9186.70 357
9187.60 363
9188.51 336
9189.41 364
9190.32 357
9191.22 360
9192.13 395
9193.03 374
9193.94 366
9194.84 379
9195.75 345
9196.65 372
9197.56 406
9198.46 433
9199.37 428
9200.27 454
9201.18 479
9202.09 411
9202.99 388
9203.90 395
9204.80 412
9205.71 442
9206.61 326
9207.52 387
9208.43 367
9209.33 386
9210.24 379
9211.14 331
9212.05 355
9212.96 348
9213.86 368
9214.77 377
9215.67 400
9216.58 376
9217.49 327
9218.39 340
9219.30 347
9220.21 321
9221.11 322
9222.02 352
9222.93 374
9223.83 342
9224.74 379
9225.65 347
9226.55 378
9227.46 401
9228.37 379
9229.27 371
9230.18 393
9231.09 360
9231.99 358
9232.90 289
9233.81 310
9234.71 368
9235.62 403
9236.53 381
9237.44 360
9238.34 367
9239.25 369
9240.16 354
9241.07 343
9241.97 292
9242.88 336
9243.79 391
9244.70 360
9245.60 382
9246.51 398
9247.42 386
9248.33 363
9249.24 349
9250.14 328
9251.05 339
9251.96 372
9252.87 363
9253.78 325
9254.68 321
9255.59 302
9256.50 340
9257.41 342
9258.32 324
9259.22 298
9260.13 356
9261.04 331
9261.95 387
9262.86 327
9263.77 329
9264.68 323
9265.58 340
9266.49 308
9267.40 330
9268.31 341
9269.22 358
9270.13 332
9271.04 314
9271.95 350
9272.86 362
9273.76 386
9274.67 348
9275.58 345
9276.49 315
9277.40 329
9278.31 342
9279.22 348
9280.13 376
9281.04 353
9281.95 320
9282.86 319
9283.77 296
9284.68 340
9285.59 351
9286.50 378
9287.41 341
9288.32 344
9289.23 419
9290.14 388
9291.05 350
9291.96 358
9292.87 301
9293.78 364
9294.69 384
9295.60 371
9296.51 371
9297.42 354
9298.33 335
9299.24 305
9300.15 321
9301.06 336
9301.97 422
9302.88 431
9303.79 379
9304.70 387
9305.61 438
9306.52 409
9307.43 401
9308.34 370
9309.25 350
9310.16 402
9311.08 413
9311.99 475
9312.90 418
9313.81 383
9314.72 435
9315.63 411
9316.54 387
9317.45 361
9318.36 413
9319.28 398
9320.19 333
9321.10 348
9322.01 376
9322.92 405
9323.83 351
9324.74 389
9325.66 402
9326.57 391
9327.48 413
9328.39 390
9329.30 343
9330.21 345
9331.13 389
9332.04 356
9332.95 373
9333.86 378
9334.77 363
9335.69 374
9336.60 340
9337.51 333
9338.42 320
9339.34 356
9340.25 328
9341.16 379
9342.07 361
9342.98 349
9343.90 407
9344.81 361
9345.72 409
9346.64 420
9347.55 376
9348.46 328
9349.37 331
9350.29 390
9351.20 376
9352.11 363
9353.03 365
9353.94 387
9354.85 401
9355.76 342
9356.68 349
9357.59 364
9358.50 358
9359.42 400
9360.33 359
9361.24 357
9362.16 369
9363.07 402
9363.98 371
9364.90 368
9365.81 336
9366.72 368
9367.64 400
9368.55 298
9369.47 308
9370.38 388
9371.29 370
9372.21 323
9373.12 336
9374.04 345
9374.95 333
9375.86 335
9376.78 381
9377.69 354
9378.61 395
9379.52 401
9380.43 395
9381.35 381
9382.26 410
9383.18 360
9384.09 374
9385.01 297
9385.92 325
9386.84 344
9387.75 348
9388.67 369
9389.58 358
9390.49 353
9391.41 389
9392.32 374
9393.24 400
9394.15 354
9395.07 403
9395.98 383
9396.90 361
9397.81 417
9398.73 385
9399.65 353
9400.56 401
9401.48 356
9402.39 367
9403.31 344
9404.22 324
9405.14 335
9406.05 320
9406.97 362
9407.88 359
9408.80 358
9409.72 358
9410.63 416
9411.55 402
9412.46 410
9413.38 380
9414.30 335
9415.21 331
9416.13 373
9417.04 388
9417.96 337
9418.88 344
9419.79 320
9420.71 417
9421.62 366
9422.54 331
9423.46 380
9424.37 342
9425.29 373
9426.21 363
9427.12 372
9428.04 369
9428.96 374
9429.87 354
9430.79 407
9431.71 350
9432.62 356
9433.54 338
9434.46 339
9435.37 362
9436.29 394
9437.21 390
9438.13 399
9439.04 410
9439.96 370
9440.88 368
9441.79 361
9442.71 376
9443.63 389
9444.55 356
9445.46 337
9446.38 361
9447.30 413
9448.22 381
9449.13 427
9450.05 480
9450.97 438
9451.89 438
9452.81 505
9453.72 513
9454.64 510
9455.56 520
9456.48 496
9457.40 477
9458.31 400
9459.23 492
9460.15 470
9461.07 431
9461.99 373
9462.90 379
9463.82 389
9464.74 403
9465.66 430
9466.58 454
9467.50 380
9468.42 449
9469.33 410
9470.25 436
9471.17 425
9472.09 425
9473.01 448
9473.93 428
9474.85 409
9475.77 428
9476.68 390
9477.60 410
9478.52 435
9479.44 451
9480.36 461
9481.28 433
9482.20 425
9483.12 420
9484.04 421
9484.96 365
9485.88 397
9486.80 431
9487.72 456
9488.64 408
9489.56 378
9490.48 363
9491.39 372
9492.31 381
9493.23 403
9494.15 461
9495.07 468
9495.99 415
9496.91 397
9497.83 446
9498.75 350
9499.67 383
9500.59 472
9501.51 482
9502.43 430
9503.36 385
9504.28 389
9505.20 418
9506.12 386
9507.04 424
9507.96 432
9508.88 417
9509.80 380
9510.72 382
9511.64 430
9512.56 467
9513.48 480
9514.40 395
9515.32 415
9516.24 418
9517.16 410
9518.09 465
9519.01 450
9519.93 427
9520.85 482
9521.77 458
9522.69 432
9523.61 442
9524.53 446
9525.46 501
9526.38 460
9527.30 419
9528.22 484
9529.14 482
9530.06 535
9530.98 554
9531.91 539
9532.83 664
9533.75 623
9534.67 617
9535.59 684
9536.52 589
9537.44 556
9538.36 602
9539.28 580
9540.20 529
9541.13 535
9542.05 546
9542.97 495
9543.89 438
9544.81 506
9545.74 535
9546.66 480
9547.58 510
9548.50 465
9549.43 446
9550.35 488
9551.27 445
9552.19 514
9553.12 485
9554.04 493
9554.96 449
9555.89 465
9556.81 505
9557.73 453
9558.65 502
9559.58 522
9560.50 537
9561.42 523
9562.35 544
9563.27 538
9564.19 544
9565.12 545
9566.04 500
9566.96 466
9567.89 513
9568.81 489
9569.73 478
9570.66 515
9571.58 498
9572.50 491
9573.43 448
9574.35 496
9575.28 469
9576.20 497
9577.12 481
9578.05 478
9578.97 502
9579.89 484
9580.82 487
9581.74 534
9582.67 519
9583.59 500
9584.52 510
9585.44 488
9586.36 508
9587.29 535
9588.21 533
9589.14 573
9590.06 558
9590.99 494
9591.91 472
9592.84 570
9593.76 532
9594.68 486
9595.61 550
9596.53 538
9597.46 530
9598.38 579
9599.31 601
9600.23 587
9601.16 505
9602.08 572
9603.01 575
9603.93 614
9604.86 609
9605.78 609
9606.71 581
9607.64 608
9608.56 577
9609.49 577
9610.41 643
9611.34 662
9612.26 627
9613.19 635
9614.11 602
9615.04 628
9615.97 627
9616.89 632
9617.82 688
9618.74 632
9619.67 604
9620.59 646
9621.52 640
9622.45 698
9623.37 663
9624.30 734
9625.22 683
9626.15 684
9627.08 650
9628.00 709
9628.93 684
9629.86 659
9630.78 651
9631.71 699
9632.64 719
9633.56 740
9634.49 774
9635.42 725
9636.34 755
9637.27 756
9638.20 721
9639.12 808
9640.05 771
9640.98 784
9641.90 715
9642.83 759
9643.76 788
9644.69 860
9645.61 863
9646.54 867
9647.47 856
9648.39 892
9649.32 876
9650.25 918
9651.18 919
9652.10 953
9653.03 996
9653.96 1015
9654.89 977
9655.81 975
9656.74 1031
9657.67 972
9658.60 928
9659.53 1028
9660.45 951
9661.38 974
9662.31 926
9663.24 991
9664.16 996
9665.09 1016
9666.02 989
9666.95 1061
9667.88 1076
9668.81 1062
9669.73 1080
9670.66 1086
9671.59 1129
9672.52 1174
9673.45 1114
9674.38 1221
9675.31 1315
9676.23 1231
9677.16 1227
9678.09 1191
9679.02 1101
9679.95 1161
9680.88 1193
9681.81 1243
9682.74 1321
9683.66 1278
9684.59 1248
9685.52 1295
9686.45 1324
9687.38 1363
9688.31 1306
9689.24 1293
9690.17 1282
9691.10 1261
9692.03 1290
9692.96 1351
9693.89 1371
9694.82 1417
9695.75 1589
9696.68 1661
9697.60 1921
9698.53 1981
9699.46 2034
9700.39 2259
9701.32 2285
9702.25 2169
9703.18 2183
9704.11 2065
9705.04 1893
9705.97 1803
9706.90 1634
9707.83 1580
9708.76 1565
9709.69 1573
9710.62 1548
9711.56 1443
9712.49 1514
9713.42 1681
9714.35 1702
9715.28 1729
9716.21 1536
9717.14 1681
9718.07 1626
9719.00 1568
9719.93 1567
9720.86 1496
9721.79 1416
9722.72 1274
9723.65 1192
9724.58 1271
9725.52 1196
9726.45 1163
9727.38 1148
9728.31 1150
9729.24 1139
9730.17 1215
9731.10 1152
9732.03 1206
9732.97 1231
9733.90 1225
9734.83 1200
9735.76 1195
9736.69 1252
9737.62 1130
9738.55 1135
9739.49 1124
9740.42 1042
9741.35 981
9742.28 987
9743.21 969
9744.15 967
9745.08 936
9746.01 996
9746.94 884
9747.87 952
9748.81 886
9749.74 947
9750.67 905
9751.60 887
9752.53 819
9753.47 902
9754.40 920
9755.33 818
9756.26 886
9757.20 933
9758.13 914
9759.06 908
9759.99 854
9760.93 866
9761.86 913
9762.79 912
9763.73 889
9764.66 888
9765.59 843
9766.52 898
9767.46 905
9768.39 876
9769.32 957
9770.26 919
9771.19 864
9772.12 857
9773.06 855
9773.99 809
9774.92 862
9775.86 936
9776.79 951
9777.72 1009
9778.66 944
9779.59 1036
9780.52 1040
9781.46 1034
9782.39 1012
9783.33 1059
9784.26 974
9785.19 970
9786.13 1035
9787.06 980
9787.99 978
9788.93 964
9789.86 886
9790.80 891
9791.73 801
9792.67 852
9793.60 843
9794.53 772
9795.47 794
9796.40 861
9797.34 876
9798.27 939
9799.21 878
9800.14 940
9801.08 906
9802.01 953
9802.94 883
9803.88 835
9804.81 776
9805.75 724
9806.68 768
9807.62 727
9808.55 667
9809.49 741
9810.42 733
9811.36 677
9812.29 714
9813.23 676
9814.16 663
9815.10 642
9816.04 685
9816.97 631
9817.91 651
9818.84 675
9819.78 664
9820.71 640
9821.65 689
9822.58 645
9823.52 635
9824.46 631
9825.39 699
9826.33 666
9827.26 684
9828.20 656
9829.14 582
9830.07 583
9831.01 601
9831.94 586
9832.88 611
9833.82 642
9834.75 665
9835.69 595
9836.62 581
9837.56 696
9838.50 652
9839.43 637
9840.37 623
9841.31 565
9842.24 640
9843.18 629
9844.12 656
9845.05 671
9845.99 676
9846.93 666
9847.86 633
9848.80 608
9849.74 631
9850.67 612
9851.61 646
9852.55 597
9853.49 560
9854.42 591
9855.36 634
9856.30 684
9857.23 634
9858.17 603
9859.11 561
9860.05 657
9860.98 628
9861.92 630
9862.86 598
9863.80 606
9864.73 598
9865.67 615
9866.61 537
9867.55 546
9868.49 577
9869.42 636
9870.36 606
9871.30 572
9872.24 543
9873.18 579
9874.11 623
9875.05 613
9875.99 612
9876.93 539
9877.87 583
9878.81 512
9879.74 552
9880.68 635
9881.62 583
9882.56 577
9883.50 527
9884.44 548
9885.37 592
9886.31 552
9887.25 590
9888.19 545
9889.13 573
9890.07 553
9891.01 491
9891.95 579
9892.89 610
9893.82 552
9894.76 492
9895.70 537
9896.64 515
9897.58 485
9898.52 505
9899.46 565
9900.40 590
9901.34 512
9902.28 461
9903.22 521
9904.16 515
9905.10 534
9906.04 534
9906.98 561
9907.92 584
9908.86 607
9909.80 590
9910.73 579
9911.67 562
9912.61 539
9913.55 539
9914.49 538
9915.43 569
9916.38 509
9917.32 545
9918.26 581
9919.20 621
9920.14 549
9921.08 526
9922.02 578
9922.96 545
9923.90 612
9924.84 712
9925.78 815
9926.72 854
9927.66 847
9928.60 899
9929.54 899
9930.48 942
9931.42 870
9932.36 832
9933.30 741
9934.25 682
9935.19 699
9936.13 604
9937.07 548
9938.01 581
9938.95 535
9939.89 524
9940.83 550
9941.78 565
9942.72 561
9943.66 561
9944.60 526
9945.54 525
9946.48 550
9947.42 538
9948.37 546
9949.31 519
9950.25 507
9951.19 466
9952.13 547
9953.07 542
9954.02 486
9954.96 541
9955.90 601
9956.84 549
9957.78 536
9958.73 515
9959.67 505
9960.61 468
9961.55 486
9962.50 531
9963.44 496
9964.38 478
9965.32 480
9966.27 561
9967.21 493
9968.15 512
9969.09 519
9970.04 530
9970.98 499
9971.92 510
9972.86 512
9973.81 561
9974.75 573
9975.69 527
9976.64 529
9977.58 525
9978.52 456
9979.46 456
9980.41 500
9981.35 520
9982.29 524
9983.24 483
9984.18 468
9985.12 475
9986.07 448
9987.01 518
9987.95 519
9988.90 481
9989.84 461
9990.79 496
9991.73 466
9992.67 511
9993.62 496
9994.56 465
9995.50 408
9996.45 415
9997.39 453
9998.34 479
9999.28 464
10000.22 430
10001.17 460
10002.11 470
10003.06 449
10004.00 480
10004.95 449
10005.89 462
10006.83 389
10007.78 505
10008.72 481
10009.67 447
10010.61 450
10011.56 455
10012.50 483
10013.45 445
10014.39 451
10015.34 465
10016.28 369
10017.23 460
10018.17 443
10019.12 449
10020.06 363
10021.01 414
10021.95 411
10022.90 438
10023.84 470
10024.79 453
10025.73 496
10026.68 423
10027.62 443
10028.57 452
10029.51 474
10030.46 476
10031.40 416
10032.35 414
10033.30 479
10034.24 453
10035.19 405
10036.13 428
10037.08 419
10038.03 399
10038.97 421
10039.92 427
10040.86 426
10041.81 443
10042.76 425
10043.70 408
10044.65 408
10045.59 396
10046.54 390
10047.49 422
10048.43 425
10049.38 400
10050.33 427
10051.27 402
10052.22 389
10053.17 404
10054.11 419
10055.06 429
10056.01 495
10056.95 445
10057.90 419
10058.85 510
10059.79 444
10060.74 498
10061.69 498
10062.63 439
10063.58 448
10064.53 404
10065.48 411
10066.42 405
10067.37 429
10068.32 409
10069.26 388
10070.21 369
10071.16 403
10072.11 421
10073.05 432
10074.00 397
10074.95 376
10075.90 410
10076.84 425
10077.79 396
10078.74 341
10079.69 384
10080.64 391
10081.58 395
10082.53 397
10083.48 382
10084.43 380
10085.38 407
10086.32 466
10087.27 456
10088.22 365
10089.17 382
10090.12 403
10091.07 390
10092.01 405
10092.96 387
10093.91 381
10094.86 356
10095.81 382
10096.76 415
10097.71 435
10098.65 460
10099.60 446
10100.55 384
10101.50 377
10102.45 449
10103.40 428
10104.35 393
10105.30 392
10106.25 400
10107.20 390
10108.14 432
10109.09 395
10110.04 383
10110.99 367
10111.94 344
10112.89 372
10113.84 362
10114.79 360
10115.74 313
10116.69 347
10117.64 383
10118.59 351
10119.54 380
10120.49 403
10121.44 392
10122.39 420
10123.34 383
10124.29 393
10125.24 377
10126.19 403
10127.14 415
10128.09 414
10129.04 335
10129.99 364
10130.94 377
10131.89 394
10132.84 385
10133.79 386
10134.74 392
10135.69 368
10136.64 371
10137.59 357
10138.54 350
10139.49 381
10140.44 370
10141.39 373
10142.34 386
10143.30 352
10144.25 429
10145.20 419
10146.15 419
10147.10 382
10148.05 378
10149.00 422
10149.95 404
10150.90 421
10151.86 390
10152.81 425
10153.76 390
10154.71 412
10155.66 378
10156.61 391
10157.56 383
10158.52 383
10159.47 399
10160.42 417
10161.37 426
10162.32 410
10163.27 432
10164.23 435
10165.18 431
10166.13 421
10167.08 423
10168.03 392
10168.99 415
10169.94 410
10170.89 420
10171.84 428
10172.79 420
10173.75 405
10174.70 400
10175.65 411
10176.60 431
10177.56 430
10178.51 436
10179.46 399
10180.41 391
10181.37 444
10182.32 500
10183.27 482
10184.22 500
10185.18 480
10186.13 468
10187.08 425
10188.04 482
10188.99 492
10189.94 473
10190.89 532
10191.85 540
10192.80 465
10193.75 499
10194.71 521
10195.66 483
10196.61 467
10197.57 425
10198.52 479
10199.47 533
10200.43 538
10201.38 470
10202.34 477
10203.29 523
10204.24 574
10205.20 487
10206.15 579
10207.10 611
10208.06 644
10209.01 579
10209.97 607
10210.92 659
10211.87 622
10212.83 563
10213.78 601
10214.74 597
10215.69 551
10216.64 578
10217.60 509
10218.55 516
10219.51 512
10220.46 481
10221.42 458
10222.37 510
10223.33 522
10224.28 506
10225.24 498
10226.19 435
10227.14 495
10228.10 464
10229.05 467
10230.01 477
10230.96 445
10231.92 418
10232.87 455
10233.83 450
10234.78 494
10235.74 502
10236.70 515
10237.65 496
10238.61 565
10239.56 547
10240.52 490
10241.47 427
10242.43 483
10243.38 464
10244.34 436
10245.29 441
10246.25 424
10247.21 403
10248.16 404
10249.12 391
10250.07 385
10251.03 413
10251.98 412
10252.94 437
10253.90 443
10254.85 419
10255.81 432
10256.76 417
10257.72 354
10258.68 346
10259.63 374
10260.59 394
10261.55 372
10262.50 389
10263.46 367
10264.42 369
10265.37 396
10266.33 377
10267.29 376
10268.24 400
10269.20 383
10270.16 402
10271.11 388
10272.07 368
10273.03 338
10273.98 382
10274.94 404
10275.90 400
10276.85 385
10277.81 328
10278.77 372
10279.73 402
10280.68 381
10281.64 364
10282.60 325
10283.56 330
10284.51 331
10285.47 365
10286.43 340
10287.39 366
10288.34 367
10289.30 366
10290.26 335
10291.22 332
10292.17 366
10293.13 335
10294.09 342
10295.05 335
10296.01 314
10296.96 331
10297.92 370
10298.88 360
10299.84 325
10300.80 317
10301.75 341
10302.71 327
10303.67 342
10304.63 331
10305.59 371
10306.55 369
10307.51 293
10308.46 310
10309.42 333
10310.38 382
10311.34 368
10312.30 349
10313.26 339
10314.22 324
10315.18 347
10316.13 377
10317.09 366
10318.05 351
10319.01 396
10319.97 378
10320.93 390
10321.89 368
10322.85 361
10323.81 363
10324.77 346
10325.73 342
10326.69 362
10327.64 365
10328.60 358
10329.56 375
10330.52 392
10331.48 414
10332.44 346
10333.40 374
10334.36 379
10335.32 329
10336.28 385
10337.24 382
10338.20 352
10339.16 383
10340.12 379
10341.08 373
10342.04 342
10343.00 344
10343.96 329
10344.92 360
10345.88 356
10346.84 375
10347.80 319
10348.76 343
10349.72 329
10350.69 284
10351.65 360
10352.61 365
10353.57 354
10354.53 294
10355.49 307
10356.45 345
10357.41 316
10358.37 378
10359.33 356
10360.29 340
10361.25 312
10362.22 353
10363.18 359
10364.14 368
10365.10 370
10366.06 333
10367.02 353
10367.98 357
10368.94 345
10369.91 326
10370.87 312
10371.83 309
10372.79 338
10373.75 330
10374.71 315
10375.67 309
10376.64 317
10377.60 351
10378.56 317
10379.52 322
10380.48 346
10381.45 314
10382.41 365
10383.37 338
10384.33 305
10385.29 304
10386.26 316
10387.22 306
10388.18 355
10389.14 368
10390.11 323
10391.07 321
10392.03 294
10392.99 289
10393.96 272
10394.92 317
10395.88 292
10396.84 272
10397.81 276
10398.77 301
10399.73 294
10400.69 294
10401.66 344
10402.62 299
10403.58 303
10404.55 272
10405.51 325
10406.47 307
10407.44 285
10408.40 267
10409.36 306
10410.33 354
10411.29 329
10412.25 318
10413.22 289
10414.18 282
10415.14 294
10416.11 307
10417.07 304
10418.03 309
10419.00 345
10419.96 350
10420.93 342
10421.89 289
10422.85 320
10423.82 340
10424.78 304
10425.74 291
10426.71 277
10427.67 299
10428.64 310
10429.60 331
10430.57 318
10431.53 279
10432.49 314
10433.46 271
10434.42 313
10435.39 306
10436.35 277
10437.32 325
10438.28 306
10439.25 313
10440.21 304
10441.18 316
10442.14 304
10443.10 297
10444.07 272
10445.03 298
10446.00 331
10446.96 279
10447.93 281
10448.89 262
10449.86 271
10450.83 309
10451.79 266
10452.76 283
10453.72 272
10454.69 274
10455.65 295
10456.62 272
10457.58 259
10458.55 225
10459.51 252
10460.48 279
10461.45 310
10462.41 276
10463.38 261
10464.34 284
10465.31 278
10466.27 279
10467.24 319
10468.21 326
10469.17 319
10470.14 270
10471.10 271
10472.07 279
10473.04 258
10474.00 257
10474.97 281
10475.94 310
10476.90 299
10477.87 295
10478.83 310
10479.80 264
10480.77 278
10481.73 271
10482.70 276
10483.67 283
10484.63 305
10485.60 283
10486.57 264
10487.54 273
10488.50 252
10489.47 267
10490.44 268
10491.40 294
10492.37 246
10493.34 283
10494.30 304
10495.27 233
10496.24 277
10497.21 320
10498.17 292
10499.14 247
10500.11 287
10501.08 241
10502.04 301
10503.01 286
10503.98 268
10504.95 236
10505.91 235
10506.88 277
10507.85 270
10508.82 298
10509.79 293
10510.75 281
10511.72 270
10512.69 270
10513.66 264
10514.63 291
10515.59 264
10516.56 290
10517.53 290
10518.50 293
10519.47 294
10520.44 291
10521.40 273
10522.37 264
10523.34 283
10524.31 336
10525.28 304
10526.25 284
10527.22 298
10528.18 283
10529.15 275
10530.12 269
10531.09 271
10532.06 280
10533.03 285
10534.00 289
10534.97 260
10535.94 282
10536.91 272
10537.87 277
10538.84 304
10539.81 281
10540.78 298
10541.75 276
10542.72 339
10543.69 280
10544.66 278
10545.63 287
10546.60 300
10547.57 303
10548.54 272
10549.51 265
10550.48 262
10551.45 279
10552.42 258
10553.39 284
10554.36 280
10555.33 290
10556.30 270
10557.27 238
10558.24 268
10559.21 286
10560.18 344
10561.15 314
10562.12 322
10563.09 332
10564.06 321
10565.03 267
10566.00 270
10566.97 301
10567.94 297
10568.91 274
10569.88 299
10570.85 279
10571.82 257
10572.80 276
10573.77 277
10574.74 271
10575.71 259
10576.68 291
10577.65 278
10578.62 274
10579.59 256
10580.56 284
10581.54 260
10582.51 259
10583.48 285
10584.45 319
10585.42 293
10586.39 258
10587.36 287
10588.33 281
10589.31 297
10590.28 285
10591.25 278
10592.22 289
10593.19 343
10594.16 312
10595.14 293
10596.11 262
10597.08 335
10598.05 293
10599.02 285
10600.00 271
10600.97 278
10601.94 304
10602.91 298
10603.89 295
10604.86 262
10605.83 268
10606.80 276
10607.77 248
10608.75 264
10609.72 262
10610.69 256
10611.66 296
10612.64 323
10613.61 294
10614.58 295
10615.56 270
10616.53 303
10617.50 283
10618.47 282
10619.45 287
10620.42 319
10621.39 337
10622.37 318
10623.34 310
10624.31 315
10625.29 296
10626.26 319
10627.23 311
10628.21 316
10629.18 349
10630.15 327
10631.13 286
10632.10 285
10633.07 313
10634.05 342
10635.02 342
10635.99 336
10636.97 304
10637.94 339
10638.92 353
10639.89 425
10640.86 436
10641.84 435
10642.81 431
10643.79 472
10644.76 430
10645.73 351
10646.71 347
10647.68 349
10648.66 349
10649.63 337
10650.61 275
10651.58 268
10652.55 257
10653.53 293
10654.50 309
10655.48 276
10656.45 298
10657.43 264
10658.40 276
10659.38 259
10660.35 297
10661.33 280
10662.30 291
10663.28 317
10664.25 306
10665.23 287
10666.20 291
10667.18 308
10668.15 310
10669.13 276
10670.10 287
10671.08 282
10672.05 340
10673.03 298
10674.00 274
10674.98 327
10675.96 284
10676.93 285
10677.91 252
10678.88 276
10679.86 329
10680.83 306
10681.81 303
10682.79 277
10683.76 304
10684.74 306
10685.71 283
10686.69 321
10687.67 311
10688.64 279
10689.62 257
10690.59 256
10691.57 306
10692.55 286
10693.52 273
10694.50 246
10695.48 292
10696.45 253
10697.43 289
10698.41 287
10699.38 306
10700.36 267
10701.34 247
10702.31 283
10703.29 298
10704.27 307
10705.24 296
10706.22 314
10707.20 277
10708.17 272
10709.15 266
10710.13 265
10711.10 267
10712.08 254
10713.06 254
10714.04 269
10715.01 298
10715.99 296
10716.97 273
10717.95 267
10718.92 294
10719.90 285
10720.88 268
10721.86 295
10722.83 249
10723.81 236
10724.79 267
10725.77 255
10726.75 269
10727.72 280
10728.70 263
10729.68 278
10730.66 271
10731.64 289
10732.61 286
10733.59 315
10734.57 280
10735.55 276
10736.53 280
10737.51 339
10738.48 324
10739.46 320
10740.44 279
10741.42 278
10742.40 312
10743.38 266
10744.35 270
10745.33 283
10746.31 291
10747.29 265
10748.27 298
10749.25 290
10750.23 291
10751.21 320
10752.19 305
10753.17 296
10754.14 324
10755.12 338
10756.10 341
10757.08 333
10758.06 288
10759.04 288
10760.02 283
10761.00 283
10761.98 284
10762.96 276
10763.94 303
10764.92 302
10765.90 334
10766.88 332
10767.86 294
10768.84 336
10769.82 301
10770.80 303
10771.78 338
10772.76 326
10773.74 292
10774.72 334
10775.70 292
10776.68 343
10777.66 316
10778.64 326
10779.62 361
10780.60 362
10781.58 298
10782.56 334
10783.54 347
10784.52 310
10785.50 350
10786.48 382
10787.46 395
10788.44 359
10789.42 302
10790.40 351
10791.38 296
10792.36 284
10793.35 325
10794.33 368
10795.31 319
10796.29 326
10797.27 313
10798.25 311
10799.23 337
10800.21 314
10801.19 273
10802.18 345
10803.16 337
10804.14 308
10805.12 287
10806.10 308
10807.08 345
10808.06 291
10809.05 338
10810.03 357
10811.01 378
10811.99 339
10812.97 360
10813.96 334
10814.94 323
10815.92 314
10816.90 325
10817.88 354
10818.87 363
10819.85 313
10820.83 348
10821.81 350
10822.79 355
10823.78 296
10824.76 347
10825.74 315
10826.72 280
10827.71 311
10828.69 266
10829.67 343
10830.65 286
10831.64 345
10832.62 282
10833.60 313
10834.58 308
10835.57 327
10836.55 363
10837.53 393
10838.52 329
10839.50 366
10840.48 381
10841.47 320
10842.45 362
10843.43 341
10844.41 325
10845.40 322
10846.38 396
10847.36 312
10848.35 280
10849.33 320
10850.32 349
10851.30 334
10852.28 310
10853.27 324
10854.25 348
10855.23 383
10856.22 385
10857.20 396
10858.18 348
10859.17 336
10860.15 330
10861.14 360
10862.12 321
10863.10 386
10864.09 381
10865.07 401
10866.06 373
10867.04 363
10868.03 346
10869.01 342
10869.99 331
10870.98 342
10871.96 363
10872.95 364
10873.93 427
10874.92 377
10875.90 362
10876.89 373
10877.87 371
10878.86 376
10879.84 462
10880.83 425
10881.81 435
10882.80 382
10883.78 417
10884.77 419
10885.75 490
10886.74 455
10887.72 412
10888.71 388
10889.69 444
10890.68 483
10891.66 487
10892.65 481
10893.63 450
10894.62 454
10895.60 426
10896.59 427
10897.58 436
10898.56 485
10899.55 461
10900.53 453
10901.52 479
10902.50 477
10903.49 461
10904.48 465
10905.46 454
10906.45 447
10907.44 540
10908.42 453
10909.41 495
10910.39 533
10911.38 533
10912.37 560
10913.35 493
10914.34 501
10915.33 515
10916.31 506
10917.30 499
10918.29 590
10919.27 579
10920.26 558
10921.25 567
10922.23 570
10923.22 544
10924.21 534
10925.19 625
10926.18 607
10927.17 629
10928.15 603
10929.14 612
10930.13 599
10931.11 610
10932.10 619
10933.09 589
10934.08 604
10935.06 638
10936.05 696
10937.04 575
10938.03 638
10939.01 666
10940.00 648
10940.99 652
10941.98 752
10942.96 782
10943.95 728
10944.94 692
10945.93 689
10946.92 653
10947.90 727
10948.89 714
10949.88 790
10950.87 795
10951.86 773
10952.84 802
10953.83 835
10954.82 900
10955.81 974
10956.80 1078
10957.79 1112
10958.77 1191
10959.76 1160
10960.75 1182
10961.74 1236
10962.73 1193
10963.72 1152
10964.71 1009
10965.69 1090
10966.68 999
10967.67 897
10968.66 907
10969.65 857
10970.64 877
10971.63 803
10972.62 810
10973.61 772
10974.59 763
10975.58 890
10976.57 935
10977.56 815
10978.55 817
10979.54 802
10980.53 870
10981.52 810
10982.51 810
10983.50 898
10984.49 806
10985.48 904
10986.47 872
10987.46 889
10988.45 914
10989.44 913
10990.43 915
10991.42 901
10992.41 940
10993.40 927
10994.39 1058
10995.38 1181
10996.37 1194
10997.36 1455
10998.35 1603
10999.34 1660
11000.33 1781
11001.32 1871
11002.31 1854
11003.30 1784
11004.29 1662
11005.28 1572
11006.27 1388
11007.26 1197
11008.25 1129
11009.24 1080
11010.23 949
11011.22 916
11012.21 852
11013.21 784
11014.20 702
11015.19 784
11016.18 763
11017.17 749
11018.16 765
11019.15 699
11020.14 657
11021.13 671
11022.13 633
11023.12 611
11024.11 600
11025.10 618
11026.09 611
11027.08 589
11028.07 584
11029.07 595
11030.06 591
11031.05 555
11032.04 567
11033.03 564
11034.02 622
11035.02 615
11036.01 569
11037.00 588
11037.99 531
11038.98 566
11039.98 518
11040.97 562
11041.96 582
11042.95 527
11043.94 522
11044.94 577
11045.93 521
11046.92 487
11047.91 503
11048.91 512
11049.90 531
11050.89 523
11051.88 513
11052.88 524
11053.87 484
11054.86 497
11055.86 486
11056.85 479
11057.84 473
11058.83 524
11059.83 492
11060.82 460
11061.81 463
11062.81 506
11063.80 518
11064.79 505
11065.79 495
11066.78 438
11067.77 507
11068.77 536
11069.76 530
11070.75 480
11071.75 510
11072.74 517
11073.73 476
11074.73 498
11075.72 480
11076.71 472
11077.71 467
11078.70 519
11079.70 535
11080.69 543
11081.68 505
11082.68 536
11083.67 535
11084.67 491
11085.66 454
11086.65 448
11087.65 447
11088.64 481
11089.64 445
11090.63 434
11091.63 416
11092.62 453
11093.62 448
11094.61 407
11095.60 448
11096.60 473
11097.59 475
11098.59 416
11099.58 483
11100.58 498
11101.57 447
11102.57 438
11103.56 430
11104.56 422
11105.55 445
11106.55 432
11107.54 392
11108.54 411
11109.53 434
11110.53 405
11111.52 371
11112.52 371
11113.51 388
11114.51 424
11115.51 452
11116.50 440
11117.50 406
11118.49 402
11119.49 376
11120.48 410
11121.48 388
11122.48 404
11123.47 403
11124.47 451
11125.46 409
11126.46 390
11127.45 411
11128.45 381
11129.45 407
11130.44 371
11131.44 381
11132.44 450
11133.43 440
11134.43 397
11135.42 417
11136.42 350
11137.42 379
11138.41 437
11139.41 406
11140.41 378
11141.40 391
11142.40 402
11143.40 412
11144.39 379
11145.39 350
11146.39 411
11147.38 379
11148.38 405
11149.38 374
11150.38 386
11151.37 402
11152.37 350
11153.37 376
11154.36 371
11155.36 337
11156.36 338
11157.36 370
11158.35 404
11159.35 414
11160.35 378
11161.35 421
11162.34 424
11163.34 360
11164.34 372
11165.34 380
11166.33 360
11167.33 345
11168.33 348
11169.33 383
11170.33 355
11171.32 368
11172.32 386
11173.32 341
11174.32 412
11175.32 445
11176.31 376
11177.31 378
11178.31 408
11179.31 398
11180.31 442
11181.31 353
11182.30 405
11183.30 386
11184.30 348
11185.30 396
11186.30 360
11187.30 376
11188.30 383
11189.30 397
11190.29 431
11191.29 415
11192.29 413
11193.29 459
11194.29 413
11195.29 451
11196.29 479
11197.29 479
11198.29 391
11199.29 397
11200.28 349
11201.28 386
11202.28 396
11203.28 400
11204.28 364
11205.28 373
11206.28 398
11207.28 372
11208.28 374
11209.28 325
11210.28 378
11211.28 438
11212.28 355
11213.28 373
11214.28 358
11215.28 392
11216.28 354
11217.28 350
11218.28 332
11219.28 364
11220.28 348
11221.28 374
11222.28 333
11223.28 352
11224.28 348
11225.28 329
11226.28 312
11227.28 370
11228.28 311
11229.28 306
11230.28 316
11231.28 333
11232.29 334
11233.29 324
11234.29 340
11235.29 344
11236.29 307
11237.29 332
11238.29 319
11239.29 317
11240.29 319
11241.29 307
11242.29 330
11243.30 314
11244.30 324
11245.30 286
11246.30 291
11247.30 342
11248.30 311
11249.30 304
11250.31 321
11251.31 301
11252.31 327
11253.31 311
11254.31 317
11255.31 312
11256.32 289
11257.32 307
11258.32 279
11259.32 281
11260.32 299
11261.33 332
11262.33 295
11263.33 308
11264.33 329
11265.33 334
11266.34 370
11267.34 359
11268.34 353
11269.34 318
11270.35 346
11271.35 351
11272.35 326
11273.35 305
11274.36 345
11275.36 358
11276.36 356
11277.36 322
11278.37 372
11279.37 334
11280.37 344
11281.37 331
11282.38 351
11283.38 343
11284.38 341
11285.39 343
11286.39 331
11287.39 347
11288.40 332
11289.40 338
11290.40 279
11291.41 334
11292.41 291
11293.41 352
11294.42 343
11295.42 354
11296.42 322
11297.43 328
11298.43 362
11299.43 315
11300.44 375
11301.44 351
11302.45 310
11303.45 347
11304.45 342
11305.46 304
11306.46 296
11307.47 320
11308.47 375
11309.47 405
11310.48 366
11311.48 362
11312.49 348
11313.49 421
11314.50 381
11315.50 466
11316.50 422
11317.51 399
11318.51 366
11319.52 338
11320.52 338
11321.53 341
11322.53 360
11323.54 360
11324.54 359
11325.55 326
11326.55 315
11327.56 320
11328.56 348
11329.57 307
11330.57 273
11331.58 288
11332.58 276
11333.59 337
11334.59 323
11335.60 316
11336.60 286
11337.61 297
11338.61 266
11339.62 300
11340.63 241
11341.63 264
11342.64 287
11343.64 290
11344.65 293
11345.65 265
11346.66 271
11347.67 292
11348.67 282
11349.68 253
11350.68 267
11351.69 270
11352.70 267
11353.70 284
11354.71 284
11355.71 250
11356.72 264
11357.73 276
11358.73 300
11359.74 257
11360.75 280
11361.75 267
11362.76 302
11363.76 284
11364.77 275
11365.78 261
11366.78 279
11367.79 280
11368.80 266
11369.81 326
11370.81 268
11371.82 259
11372.83 309
11373.83 258
11374.84 273
11375.85 258
11376.85 278
11377.86 285
11378.87 274
11379.88 286
11380.88 290
11381.89 312
11382.90 268
11383.91 260
11384.91 264
11385.92 284
11386.93 246
11387.94 257
11388.94 250
11389.95 251
11390.96 269
11391.97 286
11392.97 260
11393.98 259
11394.99 247
11396.00 236
11397.01 269
11398.01 312
11399.02 285
11400.03 247
11401.04 249
11402.05 272
11403.06 304
11404.06 266
11405.07 277
11406.08 313
11407.09 272
11408.10 270
11409.11 280
11410.12 219
11411.12 255
11412.13 295
11413.14 268
11414.15 243
11415.16 261
11416.17 237
11417.18 273
11418.19 307
11419.19 281
11420.20 227
11421.21 271
11422.22 277
11423.23 264
11424.24 248
11425.25 235
11426.26 247
11427.27 253
11428.28 241
11429.29 286
11430.30 261
11431.31 261
11432.32 274
11433.33 272
11434.34 261
11435.35 241
11436.36 300
11437.36 300
11438.37 230
11439.38 250
11440.39 267
11441.40 230
11442.41 243
11443.42 278
11444.43 271
11445.45 275
11446.46 274
11447.47 241
11448.48 260
11449.49 250
11450.50 264
11451.51 274
11452.52 261
11453.53 255
11454.54 274
11455.55 268
11456.56 291
11457.57 277
11458.58 303
11459.59 267
11460.60 250
11461.61 261
11462.63 287
11463.64 240
11464.65 268
11465.66 301
11466.67 293
11467.68 293
11468.69 294
11469.70 271
11470.71 284
11471.73 272
11472.74 292
11473.75 283
11474.76 245
11475.77 265
11476.78 252
11477.79 265
11478.81 246
11479.82 264
11480.83 262
11481.84 233
11482.85 266
11483.87 271
11484.88 241
11485.89 244
11486.90 250
11487.91 216
11488.93 236
11489.94 242
11490.95 278
11491.96 260
11492.97 265
11493.99 289
11495.00 196
11496.01 233
11497.02 247
11498.04 248
11499.05 243
11500.06 256
11501.07 290
11502.09 250
11503.10 264
11504.11 270
11505.13 250
11506.14 273
11507.15 233
11508.16 230
11509.18 231
11510.19 244
11511.20 252
11512.22 243
11513.23 252
11514.24 282
11515.26 274
11516.27 249
11517.28 235
11518.30 280
11519.31 222
11520.32 204
11521.34 256
11522.35 230
11523.36 241
11524.38 248
11525.39 235
11526.40 190
11527.42 226
11528.43 252
11529.45 239
11530.46 274
11531.47 265
11532.49 262
11533.50 258
11534.52 240
11535.53 206
11536.54 260
11537.56 242
11538.57 227
11539.59 220
11540.60 235
11541.62 259
11542.63 255
11543.65 310
11544.66 283
11545.67 252
11546.69 235
11547.70 307
11548.72 240
11549.73 256
11550.75 245
11551.76 222
11552.78 231
11553.79 258
11554.81 271
11555.82 288
11556.84 301
11557.85 293
11558.87 259
11559.88 261
11560.90 223
11561.91 239
11562.93 268
11563.95 270
11564.96 259
11565.98 244
11566.99 272
11568.01 280
11569.02 255
11570.04 239
11571.05 256
11572.07 285
11573.09 250
11574.10 270
11575.12 275
11576.13 282
11577.15 250
11578.17 271
11579.18 295
11580.20 280
11581.21 260
11582.23 320
11583.25 287
11584.26 296
11585.28 270
11586.30 325
11587.31 308
11588.33 265
11589.35 269
11590.36 269
11591.38 316
11592.40 321
11593.41 303
11594.43 282
11595.45 272
11596.46 295
11597.48 316
11598.50 312
11599.51 403
11600.53 390
11601.55 414
11602.56 409
11603.58 416
11604.60 434
11605.62 474
11606.63 479
11607.65 479
11608.67 399
11609.69 392
11610.70 339
11611.72 310
11612.74 344
11613.76 322
11614.77 292
11615.79 300
11616.81 294
11617.83 303
11618.84 271
11619.86 248
11620.88 288
11621.90 277
11622.92 252
11623.93 219
11624.95 228
11625.97 222
11626.99 265
11628.01 258
11629.03 273
11630.04 267
11631.06 283
11632.08 241
11633.10 263
11634.12 254
11635.14 280
11636.15 284
11637.17 234
11638.19 247
11639.21 256
11640.23 235
11641.25 245
11642.27 215
11643.29 279
11644.30 252
11645.32 226
11646.34 259
11647.36 235
11648.38 240
11649.40 254
11650.42 247
11651.44 207
11652.46 243
11653.48 263
11654.50 269
11655.52 263
11656.54 208
11657.55 234
11658.57 264
11659.59 242
11660.61 231
11661.63 259
11662.65 260
11663.67 209
11664.69 195
11665.71 233
11666.73 228
11667.75 246
11668.77 229
11669.79 219
11670.81 208
11671.83 276
11672.85 276
11673.87 261
11674.89 216
11675.91 266
11676.93 276
11677.95 229
11678.98 253
11680.00 250
11681.02 246
11682.04 252
11683.06 244
11684.08 229
11685.10 215
11686.12 248
11687.14 296
11688.16 243
11689.18 270
11690.20 224
11691.22 211
11692.25 246
11693.27 257
11694.29 231
11695.31 256
11696.33 237
11697.35 251
11698.37 257
11699.39 219
11700.42 218
11701.44 237
11702.46 258
11703.48 257
11704.50 247
11705.52 234
11706.54 272
11707.57 283
11708.59 266
11709.61 246
11710.63 271
11711.65 273
11712.68 259
11713.70 215
11714.72 197
11715.74 206
11716.76 265
11717.79 262
11718.81 238
11719.83 232
11720.85 300
11721.88 229
11722.90 261
11723.92 233
11724.94 276
11725.97 251
11726.99 272
11728.01 269
11729.03 256
11730.06 279
11731.08 237
11732.10 213
11733.12 258
11734.15 272
11735.17 238
11736.19 258
11737.22 290
11738.24 273
11739.26 273
11740.29 302
11741.31 272
11742.33 272
11743.35 266
11744.38 249
11745.40 248
11746.43 238
11747.45 252
11748.47 266
11749.50 259
11750.52 255
11751.54 277
11752.57 229
11753.59 261
11754.61 243
11755.64 258
11756.66 245
11757.69 256
11758.71 277
11759.73 229
11760.76 221
11761.78 233
11762.81 235
11763.83 260
11764.85 244
11765.88 227
11766.90 255
11767.93 227
11768.95 249
11769.98 271
11771.00 221
11772.02 271
11773.05 301
11774.07 271
11775.10 284
11776.12 294
11777.15 297
11778.17 313
11779.20 289
11780.22 227
11781.25 234
11782.27 259
11783.30 263
11784.32 257
11785.35 256
11786.37 244
11787.40 297
11788.42 253
11789.45 310
11790.47 282
11791.50 249
11792.53 254
11793.55 222
11794.58 300
11795.60 267
11796.63 275
11797.65 276
11798.68 264
11799.70 259
11800.73 270
11801.76 336
11802.78 310
11803.81 281
11804.83 269
11805.86 301
11806.89 276
11807.91 299
11808.94 308
11809.96 287
11810.99 312
11812.02 289
11813.04 327
11814.07 274
11815.10 342
11816.12 321
11817.15 309
11818.18 308
11819.20 276
11820.23 277
11821.26 278
11822.28 294
11823.31 322
11824.34 302
11825.36 286
11826.39 286
11827.42 285
11828.44 313
11829.47 322
11830.50 298
11831.52 341
11832.55 313
11833.58 304
11834.61 335
11835.63 330
11836.66 339
11837.69 325
11838.72 303
11839.74 321
11840.77 315
11841.80 316
11842.83 310
11843.85 310
11844.88 326
11845.91 321
11846.94 314
11847.96 386
11848.99 387
11850.02 342
11851.05 301
11852.08 340
11853.10 369
11854.13 347
11855.16 360
11856.19 399
11857.22 375
11858.25 373
11859.27 352
11860.30 360
11861.33 384
11862.36 408
11863.39 345
11864.42 366
11865.44 409
11866.47 389
11867.50 418
11868.53 438
11869.56 412
11870.59 436
11871.62 435
11872.65 422
11873.68 389
11874.70 424
11875.73 375
11876.76 468
11877.79 441
11878.82 443
11879.85 494
11880.88 453
11881.91 417
11882.94 438
11883.97 505
11885.00 516
11886.03 526
11887.06 532
11888.09 500
11889.11 451
11890.14 508
11891.17 504
11892.20 498
11893.23 536
11894.26 589
11895.29 589
11896.32 578
11897.35 545
11898.38 584
11899.41 627
11900.44 689
11901.47 795
11902.50 764
11903.53 711
11904.56 752
11905.60 701
11906.63 669
11907.66 683
11908.69 651
11909.72 600
11910.75 627
11911.78 570
11912.81 624
11913.84 623
11914.87 665
11915.90 635
11916.93 628
11917.96 633
11918.99 614
11920.02 607
11921.06 583
11922.09 604
11923.12 646
11924.15 716
11925.18 698
11926.21 697
11927.24 784
11928.27 835
11929.31 919
11930.34 1007
11931.37 977
11932.40 1015
11933.43 1095
11934.46 1068
11935.49 1045
11936.53 926
11937.56 889
11938.59 880
11939.62 818
11940.65 675
11941.69 661
11942.72 575
11943.75 592
11944.78 553
11945.81 565
11946.85 561
11947.88 519
11948.91 445
11949.94 458
11950.97 576
11952.01 513
11953.04 508
11954.07 494
11955.10 453
11956.14 427
11957.17 446
11958.20 495
11959.23 464
11960.27 458
11961.30 479
11962.33 493
11963.37 450
11964.40 467
11965.43 421
11966.46 427
11967.50 450
11968.53 477
11969.56 438
11970.60 424
11971.63 415
11972.66 461
11973.70 487
11974.73 473
11975.76 400
11976.80 402
11977.83 443
11978.86 419
11979.90 428
11980.93 423
11981.96 440
11983.00 495
11984.03 489
11985.07 452
11986.10 437
11987.13 438
11988.17 408
11989.20 389
11990.24 399
11991.27 426
11992.30 429
11993.34 401
11994.37 390
11995.41 451
11996.44 476
11997.48 447
11998.51 415
11999.54 398
12000.58 439
12001.61 418
12002.65 407
12003.68 439
12004.72 449
12005.75 448
12006.79 463
12007.82 486
12008.86 433
12009.89 442
12010.93 468
12011.96 452
12013.00 477
12014.03 432
12015.07 483
12016.10 520
12017.14 468
12018.17 465
12019.21 505
12020.24 517
12021.28 471
12022.31 455
12023.35 459
12024.38 505
12025.42 503
12026.45 496
12027.49 460
12028.53 485
12029.56 466
12030.60 479
12031.63 479
12032.67 547
12033.70 484
12034.74 520
12035.78 489
12036.81 485
12037.85 456
12038.88 441
12039.92 458
12040.96 469
12041.99 437
12043.03 493
12044.07 451
12045.10 472
12046.14 451
12047.18 498
12048.21 492
12049.25 486
12050.28 477
12051.32 482
12052.36 445
12053.39 525
12054.43 488
12055.47 526
12056.51 498
12057.54 467
12058.58 483
12059.62 505
12060.65 496
12061.69 535
12062.73 511
12063.76 527
12064.80 491
12065.84 479
12066.88 500
12067.91 516
12068.95 469
12069.99 504
12071.03 466
12072.06 481
12073.10 552
12074.14 513
12075.18 546
12076.21 582
12077.25 520
12078.29 469
12079.33 486
12080.37 483
12081.40 535
12082.44 469
12083.48 508
12084.52 528
12085.56 547
12086.59 531
12087.63 555
12088.67 604
12089.71 551
12090.75 564
12091.79 488
12092.82 544
12093.86 548
12094.90 574
12095.94 584
12096.98 558
12098.02 629
12099.06 612
12100.09 668
12101.13 688
12102.17 722
12103.21 726
12104.25 764
12105.29 772
12106.33 761
12107.37 804
12108.41 805
12109.45 699
12110.48 605
12111.52 577
12112.56 544
12113.60 516
12114.64 528
12115.68 496
12116.72 469
12117.76 480
12118.80 463
12119.84 409
12120.88 388
12121.92 415
12122.96 416
12124.00 423
12125.04 386
12126.08 428
12127.12 426
12128.16 454
12129.20 423
12130.24 373
12131.28 377
12132.32 375
12133.36 382
12134.40 387
12135.44 358
12136.48 337
12137.52 379
12138.56 400
12139.60 380
12140.64 364
12141.68 355
12142.72 354
12143.76 359
12144.80 388
12145.84 374
12146.88 357
12147.93 347
12148.97 338
12150.01 355
12151.05 357
12152.09 332
12153.13 362
12154.17 346
12155.21 351
12156.25 316
12157.29 316
12158.34 377
12159.38 339
12160.42 341
12161.46 353
12162.50 374
12163.54 348
12164.58 341
12165.63 359
12166.67 345
12167.71 343
12168.75 355
12169.79 331
12170.83 319
12171.88 289
12172.92 316
12173.96 333
12175.00 323
12176.04 329
12177.09 320
12178.13 352
12179.17 378
12180.21 373
12181.25 347
12182.30 318
12183.34 411
12184.38 372
12185.42 358
12186.47 343
12187.51 342
12188.55 353
12189.59 336
12190.64 280
12191.68 322
12192.72 333
12193.77 331
12194.81 338
12195.85 326
12196.89 350
12197.94 336
12198.98 372
12200.02 370
12201.07 359
12202.11 360
12203.15 362
12204.20 409
12205.24 374
12206.28 356
12207.33 315
12208.37 379
12209.41 359
12210.46 330
12211.50 329
12212.54 380
12213.59 375
12214.63 332
12215.67 341
12216.72 343
12217.76 322
12218.81 373
12219.85 359
12220.89 332
12221.94 311
12222.98 291
12224.03 307
12225.07 332
12226.11 372
12227.16 341
12228.20 342
12229.25 352
12230.29 345
12231.33 362
12232.38 338
12233.42 363
12234.47 391
12235.51 360
12236.56 300
12237.60 333
12238.65 308
12239.69 344
12240.74 283
12241.78 340
12242.83 335
12243.87 294
12244.92 321
12245.96 316
12247.01 323
12248.05 336
12249.10 316
12250.14 322
12251.19 316
12252.23 367
12253.28 345
12254.32 303
12255.37 325
12256.41 323
12257.46 297
12258.50 352
12259.55 313
12260.60 283
12261.64 269
12262.69 296
12263.73 288
12264.78 292
12265.82 320
12266.87 309
12267.92 288
12268.96 292
12270.01 298
12271.05 309
12272.10 292
12273.15 316
12274.19 317
12275.24 306
12276.29 306
12277.33 339
12278.38 354
12279.42 345
12280.47 314
12281.52 254
12282.56 279
12283.61 314
12284.66 291
12285.70 300
12286.75 307
12287.80 255
12288.84 290
12289.89 317
12290.94 312
12291.99 298
12293.03 267
12294.08 255
12295.13 275
12296.17 260
12297.22 304
12298.27 301
12299.32 265
12300.36 277
12301.41 303
12302.46 274
12303.51 265
12304.55 301
12305.60 269
12306.65 271
12307.70 282
12308.74 280
12309.79 279
12310.84 271
12311.89 303
12312.93 244
12313.98 266
12315.03 294
12316.08 292
12317.13 267
12318.17 252
12319.22 265
12320.27 264
12321.32 267
12322.37 232
12323.42 271
12324.46 280
12325.51 307
12326.56 287
12327.61 305
12328.66 286
12329.71 251
12330.76 257
12331.80 246
12332.85 257
12333.90 244
12334.95 326
12336.00 296
12337.05 254
12338.10 285
12339.15 278
12340.19 278
12341.24 254
12342.29 249
12343.34 232
12344.39 245
12345.44 284
12346.49 252
12347.54 257
12348.59 285
12349.64 294
12350.69 291
12351.74 278
12352.79 248
12353.84 241
12354.89 251
12355.94 261
12356.99 287
12358.04 293
12359.09 268
12360.14 269
12361.18 240
12362.23 259
12363.28 268
12364.33 267
12365.39 291
12366.44 239
12367.49 249
12368.54 274
12369.59 275
12370.64 279
12371.69 297
12372.74 284
12373.79 286
12374.84 274
12375.89 291
12376.94 288
12377.99 248
12379.04 283
12380.09 285
12381.14 283
12382.19 271
12383.24 263
12384.29 257
12385.35 239
12386.40 292
12387.45 300
12388.50 275
12389.55 311
12390.60 282
12391.65 310
12392.70 257
12393.75 277
12394.81 285
12395.86 257
12396.91 262
12397.96 245
12399.01 261
12400.06 280
12401.12 255
12402.17 268
12403.22 257
12404.27 272
12405.32 265
12406.37 282
12407.43 257
12408.48 268
12409.53 292
12410.58 295
12411.63 304
12412.69 317
12413.74 254
12414.79 302
12415.84 285
12416.90 297
12417.95 281
12419.00 285
12420.05 291
12421.10 313
12422.16 310
12423.21 322
12424.26 311
12425.32 311
12426.37 287
12427.42 288
12428.47 311
12429.53 300
12430.58 319
12431.63 310
12432.68 288
12433.74 328
12434.79 288
12435.84 296
12436.90 325
12437.95 311
12439.00 307
12440.06 296
12441.11 325
12442.16 337
12443.22 309
12444.27 268
12445.32 291
12446.38 290
12447.43 285
12448.48 295
12449.54 276
12450.59 270
12451.65 322
12452.70 353
12453.75 316
12454.81 309
12455.86 276
12456.92 335
12457.97 350
12459.02 287
12460.08 288
12461.13 347
12462.19 357
12463.24 342
12464.29 335
12465.35 338
12466.40 319
12467.46 316
12468.51 362
12469.57 348
12470.62 349
12471.68 449
12472.73 484
12473.79 490
12474.84 553
12475.90 631
12476.95 619
12478.00 685
12479.06 653
12480.11 619
12481.17 573
12482.22 556
12483.28 557
12484.34 479
12485.39 486
12486.45 462
12487.50 393
12488.56 369
12489.61 404
12490.67 348
12491.72 343
12492.78 312
12493.83 326
12494.89 307
12495.94 286
12497.00 318
12498.06 312
12499.11 327
12500.17 334
12501.22 334
12502.28 304
12503.34 332
12504.39 365
12505.45 343
12506.50 299
12507.56 327
12508.62 348
12509.67 306
12510.73 304
12511.79 320
12512.84 388
12513.90 354
12514.95 359
12516.01 305
12517.07 326
12518.12 277
12519.18 306
12520.24 328
12521.29 336
12522.35 313
12523.41 269
12524.46 307
12525.52 297
12526.58 306
12527.64 279
12528.69 273
12529.75 284
12530.81 290
12531.86 321
12532.92 301
12533.98 296
12535.04 282
12536.09 283
12537.15 311
12538.21 291
12539.27 261
12540.32 284
12541.38 316
12542.44 295
12543.50 306
12544.55 310
12545.61 295
12546.67 319
12547.73 329
12548.78 315
12549.84 313
12550.90 330
12551.96 348
12553.02 343
12554.07 353
12555.13 371
12556.19 388
12557.25 382
12558.31 411
12559.37 433
12560.42 371
12561.48 368
12562.54 380
12563.60 376
12564.66 336
12565.72 357
12566.78 362
12567.83 359
12568.89 343
12569.95 310
12571.01 315
12572.07 288
12573.13 325
12574.19 297
12575.25 258
12576.31 296
12577.36 276
12578.42 288
12579.48 289
12580.54 306
12581.60 307
12582.66 294
12583.72 311
12584.78 295
12585.84 303
12586.90 314
12587.96 311
12589.02 307
12590.08 270
12591.14 261
12592.20 252
12593.26 300
12594.32 300
12595.38 296
12596.44 299
12597.50 295
12598.56 295
12599.62 274
12600.68 274
12601.74 309
12602.80 293
12603.86 291
12604.92 323
12605.98 286
12607.04 273
12608.10 252
12609.16 308
12610.22 315
12611.28 292
12612.34 306
12613.40 286
12614.46 279
12615.52 303
12616.58 290
12617.64 351
12618.70 314
12619.76 284
12620.83 303
12621.89 307
12622.95 298
12624.01 301
12625.07 275
12626.13 307
12627.19 291
12628.25 288
12629.31 316
12630.38 271
12631.44 262
12632.50 230
12633.56 286
12634.62 296
12635.68 271
12636.74 268
12637.81 291
12638.87 299
12639.93 304
12640.99 259
12642.05 251
12643.12 237
12644.18 282
12645.24 299
12646.30 266
12647.36 263
12648.43 279
12649.49 263
12650.55 312
12651.61 267
12652.67 263
12653.74 268
12654.80 265
12655.86 286
12656.92 254
12657.99 238
12659.05 266
12660.11 288
12661.17 273
12662.24 290
12663.30 266
12664.36 230
12665.42 262
12666.49 235
12667.55 209
12668.61 210
12669.68 257
12670.74 249
12671.80 246
12672.87 221
12673.93 253
12674.99 241
12676.06 266
12677.12 266
12678.18 251
12679.25 257
12680.31 274
12681.37 265
12682.44 259
12683.50 257
12684.56 257
12685.63 260
12686.69 244
12687.75 248
12688.82 281
12689.88 257
12690.95 248
12692.01 237
12693.07 250
12694.14 260
12695.20 247
12696.27 240
12697.33 263
12698.39 274
12699.46 239
12700.52 256
12701.59 275
12702.65 269
12703.72 278
12704.78 258
12705.84 292
12706.91 261
12707.97 252
12709.04 272
12710.10 242
12711.17 226
12712.23 277
12713.30 276
12714.36 251
12715.43 272
12716.49 244
12717.56 275
12718.62 297
12719.69 268
12720.75 271
12721.82 288
12722.88 270
12723.95 228
12725.01 289
12726.08 289
12727.14 301
12728.21 270
12729.28 284
12730.34 285
12731.41 259
12732.47 295
12733.54 262
12734.60 252
12735.67 270
12736.73 278
12737.80 284
12738.87 296
12739.93 277
12741.00 269
12742.06 262
12743.13 291
12744.20 281
12745.26 274
12746.33 264
12747.40 245
12748.46 275
12749.53 270
12750.59 254
12751.66 222
12752.73 233
12753.79 251
12754.86 259
12755.93 237
12756.99 233
12758.06 230
12759.13 215
12760.19 230
12761.26 265
12762.33 252
12763.39 238
12764.46 246
12765.53 274
12766.60 252
12767.66 268
12768.73 262
12769.80 250
12770.86 227
12771.93 257
12773.00 284
12774.07 250
12775.13 240
12776.20 220
12777.27 280
12778.34 225
12779.40 214
12780.47 234
12781.54 273
12782.61 251
12783.67 243
12784.74 213
12785.81 224
12786.88 235
12787.95 233
12789.01 236
12790.08 239
12791.15 215
12792.22 238
12793.29 270
12794.35 242
12795.42 254
12796.49 268
12797.56 257
12798.63 255
12799.70 241
12800.76 231
12801.83 266
12802.90 227
12803.97 261
12805.04 264
12806.11 255
12807.18 255
12808.25 226
12809.31 237
12810.38 301
12811.45 287
12812.52 254
12813.59 236
12814.66 253
12815.73 277
12816.80 314
12817.87 293
12818.94 267
12820.01 248
12821.07 271
12822.14 272
12823.21 234
12824.28 265
12825.35 288
12826.42 251
12827.49 255
12828.56 257
12829.63 205
12830.70 235
12831.77 248
12832.84 223
12833.91 242
12834.98 243
12836.05 232
12837.12 260
12838.19 255
12839.26 248
12840.33 235
12841.40 255
12842.47 254
12843.54 214
12844.61 269
12845.68 243
12846.75 234
12847.82 211
12848.89 217
12849.96 253
12851.03 245
12852.10 245
12853.18 296
12854.25 250
12855.32 255
12856.39 290
12857.46 260
12858.53 211
12859.60 237
12860.67 230
12861.74 181
12862.81 255
12863.88 195
12864.96 262
12866.03 251
12867.10 233
12868.17 218
12869.24 188
12870.31 229
12871.38 244
12872.46 180
12873.53 224
12874.60 214
12875.67 240
12876.74 236
12877.81 225
12878.88 243
12879.96 211
12881.03 224
12882.10 218
12883.17 205
12884.24 217
12885.32 229
12886.39 219
12887.46 225
12888.53 235
12889.60 216
12890.68 215
12891.75 206
12892.82 248
12893.89 208
12894.97 218
12896.04 196
12897.11 197
12898.18 235
12899.26 211
12900.33 223
12901.40 234
12902.47 251
12903.55 229
12904.62 233
12905.69 189
12906.77 214
12907.84 206
12908.91 211
12909.99 200
12911.06 224
12912.13 203
12913.20 201
12914.28 230
12915.35 231
12916.42 209
12917.50 185
12918.57 218
12919.64 203
12920.72 249
12921.79 192
12922.87 212
12923.94 227
12925.01 257
12926.09 197
12927.16 208
12928.23 222
12929.31 215
12930.38 228
12931.46 181
12932.53 203
12933.60 227
12934.68 238
12935.75 212
12936.83 217
12937.90 228
12938.97 231
12940.05 246
12941.12 235
12942.20 215
12943.27 189
12944.35 202
12945.42 233
12946.50 246
12947.57 233
12948.64 201
12949.72 196
12950.79 218
12951.87 204
12952.94 233
12954.02 227
12955.09 201
12956.17 202
12957.24 229
12958.32 223
12959.39 219
12960.47 210
12961.54 259
12962.62 243
12963.69 215
12964.77 208
12965.85 243
12966.92 189
12968.00 192
12969.07 211
12970.15 181
12971.22 211
12972.30 231
12973.37 250
12974.45 235
12975.53 208
12976.60 216
12977.68 244
12978.75 164
12979.83 191
12980.90 196
12981.98 217
12983.06 235
12984.13 185
12985.21 224
12986.29 219
12987.36 185
12988.44 216
12989.51 205
12990.59 213
12991.67 209
12992.74 196
12993.82 188
12994.90 215
12995.97 211
12997.05 199
12998.13 214
12999.20 198
13000.28 232
13001.36 187
13002.43 195
13003.51 207
13004.59 211
13005.67 175
13006.74 207
13007.82 191
13008.90 219
13009.97 175
13011.05 193
13012.13 251
13013.21 230
13014.28 199
13015.36 205
13016.44 239
13017.52 182
13018.59 206
13019.67 217
13020.75 237
13021.83 224
13022.90 234
13023.98 205
13025.06 191
13026.14 218
13027.22 207
13028.29 231
13029.37 240
13030.45 259
13031.53 224
13032.61 248
13033.68 235
13034.76 215
13035.84 198
13036.92 236
13038.00 232
13039.08 234
13040.15 188
13041.23 239
13042.31 198
13043.39 196
13044.47 202
13045.55 202
13046.63 221
13047.70 224
13048.78 216
13049.86 184
13050.94 231
13052.02 240
13053.10 267
13054.18 232
13055.26 196
13056.34 230
13057.42 229
13058.49 190
13059.57 198
13060.65 189
13061.73 228
13062.81 215
13063.89 234
13064.97 255
13066.05 241
13067.13 234
13068.21 240
13069.29 239
13070.37 232
13071.45 242
13072.53 223
13073.61 222
13074.69 202
13075.77 207
13076.85 284
13077.93 231
13079.01 233
13080.09 211
13081.17 216
13082.25 194
13083.33 226
13084.41 223
13085.49 235
13086.57 263
13087.65 202
13088.73 222
13089.81 208
13090.89 203
13091.97 228
13093.05 273
13094.13 217
13095.21 227
13096.30 233
13097.38 268
13098.46 245
13099.54 225
13100.62 220
13101.70 220
13102.78 237
13103.86 215
13104.94 236
13106.02 218
13107.11 210
13108.19 219
13109.27 243
13110.35 276
13111.43 256
13112.51 235
13113.59 242
13114.68 224
13115.76 229
13116.84 247
13117.92 236
13119.00 254
13120.08 217
13121.17 240
13122.25 229
13123.33 227
13124.41 248
13125.49 223
13126.58 207
13127.66 193
13128.74 213
13129.82 230
13130.90 259
13131.99 268
13133.07 289
13134.15 222
13135.23 263
13136.32 278
13137.40 271
13138.48 248
13139.56 227
13140.65 222
13141.73 249
13142.81 200
13143.89 196
13144.98 225
13146.06 284
13147.14 214
13148.23 205
13149.31 229
13150.39 220
13151.47 236
13152.56 206
13153.64 277
13154.72 239
13155.81 233
13156.89 250
13157.97 215
13159.06 232
13160.14 243
13161.22 281
13162.31 252
13163.39 228
13164.47 221
13165.56 226
13166.64 224
13167.73 250
13168.81 240
13169.89 202
13170.98 212
13172.06 239
13173.14 245
13174.23 269
13175.31 224
13176.40 238
13177.48 249
13178.57 241
13179.65 280
13180.73 264
13181.82 268
13182.90 230
13183.99 248
13185.07 212
13186.16 237
13187.24 255
13188.32 275
13189.41 232
13190.49 242
13191.58 232
13192.66 235
13193.75 232
13194.83 251
13195.92 251
13197.00 239
13198.09 239
13199.17 236
13200.26 247
13201.34 254
13202.43 276
13203.51 269
13204.60 292
13205.68 278
13206.77 245
13207.86 255
13208.94 250
13210.03 247
13211.11 228
13212.20 225
13213.28 261
13214.37 234
13215.45 218
13216.54 243
13217.63 252
13218.71 248
13219.80 269
13220.88 281
13221.97 252
13223.06 254
13224.14 264
13225.23 249
13226.31 243
13227.40 258
13228.49 278
13229.57 286
13230.66 244
13231.74 268
13232.83 272
13233.92 247
13235.00 258
13236.09 298
13237.18 282
13238.26 247
13239.35 254
13240.44 320
13241.52 284
13242.61 299
13243.70 267
13244.78 243
13245.87 251
13246.96 286
13248.05 275
13249.13 259
13250.22 289
13251.31 291
13252.39 279
13253.48 275
13254.57 268
13255.66 303
13256.74 291
13257.83 271
13258.92 340
13260.01 318
13261.09 257
13262.18 281
13263.27 292
13264.36 247
13265.44 298
13266.53 330
13267.62 301
13268.71 294
13269.80 338
13270.88 312
13271.97 321
13273.06 316
13274.15 331
13275.24 327
13276.32 330
13277.41 329
13278.50 333
13279.59 325
13280.68 371
13281.77 352
13282.85 306
13283.94 305
13285.03 333
13286.12 342
13287.21 383
13288.30 340
13289.39 369
13290.48 362
13291.56 387
13292.65 408
13293.74 370
13294.83 326
13295.92 348
13297.01 378
13298.10 348
13299.19 349
13300.28 362
13301.37 343
13302.46 381
13303.54 378
13304.63 396
13305.72 371
13306.81 375
13307.90 377
13308.99 363
13310.08 392
13311.17 386
13312.26 398
13313.35 420
13314.44 426
13315.53 417
13316.62 385
13317.71 400
13318.80 393
13319.89 402
13320.98 394
13322.07 397
13323.16 364
13324.25 364
13325.34 396
13326.43 371
13327.52 382
13328.61 453
13329.70 408
13330.79 392
13331.88 414
13332.97 390
13334.06 432
13335.15 453
13336.24 453
13337.34 419
13338.43 386
13339.52 419
13340.61 425
13341.70 436
13342.79 450
13343.88 415
13344.97 417
13346.06 452
13347.15 394
13348.25 436
13349.34 375
13350.43 423
13351.52 440
13352.61 475
13353.70 416
13354.79 446
13355.88 462
13356.98 463
13358.07 497
13359.16 481
13360.25 496
13361.34 496
13362.43 530
13363.53 517
13364.62 474
13365.71 528
13366.80 576
13367.89 602
13368.99 573
13370.08 580
13371.17 508
13372.26 538
13373.35 506
13374.45 490
13375.54 510
13376.63 479
13377.72 528
13378.82 497
13379.91 464
13381.00 458
13382.09 402
13383.19 442
13384.28 399
13385.37 388
13386.46 404
13387.56 402
13388.65 361
13389.74 394
13390.84 382
13391.93 359
13393.02 388
13394.11 353
13395.21 360
13396.30 368
13397.39 401
13398.49 363
13399.58 335
13400.67 371
13401.77 400
13402.86 336
13403.95 354
13405.05 363
13406.14 380
13407.23 362
13408.33 379
13409.42 339
13410.52 355
13411.61 376
13412.70 410
13413.80 441
13414.89 374
13415.98 386
13417.08 354
13418.17 410
13419.27 370
13420.36 406
13421.45 347
13422.55 374
13423.64 372
13424.74 354
13425.83 351
13426.93 425
13428.02 406
13429.12 380
13430.21 346
13431.30 406
13432.40 403
13433.49 380
13434.59 432
13435.68 403
13436.78 378
13437.87 377
13438.97 371
13440.06 373
13441.16 398
13442.25 366
13443.35 420
13444.44 438
13445.54 423
13446.63 453
13447.73 368
13448.82 412
13449.92 433
13451.01 418
13452.11 451
13453.20 452
13454.30 441
13455.40 452
13456.49 445
13457.59 442
13458.68 446
13459.78 469
13460.87 473
13461.97 429
13463.07 471
13464.16 471
13465.26 467
13466.35 432
13467.45 439
13468.55 501
13469.64 491
13470.74 508
13471.83 487
13472.93 452
13474.03 453
13475.12 523
13476.22 513
13477.32 491
13478.41 464
13479.51 555
13480.61 538
13481.70 455
13482.80 487
13483.90 451
13484.99 500
13486.09 513
13487.19 485
13488.28 491
13489.38 486
13490.48 489
13491.57 491
13492.67 501
13493.77 531
13494.86 535
13495.96 519
13497.06 608
13498.16 614
13499.25 612
13500.35 707
13501.45 659
13502.55 601
13503.64 599
13504.74 602
13505.84 586
13506.94 586
13508.03 547
13509.13 551
13510.23 595
13511.33 531
13512.43 504
13513.52 490
13514.62 522
13515.72 455
13516.82 473
13517.92 458
13519.01 438
13520.11 425
13521.21 377
13522.31 425
13523.41 397
13524.50 378
13525.60 399
13526.70 380
13527.80 388
13528.90 408
13530.00 407
13531.10 399
13532.19 381
13533.29 406
13534.39 404
13535.49 341
13536.59 344
13537.69 373
13538.79 358
13539.89 393
13540.99 361
13542.08 361
13543.18 361
13544.28 335
13545.38 318
13546.48 345
13547.58 318
13548.68 296
13549.78 356
13550.88 367
13551.98 368
13553.08 355
13554.18 324
13555.28 391
13556.38 305
13557.48 312
13558.58 349
13559.68 340
13560.78 317
13561.88 319
13562.98 314
13564.08 305
13565.18 291
13566.28 334
13567.38 307
13568.48 334
13569.58 354
13570.68 306
13571.78 301
13572.88 374
13573.98 348
13575.08 292
13576.18 318
13577.28 310
13578.38 340
13579.48 355
13580.58 315
13581.68 293
13582.78 328
13583.88 313
13584.98 332
13586.08 331
13587.19 327
13588.29 328
13589.39 331
13590.49 336
13591.59 345
13592.69 336
13593.79 289
13594.89 330
13595.99 338
13597.10 344
13598.20 345
13599.30 343
13600.40 308
13601.50 343
13602.60 328
13603.70 337
13604.81 332
13605.91 300
13607.01 296
13608.11 390
13609.21 335
13610.31 284
13611.42 354
13612.52 349
13613.62 323
13614.72 317
13615.82 318
13616.93 360
13618.03 326
13619.13 335
13620.23 338
13621.34 371
13622.44 346
13623.54 337
13624.64 342
13625.75 368
13626.85 347
13627.95 342
13629.05 291
13630.16 331
13631.26 361
13632.36 377
13633.46 343
13634.57 315
13635.67 333
13636.77 368
13637.88 356
13638.98 358
13640.08 325
13641.18 345
13642.29 355
13643.39 376
13644.49 374
13645.60 316
13646.70 389
13647.80 353
13648.91 375
13650.01 328
13651.11 350
13652.22 336
13653.32 320
13654.43 336
13655.53 307
13656.63 318
13657.74 309
13658.84 284
13659.94 302
13661.05 321
13662.15 325
13663.26 375
13664.36 375
13665.46 321
13666.57 323
13667.67 341
13668.78 309
13669.88 338
13670.99 276
13672.09 286
13673.19 297
13674.30 296
13675.40 316
13676.51 312
13677.61 331
13678.72 321
13679.82 303
13680.93 283
13682.03 283
13683.14 322
13684.24 324
13685.35 366
13686.45 354
13687.56 329
13688.66 355
13689.77 319
13690.87 289
13691.98 318
13693.08 319
13694.19 348
13695.29 333
13696.40 323
13697.50 337
13698.61 326
13699.71 331
13700.82 339
13701.92 338
13703.03 359
13704.14 379
13705.24 320
13706.35 347
13707.45 343
13708.56 342
13709.66 343
13710.77 386
13711.88 377
13712.98 340
13714.09 321
13715.19 342
13716.30 344
13717.41 338
13718.51 309
13719.62 357
13720.73 362
13721.83 366
13722.94 377
13724.04 375
13725.15 389
13726.26 398
13727.36 420
13728.47 437
13729.58 423
13730.68 431
13731.79 424
13732.90 414
13734.00 417
13735.11 445
13736.22 435
13737.33 388
13738.43 397
13739.54 399
13740.65 402
13741.75 444
13742.86 383
13743.97 475
13745.08 478
13746.18 406
13747.29 395
13748.40 424
13749.51 486
13750.61 490
13751.72 467
13752.83 495
13753.94 445
13755.04 486
13756.15 486
13757.26 512
13758.37 534
13759.47 497
13760.58 594
13761.69 537
13762.80 498
13763.91 572
13765.01 640
13766.12 609
13767.23 697
13768.34 747
13769.45 737
13770.56 803
13771.66 836
13772.77 866
13773.88 879
13774.99 879
13776.10 843
13777.21 842
13778.32 832
13779.42 756
13780.53 777
13781.64 761
13782.75 696
13783.86 649
13784.97 573
13786.08 578
13787.19 555
13788.30 555
13789.40 507
13790.51 541
13791.62 531
13792.73 493
13793.84 435
13794.95 470
13796.06 477
13797.17 461
13798.28 460
13799.39 414
13800.50 426
13801.61 465
13802.72 424
13803.83 407
13804.94 427
13806.05 472
13807.16 410
13808.27 368
13809.38 403
13810.49 388
13811.60 408
13812.71 380
13813.82 339
13814.93 370
13816.04 415
13817.15 386
13818.26 395
13819.37 398
13820.48 399
13821.59 393
13822.70 373
13823.81 371
13824.92 308
13826.03 332
13827.14 327
13828.25 327
13829.36 315
13830.47 355
13831.58 356
13832.69 332
13833.81 328
13834.92 310
13836.03 391
13837.14 347
13838.25 344
13839.36 316
13840.47 331
13841.58 342
13842.69 363
13843.81 392
13844.92 435
13846.03 376
13847.14 359
13848.25 362
13849.36 371
13850.47 352
13851.59 360
13852.70 364
13853.81 363
13854.92 357
13856.03 378
13857.14 331
13858.26 363
13859.37 385
13860.48 399
13861.59 343
13862.70 370
13863.82 373
13864.93 335
13866.04 340
13867.15 379
13868.26 391
13869.38 388
13870.49 379
13871.60 383
13872.71 412
13873.83 398
13874.94 361
13876.05 353
13877.16 413
13878.28 420
13879.39 380
13880.50 323
13881.62 311
13882.73 351
13883.84 393
13884.95 386
13886.07 413
13887.18 396
13888.29 366
13889.41 375
13890.52 333
13891.63 423
13892.75 398
13893.86 404
13894.97 402
13896.09 413
13897.20 446
13898.31 451
13899.43 418
13900.54 389
13901.65 390
13902.77 419
13903.88 407
13904.99 418
13906.11 385
13907.22 323
13908.34 363
13909.45 344
13910.56 369
13911.68 340
13912.79 342
13913.91 362
13915.02 329
13916.13 350
13917.25 327
13918.36 315
13919.48 322
13920.59 298
13921.71 366
13922.82 346
13923.94 401
13925.05 398
13926.16 333
13927.28 363
13928.39 335
13929.51 340
13930.62 352
13931.74 310
13932.85 294
13933.97 356
13935.08 347
13936.20 307
13937.31 316
13938.43 336
13939.54 351
13940.66 296
13941.77 313
13942.89 310
13944.00 293
13945.12 318
13946.23 326
13947.35 336
13948.47 320
13949.58 278
13950.70 338
13951.81 395
13952.93 334
13954.04 319
13955.16 296
13956.28 303
13957.39 328
13958.51 336
13959.62 326
13960.74 274
13961.85 279
13962.97 307
13964.09 321
13965.20 310
13966.32 353
13967.44 328
13968.55 305
13969.67 330
13970.78 305
13971.90 340
13973.02 318
13974.13 289
13975.25 323
13976.37 330
13977.48 311
13978.60 306
13979.72 295
13980.83 279
13981.95 284
13983.07 302
13984.18 317
13985.30 285
13986.42 297
13987.54 301
13988.65 318
13989.77 282
13990.89 288
13992.00 290
13993.12 301
13994.24 328
13995.36 304
13996.47 315
13997.59 293
13998.71 308
13999.83 330
14000.94 311
14002.06 301
14003.18 300
14004.30 305
14005.41 303
14006.53 292
14007.65 348
14008.77 345
14009.89 334
14011.00 289
14012.12 304
14013.24 335
14014.36 328
14015.48 346
14016.60 312
14017.71 323
14018.83 301
14019.95 283
14021.07 271
14022.19 281
14023.31 270
14024.42 296
14025.54 302
14026.66 280
14027.78 319
14028.90 311
14030.02 329
14031.14 310
14032.25 300
14033.37 302
14034.49 310
14035.61 314
14036.73 332
14037.85 333
14038.97 303
14040.09 317
14041.21 339
14042.33 318
14043.45 299
14044.57 336
14045.68 346
14046.80 340
14047.92 376
14049.04 381
14050.16 338
14051.28 323
14052.40 364
14053.52 371
14054.64 381
14055.76 333
14056.88 327
14058.00 410
14059.12 366
14060.24 368
14061.36 340
14062.48 389
14063.60 396
14064.72 370
14065.84 388
14066.96 409
14068.08 448
14069.20 397
14070.32 412
14071.44 415
14072.56 429
14073.68 427
14074.80 397
14075.92 403
14077.05 407
14078.17 428
14079.29 467
14080.41 472
14081.53 487
14082.65 468
14083.77 442
14084.89 502
14086.01 503
14087.13 461
14088.25 504
14089.38 500
14090.50 520
14091.62 486
14092.74 532
14093.86 554
14094.98 624
14096.10 597
14097.22 603
14098.35 594
14099.47 620
14100.59 612
14101.71 646
14102.83 662
14103.95 632
14105.08 590
14106.20 558
14107.32 531
14108.44 514
14109.56 476
14110.69 468
14111.81 472
14112.93 415
14114.05 450
14115.17 427
14116.30 429
14117.42 379
14118.54 401
14119.66 374
14120.79 353
14121.91 409
14123.03 358
14124.15 350
14125.28 358
14126.40 369
14127.52 376
14128.64 395
14129.77 367
14130.89 343
14132.01 352
14133.13 320
14134.26 354
14135.38 338
14136.50 370
14137.63 292
14138.75 324
14139.87 320
14141.00 327
14142.12 336
14143.24 305
14144.37 319
14145.49 319
14146.61 313
14147.74 332
14148.86 349
14149.98 308
14151.11 279
14152.23 301
14153.35 304
14154.48 299
14155.60 284
14156.72 320
14157.85 305
14158.97 323
14160.10 338
14161.22 300
14162.34 294
14163.47 327
14164.59 319
14165.72 332
14166.84 311
14167.97 309
14169.09 312
14170.21 270
14171.34 285
14172.46 313
14173.59 283
14174.71 290
14175.84 269
14176.96 308
14178.09 312
14179.21 301
14180.34 313
14181.46 319
14182.58 324
14183.71 296
14184.83 322
14185.96 316
14187.08 306
14188.21 311
14189.33 298
14190.46 327
14191.59 316
14192.71 305
14193.84 284
14194.96 293
14196.09 285
14197.21 288
14198.34 284
14199.46 312
14200.59 289
14201.71 276
14202.84 267
14203.97 288
14205.09 275
14206.22 244
14207.34 280
14208.47 312
14209.59 298
14210.72 288
14211.85 270
14212.97 274
14214.10 303
14215.22 279
14216.35 249
14217.48 278
14218.60 285
14219.73 272
14220.86 276
14221.98 273
14223.11 303
14224.24 323
14225.36 307
14226.49 268
14227.62 287
14228.74 249
14229.87 219
14231.00 247
14232.12 280
14233.25 284
14234.38 258
14235.50 285
14236.63 259
14237.76 234
14238.88 272
14240.01 289
14241.14 237
14242.27 220
14243.39 229
14244.52 284
14245.65 278
14246.77 274
14247.90 278
14249.03 281
14250.16 263
14251.28 262
14252.41 247
14253.54 242
14254.67 264
14255.80 244
14256.92 203
14258.05 261
14259.18 252
14260.31 261
14261.43 245
14262.56 269
14263.69 235
14264.82 231
14265.95 265
14267.08 238
14268.20 228
14269.33 263
14270.46 252
14271.59 239
14272.72 229
14273.85 248
14274.97 225
14276.10 238
14277.23 241
14278.36 239
14279.49 229
14280.62 228
14281.75 266
14282.87 236
14284.00 221
14285.13 216
14286.26 224
14287.39 253
14288.52 256
14289.65 219
14290.78 198
14291.91 226
14293.04 227
14294.17 209
14295.29 188
14296.42 221
14297.55 282
14298.68 238
14299.81 222
14300.94 218
14302.07 208
14303.20 227
14304.33 237
14305.46 204
14306.59 211
14307.72 223
14308.85 211
14309.98 218
14311.11 211
14312.24 226
14313.37 233
14314.50 237
14315.63 219
14316.76 224
14317.89 191
14319.02 177
14320.15 202
14321.28 219
14322.41 165
14323.54 183
14324.67 209
14325.80 212
14326.93 231
14328.06 255
14329.20 213
14330.33 190
14331.46 215
14332.59 205
14333.72 210
14334.85 189
14335.98 189
14337.11 185
14338.24 205
14339.37 225
14340.50 204
14341.64 238
14342.77 223
14343.90 211
14345.03 195
14346.16 191
14347.29 176
14348.42 228
14349.55 222
14350.69 213
14351.82 208
14352.95 202
14354.08 210
14355.21 237
14356.34 188
14357.48 163
14358.61 194
14359.74 229
14360.87 220
14362.00 198
14363.14 182
14364.27 178
14365.40 206
14366.53 210
14367.66 202
14368.80 166
14369.93 189
14371.06 221
14372.19 198
14373.33 192
14374.46 244
14375.59 203
14376.72 241
14377.86 223
14378.99 199
14380.12 204
14381.25 202
14382.39 198
14383.52 193
14384.65 177
14385.78 218
14386.92 212
14388.05 207
14389.18 226
14390.32 178
14391.45 184
14392.58 191
14393.72 210
14394.85 198
14395.98 212
14397.12 229
14398.25 230
14399.38 227
14400.52 232
14401.65 214
14402.78 215
14403.92 175
14405.05 187
14406.18 218
14407.32 202
14408.45 196
14409.59 197
14410.72 187
14411.85 223
14412.99 185
14414.12 169
14415.26 196
14416.39 188
14417.52 158
14418.66 216
14419.79 192
14420.93 182
14422.06 188
14423.20 204
14424.33 212
14425.46 189
14426.60 194
14427.73 262
14428.87 205
14430.00 225
14431.14 242
14432.27 230
14433.41 217
14434.54 213
14435.68 230
14436.81 227
14437.95 219
14439.08 221
14440.22 238
14441.35 192
14442.49 176
14443.62 215
14444.76 246
14445.89 213
14447.03 188
14448.16 217
14449.30 249
14450.43 237
14451.57 207
14452.70 208
14453.84 210
14454.98 216
14456.11 204
14457.25 209
14458.38 206
14459.52 184
14460.65 183
14461.79 182
14462.93 207
14464.06 232
14465.20 194
14466.33 244
14467.47 204
14468.61 218
14469.74 230
14470.88 196
14472.02 163
14473.15 224
14474.29 191
14475.42 180
14476.56 204
14477.70 187
14478.83 179
14479.97 204
14481.11 228
14482.24 205
14483.38 214
14484.52 228
14485.65 224
14486.79 224
14487.93 187
14489.07 214
14490.20 231
14491.34 193
14492.48 214
14493.61 191
14494.75 241
14495.89 218
14497.03 197
14498.16 216
14499.30 214
14500.44 219
14501.57 222
14502.71 227
14503.85 206
14504.99 233
14506.13 232
14507.26 226
14508.40 213
14509.54 221
14510.68 219
14511.81 217
14512.95 235
14514.09 219
14515.23 223
14516.37 220
14517.50 219
14518.64 239
14519.78 253
14520.92 207
14522.06 227
14523.20 256
14524.33 285
14525.47 231
14526.61 237
14527.75 241
14528.89 245
14530.03 249
14531.16 251
14532.30 253
14533.44 254
14534.58 234
14535.72 190
14536.86 219
14538.00 281
14539.14 232
14540.28 235
14541.41 247
14542.55 229
14543.69 207
14544.83 221
14545.97 238
14547.11 249
14548.25 227
14549.39 222
14550.53 229
14551.67 237
14552.81 233
14553.95 208
14555.09 211
14556.23 228
14557.37 227
14558.50 229
14559.64 230
14560.78 286
14561.92 253
14563.06 219
14564.20 225
14565.34 253
14566.48 290
14567.62 254
14568.76 242
14569.90 254
14571.04 231
14572.18 256
14573.32 240
14574.47 253
14575.61 248
14576.75 273
14577.89 259
14579.03 238
14580.17 271
14581.31 262
14582.45 253
14583.59 268
14584.73 271
14585.87 262
14587.01 284
14588.15 265
14589.29 242
14590.43 260
14591.58 271
14592.72 278
14593.86 272
14595.00 270
14596.14 293
14597.28 320
14598.42 293
14599.56 327
14600.70 310
14601.85 293
14602.99 298
14604.13 279
14605.27 348
14606.41 332
14607.55 333
14608.70 312
14609.84 293
14610.98 274
14612.12 328
14613.26 333
14614.40 337
14615.55 324
14616.69 325
14617.83 334
14618.97 370
14620.11 371
14621.26 368
14622.40 367
14623.54 372
14624.68 375
14625.83 382
14626.97 351
14628.11 392
14629.25 367
14630.40 430
14631.54 424
14632.68 389
14633.82 431
14634.97 454
14636.11 458
14637.25 479
14638.39 422
14639.54 472
14640.68 484
14641.82 487
14642.97 458
14644.11 384
14645.25 418
14646.40 405
14647.54 341
14648.68 307
14649.83 295
14650.97 305
14652.11 351
14653.26 304
14654.40 317
14655.54 300
14656.69 288
14657.83 285
14658.97 266
14660.12 247
14661.26 303
14662.40 299
14663.55 312
14664.69 276
14665.84 279
14666.98 278
14668.12 269
14669.27 263
14670.41 243
14671.56 214
14672.70 246
14673.84 252
14674.99 237
14676.13 214
14677.28 229
14678.42 237
14679.57 220
14680.71 223
14681.86 233
14683.00 224
14684.14 242
14685.29 251
14686.43 232
14687.58 219
14688.72 207
14689.87 233
14691.01 232
14692.16 229
14693.30 181
14694.45 216
14695.59 246
14696.74 210
14697.88 204
14699.03 216
14700.17 223
14701.32 233
14702.46 229
14703.61 209
14704.75 227
14705.90 220
14707.05 199
14708.19 207
14709.34 218
14710.48 195
14711.63 215
14712.77 209
14713.92 209
14715.07 195
14716.21 201
14717.36 220
14718.50 219
14719.65 204
14720.80 195
14721.94 218
14723.09 212
14724.23 158
14725.38 191
14726.53 194
14727.67 187
14728.82 168
14729.97 208
14731.11 225
14732.26 203
14733.41 209
14734.55 196
14735.70 189
14736.84 201
14737.99 165
14739.14 190
14740.29 194
14741.43 187
14742.58 218
14743.73 200
14744.87 237
14746.02 192
14747.17 204
14748.31 201
14749.46 203
14750.61 191
14751.76 170
14752.90 181
14754.05 214
14755.20 220
14756.35 216
14757.49 208
14758.64 174
14759.79 200
14760.94 199
14762.08 167
14763.23 166
14764.38 180
14765.53 211
14766.67 204
14767.82 155
14768.97 173
14770.12 199
14771.27 215
14772.41 213
14773.56 205
14774.71 151
14775.86 183
14777.01 179
14778.15 187
14779.30 189
14780.45 178
14781.60 171
14782.75 168
14783.90 179
14785.05 189
14786.19 190
14787.34 185
14788.49 181
14789.64 195
14790.79 200
14791.94 166
14793.09 194
14794.24 182
14795.38 184
14796.53 167
14797.68 162
14798.83 164
14799.98 171
14801.13 186
14802.28 179
14803.43 184
14804.58 225
14805.73 168
14806.88 158
14808.03 180
14809.18 156
14810.33 151
14811.47 144
14812.62 162
14813.77 193
14814.92 161
14816.07 188
14817.22 164
14818.37 177
14819.52 163
14820.67 161
14821.82 159
14822.97 186
14824.12 171
14825.27 183
14826.42 181
14827.57 152
14828.72 182
14829.87 197
14831.02 179
14832.17 184
14833.33 176
14834.48 168
14835.63 170
14836.78 143
14837.93 137
14839.08 160
14840.23 162
14841.38 160
14842.53 143
14843.68 137
14844.83 221
14845.98 189
14847.13 181
14848.28 149
14849.44 138
14850.59 171
14851.74 184
14852.89 160
14854.04 134
14855.19 168
14856.34 154
14857.49 146
14858.65 159
14859.80 150
14860.95 172
14862.10 144
14863.25 132
14864.40 129
14865.56 160
14866.71 174
14867.86 163
14869.01 127
14870.16 129
14871.31 173
14872.47 147
14873.62 172
14874.77 175
14875.92 167
14877.07 170
14878.23 176
14879.38 165
14880.53 160
14881.68 181
14882.84 159
14883.99 178
14885.14 169
14886.29 143
14887.45 150
14888.60 183
14889.75 172
14890.90 163
14892.06 145
14893.21 156
14894.36 169
14895.52 160
14896.67 190
14897.82 150
14898.97 156
14900.13 182
14901.28 151
14902.43 131
14903.59 160
14904.74 166
14905.89 175
14907.05 158
14908.20 147
14909.35 167
14910.51 165
14911.66 169
14912.81 168
14913.97 175
14915.12 151
14916.27 154
14917.43 173
14918.58 160
14919.74 179
14920.89 170
14922.04 166
14923.20 156
14924.35 193
14925.50 170
14926.66 153
14927.81 160
14928.97 142
14930.12 159
14931.28 164
14932.43 168
14933.58 183
14934.74 187
14935.89 169
14937.05 154
14938.20 153
14939.36 163
14940.51 156
14941.67 175
14942.82 195
14943.98 193
14945.13 185
14946.28 171
14947.44 164
14948.59 183
14949.75 200
14950.90 180
14952.06 157
14953.21 166
14954.37 183
14955.52 179
14956.68 168
14957.84 184
14958.99 199
14960.15 202
14961.30 174
14962.46 178
14963.61 165
14964.77 166
14965.92 163
14967.08 177
14968.23 188
14969.39 173
14970.55 191
14971.70 201
14972.86 181
14974.01 178
14975.17 174
14976.33 136
14977.48 169
14978.64 188
14979.79 157
14980.95 195
14982.11 176
14983.26 184
14984.42 164
14985.58 174
14986.73 187
14987.89 167
14989.04 174
14990.20 188
14991.36 155
14992.51 152
14993.67 166
14994.83 150
14995.98 160
14997.14 179
14998.30 162
14999.45 161
15000.61 173
15001.77 172
15002.93 152
15004.08 139
15005.24 137
15006.40 131
15007.55 155
15008.71 146
15009.87 134
15011.03 133
15012.18 159
15013.34 158
15014.50 146
15015.66 154
15016.81 180
15017.97 148
15019.13 150
15020.29 160
15021.44 166
15022.60 143
15023.76 173
15024.92 170
15026.08 160
15027.23 183
15028.39 148
15029.55 142
15030.71 116
15031.87 119
15033.02 151
15034.18 178
15035.34 181
15036.50 201
15037.66 156
15038.81 164
15039.97 139
15041.13 134
15042.29 131
15043.45 130
15044.61 153
15045.77 130
15046.93 154
15048.08 172
15049.24 152
15050.40 134
15051.56 142
15052.72 139
15053.88 144
15055.04 147
15056.20 144
15057.36 131
15058.51 113
15059.67 127
15060.83 155
15061.99 140
15063.15 131
15064.31 135
15065.47 148
15066.63 144
15067.79 170
15068.95 142
15070.11 169
15071.27 168
15072.43 142
15073.59 149
15074.75 146
15075.91 149
15077.07 180
15078.23 128
15079.39 127
15080.55 115
15081.71 148
15082.87 144
15084.03 154
15085.19 151
15086.35 167
15087.51 166
15088.67 161
15089.83 145
15090.99 135
15092.15 147
15093.31 157
15094.47 178
15095.63 133
15096.79 138
15097.95 154
15099.11 131
15100.27 126
15101.43 162
15102.60 157
15103.76 169
15104.92 122
15106.08 133
15107.24 132
15108.40 173
15109.56 155
15110.72 179
15111.88 161
15113.05 144
15114.21 138
15115.37 149
15116.53 146
15117.69 118
15118.85 124
15120.01 162
15121.18 156
15122.34 174
15123.50 170
15124.66 138
15125.82 141
15126.98 145
15128.15 152
15129.31 180
15130.47 168
15131.63 161
15132.79 155
15133.96 148
15135.12 132
15136.28 149
15137.44 150
15138.60 152
15139.77 127
15140.93 120
15142.09 148
15143.25 162
15144.42 187
15145.58 180
15146.74 132
15147.90 173
15149.07 161
15150.23 145
15151.39 152
15152.55 135
15153.72 165
15154.88 155
15156.04 157
15157.21 176
15158.37 160
15159.53 145
15160.70 148
15161.86 129
15163.02 149
15164.19 158
15165.35 171
15166.51 170
15167.68 155
15168.84 184
15170.00 153
15171.17 135
15172.33 162
15173.49 167
15174.66 142
15175.82 141
15176.98 178
15178.15 173
15179.31 183
15180.48 164
15181.64 160
15182.80 135
15183.97 159
15185.13 156
15186.30 172
15187.46 177
15188.62 193
15189.79 179
15190.95 165
15192.12 171
15193.28 177
15194.44 174
15195.61 187
15196.77 168
15197.94 208
15199.10 164
15200.27 153
15201.43 155
15202.60 159
15203.76 190
15204.93 168
15206.09 199
15207.26 142
15208.42 166
15209.59 141
15210.75 140
15211.92 166
15213.08 182
15214.25 189
15215.41 175
15216.58 161
15217.74 214
15218.91 214
15220.07 198
15221.24 178
15222.40 190
15223.57 218
15224.73 211
15225.90 195
15227.07 196
15228.23 201
15229.40 174
15230.56 197
15231.73 193
15232.89 176
15234.06 243
15235.23 206
15236.39 213
15237.56 219
15238.73 204
15239.89 205
15241.06 186
15242.22 193
15243.39 168
15244.56 205
15245.72 207
15246.89 156
15248.06 159
15249.22 217
15250.39 191
15251.55 201
15252.72 179
15253.89 180
15255.06 191
15256.22 136
15257.39 163
15258.56 144
15259.72 139
15260.89 201
15262.06 171
15263.22 164
15264.39 137
15265.56 176
15266.72 165
15267.89 151
15269.06 164
15270.23 169
15271.39 166
15272.56 180
15273.73 150
15274.90 139
15276.06 167
15277.23 159
15278.40 142
15279.57 127
15280.73 164
15281.90 178
15283.07 169
15284.24 163
15285.41 152
15286.57 174
15287.74 157
15288.91 138
15290.08 161
15291.25 152
15292.41 134
15293.58 164
15294.75 151
15295.92 165
15297.09 151
15298.26 143
15299.42 133
15300.59 162
15301.76 155
15302.93 158
15304.10 142
15305.27 138
15306.44 111
15307.60 152
15308.77 132
15309.94 144
15311.11 153
15312.28 151
15313.45 149
15314.62 165
15315.79 142
15316.96 157
15318.12 158
15319.29 138
15320.46 159
15321.63 118
15322.80 156
15323.97 154
15325.14 137
15326.31 138
15327.48 126
15328.65 140
15329.82 150
15330.99 140
15332.16 138
15333.33 142
15334.50 150
15335.67 130
15336.84 137
15338.01 163
15339.18 150
15340.35 127
15341.52 158
15342.69 156
15343.86 127
15345.03 154
15346.20 131
15347.37 145
15348.54 140
15349.71 147
15350.88 152
15352.05 154
15353.22 152
15354.39 152
15355.56 146
15356.73 169
15357.90 180
15359.07 168
15360.24 151
15361.41 143
15362.58 126
15363.76 140
15364.93 166
15366.10 162
15367.27 175
15368.44 150
15369.61 126
15370.78 141
15371.95 166
15373.12 166
15374.30 178
15375.47 145
15376.64 133
15377.81 152
15378.98 141
15380.15 148
15381.32 113
15382.50 152
15383.67 142
15384.84 145
15386.01 149
15387.18 182
15388.35 144
15389.53 139
15390.70 199
15391.87 194
15393.04 187
15394.21 145
15395.39 159
15396.56 142
15397.73 142
15398.90 159
15400.08 173
15401.25 152
15402.42 174
15403.59 176
15404.76 148
15405.94 144
15407.11 161
15408.28 125
15409.45 128
15410.63 120
15411.80 139
15412.97 160
15414.15 175
15415.32 156
15416.49 133
15417.66 157
15418.84 152
15420.01 135
15421.18 140
15422.36 153
15423.53 152
15424.70 132
15425.88 158
15427.05 138
15428.22 136
15429.40 147
15430.57 127
15431.74 122
15432.92 142
15434.09 162
15435.26 154
15436.44 127
15437.61 159
15438.79 147
15439.96 153
15441.13 148
15442.31 123
15443.48 138
15444.65 123
15445.83 125
15447.00 112
15448.18 142
15449.35 157
15450.53 149
15451.70 132
15452.87 139
15454.05 124
15455.22 121
15456.40 140
15457.57 159
15458.75 167
15459.92 149
15461.09 137
15462.27 168
15463.44 150
15464.62 152
15465.79 144
15466.97 155
15468.14 151
15469.32 135
15470.49 160
15471.67 156
15472.84 132
15474.02 128
15475.19 134
15476.37 120
15477.54 149
15478.72 162
15479.89 146
15481.07 161
15482.25 130
15483.42 123
15484.60 135
15485.77 133
15486.95 150
15488.12 135
15489.30 145
15490.47 149
15491.65 146
15492.83 140
15494.00 134
15495.18 164
15496.35 170
15497.53 172
15498.71 156
15499.88 163
15501.06 137
15502.23 137
15503.41 146
15504.59 137
15505.76 161
15506.94 152
15508.12 160
15509.29 183
15510.47 177
15511.64 145
15512.82 155
15514.00 159
15515.17 158
15516.35 166
15517.53 116
15518.70 152
15519.88 163
15521.06 155
15522.24 136
15523.41 158
15524.59 177
15525.77 168
15526.94 169
15528.12 142
15529.30 165
15530.48 155
15531.65 194
15532.83 145
15534.01 150
15535.18 152
15536.36 180
15537.54 158
15538.72 150
15539.89 175
15541.07 150
15542.25 170
15543.43 167
15544.61 148
15545.78 147
15546.96 155
15548.14 171
15549.32 128
15550.50 158
15551.67 177
15552.85 186
15554.03 175
15555.21 160
15556.39 167
15557.56 171
15558.74 160
15559.92 172
15561.10 174
15562.28 170
15563.46 181
15564.63 173
15565.81 143
15566.99 163
15568.17 186
15569.35 187
15570.53 168
15571.71 203
15572.89 191
15574.06 152
15575.24 184
15576.42 182
15577.60 173
15578.78 172
15579.96 192
15581.14 193
15582.32 168
15583.50 167
15584.68 192
15585.86 215
15587.04 210
15588.21 190
15589.39 206
15590.57 202
15591.75 197
15592.93 190
15594.11 205
15595.29 178
15596.47 184
15597.65 215
15598.83 246
15600.01 195
15601.19 187
15602.37 197
15603.55 205
15604.73 213
15605.91 210
15607.09 216
15608.27 208
15609.45 220
15610.63 206
15611.81 148
15612.99 200
15614.17 221
15615.35 214
15616.53 186
15617.71 180
15618.90 221
15620.08 226
15621.26 232
15622.44 237
15623.62 235
15624.80 269
15625.98 268
15627.16 251
15628.34 236
15629.52 241
15630.70 240
15631.89 208
15633.07 267
15634.25 235
15635.43 265
15636.61 227
15637.79 237
15638.97 227
15640.15 251
15641.34 276
15642.52 286
15643.70 287
15644.88 266
15646.06 248
15647.24 249
15648.42 251
15649.61 257
15650.79 256
15651.97 253
15653.15 290
15654.33 292
15655.52 274
15656.70 304
15657.88 285
15659.06 280
15660.24 293
15661.43 280
15662.61 309
15663.79 287
15664.97 308
15666.16 255
15667.34 244
15668.52 233
15669.70 237
15670.89 273
15672.07 259
15673.25 245
15674.43 252
15675.62 246
15676.80 248
15677.98 293
15679.17 267
15680.35 253
15681.53 280
15682.71 238
15683.90 257
15685.08 248
15686.26 274
15687.45 268
15688.63 280
15689.81 248
15691.00 275
15692.18 266
15693.36 259
15694.55 239
15695.73 238
15696.91 237
15698.10 269
15699.28 298
15700.46 297
15701.65 215
15702.83 216
15704.02 244
15705.20 263
15706.38 291
15707.57 257
15708.75 287
15709.94 272
15711.12 277
15712.30 274
15713.49 271
15714.67 308
15715.86 296
15717.04 320
15718.23 287
15719.41 302
15720.59 275
15721.78 262
15722.96 276
15724.15 272
15725.33 251
15726.52 306
15727.70 252
15728.89 300
15730.07 296
15731.26 253
15732.44 255
15733.63 277
15734.81 278
15736.00 257
15737.18 335
15738.37 296
15739.55 299
15740.74 287
15741.92 287
15743.11 288
15744.29 308
15745.48 339
15746.66 290
15747.85 263
15749.03 259
15750.22 335
15751.41 371
15752.59 358
15753.78 366
15754.96 347
15756.15 286
15757.33 337
15758.52 317
15759.71 323
15760.89 282
15762.08 258
15763.26 279
15764.45 283
15765.64 280
15766.82 287
15768.01 309
15769.19 308
15770.38 292
15771.57 293
15772.75 271
15773.94 280
15775.13 254
15776.31 273
15777.50 301
15778.69 297
15779.87 264
15781.06 279
15782.25 282
15783.43 256
15784.62 268
15785.81 250
15786.99 286
15788.18 225
15789.37 254
15790.56 255
15791.74 256
15792.93 254
15794.12 232
15795.30 239
15796.49 247
15797.68 239
15798.87 228
15800.05 240
15801.24 216
15802.43 225
15803.62 235
15804.80 248
15805.99 204
15807.18 199
15808.37 238
15809.55 218
15810.74 214
15811.93 198
15813.12 198
15814.31 207
15815.49 232
15816.68 215
15817.87 222
15819.06 231
15820.25 216
15821.44 198
15822.62 219
15823.81 227
15825.00 221
15826.19 190
15827.38 206
15828.57 198
15829.75 206
15830.94 212
15832.13 188
15833.32 182
15834.51 208
15835.70 207
15836.89 199
15838.08 202
15839.26 201
15840.45 213
15841.64 216
15842.83 221
15844.02 244
15845.21 222
15846.40 212
15847.59 191
15848.78 213
15849.97 195
15851.16 190
15852.35 213
15853.53 201
15854.72 207
15855.91 180
15857.10 193
15858.29 211
15859.48 204
15860.67 204
15861.86 218
15863.05 213
15864.24 216
15865.43 232
15866.62 191
15867.81 219
15869.00 219
15870.19 188
15871.38 222
15872.57 216
15873.76 211
15874.95 242
15876.14 208
15877.33 215
15878.52 184
15879.71 193
15880.90 208
15882.10 249
15883.29 230
15884.48 191
15885.67 219
15886.86 201
15888.05 228
15889.24 218
15890.43 213
15891.62 230
15892.81 254
15894.00 205
15895.19 199
15896.39 233
15897.58 255
15898.77 249
15899.96 243
15901.15 219
15902.34 226
15903.53 237
15904.72 233
15905.92 250
15907.11 246
15908.30 260
15909.49 249
15910.68 251
15911.87 233
15913.06 235
15914.26 239
15915.45 203
15916.64 242
15917.83 245
15919.02 235
15920.22 216
15921.41 211
15922.60 223
15923.79 235
15924.98 225
15926.18 257
15927.37 214
15928.56 245
15929.75 214
15930.95 215
15932.14 224
15933.33 244
15934.52 238
15935.72 260
15936.91 255
15938.10 232
15939.29 231
15940.49 222
15941.68 227
15942.87 219
15944.06 221
15945.26 199
15946.45 222
15947.64 229
15948.84 210
15950.03 193
15951.22 192
15952.42 209
15953.61 242
15954.80 191
15956.00 196
15957.19 182
15958.38 158
15959.58 204
15960.77 204
15961.96 194
15963.16 169
15964.35 191
15965.54 178
15966.74 149
15967.93 177
15969.12 159
15970.32 155
15971.51 173
15972.71 166
15973.90 150
15975.09 164
15976.29 145
15977.48 155
15978.68 141
15979.87 133
15981.07 148
15982.26 157
15983.45 165
15984.65 168
15985.84 143
15987.04 180
15988.23 167
15989.43 180
15990.62 174
15991.82 155
15993.01 156
15994.20 152
15995.40 137
15996.59 141
15997.79 146
15998.98 159
16000.18 132
16001.37 119
16002.57 118
16003.76 141
16004.96 168
16006.15 142
16007.35 131
16008.55 157
16009.74 169
16010.94 154
16012.13 169
16013.33 167
16014.52 173
16015.72 151
16016.91 133
16018.11 152
16019.30 189
16020.50 158
16021.70 170
16022.89 173
16024.09 153
16025.28 131
16026.48 140
16027.68 141
16028.87 135
16030.07 159
16031.26 149
16032.46 147
16033.66 151
16034.85 135
16036.05 158
16037.25 148
16038.44 134
16039.64 146
16040.83 156
16042.03 150
16043.23 142
16044.42 155
16045.62 139
16046.82 143
16048.01 128
16049.21 144
16050.41 151
16051.60 158
16052.80 154
16054.00 122
16055.20 126
16056.39 148
16057.59 153
16058.79 133
16059.98 147
16061.18 148
16062.38 151
16063.58 130
16064.77 141
16065.97 147
16067.17 154
16068.37 179
16069.56 137
16070.76 140
16071.96 149
16073.16 130
16074.35 177
16075.55 135
16076.75 171
16077.95 152
16079.15 108
16080.34 135
16081.54 129
16082.74 142
16083.94 127
16085.14 173
16086.33 166
16087.53 143
16088.73 125
16089.93 148
16091.13 142
16092.33 117
16093.52 140
16094.72 142
16095.92 137
16097.12 156
16098.32 122
16099.52 128
16100.72 156
16101.91 137
16103.11 159
16104.31 136
16105.51 115
16106.71 114
16107.91 120
16109.11 169
16110.31 131
16111.51 137
16112.71 132
16113.90 124
16115.10 114
16116.30 125
16117.50 131
16118.70 143
16119.90 149
16121.10 125
16122.30 118
16123.50 112
16124.70 122
16125.90 124
16127.10 140
16128.30 119
16129.50 115
16130.70 150
16131.90 137
16133.10 154
16134.30 117
16135.50 143
16136.70 150
16137.90 118
16139.10 123
16140.30 145
16141.50 129
16142.70 134
16143.90 106
16145.10 128
16146.30 104
16147.50 132
16148.70 137
16149.90 131
16151.10 131
16152.30 120
16153.50 141
16154.70 126
16155.91 167
16157.11 149
16158.31 121
16159.51 116
16160.71 120
16161.91 144
16163.11 129
16164.31 117
16165.51 119
16166.71 119
16167.92 135
16169.12 132
16170.32 119
16171.52 134
16172.72 140
16173.92 109
16175.12 122
16176.33 132
16177.53 140
16178.73 126
16179.93 129
16181.13 175
16182.33 136
16183.54 159
16184.74 137
16185.94 143
16187.14 134
16188.34 124
16189.55 117
16190.75 133
16191.95 151
16193.15 131
16194.35 143
16195.56 135
16196.76 131
16197.96 161
16199.16 117
16200.37 137
16201.57 137
16202.77 144
16203.97 156
16205.18 154
16206.38 158
16207.58 145
16208.78 155
16209.99 122
16211.19 121
16212.39 137
16213.60 167
16214.80 160
16216.00 174
16217.20 135
16218.41 135
16219.61 164
16220.81 146
16222.02 139
16223.22 165
16224.42 150
16225.63 145
16226.83 160
16228.03 176
16229.24 188
16230.44 157
16231.64 155
16232.85 136
16234.05 150
16235.26 182
16236.46 153
16237.66 154
16238.87 147
16240.07 174
16241.28 164
16242.48 178
16243.68 144
16244.89 152
16246.09 148
16247.30 170
16248.50 168
16249.70 172
16250.91 156
16252.11 165
16253.32 145
16254.52 129
16255.73 135
16256.93 154
16258.14 157
16259.34 155
16260.54 134
16261.75 136
16262.95 126
16264.16 156
16265.36 168
16266.57 144
16267.77 171
16268.98 151
16270.18 135
16271.39 162
16272.59 159
16273.80 159
16275.00 162
16276.21 167
16277.41 174
16278.62 156
16279.83 181
16281.03 146
16282.24 143
16283.44 172
16284.65 173
16285.85 167
16287.06 160
16288.26 197
16289.47 204
16290.68 170
16291.88 177
16293.09 145
16294.29 186
16295.50 168
16296.71 165
16297.91 159
16299.12 179
16300.32 200
16301.53 206
16302.74 163
16303.94 163
16305.15 148
16306.36 161
16307.56 165
16308.77 158
16309.97 211
16311.18 196
16312.39 167
16313.59 191
16314.80 181
16316.01 175
16317.21 176
16318.42 196
16319.63 176
16320.84 156
16322.04 161
16323.25 164
16324.46 161
16325.66 150
16326.87 138
16328.08 156
16329.28 152
16330.49 115
16331.70 121
16332.91 155
16334.11 132
16335.32 171
16336.53 144
16337.74 143
16338.94 139
16340.15 148
16341.36 135
16342.57 150
16343.78 136
16344.98 132
16346.19 135
16347.40 139
16348.61 144
16349.81 143
16351.02 137
16352.23 119
16353.44 139
16354.65 117
16355.86 127
16357.06 130
16358.27 148
16359.48 151
16360.69 116
16361.90 146
16363.11 152
16364.31 129
16365.52 108
16366.73 130
16367.94 128
16369.15 129
16370.36 138
16371.57 116
16372.77 108
16373.98 115
16375.19 126
16376.40 155
16377.61 132
16378.82 128
16380.03 133
16381.24 127
16382.45 171
16383.66 112
16384.87 140
16386.08 109
16387.28 150
16388.49 125
16389.70 106
16390.91 104
16392.12 143
16393.33 130
16394.54 117
16395.75 100
16396.96 109
16398.17 135
16399.38 131
16400.59 137
16401.80 141
16403.01 133
16404.22 146
16405.43 124
16406.64 145
16407.85 151
16409.06 134
16410.27 128
16411.48 161
16412.69 112
16413.90 124
16415.11 140
16416.32 113
16417.53 114
16418.74 97
16419.95 142
16421.17 142
16422.38 129
16423.59 120
16424.80 135
16426.01 126
16427.22 123
16428.43 112
16429.64 134
16430.85 124
16432.06 152
16433.27 131
16434.48 141
16435.70 122
16436.91 122
16438.12 112
16439.33 98
16440.54 110
16441.75 133
16442.96 131
16444.18 134
16445.39 122
16446.60 125
16447.81 138
16449.02 137
16450.23 146
16451.45 157
16452.66 142
16453.87 125
16455.08 145
16456.29 184
16457.50 108
16458.72 129
16459.93 136
16461.14 140
16462.35 147
16463.57 138
16464.78 142
16465.99 114
16467.20 121
16468.41 126
16469.63 110
16470.84 124
16472.05 119
16473.26 137
16474.48 118
16475.69 105
16476.90 132
16478.12 127
16479.33 120
16480.54 123
16481.75 131
16482.97 130
16484.18 148
16485.39 93
16486.61 113
16487.82 120
16489.03 130
16490.24 111
16491.46 134
16492.67 135
16493.88 142
16495.10 136
16496.31 123
16497.52 116
16498.74 122
16499.95 111
16501.17 115
16502.38 121
16503.59 122
16504.81 102
16506.02 120
16507.23 132
16508.45 147
16509.66 114
16510.88 114
16512.09 126
16513.30 147
16514.52 147
16515.73 118
16516.95 111
16518.16 104
16519.37 131
16520.59 106
16521.80 117
16523.02 116
16524.23 132
16525.45 132
16526.66 149
16527.88 117
16529.09 121
16530.30 144
16531.52 141
16532.73 126
16533.95 101
16535.16 113
16536.38 120
16537.59 141
16538.81 133
16540.02 141
16541.24 133
16542.45 141
16543.67 140
16544.88 139
16546.10 115
16547.31 125
16548.53 115
16549.75 131
16550.96 128
16552.18 141
16553.39 125
16554.61 136
16555.82 128
16557.04 148
16558.25 122
16559.47 117
16560.69 119
16561.90 104
16563.12 136
16564.33 128
16565.55 130
16566.77 121
16567.98 154
16569.20 145
16570.41 118
16571.63 125
16572.85 139
16574.06 163
16575.28 169
16576.50 161
16577.71 171
16578.93 127
16580.14 138
16581.36 143
16582.58 149
16583.79 132
16585.01 149
16586.23 163
16587.44 149
16588.66 133
16589.88 126
16591.09 144
16592.31 150
16593.53 170
16594.75 133
16595.96 171
16597.18 159
16598.40 127
16599.61 131
16600.83 112
16602.05 120
16603.27 136
16604.48 152
16605.70 164
16606.92 131
16608.14 146
16609.35 149
16610.57 139
16611.79 122
16613.01 131
16614.22 115
16615.44 133
16616.66 135
16617.88 117
16619.10 135
16620.31 132
16621.53 122
16622.75 123
16623.97 115
16625.19 123
16626.40 105
16627.62 112
16628.84 115
16630.06 116
16631.28 158
16632.50 148
16633.71 149
16634.93 127
16636.15 110
16637.37 110
16638.59 126
16639.81 146
16641.03 130
16642.24 113
16643.46 82
16644.68 109
16645.90 116
16647.12 106
16648.34 108
16649.56 116
16650.78 107
16652.00 129
16653.22 120
16654.44 123
16655.65 105
16656.87 139
16658.09 146
16659.31 116
16660.53 127
16661.75 126
16662.97 99
16664.19 122
16665.41 114
16666.63 78
16667.85 105
16669.07 112
16670.29 118
16671.51 87
16672.73 84
16673.95 108
16675.17 103
16676.39 122
16677.61 112
16678.83 124
16680.05 107
16681.27 123
16682.49 116
16683.71 116
16684.93 116
16686.15 114
16687.37 126
16688.59 114
16689.81 125
16691.03 109
16692.25 132
16693.47 116
16694.69 99
16695.92 100
16697.14 101
16698.36 108
16699.58 94
16700.80 125
16702.02 101
16703.24 105
16704.46 122
16705.68 121
16706.90 111
16708.13 121
16709.35 106
16710.57 119
16711.79 108
16713.01 113
16714.23 111
16715.45 116
16716.67 96
16717.90 125
16719.12 114
16720.34 135
16721.56 131
16722.78 111
16724.00 131
16725.23 104
16726.45 112
16727.67 118
16728.89 109
16730.11 92
16731.34 105
16732.56 127
16733.78 104
16735.00 100
16736.23 116
16737.45 121
16738.67 108
16739.89 110
16741.11 112
16742.34 110
16743.56 129
16744.78 97
16746.00 93
16747.23 117
16748.45 101
16749.67 116
16750.90 125
16752.12 118
16753.34 104
16754.56 106
16755.79 118
16757.01 85
16758.23 118
16759.46 85
16760.68 99
16761.90 98
16763.13 84
16764.35 98
16765.57 94
16766.80 124
16768.02 129
16769.24 106
16770.47 98
16771.69 99
16772.91 97
16774.14 94
16775.36 105
16776.58 127
16777.81 122
16779.03 103
16780.25 99
16781.48 113
16782.70 105
16783.93 96
16785.15 119
16786.37 126
16787.60 132
16788.82 131
16790.05 118
16791.27 130
16792.50 117
16793.72 113
16794.94 116
16796.17 111
16797.39 88
16798.62 89
16799.84 94
16801.07 140
16802.29 148
16803.52 111
16804.74 119
16805.97 137
16807.19 116
16808.42 111
16809.64 122
16810.87 121
16812.09 100
16813.32 103
16814.54 116
16815.77 124
16816.99 105
16818.22 125
16819.44 141
16820.67 112
16821.89 99
16823.12 124
16824.34 122
16825.57 101
16826.79 121
16828.02 125
16829.25 121
16830.47 117
16831.70 134
16832.92 121
16834.15 116
16835.37 119
16836.60 120
16837.83 148
16839.05 156
16840.28 124
16841.50 141
16842.73 129
16843.96 100
16845.18 123
16846.41 158
16847.63 146
16848.86 129
16850.09 139
16851.31 151
16852.54 136
16853.77 122
16854.99 146
16856.22 129
16857.45 123
16858.67 126
16859.90 137
16861.13 153
16862.35 125
16863.58 142
16864.81 157
16866.03 168
16867.26 150
16868.49 150
16869.72 140
16870.94 155
16872.17 126
16873.40 160
16874.62 149
16875.85 120
16877.08 135
16878.31 187
16879.53 194
16880.76 154
16881.99 160
16883.22 166
16884.44 170
16885.67 154
16886.90 159
16888.13 171
16889.36 182
16890.58 184
16891.81 179
16893.04 168
16894.27 165
16895.50 186
16896.72 176
16897.95 172
16899.18 176
16900.41 171
16901.64 162
16902.86 132
16904.09 143
16905.32 166
16906.55 160
16907.78 122
16909.01 110
16910.24 127
16911.46 147
16912.69 130
16913.92 140
16915.15 134
16916.38 136
16917.61 113
16918.84 122
16920.07 152
16921.29 141
16922.52 135
16923.75 127
16924.98 122
16926.21 135
16927.44 142
16928.67 133
16929.90 142
16931.13 131
16932.36 105
16933.59 115
16934.82 113
16936.05 113
16937.28 126
16938.51 118
16939.73 138
16940.96 129
16942.19 142
16943.42 144
16944.65 165
16945.88 142
16947.11 114
16948.34 102
16949.57 129
16950.80 125
16952.03 128
16953.26 126
16954.49 101
16955.72 120
16956.95 114
16958.18 105
16959.42 131
16960.65 106
16961.88 122
16963.11 129
16964.34 108
16965.57 126
16966.80 146
16968.03 115
16969.26 133
16970.49 108
16971.72 110
16972.95 122
16974.18 140
16975.41 125
16976.65 117
16977.88 127
16979.11 127
16980.34 150
16981.57 136
16982.80 124
16984.03 99
16985.26 130
16986.49 139
16987.73 131
16988.96 112
16990.19 122
16991.42 136
16992.65 149
16993.88 158
16995.12 110
16996.35 130
16997.58 127
16998.81 122
17000.04 120
17001.27 115
17002.51 115
17003.74 115
17004.97 118
17006.20 126
17007.43 106
17008.67 128
17009.90 129
17011.13 125
17012.36 113
17013.60 107
17014.83 118
17016.06 113
17017.29 123
17018.53 110
17019.76 111
17020.99 154
17022.22 168
17023.46 116
17024.69 101
17025.92 116
17027.15 131
17028.39 125
17029.62 126
17030.85 106
17032.09 121
17033.32 137
17034.55 109
17035.79 102
17037.02 102
17038.25 113
17039.49 111
17040.72 121
17041.95 111
17043.19 120
17044.42 124
17045.65 125
17046.89 88
17048.12 104
17049.35 113
17050.59 103
17051.82 106
17053.05 94
17054.29 96
17055.52 102
17056.76 102
17057.99 117
17059.22 115
17060.46 112
17061.69 128
17062.93 123
17064.16 135
17065.39 96
17066.63 114
17067.86 113
17069.10 94
17070.33 134
17071.57 110
17072.80 93
17074.04 102
17075.27 94
17076.50 90
17077.74 97
17078.97 95
17080.21 118
17081.44 122
17082.68 120
17083.91 90
17085.15 84
17086.38 108
17087.62 102
17088.85 85
17090.09 114
17091.32 103
17092.56 93
17093.79 87
17095.03 91
17096.26 94
17097.50 78
17098.74 94
17099.97 100
17101.21 84
17102.44 103
17103.68 99
17104.91 105
17106.15 107
17107.38 115
17108.62 87
17109.86 108
17111.09 128
17112.33 115
17113.56 81
17114.80 112
17116.04 103
17117.27 113
17118.51 108
17119.74 100
17120.98 78
17122.22 126
17123.45 96
17124.69 103
17125.93 94
17127.16 126
17128.40 98
17129.64 95
17130.87 98
17132.11 95
17133.35 104
17134.58 127
17135.82 105
17137.06 117
17138.29 124
17139.53 130
17140.77 102
17142.00 103
17143.24 105
17144.48 111
17145.72 113
17146.95 104
17148.19 103
17149.43 103
17150.66 86
17151.90 102
17153.14 111
17154.38 118
17155.61 106
17156.85 108
17158.09 97
17159.33 109
17160.56 106
17161.80 90
17163.04 106
17164.28 105
17165.52 102
17166.75 90
17167.99 88
17169.23 111
17170.47 81
17171.71 88
17172.94 107
17174.18 110
17175.42 143
17176.66 131
17177.90 96
17179.13 86
17180.37 67
17181.61 93
17182.85 120
17184.09 127
17185.33 110
17186.57 101
17187.80 111
17189.04 82
17190.28 84
17191.52 104
17192.76 96
17194.00 125
17195.24 123
17196.48 88
17197.72 103
17198.95 106
17200.19 101
17201.43 124
17202.67 112
17203.91 101
17205.15 105
17206.39 121
17207.63 95
17208.87 84
17210.11 147
17211.35 122
17212.59 86
17213.83 90
17215.07 102
17216.31 106
17217.55 115
17218.79 96
17220.03 103
17221.26 91
17222.50 112
17223.74 126
17224.98 91
17226.22 104
17227.46 92
17228.71 102
17229.95 99
17231.19 94
17232.43 83
17233.67 84
17234.91 85
17236.15 90
17237.39 90
17238.63 118
17239.87 117
17241.11 95
17242.35 87
17243.59 96
17244.83 93
17246.07 107
17247.31 86
17248.55 104
17249.79 107
17251.04 100
17252.28 73
17253.52 94
17254.76 105
17256.00 95
17257.24 101
17258.48 99
17259.72 103
17260.96 108
17262.21 105
17263.45 89
17264.69 91
17265.93 90
17267.17 104
17268.41 95
17269.65 112
17270.90 92
17272.14 106
17273.38 101
17274.62 96
17275.86 107
17277.11 103
17278.35 115
17279.59 94
17280.83 92
17282.07 89
17283.32 105
17284.56 92
17285.80 120
17287.04 107
17288.28 93
17289.53 99
17290.77 112
17292.01 103
17293.25 101
17294.50 93
17295.74 77
17296.98 104
17298.22 115
17299.47 102
17300.71 79
17301.95 85
17303.19 115
17304.44 102
17305.68 90
17306.92 102
17308.17 103
17309.41 121
17310.65 113
17311.90 96
17313.14 96
17314.38 96
17315.63 96
17316.87 119
17318.11 93
17319.36 90
17320.60 94
17321.84 92
17323.09 105
17324.33 95
17325.57 99
17326.82 79
17328.06 87
17329.30 101
17330.55 90
17331.79 111
17333.04 101
17334.28 99
17335.52 87
17336.77 110
17338.01 107
17339.26 85
17340.50 108
17341.74 120
17342.99 110
17344.23 113
17345.48 118
17346.72 126
17347.97 121
17349.21 120
17350.46 101
17351.70 89
17352.94 86
17354.19 75
17355.43 93
17356.68 96
17357.92 80
17359.17 79
17360.41 85
17361.66 75
17362.90 86
17364.15 85
17365.39 106
17366.64 96
17367.88 80
17369.13 98
17370.37 105
17371.62 105
17372.86 95
17374.11 87
17375.35 95
17376.60 79
17377.85 83
17379.09 86
17380.34 105
17381.58 117
17382.83 89
17384.07 89
17385.32 82
17386.57 96
17387.81 88
17389.06 89
17390.30 93
17391.55 99
17392.80 89
17394.04 97
17395.29 88
17396.53 77
17397.78 99
17399.03 94
17400.27 94
17401.52 84
17402.77 104
17404.01 93
17405.26 121
17406.50 106
17407.75 110
17409.00 97
17410.24 84
17411.49 105
17412.74 98
17413.99 108
17415.23 101
17416.48 123
17417.73 121
17418.97 109
17420.22 110
17421.47 101
17422.71 88
17423.96 122
17425.21 95
17426.46 106
17427.70 92
17428.95 121
17430.20 96
17431.45 102
17432.69 121
17433.94 85
17435.19 115
17436.44 117
17437.68 100
17438.93 112
17440.18 123
17441.43 123
17442.67 122
17443.92 126
17445.17 116
17446.42 113
17447.67 122
17448.91 110
17450.16 113
17451.41 97
17452.66 95
17453.91 118
17455.15 108
17456.40 96
17457.65 69
17458.90 93
17460.15 95
17461.40 103
17462.65 109
17463.89 120
17465.14 121
17466.39 127
17467.64 108
17468.89 98
17470.14 112
17471.39 135
17472.64 127
17473.88 98
17475.13 113
17476.38 109
17477.63 144
17478.88 138
17480.13 110
17481.38 119
17482.63 148
17483.88 132
17485.13 134
17486.38 119
17487.63 129
17488.88 122
17490.12 124
17491.37 118
17492.62 114
17493.87 110
17495.12 116
17496.37 140
17497.62 131
17498.87 133
17500.12 106
17501.37 150
17502.62 125
17503.87 112
17505.12 130
17506.37 137
17507.62 136
17508.87 116
17510.12 131
17511.37 124
17512.62 153
17513.87 124
17515.12 144
17516.38 133
17517.63 137
17518.88 131
17520.13 130
17521.38 120
17522.63 112
17523.88 108
17525.13 147
17526.38 152
17527.63 139
17528.88 126
17530.13 143
17531.38 144
17532.64 134
17533.89 112
17535.14 114
17536.39 144
17537.64 136
17538.89 132
17540.14 141
17541.39 124
17542.65 147
17543.90 148
17545.15 150
17546.40 138
17547.65 133
17548.90 154
17550.16 136
17551.41 131
17552.66 144
17553.91 166
17555.16 122
17556.41 143
17557.67 149
17558.92 106
17560.17 121
17561.42 136
17562.67 129
17563.93 134
17565.18 116
17566.43 131
17567.68 106
17568.94 95
17570.19 110
17571.44 122
17572.69 142
17573.95 135
17575.20 130
17576.45 93
17577.70 123
17578.96 134
17580.21 138
17581.46 116
17582.71 105
17583.97 108
17585.22 123
17586.47 117
17587.73 114
17588.98 107
17590.23 132
17591.49 99
17592.74 108
17593.99 105
17595.25 137
17596.50 123
17597.75 104
17599.01 118
17600.26 128
17601.51 109
17602.77 97
17604.02 98
17605.27 132
17606.53 111
17607.78 111
17609.03 107
17610.29 108
17611.54 112
17612.80 138
17614.05 136
17615.30 128
17616.56 123
17617.81 123
17619.07 126
17620.32 94
17621.58 103
17622.83 111
17624.08 122
17625.34 94
17626.59 135
17627.85 121
17629.10 99
17630.36 109
17631.61 95
17632.87 103
17634.12 136
17635.37 134
17636.63 123
17637.88 116
17639.14 92
17640.39 98
17641.65 94
17642.90 123
17644.16 101
17645.41 127
17646.67 104
17647.92 104
17649.18 109
17650.44 75
17651.69 95
17652.95 106
17654.20 123
17655.46 108
17656.71 109
17657.97 111
17659.22 104
17660.48 119
17661.73 115
17662.99 125
17664.25 116
17665.50 125
17666.76 93
17668.01 97
17669.27 98
17670.53 88
17671.78 88
17673.04 104
17674.29 109
17675.55 99
17676.81 87
17678.06 75
17679.32 105
17680.57 103
17681.83 120
17683.09 101
17684.34 107
17685.60 96
17686.86 91
17688.11 84
17689.37 96
17690.63 102
17691.88 122
17693.14 102
17694.40 81
17695.65 86
17696.91 91
17698.17 94
17699.43 103
17700.68 118
17701.94 94
17703.20 91
17704.45 110
17705.71 91
17706.97 81
17708.23 87
17709.48 114
17710.74 85
17712.00 79
17713.26 101
17714.51 113
17715.77 85
17717.03 99
17718.29 98
17719.54 75
17720.80 94
17722.06 85
17723.32 91
17724.58 84
17725.83 111
17727.09 103
17728.35 86
17729.61 81
17730.87 92
17732.12 93
17733.38 77
17734.64 106
17735.90 119
17737.16 120
17738.42 111
17739.67 111
17740.93 76
17742.19 86
17743.45 94
17744.71 103
17745.97 90
17747.23 90
17748.48 121
17749.74 85
17751.00 101
17752.26 87
17753.52 84
17754.78 95
17756.04 109
17757.30 114
17758.56 100
17759.81 93
17761.07 107
17762.33 79
17763.59 92
17764.85 112
17766.11 90
17767.37 75
17768.63 75
17769.89 77
17771.15 114
17772.41 93
17773.67 78
17774.93 78
17776.19 74
17777.45 91
17778.71 98
17779.97 110
17781.23 103
17782.49 99
17783.75 84
17785.01 116
17786.27 79
17787.53 115
17788.79 75
17790.05 92
17791.31 106
17792.57 93
17793.83 111
17795.09 108
17796.35 92
17797.61 77
17798.87 74
17800.13 90
17801.39 108
17802.65 84
17803.91 75
17805.17 92
17806.44 97
17807.70 108
17808.96 83
17810.22 120
17811.48 98
17812.74 100
17814.00 72
17815.26 89
17816.52 92
17817.78 94
17819.05 85
17820.31 70
17821.57 80
17822.83 91
17824.09 80
17825.35 103
17826.61 84
17827.88 105
17829.14 120
17830.40 82
17831.66 101
17832.92 99
17834.18 85
17835.45 87
17836.71 92
17837.97 85
17839.23 62
17840.49 101
17841.76 111
17843.02 91
17844.28 81
17845.54 76
17846.81 78
17848.07 90
17849.33 87
17850.59 87
17851.85 102
17853.12 81
17854.38 68
17855.64 68
17856.90 79
17858.17 81
17859.43 94
17860.69 79
17861.96 66
17863.22 101
17864.48 89
17865.74 94
17867.01 67
17868.27 96
17869.53 90
17870.80 82
17872.06 85
17873.32 76
17874.59 90
17875.85 92
17877.11 99
17878.38 68
17879.64 86
17880.90 72
17882.17 79
17883.43 110
17884.69 104
17885.96 77
17887.22 86
17888.48 74
17889.75 77
17891.01 67
17892.28 86
17893.54 89
17894.80 88
17896.07 96
17897.33 90
17898.60 104
17899.86 99
17901.12 96
17902.39 79
17903.65 101
17904.92 85
17906.18 98
17907.45 93
17908.71 75
17909.97 97
17911.24 89
17912.50 78
17913.77 64
17915.03 75
17916.30 70
17917.56 61
17918.83 76
17920.09 70
17921.36 85
17922.62 74
17923.89 92
17925.15 80
17926.42 74
17927.68 84
17928.95 83
17930.21 83
17931.48 89
17932.74 97
17934.01 102
17935.27 77
17936.54 84
17937.81 89
17939.07 103
17940.34 111
17941.60 97
17942.87 105
17944.13 115
17945.40 100
17946.66 89
17947.93 108
17949.20 87
17950.46 76
17951.73 85
17952.99 85
17954.26 80
17955.53 88
17956.79 93
17958.06 80
17959.33 96
17960.59 89
17961.86 113
17963.12 99
17964.39 80
17965.66 90
17966.92 79
17968.19 75
17969.46 92
17970.72 80
17971.99 122
17973.26 96
17974.52 86
17975.79 73
17977.06 78
17978.32 87
17979.59 88
17980.86 93
17982.12 90
17983.39 126
17984.66 78
17985.93 95
17987.19 95
17988.46 81
17989.73 82
17991.00 100
17992.26 93
17993.53 81
17994.80 91
17996.07 92
17997.33 70
17998.60 99
17999.87 95
18001.14 100
18002.40 87
18003.67 80
18004.94 81
18006.21 97
18007.48 104
18008.74 85
18010.01 68
18011.28 67
18012.55 87
18013.82 96
18015.08 89
18016.35 93
18017.62 82
18018.89 74
18020.16 79
18021.43 89
18022.69 97
18023.96 88
18025.23 100
18026.50 90
18027.77 92
18029.04 92
18030.31 100
18031.57 80
18032.84 87
18034.11 70
18035.38 81
18036.65 82
18037.92 79
18039.19 77
18040.46 97
18041.73 97
18043.00 93
18044.27 87
18045.53 90
18046.80 83
18048.07 95
18049.34 112
18050.61 83
18051.88 105
18053.15 74
18054.42 69
18055.69 90
18056.96 80
18058.23 89
18059.50 92
18060.77 99
18062.04 103
18063.31 83
18064.58 76
18065.85 104
18067.12 105
18068.39 88
18069.66 93
18070.93 92
18072.20 85
18073.47 93
18074.74 106
18076.01 92
18077.28 83
18078.55 89
18079.82 85
18081.09 85
18082.36 89
18083.63 93
18084.90 78
18086.18 108
18087.45 65
18088.72 80
18089.99 111
18091.26 86
18092.53 91
18093.80 75
18095.07 79
18096.34 89
18097.61 95
18098.88 84
18100.16 80
18101.43 97
18102.70 81
18103.97 78
18105.24 97
18106.51 91
18107.78 91
18109.06 112
18110.33 91
18111.60 88
18112.87 87
18114.14 99
18115.41 88
18116.69 85
18117.96 101
18119.23 81
18120.50 79
18121.77 86
18123.05 106
18124.32 111
18125.59 71
18126.86 90
18128.13 94
18129.41 117
18130.68 110
18131.95 88
18133.22 102
18134.50 78
18135.77 89
18137.04 105
18138.31 107
18139.59 97
18140.86 85
18142.13 74
18143.40 80
18144.68 97
18145.95 98
18147.22 95
18148.50 71
18149.77 89
18151.04 101
18152.31 86
18153.59 98
18154.86 74
18156.13 85
18157.41 82
18158.68 66
18159.95 78
18161.23 82
18162.50 96
18163.77 92
18165.05 71
18166.32 96
18167.59 99
18168.87 97
18170.14 72
18171.42 68
18172.69 73
18173.96 94
18175.24 84
18176.51 71
18177.78 78
18179.06 100
18180.33 99
18181.61 63
18182.88 72
18184.15 83
18185.43 91
18186.70 89
18187.98 75
18189.25 91
18190.53 82
18191.80 76
18193.08 71
18194.35 71
18195.62 89
18196.90 81
18198.17 74
18199.45 83
18200.72 115
18202.00 74
18203.27 78
18204.55 70
18205.82 64
18207.10 64
18208.37 83
18209.65 80
18210.92 85
18212.20 85
18213.47 79
18214.75 73
18216.02 95
18217.30 88
18218.57 73
18219.85 84
18221.13 106
18222.40 104
18223.68 91
18224.95 74
18226.23 91
18227.50 86
18228.78 87
18230.05 81
18231.33 89
18232.61 97
18233.88 106
18235.16 102
18236.43 65
18237.71 81
18238.99 79
18240.26 88
18241.54 95
18242.81 85
18244.09 96
18245.37 85
18246.64 104
18247.92 94
18249.20 82
18250.47 94
18251.75 103
18253.03 70
18254.30 80
18255.58 79
18256.86 71
18258.13 89
18259.41 81
18260.69 93
18261.96 94
18263.24 99
18264.52 97
18265.79 73
18267.07 93
18268.35 98
18269.63 90
18270.90 118
18272.18 95
18273.46 85
18274.74 73
18276.01 95
18277.29 81
18278.57 82
18279.84 91
18281.12 99
18282.40 96
18283.68 104
18284.96 97
18286.23 97
18287.51 78
18288.79 85
18290.07 77
18291.34 74
18292.62 72
18293.90 80
18295.18 105
18296.46 88
18297.74 110
18299.01 96
18300.29 99
18301.57 94
18302.85 80
18304.13 98
18305.40 88
18306.68 90
18307.96 82
18309.24 78
18310.52 100
18311.80 93
18313.08 78
18314.36 77
18315.63 89
18316.91 77
18318.19 75
18319.47 89
18320.75 66
18322.03 68
18323.31 86
18324.59 87
18325.87 75
18327.14 88
18328.42 91
18329.70 89
18330.98 116
18332.26 82
18333.54 87
18334.82 110
18336.10 79
18337.38 79
18338.66 93
18339.94 95
18341.22 92
18342.50 89
18343.78 76
18345.06 69
18346.34 79
18347.62 79
18348.90 76
18350.18 90
18351.46 76
18352.74 106
18354.02 89
18355.30 106
18356.58 100
18357.86 86
18359.14 82
18360.42 91
18361.70 105
18362.98 71
18364.26 78
18365.54 65
18366.82 86
18368.10 80
18369.38 55
18370.66 87
18371.94 94
18373.23 88
18374.51 91
18375.79 80
18377.07 90
18378.35 91
18379.63 78
18380.91 102
18382.19 71
18383.47 82
18384.75 93
18386.04 133
18387.32 108
18388.60 71
18389.88 89
18391.16 69
18392.44 90
18393.72 103
18395.01 78
18396.29 103
18397.57 111
18398.85 94
18400.13 70
18401.41 84
18402.70 68
18403.98 80
18405.26 93
18406.54 91
18407.82 72
18409.11 67
18410.39 74
18411.67 70
18412.95 77
18414.23 91
18415.52 96
18416.80 94
18418.08 111
18419.36 92
18420.65 104
18421.93 85
18423.21 77
18424.49 85
18425.78 86
18427.06 85
18428.34 75
18429.62 74
18430.91 80
18432.19 85
18433.47 77
18434.76 74
18436.04 65
18437.32 68
18438.61 88
18439.89 87
18441.17 69
18442.45 82
18443.74 94
18445.02 93
18446.30 79
18447.59 71
18448.87 71
18450.15 79
18451.44 82
18452.72 84
18454.01 62
18455.29 90
18456.57 79
18457.86 78
18459.14 90
18460.42 87
18461.71 85
18462.99 104
18464.28 81
18465.56 83
18466.84 92
18468.13 104
18469.41 97
18470.70 108
18471.98 78
18473.27 94
18474.55 79
18475.83 72
18477.12 87
18478.40 84
18479.69 62
18480.97 80
18482.26 96
18483.54 97
18484.83 88
18486.11 88
18487.40 87
18488.68 94
18489.97 75
18491.25 80
18492.54 84
18493.82 74
18495.11 85
18496.39 71
18497.68 89
18498.96 77
18500.25 96
18501.53 94
18502.82 73
18504.10 77
18505.39 81
18506.67 91
18507.96 97
18509.24 84
18510.53 75
18511.81 88
18513.10 75
18514.39 99
18515.67 69
18516.96 70
18518.24 70
18519.53 72
18520.82 79
18522.10 88
18523.39 72
18524.67 88
18525.96 81
18527.25 103
18528.53 93
18529.82 79
18531.10 97
18532.39 80
18533.68 77
18534.96 83
18536.25 89
18537.54 92
18538.82 71
18540.11 113
18541.40 93
18542.68 103
18543.97 84
18545.26 81
18546.54 79
18547.83 92
18549.12 86
18550.40 95
18551.69 104
18552.98 87
18554.27 84
18555.55 91
18556.84 88
18558.13 114
18559.41 94
18560.70 83
18561.99 92
18563.28 100
18564.56 83
18565.85 99
18567.14 80
18568.43 79
18569.71 87
18571.00 76
18572.29 63
18573.58 74
18574.87 98
18576.15 99
18577.44 80
18578.73 100
18580.02 67
18581.31 83
18582.59 84
18583.88 95
18585.17 100
18586.46 82
18587.75 86
18589.03 89
18590.32 97
18591.61 95
18592.90 81
18594.19 72
18595.48 76
18596.77 89
18598.05 90
18599.34 85
18600.63 105
18601.92 86
18603.21 85
18604.50 86
18605.79 101
18607.08 79
18608.36 87
18609.65 104
18610.94 89
18612.23 96
18613.52 106
18614.81 76
18616.10 85
18617.39 89
18618.68 83
18619.97 90
18621.26 90
18622.55 99
18623.84 70
18625.13 88
18626.42 84
18627.71 94
18628.99 94
18630.28 93
18631.57 86
18632.86 68
18634.15 61
18635.44 86
18636.73 102
18638.02 81
18639.31 84
18640.60 101
18641.89 91
18643.18 74
18644.47 82
18645.77 70
18647.06 63
18648.35 80
18649.64 89
18650.93 79
18652.22 53
18653.51 77
18654.80 68
18656.09 68
18657.38 67
18658.67 70
18659.96 68
18661.25 79
18662.54 91
18663.83 78
18665.12 73
18666.42 86
18667.71 77
18669.00 85
18670.29 84
18671.58 82
18672.87 60
18674.16 67
18675.45 79
18676.75 88
18678.04 84
18679.33 81
18680.62 78
18681.91 63
18683.20 91
18684.49 78
18685.79 90
18687.08 73
18688.37 89
18689.66 84
18690.95 74
18692.25 85
18693.54 70
18694.83 68
18696.12 99
18697.41 74
18698.71 84
18700.00 98
18701.29 84
18702.58 71
18703.87 76
18705.17 79
18706.46 99
18707.75 84
18709.04 92
18710.34 90
18711.63 80
18712.92 74
18714.21 74
18715.51 75
18716.80 72
18718.09 84
18719.39 90
18720.68 85
18721.97 82
18723.26 83
18724.56 90
18725.85 80
18727.14 106
18728.44 72
18729.73 78
18731.02 74
18732.32 73
18733.61 77
18734.90 72
18736.20 73
18737.49 102
18738.78 105
18740.08 64
18741.37 71
18742.66 75
18743.96 84
18745.25 76
18746.55 76
18747.84 85
18749.13 79
18750.43 73
18751.72 73
18753.02 68
18754.31 64
18755.60 73
18756.90 70
18758.19 77
18759.49 91
18760.78 84
18762.07 82
18763.37 76
18764.66 78
18765.96 73
18767.25 96
18768.55 83
18769.84 105
18771.14 97
18772.43 86
18773.73 78
18775.02 57
18776.32 59
18777.61 84
18778.91 76
18780.20 71
18781.49 84
18782.79 79
18784.09 73
18785.38 66
18786.68 73
18787.97 71
18789.27 86
18790.56 71
18791.86 87
18793.15 70
18794.45 70
18795.74 56
18797.04 62
18798.33 84
18799.63 78
18800.93 60
18802.22 76
18803.52 73
18804.81 76
18806.11 83
18807.40 96
18808.70 72
18810.00 82
18811.29 76
18812.59 72
18813.88 76
18815.18 82
18816.48 83
18817.77 95
18819.07 83
18820.37 91
18821.66 90
18822.96 67
18824.25 89
18825.55 69
18826.85 78
18828.14 76
18829.44 55
18830.74 55
18832.03 82
18833.33 80
18834.63 78
18835.93 77
18837.22 92
18838.52 77
18839.82 75
18841.11 80
18842.41 64
18843.71 64
18845.00 77
18846.30 74
18847.60 72
18848.90 62
18850.19 81
18851.49 97
18852.79 87
18854.09 60
18855.38 66
18856.68 90
18857.98 86
18859.28 82
18860.57 93
18861.87 61
18863.17 73
18864.47 84
18865.77 78
18867.06 65
18868.36 82
18869.66 76
18870.96 78
18872.26 79
18873.55 95
18874.85 80
18876.15 74
18877.45 90
18878.75 99
18880.05 63
18881.34 93
18882.64 89
18883.94 89
18885.24 73
18886.54 70
18887.84 100
18889.14 71
18890.43 62
18891.73 85
18893.03 79
18894.33 100
18895.63 60
18896.93 76
18898.23 71
18899.53 71
18900.83 59
18902.13 65
18903.42 73
18904.72 82
18906.02 86
18907.32 65
18908.62 64
18909.92 74
18911.22 89
18912.52 86
18913.82 97
18915.12 132
18916.42 77
18917.72 73
18919.02 70
18920.32 74
18921.62 69
18922.92 80
18924.22 89
18925.52 65
18926.82 65
18928.12 79
18929.42 80
18930.72 58
18932.02 63
18933.32 89
18934.62 80
18935.92 85
18937.22 67
18938.52 69
18939.82 71
18941.12 83
18942.42 91
18943.72 82
18945.02 70
18946.32 71
18947.62 73
18948.92 82
18950.23 70
18951.53 79
18952.83 81
18954.13 79
18955.43 67
18956.73 65
18958.03 71
18959.33 105
18960.63 92
18961.94 88
18963.24 86
18964.54 66
18965.84 60
18967.14 60
18968.44 58
18969.74 74
18971.04 85
18972.35 96
18973.65 79
18974.95 65
18976.25 65
18977.55 74
18978.85 73
18980.16 71
18981.46 72
18982.76 68
18984.06 69
18985.36 88
18986.67 78
18987.97 66
18989.27 84
18990.57 73
18991.88 63
18993.18 63
18994.48 100
18995.78 92
18997.08 75
18998.39 88
18999.69 63
19000.99 67
19002.30 73
19003.60 60
19004.90 74
19006.20 74
19007.51 83
19008.81 62
19010.11 67
19011.41 78
19012.72 81
19014.02 86
19015.32 89
19016.63 71
19017.93 80
19019.23 81
19020.54 65
19021.84 88
19023.14 104
19024.45 75
19025.75 73
19027.05 58
19028.36 75
19029.66 82
19030.96 83
19032.27 63
19033.57 68
19034.87 99
19036.18 70
19037.48 70
19038.79 78
19040.09 83
19041.39 81
19042.70 85
19044.00 73
19045.31 92
19046.61 59
19047.91 73
19049.22 67
19050.52 84
19051.83 77
19053.13 67
19054.44 56
19055.74 67
19057.05 81
19058.35 84
19059.65 59
19060.96 73
19062.26 59
19063.57 68
19064.87 83
19066.18 53
19067.48 74
19068.79 78
19070.09 82
19071.40 73
19072.70 97
19074.01 81
19075.31 84
19076.62 87
19077.92 67
19079.23 66
19080.53 65
19081.84 93
19083.14 97
19084.45 61
19085.76 82
19087.06 70
19088.37 78
19089.67 54
19090.98 68
19092.28 73
19093.59 80
19094.89 93
19096.20 73
19097.51 83
19098.81 66
19100.12 83
19101.42 89
19102.73 93
19104.04 58
19105.34 74
19106.65 80
19107.96 85
19109.26 53
19110.57 68
19111.87 77
19113.18 70
19114.49 60
19115.79 72
19117.10 94
19118.41 72
19119.71 74
19121.02 67
19122.33 75
19123.63 76
19124.94 69
19126.25 83
19127.55 66
19128.86 62
19130.17 87
19131.48 87
19132.78 72
19134.09 58
19135.40 85
19136.70 68
19138.01 66
19139.32 65
19140.63 66
19141.93 90
19143.24 82
19144.55 74
19145.86 59
19147.16 71
19148.47 92
19149.78 73
19151.09 85
19152.39 76
19153.70 78
19155.01 75
19156.32 62
19157.63 65
19158.93 86
19160.24 79
19161.55 66
19162.86 79
19164.17 58
19165.47 77
19166.78 78
19168.09 85
19169.40 66
19170.71 83
19172.02 83
19173.32 84
19174.63 68
19175.94 82
19177.25 82
19178.56 65
19179.87 77
19181.18 84
19182.48 67
19183.79 75
19185.10 72
19186.41 63
19187.72 80
19189.03 75
19190.34 89
19191.65 80
19192.96 104
19194.27 75
19195.58 62
19196.88 76
19198.19 84
19199.50 69
19200.81 69
19202.12 84
19203.43 99
19204.74 77
19206.05 70
19207.36 79
19208.67 74
19209.98 83
19211.29 77
19212.60 72
19213.91 59
19215.22 49
19216.53 69
19217.84 68
19219.15 71
19220.46 75
19221.77 69
19223.08 81
19224.39 82
19225.70 78
19227.01 75
19228.32 69
19229.63 87
19230.94 81
19232.25 83
19233.56 80
19234.87 84
19236.18 90
19237.49 68
19238.81 74
19240.12 85
19241.43 68
19242.74 67
19244.05 77
19245.36 55
19246.67 59
19247.98 67
19249.29 70
19250.60 67
19251.91 81
19253.23 76
19254.54 63
19255.85 84
19257.16 88
19258.47 66
19259.78 73
19261.09 99
19262.41 67
19263.72 64
19265.03 77
19266.34 85
19267.65 87
19268.96 78
19270.28 66
19271.59 72
19272.90 69
19274.21 61
19275.52 79
19276.84 69
19278.15 63
19279.46 71
19280.77 61
19282.08 82
19283.40 88
19284.71 82
19286.02 57
19287.33 71
19288.65 74
19289.96 64
19291.27 68
19292.58 80
19293.90 80
19295.21 77
19296.52 80
19297.83 80
19299.15 69
19300.46 74
19301.77 62
19303.09 72
19304.40 82
19305.71 83
19307.02 65
19308.34 71
19309.65 67
19310.96 79
19312.28 65
19313.59 65
19314.90 80
19316.22 73
19317.53 68
19318.84 85
19320.16 73
19321.47 64
19322.78 84
19324.10 79
19325.41 79
19326.73 84
19328.04 71
19329.35 74
19330.67 80
19331.98 79
19333.29 70
19334.61 63
19335.92 79
19337.24 77
19338.55 82
19339.87 68
19341.18 64
19342.49 74
19343.81 63
19345.12 63
19346.44 92
19347.75 80
19349.07 51
19350.38 70
19351.69 47
19353.01 65
19354.32 79
19355.64 67
19356.95 72
19358.27 53
19359.58 63
19360.90 94
19362.21 101
19363.53 64
19364.84 67
19366.16 67
19367.47 63
19368.79 68
19370.10 75
19371.42 66
19372.73 71
19374.05 83
19375.36 82
19376.68 72
19378.00 66
19379.31 83
19380.63 68
19381.94 71
19383.26 61
19384.57 69
19385.89 91
19387.20 84
19388.52 71
19389.84 63
19391.15 71
19392.47 72
19393.78 66
19395.10 71
19396.42 61
19397.73 82
19399.05 70
19400.37 71
19401.68 77
19403.00 77
19404.31 71
19405.63 61
19406.95 88
19408.26 64
19409.58 60
19410.90 90
19412.21 63
19413.53 77
19414.85 91
19416.16 64
19417.48 66
19418.80 75
19420.11 55
19421.43 81
19422.75 64
19424.07 60
19425.38 80
19426.70 82
19428.02 78
19429.33 66
19430.65 84
19431.97 74
19433.29 63
19434.60 69
19435.92 88
19437.24 70
19438.56 88
19439.87 71
19441.19 71
19442.51 74
19443.83 74
19445.14 67
19446.46 83
19447.78 76
19449.10 67
19450.42 68
19451.73 69
19453.05 83
19454.37 77
19455.69 68
19457.01 83
19458.32 75
19459.64 72
19460.96 70
19462.28 78
19463.60 64
19464.92 77
19466.23 66
19467.55 72
19468.87 86
19470.19 80
19471.51 87
19472.83 76
19474.15 84
19475.46 81
19476.78 67
19478.10 70
19479.42 101
19480.74 64
19482.06 69
19483.38 85
19484.70 93
19486.02 83
19487.34 87
19488.65 79
19489.97 64
19491.29 57
19492.61 74
19493.93 70
19495.25 62
19496.57 78
19497.89 70
19499.21 79
19500.53 68
19501.85 64
19503.17 89
19504.49 78
19505.81 64
19507.13 69
19508.45 73
19509.77 74
19511.09 75
19512.41 99
19513.73 80
19515.05 71
19516.37 61
19517.69 58
19519.01 74
19520.33 58
19521.65 78
19522.97 81
19524.29 67
19525.61 54
19526.93 79
19528.25 70
19529.57 68
19530.89 90
19532.21 66
19533.54 62
19534.86 63
19536.18 57
19537.50 63
19538.82 73
19540.14 79
19541.46 87
19542.78 52
19544.10 63
19545.42 80
19546.75 80
19548.07 67
19549.39 71
19550.71 68
19552.03 74
19553.35 63
19554.67 89
19555.99 82
19557.32 88
19558.64 76
19559.96 97
19561.28 81
19562.60 60
19563.92 65
19565.25 78
19566.57 69
19567.89 78
19569.21 62
19570.53 66
19571.86 60
19573.18 60
19574.50 63
19575.82 52
19577.15 63
19578.47 68
19579.79 59
19581.11 72
19582.43 68
19583.76 56
19585.08 68
19586.40 85
19587.72 74
19589.05 77
19590.37 63
19591.69 80
19593.02 78
19594.34 63
19595.66 61
19596.98 84
19598.31 71
19599.63 71
19600.95 65
19602.28 77
19603.60 81
19604.92 75
19606.25 66
19607.57 60
19608.89 69
19610.22 88
19611.54 70
19612.86 54
19614.19 62
19615.51 61
19616.83 74
19618.16 74
19619.48 51
19620.80 72
19622.13 57
19623.45 70
19624.78 71
19626.10 80
19627.42 73
19628.75 71
19630.07 84
19631.40 81
19632.72 84
19634.04 76
19635.37 83
19636.69 77
19638.02 69
19639.34 87
19640.66 87
19641.99 104
19643.31 68
19644.64 78
19645.96 70
19647.29 68
19648.61 70
19649.94 73
19651.26 70
19652.59 71
19653.91 75
19655.24 61
19656.56 61
19657.89 76
19659.21 77
19660.54 71
19661.86 85
19663.19 95
19664.51 96
19665.84 77
19667.16 64
19668.49 75
19669.81 87
19671.14 75
19672.46 80
19673.79 67
19675.11 61
19676.44 80
19677.77 60
19679.09 82
19680.42 81
19681.74 71
19683.07 85
19684.39 83
19685.72 69
19687.05 75
19688.37 67
19689.70 78
19691.02 90
19692.35 75
19693.68 80
19695.00 69
19696.33 106
19697.66 97
19698.98 70
19700.31 73
19701.63 52
19702.96 69
19704.29 87
19705.61 62
19706.94 51
19708.27 84
19709.59 97
19710.92 72
19712.25 69
19713.57 87
19714.90 87
19716.23 70
19717.56 72
19718.88 81
19720.21 77
19721.54 84
19722.86 81
19724.19 87
19725.52 89
19726.85 77
19728.17 96
19729.50 76
19730.83 60
19732.16 74
19733.48 59
19734.81 85
19736.14 62
19737.47 71
19738.79 59
19740.12 78
19741.45 84
19742.78 67
19744.10 57
19745.43 77
19746.76 67
19748.09 72
19749.42 75
19750.74 83
19752.07 79
19753.40 68
19754.73 51
19756.06 85
19757.39 88
19758.71 65
19760.04 96
19761.37 77
19762.70 61
19764.03 60
19765.36 66
19766.69 74
19768.01 86
19769.34 70
19770.67 64
19772.00 72
19773.33 74
19774.66 67
19775.99 79
19777.32 82
19778.65 78
19779.97 69
19781.30 67
19782.63 69
19783.96 72
19785.29 78
19786.62 89
19787.95 49
19789.28 55
19790.61 56
19791.94 54
19793.27 66
19794.60 71
19795.93 65
19797.26 67
19798.59 89
19799.92 74
19801.25 83
19802.58 76
19803.91 63
19805.24 86
19806.57 74
19807.90 62
19809.23 53
19810.56 60
19811.89 63
19813.22 73
19814.55 76
19815.88 86
19817.21 83
19818.54 62
19819.87 81
19821.20 85
19822.53 76
19823.86 76
19825.19 55
19826.52 75
19827.85 66
19829.18 72
19830.51 77
19831.84 60
19833.17 69
19834.51 60
19835.84 66
19837.17 69
19838.50 71
19839.83 70
19841.16 60
19842.49 50
19843.82 60
19845.15 82
19846.49 67
19847.82 64
19849.15 92
19850.48 101
19851.81 72
19853.14 85
19854.47 62
19855.81 57
19857.14 83
19858.47 123
19859.80 67
19861.13 63
19862.47 96
19863.80 86
19865.13 74
19866.46 68
19867.79 80
19869.13 72
19870.46 64
19871.79 56
19873.12 60
19874.45 76
19875.79 66
19877.12 77
19878.45 64
19879.78 61
19881.12 78
19882.45 74
19883.78 65
19885.11 71
19886.45 58
19887.78 63
19889.11 78
19890.44 72
19891.78 43
19893.11 54
19894.44 65
19895.78 76
19897.11 69
19898.44 81
19899.78 75
19901.11 74
19902.44 74
19903.78 59
19905.11 66
19906.44 49
19907.78 70
19909.11 64
19910.44 86
19911.78 71
19913.11 62
19914.44 86
19915.78 54
19917.11 69
19918.44 70
19919.78 87
19921.11 72
19922.45 76
19923.78 73
19925.11 80
19926.45 97
19927.78 87
19929.12 73
19930.45 69
19931.78 70
19933.12 54
19934.45 58
19935.79 66
19937.12 63
19938.46 70
19939.79 79
19941.12 84
19942.46 69
19943.79 67
19945.13 90
19946.46 68
19947.80 81
19949.13 69
19950.47 98
19951.80 74
19953.14 79
19954.47 89
19955.81 78
19957.14 87
19958.48 63
19959.81 64
19961.15 77
19962.48 71
19963.82 64
19965.15 85
19966.49 73
19967.82 77
19969.16 81
19970.50 81
19971.83 77
19973.17 70
19974.50 78
19975.84 79
19977.17 67
19978.51 62
19979.85 63
19981.18 57
19982.52 69
19983.85 65
19985.19 64
19986.52 64
19987.86 69
19989.20 74
19990.53 48
19991.87 63
19993.21 87
19994.54 74
19995.88 61
19997.21 75
19998.55 80
19999.89 82
20001.22 85
20002.56 67
20003.90 72
20005.23 62
20006.57 85
20007.91 72
20009.24 89
20010.58 70
20011.92 67
20013.25 76
20014.59 71
20015.93 71
20017.27 69
20018.60 77
20019.94 67
20021.28 96
20022.61 52
20023.95 71
20025.29 94
20026.63 93
20027.96 100
20029.30 58
20030.64 68
20031.98 71
20033.31 67
20034.65 77
20035.99 74
20037.33 76
20038.66 87
20040.00 77
20041.34 67
20042.68 67
20044.02 95
20045.35 65
20046.69 57
20048.03 58
20049.37 71
20050.71 77
20052.05 75
20053.38 73
20054.72 84
20056.06 62
20057.40 52
20058.74 61
20060.08 61
20061.41 61
20062.75 89
20064.09 79
20065.43 92
20066.77 56
20068.11 55
20069.45 63
20070.79 66
20072.12 65
20073.46 63
20074.80 65
20076.14 72
20077.48 69
20078.82 53
20080.16 72
20081.50 77
20082.84 79
20084.18 78
20085.52 66
20086.85 66
20088.19 73
20089.53 52
20090.87 70
20092.21 67
20093.55 91
20094.89 81
20096.23 87
20097.57 59
20098.91 70
20100.25 79
20101.59 64
20102.93 61
20104.27 78
20105.61 71
20106.95 80
20108.29 63
20109.63 76
20110.97 59
20112.31 84
20113.65 63
20114.99 65
20116.33 89
20117.67 78
20119.01 89
20120.35 74
20121.69 64
20123.04 74
20124.38 88
20125.72 67
20127.06 61
20128.40 66
20129.74 74
20131.08 74
20132.42 59
20133.76 55
20135.10 69
20136.44 80
20137.79 58
20139.13 78
20140.47 71
20141.81 60
20143.15 61
