# Supplementary material for: MALDI-TOF MS typing enables the classification of brewing yeasts of the genus Saccharomyces to major beer styles
Source: PLoS One. 2017 Aug 9;12(8):e0181694. doi: 10.1371/journal.pone.0181694 (PMC5549903; doi:10.1371/journal.pone.0181694)
Supplement: S2 File — The directory includes 90 raw files and was zipped to “.zip”; the folder has three strains with 30 spectra per strain; S1 Text explains the raw files with an example and Table 1 represents the yeast strains used within the experiment. (ZIP) [file pone.0181694.s005.zip › 4-6/30254-165-OG-Koe-Ale-YPG-18h-E-E_2015-10-21__0_B4_1.dat]

1999.81 5885
2000.23 5889
2000.65 6152
2001.07 6325
2001.50 6401
2001.92 6015
2002.34 6135
2002.76 6330
2003.18 6249
2003.60 6353
2004.03 6296
2004.45 6136
2004.87 5971
2005.29 6020
2005.71 6036
2006.14 6175
2006.56 6045
2006.98 6273
2007.40 6255
2007.83 6167
2008.25 6089
2008.67 6372
2009.09 6333
2009.52 6535
2009.94 6592
2010.36 6560
2010.78 6452
2011.21 6500
2011.63 6334
2012.05 6197
2012.48 6183
2012.90 5942
2013.32 5823
2013.74 6125
2014.17 6302
2014.59 6145
2015.01 5888
2015.44 5859
2015.86 6133
2016.28 6026
2016.71 5803
2017.13 5997
2017.55 6165
2017.98 6247
2018.40 6359
2018.82 6968
2019.25 6735
2019.67 6474
2020.09 6543
2020.52 6545
2020.94 6551
2021.37 6611
2021.79 6479
2022.21 6252
2022.64 6374
2023.06 6440
2023.48 6307
2023.91 6124
2024.33 6240
2024.76 6285
2025.18 6182
2025.61 6037
2026.03 5745
2026.45 6136
2026.88 6222
2027.30 6046
2027.73 5783
2028.15 5732
2028.58 5924
2029.00 5963
2029.43 5702
2029.85 5764
2030.28 5935
2030.70 5928
2031.12 5928
2031.55 5704
2031.97 5824
2032.40 6086
2032.82 6049
2033.25 6013
2033.67 6160
2034.10 6196
2034.52 6250
2034.95 6205
2035.38 6183
2035.80 6047
2036.23 6269
2036.65 6272
2037.08 6095
2037.50 6153
2037.93 6304
2038.35 6182
2038.78 6166
2039.20 6326
2039.63 6336
2040.06 6085
2040.48 5872
2040.91 5986
2041.33 6192
2041.76 6147
2042.19 6135
2042.61 6096
2043.04 5988
2043.46 5938
2043.89 5955
2044.32 5782
2044.74 5834
2045.17 5677
2045.59 5819
2046.02 6000
2046.45 5810
2046.87 5866
2047.30 6222
2047.73 6129
2048.15 6068
2048.58 5960
2049.01 5928
2049.43 6151
2049.86 5992
2050.29 6251
2050.71 6304
2051.14 6090
2051.57 6075
2051.99 6041
2052.42 6085
2052.85 6031
2053.28 6059
2053.70 5931
2054.13 5824
2054.56 6074
2054.99 5966
2055.41 5792
2055.84 5943
2056.27 6004
2056.69 5857
2057.12 5951
2057.55 5848
2057.98 6008
2058.41 6175
2058.83 6167
2059.26 5941
2059.69 5709
2060.12 5946
2060.54 6012
2060.97 6127
2061.40 5975
2061.83 5846
2062.26 6023
2062.68 6359
2063.11 6280
2063.54 6064
2063.97 6082
2064.40 6350
2064.83 6378
2065.25 6559
2065.68 6645
2066.11 6559
2066.54 6671
2066.97 6369
2067.40 6562
2067.82 6380
2068.25 6368
2068.68 6019
2069.11 6208
2069.54 6384
2069.97 6026
2070.40 6151
2070.83 5943
2071.26 5912
2071.68 5693
2072.11 5768
2072.54 6000
2072.97 5925
2073.40 5927
2073.83 5968
2074.26 5966
2074.69 5825
2075.12 6172
2075.55 5897
2075.98 5998
2076.41 6053
2076.84 6191
2077.27 6356
2077.70 6347
2078.13 6232
2078.55 6289
2078.98 6356
2079.41 6231
2079.84 6379
2080.27 6376
2080.70 6070
2081.13 6239
2081.56 6057
2081.99 6102
2082.42 5998
2082.85 6101
2083.29 6071
2083.72 6186
2084.15 6072
2084.58 6169
2085.01 6185
2085.44 6156
2085.87 5901
2086.30 5988
2086.73 6216
2087.16 6286
2087.59 6028
2088.02 6164
2088.45 5978
2088.88 6086
2089.31 6088
2089.74 5930
2090.17 6168
2090.61 6079
2091.04 6049
2091.47 6070
2091.90 5892
2092.33 5994
2092.76 6017
2093.19 5871
2093.62 5912
2094.06 5904
2094.49 6073
2094.92 6375
2095.35 6159
2095.78 5961
2096.21 6024
2096.64 5972
2097.08 5853
2097.51 5967
2097.94 5921
2098.37 5787
2098.80 5892
2099.24 5826
2099.67 5841
2100.10 5613
2100.53 5713
2100.96 5614
2101.40 5798
2101.83 5963
2102.26 5746
2102.69 6004
2103.12 5770
2103.56 5929
2103.99 5953
2104.42 5984
2104.85 6148
2105.29 6077
2105.72 6042
2106.15 6213
2106.58 6382
2107.02 6309
2107.45 6109
2107.88 6268
2108.31 6257
2108.75 6391
2109.18 6326
2109.61 6089
2110.05 5741
2110.48 5925
2110.91 6128
2111.35 5980
2111.78 5949
2112.21 6092
2112.65 5915
2113.08 5840
2113.51 5989
2113.95 5651
2114.38 5724
2114.81 5921
2115.25 5766
2115.68 5658
2116.11 5734
2116.55 5792
2116.98 5732
2117.41 5790
2117.85 5801
2118.28 5591
2118.72 5620
2119.15 5895
2119.58 5619
2120.02 5622
2120.45 5912
2120.89 5880
2121.32 6009
2121.75 6110
2122.19 5965
2122.62 6160
2123.06 5995
2123.49 6030
2123.93 6004
2124.36 5863
2124.79 5921
2125.23 6086
2125.66 6099
2126.10 5920
2126.53 6017
2126.97 5924
2127.40 5900
2127.84 5927
2128.27 5638
2128.71 5960
2129.14 6018
2129.58 5855
2130.01 6069
2130.45 5976
2130.88 6187
2131.32 6382
2131.75 6374
2132.19 6145
2132.62 5991
2133.06 5993
2133.49 6222
2133.93 6018
2134.37 6205
2134.80 6099
2135.24 6342
2135.67 6352
2136.11 6316
2136.54 6466
2136.98 6351
2137.41 6207
2137.85 6197
2138.29 6075
2138.72 6224
2139.16 5959
2139.59 5927
2140.03 5853
2140.47 5836
2140.90 5792
2141.34 5965
2141.78 5856
2142.21 5693
2142.65 5639
2143.08 5870
2143.52 5757
2143.96 5771
2144.39 5823
2144.83 5637
2145.27 5559
2145.70 5844
2146.14 6063
2146.58 5796
2147.01 5913
2147.45 6358
2147.89 6165
2148.32 6105
2148.76 6097
2149.20 6464
2149.64 6606
2150.07 6462
2150.51 6656
2150.95 6620
2151.38 6677
2151.82 6638
2152.26 6539
2152.70 6484
2153.13 6392
2153.57 6420
2154.01 6307
2154.45 6149
2154.88 6052
2155.32 5771
2155.76 5823
2156.20 5969
2156.63 5962
2157.07 5853
2157.51 5748
2157.95 5727
2158.39 5720
2158.82 5792
2159.26 5734
2159.70 5729
2160.14 6154
2160.58 6036
2161.01 5953
2161.45 6343
2161.89 6184
2162.33 5892
2162.77 5940
2163.21 5890
2163.64 5803
2164.08 5870
2164.52 6053
2164.96 6022
2165.40 5873
2165.84 5856
2166.28 5928
2166.71 6011
2167.15 6144
2167.59 6087
2168.03 6044
2168.47 6032
2168.91 6111
2169.35 6092
2169.79 6250
2170.23 6201
2170.67 6337
2171.10 6397
2171.54 6215
2171.98 6285
2172.42 6396
2172.86 6286
2173.30 6344
2173.74 6668
2174.18 6525
2174.62 6295
2175.06 6427
2175.50 6666
2175.94 6704
2176.38 6697
2176.82 6619
2177.26 6775
2177.70 6536
2178.14 6351
2178.58 6197
2179.02 6278
2179.46 6405
2179.90 6370
2180.34 6147
2180.78 6501
2181.22 6510
2181.66 6219
2182.10 5936
2182.54 5768
2182.98 5701
2183.42 5836
2183.86 5906
2184.30 5915
2184.74 5898
2185.18 5668
2185.62 5855
2186.06 5676
2186.51 5924
2186.95 5886
2187.39 5924
2187.83 6042
2188.27 5995
2188.71 6271
2189.15 6446
2189.59 6098
2190.03 6180
2190.47 6353
2190.92 6610
2191.36 6265
2191.80 6133
2192.24 6019
2192.68 6013
2193.12 6110
2193.56 6216
2194.01 6171
2194.45 6171
2194.89 6321
2195.33 6358
2195.77 6380
2196.21 6411
2196.66 6268
2197.10 6301
2197.54 6128
2197.98 6228
2198.42 6027
2198.87 6366
2199.31 6288
2199.75 6065
2200.19 5785
2200.63 5911
2201.08 5927
2201.52 5748
2201.96 5893
2202.40 6106
2202.85 6115
2203.29 6005
2203.73 5842
2204.17 5984
2204.62 6241
2205.06 6028
2205.50 5967
2205.94 6189
2206.39 6497
2206.83 6580
2207.27 6579
2207.71 6759
2208.16 6751
2208.60 6781
2209.04 6636
2209.49 6458
2209.93 6426
2210.37 6396
2210.82 6417
2211.26 6607
2211.70 6378
2212.15 6370
2212.59 6443
2213.03 6368
2213.48 6308
2213.92 6204
2214.36 6595
2214.81 6264
2215.25 6258
2215.69 6138
2216.14 5936
2216.58 5936
2217.03 5802
2217.47 5942
2217.91 5865
2218.36 5885
2218.80 5654
2219.25 5843
2219.69 6152
2220.13 5976
2220.58 5954
2221.02 5924
2221.47 5992
2221.91 6125
2222.36 6355
2222.80 5731
2223.24 6077
2223.69 5996
2224.13 6072
2224.58 6097
2225.02 5965
2225.47 6236
2225.91 6190
2226.36 6646
2226.80 6357
2227.25 6386
2227.69 6580
2228.14 6612
2228.58 6590
2229.03 6555
2229.47 6529
2229.92 6658
2230.36 6606
2230.81 6663
2231.25 6753
2231.70 6667
2232.14 6687
2232.59 6748
2233.03 6781
2233.48 6975
2233.93 7021
2234.37 6999
2234.82 6872
2235.26 6674
2235.71 6462
2236.15 6571
2236.60 6366
2237.05 6493
2237.49 6403
2237.94 6380
2238.38 6081
2238.83 6019
2239.28 5917
2239.72 5844
2240.17 5761
2240.61 5620
2241.06 5646
2241.51 5555
2241.95 5558
2242.40 5612
2242.85 5688
2243.29 5801
2243.74 5660
2244.19 5519
2244.63 5661
2245.08 5658
2245.52 5658
2245.97 5629
2246.42 5804
2246.87 5692
2247.31 5784
2247.76 5609
2248.21 5820
2248.65 5820
2249.10 5805
2249.55 5651
2249.99 5586
2250.44 5764
2250.89 5683
2251.34 5701
2251.78 5889
2252.23 6045
2252.68 5761
2253.13 5793
2253.57 5842
2254.02 5848
2254.47 5764
2254.92 5533
2255.36 5607
2255.81 5796
2256.26 5706
2256.71 5750
2257.15 5763
2257.60 5767
2258.05 5568
2258.50 5730
2258.95 5435
2259.39 5630
2259.84 5625
2260.29 5777
2260.74 5869
2261.19 5956
2261.64 5998
2262.08 5952
2262.53 5874
2262.98 6056
2263.43 6070
2263.88 5930
2264.33 5977
2264.77 5884
2265.22 5960
2265.67 5992
2266.12 5838
2266.57 5726
2267.02 5636
2267.47 5816
2267.92 6056
2268.37 6030
2268.81 6329
2269.26 6398
2269.71 6280
2270.16 6318
2270.61 6672
2271.06 6742
2271.51 6715
2271.96 6876
2272.41 6754
2272.86 6661
2273.31 6469
2273.76 6543
2274.21 6609
2274.66 6279
2275.11 6194
2275.55 6487
2276.00 6363
2276.45 6170
2276.90 5959
2277.35 5833
2277.80 5880
2278.25 5600
2278.70 5773
2279.15 5831
2279.60 5815
2280.05 5892
2280.50 5542
2280.95 5604
2281.40 5680
2281.85 5710
2282.31 5662
2282.76 5708
2283.21 5898
2283.66 5692
2284.11 5822
2284.56 5896
2285.01 5692
2285.46 5689
2285.91 5670
2286.36 6078
2286.81 6128
2287.26 6128
2287.71 6315
2288.16 6632
2288.61 6810
2289.07 7223
2289.52 7542
2289.97 7782
2290.42 8334
2290.87 8253
2291.32 8295
2291.77 8588
2292.22 8480
2292.68 8454
2293.13 8726
2293.58 8463
2294.03 8101
2294.48 8005
2294.93 7680
2295.38 7385
2295.84 7047
2296.29 6724
2296.74 6798
2297.19 6548
2297.64 6531
2298.10 6503
2298.55 6377
2299.00 6355
2299.45 6121
2299.90 6037
2300.36 5730
2300.81 5850
2301.26 6044
2301.71 6150
2302.16 6013
2302.62 5842
2303.07 5754
2303.52 5765
2303.97 5911
2304.43 5849
2304.88 5734
2305.33 5624
2305.78 5885
2306.24 5808
2306.69 6021
2307.14 6004
2307.60 6385
2308.05 6369
2308.50 6700
2308.95 6903
2309.41 6993
2309.86 7029
2310.31 7005
2310.77 7056
2311.22 7323
2311.67 7235
2312.13 7177
2312.58 7003
2313.03 6619
2313.49 6598
2313.94 6304
2314.39 6455
2314.85 6247
2315.30 6323
2315.75 6154
2316.21 6439
2316.66 6335
2317.11 5906
2317.57 6119
2318.02 6205
2318.48 6001
2318.93 6145
2319.38 6192
2319.84 6050
2320.29 6125
2320.75 6229
2321.20 6161
2321.66 6183
2322.11 6242
2322.56 6407
2323.02 6312
2323.47 6097
2323.93 5900
2324.38 6237
2324.84 6480
2325.29 6455
2325.74 6544
2326.20 6419
2326.65 6600
2327.11 6505
2327.56 6646
2328.02 6628
2328.47 6567
2328.93 6716
2329.38 6644
2329.84 6611
2330.29 6776
2330.75 6657
2331.20 6749
2331.66 6762
2332.11 6777
2332.57 6738
2333.02 6536
2333.48 6438
2333.94 6108
2334.39 6174
2334.85 6122
2335.30 5931
2335.76 5975
2336.21 5988
2336.67 6166
2337.12 6177
2337.58 5954
2338.04 5907
2338.49 5808
2338.95 5842
2339.40 5937
2339.86 6096
2340.32 5914
2340.77 5936
2341.23 5769
2341.68 5964
2342.14 5715
2342.60 5738
2343.05 5572
2343.51 5634
2343.97 5632
2344.42 5875
2344.88 5872
2345.34 5785
2345.79 6256
2346.25 6302
2346.71 6329
2347.16 6246
2347.62 6465
2348.08 6280
2348.53 6076
2348.99 6391
2349.45 6095
2349.90 6221
2350.36 6204
2350.82 6362
2351.27 6480
2351.73 6277
2352.19 6431
2352.65 6136
2353.10 6210
2353.56 6424
2354.02 6129
2354.48 6214
2354.93 6164
2355.39 6225
2355.85 6265
2356.31 6073
2356.76 6262
2357.22 5976
2357.68 6103
2358.14 6067
2358.59 6411
2359.05 6057
2359.51 6335
2359.97 6200
2360.43 6017
2360.88 6052
2361.34 6145
2361.80 6298
2362.26 6281
2362.72 6305
2363.17 6266
2363.63 6176
2364.09 6058
2364.55 6140
2365.01 6188
2365.47 6150
2365.92 6080
2366.38 6131
2366.84 6171
2367.30 6319
2367.76 6159
2368.22 6123
2368.68 5992
2369.14 6036
2369.59 5956
2370.05 6007
2370.51 6175
2370.97 5730
2371.43 5787
2371.89 5945
2372.35 6095
2372.81 6188
2373.27 6089
2373.73 5920
2374.19 5972
2374.65 6350
2375.10 6393
2375.56 6350
2376.02 6370
2376.48 6193
2376.94 6303
2377.40 6201
2377.86 6189
2378.32 6487
2378.78 6386
2379.24 6057
2379.70 5937
2380.16 5951
2380.62 6005
2381.08 6122
2381.54 6042
2382.00 5760
2382.46 5981
2382.92 5914
2383.38 6090
2383.84 6176
2384.30 5898
2384.76 5921
2385.22 6056
2385.68 6091
2386.14 6108
2386.60 6062
2387.07 6030
2387.53 5973
2387.99 5953
2388.45 6181
2388.91 6197
2389.37 6100
2389.83 6306
2390.29 6277
2390.75 6350
2391.21 6111
2391.67 6340
2392.13 6550
2392.60 6342
2393.06 6235
2393.52 6419
2393.98 6278
2394.44 6441
2394.90 6340
2395.36 6230
2395.82 6139
2396.29 6326
2396.75 5990
2397.21 6063
2397.67 5893
2398.13 5775
2398.59 5937
2399.06 5935
2399.52 5818
2399.98 5842
2400.44 5950
2400.90 5945
2401.37 5824
2401.83 5730
2402.29 5653
2402.75 5878
2403.21 5598
2403.68 5508
2404.14 5552
2404.60 5475
2405.06 5687
2405.52 5778
2405.99 5663
2406.45 5558
2406.91 5795
2407.37 5772
2407.84 5783
2408.30 5740
2408.76 5705
2409.22 5722
2409.69 5611
2410.15 5474
2410.61 5541
2411.08 5696
2411.54 5610
2412.00 5743
2412.47 5779
2412.93 6133
2413.39 5939
2413.85 5799
2414.32 5906
2414.78 5790
2415.24 5969
2415.71 5899
2416.17 5841
2416.63 5875
2417.10 5989
2417.56 5904
2418.02 6061
2418.49 6019
2418.95 5988
2419.42 5883
2419.88 6029
2420.34 5914
2420.81 5884
2421.27 5717
2421.73 5759
2422.20 5912
2422.66 5742
2423.13 5769
2423.59 5873
2424.06 6013
2424.52 6106
2424.98 5870
2425.45 5915
2425.91 5732
2426.38 5852
2426.84 5747
2427.31 5888
2427.77 5776
2428.23 5709
2428.70 5755
2429.16 5795
2429.63 5673
2430.09 5592
2430.56 5571
2431.02 5548
2431.49 5359
2431.95 5625
2432.42 5760
2432.88 5558
2433.35 5640
2433.81 5662
2434.28 5786
2434.74 5714
2435.21 5749
2435.67 5760
2436.14 5878
2436.60 5780
2437.07 5840
2437.53 5643
2438.00 5864
2438.47 6158
2438.93 5928
2439.40 6057
2439.86 5983
2440.33 6177
2440.79 6248
2441.26 6356
2441.73 6380
2442.19 6357
2442.66 6403
2443.12 6174
2443.59 5947
2444.05 5990
2444.52 6192
2444.99 6055
2445.45 6030
2445.92 5902
2446.39 5754
2446.85 5697
2447.32 5943
2447.78 5961
2448.25 5750
2448.72 5553
2449.18 5581
2449.65 5552
2450.12 5668
2450.58 5521
2451.05 5765
2451.52 5605
2451.98 5584
2452.45 5570
2452.92 5735
2453.39 5922
2453.85 5693
2454.32 5744
2454.79 5708
2455.25 5732
2455.72 5870
2456.19 5964
2456.65 5631
2457.12 5518
2457.59 5700
2458.06 5617
2458.52 5888
2458.99 5586
2459.46 5506
2459.93 5766
2460.39 5786
2460.86 5947
2461.33 5641
2461.80 5632
2462.27 5619
2462.73 5553
2463.20 5528
2463.67 5709
2464.14 5679
2464.60 5642
2465.07 5636
2465.54 5606
2466.01 5546
2466.48 5592
2466.95 5505
2467.41 5610
2467.88 5658
2468.35 5509
2468.82 5593
2469.29 5580
2469.76 5458
2470.22 5507
2470.69 5525
2471.16 5559
2471.63 5330
2472.10 5194
2472.57 5429
2473.04 5601
2473.51 5469
2473.97 5400
2474.44 5406
2474.91 5340
2475.38 5458
2475.85 5502
2476.32 5576
2476.79 5661
2477.26 5712
2477.73 5558
2478.20 5570
2478.67 5322
2479.13 5381
2479.60 5528
2480.07 5714
2480.54 5764
2481.01 5507
2481.48 5237
2481.95 5227
2482.42 5480
2482.89 5683
2483.36 5685
2483.83 5473
2484.30 5405
2484.77 5438
2485.24 5476
2485.71 5661
2486.18 5597
2486.65 5516
2487.12 5603
2487.59 5770
2488.06 5842
2488.53 5920
2489.00 5895
2489.47 5800
2489.94 5784
2490.41 5961
2490.88 5983
2491.35 6131
2491.83 6152
2492.30 6145
2492.77 6056
2493.24 6007
2493.71 6229
2494.18 6412
2494.65 6709
2495.12 6712
2495.59 6365
2496.06 6257
2496.53 6296
2497.00 6381
2497.48 6339
2497.95 6172
2498.42 6285
2498.89 5849
2499.36 5839
2499.83 5627
2500.30 5522
2500.77 5392
2501.25 5431
2501.72 5511
2502.19 5452
2502.66 5616
2503.13 5429
2503.60 5680
2504.08 5492
2504.55 5463
2505.02 5246
2505.49 5429
2505.96 5499
2506.44 5603
2506.91 5720
2507.38 5517
2507.85 5527
2508.32 5565
2508.80 5487
2509.27 5470
2509.74 5549
2510.21 5539
2510.68 5610
2511.16 5680
2511.63 5869
2512.10 5936
2512.57 5837
2513.05 5932
2513.52 5997
2513.99 5933
2514.47 5832
2514.94 5906
2515.41 5877
2515.88 5841
2516.36 5833
2516.83 5803
2517.30 5775
2517.78 5910
2518.25 5945
2518.72 5874
2519.19 5885
2519.67 6019
2520.14 6121
2520.61 5782
2521.09 5691
2521.56 5778
2522.03 6014
2522.51 6044
2522.98 5777
2523.46 5940
2523.93 5932
2524.40 5719
2524.88 5650
2525.35 5494
2525.82 5582
2526.30 5820
2526.77 5912
2527.25 5803
2527.72 5539
2528.19 5707
2528.67 6085
2529.14 6191
2529.62 5923
2530.09 6053
2530.56 6006
2531.04 6170
2531.51 6124
2531.99 6105
2532.46 6151
2532.94 5911
2533.41 5908
2533.89 5986
2534.36 5864
2534.83 5889
2535.31 5866
2535.78 5946
2536.26 5738
2536.73 5784
2537.21 5896
2537.68 5637
2538.16 5579
2538.63 5848
2539.11 5673
2539.58 5921
2540.06 6103
2540.53 6011
2541.01 6006
2541.48 5884
2541.96 5880
2542.43 5822
2542.91 6014
2543.39 6080
2543.86 5851
2544.34 5779
2544.81 5824
2545.29 5720
2545.76 5568
2546.24 5697
2546.71 5577
2547.19 5590
2547.67 5597
2548.14 5394
2548.62 5786
2549.09 5651
2549.57 5645
2550.05 5807
2550.52 5672
2551.00 5839
2551.47 5830
2551.95 5738
2552.43 5971
2552.90 5898
2553.38 5832
2553.86 5855
2554.33 5748
2554.81 5813
2555.29 5764
2555.76 5817
2556.24 6051
2556.72 6091
2557.19 5843
2557.67 5793
2558.15 5653
2558.62 5710
2559.10 5823
2559.58 5807
2560.05 5866
2560.53 5592
2561.01 5734
2561.48 5779
2561.96 5505
2562.44 5437
2562.92 5619
2563.39 5696
2563.87 5537
2564.35 5545
2564.83 5341
2565.30 5365
2565.78 5515
2566.26 5462
2566.74 5391
2567.21 5404
2567.69 5286
2568.17 5098
2568.65 5360
2569.12 5429
2569.60 5538
2570.08 5569
2570.56 5359
2571.04 5166
2571.51 5279
2571.99 5508
2572.47 5388
2572.95 5276
2573.43 5249
2573.91 5402
2574.38 5387
2574.86 5335
2575.34 5405
2575.82 5302
2576.30 5306
2576.78 5406
2577.25 5371
2577.73 5311
2578.21 5059
2578.69 5108
2579.17 5331
2579.65 5354
2580.13 5236
2580.61 5466
2581.09 5427
2581.56 5460
2582.04 5285
2582.52 5376
2583.00 5462
2583.48 5336
2583.96 5534
2584.44 5454
2584.92 5387
2585.40 5378
2585.88 5232
2586.36 5330
2586.84 5533
2587.32 5449
2587.79 5415
2588.27 5417
2588.75 5293
2589.23 5506
2589.71 5559
2590.19 5602
2590.67 5422
2591.15 5407
2591.63 5550
2592.11 5548
2592.59 5397
2593.07 5742
2593.55 5679
2594.03 5728
2594.51 5562
2594.99 5466
2595.47 5254
2595.95 5349
2596.43 5556
2596.92 5274
2597.40 5341
2597.88 5516
2598.36 5443
2598.84 5286
2599.32 5329
2599.80 5135
2600.28 5165
2600.76 5257
2601.24 5253
2601.72 5065
2602.20 5205
2602.68 5262
2603.16 5306
2603.65 5297
2604.13 5266
2604.61 5445
2605.09 5322
2605.57 5353
2606.05 5180
2606.53 5336
2607.01 5369
2607.50 5153
2607.98 5323
2608.46 5293
2608.94 5557
2609.42 5439
2609.90 5390
2610.38 5366
2610.87 5442
2611.35 5618
2611.83 5509
2612.31 5558
2612.79 5494
2613.28 5364
2613.76 5409
2614.24 5708
2614.72 5605
2615.20 5556
2615.69 5818
2616.17 5779
2616.65 5706
2617.13 5867
2617.62 5759
2618.10 5848
2618.58 5792
2619.06 5775
2619.54 5727
2620.03 5646
2620.51 5636
2620.99 5481
2621.48 5521
2621.96 5370
2622.44 5321
2622.92 5288
2623.41 5519
2623.89 5501
2624.37 5235
2624.86 5428
2625.34 5497
2625.82 5287
2626.30 5287
2626.79 5373
2627.27 5504
2627.75 5641
2628.24 5484
2628.72 5697
2629.20 5744
2629.69 5710
2630.17 5605
2630.65 5681
2631.14 5888
2631.62 5820
2632.11 5878
2632.59 6005
2633.07 5854
2633.56 5742
2634.04 5781
2634.52 5778
2635.01 5444
2635.49 5623
2635.98 5462
2636.46 5398
2636.94 5461
2637.43 5469
2637.91 5344
2638.40 5096
2638.88 5294
2639.37 5327
2639.85 5177
2640.33 5405
2640.82 5342
2641.30 5386
2641.79 5323
2642.27 5452
2642.76 5387
2643.24 5462
2643.73 5336
2644.21 5465
2644.70 5268
2645.18 5537
2645.67 5512
2646.15 5208
2646.64 5301
2647.12 5190
2647.61 5434
2648.09 5551
2648.58 5658
2649.06 5516
2649.55 5639
2650.03 5599
2650.52 5547
2651.00 5606
2651.49 5601
2651.97 5466
2652.46 5336
2652.95 5456
2653.43 5445
2653.92 5402
2654.40 5757
2654.89 5759
2655.37 5548
2655.86 5601
2656.35 5678
2656.83 5732
2657.32 5629
2657.80 5731
2658.29 5491
2658.78 5654
2659.26 5442
2659.75 5422
2660.23 5400
2660.72 5354
2661.21 5303
2661.69 5065
2662.18 5047
2662.67 5186
2663.15 5252
2663.64 5292
2664.13 5255
2664.61 5243
2665.10 5423
2665.59 5350
2666.07 5321
2666.56 5497
2667.05 5397
2667.53 5149
2668.02 5297
2668.51 5304
2668.99 5311
2669.48 5241
2669.97 5394
2670.46 5420
2670.94 5341
2671.43 5549
2671.92 5616
2672.40 5563
2672.89 5794
2673.38 5844
2673.87 6121
2674.35 6044
2674.84 6240
2675.33 6237
2675.82 6306
2676.31 6385
2676.79 6393
2677.28 6162
2677.77 5992
2678.26 5884
2678.74 5737
2679.23 5605
2679.72 5633
2680.21 5551
2680.70 5411
2681.18 5374
2681.67 5423
2682.16 5484
2682.65 5283
2683.14 5244
2683.63 5188
2684.11 5175
2684.60 5010
2685.09 5302
2685.58 5574
2686.07 5235
2686.56 5035
2687.05 5187
2687.53 5376
2688.02 5392
2688.51 5193
2689.00 4999
2689.49 5421
2689.98 5416
2690.47 5383
2690.96 5226
2691.45 5260
2691.94 5032
2692.42 5109
2692.91 5189
2693.40 5271
2693.89 5254
2694.38 5325
2694.87 5299
2695.36 5408
2695.85 5302
2696.34 5381
2696.83 5192
2697.32 5111
2697.81 5236
2698.30 5206
2698.79 5157
2699.28 4939
2699.77 4998
2700.26 5143
2700.75 5382
2701.24 5592
2701.73 5569
2702.22 5503
2702.71 5598
2703.20 5404
2703.69 5354
2704.18 5389
2704.67 5687
2705.16 5797
2705.65 5665
2706.14 5704
2706.63 5638
2707.12 5286
2707.61 5455
2708.10 5164
2708.59 5202
2709.08 5249
2709.57 5181
2710.06 5273
2710.56 5363
2711.05 5284
2711.54 5163
2712.03 5139
2712.52 5114
2713.01 5115
2713.50 5260
2713.99 5405
2714.48 5175
2714.98 5233
2715.47 5282
2715.96 5223
2716.45 5159
2716.94 5161
2717.43 5197
2717.92 5214
2718.42 5152
2718.91 5342
2719.40 5128
2719.89 5129
2720.38 5184
2720.87 4960
2721.37 5071
2721.86 5046
2722.35 5122
2722.84 5091
2723.33 5339
2723.82 5213
2724.32 4945
2724.81 5078
2725.30 5159
2725.79 5213
2726.29 5095
2726.78 4991
2727.27 4952
2727.76 5118
2728.26 5165
2728.75 5047
2729.24 5109
2729.73 5172
2730.23 5159
2730.72 5111
2731.21 5113
2731.70 5186
2732.20 5169
2732.69 5174
2733.18 5397
2733.67 5296
2734.17 5501
2734.66 5480
2735.15 5312
2735.65 5463
2736.14 5373
2736.63 5372
2737.13 5309
2737.62 5410
2738.11 5288
2738.61 5311
2739.10 5340
2739.59 5192
2740.09 5068
2740.58 5235
2741.07 5101
2741.57 5245
2742.06 5438
2742.55 5341
2743.05 5374
2743.54 5192
2744.04 5098
2744.53 5102
2745.02 4990
2745.52 5062
2746.01 5041
2746.51 5039
2747.00 5183
2747.49 5013
2747.99 5081
2748.48 5031
2748.98 5254
2749.47 5345
2749.97 5328
2750.46 5345
2750.96 5253
2751.45 5080
2751.94 5030
2752.44 5050
2752.93 5122
2753.43 5032
2753.92 5207
2754.42 5317
2754.91 5035
2755.41 4931
2755.90 5038
2756.40 5161
2756.89 5060
2757.39 5196
2757.88 5309
2758.38 5249
2758.87 5136
2759.37 5112
2759.86 5298
2760.36 5218
2760.85 5354
2761.35 5161
2761.84 5212
2762.34 5369
2762.84 5331
2763.33 5243
2763.83 5193
2764.32 5035
2764.82 5103
2765.31 5248
2765.81 5197
2766.31 5089
2766.80 5176
2767.30 5116
2767.79 5250
2768.29 5265
2768.79 4952
2769.28 5174
2769.78 5403
2770.27 5251
2770.77 5247
2771.27 5069
2771.76 5177
2772.26 5177
2772.76 5235
2773.25 5383
2773.75 5540
2774.25 5730
2774.74 5620
2775.24 5753
2775.74 6125
2776.23 6083
2776.73 6297
2777.23 6386
2777.72 6495
2778.22 6406
2778.72 6542
2779.21 6257
2779.71 5985
2780.21 6007
2780.71 5649
2781.20 5691
2781.70 5846
2782.20 5324
2782.69 5352
2783.19 5373
2783.69 5407
2784.19 5306
2784.68 5246
2785.18 4976
2785.68 5020
2786.18 5147
2786.67 5024
2787.17 5159
2787.67 5085
2788.17 5215
2788.67 5036
2789.16 5087
2789.66 4903
2790.16 5117
2790.66 4900
2791.16 5096
2791.65 5006
2792.15 4955
2792.65 5051
2793.15 5160
2793.65 5004
2794.14 4765
2794.64 5144
2795.14 4991
2795.64 5151
2796.14 5358
2796.64 5268
2797.14 5351
2797.63 5427
2798.13 5348
2798.63 5289
2799.13 5313
2799.63 5518
2800.13 5408
2800.63 5189
2801.13 5094
2801.63 5121
2802.12 5004
2802.62 4957
2803.12 4957
2803.62 5101
2804.12 5281
2804.62 5345
2805.12 5008
2805.62 5050
2806.12 5230
2806.62 5159
2807.12 5095
2807.62 5550
2808.12 5365
2808.62 5369
2809.12 5433
2809.62 5540
2810.12 5499
2810.62 5463
2811.12 5674
2811.61 5626
2812.11 5443
2812.61 5446
2813.11 5450
2813.62 5420
2814.12 5597
2814.62 5559
2815.12 5549
2815.62 5449
2816.12 5246
2816.62 5253
2817.12 5421
2817.62 5330
2818.12 5404
2818.62 5373
2819.12 5105
2819.62 5146
2820.12 5183
2820.62 5076
2821.12 5035
2821.62 5094
2822.12 5047
2822.62 5012
2823.13 5016
2823.63 5113
2824.13 5008
2824.63 4971
2825.13 4921
2825.63 5135
2826.13 5359
2826.63 5302
2827.13 5123
2827.64 5103
2828.14 5030
2828.64 5141
2829.14 5060
2829.64 4995
2830.14 4982
2830.64 4976
2831.15 4774
2831.65 4826
2832.15 4884
2832.65 4783
2833.15 4892
2833.65 4838
2834.16 4955
2834.66 5029
2835.16 5041
2835.66 5102
2836.16 4990
2836.67 5264
2837.17 5373
2837.67 5295
2838.17 5188
2838.68 5102
2839.18 5116
2839.68 5124
2840.18 5248
2840.69 5162
2841.19 5275
2841.69 5131
2842.19 5037
2842.70 5131
2843.20 5121
2843.70 5079
2844.20 5431
2844.71 5116
2845.21 5236
2845.71 5242
2846.22 5355
2846.72 5607
2847.22 5406
2847.73 5578
2848.23 5682
2848.73 5732
2849.23 5851
2849.74 6115
2850.24 6060
2850.74 5936
2851.25 5858
2851.75 5793
2852.26 5867
2852.76 5689
2853.26 5586
2853.77 5460
2854.27 5366
2854.77 5387
2855.28 5400
2855.78 5473
2856.28 5509
2856.79 5196
2857.29 5164
2857.80 5288
2858.30 5412
2858.80 5118
2859.31 5308
2859.81 5169
2860.32 5117
2860.82 5014
2861.33 4960
2861.83 4864
2862.33 5094
2862.84 5129
2863.34 5115
2863.85 5021
2864.35 4878
2864.86 4963
2865.36 4993
2865.87 4924
2866.37 5165
2866.88 5191
2867.38 5047
2867.89 4972
2868.39 5027
2868.90 5054
2869.40 5089
2869.91 5244
2870.41 5337
2870.92 5278
2871.42 5526
2871.93 5493
2872.43 5446
2872.94 5536
2873.44 5659
2873.95 5867
2874.45 5596
2874.96 5795
2875.46 5678
2875.97 5553
2876.48 5516
2876.98 5629
2877.49 5759
2877.99 5616
2878.50 5527
2879.00 5527
2879.51 5474
2880.02 5603
2880.52 5543
2881.03 5423
2881.53 5345
2882.04 5409
2882.55 5410
2883.05 5582
2883.56 5642
2884.07 5583
2884.57 5328
2885.08 5313
2885.59 5380
2886.09 5434
2886.60 5516
2887.10 5474
2887.61 5439
2888.12 5600
2888.62 5583
2889.13 5597
2889.64 5633
2890.15 5492
2890.65 5366
2891.16 5126
2891.67 5271
2892.17 5384
2892.68 5172
2893.19 5269
2893.69 5319
2894.20 5484
2894.71 5765
2895.22 5559
2895.72 5671
2896.23 5734
2896.74 5590
2897.25 5774
2897.75 5817
2898.26 5643
2898.77 5704
2899.28 5722
2899.78 5721
2900.29 5641
2900.80 5692
2901.31 5707
2901.81 5767
2902.32 5787
2902.83 6007
2903.34 5987
2903.85 6243
2904.35 6193
2904.86 6265
2905.37 6192
2905.88 6022
2906.39 5933
2906.90 5962
2907.40 6098
2907.91 5856
2908.42 5797
2908.93 5894
2909.44 5977
2909.95 5865
2910.46 5596
2910.96 5642
2911.47 5628
2911.98 5479
2912.49 5401
2913.00 5511
2913.51 5571
2914.02 5460
2914.53 5402
2915.04 5684
2915.54 5744
2916.05 5464
2916.56 5363
2917.07 5424
2917.58 5249
2918.09 5122
2918.60 5152
2919.11 5147
2919.62 5165
2920.13 5157
2920.64 5130
2921.15 5029
2921.66 5290
2922.17 5370
2922.68 5317
2923.19 5076
2923.70 5092
2924.21 5156
2924.72 4954
2925.23 5086
2925.74 5083
2926.25 5081
2926.76 5080
2927.27 5200
2927.78 5134
2928.29 5098
2928.80 4957
2929.31 5145
2929.82 5004
2930.33 5099
2930.84 5130
2931.35 5027
2931.86 4886
2932.37 5098
2932.88 4913
2933.39 4971
2933.90 5070
2934.41 4935
2934.92 5121
2935.43 5312
2935.94 5329
2936.45 5324
2936.97 5502
2937.48 5442
2937.99 5671
2938.50 5686
2939.01 5473
2939.52 5611
2940.03 5647
2940.54 5534
2941.05 5592
2941.57 5609
2942.08 5566
2942.59 5431
2943.10 5563
2943.61 5565
2944.12 5405
2944.63 5533
2945.15 5715
2945.66 5563
2946.17 5843
2946.68 5699
2947.19 5625
2947.71 5603
2948.22 5632
2948.73 5556
2949.24 5421
2949.75 5442
2950.27 5524
2950.78 5347
2951.29 5302
2951.80 5236
2952.31 5184
2952.83 5240
2953.34 5194
2953.85 5130
2954.36 5193
2954.88 5151
2955.39 5174
2955.90 5065
2956.41 4957
2956.93 5072
2957.44 5029
2957.95 4868
2958.47 5124
2958.98 5194
2959.49 5086
2960.00 5190
2960.52 5224
2961.03 5351
2961.54 5235
2962.06 5314
2962.57 5372
2963.08 5282
2963.60 5331
2964.11 5275
2964.62 5231
2965.14 4988
2965.65 5065
2966.16 5201
2966.68 5162
2967.19 5151
2967.70 4996
2968.22 4924
2968.73 4873
2969.24 4948
2969.76 4948
2970.27 4837
2970.79 4925
2971.30 4812
2971.81 4924
2972.33 4741
2972.84 4811
2973.36 5051
2973.87 5014
2974.38 5055
2974.90 5134
2975.41 5160
2975.93 5162
2976.44 5332
2976.96 5270
2977.47 5256
2977.99 5096
2978.50 4979
2979.01 5182
2979.53 5124
2980.04 5094
2980.56 5266
2981.07 5363
2981.59 5252
2982.10 5251
2982.62 5084
2983.13 5168
2983.65 5135
2984.16 5193
2984.68 5252
2985.19 5304
2985.71 5320
2986.22 5395
2986.74 5434
2987.25 5207
2987.77 5439
2988.28 5654
2988.80 5692
2989.32 5427
2989.83 5459
2990.35 5390
2990.86 5163
2991.38 5190
2991.89 5351
2992.41 5307
2992.92 5247
2993.44 5288
2993.96 5335
2994.47 5234
2994.99 5508
2995.50 5697
2996.02 5435
2996.54 5601
2997.05 5784
2997.57 5821
2998.09 6083
2998.60 6220
2999.12 6136
2999.63 6029
3000.15 5895
3000.67 6042
3001.18 5882
3001.70 5916
3002.22 6131
3002.73 6190
3003.25 6156
3003.77 6287
3004.28 6343
3004.80 6508
3005.32 6489
3005.83 6504
3006.35 6158
3006.87 6067
3007.39 5824
3007.90 5844
3008.42 5747
3008.94 5859
3009.45 5786
3009.97 5581
3010.49 5622
3011.01 5334
3011.52 5253
3012.04 5083
3012.56 5109
3013.08 4946
3013.59 5283
3014.11 5340
3014.63 5299
3015.15 5347
3015.66 5451
3016.18 5405
3016.70 5386
3017.22 5495
3017.74 5552
3018.25 5548
3018.77 5682
3019.29 5630
3019.81 5491
3020.33 5734
3020.84 5839
3021.36 5615
3021.88 5724
3022.40 5680
3022.92 5847
3023.44 5770
3023.95 5798
3024.47 5712
3024.99 5589
3025.51 5596
3026.03 5668
3026.55 5511
3027.07 5571
3027.58 5336
3028.10 5431
3028.62 5407
3029.14 5344
3029.66 5372
3030.18 5359
3030.70 5369
3031.22 5261
3031.74 5156
3032.26 5555
3032.77 5538
3033.29 5395
3033.81 5128
3034.33 5259
3034.85 5283
3035.37 5297
3035.89 5378
3036.41 5445
3036.93 5598
3037.45 5578
3037.97 5407
3038.49 5354
3039.01 5413
3039.53 5442
3040.05 5528
3040.57 5378
3041.09 5230
3041.61 5264
3042.13 5264
3042.65 5187
3043.17 5133
3043.69 5287
3044.21 5271
3044.73 5173
3045.25 5182
3045.77 5113
3046.29 5188
3046.81 5130
3047.33 5355
3047.85 5325
3048.37 5249
3048.89 5216
3049.41 5067
3049.93 5221
3050.45 5044
3050.98 5070
3051.50 4922
3052.02 5064
3052.54 5046
3053.06 4932
3053.58 5186
3054.10 5055
3054.62 5097
3055.14 5116
3055.66 5164
3056.19 5038
3056.71 5229
3057.23 4963
3057.75 5068
3058.27 5052
3058.79 5055
3059.31 5148
3059.84 5050
3060.36 4898
3060.88 5059
3061.40 5081
3061.92 5224
3062.44 5216
3062.97 5114
3063.49 5248
3064.01 5284
3064.53 5091
3065.05 5097
3065.58 5356
3066.10 5153
3066.62 5220
3067.14 5605
3067.66 5583
3068.19 5534
3068.71 5331
3069.23 5504
3069.75 5259
3070.28 5420
3070.80 5392
3071.32 5470
3071.84 5343
3072.37 5303
3072.89 5402
3073.41 5272
3073.93 5349
3074.46 5240
3074.98 5402
3075.50 5459
3076.03 5297
3076.55 5345
3077.07 5494
3077.59 5647
3078.12 5774
3078.64 5706
3079.16 5776
3079.69 5960
3080.21 6096
3080.73 6000
3081.26 6129
3081.78 6133
3082.30 6005
3082.83 5840
3083.35 6013
3083.87 6121
3084.40 6007
3084.92 6009
3085.45 5948
3085.97 5659
3086.49 5592
3087.02 5786
3087.54 5773
3088.06 5427
3088.59 5281
3089.11 5322
3089.64 5363
3090.16 5376
3090.68 5455
3091.21 5480
3091.73 5325
3092.26 5161
3092.78 5439
3093.31 5410
3093.83 5455
3094.36 5413
3094.88 5488
3095.40 5470
3095.93 5492
3096.45 5708
3096.98 5707
3097.50 5693
3098.03 5598
3098.55 5742
3099.08 5850
3099.60 5927
3100.13 6252
3100.65 6425
3101.18 6633
3101.70 7094
3102.23 7839
3102.75 7936
3103.28 8475
3103.80 8747
3104.33 8744
3104.85 8501
3105.38 8614
3105.90 8340
3106.43 7651
3106.96 7640
3107.48 7254
3108.01 6583
3108.53 6198
3109.06 5796
3109.58 5525
3110.11 5523
3110.64 5575
3111.16 5460
3111.69 5568
3112.21 5300
3112.74 5552
3113.27 5807
3113.79 5613
3114.32 5586
3114.84 5413
3115.37 5509
3115.90 5174
3116.42 5162
3116.95 5462
3117.48 5272
3118.00 5165
3118.53 5230
3119.06 5313
3119.58 5195
3120.11 5163
3120.64 5235
3121.16 5398
3121.69 5547
3122.22 5275
3122.74 5453
3123.27 5568
3123.80 5289
3124.32 5477
3124.85 5402
3125.38 5212
3125.90 5283
3126.43 5140
3126.96 5274
3127.49 5189
3128.01 5034
3128.54 5020
3129.07 5146
3129.60 5185
3130.12 5156
3130.65 5179
3131.18 5098
3131.71 4997
3132.23 4933
3132.76 5224
3133.29 5148
3133.82 4931
3134.35 4946
3134.87 4956
3135.40 4773
3135.93 4868
3136.46 4909
3136.99 5005
3137.51 5047
3138.04 4855
3138.57 5045
3139.10 5009
3139.63 4875
3140.15 5071
3140.68 4946
3141.21 4737
3141.74 4818
3142.27 5080
3142.80 5023
3143.33 4993
3143.85 5038
3144.38 5000
3144.91 5156
3145.44 5058
3145.97 5110
3146.50 5235
3147.03 5300
3147.56 5173
3148.08 5634
3148.61 5838
3149.14 5919
3149.67 5763
3150.20 5754
3150.73 5763
3151.26 5987
3151.79 5936
3152.32 5776
3152.85 5768
3153.38 5599
3153.91 5353
3154.44 5442
3154.97 5459
3155.50 5352
3156.03 5331
3156.56 5267
3157.08 5452
3157.61 5234
3158.14 5160
3158.67 4973
3159.20 5182
3159.73 5321
3160.26 5206
3160.79 5238
3161.32 5379
3161.85 5245
3162.39 5182
3162.92 5109
3163.45 5164
3163.98 5079
3164.51 5208
3165.04 5046
3165.57 4914
3166.10 4889
3166.63 4964
3167.16 4998
3167.69 4784
3168.22 4654
3168.75 4691
3169.28 4719
3169.81 4677
3170.34 4865
3170.87 5097
3171.41 4929
3171.94 5125
3172.47 5214
3173.00 5187
3173.53 5092
3174.06 5326
3174.59 5350
3175.12 5361
3175.65 5345
3176.19 5443
3176.72 5204
3177.25 5274
3177.78 5351
3178.31 5363
3178.84 5142
3179.38 5339
3179.91 5250
3180.44 4958
3180.97 5062
3181.50 5011
3182.03 5102
3182.57 5064
3183.10 4991
3183.63 4860
3184.16 5092
3184.69 5007
3185.23 4975
3185.76 5116
3186.29 5066
3186.82 5076
3187.36 5128
3187.89 5097
3188.42 5059
3188.95 5155
3189.49 5097
3190.02 5156
3190.55 5289
3191.08 5386
3191.62 5169
3192.15 5172
3192.68 5029
3193.21 4850
3193.75 4921
3194.28 4978
3194.81 4901
3195.35 5101
3195.88 4872
3196.41 4835
3196.94 5000
3197.48 5119
3198.01 5159
3198.54 5285
3199.08 5243
3199.61 5326
3200.14 5223
3200.68 5102
3201.21 4935
3201.74 5238
3202.28 5512
3202.81 5396
3203.35 5427
3203.88 5300
3204.41 5258
3204.95 5456
3205.48 5484
3206.01 5132
3206.55 5157
3207.08 5572
3207.62 5296
3208.15 5316
3208.68 5677
3209.22 5603
3209.75 5729
3210.29 6038
3210.82 6034
3211.36 6104
3211.89 6107
3212.42 6191
3212.96 6334
3213.49 6236
3214.03 6207
3214.56 5996
3215.10 6000
3215.63 5928
3216.17 5675
3216.70 5561
3217.24 5453
3217.77 5327
3218.31 5602
3218.84 5436
3219.38 5417
3219.91 5358
3220.45 5339
3220.98 5523
3221.52 5790
3222.05 5712
3222.59 5885
3223.12 6090
3223.66 6014
3224.19 6225
3224.73 6316
3225.26 6125
3225.80 6158
3226.33 6293
3226.87 5963
3227.41 5928
3227.94 5851
3228.48 5834
3229.01 5538
3229.55 5698
3230.08 5534
3230.62 5419
3231.16 5243
3231.69 5073
3232.23 5301
3232.76 5344
3233.30 5111
3233.84 5304
3234.37 5224
3234.91 5081
3235.45 5432
3235.98 5451
3236.52 5395
3237.05 5431
3237.59 5543
3238.13 5685
3238.66 5678
3239.20 5771
3239.74 5675
3240.27 5771
3240.81 5537
3241.35 5670
3241.88 5699
3242.42 5564
3242.96 5427
3243.50 5384
3244.03 5420
3244.57 5463
3245.11 5516
3245.64 5507
3246.18 5490
3246.72 5476
3247.26 5459
3247.79 5296
3248.33 5568
3248.87 5257
3249.40 5446
3249.94 5378
3250.48 5393
3251.02 5506
3251.56 5677
3252.09 5854
3252.63 5929
3253.17 5779
3253.71 5655
3254.24 5772
3254.78 5683
3255.32 5455
3255.86 5592
3256.40 5704
3256.93 5631
3257.47 5621
3258.01 5714
3258.55 5644
3259.09 5882
3259.63 6145
3260.16 6160
3260.70 6540
3261.24 6831
3261.78 7027
3262.32 6894
3262.86 7289
3263.39 7458
3263.93 7173
3264.47 7101
3265.01 7115
3265.55 7169
3266.09 6861
3266.63 6957
3267.17 6924
3267.71 7097
3268.24 6924
3268.78 6930
3269.32 6950
3269.86 6732
3270.40 6405
3270.94 6105
3271.48 6143
3272.02 6037
3272.56 5881
3273.10 5722
3273.64 5820
3274.18 5685
3274.72 5851
3275.26 5884
3275.80 5802
3276.34 5676
3276.87 5720
3277.41 5899
3277.95 5826
3278.49 5818
3279.03 5997
3279.57 5968
3280.11 5815
3280.65 5933
3281.19 5757
3281.73 5904
3282.27 6065
3282.81 5892
3283.36 5902
3283.90 6001
3284.44 6126
3284.98 6316
3285.52 6154
3286.06 5938
3286.60 6062
3287.14 6381
3287.68 6397
3288.22 6142
3288.76 6307
3289.30 5892
3289.84 6120
3290.38 6170
3290.92 6073
3291.46 6052
3292.01 5942
3292.55 5881
3293.09 5936
3293.63 5888
3294.17 6036
3294.71 6261
3295.25 6400
3295.79 6418
3296.34 6296
3296.88 6529
3297.42 6222
3297.96 6004
3298.50 6154
3299.04 5749
3299.58 5757
3300.13 5805
3300.67 5710
3301.21 5627
3301.75 5753
3302.29 5740
3302.83 5815
3303.38 5749
3303.92 5736
3304.46 5524
3305.00 5644
3305.54 5547
3306.09 5447
3306.63 5383
3307.17 5615
3307.71 5695
3308.26 5655
3308.80 5569
3309.34 5496
3309.88 5390
3310.43 5427
3310.97 5516
3311.51 5559
3312.05 5536
3312.60 5574
3313.14 5797
3313.68 5881
3314.22 5764
3314.77 5654
3315.31 5706
3315.85 5769
3316.40 5811
3316.94 5684
3317.48 5854
3318.03 5754
3318.57 5830
3319.11 5768
3319.65 5458
3320.20 5569
3320.74 5492
3321.28 5338
3321.83 5511
3322.37 5710
3322.92 6098
3323.46 6094
3324.00 5970
3324.55 6019
3325.09 5920
3325.63 6019
3326.18 6062
3326.72 5815
3327.27 5747
3327.81 5943
3328.35 5923
3328.90 5633
3329.44 5392
3329.99 5510
3330.53 5588
3331.07 5506
3331.62 5402
3332.16 5319
3332.71 5274
3333.25 5351
3333.80 5631
3334.34 5829
3334.88 5937
3335.43 6133
3335.97 6473
3336.52 6527
3337.06 6376
3337.61 6317
3338.15 6686
3338.70 6669
3339.24 6305
3339.79 6136
3340.33 6012
3340.88 5942
3341.42 5624
3341.97 5658
3342.51 5490
3343.06 5245
3343.60 5352
3344.15 5338
3344.69 5403
3345.24 5496
3345.78 5551
3346.33 5241
3346.87 5398
3347.42 5210
3347.97 5242
3348.51 5210
3349.06 5383
3349.60 5413
3350.15 5605
3350.69 5648
3351.24 5320
3351.79 5359
3352.33 5389
3352.88 5307
3353.42 5424
3353.97 5429
3354.52 5139
3355.06 5196
3355.61 5182
3356.15 5131
3356.70 5073
3357.25 5261
3357.79 5160
3358.34 5270
3358.89 5234
3359.43 5246
3359.98 5540
3360.53 5347
3361.07 5135
3361.62 5178
3362.17 5211
3362.71 5090
3363.26 4989
3363.81 4982
3364.35 5058
3364.90 4861
3365.45 5090
3365.99 4980
3366.54 4907
3367.09 5108
3367.64 5093
3368.18 4788
3368.73 4937
3369.28 5114
3369.82 5080
3370.37 5005
3370.92 5088
3371.47 5149
3372.01 5268
3372.56 5200
3373.11 5230
3373.66 5273
3374.21 5005
3374.75 4977
3375.30 4962
3375.85 4884
3376.40 5011
3376.94 4786
3377.49 4883
3378.04 4925
3378.59 4874
3379.14 4722
3379.68 4698
3380.23 4731
3380.78 4623
3381.33 4728
3381.88 4692
3382.43 4618
3382.97 4606
3383.52 4605
3384.07 4566
3384.62 4634
3385.17 4684
3385.72 4561
3386.27 4539
3386.81 4411
3387.36 4586
3387.91 4624
3388.46 4606
3389.01 4501
3389.56 4659
3390.11 4758
3390.66 4868
3391.21 4760
3391.76 4625
3392.30 4644
3392.85 4757
3393.40 4933
3393.95 4884
3394.50 4884
3395.05 4826
3395.60 4804
3396.15 4791
3396.70 4814
3397.25 4807
3397.80 4805
3398.35 4791
3398.90 4693
3399.45 4551
3400.00 4692
3400.55 4618
3401.10 4661
3401.65 4742
3402.20 4797
3402.75 4688
3403.30 4625
3403.85 4765
3404.40 4801
3404.95 4821
3405.50 4896
3406.05 4794
3406.60 4826
3407.15 4696
3407.70 4541
3408.25 4486
3408.80 4568
3409.35 4517
3409.90 4504
3410.45 4592
3411.00 4492
3411.55 4564
3412.10 4644
3412.66 4508
3413.21 4638
3413.76 4771
3414.31 4740
3414.86 4584
3415.41 4573
3415.96 4620
3416.51 4593
3417.06 4539
3417.61 4651
3418.17 4491
3418.72 4545
3419.27 4580
3419.82 4677
3420.37 4590
3420.92 4490
3421.47 4587
3422.03 4663
3422.58 4612
3423.13 4811
3423.68 4816
3424.23 4708
3424.78 4705
3425.34 4855
3425.89 4864
3426.44 4813
3426.99 4899
3427.54 4912
3428.10 4806
3428.65 4823
3429.20 4679
3429.75 4732
3430.31 4763
3430.86 4632
3431.41 4881
3431.96 4653
3432.51 4720
3433.07 4815
3433.62 4750
3434.17 4642
3434.72 4741
3435.28 4658
3435.83 4873
3436.38 4783
3436.94 4550
3437.49 4538
3438.04 4612
3438.59 4615
3439.15 4580
3439.70 4615
3440.25 4842
3440.81 4873
3441.36 4718
3441.91 4749
3442.47 4799
3443.02 4910
3443.57 4720
3444.13 4830
3444.68 4751
3445.23 4655
3445.79 4641
3446.34 4486
3446.89 4308
3447.45 4351
3448.00 4528
3448.55 4593
3449.11 4521
3449.66 4387
3450.22 4619
3450.77 4391
3451.32 4436
3451.88 4498
3452.43 4518
3452.99 4497
3453.54 4526
3454.09 4483
3454.65 4584
3455.20 4590
3455.76 4443
3456.31 4405
3456.87 4608
3457.42 4603
3457.97 4693
3458.53 4797
3459.08 4754
3459.64 4705
3460.19 4617
3460.75 4709
3461.30 4663
3461.86 4753
3462.41 4723
3462.97 4905
3463.52 4883
3464.08 4665
3464.63 4881
3465.19 4895
3465.74 4922
3466.30 4851
3466.85 4893
3467.41 4817
3467.96 4811
3468.52 4857
3469.07 5016
3469.63 4943
3470.18 5124
3470.74 5248
3471.30 5281
3471.85 5292
3472.41 5256
3472.96 5322
3473.52 4963
3474.07 5108
3474.63 5175
3475.19 5209
3475.74 5333
3476.30 5273
3476.85 5047
3477.41 5157
3477.97 5282
3478.52 5208
3479.08 5171
3479.63 5409
3480.19 5334
3480.75 5215
3481.30 5369
3481.86 5353
3482.42 5280
3482.97 5367
3483.53 5181
3484.08 5288
3484.64 5151
3485.20 5350
3485.75 5611
3486.31 5644
3486.87 5729
3487.43 5830
3487.98 5835
3488.54 5984
3489.10 6397
3489.65 6782
3490.21 6973
3490.77 7441
3491.32 7671
3491.88 7772
3492.44 7974
3493.00 7993
3493.55 7961
3494.11 8100
3494.67 7974
3495.23 8020
3495.78 7548
3496.34 7837
3496.90 7575
3497.46 8016
3498.01 8053
3498.57 8049
3499.13 8430
3499.69 8783
3500.24 9516
3500.80 9993
3501.36 10800
3501.92 11692
3502.48 12339
3503.03 13227
3503.59 14339
3504.15 15646
3504.71 16776
3505.27 17630
3505.83 18608
3506.38 19163
3506.94 19072
3507.50 18556
3508.06 17699
3508.62 16576
3509.18 15330
3509.74 14055
3510.29 12632
3510.85 11383
3511.41 9889
3511.97 8727
3512.53 7982
3513.09 7308
3513.65 6859
3514.21 6595
3514.76 6159
3515.32 5900
3515.88 5647
3516.44 5753
3517.00 5264
3517.56 5483
3518.12 5453
3518.68 5469
3519.24 5516
3519.80 5209
3520.36 5245
3520.92 5168
3521.48 5276
3522.04 5074
3522.60 5036
3523.16 5105
3523.71 5269
3524.27 5517
3524.83 5176
3525.39 5252
3525.95 5161
3526.51 5252
3527.07 5498
3527.63 5334
3528.19 5183
3528.75 5210
3529.31 5407
3529.87 5569
3530.44 5295
3531.00 5331
3531.56 5320
3532.12 5231
3532.68 5582
3533.24 5416
3533.80 5361
3534.36 5484
3534.92 5559
3535.48 5644
3536.04 5411
3536.60 5567
3537.16 5701
3537.72 5894
3538.28 5821
3538.84 5655
3539.41 5765
3539.97 5684
3540.53 5714
3541.09 5888
3541.65 5970
3542.21 5800
3542.77 5915
3543.33 6092
3543.89 6346
3544.46 6366
3545.02 6392
3545.58 6464
3546.14 6499
3546.70 6337
3547.26 6165
3547.83 6303
3548.39 6118
3548.95 5689
3549.51 5611
3550.07 5235
3550.63 5258
3551.20 5157
3551.76 4920
3552.32 5090
3552.88 4963
3553.44 4873
3554.01 4898
3554.57 4790
3555.13 4681
3555.69 4789
3556.26 4537
3556.82 4575
3557.38 4708
3557.94 4777
3558.50 4674
3559.07 4672
3559.63 4858
3560.19 5114
3560.76 4874
3561.32 4775
3561.88 5043
3562.44 4887
3563.01 5009
3563.57 4920
3564.13 4905
3564.70 4958
3565.26 5093
3565.82 5021
3566.38 5210
3566.95 5091
3567.51 5012
3568.07 4903
3568.64 4865
3569.20 4997
3569.76 5019
3570.33 4913
3570.89 4983
3571.45 4794
3572.02 4838
3572.58 4736
3573.15 4687
3573.71 4846
3574.27 5005
3574.84 4913
3575.40 4748
3575.96 4872
3576.53 5021
3577.09 5149
3577.66 5156
3578.22 5315
3578.78 5477
3579.35 5321
3579.91 5436
3580.48 5408
3581.04 5375
3581.61 5552
3582.17 5548
3582.73 5413
3583.30 5237
3583.86 5072
3584.43 5038
3584.99 5075
3585.56 5077
3586.12 5077
3586.69 4888
3587.25 4853
3587.82 4939
3588.38 4837
3588.95 4669
3589.51 4664
3590.08 4608
3590.64 4478
3591.21 4473
3591.77 4610
3592.34 4340
3592.90 4391
3593.47 4402
3594.03 4649
3594.60 4583
3595.16 4584
3595.73 4345
3596.29 4392
3596.86 4490
3597.42 4454
3597.99 4600
3598.56 4833
3599.12 4785
3599.69 4755
3600.25 4725
3600.82 4777
3601.38 4607
3601.95 4589
3602.52 4633
3603.08 4544
3603.65 4475
3604.21 4504
3604.78 4470
3605.35 4411
3605.91 4546
3606.48 4563
3607.05 4385
3607.61 4433
3608.18 4535
3608.74 4293
3609.31 4410
3609.88 4519
3610.44 4294
3611.01 4241
3611.58 4399
3612.14 4343
3612.71 4485
3613.28 4402
3613.84 4481
3614.41 4466
3614.98 4408
3615.55 4615
3616.11 4622
3616.68 4693
3617.25 4656
3617.81 4749
3618.38 4737
3618.95 4975
3619.52 5076
3620.08 4966
3620.65 5142
3621.22 4944
3621.79 4937
3622.35 5007
3622.92 4795
3623.49 4790
3624.06 4860
3624.62 4671
3625.19 4591
3625.76 4405
3626.33 4530
3626.89 4567
3627.46 4462
3628.03 4460
3628.60 4432
3629.17 4476
3629.73 4414
3630.30 4521
3630.87 4699
3631.44 4666
3632.01 4517
3632.58 4535
3633.14 4426
3633.71 4525
3634.28 4698
3634.85 4636
3635.42 4716
3635.99 4989
3636.56 5023
3637.12 4723
3637.69 4824
3638.26 4897
3638.83 4802
3639.40 4679
3639.97 4715
3640.54 4559
3641.11 4593
3641.67 4588
3642.24 4675
3642.81 4754
3643.38 4782
3643.95 4831
3644.52 4855
3645.09 4771
3645.66 4583
3646.23 4634
3646.80 4525
3647.37 4562
3647.94 4554
3648.51 4589
3649.08 4470
3649.65 4544
3650.22 4586
3650.79 4648
3651.36 4681
3651.93 4695
3652.50 4584
3653.06 4565
3653.63 4888
3654.20 4796
3654.77 4730
3655.35 4700
3655.92 4671
3656.49 4742
3657.06 4530
3657.63 4599
3658.20 4581
3658.77 4585
3659.34 4532
3659.91 4557
3660.48 4733
3661.05 4474
3661.62 4380
3662.19 4462
3662.76 4547
3663.33 4375
3663.90 4570
3664.47 4592
3665.04 4527
3665.61 4567
3666.19 4484
3666.76 4605
3667.33 4424
3667.90 4460
3668.47 4436
3669.04 4496
3669.61 4533
3670.18 4427
3670.75 4280
3671.33 4181
3671.90 4263
3672.47 4519
3673.04 4480
3673.61 4366
3674.18 4350
3674.76 4472
3675.33 4612
3675.90 4471
3676.47 4379
3677.04 4473
3677.61 4660
3678.19 4675
3678.76 4473
3679.33 4583
3679.90 4349
3680.47 4211
3681.05 4230
3681.62 4305
3682.19 4104
3682.76 4222
3683.33 4343
3683.91 4132
3684.48 4142
3685.05 4164
3685.62 4172
3686.20 4273
3686.77 4248
3687.34 4210
3687.91 4163
3688.49 4199
3689.06 4228
3689.63 4222
3690.21 4336
3690.78 4496
3691.35 4315
3691.92 4362
3692.50 4481
3693.07 4558
3693.64 4564
3694.22 4176
3694.79 4318
3695.36 4378
3695.94 4275
3696.51 4264
3697.08 4229
3697.66 4081
3698.23 4185
3698.80 4077
3699.38 4112
3699.95 4130
3700.52 4045
3701.10 4293
3701.67 4244
3702.24 4177
3702.82 4170
3703.39 4259
3703.97 4121
3704.54 4291
3705.11 4062
3705.69 4199
3706.26 4280
3706.84 4217
3707.41 4167
3707.98 4173
3708.56 4235
3709.13 4165
3709.71 4221
3710.28 4189
3710.86 4106
3711.43 4176
3712.01 4181
3712.58 4108
3713.15 4132
3713.73 4057
3714.30 4167
3714.88 4134
3715.45 3990
3716.03 3951
3716.60 3998
3717.18 3959
3717.75 3961
3718.33 3775
3718.90 3936
3719.48 4120
3720.05 4038
3720.63 4138
3721.20 3922
3721.78 3811
3722.35 4054
3722.93 4006
3723.51 3938
3724.08 3933
3724.66 3913
3725.23 3848
3725.81 3883
3726.38 3913
3726.96 3666
3727.53 3896
3728.11 3963
3728.69 3937
3729.26 3877
3729.84 3987
3730.41 4222
3730.99 4226
3731.57 4229
3732.14 4069
3732.72 4115
3733.29 4134
3733.87 4232
3734.45 4192
3735.02 4094
3735.60 4021
3736.18 4248
3736.75 4143
3737.33 4219
3737.90 3906
3738.48 4064
3739.06 4021
3739.63 3916
3740.21 4103
3740.79 3925
3741.36 3920
3741.94 3930
3742.52 4068
3743.10 4010
3743.67 4087
3744.25 4116
3744.83 4188
3745.40 4010
3745.98 3932
3746.56 3998
3747.13 4011
3747.71 4087
3748.29 3920
3748.87 4085
3749.44 4108
3750.02 4222
3750.60 4107
3751.18 3951
3751.75 3962
3752.33 3896
3752.91 3915
3753.49 4090
3754.06 4028
3754.64 3975
3755.22 3907
3755.80 3717
3756.38 3812
3756.95 3922
3757.53 3936
3758.11 4126
3758.69 4131
3759.27 3938
3759.84 3983
3760.42 3853
3761.00 4083
3761.58 4023
3762.16 3925
3762.74 3846
3763.32 4115
3763.89 4090
3764.47 3882
3765.05 3933
3765.63 4011
3766.21 4013
3766.79 4040
3767.37 3966
3767.94 3969
3768.52 3918
3769.10 3977
3769.68 3983
3770.26 3981
3770.84 4065
3771.42 4144
3772.00 4313
3772.58 4138
3773.16 4093
3773.74 4258
3774.31 4228
3774.89 4246
3775.47 4111
3776.05 4012
3776.63 4064
3777.21 4076
3777.79 3911
3778.37 4104
3778.95 4056
3779.53 4049
3780.11 4247
3780.69 4044
3781.27 3943
3781.85 4207
3782.43 4179
3783.01 4286
3783.59 4171
3784.17 4015
3784.75 4122
3785.33 4186
3785.91 4087
3786.49 4060
3787.07 4304
3787.65 4288
3788.23 3994
3788.81 3992
3789.39 4156
3789.97 4208
3790.55 4020
3791.13 4278
3791.71 4476
3792.30 4485
3792.88 4407
3793.46 4582
3794.04 4512
3794.62 4549
3795.20 4589
3795.78 4717
3796.36 4699
3796.94 4651
3797.52 4554
3798.10 4509
3798.69 4554
3799.27 4723
3799.85 4810
3800.43 5003
3801.01 5209
3801.59 5093
3802.17 5456
3802.76 5560
3803.34 5440
3803.92 5229
3804.50 5322
3805.08 5418
3805.66 5359
3806.25 5169
3806.83 5102
3807.41 4949
3807.99 5007
3808.57 5205
3809.16 5216
3809.74 4989
3810.32 5146
3810.90 5102
3811.48 5072
3812.07 5327
3812.65 5380
3813.23 5318
3813.81 5433
3814.39 5603
3814.98 5677
3815.56 5910
3816.14 5884
3816.72 5690
3817.31 5786
3817.89 5781
3818.47 5431
3819.06 5294
3819.64 4966
3820.22 5086
3820.80 5035
3821.39 4661
3821.97 4547
3822.55 4498
3823.14 4533
3823.72 4430
3824.30 4357
3824.89 4304
3825.47 4548
3826.05 4447
3826.64 4485
3827.22 4356
3827.80 4171
3828.39 4219
3828.97 4307
3829.55 4220
3830.14 4224
3830.72 4028
3831.30 3934
3831.89 4161
3832.47 4102
3833.05 3983
3833.64 3876
3834.22 4103
3834.81 4092
3835.39 4095
3835.97 4233
3836.56 4290
3837.14 4105
3837.73 4149
3838.31 4084
3838.90 4100
3839.48 4036
3840.06 4148
3840.65 4084
3841.23 4021
3841.82 3977
3842.40 3996
3842.99 4090
3843.57 4013
3844.16 4008
3844.74 3930
3845.33 3997
3845.91 3962
3846.50 3982
3847.08 4056
3847.66 4049
3848.25 3919
3848.83 3875
3849.42 4114
3850.00 4118
3850.59 4174
3851.18 4182
3851.76 3950
3852.35 4164
3852.93 4175
3853.52 4000
3854.10 4159
3854.69 4138
3855.27 4041
3855.86 4174
3856.44 3979
3857.03 3976
3857.62 3966
3858.20 3915
3858.79 3852
3859.37 3975
3859.96 3981
3860.54 3919
3861.13 3764
3861.72 3823
3862.30 3736
3862.89 3828
3863.47 3902
3864.06 3956
3864.65 3892
3865.23 3929
3865.82 3722
3866.41 3876
3866.99 3955
3867.58 3786
3868.17 3827
3868.75 3867
3869.34 3775
3869.93 3709
3870.51 3872
3871.10 3876
3871.69 4005
3872.27 3915
3872.86 3949
3873.45 3907
3874.03 3813
3874.62 3898
3875.21 4096
3875.79 3888
3876.38 3969
3876.97 4092
3877.56 3859
3878.14 3926
3878.73 3833
3879.32 3796
3879.90 3946
3880.49 3979
3881.08 3882
3881.67 3817
3882.25 3757
3882.84 3806
3883.43 3737
3884.02 3775
3884.61 3749
3885.19 3695
3885.78 3734
3886.37 3636
3886.96 3689
3887.54 3519
3888.13 3781
3888.72 3812
3889.31 3948
3889.90 3749
3890.48 3829
3891.07 3886
3891.66 3893
3892.25 3820
3892.84 3715
3893.43 3783
3894.01 3816
3894.60 3951
3895.19 3848
3895.78 3853
3896.37 3949
3896.96 3998
3897.55 3790
3898.14 3760
3898.72 3787
3899.31 3782
3899.90 3755
3900.49 3867
3901.08 3904
3901.67 3701
3902.26 3750
3902.85 3774
3903.44 3739
3904.03 3718
3904.61 3749
3905.20 3784
3905.79 3836
3906.38 3656
3906.97 3602
3907.56 3649
3908.15 3708
3908.74 3669
3909.33 3672
3909.92 3504
3910.51 3604
3911.10 3621
3911.69 3579
3912.28 3616
3912.87 3528
3913.46 3607
3914.05 3525
3914.64 3625
3915.23 3560
3915.82 3413
3916.41 3622
3917.00 3667
3917.59 3506
3918.18 3550
3918.77 3682
3919.36 3679
3919.95 3704
3920.54 3707
3921.13 3600
3921.72 3690
3922.31 3628
3922.90 3746
3923.49 3916
3924.08 3768
3924.68 3863
3925.27 3747
3925.86 3941
3926.45 3737
3927.04 3644
3927.63 3751
3928.22 3899
3928.81 3819
3929.40 3541
3929.99 3624
3930.59 3523
3931.18 3647
3931.77 3534
3932.36 3481
3932.95 3547
3933.54 3503
3934.13 3628
3934.73 3614
3935.32 3519
3935.91 3630
3936.50 3470
3937.09 3647
3937.68 3586
3938.28 3794
3938.87 3619
3939.46 3758
3940.05 3671
3940.64 3566
3941.23 3628
3941.83 3703
3942.42 3859
3943.01 3750
3943.60 3651
3944.20 3729
3944.79 3683
3945.38 3703
3945.97 3782
3946.56 3613
3947.16 3742
3947.75 3503
3948.34 3530
3948.94 3684
3949.53 3677
3950.12 3618
3950.71 3664
3951.31 3528
3951.90 3503
3952.49 3666
3953.08 3661
3953.68 3692
3954.27 3688
3954.86 3755
3955.46 3681
3956.05 3691
3956.64 3668
3957.24 3711
3957.83 3776
3958.42 3736
3959.02 3784
3959.61 3745
3960.20 3706
3960.80 3797
3961.39 3823
3961.98 3593
3962.58 3571
3963.17 3738
3963.76 3799
3964.36 3610
3964.95 3611
3965.55 3615
3966.14 3737
3966.73 3755
3967.33 3779
3967.92 3691
3968.52 3722
3969.11 3773
3969.70 3626
3970.30 3685
3970.89 3729
3971.49 3608
3972.08 3570
3972.68 3645
3973.27 3543
3973.86 3570
3974.46 3665
3975.05 3669
3975.65 3531
3976.24 3565
3976.84 3702
3977.43 3814
3978.03 3720
3978.62 3771
3979.22 3935
3979.81 3857
3980.41 4040
3981.00 3806
3981.60 3928
3982.19 3825
3982.79 3706
3983.38 3779
3983.98 4024
3984.57 3882
3985.17 3719
3985.76 3807
3986.36 3789
3986.95 3850
3987.55 3832
3988.14 4052
3988.74 4078
3989.34 3966
3989.93 3914
3990.53 3874
3991.12 3681
3991.72 3878
3992.31 3812
3992.91 3905
3993.51 4007
3994.10 4097
3994.70 3919
3995.29 4051
3995.89 4192
3996.49 4217
3997.08 4181
3997.68 4080
3998.28 4069
3998.87 4095
3999.47 4020
4000.06 4198
4000.66 4025
4001.26 3847
4001.85 3891
4002.45 3860
4003.05 3913
4003.64 3671
4004.24 3607
4004.84 3674
4005.43 3825
4006.03 3776
4006.63 3939
4007.22 3803
4007.82 3802
4008.42 3804
4009.02 4014
4009.61 4006
4010.21 3825
4010.81 3794
4011.40 3688
4012.00 3772
4012.60 3659
4013.20 3804
4013.79 3821
4014.39 3841
4014.99 3856
4015.59 3787
4016.18 3685
4016.78 3617
4017.38 3783
4017.98 3874
4018.58 3634
4019.17 3679
4019.77 3674
4020.37 3655
4020.97 3819
4021.56 3968
4022.16 3810
4022.76 3909
4023.36 3840
4023.96 3958
4024.56 3885
4025.15 3988
4025.75 4176
4026.35 4220
4026.95 4279
4027.55 4450
4028.15 4440
4028.74 4681
4029.34 4567
4029.94 4521
4030.54 4386
4031.14 4253
4031.74 4466
4032.34 4289
4032.94 4407
4033.53 4148
4034.13 4016
4034.73 3810
4035.33 3714
4035.93 3688
4036.53 3790
4037.13 3744
4037.73 3761
4038.33 3708
4038.93 3654
4039.53 3726
4040.13 3547
4040.72 3462
4041.32 3486
4041.92 3633
4042.52 3627
4043.12 3496
4043.72 3621
4044.32 3622
4044.92 3466
4045.52 3500
4046.12 3504
4046.72 3676
4047.32 3692
4047.92 3553
4048.52 3558
4049.12 3602
4049.72 3792
4050.32 3672
4050.92 3744
4051.52 3689
4052.12 3579
4052.72 3711
4053.32 3687
4053.92 3586
4054.52 3775
4055.13 3728
4055.73 3815
4056.33 3751
4056.93 3669
4057.53 3585
4058.13 3580
4058.73 3677
4059.33 3453
4059.93 3498
4060.53 3638
4061.13 3565
4061.73 3593
4062.33 3481
4062.94 3657
4063.54 3555
4064.14 3597
4064.74 3715
4065.34 3683
4065.94 3753
4066.54 3798
4067.14 3764
4067.75 3796
4068.35 3750
4068.95 3731
4069.55 3684
4070.15 3562
4070.75 3531
4071.36 3522
4071.96 3592
4072.56 3559
4073.16 3634
4073.76 3614
4074.36 3636
4074.97 3636
4075.57 3718
4076.17 3792
4076.77 3606
4077.38 3677
4077.98 3767
4078.58 3812
4079.18 3644
4079.78 3527
4080.39 3603
4080.99 3626
4081.59 3483
4082.19 3494
4082.80 3507
4083.40 3555
4084.00 3463
4084.60 3504
4085.21 3502
4085.81 3416
4086.41 3624
4087.02 3510
4087.62 3509
4088.22 3391
4088.82 3525
4089.43 3589
4090.03 3592
4090.63 3514
4091.24 3463
4091.84 3404
4092.44 3462
4093.05 3509
4093.65 3652
4094.25 3542
4094.86 3498
4095.46 3514
4096.06 3478
4096.67 3446
4097.27 3388
4097.88 3442
4098.48 3458
4099.08 3460
4099.69 3399
4100.29 3372
4100.89 3405
4101.50 3469
4102.10 3440
4102.71 3476
4103.31 3435
4103.91 3374
4104.52 3405
4105.12 3480
4105.73 3634
4106.33 3486
4106.94 3494
4107.54 3413
4108.14 3365
4108.75 3535
4109.35 3535
4109.96 3346
4110.56 3314
4111.17 3521
4111.77 3566
4112.38 3523
4112.98 3460
4113.59 3569
4114.19 3619
4114.80 3702
4115.40 3664
4116.01 3659
4116.61 3575
4117.22 3540
4117.82 3598
4118.43 3727
4119.03 3638
4119.64 3604
4120.24 3578
4120.85 3441
4121.45 3506
4122.06 3497
4122.66 3508
4123.27 3431
4123.88 3498
4124.48 3545
4125.09 3456
4125.69 3389
4126.30 3464
4126.90 3589
4127.51 3485
4128.12 3495
4128.72 3593
4129.33 3516
4129.93 3458
4130.54 3698
4131.15 3726
4131.75 3755
4132.36 3773
4132.96 3725
4133.57 3822
4134.18 3773
4134.78 3744
4135.39 3862
4136.00 4027
4136.60 3884
4137.21 3958
4137.82 4046
4138.42 4188
4139.03 4022
4139.64 4031
4140.24 4116
4140.85 4297
4141.46 4267
4142.06 4203
4142.67 4351
4143.28 4405
4143.89 4412
4144.49 4443
4145.10 4253
4145.71 4240
4146.31 4299
4146.92 4213
4147.53 3953
4148.14 3825
4148.74 4068
4149.35 3941
4149.96 4141
4150.57 3930
4151.17 3901
4151.78 3858
4152.39 3727
4153.00 3769
4153.60 3687
4154.21 3520
4154.82 3559
4155.43 3502
4156.04 3662
4156.64 3655
4157.25 3664
4157.86 3548
4158.47 3441
4159.08 3450
4159.68 3447
4160.29 3459
4160.90 3424
4161.51 3530
4162.12 3713
4162.73 3830
4163.33 3847
4163.94 3851
4164.55 3906
4165.16 4004
4165.77 3974
4166.38 3979
4166.99 3986
4167.60 3870
4168.20 3939
4168.81 3955
4169.42 3980
4170.03 3698
4170.64 3925
4171.25 3876
4171.86 3889
4172.47 3670
4173.08 3616
4173.69 3668
4174.29 3763
4174.90 3836
4175.51 3732
4176.12 3903
4176.73 3977
4177.34 4111
4177.95 3990
4178.56 3948
4179.17 4099
4179.78 3844
4180.39 3825
4181.00 3856
4181.61 3884
4182.22 3768
4182.83 3863
4183.44 3869
4184.05 3678
4184.66 3596
4185.27 3722
4185.88 3772
4186.49 3698
4187.10 3569
4187.71 3622
4188.32 3758
4188.93 3735
4189.54 3632
4190.15 3744
4190.76 3619
4191.37 3869
4191.98 3911
4192.59 3891
4193.20 3885
4193.82 3912
4194.43 3878
4195.04 4025
4195.65 4266
4196.26 4151
4196.87 3987
4197.48 3960
4198.09 4039
4198.70 4022
4199.31 3793
4199.93 3978
4200.54 3946
4201.15 3970
4201.76 3881
4202.37 3776
4202.98 3829
4203.59 3798
4204.20 3637
4204.82 3648
4205.43 3813
4206.04 3636
4206.65 3775
4207.26 3578
4207.87 3574
4208.49 3715
4209.10 3679
4209.71 3477
4210.32 3579
4210.93 3695
4211.55 3443
4212.16 3428
4212.77 3553
4213.38 3720
4213.99 3692
4214.61 3658
4215.22 3683
4215.83 3839
4216.44 3882
4217.06 3923
4217.67 4050
4218.28 4043
4218.89 4135
4219.51 4246
4220.12 4265
4220.73 4178
4221.34 4262
4221.96 4347
4222.57 4265
4223.18 4190
4223.80 4005
4224.41 4123
4225.02 4001
4225.63 3709
4226.25 3795
4226.86 3617
4227.47 3576
4228.09 3759
4228.70 3799
4229.31 3913
4229.93 3740
4230.54 3806
4231.15 3920
4231.77 4147
4232.38 4103
4232.99 4130
4233.61 4277
4234.22 4494
4234.83 4401
4235.45 4296
4236.06 4405
4236.68 4566
4237.29 4463
4237.90 4290
4238.52 4467
4239.13 4216
4239.75 4098
4240.36 4054
4240.97 3869
4241.59 3847
4242.20 3871
4242.82 3921
4243.43 3872
4244.05 3728
4244.66 3942
4245.27 4005
4245.89 3956
4246.50 3954
4247.12 3903
4247.73 4106
4248.35 4290
4248.96 3993
4249.58 4076
4250.19 4160
4250.81 4193
4251.42 4025
4252.04 4006
4252.65 3905
4253.27 3790
4253.88 3795
4254.50 3823
4255.11 3780
4255.73 3839
4256.34 3850
4256.96 3914
4257.57 3924
4258.19 3804
4258.80 3764
4259.42 3923
4260.03 3915
4260.65 3865
4261.27 3835
4261.88 3780
4262.50 3879
4263.11 3992
4263.73 3756
4264.34 3781
4264.96 3852
4265.58 3762
4266.19 3676
4266.81 3779
4267.42 3773
4268.04 3875
4268.66 3905
4269.27 3983
4269.89 3919
4270.51 4028
4271.12 3946
4271.74 3701
4272.35 3871
4272.97 4018
4273.59 4059
4274.20 4320
4274.82 4686
4275.44 4617
4276.05 4699
4276.67 4777
4277.29 4819
4277.90 4883
4278.52 5029
4279.14 5232
4279.76 5269
4280.37 4917
4280.99 4734
4281.61 4665
4282.22 4509
4282.84 4268
4283.46 4362
4284.07 4057
4284.69 3917
4285.31 3912
4285.93 3825
4286.54 3764
4287.16 3626
4287.78 3730
4288.40 3811
4289.01 3779
4289.63 3854
4290.25 3792
4290.87 3809
4291.49 3734
4292.10 3663
4292.72 3711
4293.34 3894
4293.96 3655
4294.58 3589
4295.19 3652
4295.81 3816
4296.43 3803
4297.05 3860
4297.67 3635
4298.28 3658
4298.90 3712
4299.52 3778
4300.14 3729
4300.76 3627
4301.38 3798
4301.99 3723
4302.61 3690
4303.23 3632
4303.85 3505
4304.47 3716
4305.09 3715
4305.71 3621
4306.33 3505
4306.94 3552
4307.56 3519
4308.18 3562
4308.80 3589
4309.42 3372
4310.04 3317
4310.66 3288
4311.28 3321
4311.90 3458
4312.52 3412
4313.14 3301
4313.76 3461
4314.38 3358
4314.99 3336
4315.61 3278
4316.23 3355
4316.85 3398
4317.47 3505
4318.09 3357
4318.71 3403
4319.33 3464
4319.95 3394
4320.57 3473
4321.19 3471
4321.81 3323
4322.43 3285
4323.05 3125
4323.67 3279
4324.29 3423
4324.91 3438
4325.53 3342
4326.15 3356
4326.77 3248
4327.39 3341
4328.01 3559
4328.63 3478
4329.26 3313
4329.88 3406
4330.50 3355
4331.12 3247
4331.74 3257
4332.36 3301
4332.98 3301
4333.60 3262
4334.22 3350
4334.84 3393
4335.46 3279
4336.08 3347
4336.70 3389
4337.33 3354
4337.95 3325
4338.57 3382
4339.19 3335
4339.81 3203
4340.43 3267
4341.05 3540
4341.67 3465
4342.30 3543
4342.92 3598
4343.54 3643
4344.16 3784
4344.78 3835
4345.40 4139
4346.03 4156
4346.65 4298
4347.27 4440
4347.89 4306
4348.51 4294
4349.14 4251
4349.76 4223
4350.38 4261
4351.00 4188
4351.62 3982
4352.25 3694
4352.87 3786
4353.49 3771
4354.11 3630
4354.73 3354
4355.36 3386
4355.98 3451
4356.60 3404
4357.22 3415
4357.85 3298
4358.47 3412
4359.09 3610
4359.71 3533
4360.34 3612
4360.96 3533
4361.58 3524
4362.21 3566
4362.83 3343
4363.45 3393
4364.07 3578
4364.70 3563
4365.32 3559
4365.94 3329
4366.57 3274
4367.19 3210
4367.81 3366
4368.44 3275
4369.06 3091
4369.68 3256
4370.31 3259
4370.93 3348
4371.55 3256
4372.18 3352
4372.80 3364
4373.43 3194
4374.05 3177
4374.67 3314
4375.30 3414
4375.92 3357
4376.54 3421
4377.17 3390
4377.79 3454
4378.42 3421
4379.04 3313
4379.66 3451
4380.29 3485
4380.91 3678
4381.54 3561
4382.16 3540
4382.79 3520
4383.41 3648
4384.03 3576
4384.66 3441
4385.28 3382
4385.91 3446
4386.53 3441
4387.16 3470
4387.78 3330
4388.41 3231
4389.03 3296
4389.66 3283
4390.28 3318
4390.91 3168
4391.53 3251
4392.16 3196
4392.78 3244
4393.41 3013
4394.03 3161
4394.66 3148
4395.28 3088
4395.91 3186
4396.53 3314
4397.16 3235
4397.78 3126
4398.41 3180
4399.03 3312
4399.66 3346
4400.29 3286
4400.91 3368
4401.54 3330
4402.16 3167
4402.79 3170
4403.41 3304
4404.04 3320
4404.67 3435
4405.29 3230
4405.92 3158
4406.54 3191
4407.17 3265
4407.80 3061
4408.42 3135
4409.05 3100
4409.67 3177
4410.30 3116
4410.93 3206
4411.55 3037
4412.18 3035
4412.81 2851
4413.43 2851
4414.06 2956
4414.69 2965
4415.31 2960
4415.94 3032
4416.57 2997
4417.19 3031
4417.82 3019
4418.45 3025
4419.07 3019
4419.70 3072
4420.33 3063
4420.95 3079
4421.58 3050
4422.21 3039
4422.84 3067
4423.46 3190
4424.09 3047
4424.72 2961
4425.35 2921
4425.97 2944
4426.60 2987
4427.23 2884
4427.86 2833
4428.48 3029
4429.11 3112
4429.74 3011
4430.37 2945
4430.99 3162
4431.62 3295
4432.25 3056
4432.88 3026
4433.51 3099
4434.13 3020
4434.76 3032
4435.39 3028
4436.02 3005
4436.65 3124
4437.27 3033
4437.90 2939
4438.53 3082
4439.16 3119
4439.79 3121
4440.42 3065
4441.04 3127
4441.67 3164
4442.30 3112
4442.93 3065
4443.56 3078
4444.19 3094
4444.82 2957
4445.44 3087
4446.07 3154
4446.70 2977
4447.33 3073
4447.96 3191
4448.59 3147
4449.22 3083
4449.85 3157
4450.48 3162
4451.11 3086
4451.74 3091
4452.36 3003
4452.99 2981
4453.62 3053
4454.25 3024
4454.88 2985
4455.51 2969
4456.14 2947
4456.77 3029
4457.40 3017
4458.03 3041
4458.66 3092
4459.29 3145
4459.92 3108
4460.55 3128
4461.18 2984
4461.81 2986
4462.44 3043
4463.07 2910
4463.70 2899
4464.33 3012
4464.96 3103
4465.59 3066
4466.22 3070
4466.85 2931
4467.48 2901
4468.11 2965
4468.74 2914
4469.37 2992
4470.00 2868
4470.63 3003
4471.26 2870
4471.89 2914
4472.53 2878
4473.16 3077
4473.79 2924
4474.42 2918
4475.05 2993
4475.68 2873
4476.31 2873
4476.94 2969
4477.57 2978
4478.20 3004
4478.83 3048
4479.47 2944
4480.10 2963
4480.73 2867
4481.36 2913
4481.99 2961
4482.62 3053
4483.25 2822
4483.89 2869
4484.52 3066
4485.15 3163
4485.78 3071
4486.41 3018
4487.04 2942
4487.68 2920
4488.31 2843
4488.94 2831
4489.57 2812
4490.20 2819
4490.84 2965
4491.47 2998
4492.10 2931
4492.73 2995
4493.36 2958
4494.00 2844
4494.63 3036
4495.26 2996
4495.89 2920
4496.53 2856
4497.16 2979
4497.79 3053
4498.42 3051
4499.06 2936
4499.69 3015
4500.32 3081
4500.95 2894
4501.59 2999
4502.22 2906
4502.85 3141
4503.48 3129
4504.12 3103
4504.75 3189
4505.38 3037
4506.02 2952
4506.65 2863
4507.28 2920
4507.92 2963
4508.55 3047
4509.18 2947
4509.82 3023
4510.45 3020
4511.08 2975
4511.72 2985
4512.35 3016
4512.98 3084
4513.62 2940
4514.25 2881
4514.88 2805
4515.52 2904
4516.15 3002
4516.79 2851
4517.42 2965
4518.05 3084
4518.69 3049
4519.32 2918
4519.96 2939
4520.59 2851
4521.22 2835
4521.86 2962
4522.49 3032
4523.13 2898
4523.76 2942
4524.40 3090
4525.03 3032
4525.66 2896
4526.30 2953
4526.93 3058
4527.57 3031
4528.20 3067
4528.84 3142
4529.47 3097
4530.11 2973
4530.74 2892
4531.38 2967
4532.01 3200
4532.65 3217
4533.28 3209
4533.92 3057
4534.55 3128
4535.19 2937
4535.82 3023
4536.46 2989
4537.09 2953
4537.73 2967
4538.36 2860
4539.00 2924
4539.63 2928
4540.27 2880
4540.90 2886
4541.54 3028
4542.18 3024
4542.81 3033
4543.45 3162
4544.08 3068
4544.72 2930
4545.35 2956
4545.99 2845
4546.63 2897
4547.26 2896
4547.90 3099
4548.53 2873
4549.17 2831
4549.81 2922
4550.44 2915
4551.08 2812
4551.72 2726
4552.35 2814
4552.99 2841
4553.62 2845
4554.26 2812
4554.90 2816
4555.53 2889
4556.17 2888
4556.81 2981
4557.44 2954
4558.08 2774
4558.72 2817
4559.35 2927
4559.99 2833
4560.63 2871
4561.26 2749
4561.90 2765
4562.54 2958
4563.18 2930
4563.81 2940
4564.45 2718
4565.09 2864
4565.72 2909
4566.36 2816
4567.00 2784
4567.64 2875
4568.27 2834
4568.91 2966
4569.55 2753
4570.19 2855
4570.82 2839
4571.46 2894
4572.10 2817
4572.74 2885
4573.38 2902
4574.01 2840
4574.65 2791
4575.29 2736
4575.93 2907
4576.56 2830
4577.20 2891
4577.84 2928
4578.48 2876
4579.12 2826
4579.76 2879
4580.39 2936
4581.03 2866
4581.67 2929
4582.31 2906
4582.95 2935
4583.59 2920
4584.22 2871
4584.86 2910
4585.50 3047
4586.14 2946
4586.78 2898
4587.42 2915
4588.06 3018
4588.70 2955
4589.33 2996
4589.97 2921
4590.61 2988
4591.25 2925
4591.89 2983
4592.53 3090
4593.17 3085
4593.81 2983
4594.45 3044
4595.09 3027
4595.73 2806
4596.37 2832
4597.00 2882
4597.64 2976
4598.28 3012
4598.92 2951
4599.56 3002
4600.20 2954
4600.84 3025
4601.48 3094
4602.12 3192
4602.76 3180
4603.40 3390
4604.04 3481
4604.68 3232
4605.32 3454
4605.96 3401
4606.60 3404
4607.24 3398
4607.88 3342
4608.52 3360
4609.16 3297
4609.80 3276
4610.44 3093
4611.08 3210
4611.72 3250
4612.36 3100
4613.01 3007
4613.65 2988
4614.29 3046
4614.93 3083
4615.57 2942
4616.21 2961
4616.85 2821
4617.49 2887
4618.13 2894
4618.77 2869
4619.41 2856
4620.05 2946
4620.70 2904
4621.34 2787
4621.98 2797
4622.62 2657
4623.26 2676
4623.90 2713
4624.54 2725
4625.18 2805
4625.83 2746
4626.47 2797
4627.11 2719
4627.75 2794
4628.39 2923
4629.03 2892
4629.68 2997
4630.32 2784
4630.96 2760
4631.60 2738
4632.24 2677
4632.88 2777
4633.53 2886
4634.17 2868
4634.81 2888
4635.45 2848
4636.10 2899
4636.74 2883
4637.38 2926
4638.02 2822
4638.66 2956
4639.31 3016
4639.95 2977
4640.59 2891
4641.23 2864
4641.88 2869
4642.52 2861
4643.16 2848
4643.80 2888
4644.45 2994
4645.09 2916
4645.73 2809
4646.38 2823
4647.02 2888
4647.66 2852
4648.30 2920
4648.95 2931
4649.59 2869
4650.23 2866
4650.88 2784
4651.52 2883
4652.16 2778
4652.81 2768
4653.45 2807
4654.09 2884
4654.74 2714
4655.38 2751
4656.02 2633
4656.67 2733
4657.31 2838
4657.96 2858
4658.60 2823
4659.24 2841
4659.89 2798
4660.53 3020
4661.17 3044
4661.82 2981
4662.46 2824
4663.11 2811
4663.75 2821
4664.39 2819
4665.04 2857
4665.68 2830
4666.33 2945
4666.97 2825
4667.62 2897
4668.26 2724
4668.90 2792
4669.55 2807
4670.19 2803
4670.84 2783
4671.48 2798
4672.13 2575
4672.77 2793
4673.42 2770
4674.06 2815
4674.71 2604
4675.35 2683
4676.00 2748
4676.64 2809
4677.29 2770
4677.93 2712
4678.58 2831
4679.22 2741
4679.87 2713
4680.51 2842
4681.16 2830
4681.80 2864
4682.45 2798
4683.09 2822
4683.74 2864
4684.38 2871
4685.03 2791
4685.68 2805
4686.32 2945
4686.97 2891
4687.61 2847
4688.26 2858
4688.90 2737
4689.55 2768
4690.20 2771
4690.84 2841
4691.49 2741
4692.13 2745
4692.78 2906
4693.43 2894
4694.07 2631
4694.72 2854
4695.36 2891
4696.01 2864
4696.66 2903
4697.30 3007
4697.95 3038
4698.60 3157
4699.24 3114
4699.89 3275
4700.54 3233
4701.18 2998
4701.83 3116
4702.48 3177
4703.12 3075
4703.77 3064
4704.42 3029
4705.06 3006
4705.71 3012
4706.36 3034
4707.00 3014
4707.65 3048
4708.30 3002
4708.95 3131
4709.59 3087
4710.24 3098
4710.89 3141
4711.54 3217
4712.18 3163
4712.83 3035
4713.48 3171
4714.13 2952
4714.77 2958
4715.42 2798
4716.07 2738
4716.72 3008
4717.36 3088
4718.01 2844
4718.66 2929
4719.31 2812
4719.96 2766
4720.60 2793
4721.25 2944
4721.90 2927
4722.55 2872
4723.20 2979
4723.84 2991
4724.49 2713
4725.14 2781
4725.79 2877
4726.44 2824
4727.09 2720
4727.73 2734
4728.38 2635
4729.03 2936
4729.68 2819
4730.33 2858
4730.98 2854
4731.63 2861
4732.27 2873
4732.92 2800
4733.57 2697
4734.22 2848
4734.87 2912
4735.52 2766
4736.17 2750
4736.82 2722
4737.47 2722
4738.12 2758
4738.77 2871
4739.41 2729
4740.06 2701
4740.71 2788
4741.36 2802
4742.01 2821
4742.66 2924
4743.31 2912
4743.96 2718
4744.61 2742
4745.26 2845
4745.91 2845
4746.56 2831
4747.21 2822
4747.86 2993
4748.51 2978
4749.16 3036
4749.81 3013
4750.46 2941
4751.11 3070
4751.76 3037
4752.41 3216
4753.06 3170
4753.71 3230
4754.36 3302
4755.01 3069
4755.66 3164
4756.31 3039
4756.96 3041
4757.61 2899
4758.26 2965
4758.91 2887
4759.56 2675
4760.22 2698
4760.87 2860
4761.52 2788
4762.17 2732
4762.82 2736
4763.47 2750
4764.12 2862
4764.77 2664
4765.42 2721
4766.07 2706
4766.72 2710
4767.38 2625
4768.03 2607
4768.68 2771
4769.33 2808
4769.98 2672
4770.63 2795
4771.28 2734
4771.94 2926
4772.59 2972
4773.24 2764
4773.89 2716
4774.54 2712
4775.19 2651
4775.85 2566
4776.50 2627
4777.15 2656
4777.80 2628
4778.45 2714
4779.11 2629
4779.76 2669
4780.41 2675
4781.06 2650
4781.71 2722
4782.37 2682
4783.02 2818
4783.67 2840
4784.32 2780
4784.98 2668
4785.63 2685
4786.28 2618
4786.93 2693
4787.59 2663
4788.24 2700
4788.89 2625
4789.54 2601
4790.20 2700
4790.85 2730
4791.50 2770
4792.15 2817
4792.81 2644
4793.46 2648
4794.11 2674
4794.77 2667
4795.42 2711
4796.07 2582
4796.73 2564
4797.38 2692
4798.03 2663
4798.69 2606
4799.34 2721
4799.99 2673
4800.65 2648
4801.30 2812
4801.95 2645
4802.61 2646
4803.26 2621
4803.91 2599
4804.57 2631
4805.22 2743
4805.88 2700
4806.53 2652
4807.18 2630
4807.84 2686
4808.49 2693
4809.15 2635
4809.80 2752
4810.45 2754
4811.11 2642
4811.76 2564
4812.42 2620
4813.07 2702
4813.73 2659
4814.38 2658
4815.03 2672
4815.69 2749
4816.34 2830
4817.00 2813
4817.65 2661
4818.31 2836
4818.96 2929
4819.62 2937
4820.27 3109
4820.93 2993
4821.58 2863
4822.24 2973
4822.89 3003
4823.55 2968
4824.20 2979
4824.86 2844
4825.51 3000
4826.17 3110
4826.82 3129
4827.48 3085
4828.13 3032
4828.79 3029
4829.44 3187
4830.10 3216
4830.75 3087
4831.41 2998
4832.07 3062
4832.72 2970
4833.38 3056
4834.03 3015
4834.69 3123
4835.34 3136
4836.00 3170
4836.66 3117
4837.31 3158
4837.97 3186
4838.62 3194
4839.28 3077
4839.94 3156
4840.59 3139
4841.25 3143
4841.91 3122
4842.56 3026
4843.22 2930
4843.87 2916
4844.53 3069
4845.19 3030
4845.84 2926
4846.50 3061
4847.16 3011
4847.81 3068
4848.47 3139
4849.13 3081
4849.78 3149
4850.44 3141
4851.10 3034
4851.75 3075
4852.41 3146
4853.07 3024
4853.73 3061
4854.38 3181
4855.04 3078
4855.70 2997
4856.35 3087
4857.01 3155
4857.67 3164
4858.33 3108
4858.98 3168
4859.64 3299
4860.30 3272
4860.96 3201
4861.61 3223
4862.27 3210
4862.93 3368
4863.59 3415
4864.25 3395
4864.90 3324
4865.56 3338
4866.22 3527
4866.88 3376
4867.54 3241
4868.19 3359
4868.85 3448
4869.51 3311
4870.17 3225
4870.83 3280
4871.48 3355
4872.14 3267
4872.80 3192
4873.46 3160
4874.12 3140
4874.78 3219
4875.43 3316
4876.09 3142
4876.75 3154
4877.41 3259
4878.07 3187
4878.73 3206
4879.39 3229
4880.05 3139
4880.70 3268
4881.36 3140
4882.02 3173
4882.68 3011
4883.34 2984
4884.00 3090
4884.66 3033
4885.32 3039
4885.98 3062
4886.64 3093
4887.30 3114
4887.96 3127
4888.62 3191
4889.27 3205
4889.93 3192
4890.59 3324
4891.25 3324
4891.91 3428
4892.57 3410
4893.23 3414
4893.89 3612
4894.55 3595
4895.21 3391
4895.87 3493
4896.53 3493
4897.19 3555
4897.85 3525
4898.51 3480
4899.17 3534
4899.83 3520
4900.49 3574
4901.15 3651
4901.81 3771
4902.47 3667
4903.13 3588
4903.79 3576
4904.46 3382
4905.12 3376
4905.78 3286
4906.44 3230
4907.10 3209
4907.76 3147
4908.42 3225
4909.08 3282
4909.74 3241
4910.40 3172
4911.06 3054
4911.72 3207
4912.38 3070
4913.05 2998
4913.71 3194
4914.37 3131
4915.03 3052
4915.69 3207
4916.35 3057
4917.01 2966
4917.67 2949
4918.34 3052
4919.00 3062
4919.66 2989
4920.32 2793
4920.98 2846
4921.64 2946
4922.31 2928
4922.97 3002
4923.63 2952
4924.29 2883
4924.95 2966
4925.62 2979
4926.28 2955
4926.94 2873
4927.60 2815
4928.26 2857
4928.93 2907
4929.59 2944
4930.25 2836
4930.91 2820
4931.57 3035
4932.24 3132
4932.90 2810
4933.56 2858
4934.22 2927
4934.89 2940
4935.55 2872
4936.21 2823
4936.88 2764
4937.54 2839
4938.20 2872
4938.86 2864
4939.53 2843
4940.19 2833
4940.85 2840
4941.52 2917
4942.18 2781
4942.84 2723
4943.50 2784
4944.17 2764
4944.83 2626
4945.49 2582
4946.16 2632
4946.82 2616
4947.48 2610
4948.15 2590
4948.81 2597
4949.47 2655
4950.14 2702
4950.80 2714
4951.47 2788
4952.13 2575
4952.79 2654
4953.46 2731
4954.12 2794
4954.78 2690
4955.45 2791
4956.11 2658
4956.78 2684
4957.44 2677
4958.10 2846
4958.77 2702
4959.43 2781
4960.10 2858
4960.76 2826
4961.43 2916
4962.09 2944
4962.76 2847
4963.42 2918
4964.08 2982
4964.75 3093
4965.41 3098
4966.08 3125
4966.74 3084
4967.41 3019
4968.07 2990
4968.74 2959
4969.40 2894
4970.07 3102
4970.73 2996
4971.40 2935
4972.06 2933
4972.73 2927
4973.39 3011
4974.06 2998
4974.72 2871
4975.39 2896
4976.05 2800
4976.72 2871
4977.38 2799
4978.05 2725
4978.71 2776
4979.38 2764
4980.05 2726
4980.71 2658
4981.38 2654
4982.04 2737
4982.71 2748
4983.37 2728
4984.04 2853
4984.71 2818
4985.37 2788
4986.04 2774
4986.70 2869
4987.37 2947
4988.04 2894
4988.70 2832
4989.37 2736
4990.04 2820
4990.70 2796
4991.37 2743
4992.03 2706
4992.70 2737
4993.37 2733
4994.03 2854
4994.70 2706
4995.37 2610
4996.03 2702
4996.70 2739
4997.37 2754
4998.03 2713
4998.70 2752
4999.37 2751
5000.03 2629
5000.70 2671
5001.37 2626
5002.04 2589
5002.70 2591
5003.37 2486
5004.04 2502
5004.70 2553
5005.37 2635
5006.04 2538
5006.71 2530
5007.37 2567
5008.04 2537
5008.71 2569
5009.38 2630
5010.04 2596
5010.71 2476
5011.38 2586
5012.05 2649
5012.71 2588
5013.38 2575
5014.05 2573
5014.72 2475
5015.39 2552
5016.05 2504
5016.72 2569
5017.39 2508
5018.06 2634
5018.73 2583
5019.39 2550
5020.06 2592
5020.73 2530
5021.40 2585
5022.07 2580
5022.74 2532
5023.41 2631
5024.07 2559
5024.74 2626
5025.41 2576
5026.08 2542
5026.75 2618
5027.42 2565
5028.09 2540
5028.75 2509
5029.42 2504
5030.09 2482
5030.76 2506
5031.43 2535
5032.10 2605
5032.77 2408
5033.44 2513
5034.11 2533
5034.78 2454
5035.45 2600
5036.12 2553
5036.78 2648
5037.45 2541
5038.12 2530
5038.79 2509
5039.46 2469
5040.13 2476
5040.80 2419
5041.47 2431
5042.14 2449
5042.81 2479
5043.48 2433
5044.15 2485
5044.82 2434
5045.49 2425
5046.16 2353
5046.83 2472
5047.50 2590
5048.17 2554
5048.84 2541
5049.51 2454
5050.18 2436
5050.85 2466
5051.52 2462
5052.19 2454
5052.86 2592
5053.53 2400
5054.20 2322
5054.87 2452
5055.55 2516
5056.22 2560
5056.89 2421
5057.56 2327
5058.23 2423
5058.90 2403
5059.57 2491
5060.24 2455
5060.91 2505
5061.58 2562
5062.25 2415
5062.93 2580
5063.60 2587
5064.27 2531
5064.94 2441
5065.61 2476
5066.28 2431
5066.95 2410
5067.62 2452
5068.30 2542
5068.97 2408
5069.64 2474
5070.31 2350
5070.98 2409
5071.65 2417
5072.33 2435
5073.00 2602
5073.67 2543
5074.34 2493
5075.01 2398
5075.68 2379
5076.36 2382
5077.03 2557
5077.70 2584
5078.37 2616
5079.05 2414
5079.72 2538
5080.39 2518
5081.06 2647
5081.73 2759
5082.41 2550
5083.08 2619
5083.75 2573
5084.42 2417
5085.10 2374
5085.77 2340
5086.44 2433
5087.12 2439
5087.79 2551
5088.46 2595
5089.13 2570
5089.81 2483
5090.48 2603
5091.15 2620
5091.83 2564
5092.50 2588
5093.17 2467
5093.84 2579
5094.52 2525
5095.19 2526
5095.86 2554
5096.54 2511
5097.21 2404
5097.88 2375
5098.56 2547
5099.23 2467
5099.91 2352
5100.58 2284
5101.25 2334
5101.93 2356
5102.60 2382
5103.27 2443
5103.95 2461
5104.62 2550
5105.30 2597
5105.97 2577
5106.64 2466
5107.32 2642
5107.99 2546
5108.67 2465
5109.34 2443
5110.01 2497
5110.69 2526
5111.36 2401
5112.04 2565
5112.71 2392
5113.39 2398
5114.06 2509
5114.74 2430
5115.41 2459
5116.08 2347
5116.76 2351
5117.43 2315
5118.11 2460
5118.78 2510
5119.46 2366
5120.13 2487
5120.81 2454
5121.48 2471
5122.16 2475
5122.83 2414
5123.51 2440
5124.18 2372
5124.86 2479
5125.53 2522
5126.21 2341
5126.88 2389
5127.56 2406
5128.24 2462
5128.91 2481
5129.59 2546
5130.26 2541
5130.94 2479
5131.61 2462
5132.29 2503
5132.96 2561
5133.64 2540
5134.32 2533
5134.99 2344
5135.67 2498
5136.34 2564
5137.02 2526
5137.70 2379
5138.37 2421
5139.05 2455
5139.72 2483
5140.40 2474
5141.08 2455
5141.75 2515
5142.43 2492
5143.11 2437
5143.78 2418
5144.46 2446
5145.14 2348
5145.81 2348
5146.49 2354
5147.17 2251
5147.84 2404
5148.52 2521
5149.20 2461
5149.87 2478
5150.55 2470
5151.23 2388
5151.90 2314
5152.58 2377
5153.26 2356
5153.94 2381
5154.61 2375
5155.29 2433
5155.97 2338
5156.64 2430
5157.32 2505
5158.00 2379
5158.68 2232
5159.35 2397
5160.03 2443
5160.71 2367
5161.39 2369
5162.06 2403
5162.74 2288
5163.42 2343
5164.10 2265
5164.78 2312
5165.45 2301
5166.13 2292
5166.81 2261
5167.49 2359
5168.17 2263
5168.84 2337
5169.52 2334
5170.20 2295
5170.88 2300
5171.56 2196
5172.23 2256
5172.91 2386
5173.59 2308
5174.27 2217
5174.95 2306
5175.63 2251
5176.31 2259
5176.98 2231
5177.66 2319
5178.34 2379
5179.02 2385
5179.70 2424
5180.38 2319
5181.06 2250
5181.74 2472
5182.42 2472
5183.09 2465
5183.77 2305
5184.45 2330
5185.13 2280
5185.81 2289
5186.49 2340
5187.17 2310
5187.85 2305
5188.53 2345
5189.21 2287
5189.89 2332
5190.57 2228
5191.25 2266
5191.93 2215
5192.61 2240
5193.29 2270
5193.97 2219
5194.64 2243
5195.32 2435
5196.00 2338
5196.68 2346
5197.36 2424
5198.04 2462
5198.72 2370
5199.40 2486
5200.08 2256
5200.77 2307
5201.45 2316
5202.13 2396
5202.81 2428
5203.49 2447
5204.17 2365
5204.85 2339
5205.53 2431
5206.21 2456
5206.89 2577
5207.57 2567
5208.25 2457
5208.93 2601
5209.61 2565
5210.29 2537
5210.97 2576
5211.65 2573
5212.34 2563
5213.02 2562
5213.70 2480
5214.38 2449
5215.06 2572
5215.74 2599
5216.42 2443
5217.10 2426
5217.78 2539
5218.47 2488
5219.15 2514
5219.83 2511
5220.51 2537
5221.19 2431
5221.87 2265
5222.56 2491
5223.24 2359
5223.92 2451
5224.60 2563
5225.28 2577
5225.96 2499
5226.65 2435
5227.33 2313
5228.01 2332
5228.69 2326
5229.37 2277
5230.06 2395
5230.74 2341
5231.42 2463
5232.10 2459
5232.79 2430
5233.47 2463
5234.15 2390
5234.83 2369
5235.51 2342
5236.20 2418
5236.88 2407
5237.56 2364
5238.25 2446
5238.93 2526
5239.61 2609
5240.29 2612
5240.98 2578
5241.66 2579
5242.34 2599
5243.03 2479
5243.71 2593
5244.39 2531
5245.07 2344
5245.76 2344
5246.44 2481
5247.12 2449
5247.81 2360
5248.49 2345
5249.17 2368
5249.86 2414
5250.54 2431
5251.22 2486
5251.91 2459
5252.59 2492
5253.28 2446
5253.96 2466
5254.64 2413
5255.33 2474
5256.01 2330
5256.69 2275
5257.38 2324
5258.06 2352
5258.75 2283
5259.43 2368
5260.11 2350
5260.80 2413
5261.48 2436
5262.17 2438
5262.85 2385
5263.53 2388
5264.22 2353
5264.90 2556
5265.59 2470
5266.27 2436
5266.96 2378
5267.64 2387
5268.33 2334
5269.01 2421
5269.70 2475
5270.38 2360
5271.07 2436
5271.75 2374
5272.44 2495
5273.12 2406
5273.80 2363
5274.49 2352
5275.18 2535
5275.86 2419
5276.55 2401
5277.23 2331
5277.92 2312
5278.60 2410
5279.29 2479
5279.97 2375
5280.66 2294
5281.34 2390
5282.03 2549
5282.71 2616
5283.40 2537
5284.08 2546
5284.77 2532
5285.46 2447
5286.14 2390
5286.83 2378
5287.51 2340
5288.20 2236
5288.89 2264
5289.57 2340
5290.26 2222
5290.94 2331
5291.63 2295
5292.32 2235
5293.00 2291
5293.69 2230
5294.38 2199
5295.06 2222
5295.75 2150
5296.43 2315
5297.12 2289
5297.81 2426
5298.49 2406
5299.18 2360
5299.87 2294
5300.55 2293
5301.24 2464
5301.93 2350
5302.61 2310
5303.30 2303
5303.99 2345
5304.68 2449
5305.36 2427
5306.05 2352
5306.74 2371
5307.42 2210
5308.11 2260
5308.80 2457
5309.49 2458
5310.17 2353
5310.86 2301
5311.55 2247
5312.23 2243
5312.92 2256
5313.61 2372
5314.30 2371
5314.99 2358
5315.67 2331
5316.36 2305
5317.05 2214
5317.74 2425
5318.42 2272
5319.11 2234
5319.80 2394
5320.49 2283
5321.18 2337
5321.86 2287
5322.55 2372
5323.24 2314
5323.93 2286
5324.62 2228
5325.31 2254
5325.99 2236
5326.68 2166
5327.37 2246
5328.06 2256
5328.75 2232
5329.44 2268
5330.12 2376
5330.81 2348
5331.50 2350
5332.19 2253
5332.88 2426
5333.57 2360
5334.26 2223
5334.95 2203
5335.64 2189
5336.32 2163
5337.01 2137
5337.70 2260
5338.39 2252
5339.08 2329
5339.77 2372
5340.46 2253
5341.15 2296
5341.84 2381
5342.53 2318
5343.22 2334
5343.91 2262
5344.60 2300
5345.29 2361
5345.98 2380
5346.67 2301
5347.36 2335
5348.04 2311
5348.73 2363
5349.42 2419
5350.11 2455
5350.80 2341
5351.49 2422
5352.18 2474
5352.87 2434
5353.56 2420
5354.25 2318
5354.95 2308
5355.64 2308
5356.33 2197
5357.02 2173
5357.71 2305
5358.40 2379
5359.09 2344
5359.78 2216
5360.47 2205
5361.16 2477
5361.85 2377
5362.54 2359
5363.23 2296
5363.92 2299
5364.61 2337
5365.30 2236
5365.99 2185
5366.69 2253
5367.38 2252
5368.07 2208
5368.76 2312
5369.45 2241
5370.14 2216
5370.83 2335
5371.52 2330
5372.22 2209
5372.91 2148
5373.60 2197
5374.29 2268
5374.98 2323
5375.67 2370
5376.36 2189
5377.06 2309
5377.75 2315
5378.44 2250
5379.13 2229
5379.82 2237
5380.52 2368
5381.21 2337
5381.90 2236
5382.59 2193
5383.28 2176
5383.98 2223
5384.67 2177
5385.36 2129
5386.05 2097
5386.74 2147
5387.44 2229
5388.13 2233
5388.82 2263
5389.51 2171
5390.21 2207
5390.90 2269
5391.59 2291
5392.28 2181
5392.98 2178
5393.67 2233
5394.36 2192
5395.06 2177
5395.75 2154
5396.44 2217
5397.13 2174
5397.83 2144
5398.52 2262
5399.21 2181
5399.91 2132
5400.60 2240
5401.29 2190
5401.99 2129
5402.68 2148
5403.37 2220
5404.07 2181
5404.76 2208
5405.45 2278
5406.15 2340
5406.84 2350
5407.53 2343
5408.23 2312
5408.92 2202
5409.61 2190
5410.31 2180
5411.00 2291
5411.70 2209
5412.39 2138
5413.08 2116
5413.78 2345
5414.47 2354
5415.17 2219
5415.86 2134
5416.55 2209
5417.25 2226
5417.94 2186
5418.64 2128
5419.33 2204
5420.03 2075
5420.72 2139
5421.42 2204
5422.11 2322
5422.80 2258
5423.50 2254
5424.19 2262
5424.89 2211
5425.58 2282
5426.28 2299
5426.97 2272
5427.67 2381
5428.36 2375
5429.06 2376
5429.75 2182
5430.45 2206
5431.14 2286
5431.84 2279
5432.53 2309
5433.23 2425
5433.92 2440
5434.62 2411
5435.31 2429
5436.01 2510
5436.71 2590
5437.40 2585
5438.10 2530
5438.79 2482
5439.49 2298
5440.18 2434
5440.88 2519
5441.58 2506
5442.27 2452
5442.97 2451
5443.66 2430
5444.36 2341
5445.06 2397
5445.75 2433
5446.45 2431
5447.14 2359
5447.84 2312
5448.54 2327
5449.23 2446
5449.93 2345
5450.63 2458
5451.32 2310
5452.02 2447
5452.71 2250
5453.41 2169
5454.11 2286
5454.80 2194
5455.50 2234
5456.20 2319
5456.89 2375
5457.59 2353
5458.29 2294
5458.99 2329
5459.68 2284
5460.38 2179
5461.08 2298
5461.77 2317
5462.47 2251
5463.17 2224
5463.86 2311
5464.56 2442
5465.26 2333
5465.96 2447
5466.65 2356
5467.35 2296
5468.05 2251
5468.75 2374
5469.44 2312
5470.14 2246
5470.84 2209
5471.54 2313
5472.24 2295
5472.93 2166
5473.63 2227
5474.33 2242
5475.03 2348
5475.72 2298
5476.42 2242
5477.12 2311
5477.82 2426
5478.52 2367
5479.22 2415
5479.91 2491
5480.61 2625
5481.31 2622
5482.01 2571
5482.71 2572
5483.41 2711
5484.10 2670
5484.80 2693
5485.50 2457
5486.20 2475
5486.90 2536
5487.60 2556
5488.30 2674
5488.99 2495
5489.69 2580
5490.39 2559
5491.09 2431
5491.79 2464
5492.49 2477
5493.19 2414
5493.89 2391
5494.59 2516
5495.29 2627
5495.99 2500
5496.69 2578
5497.38 2668
5498.08 2663
5498.78 2730
5499.48 2681
5500.18 2722
5500.88 2924
5501.58 3113
5502.28 3148
5502.98 3066
5503.68 2889
5504.38 3041
5505.08 3055
5505.78 2862
5506.48 2717
5507.18 2639
5507.88 2751
5508.58 2582
5509.28 2438
5509.98 2419
5510.68 2400
5511.38 2335
5512.08 2399
5512.78 2406
5513.48 2484
5514.18 2502
5514.88 2452
5515.58 2441
5516.28 2423
5516.98 2444
5517.69 2506
5518.39 2429
5519.09 2322
5519.79 2432
5520.49 2404
5521.19 2469
5521.89 2309
5522.59 2230
5523.29 2130
5523.99 2225
5524.69 2305
5525.40 2315
5526.10 2382
5526.80 2324
5527.50 2289
5528.20 2222
5528.90 2251
5529.60 2342
5530.31 2311
5531.01 2277
5531.71 2206
5532.41 2304
5533.11 2234
5533.81 2165
5534.51 2303
5535.22 2352
5535.92 2306
5536.62 2238
5537.32 2308
5538.02 2263
5538.73 2259
5539.43 2327
5540.13 2172
5540.83 2282
5541.53 2172
5542.24 2118
5542.94 2167
5543.64 2173
5544.34 2218
5545.05 2219
5545.75 2264
5546.45 2198
5547.15 2158
5547.86 2261
5548.56 2199
5549.26 2192
5549.96 2245
5550.67 2165
5551.37 2100
5552.07 2161
5552.78 2186
5553.48 2202
5554.18 2152
5554.88 2057
5555.59 2165
5556.29 2151
5556.99 2212
5557.70 2176
5558.40 2203
5559.10 2201
5559.81 2329
5560.51 2326
5561.21 2273
5561.92 2179
5562.62 2287
5563.32 2323
5564.03 2382
5564.73 2426
5565.44 2432
5566.14 2493
5566.84 2430
5567.55 2228
5568.25 2378
5568.95 2278
5569.66 2214
5570.36 2225
5571.07 2255
5571.77 2196
5572.47 2211
5573.18 2259
5573.88 2235
5574.59 2252
5575.29 2146
5576.00 2053
5576.70 2111
5577.40 2150
5578.11 2249
5578.81 2258
5579.52 2285
5580.22 2152
5580.93 2103
5581.63 2159
5582.34 2166
5583.04 2035
5583.75 2195
5584.45 2305
5585.16 2300
5585.86 2219
5586.57 2129
5587.27 2217
5587.98 2137
5588.68 2130
5589.39 2227
5590.09 2159
5590.80 2186
5591.50 2142
5592.21 1958
5592.91 1953
5593.62 2005
5594.33 2054
5595.03 2033
5595.74 2095
5596.44 1953
5597.15 2057
5597.85 2168
5598.56 2016
5599.27 2137
5599.97 2042
5600.68 2164
5601.38 2179
5602.09 2118
5602.79 2149
5603.50 2075
5604.21 2133
5604.91 2068
5605.62 2140
5606.33 2128
5607.03 2125
5607.74 2111
5608.45 2069
5609.15 2065
5609.86 2062
5610.56 2079
5611.27 2094
5611.98 2141
5612.68 2142
5613.39 2112
5614.10 2049
5614.80 2097
5615.51 2079
5616.22 2014
5616.93 1929
5617.63 1961
5618.34 2067
5619.05 2026
5619.75 2037
5620.46 2071
5621.17 2030
5621.88 2051
5622.58 2106
5623.29 2088
5624.00 2132
5624.70 2062
5625.41 2142
5626.12 2135
5626.83 2109
5627.54 1989
5628.24 2031
5628.95 2133
5629.66 2175
5630.37 2134
5631.07 2132
5631.78 2243
5632.49 2219
5633.20 2164
5633.91 2195
5634.61 2170
5635.32 2189
5636.03 2147
5636.74 2185
5637.45 2100
5638.15 2033
5638.86 2142
5639.57 2272
5640.28 2192
5640.99 2151
5641.70 2242
5642.41 2147
5643.11 2212
5643.82 2107
5644.53 2146
5645.24 2020
5645.95 2106
5646.66 1978
5647.37 2113
5648.08 2154
5648.78 2089
5649.49 2164
5650.20 2150
5650.91 2144
5651.62 2016
5652.33 1926
5653.04 2058
5653.75 2118
5654.46 2055
5655.17 2231
5655.88 2133
5656.59 2162
5657.30 2114
5658.00 2102
5658.71 2297
5659.42 2226
5660.13 2246
5660.84 2218
5661.55 2222
5662.26 2204
5662.97 2059
5663.68 2096
5664.39 2120
5665.10 2125
5665.81 2004
5666.52 2022
5667.23 2022
5667.94 1942
5668.65 2002
5669.36 2018
5670.07 1978
5670.78 2168
5671.49 2035
5672.20 1942
5672.92 1981
5673.63 1951
5674.34 2082
5675.05 1962
5675.76 2014
5676.47 1969
5677.18 1949
5677.89 1974
5678.60 1909
5679.31 2009
5680.02 1949
5680.73 1985
5681.44 1946
5682.16 2071
5682.87 2019
5683.58 1882
5684.29 2020
5685.00 1933
5685.71 1995
5686.42 1939
5687.13 2018
5687.85 1963
5688.56 1895
5689.27 1881
5689.98 1933
5690.69 1936
5691.40 1887
5692.11 1940
5692.83 1946
5693.54 1920
5694.25 1875
5694.96 1871
5695.67 1969
5696.39 1915
5697.10 1956
5697.81 1861
5698.52 1971
5699.23 2021
5699.95 1953
5700.66 1950
5701.37 1885
5702.08 1922
5702.80 2094
5703.51 2041
5704.22 1952
5704.93 2021
5705.64 2047
5706.36 2050
5707.07 2118
5707.78 2069
5708.50 1987
5709.21 1980
5709.92 1993
5710.63 2005
5711.35 1891
5712.06 1844
5712.77 1930
5713.49 1959
5714.20 2005
5714.91 1873
5715.62 1883
5716.34 1909
5717.05 1988
5717.76 1880
5718.48 1885
5719.19 1943
5719.90 1912
5720.62 1931
5721.33 1825
5722.05 1954
5722.76 1928
5723.47 1914
5724.19 1896
5724.90 1956
5725.61 1948
5726.33 2043
5727.04 1947
5727.76 1996
5728.47 1997
5729.18 1991
5729.90 2082
5730.61 1978
5731.33 1896
5732.04 1971
5732.75 2098
5733.47 2019
5734.18 1920
5734.90 1776
5735.61 1794
5736.33 1864
5737.04 1913
5737.75 1874
5738.47 1789
5739.18 1844
5739.90 1942
5740.61 1891
5741.33 1953
5742.04 1966
5742.76 1898
5743.47 1893
5744.19 1931
5744.90 1897
5745.62 1808
5746.33 1876
5747.05 1835
5747.76 1868
5748.48 1832
5749.19 1921
5749.91 1861
5750.62 1870
5751.34 1819
5752.05 1890
5752.77 1974
5753.49 1987
5754.20 1877
5754.92 1919
5755.63 1866
5756.35 1864
5757.06 1876
5757.78 1866
5758.50 1843
5759.21 1887
5759.93 1893
5760.64 1867
5761.36 1814
5762.07 1902
5762.79 1964
5763.51 1834
5764.22 1874
5764.94 1928
5765.66 1972
5766.37 1925
5767.09 2111
5767.80 2117
5768.52 2022
5769.24 1948
5769.95 2012
5770.67 2021
5771.39 2001
5772.10 1910
5772.82 2020
5773.54 2033
5774.25 1977
5774.97 1909
5775.69 1957
5776.41 1958
5777.12 1965
5777.84 1876
5778.56 1831
5779.27 1982
5779.99 1930
5780.71 1881
5781.42 1876
5782.14 1900
5782.86 1906
5783.58 1900
5784.29 1883
5785.01 1850
5785.73 1777
5786.45 1862
5787.16 1961
5787.88 1899
5788.60 1877
5789.32 1918
5790.04 1894
5790.75 1781
5791.47 1793
5792.19 1837
5792.91 1925
5793.62 1923
5794.34 1881
5795.06 1923
5795.78 1921
5796.50 1923
5797.22 1931
5797.93 1964
5798.65 1957
5799.37 1938
5800.09 2043
5800.81 1988
5801.53 1930
5802.24 2058
5802.96 2049
5803.68 2141
5804.40 2045
5805.12 1943
5805.84 1984
5806.56 2001
5807.28 1896
5807.99 1946
5808.71 2007
5809.43 1927
5810.15 1910
5810.87 2012
5811.59 2014
5812.31 1918
5813.03 1982
5813.75 1999
5814.47 1999
5815.19 2018
5815.90 2010
5816.62 2039
5817.34 2069
5818.06 2037
5818.78 2096
5819.50 2118
5820.22 2207
5820.94 2088
5821.66 2051
5822.38 1948
5823.10 1986
5823.82 1982
5824.54 2053
5825.26 2113
5825.98 2100
5826.70 2056
5827.42 1980
5828.14 1946
5828.86 1921
5829.58 2031
5830.30 2004
5831.02 1900
5831.74 1909
5832.46 1982
5833.18 1946
5833.90 2059
5834.62 2064
5835.35 2014
5836.07 2092
5836.79 1889
5837.51 1944
5838.23 1942
5838.95 1881
5839.67 1905
5840.39 1946
5841.11 1905
5841.83 2011
5842.55 1931
5843.27 1922
5844.00 1924
5844.72 1863
5845.44 1901
5846.16 1865
5846.88 1879
5847.60 1807
5848.32 1963
5849.04 1925
5849.77 1891
5850.49 1881
5851.21 1775
5851.93 1930
5852.65 1881
5853.37 1878
5854.10 1883
5854.82 1880
5855.54 1961
5856.26 2096
5856.98 1947
5857.71 1899
5858.43 1979
5859.15 1921
5859.87 1893
5860.59 1936
5861.32 1915
5862.04 1863
5862.76 1851
5863.48 1881
5864.21 1928
5864.93 1929
5865.65 1950
5866.37 2017
5867.10 2077
5867.82 2010
5868.54 1898
5869.26 1951
5869.99 1959
5870.71 1873
5871.43 1881
5872.15 1938
5872.88 2003
5873.60 2035
5874.32 1950
5875.05 1894
5875.77 1916
5876.49 2066
5877.22 1986
5877.94 1968
5878.66 1968
5879.39 2009
5880.11 1928
5880.83 1931
5881.56 1889
5882.28 1975
5883.00 1864
5883.73 1968
5884.45 1979
5885.17 1923
5885.90 1936
5886.62 1951
5887.34 1972
5888.07 1985
5888.79 1945
5889.52 2008
5890.24 2035
5890.96 1995
5891.69 2007
5892.41 2037
5893.14 1940
5893.86 1940
5894.58 1832
5895.31 1854
5896.03 1948
5896.76 1872
5897.48 1926
5898.21 1969
5898.93 1983
5899.66 1988
5900.38 2130
5901.11 2241
5901.83 2251
5902.55 2261
5903.28 2241
5904.00 2267
5904.73 2274
5905.45 2243
5906.18 2246
5906.90 2252
5907.63 2194
5908.35 2108
5909.08 2063
5909.80 2137
5910.53 1940
5911.25 1986
5911.98 1921
5912.71 1913
5913.43 2006
5914.16 1994
5914.88 1863
5915.61 1943
5916.33 2035
5917.06 2047
5917.78 2070
5918.51 1954
5919.24 2054
5919.96 1978
5920.69 2020
5921.41 1936
5922.14 1986
5922.87 2053
5923.59 2086
5924.32 1952
5925.04 1984
5925.77 2017
5926.50 1983
5927.22 2030
5927.95 1926
5928.67 2011
5929.40 1977
5930.13 2048
5930.85 1951
5931.58 2010
5932.31 2041
5933.03 2079
5933.76 2105
5934.49 2193
5935.21 2086
5935.94 2064
5936.67 2066
5937.39 2113
5938.12 2210
5938.85 2140
5939.58 2105
5940.30 2169
5941.03 2289
5941.76 2239
5942.48 2168
5943.21 2178
5943.94 2239
5944.67 2304
5945.39 2277
5946.12 2246
5946.85 2304
5947.58 2447
5948.30 2277
5949.03 2180
5949.76 2284
5950.49 2437
5951.21 2406
5951.94 2375
5952.67 2290
5953.40 2505
5954.12 2581
5954.85 2544
5955.58 2635
5956.31 2502
5957.04 2514
5957.76 2568
5958.49 2472
5959.22 2519
5959.95 2422
5960.68 2428
5961.41 2516
5962.13 2481
5962.86 2513
5963.59 2518
5964.32 2555
5965.05 2544
5965.78 2513
5966.51 2685
5967.23 2827
5967.96 2805
5968.69 2721
5969.42 2832
5970.15 2683
5970.88 2815
5971.61 2733
5972.34 2676
5973.07 2698
5973.79 2770
5974.52 2586
5975.25 2564
5975.98 2641
5976.71 2650
5977.44 2590
5978.17 2608
5978.90 2646
5979.63 2690
5980.36 2757
5981.09 2713
5981.82 2763
5982.55 2588
5983.28 2806
5984.01 2940
5984.74 3031
5985.47 2936
5986.20 2867
5986.93 2833
5987.66 3095
5988.39 2965
5989.12 3037
5989.85 2898
5990.58 2793
5991.31 2730
5992.04 2763
5992.77 2866
5993.50 2805
5994.23 2852
5994.96 2871
5995.69 2896
5996.42 2967
5997.15 2850
5997.88 2763
5998.61 2780
5999.34 2669
6000.07 2787
6000.80 2817
6001.53 2877
6002.26 2714
6003.00 2723
6003.73 2644
6004.46 2693
6005.19 2697
6005.92 2784
6006.65 2750
6007.38 2706
6008.11 2831
6008.84 3038
6009.58 3201
6010.31 3468
6011.04 3730
6011.77 3692
6012.50 3849
6013.23 3901
6013.96 4034
6014.70 4044
6015.43 4023
6016.16 4002
6016.89 3605
6017.62 3569
6018.35 3333
6019.09 3114
6019.82 2964
6020.55 2966
6021.28 2648
6022.01 2773
6022.75 2642
6023.48 2560
6024.21 2593
6024.94 2592
6025.67 2508
6026.41 2384
6027.14 2479
6027.87 2435
6028.60 2362
6029.34 2386
6030.07 2489
6030.80 2602
6031.53 2621
6032.27 2488
6033.00 2451
6033.73 2428
6034.47 2446
6035.20 2311
6035.93 2431
6036.66 2466
6037.40 2415
6038.13 2466
6038.86 2523
6039.60 2497
6040.33 2477
6041.06 2527
6041.80 2578
6042.53 2601
6043.26 2513
6044.00 2600
6044.73 2584
6045.46 2649
6046.20 2634
6046.93 2640
6047.66 2671
6048.40 2762
6049.13 2724
6049.86 2627
6050.60 2573
6051.33 2690
6052.07 2720
6052.80 2517
6053.53 2546
6054.27 2504
6055.00 2501
6055.74 2445
6056.47 2506
6057.20 2488
6057.94 2432
6058.67 2404
6059.41 2431
6060.14 2424
6060.88 2329
6061.61 2378
6062.34 2337
6063.08 2343
6063.81 2352
6064.55 2332
6065.28 2241
6066.02 2318
6066.75 2332
6067.49 2318
6068.22 2385
6068.96 2202
6069.69 2218
6070.43 2286
6071.16 2279
6071.90 2239
6072.63 2257
6073.37 2349
6074.10 2406
6074.84 2295
6075.57 2168
6076.31 2258
6077.04 2265
6077.78 2264
6078.52 2255
6079.25 2245
6079.99 2160
6080.72 2133
6081.46 2177
6082.19 2136
6082.93 2200
6083.66 2255
6084.40 2333
6085.14 2203
6085.87 2188
6086.61 2259
6087.34 2236
6088.08 2224
6088.82 2133
6089.55 2133
6090.29 2108
6091.02 2189
6091.76 2161
6092.50 2124
6093.23 2239
6093.97 2242
6094.71 2181
6095.44 2118
6096.18 2147
6096.92 2109
6097.65 2206
6098.39 2075
6099.13 2132
6099.86 2088
6100.60 2214
6101.34 2175
6102.07 2173
6102.81 2172
6103.55 2185
6104.28 2302
6105.02 2184
6105.76 2065
6106.50 2115
6107.23 2164
6107.97 2186
6108.71 2247
6109.45 2188
6110.18 2165
6110.92 2147
6111.66 2226
6112.40 2272
6113.13 2249
6113.87 2236
6114.61 2300
6115.35 2285
6116.08 2266
6116.82 2184
6117.56 2103
6118.30 2188
6119.03 2171
6119.77 2208
6120.51 2263
6121.25 2219
6121.99 2194
6122.73 2291
6123.46 2370
6124.20 2276
6124.94 2222
6125.68 2280
6126.42 2229
6127.15 2230
6127.89 2221
6128.63 2246
6129.37 2192
6130.11 2281
6130.85 2180
6131.59 2318
6132.33 2259
6133.06 2313
6133.80 2362
6134.54 2360
6135.28 2402
6136.02 2386
6136.76 2394
6137.50 2442
6138.24 2480
6138.98 2444
6139.71 2458
6140.45 2346
6141.19 2319
6141.93 2297
6142.67 2453
6143.41 2449
6144.15 2356
6144.89 2308
6145.63 2290
6146.37 2354
6147.11 2408
6147.85 2341
6148.59 2220
6149.33 2290
6150.07 2303
6150.81 2334
6151.55 2313
6152.29 2289
6153.03 2304
6153.77 2229
6154.51 2314
6155.25 2327
6155.99 2211
6156.73 2245
6157.47 2280
6158.21 2252
6158.95 2372
6159.69 2227
6160.43 2352
6161.17 2292
6161.91 2309
6162.65 2352
6163.39 2362
6164.13 2362
6164.87 2463
6165.61 2586
6166.35 2648
6167.10 2697
6167.84 2711
6168.58 2704
6169.32 2737
6170.06 2772
6170.80 2828
6171.54 2818
6172.28 2763
6173.02 2756
6173.77 2651
6174.51 2577
6175.25 2641
6175.99 2561
6176.73 2623
6177.47 2587
6178.21 2498
6178.96 2501
6179.70 2575
6180.44 2500
6181.18 2636
6181.92 2614
6182.66 2716
6183.41 2647
6184.15 2743
6184.89 2687
6185.63 2693
6186.37 2687
6187.11 2608
6187.86 2706
6188.60 2620
6189.34 2752
6190.08 2670
6190.83 2656
6191.57 2879
6192.31 2867
6193.05 2882
6193.80 3073
6194.54 2993
6195.28 2972
6196.02 2946
6196.77 2938
6197.51 3001
6198.25 3079
6198.99 3025
6199.74 3029
6200.48 2990
6201.22 3123
6201.96 3078
6202.71 3030
6203.45 3200
6204.19 3427
6204.94 3684
6205.68 4038
6206.42 4445
6207.17 5106
6207.91 5857
6208.65 6559
6209.40 7106
6210.14 7798
6210.88 7982
6211.63 7712
6212.37 7809
6213.11 7554
6213.86 6926
6214.60 6285
6215.34 5445
6216.09 4776
6216.83 4367
6217.58 3882
6218.32 3594
6219.06 3381
6219.81 3162
6220.55 2817
6221.30 2708
6222.04 2711
6222.78 2637
6223.53 2592
6224.27 2606
6225.02 2658
6225.76 2542
6226.51 2749
6227.25 2693
6228.00 2607
6228.74 2522
6229.48 2532
6230.23 2558
6230.97 2523
6231.72 2583
6232.46 2488
6233.21 2464
6233.95 2394
6234.70 2445
6235.44 2640
6236.19 2546
6236.93 2461
6237.68 2442
6238.42 2535
6239.17 2706
6239.91 2606
6240.66 2501
6241.40 2573
6242.15 2572
6242.89 2534
6243.64 2649
6244.38 2648
6245.13 2720
6245.88 2893
6246.62 3074
6247.37 3133
6248.11 3321
6248.86 3418
6249.60 3590
6250.35 3651
6251.10 3643
6251.84 3477
6252.59 3374
6253.33 3280
6254.08 3075
6254.83 2872
6255.57 2684
6256.32 2668
6257.06 2647
6257.81 2545
6258.56 2689
6259.30 2581
6260.05 2449
6260.80 2575
6261.54 2525
6262.29 2496
6263.04 2505
6263.78 2572
6264.53 2662
6265.28 2686
6266.02 2683
6266.77 2633
6267.52 2616
6268.26 2685
6269.01 2635
6269.76 2597
6270.50 2547
6271.25 2603
6272.00 2524
6272.75 2467
6273.49 2411
6274.24 2432
6274.99 2430
6275.73 2317
6276.48 2438
6277.23 2431
6277.98 2320
6278.72 2274
6279.47 2239
6280.22 2240
6280.97 2263
6281.71 2224
6282.46 2240
6283.21 2407
6283.96 2408
6284.71 2309
6285.45 2284
6286.20 2431
6286.95 2320
6287.70 2319
6288.45 2499
6289.19 2479
6289.94 2510
6290.69 2372
6291.44 2313
6292.19 2394
6292.94 2360
6293.68 2396
6294.43 2216
6295.18 2183
6295.93 2152
6296.68 2034
6297.43 2128
6298.18 2157
6298.92 2195
6299.67 2221
6300.42 2142
6301.17 2183
6301.92 2199
6302.67 2131
6303.42 2027
6304.17 2046
6304.92 2041
6305.66 2001
6306.41 1983
6307.16 2102
6307.91 2141
6308.66 2080
6309.41 2102
6310.16 2061
6310.91 2138
6311.66 2126
6312.41 2046
6313.16 2189
6313.91 2196
6314.66 2105
6315.41 2175
6316.16 2032
6316.91 2072
6317.66 2116
6318.41 2150
6319.16 2099
6319.91 2031
6320.66 2038
6321.41 2027
6322.16 2021
6322.91 2043
6323.66 2041
6324.41 1992
6325.16 2017
6325.91 1992
6326.66 1994
6327.41 2006
6328.16 2015
6328.91 2000
6329.66 2032
6330.41 1945
6331.16 1924
6331.91 1978
6332.66 1996
6333.41 1993
6334.16 1971
6334.91 2010
6335.67 1999
6336.42 1975
6337.17 1916
6337.92 2037
6338.67 2085
6339.42 1972
6340.17 1950
6340.92 1965
6341.67 1981
6342.43 1932
6343.18 1979
6343.93 2009
6344.68 1948
6345.43 1998
6346.18 2106
6346.93 2072
6347.69 1882
6348.44 2033
6349.19 2062
6349.94 2181
6350.69 2154
6351.45 2213
6352.20 2172
6352.95 2183
6353.70 2240
6354.45 2383
6355.20 2278
6355.96 2366
6356.71 2292
6357.46 2228
6358.21 2284
6358.97 2140
6359.72 2166
6360.47 2131
6361.22 2141
6361.98 2053
6362.73 2073
6363.48 2013
6364.23 2069
6364.99 2132
6365.74 2065
6366.49 2006
6367.24 2083
6368.00 2174
6368.75 2362
6369.50 2273
6370.26 2227
6371.01 2250
6371.76 2262
6372.51 2272
6373.27 2124
6374.02 2040
6374.77 2123
6375.53 2070
6376.28 2181
6377.03 2126
6377.79 2135
6378.54 2006
6379.29 2072
6380.05 2086
6380.80 1957
6381.56 1936
6382.31 1944
6383.06 1965
6383.82 1946
6384.57 2069
6385.32 2048
6386.08 2075
6386.83 2034
6387.59 2042
6388.34 1973
6389.09 1983
6389.85 1995
6390.60 2061
6391.36 2066
6392.11 1966
6392.86 1915
6393.62 1824
6394.37 1782
6395.13 1834
6395.88 1872
6396.64 1931
6397.39 1947
6398.15 1999
6398.90 2066
6399.66 2033
6400.41 1988
6401.16 1820
6401.92 1940
6402.67 1934
6403.43 1906
6404.18 1831
6404.94 1858
6405.69 1838
6406.45 1940
6407.20 1943
6407.96 1865
6408.72 1862
6409.47 2088
6410.23 2072
6410.98 1977
6411.74 2007
6412.49 1993
6413.25 1959
6414.00 2010
6414.76 2036
6415.51 1955
6416.27 1954
6417.03 1926
6417.78 1917
6418.54 1985
6419.29 1923
6420.05 1873
6420.80 1994
6421.56 1916
6422.32 1986
6423.07 2057
6423.83 1916
6424.59 1967
6425.34 1937
6426.10 1868
6426.85 1921
6427.61 1879
6428.37 2026
6429.12 2082
6429.88 1935
6430.64 1929
6431.39 1956
6432.15 1973
6432.91 1857
6433.66 1888
6434.42 1929
6435.18 1863
6435.93 1895
6436.69 1875
6437.45 1881
6438.20 1852
6438.96 1944
6439.72 1914
6440.47 1880
6441.23 2036
6441.99 2008
6442.75 1971
6443.50 1969
6444.26 1900
6445.02 1983
6445.78 1977
6446.53 1943
6447.29 1934
6448.05 1957
6448.81 1925
6449.56 1852
6450.32 1905
6451.08 2041
6451.84 1918
6452.59 1935
6453.35 1871
6454.11 1875
6454.87 1919
6455.63 1913
6456.38 1869
6457.14 1961
6457.90 1939
6458.66 2047
6459.42 2037
6460.17 1951
6460.93 2122
6461.69 2038
6462.45 2012
6463.21 1982
6463.97 2100
6464.73 2017
6465.48 2029
6466.24 2097
6467.00 2013
6467.76 2157
6468.52 2133
6469.28 2015
6470.04 2036
6470.80 2108
6471.55 2154
6472.31 2027
6473.07 2017
6473.83 2092
6474.59 2135
6475.35 2119
6476.11 2194
6476.87 2242
6477.63 2121
6478.39 2088
6479.15 2208
6479.91 2218
6480.66 2230
6481.42 2183
6482.18 2181
6482.94 2095
6483.70 2145
6484.46 2236
6485.22 2190
6485.98 2282
6486.74 2251
6487.50 2178
6488.26 2236
6489.02 2272
6489.78 2370
6490.54 2300
6491.30 2342
6492.06 2326
6492.82 2393
6493.58 2509
6494.34 2364
6495.10 2352
6495.86 2531
6496.62 2489
6497.38 2642
6498.14 2510
6498.91 2435
6499.67 2484
6500.43 2457
6501.19 2585
6501.95 2525
6502.71 2454
6503.47 2466
6504.23 2545
6504.99 2680
6505.75 2670
6506.51 2595
6507.27 2692
6508.04 2762
6508.80 2747
6509.56 2798
6510.32 2742
6511.08 2758
6511.84 2769
6512.60 2730
6513.36 2624
6514.13 2763
6514.89 2891
6515.65 2717
6516.41 2677
6517.17 2685
6517.93 2696
6518.69 2831
6519.46 2973
6520.22 2988
6520.98 2965
6521.74 3181
6522.50 3262
6523.27 3489
6524.03 3547
6524.79 3646
6525.55 3713
6526.31 3931
6527.08 4291
6527.84 4269
6528.60 4083
6529.36 3957
6530.13 3897
6530.89 3697
6531.65 3666
6532.41 3625
6533.18 3608
6533.94 3537
6534.70 3566
6535.46 3818
6536.23 3946
6536.99 4108
6537.75 4130
6538.51 4190
6539.28 4168
6540.04 4122
6540.80 3861
6541.57 3621
6542.33 3405
6543.09 3341
6543.86 3089
6544.62 2910
6545.38 2732
6546.15 2766
6546.91 2731
6547.67 2731
6548.44 2712
6549.20 2735
6549.96 2721
6550.73 2631
6551.49 2639
6552.25 2638
6553.02 2774
6553.78 2759
6554.54 2702
6555.31 2585
6556.07 2573
6556.84 2565
6557.60 2610
6558.36 2671
6559.13 2675
6559.89 2676
6560.66 2815
6561.42 2735
6562.18 2705
6562.95 2783
6563.71 2799
6564.48 3002
6565.24 3079
6566.01 3033
6566.77 3014
6567.54 2966
6568.30 3002
6569.06 2920
6569.83 2895
6570.59 2840
6571.36 2925
6572.12 2903
6572.89 2904
6573.65 2883
6574.42 2865
6575.18 3010
6575.95 3044
6576.71 2916
6577.48 2895
6578.24 2910
6579.01 2896
6579.77 2885
6580.54 2903
6581.31 3038
6582.07 2944
6582.84 2927
6583.60 2911
6584.37 2944
6585.13 2865
6585.90 2833
6586.66 2933
6587.43 2910
6588.20 3015
6588.96 3090
6589.73 3116
6590.49 3188
6591.26 3231
6592.02 3335
6592.79 3265
6593.56 3372
6594.32 3491
6595.09 3683
6595.86 3606
6596.62 3462
6597.39 3239
6598.15 3218
6598.92 3114
6599.69 2953
6600.45 2953
6601.22 2857
6601.99 2853
6602.75 2835
6603.52 2709
6604.29 2644
6605.05 2697
6605.82 2645
6606.59 2683
6607.35 2603
6608.12 2641
6608.89 2662
6609.65 2748
6610.42 2911
6611.19 2943
6611.96 2828
6612.72 2727
6613.49 2818
6614.26 2825
6615.02 2764
6615.79 2663
6616.56 2765
6617.33 2633
6618.09 2672
6618.86 2718
6619.63 2778
6620.40 2587
6621.16 2650
6621.93 2672
6622.70 2689
6623.47 2665
6624.24 2631
6625.00 2654
6625.77 2626
6626.54 2599
6627.31 2538
6628.08 2622
6628.84 2574
6629.61 2626
6630.38 2635
6631.15 2690
6631.92 2723
6632.68 2768
6633.45 2783
6634.22 2874
6634.99 2987
6635.76 3029
6636.53 3084
6637.30 3024
6638.06 3025
6638.83 3009
6639.60 2920
6640.37 2817
6641.14 2773
6641.91 2760
6642.68 2694
6643.45 2638
6644.22 2688
6644.98 2624
6645.75 2600
6646.52 2571
6647.29 2690
6648.06 2769
6648.83 2806
6649.60 2915
6650.37 2900
6651.14 2785
6651.91 2963
6652.68 3056
6653.45 3056
6654.22 3119
6654.99 2943
6655.76 2950
6656.53 2844
6657.30 2859
6658.06 2779
6658.83 2672
6659.60 2713
6660.37 2718
6661.14 2638
6661.91 2533
6662.68 2562
6663.45 2463
6664.22 2387
6665.00 2400
6665.77 2399
6666.54 2385
6667.31 2241
6668.08 2317
6668.85 2428
6669.62 2266
6670.39 2428
6671.16 2475
6671.93 2419
6672.70 2359
6673.47 2323
6674.24 2470
6675.01 2489
6675.78 2471
6676.55 2380
6677.32 2472
6678.10 2320
6678.87 2410
6679.64 2384
6680.41 2369
6681.18 2405
6681.95 2351
6682.72 2457
6683.49 2511
6684.26 2510
6685.04 2692
6685.81 2636
6686.58 2665
6687.35 2684
6688.12 2622
6688.89 2621
6689.67 2588
6690.44 2676
6691.21 2584
6691.98 2532
6692.75 2445
6693.52 2498
6694.30 2413
6695.07 2407
6695.84 2372
6696.61 2349
6697.38 2346
6698.16 2512
6698.93 2366
6699.70 2264
6700.47 2338
6701.25 2370
6702.02 2350
6702.79 2283
6703.56 2269
6704.33 2312
6705.11 2213
6705.88 2358
6706.65 2343
6707.43 2236
6708.20 2227
6708.97 2199
6709.74 2260
6710.52 2291
6711.29 2279
6712.06 2273
6712.84 2240
6713.61 2344
6714.38 2441
6715.15 2385
6715.93 2341
6716.70 2423
6717.47 2423
6718.25 2428
6719.02 2420
6719.79 2443
6720.57 2486
6721.34 2517
6722.11 2495
6722.89 2556
6723.66 2435
6724.43 2423
6725.21 2373
6725.98 2293
6726.76 2271
6727.53 2200
6728.30 2175
6729.08 2239
6729.85 2143
6730.63 2206
6731.40 2185
6732.17 2132
6732.95 2046
6733.72 2053
6734.50 2077
6735.27 2188
6736.04 2218
6736.82 2112
6737.59 2142
6738.37 2248
6739.14 2204
6739.92 2216
6740.69 2201
6741.47 2021
6742.24 2014
6743.02 2064
6743.79 2055
6744.57 2061
6745.34 2178
6746.12 2188
6746.89 2180
6747.66 2120
6748.44 2056
6749.22 2173
6749.99 2201
6750.77 2037
6751.54 2109
6752.32 2176
6753.09 2108
6753.87 2155
6754.64 2104
6755.42 2272
6756.19 2196
6756.97 2089
6757.74 2029
6758.52 2083
6759.29 2106
6760.07 2082
6760.85 1995
6761.62 1981
6762.40 1943
6763.17 2103
6763.95 1966
6764.73 1998
6765.50 2024
6766.28 2028
6767.05 2086
6767.83 2003
6768.61 1986
6769.38 1968
6770.16 2035
6770.94 2141
6771.71 2055
6772.49 2087
6773.26 2078
6774.04 2056
6774.82 2077
6775.59 1981
6776.37 2020
6777.15 2078
6777.92 2054
6778.70 2056
6779.48 2106
6780.25 2044
6781.03 2196
6781.81 2230
6782.59 2097
6783.36 2113
6784.14 2080
6784.92 1949
6785.69 2011
6786.47 1938
6787.25 1992
6788.03 1936
6788.80 1940
6789.58 1921
6790.36 1903
6791.13 1831
6791.91 1878
6792.69 1950
6793.47 1896
6794.25 1805
6795.02 1941
6795.80 1922
6796.58 1836
6797.36 1885
6798.13 1921
6798.91 2041
6799.69 2030
6800.47 1968
6801.25 1984
6802.02 1934
6802.80 1962
6803.58 1971
6804.36 1928
6805.14 1946
6805.92 2073
6806.69 2108
6807.47 1996
6808.25 1850
6809.03 1947
6809.81 2011
6810.59 1902
6811.36 1990
6812.14 1920
6812.92 1912
6813.70 2105
6814.48 2032
6815.26 1864
6816.04 1939
6816.82 1941
6817.60 1953
6818.37 1873
6819.15 1907
6819.93 1880
6820.71 1975
6821.49 1898
6822.27 1922
6823.05 1938
6823.83 1874
6824.61 1956
6825.39 1914
6826.17 1978
6826.95 1906
6827.73 1967
6828.51 1897
6829.29 1897
6830.07 1975
6830.85 1877
6831.63 1877
6832.40 1806
6833.18 1824
6833.96 1820
6834.74 1790
6835.52 1790
6836.30 1856
6837.08 1853
6837.87 1797
6838.65 1891
6839.43 1833
6840.21 1752
6840.99 1796
6841.77 1858
6842.55 1879
6843.33 1846
6844.11 1849
6844.89 1785
6845.67 1815
6846.45 1886
6847.23 1911
6848.01 2029
6848.79 1929
6849.57 2149
6850.35 2270
6851.13 2304
6851.92 2336
6852.70 2463
6853.48 2368
6854.26 2455
6855.04 2400
6855.82 2301
6856.60 2186
6857.38 2054
6858.16 2078
6858.95 1987
6859.73 2039
6860.51 1943
6861.29 1929
6862.07 1931
6862.85 1848
6863.64 1829
6864.42 1855
6865.20 1780
6865.98 1786
6866.76 1806
6867.54 1785
6868.33 1857
6869.11 1895
6869.89 1848
6870.67 1837
6871.45 1866
6872.24 1885
6873.02 1876
6873.80 1781
6874.58 1701
6875.36 1767
6876.15 1828
6876.93 1738
6877.71 1791
6878.49 1889
6879.28 1954
6880.06 1896
6880.84 1919
6881.62 1951
6882.41 1950
6883.19 1930
6883.97 1967
6884.76 1901
6885.54 2077
6886.32 2049
6887.10 2015
6887.89 2007
6888.67 2036
6889.45 2150
6890.24 2198
6891.02 2222
6891.80 2093
6892.59 2117
6893.37 1970
6894.15 1928
6894.94 1916
6895.72 1918
6896.50 1916
6897.29 1894
6898.07 1826
6898.85 1828
6899.64 1807
6900.42 1861
6901.21 1834
6901.99 1882
6902.77 1914
6903.56 1857
6904.34 1907
6905.12 1972
6905.91 1847
6906.69 1953
6907.48 1840
6908.26 1920
6909.05 1915
6909.83 1980
6910.61 1922
6911.40 1903
6912.18 1863
6912.97 1983
6913.75 1892
6914.54 1915
6915.32 1948
6916.11 1904
6916.89 1891
6917.67 1885
6918.46 1958
6919.24 1892
6920.03 1860
6920.81 1950
6921.60 1931
6922.38 1901
6923.17 1907
6923.95 1850
6924.74 2024
6925.52 1941
6926.31 1854
6927.09 1859
6927.88 1927
6928.67 1954
6929.45 2005
6930.24 1920
6931.02 1807
6931.81 1959
6932.59 1865
6933.38 1844
6934.16 1940
6934.95 1930
6935.74 1930
6936.52 1903
6937.31 1859
6938.09 1980
6938.88 1978
6939.66 2053
6940.45 2029
6941.24 1990
6942.02 1986
6942.81 2084
6943.59 2003
6944.38 2107
6945.17 2158
6945.95 2102
6946.74 2160
6947.53 2182
6948.31 2101
6949.10 2166
6949.89 2121
6950.67 2146
6951.46 2157
6952.25 2154
6953.03 2181
6953.82 2185
6954.61 2197
6955.39 2200
6956.18 2220
6956.97 2296
6957.75 2266
6958.54 2291
6959.33 2253
6960.11 2321
6960.90 2341
6961.69 2354
6962.48 2329
6963.26 2297
6964.05 2273
6964.84 2323
6965.63 2302
6966.41 2331
6967.20 2336
6967.99 2346
6968.78 2443
6969.56 2444
6970.35 2550
6971.14 2592
6971.93 2657
6972.71 2558
6973.50 2621
6974.29 2631
6975.08 2683
6975.87 2634
6976.65 2689
6977.44 2737
6978.23 2718
6979.02 2609
6979.81 2757
6980.60 2786
6981.38 2997
6982.17 3474
6982.96 3657
6983.75 3978
6984.54 4290
6985.33 4581
6986.11 5035
6986.90 5397
6987.69 5381
6988.48 5407
6989.27 5223
6990.06 5003
6990.85 4559
6991.64 4056
6992.42 3737
6993.21 3512
6994.00 3459
6994.79 3327
6995.58 3325
6996.37 3349
6997.16 3501
6997.95 3779
6998.74 3979
6999.53 4250
7000.32 4640
7001.11 4946
7001.90 5033
7002.68 4867
7003.47 4682
7004.26 4414
7005.05 3978
7005.84 3769
7006.63 3435
7007.42 3252
7008.21 3045
7009.00 2741
7009.79 2600
7010.58 2642
7011.37 2585
7012.16 2662
7012.95 2542
7013.74 2529
7014.53 2526
7015.32 2616
7016.11 2565
7016.90 2405
7017.69 2440
7018.48 2485
7019.27 2454
7020.07 2368
7020.86 2363
7021.65 2370
7022.44 2402
7023.23 2409
7024.02 2527
7024.81 2450
7025.60 2498
7026.39 2607
7027.18 2575
7027.97 2651
7028.76 2580
7029.55 2462
7030.35 2549
7031.14 2534
7031.93 2428
7032.72 2376
7033.51 2436
7034.30 2395
7035.09 2395
7035.88 2416
7036.68 2458
7037.47 2401
7038.26 2564
7039.05 2496
7039.84 2400
7040.63 2421
7041.43 2479
7042.22 2589
7043.01 2539
7043.80 2501
7044.59 2587
7045.38 2562
7046.18 2548
7046.97 2506
7047.76 2494
7048.55 2667
7049.35 2695
7050.14 2732
7050.93 2863
7051.72 2633
7052.51 2709
7053.31 2746
7054.10 2608
7054.89 2540
7055.68 2479
7056.48 2393
7057.27 2266
7058.06 2337
7058.85 2345
7059.65 2285
7060.44 2280
7061.23 2290
7062.03 2260
7062.82 2227
7063.61 2334
7064.40 2401
7065.20 2309
7065.99 2262
7066.78 2219
7067.58 2284
7068.37 2259
7069.16 2160
7069.96 2122
7070.75 2036
7071.54 2021
7072.34 2186
7073.13 2084
7073.92 2030
7074.72 2081
7075.51 2139
7076.30 2158
7077.10 2097
7077.89 2044
7078.69 2098
7079.48 2059
7080.27 2013
7081.07 2008
7081.86 2105
7082.66 2071
7083.45 1922
7084.24 1965
7085.04 1896
7085.83 1942
7086.63 1940
7087.42 2015
7088.21 1836
7089.01 1877
7089.80 1861
7090.60 1894
7091.39 1813
7092.19 1870
7092.98 1895
7093.78 1861
7094.57 1796
7095.37 1863
7096.16 1800
7096.96 1765
7097.75 1762
7098.55 1736
7099.34 1721
7100.14 1775
7100.93 1764
7101.73 1822
7102.52 1738
7103.32 1713
7104.11 1705
7104.91 1778
7105.70 1713
7106.50 1710
7107.29 1750
7108.09 1692
7108.88 1641
7109.68 1629
7110.47 1565
7111.27 1706
7112.07 1727
7112.86 1650
7113.66 1658
7114.45 1602
7115.25 1616
7116.04 1626
7116.84 1628
7117.64 1687
7118.43 1703
7119.23 1585
7120.02 1621
7120.82 1649
7121.62 1625
7122.41 1632
7123.21 1571
7124.01 1538
7124.80 1613
7125.60 1578
7126.40 1497
7127.19 1552
7127.99 1604
7128.79 1614
7129.58 1576
7130.38 1533
7131.18 1512
7131.97 1546
7132.77 1581
7133.57 1573
7134.36 1525
7135.16 1515
7135.96 1625
7136.75 1637
7137.55 1633
7138.35 1546
7139.14 1603
7139.94 1615
7140.74 1658
7141.54 1613
7142.33 1668
7143.13 1609
7143.93 1594
7144.73 1675
7145.52 1684
7146.32 1595
7147.12 1576
7147.92 1632
7148.71 1601
7149.51 1535
7150.31 1548
7151.11 1562
7151.91 1499
7152.70 1519
7153.50 1483
7154.30 1427
7155.10 1449
7155.90 1446
7156.69 1554
7157.49 1532
7158.29 1509
7159.09 1572
7159.89 1505
7160.69 1443
7161.48 1468
7162.28 1465
7163.08 1556
7163.88 1484
7164.68 1516
7165.48 1452
7166.28 1461
7167.07 1551
7167.87 1600
7168.67 1570
7169.47 1492
7170.27 1589
7171.07 1513
7171.87 1516
7172.67 1575
7173.47 1656
7174.27 1610
7175.06 1642
7175.86 1519
7176.66 1463
7177.46 1528
7178.26 1429
7179.06 1422
7179.86 1505
7180.66 1447
7181.46 1546
7182.26 1524
7183.06 1423
7183.86 1463
7184.66 1518
7185.46 1486
7186.26 1501
7187.06 1582
7187.86 1504
7188.66 1492
7189.46 1444
7190.26 1520
7191.06 1484
7191.86 1453
7192.66 1474
7193.46 1447
7194.26 1457
7195.06 1471
7195.86 1524
7196.66 1466
7197.46 1501
7198.26 1537
7199.06 1417
7199.86 1482
7200.66 1554
7201.46 1474
7202.26 1443
7203.06 1444
7203.87 1492
7204.67 1400
7205.47 1464
7206.27 1389
7207.07 1455
7207.87 1469
7208.67 1419
7209.47 1472
7210.27 1389
7211.07 1453
7211.88 1430
7212.68 1387
7213.48 1449
7214.28 1380
7215.08 1373
7215.88 1445
7216.68 1388
7217.49 1344
7218.29 1460
7219.09 1428
7219.89 1447
7220.69 1472
7221.49 1424
7222.30 1477
7223.10 1445
7223.90 1378
7224.70 1400
7225.50 1421
7226.31 1432
7227.11 1408
7227.91 1429
7228.71 1476
7229.51 1368
7230.32 1476
7231.12 1445
7231.92 1454
7232.72 1528
7233.53 1522
7234.33 1489
7235.13 1476
7235.93 1462
7236.74 1531
7237.54 1471
7238.34 1515
7239.14 1477
7239.95 1514
7240.75 1574
7241.55 1473
7242.36 1492
7243.16 1520
7243.96 1544
7244.77 1469
7245.57 1410
7246.37 1481
7247.17 1434
7247.98 1404
7248.78 1376
7249.58 1419
7250.39 1389
7251.19 1407
7251.99 1402
7252.80 1443
7253.60 1436
7254.41 1349
7255.21 1360
7256.01 1431
7256.82 1403
7257.62 1374
7258.42 1429
7259.23 1386
7260.03 1335
7260.84 1384
7261.64 1387
7262.44 1421
7263.25 1380
7264.05 1385
7264.86 1384
7265.66 1414
7266.46 1465
7267.27 1392
7268.07 1432
7268.88 1399
7269.68 1364
7270.49 1450
7271.29 1457
7272.10 1408
7272.90 1413
7273.71 1452
7274.51 1430
7275.31 1403
7276.12 1491
7276.92 1476
7277.73 1473
7278.53 1515
7279.34 1548
7280.14 1579
7280.95 1540
7281.75 1573
7282.56 1568
7283.37 1668
7284.17 1665
7284.98 1788
7285.78 1751
7286.59 1772
7287.39 1723
7288.20 1714
7289.00 1726
7289.81 1669
7290.61 1584
7291.42 1569
7292.23 1565
7293.03 1538
7293.84 1495
7294.64 1454
7295.45 1478
7296.25 1416
7297.06 1417
7297.87 1423
7298.67 1462
7299.48 1443
7300.28 1475
7301.09 1524
7301.90 1466
7302.70 1435
7303.51 1462
7304.32 1570
7305.12 1519
7305.93 1447
7306.74 1440
7307.54 1459
7308.35 1558
7309.16 1488
7309.96 1518
7310.77 1421
7311.58 1423
7312.38 1478
7313.19 1529
7314.00 1553
7314.80 1597
7315.61 1544
7316.42 1592
7317.22 1682
7318.03 1631
7318.84 1491
7319.65 1579
7320.45 1682
7321.26 1626
7322.07 1599
7322.88 1639
7323.68 1658
7324.49 1654
7325.30 1552
7326.11 1601
7326.91 1509
7327.72 1582
7328.53 1519
7329.34 1415
7330.14 1444
7330.95 1383
7331.76 1503
7332.57 1467
7333.38 1477
7334.18 1445
7334.99 1440
7335.80 1481
7336.61 1510
7337.42 1528
7338.22 1467
7339.03 1559
7339.84 1484
7340.65 1430
7341.46 1442
7342.27 1399
7343.07 1448
7343.88 1409
7344.69 1514
7345.50 1475
7346.31 1402
7347.12 1483
7347.93 1417
7348.74 1539
7349.54 1475
7350.35 1407
7351.16 1408
7351.97 1397
7352.78 1371
7353.59 1427
7354.40 1393
7355.21 1348
7356.02 1401
7356.83 1408
7357.64 1397
7358.45 1375
7359.25 1326
7360.06 1365
7360.87 1382
7361.68 1421
7362.49 1455
7363.30 1400
7364.11 1405
7364.92 1397
7365.73 1297
7366.54 1340
7367.35 1437
7368.16 1386
7368.97 1485
7369.78 1445
7370.59 1375
7371.40 1344
7372.21 1321
7373.02 1285
7373.83 1466
7374.64 1395
7375.45 1335
7376.26 1444
7377.07 1425
7377.88 1408
7378.69 1390
7379.50 1413
7380.31 1434
7381.13 1409
7381.94 1417
7382.75 1458
7383.56 1429
7384.37 1422
7385.18 1404
7385.99 1330
7386.80 1387
7387.61 1450
7388.42 1427
7389.23 1441
7390.05 1305
7390.86 1300
7391.67 1382
7392.48 1378
7393.29 1354
7394.10 1426
7394.91 1401
7395.72 1376
7396.54 1293
7397.35 1299
7398.16 1403
7398.97 1426
7399.78 1419
7400.59 1341
7401.41 1361
7402.22 1387
7403.03 1422
7403.84 1406
7404.65 1445
7405.46 1464
7406.28 1390
7407.09 1363
7407.90 1465
7408.71 1387
7409.52 1348
7410.34 1396
7411.15 1359
7411.96 1322
7412.77 1301
7413.59 1282
7414.40 1292
7415.21 1304
7416.02 1295
7416.84 1273
7417.65 1323
7418.46 1265
7419.27 1317
7420.09 1329
7420.90 1305
7421.71 1268
7422.53 1297
7423.34 1381
7424.15 1306
7424.96 1372
7425.78 1289
7426.59 1232
7427.40 1237
7428.22 1216
7429.03 1268
7429.84 1320
7430.66 1348
7431.47 1272
7432.28 1188
7433.10 1222
7433.91 1267
7434.72 1347
7435.54 1303
7436.35 1309
7437.17 1287
7437.98 1209
7438.79 1255
7439.61 1307
7440.42 1203
7441.23 1205
7442.05 1279
7442.86 1311
7443.68 1369
7444.49 1260
7445.30 1276
7446.12 1260
7446.93 1275
7447.75 1310
7448.56 1178
7449.38 1278
7450.19 1239
7451.00 1200
7451.82 1185
7452.63 1266
7453.45 1321
7454.26 1275
7455.08 1246
7455.89 1317
7456.71 1259
7457.52 1310
7458.34 1310
7459.15 1229
7459.97 1206
7460.78 1331
7461.60 1318
7462.41 1309
7463.23 1298
7464.04 1275
7464.86 1263
7465.67 1345
7466.49 1342
7467.30 1392
7468.12 1415
7468.93 1370
7469.75 1398
7470.56 1320
7471.38 1258
7472.20 1301
7473.01 1309
7473.83 1296
7474.64 1288
7475.46 1309
7476.27 1371
7477.09 1273
7477.91 1212
7478.72 1266
7479.54 1335
7480.35 1357
7481.17 1341
7481.99 1284
7482.80 1280
7483.62 1315
7484.44 1320
7485.25 1245
7486.07 1229
7486.88 1243
7487.70 1290
7488.52 1307
7489.33 1322
7490.15 1278
7490.97 1271
7491.78 1206
7492.60 1270
7493.42 1225
7494.23 1302
7495.05 1280
7495.87 1317
7496.69 1250
7497.50 1302
7498.32 1367
7499.14 1309
7499.95 1300
7500.77 1313
7501.59 1333
7502.40 1276
7503.22 1262
7504.04 1406
7504.86 1382
7505.67 1284
7506.49 1324
7507.31 1352
7508.13 1388
7508.94 1296
7509.76 1284
7510.58 1297
7511.40 1315
7512.22 1372
7513.03 1319
7513.85 1283
7514.67 1318
7515.49 1343
7516.31 1342
7517.12 1299
7517.94 1340
7518.76 1391
7519.58 1256
7520.40 1288
7521.21 1275
7522.03 1273
7522.85 1337
7523.67 1410
7524.49 1358
7525.31 1300
7526.12 1281
7526.94 1348
7527.76 1339
7528.58 1251
7529.40 1309
7530.22 1350
7531.04 1341
7531.86 1308
7532.67 1375
7533.49 1298
7534.31 1318
7535.13 1403
7535.95 1350
7536.77 1345
7537.59 1389
7538.41 1355
7539.23 1377
7540.05 1370
7540.87 1377
7541.69 1408
7542.51 1393
7543.32 1461
7544.14 1376
7544.96 1345
7545.78 1475
7546.60 1450
7547.42 1463
7548.24 1420
7549.06 1484
7549.88 1502
7550.70 1419
7551.52 1484
7552.34 1510
7553.16 1522
7553.98 1549
7554.80 1485
7555.62 1431
7556.44 1476
7557.26 1554
7558.08 1530
7558.90 1548
7559.72 1607
7560.54 1586
7561.36 1608
7562.19 1599
7563.01 1628
7563.83 1611
7564.65 1558
7565.47 1537
7566.29 1509
7567.11 1527
7567.93 1531
7568.75 1564
7569.57 1577
7570.39 1614
7571.21 1649
7572.03 1551
7572.86 1560
7573.68 1537
7574.50 1524
7575.32 1574
7576.14 1546
7576.96 1528
7577.78 1630
7578.60 1596
7579.43 1599
7580.25 1598
7581.07 1505
7581.89 1551
7582.71 1518
7583.53 1548
7584.36 1645
7585.18 1671
7586.00 1640
7586.82 1792
7587.64 1730
7588.47 1691
7589.29 1730
7590.11 1807
7590.93 1876
7591.75 1893
7592.58 1902
7593.40 1825
7594.22 1788
7595.04 1731
7595.86 1732
7596.69 1822
7597.51 1777
7598.33 1788
7599.15 1818
7599.98 1862
7600.80 1951
7601.62 2051
7602.45 2172
7603.27 2242
7604.09 2329
7604.91 2457
7605.74 2474
7606.56 2521
7607.38 2501
7608.21 2573
7609.03 2496
7609.85 2259
7610.67 2229
7611.50 2128
7612.32 2070
7613.14 2067
7613.97 1981
7614.79 1946
7615.61 1877
7616.44 1859
7617.26 1948
7618.08 2035
7618.91 2118
7619.73 2029
7620.56 1996
7621.38 1861
7622.20 1876
7623.03 1900
7623.85 1942
7624.67 1925
7625.50 1866
7626.32 1899
7627.15 2015
7627.97 2084
7628.80 2194
7629.62 2231
7630.44 2411
7631.27 2573
7632.09 2617
7632.92 2637
7633.74 2746
7634.57 2822
7635.39 2642
7636.21 2458
7637.04 2301
7637.86 2242
7638.69 2086
7639.51 2008
7640.34 1832
7641.16 1681
7641.99 1736
7642.81 1754
7643.64 1659
7644.46 1583
7645.29 1624
7646.11 1634
7646.94 1653
7647.76 1649
7648.59 1693
7649.41 1659
7650.24 1646
7651.06 1631
7651.89 1584
7652.71 1490
7653.54 1510
7654.37 1590
7655.19 1560
7656.02 1548
7656.84 1500
7657.67 1559
7658.49 1576
7659.32 1537
7660.14 1442
7660.97 1509
7661.80 1488
7662.62 1519
7663.45 1429
7664.27 1480
7665.10 1544
7665.93 1607
7666.75 1523
7667.58 1582
7668.41 1624
7669.23 1577
7670.06 1595
7670.88 1536
7671.71 1592
7672.54 1573
7673.36 1624
7674.19 1592
7675.02 1601
7675.84 1566
7676.67 1586
7677.50 1517
7678.32 1495
7679.15 1489
7679.98 1474
7680.81 1464
7681.63 1437
7682.46 1468
7683.29 1488
7684.11 1523
7684.94 1506
7685.77 1452
7686.59 1413
7687.42 1432
7688.25 1443
7689.08 1550
7689.90 1511
7690.73 1480
7691.56 1446
7692.39 1416
7693.21 1434
7694.04 1484
7694.87 1472
7695.70 1515
7696.53 1501
7697.35 1524
7698.18 1483
7699.01 1494
7699.84 1495
7700.66 1553
7701.49 1496
7702.32 1436
7703.15 1417
7703.98 1457
7704.81 1415
7705.63 1439
7706.46 1355
7707.29 1354
7708.12 1340
7708.95 1430
7709.78 1383
7710.60 1400
7711.43 1442
7712.26 1445
7713.09 1348
7713.92 1421
7714.75 1370
7715.58 1329
7716.41 1264
7717.23 1369
7718.06 1361
7718.89 1375
7719.72 1344
7720.55 1299
7721.38 1360
7722.21 1289
7723.04 1268
7723.87 1240
7724.70 1324
7725.53 1237
7726.36 1299
7727.18 1301
7728.01 1299
7728.84 1248
7729.67 1293
7730.50 1274
7731.33 1273
7732.16 1275
7732.99 1265
7733.82 1287
7734.65 1247
7735.48 1276
7736.31 1242
7737.14 1191
7737.97 1201
7738.80 1242
7739.63 1336
7740.46 1280
7741.29 1192
7742.12 1241
7742.95 1251
7743.78 1297
7744.61 1335
7745.44 1258
7746.27 1327
7747.10 1280
7747.94 1370
7748.77 1368
7749.60 1387
7750.43 1333
7751.26 1218
7752.09 1265
7752.92 1245
7753.75 1301
7754.58 1232
7755.41 1235
7756.24 1216
7757.07 1202
7757.91 1208
7758.74 1226
7759.57 1280
7760.40 1177
7761.23 1171
7762.06 1207
7762.89 1209
7763.72 1238
7764.56 1199
7765.39 1182
7766.22 1229
7767.05 1275
7767.88 1214
7768.71 1157
7769.55 1203
7770.38 1259
7771.21 1217
7772.04 1103
7772.87 1129
7773.70 1207
7774.54 1218
7775.37 1227
7776.20 1207
7777.03 1214
7777.86 1283
7778.70 1215
7779.53 1218
7780.36 1169
7781.19 1233
7782.03 1193
7782.86 1226
7783.69 1160
7784.52 1201
7785.36 1250
7786.19 1211
7787.02 1137
7787.85 1107
7788.69 1230
7789.52 1226
7790.35 1210
7791.19 1205
7792.02 1200
7792.85 1184
7793.68 1228
7794.52 1208
7795.35 1257
7796.18 1140
7797.02 1233
7797.85 1223
7798.68 1186
7799.52 1149
7800.35 1209
7801.18 1221
7802.02 1153
7802.85 1230
7803.68 1279
7804.52 1286
7805.35 1191
7806.18 1279
7807.02 1319
7807.85 1241
7808.69 1319
7809.52 1284
7810.35 1280
7811.19 1354
7812.02 1348
7812.86 1205
7813.69 1252
7814.52 1268
7815.36 1342
7816.19 1270
7817.03 1279
7817.86 1339
7818.70 1299
7819.53 1236
7820.36 1298
7821.20 1291
7822.03 1384
7822.87 1315
7823.70 1298
7824.54 1264
7825.37 1302
7826.21 1234
7827.04 1345
7827.88 1294
7828.71 1364
7829.55 1364
7830.38 1337
7831.22 1340
7832.05 1325
7832.89 1276
7833.72 1262
7834.56 1362
7835.39 1322
7836.23 1259
7837.06 1285
7837.90 1340
7838.73 1271
7839.57 1288
7840.40 1284
7841.24 1212
7842.07 1310
7842.91 1307
7843.75 1306
7844.58 1258
7845.42 1309
7846.25 1310
7847.09 1327
7847.93 1237
7848.76 1291
7849.60 1287
7850.43 1324
7851.27 1302
7852.11 1264
7852.94 1359
7853.78 1302
7854.61 1327
7855.45 1358
7856.29 1379
7857.12 1496
7857.96 1510
7858.80 1396
7859.63 1429
7860.47 1540
7861.31 1587
7862.14 1508
7862.98 1497
7863.82 1497
7864.65 1394
7865.49 1440
7866.33 1376
7867.16 1362
7868.00 1293
7868.84 1248
7869.67 1382
7870.51 1525
7871.35 1455
7872.19 1437
7873.02 1382
7873.86 1425
7874.70 1472
7875.53 1492
7876.37 1447
7877.21 1507
7878.05 1536
7878.88 1499
7879.72 1615
7880.56 1560
7881.40 1410
7882.24 1400
7883.07 1425
7883.91 1365
7884.75 1401
7885.59 1304
7886.42 1331
7887.26 1330
7888.10 1335
7888.94 1330
7889.78 1312
7890.62 1367
7891.45 1402
7892.29 1431
7893.13 1436
7893.97 1410
7894.81 1417
7895.65 1385
7896.48 1398
7897.32 1317
7898.16 1352
7899.00 1430
7899.84 1444
7900.68 1460
7901.52 1436
7902.35 1469
7903.19 1403
7904.03 1319
7904.87 1358
7905.71 1265
7906.55 1233
7907.39 1241
7908.23 1339
7909.07 1296
7909.91 1268
7910.75 1299
7911.58 1309
7912.42 1249
7913.26 1329
7914.10 1275
7914.94 1231
7915.78 1233
7916.62 1226
7917.46 1275
7918.30 1271
7919.14 1268
7919.98 1281
7920.82 1298
7921.66 1164
7922.50 1183
7923.34 1213
7924.18 1225
7925.02 1186
7925.86 1243
7926.70 1153
7927.54 1189
7928.38 1169
7929.22 1130
7930.06 1194
7930.90 1201
7931.74 1216
7932.58 1172
7933.42 1177
7934.26 1184
7935.10 1164
7935.94 1159
7936.78 1203
7937.62 1188
7938.47 1197
7939.31 1085
7940.15 1162
7940.99 1270
7941.83 1187
7942.67 1109
7943.51 1144
7944.35 1186
7945.19 1199
7946.03 1133
7946.88 1159
7947.72 1184
7948.56 1193
7949.40 1166
7950.24 1108
7951.08 1129
7951.92 1186
7952.76 1157
7953.61 1191
7954.45 1226
7955.29 1193
7956.13 1241
7956.97 1258
7957.81 1269
7958.66 1136
7959.50 1131
7960.34 1150
7961.18 1238
7962.02 1127
7962.87 1120
7963.71 1065
7964.55 1060
7965.39 1161
7966.23 1122
7967.08 1080
7967.92 1139
7968.76 1190
7969.60 1215
7970.45 1174
7971.29 1175
7972.13 1131
7972.97 1195
7973.82 1105
7974.66 1117
7975.50 1153
7976.34 1166
7977.19 1093
7978.03 1113
7978.87 1127
7979.72 1167
7980.56 1093
7981.40 1095
7982.24 1120
7983.09 1078
7983.93 1047
7984.77 1103
7985.62 1085
7986.46 1054
7987.30 1130
7988.15 1107
7988.99 1115
7989.83 1116
7990.68 1113
7991.52 1057
7992.36 1101
7993.21 1032
7994.05 978
7994.90 1036
7995.74 1055
7996.58 1068
7997.43 1040
7998.27 1030
7999.11 1105
7999.96 1077
8000.80 1080
8001.65 1039
8002.49 1052
8003.34 1030
8004.18 1074
8005.02 1008
8005.87 1024
8006.71 1013
8007.56 947
8008.40 1074
8009.25 1010
8010.09 1020
8010.93 1037
8011.78 1025
8012.62 1075
8013.47 1052
8014.31 1022
8015.16 1027
8016.00 1020
8016.85 1033
8017.69 1058
8018.54 981
8019.38 1017
8020.23 1007
8021.07 1004
8021.92 1010
8022.76 1006
8023.61 1036
8024.45 1007
8025.30 997
8026.14 1043
8026.99 1038
8027.83 1018
8028.68 1108
8029.53 1034
8030.37 1041
8031.22 1039
8032.06 1011
8032.91 986
8033.75 1042
8034.60 1026
8035.45 1036
8036.29 1058
8037.14 975
8037.98 1010
8038.83 1014
8039.68 1008
8040.52 1032
8041.37 1009
8042.21 966
8043.06 1039
8043.91 1044
8044.75 1010
8045.60 1035
8046.45 1016
8047.29 1082
8048.14 1044
8048.99 1029
8049.83 1025
8050.68 975
8051.53 1022
8052.37 995
8053.22 1034
8054.07 1009
8054.91 1014
8055.76 989
8056.61 988
8057.45 926
8058.30 998
8059.15 1018
8060.00 975
8060.84 1009
8061.69 982
8062.54 1009
8063.38 980
8064.23 946
8065.08 957
8065.93 1027
8066.77 1041
8067.62 1039
8068.47 1025
8069.32 959
8070.16 948
8071.01 962
8071.86 959
8072.71 1024
8073.56 978
8074.40 986
8075.25 933
8076.10 999
8076.95 954
8077.80 983
8078.64 946
8079.49 916
8080.34 989
8081.19 964
8082.04 993
8082.89 1034
8083.73 955
8084.58 946
8085.43 974
8086.28 1048
8087.13 971
8087.98 951
8088.82 937
8089.67 988
8090.52 890
8091.37 979
8092.22 950
8093.07 946
8093.92 970
8094.77 930
8095.62 961
8096.46 979
8097.31 1015
8098.16 1028
8099.01 993
8099.86 985
8100.71 948
8101.56 985
8102.41 1031
8103.26 998
8104.11 980
8104.96 1067
8105.81 958
8106.66 1022
8107.51 994
8108.36 1008
8109.21 998
8110.06 961
8110.91 968
8111.76 993
8112.61 1036
8113.46 1008
8114.31 1019
8115.16 1070
8116.01 1012
8116.86 1017
8117.71 1030
8118.56 1018
8119.41 1032
8120.26 1053
8121.11 1028
8121.96 1068
8122.81 1133
8123.66 1057
8124.51 1022
8125.36 1078
8126.21 1080
8127.06 1010
8127.91 1067
8128.76 1132
8129.61 1095
8130.46 1070
8131.31 1068
8132.17 1119
8133.02 1163
8133.87 1145
8134.72 1092
8135.57 1093
8136.42 1176
8137.27 1186
8138.12 1121
8138.97 1186
8139.83 1219
8140.68 1099
8141.53 1075
8142.38 1155
8143.23 1192
8144.08 1165
8144.94 1139
8145.79 1183
8146.64 1228
8147.49 1292
8148.34 1191
8149.19 1192
8150.05 1267
8150.90 1328
8151.75 1345
8152.60 1281
8153.45 1348
8154.31 1474
8155.16 1513
8156.01 1558
8156.86 1600
8157.71 1499
8158.57 1484
8159.42 1356
8160.27 1309
8161.12 1170
8161.98 1266
8162.83 1195
8163.68 1243
8164.53 1200
8165.39 1069
8166.24 1059
8167.09 1126
8167.95 1204
8168.80 1166
8169.65 1170
8170.50 1192
8171.36 1198
8172.21 1135
8173.06 1179
8173.92 1157
8174.77 1175
8175.62 1155
8176.48 1124
8177.33 1075
8178.18 1094
8179.04 1069
8179.89 1134
8180.74 1049
8181.60 968
8182.45 1049
8183.30 992
8184.16 1051
8185.01 1046
8185.86 998
8186.72 1035
8187.57 1113
8188.43 1031
8189.28 1058
8190.13 995
8190.99 1003
8191.84 960
8192.70 1016
8193.55 1007
8194.40 999
8195.26 1050
8196.11 1063
8196.97 997
8197.82 1040
8198.68 1022
8199.53 992
8200.39 1009
8201.24 1065
8202.09 993
8202.95 1004
8203.80 1000
8204.66 985
8205.51 988
8206.37 967
8207.22 978
8208.08 1021
8208.93 1020
8209.79 1051
8210.64 993
8211.50 919
8212.35 965
8213.21 1008
8214.06 979
8214.92 1043
8215.77 967
8216.63 1008
8217.49 1036
8218.34 1012
8219.20 988
8220.05 975
8220.91 1025
8221.76 1023
8222.62 932
8223.47 953
8224.33 1008
8225.19 1060
8226.04 1011
8226.90 916
8227.75 1025
8228.61 1067
8229.47 1005
8230.32 945
8231.18 899
8232.03 919
8232.89 990
8233.75 988
8234.60 1002
8235.46 991
8236.32 1002
8237.17 969
8238.03 940
8238.88 955
8239.74 995
8240.60 974
8241.45 979
8242.31 895
8243.17 920
8244.02 952
8244.88 1002
8245.74 1046
8246.60 967
8247.45 903
8248.31 965
8249.17 984
8250.02 970
8250.88 899
8251.74 987
8252.59 937
8253.45 982
8254.31 926
8255.17 988
8256.02 975
8256.88 1003
8257.74 915
8258.60 939
8259.45 1048
8260.31 935
8261.17 983
8262.03 992
8262.89 1029
8263.74 965
8264.60 984
8265.46 995
8266.32 970
8267.17 938
8268.03 935
8268.89 989
8269.75 973
8270.61 996
8271.47 1026
8272.32 1029
8273.18 926
8274.04 976
8274.90 913
8275.76 971
8276.62 927
8277.47 965
8278.33 968
8279.19 965
8280.05 952
8280.91 931
8281.77 923
8282.63 957
8283.48 938
8284.34 947
8285.20 972
8286.06 960
8286.92 996
8287.78 914
8288.64 961
8289.50 909
8290.36 974
8291.22 972
8292.08 966
8292.94 941
8293.79 906
8294.65 920
8295.51 914
8296.37 946
8297.23 954
8298.09 971
8298.95 955
8299.81 952
8300.67 956
8301.53 993
8302.39 994
8303.25 936
8304.11 917
8304.97 997
8305.83 923
8306.69 1004
8307.55 974
8308.41 957
8309.27 895
8310.13 960
8310.99 950
8311.85 927
8312.71 946
8313.57 950
8314.43 952
8315.29 913
8316.15 944
8317.01 914
8317.88 900
8318.74 934
8319.60 1011
8320.46 953
8321.32 918
8322.18 931
8323.04 942
8323.90 956
8324.76 910
8325.62 932
8326.48 900
8327.34 951
8328.21 935
8329.07 911
8329.93 890
8330.79 942
8331.65 915
8332.51 908
8333.37 869
8334.24 900
8335.10 939
8335.96 917
8336.82 939
8337.68 923
8338.54 948
8339.41 1001
8340.27 977
8341.13 945
8341.99 929
8342.85 948
8343.71 935
8344.58 898
8345.44 971
8346.30 971
8347.16 949
8348.02 930
8348.89 961
8349.75 958
8350.61 928
8351.47 1006
8352.34 899
8353.20 915
8354.06 937
8354.92 975
8355.79 975
8356.65 958
8357.51 862
8358.37 893
8359.24 912
8360.10 968
8360.96 898
8361.83 929
8362.69 932
8363.55 977
8364.41 949
8365.28 922
8366.14 1028
8367.00 939
8367.87 953
8368.73 934
8369.59 994
8370.46 1006
8371.32 933
8372.18 976
8373.05 950
8373.91 981
8374.77 1004
8375.64 966
8376.50 949
8377.37 984
8378.23 982
8379.09 1012
8379.96 978
8380.82 1011
8381.68 1025
8382.55 959
8383.41 922
8384.28 932
8385.14 908
8386.01 940
8386.87 918
8387.73 984
8388.60 941
8389.46 948
8390.33 967
8391.19 974
8392.06 957
8392.92 890
8393.78 1037
8394.65 987
8395.51 1014
8396.38 914
8397.24 982
8398.11 1028
8398.97 1019
8399.84 991
8400.70 1006
8401.57 1012
8402.43 936
8403.30 982
8404.16 940
8405.03 947
8405.89 904
8406.76 956
8407.62 933
8408.49 983
8409.35 966
8410.22 960
8411.08 1031
8411.95 1011
8412.82 953
8413.68 960
8414.55 960
8415.41 972
8416.28 988
8417.14 1031
8418.01 1023
8418.88 960
8419.74 1020
8420.61 1008
8421.47 980
8422.34 948
8423.21 1002
8424.07 1063
8424.94 1046
8425.80 1012
8426.67 1076
8427.54 1109
8428.40 1088
8429.27 1061
8430.14 1086
8431.00 1065
8431.87 1038
8432.74 1122
8433.60 1070
8434.47 997
8435.34 1090
8436.20 1106
8437.07 1098
8437.94 1110
8438.80 1057
8439.67 1130
8440.54 1168
8441.40 1155
8442.27 1133
8443.14 1199
8444.00 1189
8444.87 1212
8445.74 1267
8446.61 1262
8447.47 1197
8448.34 1274
8449.21 1206
8450.08 1184
8450.94 1205
8451.81 1231
8452.68 1327
8453.55 1292
8454.41 1325
8455.28 1338
8456.15 1385
8457.02 1430
8457.88 1377
8458.75 1424
8459.62 1431
8460.49 1315
8461.36 1355
8462.22 1427
8463.09 1332
8463.96 1358
8464.83 1301
8465.70 1269
8466.57 1356
8467.43 1361
8468.30 1479
8469.17 1514
8470.04 1631
8470.91 1702
8471.78 1717
8472.65 1779
8473.51 1763
8474.38 1633
8475.25 1572
8476.12 1624
8476.99 1475
8477.86 1384
8478.73 1386
8479.60 1290
8480.46 1291
8481.33 1335
8482.20 1243
8483.07 1210
8483.94 1248
8484.81 1123
8485.68 1229
8486.55 1339
8487.42 1238
8488.29 1280
8489.16 1189
8490.03 1251
8490.90 1189
8491.77 1196
8492.64 1191
8493.51 1317
8494.37 1305
8495.24 1247
8496.11 1230
8496.98 1223
8497.85 1252
8498.72 1226
8499.59 1224
8500.46 1226
8501.33 1288
8502.20 1278
8503.07 1333
8503.94 1281
8504.82 1349
8505.69 1307
8506.56 1318
8507.43 1324
8508.30 1314
8509.17 1426
8510.04 1407
8510.91 1393
8511.78 1436
8512.65 1502
8513.52 1495
8514.39 1461
8515.26 1308
8516.13 1351
8517.00 1286
8517.87 1334
8518.75 1357
8519.62 1350
8520.49 1359
8521.36 1360
8522.23 1350
8523.10 1377
8523.97 1328
8524.84 1339
8525.71 1429
8526.59 1431
8527.46 1404
8528.33 1457
8529.20 1387
8530.07 1385
8530.94 1453
8531.82 1427
8532.69 1405
8533.56 1514
8534.43 1499
8535.30 1496
8536.17 1499
8537.05 1540
8537.92 1501
8538.79 1558
8539.66 1586
8540.53 1552
8541.41 1605
8542.28 1542
8543.15 1569
8544.02 1508
8544.90 1462
8545.77 1410
8546.64 1422
8547.51 1440
8548.39 1468
8549.26 1444
8550.13 1525
8551.00 1744
8551.88 1955
8552.75 2077
8553.62 2326
8554.49 2535
8555.37 2764
8556.24 2633
8557.11 2585
8557.99 2520
8558.86 2361
8559.73 2219
8560.60 2107
8561.48 1869
8562.35 1710
8563.22 1622
8564.10 1573
8564.97 1471
8565.84 1356
8566.72 1292
8567.59 1288
8568.46 1294
8569.34 1312
8570.21 1298
8571.09 1339
8571.96 1294
8572.83 1235
8573.71 1382
8574.58 1332
8575.45 1255
8576.33 1251
8577.20 1308
8578.08 1191
8578.95 1202
8579.82 1245
8580.70 1264
8581.57 1216
8582.45 1194
8583.32 1228
8584.20 1279
8585.07 1296
8585.94 1252
8586.82 1144
8587.69 1197
8588.57 1215
8589.44 1265
8590.32 1243
8591.19 1299
8592.07 1343
8592.94 1335
8593.82 1279
8594.69 1308
8595.57 1268
8596.44 1278
8597.32 1267
8598.19 1308
8599.07 1213
8599.94 1171
8600.82 1178
8601.69 1261
8602.57 1242
8603.44 1212
8604.32 1254
8605.19 1227
8606.07 1136
8606.94 1142
8607.82 1149
8608.69 1118
8609.57 1231
8610.45 1201
8611.32 1165
8612.20 1197
8613.07 1226
8613.95 1282
8614.82 1267
8615.70 1256
8616.58 1249
8617.45 1323
8618.33 1303
8619.21 1287
8620.08 1231
8620.96 1251
8621.83 1306
8622.71 1287
8623.59 1305
8624.46 1249
8625.34 1279
8626.22 1263
8627.09 1232
8627.97 1222
8628.85 1279
8629.72 1251
8630.60 1218
8631.48 1263
8632.35 1266
8633.23 1166
8634.11 1191
8634.98 1231
8635.86 1217
8636.74 1196
8637.61 1191
8638.49 1190
8639.37 1230
8640.24 1148
8641.12 1149
8642.00 1147
8642.88 1122
8643.75 1196
8644.63 1202
8645.51 1196
8646.39 1248
8647.26 1219
8648.14 1156
8649.02 1157
8649.90 1168
8650.77 1153
8651.65 1156
8652.53 1211
8653.41 1169
8654.29 1158
8655.16 1115
8656.04 1199
8656.92 1183
8657.80 1181
8658.68 1164
8659.55 1126
8660.43 1229
8661.31 1201
8662.19 1141
8663.07 1083
8663.95 1130
8664.82 1162
8665.70 1214
8666.58 1146
8667.46 1158
8668.34 1191
8669.22 1210
8670.10 1161
8670.97 1168
8671.85 1161
8672.73 1226
8673.61 1192
8674.49 1138
8675.37 1192
8676.25 1249
8677.13 1288
8678.01 1187
8678.88 1205
8679.76 1232
8680.64 1146
8681.52 1180
8682.40 1232
8683.28 1189
8684.16 1183
8685.04 1144
8685.92 1181
8686.80 1204
8687.68 1236
8688.56 1285
8689.44 1346
8690.32 1381
8691.20 1481
8692.08 1627
8692.96 1696
8693.84 1835
8694.72 1865
8695.60 1807
8696.48 1751
8697.36 1646
8698.24 1535
8699.12 1434
8700.00 1439
8700.88 1342
8701.76 1265
8702.64 1272
8703.52 1173
8704.40 1201
8705.28 1118
8706.16 1049
8707.04 1102
8707.92 1128
8708.80 1046
8709.68 1011
8710.56 1032
8711.44 1056
8712.33 1031
8713.21 1084
8714.09 1122
8714.97 1153
8715.85 1106
8716.73 1112
8717.61 1085
8718.49 1121
8719.37 1149
8720.25 1078
8721.14 1090
8722.02 1066
8722.90 1016
8723.78 1037
8724.66 1074
8725.54 1086
8726.42 1074
8727.31 1055
8728.19 1133
8729.07 1105
8729.95 1127
8730.83 1135
8731.72 1111
8732.60 1071
8733.48 1133
8734.36 1163
8735.24 1134
8736.12 1062
8737.01 1070
8737.89 1008
8738.77 1044
8739.65 1104
8740.54 1037
8741.42 1012
8742.30 1062
8743.18 1029
8744.07 1032
8744.95 1041
8745.83 1096
8746.71 1102
8747.60 1061
8748.48 1016
8749.36 1016
8750.24 1026
8751.13 1036
8752.01 1032
8752.89 1097
8753.77 1173
8754.66 1169
8755.54 1188
8756.42 1166
8757.31 1290
8758.19 1240
8759.07 1285
8759.96 1330
8760.84 1312
8761.72 1328
8762.61 1138
8763.49 1189
8764.37 1169
8765.26 1129
8766.14 1072
8767.02 1071
8767.91 1040
8768.79 1153
8769.68 1096
8770.56 1105
8771.44 1057
8772.33 1027
8773.21 1102
8774.09 1034
8774.98 1031
8775.86 998
8776.75 997
8777.63 991
8778.52 963
8779.40 991
8780.28 1005
8781.17 991
8782.05 971
8782.94 1002
8783.82 954
8784.71 947
8785.59 970
8786.47 929
8787.36 989
8788.24 1016
8789.13 1016
8790.01 1013
8790.90 1015
8791.78 931
8792.67 892
8793.55 957
8794.44 954
8795.32 949
8796.21 973
8797.09 958
8797.98 993
8798.86 993
8799.75 967
8800.63 964
8801.52 917
8802.41 950
8803.29 946
8804.18 972
8805.06 975
8805.95 884
8806.83 979
8807.72 998
8808.60 972
8809.49 983
8810.38 937
8811.26 981
8812.15 883
8813.03 936
8813.92 920
8814.81 901
8815.69 877
8816.58 888
8817.46 912
8818.35 889
8819.24 897
8820.12 871
8821.01 940
8821.89 910
8822.78 904
8823.67 943
8824.55 887
8825.44 899
8826.33 845
8827.21 928
8828.10 897
8828.99 857
8829.87 880
8830.76 835
8831.65 875
8832.53 885
8833.42 894
8834.31 891
8835.20 937
8836.08 897
8836.97 892
8837.86 904
8838.74 892
8839.63 886
8840.52 910
8841.41 912
8842.29 926
8843.18 888
8844.07 939
8844.96 887
8845.84 848
8846.73 824
8847.62 814
8848.51 833
8849.39 801
8850.28 799
8851.17 827
8852.06 817
8852.95 877
8853.83 872
8854.72 819
8855.61 789
8856.50 794
8857.39 843
8858.27 842
8859.16 818
8860.05 890
8860.94 874
8861.83 881
8862.72 882
8863.60 858
8864.49 840
8865.38 841
8866.27 791
8867.16 815
8868.05 819
8868.94 845
8869.83 824
8870.71 861
8871.60 852
8872.49 805
8873.38 788
8874.27 794
8875.16 777
8876.05 798
8876.94 860
8877.83 888
8878.72 815
8879.60 851
8880.49 817
8881.38 857
8882.27 876
8883.16 801
8884.05 778
8884.94 796
8885.83 809
8886.72 787
8887.61 782
8888.50 792
8889.39 831
8890.28 817
8891.17 780
8892.06 792
8892.95 813
8893.84 826
8894.73 791
8895.62 808
8896.51 783
8897.40 842
8898.29 827
8899.18 752
8900.07 743
8900.96 818
8901.85 824
8902.74 745
8903.63 774
8904.52 805
8905.41 822
8906.30 759
8907.19 757
8908.08 776
8908.98 782
8909.87 754
8910.76 822
8911.65 753
8912.54 796
8913.43 805
8914.32 780
8915.21 736
8916.10 730
8916.99 729
8917.89 825
8918.78 815
8919.67 838
8920.56 799
8921.45 767
8922.34 786
8923.23 792
8924.13 746
8925.02 739
8925.91 765
8926.80 752
8927.69 756
8928.58 783
8929.48 788
8930.37 782
8931.26 783
8932.15 799
8933.04 728
8933.93 713
8934.83 787
8935.72 776
8936.61 734
8937.50 784
8938.40 776
8939.29 713
8940.18 791
8941.07 765
8941.96 764
8942.86 753
8943.75 755
8944.64 792
8945.53 721
8946.43 728
8947.32 731
8948.21 751
8949.11 771
8950.00 691
8950.89 741
8951.78 713
8952.68 691
8953.57 722
8954.46 705
8955.36 746
8956.25 785
8957.14 775
8958.04 739
8958.93 662
8959.82 757
8960.72 737
8961.61 719
8962.50 748
8963.40 703
8964.29 717
8965.18 722
8966.08 748
8966.97 700
8967.86 726
8968.76 692
8969.65 782
8970.54 774
8971.44 768
8972.33 764
8973.23 693
8974.12 745
8975.01 724
8975.91 719
8976.80 661
8977.70 716
8978.59 676
8979.49 690
8980.38 707
8981.27 705
8982.17 697
8983.06 682
8983.96 722
8984.85 734
8985.75 678
8986.64 632
8987.54 655
8988.43 654
8989.33 676
8990.22 705
8991.12 701
8992.01 680
8992.90 695
8993.80 659
8994.69 709
8995.59 681
8996.49 688
8997.38 772
8998.28 707
8999.17 718
9000.07 681
9000.96 696
9001.86 740
9002.75 768
9003.65 718
9004.54 692
9005.44 753
9006.33 709
9007.23 673
9008.13 720
9009.02 713
9009.92 712
9010.81 697
9011.71 716
9012.60 749
9013.50 735
9014.40 737
9015.29 675
9016.19 593
9017.09 651
9017.98 685
9018.88 667
9019.77 677
9020.67 670
9021.57 801
9022.46 699
9023.36 643
9024.26 693
9025.15 736
9026.05 684
9026.95 637
9027.84 714
9028.74 669
9029.64 685
9030.53 682
9031.43 722
9032.33 647
9033.22 654
9034.12 712
9035.02 720
9035.91 693
9036.81 708
9037.71 735
9038.61 707
9039.50 701
9040.40 703
9041.30 777
9042.20 707
9043.09 706
9043.99 720
9044.89 684
9045.79 726
9046.68 676
9047.58 767
9048.48 747
9049.38 705
9050.27 787
9051.17 748
9052.07 701
9052.97 651
9053.87 679
9054.76 691
9055.66 690
9056.56 681
9057.46 716
9058.36 743
9059.25 705
9060.15 689
9061.05 663
9061.95 731
9062.85 715
9063.75 709
9064.64 734
9065.54 714
9066.44 711
9067.34 716
9068.24 733
9069.14 745
9070.04 723
9070.94 677
9071.83 732
9072.73 709
9073.63 719
9074.53 668
9075.43 685
9076.33 652
9077.23 676
9078.13 676
9079.03 681
9079.93 662
9080.83 664
9081.72 744
9082.62 724
9083.52 632
9084.42 715
9085.32 711
9086.22 719
9087.12 778
9088.02 736
9088.92 716
9089.82 682
9090.72 733
9091.62 664
9092.52 670
9093.42 744
9094.32 732
9095.22 705
9096.12 716
9097.02 664
9097.92 717
9098.82 734
9099.72 685
9100.62 666
9101.52 688
9102.42 719
9103.32 663
9104.22 663
9105.12 703
9106.02 659
9106.92 629
9107.83 642
9108.73 681
9109.63 632
9110.53 682
9111.43 655
9112.33 617
9113.23 687
9114.13 693
9115.03 677
9115.93 677
9116.83 671
9117.74 678
9118.64 667
9119.54 637
9120.44 615
9121.34 680
9122.24 685
9123.14 659
9124.04 686
9124.95 719
9125.85 649
9126.75 655
9127.65 677
9128.55 650
9129.45 615
9130.36 747
9131.26 729
9132.16 707
9133.06 686
9133.96 648
9134.87 683
9135.77 687
9136.67 660
9137.57 653
9138.47 613
9139.38 694
9140.28 638
9141.18 688
9142.08 647
9142.99 667
9143.89 671
9144.79 655
9145.69 658
9146.60 654
9147.50 597
9148.40 667
9149.30 691
9150.21 631
9151.11 663
9152.01 642
9152.92 618
9153.82 640
9154.72 644
9155.62 650
9156.53 624
9157.43 616
9158.33 699
9159.24 646
9160.14 642
9161.04 680
9161.95 699
9162.85 670
9163.75 653
9164.66 628
9165.56 653
9166.46 665
9167.37 637
9168.27 604
9169.17 636
9170.08 687
9170.98 653
9171.89 667
9172.79 670
9173.69 636
9174.60 621
9175.50 669
9176.41 690
9177.31 709
9178.21 645
9179.12 623
9180.02 622
9180.93 646
9181.83 669
9182.74 693
9183.64 733
9184.54 621
9185.45 598
9186.35 665
9187.26 652
9188.16 696
9189.07 636
9189.97 577
9190.88 696
9191.78 700
9192.69 722
9193.59 690
9194.50 597
9195.40 686
9196.31 729
9197.21 709
9198.12 656
9199.02 664
9199.93 672
9200.83 686
9201.74 641
9202.64 635
9203.55 674
9204.45 687
9205.36 713
9206.26 653
9207.17 648
9208.08 636
9208.98 653
9209.89 643
9210.79 630
9211.70 674
9212.60 640
9213.51 644
9214.42 652
9215.32 618
9216.23 644
9217.13 613
9218.04 653
9218.95 660
9219.85 645
9220.76 641
9221.66 653
9222.57 640
9223.48 660
9224.38 649
9225.29 643
9226.20 630
9227.10 627
9228.01 651
9228.92 628
9229.82 636
9230.73 568
9231.64 606
9232.54 578
9233.45 639
9234.36 626
9235.26 553
9236.17 621
9237.08 629
9237.99 615
9238.89 616
9239.80 593
9240.71 615
9241.61 628
9242.52 606
9243.43 597
9244.34 620
9245.24 641
9246.15 634
9247.06 640
9247.97 626
9248.87 640
9249.78 650
9250.69 632
9251.60 602
9252.50 558
9253.41 608
9254.32 660
9255.23 670
9256.14 588
9257.04 587
9257.95 556
9258.86 589
9259.77 616
9260.68 577
9261.59 589
9262.49 631
9263.40 587
9264.31 577
9265.22 609
9266.13 629
9267.04 593
9267.94 600
9268.85 664
9269.76 615
9270.67 643
9271.58 607
9272.49 659
9273.40 588
9274.31 622
9275.21 620
9276.12 630
9277.03 578
9277.94 624
9278.85 611
9279.76 606
9280.67 595
9281.58 619
9282.49 659
9283.40 608
9284.31 572
9285.22 559
9286.12 630
9287.03 651
9287.94 666
9288.85 642
9289.76 625
9290.67 648
9291.58 678
9292.49 642
9293.40 627
9294.31 636
9295.22 645
9296.13 685
9297.04 606
9297.95 636
9298.86 718
9299.77 726
9300.68 647
9301.59 638
9302.50 671
9303.41 668
9304.32 655
9305.23 681
9306.14 670
9307.05 639
9307.96 653
9308.88 641
9309.79 655
9310.70 737
9311.61 700
9312.52 675
9313.43 659
9314.34 687
9315.25 724
9316.16 670
9317.07 615
9317.98 620
9318.89 671
9319.81 623
9320.72 657
9321.63 629
9322.54 650
9323.45 633
9324.36 618
9325.27 664
9326.18 638
9327.10 687
9328.01 633
9328.92 655
9329.83 676
9330.74 607
9331.65 623
9332.57 598
9333.48 653
9334.39 669
9335.30 701
9336.21 654
9337.12 612
9338.04 619
9338.95 681
9339.86 626
9340.77 641
9341.69 637
9342.60 685
9343.51 619
9344.42 642
9345.33 645
9346.25 618
9347.16 627
9348.07 622
9348.98 639
9349.90 650
9350.81 667
9351.72 625
9352.63 616
9353.55 624
9354.46 611
9355.37 628
9356.29 651
9357.20 574
9358.11 564
9359.02 619
9359.94 632
9360.85 640
9361.76 629
9362.68 647
9363.59 709
9364.50 663
9365.42 577
9366.33 605
9367.24 653
9368.16 662
9369.07 693
9369.98 664
9370.90 593
9371.81 606
9372.73 641
9373.64 617
9374.55 646
9375.47 682
9376.38 682
9377.29 670
9378.21 626
9379.12 597
9380.04 648
9380.95 647
9381.86 618
9382.78 595
9383.69 651
9384.61 631
9385.52 625
9386.44 637
9387.35 627
9388.26 674
9389.18 657
9390.09 641
9391.01 646
9391.92 646
9392.84 632
9393.75 667
9394.67 687
9395.58 640
9396.50 608
9397.41 703
9398.33 706
9399.24 665
9400.16 642
9401.07 683
9401.99 684
9402.90 651
9403.82 659
9404.73 642
9405.65 661
9406.56 671
9407.48 681
9408.39 699
9409.31 618
9410.22 616
9411.14 608
9412.06 579
9412.97 622
9413.89 611
9414.80 653
9415.72 600
9416.63 603
9417.55 611
9418.47 654
9419.38 672
9420.30 590
9421.21 580
9422.13 640
9423.05 598
9423.96 635
9424.88 646
9425.80 614
9426.71 625
9427.63 577
9428.54 627
9429.46 600
9430.38 633
9431.29 647
9432.21 649
9433.13 638
9434.04 645
9434.96 666
9435.88 680
9436.79 656
9437.71 657
9438.63 618
9439.55 631
9440.46 675
9441.38 622
9442.30 700
9443.21 611
9444.13 633
9445.05 610
9445.96 665
9446.88 653
9447.80 623
9448.72 636
9449.63 639
9450.55 616
9451.47 646
9452.39 644
9453.30 685
9454.22 676
9455.14 725
9456.06 736
9456.98 654
9457.89 658
9458.81 683
9459.73 645
9460.65 622
9461.57 625
9462.48 630
9463.40 643
9464.32 658
9465.24 635
9466.16 625
9467.07 551
9467.99 557
9468.91 591
9469.83 674
9470.75 673
9471.67 616
9472.58 659
9473.50 597
9474.42 585
9475.34 619
9476.26 621
9477.18 615
9478.10 610
9479.02 622
9479.93 641
9480.85 644
9481.77 667
9482.69 638
9483.61 671
9484.53 680
9485.45 651
9486.37 623
9487.29 630
9488.21 688
9489.13 668
9490.05 643
9490.97 635
9491.88 638
9492.80 619
9493.72 607
9494.64 583
9495.56 642
9496.48 640
9497.40 635
9498.32 569
9499.24 601
9500.16 614
9501.08 637
9502.00 635
9502.92 628
9503.84 669
9504.76 681
9505.68 680
9506.60 653
9507.52 611
9508.44 612
9509.36 608
9510.28 672
9511.20 662
9512.12 576
9513.05 598
9513.97 628
9514.89 646
9515.81 608
9516.73 630
9517.65 664
9518.57 641
9519.49 646
9520.41 628
9521.33 662
9522.25 615
9523.17 617
9524.09 604
9525.02 638
9525.94 649
9526.86 631
9527.78 637
9528.70 636
9529.62 629
9530.54 635
9531.46 681
9532.39 663
9533.31 656
9534.23 673
9535.15 696
9536.07 635
9536.99 661
9537.92 670
9538.84 660
9539.76 646
9540.68 650
9541.60 676
9542.53 709
9543.45 675
9544.37 649
9545.29 657
9546.21 655
9547.14 667
9548.06 674
9548.98 650
9549.90 657
9550.82 679
9551.75 675
9552.67 620
9553.59 576
9554.51 589
9555.44 676
9556.36 678
9557.28 662
9558.21 669
9559.13 713
9560.05 647
9560.97 635
9561.90 648
9562.82 625
9563.74 643
9564.67 685
9565.59 680
9566.51 667
9567.43 660
9568.36 664
9569.28 668
9570.20 659
9571.13 644
9572.05 636
9572.97 653
9573.90 610
9574.82 662
9575.74 657
9576.67 658
9577.59 690
9578.52 677
9579.44 670
9580.36 681
9581.29 660
9582.21 658
9583.13 722
9584.06 613
9584.98 694
9585.91 652
9586.83 670
9587.76 655
9588.68 655
9589.60 672
9590.53 671
9591.45 674
9592.38 651
9593.30 693
9594.23 666
9595.15 686
9596.07 721
9597.00 671
9597.92 677
9598.85 666
9599.77 735
9600.70 732
9601.62 708
9602.55 667
9603.47 671
9604.40 671
9605.32 694
9606.25 674
9607.17 679
9608.10 668
9609.02 701
9609.95 758
9610.87 717
9611.80 666
9612.72 683
9613.65 665
9614.57 652
9615.50 720
9616.43 704
9617.35 689
9618.28 706
9619.20 728
9620.13 757
9621.05 706
9621.98 681
9622.91 721
9623.83 698
9624.76 763
9625.68 749
9626.61 760
9627.54 726
9628.46 762
9629.39 807
9630.31 801
9631.24 770
9632.17 837
9633.09 793
9634.02 800
9634.95 830
9635.87 815
9636.80 858
9637.72 856
9638.65 853
9639.58 855
9640.50 832
9641.43 804
9642.36 791
9643.28 856
9644.21 868
9645.14 808
9646.07 914
9646.99 819
9647.92 795
9648.85 823
9649.77 817
9650.70 889
9651.63 919
9652.56 885
9653.48 852
9654.41 881
9655.34 840
9656.26 844
9657.19 842
9658.12 830
9659.05 880
9659.98 797
9660.90 784
9661.83 830
9662.76 829
9663.69 810
9664.61 831
9665.54 850
9666.47 837
9667.40 852
9668.33 882
9669.25 865
9670.18 874
9671.11 915
9672.04 887
9672.97 872
9673.89 875
9674.82 879
9675.75 885
9676.68 872
9677.61 809
9678.54 874
9679.47 838
9680.39 809
9681.32 787
9682.25 832
9683.18 828
9684.11 835
9685.04 844
9685.97 865
9686.90 855
9687.82 858
9688.75 887
9689.68 919
9690.61 948
9691.54 921
9692.47 843
9693.40 894
9694.33 898
9695.26 970
9696.19 951
9697.12 932
9698.05 953
9698.98 970
9699.90 975
9700.83 927
9701.76 873
9702.69 938
9703.62 909
9704.55 911
9705.48 940
9706.41 856
9707.34 889
9708.27 895
9709.20 838
9710.13 859
9711.06 895
9711.99 884
9712.92 934
9713.85 877
9714.78 834
9715.71 891
9716.64 954
9717.57 926
9718.50 868
9719.44 882
9720.37 904
9721.30 957
9722.23 900
9723.16 893
9724.09 850
9725.02 877
9725.95 868
9726.88 898
9727.81 866
9728.74 824
9729.67 824
9730.60 919
9731.54 892
9732.47 820
9733.40 862
9734.33 907
9735.26 947
9736.19 904
9737.12 915
9738.05 927
9738.99 925
9739.92 866
9740.85 880
9741.78 924
9742.71 867
9743.64 835
9744.57 886
9745.51 833
9746.44 878
9747.37 891
9748.30 880
9749.23 875
9750.17 871
9751.10 860
9752.03 946
9752.96 924
9753.89 940
9754.83 955
9755.76 929
9756.69 889
9757.62 910
9758.56 911
9759.49 915
9760.42 890
9761.35 914
9762.29 988
9763.22 998
9764.15 981
9765.08 950
9766.02 997
9766.95 976
9767.88 938
9768.81 981
9769.75 940
9770.68 969
9771.61 987
9772.55 923
9773.48 968
9774.41 992
9775.35 997
9776.28 976
9777.21 966
9778.14 1004
9779.08 988
9780.01 1063
9780.94 1064
9781.88 1073
9782.81 1079
9783.75 1162
9784.68 1197
9785.61 1137
9786.55 1131
9787.48 1104
9788.41 1091
9789.35 1035
9790.28 1066
9791.22 985
9792.15 1023
9793.08 1007
9794.02 1024
9794.95 1007
9795.89 992
9796.82 1120
9797.75 1110
9798.69 1141
9799.62 1162
9800.56 1098
9801.49 1039
9802.43 1028
9803.36 1015
9804.29 1027
9805.23 1017
9806.16 894
9807.10 863
9808.03 882
9808.97 885
9809.90 844
9810.84 815
9811.77 824
9812.71 796
9813.64 884
9814.58 841
9815.51 829
9816.45 825
9817.38 789
9818.32 868
9819.25 881
9820.19 888
9821.12 942
9822.06 876
9822.99 866
9823.93 875
9824.87 873
9825.80 890
9826.74 826
9827.67 805
9828.61 836
9829.54 868
9830.48 848
9831.42 855
9832.35 848
9833.29 843
9834.22 865
9835.16 850
9836.10 835
9837.03 831
9837.97 848
9838.90 854
9839.84 915
9840.78 853
9841.71 834
9842.65 904
9843.59 849
9844.52 820
9845.46 769
9846.40 832
9847.33 806
9848.27 858
9849.20 824
9850.14 840
9851.08 802
9852.02 900
9852.95 834
9853.89 789
9854.83 781
9855.76 780
9856.70 825
9857.64 878
9858.57 832
9859.51 882
9860.45 867
9861.39 840
9862.32 851
9863.26 856
9864.20 863
9865.14 863
9866.07 853
9867.01 822
9867.95 782
9868.89 791
9869.82 866
9870.76 822
9871.70 762
9872.64 830
9873.57 873
9874.51 903
9875.45 874
9876.39 817
9877.33 803
9878.26 821
9879.20 881
9880.14 898
9881.08 828
9882.02 814
9882.96 840
9883.89 823
9884.83 745
9885.77 824
9886.71 762
9887.65 820
9888.59 779
9889.52 781
9890.46 801
9891.40 806
9892.34 781
9893.28 790
9894.22 785
9895.16 873
9896.10 867
9897.03 789
9897.97 794
9898.91 801
9899.85 793
9900.79 817
9901.73 836
9902.67 777
9903.61 760
9904.55 757
9905.49 806
9906.43 831
9907.37 813
9908.31 808
9909.25 800
9910.18 860
9911.12 864
9912.06 825
9913.00 839
9913.94 803
9914.88 841
9915.82 884
9916.76 832
9917.70 820
9918.64 864
9919.58 868
9920.52 844
9921.46 836
9922.40 895
9923.34 950
9924.28 1101
9925.22 1055
9926.16 1183
9927.10 1304
9928.05 1347
9928.99 1298
9929.93 1237
9930.87 1167
9931.81 1154
9932.75 1103
9933.69 995
9934.63 937
9935.57 862
9936.51 849
9937.45 867
9938.39 796
9939.33 772
9940.27 824
9941.22 819
9942.16 838
9943.10 775
9944.04 784
9944.98 746
9945.92 814
9946.86 807
9947.80 748
9948.75 748
9949.69 736
9950.63 759
9951.57 798
9952.51 794
9953.45 754
9954.40 774
9955.34 818
9956.28 824
9957.22 764
9958.16 815
9959.10 806
9960.05 809
9960.99 769
9961.93 839
9962.87 845
9963.81 850
9964.76 884
9965.70 804
9966.64 857
9967.58 882
9968.53 848
9969.47 848
9970.41 885
9971.35 861
9972.30 924
9973.24 917
9974.18 877
9975.12 840
9976.07 799
9977.01 803
9977.95 762
9978.89 754
9979.84 733
9980.78 781
9981.72 736
9982.67 731
9983.61 695
9984.55 710
9985.50 712
9986.44 793
9987.38 701
9988.33 735
9989.27 777
9990.21 727
9991.16 748
9992.10 754
9993.04 723
9993.99 752
9994.93 732
9995.87 762
9996.82 758
9997.76 726
9998.70 745
9999.65 723
10000.59 768
10001.54 770
10002.48 763
10003.42 726
10004.37 717
10005.31 794
10006.26 708
10007.20 745
10008.14 732
10009.09 746
10010.03 726
10010.98 703
10011.92 751
10012.87 713
10013.81 706
10014.76 719
10015.70 750
10016.64 742
10017.59 754
10018.53 745
10019.48 716
10020.42 724
10021.37 748
10022.31 703
10023.26 711
10024.20 695
10025.15 657
10026.09 714
10027.04 723
10027.98 738
10028.93 671
10029.87 643
10030.82 621
10031.76 644
10032.71 678
10033.66 674
10034.60 670
10035.55 717
10036.49 701
10037.44 668
10038.38 618
10039.33 646
10040.27 685
10041.22 642
10042.17 655
10043.11 713
10044.06 692
10045.00 710
10045.95 681
10046.90 647
10047.84 644
10048.79 653
10049.73 663
10050.68 701
10051.63 665
10052.57 633
10053.52 611
10054.47 642
10055.41 655
10056.36 637
10057.31 638
10058.25 619
10059.20 668
10060.15 645
10061.09 563
10062.04 596
10062.99 675
10063.93 691
10064.88 647
10065.83 592
10066.77 647
10067.72 603
10068.67 691
10069.61 675
10070.56 650
10071.51 618
10072.46 641
10073.40 657
10074.35 668
10075.30 624
10076.25 618
10077.19 643
10078.14 586
10079.09 634
10080.04 618
10080.98 634
10081.93 659
10082.88 651
10083.83 621
10084.77 666
10085.72 660
10086.67 648
10087.62 611
10088.57 664
10089.51 659
10090.46 649
10091.41 630
10092.36 653
10093.31 683
10094.26 655
10095.20 633
10096.15 635
10097.10 605
10098.05 594
10099.00 594
10099.95 646
10100.89 641
10101.84 612
10102.79 611
10103.74 645
10104.69 609
10105.64 636
10106.59 639
10107.54 634
10108.49 624
10109.43 589
10110.38 568
10111.33 596
10112.28 545
10113.23 573
10114.18 662
10115.13 596
10116.08 618
10117.03 608
10117.98 601
10118.93 634
10119.88 614
10120.83 597
10121.78 663
10122.72 604
10123.67 625
10124.62 612
10125.57 601
10126.52 587
10127.47 583
10128.42 603
10129.37 570
10130.32 564
10131.27 603
10132.22 646
10133.17 631
10134.12 583
10135.07 629
10136.02 592
10136.97 626
10137.92 598
10138.88 622
10139.83 604
10140.78 598
10141.73 616
10142.68 632
10143.63 651
10144.58 605
10145.53 623
10146.48 601
10147.43 614
10148.38 630
10149.33 585
10150.28 669
10151.23 639
10152.19 582
10153.14 617
10154.09 541
10155.04 614
10155.99 619
10156.94 609
10157.89 578
10158.84 614
10159.80 619
10160.75 612
10161.70 613
10162.65 603
10163.60 627
10164.55 633
10165.50 640
10166.46 627
10167.41 642
10168.36 603
10169.31 613
10170.26 605
10171.21 660
10172.17 646
10173.12 642
10174.07 675
10175.02 618
10175.98 602
10176.93 618
10177.88 639
10178.83 631
10179.78 636
10180.74 663
10181.69 677
10182.64 643
10183.59 615
10184.55 631
10185.50 659
10186.45 702
10187.40 676
10188.36 634
10189.31 655
10190.26 667
10191.22 685
10192.17 687
10193.12 653
10194.07 681
10195.03 709
10195.98 712
10196.93 634
10197.89 661
10198.84 674
10199.79 747
10200.75 694
10201.70 728
10202.65 739
10203.61 747
10204.56 722
10205.51 795
10206.47 831
10207.42 838
10208.37 805
10209.33 795
10210.28 793
10211.24 781
10212.19 748
10213.14 747
10214.10 753
10215.05 719
10216.00 708
10216.96 727
10217.91 681
10218.87 692
10219.82 701
10220.78 636
10221.73 666
10222.68 624
10223.64 686
10224.59 658
10225.55 686
10226.50 680
10227.46 651
10228.41 610
10229.37 575
10230.32 653
10231.27 619
10232.23 613
10233.18 636
10234.14 637
10235.09 603
10236.05 644
10237.00 649
10237.96 618
10238.91 665
10239.87 642
10240.82 634
10241.78 626
10242.73 648
10243.69 633
10244.65 633
10245.60 610
10246.56 615
10247.51 613
10248.47 596
10249.42 633
10250.38 640
10251.33 645
10252.29 639
10253.25 624
10254.20 578
10255.16 626
10256.11 612
10257.07 564
10258.02 547
10258.98 565
10259.94 589
10260.89 608
10261.85 590
10262.81 588
10263.76 610
10264.72 589
10265.67 585
10266.63 618
10267.59 583
10268.54 588
10269.50 587
10270.46 634
10271.41 597
10272.37 584
10273.33 602
10274.28 643
10275.24 605
10276.20 565
10277.15 560
10278.11 570
10279.07 575
10280.02 608
10280.98 568
10281.94 559
10282.90 564
10283.85 576
10284.81 577
10285.77 566
10286.72 541
10287.68 573
10288.64 572
10289.60 582
10290.55 558
10291.51 619
10292.47 608
10293.43 639
10294.38 573
10295.34 592
10296.30 597
10297.26 585
10298.22 604
10299.17 566
10300.13 552
10301.09 561
10302.05 527
10303.01 536
10303.96 549
10304.92 532
10305.88 566
10306.84 541
10307.80 590
10308.75 553
10309.71 530
10310.67 555
10311.63 542
10312.59 533
10313.55 546
10314.51 542
10315.46 579
10316.42 613
10317.38 534
10318.34 559
10319.30 557
10320.26 552
10321.22 560
10322.18 570
10323.14 529
10324.09 550
10325.05 553
10326.01 561
10326.97 580
10327.93 527
10328.89 513
10329.85 531
10330.81 553
10331.77 565
10332.73 564
10333.69 578
10334.65 548
10335.61 573
10336.57 570
10337.53 550
10338.49 536
10339.45 515
10340.40 517
10341.36 472
10342.32 527
10343.28 532
10344.24 584
10345.20 558
10346.16 544
10347.12 525
10348.08 533
10349.05 523
10350.01 541
10350.97 500
10351.93 596
10352.89 540
10353.85 490
10354.81 567
10355.77 551
10356.73 564
10357.69 562
10358.65 546
10359.61 560
10360.57 533
10361.53 543
10362.49 515
10363.45 537
10364.41 537
10365.38 539
10366.34 586
10367.30 557
10368.26 542
10369.22 549
10370.18 510
10371.14 495
10372.10 510
10373.06 548
10374.03 566
10374.99 518
10375.95 530
10376.91 593
10377.87 541
10378.83 546
10379.80 573
10380.76 578
10381.72 534
10382.68 530
10383.64 515
10384.60 499
10385.57 537
10386.53 536
10387.49 553
10388.45 521
10389.41 490
10390.38 514
10391.34 581
10392.30 543
10393.26 491
10394.23 519
10395.19 526
10396.15 531
10397.11 551
10398.07 509
10399.04 510
10400.00 531
10400.96 503
10401.93 567
10402.89 539
10403.85 529
10404.81 551
10405.78 576
10406.74 554
10407.70 514
10408.67 515
10409.63 549
10410.59 522
10411.55 530
10412.52 523
10413.48 554
10414.44 542
10415.41 545
10416.37 601
10417.33 655
10418.30 679
10419.26 687
10420.22 617
10421.19 609
10422.15 671
10423.12 682
10424.08 685
10425.04 578
10426.01 538
10426.97 573
10427.93 589
10428.90 557
10429.86 510
10430.83 496
10431.79 487
10432.75 513
10433.72 550
10434.68 534
10435.65 486
10436.61 497
10437.58 520
10438.54 565
10439.50 528
10440.47 537
10441.43 548
10442.40 557
10443.36 534
10444.33 505
10445.29 589
10446.26 608
10447.22 507
10448.19 477
10449.15 498
10450.12 510
10451.08 523
10452.05 513
10453.01 512
10453.98 498
10454.94 506
10455.91 528
10456.87 502
10457.84 468
10458.80 510
10459.77 545
10460.73 533
10461.70 504
10462.66 526
10463.63 489
10464.59 490
10465.56 475
10466.53 491
10467.49 505
10468.46 547
10469.42 495
10470.39 466
10471.35 498
10472.32 528
10473.29 504
10474.25 476
10475.22 516
10476.18 510
10477.15 539
10478.12 475
10479.08 457
10480.05 459
10481.02 519
10481.98 554
10482.95 507
10483.91 497
10484.88 502
10485.85 513
10486.81 467
10487.78 476
10488.75 466
10489.71 502
10490.68 520
10491.65 493
10492.61 523
10493.58 487
10494.55 495
10495.52 534
10496.48 539
10497.45 461
10498.42 535
10499.38 503
10500.35 535
10501.32 519
10502.29 501
10503.25 521
10504.22 508
10505.19 487
10506.16 540
10507.12 499
10508.09 491
10509.06 455
10510.03 477
10510.99 476
10511.96 434
10512.93 505
10513.90 503
10514.87 520
10515.83 452
10516.80 431
10517.77 484
10518.74 471
10519.71 457
10520.67 485
10521.64 501
10522.61 488
10523.58 451
10524.55 507
10525.51 497
10526.48 488
10527.45 508
10528.42 500
10529.39 490
10530.36 514
10531.33 494
10532.29 459
10533.26 476
10534.23 499
10535.20 521
10536.17 513
10537.14 457
10538.11 464
10539.08 502
10540.05 501
10541.01 501
10541.98 543
10542.95 507
10543.92 473
10544.89 472
10545.86 519
10546.83 477
10547.80 498
10548.77 454
10549.74 459
10550.71 515
10551.68 499
10552.65 501
10553.62 501
10554.59 506
10555.56 470
10556.53 453
10557.50 480
10558.47 501
10559.44 474
10560.41 520
10561.38 509
10562.35 516
10563.32 527
10564.29 552
10565.26 502
10566.23 465
10567.20 505
10568.17 490
10569.14 516
10570.11 490
10571.08 509
10572.05 504
10573.02 508
10573.99 435
10574.96 478
10575.93 477
10576.90 470
10577.87 479
10578.84 482
10579.82 466
10580.79 473
10581.76 486
10582.73 532
10583.70 473
10584.67 471
10585.64 486
10586.61 534
10587.58 501
10588.56 543
10589.53 514
10590.50 477
10591.47 462
10592.44 489
10593.41 515
10594.38 507
10595.36 484
10596.33 466
10597.30 452
10598.27 493
10599.24 494
10600.21 471
10601.19 503
10602.16 483
10603.13 488
10604.10 503
10605.07 518
10606.05 502
10607.02 477
10607.99 456
10608.96 488
10609.93 487
10610.91 516
10611.88 466
10612.85 492
10613.82 487
10614.80 493
10615.77 477
10616.74 515
10617.71 546
10618.69 496
10619.66 455
10620.63 478
10621.61 476
10622.58 494
10623.55 490
10624.52 465
10625.50 470
10626.47 468
10627.44 425
10628.42 437
10629.39 407
10630.36 458
10631.34 516
10632.31 461
10633.28 506
10634.26 488
10635.23 485
10636.20 452
10637.18 479
10638.15 480
10639.12 536
10640.10 496
10641.07 463
10642.04 516
10643.02 516
10643.99 503
10644.97 515
10645.94 476
10646.91 509
10647.89 533
10648.86 487
10649.84 476
10650.81 440
10651.78 479
10652.76 447
10653.73 520
10654.71 475
10655.68 455
10656.66 468
10657.63 482
10658.60 484
10659.58 492
10660.55 473
10661.53 450
10662.50 474
10663.48 470
10664.45 445
10665.43 428
10666.40 511
10667.38 513
10668.35 444
10669.33 448
10670.30 467
10671.28 484
10672.25 510
10673.23 443
10674.20 454
10675.18 449
10676.15 446
10677.13 438
10678.10 441
10679.08 460
10680.05 456
10681.03 500
10682.01 448
10682.98 454
10683.96 436
10684.93 458
10685.91 480
10686.88 468
10687.86 464
10688.84 503
10689.81 482
10690.79 455
10691.76 443
10692.74 452
10693.72 458
10694.69 442
10695.67 537
10696.64 540
10697.62 536
10698.60 480
10699.57 456
10700.55 436
10701.53 427
10702.50 432
10703.48 469
10704.46 454
10705.43 455
10706.41 460
10707.39 427
10708.36 465
10709.34 484
10710.32 466
10711.29 481
10712.27 460
10713.25 482
10714.22 479
10715.20 424
10716.18 447
10717.16 450
10718.13 447
10719.11 434
10720.09 433
10721.07 439
10722.04 431
10723.02 408
10724.00 455
10724.98 448
10725.95 402
10726.93 435
10727.91 443
10728.89 443
10729.86 459
10730.84 492
10731.82 467
10732.80 472
10733.78 469
10734.75 436
10735.73 448
10736.71 453
10737.69 461
10738.67 444
10739.64 437
10740.62 396
10741.60 472
10742.58 496
10743.56 470
10744.54 492
10745.51 446
10746.49 440
10747.47 472
10748.45 457
10749.43 416
10750.41 411
10751.39 463
10752.36 469
10753.34 459
10754.32 471
10755.30 399
10756.28 408
10757.26 498
10758.24 505
10759.22 478
10760.20 426
10761.18 442
10762.15 502
10763.13 489
10764.11 424
10765.09 454
10766.07 458
10767.05 446
10768.03 448
10769.01 473
10769.99 478
10770.97 447
10771.95 442
10772.93 443
10773.91 469
10774.89 453
10775.87 445
10776.85 460
10777.83 432
10778.81 479
10779.79 502
10780.77 499
10781.75 508
10782.73 506
10783.71 452
10784.69 442
10785.67 401
10786.65 442
10787.63 484
10788.61 471
10789.59 459
10790.57 461
10791.55 486
10792.53 451
10793.51 486
10794.49 477
10795.47 459
10796.46 461
10797.44 448
10798.42 467
10799.40 442
10800.38 443
10801.36 447
10802.34 454
10803.32 435
10804.30 447
10805.28 485
10806.27 458
10807.25 472
10808.23 467
10809.21 489
10810.19 452
10811.17 500
10812.15 460
10813.14 473
10814.12 474
10815.10 446
10816.08 434
10817.06 458
10818.04 524
10819.03 487
10820.01 433
10820.99 429
10821.97 489
10822.95 471
10823.94 484
10824.92 497
10825.90 519
10826.88 489
10827.86 467
10828.85 449
10829.83 459
10830.81 456
10831.79 486
10832.78 490
10833.76 505
10834.74 480
10835.72 437
10836.71 472
10837.69 467
10838.67 506
10839.65 463
10840.64 452
10841.62 455
10842.60 459
10843.59 464
10844.57 493
10845.55 454
10846.54 455
10847.52 431
10848.50 454
10849.48 471
10850.47 454
10851.45 464
10852.43 463
10853.42 458
10854.40 438
10855.39 474
10856.37 477
10857.35 508
10858.34 452
10859.32 494
10860.30 446
10861.29 477
10862.27 490
10863.25 469
10864.24 508
10865.22 506
10866.21 486
10867.19 484
10868.17 493
10869.16 460
10870.14 443
10871.13 504
10872.11 513
10873.10 491
10874.08 496
10875.06 482
10876.05 504
10877.03 476
10878.02 477
10879.00 461
10879.99 489
10880.97 495
10881.96 479
10882.94 429
10883.93 471
10884.91 506
10885.89 494
10886.88 491
10887.86 471
10888.85 499
10889.83 471
10890.82 502
10891.80 540
10892.79 488
10893.78 473
10894.76 518
10895.75 483
10896.73 479
10897.72 516
10898.70 497
10899.69 547
10900.67 502
10901.66 556
10902.64 504
10903.63 546
10904.62 512
10905.60 469
10906.59 476
10907.57 508
10908.56 532
10909.54 539
10910.53 484
10911.52 506
10912.50 504
10913.49 549
10914.48 532
10915.46 509
10916.45 522
10917.43 532
10918.42 538
10919.41 545
10920.39 536
10921.38 538
10922.37 543
10923.35 544
10924.34 488
10925.33 517
10926.31 504
10927.30 507
10928.29 527
10929.27 543
10930.26 517
10931.25 564
10932.23 584
10933.22 535
10934.21 501
10935.19 558
10936.18 552
10937.17 530
10938.16 539
10939.14 551
10940.13 571
10941.12 564
10942.11 545
10943.09 535
10944.08 556
10945.07 536
10946.06 547
10947.04 550
10948.03 514
10949.02 558
10950.01 550
10950.99 578
10951.98 550
10952.97 589
10953.96 586
10954.95 617
10955.93 592
10956.92 650
10957.91 677
10958.90 660
10959.89 661
10960.87 700
10961.86 633
10962.85 633
10963.84 647
10964.83 646
10965.82 613
10966.81 642
10967.79 617
10968.78 583
10969.77 618
10970.76 620
10971.75 590
10972.74 541
10973.73 579
10974.71 552
10975.70 593
10976.69 604
10977.68 622
10978.67 565
10979.66 572
10980.65 623
10981.64 635
10982.63 563
10983.62 605
10984.61 625
10985.60 621
10986.58 616
10987.57 587
10988.56 595
10989.55 584
10990.54 673
10991.53 641
10992.52 609
10993.51 623
10994.50 665
10995.49 706
10996.48 738
10997.47 742
10998.46 783
10999.45 806
11000.44 820
11001.43 825
11002.42 760
11003.41 758
11004.40 764
11005.39 815
11006.38 718
11007.37 711
11008.36 659
11009.35 685
11010.34 640
11011.33 599
11012.33 643
11013.32 637
11014.31 585
11015.30 596
11016.29 621
11017.28 614
11018.27 579
11019.26 548
11020.25 570
11021.24 563
11022.23 584
11023.22 600
11024.22 607
11025.21 584
11026.20 567
11027.19 557
11028.18 612
11029.17 573
11030.16 591
11031.15 579
11032.15 551
11033.14 584
11034.13 582
11035.12 586
11036.11 617
11037.10 606
11038.10 571
11039.09 631
11040.08 586
11041.07 584
11042.06 582
11043.06 583
11044.05 564
11045.04 619
11046.03 569
11047.02 532
11048.02 598
11049.01 584
11050.00 594
11050.99 600
11051.98 597
11052.98 553
11053.97 562
11054.96 591
11055.95 589
11056.95 583
11057.94 580
11058.93 568
11059.93 539
11060.92 523
11061.91 545
11062.90 536
11063.90 511
11064.89 496
11065.88 533
11066.88 560
11067.87 589
11068.86 554
11069.86 495
11070.85 569
11071.84 606
11072.83 586
11073.83 517
11074.82 553
11075.82 579
11076.81 581
11077.80 530
11078.80 534
11079.79 557
11080.78 537
11081.78 564
11082.77 524
11083.76 558
11084.76 551
11085.75 572
11086.75 533
11087.74 547
11088.73 564
11089.73 522
11090.72 474
11091.72 530
11092.71 564
11093.70 535
11094.70 573
11095.69 534
11096.69 560
11097.68 565
11098.68 580
11099.67 538
11100.67 520
11101.66 572
11102.65 569
11103.65 545
11104.64 586
11105.64 564
11106.63 561
11107.63 565
11108.62 611
11109.62 572
11110.61 593
11111.61 610
11112.60 594
11113.60 570
11114.59 584
11115.59 631
11116.58 588
11117.58 537
11118.57 593
11119.57 676
11120.57 637
11121.56 650
11122.56 733
11123.55 765
11124.55 697
11125.54 660
11126.54 713
11127.54 719
11128.53 774
11129.53 710
11130.52 703
11131.52 699
11132.51 632
11133.51 597
11134.51 607
11135.50 663
11136.50 619
11137.50 575
11138.49 554
11139.49 526
11140.48 514
11141.48 554
11142.48 557
11143.47 562
11144.47 557
11145.47 564
11146.46 545
11147.46 569
11148.46 615
11149.45 614
11150.45 511
11151.45 555
11152.44 565
11153.44 551
11154.44 506
11155.43 517
11156.43 541
11157.43 517
11158.43 518
11159.42 494
11160.42 526
11161.42 507
11162.41 482
11163.41 507
11164.41 514
11165.41 493
11166.40 538
11167.40 528
11168.40 538
11169.40 505
11170.39 498
11171.39 518
11172.39 531
11173.39 514
11174.39 488
11175.38 529
11176.38 525
11177.38 531
11178.38 477
11179.38 511
11180.37 505
11181.37 543
11182.37 520
11183.37 503
11184.37 496
11185.37 506
11186.36 502
11187.36 550
11188.36 577
11189.36 503
11190.36 545
11191.36 530
11192.35 522
11193.35 526
11194.35 535
11195.35 511
11196.35 542
11197.35 490
11198.35 495
11199.35 497
11200.35 526
11201.34 528
11202.34 513
11203.34 541
11204.34 509
11205.34 533
11206.34 525
11207.34 519
11208.34 523
11209.34 540
11210.34 504
11211.34 537
11212.34 518
11213.34 546
11214.34 533
11215.34 488
11216.34 507
11217.34 497
11218.34 490
11219.34 513
11220.34 532
11221.34 474
11222.34 485
11223.34 463
11224.34 502
11225.34 529
11226.34 525
11227.34 494
11228.34 497
11229.34 529
11230.34 474
11231.34 468
11232.34 492
11233.34 488
11234.34 538
11235.34 510
11236.34 467
11237.34 474
11238.34 510
11239.34 492
11240.34 474
11241.34 498
11242.34 537
11243.35 488
11244.35 478
11245.35 507
11246.35 503
11247.35 478
11248.35 499
11249.35 474
11250.35 490
11251.35 483
11252.36 459
11253.36 468
11254.36 503
11255.36 501
11256.36 475
11257.36 470
11258.37 451
11259.37 489
11260.37 469
11261.37 451
11262.37 476
11263.37 476
11264.38 525
11265.38 456
11266.38 473
11267.38 486
11268.38 499
11269.39 515
11270.39 467
11271.39 470
11272.39 478
11273.39 470
11274.40 466
11275.40 494
11276.40 529
11277.40 540
11278.41 528
11279.41 506
11280.41 504
11281.41 495
11282.42 508
11283.42 556
11284.42 485
11285.43 443
11286.43 469
11287.43 492
11288.43 474
11289.44 439
11290.44 452
11291.44 462
11292.45 464
11293.45 493
11294.45 452
11295.46 444
11296.46 470
11297.46 535
11298.47 474
11299.47 469
11300.47 439
11301.48 497
11302.48 464
11303.48 417
11304.49 460
11305.49 470
11306.49 451
11307.50 454
11308.50 449
11309.51 428
11310.51 460
11311.51 442
11312.52 425
11313.52 467
11314.53 521
11315.53 492
11316.53 539
11317.54 491
11318.54 490
11319.55 441
11320.55 490
11321.56 485
11322.56 485
11323.57 427
11324.57 414
11325.57 474
11326.58 463
11327.58 457
11328.59 444
11329.59 433
11330.60 455
11331.60 434
11332.61 427
11333.61 419
11334.62 430
11335.62 394
11336.63 385
11337.63 417
11338.64 443
11339.64 451
11340.65 446
11341.65 436
11342.66 478
11343.66 473
11344.67 465
11345.68 463
11346.68 454
11347.69 457
11348.69 439
11349.70 441
11350.70 397
11351.71 419
11352.72 446
11353.72 409
11354.73 455
11355.73 396
11356.74 412
11357.75 457
11358.75 470
11359.76 419
11360.76 485
11361.77 493
11362.78 468
11363.78 431
11364.79 456
11365.80 407
11366.80 431
11367.81 438
11368.81 420
11369.82 415
11370.83 385
11371.83 397
11372.84 409
11373.85 387
11374.85 392
11375.86 423
11376.87 419
11377.88 410
11378.88 448
11379.89 435
11380.90 446
11381.90 432
11382.91 428
11383.92 417
11384.92 428
11385.93 431
11386.94 430
11387.95 413
11388.95 416
11389.96 402
11390.97 401
11391.98 411
11392.98 398
11393.99 434
11395.00 403
11396.01 412
11397.02 403
11398.02 421
11399.03 444
11400.04 391
11401.05 376
11402.05 412
11403.06 401
11404.07 431
11405.08 415
11406.09 428
11407.10 442
11408.10 436
11409.11 411
11410.12 380
11411.13 438
11412.14 388
11413.15 383
11414.15 403
11415.16 365
11416.17 427
11417.18 454
11418.19 393
11419.20 433
11420.21 425
11421.22 404
11422.22 428
11423.23 416
11424.24 365
11425.25 362
11426.26 401
11427.27 419
11428.28 408
11429.29 392
11430.30 415
11431.31 416
11432.32 427
11433.32 422
11434.33 381
11435.34 396
11436.35 424
11437.36 427
11438.37 411
11439.38 389
11440.39 429
11441.40 427
11442.41 357
11443.42 375
11444.43 388
11445.44 425
11446.45 433
11447.46 387
11448.47 357
11449.48 383
11450.49 404
11451.50 395
11452.51 386
11453.52 362
11454.53 403
11455.54 412
11456.55 393
11457.56 376
11458.57 384
11459.58 395
11460.59 378
11461.61 364
11462.62 404
11463.63 415
11464.64 410
11465.65 396
11466.66 412
11467.67 385
11468.68 370
11469.69 420
11470.70 413
11471.71 383
11472.73 372
11473.74 380
11474.75 365
11475.76 383
11476.77 367
11477.78 390
11478.79 392
11479.80 419
11480.82 365
11481.83 349
11482.84 403
11483.85 355
11484.86 397
11485.87 419
11486.89 372
11487.90 369
11488.91 379
11489.92 387
11490.93 374
11491.95 406
11492.96 385
11493.97 410
11494.98 343
11495.99 373
11497.01 367
11498.02 396
11499.03 368
11500.04 370
11501.05 414
11502.07 389
11503.08 375
11504.09 387
11505.10 409
11506.12 376
11507.13 383
11508.14 407
11509.16 379
11510.17 405
11511.18 350
11512.19 377
11513.21 374
11514.22 375
11515.23 421
11516.25 392
11517.26 390
11518.27 406
11519.29 393
11520.30 374
11521.31 365
11522.33 396
11523.34 374
11524.35 355
11525.37 425
11526.38 382
11527.39 394
11528.41 376
11529.42 357
11530.43 385
11531.45 413
11532.46 413
11533.47 351
11534.49 348
11535.50 346
11536.52 368
11537.53 345
11538.54 379
11539.56 357
11540.57 385
11541.59 400
11542.60 419
11543.61 374
11544.63 399
11545.64 371
11546.66 363
11547.67 355
11548.69 371
11549.70 376
11550.72 382
11551.73 379
11552.75 388
11553.76 357
11554.77 381
11555.79 353
11556.80 354
11557.82 361
11558.83 381
11559.85 368
11560.86 387
11561.88 381
11562.89 359
11563.91 424
11564.92 397
11565.94 360
11566.95 366
11567.97 362
11568.99 309
11570.00 364
11571.02 374
11572.03 362
11573.05 334
11574.06 355
11575.08 347
11576.09 351
11577.11 365
11578.13 371
11579.14 344
11580.16 363
11581.17 403
11582.19 376
11583.21 399
11584.22 408
11585.24 397
11586.25 369
11587.27 388
11588.29 350
11589.30 402
11590.32 404
11591.33 376
11592.35 411
11593.37 394
11594.38 411
11595.40 398
11596.42 420
11597.43 455
11598.45 428
11599.47 423
11600.48 390
11601.50 386
11602.52 413
11603.53 444
11604.55 432
11605.57 433
11606.59 416
11607.60 377
11608.62 365
11609.64 373
11610.65 370
11611.67 379
11612.69 396
11613.71 398
11614.72 382
11615.74 352
11616.76 390
11617.78 406
11618.79 384
11619.81 423
11620.83 388
11621.85 366
11622.86 392
11623.88 397
11624.90 395
11625.92 398
11626.94 391
11627.95 402
11628.97 406
11629.99 357
11631.01 346
11632.03 401
11633.04 400
11634.06 393
11635.08 364
11636.10 396
11637.12 362
11638.14 374
11639.15 381
11640.17 370
11641.19 357
11642.21 383
11643.23 358
11644.25 392
11645.27 369
11646.28 377
11647.30 379
11648.32 391
11649.34 414
11650.36 368
11651.38 393
11652.40 360
11653.42 331
11654.44 360
11655.45 371
11656.47 328
11657.49 330
11658.51 360
11659.53 346
11660.55 378
11661.57 396
11662.59 378
11663.61 365
11664.63 356
11665.65 325
11666.67 363
11667.69 404
11668.71 391
11669.73 331
11670.75 376
11671.77 356
11672.79 380
11673.81 388
11674.83 369
11675.85 367
11676.87 355
11677.89 360
11678.91 395
11679.93 398
11680.95 349
11681.97 331
11682.99 360
11684.01 383
11685.03 381
11686.05 346
11687.07 349
11688.09 363
11689.11 364
11690.13 389
11691.15 377
11692.17 340
11693.20 326
11694.22 394
11695.24 345
11696.26 353
11697.28 353
11698.30 387
11699.32 406
11700.34 407
11701.36 360
11702.38 357
11703.41 370
11704.43 359
11705.45 327
11706.47 322
11707.49 347
11708.51 322
11709.53 395
11710.56 386
11711.58 406
11712.60 392
11713.62 386
11714.64 359
11715.66 356
11716.69 349
11717.71 403
11718.73 387
11719.75 357
11720.77 369
11721.80 382
11722.82 345
11723.84 403
11724.86 357
11725.88 317
11726.91 363
11727.93 373
11728.95 350
11729.97 332
11731.00 389
11732.02 377
11733.04 376
11734.06 366
11735.09 354
11736.11 348
11737.13 375
11738.16 349
11739.18 343
11740.20 368
11741.22 360
11742.25 365
11743.27 345
11744.29 310
11745.32 353
11746.34 351
11747.36 339
11748.39 394
11749.41 358
11750.43 362
11751.46 344
11752.48 347
11753.50 360
11754.53 343
11755.55 355
11756.57 379
11757.60 381
11758.62 371
11759.64 339
11760.67 351
11761.69 367
11762.72 418
11763.74 351
11764.76 368
11765.79 345
11766.81 363
11767.84 362
11768.86 356
11769.88 382
11770.91 376
11771.93 365
11772.96 368
11773.98 374
11775.01 351
11776.03 377
11777.05 367
11778.08 349
11779.10 358
11780.13 371
11781.15 412
11782.18 422
11783.20 366
11784.23 369
11785.25 376
11786.28 449
11787.30 395
11788.33 361
11789.35 386
11790.38 381
11791.40 391
11792.43 414
11793.45 386
11794.48 367
11795.50 352
11796.53 382
11797.55 381
11798.58 362
11799.60 365
11800.63 380
11801.65 409
11802.68 396
11803.71 353
11804.73 353
11805.76 366
11806.78 363
11807.81 343
11808.84 341
11809.86 355
11810.89 360
11811.91 396
11812.94 385
11813.97 358
11814.99 351
11816.02 389
11817.04 387
11818.07 404
11819.10 361
11820.12 371
11821.15 372
11822.18 379
11823.20 399
11824.23 391
11825.25 399
11826.28 365
11827.31 352
11828.33 418
11829.36 383
11830.39 421
11831.42 397
11832.44 375
11833.47 379
11834.50 393
11835.52 379
11836.55 396
11837.58 385
11838.60 374
11839.63 352
11840.66 371
11841.69 397
11842.71 411
11843.74 358
11844.77 370
11845.80 381
11846.82 354
11847.85 409
11848.88 383
11849.91 363
11850.93 372
11851.96 374
11852.99 390
11854.02 397
11855.05 443
11856.07 419
11857.10 401
11858.13 363
11859.16 357
11860.19 386
11861.21 414
11862.24 384
11863.27 413
11864.30 415
11865.33 412
11866.35 411
11867.38 395
11868.41 368
11869.44 427
11870.47 428
11871.50 404
11872.53 427
11873.55 409
11874.58 421
11875.61 422
11876.64 443
11877.67 419
11878.70 435
11879.73 422
11880.76 424
11881.79 432
11882.81 380
11883.84 416
11884.87 422
11885.90 442
11886.93 443
11887.96 406
11888.99 409
11890.02 429
11891.05 423
11892.08 396
11893.11 438
11894.14 444
11895.17 422
11896.20 416
11897.23 417
11898.26 428
11899.29 462
11900.32 482
11901.35 468
11902.38 480
11903.41 444
11904.44 488
11905.47 485
11906.50 444
11907.53 460
11908.56 442
11909.59 463
11910.62 442
11911.65 415
11912.68 447
11913.71 423
11914.74 415
11915.77 428
11916.80 436
11917.83 418
11918.86 441
11919.89 448
11920.92 431
11921.95 453
11922.98 448
11924.01 458
11925.05 476
11926.08 478
11927.11 485
11928.14 499
11929.17 525
11930.20 530
11931.23 585
11932.26 503
11933.29 524
11934.33 495
11935.36 521
11936.39 531
11937.42 485
11938.45 484
11939.48 485
11940.51 457
11941.55 452
11942.58 482
11943.61 420
11944.64 393
11945.67 415
11946.70 412
11947.74 453
11948.77 430
11949.80 452
11950.83 433
11951.86 404
11952.90 436
11953.93 416
11954.96 437
11955.99 440
11957.03 443
11958.06 422
11959.09 424
11960.12 447
11961.16 430
11962.19 413
11963.22 404
11964.25 412
11965.29 423
11966.32 445
11967.35 420
11968.38 416
11969.42 459
11970.45 461
11971.48 425
11972.52 421
11973.55 405
11974.58 433
11975.61 401
11976.65 434
11977.68 413
11978.71 438
11979.75 424
11980.78 429
11981.81 394
11982.85 404
11983.88 409
11984.91 443
11985.95 441
11986.98 430
11988.02 382
11989.05 420
11990.08 442
11991.12 380
11992.15 401
11993.18 387
11994.22 431
11995.25 413
11996.29 413
11997.32 435
11998.35 424
11999.39 397
12000.42 450
12001.46 445
12002.49 406
12003.53 398
12004.56 450
12005.59 432
12006.63 413
12007.66 424
12008.70 459
12009.73 415
12010.77 423
12011.80 416
12012.84 447
12013.87 453
12014.91 423
12015.94 424
12016.98 407
12018.01 447
12019.05 410
12020.08 417
12021.12 446
12022.15 444
12023.19 437
12024.22 473
12025.26 442
12026.29 431
12027.33 430
12028.36 441
12029.40 464
12030.43 435
12031.47 413
12032.50 433
12033.54 442
12034.58 432
12035.61 411
12036.65 410
12037.68 440
12038.72 398
12039.75 426
12040.79 380
12041.83 377
12042.86 424
12043.90 424
12044.93 405
12045.97 370
12047.01 371
12048.04 398
12049.08 361
12050.12 355
12051.15 374
12052.19 413
12053.22 402
12054.26 396
12055.30 363
12056.33 392
12057.37 433
12058.41 424
12059.44 398
12060.48 401
12061.52 396
12062.55 414
12063.59 364
12064.63 361
12065.67 387
12066.70 400
12067.74 364
12068.78 367
12069.81 367
12070.85 355
12071.89 393
12072.93 391
12073.96 380
12075.00 381
12076.04 381
12077.08 369
12078.11 384
12079.15 403
12080.19 374
12081.23 405
12082.26 400
12083.30 362
12084.34 354
12085.38 422
12086.41 407
12087.45 387
12088.49 355
12089.53 359
12090.57 374
12091.60 367
12092.64 370
12093.68 336
12094.72 352
12095.76 321
12096.80 354
12097.83 367
12098.87 395
12099.91 381
12100.95 374
12101.99 348
12103.03 378
12104.07 369
12105.10 372
12106.14 353
12107.18 381
12108.22 391
12109.26 389
12110.30 362
12111.34 359
12112.38 347
12113.42 380
12114.45 372
12115.49 350
12116.53 367
12117.57 372
12118.61 350
12119.65 320
12120.69 371
12121.73 373
12122.77 379
12123.81 371
12124.85 320
12125.89 347
12126.93 349
12127.97 382
12129.01 335
12130.05 349
12131.09 355
12132.13 366
12133.17 360
12134.21 356
12135.25 324
12136.29 327
12137.33 345
12138.37 349
12139.41 333
12140.45 341
12141.49 342
12142.53 338
12143.57 337
12144.61 310
12145.65 343
12146.69 386
12147.73 359
12148.77 323
12149.81 333
12150.85 344
12151.89 359
12152.93 342
12153.97 346
12155.01 342
12156.05 353
12157.10 337
12158.14 331
12159.18 340
12160.22 362
12161.26 334
12162.30 347
12163.34 349
12164.38 329
12165.42 322
12166.47 333
12167.51 312
12168.55 306
12169.59 342
12170.63 318
12171.67 288
12172.71 320
12173.76 335
12174.80 355
12175.84 355
12176.88 348
12177.92 331
12178.96 336
12180.01 309
12181.05 336
12182.09 336
12183.13 311
12184.17 297
12185.22 319
12186.26 346
12187.30 332
12188.34 332
12189.39 373
12190.43 390
12191.47 365
12192.51 359
12193.56 332
12194.60 337
12195.64 322
12196.68 342
12197.73 372
12198.77 369
12199.81 371
12200.85 340
12201.90 325
12202.94 379
12203.98 334
12205.03 341
12206.07 320
12207.11 338
12208.16 304
12209.20 354
12210.24 357
12211.28 374
12212.33 321
12213.37 341
12214.41 349
12215.46 356
12216.50 314
12217.55 338
12218.59 379
12219.63 364
12220.68 341
12221.72 373
12222.76 383
12223.81 353
12224.85 348
12225.89 361
12226.94 349
12227.98 356
12229.03 313
12230.07 323
12231.11 334
12232.16 352
12233.20 338
12234.25 334
12235.29 357
12236.34 363
12237.38 370
12238.42 354
12239.47 356
12240.51 368
12241.56 350
12242.60 336
12243.65 359
12244.69 332
12245.74 331
12246.78 345
12247.83 353
12248.87 359
12249.92 349
12250.96 322
12252.01 311
12253.05 313
12254.10 336
12255.14 322
12256.19 368
12257.23 330
12258.28 327
12259.32 358
12260.37 349
12261.41 320
12262.46 339
12263.50 337
12264.55 306
12265.59 344
12266.64 322
12267.69 333
12268.73 314
12269.78 312
12270.82 307
12271.87 320
12272.92 324
12273.96 335
12275.01 356
12276.05 343
12277.10 310
12278.15 324
12279.19 295
12280.24 332
12281.28 286
12282.33 307
12283.38 303
12284.42 297
12285.47 344
12286.52 312
12287.56 331
12288.61 299
12289.66 299
12290.70 311
12291.75 354
12292.80 329
12293.84 348
12294.89 308
12295.94 301
12296.98 340
12298.03 305
12299.08 338
12300.12 334
12301.17 327
12302.22 303
12303.27 337
12304.31 301
12305.36 306
12306.41 314
12307.45 332
12308.50 312
12309.55 311
12310.60 347
12311.64 314
12312.69 308
12313.74 297
12314.79 294
12315.83 289
12316.88 317
12317.93 322
12318.98 300
12320.03 307
12321.07 312
12322.12 326
12323.17 316
12324.22 305
12325.27 317
12326.31 313
12327.36 320
12328.41 353
12329.46 309
12330.51 345
12331.56 318
12332.60 344
12333.65 325
12334.70 331
12335.75 319
12336.80 320
12337.85 313
12338.90 326
12339.94 311
12340.99 297
12342.04 284
12343.09 323
12344.14 292
12345.19 306
12346.24 340
12347.29 326
12348.34 302
12349.38 309
12350.43 308
12351.48 311
12352.53 295
12353.58 332
12354.63 323
12355.68 266
12356.73 273
12357.78 303
12358.83 324
12359.88 332
12360.93 287
12361.98 328
12363.03 345
12364.08 366
12365.13 355
12366.18 324
12367.23 303
12368.28 344
12369.33 279
12370.38 311
12371.43 335
12372.48 310
12373.53 331
12374.58 314
12375.63 307
12376.68 293
12377.73 314
12378.78 354
12379.83 339
12380.88 302
12381.93 325
12382.98 362
12384.03 348
12385.08 325
12386.13 318
12387.18 334
12388.23 326
12389.29 366
12390.34 319
12391.39 326
12392.44 329
12393.49 374
12394.54 342
12395.59 332
12396.64 334
12397.69 336
12398.74 343
12399.80 311
12400.85 350
12401.90 374
12402.95 329
12404.00 343
12405.05 332
12406.10 309
12407.16 337
12408.21 336
12409.26 321
12410.31 318
12411.36 362
12412.42 315
12413.47 340
12414.52 348
12415.57 318
12416.62 326
12417.67 303
12418.73 341
12419.78 322
12420.83 343
12421.88 354
12422.94 359
12423.99 307
12425.04 302
12426.09 311
12427.15 330
12428.20 365
12429.25 355
12430.30 355
12431.36 323
12432.41 327
12433.46 388
12434.51 344
12435.57 340
12436.62 313
12437.67 347
12438.73 378
12439.78 329
12440.83 349
12441.88 325
12442.94 316
12443.99 349
12445.04 376
12446.10 351
12447.15 381
12448.20 383
12449.26 358
12450.31 360
12451.36 346
12452.42 383
12453.47 367
12454.52 396
12455.58 329
12456.63 345
12457.69 382
12458.74 386
12459.79 346
12460.85 358
12461.90 376
12462.96 394
12464.01 387
12465.06 375
12466.12 375
12467.17 410
12468.23 372
12469.28 364
12470.33 367
12471.39 392
12472.44 393
12473.50 394
12474.55 386
12475.61 370
12476.66 397
12477.72 430
12478.77 416
12479.82 386
12480.88 441
12481.93 451
12482.99 452
12484.04 488
12485.10 459
12486.15 455
12487.21 468
12488.26 515
12489.32 558
12490.37 540
12491.43 596
12492.48 640
12493.54 668
12494.59 688
12495.65 735
12496.71 744
12497.76 722
12498.82 643
12499.87 658
12500.93 648
12501.98 604
12503.04 519
12504.09 494
12505.15 503
12506.21 516
12507.26 464
12508.32 461
12509.37 434
12510.43 436
12511.49 423
12512.54 413
12513.60 389
12514.65 386
12515.71 410
12516.77 428
12517.82 419
12518.88 389
12519.94 374
12520.99 405
12522.05 417
12523.11 381
12524.16 378
12525.22 401
12526.27 380
12527.33 385
12528.39 420
12529.45 404
12530.50 443
12531.56 455
12532.62 430
12533.67 411
12534.73 406
12535.79 382
12536.84 420
12537.90 417
12538.96 412
12540.02 411
12541.07 427
12542.13 420
12543.19 388
12544.24 385
12545.30 411
12546.36 409
12547.42 412
12548.47 366
12549.53 364
12550.59 379
12551.65 372
12552.71 379
12553.76 374
12554.82 402
12555.88 397
12556.94 378
12558.00 388
12559.05 402
12560.11 391
12561.17 424
12562.23 408
12563.29 402
12564.34 428
12565.40 458
12566.46 457
12567.52 423
12568.58 433
12569.64 455
12570.69 452
12571.75 443
12572.81 469
12573.87 499
12574.93 493
12575.99 516
12577.05 473
12578.11 435
12579.16 460
12580.22 471
12581.28 480
12582.34 423
12583.40 454
12584.46 439
12585.52 448
12586.58 455
12587.64 394
12588.70 418
12589.76 436
12590.81 401
12591.87 402
12592.93 395
12593.99 404
12595.05 420
12596.11 421
12597.17 414
12598.23 401
12599.29 380
12600.35 387
12601.41 396
12602.47 414
12603.53 392
12604.59 398
12605.65 407
12606.71 394
12607.77 401
12608.83 411
12609.89 416
12610.95 378
12612.01 372
12613.07 357
12614.13 404
12615.19 409
12616.25 377
12617.31 386
12618.37 362
12619.43 390
12620.50 419
12621.56 383
12622.62 359
12623.68 374
12624.74 377
12625.80 393
12626.86 378
12627.92 357
12628.98 391
12630.04 385
12631.10 371
12632.17 370
12633.23 380
12634.29 411
12635.35 381
12636.41 388
12637.47 380
12638.53 394
12639.59 397
12640.66 383
12641.72 348
12642.78 352
12643.84 363
12644.90 376
12645.96 378
12647.03 374
12648.09 365
12649.15 344
12650.21 383
12651.27 361
12652.34 394
12653.40 393
12654.46 346
12655.52 388
12656.58 398
12657.65 380
12658.71 400
12659.77 377
12660.83 388
12661.89 352
12662.96 426
12664.02 405
12665.08 389
12666.14 413
12667.21 386
12668.27 394
12669.33 402
12670.40 386
12671.46 399
12672.52 361
12673.58 379
12674.65 372
12675.71 369
12676.77 363
12677.84 389
12678.90 398
12679.96 377
12681.02 378
12682.09 404
12683.15 391
12684.21 375
12685.28 431
12686.34 418
12687.40 435
12688.47 399
12689.53 441
12690.60 438
12691.66 433
12692.72 433
12693.79 413
12694.85 419
12695.91 410
12696.98 432
12698.04 415
12699.11 407
12700.17 441
12701.23 423
12702.30 432
12703.36 488
12704.43 475
12705.49 446
12706.55 443
12707.62 438
12708.68 454
12709.75 423
12710.81 467
12711.88 381
12712.94 379
12714.01 384
12715.07 396
12716.13 399
12717.20 391
12718.26 388
12719.33 401
12720.39 402
12721.46 396
12722.52 376
12723.59 395
12724.65 380
12725.72 370
12726.78 431
12727.85 422
12728.91 435
12729.98 388
12731.04 422
12732.11 380
12733.18 376
12734.24 389
12735.31 448
12736.37 467
12737.44 408
12738.50 396
12739.57 375
12740.63 396
12741.70 410
12742.77 432
12743.83 412
12744.90 391
12745.96 367
12747.03 394
12748.09 394
12749.16 389
12750.23 393
12751.29 378
12752.36 376
12753.43 343
12754.49 349
12755.56 352
12756.62 366
12757.69 350
12758.76 380
12759.82 345
12760.89 328
12761.96 356
12763.02 373
12764.09 337
12765.16 384
12766.22 377
12767.29 347
12768.36 343
12769.42 342
12770.49 382
12771.56 360
12772.62 338
12773.69 350
12774.76 377
12775.83 368
12776.89 358
12777.96 382
12779.03 379
12780.10 323
12781.16 333
12782.23 314
12783.30 357
12784.37 395
12785.43 358
12786.50 361
12787.57 334
12788.64 346
12789.70 324
12790.77 369
12791.84 317
12792.91 362
12793.97 355
12795.04 365
12796.11 377
12797.18 372
12798.25 348
12799.31 341
12800.38 337
12801.45 365
12802.52 363
12803.59 357
12804.66 354
12805.72 352
12806.79 364
12807.86 360
12808.93 373
12810.00 361
12811.07 338
12812.14 362
12813.20 381
12814.27 365
12815.34 344
12816.41 388
12817.48 339
12818.55 354
12819.62 375
12820.69 342
12821.76 339
12822.83 343
12823.89 339
12824.96 338
12826.03 328
12827.10 326
12828.17 323
12829.24 360
12830.31 344
12831.38 346
12832.45 358
12833.52 319
12834.59 369
12835.66 314
12836.73 335
12837.80 287
12838.87 346
12839.94 320
12841.01 348
12842.08 347
12843.15 328
12844.22 311
12845.29 309
12846.36 307
12847.43 348
12848.50 339
12849.57 355
12850.64 339
12851.71 332
12852.78 351
12853.85 317
12854.92 331
12855.99 310
12857.06 330
12858.13 316
12859.20 313
12860.27 298
12861.34 296
12862.41 304
12863.48 313
12864.56 316
12865.63 293
12866.70 307
12867.77 310
12868.84 352
12869.91 402
12870.98 335
12872.05 331
12873.12 358
12874.20 335
12875.27 327
12876.34 331
12877.41 319
12878.48 341
12879.55 330
12880.62 316
12881.70 329
12882.77 300
12883.84 279
12884.91 313
12885.98 303
12887.05 316
12888.13 295
12889.20 318
12890.27 332
12891.34 316
12892.41 320
12893.49 330
12894.56 291
12895.63 303
12896.70 301
12897.77 339
12898.85 305
12899.92 326
12900.99 324
12902.06 308
12903.14 308
12904.21 284
12905.28 291
12906.35 298
12907.43 299
12908.50 324
12909.57 336
12910.64 298
12911.72 290
12912.79 342
12913.86 314
12914.94 321
12916.01 301
12917.08 285
12918.16 307
12919.23 276
12920.30 275
12921.37 265
12922.45 287
12923.52 299
12924.59 291
12925.67 288
12926.74 276
12927.82 309
12928.89 303
12929.96 313
12931.04 301
12932.11 293
12933.18 340
12934.26 335
12935.33 293
12936.40 274
12937.48 303
12938.55 316
12939.63 296
12940.70 264
12941.77 295
12942.85 280
12943.92 334
12945.00 292
12946.07 299
12947.15 279
12948.22 299
12949.29 314
12950.37 295
12951.44 280
12952.52 287
12953.59 303
12954.67 289
12955.74 252
12956.82 272
12957.89 279
12958.97 296
12960.04 284
12961.12 272
12962.19 292
12963.27 269
12964.34 302
12965.42 316
12966.49 293
12967.57 308
12968.64 309
12969.72 301
12970.79 278
12971.87 256
12972.94 274
12974.02 301
12975.09 269
12976.17 286
12977.24 294
12978.32 297
12979.40 282
12980.47 315
12981.55 320
12982.62 299
12983.70 292
12984.77 286
12985.85 294
12986.93 276
12988.00 303
12989.08 276
12990.15 292
12991.23 274
12992.31 301
12993.38 301
12994.46 334
12995.54 319
12996.61 318
12997.69 293
12998.76 277
12999.84 310
13000.92 297
13001.99 304
13003.07 317
13004.15 307
13005.22 309
13006.30 290
13007.38 268
13008.45 288
13009.53 308
13010.61 301
13011.69 302
13012.76 298
13013.84 263
13014.92 267
13015.99 273
13017.07 294
13018.15 276
13019.23 306
13020.30 305
13021.38 293
13022.46 298
13023.54 276
13024.61 289
13025.69 263
13026.77 275
13027.85 287
13028.92 293
13030.00 303
13031.08 295
13032.16 297
13033.23 289
13034.31 278
13035.39 269
13036.47 279
13037.55 271
13038.62 295
13039.70 275
13040.78 284
13041.86 282
13042.94 269
13044.02 248
13045.09 275
13046.17 304
13047.25 297
13048.33 288
13049.41 319
13050.49 317
13051.57 306
13052.64 312
13053.72 320
13054.80 310
13055.88 274
13056.96 305
13058.04 298
13059.12 298
13060.20 270
13061.27 297
13062.35 274
13063.43 300
13064.51 290
13065.59 315
13066.67 311
13067.75 272
13068.83 262
13069.91 313
13070.99 312
13072.07 291
13073.15 307
13074.23 274
13075.31 276
13076.39 254
13077.47 289
13078.55 284
13079.63 238
13080.71 279
13081.79 273
13082.86 269
13083.94 290
13085.02 260
13086.11 277
13087.19 272
13088.27 260
13089.35 278
13090.43 269
13091.51 289
13092.59 301
13093.67 322
13094.75 292
13095.83 256
13096.91 299
13097.99 269
13099.07 251
13100.15 306
13101.23 262
13102.31 267
13103.39 266
13104.47 292
13105.55 278
13106.63 275
13107.72 258
13108.80 236
13109.88 263
13110.96 286
13112.04 265
13113.12 284
13114.20 303
13115.28 264
13116.37 272
13117.45 267
13118.53 259
13119.61 279
13120.69 286
13121.77 309
13122.85 279
13123.94 312
13125.02 290
13126.10 285
13127.18 261
13128.26 282
13129.34 259
13130.43 254
13131.51 272
13132.59 266
13133.67 271
13134.75 291
13135.84 289
13136.92 264
13138.00 280
13139.08 278
13140.17 291
13141.25 283
13142.33 292
13143.41 292
13144.49 277
13145.58 285
13146.66 263
13147.74 254
13148.83 273
13149.91 275
13150.99 249
13152.07 253
13153.16 269
13154.24 294
13155.32 288
13156.41 280
13157.49 247
13158.57 254
13159.65 252
13160.74 270
13161.82 281
13162.90 271
13163.99 267
13165.07 263
13166.15 300
13167.24 283
13168.32 286
13169.40 259
13170.49 260
13171.57 257
13172.66 269
13173.74 247
13174.82 256
13175.91 257
13176.99 278
13178.07 297
13179.16 266
13180.24 271
13181.33 269
13182.41 273
13183.49 257
13184.58 234
13185.66 277
13186.75 284
13187.83 254
13188.91 270
13190.00 291
13191.08 268
13192.17 262
13193.25 264
13194.34 277
13195.42 266
13196.51 277
13197.59 306
13198.68 290
13199.76 298
13200.85 251
13201.93 243
13203.02 278
13204.10 275
13205.19 278
13206.27 286
13207.36 287
13208.44 270
13209.53 302
13210.61 298
13211.70 248
13212.78 316
13213.87 264
13214.95 269
13216.04 277
13217.12 273
13218.21 285
13219.29 270
13220.38 269
13221.47 249
13222.55 295
13223.64 279
13224.72 236
13225.81 247
13226.89 238
13227.98 260
13229.07 263
13230.15 290
13231.24 292
13232.32 265
13233.41 279
13234.50 261
13235.58 292
13236.67 265
13237.76 269
13238.84 264
13239.93 221
13241.01 284
13242.10 273
13243.19 275
13244.27 238
13245.36 242
13246.45 303
13247.53 247
13248.62 277
13249.71 307
13250.79 277
13251.88 267
13252.97 278
13254.06 291
13255.14 270
13256.23 282
13257.32 278
13258.40 257
13259.49 264
13260.58 282
13261.67 257
13262.75 283
13263.84 285
13264.93 244
13266.02 254
13267.10 265
13268.19 261
13269.28 257
13270.37 258
13271.45 299
13272.54 268
13273.63 285
13274.72 273
13275.80 258
13276.89 296
13277.98 257
13279.07 268
13280.16 298
13281.24 319
13282.33 315
13283.42 259
13284.51 292
13285.60 313
13286.69 323
13287.77 291
13288.86 296
13289.95 291
13291.04 267
13292.13 281
13293.22 277
13294.31 301
13295.39 265
13296.48 273
13297.57 245
13298.66 259
13299.75 288
13300.84 276
13301.93 295
13303.02 279
13304.11 274
13305.19 304
13306.28 269
13307.37 286
13308.46 280
13309.55 296
13310.64 307
13311.73 262
13312.82 274
13313.91 321
13315.00 313
13316.09 293
13317.18 293
13318.27 288
13319.36 273
13320.45 293
13321.54 272
13322.63 290
13323.72 256
13324.81 288
13325.90 306
13326.99 295
13328.08 274
13329.17 265
13330.26 291
13331.35 297
13332.44 288
13333.53 280
13334.62 273
13335.71 298
13336.80 250
13337.89 280
13338.98 289
13340.07 276
13341.16 295
13342.25 316
13343.34 313
13344.43 301
13345.52 294
13346.61 357
13347.70 312
13348.79 315
13349.89 299
13350.98 293
13352.07 293
13353.16 281
13354.25 279
13355.34 322
13356.43 322
13357.52 261
13358.61 285
13359.71 347
13360.80 293
13361.89 272
13362.98 301
13364.07 305
13365.16 293
13366.26 305
13367.35 290
13368.44 295
13369.53 303
13370.62 307
13371.71 295
13372.81 300
13373.90 298
13374.99 278
13376.08 271
13377.17 250
13378.27 292
13379.36 319
13380.45 261
13381.54 249
13382.63 280
13383.73 299
13384.82 290
13385.91 269
13387.00 285
13388.10 273
13389.19 305
13390.28 292
13391.37 279
13392.47 269
13393.56 279
13394.65 268
13395.75 270
13396.84 264
13397.93 235
13399.02 298
13400.12 295
13401.21 292
13402.30 282
13403.40 270
13404.49 297
13405.58 294
13406.68 307
13407.77 302
13408.86 292
13409.96 311
13411.05 308
13412.14 305
13413.24 275
13414.33 277
13415.42 321
13416.52 312
13417.61 274
13418.70 284
13419.80 310
13420.89 319
13421.99 278
13423.08 272
13424.17 322
13425.27 298
13426.36 274
13427.46 291
13428.55 319
13429.64 320
13430.74 279
13431.83 301
13432.93 296
13434.02 288
13435.12 300
13436.21 322
13437.30 301
13438.40 259
13439.49 274
13440.59 264
13441.68 273
13442.78 294
13443.87 291
13444.97 327
13446.06 339
13447.16 285
13448.25 283
13449.35 304
13450.44 283
13451.54 287
13452.63 302
13453.73 297
13454.82 311
13455.92 304
13457.01 315
13458.11 286
13459.20 281
13460.30 283
13461.39 304
13462.49 313
13463.59 280
13464.68 288
13465.78 295
13466.87 285
13467.97 286
13469.06 314
13470.16 274
13471.26 301
13472.35 291
13473.45 308
13474.54 317
13475.64 293
13476.74 284
13477.83 281
13478.93 291
13480.03 286
13481.12 291
13482.22 279
13483.31 296
13484.41 306
13485.51 312
13486.60 301
13487.70 318
13488.80 317
13489.89 317
13490.99 327
13492.09 294
13493.18 268
13494.28 304
13495.38 319
13496.47 327
13497.57 291
13498.67 304
13499.77 332
13500.86 296
13501.96 325
13503.06 297
13504.15 309
13505.25 285
13506.35 302
13507.45 343
13508.54 281
13509.64 276
13510.74 286
13511.84 260
13512.93 276
13514.03 286
13515.13 268
13516.23 279
13517.32 281
13518.42 276
13519.52 262
13520.62 289
13521.72 305
13522.81 281
13523.91 247
13525.01 290
13526.11 311
13527.21 265
13528.30 272
13529.40 269
13530.50 281
13531.60 254
13532.70 292
13533.80 290
13534.89 272
13535.99 302
13537.09 299
13538.19 278
13539.29 275
13540.39 274
13541.49 298
13542.58 291
13543.68 283
13544.78 273
13545.88 256
13546.98 275
13548.08 281
13549.18 275
13550.28 277
13551.38 241
13552.48 278
13553.58 295
13554.67 257
13555.77 276
13556.87 298
13557.97 306
13559.07 299
13560.17 286
13561.27 249
13562.37 252
13563.47 255
13564.57 278
13565.67 266
13566.77 266
13567.87 269
13568.97 274
13570.07 286
13571.17 282
13572.27 268
13573.37 276
13574.47 269
13575.57 322
13576.67 280
13577.77 246
13578.87 257
13579.97 268
13581.07 258
13582.17 268
13583.27 267
13584.37 262
13585.47 276
13586.57 288
13587.67 256
13588.77 249
13589.88 272
13590.98 276
13592.08 255
13593.18 263
13594.28 254
13595.38 310
13596.48 299
13597.58 268
13598.68 276
13599.78 258
13600.88 274
13601.99 270
13603.09 270
13604.19 244
13605.29 245
13606.39 270
13607.49 247
13608.59 240
13609.70 281
13610.80 282
13611.90 251
13613.00 269
13614.10 273
13615.20 274
13616.31 285
13617.41 271
13618.51 287
13619.61 290
13620.71 292
13621.82 266
13622.92 281
13624.02 269
13625.12 260
13626.22 273
13627.33 316
13628.43 286
13629.53 236
13630.63 270
13631.74 285
13632.84 284
13633.94 266
13635.04 246
13636.15 282
13637.25 296
13638.35 260
13639.45 272
13640.56 248
13641.66 307
13642.76 312
13643.87 305
13644.97 261
13646.07 259
13647.17 275
13648.28 279
13649.38 271
13650.48 277
13651.59 287
13652.69 279
13653.79 276
13654.90 258
13656.00 268
13657.10 290
13658.21 264
13659.31 254
13660.41 253
13661.52 256
13662.62 293
13663.72 288
13664.83 260
13665.93 252
13667.04 246
13668.14 282
13669.24 286
13670.35 249
13671.45 226
13672.56 272
13673.66 247
13674.76 256
13675.87 250
13676.97 257
13678.08 283
13679.18 252
13680.29 247
13681.39 282
13682.49 262
13683.60 277
13684.70 252
13685.81 275
13686.91 245
13688.02 280
13689.12 249
13690.23 263
13691.33 274
13692.44 288
13693.54 268
13694.65 240
13695.75 247
13696.86 277
13697.96 243
13699.07 243
13700.17 252
13701.28 263
13702.38 252
13703.49 245
13704.59 249
13705.70 257
13706.80 245
13707.91 266
13709.02 287
13710.12 272
13711.23 227
13712.33 265
13713.44 283
13714.54 243
13715.65 237
13716.76 252
13717.86 254
13718.97 247
13720.07 270
13721.18 270
13722.29 285
13723.39 253
13724.50 265
13725.60 261
13726.71 243
13727.82 254
13728.92 268
13730.03 240
13731.14 249
13732.24 256
13733.35 248
13734.46 288
13735.56 262
13736.67 241
13737.78 248
13738.88 260
13739.99 273
13741.10 237
13742.20 251
13743.31 288
13744.42 265
13745.52 263
13746.63 250
13747.74 239
13748.84 247
13749.95 253
13751.06 237
13752.17 225
13753.27 229
13754.38 301
13755.49 268
13756.60 267
13757.70 264
13758.81 295
13759.92 315
13761.03 286
13762.13 275
13763.24 286
13764.35 320
13765.46 311
13766.57 299
13767.67 288
13768.78 285
13769.89 325
13771.00 320
13772.11 300
13773.21 298
13774.32 296
13775.43 328
13776.54 283
13777.65 241
13778.75 255
13779.86 309
13780.97 311
13782.08 272
13783.19 275
13784.30 265
13785.41 241
13786.51 280
13787.62 245
13788.73 248
13789.84 240
13790.95 259
13792.06 282
13793.17 255
13794.28 235
13795.39 258
13796.49 290
13797.60 295
13798.71 276
13799.82 258
13800.93 255
13802.04 281
13803.15 252
13804.26 289
13805.37 255
13806.48 293
13807.59 303
13808.70 257
13809.81 245
13810.92 265
13812.03 278
13813.14 288
13814.25 262
13815.36 281
13816.47 291
13817.58 316
13818.69 278
13819.80 250
13820.91 238
13822.02 233
13823.13 296
13824.24 260
13825.35 267
13826.46 267
13827.57 260
13828.68 295
13829.79 278
13830.90 248
13832.01 235
13833.12 282
13834.23 251
13835.34 229
13836.45 238
13837.56 290
13838.67 285
13839.78 243
13840.89 270
13842.01 240
13843.12 267
13844.23 254
13845.34 264
13846.45 257
13847.56 267
13848.67 284
13849.78 252
13850.89 256
13852.01 247
13853.12 248
13854.23 276
13855.34 289
13856.45 225
13857.56 250
13858.67 251
13859.79 278
13860.90 237
13862.01 273
13863.12 269
13864.23 269
13865.34 281
13866.46 267
13867.57 249
13868.68 256
13869.79 245
13870.90 252
13872.02 228
13873.13 274
13874.24 265
13875.35 236
13876.47 254
13877.58 240
13878.69 254
13879.80 253
13880.92 241
13882.03 248
13883.14 244
13884.25 253
13885.37 258
13886.48 265
13887.59 232
13888.70 237
13889.82 252
13890.93 243
13892.04 284
13893.16 251
13894.27 245
13895.38 271
13896.49 283
13897.61 266
13898.72 256
13899.83 256
13900.95 274
13902.06 265
13903.17 266
13904.29 250
13905.40 243
13906.51 268
13907.63 269
13908.74 239
13909.85 263
13910.97 264
13912.08 261
13913.20 249
13914.31 246
13915.42 254
13916.54 261
13917.65 233
13918.77 233
13919.88 264
13920.99 282
13922.11 250
13923.22 224
13924.34 254
13925.45 243
13926.56 244
13927.68 235
13928.79 269
13929.91 225
13931.02 249
13932.14 227
13933.25 245
13934.37 265
13935.48 251
13936.60 238
13937.71 236
13938.83 219
13939.94 271
13941.05 236
13942.17 256
13943.28 259
13944.40 261
13945.51 269
13946.63 285
13947.75 254
13948.86 247
13949.98 252
13951.09 220
13952.21 260
13953.32 271
13954.44 311
13955.55 277
13956.67 275
13957.78 271
13958.90 235
13960.01 246
13961.13 265
13962.25 261
13963.36 257
13964.48 239
13965.59 236
13966.71 235
13967.83 257
13968.94 273
13970.06 296
13971.17 272
13972.29 270
13973.41 251
13974.52 232
13975.64 205
13976.75 230
13977.87 255
13978.99 254
13980.10 256
13981.22 266
13982.34 252
13983.45 245
13984.57 231
13985.69 257
13986.80 248
13987.92 271
13989.04 262
13990.15 249
13991.27 255
13992.39 242
13993.50 227
13994.62 289
13995.74 248
13996.86 244
13997.97 285
13999.09 261
14000.21 259
14001.33 253
14002.44 242
14003.56 261
14004.68 284
14005.79 241
14006.91 263
14008.03 260
14009.15 224
14010.27 233
14011.38 245
14012.50 236
14013.62 253
14014.74 252
14015.85 264
14016.97 236
14018.09 237
14019.21 256
14020.33 271
14021.44 281
14022.56 265
14023.68 243
14024.80 246
14025.92 262
14027.04 255
14028.15 260
14029.27 283
14030.39 283
14031.51 304
14032.63 253
14033.75 251
14034.86 272
14035.98 276
14037.10 286
14038.22 266
14039.34 280
14040.46 294
14041.58 286
14042.70 263
14043.82 289
14044.93 278
14046.05 263
14047.17 272
14048.29 277
14049.41 313
14050.53 287
14051.65 289
14052.77 283
14053.89 255
14055.01 277
14056.13 305
14057.25 304
14058.37 294
14059.49 289
14060.61 275
14061.73 285
14062.85 283
14063.97 271
14065.09 265
14066.20 262
14067.32 279
14068.44 313
14069.56 304
14070.68 265
14071.81 305
14072.93 309
14074.05 323
14075.17 316
14076.29 286
14077.41 343
14078.53 335
14079.65 318
14080.77 307
14081.89 318
14083.01 336
14084.13 311
14085.25 308
14086.37 296
14087.49 335
14088.61 356
14089.73 359
14090.85 347
14091.97 329
14093.10 348
14094.22 347
14095.34 330
14096.46 314
14097.58 334
14098.70 320
14099.82 362
14100.94 351
14102.07 306
14103.19 376
14104.31 366
14105.43 362
14106.55 327
14107.67 338
14108.79 350
14109.92 318
14111.04 329
14112.16 275
14113.28 310
14114.40 320
14115.52 311
14116.65 301
14117.77 334
14118.89 273
14120.01 285
14121.13 296
14122.26 296
14123.38 291
14124.50 271
14125.62 304
14126.75 305
14127.87 320
14128.99 265
14130.11 268
14131.24 302
14132.36 261
14133.48 225
14134.60 258
14135.73 268
14136.85 266
14137.97 257
14139.09 250
14140.22 261
14141.34 292
14142.46 307
14143.59 294
14144.71 275
14145.83 268
14146.95 299
14148.08 315
14149.20 249
14150.32 247
14151.45 259
14152.57 244
14153.69 278
14154.82 278
14155.94 281
14157.06 305
14158.19 308
14159.31 305
14160.44 292
14161.56 300
14162.68 278
14163.81 317
14164.93 304
14166.05 281
14167.18 269
14168.30 278
14169.43 287
14170.55 271
14171.67 277
14172.80 306
14173.92 293
14175.05 292
14176.17 277
14177.30 304
14178.42 275
14179.54 294
14180.67 294
14181.79 311
14182.92 306
14184.04 258
14185.17 250
14186.29 292
14187.42 275
14188.54 278
14189.67 286
14190.79 258
14191.92 285
14193.04 286
14194.17 275
14195.29 270
14196.42 252
14197.54 278
14198.67 242
14199.79 235
14200.92 233
14202.04 252
14203.17 303
14204.29 272
14205.42 245
14206.54 273
14207.67 262
14208.79 261
14209.92 254
14211.05 270
14212.17 219
14213.30 257
14214.42 262
14215.55 274
14216.67 267
14217.80 261
14218.93 272
14220.05 262
14221.18 285
14222.30 256
14223.43 243
14224.56 231
14225.68 236
14226.81 250
14227.94 258
14229.06 246
14230.19 238
14231.32 241
14232.44 229
14233.57 231
14234.70 256
14235.82 266
14236.95 283
14238.08 235
14239.20 246
14240.33 258
14241.46 249
14242.58 227
14243.71 258
14244.84 250
14245.96 264
14247.09 238
14248.22 236
14249.34 243
14250.47 232
14251.60 243
14252.73 256
14253.85 263
14254.98 253
14256.11 247
14257.24 266
14258.36 239
14259.49 228
14260.62 254
14261.75 254
14262.87 242
14264.00 263
14265.13 233
14266.26 255
14267.39 243
14268.51 259
14269.64 243
14270.77 228
14271.90 228
14273.03 234
14274.15 238
14275.28 216
14276.41 223
14277.54 255
14278.67 267
14279.80 238
14280.92 225
14282.05 232
14283.18 229
14284.31 260
14285.44 252
14286.57 231
14287.70 246
14288.82 240
14289.95 228
14291.08 241
14292.21 235
14293.34 234
14294.47 258
14295.60 243
14296.73 239
14297.86 213
14298.99 227
14300.11 232
14301.24 266
14302.37 234
14303.50 209
14304.63 236
14305.76 216
14306.89 220
14308.02 214
14309.15 222
14310.28 240
14311.41 252
14312.54 231
14313.67 216
14314.80 289
14315.93 264
14317.06 240
14318.19 227
14319.32 259
14320.45 225
14321.58 221
14322.71 227
14323.84 222
14324.97 219
14326.10 220
14327.23 210
14328.36 220
14329.49 214
14330.62 219
14331.75 235
14332.88 209
14334.01 239
14335.14 261
14336.27 246
14337.40 242
14338.53 211
14339.66 202
14340.79 224
14341.93 244
14343.06 212
14344.19 232
14345.32 240
14346.45 236
14347.58 219
14348.71 211
14349.84 233
14350.97 238
14352.11 267
14353.24 227
14354.37 230
14355.50 221
14356.63 222
14357.76 247
14358.89 242
14360.03 208
14361.16 232
14362.29 203
14363.42 218
14364.55 232
14365.68 231
14366.82 219
14367.95 201
14369.08 259
14370.21 238
14371.34 217
14372.48 200
14373.61 218
14374.74 247
14375.87 228
14377.00 239
14378.14 214
14379.27 211
14380.40 201
14381.53 224
14382.67 217
14383.80 191
14384.93 215
14386.06 239
14387.20 224
14388.33 201
14389.46 220
14390.59 263
14391.73 217
14392.86 204
14393.99 195
14395.13 241
14396.26 261
14397.39 238
14398.53 227
14399.66 215
14400.79 221
14401.92 238
14403.06 254
14404.19 194
14405.32 212
14406.46 238
14407.59 215
14408.72 222
14409.86 229
14410.99 215
14412.13 232
14413.26 219
14414.39 191
14415.53 206
14416.66 244
14417.79 260
14418.93 224
14420.06 231
14421.20 248
14422.33 236
14423.46 252
14424.60 233
14425.73 230
14426.87 210
14428.00 197
14429.14 246
14430.27 233
14431.40 240
14432.54 226
14433.67 250
14434.81 245
14435.94 218
14437.08 243
14438.21 251
14439.35 249
14440.48 235
14441.62 234
14442.75 220
14443.88 259
14445.02 228
14446.15 237
14447.29 194
14448.42 231
14449.56 247
14450.70 231
14451.83 225
14452.97 209
14454.10 258
14455.24 245
14456.37 259
14457.51 328
14458.64 243
14459.78 235
14460.91 221
14462.05 238
14463.18 237
14464.32 239
14465.46 244
14466.59 260
14467.73 252
14468.86 242
14470.00 260
14471.14 237
14472.27 250
14473.41 251
14474.54 237
14475.68 245
14476.82 244
14477.95 258
14479.09 228
14480.22 221
14481.36 228
14482.50 240
14483.63 248
14484.77 218
14485.91 230
14487.04 217
14488.18 242
14489.32 243
14490.45 258
14491.59 203
14492.73 220
14493.86 203
14495.00 190
14496.14 224
14497.27 206
14498.41 194
14499.55 242
14500.69 220
14501.82 211
14502.96 216
14504.10 245
14505.23 246
14506.37 213
14507.51 212
14508.65 236
14509.78 206
14510.92 223
14512.06 196
14513.20 213
14514.33 226
14515.47 218
14516.61 222
14517.75 221
14518.89 217
14520.02 218
14521.16 224
14522.30 205
14523.44 224
14524.57 255
14525.71 234
14526.85 235
14527.99 262
14529.13 235
14530.27 251
14531.40 218
14532.54 224
14533.68 220
14534.82 214
14535.96 227
14537.10 205
14538.23 193
14539.37 212
14540.51 251
14541.65 223
14542.79 218
14543.93 211
14545.07 262
14546.21 220
14547.35 211
14548.48 224
14549.62 225
14550.76 218
14551.90 240
14553.04 222
14554.18 226
14555.32 237
14556.46 208
14557.60 222
14558.74 230
14559.88 214
14561.02 223
14562.16 200
14563.30 211
14564.43 243
14565.57 192
14566.71 223
14567.85 243
14568.99 217
14570.13 195
14571.27 231
14572.41 213
14573.55 211
14574.69 215
14575.83 192
14576.97 211
14578.11 207
14579.25 227
14580.39 219
14581.53 234
14582.67 231
14583.81 215
14584.96 217
14586.10 225
14587.24 250
14588.38 215
14589.52 200
14590.66 208
14591.80 239
14592.94 228
14594.08 248
14595.22 230
14596.36 223
14597.50 214
14598.64 219
14599.78 214
14600.93 242
14602.07 227
14603.21 230
14604.35 241
14605.49 217
14606.63 218
14607.77 222
14608.91 212
14610.06 238
14611.20 204
14612.34 233
14613.48 255
14614.62 229
14615.76 215
14616.91 195
14618.05 220
14619.19 227
14620.33 240
14621.47 247
14622.61 235
14623.76 223
14624.90 222
14626.04 225
14627.18 233
14628.32 229
14629.47 227
14630.61 259
14631.75 223
14632.89 223
14634.04 218
14635.18 234
14636.32 282
14637.46 246
14638.61 209
14639.75 274
14640.89 235
14642.03 223
14643.18 210
14644.32 249
14645.46 194
14646.60 239
14647.75 240
14648.89 222
14650.03 210
14651.18 213
14652.32 241
14653.46 212
14654.61 224
14655.75 229
14656.89 243
14658.03 212
14659.18 228
14660.32 211
14661.46 226
14662.61 204
14663.75 241
14664.90 232
14666.04 227
14667.18 223
14668.33 232
14669.47 207
14670.61 207
14671.76 205
14672.90 215
14674.05 213
14675.19 221
14676.33 199
14677.48 222
14678.62 188
14679.77 224
14680.91 244
14682.05 202
14683.20 197
14684.34 232
14685.49 220
14686.63 211
14687.78 183
14688.92 212
14690.06 236
14691.21 205
14692.35 203
14693.50 201
14694.64 190
14695.79 197
14696.93 201
14698.08 193
14699.22 201
14700.37 205
14701.51 211
14702.66 202
14703.80 204
14704.95 180
14706.09 226
14707.24 222
14708.38 188
14709.53 193
14710.67 238
14711.82 236
14712.96 216
14714.11 210
14715.26 215
14716.40 210
14717.55 232
14718.69 216
14719.84 204
14720.98 201
14722.13 218
14723.28 223
14724.42 237
14725.57 228
14726.71 203
14727.86 213
14729.01 218
14730.15 196
14731.30 203
14732.44 193
14733.59 220
14734.74 210
14735.88 209
14737.03 206
14738.18 199
14739.32 185
14740.47 220
14741.61 215
14742.76 204
14743.91 186
14745.05 204
14746.20 207
14747.35 180
14748.49 195
14749.64 207
14750.79 214
14751.94 200
14753.08 199
14754.23 188
14755.38 208
14756.52 191
14757.67 207
14758.82 176
14759.97 193
14761.11 186
14762.26 187
14763.41 198
14764.55 197
14765.70 212
14766.85 205
14768.00 207
14769.15 205
14770.29 193
14771.44 183
14772.59 185
14773.74 222
14774.88 183
14776.03 201
14777.18 178
14778.33 184
14779.48 198
14780.62 189
14781.77 192
14782.92 189
14784.07 235
14785.22 237
14786.36 212
14787.51 228
14788.66 235
14789.81 200
14790.96 184
14792.11 184
14793.26 196
14794.40 162
14795.55 160
14796.70 171
14797.85 189
14799.00 176
14800.15 190
14801.30 213
14802.45 203
14803.59 202
14804.74 193
14805.89 181
14807.04 193
14808.19 185
14809.34 212
14810.49 196
14811.64 199
14812.79 193
14813.94 173
14815.09 190
14816.24 188
14817.39 223
14818.53 186
14819.68 199
14820.83 182
14821.98 178
14823.13 182
14824.28 166
14825.43 179
14826.58 178
14827.73 210
14828.88 189
14830.03 180
14831.18 179
14832.33 184
14833.48 190
14834.63 177
14835.78 189
14836.93 192
14838.08 187
14839.23 189
14840.38 203
14841.53 183
14842.69 174
14843.84 185
14844.99 208
14846.14 186
14847.29 176
14848.44 192
14849.59 191
14850.74 188
14851.89 162
14853.04 182
14854.19 153
14855.34 152
14856.49 188
14857.65 166
14858.80 190
14859.95 176
14861.10 190
14862.25 198
14863.40 168
14864.55 187
14865.70 197
14866.86 202
14868.01 199
14869.16 174
14870.31 188
14871.46 207
14872.61 214
14873.77 176
14874.92 191
14876.07 185
14877.22 185
14878.37 199
14879.52 196
14880.68 163
14881.83 199
14882.98 205
14884.13 189
14885.28 193
14886.44 170
14887.59 181
14888.74 186
14889.89 178
14891.05 194
14892.20 182
14893.35 178
14894.50 180
14895.66 195
14896.81 184
14897.96 189
14899.11 186
14900.27 183
14901.42 184
14902.57 207
14903.72 176
14904.88 183
14906.03 189
14907.18 184
14908.34 175
14909.49 194
14910.64 181
14911.80 203
14912.95 182
14914.10 183
14915.26 214
14916.41 161
14917.56 169
14918.72 193
14919.87 194
14921.02 177
14922.18 170
14923.33 202
14924.48 216
14925.64 216
14926.79 185
14927.94 200
14929.10 212
14930.25 185
14931.41 216
14932.56 187
14933.71 210
14934.87 184
14936.02 171
14937.18 176
14938.33 186
14939.48 219
14940.64 213
14941.79 187
14942.95 166
14944.10 177
14945.26 209
14946.41 214
14947.57 187
14948.72 188
14949.87 179
14951.03 181
14952.18 211
14953.34 193
14954.49 195
14955.65 189
14956.80 186
14957.96 189
14959.11 196
14960.27 207
14961.42 199
14962.58 180
14963.73 170
14964.89 176
14966.04 169
14967.20 190
14968.36 185
14969.51 174
14970.67 185
14971.82 203
14972.98 185
14974.13 179
14975.29 183
14976.44 184
14977.60 196
14978.76 216
14979.91 194
14981.07 168
14982.22 186
14983.38 193
14984.53 169
14985.69 189
14986.85 158
14988.00 175
14989.16 212
14990.32 202
14991.47 159
14992.63 181
14993.78 151
14994.94 209
14996.10 210
14997.25 196
14998.41 190
14999.57 178
15000.72 184
15001.88 203
15003.04 187
15004.19 182
15005.35 193
15006.51 180
15007.66 205
15008.82 177
15009.98 189
15011.13 166
15012.29 175
15013.45 177
15014.61 172
15015.76 149
15016.92 172
15018.08 185
15019.23 182
15020.39 198
15021.55 169
15022.71 169
15023.86 160
15025.02 154
15026.18 166
15027.34 156
15028.49 160
15029.65 156
15030.81 200
15031.97 145
15033.13 160
15034.28 139
15035.44 196
15036.60 184
15037.76 181
15038.92 183
15040.07 165
15041.23 187
15042.39 176
15043.55 158
15044.71 158
15045.87 164
15047.02 167
15048.18 171
15049.34 181
15050.50 160
15051.66 154
15052.82 193
15053.98 181
15055.13 161
15056.29 163
15057.45 186
15058.61 183
15059.77 192
15060.93 170
15062.09 159
15063.25 157
15064.40 176
15065.56 196
15066.72 145
15067.88 178
15069.04 154
15070.20 182
15071.36 182
15072.52 173
15073.68 182
15074.84 160
15076.00 150
15077.16 168
15078.32 184
15079.48 197
15080.64 203
15081.80 184
15082.96 186
15084.12 165
15085.28 169
15086.44 164
15087.60 157
15088.76 165
15089.92 162
15091.08 169
15092.24 180
15093.40 173
15094.56 155
15095.72 166
15096.88 185
15098.04 187
15099.20 174
15100.36 182
15101.52 191
15102.68 157
15103.84 186
15105.00 176
15106.16 144
15107.32 167
15108.48 186
15109.64 182
15110.80 165
15111.96 174
15113.13 171
15114.29 172
15115.45 134
15116.61 146
15117.77 187
15118.93 151
15120.09 164
15121.25 184
15122.42 159
15123.58 192
15124.74 176
15125.90 174
15127.06 168
15128.22 165
15129.38 203
15130.55 183
15131.71 174
15132.87 161
15134.03 174
15135.19 162
15136.35 166
15137.52 163
15138.68 179
15139.84 183
15141.00 175
15142.16 154
15143.33 154
15144.49 153
15145.65 170
15146.81 175
15147.97 172
15149.14 175
15150.30 185
15151.46 182
15152.62 175
15153.79 194
15154.95 177
15156.11 166
15157.27 189
15158.44 183
15159.60 183
15160.76 199
15161.93 195
15163.09 192
15164.25 184
15165.41 182
15166.58 157
15167.74 140
15168.90 194
15170.07 172
15171.23 156
15172.39 177
15173.56 187
15174.72 199
15175.88 199
15177.05 197
15178.21 189
15179.37 177
15180.54 199
15181.70 190
15182.86 189
15184.03 165
15185.19 191
15186.36 192
15187.52 192
15188.68 187
15189.85 192
15191.01 186
15192.17 194
15193.34 189
15194.50 191
15195.67 185
15196.83 191
15198.00 177
15199.16 171
15200.32 183
15201.49 188
15202.65 182
15203.82 199
15204.98 200
15206.15 186
15207.31 206
15208.48 175
15209.64 188
15210.80 201
15211.97 206
15213.13 188
15214.30 190
15215.46 195
15216.63 206
15217.79 199
15218.96 206
15220.12 192
15221.29 185
15222.45 195
15223.62 160
15224.78 175
15225.95 183
15227.11 175
15228.28 191
15229.45 193
15230.61 187
15231.78 195
15232.94 200
15234.11 216
15235.27 206
15236.44 187
15237.60 201
15238.77 199
15239.94 194
15241.10 198
15242.27 173
15243.43 185
15244.60 175
15245.77 174
15246.93 203
15248.10 199
15249.26 182
15250.43 177
15251.60 164
15252.76 135
15253.93 154
15255.10 182
15256.26 169
15257.43 188
15258.60 203
15259.76 186
15260.93 196
15262.10 171
15263.26 160
15264.43 188
15265.60 168
15266.76 174
15267.93 168
15269.10 166
15270.26 192
15271.43 161
15272.60 204
15273.76 193
15274.93 193
15276.10 185
15277.27 185
15278.43 162
15279.60 183
15280.77 168
15281.94 162
15283.10 183
15284.27 206
15285.44 179
15286.61 173
15287.77 184
15288.94 182
15290.11 184
15291.28 204
15292.44 173
15293.61 169
15294.78 181
15295.95 182
15297.12 178
15298.28 142
15299.45 174
15300.62 183
15301.79 164
15302.96 164
15304.12 173
15305.29 150
15306.46 170
15307.63 200
15308.80 165
15309.97 171
15311.14 190
15312.30 188
15313.47 190
15314.64 180
15315.81 169
15316.98 192
15318.15 155
15319.32 172
15320.49 157
15321.65 158
15322.82 180
15323.99 190
15325.16 153
15326.33 156
15327.50 162
15328.67 195
15329.84 184
15331.01 174
15332.18 169
15333.35 173
15334.52 160
15335.69 181
15336.85 189
15338.02 154
15339.19 178
15340.36 159
15341.53 176
15342.70 187
15343.87 190
15345.04 190
15346.21 172
15347.38 181
15348.55 167
15349.72 171
15350.89 192
15352.06 204
15353.23 187
15354.40 191
15355.57 162
15356.74 178
15357.91 176
15359.08 170
15360.25 154
15361.43 180
15362.60 167
15363.77 174
15364.94 160
15366.11 151
15367.28 184
15368.45 166
15369.62 175
15370.79 162
15371.96 191
15373.13 158
15374.30 188
15375.47 183
15376.65 197
15377.82 192
15378.99 189
15380.16 160
15381.33 201
15382.50 169
15383.67 178
15384.84 208
15386.02 191
15387.19 218
15388.36 183
15389.53 158
15390.70 176
15391.87 199
15393.04 196
15394.22 165
15395.39 173
15396.56 191
15397.73 169
15398.90 185
15400.08 178
15401.25 183
15402.42 164
15403.59 153
15404.76 184
15405.94 182
15407.11 206
15408.28 212
15409.45 190
15410.63 160
15411.80 172
15412.97 172
15414.14 203
15415.31 167
15416.49 164
15417.66 161
15418.83 195
15420.01 188
15421.18 160
15422.35 155
15423.52 184
15424.70 196
15425.87 175
15427.04 167
15428.22 193
15429.39 182
15430.56 177
15431.73 184
15432.91 173
15434.08 170
15435.25 192
15436.43 159
15437.60 158
15438.77 163
15439.95 165
15441.12 172
15442.30 182
15443.47 145
15444.64 181
15445.82 184
15446.99 212
15448.16 185
15449.34 161
15450.51 160
15451.69 203
15452.86 200
15454.03 225
15455.21 226
15456.38 176
15457.56 169
15458.73 160
15459.90 168
15461.08 180
15462.25 199
15463.43 180
15464.60 174
15465.78 181
15466.95 149
15468.12 172
15469.30 171
15470.47 153
15471.65 174
15472.82 179
15474.00 159
15475.17 187
15476.35 178
15477.52 167
15478.70 148
15479.87 175
15481.05 207
15482.22 205
15483.40 159
15484.57 185
15485.75 184
15486.92 178
15488.10 167
15489.27 187
15490.45 185
15491.62 165
15492.80 171
15493.98 200
15495.15 179
15496.33 154
15497.50 186
15498.68 163
15499.85 173
15501.03 180
15502.21 190
15503.38 181
15504.56 184
15505.73 187
15506.91 167
15508.09 195
15509.26 170
15510.44 176
15511.61 181
15512.79 156
15513.97 176
15515.14 180
15516.32 166
15517.50 186
15518.67 159
15519.85 180
15521.02 157
15522.20 167
15523.38 193
15524.55 174
15525.73 166
15526.91 159
15528.09 175
15529.26 181
15530.44 167
15531.62 179
15532.79 188
15533.97 188
15535.15 171
15536.32 167
15537.50 180
15538.68 177
15539.86 174
15541.03 179
15542.21 200
15543.39 191
15544.57 176
15545.74 196
15546.92 178
15548.10 179
15549.28 164
15550.45 169
15551.63 188
15552.81 189
15553.99 171
15555.16 185
15556.34 191
15557.52 176
15558.70 159
15559.88 201
15561.05 202
15562.23 178
15563.41 177
15564.59 194
15565.77 175
15566.95 168
15568.12 193
15569.30 193
15570.48 192
15571.66 184
15572.84 181
15574.02 179
15575.19 177
15576.37 172
15577.55 194
15578.73 176
15579.91 176
15581.09 159
15582.27 166
15583.45 177
15584.62 202
15585.80 198
15586.98 190
15588.16 196
15589.34 178
15590.52 213
15591.70 213
15592.88 243
15594.06 206
15595.24 199
15596.42 168
15597.60 192
15598.78 190
15599.96 202
15601.14 213
15602.31 190
15603.49 224
15604.67 231
15605.85 212
15607.03 185
15608.21 214
15609.39 210
15610.57 200
15611.75 221
15612.93 201
15614.11 231
15615.29 213
15616.47 220
15617.65 232
15618.83 193
15620.01 199
15621.19 223
15622.38 254
15623.56 203
15624.74 188
15625.92 184
15627.10 209
15628.28 214
15629.46 221
15630.64 227
15631.82 211
15633.00 220
15634.18 223
15635.36 216
15636.54 223
15637.72 218
15638.91 218
15640.09 260
15641.27 232
15642.45 203
15643.63 217
15644.81 229
15645.99 249
15647.17 224
15648.36 210
15649.54 230
15650.72 206
15651.90 229
15653.08 219
15654.26 201
15655.44 220
15656.63 221
15657.81 215
15658.99 226
15660.17 221
15661.35 229
15662.54 224
15663.72 215
15664.90 290
15666.08 262
15667.26 238
15668.45 245
15669.63 200
15670.81 213
15671.99 216
15673.17 227
15674.36 212
15675.54 228
15676.72 244
15677.90 244
15679.09 245
15680.27 246
15681.45 252
15682.63 226
15683.82 254
15685.00 256
15686.18 254
15687.37 199
15688.55 223
15689.73 267
15690.91 242
15692.10 230
15693.28 235
15694.46 233
15695.65 238
15696.83 244
15698.01 243
15699.20 251
15700.38 267
15701.56 257
15702.75 234
15703.93 225
15705.11 225
15706.30 247
15707.48 272
15708.66 276
15709.85 251
15711.03 270
15712.22 260
15713.40 253
15714.58 263
15715.77 264
15716.95 256
15718.14 267
15719.32 267
15720.50 275
15721.69 296
15722.87 247
15724.06 260
15725.24 252
15726.43 255
15727.61 281
15728.79 265
15729.98 249
15731.16 261
15732.35 267
15733.53 247
15734.72 243
15735.90 211
15737.09 278
15738.27 270
15739.46 242
15740.64 224
15741.83 247
15743.01 253
15744.20 256
15745.38 280
15746.57 314
15747.75 287
15748.94 253
15750.12 282
15751.31 257
15752.49 247
15753.68 248
15754.86 262
15756.05 270
15757.23 258
15758.42 234
15759.60 281
15760.79 240
15761.98 231
15763.16 242
15764.35 266
15765.53 287
15766.72 241
15767.90 243
15769.09 249
15770.28 242
15771.46 221
15772.65 246
15773.83 222
15775.02 233
15776.21 244
15777.39 241
15778.58 228
15779.77 198
15780.95 226
15782.14 258
15783.33 228
15784.51 231
15785.70 203
15786.89 242
15788.07 241
15789.26 254
15790.45 226
15791.63 237
15792.82 250
15794.01 212
15795.19 250
15796.38 229
15797.57 234
15798.75 243
15799.94 252
15801.13 235
15802.32 225
15803.50 232
15804.69 239
15805.88 213
15807.06 211
15808.25 211
15809.44 232
15810.63 238
15811.81 215
15813.00 223
15814.19 214
15815.38 227
15816.57 240
15817.75 212
15818.94 226
15820.13 217
15821.32 224
15822.50 232
15823.69 232
15824.88 234
15826.07 232
15827.26 246
15828.44 211
15829.63 218
15830.82 243
15832.01 224
15833.20 229
15834.39 244
15835.57 233
15836.76 229
15837.95 230
15839.14 229
15840.33 236
15841.52 205
15842.71 194
15843.90 234
15845.08 205
15846.27 215
15847.46 173
15848.65 220
15849.84 214
15851.03 199
15852.22 208
15853.41 188
15854.60 233
15855.79 210
15856.97 204
15858.16 206
15859.35 214
15860.54 225
15861.73 244
15862.92 204
15864.11 201
15865.30 216
15866.49 257
15867.68 218
15868.87 194
15870.06 215
15871.25 217
15872.44 217
15873.63 205
15874.82 196
15876.01 195
15877.20 212
15878.39 185
15879.58 201
15880.77 194
15881.96 213
15883.15 220
15884.34 224
15885.53 213
15886.72 205
15887.91 226
15889.10 213
15890.29 211
15891.48 186
15892.67 224
15893.86 205
15895.05 207
15896.24 183
15897.44 229
15898.63 217
15899.82 217
15901.01 186
15902.20 175
15903.39 196
15904.58 214
15905.77 215
15906.96 190
15908.15 192
15909.35 225
15910.54 221
15911.73 204
15912.92 202
15914.11 191
15915.30 219
15916.49 191
15917.69 208
15918.88 186
15920.07 197
15921.26 196
15922.45 194
15923.64 227
15924.84 220
15926.03 215
15927.22 185
15928.41 195
15929.60 181
15930.80 191
15931.99 186
15933.18 196
15934.37 209
15935.56 175
15936.76 196
15937.95 206
15939.14 201
15940.33 187
15941.53 179
15942.72 200
15943.91 213
15945.10 169
15946.30 189
15947.49 201
15948.68 180
15949.87 176
15951.07 202
15952.26 180
15953.45 157
15954.65 174
15955.84 188
15957.03 191
15958.22 173
15959.42 162
15960.61 186
15961.80 186
15963.00 196
15964.19 203
15965.38 217
15966.58 202
15967.77 195
15968.96 200
15970.16 195
15971.35 186
15972.54 197
15973.74 173
15974.93 179
15976.13 189
15977.32 182
15978.51 195
15979.71 198
15980.90 181
15982.09 172
15983.29 166
15984.48 193
15985.68 202
15986.87 191
15988.06 164
15989.26 161
15990.45 193
15991.65 184
15992.84 178
15994.04 156
15995.23 168
15996.43 179
15997.62 193
15998.81 168
16000.01 191
16001.20 198
16002.40 192
16003.59 166
16004.79 177
16005.98 174
16007.18 178
16008.37 194
16009.57 189
16010.76 181
16011.96 180
16013.15 200
16014.35 173
16015.54 206
16016.74 191
16017.93 185
16019.13 195
16020.32 166
16021.52 144
16022.72 175
16023.91 186
16025.11 171
16026.30 165
16027.50 157
16028.69 176
16029.89 152
16031.08 152
16032.28 174
16033.48 180
16034.67 168
16035.87 156
16037.06 177
16038.26 142
16039.46 169
16040.65 169
16041.85 180
16043.05 165
16044.24 185
16045.44 169
16046.63 165
16047.83 149
16049.03 160
16050.22 161
16051.42 166
16052.62 159
16053.81 180
16055.01 190
16056.21 157
16057.40 143
16058.60 195
16059.80 171
16060.99 180
16062.19 182
16063.39 182
16064.58 180
16065.78 160
16066.98 171
16068.18 178
16069.37 165
16070.57 154
16071.77 187
16072.97 170
16074.16 174
16075.36 150
16076.56 169
16077.76 174
16078.95 167
16080.15 159
16081.35 162
16082.55 193
16083.74 171
16084.94 140
16086.14 159
16087.34 167
16088.53 159
16089.73 167
16090.93 173
16092.13 159
16093.33 169
16094.53 156
16095.72 161
16096.92 172
16098.12 166
16099.32 153
16100.52 161
16101.72 141
16102.91 153
16104.11 167
16105.31 167
16106.51 141
16107.71 145
16108.91 176
16110.11 155
16111.30 161
16112.50 180
16113.70 162
16114.90 153
16116.10 167
16117.30 167
16118.50 155
16119.70 178
16120.90 165
16122.10 190
16123.29 155
16124.49 171
16125.69 158
16126.89 183
16128.09 164
16129.29 176
16130.49 175
16131.69 210
16132.89 195
16134.09 180
16135.29 174
16136.49 170
16137.69 163
16138.89 168
16140.09 146
16141.29 173
16142.49 172
16143.69 169
16144.89 173
16146.09 184
16147.29 155
16148.49 181
16149.69 186
16150.89 161
16152.09 158
16153.29 178
16154.49 154
16155.69 148
16156.89 174
16158.09 168
16159.29 177
16160.49 188
16161.69 181
16162.89 184
16164.09 173
16165.30 184
16166.50 187
16167.70 173
16168.90 167
16170.10 171
16171.30 177
16172.50 141
16173.70 182
16174.90 175
16176.10 174
16177.31 164
16178.51 168
16179.71 187
16180.91 161
16182.11 170
16183.31 180
16184.51 161
16185.72 172
16186.92 190
16188.12 177
16189.32 193
16190.52 188
16191.72 171
16192.93 174
16194.13 136
16195.33 155
16196.53 189
16197.73 214
16198.94 174
16200.14 158
16201.34 169
16202.54 196
16203.74 205
16204.95 172
16206.15 189
16207.35 183
16208.55 163
16209.76 168
16210.96 176
16212.16 192
16213.36 171
16214.57 170
16215.77 190
16216.97 170
16218.17 182
16219.38 147
16220.58 187
16221.78 170
16222.99 165
16224.19 193
16225.39 163
16226.59 182
16227.80 181
16229.00 184
16230.20 176
16231.41 185
16232.61 162
16233.81 171
16235.02 193
16236.22 188
16237.42 173
16238.63 179
16239.83 195
16241.04 205
16242.24 212
16243.44 178
16244.65 171
16245.85 199
16247.05 204
16248.26 205
16249.46 197
16250.67 197
16251.87 187
16253.07 201
16254.28 181
16255.48 195
16256.69 199
16257.89 177
16259.09 188
16260.30 173
16261.50 198
16262.71 213
16263.91 200
16265.12 203
16266.32 193
16267.53 188
16268.73 205
16269.94 208
16271.14 204
16272.34 191
16273.55 199
16274.75 210
16275.96 195
16277.16 183
16278.37 214
16279.57 199
16280.78 231
16281.98 193
16283.19 220
16284.39 213
16285.60 196
16286.81 227
16288.01 211
16289.22 219
16290.42 201
16291.63 226
16292.83 234
16294.04 221
16295.24 224
16296.45 235
16297.66 209
16298.86 224
16300.07 222
16301.27 190
16302.48 219
16303.68 232
16304.89 230
16306.10 256
16307.30 206
16308.51 201
16309.71 229
16310.92 229
16312.13 256
16313.33 224
16314.54 243
16315.75 220
16316.95 223
16318.16 234
16319.37 200
16320.57 169
16321.78 201
16322.99 217
16324.19 165
16325.40 175
16326.61 183
16327.81 184
16329.02 186
16330.23 193
16331.43 156
16332.64 200
16333.85 200
16335.05 182
16336.26 172
16337.47 205
16338.68 196
16339.88 191
16341.09 178
16342.30 183
16343.51 195
16344.71 195
16345.92 171
16347.13 167
16348.34 157
16349.54 194
16350.75 187
16351.96 191
16353.17 174
16354.37 171
16355.58 194
16356.79 184
16358.00 183
16359.21 167
16360.41 179
16361.62 189
16362.83 171
16364.04 173
16365.25 154
16366.45 191
16367.66 162
16368.87 197
16370.08 177
16371.29 157
16372.50 194
16373.71 205
16374.91 173
16376.12 173
16377.33 178
16378.54 176
16379.75 198
16380.96 188
16382.17 181
16383.38 177
16384.58 176
16385.79 186
16387.00 181
16388.21 171
16389.42 175
16390.63 157
16391.84 163
16393.05 161
16394.26 152
16395.47 175
16396.68 176
16397.89 162
16399.09 144
16400.30 169
16401.51 161
16402.72 172
16403.93 191
16405.14 163
16406.35 154
16407.56 146
16408.77 170
16409.98 159
16411.19 155
16412.40 172
16413.61 171
16414.82 178
16416.03 166
16417.24 168
16418.45 173
16419.66 169
16420.87 181
16422.08 158
16423.29 164
16424.50 154
16425.71 165
16426.92 159
16428.14 172
16429.35 166
16430.56 163
16431.77 157
16432.98 168
16434.19 167
16435.40 157
16436.61 183
16437.82 153
16439.03 161
16440.24 164
16441.45 163
16442.67 161
16443.88 167
16445.09 155
16446.30 165
16447.51 176
16448.72 183
16449.93 169
16451.14 154
16452.36 159
16453.57 157
16454.78 155
16455.99 151
16457.20 144
16458.41 155
16459.63 147
16460.84 161
16462.05 162
16463.26 154
16464.47 144
16465.68 147
16466.90 180
16468.11 143
16469.32 169
16470.53 182
16471.74 143
16472.96 150
16474.17 145
16475.38 147
16476.59 163
16477.81 176
16479.02 180
16480.23 155
16481.44 161
16482.66 146
16483.87 137
16485.08 157
16486.29 146
16487.51 162
16488.72 166
16489.93 149
16491.15 142
16492.36 139
16493.57 148
16494.78 157
16496.00 139
16497.21 143
16498.42 158
16499.64 136
16500.85 128
16502.06 139
16503.28 149
16504.49 148
16505.70 150
16506.92 137
16508.13 170
16509.34 134
16510.56 139
16511.77 158
16512.98 145
16514.20 165
16515.41 142
16516.63 142
16517.84 162
16519.05 159
16520.27 145
16521.48 149
16522.70 131
16523.91 143
16525.12 122
16526.34 135
16527.55 147
16528.77 135
16529.98 176
16531.20 133
16532.41 130
16533.62 141
16534.84 144
16536.05 115
16537.27 131
16538.48 151
16539.70 144
16540.91 155
16542.13 148
16543.34 160
16544.56 142
16545.77 135
16546.99 141
16548.20 144
16549.42 130
16550.63 122
16551.85 149
16553.06 157
16554.28 110
16555.49 153
16556.71 176
16557.92 170
16559.14 147
16560.35 155
16561.57 159
16562.78 138
16564.00 126
16565.21 110
16566.43 155
16567.65 140
16568.86 135
16570.08 171
16571.29 151
16572.51 145
16573.73 134
16574.94 139
16576.16 148
16577.37 143
16578.59 155
16579.81 176
16581.02 139
16582.24 165
16583.45 171
16584.67 149
16585.89 161
16587.10 158
16588.32 148
16589.54 145
16590.75 135
16591.97 163
16593.19 161
16594.40 138
16595.62 141
16596.84 169
16598.05 146
16599.27 158
16600.49 141
16601.70 139
16602.92 134
16604.14 134
16605.35 139
16606.57 138
16607.79 119
16609.01 150
16610.22 147
16611.44 141
16612.66 148
16613.88 133
16615.09 147
16616.31 144
16617.53 152
16618.75 149
16619.96 145
16621.18 154
16622.40 155
16623.62 162
16624.83 121
16626.05 149
16627.27 141
16628.49 133
16629.71 144
16630.92 145
16632.14 139
16633.36 139
16634.58 159
16635.80 146
16637.01 139
16638.23 153
16639.45 118
16640.67 148
16641.89 119
16643.11 139
16644.32 135
16645.54 127
16646.76 133
16647.98 137
16649.20 144
16650.42 140
16651.64 156
16652.86 130
16654.07 109
16655.29 129
16656.51 148
16657.73 131
16658.95 130
16660.17 162
16661.39 144
16662.61 150
16663.83 123
16665.05 146
16666.27 137
16667.48 163
16668.70 135
16669.92 139
16671.14 150
16672.36 163
16673.58 130
16674.80 143
16676.02 140
16677.24 141
16678.46 138
16679.68 122
16680.90 123
16682.12 122
16683.34 148
16684.56 130
16685.78 118
16687.00 128
16688.22 141
16689.44 145
16690.66 133
16691.88 117
16693.10 129
16694.32 140
16695.54 166
16696.76 168
16697.98 144
16699.20 137
16700.42 179
16701.64 144
16702.87 152
16704.09 120
16705.31 143
16706.53 158
16707.75 145
16708.97 137
16710.19 129
16711.41 149
16712.63 140
16713.85 146
16715.07 138
16716.30 162
16717.52 158
16718.74 141
16719.96 139
16721.18 142
16722.40 120
16723.62 127
16724.85 134
16726.07 151
16727.29 148
16728.51 140
16729.73 142
16730.95 139
16732.17 131
16733.40 158
16734.62 146
16735.84 151
16737.06 128
16738.28 147
16739.51 164
16740.73 156
16741.95 123
16743.17 140
16744.39 147
16745.62 119
16746.84 127
16748.06 125
16749.28 146
16750.51 140
16751.73 152
16752.95 147
16754.17 128
16755.40 122
16756.62 153
16757.84 130
16759.06 133
16760.29 142
16761.51 150
16762.73 180
16763.96 128
16765.18 134
16766.40 139
16767.62 120
16768.85 138
16770.07 150
16771.29 149
16772.52 128
16773.74 136
16774.96 173
16776.19 128
16777.41 124
16778.63 137
16779.86 163
16781.08 166
16782.30 137
16783.53 121
16784.75 142
16785.97 143
16787.20 155
16788.42 136
16789.65 125
16790.87 132
16792.09 152
16793.32 174
16794.54 164
16795.77 119
16796.99 128
16798.21 145
16799.44 154
16800.66 126
16801.89 114
16803.11 131
16804.34 155
16805.56 138
16806.78 122
16808.01 119
16809.23 121
16810.46 130
16811.68 153
16812.91 128
16814.13 146
16815.36 154
16816.58 135
16817.81 140
16819.03 160
16820.26 148
16821.48 147
16822.71 155
16823.93 164
16825.16 151
16826.38 165
16827.61 143
16828.83 144
16830.06 141
16831.28 159
16832.51 154
16833.73 170
16834.96 141
16836.19 134
16837.41 158
16838.64 159
16839.86 162
16841.09 148
16842.31 153
16843.54 140
16844.76 162
16845.99 137
16847.22 138
16848.44 159
16849.67 170
16850.89 145
16852.12 113
16853.35 152
16854.57 167
16855.80 167
16857.03 162
16858.25 145
16859.48 148
16860.71 176
16861.93 153
16863.16 150
16864.38 147
16865.61 143
16866.84 155
16868.06 161
16869.29 156
16870.52 153
16871.74 150
16872.97 169
16874.20 171
16875.43 143
16876.65 156
16877.88 163
16879.11 179
16880.33 142
16881.56 157
16882.79 158
16884.02 177
16885.24 156
16886.47 128
16887.70 143
16888.93 159
16890.15 163
16891.38 170
16892.61 173
16893.84 173
16895.06 159
16896.29 167
16897.52 180
16898.75 138
16899.97 176
16901.20 164
16902.43 171
16903.66 141
16904.89 133
16906.11 170
16907.34 141
16908.57 158
16909.80 155
16911.03 150
16912.26 141
16913.48 150
16914.71 146
16915.94 146
16917.17 169
16918.40 172
16919.63 148
16920.85 167
16922.08 181
16923.31 146
16924.54 161
16925.77 153
16927.00 151
16928.23 160
16929.46 152
16930.69 133
16931.91 154
16933.14 141
16934.37 141
16935.60 122
16936.83 146
16938.06 146
16939.29 166
16940.52 150
16941.75 154
16942.98 140
16944.21 135
16945.44 131
16946.67 160
16947.90 151
16949.13 157
16950.35 153
16951.58 161
16952.81 110
16954.04 136
16955.27 164
16956.50 144
16957.73 145
16958.96 152
16960.19 128
16961.42 129
16962.65 144
16963.88 164
16965.11 174
16966.34 144
16967.58 123
16968.81 141
16970.04 147
16971.27 124
16972.50 150
16973.73 151
16974.96 130
16976.19 166
16977.42 136
16978.65 121
16979.88 152
16981.11 135
16982.34 147
16983.57 158
16984.80 141
16986.04 129
16987.27 147
16988.50 161
16989.73 120
16990.96 120
16992.19 137
16993.42 150
16994.65 137
16995.88 146
16997.12 123
16998.35 120
16999.58 146
17000.81 145
17002.04 133
17003.27 143
17004.51 130
17005.74 130
17006.97 128
17008.20 137
17009.43 130
17010.66 143
17011.90 131
17013.13 141
17014.36 162
17015.59 136
17016.82 148
17018.06 136
17019.29 143
17020.52 127
17021.75 158
17022.99 154
17024.22 136
17025.45 136
17026.68 134
17027.92 122
17029.15 150
17030.38 134
17031.61 127
17032.85 134
17034.08 147
17035.31 153
17036.54 164
17037.78 152
17039.01 152
17040.24 127
17041.48 161
17042.71 184
17043.94 151
17045.18 142
17046.41 140
17047.64 148
17048.88 122
17050.11 130
17051.34 141
17052.58 151
17053.81 140
17055.04 135
17056.28 142
17057.51 136
17058.74 158
17059.98 130
17061.21 138
17062.44 133
17063.68 152
17064.91 131
17066.15 109
17067.38 120
17068.61 113
17069.85 122
17071.08 137
17072.32 158
17073.55 135
17074.78 158
17076.02 122
17077.25 127
17078.49 124
17079.72 156
17080.96 138
17082.19 147
17083.42 128
17084.66 141
17085.89 125
17087.13 119
17088.36 126
17089.60 122
17090.83 133
17092.07 130
17093.30 154
17094.54 156
17095.77 119
17097.01 123
17098.24 156
17099.48 129
17100.71 136
17101.95 155
17103.18 145
17104.42 139
17105.65 134
17106.89 149
17108.12 125
17109.36 123
17110.60 145
17111.83 162
17113.07 138
17114.30 114
17115.54 118
17116.77 141
17118.01 133
17119.25 133
17120.48 132
17121.72 142
17122.95 140
17124.19 121
17125.43 134
17126.66 125
17127.90 122
17129.13 121
17130.37 116
17131.61 152
17132.84 151
17134.08 141
17135.32 143
17136.55 127
17137.79 120
17139.02 136
17140.26 147
17141.50 134
17142.73 137
17143.97 140
17145.21 130
17146.44 111
17147.68 125
17148.92 130
17150.16 121
17151.39 111
17152.63 130
17153.87 157
17155.10 122
17156.34 134
17157.58 123
17158.82 123
17160.05 134
17161.29 112
17162.53 126
17163.76 107
17165.00 117
17166.24 157
17167.48 132
17168.72 128
17169.95 122
17171.19 119
17172.43 155
17173.67 116
17174.90 128
17176.14 111
17177.38 131
17178.62 114
17179.86 115
17181.09 121
17182.33 112
17183.57 121
17184.81 128
17186.05 124
17187.28 126
17188.52 122
17189.76 123
17191.00 121
17192.24 119
17193.48 132
17194.72 135
17195.95 134
17197.19 124
17198.43 108
17199.67 130
17200.91 129
17202.15 118
17203.39 101
17204.63 101
17205.86 115
17207.10 141
17208.34 117
17209.58 131
17210.82 114
17212.06 132
17213.30 114
17214.54 125
17215.78 118
17217.02 115
17218.26 111
17219.50 118
17220.74 124
17221.97 145
17223.21 120
17224.45 102
17225.69 124
17226.93 123
17228.17 133
17229.41 120
17230.65 136
17231.89 103
17233.13 129
17234.37 130
17235.61 141
17236.85 137
17238.09 107
17239.33 139
17240.57 127
17241.81 141
17243.05 128
17244.29 127
17245.53 136
17246.77 140
17248.02 128
17249.26 135
17250.50 134
17251.74 136
17252.98 137
17254.22 143
17255.46 109
17256.70 114
17257.94 120
17259.18 125
17260.42 120
17261.66 151
17262.90 123
17264.15 129
17265.39 138
17266.63 137
17267.87 126
17269.11 127
17270.35 134
17271.59 121
17272.83 118
17274.08 130
17275.32 112
17276.56 111
17277.80 115
17279.04 111
17280.28 116
17281.52 126
17282.77 120
17284.01 125
17285.25 135
17286.49 124
17287.73 118
17288.98 141
17290.22 152
17291.46 112
17292.70 142
17293.94 145
17295.19 148
17296.43 124
17297.67 128
17298.91 119
17300.16 131
17301.40 131
17302.64 115
17303.88 116
17305.13 118
17306.37 120
17307.61 128
17308.85 111
17310.10 125
17311.34 121
17312.58 142
17313.82 116
17315.07 108
17316.31 126
17317.55 127
17318.80 107
17320.04 121
17321.28 123
17322.53 130
17323.77 93
17325.01 127
17326.26 131
17327.50 117
17328.74 104
17329.99 121
17331.23 120
17332.47 107
17333.72 122
17334.96 115
17336.20 136
17337.45 100
17338.69 107
17339.93 109
17341.18 109
17342.42 114
17343.67 118
17344.91 133
17346.15 120
17347.40 110
17348.64 124
17349.89 118
17351.13 98
17352.37 110
17353.62 127
17354.86 137
17356.11 112
17357.35 115
17358.60 115
17359.84 102
17361.09 101
17362.33 113
17363.57 118
17364.82 113
17366.06 103
17367.31 134
17368.55 146
17369.80 131
17371.04 101
17372.29 135
17373.53 108
17374.78 106
17376.02 121
17377.27 122
17378.51 110
17379.76 129
17381.00 120
17382.25 110
17383.50 111
17384.74 127
17385.99 140
17387.23 118
17388.48 114
17389.72 129
17390.97 145
17392.21 135
17393.46 120
17394.71 102
17395.95 114
17397.20 130
17398.44 115
17399.69 95
17400.93 95
17402.18 120
17403.43 117
17404.67 136
17405.92 129
17407.17 119
17408.41 113
17409.66 128
17410.90 114
17412.15 120
17413.40 121
17414.64 125
17415.89 131
17417.14 96
17418.38 88
17419.63 123
17420.88 118
17422.12 104
17423.37 121
17424.62 104
17425.86 110
17427.11 109
17428.36 110
17429.60 123
17430.85 129
17432.10 116
17433.35 133
17434.59 96
17435.84 114
17437.09 123
17438.33 120
17439.58 111
17440.83 101
17442.08 128
17443.32 124
17444.57 109
17445.82 106
17447.07 105
17448.32 118
17449.56 125
17450.81 136
17452.06 105
17453.31 101
17454.55 123
17455.80 110
17457.05 130
17458.30 141
17459.55 125
17460.79 104
17462.04 126
17463.29 106
17464.54 105
17465.79 124
17467.04 105
17468.28 124
17469.53 106
17470.78 118
17472.03 126
17473.28 135
17474.53 118
17475.78 127
17477.02 133
17478.27 133
17479.52 113
17480.77 121
17482.02 118
17483.27 128
17484.52 145
17485.77 113
17487.02 109
17488.26 129
17489.51 133
17490.76 91
17492.01 103
17493.26 111
17494.51 127
17495.76 137
17497.01 136
17498.26 134
17499.51 107
17500.76 128
17502.01 127
17503.26 117
17504.51 110
17505.76 110
17507.01 132
17508.26 107
17509.51 94
17510.76 92
17512.01 108
17513.26 151
17514.51 119
17515.76 107
17517.01 131
17518.26 122
17519.51 110
17520.76 118
17522.01 132
17523.26 110
17524.51 124
17525.76 129
17527.01 125
17528.26 117
17529.51 129
17530.76 116
17532.01 113
17533.26 100
17534.51 94
17535.76 119
17537.01 102
17538.27 124
17539.52 125
17540.77 126
17542.02 112
17543.27 116
17544.52 129
17545.77 103
17547.02 115
17548.27 106
17549.53 141
17550.78 122
17552.03 106
17553.28 115
17554.53 131
17555.78 133
17557.03 101
17558.29 111
17559.54 121
17560.79 137
17562.04 164
17563.29 108
17564.54 122
17565.80 119
17567.05 129
17568.30 126
17569.55 109
17570.80 97
17572.06 88
17573.31 112
17574.56 109
17575.81 114
17577.07 126
17578.32 116
17579.57 121
17580.82 130
17582.08 100
17583.33 127
17584.58 105
17585.83 140
17587.09 134
17588.34 96
17589.59 119
17590.84 111
17592.10 116
17593.35 117
17594.60 113
17595.86 123
17597.11 116
17598.36 110
17599.61 118
17600.87 117
17602.12 104
17603.37 114
17604.63 126
17605.88 139
17607.13 130
17608.39 124
17609.64 120
17610.89 117
17612.15 109
17613.40 98
17614.66 120
17615.91 134
17617.16 108
17618.42 118
17619.67 113
17620.92 126
17622.18 110
17623.43 98
17624.69 111
17625.94 120
17627.19 116
17628.45 124
17629.70 111
17630.96 121
17632.21 117
17633.47 107
17634.72 104
17635.97 113
17637.23 126
17638.48 119
17639.74 117
17640.99 110
17642.25 125
17643.50 127
17644.76 119
17646.01 123
17647.27 114
17648.52 113
17649.78 109
17651.03 112
17652.28 124
17653.54 97
17654.80 113
17656.05 123
17657.31 131
17658.56 117
17659.82 109
17661.07 107
17662.33 117
17663.58 112
17664.84 116
17666.09 95
17667.35 128
17668.60 113
17669.86 120
17671.11 115
17672.37 131
17673.63 98
17674.88 106
17676.14 95
17677.39 97
17678.65 92
17679.91 117
17681.16 112
17682.42 92
17683.67 93
17684.93 113
17686.19 111
17687.44 112
17688.70 117
17689.95 119
17691.21 125
17692.47 108
17693.72 122
17694.98 106
17696.24 119
17697.49 115
17698.75 115
17700.01 111
17701.26 115
17702.52 106
17703.78 112
17705.03 111
17706.29 114
17707.55 115
17708.81 103
17710.06 126
17711.32 106
17712.58 110
17713.83 99
17715.09 112
17716.35 99
17717.61 97
17718.86 92
17720.12 94
17721.38 90
17722.63 95
17723.89 113
17725.15 104
17726.41 102
17727.67 91
17728.92 109
17730.18 93
17731.44 104
17732.70 96
17733.95 110
17735.21 89
17736.47 114
17737.73 105
17738.99 111
17740.24 96
17741.50 106
17742.76 110
17744.02 109
17745.28 118
17746.54 84
17747.79 114
17749.05 109
17750.31 123
17751.57 114
17752.83 125
17754.09 106
17755.35 123
17756.60 114
17757.86 112
17759.12 106
17760.38 118
17761.64 105
17762.90 108
17764.16 129
17765.42 144
17766.67 112
17767.93 89
17769.19 118
17770.45 102
17771.71 105
17772.97 96
17774.23 110
17775.49 115
17776.75 115
17778.01 91
17779.27 109
17780.53 107
17781.79 107
17783.05 110
17784.31 95
17785.57 123
17786.83 108
17788.09 110
17789.35 89
17790.61 106
17791.87 92
17793.13 115
17794.39 132
17795.65 126
17796.91 92
17798.17 106
17799.43 114
17800.69 100
17801.95 83
17803.21 112
17804.47 115
17805.73 105
17806.99 93
17808.25 99
17809.51 100
17810.77 96
17812.03 119
17813.29 84
17814.55 119
17815.81 110
17817.07 127
17818.33 104
17819.60 103
17820.86 96
17822.12 108
17823.38 107
17824.64 94
17825.90 101
17827.16 104
17828.42 139
17829.68 98
17830.95 105
17832.21 90
17833.47 101
17834.73 85
17835.99 99
17837.25 119
17838.51 116
17839.78 102
17841.04 117
17842.30 96
17843.56 101
17844.82 128
17846.08 110
17847.35 105
17848.61 78
17849.87 97
17851.13 96
17852.39 89
17853.66 80
17854.92 101
17856.18 109
17857.44 102
17858.71 92
17859.97 110
17861.23 109
17862.49 115
17863.76 123
17865.02 118
17866.28 127
17867.54 101
17868.81 119
17870.07 113
17871.33 105
17872.59 105
17873.86 109
17875.12 110
17876.38 88
17877.65 91
17878.91 123
17880.17 118
17881.44 102
17882.70 82
17883.96 89
17885.22 106
17886.49 102
17887.75 119
17889.01 114
17890.28 119
17891.54 118
17892.81 112
17894.07 97
17895.33 98
17896.60 88
17897.86 107
17899.12 112
17900.39 96
17901.65 99
17902.92 94
17904.18 102
17905.44 89
17906.71 105
17907.97 81
17909.24 115
17910.50 117
17911.76 126
17913.03 113
17914.29 109
17915.56 100
17916.82 103
17918.09 77
17919.35 85
17920.61 119
17921.88 115
17923.14 98
17924.41 96
17925.67 134
17926.94 103
17928.20 102
17929.47 88
17930.73 124
17932.00 102
17933.26 111
17934.53 93
17935.79 101
17937.06 95
17938.32 90
17939.59 109
17940.85 91
17942.12 110
17943.38 107
17944.65 94
17945.91 92
17947.18 110
17948.44 90
17949.71 131
17950.98 87
17952.24 109
17953.51 120
17954.77 127
17956.04 96
17957.30 86
17958.57 94
17959.84 83
17961.10 90
17962.37 89
17963.63 129
17964.90 102
17966.17 114
17967.43 97
17968.70 101
17969.96 85
17971.23 90
17972.50 110
17973.76 107
17975.03 118
17976.30 111
17977.56 97
17978.83 105
17980.10 103
17981.36 101
17982.63 114
17983.90 97
17985.16 104
17986.43 91
17987.70 106
17988.96 76
17990.23 119
17991.50 95
17992.76 86
17994.03 92
17995.30 92
17996.57 94
17997.83 96
17999.10 95
18000.37 92
18001.64 87
18002.90 91
18004.17 111
18005.44 106
18006.71 102
18007.97 109
18009.24 93
18010.51 93
18011.78 110
18013.04 105
18014.31 104
18015.58 102
18016.85 93
18018.12 91
18019.38 103
18020.65 91
18021.92 81
18023.19 99
18024.46 92
18025.72 104
18026.99 97
18028.26 98
18029.53 89
18030.80 109
18032.07 97
18033.33 98
18034.60 114
18035.87 92
18037.14 97
18038.41 95
18039.68 84
18040.95 84
18042.22 91
18043.48 88
18044.75 97
18046.02 84
18047.29 103
18048.56 92
18049.83 125
18051.10 105
18052.37 95
18053.64 107
18054.91 106
18056.17 100
18057.44 83
18058.71 115
18059.98 115
18061.25 93
18062.52 83
18063.79 102
18065.06 105
18066.33 111
18067.60 116
18068.87 115
18070.14 101
18071.41 105
18072.68 115
18073.95 116
18075.22 91
18076.49 99
18077.76 88
18079.03 97
18080.30 91
18081.57 98
18082.84 97
18084.11 108
18085.38 109
18086.65 103
18087.92 94
18089.19 112
18090.46 108
18091.73 110
18093.00 108
18094.27 97
18095.55 83
18096.82 124
18098.09 112
18099.36 87
18100.63 65
18101.90 92
18103.17 97
18104.44 120
18105.71 77
18106.98 102
18108.25 92
18109.53 110
18110.80 98
18112.07 94
18113.34 80
18114.61 106
18115.88 85
18117.15 79
18118.43 96
18119.70 91
18120.97 93
18122.24 86
18123.51 107
18124.78 99
18126.05 108
18127.33 87
18128.60 73
18129.87 94
18131.14 91
18132.41 87
18133.69 96
18134.96 82
18136.23 83
18137.50 100
18138.77 103
18140.05 94
18141.32 99
18142.59 106
18143.86 90
18145.14 108
18146.41 119
18147.68 96
18148.95 95
18150.23 111
18151.50 87
18152.77 91
18154.04 100
18155.32 122
18156.59 115
18157.86 91
18159.14 92
18160.41 114
18161.68 100
18162.96 99
18164.23 97
18165.50 88
18166.77 95
18168.05 94
18169.32 94
18170.59 88
18171.87 82
18173.14 112
18174.41 92
18175.69 81
18176.96 86
18178.24 104
18179.51 102
18180.78 110
18182.06 91
18183.33 111
18184.60 111
18185.88 91
18187.15 84
18188.43 100
18189.70 102
18190.97 86
18192.25 110
18193.52 110
18194.80 94
18196.07 85
18197.34 95
18198.62 106
18199.89 83
18201.17 89
18202.44 102
18203.72 100
18204.99 105
18206.27 105
18207.54 125
18208.82 107
18210.09 91
18211.36 115
18212.64 98
18213.91 112
18215.19 98
18216.46 91
18217.74 102
18219.01 90
18220.29 98
18221.56 92
18222.84 110
18224.11 78
18225.39 102
18226.67 110
18227.94 92
18229.22 101
18230.49 112
18231.77 104
18233.04 87
18234.32 96
18235.59 128
18236.87 110
18238.14 96
18239.42 104
18240.70 106
18241.97 95
18243.25 95
18244.52 88
18245.80 78
18247.08 91
18248.35 91
18249.63 104
18250.90 111
18252.18 87
18253.46 101
18254.73 115
18256.01 91
18257.29 78
18258.56 85
18259.84 100
18261.11 117
18262.39 94
18263.67 87
18264.94 104
18266.22 103
18267.50 112
18268.77 98
18270.05 92
18271.33 92
18272.61 106
18273.88 119
18275.16 113
18276.44 78
18277.71 92
18278.99 106
18280.27 95
18281.54 123
18282.82 88
18284.10 86
18285.38 85
18286.65 91
18287.93 114
18289.21 98
18290.49 114
18291.76 112
18293.04 113
18294.32 92
18295.60 75
18296.88 108
18298.15 118
18299.43 110
18300.71 88
18301.99 82
18303.26 84
18304.54 110
18305.82 94
18307.10 89
18308.38 109
18309.66 87
18310.93 96
18312.21 95
18313.49 111
18314.77 70
18316.05 102
18317.33 109
18318.60 95
18319.88 108
18321.16 110
18322.44 111
18323.72 91
18325.00 112
18326.28 110
18327.55 95
18328.83 79
18330.11 91
18331.39 104
18332.67 93
18333.95 77
18335.23 105
18336.51 95
18337.79 94
18339.07 90
18340.35 109
18341.62 84
18342.90 76
18344.18 89
18345.46 104
18346.74 98
18348.02 89
18349.30 113
18350.58 110
18351.86 71
18353.14 88
18354.42 93
18355.70 95
18356.98 92
18358.26 97
18359.54 105
18360.82 85
18362.10 103
18363.38 111
18364.66 97
18365.94 74
18367.22 95
18368.50 109
18369.78 119
18371.06 83
18372.34 99
18373.62 107
18374.90 100
18376.18 93
18377.46 90
18378.74 111
18380.03 106
18381.31 116
18382.59 88
18383.87 116
18385.15 109
18386.43 93
18387.71 91
18388.99 84
18390.27 80
18391.55 85
18392.83 95
18394.12 92
18395.40 85
18396.68 106
18397.96 114
18399.24 117
18400.52 81
18401.80 78
18403.08 113
18404.37 108
18405.65 83
18406.93 99
18408.21 102
18409.49 93
18410.77 99
18412.06 100
18413.34 92
18414.62 86
18415.90 105
18417.18 96
18418.47 90
18419.75 79
18421.03 87
18422.31 94
18423.59 87
18424.88 97
18426.16 88
18427.44 101
18428.72 101
18430.01 92
18431.29 82
18432.57 80
18433.85 78
18435.14 86
18436.42 97
18437.70 81
18438.98 112
18440.27 101
18441.55 102
18442.83 97
18444.12 99
18445.40 84
18446.68 93
18447.96 99
18449.25 110
18450.53 102
18451.81 90
18453.10 97
18454.38 112
18455.66 103
18456.95 109
18458.23 87
18459.51 110
18460.80 99
18462.08 89
18463.36 98
18464.65 92
18465.93 103
18467.22 85
18468.50 91
18469.78 101
18471.07 80
18472.35 116
18473.63 115
18474.92 98
18476.20 101
18477.49 91
18478.77 89
18480.05 92
18481.34 81
18482.62 93
18483.91 90
18485.19 105
18486.48 81
18487.76 99
18489.04 114
18490.33 88
18491.61 75
18492.90 113
18494.18 102
18495.47 92
18496.75 90
18498.04 83
18499.32 87
18500.61 109
18501.89 104
18503.18 100
18504.46 108
18505.75 94
18507.03 97
18508.32 94
18509.60 90
18510.89 100
18512.17 103
18513.46 93
18514.74 93
18516.03 98
18517.31 117
18518.60 112
18519.89 98
18521.17 89
18522.46 98
18523.74 110
18525.03 110
18526.31 110
18527.60 108
18528.89 111
18530.17 102
18531.46 97
18532.74 105
18534.03 88
18535.32 88
18536.60 104
18537.89 100
18539.17 117
18540.46 105
18541.75 102
18543.03 114
18544.32 95
18545.61 110
18546.89 101
18548.18 87
18549.47 92
18550.75 100
18552.04 112
18553.33 103
18554.61 98
18555.90 112
18557.19 92
18558.47 93
18559.76 110
18561.05 94
18562.33 102
18563.62 101
18564.91 95
18566.19 105
18567.48 105
18568.77 108
18570.06 106
18571.34 107
18572.63 101
18573.92 125
18575.21 98
18576.49 81
18577.78 114
18579.07 103
18580.36 122
18581.64 100
18582.93 96
18584.22 108
18585.51 102
18586.80 89
18588.08 119
18589.37 118
18590.66 118
18591.95 106
18593.24 106
18594.52 100
18595.81 102
18597.10 104
18598.39 88
18599.68 104
18600.96 80
18602.25 89
18603.54 95
18604.83 117
18606.12 120
18607.41 93
18608.70 122
18609.98 107
18611.27 94
18612.56 98
18613.85 115
18615.14 92
18616.43 95
18617.72 108
18619.01 123
18620.30 108
18621.58 104
18622.87 108
18624.16 104
18625.45 119
18626.74 97
18628.03 109
18629.32 118
18630.61 115
18631.90 98
18633.19 123
18634.48 92
18635.77 99
18637.06 110
18638.35 109
18639.64 92
18640.93 91
18642.22 86
18643.51 90
18644.80 110
18646.09 111
18647.38 101
18648.67 91
18649.96 101
18651.25 95
18652.54 97
18653.83 97
18655.12 93
18656.41 88
18657.70 100
18658.99 83
18660.28 84
18661.57 87
18662.86 111
18664.15 112
18665.44 94
18666.73 95
18668.02 98
18669.31 93
18670.60 89
18671.89 95
18673.18 107
18674.48 96
18675.77 87
18677.06 92
18678.35 79
18679.64 87
18680.93 103
18682.22 102
18683.51 103
18684.80 93
18686.10 80
18687.39 94
18688.68 112
18689.97 96
18691.26 86
18692.55 94
18693.84 88
18695.14 120
18696.43 95
18697.72 75
18699.01 108
18700.30 102
18701.60 93
18702.89 71
18704.18 98
18705.47 83
18706.76 87
18708.06 90
18709.35 92
18710.64 87
18711.93 98
18713.22 108
18714.52 110
18715.81 97
18717.10 70
18718.39 99
18719.69 90
18720.98 77
18722.27 81
18723.56 92
18724.86 97
18726.15 97
18727.44 82
18728.73 97
18730.03 90
18731.32 98
18732.61 92
18733.91 97
18735.20 101
18736.49 97
18737.79 94
18739.08 79
18740.37 95
18741.66 94
18742.96 82
18744.25 73
18745.54 103
18746.84 98
18748.13 87
18749.43 99
18750.72 82
18752.01 96
18753.31 95
18754.60 111
18755.89 90
18757.19 99
18758.48 87
18759.77 89
18761.07 99
18762.36 82
18763.66 81
18764.95 109
18766.24 98
18767.54 94
18768.83 100
18770.13 85
18771.42 79
18772.72 93
18774.01 112
18775.30 89
18776.60 92
18777.89 96
18779.19 94
18780.48 77
18781.78 79
18783.07 96
18784.37 109
18785.66 93
18786.96 88
18788.25 91
18789.55 138
18790.84 102
18792.14 77
18793.43 81
18794.73 95
18796.02 100
18797.32 99
18798.61 87
18799.91 111
18801.20 90
18802.50 78
18803.79 89
18805.09 72
18806.38 81
18807.68 94
18808.97 98
18810.27 89
18811.57 91
18812.86 87
18814.16 113
18815.45 95
18816.75 88
18818.05 80
18819.34 77
18820.64 93
18821.93 97
18823.23 93
18824.53 69
18825.82 64
18827.12 92
18828.41 107
18829.71 78
18831.01 91
18832.30 78
18833.60 95
18834.90 110
18836.19 71
18837.49 87
18838.79 105
18840.08 102
18841.38 82
18842.68 99
18843.97 82
18845.27 90
18846.57 84
18847.86 98
18849.16 73
18850.46 66
18851.75 84
18853.05 90
18854.35 97
18855.65 80
18856.94 100
18858.24 96
18859.54 85
18860.83 88
18862.13 87
18863.43 86
18864.73 109
18866.02 90
18867.32 85
18868.62 99
18869.92 93
18871.21 86
18872.51 78
18873.81 81
18875.11 100
18876.41 90
18877.70 96
18879.00 86
18880.30 69
18881.60 91
18882.90 76
18884.19 89
18885.49 99
18886.79 94
18888.09 92
18889.39 89
18890.69 72
18891.98 83
18893.28 86
18894.58 96
18895.88 94
18897.18 67
18898.48 89
18899.78 110
18901.07 109
18902.37 80
18903.67 84
18904.97 85
18906.27 84
18907.57 98
18908.87 88
18910.17 78
18911.47 88
18912.77 80
18914.06 83
18915.36 79
18916.66 70
18917.96 94
18919.26 87
18920.56 87
18921.86 94
18923.16 88
18924.46 90
18925.76 87
18927.06 92
18928.36 80
18929.66 86
18930.96 83
18932.26 80
18933.56 82
18934.86 76
18936.16 82
18937.46 102
18938.76 105
18940.06 80
18941.36 83
18942.66 74
18943.96 91
18945.26 95
18946.56 90
18947.86 72
18949.16 64
18950.46 91
18951.76 70
18953.06 76
18954.36 76
18955.66 57
18956.96 76
18958.26 90
18959.56 99
18960.87 98
18962.17 80
18963.47 100
18964.77 124
18966.07 91
18967.37 92
18968.67 82
18969.97 93
18971.27 89
18972.57 82
18973.88 71
18975.18 90
18976.48 97
18977.78 108
18979.08 95
18980.38 91
18981.68 86
18982.99 95
18984.29 108
18985.59 94
18986.89 100
18988.19 77
18989.49 94
18990.80 101
18992.10 103
18993.40 98
18994.70 117
18996.00 93
18997.31 57
18998.61 76
18999.91 78
19001.21 106
19002.51 85
19003.82 87
19005.12 94
19006.42 110
19007.72 83
19009.03 96
19010.33 88
19011.63 97
19012.93 94
19014.24 98
19015.54 98
19016.84 76
19018.15 81
19019.45 111
19020.75 93
19022.05 74
19023.36 103
19024.66 79
19025.96 78
19027.27 102
19028.57 101
19029.87 80
19031.18 102
19032.48 96
19033.78 92
19035.09 93
19036.39 94
19037.69 98
19039.00 96
19040.30 101
19041.60 93
19042.91 83
19044.21 102
19045.51 106
19046.82 58
19048.12 87
19049.43 115
19050.73 103
19052.03 91
19053.34 86
19054.64 83
19055.95 95
19057.25 97
19058.55 69
19059.86 69
19061.16 77
19062.47 99
19063.77 96
19065.08 83
19066.38 73
19067.68 89
19068.99 96
19070.29 91
19071.60 88
19072.90 107
19074.21 83
19075.51 92
19076.82 100
19078.12 87
19079.43 89
19080.73 89
19082.04 96
19083.34 87
19084.65 78
19085.95 62
19087.26 111
19088.56 94
19089.87 92
19091.17 111
19092.48 96
19093.78 81
19095.09 76
19096.39 87
19097.70 94
19099.00 77
19100.31 83
19101.62 91
19102.92 86
19104.23 85
19105.53 84
19106.84 111
19108.14 90
19109.45 89
19110.76 82
19112.06 83
19113.37 82
19114.67 84
19115.98 78
19117.29 78
19118.59 93
19119.90 91
19121.21 116
19122.51 103
19123.82 81
19125.13 89
19126.43 80
19127.74 97
19129.04 85
19130.35 122
19131.66 101
19132.96 89
19134.27 77
19135.58 82
19136.89 86
19138.19 70
19139.50 84
19140.81 103
19142.11 83
19143.42 86
19144.73 82
19146.03 96
19147.34 68
19148.65 80
19149.96 103
19151.26 85
19152.57 95
19153.88 79
19155.19 92
19156.49 86
19157.80 84
19159.11 91
19160.42 98
19161.72 79
19163.03 77
19164.34 69
19165.65 91
19166.96 89
19168.26 89
19169.57 107
19170.88 104
19172.19 88
19173.50 98
19174.80 90
19176.11 87
19177.42 87
19178.73 83
19180.04 103
19181.34 88
19182.65 71
19183.96 63
19185.27 81
19186.58 95
19187.89 89
19189.20 99
19190.50 96
19191.81 87
19193.12 71
19194.43 83
19195.74 91
19197.05 83
19198.36 70
19199.67 108
19200.98 106
19202.28 113
19203.59 103
19204.90 86
19206.21 91
19207.52 101
19208.83 99
19210.14 87
19211.45 83
19212.76 85
19214.07 76
19215.38 102
19216.69 96
19218.00 81
19219.31 88
19220.62 87
19221.93 85
19223.24 97
19224.55 96
19225.86 75
19227.17 103
19228.48 104
19229.79 92
19231.10 100
19232.41 89
19233.72 90
19235.03 87
19236.34 78
19237.65 94
19238.96 98
19240.27 86
19241.58 80
19242.89 90
19244.20 78
19245.51 80
19246.82 88
19248.13 94
19249.44 78
19250.75 70
19252.06 109
19253.37 91
19254.69 90
19256.00 67
19257.31 99
19258.62 89
19259.93 90
19261.24 68
19262.55 89
19263.86 95
19265.17 80
19266.49 77
19267.80 89
19269.11 103
19270.42 75
19271.73 101
19273.04 107
19274.35 97
19275.67 105
19276.98 97
19278.29 118
19279.60 86
19280.91 80
19282.22 80
19283.54 100
19284.85 93
19286.16 89
19287.47 82
19288.78 95
19290.10 81
19291.41 97
19292.72 86
19294.03 81
19295.34 88
19296.66 105
19297.97 81
19299.28 93
19300.59 88
19301.91 89
19303.22 78
19304.53 82
19305.84 86
19307.16 100
19308.47 98
19309.78 76
19311.10 67
19312.41 85
19313.72 83
19315.03 74
19316.35 76
19317.66 112
19318.97 84
19320.29 85
19321.60 90
19322.91 88
19324.23 79
19325.54 103
19326.85 81
19328.17 86
19329.48 91
19330.79 97
19332.11 100
19333.42 99
19334.73 99
19336.05 81
19337.36 84
19338.67 80
19339.99 91
19341.30 84
19342.62 68
19343.93 63
19345.24 94
19346.56 110
19347.87 93
19349.19 79
19350.50 83
19351.81 105
19353.13 87
19354.44 96
19355.76 95
19357.07 86
19358.39 119
19359.70 93
19361.02 77
19362.33 64
19363.64 87
19364.96 98
19366.27 76
19367.59 93
19368.90 94
19370.22 91
19371.53 98
19372.85 64
19374.16 81
19375.48 84
19376.79 111
19378.11 92
19379.42 87
19380.74 101
19382.05 64
19383.37 86
19384.68 81
19386.00 70
19387.31 73
19388.63 86
19389.95 89
19391.26 82
19392.58 90
19393.89 83
19395.21 81
19396.52 74
19397.84 101
19399.16 89
19400.47 104
19401.79 95
19403.10 84
19404.42 73
19405.73 86
19407.05 96
19408.37 77
19409.68 76
19411.00 92
19412.32 90
19413.63 73
19414.95 76
19416.26 103
19417.58 79
19418.90 92
19420.21 81
19421.53 71
19422.85 77
19424.16 86
19425.48 118
19426.80 76
19428.11 82
19429.43 94
19430.75 102
19432.06 71
19433.38 103
19434.70 84
19436.02 86
19437.33 89
19438.65 101
19439.97 87
19441.28 83
19442.60 106
19443.92 116
19445.24 84
19446.55 63
19447.87 81
19449.19 81
19450.51 91
19451.82 78
19453.14 58
19454.46 71
19455.78 78
19457.09 73
19458.41 87
19459.73 68
19461.05 85
19462.37 88
19463.68 86
19465.00 74
19466.32 67
19467.64 85
19468.96 70
19470.28 79
19471.59 71
19472.91 84
19474.23 96
19475.55 82
19476.87 71
19478.19 76
19479.50 76
19480.82 67
19482.14 64
19483.46 82
19484.78 98
19486.10 80
19487.42 69
19488.73 91
19490.05 79
19491.37 68
19492.69 98
19494.01 74
19495.33 73
19496.65 74
19497.97 87
19499.29 64
19500.61 69
19501.93 91
19503.25 95
19504.56 89
19505.88 69
19507.20 83
19508.52 81
19509.84 81
19511.16 74
19512.48 67
19513.80 78
19515.12 89
19516.44 60
19517.76 74
19519.08 81
19520.40 87
19521.72 82
19523.04 81
19524.36 73
19525.68 86
19527.00 89
19528.32 97
19529.64 87
19530.96 67
19532.28 75
19533.60 73
19534.92 72
19536.24 84
19537.56 108
19538.88 78
19540.20 71
19541.53 75
19542.85 95
19544.17 65
19545.49 93
19546.81 91
19548.13 64
19549.45 66
19550.77 80
19552.09 79
19553.41 75
19554.73 74
19556.06 73
19557.38 92
19558.70 103
19560.02 63
19561.34 66
19562.66 92
19563.98 77
19565.30 87
19566.63 78
19567.95 87
19569.27 91
19570.59 109
19571.91 97
19573.23 56
19574.56 79
19575.88 83
19577.20 92
19578.52 82
19579.84 78
19581.17 83
19582.49 77
19583.81 82
19585.13 94
19586.45 75
19587.78 73
19589.10 106
19590.42 82
19591.74 81
19593.07 80
19594.39 67
19595.71 81
19597.03 91
19598.36 78
19599.68 82
19601.00 68
19602.32 103
19603.65 108
19604.97 87
19606.29 88
19607.61 86
19608.94 103
19610.26 80
19611.58 89
19612.91 72
19614.23 85
19615.55 97
19616.88 84
19618.20 71
19619.52 97
19620.85 109
19622.17 94
19623.49 64
19624.82 78
19626.14 81
19627.46 96
19628.79 85
19630.11 63
19631.43 81
19632.76 77
19634.08 85
19635.41 67
19636.73 78
19638.05 62
19639.38 77
19640.70 84
19642.03 88
19643.35 69
19644.67 84
19646.00 72
19647.32 82
19648.65 65
19649.97 76
19651.29 83
19652.62 70
19653.94 75
19655.27 81
19656.59 60
19657.92 75
19659.24 79
19660.57 96
19661.89 100
19663.22 71
19664.54 77
19665.87 74
19667.19 84
19668.52 88
19669.84 74
19671.17 96
19672.49 81
19673.82 74
19675.14 74
19676.47 107
19677.79 85
19679.12 85
19680.44 98
19681.77 86
19683.09 69
19684.42 83
19685.74 73
19687.07 84
19688.39 92
19689.72 71
19691.05 87
19692.37 84
19693.70 88
19695.02 75
19696.35 90
19697.68 74
19699.00 73
19700.33 87
19701.65 94
19702.98 75
19704.31 87
19705.63 77
19706.96 88
19708.28 87
19709.61 84
19710.94 68
19712.26 78
19713.59 81
19714.92 86
19716.24 65
19717.57 82
19718.90 99
19720.22 73
19721.55 76
19722.88 85
19724.20 84
19725.53 84
19726.86 66
19728.18 81
19729.51 87
19730.84 92
19732.16 89
19733.49 99
19734.82 81
19736.15 90
19737.47 89
19738.80 90
19740.13 93
19741.46 104
19742.78 93
19744.11 85
19745.44 87
19746.77 88
19748.09 82
19749.42 66
19750.75 73
19752.08 86
19753.40 74
19754.73 77
19756.06 71
19757.39 78
19758.72 80
19760.04 81
19761.37 86
19762.70 84
19764.03 94
19765.36 84
19766.68 83
19768.01 76
19769.34 76
19770.67 79
19772.00 93
19773.33 93
19774.66 76
19775.98 82
19777.31 84
19778.64 85
19779.97 74
19781.30 80
19782.63 70
19783.96 71
19785.29 89
19786.61 88
19787.94 85
19789.27 92
19790.60 78
19791.93 89
19793.26 101
19794.59 95
19795.92 85
19797.25 100
19798.58 87
19799.91 95
19801.24 82
19802.56 69
19803.89 74
19805.22 75
19806.55 86
19807.88 89
19809.21 95
19810.54 80
19811.87 84
19813.20 87
19814.53 86
19815.86 90
19817.19 80
19818.52 77
19819.85 87
19821.18 89
19822.51 91
19823.84 75
19825.17 91
19826.50 87
19827.83 75
19829.16 81
19830.49 99
19831.82 80
19833.15 80
19834.49 77
19835.82 97
19837.15 83
19838.48 71
19839.81 73
19841.14 86
19842.47 81
19843.80 52
19845.13 89
19846.46 75
19847.79 78
19849.12 96
19850.46 101
19851.79 72
19853.12 77
19854.45 93
19855.78 98
19857.11 75
19858.44 74
19859.77 76
19861.11 86
19862.44 80
19863.77 67
19865.10 79
19866.43 105
19867.76 77
19869.09 100
19870.43 80
19871.76 75
19873.09 81
19874.42 94
19875.75 102
19877.09 76
19878.42 88
19879.75 97
19881.08 95
19882.41 92
19883.75 82
19885.08 92
19886.41 75
19887.74 80
19889.08 92
19890.41 73
19891.74 75
19893.07 85
19894.41 79
19895.74 68
19897.07 73
19898.40 80
19899.74 88
19901.07 86
19902.40 67
19903.73 94
19905.07 92
19906.40 76
19907.73 66
19909.07 101
19910.40 91
19911.73 83
19913.07 77
19914.40 73
19915.73 62
19917.07 85
19918.40 83
19919.73 94
19921.07 63
19922.40 69
19923.73 71
19925.07 100
19926.40 99
19927.73 83
19929.07 86
19930.40 98
19931.74 93
19933.07 82
19934.40 74
19935.74 59
19937.07 71
19938.40 82
19939.74 87
19941.07 86
19942.41 73
19943.74 81
19945.08 73
19946.41 81
19947.74 80
19949.08 99
19950.41 74
19951.75 66
19953.08 71
19954.42 85
19955.75 86
19957.09 90
19958.42 96
19959.76 89
19961.09 73
19962.42 86
19963.76 73
19965.09 80
19966.43 74
19967.76 69
19969.10 84
19970.43 99
19971.77 97
19973.11 80
19974.44 87
19975.78 88
19977.11 76
19978.45 74
19979.78 78
19981.12 79
19982.45 88
19983.79 80
19985.12 72
19986.46 78
19987.80 95
19989.13 86
19990.47 72
19991.80 79
19993.14 69
19994.47 96
19995.81 93
19997.15 76
19998.48 81
19999.82 99
20001.15 104
20002.49 92
20003.83 79
20005.16 78
20006.50 86
20007.84 93
20009.17 88
20010.51 81
20011.85 73
20013.18 86
20014.52 88
20015.85 111
20017.19 96
20018.53 99
20019.87 93
20021.20 85
20022.54 82
20023.88 68
20025.21 70
20026.55 72
20027.89 80
20029.22 86
20030.56 72
20031.90 101
20033.24 88
20034.57 124
20035.91 96
20037.25 72
20038.58 84
20039.92 77
20041.26 78
20042.60 88
20043.93 99
20045.27 90
20046.61 89
20047.95 74
20049.29 88
20050.62 82
20051.96 66
20053.30 86
20054.64 87
20055.97 87
20057.31 87
20058.65 82
20059.99 77
20061.33 93
20062.66 86
20064.00 79
20065.34 68
20066.68 87
20068.02 78
20069.36 84
20070.70 55
20072.03 86
20073.37 71
20074.71 73
20076.05 69
20077.39 72
20078.73 86
20080.07 87
20081.40 79
20082.74 91
20084.08 80
20085.42 100
20086.76 83
20088.10 92
20089.44 108
20090.78 80
20092.12 94
20093.46 93
20094.80 79
20096.13 70
20097.47 92
20098.81 73
20100.15 96
20101.49 72
20102.83 94
20104.17 84
20105.51 79
20106.85 85
20108.19 93
20109.53 96
20110.87 82
20112.21 93
20113.55 80
20114.89 84
20116.23 65
20117.57 89
20118.91 100
20120.25 101
20121.59 81
20122.93 102
20124.27 90
