# Supplementary material for: MALDI-TOF MS typing enables the classification of brewing yeasts of the genus Saccharomyces to major beer styles
Source: PLoS One. 2017 Aug 9;12(8):e0181694. doi: 10.1371/journal.pone.0181694 (PMC5549903; doi:10.1371/journal.pone.0181694)
Supplement: S2 File — The directory includes 90 raw files and was zipped to “.zip”; the folder has three strains with 30 spectra per strain; S1 Text explains the raw files with an example and Table 1 represents the yeast strains used within the experiment. (ZIP) [file pone.0181694.s005.zip › 4-6/30255-175-OG-WB-WB-YPG-18h-E-E_2015-07-16_1_0_A10_1.dat]

2000.53 1355
2000.95 1368
2001.37 1245
2001.79 1358
2002.21 1128
2002.64 1063
2003.06 1106
2003.48 1065
2003.90 913
2004.32 895
2004.75 990
2005.17 969
2005.59 1040
2006.01 1218
2006.43 1175
2006.86 1191
2007.28 1251
2007.70 1158
2008.12 1174
2008.55 1111
2008.97 1203
2009.39 1215
2009.81 1175
2010.24 1048
2010.66 1057
2011.08 1074
2011.50 1146
2011.93 1108
2012.35 1102
2012.77 987
2013.20 1084
2013.62 1029
2014.04 877
2014.46 1018
2014.89 1027
2015.31 982
2015.73 1016
2016.16 1070
2016.58 1130
2017.00 1069
2017.43 1095
2017.85 1066
2018.27 1125
2018.70 1128
2019.12 1113
2019.54 1041
2019.97 1034
2020.39 1061
2020.82 1157
2021.24 1024
2021.66 1166
2022.09 1229
2022.51 1149
2022.94 1098
2023.36 1062
2023.78 1106
2024.21 922
2024.63 931
2025.06 985
2025.48 1051
2025.90 954
2026.33 850
2026.75 917
2027.18 856
2027.60 882
2028.03 953
2028.45 969
2028.88 984
2029.30 944
2029.72 835
2030.15 882
2030.57 1177
2031.00 1051
2031.42 1124
2031.85 1051
2032.27 1154
2032.70 1181
2033.12 1105
2033.55 1077
2033.97 1173
2034.40 1034
2034.82 1049
2035.25 1022
2035.67 967
2036.10 1040
2036.52 954
2036.95 954
2037.38 1098
2037.80 872
2038.23 956
2038.65 885
2039.08 831
2039.50 1012
2039.93 919
2040.36 947
2040.78 905
2041.21 904
2041.63 1035
2042.06 981
2042.48 989
2042.91 944
2043.34 1003
2043.76 978
2044.19 1056
2044.62 1205
2045.04 1062
2045.47 882
2045.89 1003
2046.32 1104
2046.75 1106
2047.17 1009
2047.60 990
2048.03 998
2048.45 1121
2048.88 1110
2049.31 997
2049.73 1007
2050.16 1114
2050.59 1116
2051.01 1060
2051.44 1021
2051.87 947
2052.29 1049
2052.72 1018
2053.15 1037
2053.58 1048
2054.00 1014
2054.43 991
2054.86 1057
2055.28 1066
2055.71 1046
2056.14 960
2056.57 1093
2056.99 1073
2057.42 1031
2057.85 955
2058.28 1163
2058.71 1136
2059.13 1032
2059.56 949
2059.99 960
2060.42 1061
2060.84 1225
2061.27 1144
2061.70 1025
2062.13 1163
2062.56 1257
2062.98 1123
2063.41 1192
2063.84 1331
2064.27 1530
2064.70 1608
2065.13 1442
2065.55 1574
2065.98 1746
2066.41 1686
2066.84 1780
2067.27 1737
2067.70 1470
2068.13 1294
2068.55 1281
2068.98 1191
2069.41 1136
2069.84 1199
2070.27 1046
2070.70 1134
2071.13 1013
2071.56 962
2071.99 951
2072.41 998
2072.84 1048
2073.27 974
2073.70 1063
2074.13 1146
2074.56 1180
2074.99 1214
2075.42 1055
2075.85 1095
2076.28 1125
2076.71 1013
2077.14 989
2077.57 1181
2078.00 1092
2078.43 1067
2078.86 1115
2079.29 1051
2079.72 1025
2080.15 1124
2080.58 1149
2081.01 1069
2081.44 938
2081.87 1028
2082.30 1146
2082.73 984
2083.16 1031
2083.59 1061
2084.02 1066
2084.45 1087
2084.88 1036
2085.31 904
2085.74 947
2086.17 1097
2086.60 1074
2087.03 960
2087.46 934
2087.89 1052
2088.32 969
2088.75 998
2089.18 1087
2089.62 942
2090.05 875
2090.48 979
2090.91 923
2091.34 990
2091.77 1028
2092.20 1074
2092.63 1117
2093.06 1166
2093.49 1025
2093.93 902
2094.36 931
2094.79 1020
2095.22 1036
2095.65 912
2096.08 826
2096.52 968
2096.95 922
2097.38 912
2097.81 905
2098.24 1025
2098.67 1009
2099.11 1016
2099.54 873
2099.97 876
2100.40 923
2100.83 949
2101.27 983
2101.70 918
2102.13 941
2102.56 1027
2102.99 929
2103.43 811
2103.86 938
2104.29 971
2104.72 970
2105.16 873
2105.59 932
2106.02 1007
2106.45 1070
2106.89 986
2107.32 938
2107.75 962
2108.19 1047
2108.62 1145
2109.05 1097
2109.48 852
2109.92 1029
2110.35 1044
2110.78 971
2111.22 1063
2111.65 1080
2112.08 1027
2112.52 1014
2112.95 947
2113.38 918
2113.82 963
2114.25 955
2114.68 927
2115.12 928
2115.55 999
2115.98 950
2116.42 932
2116.85 946
2117.28 950
2117.72 946
2118.15 933
2118.59 895
2119.02 923
2119.45 768
2119.89 805
2120.32 925
2120.76 1043
2121.19 1024
2121.62 1057
2122.06 944
2122.49 1039
2122.93 1121
2123.36 929
2123.80 988
2124.23 1077
2124.66 1116
2125.10 1014
2125.53 892
2125.97 873
2126.40 1074
2126.84 1028
2127.27 1077
2127.71 1068
2128.14 1021
2128.58 947
2129.01 946
2129.45 1015
2129.88 1137
2130.32 1103
2130.75 1088
2131.19 1030
2131.62 1055
2132.06 1038
2132.49 943
2132.93 1089
2133.36 1012
2133.80 939
2134.23 1061
2134.67 1071
2135.11 939
2135.54 998
2135.98 1058
2136.41 973
2136.85 890
2137.28 838
2137.72 886
2138.16 882
2138.59 1036
2139.03 1027
2139.46 964
2139.90 882
2140.34 848
2140.77 907
2141.21 873
2141.64 933
2142.08 860
2142.52 994
2142.95 932
2143.39 1012
2143.83 1043
2144.26 924
2144.70 901
2145.14 780
2145.57 969
2146.01 973
2146.45 1010
2146.88 972
2147.32 996
2147.76 978
2148.19 953
2148.63 1057
2149.07 1093
2149.50 1026
2149.94 1017
2150.38 1057
2150.81 1126
2151.25 1112
2151.69 1051
2152.13 960
2152.56 1004
2153.00 1058
2153.44 999
2153.88 991
2154.31 969
2154.75 1035
2155.19 897
2155.63 923
2156.06 1044
2156.50 997
2156.94 1066
2157.38 889
2157.82 1056
2158.25 1009
2158.69 1058
2159.13 1037
2159.57 1004
2160.01 1225
2160.44 930
2160.88 797
2161.32 888
2161.76 1012
2162.20 932
2162.63 962
2163.07 1028
2163.51 997
2163.95 991
2164.39 1044
2164.83 950
2165.27 918
2165.70 860
2166.14 1053
2166.58 1024
2167.02 943
2167.46 881
2167.90 918
2168.34 960
2168.78 1027
2169.22 1027
2169.65 1061
2170.09 1170
2170.53 1107
2170.97 1155
2171.41 1095
2171.85 1172
2172.29 1341
2172.73 1531
2173.17 1607
2173.61 1488
2174.05 1638
2174.49 1564
2174.93 1737
2175.37 1760
2175.81 1420
2176.25 1423
2176.69 1363
2177.13 1518
2177.57 1399
2178.01 1258
2178.45 1177
2178.89 1183
2179.33 1084
2179.77 1092
2180.21 1038
2180.65 975
2181.09 901
2181.53 919
2181.97 922
2182.41 880
2182.85 935
2183.29 910
2183.73 992
2184.17 940
2184.61 936
2185.05 1003
2185.49 939
2185.93 1078
2186.37 1113
2186.81 1163
2187.25 1113
2187.69 1065
2188.14 1070
2188.58 1203
2189.02 1057
2189.46 1028
2189.90 1007
2190.34 974
2190.78 1088
2191.22 1127
2191.66 1004
2192.11 992
2192.55 1128
2192.99 1137
2193.43 1204
2193.87 992
2194.31 1159
2194.76 1237
2195.20 1147
2195.64 1081
2196.08 1003
2196.52 1142
2196.96 1218
2197.41 1329
2197.85 1166
2198.29 985
2198.73 1061
2199.17 989
2199.62 1058
2200.06 1187
2200.50 1160
2200.94 1126
2201.38 1094
2201.83 1073
2202.27 1014
2202.71 943
2203.15 997
2203.60 1126
2204.04 925
2204.48 1071
2204.92 1167
2205.37 1143
2205.81 1047
2206.25 979
2206.70 925
2207.14 1047
2207.58 922
2208.02 992
2208.47 1147
2208.91 1081
2209.35 1112
2209.80 1011
2210.24 1095
2210.68 1072
2211.13 1008
2211.57 1042
2212.01 939
2212.46 953
2212.90 919
2213.34 929
2213.79 986
2214.23 1008
2214.67 959
2215.12 906
2215.56 793
2216.00 968
2216.45 1064
2216.89 1135
2217.34 1090
2217.78 1028
2218.22 989
2218.67 991
2219.11 877
2219.56 1012
2220.00 1074
2220.44 1073
2220.89 1215
2221.33 1091
2221.78 1118
2222.22 1168
2222.67 1115
2223.11 1128
2223.55 1072
2224.00 1176
2224.44 1008
2224.89 1037
2225.33 1072
2225.78 1225
2226.22 1122
2226.67 1117
2227.11 1069
2227.56 1045
2228.00 1037
2228.45 1090
2228.89 1064
2229.34 1110
2229.78 1239
2230.23 1192
2230.67 1242
2231.12 1200
2231.56 1328
2232.01 1134
2232.45 1257
2232.90 1220
2233.35 1240
2233.79 1119
2234.24 1166
2234.68 1199
2235.13 1109
2235.57 913
2236.02 997
2236.46 1105
2236.91 1107
2237.36 1009
2237.80 951
2238.25 1159
2238.69 1020
2239.14 1086
2239.59 1004
2240.03 930
2240.48 867
2240.92 829
2241.37 819
2241.82 912
2242.26 913
2242.71 795
2243.16 871
2243.60 891
2244.05 950
2244.50 972
2244.94 992
2245.39 1002
2245.84 899
2246.28 850
2246.73 907
2247.18 960
2247.62 919
2248.07 871
2248.52 859
2248.96 889
2249.41 965
2249.86 874
2250.31 1002
2250.75 952
2251.20 930
2251.65 829
2252.10 1001
2252.54 940
2252.99 812
2253.44 850
2253.89 1017
2254.33 992
2254.78 897
2255.23 886
2255.68 936
2256.12 912
2256.57 1031
2257.02 818
2257.47 866
2257.91 943
2258.36 871
2258.81 827
2259.26 914
2259.71 1026
2260.16 910
2260.60 898
2261.05 970
2261.50 979
2261.95 925
2262.40 957
2262.84 908
2263.29 920
2263.74 1010
2264.19 968
2264.64 797
2265.09 929
2265.54 927
2265.98 784
2266.43 967
2266.88 858
2267.33 973
2267.78 957
2268.23 972
2268.68 1066
2269.13 1011
2269.58 969
2270.03 1107
2270.47 1165
2270.92 1144
2271.37 1025
2271.82 1058
2272.27 960
2272.72 1078
2273.17 1050
2273.62 1058
2274.07 1087
2274.52 1026
2274.97 1013
2275.42 1047
2275.87 965
2276.32 1045
2276.77 985
2277.22 937
2277.67 923
2278.12 903
2278.57 899
2279.02 830
2279.47 868
2279.92 851
2280.37 870
2280.82 916
2281.27 868
2281.72 812
2282.17 817
2282.62 922
2283.07 820
2283.52 851
2283.97 924
2284.42 869
2284.87 731
2285.32 796
2285.77 870
2286.22 856
2286.67 989
2287.13 887
2287.58 973
2288.03 1051
2288.48 1175
2288.93 1428
2289.38 1415
2289.83 1378
2290.28 1746
2290.73 1773
2291.18 1788
2291.64 1770
2292.09 1631
2292.54 1649
2292.99 1572
2293.44 1469
2293.89 1287
2294.34 1330
2294.80 1303
2295.25 1248
2295.70 1135
2296.15 1030
2296.60 985
2297.05 1011
2297.51 1043
2297.96 937
2298.41 873
2298.86 824
2299.31 809
2299.77 860
2300.22 850
2300.67 940
2301.12 934
2301.57 984
2302.03 929
2302.48 839
2302.93 939
2303.38 965
2303.84 849
2304.29 780
2304.74 695
2305.19 842
2305.65 952
2306.10 947
2306.55 984
2307.01 922
2307.46 967
2307.91 993
2308.36 1135
2308.82 1032
2309.27 1187
2309.72 1083
2310.18 1031
2310.63 1114
2311.08 1082
2311.54 1114
2311.99 1101
2312.44 1046
2312.90 1010
2313.35 1017
2313.80 1016
2314.26 920
2314.71 880
2315.16 883
2315.62 964
2316.07 1036
2316.52 1213
2316.98 1094
2317.43 1121
2317.88 1074
2318.34 1044
2318.79 1089
2319.25 996
2319.70 1072
2320.15 1263
2320.61 1207
2321.06 1057
2321.52 1200
2321.97 1094
2322.43 1333
2322.88 1324
2323.33 1369
2323.79 1438
2324.24 1499
2324.70 1682
2325.15 1802
2325.61 1839
2326.06 1600
2326.52 1706
2326.97 1341
2327.43 1360
2327.88 1349
2328.34 1188
2328.79 1156
2329.25 1109
2329.70 969
2330.16 1045
2330.61 1016
2331.07 975
2331.52 856
2331.98 906
2332.43 987
2332.89 1059
2333.34 1065
2333.80 932
2334.25 957
2334.71 863
2335.16 835
2335.62 828
2336.08 926
2336.53 807
2336.99 915
2337.44 975
2337.90 918
2338.35 978
2338.81 928
2339.27 965
2339.72 958
2340.18 917
2340.63 1172
2341.09 896
2341.55 898
2342.00 867
2342.46 991
2342.91 1006
2343.37 866
2343.83 913
2344.28 923
2344.74 844
2345.20 900
2345.65 841
2346.11 781
2346.57 748
2347.02 924
2347.48 980
2347.94 906
2348.39 903
2348.85 981
2349.31 980
2349.76 941
2350.22 930
2350.68 896
2351.14 1001
2351.59 937
2352.05 953
2352.51 818
2352.96 811
2353.42 881
2353.88 925
2354.34 838
2354.79 836
2355.25 887
2355.71 864
2356.17 825
2356.62 984
2357.08 908
2357.54 844
2358.00 971
2358.46 926
2358.91 867
2359.37 926
2359.83 959
2360.29 941
2360.74 905
2361.20 827
2361.66 897
2362.12 990
2362.58 914
2363.04 933
2363.49 845
2363.95 909
2364.41 967
2364.87 846
2365.33 708
2365.79 920
2366.24 895
2366.70 953
2367.16 898
2367.62 974
2368.08 962
2368.54 950
2369.00 1002
2369.46 1059
2369.91 1037
2370.37 980
2370.83 996
2371.29 985
2371.75 1014
2372.21 991
2372.67 1063
2373.13 1016
2373.59 860
2374.05 945
2374.51 1115
2374.97 1257
2375.42 1139
2375.88 1195
2376.34 1124
2376.80 1004
2377.26 974
2377.72 901
2378.18 889
2378.64 1050
2379.10 981
2379.56 1031
2380.02 982
2380.48 941
2380.94 860
2381.40 828
2381.86 852
2382.32 891
2382.78 858
2383.24 801
2383.70 852
2384.16 847
2384.62 832
2385.08 939
2385.54 975
2386.00 1018
2386.47 984
2386.93 964
2387.39 975
2387.85 910
2388.31 956
2388.77 1029
2389.23 937
2389.69 901
2390.15 949
2390.61 1080
2391.07 1011
2391.53 1080
2391.99 1088
2392.46 1091
2392.92 1050
2393.38 964
2393.84 897
2394.30 785
2394.76 873
2395.22 929
2395.68 1056
2396.15 1073
2396.61 892
2397.07 979
2397.53 981
2397.99 1041
2398.45 1016
2398.92 1020
2399.38 990
2399.84 822
2400.30 886
2400.76 919
2401.23 896
2401.69 796
2402.15 976
2402.61 1027
2403.07 902
2403.54 713
2404.00 932
2404.46 907
2404.92 978
2405.38 945
2405.85 910
2406.31 1000
2406.77 1066
2407.23 826
2407.70 831
2408.16 815
2408.62 828
2409.08 804
2409.55 860
2410.01 792
2410.47 820
2410.94 816
2411.40 973
2411.86 1030
2412.32 958
2412.79 877
2413.25 799
2413.71 828
2414.18 910
2414.64 923
2415.10 851
2415.57 970
2416.03 953
2416.49 1001
2416.96 978
2417.42 1055
2417.88 981
2418.35 881
2418.81 996
2419.28 908
2419.74 912
2420.20 881
2420.67 953
2421.13 952
2421.59 962
2422.06 925
2422.52 897
2422.99 966
2423.45 890
2423.91 897
2424.38 926
2424.84 1005
2425.31 832
2425.77 846
2426.24 934
2426.70 823
2427.16 960
2427.63 964
2428.09 986
2428.56 1091
2429.02 997
2429.49 986
2429.95 886
2430.42 1014
2430.88 971
2431.35 780
2431.81 769
2432.28 905
2432.74 882
2433.21 863
2433.67 812
2434.14 877
2434.60 879
2435.07 878
2435.53 828
2436.00 908
2436.46 888
2436.93 797
2437.39 840
2437.86 965
2438.32 798
2438.79 822
2439.26 858
2439.72 1001
2440.19 1071
2440.65 925
2441.12 936
2441.58 1016
2442.05 926
2442.52 979
2442.98 1006
2443.45 1022
2443.91 948
2444.38 1001
2444.85 830
2445.31 804
2445.78 774
2446.24 853
2446.71 903
2447.18 901
2447.64 807
2448.11 808
2448.58 803
2449.04 899
2449.51 903
2449.98 916
2450.44 819
2450.91 854
2451.38 825
2451.84 927
2452.31 817
2452.78 878
2453.24 796
2453.71 840
2454.18 768
2454.64 803
2455.11 805
2455.58 931
2456.05 937
2456.51 987
2456.98 789
2457.45 710
2457.92 771
2458.38 836
2458.85 787
2459.32 832
2459.79 775
2460.25 890
2460.72 919
2461.19 814
2461.66 834
2462.12 755
2462.59 715
2463.06 813
2463.53 864
2464.00 885
2464.46 826
2464.93 874
2465.40 889
2465.87 846
2466.34 855
2466.80 911
2467.27 811
2467.74 954
2468.21 869
2468.68 749
2469.15 767
2469.61 817
2470.08 877
2470.55 821
2471.02 840
2471.49 812
2471.96 801
2472.43 937
2472.89 959
2473.36 792
2473.83 913
2474.30 836
2474.77 1007
2475.24 853
2475.71 763
2476.18 863
2476.65 708
2477.12 808
2477.59 821
2478.05 841
2478.52 777
2478.99 840
2479.46 791
2479.93 782
2480.40 764
2480.87 767
2481.34 761
2481.81 777
2482.28 823
2482.75 841
2483.22 779
2483.69 701
2484.16 702
2484.63 889
2485.10 942
2485.57 853
2486.04 893
2486.51 1078
2486.98 1035
2487.45 1107
2487.92 943
2488.39 929
2488.86 971
2489.33 1054
2489.80 1047
2490.27 949
2490.74 862
2491.21 975
2491.68 1031
2492.15 813
2492.62 888
2493.10 982
2493.57 908
2494.04 998
2494.51 897
2494.98 962
2495.45 1051
2495.92 877
2496.39 872
2496.86 894
2497.33 920
2497.80 853
2498.28 882
2498.75 833
2499.22 845
2499.69 873
2500.16 886
2500.63 897
2501.10 856
2501.58 846
2502.05 860
2502.52 964
2502.99 982
2503.46 998
2503.93 831
2504.41 876
2504.88 872
2505.35 957
2505.82 900
2506.29 798
2506.76 915
2507.24 795
2507.71 892
2508.18 894
2508.65 801
2509.13 834
2509.60 956
2510.07 1013
2510.54 1151
2511.01 1121
2511.49 1009
2511.96 1109
2512.43 992
2512.90 982
2513.38 996
2513.85 973
2514.32 967
2514.80 1012
2515.27 1014
2515.74 936
2516.21 930
2516.69 956
2517.16 1036
2517.63 960
2518.11 923
2518.58 888
2519.05 852
2519.53 995
2520.00 970
2520.47 887
2520.95 803
2521.42 825
2521.89 851
2522.37 764
2522.84 805
2523.31 795
2523.79 822
2524.26 878
2524.73 815
2525.21 859
2525.68 967
2526.16 901
2526.63 959
2527.10 978
2527.58 1075
2528.05 1031
2528.52 1069
2529.00 1040
2529.47 1071
2529.95 1165
2530.42 1013
2530.90 894
2531.37 941
2531.84 782
2532.32 837
2532.79 865
2533.27 906
2533.74 879
2534.22 895
2534.69 847
2535.17 953
2535.64 859
2536.12 759
2536.59 762
2537.07 870
2537.54 890
2538.02 900
2538.49 938
2538.97 1033
2539.44 854
2539.92 817
2540.39 874
2540.87 944
2541.34 944
2541.82 966
2542.29 927
2542.77 895
2543.24 949
2543.72 850
2544.19 860
2544.67 905
2545.14 906
2545.62 914
2546.10 1007
2546.57 1082
2547.05 966
2547.52 1005
2548.00 1134
2548.47 1103
2548.95 1132
2549.43 946
2549.90 1007
2550.38 1108
2550.86 1065
2551.33 1003
2551.81 962
2552.28 1003
2552.76 1015
2553.24 933
2553.71 934
2554.19 897
2554.67 863
2555.14 924
2555.62 828
2556.10 851
2556.57 1031
2557.05 914
2557.53 1021
2558.00 985
2558.48 797
2558.96 811
2559.43 877
2559.91 867
2560.39 915
2560.86 892
2561.34 876
2561.82 796
2562.30 878
2562.77 811
2563.25 814
2563.73 816
2564.21 989
2564.68 968
2565.16 899
2565.64 948
2566.12 880
2566.59 776
2567.07 777
2567.55 897
2568.03 841
2568.50 862
2568.98 760
2569.46 850
2569.94 842
2570.42 860
2570.89 807
2571.37 808
2571.85 751
2572.33 632
2572.81 691
2573.28 865
2573.76 847
2574.24 867
2574.72 907
2575.20 840
2575.68 828
2576.15 803
2576.63 823
2577.11 857
2577.59 891
2578.07 802
2578.55 713
2579.03 745
2579.50 861
2579.98 925
2580.46 924
2580.94 871
2581.42 844
2581.90 933
2582.38 923
2582.86 762
2583.34 722
2583.82 797
2584.30 813
2584.77 766
2585.25 739
2585.73 795
2586.21 800
2586.69 831
2587.17 908
2587.65 912
2588.13 961
2588.61 909
2589.09 816
2589.57 789
2590.05 834
2590.53 865
2591.01 835
2591.49 792
2591.97 791
2592.45 766
2592.93 826
2593.41 860
2593.89 759
2594.37 684
2594.85 899
2595.33 860
2595.81 759
2596.29 880
2596.77 819
2597.25 738
2597.73 652
2598.21 768
2598.69 863
2599.17 825
2599.65 688
2600.14 815
2600.62 891
2601.10 835
2601.58 695
2602.06 826
2602.54 837
2603.02 808
2603.50 752
2603.98 889
2604.46 967
2604.95 908
2605.43 877
2605.91 879
2606.39 901
2606.87 754
2607.35 667
2607.83 792
2608.31 872
2608.80 873
2609.28 764
2609.76 842
2610.24 867
2610.72 862
2611.20 838
2611.69 721
2612.17 689
2612.65 854
2613.13 834
2613.61 735
2614.10 835
2614.58 816
2615.06 758
2615.54 791
2616.02 903
2616.51 826
2616.99 759
2617.47 804
2617.95 881
2618.44 740
2618.92 762
2619.40 794
2619.88 945
2620.37 819
2620.85 816
2621.33 804
2621.81 799
2622.30 876
2622.78 842
2623.26 872
2623.75 873
2624.23 851
2624.71 892
2625.19 832
2625.68 686
2626.16 863
2626.64 888
2627.13 909
2627.61 938
2628.09 812
2628.58 934
2629.06 875
2629.54 922
2630.03 955
2630.51 1117
2630.99 1131
2631.48 1115
2631.96 1052
2632.45 994
2632.93 984
2633.41 950
2633.90 835
2634.38 992
2634.86 804
2635.35 907
2635.83 900
2636.32 856
2636.80 846
2637.28 770
2637.77 866
2638.25 837
2638.74 772
2639.22 910
2639.71 958
2640.19 865
2640.68 880
2641.16 849
2641.64 789
2642.13 901
2642.61 920
2643.10 819
2643.58 832
2644.07 678
2644.55 881
2645.04 824
2645.52 800
2646.01 842
2646.49 834
2646.98 712
2647.46 737
2647.95 828
2648.43 782
2648.92 963
2649.40 909
2649.89 989
2650.37 850
2650.86 905
2651.34 832
2651.83 804
2652.32 770
2652.80 878
2653.29 827
2653.77 808
2654.26 988
2654.74 931
2655.23 880
2655.72 933
2656.20 879
2656.69 872
2657.17 853
2657.66 816
2658.15 893
2658.63 913
2659.12 737
2659.60 754
2660.09 806
2660.58 921
2661.06 797
2661.55 753
2662.04 819
2662.52 824
2663.01 882
2663.49 809
2663.98 912
2664.47 788
2664.95 826
2665.44 901
2665.93 751
2666.42 793
2666.90 862
2667.39 876
2667.88 812
2668.36 849
2668.85 838
2669.34 968
2669.82 893
2670.31 949
2670.80 927
2671.29 751
2671.77 821
2672.26 1046
2672.75 1031
2673.24 851
2673.72 982
2674.21 1133
2674.70 1074
2675.19 1155
2675.67 1111
2676.16 1021
2676.65 971
2677.14 910
2677.62 920
2678.11 851
2678.60 892
2679.09 869
2679.58 838
2680.06 853
2680.55 788
2681.04 830
2681.53 817
2682.02 828
2682.51 723
2682.99 708
2683.48 869
2683.97 829
2684.46 743
2684.95 674
2685.44 814
2685.92 829
2686.41 853
2686.90 914
2687.39 824
2687.88 802
2688.37 745
2688.86 826
2689.35 837
2689.83 787
2690.32 787
2690.81 793
2691.30 843
2691.79 893
2692.28 874
2692.77 682
2693.26 778
2693.75 814
2694.24 894
2694.73 832
2695.22 825
2695.71 729
2696.20 766
2696.68 736
2697.17 954
2697.66 890
2698.15 874
2698.64 895
2699.13 843
2699.62 820
2700.11 822
2700.60 721
2701.09 829
2701.58 889
2702.07 895
2702.56 906
2703.05 932
2703.54 880
2704.03 876
2704.52 867
2705.01 847
2705.50 759
2706.00 877
2706.49 924
2706.98 854
2707.47 817
2707.96 817
2708.45 762
2708.94 756
2709.43 771
2709.92 810
2710.41 816
2710.90 719
2711.39 747
2711.88 779
2712.37 811
2712.87 715
2713.36 817
2713.85 750
2714.34 791
2714.83 750
2715.32 775
2715.81 741
2716.30 762
2716.80 755
2717.29 678
2717.78 801
2718.27 863
2718.76 876
2719.25 862
2719.75 865
2720.24 863
2720.73 790
2721.22 771
2721.71 761
2722.20 828
2722.70 839
2723.19 1000
2723.68 1006
2724.17 949
2724.66 945
2725.16 864
2725.65 854
2726.14 722
2726.63 765
2727.13 788
2727.62 866
2728.11 775
2728.60 698
2729.10 771
2729.59 798
2730.08 855
2730.57 857
2731.07 793
2731.56 877
2732.05 916
2732.54 879
2733.04 884
2733.53 885
2734.02 787
2734.52 785
2735.01 872
2735.50 847
2736.00 814
2736.49 820
2736.98 904
2737.47 951
2737.97 813
2738.46 884
2738.95 1015
2739.45 959
2739.94 887
2740.44 995
2740.93 850
2741.42 783
2741.92 877
2742.41 822
2742.90 859
2743.40 879
2743.89 900
2744.39 791
2744.88 694
2745.37 734
2745.87 865
2746.36 935
2746.86 842
2747.35 884
2747.84 972
2748.34 827
2748.83 778
2749.33 798
2749.82 811
2750.32 914
2750.81 888
2751.30 894
2751.80 927
2752.29 914
2752.79 860
2753.28 819
2753.78 728
2754.27 632
2754.77 932
2755.26 884
2755.76 843
2756.25 888
2756.75 787
2757.24 818
2757.74 786
2758.23 790
2758.73 809
2759.22 766
2759.72 919
2760.21 832
2760.71 912
2761.20 1044
2761.70 905
2762.20 948
2762.69 883
2763.19 831
2763.68 779
2764.18 859
2764.67 915
2765.17 874
2765.67 753
2766.16 874
2766.66 895
2767.15 774
2767.65 790
2768.14 845
2768.64 836
2769.14 797
2769.63 807
2770.13 778
2770.63 789
2771.12 710
2771.62 853
2772.11 823
2772.61 737
2773.11 854
2773.60 1027
2774.10 933
2774.60 968
2775.09 1072
2775.59 1000
2776.09 1124
2776.58 1082
2777.08 1009
2777.58 1003
2778.07 1155
2778.57 1050
2779.07 996
2779.57 873
2780.06 919
2780.56 966
2781.06 822
2781.55 775
2782.05 783
2782.55 788
2783.05 751
2783.54 831
2784.04 736
2784.54 723
2785.04 833
2785.53 844
2786.03 778
2786.53 874
2787.03 853
2787.52 771
2788.02 787
2788.52 816
2789.02 735
2789.52 822
2790.01 843
2790.51 697
2791.01 700
2791.51 806
2792.01 686
2792.50 701
2793.00 667
2793.50 729
2794.00 820
2794.50 803
2795.00 773
2795.50 848
2795.99 745
2796.49 798
2796.99 833
2797.49 822
2797.99 765
2798.49 877
2798.99 913
2799.48 919
2799.98 746
2800.48 759
2800.98 763
2801.48 842
2801.98 700
2802.48 740
2802.98 766
2803.48 701
2803.98 771
2804.48 810
2804.97 905
2805.47 833
2805.97 835
2806.47 925
2806.97 904
2807.47 933
2807.97 816
2808.47 772
2808.97 785
2809.47 802
2809.97 866
2810.47 883
2810.97 777
2811.47 736
2811.97 863
2812.47 776
2812.97 706
2813.47 666
2813.97 662
2814.47 792
2814.97 776
2815.47 743
2815.97 802
2816.47 862
2816.97 818
2817.47 793
2817.97 805
2818.47 711
2818.97 725
2819.47 778
2819.98 695
2820.48 788
2820.98 784
2821.48 733
2821.98 727
2822.48 744
2822.98 750
2823.48 753
2823.98 702
2824.48 754
2824.98 638
2825.49 710
2825.99 826
2826.49 762
2826.99 810
2827.49 773
2827.99 771
2828.49 681
2828.99 743
2829.50 698
2830.00 804
2830.50 703
2831.00 723
2831.50 784
2832.00 685
2832.51 729
2833.01 737
2833.51 871
2834.01 858
2834.51 771
2835.02 879
2835.52 817
2836.02 816
2836.52 890
2837.02 800
2837.53 762
2838.03 812
2838.53 819
2839.03 880
2839.54 892
2840.04 748
2840.54 813
2841.04 940
2841.55 855
2842.05 802
2842.55 880
2843.05 924
2843.56 814
2844.06 828
2844.56 737
2845.07 756
2845.57 829
2846.07 837
2846.57 881
2847.08 827
2847.58 911
2848.08 756
2848.59 890
2849.09 967
2849.59 864
2850.10 818
2850.60 791
2851.10 912
2851.61 880
2852.11 942
2852.61 840
2853.12 870
2853.62 761
2854.12 809
2854.63 852
2855.13 947
2855.64 902
2856.14 971
2856.64 980
2857.15 847
2857.65 842
2858.16 831
2858.66 769
2859.16 834
2859.67 731
2860.17 746
2860.68 747
2861.18 665
2861.69 889
2862.19 968
2862.69 824
2863.20 683
2863.70 732
2864.21 907
2864.71 826
2865.22 716
2865.72 740
2866.23 721
2866.73 783
2867.24 933
2867.74 823
2868.25 818
2868.75 788
2869.26 922
2869.76 874
2870.27 949
2870.77 960
2871.28 1030
2871.78 994
2872.29 914
2872.79 1093
2873.30 1032
2873.80 1021
2874.31 1065
2874.81 978
2875.32 962
2875.83 1101
2876.33 996
2876.84 973
2877.34 1007
2877.85 847
2878.35 882
2878.86 953
2879.37 918
2879.87 823
2880.38 920
2880.88 906
2881.39 952
2881.90 871
2882.40 793
2882.91 847
2883.41 887
2883.92 816
2884.43 824
2884.93 790
2885.44 839
2885.95 906
2886.45 787
2886.96 858
2887.47 1011
2887.97 925
2888.48 977
2888.99 871
2889.49 1018
2890.00 1097
2890.51 1034
2891.01 1008
2891.52 1137
2892.03 1023
2892.54 1058
2893.04 1042
2893.55 1072
2894.06 1116
2894.56 1117
2895.07 1192
2895.58 1264
2896.09 1304
2896.59 1318
2897.10 1261
2897.61 1114
2898.12 1156
2898.62 1066
2899.13 1055
2899.64 1156
2900.15 1014
2900.65 983
2901.16 871
2901.67 988
2902.18 935
2902.69 955
2903.19 1064
2903.70 1032
2904.21 938
2904.72 991
2905.23 1075
2905.73 1046
2906.24 1040
2906.75 1035
2907.26 861
2907.77 946
2908.28 947
2908.79 911
2909.29 916
2909.80 953
2910.31 978
2910.82 876
2911.33 884
2911.84 963
2912.35 884
2912.85 831
2913.36 895
2913.87 822
2914.38 798
2914.89 779
2915.40 956
2915.91 856
2916.42 762
2916.93 768
2917.44 729
2917.95 834
2918.45 945
2918.96 803
2919.47 851
2919.98 886
2920.49 944
2921.00 858
2921.51 951
2922.02 1021
2922.53 871
2923.04 850
2923.55 875
2924.06 796
2924.57 827
2925.08 888
2925.59 861
2926.10 749
2926.61 821
2927.12 723
2927.63 753
2928.14 743
2928.65 774
2929.16 755
2929.67 776
2930.18 853
2930.69 810
2931.20 961
2931.71 986
2932.22 810
2932.73 856
2933.25 867
2933.76 753
2934.27 788
2934.78 837
2935.29 840
2935.80 852
2936.31 852
2936.82 930
2937.33 938
2937.84 851
2938.35 857
2938.87 841
2939.38 905
2939.89 978
2940.40 838
2940.91 941
2941.42 913
2941.93 794
2942.44 873
2942.96 836
2943.47 888
2943.98 799
2944.49 799
2945.00 934
2945.51 886
2946.03 784
2946.54 858
2947.05 883
2947.56 903
2948.07 812
2948.59 807
2949.10 830
2949.61 819
2950.12 784
2950.63 804
2951.15 834
2951.66 669
2952.17 675
2952.68 815
2953.19 743
2953.71 854
2954.22 821
2954.73 850
2955.24 766
2955.76 854
2956.27 835
2956.78 885
2957.30 758
2957.81 697
2958.32 833
2958.83 900
2959.35 770
2959.86 898
2960.37 923
2960.89 851
2961.40 929
2961.91 800
2962.43 935
2962.94 900
2963.45 1003
2963.96 1048
2964.48 1071
2964.99 922
2965.51 843
2966.02 948
2966.53 860
2967.05 999
2967.56 829
2968.07 798
2968.59 839
2969.10 779
2969.61 852
2970.13 1000
2970.64 898
2971.16 847
2971.67 893
2972.18 959
2972.70 941
2973.21 903
2973.73 915
2974.24 883
2974.75 859
2975.27 945
2975.78 1032
2976.30 1065
2976.81 1066
2977.33 829
2977.84 942
2978.36 894
2978.87 863
2979.38 1075
2979.90 1019
2980.41 1088
2980.93 1090
2981.44 1022
2981.96 1242
2982.47 1065
2982.99 1175
2983.50 1327
2984.02 1137
2984.53 1055
2985.05 1059
2985.56 1110
2986.08 1132
2986.59 1284
2987.11 1199
2987.63 1197
2988.14 1255
2988.66 1154
2989.17 1300
2989.69 1485
2990.20 1496
2990.72 1303
2991.23 1405
2991.75 1303
2992.27 1197
2992.78 1222
2993.30 1359
2993.81 1283
2994.33 1241
2994.84 1236
2995.36 1421
2995.88 1495
2996.39 1567
2996.91 1681
2997.43 1682
2997.94 1633
2998.46 1778
2998.97 1708
2999.49 1666
3000.01 1818
3000.52 1974
3001.04 2258
3001.56 2376
3002.07 2998
3002.59 3658
3003.11 4343
3003.62 4785
3004.14 5205
3004.66 5627
3005.17 6105
3005.69 6018
3006.21 5805
3006.72 5610
3007.24 4806
3007.76 4168
3008.28 3523
3008.79 2887
3009.31 2536
3009.83 2432
3010.34 2249
3010.86 1858
3011.38 1489
3011.90 1441
3012.41 1419
3012.93 1527
3013.45 1360
3013.97 1285
3014.48 1258
3015.00 1500
3015.52 1449
3016.04 1215
3016.56 1221
3017.07 1218
3017.59 1269
3018.11 1352
3018.63 1279
3019.15 1166
3019.66 1151
3020.18 1358
3020.70 1342
3021.22 1233
3021.74 1240
3022.26 1238
3022.77 1301
3023.29 1269
3023.81 1329
3024.33 1148
3024.85 1027
3025.37 1333
3025.88 1262
3026.40 1112
3026.92 1336
3027.44 1248
3027.96 1176
3028.48 1202
3029.00 1154
3029.52 1046
3030.04 1158
3030.55 1097
3031.07 1138
3031.59 1149
3032.11 976
3032.63 1038
3033.15 998
3033.67 1120
3034.19 972
3034.71 981
3035.23 1090
3035.75 963
3036.27 1037
3036.79 1062
3037.31 1009
3037.83 1067
3038.35 1143
3038.87 1041
3039.39 826
3039.91 966
3040.42 979
3040.94 1003
3041.46 1037
3041.98 877
3042.50 1029
3043.03 934
3043.55 998
3044.07 1170
3044.59 977
3045.11 969
3045.63 954
3046.15 959
3046.67 948
3047.19 1071
3047.71 1105
3048.23 1091
3048.75 969
3049.27 965
3049.79 905
3050.31 903
3050.83 980
3051.35 905
3051.87 999
3052.39 920
3052.92 966
3053.44 934
3053.96 1006
3054.48 934
3055.00 997
3055.52 968
3056.04 914
3056.56 860
3057.09 911
3057.61 893
3058.13 956
3058.65 960
3059.17 1018
3059.69 1012
3060.21 816
3060.74 943
3061.26 906
3061.78 995
3062.30 974
3062.82 938
3063.34 1058
3063.87 994
3064.39 899
3064.91 1079
3065.43 1142
3065.95 1135
3066.48 1179
3067.00 1156
3067.52 1158
3068.04 1112
3068.57 1098
3069.09 1096
3069.61 1013
3070.13 994
3070.66 937
3071.18 1077
3071.70 1013
3072.22 931
3072.75 1099
3073.27 1064
3073.79 1058
3074.31 1026
3074.84 980
3075.36 1038
3075.88 1077
3076.41 1170
3076.93 1296
3077.45 1209
3077.97 1419
3078.50 1477
3079.02 1493
3079.54 1403
3080.07 1464
3080.59 1626
3081.11 1492
3081.64 1556
3082.16 1517
3082.68 1573
3083.21 1564
3083.73 1455
3084.26 1413
3084.78 1368
3085.30 1550
3085.83 1472
3086.35 1163
3086.87 1258
3087.40 1259
3087.92 1414
3088.45 1271
3088.97 1183
3089.49 1339
3090.02 1226
3090.54 1273
3091.07 1372
3091.59 1336
3092.11 1283
3092.64 1313
3093.16 1403
3093.69 1353
3094.21 1646
3094.74 1591
3095.26 1413
3095.79 1521
3096.31 1449
3096.84 1790
3097.36 1851
3097.89 1595
3098.41 2014
3098.93 2486
3099.46 2808
3099.98 3430
3100.51 4407
3101.03 5538
3101.56 6203
3102.09 6935
3102.61 7702
3103.14 8766
3103.66 8241
3104.19 7977
3104.71 7797
3105.24 7278
3105.76 6830
3106.29 5385
3106.81 4345
3107.34 3951
3107.86 3125
3108.39 2589
3108.92 2281
3109.44 2219
3109.97 2098
3110.49 2290
3111.02 2127
3111.55 2182
3112.07 1982
3112.60 2087
3113.12 1983
3113.65 1841
3114.18 1710
3114.70 1744
3115.23 1688
3115.75 1473
3116.28 1340
3116.81 1298
3117.33 1362
3117.86 1421
3118.39 1540
3118.91 1501
3119.44 1573
3119.97 1543
3120.49 1741
3121.02 1747
3121.55 1667
3122.07 1715
3122.60 1605
3123.13 1655
3123.65 1542
3124.18 1522
3124.71 1469
3125.24 1315
3125.76 1390
3126.29 1169
3126.82 1171
3127.34 1192
3127.87 1040
3128.40 1135
3128.93 1130
3129.45 1192
3129.98 992
3130.51 1049
3131.04 1047
3131.56 1039
3132.09 1029
3132.62 1065
3133.15 1058
3133.68 1106
3134.20 1074
3134.73 944
3135.26 1153
3135.79 984
3136.32 908
3136.84 1096
3137.37 1001
3137.90 1004
3138.43 1070
3138.96 1049
3139.48 888
3140.01 1038
3140.54 979
3141.07 980
3141.60 1096
3142.13 1050
3142.66 1012
3143.18 978
3143.71 960
3144.24 1007
3144.77 927
3145.30 1032
3145.83 1010
3146.36 1027
3146.89 1081
3147.41 1150
3147.94 1182
3148.47 1290
3149.00 1284
3149.53 1197
3150.06 1163
3150.59 1158
3151.12 1103
3151.65 1144
3152.18 1059
3152.71 1040
3153.24 994
3153.77 1091
3154.30 1185
3154.82 1085
3155.35 1078
3155.88 1040
3156.41 1202
3156.94 1140
3157.47 1129
3158.00 1272
3158.53 1214
3159.06 1285
3159.59 1223
3160.12 1090
3160.65 1087
3161.18 1074
3161.71 1055
3162.24 994
3162.77 1082
3163.30 1221
3163.83 1001
3164.37 973
3164.90 970
3165.43 997
3165.96 907
3166.49 941
3167.02 995
3167.55 847
3168.08 906
3168.61 906
3169.14 853
3169.67 913
3170.20 924
3170.73 1083
3171.26 1094
3171.80 1107
3172.33 1181
3172.86 1115
3173.39 1220
3173.92 1268
3174.45 1236
3174.98 1267
3175.51 1347
3176.05 1256
3176.58 1169
3177.11 1231
3177.64 1127
3178.17 1019
3178.70 960
3179.23 1067
3179.77 965
3180.30 932
3180.83 950
3181.36 948
3181.89 985
3182.43 1036
3182.96 916
3183.49 790
3184.02 875
3184.55 929
3185.09 998
3185.62 1008
3186.15 1042
3186.68 1076
3187.21 976
3187.75 1037
3188.28 1000
3188.81 931
3189.34 940
3189.88 927
3190.41 830
3190.94 925
3191.47 955
3192.01 960
3192.54 898
3193.07 947
3193.61 847
3194.14 876
3194.67 930
3195.20 897
3195.74 969
3196.27 833
3196.80 851
3197.34 888
3197.87 961
3198.40 903
3198.94 898
3199.47 949
3200.00 1001
3200.54 983
3201.07 1024
3201.60 1104
3202.14 1115
3202.67 989
3203.21 1010
3203.74 999
3204.27 1079
3204.81 1142
3205.34 1173
3205.87 1109
3206.41 1085
3206.94 1216
3207.48 1163
3208.01 1223
3208.54 1138
3209.08 1186
3209.61 1223
3210.15 1158
3210.68 1184
3211.22 1216
3211.75 1178
3212.28 1225
3212.82 1149
3213.35 1187
3213.89 1172
3214.42 1092
3214.96 1041
3215.49 965
3216.03 1088
3216.56 1192
3217.10 883
3217.63 994
3218.17 926
3218.70 981
3219.24 1104
3219.77 1058
3220.31 1120
3220.84 1027
3221.38 1074
3221.91 1115
3222.45 1108
3222.98 1126
3223.52 1241
3224.05 1343
3224.59 1279
3225.12 1207
3225.66 1288
3226.19 1271
3226.73 1300
3227.27 1282
3227.80 1239
3228.34 1175
3228.87 1274
3229.41 1343
3229.94 1352
3230.48 1517
3231.02 1475
3231.55 1364
3232.09 1360
3232.62 1400
3233.16 1433
3233.70 1324
3234.23 1264
3234.77 1295
3235.31 1579
3235.84 1574
3236.38 1392
3236.91 1620
3237.45 1579
3237.99 1422
3238.52 1567
3239.06 1553
3239.60 1523
3240.13 1510
3240.67 1451
3241.21 1694
3241.75 1566
3242.28 1517
3242.82 1478
3243.36 1577
3243.89 1573
3244.43 1631
3244.97 1701
3245.50 1530
3246.04 1568
3246.58 1636
3247.12 1625
3247.65 1708
3248.19 1789
3248.73 1644
3249.27 1585
3249.80 1689
3250.34 1726
3250.88 1705
3251.42 1640
3251.95 1660
3252.49 1627
3253.03 1472
3253.57 1425
3254.11 1692
3254.64 1793
3255.18 1661
3255.72 1719
3256.26 1784
3256.80 1762
3257.33 1822
3257.87 2020
3258.41 2202
3258.95 2425
3259.49 2767
3260.02 2947
3260.56 3276
3261.10 3360
3261.64 3740
3262.18 3852
3262.72 4282
3263.26 4922
3263.79 5485
3264.33 6178
3264.87 6797
3265.41 7413
3265.95 8067
3266.49 8058
3267.03 8585
3267.57 8814
3268.11 8476
3268.64 8184
3269.18 7229
3269.72 6263
3270.26 5349
3270.80 4788
3271.34 3879
3271.88 3042
3272.42 2765
3272.96 2348
3273.50 2296
3274.04 2104
3274.58 2196
3275.12 2241
3275.66 2241
3276.20 2183
3276.74 2152
3277.28 2143
3277.82 2006
3278.36 1840
3278.90 1952
3279.44 1967
3279.98 1835
3280.52 1940
3281.06 1844
3281.60 1859
3282.14 1797
3282.68 1960
3283.22 1981
3283.76 1841
3284.30 1696
3284.84 1809
3285.38 1863
3285.92 1905
3286.46 2026
3287.00 1999
3287.54 1912
3288.08 2076
3288.62 2071
3289.16 1911
3289.70 1826
3290.24 1970
3290.79 2055
3291.33 1944
3291.87 2102
3292.41 2307
3292.95 2397
3293.49 2427
3294.03 2710
3294.57 2997
3295.11 2890
3295.66 2873
3296.20 3038
3296.74 2864
3297.28 2973
3297.82 2974
3298.36 2763
3298.90 2589
3299.45 2360
3299.99 2430
3300.53 2386
3301.07 2453
3301.61 2311
3302.16 2476
3302.70 2401
3303.24 2422
3303.78 2532
3304.32 2549
3304.87 2438
3305.41 2394
3305.95 2436
3306.49 2379
3307.03 2249
3307.58 1961
3308.12 1924
3308.66 1821
3309.20 1659
3309.75 1647
3310.29 1690
3310.83 1740
3311.37 1739
3311.92 1605
3312.46 1626
3313.00 1829
3313.54 2051
3314.09 1943
3314.63 1895
3315.17 2047
3315.72 2267
3316.26 2079
3316.80 2377
3317.35 2400
3317.89 2314
3318.43 2325
3318.97 2236
3319.52 2418
3320.06 2433
3320.60 2679
3321.15 2601
3321.69 2601
3322.23 2527
3322.78 2527
3323.32 2602
3323.87 2414
3324.41 2326
3324.95 2374
3325.50 2171
3326.04 2241
3326.58 2141
3327.13 2100
3327.67 2132
3328.22 2074
3328.76 2086
3329.30 2364
3329.85 2480
3330.39 3035
3330.94 3765
3331.48 4986
3332.03 6184
3332.57 7954
3333.11 10328
3333.66 12193
3334.20 14350
3334.75 16526
3335.29 17363
3335.84 18559
3336.38 18501
3336.93 18765
3337.47 18288
3338.02 17375
3338.56 15693
3339.11 13980
3339.65 11813
3340.20 9747
3340.74 7961
3341.29 6323
3341.83 5172
3342.38 4322
3342.92 3569
3343.47 3203
3344.01 2657
3344.56 2418
3345.10 2425
3345.65 2349
3346.19 2327
3346.74 2083
3347.28 2113
3347.83 2158
3348.38 2166
3348.92 2084
3349.47 2004
3350.01 1973
3350.56 1967
3351.10 1958
3351.65 2040
3352.20 2045
3352.74 2161
3353.29 1946
3353.83 2023
3354.38 2053
3354.93 1961
3355.47 1924
3356.02 1827
3356.56 1977
3357.11 1725
3357.66 1656
3358.20 1744
3358.75 1772
3359.30 1716
3359.84 1746
3360.39 1758
3360.94 1995
3361.48 1884
3362.03 1657
3362.58 1715
3363.12 1777
3363.67 1833
3364.22 1780
3364.76 1819
3365.31 1803
3365.86 1740
3366.41 1889
3366.95 1821
3367.50 1617
3368.05 1791
3368.59 1860
3369.14 1809
3369.69 1914
3370.24 2006
3370.78 2099
3371.33 2161
3371.88 2255
3372.43 2433
3372.97 2759
3373.52 2871
3374.07 2917
3374.62 2605
3375.17 2565
3375.71 2670
3376.26 2423
3376.81 2331
3377.36 2098
3377.91 1974
3378.45 1936
3379.00 1686
3379.55 1645
3380.10 1712
3380.65 1756
3381.19 1417
3381.74 1461
3382.29 1625
3382.84 1558
3383.39 1429
3383.94 1454
3384.49 1409
3385.03 1490
3385.58 1481
3386.13 1471
3386.68 1338
3387.23 1231
3387.78 1289
3388.33 1104
3388.88 1267
3389.42 1274
3389.97 1166
3390.52 1200
3391.07 1134
3391.62 1059
3392.17 1212
3392.72 1235
3393.27 1143
3393.82 1200
3394.37 1238
3394.92 1253
3395.47 1304
3396.02 1282
3396.57 1073
3397.11 1164
3397.66 1240
3398.21 1198
3398.76 1241
3399.31 1042
3399.86 1177
3400.41 1375
3400.96 1109
3401.51 1028
3402.06 1096
3402.61 1132
3403.16 1173
3403.71 997
3404.26 1079
3404.81 1181
3405.36 1114
3405.91 1009
3406.46 1012
3407.02 1056
3407.57 997
3408.12 1100
3408.67 1176
3409.22 1097
3409.77 1169
3410.32 1269
3410.87 1423
3411.42 1366
3411.97 1531
3412.52 1446
3413.07 1379
3413.62 1414
3414.17 1321
3414.73 1497
3415.28 1447
3415.83 1318
3416.38 1195
3416.93 1312
3417.48 1224
3418.03 1192
3418.58 1182
3419.14 1138
3419.69 1129
3420.24 1063
3420.79 1196
3421.34 1313
3421.89 1078
3422.44 1307
3423.00 1291
3423.55 1380
3424.10 1501
3424.65 1518
3425.20 1452
3425.76 1493
3426.31 1518
3426.86 1377
3427.41 1309
3427.96 1183
3428.52 1258
3429.07 1108
3429.62 1171
3430.17 1130
3430.72 1019
3431.28 921
3431.83 1027
3432.38 1061
3432.93 1016
3433.49 1051
3434.04 1009
3434.59 1086
3435.14 1159
3435.70 1106
3436.25 1058
3436.80 965
3437.36 1026
3437.91 1070
3438.46 1091
3439.01 1089
3439.57 1080
3440.12 1282
3440.67 1043
3441.23 1124
3441.78 1090
3442.33 1128
3442.89 1231
3443.44 1281
3443.99 1113
3444.55 1062
3445.10 949
3445.65 1076
3446.21 1084
3446.76 1178
3447.31 1165
3447.87 989
3448.42 1016
3448.98 927
3449.53 968
3450.08 922
3450.64 975
3451.19 999
3451.75 1025
3452.30 1097
3452.85 1092
3453.41 942
3453.96 1062
3454.52 1015
3455.07 1027
3455.62 928
3456.18 1139
3456.73 1124
3457.29 998
3457.84 1058
3458.40 1103
3458.95 1083
3459.51 1053
3460.06 976
3460.62 1028
3461.17 1074
3461.72 1146
3462.28 1114
3462.83 1148
3463.39 1321
3463.94 1273
3464.50 1067
3465.05 1222
3465.61 1153
3466.17 1096
3466.72 1091
3467.28 1021
3467.83 1290
3468.39 1212
3468.94 1327
3469.50 1412
3470.05 1403
3470.61 1369
3471.16 1258
3471.72 1377
3472.27 1481
3472.83 1466
3473.39 1578
3473.94 1576
3474.50 1621
3475.05 1582
3475.61 1338
3476.17 1236
3476.72 1310
3477.28 1337
3477.83 1613
3478.39 1576
3478.95 1432
3479.50 1482
3480.06 1551
3480.61 1559
3481.17 1572
3481.73 1721
3482.28 1858
3482.84 1787
3483.40 1806
3483.95 1909
3484.51 1938
3485.07 1861
3485.62 1879
3486.18 2009
3486.74 2056
3487.29 2332
3487.85 2633
3488.41 3432
3488.97 4126
3489.52 4811
3490.08 6063
3490.64 7085
3491.19 8015
3491.75 8680
3492.31 9100
3492.87 9591
3493.42 8983
3493.98 8149
3494.54 7025
3495.09 6416
3495.65 5649
3496.21 4603
3496.77 4050
3497.33 3279
3497.88 2666
3498.44 2653
3499.00 2534
3499.56 2506
3500.11 2548
3500.67 2681
3501.23 2785
3501.79 3073
3502.35 2757
3502.90 3003
3503.46 3291
3504.02 3294
3504.58 3251
3505.14 3407
3505.70 3303
3506.25 3147
3506.81 3088
3507.37 3036
3507.93 2943
3508.49 2555
3509.05 2615
3509.61 2291
3510.16 2132
3510.72 1950
3511.28 1936
3511.84 1943
3512.40 1618
3512.96 1650
3513.52 1494
3514.08 1465
3514.63 1443
3515.19 1372
3515.75 1310
3516.31 1195
3516.87 1266
3517.43 1227
3517.99 1321
3518.55 1284
3519.11 1119
3519.67 1194
3520.23 1353
3520.79 1320
3521.35 1232
3521.91 1362
3522.47 1258
3523.03 1308
3523.59 1320
3524.15 1284
3524.71 1262
3525.26 1121
3525.82 1115
3526.38 1047
3526.94 1133
3527.50 1100
3528.07 1102
3528.63 1202
3529.19 1116
3529.75 1181
3530.31 1146
3530.87 1156
3531.43 1221
3531.99 1288
3532.55 1204
3533.11 1227
3533.67 1209
3534.23 1276
3534.79 1220
3535.35 1283
3535.91 1189
3536.47 1224
3537.03 1211
3537.59 1298
3538.15 1220
3538.72 1006
3539.28 1093
3539.84 1155
3540.40 1100
3540.96 1041
3541.52 1046
3542.08 1076
3542.64 1187
3543.20 1175
3543.77 1138
3544.33 1071
3544.89 1228
3545.45 1164
3546.01 1032
3546.57 960
3547.14 1128
3547.70 1077
3548.26 1102
3548.82 1176
3549.38 1027
3549.94 974
3550.51 987
3551.07 903
3551.63 967
3552.19 828
3552.75 1030
3553.32 975
3553.88 917
3554.44 901
3555.00 862
3555.56 891
3556.13 951
3556.69 850
3557.25 846
3557.81 922
3558.38 911
3558.94 973
3559.50 911
3560.06 932
3560.63 930
3561.19 1003
3561.75 996
3562.32 1052
3562.88 1055
3563.44 1083
3564.00 1113
3564.57 1086
3565.13 933
3565.69 1070
3566.26 1163
3566.82 981
3567.38 937
3567.95 959
3568.51 928
3569.07 866
3569.64 897
3570.20 937
3570.76 931
3571.33 841
3571.89 842
3572.45 933
3573.02 969
3573.58 885
3574.15 949
3574.71 987
3575.27 1046
3575.84 1170
3576.40 1344
3576.96 1459
3577.53 1300
3578.09 1315
3578.66 1281
3579.22 1344
3579.79 1225
3580.35 1221
3580.91 1135
3581.48 1146
3582.04 1156
3582.61 1129
3583.17 1066
3583.74 1081
3584.30 1023
3584.87 983
3585.43 1145
3585.99 1081
3586.56 1060
3587.12 1006
3587.69 915
3588.25 905
3588.82 989
3589.38 946
3589.95 937
3590.51 981
3591.08 983
3591.64 925
3592.21 934
3592.77 847
3593.34 909
3593.91 969
3594.47 898
3595.04 939
3595.60 899
3596.17 702
3596.73 748
3597.30 784
3597.86 739
3598.43 776
3599.00 916
3599.56 903
3600.13 810
3600.69 891
3601.26 862
3601.82 852
3602.39 1030
3602.96 1096
3603.52 920
3604.09 754
3604.65 796
3605.22 844
3605.79 778
3606.35 820
3606.92 869
3607.49 849
3608.05 728
3608.62 764
3609.19 822
3609.75 731
3610.32 740
3610.89 726
3611.45 700
3612.02 689
3612.59 757
3613.15 758
3613.72 845
3614.29 945
3614.85 867
3615.42 886
3615.99 954
3616.55 854
3617.12 908
3617.69 980
3618.26 960
3618.82 998
3619.39 967
3619.96 937
3620.53 951
3621.09 870
3621.66 990
3622.23 976
3622.80 826
3623.36 830
3623.93 773
3624.50 780
3625.07 843
3625.63 807
3626.20 796
3626.77 717
3627.34 806
3627.91 805
3628.47 843
3629.04 869
3629.61 807
3630.18 758
3630.75 881
3631.31 850
3631.88 794
3632.45 855
3633.02 834
3633.59 918
3634.16 875
3634.73 802
3635.29 842
3635.86 957
3636.43 918
3637.00 795
3637.57 857
3638.14 1095
3638.71 1002
3639.28 913
3639.84 942
3640.41 1024
3640.98 998
3641.55 1010
3642.12 1061
3642.69 1101
3643.26 1077
3643.83 1045
3644.40 1045
3644.97 1020
3645.54 968
3646.11 817
3646.67 926
3647.24 973
3647.81 919
3648.38 958
3648.95 805
3649.52 1028
3650.09 1057
3650.66 1043
3651.23 1010
3651.80 1207
3652.37 1166
3652.94 1209
3653.51 1120
3654.08 1198
3654.65 1078
3655.22 1073
3655.79 1102
3656.36 1053
3656.93 935
3657.50 1191
3658.07 1211
3658.64 974
3659.21 958
3659.78 1111
3660.35 1032
3660.93 1006
3661.50 1098
3662.07 1080
3662.64 1147
3663.21 1208
3663.78 1192
3664.35 1242
3664.92 1404
3665.49 1637
3666.06 1617
3666.63 1468
3667.20 1462
3667.78 1443
3668.35 1204
3668.92 1176
3669.49 1120
3670.06 1027
3670.63 967
3671.20 965
3671.77 972
3672.35 969
3672.92 1024
3673.49 1011
3674.06 1072
3674.63 1116
3675.20 1040
3675.78 897
3676.35 1011
3676.92 1037
3677.49 914
3678.06 877
3678.64 919
3679.21 894
3679.78 1014
3680.35 874
3680.92 783
3681.50 798
3682.07 697
3682.64 704
3683.21 797
3683.79 809
3684.36 765
3684.93 824
3685.50 847
3686.07 872
3686.65 852
3687.22 872
3687.79 883
3688.37 828
3688.94 846
3689.51 1001
3690.08 895
3690.66 861
3691.23 845
3691.80 823
3692.38 789
3692.95 883
3693.52 967
3694.10 776
3694.67 842
3695.24 913
3695.81 732
3696.39 679
3696.96 756
3697.54 824
3698.11 781
3698.68 843
3699.26 809
3699.83 747
3700.40 852
3700.98 891
3701.55 710
3702.12 824
3702.70 826
3703.27 832
3703.85 909
3704.42 848
3704.99 794
3705.57 854
3706.14 816
3706.72 852
3707.29 843
3707.86 810
3708.44 866
3709.01 846
3709.59 905
3710.16 884
3710.74 845
3711.31 860
3711.89 940
3712.46 955
3713.03 925
3713.61 799
3714.18 917
3714.76 891
3715.33 882
3715.91 913
3716.48 777
3717.06 776
3717.63 738
3718.21 743
3718.78 788
3719.36 758
3719.93 743
3720.51 784
3721.08 879
3721.66 746
3722.23 692
3722.81 707
3723.39 695
3723.96 735
3724.54 715
3725.11 760
3725.69 740
3726.26 805
3726.84 743
3727.41 710
3727.99 729
3728.57 629
3729.14 636
3729.72 620
3730.29 642
3730.87 706
3731.45 821
3732.02 829
3732.60 897
3733.17 882
3733.75 776
3734.33 801
3734.90 877
3735.48 877
3736.06 799
3736.63 725
3737.21 844
3737.79 870
3738.36 726
3738.94 775
3739.52 809
3740.09 895
3740.67 806
3741.25 658
3741.82 684
3742.40 655
3742.98 752
3743.55 658
3744.13 640
3744.71 668
3745.28 707
3745.86 650
3746.44 589
3747.02 719
3747.59 711
3748.17 759
3748.75 764
3749.33 726
3749.90 683
3750.48 688
3751.06 734
3751.64 779
3752.21 789
3752.79 719
3753.37 733
3753.95 740
3754.52 708
3755.10 709
3755.68 682
3756.26 721
3756.84 601
3757.41 696
3757.99 771
3758.57 687
3759.15 690
3759.73 743
3760.31 733
3760.88 739
3761.46 759
3762.04 838
3762.62 746
3763.20 772
3763.78 812
3764.35 834
3764.93 877
3765.51 757
3766.09 762
3766.67 831
3767.25 889
3767.83 833
3768.41 795
3768.99 915
3769.56 917
3770.14 929
3770.72 817
3771.30 812
3771.88 821
3772.46 814
3773.04 811
3773.62 854
3774.20 761
3774.78 722
3775.36 743
3775.94 774
3776.52 706
3777.10 748
3777.67 718
3778.25 703
3778.83 765
3779.41 807
3779.99 763
3780.57 684
3781.15 731
3781.73 767
3782.31 684
3782.89 647
3783.47 685
3784.05 783
3784.63 657
3785.21 650
3785.79 679
3786.37 736
3786.95 770
3787.54 723
3788.12 707
3788.70 774
3789.28 670
3789.86 763
3790.44 734
3791.02 814
3791.60 735
3792.18 663
3792.76 733
3793.34 753
3793.92 775
3794.50 771
3795.08 785
3795.66 777
3796.25 784
3796.83 837
3797.41 709
3797.99 777
3798.57 796
3799.15 907
3799.73 914
3800.31 860
3800.90 864
3801.48 1060
3802.06 859
3802.64 804
3803.22 832
3803.80 867
3804.39 830
3804.97 874
3805.55 861
3806.13 965
3806.71 883
3807.29 831
3807.88 1040
3808.46 1124
3809.04 983
3809.62 962
3810.20 972
3810.79 1096
3811.37 1103
3811.95 1029
3812.53 1017
3813.12 986
3813.70 965
3814.28 1018
3814.86 917
3815.45 946
3816.03 894
3816.61 815
3817.19 991
3817.78 1029
3818.36 873
3818.94 798
3819.52 826
3820.11 721
3820.69 721
3821.27 750
3821.86 787
3822.44 813
3823.02 755
3823.61 806
3824.19 816
3824.77 848
3825.36 896
3825.94 742
3826.52 721
3827.11 717
3827.69 766
3828.27 768
3828.86 672
3829.44 672
3830.02 745
3830.61 739
3831.19 701
3831.77 793
3832.36 684
3832.94 761
3833.53 635
3834.11 633
3834.69 609
3835.28 731
3835.86 742
3836.45 707
3837.03 853
3837.61 658
3838.20 672
3838.78 701
3839.37 722
3839.95 660
3840.54 669
3841.12 714
3841.70 767
3842.29 748
3842.87 667
3843.46 702
3844.04 683
3844.63 705
3845.21 649
3845.80 685
3846.38 754
3846.97 757
3847.55 690
3848.14 539
3848.72 732
3849.31 709
3849.89 712
3850.48 676
3851.06 695
3851.65 672
3852.23 659
3852.82 681
3853.40 692
3853.99 668
3854.58 684
3855.16 686
3855.75 716
3856.33 708
3856.92 724
3857.50 730
3858.09 717
3858.68 745
3859.26 779
3859.85 770
3860.43 810
3861.02 691
3861.60 720
3862.19 769
3862.78 776
3863.36 751
3863.95 759
3864.54 780
3865.12 740
3865.71 800
3866.29 785
3866.88 851
3867.47 818
3868.05 823
3868.64 805
3869.23 856
3869.81 841
3870.40 777
3870.99 702
3871.57 763
3872.16 800
3872.75 795
3873.33 809
3873.92 844
3874.51 738
3875.10 756
3875.68 753
3876.27 757
3876.86 762
3877.44 805
3878.03 771
3878.62 755
3879.21 753
3879.79 731
3880.38 720
3880.97 753
3881.56 670
3882.14 723
3882.73 700
3883.32 624
3883.91 634
3884.49 611
3885.08 621
3885.67 639
3886.26 803
3886.85 822
3887.43 824
3888.02 838
3888.61 863
3889.20 865
3889.79 833
3890.38 855
3890.96 852
3891.55 853
3892.14 861
3892.73 896
3893.32 815
3893.91 882
3894.49 821
3895.08 780
3895.67 867
3896.26 787
3896.85 837
3897.44 751
3898.03 802
3898.61 973
3899.20 776
3899.79 749
3900.38 827
3900.97 791
3901.56 903
3902.15 758
3902.74 745
3903.33 753
3903.92 797
3904.51 766
3905.09 857
3905.68 864
3906.27 786
3906.86 764
3907.45 865
3908.04 815
3908.63 787
3909.22 896
3909.81 759
3910.40 799
3910.99 872
3911.58 778
3912.17 715
3912.76 769
3913.35 717
3913.94 644
3914.53 825
3915.12 862
3915.71 834
3916.30 795
3916.89 718
3917.48 737
3918.07 756
3918.66 676
3919.25 692
3919.84 682
3920.43 853
3921.02 767
3921.61 749
3922.20 748
3922.80 733
3923.39 776
3923.98 736
3924.57 741
3925.16 686
3925.75 783
3926.34 772
3926.93 718
3927.52 663
3928.11 632
3928.70 608
3929.30 648
3929.89 615
3930.48 665
3931.07 621
3931.66 553
3932.25 614
3932.84 590
3933.44 604
3934.03 602
3934.62 587
3935.21 685
3935.80 697
3936.39 642
3936.98 633
3937.58 785
3938.17 801
3938.76 807
3939.35 824
3939.94 675
3940.54 720
3941.13 720
3941.72 823
3942.31 822
3942.90 770
3943.50 855
3944.09 790
3944.68 829
3945.27 851
3945.87 717
3946.46 712
3947.05 725
3947.64 842
3948.24 644
3948.83 662
3949.42 657
3950.01 772
3950.61 758
3951.20 675
3951.79 693
3952.39 700
3952.98 685
3953.57 733
3954.16 762
3954.76 868
3955.35 751
3955.94 756
3956.54 806
3957.13 813
3957.72 835
3958.32 874
3958.91 923
3959.50 720
3960.10 792
3960.69 964
3961.28 858
3961.88 676
3962.47 758
3963.07 846
3963.66 798
3964.25 895
3964.85 879
3965.44 953
3966.03 1104
3966.63 1008
3967.22 1096
3967.82 965
3968.41 962
3969.00 975
3969.60 828
3970.19 868
3970.79 765
3971.38 842
3971.98 830
3972.57 806
3973.17 978
3973.76 918
3974.35 1034
3974.95 1088
3975.54 981
3976.14 1041
3976.73 1336
3977.33 1260
3977.92 1030
3978.52 973
3979.11 1042
3979.71 1028
3980.30 989
3980.90 893
3981.49 855
3982.09 903
3982.68 830
3983.28 956
3983.87 991
3984.47 891
3985.06 828
3985.66 909
3986.25 903
3986.85 951
3987.45 859
3988.04 814
3988.64 924
3989.23 866
3989.83 843
3990.42 873
3991.02 898
3991.62 833
3992.21 791
3992.81 896
3993.40 884
3994.00 905
3994.60 893
3995.19 938
3995.79 993
3996.38 1110
3996.98 1002
3997.58 1005
3998.17 949
3998.77 934
3999.37 988
3999.96 897
4000.56 1083
4001.15 989
4001.75 875
4002.35 859
4002.94 809
4003.54 829
4004.14 771
4004.73 867
4005.33 821
4005.93 758
4006.53 779
4007.12 793
4007.72 827
4008.32 882
4008.91 870
4009.51 951
4010.11 879
4010.71 802
4011.30 695
4011.90 776
4012.50 688
4013.10 660
4013.69 812
4014.29 865
4014.89 834
4015.49 808
4016.08 749
4016.68 770
4017.28 753
4017.88 753
4018.47 788
4019.07 746
4019.67 759
4020.27 690
4020.87 680
4021.46 660
4022.06 645
4022.66 779
4023.26 794
4023.86 777
4024.45 821
4025.05 836
4025.65 889
4026.25 956
4026.85 944
4027.45 986
4028.05 971
4028.64 1017
4029.24 1020
4029.84 1009
4030.44 941
4031.04 1089
4031.64 1157
4032.24 1066
4032.84 990
4033.43 1059
4034.03 1071
4034.63 1141
4035.23 999
4035.83 955
4036.43 1052
4037.03 919
4037.63 857
4038.23 914
4038.83 774
4039.43 760
4040.03 731
4040.63 734
4041.22 818
4041.82 704
4042.42 643
4043.02 669
4043.62 701
4044.22 675
4044.82 787
4045.42 684
4046.02 684
4046.62 787
4047.22 705
4047.82 775
4048.42 664
4049.02 629
4049.62 745
4050.22 720
4050.82 773
4051.42 784
4052.02 780
4052.62 757
4053.22 782
4053.83 752
4054.43 748
4055.03 654
4055.63 667
4056.23 761
4056.83 667
4057.43 647
4058.03 669
4058.63 739
4059.23 749
4059.83 694
4060.43 785
4061.03 724
4061.64 727
4062.24 713
4062.84 632
4063.44 673
4064.04 620
4064.64 656
4065.24 660
4065.84 635
4066.45 612
4067.05 632
4067.65 653
4068.25 744
4068.85 693
4069.45 739
4070.05 711
4070.66 672
4071.26 726
4071.86 620
4072.46 632
4073.06 620
4073.67 651
4074.27 634
4074.87 642
4075.47 641
4076.07 575
4076.68 632
4077.28 639
4077.88 645
4078.48 739
4079.09 598
4079.69 676
4080.29 807
4080.89 787
4081.50 702
4082.10 738
4082.70 710
4083.30 741
4083.91 661
4084.51 642
4085.11 709
4085.71 612
4086.32 692
4086.92 698
4087.52 596
4088.13 652
4088.73 565
4089.33 567
4089.94 658
4090.54 572
4091.14 588
4091.74 639
4092.35 533
4092.95 601
4093.55 686
4094.16 551
4094.76 626
4095.37 678
4095.97 675
4096.57 658
4097.18 582
4097.78 608
4098.38 616
4098.99 584
4099.59 641
4100.20 718
4100.80 695
4101.40 638
4102.01 674
4102.61 687
4103.22 779
4103.82 728
4104.42 687
4105.03 714
4105.63 719
4106.24 684
4106.84 638
4107.45 602
4108.05 596
4108.65 663
4109.26 685
4109.86 738
4110.47 670
4111.07 631
4111.68 643
4112.28 653
4112.89 749
4113.49 648
4114.10 597
4114.70 653
4115.31 636
4115.91 670
4116.52 620
4117.12 702
4117.73 645
4118.33 529
4118.94 593
4119.54 651
4120.15 597
4120.75 626
4121.36 644
4121.97 650
4122.57 601
4123.18 601
4123.78 637
4124.39 606
4124.99 654
4125.60 626
4126.21 618
4126.81 666
4127.42 605
4128.02 614
4128.63 636
4129.24 637
4129.84 690
4130.45 615
4131.05 604
4131.66 620
4132.27 739
4132.87 694
4133.48 674
4134.08 650
4134.69 659
4135.30 629
4135.90 695
4136.51 684
4137.12 702
4137.72 704
4138.33 809
4138.94 795
4139.54 759
4140.15 863
4140.76 736
4141.37 724
4141.97 775
4142.58 804
4143.19 898
4143.79 868
4144.40 808
4145.01 864
4145.61 924
4146.22 860
4146.83 725
4147.44 667
4148.04 738
4148.65 712
4149.26 622
4149.87 678
4150.47 693
4151.08 705
4151.69 735
4152.30 615
4152.91 573
4153.51 687
4154.12 730
4154.73 694
4155.34 712
4155.94 669
4156.55 698
4157.16 720
4157.77 722
4158.38 631
4158.99 791
4159.59 808
4160.20 735
4160.81 822
4161.42 759
4162.03 830
4162.64 764
4163.24 701
4163.85 745
4164.46 738
4165.07 682
4165.68 775
4166.29 768
4166.90 731
4167.51 743
4168.11 666
4168.72 801
4169.33 690
4169.94 693
4170.55 695
4171.16 772
4171.77 670
4172.38 767
4172.99 805
4173.60 688
4174.21 670
4174.81 650
4175.42 627
4176.03 791
4176.64 660
4177.25 632
4177.86 746
4178.47 807
4179.08 743
4179.69 780
4180.30 703
4180.91 765
4181.52 754
4182.13 724
4182.74 709
4183.35 849
4183.96 753
4184.57 717
4185.18 768
4185.79 797
4186.40 695
4187.01 711
4187.62 672
4188.23 724
4188.84 769
4189.45 722
4190.06 714
4190.67 649
4191.29 761
4191.90 725
4192.51 685
4193.12 725
4193.73 732
4194.34 775
4194.95 774
4195.56 778
4196.17 772
4196.78 797
4197.39 789
4198.00 670
4198.62 655
4199.23 721
4199.84 742
4200.45 709
4201.06 712
4201.67 756
4202.28 723
4202.89 653
4203.51 612
4204.12 711
4204.73 740
4205.34 694
4205.95 675
4206.56 708
4207.18 759
4207.79 681
4208.40 686
4209.01 740
4209.62 794
4210.24 673
4210.85 673
4211.46 733
4212.07 742
4212.68 678
4213.30 635
4213.91 611
4214.52 634
4215.13 725
4215.74 701
4216.36 761
4216.97 778
4217.58 820
4218.19 764
4218.81 844
4219.42 832
4220.03 898
4220.65 807
4221.26 736
4221.87 831
4222.48 974
4223.10 794
4223.71 771
4224.32 637
4224.94 726
4225.55 818
4226.16 851
4226.78 766
4227.39 728
4228.00 795
4228.61 782
4229.23 932
4229.84 888
4230.46 844
4231.07 906
4231.68 1057
4232.30 1134
4232.91 1179
4233.52 1259
4234.14 1258
4234.75 1396
4235.36 1409
4235.98 1299
4236.59 1122
4237.21 1314
4237.82 1206
4238.43 1220
4239.05 1132
4239.66 973
4240.28 1003
4240.89 816
4241.50 787
4242.12 803
4242.73 755
4243.35 690
4243.96 771
4244.58 774
4245.19 709
4245.81 722
4246.42 773
4247.03 703
4247.65 726
4248.26 738
4248.88 856
4249.49 906
4250.11 823
4250.72 729
4251.34 735
4251.95 692
4252.57 801
4253.18 794
4253.80 720
4254.41 753
4255.03 744
4255.64 810
4256.26 662
4256.88 712
4257.49 750
4258.11 751
4258.72 745
4259.34 827
4259.95 854
4260.57 755
4261.18 690
4261.80 720
4262.42 717
4263.03 746
4263.65 680
4264.26 778
4264.88 671
4265.49 772
4266.11 842
4266.73 714
4267.34 812
4267.96 830
4268.58 797
4269.19 793
4269.81 784
4270.42 793
4271.04 779
4271.66 880
4272.27 806
4272.89 739
4273.51 882
4274.12 997
4274.74 961
4275.36 955
4275.97 918
4276.59 763
4277.21 742
4277.82 742
4278.44 785
4279.06 838
4279.67 799
4280.29 888
4280.91 746
4281.53 700
4282.14 788
4282.76 644
4283.38 671
4283.99 768
4284.61 740
4285.23 626
4285.85 652
4286.46 580
4287.08 673
4287.70 820
4288.32 815
4288.93 793
4289.55 680
4290.17 682
4290.79 659
4291.41 745
4292.02 629
4292.64 631
4293.26 623
4293.88 767
4294.50 755
4295.11 717
4295.73 789
4296.35 746
4296.97 725
4297.59 724
4298.21 623
4298.82 665
4299.44 651
4300.06 650
4300.68 676
4301.30 739
4301.92 702
4302.53 732
4303.15 803
4303.77 777
4304.39 698
4305.01 629
4305.63 634
4306.25 714
4306.87 767
4307.49 841
4308.10 674
4308.72 667
4309.34 707
4309.96 728
4310.58 752
4311.20 674
4311.82 728
4312.44 812
4313.06 751
4313.68 698
4314.30 630
4314.92 715
4315.54 729
4316.16 755
4316.78 688
4317.40 644
4318.02 779
4318.64 835
4319.26 853
4319.88 784
4320.50 822
4321.11 887
4321.74 869
4322.36 836
4322.98 918
4323.60 894
4324.22 869
4324.84 973
4325.46 822
4326.08 859
4326.70 965
4327.32 1020
4327.94 1037
4328.56 1004
4329.18 988
4329.80 928
4330.42 966
4331.04 974
4331.66 1090
4332.28 1079
4332.90 1110
4333.52 1271
4334.15 1365
4334.77 1603
4335.39 1714
4336.01 1766
4336.63 1888
4337.25 2000
4337.87 2073
4338.49 1990
4339.11 2121
4339.74 2194
4340.36 2125
4340.98 1923
4341.60 1759
4342.22 1674
4342.84 1870
4343.46 2050
4344.09 2229
4344.71 2599
4345.33 2945
4345.95 3220
4346.57 3435
4347.19 3493
4347.82 3655
4348.44 3353
4349.06 2932
4349.68 2706
4350.30 2495
4350.93 1959
4351.55 1683
4352.17 1435
4352.79 1457
4353.42 1359
4354.04 1318
4354.66 1147
4355.28 1121
4355.91 1166
4356.53 1121
4357.15 1074
4357.77 1147
4358.40 1177
4359.02 1138
4359.64 1069
4360.26 927
4360.89 1110
4361.51 1039
4362.13 1066
4362.76 1031
4363.38 962
4364.00 917
4364.62 992
4365.25 883
4365.87 908
4366.49 925
4367.12 829
4367.74 939
4368.36 942
4368.99 794
4369.61 858
4370.23 777
4370.86 724
4371.48 711
4372.11 785
4372.73 729
4373.35 711
4373.98 791
4374.60 761
4375.22 744
4375.85 853
4376.47 817
4377.10 818
4377.72 881
4378.34 849
4378.97 914
4379.59 715
4380.22 763
4380.84 838
4381.47 794
4382.09 762
4382.71 878
4383.34 831
4383.96 806
4384.59 807
4385.21 784
4385.84 754
4386.46 798
4387.09 818
4387.71 865
4388.34 734
4388.96 761
4389.59 727
4390.21 767
4390.84 726
4391.46 653
4392.09 757
4392.71 772
4393.34 767
4393.96 718
4394.59 765
4395.21 754
4395.84 778
4396.46 760
4397.09 909
4397.71 901
4398.34 729
4398.96 786
4399.59 738
4400.22 738
4400.84 828
4401.47 743
4402.09 747
4402.72 822
4403.34 764
4403.97 648
4404.60 724
4405.22 770
4405.85 674
4406.47 809
4407.10 686
4407.73 681
4408.35 698
4408.98 647
4409.61 728
4410.23 759
4410.86 812
4411.48 837
4412.11 782
4412.74 784
4413.36 742
4413.99 836
4414.62 766
4415.24 695
4415.87 780
4416.50 783
4417.12 714
4417.75 734
4418.38 780
4419.01 796
4419.63 715
4420.26 696
4420.89 719
4421.51 747
4422.14 772
4422.77 640
4423.40 668
4424.02 793
4424.65 740
4425.28 702
4425.91 583
4426.53 637
4427.16 668
4427.79 686
4428.42 738
4429.04 705
4429.67 643
4430.30 740
4430.93 692
4431.55 731
4432.18 756
4432.81 718
4433.44 769
4434.07 835
4434.69 953
4435.32 833
4435.95 834
4436.58 933
4437.21 840
4437.84 938
4438.46 889
4439.09 727
4439.72 812
4440.35 688
4440.98 785
4441.61 746
4442.24 722
4442.86 745
4443.49 839
4444.12 841
4444.75 886
4445.38 893
4446.01 899
4446.64 790
4447.27 797
4447.90 758
4448.52 773
4449.15 791
4449.78 777
4450.41 765
4451.04 801
4451.67 841
4452.30 818
4452.93 854
4453.56 992
4454.19 979
4454.82 914
4455.45 1110
4456.08 1060
4456.71 1171
4457.34 1077
4457.97 1185
4458.60 943
4459.23 907
4459.86 882
4460.49 757
4461.12 820
4461.75 793
4462.38 932
4463.01 811
4463.64 717
4464.27 720
4464.90 633
4465.53 769
4466.16 737
4466.79 784
4467.42 782
4468.05 721
4468.68 745
4469.31 699
4469.94 721
4470.57 769
4471.20 644
4471.83 683
4472.46 721
4473.09 644
4473.72 678
4474.35 668
4474.99 731
4475.62 745
4476.25 663
4476.88 744
4477.51 797
4478.14 704
4478.77 753
4479.40 889
4480.03 788
4480.67 738
4481.30 745
4481.93 819
4482.56 788
4483.19 713
4483.82 792
4484.46 730
4485.09 658
4485.72 753
4486.35 780
4486.98 776
4487.61 810
4488.25 805
4488.88 740
4489.51 748
4490.14 847
4490.77 728
4491.41 725
4492.04 779
4492.67 799
4493.30 742
4493.94 849
4494.57 982
4495.20 963
4495.83 869
4496.46 910
4497.10 916
4497.73 959
4498.36 1024
4498.99 1078
4499.63 1252
4500.26 1318
4500.89 1332
4501.53 1281
4502.16 1400
4502.79 1168
4503.42 1191
4504.06 1270
4504.69 1121
4505.32 1071
4505.96 1048
4506.59 953
4507.22 910
4507.86 823
4508.49 820
4509.12 845
4509.76 813
4510.39 796
4511.02 833
4511.66 915
4512.29 924
4512.92 927
4513.56 856
4514.19 811
4514.83 782
4515.46 763
4516.09 819
4516.73 788
4517.36 651
4517.99 691
4518.63 755
4519.26 759
4519.90 698
4520.53 726
4521.17 704
4521.80 828
4522.43 708
4523.07 635
4523.70 716
4524.34 761
4524.97 738
4525.61 684
4526.24 724
4526.88 832
4527.51 745
4528.14 767
4528.78 774
4529.41 717
4530.05 795
4530.68 905
4531.32 858
4531.95 716
4532.59 832
4533.22 863
4533.86 839
4534.49 748
4535.13 877
4535.76 722
4536.40 673
4537.04 778
4537.67 793
4538.31 799
4538.94 863
4539.58 814
4540.21 800
4540.85 625
4541.48 684
4542.12 698
4542.76 713
4543.39 610
4544.03 686
4544.66 721
4545.30 675
4545.93 619
4546.57 529
4547.21 628
4547.84 653
4548.48 657
4549.11 705
4549.75 672
4550.39 751
4551.02 581
4551.66 556
4552.30 669
4552.93 703
4553.57 626
4554.21 616
4554.84 580
4555.48 635
4556.12 533
4556.75 686
4557.39 742
4558.03 577
4558.66 631
4559.30 635
4559.94 650
4560.57 605
4561.21 635
4561.85 741
4562.48 735
4563.12 694
4563.76 684
4564.40 670
4565.03 666
4565.67 702
4566.31 648
4566.95 654
4567.58 696
4568.22 667
4568.86 793
4569.50 726
4570.13 655
4570.77 626
4571.41 823
4572.05 645
4572.68 764
4573.32 703
4573.96 731
4574.60 692
4575.24 676
4575.87 735
4576.51 675
4577.15 716
4577.79 720
4578.43 719
4579.06 747
4579.70 715
4580.34 711
4580.98 750
4581.62 762
4582.26 706
4582.90 754
4583.53 615
4584.17 795
4584.81 760
4585.45 802
4586.09 782
4586.73 697
4587.37 843
4588.01 897
4588.64 1021
4589.28 1147
4589.92 1312
4590.56 1346
4591.20 1295
4591.84 1665
4592.48 1531
4593.12 1292
4593.76 1487
4594.40 1452
4595.04 1114
4595.68 864
4596.31 869
4596.95 948
4597.59 859
4598.23 827
4598.87 892
4599.51 927
4600.15 896
4600.79 956
4601.43 806
4602.07 786
4602.71 826
4603.35 759
4603.99 818
4604.63 822
4605.27 788
4605.91 855
4606.55 786
4607.19 675
4607.83 719
4608.47 681
4609.11 742
4609.75 746
4610.39 786
4611.03 733
4611.68 771
4612.32 745
4612.96 784
4613.60 770
4614.24 748
4614.88 655
4615.52 615
4616.16 751
4616.80 752
4617.44 744
4618.08 772
4618.72 693
4619.36 618
4620.01 731
4620.65 669
4621.29 650
4621.93 710
4622.57 686
4623.21 525
4623.85 605
4624.50 590
4625.14 558
4625.78 662
4626.42 663
4627.06 615
4627.70 679
4628.34 650
4628.99 635
4629.63 707
4630.27 649
4630.91 701
4631.55 712
4632.20 775
4632.84 747
4633.48 694
4634.12 654
4634.76 720
4635.41 762
4636.05 722
4636.69 704
4637.33 807
4637.98 794
4638.62 857
4639.26 751
4639.90 776
4640.55 647
4641.19 641
4641.83 759
4642.47 683
4643.12 705
4643.76 657
4644.40 762
4645.04 706
4645.69 690
4646.33 800
4646.97 839
4647.62 796
4648.26 718
4648.90 786
4649.55 795
4650.19 643
4650.83 691
4651.48 708
4652.12 724
4652.76 613
4653.41 693
4654.05 759
4654.69 680
4655.34 672
4655.98 600
4656.62 598
4657.27 707
4657.91 695
4658.55 634
4659.20 635
4659.84 639
4660.49 593
4661.13 632
4661.77 564
4662.42 562
4663.06 588
4663.71 594
4664.35 574
4664.99 558
4665.64 518
4666.28 542
4666.93 535
4667.57 621
4668.22 627
4668.86 543
4669.51 643
4670.15 711
4670.79 673
4671.44 655
4672.08 619
4672.73 602
4673.37 688
4674.02 615
4674.66 639
4675.31 644
4675.95 610
4676.60 585
4677.24 554
4677.89 572
4678.53 601
4679.18 611
4679.82 557
4680.47 638
4681.12 680
4681.76 682
4682.41 700
4683.05 732
4683.70 651
4684.34 671
4684.99 640
4685.63 686
4686.28 672
4686.93 664
4687.57 686
4688.22 625
4688.86 594
4689.51 570
4690.15 600
4690.80 604
4691.45 631
4692.09 690
4692.74 699
4693.39 721
4694.03 730
4694.68 817
4695.32 889
4695.97 853
4696.62 896
4697.26 883
4697.91 1044
4698.56 1042
4699.20 1011
4699.85 1139
4700.50 1126
4701.14 935
4701.79 918
4702.44 893
4703.08 768
4703.73 945
4704.38 866
4705.02 750
4705.67 772
4706.32 667
4706.97 744
4707.61 846
4708.26 809
4708.91 761
4709.55 720
4710.20 798
4710.85 739
4711.50 723
4712.14 757
4712.79 746
4713.44 719
4714.09 616
4714.73 720
4715.38 773
4716.03 742
4716.68 671
4717.33 708
4717.97 796
4718.62 827
4719.27 699
4719.92 688
4720.57 630
4721.21 700
4721.86 877
4722.51 776
4723.16 799
4723.81 728
4724.45 839
4725.10 819
4725.75 811
4726.40 881
4727.05 846
4727.70 904
4728.35 913
4728.99 790
4729.64 789
4730.29 779
4730.94 736
4731.59 729
4732.24 664
4732.89 598
4733.54 669
4734.19 627
4734.83 728
4735.48 680
4736.13 732
4736.78 649
4737.43 655
4738.08 627
4738.73 644
4739.38 793
4740.03 762
4740.68 755
4741.33 718
4741.98 742
4742.63 765
4743.28 867
4743.93 715
4744.58 777
4745.23 861
4745.87 713
4746.52 709
4747.17 777
4747.82 702
4748.47 736
4749.12 824
4749.77 819
4750.42 928
4751.08 837
4751.73 888
4752.38 873
4753.03 909
4753.68 950
4754.33 960
4754.98 793
4755.63 862
4756.28 761
4756.93 712
4757.58 643
4758.23 591
4758.88 725
4759.53 628
4760.18 753
4760.83 689
4761.48 660
4762.13 660
4762.79 734
4763.44 698
4764.09 694
4764.74 719
4765.39 754
4766.04 703
4766.69 717
4767.34 811
4767.99 861
4768.65 756
4769.30 777
4769.95 854
4770.60 764
4771.25 645
4771.90 645
4772.56 695
4773.21 711
4773.86 643
4774.51 647
4775.16 729
4775.81 751
4776.47 754
4777.12 722
4777.77 704
4778.42 802
4779.07 729
4779.73 690
4780.38 759
4781.03 875
4781.68 747
4782.34 634
4782.99 791
4783.64 809
4784.29 731
4784.94 727
4785.60 779
4786.25 696
4786.90 731
4787.56 678
4788.21 706
4788.86 697
4789.51 752
4790.17 631
4790.82 635
4791.47 742
4792.13 799
4792.78 878
4793.43 740
4794.08 666
4794.74 661
4795.39 701
4796.04 663
4796.70 762
4797.35 730
4798.00 702
4798.66 738
4799.31 747
4799.96 722
4800.62 696
4801.27 696
4801.93 780
4802.58 755
4803.23 828
4803.89 705
4804.54 758
4805.19 709
4805.85 720
4806.50 771
4807.16 727
4807.81 697
4808.46 700
4809.12 677
4809.77 673
4810.43 760
4811.08 744
4811.73 764
4812.39 736
4813.04 745
4813.70 771
4814.35 822
4815.01 819
4815.66 792
4816.32 875
4816.97 837
4817.63 788
4818.28 824
4818.94 847
4819.59 976
4820.24 989
4820.90 883
4821.55 906
4822.21 904
4822.86 816
4823.52 959
4824.18 1050
4824.83 1032
4825.49 999
4826.14 954
4826.80 975
4827.45 989
4828.11 874
4828.76 991
4829.42 1034
4830.07 1048
4830.73 1075
4831.38 1207
4832.04 1127
4832.70 1022
4833.35 1103
4834.01 1226
4834.66 1138
4835.32 1278
4835.98 1210
4836.63 1280
4837.29 1399
4837.94 1383
4838.60 1565
4839.26 1326
4839.91 1242
4840.57 1431
4841.22 1420
4841.88 1554
4842.54 1648
4843.19 1593
4843.85 1580
4844.51 1613
4845.16 1735
4845.82 1909
4846.48 1815
4847.13 2125
4847.79 2362
4848.45 2447
4849.10 2701
4849.76 2864
4850.42 2755
4851.07 3081
4851.73 2733
4852.39 2704
4853.05 2713
4853.70 2585
4854.36 2538
4855.02 2547
4855.68 2539
4856.33 2534
4856.99 2964
4857.65 3335
4858.30 3056
4858.96 3006
4859.62 2963
4860.28 3108
4860.94 2925
4861.59 2474
4862.25 2509
4862.91 2261
4863.57 2370
4864.22 2253
4864.88 2231
4865.54 2379
4866.20 2418
4866.86 2501
4867.51 2516
4868.17 2350
4868.83 2507
4869.49 2449
4870.15 2041
4870.81 1869
4871.46 1683
4872.12 1770
4872.78 1881
4873.44 1930
4874.10 1803
4874.76 1582
4875.41 1656
4876.07 1572
4876.73 1645
4877.39 1644
4878.05 1875
4878.71 1847
4879.37 1877
4880.03 1750
4880.69 1724
4881.34 1582
4882.00 1474
4882.66 1453
4883.32 1431
4883.98 1284
4884.64 1388
4885.30 1362
4885.96 1357
4886.62 1321
4887.28 1297
4887.94 1297
4888.60 1425
4889.26 1506
4889.92 1528
4890.58 1617
4891.24 1544
4891.89 1491
4892.55 1570
4893.21 1511
4893.87 1353
4894.53 1240
4895.19 1225
4895.85 1081
4896.51 1116
4897.17 1104
4897.83 1196
4898.49 1113
4899.16 1144
4899.82 1107
4900.48 1152
4901.14 1103
4901.80 1007
4902.46 1006
4903.12 991
4903.78 1114
4904.44 1088
4905.10 984
4905.76 980
4906.42 1069
4907.08 987
4907.74 1068
4908.40 1052
4909.06 944
4909.72 1024
4910.39 854
4911.05 889
4911.71 1041
4912.37 886
4913.03 867
4913.69 911
4914.35 933
4915.01 922
4915.68 904
4916.34 892
4917.00 817
4917.66 863
4918.32 815
4918.98 904
4919.64 962
4920.31 981
4920.97 876
4921.63 898
4922.29 933
4922.95 872
4923.62 939
4924.28 918
4924.94 817
4925.60 859
4926.26 775
4926.93 883
4927.59 788
4928.25 781
4928.91 882
4929.57 897
4930.24 933
4930.90 904
4931.56 834
4932.22 771
4932.89 928
4933.55 818
4934.21 793
4934.87 722
4935.54 808
4936.20 738
4936.86 809
4937.53 802
4938.19 816
4938.85 743
4939.51 687
4940.18 773
4940.84 816
4941.50 836
4942.17 804
4942.83 785
4943.49 724
4944.16 722
4944.82 788
4945.48 664
4946.15 707
4946.81 767
4947.47 793
4948.14 731
4948.80 682
4949.46 606
4950.13 640
4950.79 763
4951.45 729
4952.12 695
4952.78 683
4953.45 692
4954.11 706
4954.77 722
4955.44 742
4956.10 704
4956.77 606
4957.43 761
4958.09 686
4958.76 693
4959.42 829
4960.09 779
4960.75 759
4961.42 795
4962.08 788
4962.75 877
4963.41 886
4964.07 1078
4964.74 1101
4965.40 931
4966.07 867
4966.73 766
4967.40 799
4968.06 776
4968.73 666
4969.39 750
4970.06 779
4970.72 714
4971.39 664
4972.05 758
4972.72 774
4973.38 812
4974.05 763
4974.71 801
4975.38 823
4976.05 767
4976.71 707
4977.38 745
4978.04 712
4978.71 798
4979.37 866
4980.04 765
4980.70 702
4981.37 649
4982.04 623
4982.70 696
4983.37 641
4984.03 671
4984.70 762
4985.37 769
4986.03 776
4986.70 733
4987.36 670
4988.03 810
4988.70 880
4989.36 848
4990.03 925
4990.70 812
4991.36 852
4992.03 825
4992.69 720
4993.36 599
4994.03 664
4994.69 681
4995.36 697
4996.03 623
4996.69 567
4997.36 565
4998.03 693
4998.70 640
4999.36 632
5000.03 649
5000.70 562
5001.36 551
5002.03 658
5002.70 677
5003.37 635
5004.03 583
5004.70 549
5005.37 666
5006.03 649
5006.70 550
5007.37 592
5008.04 584
5008.70 595
5009.37 571
5010.04 629
5010.71 569
5011.38 570
5012.04 566
5012.71 680
5013.38 736
5014.05 608
5014.72 552
5015.38 531
5016.05 599
5016.72 640
5017.39 618
5018.06 691
5018.72 689
5019.39 682
5020.06 664
5020.73 705
5021.40 654
5022.07 633
5022.73 658
5023.40 606
5024.07 702
5024.74 651
5025.41 584
5026.08 632
5026.75 652
5027.42 617
5028.08 622
5028.75 606
5029.42 667
5030.09 659
5030.76 608
5031.43 583
5032.10 560
5032.77 572
5033.44 598
5034.11 546
5034.78 507
5035.45 541
5036.11 648
5036.78 666
5037.45 661
5038.12 632
5038.79 622
5039.46 679
5040.13 636
5040.80 610
5041.47 552
5042.14 562
5042.81 641
5043.48 580
5044.15 599
5044.82 606
5045.49 640
5046.16 588
5046.83 662
5047.50 696
5048.17 854
5048.84 722
5049.51 657
5050.18 620
5050.85 568
5051.52 610
5052.19 552
5052.86 651
5053.54 569
5054.21 606
5054.88 502
5055.55 530
5056.22 577
5056.89 625
5057.56 630
5058.23 618
5058.90 554
5059.57 589
5060.24 616
5060.91 594
5061.59 603
5062.26 566
5062.93 619
5063.60 583
5064.27 651
5064.94 619
5065.61 626
5066.28 674
5066.96 681
5067.63 506
5068.30 503
5068.97 517
5069.64 543
5070.31 560
5070.99 563
5071.66 556
5072.33 555
5073.00 542
5073.67 589
5074.35 602
5075.02 545
5075.69 581
5076.36 744
5077.03 827
5077.71 815
5078.38 696
5079.05 662
5079.72 715
5080.39 651
5081.07 678
5081.74 650
5082.41 602
5083.08 586
5083.76 561
5084.43 558
5085.10 499
5085.78 612
5086.45 697
5087.12 638
5087.79 610
5088.47 567
5089.14 662
5089.81 742
5090.49 751
5091.16 745
5091.83 814
5092.51 798
5093.18 722
5093.85 659
5094.52 695
5095.20 720
5095.87 623
5096.54 621
5097.22 589
5097.89 626
5098.57 644
5099.24 621
5099.91 707
5100.59 740
5101.26 644
5101.93 725
5102.61 770
5103.28 752
5103.96 687
5104.63 716
5105.30 769
5105.98 689
5106.65 733
5107.33 709
5108.00 568
5108.67 607
5109.35 685
5110.02 570
5110.70 658
5111.37 649
5112.05 651
5112.72 584
5113.40 643
5114.07 642
5114.74 523
5115.42 675
5116.09 670
5116.77 708
5117.44 629
5118.12 711
5118.79 711
5119.47 664
5120.14 719
5120.82 740
5121.49 723
5122.17 730
5122.84 689
5123.52 626
5124.19 618
5124.87 672
5125.54 624
5126.22 573
5126.90 648
5127.57 646
5128.25 565
5128.92 708
5129.60 740
5130.27 687
5130.95 659
5131.62 672
5132.30 703
5132.98 597
5133.65 692
5134.33 712
5135.00 674
5135.68 668
5136.36 649
5137.03 565
5137.71 628
5138.38 522
5139.06 590
5139.74 666
5140.41 682
5141.09 713
5141.77 588
5142.44 637
5143.12 544
5143.80 596
5144.47 635
5145.15 565
5145.83 521
5146.50 492
5147.18 493
5147.86 557
5148.53 573
5149.21 522
5149.89 423
5150.56 490
5151.24 547
5151.92 546
5152.60 542
5153.27 585
5153.95 664
5154.63 607
5155.30 506
5155.98 554
5156.66 550
5157.34 568
5158.01 542
5158.69 533
5159.37 584
5160.05 640
5160.72 587
5161.40 550
5162.08 631
5162.76 568
5163.44 535
5164.11 551
5164.79 532
5165.47 584
5166.15 564
5166.83 567
5167.50 637
5168.18 635
5168.86 598
5169.54 482
5170.22 556
5170.89 516
5171.57 470
5172.25 556
5172.93 595
5173.61 634
5174.29 573
5174.97 550
5175.64 515
5176.32 528
5177.00 573
5177.68 564
5178.36 590
5179.04 640
5179.72 660
5180.40 703
5181.08 620
5181.75 722
5182.43 588
5183.11 612
5183.79 651
5184.47 557
5185.15 591
5185.83 545
5186.51 526
5187.19 553
5187.87 586
5188.55 650
5189.23 609
5189.91 554
5190.59 571
5191.27 580
5191.95 619
5192.63 567
5193.31 611
5193.98 582
5194.66 544
5195.34 462
5196.02 560
5196.70 587
5197.38 599
5198.07 603
5198.75 519
5199.43 586
5200.11 624
5200.79 527
5201.47 619
5202.15 598
5202.83 514
5203.51 575
5204.19 572
5204.87 666
5205.55 649
5206.23 677
5206.91 575
5207.59 594
5208.27 670
5208.95 589
5209.63 647
5210.31 634
5211.00 605
5211.68 661
5212.36 695
5213.04 702
5213.72 675
5214.40 681
5215.08 627
5215.76 704
5216.45 746
5217.13 739
5217.81 799
5218.49 838
5219.17 812
5219.85 789
5220.53 844
5221.22 963
5221.90 774
5222.58 804
5223.26 713
5223.94 683
5224.62 759
5225.31 721
5225.99 688
5226.67 728
5227.35 687
5228.03 612
5228.72 656
5229.40 621
5230.08 635
5230.76 600
5231.45 679
5232.13 711
5232.81 735
5233.49 645
5234.18 647
5234.86 704
5235.54 669
5236.22 726
5236.91 707
5237.59 719
5238.27 682
5238.95 804
5239.64 766
5240.32 760
5241.00 728
5241.69 583
5242.37 664
5243.05 712
5243.73 566
5244.42 597
5245.10 641
5245.78 651
5246.47 662
5247.15 601
5247.83 641
5248.52 692
5249.20 727
5249.88 731
5250.57 748
5251.25 832
5251.94 963
5252.62 844
5253.30 786
5253.99 729
5254.67 710
5255.35 758
5256.04 689
5256.72 624
5257.41 587
5258.09 609
5258.77 655
5259.46 645
5260.14 727
5260.83 826
5261.51 739
5262.20 788
5262.88 729
5263.56 671
5264.25 741
5264.93 668
5265.62 665
5266.30 695
5266.99 659
5267.67 737
5268.36 651
5269.04 674
5269.73 627
5270.41 627
5271.10 618
5271.78 636
5272.47 726
5273.15 610
5273.84 616
5274.52 593
5275.21 517
5275.89 625
5276.58 620
5277.26 574
5277.95 559
5278.63 555
5279.32 594
5280.00 628
5280.69 578
5281.37 551
5282.06 578
5282.75 659
5283.43 581
5284.12 546
5284.80 651
5285.49 606
5286.17 614
5286.86 622
5287.55 628
5288.23 629
5288.92 639
5289.60 547
5290.29 626
5290.98 592
5291.66 613
5292.35 623
5293.04 542
5293.72 560
5294.41 545
5295.10 564
5295.78 622
5296.47 580
5297.15 648
5297.84 566
5298.53 631
5299.21 756
5299.90 681
5300.59 677
5301.28 739
5301.96 718
5302.65 615
5303.34 637
5304.02 611
5304.71 637
5305.40 725
5306.08 668
5306.77 692
5307.46 648
5308.15 627
5308.83 722
5309.52 738
5310.21 695
5310.90 668
5311.58 659
5312.27 776
5312.96 823
5313.65 720
5314.33 701
5315.02 666
5315.71 655
5316.40 552
5317.09 589
5317.77 603
5318.46 782
5319.15 760
5319.84 849
5320.53 847
5321.21 967
5321.90 926
5322.59 791
5323.28 835
5323.97 723
5324.65 706
5325.34 701
5326.03 629
5326.72 592
5327.41 605
5328.10 631
5328.79 591
5329.47 567
5330.16 573
5330.85 613
5331.54 651
5332.23 644
5332.92 658
5333.61 645
5334.30 635
5334.99 629
5335.67 629
5336.36 611
5337.05 661
5337.74 630
5338.43 651
5339.12 634
5339.81 608
5340.50 560
5341.19 584
5341.88 560
5342.57 592
5343.26 560
5343.95 602
5344.64 752
5345.33 657
5346.02 692
5346.71 593
5347.40 646
5348.09 633
5348.78 624
5349.47 672
5350.16 617
5350.85 679
5351.54 672
5352.23 636
5352.92 677
5353.61 669
5354.30 652
5354.99 687
5355.68 559
5356.37 583
5357.06 559
5357.75 574
5358.44 589
5359.13 525
5359.82 583
5360.51 645
5361.20 618
5361.89 521
5362.58 619
5363.27 629
5363.97 589
5364.66 446
5365.35 470
5366.04 535
5366.73 568
5367.42 524
5368.11 511
5368.80 483
5369.49 515
5370.19 590
5370.88 607
5371.57 545
5372.26 568
5372.95 625
5373.64 600
5374.33 528
5375.03 590
5375.72 536
5376.41 521
5377.10 541
5377.79 541
5378.49 537
5379.18 547
5379.87 574
5380.56 535
5381.25 471
5381.95 514
5382.64 534
5383.33 554
5384.02 505
5384.71 461
5385.41 507
5386.10 501
5386.79 493
5387.48 532
5388.18 642
5388.87 619
5389.56 482
5390.25 558
5390.95 572
5391.64 541
5392.33 529
5393.02 536
5393.72 516
5394.41 513
5395.10 629
5395.80 573
5396.49 478
5397.18 469
5397.88 521
5398.57 584
5399.26 549
5399.95 501
5400.65 559
5401.34 480
5402.03 567
5402.73 567
5403.42 529
5404.12 587
5404.81 608
5405.50 631
5406.20 658
5406.89 558
5407.58 566
5408.28 577
5408.97 561
5409.66 636
5410.36 556
5411.05 545
5411.75 489
5412.44 482
5413.13 598
5413.83 553
5414.52 572
5415.22 544
5415.91 582
5416.61 531
5417.30 539
5417.99 557
5418.69 546
5419.38 577
5420.08 551
5420.77 653
5421.47 597
5422.16 577
5422.86 577
5423.55 633
5424.25 691
5424.94 614
5425.64 633
5426.33 597
5427.03 568
5427.72 599
5428.42 560
5429.11 552
5429.81 553
5430.50 499
5431.20 545
5431.89 696
5432.59 628
5433.28 724
5433.98 704
5434.67 692
5435.37 727
5436.06 712
5436.76 803
5437.46 703
5438.15 729
5438.85 781
5439.54 792
5440.24 763
5440.93 705
5441.63 658
5442.33 725
5443.02 769
5443.72 722
5444.41 786
5445.11 802
5445.81 799
5446.50 836
5447.20 883
5447.90 975
5448.59 884
5449.29 852
5449.98 875
5450.68 826
5451.38 852
5452.07 880
5452.77 795
5453.47 803
5454.16 810
5454.86 700
5455.56 705
5456.25 856
5456.95 802
5457.65 801
5458.35 828
5459.04 788
5459.74 737
5460.44 813
5461.13 920
5461.83 937
5462.53 907
5463.23 866
5463.92 896
5464.62 828
5465.32 895
5466.02 931
5466.71 838
5467.41 870
5468.11 918
5468.81 873
5469.50 854
5470.20 928
5470.90 1047
5471.60 993
5472.29 984
5472.99 1059
5473.69 1058
5474.39 1112
5475.09 1152
5475.78 1254
5476.48 1377
5477.18 1356
5477.88 1563
5478.58 1815
5479.28 2098
5479.97 2197
5480.67 2296
5481.37 2468
5482.07 2358
5482.77 2028
5483.47 1889
5484.17 1872
5484.86 1670
5485.56 1492
5486.26 1570
5486.96 1451
5487.66 1390
5488.36 1529
5489.06 1461
5489.76 1348
5490.45 1548
5491.15 1467
5491.85 1338
5492.55 1336
5493.25 1364
5493.95 1509
5494.65 1668
5495.35 1660
5496.05 1608
5496.75 1693
5497.45 1989
5498.15 2356
5498.85 2810
5499.55 3052
5500.25 3360
5500.95 3561
5501.65 3812
5502.35 3907
5503.04 3505
5503.74 3044
5504.44 2533
5505.14 2300
5505.84 1955
5506.54 1718
5507.24 1589
5507.94 1559
5508.65 1548
5509.35 1416
5510.05 1398
5510.75 1355
5511.45 1414
5512.15 1334
5512.85 1290
5513.55 1211
5514.25 1241
5514.95 1166
5515.65 1265
5516.35 1104
5517.05 1053
5517.75 1135
5518.45 1092
5519.15 978
5519.85 934
5520.56 815
5521.26 963
5521.96 929
5522.66 907
5523.36 839
5524.06 855
5524.76 869
5525.46 869
5526.16 852
5526.87 1012
5527.57 916
5528.27 788
5528.97 825
5529.67 793
5530.37 856
5531.07 832
5531.78 877
5532.48 739
5533.18 791
5533.88 777
5534.58 802
5535.29 712
5535.99 672
5536.69 799
5537.39 741
5538.09 703
5538.80 719
5539.50 737
5540.20 702
5540.90 756
5541.60 628
5542.31 737
5543.01 705
5543.71 671
5544.41 647
5545.12 655
5545.82 731
5546.52 776
5547.22 716
5547.93 690
5548.63 675
5549.33 730
5550.04 742
5550.74 676
5551.44 693
5552.14 723
5552.85 695
5553.55 741
5554.25 668
5554.96 753
5555.66 778
5556.36 702
5557.07 725
5557.77 700
5558.47 634
5559.18 714
5559.88 813
5560.58 761
5561.29 678
5561.99 708
5562.69 755
5563.40 772
5564.10 869
5564.80 709
5565.51 728
5566.21 760
5566.92 704
5567.62 724
5568.32 673
5569.03 628
5569.73 705
5570.44 693
5571.14 656
5571.84 665
5572.55 729
5573.25 718
5573.96 697
5574.66 687
5575.37 637
5576.07 599
5576.78 552
5577.48 697
5578.18 686
5578.89 653
5579.59 634
5580.30 562
5581.00 585
5581.71 659
5582.41 618
5583.12 759
5583.82 634
5584.53 751
5585.23 772
5585.94 711
5586.64 662
5587.35 675
5588.05 670
5588.76 639
5589.46 655
5590.17 591
5590.88 590
5591.58 563
5592.29 632
5592.99 626
5593.70 605
5594.40 655
5595.11 623
5595.81 591
5596.52 545
5597.23 707
5597.93 596
5598.64 611
5599.34 669
5600.05 662
5600.76 707
5601.46 616
5602.17 607
5602.87 573
5603.58 539
5604.29 520
5604.99 505
5605.70 651
5606.41 690
5607.11 604
5607.82 562
5608.52 546
5609.23 580
5609.94 619
5610.64 553
5611.35 568
5612.06 531
5612.76 587
5613.47 626
5614.18 628
5614.89 690
5615.59 565
5616.30 523
5617.01 576
5617.71 581
5618.42 532
5619.13 608
5619.84 624
5620.54 564
5621.25 593
5621.96 530
5622.66 523
5623.37 503
5624.08 620
5624.79 600
5625.49 619
5626.20 596
5626.91 562
5627.62 616
5628.33 619
5629.03 664
5629.74 650
5630.45 644
5631.16 683
5631.87 640
5632.57 685
5633.28 692
5633.99 634
5634.70 622
5635.41 727
5636.11 614
5636.82 657
5637.53 661
5638.24 597
5638.95 699
5639.66 595
5640.36 648
5641.07 649
5641.78 645
5642.49 663
5643.20 661
5643.91 652
5644.62 623
5645.33 587
5646.03 621
5646.74 693
5647.45 666
5648.16 654
5648.87 685
5649.58 672
5650.29 662
5651.00 624
5651.71 602
5652.42 610
5653.13 668
5653.84 639
5654.54 728
5655.25 772
5655.96 795
5656.67 743
5657.38 941
5658.09 971
5658.80 1014
5659.51 941
5660.22 869
5660.93 861
5661.64 752
5662.35 824
5663.06 787
5663.77 675
5664.48 621
5665.19 674
5665.90 662
5666.61 553
5667.32 620
5668.03 612
5668.74 678
5669.45 558
5670.16 567
5670.87 559
5671.58 577
5672.29 577
5673.01 716
5673.72 673
5674.43 642
5675.14 641
5675.85 634
5676.56 540
5677.27 604
5677.98 577
5678.69 563
5679.40 528
5680.11 556
5680.82 643
5681.54 564
5682.25 587
5682.96 597
5683.67 690
5684.38 699
5685.09 626
5685.80 578
5686.51 594
5687.23 545
5687.94 524
5688.65 496
5689.36 512
5690.07 631
5690.78 561
5691.50 670
5692.21 627
5692.92 498
5693.63 491
5694.34 506
5695.06 552
5695.77 466
5696.48 563
5697.19 602
5697.90 577
5698.62 621
5699.33 565
5700.04 550
5700.75 600
5701.46 579
5702.18 562
5702.89 517
5703.60 495
5704.31 472
5705.03 459
5705.74 460
5706.45 536
5707.17 537
5707.88 421
5708.59 489
5709.30 501
5710.02 466
5710.73 545
5711.44 552
5712.16 482
5712.87 434
5713.58 487
5714.30 447
5715.01 515
5715.72 520
5716.43 547
5717.15 500
5717.86 503
5718.58 555
5719.29 540
5720.00 557
5720.72 562
5721.43 584
5722.14 542
5722.86 556
5723.57 542
5724.28 528
5725.00 550
5725.71 556
5726.43 468
5727.14 670
5727.85 712
5728.57 664
5729.28 589
5730.00 583
5730.71 544
5731.42 615
5732.14 553
5732.85 576
5733.57 522
5734.28 571
5735.00 533
5735.71 578
5736.43 570
5737.14 545
5737.85 534
5738.57 478
5739.28 497
5740.00 509
5740.71 423
5741.43 501
5742.14 483
5742.86 537
5743.57 525
5744.29 503
5745.00 560
5745.72 499
5746.43 515
5747.15 496
5747.86 534
5748.58 575
5749.30 556
5750.01 566
5750.73 511
5751.44 568
5752.16 619
5752.87 598
5753.59 517
5754.30 516
5755.02 475
5755.74 495
5756.45 491
5757.17 453
5757.88 486
5758.60 522
5759.31 507
5760.03 539
5760.75 531
5761.46 486
5762.18 527
5762.90 542
5763.61 447
5764.33 428
5765.04 433
5765.76 488
5766.48 465
5767.19 477
5767.91 533
5768.63 591
5769.34 574
5770.06 543
5770.78 515
5771.49 544
5772.21 510
5772.93 535
5773.64 455
5774.36 445
5775.08 561
5775.79 482
5776.51 491
5777.23 513
5777.95 468
5778.66 581
5779.38 558
5780.10 598
5780.81 624
5781.53 572
5782.25 578
5782.97 532
5783.68 501
5784.40 526
5785.12 543
5785.84 475
5786.55 486
5787.27 512
5787.99 581
5788.71 524
5789.43 543
5790.14 595
5790.86 524
5791.58 516
5792.30 517
5793.02 527
5793.73 591
5794.45 570
5795.17 508
5795.89 585
5796.61 577
5797.33 662
5798.04 555
5798.76 667
5799.48 667
5800.20 664
5800.92 837
5801.64 921
5802.36 1021
5803.07 1006
5803.79 868
5804.51 790
5805.23 854
5805.95 712
5806.67 727
5807.39 618
5808.11 670
5808.82 712
5809.54 630
5810.26 603
5810.98 632
5811.70 689
5812.42 677
5813.14 590
5813.86 566
5814.58 617
5815.30 736
5816.02 674
5816.74 597
5817.46 665
5818.18 558
5818.90 560
5819.62 651
5820.34 576
5821.06 519
5821.78 557
5822.50 570
5823.22 633
5823.94 572
5824.66 646
5825.38 611
5826.10 533
5826.82 549
5827.54 555
5828.26 473
5828.98 617
5829.70 627
5830.42 607
5831.14 666
5831.86 645
5832.58 691
5833.30 591
5834.02 566
5834.74 605
5835.46 581
5836.18 493
5836.90 477
5837.62 529
5838.34 483
5839.07 547
5839.79 610
5840.51 573
5841.23 582
5841.95 603
5842.67 610
5843.39 581
5844.11 539
5844.83 551
5845.56 553
5846.28 577
5847.00 538
5847.72 526
5848.44 508
5849.16 576
5849.88 631
5850.61 516
5851.33 519
5852.05 573
5852.77 614
5853.49 621
5854.22 677
5854.94 586
5855.66 711
5856.38 623
5857.10 588
5857.83 628
5858.55 632
5859.27 586
5859.99 628
5860.71 544
5861.44 495
5862.16 580
5862.88 535
5863.60 605
5864.33 587
5865.05 576
5865.77 549
5866.49 610
5867.22 581
5867.94 524
5868.66 525
5869.38 692
5870.11 652
5870.83 574
5871.55 601
5872.28 593
5873.00 707
5873.72 640
5874.45 574
5875.17 568
5875.89 575
5876.62 499
5877.34 556
5878.06 627
5878.79 630
5879.51 624
5880.23 619
5880.96 558
5881.68 633
5882.40 579
5883.13 589
5883.85 574
5884.57 577
5885.30 668
5886.02 607
5886.75 623
5887.47 704
5888.19 668
5888.92 696
5889.64 673
5890.37 599
5891.09 597
5891.81 537
5892.54 572
5893.26 590
5893.99 577
5894.71 678
5895.44 619
5896.16 581
5896.88 570
5897.61 640
5898.33 640
5899.06 656
5899.78 716
5900.51 628
5901.23 619
5901.96 725
5902.68 784
5903.41 727
5904.13 621
5904.86 729
5905.58 702
5906.31 616
5907.03 583
5907.76 605
5908.48 659
5909.21 750
5909.93 723
5910.66 713
5911.38 698
5912.11 697
5912.83 720
5913.56 755
5914.29 791
5915.01 862
5915.74 778
5916.46 743
5917.19 781
5917.91 715
5918.64 718
5919.37 758
5920.09 781
5920.82 742
5921.54 765
5922.27 810
5923.00 834
5923.72 831
5924.45 913
5925.17 870
5925.90 791
5926.63 751
5927.35 788
5928.08 775
5928.81 748
5929.53 830
5930.26 852
5930.99 894
5931.71 928
5932.44 843
5933.17 819
5933.89 956
5934.62 970
5935.35 1086
5936.07 968
5936.80 1010
5937.53 1081
5938.25 1084
5938.98 1108
5939.71 1131
5940.44 1123
5941.16 1088
5941.89 1182
5942.62 1129
5943.35 1162
5944.07 1233
5944.80 1275
5945.53 1266
5946.26 1344
5946.98 1392
5947.71 1371
5948.44 1515
5949.17 1532
5949.89 1609
5950.62 1749
5951.35 1897
5952.08 2152
5952.80 2107
5953.53 1938
5954.26 2007
5954.99 2059
5955.72 2087
5956.45 1981
5957.17 1959
5957.90 1886
5958.63 1714
5959.36 1924
5960.09 1747
5960.82 1851
5961.54 1941
5962.27 2012
5963.00 2216
5963.73 2139
5964.46 2583
5965.19 2760
5965.92 3071
5966.64 3380
5967.37 3386
5968.10 3313
5968.83 3272
5969.56 3062
5970.29 2980
5971.02 2748
5971.75 2502
5972.48 2643
5973.21 2431
5973.93 2482
5974.66 2433
5975.39 2470
5976.12 2486
5976.85 2390
5977.58 2510
5978.31 2454
5979.04 2519
5979.77 2721
5980.50 2592
5981.23 2785
5981.96 2820
5982.69 2689
5983.42 2827
5984.15 2924
5984.88 3149
5985.61 3074
5986.34 2984
5987.07 2915
5987.80 2977
5988.53 2730
5989.26 2805
5989.99 2767
5990.72 2940
5991.45 3007
5992.18 3056
5992.91 3042
5993.64 3187
5994.37 3163
5995.10 3080
5995.83 3133
5996.56 3309
5997.29 3365
5998.02 3382
5998.75 3309
5999.49 3234
6000.22 3354
6000.95 3213
6001.68 3157
6002.41 3044
6003.14 3103
6003.87 3034
6004.60 2835
6005.33 3025
6006.06 3146
6006.80 3241
6007.53 3500
6008.26 3901
6008.99 4587
6009.72 5415
6010.45 6545
6011.18 8037
6011.92 9367
6012.65 10495
6013.38 11557
6014.11 11797
6014.84 12311
6015.57 11966
6016.31 11057
6017.04 10229
6017.77 8908
6018.50 7757
6019.23 6419
6019.97 5447
6020.70 4777
6021.43 3843
6022.16 3335
6022.89 2962
6023.63 2778
6024.36 2512
6025.09 2255
6025.82 2192
6026.56 2239
6027.29 2115
6028.02 2134
6028.75 1984
6029.49 1829
6030.22 1838
6030.95 2006
6031.68 1986
6032.42 1841
6033.15 1867
6033.88 1864
6034.62 1696
6035.35 1739
6036.08 1785
6036.81 1827
6037.55 1892
6038.28 1759
6039.01 1768
6039.75 2031
6040.48 1910
6041.21 1938
6041.95 1989
6042.68 2162
6043.41 2071
6044.15 1970
6044.88 2042
6045.61 2149
6046.35 2287
6047.08 2216
6047.82 2296
6048.55 2415
6049.28 2686
6050.02 2911
6050.75 3014
6051.49 3172
6052.22 3296
6052.95 3330
6053.69 3399
6054.42 3384
6055.16 3197
6055.89 3116
6056.62 2757
6057.36 2663
6058.09 2517
6058.83 2364
6059.56 2288
6060.30 2271
6061.03 2161
6061.77 2106
6062.50 2080
6063.23 2092
6063.97 1990
6064.70 2075
6065.44 2015
6066.17 2001
6066.91 1940
6067.64 1853
6068.38 1961
6069.11 1848
6069.85 1846
6070.58 1771
6071.32 1703
6072.05 1742
6072.79 1678
6073.52 1696
6074.26 1663
6075.00 1655
6075.73 1594
6076.47 1652
6077.20 1603
6077.94 1537
6078.67 1512
6079.41 1579
6080.14 1553
6080.88 1390
6081.62 1307
6082.35 1432
6083.09 1343
6083.82 1433
6084.56 1356
6085.30 1342
6086.03 1335
6086.77 1376
6087.50 1434
6088.24 1328
6088.98 1402
6089.71 1465
6090.45 1486
6091.19 1411
6091.92 1531
6092.66 1507
6093.39 1434
6094.13 1366
6094.87 1359
6095.60 1377
6096.34 1245
6097.08 1157
6097.81 1221
6098.55 1234
6099.29 1189
6100.03 1252
6100.76 1217
6101.50 1166
6102.24 1216
6102.97 1117
6103.71 1109
6104.45 1084
6105.18 1205
6105.92 1228
6106.66 1158
6107.40 1216
6108.13 1146
6108.87 1195
6109.61 1184
6110.35 1096
6111.08 1155
6111.82 1239
6112.56 1153
6113.30 1225
6114.03 1254
6114.77 1253
6115.51 1199
6116.25 1226
6116.99 1137
6117.72 1123
6118.46 1145
6119.20 1119
6119.94 1206
6120.68 1179
6121.41 1243
6122.15 1251
6122.89 1248
6123.63 1265
6124.37 1253
6125.11 1291
6125.84 1317
6126.58 1303
6127.32 1365
6128.06 1358
6128.80 1354
6129.54 1303
6130.28 1256
6131.02 1190
6131.75 1270
6132.49 1164
6133.23 1146
6133.97 1236
6134.71 1299
6135.45 1267
6136.19 1316
6136.93 1300
6137.67 1410
6138.41 1353
6139.14 1406
6139.88 1400
6140.62 1406
6141.36 1355
6142.10 1325
6142.84 1363
6143.58 1354
6144.32 1319
6145.06 1280
6145.80 1254
6146.54 1241
6147.28 1297
6148.02 1418
6148.76 1321
6149.50 1353
6150.24 1401
6150.98 1420
6151.72 1428
6152.46 1386
6153.20 1500
6153.94 1514
6154.68 1496
6155.42 1377
6156.16 1546
6156.90 1533
6157.64 1560
6158.38 1633
6159.12 1671
6159.86 1631
6160.60 1715
6161.34 1763
6162.08 1707
6162.82 1848
6163.57 2025
6164.31 2076
6165.05 2202
6165.79 2419
6166.53 2601
6167.27 2610
6168.01 2638
6168.75 2595
6169.49 2570
6170.23 2406
6170.98 2385
6171.72 2390
6172.46 2347
6173.20 2393
6173.94 2228
6174.68 2081
6175.42 2044
6176.16 2117
6176.91 2041
6177.65 2082
6178.39 2061
6179.13 2103
6179.87 2023
6180.61 2208
6181.36 2195
6182.10 2237
6182.84 2278
6183.58 2324
6184.32 2387
6185.07 2448
6185.81 2333
6186.55 2449
6187.29 2340
6188.03 2557
6188.78 2483
6189.52 2521
6190.26 2637
6191.00 2699
6191.75 2680
6192.49 2831
6193.23 3133
6193.97 3230
6194.72 3271
6195.46 3140
6196.20 3226
6196.94 3302
6197.69 3066
6198.43 3165
6199.17 3113
6199.92 2983
6200.66 2967
6201.40 3170
6202.15 3267
6202.89 3431
6203.63 3915
6204.37 4505
6205.12 5687
6205.86 7550
6206.60 9602
6207.35 12118
6208.09 13784
6208.83 14988
6209.58 16363
6210.32 16894
6211.07 16487
6211.81 15893
6212.55 14483
6213.30 12894
6214.04 10712
6214.78 8927
6215.53 7220
6216.27 5858
6217.02 4847
6217.76 4309
6218.50 3597
6219.25 3063
6219.99 2905
6220.74 2823
6221.48 2763
6222.22 2923
6222.97 2855
6223.71 2935
6224.46 2962
6225.20 2905
6225.95 2766
6226.69 2598
6227.44 2571
6228.18 2432
6228.92 2206
6229.67 1971
6230.41 1935
6231.16 1836
6231.90 1788
6232.65 1715
6233.39 1716
6234.14 1689
6234.88 1796
6235.63 1747
6236.37 1856
6237.12 1914
6237.86 2173
6238.61 2235
6239.35 2471
6240.10 2556
6240.85 2532
6241.59 2444
6242.34 2474
6243.08 2335
6243.83 2181
6244.57 2133
6245.32 2078
6246.06 1992
6246.81 2240
6247.56 2325
6248.30 2277
6249.05 2193
6249.79 2045
6250.54 2142
6251.29 2176
6252.03 2083
6252.78 2054
6253.52 2073
6254.27 1995
6255.02 2026
6255.76 1934
6256.51 1810
6257.26 1946
6258.00 1844
6258.75 1897
6259.49 1847
6260.24 1763
6260.99 1733
6261.73 1669
6262.48 1724
6263.23 1710
6263.97 1649
6264.72 1674
6265.47 1700
6266.21 1666
6266.96 1595
6267.71 1542
6268.46 1672
6269.20 1602
6269.95 1678
6270.70 1739
6271.44 1639
6272.19 1603
6272.94 1544
6273.69 1514
6274.43 1552
6275.18 1586
6275.93 1587
6276.68 1668
6277.42 1646
6278.17 1652
6278.92 1798
6279.67 1635
6280.41 1806
6281.16 1666
6281.91 1674
6282.66 1681
6283.41 1348
6284.15 1386
6284.90 1502
6285.65 1523
6286.40 1380
6287.15 1374
6287.89 1275
6288.64 1205
6289.39 1224
6290.14 1159
6290.89 1266
6291.64 1255
6292.38 1192
6293.13 1138
6293.88 1156
6294.63 1121
6295.38 1209
6296.13 1173
6296.88 1098
6297.62 1192
6298.37 1115
6299.12 1210
6299.87 1148
6300.62 950
6301.37 982
6302.12 1022
6302.87 1070
6303.62 1046
6304.37 1095
6305.11 1022
6305.86 1014
6306.61 1032
6307.36 1058
6308.11 1070
6308.86 1071
6309.61 1156
6310.36 1262
6311.11 1265
6311.86 1133
6312.61 1151
6313.36 1130
6314.11 1164
6314.86 1069
6315.61 1043
6316.36 1099
6317.11 1122
6317.86 1105
6318.61 1130
6319.36 1113
6320.11 1049
6320.86 1104
6321.61 1009
6322.36 1015
6323.11 1035
6323.86 1013
6324.61 1006
6325.36 954
6326.11 976
6326.86 995
6327.61 929
6328.36 1035
6329.11 1050
6329.86 940
6330.61 918
6331.37 824
6332.12 839
6332.87 933
6333.62 870
6334.37 883
6335.12 903
6335.87 887
6336.62 882
6337.37 950
6338.12 1022
6338.88 979
6339.63 969
6340.38 925
6341.13 915
6341.88 949
6342.63 902
6343.38 924
6344.14 805
6344.89 898
6345.64 930
6346.39 880
6347.14 835
6347.89 794
6348.65 899
6349.40 863
6350.15 868
6350.90 933
6351.65 1016
6352.41 1049
6353.16 1068
6353.91 1173
6354.66 1208
6355.41 1138
6356.17 1170
6356.92 1208
6357.67 1070
6358.42 1048
6359.18 978
6359.93 964
6360.68 983
6361.43 971
6362.19 891
6362.94 920
6363.69 966
6364.44 863
6365.20 817
6365.95 988
6366.70 868
6367.46 901
6368.21 889
6368.96 943
6369.71 914
6370.47 939
6371.22 935
6371.97 1039
6372.73 1052
6373.48 951
6374.23 875
6374.99 928
6375.74 779
6376.49 829
6377.25 811
6378.00 852
6378.75 858
6379.51 832
6380.26 914
6381.02 1022
6381.77 908
6382.52 847
6383.28 936
6384.03 913
6384.78 841
6385.54 868
6386.29 918
6387.05 823
6387.80 833
6388.56 840
6389.31 845
6390.06 803
6390.82 830
6391.57 869
6392.33 858
6393.08 784
6393.84 833
6394.59 796
6395.34 850
6396.10 907
6396.85 811
6397.61 842
6398.36 818
6399.12 767
6399.87 866
6400.63 776
6401.38 737
6402.14 758
6402.89 823
6403.65 774
6404.40 767
6405.16 800
6405.91 858
6406.67 879
6407.42 876
6408.18 789
6408.93 998
6409.69 1019
6410.45 977
6411.20 856
6411.96 864
6412.71 833
6413.47 894
6414.22 890
6414.98 943
6415.73 865
6416.49 885
6417.25 944
6418.00 888
6418.76 837
6419.51 879
6420.27 920
6421.03 888
6421.78 832
6422.54 801
6423.29 832
6424.05 769
6424.81 740
6425.56 735
6426.32 847
6427.08 857
6427.83 794
6428.59 771
6429.35 799
6430.10 747
6430.86 718
6431.62 755
6432.37 808
6433.13 848
6433.89 825
6434.64 882
6435.40 848
6436.16 855
6436.91 807
6437.67 767
6438.43 818
6439.19 836
6439.94 880
6440.70 839
6441.46 865
6442.21 846
6442.97 878
6443.73 883
6444.49 855
6445.24 809
6446.00 797
6446.76 787
6447.52 855
6448.28 895
6449.03 1017
6449.79 965
6450.55 952
6451.31 947
6452.06 952
6452.82 868
6453.58 1030
6454.34 1006
6455.10 946
6455.85 969
6456.61 931
6457.37 912
6458.13 938
6458.89 941
6459.65 1064
6460.40 1017
6461.16 1009
6461.92 995
6462.68 971
6463.44 992
6464.20 1097
6464.96 1223
6465.71 1164
6466.47 1197
6467.23 1116
6467.99 1082
6468.75 1220
6469.51 1172
6470.27 1191
6471.03 1222
6471.79 1174
6472.54 1283
6473.30 1214
6474.06 1231
6474.82 1254
6475.58 1199
6476.34 1282
6477.10 1168
6477.86 1289
6478.62 1311
6479.38 1357
6480.14 1446
6480.90 1342
6481.66 1352
6482.42 1330
6483.18 1504
6483.94 1541
6484.70 1480
6485.46 1510
6486.22 1522
6486.98 1617
6487.74 1601
6488.50 1541
6489.26 1707
6490.02 1777
6490.78 1769
6491.54 1904
6492.30 1990
6493.06 2208
6493.82 2249
6494.58 2419
6495.34 2261
6496.10 2354
6496.86 2439
6497.62 2485
6498.38 2283
6499.14 2341
6499.90 2334
6500.66 2297
6501.42 2241
6502.19 2292
6502.95 2198
6503.71 2308
6504.47 2262
6505.23 2270
6505.99 2374
6506.75 2485
6507.51 2564
6508.27 2680
6509.04 2682
6509.80 2687
6510.56 2800
6511.32 2742
6512.08 2812
6512.84 2789
6513.60 2878
6514.37 2770
6515.13 2995
6515.89 3127
6516.65 2980
6517.41 3093
6518.17 3169
6518.94 3100
6519.70 3220
6520.46 3499
6521.22 3638
6521.98 3743
6522.75 3692
6523.51 4166
6524.27 4377
6525.03 4919
6525.79 5345
6526.56 5816
6527.32 5962
6528.08 6128
6528.84 6532
6529.61 6704
6530.37 6372
6531.13 6722
6531.89 7261
6532.66 7934
6533.42 9228
6534.18 11091
6534.94 12757
6535.71 14509
6536.47 15947
6537.23 16808
6538.00 16869
6538.76 15968
6539.52 15053
6540.29 12917
6541.05 11092
6541.81 8988
6542.57 7327
6543.34 5748
6544.10 4505
6544.86 3919
6545.63 3428
6546.39 3093
6547.16 2932
6547.92 2592
6548.68 2482
6549.45 2396
6550.21 2460
6550.97 2403
6551.74 2418
6552.50 2388
6553.26 2143
6554.03 2195
6554.79 2034
6555.56 1989
6556.32 1914
6557.08 1837
6557.85 1828
6558.61 1860
6559.38 1776
6560.14 1791
6560.91 1926
6561.67 2068
6562.43 2160
6563.20 2409
6563.96 2548
6564.73 2595
6565.49 2577
6566.26 2580
6567.02 2518
6567.79 2413
6568.55 2504
6569.32 2416
6570.08 2358
6570.85 2403
6571.61 2541
6572.38 2684
6573.14 2951
6573.91 2866
6574.67 3015
6575.44 3205
6576.20 3042
6576.97 3135
6577.73 3188
6578.50 2893
6579.26 2659
6580.03 2781
6580.79 2700
6581.56 2714
6582.32 2765
6583.09 2646
6583.86 2658
6584.62 2544
6585.39 2541
6586.15 2712
6586.92 2746
6587.68 2672
6588.45 2627
6589.22 2720
6589.98 2781
6590.75 2949
6591.51 2999
6592.28 3221
6593.05 3469
6593.81 3569
6594.58 3868
6595.35 3869
6596.11 3869
6596.88 3873
6597.64 3791
6598.41 3532
6599.18 3312
6599.94 3054
6600.71 2935
6601.48 2769
6602.24 2638
6603.01 2712
6603.78 2597
6604.54 2697
6605.31 2721
6606.08 2715
6606.85 2827
6607.61 3156
6608.38 3235
6609.15 3382
6609.91 3441
6610.68 3349
6611.45 3197
6612.22 3196
6612.98 2989
6613.75 2748
6614.52 2533
6615.28 2364
6616.05 2223
6616.82 1989
6617.59 2052
6618.36 2063
6619.12 1979
6619.89 1875
6620.66 1792
6621.43 1728
6622.19 1947
6622.96 1893
6623.73 1788
6624.50 1741
6625.27 1828
6626.03 1653
6626.80 1596
6627.57 1513
6628.34 1482
6629.11 1610
6629.88 1651
6630.64 1752
6631.41 1772
6632.18 1883
6632.95 2085
6633.72 2338
6634.49 2396
6635.25 2359
6636.02 2431
6636.79 2354
6637.56 2318
6638.33 2127
6639.10 2060
6639.87 1764
6640.64 1926
6641.41 1820
6642.17 1777
6642.94 1666
6643.71 1629
6644.48 1630
6645.25 1601
6646.02 1570
6646.79 1661
6647.56 1624
6648.33 1735
6649.10 1733
6649.87 1700
6650.64 1757
6651.41 1808
6652.18 1676
6652.95 1743
6653.71 1775
6654.48 1841
6655.25 1896
6656.02 1877
6656.79 2022
6657.56 1828
6658.33 1838
6659.10 1877
6659.87 1669
6660.64 1676
6661.41 1636
6662.18 1590
6662.95 1533
6663.72 1637
6664.50 1706
6665.27 1660
6666.04 1627
6666.81 1659
6667.58 1720
6668.35 1614
6669.12 1644
6669.89 1599
6670.66 1670
6671.43 1775
6672.20 1608
6672.97 1793
6673.74 1759
6674.51 1676
6675.28 1581
6676.06 1612
6676.83 1733
6677.60 1685
6678.37 1674
6679.14 1814
6679.91 1786
6680.68 1828
6681.45 1954
6682.22 1973
6683.00 2144
6683.77 2279
6684.54 2342
6685.31 2463
6686.08 2425
6686.85 2349
6687.63 2264
6688.40 2102
6689.17 1998
6689.94 1993
6690.71 1793
6691.48 1549
6692.26 1550
6693.03 1499
6693.80 1622
6694.57 1502
6695.34 1507
6696.12 1454
6696.89 1477
6697.66 1443
6698.43 1544
6699.21 1472
6699.98 1420
6700.75 1464
6701.52 1508
6702.30 1477
6703.07 1352
6703.84 1392
6704.61 1378
6705.39 1437
6706.16 1518
6706.93 1486
6707.70 1326
6708.48 1421
6709.25 1484
6710.02 1506
6710.80 1411
6711.57 1400
6712.34 1334
6713.12 1298
6713.89 1249
6714.66 1269
6715.44 1188
6716.21 1109
6716.98 1280
6717.76 1228
6718.53 1148
6719.30 1184
6720.08 1263
6720.85 1224
6721.62 1224
6722.40 1321
6723.17 1320
6723.94 1267
6724.72 1295
6725.49 1298
6726.27 1398
6727.04 1408
6727.81 1318
6728.59 1320
6729.36 1350
6730.14 1321
6730.91 1426
6731.68 1338
6732.46 1304
6733.23 1347
6734.01 1385
6734.78 1444
6735.56 1426
6736.33 1372
6737.10 1454
6737.88 1455
6738.65 1415
6739.43 1404
6740.20 1467
6740.98 1558
6741.75 1508
6742.53 1581
6743.30 1528
6744.08 1535
6744.85 1463
6745.63 1494
6746.40 1558
6747.18 1665
6747.95 1792
6748.73 1819
6749.50 1930
6750.28 2039
6751.05 2320
6751.83 2393
6752.60 2665
6753.38 2664
6754.16 2654
6754.93 2489
6755.71 2355
6756.48 2152
6757.26 1943
6758.03 1664
6758.81 1559
6759.59 1596
6760.36 1442
6761.14 1394
6761.91 1474
6762.69 1497
6763.46 1447
6764.24 1358
6765.02 1327
6765.79 1314
6766.57 1415
6767.35 1440
6768.12 1433
6768.90 1347
6769.67 1362
6770.45 1373
6771.23 1300
6772.00 1100
6772.78 1168
6773.56 1190
6774.33 1317
6775.11 1318
6775.89 1128
6776.66 1282
6777.44 1165
6778.22 1109
6778.99 1220
6779.77 1267
6780.55 1239
6781.33 1210
6782.10 1206
6782.88 1178
6783.66 1218
6784.43 1172
6785.21 1146
6785.99 1109
6786.77 1174
6787.54 1110
6788.32 1084
6789.10 1051
6789.88 972
6790.65 1048
6791.43 1050
6792.21 1038
6792.99 1138
6793.76 1053
6794.54 1090
6795.32 1049
6796.10 1016
6796.88 1014
6797.65 937
6798.43 1055
6799.21 1115
6799.99 1181
6800.77 1096
6801.55 1122
6802.32 1062
6803.10 1096
6803.88 1141
6804.66 1253
6805.44 1217
6806.22 1325
6806.99 1310
6807.77 1154
6808.55 1150
6809.33 1151
6810.11 1045
6810.89 1050
6811.67 1047
6812.44 1099
6813.22 1082
6814.00 1054
6814.78 1119
6815.56 1216
6816.34 1152
6817.12 1180
6817.90 1178
6818.68 1191
6819.46 1063
6820.24 1027
6821.02 1196
6821.79 1116
6822.57 1022
6823.35 1084
6824.13 1092
6824.91 1031
6825.69 1019
6826.47 1081
6827.25 990
6828.03 963
6828.81 1036
6829.59 996
6830.37 1047
6831.15 1024
6831.93 887
6832.71 1055
6833.49 1061
6834.27 974
6835.05 1126
6835.83 1068
6836.61 948
6837.39 993
6838.17 1014
6838.95 1030
6839.73 1008
6840.51 1063
6841.29 1056
6842.07 968
6842.85 1023
6843.64 985
6844.42 980
6845.20 964
6845.98 1045
6846.76 1170
6847.54 1315
6848.32 1512
6849.10 1777
6849.88 2067
6850.66 2230
6851.44 2392
6852.23 2374
6853.01 2321
6853.79 2241
6854.57 2065
6855.35 1774
6856.13 1546
6856.91 1504
6857.69 1501
6858.48 1386
6859.26 1297
6860.04 1233
6860.82 1216
6861.60 1234
6862.38 1225
6863.17 1219
6863.95 1216
6864.73 1345
6865.51 1302
6866.29 1285
6867.07 1325
6867.86 1401
6868.64 1368
6869.42 1409
6870.20 1370
6870.99 1260
6871.77 1208
6872.55 1172
6873.33 1266
6874.11 1331
6874.90 1388
6875.68 1376
6876.46 1368
6877.24 1355
6878.03 1354
6878.81 1508
6879.59 1522
6880.38 1399
6881.16 1539
6881.94 1695
6882.72 1757
6883.51 1724
6884.29 1894
6885.07 2152
6885.86 2549
6886.64 2843
6887.42 3355
6888.20 3723
6888.99 3850
6889.77 3696
6890.55 3489
6891.34 3064
6892.12 2653
6892.90 2324
6893.69 2217
6894.47 1949
6895.26 1783
6896.04 1628
6896.82 1595
6897.61 1535
6898.39 1497
6899.17 1567
6899.96 1567
6900.74 1614
6901.53 1710
6902.31 1720
6903.09 1636
6903.88 1476
6904.66 1497
6905.45 1596
6906.23 1657
6907.01 1622
6907.80 1607
6908.58 1706
6909.37 1582
6910.15 1354
6910.94 1312
6911.72 1359
6912.51 1416
6913.29 1435
6914.07 1320
6914.86 1295
6915.64 1329
6916.43 1266
6917.21 1350
6918.00 1340
6918.78 1478
6919.57 1355
6920.35 1349
6921.14 1343
6921.92 1335
6922.71 1297
6923.49 1354
6924.28 1425
6925.06 1361
6925.85 1394
6926.64 1466
6927.42 1399
6928.21 1368
6928.99 1392
6929.78 1432
6930.56 1354
6931.35 1518
6932.13 1418
6932.92 1443
6933.71 1459
6934.49 1456
6935.28 1512
6936.06 1639
6936.85 1511
6937.63 1570
6938.42 1770
6939.21 1742
6939.99 1794
6940.78 2026
6941.57 2116
6942.35 2150
6943.14 2246
6943.92 2280
6944.71 2516
6945.50 2555
6946.28 2710
6947.07 2701
6947.86 2519
6948.64 2626
6949.43 2621
6950.22 2682
6951.00 2477
6951.79 2268
6952.58 2497
6953.36 2211
6954.15 2147
6954.94 2064
6955.72 2015
6956.51 1913
6957.30 2097
6958.09 2090
6958.87 2158
6959.66 2099
6960.45 2170
6961.24 2084
6962.02 2190
6962.81 2205
6963.60 2234
6964.38 2334
6965.17 2394
6965.96 2416
6966.75 2630
6967.54 2803
6968.32 2910
6969.11 2941
6969.90 3122
6970.69 3214
6971.47 3074
6972.26 3048
6973.05 3197
6973.84 3155
6974.63 3265
6975.41 3166
6976.20 3242
6976.99 3137
6977.78 3050
6978.57 3264
6979.36 3579
6980.14 3817
6980.93 4657
6981.72 5825
6982.51 7221
6983.30 9167
6984.09 11457
6984.88 13660
6985.66 14928
6986.45 16339
6987.24 16595
6988.03 15821
6988.82 14123
6989.61 12851
6990.40 11390
6991.19 9114
6991.98 7569
6992.76 5988
6993.55 4672
6994.34 3804
6995.13 3442
6995.92 2886
6996.71 2706
6997.50 2642
6998.29 2618
6999.08 2507
6999.87 2512
7000.66 2390
7001.45 2360
7002.24 2386
7003.03 2363
7003.82 2209
7004.61 2080
7005.40 1944
7006.19 1785
7006.98 1774
7007.77 1593
7008.56 1507
7009.35 1438
7010.14 1533
7010.93 1706
7011.72 1664
7012.51 1650
7013.30 1884
7014.09 1944
7014.88 1939
7015.67 1940
7016.46 1907
7017.25 1918
7018.04 1770
7018.83 1729
7019.62 1682
7020.41 1783
7021.20 1860
7021.99 1989
7022.78 2068
7023.57 2251
7024.37 2172
7025.16 2168
7025.95 2169
7026.74 2076
7027.53 1992
7028.32 1963
7029.11 1736
7029.90 1706
7030.69 1628
7031.49 1530
7032.28 1513
7033.07 1499
7033.86 1585
7034.65 1513
7035.44 1509
7036.23 1530
7037.03 1611
7037.82 1710
7038.61 1673
7039.40 1704
7040.19 1677
7040.98 1712
7041.78 1855
7042.57 1907
7043.36 1848
7044.15 1817
7044.94 1919
7045.74 1913
7046.53 2023
7047.32 2104
7048.11 2235
7048.91 2387
7049.70 2515
7050.49 2904
7051.28 2795
7052.08 2507
7052.87 2496
7053.66 2398
7054.45 2118
7055.25 1925
7056.04 1860
7056.83 1743
7057.62 1730
7058.42 1660
7059.21 1588
7060.00 1568
7060.80 1681
7061.59 1717
7062.38 1645
7063.17 1704
7063.97 1715
7064.76 1619
7065.55 1589
7066.35 1613
7067.14 1462
7067.93 1456
7068.73 1468
7069.52 1469
7070.31 1408
7071.11 1325
7071.90 1233
7072.69 1259
7073.49 1292
7074.28 1259
7075.08 1199
7075.87 1119
7076.66 1143
7077.46 1184
7078.25 1002
7079.05 1048
7079.84 1088
7080.63 1148
7081.43 1155
7082.22 1121
7083.02 1104
7083.81 1092
7084.60 1122
7085.40 1122
7086.19 991
7086.99 1084
7087.78 1038
7088.58 990
7089.37 1047
7090.17 967
7090.96 953
7091.76 981
7092.55 998
7093.34 1015
7094.14 1009
7094.93 1016
7095.73 1006
7096.52 931
7097.32 940
7098.11 859
7098.91 898
7099.70 945
7100.50 901
7101.29 953
7102.09 927
7102.89 1079
7103.68 912
7104.48 918
7105.27 843
7106.07 831
7106.86 876
7107.66 838
7108.45 803
7109.25 854
7110.05 951
7110.84 949
7111.64 916
7112.43 875
7113.23 838
7114.02 848
7114.82 978
7115.62 896
7116.41 818
7117.21 961
7118.00 976
7118.80 874
7119.60 870
7120.39 902
7121.19 974
7121.99 904
7122.78 938
7123.58 848
7124.38 893
7125.17 909
7125.97 852
7126.77 891
7127.56 852
7128.36 885
7129.16 933
7129.95 946
7130.75 945
7131.55 977
7132.34 938
7133.14 931
7133.94 937
7134.73 951
7135.53 877
7136.33 809
7137.13 871
7137.92 808
7138.72 809
7139.52 772
7140.32 760
7141.11 719
7141.91 717
7142.71 740
7143.51 772
7144.30 747
7145.10 752
7145.90 736
7146.70 691
7147.49 743
7148.29 703
7149.09 698
7149.89 776
7150.69 811
7151.48 686
7152.28 718
7153.08 692
7153.88 751
7154.68 793
7155.47 746
7156.27 792
7157.07 831
7157.87 876
7158.67 854
7159.47 783
7160.27 849
7161.06 756
7161.86 727
7162.66 745
7163.46 721
7164.26 683
7165.06 712
7165.86 605
7166.66 650
7167.45 685
7168.25 678
7169.05 676
7169.85 689
7170.65 676
7171.45 718
7172.25 671
7173.05 712
7173.85 617
7174.65 657
7175.45 618
7176.25 630
7177.04 641
7177.84 575
7178.64 619
7179.44 566
7180.24 642
7181.04 619
7181.84 533
7182.64 618
7183.44 586
7184.24 634
7185.04 663
7185.84 622
7186.64 645
7187.44 679
7188.24 666
7189.04 638
7189.84 520
7190.64 551
7191.44 580
7192.24 557
7193.04 625
7193.84 586
7194.64 579
7195.44 585
7196.25 585
7197.05 571
7197.85 570
7198.65 567
7199.45 606
7200.25 707
7201.05 557
7201.85 604
7202.65 659
7203.45 590
7204.25 627
7205.05 646
7205.86 668
7206.66 633
7207.46 622
7208.26 650
7209.06 576
7209.86 604
7210.66 611
7211.46 627
7212.27 683
7213.07 562
7213.87 621
7214.67 700
7215.47 655
7216.27 648
7217.07 605
7217.88 608
7218.68 704
7219.48 743
7220.28 679
7221.08 696
7221.89 700
7222.69 696
7223.49 628
7224.29 609
7225.09 616
7225.90 608
7226.70 614
7227.50 692
7228.30 626
7229.11 646
7229.91 673
7230.71 631
7231.51 597
7232.32 629
7233.12 560
7233.92 549
7234.72 598
7235.53 594
7236.33 624
7237.13 582
7237.93 573
7238.74 655
7239.54 592
7240.34 598
7241.15 574
7241.95 580
7242.75 633
7243.56 671
7244.36 588
7245.16 627
7245.97 607
7246.77 589
7247.57 654
7248.38 626
7249.18 611
7249.98 612
7250.79 614
7251.59 640
7252.39 625
7253.20 579
7254.00 590
7254.81 683
7255.61 706
7256.41 633
7257.22 671
7258.02 741
7258.82 709
7259.63 701
7260.43 755
7261.24 686
7262.04 739
7262.85 796
7263.65 780
7264.45 647
7265.26 720
7266.06 662
7266.87 685
7267.67 696
7268.48 693
7269.28 649
7270.09 652
7270.89 649
7271.70 638
7272.50 707
7273.30 758
7274.11 699
7274.91 691
7275.72 676
7276.52 666
7277.33 682
7278.13 694
7278.94 681
7279.74 762
7280.55 753
7281.36 783
7282.16 877
7282.97 967
7283.77 1121
7284.58 1383
7285.38 1369
7286.19 1386
7286.99 1254
7287.80 1195
7288.60 1155
7289.41 1018
7290.22 921
7291.02 816
7291.83 765
7292.63 757
7293.44 745
7294.25 740
7295.05 761
7295.86 740
7296.66 712
7297.47 804
7298.28 843
7299.08 831
7299.89 845
7300.70 798
7301.50 778
7302.31 779
7303.11 771
7303.92 792
7304.73 744
7305.53 742
7306.34 696
7307.15 744
7307.95 834
7308.76 834
7309.57 733
7310.37 892
7311.18 974
7311.99 888
7312.80 908
7313.60 962
7314.41 945
7315.22 1088
7316.02 1213
7316.83 1218
7317.64 1313
7318.45 1681
7319.25 1824
7320.06 1782
7320.87 1738
7321.68 1603
7322.48 1310
7323.29 1242
7324.10 1141
7324.91 1039
7325.71 1000
7326.52 982
7327.33 1012
7328.14 905
7328.95 841
7329.75 877
7330.56 906
7331.37 960
7332.18 1010
7332.99 910
7333.79 932
7334.60 917
7335.41 837
7336.22 869
7337.03 840
7337.84 871
7338.64 753
7339.45 861
7340.26 877
7341.07 717
7341.88 756
7342.69 674
7343.50 665
7344.30 655
7345.11 786
7345.92 754
7346.73 705
7347.54 639
7348.35 668
7349.16 597
7349.97 615
7350.78 676
7351.58 648
7352.39 695
7353.20 746
7354.01 623
7354.82 639
7355.63 672
7356.44 701
7357.25 705
7358.06 633
7358.87 637
7359.68 687
7360.49 643
7361.30 652
7362.11 732
7362.92 620
7363.73 589
7364.54 727
7365.35 715
7366.16 656
7366.97 571
7367.78 649
7368.59 613
7369.40 586
7370.21 683
7371.02 661
7371.83 659
7372.64 608
7373.45 653
7374.26 557
7375.07 674
7375.88 636
7376.69 640
7377.50 606
7378.31 612
7379.12 678
7379.93 656
7380.74 716
7381.55 678
7382.37 654
7383.18 672
7383.99 632
7384.80 627
7385.61 621
7386.42 558
7387.23 600
7388.04 648
7388.85 607
7389.67 609
7390.48 589
7391.29 544
7392.10 622
7392.91 645
7393.72 599
7394.53 591
7395.35 684
7396.16 542
7396.97 543
7397.78 595
7398.59 685
7399.40 613
7400.22 571
7401.03 587
7401.84 588
7402.65 608
7403.46 598
7404.28 572
7405.09 574
7405.90 597
7406.71 541
7407.52 557
7408.34 540
7409.15 499
7409.96 476
7410.77 508
7411.59 531
7412.40 560
7413.21 588
7414.02 510
7414.84 537
7415.65 503
7416.46 474
7417.27 521
7418.09 529
7418.90 456
7419.71 485
7420.53 556
7421.34 606
7422.15 521
7422.97 507
7423.78 520
7424.59 535
7425.40 528
7426.22 562
7427.03 533
7427.84 573
7428.66 588
7429.47 517
7430.28 521
7431.10 623
7431.91 662
7432.73 683
7433.54 561
7434.35 589
7435.17 597
7435.98 576
7436.79 572
7437.61 662
7438.42 581
7439.24 562
7440.05 557
7440.86 571
7441.68 542
7442.49 496
7443.31 519
7444.12 559
7444.94 563
7445.75 510
7446.56 548
7447.38 515
7448.19 554
7449.01 574
7449.82 517
7450.64 580
7451.45 662
7452.27 545
7453.08 547
7453.90 550
7454.71 611
7455.52 632
7456.34 547
7457.15 604
7457.97 615
7458.78 631
7459.60 529
7460.42 532
7461.23 709
7462.05 644
7462.86 672
7463.68 560
7464.49 594
7465.31 642
7466.12 574
7466.94 548
7467.75 584
7468.57 610
7469.38 587
7470.20 618
7471.02 554
7471.83 559
7472.65 561
7473.46 555
7474.28 548
7475.10 486
7475.91 536
7476.73 618
7477.54 565
7478.36 588
7479.18 592
7479.99 583
7480.81 674
7481.62 688
7482.44 607
7483.26 597
7484.07 587
7484.89 521
7485.71 523
7486.52 570
7487.34 613
7488.16 606
7488.97 602
7489.79 530
7490.61 530
7491.42 586
7492.24 558
7493.06 523
7493.87 566
7494.69 532
7495.51 509
7496.33 511
7497.14 528
7497.96 504
7498.78 478
7499.59 544
7500.41 474
7501.23 489
7502.05 507
7502.86 540
7503.68 505
7504.50 466
7505.32 475
7506.13 461
7506.95 490
7507.77 483
7508.59 510
7509.40 503
7510.22 492
7511.04 477
7511.86 483
7512.68 530
7513.49 485
7514.31 439
7515.13 471
7515.95 533
7516.77 557
7517.59 470
7518.40 490
7519.22 478
7520.04 500
7520.86 474
7521.68 499
7522.50 502
7523.31 491
7524.13 531
7524.95 524
7525.77 570
7526.59 570
7527.41 523
7528.23 499
7529.05 450
7529.86 485
7530.68 575
7531.50 487
7532.32 511
7533.14 445
7533.96 434
7534.78 492
7535.60 474
7536.42 533
7537.24 485
7538.06 482
7538.88 432
7539.70 496
7540.51 480
7541.33 483
7542.15 505
7542.97 497
7543.79 507
7544.61 499
7545.43 580
7546.25 504
7547.07 501
7547.89 490
7548.71 493
7549.53 490
7550.35 431
7551.17 488
7551.99 446
7552.81 488
7553.63 460
7554.45 458
7555.27 501
7556.09 444
7556.91 468
7557.73 485
7558.56 536
7559.38 491
7560.20 437
7561.02 474
7561.84 475
7562.66 448
7563.48 512
7564.30 443
7565.12 458
7565.94 464
7566.76 509
7567.58 429
7568.40 438
7569.23 482
7570.05 483
7570.87 473
7571.69 476
7572.51 455
7573.33 494
7574.15 485
7574.97 530
7575.80 415
7576.62 482
7577.44 492
7578.26 470
7579.08 519
7579.90 508
7580.73 527
7581.55 548
7582.37 470
7583.19 498
7584.01 541
7584.83 580
7585.66 549
7586.48 520
7587.30 554
7588.12 527
7588.95 497
7589.77 550
7590.59 523
7591.41 595
7592.23 639
7593.06 558
7593.88 576
7594.70 604
7595.52 560
7596.35 596
7597.17 537
7597.99 539
7598.81 566
7599.64 622
7600.46 636
7601.28 725
7602.11 665
7602.93 632
7603.75 792
7604.57 714
7605.40 689
7606.22 759
7607.04 719
7607.87 676
7608.69 700
7609.51 643
7610.34 629
7611.16 572
7611.98 658
7612.81 651
7613.63 640
7614.45 691
7615.28 695
7616.10 763
7616.92 790
7617.75 906
7618.57 861
7619.40 796
7620.22 787
7621.04 814
7621.87 744
7622.69 713
7623.52 683
7624.34 678
7625.16 704
7625.99 687
7626.81 643
7627.64 651
7628.46 708
7629.28 753
7630.11 748
7630.93 743
7631.76 740
7632.58 746
7633.41 766
7634.23 683
7635.06 716
7635.88 728
7636.71 720
7637.53 658
7638.36 679
7639.18 656
7640.01 581
7640.83 572
7641.66 544
7642.48 478
7643.31 542
7644.13 580
7644.96 505
7645.78 529
7646.61 616
7647.43 551
7648.26 542
7649.08 505
7649.91 553
7650.73 618
7651.56 568
7652.38 582
7653.21 518
7654.04 477
7654.86 491
7655.69 532
7656.51 465
7657.34 432
7658.16 463
7658.99 488
7659.82 433
7660.64 456
7661.47 481
7662.29 489
7663.12 508
7663.95 478
7664.77 492
7665.60 497
7666.43 451
7667.25 471
7668.08 514
7668.91 531
7669.73 536
7670.56 515
7671.38 469
7672.21 450
7673.04 476
7673.87 508
7674.69 421
7675.52 459
7676.35 453
7677.17 424
7678.00 459
7678.83 441
7679.65 497
7680.48 495
7681.31 549
7682.13 524
7682.96 463
7683.79 492
7684.62 503
7685.44 487
7686.27 459
7687.10 466
7687.93 474
7688.75 513
7689.58 472
7690.41 409
7691.24 429
7692.06 482
7692.89 456
7693.72 457
7694.55 528
7695.38 479
7696.20 455
7697.03 462
7697.86 553
7698.69 510
7699.52 473
7700.34 462
7701.17 490
7702.00 452
7702.83 471
7703.66 447
7704.49 469
7705.31 464
7706.14 496
7706.97 451
7707.80 502
7708.63 493
7709.46 453
7710.29 421
7711.11 424
7711.94 459
7712.77 458
7713.60 434
7714.43 429
7715.26 406
7716.09 441
7716.92 410
7717.75 508
7718.58 417
7719.40 386
7720.23 444
7721.06 408
7721.89 366
7722.72 426
7723.55 436
7724.38 438
7725.21 423
7726.04 413
7726.87 466
7727.70 449
7728.53 447
7729.36 477
7730.19 449
7731.02 466
7731.85 460
7732.68 401
7733.51 416
7734.34 440
7735.17 437
7736.00 428
7736.83 368
7737.66 411
7738.49 379
7739.32 419
7740.15 448
7740.98 450
7741.81 410
7742.64 382
7743.47 428
7744.30 380
7745.13 461
7745.96 524
7746.79 511
7747.62 528
7748.45 555
7749.29 538
7750.12 472
7750.95 510
7751.78 500
7752.61 452
7753.44 434
7754.27 483
7755.10 487
7755.93 413
7756.76 428
7757.60 488
7758.43 379
7759.26 472
7760.09 460
7760.92 494
7761.75 527
7762.58 437
7763.42 474
7764.25 441
7765.08 447
7765.91 490
7766.74 505
7767.57 438
7768.41 491
7769.24 455
7770.07 482
7770.90 456
7771.73 440
7772.57 442
7773.40 515
7774.23 526
7775.06 440
7775.90 425
7776.73 482
7777.56 443
7778.39 481
7779.22 440
7780.06 446
7780.89 452
7781.72 470
7782.55 464
7783.39 440
7784.22 469
7785.05 464
7785.89 427
7786.72 473
7787.55 456
7788.38 466
7789.22 475
7790.05 411
7790.88 513
7791.72 566
7792.55 478
7793.38 498
7794.22 517
7795.05 513
7795.88 476
7796.72 570
7797.55 599
7798.38 522
7799.22 550
7800.05 544
7800.88 503
7801.72 513
7802.55 568
7803.38 579
7804.22 548
7805.05 558
7805.89 573
7806.72 602
7807.55 646
7808.39 679
7809.22 670
7810.06 713
7810.89 644
7811.72 696
7812.56 652
7813.39 715
7814.23 735
7815.06 748
7815.89 783
7816.73 802
7817.56 883
7818.40 866
7819.23 875
7820.07 865
7820.90 921
7821.74 801
7822.57 703
7823.41 836
7824.24 868
7825.08 864
7825.91 884
7826.75 963
7827.58 1073
7828.42 958
7829.25 952
7830.09 884
7830.92 909
7831.76 796
7832.59 868
7833.43 877
7834.26 931
7835.10 879
7835.93 862
7836.77 882
7837.60 839
7838.44 794
7839.28 787
7840.11 712
7840.95 656
7841.78 754
7842.62 681
7843.45 670
7844.29 683
7845.13 642
7845.96 681
7846.80 655
7847.63 644
7848.47 678
7849.31 696
7850.14 700
7850.98 660
7851.82 632
7852.65 638
7853.49 669
7854.32 669
7855.16 726
7856.00 696
7856.83 699
7857.67 779
7858.51 771
7859.34 798
7860.18 844
7861.02 834
7861.85 811
7862.69 725
7863.53 704
7864.37 749
7865.20 676
7866.04 746
7866.88 820
7867.71 732
7868.55 741
7869.39 741
7870.23 724
7871.06 765
7871.90 865
7872.74 834
7873.57 853
7874.41 931
7875.25 883
7876.09 966
7876.93 1077
7877.76 1169
7878.60 1260
7879.44 1194
7880.28 1132
7881.11 1180
7881.95 951
7882.79 990
7883.63 966
7884.47 858
7885.30 824
7886.14 821
7886.98 825
7887.82 829
7888.66 834
7889.50 922
7890.33 893
7891.17 942
7892.01 967
7892.85 954
7893.69 857
7894.53 757
7895.36 768
7896.20 757
7897.04 736
7897.88 746
7898.72 760
7899.56 714
7900.40 749
7901.24 661
7902.08 608
7902.91 638
7903.75 624
7904.59 638
7905.43 617
7906.27 649
7907.11 626
7907.95 542
7908.79 605
7909.63 599
7910.47 587
7911.31 592
7912.15 646
7912.99 632
7913.83 575
7914.67 611
7915.50 566
7916.34 715
7917.18 777
7918.02 760
7918.86 746
7919.70 694
7920.54 681
7921.38 712
7922.22 671
7923.06 711
7923.90 690
7924.74 618
7925.58 562
7926.42 630
7927.27 537
7928.11 597
7928.95 596
7929.79 592
7930.63 544
7931.47 505
7932.31 567
7933.15 565
7933.99 531
7934.83 558
7935.67 552
7936.51 506
7937.35 478
7938.19 537
7939.03 463
7939.88 519
7940.72 560
7941.56 561
7942.40 582
7943.24 582
7944.08 554
7944.92 576
7945.76 662
7946.60 644
7947.45 588
7948.29 626
7949.13 632
7949.97 629
7950.81 618
7951.65 640
7952.50 639
7953.34 717
7954.18 673
7955.02 653
7955.86 691
7956.70 809
7957.55 649
7958.39 612
7959.23 628
7960.07 654
7960.91 646
7961.76 634
7962.60 734
7963.44 650
7964.28 610
7965.13 642
7965.97 651
7966.81 746
7967.65 707
7968.50 652
7969.34 747
7970.18 669
7971.02 619
7971.87 588
7972.71 592
7973.55 635
7974.39 525
7975.24 512
7976.08 533
7976.92 563
7977.77 571
7978.61 484
7979.45 516
7980.30 499
7981.14 421
7981.98 506
7982.83 450
7983.67 477
7984.51 479
7985.36 521
7986.20 494
7987.04 510
7987.89 486
7988.73 492
7989.57 520
7990.42 481
7991.26 458
7992.10 417
7992.95 497
7993.79 502
7994.64 438
7995.48 471
7996.32 409
7997.17 448
7998.01 465
7998.86 482
7999.70 513
8000.54 476
8001.39 422
8002.23 479
8003.08 418
8003.92 490
8004.77 454
8005.61 399
8006.45 391
8007.30 459
8008.14 447
8008.99 398
8009.83 453
8010.68 451
8011.52 447
8012.37 454
8013.21 521
8014.06 501
8014.90 471
8015.75 509
8016.59 426
8017.44 421
8018.28 420
8019.13 438
8019.97 411
8020.82 438
8021.66 435
8022.51 431
8023.35 395
8024.20 408
8025.05 397
8025.89 405
8026.74 372
8027.58 410
8028.43 376
8029.27 405
8030.12 468
8030.96 412
8031.81 451
8032.66 420
8033.50 346
8034.35 407
8035.19 445
8036.04 361
8036.89 393
8037.73 448
8038.58 395
8039.43 397
8040.27 390
8041.12 368
8041.96 362
8042.81 355
8043.66 400
8044.50 446
8045.35 443
8046.20 385
8047.04 373
8047.89 391
8048.74 417
8049.58 386
8050.43 452
8051.28 557
8052.12 448
8052.97 447
8053.82 454
8054.67 452
8055.51 504
8056.36 424
8057.21 425
8058.05 375
8058.90 417
8059.75 416
8060.60 343
8061.44 349
8062.29 335
8063.14 384
8063.99 382
8064.83 370
8065.68 431
8066.53 387
8067.38 377
8068.22 400
8069.07 389
8069.92 387
8070.77 399
8071.62 399
8072.46 398
8073.31 375
8074.16 432
8075.01 346
8075.86 329
8076.71 369
8077.55 381
8078.40 342
8079.25 371
8080.10 375
8080.95 365
8081.80 393
8082.64 373
8083.49 380
8084.34 402
8085.19 377
8086.04 382
8086.89 404
8087.74 364
8088.58 349
8089.43 330
8090.28 377
8091.13 391
8091.98 404
8092.83 360
8093.68 350
8094.53 486
8095.38 359
8096.23 383
8097.08 352
8097.93 351
8098.77 420
8099.62 487
8100.47 442
8101.32 479
8102.17 387
8103.02 372
8103.87 413
8104.72 388
8105.57 383
8106.42 448
8107.27 373
8108.12 417
8108.97 406
8109.82 356
8110.67 418
8111.52 411
8112.37 448
8113.22 388
8114.07 412
8114.92 407
8115.77 402
8116.62 397
8117.47 353
8118.32 370
8119.17 338
8120.02 382
8120.87 468
8121.72 425
8122.58 424
8123.43 413
8124.28 416
8125.13 456
8125.98 381
8126.83 432
8127.68 441
8128.53 406
8129.38 400
8130.23 456
8131.08 440
8131.94 416
8132.79 509
8133.64 472
8134.49 366
8135.34 412
8136.19 427
8137.04 409
8137.89 400
8138.75 392
8139.60 432
8140.45 452
8141.30 518
8142.15 508
8143.00 437
8143.86 480
8144.71 473
8145.56 446
8146.41 501
8147.26 578
8148.12 510
8148.97 451
8149.82 507
8150.67 553
8151.52 547
8152.38 593
8153.23 636
8154.08 675
8154.93 681
8155.78 702
8156.64 740
8157.49 666
8158.34 636
8159.19 602
8160.05 514
8160.90 532
8161.75 577
8162.61 577
8163.46 581
8164.31 551
8165.16 547
8166.02 504
8166.87 499
8167.72 426
8168.58 435
8169.43 418
8170.28 466
8171.14 479
8171.99 476
8172.84 504
8173.70 420
8174.55 417
8175.40 422
8176.26 449
8177.11 436
8177.96 448
8178.82 403
8179.67 456
8180.52 452
8181.38 437
8182.23 362
8183.08 394
8183.94 382
8184.79 355
8185.65 386
8186.50 423
8187.35 439
8188.21 418
8189.06 413
8189.92 405
8190.77 455
8191.63 445
8192.48 415
8193.33 396
8194.19 410
8195.04 408
8195.90 373
8196.75 361
8197.61 379
8198.46 389
8199.32 398
8200.17 377
8201.02 382
8201.88 376
8202.73 345
8203.59 331
8204.44 376
8205.30 401
8206.15 391
8207.01 351
8207.86 407
8208.72 407
8209.57 398
8210.43 382
8211.29 434
8212.14 402
8213.00 415
8213.85 444
8214.71 450
8215.56 388
8216.42 384
8217.27 418
8218.13 444
8218.98 421
8219.84 401
8220.70 359
8221.55 434
8222.41 391
8223.26 334
8224.12 370
8224.98 396
8225.83 460
8226.69 426
8227.54 433
8228.40 444
8229.26 436
8230.11 404
8230.97 367
8231.83 444
8232.68 387
8233.54 434
8234.39 383
8235.25 342
8236.11 365
8236.96 353
8237.82 352
8238.68 347
8239.53 348
8240.39 384
8241.25 351
8242.11 380
8242.96 371
8243.82 405
8244.68 396
8245.53 375
8246.39 413
8247.25 375
8248.10 349
8248.96 322
8249.82 339
8250.68 336
8251.53 360
8252.39 341
8253.25 333
8254.11 340
8254.96 316
8255.82 335
8256.68 347
8257.54 316
8258.39 310
8259.25 312
8260.11 390
8260.97 342
8261.83 340
8262.68 348
8263.54 362
8264.40 352
8265.26 331
8266.12 331
8266.97 335
8267.83 354
8268.69 358
8269.55 374
8270.41 363
8271.27 443
8272.12 402
8272.98 373
8273.84 351
8274.70 369
8275.56 377
8276.42 353
8277.28 405
8278.13 400
8278.99 393
8279.85 380
8280.71 390
8281.57 351
8282.43 403
8283.29 375
8284.15 426
8285.01 409
8285.87 439
8286.72 435
8287.58 366
8288.44 429
8289.30 458
8290.16 409
8291.02 449
8291.88 444
8292.74 497
8293.60 541
8294.46 560
8295.32 502
8296.18 444
8297.04 436
8297.90 447
8298.76 461
8299.62 434
8300.48 436
8301.34 432
8302.20 415
8303.06 424
8303.92 397
8304.78 377
8305.64 400
8306.50 345
8307.36 383
8308.22 397
8309.08 409
8309.94 438
8310.80 467
8311.66 410
8312.52 448
8313.38 441
8314.24 374
8315.10 412
8315.96 430
8316.83 454
8317.69 424
8318.55 462
8319.41 392
8320.27 379
8321.13 414
8321.99 417
8322.85 382
8323.71 348
8324.57 398
8325.44 376
8326.30 396
8327.16 348
8328.02 352
8328.88 339
8329.74 391
8330.60 375
8331.47 357
8332.33 360
8333.19 407
8334.05 396
8334.91 410
8335.77 370
8336.64 361
8337.50 382
8338.36 331
8339.22 382
8340.08 415
8340.94 391
8341.81 390
8342.67 432
8343.53 434
8344.39 431
8345.26 457
8346.12 481
8346.98 419
8347.84 384
8348.71 371
8349.57 389
8350.43 352
8351.29 365
8352.16 392
8353.02 387
8353.88 382
8354.74 404
8355.61 402
8356.47 364
8357.33 350
8358.19 384
8359.06 398
8359.92 353
8360.78 411
8361.65 372
8362.51 405
8363.37 436
8364.24 363
8365.10 425
8365.96 406
8366.83 405
8367.69 450
8368.55 385
8369.42 430
8370.28 392
8371.14 417
8372.01 393
8372.87 389
8373.73 364
8374.60 353
8375.46 424
8376.33 363
8377.19 384
8378.05 380
8378.92 389
8379.78 431
8380.65 401
8381.51 374
8382.37 354
8383.24 405
8384.10 371
8384.97 384
8385.83 379
8386.70 411
8387.56 422
8388.42 381
8389.29 437
8390.15 448
8391.02 435
8391.88 351
8392.75 382
8393.61 441
8394.48 447
8395.34 392
8396.21 389
8397.07 447
8397.94 382
8398.80 395
8399.67 390
8400.53 351
8401.40 366
8402.26 371
8403.13 492
8403.99 441
8404.86 400
8405.72 343
8406.59 411
8407.45 457
8408.32 429
8409.19 399
8410.05 371
8410.92 347
8411.78 379
8412.65 355
8413.51 389
8414.38 436
8415.25 441
8416.11 362
8416.98 365
8417.84 393
8418.71 400
8419.58 443
8420.44 395
8421.31 439
8422.17 445
8423.04 462
8423.91 464
8424.77 468
8425.64 500
8426.51 489
8427.37 496
8428.24 490
8429.11 471
8429.97 453
8430.84 480
8431.71 543
8432.57 556
8433.44 494
8434.31 491
8435.17 636
8436.04 555
8436.91 577
8437.77 578
8438.64 573
8439.51 544
8440.38 586
8441.24 688
8442.11 687
8442.98 731
8443.84 702
8444.71 787
8445.58 784
8446.45 724
8447.31 723
8448.18 706
8449.05 692
8449.92 638
8450.78 626
8451.65 599
8452.52 654
8453.39 705
8454.26 659
8455.12 686
8455.99 684
8456.86 626
8457.73 709
8458.60 704
8459.46 680
8460.33 723
8461.20 708
8462.07 669
8462.94 753
8463.81 696
8464.67 680
8465.54 754
8466.41 778
8467.28 963
8468.15 1096
8469.02 1261
8469.89 1436
8470.75 1563
8471.62 1572
8472.49 1609
8473.36 1440
8474.23 1324
8475.10 1100
8475.97 962
8476.84 892
8477.71 693
8478.57 683
8479.44 616
8480.31 556
8481.18 528
8482.05 536
8482.92 508
8483.79 512
8484.66 512
8485.53 501
8486.40 497
8487.27 490
8488.14 481
8489.01 509
8489.88 458
8490.75 473
8491.62 454
8492.49 510
8493.36 515
8494.23 500
8495.10 462
8495.97 451
8496.84 499
8497.71 517
8498.58 450
8499.45 419
8500.32 478
8501.19 493
8502.06 526
8502.93 458
8503.80 483
8504.67 491
8505.54 451
8506.41 502
8507.28 522
8508.15 560
8509.02 530
8509.89 518
8510.76 497
8511.63 509
8512.51 515
8513.38 517
8514.25 449
8515.12 456
8515.99 484
8516.86 503
8517.73 537
8518.60 469
8519.47 481
8520.35 449
8521.22 485
8522.09 594
8522.96 551
8523.83 514
8524.70 518
8525.57 505
8526.45 506
8527.32 489
8528.19 501
8529.06 522
8529.93 503
8530.80 519
8531.68 478
8532.55 504
8533.42 550
8534.29 516
8535.16 513
8536.04 544
8536.91 561
8537.78 597
8538.65 543
8539.52 533
8540.40 497
8541.27 559
8542.14 546
8543.01 527
8543.89 512
8544.76 545
8545.63 577
8546.50 608
8547.38 587
8548.25 554
8549.12 577
8549.99 627
8550.87 638
8551.74 718
8552.61 700
8553.49 625
8554.36 702
8555.23 694
8556.11 674
8556.98 634
8557.85 568
8558.73 572
8559.60 551
8560.47 487
8561.35 511
8562.22 516
8563.09 495
8563.97 540
8564.84 476
8565.71 416
8566.59 496
8567.46 438
8568.33 416
8569.21 447
8570.08 522
8570.96 521
8571.83 459
8572.70 511
8573.58 439
8574.45 451
8575.33 431
8576.20 413
8577.07 387
8577.95 437
8578.82 467
8579.70 454
8580.57 515
8581.45 506
8582.32 501
8583.19 481
8584.07 497
8584.94 510
8585.82 495
8586.69 493
8587.57 553
8588.44 472
8589.32 452
8590.19 430
8591.07 473
8591.94 462
8592.82 476
8593.69 506
8594.57 574
8595.44 489
8596.32 523
8597.19 535
8598.07 518
8598.94 539
8599.82 540
8600.69 491
8601.57 465
8602.44 446
8603.32 478
8604.20 511
8605.07 517
8605.95 534
8606.82 486
8607.70 500
8608.57 529
8609.45 512
8610.33 497
8611.20 503
8612.08 580
8612.95 618
8613.83 578
8614.71 487
8615.58 533
8616.46 576
8617.33 479
8618.21 527
8619.09 576
8619.96 604
8620.84 614
8621.72 646
8622.59 610
8623.47 594
8624.35 644
8625.22 645
8626.10 604
8626.98 617
8627.85 590
8628.73 692
8629.61 683
8630.48 741
8631.36 683
8632.24 714
8633.11 714
8633.99 724
8634.87 687
8635.74 712
8636.62 686
8637.50 706
8638.38 746
8639.25 770
8640.13 739
8641.01 765
8641.89 721
8642.76 797
8643.64 851
8644.52 835
8645.40 821
8646.27 833
8647.15 873
8648.03 872
8648.91 906
8649.79 936
8650.66 944
8651.54 987
8652.42 934
8653.30 867
8654.18 878
8655.05 963
8655.93 896
8656.81 848
8657.69 964
8658.57 981
8659.45 912
8660.32 994
8661.20 988
8662.08 913
8662.96 997
8663.84 1101
8664.72 1026
8665.60 991
8666.47 933
8667.35 955
8668.23 1070
8669.11 1140
8669.99 1258
8670.87 1408
8671.75 1571
8672.63 1897
8673.51 2216
8674.38 2326
8675.26 2606
8676.14 2550
8677.02 2515
8677.90 2394
8678.78 2171
8679.66 1955
8680.54 1759
8681.42 1526
8682.30 1413
8683.18 1305
8684.06 1253
8684.94 1265
8685.82 1251
8686.70 1212
8687.58 1272
8688.46 1598
8689.34 1902
8690.22 2230
8691.10 2831
8691.98 3220
8692.86 3704
8693.74 3614
8694.62 3674
8695.50 3176
8696.38 2853
8697.26 2412
8698.14 2172
8699.02 1725
8699.90 1551
8700.78 1353
8701.66 1134
8702.54 1102
8703.42 1028
8704.30 921
8705.18 882
8706.06 831
8706.94 855
8707.82 801
8708.71 799
8709.59 757
8710.47 734
8711.35 728
8712.23 797
8713.11 732
8713.99 710
8714.87 735
8715.75 785
8716.64 680
8717.52 692
8718.40 732
8719.28 693
8720.16 730
8721.04 680
8721.92 786
8722.81 770
8723.69 688
8724.57 631
8725.45 682
8726.33 665
8727.21 687
8728.10 695
8728.98 631
8729.86 692
8730.74 674
8731.62 671
8732.51 765
8733.39 687
8734.27 638
8735.15 657
8736.03 693
8736.92 620
8737.80 605
8738.68 577
8739.56 594
8740.45 602
8741.33 518
8742.21 645
8743.09 629
8743.98 596
8744.86 585
8745.74 575
8746.63 610
8747.51 663
8748.39 716
8749.27 680
8750.16 604
8751.04 626
8751.92 643
8752.81 699
8753.69 638
8754.57 622
8755.46 627
8756.34 707
8757.22 700
8758.11 655
8758.99 668
8759.87 733
8760.76 682
8761.64 670
8762.52 616
8763.41 672
8764.29 690
8765.17 648
8766.06 741
8766.94 705
8767.83 690
8768.71 684
8769.59 639
8770.48 741
8771.36 686
8772.25 678
8773.13 604
8774.01 591
8774.90 681
8775.78 592
8776.67 607
8777.55 587
8778.44 536
8779.32 571
8780.20 579
8781.09 556
8781.97 543
8782.86 567
8783.74 526
8784.63 548
8785.51 567
8786.40 538
8787.28 511
8788.17 522
8789.05 516
8789.94 474
8790.82 532
8791.71 491
8792.59 540
8793.48 502
8794.36 556
8795.25 483
8796.13 475
8797.02 503
8797.90 492
8798.79 497
8799.67 509
8800.56 500
8801.45 481
8802.33 526
8803.22 520
8804.10 579
8804.99 553
8805.87 491
8806.76 502
8807.65 523
8808.53 484
8809.42 499
8810.30 477
8811.19 456
8812.08 454
8812.96 407
8813.85 441
8814.73 462
8815.62 478
8816.51 468
8817.39 417
8818.28 482
8819.17 491
8820.05 519
8820.94 486
8821.83 455
8822.71 415
8823.60 467
8824.49 454
8825.37 446
8826.26 432
8827.15 416
8828.03 458
8828.92 452
8829.81 427
8830.69 434
8831.58 434
8832.47 420
8833.36 385
8834.24 376
8835.13 409
8836.02 406
8836.90 459
8837.79 409
8838.68 427
8839.57 419
8840.45 396
8841.34 389
8842.23 429
8843.12 424
8844.01 436
8844.89 415
8845.78 394
8846.67 427
8847.56 383
8848.44 427
8849.33 408
8850.22 375
8851.11 343
8852.00 368
8852.88 338
8853.77 387
8854.66 413
8855.55 415
8856.44 377
8857.33 384
8858.21 363
8859.10 370
8859.99 382
8860.88 350
8861.77 411
8862.66 387
8863.55 390
8864.43 404
8865.32 432
8866.21 390
8867.10 374
8867.99 389
8868.88 357
8869.77 363
8870.66 368
8871.55 343
8872.44 314
8873.32 323
8874.21 346
8875.10 376
8875.99 352
8876.88 345
8877.77 363
8878.66 390
8879.55 356
8880.44 370
8881.33 378
8882.22 397
8883.11 374
8884.00 371
8884.89 365
8885.78 342
8886.67 354
8887.56 369
8888.45 333
8889.34 355
8890.23 377
8891.12 362
8892.01 408
8892.90 400
8893.79 339
8894.68 370
8895.57 333
8896.46 310
8897.35 308
8898.24 296
8899.13 309
8900.02 304
8900.91 339
8901.80 373
8902.69 341
8903.58 355
8904.47 329
8905.36 293
8906.26 271
8907.15 334
8908.04 320
8908.93 286
8909.82 316
8910.71 350
8911.60 325
8912.49 352
8913.38 332
8914.28 298
8915.17 353
8916.06 363
8916.95 358
8917.84 296
8918.73 324
8919.62 300
8920.52 298
8921.41 275
8922.30 312
8923.19 331
8924.08 338
8924.97 299
8925.87 310
8926.76 272
8927.65 296
8928.54 312
8929.43 313
8930.33 275
8931.22 275
8932.11 302
8933.00 260
8933.89 248
8934.79 245
8935.68 265
8936.57 325
8937.46 339
8938.36 347
8939.25 272
8940.14 319
8941.03 322
8941.93 291
8942.82 312
8943.71 279
8944.60 333
8945.50 325
8946.39 321
8947.28 320
8948.18 343
8949.07 350
8949.96 298
8950.85 356
8951.75 330
8952.64 301
8953.53 328
8954.43 306
8955.32 336
8956.21 320
8957.11 360
8958.00 337
8958.89 324
8959.79 336
8960.68 317
8961.57 334
8962.47 316
8963.36 247
8964.26 308
8965.15 351
8966.04 411
8966.94 373
8967.83 354
8968.73 354
8969.62 336
8970.51 316
8971.41 318
8972.30 312
8973.20 270
8974.09 334
8974.98 342
8975.88 342
8976.77 375
8977.67 374
8978.56 291
8979.46 291
8980.35 303
8981.25 312
8982.14 292
8983.03 274
8983.93 312
8984.82 302
8985.72 339
8986.61 300
8987.51 305
8988.40 336
8989.30 321
8990.19 336
8991.09 341
8991.98 357
8992.88 320
8993.77 278
8994.67 288
8995.56 284
8996.46 307
8997.36 363
8998.25 363
8999.15 293
9000.04 304
9000.94 316
9001.83 323
9002.73 285
9003.62 301
9004.52 358
9005.42 304
9006.31 250
9007.21 323
9008.10 336
9009.00 266
9009.90 270
9010.79 299
9011.69 283
9012.58 274
9013.48 338
9014.38 307
9015.27 299
9016.17 317
9017.07 307
9017.96 285
9018.86 277
9019.76 295
9020.65 251
9021.55 247
9022.44 286
9023.34 265
9024.24 292
9025.14 287
9026.03 278
9026.93 271
9027.83 278
9028.72 286
9029.62 286
9030.52 322
9031.41 287
9032.31 291
9033.21 336
9034.11 311
9035.00 321
9035.90 329
9036.80 321
9037.69 322
9038.59 287
9039.49 261
9040.39 319
9041.28 315
9042.18 342
9043.08 302
9043.98 302
9044.88 309
9045.77 313
9046.67 299
9047.57 300
9048.47 291
9049.36 337
9050.26 293
9051.16 357
9052.06 354
9052.96 365
9053.86 320
9054.75 350
9055.65 317
9056.55 304
9057.45 308
9058.35 312
9059.25 312
9060.14 330
9061.04 316
9061.94 320
9062.84 316
9063.74 319
9064.64 327
9065.54 310
9066.44 358
9067.33 338
9068.23 324
9069.13 325
9070.03 310
9070.93 332
9071.83 309
9072.73 337
9073.63 346
9074.53 359
9075.43 313
9076.33 329
9077.22 311
9078.12 307
9079.02 318
9079.92 332
9080.82 307
9081.72 319
9082.62 327
9083.52 279
9084.42 295
9085.32 312
9086.22 328
9087.12 377
9088.02 351
9088.92 373
9089.82 359
9090.72 350
9091.62 380
9092.52 365
9093.42 309
9094.32 348
9095.22 313
9096.12 291
9097.02 305
9097.92 346
9098.82 326
9099.72 282
9100.62 251
9101.52 268
9102.43 315
9103.33 289
9104.23 329
9105.13 354
9106.03 346
9106.93 350
9107.83 317
9108.73 327
9109.63 292
9110.53 349
9111.43 298
9112.33 274
9113.24 271
9114.14 315
9115.04 315
9115.94 293
9116.84 306
9117.74 330
9118.64 305
9119.55 293
9120.45 297
9121.35 291
9122.25 317
9123.15 247
9124.05 278
9124.96 273
9125.86 243
9126.76 256
9127.66 253
9128.56 317
9129.46 303
9130.37 304
9131.27 299
9132.17 303
9133.07 262
9133.97 292
9134.88 347
9135.78 325
9136.68 302
9137.58 287
9138.49 310
9139.39 313
9140.29 265
9141.19 309
9142.10 302
9143.00 350
9143.90 286
9144.80 263
9145.71 244
9146.61 281
9147.51 296
9148.42 335
9149.32 268
9150.22 263
9151.12 293
9152.03 289
9152.93 268
9153.83 295
9154.74 342
9155.64 331
9156.54 343
9157.45 288
9158.35 261
9159.25 286
9160.16 297
9161.06 300
9161.96 295
9162.87 266
9163.77 305
9164.68 276
9165.58 225
9166.48 264
9167.39 280
9168.29 289
9169.19 276
9170.10 263
9171.00 288
9171.91 309
9172.81 280
9173.72 272
9174.62 264
9175.52 253
9176.43 299
9177.33 308
9178.24 273
9179.14 251
9180.05 247
9180.95 290
9181.85 285
9182.76 242
9183.66 286
9184.57 288
9185.47 273
9186.38 271
9187.28 252
9188.19 248
9189.09 284
9190.00 290
9190.90 279
9191.81 299
9192.71 313
9193.62 307
9194.52 300
9195.43 305
9196.33 298
9197.24 293
9198.14 262
9199.05 273
9199.96 334
9200.86 308
9201.77 310
9202.67 312
9203.58 292
9204.48 325
9205.39 314
9206.29 300
9207.20 260
9208.11 335
9209.01 294
9209.92 245
9210.82 305
9211.73 280
9212.64 282
9213.54 309
9214.45 271
9215.35 297
9216.26 261
9217.17 265
9218.07 264
9218.98 277
9219.89 285
9220.79 307
9221.70 251
9222.61 258
9223.51 264
9224.42 292
9225.33 282
9226.23 289
9227.14 263
9228.05 277
9228.95 322
9229.86 296
9230.77 288
9231.67 309
9232.58 231
9233.49 286
9234.40 255
9235.30 263
9236.21 273
9237.12 305
9238.02 272
9238.93 230
9239.84 299
9240.75 279
9241.65 233
9242.56 270
9243.47 270
9244.38 293
9245.28 274
9246.19 308
9247.10 245
9248.01 255
9248.92 258
9249.82 258
9250.73 282
9251.64 303
9252.55 297
9253.46 265
9254.36 280
9255.27 301
9256.18 298
9257.09 279
9258.00 306
9258.90 239
9259.81 200
9260.72 242
9261.63 256
9262.54 262
9263.45 267
9264.36 247
9265.26 282
9266.17 268
9267.08 282
9267.99 300
9268.90 273
9269.81 277
9270.72 281
9271.63 251
9272.54 258
9273.44 287
9274.35 303
9275.26 289
9276.17 219
9277.08 284
9277.99 263
9278.90 263
9279.81 281
9280.72 307
9281.63 307
9282.54 328
9283.45 322
9284.36 245
9285.27 284
9286.18 273
9287.09 276
9288.00 279
9288.91 320
9289.82 306
9290.73 317
9291.64 288
9292.55 264
9293.46 303
9294.37 284
9295.28 288
9296.19 305
9297.10 288
9298.01 341
9298.92 321
9299.83 295
9300.74 308
9301.65 267
9302.56 310
9303.47 266
9304.38 323
9305.29 327
9306.20 264
9307.11 346
9308.02 369
9308.93 363
9309.84 325
9310.75 393
9311.67 381
9312.58 357
9313.49 322
9314.40 342
9315.31 317
9316.22 312
9317.13 293
9318.04 320
9318.95 308
9319.87 314
9320.78 316
9321.69 302
9322.60 336
9323.51 317
9324.42 325
9325.34 297
9326.25 274
9327.16 308
9328.07 328
9328.98 296
9329.89 314
9330.81 282
9331.72 315
9332.63 301
9333.54 304
9334.45 361
9335.37 331
9336.28 329
9337.19 293
9338.10 303
9339.01 284
9339.93 297
9340.84 287
9341.75 291
9342.66 330
9343.58 301
9344.49 315
9345.40 307
9346.31 342
9347.23 320
9348.14 288
9349.05 316
9349.97 329
9350.88 335
9351.79 308
9352.70 264
9353.62 308
9354.53 313
9355.44 312
9356.36 289
9357.27 258
9358.18 266
9359.10 266
9360.01 312
9360.92 310
9361.84 282
9362.75 221
9363.66 304
9364.58 283
9365.49 254
9366.40 273
9367.32 279
9368.23 280
9369.15 265
9370.06 244
9370.97 246
9371.89 229
9372.80 295
9373.71 259
9374.63 235
9375.54 317
9376.46 318
9377.37 269
9378.29 294
9379.20 300
9380.11 288
9381.03 299
9381.94 287
9382.86 267
9383.77 265
9384.69 325
9385.60 313
9386.51 313
9387.43 317
9388.34 335
9389.26 288
9390.17 316
9391.09 284
9392.00 317
9392.92 324
9393.83 301
9394.75 293
9395.66 292
9396.58 314
9397.49 296
9398.41 321
9399.32 291
9400.24 312
9401.15 337
9402.07 305
9402.99 257
9403.90 287
9404.82 285
9405.73 281
9406.65 308
9407.56 299
9408.48 269
9409.39 275
9410.31 312
9411.23 338
9412.14 327
9413.06 315
9413.97 344
9414.89 279
9415.81 255
9416.72 260
9417.64 284
9418.55 270
9419.47 305
9420.39 309
9421.30 300
9422.22 269
9423.14 309
9424.05 286
9424.97 311
9425.89 330
9426.80 303
9427.72 290
9428.64 277
9429.55 343
9430.47 280
9431.39 296
9432.30 300
9433.22 297
9434.14 299
9435.05 343
9435.97 343
9436.89 331
9437.80 300
9438.72 306
9439.64 323
9440.56 376
9441.47 380
9442.39 380
9443.31 370
9444.23 355
9445.14 387
9446.06 358
9446.98 352
9447.90 397
9448.81 347
9449.73 387
9450.65 443
9451.57 452
9452.48 430
9453.40 510
9454.32 552
9455.24 459
9456.16 472
9457.07 468
9457.99 416
9458.91 385
9459.83 392
9460.75 410
9461.66 375
9462.58 359
9463.50 333
9464.42 368
9465.34 375
9466.26 348
9467.18 323
9468.09 337
9469.01 340
9469.93 360
9470.85 316
9471.77 313
9472.69 362
9473.61 325
9474.53 367
9475.44 335
9476.36 354
9477.28 367
9478.20 378
9479.12 377
9480.04 405
9480.96 398
9481.88 352
9482.80 409
9483.72 385
9484.64 346
9485.56 346
9486.47 273
9487.39 300
9488.31 339
9489.23 368
9490.15 332
9491.07 332
9491.99 361
9492.91 374
9493.83 371
9494.75 387
9495.67 340
9496.59 322
9497.51 309
9498.43 341
9499.35 334
9500.27 326
9501.19 353
9502.11 332
9503.03 310
9503.95 316
9504.87 303
9505.79 353
9506.71 331
9507.64 349
9508.56 349
9509.48 335
9510.40 319
9511.32 312
9512.24 330
9513.16 357
9514.08 328
9515.00 367
9515.92 321
9516.84 332
9517.76 344
9518.68 358
9519.61 340
9520.53 328
9521.45 370
9522.37 382
9523.29 394
9524.21 350
9525.13 398
9526.05 374
9526.98 374
9527.90 392
9528.82 390
9529.74 416
9530.66 498
9531.58 416
9532.51 438
9533.43 492
9534.35 512
9535.27 495
9536.19 461
9537.11 545
9538.04 522
9538.96 455
9539.88 389
9540.80 377
9541.73 412
9542.65 347
9543.57 400
9544.49 385
9545.41 346
9546.34 400
9547.26 388
9548.18 345
9549.10 366
9550.03 419
9550.95 415
9551.87 432
9552.79 420
9553.72 329
9554.64 319
9555.56 400
9556.49 384
9557.41 417
9558.33 458
9559.25 457
9560.18 434
9561.10 436
9562.02 462
9562.95 446
9563.87 437
9564.79 398
9565.72 393
9566.64 423
9567.56 409
9568.49 376
9569.41 387
9570.33 417
9571.26 393
9572.18 364
9573.11 406
9574.03 363
9574.95 425
9575.88 407
9576.80 445
9577.72 413
9578.65 442
9579.57 399
9580.50 383
9581.42 388
9582.34 395
9583.27 435
9584.19 392
9585.12 430
9586.04 439
9586.97 421
9587.89 459
9588.81 480
9589.74 437
9590.66 402
9591.59 431
9592.51 422
9593.44 438
9594.36 426
9595.29 461
9596.21 476
9597.14 496
9598.06 491
9598.99 464
9599.91 463
9600.84 435
9601.76 467
9602.69 441
9603.61 440
9604.54 486
9605.46 497
9606.39 524
9607.31 557
9608.24 541
9609.16 456
9610.09 501
9611.01 515
9611.94 492
9612.87 502
9613.79 547
9614.72 551
9615.64 534
9616.57 575
9617.49 548
9618.42 595
9619.35 536
9620.27 576
9621.20 581
9622.12 561
9623.05 597
9623.98 618
9624.90 577
9625.83 592
9626.76 547
9627.68 638
9628.61 674
9629.53 590
9630.46 575
9631.39 607
9632.31 594
9633.24 560
9634.17 578
9635.09 606
9636.02 639
9636.95 623
9637.87 632
9638.80 663
9639.73 728
9640.65 748
9641.58 720
9642.51 698
9643.44 794
9644.36 790
9645.29 786
9646.22 794
9647.14 761
9648.07 845
9649.00 800
9649.93 793
9650.85 843
9651.78 859
9652.71 846
9653.64 883
9654.56 918
9655.49 923
9656.42 915
9657.35 857
9658.27 951
9659.20 843
9660.13 869
9661.06 933
9661.99 923
9662.91 934
9663.84 884
9664.77 971
9665.70 987
9666.63 1052
9667.56 1051
9668.48 1011
9669.41 1050
9670.34 1109
9671.27 1106
9672.20 1153
9673.13 1134
9674.05 1142
9674.98 1170
9675.91 1130
9676.84 1095
9677.77 1080
9678.70 1107
9679.63 1203
9680.56 1205
9681.48 1376
9682.41 1372
9683.34 1253
9684.27 1262
9685.20 1322
9686.13 1400
9687.06 1347
9687.99 1247
9688.92 1309
9689.85 1417
9690.78 1340
9691.71 1400
9692.63 1369
9693.56 1373
9694.49 1522
9695.42 1612
9696.35 1727
9697.28 1898
9698.21 2086
9699.14 2306
9700.07 2359
9701.00 2388
9701.93 2194
9702.86 2022
9703.79 2001
9704.72 1850
9705.65 1633
9706.58 1547
9707.51 1396
9708.44 1367
9709.37 1399
9710.30 1445
9711.23 1570
9712.16 1671
9713.09 1672
9714.02 1766
9714.95 1888
9715.89 1940
9716.82 1849
9717.75 1796
9718.68 1805
9719.61 1620
9720.54 1526
9721.47 1452
9722.40 1362
9723.33 1331
9724.26 1145
9725.19 1143
9726.12 1108
9727.06 1136
9727.99 1148
9728.92 1216
9729.85 1217
9730.78 1246
9731.71 1305
9732.64 1344
9733.57 1322
9734.51 1317
9735.44 1319
9736.37 1312
9737.30 1213
9738.23 1112
9739.16 1123
9740.10 1139
9741.03 1040
9741.96 875
9742.89 894
9743.82 936
9744.75 934
9745.69 866
9746.62 854
9747.55 916
9748.48 865
9749.41 900
9750.35 877
9751.28 784
9752.21 905
9753.14 827
9754.08 794
9755.01 852
9755.94 818
9756.87 728
9757.81 789
9758.74 783
9759.67 839
9760.60 801
9761.54 782
9762.47 789
9763.40 881
9764.34 812
9765.27 844
9766.20 823
9767.13 853
9768.07 849
9769.00 840
9769.93 789
9770.87 814
9771.80 772
9772.73 803
9773.67 818
9774.60 893
9775.53 901
9776.47 909
9777.40 938
9778.33 938
9779.27 975
9780.20 910
9781.14 1017
9782.07 962
9783.00 968
9783.94 1009
9784.87 950
9785.80 855
9786.74 801
9787.67 814
9788.61 752
9789.54 778
9790.47 759
9791.41 756
9792.34 693
9793.28 718
9794.21 668
9795.15 713
9796.08 712
9797.01 828
9797.95 808
9798.88 806
9799.82 779
9800.75 732
9801.69 807
9802.62 785
9803.56 746
9804.49 725
9805.43 680
9806.36 704
9807.30 679
9808.23 640
9809.17 604
9810.10 639
9811.04 605
9811.97 660
9812.91 609
9813.84 586
9814.78 610
9815.71 595
9816.65 563
9817.58 610
9818.52 617
9819.46 652
9820.39 627
9821.33 612
9822.26 580
9823.20 565
9824.13 555
9825.07 594
9826.00 653
9826.94 620
9827.88 596
9828.81 578
9829.75 543
9830.68 508
9831.62 512
9832.56 541
9833.49 516
9834.43 494
9835.37 463
9836.30 477
9837.24 518
9838.17 521
9839.11 548
9840.05 528
9840.98 506
9841.92 583
9842.86 597
9843.79 569
9844.73 540
9845.67 525
9846.60 546
9847.54 545
9848.48 508
9849.42 584
9850.35 533
9851.29 492
9852.23 569
9853.16 546
9854.10 556
9855.04 518
9855.98 536
9856.91 541
9857.85 516
9858.79 577
9859.72 584
9860.66 573
9861.60 548
9862.54 521
9863.47 548
9864.41 548
9865.35 453
9866.29 472
9867.23 507
9868.16 477
9869.10 530
9870.04 536
9870.98 529
9871.92 493
9872.85 485
9873.79 523
9874.73 514
9875.67 492
9876.61 473
9877.54 491
9878.48 545
9879.42 538
9880.36 514
9881.30 485
9882.24 479
9883.18 509
9884.11 467
9885.05 450
9885.99 507
9886.93 500
9887.87 459
9888.81 515
9889.75 473
9890.69 442
9891.62 409
9892.56 417
9893.50 495
9894.44 498
9895.38 462
9896.32 467
9897.26 418
9898.20 392
9899.14 402
9900.08 455
9901.02 481
9901.96 414
9902.90 420
9903.83 458
9904.77 479
9905.71 513
9906.65 456
9907.59 448
9908.53 446
9909.47 440
9910.41 438
9911.35 420
9912.29 463
9913.23 508
9914.17 454
9915.11 446
9916.05 445
9916.99 524
9917.93 477
9918.87 487
9919.81 539
9920.75 511
9921.69 527
9922.64 466
9923.58 552
9924.52 605
9925.46 739
9926.40 876
9927.34 864
9928.28 858
9929.22 988
9930.16 878
9931.10 761
9932.04 698
9932.98 671
9933.92 639
9934.87 594
9935.81 556
9936.75 520
9937.69 468
9938.63 491
9939.57 447
9940.51 393
9941.45 413
9942.39 453
9943.34 452
9944.28 446
9945.22 436
9946.16 405
9947.10 476
9948.04 473
9948.99 408
9949.93 406
9950.87 459
9951.81 388
9952.75 446
9953.69 456
9954.64 426
9955.58 434
9956.52 445
9957.46 446
9958.41 423
9959.35 426
9960.29 444
9961.23 438
9962.17 418
9963.12 415
9964.06 426
9965.00 415
9965.94 389
9966.89 423
9967.83 509
9968.77 463
9969.71 479
9970.66 455
9971.60 394
9972.54 435
9973.49 436
9974.43 438
9975.37 416
9976.31 415
9977.26 463
9978.20 459
9979.14 437
9980.09 429
9981.03 430
9981.97 426
9982.92 401
9983.86 395
9984.80 387
9985.75 408
9986.69 389
9987.63 425
9988.58 369
9989.52 363
9990.46 396
9991.41 411
9992.35 405
9993.30 372
9994.24 376
9995.18 353
9996.13 384
9997.07 401
9998.02 412
9998.96 427
9999.90 426
10000.85 425
10001.79 420
10002.74 418
10003.68 388
10004.62 377
10005.57 400
10006.51 422
10007.46 413
10008.40 350
10009.35 383
10010.29 391
10011.24 369
10012.18 378
10013.13 372
10014.07 387
10015.01 322
10015.96 398
10016.90 364
10017.85 364
10018.79 394
10019.74 383
10020.68 367
10021.63 360
10022.58 348
10023.52 370
10024.47 358
10025.41 392
10026.36 383
10027.30 332
10028.25 350
10029.19 363
10030.14 389
10031.08 409
10032.03 408
10032.98 329
10033.92 351
10034.87 343
10035.81 387
10036.76 357
10037.70 384
10038.65 353
10039.60 376
10040.54 372
10041.49 330
10042.43 379
10043.38 343
10044.33 308
10045.27 348
10046.22 355
10047.17 343
10048.11 346
10049.06 383
10050.00 329
10050.95 293
10051.90 302
10052.84 312
10053.79 339
10054.74 368
10055.68 337
10056.63 352
10057.58 360
10058.52 347
10059.47 382
10060.42 371
10061.37 387
10062.31 333
10063.26 365
10064.21 331
10065.15 330
10066.10 332
10067.05 332
10068.00 307
10068.94 337
10069.89 313
10070.84 332
10071.79 334
10072.73 354
10073.68 294
10074.63 310
10075.58 292
10076.52 322
10077.47 331
10078.42 338
10079.37 324
10080.32 294
10081.26 337
10082.21 360
10083.16 348
10084.11 326
10085.06 316
10086.00 319
10086.95 314
10087.90 323
10088.85 337
10089.80 328
10090.75 353
10091.69 346
10092.64 341
10093.59 340
10094.54 361
10095.49 328
10096.44 321
10097.39 329
10098.33 311
10099.28 310
10100.23 314
10101.18 299
10102.13 293
10103.08 363
10104.03 315
10104.98 276
10105.93 335
10106.87 319
10107.82 338
10108.77 344
10109.72 289
10110.67 316
10111.62 303
10112.57 308
10113.52 305
10114.47 310
10115.42 332
10116.37 320
10117.32 315
10118.27 304
10119.22 318
10120.17 282
10121.12 303
10122.07 371
10123.02 300
10123.97 313
10124.92 300
10125.87 316
10126.82 307
10127.77 291
10128.72 302
10129.67 314
10130.62 299
10131.57 300
10132.52 319
10133.47 306
10134.42 359
10135.37 327
10136.32 378
10137.27 343
10138.22 315
10139.17 294
10140.12 300
10141.07 309
10142.02 295
10142.98 333
10143.93 338
10144.88 360
10145.83 310
10146.78 296
10147.73 297
10148.68 372
10149.63 320
10150.58 325
10151.54 370
10152.49 337
10153.44 314
10154.39 338
10155.34 316
10156.29 332
10157.24 347
10158.20 299
10159.15 313
10160.10 346
10161.05 345
10162.00 343
10162.95 357
10163.91 300
10164.86 333
10165.81 349
10166.76 328
10167.71 326
10168.67 300
10169.62 315
10170.57 324
10171.52 336
10172.47 340
10173.43 328
10174.38 358
10175.33 281
10176.28 386
10177.24 350
10178.19 402
10179.14 416
10180.09 393
10181.05 369
10182.00 421
10182.95 395
10183.90 368
10184.86 411
10185.81 367
10186.76 391
10187.72 450
10188.67 418
10189.62 482
10190.58 498
10191.53 464
10192.48 469
10193.43 469
10194.39 448
10195.34 470
10196.29 422
10197.25 416
10198.20 426
10199.16 435
10200.11 492
10201.06 495
10202.02 537
10202.97 537
10203.92 541
10204.88 500
10205.83 567
10206.78 580
10207.74 585
10208.69 530
10209.65 532
10210.60 555
10211.55 476
10212.51 515
10213.46 458
10214.42 471
10215.37 450
10216.33 421
10217.28 421
10218.23 440
10219.19 430
10220.14 462
10221.10 451
10222.05 397
10223.01 407
10223.96 404
10224.92 464
10225.87 427
10226.83 438
10227.78 399
10228.74 375
10229.69 368
10230.65 370
10231.60 349
10232.56 399
10233.51 426
10234.47 448
10235.42 459
10236.38 510
10237.33 459
10238.29 454
10239.24 417
10240.20 408
10241.15 386
10242.11 359
10243.06 369
10244.02 327
10244.98 385
10245.93 354
10246.89 347
10247.84 305
10248.80 321
10249.75 333
10250.71 314
10251.67 319
10252.62 281
10253.58 284
10254.53 304
10255.49 317
10256.45 336
10257.40 330
10258.36 315
10259.32 289
10260.27 328
10261.23 317
10262.18 264
10263.14 285
10264.10 335
10265.05 332
10266.01 307
10266.97 316
10267.92 325
10268.88 320
10269.84 306
10270.79 318
10271.75 290
10272.71 294
10273.67 297
10274.62 292
10275.58 329
10276.54 341
10277.49 346
10278.45 336
10279.41 305
10280.37 326
10281.32 324
10282.28 304
10283.24 298
10284.19 335
10285.15 306
10286.11 327
10287.07 334
10288.03 293
10288.98 320
10289.94 313
10290.90 335
10291.86 254
10292.81 292
10293.77 274
10294.73 330
10295.69 349
10296.65 329
10297.60 310
10298.56 305
10299.52 292
10300.48 293
10301.44 260
10302.40 258
10303.35 312
10304.31 301
10305.27 300
10306.23 283
10307.19 285
10308.15 267
10309.10 288
10310.06 277
10311.02 262
10311.98 308
10312.94 288
10313.90 289
10314.86 283
10315.82 281
10316.78 262
10317.73 283
10318.69 262
10319.65 281
10320.61 277
10321.57 308
10322.53 315
10323.49 333
10324.45 298
10325.41 312
10326.37 289
10327.33 323
10328.29 309
10329.25 308
10330.21 311
10331.17 310
10332.13 310
10333.09 312
10334.04 297
10335.00 271
10335.96 270
10336.92 265
10337.88 294
10338.84 316
10339.80 270
10340.76 298
10341.72 307
10342.68 323
10343.65 250
10344.61 268
10345.57 311
10346.53 316
10347.49 259
10348.45 303
10349.41 266
10350.37 308
10351.33 299
10352.29 303
10353.25 268
10354.21 251
10355.17 244
10356.13 239
10357.09 258
10358.05 269
10359.02 320
10359.98 323
10360.94 298
10361.90 335
10362.86 331
10363.82 279
10364.78 323
10365.74 263
10366.70 263
10367.67 279
10368.63 242
10369.59 241
10370.55 245
10371.51 259
10372.47 256
10373.43 246
10374.40 256
10375.36 267
10376.32 265
10377.28 254
10378.24 262
10379.21 288
10380.17 233
10381.13 233
10382.09 265
10383.05 278
10384.02 243
10384.98 260
10385.94 280
10386.90 277
10387.86 264
10388.83 258
10389.79 234
10390.75 221
10391.71 269
10392.68 229
10393.64 269
10394.60 242
10395.56 249
10396.53 233
10397.49 250
10398.45 255
10399.42 221
10400.38 247
10401.34 251
10402.30 221
10403.27 227
10404.23 233
10405.19 215
10406.16 242
10407.12 246
10408.08 209
10409.05 285
10410.01 257
10410.97 222
10411.94 222
10412.90 238
10413.86 239
10414.83 228
10415.79 260
10416.75 276
10417.72 259
10418.68 250
10419.65 278
10420.61 259
10421.57 285
10422.54 292
10423.50 270
10424.46 245
10425.43 248
10426.39 261
10427.36 255
10428.32 216
10429.29 232
10430.25 205
10431.21 226
10432.18 223
10433.14 254
10434.11 261
10435.07 241
10436.04 250
10437.00 196
10437.97 203
10438.93 249
10439.90 236
10440.86 253
10441.82 255
10442.79 255
10443.75 224
10444.72 199
10445.68 191
10446.65 202
10447.61 262
10448.58 189
10449.54 211
10450.51 206
10451.48 217
10452.44 208
10453.41 218
10454.37 212
10455.34 221
10456.30 235
10457.27 247
10458.23 214
10459.20 204
10460.16 251
10461.13 259
10462.10 223
10463.06 201
10464.03 211
10464.99 210
10465.96 230
10466.93 242
10467.89 234
10468.86 212
10469.82 235
10470.79 232
10471.76 238
10472.72 256
10473.69 236
10474.65 222
10475.62 231
10476.59 236
10477.55 169
10478.52 196
10479.49 193
10480.45 180
10481.42 244
10482.39 231
10483.35 181
10484.32 204
10485.29 182
10486.25 215
10487.22 246
10488.19 246
10489.15 225
10490.12 217
10491.09 212
10492.06 248
10493.02 205
10493.99 212
10494.96 225
10495.92 237
10496.89 222
10497.86 208
10498.83 235
10499.79 203
10500.76 221
10501.73 222
10502.70 196
10503.66 208
10504.63 202
10505.60 181
10506.57 215
10507.54 254
10508.50 192
10509.47 210
10510.44 196
10511.41 207
10512.38 198
10513.34 208
10514.31 213
10515.28 241
10516.25 175
10517.22 169
10518.19 198
10519.15 239
10520.12 223
10521.09 234
10522.06 233
10523.03 226
10524.00 220
10524.96 201
10525.93 219
10526.90 247
10527.87 241
10528.84 217
10529.81 208
10530.78 228
10531.75 201
10532.72 220
10533.68 204
10534.65 190
10535.62 206
10536.59 194
10537.56 202
10538.53 209
10539.50 210
10540.47 235
10541.44 225
10542.41 233
10543.38 229
10544.35 211
10545.32 216
10546.29 210
10547.26 224
10548.23 244
10549.20 249
10550.17 276
10551.13 228
10552.10 217
10553.07 259
10554.04 220
10555.01 237
10555.98 220
10556.96 215
10557.93 250
10558.90 236
10559.87 242
10560.84 256
10561.81 283
10562.78 256
10563.75 241
10564.72 248
10565.69 228
10566.66 255
10567.63 261
10568.60 232
10569.57 211
10570.54 227
10571.51 252
10572.48 235
10573.45 233
10574.42 247
10575.40 238
10576.37 218
10577.34 187
10578.31 215
10579.28 195
10580.25 226
10581.22 265
10582.19 242
10583.17 215
10584.14 203
10585.11 281
10586.08 226
10587.05 247
10588.02 227
10588.99 243
10589.97 227
10590.94 209
10591.91 229
10592.88 256
10593.85 253
10594.82 245
10595.80 228
10596.77 220
10597.74 207
10598.71 246
10599.68 264
10600.66 240
10601.63 241
10602.60 236
10603.57 237
10604.55 234
10605.52 234
10606.49 217
10607.46 254
10608.44 247
10609.41 227
10610.38 240
10611.35 223
10612.33 231
10613.30 224
10614.27 237
10615.24 226
10616.22 239
10617.19 230
10618.16 267
10619.14 229
10620.11 227
10621.08 214
10622.05 236
10623.03 267
10624.00 250
10624.97 246
10625.95 239
10626.92 274
10627.89 245
10628.87 246
10629.84 203
10630.81 257
10631.79 249
10632.76 292
10633.74 291
10634.71 313
10635.68 305
10636.66 349
10637.63 353
10638.60 375
10639.58 396
10640.55 379
10641.53 356
10642.50 326
10643.47 364
10644.45 355
10645.42 307
10646.40 286
10647.37 303
10648.35 254
10649.32 229
10650.29 245
10651.27 280
10652.24 252
10653.22 267
10654.19 281
10655.17 266
10656.14 251
10657.12 234
10658.09 262
10659.07 251
10660.04 222
10661.02 209
10661.99 188
10662.97 199
10663.94 251
10664.92 219
10665.89 216
10666.87 224
10667.84 224
10668.82 227
10669.79 206
10670.77 190
10671.74 196
10672.72 206
10673.69 205
10674.67 199
10675.65 216
10676.62 232
10677.60 239
10678.57 248
10679.55 233
10680.52 237
10681.50 242
10682.48 249
10683.45 226
10684.43 241
10685.40 248
10686.38 252
10687.36 231
10688.33 196
10689.31 213
10690.28 212
10691.26 230
10692.24 241
10693.21 227
10694.19 213
10695.17 254
10696.14 226
10697.12 196
10698.10 220
10699.07 214
10700.05 220
10701.03 225
10702.00 206
10702.98 211
10703.96 214
10704.93 226
10705.91 230
10706.89 233
10707.86 222
10708.84 213
10709.82 194
10710.80 176
10711.77 223
10712.75 221
10713.73 215
10714.70 196
10715.68 229
10716.66 251
10717.64 212
10718.61 237
10719.59 235
10720.57 185
10721.55 225
10722.53 241
10723.50 239
10724.48 206
10725.46 176
10726.44 197
10727.41 209
10728.39 186
10729.37 228
10730.35 231
10731.33 222
10732.31 252
10733.28 226
10734.26 224
10735.24 212
10736.22 251
10737.20 225
10738.17 233
10739.15 198
10740.13 213
10741.11 210
10742.09 223
10743.07 235
10744.05 210
10745.03 201
10746.00 213
10746.98 201
10747.96 210
10748.94 213
10749.92 202
10750.90 210
10751.88 254
10752.86 189
10753.84 205
10754.82 210
10755.79 256
10756.77 234
10757.75 242
10758.73 251
10759.71 256
10760.69 235
10761.67 244
10762.65 257
10763.63 243
10764.61 231
10765.59 231
10766.57 231
10767.55 245
10768.53 253
10769.51 275
10770.49 216
10771.47 257
10772.45 220
10773.43 217
10774.41 218
10775.39 232
10776.37 222
10777.35 234
10778.33 223
10779.31 246
10780.29 280
10781.27 212
10782.25 213
10783.23 261
10784.21 235
10785.19 212
10786.17 209
10787.15 249
10788.13 261
10789.12 218
10790.10 241
10791.08 224
10792.06 248
10793.04 286
10794.02 235
10795.00 223
10795.98 213
10796.96 262
10797.94 221
10798.93 226
10799.91 226
10800.89 214
10801.87 218
10802.85 283
10803.83 262
10804.81 252
10805.80 250
10806.78 217
10807.76 208
10808.74 246
10809.72 271
10810.70 271
10811.69 282
10812.67 267
10813.65 236
10814.63 229
10815.61 219
10816.59 258
10817.58 252
10818.56 243
10819.54 285
10820.52 282
10821.51 274
10822.49 225
10823.47 230
10824.45 211
10825.43 259
10826.42 263
10827.40 223
10828.38 292
10829.37 230
10830.35 225
10831.33 260
10832.31 269
10833.30 285
10834.28 265
10835.26 278
10836.24 239
10837.23 259
10838.21 289
10839.19 247
10840.18 308
10841.16 284
10842.14 244
10843.13 230
10844.11 251
10845.09 263
10846.08 318
10847.06 314
10848.04 293
10849.03 268
10850.01 250
10850.99 271
10851.98 271
10852.96 272
10853.94 245
10854.93 277
10855.91 280
10856.90 310
10857.88 320
10858.86 307
10859.85 303
10860.83 281
10861.82 293
10862.80 339
10863.78 343
10864.77 278
10865.75 270
10866.74 284
10867.72 310
10868.71 344
10869.69 342
10870.67 352
10871.66 340
10872.64 371
10873.63 371
10874.61 293
10875.60 308
10876.58 304
10877.57 384
10878.55 351
10879.54 317
10880.52 295
10881.51 354
10882.49 351
10883.48 370
10884.46 409
10885.45 350
10886.43 318
10887.42 318
10888.40 356
10889.39 374
10890.37 353
10891.36 382
10892.34 396
10893.33 364
10894.32 356
10895.30 362
10896.29 394
10897.27 371
10898.26 411
10899.24 400
10900.23 394
10901.22 337
10902.20 379
10903.19 373
10904.17 413
10905.16 403
10906.15 406
10907.13 417
10908.12 437
10909.10 438
10910.09 422
10911.08 416
10912.06 451
10913.05 453
10914.04 439
10915.02 443
10916.01 481
10917.00 467
10917.98 494
10918.97 489
10919.96 477
10920.94 527
10921.93 517
10922.92 478
10923.90 452
10924.89 552
10925.88 533
10926.86 519
10927.85 492
10928.84 514
10929.82 521
10930.81 516
10931.80 523
10932.79 556
10933.77 505
10934.76 542
10935.75 514
10936.74 560
10937.72 510
10938.71 540
10939.70 588
10940.69 563
10941.67 525
10942.66 569
10943.65 616
10944.64 572
10945.63 557
10946.61 572
10947.60 601
10948.59 626
10949.58 673
10950.57 722
10951.55 722
10952.54 732
10953.53 794
10954.52 880
10955.51 977
10956.49 982
10957.48 1098
10958.47 1183
10959.46 1112
10960.45 1137
10961.44 1114
10962.43 1133
10963.41 1063
10964.40 940
10965.39 990
10966.38 851
10967.37 786
10968.36 814
10969.35 737
10970.34 743
10971.33 727
10972.31 750
10973.30 800
10974.29 808
10975.28 784
10976.27 752
10977.26 789
10978.25 666
10979.24 663
10980.23 708
10981.22 721
10982.21 708
10983.20 735
10984.19 786
10985.18 790
10986.17 806
10987.16 810
10988.15 814
10989.14 770
10990.13 820
10991.12 809
10992.11 891
10993.10 894
10994.09 932
10995.08 1100
10996.07 1263
10997.06 1374
10998.05 1620
10999.04 1575
11000.03 1654
11001.02 1715
11002.01 1765
11003.00 1651
11003.99 1569
11004.98 1432
11005.97 1326
11006.96 1120
11007.95 1002
11008.94 891
11009.93 811
11010.92 818
11011.91 742
11012.91 747
11013.90 698
11014.89 637
11015.88 688
11016.87 642
11017.86 603
11018.85 614
11019.84 656
11020.83 620
11021.83 584
11022.82 543
11023.81 578
11024.80 537
11025.79 526
11026.78 516
11027.77 512
11028.77 489
11029.76 550
11030.75 545
11031.74 494
11032.73 507
11033.72 485
11034.72 508
11035.71 502
11036.70 482
11037.69 481
11038.68 517
11039.68 503
11040.67 481
11041.66 504
11042.65 517
11043.65 480
11044.64 468
11045.63 442
11046.62 476
11047.62 474
11048.61 454
11049.60 424
11050.59 420
11051.59 428
11052.58 448
11053.57 486
11054.56 478
11055.56 416
11056.55 420
11057.54 422
11058.54 418
11059.53 389
11060.52 435
11061.51 432
11062.51 428
11063.50 444
11064.49 455
11065.49 444
11066.48 419
11067.47 439
11068.47 401
11069.46 388
11070.45 429
11071.45 393
11072.44 405
11073.44 423
11074.43 433
11075.42 430
11076.42 471
11077.41 417
11078.40 433
11079.40 444
11080.39 474
11081.39 434
11082.38 411
11083.37 409
11084.37 423
11085.36 379
11086.36 393
11087.35 411
11088.35 422
11089.34 423
11090.33 436
11091.33 440
11092.32 414
11093.32 402
11094.31 422
11095.31 355
11096.30 371
11097.30 393
11098.29 370
11099.29 390
11100.28 417
11101.28 366
11102.27 391
11103.27 377
11104.26 365
11105.26 348
11106.25 355
11107.25 358
11108.24 357
11109.24 374
11110.23 329
11111.23 296
11112.22 364
11113.22 380
11114.21 393
11115.21 299
11116.20 302
11117.20 340
11118.20 346
11119.19 352
11120.19 325
11121.18 334
11122.18 295
11123.17 335
11124.17 330
11125.17 357
11126.16 377
11127.16 393
11128.15 385
11129.15 349
11130.15 385
11131.14 376
11132.14 366
11133.14 316
11134.13 302
11135.13 317
11136.13 325
11137.12 305
11138.12 307
11139.11 274
11140.11 287
11141.11 305
11142.10 358
11143.10 348
11144.10 349
11145.10 358
11146.09 344
11147.09 275
11148.09 314
11149.08 313
11150.08 304
11151.08 317
11152.07 343
11153.07 324
11154.07 304
11155.07 286
11156.06 302
11157.06 344
11158.06 322
11159.06 281
11160.05 316
11161.05 333
11162.05 300
11163.05 336
11164.04 367
11165.04 342
11166.04 344
11167.04 334
11168.04 331
11169.03 355
11170.03 359
11171.03 327
11172.03 321
11173.03 333
11174.02 308
11175.02 341
11176.02 301
11177.02 295
11178.02 348
11179.02 289
11180.01 283
11181.01 359
11182.01 304
11183.01 319
11184.01 329
11185.01 330
11186.00 306
11187.00 303
11188.00 378
11189.00 344
11190.00 316
11191.00 325
11192.00 373
11193.00 368
11194.00 387
11195.00 356
11195.99 334
11196.99 296
11197.99 278
11198.99 311
11199.99 313
11200.99 317
11201.99 312
11202.99 314
11203.99 296
11204.99 312
11205.99 317
11206.99 316
11207.99 330
11208.99 358
11209.99 293
11210.99 289
11211.99 296
11212.99 329
11213.99 317
11214.99 300
11215.99 304
11216.99 329
11217.99 318
11218.99 302
11219.99 326
11220.99 328
11221.99 322
11222.99 298
11223.99 287
11224.99 307
11225.99 265
11226.99 254
11227.99 296
11228.99 268
11229.99 305
11230.99 269
11231.99 288
11232.99 269
11233.99 264
11235.00 268
11236.00 255
11237.00 279
11238.00 255
11239.00 267
11240.00 287
11241.00 254
11242.00 219
11243.00 261
11244.01 296
11245.01 287
11246.01 307
11247.01 297
11248.01 279
11249.01 280
11250.01 257
11251.02 233
11252.02 277
11253.02 251
11254.02 251
11255.02 240
11256.02 264
11257.03 253
11258.03 236
11259.03 263
11260.03 261
11261.03 262
11262.04 283
11263.04 253
11264.04 259
11265.04 220
11266.05 277
11267.05 242
11268.05 215
11269.05 245
11270.05 282
11271.06 287
11272.06 299
11273.06 286
11274.07 281
11275.07 302
11276.07 301
11277.07 253
11278.08 288
11279.08 259
11280.08 288
11281.08 293
11282.09 281
11283.09 290
11284.09 307
11285.10 313
11286.10 283
11287.10 269
11288.11 264
11289.11 275
11290.11 276
11291.12 294
11292.12 271
11293.12 268
11294.13 261
11295.13 321
11296.13 251
11297.14 250
11298.14 267
11299.15 265
11300.15 260
11301.15 236
11302.16 331
11303.16 289
11304.16 265
11305.17 233
11306.17 260
11307.18 262
11308.18 310
11309.19 322
11310.19 333
11311.19 387
11312.20 360
11313.20 378
11314.21 360
11315.21 412
11316.22 400
11317.22 321
11318.23 336
11319.23 364
11320.23 359
11321.24 332
11322.24 306
11323.25 298
11324.25 305
11325.26 261
11326.26 267
11327.27 245
11328.27 243
11329.28 238
11330.28 256
11331.29 232
11332.29 255
11333.30 227
11334.30 268
11335.31 230
11336.32 238
11337.32 249
11338.33 256
11339.33 249
11340.34 243
11341.34 265
11342.35 226
11343.35 216
11344.36 216
11345.37 251
11346.37 256
11347.38 275
11348.38 267
11349.39 251
11350.40 262
11351.40 235
11352.41 243
11353.41 214
11354.42 224
11355.43 249
11356.43 260
11357.44 211
11358.45 252
11359.45 258
11360.46 253
11361.46 250
11362.47 190
11363.48 239
11364.48 221
11365.49 206
11366.50 232
11367.51 226
11368.51 239
11369.52 234
11370.53 234
11371.53 223
11372.54 234
11373.55 237
11374.55 206
11375.56 245
11376.57 251
11377.58 230
11378.58 242
11379.59 230
11380.60 214
11381.60 240
11382.61 218
11383.62 223
11384.63 241
11385.63 243
11386.64 279
11387.65 268
11388.66 270
11389.67 205
11390.67 238
11391.68 239
11392.69 223
11393.70 251
11394.71 258
11395.71 258
11396.72 284
11397.73 211
11398.74 229
11399.75 226
11400.75 215
11401.76 273
11402.77 230
11403.78 239
11404.79 218
11405.80 249
11406.80 211
11407.81 214
11408.82 227
11409.83 219
11410.84 208
11411.85 205
11412.86 258
11413.87 257
11414.87 227
11415.88 206
11416.89 231
11417.90 228
11418.91 229
11419.92 230
11420.93 212
11421.94 255
11422.95 250
11423.96 234
11424.97 240
11425.98 223
11426.98 245
11427.99 234
11429.00 244
11430.01 204
11431.02 240
11432.03 226
11433.04 239
11434.05 250
11435.06 217
11436.07 258
11437.08 249
11438.09 235
11439.10 206
11440.11 219
11441.12 232
11442.13 258
11443.14 253
11444.15 213
11445.16 198
11446.17 173
11447.18 220
11448.19 234
11449.20 215
11450.21 238
11451.22 213
11452.23 212
11453.25 195
11454.26 215
11455.27 210
11456.28 235
11457.29 263
11458.30 229
11459.31 198
11460.32 240
11461.33 218
11462.34 228
11463.35 180
11464.36 202
11465.38 217
11466.39 207
11467.40 225
11468.41 210
11469.42 226
11470.43 226
11471.44 247
11472.46 229
11473.47 220
11474.48 267
11475.49 232
11476.50 244
11477.51 207
11478.52 240
11479.54 196
11480.55 218
11481.56 174
11482.57 218
11483.58 262
11484.60 207
11485.61 217
11486.62 205
11487.63 183
11488.64 215
11489.66 228
11490.67 230
11491.68 198
11492.69 191
11493.71 202
11494.72 186
11495.73 215
11496.74 213
11497.76 211
11498.77 225
11499.78 206
11500.79 187
11501.81 197
11502.82 235
11503.83 226
11504.84 226
11505.86 220
11506.87 218
11507.88 191
11508.90 189
11509.91 217
11510.92 208
11511.94 209
11512.95 198
11513.96 230
11514.98 232
11515.99 216
11517.00 194
11518.02 196
11519.03 196
11520.04 224
11521.06 205
11522.07 156
11523.08 200
11524.10 204
11525.11 224
11526.13 198
11527.14 186
11528.15 197
11529.17 201
11530.18 196
11531.20 211
11532.21 237
11533.22 250
11534.24 221
11535.25 211
11536.27 226
11537.28 184
11538.29 200
11539.31 214
11540.32 196
11541.34 251
11542.35 237
11543.37 200
11544.38 235
11545.40 236
11546.41 184
11547.43 209
11548.44 233
11549.46 204
11550.47 203
11551.49 204
11552.50 213
11553.52 257
11554.53 227
11555.55 235
11556.56 239
11557.58 216
11558.59 226
11559.61 214
11560.62 222
11561.64 267
11562.65 223
11563.67 186
11564.68 215
11565.70 238
11566.71 235
11567.73 253
11568.75 264
11569.76 272
11570.78 252
11571.79 231
11572.81 242
11573.83 207
11574.84 241
11575.86 235
11576.87 254
11577.89 260
11578.91 235
11579.92 260
11580.94 251
11581.95 260
11582.97 226
11583.99 271
11585.00 248
11586.02 247
11587.04 261
11588.05 280
11589.07 248
11590.09 282
11591.10 265
11592.12 286
11593.14 249
11594.15 271
11595.17 284
11596.19 252
11597.20 291
11598.22 295
11599.24 369
11600.25 349
11601.27 380
11602.29 389
11603.31 398
11604.32 413
11605.34 406
11606.36 418
11607.38 413
11608.39 409
11609.41 327
11610.43 311
11611.45 290
11612.46 272
11613.48 289
11614.50 255
11615.52 261
11616.53 295
11617.55 282
11618.57 270
11619.59 248
11620.61 229
11621.62 222
11622.64 239
11623.66 257
11624.68 254
11625.70 194
11626.71 230
11627.73 262
11628.75 230
11629.77 247
11630.79 234
11631.81 192
11632.82 205
11633.84 223
11634.86 227
11635.88 207
11636.90 234
11637.92 237
11638.94 234
11639.96 227
11640.97 246
11641.99 264
11643.01 248
11644.03 201
11645.05 206
11646.07 185
11647.09 187
11648.11 201
11649.13 184
11650.15 220
11651.17 210
11652.18 205
11653.20 212
11654.22 205
11655.24 222
11656.26 215
11657.28 193
11658.30 211
11659.32 176
11660.34 204
11661.36 217
11662.38 196
11663.40 180
11664.42 203
11665.44 175
11666.46 209
11667.48 216
11668.50 239
11669.52 210
11670.54 180
11671.56 209
11672.58 194
11673.60 211
11674.62 207
11675.64 187
11676.66 216
11677.68 176
11678.70 172
11679.72 223
11680.74 215
11681.77 212
11682.79 204
11683.81 213
11684.83 204
11685.85 186
11686.87 220
11687.89 204
11688.91 203
11689.93 178
11690.95 210
11691.97 221
11693.00 209
11694.02 215
11695.04 202
11696.06 218
11697.08 189
11698.10 156
11699.12 210
11700.14 202
11701.17 198
11702.19 206
11703.21 165
11704.23 215
11705.25 194
11706.27 215
11707.30 203
11708.32 207
11709.34 186
11710.36 239
11711.38 243
11712.41 252
11713.43 205
11714.45 219
11715.47 218
11716.49 216
11717.52 193
11718.54 196
11719.56 189
11720.58 194
11721.61 179
11722.63 193
11723.65 177
11724.67 208
11725.70 218
11726.72 219
11727.74 210
11728.76 176
11729.79 214
11730.81 215
11731.83 236
11732.86 214
11733.88 197
11734.90 236
11735.92 230
11736.95 220
11737.97 201
11738.99 213
11740.02 192
11741.04 225
11742.06 196
11743.09 189
11744.11 223
11745.13 218
11746.16 243
11747.18 189
11748.20 184
11749.23 213
11750.25 197
11751.27 195
11752.30 208
11753.32 219
11754.35 202
11755.37 217
11756.39 208
11757.42 219
11758.44 205
11759.47 205
11760.49 205
11761.51 203
11762.54 214
11763.56 223
11764.59 225
11765.61 217
11766.64 232
11767.66 217
11768.68 217
11769.71 233
11770.73 211
11771.76 243
11772.78 249
11773.81 185
11774.83 213
11775.86 252
11776.88 287
11777.91 253
11778.93 216
11779.96 216
11780.98 230
11782.01 230
11783.03 250
11784.06 247
11785.08 267
11786.11 232
11787.13 245
11788.16 249
11789.18 240
11790.21 257
11791.23 237
11792.26 227
11793.28 205
11794.31 249
11795.34 243
11796.36 236
11797.39 214
11798.41 219
11799.44 181
11800.46 189
11801.49 246
11802.52 245
11803.54 248
11804.57 214
11805.59 239
11806.62 264
11807.65 225
11808.67 205
11809.70 222
11810.73 220
11811.75 246
11812.78 232
11813.80 228
11814.83 233
11815.86 281
11816.88 278
11817.91 255
11818.94 259
11819.96 241
11820.99 236
11822.02 224
11823.04 223
11824.07 250
11825.10 260
11826.13 244
11827.15 234
11828.18 224
11829.21 234
11830.23 257
11831.26 245
11832.29 228
11833.32 263
11834.34 251
11835.37 263
11836.40 287
11837.42 252
11838.45 234
11839.48 238
11840.51 227
11841.54 240
11842.56 223
11843.59 236
11844.62 244
11845.65 287
11846.67 288
11847.70 261
11848.73 250
11849.76 323
11850.79 277
11851.81 271
11852.84 267
11853.87 294
11854.90 300
11855.93 307
11856.95 279
11857.98 264
11859.01 275
11860.04 270
11861.07 304
11862.10 303
11863.13 315
11864.15 304
11865.18 301
11866.21 295
11867.24 292
11868.27 318
11869.30 325
11870.33 261
11871.36 254
11872.38 313
11873.41 317
11874.44 344
11875.47 330
11876.50 309
11877.53 335
11878.56 326
11879.59 318
11880.62 357
11881.65 315
11882.68 352
11883.71 335
11884.74 367
11885.77 401
11886.80 382
11887.82 361
11888.85 391
11889.88 393
11890.91 427
11891.94 401
11892.97 416
11894.00 419
11895.03 376
11896.06 413
11897.09 460
11898.12 481
11899.15 518
11900.18 500
11901.21 550
11902.24 525
11903.27 578
11904.31 613
11905.34 545
11906.37 532
11907.40 518
11908.43 526
11909.46 511
11910.49 510
11911.52 503
11912.55 453
11913.58 464
11914.61 465
11915.64 449
11916.67 459
11917.70 470
11918.73 450
11919.77 486
11920.80 458
11921.83 498
11922.86 517
11923.89 510
11924.92 543
11925.95 644
11926.98 652
11928.02 667
11929.05 747
11930.08 796
11931.11 900
11932.14 852
11933.17 885
11934.21 905
11935.24 830
11936.27 742
11937.30 739
11938.33 667
11939.36 579
11940.40 556
11941.43 506
11942.46 432
11943.49 503
11944.52 477
11945.56 413
11946.59 431
11947.62 419
11948.65 395
11949.69 383
11950.72 332
11951.75 313
11952.78 354
11953.82 393
11954.85 385
11955.88 368
11956.91 400
11957.95 342
11958.98 359
11960.01 387
11961.04 351
11962.08 356
11963.11 355
11964.14 352
11965.18 286
11966.21 341
11967.24 341
11968.27 313
11969.31 298
11970.34 342
11971.37 341
11972.41 366
11973.44 352
11974.47 360
11975.51 319
11976.54 361
11977.58 342
11978.61 322
11979.64 324
11980.68 294
11981.71 322
11982.74 310
11983.78 283
11984.81 287
11985.85 344
11986.88 299
11987.91 318
11988.95 306
11989.98 316
11991.02 314
11992.05 373
11993.08 355
11994.12 348
11995.15 308
11996.19 317
11997.22 367
11998.26 319
11999.29 361
12000.32 355
12001.36 350
12002.39 324
12003.43 319
12004.46 350
12005.50 357
12006.53 375
12007.57 370
12008.60 399
12009.64 402
12010.67 417
12011.71 367
12012.74 383
12013.78 375
12014.81 378
12015.85 372
12016.88 360
12017.92 428
12018.95 427
12019.99 361
12021.02 397
12022.06 391
12023.10 352
12024.13 391
12025.17 385
12026.20 389
12027.24 357
12028.27 360
12029.31 392
12030.34 397
12031.38 360
12032.42 386
12033.45 391
12034.49 418
12035.52 406
12036.56 418
12037.60 396
12038.63 382
12039.67 357
12040.71 344
12041.74 362
12042.78 353
12043.81 412
12044.85 365
12045.89 351
12046.92 381
12047.96 361
12049.00 364
12050.03 372
12051.07 365
12052.11 380
12053.14 404
12054.18 369
12055.22 327
12056.25 373
12057.29 431
12058.33 386
12059.37 428
12060.40 460
12061.44 430
12062.48 359
12063.51 423
12064.55 403
12065.59 357
12066.63 373
12067.66 408
12068.70 426
12069.74 419
12070.78 414
12071.81 365
12072.85 350
12073.89 387
12074.93 393
12075.97 382
12077.00 363
12078.04 372
12079.08 373
12080.12 380
12081.15 400
12082.19 439
12083.23 404
12084.27 417
12085.31 432
12086.35 405
12087.38 457
12088.42 440
12089.46 449
12090.50 429
12091.54 460
12092.58 435
12093.61 474
12094.65 436
12095.69 475
12096.73 533
12097.77 581
12098.81 546
12099.85 620
12100.89 686
12101.92 651
12102.96 659
12104.00 683
12105.04 735
12106.08 692
12107.12 597
12108.16 535
12109.20 517
12110.24 509
12111.28 519
12112.32 453
12113.36 449
12114.39 391
12115.43 378
12116.47 405
12117.51 364
12118.55 371
12119.59 376
12120.63 333
12121.67 312
12122.71 297
12123.75 335
12124.79 327
12125.83 315
12126.87 303
12127.91 323
12128.95 327
12129.99 285
12131.03 278
12132.07 245
12133.11 280
12134.15 276
12135.19 328
12136.23 261
12137.27 241
12138.31 278
12139.35 268
12140.40 306
12141.44 298
12142.48 271
12143.52 272
12144.56 279
12145.60 226
12146.64 251
12147.68 247
12148.72 300
12149.76 289
12150.80 275
12151.84 320
12152.89 260
12153.93 236
12154.97 290
12156.01 288
12157.05 287
12158.09 246
12159.13 265
12160.17 250
12161.22 225
12162.26 259
12163.30 258
12164.34 250
12165.38 264
12166.42 300
12167.47 294
12168.51 314
12169.55 264
12170.59 298
12171.63 267
12172.67 287
12173.72 276
12174.76 306
12175.80 282
12176.84 274
12177.89 261
12178.93 252
12179.97 291
12181.01 308
12182.05 281
12183.10 282
12184.14 267
12185.18 250
12186.22 259
12187.27 292
12188.31 305
12189.35 286
12190.39 270
12191.44 257
12192.48 256
12193.52 253
12194.57 281
12195.61 256
12196.65 277
12197.69 271
12198.74 241
12199.78 260
12200.82 241
12201.87 230
12202.91 255
12203.95 249
12205.00 264
12206.04 263
12207.08 255
12208.13 269
12209.17 288
12210.21 250
12211.26 259
12212.30 237
12213.35 238
12214.39 255
12215.43 237
12216.48 219
12217.52 246
12218.56 294
12219.61 278
12220.65 279
12221.70 237
12222.74 257
12223.78 269
12224.83 289
12225.87 232
12226.92 238
12227.96 247
12229.01 244
12230.05 269
12231.10 258
12232.14 239
12233.18 255
12234.23 253
12235.27 262
12236.32 263
12237.36 236
12238.41 294
12239.45 256
12240.50 206
12241.54 231
12242.59 215
12243.63 230
12244.68 280
12245.72 271
12246.77 256
12247.81 271
12248.86 291
12249.90 279
12250.95 230
12251.99 280
12253.04 252
12254.08 249
12255.13 232
12256.18 206
12257.22 267
12258.27 239
12259.31 241
12260.36 216
12261.40 200
12262.45 201
12263.50 206
12264.54 189
12265.59 196
12266.63 199
12267.68 185
12268.73 221
12269.77 233
12270.82 217
12271.86 198
12272.91 218
12273.96 238
12275.00 260
12276.05 223
12277.10 211
12278.14 193
12279.19 191
12280.23 207
12281.28 232
12282.33 231
12283.37 219
12284.42 218
12285.47 228
12286.52 219
12287.56 209
12288.61 222
12289.66 231
12290.70 226
12291.75 179
12292.80 212
12293.84 222
12294.89 203
12295.94 193
12296.99 200
12298.03 214
12299.08 218
12300.13 213
12301.18 225
12302.22 209
12303.27 225
12304.32 220
12305.37 214
12306.41 223
12307.46 225
12308.51 230
12309.56 221
12310.60 197
12311.65 209
12312.70 220
12313.75 203
12314.80 189
12315.84 201
12316.89 195
12317.94 207
12318.99 219
12320.04 224
12321.09 232
12322.13 216
12323.18 220
12324.23 203
12325.28 182
12326.33 214
12327.38 194
12328.42 246
12329.47 215
12330.52 203
12331.57 187
12332.62 201
12333.67 191
12334.72 185
12335.77 220
12336.82 209
12337.86 218
12338.91 180
12339.96 185
12341.01 187
12342.06 200
12343.11 209
12344.16 210
12345.21 199
12346.26 193
12347.31 194
12348.36 234
12349.41 190
12350.46 226
12351.51 204
12352.56 183
12353.60 192
12354.65 200
12355.70 217
12356.75 224
12357.80 204
12358.85 214
12359.90 216
12360.95 202
12362.00 206
12363.05 207
12364.10 208
12365.15 200
12366.20 221
12367.25 218
12368.31 204
12369.36 211
12370.41 234
12371.46 222
12372.51 203
12373.56 212
12374.61 234
12375.66 244
12376.71 217
12377.76 211
12378.81 201
12379.86 219
12380.91 210
12381.96 223
12383.01 230
12384.07 195
12385.12 232
12386.17 216
12387.22 200
12388.27 229
12389.32 202
12390.37 223
12391.42 186
12392.47 237
12393.53 203
12394.58 217
12395.63 213
12396.68 208
12397.73 225
12398.78 222
12399.84 236
12400.89 232
12401.94 254
12402.99 239
12404.04 220
12405.09 227
12406.15 218
12407.20 207
12408.25 228
12409.30 226
12410.35 213
12411.41 233
12412.46 208
12413.51 225
12414.56 221
12415.62 237
12416.67 223
12417.72 206
12418.77 203
12419.83 219
12420.88 232
12421.93 258
12422.98 236
12424.04 225
12425.09 202
12426.14 215
12427.19 267
12428.25 254
12429.30 283
12430.35 295
12431.41 271
12432.46 249
12433.51 242
12434.57 254
12435.62 245
12436.67 227
12437.72 247
12438.78 189
12439.83 249
12440.88 266
12441.94 231
12442.99 255
12444.05 260
12445.10 246
12446.15 241
12447.21 236
12448.26 252
12449.31 274
12450.37 244
12451.42 265
12452.48 253
12453.53 257
12454.58 277
12455.64 290
12456.69 306
12457.75 280
12458.80 298
12459.85 347
12460.91 329
12461.96 291
12463.02 312
12464.07 299
12465.13 282
12466.18 282
12467.23 323
12468.29 342
12469.34 395
12470.40 369
12471.45 383
12472.51 462
12473.56 519
12474.62 560
12475.67 598
12476.73 626
12477.78 698
12478.84 656
12479.89 631
12480.95 580
12482.00 585
12483.06 513
12484.11 463
12485.17 433
12486.22 391
12487.28 374
12488.33 367
12489.39 387
12490.45 373
12491.50 329
12492.56 322
12493.61 326
12494.67 297
12495.72 284
12496.78 286
12497.84 281
12498.89 268
12499.95 229
12501.00 288
12502.06 295
12503.11 297
12504.17 292
12505.23 318
12506.28 265
12507.34 262
12508.40 302
12509.45 325
12510.51 279
12511.56 267
12512.62 258
12513.68 291
12514.73 259
12515.79 248
12516.85 282
12517.90 290
12518.96 276
12520.02 249
12521.07 259
12522.13 256
12523.19 246
12524.24 235
12525.30 249
12526.36 274
12527.42 245
12528.47 270
12529.53 226
12530.59 231
12531.64 243
12532.70 232
12533.76 258
12534.82 245
12535.87 248
12536.93 327
12537.99 295
12539.05 274
12540.10 273
12541.16 290
12542.22 275
12543.28 262
12544.34 271
12545.39 267
12546.45 275
12547.51 287
12548.57 297
12549.62 262
12550.68 318
12551.74 320
12552.80 361
12553.86 363
12554.92 364
12555.97 384
12557.03 382
12558.09 387
12559.15 387
12560.21 381
12561.27 414
12562.32 407
12563.38 353
12564.44 383
12565.50 308
12566.56 314
12567.62 321
12568.68 293
12569.74 276
12570.79 280
12571.85 266
12572.91 300
12573.97 275
12575.03 260
12576.09 264
12577.15 279
12578.21 256
12579.27 249
12580.33 241
12581.39 247
12582.45 241
12583.50 236
12584.56 268
12585.62 243
12586.68 233
12587.74 244
12588.80 242
12589.86 253
12590.92 241
12591.98 270
12593.04 245
12594.10 233
12595.16 233
12596.22 216
12597.28 228
12598.34 244
12599.40 214
12600.46 230
12601.52 220
12602.58 235
12603.64 220
12604.70 201
12605.76 188
12606.82 228
12607.88 238
12608.94 251
12610.01 230
12611.07 233
12612.13 215
12613.19 283
12614.25 289
12615.31 253
12616.37 280
12617.43 238
12618.49 294
12619.55 248
12620.61 272
12621.67 261
12622.74 271
12623.80 264
12624.86 266
12625.92 242
12626.98 218
12628.04 223
12629.10 248
12630.16 208
12631.23 228
12632.29 224
12633.35 253
12634.41 238
12635.47 215
12636.53 209
12637.60 236
12638.66 228
12639.72 194
12640.78 214
12641.84 239
12642.90 209
12643.97 227
12645.03 216
12646.09 219
12647.15 250
12648.22 198
12649.28 185
12650.34 185
12651.40 192
12652.46 261
12653.53 243
12654.59 241
12655.65 210
12656.71 220
12657.78 242
12658.84 219
12659.90 216
12660.96 201
12662.03 206
12663.09 172
12664.15 208
12665.22 207
12666.28 257
12667.34 253
12668.41 218
12669.47 205
12670.53 207
12671.59 240
12672.66 230
12673.72 202
12674.78 228
12675.85 231
12676.91 212
12677.97 200
12679.04 193
12680.10 201
12681.16 233
12682.23 237
12683.29 211
12684.36 211
12685.42 231
12686.48 208
12687.55 190
12688.61 202
12689.67 228
12690.74 218
12691.80 217
12692.87 247
12693.93 197
12695.00 243
12696.06 221
12697.12 219
12698.19 215
12699.25 228
12700.32 266
12701.38 247
12702.45 240
12703.51 231
12704.57 231
12705.64 245
12706.70 250
12707.77 234
12708.83 213
12709.90 215
12710.96 234
12712.03 218
12713.09 209
12714.16 190
12715.22 207
12716.29 191
12717.35 189
12718.42 203
12719.48 241
12720.55 235
12721.61 221
12722.68 221
12723.74 185
12724.81 221
12725.87 210
12726.94 231
12728.01 208
12729.07 233
12730.14 217
12731.20 188
12732.27 262
12733.33 235
12734.40 217
12735.47 215
12736.53 210
12737.60 206
12738.66 222
12739.73 252
12740.80 251
12741.86 221
12742.93 248
12743.99 229
12745.06 212
12746.13 211
12747.19 214
12748.26 213
12749.33 207
12750.39 195
12751.46 198
12752.53 218
12753.59 189
12754.66 169
12755.73 175
12756.79 222
12757.86 169
12758.93 203
12759.99 174
12761.06 147
12762.13 182
12763.19 170
12764.26 192
12765.33 194
12766.39 194
12767.46 202
12768.53 196
12769.60 189
12770.66 164
12771.73 217
12772.80 195
12773.87 195
12774.93 204
12776.00 215
12777.07 210
12778.14 166
12779.20 179
12780.27 175
12781.34 171
12782.41 203
12783.47 223
12784.54 204
12785.61 186
12786.68 186
12787.75 190
12788.81 229
12789.88 199
12790.95 205
12792.02 203
12793.09 197
12794.16 183
12795.22 187
12796.29 171
12797.36 179
12798.43 200
12799.50 206
12800.57 214
12801.64 184
12802.70 197
12803.77 183
12804.84 179
12805.91 195
12806.98 182
12808.05 163
12809.12 180
12810.19 165
12811.25 183
12812.32 199
12813.39 173
12814.46 204
12815.53 202
12816.60 208
12817.67 211
12818.74 243
12819.81 235
12820.88 241
12821.95 234
12823.02 206
12824.09 201
12825.16 233
12826.23 231
12827.30 163
12828.36 193
12829.43 178
12830.50 188
12831.57 189
12832.64 200
12833.71 207
12834.78 215
12835.85 198
12836.92 179
12837.99 192
12839.06 197
12840.13 199
12841.21 199
12842.28 195
12843.35 206
12844.42 195
12845.49 169
12846.56 192
12847.63 174
12848.70 166
12849.77 179
12850.84 176
12851.91 200
12852.98 189
12854.05 149
12855.12 184
12856.19 190
12857.26 198
12858.34 184
12859.41 159
12860.48 197
12861.55 185
12862.62 153
12863.69 173
12864.76 203
12865.83 209
12866.91 154
12867.98 187
12869.05 181
12870.12 206
12871.19 197
12872.26 180
12873.33 197
12874.41 216
12875.48 186
12876.55 175
12877.62 172
12878.69 169
12879.76 159
12880.84 176
12881.91 213
12882.98 195
12884.05 181
12885.12 165
12886.20 138
12887.27 195
12888.34 186
12889.41 158
12890.49 152
12891.56 196
12892.63 234
12893.70 194
12894.78 184
12895.85 166
12896.92 181
12897.99 181
12899.07 165
12900.14 188
12901.21 141
12902.28 152
12903.36 175
12904.43 186
12905.50 184
12906.58 170
12907.65 180
12908.72 175
12909.80 141
12910.87 176
12911.94 145
12913.02 170
12914.09 178
12915.16 177
12916.24 179
12917.31 158
12918.38 183
12919.46 196
12920.53 169
12921.60 152
12922.68 160
12923.75 168
12924.82 154
12925.90 180
12926.97 160
12928.05 182
12929.12 153
12930.19 147
12931.27 164
12932.34 181
12933.42 180
12934.49 148
12935.56 168
12936.64 187
12937.71 150
12938.79 161
12939.86 137
12940.94 175
12942.01 179
12943.08 189
12944.16 155
12945.23 164
12946.31 184
12947.38 133
12948.46 145
12949.53 151
12950.61 180
12951.68 177
12952.76 168
12953.83 156
12954.91 159
12955.98 168
12957.06 162
12958.13 169
12959.21 177
12960.28 172
12961.36 197
12962.43 181
12963.51 149
12964.58 174
12965.66 163
12966.74 155
12967.81 145
12968.89 129
12969.96 153
12971.04 158
12972.11 158
12973.19 170
12974.27 182
12975.34 177
12976.42 192
12977.49 143
12978.57 153
12979.65 135
12980.72 151
12981.80 155
12982.87 132
12983.95 145
12985.03 173
12986.10 199
12987.18 202
12988.26 178
12989.33 157
12990.41 176
12991.48 167
12992.56 178
12993.64 180
12994.71 191
12995.79 197
12996.87 167
12997.94 177
12999.02 182
13000.10 166
13001.18 166
13002.25 169
13003.33 182
13004.41 187
13005.48 142
13006.56 139
13007.64 173
13008.72 162
13009.79 166
13010.87 180
13011.95 174
13013.02 179
13014.10 155
13015.18 183
13016.26 182
13017.33 171
13018.41 157
13019.49 167
13020.57 163
13021.65 183
13022.72 225
13023.80 235
13024.88 169
13025.96 164
13027.04 143
13028.11 166
13029.19 186
13030.27 184
13031.35 195
13032.43 209
13033.50 186
13034.58 166
13035.66 170
13036.74 172
13037.82 190
13038.90 213
13039.98 196
13041.05 191
13042.13 175
13043.21 194
13044.29 170
13045.37 171
13046.45 171
13047.53 193
13048.61 177
13049.68 190
13050.76 199
13051.84 201
13052.92 189
13054.00 200
13055.08 201
13056.16 193
13057.24 186
13058.32 157
13059.40 202
13060.48 186
13061.56 203
13062.64 207
13063.71 202
13064.79 197
13065.87 174
13066.95 188
13068.03 203
13069.11 201
13070.19 215
13071.27 176
13072.35 194
13073.43 176
13074.51 192
13075.59 182
13076.67 172
13077.75 170
13078.83 166
13079.91 162
13080.99 186
13082.07 197
13083.15 161
13084.23 158
13085.31 175
13086.40 199
13087.48 202
13088.56 174
13089.64 162
13090.72 180
13091.80 186
13092.88 161
13093.96 161
13095.04 176
13096.12 191
13097.20 187
13098.28 163
13099.36 161
13100.45 187
13101.53 166
13102.61 183
13103.69 183
13104.77 199
13105.85 193
13106.93 189
13108.01 200
13109.10 210
13110.18 172
13111.26 176
13112.34 177
13113.42 180
13114.50 183
13115.58 184
13116.67 168
13117.75 164
13118.83 157
13119.91 158
13120.99 167
13122.08 204
13123.16 187
13124.24 183
13125.32 180
13126.40 187
13127.49 216
13128.57 196
13129.65 192
13130.73 189
13131.82 197
13132.90 158
13133.98 205
13135.06 201
13136.15 157
13137.23 165
13138.31 191
13139.39 172
13140.48 162
13141.56 170
13142.64 157
13143.72 194
13144.81 181
13145.89 161
13146.97 180
13148.06 171
13149.14 233
13150.22 212
13151.31 196
13152.39 173
13153.47 176
13154.56 184
13155.64 195
13156.72 193
13157.81 158
13158.89 162
13159.97 165
13161.06 187
13162.14 171
13163.22 191
13164.31 200
13165.39 200
13166.47 199
13167.56 170
13168.64 178
13169.73 206
13170.81 213
13171.89 208
13172.98 195
13174.06 199
13175.15 184
13176.23 189
13177.31 199
13178.40 180
13179.48 169
13180.57 183
13181.65 188
13182.74 181
13183.82 178
13184.91 221
13185.99 208
13187.07 183
13188.16 196
13189.24 184
13190.33 180
13191.41 164
13192.50 173
13193.58 188
13194.67 203
13195.75 209
13196.84 232
13197.92 219
13199.01 194
13200.09 210
13201.18 227
13202.26 217
13203.35 226
13204.44 209
13205.52 213
13206.61 225
13207.69 227
13208.78 227
13209.86 240
13210.95 221
13212.03 196
13213.12 209
13214.21 231
13215.29 206
13216.38 213
13217.46 249
13218.55 211
13219.63 205
13220.72 204
13221.81 218
13222.89 208
13223.98 218
13225.07 225
13226.15 243
13227.24 220
13228.32 211
13229.41 212
13230.50 199
13231.58 203
13232.67 190
13233.76 208
13234.84 237
13235.93 218
13237.02 185
13238.10 246
13239.19 223
13240.28 218
13241.36 220
13242.45 220
13243.54 223
13244.62 221
13245.71 200
13246.80 219
13247.89 225
13248.97 255
13250.06 273
13251.15 220
13252.23 220
13253.32 234
13254.41 224
13255.50 218
13256.58 254
13257.67 232
13258.76 229
13259.85 240
13260.94 242
13262.02 239
13263.11 260
13264.20 238
13265.29 267
13266.37 211
13267.46 250
13268.55 262
13269.64 270
13270.73 265
13271.81 284
13272.90 292
13273.99 257
13275.08 277
13276.17 293
13277.26 264
13278.34 257
13279.43 279
13280.52 299
13281.61 288
13282.70 250
13283.79 264
13284.88 291
13285.96 292
13287.05 290
13288.14 289
13289.23 280
13290.32 318
13291.41 314
13292.50 295
13293.59 313
13294.68 312
13295.76 266
13296.85 282
13297.94 295
13299.03 329
13300.12 346
13301.21 353
13302.30 352
13303.39 351
13304.48 354
13305.57 362
13306.66 413
13307.75 390
13308.84 376
13309.93 376
13311.02 366
13312.11 366
13313.20 353
13314.29 362
13315.38 356
13316.47 366
13317.56 346
13318.65 338
13319.74 382
13320.83 382
13321.92 370
13323.01 371
13324.10 368
13325.19 350
13326.28 346
13327.37 354
13328.46 335
13329.55 381
13330.64 373
13331.73 364
13332.82 360
13333.91 382
13335.00 378
13336.09 390
13337.18 391
13338.27 397
13339.37 361
13340.46 387
13341.55 389
13342.64 362
13343.73 359
13344.82 364
13345.91 366
13347.00 357
13348.09 396
13349.19 382
13350.28 409
13351.37 408
13352.46 403
13353.55 400
13354.64 423
13355.73 441
13356.83 406
13357.92 393
13359.01 396
13360.10 393
13361.19 444
13362.28 470
13363.38 440
13364.47 479
13365.56 509
13366.65 518
13367.74 492
13368.84 518
13369.93 524
13371.02 534
13372.11 505
13373.21 528
13374.30 486
13375.39 486
13376.48 477
13377.58 449
13378.67 406
13379.76 387
13380.85 355
13381.95 360
13383.04 370
13384.13 379
13385.22 346
13386.32 354
13387.41 314
13388.50 294
13389.60 365
13390.69 373
13391.78 337
13392.87 351
13393.97 359
13395.06 346
13396.15 355
13397.25 347
13398.34 334
13399.43 324
13400.53 297
13401.62 316
13402.71 320
13403.81 352
13404.90 325
13406.00 316
13407.09 288
13408.18 296
13409.28 310
13410.37 352
13411.46 305
13412.56 301
13413.65 337
13414.75 289
13415.84 312
13416.93 340
13418.03 335
13419.12 306
13420.22 301
13421.31 344
13422.41 321
13423.50 332
13424.59 341
13425.69 300
13426.78 328
13427.88 303
13428.97 329
13430.07 334
13431.16 312
13432.26 315
13433.35 315
13434.45 323
13435.54 340
13436.64 312
13437.73 292
13438.82 340
13439.92 393
13441.02 374
13442.11 328
13443.21 339
13444.30 355
13445.40 389
13446.49 349
13447.59 353
13448.68 403
13449.78 380
13450.87 423
13451.97 403
13453.06 392
13454.16 400
13455.25 437
13456.35 376
13457.45 435
13458.54 443
13459.64 417
13460.73 409
13461.83 399
13462.93 381
13464.02 406
13465.12 466
13466.21 480
13467.31 437
13468.41 473
13469.50 469
13470.60 444
13471.70 433
13472.79 429
13473.89 409
13474.98 400
13476.08 419
13477.18 454
13478.27 390
13479.37 419
13480.47 412
13481.56 414
13482.66 424
13483.76 407
13484.85 428
13485.95 462
13487.05 447
13488.15 503
13489.24 464
13490.34 515
13491.44 497
13492.53 527
13493.63 487
13494.73 503
13495.83 539
13496.92 564
13498.02 557
13499.12 556
13500.22 600
13501.31 619
13502.41 596
13503.51 598
13504.61 624
13505.70 618
13506.80 650
13507.90 593
13509.00 561
13510.09 544
13511.19 530
13512.29 487
13513.39 455
13514.49 460
13515.58 435
13516.68 448
13517.78 445
13518.88 399
13519.98 391
13521.08 390
13522.17 375
13523.27 402
13524.37 364
13525.47 374
13526.57 369
13527.67 349
13528.77 326
13529.86 362
13530.96 423
13532.06 318
13533.16 342
13534.26 359
13535.36 349
13536.46 313
13537.56 352
13538.66 311
13539.75 330
13540.85 343
13541.95 307
13543.05 282
13544.15 292
13545.25 316
13546.35 293
13547.45 291
13548.55 345
13549.65 326
13550.75 293
13551.85 283
13552.95 286
13554.05 268
13555.15 262
13556.25 325
13557.35 319
13558.45 306
13559.55 281
13560.65 302
13561.75 313
13562.85 316
13563.95 276
13565.05 274
13566.15 299
13567.25 276
13568.35 284
13569.45 272
13570.55 292
13571.65 312
13572.75 306
13573.85 307
13574.95 303
13576.05 301
13577.15 249
13578.25 265
13579.35 290
13580.45 255
13581.55 288
13582.65 324
13583.75 303
13584.86 283
13585.96 275
13587.06 297
13588.16 270
13589.26 302
13590.36 326
13591.46 301
13592.56 286
13593.66 249
13594.77 281
13595.87 316
13596.97 320
13598.07 276
13599.17 284
13600.27 291
13601.37 291
13602.48 279
13603.58 325
13604.68 301
13605.78 302
13606.88 272
13607.99 268
13609.09 294
13610.19 303
13611.29 304
13612.39 281
13613.50 273
13614.60 280
13615.70 278
13616.80 286
13617.90 293
13619.01 270
13620.11 298
13621.21 299
13622.31 269
13623.42 310
13624.52 266
13625.62 259
13626.72 265
13627.83 266
13628.93 270
13630.03 316
13631.13 300
13632.24 314
13633.34 291
13634.44 297
13635.55 327
13636.65 310
13637.75 312
13638.86 327
13639.96 302
13641.06 295
13642.17 289
13643.27 265
13644.37 304
13645.48 312
13646.58 289
13647.68 313
13648.79 310
13649.89 276
13650.99 258
13652.10 229
13653.20 264
13654.30 289
13655.41 287
13656.51 295
13657.62 274
13658.72 284
13659.82 289
13660.93 292
13662.03 286
13663.14 287
13664.24 290
13665.34 276
13666.45 284
13667.55 268
13668.66 253
13669.76 265
13670.87 274
13671.97 263
13673.07 266
13674.18 257
13675.28 255
13676.39 265
13677.49 299
13678.60 286
13679.70 300
13680.81 305
13681.91 266
13683.02 254
13684.12 250
13685.23 286
13686.33 289
13687.44 283
13688.54 299
13689.65 285
13690.75 284
13691.86 251
13692.96 254
13694.07 289
13695.17 292
13696.28 301
13697.39 289
13698.49 290
13699.60 297
13700.70 259
13701.81 281
13702.91 285
13704.02 305
13705.13 274
13706.23 306
13707.34 317
13708.44 298
13709.55 276
13710.65 287
13711.76 299
13712.87 288
13713.97 290
13715.08 320
13716.19 358
13717.29 331
13718.40 308
13719.50 331
13720.61 342
13721.72 356
13722.82 353
13723.93 381
13725.04 354
13726.14 385
13727.25 395
13728.36 406
13729.46 395
13730.57 428
13731.68 392
13732.78 435
13733.89 420
13735.00 402
13736.11 373
13737.21 374
13738.32 369
13739.43 377
13740.53 407
13741.64 427
13742.75 417
13743.86 405
13744.96 392
13746.07 387
13747.18 434
13748.29 429
13749.39 419
13750.50 437
13751.61 474
13752.72 538
13753.82 506
13754.93 419
13756.04 492
13757.15 540
13758.26 569
13759.36 544
13760.47 504
13761.58 553
13762.69 598
13763.80 620
13764.91 625
13766.01 649
13767.12 750
13768.23 765
13769.34 866
13770.45 874
13771.56 900
13772.66 865
13773.77 929
13774.88 917
13775.99 941
13777.10 892
13778.21 821
13779.32 760
13780.42 745
13781.53 709
13782.64 655
13783.75 612
13784.86 545
13785.97 508
13787.08 475
13788.19 484
13789.30 477
13790.41 472
13791.52 422
13792.63 430
13793.73 368
13794.84 428
13795.95 404
13797.06 410
13798.17 407
13799.28 425
13800.39 370
13801.50 378
13802.61 314
13803.72 336
13804.83 379
13805.94 374
13807.05 411
13808.16 359
13809.27 387
13810.38 337
13811.49 315
13812.60 348
13813.71 328
13814.82 361
13815.93 337
13817.04 344
13818.15 319
13819.26 303
13820.37 330
13821.48 327
13822.59 304
13823.71 271
13824.82 268
13825.93 261
13827.04 267
13828.15 304
13829.26 295
13830.37 337
13831.48 332
13832.59 311
13833.70 294
13834.81 263
13835.92 288
13837.04 299
13838.15 285
13839.26 300
13840.37 312
13841.48 309
13842.59 269
13843.70 298
13844.81 284
13845.93 304
13847.04 348
13848.15 342
13849.26 320
13850.37 326
13851.48 331
13852.60 324
13853.71 322
13854.82 350
13855.93 325
13857.04 320
13858.16 335
13859.27 318
13860.38 313
13861.49 306
13862.60 347
13863.72 376
13864.83 343
13865.94 384
13867.05 353
13868.17 317
13869.28 326
13870.39 335
13871.50 370
13872.62 365
13873.73 355
13874.84 330
13875.95 344
13877.07 325
13878.18 333
13879.29 316
13880.40 348
13881.52 358
13882.63 380
13883.74 359
13884.86 334
13885.97 356
13887.08 329
13888.20 315
13889.31 355
13890.42 327
13891.54 372
13892.65 380
13893.76 394
13894.88 411
13895.99 394
13897.10 393
13898.22 356
13899.33 374
13900.44 370
13901.56 391
13902.67 374
13903.79 394
13904.90 359
13906.01 336
13907.13 324
13908.24 297
13909.36 301
13910.47 329
13911.58 333
13912.70 350
13913.81 361
13914.93 324
13916.04 308
13917.16 293
13918.27 325
13919.38 314
13920.50 292
13921.61 323
13922.73 302
13923.84 290
13924.96 300
13926.07 268
13927.19 309
13928.30 284
13929.42 267
13930.53 304
13931.65 315
13932.76 329
13933.88 306
13934.99 308
13936.11 317
13937.22 327
13938.34 302
13939.45 304
13940.57 290
13941.68 277
13942.80 256
13943.91 265
13945.03 298
13946.14 291
13947.26 291
13948.38 314
13949.49 280
13950.61 273
13951.72 303
13952.84 270
13953.95 308
13955.07 298
13956.19 291
13957.30 313
13958.42 284
13959.53 298
13960.65 259
13961.77 283
13962.88 287
13964.00 304
13965.11 298
13966.23 260
13967.35 245
13968.46 238
13969.58 225
13970.70 266
13971.81 257
13972.93 280
13974.05 295
13975.16 281
13976.28 257
13977.40 293
13978.51 303
13979.63 311
13980.75 304
13981.86 296
13982.98 280
13984.10 322
13985.22 278
13986.33 270
13987.45 257
13988.57 231
13989.68 258
13990.80 297
13991.92 269
13993.04 263
13994.15 276
13995.27 279
13996.39 246
13997.51 239
13998.62 257
13999.74 277
14000.86 314
14001.98 300
14003.10 259
14004.21 232
14005.33 287
14006.45 265
14007.57 261
14008.68 242
14009.80 257
14010.92 247
14012.04 265
14013.16 263
14014.28 250
14015.39 273
14016.51 288
14017.63 277
14018.75 237
14019.87 225
14020.99 260
14022.10 237
14023.22 256
14024.34 256
14025.46 251
14026.58 276
14027.70 244
14028.82 292
14029.94 276
14031.05 258
14032.17 285
14033.29 245
14034.41 242
14035.53 229
14036.65 284
14037.77 246
14038.89 267
14040.01 251
14041.13 274
14042.25 257
14043.37 280
14044.49 272
14045.60 275
14046.72 258
14047.84 269
14048.96 302
14050.08 282
14051.20 259
14052.32 288
14053.44 287
14054.56 302
14055.68 307
14056.80 251
14057.92 242
14059.04 242
14060.16 283
14061.28 315
14062.40 269
14063.52 269
14064.64 289
14065.76 302
14066.88 291
14068.00 286
14069.12 276
14070.25 308
14071.37 334
14072.49 312
14073.61 327
14074.73 313
14075.85 361
14076.97 355
14078.09 364
14079.21 373
14080.33 356
14081.45 328
14082.57 391
14083.69 356
14084.82 346
14085.94 395
14087.06 349
14088.18 384
14089.30 347
14090.42 392
14091.54 438
14092.66 407
14093.79 404
14094.91 427
14096.03 468
14097.15 489
14098.27 484
14099.39 452
14100.52 468
14101.64 472
14102.76 436
14103.88 423
14105.00 428
14106.12 402
14107.25 381
14108.37 405
14109.49 341
14110.61 307
14111.74 338
14112.86 309
14113.98 306
14115.10 330
14116.22 306
14117.35 302
14118.47 297
14119.59 302
14120.71 306
14121.84 273
14122.96 281
14124.08 264
14125.20 272
14126.33 287
14127.45 320
14128.57 259
14129.70 268
14130.82 244
14131.94 273
14133.06 259
14134.19 270
14135.31 258
14136.43 257
14137.56 261
14138.68 249
14139.80 283
14140.93 251
14142.05 277
14143.17 253
14144.30 237
14145.42 246
14146.54 239
14147.67 235
14148.79 267
14149.91 261
14151.04 248
14152.16 227
14153.29 212
14154.41 218
14155.53 246
14156.66 271
14157.78 224
14158.91 223
14160.03 256
14161.15 241
14162.28 255
14163.40 234
14164.53 238
14165.65 213
14166.78 187
14167.90 232
14169.02 244
14170.15 229
14171.27 235
14172.40 226
14173.52 229
14174.65 244
14175.77 234
14176.90 262
14178.02 253
14179.15 238
14180.27 230
14181.40 199
14182.52 251
14183.65 247
14184.77 215
14185.90 219
14187.02 254
14188.15 216
14189.27 230
14190.40 258
14191.52 255
14192.65 276
14193.77 255
14194.90 230
14196.02 249
14197.15 246
14198.27 259
14199.40 274
14200.53 227
14201.65 219
14202.78 236
14203.90 242
14205.03 255
14206.16 220
14207.28 216
14208.41 220
14209.53 217
14210.66 224
14211.79 210
14212.91 213
14214.04 204
14215.16 248
14216.29 215
14217.42 218
14218.54 239
14219.67 206
14220.80 205
14221.92 194
14223.05 207
14224.18 212
14225.30 226
14226.43 242
14227.56 217
14228.68 231
14229.81 193
14230.94 227
14232.06 221
14233.19 179
14234.32 194
14235.44 198
14236.57 230
14237.70 218
14238.83 204
14239.95 176
14241.08 193
14242.21 206
14243.34 197
14244.46 210
14245.59 180
14246.72 189
14247.85 162
14248.97 173
14250.10 197
14251.23 202
14252.36 187
14253.48 214
14254.61 200
14255.74 201
14256.87 199
14258.00 199
14259.12 178
14260.25 178
14261.38 219
14262.51 178
14263.64 191
14264.76 183
14265.89 198
14267.02 166
14268.15 181
14269.28 203
14270.41 179
14271.53 186
14272.66 193
14273.79 170
14274.92 192
14276.05 195
14277.18 180
14278.31 194
14279.44 194
14280.56 228
14281.69 226
14282.82 185
14283.95 183
14285.08 191
14286.21 206
14287.34 209
14288.47 193
14289.60 186
14290.73 181
14291.86 195
14292.98 186
14294.11 156
14295.24 200
14296.37 193
14297.50 192
14298.63 180
14299.76 183
14300.89 180
14302.02 206
14303.15 225
14304.28 169
14305.41 177
14306.54 161
14307.67 180
14308.80 161
14309.93 171
14311.06 151
14312.19 160
14313.32 180
14314.45 184
14315.58 188
14316.71 193
14317.84 160
14318.97 172
14320.10 186
14321.23 167
14322.36 181
14323.49 157
14324.62 160
14325.76 156
14326.89 179
14328.02 180
14329.15 182
14330.28 174
14331.41 155
14332.54 172
14333.67 200
14334.80 197
14335.93 160
14337.06 183
14338.20 186
14339.33 185
14340.46 194
14341.59 151
14342.72 176
14343.85 156
14344.98 161
14346.12 160
14347.25 177
14348.38 182
14349.51 167
14350.64 161
14351.77 152
14352.90 157
14354.04 178
14355.17 156
14356.30 166
14357.43 154
14358.56 187
14359.70 171
14360.83 196
14361.96 150
14363.09 185
14364.22 162
14365.36 182
14366.49 156
14367.62 186
14368.75 163
14369.89 158
14371.02 175
14372.15 165
14373.28 176
14374.42 171
14375.55 177
14376.68 195
14377.81 198
14378.95 175
14380.08 180
14381.21 172
14382.35 182
14383.48 212
14384.61 192
14385.74 164
14386.88 144
14388.01 163
14389.14 159
14390.28 151
14391.41 161
14392.54 199
14393.68 162
14394.81 170
14395.94 146
14397.08 158
14398.21 181
14399.34 174
14400.48 186
14401.61 188
14402.75 161
14403.88 162
14405.01 140
14406.15 143
14407.28 156
14408.41 153
14409.55 160
14410.68 176
14411.82 181
14412.95 197
14414.08 226
14415.22 192
14416.35 195
14417.49 152
14418.62 155
14419.76 150
14420.89 144
14422.02 192
14423.16 161
14424.29 176
14425.43 186
14426.56 179
14427.70 196
14428.83 190
14429.97 233
14431.10 199
14432.24 189
14433.37 184
14434.51 184
14435.64 167
14436.78 178
14437.91 172
14439.05 169
14440.18 177
14441.32 177
14442.45 162
14443.59 170
14444.72 189
14445.86 176
14446.99 164
14448.13 150
14449.27 170
14450.40 182
14451.54 168
14452.67 172
14453.81 162
14454.94 170
14456.08 173
14457.22 137
14458.35 154
14459.49 150
14460.62 170
14461.76 183
14462.90 173
14464.03 218
14465.17 185
14466.30 178
14467.44 154
14468.58 180
14469.71 174
14470.85 194
14471.99 201
14473.12 178
14474.26 147
14475.40 157
14476.53 161
14477.67 149
14478.81 169
14479.94 179
14481.08 210
14482.22 179
14483.35 170
14484.49 173
14485.63 149
14486.76 151
14487.90 173
14489.04 194
14490.17 165
14491.31 169
14492.45 185
14493.59 164
14494.72 167
14495.86 182
14497.00 191
14498.14 184
14499.27 193
14500.41 192
14501.55 202
14502.69 231
14503.82 200
14504.96 194
14506.10 182
14507.24 204
14508.37 221
14509.51 192
14510.65 179
14511.79 188
14512.93 206
14514.06 197
14515.20 196
14516.34 214
14517.48 255
14518.62 233
14519.76 223
14520.89 200
14522.03 200
14523.17 247
14524.31 222
14525.45 197
14526.59 196
14527.73 175
14528.86 215
14530.00 177
14531.14 186
14532.28 221
14533.42 213
14534.56 202
14535.70 222
14536.84 190
14537.98 185
14539.11 204
14540.25 195
14541.39 211
14542.53 231
14543.67 208
14544.81 203
14545.95 170
14547.09 190
14548.23 187
14549.37 211
14550.51 216
14551.65 198
14552.79 182
14553.93 164
14555.07 160
14556.21 210
14557.35 199
14558.49 210
14559.63 210
14560.77 200
14561.91 206
14563.05 185
14564.19 202
14565.33 211
14566.47 232
14567.61 189
14568.75 206
14569.89 199
14571.03 209
14572.17 212
14573.31 221
14574.45 219
14575.59 228
14576.73 184
14577.87 183
14579.01 183
14580.15 222
14581.29 204
14582.43 202
14583.57 237
14584.71 225
14585.85 232
14587.00 216
14588.14 194
14589.28 215
14590.42 230
14591.56 225
14592.70 223
14593.84 215
14594.98 222
14596.12 245
14597.27 262
14598.41 257
14599.55 222
14600.69 217
14601.83 237
14602.97 225
14604.12 245
14605.26 252
14606.40 236
14607.54 232
14608.68 239
14609.82 255
14610.97 261
14612.11 301
14613.25 290
14614.39 289
14615.53 239
14616.68 263
14617.82 259
14618.96 268
14620.10 238
14621.25 259
14622.39 303
14623.53 303
14624.67 322
14625.81 317
14626.96 331
14628.10 344
14629.24 326
14630.39 359
14631.53 340
14632.67 355
14633.81 373
14634.96 401
14636.10 357
14637.24 370
14638.38 345
14639.53 334
14640.67 319
14641.81 308
14642.96 284
14644.10 329
14645.24 288
14646.39 257
14647.53 260
14648.67 282
14649.82 267
14650.96 257
14652.10 244
14653.25 257
14654.39 225
14655.53 228
14656.68 215
14657.82 256
14658.97 234
14660.11 233
14661.25 220
14662.40 237
14663.54 192
14664.69 192
14665.83 210
14666.97 212
14668.12 207
14669.26 202
14670.41 209
14671.55 211
14672.69 194
14673.84 190
14674.98 191
14676.13 175
14677.27 185
14678.42 190
14679.56 183
14680.71 189
14681.85 179
14683.00 156
14684.14 170
14685.29 166
14686.43 181
14687.57 156
14688.72 212
14689.86 165
14691.01 159
14692.15 157
14693.30 174
14694.45 177
14695.59 149
14696.74 144
14697.88 152
14699.03 170
14700.17 165
14701.32 151
14702.46 165
14703.61 177
14704.75 148
14705.90 136
14707.04 157
14708.19 174
14709.34 151
14710.48 150
14711.63 159
14712.77 211
14713.92 176
14715.07 160
14716.21 172
14717.36 159
14718.50 176
14719.65 186
14720.80 163
14721.94 152
14723.09 148
14724.24 177
14725.38 159
14726.53 156
14727.67 165
14728.82 180
14729.97 167
14731.11 186
14732.26 158
14733.41 156
14734.55 174
14735.70 198
14736.85 184
14737.99 155
14739.14 147
14740.29 163
14741.44 141
14742.58 163
14743.73 171
14744.88 147
14746.02 157
14747.17 152
14748.32 158
14749.47 199
14750.61 159
14751.76 166
14752.91 165
14754.06 146
14755.20 161
14756.35 128
14757.50 128
14758.65 127
14759.79 133
14760.94 166
14762.09 145
14763.24 147
14764.38 154
14765.53 143
14766.68 163
14767.83 143
14768.98 139
14770.13 152
14771.27 140
14772.42 123
14773.57 122
14774.72 140
14775.87 156
14777.01 148
14778.16 155
14779.31 138
14780.46 150
14781.61 165
14782.76 145
14783.91 148
14785.05 135
14786.20 150
14787.35 144
14788.50 137
14789.65 155
14790.80 172
14791.95 152
14793.10 132
14794.25 138
14795.39 159
14796.54 157
14797.69 144
14798.84 126
14799.99 133
14801.14 152
14802.29 151
14803.44 142
14804.59 125
14805.74 128
14806.89 154
14808.04 151
14809.19 131
14810.34 134
14811.49 172
14812.64 144
14813.79 136
14814.94 114
14816.09 128
14817.24 131
14818.39 136
14819.54 137
14820.69 151
14821.84 139
14822.99 144
14824.14 127
14825.29 148
14826.44 121
14827.59 123
14828.74 110
14829.89 131
14831.04 146
14832.19 139
14833.34 136
14834.49 142
14835.64 126
14836.79 134
14837.94 143
14839.09 131
14840.24 153
14841.40 124
14842.55 140
14843.70 138
14844.85 124
14846.00 137
14847.15 138
14848.30 122
14849.45 130
14850.60 129
14851.76 116
14852.91 125
14854.06 117
14855.21 137
14856.36 117
14857.51 123
14858.66 138
14859.82 145
14860.97 112
14862.12 126
14863.27 118
14864.42 116
14865.57 120
14866.73 138
14867.88 135
14869.03 154
14870.18 145
14871.33 115
14872.49 121
14873.64 100
14874.79 126
14875.94 137
14877.10 121
14878.25 137
14879.40 129
14880.55 140
14881.71 127
14882.86 117
14884.01 123
14885.16 118
14886.32 122
14887.47 145
14888.62 140
14889.77 153
14890.93 128
14892.08 121
14893.23 115
14894.39 135
14895.54 140
14896.69 137
14897.84 141
14899.00 146
14900.15 126
14901.30 127
14902.46 127
14903.61 135
14904.76 152
14905.92 160
14907.07 149
14908.22 127
14909.38 150
14910.53 130
14911.69 140
14912.84 118
14913.99 130
14915.15 157
14916.30 154
14917.45 162
14918.61 139
14919.76 128
14920.92 126
14922.07 143
14923.22 148
14924.38 129
14925.53 134
14926.69 139
14927.84 155
14928.99 142
14930.15 134
14931.30 153
14932.46 124
14933.61 151
14934.77 132
14935.92 171
14937.08 147
14938.23 176
14939.39 136
14940.54 142
14941.70 149
14942.85 137
14944.00 131
14945.16 162
14946.31 167
14947.47 152
14948.62 170
14949.78 140
14950.94 131
14952.09 169
14953.25 194
14954.40 153
14955.56 158
14956.71 184
14957.87 172
14959.02 152
14960.18 176
14961.33 159
14962.49 184
14963.64 156
14964.80 163
14965.96 170
14967.11 155
14968.27 162
14969.42 178
14970.58 161
14971.74 166
14972.89 138
14974.05 154
14975.20 164
14976.36 135
14977.52 137
14978.67 161
14979.83 140
14980.98 170
14982.14 162
14983.30 124
14984.45 150
14985.61 157
14986.77 146
14987.92 127
14989.08 147
14990.24 122
14991.39 140
14992.55 144
14993.71 138
14994.86 121
14996.02 136
14997.18 145
14998.33 111
14999.49 120
15000.65 134
15001.81 151
15002.96 139
15004.12 111
15005.28 111
15006.43 123
15007.59 132
15008.75 124
15009.91 150
15011.06 116
15012.22 134
15013.38 134
15014.54 129
15015.69 133
15016.85 91
15018.01 135
15019.17 113
15020.33 122
15021.48 172
15022.64 130
15023.80 109
15024.96 128
15026.12 129
15027.27 124
15028.43 117
15029.59 157
15030.75 149
15031.91 130
15033.07 149
15034.22 126
15035.38 119
15036.54 118
15037.70 136
15038.86 129
15040.02 158
15041.17 141
15042.33 106
15043.49 100
15044.65 131
15045.81 108
15046.97 135
15048.13 130
15049.29 143
15050.45 119
15051.60 110
15052.76 109
15053.92 111
15055.08 136
15056.24 141
15057.40 138
15058.56 143
15059.72 118
15060.88 128
15062.04 120
15063.20 122
15064.36 121
15065.52 105
15066.68 113
15067.84 114
15069.00 143
15070.16 122
15071.32 102
15072.48 116
15073.63 133
15074.79 108
15075.95 107
15077.11 95
15078.27 108
15079.44 127
15080.60 131
15081.76 98
15082.92 100
15084.08 129
15085.24 118
15086.40 125
15087.56 134
15088.72 107
15089.88 112
15091.04 111
15092.20 120
15093.36 106
15094.52 129
15095.68 128
15096.84 107
15098.00 127
15099.16 94
15100.32 131
15101.49 113
15102.65 114
15103.81 103
15104.97 118
15106.13 95
15107.29 120
15108.45 123
15109.61 122
15110.78 122
15111.94 113
15113.10 101
15114.26 120
15115.42 124
15116.58 110
15117.74 115
15118.91 113
15120.07 116
15121.23 139
15122.39 117
15123.55 121
15124.71 116
15125.88 97
15127.04 95
15128.20 127
15129.36 111
15130.52 117
15131.69 103
15132.85 106
15134.01 132
15135.17 129
15136.34 137
15137.50 125
15138.66 138
15139.82 147
15140.99 133
15142.15 127
15143.31 103
15144.47 109
15145.64 116
15146.80 106
15147.96 155
15149.12 109
15150.29 132
15151.45 123
15152.61 123
15153.78 100
15154.94 136
15156.10 123
15157.27 135
15158.43 124
15159.59 106
15160.75 120
15161.92 114
15163.08 152
15164.24 141
15165.41 122
15166.57 112
15167.74 123
15168.90 121
15170.06 116
15171.23 112
15172.39 131
15173.55 134
15174.72 107
15175.88 138
15177.05 129
15178.21 134
15179.37 162
15180.54 114
15181.70 131
15182.87 151
15184.03 151
15185.19 139
15186.36 136
15187.52 136
15188.69 157
15189.85 142
15191.02 141
15192.18 131
15193.34 191
15194.51 160
15195.67 149
15196.84 134
15198.00 139
15199.17 148
15200.33 139
15201.50 151
15202.66 161
15203.83 160
15204.99 170
15206.16 137
15207.32 137
15208.49 162
15209.65 164
15210.82 127
15211.98 130
15213.15 150
15214.31 175
15215.48 161
15216.64 150
15217.81 147
15218.97 156
15220.14 141
15221.31 152
15222.47 157
15223.64 174
15224.80 151
15225.97 172
15227.13 181
15228.30 186
15229.47 167
15230.63 169
15231.80 172
15232.96 172
15234.13 168
15235.30 165
15236.46 160
15237.63 173
15238.79 137
15239.96 163
15241.13 146
15242.29 169
15243.46 160
15244.63 155
15245.79 146
15246.96 183
15248.13 120
15249.29 121
15250.46 120
15251.63 122
15252.79 140
15253.96 161
15255.13 130
15256.29 138
15257.46 138
15258.63 127
15259.80 132
15260.96 132
15262.13 134
15263.30 155
15264.46 138
15265.63 154
15266.80 143
15267.97 149
15269.13 115
15270.30 144
15271.47 138
15272.64 111
15273.80 103
15274.97 99
15276.14 116
15277.31 115
15278.47 111
15279.64 144
15280.81 123
15281.98 127
15283.15 112
15284.31 120
15285.48 118
15286.65 114
15287.82 126
15288.99 124
15290.15 144
15291.32 147
15292.49 136
15293.66 136
15294.83 135
15296.00 131
15297.16 121
15298.33 143
15299.50 140
15300.67 146
15301.84 134
15303.01 137
15304.18 141
15305.35 129
15306.51 139
15307.68 135
15308.85 103
15310.02 108
15311.19 119
15312.36 133
15313.53 121
15314.70 141
15315.87 131
15317.04 133
15318.21 125
15319.37 128
15320.54 115
15321.71 115
15322.88 130
15324.05 145
15325.22 122
15326.39 121
15327.56 112
15328.73 125
15329.90 126
15331.07 136
15332.24 144
15333.41 112
15334.58 126
15335.75 136
15336.92 142
15338.09 118
15339.26 135
15340.43 133
15341.60 121
15342.77 123
15343.94 155
15345.11 130
15346.28 131
15347.45 133
15348.62 130
15349.79 117
15350.96 110
15352.13 124
15353.31 122
15354.48 139
15355.65 147
15356.82 137
15357.99 126
15359.16 136
15360.33 146
15361.50 139
15362.67 143
15363.84 144
15365.01 115
15366.19 120
15367.36 121
15368.53 101
15369.70 139
15370.87 137
15372.04 120
15373.21 108
15374.38 120
15375.56 125
15376.73 113
15377.90 125
15379.07 117
15380.24 132
15381.41 124
15382.59 122
15383.76 127
15384.93 120
15386.10 128
15387.27 109
15388.45 117
15389.62 124
15390.79 113
15391.96 120
15393.13 148
15394.31 137
15395.48 124
15396.65 120
15397.82 119
15399.00 101
15400.17 116
15401.34 130
15402.51 124
15403.69 102
15404.86 117
15406.03 115
15407.20 116
15408.38 107
15409.55 116
15410.72 106
15411.89 122
15413.07 125
15414.24 118
15415.41 150
15416.59 115
15417.76 116
15418.93 135
15420.11 126
15421.28 120
15422.45 91
15423.63 109
15424.80 146
15425.97 146
15427.15 113
15428.32 105
15429.49 106
15430.67 107
15431.84 143
15433.01 127
15434.19 129
15435.36 124
15436.54 129
15437.71 125
15438.88 119
15440.06 113
15441.23 110
15442.41 108
15443.58 97
15444.75 117
15445.93 116
15447.10 122
15448.28 123
15449.45 95
15450.63 104
15451.80 110
15452.97 117
15454.15 119
15455.32 113
15456.50 103
15457.67 119
15458.85 121
15460.02 120
15461.20 128
15462.37 106
15463.55 116
15464.72 130
15465.90 121
15467.07 115
15468.25 118
15469.42 114
15470.60 124
15471.77 131
15472.95 137
15474.12 102
15475.30 147
15476.47 158
15477.65 124
15478.82 101
15480.00 130
15481.17 131
15482.35 120
15483.53 92
15484.70 133
15485.88 140
15487.05 116
15488.23 105
15489.40 108
15490.58 102
15491.76 118
15492.93 162
15494.11 134
15495.28 123
15496.46 110
15497.64 114
15498.81 136
15499.99 158
15501.17 159
15502.34 125
15503.52 126
15504.69 120
15505.87 130
15507.05 143
15508.22 125
15509.40 101
15510.58 87
15511.75 110
15512.93 116
15514.11 118
15515.28 132
15516.46 114
15517.64 126
15518.81 114
15519.99 126
15521.17 139
15522.35 124
15523.52 122
15524.70 147
15525.88 158
15527.05 135
15528.23 122
15529.41 140
15530.59 134
15531.76 116
15532.94 109
15534.12 124
15535.30 104
15536.47 119
15537.65 132
15538.83 141
15540.01 131
15541.19 135
15542.36 133
15543.54 147
15544.72 119
15545.90 137
15547.08 151
15548.25 143
15549.43 116
15550.61 135
15551.79 120
15552.97 137
15554.14 149
15555.32 114
15556.50 129
15557.68 136
15558.86 141
15560.04 148
15561.22 122
15562.39 122
15563.57 145
15564.75 162
15565.93 153
15567.11 142
15568.29 197
15569.47 151
15570.65 147
15571.82 142
15573.00 147
15574.18 181
15575.36 156
15576.54 145
15577.72 150
15578.90 135
15580.08 121
15581.26 129
15582.44 162
15583.62 164
15584.80 179
15585.98 176
15587.16 170
15588.34 157
15589.51 189
15590.69 175
15591.87 184
15593.05 180
15594.23 173
15595.41 153
15596.59 155
15597.77 150
15598.95 170
15600.13 167
15601.31 127
15602.49 168
15603.67 186
15604.85 154
15606.03 140
15607.21 162
15608.40 155
15609.58 206
15610.76 173
15611.94 193
15613.12 191
15614.30 185
15615.48 189
15616.66 185
15617.84 193
15619.02 209
15620.20 185
15621.38 209
15622.56 201
15623.74 200
15624.93 207
15626.11 186
15627.29 232
15628.47 220
15629.65 206
15630.83 215
15632.01 243
15633.19 229
15634.37 239
15635.56 238
15636.74 213
15637.92 235
15639.10 244
15640.28 230
15641.46 188
15642.65 234
15643.83 204
15645.01 214
15646.19 243
15647.37 234
15648.55 213
15649.74 222
15650.92 234
15652.10 262
15653.28 254
15654.46 247
15655.65 251
15656.83 232
15658.01 196
15659.19 220
15660.38 237
15661.56 247
15662.74 232
15663.92 239
15665.11 275
15666.29 276
15667.47 261
15668.65 239
15669.84 231
15671.02 218
15672.20 255
15673.38 246
15674.57 222
15675.75 245
15676.93 224
15678.12 262
15679.30 198
15680.48 213
15681.67 216
15682.85 235
15684.03 224
15685.22 200
15686.40 234
15687.58 234
15688.77 219
15689.95 219
15691.13 219
15692.32 246
15693.50 249
15694.68 231
15695.87 234
15697.05 234
15698.23 208
15699.42 246
15700.60 246
15701.79 201
15702.97 208
15704.15 236
15705.34 214
15706.52 243
15707.71 235
15708.89 224
15710.07 238
15711.26 253
15712.44 280
15713.63 263
15714.81 274
15716.00 257
15717.18 261
15718.37 247
15719.55 272
15720.73 240
15721.92 235
15723.10 233
15724.29 245
15725.47 241
15726.66 271
15727.84 263
15729.03 233
15730.21 214
15731.40 262
15732.58 254
15733.77 264
15734.95 290
15736.14 281
15737.32 284
15738.51 295
15739.69 277
15740.88 255
15742.07 261
15743.25 260
15744.44 274
15745.62 268
15746.81 286
15747.99 290
15749.18 306
15750.36 313
15751.55 312
15752.74 272
15753.92 274
15755.11 293
15756.29 291
15757.48 301
15758.67 311
15759.85 310
15761.04 291
15762.22 275
15763.41 290
15764.60 296
15765.78 260
15766.97 238
15768.16 249
15769.34 254
15770.53 222
15771.72 193
15772.90 246
15774.09 268
15775.28 254
15776.46 282
15777.65 223
15778.84 249
15780.02 261
15781.21 284
15782.40 248
15783.58 217
15784.77 244
15785.96 276
15787.14 308
15788.33 272
15789.52 223
15790.71 223
15791.89 212
15793.08 214
15794.27 227
15795.46 226
15796.64 196
15797.83 202
15799.02 211
15800.21 203
15801.39 193
15802.58 201
15803.77 214
15804.96 210
15806.14 197
15807.33 209
15808.52 204
15809.71 176
15810.90 179
15812.08 195
15813.27 194
15814.46 182
15815.65 190
15816.84 178
15818.03 172
15819.21 153
15820.40 176
15821.59 195
15822.78 181
15823.97 170
15825.16 170
15826.35 174
15827.53 165
15828.72 173
15829.91 173
15831.10 168
15832.29 183
15833.48 168
15834.67 166
15835.86 160
15837.04 159
15838.23 182
15839.42 171
15840.61 191
15841.80 180
15842.99 171
15844.18 180
15845.37 182
15846.56 200
15847.75 183
15848.94 170
15850.13 153
15851.32 160
15852.51 155
15853.70 181
15854.89 163
15856.07 156
15857.26 165
15858.45 184
15859.64 181
15860.83 191
15862.02 176
15863.21 171
15864.40 172
15865.59 174
15866.78 165
15867.97 161
15869.16 161
15870.36 156
15871.55 151
15872.74 166
15873.93 164
15875.12 146
15876.31 192
15877.50 179
15878.69 174
15879.88 183
15881.07 197
15882.26 176
15883.45 175
15884.64 197
15885.83 185
15887.02 182
15888.21 152
15889.41 179
15890.60 162
15891.79 179
15892.98 223
15894.17 194
15895.36 163
15896.55 204
15897.74 190
15898.93 176
15900.13 173
15901.32 180
15902.51 196
15903.70 181
15904.89 187
15906.08 172
15907.28 201
15908.47 198
15909.66 193
15910.85 171
15912.04 195
15913.23 184
15914.43 177
15915.62 183
15916.81 155
15918.00 187
15919.19 190
15920.39 191
15921.58 190
15922.77 194
15923.96 185
15925.16 188
15926.35 163
15927.54 160
15928.73 197
15929.93 187
15931.12 190
15932.31 174
15933.50 184
15934.70 189
15935.89 163
15937.08 190
15938.27 181
15939.47 143
15940.66 149
15941.85 135
15943.05 136
15944.24 149
15945.43 151
15946.63 158
15947.82 142
15949.01 143
15950.21 139
15951.40 136
15952.59 142
15953.79 137
15954.98 177
15956.17 169
15957.37 150
15958.56 175
15959.75 131
15960.95 135
15962.14 148
15963.33 144
15964.53 134
15965.72 143
15966.92 127
15968.11 118
15969.30 115
15970.50 156
15971.69 132
15972.89 141
15974.08 118
15975.27 129
15976.47 112
15977.66 133
15978.86 122
15980.05 138
15981.25 137
15982.44 125
15983.63 129
15984.83 125
15986.02 107
15987.22 120
15988.41 118
15989.61 146
15990.80 134
15992.00 111
15993.19 147
15994.39 147
15995.58 121
15996.78 116
15997.97 99
15999.17 111
16000.36 114
16001.56 122
16002.75 156
16003.95 139
16005.14 102
16006.34 106
16007.53 120
16008.73 127
16009.93 147
16011.12 124
16012.32 122
16013.51 99
16014.71 136
16015.90 119
16017.10 115
16018.30 132
16019.49 128
16020.69 117
16021.88 96
16023.08 102
16024.28 96
16025.47 125
16026.67 108
16027.86 117
16029.06 96
16030.26 105
16031.45 121
16032.65 120
16033.85 138
16035.04 113
16036.24 131
16037.43 125
16038.63 121
16039.83 109
16041.02 108
16042.22 110
16043.42 112
16044.61 137
16045.81 114
16047.01 108
16048.21 106
16049.40 130
16050.60 124
16051.80 104
16052.99 93
16054.19 120
16055.39 101
16056.59 117
16057.78 118
16058.98 120
16060.18 135
16061.37 131
16062.57 122
16063.77 107
16064.97 126
16066.16 103
16067.36 110
16068.56 110
16069.76 107
16070.96 124
16072.15 112
16073.35 104
16074.55 99
16075.75 126
16076.95 123
16078.14 118
16079.34 121
16080.54 106
16081.74 112
16082.94 107
16084.13 113
16085.33 110
16086.53 112
16087.73 121
16088.93 96
16090.13 108
16091.33 102
16092.52 88
16093.72 87
16094.92 112
16096.12 104
16097.32 139
16098.52 115
16099.72 112
16100.92 106
16102.11 99
16103.31 107
16104.51 77
16105.71 117
16106.91 115
16108.11 114
16109.31 124
16110.51 126
16111.71 108
16112.91 129
16114.11 117
16115.31 111
16116.51 105
16117.70 131
16118.90 122
16120.10 101
16121.30 122
16122.50 134
16123.70 112
16124.90 107
16126.10 90
16127.30 86
16128.50 114
16129.70 113
16130.90 110
16132.10 113
16133.30 111
16134.50 127
16135.70 125
16136.90 105
16138.10 103
16139.30 100
16140.50 90
16141.71 102
16142.91 108
16144.11 104
16145.31 121
16146.51 113
16147.71 116
16148.91 92
16150.11 85
16151.31 115
16152.51 104
16153.71 93
16154.91 104
16156.11 119
16157.31 112
16158.52 119
16159.72 109
16160.92 112
16162.12 119
16163.32 112
16164.52 101
16165.72 121
16166.92 115
16168.13 138
16169.33 130
16170.53 111
16171.73 114
16172.93 105
16174.13 120
16175.34 100
16176.54 102
16177.74 118
16178.94 107
16180.14 122
16181.34 111
16182.55 133
16183.75 113
16184.95 93
16186.15 106
16187.35 94
16188.56 97
16189.76 111
16190.96 132
16192.16 118
16193.37 124
16194.57 107
16195.77 110
16196.97 137
16198.18 106
16199.38 137
16200.58 110
16201.78 107
16202.99 92
16204.19 109
16205.39 130
16206.60 129
16207.80 106
16209.00 112
16210.20 129
16211.41 136
16212.61 115
16213.81 116
16215.02 130
16216.22 129
16217.42 105
16218.63 125
16219.83 133
16221.03 134
16222.24 139
16223.44 127
16224.64 121
16225.85 149
16227.05 128
16228.25 113
16229.46 120
16230.66 118
16231.87 139
16233.07 135
16234.27 116
16235.48 111
16236.68 134
16237.89 137
16239.09 146
16240.29 134
16241.50 125
16242.70 131
16243.91 123
16245.11 130
16246.31 125
16247.52 148
16248.72 127
16249.93 137
16251.13 145
16252.34 141
16253.54 147
16254.75 150
16255.95 189
16257.16 126
16258.36 131
16259.57 133
16260.77 117
16261.97 145
16263.18 155
16264.38 129
16265.59 128
16266.80 153
16268.00 126
16269.21 131
16270.41 118
16271.62 133
16272.82 135
16274.03 150
16275.23 147
16276.44 134
16277.64 128
16278.85 126
16280.05 106
16281.26 98
16282.47 141
16283.67 146
16284.88 128
16286.08 144
16287.29 146
16288.49 141
16289.70 132
16290.91 138
16292.11 136
16293.32 145
16294.52 136
16295.73 128
16296.94 151
16298.14 156
16299.35 132
16300.56 148
16301.76 155
16302.97 150
16304.18 165
16305.38 176
16306.59 178
16307.79 144
16309.00 141
16310.21 135
16311.42 135
16312.62 151
16313.83 144
16315.04 139
16316.24 147
16317.45 148
16318.66 148
16319.86 130
16321.07 154
16322.28 146
16323.49 116
16324.69 131
16325.90 132
16327.11 143
16328.31 133
16329.52 134
16330.73 158
16331.94 122
16333.14 117
16334.35 128
16335.56 155
16336.77 132
16337.98 108
16339.18 128
16340.39 130
16341.60 142
16342.81 114
16344.01 114
16345.22 99
16346.43 125
16347.64 99
16348.85 112
16350.05 139
16351.26 124
16352.47 117
16353.68 118
16354.89 106
16356.10 116
16357.30 137
16358.51 111
16359.72 108
16360.93 113
16362.14 111
16363.35 128
16364.56 132
16365.77 111
16366.97 127
16368.18 110
16369.39 116
16370.60 76
16371.81 76
16373.02 107
16374.23 116
16375.44 120
16376.65 120
16377.86 97
16379.06 94
16380.27 123
16381.48 108
16382.69 125
16383.90 123
16385.11 136
16386.32 124
16387.53 113
16388.74 99
16389.95 135
16391.16 107
16392.37 117
16393.58 100
16394.79 111
16396.00 111
16397.21 120
16398.42 131
16399.63 104
16400.84 120
16402.05 105
16403.26 103
16404.47 101
16405.68 97
16406.89 109
16408.10 84
16409.31 112
16410.52 101
16411.73 95
16412.94 96
16414.15 111
16415.36 119
16416.57 104
16417.78 111
16419.00 119
16420.21 107
16421.42 91
16422.63 91
16423.84 88
16425.05 94
16426.26 112
16427.47 82
16428.68 110
16429.89 101
16431.11 92
16432.32 113
16433.53 102
16434.74 97
16435.95 102
16437.16 132
16438.37 106
16439.59 118
16440.80 114
16442.01 129
16443.22 98
16444.43 123
16445.64 120
16446.86 98
16448.07 113
16449.28 111
16450.49 99
16451.70 122
16452.91 125
16454.13 111
16455.34 119
16456.55 114
16457.76 109
16458.98 110
16460.19 120
16461.40 123
16462.61 106
16463.82 98
16465.04 133
16466.25 111
16467.46 97
16468.67 90
16469.89 86
16471.10 113
16472.31 106
16473.53 92
16474.74 89
16475.95 117
16477.16 112
16478.38 126
16479.59 117
16480.80 112
16482.02 102
16483.23 114
16484.44 107
16485.66 89
16486.87 75
16488.08 85
16489.30 93
16490.51 91
16491.72 92
16492.94 99
16494.15 76
16495.36 93
16496.58 87
16497.79 91
16499.00 111
16500.22 114
16501.43 93
16502.65 82
16503.86 107
16505.07 119
16506.29 109
16507.50 103
16508.71 108
16509.93 96
16511.14 105
16512.36 110
16513.57 100
16514.79 107
16516.00 100
16517.21 83
16518.43 95
16519.64 74
16520.86 91
16522.07 81
16523.29 100
16524.50 112
16525.72 111
16526.93 94
16528.15 95
16529.36 85
16530.58 97
16531.79 95
16533.01 102
16534.22 102
16535.44 90
16536.65 111
16537.87 132
16539.08 129
16540.30 106
16541.51 114
16542.73 111
16543.94 106
16545.16 101
16546.37 102
16547.59 99
16548.80 93
16550.02 74
16551.24 89
16552.45 100
16553.67 96
16554.88 98
16556.10 90
16557.31 83
16558.53 104
16559.75 112
16560.96 127
16562.18 111
16563.39 107
16564.61 106
16565.83 121
16567.04 129
16568.26 105
16569.47 102
16570.69 126
16571.91 108
16573.12 111
16574.34 96
16575.56 130
16576.77 131
16577.99 122
16579.21 111
16580.42 112
16581.64 126
16582.86 119
16584.07 90
16585.29 89
16586.51 107
16587.72 117
16588.94 118
16590.16 102
16591.38 113
16592.59 105
16593.81 98
16595.03 103
16596.24 115
16597.46 120
16598.68 103
16599.90 128
16601.11 94
16602.33 90
16603.55 94
16604.77 116
16605.98 104
16607.20 91
16608.42 99
16609.64 86
16610.86 95
16612.07 83
16613.29 95
16614.51 96
16615.73 95
16616.95 106
16618.16 107
16619.38 90
16620.60 92
16621.82 108
16623.04 93
16624.25 85
16625.47 75
16626.69 123
16627.91 103
16629.13 105
16630.35 88
16631.57 108
16632.78 109
16634.00 103
16635.22 81
16636.44 96
16637.66 98
16638.88 114
16640.10 112
16641.32 86
16642.53 99
16643.75 89
16644.97 113
16646.19 92
16647.41 86
16648.63 87
16649.85 107
16651.07 112
16652.29 84
16653.51 81
16654.73 78
16655.95 105
16657.17 123
16658.39 84
16659.61 76
16660.83 95
16662.04 99
16663.26 102
16664.48 104
16665.70 89
16666.92 83
16668.14 106
16669.36 106
16670.58 93
16671.80 105
16673.02 84
16674.24 94
16675.46 91
16676.68 68
16677.91 96
16679.13 89
16680.35 87
16681.57 98
16682.79 73
16684.01 85
16685.23 99
16686.45 108
16687.67 86
16688.89 102
16690.11 93
16691.33 88
16692.55 97
16693.77 124
16694.99 98
16696.21 95
16697.44 104
16698.66 99
16699.88 89
16701.10 100
16702.32 83
16703.54 104
16704.76 95
16705.98 89
16707.21 91
16708.43 84
16709.65 110
16710.87 95
16712.09 104
16713.31 85
16714.53 90
16715.76 115
16716.98 99
16718.20 85
16719.42 90
16720.64 100
16721.87 112
16723.09 107
16724.31 99
16725.53 86
16726.75 102
16727.98 84
16729.20 88
16730.42 92
16731.64 102
16732.86 79
16734.09 88
16735.31 109
16736.53 83
16737.75 92
16738.98 85
16740.20 105
16741.42 90
16742.64 106
16743.87 97
16745.09 90
16746.31 95
16747.54 118
16748.76 85
16749.98 111
16751.20 84
16752.43 86
16753.65 96
16754.87 99
16756.10 98
16757.32 97
16758.54 64
16759.77 64
16760.99 95
16762.21 99
16763.44 101
16764.66 86
16765.88 81
16767.11 85
16768.33 85
16769.55 93
16770.78 85
16772.00 84
16773.23 78
16774.45 84
16775.67 104
16776.90 95
16778.12 106
16779.35 91
16780.57 107
16781.79 88
16783.02 80
16784.24 84
16785.47 87
16786.69 91
16787.91 96
16789.14 91
16790.36 93
16791.59 74
16792.81 85
16794.04 76
16795.26 100
16796.49 82
16797.71 110
16798.94 95
16800.16 80
16801.38 89
16802.61 108
16803.83 92
16805.06 107
16806.28 91
16807.51 77
16808.73 97
16809.96 109
16811.18 115
16812.41 100
16813.64 102
16814.86 92
16816.09 96
16817.31 77
16818.54 99
16819.76 107
16820.99 110
16822.21 99
16823.44 102
16824.66 77
16825.89 93
16827.12 99
16828.34 90
16829.57 103
16830.79 104
16832.02 116
16833.25 128
16834.47 111
16835.70 102
16836.92 95
16838.15 110
16839.38 101
16840.60 123
16841.83 105
16843.06 113
16844.28 121
16845.51 121
16846.73 138
16847.96 112
16849.19 112
16850.41 125
16851.64 114
16852.87 132
16854.09 124
16855.32 137
16856.55 148
16857.77 109
16859.00 113
16860.23 100
16861.46 111
16862.68 120
16863.91 125
16865.14 105
16866.36 145
16867.59 146
16868.82 136
16870.05 128
16871.27 141
16872.50 152
16873.73 171
16874.96 165
16876.18 134
16877.41 168
16878.64 153
16879.87 147
16881.09 158
16882.32 173
16883.55 165
16884.78 138
16886.01 165
16887.23 155
16888.46 135
16889.69 162
16890.92 159
16892.15 177
16893.37 135
16894.60 150
16895.83 159
16897.06 139
16898.29 128
16899.51 108
16900.74 141
16901.97 166
16903.20 127
16904.43 156
16905.66 127
16906.89 95
16908.12 115
16909.34 95
16910.57 116
16911.80 140
16913.03 100
16914.26 109
16915.49 133
16916.72 127
16917.95 102
16919.18 142
16920.40 128
16921.63 108
16922.86 107
16924.09 120
16925.32 132
16926.55 97
16927.78 96
16929.01 113
16930.24 106
16931.47 111
16932.70 111
16933.93 83
16935.16 110
16936.39 115
16937.62 115
16938.85 83
16940.08 116
16941.31 134
16942.54 97
16943.77 91
16945.00 108
16946.23 111
16947.46 97
16948.69 113
16949.92 106
16951.15 100
16952.38 95
16953.61 81
16954.84 97
16956.07 96
16957.30 70
16958.53 89
16959.76 99
16960.99 104
16962.22 110
16963.45 101
16964.68 81
16965.92 93
16967.15 89
16968.38 103
16969.61 90
16970.84 115
16972.07 119
16973.30 101
16974.53 93
16975.76 122
16976.99 110
16978.23 108
16979.46 101
16980.69 100
16981.92 99
16983.15 107
16984.38 81
16985.61 82
16986.85 106
16988.08 89
16989.31 122
16990.54 119
16991.77 95
16993.00 90
16994.24 83
16995.47 100
16996.70 95
16997.93 101
16999.16 122
17000.40 86
17001.63 84
17002.86 85
17004.09 105
17005.32 102
17006.56 93
17007.79 100
17009.02 93
17010.25 97
17011.49 109
17012.72 95
17013.95 94
17015.18 116
17016.42 93
17017.65 114
17018.88 96
17020.12 92
17021.35 83
17022.58 81
17023.81 88
17025.05 79
17026.28 75
17027.51 81
17028.75 84
17029.98 91
17031.21 87
17032.45 94
17033.68 92
17034.91 94
17036.15 88
17037.38 68
17038.61 101
17039.85 94
17041.08 72
17042.31 71
17043.55 108
17044.78 86
17046.01 81
17047.25 68
17048.48 75
17049.72 106
17050.95 82
17052.18 103
17053.42 80
17054.65 94
17055.89 134
17057.12 100
17058.35 71
17059.59 84
17060.82 76
17062.06 93
17063.29 88
17064.53 73
17065.76 107
17066.99 85
17068.23 83
17069.46 87
17070.70 103
17071.93 85
17073.17 98
17074.40 85
17075.64 87
17076.87 64
17078.11 76
17079.34 77
17080.58 84
17081.81 96
17083.05 68
17084.28 90
17085.52 109
17086.75 70
17087.99 63
17089.22 90
17090.46 99
17091.69 93
17092.93 105
17094.16 73
17095.40 58
17096.64 77
17097.87 77
17099.11 63
17100.34 86
17101.58 88
17102.81 80
17104.05 86
17105.29 88
17106.52 90
17107.76 75
17108.99 85
17110.23 89
17111.47 79
17112.70 78
17113.94 83
17115.17 108
17116.41 94
17117.65 73
17118.88 80
17120.12 85
17121.36 62
17122.59 71
17123.83 71
17125.07 80
17126.30 68
17127.54 76
17128.78 75
17130.01 66
17131.25 66
17132.49 98
17133.72 63
17134.96 72
17136.20 69
17137.43 60
17138.67 76
17139.91 88
17141.15 76
17142.38 81
17143.62 73
17144.86 85
17146.10 74
17147.33 62
17148.57 80
17149.81 87
17151.05 64
17152.28 80
17153.52 73
17154.76 88
17156.00 79
17157.23 56
17158.47 67
17159.71 67
17160.95 88
17162.19 78
17163.42 81
17164.66 101
17165.90 89
17167.14 87
17168.38 83
17169.61 83
17170.85 114
17172.09 105
17173.33 82
17174.57 83
17175.81 92
17177.04 73
17178.28 73
17179.52 96
17180.76 77
17182.00 73
17183.24 65
17184.48 75
17185.71 68
17186.95 99
17188.19 74
17189.43 70
17190.67 108
17191.91 67
17193.15 68
17194.39 78
17195.63 96
17196.87 83
17198.11 88
17199.34 74
17200.58 73
17201.82 68
17203.06 107
17204.30 64
17205.54 74
17206.78 72
17208.02 97
17209.26 71
17210.50 77
17211.74 86
17212.98 72
17214.22 65
17215.46 70
17216.70 69
17217.94 77
17219.18 77
17220.42 86
17221.66 73
17222.90 65
17224.14 78
17225.38 66
17226.62 66
17227.86 77
17229.10 90
17230.34 70
17231.58 64
17232.82 66
17234.06 90
17235.30 71
17236.54 68
17237.78 80
17239.03 66
17240.27 69
17241.51 78
17242.75 91
17243.99 98
17245.23 69
17246.47 46
17247.71 68
17248.95 77
17250.19 83
17251.43 101
17252.68 102
17253.92 82
17255.16 84
17256.40 81
17257.64 77
17258.88 77
17260.12 74
17261.37 81
17262.61 74
17263.85 74
17265.09 61
17266.33 71
17267.57 76
17268.82 81
17270.06 99
17271.30 52
17272.54 71
17273.78 81
17275.03 86
17276.27 76
17277.51 69
17278.75 74
17279.99 62
17281.24 71
17282.48 80
17283.72 74
17284.96 85
17286.21 65
17287.45 81
17288.69 76
17289.93 80
17291.18 68
17292.42 59
17293.66 77
17294.90 93
17296.15 86
17297.39 70
17298.63 78
17299.88 60
17301.12 70
17302.36 67
17303.60 89
17304.85 67
17306.09 78
17307.33 73
17308.58 63
17309.82 57
17311.06 80
17312.31 60
17313.55 60
17314.79 73
17316.04 81
17317.28 89
17318.52 79
17319.77 82
17321.01 75
17322.26 92
17323.50 75
17324.74 65
17325.99 78
17327.23 52
17328.48 67
17329.72 59
17330.96 57
17332.21 72
17333.45 56
17334.70 60
17335.94 64
17337.18 81
17338.43 76
17339.67 73
17340.92 74
17342.16 91
17343.41 71
17344.65 84
17345.90 69
17347.14 72
17348.38 81
17349.63 68
17350.87 58
17352.12 78
17353.36 61
17354.61 65
17355.85 70
17357.10 52
17358.34 77
17359.59 81
17360.83 83
17362.08 93
17363.32 69
17364.57 86
17365.81 85
17367.06 74
17368.31 77
17369.55 76
17370.80 71
17372.04 77
17373.29 66
17374.53 58
17375.78 58
17377.02 70
17378.27 75
17379.52 79
17380.76 73
17382.01 78
17383.25 64
17384.50 73
17385.75 78
17386.99 82
17388.24 67
17389.48 67
17390.73 72
17391.98 73
17393.22 66
17394.47 70
17395.71 70
17396.96 72
17398.21 68
17399.45 67
17400.70 63
17401.95 69
17403.19 66
17404.44 79
17405.69 77
17406.93 74
17408.18 85
17409.43 97
17410.67 99
17411.92 82
17413.17 60
17414.42 56
17415.66 91
17416.91 85
17418.16 75
17419.40 57
17420.65 67
17421.90 81
17423.15 73
17424.39 88
17425.64 81
17426.89 82
17428.14 81
17429.38 95
17430.63 73
17431.88 70
17433.13 80
17434.37 69
17435.62 77
17436.87 65
17438.12 67
17439.37 83
17440.61 111
17441.86 88
17443.11 70
17444.36 65
17445.61 65
17446.85 77
17448.10 87
17449.35 88
17450.60 90
17451.85 88
17453.10 103
17454.34 75
17455.59 64
17456.84 70
17458.09 68
17459.34 81
17460.59 66
17461.84 59
17463.09 74
17464.33 70
17465.58 86
17466.83 101
17468.08 88
17469.33 69
17470.58 84
17471.83 75
17473.08 69
17474.33 103
17475.58 69
17476.83 93
17478.07 78
17479.32 69
17480.57 86
17481.82 89
17483.07 59
17484.32 56
17485.57 76
17486.82 90
17488.07 80
17489.32 76
17490.57 68
17491.82 75
17493.07 74
17494.32 78
17495.57 70
17496.82 65
17498.07 66
17499.32 86
17500.57 78
17501.82 75
17503.07 78
17504.32 94
17505.57 72
17506.82 70
17508.07 62
17509.32 75
17510.57 67
17511.82 64
17513.07 78
17514.32 82
17515.58 80
17516.83 71
17518.08 79
17519.33 73
17520.58 69
17521.83 80
17523.08 82
17524.33 81
17525.58 82
17526.83 80
17528.08 69
17529.34 81
17530.59 84
17531.84 76
17533.09 71
17534.34 91
17535.59 73
17536.84 81
17538.09 64
17539.35 81
17540.60 88
17541.85 86
17543.10 89
17544.35 83
17545.60 73
17546.86 96
17548.11 80
17549.36 86
17550.61 76
17551.86 87
17553.12 75
17554.37 70
17555.62 88
17556.87 78
17558.12 61
17559.38 82
17560.63 80
17561.88 71
17563.13 82
17564.39 76
17565.64 96
17566.89 70
17568.14 68
17569.40 65
17570.65 67
17571.90 88
17573.15 124
17574.41 84
17575.66 65
17576.91 102
17578.17 92
17579.42 60
17580.67 86
17581.92 69
17583.18 85
17584.43 81
17585.68 70
17586.94 62
17588.19 72
17589.44 83
17590.70 63
17591.95 68
17593.20 64
17594.46 67
17595.71 80
17596.97 67
17598.22 63
17599.47 79
17600.73 72
17601.98 74
17603.23 72
17604.49 85
17605.74 73
17607.00 92
17608.25 100
17609.50 85
17610.76 76
17612.01 66
17613.27 56
17614.52 66
17615.77 88
17617.03 81
17618.28 74
17619.54 74
17620.79 71
17622.05 63
17623.30 67
17624.56 60
17625.81 73
17627.06 77
17628.32 76
17629.57 69
17630.83 72
17632.08 79
17633.34 77
17634.59 69
17635.85 48
17637.10 69
17638.36 70
17639.61 65
17640.87 55
17642.12 70
17643.38 66
17644.63 65
17645.89 73
17647.15 76
17648.40 72
17649.66 73
17650.91 83
17652.17 66
17653.42 64
17654.68 62
17655.93 95
17657.19 83
17658.45 82
17659.70 79
17660.96 87
17662.21 79
17663.47 80
17664.73 61
17665.98 65
17667.24 80
17668.49 72
17669.75 85
17671.01 79
17672.26 68
17673.52 70
17674.77 58
17676.03 64
17677.29 64
17678.54 86
17679.80 73
17681.06 71
17682.31 82
17683.57 75
17684.83 75
17686.08 57
17687.34 75
17688.60 79
17689.85 71
17691.11 74
17692.37 75
17693.63 95
17694.88 81
17696.14 58
17697.40 78
17698.65 72
17699.91 82
17701.17 68
17702.43 66
17703.68 75
17704.94 61
17706.20 66
17707.46 76
17708.71 63
17709.97 77
17711.23 81
17712.49 70
17713.74 72
17715.00 89
17716.26 68
17717.52 73
17718.78 74
17720.03 74
17721.29 72
17722.55 56
17723.81 75
17725.07 99
17726.32 72
17727.58 54
17728.84 70
17730.10 64
17731.36 67
17732.62 79
17733.87 71
17735.13 61
17736.39 63
17737.65 52
17738.91 65
17740.17 71
17741.43 84
17742.69 61
17743.94 69
17745.20 73
17746.46 73
17747.72 55
17748.98 51
17750.24 50
17751.50 68
17752.76 95
17754.02 72
17755.28 66
17756.53 62
17757.79 62
17759.05 67
17760.31 65
17761.57 81
17762.83 63
17764.09 80
17765.35 59
17766.61 60
17767.87 77
17769.13 85
17770.39 64
17771.65 65
17772.91 78
17774.17 66
17775.43 75
17776.69 72
17777.95 71
17779.21 94
17780.47 60
17781.73 67
17782.99 69
17784.25 51
17785.51 73
17786.77 82
17788.03 82
17789.29 70
17790.55 54
17791.81 49
17793.07 73
17794.33 51
17795.59 54
17796.86 47
17798.12 48
17799.38 69
17800.64 65
17801.90 60
17803.16 56
17804.42 87
17805.68 90
17806.94 65
17808.20 67
17809.47 56
17810.73 78
17811.99 63
17813.25 69
17814.51 80
17815.77 80
17817.03 68
17818.29 77
17819.56 73
17820.82 81
17822.08 80
17823.34 79
17824.60 76
17825.86 67
17827.13 63
17828.39 73
17829.65 75
17830.91 68
17832.17 71
17833.44 73
17834.70 75
17835.96 72
17837.22 77
17838.48 81
17839.75 71
17841.01 64
17842.27 72
17843.53 84
17844.80 70
17846.06 58
17847.32 65
17848.58 57
17849.85 66
17851.11 55
17852.37 74
17853.63 69
17854.90 87
17856.16 72
17857.42 55
17858.69 55
17859.95 62
17861.21 70
17862.47 53
17863.74 50
17865.00 73
17866.26 87
17867.53 64
17868.79 66
17870.05 87
17871.32 73
17872.58 90
17873.84 67
17875.11 63
17876.37 66
17877.63 56
17878.90 67
17880.16 70
17881.43 72
17882.69 65
17883.95 87
17885.22 70
17886.48 86
17887.74 63
17889.01 68
17890.27 75
17891.54 66
17892.80 70
17894.07 64
17895.33 61
17896.59 68
17897.86 91
17899.12 68
17900.39 62
17901.65 82
17902.92 60
17904.18 57
17905.44 63
17906.71 74
17907.97 69
17909.24 65
17910.50 75
17911.77 81
17913.03 100
17914.30 59
17915.56 62
17916.83 63
17918.09 66
17919.36 78
17920.62 90
17921.89 72
17923.15 90
17924.42 53
17925.68 65
17926.95 49
17928.21 75
17929.48 72
17930.75 75
17932.01 85
17933.28 71
17934.54 66
17935.81 65
17937.07 56
17938.34 56
17939.61 62
17940.87 59
17942.14 68
17943.40 75
17944.67 63
17945.93 73
17947.20 71
17948.47 67
17949.73 57
17951.00 55
17952.27 61
17953.53 60
17954.80 68
17956.06 87
17957.33 64
17958.60 67
17959.86 64
17961.13 54
17962.40 70
17963.66 75
17964.93 81
17966.20 68
17967.46 62
17968.73 51
17970.00 84
17971.26 72
17972.53 64
17973.80 68
17975.07 68
17976.33 82
17977.60 79
17978.87 73
17980.13 63
17981.40 71
17982.67 82
17983.94 76
17985.20 60
17986.47 68
17987.74 52
17989.01 59
17990.27 75
17991.54 78
17992.81 66
17994.08 63
17995.34 57
17996.61 62
17997.88 65
17999.15 71
18000.42 50
18001.68 52
18002.95 69
18004.22 66
18005.49 68
18006.76 73
18008.02 72
18009.29 60
18010.56 57
18011.83 63
18013.10 61
18014.37 74
18015.63 74
18016.90 74
18018.17 55
18019.44 56
18020.71 66
18021.98 54
18023.25 48
18024.51 46
18025.78 69
18027.05 59
18028.32 60
18029.59 69
18030.86 50
18032.13 56
18033.40 49
18034.67 52
18035.94 70
18037.20 48
18038.47 68
18039.74 68
18041.01 77
18042.28 69
18043.55 65
18044.82 58
18046.09 67
18047.36 86
18048.63 64
18049.90 60
18051.17 71
18052.44 62
18053.71 68
18054.98 64
18056.25 82
18057.52 81
18058.79 60
18060.06 61
18061.33 68
18062.60 64
18063.87 75
18065.14 85
18066.41 76
18067.68 73
18068.95 75
18070.22 80
18071.49 74
18072.76 63
18074.03 62
18075.30 55
18076.57 82
18077.84 65
18079.11 63
18080.39 81
18081.66 69
18082.93 64
18084.20 61
18085.47 79
18086.74 60
18088.01 71
18089.28 73
18090.55 67
18091.82 70
18093.10 66
18094.37 81
18095.64 69
18096.91 103
18098.18 86
18099.45 69
18100.72 52
18102.00 45
18103.27 63
18104.54 88
18105.81 70
18107.08 62
18108.35 83
18109.63 78
18110.90 65
18112.17 71
18113.44 75
18114.71 68
18115.98 77
18117.26 71
18118.53 64
18119.80 89
18121.07 74
18122.35 73
18123.62 67
18124.89 72
18126.16 60
18127.43 54
18128.71 58
18129.98 76
18131.25 99
18132.52 74
18133.80 77
18135.07 66
18136.34 74
18137.62 60
18138.89 59
18140.16 60
18141.43 63
18142.71 69
18143.98 68
18145.25 67
18146.53 78
18147.80 72
18149.07 74
18150.35 77
18151.62 66
18152.89 70
18154.17 82
18155.44 54
18156.71 74
18157.99 66
18159.26 58
18160.53 59
18161.81 66
18163.08 72
18164.35 88
18165.63 69
18166.90 67
18168.18 75
18169.45 86
18170.72 79
18172.00 70
18173.27 52
18174.55 53
18175.82 60
18177.09 56
18178.37 58
18179.64 62
18180.92 59
18182.19 69
18183.47 66
18184.74 75
18186.01 74
18187.29 67
18188.56 55
18189.84 67
18191.11 61
18192.39 54
18193.66 62
18194.94 49
18196.21 63
18197.49 63
18198.76 67
18200.04 64
18201.31 59
18202.59 83
18203.86 69
18205.14 83
18206.41 88
18207.69 71
18208.96 61
18210.24 62
18211.51 76
18212.79 82
18214.06 74
18215.34 63
18216.62 60
18217.89 83
18219.17 63
18220.44 51
18221.72 54
18222.99 58
18224.27 63
18225.55 65
18226.82 44
18228.10 66
18229.37 39
18230.65 63
18231.93 64
18233.20 48
18234.48 72
18235.75 72
18237.03 65
18238.31 60
18239.58 74
18240.86 60
18242.14 76
18243.41 44
18244.69 62
18245.97 76
18247.24 65
18248.52 73
18249.80 54
18251.07 61
18252.35 85
18253.63 68
18254.90 65
18256.18 75
18257.46 68
18258.73 51
18260.01 50
18261.29 74
18262.57 65
18263.84 68
18265.12 75
18266.40 58
18267.67 66
18268.95 59
18270.23 63
18271.51 63
18272.78 63
18274.06 75
18275.34 61
18276.62 69
18277.89 68
18279.17 71
18280.45 52
18281.73 53
18283.01 78
18284.28 75
18285.56 67
18286.84 68
18288.12 60
18289.40 80
18290.67 84
18291.95 78
18293.23 71
18294.51 51
18295.79 58
18297.07 72
18298.34 72
18299.62 65
18300.90 61
18302.18 59
18303.46 51
18304.74 65
18306.02 64
18307.29 83
18308.57 94
18309.85 63
18311.13 70
18312.41 77
18313.69 67
18314.97 76
18316.25 57
18317.53 69
18318.80 69
18320.08 57
18321.36 53
18322.64 64
18323.92 65
18325.20 73
18326.48 61
18327.76 65
18329.04 71
18330.32 82
18331.60 55
18332.88 49
18334.16 57
18335.44 75
18336.72 64
18338.00 61
18339.28 58
18340.56 48
18341.84 51
18343.12 67
18344.40 64
18345.68 55
18346.96 54
18348.24 70
18349.52 65
18350.80 67
18352.08 72
18353.36 57
18354.64 83
18355.92 87
18357.20 65
18358.48 61
18359.76 87
18361.04 64
18362.32 57
18363.60 60
18364.88 74
18366.16 67
18367.45 80
18368.73 59
18370.01 70
18371.29 79
18372.57 67
18373.85 56
18375.13 49
18376.41 65
18377.69 51
18378.98 57
18380.26 59
18381.54 69
18382.82 72
18384.10 74
18385.38 57
18386.66 59
18387.95 58
18389.23 66
18390.51 72
18391.79 54
18393.07 56
18394.35 87
18395.64 90
18396.92 60
18398.20 70
18399.48 66
18400.76 67
18402.05 71
18403.33 65
18404.61 78
18405.89 57
18407.17 69
18408.46 51
18409.74 60
18411.02 51
18412.30 76
18413.59 69
18414.87 65
18416.15 69
18417.43 78
18418.72 78
18420.00 74
18421.28 73
18422.56 75
18423.85 64
18425.13 75
18426.41 61
18427.70 77
18428.98 78
18430.26 73
18431.54 86
18432.83 71
18434.11 72
18435.39 78
18436.68 59
18437.96 65
18439.24 67
18440.53 68
18441.81 48
18443.09 74
18444.38 87
18445.66 63
18446.95 62
18448.23 86
18449.51 72
18450.80 50
18452.08 54
18453.36 51
18454.65 64
18455.93 66
18457.22 61
18458.50 62
18459.78 64
18461.07 83
18462.35 84
18463.64 56
18464.92 54
18466.21 60
18467.49 63
18468.77 60
18470.06 83
18471.34 78
18472.63 86
18473.91 77
18475.20 65
18476.48 66
18477.77 71
18479.05 68
18480.34 70
18481.62 82
18482.91 70
18484.19 58
18485.47 68
18486.76 67
18488.04 77
18489.33 84
18490.62 69
18491.90 58
18493.19 60
18494.47 59
18495.76 79
18497.04 83
18498.33 75
18499.61 77
18500.90 70
18502.18 52
18503.47 69
18504.75 74
18506.04 64
18507.33 69
18508.61 63
18509.90 65
18511.18 63
18512.47 75
18513.76 67
18515.04 54
18516.33 65
18517.61 66
18518.90 60
18520.19 61
18521.47 63
18522.76 61
18524.04 61
18525.33 62
18526.62 69
18527.90 73
18529.19 73
18530.48 45
18531.76 55
18533.05 52
18534.34 63
18535.62 71
18536.91 48
18538.20 51
18539.48 55
18540.77 70
18542.06 76
18543.34 45
18544.63 71
18545.92 52
18547.21 79
18548.49 63
18549.78 72
18551.07 78
18552.36 63
18553.64 63
18554.93 56
18556.22 63
18557.50 72
18558.79 75
18560.08 58
18561.37 57
18562.66 63
18563.94 66
18565.23 51
18566.52 67
18567.81 78
18569.09 83
18570.38 70
18571.67 63
18572.96 66
18574.25 72
18575.53 78
18576.82 65
18578.11 68
18579.40 63
18580.69 66
18581.98 55
18583.26 68
18584.55 62
18585.84 81
18587.13 82
18588.42 64
18589.71 63
18590.99 64
18592.28 62
18593.57 77
18594.86 65
18596.15 59
18597.44 85
18598.73 70
18600.02 83
18601.31 77
18602.59 71
18603.88 98
18605.17 95
18606.46 78
18607.75 73
18609.04 72
18610.33 90
18611.62 82
18612.91 68
18614.20 86
18615.49 65
18616.78 78
18618.07 71
18619.36 65
18620.65 65
18621.94 69
18623.23 64
18624.52 68
18625.81 79
18627.10 75
18628.39 90
18629.68 75
18630.97 61
18632.26 71
18633.55 83
18634.84 100
18636.13 66
18637.42 69
18638.71 61
18640.00 62
18641.29 83
18642.58 76
18643.87 67
18645.16 71
18646.45 84
18647.74 74
18649.03 63
18650.32 64
18651.61 52
18652.90 67
18654.19 78
18655.48 80
18656.78 62
18658.07 74
18659.36 73
18660.65 55
18661.94 54
18663.23 67
18664.52 70
18665.81 77
18667.10 59
18668.40 61
18669.69 60
18670.98 66
18672.27 83
18673.56 59
18674.85 56
18676.14 67
18677.44 83
18678.73 68
18680.02 60
18681.31 65
18682.60 84
18683.90 77
18685.19 67
18686.48 83
18687.77 67
18689.06 59
18690.36 68
18691.65 60
18692.94 66
18694.23 62
18695.52 54
18696.82 68
18698.11 53
18699.40 63
18700.69 66
18701.99 93
18703.28 81
18704.57 68
18705.86 62
18707.16 53
18708.45 65
18709.74 56
18711.04 75
18712.33 55
18713.62 66
18714.91 72
18716.21 81
18717.50 86
18718.79 81
18720.09 57
18721.38 55
18722.67 63
18723.97 77
18725.26 66
18726.55 63
18727.85 64
18729.14 56
18730.43 68
18731.73 57
18733.02 75
18734.31 59
18735.61 55
18736.90 63
18738.19 62
18739.49 69
18740.78 60
18742.08 87
18743.37 60
18744.66 56
18745.96 68
18747.25 54
18748.55 64
18749.84 55
18751.13 59
18752.43 65
18753.72 51
18755.02 67
18756.31 64
18757.61 72
18758.90 59
18760.20 55
18761.49 61
18762.78 66
18764.08 83
18765.37 46
18766.67 66
18767.96 57
18769.26 54
18770.55 59
18771.85 54
18773.14 40
18774.44 47
18775.73 58
18777.03 53
18778.32 62
18779.62 54
18780.91 67
18782.21 41
18783.50 56
18784.80 58
18786.10 49
18787.39 65
18788.69 71
18789.98 67
18791.28 64
18792.57 64
18793.87 70
18795.16 56
18796.46 54
18797.76 60
18799.05 52
18800.35 51
18801.64 78
18802.94 74
18804.24 53
18805.53 64
18806.83 62
18808.12 59
18809.42 48
18810.72 44
18812.01 49
18813.31 59
18814.61 74
18815.90 63
18817.20 60
18818.50 58
18819.79 62
18821.09 54
18822.39 50
18823.68 51
18824.98 74
18826.28 67
18827.57 75
18828.87 56
18830.17 61
18831.46 56
18832.76 65
18834.06 52
18835.35 67
18836.65 55
18837.95 49
18839.25 70
18840.54 75
18841.84 60
18843.14 48
18844.44 52
18845.73 76
18847.03 66
18848.33 59
18849.63 68
18850.92 47
18852.22 66
18853.52 78
18854.82 51
18856.11 58
18857.41 50
18858.71 81
18860.01 63
18861.31 43
18862.60 65
18863.90 48
18865.20 60
18866.50 52
18867.80 54
18869.10 71
18870.39 55
18871.69 52
18872.99 63
18874.29 63
18875.59 53
18876.89 44
18878.18 46
18879.48 60
18880.78 50
18882.08 61
18883.38 67
18884.68 63
18885.98 56
18887.28 49
18888.57 66
18889.87 55
18891.17 62
18892.47 64
18893.77 57
18895.07 47
18896.37 55
18897.67 60
18898.97 59
18900.27 52
18901.57 55
18902.87 49
18904.17 61
18905.47 74
18906.76 66
18908.06 53
18909.36 64
18910.66 64
18911.96 46
18913.26 58
18914.56 72
18915.86 55
18917.16 47
18918.46 48
18919.76 48
18921.06 52
18922.36 56
18923.66 48
18924.96 65
18926.26 60
18927.56 59
18928.86 48
18930.17 58
18931.47 52
18932.77 56
18934.07 58
18935.37 46
18936.67 49
18937.97 50
18939.27 55
18940.57 75
18941.87 71
18943.17 64
18944.47 54
18945.77 64
18947.07 60
18948.38 66
18949.68 52
18950.98 56
18952.28 54
18953.58 70
18954.88 47
18956.18 67
18957.48 54
18958.79 63
18960.09 45
18961.39 73
18962.69 67
18963.99 66
18965.29 79
18966.59 46
18967.90 49
18969.20 64
18970.50 69
18971.80 77
18973.10 71
18974.41 62
18975.71 63
18977.01 74
18978.31 67
18979.61 63
18980.92 60
18982.22 51
18983.52 71
18984.82 66
18986.12 61
18987.43 59
18988.73 72
18990.03 85
18991.33 49
18992.64 56
18993.94 62
18995.24 46
18996.54 47
18997.85 64
18999.15 68
19000.45 47
19001.76 58
19003.06 68
19004.36 71
19005.66 67
19006.97 49
19008.27 60
19009.57 51
19010.88 76
19012.18 53
19013.48 60
19014.79 55
19016.09 46
19017.39 59
19018.70 42
19020.00 62
19021.30 61
19022.61 56
19023.91 48
19025.22 68
19026.52 42
19027.82 68
19029.13 53
19030.43 46
19031.73 43
19033.04 57
19034.34 68
19035.65 45
19036.95 41
19038.25 51
19039.56 60
19040.86 52
19042.17 47
19043.47 55
19044.78 58
19046.08 73
19047.38 89
19048.69 67
19049.99 61
19051.30 65
19052.60 49
19053.91 57
19055.21 58
19056.52 70
19057.82 71
19059.13 72
19060.43 49
19061.74 48
19063.04 48
19064.35 65
19065.65 61
19066.96 61
19068.26 65
19069.57 44
19070.87 64
19072.18 73
19073.48 48
19074.79 53
19076.09 62
19077.40 79
19078.70 71
19080.01 75
19081.32 51
19082.62 59
19083.93 64
19085.23 53
19086.54 68
19087.84 65
19089.15 61
19090.46 70
19091.76 61
19093.07 45
19094.37 38
19095.68 69
19096.99 63
19098.29 71
19099.60 89
19100.90 85
19102.21 63
19103.52 72
19104.82 67
19106.13 72
19107.44 54
19108.74 58
19110.05 66
19111.36 40
19112.66 76
19113.97 54
19115.28 64
19116.58 61
19117.89 72
19119.20 63
19120.50 76
19121.81 69
19123.12 71
19124.43 69
19125.73 64
19127.04 51
19128.35 67
19129.65 65
19130.96 68
19132.27 62
19133.58 38
19134.88 45
19136.19 57
19137.50 72
19138.81 70
19140.11 46
19141.42 55
19142.73 70
19144.04 54
19145.34 58
19146.65 60
19147.96 63
19149.27 63
19150.58 53
19151.88 69
19153.19 55
19154.50 73
19155.81 53
19157.12 59
19158.42 50
19159.73 55
19161.04 48
19162.35 58
19163.66 65
19164.97 62
19166.28 50
19167.58 65
19168.89 63
19170.20 64
19171.51 56
19172.82 56
19174.13 49
19175.44 49
19176.75 59
19178.05 67
19179.36 62
19180.67 54
19181.98 70
19183.29 39
19184.60 54
19185.91 66
19187.22 43
19188.53 46
19189.84 55
19191.15 51
19192.46 56
19193.76 69
19195.07 62
19196.38 62
19197.69 56
19199.00 58
19200.31 71
19201.62 58
19202.93 59
19204.24 72
19205.55 57
19206.86 69
19208.17 55
19209.48 58
19210.79 63
19212.10 77
19213.41 55
19214.72 56
19216.03 78
19217.34 86
19218.65 65
19219.96 60
19221.27 68
19222.58 69
19223.89 66
19225.20 48
19226.52 61
19227.83 67
19229.14 64
19230.45 65
19231.76 50
19233.07 53
19234.38 62
19235.69 73
19237.00 53
19238.31 46
19239.62 45
19240.93 43
19242.25 57
19243.56 52
19244.87 56
19246.18 47
19247.49 45
19248.80 48
19250.11 56
19251.42 45
19252.74 50
19254.05 47
19255.36 53
19256.67 59
19257.98 49
19259.29 52
19260.61 69
19261.92 55
19263.23 46
19264.54 63
19265.85 76
19267.17 63
19268.48 59
19269.79 45
19271.10 73
19272.41 44
19273.73 51
19275.04 49
19276.35 70
19277.66 55
19278.98 58
19280.29 64
19281.60 67
19282.91 63
19284.23 70
19285.54 51
19286.85 45
19288.16 54
19289.48 50
19290.79 56
19292.10 61
19293.41 68
19294.73 71
19296.04 55
19297.35 51
19298.67 60
19299.98 69
19301.29 56
19302.61 69
19303.92 40
19305.23 58
19306.55 57
19307.86 47
19309.17 53
19310.49 56
19311.80 47
19313.11 39
19314.43 51
19315.74 56
19317.05 54
19318.37 50
19319.68 55
19320.99 49
19322.31 62
19323.62 54
19324.94 49
19326.25 69
19327.56 60
19328.88 61
19330.19 62
19331.51 48
19332.82 52
19334.14 66
19335.45 76
19336.76 55
19338.08 63
19339.39 48
19340.71 50
19342.02 77
19343.34 59
19344.65 50
19345.97 48
19347.28 52
19348.59 53
19349.91 60
19351.22 73
19352.54 74
19353.85 44
19355.17 56
19356.48 38
19357.80 58
19359.11 60
19360.43 49
19361.74 57
19363.06 57
19364.38 51
19365.69 45
19367.01 65
19368.32 62
19369.64 55
19370.95 66
19372.27 53
19373.58 60
19374.90 68
19376.21 53
19377.53 57
19378.85 47
19380.16 54
19381.48 58
19382.79 70
19384.11 58
19385.43 63
19386.74 58
19388.06 56
19389.37 66
19390.69 67
19392.01 60
19393.32 75
19394.64 56
19395.96 56
19397.27 56
19398.59 54
19399.91 55
19401.22 58
19402.54 63
19403.85 74
19405.17 70
19406.49 51
19407.80 69
19409.12 46
19410.44 54
19411.76 67
19413.07 68
19414.39 59
19415.71 55
19417.02 58
19418.34 42
19419.66 50
19420.98 71
19422.29 74
19423.61 55
19424.93 58
19426.24 67
19427.56 68
19428.88 70
19430.20 55
19431.51 60
19432.83 62
19434.15 53
19435.47 107
19436.79 69
19438.10 60
19439.42 58
19440.74 46
19442.06 54
19443.37 49
19444.69 53
19446.01 57
19447.33 51
19448.65 57
19449.97 54
19451.28 52
19452.60 74
19453.92 66
19455.24 56
19456.56 60
19457.88 60
19459.19 59
19460.51 66
19461.83 44
19463.15 63
19464.47 40
19465.79 60
19467.11 43
19468.42 57
19469.74 48
19471.06 46
19472.38 59
19473.70 70
19475.02 79
19476.34 65
19477.66 65
19478.98 64
19480.30 45
19481.62 58
19482.93 59
19484.25 61
19485.57 49
19486.89 58
19488.21 63
19489.53 61
19490.85 55
19492.17 45
19493.49 66
19494.81 71
19496.13 62
19497.45 60
19498.77 62
19500.09 53
19501.41 49
19502.73 60
19504.05 48
19505.37 54
19506.69 79
19508.01 70
19509.33 51
19510.65 62
19511.97 60
19513.29 52
19514.61 57
19515.93 62
19517.25 61
19518.57 60
19519.89 68
19521.21 71
19522.54 66
19523.86 61
19525.18 52
19526.50 67
19527.82 70
19529.14 55
19530.46 70
19531.78 51
19533.10 61
19534.42 57
19535.74 71
19537.07 47
19538.39 58
19539.71 68
19541.03 62
19542.35 63
19543.67 67
19544.99 52
19546.31 57
19547.64 91
19548.96 71
19550.28 60
19551.60 57
19552.92 53
19554.24 57
19555.57 65
19556.89 75
19558.21 66
19559.53 72
19560.85 55
19562.18 39
19563.50 56
19564.82 49
19566.14 82
19567.46 51
19568.79 51
19570.11 57
19571.43 63
19572.75 87
19574.08 50
19575.40 64
19576.72 46
19578.04 53
19579.37 51
19580.69 58
19582.01 66
19583.33 60
19584.66 76
19585.98 55
19587.30 32
19588.63 51
19589.95 50
19591.27 51
19592.59 52
19593.92 47
19595.24 53
19596.56 49
19597.89 59
19599.21 54
19600.53 68
19601.86 65
19603.18 74
19604.50 58
19605.83 51
19607.15 71
19608.47 65
19609.80 66
19611.12 64
19612.45 63
19613.77 54
19615.09 61
19616.42 65
19617.74 57
19619.06 57
19620.39 76
19621.71 64
19623.04 57
19624.36 54
19625.69 67
19627.01 79
19628.33 77
19629.66 57
19630.98 63
19632.31 74
19633.63 63
19634.96 52
19636.28 59
19637.60 50
19638.93 58
19640.25 57
19641.58 57
19642.90 55
19644.23 64
19645.55 69
19646.88 68
19648.20 59
19649.53 58
19650.85 57
19652.18 62
19653.50 60
19654.83 41
19656.15 54
19657.48 63
19658.80 60
19660.13 55
19661.45 58
19662.78 53
19664.11 50
19665.43 67
19666.76 59
19668.08 44
19669.41 62
19670.73 68
19672.06 64
19673.39 70
19674.71 69
19676.04 60
19677.36 74
19678.69 57
19680.01 47
19681.34 65
19682.67 63
19683.99 62
19685.32 53
19686.65 66
19687.97 79
19689.30 53
19690.62 59
19691.95 61
19693.28 71
19694.60 70
19695.93 65
19697.26 51
19698.58 49
19699.91 53
19701.24 51
19702.56 70
19703.89 58
19705.22 47
19706.54 61
19707.87 61
19709.20 51
19710.53 52
19711.85 62
19713.18 67
19714.51 56
19715.83 43
19717.16 70
19718.49 50
19719.82 53
19721.14 51
19722.47 46
19723.80 52
19725.13 66
19726.45 41
19727.78 48
19729.11 53
19730.44 50
19731.76 53
19733.09 64
19734.42 50
19735.75 66
19737.08 55
19738.40 57
19739.73 49
19741.06 52
19742.39 57
19743.72 70
19745.04 56
19746.37 63
19747.70 72
19749.03 50
19750.36 51
19751.69 62
19753.01 41
19754.34 66
19755.67 59
19757.00 41
19758.33 61
19759.66 68
19760.99 55
19762.31 54
19763.64 54
19764.97 64
19766.30 76
19767.63 55
19768.96 51
19770.29 50
19771.62 77
19772.95 94
19774.28 52
19775.60 50
19776.93 60
19778.26 49
19779.59 51
19780.92 50
19782.25 55
19783.58 58
19784.91 66
19786.24 57
19787.57 47
19788.90 37
19790.23 59
19791.56 44
19792.89 43
19794.22 50
19795.55 52
19796.88 48
19798.21 39
19799.54 42
19800.87 37
19802.20 38
19803.53 56
19804.86 60
19806.19 58
19807.52 59
19808.85 53
19810.18 61
19811.51 60
19812.84 73
19814.17 67
19815.50 65
19816.83 47
19818.16 37
19819.49 67
19820.83 61
19822.16 63
19823.49 65
19824.82 39
19826.15 59
19827.48 73
19828.81 66
19830.14 51
19831.47 58
19832.80 74
19834.14 63
19835.47 61
19836.80 53
19838.13 47
19839.46 40
19840.79 50
19842.12 47
19843.46 54
19844.79 65
19846.12 60
19847.45 73
19848.78 41
19850.11 54
19851.45 48
19852.78 51
19854.11 52
19855.44 71
19856.77 57
19858.11 50
19859.44 59
19860.77 63
19862.10 63
19863.43 73
19864.77 67
19866.10 46
19867.43 54
19868.76 50
19870.10 43
19871.43 58
19872.76 57
19874.09 54
19875.43 64
19876.76 58
19878.09 62
19879.42 56
19880.76 62
19882.09 51
19883.42 52
19884.75 68
19886.09 67
19887.42 52
19888.75 52
19890.09 69
19891.42 53
19892.75 45
19894.09 43
19895.42 51
19896.75 50
19898.09 71
19899.42 53
19900.75 71
19902.09 58
19903.42 51
19904.75 56
19906.09 70
19907.42 76
19908.75 64
19910.09 67
19911.42 59
19912.76 50
19914.09 71
19915.42 76
19916.76 49
19918.09 34
19919.43 39
19920.76 59
19922.09 57
19923.43 56
19924.76 53
19926.10 69
19927.43 51
19928.77 68
19930.10 62
19931.43 62
19932.77 63
19934.10 63
19935.44 54
19936.77 54
19938.11 55
19939.44 53
19940.78 53
19942.11 55
19943.45 65
19944.78 69
19946.12 69
19947.45 61
19948.79 54
19950.12 66
19951.46 59
19952.79 61
19954.13 60
19955.46 65
19956.80 61
19958.13 69
19959.47 53
19960.80 59
19962.14 66
19963.48 69
19964.81 58
19966.15 59
19967.48 49
19968.82 54
19970.15 68
19971.49 58
19972.83 65
19974.16 60
19975.50 59
19976.83 66
19978.17 59
19979.51 56
19980.84 60
19982.18 53
19983.51 70
19984.85 53
19986.19 53
19987.52 59
19988.86 39
19990.20 44
19991.53 56
19992.87 54
19994.21 53
19995.54 72
19996.88 52
19998.22 44
19999.55 70
20000.89 72
20002.23 47
20003.56 38
20004.90 45
20006.24 54
20007.57 59
20008.91 68
20010.25 72
20011.59 46
20012.92 56
20014.26 54
20015.60 52
20016.94 64
20018.27 102
20019.61 68
20020.95 67
20022.28 68
20023.62 78
20024.96 73
20026.30 63
20027.64 48
20028.97 61
20030.31 61
20031.65 70
20032.99 61
20034.32 68
20035.66 71
20037.00 88
20038.34 65
20039.68 64
20041.02 72
20042.35 69
20043.69 64
20045.03 52
20046.37 71
20047.71 85
20049.05 95
20050.38 66
20051.72 47
20053.06 70
20054.40 63
20055.74 73
20057.08 63
20058.42 54
20059.75 60
20061.09 63
20062.43 67
20063.77 65
20065.11 72
20066.45 82
20067.79 86
20069.13 68
20070.47 61
20071.81 69
20073.14 60
20074.48 69
20075.82 73
20077.16 74
20078.50 68
20079.84 58
20081.18 68
20082.52 57
20083.86 48
20085.20 59
20086.54 59
20087.88 63
20089.22 64
20090.56 56
20091.90 60
20093.24 56
20094.58 61
20095.92 60
20097.26 49
20098.60 54
20099.94 81
20101.28 72
20102.62 58
20103.96 54
20105.30 59
20106.64 61
20107.98 58
20109.32 60
20110.66 61
20112.00 59
20113.34 54
20114.68 61
20116.02 70
20117.36 47
20118.71 63
20120.05 59
20121.39 49
20122.73 59
20124.07 64
20125.41 57
20126.75 53
20128.09 67
20129.43 59
20130.77 63
20132.12 58
20133.46 65
20134.80 50
20136.14 47
20137.48 54
20138.82 61
20140.16 55
20141.51 52
20142.85 63
20144.19 50
20145.53 67
