# Supplementary material for: MALDI-TOF MS typing enables the classification of brewing yeasts of the genus Saccharomyces to major beer styles
Source: PLoS One. 2017 Aug 9;12(8):e0181694. doi: 10.1371/journal.pone.0181694 (PMC5549903; doi:10.1371/journal.pone.0181694)
Supplement: S2 File — The directory includes 90 raw files and was zipped to “.zip”; the folder has three strains with 30 spectra per strain; S1 Text explains the raw files with an example and Table 1 represents the yeast strains used within the experiment. (ZIP) [file pone.0181694.s005.zip › 4-6/30255-175-OG-WB-WB-YPG-18h-E-E_2015-07-23_3_0_B6_1.dat]

2000.14 1476
2000.56 1569
2000.98 1620
2001.40 1608
2001.83 1533
2002.25 1439
2002.67 1401
2003.09 1345
2003.51 1219
2003.93 1242
2004.36 1377
2004.78 1304
2005.20 1465
2005.62 1398
2006.05 1319
2006.47 1345
2006.89 1329
2007.31 1341
2007.73 1260
2008.16 1255
2008.58 1382
2009.00 1585
2009.42 1466
2009.85 1341
2010.27 1363
2010.69 1431
2011.12 1459
2011.54 1329
2011.96 1197
2012.38 1234
2012.81 1150
2013.23 1174
2013.65 1323
2014.08 1338
2014.50 1331
2014.92 1426
2015.35 1284
2015.77 1315
2016.19 1382
2016.62 1365
2017.04 1344
2017.46 1306
2017.89 1319
2018.31 1285
2018.73 1285
2019.16 1406
2019.58 1413
2020.00 1400
2020.43 1412
2020.85 1374
2021.27 1349
2021.70 1266
2022.12 1314
2022.55 1294
2022.97 1369
2023.39 1306
2023.82 1313
2024.24 1254
2024.67 1373
2025.09 1260
2025.52 1368
2025.94 1284
2026.36 1177
2026.79 1095
2027.21 1246
2027.64 1149
2028.06 1170
2028.49 1087
2028.91 1120
2029.34 1254
2029.76 1353
2030.19 1243
2030.61 1166
2031.03 1320
2031.46 1190
2031.88 1315
2032.31 1223
2032.73 1267
2033.16 1339
2033.58 1294
2034.01 1298
2034.44 1209
2034.86 1315
2035.29 1371
2035.71 1140
2036.14 1421
2036.56 1338
2036.99 1329
2037.41 1368
2037.84 1183
2038.26 1140
2038.69 1165
2039.12 1224
2039.54 1361
2039.97 1417
2040.39 1098
2040.82 1237
2041.24 1294
2041.67 1293
2042.10 1350
2042.52 1311
2042.95 1079
2043.37 1197
2043.80 1253
2044.23 1258
2044.65 1247
2045.08 1328
2045.51 1234
2045.93 1384
2046.36 1432
2046.79 1451
2047.21 1431
2047.64 1311
2048.07 1339
2048.49 1332
2048.92 1273
2049.35 1234
2049.77 1311
2050.20 1368
2050.63 1178
2051.05 1134
2051.48 1085
2051.91 1096
2052.33 1117
2052.76 1241
2053.19 1329
2053.62 1312
2054.04 1341
2054.47 1348
2054.90 1290
2055.32 1209
2055.75 1379
2056.18 1344
2056.61 1332
2057.03 1402
2057.46 1281
2057.89 1276
2058.32 1303
2058.75 1298
2059.17 1368
2059.60 1251
2060.03 1263
2060.46 1257
2060.88 1273
2061.31 1408
2061.74 1351
2062.17 1373
2062.60 1437
2063.02 1338
2063.45 1455
2063.88 1622
2064.31 1886
2064.74 1741
2065.17 1773
2065.59 1779
2066.02 1802
2066.45 1827
2066.88 1822
2067.31 1552
2067.74 1581
2068.17 1563
2068.60 1629
2069.02 1554
2069.45 1351
2069.88 1353
2070.31 1301
2070.74 1436
2071.17 1438
2071.60 1342
2072.03 1358
2072.46 1341
2072.89 1258
2073.31 1279
2073.74 1342
2074.17 1319
2074.60 1342
2075.03 1450
2075.46 1294
2075.89 1271
2076.32 1295
2076.75 1304
2077.18 1276
2077.61 1282
2078.04 1344
2078.47 1294
2078.90 1396
2079.33 1384
2079.76 1226
2080.19 1303
2080.62 1307
2081.05 1227
2081.48 1261
2081.91 1115
2082.34 1034
2082.77 1104
2083.20 1249
2083.63 1292
2084.06 1246
2084.49 1188
2084.92 1257
2085.35 1266
2085.78 1287
2086.21 1409
2086.64 1272
2087.07 1282
2087.50 1319
2087.94 1210
2088.37 1160
2088.80 1130
2089.23 1320
2089.66 1321
2090.09 1278
2090.52 1187
2090.95 1213
2091.38 1155
2091.81 1253
2092.25 1173
2092.68 1230
2093.11 1252
2093.54 1169
2093.97 1236
2094.40 1409
2094.83 1263
2095.27 1321
2095.70 1282
2096.13 1138
2096.56 1239
2096.99 1340
2097.42 1078
2097.86 1091
2098.29 1142
2098.72 1174
2099.15 1155
2099.58 1215
2100.01 1311
2100.45 1326
2100.88 1021
2101.31 1076
2101.74 1037
2102.18 1123
2102.61 1181
2103.04 1142
2103.47 1135
2103.90 1149
2104.34 1179
2104.77 1168
2105.20 1239
2105.63 1161
2106.07 1220
2106.50 1172
2106.93 1267
2107.37 1335
2107.80 1337
2108.23 1270
2108.66 1289
2109.10 1288
2109.53 1218
2109.96 1195
2110.40 1159
2110.83 1083
2111.26 1283
2111.70 1268
2112.13 1340
2112.56 1369
2113.00 1224
2113.43 1212
2113.86 1311
2114.30 1139
2114.73 1099
2115.16 1167
2115.60 1278
2116.03 1164
2116.46 1117
2116.90 1098
2117.33 1110
2117.77 1194
2118.20 1288
2118.63 1212
2119.07 1322
2119.50 1335
2119.94 1203
2120.37 1053
2120.80 1313
2121.24 1287
2121.67 1159
2122.11 1162
2122.54 1130
2122.97 1242
2123.41 1332
2123.84 1374
2124.28 1287
2124.71 1275
2125.15 1208
2125.58 1126
2126.02 1183
2126.45 1106
2126.89 1166
2127.32 1168
2127.76 1133
2128.19 1209
2128.63 1263
2129.06 1287
2129.50 1304
2129.93 1247
2130.37 1458
2130.80 1400
2131.24 1356
2131.67 1263
2132.11 1381
2132.54 1265
2132.98 1283
2133.41 1180
2133.85 1245
2134.28 1188
2134.72 1204
2135.16 1143
2135.59 1207
2136.03 1237
2136.46 1186
2136.90 1283
2137.33 1126
2137.77 1114
2138.21 1173
2138.64 1235
2139.08 1344
2139.51 1130
2139.95 1173
2140.39 1275
2140.82 1252
2141.26 1249
2141.69 1110
2142.13 1036
2142.57 1154
2143.00 1220
2143.44 1117
2143.88 1075
2144.31 1163
2144.75 1160
2145.19 1102
2145.62 1055
2146.06 1067
2146.50 1094
2146.93 1184
2147.37 1245
2147.81 1300
2148.24 1150
2148.68 1419
2149.12 1343
2149.56 1452
2149.99 1537
2150.43 1719
2150.87 1587
2151.30 1429
2151.74 1307
2152.18 1446
2152.62 1536
2153.05 1335
2153.49 1413
2153.93 1235
2154.37 1169
2154.80 1271
2155.24 1315
2155.68 1270
2156.12 1480
2156.55 1457
2156.99 1424
2157.43 1297
2157.87 1457
2158.31 1426
2158.74 1313
2159.18 1286
2159.62 1379
2160.06 1362
2160.50 1278
2160.93 1260
2161.37 1220
2161.81 1310
2162.25 1113
2162.69 1234
2163.13 1321
2163.57 1278
2164.00 1276
2164.44 1345
2164.88 1262
2165.32 1067
2165.76 1116
2166.20 1287
2166.64 1291
2167.07 1267
2167.51 1321
2167.95 1313
2168.39 1327
2168.83 1221
2169.27 1353
2169.71 1466
2170.15 1367
2170.59 1299
2171.03 1366
2171.47 1483
2171.91 1864
2172.34 1777
2172.78 1655
2173.22 1745
2173.66 1644
2174.10 1773
2174.54 1959
2174.98 1835
2175.42 1978
2175.86 1996
2176.30 1709
2176.74 1887
2177.18 1832
2177.62 1575
2178.06 1374
2178.50 1290
2178.94 1373
2179.38 1304
2179.82 1346
2180.26 1545
2180.70 1407
2181.14 1151
2181.58 1231
2182.02 1241
2182.46 1206
2182.90 1293
2183.34 1255
2183.78 1183
2184.22 1253
2184.67 1195
2185.11 1202
2185.55 1213
2185.99 1278
2186.43 1334
2186.87 1255
2187.31 1172
2187.75 1152
2188.19 1307
2188.63 1306
2189.07 1350
2189.52 1249
2189.96 1211
2190.40 1242
2190.84 1269
2191.28 1247
2191.72 1309
2192.16 1327
2192.60 1397
2193.05 1435
2193.49 1478
2193.93 1475
2194.37 1374
2194.81 1461
2195.25 1547
2195.70 1548
2196.14 1592
2196.58 1493
2197.02 1432
2197.46 1406
2197.91 1404
2198.35 1446
2198.79 1418
2199.23 1516
2199.67 1278
2200.12 1324
2200.56 1365
2201.00 1183
2201.44 1108
2201.89 1121
2202.33 1395
2202.77 1199
2203.21 1155
2203.66 1165
2204.10 1171
2204.54 1230
2204.98 1222
2205.43 1178
2205.87 1212
2206.31 1244
2206.75 1284
2207.20 1299
2207.64 1443
2208.08 1275
2208.53 1172
2208.97 1185
2209.41 1263
2209.86 1347
2210.30 1279
2210.74 1164
2211.19 1313
2211.63 1219
2212.07 1226
2212.52 1462
2212.96 1421
2213.40 1158
2213.85 1162
2214.29 1247
2214.73 1323
2215.18 1394
2215.62 1266
2216.06 1137
2216.51 1319
2216.95 1361
2217.40 1122
2217.84 1139
2218.28 1233
2218.73 1272
2219.17 1231
2219.62 1306
2220.06 1262
2220.51 1322
2220.95 1308
2221.39 1412
2221.84 1356
2222.28 1309
2222.73 1564
2223.17 1460
2223.62 1367
2224.06 1412
2224.51 1356
2224.95 1318
2225.39 1429
2225.84 1483
2226.28 1618
2226.73 1461
2227.17 1441
2227.62 1375
2228.06 1346
2228.51 1291
2228.95 1210
2229.40 1277
2229.84 1375
2230.29 1251
2230.73 1384
2231.18 1563
2231.63 1561
2232.07 1573
2232.52 1581
2232.96 1526
2233.41 1452
2233.85 1295
2234.30 1373
2234.74 1234
2235.19 1267
2235.64 1265
2236.08 1201
2236.53 1131
2236.97 1206
2237.42 1238
2237.87 1224
2238.31 1147
2238.76 1139
2239.20 1049
2239.65 1096
2240.10 1099
2240.54 1169
2240.99 1117
2241.43 1074
2241.88 1067
2242.33 1132
2242.77 1146
2243.22 1044
2243.67 1052
2244.11 1124
2244.56 1237
2245.01 1155
2245.45 1257
2245.90 1358
2246.35 1181
2246.79 1119
2247.24 967
2247.69 1013
2248.13 1110
2248.58 1204
2249.03 1141
2249.48 1171
2249.92 1099
2250.37 1151
2250.82 1192
2251.27 1198
2251.71 1183
2252.16 1033
2252.61 1048
2253.05 1148
2253.50 1086
2253.95 1170
2254.40 1073
2254.85 1179
2255.29 1166
2255.74 1167
2256.19 1026
2256.64 1049
2257.08 1103
2257.53 1041
2257.98 1038
2258.43 1155
2258.88 1169
2259.32 1096
2259.77 1048
2260.22 1132
2260.67 1174
2261.12 1123
2261.57 1202
2262.01 1394
2262.46 1346
2262.91 1212
2263.36 1273
2263.81 1300
2264.26 1174
2264.71 1111
2265.15 1136
2265.60 1185
2266.05 1299
2266.50 1355
2266.95 1226
2267.40 1214
2267.85 1298
2268.30 1221
2268.75 1320
2269.19 1292
2269.64 1313
2270.09 1408
2270.54 1390
2270.99 1443
2271.44 1548
2271.89 1532
2272.34 1566
2272.79 1420
2273.24 1256
2273.69 1263
2274.14 1382
2274.59 1486
2275.04 1212
2275.49 1190
2275.94 1242
2276.39 1201
2276.84 1448
2277.29 1502
2277.74 1212
2278.19 1311
2278.64 1166
2279.09 1302
2279.54 1270
2279.99 1156
2280.44 1148
2280.89 1110
2281.34 1286
2281.79 1176
2282.24 1158
2282.69 1161
2283.14 1172
2283.59 1134
2284.04 1269
2284.49 1240
2284.94 1160
2285.39 1140
2285.84 1190
2286.29 1251
2286.74 1332
2287.19 1302
2287.65 1269
2288.10 1475
2288.55 1633
2289.00 1743
2289.45 1896
2289.90 1981
2290.35 2143
2290.80 2004
2291.25 2020
2291.71 2154
2292.16 2139
2292.61 1962
2293.06 1646
2293.51 1642
2293.96 1553
2294.41 1447
2294.87 1351
2295.32 1383
2295.77 1324
2296.22 1249
2296.67 1132
2297.12 1227
2297.58 1191
2298.03 1256
2298.48 1213
2298.93 1169
2299.38 1126
2299.84 1250
2300.29 1256
2300.74 1157
2301.19 1118
2301.65 1028
2302.10 1089
2302.55 1112
2303.00 1210
2303.46 1101
2303.91 1094
2304.36 1142
2304.81 1028
2305.27 1075
2305.72 1308
2306.17 1321
2306.62 1267
2307.08 1297
2307.53 1220
2307.98 1285
2308.44 1182
2308.89 1368
2309.34 1413
2309.79 1333
2310.25 1280
2310.70 1375
2311.15 1437
2311.61 1376
2312.06 1373
2312.51 1515
2312.97 1439
2313.42 1291
2313.87 1208
2314.33 1328
2314.78 1284
2315.24 1266
2315.69 1273
2316.14 1305
2316.60 1399
2317.05 1460
2317.50 1224
2317.96 1159
2318.41 1337
2318.87 1453
2319.32 1419
2319.77 1387
2320.23 1393
2320.68 1425
2321.14 1419
2321.59 1322
2322.05 1400
2322.50 1515
2322.95 1836
2323.41 1679
2323.86 1826
2324.32 1989
2324.77 1975
2325.23 1993
2325.68 2211
2326.14 1849
2326.59 1681
2327.05 1766
2327.50 1751
2327.96 1588
2328.41 1431
2328.86 1480
2329.32 1676
2329.78 1402
2330.23 1419
2330.69 1299
2331.14 1313
2331.60 1286
2332.05 1365
2332.51 1236
2332.96 1319
2333.42 1338
2333.87 1268
2334.33 1243
2334.78 1287
2335.24 1349
2335.69 1172
2336.15 1231
2336.61 1163
2337.06 1089
2337.52 1115
2337.97 1151
2338.43 1170
2338.89 1293
2339.34 1151
2339.80 1218
2340.25 1143
2340.71 1106
2341.17 1210
2341.62 1198
2342.08 1182
2342.53 1149
2342.99 1158
2343.45 1198
2343.90 1066
2344.36 1043
2344.82 1164
2345.27 1230
2345.73 1312
2346.19 1384
2346.64 1168
2347.10 1158
2347.56 1260
2348.01 1163
2348.47 1236
2348.93 1124
2349.38 1019
2349.84 1294
2350.30 1150
2350.76 1040
2351.21 1093
2351.67 1223
2352.13 1277
2352.58 1206
2353.04 1197
2353.50 1124
2353.96 1047
2354.41 1117
2354.87 1198
2355.33 1039
2355.79 1094
2356.24 1207
2356.70 1137
2357.16 1062
2357.62 1080
2358.08 1122
2358.53 1213
2358.99 1199
2359.45 1137
2359.91 1233
2360.37 1285
2360.82 1293
2361.28 1154
2361.74 1077
2362.20 1186
2362.66 1181
2363.11 1126
2363.57 1184
2364.03 1302
2364.49 1091
2364.95 1131
2365.41 1090
2365.86 1110
2366.32 1092
2366.78 1170
2367.24 1210
2367.70 1163
2368.16 1251
2368.62 1266
2369.08 1088
2369.54 1226
2369.99 1218
2370.45 1211
2370.91 1213
2371.37 1128
2371.83 1170
2372.29 1279
2372.75 1245
2373.21 1284
2373.67 1476
2374.13 1582
2374.59 1560
2375.05 1374
2375.51 1275
2375.96 1424
2376.42 1370
2376.88 1348
2377.34 1440
2377.80 1265
2378.26 1206
2378.72 1068
2379.18 1212
2379.64 1091
2380.10 1201
2380.56 1143
2381.02 1197
2381.48 1253
2381.94 1277
2382.40 1104
2382.86 1139
2383.32 1087
2383.78 1049
2384.24 1035
2384.70 1090
2385.17 1017
2385.63 1137
2386.09 1077
2386.55 1200
2387.01 1271
2387.47 1188
2387.93 1150
2388.39 1158
2388.85 1112
2389.31 1147
2389.77 1165
2390.23 1204
2390.69 1178
2391.15 1294
2391.62 1401
2392.08 1406
2392.54 1242
2393.00 1285
2393.46 1214
2393.92 1134
2394.38 1148
2394.84 1168
2395.31 1089
2395.77 1105
2396.23 919
2396.69 1040
2397.15 1183
2397.61 1164
2398.08 1075
2398.54 1136
2399.00 1184
2399.46 1112
2399.92 938
2400.38 1031
2400.85 1173
2401.31 1103
2401.77 1013
2402.23 965
2402.69 922
2403.16 1018
2403.62 1105
2404.08 1124
2404.54 1173
2405.01 1226
2405.47 1201
2405.93 1245
2406.39 1248
2406.86 1199
2407.32 1046
2407.78 1205
2408.24 1084
2408.71 1145
2409.17 1119
2409.63 1101
2410.09 1044
2410.56 992
2411.02 934
2411.48 1117
2411.95 1045
2412.41 1095
2412.87 1195
2413.34 1113
2413.80 1173
2414.26 1239
2414.73 1233
2415.19 1081
2415.65 1115
2416.12 1118
2416.58 1252
2417.04 1291
2417.51 1068
2417.97 1167
2418.43 1170
2418.90 1120
2419.36 1060
2419.82 1192
2420.29 1180
2420.75 1247
2421.22 1112
2421.68 1223
2422.14 1087
2422.61 1078
2423.07 1213
2423.54 1182
2424.00 1194
2424.47 1145
2424.93 1067
2425.39 1037
2425.86 1048
2426.32 1061
2426.79 1025
2427.25 979
2427.72 1113
2428.18 1067
2428.65 1154
2429.11 1188
2429.57 1045
2430.04 1044
2430.50 1052
2430.97 1138
2431.43 1215
2431.90 1134
2432.36 1147
2432.83 1249
2433.29 1210
2433.76 1176
2434.22 1161
2434.69 1181
2435.15 1031
2435.62 1073
2436.09 1012
2436.55 1167
2437.02 1029
2437.48 1072
2437.95 1252
2438.41 1138
2438.88 1066
2439.34 1169
2439.81 1315
2440.28 1186
2440.74 992
2441.21 1049
2441.67 1144
2442.14 1168
2442.60 1106
2443.07 1140
2443.54 1126
2444.00 1075
2444.47 1058
2444.94 1206
2445.40 1134
2445.87 1107
2446.33 1167
2446.80 1116
2447.27 1184
2447.73 1162
2448.20 1160
2448.67 1123
2449.13 1044
2449.60 1241
2450.07 1047
2450.53 1106
2451.00 1016
2451.47 1169
2451.93 1027
2452.40 1019
2452.87 1094
2453.33 931
2453.80 990
2454.27 987
2454.74 1076
2455.20 1110
2455.67 1047
2456.14 1039
2456.60 1088
2457.07 1073
2457.54 1071
2458.01 1094
2458.47 1074
2458.94 900
2459.41 881
2459.88 962
2460.34 956
2460.81 1101
2461.28 990
2461.75 1126
2462.21 989
2462.68 924
2463.15 999
2463.62 996
2464.09 1157
2464.55 1093
2465.02 1079
2465.49 1076
2465.96 1074
2466.43 1134
2466.90 1165
2467.36 1053
2467.83 1038
2468.30 1073
2468.77 998
2469.24 893
2469.71 968
2470.17 1001
2470.64 966
2471.11 1022
2471.58 1016
2472.05 979
2472.52 1070
2472.99 1007
2473.46 918
2473.93 1024
2474.39 967
2474.86 936
2475.33 1020
2475.80 978
2476.27 1010
2476.74 1044
2477.21 1139
2477.68 1198
2478.15 1020
2478.62 1070
2479.09 1070
2479.56 992
2480.03 958
2480.49 1038
2480.96 1172
2481.43 997
2481.90 961
2482.37 940
2482.84 1032
2483.31 917
2483.78 887
2484.25 970
2484.72 1065
2485.19 965
2485.66 1009
2486.13 1147
2486.60 1199
2487.07 1061
2487.54 1071
2488.01 1131
2488.48 1118
2488.95 1319
2489.43 1131
2489.90 1195
2490.37 1048
2490.84 1172
2491.31 1064
2491.78 1122
2492.25 1184
2492.72 1157
2493.19 956
2493.66 1014
2494.13 1030
2494.60 1053
2495.07 1029
2495.54 1122
2496.02 1089
2496.49 1034
2496.96 1148
2497.43 1099
2497.90 1012
2498.37 1045
2498.84 1054
2499.31 957
2499.79 887
2500.26 921
2500.73 965
2501.20 884
2501.67 949
2502.14 1069
2502.61 1040
2503.09 1082
2503.56 1048
2504.03 1029
2504.50 1049
2504.97 1141
2505.45 1172
2505.92 1194
2506.39 1200
2506.86 1168
2507.33 1194
2507.81 1190
2508.28 1060
2508.75 1055
2509.22 1035
2509.69 1017
2510.17 1169
2510.64 1093
2511.11 1219
2511.58 1185
2512.06 1206
2512.53 1333
2513.00 1330
2513.47 1382
2513.95 1238
2514.42 1146
2514.89 1169
2515.37 1166
2515.84 1232
2516.31 1125
2516.78 1194
2517.26 1170
2517.73 1121
2518.20 1043
2518.68 1028
2519.15 1044
2519.62 1153
2520.10 1050
2520.57 1013
2521.04 1026
2521.52 1088
2521.99 1092
2522.46 1065
2522.94 1042
2523.41 1065
2523.89 1082
2524.36 1023
2524.83 1100
2525.31 1124
2525.78 1087
2526.25 1094
2526.73 1236
2527.20 1311
2527.68 1231
2528.15 1279
2528.62 1303
2529.10 1044
2529.57 1050
2530.05 987
2530.52 999
2531.00 1155
2531.47 1096
2531.94 1070
2532.42 1097
2532.89 1220
2533.37 1202
2533.84 1088
2534.32 1074
2534.79 1153
2535.27 1017
2535.74 1065
2536.22 1189
2536.69 1148
2537.17 1212
2537.64 1150
2538.12 1054
2538.59 1084
2539.07 1053
2539.54 1167
2540.02 1308
2540.49 1232
2540.97 1227
2541.44 1250
2541.92 1247
2542.39 1180
2542.87 1243
2543.34 1198
2543.82 1236
2544.29 1099
2544.77 1069
2545.25 1051
2545.72 1080
2546.20 1193
2546.67 1212
2547.15 1272
2547.62 1333
2548.10 1311
2548.58 1137
2549.05 1279
2549.53 1386
2550.00 1349
2550.48 1293
2550.96 1282
2551.43 1267
2551.91 1180
2552.39 1322
2552.86 1262
2553.34 1174
2553.82 1115
2554.29 1161
2554.77 1236
2555.24 1288
2555.72 1189
2556.20 1028
2556.67 1092
2557.15 1287
2557.63 1143
2558.11 1122
2558.58 1142
2559.06 1159
2559.54 1086
2560.01 1100
2560.49 1074
2560.97 1065
2561.44 1068
2561.92 1036
2562.40 1046
2562.88 1129
2563.35 1169
2563.83 1122
2564.31 926
2564.79 912
2565.26 960
2565.74 966
2566.22 868
2566.70 954
2567.17 1080
2567.65 1128
2568.13 1065
2568.61 996
2569.09 978
2569.56 977
2570.04 961
2570.52 1025
2571.00 996
2571.48 1042
2571.95 988
2572.43 1142
2572.91 1090
2573.39 1007
2573.87 1041
2574.35 990
2574.82 898
2575.30 1071
2575.78 1049
2576.26 1102
2576.74 1018
2577.22 1066
2577.70 1115
2578.17 1062
2578.65 1003
2579.13 1031
2579.61 1066
2580.09 1095
2580.57 1057
2581.05 1122
2581.53 992
2582.01 968
2582.48 1079
2582.96 988
2583.44 1043
2583.92 1004
2584.40 959
2584.88 1009
2585.36 894
2585.84 990
2586.32 1205
2586.80 1156
2587.28 1133
2587.76 1062
2588.24 993
2588.72 1079
2589.20 1076
2589.68 1114
2590.16 1066
2590.64 1111
2591.12 1132
2591.60 1042
2592.08 1085
2592.56 1082
2593.04 963
2593.52 1094
2594.00 1055
2594.48 1157
2594.96 989
2595.44 872
2595.92 1032
2596.40 1139
2596.88 1038
2597.36 1029
2597.84 866
2598.32 978
2598.80 940
2599.28 1012
2599.76 953
2600.24 983
2600.72 1067
2601.21 936
2601.69 928
2602.17 1021
2602.65 1033
2603.13 1018
2603.61 1031
2604.09 1085
2604.57 1008
2605.05 1054
2605.54 1131
2606.02 1095
2606.50 1176
2606.98 1040
2607.46 960
2607.94 990
2608.42 1101
2608.91 953
2609.39 1000
2609.87 878
2610.35 947
2610.83 892
2611.31 995
2611.80 1085
2612.28 1024
2612.76 935
2613.24 1030
2613.72 968
2614.21 873
2614.69 1067
2615.17 1095
2615.65 1114
2616.13 948
2616.62 1005
2617.10 1025
2617.58 978
2618.06 1080
2618.55 1086
2619.03 1056
2619.51 1028
2619.99 1067
2620.48 1067
2620.96 1200
2621.44 1086
2621.92 962
2622.41 996
2622.89 926
2623.37 1064
2623.86 971
2624.34 944
2624.82 1053
2625.31 1118
2625.79 1009
2626.27 1112
2626.75 1206
2627.24 1070
2627.72 1021
2628.20 989
2628.69 1097
2629.17 1054
2629.66 1157
2630.14 1190
2630.62 1135
2631.11 1173
2631.59 1030
2632.07 1168
2632.56 1217
2633.04 1318
2633.52 1104
2634.01 1156
2634.49 1260
2634.98 1128
2635.46 1049
2635.94 1019
2636.43 1060
2636.91 1133
2637.40 1105
2637.88 1076
2638.37 985
2638.85 845
2639.33 935
2639.82 1067
2640.30 1044
2640.79 971
2641.27 1081
2641.76 1083
2642.24 924
2642.73 841
2643.21 912
2643.70 920
2644.18 1100
2644.67 1168
2645.15 951
2645.64 996
2646.12 953
2646.61 868
2647.09 982
2647.58 1054
2648.06 1080
2648.55 1000
2649.03 1027
2649.52 1016
2650.00 957
2650.49 999
2650.97 908
2651.46 924
2651.94 904
2652.43 1076
2652.92 1066
2653.40 1072
2653.89 1113
2654.37 945
2654.86 1001
2655.34 916
2655.83 1010
2656.32 1051
2656.80 1063
2657.29 1083
2657.77 1139
2658.26 985
2658.75 972
2659.23 1106
2659.72 1079
2660.21 959
2660.69 916
2661.18 893
2661.66 938
2662.15 968
2662.64 899
2663.12 966
2663.61 925
2664.10 946
2664.58 1027
2665.07 927
2665.56 1009
2666.04 1069
2666.53 839
2667.02 986
2667.50 1077
2667.99 1118
2668.48 1006
2668.97 1068
2669.45 996
2669.94 814
2670.43 960
2670.91 1004
2671.40 1138
2671.89 1147
2672.38 1173
2672.86 1204
2673.35 1218
2673.84 1143
2674.33 1190
2674.81 1169
2675.30 1044
2675.79 1180
2676.28 1108
2676.77 1131
2677.25 1067
2677.74 1204
2678.23 1105
2678.72 1036
2679.21 969
2679.69 1027
2680.18 951
2680.67 985
2681.16 937
2681.65 999
2682.13 1007
2682.62 926
2683.11 1086
2683.60 1015
2684.09 942
2684.58 955
2685.07 957
2685.55 998
2686.04 945
2686.53 961
2687.02 878
2687.51 954
2688.00 1064
2688.49 968
2688.98 921
2689.46 893
2689.95 925
2690.44 837
2690.93 818
2691.42 951
2691.91 905
2692.40 878
2692.89 1052
2693.38 975
2693.87 872
2694.36 944
2694.85 979
2695.34 1005
2695.83 1010
2696.31 1067
2696.80 940
2697.29 942
2697.78 880
2698.27 846
2698.76 1029
2699.25 964
2699.74 888
2700.23 913
2700.72 894
2701.21 961
2701.70 985
2702.19 1006
2702.68 1145
2703.17 1143
2703.66 1117
2704.15 1044
2704.64 1020
2705.13 1120
2705.63 1020
2706.12 962
2706.61 1023
2707.10 1025
2707.59 1013
2708.08 925
2708.57 884
2709.06 952
2709.55 943
2710.04 964
2710.53 965
2711.02 1114
2711.51 996
2712.01 1071
2712.50 952
2712.99 951
2713.48 1093
2713.97 1091
2714.46 965
2714.95 910
2715.44 875
2715.93 1020
2716.43 1063
2716.92 1058
2717.41 1015
2717.90 992
2718.39 958
2718.88 1119
2719.38 1052
2719.87 997
2720.36 1117
2720.85 1064
2721.34 1079
2721.83 1060
2722.33 1011
2722.82 994
2723.31 994
2723.80 1038
2724.30 1251
2724.79 1082
2725.28 1009
2725.77 909
2726.26 995
2726.76 1015
2727.25 987
2727.74 1017
2728.23 889
2728.73 942
2729.22 1005
2729.71 1040
2730.20 1077
2730.70 1063
2731.19 1054
2731.68 1121
2732.18 1156
2732.67 1187
2733.16 1055
2733.65 967
2734.15 1086
2734.64 1035
2735.13 1047
2735.63 1041
2736.12 1120
2736.61 1048
2737.11 998
2737.60 997
2738.09 1083
2738.59 1076
2739.08 1157
2739.57 1111
2740.07 1037
2740.56 1017
2741.05 1097
2741.55 985
2742.04 870
2742.54 948
2743.03 1088
2743.52 904
2744.02 906
2744.51 1061
2745.00 912
2745.50 858
2745.99 965
2746.49 1042
2746.98 1065
2747.48 980
2747.97 1110
2748.46 975
2748.96 1031
2749.45 909
2749.95 1008
2750.44 966
2750.94 933
2751.43 954
2751.93 984
2752.42 1032
2752.91 1020
2753.41 958
2753.90 940
2754.40 964
2754.89 962
2755.39 1037
2755.88 939
2756.38 933
2756.87 982
2757.37 1112
2757.86 983
2758.36 996
2758.85 1039
2759.35 1061
2759.85 985
2760.34 1083
2760.84 925
2761.33 930
2761.83 926
2762.32 1026
2762.82 1010
2763.31 1015
2763.81 938
2764.31 986
2764.80 939
2765.30 968
2765.79 1038
2766.29 1002
2766.78 1012
2767.28 1060
2767.78 1163
2768.27 1001
2768.77 1114
2769.27 963
2769.76 1021
2770.26 1044
2770.75 949
2771.25 1065
2771.75 1162
2772.24 1059
2772.74 1134
2773.24 1041
2773.73 1317
2774.23 1185
2774.73 1080
2775.22 1285
2775.72 1220
2776.22 1274
2776.71 1331
2777.21 1234
2777.71 1277
2778.20 1133
2778.70 1188
2779.20 1223
2779.70 1114
2780.19 1157
2780.69 1214
2781.19 949
2781.68 926
2782.18 1086
2782.68 1019
2783.18 1002
2783.67 938
2784.17 984
2784.67 991
2785.17 920
2785.66 1003
2786.16 926
2786.66 910
2787.16 965
2787.66 917
2788.15 863
2788.65 918
2789.15 969
2789.65 913
2790.14 954
2790.64 870
2791.14 955
2791.64 990
2792.14 977
2792.64 947
2793.13 993
2793.63 1036
2794.13 1005
2794.63 1045
2795.13 820
2795.63 772
2796.12 960
2796.62 1010
2797.12 968
2797.62 1052
2798.12 964
2798.62 968
2799.12 964
2799.62 1009
2800.12 937
2800.61 892
2801.11 935
2801.61 961
2802.11 974
2802.61 978
2803.11 860
2803.61 987
2804.11 1129
2804.61 1054
2805.11 996
2805.61 1055
2806.11 1042
2806.61 970
2807.11 924
2807.60 1094
2808.10 976
2808.60 1064
2809.10 1029
2809.60 939
2810.10 1090
2810.60 926
2811.10 907
2811.60 1041
2812.10 1081
2812.60 1013
2813.10 920
2813.60 1029
2814.10 1077
2814.60 1016
2815.10 951
2815.60 988
2816.10 1013
2816.61 933
2817.11 1156
2817.61 1094
2818.11 1023
2818.61 1033
2819.11 1066
2819.61 1171
2820.11 1123
2820.61 916
2821.11 967
2821.61 949
2822.11 1028
2822.61 1040
2823.11 956
2823.62 903
2824.12 927
2824.62 1034
2825.12 1048
2825.62 920
2826.12 937
2826.62 940
2827.12 1023
2827.63 991
2828.13 1052
2828.63 917
2829.13 989
2829.63 1094
2830.13 973
2830.63 1009
2831.14 1010
2831.64 920
2832.14 954
2832.64 961
2833.14 850
2833.65 929
2834.15 855
2834.65 966
2835.15 984
2835.65 962
2836.16 997
2836.66 1008
2837.16 1101
2837.66 1042
2838.16 1107
2838.67 935
2839.17 863
2839.67 1073
2840.17 980
2840.68 937
2841.18 912
2841.68 1065
2842.19 903
2842.69 1037
2843.19 1017
2843.69 968
2844.20 942
2844.70 1030
2845.20 996
2845.71 1023
2846.21 1052
2846.71 1124
2847.21 1058
2847.72 959
2848.22 1032
2848.72 1000
2849.23 1213
2849.73 1195
2850.23 1093
2850.74 1154
2851.24 1100
2851.74 1082
2852.25 1070
2852.75 1223
2853.26 1152
2853.76 1129
2854.26 1067
2854.77 1137
2855.27 1199
2855.77 1135
2856.28 1219
2856.78 1211
2857.29 1127
2857.79 1177
2858.29 1085
2858.80 1046
2859.30 962
2859.81 1027
2860.31 890
2860.82 908
2861.32 962
2861.82 786
2862.33 930
2862.83 1065
2863.34 977
2863.84 993
2864.35 999
2864.85 949
2865.36 944
2865.86 819
2866.37 898
2866.87 971
2867.38 1072
2867.88 983
2868.39 962
2868.89 1041
2869.40 1150
2869.90 1160
2870.41 1167
2870.91 1187
2871.42 1059
2871.92 1096
2872.43 1204
2872.93 1107
2873.44 1154
2873.94 1161
2874.45 1172
2874.95 1162
2875.46 1223
2875.97 1171
2876.47 1182
2876.98 1126
2877.48 1197
2877.99 1261
2878.49 1208
2879.00 1124
2879.51 1012
2880.01 1060
2880.52 1119
2881.03 1091
2881.53 1012
2882.04 1050
2882.54 983
2883.05 1002
2883.56 1074
2884.06 1014
2884.57 973
2885.08 969
2885.58 1056
2886.09 1227
2886.60 1178
2887.10 1113
2887.61 1262
2888.12 1192
2888.62 1325
2889.13 1119
2889.64 1060
2890.14 1244
2890.65 1170
2891.16 1160
2891.66 1217
2892.17 1305
2892.68 1359
2893.18 1423
2893.69 1253
2894.20 1383
2894.71 1411
2895.21 1591
2895.72 1611
2896.23 1753
2896.74 1608
2897.24 1555
2897.75 1516
2898.26 1439
2898.77 1174
2899.27 1243
2899.78 1108
2900.29 1128
2900.80 1072
2901.31 1214
2901.81 1219
2902.32 1432
2902.83 1307
2903.34 1160
2903.85 1225
2904.35 1159
2904.86 1160
2905.37 1345
2905.88 1218
2906.39 1323
2906.90 1231
2907.40 1112
2907.91 1093
2908.42 1195
2908.93 1173
2909.44 1090
2909.95 1181
2910.46 1098
2910.96 1062
2911.47 984
2911.98 943
2912.49 1006
2913.00 1056
2913.51 1056
2914.02 1073
2914.53 1092
2915.04 990
2915.54 999
2916.05 1020
2916.56 993
2917.07 1118
2917.58 971
2918.09 1023
2918.60 1085
2919.11 1129
2919.62 1216
2920.13 1065
2920.64 967
2921.15 1072
2921.66 1150
2922.17 1116
2922.68 1059
2923.19 1131
2923.70 1094
2924.21 963
2924.72 929
2925.23 978
2925.74 1092
2926.25 1040
2926.76 980
2927.27 1067
2927.78 987
2928.29 893
2928.80 996
2929.31 858
2929.82 961
2930.33 1027
2930.84 951
2931.35 857
2931.86 878
2932.37 891
2932.88 964
2933.39 933
2933.90 1050
2934.41 1061
2934.92 1122
2935.44 1093
2935.95 1149
2936.46 1066
2936.97 1033
2937.48 994
2937.99 1098
2938.50 1173
2939.01 1089
2939.52 1074
2940.04 1150
2940.55 1222
2941.06 1143
2941.57 1105
2942.08 960
2942.59 1034
2943.10 1160
2943.62 1135
2944.13 1075
2944.64 960
2945.15 987
2945.66 1083
2946.17 1043
2946.69 1169
2947.20 1052
2947.71 905
2948.22 1008
2948.73 1021
2949.25 956
2949.76 1014
2950.27 1019
2950.78 1001
2951.29 1000
2951.81 928
2952.32 879
2952.83 869
2953.34 903
2953.86 889
2954.37 885
2954.88 957
2955.39 1036
2955.91 1031
2956.42 905
2956.93 987
2957.45 1080
2957.96 1084
2958.47 1072
2958.98 1052
2959.50 991
2960.01 1058
2960.52 1044
2961.04 1105
2961.55 1017
2962.06 1158
2962.58 1106
2963.09 1191
2963.60 1130
2964.12 1089
2964.63 1200
2965.14 1140
2965.66 1154
2966.17 1002
2966.68 1131
2967.20 1125
2967.71 1042
2968.22 1112
2968.74 1044
2969.25 954
2969.77 947
2970.28 1072
2970.79 961
2971.31 1077
2971.82 1124
2972.34 1063
2972.85 1059
2973.36 1037
2973.88 1148
2974.39 1120
2974.91 1190
2975.42 1145
2975.94 915
2976.45 1149
2976.96 1160
2977.48 1075
2977.99 1058
2978.51 1151
2979.02 1314
2979.54 1296
2980.05 1288
2980.57 1194
2981.08 1267
2981.60 1257
2982.11 1178
2982.63 1230
2983.14 1212
2983.66 1223
2984.17 1378
2984.69 1421
2985.20 1393
2985.72 1416
2986.23 1281
2986.75 1499
2987.26 1375
2987.78 1368
2988.29 1518
2988.81 1434
2989.32 1483
2989.84 1595
2990.36 1566
2990.87 1547
2991.39 1516
2991.90 1486
2992.42 1415
2992.94 1458
2993.45 1463
2993.97 1328
2994.48 1370
2995.00 1543
2995.51 1558
2996.03 1783
2996.55 2014
2997.06 1695
2997.58 1829
2998.10 2060
2998.61 1877
2999.13 1972
2999.65 1996
3000.16 1988
3000.68 2327
3001.19 2773
3001.71 3104
3002.23 3266
3002.74 3773
3003.26 3962
3003.78 4606
3004.30 5639
3004.81 5757
3005.33 5140
3005.85 5516
3006.36 5290
3006.88 5237
3007.40 4437
3007.91 3744
3008.43 3183
3008.95 2897
3009.47 2555
3009.98 2237
3010.50 2053
3011.02 1960
3011.54 1815
3012.05 1716
3012.57 1529
3013.09 1560
3013.61 1614
3014.12 1579
3014.64 1535
3015.16 1525
3015.68 1544
3016.19 1602
3016.71 1530
3017.23 1546
3017.75 1716
3018.27 1505
3018.78 1458
3019.30 1354
3019.82 1459
3020.34 1448
3020.86 1340
3021.38 1304
3021.89 1430
3022.41 1796
3022.93 1454
3023.45 1521
3023.97 1517
3024.49 1620
3025.01 1625
3025.52 1456
3026.04 1559
3026.56 1412
3027.08 1467
3027.60 1385
3028.12 1378
3028.64 1444
3029.16 1324
3029.67 1324
3030.19 1325
3030.71 1370
3031.23 1271
3031.75 1268
3032.27 1331
3032.79 1365
3033.31 1365
3033.83 1159
3034.35 1328
3034.87 1357
3035.39 1199
3035.91 1303
3036.43 1290
3036.95 1346
3037.47 1358
3037.99 1317
3038.50 1336
3039.02 1251
3039.54 1226
3040.06 1260
3040.58 1196
3041.10 1102
3041.62 1096
3042.14 1119
3042.66 1073
3043.18 1287
3043.70 1292
3044.23 1085
3044.75 1117
3045.27 1062
3045.79 1053
3046.31 1101
3046.83 1120
3047.35 1141
3047.87 1256
3048.39 1291
3048.91 1236
3049.43 1139
3049.95 1092
3050.47 1153
3050.99 1169
3051.51 1112
3052.03 1179
3052.56 1074
3053.08 1098
3053.60 1090
3054.12 1142
3054.64 1170
3055.16 1165
3055.68 1087
3056.20 1137
3056.72 1093
3057.25 1162
3057.77 1105
3058.29 1091
3058.81 1104
3059.33 1109
3059.85 1138
3060.38 1086
3060.90 1089
3061.42 1178
3061.94 1388
3062.46 1353
3062.98 1278
3063.51 1223
3064.03 1303
3064.55 1248
3065.07 1310
3065.59 1331
3066.12 1425
3066.64 1351
3067.16 1445
3067.68 1531
3068.21 1298
3068.73 1297
3069.25 1242
3069.77 1276
3070.30 1275
3070.82 1161
3071.34 1252
3071.86 1225
3072.39 1168
3072.91 1158
3073.43 1272
3073.95 1216
3074.48 1192
3075.00 1210
3075.52 1321
3076.05 1245
3076.57 1338
3077.09 1358
3077.61 1566
3078.14 1486
3078.66 1413
3079.18 1431
3079.71 1528
3080.23 1601
3080.75 1478
3081.28 1656
3081.80 1692
3082.32 1725
3082.85 1717
3083.37 1734
3083.90 1435
3084.42 1503
3084.94 1682
3085.47 1468
3085.99 1252
3086.51 1407
3087.04 1509
3087.56 1502
3088.09 1453
3088.61 1538
3089.13 1456
3089.66 1344
3090.18 1319
3090.71 1477
3091.23 1421
3091.76 1540
3092.28 1502
3092.80 1470
3093.33 1619
3093.85 1678
3094.38 1671
3094.90 1649
3095.43 1815
3095.95 1808
3096.48 1761
3097.00 1777
3097.53 1948
3098.05 2074
3098.58 2071
3099.10 2561
3099.63 3209
3100.15 3815
3100.68 4343
3101.20 5051
3101.73 5735
3102.25 6451
3102.78 7254
3103.30 7799
3103.83 7503
3104.35 7623
3104.88 7041
3105.40 6251
3105.93 5506
3106.45 4559
3106.98 4163
3107.51 3358
3108.03 2714
3108.56 2378
3109.08 2481
3109.61 2291
3110.13 2213
3110.66 2234
3111.19 2217
3111.71 2109
3112.24 2036
3112.76 1819
3113.29 1960
3113.82 2155
3114.34 2146
3114.87 1824
3115.40 1665
3115.92 1646
3116.45 1682
3116.98 1526
3117.50 1367
3118.03 1581
3118.55 1708
3119.08 1590
3119.61 1705
3120.13 1900
3120.66 1976
3121.19 1948
3121.72 2142
3122.24 1909
3122.77 1800
3123.30 1868
3123.82 1819
3124.35 1767
3124.88 1631
3125.40 1632
3125.93 1430
3126.46 1310
3126.99 1627
3127.51 1456
3128.04 1428
3128.57 1477
3129.10 1146
3129.62 1322
3130.15 1329
3130.68 1230
3131.21 1336
3131.73 1296
3132.26 1238
3132.79 1270
3133.32 1373
3133.85 1211
3134.37 1274
3134.90 1290
3135.43 1222
3135.96 1148
3136.49 1208
3137.01 1235
3137.54 1246
3138.07 1165
3138.60 1226
3139.13 1334
3139.65 1245
3140.18 1221
3140.71 1492
3141.24 1382
3141.77 1206
3142.30 1255
3142.83 1332
3143.35 1244
3143.88 1097
3144.41 1153
3144.94 1249
3145.47 1311
3146.00 1348
3146.53 1239
3147.06 1394
3147.59 1457
3148.11 1390
3148.64 1410
3149.17 1385
3149.70 1487
3150.23 1517
3150.76 1486
3151.29 1383
3151.82 1407
3152.35 1381
3152.88 1428
3153.41 1329
3153.94 1178
3154.47 1033
3155.00 1316
3155.53 1388
3156.06 1317
3156.59 1161
3157.12 1333
3157.65 1303
3158.18 1290
3158.71 1346
3159.24 1355
3159.77 1478
3160.30 1332
3160.83 1571
3161.36 1487
3161.89 1378
3162.42 1239
3162.95 1257
3163.48 1331
3164.01 1273
3164.54 1203
3165.07 1204
3165.60 1127
3166.13 1110
3166.66 1116
3167.19 995
3167.72 1118
3168.25 1042
3168.78 928
3169.31 1020
3169.85 1123
3170.38 1227
3170.91 1133
3171.44 1189
3171.97 1249
3172.50 1315
3173.03 1347
3173.56 1275
3174.09 1395
3174.63 1428
3175.16 1408
3175.69 1400
3176.22 1519
3176.75 1464
3177.28 1327
3177.81 1298
3178.35 1206
3178.88 1259
3179.41 1088
3179.94 1183
3180.47 1097
3181.00 1068
3181.54 1079
3182.07 971
3182.60 1004
3183.13 1009
3183.66 1053
3184.20 931
3184.73 1118
3185.26 1143
3185.79 1227
3186.33 1245
3186.86 1210
3187.39 1227
3187.92 1233
3188.46 1346
3188.99 1348
3189.52 1218
3190.05 1150
3190.59 1215
3191.12 1180
3191.65 1228
3192.18 1253
3192.72 1242
3193.25 1142
3193.78 1125
3194.32 1133
3194.85 1218
3195.38 1294
3195.91 1148
3196.45 1067
3196.98 1193
3197.51 1191
3198.05 1186
3198.58 1163
3199.11 1123
3199.65 1196
3200.18 1142
3200.71 1232
3201.25 1447
3201.78 1443
3202.32 1358
3202.85 1331
3203.38 1317
3203.92 1212
3204.45 1267
3204.98 1479
3205.52 1515
3206.05 1497
3206.59 1549
3207.12 1587
3207.65 1518
3208.19 1590
3208.72 1686
3209.26 1906
3209.79 1854
3210.32 1657
3210.86 1868
3211.39 1967
3211.93 1897
3212.46 1754
3213.00 1782
3213.53 1739
3214.07 1647
3214.60 1439
3215.14 1441
3215.67 1573
3216.20 1487
3216.74 1281
3217.27 1199
3217.81 1406
3218.34 1229
3218.88 1314
3219.41 1258
3219.95 1199
3220.48 1246
3221.02 1367
3221.56 1246
3222.09 1308
3222.63 1503
3223.16 1371
3223.70 1651
3224.23 1791
3224.77 1720
3225.30 1782
3225.84 1725
3226.37 1749
3226.91 1756
3227.45 1698
3227.98 1566
3228.52 1646
3229.05 1584
3229.59 1489
3230.12 1705
3230.66 1692
3231.20 1788
3231.73 1739
3232.27 1839
3232.81 1745
3233.34 1946
3233.88 1946
3234.41 1924
3234.95 1932
3235.49 1864
3236.02 1867
3236.56 1823
3237.10 2013
3237.63 2134
3238.17 2025
3238.71 1894
3239.24 1790
3239.78 1892
3240.32 1835
3240.85 1663
3241.39 1664
3241.93 1885
3242.46 1871
3243.00 2000
3243.54 1950
3244.07 2003
3244.61 2115
3245.15 1910
3245.69 1905
3246.22 2086
3246.76 2094
3247.30 1989
3247.84 1937
3248.37 2146
3248.91 2036
3249.45 2058
3249.99 2063
3250.52 2120
3251.06 2158
3251.60 2064
3252.14 2136
3252.67 2087
3253.21 2163
3253.75 1888
3254.29 1942
3254.83 1927
3255.36 2074
3255.90 2074
3256.44 2175
3256.98 2221
3257.52 2385
3258.05 2707
3258.59 2764
3259.13 2989
3259.67 3132
3260.21 3558
3260.75 3954
3261.29 4087
3261.82 4502
3262.36 5053
3262.90 5728
3263.44 6361
3263.98 6845
3264.52 7064
3265.06 7432
3265.60 7732
3266.13 8309
3266.67 8789
3267.21 9106
3267.75 8429
3268.29 8449
3268.83 8189
3269.37 7003
3269.91 5885
3270.45 5478
3270.99 4341
3271.53 3849
3272.07 3590
3272.60 3219
3273.14 2880
3273.68 2863
3274.22 2828
3274.76 2466
3275.30 2748
3275.84 2800
3276.38 2729
3276.92 2674
3277.46 2713
3278.00 2677
3278.54 2647
3279.08 2508
3279.62 2397
3280.16 2712
3280.70 2683
3281.24 2624
3281.78 2560
3282.32 2661
3282.86 2537
3283.40 2618
3283.94 2622
3284.48 2517
3285.02 2473
3285.56 2716
3286.11 2835
3286.65 2612
3287.19 2866
3287.73 2896
3288.27 2861
3288.81 2458
3289.35 2532
3289.89 2665
3290.43 2780
3290.97 2932
3291.51 2952
3292.05 3118
3292.60 3077
3293.14 2999
3293.68 3561
3294.22 3661
3294.76 3892
3295.30 3909
3295.84 4196
3296.38 4258
3296.93 3977
3297.47 3637
3298.01 3668
3298.55 3746
3299.09 3498
3299.63 3498
3300.18 3332
3300.72 3398
3301.26 3210
3301.80 3134
3302.34 3241
3302.89 3420
3303.43 3418
3303.97 3318
3304.51 3324
3305.05 3002
3305.60 3260
3306.14 2860
3306.68 2871
3307.22 2841
3307.76 2993
3308.31 2714
3308.85 2503
3309.39 2237
3309.93 2351
3310.48 2468
3311.02 2506
3311.56 2437
3312.11 2360
3312.65 2551
3313.19 2598
3313.73 2448
3314.28 2895
3314.82 2965
3315.36 2729
3315.91 2898
3316.45 3197
3316.99 3259
3317.53 3520
3318.08 3747
3318.62 3769
3319.16 3630
3319.71 3760
3320.25 3979
3320.79 4111
3321.34 4200
3321.88 4333
3322.43 3934
3322.97 3942
3323.51 3947
3324.06 3702
3324.60 3604
3325.14 3752
3325.69 3545
3326.23 3328
3326.78 3381
3327.32 3337
3327.86 3365
3328.41 3648
3328.95 3982
3329.50 4254
3330.04 4935
3330.58 6020
3331.13 8042
3331.67 9783
3332.22 11979
3332.76 15160
3333.31 18984
3333.85 22732
3334.39 26354
3334.94 29216
3335.48 31997
3336.03 32924
3336.57 33461
3337.12 33393
3337.66 31469
3338.21 29524
3338.75 26604
3339.30 22327
3339.84 18526
3340.39 15228
3340.93 11726
3341.48 9202
3342.02 7504
3342.57 6338
3343.11 5466
3343.66 4678
3344.20 4390
3344.75 4084
3345.29 3817
3345.84 3675
3346.39 3518
3346.93 3655
3347.48 3606
3348.02 3376
3348.57 3521
3349.11 3478
3349.66 3384
3350.21 3578
3350.75 3710
3351.30 3572
3351.84 3624
3352.39 3657
3352.94 3718
3353.48 3635
3354.03 3580
3354.57 3292
3355.12 3224
3355.67 3099
3356.21 2914
3356.76 2797
3357.31 2772
3357.85 2717
3358.40 2645
3358.94 2823
3359.49 2846
3360.04 2848
3360.58 2816
3361.13 3038
3361.68 3161
3362.22 2901
3362.77 2917
3363.32 2799
3363.87 3033
3364.41 2990
3364.96 2897
3365.51 2953
3366.05 2911
3366.60 3009
3367.15 2911
3367.70 2972
3368.24 3003
3368.79 2814
3369.34 2826
3369.88 3102
3370.43 3190
3370.98 3416
3371.53 3557
3372.07 3949
3372.62 4450
3373.17 4388
3373.72 4357
3374.27 4550
3374.81 4620
3375.36 4432
3375.91 4326
3376.46 4230
3377.01 3488
3377.55 3405
3378.10 3242
3378.65 3107
3379.20 2826
3379.75 2586
3380.29 2564
3380.84 2488
3381.39 2476
3381.94 2560
3382.49 2545
3383.04 2473
3383.58 2544
3384.13 2523
3384.68 2240
3385.23 2265
3385.78 2247
3386.33 2293
3386.88 2365
3387.43 2121
3387.97 1960
3388.52 1865
3389.07 1936
3389.62 1909
3390.17 1742
3390.72 1919
3391.27 1885
3391.82 1839
3392.37 1658
3392.92 1823
3393.47 1909
3394.02 1837
3394.56 1927
3395.11 1980
3395.66 1762
3396.21 1752
3396.76 1648
3397.31 1783
3397.86 1695
3398.41 1609
3398.96 1655
3399.51 1642
3400.06 1662
3400.61 1635
3401.16 1747
3401.71 1588
3402.26 1445
3402.81 1505
3403.36 1549
3403.91 1463
3404.46 1664
3405.01 1662
3405.56 1558
3406.11 1419
3406.66 1574
3407.21 1779
3407.76 1638
3408.32 1737
3408.87 1765
3409.42 2002
3409.97 1993
3410.52 2082
3411.07 2052
3411.62 2291
3412.17 2411
3412.72 2330
3413.27 2297
3413.82 2207
3414.37 2084
3414.93 1949
3415.48 1917
3416.03 1725
3416.58 1714
3417.13 1554
3417.68 1521
3418.23 1454
3418.78 1570
3419.34 1483
3419.89 1525
3420.44 1583
3420.99 1578
3421.54 1610
3422.09 1655
3422.65 1771
3423.20 1835
3423.75 1598
3424.30 1658
3424.85 1898
3425.40 1821
3425.96 1683
3426.51 1524
3427.06 1574
3427.61 1610
3428.16 1568
3428.72 1415
3429.27 1466
3429.82 1286
3430.37 1306
3430.93 1329
3431.48 1359
3432.03 1485
3432.58 1359
3433.14 1422
3433.69 1471
3434.24 1515
3434.79 1456
3435.35 1398
3435.90 1368
3436.45 1421
3437.00 1489
3437.56 1474
3438.11 1320
3438.66 1221
3439.22 1361
3439.77 1407
3440.32 1437
3440.88 1590
3441.43 1691
3441.98 1639
3442.54 1624
3443.09 1474
3443.64 1459
3444.20 1486
3444.75 1528
3445.30 1370
3445.86 1499
3446.41 1524
3446.96 1463
3447.52 1480
3448.07 1358
3448.63 1354
3449.18 1243
3449.73 1179
3450.29 1330
3450.84 1340
3451.39 1168
3451.95 1208
3452.50 1121
3453.06 1293
3453.61 1323
3454.17 1267
3454.72 1290
3455.27 1341
3455.83 1227
3456.38 1281
3456.94 1295
3457.49 1339
3458.05 1394
3458.60 1332
3459.16 1211
3459.71 1338
3460.27 1373
3460.82 1336
3461.37 1367
3461.93 1348
3462.48 1437
3463.04 1413
3463.59 1317
3464.15 1290
3464.70 1490
3465.26 1548
3465.82 1353
3466.37 1462
3466.93 1479
3467.48 1511
3468.04 1385
3468.59 1415
3469.15 1607
3469.70 1480
3470.26 1513
3470.81 1643
3471.37 1739
3471.92 1836
3472.48 1869
3473.04 1638
3473.59 1681
3474.15 1539
3474.70 1611
3475.26 1649
3475.82 1798
3476.37 1694
3476.93 1541
3477.48 1705
3478.04 1758
3478.60 1913
3479.15 2005
3479.71 1932
3480.27 1861
3480.82 2093
3481.38 2092
3481.93 1991
3482.49 1834
3483.05 2041
3483.60 2142
3484.16 2219
3484.72 2392
3485.27 2307
3485.83 2121
3486.39 2385
3486.94 2509
3487.50 2733
3488.06 3252
3488.62 3960
3489.17 4878
3489.73 5451
3490.29 6366
3490.84 6908
3491.40 8252
3491.96 9011
3492.52 9209
3493.07 9006
3493.63 8227
3494.19 7734
3494.75 7310
3495.30 6150
3495.86 5006
3496.42 4579
3496.98 3678
3497.53 3352
3498.09 2874
3498.65 2874
3499.21 2833
3499.76 2860
3500.32 2996
3500.88 2896
3501.44 2788
3502.00 2828
3502.56 3004
3503.11 2977
3503.67 3012
3504.23 3210
3504.79 3109
3505.35 3258
3505.90 3169
3506.46 3074
3507.02 2911
3507.58 2941
3508.14 2575
3508.70 2489
3509.26 2540
3509.81 2239
3510.37 2221
3510.93 2263
3511.49 1993
3512.05 2036
3512.61 1810
3513.17 1676
3513.73 1891
3514.29 1798
3514.84 1621
3515.40 1459
3515.96 1599
3516.52 1521
3517.08 1550
3517.64 1605
3518.20 1498
3518.76 1525
3519.32 1608
3519.88 1541
3520.44 1618
3521.00 1718
3521.56 1728
3522.12 1778
3522.68 1618
3523.24 1709
3523.80 1607
3524.36 1466
3524.92 1631
3525.48 1676
3526.04 1579
3526.60 1550
3527.16 1354
3527.72 1347
3528.28 1304
3528.84 1367
3529.40 1508
3529.96 1510
3530.52 1416
3531.08 1255
3531.64 1332
3532.20 1282
3532.76 1401
3533.32 1492
3533.88 1504
3534.44 1438
3535.00 1304
3535.56 1302
3536.12 1300
3536.68 1317
3537.25 1412
3537.81 1359
3538.37 1415
3538.93 1572
3539.49 1453
3540.05 1356
3540.61 1364
3541.17 1286
3541.73 1430
3542.30 1123
3542.86 1203
3543.42 1495
3543.98 1519
3544.54 1451
3545.10 1346
3545.66 1396
3546.23 1353
3546.79 1467
3547.35 1327
3547.91 1354
3548.47 1287
3549.03 1276
3549.60 1162
3550.16 1146
3550.72 1168
3551.28 1252
3551.84 1107
3552.41 1063
3552.97 1100
3553.53 1161
3554.09 1150
3554.65 1111
3555.22 1116
3555.78 1074
3556.34 1141
3556.90 1105
3557.47 1086
3558.03 1240
3558.59 1088
3559.15 1207
3559.72 1236
3560.28 1098
3560.84 1202
3561.41 1346
3561.97 1291
3562.53 1114
3563.09 1079
3563.66 1056
3564.22 1220
3564.78 1185
3565.35 1251
3565.91 1167
3566.47 1023
3567.04 1195
3567.60 1194
3568.16 1102
3568.73 1050
3569.29 927
3569.85 990
3570.42 1012
3570.98 1109
3571.54 1074
3572.11 1058
3572.67 1089
3573.23 1046
3573.80 1160
3574.36 1144
3574.93 1200
3575.49 1225
3576.05 1247
3576.62 1276
3577.18 1452
3577.75 1525
3578.31 1435
3578.87 1363
3579.44 1306
3580.00 1338
3580.57 1330
3581.13 1284
3581.70 1197
3582.26 1253
3582.82 1115
3583.39 1129
3583.95 1187
3584.52 1212
3585.08 1139
3585.65 1167
3586.21 1190
3586.78 1088
3587.34 994
3587.91 1176
3588.47 1169
3589.04 985
3589.60 1007
3590.17 983
3590.73 1124
3591.30 1034
3591.86 1059
3592.43 1078
3592.99 1059
3593.56 980
3594.12 997
3594.69 1032
3595.25 1038
3595.82 1022
3596.39 1020
3596.95 1072
3597.52 1078
3598.08 1003
3598.65 1010
3599.21 936
3599.78 908
3600.35 1000
3600.91 918
3601.48 1057
3602.04 942
3602.61 950
3603.18 930
3603.74 982
3604.31 1012
3604.87 968
3605.44 1030
3606.01 1061
3606.57 1065
3607.14 999
3607.71 985
3608.27 954
3608.84 887
3609.41 881
3609.97 888
3610.54 874
3611.11 823
3611.67 799
3612.24 770
3612.81 1003
3613.37 926
3613.94 894
3614.51 893
3615.07 997
3615.64 1013
3616.21 1008
3616.77 885
3617.34 956
3617.91 966
3618.48 1062
3619.04 1106
3619.61 991
3620.18 1112
3620.75 1076
3621.31 1032
3621.88 1012
3622.45 991
3623.02 932
3623.58 863
3624.15 976
3624.72 1021
3625.29 1038
3625.86 916
3626.42 957
3626.99 1004
3627.56 1073
3628.13 1064
3628.70 1058
3629.26 983
3629.83 984
3630.40 825
3630.97 808
3631.54 847
3632.10 894
3632.67 937
3633.24 978
3633.81 934
3634.38 928
3634.95 1050
3635.52 945
3636.08 898
3636.65 919
3637.22 937
3637.79 922
3638.36 1050
3638.93 1155
3639.50 1031
3640.07 1097
3640.64 1119
3641.20 1108
3641.77 1236
3642.34 1153
3642.91 1172
3643.48 1228
3644.05 1237
3644.62 1099
3645.19 1110
3645.76 1182
3646.33 1057
3646.90 1050
3647.47 1025
3648.04 1056
3648.61 1187
3649.18 1194
3649.75 1181
3650.32 1327
3650.89 1365
3651.46 1504
3652.03 1409
3652.60 1313
3653.17 1334
3653.74 1326
3654.31 1319
3654.88 1311
3655.45 1240
3656.02 1266
3656.59 1224
3657.16 1235
3657.73 1252
3658.30 1225
3658.87 1179
3659.44 1161
3660.01 1287
3660.58 1277
3661.15 1300
3661.72 1211
3662.29 1269
3662.86 1327
3663.43 1471
3664.00 1538
3664.58 1450
3665.15 1418
3665.72 1584
3666.29 1638
3666.86 1692
3667.43 1582
3668.00 1506
3668.57 1411
3669.14 1482
3669.72 1315
3670.29 1262
3670.86 1156
3671.43 1053
3672.00 1210
3672.57 1119
3673.14 1174
3673.72 1159
3674.29 1108
3674.86 1167
3675.43 1251
3676.00 1227
3676.57 1200
3677.15 1151
3677.72 1224
3678.29 1126
3678.86 1068
3679.43 1084
3680.01 1041
3680.58 1104
3681.15 1081
3681.72 876
3682.29 1089
3682.87 991
3683.44 937
3684.01 841
3684.58 928
3685.16 1060
3685.73 1007
3686.30 1080
3686.87 979
3687.45 1011
3688.02 943
3688.59 1040
3689.17 990
3689.74 1114
3690.31 1011
3690.88 1029
3691.46 1034
3692.03 929
3692.60 901
3693.18 886
3693.75 1041
3694.32 933
3694.90 943
3695.47 966
3696.04 873
3696.62 1004
3697.19 894
3697.76 962
3698.34 1018
3698.91 1031
3699.48 878
3700.06 974
3700.63 977
3701.21 1033
3701.78 1062
3702.35 836
3702.93 875
3703.50 957
3704.07 982
3704.65 1032
3705.22 914
3705.80 965
3706.37 968
3706.95 1026
3707.52 999
3708.09 1143
3708.67 1099
3709.24 1103
3709.82 1091
3710.39 1061
3710.97 1023
3711.54 1000
3712.11 1164
3712.69 1236
3713.26 1104
3713.84 1045
3714.41 1044
3714.99 1020
3715.56 1004
3716.14 917
3716.71 880
3717.29 968
3717.86 871
3718.44 881
3719.01 934
3719.59 986
3720.16 1028
3720.74 867
3721.31 856
3721.89 958
3722.47 1058
3723.04 1010
3723.62 969
3724.19 905
3724.77 1004
3725.34 1013
3725.92 940
3726.49 927
3727.07 897
3727.65 865
3728.22 954
3728.80 979
3729.37 855
3729.95 841
3730.53 807
3731.10 979
3731.68 933
3732.25 891
3732.83 988
3733.41 1076
3733.98 1070
3734.56 1067
3735.14 1033
3735.71 955
3736.29 925
3736.86 939
3737.44 1041
3738.02 921
3738.59 952
3739.17 1126
3739.75 976
3740.32 909
3740.90 939
3741.48 912
3742.06 876
3742.63 964
3743.21 966
3743.79 1061
3744.36 984
3744.94 898
3745.52 860
3746.09 930
3746.67 905
3747.25 917
3747.83 961
3748.40 1074
3748.98 1045
3749.56 833
3750.14 938
3750.71 1138
3751.29 950
3751.87 988
3752.45 933
3753.03 877
3753.60 811
3754.18 857
3754.76 831
3755.34 848
3755.91 886
3756.49 839
3757.07 897
3757.65 996
3758.23 1010
3758.81 906
3759.38 926
3759.96 917
3760.54 1077
3761.12 907
3761.70 874
3762.28 924
3762.85 1011
3763.43 934
3764.01 869
3764.59 977
3765.17 943
3765.75 883
3766.33 919
3766.90 939
3767.48 1033
3768.06 966
3768.64 970
3769.22 947
3769.80 900
3770.38 1133
3770.96 1042
3771.54 947
3772.12 992
3772.70 1117
3773.27 928
3773.85 1003
3774.43 949
3775.01 880
3775.59 908
3776.17 916
3776.75 847
3777.33 864
3777.91 917
3778.49 948
3779.07 909
3779.65 945
3780.23 859
3780.81 855
3781.39 816
3781.97 870
3782.55 762
3783.13 721
3783.71 939
3784.29 916
3784.87 819
3785.45 803
3786.03 834
3786.61 921
3787.19 1011
3787.77 1065
3788.35 967
3788.93 997
3789.51 865
3790.09 866
3790.67 962
3791.26 935
3791.84 1051
3792.42 1091
3793.00 1054
3793.58 953
3794.16 992
3794.74 1021
3795.32 1063
3795.90 1012
3796.48 1036
3797.07 1161
3797.65 1105
3798.23 1108
3798.81 1064
3799.39 1073
3799.97 1202
3800.55 1366
3801.13 1189
3801.72 1300
3802.30 1308
3802.88 1284
3803.46 1351
3804.04 1214
3804.62 1188
3805.21 1287
3805.79 1238
3806.37 1196
3806.95 1106
3807.53 1188
3808.12 1244
3808.70 1125
3809.28 1305
3809.86 1457
3810.44 1360
3811.03 1247
3811.61 1244
3812.19 1458
3812.77 1415
3813.36 1379
3813.94 1438
3814.52 1540
3815.10 1697
3815.69 1427
3816.27 1362
3816.85 1306
3817.43 1224
3818.02 1304
3818.60 1263
3819.18 1144
3819.76 1106
3820.35 1097
3820.93 1019
3821.51 979
3822.10 1008
3822.68 1013
3823.26 968
3823.85 1002
3824.43 1077
3825.01 1034
3825.60 1011
3826.18 1039
3826.76 1018
3827.35 1088
3827.93 990
3828.51 950
3829.10 912
3829.68 900
3830.26 953
3830.85 895
3831.43 967
3832.02 933
3832.60 932
3833.18 915
3833.77 952
3834.35 1004
3834.93 912
3835.52 957
3836.10 999
3836.69 904
3837.27 915
3837.86 832
3838.44 886
3839.02 978
3839.61 896
3840.19 953
3840.78 943
3841.36 907
3841.95 968
3842.53 850
3843.12 913
3843.70 906
3844.29 864
3844.87 811
3845.46 753
3846.04 904
3846.63 921
3847.21 949
3847.80 922
3848.38 874
3848.97 894
3849.55 789
3850.14 926
3850.72 908
3851.31 847
3851.89 928
3852.48 949
3853.06 955
3853.65 854
3854.23 787
3854.82 972
3855.40 938
3855.99 951
3856.58 832
3857.16 823
3857.75 879
3858.33 832
3858.92 886
3859.50 931
3860.09 890
3860.68 780
3861.26 833
3861.85 995
3862.43 1053
3863.02 917
3863.61 867
3864.19 984
3864.78 974
3865.37 932
3865.95 1093
3866.54 965
3867.13 975
3867.71 1009
3868.30 1015
3868.89 915
3869.47 896
3870.06 993
3870.65 890
3871.23 959
3871.82 983
3872.41 952
3872.99 946
3873.58 924
3874.17 950
3874.75 1028
3875.34 1058
3875.93 1004
3876.52 903
3877.10 915
3877.69 978
3878.28 865
3878.86 943
3879.45 904
3880.04 857
3880.63 873
3881.21 855
3881.80 983
3882.39 988
3882.98 822
3883.57 745
3884.15 719
3884.74 786
3885.33 847
3885.92 873
3886.50 902
3887.09 1040
3887.68 981
3888.27 1030
3888.86 941
3889.45 919
3890.03 953
3890.62 949
3891.21 1020
3891.80 1084
3892.39 1034
3892.98 980
3893.56 975
3894.15 931
3894.74 968
3895.33 949
3895.92 872
3896.51 937
3897.10 845
3897.68 924
3898.27 980
3898.86 1078
3899.45 1087
3900.04 993
3900.63 939
3901.22 914
3901.81 912
3902.40 868
3902.99 812
3903.57 879
3904.16 940
3904.75 946
3905.34 972
3905.93 978
3906.52 921
3907.11 937
3907.70 944
3908.29 933
3908.88 948
3909.47 953
3910.06 1002
3910.65 942
3911.24 822
3911.83 962
3912.42 985
3913.01 918
3913.60 897
3914.19 949
3914.78 1002
3915.37 1048
3915.96 1052
3916.55 1004
3917.14 908
3917.73 917
3918.32 906
3918.91 951
3919.50 870
3920.09 747
3920.68 805
3921.27 877
3921.86 866
3922.45 812
3923.05 831
3923.64 758
3924.23 894
3924.82 886
3925.41 853
3926.00 965
3926.59 853
3927.18 972
3927.77 905
3928.36 817
3928.95 717
3929.55 695
3930.14 709
3930.73 759
3931.32 730
3931.91 778
3932.50 817
3933.09 754
3933.69 713
3934.28 702
3934.87 715
3935.46 767
3936.05 762
3936.64 861
3937.24 1039
3937.83 901
3938.42 932
3939.01 895
3939.60 962
3940.20 1060
3940.79 915
3941.38 972
3941.97 1053
3942.56 1066
3943.16 1075
3943.75 949
3944.34 989
3944.93 1033
3945.53 952
3946.12 1030
3946.71 1039
3947.30 880
3947.90 863
3948.49 833
3949.08 854
3949.67 1026
3950.27 956
3950.86 837
3951.45 864
3952.05 888
3952.64 916
3953.23 870
3953.82 977
3954.42 931
3955.01 786
3955.60 805
3956.20 1006
3956.79 908
3957.38 917
3957.98 1034
3958.57 924
3959.16 884
3959.76 937
3960.35 1061
3960.94 1027
3961.54 1039
3962.13 1154
3962.73 974
3963.32 1114
3963.91 1136
3964.51 1154
3965.10 1223
3965.69 1311
3966.29 1123
3966.88 1243
3967.48 1264
3968.07 1197
3968.66 1150
3969.26 944
3969.85 1125
3970.45 1063
3971.04 948
3971.64 1036
3972.23 1109
3972.82 1284
3973.42 1398
3974.01 1422
3974.61 1330
3975.20 1352
3975.80 1398
3976.39 1564
3976.99 1700
3977.58 1619
3978.18 1553
3978.77 1552
3979.37 1405
3979.96 1305
3980.56 1331
3981.15 1220
3981.75 1217
3982.34 1216
3982.94 1346
3983.53 1392
3984.13 1270
3984.72 1278
3985.32 1242
3985.91 1281
3986.51 1379
3987.11 1290
3987.70 1219
3988.30 1220
3988.89 1214
3989.49 1161
3990.08 1072
3990.68 1317
3991.28 1174
3991.87 1086
3992.47 1225
3993.06 1313
3993.66 1201
3994.26 1326
3994.85 1346
3995.45 1340
3996.04 1214
3996.64 1235
3997.24 1070
3997.83 1187
3998.43 1209
3999.03 1268
3999.62 1237
4000.22 1083
4000.81 1316
4001.41 1215
4002.01 1154
4002.60 1261
4003.20 1161
4003.80 1235
4004.40 1263
4004.99 1170
4005.59 1119
4006.19 1064
4006.78 1071
4007.38 1124
4007.98 1186
4008.57 1117
4009.17 1132
4009.77 1113
4010.37 1013
4010.96 973
4011.56 983
4012.16 1069
4012.76 1074
4013.35 987
4013.95 977
4014.55 1057
4015.15 927
4015.74 1030
4016.34 952
4016.94 1040
4017.54 976
4018.13 954
4018.73 980
4019.33 1090
4019.93 1012
4020.53 875
4021.12 1010
4021.72 1025
4022.32 1132
4022.92 1002
4023.52 946
4024.12 1023
4024.71 1098
4025.31 1135
4025.91 1367
4026.51 1325
4027.11 1294
4027.71 1313
4028.30 1256
4028.90 1421
4029.50 1376
4030.10 1416
4030.70 1451
4031.30 1554
4031.90 1495
4032.50 1540
4033.10 1544
4033.69 1539
4034.29 1498
4034.89 1572
4035.49 1347
4036.09 1237
4036.69 1307
4037.29 1345
4037.89 1277
4038.49 1075
4039.09 1033
4039.69 1082
4040.29 997
4040.89 845
4041.49 1007
4042.08 1030
4042.68 1059
4043.28 878
4043.88 1004
4044.48 937
4045.08 847
4045.68 910
4046.28 975
4046.88 1039
4047.48 964
4048.08 906
4048.68 751
4049.28 903
4049.88 942
4050.48 884
4051.08 887
4051.69 910
4052.29 840
4052.89 925
4053.49 874
4054.09 935
4054.69 948
4055.29 947
4055.89 1011
4056.49 966
4057.09 829
4057.69 846
4058.29 882
4058.89 852
4059.49 944
4060.09 905
4060.70 814
4061.30 826
4061.90 899
4062.50 852
4063.10 828
4063.70 857
4064.30 946
4064.90 934
4065.51 811
4066.11 741
4066.71 786
4067.31 939
4067.91 796
4068.51 814
4069.11 816
4069.72 955
4070.32 772
4070.92 831
4071.52 784
4072.12 842
4072.73 833
4073.33 878
4073.93 853
4074.53 826
4075.13 859
4075.74 820
4076.34 778
4076.94 755
4077.54 762
4078.14 993
4078.75 939
4079.35 873
4079.95 927
4080.55 881
4081.16 897
4081.76 884
4082.36 901
4082.96 897
4083.57 975
4084.17 789
4084.77 760
4085.38 874
4085.98 878
4086.58 806
4087.18 792
4087.79 811
4088.39 809
4088.99 749
4089.60 788
4090.20 791
4090.80 721
4091.41 849
4092.01 844
4092.61 815
4093.22 878
4093.82 810
4094.42 772
4095.03 814
4095.63 758
4096.23 772
4096.84 811
4097.44 854
4098.05 854
4098.65 731
4099.25 844
4099.86 990
4100.46 858
4101.06 856
4101.67 888
4102.27 759
4102.88 760
4103.48 863
4104.09 787
4104.69 757
4105.29 914
4105.90 812
4106.50 788
4107.11 806
4107.71 775
4108.32 711
4108.92 741
4109.53 775
4110.13 750
4110.74 782
4111.34 735
4111.94 666
4112.55 706
4113.15 732
4113.76 680
4114.36 713
4114.97 828
4115.57 657
4116.18 756
4116.78 920
4117.39 803
4118.00 790
4118.60 781
4119.21 798
4119.81 869
4120.42 708
4121.02 761
4121.63 665
4122.23 725
4122.84 697
4123.44 737
4124.05 764
4124.66 779
4125.26 704
4125.87 724
4126.47 714
4127.08 787
4127.68 739
4128.29 699
4128.90 831
4129.50 812
4130.11 757
4130.72 699
4131.32 638
4131.93 676
4132.53 720
4133.14 768
4133.75 814
4134.35 736
4134.96 743
4135.57 807
4136.17 849
4136.78 838
4137.39 953
4137.99 904
4138.60 800
4139.21 838
4139.81 988
4140.42 867
4141.03 927
4141.63 924
4142.24 916
4142.85 868
4143.46 867
4144.06 899
4144.67 916
4145.28 844
4145.88 821
4146.49 894
4147.10 876
4147.71 900
4148.31 977
4148.92 881
4149.53 903
4150.14 814
4150.74 793
4151.35 817
4151.96 757
4152.57 778
4153.18 795
4153.78 739
4154.39 809
4155.00 892
4155.61 1009
4156.22 847
4156.82 877
4157.43 984
4158.04 933
4158.65 1004
4159.26 974
4159.86 887
4160.47 816
4161.08 861
4161.69 875
4162.30 860
4162.91 852
4163.52 742
4164.12 791
4164.73 828
4165.34 876
4165.95 754
4166.56 816
4167.17 878
4167.78 916
4168.39 830
4168.99 900
4169.60 935
4170.21 804
4170.82 701
4171.43 868
4172.04 856
4172.65 844
4173.26 864
4173.87 774
4174.48 748
4175.09 830
4175.70 846
4176.31 893
4176.92 1034
4177.53 1030
4178.13 860
4178.74 863
4179.35 801
4179.96 774
4180.57 886
4181.18 798
4181.79 917
4182.40 860
4183.01 843
4183.62 934
4184.23 832
4184.84 878
4185.45 862
4186.06 930
4186.67 898
4187.29 903
4187.90 842
4188.51 805
4189.12 771
4189.73 871
4190.34 908
4190.95 889
4191.56 828
4192.17 882
4192.78 814
4193.39 912
4194.00 891
4194.61 881
4195.22 887
4195.83 946
4196.45 860
4197.06 848
4197.67 873
4198.28 921
4198.89 935
4199.50 831
4200.11 774
4200.72 771
4201.33 734
4201.95 772
4202.56 814
4203.17 884
4203.78 843
4204.39 801
4205.00 820
4205.62 823
4206.23 747
4206.84 866
4207.45 900
4208.06 688
4208.67 753
4209.29 818
4209.90 747
4210.51 767
4211.12 860
4211.73 815
4212.35 841
4212.96 841
4213.57 790
4214.18 874
4214.80 795
4215.41 901
4216.02 860
4216.63 840
4217.25 914
4217.86 940
4218.47 902
4219.08 771
4219.70 811
4220.31 895
4220.92 944
4221.53 988
4222.15 978
4222.76 844
4223.37 768
4223.99 819
4224.60 900
4225.21 945
4225.83 936
4226.44 892
4227.05 930
4227.66 824
4228.28 849
4228.89 956
4229.51 956
4230.12 1027
4230.73 1104
4231.35 1279
4231.96 1246
4232.57 1344
4233.19 1375
4233.80 1668
4234.41 1763
4235.03 1609
4235.64 1732
4236.26 1632
4236.87 1566
4237.48 1381
4238.10 1302
4238.71 1330
4239.33 1255
4239.94 1171
4240.55 1005
4241.17 955
4241.78 1023
4242.40 979
4243.01 1035
4243.63 946
4244.24 957
4244.85 918
4245.47 971
4246.08 910
4246.70 953
4247.31 934
4247.93 919
4248.54 921
4249.16 940
4249.77 982
4250.39 977
4251.00 921
4251.62 963
4252.23 1041
4252.85 964
4253.46 1053
4254.08 938
4254.69 872
4255.31 857
4255.92 847
4256.54 972
4257.15 919
4257.77 869
4258.39 903
4259.00 983
4259.62 926
4260.23 938
4260.85 834
4261.46 935
4262.08 952
4262.69 912
4263.31 970
4263.93 975
4264.54 1030
4265.16 1004
4265.77 1083
4266.39 994
4267.01 1117
4267.62 1028
4268.24 1049
4268.86 1221
4269.47 1076
4270.09 1095
4270.70 1153
4271.32 1110
4271.94 1122
4272.55 1275
4273.17 1350
4273.79 1184
4274.40 1298
4275.02 1404
4275.64 1373
4276.25 1538
4276.87 1472
4277.49 1523
4278.10 1451
4278.72 1440
4279.34 1484
4279.96 1358
4280.57 1221
4281.19 1107
4281.81 972
4282.42 973
4283.04 1055
4283.66 1206
4284.28 950
4284.89 980
4285.51 1037
4286.13 1073
4286.75 881
4287.36 858
4287.98 867
4288.60 995
4289.22 1017
4289.83 947
4290.45 894
4291.07 928
4291.69 1119
4292.31 1009
4292.92 1036
4293.54 905
4294.16 975
4294.78 974
4295.40 945
4296.01 964
4296.63 1045
4297.25 969
4297.87 896
4298.49 919
4299.11 856
4299.72 951
4300.34 1084
4300.96 907
4301.58 956
4302.20 949
4302.82 871
4303.44 943
4304.06 998
4304.67 849
4305.29 878
4305.91 921
4306.53 938
4307.15 907
4307.77 954
4308.39 902
4309.01 829
4309.63 869
4310.25 851
4310.86 882
4311.48 882
4312.10 860
4312.72 869
4313.34 986
4313.96 990
4314.58 1001
4315.20 960
4315.82 957
4316.44 939
4317.06 1030
4317.68 1087
4318.30 1094
4318.92 1024
4319.54 1094
4320.16 1032
4320.78 1102
4321.40 1000
4322.02 1105
4322.64 1208
4323.26 1050
4323.88 1152
4324.50 1100
4325.12 1132
4325.74 1110
4326.36 1133
4326.98 1138
4327.60 1255
4328.22 1320
4328.84 1356
4329.46 1386
4330.08 1361
4330.71 1406
4331.33 1363
4331.95 1455
4332.57 1496
4333.19 1549
4333.81 1838
4334.43 2016
4335.05 2226
4335.67 2441
4336.29 2668
4336.91 2668
4337.54 2841
4338.16 3022
4338.78 3154
4339.40 3150
4340.02 2910
4340.64 2766
4341.26 2674
4341.89 2458
4342.51 2786
4343.13 3053
4343.75 3557
4344.37 3728
4344.99 3626
4345.62 4184
4346.24 4788
4346.86 4950
4347.48 4862
4348.10 4829
4348.73 4534
4349.35 4033
4349.97 3613
4350.59 3093
4351.21 2413
4351.84 2222
4352.46 2000
4353.08 1810
4353.70 1660
4354.33 1688
4354.95 1620
4355.57 1585
4356.19 1602
4356.82 1564
4357.44 1534
4358.06 1533
4358.68 1570
4359.31 1590
4359.93 1650
4360.55 1708
4361.17 1543
4361.80 1494
4362.42 1343
4363.04 1315
4363.67 1424
4364.29 1510
4364.91 1512
4365.54 1395
4366.16 1394
4366.78 1405
4367.41 1229
4368.03 1272
4368.65 1210
4369.28 1172
4369.90 1131
4370.52 1007
4371.15 901
4371.77 933
4372.39 967
4373.02 1012
4373.64 1064
4374.27 1064
4374.89 969
4375.51 993
4376.14 1078
4376.76 1163
4377.39 1143
4378.01 1107
4378.63 1099
4379.26 1239
4379.88 1139
4380.51 1122
4381.13 1062
4381.75 1088
4382.38 1135
4383.00 1166
4383.63 1179
4384.25 987
4384.88 1023
4385.50 970
4386.13 1023
4386.75 964
4387.38 1056
4388.00 1006
4388.63 966
4389.25 1022
4389.88 1014
4390.50 888
4391.13 1055
4391.75 929
4392.38 937
4393.00 973
4393.63 1033
4394.25 939
4394.88 960
4395.50 941
4396.13 967
4396.75 1011
4397.38 1007
4398.00 998
4398.63 975
4399.26 1037
4399.88 1041
4400.51 963
4401.13 973
4401.76 1082
4402.38 1075
4403.01 931
4403.64 902
4404.26 920
4404.89 944
4405.51 985
4406.14 970
4406.77 996
4407.39 946
4408.02 940
4408.64 887
4409.27 950
4409.90 1054
4410.52 1010
4411.15 826
4411.78 928
4412.40 943
4413.03 914
4413.66 944
4414.28 939
4414.91 903
4415.54 919
4416.16 947
4416.79 1043
4417.42 1089
4418.04 1075
4418.67 803
4419.30 952
4419.93 984
4420.55 974
4421.18 879
4421.81 841
4422.43 781
4423.06 750
4423.69 896
4424.32 843
4424.94 907
4425.57 964
4426.20 825
4426.83 829
4427.45 820
4428.08 780
4428.71 887
4429.34 928
4429.96 897
4430.59 913
4431.22 872
4431.85 944
4432.48 939
4433.10 981
4433.73 1076
4434.36 1124
4434.99 1030
4435.62 1020
4436.24 1057
4436.87 1173
4437.50 1048
4438.13 1099
4438.76 982
4439.39 919
4440.02 999
4440.64 1044
4441.27 1035
4441.90 1055
4442.53 991
4443.16 907
4443.79 1050
4444.42 1014
4445.04 944
4445.67 1057
4446.30 1049
4446.93 1008
4447.56 918
4448.19 992
4448.82 1099
4449.45 1038
4450.08 1061
4450.71 1179
4451.34 1117
4451.97 1064
4452.59 942
4453.22 1023
4453.85 1111
4454.48 1064
4455.11 1174
4455.74 1181
4456.37 1334
4457.00 1364
4457.63 1350
4458.26 1373
4458.89 1296
4459.52 1193
4460.15 1082
4460.78 1128
4461.41 1049
4462.04 938
4462.67 967
4463.30 1028
4463.93 938
4464.56 964
4465.19 995
4465.82 923
4466.45 945
4467.08 884
4467.71 925
4468.34 970
4468.97 977
4469.61 961
4470.24 912
4470.87 802
4471.50 912
4472.13 840
4472.76 820
4473.39 884
4474.02 845
4474.65 851
4475.28 829
4475.91 905
4476.54 884
4477.18 840
4477.81 896
4478.44 811
4479.07 952
4479.70 908
4480.33 804
4480.96 880
4481.59 827
4482.23 861
4482.86 966
4483.49 915
4484.12 992
4484.75 957
4485.38 918
4486.02 923
4486.65 967
4487.28 989
4487.91 984
4488.54 956
4489.18 1082
4489.81 1027
4490.44 1115
4491.07 1036
4491.70 1184
4492.34 1059
4492.97 927
4493.60 961
4494.23 966
4494.87 1058
4495.50 1055
4496.13 993
4496.76 1004
4497.40 1287
4498.03 1445
4498.66 1407
4499.29 1388
4499.93 1468
4500.56 1684
4501.19 1752
4501.82 1636
4502.46 1703
4503.09 1688
4503.72 1589
4504.36 1544
4504.99 1549
4505.62 1344
4506.26 1298
4506.89 1146
4507.52 1150
4508.16 1140
4508.79 1191
4509.42 1160
4510.06 1097
4510.69 952
4511.32 1063
4511.96 1041
4512.59 965
4513.22 1004
4513.86 966
4514.49 1083
4515.13 1024
4515.76 1045
4516.39 957
4517.03 901
4517.66 953
4518.30 854
4518.93 933
4519.56 873
4520.20 981
4520.83 935
4521.47 953
4522.10 960
4522.73 794
4523.37 817
4524.00 797
4524.64 885
4525.27 781
4525.91 803
4526.54 813
4527.18 931
4527.81 865
4528.45 910
4529.08 855
4529.72 947
4530.35 858
4530.99 906
4531.62 962
4532.26 895
4532.89 894
4533.53 941
4534.16 902
4534.80 974
4535.43 849
4536.07 939
4536.70 1044
4537.34 900
4537.97 881
4538.61 953
4539.24 870
4539.88 891
4540.51 960
4541.15 894
4541.79 910
4542.42 784
4543.06 881
4543.69 767
4544.33 771
4544.96 849
4545.60 819
4546.24 895
4546.87 806
4547.51 719
4548.14 787
4548.78 814
4549.42 873
4550.05 874
4550.69 823
4551.33 841
4551.96 800
4552.60 665
4553.24 794
4553.87 763
4554.51 829
4555.15 779
4555.78 819
4556.42 805
4557.06 753
4557.69 707
4558.33 845
4558.97 914
4559.60 893
4560.24 871
4560.88 829
4561.51 706
4562.15 811
4562.79 740
4563.43 772
4564.06 768
4564.70 732
4565.34 669
4565.97 711
4566.61 834
4567.25 817
4567.89 918
4568.52 914
4569.16 862
4569.80 777
4570.44 875
4571.07 956
4571.71 986
4572.35 881
4572.99 777
4573.63 769
4574.26 821
4574.90 918
4575.54 917
4576.18 826
4576.82 916
4577.45 875
4578.09 897
4578.73 980
4579.37 897
4580.01 767
4580.65 954
4581.28 914
4581.92 814
4582.56 857
4583.20 916
4583.84 977
4584.48 862
4585.12 851
4585.76 873
4586.39 950
4587.03 1160
4587.67 1180
4588.31 1273
4588.95 1346
4589.59 1533
4590.23 1596
4590.87 1690
4591.51 1670
4592.15 1736
4592.78 1650
4593.42 1659
4594.06 1578
4594.70 1388
4595.34 1364
4595.98 1146
4596.62 1057
4597.26 1148
4597.90 1214
4598.54 1029
4599.18 1012
4599.82 1037
4600.46 1139
4601.10 1060
4601.74 1026
4602.38 1147
4603.02 982
4603.66 1062
4604.30 1140
4604.94 1022
4605.58 1034
4606.22 972
4606.86 901
4607.50 865
4608.14 1028
4608.78 1067
4609.42 834
4610.06 917
4610.70 866
4611.34 873
4611.98 1011
4612.62 845
4613.26 844
4613.90 898
4614.55 872
4615.19 936
4615.83 953
4616.47 913
4617.11 836
4617.75 858
4618.39 817
4619.03 866
4619.67 809
4620.31 790
4620.96 946
4621.60 872
4622.24 896
4622.88 853
4623.52 836
4624.16 893
4624.80 883
4625.44 792
4626.09 803
4626.73 945
4627.37 936
4628.01 891
4628.65 892
4629.29 864
4629.94 1005
4630.58 1019
4631.22 892
4631.86 854
4632.50 951
4633.15 882
4633.79 896
4634.43 824
4635.07 801
4635.72 769
4636.36 876
4637.00 812
4637.64 960
4638.28 1039
4638.93 977
4639.57 947
4640.21 977
4640.85 1096
4641.50 1055
4642.14 929
4642.78 984
4643.43 934
4644.07 850
4644.71 848
4645.35 861
4646.00 788
4646.64 769
4647.28 769
4647.93 1000
4648.57 958
4649.21 845
4649.86 826
4650.50 779
4651.14 737
4651.79 781
4652.43 835
4653.07 721
4653.72 732
4654.36 725
4655.00 680
4655.65 735
4656.29 741
4656.93 814
4657.58 786
4658.22 742
4658.87 777
4659.51 791
4660.15 780
4660.80 884
4661.44 844
4662.09 889
4662.73 820
4663.37 776
4664.02 904
4664.66 773
4665.31 761
4665.95 743
4666.59 767
4667.24 749
4667.88 760
4668.53 774
4669.17 786
4669.82 710
4670.46 697
4671.11 853
4671.75 781
4672.40 741
4673.04 687
4673.69 762
4674.33 788
4674.98 758
4675.62 788
4676.27 751
4676.91 795
4677.56 768
4678.20 881
4678.85 832
4679.49 791
4680.14 788
4680.78 782
4681.43 891
4682.07 859
4682.72 833
4683.36 894
4684.01 841
4684.66 802
4685.30 806
4685.95 841
4686.59 769
4687.24 859
4687.88 777
4688.53 835
4689.18 852
4689.82 805
4690.47 847
4691.11 912
4691.76 852
4692.41 933
4693.05 940
4693.70 1048
4694.34 982
4694.99 1013
4695.64 1019
4696.28 1114
4696.93 1268
4697.58 1518
4698.22 1552
4698.87 1713
4699.52 1643
4700.16 1638
4700.81 1632
4701.46 1458
4702.10 1442
4702.75 1249
4703.40 1128
4704.04 1094
4704.69 1018
4705.34 1065
4705.99 993
4706.63 1131
4707.28 1164
4707.93 1063
4708.57 1140
4709.22 1198
4709.87 1129
4710.52 1022
4711.16 1015
4711.81 1004
4712.46 981
4713.11 1054
4713.75 1149
4714.40 994
4715.05 959
4715.70 1106
4716.35 983
4716.99 1001
4717.64 936
4718.29 889
4718.94 970
4719.58 936
4720.23 990
4720.88 915
4721.53 912
4722.18 940
4722.83 900
4723.47 967
4724.12 1030
4724.77 1028
4725.42 1018
4726.07 1103
4726.72 1129
4727.36 1118
4728.01 1255
4728.66 1155
4729.31 1015
4729.96 848
4730.61 967
4731.26 930
4731.91 940
4732.55 898
4733.20 974
4733.85 982
4734.50 921
4735.15 851
4735.80 809
4736.45 962
4737.10 1018
4737.75 922
4738.40 929
4739.05 949
4739.70 984
4740.35 970
4740.99 923
4741.64 868
4742.29 935
4742.94 1023
4743.59 995
4744.24 977
4744.89 1068
4745.54 962
4746.19 957
4746.84 1040
4747.49 1009
4748.14 1088
4748.79 1044
4749.44 1040
4750.09 1176
4750.74 1193
4751.39 1193
4752.04 1276
4752.69 1315
4753.34 1143
4753.99 1218
4754.64 1265
4755.29 1152
4755.95 1026
4756.60 903
4757.25 984
4757.90 956
4758.55 970
4759.20 795
4759.85 863
4760.50 821
4761.15 859
4761.80 874
4762.45 895
4763.10 860
4763.75 830
4764.41 906
4765.06 872
4765.71 870
4766.36 833
4767.01 960
4767.66 847
4768.31 886
4768.97 895
4769.62 804
4770.27 838
4770.92 924
4771.57 860
4772.22 773
4772.87 744
4773.53 812
4774.18 825
4774.83 780
4775.48 802
4776.13 884
4776.79 813
4777.44 867
4778.09 846
4778.74 819
4779.39 936
4780.05 919
4780.70 820
4781.35 837
4782.00 841
4782.65 871
4783.31 854
4783.96 929
4784.61 896
4785.26 878
4785.92 883
4786.57 882
4787.22 984
4787.88 919
4788.53 859
4789.18 918
4789.83 908
4790.49 865
4791.14 954
4791.79 947
4792.45 946
4793.10 867
4793.75 890
4794.40 821
4795.06 888
4795.71 954
4796.36 841
4797.02 814
4797.67 874
4798.32 960
4798.98 1000
4799.63 960
4800.29 911
4800.94 884
4801.59 775
4802.25 915
4802.90 992
4803.55 914
4804.21 919
4804.86 945
4805.52 986
4806.17 1039
4806.82 921
4807.48 968
4808.13 975
4808.79 937
4809.44 825
4810.09 918
4810.75 964
4811.40 952
4812.06 937
4812.71 917
4813.37 894
4814.02 839
4814.67 930
4815.33 1164
4815.98 1163
4816.64 1038
4817.29 958
4817.95 925
4818.60 941
4819.26 1069
4819.91 1045
4820.57 1053
4821.22 1024
4821.88 1091
4822.53 1105
4823.19 970
4823.84 1057
4824.50 1187
4825.15 1044
4825.81 1117
4826.46 1137
4827.12 1160
4827.77 1273
4828.43 1308
4829.09 1376
4829.74 1277
4830.40 1310
4831.05 1329
4831.71 1302
4832.36 1338
4833.02 1422
4833.68 1423
4834.33 1487
4834.99 1526
4835.64 1492
4836.30 1505
4836.96 1515
4837.61 1404
4838.27 1583
4838.92 1434
4839.58 1542
4840.24 1648
4840.89 1765
4841.55 1777
4842.21 1719
4842.86 1626
4843.52 1778
4844.17 1746
4844.83 1863
4845.49 2025
4846.14 2204
4846.80 2238
4847.46 2620
4848.11 2824
4848.77 3007
4849.43 3176
4850.09 3392
4850.74 3536
4851.40 3371
4852.06 3233
4852.71 3196
4853.37 2884
4854.03 2835
4854.69 2726
4855.34 2884
4856.00 3254
4856.66 3090
4857.31 3303
4857.97 3562
4858.63 3582
4859.29 3636
4859.94 3486
4860.60 3388
4861.26 3000
4861.92 2927
4862.58 3064
4863.23 2845
4863.89 2848
4864.55 3074
4865.21 2869
4865.87 2970
4866.52 2957
4867.18 3096
4867.84 3009
4868.50 2765
4869.16 2657
4869.81 2779
4870.47 2563
4871.13 2545
4871.79 2122
4872.45 2080
4873.11 2326
4873.77 2110
4874.42 2099
4875.08 2005
4875.74 2172
4876.40 2216
4877.06 2273
4877.72 2131
4878.38 2324
4879.03 2507
4879.69 2333
4880.35 2248
4881.01 2013
4881.67 1980
4882.33 2093
4882.99 2186
4883.65 1869
4884.31 1815
4884.97 1735
4885.63 1761
4886.29 1662
4886.95 1650
4887.60 1919
4888.26 1941
4888.92 1830
4889.58 2096
4890.24 2138
4890.90 1966
4891.56 1909
4892.22 1888
4892.88 1778
4893.54 1728
4894.20 1647
4894.86 1663
4895.52 1654
4896.18 1578
4896.84 1670
4897.50 1686
4898.16 1660
4898.82 1743
4899.48 1708
4900.14 1761
4900.80 1690
4901.46 1666
4902.12 1551
4902.79 1571
4903.45 1534
4904.11 1403
4904.77 1461
4905.43 1419
4906.09 1349
4906.75 1453
4907.41 1247
4908.07 1253
4908.73 1200
4909.39 1154
4910.05 1234
4910.71 1236
4911.38 1239
4912.04 1219
4912.70 1306
4913.36 1209
4914.02 1142
4914.68 1167
4915.34 1161
4916.00 976
4916.67 1037
4917.33 1086
4917.99 1097
4918.65 1051
4919.31 1032
4919.97 1020
4920.64 995
4921.30 1116
4921.96 1203
4922.62 1099
4923.28 1201
4923.94 1024
4924.61 1010
4925.27 1105
4925.93 1167
4926.59 1061
4927.26 1049
4927.92 1075
4928.58 1001
4929.24 1013
4929.90 1030
4930.57 1041
4931.23 1042
4931.89 1031
4932.55 1021
4933.22 1064
4933.88 1036
4934.54 991
4935.20 935
4935.87 1042
4936.53 1027
4937.19 1057
4937.86 1008
4938.52 991
4939.18 993
4939.84 971
4940.51 1073
4941.17 979
4941.83 901
4942.50 848
4943.16 1082
4943.82 999
4944.49 885
4945.15 994
4945.81 954
4946.48 938
4947.14 898
4947.80 918
4948.47 914
4949.13 873
4949.79 831
4950.46 870
4951.12 932
4951.79 862
4952.45 884
4953.11 839
4953.78 863
4954.44 897
4955.11 970
4955.77 949
4956.43 898
4957.10 834
4957.76 874
4958.43 1010
4959.09 978
4959.76 997
4960.42 945
4961.08 1007
4961.75 1072
4962.41 1013
4963.08 1096
4963.74 1189
4964.41 1077
4965.07 1112
4965.74 1084
4966.40 1073
4967.07 1141
4967.73 1031
4968.40 1000
4969.06 990
4969.73 996
4970.39 917
4971.06 951
4971.72 941
4972.39 964
4973.05 735
4973.72 824
4974.38 1015
4975.05 977
4975.71 1020
4976.38 947
4977.04 1014
4977.71 959
4978.37 1023
4979.04 979
4979.71 1064
4980.37 1028
4981.04 896
4981.70 949
4982.37 952
4983.04 770
4983.70 844
4984.37 939
4985.03 930
4985.70 884
4986.37 847
4987.03 866
4987.70 890
4988.36 833
4989.03 888
4989.70 963
4990.36 1018
4991.03 904
4991.70 875
4992.36 939
4993.03 907
4993.70 861
4994.36 909
4995.03 952
4995.70 911
4996.36 711
4997.03 769
4997.70 822
4998.36 853
4999.03 741
4999.70 726
5000.36 819
5001.03 817
5001.70 664
5002.37 670
5003.03 709
5003.70 707
5004.37 674
5005.03 722
5005.70 750
5006.37 812
5007.04 759
5007.70 776
5008.37 842
5009.04 870
5009.71 898
5010.38 906
5011.04 741
5011.71 723
5012.38 752
5013.05 706
5013.71 734
5014.38 721
5015.05 701
5015.72 760
5016.39 728
5017.06 740
5017.72 782
5018.39 888
5019.06 819
5019.73 811
5020.40 737
5021.07 766
5021.73 765
5022.40 785
5023.07 853
5023.74 845
5024.41 763
5025.08 733
5025.75 773
5026.41 690
5027.08 745
5027.75 893
5028.42 825
5029.09 790
5029.76 890
5030.43 889
5031.10 874
5031.77 872
5032.44 933
5033.10 861
5033.77 864
5034.44 843
5035.11 824
5035.78 726
5036.45 760
5037.12 762
5037.79 702
5038.46 689
5039.13 736
5039.80 769
5040.47 811
5041.14 677
5041.81 763
5042.48 726
5043.15 700
5043.82 725
5044.49 771
5045.16 792
5045.83 922
5046.50 775
5047.17 753
5047.84 832
5048.51 736
5049.18 756
5049.85 703
5050.52 789
5051.19 859
5051.86 790
5052.53 727
5053.20 684
5053.87 753
5054.54 708
5055.21 737
5055.89 739
5056.56 799
5057.23 836
5057.90 747
5058.57 720
5059.24 766
5059.91 697
5060.58 789
5061.25 769
5061.92 759
5062.60 813
5063.27 856
5063.94 781
5064.61 728
5065.28 791
5065.95 807
5066.62 707
5067.30 715
5067.97 729
5068.64 721
5069.31 787
5069.98 731
5070.65 691
5071.33 658
5072.00 766
5072.67 787
5073.34 723
5074.01 716
5074.68 838
5075.36 863
5076.03 928
5076.70 964
5077.37 1014
5078.05 953
5078.72 1043
5079.39 1280
5080.06 1234
5080.73 1126
5081.41 1065
5082.08 970
5082.75 889
5083.42 779
5084.10 919
5084.77 813
5085.44 816
5086.12 858
5086.79 826
5087.46 864
5088.13 874
5088.81 884
5089.48 1009
5090.15 988
5090.83 989
5091.50 1020
5092.17 945
5092.85 964
5093.52 899
5094.19 890
5094.87 858
5095.54 871
5096.21 723
5096.89 791
5097.56 918
5098.23 871
5098.91 833
5099.58 760
5100.25 748
5100.93 801
5101.60 859
5102.28 836
5102.95 827
5103.62 822
5104.30 1041
5104.97 1193
5105.65 977
5106.32 790
5106.99 889
5107.67 826
5108.34 940
5109.02 870
5109.69 875
5110.36 824
5111.04 737
5111.71 810
5112.39 877
5113.06 856
5113.74 825
5114.41 815
5115.09 693
5115.76 795
5116.44 818
5117.11 864
5117.79 882
5118.46 849
5119.14 898
5119.81 851
5120.49 889
5121.16 930
5121.84 935
5122.51 846
5123.19 920
5123.86 876
5124.54 797
5125.21 813
5125.89 788
5126.56 737
5127.24 789
5127.91 823
5128.59 890
5129.27 990
5129.94 901
5130.62 804
5131.29 776
5131.97 920
5132.64 942
5133.32 971
5134.00 893
5134.67 866
5135.35 831
5136.02 842
5136.70 821
5137.38 774
5138.05 778
5138.73 801
5139.40 857
5140.08 947
5140.76 859
5141.43 858
5142.11 842
5142.79 787
5143.46 775
5144.14 812
5144.82 825
5145.49 708
5146.17 722
5146.85 790
5147.52 717
5148.20 798
5148.88 709
5149.55 718
5150.23 696
5150.91 764
5151.59 763
5152.26 829
5152.94 768
5153.62 757
5154.29 747
5154.97 751
5155.65 678
5156.33 642
5157.00 702
5157.68 734
5158.36 668
5159.04 756
5159.71 749
5160.39 714
5161.07 711
5161.75 693
5162.42 752
5163.10 714
5163.78 679
5164.46 700
5165.14 720
5165.81 682
5166.49 678
5167.17 804
5167.85 758
5168.53 753
5169.21 704
5169.88 651
5170.56 685
5171.24 794
5171.92 737
5172.60 737
5173.28 735
5173.95 639
5174.63 649
5175.31 712
5175.99 786
5176.67 731
5177.35 774
5178.03 952
5178.71 744
5179.38 845
5180.06 894
5180.74 799
5181.42 844
5182.10 779
5182.78 762
5183.46 762
5184.14 786
5184.82 741
5185.50 721
5186.18 685
5186.86 774
5187.53 790
5188.21 739
5188.89 743
5189.57 775
5190.25 740
5190.93 744
5191.61 705
5192.29 692
5192.97 722
5193.65 728
5194.33 711
5195.01 642
5195.69 709
5196.37 630
5197.05 782
5197.73 720
5198.41 739
5199.09 815
5199.77 775
5200.45 648
5201.13 674
5201.81 690
5202.49 675
5203.17 820
5203.86 741
5204.54 729
5205.22 704
5205.90 754
5206.58 677
5207.26 727
5207.94 669
5208.62 728
5209.30 815
5209.98 819
5210.66 791
5211.34 779
5212.02 828
5212.71 775
5213.39 737
5214.07 816
5214.75 883
5215.43 923
5216.11 909
5216.79 903
5217.47 875
5218.16 1106
5218.84 969
5219.52 972
5220.20 912
5220.88 900
5221.56 987
5222.25 1045
5222.93 912
5223.61 927
5224.29 904
5224.97 973
5225.66 926
5226.34 909
5227.02 862
5227.70 969
5228.38 832
5229.07 750
5229.75 795
5230.43 870
5231.11 895
5231.79 915
5232.48 829
5233.16 801
5233.84 715
5234.52 847
5235.21 857
5235.89 882
5236.57 955
5237.26 1090
5237.94 996
5238.62 853
5239.30 919
5239.99 897
5240.67 827
5241.35 868
5242.04 904
5242.72 929
5243.40 962
5244.08 922
5244.77 1059
5245.45 875
5246.13 900
5246.82 867
5247.50 883
5248.18 896
5248.87 870
5249.55 1082
5250.24 1161
5250.92 1067
5251.60 1065
5252.29 1135
5252.97 978
5253.65 1013
5254.34 935
5255.02 883
5255.71 835
5256.39 949
5257.07 967
5257.76 816
5258.44 743
5259.13 850
5259.81 920
5260.49 910
5261.18 882
5261.86 881
5262.55 884
5263.23 961
5263.92 877
5264.60 883
5265.28 846
5265.97 888
5266.65 874
5267.34 871
5268.02 935
5268.71 885
5269.39 736
5270.08 748
5270.76 862
5271.45 828
5272.13 844
5272.82 740
5273.50 814
5274.19 910
5274.87 897
5275.56 758
5276.24 728
5276.93 736
5277.61 689
5278.30 754
5278.98 766
5279.67 851
5280.36 807
5281.04 723
5281.73 753
5282.41 872
5283.10 895
5283.78 935
5284.47 692
5285.16 717
5285.84 854
5286.53 818
5287.21 724
5287.90 791
5288.59 793
5289.27 802
5289.96 717
5290.64 651
5291.33 649
5292.02 653
5292.70 569
5293.39 659
5294.08 789
5294.76 757
5295.45 738
5296.13 870
5296.82 790
5297.51 859
5298.19 878
5298.88 897
5299.57 891
5300.25 825
5300.94 871
5301.63 856
5302.32 801
5303.00 1040
5303.69 914
5304.38 972
5305.06 892
5305.75 863
5306.44 958
5307.13 857
5307.81 997
5308.50 931
5309.19 986
5309.87 1121
5310.56 1026
5311.25 1014
5311.94 1029
5312.62 1086
5313.31 975
5314.00 1034
5314.69 939
5315.38 1013
5316.06 1028
5316.75 981
5317.44 913
5318.13 961
5318.82 949
5319.50 1037
5320.19 1133
5320.88 1008
5321.57 1087
5322.26 1062
5322.94 966
5323.63 932
5324.32 887
5325.01 940
5325.70 777
5326.39 714
5327.07 796
5327.76 821
5328.45 812
5329.14 815
5329.83 705
5330.52 723
5331.21 817
5331.90 818
5332.58 895
5333.27 853
5333.96 757
5334.65 734
5335.34 740
5336.03 694
5336.72 690
5337.41 705
5338.10 787
5338.79 815
5339.48 837
5340.17 737
5340.86 668
5341.54 755
5342.23 728
5342.92 802
5343.61 844
5344.30 781
5344.99 817
5345.68 799
5346.37 834
5347.06 751
5347.75 750
5348.44 869
5349.13 704
5349.82 715
5350.51 736
5351.20 767
5351.89 761
5352.58 770
5353.27 776
5353.96 718
5354.65 795
5355.34 764
5356.03 730
5356.72 756
5357.42 666
5358.11 756
5358.80 775
5359.49 805
5360.18 752
5360.87 752
5361.56 724
5362.25 802
5362.94 835
5363.63 882
5364.32 789
5365.01 738
5365.70 678
5366.40 704
5367.09 684
5367.78 733
5368.47 589
5369.16 744
5369.85 890
5370.54 773
5371.23 644
5371.93 628
5372.62 640
5373.31 740
5374.00 726
5374.69 698
5375.38 659
5376.08 685
5376.77 582
5377.46 605
5378.15 769
5378.84 703
5379.53 703
5380.23 696
5380.92 615
5381.61 684
5382.30 734
5383.00 640
5383.69 635
5384.38 622
5385.07 709
5385.76 724
5386.46 710
5387.15 717
5387.84 767
5388.53 815
5389.23 886
5389.92 738
5390.61 705
5391.30 707
5392.00 666
5392.69 652
5393.38 692
5394.08 742
5394.77 670
5395.46 667
5396.15 627
5396.85 733
5397.54 641
5398.23 653
5398.93 605
5399.62 605
5400.31 578
5401.01 653
5401.70 654
5402.39 708
5403.09 692
5403.78 596
5404.47 626
5405.17 702
5405.86 667
5406.56 712
5407.25 710
5407.94 751
5408.64 691
5409.33 821
5410.02 771
5410.72 763
5411.41 679
5412.11 693
5412.80 673
5413.49 731
5414.19 789
5414.88 771
5415.58 743
5416.27 659
5416.97 646
5417.66 624
5418.35 643
5419.05 583
5419.74 710
5420.44 687
5421.13 697
5421.83 758
5422.52 795
5423.22 779
5423.91 757
5424.61 694
5425.30 733
5426.00 750
5426.69 717
5427.39 684
5428.08 677
5428.78 825
5429.47 767
5430.17 758
5430.86 811
5431.56 823
5432.25 837
5432.95 883
5433.64 863
5434.34 772
5435.03 851
5435.73 908
5436.43 917
5437.12 848
5437.82 833
5438.51 916
5439.21 991
5439.90 937
5440.60 844
5441.30 838
5441.99 793
5442.69 862
5443.38 803
5444.08 903
5444.78 946
5445.47 925
5446.17 942
5446.86 974
5447.56 943
5448.26 1051
5448.95 1123
5449.65 1043
5450.35 938
5451.04 964
5451.74 922
5452.44 931
5453.13 844
5453.83 967
5454.53 1034
5455.22 1004
5455.92 909
5456.62 988
5457.31 1029
5458.01 910
5458.71 969
5459.40 1026
5460.10 1018
5460.80 1034
5461.50 951
5462.19 957
5462.89 1027
5463.59 1091
5464.29 1021
5464.98 953
5465.68 1095
5466.38 1112
5467.08 1068
5467.77 1005
5468.47 1159
5469.17 1152
5469.87 1143
5470.56 1149
5471.26 1291
5471.96 1089
5472.66 1184
5473.36 1065
5474.05 1176
5474.75 1223
5475.45 1241
5476.15 1309
5476.85 1430
5477.54 1507
5478.24 1694
5478.94 1918
5479.64 1996
5480.34 2224
5481.04 2245
5481.73 2350
5482.43 2094
5483.13 1940
5483.83 1903
5484.53 1791
5485.23 1637
5485.93 1559
5486.62 1561
5487.32 1556
5488.02 1417
5488.72 1436
5489.42 1542
5490.12 1530
5490.82 1484
5491.52 1578
5492.22 1628
5492.92 1684
5493.62 1656
5494.31 1723
5495.01 1729
5495.71 1816
5496.41 1761
5497.11 2230
5497.81 2316
5498.51 2634
5499.21 3049
5499.91 3280
5500.61 3657
5501.31 3871
5502.01 3630
5502.71 3344
5503.41 3301
5504.11 2893
5504.81 2706
5505.51 2190
5506.21 1894
5506.91 1839
5507.61 1732
5508.31 1695
5509.01 1572
5509.71 1526
5510.41 1545
5511.11 1531
5511.81 1433
5512.51 1342
5513.21 1321
5513.91 1322
5514.61 1341
5515.31 1390
5516.01 1313
5516.72 1322
5517.42 1381
5518.12 1344
5518.82 1119
5519.52 1058
5520.22 1179
5520.92 1119
5521.62 1123
5522.32 1217
5523.02 1121
5523.73 1048
5524.43 1053
5525.13 988
5525.83 928
5526.53 993
5527.23 989
5527.93 1016
5528.63 1006
5529.34 974
5530.04 967
5530.74 1038
5531.44 1072
5532.14 1070
5532.84 1000
5533.55 882
5534.25 911
5534.95 985
5535.65 965
5536.35 993
5537.06 963
5537.76 983
5538.46 993
5539.16 927
5539.86 967
5540.57 921
5541.27 955
5541.97 949
5542.67 861
5543.38 897
5544.08 963
5544.78 952
5545.48 863
5546.19 891
5546.89 887
5547.59 890
5548.29 879
5549.00 831
5549.70 955
5550.40 865
5551.11 814
5551.81 771
5552.51 874
5553.21 1013
5553.92 899
5554.62 901
5555.32 875
5556.03 858
5556.73 864
5557.43 880
5558.14 816
5558.84 740
5559.54 866
5560.25 783
5560.95 779
5561.65 847
5562.36 788
5563.06 868
5563.77 946
5564.47 856
5565.17 840
5565.88 887
5566.58 823
5567.28 825
5567.99 781
5568.69 773
5569.40 767
5570.10 744
5570.80 831
5571.51 796
5572.21 737
5572.92 778
5573.62 794
5574.33 841
5575.03 714
5575.73 712
5576.44 766
5577.14 784
5577.85 830
5578.55 933
5579.26 786
5579.96 809
5580.67 772
5581.37 717
5582.08 787
5582.78 827
5583.49 787
5584.19 808
5584.90 803
5585.60 848
5586.31 751
5587.01 699
5587.72 774
5588.42 782
5589.13 726
5589.83 876
5590.54 834
5591.24 825
5591.95 796
5592.66 774
5593.36 763
5594.07 769
5594.77 718
5595.48 812
5596.18 807
5596.89 848
5597.60 777
5598.30 747
5599.01 794
5599.71 832
5600.42 737
5601.13 702
5601.83 740
5602.54 720
5603.24 756
5603.95 783
5604.66 733
5605.36 692
5606.07 769
5606.78 831
5607.48 712
5608.19 751
5608.89 767
5609.60 855
5610.31 789
5611.01 760
5611.72 791
5612.43 828
5613.14 733
5613.84 714
5614.55 787
5615.26 737
5615.96 643
5616.67 741
5617.38 820
5618.08 784
5618.79 764
5619.50 790
5620.21 702
5620.91 728
5621.62 714
5622.33 708
5623.04 797
5623.74 837
5624.45 773
5625.16 780
5625.87 830
5626.57 732
5627.28 732
5627.99 858
5628.70 828
5629.40 883
5630.11 819
5630.82 816
5631.53 829
5632.24 777
5632.94 773
5633.65 783
5634.36 805
5635.07 659
5635.78 726
5636.49 776
5637.19 830
5637.90 749
5638.61 797
5639.32 916
5640.03 777
5640.74 765
5641.44 780
5642.15 925
5642.86 815
5643.57 831
5644.28 810
5644.99 833
5645.70 743
5646.41 734
5647.12 800
5647.82 733
5648.53 874
5649.24 817
5649.95 838
5650.66 855
5651.37 774
5652.08 749
5652.79 730
5653.50 736
5654.21 851
5654.92 908
5655.63 1040
5656.34 1007
5657.05 976
5657.76 952
5658.46 1128
5659.17 1140
5659.88 1129
5660.59 1048
5661.30 962
5662.01 930
5662.72 907
5663.43 855
5664.14 818
5664.85 879
5665.56 853
5666.27 828
5666.98 830
5667.69 846
5668.40 844
5669.12 812
5669.83 755
5670.54 746
5671.25 809
5671.96 709
5672.67 756
5673.38 756
5674.09 657
5674.80 720
5675.51 745
5676.22 799
5676.93 686
5677.64 727
5678.35 757
5679.06 751
5679.78 660
5680.49 731
5681.20 805
5681.91 777
5682.62 773
5683.33 731
5684.04 816
5684.75 827
5685.47 743
5686.18 774
5686.89 732
5687.60 662
5688.31 724
5689.02 725
5689.73 693
5690.45 658
5691.16 687
5691.87 743
5692.58 738
5693.29 776
5694.01 685
5694.72 719
5695.43 679
5696.14 649
5696.85 562
5697.57 718
5698.28 676
5698.99 742
5699.70 735
5700.41 677
5701.13 610
5701.84 706
5702.55 779
5703.26 712
5703.98 623
5704.69 641
5705.40 667
5706.11 615
5706.83 693
5707.54 641
5708.25 709
5708.97 654
5709.68 670
5710.39 625
5711.10 608
5711.82 676
5712.53 624
5713.24 556
5713.96 596
5714.67 666
5715.38 641
5716.10 661
5716.81 642
5717.52 675
5718.24 644
5718.95 675
5719.66 706
5720.38 671
5721.09 639
5721.80 645
5722.52 608
5723.23 675
5723.95 712
5724.66 672
5725.37 652
5726.09 545
5726.80 619
5727.52 712
5728.23 748
5728.94 837
5729.66 785
5730.37 754
5731.09 620
5731.80 584
5732.51 722
5733.23 751
5733.94 667
5734.66 717
5735.37 726
5736.09 710
5736.80 699
5737.52 661
5738.23 542
5738.95 603
5739.66 620
5740.38 664
5741.09 645
5741.81 546
5742.52 567
5743.24 645
5743.95 576
5744.67 634
5745.38 696
5746.10 662
5746.81 626
5747.53 659
5748.24 594
5748.96 612
5749.67 644
5750.39 663
5751.10 633
5751.82 637
5752.53 611
5753.25 640
5753.97 702
5754.68 677
5755.40 556
5756.11 638
5756.83 559
5757.54 638
5758.26 609
5758.98 658
5759.69 643
5760.41 582
5761.12 587
5761.84 642
5762.56 603
5763.27 673
5763.99 633
5764.71 639
5765.42 631
5766.14 632
5766.85 558
5767.57 587
5768.29 569
5769.00 678
5769.72 666
5770.44 662
5771.15 651
5771.87 607
5772.59 621
5773.30 616
5774.02 684
5774.74 563
5775.46 643
5776.17 644
5776.89 695
5777.61 695
5778.32 574
5779.04 549
5779.76 637
5780.48 632
5781.19 615
5781.91 598
5782.63 597
5783.35 585
5784.06 614
5784.78 677
5785.50 641
5786.22 655
5786.93 617
5787.65 618
5788.37 629
5789.09 584
5789.80 571
5790.52 598
5791.24 603
5791.96 498
5792.68 548
5793.39 592
5794.11 685
5794.83 679
5795.55 660
5796.27 628
5796.99 713
5797.70 692
5798.42 648
5799.14 669
5799.86 672
5800.58 729
5801.30 740
5802.02 784
5802.73 793
5803.45 868
5804.17 889
5804.89 943
5805.61 847
5806.33 879
5807.05 763
5807.77 796
5808.49 704
5809.20 668
5809.92 669
5810.64 659
5811.36 593
5812.08 644
5812.80 718
5813.52 711
5814.24 653
5814.96 632
5815.68 646
5816.40 682
5817.12 657
5817.84 722
5818.56 741
5819.28 678
5820.00 661
5820.72 702
5821.44 732
5822.16 705
5822.88 676
5823.60 628
5824.32 763
5825.04 697
5825.76 654
5826.48 738
5827.20 717
5827.92 631
5828.64 612
5829.36 636
5830.08 632
5830.80 699
5831.52 724
5832.24 696
5832.96 744
5833.68 664
5834.40 619
5835.12 548
5835.84 671
5836.56 712
5837.28 687
5838.00 740
5838.73 799
5839.45 681
5840.17 733
5840.89 689
5841.61 771
5842.33 685
5843.05 764
5843.77 790
5844.49 762
5845.22 791
5845.94 676
5846.66 669
5847.38 773
5848.10 793
5848.82 859
5849.54 762
5850.27 748
5850.99 711
5851.71 668
5852.43 759
5853.15 786
5853.88 704
5854.60 739
5855.32 695
5856.04 682
5856.76 724
5857.49 717
5858.21 798
5858.93 799
5859.65 702
5860.37 662
5861.10 594
5861.82 682
5862.54 790
5863.26 738
5863.99 666
5864.71 678
5865.43 711
5866.15 770
5866.88 849
5867.60 777
5868.32 790
5869.04 783
5869.77 830
5870.49 838
5871.21 761
5871.94 706
5872.66 777
5873.38 758
5874.11 678
5874.83 721
5875.55 817
5876.27 795
5877.00 763
5877.72 708
5878.44 710
5879.17 800
5879.89 856
5880.62 831
5881.34 782
5882.06 918
5882.79 853
5883.51 901
5884.23 794
5884.96 849
5885.68 1002
5886.40 870
5887.13 845
5887.85 878
5888.58 813
5889.30 843
5890.02 890
5890.75 777
5891.47 772
5892.20 893
5892.92 758
5893.65 766
5894.37 733
5895.09 779
5895.82 761
5896.54 807
5897.27 820
5897.99 790
5898.72 765
5899.44 711
5900.17 822
5900.89 839
5901.62 828
5902.34 793
5903.07 851
5903.79 847
5904.52 750
5905.24 865
5905.97 817
5906.69 789
5907.42 802
5908.14 844
5908.87 773
5909.59 868
5910.32 814
5911.04 885
5911.77 949
5912.49 944
5913.22 989
5913.94 961
5914.67 916
5915.40 991
5916.12 989
5916.85 998
5917.57 1032
5918.30 980
5919.02 858
5919.75 887
5920.48 940
5921.20 982
5921.93 1102
5922.65 1093
5923.38 1053
5924.11 969
5924.83 989
5925.56 1119
5926.29 965
5927.01 1035
5927.74 1023
5928.47 988
5929.19 1082
5929.92 1104
5930.64 1146
5931.37 1188
5932.10 1040
5932.82 1264
5933.55 1232
5934.28 1255
5935.01 1199
5935.73 1101
5936.46 1227
5937.19 1305
5937.91 1318
5938.64 1285
5939.37 1389
5940.09 1364
5940.82 1398
5941.55 1368
5942.28 1494
5943.00 1582
5943.73 1520
5944.46 1523
5945.19 1519
5945.91 1502
5946.64 1533
5947.37 1773
5948.10 1926
5948.82 1892
5949.55 2089
5950.28 2211
5951.01 2216
5951.73 2460
5952.46 2548
5953.19 2583
5953.92 2712
5954.65 2554
5955.38 2533
5956.10 2326
5956.83 2328
5957.56 2333
5958.29 2292
5959.02 2387
5959.74 2376
5960.47 2244
5961.20 2284
5961.93 2576
5962.66 2581
5963.39 2879
5964.12 3136
5964.84 3463
5965.57 3768
5966.30 4171
5967.03 4494
5967.76 4580
5968.49 4422
5969.22 4196
5969.95 4072
5970.68 3576
5971.40 3186
5972.13 3142
5972.86 2881
5973.59 2755
5974.32 2801
5975.05 2525
5975.78 2674
5976.51 2805
5977.24 2675
5977.97 2937
5978.70 3024
5979.43 2944
5980.16 3039
5980.89 3063
5981.62 3158
5982.35 3182
5983.08 3179
5983.81 3327
5984.54 3438
5985.27 3159
5986.00 3214
5986.73 3224
5987.46 3172
5988.19 3214
5988.92 3284
5989.65 3155
5990.38 3137
5991.11 3242
5991.84 3244
5992.57 3308
5993.30 3412
5994.03 3378
5994.76 3446
5995.49 3563
5996.22 3399
5996.95 3430
5997.68 3360
5998.41 3693
5999.14 3692
5999.87 3479
6000.60 3607
6001.34 3497
6002.07 3436
6002.80 3432
6003.53 3574
6004.26 3412
6004.99 3308
6005.72 3387
6006.45 3575
6007.18 3780
6007.92 3990
6008.65 4561
6009.38 5385
6010.11 6382
6010.84 7601
6011.57 8731
6012.30 9902
6013.04 11082
6013.77 11820
6014.50 11926
6015.23 11618
6015.96 11046
6016.69 10012
6017.43 9072
6018.16 7884
6018.89 6698
6019.62 5708
6020.35 4931
6021.09 4250
6021.82 3716
6022.55 3285
6023.28 3202
6024.02 2844
6024.75 2750
6025.48 2548
6026.21 2504
6026.94 2545
6027.68 2468
6028.41 2365
6029.14 2383
6029.88 2244
6030.61 2208
6031.34 2379
6032.07 2180
6032.81 2188
6033.54 2053
6034.27 2140
6035.01 2100
6035.74 2133
6036.47 2092
6037.20 2179
6037.94 2376
6038.67 2220
6039.40 2284
6040.14 2409
6040.87 2473
6041.60 2513
6042.34 2482
6043.07 2634
6043.80 2681
6044.54 2597
6045.27 2493
6046.00 2563
6046.74 2655
6047.47 2729
6048.21 2869
6048.94 2981
6049.67 3348
6050.41 3583
6051.14 3854
6051.88 4171
6052.61 4313
6053.34 4461
6054.08 4567
6054.81 4604
6055.55 4087
6056.28 3633
6057.01 3384
6057.75 3133
6058.48 3043
6059.22 2733
6059.95 2502
6060.69 2604
6061.42 2631
6062.16 2453
6062.89 2326
6063.63 2355
6064.36 2386
6065.09 2388
6065.83 2343
6066.56 2565
6067.30 2447
6068.03 2341
6068.77 2377
6069.50 2269
6070.24 2184
6070.97 2204
6071.71 2124
6072.45 2059
6073.18 1983
6073.92 2016
6074.65 1952
6075.39 1919
6076.12 1872
6076.86 1992
6077.59 1800
6078.33 1752
6079.06 1755
6079.80 1850
6080.54 1767
6081.27 1792
6082.01 1699
6082.74 1621
6083.48 1753
6084.21 1810
6084.95 1641
6085.69 1564
6086.42 1701
6087.16 1695
6087.90 1602
6088.63 1545
6089.37 1661
6090.10 1561
6090.84 1595
6091.58 1663
6092.31 1728
6093.05 1736
6093.79 1645
6094.52 1654
6095.26 1549
6096.00 1454
6096.73 1474
6097.47 1501
6098.21 1498
6098.94 1550
6099.68 1355
6100.42 1429
6101.15 1451
6101.89 1372
6102.63 1280
6103.37 1324
6104.10 1287
6104.84 1463
6105.58 1381
6106.31 1485
6107.05 1480
6107.79 1451
6108.53 1407
6109.26 1417
6110.00 1486
6110.74 1452
6111.48 1414
6112.21 1396
6112.95 1442
6113.69 1553
6114.43 1505
6115.17 1506
6115.90 1476
6116.64 1504
6117.38 1462
6118.12 1428
6118.85 1511
6119.59 1498
6120.33 1470
6121.07 1479
6121.81 1460
6122.55 1548
6123.28 1556
6124.02 1506
6124.76 1565
6125.50 1704
6126.24 1599
6126.98 1555
6127.71 1541
6128.45 1548
6129.19 1586
6129.93 1506
6130.67 1527
6131.41 1614
6132.15 1516
6132.89 1535
6133.63 1492
6134.36 1428
6135.10 1599
6135.84 1433
6136.58 1635
6137.32 1541
6138.06 1571
6138.80 1484
6139.54 1545
6140.28 1561
6141.02 1669
6141.76 1540
6142.50 1523
6143.24 1588
6143.97 1595
6144.71 1545
6145.45 1566
6146.19 1462
6146.93 1539
6147.67 1495
6148.41 1525
6149.15 1465
6149.89 1491
6150.63 1602
6151.37 1589
6152.11 1541
6152.85 1475
6153.59 1687
6154.33 1594
6155.07 1621
6155.81 1641
6156.55 1620
6157.29 1725
6158.03 1724
6158.78 1776
6159.52 1772
6160.26 1776
6161.00 1726
6161.74 1847
6162.48 1871
6163.22 2029
6163.96 2143
6164.70 1991
6165.44 2246
6166.18 2575
6166.92 2497
6167.66 2618
6168.41 2648
6169.15 2531
6169.89 2488
6170.63 2353
6171.37 2423
6172.11 2289
6172.85 2268
6173.59 2268
6174.34 2256
6175.08 2149
6175.82 2177
6176.56 2171
6177.30 2154
6178.04 2210
6178.78 2097
6179.53 2141
6180.27 2220
6181.01 2373
6181.75 2467
6182.49 2531
6183.24 2362
6183.98 2305
6184.72 2690
6185.46 2518
6186.20 2478
6186.95 2567
6187.69 2612
6188.43 2516
6189.17 2542
6189.91 2791
6190.66 2793
6191.40 2894
6192.14 2952
6192.88 2944
6193.63 3136
6194.37 3234
6195.11 3320
6195.85 3294
6196.60 3229
6197.34 3343
6198.08 3113
6198.83 3069
6199.57 3124
6200.31 3063
6201.05 3167
6201.80 3220
6202.54 3449
6203.28 3678
6204.03 4314
6204.77 5280
6205.51 6200
6206.26 7638
6207.00 10026
6207.74 12235
6208.49 14129
6209.23 15604
6209.97 16690
6210.72 16867
6211.46 15977
6212.21 14527
6212.95 12592
6213.69 10746
6214.44 8655
6215.18 7078
6215.92 5912
6216.67 4940
6217.41 4371
6218.16 3678
6218.90 3438
6219.64 3102
6220.39 3065
6221.13 3213
6221.88 3033
6222.62 3059
6223.37 3084
6224.11 3168
6224.85 3079
6225.60 3127
6226.34 2923
6227.09 2894
6227.83 2675
6228.58 2427
6229.32 2289
6230.07 2176
6230.81 2008
6231.56 1844
6232.30 1838
6233.05 1906
6233.79 1880
6234.54 1934
6235.28 1903
6236.03 1839
6236.77 1990
6237.52 2165
6238.26 2324
6239.01 2505
6239.75 2549
6240.50 2672
6241.24 2716
6241.99 2595
6242.73 2433
6243.48 2409
6244.22 2325
6244.97 2491
6245.72 2289
6246.46 2526
6247.21 2502
6247.95 2506
6248.70 2480
6249.45 2537
6250.19 2508
6250.94 2510
6251.68 2240
6252.43 2181
6253.18 2205
6253.92 2213
6254.67 2175
6255.41 2164
6256.16 2121
6256.91 2101
6257.65 2121
6258.40 2111
6259.15 2106
6259.89 2026
6260.64 2001
6261.39 1854
6262.13 1963
6262.88 1877
6263.63 1918
6264.37 1943
6265.12 1837
6265.87 1896
6266.61 1814
6267.36 1790
6268.11 1788
6268.85 1681
6269.60 1729
6270.35 1753
6271.10 1814
6271.84 1786
6272.59 1689
6273.34 1636
6274.08 1709
6274.83 1820
6275.58 1752
6276.33 1872
6277.07 1713
6277.82 1629
6278.57 1681
6279.32 1650
6280.07 1846
6280.81 1814
6281.56 1713
6282.31 1606
6283.06 1594
6283.80 1644
6284.55 1620
6285.30 1492
6286.05 1501
6286.80 1509
6287.54 1541
6288.29 1492
6289.04 1343
6289.79 1374
6290.54 1304
6291.29 1325
6292.03 1401
6292.78 1356
6293.53 1346
6294.28 1305
6295.03 1259
6295.78 1321
6296.53 1225
6297.28 1234
6298.02 1308
6298.77 1329
6299.52 1339
6300.27 1276
6301.02 1202
6301.77 1223
6302.52 1301
6303.27 1169
6304.02 1104
6304.77 1085
6305.51 1111
6306.26 1169
6307.01 1223
6307.76 1324
6308.51 1281
6309.26 1130
6310.01 1183
6310.76 1199
6311.51 1178
6312.26 1085
6313.01 1166
6313.76 1107
6314.51 1012
6315.26 1218
6316.01 1170
6316.76 1128
6317.51 1198
6318.26 1224
6319.01 1164
6319.76 1114
6320.51 1125
6321.26 1096
6322.01 1136
6322.76 1030
6323.51 1075
6324.26 1069
6325.01 1021
6325.76 1077
6326.51 978
6327.26 992
6328.01 1038
6328.76 1006
6329.51 968
6330.26 936
6331.02 1033
6331.77 1071
6332.52 974
6333.27 966
6334.02 1009
6334.77 984
6335.52 988
6336.27 1005
6337.02 1065
6337.77 1009
6338.53 1046
6339.28 1058
6340.03 1041
6340.78 1089
6341.53 1092
6342.28 1030
6343.03 1034
6343.78 1095
6344.54 1080
6345.29 1034
6346.04 1066
6346.79 1020
6347.54 1003
6348.29 1116
6349.05 1134
6349.80 1094
6350.55 1167
6351.30 1305
6352.05 1222
6352.81 1202
6353.56 1249
6354.31 1328
6355.06 1231
6355.82 1258
6356.57 1198
6357.32 1147
6358.07 1126
6358.82 1135
6359.58 1041
6360.33 1148
6361.08 1081
6361.83 990
6362.59 997
6363.34 989
6364.09 943
6364.85 997
6365.60 936
6366.35 1020
6367.10 1059
6367.86 1026
6368.61 1131
6369.36 1056
6370.12 1024
6370.87 938
6371.62 932
6372.38 1124
6373.13 1043
6373.88 941
6374.64 944
6375.39 1072
6376.14 1070
6376.90 1015
6377.65 960
6378.40 963
6379.16 1061
6379.91 1114
6380.66 1053
6381.42 1079
6382.17 1067
6382.92 1075
6383.68 1038
6384.43 1014
6385.19 1069
6385.94 1019
6386.69 1024
6387.45 1005
6388.20 994
6388.96 1088
6389.71 1045
6390.47 986
6391.22 984
6391.97 1026
6392.73 969
6393.48 1041
6394.24 935
6394.99 1023
6395.75 944
6396.50 1015
6397.26 1074
6398.01 1045
6398.77 1079
6399.52 1088
6400.28 999
6401.03 1104
6401.79 1088
6402.54 1102
6403.30 994
6404.05 953
6404.81 1045
6405.56 1000
6406.32 1091
6407.07 1101
6407.83 1159
6408.58 1240
6409.34 1454
6410.09 1418
6410.85 1274
6411.60 1135
6412.36 1159
6413.11 1102
6413.87 1091
6414.63 1075
6415.38 1100
6416.14 1101
6416.89 1143
6417.65 1081
6418.41 1075
6419.16 1084
6419.92 1035
6420.67 1024
6421.43 1047
6422.19 1006
6422.94 992
6423.70 999
6424.45 1015
6425.21 983
6425.97 972
6426.72 969
6427.48 953
6428.24 1002
6428.99 1135
6429.75 1059
6430.51 1049
6431.26 1060
6432.02 980
6432.78 1084
6433.53 1122
6434.29 951
6435.05 1063
6435.80 913
6436.56 923
6437.32 1088
6438.08 1018
6438.83 1018
6439.59 990
6440.35 977
6441.10 981
6441.86 941
6442.62 970
6443.38 896
6444.13 978
6444.89 1009
6445.65 1006
6446.41 1080
6447.16 1108
6447.92 1064
6448.68 995
6449.44 1041
6450.19 983
6450.95 1056
6451.71 1061
6452.47 1047
6453.23 1193
6453.98 1220
6454.74 1204
6455.50 1187
6456.26 1217
6457.02 1174
6457.78 1233
6458.53 1167
6459.29 1132
6460.05 1251
6460.81 1245
6461.57 1247
6462.33 1256
6463.08 1161
6463.84 1188
6464.60 1271
6465.36 1409
6466.12 1392
6466.88 1362
6467.64 1359
6468.40 1311
6469.15 1204
6469.91 1264
6470.67 1393
6471.43 1274
6472.19 1352
6472.95 1469
6473.71 1438
6474.47 1510
6475.23 1411
6475.99 1502
6476.75 1599
6477.51 1615
6478.26 1548
6479.02 1495
6479.78 1638
6480.54 1584
6481.30 1659
6482.06 1657
6482.82 1668
6483.58 1766
6484.34 1807
6485.10 1684
6485.86 1736
6486.62 1733
6487.38 1858
6488.14 1836
6488.90 1797
6489.66 1835
6490.42 1957
6491.18 2178
6491.94 2341
6492.70 2215
6493.46 2444
6494.22 2534
6494.98 2476
6495.74 2569
6496.51 2516
6497.27 2440
6498.03 2519
6498.79 2411
6499.55 2364
6500.31 2519
6501.07 2452
6501.83 2503
6502.59 2570
6503.35 2636
6504.11 2574
6504.87 2576
6505.64 2660
6506.40 2611
6507.16 2945
6507.92 2866
6508.68 3059
6509.44 3053
6510.20 2918
6510.96 2927
6511.73 2931
6512.49 3066
6513.25 3152
6514.01 3080
6514.77 3090
6515.53 3265
6516.29 3174
6517.06 3353
6517.82 3185
6518.58 3368
6519.34 3505
6520.10 3494
6520.87 3762
6521.63 3966
6522.39 3940
6523.15 4315
6523.91 4716
6524.68 4971
6525.44 5346
6526.20 5972
6526.96 6436
6527.73 6577
6528.49 6701
6529.25 6855
6530.01 6866
6530.78 6931
6531.54 6986
6532.30 7529
6533.06 8823
6533.83 10607
6534.59 12633
6535.35 14847
6536.11 17230
6536.88 18846
6537.64 18586
6538.40 17713
6539.17 16277
6539.93 14344
6540.69 11694
6541.46 9996
6542.22 7833
6542.98 6123
6543.74 5268
6544.51 4459
6545.27 3890
6546.04 3345
6546.80 2990
6547.56 3023
6548.33 2989
6549.09 2904
6549.85 2809
6550.62 2689
6551.38 2658
6552.14 2609
6552.91 2596
6553.67 2578
6554.44 2411
6555.20 2305
6555.96 2362
6556.73 2197
6557.49 2216
6558.26 2059
6559.02 2139
6559.78 2121
6560.55 2349
6561.31 2403
6562.08 2636
6562.84 2694
6563.61 2694
6564.37 2765
6565.14 2731
6565.90 2761
6566.66 2957
6567.43 2821
6568.19 2673
6568.96 2818
6569.72 2867
6570.49 2683
6571.25 2983
6572.02 3121
6572.78 3084
6573.55 3248
6574.31 3440
6575.08 3414
6575.84 3609
6576.61 3535
6577.37 3403
6578.14 3138
6578.90 3151
6579.67 3058
6580.44 3098
6581.20 3020
6581.97 2957
6582.73 2875
6583.50 2870
6584.26 2900
6585.03 2830
6585.79 2875
6586.56 2831
6587.33 2829
6588.09 3000
6588.86 3152
6589.62 3144
6590.39 3191
6591.16 3264
6591.92 3540
6592.69 3694
6593.45 3832
6594.22 4089
6594.99 4126
6595.75 4309
6596.52 4192
6597.29 3879
6598.05 3943
6598.82 3755
6599.59 3446
6600.35 3270
6601.12 3054
6601.89 2953
6602.65 2857
6603.42 2841
6604.19 2930
6604.95 3160
6605.72 3011
6606.49 3261
6607.25 3365
6608.02 3567
6608.79 3863
6609.55 3807
6610.32 3787
6611.09 3674
6611.86 3655
6612.62 3321
6613.39 3090
6614.16 2906
6614.93 2667
6615.69 2574
6616.46 2423
6617.23 2210
6618.00 2024
6618.76 2061
6619.53 2103
6620.30 2042
6621.07 2005
6621.83 1899
6622.60 1886
6623.37 1923
6624.14 1927
6624.91 1830
6625.67 1813
6626.44 1777
6627.21 1830
6627.98 1908
6628.75 1883
6629.52 1972
6630.28 1981
6631.05 1965
6631.82 2101
6632.59 2013
6633.36 2337
6634.13 2524
6634.90 2494
6635.66 2522
6636.43 2619
6637.20 2525
6637.97 2346
6638.74 2173
6639.51 2026
6640.28 2172
6641.05 1881
6641.81 1849
6642.58 1879
6643.35 1910
6644.12 1866
6644.89 1842
6645.66 1972
6646.43 2070
6647.20 1974
6647.97 1927
6648.74 1957
6649.51 1867
6650.28 2107
6651.05 2046
6651.82 2088
6652.59 2125
6653.35 2053
6654.12 2131
6654.89 2196
6655.66 2306
6656.43 2090
6657.20 2149
6657.97 2225
6658.74 2132
6659.51 1960
6660.28 2026
6661.05 2026
6661.82 1965
6662.59 1775
6663.36 1866
6664.13 1886
6664.91 1961
6665.68 2029
6666.45 1861
6667.22 1913
6667.99 1924
6668.76 1918
6669.53 1968
6670.30 1919
6671.07 2020
6671.84 1966
6672.61 2038
6673.38 1893
6674.15 1877
6674.92 1892
6675.69 1872
6676.47 2008
6677.24 2053
6678.01 2000
6678.78 2006
6679.55 2017
6680.32 2187
6681.09 2216
6681.86 2379
6682.64 2653
6683.41 2591
6684.18 2747
6684.95 2975
6685.72 2973
6686.49 2908
6687.26 2763
6688.04 2569
6688.81 2372
6689.58 2263
6690.35 2097
6691.12 1877
6691.90 1742
6692.67 1797
6693.44 1766
6694.21 1719
6694.98 1786
6695.76 1756
6696.53 1764
6697.30 1713
6698.07 1767
6698.84 1710
6699.62 1601
6700.39 1745
6701.16 1730
6701.93 1754
6702.71 1666
6703.48 1665
6704.25 1628
6705.02 1766
6705.80 1843
6706.57 1659
6707.34 1656
6708.12 1644
6708.89 1709
6709.66 1663
6710.43 1640
6711.21 1662
6711.98 1673
6712.75 1708
6713.53 1641
6714.30 1579
6715.07 1591
6715.85 1499
6716.62 1422
6717.39 1485
6718.17 1485
6718.94 1512
6719.71 1536
6720.49 1535
6721.26 1648
6722.03 1453
6722.81 1422
6723.58 1694
6724.36 1692
6725.13 1604
6725.90 1476
6726.68 1481
6727.45 1583
6728.23 1576
6729.00 1529
6729.77 1592
6730.55 1631
6731.32 1654
6732.10 1522
6732.87 1641
6733.64 1627
6734.42 1787
6735.19 1753
6735.97 1814
6736.74 1649
6737.52 1878
6738.29 1875
6739.07 1655
6739.84 1664
6740.62 1629
6741.39 1759
6742.16 1678
6742.94 1736
6743.71 1792
6744.49 1935
6745.26 1826
6746.04 1847
6746.81 2023
6747.59 2177
6748.36 2137
6749.14 2392
6749.92 2625
6750.69 2866
6751.47 2963
6752.24 2965
6753.02 3246
6753.79 3376
6754.57 2987
6755.34 3025
6756.12 2746
6756.89 2487
6757.67 2275
6758.45 2014
6759.22 1907
6760.00 1801
6760.77 1871
6761.55 1899
6762.33 1805
6763.10 1635
6763.88 1754
6764.65 1702
6765.43 1673
6766.21 1864
6766.98 1673
6767.76 1617
6768.53 1664
6769.31 1685
6770.09 1642
6770.86 1625
6771.64 1632
6772.42 1499
6773.19 1441
6773.97 1392
6774.75 1460
6775.52 1361
6776.30 1388
6777.08 1343
6777.85 1460
6778.63 1439
6779.41 1432
6780.18 1530
6780.96 1396
6781.74 1360
6782.52 1349
6783.29 1233
6784.07 1328
6784.85 1304
6785.62 1424
6786.40 1319
6787.18 1263
6787.96 1262
6788.73 1247
6789.51 1207
6790.29 1256
6791.07 1236
6791.84 1270
6792.62 1347
6793.40 1330
6794.18 1281
6794.96 1222
6795.73 1267
6796.51 1215
6797.29 1300
6798.07 1272
6798.85 1294
6799.62 1314
6800.40 1338
6801.18 1261
6801.96 1340
6802.74 1514
6803.51 1516
6804.29 1480
6805.07 1447
6805.85 1605
6806.63 1625
6807.41 1471
6808.19 1409
6808.96 1394
6809.74 1323
6810.52 1354
6811.30 1436
6812.08 1362
6812.86 1399
6813.64 1468
6814.42 1396
6815.20 1339
6815.97 1403
6816.75 1453
6817.53 1366
6818.31 1440
6819.09 1412
6819.87 1427
6820.65 1400
6821.43 1455
6822.21 1470
6822.99 1354
6823.77 1346
6824.55 1330
6825.33 1317
6826.11 1231
6826.89 1215
6827.67 1288
6828.44 1291
6829.22 1229
6830.00 1188
6830.78 1329
6831.56 1244
6832.34 1270
6833.12 1147
6833.90 1149
6834.68 1173
6835.46 1192
6836.24 1275
6837.03 1265
6837.81 1239
6838.59 1361
6839.37 1223
6840.15 1207
6840.93 1302
6841.71 1224
6842.49 1220
6843.27 1230
6844.05 1301
6844.83 1292
6845.61 1371
6846.39 1350
6847.17 1414
6847.95 1591
6848.73 1810
6849.52 1956
6850.30 2212
6851.08 2447
6851.86 2613
6852.64 2500
6853.42 2197
6854.20 2247
6854.98 1987
6855.76 1792
6856.55 1757
6857.33 1635
6858.11 1568
6858.89 1511
6859.67 1399
6860.45 1383
6861.23 1402
6862.02 1360
6862.80 1439
6863.58 1473
6864.36 1503
6865.14 1465
6865.93 1486
6866.71 1470
6867.49 1496
6868.27 1461
6869.05 1575
6869.84 1576
6870.62 1584
6871.40 1609
6872.18 1667
6872.96 1566
6873.75 1591
6874.53 1586
6875.31 1646
6876.09 1540
6876.88 1702
6877.66 1700
6878.44 1640
6879.22 1749
6880.01 1856
6880.79 1769
6881.57 1969
6882.36 1926
6883.14 1983
6883.92 2238
6884.70 2540
6885.49 2828
6886.27 3336
6887.05 3683
6887.84 4051
6888.62 4229
6889.40 4321
6890.19 4167
6890.97 3607
6891.75 3256
6892.54 2739
6893.32 2526
6894.10 2220
6894.89 2110
6895.67 1994
6896.45 1909
6897.24 1897
6898.02 1940
6898.81 1836
6899.59 1887
6900.37 2009
6901.16 1913
6901.94 1975
6902.73 1946
6903.51 1974
6904.29 2005
6905.08 1957
6905.86 1867
6906.65 1827
6907.43 1796
6908.21 1859
6909.00 1704
6909.78 1747
6910.57 1710
6911.35 1692
6912.14 1656
6912.92 1620
6913.71 1560
6914.49 1637
6915.27 1647
6916.06 1525
6916.84 1519
6917.63 1611
6918.41 1735
6919.20 1652
6919.98 1506
6920.77 1443
6921.55 1499
6922.34 1660
6923.12 1654
6923.91 1548
6924.69 1563
6925.48 1510
6926.27 1528
6927.05 1582
6927.84 1618
6928.62 1674
6929.41 1724
6930.19 1798
6930.98 1819
6931.76 1695
6932.55 1685
6933.34 1790
6934.12 1812
6934.91 1750
6935.69 1710
6936.48 1794
6937.26 1779
6938.05 1723
6938.84 1839
6939.62 2052
6940.41 2012
6941.20 2105
6941.98 2401
6942.77 2489
6943.55 2555
6944.34 2515
6945.13 2509
6945.91 2699
6946.70 2576
6947.49 2443
6948.27 2512
6949.06 2683
6949.85 2536
6950.63 2489
6951.42 2503
6952.21 2388
6952.99 2322
6953.78 2243
6954.57 2193
6955.35 2225
6956.14 2262
6956.93 2258
6957.72 2203
6958.50 2115
6959.29 2223
6960.08 2320
6960.86 2245
6961.65 2313
6962.44 2271
6963.23 2367
6964.01 2555
6964.80 2519
6965.59 2583
6966.38 2663
6967.16 2639
6967.95 3042
6968.74 3116
6969.53 3165
6970.32 3208
6971.10 3340
6971.89 3377
6972.68 3426
6973.47 3519
6974.26 3356
6975.04 3339
6975.83 3418
6976.62 3422
6977.41 3482
6978.20 3428
6978.98 3558
6979.77 4141
6980.56 4575
6981.35 5578
6982.14 6834
6982.93 8630
6983.72 10662
6984.50 12943
6985.29 15505
6986.08 16816
6986.87 17053
6987.66 16540
6988.45 15470
6989.24 13323
6990.03 11269
6990.81 9395
6991.60 7554
6992.39 6450
6993.18 5021
6993.97 4304
6994.76 3659
6995.55 3318
6996.34 3051
6997.13 3090
6997.92 2940
6998.71 2804
6999.50 2818
7000.29 2807
7001.08 2766
7001.87 2668
7002.65 2658
7003.44 2713
7004.23 2638
7005.02 2310
7005.81 2242
7006.60 1985
7007.39 1915
7008.18 1817
7008.97 1810
7009.76 1854
7010.55 1816
7011.34 2043
7012.13 2106
7012.92 1992
7013.71 2168
7014.50 2235
7015.30 2144
7016.09 2164
7016.88 2078
7017.67 2137
7018.46 2119
7019.25 1979
7020.04 2010
7020.83 2172
7021.62 2111
7022.41 2216
7023.20 2546
7023.99 2502
7024.78 2624
7025.57 2485
7026.37 2442
7027.16 2234
7027.95 2163
7028.74 2149
7029.53 2107
7030.32 1987
7031.11 2113
7031.90 1923
7032.69 1946
7033.49 1853
7034.28 1985
7035.07 1926
7035.86 1796
7036.65 1888
7037.44 2085
7038.24 2064
7039.03 2043
7039.82 2124
7040.61 2210
7041.40 2241
7042.19 2343
7042.99 2315
7043.78 2306
7044.57 2424
7045.36 2416
7046.15 2612
7046.95 2896
7047.74 3097
7048.53 3396
7049.32 3730
7050.12 4034
7050.91 4103
7051.70 4089
7052.49 3723
7053.29 3250
7054.08 3005
7054.87 2785
7055.66 2670
7056.46 2572
7057.25 2347
7058.04 2349
7058.83 2262
7059.63 2361
7060.42 2167
7061.21 2104
7062.01 2105
7062.80 2283
7063.59 2114
7064.39 2170
7065.18 2199
7065.97 2067
7066.77 2089
7067.56 1942
7068.35 1879
7069.15 1850
7069.94 1845
7070.73 1729
7071.53 1683
7072.32 1707
7073.11 1742
7073.91 1639
7074.70 1654
7075.49 1495
7076.29 1424
7077.08 1482
7077.88 1510
7078.67 1532
7079.46 1592
7080.26 1557
7081.05 1524
7081.85 1464
7082.64 1523
7083.43 1402
7084.23 1339
7085.02 1407
7085.82 1325
7086.61 1289
7087.41 1345
7088.20 1386
7089.00 1326
7089.79 1273
7090.58 1334
7091.38 1430
7092.17 1343
7092.97 1263
7093.76 1294
7094.56 1316
7095.35 1290
7096.15 1335
7096.94 1281
7097.74 1260
7098.53 1268
7099.33 1147
7100.12 1155
7100.92 1182
7101.71 1223
7102.51 1285
7103.30 1297
7104.10 1308
7104.89 1233
7105.69 1144
7106.49 1091
7107.28 1106
7108.08 1132
7108.87 1123
7109.67 1026
7110.46 1101
7111.26 1160
7112.06 1089
7112.85 1141
7113.65 1280
7114.44 1200
7115.24 1223
7116.04 1101
7116.83 1140
7117.63 1166
7118.42 1256
7119.22 1231
7120.02 1145
7120.81 1117
7121.61 1089
7122.41 1144
7123.20 1089
7124.00 1142
7124.79 1119
7125.59 1088
7126.39 977
7127.18 1070
7127.98 1163
7128.78 1199
7129.57 1191
7130.37 1215
7131.17 1142
7131.97 1124
7132.76 1132
7133.56 1178
7134.36 1096
7135.15 1068
7135.95 1091
7136.75 1073
7137.55 1033
7138.34 1124
7139.14 1012
7139.94 947
7140.73 1025
7141.53 991
7142.33 1040
7143.13 1066
7143.92 992
7144.72 966
7145.52 929
7146.32 925
7147.12 886
7147.91 976
7148.71 892
7149.51 905
7150.31 882
7151.11 846
7151.90 847
7152.70 907
7153.50 912
7154.30 878
7155.10 962
7155.89 1050
7156.69 1033
7157.49 1092
7158.29 994
7159.09 997
7159.89 1034
7160.68 870
7161.48 930
7162.28 892
7163.08 801
7163.88 795
7164.68 769
7165.48 802
7166.28 847
7167.07 846
7167.87 877
7168.67 837
7169.47 819
7170.27 834
7171.07 798
7171.87 852
7172.67 845
7173.47 928
7174.27 875
7175.07 774
7175.87 794
7176.67 848
7177.46 866
7178.26 788
7179.06 777
7179.86 733
7180.66 703
7181.46 842
7182.26 814
7183.06 755
7183.86 821
7184.66 840
7185.46 794
7186.26 767
7187.06 784
7187.86 763
7188.66 749
7189.46 756
7190.26 711
7191.06 760
7191.86 746
7192.66 766
7193.46 703
7194.26 648
7195.06 780
7195.86 838
7196.67 755
7197.47 788
7198.27 803
7199.07 851
7199.87 798
7200.67 749
7201.47 745
7202.27 704
7203.07 719
7203.87 695
7204.67 705
7205.47 723
7206.28 792
7207.08 761
7207.88 875
7208.68 749
7209.48 707
7210.28 799
7211.08 810
7211.88 781
7212.69 768
7213.49 725
7214.29 773
7215.09 782
7215.89 778
7216.69 827
7217.50 716
7218.30 815
7219.10 795
7219.90 799
7220.70 877
7221.50 852
7222.31 782
7223.11 902
7223.91 818
7224.71 820
7225.51 831
7226.32 756
7227.12 736
7227.92 738
7228.72 821
7229.53 702
7230.33 770
7231.13 741
7231.93 773
7232.74 790
7233.54 687
7234.34 734
7235.14 774
7235.95 797
7236.75 806
7237.55 779
7238.36 723
7239.16 810
7239.96 816
7240.76 737
7241.57 744
7242.37 723
7243.17 753
7243.98 765
7244.78 767
7245.58 773
7246.39 782
7247.19 817
7247.99 718
7248.80 823
7249.60 745
7250.40 795
7251.21 832
7252.01 777
7252.81 798
7253.62 750
7254.42 689
7255.23 742
7256.03 744
7256.83 720
7257.64 801
7258.44 762
7259.25 817
7260.05 846
7260.85 885
7261.66 930
7262.46 937
7263.27 891
7264.07 879
7264.87 804
7265.68 755
7266.48 828
7267.29 811
7268.09 811
7268.90 710
7269.70 714
7270.51 747
7271.31 790
7272.12 791
7272.92 849
7273.73 841
7274.53 841
7275.34 813
7276.14 842
7276.95 873
7277.75 836
7278.56 861
7279.36 880
7280.17 820
7280.97 852
7281.78 1025
7282.58 1082
7283.39 1113
7284.19 1177
7285.00 1236
7285.80 1245
7286.61 1111
7287.41 1130
7288.22 1028
7289.03 1040
7289.83 994
7290.64 882
7291.44 890
7292.25 855
7293.06 880
7293.86 865
7294.67 779
7295.47 877
7296.28 902
7297.09 890
7297.89 965
7298.70 1002
7299.50 929
7300.31 840
7301.12 886
7301.92 983
7302.73 940
7303.54 1019
7304.34 993
7305.15 877
7305.96 974
7306.76 969
7307.57 1024
7308.38 911
7309.18 984
7309.99 1061
7310.80 1143
7311.60 1108
7312.41 1094
7313.22 1177
7314.02 1166
7314.83 1273
7315.64 1442
7316.45 1712
7317.25 2058
7318.06 2265
7318.87 2528
7319.67 2320
7320.48 2171
7321.29 2080
7322.10 1827
7322.90 1762
7323.71 1521
7324.52 1401
7325.33 1448
7326.14 1296
7326.94 1266
7327.75 1208
7328.56 1082
7329.37 1103
7330.17 1174
7330.98 1121
7331.79 1162
7332.60 1102
7333.41 1074
7334.22 1145
7335.02 1130
7335.83 1152
7336.64 1180
7337.45 1073
7338.26 1048
7339.07 1032
7339.87 1060
7340.68 1028
7341.49 928
7342.30 924
7343.11 973
7343.92 982
7344.73 973
7345.53 964
7346.34 908
7347.15 872
7347.96 882
7348.77 895
7349.58 834
7350.39 854
7351.20 829
7352.01 843
7352.82 797
7353.62 863
7354.43 882
7355.24 818
7356.05 744
7356.86 870
7357.67 858
7358.48 808
7359.29 750
7360.10 805
7360.91 780
7361.72 753
7362.53 751
7363.34 762
7364.15 697
7364.96 740
7365.77 712
7366.58 758
7367.39 724
7368.20 658
7369.01 667
7369.82 807
7370.63 775
7371.44 720
7372.25 757
7373.06 706
7373.87 673
7374.68 721
7375.49 695
7376.30 668
7377.11 612
7377.92 705
7378.73 725
7379.54 771
7380.36 839
7381.17 866
7381.98 769
7382.79 758
7383.60 722
7384.41 754
7385.22 699
7386.03 716
7386.84 688
7387.65 714
7388.46 712
7389.28 637
7390.09 637
7390.90 792
7391.71 693
7392.52 645
7393.33 717
7394.14 699
7394.96 676
7395.77 682
7396.58 699
7397.39 656
7398.20 750
7399.01 650
7399.83 674
7400.64 700
7401.45 643
7402.26 795
7403.07 728
7403.89 794
7404.70 680
7405.51 734
7406.32 713
7407.13 682
7407.95 679
7408.76 691
7409.57 671
7410.38 647
7411.20 614
7412.01 666
7412.82 613
7413.63 730
7414.45 668
7415.26 612
7416.07 693
7416.88 709
7417.70 636
7418.51 563
7419.32 665
7420.14 658
7420.95 684
7421.76 676
7422.57 627
7423.39 638
7424.20 695
7425.01 646
7425.83 646
7426.64 669
7427.45 692
7428.27 696
7429.08 665
7429.89 714
7430.71 685
7431.52 784
7432.33 662
7433.15 779
7433.96 662
7434.78 670
7435.59 683
7436.40 661
7437.22 604
7438.03 697
7438.84 686
7439.66 732
7440.47 665
7441.29 563
7442.10 603
7442.91 664
7443.73 697
7444.54 618
7445.36 654
7446.17 616
7446.99 641
7447.80 581
7448.62 666
7449.43 658
7450.24 674
7451.06 704
7451.87 709
7452.69 658
7453.50 743
7454.32 742
7455.13 687
7455.95 653
7456.76 566
7457.58 638
7458.39 702
7459.21 757
7460.02 750
7460.84 638
7461.65 769
7462.47 843
7463.28 742
7464.10 729
7464.91 826
7465.73 867
7466.54 744
7467.36 772
7468.18 710
7468.99 710
7469.81 804
7470.62 817
7471.44 778
7472.25 747
7473.07 745
7473.89 800
7474.70 762
7475.52 750
7476.33 811
7477.15 820
7477.97 816
7478.78 854
7479.60 832
7480.41 816
7481.23 876
7482.05 847
7482.86 888
7483.68 739
7484.50 796
7485.31 861
7486.13 851
7486.95 801
7487.76 682
7488.58 758
7489.40 774
7490.21 765
7491.03 786
7491.85 668
7492.66 702
7493.48 601
7494.30 605
7495.11 664
7495.93 667
7496.75 628
7497.57 662
7498.38 618
7499.20 613
7500.02 610
7500.83 601
7501.65 698
7502.47 557
7503.29 630
7504.10 612
7504.92 721
7505.74 694
7506.56 692
7507.37 640
7508.19 682
7509.01 685
7509.83 662
7510.65 632
7511.46 612
7512.28 673
7513.10 647
7513.92 640
7514.74 657
7515.55 714
7516.37 585
7517.19 635
7518.01 611
7518.83 700
7519.64 604
7520.46 602
7521.28 611
7522.10 703
7522.92 645
7523.74 607
7524.56 643
7525.37 657
7526.19 625
7527.01 627
7527.83 667
7528.65 650
7529.47 703
7530.29 662
7531.11 651
7531.93 660
7532.74 555
7533.56 588
7534.38 642
7535.20 584
7536.02 595
7536.84 687
7537.66 669
7538.48 703
7539.30 738
7540.12 644
7540.94 649
7541.76 717
7542.58 675
7543.40 677
7544.22 717
7545.04 723
7545.86 702
7546.68 636
7547.50 626
7548.32 709
7549.14 690
7549.96 661
7550.78 646
7551.60 634
7552.42 667
7553.24 697
7554.06 668
7554.88 654
7555.70 651
7556.52 641
7557.34 659
7558.16 625
7558.98 702
7559.80 654
7560.62 694
7561.44 665
7562.26 698
7563.08 671
7563.90 717
7564.72 732
7565.54 692
7566.36 744
7567.19 805
7568.01 763
7568.83 661
7569.65 747
7570.47 669
7571.29 695
7572.11 672
7572.93 674
7573.76 684
7574.58 764
7575.40 793
7576.22 768
7577.04 812
7577.86 761
7578.68 720
7579.51 698
7580.33 759
7581.15 766
7581.97 790
7582.79 767
7583.61 757
7584.44 763
7585.26 865
7586.08 792
7586.90 879
7587.72 854
7588.55 806
7589.37 928
7590.19 932
7591.01 895
7591.83 892
7592.66 900
7593.48 867
7594.30 901
7595.12 844
7595.95 790
7596.77 919
7597.59 975
7598.41 929
7599.24 960
7600.06 998
7600.88 1092
7601.71 1028
7602.53 1124
7603.35 1137
7604.17 1218
7605.00 1303
7605.82 1278
7606.64 1265
7607.47 1206
7608.29 1263
7609.11 1324
7609.94 1242
7610.76 1207
7611.58 1101
7612.41 1089
7613.23 1103
7614.05 1135
7614.88 1164
7615.70 1259
7616.52 1527
7617.35 1540
7618.17 1763
7619.00 1704
7619.82 1594
7620.64 1541
7621.47 1493
7622.29 1186
7623.11 1185
7623.94 1270
7624.76 1203
7625.59 1078
7626.41 1092
7627.24 1136
7628.06 1107
7628.88 1246
7629.71 1249
7630.53 1437
7631.36 1536
7632.18 1467
7633.01 1534
7633.83 1482
7634.66 1326
7635.48 1293
7636.30 1119
7637.13 1118
7637.95 1048
7638.78 963
7639.60 948
7640.43 926
7641.25 853
7642.08 831
7642.90 777
7643.73 814
7644.55 891
7645.38 837
7646.20 794
7647.03 793
7647.85 852
7648.68 791
7649.51 724
7650.33 843
7651.16 850
7651.98 821
7652.81 768
7653.63 705
7654.46 742
7655.28 724
7656.11 757
7656.94 727
7657.76 749
7658.59 720
7659.41 754
7660.24 787
7661.07 749
7661.89 748
7662.72 711
7663.54 691
7664.37 640
7665.20 656
7666.02 766
7666.85 719
7667.68 710
7668.50 700
7669.33 673
7670.16 716
7670.98 694
7671.81 723
7672.64 783
7673.46 714
7674.29 649
7675.12 766
7675.94 703
7676.77 709
7677.60 694
7678.42 718
7679.25 675
7680.08 742
7680.90 765
7681.73 675
7682.56 758
7683.39 752
7684.21 701
7685.04 740
7685.87 743
7686.69 769
7687.52 704
7688.35 640
7689.18 708
7690.01 736
7690.83 669
7691.66 665
7692.49 680
7693.32 743
7694.14 693
7694.97 686
7695.80 724
7696.63 763
7697.46 748
7698.28 820
7699.11 882
7699.94 823
7700.77 848
7701.60 820
7702.42 725
7703.25 788
7704.08 864
7704.91 678
7705.74 695
7706.57 659
7707.39 614
7708.22 680
7709.05 646
7709.88 534
7710.71 584
7711.54 682
7712.37 657
7713.20 652
7714.02 651
7714.85 655
7715.68 648
7716.51 615
7717.34 645
7718.17 596
7719.00 588
7719.83 591
7720.66 530
7721.49 641
7722.32 630
7723.15 636
7723.97 608
7724.80 579
7725.63 579
7726.46 636
7727.29 579
7728.12 613
7728.95 641
7729.78 619
7730.61 606
7731.44 563
7732.27 579
7733.10 597
7733.93 559
7734.76 609
7735.59 542
7736.42 503
7737.25 538
7738.08 600
7738.91 582
7739.74 560
7740.57 590
7741.40 612
7742.23 611
7743.06 668
7743.89 693
7744.72 602
7745.56 518
7746.39 611
7747.22 653
7748.05 672
7748.88 578
7749.71 621
7750.54 589
7751.37 591
7752.20 644
7753.03 609
7753.86 578
7754.69 572
7755.53 520
7756.36 552
7757.19 593
7758.02 491
7758.85 610
7759.68 556
7760.51 554
7761.35 615
7762.18 594
7763.01 619
7763.84 564
7764.67 626
7765.50 647
7766.33 610
7767.17 630
7768.00 567
7768.83 621
7769.66 602
7770.49 623
7771.33 625
7772.16 663
7772.99 683
7773.82 619
7774.65 670
7775.49 605
7776.32 590
7777.15 589
7777.98 694
7778.82 698
7779.65 738
7780.48 592
7781.31 642
7782.15 533
7782.98 558
7783.81 653
7784.64 624
7785.48 615
7786.31 629
7787.14 618
7787.97 679
7788.81 674
7789.64 663
7790.47 709
7791.31 670
7792.14 707
7792.97 694
7793.81 649
7794.64 663
7795.47 644
7796.31 667
7797.14 660
7797.97 663
7798.81 680
7799.64 580
7800.47 642
7801.31 710
7802.14 767
7802.97 750
7803.81 699
7804.64 795
7805.47 763
7806.31 684
7807.14 735
7807.98 789
7808.81 792
7809.64 865
7810.48 845
7811.31 876
7812.15 886
7812.98 949
7813.82 875
7814.65 869
7815.48 962
7816.32 1000
7817.15 968
7817.99 991
7818.82 1058
7819.66 968
7820.49 920
7821.33 1039
7822.16 911
7822.99 1014
7823.83 1047
7824.66 1126
7825.50 1246
7826.33 1248
7827.17 1238
7828.00 1331
7828.84 1221
7829.67 1229
7830.51 1270
7831.34 1301
7832.18 1182
7833.02 1163
7833.85 1274
7834.69 1260
7835.52 1063
7836.36 1001
7837.19 1197
7838.03 1202
7838.86 1123
7839.70 1046
7840.53 952
7841.37 999
7842.21 959
7843.04 902
7843.88 899
7844.71 981
7845.55 952
7846.39 946
7847.22 912
7848.06 802
7848.89 872
7849.73 1015
7850.57 1027
7851.40 972
7852.24 919
7853.08 895
7853.91 994
7854.75 985
7855.58 962
7856.42 1149
7857.26 1166
7858.09 1179
7858.93 1208
7859.77 1249
7860.60 1162
7861.44 1217
7862.28 1186
7863.11 1084
7863.95 1025
7864.79 1061
7865.63 1152
7866.46 1110
7867.30 1044
7868.14 1034
7868.97 996
7869.81 1007
7870.65 1012
7871.49 1084
7872.32 990
7873.16 1119
7874.00 1192
7874.84 1200
7875.67 1279
7876.51 1482
7877.35 1612
7878.19 1653
7879.02 1528
7879.86 1611
7880.70 1381
7881.54 1443
7882.38 1370
7883.21 1229
7884.05 1249
7884.89 1146
7885.73 1132
7886.57 1109
7887.40 1111
7888.24 1175
7889.08 1206
7889.92 1231
7890.76 1236
7891.59 1320
7892.43 1234
7893.27 1196
7894.11 1098
7894.95 1027
7895.79 981
7896.63 1079
7897.47 1012
7898.30 1009
7899.14 922
7899.98 1037
7900.82 989
7901.66 982
7902.50 859
7903.34 861
7904.18 849
7905.02 872
7905.85 888
7906.69 832
7907.53 852
7908.37 939
7909.21 803
7910.05 799
7910.89 793
7911.73 806
7912.57 815
7913.41 815
7914.25 767
7915.09 741
7915.93 741
7916.77 905
7917.61 891
7918.45 880
7919.29 945
7920.13 908
7920.97 849
7921.81 831
7922.65 816
7923.49 761
7924.33 738
7925.17 715
7926.01 782
7926.85 836
7927.69 734
7928.53 729
7929.37 730
7930.21 781
7931.05 752
7931.89 728
7932.73 750
7933.57 772
7934.41 845
7935.25 755
7936.09 761
7936.93 805
7937.78 759
7938.62 737
7939.46 701
7940.30 701
7941.14 725
7941.98 759
7942.82 801
7943.66 792
7944.50 718
7945.35 777
7946.19 784
7947.03 860
7947.87 827
7948.71 758
7949.55 805
7950.39 758
7951.24 868
7952.08 929
7952.92 972
7953.76 1026
7954.60 1099
7955.44 995
7956.29 999
7957.13 995
7957.97 973
7958.81 924
7959.65 958
7960.50 971
7961.34 929
7962.18 987
7963.02 1042
7963.86 1013
7964.71 966
7965.55 1035
7966.39 1325
7967.23 1367
7968.08 1348
7968.92 1337
7969.76 1251
7970.60 1102
7971.45 1061
7972.29 991
7973.13 927
7973.97 895
7974.82 850
7975.66 891
7976.50 880
7977.35 802
7978.19 768
7979.03 810
7979.87 791
7980.72 750
7981.56 775
7982.40 839
7983.25 825
7984.09 702
7984.93 679
7985.78 724
7986.62 748
7987.46 817
7988.31 750
7989.15 708
7990.00 678
7990.84 725
7991.68 744
7992.53 737
7993.37 693
7994.21 744
7995.06 601
7995.90 649
7996.75 641
7997.59 599
7998.43 690
7999.28 614
8000.12 680
8000.97 550
8001.81 576
8002.65 539
8003.50 552
8004.34 636
8005.19 629
8006.03 613
8006.88 540
8007.72 546
8008.57 603
8009.41 531
8010.26 568
8011.10 660
8011.95 679
8012.79 624
8013.63 577
8014.48 609
8015.32 535
8016.17 567
8017.01 591
8017.86 532
8018.70 511
8019.55 583
8020.40 563
8021.24 598
8022.09 556
8022.93 523
8023.78 569
8024.62 557
8025.47 493
8026.31 593
8027.16 654
8028.00 677
8028.85 633
8029.70 595
8030.54 576
8031.39 526
8032.23 513
8033.08 534
8033.92 462
8034.77 512
8035.62 478
8036.46 579
8037.31 623
8038.16 600
8039.00 572
8039.85 568
8040.69 494
8041.54 533
8042.39 568
8043.23 608
8044.08 603
8044.93 627
8045.77 547
8046.62 540
8047.47 570
8048.31 567
8049.16 542
8050.01 549
8050.85 575
8051.70 562
8052.55 558
8053.39 509
8054.24 545
8055.09 491
8055.94 541
8056.78 550
8057.63 467
8058.48 530
8059.32 592
8060.17 540
8061.02 500
8061.87 529
8062.71 563
8063.56 525
8064.41 556
8065.26 493
8066.10 508
8066.95 511
8067.80 512
8068.65 504
8069.49 467
8070.34 470
8071.19 517
8072.04 521
8072.89 534
8073.73 518
8074.58 541
8075.43 481
8076.28 496
8077.13 495
8077.98 461
8078.82 481
8079.67 459
8080.52 461
8081.37 522
8082.22 436
8083.07 431
8083.91 469
8084.76 444
8085.61 500
8086.46 581
8087.31 506
8088.16 421
8089.01 458
8089.86 504
8090.70 439
8091.55 484
8092.40 515
8093.25 495
8094.10 466
8094.95 506
8095.80 500
8096.65 466
8097.50 533
8098.35 562
8099.20 562
8100.05 547
8100.90 511
8101.74 506
8102.59 615
8103.44 564
8104.29 570
8105.14 530
8105.99 491
8106.84 514
8107.69 527
8108.54 596
8109.39 492
8110.24 525
8111.09 519
8111.94 496
8112.79 517
8113.64 497
8114.49 496
8115.34 517
8116.19 468
8117.04 461
8117.89 497
8118.74 521
8119.59 607
8120.45 559
8121.30 559
8122.15 564
8123.00 530
8123.85 503
8124.70 517
8125.55 514
8126.40 550
8127.25 526
8128.10 452
8128.95 541
8129.80 519
8130.65 563
8131.51 548
8132.36 539
8133.21 466
8134.06 512
8134.91 556
8135.76 626
8136.61 633
8137.46 609
8138.32 529
8139.17 583
8140.02 600
8140.87 570
8141.72 533
8142.57 528
8143.43 639
8144.28 665
8145.13 680
8145.98 610
8146.83 668
8147.68 622
8148.54 672
8149.39 624
8150.24 671
8151.09 643
8151.94 696
8152.80 709
8153.65 726
8154.50 780
8155.35 789
8156.21 774
8157.06 825
8157.91 783
8158.76 652
8159.62 619
8160.47 674
8161.32 583
8162.17 609
8163.03 587
8163.88 608
8164.73 553
8165.59 545
8166.44 548
8167.29 555
8168.14 577
8169.00 583
8169.85 579
8170.70 555
8171.56 523
8172.41 593
8173.26 602
8174.12 483
8174.97 509
8175.82 513
8176.68 486
8177.53 499
8178.38 492
8179.24 532
8180.09 550
8180.94 517
8181.80 530
8182.65 470
8183.51 480
8184.36 531
8185.21 447
8186.07 491
8186.92 489
8187.78 414
8188.63 416
8189.48 440
8190.34 413
8191.19 500
8192.05 524
8192.90 539
8193.75 521
8194.61 502
8195.46 541
8196.32 509
8197.17 488
8198.03 502
8198.88 456
8199.74 438
8200.59 417
8201.45 465
8202.30 516
8203.16 464
8204.01 451
8204.87 477
8205.72 454
8206.57 508
8207.43 480
8208.29 433
8209.14 476
8210.00 467
8210.85 432
8211.71 477
8212.56 513
8213.42 464
8214.27 519
8215.13 509
8215.98 526
8216.84 486
8217.69 478
8218.55 511
8219.41 479
8220.26 440
8221.12 459
8221.97 461
8222.83 507
8223.68 475
8224.54 485
8225.40 465
8226.25 532
8227.11 477
8227.96 441
8228.82 502
8229.68 467
8230.53 499
8231.39 512
8232.25 471
8233.10 484
8233.96 446
8234.82 536
8235.67 507
8236.53 473
8237.38 509
8238.24 496
8239.10 450
8239.95 480
8240.81 432
8241.67 495
8242.53 424
8243.38 472
8244.24 544
8245.10 489
8245.95 469
8246.81 437
8247.67 467
8248.52 437
8249.38 509
8250.24 510
8251.10 446
8251.95 479
8252.81 439
8253.67 443
8254.53 449
8255.38 488
8256.24 420
8257.10 410
8257.96 397
8258.81 449
8259.67 433
8260.53 436
8261.39 492
8262.25 487
8263.10 481
8263.96 491
8264.82 411
8265.68 479
8266.54 494
8267.39 467
8268.25 522
8269.11 499
8269.97 485
8270.83 552
8271.69 546
8272.54 528
8273.40 494
8274.26 498
8275.12 462
8275.98 473
8276.84 470
8277.70 468
8278.55 474
8279.41 465
8280.27 466
8281.13 470
8281.99 491
8282.85 524
8283.71 487
8284.57 527
8285.43 532
8286.29 494
8287.14 527
8288.00 552
8288.86 540
8289.72 560
8290.58 509
8291.44 583
8292.30 601
8293.16 552
8294.02 603
8294.88 653
8295.74 585
8296.60 627
8297.46 547
8298.32 552
8299.18 544
8300.04 542
8300.90 504
8301.76 551
8302.62 507
8303.48 499
8304.34 527
8305.20 580
8306.06 508
8306.92 503
8307.78 480
8308.64 410
8309.50 509
8310.36 544
8311.22 563
8312.08 561
8312.94 589
8313.80 621
8314.66 560
8315.52 568
8316.38 620
8317.24 572
8318.11 545
8318.97 545
8319.83 518
8320.69 476
8321.55 442
8322.41 478
8323.27 495
8324.13 580
8324.99 468
8325.85 426
8326.72 452
8327.58 452
8328.44 436
8329.30 522
8330.16 528
8331.02 495
8331.88 417
8332.75 465
8333.61 480
8334.47 511
8335.33 486
8336.19 490
8337.05 500
8337.92 542
8338.78 419
8339.64 410
8340.50 452
8341.36 497
8342.23 561
8343.09 553
8343.95 517
8344.81 533
8345.67 479
8346.54 477
8347.40 492
8348.26 474
8349.12 503
8349.99 517
8350.85 497
8351.71 458
8352.57 461
8353.44 492
8354.30 473
8355.16 514
8356.03 525
8356.89 486
8357.75 475
8358.61 514
8359.48 496
8360.34 525
8361.20 531
8362.07 561
8362.93 498
8363.79 524
8364.66 473
8365.52 517
8366.38 484
8367.25 470
8368.11 494
8368.97 484
8369.84 479
8370.70 452
8371.56 474
8372.43 470
8373.29 431
8374.15 514
8375.02 527
8375.88 499
8376.74 464
8377.61 475
8378.47 465
8379.34 516
8380.20 558
8381.06 523
8381.93 460
8382.79 542
8383.66 529
8384.52 460
8385.39 442
8386.25 526
8387.11 557
8387.98 576
8388.84 551
8389.71 503
8390.57 469
8391.44 511
8392.30 537
8393.17 504
8394.03 471
8394.90 515
8395.76 526
8396.63 457
8397.49 498
8398.36 583
8399.22 495
8400.09 504
8400.95 472
8401.82 462
8402.68 526
8403.55 507
8404.41 516
8405.28 509
8406.14 433
8407.01 507
8407.87 529
8408.74 435
8409.60 491
8410.47 461
8411.34 515
8412.20 549
8413.07 521
8413.93 569
8414.80 589
8415.66 593
8416.53 533
8417.40 528
8418.26 521
8419.13 524
8419.99 583
8420.86 571
8421.73 518
8422.59 580
8423.46 657
8424.32 620
8425.19 603
8426.06 612
8426.92 620
8427.79 674
8428.66 651
8429.52 650
8430.39 691
8431.26 684
8432.12 628
8432.99 708
8433.86 700
8434.72 711
8435.59 712
8436.46 726
8437.32 655
8438.19 741
8439.06 780
8439.93 759
8440.79 723
8441.66 787
8442.53 922
8443.39 940
8444.26 885
8445.13 913
8446.00 973
8446.86 883
8447.73 834
8448.60 843
8449.47 871
8450.33 796
8451.20 796
8452.07 861
8452.94 761
8453.81 778
8454.67 854
8455.54 895
8456.41 993
8457.28 862
8458.15 871
8459.01 787
8459.88 871
8460.75 907
8461.62 801
8462.49 869
8463.35 867
8464.22 872
8465.09 873
8465.96 903
8466.83 1185
8467.70 1382
8468.57 1480
8469.43 1842
8470.30 1914
8471.17 2014
8472.04 1990
8472.91 1839
8473.78 1666
8474.65 1390
8475.52 1182
8476.38 1100
8477.25 968
8478.12 861
8478.99 850
8479.86 836
8480.73 751
8481.60 798
8482.47 786
8483.34 745
8484.21 766
8485.08 703
8485.95 703
8486.82 693
8487.69 713
8488.55 717
8489.42 707
8490.29 714
8491.16 625
8492.03 651
8492.90 712
8493.77 685
8494.64 647
8495.51 621
8496.38 663
8497.25 652
8498.12 605
8498.99 625
8499.86 718
8500.73 658
8501.60 647
8502.47 650
8503.34 679
8504.22 742
8505.09 736
8505.96 796
8506.83 785
8507.70 774
8508.57 793
8509.44 753
8510.31 795
8511.18 814
8512.05 839
8512.92 723
8513.79 700
8514.66 677
8515.53 686
8516.41 632
8517.28 681
8518.15 743
8519.02 720
8519.89 739
8520.76 753
8521.63 708
8522.50 733
8523.38 762
8524.25 836
8525.12 775
8525.99 783
8526.86 788
8527.73 809
8528.60 690
8529.48 734
8530.35 793
8531.22 742
8532.09 738
8532.96 854
8533.84 760
8534.71 790
8535.58 839
8536.45 795
8537.32 856
8538.20 820
8539.07 848
8539.94 908
8540.81 905
8541.68 830
8542.56 818
8543.43 822
8544.30 850
8545.17 899
8546.05 789
8546.92 809
8547.79 909
8548.67 941
8549.54 929
8550.41 996
8551.28 1221
8552.16 1426
8553.03 1504
8553.90 1588
8554.78 1694
8555.65 1586
8556.52 1528
8557.39 1319
8558.27 1183
8559.14 1063
8560.01 993
8560.89 950
8561.76 921
8562.63 802
8563.51 829
8564.38 794
8565.25 743
8566.13 791
8567.00 783
8567.88 751
8568.75 811
8569.62 735
8570.50 738
8571.37 736
8572.24 696
8573.12 660
8573.99 684
8574.87 699
8575.74 725
8576.61 740
8577.49 674
8578.36 644
8579.24 613
8580.11 642
8580.99 677
8581.86 688
8582.73 690
8583.61 629
8584.48 656
8585.36 731
8586.23 772
8587.11 664
8587.98 709
8588.86 685
8589.73 646
8590.61 735
8591.48 728
8592.36 751
8593.23 712
8594.11 791
8594.98 708
8595.86 689
8596.73 737
8597.61 732
8598.48 769
8599.36 719
8600.23 738
8601.11 773
8601.98 770
8602.86 755
8603.73 707
8604.61 790
8605.49 785
8606.36 736
8607.24 796
8608.11 755
8608.99 727
8609.86 703
8610.74 745
8611.62 787
8612.49 812
8613.37 809
8614.24 756
8615.12 816
8616.00 852
8616.87 841
8617.75 857
8618.62 854
8619.50 858
8620.38 879
8621.25 936
8622.13 941
8623.01 920
8623.88 865
8624.76 888
8625.64 870
8626.51 802
8627.39 959
8628.27 995
8629.14 994
8630.02 1023
8630.90 914
8631.77 936
8632.65 1030
8633.53 1024
8634.40 1029
8635.28 1015
8636.16 1036
8637.04 1016
8637.91 1095
8638.79 1072
8639.67 1093
8640.55 1095
8641.42 1070
8642.30 1081
8643.18 1110
8644.06 1114
8644.93 1062
8645.81 1127
8646.69 1124
8647.57 1188
8648.44 1251
8649.32 1247
8650.20 1330
8651.08 1322
8651.96 1260
8652.83 1265
8653.71 1343
8654.59 1373
8655.47 1351
8656.35 1431
8657.22 1374
8658.10 1451
8658.98 1380
8659.86 1393
8660.74 1305
8661.62 1317
8662.49 1335
8663.37 1369
8664.25 1471
8665.13 1546
8666.01 1386
8666.89 1456
8667.77 1610
8668.64 1571
8669.52 1745
8670.40 2006
8671.28 2260
8672.16 2621
8673.04 2978
8673.92 3457
8674.80 3439
8675.68 3504
8676.56 3399
8677.44 3267
8678.31 2829
8679.19 2581
8680.07 2343
8680.95 2114
8681.83 1997
8682.71 1767
8683.59 1654
8684.47 1686
8685.35 1619
8686.23 1847
8687.11 1890
8687.99 2023
8688.87 2631
8689.75 3262
8690.63 3992
8691.51 4573
8692.39 5079
8693.27 5317
8694.15 5222
8695.03 5095
8695.91 4246
8696.79 3614
8697.67 3048
8698.55 2542
8699.43 2157
8700.31 1830
8701.19 1712
8702.07 1516
8702.95 1435
8703.83 1431
8704.71 1248
8705.59 1223
8706.48 1226
8707.36 1168
8708.24 1175
8709.12 1098
8710.00 1093
8710.88 1172
8711.76 1136
8712.64 1094
8713.52 1102
8714.40 1107
8715.28 1104
8716.17 991
8717.05 926
8717.93 1009
8718.81 1004
8719.69 985
8720.57 1016
8721.45 1025
8722.34 964
8723.22 950
8724.10 1008
8724.98 1076
8725.86 1032
8726.74 943
8727.63 916
8728.51 959
8729.39 1009
8730.27 1126
8731.15 1106
8732.04 1112
8732.92 1051
8733.80 1042
8734.68 1025
8735.56 937
8736.45 959
8737.33 892
8738.21 893
8739.09 934
8739.98 858
8740.86 839
8741.74 938
8742.62 946
8743.51 935
8744.39 945
8745.27 934
8746.15 930
8747.04 972
8747.92 927
8748.80 946
8749.69 899
8750.57 904
8751.45 984
8752.33 1011
8753.22 989
8754.10 948
8754.98 1056
8755.87 1074
8756.75 1061
8757.63 1057
8758.52 1086
8759.40 1107
8760.28 1059
8761.17 1094
8762.05 1041
8762.93 1070
8763.82 1052
8764.70 978
8765.59 1061
8766.47 1018
8767.35 1010
8768.24 976
8769.12 992
8770.00 1062
8770.89 1059
8771.77 1113
8772.66 989
8773.54 1066
8774.42 951
8775.31 987
8776.19 950
8777.08 876
8777.96 876
8778.85 789
8779.73 818
8780.62 817
8781.50 799
8782.38 725
8783.27 825
8784.15 814
8785.04 798
8785.92 854
8786.81 882
8787.69 825
8788.58 789
8789.46 772
8790.35 781
8791.23 794
8792.12 722
8793.00 769
8793.89 706
8794.77 769
8795.66 776
8796.54 742
8797.43 762
8798.31 766
8799.20 789
8800.08 843
8800.97 787
8801.86 803
8802.74 726
8803.63 797
8804.51 797
8805.40 782
8806.28 862
8807.17 764
8808.06 731
8808.94 753
8809.83 775
8810.71 706
8811.60 676
8812.49 667
8813.37 661
8814.26 721
8815.14 716
8816.03 715
8816.92 690
8817.80 650
8818.69 650
8819.58 715
8820.46 715
8821.35 661
8822.24 680
8823.12 768
8824.01 714
8824.90 645
8825.78 621
8826.67 650
8827.56 644
8828.44 618
8829.33 595
8830.22 653
8831.10 643
8831.99 636
8832.88 619
8833.77 635
8834.65 615
8835.54 623
8836.43 623
8837.31 694
8838.20 604
8839.09 663
8839.98 664
8840.86 645
8841.75 571
8842.64 611
8843.53 674
8844.41 618
8845.30 568
8846.19 557
8847.08 582
8847.97 496
8848.85 542
8849.74 551
8850.63 485
8851.52 558
8852.41 548
8853.29 554
8854.18 622
8855.07 584
8855.96 545
8856.85 517
8857.74 508
8858.62 577
8859.51 556
8860.40 573
8861.29 532
8862.18 573
8863.07 539
8863.95 556
8864.84 511
8865.73 540
8866.62 534
8867.51 494
8868.40 509
8869.29 448
8870.18 440
8871.07 482
8871.95 526
8872.84 495
8873.73 516
8874.62 497
8875.51 548
8876.40 530
8877.29 471
8878.18 431
8879.07 447
8879.96 503
8880.85 488
8881.74 462
8882.63 479
8883.52 483
8884.41 481
8885.30 504
8886.19 563
8887.08 578
8887.97 495
8888.86 467
8889.75 532
8890.64 497
8891.53 478
8892.42 447
8893.31 446
8894.20 482
8895.09 475
8895.98 457
8896.87 424
8897.76 484
8898.65 497
8899.54 428
8900.43 457
8901.32 457
8902.21 549
8903.10 464
8903.99 443
8904.88 416
8905.77 429
8906.66 431
8907.55 390
8908.45 403
8909.34 417
8910.23 476
8911.12 530
8912.01 456
8912.90 431
8913.79 439
8914.68 467
8915.57 492
8916.47 503
8917.36 466
8918.25 459
8919.14 424
8920.03 380
8920.92 375
8921.81 437
8922.71 428
8923.60 421
8924.49 445
8925.38 450
8926.27 462
8927.16 421
8928.06 413
8928.95 370
8929.84 412
8930.73 416
8931.62 370
8932.52 421
8933.41 439
8934.30 351
8935.19 450
8936.09 494
8936.98 446
8937.87 488
8938.76 432
8939.65 360
8940.55 421
8941.44 409
8942.33 476
8943.23 457
8944.12 392
8945.01 429
8945.90 435
8946.80 404
8947.69 421
8948.58 399
8949.47 407
8950.37 410
8951.26 394
8952.15 429
8953.05 483
8953.94 438
8954.83 377
8955.73 352
8956.62 403
8957.51 445
8958.41 373
8959.30 346
8960.19 402
8961.09 409
8961.98 446
8962.87 428
8963.77 435
8964.66 400
8965.56 460
8966.45 427
8967.34 440
8968.24 391
8969.13 371
8970.03 396
8970.92 376
8971.81 396
8972.71 435
8973.60 361
8974.50 435
8975.39 413
8976.28 463
8977.18 450
8978.07 403
8978.97 444
8979.86 475
8980.76 459
8981.65 435
8982.55 475
8983.44 433
8984.33 428
8985.23 447
8986.12 431
8987.02 418
8987.91 408
8988.81 417
8989.70 366
8990.60 470
8991.49 523
8992.39 429
8993.28 399
8994.18 389
8995.07 336
8995.97 358
8996.87 418
8997.76 393
8998.66 368
8999.55 363
9000.45 379
9001.34 399
9002.24 408
9003.13 432
9004.03 383
9004.93 390
9005.82 407
9006.72 380
9007.61 377
9008.51 384
9009.40 435
9010.30 460
9011.20 386
9012.09 417
9012.99 423
9013.88 373
9014.78 413
9015.68 420
9016.57 400
9017.47 411
9018.37 433
9019.26 392
9020.16 377
9021.06 430
9021.95 480
9022.85 395
9023.75 413
9024.64 379
9025.54 393
9026.44 438
9027.33 417
9028.23 456
9029.13 425
9030.02 391
9030.92 353
9031.82 360
9032.71 351
9033.61 357
9034.51 378
9035.41 361
9036.30 338
9037.20 374
9038.10 392
9039.00 420
9039.89 414
9040.79 404
9041.69 433
9042.59 399
9043.48 393
9044.38 453
9045.28 466
9046.18 428
9047.07 454
9047.97 450
9048.87 425
9049.77 381
9050.67 382
9051.56 393
9052.46 433
9053.36 388
9054.26 380
9055.16 387
9056.06 402
9056.95 414
9057.85 380
9058.75 443
9059.65 448
9060.55 456
9061.45 453
9062.34 423
9063.24 402
9064.14 462
9065.04 480
9065.94 445
9066.84 406
9067.74 407
9068.64 476
9069.53 460
9070.43 429
9071.33 404
9072.23 432
9073.13 456
9074.03 444
9074.93 470
9075.83 395
9076.73 410
9077.63 464
9078.53 454
9079.43 409
9080.33 416
9081.23 493
9082.12 477
9083.02 505
9083.92 471
9084.82 561
9085.72 563
9086.62 558
9087.52 601
9088.42 509
9089.32 594
9090.22 612
9091.12 564
9092.02 518
9092.92 481
9093.82 519
9094.72 525
9095.62 475
9096.52 482
9097.42 507
9098.32 453
9099.22 457
9100.13 441
9101.03 420
9101.93 481
9102.83 456
9103.73 510
9104.63 482
9105.53 439
9106.43 463
9107.33 436
9108.23 423
9109.13 424
9110.03 412
9110.93 402
9111.84 445
9112.74 383
9113.64 352
9114.54 404
9115.44 421
9116.34 401
9117.24 421
9118.14 429
9119.05 387
9119.95 386
9120.85 371
9121.75 396
9122.65 409
9123.55 319
9124.45 389
9125.36 396
9126.26 381
9127.16 376
9128.06 404
9128.96 438
9129.87 444
9130.77 379
9131.67 365
9132.57 385
9133.47 434
9134.38 403
9135.28 372
9136.18 331
9137.08 339
9137.98 358
9138.89 383
9139.79 338
9140.69 355
9141.59 386
9142.50 367
9143.40 381
9144.30 379
9145.21 362
9146.11 376
9147.01 374
9147.91 373
9148.82 373
9149.72 340
9150.62 372
9151.53 420
9152.43 352
9153.33 318
9154.23 363
9155.14 455
9156.04 405
9156.94 379
9157.85 356
9158.75 378
9159.65 397
9160.56 378
9161.46 391
9162.36 344
9163.27 383
9164.17 380
9165.08 409
9165.98 351
9166.88 344
9167.79 401
9168.69 353
9169.59 405
9170.50 400
9171.40 352
9172.31 349
9173.21 386
9174.11 367
9175.02 340
9175.92 375
9176.83 357
9177.73 368
9178.64 408
9179.54 393
9180.44 383
9181.35 349
9182.25 429
9183.16 442
9184.06 373
9184.97 400
9185.87 405
9186.78 374
9187.68 389
9188.59 443
9189.49 435
9190.40 415
9191.30 384
9192.21 424
9193.11 368
9194.02 373
9194.92 355
9195.83 391
9196.73 414
9197.64 390
9198.54 400
9199.45 422
9200.35 402
9201.26 408
9202.16 445
9203.07 480
9203.98 420
9204.88 380
9205.79 424
9206.69 356
9207.60 423
9208.50 363
9209.41 360
9210.32 382
9211.22 436
9212.13 394
9213.03 428
9213.94 353
9214.85 396
9215.75 381
9216.66 417
9217.57 388
9218.47 382
9219.38 464
9220.28 388
9221.19 422
9222.10 406
9223.00 400
9223.91 374
9224.82 435
9225.72 394
9226.63 362
9227.54 354
9228.44 360
9229.35 373
9230.26 381
9231.16 426
9232.07 415
9232.98 431
9233.89 437
9234.79 413
9235.70 371
9236.61 362
9237.51 384
9238.42 350
9239.33 379
9240.24 418
9241.14 436
9242.05 446
9242.96 370
9243.87 346
9244.77 371
9245.68 351
9246.59 373
9247.50 359
9248.40 346
9249.31 361
9250.22 372
9251.13 315
9252.04 390
9252.94 400
9253.85 378
9254.76 302
9255.67 348
9256.58 322
9257.48 319
9258.39 313
9259.30 303
9260.21 343
9261.12 368
9262.03 347
9262.94 359
9263.84 378
9264.75 350
9265.66 345
9266.57 362
9267.48 329
9268.39 363
9269.30 381
9270.20 353
9271.11 336
9272.02 352
9272.93 335
9273.84 337
9274.75 419
9275.66 370
9276.57 385
9277.48 395
9278.39 357
9279.30 383
9280.21 400
9281.11 407
9282.02 337
9282.93 383
9283.84 389
9284.75 350
9285.66 361
9286.57 348
9287.48 378
9288.39 368
9289.30 336
9290.21 385
9291.12 391
9292.03 348
9292.94 364
9293.85 401
9294.76 374
9295.67 392
9296.58 393
9297.49 381
9298.40 447
9299.31 352
9300.22 366
9301.13 410
9302.04 398
9302.95 407
9303.86 389
9304.77 430
9305.69 481
9306.60 475
9307.51 414
9308.42 461
9309.33 471
9310.24 470
9311.15 445
9312.06 458
9312.97 378
9313.88 375
9314.79 371
9315.70 439
9316.62 435
9317.53 362
9318.44 397
9319.35 355
9320.26 397
9321.17 394
9322.08 369
9322.99 417
9323.91 423
9324.82 437
9325.73 439
9326.64 394
9327.55 366
9328.46 361
9329.38 371
9330.29 342
9331.20 405
9332.11 403
9333.02 389
9333.94 349
9334.85 342
9335.76 335
9336.67 431
9337.58 327
9338.50 379
9339.41 386
9340.32 388
9341.23 363
9342.15 379
9343.06 380
9343.97 394
9344.88 468
9345.80 440
9346.71 373
9347.62 372
9348.53 390
9349.45 367
9350.36 360
9351.27 394
9352.18 347
9353.10 398
9354.01 425
9354.92 377
9355.84 338
9356.75 354
9357.66 390
9358.58 372
9359.49 372
9360.40 390
9361.32 359
9362.23 368
9363.14 318
9364.06 330
9364.97 375
9365.88 390
9366.80 324
9367.71 339
9368.62 327
9369.54 358
9370.45 342
9371.37 391
9372.28 401
9373.19 372
9374.11 467
9375.02 396
9375.94 331
9376.85 328
9377.76 346
9378.68 335
9379.59 364
9380.51 366
9381.42 345
9382.33 336
9383.25 356
9384.16 356
9385.08 328
9385.99 343
9386.91 401
9387.82 432
9388.74 338
9389.65 360
9390.57 417
9391.48 403
9392.40 368
9393.31 404
9394.23 364
9395.14 346
9396.06 389
9396.97 410
9397.89 362
9398.80 368
9399.72 438
9400.63 404
9401.55 398
9402.46 409
9403.38 441
9404.29 429
9405.21 390
9406.12 460
9407.04 428
9407.95 372
9408.87 410
9409.79 435
9410.70 352
9411.62 386
9412.53 331
9413.45 342
9414.36 393
9415.28 390
9416.20 393
9417.11 361
9418.03 359
9418.95 386
9419.86 405
9420.78 389
9421.69 347
9422.61 376
9423.53 389
9424.44 434
9425.36 420
9426.28 380
9427.19 376
9428.11 382
9429.03 400
9429.94 357
9430.86 386
9431.78 393
9432.69 360
9433.61 388
9434.53 425
9435.44 437
9436.36 469
9437.28 431
9438.19 406
9439.11 463
9440.03 426
9440.95 440
9441.86 421
9442.78 426
9443.70 403
9444.62 416
9445.53 418
9446.45 464
9447.37 447
9448.29 471
9449.20 502
9450.12 477
9451.04 624
9451.96 669
9452.87 678
9453.79 658
9454.71 700
9455.63 628
9456.55 589
9457.46 577
9458.38 584
9459.30 510
9460.22 494
9461.14 505
9462.05 419
9462.97 459
9463.89 472
9464.81 449
9465.73 412
9466.65 373
9467.56 421
9468.48 475
9469.40 453
9470.32 415
9471.24 425
9472.16 488
9473.08 472
9473.99 438
9474.91 475
9475.83 402
9476.75 426
9477.67 434
9478.59 513
9479.51 503
9480.43 473
9481.35 527
9482.27 521
9483.19 466
9484.10 470
9485.02 504
9485.94 440
9486.86 422
9487.78 412
9488.70 416
9489.62 421
9490.54 368
9491.46 401
9492.38 402
9493.30 357
9494.22 392
9495.14 435
9496.06 433
9496.98 440
9497.90 431
9498.82 360
9499.74 403
9500.66 448
9501.58 451
9502.50 443
9503.42 392
9504.34 390
9505.26 434
9506.18 426
9507.10 432
9508.02 430
9508.94 450
9509.86 513
9510.78 475
9511.70 442
9512.63 440
9513.55 478
9514.47 445
9515.39 457
9516.31 498
9517.23 486
9518.15 457
9519.07 487
9519.99 433
9520.91 431
9521.83 537
9522.76 461
9523.68 485
9524.60 453
9525.52 497
9526.44 475
9527.36 460
9528.28 500
9529.21 531
9530.13 538
9531.05 546
9531.97 534
9532.89 514
9533.81 502
9534.74 551
9535.66 522
9536.58 522
9537.50 476
9538.42 453
9539.35 457
9540.27 449
9541.19 493
9542.11 504
9543.03 499
9543.96 520
9544.88 543
9545.80 556
9546.72 510
9547.64 465
9548.57 482
9549.49 469
9550.41 444
9551.33 467
9552.26 436
9553.18 456
9554.10 440
9555.03 449
9555.95 454
9556.87 441
9557.79 472
9558.72 484
9559.64 500
9560.56 530
9561.49 492
9562.41 499
9563.33 502
9564.26 497
9565.18 478
9566.10 515
9567.03 523
9567.95 541
9568.87 554
9569.80 510
9570.72 502
9571.64 492
9572.57 468
9573.49 534
9574.41 505
9575.34 500
9576.26 493
9577.18 521
9578.11 502
9579.03 526
9579.96 508
9580.88 511
9581.80 531
9582.73 514
9583.65 567
9584.58 533
9585.50 545
9586.43 542
9587.35 551
9588.27 596
9589.20 569
9590.12 555
9591.05 544
9591.97 518
9592.90 492
9593.82 526
9594.75 552
9595.67 627
9596.60 531
9597.52 621
9598.45 577
9599.37 536
9600.29 564
9601.22 582
9602.14 582
9603.07 599
9604.00 626
9604.92 656
9605.85 637
9606.77 622
9607.70 655
9608.62 640
9609.55 641
9610.47 634
9611.40 670
9612.32 631
9613.25 624
9614.17 684
9615.10 663
9616.03 665
9616.95 631
9617.88 686
9618.80 641
9619.73 661
9620.65 639
9621.58 677
9622.51 722
9623.43 718
9624.36 715
9625.29 677
9626.21 728
9627.14 689
9628.06 767
9628.99 705
9629.92 751
9630.84 865
9631.77 771
9632.70 751
9633.62 747
9634.55 806
9635.48 775
9636.40 811
9637.33 824
9638.26 912
9639.18 832
9640.11 718
9641.04 840
9641.96 817
9642.89 834
9643.82 861
9644.74 873
9645.67 905
9646.60 936
9647.53 995
9648.45 935
9649.38 912
9650.31 1021
9651.24 1044
9652.16 980
9653.09 1033
9654.02 993
9654.95 1030
9655.87 1078
9656.80 1094
9657.73 1046
9658.66 1070
9659.58 1043
9660.51 1050
9661.44 1038
9662.37 1070
9663.30 1067
9664.22 1046
9665.15 1115
9666.08 1146
9667.01 1125
9667.94 1219
9668.86 1249
9669.79 1230
9670.72 1309
9671.65 1237
9672.58 1244
9673.51 1294
9674.43 1241
9675.36 1170
9676.29 1189
9677.22 1303
9678.15 1312
9679.08 1285
9680.01 1402
9680.94 1468
9681.86 1497
9682.79 1485
9683.72 1516
9684.65 1480
9685.58 1567
9686.51 1535
9687.44 1534
9688.37 1470
9689.30 1549
9690.23 1569
9691.16 1597
9692.08 1481
9693.01 1570
9693.94 1680
9694.87 1892
9695.80 2065
9696.73 2242
9697.66 2457
9698.59 2691
9699.52 2773
9700.45 2837
9701.38 2688
9702.31 2461
9703.24 2290
9704.17 2079
9705.10 1881
9706.03 1814
9706.96 1737
9707.89 1734
9708.82 1742
9709.75 1786
9710.68 1785
9711.61 1955
9712.54 1961
9713.47 2135
9714.40 2191
9715.33 2296
9716.26 2260
9717.19 2046
9718.12 2041
9719.06 1843
9719.99 1807
9720.92 1631
9721.85 1507
9722.78 1461
9723.71 1391
9724.64 1380
9725.57 1313
9726.50 1325
9727.43 1415
9728.36 1444
9729.30 1488
9730.23 1436
9731.16 1472
9732.09 1512
9733.02 1584
9733.95 1616
9734.88 1607
9735.81 1500
9736.75 1429
9737.68 1400
9738.61 1323
9739.54 1225
9740.47 1163
9741.40 1218
9742.34 1190
9743.27 1148
9744.20 1078
9745.13 1061
9746.06 1151
9747.00 1146
9747.93 1092
9748.86 1035
9749.79 1003
9750.72 1024
9751.66 1043
9752.59 1051
9753.52 1032
9754.45 1030
9755.39 1019
9756.32 1009
9757.25 1018
9758.18 1123
9759.12 1074
9760.05 1006
9760.98 984
9761.91 1119
9762.85 1131
9763.78 1107
9764.71 1080
9765.64 1108
9766.58 1042
9767.51 1082
9768.44 1095
9769.38 1016
9770.31 1086
9771.24 1049
9772.18 1036
9773.11 1033
9774.04 1086
9774.98 1126
9775.91 1137
9776.84 1119
9777.78 1146
9778.71 1152
9779.64 1239
9780.58 1320
9781.51 1339
9782.44 1251
9783.38 1269
9784.31 1318
9785.25 1246
9786.18 1220
9787.11 1170
9788.05 1090
9788.98 1100
9789.92 1024
9790.85 1037
9791.78 1034
9792.72 1015
9793.65 971
9794.59 1000
9795.52 1075
9796.46 1099
9797.39 1110
9798.32 1159
9799.26 1102
9800.19 1112
9801.13 1134
9802.06 1079
9803.00 1048
9803.93 961
9804.87 870
9805.80 914
9806.74 863
9807.67 882
9808.61 853
9809.54 866
9810.48 779
9811.41 767
9812.35 827
9813.28 825
9814.22 745
9815.15 764
9816.09 789
9817.02 819
9817.96 755
9818.89 780
9819.83 814
9820.76 818
9821.70 740
9822.64 755
9823.57 840
9824.51 828
9825.44 785
9826.38 705
9827.31 720
9828.25 743
9829.19 708
9830.12 681
9831.06 737
9831.99 743
9832.93 708
9833.87 745
9834.80 725
9835.74 679
9836.68 718
9837.61 731
9838.55 688
9839.48 702
9840.42 659
9841.36 665
9842.29 665
9843.23 714
9844.17 741
9845.10 777
9846.04 679
9846.98 647
9847.91 707
9848.85 702
9849.79 607
9850.72 693
9851.66 729
9852.60 703
9853.54 765
9854.47 739
9855.41 651
9856.35 658
9857.28 716
9858.22 722
9859.16 687
9860.10 688
9861.03 679
9861.97 705
9862.91 653
9863.85 639
9864.78 620
9865.72 672
9866.66 635
9867.60 635
9868.54 705
9869.47 689
9870.41 760
9871.35 747
9872.29 652
9873.22 595
9874.16 579
9875.10 686
9876.04 604
9876.98 627
9877.92 616
9878.85 636
9879.79 631
9880.73 632
9881.67 648
9882.61 603
9883.55 622
9884.48 590
9885.42 654
9886.36 646
9887.30 607
9888.24 657
9889.18 638
9890.12 577
9891.06 595
9891.99 601
9892.93 539
9893.87 553
9894.81 591
9895.75 576
9896.69 613
9897.63 608
9898.57 605
9899.51 592
9900.45 568
9901.39 581
9902.33 555
9903.27 491
9904.20 544
9905.14 485
9906.08 593
9907.02 635
9907.96 528
9908.90 564
9909.84 585
9910.78 580
9911.72 629
9912.66 645
9913.60 556
9914.54 556
9915.48 585
9916.42 625
9917.36 619
9918.30 587
9919.24 575
9920.18 586
9921.12 675
9922.06 733
9923.00 749
9923.94 807
9924.88 877
9925.83 934
9926.77 930
9927.71 929
9928.65 964
9929.59 927
9930.53 901
9931.47 786
9932.41 655
9933.35 684
9934.29 547
9935.23 563
9936.17 625
9937.12 619
9938.06 639
9939.00 625
9939.94 498
9940.88 500
9941.82 561
9942.76 562
9943.70 587
9944.65 582
9945.59 565
9946.53 495
9947.47 562
9948.41 575
9949.35 582
9950.29 619
9951.24 666
9952.18 613
9953.12 590
9954.06 648
9955.00 631
9955.95 589
9956.89 603
9957.83 617
9958.77 626
9959.71 565
9960.66 625
9961.60 584
9962.54 549
9963.48 546
9964.43 590
9965.37 601
9966.31 602
9967.25 612
9968.20 599
9969.14 557
9970.08 595
9971.02 606
9971.97 547
9972.91 578
9973.85 599
9974.79 608
9975.74 586
9976.68 641
9977.62 633
9978.57 561
9979.51 518
9980.45 598
9981.40 602
9982.34 553
9983.28 556
9984.23 555
9985.17 571
9986.11 592
9987.06 567
9988.00 559
9988.94 568
9989.89 524
9990.83 537
9991.77 518
9992.72 540
9993.66 514
9994.60 532
9995.55 515
9996.49 532
9997.44 522
9998.38 467
9999.32 474
10000.27 504
10001.21 475
10002.16 464
10003.10 482
10004.04 518
10004.99 506
10005.93 527
10006.88 517
10007.82 505
10008.77 500
10009.71 470
10010.66 507
10011.60 541
10012.54 461
10013.49 527
10014.43 531
10015.38 466
10016.32 525
10017.27 429
10018.21 452
10019.16 486
10020.10 466
10021.05 448
10021.99 444
10022.94 464
10023.88 472
10024.83 497
10025.77 483
10026.72 501
10027.67 507
10028.61 467
10029.56 487
10030.50 489
10031.45 473
10032.39 414
10033.34 479
10034.28 432
10035.23 466
10036.18 451
10037.12 476
10038.07 473
10039.01 444
10039.96 493
10040.90 483
10041.85 455
10042.80 459
10043.74 502
10044.69 422
10045.64 387
10046.58 456
10047.53 447
10048.47 480
10049.42 443
10050.37 432
10051.31 477
10052.26 457
10053.21 388
10054.15 443
10055.10 471
10056.05 482
10056.99 489
10057.94 479
10058.89 473
10059.83 453
10060.78 488
10061.73 465
10062.67 501
10063.62 500
10064.57 462
10065.52 444
10066.46 390
10067.41 449
10068.36 430
10069.30 428
10070.25 464
10071.20 350
10072.15 445
10073.09 432
10074.04 367
10074.99 473
10075.94 399
10076.88 435
10077.83 441
10078.78 417
10079.73 451
10080.68 400
10081.62 404
10082.57 382
10083.52 389
10084.47 377
10085.42 447
10086.36 422
10087.31 462
10088.26 483
10089.21 429
10090.16 421
10091.11 451
10092.05 421
10093.00 442
10093.95 465
10094.90 412
10095.85 366
10096.80 406
10097.75 441
10098.69 415
10099.64 372
10100.59 387
10101.54 416
10102.49 393
10103.44 413
10104.39 423
10105.34 373
10106.28 437
10107.23 446
10108.18 392
10109.13 380
10110.08 380
10111.03 403
10111.98 429
10112.93 390
10113.88 404
10114.83 472
10115.78 464
10116.73 432
10117.68 425
10118.63 387
10119.58 407
10120.53 419
10121.48 393
10122.43 404
10123.38 339
10124.33 394
10125.28 416
10126.23 419
10127.18 391
10128.13 369
10129.08 377
10130.03 406
10130.98 400
10131.93 400
10132.88 415
10133.83 421
10134.78 447
10135.73 464
10136.68 433
10137.63 382
10138.58 404
10139.53 416
10140.48 415
10141.43 414
10142.38 444
10143.33 477
10144.28 440
10145.23 395
10146.19 422
10147.14 448
10148.09 415
10149.04 421
10149.99 416
10150.94 390
10151.89 378
10152.84 422
10153.79 377
10154.75 420
10155.70 418
10156.65 395
10157.60 432
10158.55 402
10159.50 396
10160.46 390
10161.41 442
10162.36 440
10163.31 463
10164.26 473
10165.21 384
10166.17 430
10167.12 441
10168.07 427
10169.02 411
10169.97 407
10170.93 464
10171.88 432
10172.83 444
10173.78 514
10174.73 474
10175.69 454
10176.64 475
10177.59 450
10178.54 464
10179.50 488
10180.45 512
10181.40 506
10182.35 510
10183.31 611
10184.26 539
10185.21 585
10186.17 591
10187.12 588
10188.07 522
10189.02 491
10189.98 499
10190.93 519
10191.88 563
10192.84 563
10193.79 551
10194.74 594
10195.70 615
10196.65 535
10197.60 566
10198.56 629
10199.51 611
10200.46 673
10201.42 645
10202.37 670
10203.32 697
10204.28 750
10205.23 795
10206.18 793
10207.14 772
10208.09 789
10209.05 814
10210.00 820
10210.95 664
10211.91 659
10212.86 689
10213.82 716
10214.77 608
10215.72 618
10216.68 572
10217.63 525
10218.59 568
10219.54 623
10220.50 531
10221.45 535
10222.41 531
10223.36 600
10224.31 540
10225.27 543
10226.22 550
10227.18 549
10228.13 519
10229.09 519
10230.04 519
10231.00 478
10231.95 530
10232.91 506
10233.86 489
10234.82 498
10235.77 542
10236.73 614
10237.68 513
10238.64 482
10239.59 504
10240.55 524
10241.50 491
10242.46 494
10243.42 436
10244.37 435
10245.33 450
10246.28 443
10247.24 407
10248.19 450
10249.15 425
10250.11 434
10251.06 406
10252.02 385
10252.97 415
10253.93 449
10254.89 387
10255.84 385
10256.80 426
10257.75 422
10258.71 420
10259.67 381
10260.62 381
10261.58 390
10262.54 386
10263.49 388
10264.45 345
10265.40 395
10266.36 422
10267.32 378
10268.27 372
10269.23 406
10270.19 426
10271.14 400
10272.10 395
10273.06 392
10274.02 346
10274.97 400
10275.93 450
10276.89 392
10277.84 394
10278.80 381
10279.76 366
10280.71 349
10281.67 396
10282.63 425
10283.59 443
10284.54 374
10285.50 349
10286.46 386
10287.42 368
10288.37 357
10289.33 385
10290.29 384
10291.25 361
10292.21 377
10293.16 420
10294.12 384
10295.08 413
10296.04 410
10296.99 390
10297.95 421
10298.91 401
10299.87 413
10300.83 353
10301.79 336
10302.74 378
10303.70 409
10304.66 374
10305.62 378
10306.58 363
10307.54 333
10308.49 378
10309.45 320
10310.41 316
10311.37 353
10312.33 425
10313.29 428
10314.25 388
10315.21 427
10316.16 407
10317.12 362
10318.08 411
10319.04 381
10320.00 394
10320.96 373
10321.92 380
10322.88 407
10323.84 364
10324.80 368
10325.76 375
10326.71 373
10327.67 385
10328.63 420
10329.59 407
10330.55 368
10331.51 395
10332.47 426
10333.43 390
10334.39 364
10335.35 344
10336.31 323
10337.27 353
10338.23 296
10339.19 365
10340.15 373
10341.11 379
10342.07 333
10343.03 307
10343.99 308
10344.95 317
10345.91 321
10346.87 333
10347.83 307
10348.79 330
10349.75 352
10350.71 320
10351.67 332
10352.63 369
10353.60 349
10354.56 338
10355.52 374
10356.48 391
10357.44 442
10358.40 424
10359.36 386
10360.32 398
10361.28 390
10362.24 356
10363.20 383
10364.17 388
10365.13 356
10366.09 336
10367.05 390
10368.01 387
10368.97 343
10369.93 333
10370.89 328
10371.86 295
10372.82 307
10373.78 344
10374.74 352
10375.70 305
10376.66 339
10377.63 339
10378.59 414
10379.55 335
10380.51 355
10381.47 343
10382.44 350
10383.40 310
10384.36 363
10385.32 352
10386.28 364
10387.25 333
10388.21 328
10389.17 328
10390.13 309
10391.10 384
10392.06 341
10393.02 365
10393.98 330
10394.94 299
10395.91 308
10396.87 274
10397.83 291
10398.80 275
10399.76 345
10400.72 376
10401.68 333
10402.65 326
10403.61 320
10404.57 339
10405.54 300
10406.50 356
10407.46 334
10408.43 306
10409.39 299
10410.35 304
10411.32 322
10412.28 288
10413.24 287
10414.21 314
10415.17 303
10416.13 311
10417.10 318
10418.06 345
10419.02 300
10419.99 321
10420.95 324
10421.91 270
10422.88 272
10423.84 391
10424.81 359
10425.77 296
10426.73 277
10427.70 302
10428.66 304
10429.63 288
10430.59 280
10431.56 296
10432.52 309
10433.48 307
10434.45 281
10435.41 312
10436.38 321
10437.34 288
10438.31 284
10439.27 271
10440.24 249
10441.20 265
10442.16 319
10443.13 348
10444.09 275
10445.06 298
10446.02 329
10446.99 246
10447.95 272
10448.92 298
10449.88 276
10450.85 291
10451.81 298
10452.78 282
10453.75 325
10454.71 276
10455.68 312
10456.64 294
10457.61 296
10458.57 272
10459.54 282
10460.50 295
10461.47 327
10462.43 282
10463.40 296
10464.37 319
10465.33 282
10466.30 252
10467.26 265
10468.23 302
10469.20 336
10470.16 289
10471.13 270
10472.09 278
10473.06 263
10474.03 285
10474.99 292
10475.96 302
10476.93 351
10477.89 346
10478.86 270
10479.82 341
10480.79 279
10481.76 281
10482.72 320
10483.69 258
10484.66 251
10485.62 256
10486.59 278
10487.56 311
10488.52 310
10489.49 258
10490.46 236
10491.43 226
10492.39 271
10493.36 267
10494.33 305
10495.29 246
10496.26 265
10497.23 256
10498.20 270
10499.16 300
10500.13 307
10501.10 299
10502.07 276
10503.03 284
10504.00 273
10504.97 266
10505.94 296
10506.90 263
10507.87 281
10508.84 267
10509.81 267
10510.78 260
10511.74 332
10512.71 299
10513.68 237
10514.65 271
10515.62 257
10516.58 288
10517.55 252
10518.52 272
10519.49 283
10520.46 269
10521.43 238
10522.39 232
10523.36 252
10524.33 274
10525.30 252
10526.27 297
10527.24 312
10528.21 261
10529.17 266
10530.14 293
10531.11 273
10532.08 306
10533.05 270
10534.02 250
10534.99 297
10535.96 267
10536.93 299
10537.90 296
10538.86 228
10539.83 278
10540.80 275
10541.77 292
10542.74 277
10543.71 267
10544.68 261
10545.65 286
10546.62 316
10547.59 267
10548.56 275
10549.53 284
10550.50 250
10551.47 266
10552.44 250
10553.41 302
10554.38 268
10555.35 295
10556.32 313
10557.29 285
10558.26 281
10559.23 265
10560.20 242
10561.17 266
10562.14 313
10563.11 282
10564.08 294
10565.05 298
10566.02 292
10566.99 295
10567.96 270
10568.93 257
10569.90 278
10570.87 254
10571.84 259
10572.82 279
10573.79 286
10574.76 270
10575.73 290
10576.70 304
10577.67 296
10578.64 256
10579.61 305
10580.58 310
10581.55 318
10582.53 283
10583.50 284
10584.47 292
10585.44 261
10586.41 302
10587.38 266
10588.35 290
10589.33 324
10590.30 298
10591.27 292
10592.24 264
10593.21 299
10594.18 281
10595.16 277
10596.13 280
10597.10 302
10598.07 271
10599.04 285
10600.01 293
10600.99 329
10601.96 337
10602.93 296
10603.90 361
10604.88 346
10605.85 345
10606.82 317
10607.79 308
10608.77 288
10609.74 339
10610.71 322
10611.68 272
10612.66 252
10613.63 261
10614.60 264
10615.57 256
10616.55 285
10617.52 282
10618.49 324
10619.46 307
10620.44 264
10621.41 248
10622.38 285
10623.36 333
10624.33 297
10625.30 296
10626.28 304
10627.25 290
10628.22 302
10629.20 306
10630.17 282
10631.14 290
10632.12 326
10633.09 325
10634.06 381
10635.04 348
10636.01 348
10636.99 459
10637.96 448
10638.93 432
10639.91 449
10640.88 456
10641.85 462
10642.83 379
10643.80 386
10644.78 404
10645.75 346
10646.72 288
10647.70 303
10648.67 316
10649.65 303
10650.62 297
10651.60 310
10652.57 282
10653.55 293
10654.52 300
10655.49 284
10656.47 292
10657.44 320
10658.42 287
10659.39 299
10660.37 263
10661.34 294
10662.32 294
10663.29 301
10664.27 286
10665.24 299
10666.22 291
10667.19 285
10668.17 272
10669.14 317
10670.12 287
10671.09 302
10672.07 296
10673.04 278
10674.02 268
10675.00 257
10675.97 254
10676.95 252
10677.92 247
10678.90 263
10679.87 264
10680.85 320
10681.82 307
10682.80 297
10683.78 297
10684.75 289
10685.73 274
10686.70 290
10687.68 280
10688.66 253
10689.63 304
10690.61 332
10691.58 296
10692.56 314
10693.54 291
10694.51 281
10695.49 256
10696.47 253
10697.44 293
10698.42 270
10699.40 307
10700.37 251
10701.35 242
10702.33 234
10703.30 283
10704.28 306
10705.26 244
10706.23 293
10707.21 266
10708.19 281
10709.16 261
10710.14 258
10711.12 293
10712.10 272
10713.07 292
10714.05 251
10715.03 267
10716.01 267
10716.98 306
10717.96 313
10718.94 313
10719.91 295
10720.89 249
10721.87 259
10722.85 270
10723.83 247
10724.80 248
10725.78 268
10726.76 309
10727.74 286
10728.71 228
10729.69 281
10730.67 238
10731.65 256
10732.63 310
10733.60 299
10734.58 281
10735.56 289
10736.54 296
10737.52 270
10738.50 236
10739.47 251
10740.45 260
10741.43 282
10742.41 276
10743.39 265
10744.37 241
10745.35 274
10746.32 257
10747.30 271
10748.28 273
10749.26 259
10750.24 249
10751.22 272
10752.20 307
10753.18 317
10754.16 280
10755.14 348
10756.11 292
10757.09 285
10758.07 277
10759.05 288
10760.03 297
10761.01 274
10761.99 316
10762.97 297
10763.95 273
10764.93 275
10765.91 246
10766.89 283
10767.87 280
10768.85 310
10769.83 322
10770.81 326
10771.79 297
10772.77 277
10773.75 320
10774.73 304
10775.71 298
10776.69 302
10777.67 337
10778.65 309
10779.63 255
10780.61 275
10781.59 316
10782.57 336
10783.55 283
10784.53 312
10785.51 261
10786.49 298
10787.47 310
10788.45 314
10789.43 279
10790.41 293
10791.39 316
10792.38 273
10793.36 245
10794.34 270
10795.32 281
10796.30 307
10797.28 273
10798.26 296
10799.24 305
10800.22 319
10801.21 347
10802.19 284
10803.17 264
10804.15 266
10805.13 296
10806.11 303
10807.09 283
10808.07 296
10809.06 287
10810.04 294
10811.02 335
10812.00 292
10812.98 319
10813.97 315
10814.95 339
10815.93 308
10816.91 303
10817.89 321
10818.87 369
10819.86 312
10820.84 296
10821.82 293
10822.80 302
10823.79 295
10824.77 299
10825.75 341
10826.73 329
10827.72 320
10828.70 316
10829.68 326
10830.66 315
10831.65 283
10832.63 299
10833.61 262
10834.59 338
10835.58 319
10836.56 351
10837.54 315
10838.52 318
10839.51 319
10840.49 319
10841.47 273
10842.46 316
10843.44 322
10844.42 294
10845.41 329
10846.39 295
10847.37 304
10848.36 332
10849.34 324
10850.32 325
10851.31 333
10852.29 366
10853.27 386
10854.26 417
10855.24 371
10856.23 376
10857.21 415
10858.19 399
10859.18 326
10860.16 318
10861.14 351
10862.13 329
10863.11 362
10864.10 349
10865.08 311
10866.07 374
10867.05 327
10868.03 409
10869.02 382
10870.00 375
10870.99 332
10871.97 375
10872.96 390
10873.94 360
10874.92 385
10875.91 335
10876.89 380
10877.88 342
10878.86 355
10879.85 364
10880.83 421
10881.82 409
10882.80 410
10883.79 411
10884.77 422
10885.76 387
10886.74 370
10887.73 361
10888.71 394
10889.70 410
10890.68 442
10891.67 441
10892.65 428
10893.64 441
10894.63 389
10895.61 402
10896.60 410
10897.58 418
10898.57 423
10899.55 442
10900.54 456
10901.53 432
10902.51 449
10903.50 442
10904.48 439
10905.47 462
10906.46 450
10907.44 424
10908.43 477
10909.41 493
10910.40 482
10911.39 529
10912.37 550
10913.36 555
10914.34 535
10915.33 546
10916.32 579
10917.30 501
10918.29 547
10919.28 460
10920.26 465
10921.25 547
10922.24 524
10923.22 552
10924.21 503
10925.20 571
10926.18 581
10927.17 545
10928.16 545
10929.15 510
10930.13 564
10931.12 626
10932.11 595
10933.09 547
10934.08 538
10935.07 568
10936.06 566
10937.04 518
10938.03 588
10939.02 630
10940.01 632
10940.99 600
10941.98 644
10942.97 672
10943.96 677
10944.94 695
10945.93 625
10946.92 695
10947.91 775
10948.90 757
10949.88 730
10950.87 700
10951.86 785
10952.85 810
10953.84 876
10954.82 1036
10955.81 1007
10956.80 1090
10957.79 1225
10958.78 1193
10959.77 1158
10960.75 1125
10961.74 1112
10962.73 1012
10963.72 937
10964.71 896
10965.70 917
10966.69 903
10967.68 798
10968.66 794
10969.65 781
10970.64 787
10971.63 743
10972.62 714
10973.61 749
10974.60 792
10975.59 689
10976.58 675
10977.57 730
10978.55 759
10979.54 820
10980.53 816
10981.52 804
10982.51 794
10983.50 785
10984.49 781
10985.48 786
10986.47 839
10987.46 887
10988.45 825
10989.44 868
10990.43 852
10991.42 951
10992.41 881
10993.40 985
10994.39 1091
10995.38 1186
10996.37 1338
10997.36 1564
10998.35 1667
10999.34 1692
11000.33 1598
11001.32 1650
11002.31 1540
11003.30 1577
11004.29 1353
11005.28 1155
11006.27 1094
11007.26 987
11008.25 916
11009.24 863
11010.24 869
11011.23 799
11012.22 785
11013.21 744
11014.20 714
11015.19 701
11016.18 738
11017.17 741
11018.16 736
11019.15 652
11020.14 663
11021.14 605
11022.13 563
11023.12 555
11024.11 551
11025.10 568
11026.09 568
11027.08 577
11028.08 526
11029.07 583
11030.06 566
11031.05 543
11032.04 542
11033.03 581
11034.03 579
11035.02 530
11036.01 569
11037.00 606
11037.99 587
11038.99 582
11039.98 559
11040.97 567
11041.96 554
11042.95 535
11043.95 557
11044.94 495
11045.93 494
11046.92 544
11047.92 526
11048.91 487
11049.90 495
11050.89 448
11051.89 436
11052.88 451
11053.87 464
11054.86 431
11055.86 507
11056.85 503
11057.84 493
11058.83 431
11059.83 499
11060.82 494
11061.81 413
11062.81 447
11063.80 462
11064.79 506
11065.79 434
11066.78 500
11067.77 437
11068.77 481
11069.76 445
11070.75 481
11071.75 492
11072.74 488
11073.73 533
11074.73 490
11075.72 514
11076.71 546
11077.71 495
11078.70 480
11079.70 451
11080.69 512
11081.68 504
11082.68 488
11083.67 486
11084.67 481
11085.66 465
11086.65 467
11087.65 479
11088.64 458
11089.64 498
11090.63 446
11091.63 424
11092.62 428
11093.61 451
11094.61 476
11095.60 429
11096.60 442
11097.59 398
11098.59 438
11099.58 449
11100.58 467
11101.57 391
11102.57 438
11103.56 439
11104.56 389
11105.55 443
11106.55 455
11107.54 423
11108.54 437
11109.53 413
11110.53 404
11111.52 415
11112.52 452
11113.51 395
11114.51 429
11115.50 465
11116.50 422
11117.49 379
11118.49 441
11119.49 455
11120.48 412
11121.48 407
11122.47 417
11123.47 449
11124.46 409
11125.46 427
11126.46 408
11127.45 380
11128.45 438
11129.44 418
11130.44 424
11131.44 427
11132.43 440
11133.43 427
11134.43 402
11135.42 341
11136.42 376
11137.41 365
11138.41 415
11139.41 391
11140.40 360
11141.40 384
11142.40 389
11143.39 376
11144.39 404
11145.39 390
11146.38 372
11147.38 394
11148.38 394
11149.38 367
11150.37 386
11151.37 365
11152.37 406
11153.36 432
11154.36 385
11155.36 381
11156.36 412
11157.35 376
11158.35 394
11159.35 456
11160.34 410
11161.34 385
11162.34 346
11163.34 358
11164.33 364
11165.33 347
11166.33 389
11167.33 377
11168.33 379
11169.32 440
11170.32 430
11171.32 413
11172.32 371
11173.32 370
11174.31 432
11175.31 448
11176.31 446
11177.31 411
11178.31 413
11179.30 439
11180.30 395
11181.30 362
11182.30 433
11183.30 409
11184.30 398
11185.30 391
11186.29 434
11187.29 449
11188.29 498
11189.29 495
11190.29 441
11191.29 496
11192.29 524
11193.29 563
11194.28 489
11195.28 452
11196.28 405
11197.28 453
11198.28 463
11199.28 474
11200.28 486
11201.28 425
11202.28 488
11203.28 496
11204.28 381
11205.28 380
11206.28 418
11207.28 412
11208.28 419
11209.27 395
11210.27 398
11211.27 394
11212.27 408
11213.27 473
11214.27 402
11215.27 390
11216.27 413
11217.27 387
11218.27 464
11219.27 389
11220.27 364
11221.27 420
11222.27 409
11223.27 422
11224.27 401
11225.28 425
11226.28 403
11227.28 361
11228.28 365
11229.28 363
11230.28 420
11231.28 402
11232.28 394
11233.28 380
11234.28 323
11235.28 322
11236.28 331
11237.28 332
11238.28 324
11239.28 315
11240.29 337
11241.29 313
11242.29 341
11243.29 369
11244.29 386
11245.29 381
11246.29 311
11247.29 333
11248.30 369
11249.30 372
11250.30 331
11251.30 331
11252.30 316
11253.30 340
11254.31 313
11255.31 300
11256.31 302
11257.31 299
11258.31 312
11259.31 327
11260.32 363
11261.32 366
11262.32 373
11263.32 351
11264.32 346
11265.33 379
11266.33 309
11267.33 360
11268.33 364
11269.34 363
11270.34 386
11271.34 366
11272.34 321
11273.35 314
11274.35 320
11275.35 314
11276.35 298
11277.36 334
11278.36 329
11279.36 348
11280.36 372
11281.37 328
11282.37 356
11283.37 369
11284.38 345
11285.38 346
11286.38 371
11287.38 331
11288.39 333
11289.39 311
11290.39 297
11291.40 321
11292.40 305
11293.40 324
11294.41 331
11295.41 319
11296.41 343
11297.42 346
11298.42 324
11299.43 391
11300.43 385
11301.43 341
11302.44 320
11303.44 338
11304.44 326
11305.45 348
11306.45 370
11307.46 372
11308.46 421
11309.47 391
11310.47 476
11311.47 426
11312.48 470
11313.48 474
11314.49 443
11315.49 450
11316.50 488
11317.50 424
11318.50 375
11319.51 377
11320.51 337
11321.52 369
11322.52 318
11323.53 296
11324.53 303
11325.54 341
11326.54 334
11327.55 304
11328.55 318
11329.56 341
11330.56 325
11331.57 314
11332.57 307
11333.58 302
11334.58 329
11335.59 335
11336.59 288
11337.60 289
11338.60 331
11339.61 308
11340.61 287
11341.62 309
11342.63 307
11343.63 266
11344.64 288
11345.64 270
11346.65 303
11347.65 281
11348.66 310
11349.67 312
11350.67 287
11351.68 276
11352.68 285
11353.69 286
11354.70 287
11355.70 298
11356.71 292
11357.72 309
11358.72 318
11359.73 277
11360.73 263
11361.74 280
11362.75 266
11363.75 329
11364.76 322
11365.77 283
11366.77 245
11367.78 243
11368.79 276
11369.79 300
11370.80 329
11371.81 321
11372.81 276
11373.82 232
11374.83 289
11375.84 345
11376.84 252
11377.85 279
11378.86 260
11379.86 278
11380.87 264
11381.88 279
11382.89 264
11383.89 310
11384.90 302
11385.91 283
11386.92 294
11387.92 336
11388.93 276
11389.94 269
11390.95 278
11391.95 317
11392.96 300
11393.97 303
11394.98 302
11395.99 292
11396.99 292
11398.00 271
11399.01 276
11400.02 268
11401.03 259
11402.03 288
11403.04 328
11404.05 288
11405.06 315
11406.07 276
11407.08 259
11408.09 298
11409.09 299
11410.10 242
11411.11 275
11412.12 300
11413.13 297
11414.14 317
11415.15 305
11416.15 301
11417.16 281
11418.17 280
11419.18 288
11420.19 300
11421.20 266
11422.21 280
11423.22 261
11424.23 277
11425.24 255
11426.25 256
11427.26 281
11428.26 271
11429.27 251
11430.28 270
11431.29 276
11432.30 271
11433.31 307
11434.32 261
11435.33 290
11436.34 326
11437.35 310
11438.36 303
11439.37 277
11440.38 294
11441.39 298
11442.40 273
11443.41 261
11444.42 247
11445.43 232
11446.44 257
11447.45 249
11448.46 248
11449.47 240
11450.48 248
11451.49 246
11452.50 237
11453.51 273
11454.52 268
11455.53 258
11456.55 282
11457.56 280
11458.57 248
11459.58 297
11460.59 330
11461.60 296
11462.61 266
11463.62 286
11464.63 250
11465.64 266
11466.65 289
11467.67 263
11468.68 228
11469.69 235
11470.70 262
11471.71 272
11472.72 259
11473.73 266
11474.74 281
11475.76 236
11476.77 278
11477.78 270
11478.79 290
11479.80 296
11480.81 267
11481.83 263
11482.84 257
11483.85 253
11484.86 259
11485.87 259
11486.89 279
11487.90 229
11488.91 254
11489.92 248
11490.93 297
11491.95 273
11492.96 246
11493.97 258
11494.98 260
11496.00 255
11497.01 242
11498.02 290
11499.03 237
11500.05 269
11501.06 233
11502.07 258
11503.08 230
11504.10 221
11505.11 232
11506.12 232
11507.13 269
11508.15 293
11509.16 253
11510.17 263
11511.19 269
11512.20 245
11513.21 233
11514.23 279
11515.24 256
11516.25 240
11517.27 262
11518.28 208
11519.29 265
11520.31 274
11521.32 262
11522.33 225
11523.35 236
11524.36 250
11525.37 261
11526.39 267
11527.40 279
11528.42 241
11529.43 244
11530.44 298
11531.46 263
11532.47 214
11533.48 245
11534.50 284
11535.51 243
11536.53 245
11537.54 245
11538.56 217
11539.57 252
11540.58 277
11541.60 236
11542.61 251
11543.63 269
11544.64 271
11545.66 267
11546.67 251
11547.69 249
11548.70 314
11549.72 264
11550.73 254
11551.75 297
11552.76 267
11553.78 263
11554.79 292
11555.81 262
11556.82 293
11557.84 275
11558.85 278
11559.87 307
11560.88 252
11561.90 276
11562.91 268
11563.93 255
11564.94 230
11565.96 210
11566.97 232
11567.99 215
11569.00 236
11570.02 235
11571.04 219
11572.05 208
11573.07 274
11574.08 254
11575.10 261
11576.11 271
11577.13 250
11578.15 272
11579.16 244
11580.18 271
11581.20 278
11582.21 235
11583.23 239
11584.24 250
11585.26 291
11586.28 237
11587.29 238
11588.31 248
11589.33 242
11590.34 286
11591.36 272
11592.38 229
11593.39 254
11594.41 302
11595.43 321
11596.44 272
11597.46 281
11598.48 291
11599.49 327
11600.51 374
11601.53 370
11602.54 371
11603.56 393
11604.58 368
11605.60 350
11606.61 366
11607.63 325
11608.65 288
11609.67 288
11610.68 292
11611.70 256
11612.72 297
11613.74 274
11614.75 268
11615.77 252
11616.79 249
11617.81 279
11618.82 259
11619.84 258
11620.86 257
11621.88 288
11622.90 263
11623.91 262
11624.93 252
11625.95 296
11626.97 263
11627.99 275
11629.00 274
11630.02 305
11631.04 248
11632.06 260
11633.08 256
11634.10 255
11635.11 254
11636.13 215
11637.15 230
11638.17 269
11639.19 230
11640.21 239
11641.23 261
11642.25 219
11643.26 232
11644.28 240
11645.30 218
11646.32 240
11647.34 261
11648.36 220
11649.38 248
11650.40 239
11651.42 224
11652.44 268
11653.46 231
11654.47 246
11655.49 247
11656.51 292
11657.53 230
11658.55 209
11659.57 254
11660.59 235
11661.61 228
11662.63 286
11663.65 244
11664.67 253
11665.69 287
11666.71 279
11667.73 294
11668.75 254
11669.77 221
11670.79 264
11671.81 263
11672.83 261
11673.85 251
11674.87 260
11675.89 268
11676.91 233
11677.93 250
11678.95 263
11679.97 262
11680.99 240
11682.01 253
11683.03 274
11684.06 248
11685.08 211
11686.10 253
11687.12 237
11688.14 286
11689.16 251
11690.18 246
11691.20 289
11692.22 272
11693.24 235
11694.26 212
11695.29 228
11696.31 255
11697.33 236
11698.35 230
11699.37 237
11700.39 200
11701.41 229
11702.43 268
11703.46 281
11704.48 228
11705.50 217
11706.52 245
11707.54 262
11708.56 233
11709.59 273
11710.61 306
11711.63 301
11712.65 259
11713.67 233
11714.70 247
11715.72 252
11716.74 300
11717.76 271
11718.78 262
11719.81 262
11720.83 219
11721.85 232
11722.87 245
11723.90 265
11724.92 280
11725.94 249
11726.96 246
11727.99 267
11729.01 227
11730.03 255
11731.05 212
11732.08 260
11733.10 289
11734.12 289
11735.15 304
11736.17 247
11737.19 280
11738.21 266
11739.24 256
11740.26 275
11741.28 336
11742.31 253
11743.33 265
11744.35 253
11745.38 260
11746.40 281
11747.42 261
11748.45 236
11749.47 277
11750.49 251
11751.52 274
11752.54 269
11753.56 211
11754.59 293
11755.61 286
11756.64 281
11757.66 255
11758.68 239
11759.71 229
11760.73 236
11761.76 275
11762.78 236
11763.80 278
11764.83 273
11765.85 259
11766.88 294
11767.90 275
11768.93 286
11769.95 319
11770.97 282
11772.00 263
11773.02 250
11774.05 251
11775.07 271
11776.10 277
11777.12 256
11778.15 298
11779.17 299
11780.20 293
11781.22 320
11782.25 300
11783.27 303
11784.30 257
11785.32 263
11786.35 315
11787.37 307
11788.40 289
11789.42 243
11790.45 275
11791.47 260
11792.50 275
11793.52 316
11794.55 264
11795.57 320
11796.60 354
11797.63 338
11798.65 304
11799.68 317
11800.70 311
11801.73 291
11802.75 315
11803.78 299
11804.81 330
11805.83 289
11806.86 316
11807.88 331
11808.91 306
11809.94 325
11810.96 297
11811.99 344
11813.02 285
11814.04 354
11815.07 328
11816.09 351
11817.12 363
11818.15 310
11819.17 333
11820.20 358
11821.23 299
11822.25 315
11823.28 329
11824.31 325
11825.33 307
11826.36 314
11827.39 325
11828.42 336
11829.44 314
11830.47 342
11831.50 340
11832.52 326
11833.55 352
11834.58 345
11835.61 392
11836.63 410
11837.66 343
11838.69 280
11839.71 323
11840.74 347
11841.77 316
11842.80 335
11843.83 364
11844.85 347
11845.88 348
11846.91 368
11847.94 355
11848.96 368
11849.99 394
11851.02 422
11852.05 368
11853.08 380
11854.10 400
11855.13 442
11856.16 395
11857.19 383
11858.22 410
11859.24 372
11860.27 364
11861.30 390
11862.33 397
11863.36 408
11864.39 371
11865.42 434
11866.44 445
11867.47 441
11868.50 457
11869.53 473
11870.56 440
11871.59 394
11872.62 413
11873.65 454
11874.67 481
11875.70 448
11876.73 439
11877.76 422
11878.79 483
11879.82 509
11880.85 472
11881.88 498
11882.91 532
11883.94 481
11884.97 543
11886.00 549
11887.03 551
11888.06 521
11889.09 513
11890.11 539
11891.14 603
11892.17 563
11893.20 580
11894.23 618
11895.26 590
11896.29 650
11897.32 761
11898.35 782
11899.38 797
11900.41 762
11901.44 839
11902.47 812
11903.50 803
11904.53 813
11905.56 770
11906.59 739
11907.63 781
11908.66 707
11909.69 710
11910.72 697
11911.75 700
11912.78 663
11913.81 631
11914.84 669
11915.87 659
11916.90 677
11917.93 718
11918.96 683
11919.99 689
11921.02 653
11922.06 671
11923.09 733
11924.12 784
11925.15 847
11926.18 858
11927.21 1013
11928.24 1139
11929.27 1154
11930.31 1305
11931.34 1330
11932.37 1412
11933.40 1339
11934.43 1268
11935.46 1142
11936.49 1071
11937.53 995
11938.56 919
11939.59 902
11940.62 771
11941.65 716
11942.69 709
11943.72 696
11944.75 613
11945.78 676
11946.81 611
11947.85 601
11948.88 545
11949.91 586
11950.94 553
11951.97 590
11953.01 585
11954.04 527
11955.07 481
11956.10 567
11957.14 498
11958.17 510
11959.20 520
11960.24 537
11961.27 514
11962.30 546
11963.33 480
11964.37 485
11965.40 543
11966.43 578
11967.47 590
11968.50 548
11969.53 550
11970.56 531
11971.60 537
11972.63 518
11973.66 541
11974.70 528
11975.73 488
11976.76 530
11977.80 538
11978.83 536
11979.86 532
11980.90 554
11981.93 516
11982.97 510
11984.00 489
11985.03 520
11986.07 537
11987.10 504
11988.13 553
11989.17 520
11990.20 491
11991.24 522
11992.27 488
11993.30 506
11994.34 484
11995.37 517
11996.41 525
11997.44 525
11998.48 586
11999.51 512
12000.54 502
12001.58 572
12002.61 556
12003.65 533
12004.68 518
12005.72 523
12006.75 556
12007.79 545
12008.82 566
12009.86 577
12010.89 571
12011.93 621
12012.96 629
12014.00 654
12015.03 664
12016.07 622
12017.10 665
12018.14 698
12019.17 647
12020.21 652
12021.24 656
12022.28 634
12023.31 601
12024.35 592
12025.38 616
12026.42 634
12027.46 656
12028.49 646
12029.53 638
12030.56 642
12031.60 666
12032.63 600
12033.67 634
12034.71 629
12035.74 629
12036.78 558
12037.81 623
12038.85 562
12039.89 560
12040.92 542
12041.96 584
12042.99 600
12044.03 632
12045.07 592
12046.10 562
12047.14 527
12048.18 552
12049.21 564
12050.25 572
12051.29 557
12052.32 574
12053.36 557
12054.40 609
12055.43 626
12056.47 612
12057.51 551
12058.54 584
12059.58 643
12060.62 617
12061.65 599
12062.69 559
12063.73 561
12064.77 650
12065.80 587
12066.84 613
12067.88 619
12068.92 631
12069.95 640
12070.99 636
12072.03 570
12073.07 663
12074.10 643
12075.14 649
12076.18 624
12077.22 620
12078.25 626
12079.29 633
12080.33 662
12081.37 652
12082.41 601
12083.44 655
12084.48 720
12085.52 671
12086.56 663
12087.60 682
12088.63 658
12089.67 634
12090.71 706
12091.75 729
12092.79 705
12093.83 751
12094.86 763
12095.90 778
12096.94 838
12097.98 854
12099.02 909
12100.06 957
12101.10 1012
12102.13 977
12103.17 1053
12104.21 1074
12105.25 1045
12106.29 950
12107.33 919
12108.37 841
12109.41 787
12110.45 738
12111.49 684
12112.53 617
12113.56 599
12114.60 578
12115.64 575
12116.68 548
12117.72 535
12118.76 532
12119.80 521
12120.84 472
12121.88 506
12122.92 501
12123.96 469
12125.00 507
12126.04 523
12127.08 453
12128.12 455
12129.16 445
12130.20 501
12131.24 514
12132.28 457
12133.32 444
12134.36 500
12135.40 464
12136.44 424
12137.48 471
12138.52 476
12139.56 463
12140.60 418
12141.64 417
12142.68 443
12143.72 437
12144.76 430
12145.81 401
12146.85 415
12147.89 417
12148.93 392
12149.97 369
12151.01 393
12152.05 346
12153.09 360
12154.13 375
12155.17 383
12156.21 370
12157.26 384
12158.30 354
12159.34 322
12160.38 374
12161.42 368
12162.46 365
12163.50 354
12164.55 383
12165.59 354
12166.63 374
12167.67 370
12168.71 420
12169.75 398
12170.80 365
12171.84 348
12172.88 361
12173.92 405
12174.96 399
12176.00 411
12177.05 426
12178.09 424
12179.13 386
12180.17 358
12181.22 401
12182.26 377
12183.30 353
12184.34 365
12185.38 387
12186.43 402
12187.47 362
12188.51 390
12189.55 414
12190.60 377
12191.64 381
12192.68 389
12193.72 383
12194.77 367
12195.81 352
12196.85 337
12197.90 366
12198.94 367
12199.98 430
12201.03 342
12202.07 345
12203.11 386
12204.15 382
12205.20 364
12206.24 338
12207.28 346
12208.33 299
12209.37 364
12210.41 389
12211.46 386
12212.50 361
12213.55 366
12214.59 395
12215.63 381
12216.68 361
12217.72 318
12218.76 346
12219.81 359
12220.85 361
12221.90 350
12222.94 365
12223.98 369
12225.03 345
12226.07 367
12227.12 368
12228.16 352
12229.20 320
12230.25 332
12231.29 348
12232.34 315
12233.38 401
12234.43 378
12235.47 330
12236.52 308
12237.56 340
12238.61 296
12239.65 338
12240.69 336
12241.74 341
12242.78 317
12243.83 275
12244.87 340
12245.92 323
12246.96 308
12248.01 291
12249.05 304
12250.10 308
12251.14 314
12252.19 312
12253.24 317
12254.28 305
12255.33 318
12256.37 319
12257.42 314
12258.46 288
12259.51 263
12260.55 329
12261.60 289
12262.64 320
12263.69 308
12264.74 305
12265.78 307
12266.83 283
12267.87 317
12268.92 289
12269.97 328
12271.01 310
12272.06 287
12273.10 273
12274.15 295
12275.20 293
12276.24 312
12277.29 290
12278.34 282
12279.38 284
12280.43 289
12281.47 299
12282.52 301
12283.57 289
12284.61 300
12285.66 297
12286.71 297
12287.75 259
12288.80 287
12289.85 270
12290.90 221
12291.94 271
12292.99 262
12294.04 267
12295.08 267
12296.13 255
12297.18 274
12298.22 265
12299.27 243
12300.32 333
12301.37 306
12302.41 295
12303.46 275
12304.51 244
12305.56 283
12306.60 269
12307.65 265
12308.70 269
12309.75 253
12310.79 282
12311.84 275
12312.89 295
12313.94 279
12314.99 277
12316.03 272
12317.08 259
12318.13 268
12319.18 233
12320.23 275
12321.27 289
12322.32 321
12323.37 285
12324.42 230
12325.47 256
12326.52 295
12327.56 287
12328.61 304
12329.66 275
12330.71 233
12331.76 255
12332.81 282
12333.86 278
12334.91 267
12335.95 268
12337.00 288
12338.05 239
12339.10 262
12340.15 247
12341.20 251
12342.25 305
12343.30 261
12344.35 266
12345.40 272
12346.44 251
12347.49 259
12348.54 268
12349.59 252
12350.64 292
12351.69 265
12352.74 272
12353.79 272
12354.84 257
12355.89 286
12356.94 307
12357.99 270
12359.04 234
12360.09 285
12361.14 264
12362.19 295
12363.24 294
12364.29 250
12365.34 249
12366.39 278
12367.44 326
12368.49 320
12369.54 283
12370.59 252
12371.64 262
12372.69 289
12373.74 288
12374.79 291
12375.84 283
12376.89 308
12377.94 285
12378.99 289
12380.05 300
12381.10 279
12382.15 279
12383.20 291
12384.25 308
12385.30 262
12386.35 292
12387.40 317
12388.45 260
12389.50 272
12390.55 294
12391.61 278
12392.66 257
12393.71 248
12394.76 263
12395.81 274
12396.86 289
12397.91 294
12398.97 258
12400.02 301
12401.07 294
12402.12 276
12403.17 277
12404.22 325
12405.28 303
12406.33 244
12407.38 267
12408.43 287
12409.48 303
12410.53 322
12411.59 301
12412.64 299
12413.69 305
12414.74 303
12415.80 310
12416.85 289
12417.90 289
12418.95 327
12420.00 281
12421.06 283
12422.11 301
12423.16 319
12424.21 313
12425.27 311
12426.32 298
12427.37 322
12428.43 310
12429.48 317
12430.53 324
12431.58 296
12432.64 303
12433.69 314
12434.74 295
12435.80 329
12436.85 286
12437.90 322
12438.96 300
12440.01 332
12441.06 290
12442.12 306
12443.17 289
12444.22 323
12445.28 318
12446.33 313
12447.38 329
12448.44 288
12449.49 286
12450.54 287
12451.60 307
12452.65 340
12453.71 353
12454.76 332
12455.81 343
12456.87 317
12457.92 307
12458.98 274
12460.03 318
12461.08 362
12462.14 352
12463.19 404
12464.25 361
12465.30 396
12466.35 369
12467.41 335
12468.46 345
12469.52 388
12470.57 459
12471.63 495
12472.68 516
12473.74 569
12474.79 599
12475.85 592
12476.90 672
12477.96 689
12479.01 655
12480.07 564
12481.12 536
12482.18 503
12483.23 519
12484.29 490
12485.34 456
12486.40 466
12487.45 399
12488.51 375
12489.56 387
12490.62 362
12491.67 329
12492.73 360
12493.78 351
12494.84 363
12495.90 348
12496.95 338
12498.01 333
12499.06 361
12500.12 313
12501.17 374
12502.23 340
12503.29 283
12504.34 303
12505.40 325
12506.45 343
12507.51 303
12508.57 324
12509.62 302
12510.68 285
12511.73 308
12512.79 318
12513.85 344
12514.90 340
12515.96 314
12517.02 301
12518.07 321
12519.13 317
12520.19 277
12521.24 300
12522.30 286
12523.36 311
12524.41 271
12525.47 245
12526.53 274
12527.58 264
12528.64 331
12529.70 288
12530.76 267
12531.81 289
12532.87 265
12533.93 266
12534.98 264
12536.04 319
12537.10 298
12538.16 307
12539.21 342
12540.27 299
12541.33 300
12542.39 303
12543.44 294
12544.50 314
12545.56 343
12546.62 362
12547.68 353
12548.73 322
12549.79 333
12550.85 349
12551.91 329
12552.96 371
12554.02 399
12555.08 415
12556.14 398
12557.20 427
12558.26 407
12559.31 378
12560.37 440
12561.43 385
12562.49 361
12563.55 369
12564.61 334
12565.66 327
12566.72 291
12567.78 336
12568.84 306
12569.90 317
12570.96 320
12572.02 313
12573.08 338
12574.13 301
12575.19 275
12576.25 302
12577.31 287
12578.37 318
12579.43 348
12580.49 355
12581.55 284
12582.61 311
12583.67 314
12584.73 303
12585.79 280
12586.85 280
12587.91 269
12588.96 290
12590.02 327
12591.08 323
12592.14 274
12593.20 284
12594.26 298
12595.32 291
12596.38 254
12597.44 233
12598.50 254
12599.56 322
12600.62 341
12601.68 268
12602.74 243
12603.80 268
12604.86 315
12605.92 294
12606.98 287
12608.04 318
12609.10 294
12610.17 292
12611.23 280
12612.29 282
12613.35 279
12614.41 302
12615.47 311
12616.53 322
12617.59 272
12618.65 311
12619.71 297
12620.77 281
12621.83 275
12622.89 246
12623.95 270
12625.02 298
12626.08 263
12627.14 257
12628.20 280
12629.26 276
12630.32 295
12631.38 280
12632.44 259
12633.51 280
12634.57 287
12635.63 274
12636.69 291
12637.75 285
12638.81 300
12639.88 287
12640.94 276
12642.00 266
12643.06 241
12644.12 296
12645.18 257
12646.25 300
12647.31 257
12648.37 291
12649.43 269
12650.50 250
12651.56 260
12652.62 256
12653.68 261
12654.74 254
12655.81 249
12656.87 287
12657.93 246
12658.99 238
12660.06 246
12661.12 279
12662.18 274
12663.24 249
12664.31 251
12665.37 261
12666.43 252
12667.50 233
12668.56 264
12669.62 223
12670.68 277
12671.75 299
12672.81 229
12673.87 224
12674.94 230
12676.00 272
12677.06 266
12678.13 272
12679.19 221
12680.25 247
12681.32 229
12682.38 239
12683.44 241
12684.51 280
12685.57 233
12686.63 279
12687.70 236
12688.76 244
12689.83 245
12690.89 242
12691.95 268
12693.02 243
12694.08 277
12695.15 263
12696.21 307
12697.27 265
12698.34 268
12699.40 287
12700.47 269
12701.53 258
12702.60 302
12703.66 260
12704.72 274
12705.79 258
12706.85 294
12707.92 292
12708.98 271
12710.05 314
12711.11 304
12712.18 304
12713.24 276
12714.31 277
12715.37 269
12716.44 238
12717.50 280
12718.57 273
12719.63 303
12720.70 285
12721.76 271
12722.83 280
12723.89 274
12724.96 283
12726.02 269
12727.09 263
12728.15 314
12729.22 254
12730.28 279
12731.35 273
12732.41 274
12733.48 312
12734.55 284
12735.61 256
12736.68 269
12737.74 277
12738.81 241
12739.88 271
12740.94 251
12742.01 320
12743.07 257
12744.14 278
12745.21 278
12746.27 252
12747.34 266
12748.40 252
12749.47 241
12750.54 249
12751.60 264
12752.67 241
12753.74 242
12754.80 260
12755.87 252
12756.94 243
12758.00 246
12759.07 224
12760.14 261
12761.20 210
12762.27 234
12763.34 225
12764.40 241
12765.47 214
12766.54 232
12767.60 263
12768.67 259
12769.74 271
12770.81 314
12771.87 270
12772.94 279
12774.01 260
12775.08 261
12776.14 260
12777.21 238
12778.28 238
12779.35 243
12780.41 250
12781.48 250
12782.55 225
12783.62 264
12784.68 232
12785.75 229
12786.82 226
12787.89 241
12788.96 265
12790.02 243
12791.09 249
12792.16 275
12793.23 287
12794.30 297
12795.36 267
12796.43 236
12797.50 257
12798.57 223
12799.64 288
12800.71 286
12801.77 275
12802.84 283
12803.91 256
12804.98 211
12806.05 261
12807.12 246
12808.19 293
12809.25 287
12810.32 242
12811.39 261
12812.46 301
12813.53 317
12814.60 304
12815.67 295
12816.74 327
12817.81 289
12818.88 300
12819.95 306
12821.01 335
12822.08 316
12823.15 284
12824.22 298
12825.29 307
12826.36 302
12827.43 295
12828.50 250
12829.57 244
12830.64 305
12831.71 273
12832.78 277
12833.85 265
12834.92 279
12835.99 254
12837.06 243
12838.13 235
12839.20 214
12840.27 226
12841.34 260
12842.41 270
12843.48 260
12844.55 233
12845.62 234
12846.69 264
12847.76 225
12848.83 220
12849.90 251
12850.97 241
12852.04 239
12853.11 199
12854.19 237
12855.26 210
12856.33 227
12857.40 236
12858.47 206
12859.54 232
12860.61 219
12861.68 226
12862.75 268
12863.82 228
12864.89 231
12865.97 221
12867.04 231
12868.11 241
12869.18 218
12870.25 201
12871.32 208
12872.39 225
12873.47 249
12874.54 235
12875.61 201
12876.68 223
12877.75 229
12878.82 208
12879.90 202
12880.97 194
12882.04 238
12883.11 249
12884.18 239
12885.25 212
12886.33 215
12887.40 248
12888.47 219
12889.54 218
12890.62 231
12891.69 215
12892.76 227
12893.83 217
12894.90 199
12895.98 224
12897.05 254
12898.12 225
12899.19 198
12900.27 200
12901.34 250
12902.41 256
12903.49 225
12904.56 177
12905.63 183
12906.70 214
12907.78 237
12908.85 219
12909.92 186
12911.00 207
12912.07 210
12913.14 198
12914.22 226
12915.29 224
12916.36 228
12917.44 166
12918.51 183
12919.58 211
12920.66 169
12921.73 204
12922.80 255
12923.88 260
12924.95 218
12926.02 234
12927.10 232
12928.17 229
12929.24 226
12930.32 209
12931.39 197
12932.47 231
12933.54 211
12934.61 218
12935.69 221
12936.76 216
12937.84 219
12938.91 226
12939.99 214
12941.06 214
12942.13 238
12943.21 213
12944.28 202
12945.36 205
12946.43 210
12947.51 187
12948.58 205
12949.66 195
12950.73 223
12951.81 241
12952.88 253
12953.95 229
12955.03 217
12956.10 224
12957.18 204
12958.25 184
12959.33 201
12960.40 204
12961.48 246
12962.56 207
12963.63 196
12964.71 180
12965.78 187
12966.86 183
12967.93 196
12969.01 179
12970.08 211
12971.16 237
12972.23 195
12973.31 223
12974.39 222
12975.46 248
12976.54 211
12977.61 206
12978.69 213
12979.76 210
12980.84 231
12981.92 216
12982.99 210
12984.07 239
12985.14 238
12986.22 280
12987.30 215
12988.37 206
12989.45 238
12990.53 206
12991.60 219
12992.68 218
12993.76 184
12994.83 219
12995.91 247
12996.99 195
12998.06 189
12999.14 197
13000.22 222
13001.29 219
13002.37 206
13003.45 224
13004.52 216
13005.60 233
13006.68 232
13007.75 211
13008.83 196
13009.91 199
13010.99 247
13012.06 211
13013.14 236
13014.22 249
13015.30 221
13016.37 236
13017.45 255
13018.53 270
13019.61 220
13020.68 229
13021.76 250
13022.84 237
13023.92 232
13024.99 223
13026.07 214
13027.15 214
13028.23 232
13029.31 211
13030.38 188
13031.46 224
13032.54 220
13033.62 203
13034.70 223
13035.77 242
13036.85 260
13037.93 209
13039.01 226
13040.09 208
13041.17 245
13042.24 187
13043.32 181
13044.40 241
13045.48 246
13046.56 212
13047.64 205
13048.72 208
13049.80 242
13050.87 253
13051.95 246
13053.03 239
13054.11 249
13055.19 239
13056.27 224
13057.35 198
13058.43 223
13059.51 205
13060.59 225
13061.67 203
13062.74 219
13063.82 263
13064.90 215
13065.98 213
13067.06 217
13068.14 212
13069.22 174
13070.30 186
13071.38 231
13072.46 229
13073.54 223
13074.62 217
13075.70 230
13076.78 246
13077.86 220
13078.94 176
13080.02 223
13081.10 183
13082.18 206
13083.26 210
13084.34 211
13085.42 227
13086.50 248
13087.58 185
13088.66 211
13089.74 218
13090.82 195
13091.90 218
13092.99 214
13094.07 243
13095.15 258
13096.23 220
13097.31 251
13098.39 228
13099.47 184
13100.55 213
13101.63 220
13102.71 236
13103.79 230
13104.88 226
13105.96 226
13107.04 221
13108.12 236
13109.20 224
13110.28 240
13111.36 215
13112.44 223
13113.53 215
13114.61 240
13115.69 229
13116.77 198
13117.85 207
13118.93 212
13120.02 224
13121.10 178
13122.18 159
13123.26 170
13124.34 225
13125.42 204
13126.51 200
13127.59 216
13128.67 242
13129.75 237
13130.84 215
13131.92 196
13133.00 203
13134.08 219
13135.16 223
13136.25 211
13137.33 220
13138.41 214
13139.49 220
13140.58 263
13141.66 265
13142.74 217
13143.82 227
13144.91 261
13145.99 251
13147.07 227
13148.16 215
13149.24 210
13150.32 241
13151.41 226
13152.49 226
13153.57 246
13154.65 197
13155.74 235
13156.82 223
13157.90 246
13158.99 218
13160.07 227
13161.15 236
13162.24 260
13163.32 223
13164.40 243
13165.49 217
13166.57 235
13167.66 206
13168.74 217
13169.82 200
13170.91 238
13171.99 250
13173.08 238
13174.16 204
13175.24 228
13176.33 230
13177.41 234
13178.50 208
13179.58 186
13180.66 185
13181.75 221
13182.83 252
13183.92 206
13185.00 195
13186.09 243
13187.17 257
13188.25 287
13189.34 251
13190.42 272
13191.51 268
13192.59 264
13193.68 288
13194.76 257
13195.85 236
13196.93 263
13198.02 246
13199.10 268
13200.19 259
13201.27 250
13202.36 251
13203.44 233
13204.53 250
13205.61 254
13206.70 247
13207.78 253
13208.87 275
13209.96 260
13211.04 253
13212.13 249
13213.21 227
13214.30 248
13215.38 233
13216.47 207
13217.55 266
13218.64 232
13219.73 242
13220.81 248
13221.90 295
13222.98 253
13224.07 280
13225.16 331
13226.24 301
13227.33 287
13228.41 258
13229.50 289
13230.59 261
13231.67 267
13232.76 245
13233.85 291
13234.93 252
13236.02 295
13237.11 265
13238.19 269
13239.28 307
13240.37 282
13241.45 248
13242.54 293
13243.63 289
13244.71 331
13245.80 280
13246.89 270
13247.97 272
13249.06 302
13250.15 291
13251.24 313
13252.32 362
13253.41 325
13254.50 337
13255.58 298
13256.67 290
13257.76 302
13258.85 327
13259.93 314
13261.02 318
13262.11 332
13263.20 315
13264.28 329
13265.37 315
13266.46 317
13267.55 337
13268.64 322
13269.72 333
13270.81 332
13271.90 331
13272.99 357
13274.08 364
13275.16 362
13276.25 370
13277.34 331
13278.43 321
13279.52 333
13280.61 387
13281.69 362
13282.78 351
13283.87 347
13284.96 359
13286.05 389
13287.14 355
13288.23 436
13289.31 394
13290.40 343
13291.49 376
13292.58 351
13293.67 380
13294.76 405
13295.85 443
13296.94 452
13298.03 389
13299.11 436
13300.20 442
13301.29 411
13302.38 379
13303.47 433
13304.56 446
13305.65 431
13306.74 415
13307.83 435
13308.92 474
13310.01 452
13311.10 472
13312.19 462
13313.28 514
13314.37 512
13315.46 449
13316.55 432
13317.64 432
13318.73 474
13319.82 454
13320.91 463
13322.00 434
13323.09 436
13324.18 475
13325.27 440
13326.36 414
13327.45 419
13328.54 450
13329.63 472
13330.72 428
13331.81 392
13332.90 436
13333.99 442
13335.08 451
13336.17 452
13337.26 423
13338.35 442
13339.44 434
13340.53 457
13341.62 502
13342.72 501
13343.81 509
13344.90 515
13345.99 490
13347.08 492
13348.17 479
13349.26 502
13350.35 486
13351.44 501
13352.54 550
13353.63 503
13354.72 516
13355.81 540
13356.90 528
13357.99 528
13359.08 537
13360.18 566
13361.27 604
13362.36 621
13363.45 588
13364.54 596
13365.63 611
13366.73 671
13367.82 667
13368.91 638
13370.00 584
13371.09 622
13372.19 607
13373.28 554
13374.37 598
13375.46 544
13376.56 582
13377.65 529
13378.74 521
13379.83 486
13380.93 480
13382.02 499
13383.11 541
13384.20 503
13385.30 455
13386.39 425
13387.48 437
13388.57 451
13389.67 426
13390.76 428
13391.85 466
13392.95 481
13394.04 428
13395.13 434
13396.22 426
13397.32 442
13398.41 433
13399.50 377
13400.60 384
13401.69 432
13402.78 474
13403.88 453
13404.97 406
13406.06 358
13407.16 413
13408.25 398
13409.35 410
13410.44 373
13411.53 398
13412.63 428
13413.72 410
13414.81 450
13415.91 414
13417.00 421
13418.10 429
13419.19 403
13420.28 422
13421.38 420
13422.47 402
13423.57 421
13424.66 406
13425.76 418
13426.85 435
13427.94 424
13429.04 424
13430.13 393
13431.23 462
13432.32 395
13433.42 437
13434.51 460
13435.61 462
13436.70 432
13437.80 436
13438.89 474
13439.99 491
13441.08 459
13442.18 437
13443.27 476
13444.37 474
13445.46 479
13446.56 453
13447.65 468
13448.75 429
13449.84 468
13450.94 506
13452.03 487
13453.13 491
13454.22 480
13455.32 487
13456.41 452
13457.51 509
13458.61 548
13459.70 521
13460.80 561
13461.89 532
13462.99 557
13464.08 605
13465.18 525
13466.28 534
13467.37 553
13468.47 563
13469.56 563
13470.66 526
13471.76 525
13472.85 586
13473.95 521
13475.05 510
13476.14 547
13477.24 601
13478.33 549
13479.43 534
13480.53 537
13481.62 572
13482.72 532
13483.82 561
13484.91 599
13486.01 612
13487.11 578
13488.20 622
13489.30 631
13490.40 646
13491.50 624
13492.59 659
13493.69 613
13494.79 623
13495.88 689
13496.98 759
13498.08 783
13499.18 857
13500.27 826
13501.37 796
13502.47 820
13503.57 844
13504.66 833
13505.76 753
13506.86 732
13507.96 731
13509.05 714
13510.15 694
13511.25 665
13512.35 618
13513.44 566
13514.54 585
13515.64 562
13516.74 547
13517.84 517
13518.93 515
13520.03 460
13521.13 496
13522.23 499
13523.33 502
13524.43 552
13525.52 459
13526.62 451
13527.72 478
13528.82 448
13529.92 381
13531.02 476
13532.12 435
13533.21 409
13534.31 417
13535.41 496
13536.51 453
13537.61 418
13538.71 456
13539.81 481
13540.91 402
13542.01 398
13543.10 420
13544.20 421
13545.30 392
13546.40 366
13547.50 402
13548.60 379
13549.70 420
13550.80 396
13551.90 381
13553.00 343
13554.10 371
13555.20 363
13556.30 386
13557.40 376
13558.50 389
13559.60 365
13560.70 385
13561.80 387
13562.90 358
13564.00 381
13565.10 403
13566.20 367
13567.30 394
13568.40 369
13569.50 366
13570.60 399
13571.70 365
13572.80 396
13573.90 390
13575.00 380
13576.10 368
13577.20 358
13578.30 345
13579.40 419
13580.50 399
13581.60 383
13582.70 410
13583.80 386
13584.90 372
13586.00 385
13587.10 423
13588.21 413
13589.31 360
13590.41 439
13591.51 419
13592.61 367
13593.71 389
13594.81 398
13595.91 429
13597.01 379
13598.12 379
13599.22 388
13600.32 414
13601.42 373
13602.52 352
13603.62 394
13604.72 387
13605.83 374
13606.93 378
13608.03 399
13609.13 382
13610.23 358
13611.34 421
13612.44 419
13613.54 392
13614.64 370
13615.74 388
13616.85 403
13617.95 424
13619.05 422
13620.15 397
13621.25 403
13622.36 405
13623.46 423
13624.56 414
13625.66 402
13626.77 427
13627.87 403
13628.97 440
13630.07 411
13631.18 410
13632.28 446
13633.38 451
13634.48 460
13635.59 458
13636.69 407
13637.79 414
13638.90 424
13640.00 399
13641.10 353
13642.21 391
13643.31 409
13644.41 409
13645.52 422
13646.62 423
13647.72 423
13648.83 406
13649.93 421
13651.03 383
13652.14 416
13653.24 408
13654.34 416
13655.45 406
13656.55 368
13657.65 399
13658.76 350
13659.86 377
13660.97 391
13662.07 368
13663.17 333
13664.28 383
13665.38 337
13666.49 331
13667.59 341
13668.69 301
13669.80 335
13670.90 364
13672.01 302
13673.11 358
13674.22 362
13675.32 398
13676.42 353
13677.53 390
13678.63 379
13679.74 330
13680.84 343
13681.95 371
13683.05 371
13684.16 351
13685.26 361
13686.37 351
13687.47 367
13688.58 361
13689.68 393
13690.79 354
13691.89 377
13693.00 393
13694.10 375
13695.21 365
13696.31 369
13697.42 341
13698.52 389
13699.63 333
13700.73 383
13701.84 345
13702.95 339
13704.05 352
13705.16 366
13706.26 394
13707.37 390
13708.47 351
13709.58 384
13710.69 388
13711.79 430
13712.90 389
13714.00 385
13715.11 442
13716.22 371
13717.32 406
13718.43 458
13719.53 438
13720.64 399
13721.75 422
13722.85 429
13723.96 433
13725.07 486
13726.17 436
13727.28 467
13728.39 433
13729.49 468
13730.60 481
13731.71 466
13732.81 500
13733.92 496
13735.03 526
13736.13 497
13737.24 461
13738.35 464
13739.46 502
13740.56 530
13741.67 481
13742.78 446
13743.88 555
13744.99 500
13746.10 528
13747.21 487
13748.31 551
13749.42 550
13750.53 571
13751.64 556
13752.74 557
13753.85 612
13754.96 621
13756.07 572
13757.17 610
13758.28 618
13759.39 620
13760.50 636
13761.61 696
13762.71 679
13763.82 704
13764.93 822
13766.04 812
13767.15 906
13768.25 947
13769.36 972
13770.47 1021
13771.58 1107
13772.69 1041
13773.80 1032
13774.90 1057
13776.01 1107
13777.12 983
13778.23 925
13779.34 879
13780.45 787
13781.56 759
13782.67 738
13783.77 659
13784.88 698
13785.99 591
13787.10 635
13788.21 541
13789.32 516
13790.43 559
13791.54 560
13792.65 526
13793.76 510
13794.86 510
13795.97 501
13797.08 498
13798.19 517
13799.30 434
13800.41 514
13801.52 474
13802.63 476
13803.74 425
13804.85 501
13805.96 466
13807.07 448
13808.18 475
13809.29 469
13810.40 435
13811.51 488
13812.62 496
13813.73 459
13814.84 454
13815.95 408
13817.06 434
13818.17 414
13819.28 419
13820.39 393
13821.50 365
13822.61 409
13823.72 405
13824.83 355
13825.94 371
13827.05 398
13828.16 420
13829.27 395
13830.39 329
13831.50 324
13832.61 394
13833.72 373
13834.83 316
13835.94 364
13837.05 389
13838.16 403
13839.27 409
13840.38 380
13841.50 403
13842.61 397
13843.72 373
13844.83 411
13845.94 378
13847.05 382
13848.16 405
13849.27 391
13850.39 370
13851.50 372
13852.61 416
13853.72 369
13854.83 384
13855.94 382
13857.06 399
13858.17 391
13859.28 413
13860.39 446
13861.50 409
13862.62 397
13863.73 441
13864.84 422
13865.95 393
13867.06 440
13868.18 362
13869.29 383
13870.40 385
13871.51 432
13872.63 374
13873.74 370
13874.85 345
13875.96 401
13877.08 443
13878.19 413
13879.30 380
13880.41 395
13881.53 383
13882.64 393
13883.75 423
13884.87 399
13885.98 438
13887.09 417
13888.20 427
13889.32 409
13890.43 410
13891.54 421
13892.66 430
13893.77 419
13894.88 429
13896.00 443
13897.11 484
13898.22 432
13899.34 427
13900.45 402
13901.56 431
13902.68 408
13903.79 395
13904.91 393
13906.02 369
13907.13 392
13908.25 370
13909.36 351
13910.48 370
13911.59 385
13912.70 384
13913.82 367
13914.93 383
13916.05 376
13917.16 362
13918.27 375
13919.39 388
13920.50 357
13921.62 332
13922.73 347
13923.85 360
13924.96 349
13926.08 375
13927.19 319
13928.30 298
13929.42 340
13930.53 353
13931.65 345
13932.76 327
13933.88 346
13934.99 313
13936.11 317
13937.22 323
13938.34 329
13939.45 349
13940.57 385
13941.68 386
13942.80 362
13943.91 356
13945.03 333
13946.15 308
13947.26 364
13948.38 322
13949.49 311
13950.61 343
13951.72 343
13952.84 309
13953.95 351
13955.07 350
13956.19 354
13957.30 328
13958.42 314
13959.53 321
13960.65 347
13961.77 311
13962.88 335
13964.00 332
13965.11 316
13966.23 342
13967.35 336
13968.46 301
13969.58 325
13970.69 343
13971.81 358
13972.93 328
13974.04 363
13975.16 336
13976.28 330
13977.39 350
13978.51 325
13979.63 325
13980.74 337
13981.86 312
13982.98 355
13984.09 331
13985.21 320
13986.33 325
13987.45 353
13988.56 364
13989.68 266
13990.80 318
13991.91 337
13993.03 295
13994.15 297
13995.27 318
13996.38 288
13997.50 320
13998.62 350
13999.74 301
14000.85 344
14001.97 335
14003.09 303
14004.21 311
14005.32 310
14006.44 351
14007.56 317
14008.68 300
14009.80 292
14010.91 303
14012.03 317
14013.15 309
14014.27 309
14015.39 322
14016.50 347
14017.62 321
14018.74 285
14019.86 302
14020.98 279
14022.10 309
14023.21 297
14024.33 320
14025.45 314
14026.57 311
14027.69 361
14028.81 342
14029.93 296
14031.04 312
14032.16 324
14033.28 344
14034.40 356
14035.52 379
14036.64 354
14037.76 332
14038.88 325
14040.00 289
14041.12 314
14042.23 321
14043.35 428
14044.47 337
14045.59 336
14046.71 391
14047.83 376
14048.95 379
14050.07 385
14051.19 359
14052.31 367
14053.43 383
14054.55 373
14055.67 374
14056.79 357
14057.91 388
14059.03 399
14060.15 453
14061.27 438
14062.39 474
14063.51 440
14064.63 413
14065.75 424
14066.87 482
14067.99 404
14069.11 425
14070.23 436
14071.35 464
14072.47 440
14073.59 455
14074.71 480
14075.83 465
14076.95 549
14078.07 499
14079.19 475
14080.31 491
14081.44 558
14082.56 550
14083.68 584
14084.80 591
14085.92 581
14087.04 568
14088.16 587
14089.28 630
14090.40 622
14091.52 614
14092.65 654
14093.77 726
14094.89 728
14096.01 704
14097.13 770
14098.25 772
14099.37 745
14100.50 778
14101.62 743
14102.74 689
14103.86 645
14104.98 683
14106.10 635
14107.23 575
14108.35 571
14109.47 523
14110.59 494
14111.71 451
14112.84 444
14113.96 457
14115.08 497
14116.20 405
14117.32 420
14118.45 429
14119.57 473
14120.69 455
14121.81 439
14122.94 439
14124.06 414
14125.18 430
14126.30 456
14127.43 404
14128.55 405
14129.67 464
14130.79 435
14131.92 410
14133.04 402
14134.16 419
14135.29 421
14136.41 429
14137.53 407
14138.66 393
14139.78 401
14140.90 394
14142.02 425
14143.15 340
14144.27 378
14145.39 360
14146.52 411
14147.64 415
14148.76 357
14149.89 347
14151.01 338
14152.14 372
14153.26 407
14154.38 364
14155.51 346
14156.63 324
14157.75 353
14158.88 382
14160.00 356
14161.13 322
14162.25 368
14163.37 363
14164.50 371
14165.62 317
14166.75 333
14167.87 321
14168.99 341
14170.12 336
14171.24 346
14172.37 323
14173.49 335
14174.62 338
14175.74 353
14176.87 367
14177.99 391
14179.12 322
14180.24 356
14181.36 365
14182.49 324
14183.61 355
14184.74 377
14185.86 368
14186.99 337
14188.11 347
14189.24 343
14190.36 300
14191.49 379
14192.62 325
14193.74 344
14194.87 350
14195.99 324
14197.12 328
14198.24 353
14199.37 371
14200.49 347
14201.62 367
14202.74 364
14203.87 355
14205.00 375
14206.12 352
14207.25 360
14208.37 344
14209.50 328
14210.62 345
14211.75 331
14212.88 289
14214.00 340
14215.13 369
14216.26 306
14217.38 277
14218.51 270
14219.63 321
14220.76 319
14221.89 284
14223.01 283
14224.14 291
14225.27 316
14226.39 320
14227.52 369
14228.65 319
14229.77 319
14230.90 300
14232.03 336
14233.15 320
14234.28 310
14235.41 331
14236.53 364
14237.66 318
14238.79 336
14239.91 319
14241.04 295
14242.17 287
14243.30 287
14244.42 307
14245.55 317
14246.68 307
14247.81 251
14248.93 306
14250.06 300
14251.19 303
14252.32 313
14253.44 285
14254.57 298
14255.70 285
14256.83 327
14257.95 269
14259.08 289
14260.21 293
14261.34 321
14262.47 286
14263.59 246
14264.72 256
14265.85 261
14266.98 285
14268.11 283
14269.23 297
14270.36 253
14271.49 280
14272.62 272
14273.75 293
14274.88 289
14276.01 293
14277.13 250
14278.26 257
14279.39 288
14280.52 261
14281.65 293
14282.78 299
14283.91 234
14285.04 263
14286.16 231
14287.29 268
14288.42 247
14289.55 233
14290.68 272
14291.81 289
14292.94 301
14294.07 257
14295.20 251
14296.33 284
14297.46 249
14298.59 221
14299.71 243
14300.84 251
14301.97 269
14303.10 249
14304.23 241
14305.36 231
14306.49 250
14307.62 230
14308.75 232
14309.88 207
14311.01 231
14312.14 230
14313.27 232
14314.40 251
14315.53 241
14316.66 255
14317.79 288
14318.92 240
14320.05 222
14321.18 232
14322.31 230
14323.44 255
14324.57 215
14325.70 230
14326.84 219
14327.97 247
14329.10 209
14330.23 222
14331.36 247
14332.49 253
14333.62 224
14334.75 206
14335.88 217
14337.01 211
14338.14 194
14339.27 227
14340.41 275
14341.54 229
14342.67 195
14343.80 190
14344.93 245
14346.06 223
14347.19 202
14348.32 232
14349.46 265
14350.59 261
14351.72 240
14352.85 243
14353.98 214
14355.11 196
14356.25 234
14357.38 230
14358.51 219
14359.64 212
14360.77 188
14361.90 231
14363.04 219
14364.17 224
14365.30 212
14366.43 179
14367.56 240
14368.70 255
14369.83 261
14370.96 204
14372.09 207
14373.23 257
14374.36 218
14375.49 193
14376.62 239
14377.76 214
14378.89 227
14380.02 208
14381.15 250
14382.29 238
14383.42 231
14384.55 203
14385.69 194
14386.82 240
14387.95 252
14389.08 221
14390.22 229
14391.35 215
14392.48 211
14393.62 247
14394.75 242
14395.88 198
14397.02 236
14398.15 209
14399.28 203
14400.42 213
14401.55 222
14402.68 263
14403.82 272
14404.95 252
14406.08 233
14407.22 220
14408.35 219
14409.49 261
14410.62 234
14411.75 208
14412.89 237
14414.02 225
14415.16 249
14416.29 272
14417.42 242
14418.56 224
14419.69 237
14420.83 260
14421.96 230
14423.10 231
14424.23 227
14425.36 218
14426.50 229
14427.63 239
14428.77 219
14429.90 244
14431.04 249
14432.17 299
14433.31 291
14434.44 271
14435.58 247
14436.71 254
14437.85 263
14438.98 229
14440.12 247
14441.25 229
14442.39 242
14443.52 254
14444.66 249
14445.79 214
14446.93 213
14448.06 237
14449.20 244
14450.33 237
14451.47 218
14452.60 240
14453.74 207
14454.87 247
14456.01 271
14457.15 231
14458.28 182
14459.42 202
14460.55 230
14461.69 223
14462.83 245
14463.96 244
14465.10 248
14466.23 218
14467.37 254
14468.51 224
14469.64 237
14470.78 204
14471.91 225
14473.05 195
14474.19 240
14475.32 235
14476.46 246
14477.60 239
14478.73 263
14479.87 261
14481.01 223
14482.14 237
14483.28 250
14484.42 236
14485.55 232
14486.69 225
14487.83 233
14488.96 203
14490.10 215
14491.24 215
14492.37 234
14493.51 231
14494.65 252
14495.79 287
14496.92 255
14498.06 257
14499.20 241
14500.34 216
14501.47 201
14502.61 251
14503.75 256
14504.89 226
14506.02 241
14507.16 281
14508.30 263
14509.44 226
14510.57 265
14511.71 283
14512.85 260
14513.99 243
14515.13 280
14516.26 279
14517.40 269
14518.54 279
14519.68 275
14520.82 286
14521.95 244
14523.09 223
14524.23 253
14525.37 220
14526.51 259
14527.65 266
14528.78 260
14529.92 254
14531.06 241
14532.20 228
14533.34 243
14534.48 250
14535.62 248
14536.76 279
14537.89 252
14539.03 245
14540.17 242
14541.31 254
14542.45 256
14543.59 242
14544.73 230
14545.87 244
14547.01 245
14548.15 224
14549.29 242
14550.42 242
14551.56 244
14552.70 260
14553.84 226
14554.98 231
14556.12 254
14557.26 254
14558.40 247
14559.54 227
14560.68 229
14561.82 221
14562.96 263
14564.10 261
14565.24 229
14566.38 296
14567.52 272
14568.66 267
14569.80 248
14570.94 323
14572.08 275
14573.22 285
14574.36 251
14575.50 261
14576.64 297
14577.78 265
14578.92 282
14580.06 291
14581.20 313
14582.35 309
14583.49 308
14584.63 336
14585.77 325
14586.91 288
14588.05 318
14589.19 299
14590.33 316
14591.47 323
14592.61 294
14593.75 327
14594.89 295
14596.04 316
14597.18 269
14598.32 297
14599.46 308
14600.60 331
14601.74 348
14602.88 317
14604.03 325
14605.17 368
14606.31 368
14607.45 387
14608.59 328
14609.73 359
14610.87 333
14612.02 369
14613.16 393
14614.30 344
14615.44 364
14616.58 341
14617.73 404
14618.87 369
14620.01 369
14621.15 387
14622.29 405
14623.44 429
14624.58 424
14625.72 461
14626.86 482
14628.01 491
14629.15 493
14630.29 480
14631.43 508
14632.58 522
14633.72 523
14634.86 529
14636.00 550
14637.15 479
14638.29 489
14639.43 485
14640.58 471
14641.72 455
14642.86 419
14644.00 437
14645.15 428
14646.29 410
14647.43 415
14648.58 425
14649.72 378
14650.86 352
14652.01 366
14653.15 382
14654.29 330
14655.44 329
14656.58 334
14657.72 296
14658.87 362
14660.01 272
14661.16 298
14662.30 311
14663.44 325
14664.59 360
14665.73 316
14666.87 291
14668.02 289
14669.16 286
14670.31 272
14671.45 257
14672.59 305
14673.74 238
14674.88 268
14676.03 271
14677.17 270
14678.32 265
14679.46 273
14680.60 265
14681.75 269
14682.89 258
14684.04 249
14685.18 220
14686.33 260
14687.47 260
14688.62 264
14689.76 282
14690.91 247
14692.05 243
14693.20 231
14694.34 209
14695.49 221
14696.63 244
14697.78 246
14698.92 210
14700.07 232
14701.21 229
14702.36 225
14703.50 206
14704.65 219
14705.79 193
14706.94 225
14708.09 262
14709.23 250
14710.38 228
14711.52 213
14712.67 208
14713.81 230
14714.96 230
14716.11 235
14717.25 246
14718.40 212
14719.54 225
14720.69 234
14721.84 263
14722.98 221
14724.13 232
14725.27 227
14726.42 247
14727.57 219
14728.71 232
14729.86 251
14731.01 258
14732.15 289
14733.30 242
14734.45 230
14735.59 220
14736.74 179
14737.88 214
14739.03 210
14740.18 217
14741.33 214
14742.47 218
14743.62 231
14744.77 196
14745.91 229
14747.06 217
14748.21 194
14749.35 223
14750.50 205
14751.65 218
14752.80 199
14753.94 187
14755.09 194
14756.24 200
14757.39 175
14758.53 207
14759.68 230
14760.83 204
14761.98 181
14763.12 176
14764.27 203
14765.42 211
14766.57 219
14767.71 180
14768.86 178
14770.01 181
14771.16 206
14772.31 189
14773.45 227
14774.60 228
14775.75 222
14776.90 258
14778.05 188
14779.20 190
14780.34 163
14781.49 173
14782.64 220
14783.79 198
14784.94 169
14786.09 163
14787.24 212
14788.38 183
14789.53 173
14790.68 171
14791.83 187
14792.98 197
14794.13 178
14795.28 188
14796.43 173
14797.57 215
14798.72 194
14799.87 190
14801.02 193
14802.17 179
14803.32 217
14804.47 188
14805.62 180
14806.77 186
14807.92 189
14809.07 189
14810.22 215
14811.37 170
14812.52 185
14813.67 186
14814.82 219
14815.97 172
14817.12 192
14818.26 189
14819.41 185
14820.56 192
14821.71 215
14822.86 193
14824.01 169
14825.16 184
14826.31 176
14827.47 169
14828.62 154
14829.77 151
14830.92 161
14832.07 164
14833.22 217
14834.37 196
14835.52 221
14836.67 185
14837.82 170
14838.97 171
14840.12 176
14841.27 202
14842.42 211
14843.57 163
14844.72 158
14845.87 158
14847.03 174
14848.18 176
14849.33 157
14850.48 157
14851.63 149
14852.78 140
14853.93 193
14855.08 250
14856.23 197
14857.39 179
14858.54 157
14859.69 139
14860.84 145
14861.99 156
14863.14 158
14864.29 178
14865.45 141
14866.60 162
14867.75 177
14868.90 156
14870.05 186
14871.21 207
14872.36 180
14873.51 188
14874.66 173
14875.81 175
14876.97 161
14878.12 190
14879.27 188
14880.42 182
14881.57 142
14882.73 153
14883.88 160
14885.03 151
14886.18 139
14887.34 180
14888.49 195
14889.64 227
14890.79 207
14891.95 190
14893.10 191
14894.25 191
14895.41 179
14896.56 191
14897.71 205
14898.86 189
14900.02 169
14901.17 187
14902.32 162
14903.48 181
14904.63 174
14905.78 161
14906.94 159
14908.09 170
14909.24 157
14910.40 176
14911.55 211
14912.70 197
14913.86 197
14915.01 214
14916.16 213
14917.32 218
14918.47 182
14919.63 194
14920.78 190
14921.93 208
14923.09 182
14924.24 197
14925.39 176
14926.55 173
14927.70 183
14928.86 184
14930.01 212
14931.17 216
14932.32 192
14933.47 183
14934.63 193
14935.78 215
14936.94 198
14938.09 205
14939.25 214
14940.40 170
14941.56 201
14942.71 214
14943.86 225
14945.02 169
14946.17 216
14947.33 211
14948.48 213
14949.64 248
14950.79 253
14951.95 221
14953.10 192
14954.26 213
14955.41 215
14956.57 210
14957.72 256
14958.88 244
14960.04 231
14961.19 216
14962.35 218
14963.50 233
14964.66 243
14965.81 230
14966.97 196
14968.12 222
14969.28 215
14970.44 206
14971.59 238
14972.75 191
14973.90 202
14975.06 210
14976.21 243
14977.37 214
14978.53 212
14979.68 189
14980.84 205
14981.99 203
14983.15 199
14984.31 154
14985.46 164
14986.62 178
14987.78 172
14988.93 197
14990.09 212
14991.25 184
14992.40 184
14993.56 172
14994.72 184
14995.87 142
14997.03 203
14998.19 145
14999.34 167
15000.50 176
15001.66 182
15002.81 171
15003.97 152
15005.13 167
15006.29 208
15007.44 174
15008.60 186
15009.76 174
15010.91 195
15012.07 170
15013.23 157
15014.39 139
15015.54 181
15016.70 189
15017.86 163
15019.02 164
15020.17 169
15021.33 166
15022.49 175
15023.65 172
15024.81 172
15025.96 174
15027.12 168
15028.28 169
15029.44 185
15030.59 183
15031.75 157
15032.91 162
15034.07 171
15035.23 182
15036.39 183
15037.54 167
15038.70 177
15039.86 160
15041.02 158
15042.18 157
15043.34 174
15044.50 161
15045.65 177
15046.81 175
15047.97 152
15049.13 173
15050.29 162
15051.45 176
15052.61 159
15053.77 154
15054.92 119
15056.08 180
15057.24 172
15058.40 167
15059.56 149
15060.72 154
15061.88 172
15063.04 158
15064.20 169
15065.36 202
15066.52 156
15067.68 171
15068.84 174
15070.00 156
15071.16 143
15072.32 169
15073.47 178
15074.63 169
15075.79 144
15076.95 157
15078.11 162
15079.27 141
15080.43 150
15081.59 178
15082.75 159
15083.91 163
15085.07 152
15086.23 159
15087.39 186
15088.56 168
15089.72 155
15090.88 162
15092.04 150
15093.20 138
15094.36 169
15095.52 167
15096.68 176
15097.84 178
15099.00 173
15100.16 137
15101.32 183
15102.48 190
15103.64 165
15104.80 151
15105.97 188
15107.13 157
15108.29 162
15109.45 154
15110.61 174
15111.77 149
15112.93 145
15114.09 152
15115.25 142
15116.42 172
15117.58 181
15118.74 190
15119.90 177
15121.06 159
15122.22 163
15123.39 151
15124.55 178
15125.71 169
15126.87 176
15128.03 187
15129.19 154
15130.36 164
15131.52 167
15132.68 145
15133.84 175
15135.00 182
15136.17 172
15137.33 166
15138.49 178
15139.65 146
15140.82 176
15141.98 150
15143.14 162
15144.30 164
15145.46 155
15146.63 161
15147.79 187
15148.95 178
15150.12 171
15151.28 185
15152.44 163
15153.60 154
15154.77 147
15155.93 137
15157.09 144
15158.26 153
15159.42 161
15160.58 144
15161.74 184
15162.91 154
15164.07 160
15165.23 161
15166.40 149
15167.56 183
15168.72 173
15169.89 185
15171.05 163
15172.21 170
15173.38 173
15174.54 199
15175.71 233
15176.87 189
15178.03 158
15179.20 196
15180.36 176
15181.52 177
15182.69 186
15183.85 177
15185.02 190
15186.18 210
15187.34 216
15188.51 185
15189.67 170
15190.84 197
15192.00 183
15193.17 182
15194.33 196
15195.49 178
15196.66 201
15197.82 183
15198.99 220
15200.15 193
15201.32 184
15202.48 209
15203.65 220
15204.81 206
15205.98 178
15207.14 218
15208.31 220
15209.47 216
15210.64 278
15211.80 233
15212.97 222
15214.13 234
15215.30 251
15216.46 239
15217.63 248
15218.79 245
15219.96 218
15221.12 246
15222.29 240
15223.45 242
15224.62 232
15225.78 264
15226.95 231
15228.12 272
15229.28 283
15230.45 320
15231.61 296
15232.78 280
15233.95 292
15235.11 281
15236.28 303
15237.44 315
15238.61 272
15239.78 251
15240.94 255
15242.11 256
15243.27 247
15244.44 259
15245.61 253
15246.77 243
15247.94 237
15249.11 204
15250.27 217
15251.44 217
15252.61 268
15253.77 214
15254.94 198
15256.11 212
15257.27 239
15258.44 204
15259.61 247
15260.77 233
15261.94 219
15263.11 216
15264.27 237
15265.44 212
15266.61 203
15267.78 191
15268.94 178
15270.11 197
15271.28 195
15272.44 192
15273.61 188
15274.78 188
15275.95 170
15277.11 188
15278.28 198
15279.45 213
15280.62 212
15281.79 190
15282.95 185
15284.12 174
15285.29 168
15286.46 153
15287.62 157
15288.79 190
15289.96 195
15291.13 176
15292.30 165
15293.47 157
15294.63 182
15295.80 193
15296.97 188
15298.14 188
15299.31 193
15300.48 189
15301.64 186
15302.81 161
15303.98 155
15305.15 168
15306.32 182
15307.49 157
15308.66 170
15309.82 168
15310.99 155
15312.16 186
15313.33 149
15314.50 183
15315.67 224
15316.84 178
15318.01 177
15319.18 155
15320.35 152
15321.51 182
15322.68 181
15323.85 172
15325.02 174
15326.19 184
15327.36 183
15328.53 176
15329.70 150
15330.87 159
15332.04 185
15333.21 174
15334.38 197
15335.55 172
15336.72 196
15337.89 180
15339.06 169
15340.23 142
15341.40 173
15342.57 169
15343.74 193
15344.91 166
15346.08 142
15347.25 190
15348.42 195
15349.59 195
15350.76 156
15351.93 178
15353.10 193
15354.27 166
15355.44 193
15356.61 196
15357.78 169
15358.95 183
15360.13 190
15361.30 191
15362.47 230
15363.64 193
15364.81 200
15365.98 194
15367.15 172
15368.32 202
15369.49 183
15370.66 156
15371.84 215
15373.01 210
15374.18 202
15375.35 172
15376.52 171
15377.69 187
15378.86 184
15380.03 157
15381.21 190
15382.38 168
15383.55 167
15384.72 185
15385.89 210
15387.06 205
15388.24 202
15389.41 192
15390.58 176
15391.75 220
15392.92 182
15394.10 192
15395.27 192
15396.44 179
15397.61 213
15398.78 197
15399.96 212
15401.13 184
15402.30 175
15403.47 170
15404.65 203
15405.82 169
15406.99 185
15408.16 184
15409.34 196
15410.51 209
15411.68 168
15412.85 170
15414.03 166
15415.20 183
15416.37 186
15417.55 168
15418.72 171
15419.89 223
15421.06 224
15422.24 185
15423.41 160
15424.58 157
15425.76 187
15426.93 184
15428.10 164
15429.28 158
15430.45 143
15431.62 159
15432.80 185
15433.97 156
15435.15 169
15436.32 172
15437.49 162
15438.67 165
15439.84 117
15441.01 146
15442.19 167
15443.36 167
15444.54 187
15445.71 165
15446.88 157
15448.06 161
15449.23 173
15450.41 146
15451.58 193
15452.75 174
15453.93 170
15455.10 161
15456.28 160
15457.45 171
15458.63 167
15459.80 172
15460.98 147
15462.15 138
15463.32 151
15464.50 154
15465.67 158
15466.85 157
15468.02 156
15469.20 138
15470.37 164
15471.55 150
15472.72 153
15473.90 160
15475.07 155
15476.25 125
15477.42 128
15478.60 157
15479.77 167
15480.95 152
15482.13 142
15483.30 138
15484.48 165
15485.65 167
15486.83 173
15488.00 144
15489.18 128
15490.35 165
15491.53 145
15492.71 137
15493.88 152
15495.06 155
15496.23 171
15497.41 167
15498.59 184
15499.76 170
15500.94 184
15502.11 197
15503.29 200
15504.47 172
15505.64 161
15506.82 157
15508.00 157
15509.17 165
15510.35 190
15511.52 180
15512.70 204
15513.88 152
15515.05 157
15516.23 167
15517.41 178
15518.58 155
15519.76 180
15520.94 167
15522.12 187
15523.29 167
15524.47 181
15525.65 185
15526.82 196
15528.00 178
15529.18 212
15530.35 179
15531.53 168
15532.71 151
15533.89 158
15535.06 177
15536.24 160
15537.42 156
15538.60 158
15539.77 155
15540.95 158
15542.13 154
15543.31 161
15544.48 169
15545.66 154
15546.84 163
15548.02 183
15549.20 185
15550.37 162
15551.55 186
15552.73 176
15553.91 174
15555.09 160
15556.26 176
15557.44 171
15558.62 152
15559.80 161
15560.98 191
15562.16 223
15563.34 193
15564.51 193
15565.69 179
15566.87 194
15568.05 176
15569.23 179
15570.41 210
15571.59 209
15572.76 196
15573.94 183
15575.12 211
15576.30 259
15577.48 185
15578.66 201
15579.84 190
15581.02 208
15582.20 188
15583.38 182
15584.56 195
15585.73 208
15586.91 181
15588.09 194
15589.27 212
15590.45 226
15591.63 253
15592.81 225
15593.99 208
15595.17 216
15596.35 231
15597.53 224
15598.71 223
15599.89 233
15601.07 230
15602.25 217
15603.43 212
15604.61 266
15605.79 245
15606.97 261
15608.15 254
15609.33 252
15610.51 231
15611.69 254
15612.87 291
15614.05 265
15615.23 234
15616.41 242
15617.59 262
15618.77 293
15619.95 236
15621.14 217
15622.32 243
15623.50 259
15624.68 247
15625.86 265
15627.04 294
15628.22 315
15629.40 301
15630.58 285
15631.76 307
15632.94 274
15634.13 322
15635.31 287
15636.49 329
15637.67 302
15638.85 322
15640.03 292
15641.21 337
15642.39 304
15643.58 305
15644.76 276
15645.94 317
15647.12 320
15648.30 297
15649.48 272
15650.67 320
15651.85 357
15653.03 361
15654.21 301
15655.39 300
15656.58 325
15657.76 339
15658.94 327
15660.12 308
15661.30 286
15662.49 305
15663.67 299
15664.85 335
15666.03 307
15667.22 297
15668.40 298
15669.58 299
15670.76 331
15671.95 318
15673.13 326
15674.31 323
15675.49 313
15676.68 310
15677.86 301
15679.04 300
15680.23 291
15681.41 316
15682.59 308
15683.77 275
15684.96 309
15686.14 294
15687.32 315
15688.51 305
15689.69 307
15690.87 324
15692.06 330
15693.24 337
15694.42 308
15695.61 287
15696.79 312
15697.97 354
15699.16 355
15700.34 341
15701.53 346
15702.71 300
15703.89 351
15705.08 362
15706.26 364
15707.44 365
15708.63 346
15709.81 380
15711.00 379
15712.18 357
15713.36 367
15714.55 377
15715.73 398
15716.92 336
15718.10 374
15719.29 422
15720.47 401
15721.66 325
15722.84 357
15724.02 347
15725.21 364
15726.39 336
15727.58 324
15728.76 323
15729.95 371
15731.13 363
15732.32 371
15733.50 318
15734.69 336
15735.87 364
15737.06 341
15738.24 386
15739.43 398
15740.61 396
15741.80 408
15742.98 378
15744.17 398
15745.35 387
15746.54 391
15747.72 462
15748.91 440
15750.10 406
15751.28 376
15752.47 419
15753.65 375
15754.84 361
15756.02 427
15757.21 396
15758.40 406
15759.58 362
15760.77 368
15761.95 389
15763.14 357
15764.33 371
15765.51 346
15766.70 367
15767.88 398
15769.07 375
15770.26 328
15771.44 343
15772.63 381
15773.82 331
15775.00 358
15776.19 335
15777.38 324
15778.56 354
15779.75 366
15780.94 340
15782.12 304
15783.31 327
15784.50 341
15785.68 375
15786.87 324
15788.06 328
15789.24 299
15790.43 294
15791.62 305
15792.81 307
15793.99 292
15795.18 318
15796.37 299
15797.55 266
15798.74 290
15799.93 265
15801.12 285
15802.30 265
15803.49 249
15804.68 271
15805.87 250
15807.05 244
15808.24 306
15809.43 257
15810.62 292
15811.81 237
15812.99 270
15814.18 245
15815.37 267
15816.56 302
15817.75 264
15818.93 220
15820.12 247
15821.31 289
15822.50 256
15823.69 248
15824.88 219
15826.06 233
15827.25 227
15828.44 256
15829.63 238
15830.82 229
15832.01 266
15833.20 262
15834.38 238
15835.57 236
15836.76 248
15837.95 254
15839.14 261
15840.33 242
15841.52 224
15842.71 234
15843.90 238
15845.08 250
15846.27 224
15847.46 231
15848.65 273
15849.84 274
15851.03 292
15852.22 240
15853.41 237
15854.60 259
15855.79 225
15856.98 221
15858.17 196
15859.36 246
15860.55 236
15861.74 248
15862.93 229
15864.12 246
15865.31 265
15866.50 277
15867.69 244
15868.88 269
15870.07 263
15871.26 278
15872.45 269
15873.64 252
15874.83 262
15876.02 271
15877.21 248
15878.40 267
15879.59 238
15880.78 242
15881.97 235
15883.16 246
15884.35 227
15885.54 241
15886.73 260
15887.92 270
15889.11 266
15890.30 278
15891.50 276
15892.69 314
15893.88 300
15895.07 283
15896.26 253
15897.45 273
15898.64 246
15899.83 278
15901.02 303
15902.22 287
15903.41 260
15904.60 277
15905.79 306
15906.98 338
15908.17 299
15909.36 285
15910.56 274
15911.75 284
15912.94 290
15914.13 267
15915.32 286
15916.51 310
15917.71 303
15918.90 300
15920.09 284
15921.28 272
15922.47 301
15923.67 290
15924.86 302
15926.05 318
15927.24 310
15928.43 306
15929.63 312
15930.82 329
15932.01 329
15933.20 295
15934.40 311
15935.59 332
15936.78 305
15937.97 280
15939.17 272
15940.36 260
15941.55 287
15942.75 269
15943.94 250
15945.13 235
15946.32 250
15947.52 242
15948.71 217
15949.90 269
15951.10 229
15952.29 230
15953.48 202
15954.68 201
15955.87 213
15957.06 196
15958.26 212
15959.45 212
15960.64 211
15961.84 242
15963.03 228
15964.22 199
15965.42 185
15966.61 201
15967.80 198
15969.00 159
15970.19 169
15971.39 206
15972.58 154
15973.77 172
15974.97 185
15976.16 180
15977.36 175
15978.55 212
15979.74 178
15980.94 210
15982.13 182
15983.33 187
15984.52 179
15985.72 173
15986.91 193
15988.10 165
15989.30 175
15990.49 130
15991.69 156
15992.88 165
15994.08 170
15995.27 179
15996.47 173
15997.66 181
15998.86 189
16000.05 192
16001.25 169
16002.44 190
16003.64 205
16004.83 171
16006.03 171
16007.22 162
16008.42 181
16009.61 174
16010.81 152
16012.00 181
16013.20 179
16014.40 173
16015.59 184
16016.79 150
16017.98 164
16019.18 181
16020.37 172
16021.57 156
16022.76 178
16023.96 183
16025.16 159
16026.35 169
16027.55 157
16028.74 145
16029.94 128
16031.14 159
16032.33 189
16033.53 181
16034.73 157
16035.92 179
16037.12 192
16038.31 188
16039.51 155
16040.71 156
16041.90 205
16043.10 155
16044.30 150
16045.49 146
16046.69 158
16047.89 160
16049.08 147
16050.28 155
16051.48 172
16052.67 191
16053.87 210
16055.07 196
16056.27 164
16057.46 161
16058.66 186
16059.86 160
16061.05 173
16062.25 176
16063.45 140
16064.65 157
16065.84 167
16067.04 169
16068.24 155
16069.44 145
16070.63 169
16071.83 181
16073.03 148
16074.23 135
16075.42 189
16076.62 189
16077.82 187
16079.02 157
16080.22 154
16081.41 148
16082.61 108
16083.81 134
16085.01 134
16086.21 177
16087.40 147
16088.60 126
16089.80 136
16091.00 140
16092.20 173
16093.40 140
16094.59 130
16095.79 135
16096.99 168
16098.19 169
16099.39 145
16100.59 139
16101.79 182
16102.99 149
16104.18 157
16105.38 152
16106.58 164
16107.78 172
16108.98 155
16110.18 170
16111.38 135
16112.58 162
16113.78 125
16114.98 126
16116.17 146
16117.37 137
16118.57 124
16119.77 160
16120.97 136
16122.17 140
16123.37 141
16124.57 150
16125.77 130
16126.97 148
16128.17 158
16129.37 136
16130.57 170
16131.77 160
16132.97 134
16134.17 160
16135.37 150
16136.57 159
16137.77 122
16138.97 128
16140.17 147
16141.37 163
16142.57 128
16143.77 161
16144.97 166
16146.17 150
16147.37 121
16148.57 112
16149.77 144
16150.97 146
16152.17 150
16153.37 116
16154.58 125
16155.78 135
16156.98 140
16158.18 142
16159.38 126
16160.58 165
16161.78 157
16162.98 142
16164.18 126
16165.38 126
16166.59 145
16167.79 144
16168.99 161
16170.19 125
16171.39 113
16172.59 114
16173.79 141
16174.99 158
16176.20 136
16177.40 145
16178.60 148
16179.80 161
16181.00 182
16182.20 127
16183.41 145
16184.61 162
16185.81 144
16187.01 172
16188.21 172
16189.42 152
16190.62 152
16191.82 175
16193.02 164
16194.22 139
16195.43 120
16196.63 117
16197.83 135
16199.03 143
16200.24 157
16201.44 173
16202.64 193
16203.84 168
16205.05 154
16206.25 135
16207.45 129
16208.65 152
16209.86 203
16211.06 155
16212.26 148
16213.47 132
16214.67 174
16215.87 161
16217.07 156
16218.28 177
16219.48 172
16220.68 153
16221.89 141
16223.09 158
16224.29 157
16225.50 152
16226.70 153
16227.90 184
16229.11 189
16230.31 165
16231.51 125
16232.72 157
16233.92 136
16235.13 141
16236.33 167
16237.53 159
16238.74 154
16239.94 155
16241.15 140
16242.35 166
16243.55 185
16244.76 162
16245.96 165
16247.17 150
16248.37 138
16249.57 155
16250.78 175
16251.98 161
16253.19 151
16254.39 191
16255.60 202
16256.80 139
16258.01 184
16259.21 180
16260.41 155
16261.62 151
16262.82 163
16264.03 171
16265.23 168
16266.44 140
16267.64 152
16268.85 178
16270.05 158
16271.26 170
16272.46 196
16273.67 172
16274.87 168
16276.08 178
16277.28 163
16278.49 167
16279.70 177
16280.90 205
16282.11 189
16283.31 165
16284.52 153
16285.72 194
16286.93 199
16288.13 195
16289.34 182
16290.55 157
16291.75 174
16292.96 176
16294.16 202
16295.37 164
16296.58 183
16297.78 175
16298.99 193
16300.19 178
16301.40 196
16302.61 192
16303.81 194
16305.02 192
16306.22 219
16307.43 180
16308.64 200
16309.84 179
16311.05 193
16312.26 170
16313.46 182
16314.67 171
16315.88 151
16317.08 183
16318.29 195
16319.50 172
16320.70 131
16321.91 149
16323.12 145
16324.33 163
16325.53 173
16326.74 165
16327.95 158
16329.15 166
16330.36 161
16331.57 157
16332.78 122
16333.98 130
16335.19 140
16336.40 155
16337.61 165
16338.81 166
16340.02 170
16341.23 210
16342.44 153
16343.64 142
16344.85 139
16346.06 137
16347.27 184
16348.48 145
16349.68 131
16350.89 120
16352.10 123
16353.31 137
16354.52 135
16355.72 114
16356.93 166
16358.14 163
16359.35 132
16360.56 141
16361.77 124
16362.97 133
16364.18 137
16365.39 150
16366.60 129
16367.81 138
16369.02 123
16370.23 139
16371.43 153
16372.64 141
16373.85 146
16375.06 136
16376.27 133
16377.48 122
16378.69 108
16379.90 134
16381.11 146
16382.32 142
16383.52 150
16384.73 140
16385.94 140
16387.15 140
16388.36 139
16389.57 115
16390.78 131
16391.99 118
16393.20 130
16394.41 139
16395.62 148
16396.83 125
16398.04 136
16399.25 170
16400.46 144
16401.67 157
16402.88 139
16404.09 141
16405.30 132
16406.51 124
16407.72 118
16408.93 145
16410.14 147
16411.35 134
16412.56 140
16413.77 145
16414.98 121
16416.19 114
16417.40 138
16418.61 144
16419.82 151
16421.03 148
16422.24 142
16423.45 115
16424.67 118
16425.88 131
16427.09 108
16428.30 113
16429.51 136
16430.72 159
16431.93 139
16433.14 130
16434.35 127
16435.56 121
16436.78 141
16437.99 104
16439.20 102
16440.41 134
16441.62 115
16442.83 128
16444.04 151
16445.25 138
16446.47 138
16447.68 144
16448.89 145
16450.10 147
16451.31 139
16452.52 146
16453.74 124
16454.95 117
16456.16 135
16457.37 124
16458.58 123
16459.80 138
16461.01 125
16462.22 154
16463.43 154
16464.65 151
16465.86 144
16467.07 148
16468.28 139
16469.49 143
16470.71 127
16471.92 121
16473.13 128
16474.34 116
16475.56 106
16476.77 130
16477.98 124
16479.20 113
16480.41 127
16481.62 110
16482.83 122
16484.05 100
16485.26 106
16486.47 118
16487.69 100
16488.90 96
16490.11 112
16491.33 116
16492.54 113
16493.75 111
16494.97 116
16496.18 121
16497.39 143
16498.61 121
16499.82 106
16501.03 123
16502.25 151
16503.46 132
16504.67 129
16505.89 115
16507.10 124
16508.32 124
16509.53 108
16510.74 122
16511.96 124
16513.17 130
16514.39 111
16515.60 104
16516.81 117
16518.03 141
16519.24 119
16520.46 135
16521.67 121
16522.88 119
16524.10 129
16525.31 117
16526.53 119
16527.74 130
16528.96 126
16530.17 114
16531.39 143
16532.60 127
16533.82 128
16535.03 111
16536.25 136
16537.46 112
16538.68 130
16539.89 129
16541.11 105
16542.32 122
16543.54 108
16544.75 133
16545.97 128
16547.18 119
16548.40 125
16549.61 144
16550.83 123
16552.04 105
16553.26 112
16554.47 117
16555.69 101
16556.91 133
16558.12 135
16559.34 131
16560.55 112
16561.77 128
16562.98 129
16564.20 131
16565.42 131
16566.63 129
16567.85 134
16569.06 123
16570.28 131
16571.50 139
16572.71 123
16573.93 138
16575.15 145
16576.36 145
16577.58 117
16578.79 122
16580.01 126
16581.23 148
16582.44 143
16583.66 131
16584.88 135
16586.09 136
16587.31 143
16588.53 161
16589.74 133
16590.96 138
16592.18 129
16593.40 129
16594.61 139
16595.83 139
16597.05 111
16598.26 131
16599.48 104
16600.70 108
16601.92 135
16603.13 135
16604.35 151
16605.57 128
16606.78 115
16608.00 125
16609.22 127
16610.44 126
16611.66 124
16612.87 126
16614.09 129
16615.31 132
16616.53 142
16617.74 138
16618.96 111
16620.18 132
16621.40 122
16622.62 121
16623.83 111
16625.05 120
16626.27 133
16627.49 136
16628.71 123
16629.93 110
16631.14 119
16632.36 130
16633.58 110
16634.80 107
16636.02 118
16637.24 102
16638.45 128
16639.67 98
16640.89 127
16642.11 123
16643.33 128
16644.55 119
16645.77 123
16646.99 114
16648.21 114
16649.42 122
16650.64 121
16651.86 143
16653.08 128
16654.30 125
16655.52 117
16656.74 119
16657.96 107
16659.18 124
16660.40 103
16661.62 111
16662.84 122
16664.06 121
16665.28 110
16666.50 103
16667.72 114
16668.93 108
16670.15 108
16671.37 121
16672.59 112
16673.81 119
16675.03 110
16676.25 121
16677.47 130
16678.69 113
16679.91 99
16681.13 107
16682.36 125
16683.58 145
16684.80 107
16686.02 118
16687.24 99
16688.46 129
16689.68 110
16690.90 117
16692.12 121
16693.34 117
16694.56 128
16695.78 115
16697.00 107
16698.22 104
16699.44 149
16700.66 153
16701.89 142
16703.11 155
16704.33 138
16705.55 129
16706.77 114
16707.99 117
16709.21 99
16710.43 107
16711.65 128
16712.88 115
16714.10 104
16715.32 107
16716.54 94
16717.76 106
16718.98 108
16720.20 86
16721.43 103
16722.65 134
16723.87 107
16725.09 96
16726.31 136
16727.54 121
16728.76 105
16729.98 101
16731.20 109
16732.42 128
16733.65 101
16734.87 105
16736.09 102
16737.31 101
16738.53 74
16739.76 105
16740.98 106
16742.20 115
16743.42 99
16744.65 127
16745.87 102
16747.09 87
16748.31 96
16749.54 100
16750.76 118
16751.98 111
16753.21 83
16754.43 109
16755.65 110
16756.87 107
16758.10 112
16759.32 112
16760.54 113
16761.77 125
16762.99 124
16764.21 126
16765.44 136
16766.66 120
16767.88 151
16769.11 93
16770.33 124
16771.55 113
16772.78 103
16774.00 111
16775.22 113
16776.45 121
16777.67 119
16778.90 118
16780.12 105
16781.34 121
16782.57 122
16783.79 126
16785.02 105
16786.24 131
16787.46 97
16788.69 123
16789.91 120
16791.14 113
16792.36 130
16793.58 123
16794.81 122
16796.03 114
16797.26 113
16798.48 96
16799.71 108
16800.93 128
16802.16 112
16803.38 128
16804.61 119
16805.83 96
16807.06 110
16808.28 120
16809.50 119
16810.73 110
16811.95 128
16813.18 117
16814.40 102
16815.63 114
16816.86 115
16818.08 107
16819.31 123
16820.53 144
16821.76 105
16822.98 135
16824.21 98
16825.43 95
16826.66 120
16827.88 111
16829.11 129
16830.33 112
16831.56 119
16832.79 138
16834.01 125
16835.24 134
16836.46 116
16837.69 136
16838.92 128
16840.14 113
16841.37 141
16842.59 130
16843.82 126
16845.05 102
16846.27 95
16847.50 134
16848.73 133
16849.95 127
16851.18 124
16852.40 144
16853.63 155
16854.86 131
16856.08 140
16857.31 138
16858.54 156
16859.76 163
16860.99 136
16862.22 136
16863.44 143
16864.67 135
16865.90 136
16867.13 137
16868.35 145
16869.58 182
16870.81 169
16872.03 173
16873.26 152
16874.49 168
16875.72 200
16876.94 190
16878.17 199
16879.40 173
16880.63 170
16881.85 169
16883.08 158
16884.31 170
16885.54 169
16886.76 180
16887.99 184
16889.22 152
16890.45 159
16891.68 161
16892.90 157
16894.13 165
16895.36 153
16896.59 168
16897.82 180
16899.04 131
16900.27 139
16901.50 133
16902.73 158
16903.96 164
16905.18 182
16906.41 145
16907.64 143
16908.87 138
16910.10 141
16911.33 149
16912.56 139
16913.78 130
16915.01 138
16916.24 141
16917.47 150
16918.70 122
16919.93 113
16921.16 165
16922.39 152
16923.62 181
16924.85 113
16926.07 129
16927.30 145
16928.53 147
16929.76 145
16930.99 152
16932.22 145
16933.45 132
16934.68 143
16935.91 135
16937.14 105
16938.37 117
16939.60 99
16940.83 105
16942.06 138
16943.29 108
16944.52 129
16945.75 130
16946.98 108
16948.21 126
16949.44 132
16950.67 116
16951.90 132
16953.13 133
16954.36 108
16955.59 104
16956.82 112
16958.05 117
16959.28 94
16960.51 126
16961.74 119
16962.97 103
16964.20 105
16965.43 125
16966.66 137
16967.89 108
16969.12 140
16970.35 155
16971.58 143
16972.82 129
16974.05 123
16975.28 126
16976.51 140
16977.74 124
16978.97 142
16980.20 142
16981.43 105
16982.66 99
16983.90 123
16985.13 113
16986.36 123
16987.59 151
16988.82 153
16990.05 134
16991.28 110
16992.52 152
16993.75 125
16994.98 103
16996.21 135
16997.44 148
16998.67 151
16999.91 147
17001.14 111
17002.37 122
17003.60 126
17004.83 118
17006.07 112
17007.30 130
17008.53 126
17009.76 115
17010.99 111
17012.23 138
17013.46 143
17014.69 124
17015.92 125
17017.16 133
17018.39 121
17019.62 122
17020.85 104
17022.09 113
17023.32 123
17024.55 139
17025.78 110
17027.02 135
17028.25 99
17029.48 116
17030.72 115
17031.95 105
17033.18 89
17034.42 97
17035.65 121
17036.88 105
17038.11 100
17039.35 103
17040.58 126
17041.81 131
17043.05 103
17044.28 119
17045.52 113
17046.75 107
17047.98 121
17049.22 107
17050.45 103
17051.68 113
17052.92 124
17054.15 123
17055.38 117
17056.62 113
17057.85 104
17059.09 98
17060.32 130
17061.55 108
17062.79 107
17064.02 130
17065.26 95
17066.49 107
17067.73 97
17068.96 115
17070.19 120
17071.43 120
17072.66 114
17073.90 100
17075.13 115
17076.37 122
17077.60 107
17078.84 111
17080.07 81
17081.31 115
17082.54 111
17083.78 119
17085.01 101
17086.25 99
17087.48 121
17088.72 93
17089.95 110
17091.19 110
17092.42 92
17093.66 93
17094.89 94
17096.13 93
17097.36 109
17098.60 115
17099.83 126
17101.07 106
17102.30 92
17103.54 131
17104.78 86
17106.01 109
17107.25 107
17108.48 123
17109.72 105
17110.95 100
17112.19 105
17113.43 90
17114.66 79
17115.90 93
17117.13 111
17118.37 121
17119.61 109
17120.84 81
17122.08 88
17123.32 82
17124.55 110
17125.79 102
17127.02 86
17128.26 78
17129.50 112
17130.73 77
17131.97 89
17133.21 94
17134.44 129
17135.68 110
17136.92 110
17138.15 148
17139.39 99
17140.63 102
17141.87 95
17143.10 106
17144.34 99
17145.58 130
17146.81 89
17148.05 113
17149.29 106
17150.53 90
17151.76 103
17153.00 112
17154.24 74
17155.48 102
17156.71 88
17157.95 94
17159.19 125
17160.43 110
17161.66 85
17162.90 108
17164.14 106
17165.38 107
17166.62 112
17167.85 116
17169.09 119
17170.33 114
17171.57 118
17172.81 98
17174.04 103
17175.28 110
17176.52 94
17177.76 112
17179.00 105
17180.23 112
17181.47 64
17182.71 105
17183.95 92
17185.19 84
17186.43 87
17187.67 90
17188.90 96
17190.14 94
17191.38 100
17192.62 83
17193.86 80
17195.10 72
17196.34 84
17197.58 98
17198.82 104
17200.05 90
17201.29 99
17202.53 124
17203.77 111
17205.01 92
17206.25 87
17207.49 80
17208.73 94
17209.97 80
17211.21 100
17212.45 92
17213.69 99
17214.93 98
17216.17 79
17217.41 104
17218.65 91
17219.89 88
17221.13 104
17222.37 92
17223.61 90
17224.85 88
17226.09 116
17227.33 87
17228.57 115
17229.81 108
17231.05 93
17232.29 86
17233.53 87
17234.77 86
17236.01 95
17237.25 94
17238.49 101
17239.73 118
17240.97 99
17242.21 103
17243.45 91
17244.69 73
17245.93 97
17247.17 78
17248.41 97
17249.66 103
17250.90 86
17252.14 90
17253.38 78
17254.62 83
17255.86 78
17257.10 95
17258.34 71
17259.58 94
17260.83 91
17262.07 94
17263.31 81
17264.55 92
17265.79 86
17267.03 88
17268.27 97
17269.52 93
17270.76 74
17272.00 101
17273.24 106
17274.48 80
17275.72 110
17276.97 95
17278.21 108
17279.45 81
17280.69 93
17281.93 92
17283.18 99
17284.42 97
17285.66 104
17286.90 94
17288.15 96
17289.39 100
17290.63 90
17291.87 72
17293.11 84
17294.36 69
17295.60 86
17296.84 74
17298.08 93
17299.33 90
17300.57 84
17301.81 102
17303.06 84
17304.30 77
17305.54 96
17306.78 97
17308.03 102
17309.27 89
17310.51 109
17311.76 111
17313.00 80
17314.24 75
17315.49 84
17316.73 94
17317.97 100
17319.22 89
17320.46 77
17321.70 118
17322.95 109
17324.19 95
17325.43 96
17326.68 116
17327.92 84
17329.17 89
17330.41 82
17331.65 75
17332.90 82
17334.14 84
17335.38 97
17336.63 85
17337.87 64
17339.12 100
17340.36 101
17341.61 89
17342.85 80
17344.09 83
17345.34 85
17346.58 77
17347.83 105
17349.07 96
17350.32 112
17351.56 96
17352.80 110
17354.05 102
17355.29 107
17356.54 100
17357.78 88
17359.03 94
17360.27 87
17361.52 100
17362.76 95
17364.01 61
17365.25 70
17366.50 68
17367.74 89
17368.99 82
17370.23 83
17371.48 94
17372.72 65
17373.97 87
17375.22 72
17376.46 84
17377.71 66
17378.95 95
17380.20 87
17381.44 94
17382.69 95
17383.93 86
17385.18 108
17386.43 91
17387.67 99
17388.92 114
17390.16 82
17391.41 74
17392.66 98
17393.90 116
17395.15 85
17396.39 82
17397.64 83
17398.89 82
17400.13 94
17401.38 112
17402.63 88
17403.87 82
17405.12 89
17406.37 89
17407.61 88
17408.86 88
17410.11 97
17411.35 99
17412.60 104
17413.85 100
17415.09 73
17416.34 72
17417.59 71
17418.83 78
17420.08 81
17421.33 82
17422.57 92
17423.82 122
17425.07 90
17426.32 79
17427.56 80
17428.81 82
17430.06 96
17431.31 101
17432.55 97
17433.80 98
17435.05 93
17436.30 105
17437.54 95
17438.79 76
17440.04 113
17441.29 116
17442.53 81
17443.78 79
17445.03 119
17446.28 90
17447.53 76
17448.77 78
17450.02 85
17451.27 89
17452.52 103
17453.77 87
17455.01 83
17456.26 93
17457.51 96
17458.76 111
17460.01 103
17461.26 113
17462.51 91
17463.75 97
17465.00 88
17466.25 94
17467.50 102
17468.75 67
17470.00 71
17471.25 74
17472.50 92
17473.74 79
17474.99 81
17476.24 96
17477.49 80
17478.74 92
17479.99 90
17481.24 117
17482.49 93
17483.74 81
17484.99 115
17486.24 112
17487.49 102
17488.74 97
17489.98 89
17491.23 104
17492.48 102
17493.73 113
17494.98 84
17496.23 108
17497.48 113
17498.73 101
17499.98 85
17501.23 136
17502.48 118
17503.73 94
17504.98 91
17506.23 99
17507.48 120
17508.73 111
17509.98 100
17511.23 94
17512.48 102
17513.73 112
17514.98 117
17516.24 101
17517.49 110
17518.74 93
17519.99 97
17521.24 97
17522.49 118
17523.74 100
17524.99 109
17526.24 106
17527.49 109
17528.74 119
17529.99 100
17531.24 122
17532.50 146
17533.75 136
17535.00 108
17536.25 93
17537.50 124
17538.75 99
17540.00 97
17541.25 98
17542.51 114
17543.76 99
17545.01 93
17546.26 98
17547.51 123
17548.76 103
17550.01 95
17551.27 130
17552.52 115
17553.77 109
17555.02 110
17556.27 105
17557.53 108
17558.78 100
17560.03 112
17561.28 107
17562.53 105
17563.79 136
17565.04 96
17566.29 98
17567.54 122
17568.80 94
17570.05 108
17571.30 110
17572.55 149
17573.81 122
17575.06 109
17576.31 116
17577.56 114
17578.82 95
17580.07 102
17581.32 110
17582.57 131
17583.83 107
17585.08 101
17586.33 91
17587.59 105
17588.84 100
17590.09 118
17591.35 97
17592.60 92
17593.85 99
17595.11 100
17596.36 98
17597.61 106
17598.87 96
17600.12 135
17601.37 125
17602.63 130
17603.88 109
17605.13 121
17606.39 114
17607.64 101
17608.89 79
17610.15 95
17611.40 97
17612.66 105
17613.91 88
17615.16 93
17616.42 108
17617.67 120
17618.93 125
17620.18 99
17621.43 115
17622.69 96
17623.94 97
17625.20 96
17626.45 88
17627.71 111
17628.96 111
17630.22 94
17631.47 110
17632.72 104
17633.98 106
17635.23 116
17636.49 115
17637.74 109
17639.00 102
17640.25 109
17641.51 144
17642.76 98
17644.02 107
17645.27 102
17646.53 94
17647.78 102
17649.04 86
17650.29 94
17651.55 93
17652.80 98
17654.06 122
17655.32 98
17656.57 85
17657.83 76
17659.08 96
17660.34 90
17661.59 103
17662.85 105
17664.11 97
17665.36 104
17666.62 108
17667.87 105
17669.13 94
17670.38 97
17671.64 82
17672.90 103
17674.15 117
17675.41 107
17676.67 97
17677.92 108
17679.18 86
17680.43 93
17681.69 96
17682.95 102
17684.20 103
17685.46 106
17686.72 96
17687.97 86
17689.23 81
17690.49 96
17691.74 99
17693.00 93
17694.26 99
17695.51 68
17696.77 89
17698.03 72
17699.28 85
17700.54 89
17701.80 70
17703.06 95
17704.31 90
17705.57 114
17706.83 82
17708.08 99
17709.34 81
17710.60 75
17711.86 90
17713.11 78
17714.37 100
17715.63 76
17716.89 96
17718.14 98
17719.40 90
17720.66 89
17721.92 83
17723.18 80
17724.43 93
17725.69 79
17726.95 81
17728.21 96
17729.47 99
17730.72 93
17731.98 90
17733.24 93
17734.50 92
17735.76 90
17737.02 73
17738.27 80
17739.53 65
17740.79 100
17742.05 79
17743.31 88
17744.57 81
17745.83 98
17747.08 69
17748.34 88
17749.60 84
17750.86 101
17752.12 124
17753.38 93
17754.64 89
17755.90 94
17757.16 100
17758.41 92
17759.67 110
17760.93 93
17762.19 78
17763.45 82
17764.71 79
17765.97 91
17767.23 79
17768.49 76
17769.75 105
17771.01 102
17772.27 108
17773.53 84
17774.79 79
17776.05 103
17777.31 101
17778.57 82
17779.83 74
17781.09 105
17782.35 99
17783.61 103
17784.87 89
17786.13 80
17787.39 81
17788.65 88
17789.91 110
17791.17 96
17792.43 77
17793.69 70
17794.95 83
17796.21 88
17797.47 82
17798.73 64
17799.99 79
17801.25 80
17802.51 99
17803.77 93
17805.03 84
17806.29 99
17807.55 107
17808.82 90
17810.08 88
17811.34 102
17812.60 86
17813.86 88
17815.12 82
17816.38 94
17817.64 105
17818.90 111
17820.17 95
17821.43 75
17822.69 74
17823.95 95
17825.21 88
17826.47 94
17827.73 100
17829.00 75
17830.26 59
17831.52 72
17832.78 66
17834.04 85
17835.31 82
17836.57 92
17837.83 94
17839.09 88
17840.35 77
17841.61 96
17842.88 78
17844.14 89
17845.40 83
17846.66 79
17847.93 67
17849.19 78
17850.45 76
17851.71 106
17852.98 105
17854.24 89
17855.50 78
17856.76 65
17858.03 72
17859.29 74
17860.55 83
17861.81 71
17863.08 72
17864.34 91
17865.60 95
17866.87 107
17868.13 70
17869.39 82
17870.65 79
17871.92 75
17873.18 75
17874.44 83
17875.71 83
17876.97 80
17878.23 70
17879.50 80
17880.76 82
17882.02 98
17883.29 84
17884.55 69
17885.82 78
17887.08 80
17888.34 102
17889.61 112
17890.87 72
17892.13 70
17893.40 82
17894.66 99
17895.93 66
17897.19 73
17898.45 103
17899.72 91
17900.98 62
17902.25 96
17903.51 69
17904.78 60
17906.04 84
17907.30 90
17908.57 65
17909.83 84
17911.10 78
17912.36 94
17913.63 78
17914.89 93
17916.16 90
17917.42 97
17918.69 76
17919.95 86
17921.22 85
17922.48 75
17923.75 71
17925.01 81
17926.28 88
17927.54 92
17928.81 73
17930.07 92
17931.34 79
17932.60 98
17933.87 98
17935.13 79
17936.40 87
17937.66 65
17938.93 76
17940.19 97
17941.46 91
17942.73 84
17943.99 88
17945.26 85
17946.52 63
17947.79 80
17949.05 83
17950.32 82
17951.59 67
17952.85 71
17954.12 82
17955.38 75
17956.65 75
17957.92 77
17959.18 68
17960.45 75
17961.72 92
17962.98 108
17964.25 92
17965.52 108
17966.78 75
17968.05 65
17969.31 93
17970.58 79
17971.85 74
17973.11 60
17974.38 89
17975.65 77
17976.92 79
17978.18 79
17979.45 77
17980.72 86
17981.98 114
17983.25 97
17984.52 90
17985.78 79
17987.05 90
17988.32 86
17989.59 79
17990.85 67
17992.12 87
17993.39 82
17994.66 63
17995.92 84
17997.19 85
17998.46 92
17999.73 90
18000.99 84
18002.26 95
18003.53 86
18004.80 81
18006.07 85
18007.33 68
18008.60 76
18009.87 79
18011.14 81
18012.41 88
18013.67 62
18014.94 89
18016.21 88
18017.48 76
18018.75 82
18020.02 102
18021.28 85
18022.55 83
18023.82 72
18025.09 88
18026.36 90
18027.63 80
18028.90 70
18030.16 69
18031.43 95
18032.70 86
18033.97 92
18035.24 97
18036.51 62
18037.78 68
18039.05 96
18040.32 99
18041.58 76
18042.85 65
18044.12 72
18045.39 89
18046.66 105
18047.93 91
18049.20 73
18050.47 82
18051.74 78
18053.01 100
18054.28 68
18055.55 76
18056.82 77
18058.09 73
18059.36 81
18060.63 81
18061.90 105
18063.17 91
18064.44 89
18065.71 91
18066.98 84
18068.25 105
18069.52 85
18070.79 83
18072.06 71
18073.33 59
18074.60 71
18075.87 69
18077.14 96
18078.41 78
18079.68 83
18080.95 98
18082.22 77
18083.49 85
18084.76 82
18086.03 91
18087.30 94
18088.57 82
18089.85 68
18091.12 76
18092.39 87
18093.66 78
18094.93 87
18096.20 82
18097.47 86
18098.74 139
18100.01 92
18101.29 86
18102.56 70
18103.83 95
18105.10 91
18106.37 99
18107.64 92
18108.91 84
18110.19 72
18111.46 79
18112.73 88
18114.00 82
18115.27 69
18116.54 75
18117.82 96
18119.09 74
18120.36 96
18121.63 89
18122.90 74
18124.18 76
18125.45 72
18126.72 74
18127.99 67
18129.26 97
18130.54 79
18131.81 86
18133.08 76
18134.35 94
18135.63 71
18136.90 94
18138.17 95
18139.44 70
18140.72 76
18141.99 113
18143.26 85
18144.53 84
18145.81 100
18147.08 93
18148.35 83
18149.63 106
18150.90 68
18152.17 75
18153.45 70
18154.72 68
18155.99 66
18157.26 72
18158.54 74
18159.81 96
18161.08 73
18162.36 70
18163.63 71
18164.91 98
18166.18 77
18167.45 70
18168.73 72
18170.00 81
18171.27 84
18172.55 70
18173.82 77
18175.09 73
18176.37 84
18177.64 84
18178.92 79
18180.19 75
18181.46 90
18182.74 75
18184.01 61
18185.29 109
18186.56 76
18187.84 108
18189.11 86
18190.38 74
18191.66 83
18192.93 54
18194.21 80
18195.48 55
18196.76 86
18198.03 75
18199.31 87
18200.58 70
18201.86 81
18203.13 85
18204.41 77
18205.68 86
18206.96 70
18208.23 74
18209.51 73
18210.78 95
18212.06 86
18213.33 66
18214.61 94
18215.88 86
18217.16 93
18218.43 97
18219.71 97
18220.98 78
18222.26 72
18223.53 89
18224.81 66
18226.09 64
18227.36 86
18228.64 79
18229.91 58
18231.19 73
18232.46 83
18233.74 85
18235.02 87
18236.29 88
18237.57 76
18238.84 60
18240.12 65
18241.40 65
18242.67 66
18243.95 61
18245.23 71
18246.50 101
18247.78 84
18249.05 81
18250.33 68
18251.61 82
18252.88 91
18254.16 83
18255.44 98
18256.71 78
18257.99 69
18259.27 70
18260.54 77
18261.82 73
18263.10 62
18264.38 86
18265.65 81
18266.93 60
18268.21 73
18269.48 86
18270.76 81
18272.04 71
18273.32 59
18274.59 60
18275.87 66
18277.15 67
18278.43 83
18279.70 64
18280.98 82
18282.26 72
18283.54 54
18284.81 74
18286.09 66
18287.37 68
18288.65 74
18289.92 71
18291.20 74
18292.48 67
18293.76 76
18295.04 87
18296.31 63
18297.59 74
18298.87 73
18300.15 65
18301.43 85
18302.71 69
18303.98 75
18305.26 69
18306.54 71
18307.82 81
18309.10 74
18310.38 66
18311.66 61
18312.93 74
18314.21 104
18315.49 82
18316.77 68
18318.05 45
18319.33 89
18320.61 89
18321.89 71
18323.17 72
18324.44 73
18325.72 84
18327.00 74
18328.28 81
18329.56 78
18330.84 84
18332.12 66
18333.40 79
18334.68 90
18335.96 72
18337.24 68
18338.52 69
18339.80 79
18341.08 58
18342.36 80
18343.64 63
18344.92 74
18346.20 72
18347.48 80
18348.76 77
18350.04 75
18351.32 70
18352.60 65
18353.88 72
18355.16 87
18356.44 72
18357.72 72
18359.00 83
18360.28 87
18361.56 82
18362.84 72
18364.12 80
18365.40 75
18366.68 80
18367.96 82
18369.24 60
18370.52 94
18371.80 89
18373.08 97
18374.36 97
18375.64 94
18376.93 72
18378.21 84
18379.49 81
18380.77 56
18382.05 71
18383.33 81
18384.61 92
18385.89 68
18387.17 91
18388.46 85
18389.74 86
18391.02 84
18392.30 79
18393.58 87
18394.86 59
18396.15 75
18397.43 96
18398.71 92
18399.99 76
18401.27 110
18402.55 75
18403.84 82
18405.12 76
18406.40 74
18407.68 90
18408.96 71
18410.25 73
18411.53 84
18412.81 106
18414.09 92
18415.37 77
18416.66 74
18417.94 90
18419.22 88
18420.50 93
18421.79 80
18423.07 69
18424.35 82
18425.63 86
18426.92 101
18428.20 90
18429.48 87
18430.77 89
18432.05 75
18433.33 85
18434.61 79
18435.90 79
18437.18 76
18438.46 71
18439.75 81
18441.03 62
18442.31 69
18443.60 85
18444.88 72
18446.16 72
18447.45 74
18448.73 101
18450.01 93
18451.30 86
18452.58 85
18453.86 83
18455.15 78
18456.43 70
18457.71 70
18459.00 89
18460.28 77
18461.57 83
18462.85 97
18464.13 83
18465.42 74
18466.70 69
18467.99 76
18469.27 82
18470.55 70
18471.84 73
18473.12 77
18474.41 70
18475.69 83
18476.98 85
18478.26 79
18479.55 62
18480.83 89
18482.11 84
18483.40 104
18484.68 86
18485.97 67
18487.25 63
18488.54 96
18489.82 104
18491.11 82
18492.39 61
18493.68 118
18494.96 110
18496.25 98
18497.53 75
18498.82 85
18500.10 85
18501.39 101
18502.67 66
18503.96 67
18505.24 81
18506.53 98
18507.82 81
18509.10 68
18510.39 71
18511.67 71
18512.96 68
18514.24 73
18515.53 75
18516.82 100
18518.10 88
18519.39 76
18520.67 74
18521.96 68
18523.25 66
18524.53 77
18525.82 84
18527.10 66
18528.39 70
18529.68 49
18530.96 58
18532.25 77
18533.54 70
18534.82 56
18536.11 70
18537.39 91
18538.68 63
18539.97 76
18541.25 79
18542.54 85
18543.83 92
18545.11 68
18546.40 75
18547.69 97
18548.98 89
18550.26 80
18551.55 90
18552.84 71
18554.12 62
18555.41 67
18556.70 77
18557.99 77
18559.27 78
18560.56 88
18561.85 72
18563.13 70
18564.42 81
18565.71 79
18567.00 72
18568.28 74
18569.57 71
18570.86 64
18572.15 83
18573.44 56
18574.72 96
18576.01 87
18577.30 72
18578.59 78
18579.88 70
18581.16 85
18582.45 85
18583.74 86
18585.03 66
18586.32 74
18587.60 87
18588.89 92
18590.18 86
18591.47 65
18592.76 92
18594.05 71
18595.33 100
18596.62 109
18597.91 84
18599.20 85
18600.49 87
18601.78 82
18603.07 85
18604.36 84
18605.64 74
18606.93 91
18608.22 100
18609.51 106
18610.80 84
18612.09 78
18613.38 94
18614.67 86
18615.96 109
18617.25 80
18618.54 94
18619.83 97
18621.12 79
18622.40 112
18623.69 94
18624.98 95
18626.27 94
18627.56 104
18628.85 90
18630.14 88
18631.43 87
18632.72 81
18634.01 93
18635.30 87
18636.59 79
18637.88 98
18639.17 117
18640.46 93
18641.75 94
18643.04 73
18644.33 84
18645.62 74
18646.91 78
18648.20 75
18649.49 83
18650.78 81
18652.08 90
18653.37 76
18654.66 77
18655.95 86
18657.24 86
18658.53 69
18659.82 78
18661.11 54
18662.40 65
18663.69 76
18664.98 78
18666.27 74
18667.56 80
18668.86 93
18670.15 76
18671.44 87
18672.73 71
18674.02 90
18675.31 68
18676.60 86
18677.90 69
18679.19 61
18680.48 65
18681.77 92
18683.06 83
18684.35 97
18685.64 74
18686.94 76
18688.23 73
18689.52 57
18690.81 64
18692.10 69
18693.40 79
18694.69 95
18695.98 65
18697.27 80
18698.56 67
18699.86 83
18701.15 62
18702.44 85
18703.73 79
18705.03 78
18706.32 69
18707.61 51
18708.90 68
18710.19 64
18711.49 87
18712.78 79
18714.07 67
18715.37 73
18716.66 81
18717.95 83
18719.24 69
18720.54 81
18721.83 79
18723.12 81
18724.42 75
18725.71 63
18727.00 46
18728.30 74
18729.59 71
18730.88 66
18732.17 89
18733.47 62
18734.76 75
18736.05 69
18737.35 62
18738.64 80
18739.94 78
18741.23 55
18742.52 73
18743.82 75
18745.11 101
18746.40 72
18747.70 79
18748.99 67
18750.29 76
18751.58 67
18752.87 78
18754.17 84
18755.46 93
18756.76 93
18758.05 81
18759.34 71
18760.64 59
18761.93 85
18763.23 80
18764.52 75
18765.82 75
18767.11 87
18768.41 98
18769.70 68
18770.99 71
18772.29 60
18773.58 68
18774.88 76
18776.17 53
18777.47 86
18778.76 67
18780.06 72
18781.35 78
18782.65 69
18783.94 76
18785.24 80
18786.53 102
18787.83 72
18789.12 63
18790.42 81
18791.71 64
18793.01 72
18794.31 62
18795.60 79
18796.90 74
18798.19 73
18799.49 66
18800.78 70
18802.08 67
18803.37 78
18804.67 70
18805.97 70
18807.26 78
18808.56 78
18809.85 89
18811.15 73
18812.45 73
18813.74 69
18815.04 83
18816.34 79
18817.63 79
18818.93 75
18820.22 86
18821.52 81
18822.82 70
18824.11 65
18825.41 79
18826.71 68
18828.00 77
18829.30 83
18830.60 72
18831.89 82
18833.19 78
18834.49 93
18835.78 82
18837.08 75
18838.38 71
18839.67 98
18840.97 105
18842.27 84
18843.57 80
18844.86 56
18846.16 65
18847.46 72
18848.75 63
18850.05 80
18851.35 82
18852.65 55
18853.94 44
18855.24 63
18856.54 93
18857.84 89
18859.13 85
18860.43 67
18861.73 63
18863.03 68
18864.33 60
18865.62 67
18866.92 61
18868.22 71
18869.52 60
18870.82 74
18872.11 60
18873.41 77
18874.71 85
18876.01 70
18877.31 61
18878.61 70
18879.90 59
18881.20 81
18882.50 83
18883.80 49
18885.10 53
18886.40 51
18887.70 70
18888.99 93
18890.29 71
18891.59 93
18892.89 86
18894.19 71
18895.49 76
18896.79 57
18898.09 73
18899.39 60
18900.68 52
18901.98 51
18903.28 84
18904.58 66
18905.88 45
18907.18 71
18908.48 75
18909.78 79
18911.08 84
18912.38 60
18913.68 55
18914.98 76
18916.28 78
18917.58 70
18918.88 70
18920.18 72
18921.48 65
18922.78 59
18924.08 57
18925.38 74
18926.68 77
18927.98 65
18929.28 88
18930.58 51
18931.88 84
18933.18 63
18934.48 70
18935.78 66
18937.08 63
18938.38 69
18939.68 77
18940.98 61
18942.28 57
18943.58 73
18944.88 72
18946.18 77
18947.48 60
18948.78 68
18950.08 91
18951.39 65
18952.69 54
18953.99 65
18955.29 64
18956.59 69
18957.89 53
18959.19 58
18960.49 61
18961.79 62
18963.09 74
18964.40 56
18965.70 58
18967.00 81
18968.30 58
18969.60 51
18970.90 70
18972.21 62
18973.51 72
18974.81 52
18976.11 85
18977.41 58
18978.71 60
18980.02 85
18981.32 62
18982.62 80
18983.92 42
18985.22 61
18986.53 60
18987.83 61
18989.13 64
18990.43 65
18991.73 77
18993.04 67
18994.34 57
18995.64 66
18996.94 73
18998.25 56
18999.55 82
19000.85 84
19002.15 59
19003.46 72
19004.76 69
19006.06 77
19007.36 62
19008.67 54
19009.97 70
19011.27 55
19012.58 74
19013.88 62
19015.18 63
19016.49 59
19017.79 60
19019.09 66
19020.40 60
19021.70 84
19023.00 67
19024.31 75
19025.61 56
19026.91 61
19028.22 71
19029.52 66
19030.82 70
19032.13 74
19033.43 69
19034.73 75
19036.04 45
19037.34 60
19038.65 79
19039.95 54
19041.25 69
19042.56 76
19043.86 100
19045.17 72
19046.47 66
19047.77 65
19049.08 73
19050.38 67
19051.69 70
19052.99 76
19054.30 73
19055.60 87
19056.90 87
19058.21 73
19059.51 76
19060.82 91
19062.12 57
19063.43 50
19064.73 49
19066.04 55
19067.34 67
19068.65 56
19069.95 49
19071.26 48
19072.56 60
19073.87 58
19075.17 68
19076.48 64
19077.78 79
19079.09 72
19080.39 83
19081.70 74
19083.00 71
19084.31 59
19085.61 64
19086.92 68
19088.23 79
19089.53 79
19090.84 70
19092.14 71
19093.45 72
19094.75 56
19096.06 73
19097.37 59
19098.67 59
19099.98 59
19101.28 48
19102.59 79
19103.90 74
19105.20 62
19106.51 53
19107.81 60
19109.12 62
19110.43 55
19111.73 63
19113.04 60
19114.35 71
19115.65 87
19116.96 80
19118.27 67
19119.57 73
19120.88 63
19122.19 60
19123.49 71
19124.80 62
19126.11 51
19127.41 70
19128.72 66
19130.03 84
19131.33 79
19132.64 74
19133.95 58
19135.26 60
19136.56 67
19137.87 80
19139.18 58
19140.49 47
19141.79 75
19143.10 82
19144.41 63
19145.71 60
19147.02 63
19148.33 72
19149.64 60
19150.95 57
19152.25 59
19153.56 67
19154.87 64
19156.18 56
19157.48 67
19158.79 61
19160.10 66
19161.41 77
19162.72 60
19164.03 67
19165.33 60
19166.64 87
19167.95 57
19169.26 53
19170.57 69
19171.88 59
19173.18 66
19174.49 71
19175.80 67
19177.11 58
19178.42 88
19179.73 62
19181.04 58
19182.34 67
19183.65 70
19184.96 63
19186.27 61
19187.58 73
19188.89 54
19190.20 69
19191.51 70
19192.82 53
19194.13 64
19195.43 59
19196.74 55
19198.05 66
19199.36 62
19200.67 75
19201.98 81
19203.29 79
19204.60 60
19205.91 65
19207.22 62
19208.53 48
19209.84 68
19211.15 72
19212.46 56
19213.77 75
19215.08 83
19216.39 71
19217.70 78
19219.01 73
19220.32 60
19221.63 72
19222.94 80
19224.25 52
19225.56 58
19226.87 73
19228.18 76
19229.49 68
19230.80 55
19232.11 59
19233.42 53
19234.73 74
19236.04 61
19237.35 75
19238.67 64
19239.98 76
19241.29 75
19242.60 69
19243.91 83
19245.22 63
19246.53 67
19247.84 57
19249.15 54
19250.46 62
19251.77 56
19253.09 75
19254.40 64
19255.71 65
19257.02 69
19258.33 71
19259.64 69
19260.95 61
19262.27 68
19263.58 63
19264.89 84
19266.20 60
19267.51 50
19268.82 56
19270.14 74
19271.45 71
19272.76 62
19274.07 62
19275.38 64
19276.70 68
19278.01 76
19279.32 78
19280.63 88
19281.94 71
19283.26 70
19284.57 78
19285.88 83
19287.19 85
19288.51 88
19289.82 73
19291.13 73
19292.44 65
19293.76 55
19295.07 65
19296.38 64
19297.69 50
19299.01 49
19300.32 60
19301.63 72
19302.95 88
19304.26 80
19305.57 59
19306.88 57
19308.20 70
19309.51 61
19310.82 53
19312.14 61
19313.45 55
19314.76 52
19316.08 45
19317.39 59
19318.70 47
19320.02 48
19321.33 71
19322.64 60
19323.96 77
19325.27 69
19326.59 63
19327.90 46
19329.21 72
19330.53 55
19331.84 71
19333.15 66
19334.47 78
19335.78 62
19337.10 37
19338.41 50
19339.73 64
19341.04 72
19342.35 60
19343.67 48
19344.98 41
19346.30 59
19347.61 72
19348.93 47
19350.24 63
19351.55 57
19352.87 71
19354.18 68
19355.50 58
19356.81 61
19358.13 63
19359.44 78
19360.76 70
19362.07 75
19363.39 82
19364.70 99
19366.02 70
19367.33 77
19368.65 77
19369.96 47
19371.28 65
19372.59 87
19373.91 65
19375.22 79
19376.54 59
19377.86 69
19379.17 74
19380.49 87
19381.80 70
19383.12 79
19384.43 77
19385.75 59
19387.07 81
19388.38 79
19389.70 74
19391.01 60
19392.33 65
19393.65 83
19394.96 67
19396.28 67
19397.59 39
19398.91 78
19400.23 66
19401.54 73
19402.86 67
19404.17 65
19405.49 70
19406.81 64
19408.12 54
19409.44 53
19410.76 67
19412.07 70
19413.39 59
19414.71 78
19416.02 65
19417.34 62
19418.66 66
19419.97 73
19421.29 54
19422.61 51
19423.93 74
19425.24 57
19426.56 53
19427.88 77
19429.19 57
19430.51 68
19431.83 69
19433.15 51
19434.46 61
19435.78 68
19437.10 82
19438.42 77
19439.73 70
19441.05 75
19442.37 75
19443.69 77
19445.00 71
19446.32 67
19447.64 68
19448.96 69
19450.28 81
19451.59 68
19452.91 53
19454.23 55
19455.55 97
19456.87 76
19458.18 85
19459.50 66
19460.82 59
19462.14 66
19463.46 72
19464.78 75
19466.09 67
19467.41 83
19468.73 42
19470.05 68
19471.37 95
19472.69 69
19474.01 68
19475.33 78
19476.64 66
19477.96 73
19479.28 74
19480.60 72
19481.92 80
19483.24 67
19484.56 76
19485.88 71
19487.20 60
19488.52 63
19489.83 66
19491.15 41
19492.47 71
19493.79 77
19495.11 82
19496.43 60
19497.75 69
19499.07 81
19500.39 73
19501.71 64
19503.03 66
19504.35 67
19505.67 71
19506.99 73
19508.31 41
19509.63 55
19510.95 73
19512.27 81
19513.59 76
19514.91 75
19516.23 73
19517.55 50
19518.87 71
19520.19 66
19521.51 71
19522.83 63
19524.15 62
19525.47 58
19526.79 61
19528.11 50
19529.43 60
19530.75 52
19532.08 66
19533.40 76
19534.72 72
19536.04 80
19537.36 76
19538.68 59
19540.00 66
19541.32 55
19542.64 81
19543.96 61
19545.29 61
19546.61 59
19547.93 71
19549.25 64
19550.57 62
19551.89 68
19553.21 70
19554.53 54
19555.86 58
19557.18 63
19558.50 78
19559.82 67
19561.14 75
19562.46 56
19563.79 81
19565.11 60
19566.43 76
19567.75 53
19569.07 48
19570.40 60
19571.72 63
19573.04 57
19574.36 56
19575.68 56
19577.01 54
19578.33 70
19579.65 62
19580.97 58
19582.30 64
19583.62 44
19584.94 81
19586.26 60
19587.59 65
19588.91 62
19590.23 69
19591.55 61
19592.88 70
19594.20 76
19595.52 62
19596.85 67
19598.17 71
19599.49 82
19600.81 56
19602.14 79
19603.46 67
19604.78 68
19606.11 61
19607.43 65
19608.75 70
19610.08 58
19611.40 66
19612.72 67
19614.05 55
19615.37 48
19616.69 66
19618.02 78
19619.34 69
19620.67 55
19621.99 68
19623.31 57
19624.64 79
19625.96 65
19627.29 53
19628.61 58
19629.93 81
19631.26 80
19632.58 70
19633.91 80
19635.23 68
19636.55 73
19637.88 65
19639.20 72
19640.53 69
19641.85 69
19643.18 76
19644.50 54
19645.82 79
19647.15 56
19648.47 62
19649.80 81
19651.12 77
19652.45 70
19653.77 71
19655.10 63
19656.42 67
19657.75 60
19659.07 60
19660.40 70
19661.72 71
19663.05 62
19664.37 60
19665.70 73
19667.02 75
19668.35 62
19669.67 64
19671.00 72
19672.33 69
19673.65 52
19674.98 62
19676.30 56
19677.63 57
19678.95 76
19680.28 72
19681.61 60
19682.93 61
19684.26 74
19685.58 74
19686.91 72
19688.23 68
19689.56 64
19690.89 60
19692.21 73
19693.54 83
19694.87 55
19696.19 82
19697.52 73
19698.84 72
19700.17 67
19701.50 72
19702.82 77
19704.15 74
19705.48 91
19706.80 73
19708.13 75
19709.46 67
19710.78 70
19712.11 62
19713.44 72
19714.76 53
19716.09 73
19717.42 81
19718.75 70
19720.07 77
19721.40 64
19722.73 70
19724.05 79
19725.38 68
19726.71 66
19728.04 66
19729.36 85
19730.69 79
19732.02 84
19733.35 83
19734.67 45
19736.00 54
19737.33 52
19738.66 77
19739.98 60
19741.31 73
19742.64 68
19743.97 67
19745.30 63
19746.62 60
19747.95 54
19749.28 64
19750.61 61
19751.94 57
19753.26 82
19754.59 40
19755.92 74
19757.25 70
19758.58 68
19759.91 72
19761.23 65
19762.56 81
19763.89 72
19765.22 57
19766.55 62
19767.88 53
19769.21 73
19770.53 92
19771.86 67
19773.19 66
19774.52 64
19775.85 52
19777.18 59
19778.51 58
19779.84 58
19781.17 75
19782.50 66
19783.83 66
19785.15 59
19786.48 70
19787.81 83
19789.14 73
19790.47 76
19791.80 75
19793.13 86
19794.46 63
19795.79 62
19797.12 62
19798.45 59
19799.78 81
19801.11 81
19802.44 82
19803.77 65
19805.10 68
19806.43 83
19807.76 66
19809.09 61
19810.42 73
19811.75 95
19813.08 76
19814.41 69
19815.74 86
19817.07 52
19818.40 62
19819.73 80
19821.06 74
19822.39 64
19823.72 54
19825.05 70
19826.38 63
19827.71 64
19829.05 62
19830.38 60
19831.71 78
19833.04 78
19834.37 71
19835.70 63
19837.03 75
19838.36 72
19839.69 77
19841.02 75
19842.36 74
19843.69 58
19845.02 58
19846.35 52
19847.68 74
19849.01 59
19850.34 59
19851.68 67
19853.01 75
19854.34 71
19855.67 63
19857.00 72
19858.33 57
19859.67 70
19861.00 86
19862.33 90
19863.66 70
19864.99 78
19866.32 78
19867.66 56
19868.99 54
19870.32 45
19871.65 61
19872.99 58
19874.32 87
19875.65 55
19876.98 79
19878.32 70
19879.65 84
19880.98 75
19882.31 69
19883.65 68
19884.98 66
19886.31 72
19887.64 69
19888.98 69
19890.31 59
19891.64 60
19892.97 75
19894.31 58
19895.64 51
19896.97 84
19898.31 89
19899.64 65
19900.97 65
19902.31 59
19903.64 65
19904.97 60
19906.31 59
19907.64 49
19908.97 62
19910.31 64
19911.64 82
19912.97 87
19914.31 70
19915.64 75
19916.97 71
19918.31 64
19919.64 68
19920.98 62
19922.31 70
19923.64 64
19924.98 49
19926.31 80
19927.65 80
19928.98 60
19930.31 57
19931.65 68
19932.98 77
19934.32 74
19935.65 63
19936.99 54
19938.32 54
19939.65 55
19940.99 63
19942.32 67
19943.66 58
19944.99 81
19946.33 77
19947.66 80
19949.00 74
19950.33 74
19951.67 64
19953.00 78
19954.34 92
19955.67 73
19957.01 67
19958.34 72
19959.68 76
19961.01 62
19962.35 71
19963.68 64
19965.02 78
19966.35 79
19967.69 69
19969.02 72
19970.36 52
19971.70 60
19973.03 68
19974.37 72
19975.70 54
19977.04 75
19978.37 61
19979.71 64
19981.05 65
19982.38 72
19983.72 60
19985.05 69
19986.39 82
19987.73 83
19989.06 61
19990.40 65
19991.73 54
19993.07 52
19994.41 64
19995.74 67
19997.08 66
19998.42 58
19999.75 74
20001.09 68
20002.43 64
20003.76 64
20005.10 53
20006.44 54
20007.77 54
20009.11 58
20010.45 66
20011.78 60
20013.12 64
20014.46 55
20015.79 54
20017.13 92
20018.47 91
20019.81 69
20021.14 62
20022.48 48
20023.82 71
20025.15 77
20026.49 57
20027.83 61
20029.17 74
20030.50 72
20031.84 54
20033.18 56
20034.52 62
20035.85 77
20037.19 68
20038.53 67
20039.87 69
20041.21 59
20042.54 61
20043.88 68
20045.22 69
20046.56 55
20047.90 70
20049.23 54
20050.57 49
20051.91 63
20053.25 62
20054.59 64
20055.93 51
20057.26 66
20058.60 74
20059.94 70
20061.28 63
20062.62 67
20063.96 73
20065.30 84
20066.63 66
20067.97 59
20069.31 59
20070.65 66
20071.99 62
20073.33 78
20074.67 75
20076.01 50
20077.35 49
20078.68 51
20080.02 68
20081.36 73
20082.70 68
20084.04 57
20085.38 73
20086.72 62
20088.06 67
20089.40 51
20090.74 73
20092.08 53
20093.42 54
20094.76 41
20096.10 56
20097.44 68
20098.78 52
20100.12 74
20101.46 135
20102.80 99
20104.14 59
20105.48 75
20106.82 77
20108.16 55
20109.50 54
20110.84 70
20112.18 59
20113.52 53
20114.86 63
20116.20 61
20117.54 59
20118.88 73
20120.22 105
20121.56 62
20122.90 76
20124.24 61
20125.58 69
20126.92 66
20128.26 57
20129.61 49
20130.95 50
20132.29 89
20133.63 65
20134.97 49
20136.31 64
20137.65 49
20138.99 54
20140.33 67
20141.67 51
20143.02 69
