# Supplementary material for: MALDI-TOF MS typing enables the classification of brewing yeasts of the genus Saccharomyces to major beer styles
Source: PLoS One. 2017 Aug 9;12(8):e0181694. doi: 10.1371/journal.pone.0181694 (PMC5549903; doi:10.1371/journal.pone.0181694)
Supplement: S3 File — The directory includes 90 raw files and was zipped to “.zip”; the folder has three strains with 30 spectra per strain; S1 Text explains the raw files with an example and Table 1 represents the yeast strains used within the experiment. (ZIP) [file pone.0181694.s006.zip]

Archive with 91 entries (90 files):
- 7-9/
- 7-9/30256-177-OG-Koe-Koe-YPG-18h-E-E_2015-07-17_1_0_B1_1.dat
- 7-9/30258-205-OG-WB-WB-YPG-18h-E-E_2015-08-14__0_F1_1.dat
- 7-9/30258-205-OG-WB-WB-YPG-18h-E-E_2015-08-11__0_D2_1.dat
- 7-9/30258-205-OG-WB-WB-YPG-18h-E-E_2015-08-20__0_C2_1.dat
- 7-9/30257-184-OG-Alt-Alt-YPG-18h-E-E_2015-08-07__0_F10_1.dat
- 7-9/30256-177-OG-Koe-Koe-YPG-18h-E-E_2015-07-14_2_0_D8_1.dat
- 7-9/30256-177-OG-Koe-Koe-YPG-18h-E-E_2015-07-07__0_A9_1.dat
- 7-9/30256-177-OG-Koe-Koe-YPG-18h-E-E_2015-07-13_2_0_B2_1.dat
- 7-9/30257-184-OG-Alt-Alt-YPG-18h-E-E_2015-08-06__0_F11_1.dat
- 7-9/30258-205-OG-WB-WB-YPG-18h-E-E_2015-08-12__0_H3_1.dat
- 7-9/30256-177-OG-Koe-Koe-YPG-18h-E-E_2015-07-08_3_0_A9_1.dat
- 7-9/30256-177-OG-Koe-Koe-YPG-18h-E-E_2015-07-10_1_0_A7_1.dat
- 7-9/30256-177-OG-Koe-Koe-YPG-18h-E-E_2015-07-08_2_0_A8_1.dat
- 7-9/30256-177-OG-Koe-Koe-YPG-18h-E-E_2015-07-16_3_0_B3_1.dat
- 7-9/30256-177-OG-Koe-Koe-YPG-18h-E-E_2015-07-16_1_0_B1_1.dat
- 7-9/30258-205-OG-WB-WB-YPG-18h-E-E_2015-08-18__0_C3_1.dat
- 7-9/30257-184-OG-Alt-Alt-YPG-18h-E-E_2015-08-13__0_D1_1.dat
- 7-9/30257-184-OG-Alt-Alt-YPG-18h-E-E_2015-08-19__0_D12_1.dat
- 7-9/30258-205-OG-WB-WB-YPG-18h-E-E_2015-08-13__0_D4_1.dat
- 7-9/30257-184-OG-Alt-Alt-YPG-18h-E-E_2015-08-11__0_C10_1.dat
- 7-9/30257-184-OG-Alt-Alt-YPG-18h-E-E_2015-08-13__0_D3_1.dat
- 7-9/30257-184-OG-Alt-Alt-YPG-18h-E-E_2015-08-20__0_B12_1.dat
- 7-9/30258-205-OG-WB-WB-YPG-18h-E-E_2015-08-18__0_C1_1.dat
- 7-9/30258-205-OG-WB-WB-YPG-18h-E-E_2015-08-19__0_E8_1.dat
- 7-9/30258-205-OG-WB-WB-YPG-18h-E-E_2015-08-19__0_E9_1.dat
- 7-9/30257-184-OG-Alt-Alt-YPG-18h-E-E_2015-08-19__0_D11_1.dat
- 7-9/30258-205-OG-WB-WB-YPG-18h-E-E_2015-08-18__0_C2_1.dat
- 7-9/30256-177-OG-Koe-Koe-YPG-18h-E-E_2015-07-20_1_0_B7_1.dat
- 7-9/30257-184-OG-Alt-Alt-YPG-18h-E-E_2015-08-06__0_F12_1.dat
- 7-9/30256-177-OG-Koe-Koe-YPG-18h-E-E_2015-07-13_1_0_B1_1.dat
- 7-9/30257-184-OG-Alt-Alt-YPG-18h-E-E_2015-08-14__0_E11_1.dat
- 7-9/30256-177-OG-Koe-Koe-YPG-18h-E-E_2015-07-06_2_0_A8_1.dat
- 7-9/30256-177-OG-Koe-Koe-YPG-18h-E-E_2015-07-15_1_0_B1_1.dat
- 7-9/30257-184-OG-Alt-Alt-YPG-18h-E-E_2015-08-18__0_B10_1.dat
- 7-9/30256-177-OG-Koe-Koe-YPG-18h-E-E_2015-07-20_2_0_B8_1.dat
- 7-9/30256-177-OG-Koe-Koe-YPG-18h-E-E_2015-07-10_3_0_A9_1.dat
- 7-9/30256-177-OG-Koe-Koe-YPG-18h-E-E_2015-07-17_2_0_B2_1.dat
- 7-9/30257-184-OG-Alt-Alt-YPG-18h-E-E_2015-08-19__0_D10_1.dat
- 7-9/30258-205-OG-WB-WB-YPG-18h-E-E_2015-08-13__0_D5_1.dat
- 7-9/30256-177-OG-Koe-Koe-YPG-18h-E-E_2015-07-08_1_0_A7_1.dat
- 7-9/30257-184-OG-Alt-Alt-YPG-18h-E-E_2015-08-07__0_F12_1.dat
- 7-9/30256-177-OG-Koe-Koe-YPG-18h-E-E_2015-07-07__0_A8_1.dat
- 7-9/30256-177-OG-Koe-Koe-YPG-18h-E-E_2015-07-16_2_0_B2_1.dat
- 7-9/30258-205-OG-WB-WB-YPG-18h-E-E_2015-08-07__0_G1_1.dat
- 7-9/30256-177-OG-Koe-Koe-YPG-18h-E-E_2015-07-15_3_0_B3_1.dat
- 7-9/30258-205-OG-WB-WB-YPG-18h-E-E_2015-08-07__0_G2_1.dat
- 7-9/30256-177-OG-Koe-Koe-YPG-18h-E-E_2015-07-06_1_0_A7_1.dat
- 7-9/30257-184-OG-Alt-Alt-YPG-18h-E-E_2015-08-14__0_E12_1.dat
- 7-9/30257-184-OG-Alt-Alt-YPG-18h-E-E_2015-08-13__0_D2_1.dat
- 7-9/30257-184-OG-Alt-Alt-YPG-18h-E-E_2015-08-12__0_G10_1.dat
- 7-9/30257-184-OG-Alt-Alt-YPG-18h-E-E_2015-08-07__0_F11_1.dat
- 7-9/30257-184-OG-Alt-Alt-YPG-18h-E-E_2015-08-12__0_G12_1.dat
- 7-9/30258-205-OG-WB-WB-YPG-18h-E-E_2015-08-11__0_D3_1.dat
- 7-9/30256-177-OG-Koe-Koe-YPG-18h-E-E_2015-07-15_2_0_B2_1.dat
- 7-9/30257-184-OG-Alt-Alt-YPG-18h-E-E_2015-08-06__0_F10_1.dat
- 7-9/30256-177-OG-Koe-Koe-YPG-18h-E-E_2015-07-20_3_0_B9_1.dat
- 7-9/30257-184-OG-Alt-Alt-YPG-18h-E-E_2015-08-20__0_B11_1.dat
- 7-9/30257-184-OG-Alt-Alt-YPG-18h-E-E_2015-08-11__0_C11_1.dat
- 7-9/30258-205-OG-WB-WB-YPG-18h-E-E_2015-08-20__0_C1_1.dat
- 7-9/30257-184-OG-Alt-Alt-YPG-18h-E-E_2015-08-20__0_B10_1.dat
- 7-9/30256-177-OG-Koe-Koe-YPG-18h-E-E_2015-07-07__0_A7_1.dat
- 7-9/30258-205-OG-WB-WB-YPG-18h-E-E_2015-08-10__0_G1_1.dat
- 7-9/30256-177-OG-Koe-Koe-YPG-18h-E-E_2015-07-06_3_0_A9_1.dat
- 7-9/30258-205-OG-WB-WB-YPG-18h-E-E_2015-08-12__0_H1_1.dat
- 7-9/30258-205-OG-WB-WB-YPG-18h-E-E_2015-08-14__0_F3_1.dat
- 7-9/30258-205-OG-WB-WB-YPG-18h-E-E_2015-08-13__0_D6_1.dat
- 7-9/30258-205-OG-WB-WB-YPG-18h-E-E_2015-08-20__0_C3_1.dat
- 7-9/30258-205-OG-WB-WB-YPG-18h-E-E_2015-08-10__0_G3_1.dat
- 7-9/30258-205-OG-WB-WB-YPG-18h-E-E_2015-08-07__0_G3_1.dat
- 7-9/30257-184-OG-Alt-Alt-YPG-18h-E-E_2015-08-18__0_B12_1.dat
- 7-9/30257-184-OG-Alt-Alt-YPG-18h-E-E_2015-08-10__0_F11_1.dat
- 7-9/30256-177-OG-Koe-Koe-YPG-18h-E-E_2015-07-17_3_0_B3_1.dat
- 7-9/30257-184-OG-Alt-Alt-YPG-18h-E-E_2015-08-18__0_B11_1.dat
- 7-9/30257-184-OG-Alt-Alt-YPG-18h-E-E_2015-08-14__0_E10_1.dat
- 7-9/30258-205-OG-WB-WB-YPG-18h-E-E_2015-08-06__0_G1_1.dat
- 7-9/30258-205-OG-WB-WB-YPG-18h-E-E_2015-08-14__0_F2_1.dat
- 7-9/30256-177-OG-Koe-Koe-YPG-18h-E-E_2015-07-14_3_0_D9_1.dat
- 7-9/30258-205-OG-WB-WB-YPG-18h-E-E_2015-08-06__0_G2_1.dat
- 7-9/30257-184-OG-Alt-Alt-YPG-18h-E-E_2015-08-11__0_C12_1.dat
- 7-9/30256-177-OG-Koe-Koe-YPG-18h-E-E_2015-07-10_2_0_A8_1.dat
- 7-9/30257-184-OG-Alt-Alt-YPG-18h-E-E_2015-08-10__0_F12_1.dat
- 7-9/30257-184-OG-Alt-Alt-YPG-18h-E-E_2015-08-12__0_G11_1.dat
- 7-9/30258-205-OG-WB-WB-YPG-18h-E-E_2015-08-10__0_G2_1.dat
- 7-9/30258-205-OG-WB-WB-YPG-18h-E-E_2015-08-11__0_D1_1.dat
- 7-9/30257-184-OG-Alt-Alt-YPG-18h-E-E_2015-08-10__0_F10_1.dat
- 7-9/30258-205-OG-WB-WB-YPG-18h-E-E_2015-08-19__0_E7_1.dat
- 7-9/30258-205-OG-WB-WB-YPG-18h-E-E_2015-08-06__0_G3_1.dat
- 7-9/30256-177-OG-Koe-Koe-YPG-18h-E-E_2015-07-14_1_0_D7_1.dat
- 7-9/30258-205-OG-WB-WB-YPG-18h-E-E_2015-08-12__0_H2_1.dat
- 7-9/30256-177-OG-Koe-Koe-YPG-18h-E-E_2015-07-13_3_0_B3_1.dat
