# Supplementary material for: MALDI-TOF MS typing enables the classification of brewing yeasts of the genus Saccharomyces to major beer styles
Source: PLoS One. 2017 Aug 9;12(8):e0181694. doi: 10.1371/journal.pone.0181694 (PMC5549903; doi:10.1371/journal.pone.0181694)
Supplement: S3 File — The directory includes 90 raw files and was zipped to “.zip”; the folder has three strains with 30 spectra per strain; S1 Text explains the raw files with an example and Table 1 represents the yeast strains used within the experiment. (ZIP) [file pone.0181694.s006.zip › 7-9/30256-177-OG-Koe-Koe-YPG-18h-E-E_2015-07-17_1_0_B1_1.dat]

1999.70 2060
2000.13 2074
2000.55 2016
2000.97 2006
2001.39 1698
2001.81 1796
2002.23 1761
2002.66 1812
2003.08 1867
2003.50 2106
2003.92 2021
2004.34 1895
2004.77 2054
2005.19 1999
2005.61 1907
2006.03 2162
2006.46 2257
2006.88 2077
2007.30 2076
2007.72 2243
2008.15 2184
2008.57 1941
2008.99 2149
2009.41 1994
2009.84 1804
2010.26 2027
2010.68 2097
2011.10 1992
2011.53 1801
2011.95 1816
2012.37 1851
2012.80 1872
2013.22 1788
2013.64 1774
2014.07 1803
2014.49 1957
2014.91 1824
2015.33 1982
2015.76 1905
2016.18 1831
2016.60 1801
2017.03 1805
2017.45 1742
2017.88 1735
2018.30 1922
2018.72 2086
2019.15 2042
2019.57 2026
2019.99 1945
2020.42 2113
2020.84 2150
2021.26 2195
2021.69 1862
2022.11 1915
2022.54 1893
2022.96 1888
2023.38 1912
2023.81 1785
2024.23 1684
2024.66 1868
2025.08 1952
2025.51 1831
2025.93 1697
2026.35 1929
2026.78 1983
2027.20 1666
2027.63 1865
2028.05 1914
2028.48 1754
2028.90 1734
2029.33 1816
2029.75 1775
2030.18 1660
2030.60 1755
2031.03 1714
2031.45 1782
2031.88 2011
2032.30 1898
2032.73 1896
2033.15 2052
2033.58 1890
2034.00 1836
2034.43 1865
2034.85 1909
2035.28 1838
2035.70 2071
2036.13 2149
2036.55 1958
2036.98 2056
2037.40 2267
2037.83 2169
2038.26 2054
2038.68 1965
2039.11 1972
2039.53 2248
2039.96 2177
2040.39 2233
2040.81 2265
2041.24 2201
2041.66 1975
2042.09 1912
2042.52 2064
2042.94 2155
2043.37 2097
2043.79 1798
2044.22 1874
2044.65 1824
2045.07 1984
2045.50 1884
2045.93 1728
2046.35 1887
2046.78 1726
2047.21 1744
2047.63 1962
2048.06 1933
2048.49 1847
2048.91 1757
2049.34 1684
2049.77 1649
2050.19 2031
2050.62 1976
2051.05 1880
2051.47 1875
2051.90 1966
2052.33 1873
2052.75 1661
2053.18 1733
2053.61 1681
2054.04 1752
2054.46 1792
2054.89 1973
2055.32 1795
2055.75 1680
2056.17 1720
2056.60 1637
2057.03 1859
2057.46 1743
2057.88 1898
2058.31 1870
2058.74 1983
2059.17 1811
2059.60 1783
2060.02 1955
2060.45 2155
2060.88 1834
2061.31 1658
2061.74 1827
2062.16 1835
2062.59 1842
2063.02 1807
2063.45 1930
2063.88 1991
2064.31 2151
2064.73 2116
2065.16 2288
2065.59 2168
2066.02 2139
2066.45 2291
2066.88 2137
2067.30 2154
2067.73 2226
2068.16 1962
2068.59 2117
2069.02 2083
2069.45 2048
2069.88 2020
2070.31 1816
2070.74 2082
2071.16 2140
2071.59 1973
2072.02 1879
2072.45 2027
2072.88 1920
2073.31 1919
2073.74 1881
2074.17 1919
2074.60 1913
2075.03 1975
2075.46 2015
2075.89 1978
2076.32 2037
2076.75 2539
2077.18 2383
2077.61 2157
2078.04 2347
2078.47 2170
2078.90 2423
2079.33 2504
2079.76 2389
2080.19 2332
2080.62 2181
2081.05 2365
2081.48 2360
2081.91 2205
2082.34 2139
2082.77 2067
2083.20 2278
2083.63 2179
2084.06 2209
2084.49 2091
2084.92 1974
2085.35 2186
2085.78 1909
2086.21 2031
2086.64 2012
2087.07 1855
2087.50 1922
2087.93 1877
2088.36 1844
2088.80 1849
2089.23 1779
2089.66 1932
2090.09 1795
2090.52 1892
2090.95 1837
2091.38 1953
2091.81 2021
2092.24 2092
2092.68 1955
2093.11 1773
2093.54 1872
2093.97 1924
2094.40 1759
2094.83 1856
2095.26 1927
2095.70 1935
2096.13 1970
2096.56 1958
2096.99 1874
2097.42 1787
2097.85 1927
2098.29 1934
2098.72 1651
2099.15 1725
2099.58 1719
2100.01 1777
2100.45 1839
2100.88 1971
2101.31 1934
2101.74 2052
2102.18 1973
2102.61 1771
2103.04 1846
2103.47 1952
2103.90 1941
2104.34 1948
2104.77 2096
2105.20 1833
2105.64 1631
2106.07 1884
2106.50 1956
2106.93 1944
2107.37 2022
2107.80 2009
2108.23 2009
2108.66 2114
2109.10 1959
2109.53 2024
2109.96 2139
2110.40 2108
2110.83 2104
2111.26 2025
2111.70 1874
2112.13 1731
2112.56 1780
2113.00 2002
2113.43 1972
2113.86 1905
2114.30 1806
2114.73 1863
2115.16 1723
2115.60 1805
2116.03 1834
2116.47 1694
2116.90 1769
2117.33 1853
2117.77 1824
2118.20 1891
2118.64 1865
2119.07 1760
2119.50 1746
2119.94 1781
2120.37 1952
2120.81 1629
2121.24 1737
2121.67 1924
2122.11 1844
2122.54 1763
2122.98 1726
2123.41 1881
2123.85 1961
2124.28 1898
2124.72 1774
2125.15 1828
2125.58 1802
2126.02 1876
2126.45 1867
2126.89 1764
2127.32 1868
2127.76 1811
2128.19 1930
2128.63 1884
2129.06 1912
2129.50 2043
2129.93 2016
2130.37 2206
2130.80 2218
2131.24 2350
2131.67 2278
2132.11 2120
2132.55 2209
2132.98 2241
2133.42 2211
2133.85 2262
2134.29 2194
2134.72 2165
2135.16 2517
2135.59 2708
2136.03 2657
2136.47 2431
2136.90 2397
2137.34 2584
2137.77 2367
2138.21 2198
2138.65 2146
2139.08 2110
2139.52 1933
2139.95 1934
2140.39 1756
2140.83 1915
2141.26 1991
2141.70 1855
2142.14 1842
2142.57 1696
2143.01 1675
2143.44 1812
2143.88 1906
2144.32 2126
2144.75 2078
2145.19 1837
2145.63 1954
2146.06 2052
2146.50 2014
2146.94 2121
2147.38 2221
2147.81 2373
2148.25 2452
2148.69 2543
2149.12 2628
2149.56 2648
2150.00 2630
2150.44 2621
2150.87 2693
2151.31 2656
2151.75 2671
2152.18 2556
2152.62 2316
2153.06 2265
2153.50 2280
2153.93 2294
2154.37 2224
2154.81 2119
2155.25 1912
2155.69 2100
2156.12 2214
2156.56 2217
2157.00 2066
2157.44 2096
2157.87 2005
2158.31 2078
2158.75 2090
2159.19 2218
2159.63 2205
2160.07 2217
2160.50 1999
2160.94 1998
2161.38 1910
2161.82 1996
2162.26 1977
2162.70 2099
2163.13 2017
2163.57 2079
2164.01 2042
2164.45 2083
2164.89 1963
2165.33 2044
2165.77 2054
2166.20 1906
2166.64 2178
2167.08 2047
2167.52 2013
2167.96 1919
2168.40 1971
2168.84 2061
2169.28 2205
2169.72 2033
2170.16 2040
2170.60 2020
2171.03 2227
2171.47 2276
2171.91 2413
2172.35 2446
2172.79 2392
2173.23 2285
2173.67 2343
2174.11 2621
2174.55 2578
2174.99 2661
2175.43 2308
2175.87 2159
2176.31 2508
2176.75 2440
2177.19 2170
2177.63 2263
2178.07 2378
2178.51 2305
2178.95 2164
2179.39 2136
2179.83 2129
2180.27 2080
2180.71 2026
2181.15 1977
2181.59 2045
2182.03 2079
2182.47 1845
2182.91 1846
2183.35 1893
2183.79 1876
2184.23 1958
2184.68 1956
2185.12 1916
2185.56 1789
2186.00 1914
2186.44 1943
2186.88 2099
2187.32 2280
2187.76 2371
2188.20 2210
2188.64 2205
2189.08 2434
2189.53 2553
2189.97 2437
2190.41 2100
2190.85 2054
2191.29 2184
2191.73 2401
2192.17 2359
2192.62 2210
2193.06 2204
2193.50 2157
2193.94 2307
2194.38 2180
2194.82 2472
2195.27 2534
2195.71 2263
2196.15 2149
2196.59 2392
2197.03 2445
2197.47 2379
2197.92 2408
2198.36 2127
2198.80 2171
2199.24 2134
2199.69 2466
2200.13 2287
2200.57 2034
2201.01 2175
2201.45 2230
2201.90 1890
2202.34 2067
2202.78 2195
2203.22 2110
2203.67 2015
2204.11 1905
2204.55 2320
2205.00 2091
2205.44 2008
2205.88 2202
2206.32 2188
2206.77 2257
2207.21 2148
2207.65 2238
2208.10 2268
2208.54 2168
2208.98 2264
2209.43 2232
2209.87 2246
2210.31 2068
2210.76 2231
2211.20 2282
2211.64 2290
2212.09 2242
2212.53 2096
2212.97 2041
2213.42 2111
2213.86 1902
2214.30 1820
2214.75 2135
2215.19 2015
2215.63 2237
2216.08 2010
2216.52 2078
2216.97 2040
2217.41 1994
2217.85 2024
2218.30 2168
2218.74 2024
2219.19 1874
2219.63 1933
2220.07 1907
2220.52 1806
2220.96 2151
2221.41 2324
2221.85 2127
2222.30 1943
2222.74 2131
2223.19 2161
2223.63 2267
2224.08 2350
2224.52 2410
2224.96 2301
2225.41 2356
2225.85 2496
2226.30 2351
2226.74 2238
2227.19 2412
2227.63 2286
2228.08 2377
2228.52 2356
2228.97 2149
2229.41 2411
2229.86 2346
2230.31 2473
2230.75 2441
2231.20 2442
2231.64 2492
2232.09 2547
2232.53 2731
2232.98 2550
2233.42 2809
2233.87 2624
2234.31 2399
2234.76 2633
2235.21 2297
2235.65 2336
2236.10 2259
2236.54 2491
2236.99 2622
2237.44 2555
2237.88 2523
2238.33 2378
2238.77 2356
2239.22 2080
2239.67 2209
2240.11 2112
2240.56 2190
2241.01 2114
2241.45 1985
2241.90 1866
2242.34 1970
2242.79 1782
2243.24 1841
2243.68 1865
2244.13 1964
2244.58 1964
2245.02 1932
2245.47 1962
2245.92 1952
2246.36 1759
2246.81 2041
2247.26 2144
2247.71 2103
2248.15 2084
2248.60 2082
2249.05 2075
2249.49 2040
2249.94 1946
2250.39 1971
2250.84 2146
2251.28 2039
2251.73 1865
2252.18 1791
2252.63 1791
2253.07 1919
2253.52 1870
2253.97 1836
2254.42 1861
2254.86 1898
2255.31 1795
2255.76 1788
2256.21 1858
2256.66 1709
2257.10 1842
2257.55 2129
2258.00 1800
2258.45 1771
2258.90 1773
2259.34 1897
2259.79 1873
2260.24 1716
2260.69 2011
2261.14 2161
2261.58 2217
2262.03 2327
2262.48 2418
2262.93 2349
2263.38 2396
2263.83 2450
2264.28 2548
2264.72 2524
2265.17 2562
2265.62 2557
2266.07 2608
2266.52 2650
2266.97 2673
2267.42 2581
2267.87 2478
2268.32 2529
2268.77 2450
2269.21 2492
2269.66 2432
2270.11 2470
2270.56 2359
2271.01 2705
2271.46 2476
2271.91 2514
2272.36 2501
2272.81 2670
2273.26 2516
2273.71 2153
2274.16 2254
2274.61 2261
2275.06 2141
2275.51 2109
2275.96 1970
2276.41 2000
2276.86 2088
2277.31 2121
2277.76 2012
2278.21 1940
2278.66 2123
2279.11 2322
2279.56 2151
2280.01 2150
2280.46 2093
2280.91 2370
2281.36 2269
2281.81 2244
2282.26 2165
2282.71 2227
2283.16 2107
2283.61 1932
2284.06 2027
2284.51 1990
2284.96 2142
2285.41 2339
2285.86 2359
2286.31 2381
2286.77 2471
2287.22 2540
2287.67 2872
2288.12 3280
2288.57 3218
2289.02 3459
2289.47 3735
2289.92 4197
2290.37 4508
2290.83 4365
2291.28 4538
2291.73 4517
2292.18 4246
2292.63 4147
2293.08 4195
2293.53 3827
2293.99 3744
2294.44 3645
2294.89 3292
2295.34 3278
2295.79 3307
2296.24 3099
2296.70 2594
2297.15 2460
2297.60 2445
2298.05 2363
2298.50 2296
2298.96 2631
2299.41 2480
2299.86 2363
2300.31 2201
2300.77 2208
2301.22 2267
2301.67 1976
2302.12 2055
2302.57 2117
2303.03 2247
2303.48 2258
2303.93 2074
2304.38 2076
2304.84 2140
2305.29 2200
2305.74 2293
2306.20 2380
2306.65 2289
2307.10 2403
2307.55 2492
2308.01 2457
2308.46 2693
2308.91 2688
2309.37 2540
2309.82 2727
2310.27 2778
2310.73 2599
2311.18 2595
2311.63 2692
2312.09 2637
2312.54 2572
2312.99 2362
2313.45 2275
2313.90 2289
2314.35 2131
2314.81 2219
2315.26 2000
2315.71 1999
2316.17 2030
2316.62 2218
2317.08 2522
2317.53 2435
2317.98 2564
2318.44 2414
2318.89 2340
2319.35 2554
2319.80 2482
2320.25 2092
2320.71 2222
2321.16 2524
2321.62 2478
2322.07 2341
2322.53 2317
2322.98 2487
2323.44 2324
2323.89 2350
2324.34 2492
2324.80 2486
2325.25 2351
2325.71 2582
2326.16 2642
2326.62 2559
2327.07 2314
2327.53 2633
2327.98 2717
2328.44 2458
2328.89 2612
2329.35 2616
2329.80 2482
2330.26 2533
2330.71 2819
2331.17 2617
2331.62 2549
2332.08 2673
2332.53 2556
2332.99 2534
2333.45 2605
2333.90 2441
2334.36 2460
2334.81 2339
2335.27 2312
2335.72 2191
2336.18 2129
2336.63 2200
2337.09 2309
2337.55 2439
2338.00 2432
2338.46 2388
2338.91 2412
2339.37 2345
2339.83 2554
2340.28 2567
2340.74 2604
2341.19 2663
2341.65 2501
2342.11 2519
2342.56 2364
2343.02 2526
2343.48 2477
2343.93 2486
2344.39 2308
2344.85 2698
2345.30 2594
2345.76 2699
2346.22 2652
2346.67 2741
2347.13 2580
2347.59 2546
2348.04 2422
2348.50 2631
2348.96 2440
2349.41 2496
2349.87 2424
2350.33 2397
2350.79 2408
2351.24 2227
2351.70 2164
2352.16 2254
2352.61 2310
2353.07 2095
2353.53 2079
2353.99 2005
2354.44 2021
2354.90 2246
2355.36 2099
2355.82 2146
2356.28 1914
2356.73 2023
2357.19 2255
2357.65 2071
2358.11 2196
2358.56 2356
2359.02 2502
2359.48 2309
2359.94 2266
2360.40 2213
2360.85 2450
2361.31 2316
2361.77 2291
2362.23 2401
2362.69 2454
2363.15 2457
2363.60 2388
2364.06 2494
2364.52 2459
2364.98 2296
2365.44 2534
2365.90 2486
2366.36 2440
2366.81 2363
2367.27 2387
2367.73 2366
2368.19 2261
2368.65 2378
2369.11 2503
2369.57 2440
2370.03 2468
2370.49 2301
2370.94 2267
2371.40 2276
2371.86 2434
2372.32 2223
2372.78 2219
2373.24 2395
2373.70 2189
2374.16 2432
2374.62 2701
2375.08 2334
2375.54 2416
2376.00 2323
2376.46 2298
2376.92 2438
2377.38 2289
2377.84 2147
2378.30 2389
2378.76 2407
2379.22 2377
2379.68 2442
2380.14 2470
2380.60 2424
2381.06 2393
2381.52 2378
2381.98 2349
2382.44 2304
2382.90 2236
2383.36 2280
2383.82 2271
2384.28 2252
2384.74 2255
2385.20 2080
2385.66 2267
2386.12 2296
2386.58 2211
2387.04 2242
2387.50 2165
2387.96 2348
2388.42 2131
2388.89 2284
2389.35 2270
2389.81 2094
2390.27 2303
2390.73 2256
2391.19 2110
2391.65 1963
2392.11 2099
2392.57 2152
2393.03 2188
2393.50 2275
2393.96 2244
2394.42 2131
2394.88 2137
2395.34 2117
2395.80 2041
2396.26 2057
2396.73 2144
2397.19 2244
2397.65 2117
2398.11 1867
2398.57 1880
2399.04 2007
2399.50 2117
2399.96 2139
2400.42 1962
2400.88 2132
2401.35 2284
2401.81 1988
2402.27 2098
2402.73 2256
2403.19 2434
2403.66 2209
2404.12 2469
2404.58 2400
2405.04 2163
2405.51 2397
2405.97 2286
2406.43 2307
2406.89 2291
2407.36 2238
2407.82 2168
2408.28 2166
2408.74 2202
2409.21 1948
2409.67 2075
2410.13 2153
2410.60 1866
2411.06 1868
2411.52 2088
2411.98 2242
2412.45 2289
2412.91 2117
2413.37 2199
2413.84 2165
2414.30 2296
2414.76 2400
2415.23 2372
2415.69 2340
2416.15 2471
2416.62 2634
2417.08 2732
2417.54 2986
2418.01 2989
2418.47 2783
2418.94 2699
2419.40 2901
2419.86 2919
2420.33 2933
2420.79 2811
2421.26 2726
2421.72 2591
2422.18 2403
2422.65 2517
2423.11 2333
2423.58 2247
2424.04 2558
2424.50 2468
2424.97 2261
2425.43 2164
2425.90 2068
2426.36 2173
2426.83 2142
2427.29 2359
2427.76 2389
2428.22 2347
2428.69 2269
2429.15 2289
2429.61 2347
2430.08 2254
2430.54 2172
2431.01 2035
2431.47 2104
2431.94 2055
2432.40 2054
2432.87 2228
2433.33 2461
2433.80 2413
2434.26 2383
2434.73 2260
2435.20 2250
2435.66 2375
2436.13 2441
2436.59 2591
2437.06 2699
2437.52 2746
2437.99 2692
2438.45 2878
2438.92 3281
2439.38 3054
2439.85 3059
2440.32 3234
2440.78 3086
2441.25 3368
2441.71 3055
2442.18 3118
2442.65 2939
2443.11 2614
2443.58 2758
2444.04 2529
2444.51 2696
2444.98 2393
2445.44 2303
2445.91 2325
2446.38 2201
2446.84 2254
2447.31 2163
2447.78 2156
2448.24 2236
2448.71 2192
2449.18 2137
2449.64 2259
2450.11 2167
2450.58 1927
2451.04 2054
2451.51 1900
2451.98 2018
2452.44 1934
2452.91 1955
2453.38 2179
2453.84 2097
2454.31 2008
2454.78 2229
2455.25 2270
2455.71 2366
2456.18 2240
2456.65 2160
2457.11 2211
2457.58 2242
2458.05 2201
2458.52 2062
2458.98 2042
2459.45 2491
2459.92 2200
2460.39 2056
2460.86 2233
2461.32 2057
2461.79 2035
2462.26 1978
2462.73 2236
2463.19 2016
2463.66 2015
2464.13 2132
2464.60 2286
2465.07 2204
2465.54 2186
2466.00 2056
2466.47 2045
2466.94 2046
2467.41 2105
2467.88 2343
2468.35 2071
2468.81 2034
2469.28 2017
2469.75 1968
2470.22 2117
2470.69 2095
2471.16 1980
2471.63 1880
2472.09 1909
2472.56 2027
2473.03 2139
2473.50 1892
2473.97 1982
2474.44 2026
2474.91 2028
2475.38 1856
2475.85 2142
2476.32 2083
2476.79 1960
2477.25 2144
2477.72 2319
2478.19 2340
2478.66 2383
2479.13 2349
2479.60 2377
2480.07 2213
2480.54 2189
2481.01 2328
2481.48 2398
2481.95 2308
2482.42 2249
2482.89 2167
2483.36 2208
2483.83 2097
2484.30 1871
2484.77 2072
2485.24 2025
2485.71 2230
2486.18 1923
2486.65 2058
2487.12 2056
2487.59 2071
2488.06 2110
2488.53 2155
2489.00 2022
2489.47 2090
2489.94 2154
2490.41 2268
2490.88 2064
2491.35 2077
2491.83 2347
2492.30 2363
2492.77 2428
2493.24 2388
2493.71 2389
2494.18 2394
2494.65 2508
2495.12 2282
2495.59 2324
2496.06 2359
2496.53 2241
2497.01 2299
2497.48 2179
2497.95 2077
2498.42 2177
2498.89 2268
2499.36 2343
2499.83 2092
2500.31 1888
2500.78 2028
2501.25 2017
2501.72 2079
2502.19 2018
2502.66 2022
2503.14 1982
2503.61 2051
2504.08 2123
2504.55 2252
2505.02 2138
2505.49 2267
2505.97 2373
2506.44 2357
2506.91 2355
2507.38 2638
2507.86 2563
2508.33 2699
2508.80 2618
2509.27 2777
2509.74 2497
2510.22 2661
2510.69 2644
2511.16 2778
2511.63 2597
2512.11 2584
2512.58 2700
2513.05 2688
2513.53 2582
2514.00 2692
2514.47 2495
2514.94 2484
2515.42 2454
2515.89 2209
2516.36 2291
2516.84 2455
2517.31 2486
2517.78 2531
2518.26 2441
2518.73 2462
2519.20 2211
2519.68 2320
2520.15 2165
2520.62 2222
2521.10 2249
2521.57 2192
2522.04 2208
2522.52 1965
2522.99 2075
2523.46 2130
2523.94 2056
2524.41 2012
2524.88 2054
2525.36 2021
2525.83 2132
2526.31 2193
2526.78 2043
2527.25 2113
2527.73 1921
2528.20 2120
2528.68 2238
2529.15 2058
2529.62 2022
2530.10 2206
2530.57 2258
2531.05 2276
2531.52 2133
2532.00 2529
2532.47 2237
2532.95 1981
2533.42 2324
2533.90 2359
2534.37 2265
2534.84 2353
2535.32 2250
2535.79 2192
2536.27 2128
2536.74 2240
2537.22 2219
2537.69 2192
2538.17 2132
2538.64 2257
2539.12 2229
2539.59 2273
2540.07 2336
2540.54 2202
2541.02 2477
2541.50 2387
2541.97 2205
2542.45 2361
2542.92 2323
2543.40 2357
2543.87 2321
2544.35 2417
2544.82 2307
2545.30 2298
2545.78 2572
2546.25 2734
2546.73 2515
2547.20 2683
2547.68 2943
2548.16 2976
2548.63 2790
2549.11 2751
2549.58 3036
2550.06 2793
2550.54 2769
2551.01 2920
2551.49 2907
2551.96 2901
2552.44 3325
2552.92 3344
2553.39 3310
2553.87 3330
2554.35 3333
2554.82 3135
2555.30 3140
2555.78 3165
2556.25 3042
2556.73 2847
2557.21 2838
2557.68 2904
2558.16 2492
2558.64 2347
2559.12 2400
2559.59 2459
2560.07 2345
2560.55 2442
2561.02 2188
2561.50 2300
2561.98 2253
2562.46 2129
2562.93 2311
2563.41 2247
2563.89 2291
2564.37 2156
2564.84 2230
2565.32 2123
2565.80 2114
2566.28 2259
2566.75 2176
2567.23 2171
2567.71 2163
2568.19 2237
2568.66 2063
2569.14 1996
2569.62 1978
2570.10 1998
2570.58 2165
2571.06 1923
2571.53 2099
2572.01 2080
2572.49 2230
2572.97 2121
2573.45 2192
2573.92 2013
2574.40 2071
2574.88 2218
2575.36 2270
2575.84 2151
2576.32 2127
2576.80 1956
2577.27 2066
2577.75 2149
2578.23 2083
2578.71 2157
2579.19 1989
2579.67 2046
2580.15 2101
2580.63 2093
2581.11 2185
2581.59 2197
2582.06 2111
2582.54 2204
2583.02 2189
2583.50 2258
2583.98 2211
2584.46 2237
2584.94 2162
2585.42 2113
2585.90 2112
2586.38 2124
2586.86 2019
2587.34 2197
2587.82 2141
2588.30 2274
2588.78 2467
2589.26 2330
2589.74 2461
2590.22 2435
2590.70 2284
2591.18 2194
2591.66 2228
2592.14 2261
2592.62 2495
2593.10 2531
2593.58 2586
2594.06 2725
2594.54 2288
2595.02 2364
2595.50 2378
2595.98 2407
2596.46 2399
2596.94 2215
2597.42 2277
2597.90 2112
2598.38 2130
2598.86 2197
2599.34 2220
2599.82 2168
2600.30 2151
2600.79 2169
2601.27 1994
2601.75 2225
2602.23 2250
2602.71 2157
2603.19 1955
2603.67 2049
2604.15 2128
2604.63 2005
2605.12 2226
2605.60 2262
2606.08 2197
2606.56 2130
2607.04 1968
2607.52 2081
2608.00 2188
2608.49 2201
2608.97 2182
2609.45 2469
2609.93 2409
2610.41 2276
2610.89 2485
2611.38 2440
2611.86 2400
2612.34 2403
2612.82 2257
2613.30 2456
2613.79 2202
2614.27 2220
2614.75 2257
2615.23 2138
2615.72 2155
2616.20 2260
2616.68 2311
2617.16 2408
2617.64 2148
2618.13 2235
2618.61 2265
2619.09 2205
2619.57 2157
2620.06 2127
2620.54 2053
2621.02 2193
2621.51 2186
2621.99 2342
2622.47 2360
2622.95 2177
2623.44 2041
2623.92 2163
2624.40 2270
2624.89 2335
2625.37 2296
2625.85 2228
2626.34 2239
2626.82 2134
2627.30 2048
2627.79 2097
2628.27 2022
2628.75 2303
2629.24 2229
2629.72 2199
2630.20 2307
2630.69 2399
2631.17 2396
2631.65 2187
2632.14 2340
2632.62 2225
2633.11 1962
2633.59 2093
2634.07 2160
2634.56 2107
2635.04 2021
2635.53 2015
2636.01 2103
2636.49 2179
2636.98 2107
2637.46 2119
2637.95 2281
2638.43 2181
2638.92 2227
2639.40 2271
2639.89 2301
2640.37 2462
2640.85 2491
2641.34 2444
2641.82 2684
2642.31 2654
2642.79 2481
2643.28 2429
2643.76 2306
2644.25 2301
2644.73 2159
2645.22 2147
2645.70 2088
2646.19 2140
2646.67 2123
2647.16 2200
2647.64 2255
2648.13 2264
2648.61 2185
2649.10 2244
2649.58 2262
2650.07 2311
2650.56 2183
2651.04 2110
2651.53 2264
2652.01 2172
2652.50 2413
2652.98 2275
2653.47 2221
2653.95 2098
2654.44 2186
2654.93 2383
2655.41 2411
2655.90 2282
2656.38 1963
2656.87 1974
2657.36 2196
2657.84 2127
2658.33 2009
2658.81 2132
2659.30 2218
2659.79 2092
2660.27 1999
2660.76 2091
2661.25 2058
2661.73 2058
2662.22 1977
2662.71 1929
2663.19 2043
2663.68 2070
2664.17 2189
2664.65 2238
2665.14 2141
2665.63 2103
2666.11 2218
2666.60 2186
2667.09 2226
2667.57 2004
2668.06 2093
2668.55 2311
2669.04 2223
2669.52 2105
2670.01 2113
2670.50 2184
2670.99 2077
2671.47 2291
2671.96 2378
2672.45 2456
2672.93 2645
2673.42 2620
2673.91 2588
2674.40 2618
2674.89 2760
2675.37 2904
2675.86 2671
2676.35 2695
2676.84 2615
2677.32 2689
2677.81 2900
2678.30 2634
2678.79 2534
2679.28 2713
2679.76 2854
2680.25 2614
2680.74 2961
2681.23 2983
2681.72 2898
2682.21 2997
2682.69 3071
2683.18 3128
2683.67 2961
2684.16 2730
2684.65 2580
2685.14 2692
2685.63 2553
2686.11 2499
2686.60 2363
2687.09 2370
2687.58 2338
2688.07 2182
2688.56 2255
2689.05 2174
2689.54 2356
2690.03 2232
2690.52 2194
2691.00 2072
2691.49 2227
2691.98 2213
2692.47 2252
2692.96 2188
2693.45 2059
2693.94 2212
2694.43 2391
2694.92 2240
2695.41 2259
2695.90 2422
2696.39 2399
2696.88 2338
2697.37 2244
2697.86 2376
2698.35 2431
2698.84 2307
2699.33 2645
2699.82 2443
2700.31 2398
2700.80 2515
2701.29 2577
2701.78 2610
2702.27 2666
2702.76 2417
2703.25 2375
2703.74 2604
2704.23 2637
2704.72 2593
2705.21 2436
2705.70 2276
2706.19 2242
2706.68 2211
2707.17 2402
2707.66 2271
2708.15 2194
2708.64 2090
2709.13 2097
2709.63 2109
2710.12 2251
2710.61 2291
2711.10 2179
2711.59 2149
2712.08 2117
2712.57 2138
2713.06 2044
2713.55 2143
2714.05 2031
2714.54 2162
2715.03 2269
2715.52 1932
2716.01 2060
2716.50 2110
2716.99 2064
2717.49 2259
2717.98 2281
2718.47 2339
2718.96 2111
2719.45 2047
2719.94 2224
2720.44 2450
2720.93 2313
2721.42 2219
2721.91 2439
2722.40 2341
2722.90 2359
2723.39 2352
2723.88 2234
2724.37 2177
2724.86 2244
2725.36 2034
2725.85 2113
2726.34 2388
2726.83 2246
2727.33 2046
2727.82 2049
2728.31 2223
2728.80 2108
2729.30 2066
2729.79 2133
2730.28 1969
2730.77 2017
2731.27 2172
2731.76 2147
2732.25 2147
2732.75 2231
2733.24 2219
2733.73 2020
2734.23 2084
2734.72 2132
2735.21 2295
2735.70 2393
2736.20 2235
2736.69 2190
2737.18 2251
2737.68 2487
2738.17 2485
2738.66 2483
2739.16 2253
2739.65 2347
2740.15 2340
2740.64 2181
2741.13 2105
2741.63 2138
2742.12 2076
2742.61 2092
2743.11 2095
2743.60 1979
2744.10 2081
2744.59 2074
2745.08 1912
2745.58 2010
2746.07 2024
2746.57 1893
2747.06 2106
2747.56 2217
2748.05 2224
2748.54 2289
2749.04 2245
2749.53 2069
2750.03 2117
2750.52 2113
2751.02 2072
2751.51 2142
2752.01 2215
2752.50 2030
2753.00 2047
2753.49 2154
2753.98 2076
2754.48 2198
2754.97 2248
2755.47 2037
2755.96 2022
2756.46 2317
2756.95 2438
2757.45 2371
2757.95 2195
2758.44 2452
2758.94 2343
2759.43 2114
2759.93 2184
2760.42 2273
2760.92 2224
2761.41 2197
2761.91 2228
2762.40 2226
2762.90 2286
2763.40 2171
2763.89 2134
2764.39 2064
2764.88 2016
2765.38 2235
2765.87 2428
2766.37 2287
2766.87 2198
2767.36 2223
2767.86 2370
2768.36 2384
2768.85 2154
2769.35 2255
2769.84 2342
2770.34 2082
2770.84 2246
2771.33 2557
2771.83 2361
2772.33 2287
2772.82 2325
2773.32 2493
2773.82 2438
2774.31 2585
2774.81 2420
2775.31 2493
2775.80 2607
2776.30 2701
2776.80 2621
2777.29 2623
2777.79 2770
2778.29 2547
2778.78 2723
2779.28 2532
2779.78 2492
2780.28 2637
2780.77 2443
2781.27 2272
2781.77 2191
2782.27 2447
2782.76 2483
2783.26 2364
2783.76 2438
2784.26 2472
2784.75 2243
2785.25 2134
2785.75 2121
2786.25 2241
2786.74 2137
2787.24 2297
2787.74 2435
2788.24 2309
2788.74 2148
2789.23 2142
2789.73 2294
2790.23 2249
2790.73 2122
2791.23 2166
2791.72 2296
2792.22 2258
2792.72 2212
2793.22 2355
2793.72 2348
2794.22 2336
2794.72 2291
2795.21 2571
2795.71 2828
2796.21 2829
2796.71 2591
2797.21 2732
2797.71 2858
2798.21 2905
2798.70 2962
2799.20 3032
2799.70 2890
2800.20 2918
2800.70 2584
2801.20 2626
2801.70 2865
2802.20 2823
2802.70 2616
2803.20 2691
2803.70 2815
2804.20 3011
2804.69 3066
2805.19 3209
2805.69 3329
2806.19 3629
2806.69 3550
2807.19 3927
2807.69 4305
2808.19 4001
2808.69 4002
2809.19 3950
2809.69 3835
2810.19 3902
2810.69 3715
2811.19 3405
2811.69 3199
2812.19 3038
2812.69 2879
2813.19 2849
2813.69 2578
2814.19 2456
2814.69 2480
2815.19 2488
2815.69 2272
2816.19 2301
2816.69 2557
2817.19 2695
2817.69 2707
2818.20 2623
2818.70 2748
2819.20 2672
2819.70 2854
2820.20 2882
2820.70 3001
2821.20 2794
2821.70 2919
2822.20 2844
2822.70 2682
2823.20 2527
2823.70 2473
2824.21 2466
2824.71 2429
2825.21 2393
2825.71 2375
2826.21 2353
2826.71 2546
2827.21 2435
2827.72 2381
2828.22 2234
2828.72 2262
2829.22 2223
2829.72 2261
2830.22 2282
2830.72 2096
2831.23 2111
2831.73 1995
2832.23 2137
2832.73 2110
2833.23 2101
2833.74 2200
2834.24 2313
2834.74 2164
2835.24 2207
2835.74 2171
2836.25 2315
2836.75 2374
2837.25 2474
2837.75 2573
2838.26 2501
2838.76 2293
2839.26 2277
2839.76 2277
2840.27 2334
2840.77 2259
2841.27 2346
2841.77 2441
2842.28 2590
2842.78 2359
2843.28 2282
2843.79 2274
2844.29 2480
2844.79 2646
2845.29 2569
2845.80 2485
2846.30 2697
2846.80 2644
2847.31 2824
2847.81 2767
2848.31 2701
2848.82 2622
2849.32 2695
2849.82 2616
2850.33 2536
2850.83 2371
2851.33 2388
2851.84 2372
2852.34 2491
2852.84 2189
2853.35 2348
2853.85 2353
2854.36 2133
2854.86 2233
2855.36 2297
2855.87 2241
2856.37 2167
2856.88 2275
2857.38 2288
2857.88 2246
2858.39 2231
2858.89 2296
2859.40 2298
2859.90 2241
2860.41 2185
2860.91 2194
2861.41 2167
2861.92 2239
2862.42 2040
2862.93 2204
2863.43 1998
2863.94 2093
2864.44 1974
2864.95 2208
2865.45 2188
2865.96 2177
2866.46 2145
2866.97 2162
2867.47 2290
2867.98 2150
2868.48 2113
2868.99 2161
2869.49 2249
2870.00 2170
2870.50 2268
2871.01 2124
2871.51 2312
2872.02 2474
2872.52 2541
2873.03 2579
2873.53 2469
2874.04 2487
2874.54 2325
2875.05 2415
2875.56 2228
2876.06 2398
2876.57 2374
2877.07 2297
2877.58 2485
2878.09 2443
2878.59 2459
2879.10 2461
2879.60 2516
2880.11 2662
2880.62 2680
2881.12 2732
2881.63 2690
2882.13 2757
2882.64 2553
2883.15 2734
2883.65 2870
2884.16 2875
2884.67 3069
2885.17 3171
2885.68 3149
2886.19 2949
2886.69 3153
2887.20 3103
2887.71 2979
2888.21 2860
2888.72 2827
2889.23 2720
2889.73 3029
2890.24 2817
2890.75 2711
2891.25 2600
2891.76 2702
2892.27 2579
2892.78 2330
2893.28 2516
2893.79 2653
2894.30 2477
2894.81 2525
2895.31 2718
2895.82 2985
2896.33 3138
2896.84 2879
2897.34 2770
2897.85 2792
2898.36 2797
2898.87 2903
2899.37 3039
2899.88 2917
2900.39 2835
2900.90 2836
2901.41 3162
2901.91 3205
2902.42 3310
2902.93 3319
2903.44 3112
2903.95 3164
2904.45 3359
2904.96 3183
2905.47 3110
2905.98 2998
2906.49 2953
2907.00 3156
2907.50 2975
2908.01 2820
2908.52 2690
2909.03 2652
2909.54 2621
2910.05 2605
2910.56 2668
2911.06 2677
2911.57 2550
2912.08 2407
2912.59 2553
2913.10 2698
2913.61 2528
2914.12 2618
2914.63 2589
2915.14 2576
2915.65 2506
2916.16 2510
2916.66 2584
2917.17 2475
2917.68 2231
2918.19 2550
2918.70 2368
2919.21 2548
2919.72 2477
2920.23 2399
2920.74 2512
2921.25 2607
2921.76 2750
2922.27 2843
2922.78 2928
2923.29 2847
2923.80 3046
2924.31 3147
2924.82 3330
2925.33 3431
2925.84 3443
2926.35 3294
2926.86 3077
2927.37 3036
2927.88 2909
2928.39 2695
2928.90 2587
2929.41 2485
2929.92 2526
2930.43 2411
2930.94 2639
2931.45 2555
2931.96 2435
2932.47 2359
2932.99 2371
2933.50 2379
2934.01 2422
2934.52 2476
2935.03 2557
2935.54 2585
2936.05 2340
2936.56 2527
2937.07 2535
2937.58 2711
2938.09 2709
2938.61 2601
2939.12 2552
2939.63 2453
2940.14 2561
2940.65 2589
2941.16 2643
2941.67 2700
2942.19 2736
2942.70 2638
2943.21 2798
2943.72 2860
2944.23 2981
2944.74 3129
2945.26 3200
2945.77 3588
2946.28 3762
2946.79 3564
2947.30 3763
2947.82 3795
2948.33 3596
2948.84 3345
2949.35 3328
2949.86 3037
2950.38 2847
2950.89 2533
2951.40 2537
2951.91 2458
2952.43 2587
2952.94 2487
2953.45 2475
2953.96 2343
2954.48 2454
2954.99 2506
2955.50 2334
2956.01 2257
2956.53 2323
2957.04 2393
2957.55 2555
2958.06 2401
2958.58 2412
2959.09 2558
2959.60 2622
2960.12 2583
2960.63 2750
2961.14 2820
2961.66 2790
2962.17 2823
2962.68 2886
2963.20 2716
2963.71 2861
2964.22 2939
2964.74 2679
2965.25 2575
2965.76 2487
2966.28 2328
2966.79 2319
2967.30 2258
2967.82 2371
2968.33 2427
2968.85 2474
2969.36 2427
2969.87 2193
2970.39 2071
2970.90 2373
2971.42 2369
2971.93 2268
2972.44 2457
2972.96 2466
2973.47 2553
2973.99 2516
2974.50 2607
2975.02 2717
2975.53 2308
2976.04 2434
2976.56 2394
2977.07 2350
2977.59 2410
2978.10 2543
2978.62 2255
2979.13 2213
2979.65 2451
2980.16 2308
2980.68 2521
2981.19 2501
2981.71 2308
2982.22 2365
2982.74 2315
2983.25 2313
2983.77 2503
2984.28 2530
2984.80 2539
2985.31 2711
2985.83 2618
2986.34 2567
2986.86 2719
2987.37 2741
2987.89 2920
2988.40 3007
2988.92 2841
2989.44 2841
2989.95 2718
2990.47 2820
2990.98 2916
2991.50 3073
2992.01 3003
2992.53 2839
2993.05 2926
2993.56 3059
2994.08 3085
2994.59 2998
2995.11 3149
2995.63 3620
2996.14 3464
2996.66 3651
2997.17 3794
2997.69 3663
2998.21 3704
2998.72 3669
2999.24 3573
2999.76 3560
3000.27 3645
3000.79 3663
3001.31 3746
3001.82 3406
3002.34 3388
3002.86 3988
3003.37 4098
3003.89 4003
3004.41 4008
3004.92 3975
3005.44 4479
3005.96 4380
3006.48 4134
3006.99 4287
3007.51 3945
3008.03 3250
3008.54 3241
3009.06 2958
3009.58 2709
3010.10 2600
3010.61 2657
3011.13 2738
3011.65 2628
3012.17 2594
3012.68 2602
3013.20 2600
3013.72 2460
3014.24 2655
3014.75 2754
3015.27 2605
3015.79 2682
3016.31 2901
3016.83 2973
3017.34 2963
3017.86 2846
3018.38 2907
3018.90 2990
3019.42 2705
3019.94 2715
3020.45 2919
3020.97 2859
3021.49 2871
3022.01 2897
3022.53 2783
3023.05 3056
3023.56 3037
3024.08 2852
3024.60 2890
3025.12 2781
3025.64 2516
3026.16 2616
3026.68 2617
3027.20 2665
3027.71 2683
3028.23 2621
3028.75 2599
3029.27 2653
3029.79 2518
3030.31 2373
3030.83 2572
3031.35 2644
3031.87 2778
3032.39 2782
3032.91 2611
3033.43 2742
3033.94 2596
3034.46 2585
3034.98 2640
3035.50 2639
3036.02 2620
3036.54 2851
3037.06 2721
3037.58 2985
3038.10 2616
3038.62 2552
3039.14 2513
3039.66 2670
3040.18 2491
3040.70 2652
3041.22 2458
3041.74 2478
3042.26 2408
3042.78 2570
3043.30 2443
3043.82 2500
3044.34 2472
3044.86 2526
3045.38 2754
3045.90 2527
3046.42 2531
3046.94 2525
3047.47 2559
3047.99 2404
3048.51 2585
3049.03 2369
3049.55 2395
3050.07 2473
3050.59 2266
3051.11 2337
3051.63 2465
3052.15 2410
3052.67 2366
3053.20 2393
3053.72 2472
3054.24 2336
3054.76 2374
3055.28 2297
3055.80 2283
3056.32 2376
3056.84 2300
3057.37 2189
3057.89 2367
3058.41 2337
3058.93 2357
3059.45 2251
3059.97 2501
3060.49 2418
3061.02 2481
3061.54 2258
3062.06 2358
3062.58 2512
3063.10 2541
3063.63 2500
3064.15 2603
3064.67 2792
3065.19 2735
3065.71 2614
3066.24 2630
3066.76 2407
3067.28 2541
3067.80 2624
3068.33 2742
3068.85 2647
3069.37 2528
3069.89 2480
3070.42 2429
3070.94 2483
3071.46 2469
3071.98 2465
3072.51 2547
3073.03 2616
3073.55 2663
3074.08 2494
3074.60 2556
3075.12 2741
3075.64 2687
3076.17 2676
3076.69 2873
3077.21 2696
3077.74 2618
3078.26 2834
3078.78 3034
3079.31 3217
3079.83 3144
3080.35 3145
3080.88 3163
3081.40 3407
3081.92 3489
3082.45 3299
3082.97 3310
3083.49 3154
3084.02 3032
3084.54 2923
3085.07 2647
3085.59 2942
3086.11 2848
3086.64 3002
3087.16 2989
3087.69 2666
3088.21 2868
3088.73 3003
3089.26 2770
3089.78 2839
3090.31 2898
3090.83 2887
3091.35 2871
3091.88 2632
3092.40 2852
3092.93 2921
3093.45 2831
3093.98 2939
3094.50 3251
3095.03 3180
3095.55 3112
3096.08 3309
3096.60 3319
3097.13 3344
3097.65 3565
3098.18 3379
3098.70 3781
3099.23 4045
3099.75 4487
3100.28 4813
3100.80 5540
3101.33 5945
3101.85 6691
3102.38 7208
3102.90 7540
3103.43 8101
3103.95 8369
3104.48 7925
3105.00 7373
3105.53 7117
3106.05 6637
3106.58 5977
3107.11 5176
3107.63 4676
3108.16 3996
3108.68 3815
3109.21 3854
3109.73 3741
3110.26 3744
3110.79 3561
3111.31 3740
3111.84 3723
3112.36 3576
3112.89 3377
3113.42 3322
3113.94 3293
3114.47 3190
3115.00 3004
3115.52 2973
3116.05 2861
3116.58 2927
3117.10 2684
3117.63 2645
3118.16 2636
3118.68 2822
3119.21 3019
3119.74 2955
3120.26 2867
3120.79 2852
3121.32 3069
3121.84 3205
3122.37 2983
3122.90 2765
3123.42 2859
3123.95 2987
3124.48 2925
3125.01 2719
3125.53 2647
3126.06 2794
3126.59 2829
3127.11 2800
3127.64 2685
3128.17 2747
3128.70 2718
3129.22 2707
3129.75 2732
3130.28 2534
3130.81 2591
3131.33 2562
3131.86 2752
3132.39 2467
3132.92 2408
3133.45 2479
3133.97 2621
3134.50 2779
3135.03 2793
3135.56 2634
3136.09 2545
3136.61 2464
3137.14 2506
3137.67 2375
3138.20 2619
3138.73 2456
3139.26 2545
3139.78 2642
3140.31 2520
3140.84 2302
3141.37 2408
3141.90 2163
3142.43 2291
3142.96 2311
3143.48 2357
3144.01 2480
3144.54 2412
3145.07 2631
3145.60 2730
3146.13 2742
3146.66 2742
3147.19 2896
3147.72 2875
3148.25 3112
3148.77 3200
3149.30 3286
3149.83 3171
3150.36 3182
3150.89 2824
3151.42 2710
3151.95 2649
3152.48 2704
3153.01 2751
3153.54 2517
3154.07 2514
3154.60 2752
3155.13 2909
3155.66 2898
3156.19 2992
3156.72 3084
3157.25 2945
3157.78 2846
3158.31 3012
3158.84 3111
3159.37 2913
3159.90 2954
3160.43 2754
3160.96 2787
3161.49 2658
3162.02 2633
3162.55 2841
3163.08 2614
3163.61 2577
3164.14 2770
3164.67 2795
3165.20 2594
3165.73 2510
3166.26 2567
3166.79 2526
3167.32 2699
3167.86 2582
3168.39 2415
3168.92 2472
3169.45 2467
3169.98 2402
3170.51 2495
3171.04 2515
3171.57 2310
3172.10 2311
3172.63 2435
3173.17 2504
3173.70 2501
3174.23 2604
3174.76 2521
3175.29 2431
3175.82 2717
3176.35 2670
3176.89 2636
3177.42 2741
3177.95 2653
3178.48 2559
3179.01 2626
3179.54 2610
3180.08 2644
3180.61 2622
3181.14 2499
3181.67 2556
3182.20 2384
3182.74 2352
3183.27 2473
3183.80 2388
3184.33 2340
3184.86 2436
3185.40 2413
3185.93 2637
3186.46 2595
3186.99 2494
3187.53 2376
3188.06 2448
3188.59 2583
3189.12 2415
3189.66 2399
3190.19 2373
3190.72 2268
3191.25 2213
3191.79 2438
3192.32 2460
3192.85 2537
3193.39 2474
3193.92 2456
3194.45 2469
3194.98 2409
3195.52 2372
3196.05 2660
3196.58 2494
3197.12 2547
3197.65 2623
3198.18 2407
3198.72 2500
3199.25 2759
3199.78 2782
3200.32 2764
3200.85 2655
3201.39 2758
3201.92 2824
3202.45 2790
3202.99 2880
3203.52 2859
3204.05 3056
3204.59 3102
3205.12 3040
3205.66 3018
3206.19 3224
3206.72 3228
3207.26 3121
3207.79 3219
3208.33 3164
3208.86 3500
3209.39 3520
3209.93 3661
3210.46 3345
3211.00 3388
3211.53 3555
3212.07 3817
3212.60 3830
3213.14 3701
3213.67 3455
3214.20 3463
3214.74 3311
3215.27 3234
3215.81 3104
3216.34 3130
3216.88 2996
3217.41 3129
3217.95 3202
3218.48 3086
3219.02 2969
3219.55 2961
3220.09 2978
3220.62 3109
3221.16 2832
3221.70 3214
3222.23 3276
3222.77 3322
3223.30 3110
3223.84 3381
3224.37 3318
3224.91 3314
3225.44 3564
3225.98 3385
3226.51 3159
3227.05 3210
3227.59 3109
3228.12 3112
3228.66 2980
3229.19 3175
3229.73 3138
3230.27 2980
3230.80 3000
3231.34 3050
3231.87 2965
3232.41 2855
3232.95 2834
3233.48 3032
3234.02 2995
3234.56 2799
3235.09 2849
3235.63 2969
3236.16 3077
3236.70 3155
3237.24 3152
3237.77 3524
3238.31 3675
3238.85 3469
3239.38 3514
3239.92 3689
3240.46 3801
3241.00 3717
3241.53 3574
3242.07 3529
3242.61 3516
3243.14 3049
3243.68 3131
3244.22 3135
3244.75 3139
3245.29 3045
3245.83 3132
3246.37 3137
3246.90 2949
3247.44 2999
3247.98 3141
3248.52 3271
3249.05 3144
3249.59 3341
3250.13 3041
3250.67 3021
3251.20 3181
3251.74 3305
3252.28 3431
3252.82 3383
3253.36 3401
3253.89 3227
3254.43 3449
3254.97 3521
3255.51 3499
3256.05 3459
3256.58 3483
3257.12 3389
3257.66 3535
3258.20 3639
3258.74 3795
3259.28 3879
3259.81 4112
3260.35 4266
3260.89 4522
3261.43 4674
3261.97 4960
3262.51 5099
3263.05 5671
3263.59 6089
3264.12 6333
3264.66 6539
3265.20 7024
3265.74 7532
3266.28 7727
3266.82 8061
3267.36 8200
3267.90 7697
3268.44 8139
3268.98 7864
3269.51 7247
3270.05 6392
3270.59 5780
3271.13 5391
3271.67 4738
3272.21 4404
3272.75 4097
3273.29 3903
3273.83 3741
3274.37 3726
3274.91 3758
3275.45 3881
3275.99 3952
3276.53 3830
3277.07 3942
3277.61 4001
3278.15 3772
3278.69 3851
3279.23 3769
3279.77 3797
3280.31 3656
3280.85 3859
3281.39 3714
3281.93 3683
3282.47 3746
3283.01 3920
3283.55 3673
3284.09 3622
3284.63 3614
3285.17 3935
3285.71 3603
3286.25 3936
3286.79 4234
3287.34 4234
3287.88 4205
3288.42 4004
3288.96 4238
3289.50 4176
3290.04 3986
3290.58 4096
3291.12 4327
3291.66 4392
3292.20 4484
3292.74 4672
3293.29 5029
3293.83 5318
3294.37 5569
3294.91 5588
3295.45 6019
3295.99 6242
3296.53 5974
3297.08 5830
3297.62 5669
3298.16 5691
3298.70 5172
3299.24 4907
3299.78 4534
3300.33 4514
3300.87 4182
3301.41 4222
3301.95 3883
3302.49 3793
3303.04 3734
3303.58 3724
3304.12 3903
3304.66 3938
3305.20 3606
3305.75 3807
3306.29 3790
3306.83 3723
3307.37 3711
3307.92 3694
3308.46 3707
3309.00 3707
3309.54 3385
3310.09 3552
3310.63 3612
3311.17 3550
3311.71 3435
3312.26 3637
3312.80 3749
3313.34 3885
3313.89 3997
3314.43 3973
3314.97 4084
3315.51 4308
3316.06 4197
3316.60 4223
3317.14 4467
3317.69 4626
3318.23 4759
3318.77 4928
3319.32 4867
3319.86 5166
3320.40 5049
3320.95 5111
3321.49 5011
3322.03 4910
3322.58 5017
3323.12 5243
3323.67 5072
3324.21 5062
3324.75 4768
3325.30 4835
3325.84 4776
3326.38 4540
3326.93 4387
3327.47 4153
3328.02 4316
3328.56 4456
3329.10 4514
3329.65 4997
3330.19 5815
3330.74 6342
3331.28 7300
3331.83 8775
3332.37 10970
3332.92 13271
3333.46 15942
3334.00 18503
3334.55 21279
3335.09 22915
3335.64 24294
3336.18 26210
3336.73 26583
3337.27 26480
3337.82 25293
3338.36 23126
3338.91 21303
3339.45 18468
3340.00 15518
3340.54 12955
3341.09 10756
3341.63 8884
3342.18 7641
3342.72 6709
3343.27 5809
3343.81 5166
3344.36 4888
3344.90 4707
3345.45 4650
3346.00 4661
3346.54 4562
3347.09 4391
3347.63 4519
3348.18 4744
3348.72 5003
3349.27 5148
3349.82 5095
3350.36 5237
3350.91 5206
3351.45 5215
3352.00 5337
3352.55 5300
3353.09 5180
3353.64 5359
3354.18 5100
3354.73 4722
3355.28 4482
3355.82 4127
3356.37 4119
3356.92 4222
3357.46 3932
3358.01 3870
3358.56 3814
3359.10 3710
3359.65 3662
3360.20 3737
3360.74 3728
3361.29 3718
3361.84 3568
3362.38 3419
3362.93 3473
3363.48 3743
3364.02 3903
3364.57 3776
3365.12 3694
3365.66 3839
3366.21 3813
3366.76 3644
3367.31 3731
3367.85 3814
3368.40 3847
3368.95 3914
3369.50 4015
3370.04 3814
3370.59 4023
3371.14 4215
3371.69 4124
3372.23 4393
3372.78 4696
3373.33 5087
3373.88 4863
3374.42 4819
3374.97 4768
3375.52 4776
3376.07 4687
3376.62 4329
3377.16 4238
3377.71 4075
3378.26 3997
3378.81 3753
3379.36 3552
3379.91 3306
3380.45 3241
3381.00 3168
3381.55 3136
3382.10 3151
3382.65 3207
3383.20 3174
3383.75 3191
3384.29 3150
3384.84 3073
3385.39 3182
3385.94 3166
3386.49 3342
3387.04 3095
3387.59 3013
3388.14 3035
3388.68 3114
3389.23 3123
3389.78 3160
3390.33 3175
3390.88 3088
3391.43 2990
3391.98 3142
3392.53 2723
3393.08 2719
3393.63 2604
3394.18 2773
3394.73 2683
3395.28 2728
3395.83 2866
3396.38 2717
3396.93 2586
3397.48 2651
3398.02 2645
3398.57 2662
3399.12 2809
3399.67 2541
3400.22 2561
3400.77 2496
3401.32 2319
3401.87 2582
3402.42 2652
3402.97 2827
3403.52 2745
3404.08 2645
3404.63 2465
3405.18 2634
3405.73 2709
3406.28 2649
3406.83 2531
3407.38 2534
3407.93 2593
3408.48 2638
3409.03 2709
3409.58 2887
3410.13 2830
3410.68 2873
3411.23 3006
3411.78 2907
3412.33 2966
3412.89 3107
3413.44 3021
3413.99 3046
3414.54 3112
3415.09 3053
3415.64 2790
3416.19 2880
3416.74 2800
3417.29 2621
3417.85 2679
3418.40 2721
3418.95 2699
3419.50 2518
3420.05 2685
3420.60 2689
3421.16 2569
3421.71 2710
3422.26 2589
3422.81 2686
3423.36 2827
3423.91 2867
3424.47 2672
3425.02 2836
3425.57 2923
3426.12 2801
3426.67 2815
3427.23 2779
3427.78 2823
3428.33 2637
3428.88 2646
3429.44 2637
3429.99 2447
3430.54 2355
3431.09 2475
3431.64 2617
3432.20 2466
3432.75 2563
3433.30 2611
3433.86 2554
3434.41 2570
3434.96 2632
3435.51 2297
3436.07 2394
3436.62 2383
3437.17 2370
3437.73 2548
3438.28 2685
3438.83 2737
3439.38 2838
3439.94 2976
3440.49 2840
3441.04 2835
3441.60 2763
3442.15 2687
3442.70 2805
3443.26 2673
3443.81 2804
3444.36 2788
3444.92 2748
3445.47 2440
3446.03 2384
3446.58 2381
3447.13 2425
3447.69 2396
3448.24 2385
3448.79 2230
3449.35 2359
3449.90 2350
3450.46 2587
3451.01 2608
3451.56 2476
3452.12 2530
3452.67 2500
3453.23 2269
3453.78 2510
3454.34 2600
3454.89 2568
3455.44 2456
3456.00 2669
3456.55 2545
3457.11 2527
3457.66 2454
3458.22 2356
3458.77 2593
3459.33 2490
3459.88 2432
3460.44 2409
3460.99 2630
3461.55 2657
3462.10 2455
3462.66 2683
3463.21 2757
3463.77 2642
3464.32 2473
3464.88 2607
3465.43 2799
3465.99 2782
3466.54 2740
3467.10 2702
3467.65 2556
3468.21 2566
3468.76 2628
3469.32 2843
3469.87 2817
3470.43 2732
3470.99 2909
3471.54 2780
3472.10 2698
3472.65 2906
3473.21 2905
3473.76 2853
3474.32 2778
3474.88 2890
3475.43 3062
3475.99 2681
3476.54 2822
3477.10 3152
3477.66 3230
3478.21 3339
3478.77 3315
3479.33 3262
3479.88 3301
3480.44 3500
3480.99 3570
3481.55 3416
3482.11 3519
3482.66 3522
3483.22 3414
3483.78 3113
3484.33 3302
3484.89 3369
3485.45 3114
3486.00 3511
3486.56 3682
3487.12 3577
3487.68 3529
3488.23 3765
3488.79 4199
3489.35 4592
3489.90 4971
3490.46 5320
3491.02 5993
3491.58 6239
3492.13 6380
3492.69 6661
3493.25 6871
3493.81 6461
3494.36 6418
3494.92 6099
3495.48 6014
3496.04 5996
3496.59 5757
3497.15 6027
3497.71 6108
3498.27 6506
3498.82 6909
3499.38 7164
3499.94 7939
3500.50 7683
3501.06 7994
3501.61 7634
3502.17 8340
3502.73 8522
3503.29 8694
3503.85 9143
3504.41 8896
3504.96 9371
3505.52 9444
3506.08 9336
3506.64 9712
3507.20 9224
3507.76 8733
3508.32 7914
3508.87 7490
3509.43 6860
3509.99 5958
3510.55 5342
3511.11 4851
3511.67 4268
3512.23 4299
3512.79 3965
3513.34 3525
3513.90 3424
3514.46 3500
3515.02 3237
3515.58 3084
3516.14 3094
3516.70 3109
3517.26 3014
3517.82 2898
3518.38 3218
3518.94 3134
3519.50 3245
3520.06 3058
3520.62 3042
3521.18 3205
3521.74 3265
3522.30 3162
3522.86 3076
3523.42 3066
3523.97 2978
3524.53 2999
3525.09 2878
3525.65 2932
3526.21 2999
3526.77 2927
3527.34 2912
3527.90 2841
3528.46 2914
3529.02 2802
3529.58 2797
3530.14 2947
3530.70 2772
3531.26 2816
3531.82 2802
3532.38 2852
3532.94 2864
3533.50 2961
3534.06 3121
3534.62 3037
3535.18 3002
3535.74 3250
3536.30 3264
3536.86 3134
3537.43 2876
3537.99 3170
3538.55 3406
3539.11 3207
3539.67 3042
3540.23 3175
3540.79 3215
3541.35 3101
3541.91 3204
3542.48 3211
3543.04 2977
3543.60 2945
3544.16 3054
3544.72 3279
3545.28 2986
3545.84 2849
3546.41 3039
3546.97 2740
3547.53 2785
3548.09 2850
3548.65 2855
3549.22 2652
3549.78 2351
3550.34 2515
3550.90 2343
3551.46 2359
3552.03 2413
3552.59 2356
3553.15 2308
3553.71 2320
3554.27 2321
3554.84 2200
3555.40 2317
3555.96 2304
3556.52 2287
3557.09 2362
3557.65 2377
3558.21 2319
3558.77 2361
3559.34 2547
3559.90 2430
3560.46 2430
3561.03 2698
3561.59 2726
3562.15 2557
3562.71 2442
3563.28 2382
3563.84 2479
3564.40 2368
3564.97 2193
3565.53 2355
3566.09 2463
3566.66 2350
3567.22 2382
3567.78 2463
3568.35 2294
3568.91 2182
3569.47 2232
3570.04 2430
3570.60 2358
3571.16 2174
3571.73 2215
3572.29 2243
3572.85 2222
3573.42 2637
3573.98 2546
3574.55 2599
3575.11 2595
3575.67 2486
3576.24 2633
3576.80 2653
3577.37 2446
3577.93 2679
3578.49 2887
3579.06 2627
3579.62 2600
3580.19 2954
3580.75 2798
3581.32 2559
3581.88 2377
3582.45 2547
3583.01 2574
3583.57 2444
3584.14 2368
3584.70 2414
3585.27 2484
3585.83 2293
3586.40 2190
3586.96 2195
3587.53 2153
3588.09 2249
3588.66 2426
3589.22 2355
3589.79 2472
3590.35 2382
3590.92 2265
3591.48 2231
3592.05 2344
3592.61 2374
3593.18 2371
3593.75 2490
3594.31 2481
3594.88 2527
3595.44 2310
3596.01 2361
3596.57 2330
3597.14 2446
3597.70 2490
3598.27 2492
3598.84 2427
3599.40 2071
3599.97 2226
3600.53 2446
3601.10 2458
3601.67 2343
3602.23 2440
3602.80 2451
3603.36 2244
3603.93 2220
3604.50 2324
3605.06 2274
3605.63 2244
3606.20 2426
3606.76 2225
3607.33 2155
3607.89 2188
3608.46 2053
3609.03 2212
3609.59 1990
3610.16 1979
3610.73 2027
3611.29 2138
3611.86 2118
3612.43 2271
3613.00 2364
3613.56 2358
3614.13 2304
3614.70 2513
3615.26 2898
3615.83 3131
3616.40 3290
3616.97 3246
3617.53 3668
3618.10 3856
3618.67 3916
3619.23 4044
3619.80 3887
3620.37 3727
3620.94 3493
3621.50 3394
3622.07 3069
3622.64 2762
3623.21 2722
3623.78 2467
3624.34 2503
3624.91 2469
3625.48 2250
3626.05 2168
3626.61 2439
3627.18 2345
3627.75 2241
3628.32 2053
3628.89 2259
3629.46 2223
3630.02 2065
3630.59 2118
3631.16 2282
3631.73 2221
3632.30 2181
3632.87 2203
3633.43 2346
3634.00 2225
3634.57 2015
3635.14 2206
3635.71 2203
3636.28 2345
3636.85 2461
3637.41 2501
3637.98 2527
3638.55 2720
3639.12 2792
3639.69 3111
3640.26 3246
3640.83 3223
3641.40 3570
3641.97 3616
3642.54 3512
3643.11 3538
3643.68 3603
3644.24 3250
3644.81 3232
3645.38 3070
3645.95 2973
3646.52 3004
3647.09 2681
3647.66 2730
3648.23 2754
3648.80 2740
3649.37 2699
3649.94 2673
3650.51 2718
3651.08 2683
3651.65 2601
3652.22 2735
3652.79 2820
3653.36 2935
3653.93 2953
3654.50 2757
3655.07 3098
3655.64 3070
3656.21 2747
3656.78 2840
3657.35 3268
3657.92 3514
3658.49 3144
3659.06 3059
3659.63 3291
3660.20 3289
3660.78 3257
3661.35 3074
3661.92 3037
3662.49 2963
3663.06 2998
3663.63 3185
3664.20 3177
3664.77 2931
3665.34 2769
3665.91 2781
3666.48 2749
3667.06 2677
3667.63 2790
3668.20 2769
3668.77 2879
3669.34 2809
3669.91 2676
3670.48 2641
3671.05 2586
3671.63 2689
3672.20 2772
3672.77 2730
3673.34 2878
3673.91 2835
3674.48 2846
3675.06 2971
3675.63 3046
3676.20 3090
3676.77 2917
3677.34 3055
3677.92 3093
3678.49 2938
3679.06 2880
3679.63 2662
3680.20 2415
3680.78 2296
3681.35 2518
3681.92 2550
3682.49 2376
3683.07 2515
3683.64 2518
3684.21 2780
3684.78 2606
3685.36 2530
3685.93 2792
3686.50 2746
3687.07 2564
3687.65 2662
3688.22 3085
3688.79 3250
3689.37 3157
3689.94 3283
3690.51 3373
3691.08 3277
3691.66 3305
3692.23 3301
3692.80 2932
3693.38 2994
3693.95 2731
3694.52 2722
3695.10 2594
3695.67 2502
3696.24 2454
3696.82 2339
3697.39 2261
3697.96 2323
3698.54 2385
3699.11 2712
3699.68 2495
3700.26 2487
3700.83 2575
3701.41 2487
3701.98 2489
3702.55 2619
3703.13 2462
3703.70 2546
3704.28 2529
3704.85 2419
3705.42 2549
3706.00 2483
3706.57 2384
3707.15 2694
3707.72 2721
3708.30 2594
3708.87 2344
3709.44 2640
3710.02 2702
3710.59 2816
3711.17 2425
3711.74 2398
3712.32 2666
3712.89 2811
3713.47 2691
3714.04 2429
3714.62 2545
3715.19 2417
3715.77 2341
3716.34 2451
3716.92 2471
3717.49 2487
3718.07 2300
3718.64 2355
3719.22 2247
3719.79 2175
3720.37 2162
3720.94 2228
3721.52 2323
3722.09 2146
3722.67 2090
3723.24 2141
3723.82 2067
3724.40 2018
3724.97 2222
3725.55 1992
3726.12 2205
3726.70 2184
3727.27 2209
3727.85 2310
3728.43 2187
3729.00 2238
3729.58 2253
3730.15 2466
3730.73 2487
3731.31 2533
3731.88 2604
3732.46 2642
3733.03 2725
3733.61 2839
3734.19 2729
3734.76 2639
3735.34 2757
3735.92 2770
3736.49 2559
3737.07 2600
3737.65 2575
3738.22 2454
3738.80 2224
3739.38 2113
3739.95 2345
3740.53 2303
3741.11 2177
3741.68 2079
3742.26 2132
3742.84 2250
3743.42 2298
3743.99 2225
3744.57 2228
3745.15 2421
3745.72 2330
3746.30 2216
3746.88 2382
3747.46 2430
3748.03 2437
3748.61 2142
3749.19 2266
3749.77 2407
3750.34 2288
3750.92 2270
3751.50 2299
3752.08 2109
3752.65 1949
3753.23 2218
3753.81 2203
3754.39 2051
3754.97 2249
3755.54 2151
3756.12 1975
3756.70 1916
3757.28 1965
3757.86 2037
3758.44 2053
3759.01 2028
3759.59 2106
3760.17 2136
3760.75 2138
3761.33 2277
3761.91 2103
3762.48 2234
3763.06 2325
3763.64 2260
3764.22 2125
3764.80 2154
3765.38 2177
3765.96 2237
3766.53 2288
3767.11 2253
3767.69 2099
3768.27 2104
3768.85 2046
3769.43 2003
3770.01 2100
3770.59 2069
3771.17 2030
3771.75 2110
3772.33 2058
3772.91 2202
3773.48 2170
3774.06 2146
3774.64 2231
3775.22 2349
3775.80 2165
3776.38 2185
3776.96 2016
3777.54 2175
3778.12 1949
3778.70 2049
3779.28 2142
3779.86 2092
3780.44 2051
3781.02 2283
3781.60 2203
3782.18 2147
3782.76 2051
3783.34 2126
3783.92 2092
3784.50 2129
3785.08 2152
3785.66 2046
3786.24 1946
3786.82 2165
3787.40 2384
3787.98 2188
3788.56 2100
3789.15 2041
3789.73 2101
3790.31 2156
3790.89 1928
3791.47 2083
3792.05 2049
3792.63 2128
3793.21 2149
3793.79 2199
3794.37 2233
3794.95 2235
3795.53 1992
3796.12 2134
3796.70 2095
3797.28 2058
3797.86 2052
3798.44 1993
3799.02 2146
3799.60 1970
3800.18 2096
3800.77 2196
3801.35 2336
3801.93 2435
3802.51 2513
3803.09 2494
3803.67 2421
3804.26 2400
3804.84 2338
3805.42 2489
3806.00 2480
3806.58 2591
3807.17 2337
3807.75 2504
3808.33 2658
3808.91 2821
3809.49 2964
3810.08 2827
3810.66 2441
3811.24 2580
3811.82 2539
3812.41 2758
3812.99 2929
3813.57 2688
3814.15 2542
3814.74 2690
3815.32 2790
3815.90 2698
3816.48 2557
3817.07 2471
3817.65 2689
3818.23 2561
3818.81 2610
3819.40 2534
3819.98 2362
3820.56 2427
3821.15 2282
3821.73 2061
3822.31 2216
3822.90 1968
3823.48 2119
3824.06 2163
3824.65 2067
3825.23 2185
3825.81 2069
3826.40 1943
3826.98 2157
3827.56 1988
3828.15 2058
3828.73 2087
3829.31 1912
3829.90 1964
3830.48 1861
3831.06 2018
3831.65 2262
3832.23 2245
3832.82 2251
3833.40 2119
3833.98 2030
3834.57 2051
3835.15 2030
3835.74 2053
3836.32 2157
3836.91 2146
3837.49 2022
3838.07 1928
3838.66 2008
3839.24 2018
3839.83 2075
3840.41 1889
3841.00 2035
3841.58 2122
3842.17 2145
3842.75 1963
3843.34 1735
3843.92 1825
3844.50 1877
3845.09 1906
3845.67 2021
3846.26 1932
3846.84 1890
3847.43 1932
3848.01 1973
3848.60 2143
3849.18 2246
3849.77 2223
3850.36 2128
3850.94 2187
3851.53 1983
3852.11 1754
3852.70 1925
3853.28 1935
3853.87 1889
3854.45 2009
3855.04 2128
3855.62 2093
3856.21 2148
3856.80 2234
3857.38 2310
3857.97 2341
3858.55 2473
3859.14 2626
3859.73 2733
3860.31 2771
3860.90 3005
3861.48 3288
3862.07 3193
3862.66 3214
3863.24 3174
3863.83 3471
3864.42 3200
3865.00 2991
3865.59 2772
3866.17 2976
3866.76 2942
3867.35 2844
3867.93 2486
3868.52 2295
3869.11 2265
3869.69 2248
3870.28 2057
3870.87 1997
3871.45 1944
3872.04 2118
3872.63 2246
3873.22 2387
3873.80 2321
3874.39 2266
3874.98 2279
3875.56 2175
3876.15 2250
3876.74 2212
3877.33 2370
3877.91 2200
3878.50 2251
3879.09 2218
3879.68 1980
3880.26 2080
3880.85 2107
3881.44 2068
3882.03 2103
3882.61 1937
3883.20 1851
3883.79 1826
3884.38 1839
3884.97 1785
3885.55 1837
3886.14 1802
3886.73 1974
3887.32 2216
3887.91 2083
3888.49 2146
3889.08 2137
3889.67 2289
3890.26 2402
3890.85 2260
3891.44 2253
3892.02 2236
3892.61 2305
3893.20 2206
3893.79 2266
3894.38 2321
3894.97 2281
3895.56 2349
3896.14 2299
3896.73 2217
3897.32 2319
3897.91 2214
3898.50 2103
3899.09 2043
3899.68 2089
3900.27 2225
3900.86 2353
3901.44 2169
3902.03 2080
3902.62 2204
3903.21 2180
3903.80 2322
3904.39 2156
3904.98 2143
3905.57 2113
3906.16 2079
3906.75 2092
3907.34 2185
3907.93 2041
3908.52 1993
3909.11 1960
3909.70 1940
3910.29 1861
3910.88 1826
3911.47 1822
3912.06 1778
3912.65 1835
3913.24 1878
3913.83 1942
3914.42 1984
3915.01 1926
3915.60 1986
3916.19 2025
3916.78 1843
3917.37 1766
3917.96 1936
3918.55 1914
3919.14 1867
3919.73 2085
3920.32 1899
3920.91 1915
3921.50 1878
3922.09 1996
3922.68 1782
3923.27 2017
3923.87 1926
3924.46 1777
3925.05 1849
3925.64 1804
3926.23 1794
3926.82 1957
3927.41 1935
3928.00 1703
3928.59 1757
3929.18 1870
3929.78 1884
3930.37 1733
3930.96 1847
3931.55 1897
3932.14 1966
3932.73 1866
3933.32 1882
3933.92 2053
3934.51 1867
3935.10 1820
3935.69 1756
3936.28 1708
3936.87 1688
3937.47 1888
3938.06 1884
3938.65 1904
3939.24 1928
3939.83 1847
3940.43 1687
3941.02 1736
3941.61 1829
3942.20 1962
3942.80 1769
3943.39 1969
3943.98 2047
3944.57 2070
3945.17 1899
3945.76 1737
3946.35 1825
3946.94 1813
3947.54 1788
3948.13 2030
3948.72 1934
3949.31 1962
3949.91 1813
3950.50 1764
3951.09 1719
3951.68 1861
3952.28 1995
3952.87 1868
3953.46 1875
3954.06 1833
3954.65 2010
3955.24 2092
3955.84 1972
3956.43 2060
3957.02 2079
3957.62 2048
3958.21 1985
3958.80 2088
3959.40 1995
3959.99 2035
3960.58 2141
3961.18 2097
3961.77 1996
3962.37 1975
3962.96 1898
3963.55 1940
3964.15 2017
3964.74 1992
3965.33 1923
3965.93 2048
3966.52 2202
3967.12 2052
3967.71 2148
3968.31 2060
3968.90 2005
3969.49 2020
3970.09 2143
3970.68 1948
3971.28 1927
3971.87 1956
3972.47 1878
3973.06 1806
3973.65 2061
3974.25 1889
3974.84 1787
3975.44 1895
3976.03 1958
3976.63 2180
3977.22 2085
3977.82 1920
3978.41 2107
3979.01 2001
3979.60 2116
3980.20 2045
3980.79 1939
3981.39 1989
3981.98 2120
3982.58 1987
3983.17 2062
3983.77 2162
3984.36 2110
3984.96 1996
3985.56 1976
3986.15 2058
3986.75 2089
3987.34 2178
3987.94 2185
3988.53 2082
3989.13 2045
3989.73 2019
3990.32 2063
3990.92 2060
3991.51 2060
3992.11 2019
3992.71 2048
3993.30 2009
3993.90 2007
3994.49 2067
3995.09 2082
3995.69 2065
3996.28 2020
3996.88 2229
3997.47 2248
3998.07 2148
3998.67 2028
3999.26 2135
3999.86 2058
4000.46 2160
4001.05 1999
4001.65 2052
4002.25 2059
4002.84 2145
4003.44 2172
4004.04 2057
4004.63 2023
4005.23 2103
4005.83 2224
4006.43 2096
4007.02 2129
4007.62 2120
4008.22 2229
4008.81 2159
4009.41 2106
4010.01 2164
4010.61 2228
4011.20 2352
4011.80 2304
4012.40 2297
4013.00 2437
4013.59 2270
4014.19 2326
4014.79 2564
4015.39 2548
4015.98 2551
4016.58 2441
4017.18 2503
4017.78 2646
4018.38 2552
4018.97 2578
4019.57 2618
4020.17 2337
4020.77 2419
4021.37 2284
4021.96 2324
4022.56 2359
4023.16 2347
4023.76 2329
4024.36 2253
4024.96 2168
4025.55 2120
4026.15 2276
4026.75 2414
4027.35 2307
4027.95 2226
4028.55 2394
4029.15 2443
4029.74 2448
4030.34 2493
4030.94 2375
4031.54 2359
4032.14 2380
4032.74 2300
4033.34 2323
4033.94 2244
4034.54 2233
4035.14 2326
4035.73 2107
4036.33 2114
4036.93 1987
4037.53 2120
4038.13 2059
4038.73 1982
4039.33 1940
4039.93 2012
4040.53 1960
4041.13 1961
4041.73 1827
4042.33 1824
4042.93 1818
4043.53 1806
4044.13 2064
4044.73 1931
4045.33 2052
4045.93 1917
4046.53 1853
4047.13 1841
4047.73 1965
4048.33 1954
4048.93 1938
4049.53 2065
4050.13 2071
4050.73 2043
4051.33 2111
4051.93 2328
4052.53 2184
4053.13 2160
4053.73 2234
4054.33 2192
4054.93 2121
4055.53 2219
4056.13 2124
4056.74 2033
4057.34 2056
4057.94 1915
4058.54 2015
4059.14 2001
4059.74 1910
4060.34 1831
4060.94 1887
4061.54 1841
4062.14 1823
4062.75 1894
4063.35 1832
4063.95 1709
4064.55 1805
4065.15 1762
4065.75 1749
4066.35 1861
4066.96 1864
4067.56 1737
4068.16 1826
4068.76 1900
4069.36 1827
4069.96 1845
4070.57 1710
4071.17 1851
4071.77 1821
4072.37 1951
4072.97 1925
4073.58 1851
4074.18 1926
4074.78 1859
4075.38 1912
4075.98 1783
4076.59 2009
4077.19 1882
4077.79 1977
4078.39 1907
4079.00 1857
4079.60 1778
4080.20 1700
4080.80 1579
4081.41 1784
4082.01 1937
4082.61 1907
4083.21 1744
4083.82 1635
4084.42 1710
4085.02 1835
4085.63 1845
4086.23 1839
4086.83 1640
4087.43 1634
4088.04 1869
4088.64 1812
4089.24 1805
4089.85 1788
4090.45 1689
4091.05 2011
4091.66 1998
4092.26 1796
4092.86 1951
4093.47 1703
4094.07 1892
4094.67 1855
4095.28 1757
4095.88 1823
4096.49 1882
4097.09 1810
4097.69 1873
4098.30 1921
4098.90 1779
4099.50 1810
4100.11 1895
4100.71 1852
4101.32 1895
4101.92 1695
4102.52 1699
4103.13 1748
4103.73 1803
4104.34 1757
4104.94 1838
4105.55 1680
4106.15 1664
4106.76 1876
4107.36 1988
4107.96 1688
4108.57 1657
4109.17 1684
4109.78 1632
4110.38 1654
4110.99 1704
4111.59 1845
4112.20 1778
4112.80 1747
4113.41 1649
4114.01 1670
4114.62 1722
4115.22 1638
4115.83 1846
4116.43 1787
4117.04 1748
4117.64 1801
4118.25 1721
4118.85 1685
4119.46 1792
4120.06 1618
4120.67 1825
4121.28 1869
4121.88 1883
4122.49 1780
4123.09 1792
4123.70 1866
4124.30 1850
4124.91 1759
4125.52 1784
4126.12 1923
4126.73 1695
4127.33 1845
4127.94 1934
4128.55 1882
4129.15 1884
4129.76 1900
4130.36 1954
4130.97 1776
4131.58 1761
4132.18 1797
4132.79 1893
4133.40 1803
4134.00 2022
4134.61 2061
4135.22 1839
4135.82 2070
4136.43 2154
4137.04 2225
4137.64 2165
4138.25 2273
4138.86 2410
4139.46 2485
4140.07 2414
4140.68 2415
4141.28 2582
4141.89 2569
4142.50 2451
4143.11 2605
4143.71 2561
4144.32 2409
4144.93 2253
4145.53 2289
4146.14 2179
4146.75 1941
4147.36 1887
4147.96 1864
4148.57 1890
4149.18 1821
4149.79 1906
4150.39 2045
4151.00 1932
4151.61 1762
4152.22 1730
4152.83 1759
4153.43 1738
4154.04 1809
4154.65 1783
4155.26 1596
4155.87 1607
4156.47 1781
4157.08 1808
4157.69 1943
4158.30 1708
4158.91 1782
4159.52 1752
4160.12 1608
4160.73 1754
4161.34 1789
4161.95 1767
4162.56 1850
4163.17 1981
4163.77 2069
4164.38 2078
4164.99 2031
4165.60 2094
4166.21 2243
4166.82 2282
4167.43 2237
4168.04 1992
4168.65 2092
4169.25 2104
4169.86 2084
4170.47 1981
4171.08 1993
4171.69 2030
4172.30 2093
4172.91 2335
4173.52 2077
4174.13 2208
4174.74 2145
4175.35 1980
4175.96 2011
4176.57 2079
4177.18 2333
4177.79 2171
4178.40 2097
4179.01 2125
4179.62 2010
4180.23 2020
4180.84 2123
4181.45 1985
4182.06 1916
4182.67 1886
4183.28 1973
4183.89 2016
4184.50 1700
4185.11 1798
4185.72 1937
4186.33 1880
4186.94 1878
4187.55 1923
4188.16 1942
4188.77 1941
4189.38 2030
4189.99 1999
4190.60 2026
4191.21 2256
4191.82 2165
4192.43 2185
4193.04 2012
4193.65 2191
4194.26 2521
4194.88 2189
4195.49 2176
4196.10 2424
4196.71 2571
4197.32 2426
4197.93 2221
4198.54 2316
4199.15 2247
4199.76 2149
4200.38 2057
4200.99 2177
4201.60 2179
4202.21 2255
4202.82 2348
4203.43 2247
4204.05 2198
4204.66 2127
4205.27 1951
4205.88 1967
4206.49 2206
4207.10 2088
4207.72 1956
4208.33 2019
4208.94 2051
4209.55 1889
4210.16 1974
4210.78 1927
4211.39 2057
4212.00 2122
4212.61 2270
4213.22 2051
4213.84 2064
4214.45 2053
4215.06 2323
4215.67 2318
4216.29 2349
4216.90 2354
4217.51 2346
4218.12 2348
4218.74 2660
4219.35 2854
4219.96 2809
4220.58 2860
4221.19 3093
4221.80 3245
4222.41 3127
4223.03 3044
4223.64 3121
4224.25 3231
4224.87 3199
4225.48 3288
4226.09 3532
4226.71 3447
4227.32 3447
4227.93 3815
4228.55 3522
4229.16 3759
4229.77 3883
4230.39 3763
4231.00 3922
4231.61 3873
4232.23 3892
4232.84 3942
4233.45 4263
4234.07 4715
4234.68 4809
4235.30 4890
4235.91 5003
4236.52 4803
4237.14 4739
4237.75 4379
4238.37 4051
4238.98 3847
4239.59 3779
4240.21 3435
4240.82 3114
4241.44 2872
4242.05 2768
4242.67 2555
4243.28 2562
4243.90 2479
4244.51 2567
4245.12 2705
4245.74 2613
4246.35 2651
4246.97 2728
4247.58 2613
4248.20 2500
4248.81 2409
4249.43 2524
4250.04 2624
4250.66 2515
4251.27 2300
4251.89 2382
4252.50 2567
4253.12 2441
4253.73 2285
4254.35 2356
4254.96 2225
4255.58 2248
4256.19 2400
4256.81 2239
4257.43 2313
4258.04 2285
4258.66 2205
4259.27 2143
4259.89 2124
4260.50 2052
4261.12 2165
4261.73 2185
4262.35 2194
4262.97 2135
4263.58 2254
4264.20 2302
4264.81 2166
4265.43 2072
4266.05 2050
4266.66 2203
4267.28 2349
4267.90 2087
4268.51 2089
4269.13 2135
4269.74 2187
4270.36 2039
4270.98 2126
4271.59 2136
4272.21 2071
4272.83 2007
4273.44 1906
4274.06 2207
4274.68 2109
4275.29 2087
4275.91 2148
4276.53 2142
4277.14 2164
4277.76 2289
4278.38 2135
4279.00 2160
4279.61 2105
4280.23 1958
4280.85 2096
4281.46 2108
4282.08 1901
4282.70 1898
4283.32 1887
4283.93 1867
4284.55 1866
4285.17 1945
4285.79 2023
4286.40 2051
4287.02 2039
4287.64 2101
4288.26 1935
4288.87 1953
4289.49 1982
4290.11 1879
4290.73 1813
4291.35 1866
4291.96 1837
4292.58 1884
4293.20 1768
4293.82 1772
4294.44 1764
4295.05 1787
4295.67 1787
4296.29 1650
4296.91 1689
4297.53 1822
4298.15 1846
4298.76 1764
4299.38 1755
4300.00 1713
4300.62 1741
4301.24 1739
4301.86 1721
4302.48 1700
4303.09 1840
4303.71 1915
4304.33 1743
4304.95 1728
4305.57 1697
4306.19 1731
4306.81 1757
4307.43 1787
4308.05 1835
4308.67 1796
4309.28 1933
4309.90 1712
4310.52 1723
4311.14 1762
4311.76 1891
4312.38 1826
4313.00 1912
4313.62 1978
4314.24 1851
4314.86 1713
4315.48 1759
4316.10 1809
4316.72 1822
4317.34 1777
4317.96 1748
4318.58 1912
4319.20 1945
4319.82 1804
4320.44 1662
4321.06 1840
4321.68 1776
4322.30 1959
4322.92 1793
4323.54 1820
4324.16 1861
4324.78 2062
4325.40 1885
4326.02 1943
4326.64 1770
4327.26 1855
4327.88 1814
4328.50 1982
4329.12 1812
4329.74 1949
4330.36 2029
4330.99 1928
4331.61 1899
4332.23 1737
4332.85 1752
4333.47 1691
4334.09 1871
4334.71 1888
4335.33 1805
4335.95 1965
4336.57 2131
4337.20 2099
4337.82 2078
4338.44 2131
4339.06 2332
4339.68 2331
4340.30 2324
4340.92 2420
4341.55 2313
4342.17 2324
4342.79 2481
4343.41 2570
4344.03 2911
4344.65 3250
4345.28 3538
4345.90 3773
4346.52 3868
4347.14 4384
4347.76 4478
4348.39 4421
4349.01 4289
4349.63 4049
4350.25 3465
4350.87 3085
4351.50 2780
4352.12 2744
4352.74 2491
4353.36 2274
4353.99 2146
4354.61 2116
4355.23 1962
4355.85 1876
4356.48 1959
4357.10 2021
4357.72 2037
4358.34 1992
4358.97 1879
4359.59 2067
4360.21 2021
4360.84 2104
4361.46 2098
4362.08 1935
4362.70 2060
4363.33 2071
4363.95 2100
4364.57 2020
4365.20 2020
4365.82 1909
4366.44 2016
4367.07 2015
4367.69 1949
4368.31 1960
4368.94 1844
4369.56 1872
4370.19 1733
4370.81 1807
4371.43 1594
4372.06 1677
4372.68 1722
4373.30 1759
4373.93 1652
4374.55 1697
4375.18 1677
4375.80 1782
4376.42 1601
4377.05 1727
4377.67 1777
4378.30 1888
4378.92 1959
4379.54 2063
4380.17 1867
4380.79 1939
4381.42 1788
4382.04 1737
4382.67 1783
4383.29 1809
4383.92 1859
4384.54 1816
4385.16 1735
4385.79 1723
4386.41 1930
4387.04 1814
4387.66 1802
4388.29 1734
4388.91 1690
4389.54 1687
4390.16 1752
4390.79 1644
4391.41 1529
4392.04 1545
4392.66 1652
4393.29 1702
4393.91 1711
4394.54 1598
4395.17 1627
4395.79 1740
4396.42 1612
4397.04 1754
4397.67 1673
4398.29 1691
4398.92 1588
4399.54 1807
4400.17 1789
4400.80 1785
4401.42 1890
4402.05 1879
4402.67 1774
4403.30 1687
4403.93 1770
4404.55 1934
4405.18 1828
4405.80 1722
4406.43 1807
4407.06 1606
4407.68 1815
4408.31 1897
4408.93 1786
4409.56 1719
4410.19 1625
4410.81 1829
4411.44 1836
4412.07 1719
4412.69 1631
4413.32 1660
4413.95 1672
4414.57 1662
4415.20 1705
4415.83 1810
4416.45 1741
4417.08 1695
4417.71 1673
4418.34 1618
4418.96 1837
4419.59 1833
4420.22 1833
4420.84 1705
4421.47 1776
4422.10 1830
4422.73 1684
4423.35 1895
4423.98 1694
4424.61 1593
4425.24 1587
4425.86 1499
4426.49 1669
4427.12 1658
4427.75 1575
4428.37 1598
4429.00 1548
4429.63 1382
4430.26 1428
4430.89 1475
4431.51 1551
4432.14 1546
4432.77 1630
4433.40 1661
4434.03 1657
4434.65 1583
4435.28 1619
4435.91 1611
4436.54 1597
4437.17 1734
4437.80 1636
4438.42 1627
4439.05 1523
4439.68 1579
4440.31 1593
4440.94 1614
4441.57 1672
4442.20 1648
4442.82 1667
4443.45 1554
4444.08 1613
4444.71 1432
4445.34 1653
4445.97 1640
4446.60 1680
4447.23 1758
4447.86 1652
4448.48 1648
4449.11 1699
4449.74 1752
4450.37 1652
4451.00 1687
4451.63 1759
4452.26 1873
4452.89 1789
4453.52 1790
4454.15 1573
4454.78 1643
4455.41 1853
4456.04 1800
4456.67 1759
4457.30 1749
4457.93 1731
4458.56 1597
4459.19 1608
4459.82 1631
4460.45 1599
4461.08 1567
4461.71 1549
4462.34 1546
4462.97 1469
4463.60 1589
4464.23 1601
4464.86 1322
4465.49 1430
4466.12 1627
4466.75 1548
4467.38 1523
4468.01 1571
4468.64 1590
4469.27 1510
4469.90 1387
4470.53 1400
4471.16 1381
4471.80 1488
4472.43 1588
4473.06 1490
4473.69 1494
4474.32 1529
4474.95 1523
4475.58 1525
4476.21 1510
4476.84 1652
4477.47 1590
4478.11 1500
4478.74 1531
4479.37 1565
4480.00 1549
4480.63 1656
4481.26 1672
4481.89 1729
4482.53 1715
4483.16 1778
4483.79 1561
4484.42 1719
4485.05 1712
4485.68 1723
4486.32 1623
4486.95 1735
4487.58 1811
4488.21 1673
4488.84 1657
4489.48 1647
4490.11 1740
4490.74 1717
4491.37 1688
4492.00 1688
4492.64 1625
4493.27 1728
4493.90 1695
4494.53 1595
4495.17 1651
4495.80 1768
4496.43 1765
4497.06 1736
4497.70 1775
4498.33 1684
4498.96 1884
4499.60 1897
4500.23 2127
4500.86 2110
4501.49 2070
4502.13 2137
4502.76 2204
4503.39 2160
4504.03 2084
4504.66 1896
4505.29 1833
4505.93 1860
4506.56 1865
4507.19 1831
4507.83 1862
4508.46 1817
4509.09 1823
4509.73 1709
4510.36 1889
4510.99 1857
4511.63 1738
4512.26 1755
4512.89 1700
4513.53 1652
4514.16 1588
4514.80 1799
4515.43 1742
4516.06 1798
4516.70 1685
4517.33 1544
4517.96 1698
4518.60 1608
4519.23 1579
4519.87 1644
4520.50 1582
4521.14 1632
4521.77 1689
4522.40 1645
4523.04 1533
4523.67 1525
4524.31 1592
4524.94 1723
4525.58 1805
4526.21 1739
4526.85 1763
4527.48 1848
4528.12 2053
4528.75 2098
4529.39 2142
4530.02 2266
4530.66 2494
4531.29 2814
4531.93 2796
4532.56 2860
4533.20 2637
4533.83 2431
4534.47 2662
4535.10 2490
4535.74 2414
4536.37 2322
4537.01 2014
4537.64 1867
4538.28 1925
4538.91 1978
4539.55 1900
4540.19 1719
4540.82 1767
4541.46 1737
4542.09 1712
4542.73 1666
4543.36 1760
4544.00 1640
4544.64 1736
4545.27 1722
4545.91 1796
4546.54 1757
4547.18 1743
4547.82 1725
4548.45 1820
4549.09 1798
4549.73 1867
4550.36 1963
4551.00 1793
4551.63 1661
4552.27 1860
4552.91 2001
4553.54 2001
4554.18 1812
4554.82 1904
4555.45 1782
4556.09 1823
4556.73 1755
4557.36 1661
4558.00 1793
4558.64 1742
4559.27 1739
4559.91 1581
4560.55 1647
4561.19 1556
4561.82 1501
4562.46 1632
4563.10 1711
4563.73 1757
4564.37 1822
4565.01 1628
4565.65 1703
4566.28 1789
4566.92 1652
4567.56 1786
4568.20 1813
4568.83 1636
4569.47 1716
4570.11 1718
4570.75 1630
4571.39 1684
4572.02 1644
4572.66 1608
4573.30 1703
4573.94 1615
4574.58 1732
4575.21 1692
4575.85 1581
4576.49 1564
4577.13 1582
4577.77 1557
4578.40 1667
4579.04 1719
4579.68 1642
4580.32 1655
4580.96 1588
4581.60 1562
4582.24 1536
4582.87 1596
4583.51 1523
4584.15 1546
4584.79 1743
4585.43 1645
4586.07 1629
4586.71 1658
4587.35 1709
4587.98 1710
4588.62 1753
4589.26 1807
4589.90 1960
4590.54 1940
4591.18 2065
4591.82 2148
4592.46 2146
4593.10 1970
4593.74 1892
4594.38 1881
4595.02 1835
4595.66 1552
4596.29 1766
4596.93 1739
4597.57 1679
4598.21 1660
4598.85 1518
4599.49 1451
4600.13 1609
4600.77 1583
4601.41 1773
4602.05 1841
4602.69 1805
4603.33 1818
4603.97 1883
4604.61 1776
4605.25 1758
4605.89 1817
4606.53 1981
4607.17 1925
4607.81 1861
4608.45 1934
4609.10 1971
4609.74 1910
4610.38 1766
4611.02 1786
4611.66 1801
4612.30 1846
4612.94 1834
4613.58 1771
4614.22 1667
4614.86 1669
4615.50 1708
4616.14 1682
4616.78 1763
4617.42 1731
4618.07 1675
4618.71 1634
4619.35 1519
4619.99 1628
4620.63 1563
4621.27 1629
4621.91 1563
4622.55 1723
4623.20 1687
4623.84 1612
4624.48 1534
4625.12 1611
4625.76 1594
4626.40 1494
4627.05 1598
4627.69 1586
4628.33 1635
4628.97 1564
4629.61 1494
4630.25 1599
4630.90 1551
4631.54 1497
4632.18 1562
4632.82 1649
4633.46 1626
4634.11 1642
4634.75 1627
4635.39 1742
4636.03 1806
4636.68 1778
4637.32 1824
4637.96 1700
4638.60 1737
4639.25 1834
4639.89 1750
4640.53 1805
4641.17 1809
4641.82 1840
4642.46 1698
4643.10 1711
4643.75 1629
4644.39 1704
4645.03 1611
4645.67 1491
4646.32 1517
4646.96 1576
4647.60 1623
4648.25 1600
4648.89 1748
4649.53 1660
4650.18 1589
4650.82 1730
4651.46 1798
4652.11 1778
4652.75 1881
4653.39 1793
4654.04 1795
4654.68 1664
4655.32 1655
4655.97 1630
4656.61 1683
4657.26 1692
4657.90 1606
4658.54 1548
4659.19 1411
4659.83 1577
4660.47 1600
4661.12 1727
4661.76 1800
4662.41 1668
4663.05 1443
4663.70 1586
4664.34 1721
4664.98 1650
4665.63 1586
4666.27 1596
4666.92 1644
4667.56 1688
4668.21 1607
4668.85 1540
4669.50 1495
4670.14 1459
4670.78 1650
4671.43 1435
4672.07 1567
4672.72 1596
4673.36 1573
4674.01 1562
4674.65 1544
4675.30 1568
4675.94 1580
4676.59 1580
4677.23 1637
4677.88 1692
4678.52 1563
4679.17 1633
4679.82 1661
4680.46 1596
4681.11 1599
4681.75 1608
4682.40 1783
4683.04 1778
4683.69 1622
4684.33 1694
4684.98 1512
4685.63 1587
4686.27 1624
4686.92 1647
4687.56 1530
4688.21 1555
4688.85 1733
4689.50 1634
4690.15 1631
4690.79 1536
4691.44 1527
4692.09 1505
4692.73 1520
4693.38 1586
4694.02 1615
4694.67 1660
4695.32 1722
4695.96 1561
4696.61 1701
4697.26 1815
4697.90 1779
4698.55 1923
4699.20 1990
4699.84 2039
4700.49 2027
4701.14 2040
4701.78 1942
4702.43 1649
4703.08 1706
4703.72 1766
4704.37 1592
4705.02 1709
4705.67 1655
4706.31 1764
4706.96 1672
4707.61 1749
4708.25 1650
4708.90 1625
4709.55 1767
4710.20 1688
4710.84 1668
4711.49 1664
4712.14 1666
4712.79 1692
4713.43 1714
4714.08 1628
4714.73 1625
4715.38 1820
4716.03 1560
4716.67 1500
4717.32 1699
4717.97 1636
4718.62 1615
4719.27 1687
4719.91 1590
4720.56 1695
4721.21 1773
4721.86 1711
4722.51 1557
4723.15 1625
4723.80 1775
4724.45 1919
4725.10 1833
4725.75 1663
4726.40 1720
4727.05 1588
4727.69 1685
4728.34 1721
4728.99 1875
4729.64 1776
4730.29 1797
4730.94 1649
4731.59 1546
4732.24 1681
4732.89 1589
4733.53 1565
4734.18 1700
4734.83 1847
4735.48 1560
4736.13 1607
4736.78 1608
4737.43 1675
4738.08 1675
4738.73 1674
4739.38 1675
4740.03 1853
4740.68 1858
4741.33 1564
4741.98 1609
4742.63 1616
4743.28 1758
4743.92 1739
4744.57 1719
4745.22 1797
4745.87 1833
4746.52 1830
4747.17 1783
4747.82 1906
4748.47 1960
4749.12 1976
4749.77 2030
4750.42 1900
4751.08 1914
4751.73 2141
4752.38 2295
4753.03 2292
4753.68 2179
4754.33 2175
4754.98 2002
4755.63 2051
4756.28 2144
4756.93 1970
4757.58 1837
4758.23 1864
4758.88 1873
4759.53 1760
4760.18 1735
4760.83 1710
4761.49 1745
4762.14 1770
4762.79 1879
4763.44 1856
4764.09 1803
4764.74 1902
4765.39 1858
4766.04 2001
4766.69 1982
4767.35 2085
4768.00 2320
4768.65 2053
4769.30 2062
4769.95 1993
4770.60 1830
4771.25 1818
4771.91 1685
4772.56 1656
4773.21 1698
4773.86 1675
4774.51 1604
4775.17 1685
4775.82 1557
4776.47 1621
4777.12 1727
4777.77 1702
4778.43 1835
4779.08 1831
4779.73 1689
4780.38 1772
4781.03 1746
4781.69 1772
4782.34 1800
4782.99 1843
4783.64 1827
4784.30 1811
4784.95 1743
4785.60 1782
4786.25 1753
4786.91 1603
4787.56 1725
4788.21 1691
4788.87 1531
4789.52 1571
4790.17 1685
4790.82 1818
4791.48 1678
4792.13 1541
4792.78 1602
4793.44 1600
4794.09 1583
4794.74 1561
4795.40 1577
4796.05 1676
4796.70 1625
4797.36 1569
4798.01 1591
4798.66 1480
4799.32 1528
4799.97 1505
4800.62 1488
4801.28 1655
4801.93 1634
4802.59 1611
4803.24 1609
4803.89 1497
4804.55 1589
4805.20 1682
4805.85 1668
4806.51 1590
4807.16 1587
4807.82 1593
4808.47 1512
4809.13 1551
4809.78 1544
4810.43 1641
4811.09 1555
4811.74 1611
4812.40 1574
4813.05 1603
4813.71 1535
4814.36 1630
4815.02 1727
4815.67 1649
4816.32 1618
4816.98 1521
4817.63 1658
4818.29 1602
4818.94 1864
4819.60 1732
4820.25 1818
4820.91 1913
4821.56 1866
4822.22 1946
4822.87 2081
4823.53 2128
4824.18 2103
4824.84 1823
4825.50 2042
4826.15 1904
4826.81 1983
4827.46 1919
4828.12 1898
4828.77 1875
4829.43 1849
4830.08 1815
4830.74 2048
4831.40 1917
4832.05 2025
4832.71 2156
4833.36 2047
4834.02 2048
4834.67 2177
4835.33 2265
4835.99 2147
4836.64 2259
4837.30 2474
4837.95 2466
4838.61 2412
4839.27 2341
4839.92 2318
4840.58 2296
4841.24 2235
4841.89 2311
4842.55 2294
4843.21 2066
4843.86 2141
4844.52 2414
4845.18 2373
4845.83 2253
4846.49 2169
4847.15 2032
4847.80 2244
4848.46 2605
4849.12 2631
4849.77 2749
4850.43 2929
4851.09 2914
4851.74 2914
4852.40 2718
4853.06 2596
4853.72 2546
4854.37 2477
4855.03 2284
4855.69 2543
4856.35 2670
4857.00 2583
4857.66 2429
4858.32 2475
4858.98 2646
4859.63 2875
4860.29 2850
4860.95 2674
4861.61 2525
4862.26 2536
4862.92 2495
4863.58 2785
4864.24 2553
4864.90 2584
4865.55 2721
4866.21 2779
4866.87 2913
4867.53 2540
4868.19 2515
4868.85 2345
4869.50 2329
4870.16 2300
4870.82 2333
4871.48 2317
4872.14 2356
4872.80 2262
4873.45 2324
4874.11 2228
4874.77 2180
4875.43 2223
4876.09 2134
4876.75 2202
4877.41 2259
4878.07 2399
4878.72 2301
4879.38 2087
4880.04 2266
4880.70 2108
4881.36 2128
4882.02 1868
4882.68 1892
4883.34 1997
4884.00 2193
4884.66 1991
4885.32 1924
4885.98 1824
4886.64 1794
4887.29 1916
4887.95 2023
4888.61 2081
4889.27 2084
4889.93 2069
4890.59 2288
4891.25 2100
4891.91 2130
4892.57 2213
4893.23 2214
4893.89 2057
4894.55 2034
4895.21 2020
4895.87 2104
4896.53 1910
4897.19 1777
4897.85 2009
4898.51 1962
4899.17 2013
4899.83 2021
4900.49 2049
4901.16 2104
4901.82 1866
4902.48 1905
4903.14 1955
4903.80 1935
4904.46 1978
4905.12 1876
4905.78 1785
4906.44 1928
4907.10 1847
4907.76 1692
4908.42 1836
4909.08 1833
4909.74 1757
4910.41 1695
4911.07 1788
4911.73 1745
4912.39 1624
4913.05 1688
4913.71 1637
4914.37 1669
4915.03 1581
4915.70 1584
4916.36 1583
4917.02 1652
4917.68 1588
4918.34 1577
4919.00 1466
4919.67 1493
4920.33 1466
4920.99 1608
4921.65 1658
4922.31 1466
4922.97 1529
4923.64 1725
4924.30 1774
4924.96 1665
4925.62 1601
4926.29 1757
4926.95 1702
4927.61 1632
4928.27 1655
4928.93 1688
4929.60 1697
4930.26 1652
4930.92 1738
4931.58 1647
4932.25 1640
4932.91 1780
4933.57 1685
4934.23 1629
4934.90 1671
4935.56 1570
4936.22 1700
4936.89 1756
4937.55 1674
4938.21 1651
4938.87 1540
4939.54 1692
4940.20 1723
4940.86 1681
4941.53 1687
4942.19 1587
4942.85 1521
4943.52 1478
4944.18 1485
4944.84 1512
4945.51 1528
4946.17 1531
4946.83 1543
4947.50 1575
4948.16 1654
4948.82 1471
4949.49 1320
4950.15 1419
4950.82 1540
4951.48 1543
4952.14 1496
4952.81 1325
4953.47 1547
4954.14 1513
4954.80 1533
4955.46 1539
4956.13 1471
4956.79 1481
4957.46 1562
4958.12 1534
4958.79 1512
4959.45 1482
4960.11 1610
4960.78 1643
4961.44 1644
4962.11 1664
4962.77 1753
4963.44 1747
4964.10 1758
4964.77 1743
4965.43 1881
4966.10 1904
4966.76 1693
4967.43 1775
4968.09 1685
4968.76 1626
4969.42 1719
4970.09 1543
4970.75 1524
4971.42 1568
4972.08 1605
4972.75 1723
4973.41 1604
4974.08 1564
4974.74 1419
4975.41 1569
4976.07 1570
4976.74 1559
4977.40 1586
4978.07 1599
4978.74 1616
4979.40 1502
4980.07 1591
4980.73 1584
4981.40 1508
4982.06 1491
4982.73 1506
4983.40 1507
4984.06 1526
4984.73 1526
4985.39 1627
4986.06 1627
4986.73 1541
4987.39 1481
4988.06 1491
4988.73 1469
4989.39 1458
4990.06 1388
4990.73 1442
4991.39 1531
4992.06 1656
4992.73 1521
4993.39 1503
4994.06 1400
4994.73 1460
4995.39 1528
4996.06 1399
4996.73 1430
4997.39 1376
4998.06 1480
4998.73 1530
4999.39 1458
5000.06 1389
5000.73 1347
5001.39 1348
5002.06 1513
5002.73 1588
5003.40 1408
5004.06 1531
5004.73 1526
5005.40 1472
5006.07 1497
5006.73 1426
5007.40 1398
5008.07 1521
5008.74 1529
5009.40 1480
5010.07 1435
5010.74 1517
5011.41 1465
5012.08 1412
5012.74 1370
5013.41 1426
5014.08 1466
5014.75 1502
5015.42 1603
5016.08 1527
5016.75 1587
5017.42 1604
5018.09 1633
5018.76 1698
5019.43 1737
5020.09 1786
5020.76 1825
5021.43 1960
5022.10 2126
5022.77 2105
5023.44 2310
5024.11 2300
5024.77 2235
5025.44 2089
5026.11 1888
5026.78 2156
5027.45 1958
5028.12 1937
5028.79 1907
5029.46 1786
5030.13 1696
5030.80 1681
5031.46 1610
5032.13 1613
5032.80 1470
5033.47 1629
5034.14 1569
5034.81 1541
5035.48 1372
5036.15 1378
5036.82 1494
5037.49 1529
5038.16 1407
5038.83 1418
5039.50 1463
5040.17 1647
5040.84 1547
5041.51 1362
5042.18 1606
5042.85 1531
5043.52 1491
5044.19 1509
5044.86 1532
5045.53 1581
5046.20 1572
5046.87 1582
5047.54 1468
5048.21 1550
5048.88 1724
5049.55 1574
5050.22 1424
5050.89 1319
5051.56 1385
5052.23 1418
5052.90 1307
5053.57 1341
5054.24 1469
5054.91 1478
5055.58 1411
5056.26 1393
5056.93 1416
5057.60 1456
5058.27 1488
5058.94 1491
5059.61 1389
5060.28 1357
5060.95 1314
5061.62 1440
5062.30 1384
5062.97 1438
5063.64 1388
5064.31 1379
5064.98 1281
5065.65 1285
5066.32 1403
5067.00 1384
5067.67 1482
5068.34 1454
5069.01 1372
5069.68 1498
5070.35 1487
5071.03 1436
5071.70 1347
5072.37 1496
5073.04 1436
5073.71 1341
5074.39 1434
5075.06 1455
5075.73 1426
5076.40 1296
5077.07 1390
5077.75 1311
5078.42 1456
5079.09 1464
5079.76 1558
5080.44 1557
5081.11 1469
5081.78 1583
5082.45 1560
5083.13 1434
5083.80 1507
5084.47 1448
5085.14 1509
5085.82 1577
5086.49 1641
5087.16 1614
5087.84 1643
5088.51 1793
5089.18 1842
5089.85 1777
5090.53 1788
5091.20 1947
5091.87 2070
5092.55 2036
5093.22 1952
5093.89 1928
5094.57 1808
5095.24 1726
5095.91 1570
5096.59 1705
5097.26 1766
5097.93 1513
5098.61 1526
5099.28 1424
5099.96 1450
5100.63 1493
5101.30 1500
5101.98 1489
5102.65 1483
5103.33 1460
5104.00 1575
5104.67 1503
5105.35 1640
5106.02 1545
5106.70 1509
5107.37 1538
5108.04 1502
5108.72 1463
5109.39 1575
5110.07 1652
5110.74 1455
5111.42 1448
5112.09 1461
5112.77 1414
5113.44 1415
5114.11 1489
5114.79 1472
5115.46 1500
5116.14 1654
5116.81 1536
5117.49 1548
5118.16 1561
5118.84 1753
5119.51 1653
5120.19 1886
5120.86 1758
5121.54 1743
5122.21 1720
5122.89 1673
5123.56 1568
5124.24 1578
5124.92 1666
5125.59 1588
5126.27 1623
5126.94 1598
5127.62 1596
5128.29 1548
5128.97 1575
5129.64 1598
5130.32 1566
5131.00 1516
5131.67 1582
5132.35 1515
5133.02 1403
5133.70 1495
5134.38 1457
5135.05 1548
5135.73 1478
5136.40 1615
5137.08 1691
5137.76 1657
5138.43 1748
5139.11 1717
5139.79 1720
5140.46 1778
5141.14 1688
5141.81 1697
5142.49 1661
5143.17 1711
5143.84 1545
5144.52 1363
5145.20 1373
5145.87 1372
5146.55 1366
5147.23 1405
5147.91 1435
5148.58 1410
5149.26 1395
5149.94 1429
5150.61 1262
5151.29 1348
5151.97 1443
5152.64 1372
5153.32 1402
5154.00 1415
5154.68 1400
5155.35 1419
5156.03 1457
5156.71 1399
5157.39 1413
5158.06 1398
5158.74 1482
5159.42 1446
5160.10 1440
5160.77 1333
5161.45 1371
5162.13 1518
5162.81 1567
5163.49 1472
5164.16 1435
5164.84 1410
5165.52 1361
5166.20 1515
5166.88 1523
5167.55 1479
5168.23 1381
5168.91 1478
5169.59 1528
5170.27 1420
5170.95 1454
5171.62 1477
5172.30 1428
5172.98 1357
5173.66 1415
5174.34 1445
5175.02 1475
5175.70 1509
5176.38 1446
5177.05 1386
5177.73 1372
5178.41 1457
5179.09 1518
5179.77 1476
5180.45 1474
5181.13 1416
5181.81 1503
5182.49 1471
5183.17 1367
5183.84 1267
5184.52 1469
5185.20 1515
5185.88 1409
5186.56 1333
5187.24 1242
5187.92 1329
5188.60 1431
5189.28 1374
5189.96 1334
5190.64 1486
5191.32 1390
5192.00 1354
5192.68 1368
5193.36 1247
5194.04 1331
5194.72 1431
5195.40 1365
5196.08 1362
5196.76 1287
5197.44 1402
5198.12 1353
5198.80 1364
5199.48 1325
5200.16 1363
5200.84 1375
5201.52 1341
5202.20 1346
5202.88 1377
5203.56 1428
5204.24 1541
5204.92 1395
5205.60 1381
5206.29 1495
5206.97 1483
5207.65 1458
5208.33 1494
5209.01 1530
5209.69 1518
5210.37 1563
5211.05 1651
5211.73 1589
5212.41 1678
5213.10 1657
5213.78 1690
5214.46 1497
5215.14 1505
5215.82 1523
5216.50 1471
5217.18 1679
5217.86 1512
5218.55 1451
5219.23 1527
5219.91 1614
5220.59 1515
5221.27 1453
5221.95 1463
5222.64 1481
5223.32 1352
5224.00 1439
5224.68 1492
5225.36 1385
5226.05 1327
5226.73 1435
5227.41 1562
5228.09 1501
5228.77 1405
5229.46 1403
5230.14 1429
5230.82 1420
5231.50 1467
5232.19 1375
5232.87 1409
5233.55 1598
5234.23 1498
5234.92 1460
5235.60 1486
5236.28 1466
5236.96 1558
5237.65 1635
5238.33 1596
5239.01 1578
5239.70 1653
5240.38 1534
5241.06 1677
5241.75 1534
5242.43 1459
5243.11 1538
5243.79 1550
5244.48 1606
5245.16 1512
5245.84 1631
5246.53 1648
5247.21 1494
5247.89 1772
5248.58 1712
5249.26 1721
5249.95 1652
5250.63 1600
5251.31 1727
5252.00 1571
5252.68 1548
5253.36 1529
5254.05 1504
5254.73 1551
5255.42 1536
5256.10 1468
5256.78 1513
5257.47 1490
5258.15 1574
5258.84 1475
5259.52 1438
5260.20 1454
5260.89 1410
5261.57 1429
5262.26 1531
5262.94 1536
5263.63 1594
5264.31 1463
5265.00 1485
5265.68 1516
5266.37 1374
5267.05 1415
5267.73 1486
5268.42 1417
5269.10 1440
5269.79 1446
5270.47 1390
5271.16 1395
5271.84 1420
5272.53 1392
5273.21 1582
5273.90 1532
5274.58 1587
5275.27 1429
5275.95 1346
5276.64 1589
5277.33 1645
5278.01 1606
5278.70 1628
5279.38 1668
5280.07 1661
5280.75 1825
5281.44 2048
5282.12 2095
5282.81 2105
5283.50 2171
5284.18 2157
5284.87 2101
5285.55 1916
5286.24 1824
5286.93 1697
5287.61 1648
5288.30 1697
5288.98 1668
5289.67 1590
5290.36 1564
5291.04 1544
5291.73 1535
5292.42 1630
5293.10 1592
5293.79 1758
5294.47 1709
5295.16 1584
5295.85 1509
5296.53 1480
5297.22 1577
5297.91 1565
5298.59 1643
5299.28 1608
5299.97 1600
5300.65 1652
5301.34 1554
5302.03 1604
5302.72 1723
5303.40 1595
5304.09 1629
5304.78 1547
5305.46 1546
5306.15 1545
5306.84 1580
5307.53 1569
5308.21 1417
5308.90 1564
5309.59 1633
5310.28 1513
5310.96 1613
5311.65 1455
5312.34 1530
5313.03 1458
5313.71 1532
5314.40 1448
5315.09 1365
5315.78 1524
5316.47 1435
5317.15 1406
5317.84 1544
5318.53 1707
5319.22 1689
5319.91 1734
5320.59 1738
5321.28 1879
5321.97 1870
5322.66 1690
5323.35 1790
5324.04 1742
5324.72 1575
5325.41 1573
5326.10 1577
5326.79 1486
5327.48 1504
5328.17 1558
5328.86 1520
5329.54 1376
5330.23 1447
5330.92 1571
5331.61 1399
5332.30 1658
5332.99 1583
5333.68 1558
5334.37 1425
5335.06 1383
5335.75 1531
5336.43 1548
5337.12 1492
5337.81 1634
5338.50 1566
5339.19 1405
5339.88 1453
5340.57 1540
5341.26 1544
5341.95 1463
5342.64 1454
5343.33 1647
5344.02 1710
5344.71 1630
5345.40 1635
5346.09 1638
5346.78 1738
5347.47 1801
5348.16 1924
5348.85 2054
5349.54 2147
5350.23 2238
5350.92 2212
5351.61 2221
5352.30 2362
5352.99 2368
5353.68 2375
5354.37 2008
5355.06 2069
5355.75 2015
5356.44 1852
5357.13 1708
5357.82 1600
5358.51 1640
5359.20 1615
5359.89 1459
5360.58 1485
5361.28 1482
5361.97 1547
5362.66 1534
5363.35 1544
5364.04 1544
5364.73 1570
5365.42 1512
5366.11 1343
5366.80 1370
5367.50 1473
5368.19 1488
5368.88 1391
5369.57 1468
5370.26 1442
5370.95 1458
5371.64 1490
5372.33 1397
5373.03 1348
5373.72 1404
5374.41 1383
5375.10 1356
5375.79 1370
5376.48 1329
5377.18 1410
5377.87 1417
5378.56 1241
5379.25 1305
5379.94 1376
5380.64 1249
5381.33 1443
5382.02 1297
5382.71 1217
5383.41 1306
5384.10 1345
5384.79 1285
5385.48 1389
5386.17 1429
5386.87 1447
5387.56 1481
5388.25 1414
5388.94 1251
5389.64 1270
5390.33 1481
5391.02 1560
5391.72 1492
5392.41 1391
5393.10 1458
5393.79 1470
5394.49 1427
5395.18 1447
5395.87 1485
5396.57 1435
5397.26 1378
5397.95 1301
5398.65 1307
5399.34 1356
5400.03 1270
5400.73 1214
5401.42 1321
5402.11 1305
5402.81 1323
5403.50 1259
5404.19 1287
5404.89 1291
5405.58 1262
5406.27 1315
5406.97 1396
5407.66 1467
5408.36 1325
5409.05 1288
5409.74 1373
5410.44 1377
5411.13 1393
5411.83 1425
5412.52 1394
5413.21 1337
5413.91 1451
5414.60 1422
5415.30 1387
5415.99 1286
5416.69 1240
5417.38 1318
5418.07 1282
5418.77 1413
5419.46 1429
5420.16 1378
5420.85 1348
5421.55 1423
5422.24 1480
5422.94 1494
5423.63 1392
5424.33 1541
5425.02 1432
5425.72 1321
5426.41 1353
5427.11 1381
5427.80 1359
5428.50 1360
5429.19 1347
5429.89 1318
5430.58 1330
5431.28 1224
5431.97 1353
5432.67 1383
5433.36 1415
5434.06 1417
5434.75 1416
5435.45 1506
5436.15 1587
5436.84 1616
5437.54 1517
5438.23 1494
5438.93 1513
5439.62 1541
5440.32 1516
5441.02 1415
5441.71 1388
5442.41 1547
5443.10 1584
5443.80 1630
5444.50 1638
5445.19 1866
5445.89 1822
5446.59 1794
5447.28 1768
5447.98 1721
5448.68 1732
5449.37 1918
5450.07 1745
5450.76 1685
5451.46 1842
5452.16 1854
5452.85 1814
5453.55 1796
5454.25 1690
5454.94 1717
5455.64 1521
5456.34 1576
5457.04 1642
5457.73 1651
5458.43 1564
5459.13 1563
5459.82 1538
5460.52 1696
5461.22 1749
5461.92 1822
5462.61 1831
5463.31 2017
5464.01 2105
5464.71 2200
5465.40 2229
5466.10 2101
5466.80 2068
5467.50 2037
5468.19 1958
5468.89 1891
5469.59 1885
5470.29 1848
5470.98 1921
5471.68 1698
5472.38 1800
5473.08 1758
5473.78 1825
5474.47 1780
5475.17 1727
5475.87 1831
5476.57 1918
5477.27 1862
5477.97 2027
5478.66 2138
5479.36 2127
5480.06 2336
5480.76 2379
5481.46 2434
5482.16 2804
5482.85 2605
5483.55 2600
5484.25 2554
5484.95 2404
5485.65 2269
5486.35 2143
5487.05 2125
5487.75 2088
5488.45 2095
5489.14 2085
5489.84 1985
5490.54 2099
5491.24 2028
5491.94 2076
5492.64 2159
5493.34 2136
5494.04 2266
5494.74 2330
5495.44 2257
5496.14 2185
5496.84 2308
5497.54 2262
5498.24 2729
5498.94 2729
5499.63 3044
5500.33 3667
5501.03 3714
5501.73 3990
5502.43 4195
5503.13 3874
5503.83 3632
5504.53 3338
5505.23 3239
5505.93 2952
5506.63 2779
5507.33 2470
5508.03 2412
5508.73 2244
5509.44 2349
5510.14 2115
5510.84 2112
5511.54 2172
5512.24 2204
5512.94 2148
5513.64 2092
5514.34 2054
5515.04 1937
5515.74 1983
5516.44 2025
5517.14 1971
5517.84 1871
5518.54 1773
5519.24 1823
5519.95 1830
5520.65 1886
5521.35 1964
5522.05 1929
5522.75 1880
5523.45 1978
5524.15 1928
5524.85 1926
5525.55 1698
5526.26 1741
5526.96 1597
5527.66 1662
5528.36 1658
5529.06 1609
5529.76 1623
5530.47 1431
5531.17 1536
5531.87 1568
5532.57 1504
5533.27 1584
5533.97 1451
5534.68 1459
5535.38 1637
5536.08 1553
5536.78 1562
5537.48 1496
5538.19 1454
5538.89 1531
5539.59 1501
5540.29 1453
5541.00 1407
5541.70 1485
5542.40 1490
5543.10 1404
5543.81 1551
5544.51 1387
5545.21 1399
5545.91 1433
5546.62 1492
5547.32 1491
5548.02 1566
5548.72 1493
5549.43 1563
5550.13 1453
5550.83 1444
5551.54 1478
5552.24 1525
5552.94 1422
5553.64 1449
5554.35 1417
5555.05 1420
5555.75 1412
5556.46 1320
5557.16 1406
5557.86 1446
5558.57 1391
5559.27 1390
5559.97 1439
5560.68 1351
5561.38 1434
5562.09 1531
5562.79 1526
5563.49 1511
5564.20 1589
5564.90 1483
5565.60 1442
5566.31 1582
5567.01 1479
5567.72 1487
5568.42 1530
5569.12 1439
5569.83 1484
5570.53 1418
5571.24 1407
5571.94 1541
5572.65 1437
5573.35 1371
5574.05 1403
5574.76 1505
5575.46 1524
5576.17 1525
5576.87 1664
5577.58 1556
5578.28 1522
5578.99 1573
5579.69 1434
5580.40 1352
5581.10 1484
5581.81 1475
5582.51 1515
5583.22 1479
5583.92 1495
5584.63 1372
5585.33 1383
5586.04 1417
5586.74 1368
5587.45 1317
5588.15 1400
5588.86 1392
5589.56 1406
5590.27 1266
5590.97 1351
5591.68 1392
5592.39 1364
5593.09 1311
5593.80 1316
5594.50 1349
5595.21 1519
5595.91 1287
5596.62 1247
5597.33 1309
5598.03 1397
5598.74 1388
5599.44 1350
5600.15 1244
5600.86 1222
5601.56 1265
5602.27 1340
5602.97 1288
5603.68 1220
5604.39 1367
5605.09 1290
5605.80 1334
5606.51 1303
5607.21 1205
5607.92 1231
5608.63 1279
5609.33 1203
5610.04 1198
5610.75 1161
5611.45 1155
5612.16 1221
5612.87 1262
5613.57 1228
5614.28 1287
5614.99 1407
5615.69 1290
5616.40 1207
5617.11 1267
5617.82 1297
5618.52 1311
5619.23 1349
5619.94 1438
5620.64 1211
5621.35 1264
5622.06 1273
5622.77 1293
5623.47 1387
5624.18 1268
5624.89 1357
5625.60 1361
5626.30 1412
5627.01 1264
5627.72 1224
5628.43 1365
5629.14 1273
5629.84 1257
5630.55 1326
5631.26 1307
5631.97 1287
5632.68 1455
5633.38 1260
5634.09 1261
5634.80 1353
5635.51 1279
5636.22 1277
5636.93 1261
5637.63 1187
5638.34 1354
5639.05 1363
5639.76 1414
5640.47 1488
5641.18 1434
5641.89 1616
5642.59 1435
5643.30 1482
5644.01 1524
5644.72 1310
5645.43 1403
5646.14 1390
5646.85 1363
5647.56 1370
5648.27 1462
5648.98 1413
5649.68 1275
5650.39 1217
5651.10 1259
5651.81 1261
5652.52 1238
5653.23 1386
5653.94 1575
5654.65 1507
5655.36 1442
5656.07 1498
5656.78 1626
5657.49 1697
5658.20 1565
5658.91 1599
5659.62 1654
5660.33 1635
5661.04 1560
5661.75 1670
5662.46 1594
5663.17 1646
5663.88 1529
5664.59 1386
5665.30 1400
5666.01 1487
5666.72 1490
5667.43 1423
5668.14 1337
5668.85 1413
5669.56 1415
5670.27 1623
5670.98 1519
5671.69 1508
5672.40 1625
5673.11 1510
5673.82 1612
5674.53 1483
5675.24 1394
5675.96 1457
5676.67 1348
5677.38 1383
5678.09 1383
5678.80 1375
5679.51 1376
5680.22 1324
5680.93 1261
5681.64 1334
5682.36 1431
5683.07 1367
5683.78 1350
5684.49 1372
5685.20 1312
5685.91 1322
5686.62 1370
5687.34 1412
5688.05 1382
5688.76 1322
5689.47 1248
5690.18 1262
5690.89 1256
5691.61 1448
5692.32 1424
5693.03 1408
5693.74 1291
5694.45 1214
5695.17 1296
5695.88 1398
5696.59 1158
5697.30 1201
5698.01 1216
5698.73 1197
5699.44 1222
5700.15 1278
5700.86 1288
5701.58 1249
5702.29 1180
5703.00 1306
5703.71 1350
5704.43 1289
5705.14 1278
5705.85 1321
5706.56 1300
5707.28 1242
5707.99 1167
5708.70 1174
5709.42 1204
5710.13 1285
5710.84 1268
5711.55 1313
5712.27 1280
5712.98 1232
5713.69 1277
5714.41 1354
5715.12 1357
5715.83 1370
5716.55 1328
5717.26 1201
5717.97 1283
5718.69 1339
5719.40 1296
5720.11 1128
5720.83 1152
5721.54 1257
5722.26 1271
5722.97 1194
5723.68 1281
5724.40 1343
5725.11 1399
5725.82 1492
5726.54 1537
5727.25 1502
5727.97 1670
5728.68 1755
5729.40 1819
5730.11 1774
5730.82 1717
5731.54 1602
5732.25 1515
5732.97 1546
5733.68 1539
5734.40 1423
5735.11 1387
5735.83 1403
5736.54 1489
5737.25 1312
5737.97 1332
5738.68 1420
5739.40 1297
5740.11 1298
5740.83 1278
5741.54 1222
5742.26 1304
5742.97 1222
5743.69 1321
5744.40 1303
5745.12 1236
5745.83 1281
5746.55 1312
5747.26 1188
5747.98 1252
5748.70 1280
5749.41 1245
5750.13 1206
5750.84 1353
5751.56 1463
5752.27 1419
5752.99 1443
5753.70 1622
5754.42 1645
5755.14 1669
5755.85 1788
5756.57 1658
5757.28 1695
5758.00 1564
5758.72 1511
5759.43 1530
5760.15 1629
5760.86 1528
5761.58 1454
5762.30 1415
5763.01 1315
5763.73 1327
5764.44 1453
5765.16 1457
5765.88 1249
5766.59 1264
5767.31 1388
5768.03 1339
5768.74 1332
5769.46 1326
5770.18 1284
5770.89 1416
5771.61 1432
5772.33 1296
5773.04 1417
5773.76 1380
5774.48 1314
5775.20 1437
5775.91 1351
5776.63 1331
5777.35 1431
5778.06 1288
5778.78 1434
5779.50 1412
5780.22 1327
5780.93 1415
5781.65 1474
5782.37 1485
5783.09 1471
5783.80 1301
5784.52 1532
5785.24 1465
5785.96 1352
5786.67 1464
5787.39 1545
5788.11 1445
5788.83 1446
5789.55 1474
5790.26 1510
5790.98 1554
5791.70 1497
5792.42 1543
5793.14 1532
5793.85 1657
5794.57 1655
5795.29 1502
5796.01 1584
5796.73 1778
5797.45 1817
5798.16 2114
5798.88 2498
5799.60 2776
5800.32 3208
5801.04 3531
5801.76 3431
5802.48 3439
5803.19 3431
5803.91 3134
5804.63 2956
5805.35 2535
5806.07 2287
5806.79 2280
5807.51 1961
5808.23 1722
5808.95 1868
5809.67 1789
5810.38 1803
5811.10 1820
5811.82 1735
5812.54 1757
5813.26 1641
5813.98 1584
5814.70 1503
5815.42 1634
5816.14 1691
5816.86 1658
5817.58 1741
5818.30 1814
5819.02 1667
5819.74 1583
5820.46 1509
5821.18 1532
5821.90 1561
5822.62 1683
5823.34 1665
5824.06 1606
5824.78 1454
5825.50 1511
5826.22 1724
5826.94 1548
5827.66 1545
5828.38 1634
5829.10 1603
5829.82 1522
5830.54 1405
5831.26 1479
5831.98 1441
5832.70 1425
5833.42 1362
5834.14 1318
5834.86 1407
5835.59 1383
5836.31 1352
5837.03 1464
5837.75 1602
5838.47 1441
5839.19 1371
5839.91 1365
5840.63 1398
5841.35 1398
5842.07 1455
5842.80 1401
5843.52 1447
5844.24 1508
5844.96 1337
5845.68 1374
5846.40 1308
5847.12 1395
5847.85 1322
5848.57 1349
5849.29 1307
5850.01 1317
5850.73 1246
5851.45 1364
5852.18 1312
5852.90 1276
5853.62 1304
5854.34 1345
5855.06 1484
5855.79 1384
5856.51 1329
5857.23 1345
5857.95 1358
5858.67 1388
5859.40 1316
5860.12 1385
5860.84 1383
5861.56 1268
5862.29 1324
5863.01 1227
5863.73 1238
5864.45 1338
5865.18 1360
5865.90 1312
5866.62 1232
5867.34 1313
5868.07 1342
5868.79 1262
5869.51 1234
5870.24 1210
5870.96 1281
5871.68 1284
5872.40 1423
5873.13 1310
5873.85 1217
5874.57 1267
5875.30 1305
5876.02 1243
5876.74 1294
5877.47 1260
5878.19 1331
5878.91 1368
5879.64 1394
5880.36 1362
5881.08 1341
5881.81 1287
5882.53 1325
5883.26 1263
5883.98 1339
5884.70 1311
5885.43 1394
5886.15 1463
5886.88 1461
5887.60 1207
5888.32 1276
5889.05 1302
5889.77 1213
5890.50 1318
5891.22 1239
5891.94 1240
5892.67 1311
5893.39 1186
5894.12 1176
5894.84 1268
5895.57 1249
5896.29 1273
5897.01 1265
5897.74 1288
5898.46 1291
5899.19 1248
5899.91 1242
5900.64 1221
5901.36 1298
5902.09 1271
5902.81 1271
5903.54 1305
5904.26 1329
5904.99 1222
5905.71 1278
5906.44 1373
5907.16 1403
5907.89 1299
5908.61 1394
5909.34 1386
5910.06 1394
5910.79 1400
5911.52 1330
5912.24 1335
5912.97 1469
5913.69 1382
5914.42 1373
5915.14 1364
5915.87 1335
5916.60 1429
5917.32 1371
5918.05 1397
5918.77 1396
5919.50 1373
5920.22 1400
5920.95 1390
5921.68 1300
5922.40 1386
5923.13 1464
5923.86 1353
5924.58 1415
5925.31 1387
5926.03 1458
5926.76 1496
5927.49 1495
5928.21 1480
5928.94 1493
5929.67 1453
5930.39 1500
5931.12 1560
5931.85 1514
5932.57 1518
5933.30 1515
5934.03 1473
5934.75 1560
5935.48 1486
5936.21 1607
5936.94 1630
5937.66 1671
5938.39 1751
5939.12 1784
5939.84 1817
5940.57 1848
5941.30 1833
5942.03 1727
5942.75 1623
5943.48 1660
5944.21 1775
5944.94 1769
5945.66 1758
5946.39 1773
5947.12 1805
5947.85 1881
5948.57 1973
5949.30 1923
5950.03 1844
5950.76 1982
5951.48 2136
5952.21 2298
5952.94 2316
5953.67 2382
5954.40 2151
5955.13 2090
5955.85 2261
5956.58 2306
5957.31 2185
5958.04 2183
5958.77 2228
5959.49 2156
5960.22 2119
5960.95 2217
5961.68 2283
5962.41 2267
5963.14 2253
5963.87 2415
5964.60 2466
5965.32 2592
5966.05 2704
5966.78 2960
5967.51 3229
5968.24 3035
5968.97 3252
5969.70 3146
5970.43 3151
5971.16 3019
5971.88 2913
5972.61 2838
5973.34 2692
5974.07 2551
5974.80 2633
5975.53 2668
5976.26 2670
5976.99 2777
5977.72 2508
5978.45 2558
5979.18 2599
5979.91 2674
5980.64 2722
5981.37 2648
5982.10 2691
5982.83 2855
5983.56 2731
5984.29 2903
5985.02 2985
5985.75 3094
5986.48 2894
5987.21 2830
5987.94 2813
5988.67 2750
5989.40 2815
5990.13 2818
5990.86 3203
5991.59 2938
5992.32 2854
5993.05 2907
5993.78 2973
5994.51 3028
5995.24 3038
5995.97 3080
5996.70 2993
5997.43 2862
5998.16 2984
5998.90 3106
5999.63 3138
6000.36 3278
6001.09 3139
6001.82 3231
6002.55 2961
6003.28 2768
6004.01 2668
6004.74 2801
6005.47 2804
6006.21 2929
6006.94 3060
6007.67 3192
6008.40 3191
6009.13 3511
6009.86 4084
6010.59 4588
6011.33 5086
6012.06 5584
6012.79 5986
6013.52 6608
6014.25 7038
6014.98 7111
6015.72 7055
6016.45 6990
6017.18 6524
6017.91 5909
6018.64 5218
6019.38 4769
6020.11 4271
6020.84 3993
6021.57 3337
6022.30 3010
6023.04 2759
6023.77 2745
6024.50 2621
6025.23 2509
6025.97 2383
6026.70 2319
6027.43 2454
6028.16 2448
6028.90 2386
6029.63 2295
6030.36 2114
6031.10 2120
6031.83 2152
6032.56 2024
6033.29 2198
6034.03 2281
6034.76 2099
6035.49 2081
6036.23 1920
6036.96 2012
6037.69 2126
6038.43 2249
6039.16 2109
6039.89 2152
6040.63 2212
6041.36 2169
6042.09 2163
6042.83 2288
6043.56 2227
6044.29 2277
6045.03 2206
6045.76 2434
6046.49 2337
6047.23 2375
6047.96 2326
6048.70 2334
6049.43 2462
6050.16 2593
6050.90 2573
6051.63 2530
6052.37 2715
6053.10 2813
6053.83 2761
6054.57 2740
6055.30 2804
6056.04 2842
6056.77 2711
6057.50 2669
6058.24 2512
6058.97 2332
6059.71 2335
6060.44 2501
6061.18 2345
6061.91 2410
6062.65 2363
6063.38 2240
6064.12 2383
6064.85 2338
6065.59 2377
6066.32 2293
6067.06 2159
6067.79 2160
6068.53 2297
6069.26 2246
6070.00 2079
6070.73 2039
6071.47 2047
6072.20 2070
6072.94 2307
6073.67 2172
6074.41 2004
6075.14 2057
6075.88 2081
6076.61 2090
6077.35 1925
6078.09 2002
6078.82 2038
6079.56 2053
6080.29 2069
6081.03 1907
6081.76 1940
6082.50 2186
6083.24 2119
6083.97 1865
6084.71 1979
6085.44 2089
6086.18 2039
6086.92 1981
6087.65 1942
6088.39 1914
6089.13 2003
6089.86 2038
6090.60 2045
6091.33 1970
6092.07 1915
6092.81 1988
6093.54 2040
6094.28 1972
6095.02 2030
6095.75 2045
6096.49 2002
6097.23 2052
6097.96 2057
6098.70 1984
6099.44 1889
6100.18 1829
6100.91 1802
6101.65 1760
6102.39 1747
6103.12 1853
6103.86 1927
6104.60 1751
6105.34 1804
6106.07 1740
6106.81 1762
6107.55 1731
6108.28 1878
6109.02 1912
6109.76 1825
6110.50 1806
6111.24 1821
6111.97 1801
6112.71 1805
6113.45 1883
6114.19 1997
6114.92 2023
6115.66 1767
6116.40 1803
6117.14 1840
6117.88 1973
6118.61 1794
6119.35 1873
6120.09 1960
6120.83 1894
6121.57 1923
6122.31 1935
6123.04 2109
6123.78 2029
6124.52 2014
6125.26 1994
6126.00 2019
6126.74 1986
6127.47 2058
6128.21 1999
6128.95 1926
6129.69 1990
6130.43 1993
6131.17 2093
6131.91 2086
6132.65 2104
6133.39 2064
6134.12 1968
6134.86 2076
6135.60 1961
6136.34 1996
6137.08 2052
6137.82 1972
6138.56 2089
6139.30 2222
6140.04 2091
6140.78 2039
6141.52 2096
6142.26 2160
6143.00 2210
6143.74 2136
6144.48 2111
6145.21 2068
6145.95 2088
6146.69 2263
6147.43 2315
6148.17 2168
6148.91 2111
6149.65 2210
6150.39 2264
6151.13 2225
6151.87 2253
6152.61 2232
6153.35 2315
6154.09 2297
6154.83 2313
6155.58 2371
6156.32 2274
6157.06 2355
6157.80 2397
6158.54 2329
6159.28 2329
6160.02 2311
6160.76 2307
6161.50 2462
6162.24 2540
6162.98 2615
6163.72 2589
6164.46 2761
6165.20 2783
6165.94 3011
6166.69 3123
6167.43 3424
6168.17 3549
6168.91 3466
6169.65 3661
6170.39 3448
6171.13 3441
6171.87 3358
6172.61 3189
6173.36 3214
6174.10 3268
6174.84 3148
6175.58 2893
6176.32 3098
6177.06 2981
6177.81 3109
6178.55 3127
6179.29 3200
6180.03 3212
6180.77 3020
6181.51 3136
6182.26 3226
6183.00 3302
6183.74 3207
6184.48 3436
6185.22 3289
6185.97 3279
6186.71 3417
6187.45 3484
6188.19 3458
6188.94 3361
6189.68 3472
6190.42 3568
6191.16 3487
6191.91 3680
6192.65 3700
6193.39 3782
6194.13 3953
6194.88 4176
6195.62 4172
6196.36 4069
6197.10 3991
6197.85 4070
6198.59 4178
6199.33 4212
6200.08 4192
6200.82 4057
6201.56 4204
6202.31 4056
6203.05 4233
6203.79 4568
6204.53 5253
6205.28 5872
6206.02 6919
6206.76 8041
6207.51 9492
6208.25 12102
6209.00 14319
6209.74 16055
6210.48 17427
6211.23 17900
6211.97 17544
6212.71 16751
6213.46 15158
6214.20 13256
6214.94 11278
6215.69 9475
6216.43 7918
6217.18 6747
6217.92 5568
6218.67 4825
6219.41 4372
6220.15 3963
6220.90 3810
6221.64 3938
6222.39 4041
6223.13 4136
6223.88 4108
6224.62 4352
6225.36 4502
6226.11 4662
6226.85 4698
6227.60 4520
6228.34 4196
6229.09 4003
6229.83 3772
6230.58 3447
6231.32 3116
6232.07 2873
6232.81 2826
6233.56 2736
6234.30 2689
6235.05 2787
6235.79 2660
6236.54 2843
6237.28 2659
6238.03 2617
6238.77 2717
6239.52 2803
6240.26 2796
6241.01 2793
6241.75 2864
6242.50 2949
6243.25 3038
6243.99 2986
6244.74 3108
6245.48 3312
6246.23 3419
6246.97 3659
6247.72 3792
6248.47 3860
6249.21 4164
6249.96 4412
6250.70 4335
6251.45 4310
6252.20 4161
6252.94 4007
6253.69 3568
6254.43 3384
6255.18 3311
6255.93 3174
6256.67 3342
6257.42 3233
6258.17 3121
6258.91 3075
6259.66 3146
6260.41 3258
6261.15 3229
6261.90 3038
6262.65 2993
6263.39 3000
6264.14 2993
6264.89 2972
6265.63 2900
6266.38 2946
6267.13 2920
6267.87 2726
6268.62 2777
6269.37 2865
6270.12 3034
6270.86 2862
6271.61 2890
6272.36 2852
6273.11 2812
6273.85 2751
6274.60 2812
6275.35 2919
6276.10 2787
6276.84 2920
6277.59 3077
6278.34 3099
6279.09 3178
6279.83 3103
6280.58 3073
6281.33 2986
6282.08 3087
6282.83 2750
6283.57 2814
6284.32 2712
6285.07 2621
6285.82 2551
6286.57 2489
6287.31 2400
6288.06 2491
6288.81 2560
6289.56 2553
6290.31 2613
6291.06 2515
6291.80 2427
6292.55 2375
6293.30 2413
6294.05 2494
6294.80 2345
6295.55 2361
6296.30 2314
6297.04 2198
6297.79 2330
6298.54 2248
6299.29 2167
6300.04 2137
6300.79 2253
6301.54 2271
6302.29 2056
6303.04 2103
6303.79 2229
6304.53 2191
6305.28 2313
6306.03 2372
6306.78 2130
6307.53 2131
6308.28 2285
6309.03 2225
6309.78 2115
6310.53 2304
6311.28 2065
6312.03 2052
6312.78 2207
6313.53 2347
6314.28 2285
6315.03 2364
6315.78 2332
6316.53 2171
6317.28 2155
6318.03 2175
6318.78 2144
6319.53 2253
6320.28 2032
6321.03 2057
6321.78 1920
6322.53 2044
6323.28 2062
6324.03 2026
6324.78 1945
6325.53 2068
6326.28 1978
6327.03 1851
6327.78 1866
6328.53 1966
6329.28 1968
6330.04 1969
6330.79 2035
6331.54 1892
6332.29 1739
6333.04 1798
6333.79 1775
6334.54 1805
6335.29 1819
6336.04 1836
6336.79 1848
6337.55 1870
6338.30 1851
6339.05 1902
6339.80 1792
6340.55 1764
6341.30 1757
6342.05 1778
6342.81 1834
6343.56 1955
6344.31 1833
6345.06 1776
6345.81 1815
6346.56 1954
6347.32 1949
6348.07 1863
6348.82 1818
6349.57 1881
6350.32 1932
6351.07 1997
6351.83 2045
6352.58 1890
6353.33 1914
6354.08 1891
6354.84 2050
6355.59 1958
6356.34 2068
6357.09 1964
6357.84 1953
6358.60 1967
6359.35 1889
6360.10 1897
6360.85 1935
6361.61 1822
6362.36 1712
6363.11 1723
6363.87 1723
6364.62 1951
6365.37 1901
6366.12 1788
6366.88 1802
6367.63 1837
6368.38 1797
6369.14 1854
6369.89 1921
6370.64 1921
6371.40 1783
6372.15 1810
6372.90 1824
6373.66 1707
6374.41 1772
6375.16 1791
6375.92 1733
6376.67 1773
6377.42 1658
6378.18 1702
6378.93 1714
6379.68 1722
6380.44 1647
6381.19 1830
6381.95 1915
6382.70 1915
6383.45 1746
6384.21 1710
6384.96 1755
6385.71 1809
6386.47 1773
6387.22 1695
6387.98 1881
6388.73 1820
6389.49 1715
6390.24 1698
6390.99 1757
6391.75 1721
6392.50 1822
6393.26 1817
6394.01 1820
6394.77 1842
6395.52 1833
6396.28 1705
6397.03 1814
6397.79 1718
6398.54 1732
6399.30 1702
6400.05 1808
6400.81 1672
6401.56 1695
6402.32 1489
6403.07 1538
6403.83 1677
6404.58 1605
6405.34 1707
6406.09 1756
6406.85 1708
6407.60 1731
6408.36 1765
6409.11 1718
6409.87 1779
6410.62 1837
6411.38 1831
6412.13 1874
6412.89 1893
6413.65 1895
6414.40 1625
6415.16 1762
6415.91 1712
6416.67 1830
6417.43 1774
6418.18 1635
6418.94 1590
6419.69 1675
6420.45 1719
6421.21 1699
6421.96 1763
6422.72 1697
6423.47 1708
6424.23 1685
6424.99 1699
6425.74 1670
6426.50 1678
6427.26 1758
6428.01 1700
6428.77 1566
6429.53 1663
6430.28 1754
6431.04 1691
6431.80 1688
6432.55 1566
6433.31 1547
6434.07 1580
6434.82 1579
6435.58 1745
6436.34 1751
6437.10 1766
6437.85 1690
6438.61 1730
6439.37 1724
6440.12 1929
6440.88 1715
6441.64 1681
6442.40 1716
6443.15 1943
6443.91 1932
6444.67 1780
6445.43 1740
6446.18 1770
6446.94 1686
6447.70 1754
6448.46 1813
6449.21 1562
6449.97 1563
6450.73 1764
6451.49 1766
6452.25 1800
6453.00 1766
6453.76 1748
6454.52 1798
6455.28 1886
6456.04 1926
6456.80 1834
6457.55 1804
6458.31 1860
6459.07 1981
6459.83 1937
6460.59 2013
6461.35 1879
6462.10 1821
6462.86 1898
6463.62 2053
6464.38 1980
6465.14 1861
6465.90 1898
6466.66 2059
6467.42 2008
6468.17 2049
6468.93 2084
6469.69 2006
6470.45 2044
6471.21 2160
6471.97 2064
6472.73 2112
6473.49 2312
6474.25 2295
6475.01 2116
6475.77 2130
6476.53 2238
6477.28 2271
6478.04 2300
6478.80 2267
6479.56 2326
6480.32 2268
6481.08 2238
6481.84 2264
6482.60 2350
6483.36 2456
6484.12 2490
6484.88 2537
6485.64 2495
6486.40 2526
6487.16 2626
6487.92 2699
6488.68 2680
6489.44 2759
6490.20 2789
6490.96 2742
6491.72 2788
6492.48 2910
6493.24 3020
6494.00 3061
6494.76 3102
6495.53 3240
6496.29 3356
6497.05 3382
6497.81 3411
6498.57 3274
6499.33 3298
6500.09 3170
6500.85 3038
6501.61 3021
6502.37 3108
6503.13 3279
6503.89 3273
6504.65 3322
6505.42 3381
6506.18 3384
6506.94 3391
6507.70 3303
6508.46 3525
6509.22 3723
6509.98 3754
6510.74 3815
6511.51 3883
6512.27 3968
6513.03 4012
6513.79 3944
6514.55 3986
6515.31 3875
6516.08 4001
6516.84 3961
6517.60 3998
6518.36 4214
6519.12 4158
6519.89 4183
6520.65 4116
6521.41 4422
6522.17 4494
6522.93 4686
6523.70 4766
6524.46 5039
6525.22 5202
6525.98 5490
6526.74 5973
6527.51 6250
6528.27 6356
6529.03 6461
6529.79 6586
6530.56 6445
6531.32 6563
6532.08 6863
6532.85 6963
6533.61 7680
6534.37 8796
6535.13 10273
6535.90 12241
6536.66 13918
6537.42 15860
6538.19 16922
6538.95 17145
6539.71 16789
6540.47 15079
6541.24 13170
6542.00 10814
6542.76 9274
6543.53 7819
6544.29 6547
6545.05 5736
6545.82 4757
6546.58 4098
6547.35 3876
6548.11 3483
6548.87 3494
6549.64 3492
6550.40 3494
6551.16 3457
6551.93 3397
6552.69 3458
6553.46 3415
6554.22 3324
6554.98 3301
6555.75 3300
6556.51 3030
6557.28 3045
6558.04 3034
6558.80 2902
6559.57 2929
6560.33 3044
6561.10 3058
6561.86 3087
6562.63 3201
6563.39 3310
6564.15 3349
6564.92 3375
6565.68 3460
6566.45 3474
6567.21 3620
6567.98 3599
6568.74 3531
6569.51 3458
6570.27 3424
6571.04 3511
6571.80 3347
6572.57 3507
6573.33 3687
6574.10 3655
6574.86 3870
6575.63 3898
6576.39 4004
6577.16 4274
6577.92 4294
6578.69 4512
6579.45 4418
6580.22 4282
6580.99 4466
6581.75 4501
6582.52 4686
6583.28 4613
6584.05 4231
6584.81 4102
6585.58 3990
6586.35 3845
6587.11 3710
6587.88 3689
6588.64 3881
6589.41 3865
6590.18 3909
6590.94 4027
6591.71 4204
6592.47 4492
6593.24 4942
6594.01 5068
6594.77 5466
6595.54 5509
6596.31 5673
6597.07 5538
6597.84 5379
6598.61 5267
6599.37 5045
6600.14 4622
6600.91 4363
6601.67 4064
6602.44 3743
6603.21 3566
6603.97 3373
6604.74 3274
6605.51 3125
6606.27 3068
6607.04 3209
6607.81 3050
6608.57 3051
6609.34 2961
6610.11 3002
6610.88 3131
6611.64 3111
6612.41 2900
6613.18 2796
6613.95 2817
6614.71 2831
6615.48 2679
6616.25 2760
6617.02 2613
6617.78 2669
6618.55 2676
6619.32 2668
6620.09 2682
6620.85 2684
6621.62 2769
6622.39 2889
6623.16 2718
6623.93 2668
6624.69 2728
6625.46 2674
6626.23 2700
6627.00 2563
6627.77 2552
6628.54 2566
6629.30 2469
6630.07 2504
6630.84 2526
6631.61 2616
6632.38 2659
6633.15 2898
6633.91 3063
6634.68 3130
6635.45 3235
6636.22 3306
6636.99 3255
6637.76 3227
6638.53 3132
6639.30 2940
6640.06 2812
6640.83 2832
6641.60 2642
6642.37 2511
6643.14 2483
6643.91 2420
6644.68 2316
6645.45 2441
6646.22 2415
6646.99 2287
6647.76 2380
6648.53 2361
6649.30 2317
6650.07 2260
6650.83 2345
6651.60 2348
6652.37 2276
6653.14 2392
6653.91 2443
6654.68 2531
6655.45 2419
6656.22 2459
6656.99 2501
6657.76 2484
6658.53 2342
6659.30 2216
6660.07 2256
6660.84 2249
6661.61 2353
6662.38 2313
6663.15 2235
6663.92 2144
6664.70 2143
6665.47 2141
6666.24 2207
6667.01 2223
6667.78 2214
6668.55 2110
6669.32 2251
6670.09 2278
6670.86 2282
6671.63 2195
6672.40 2181
6673.17 2243
6673.94 2143
6674.71 2142
6675.49 2180
6676.26 2280
6677.03 2214
6677.80 2231
6678.57 2243
6679.34 2285
6680.11 2268
6680.88 2243
6681.65 2140
6682.43 2292
6683.20 2370
6683.97 2579
6684.74 2603
6685.51 2564
6686.28 2540
6687.06 2665
6687.83 2918
6688.60 2718
6689.37 2595
6690.14 2524
6690.91 2321
6691.69 2357
6692.46 2365
6693.23 2349
6694.00 2188
6694.77 2073
6695.55 2071
6696.32 2077
6697.09 2131
6697.86 2175
6698.64 2003
6699.41 2029
6700.18 1986
6700.95 1956
6701.73 2090
6702.50 1895
6703.27 1913
6704.04 1941
6704.82 2090
6705.59 2055
6706.36 1986
6707.13 2025
6707.91 2014
6708.68 1889
6709.45 2029
6710.23 2081
6711.00 2020
6711.77 2040
6712.55 2084
6713.32 1925
6714.09 1803
6714.87 1897
6715.64 1943
6716.41 1931
6717.19 2011
6717.96 1882
6718.73 1752
6719.51 1835
6720.28 1768
6721.05 1859
6721.83 1959
6722.60 1911
6723.37 1910
6724.15 1817
6724.92 1846
6725.70 1975
6726.47 1884
6727.24 1852
6728.02 1863
6728.79 1748
6729.57 1857
6730.34 1973
6731.11 1835
6731.89 1795
6732.66 1766
6733.44 1869
6734.21 1796
6734.99 1822
6735.76 1781
6736.54 1836
6737.31 1799
6738.08 2063
6738.86 1797
6739.63 1866
6740.41 1885
6741.18 1847
6741.96 1912
6742.73 1866
6743.51 1807
6744.28 1841
6745.06 2012
6745.83 1863
6746.61 1810
6747.38 1914
6748.16 1946
6748.93 1826
6749.71 2163
6750.48 2157
6751.26 2172
6752.04 2106
6752.81 2134
6753.59 2407
6754.36 2393
6755.14 2455
6755.91 2265
6756.69 2215
6757.46 2253
6758.24 2106
6759.02 1987
6759.79 1916
6760.57 1930
6761.34 2010
6762.12 1752
6762.90 1878
6763.67 1883
6764.45 1787
6765.22 1906
6766.00 1820
6766.78 1829
6767.55 1841
6768.33 1764
6769.11 1768
6769.88 1821
6770.66 1741
6771.44 1872
6772.21 1856
6772.99 1766
6773.77 1817
6774.54 1932
6775.32 1862
6776.10 1821
6776.87 1809
6777.65 1698
6778.43 1828
6779.20 1798
6779.98 1898
6780.76 1955
6781.53 1940
6782.31 1797
6783.09 1784
6783.87 1825
6784.64 1878
6785.42 1792
6786.20 1580
6786.98 1570
6787.75 1677
6788.53 1627
6789.31 1710
6790.09 1518
6790.86 1461
6791.64 1603
6792.42 1661
6793.20 1589
6793.97 1683
6794.75 1672
6795.53 1667
6796.31 1758
6797.09 1711
6797.86 1728
6798.64 1705
6799.42 1759
6800.20 1712
6800.98 1753
6801.76 1746
6802.53 1697
6803.31 1745
6804.09 1936
6804.87 1816
6805.65 1693
6806.43 1758
6807.20 1814
6807.98 1774
6808.76 1730
6809.54 1683
6810.32 1629
6811.10 1687
6811.88 1567
6812.66 1610
6813.44 1573
6814.21 1770
6814.99 1687
6815.77 1628
6816.55 1680
6817.33 1659
6818.11 1630
6818.89 1705
6819.67 1687
6820.45 1636
6821.23 1722
6822.01 1747
6822.79 1767
6823.57 1706
6824.35 1726
6825.12 1755
6825.90 1741
6826.68 1699
6827.46 1700
6828.24 1672
6829.02 1664
6829.80 1605
6830.58 1710
6831.36 1592
6832.14 1745
6832.92 1692
6833.70 1629
6834.48 1832
6835.26 1692
6836.04 1754
6836.82 1775
6837.60 1719
6838.39 1845
6839.17 1692
6839.95 1681
6840.73 1723
6841.51 1822
6842.29 1859
6843.07 1752
6843.85 1811
6844.63 1658
6845.41 1649
6846.19 1743
6846.97 1741
6847.75 1894
6848.53 2073
6849.32 2317
6850.10 2554
6850.88 2870
6851.66 3041
6852.44 3271
6853.22 3386
6854.00 3303
6854.78 3032
6855.56 2809
6856.35 2741
6857.13 2539
6857.91 2222
6858.69 2096
6859.47 2232
6860.25 1984
6861.04 1877
6861.82 1870
6862.60 1913
6863.38 1870
6864.16 1795
6864.94 1936
6865.73 2026
6866.51 1999
6867.29 2029
6868.07 2074
6868.85 2168
6869.64 2152
6870.42 2099
6871.20 2059
6871.98 2110
6872.77 2086
6873.55 2081
6874.33 1943
6875.11 1855
6875.90 1833
6876.68 1906
6877.46 1921
6878.24 1948
6879.03 1973
6879.81 2009
6880.59 2008
6881.37 2046
6882.16 2225
6882.94 2251
6883.72 2016
6884.51 2357
6885.29 2268
6886.07 2390
6886.86 2585
6887.64 2697
6888.42 3096
6889.21 3379
6889.99 3486
6890.77 3289
6891.56 3076
6892.34 3001
6893.12 2823
6893.91 2587
6894.69 2399
6895.47 2201
6896.26 2226
6897.04 2189
6897.82 2299
6898.61 2195
6899.39 2205
6900.18 2232
6900.96 2178
6901.74 2350
6902.53 2430
6903.31 2285
6904.10 2260
6904.88 2178
6905.66 2261
6906.45 2200
6907.23 2218
6908.02 2184
6908.80 2121
6909.59 2106
6910.37 2155
6911.16 2094
6911.94 2049
6912.72 1923
6913.51 2109
6914.29 2078
6915.08 2093
6915.86 2094
6916.65 2078
6917.43 2087
6918.22 2180
6919.00 2136
6919.79 2115
6920.57 2148
6921.36 2113
6922.14 2251
6922.93 2156
6923.71 2064
6924.50 2122
6925.28 2094
6926.07 2129
6926.86 2137
6927.64 2171
6928.43 2188
6929.21 2180
6930.00 2209
6930.78 2147
6931.57 2212
6932.35 2326
6933.14 2367
6933.93 2359
6934.71 2350
6935.50 2582
6936.28 2570
6937.07 2554
6937.86 2482
6938.64 2303
6939.43 2355
6940.21 2395
6941.00 2405
6941.79 2515
6942.57 2538
6943.36 2611
6944.15 2587
6944.93 2813
6945.72 2718
6946.51 2646
6947.29 2907
6948.08 2911
6948.86 2817
6949.65 2978
6950.44 2826
6951.23 2910
6952.01 3101
6952.80 3001
6953.59 2891
6954.37 2857
6955.16 2826
6955.95 2761
6956.73 2889
6957.52 3038
6958.31 2965
6959.10 3198
6959.88 3095
6960.67 3127
6961.46 2921
6962.25 2875
6963.03 3134
6963.82 2960
6964.61 3067
6965.40 3015
6966.18 2985
6966.97 3351
6967.76 3253
6968.55 3377
6969.33 3513
6970.12 3517
6970.91 3520
6971.70 3547
6972.49 3509
6973.27 3652
6974.06 3489
6974.85 3467
6975.64 3520
6976.43 3622
6977.21 3728
6978.00 3744
6978.79 3720
6979.58 3892
6980.37 4183
6981.16 4342
6981.95 4516
6982.73 5159
6983.52 5754
6984.31 6617
6985.10 7887
6985.89 8856
6986.68 9798
6987.47 10575
6988.26 10796
6989.04 10240
6989.83 9522
6990.62 8544
6991.41 7440
6992.20 6532
6992.99 5742
6993.78 5290
6994.57 4796
6995.36 4779
6996.15 4729
6996.94 5187
6997.73 5838
6998.51 6493
6999.30 7478
7000.09 8459
7000.88 9456
7001.67 9866
7002.46 10185
7003.25 9690
7004.04 8835
7004.83 7859
7005.62 6946
7006.41 6086
7007.20 5214
7007.99 4669
7008.78 4016
7009.57 3667
7010.36 3440
7011.15 3204
7011.94 3212
7012.73 3408
7013.52 3493
7014.31 3352
7015.10 3367
7015.89 3202
7016.69 3250
7017.48 3189
7018.27 3274
7019.06 3026
7019.85 2945
7020.64 2877
7021.43 2813
7022.22 2741
7023.01 2613
7023.80 2654
7024.59 2539
7025.38 2877
7026.17 2872
7026.97 2781
7027.76 2787
7028.55 2860
7029.34 2797
7030.13 2692
7030.92 2627
7031.71 2652
7032.50 2627
7033.30 2643
7034.09 2511
7034.88 2459
7035.67 2455
7036.46 2424
7037.25 2460
7038.05 2437
7038.84 2553
7039.63 2758
7040.42 2853
7041.21 2705
7042.01 2622
7042.80 2594
7043.59 2650
7044.38 2713
7045.17 2567
7045.97 2607
7046.76 2665
7047.55 2611
7048.34 2515
7049.13 2683
7049.93 2835
7050.72 2889
7051.51 3019
7052.30 3026
7053.10 3067
7053.89 2968
7054.68 2867
7055.47 2815
7056.27 2590
7057.06 2431
7057.85 2387
7058.65 2344
7059.44 2344
7060.23 2512
7061.02 2361
7061.82 2382
7062.61 2315
7063.40 2317
7064.20 2398
7064.99 2400
7065.78 2216
7066.58 2328
7067.37 2404
7068.16 2333
7068.96 2335
7069.75 2471
7070.54 2523
7071.34 2413
7072.13 2410
7072.93 2268
7073.72 2331
7074.51 2243
7075.31 2060
7076.10 2054
7076.89 2102
7077.69 2141
7078.48 2240
7079.28 2123
7080.07 2171
7080.86 2117
7081.66 2109
7082.45 1964
7083.25 2027
7084.04 2135
7084.84 2224
7085.63 2176
7086.42 2164
7087.22 2397
7088.01 2516
7088.81 2643
7089.60 2651
7090.40 2606
7091.19 2582
7091.99 2528
7092.78 2384
7093.58 2215
7094.37 2129
7095.17 2032
7095.96 1873
7096.76 1916
7097.55 1766
7098.35 1801
7099.14 1886
7099.94 1670
7100.73 1732
7101.53 1651
7102.32 1813
7103.12 1878
7103.91 1739
7104.71 1732
7105.50 1592
7106.30 1596
7107.10 1628
7107.89 1628
7108.69 1603
7109.48 1552
7110.28 1677
7111.07 1663
7111.87 1443
7112.67 1428
7113.46 1502
7114.26 1441
7115.05 1514
7115.85 1654
7116.65 1786
7117.44 1656
7118.24 1594
7119.03 1545
7119.83 1575
7120.63 1565
7121.42 1542
7122.22 1521
7123.02 1447
7123.81 1512
7124.61 1631
7125.41 1460
7126.20 1419
7127.00 1472
7127.80 1420
7128.59 1535
7129.39 1513
7130.19 1723
7130.98 1690
7131.78 1609
7132.58 1654
7133.37 1560
7134.17 1507
7134.97 1471
7135.77 1479
7136.56 1558
7137.36 1643
7138.16 1554
7138.96 1444
7139.75 1479
7140.55 1518
7141.35 1472
7142.15 1496
7142.94 1543
7143.74 1520
7144.54 1505
7145.34 1605
7146.13 1578
7146.93 1638
7147.73 1559
7148.53 1498
7149.33 1557
7150.12 1460
7150.92 1589
7151.72 1573
7152.52 1449
7153.32 1463
7154.11 1476
7154.91 1480
7155.71 1533
7156.51 1473
7157.31 1372
7158.11 1443
7158.90 1498
7159.70 1523
7160.50 1451
7161.30 1470
7162.10 1499
7162.90 1412
7163.70 1444
7164.50 1419
7165.29 1440
7166.09 1387
7166.89 1390
7167.69 1375
7168.49 1286
7169.29 1253
7170.09 1337
7170.89 1454
7171.69 1367
7172.49 1333
7173.29 1407
7174.08 1345
7174.88 1382
7175.68 1426
7176.48 1344
7177.28 1332
7178.08 1359
7178.88 1379
7179.68 1380
7180.48 1321
7181.28 1379
7182.08 1388
7182.88 1538
7183.68 1659
7184.48 1507
7185.28 1563
7186.08 1509
7186.88 1535
7187.68 1541
7188.48 1519
7189.28 1511
7190.08 1421
7190.88 1376
7191.68 1293
7192.48 1354
7193.28 1320
7194.08 1281
7194.88 1262
7195.68 1221
7196.48 1312
7197.28 1354
7198.09 1315
7198.89 1164
7199.69 1272
7200.49 1300
7201.29 1358
7202.09 1291
7202.89 1258
7203.69 1280
7204.49 1251
7205.29 1246
7206.09 1292
7206.90 1253
7207.70 1259
7208.50 1347
7209.30 1248
7210.10 1276
7210.90 1302
7211.70 1320
7212.51 1348
7213.31 1245
7214.11 1230
7214.91 1328
7215.71 1264
7216.51 1247
7217.32 1220
7218.12 1299
7218.92 1298
7219.72 1165
7220.52 1266
7221.32 1321
7222.13 1369
7222.93 1240
7223.73 1243
7224.53 1266
7225.34 1350
7226.14 1450
7226.94 1329
7227.74 1303
7228.54 1264
7229.35 1239
7230.15 1281
7230.95 1292
7231.75 1250
7232.56 1320
7233.36 1321
7234.16 1386
7234.96 1281
7235.77 1238
7236.57 1271
7237.37 1287
7238.18 1315
7238.98 1334
7239.78 1402
7240.59 1370
7241.39 1363
7242.19 1402
7242.99 1438
7243.80 1553
7244.60 1584
7245.40 1463
7246.21 1473
7247.01 1435
7247.81 1457
7248.62 1589
7249.42 1477
7250.23 1408
7251.03 1432
7251.83 1374
7252.64 1391
7253.44 1457
7254.24 1483
7255.05 1439
7255.85 1420
7256.66 1477
7257.46 1516
7258.26 1537
7259.07 1588
7259.87 1547
7260.68 1564
7261.48 1755
7262.28 1665
7263.09 1666
7263.89 1621
7264.70 1666
7265.50 1699
7266.31 1791
7267.11 1729
7267.92 1725
7268.72 1952
7269.52 2033
7270.33 2049
7271.13 1967
7271.94 1981
7272.74 1880
7273.55 1773
7274.35 1782
7275.16 1916
7275.96 1983
7276.77 2042
7277.57 1945
7278.38 1932
7279.18 2103
7279.99 2135
7280.79 2309
7281.60 2599
7282.41 2927
7283.21 3527
7284.02 4076
7284.82 4792
7285.63 5226
7286.43 5774
7287.24 5723
7288.04 5620
7288.85 5148
7289.66 4405
7290.46 3836
7291.27 3493
7292.07 3101
7292.88 2599
7293.68 2305
7294.49 2159
7295.30 2230
7296.10 2108
7296.91 1944
7297.72 1800
7298.52 1941
7299.33 1979
7300.13 2008
7300.94 1973
7301.75 1956
7302.55 1985
7303.36 1930
7304.17 1918
7304.97 2085
7305.78 2117
7306.59 2011
7307.39 2069
7308.20 1949
7309.01 2015
7309.81 2188
7310.62 2172
7311.43 2225
7312.24 2353
7313.04 2532
7313.85 2567
7314.66 2528
7315.46 2417
7316.27 2366
7317.08 2415
7317.89 2585
7318.69 2774
7319.50 2839
7320.31 3054
7321.12 3297
7321.92 3540
7322.73 3561
7323.54 3595
7324.35 3581
7325.15 3530
7325.96 3253
7326.77 3019
7327.58 2644
7328.38 2467
7329.19 2298
7330.00 2090
7330.81 2044
7331.62 1852
7332.43 1962
7333.23 1886
7334.04 1883
7334.85 1909
7335.66 2018
7336.47 2051
7337.27 2045
7338.08 1887
7338.89 1987
7339.70 2066
7340.51 2095
7341.32 2095
7342.13 2056
7342.93 1989
7343.74 2024
7344.55 1888
7345.36 1869
7346.17 1729
7346.98 1968
7347.79 1951
7348.60 1802
7349.41 1755
7350.22 1854
7351.02 1897
7351.83 1911
7352.64 2014
7353.45 2071
7354.26 1888
7355.07 1711
7355.88 1948
7356.69 2001
7357.50 1899
7358.31 1998
7359.12 1932
7359.93 1842
7360.74 1877
7361.55 1931
7362.36 1976
7363.17 2038
7363.98 1958
7364.79 1941
7365.60 1901
7366.41 1943
7367.22 2078
7368.03 2035
7368.84 2055
7369.65 1949
7370.46 2005
7371.27 2059
7372.08 2035
7372.89 2136
7373.70 2080
7374.51 2024
7375.32 2033
7376.13 1967
7376.94 2099
7377.75 2142
7378.56 2275
7379.37 2477
7380.18 2809
7380.99 3006
7381.81 3055
7382.62 3516
7383.43 3600
7384.24 3336
7385.05 3128
7385.86 3091
7386.67 2891
7387.48 2528
7388.29 2342
7389.11 2158
7389.92 2007
7390.73 1888
7391.54 1942
7392.35 1843
7393.16 1847
7393.97 1894
7394.79 1819
7395.60 1986
7396.41 1950
7397.22 1948
7398.03 2165
7398.84 2274
7399.66 2430
7400.47 2494
7401.28 2734
7402.09 2872
7402.90 2854
7403.72 2666
7404.53 2568
7405.34 2524
7406.15 2484
7406.96 2269
7407.78 2285
7408.59 2155
7409.40 2176
7410.21 2134
7411.03 2195
7411.84 2129
7412.65 1965
7413.46 1844
7414.28 1789
7415.09 1660
7415.90 1660
7416.71 1726
7417.53 1636
7418.34 1689
7419.15 1606
7419.97 1471
7420.78 1518
7421.59 1589
7422.41 1520
7423.22 1547
7424.03 1538
7424.84 1466
7425.66 1477
7426.47 1461
7427.28 1418
7428.10 1447
7428.91 1412
7429.72 1405
7430.54 1508
7431.35 1554
7432.17 1456
7432.98 1358
7433.79 1449
7434.61 1323
7435.42 1337
7436.23 1413
7437.05 1332
7437.86 1471
7438.68 1420
7439.49 1470
7440.30 1419
7441.12 1377
7441.93 1428
7442.75 1539
7443.56 1465
7444.38 1480
7445.19 1393
7446.00 1338
7446.82 1302
7447.63 1266
7448.45 1446
7449.26 1391
7450.08 1397
7450.89 1428
7451.71 1314
7452.52 1327
7453.34 1346
7454.15 1336
7454.97 1409
7455.78 1401
7456.60 1390
7457.41 1490
7458.23 1381
7459.04 1322
7459.86 1428
7460.67 1389
7461.49 1369
7462.30 1427
7463.12 1401
7463.93 1352
7464.75 1326
7465.56 1411
7466.38 1398
7467.19 1352
7468.01 1459
7468.82 1456
7469.64 1467
7470.46 1419
7471.27 1377
7472.09 1268
7472.90 1351
7473.72 1331
7474.54 1256
7475.35 1359
7476.17 1368
7476.98 1343
7477.80 1174
7478.62 1144
7479.43 1293
7480.25 1374
7481.06 1180
7481.88 1207
7482.70 1324
7483.51 1302
7484.33 1202
7485.15 1302
7485.96 1332
7486.78 1257
7487.60 1206
7488.41 1229
7489.23 1147
7490.05 1106
7490.86 1231
7491.68 1138
7492.50 1064
7493.31 1097
7494.13 1127
7494.95 1174
7495.77 1117
7496.58 1124
7497.40 1179
7498.22 1251
7499.03 1134
7499.85 1071
7500.67 1166
7501.49 1265
7502.30 1181
7503.12 1188
7503.94 1162
7504.76 1157
7505.57 1137
7506.39 1227
7507.21 1189
7508.03 1161
7508.85 1138
7509.66 1165
7510.48 1126
7511.30 1190
7512.12 1143
7512.94 1159
7513.75 1129
7514.57 1204
7515.39 1213
7516.21 1122
7517.03 1108
7517.84 1086
7518.66 1139
7519.48 1100
7520.30 1138
7521.12 1136
7521.94 1147
7522.76 1071
7523.57 1050
7524.39 1103
7525.21 1062
7526.03 1086
7526.85 1135
7527.67 1101
7528.49 1100
7529.31 1103
7530.12 1193
7530.94 1041
7531.76 1078
7532.58 1174
7533.40 1097
7534.22 1238
7535.04 1154
7535.86 1120
7536.68 1097
7537.50 1241
7538.32 1167
7539.14 1217
7539.96 1216
7540.78 1135
7541.59 1124
7542.41 1156
7543.23 1140
7544.05 1217
7544.87 1279
7545.69 1316
7546.51 1187
7547.33 1260
7548.15 1337
7548.97 1241
7549.79 1263
7550.61 1255
7551.43 1266
7552.25 1271
7553.07 1098
7553.89 1118
7554.71 1222
7555.53 1160
7556.36 1225
7557.18 1305
7558.00 1171
7558.82 1180
7559.64 1297
7560.46 1250
7561.28 1275
7562.10 1232
7562.92 1225
7563.74 1202
7564.56 1075
7565.38 1144
7566.20 1142
7567.02 1181
7567.85 1183
7568.67 1222
7569.49 1175
7570.31 1137
7571.13 1203
7571.95 1204
7572.77 1230
7573.59 1163
7574.42 1197
7575.24 1229
7576.06 1177
7576.88 1104
7577.70 1139
7578.52 1206
7579.34 1227
7580.17 1109
7580.99 1251
7581.81 1283
7582.63 1183
7583.45 1133
7584.28 1218
7585.10 1194
7585.92 1218
7586.74 1294
7587.56 1154
7588.39 1235
7589.21 1458
7590.03 1401
7590.85 1336
7591.67 1322
7592.50 1383
7593.32 1351
7594.14 1342
7594.96 1231
7595.79 1331
7596.61 1248
7597.43 1279
7598.26 1282
7599.08 1268
7599.90 1255
7600.72 1211
7601.55 1350
7602.37 1410
7603.19 1536
7604.02 1656
7604.84 1605
7605.66 1591
7606.48 1697
7607.31 1765
7608.13 1930
7608.95 1796
7609.78 1630
7610.60 1642
7611.42 1476
7612.25 1418
7613.07 1414
7613.89 1427
7614.72 1408
7615.54 1381
7616.37 1478
7617.19 1472
7618.01 1456
7618.84 1530
7619.66 1589
7620.48 1534
7621.31 1573
7622.13 1529
7622.96 1387
7623.78 1394
7624.60 1409
7625.43 1341
7626.25 1447
7627.08 1411
7627.90 1512
7628.73 1485
7629.55 1488
7630.37 1612
7631.20 1758
7632.02 1961
7632.85 1970
7633.67 2019
7634.50 1973
7635.32 2013
7636.15 1864
7636.97 1740
7637.80 1556
7638.62 1483
7639.45 1421
7640.27 1366
7641.10 1242
7641.92 1221
7642.75 1123
7643.57 1123
7644.40 1131
7645.22 1217
7646.05 1136
7646.87 1107
7647.70 1116
7648.52 1179
7649.35 1294
7650.17 1192
7651.00 1137
7651.83 1047
7652.65 1149
7653.48 1220
7654.30 1139
7655.13 1050
7655.95 1035
7656.78 1001
7657.61 1046
7658.43 1011
7659.26 1045
7660.08 1097
7660.91 1089
7661.74 1121
7662.56 1046
7663.39 1044
7664.21 1089
7665.04 1026
7665.87 1044
7666.69 1007
7667.52 1035
7668.35 1105
7669.17 1070
7670.00 1070
7670.83 1084
7671.65 1115
7672.48 1137
7673.31 1096
7674.13 1116
7674.96 1107
7675.79 1007
7676.61 1077
7677.44 1024
7678.27 993
7679.09 1012
7679.92 1020
7680.75 1004
7681.58 982
7682.40 1017
7683.23 943
7684.06 1020
7684.89 1054
7685.71 977
7686.54 1094
7687.37 1006
7688.19 1009
7689.02 1092
7689.85 1111
7690.68 1147
7691.51 1115
7692.33 1021
7693.16 1056
7693.99 1054
7694.82 1005
7695.64 996
7696.47 943
7697.30 1086
7698.13 992
7698.96 1028
7699.79 1057
7700.61 1019
7701.44 1027
7702.27 1027
7703.10 1019
7703.93 998
7704.76 1131
7705.58 1118
7706.41 1019
7707.24 1001
7708.07 1057
7708.90 1013
7709.73 990
7710.56 1045
7711.38 943
7712.21 967
7713.04 914
7713.87 941
7714.70 952
7715.53 966
7716.36 1011
7717.19 1000
7718.02 968
7718.85 985
7719.67 1015
7720.50 973
7721.33 1010
7722.16 957
7722.99 944
7723.82 1048
7724.65 1012
7725.48 1015
7726.31 985
7727.14 895
7727.97 932
7728.80 928
7729.63 918
7730.46 936
7731.29 993
7732.12 975
7732.95 916
7733.78 907
7734.61 978
7735.44 1003
7736.27 1020
7737.10 1103
7737.93 1027
7738.76 1047
7739.59 1014
7740.42 950
7741.25 977
7742.08 967
7742.91 1006
7743.74 989
7744.57 989
7745.40 1098
7746.23 1063
7747.06 1027
7747.90 1162
7748.73 1227
7749.56 1277
7750.39 1195
7751.22 1155
7752.05 1079
7752.88 1036
7753.71 1103
7754.54 1025
7755.37 1061
7756.21 988
7757.04 968
7757.87 1046
7758.70 1020
7759.53 1019
7760.36 1053
7761.19 990
7762.03 927
7762.86 904
7763.69 979
7764.52 938
7765.35 1005
7766.18 1001
7767.02 1047
7767.85 876
7768.68 1029
7769.51 934
7770.34 931
7771.18 940
7772.01 1026
7772.84 918
7773.67 923
7774.50 941
7775.34 1013
7776.17 1014
7777.00 1004
7777.83 928
7778.67 978
7779.50 1001
7780.33 1095
7781.16 997
7782.00 964
7782.83 981
7783.66 921
7784.49 977
7785.33 1075
7786.16 1018
7786.99 1015
7787.82 1015
7788.66 1006
7789.49 979
7790.32 998
7791.16 1000
7791.99 1000
7792.82 919
7793.66 932
7794.49 999
7795.32 954
7796.16 890
7796.99 912
7797.82 1071
7798.66 957
7799.49 964
7800.32 1117
7801.16 1049
7801.99 1053
7802.82 1190
7803.66 1120
7804.49 1055
7805.33 1162
7806.16 1093
7806.99 1014
7807.83 1028
7808.66 1041
7809.50 1110
7810.33 1186
7811.16 1144
7812.00 1170
7812.83 1094
7813.67 1122
7814.50 1158
7815.34 1246
7816.17 1198
7817.00 1295
7817.84 1263
7818.67 1285
7819.51 1236
7820.34 1246
7821.18 1284
7822.01 1247
7822.85 1221
7823.68 1201
7824.52 1242
7825.35 1129
7826.19 1194
7827.02 1367
7827.86 1307
7828.69 1289
7829.53 1275
7830.36 1287
7831.20 1267
7832.03 1300
7832.87 1199
7833.70 1223
7834.54 1273
7835.37 1300
7836.21 1321
7837.04 1296
7837.88 1377
7838.72 1323
7839.55 1353
7840.39 1298
7841.22 1209
7842.06 1195
7842.89 1209
7843.73 1235
7844.57 1296
7845.40 1305
7846.24 1164
7847.07 1176
7847.91 1192
7848.75 1135
7849.58 1110
7850.42 1125
7851.26 1093
7852.09 1101
7852.93 1101
7853.77 1105
7854.60 1035
7855.44 1139
7856.27 1136
7857.11 1129
7857.95 1075
7858.78 1190
7859.62 1151
7860.46 1126
7861.29 1226
7862.13 1092
7862.97 1065
7863.81 1182
7864.64 1143
7865.48 1124
7866.32 1111
7867.15 1060
7867.99 1081
7868.83 1150
7869.67 1130
7870.50 1181
7871.34 1205
7872.18 1084
7873.02 1029
7873.85 1142
7874.69 1156
7875.53 1164
7876.37 1122
7877.20 1234
7878.04 1376
7878.88 1300
7879.72 1332
7880.55 1396
7881.39 1345
7882.23 1251
7883.07 1286
7883.91 1223
7884.74 1189
7885.58 1188
7886.42 1208
7887.26 1234
7888.10 1213
7888.94 1258
7889.77 1294
7890.61 1338
7891.45 1268
7892.29 1307
7893.13 1247
7893.97 1290
7894.80 1354
7895.64 1333
7896.48 1261
7897.32 1222
7898.16 1216
7899.00 1198
7899.84 1285
7900.68 1319
7901.52 1266
7902.35 1356
7903.19 1336
7904.03 1209
7904.87 1280
7905.71 1274
7906.55 1235
7907.39 1153
7908.23 1042
7909.07 1104
7909.91 1039
7910.75 1098
7911.59 1179
7912.43 1094
7913.27 1140
7914.11 1249
7914.94 1405
7915.78 1338
7916.62 1379
7917.46 1460
7918.30 1527
7919.14 1695
7919.98 1599
7920.82 1658
7921.66 1531
7922.50 1478
7923.34 1408
7924.18 1320
7925.02 1332
7925.87 1256
7926.71 1107
7927.55 1049
7928.39 1064
7929.23 1107
7930.07 1075
7930.91 986
7931.75 1016
7932.59 1020
7933.43 1034
7934.27 1032
7935.11 1044
7935.95 998
7936.79 1025
7937.63 1028
7938.47 1144
7939.32 1107
7940.16 1107
7941.00 985
7941.84 1077
7942.68 1065
7943.52 1096
7944.36 1112
7945.20 1063
7946.04 1113
7946.89 1187
7947.73 1167
7948.57 1049
7949.41 1070
7950.25 1059
7951.09 1038
7951.94 1028
7952.78 998
7953.62 1124
7954.46 1142
7955.30 1237
7956.14 1255
7956.99 1158
7957.83 1140
7958.67 1075
7959.51 1043
7960.35 1080
7961.20 1259
7962.04 1169
7962.88 1053
7963.72 1055
7964.57 1122
7965.41 1108
7966.25 1125
7967.09 1123
7967.94 1099
7968.78 1063
7969.62 1163
7970.46 1195
7971.31 1124
7972.15 1164
7972.99 1158
7973.83 1164
7974.68 1116
7975.52 1043
7976.36 1053
7977.21 1021
7978.05 1031
7978.89 1068
7979.74 1020
7980.58 1031
7981.42 997
7982.26 967
7983.11 982
7983.95 1033
7984.79 1049
7985.64 1059
7986.48 991
7987.33 1032
7988.17 1081
7989.01 1101
7989.86 1058
7990.70 966
7991.54 964
7992.39 1054
7993.23 970
7994.08 871
7994.92 965
7995.76 894
7996.61 936
7997.45 951
7998.30 896
7999.14 1032
7999.98 1046
8000.83 908
8001.67 894
8002.52 898
8003.36 883
8004.21 911
8005.05 948
8005.89 972
8006.74 965
8007.58 945
8008.43 937
8009.27 986
8010.12 852
8010.96 887
8011.81 902
8012.65 837
8013.50 902
8014.34 903
8015.19 992
8016.03 898
8016.88 786
8017.72 904
8018.57 862
8019.41 843
8020.26 896
8021.10 901
8021.95 869
8022.79 892
8023.64 902
8024.48 973
8025.33 887
8026.18 903
8027.02 910
8027.87 860
8028.71 891
8029.56 903
8030.40 871
8031.25 896
8032.10 807
8032.94 842
8033.79 831
8034.63 825
8035.48 925
8036.33 830
8037.17 831
8038.02 918
8038.86 858
8039.71 908
8040.56 935
8041.40 936
8042.25 910
8043.10 918
8043.94 903
8044.79 784
8045.64 936
8046.48 884
8047.33 948
8048.18 942
8049.02 879
8049.87 910
8050.72 972
8051.56 913
8052.41 834
8053.26 875
8054.10 892
8054.95 867
8055.80 849
8056.65 752
8057.49 825
8058.34 824
8059.19 806
8060.04 860
8060.88 888
8061.73 911
8062.58 836
8063.43 907
8064.27 879
8065.12 791
8065.97 903
8066.82 897
8067.66 874
8068.51 845
8069.36 864
8070.21 773
8071.06 852
8071.90 812
8072.75 716
8073.60 839
8074.45 854
8075.30 821
8076.14 837
8076.99 862
8077.84 915
8078.69 803
8079.54 824
8080.39 912
8081.23 893
8082.08 798
8082.93 863
8083.78 797
8084.63 819
8085.48 809
8086.33 819
8087.17 883
8088.02 837
8088.87 859
8089.72 897
8090.57 868
8091.42 899
8092.27 880
8093.12 787
8093.97 824
8094.82 895
8095.67 810
8096.51 851
8097.36 888
8098.21 851
8099.06 886
8099.91 830
8100.76 815
8101.61 844
8102.46 917
8103.31 805
8104.16 844
8105.01 758
8105.86 809
8106.71 827
8107.56 860
8108.41 895
8109.26 750
8110.11 752
8110.96 771
8111.81 826
8112.66 862
8113.51 812
8114.36 813
8115.21 782
8116.06 784
8116.91 827
8117.76 813
8118.61 809
8119.46 899
8120.31 840
8121.16 886
8122.01 936
8122.86 895
8123.72 933
8124.57 947
8125.42 890
8126.27 838
8127.12 870
8127.97 883
8128.82 896
8129.67 859
8130.52 875
8131.37 915
8132.22 845
8133.08 784
8133.93 869
8134.78 817
8135.63 930
8136.48 882
8137.33 891
8138.18 909
8139.04 916
8139.89 914
8140.74 858
8141.59 840
8142.44 995
8143.29 910
8144.15 888
8145.00 926
8145.85 911
8146.70 959
8147.55 899
8148.41 885
8149.26 799
8150.11 783
8150.96 874
8151.81 879
8152.67 921
8153.52 974
8154.37 1053
8155.22 981
8156.08 925
8156.93 952
8157.78 1089
8158.63 1086
8159.49 973
8160.34 1045
8161.19 969
8162.04 965
8162.90 925
8163.75 827
8164.60 855
8165.45 874
8166.31 911
8167.16 900
8168.01 930
8168.87 864
8169.72 899
8170.57 864
8171.43 869
8172.28 971
8173.13 870
8173.99 846
8174.84 853
8175.69 793
8176.55 803
8177.40 854
8178.25 865
8179.11 843
8179.96 880
8180.81 867
8181.67 840
8182.52 779
8183.38 763
8184.23 833
8185.08 805
8185.94 833
8186.79 801
8187.65 714
8188.50 759
8189.35 724
8190.21 743
8191.06 754
8191.92 756
8192.77 796
8193.63 830
8194.48 760
8195.33 816
8196.19 780
8197.04 716
8197.90 763
8198.75 810
8199.61 832
8200.46 827
8201.32 831
8202.17 806
8203.03 757
8203.88 838
8204.74 808
8205.59 815
8206.45 753
8207.30 785
8208.16 899
8209.01 925
8209.87 873
8210.72 779
8211.58 820
8212.43 901
8213.29 830
8214.14 755
8215.00 851
8215.86 875
8216.71 843
8217.57 879
8218.42 844
8219.28 856
8220.13 856
8220.99 842
8221.85 930
8222.70 941
8223.56 954
8224.41 1011
8225.27 1032
8226.13 951
8226.98 929
8227.84 960
8228.69 914
8229.55 965
8230.41 957
8231.26 928
8232.12 852
8232.98 881
8233.83 895
8234.69 812
8235.54 739
8236.40 783
8237.26 825
8238.11 802
8238.97 795
8239.83 791
8240.69 763
8241.54 750
8242.40 818
8243.26 810
8244.11 869
8244.97 853
8245.83 868
8246.68 806
8247.54 786
8248.40 749
8249.26 808
8250.11 870
8250.97 765
8251.83 735
8252.69 838
8253.54 857
8254.40 840
8255.26 767
8256.12 759
8256.97 810
8257.83 776
8258.69 788
8259.55 758
8260.40 747
8261.26 785
8262.12 840
8262.98 779
8263.84 804
8264.69 783
8265.55 832
8266.41 760
8267.27 776
8268.13 781
8268.99 759
8269.84 782
8270.70 766
8271.56 885
8272.42 796
8273.28 820
8274.14 802
8275.00 829
8275.85 756
8276.71 816
8277.57 826
8278.43 779
8279.29 778
8280.15 812
8281.01 834
8281.87 833
8282.72 836
8283.58 885
8284.44 828
8285.30 780
8286.16 804
8287.02 836
8287.88 853
8288.74 808
8289.60 828
8290.46 817
8291.32 849
8292.18 880
8293.04 832
8293.90 857
8294.76 814
8295.62 810
8296.47 867
8297.33 835
8298.19 832
8299.05 835
8299.91 864
8300.77 872
8301.63 821
8302.49 836
8303.35 799
8304.21 889
8305.07 924
8305.93 948
8306.80 942
8307.66 898
8308.52 839
8309.38 898
8310.24 943
8311.10 902
8311.96 857
8312.82 907
8313.68 893
8314.54 881
8315.40 800
8316.26 849
8317.12 859
8317.98 854
8318.84 893
8319.70 788
8320.57 813
8321.43 844
8322.29 774
8323.15 856
8324.01 867
8324.87 788
8325.73 849
8326.59 874
8327.46 859
8328.32 831
8329.18 768
8330.04 752
8330.90 824
8331.76 865
8332.62 888
8333.49 804
8334.35 801
8335.21 873
8336.07 871
8336.93 803
8337.79 855
8338.66 849
8339.52 890
8340.38 831
8341.24 811
8342.10 890
8342.97 886
8343.83 887
8344.69 883
8345.55 851
8346.42 873
8347.28 874
8348.14 830
8349.00 842
8349.87 874
8350.73 875
8351.59 918
8352.45 806
8353.32 766
8354.18 836
8355.04 905
8355.90 948
8356.77 950
8357.63 1004
8358.49 851
8359.36 884
8360.22 899
8361.08 1004
8361.95 966
8362.81 874
8363.67 896
8364.53 920
8365.40 856
8366.26 914
8367.12 941
8367.99 904
8368.85 952
8369.72 1069
8370.58 973
8371.44 977
8372.31 1010
8373.17 976
8374.03 977
8374.90 900
8375.76 953
8376.63 979
8377.49 1086
8378.35 1024
8379.22 977
8380.08 1035
8380.95 1049
8381.81 1077
8382.67 1045
8383.54 1046
8384.40 1040
8385.27 1042
8386.13 1043
8387.00 1157
8387.86 1172
8388.72 1192
8389.59 1176
8390.45 1131
8391.32 1017
8392.18 1060
8393.05 1018
8393.91 1061
8394.78 1075
8395.64 1143
8396.51 1077
8397.37 1095
8398.24 1157
8399.10 1137
8399.97 1105
8400.83 1174
8401.70 1188
8402.56 1158
8403.43 1151
8404.29 1131
8405.16 1211
8406.02 1138
8406.89 1166
8407.75 1195
8408.62 1153
8409.49 1229
8410.35 1134
8411.22 1072
8412.08 1139
8412.95 1297
8413.81 1283
8414.68 1281
8415.55 1387
8416.41 1341
8417.28 1351
8418.14 1257
8419.01 1209
8419.88 1228
8420.74 1341
8421.61 1380
8422.48 1400
8423.34 1332
8424.21 1385
8425.07 1500
8425.94 1517
8426.81 1457
8427.67 1526
8428.54 1573
8429.41 1587
8430.27 1588
8431.14 1618
8432.01 1549
8432.87 1568
8433.74 1608
8434.61 1635
8435.47 1608
8436.34 1737
8437.21 1793
8438.08 1683
8438.94 1833
8439.81 1787
8440.68 1932
8441.54 1946
8442.41 2009
8443.28 2075
8444.15 2111
8445.01 2289
8445.88 2194
8446.75 2107
8447.62 1987
8448.48 2118
8449.35 2164
8450.22 2154
8451.09 2091
8451.95 2294
8452.82 2448
8453.69 2630
8454.56 2923
8455.43 3408
8456.29 3702
8457.16 4101
8458.03 4342
8458.90 4523
8459.77 4657
8460.63 4600
8461.50 4182
8462.37 3833
8463.24 3412
8464.11 3175
8464.98 3009
8465.84 3049
8466.71 2992
8467.58 3192
8468.45 3582
8469.32 4317
8470.19 5189
8471.06 6090
8471.93 6770
8472.79 7139
8473.66 7119
8474.53 6480
8475.40 5715
8476.27 4805
8477.14 4133
8478.01 3384
8478.88 2866
8479.75 2614
8480.62 2273
8481.48 2021
8482.35 2062
8483.22 1857
8484.09 1829
8484.96 1825
8485.83 1740
8486.70 1785
8487.57 1680
8488.44 1642
8489.31 1637
8490.18 1649
8491.05 1636
8491.92 1662
8492.79 1585
8493.66 1533
8494.53 1590
8495.40 1536
8496.27 1508
8497.14 1677
8498.01 1622
8498.88 1655
8499.75 1626
8500.62 1614
8501.49 1651
8502.36 1507
8503.23 1546
8504.10 1526
8504.97 1619
8505.84 1583
8506.71 1554
8507.58 1677
8508.45 1659
8509.33 1817
8510.20 1905
8511.07 1815
8511.94 1757
8512.81 1727
8513.68 1758
8514.55 1604
8515.42 1496
8516.29 1520
8517.16 1540
8518.04 1464
8518.91 1553
8519.78 1468
8520.65 1502
8521.52 1472
8522.39 1481
8523.26 1471
8524.13 1496
8525.01 1561
8525.88 1660
8526.75 1676
8527.62 1582
8528.49 1602
8529.36 1604
8530.24 1680
8531.11 1677
8531.98 1627
8532.85 1591
8533.72 1667
8534.60 1738
8535.47 1694
8536.34 1711
8537.21 1729
8538.08 1714
8538.96 1674
8539.83 1669
8540.70 1620
8541.57 1557
8542.45 1573
8543.32 1642
8544.19 1599
8545.06 1617
8545.94 1606
8546.81 1601
8547.68 1715
8548.55 1706
8549.43 1647
8550.30 1628
8551.17 1576
8552.05 1778
8552.92 1810
8553.79 1755
8554.66 1794
8555.54 1766
8556.41 1847
8557.28 1785
8558.16 1734
8559.03 1698
8559.90 1597
8560.78 1587
8561.65 1503
8562.52 1447
8563.40 1405
8564.27 1346
8565.14 1229
8566.02 1236
8566.89 1324
8567.77 1280
8568.64 1385
8569.51 1249
8570.39 1225
8571.26 1233
8572.13 1210
8573.01 1249
8573.88 1244
8574.76 1127
8575.63 1134
8576.50 1261
8577.38 1107
8578.25 1155
8579.13 1191
8580.00 1242
8580.88 1145
8581.75 1103
8582.63 1144
8583.50 1180
8584.37 1131
8585.25 1180
8586.12 1124
8587.00 1174
8587.87 1165
8588.75 1145
8589.62 1133
8590.50 1102
8591.37 1123
8592.25 1174
8593.12 1135
8594.00 1131
8594.87 1166
8595.75 1135
8596.62 1096
8597.50 1190
8598.37 1134
8599.25 1121
8600.12 1063
8601.00 1163
8601.87 1108
8602.75 1016
8603.63 1135
8604.50 1153
8605.38 1153
8606.25 1167
8607.13 1222
8608.00 1155
8608.88 1075
8609.76 1070
8610.63 1151
8611.51 1009
8612.38 1098
8613.26 1163
8614.14 1161
8615.01 1087
8615.89 1124
8616.76 1217
8617.64 1201
8618.52 1188
8619.39 1124
8620.27 1065
8621.15 1144
8622.02 1099
8622.90 1080
8623.78 1157
8624.65 1164
8625.53 1159
8626.41 1194
8627.28 1127
8628.16 1107
8629.04 1184
8629.91 1153
8630.79 1248
8631.67 1186
8632.54 1210
8633.42 1231
8634.30 1217
8635.17 1274
8636.05 1262
8636.93 1170
8637.81 1161
8638.68 1264
8639.56 1180
8640.44 1224
8641.32 1213
8642.19 1311
8643.07 1206
8643.95 1385
8644.83 1284
8645.70 1248
8646.58 1303
8647.46 1268
8648.34 1338
8649.22 1364
8650.09 1346
8650.97 1444
8651.85 1347
8652.73 1311
8653.61 1339
8654.48 1308
8655.36 1339
8656.24 1347
8657.12 1360
8658.00 1400
8658.87 1284
8659.75 1387
8660.63 1469
8661.51 1385
8662.39 1357
8663.27 1370
8664.15 1484
8665.02 1348
8665.90 1267
8666.78 1341
8667.66 1356
8668.54 1385
8669.42 1330
8670.30 1319
8671.18 1507
8672.06 1539
8672.93 1644
8673.81 1706
8674.69 1783
8675.57 2009
8676.45 1974
8677.33 1923
8678.21 1964
8679.09 1861
8679.97 1784
8680.85 1809
8681.73 1672
8682.61 1686
8683.49 1601
8684.37 1548
8685.25 1499
8686.13 1420
8687.01 1554
8687.89 1634
8688.77 1699
8689.65 1979
8690.53 2216
8691.41 2665
8692.29 3020
8693.17 3405
8694.05 3769
8694.93 3871
8695.81 3962
8696.69 3794
8697.57 3434
8698.45 3032
8699.33 2778
8700.21 2397
8701.09 2096
8701.97 1881
8702.85 1697
8703.73 1639
8704.61 1555
8705.49 1491
8706.37 1405
8707.25 1331
8708.13 1346
8709.01 1190
8709.90 1267
8710.78 1203
8711.66 1168
8712.54 1139
8713.42 1179
8714.30 1147
8715.18 1090
8716.06 1046
8716.94 1080
8717.83 994
8718.71 1055
8719.59 1103
8720.47 1061
8721.35 1066
8722.23 1151
8723.11 1097
8724.00 1102
8724.88 1099
8725.76 1083
8726.64 1040
8727.52 1050
8728.41 1108
8729.29 1151
8730.17 1144
8731.05 1160
8731.93 1153
8732.82 1196
8733.70 1157
8734.58 1201
8735.46 1182
8736.34 1153
8737.23 1041
8738.11 1035
8738.99 1006
8739.87 1023
8740.76 1007
8741.64 993
8742.52 934
8743.40 1003
8744.29 1030
8745.17 1116
8746.05 1072
8746.94 977
8747.82 1065
8748.70 956
8749.58 1002
8750.47 1024
8751.35 997
8752.23 1037
8753.12 1054
8754.00 1013
8754.88 1100
8755.77 1124
8756.65 1160
8757.53 1107
8758.42 1139
8759.30 1163
8760.18 1099
8761.07 1137
8761.95 1142
8762.83 1197
8763.72 1276
8764.60 1139
8765.48 1057
8766.37 1119
8767.25 1088
8768.14 1158
8769.02 1221
8769.90 1206
8770.79 1134
8771.67 1108
8772.56 1049
8773.44 1040
8774.32 1006
8775.21 1078
8776.09 987
8776.98 943
8777.86 921
8778.75 933
8779.63 1016
8780.52 984
8781.40 954
8782.28 1005
8783.17 990
8784.05 938
8784.94 920
8785.82 901
8786.71 1027
8787.59 862
8788.48 903
8789.36 875
8790.25 882
8791.13 883
8792.02 953
8792.90 922
8793.79 896
8794.67 944
8795.56 891
8796.44 978
8797.33 979
8798.22 1029
8799.10 909
8799.99 913
8800.87 909
8801.76 896
8802.64 894
8803.53 871
8804.41 895
8805.30 870
8806.19 819
8807.07 823
8807.96 882
8808.84 787
8809.73 788
8810.62 832
8811.50 822
8812.39 859
8813.27 837
8814.16 878
8815.05 753
8815.93 790
8816.82 762
8817.71 823
8818.59 836
8819.48 786
8820.36 907
8821.25 901
8822.14 913
8823.02 901
8823.91 851
8824.80 810
8825.68 863
8826.57 861
8827.46 804
8828.35 868
8829.23 794
8830.12 849
8831.01 801
8831.89 792
8832.78 777
8833.67 740
8834.56 813
8835.44 826
8836.33 731
8837.22 700
8838.10 783
8838.99 810
8839.88 846
8840.77 831
8841.65 746
8842.54 812
8843.43 842
8844.32 783
8845.21 791
8846.09 742
8846.98 784
8847.87 730
8848.76 727
8849.65 756
8850.53 736
8851.42 714
8852.31 780
8853.20 795
8854.09 737
8854.97 745
8855.86 756
8856.75 740
8857.64 689
8858.53 745
8859.42 733
8860.30 694
8861.19 749
8862.08 720
8862.97 724
8863.86 660
8864.75 735
8865.64 672
8866.53 697
8867.41 663
8868.30 729
8869.19 748
8870.08 728
8870.97 718
8871.86 693
8872.75 708
8873.64 741
8874.53 695
8875.42 670
8876.31 649
8877.20 689
8878.08 708
8878.97 663
8879.86 677
8880.75 690
8881.64 777
8882.53 763
8883.42 759
8884.31 800
8885.20 695
8886.09 727
8886.98 728
8887.87 723
8888.76 669
8889.65 723
8890.54 716
8891.43 750
8892.32 697
8893.21 659
8894.10 674
8894.99 633
8895.88 660
8896.77 663
8897.66 699
8898.55 674
8899.44 659
8900.33 711
8901.23 713
8902.12 673
8903.01 697
8903.90 742
8904.79 685
8905.68 725
8906.57 759
8907.46 691
8908.35 662
8909.24 659
8910.13 641
8911.02 602
8911.92 665
8912.81 668
8913.70 655
8914.59 599
8915.48 675
8916.37 735
8917.26 672
8918.15 721
8919.05 664
8919.94 652
8920.83 587
8921.72 678
8922.61 603
8923.50 631
8924.40 633
8925.29 621
8926.18 591
8927.07 620
8927.96 619
8928.86 611
8929.75 662
8930.64 658
8931.53 619
8932.42 682
8933.32 670
8934.21 619
8935.10 617
8935.99 612
8936.89 645
8937.78 683
8938.67 616
8939.56 641
8940.46 583
8941.35 578
8942.24 598
8943.13 563
8944.03 649
8944.92 654
8945.81 616
8946.70 607
8947.60 610
8948.49 613
8949.38 643
8950.28 644
8951.17 648
8952.06 610
8952.96 552
8953.85 590
8954.74 640
8955.64 647
8956.53 602
8957.42 567
8958.32 644
8959.21 644
8960.10 626
8961.00 584
8961.89 574
8962.78 622
8963.68 693
8964.57 637
8965.46 590
8966.36 652
8967.25 646
8968.15 623
8969.04 682
8969.93 718
8970.83 712
8971.72 653
8972.62 680
8973.51 600
8974.41 569
8975.30 636
8976.19 635
8977.09 623
8977.98 571
8978.88 699
8979.77 655
8980.67 595
8981.56 630
8982.46 587
8983.35 607
8984.25 597
8985.14 612
8986.03 604
8986.93 640
8987.82 613
8988.72 644
8989.61 623
8990.51 565
8991.40 567
8992.30 622
8993.19 613
8994.09 627
8994.99 621
8995.88 635
8996.78 592
8997.67 678
8998.57 619
8999.46 658
9000.36 624
9001.25 570
9002.15 640
9003.04 708
9003.94 636
9004.84 642
9005.73 580
9006.63 619
9007.52 558
9008.42 600
9009.32 602
9010.21 575
9011.11 665
9012.00 608
9012.90 677
9013.80 627
9014.69 568
9015.59 555
9016.49 551
9017.38 595
9018.28 563
9019.17 589
9020.07 584
9020.97 574
9021.86 624
9022.76 616
9023.66 621
9024.55 547
9025.45 613
9026.35 614
9027.25 595
9028.14 594
9029.04 585
9029.94 586
9030.83 626
9031.73 627
9032.63 547
9033.52 633
9034.42 610
9035.32 625
9036.22 661
9037.11 654
9038.01 617
9038.91 645
9039.81 620
9040.70 659
9041.60 604
9042.50 604
9043.40 631
9044.29 602
9045.19 629
9046.09 606
9046.99 602
9047.89 654
9048.78 622
9049.68 581
9050.58 647
9051.48 620
9052.38 583
9053.27 572
9054.17 627
9055.07 652
9055.97 602
9056.87 559
9057.77 634
9058.66 650
9059.56 633
9060.46 640
9061.36 623
9062.26 551
9063.16 635
9064.06 658
9064.95 656
9065.85 607
9066.75 627
9067.65 659
9068.55 613
9069.45 603
9070.35 584
9071.25 587
9072.15 537
9073.05 556
9073.94 544
9074.84 606
9075.74 642
9076.64 616
9077.54 637
9078.44 624
9079.34 599
9080.24 585
9081.14 630
9082.04 605
9082.94 592
9083.84 603
9084.74 674
9085.64 670
9086.54 585
9087.44 660
9088.34 685
9089.24 755
9090.14 616
9091.04 612
9091.94 623
9092.84 579
9093.74 614
9094.64 628
9095.54 611
9096.44 639
9097.34 619
9098.24 524
9099.14 567
9100.04 595
9100.94 612
9101.84 627
9102.74 610
9103.64 616
9104.54 567
9105.44 584
9106.35 578
9107.25 572
9108.15 621
9109.05 586
9109.95 602
9110.85 621
9111.75 607
9112.65 635
9113.55 640
9114.46 536
9115.36 631
9116.26 574
9117.16 645
9118.06 600
9118.96 604
9119.86 622
9120.76 584
9121.67 593
9122.57 623
9123.47 545
9124.37 600
9125.27 532
9126.17 561
9127.08 589
9127.98 622
9128.88 648
9129.78 567
9130.68 556
9131.59 590
9132.49 578
9133.39 595
9134.29 534
9135.20 558
9136.10 606
9137.00 603
9137.90 592
9138.80 571
9139.71 556
9140.61 594
9141.51 566
9142.41 620
9143.32 641
9144.22 629
9145.12 586
9146.03 574
9146.93 584
9147.83 534
9148.73 588
9149.64 553
9150.54 587
9151.44 572
9152.35 512
9153.25 529
9154.15 559
9155.06 576
9155.96 523
9156.86 528
9157.77 556
9158.67 547
9159.57 585
9160.48 616
9161.38 604
9162.28 571
9163.19 595
9164.09 569
9164.99 527
9165.90 542
9166.80 571
9167.71 585
9168.61 563
9169.51 531
9170.42 518
9171.32 595
9172.23 589
9173.13 615
9174.03 592
9174.94 574
9175.84 633
9176.75 606
9177.65 553
9178.56 551
9179.46 580
9180.36 616
9181.27 635
9182.17 599
9183.08 608
9183.98 639
9184.89 577
9185.79 533
9186.70 578
9187.60 568
9188.51 587
9189.41 575
9190.32 585
9191.22 600
9192.13 634
9193.03 665
9193.94 611
9194.84 574
9195.75 577
9196.65 649
9197.56 536
9198.46 603
9199.37 588
9200.27 630
9201.18 643
9202.09 626
9202.99 619
9203.90 606
9204.80 636
9205.71 660
9206.61 648
9207.52 629
9208.43 595
9209.33 621
9210.24 570
9211.14 587
9212.05 590
9212.96 596
9213.86 622
9214.77 627
9215.67 611
9216.58 614
9217.49 655
9218.39 681
9219.30 680
9220.21 693
9221.11 737
9222.02 639
9222.93 639
9223.83 715
9224.74 651
9225.65 570
9226.55 562
9227.46 557
9228.37 586
9229.27 555
9230.18 588
9231.09 593
9231.99 603
9232.90 605
9233.81 611
9234.71 614
9235.62 595
9236.53 593
9237.44 565
9238.34 566
9239.25 514
9240.16 516
9241.07 547
9241.97 534
9242.88 574
9243.79 550
9244.70 563
9245.60 555
9246.51 560
9247.42 524
9248.33 559
9249.24 568
9250.14 543
9251.05 590
9251.96 595
9252.87 574
9253.78 515
9254.68 547
9255.59 538
9256.50 578
9257.41 595
9258.32 594
9259.22 530
9260.13 567
9261.04 563
9261.95 691
9262.86 646
9263.77 577
9264.68 535
9265.58 507
9266.49 522
9267.40 564
9268.31 596
9269.22 567
9270.13 526
9271.04 568
9271.95 617
9272.86 612
9273.76 605
9274.67 563
9275.58 572
9276.49 541
9277.40 547
9278.31 528
9279.22 557
9280.13 563
9281.04 565
9281.95 536
9282.86 593
9283.77 651
9284.68 569
9285.59 557
9286.50 532
9287.41 570
9288.32 600
9289.23 628
9290.14 554
9291.05 536
9291.96 498
9292.87 567
9293.78 540
9294.69 587
9295.60 544
9296.51 583
9297.42 614
9298.33 697
9299.24 635
9300.15 609
9301.06 702
9301.97 666
9302.88 619
9303.79 572
9304.70 633
9305.61 586
9306.52 590
9307.43 610
9308.34 633
9309.25 578
9310.16 617
9311.08 659
9311.99 611
9312.90 714
9313.81 722
9314.72 687
9315.63 683
9316.54 682
9317.45 656
9318.36 658
9319.28 569
9320.19 617
9321.10 636
9322.01 604
9322.92 653
9323.83 615
9324.74 572
9325.66 557
9326.57 673
9327.48 674
9328.39 599
9329.30 559
9330.21 619
9331.13 605
9332.04 564
9332.95 587
9333.86 558
9334.77 611
9335.69 625
9336.60 649
9337.51 640
9338.42 644
9339.34 612
9340.25 589
9341.16 611
9342.07 595
9342.98 608
9343.90 614
9344.81 637
9345.72 611
9346.64 617
9347.55 612
9348.46 624
9349.37 587
9350.29 553
9351.20 625
9352.11 582
9353.03 584
9353.94 636
9354.85 655
9355.76 651
9356.68 606
9357.59 635
9358.50 656
9359.42 575
9360.33 605
9361.24 609
9362.16 635
9363.07 591
9363.98 587
9364.90 633
9365.81 606
9366.72 614
9367.64 609
9368.55 606
9369.47 521
9370.38 659
9371.29 570
9372.21 562
9373.12 557
9374.04 615
9374.95 569
9375.86 571
9376.78 624
9377.69 609
9378.61 589
9379.52 615
9380.43 670
9381.35 653
9382.26 746
9383.18 717
9384.09 720
9385.01 719
9385.92 689
9386.84 693
9387.75 653
9388.67 687
9389.58 744
9390.49 756
9391.41 726
9392.32 852
9393.24 781
9394.15 826
9395.07 765
9395.98 663
9396.90 733
9397.81 751
9398.73 761
9399.65 821
9400.56 732
9401.48 759
9402.39 669
9403.31 677
9404.22 649
9405.14 666
9406.05 686
9406.97 649
9407.88 654
9408.80 723
9409.72 706
9410.63 667
9411.55 719
9412.46 760
9413.38 708
9414.30 646
9415.21 674
9416.13 685
9417.04 795
9417.96 690
9418.88 697
9419.79 668
9420.71 689
9421.62 698
9422.54 721
9423.46 661
9424.37 689
9425.29 713
9426.21 675
9427.12 646
9428.04 673
9428.96 666
9429.87 703
9430.79 709
9431.71 737
9432.62 733
9433.54 752
9434.46 687
9435.37 627
9436.29 683
9437.21 747
9438.13 712
9439.04 791
9439.96 717
9440.88 685
9441.79 675
9442.71 706
9443.63 699
9444.55 729
9445.46 700
9446.38 702
9447.30 720
9448.22 664
9449.13 667
9450.05 731
9450.97 784
9451.89 822
9452.81 841
9453.72 771
9454.64 891
9455.56 866
9456.48 825
9457.40 856
9458.31 859
9459.23 771
9460.15 740
9461.07 736
9461.99 729
9462.90 768
9463.82 730
9464.74 705
9465.66 650
9466.58 725
9467.50 644
9468.42 719
9469.33 724
9470.25 655
9471.17 634
9472.09 633
9473.01 672
9473.93 691
9474.85 703
9475.77 616
9476.68 685
9477.60 725
9478.52 733
9479.44 683
9480.36 658
9481.28 704
9482.20 754
9483.12 811
9484.04 821
9484.96 719
9485.88 740
9486.80 773
9487.72 708
9488.64 763
9489.56 725
9490.48 715
9491.39 725
9492.31 726
9493.23 791
9494.15 720
9495.07 721
9495.99 747
9496.91 716
9497.83 750
9498.75 686
9499.67 726
9500.59 730
9501.51 695
9502.43 736
9503.36 692
9504.28 700
9505.20 751
9506.12 788
9507.04 721
9507.96 726
9508.88 661
9509.80 762
9510.72 773
9511.64 719
9512.56 841
9513.48 754
9514.40 743
9515.32 819
9516.24 841
9517.16 857
9518.09 875
9519.01 751
9519.93 851
9520.85 848
9521.77 828
9522.69 791
9523.61 787
9524.53 794
9525.46 798
9526.38 822
9527.30 907
9528.22 864
9529.14 881
9530.06 946
9530.98 1012
9531.91 1083
9532.83 1129
9533.75 1191
9534.67 1225
9535.59 1225
9536.52 1235
9537.44 1250
9538.36 1191
9539.28 1233
9540.20 1107
9541.13 1032
9542.05 1012
9542.97 956
9543.89 925
9544.81 918
9545.74 900
9546.66 850
9547.58 805
9548.50 854
9549.43 780
9550.35 833
9551.27 820
9552.19 780
9553.12 798
9554.04 750
9554.96 774
9555.89 825
9556.81 787
9557.73 784
9558.65 810
9559.58 824
9560.50 886
9561.42 936
9562.35 898
9563.27 833
9564.19 801
9565.12 843
9566.04 850
9566.96 821
9567.89 825
9568.81 793
9569.73 773
9570.66 787
9571.58 784
9572.50 769
9573.43 822
9574.35 785
9575.28 807
9576.20 801
9577.12 836
9578.05 810
9578.97 852
9579.89 809
9580.82 752
9581.74 799
9582.67 772
9583.59 736
9584.52 798
9585.44 833
9586.36 773
9587.29 799
9588.21 822
9589.14 808
9590.06 816
9590.99 801
9591.91 776
9592.84 798
9593.76 827
9594.68 803
9595.61 800
9596.53 776
9597.46 695
9598.38 786
9599.31 840
9600.23 842
9601.16 857
9602.08 781
9603.01 834
9603.93 910
9604.86 926
9605.78 880
9606.71 895
9607.64 845
9608.56 795
9609.49 838
9610.41 843
9611.34 914
9612.26 881
9613.19 873
9614.11 907
9615.04 881
9615.97 844
9616.89 938
9617.82 885
9618.74 936
9619.67 886
9620.59 909
9621.52 954
9622.45 864
9623.37 940
9624.30 946
9625.22 925
9626.15 908
9627.08 978
9628.00 947
9628.93 967
9629.86 1010
9630.78 1016
9631.71 940
9632.64 908
9633.56 933
9634.49 1023
9635.42 1046
9636.34 1097
9637.27 1104
9638.20 1103
9639.12 1115
9640.05 1131
9640.98 1160
9641.90 1131
9642.83 1113
9643.76 1177
9644.69 1150
9645.61 1069
9646.54 1121
9647.47 1208
9648.39 1262
9649.32 1260
9650.25 1344
9651.18 1396
9652.10 1428
9653.03 1450
9653.96 1360
9654.89 1271
9655.81 1333
9656.74 1289
9657.67 1251
9658.60 1144
9659.53 1222
9660.45 1189
9661.38 1262
9662.31 1149
9663.24 1156
9664.16 1073
9665.09 1149
9666.02 1211
9666.95 1167
9667.88 1167
9668.81 1248
9669.73 1239
9670.66 1241
9671.59 1246
9672.52 1256
9673.45 1233
9674.38 1167
9675.31 1228
9676.23 1284
9677.16 1269
9678.09 1214
9679.02 1285
9679.95 1290
9680.88 1256
9681.81 1238
9682.74 1333
9683.66 1319
9684.59 1361
9685.52 1449
9686.45 1397
9687.38 1433
9688.31 1378
9689.24 1399
9690.17 1421
9691.10 1364
9692.03 1473
9692.96 1461
9693.89 1463
9694.82 1440
9695.75 1500
9696.68 1591
9697.60 1671
9698.53 1784
9699.46 1944
9700.39 2050
9701.32 2064
9702.25 2005
9703.18 1896
9704.11 1915
9705.04 1915
9705.97 1704
9706.90 1652
9707.83 1615
9708.76 1452
9709.69 1402
9710.62 1420
9711.56 1382
9712.49 1485
9713.42 1508
9714.35 1513
9715.28 1594
9716.21 1525
9717.14 1594
9718.07 1531
9719.00 1513
9719.93 1498
9720.86 1459
9721.79 1408
9722.72 1375
9723.65 1402
9724.58 1325
9725.52 1271
9726.45 1305
9727.38 1253
9728.31 1243
9729.24 1299
9730.17 1330
9731.10 1319
9732.03 1249
9732.97 1309
9733.90 1378
9734.83 1286
9735.76 1330
9736.69 1286
9737.62 1352
9738.55 1337
9739.49 1257
9740.42 1308
9741.35 1160
9742.28 1122
9743.21 1227
9744.15 1215
9745.08 1212
9746.01 1129
9746.94 1046
9747.87 1064
9748.81 1211
9749.74 1225
9750.67 1162
9751.60 1128
9752.53 1198
9753.47 1138
9754.40 1049
9755.33 1113
9756.26 1030
9757.20 1094
9758.13 1114
9759.06 992
9759.99 1047
9760.93 1052
9761.86 1055
9762.79 1045
9763.73 1179
9764.66 1199
9765.59 1176
9766.52 1170
9767.46 1070
9768.39 1031
9769.32 1040
9770.26 1142
9771.19 1088
9772.12 1081
9773.06 1107
9773.99 1129
9774.92 1150
9775.86 1052
9776.79 1184
9777.72 1147
9778.66 1212
9779.59 1165
9780.52 1223
9781.46 1265
9782.39 1248
9783.33 1302
9784.26 1349
9785.19 1257
9786.13 1354
9787.06 1330
9787.99 1211
9788.93 1196
9789.86 1176
9790.80 1109
9791.73 1125
9792.67 1141
9793.60 1081
9794.53 1039
9795.47 1074
9796.40 1114
9797.34 1095
9798.27 1182
9799.21 1171
9800.14 1214
9801.08 1229
9802.01 1202
9802.94 1103
9803.88 1059
9804.81 1035
9805.75 1082
9806.68 996
9807.62 995
9808.55 928
9809.49 950
9810.42 976
9811.36 965
9812.29 936
9813.23 938
9814.16 872
9815.10 941
9816.04 927
9816.97 867
9817.91 879
9818.84 933
9819.78 963
9820.71 867
9821.65 867
9822.58 949
9823.52 835
9824.46 842
9825.39 923
9826.33 864
9827.26 877
9828.20 819
9829.14 846
9830.07 865
9831.01 878
9831.94 762
9832.88 807
9833.82 817
9834.75 860
9835.69 896
9836.62 890
9837.56 886
9838.50 904
9839.43 886
9840.37 871
9841.31 911
9842.24 790
9843.18 834
9844.12 851
9845.05 792
9845.99 861
9846.93 931
9847.86 836
9848.80 873
9849.74 895
9850.67 884
9851.61 802
9852.55 874
9853.49 892
9854.42 922
9855.36 927
9856.30 849
9857.23 894
9858.17 891
9859.11 930
9860.05 913
9860.98 879
9861.92 845
9862.86 872
9863.80 890
9864.73 838
9865.67 787
9866.61 743
9867.55 777
9868.49 872
9869.42 832
9870.36 832
9871.30 799
9872.24 799
9873.18 816
9874.11 770
9875.05 767
9875.99 782
9876.93 707
9877.87 802
9878.81 819
9879.74 870
9880.68 827
9881.62 801
9882.56 825
9883.50 814
9884.44 799
9885.37 796
9886.31 844
9887.25 854
9888.19 694
9889.13 739
9890.07 784
9891.01 772
9891.95 805
9892.89 731
9893.82 722
9894.76 838
9895.70 789
9896.64 750
9897.58 766
9898.52 754
9899.46 815
9900.40 770
9901.34 770
9902.28 758
9903.22 815
9904.16 746
9905.10 725
9906.04 728
9906.98 701
9907.92 763
9908.86 815
9909.80 767
9910.73 751
9911.67 790
9912.61 808
9913.55 807
9914.49 804
9915.43 764
9916.38 728
9917.32 791
9918.26 796
9919.20 790
9920.14 795
9921.08 788
9922.02 787
9922.96 803
9923.90 868
9924.84 931
9925.78 919
9926.72 1133
9927.66 1194
9928.60 1218
9929.54 1309
9930.48 1275
9931.42 1286
9932.36 1204
9933.30 1098
9934.25 1097
9935.19 983
9936.13 904
9937.07 777
9938.01 778
9938.95 836
9939.89 772
9940.83 707
9941.78 722
9942.72 756
9943.66 731
9944.60 806
9945.54 722
9946.48 771
9947.42 834
9948.37 806
9949.31 752
9950.25 748
9951.19 708
9952.13 719
9953.07 744
9954.02 680
9954.96 737
9955.90 732
9956.84 780
9957.78 693
9958.73 763
9959.67 661
9960.61 660
9961.55 708
9962.50 676
9963.44 660
9964.38 684
9965.32 678
9966.27 652
9967.21 678
9968.15 666
9969.09 710
9970.04 657
9970.98 641
9971.92 693
9972.86 666
9973.81 692
9974.75 640
9975.69 734
9976.64 688
9977.58 710
9978.52 652
9979.46 596
9980.41 660
9981.35 635
9982.29 614
9983.24 636
9984.18 634
9985.12 628
9986.07 679
9987.01 645
9987.95 687
9988.90 654
9989.84 686
9990.79 675
9991.73 683
9992.67 632
9993.62 636
9994.56 656
9995.50 727
9996.45 701
9997.39 742
9998.34 649
9999.28 640
10000.22 651
10001.17 636
10002.11 610
10003.06 666
10004.00 647
10004.95 691
10005.89 722
10006.83 680
10007.78 646
10008.72 610
10009.67 660
10010.61 643
10011.56 643
10012.50 623
10013.45 605
10014.39 714
10015.34 613
10016.28 579
10017.23 595
10018.17 616
10019.12 609
10020.06 659
10021.01 631
10021.95 642
10022.90 636
10023.84 744
10024.79 622
10025.73 685
10026.68 646
10027.62 661
10028.57 695
10029.51 637
10030.46 643
10031.40 634
10032.35 624
10033.30 651
10034.24 612
10035.19 647
10036.13 588
10037.08 619
10038.03 628
10038.97 603
10039.92 541
10040.86 551
10041.81 586
10042.76 577
10043.70 594
10044.65 608
10045.59 582
10046.54 648
10047.49 604
10048.43 523
10049.38 572
10050.33 547
10051.27 515
10052.22 528
10053.17 583
10054.11 620
10055.06 567
10056.01 577
10056.95 587
10057.90 561
10058.85 592
10059.79 614
10060.74 594
10061.69 618
10062.63 641
10063.58 600
10064.53 585
10065.48 624
10066.42 555
10067.37 538
10068.32 591
10069.26 570
10070.21 635
10071.16 602
10072.11 565
10073.05 576
10074.00 543
10074.95 591
10075.90 586
10076.84 574
10077.79 533
10078.74 581
10079.69 595
10080.64 548
10081.58 594
10082.53 628
10083.48 606
10084.43 581
10085.38 598
10086.32 631
10087.27 602
10088.22 600
10089.17 608
10090.12 588
10091.07 604
10092.01 598
10092.96 551
10093.91 553
10094.86 561
10095.81 617
10096.76 586
10097.71 502
10098.65 616
10099.60 595
10100.55 529
10101.50 533
10102.45 510
10103.40 574
10104.35 576
10105.30 587
10106.25 603
10107.20 479
10108.14 585
10109.09 596
10110.04 613
10110.99 548
10111.94 599
10112.89 586
10113.84 520
10114.79 568
10115.74 536
10116.69 536
10117.64 536
10118.59 539
10119.54 550
10120.49 534
10121.44 556
10122.39 535
10123.34 516
10124.29 549
10125.24 587
10126.19 542
10127.14 605
10128.09 528
10129.04 563
10129.99 527
10130.94 565
10131.89 616
10132.84 575
10133.79 574
10134.74 583
10135.69 596
10136.64 563
10137.59 571
10138.54 598
10139.49 607
10140.44 552
10141.39 559
10142.34 556
10143.30 561
10144.25 627
10145.20 645
10146.15 614
10147.10 603
10148.05 629
10149.00 622
10149.95 632
10150.90 649
10151.86 650
10152.81 637
10153.76 602
10154.71 630
10155.66 629
10156.61 592
10157.56 610
10158.52 676
10159.47 718
10160.42 653
10161.37 612
10162.32 583
10163.27 584
10164.23 639
10165.18 630
10166.13 666
10167.08 648
10168.03 671
10168.99 678
10169.94 666
10170.89 609
10171.84 640
10172.79 627
10173.75 603
10174.70 612
10175.65 643
10176.60 622
10177.56 652
10178.51 635
10179.46 631
10180.41 619
10181.37 634
10182.32 629
10183.27 657
10184.22 678
10185.18 616
10186.13 673
10187.08 699
10188.04 671
10188.99 661
10189.94 737
10190.89 701
10191.85 659
10192.80 706
10193.75 711
10194.71 748
10195.66 726
10196.61 773
10197.57 665
10198.52 713
10199.47 694
10200.43 752
10201.38 702
10202.34 738
10203.29 768
10204.24 763
10205.20 786
10206.15 754
10207.10 790
10208.06 866
10209.01 866
10209.97 918
10210.92 880
10211.87 890
10212.83 851
10213.78 761
10214.74 768
10215.69 709
10216.64 729
10217.60 736
10218.55 805
10219.51 765
10220.46 691
10221.42 709
10222.37 666
10223.33 652
10224.28 627
10225.24 699
10226.19 680
10227.14 739
10228.10 694
10229.05 667
10230.01 708
10230.96 705
10231.92 699
10232.87 798
10233.83 789
10234.78 809
10235.74 826
10236.70 936
10237.65 925
10238.61 860
10239.56 922
10240.52 976
10241.47 863
10242.43 860
10243.38 812
10244.34 720
10245.29 716
10246.25 701
10247.21 731
10248.16 668
10249.12 596
10250.07 654
10251.03 645
10251.98 615
10252.94 666
10253.90 689
10254.85 662
10255.81 586
10256.76 621
10257.72 665
10258.68 574
10259.63 545
10260.59 530
10261.55 565
10262.50 622
10263.46 591
10264.42 586
10265.37 585
10266.33 573
10267.29 583
10268.24 539
10269.20 587
10270.16 617
10271.11 571
10272.07 511
10273.03 564
10273.98 595
10274.94 667
10275.90 592
10276.85 595
10277.81 578
10278.77 593
10279.73 595
10280.68 566
10281.64 573
10282.60 604
10283.56 614
10284.51 630
10285.47 555
10286.43 550
10287.39 554
10288.34 578
10289.30 569
10290.26 568
10291.22 573
10292.17 590
10293.13 587
10294.09 582
10295.05 620
10296.01 556
10296.96 505
10297.92 520
10298.88 564
10299.84 559
10300.80 597
10301.75 586
10302.71 610
10303.67 586
10304.63 532
10305.59 573
10306.55 568
10307.51 523
10308.46 532
10309.42 580
10310.38 585
10311.34 601
10312.30 538
10313.26 559
10314.22 545
10315.18 584
10316.13 566
10317.09 544
10318.05 561
10319.01 579
10319.97 553
10320.93 595
10321.89 605
10322.85 560
10323.81 603
10324.77 582
10325.73 540
10326.69 512
10327.64 565
10328.60 530
10329.56 584
10330.52 558
10331.48 570
10332.44 601
10333.40 546
10334.36 612
10335.32 618
10336.28 561
10337.24 572
10338.20 576
10339.16 505
10340.12 555
10341.08 579
10342.04 528
10343.00 583
10343.96 579
10344.92 487
10345.88 489
10346.84 541
10347.80 571
10348.76 552
10349.72 521
10350.69 504
10351.65 577
10352.61 607
10353.57 539
10354.53 557
10355.49 556
10356.45 547
10357.41 506
10358.37 518
10359.33 565
10360.29 539
10361.25 511
10362.22 557
10363.18 538
10364.14 507
10365.10 554
10366.06 577
10367.02 550
10367.98 511
10368.94 465
10369.91 561
10370.87 516
10371.83 505
10372.79 517
10373.75 530
10374.71 583
10375.67 558
10376.64 472
10377.60 499
10378.56 521
10379.52 475
10380.48 548
10381.45 615
10382.41 637
10383.37 522
10384.33 562
10385.29 545
10386.26 533
10387.22 563
10388.18 535
10389.14 534
10390.11 520
10391.07 570
10392.03 556
10392.99 549
10393.96 529
10394.92 522
10395.88 571
10396.84 515
10397.81 518
10398.77 539
10399.73 530
10400.69 466
10401.66 460
10402.62 510
10403.58 522
10404.55 569
10405.51 621
10406.47 593
10407.44 561
10408.40 508
10409.36 557
10410.33 585
10411.29 525
10412.25 564
10413.22 528
10414.18 579
10415.14 555
10416.11 587
10417.07 631
10418.03 693
10419.00 722
10419.96 759
10420.93 733
10421.89 767
10422.85 757
10423.82 780
10424.78 725
10425.74 644
10426.71 614
10427.67 579
10428.64 671
10429.60 548
10430.57 590
10431.53 555
10432.49 571
10433.46 549
10434.42 467
10435.39 523
10436.35 471
10437.32 558
10438.28 553
10439.25 522
10440.21 481
10441.18 544
10442.14 520
10443.10 505
10444.07 450
10445.03 488
10446.00 508
10446.96 501
10447.93 462
10448.89 472
10449.86 496
10450.83 545
10451.79 517
10452.76 508
10453.72 525
10454.69 486
10455.65 480
10456.62 543
10457.58 506
10458.55 461
10459.51 538
10460.48 583
10461.45 485
10462.41 423
10463.38 457
10464.34 444
10465.31 446
10466.27 499
10467.24 501
10468.21 501
10469.17 486
10470.14 511
10471.10 538
10472.07 507
10473.04 505
10474.00 484
10474.97 523
10475.94 508
10476.90 475
10477.87 504
10478.83 484
10479.80 476
10480.77 519
10481.73 490
10482.70 489
10483.67 519
10484.63 528
10485.60 517
10486.57 550
10487.54 492
10488.50 544
10489.47 570
10490.44 491
10491.40 476
10492.37 517
10493.34 555
10494.30 527
10495.27 502
10496.24 470
10497.21 494
10498.17 517
10499.14 562
10500.11 540
10501.08 519
10502.04 525
10503.01 571
10503.98 583
10504.95 576
10505.91 564
10506.88 584
10507.85 531
10508.82 591
10509.79 521
10510.75 504
10511.72 572
10512.69 539
10513.66 540
10514.63 496
10515.59 573
10516.56 540
10517.53 537
10518.50 532
10519.47 543
10520.44 527
10521.40 542
10522.37 593
10523.34 525
10524.31 538
10525.28 471
10526.25 521
10527.22 499
10528.18 488
10529.15 552
10530.12 499
10531.09 522
10532.06 571
10533.03 577
10534.00 528
10534.97 529
10535.94 529
10536.91 552
10537.87 463
10538.84 567
10539.81 540
10540.78 577
10541.75 563
10542.72 571
10543.69 548
10544.66 569
10545.63 552
10546.60 620
10547.57 578
10548.54 611
10549.51 591
10550.48 521
10551.45 535
10552.42 529
10553.39 548
10554.36 563
10555.33 568
10556.30 541
10557.27 595
10558.24 606
10559.21 662
10560.18 758
10561.15 776
10562.12 791
10563.09 820
10564.06 866
10565.03 825
10566.00 796
10566.97 800
10567.94 792
10568.91 685
10569.88 686
10570.85 586
10571.82 580
10572.80 618
10573.77 621
10574.74 587
10575.71 546
10576.68 540
10577.65 570
10578.62 576
10579.59 571
10580.56 572
10581.54 531
10582.51 555
10583.48 537
10584.45 552
10585.42 584
10586.39 591
10587.36 543
10588.33 517
10589.31 520
10590.28 570
10591.25 558
10592.22 543
10593.19 553
10594.16 617
10595.14 629
10596.11 587
10597.08 625
10598.05 525
10599.02 561
10600.00 612
10600.97 564
10601.94 559
10602.91 559
10603.89 572
10604.86 553
10605.83 494
10606.80 559
10607.77 512
10608.75 539
10609.72 567
10610.69 551
10611.66 489
10612.64 502
10613.61 480
10614.58 469
10615.56 518
10616.53 551
10617.50 540
10618.47 552
10619.45 541
10620.42 584
10621.39 552
10622.37 583
10623.34 547
10624.31 556
10625.29 489
10626.26 551
10627.23 557
10628.21 498
10629.18 545
10630.15 600
10631.13 539
10632.10 522
10633.07 501
10634.05 534
10635.02 568
10635.99 558
10636.97 556
10637.94 649
10638.92 674
10639.89 672
10640.86 697
10641.84 738
10642.81 731
10643.79 706
10644.76 697
10645.73 618
10646.71 634
10647.68 638
10648.66 576
10649.63 557
10650.61 540
10651.58 534
10652.55 496
10653.53 586
10654.50 572
10655.48 537
10656.45 531
10657.43 532
10658.40 539
10659.38 516
10660.35 550
10661.33 540
10662.30 532
10663.28 503
10664.25 508
10665.23 541
10666.20 574
10667.18 506
10668.15 492
10669.13 547
10670.10 520
10671.08 565
10672.05 512
10673.03 505
10674.00 499
10674.98 478
10675.96 524
10676.93 511
10677.91 538
10678.88 538
10679.86 538
10680.83 554
10681.81 546
10682.79 544
10683.76 567
10684.74 553
10685.71 546
10686.69 566
10687.67 551
10688.64 531
10689.62 490
10690.59 492
10691.57 542
10692.55 514
10693.52 515
10694.50 482
10695.48 497
10696.45 508
10697.43 489
10698.41 464
10699.38 496
10700.36 453
10701.34 502
10702.31 479
10703.29 447
10704.27 487
10705.24 477
10706.22 468
10707.20 466
10708.17 450
10709.15 505
10710.13 478
10711.10 413
10712.08 484
10713.06 495
10714.04 463
10715.01 450
10715.99 466
10716.97 510
10717.95 509
10718.92 472
10719.90 513
10720.88 490
10721.86 483
10722.83 475
10723.81 464
10724.79 489
10725.77 484
10726.75 511
10727.72 519
10728.70 473
10729.68 496
10730.66 515
10731.64 523
10732.61 484
10733.59 492
10734.57 514
10735.55 477
10736.53 497
10737.51 512
10738.48 472
10739.46 452
10740.44 470
10741.42 475
10742.40 504
10743.38 519
10744.35 503
10745.33 509
10746.31 435
10747.29 428
10748.27 457
10749.25 507
10750.23 506
10751.21 549
10752.19 569
10753.17 460
10754.14 443
10755.12 440
10756.10 484
10757.08 480
10758.06 483
10759.04 434
10760.02 453
10761.00 491
10761.98 482
10762.96 543
10763.94 529
10764.92 544
10765.90 489
10766.88 423
10767.86 393
10768.84 422
10769.82 471
10770.80 468
10771.78 466
10772.76 489
10773.74 457
10774.72 491
10775.70 517
10776.68 459
10777.66 461
10778.64 507
10779.62 481
10780.60 574
10781.58 528
10782.56 465
10783.54 450
10784.52 489
10785.50 470
10786.48 488
10787.46 472
10788.44 441
10789.42 444
10790.40 415
10791.38 404
10792.36 435
10793.35 444
10794.33 488
10795.31 462
10796.29 466
10797.27 496
10798.25 479
10799.23 482
10800.21 473
10801.19 477
10802.18 396
10803.16 437
10804.14 499
10805.12 460
10806.10 491
10807.08 448
10808.06 508
10809.05 488
10810.03 515
10811.01 450
10811.99 504
10812.97 538
10813.96 463
10814.94 471
10815.92 488
10816.90 546
10817.88 409
10818.87 480
10819.85 486
10820.83 461
10821.81 488
10822.79 466
10823.78 485
10824.76 454
10825.74 451
10826.72 464
10827.71 464
10828.69 494
10829.67 500
10830.65 456
10831.64 488
10832.62 441
10833.60 468
10834.58 484
10835.57 530
10836.55 509
10837.53 476
10838.52 461
10839.50 516
10840.48 490
10841.47 462
10842.45 482
10843.43 473
10844.41 482
10845.40 505
10846.38 537
10847.36 478
10848.35 496
10849.33 477
10850.32 516
10851.30 533
10852.28 515
10853.27 490
10854.25 523
10855.23 515
10856.22 457
10857.20 535
10858.18 544
10859.17 492
10860.15 501
10861.14 545
10862.12 569
10863.10 545
10864.09 592
10865.07 612
10866.06 545
10867.04 575
10868.03 528
10869.01 510
10869.99 509
10870.98 520
10871.96 520
10872.95 535
10873.93 568
10874.92 587
10875.90 540
10876.89 549
10877.87 543
10878.86 550
10879.84 567
10880.83 630
10881.81 623
10882.80 637
10883.78 614
10884.77 601
10885.75 552
10886.74 605
10887.72 595
10888.71 646
10889.69 645
10890.68 667
10891.66 626
10892.65 640
10893.63 589
10894.62 614
10895.60 635
10896.59 612
10897.58 621
10898.56 674
10899.55 630
10900.53 672
10901.52 685
10902.50 647
10903.49 608
10904.48 626
10905.46 646
10906.45 654
10907.44 669
10908.42 648
10909.41 664
10910.39 624
10911.38 608
10912.37 621
10913.35 684
10914.34 710
10915.33 684
10916.31 644
10917.30 678
10918.29 727
10919.27 739
10920.26 694
10921.25 668
10922.23 716
10923.22 751
10924.21 737
10925.19 724
10926.18 674
10927.17 657
10928.15 735
10929.14 688
10930.13 700
10931.11 734
10932.10 764
10933.09 725
10934.08 770
10935.06 781
10936.05 715
10937.04 784
10938.03 830
10939.01 791
10940.00 754
10940.99 792
10941.98 780
10942.96 818
10943.95 808
10944.94 823
10945.93 896
10946.92 882
10947.90 771
10948.89 925
10949.88 903
10950.87 918
10951.86 912
10952.84 950
10953.83 1016
10954.82 981
10955.81 961
10956.80 1049
10957.79 1105
10958.77 1135
10959.76 1325
10960.75 1169
10961.74 1258
10962.73 1250
10963.72 1203
10964.71 1213
10965.69 1126
10966.68 1067
10967.67 1094
10968.66 1091
10969.65 1019
10970.64 956
10971.63 888
10972.62 922
10973.61 969
10974.59 955
10975.58 920
10976.57 920
10977.56 957
10978.55 904
10979.54 942
10980.53 930
10981.52 960
10982.51 953
10983.50 956
10984.49 966
10985.48 983
10986.47 996
10987.46 967
10988.45 978
10989.44 1009
10990.43 1021
10991.42 980
10992.41 1037
10993.40 1120
10994.39 1042
10995.38 1157
10996.37 1319
10997.36 1429
10998.35 1552
10999.34 1524
11000.33 1700
11001.32 1832
11002.31 1720
11003.30 1722
11004.29 1770
11005.28 1638
11006.27 1577
11007.26 1431
11008.25 1267
11009.24 1207
11010.23 1108
11011.22 1144
11012.21 1062
11013.21 1000
11014.20 980
11015.19 904
11016.18 877
11017.17 878
11018.16 901
11019.15 898
11020.14 904
11021.13 903
11022.13 837
11023.12 747
11024.11 775
11025.10 789
11026.09 801
11027.08 862
11028.07 772
11029.07 816
11030.06 773
11031.05 785
11032.04 821
11033.03 771
11034.02 721
11035.02 744
11036.01 720
11037.00 714
11037.99 777
11038.98 743
11039.98 705
11040.97 727
11041.96 744
11042.95 742
11043.94 749
11044.94 642
11045.93 637
11046.92 631
11047.91 595
11048.91 641
11049.90 596
11050.89 658
11051.88 646
11052.88 625
11053.87 635
11054.86 590
11055.86 659
11056.85 709
11057.84 662
11058.83 667
11059.83 690
11060.82 685
11061.81 718
11062.81 687
11063.80 664
11064.79 667
11065.79 654
11066.78 608
11067.77 574
11068.77 624
11069.76 639
11070.75 604
11071.75 624
11072.74 696
11073.73 684
11074.73 666
11075.72 670
11076.71 664
11077.71 651
11078.70 653
11079.70 676
11080.69 663
11081.68 640
11082.68 614
11083.67 621
11084.67 600
11085.66 593
11086.65 556
11087.65 651
11088.64 701
11089.64 651
11090.63 635
11091.63 592
11092.62 636
11093.62 648
11094.61 605
11095.60 593
11096.60 570
11097.59 628
11098.59 685
11099.58 646
11100.58 633
11101.57 636
11102.57 571
11103.56 600
11104.56 616
11105.55 542
11106.55 634
11107.54 623
11108.54 655
11109.53 638
11110.53 587
11111.52 600
11112.52 566
11113.51 605
11114.51 557
11115.51 550
11116.50 549
11117.50 562
11118.49 549
11119.49 571
11120.48 590
11121.48 589
11122.48 615
11123.47 563
11124.47 631
11125.46 602
11126.46 538
11127.45 587
11128.45 609
11129.45 588
11130.44 626
11131.44 616
11132.44 640
11133.43 672
11134.43 545
11135.42 546
11136.42 606
11137.42 625
11138.41 618
11139.41 602
11140.41 583
11141.40 558
11142.40 583
11143.40 553
11144.39 580
11145.39 637
11146.39 598
11147.38 571
11148.38 611
11149.38 652
11150.38 562
11151.37 570
11152.37 578
11153.37 578
11154.36 551
11155.36 543
11156.36 516
11157.36 528
11158.35 571
11159.35 563
11160.35 505
11161.35 508
11162.34 507
11163.34 485
11164.34 518
11165.34 502
11166.33 482
11167.33 499
11168.33 483
11169.33 557
11170.33 484
11171.32 543
11172.32 514
11173.32 584
11174.32 501
11175.32 523
11176.31 526
11177.31 537
11178.31 534
11179.31 450
11180.31 511
11181.31 529
11182.30 494
11183.30 526
11184.30 506
11185.30 513
11186.30 513
11187.30 525
11188.30 480
11189.30 512
11190.29 489
11191.29 527
11192.29 591
11193.29 541
11194.29 542
11195.29 522
11196.29 603
11197.29 609
11198.29 534
11199.29 450
11200.28 502
11201.28 543
11202.28 545
11203.28 505
11204.28 477
11205.28 477
11206.28 534
11207.28 546
11208.28 549
11209.28 500
11210.28 483
11211.28 483
11212.28 507
11213.28 498
11214.28 490
11215.28 477
11216.28 499
11217.28 486
11218.28 492
11219.28 516
11220.28 522
11221.28 498
11222.28 452
11223.28 487
11224.28 471
11225.28 462
11226.28 519
11227.28 528
11228.28 479
11229.28 473
11230.28 476
11231.28 524
11232.29 496
11233.29 513
11234.29 541
11235.29 501
11236.29 497
11237.29 499
11238.29 467
11239.29 472
11240.29 465
11241.29 576
11242.29 502
11243.30 493
11244.30 459
11245.30 495
11246.30 529
11247.30 544
11248.30 543
11249.30 487
11250.31 485
11251.31 518
11252.31 532
11253.31 534
11254.31 534
11255.31 512
11256.32 559
11257.32 536
11258.32 493
11259.32 501
11260.32 569
11261.33 565
11262.33 598
11263.33 567
11264.33 552
11265.33 505
11266.34 536
11267.34 571
11268.34 535
11269.34 535
11270.35 555
11271.35 557
11272.35 535
11273.35 516
11274.36 573
11275.36 584
11276.36 551
11277.36 582
11278.37 640
11279.37 689
11280.37 681
11281.37 684
11282.38 640
11283.38 606
11284.38 619
11285.39 635
11286.39 607
11287.39 529
11288.40 585
11289.40 558
11290.40 558
11291.41 549
11292.41 508
11293.41 502
11294.42 508
11295.42 538
11296.42 493
11297.43 557
11298.43 547
11299.43 521
11300.44 559
11301.44 541
11302.45 511
11303.45 519
11304.45 529
11305.46 561
11306.46 538
11307.47 548
11308.47 577
11309.47 630
11310.48 624
11311.48 576
11312.49 660
11313.49 692
11314.50 701
11315.50 627
11316.50 640
11317.51 703
11318.51 646
11319.52 655
11320.52 648
11321.53 568
11322.53 583
11323.54 515
11324.54 502
11325.55 521
11326.55 526
11327.56 542
11328.56 496
11329.57 524
11330.57 514
11331.58 467
11332.58 522
11333.59 521
11334.59 526
11335.60 537
11336.60 549
11337.61 568
11338.61 520
11339.62 500
11340.63 489
11341.63 522
11342.64 550
11343.64 488
11344.65 551
11345.65 576
11346.66 539
11347.67 530
11348.67 511
11349.68 503
11350.68 439
11351.69 441
11352.70 472
11353.70 443
11354.71 497
11355.71 506
11356.72 474
11357.73 463
11358.73 474
11359.74 480
11360.75 496
11361.75 458
11362.76 484
11363.76 515
11364.77 440
11365.78 401
11366.78 437
11367.79 479
11368.80 493
11369.81 446
11370.81 462
11371.82 419
11372.83 438
11373.83 487
11374.84 513
11375.85 513
11376.85 456
11377.86 421
11378.87 465
11379.88 497
11380.88 485
11381.89 477
11382.90 469
11383.91 490
11384.91 494
11385.92 470
11386.93 483
11387.94 490
11388.94 467
11389.95 415
11390.96 452
11391.97 480
11392.97 468
11393.98 483
11394.99 497
11396.00 446
11397.01 459
11398.01 419
11399.02 454
11400.03 465
11401.04 509
11402.05 496
11403.06 505
11404.06 523
11405.07 466
11406.08 455
11407.09 461
11408.10 488
11409.11 468
11410.12 473
11411.12 439
11412.13 490
11413.14 463
11414.15 431
11415.16 412
11416.17 384
11417.18 437
11418.19 491
11419.19 486
11420.20 464
11421.21 463
11422.22 445
11423.23 462
11424.24 474
11425.25 485
11426.26 436
11427.27 384
11428.28 454
11429.29 500
11430.30 426
11431.31 470
11432.32 449
11433.33 402
11434.34 455
11435.35 459
11436.36 434
11437.36 450
11438.37 477
11439.38 402
11440.39 469
11441.40 442
11442.41 404
11443.42 419
11444.43 396
11445.45 437
11446.46 432
11447.47 444
11448.48 448
11449.49 453
11450.50 479
11451.51 450
11452.52 396
11453.53 411
11454.54 433
11455.55 440
11456.56 440
11457.57 472
11458.58 517
11459.59 478
11460.60 412
11461.61 474
11462.63 463
11463.64 473
11464.65 499
11465.66 475
11466.67 412
11467.68 470
11468.69 442
11469.70 492
11470.71 496
11471.73 487
11472.74 447
11473.75 443
11474.76 419
11475.77 461
11476.78 431
11477.79 448
11478.81 427
11479.82 458
11480.83 473
11481.84 464
11482.85 480
11483.87 483
11484.88 469
11485.89 447
11486.90 455
11487.91 448
11488.93 454
11489.94 436
11490.95 441
11491.96 485
11492.97 467
11493.99 472
11495.00 480
11496.01 453
11497.02 462
11498.04 441
11499.05 461
11500.06 451
11501.07 486
11502.09 433
11503.10 433
11504.11 474
11505.13 456
11506.14 458
11507.15 419
11508.16 425
11509.18 486
11510.19 478
11511.20 454
11512.22 470
11513.23 459
11514.24 423
11515.26 441
11516.27 398
11517.28 432
11518.30 442
11519.31 473
11520.32 485
11521.34 490
11522.35 481
11523.36 499
11524.38 479
11525.39 459
11526.40 528
11527.42 469
11528.43 449
11529.45 496
11530.46 472
11531.47 447
11532.49 435
11533.50 507
11534.52 521
11535.53 492
11536.54 456
11537.56 494
11538.57 487
11539.59 478
11540.60 490
11541.62 524
11542.63 538
11543.65 482
11544.66 481
11545.67 466
11546.69 477
11547.70 558
11548.72 483
11549.73 468
11550.75 487
11551.76 506
11552.78 486
11553.79 483
11554.81 489
11555.82 500
11556.84 532
11557.85 511
11558.87 468
11559.88 512
11560.90 529
11561.91 567
11562.93 553
11563.95 506
11564.96 564
11565.98 543
11566.99 610
11568.01 531
11569.02 555
11570.04 546
11571.05 560
11572.07 641
11573.09 587
11574.10 658
11575.12 614
11576.13 637
11577.15 636
11578.17 736
11579.18 697
11580.20 644
11581.21 714
11582.23 739
11583.25 748
11584.26 777
11585.28 776
11586.30 772
11587.31 778
11588.33 774
11589.35 887
11590.36 809
11591.38 881
11592.40 876
11593.41 931
11594.43 993
11595.45 1093
11596.46 1217
11597.48 1353
11598.50 1419
11599.51 1539
11600.53 1666
11601.55 1697
11602.56 1622
11603.58 1547
11604.60 1485
11605.62 1363
11606.63 1291
11607.65 1151
11608.67 1087
11609.69 939
11610.70 840
11611.72 796
11612.74 769
11613.76 746
11614.77 761
11615.79 754
11616.81 636
11617.83 655
11618.84 687
11619.86 660
11620.88 623
11621.90 680
11622.92 637
11623.93 619
11624.95 652
11625.97 616
11626.99 534
11628.01 547
11629.03 601
11630.04 652
11631.06 620
11632.08 596
11633.10 549
11634.12 547
11635.14 584
11636.15 598
11637.17 577
11638.19 560
11639.21 580
11640.23 507
11641.25 530
11642.27 542
11643.29 531
11644.30 535
11645.32 474
11646.34 499
11647.36 490
11648.38 498
11649.40 492
11650.42 519
11651.44 508
11652.46 522
11653.48 517
11654.50 493
11655.52 453
11656.54 446
11657.55 463
11658.57 486
11659.59 474
11660.61 494
11661.63 491
11662.65 486
11663.67 530
11664.69 474
11665.71 448
11666.73 434
11667.75 495
11668.77 519
11669.79 528
11670.81 507
11671.83 522
11672.85 537
11673.87 549
11674.89 545
11675.91 519
11676.93 537
11677.95 521
11678.98 484
11680.00 524
11681.02 564
11682.04 569
11683.06 589
11684.08 525
11685.10 509
11686.12 571
11687.14 525
11688.16 509
11689.18 574
11690.20 530
11691.22 515
11692.25 495
11693.27 542
11694.29 541
11695.31 481
11696.33 493
11697.35 541
11698.37 517
11699.39 573
11700.42 498
11701.44 498
11702.46 522
11703.48 484
11704.50 533
11705.52 531
11706.54 540
11707.57 484
11708.59 535
11709.61 522
11710.63 484
11711.65 517
11712.68 501
11713.70 486
11714.72 504
11715.74 526
11716.76 492
11717.79 515
11718.81 546
11719.83 493
11720.85 483
11721.88 440
11722.90 472
11723.92 468
11724.94 448
11725.97 490
11726.99 475
11728.01 477
11729.03 441
11730.06 438
11731.08 422
11732.10 473
11733.12 473
11734.15 504
11735.17 467
11736.19 444
11737.22 476
11738.24 475
11739.26 446
11740.29 524
11741.31 501
11742.33 466
11743.35 476
11744.38 467
11745.40 481
11746.43 527
11747.45 478
11748.47 431
11749.50 434
11750.52 477
11751.54 448
11752.57 498
11753.59 491
11754.61 472
11755.64 495
11756.66 497
11757.69 479
11758.71 421
11759.73 441
11760.76 449
11761.78 447
11762.81 434
11763.83 429
11764.85 462
11765.88 444
11766.90 450
11767.93 473
11768.95 450
11769.98 452
11771.00 409
11772.02 398
11773.05 441
11774.07 432
11775.10 473
11776.12 396
11777.15 407
11778.17 404
11779.20 414
11780.22 434
11781.25 429
11782.27 497
11783.30 415
11784.32 463
11785.35 441
11786.37 416
11787.40 460
11788.42 476
11789.45 418
11790.47 447
11791.50 398
11792.53 416
11793.55 422
11794.58 474
11795.60 417
11796.63 400
11797.65 408
11798.68 442
11799.70 422
11800.73 415
11801.76 455
11802.78 459
11803.81 450
11804.83 421
11805.86 459
11806.89 425
11807.91 472
11808.94 439
11809.96 406
11810.99 434
11812.02 460
11813.04 474
11814.07 408
11815.10 437
11816.12 441
11817.15 460
11818.18 433
11819.20 432
11820.23 423
11821.26 408
11822.28 431
11823.31 448
11824.34 433
11825.36 427
11826.39 458
11827.42 483
11828.44 478
11829.47 419
11830.50 438
11831.52 457
11832.55 480
11833.58 443
11834.61 449
11835.63 471
11836.66 485
11837.69 499
11838.72 446
11839.74 451
11840.77 513
11841.80 477
11842.83 402
11843.85 402
11844.88 406
11845.91 440
11846.94 458
11847.96 409
11848.99 401
11850.02 445
11851.05 467
11852.08 488
11853.10 468
11854.13 441
11855.16 463
11856.19 494
11857.22 439
11858.25 431
11859.27 491
11860.30 491
11861.33 451
11862.36 408
11863.39 421
11864.42 475
11865.44 486
11866.47 479
11867.50 459
11868.53 485
11869.56 449
11870.59 476
11871.62 458
11872.65 464
11873.68 530
11874.70 554
11875.73 539
11876.76 553
11877.79 531
11878.82 485
11879.85 459
11880.88 481
11881.91 465
11882.94 480
11883.97 484
11885.00 534
11886.03 490
11887.06 518
11888.09 516
11889.11 519
11890.14 495
11891.17 532
11892.20 521
11893.23 517
11894.26 529
11895.29 556
11896.32 522
11897.35 558
11898.38 586
11899.41 544
11900.44 597
11901.47 606
11902.50 650
11903.53 653
11904.56 689
11905.60 642
11906.63 613
11907.66 598
11908.69 627
11909.72 566
11910.75 563
11911.78 600
11912.81 598
11913.84 592
11914.87 606
11915.90 677
11916.93 645
11917.96 589
11918.99 637
11920.02 603
11921.06 576
11922.09 593
11923.12 573
11924.15 586
11925.18 638
11926.21 656
11927.24 645
11928.27 695
11929.31 760
11930.34 778
11931.37 804
11932.40 872
11933.43 870
11934.46 844
11935.49 853
11936.53 879
11937.56 809
11938.59 857
11939.62 774
11940.65 724
11941.69 634
11942.72 590
11943.75 598
11944.78 630
11945.81 593
11946.85 551
11947.88 545
11948.91 575
11949.94 499
11950.97 521
11952.01 557
11953.04 523
11954.07 516
11955.10 517
11956.14 513
11957.17 583
11958.20 561
11959.23 548
11960.27 501
11961.30 516
11962.33 522
11963.37 521
11964.40 551
11965.43 477
11966.46 469
11967.50 464
11968.53 492
11969.56 533
11970.60 488
11971.63 577
11972.66 526
11973.70 519
11974.73 497
11975.76 448
11976.80 509
11977.83 484
11978.86 502
11979.90 503
11980.93 523
11981.96 518
11983.00 506
11984.03 483
11985.07 521
11986.10 450
11987.13 557
11988.17 471
11989.20 485
11990.24 477
11991.27 491
11992.30 496
11993.34 490
11994.37 433
11995.41 490
11996.44 460
11997.48 475
11998.51 454
11999.54 523
12000.58 509
12001.61 486
12002.65 518
12003.68 505
12004.72 528
12005.75 489
12006.79 502
12007.82 466
12008.86 479
12009.89 552
12010.93 514
12011.96 522
12013.00 579
12014.03 586
12015.07 634
12016.10 588
12017.14 590
12018.17 579
12019.21 557
12020.24 592
12021.28 570
12022.31 571
12023.35 579
12024.38 581
12025.42 575
12026.45 564
12027.49 571
12028.53 559
12029.56 554
12030.60 514
12031.63 512
12032.67 526
12033.70 576
12034.74 484
12035.78 511
12036.81 521
12037.85 508
12038.88 518
12039.92 519
12040.96 491
12041.99 581
12043.03 585
12044.07 553
12045.10 476
12046.14 538
12047.18 522
12048.21 521
12049.25 509
12050.28 497
12051.32 489
12052.36 485
12053.39 500
12054.43 482
12055.47 547
12056.51 545
12057.54 525
12058.58 532
12059.62 536
12060.65 504
12061.69 516
12062.73 527
12063.76 478
12064.80 465
12065.84 474
12066.88 487
12067.91 544
12068.95 521
12069.99 516
12071.03 526
12072.06 514
12073.10 460
12074.14 473
12075.18 506
12076.21 465
12077.25 482
12078.29 471
12079.33 546
12080.37 533
12081.40 491
12082.44 520
12083.48 491
12084.52 537
12085.56 544
12086.59 557
12087.63 531
12088.67 529
12089.71 518
12090.75 546
12091.79 564
12092.82 559
12093.86 526
12094.90 544
12095.94 537
12096.98 592
12098.02 544
12099.06 596
12100.09 610
12101.13 582
12102.17 583
12103.21 607
12104.25 578
12105.29 578
12106.33 570
12107.37 570
12108.41 604
12109.45 508
12110.48 535
12111.52 520
12112.56 492
12113.60 500
12114.64 511
12115.68 495
12116.72 518
12117.76 553
12118.80 506
12119.84 480
12120.88 442
12121.92 427
12122.96 425
12124.00 433
12125.04 441
12126.08 517
12127.12 445
12128.16 455
12129.20 475
12130.24 415
12131.28 402
12132.32 457
12133.36 463
12134.40 446
12135.44 437
12136.48 453
12137.52 431
12138.56 450
12139.60 455
12140.64 426
12141.68 480
12142.72 473
12143.76 430
12144.80 407
12145.84 435
12146.88 397
12147.93 395
12148.97 439
12150.01 420
12151.05 410
12152.09 390
12153.13 410
12154.17 407
12155.21 403
12156.25 442
12157.29 448
12158.34 436
12159.38 426
12160.42 418
12161.46 391
12162.50 452
12163.54 427
12164.58 408
12165.63 405
12166.67 391
12167.71 400
12168.75 396
12169.79 403
12170.83 411
12171.88 395
12172.92 436
12173.96 439
12175.00 473
12176.04 442
12177.09 461
12178.13 400
12179.17 421
12180.21 439
12181.25 458
12182.30 413
12183.34 431
12184.38 463
12185.42 450
12186.47 436
12187.51 402
12188.55 457
12189.59 385
12190.64 409
12191.68 403
12192.72 403
12193.77 407
12194.81 423
12195.85 449
12196.89 437
12197.94 452
12198.98 447
12200.02 482
12201.07 478
12202.11 502
12203.15 483
12204.20 494
12205.24 440
12206.28 469
12207.33 496
12208.37 386
12209.41 394
12210.46 402
12211.50 455
12212.54 420
12213.59 449
12214.63 406
12215.67 400
12216.72 401
12217.76 377
12218.81 402
12219.85 444
12220.89 454
12221.94 454
12222.98 463
12224.03 396
12225.07 469
12226.11 433
12227.16 481
12228.20 434
12229.25 431
12230.29 420
12231.33 435
12232.38 446
12233.42 453
12234.47 431
12235.51 429
12236.56 420
12237.60 413
12238.65 455
12239.69 465
12240.74 434
12241.78 389
12242.83 439
12243.87 396
12244.92 417
12245.96 417
12247.01 418
12248.05 401
12249.10 433
12250.14 433
12251.19 450
12252.23 455
12253.28 417
12254.32 445
12255.37 418
12256.41 420
12257.46 418
12258.50 478
12259.55 390
12260.60 376
12261.64 408
12262.69 399
12263.73 430
12264.78 393
12265.82 367
12266.87 402
12267.92 384
12268.96 371
12270.01 471
12271.05 368
12272.10 351
12273.15 429
12274.19 426
12275.24 442
12276.29 386
12277.33 422
12278.38 410
12279.42 390
12280.47 436
12281.52 379
12282.56 419
12283.61 465
12284.66 397
12285.70 416
12286.75 439
12287.80 401
12288.84 403
12289.89 375
12290.94 393
12291.99 372
12293.03 375
12294.08 396
12295.13 433
12296.17 419
12297.22 397
12298.27 381
12299.32 391
12300.36 400
12301.41 416
12302.46 437
12303.51 411
12304.55 412
12305.60 408
12306.65 419
12307.70 456
12308.74 409
12309.79 380
12310.84 406
12311.89 424
12312.93 442
12313.98 404
12315.03 352
12316.08 391
12317.13 365
12318.17 401
12319.22 376
12320.27 389
12321.32 400
12322.37 369
12323.42 392
12324.46 365
12325.51 332
12326.56 381
12327.61 378
12328.66 377
12329.71 374
12330.76 374
12331.80 367
12332.85 377
12333.90 358
12334.95 358
12336.00 366
12337.05 392
12338.10 388
12339.15 403
12340.19 375
12341.24 430
12342.29 386
12343.34 403
12344.39 409
12345.44 405
12346.49 363
12347.54 380
12348.59 399
12349.64 388
12350.69 419
12351.74 425
12352.79 333
12353.84 358
12354.89 323
12355.94 389
12356.99 378
12358.04 367
12359.09 376
12360.14 457
12361.18 367
12362.23 350
12363.28 415
12364.33 407
12365.39 392
12366.44 409
12367.49 367
12368.54 380
12369.59 399
12370.64 433
12371.69 422
12372.74 421
12373.79 379
12374.84 419
12375.89 433
12376.94 397
12377.99 381
12379.04 438
12380.09 437
12381.14 412
12382.19 413
12383.24 415
12384.29 438
12385.35 379
12386.40 429
12387.45 383
12388.50 390
12389.55 460
12390.60 438
12391.65 393
12392.70 421
12393.75 418
12394.81 412
12395.86 412
12396.91 473
12397.96 450
12399.01 445
12400.06 405
12401.12 384
12402.17 424
12403.22 426
12404.27 418
12405.32 434
12406.37 421
12407.43 402
12408.48 477
12409.53 470
12410.58 452
12411.63 446
12412.69 407
12413.74 433
12414.79 458
12415.84 407
12416.90 413
12417.95 398
12419.00 393
12420.05 409
12421.10 384
12422.16 403
12423.21 391
12424.26 416
12425.32 410
12426.37 419
12427.42 433
12428.47 448
12429.53 459
12430.58 426
12431.63 474
12432.68 419
12433.74 453
12434.79 451
12435.84 491
12436.90 411
12437.95 431
12439.00 396
12440.06 436
12441.11 411
12442.16 406
12443.22 449
12444.27 459
12445.32 413
12446.38 413
12447.43 444
12448.48 450
12449.54 438
12450.59 442
12451.65 392
12452.70 457
12453.75 437
12454.81 425
12455.86 456
12456.92 424
12457.97 438
12459.02 435
12460.08 427
12461.13 395
12462.19 459
12463.24 435
12464.29 449
12465.35 458
12466.40 452
12467.46 498
12468.51 499
12469.57 506
12470.62 478
12471.68 478
12472.73 485
12473.79 473
12474.84 465
12475.90 493
12476.95 508
12478.00 547
12479.06 548
12480.11 554
12481.17 557
12482.22 583
12483.28 527
12484.34 586
12485.39 553
12486.45 614
12487.50 640
12488.56 708
12489.61 773
12490.67 811
12491.72 834
12492.78 920
12493.83 1022
12494.89 1068
12495.94 1109
12497.00 1213
12498.06 1202
12499.11 1152
12500.17 1047
12501.22 1046
12502.28 1003
12503.34 925
12504.39 767
12505.45 751
12506.50 678
12507.56 703
12508.62 638
12509.67 637
12510.73 601
12511.79 610
12512.84 463
12513.90 516
12514.95 505
12516.01 511
12517.07 523
12518.12 561
12519.18 485
12520.24 544
12521.29 491
12522.35 513
12523.41 445
12524.46 512
12525.52 487
12526.58 543
12527.64 520
12528.69 550
12529.75 480
12530.81 494
12531.86 494
12532.92 505
12533.98 477
12535.04 496
12536.09 501
12537.15 488
12538.21 468
12539.27 501
12540.32 438
12541.38 438
12542.44 427
12543.50 459
12544.55 444
12545.61 420
12546.67 477
12547.73 488
12548.78 474
12549.84 467
12550.90 462
12551.96 482
12553.02 462
12554.07 471
12555.13 454
12556.19 465
12557.25 499
12558.31 473
12559.37 462
12560.42 449
12561.48 486
12562.54 445
12563.60 481
12564.66 469
12565.72 489
12566.78 533
12567.83 500
12568.89 493
12569.95 463
12571.01 511
12572.07 503
12573.13 560
12574.19 625
12575.25 638
12576.31 630
12577.36 657
12578.42 705
12579.48 657
12580.54 646
12581.60 594
12582.66 618
12583.72 594
12584.78 584
12585.84 581
12586.90 500
12587.96 524
12589.02 528
12590.08 573
12591.14 593
12592.20 588
12593.26 543
12594.32 543
12595.38 537
12596.44 525
12597.50 519
12598.56 548
12599.62 547
12600.68 556
12601.74 462
12602.80 484
12603.86 519
12604.92 489
12605.98 521
12607.04 466
12608.10 436
12609.16 453
12610.22 470
12611.28 500
12612.34 470
12613.40 457
12614.46 471
12615.52 448
12616.58 466
12617.64 439
12618.70 399
12619.76 493
12620.83 472
12621.89 482
12622.95 416
12624.01 467
12625.07 454
12626.13 444
12627.19 400
12628.25 447
12629.31 470
12630.38 505
12631.44 456
12632.50 463
12633.56 475
12634.62 457
12635.68 472
12636.74 455
12637.81 442
12638.87 452
12639.93 405
12640.99 440
12642.05 425
12643.12 422
12644.18 389
12645.24 485
12646.30 471
12647.36 402
12648.43 450
12649.49 496
12650.55 541
12651.61 477
12652.67 503
12653.74 539
12654.80 538
12655.86 493
12656.92 479
12657.99 484
12659.05 521
12660.11 508
12661.17 515
12662.24 468
12663.30 529
12664.36 494
12665.42 472
12666.49 489
12667.55 489
12668.61 474
12669.68 478
12670.74 447
12671.80 439
12672.87 432
12673.93 472
12674.99 469
12676.06 498
12677.12 516
12678.18 503
12679.25 454
12680.31 443
12681.37 473
12682.44 486
12683.50 452
12684.56 476
12685.63 461
12686.69 491
12687.75 460
12688.82 494
12689.88 501
12690.95 473
12692.01 483
12693.07 489
12694.14 448
12695.20 436
12696.27 472
12697.33 479
12698.39 462
12699.46 450
12700.52 471
12701.59 459
12702.65 434
12703.72 428
12704.78 453
12705.84 446
12706.91 432
12707.97 439
12709.04 445
12710.10 442
12711.17 463
12712.23 447
12713.30 429
12714.36 447
12715.43 404
12716.49 427
12717.56 446
12718.62 422
12719.69 385
12720.75 464
12721.82 495
12722.88 449
12723.95 424
12725.01 389
12726.08 412
12727.14 399
12728.21 451
12729.28 462
12730.34 458
12731.41 396
12732.47 427
12733.54 414
12734.60 399
12735.67 424
12736.73 460
12737.80 438
12738.87 403
12739.93 425
12741.00 480
12742.06 418
12743.13 420
12744.20 432
12745.26 395
12746.33 426
12747.40 445
12748.46 419
12749.53 351
12750.59 440
12751.66 420
12752.73 398
12753.79 401
12754.86 407
12755.93 415
12756.99 364
12758.06 372
12759.13 421
12760.19 405
12761.26 413
12762.33 386
12763.39 382
12764.46 431
12765.53 412
12766.60 359
12767.66 396
12768.73 366
12769.80 405
12770.86 392
12771.93 373
12773.00 382
12774.07 398
12775.13 421
12776.20 372
12777.27 429
12778.34 408
12779.40 420
12780.47 436
12781.54 410
12782.61 411
12783.67 401
12784.74 410
12785.81 408
12786.88 393
12787.95 389
12789.01 394
12790.08 407
12791.15 407
12792.22 397
12793.29 373
12794.35 407
12795.42 414
12796.49 395
12797.56 387
12798.63 337
12799.70 376
12800.76 377
12801.83 389
12802.90 384
12803.97 358
12805.04 353
12806.11 389
12807.18 407
12808.25 398
12809.31 407
12810.38 403
12811.45 395
12812.52 392
12813.59 382
12814.66 435
12815.73 463
12816.80 395
12817.87 369
12818.94 402
12820.01 402
12821.07 446
12822.14 421
12823.21 390
12824.28 372
12825.35 407
12826.42 348
12827.49 411
12828.56 406
12829.63 375
12830.70 386
12831.77 398
12832.84 376
12833.91 349
12834.98 353
12836.05 374
12837.12 401
12838.19 412
12839.26 357
12840.33 330
12841.40 302
12842.47 337
12843.54 331
12844.61 367
12845.68 352
12846.75 329
12847.82 370
12848.89 328
12849.96 349
12851.03 367
12852.10 357
12853.18 377
12854.25 342
12855.32 303
12856.39 323
12857.46 324
12858.53 335
12859.60 327
12860.67 364
12861.74 325
12862.81 355
12863.88 308
12864.96 325
12866.03 375
12867.10 352
12868.17 332
12869.24 316
12870.31 359
12871.38 328
12872.46 346
12873.53 364
12874.60 315
12875.67 329
12876.74 352
12877.81 344
12878.88 366
12879.96 283
12881.03 322
12882.10 367
12883.17 367
12884.24 383
12885.32 393
12886.39 395
12887.46 367
12888.53 366
12889.60 365
12890.68 320
12891.75 329
12892.82 352
12893.89 328
12894.97 357
12896.04 312
12897.11 340
12898.18 329
12899.26 332
12900.33 353
12901.40 323
12902.47 336
12903.55 336
12904.62 353
12905.69 344
12906.77 341
12907.84 376
12908.91 360
12909.99 345
12911.06 329
12912.13 305
12913.20 306
12914.28 312
12915.35 325
12916.42 318
12917.50 319
12918.57 324
12919.64 356
12920.72 332
12921.79 305
12922.87 355
12923.94 358
12925.01 342
12926.09 393
12927.16 362
12928.23 336
12929.31 348
12930.38 283
12931.46 319
12932.53 305
12933.60 300
12934.68 321
12935.75 336
12936.83 319
12937.90 300
12938.97 323
12940.05 349
12941.12 366
12942.20 318
12943.27 337
12944.35 347
12945.42 340
12946.50 370
12947.57 354
12948.64 320
12949.72 369
12950.79 361
12951.87 346
12952.94 336
12954.02 355
12955.09 325
12956.17 318
12957.24 331
12958.32 306
12959.39 340
12960.47 372
12961.54 374
12962.62 332
12963.69 348
12964.77 347
12965.85 331
12966.92 317
12968.00 291
12969.07 354
12970.15 342
12971.22 341
12972.30 345
12973.37 332
12974.45 341
12975.53 332
12976.60 336
12977.68 360
12978.75 369
12979.83 335
12980.90 350
12981.98 372
12983.06 377
12984.13 344
12985.21 374
12986.29 362
12987.36 314
12988.44 334
12989.51 342
12990.59 326
12991.67 384
12992.74 375
12993.82 352
12994.90 335
12995.97 359
12997.05 350
12998.13 315
12999.20 347
13000.28 336
13001.36 371
13002.43 366
13003.51 360
13004.59 379
13005.67 388
13006.74 358
13007.82 371
13008.90 376
13009.97 409
13011.05 406
13012.13 409
13013.21 396
13014.28 394
13015.36 362
13016.44 356
13017.52 366
13018.59 374
13019.67 372
13020.75 382
13021.83 368
13022.90 377
13023.98 355
13025.06 392
13026.14 374
13027.22 371
13028.29 362
13029.37 370
13030.45 366
13031.53 367
13032.61 359
13033.68 376
13034.76 382
13035.84 360
13036.92 356
13038.00 370
13039.08 345
13040.15 372
13041.23 387
13042.31 351
13043.39 321
13044.47 346
13045.55 359
13046.63 382
13047.70 426
13048.78 360
13049.86 337
13050.94 378
13052.02 347
13053.10 353
13054.18 371
13055.26 372
13056.34 390
13057.42 403
13058.49 371
13059.57 366
13060.65 350
13061.73 397
13062.81 365
13063.89 377
13064.97 383
13066.05 353
13067.13 371
13068.21 418
13069.29 362
13070.37 329
13071.45 327
13072.53 356
13073.61 359
13074.69 313
13075.77 329
13076.85 335
13077.93 338
13079.01 337
13080.09 388
13081.17 367
13082.25 358
13083.33 321
13084.41 322
13085.49 308
13086.57 310
13087.65 312
13088.73 317
13089.81 322
13090.89 332
13091.97 304
13093.05 362
13094.13 381
13095.21 345
13096.30 323
13097.38 331
13098.46 337
13099.54 325
13100.62 342
13101.70 328
13102.78 323
13103.86 315
13104.94 315
13106.02 320
13107.11 337
13108.19 298
13109.27 309
13110.35 360
13111.43 339
13112.51 331
13113.59 330
13114.68 308
13115.76 362
13116.84 333
13117.92 335
13119.00 325
13120.08 347
13121.17 316
13122.25 332
13123.33 315
13124.41 306
13125.49 294
13126.58 314
13127.66 317
13128.74 345
13129.82 320
13130.90 320
13131.99 347
13133.07 335
13134.15 369
13135.23 366
13136.32 367
13137.40 344
13138.48 298
13139.56 309
13140.65 364
13141.73 338
13142.81 336
13143.89 343
13144.98 304
13146.06 283
13147.14 305
13148.23 327
13149.31 338
13150.39 300
13151.47 317
13152.56 338
13153.64 345
13154.72 295
13155.81 292
13156.89 318
13157.97 374
13159.06 342
13160.14 335
13161.22 321
13162.31 361
13163.39 388
13164.47 355
13165.56 356
13166.64 355
13167.73 343
13168.81 354
13169.89 321
13170.98 351
13172.06 350
13173.14 366
13174.23 320
13175.31 321
13176.40 318
13177.48 318
13178.57 358
13179.65 364
13180.73 335
13181.82 311
13182.90 309
13183.99 333
13185.07 360
13186.16 363
13187.24 317
13188.32 331
13189.41 324
13190.49 351
13191.58 331
13192.66 360
13193.75 368
13194.83 322
13195.92 316
13197.00 272
13198.09 310
13199.17 305
13200.26 297
13201.34 319
13202.43 306
13203.51 309
13204.60 317
13205.68 332
13206.77 328
13207.86 329
13208.94 322
13210.03 306
13211.11 333
13212.20 318
13213.28 344
13214.37 329
13215.45 339
13216.54 308
13217.63 316
13218.71 326
13219.80 348
13220.88 332
13221.97 347
13223.06 324
13224.14 298
13225.23 325
13226.31 307
13227.40 350
13228.49 319
13229.57 310
13230.66 319
13231.74 347
13232.83 330
13233.92 312
13235.00 341
13236.09 318
13237.18 365
13238.26 340
13239.35 352
13240.44 302
13241.52 346
13242.61 347
13243.70 368
13244.78 392
13245.87 377
13246.96 319
13248.05 354
13249.13 340
13250.22 339
13251.31 349
13252.39 338
13253.48 343
13254.57 302
13255.66 332
13256.74 324
13257.83 321
13258.92 308
13260.01 330
13261.09 371
13262.18 343
13263.27 321
13264.36 340
13265.44 337
13266.53 361
13267.62 334
13268.71 352
13269.80 303
13270.88 331
13271.97 385
13273.06 324
13274.15 359
13275.24 365
13276.32 352
13277.41 324
13278.50 372
13279.59 339
13280.68 373
13281.77 405
13282.85 351
13283.94 393
13285.03 367
13286.12 392
13287.21 383
13288.30 401
13289.39 359
13290.48 348
13291.56 415
13292.65 402
13293.74 388
13294.83 354
13295.92 365
13297.01 413
13298.10 391
13299.19 371
13300.28 413
13301.37 369
13302.46 348
13303.54 368
13304.63 392
13305.72 394
13306.81 396
13307.90 373
13308.99 370
13310.08 356
13311.17 382
13312.26 360
13313.35 396
13314.44 374
13315.53 380
13316.62 415
13317.71 384
13318.80 419
13319.89 378
13320.98 412
13322.07 395
13323.16 382
13324.25 421
13325.34 402
13326.43 390
13327.52 384
13328.61 417
13329.70 437
13330.79 394
13331.88 337
13332.97 405
13334.06 421
13335.15 404
13336.24 380
13337.34 394
13338.43 395
13339.52 382
13340.61 403
13341.70 404
13342.79 411
13343.88 389
13344.97 419
13346.06 390
13347.15 405
13348.25 406
13349.34 442
13350.43 401
13351.52 399
13352.61 445
13353.70 412
13354.79 402
13355.88 415
13356.98 398
13358.07 417
13359.16 438
13360.25 436
13361.34 457
13362.43 460
13363.53 427
13364.62 447
13365.71 489
13366.80 452
13367.89 436
13368.99 497
13370.08 509
13371.17 496
13372.26 442
13373.35 494
13374.45 481
13375.54 437
13376.63 454
13377.72 423
13378.82 390
13379.91 429
13381.00 400
13382.09 424
13383.19 444
13384.28 436
13385.37 417
13386.46 432
13387.56 412
13388.65 397
13389.74 446
13390.84 429
13391.93 384
13393.02 395
13394.11 439
13395.21 392
13396.30 365
13397.39 421
13398.49 393
13399.58 414
13400.67 407
13401.77 363
13402.86 363
13403.95 386
13405.05 372
13406.14 370
13407.23 452
13408.33 411
13409.42 334
13410.52 372
13411.61 368
13412.70 320
13413.80 328
13414.89 395
13415.98 380
13417.08 394
13418.17 346
13419.27 329
13420.36 382
13421.45 401
13422.55 377
13423.64 406
13424.74 364
13425.83 361
13426.93 365
13428.02 360
13429.12 382
13430.21 346
13431.30 363
13432.40 396
13433.49 375
13434.59 390
13435.68 379
13436.78 352
13437.87 380
13438.97 411
13440.06 403
13441.16 381
13442.25 391
13443.35 426
13444.44 418
13445.54 431
13446.63 432
13447.73 378
13448.82 371
13449.92 377
13451.01 405
13452.11 404
13453.20 411
13454.30 363
13455.40 429
13456.49 451
13457.59 419
13458.68 411
13459.78 406
13460.87 434
13461.97 449
13463.07 381
13464.16 391
13465.26 450
13466.35 452
13467.45 479
13468.55 480
13469.64 450
13470.74 411
13471.83 396
13472.93 379
13474.03 390
13475.12 405
13476.22 434
13477.32 443
13478.41 434
13479.51 502
13480.61 446
13481.70 453
13482.80 465
13483.90 468
13484.99 476
13486.09 433
13487.19 428
13488.28 456
13489.38 464
13490.48 427
13491.57 476
13492.67 500
13493.77 479
13494.86 455
13495.96 437
13497.06 456
13498.16 509
13499.25 485
13500.35 491
13501.45 552
13502.55 491
13503.64 488
13504.74 521
13505.84 499
13506.94 491
13508.03 518
13509.13 501
13510.23 448
13511.33 459
13512.43 474
13513.52 445
13514.62 469
13515.72 463
13516.82 422
13517.92 416
13519.01 442
13520.11 434
13521.21 416
13522.31 437
13523.41 404
13524.50 443
13525.60 426
13526.70 354
13527.80 405
13528.90 361
13530.00 377
13531.10 405
13532.19 372
13533.29 448
13534.39 411
13535.49 417
13536.59 384
13537.69 383
13538.79 389
13539.89 390
13540.99 374
13542.08 369
13543.18 383
13544.28 402
13545.38 370
13546.48 379
13547.58 382
13548.68 370
13549.78 419
13550.88 407
13551.98 335
13553.08 357
13554.18 351
13555.28 392
13556.38 350
13557.48 330
13558.58 353
13559.68 316
13560.78 331
13561.88 326
13562.98 394
13564.08 388
13565.18 360
13566.28 380
13567.38 398
13568.48 342
13569.58 333
13570.68 375
13571.78 411
13572.88 352
13573.98 359
13575.08 374
13576.18 370
13577.28 402
13578.38 398
13579.48 380
13580.58 377
13581.68 340
13582.78 338
13583.88 397
13584.98 381
13586.08 359
13587.19 339
13588.29 383
13589.39 368
13590.49 374
13591.59 315
13592.69 340
13593.79 383
13594.89 343
13595.99 319
13597.10 368
13598.20 367
13599.30 346
13600.40 396
13601.50 347
13602.60 347
13603.70 388
13604.81 370
13605.91 351
13607.01 380
13608.11 356
13609.21 317
13610.31 335
13611.42 384
13612.52 412
13613.62 336
13614.72 321
13615.82 384
13616.93 360
13618.03 341
13619.13 358
13620.23 349
13621.34 349
13622.44 376
13623.54 400
13624.64 343
13625.75 300
13626.85 418
13627.95 372
13629.05 338
13630.16 378
13631.26 372
13632.36 351
13633.46 379
13634.57 385
13635.67 330
13636.77 322
13637.88 373
13638.98 379
13640.08 355
13641.18 359
13642.29 360
13643.39 350
13644.49 354
13645.60 363
13646.70 321
13647.80 340
13648.91 358
13650.01 407
13651.11 336
13652.22 356
13653.32 367
13654.43 343
13655.53 348
13656.63 342
13657.74 326
13658.84 318
13659.94 308
13661.05 350
13662.15 357
13663.26 410
13664.36 347
13665.46 368
13666.57 365
13667.67 412
13668.78 404
13669.88 341
13670.99 345
13672.09 341
13673.19 348
13674.30 346
13675.40 363
13676.51 380
13677.61 351
13678.72 357
13679.82 396
13680.93 383
13682.03 356
13683.14 379
13684.24 354
13685.35 366
13686.45 360
13687.56 354
13688.66 337
13689.77 322
13690.87 364
13691.98 366
13693.08 355
13694.19 383
13695.29 407
13696.40 364
13697.50 387
13698.61 410
13699.71 435
13700.82 353
13701.92 356
13703.03 352
13704.14 358
13705.24 377
13706.35 376
13707.45 397
13708.56 373
13709.66 358
13710.77 350
13711.88 353
13712.98 426
13714.09 372
13715.19 376
13716.30 424
13717.41 416
13718.51 444
13719.62 419
13720.73 395
13721.83 448
13722.94 392
13724.04 375
13725.15 407
13726.26 434
13727.36 439
13728.47 382
13729.58 392
13730.68 459
13731.79 440
13732.90 458
13734.00 454
13735.11 411
13736.22 441
13737.33 436
13738.43 406
13739.54 442
13740.65 456
13741.75 446
13742.86 480
13743.97 493
13745.08 436
13746.18 444
13747.29 443
13748.40 467
13749.51 465
13750.61 478
13751.72 490
13752.83 519
13753.94 562
13755.04 495
13756.15 501
13757.26 503
13758.37 559
13759.47 558
13760.58 586
13761.69 556
13762.80 528
13763.91 574
13765.01 629
13766.12 603
13767.23 624
13768.34 709
13769.45 711
13770.56 728
13771.66 664
13772.77 742
13773.88 718
13774.99 787
13776.10 790
13777.21 727
13778.32 729
13779.42 682
13780.53 696
13781.64 631
13782.75 614
13783.86 583
13784.97 595
13786.08 590
13787.19 533
13788.30 542
13789.40 537
13790.51 496
13791.62 486
13792.73 514
13793.84 482
13794.95 478
13796.06 463
13797.17 438
13798.28 460
13799.39 462
13800.50 433
13801.61 497
13802.72 466
13803.83 408
13804.94 427
13806.05 465
13807.16 431
13808.27 455
13809.38 439
13810.49 450
13811.60 463
13812.71 468
13813.82 451
13814.93 476
13816.04 452
13817.15 445
13818.26 473
13819.37 444
13820.48 444
13821.59 431
13822.70 423
13823.81 414
13824.92 392
13826.03 419
13827.14 447
13828.25 428
13829.36 421
13830.47 451
13831.58 446
13832.69 441
13833.81 443
13834.92 479
13836.03 453
13837.14 482
13838.25 423
13839.36 411
13840.47 406
13841.58 412
13842.69 435
13843.81 511
13844.92 432
13846.03 433
13847.14 428
13848.25 423
13849.36 445
13850.47 481
13851.59 462
13852.70 450
13853.81 470
13854.92 479
13856.03 477
13857.14 488
13858.26 462
13859.37 452
13860.48 476
13861.59 468
13862.70 485
13863.82 495
13864.93 464
13866.04 474
13867.15 489
13868.26 503
13869.38 504
13870.49 499
13871.60 486
13872.71 494
13873.83 524
13874.94 453
13876.05 498
13877.16 453
13878.28 481
13879.39 417
13880.50 478
13881.62 451
13882.73 427
13883.84 417
13884.95 433
13886.07 488
13887.18 484
13888.29 451
13889.41 473
13890.52 485
13891.63 440
13892.75 437
13893.86 476
13894.97 482
13896.09 461
13897.20 464
13898.31 528
13899.43 516
13900.54 464
13901.65 498
13902.77 494
13903.88 457
13904.99 471
13906.11 465
13907.22 435
13908.34 418
13909.45 429
13910.56 437
13911.68 448
13912.79 455
13913.91 445
13915.02 384
13916.13 404
13917.25 404
13918.36 414
13919.48 442
13920.59 412
13921.71 425
13922.82 398
13923.94 395
13925.05 374
13926.16 416
13927.28 427
13928.39 415
13929.51 390
13930.62 428
13931.74 429
13932.85 387
13933.97 396
13935.08 413
13936.20 416
13937.31 420
13938.43 397
13939.54 394
13940.66 417
13941.77 412
13942.89 393
13944.00 388
13945.12 398
13946.23 404
13947.35 397
13948.47 402
13949.58 382
13950.70 388
13951.81 377
13952.93 421
13954.04 398
13955.16 368
13956.28 346
13957.39 396
13958.51 412
13959.62 377
13960.74 346
13961.85 350
13962.97 358
13964.09 356
13965.20 386
13966.32 393
13967.44 388
13968.55 396
13969.67 384
13970.78 393
13971.90 404
13973.02 388
13974.13 407
13975.25 401
13976.37 391
13977.48 392
13978.60 395
13979.72 418
13980.83 423
13981.95 388
13983.07 462
13984.18 400
13985.30 339
13986.42 385
13987.54 376
13988.65 429
13989.77 395
13990.89 358
13992.00 390
13993.12 407
13994.24 431
13995.36 442
13996.47 358
13997.59 379
13998.71 380
13999.83 443
14000.94 417
14002.06 399
14003.18 377
14004.30 395
14005.41 371
14006.53 369
14007.65 410
14008.77 431
14009.89 416
14011.00 432
14012.12 424
14013.24 445
14014.36 444
14015.48 434
14016.60 440
14017.71 447
14018.83 466
14019.95 466
14021.07 448
14022.19 440
14023.31 449
14024.42 441
14025.54 503
14026.66 459
14027.78 469
14028.90 466
14030.02 457
14031.14 451
14032.25 468
14033.37 364
14034.49 354
14035.61 431
14036.73 464
14037.85 409
14038.97 356
14040.09 414
14041.21 377
14042.33 400
14043.45 426
14044.57 394
14045.68 406
14046.80 348
14047.92 397
14049.04 393
14050.16 431
14051.28 396
14052.40 393
14053.52 377
14054.64 406
14055.76 390
14056.88 409
14058.00 413
14059.12 380
14060.24 409
14061.36 410
14062.48 419
14063.60 405
14064.72 361
14065.84 401
14066.96 387
14068.08 342
14069.20 403
14070.32 404
14071.44 386
14072.56 395
14073.68 346
14074.80 396
14075.92 429
14077.05 423
14078.17 425
14079.29 407
14080.41 477
14081.53 467
14082.65 486
14083.77 435
14084.89 417
14086.01 464
14087.13 426
14088.25 421
14089.38 457
14090.50 465
14091.62 462
14092.74 498
14093.86 538
14094.98 524
14096.10 556
14097.22 500
14098.35 494
14099.47 507
14100.59 523
14101.71 544
14102.83 545
14103.95 480
14105.08 492
14106.20 481
14107.32 513
14108.44 482
14109.56 460
14110.69 435
14111.81 397
14112.93 397
14114.05 439
14115.17 415
14116.30 392
14117.42 426
14118.54 419
14119.66 354
14120.79 395
14121.91 385
14123.03 445
14124.15 392
14125.28 352
14126.40 378
14127.52 389
14128.64 351
14129.77 418
14130.89 364
14132.01 358
14133.13 388
14134.26 346
14135.38 370
14136.50 374
14137.63 345
14138.75 393
14139.87 410
14141.00 412
14142.12 386
14143.24 349
14144.37 325
14145.49 359
14146.61 389
14147.74 338
14148.86 372
14149.98 361
14151.11 370
14152.23 344
14153.35 275
14154.48 301
14155.60 330
14156.72 356
14157.85 308
14158.97 305
14160.10 356
14161.22 368
14162.34 334
14163.47 336
14164.59 341
14165.72 333
14166.84 320
14167.97 362
14169.09 356
14170.21 322
14171.34 370
14172.46 394
14173.59 359
14174.71 342
14175.84 331
14176.96 331
14178.09 356
14179.21 340
14180.34 315
14181.46 329
14182.58 319
14183.71 274
14184.83 307
14185.96 332
14187.08 312
14188.21 329
14189.33 333
14190.46 310
14191.59 313
14192.71 316
14193.84 321
14194.96 346
14196.09 285
14197.21 341
14198.34 357
14199.46 333
14200.59 307
14201.71 286
14202.84 339
14203.97 289
14205.09 296
14206.22 349
14207.34 354
14208.47 325
14209.59 318
14210.72 334
14211.85 304
14212.97 297
14214.10 327
14215.22 315
14216.35 315
14217.48 295
14218.60 338
14219.73 304
14220.86 304
14221.98 289
14223.11 283
14224.24 286
14225.36 271
14226.49 304
14227.62 312
14228.74 351
14229.87 327
14231.00 310
14232.12 311
14233.25 349
14234.38 310
14235.50 329
14236.63 324
14237.76 312
14238.88 322
14240.01 300
14241.14 310
14242.27 338
14243.39 323
14244.52 333
14245.65 283
14246.77 296
14247.90 308
14249.03 340
14250.16 296
14251.28 293
14252.41 280
14253.54 315
14254.67 309
14255.80 289
14256.92 285
14258.05 276
14259.18 268
14260.31 314
14261.43 323
14262.56 280
14263.69 306
14264.82 336
14265.95 292
14267.08 301
14268.20 311
14269.33 310
14270.46 322
14271.59 296
14272.72 285
14273.85 315
14274.97 301
14276.10 278
14277.23 312
14278.36 300
14279.49 289
14280.62 292
14281.75 258
14282.87 279
14284.00 270
14285.13 239
14286.26 280
14287.39 256
14288.52 253
14289.65 274
14290.78 262
14291.91 310
14293.04 345
14294.17 310
14295.29 290
14296.42 277
14297.55 290
14298.68 294
14299.81 287
14300.94 287
14302.07 289
14303.20 288
14304.33 269
14305.46 275
14306.59 270
14307.72 266
14308.85 270
14309.98 280
14311.11 298
14312.24 274
14313.37 247
14314.50 273
14315.63 289
14316.76 312
14317.89 299
14319.02 299
14320.15 262
14321.28 296
14322.41 253
14323.54 255
14324.67 275
14325.80 309
14326.93 283
14328.06 228
14329.20 241
14330.33 258
14331.46 264
14332.59 281
14333.72 261
14334.85 240
14335.98 279
14337.11 284
14338.24 279
14339.37 283
14340.50 260
14341.64 250
14342.77 260
14343.90 267
14345.03 258
14346.16 235
14347.29 269
14348.42 242
14349.55 264
14350.69 282
14351.82 276
14352.95 311
14354.08 223
14355.21 241
14356.34 257
14357.48 291
14358.61 257
14359.74 273
14360.87 277
14362.00 247
14363.14 234
14364.27 237
14365.40 215
14366.53 210
14367.66 260
14368.80 219
14369.93 254
14371.06 291
14372.19 276
14373.33 295
14374.46 267
14375.59 242
14376.72 293
14377.86 292
14378.99 230
14380.12 223
14381.25 246
14382.39 257
14383.52 251
14384.65 250
14385.78 255
14386.92 263
14388.05 289
14389.18 276
14390.32 277
14391.45 306
14392.58 299
14393.72 249
14394.85 245
14395.98 250
14397.12 229
14398.25 239
14399.38 264
14400.52 237
14401.65 298
14402.78 267
14403.92 247
14405.05 251
14406.18 242
14407.32 240
14408.45 227
14409.59 243
14410.72 245
14411.85 285
14412.99 264
14414.12 288
14415.26 279
14416.39 264
14417.52 253
14418.66 278
14419.79 261
14420.93 266
14422.06 258
14423.20 287
14424.33 270
14425.46 269
14426.60 262
14427.73 265
14428.87 251
14430.00 256
14431.14 222
14432.27 239
14433.41 253
14434.54 229
14435.68 248
14436.81 254
14437.95 262
14439.08 276
14440.22 260
14441.35 271
14442.49 258
14443.62 274
14444.76 261
14445.89 245
14447.03 252
14448.16 269
14449.30 284
14450.43 278
14451.57 260
14452.70 246
14453.84 233
14454.98 237
14456.11 233
14457.25 250
14458.38 235
14459.52 286
14460.65 230
14461.79 234
14462.93 254
14464.06 298
14465.20 243
14466.33 222
14467.47 239
14468.61 223
14469.74 280
14470.88 262
14472.02 243
14473.15 225
14474.29 242
14475.42 206
14476.56 245
14477.70 267
14478.83 274
14479.97 231
14481.11 223
14482.24 235
14483.38 216
14484.52 199
14485.65 221
14486.79 253
14487.93 244
14489.07 222
14490.20 274
14491.34 265
14492.48 217
14493.61 236
14494.75 265
14495.89 245
14497.03 249
14498.16 269
14499.30 250
14500.44 200
14501.57 248
14502.71 207
14503.85 214
14504.99 250
14506.13 253
14507.26 256
14508.40 221
14509.54 187
14510.68 220
14511.81 255
14512.95 273
14514.09 238
14515.23 227
14516.37 247
14517.50 240
14518.64 254
14519.78 232
14520.92 202
14522.06 249
14523.20 243
14524.33 253
14525.47 208
14526.61 245
14527.75 230
14528.89 256
14530.03 236
14531.16 222
14532.30 210
14533.44 239
14534.58 263
14535.72 265
14536.86 233
14538.00 229
14539.14 220
14540.28 226
14541.41 228
14542.55 227
14543.69 265
14544.83 263
14545.97 295
14547.11 253
14548.25 232
14549.39 259
14550.53 244
14551.67 247
14552.81 231
14553.95 254
14555.09 278
14556.23 277
14557.37 218
14558.50 234
14559.64 232
14560.78 273
14561.92 296
14563.06 283
14564.20 285
14565.34 299
14566.48 255
14567.62 255
14568.76 240
14569.90 257
14571.04 284
14572.18 253
14573.32 282
14574.47 249
14575.61 245
14576.75 243
14577.89 262
14579.03 230
14580.17 255
14581.31 263
14582.45 262
14583.59 285
14584.73 260
14585.87 283
14587.01 292
14588.15 292
14589.29 286
14590.43 255
14591.58 278
14592.72 311
14593.86 284
14595.00 275
14596.14 266
14597.28 292
14598.42 300
14599.56 284
14600.70 281
14601.85 275
14602.99 288
14604.13 283
14605.27 270
14606.41 254
14607.55 247
14608.70 256
14609.84 257
14610.98 267
14612.12 280
14613.26 308
14614.40 252
14615.55 279
14616.69 295
14617.83 272
14618.97 290
14620.11 279
14621.26 301
14622.40 293
14623.54 342
14624.68 318
14625.83 297
14626.97 268
14628.11 273
14629.25 306
14630.40 302
14631.54 295
14632.68 318
14633.82 337
14634.97 311
14636.11 321
14637.25 375
14638.39 346
14639.54 310
14640.68 342
14641.82 296
14642.97 324
14644.11 349
14645.25 300
14646.40 299
14647.54 287
14648.68 319
14649.83 301
14650.97 291
14652.11 276
14653.26 260
14654.40 272
14655.54 272
14656.69 251
14657.83 280
14658.97 294
14660.12 289
14661.26 312
14662.40 294
14663.55 259
14664.69 256
14665.84 273
14666.98 266
14668.12 263
14669.27 241
14670.41 264
14671.56 257
14672.70 272
14673.84 269
14674.99 241
14676.13 267
14677.28 254
14678.42 253
14679.57 270
14680.71 289
14681.86 296
14683.00 329
14684.14 246
14685.29 315
14686.43 249
14687.58 249
14688.72 262
14689.87 258
14691.01 247
14692.16 257
14693.30 232
14694.45 206
14695.59 251
14696.74 252
14697.88 223
14699.03 240
14700.17 264
14701.32 253
14702.46 245
14703.61 231
14704.75 253
14705.90 260
14707.05 245
14708.19 294
14709.34 212
14710.48 275
14711.63 235
14712.77 216
14713.92 259
14715.07 246
14716.21 264
14717.36 238
14718.50 260
14719.65 261
14720.80 271
14721.94 243
14723.09 243
14724.23 238
14725.38 226
14726.53 242
14727.67 269
14728.82 297
14729.97 239
14731.11 263
14732.26 273
14733.41 228
14734.55 258
14735.70 242
14736.84 277
14737.99 292
14739.14 272
14740.29 251
14741.43 249
14742.58 295
14743.73 287
14744.87 260
14746.02 274
14747.17 291
14748.31 293
14749.46 265
14750.61 266
14751.76 250
14752.90 281
14754.05 260
14755.20 272
14756.35 274
14757.49 272
14758.64 269
14759.79 284
14760.94 284
14762.08 302
14763.23 274
14764.38 284
14765.53 303
14766.67 296
14767.82 292
14768.97 313
14770.12 324
14771.27 290
14772.41 281
14773.56 302
14774.71 296
14775.86 352
14777.01 318
14778.15 347
14779.30 311
14780.45 326
14781.60 331
14782.75 322
14783.90 313
14785.05 316
14786.19 379
14787.34 378
14788.49 361
14789.64 347
14790.79 372
14791.94 366
14793.09 334
14794.24 387
14795.38 381
14796.53 372
14797.68 374
14798.83 388
14799.98 327
14801.13 378
14802.28 384
14803.43 360
14804.58 385
14805.73 342
14806.88 362
14808.03 389
14809.18 409
14810.33 401
14811.47 419
14812.62 405
14813.77 359
14814.92 345
14816.07 295
14817.22 377
14818.37 360
14819.52 355
14820.67 361
14821.82 348
14822.97 338
14824.12 343
14825.27 323
14826.42 330
14827.57 354
14828.72 307
14829.87 315
14831.02 326
14832.17 247
14833.33 256
14834.48 294
14835.63 253
14836.78 254
14837.93 263
14839.08 221
14840.23 280
14841.38 302
14842.53 285
14843.68 223
14844.83 239
14845.98 255
14847.13 251
14848.28 252
14849.44 248
14850.59 242
14851.74 234
14852.89 251
14854.04 279
14855.19 253
14856.34 256
14857.49 284
14858.65 242
14859.80 261
14860.95 246
14862.10 220
14863.25 253
14864.40 236
14865.56 209
14866.71 228
14867.86 216
14869.01 236
14870.16 230
14871.31 197
14872.47 253
14873.62 274
14874.77 246
14875.92 268
14877.07 249
14878.23 279
14879.38 215
14880.53 221
14881.68 224
14882.84 236
14883.99 227
14885.14 235
14886.29 215
14887.45 248
14888.60 238
14889.75 247
14890.90 270
14892.06 264
14893.21 245
14894.36 217
14895.52 239
14896.67 239
14897.82 253
14898.97 266
14900.13 267
14901.28 276
14902.43 259
14903.59 226
14904.74 247
14905.89 252
14907.05 292
14908.20 255
14909.35 243
14910.51 243
14911.66 229
14912.81 238
14913.97 257
14915.12 236
14916.27 243
14917.43 241
14918.58 227
14919.74 257
14920.89 240
14922.04 236
14923.20 235
14924.35 220
14925.50 217
14926.66 218
14927.81 203
14928.97 237
14930.12 222
14931.28 211
14932.43 256
14933.58 237
14934.74 254
14935.89 245
14937.05 224
14938.20 220
14939.36 236
14940.51 251
14941.67 247
14942.82 246
14943.98 259
14945.13 266
14946.28 236
14947.44 210
14948.59 184
14949.75 261
14950.90 226
14952.06 200
14953.21 191
14954.37 224
14955.52 247
14956.68 236
14957.84 225
14958.99 221
14960.15 214
14961.30 228
14962.46 226
14963.61 212
14964.77 189
14965.92 203
14967.08 224
14968.23 245
14969.39 235
14970.55 206
14971.70 196
14972.86 218
14974.01 187
14975.17 201
14976.33 198
14977.48 229
14978.64 205
14979.79 183
14980.95 202
14982.11 226
14983.26 228
14984.42 209
14985.58 188
14986.73 184
14987.89 199
14989.04 207
14990.20 219
14991.36 239
14992.51 252
14993.67 227
14994.83 211
14995.98 194
14997.14 213
14998.30 238
14999.45 228
15000.61 235
15001.77 195
15002.93 216
15004.08 205
15005.24 185
15006.40 210
15007.55 222
15008.71 205
15009.87 211
15011.03 187
15012.18 174
15013.34 189
15014.50 205
15015.66 200
15016.81 183
15017.97 156
15019.13 184
15020.29 188
15021.44 219
15022.60 153
15023.76 197
15024.92 207
15026.08 227
15027.23 180
15028.39 187
15029.55 214
15030.71 187
15031.87 192
15033.02 201
15034.18 169
15035.34 202
15036.50 187
15037.66 185
15038.81 207
15039.97 221
15041.13 213
15042.29 194
15043.45 222
15044.61 227
15045.77 227
15046.93 195
15048.08 217
15049.24 200
15050.40 187
15051.56 210
15052.72 210
15053.88 203
15055.04 166
15056.20 164
15057.36 182
15058.51 155
15059.67 172
15060.83 192
15061.99 227
15063.15 192
15064.31 178
15065.47 211
15066.63 219
15067.79 204
15068.95 216
15070.11 199
15071.27 204
15072.43 209
15073.59 213
15074.75 193
15075.91 170
15077.07 163
15078.23 170
15079.39 187
15080.55 173
15081.71 203
15082.87 199
15084.03 194
15085.19 179
15086.35 182
15087.51 206
15088.67 208
15089.83 217
15090.99 190
15092.15 192
15093.31 186
15094.47 229
15095.63 216
15096.79 169
15097.95 213
15099.11 200
15100.27 168
15101.43 172
15102.60 167
15103.76 160
15104.92 247
15106.08 227
15107.24 174
15108.40 164
15109.56 171
15110.72 183
15111.88 177
15113.05 196
15114.21 201
15115.37 168
15116.53 203
15117.69 213
15118.85 169
15120.01 225
15121.18 219
15122.34 195
15123.50 213
15124.66 203
15125.82 211
15126.98 163
15128.15 169
15129.31 207
15130.47 213
15131.63 200
15132.79 209
15133.96 199
15135.12 218
15136.28 217
15137.44 190
15138.60 226
15139.77 228
15140.93 179
15142.09 192
15143.25 185
15144.42 201
15145.58 243
15146.74 204
15147.90 240
15149.07 206
15150.23 229
15151.39 221
15152.55 192
15153.72 176
15154.88 184
15156.04 193
15157.21 206
15158.37 178
15159.53 184
15160.70 202
15161.86 195
15163.02 204
15164.19 230
15165.35 174
15166.51 188
15167.68 213
15168.84 208
15170.00 198
15171.17 184
15172.33 200
15173.49 206
15174.66 208
15175.82 195
15176.98 249
15178.15 183
15179.31 196
15180.48 182
15181.64 189
15182.80 226
15183.97 213
15185.13 212
15186.30 175
15187.46 210
15188.62 226
15189.79 187
15190.95 177
15192.12 178
15193.28 168
15194.44 193
15195.61 221
15196.77 207
15197.94 197
15199.10 196
15200.27 177
15201.43 184
15202.60 191
15203.76 186
15204.93 233
15206.09 205
15207.26 227
15208.42 199
15209.59 209
15210.75 192
15211.92 196
15213.08 215
15214.25 206
15215.41 160
15216.58 171
15217.74 213
15218.91 214
15220.07 211
15221.24 184
15222.40 227
15223.57 222
15224.73 232
15225.90 239
15227.07 240
15228.23 230
15229.40 279
15230.56 236
15231.73 190
15232.89 221
15234.06 228
15235.23 188
15236.39 242
15237.56 220
15238.73 238
15239.89 274
15241.06 254
15242.22 241
15243.39 238
15244.56 228
15245.72 203
15246.89 208
15248.06 205
15249.22 218
15250.39 280
15251.55 310
15252.72 242
15253.89 216
15255.06 211
15256.22 206
15257.39 219
15258.56 233
15259.72 195
15260.89 187
15262.06 192
15263.22 182
15264.39 181
15265.56 188
15266.72 189
15267.89 212
15269.06 248
15270.23 243
15271.39 211
15272.56 216
15273.73 215
15274.90 220
15276.06 229
15277.23 234
15278.40 231
15279.57 224
15280.73 234
15281.90 214
15283.07 207
15284.24 181
15285.41 214
15286.57 238
15287.74 208
15288.91 207
15290.08 161
15291.25 197
15292.41 184
15293.58 222
15294.75 214
15295.92 221
15297.09 202
15298.26 211
15299.42 212
15300.59 228
15301.76 254
15302.93 195
15304.10 225
15305.27 204
15306.44 192
15307.60 189
15308.77 202
15309.94 191
15311.11 207
15312.28 194
15313.45 214
15314.62 184
15315.79 205
15316.96 215
15318.12 208
15319.29 202
15320.46 194
15321.63 217
15322.80 235
15323.97 200
15325.14 189
15326.31 201
15327.48 206
15328.65 230
15329.82 206
15330.99 196
15332.16 176
15333.33 192
15334.50 198
15335.67 206
15336.84 232
15338.01 184
15339.18 205
15340.35 174
15341.52 175
15342.69 194
15343.86 200
15345.03 231
15346.20 208
15347.37 201
15348.54 174
15349.71 200
15350.88 214
15352.05 197
15353.22 207
15354.39 201
15355.56 206
15356.73 192
15357.90 205
15359.07 190
15360.24 194
15361.41 180
15362.58 200
15363.76 179
15364.93 175
15366.10 175
15367.27 192
15368.44 196
15369.61 209
15370.78 176
15371.95 209
15373.12 214
15374.30 224
15375.47 172
15376.64 187
15377.81 225
15378.98 219
15380.15 209
15381.32 219
15382.50 197
15383.67 199
15384.84 218
15386.01 200
15387.18 189
15388.35 207
15389.53 191
15390.70 201
15391.87 179
15393.04 207
15394.21 222
15395.39 228
15396.56 205
15397.73 185
15398.90 171
15400.08 193
15401.25 194
15402.42 169
15403.59 203
15404.76 183
15405.94 195
15407.11 198
15408.28 211
15409.45 205
15410.63 201
15411.80 192
15412.97 146
15414.15 167
15415.32 200
15416.49 191
15417.66 199
15418.84 195
15420.01 211
15421.18 178
15422.36 190
15423.53 184
15424.70 190
15425.88 215
15427.05 205
15428.22 185
15429.40 174
15430.57 202
15431.74 177
15432.92 198
15434.09 213
15435.26 181
15436.44 178
15437.61 171
15438.79 195
15439.96 202
15441.13 181
15442.31 185
15443.48 177
15444.65 202
15445.83 205
15447.00 209
15448.18 181
15449.35 178
15450.53 215
15451.70 208
15452.87 159
15454.05 166
15455.22 205
15456.40 235
15457.57 246
15458.75 159
15459.92 209
15461.09 170
15462.27 199
15463.44 197
15464.62 174
15465.79 212
15466.97 177
15468.14 198
15469.32 189
15470.49 162
15471.67 188
15472.84 215
15474.02 172
15475.19 196
15476.37 188
15477.54 209
15478.72 190
15479.89 187
15481.07 179
15482.25 173
15483.42 186
15484.60 174
15485.77 183
15486.95 198
15488.12 204
15489.30 175
15490.47 200
15491.65 216
15492.83 184
15494.00 193
15495.18 192
15496.35 175
15497.53 212
15498.71 205
15499.88 197
15501.06 214
15502.23 209
15503.41 218
15504.59 223
15505.76 209
15506.94 189
15508.12 206
15509.29 170
15510.47 184
15511.64 186
15512.82 168
15514.00 193
15515.17 241
15516.35 188
15517.53 200
15518.70 212
15519.88 176
15521.06 198
15522.24 213
15523.41 195
15524.59 183
15525.77 204
15526.94 206
15528.12 186
15529.30 196
15530.48 214
15531.65 184
15532.83 195
15534.01 194
15535.18 191
15536.36 198
15537.54 186
15538.72 208
15539.89 205
15541.07 187
15542.25 177
15543.43 195
15544.61 230
15545.78 198
15546.96 223
15548.14 243
15549.32 203
15550.50 187
15551.67 229
15552.85 230
15554.03 227
15555.21 219
15556.39 217
15557.56 199
15558.74 171
15559.92 212
15561.10 229
15562.28 231
15563.46 190
15564.63 185
15565.81 199
15566.99 198
15568.17 208
15569.35 235
15570.53 212
15571.71 216
15572.89 216
15574.06 197
15575.24 213
15576.42 235
15577.60 232
15578.78 216
15579.96 208
15581.14 216
15582.32 222
15583.50 255
15584.68 211
15585.86 204
15587.04 209
15588.21 239
15589.39 210
15590.57 217
15591.75 212
15592.93 240
15594.11 250
15595.29 232
15596.47 190
15597.65 210
15598.83 243
15600.01 280
15601.19 267
15602.37 244
15603.55 239
15604.73 229
15605.91 234
15607.09 246
15608.27 234
15609.45 221
15610.63 241
15611.81 243
15612.99 236
15614.17 228
15615.35 204
15616.53 248
15617.71 261
15618.90 253
15620.08 233
15621.26 265
15622.44 286
15623.62 256
15624.80 270
15625.98 251
15627.16 297
15628.34 277
15629.52 222
15630.70 290
15631.89 261
15633.07 260
15634.25 332
15635.43 271
15636.61 248
15637.79 267
15638.97 260
15640.15 272
15641.34 296
15642.52 254
15643.70 267
15644.88 270
15646.06 239
15647.24 294
15648.42 298
15649.61 291
15650.79 277
15651.97 293
15653.15 294
15654.33 351
15655.52 343
15656.70 303
15657.88 291
15659.06 255
15660.24 318
15661.43 303
15662.61 299
15663.79 247
15664.97 281
15666.16 301
15667.34 278
15668.52 271
15669.70 286
15670.89 274
15672.07 285
15673.25 269
15674.43 280
15675.62 281
15676.80 277
15677.98 232
15679.17 236
15680.35 230
15681.53 258
15682.71 272
15683.90 266
15685.08 251
15686.26 306
15687.45 300
15688.63 277
15689.81 293
15691.00 234
15692.18 276
15693.36 269
15694.55 243
15695.73 298
15696.91 299
15698.10 272
15699.28 278
15700.46 253
15701.65 242
15702.83 265
15704.02 295
15705.20 247
15706.38 253
15707.57 264
15708.75 276
15709.94 295
15711.12 242
15712.30 250
15713.49 293
15714.67 311
15715.86 251
15717.04 285
15718.23 268
15719.41 245
15720.59 267
15721.78 245
15722.96 270
15724.15 254
15725.33 280
15726.52 271
15727.70 258
15728.89 289
15730.07 280
15731.26 258
15732.44 286
15733.63 250
15734.81 283
15736.00 272
15737.18 289
15738.37 279
15739.55 246
15740.74 247
15741.92 266
15743.11 275
15744.29 242
15745.48 256
15746.66 251
15747.85 263
15749.03 274
15750.22 273
15751.41 300
15752.59 313
15753.78 298
15754.96 304
15756.15 273
15757.33 261
15758.52 255
15759.71 289
15760.89 282
15762.08 293
15763.26 298
15764.45 273
15765.64 292
15766.82 294
15768.01 266
15769.19 280
15770.38 284
15771.57 302
15772.75 302
15773.94 299
15775.13 276
15776.31 239
15777.50 291
15778.69 300
15779.87 295
15781.06 295
15782.25 280
15783.43 289
15784.62 282
15785.81 287
15786.99 253
15788.18 240
15789.37 273
15790.56 245
15791.74 252
15792.93 293
15794.12 293
15795.30 246
15796.49 271
15797.68 266
15798.87 262
15800.05 226
15801.24 258
15802.43 258
15803.62 257
15804.80 229
15805.99 222
15807.18 241
15808.37 229
15809.55 225
15810.74 237
15811.93 225
15813.12 240
15814.31 249
15815.49 230
15816.68 262
15817.87 256
15819.06 203
15820.25 213
15821.44 234
15822.62 234
15823.81 230
15825.00 233
15826.19 222
15827.38 232
15828.57 247
15829.75 235
15830.94 239
15832.13 251
15833.32 255
15834.51 235
15835.70 257
15836.89 200
15838.08 234
15839.26 224
15840.45 216
15841.64 200
15842.83 210
15844.02 256
15845.21 214
15846.40 227
15847.59 254
15848.78 231
15849.97 233
15851.16 245
15852.35 253
15853.53 222
15854.72 190
15855.91 215
15857.10 236
15858.29 229
15859.48 248
15860.67 243
15861.86 238
15863.05 245
15864.24 246
15865.43 224
15866.62 203
15867.81 232
15869.00 275
15870.19 237
15871.38 232
15872.57 239
15873.76 224
15874.95 236
15876.14 216
15877.33 236
15878.52 250
15879.71 226
15880.90 223
15882.10 259
15883.29 218
15884.48 220
15885.67 227
15886.86 263
15888.05 251
15889.24 246
15890.43 259
15891.62 248
15892.81 221
15894.00 236
15895.19 260
15896.39 211
15897.58 242
15898.77 224
15899.96 268
15901.15 268
15902.34 266
15903.53 241
15904.72 295
15905.92 217
15907.11 239
15908.30 245
15909.49 221
15910.68 207
15911.87 244
15913.06 233
15914.26 287
15915.45 286
15916.64 265
15917.83 252
15919.02 202
15920.22 239
15921.41 245
15922.60 255
15923.79 232
15924.98 230
15926.18 248
15927.37 244
15928.56 224
15929.75 265
15930.95 264
15932.14 234
15933.33 216
15934.52 221
15935.72 250
15936.91 239
15938.10 223
15939.29 224
15940.49 225
15941.68 222
15942.87 233
15944.06 231
15945.26 234
15946.45 231
15947.64 229
15948.84 204
15950.03 216
15951.22 225
15952.42 207
15953.61 200
15954.80 228
15956.00 240
15957.19 237
15958.38 209
15959.58 178
15960.77 178
15961.96 172
15963.16 204
15964.35 208
15965.54 203
15966.74 197
15967.93 191
15969.12 198
15970.32 224
15971.51 223
15972.71 183
15973.90 177
15975.09 195
15976.29 158
15977.48 191
15978.68 194
15979.87 169
15981.07 204
15982.26 200
15983.45 194
15984.65 180
15985.84 204
15987.04 175
15988.23 190
15989.43 173
15990.62 200
15991.82 186
15993.01 167
15994.20 150
15995.40 172
15996.59 217
15997.79 203
15998.98 171
16000.18 198
16001.37 223
16002.57 198
16003.76 214
16004.96 202
16006.15 178
16007.35 165
16008.55 167
16009.74 202
16010.94 195
16012.13 168
16013.33 184
16014.52 197
16015.72 201
16016.91 166
16018.11 179
16019.30 182
16020.50 208
16021.70 183
16022.89 192
16024.09 216
16025.28 177
16026.48 184
16027.68 192
16028.87 206
16030.07 203
16031.26 205
16032.46 172
16033.66 180
16034.85 179
16036.05 169
16037.25 169
16038.44 179
16039.64 180
16040.83 204
16042.03 208
16043.23 187
16044.42 168
16045.62 188
16046.82 185
16048.01 182
16049.21 193
16050.41 178
16051.60 172
16052.80 163
16054.00 174
16055.20 204
16056.39 181
16057.59 190
16058.79 182
16059.98 164
16061.18 178
16062.38 190
16063.58 180
16064.77 145
16065.97 193
16067.17 183
16068.37 165
16069.56 157
16070.76 162
16071.96 188
16073.16 194
16074.35 176
16075.55 163
16076.75 178
16077.95 187
16079.15 149
16080.34 175
16081.54 208
16082.74 199
16083.94 216
16085.14 160
16086.33 178
16087.53 189
16088.73 177
16089.93 191
16091.13 164
16092.33 169
16093.52 200
16094.72 159
16095.92 183
16097.12 158
16098.32 139
16099.52 149
16100.72 157
16101.91 164
16103.11 155
16104.31 165
16105.51 139
16106.71 142
16107.91 174
16109.11 169
16110.31 147
16111.51 184
16112.71 168
16113.90 158
16115.10 175
16116.30 158
16117.50 153
16118.70 170
16119.90 165
16121.10 177
16122.30 163
16123.50 181
16124.70 162
16125.90 177
16127.10 152
16128.30 170
16129.50 168
16130.70 163
16131.90 183
16133.10 192
16134.30 162
16135.50 185
16136.70 155
16137.90 164
16139.10 177
16140.30 158
16141.50 147
16142.70 158
16143.90 195
16145.10 169
16146.30 158
16147.50 162
16148.70 157
16149.90 165
16151.10 165
16152.30 141
16153.50 154
16154.70 142
16155.91 154
16157.11 184
16158.31 190
16159.51 190
16160.71 163
16161.91 144
16163.11 215
16164.31 219
16165.51 165
16166.71 161
16167.92 170
16169.12 171
16170.32 201
16171.52 163
16172.72 163
16173.92 173
16175.12 172
16176.33 175
16177.53 183
16178.73 149
16179.93 172
16181.13 168
16182.33 178
16183.54 200
16184.74 164
16185.94 166
16187.14 179
16188.34 167
16189.55 186
16190.75 147
16191.95 164
16193.15 176
16194.35 139
16195.56 151
16196.76 155
16197.96 173
16199.16 162
16200.37 175
16201.57 164
16202.77 174
16203.97 166
16205.18 162
16206.38 182
16207.58 170
16208.78 171
16209.99 165
16211.19 155
16212.39 159
16213.60 195
16214.80 192
16216.00 145
16217.20 178
16218.41 201
16219.61 188
16220.81 159
16222.02 190
16223.22 179
16224.42 173
16225.63 187
16226.83 172
16228.03 156
16229.24 176
16230.44 178
16231.64 184
16232.85 202
16234.05 183
16235.26 184
16236.46 211
16237.66 184
16238.87 177
16240.07 201
16241.28 159
16242.48 176
16243.68 166
16244.89 179
16246.09 195
16247.30 185
16248.50 152
16249.70 170
16250.91 192
16252.11 193
16253.32 201
16254.52 211
16255.73 160
16256.93 195
16258.14 217
16259.34 196
16260.54 164
16261.75 172
16262.95 218
16264.16 201
16265.36 210
16266.57 247
16267.77 218
16268.98 213
16270.18 180
16271.39 179
16272.59 185
16273.80 224
16275.00 203
16276.21 185
16277.41 180
16278.62 209
16279.83 220
16281.03 239
16282.24 214
16283.44 215
16284.65 221
16285.85 198
16287.06 194
16288.26 215
16289.47 229
16290.68 188
16291.88 217
16293.09 213
16294.29 225
16295.50 218
16296.71 230
16297.91 203
16299.12 207
16300.32 195
16301.53 199
16302.74 177
16303.94 180
16305.15 215
16306.36 242
16307.56 230
16308.77 202
16309.97 177
16311.18 197
16312.39 222
16313.59 203
16314.80 194
16316.01 228
16317.21 209
16318.42 179
16319.63 191
16320.84 181
16322.04 216
16323.25 201
16324.46 184
16325.66 192
16326.87 225
16328.08 212
16329.28 186
16330.49 186
16331.70 163
16332.91 190
16334.11 180
16335.32 171
16336.53 164
16337.74 199
16338.94 206
16340.15 183
16341.36 163
16342.57 182
16343.78 195
16344.98 184
16346.19 157
16347.40 171
16348.61 202
16349.81 181
16351.02 208
16352.23 229
16353.44 202
16354.65 166
16355.86 175
16357.06 187
16358.27 163
16359.48 161
16360.69 177
16361.90 182
16363.11 178
16364.31 165
16365.52 172
16366.73 176
16367.94 179
16369.15 177
16370.36 163
16371.57 179
16372.77 191
16373.98 173
16375.19 172
16376.40 172
16377.61 169
16378.82 123
16380.03 140
16381.24 187
16382.45 194
16383.66 184
16384.87 177
16386.08 158
16387.28 163
16388.49 156
16389.70 162
16390.91 166
16392.12 154
16393.33 146
16394.54 142
16395.75 146
16396.96 162
16398.17 157
16399.38 147
16400.59 160
16401.80 157
16403.01 178
16404.22 183
16405.43 165
16406.64 169
16407.85 152
16409.06 167
16410.27 166
16411.48 194
16412.69 158
16413.90 155
16415.11 165
16416.32 158
16417.53 158
16418.74 157
16419.95 169
16421.17 165
16422.38 145
16423.59 164
16424.80 176
16426.01 155
16427.22 176
16428.43 167
16429.64 167
16430.85 152
16432.06 144
16433.27 140
16434.48 144
16435.70 168
16436.91 165
16438.12 183
16439.33 171
16440.54 157
16441.75 158
16442.96 144
16444.18 190
16445.39 222
16446.60 181
16447.81 165
16449.02 154
16450.23 138
16451.45 173
16452.66 194
16453.87 183
16455.08 152
16456.29 142
16457.50 156
16458.72 153
16459.93 152
16461.14 145
16462.35 150
16463.57 181
16464.78 172
16465.99 148
16467.20 133
16468.41 148
16469.63 151
16470.84 162
16472.05 155
16473.26 171
16474.48 168
16475.69 154
16476.90 167
16478.12 164
16479.33 159
16480.54 170
16481.75 180
16482.97 179
16484.18 155
16485.39 117
16486.61 163
16487.82 189
16489.03 167
16490.24 138
16491.46 147
16492.67 137
16493.88 147
16495.10 127
16496.31 180
16497.52 169
16498.74 169
16499.95 125
16501.17 155
16502.38 149
16503.59 150
16504.81 138
16506.02 152
16507.23 169
16508.45 145
16509.66 148
16510.88 151
16512.09 146
16513.30 151
16514.52 139
16515.73 137
16516.95 124
16518.16 126
16519.37 165
16520.59 184
16521.80 142
16523.02 124
16524.23 155
16525.45 163
16526.66 137
16527.88 166
16529.09 163
16530.30 173
16531.52 130
16532.73 148
16533.95 154
16535.16 149
16536.38 159
16537.59 141
16538.81 119
16540.02 137
16541.24 134
16542.45 144
16543.67 154
16544.88 133
16546.10 173
16547.31 153
16548.53 146
16549.75 203
16550.96 187
16552.18 165
16553.39 158
16554.61 150
16555.82 161
16557.04 162
16558.25 180
16559.47 172
16560.69 133
16561.90 147
16563.12 174
16564.33 180
16565.55 163
16566.77 130
16567.98 128
16569.20 150
16570.41 197
16571.63 161
16572.85 136
16574.06 152
16575.28 162
16576.50 145
16577.71 133
16578.93 165
16580.14 145
16581.36 150
16582.58 159
16583.79 147
16585.01 131
16586.23 159
16587.44 136
16588.66 129
16589.88 141
16591.09 156
16592.31 144
16593.53 175
16594.75 140
16595.96 154
16597.18 175
16598.40 170
16599.61 190
16600.83 167
16602.05 156
16603.27 144
16604.48 163
16605.70 113
16606.92 126
16608.14 150
16609.35 151
16610.57 176
16611.79 150
16613.01 175
16614.22 150
16615.44 140
16616.66 145
16617.88 181
16619.10 148
16620.31 155
16621.53 168
16622.75 156
16623.97 149
16625.19 143
16626.40 160
16627.62 176
16628.84 165
16630.06 154
16631.28 143
16632.50 136
16633.71 147
16634.93 125
16636.15 134
16637.37 129
16638.59 134
16639.81 142
16641.03 152
16642.24 150
16643.46 130
16644.68 149
16645.90 131
16647.12 140
16648.34 143
16649.56 138
16650.78 151
16652.00 136
16653.22 137
16654.44 126
16655.65 150
16656.87 168
16658.09 110
16659.31 116
16660.53 122
16661.75 153
16662.97 144
16664.19 132
16665.41 111
16666.63 158
16667.85 125
16669.07 127
16670.29 97
16671.51 133
16672.73 146
16673.95 121
16675.17 183
16676.39 137
16677.61 141
16678.83 144
16680.05 131
16681.27 160
16682.49 134
16683.71 123
16684.93 157
16686.15 180
16687.37 134
16688.59 149
16689.81 148
16691.03 167
16692.25 145
16693.47 155
16694.69 137
16695.92 140
16697.14 149
16698.36 168
16699.58 145
16700.80 153
16702.02 154
16703.24 169
16704.46 161
16705.68 125
16706.90 143
16708.13 118
16709.35 110
16710.57 128
16711.79 136
16713.01 141
16714.23 167
16715.45 155
16716.67 148
16717.90 173
16719.12 151
16720.34 157
16721.56 162
16722.78 153
16724.00 139
16725.23 114
16726.45 138
16727.67 140
16728.89 134
16730.11 164
16731.34 170
16732.56 133
16733.78 127
16735.00 156
16736.23 147
16737.45 144
16738.67 173
16739.89 166
16741.11 149
16742.34 150
16743.56 132
16744.78 155
16746.00 152
16747.23 124
16748.45 135
16749.67 155
16750.90 138
16752.12 122
16753.34 131
16754.56 140
16755.79 155
16757.01 134
16758.23 139
16759.46 150
16760.68 151
16761.90 140
16763.13 150
16764.35 152
16765.57 131
16766.80 123
16768.02 112
16769.24 136
16770.47 137
16771.69 129
16772.91 139
16774.14 119
16775.36 144
16776.58 124
16777.81 146
16779.03 142
16780.25 133
16781.48 134
16782.70 127
16783.93 144
16785.15 156
16786.37 148
16787.60 146
16788.82 140
16790.05 146
16791.27 137
16792.50 129
16793.72 118
16794.94 122
16796.17 124
16797.39 151
16798.62 146
16799.84 147
16801.07 114
16802.29 133
16803.52 119
16804.74 124
16805.97 153
16807.19 149
16808.42 139
16809.64 155
16810.87 159
16812.09 161
16813.32 157
16814.54 167
16815.77 143
16816.99 131
16818.22 149
16819.44 162
16820.67 136
16821.89 135
16823.12 126
16824.34 132
16825.57 131
16826.79 141
16828.02 155
16829.25 169
16830.47 152
16831.70 153
16832.92 147
16834.15 166
16835.37 145
16836.60 170
16837.83 151
16839.05 135
16840.28 191
16841.50 137
16842.73 138
16843.96 130
16845.18 125
16846.41 135
16847.63 137
16848.86 169
16850.09 151
16851.31 190
16852.54 149
16853.77 143
16854.99 155
16856.22 150
16857.45 133
16858.67 176
16859.90 145
16861.13 154
16862.35 157
16863.58 150
16864.81 173
16866.03 173
16867.26 162
16868.49 151
16869.72 178
16870.94 190
16872.17 176
16873.40 175
16874.62 166
16875.85 154
16877.08 162
16878.31 176
16879.53 181
16880.76 173
16881.99 175
16883.22 167
16884.44 159
16885.67 187
16886.90 141
16888.13 144
16889.36 157
16890.58 159
16891.81 146
16893.04 159
16894.27 177
16895.50 149
16896.72 149
16897.95 158
16899.18 165
16900.41 151
16901.64 181
16902.86 178
16904.09 188
16905.32 165
16906.55 152
16907.78 169
16909.01 178
16910.24 156
16911.46 127
16912.69 131
16913.92 139
16915.15 151
16916.38 143
16917.61 141
16918.84 161
16920.07 142
16921.29 142
16922.52 155
16923.75 148
16924.98 154
16926.21 151
16927.44 187
16928.67 156
16929.90 182
16931.13 158
16932.36 146
16933.59 165
16934.82 126
16936.05 154
16937.28 152
16938.51 138
16939.73 167
16940.96 177
16942.19 187
16943.42 158
16944.65 140
16945.88 126
16947.11 126
16948.34 139
16949.57 152
16950.80 149
16952.03 124
16953.26 143
16954.49 175
16955.72 139
16956.95 139
16958.18 153
16959.42 129
16960.65 142
16961.88 147
16963.11 122
16964.34 142
16965.57 172
16966.80 143
16968.03 137
16969.26 152
16970.49 151
16971.72 152
16972.95 140
16974.18 154
16975.41 163
16976.65 142
16977.88 135
16979.11 142
16980.34 142
16981.57 135
16982.80 151
16984.03 152
16985.26 129
16986.49 146
16987.73 151
16988.96 139
16990.19 114
16991.42 130
16992.65 163
16993.88 115
16995.12 135
16996.35 143
16997.58 128
16998.81 141
17000.04 141
17001.27 157
17002.51 143
17003.74 144
17004.97 146
17006.20 133
17007.43 148
17008.67 151
17009.90 136
17011.13 141
17012.36 122
17013.60 113
17014.83 125
17016.06 131
17017.29 153
17018.53 130
17019.76 131
17020.99 124
17022.22 148
17023.46 165
17024.69 139
17025.92 148
17027.15 133
17028.39 169
17029.62 130
17030.85 134
17032.09 134
17033.32 125
17034.55 114
17035.79 127
17037.02 167
17038.25 122
17039.49 125
17040.72 139
17041.95 144
17043.19 163
17044.42 167
17045.65 153
17046.89 139
17048.12 170
17049.35 141
17050.59 128
17051.82 120
17053.05 146
17054.29 123
17055.52 127
17056.76 127
17057.99 134
17059.22 133
17060.46 164
17061.69 120
17062.93 126
17064.16 135
17065.39 165
17066.63 155
17067.86 155
17069.10 152
17070.33 119
17071.57 151
17072.80 143
17074.04 140
17075.27 152
17076.50 140
17077.74 129
17078.97 130
17080.21 146
17081.44 146
17082.68 124
17083.91 116
17085.15 109
17086.38 140
17087.62 129
17088.85 130
17090.09 142
17091.32 133
17092.56 142
17093.79 136
17095.03 144
17096.26 170
17097.50 149
17098.74 144
17099.97 111
17101.21 159
17102.44 161
17103.68 161
17104.91 123
17106.15 124
17107.38 148
17108.62 122
17109.86 126
17111.09 127
17112.33 124
17113.56 145
17114.80 152
17116.04 126
17117.27 135
17118.51 131
17119.74 139
17120.98 154
17122.22 131
17123.45 126
17124.69 123
17125.93 144
17127.16 135
17128.40 147
17129.64 139
17130.87 149
17132.11 167
17133.35 156
17134.58 130
17135.82 128
17137.06 131
17138.29 146
17139.53 122
17140.77 145
17142.00 133
17143.24 133
17144.48 126
17145.72 132
17146.95 116
17148.19 117
17149.43 143
17150.66 146
17151.90 126
17153.14 133
17154.38 130
17155.61 136
17156.85 143
17158.09 132
17159.33 135
17160.56 137
17161.80 159
17163.04 122
17164.28 159
17165.52 150
17166.75 150
17167.99 144
17169.23 141
17170.47 138
17171.71 122
17172.94 102
17174.18 123
17175.42 150
17176.66 135
17177.90 119
17179.13 142
17180.37 130
17181.61 125
17182.85 113
17184.09 111
17185.33 134
17186.57 150
17187.80 134
17189.04 132
17190.28 109
17191.52 121
17192.76 133
17194.00 127
17195.24 137
17196.48 115
17197.72 139
17198.95 131
17200.19 126
17201.43 117
17202.67 133
17203.91 142
17205.15 142
17206.39 178
17207.63 131
17208.87 151
17210.11 138
17211.35 120
17212.59 132
17213.83 123
17215.07 121
17216.31 135
17217.55 125
17218.79 120
17220.03 132
17221.26 111
17222.50 118
17223.74 134
17224.98 139
17226.22 131
17227.46 135
17228.71 151
17229.95 115
17231.19 124
17232.43 137
17233.67 115
17234.91 121
17236.15 118
17237.39 152
17238.63 149
17239.87 177
17241.11 131
17242.35 148
17243.59 134
17244.83 133
17246.07 129
17247.31 139
17248.55 112
17249.79 115
17251.04 133
17252.28 151
17253.52 125
17254.76 126
17256.00 104
17257.24 127
17258.48 112
17259.72 120
17260.96 153
17262.21 136
17263.45 134
17264.69 126
17265.93 131
17267.17 140
17268.41 150
17269.65 154
17270.90 103
17272.14 100
17273.38 120
17274.62 129
17275.86 128
17277.11 148
17278.35 114
17279.59 120
17280.83 139
17282.07 114
17283.32 113
17284.56 107
17285.80 131
17287.04 126
17288.28 120
17289.53 141
17290.77 155
17292.01 119
17293.25 139
17294.50 128
17295.74 145
17296.98 126
17298.22 152
17299.47 164
17300.71 126
17301.95 145
17303.19 138
17304.44 123
17305.68 137
17306.92 118
17308.17 113
17309.41 119
17310.65 137
17311.90 125
17313.14 141
17314.38 116
17315.63 119
17316.87 132
17318.11 133
17319.36 157
17320.60 121
17321.84 118
17323.09 112
17324.33 135
17325.57 116
17326.82 125
17328.06 116
17329.30 139
17330.55 122
17331.79 129
17333.04 144
17334.28 134
17335.52 120
17336.77 134
17338.01 104
17339.26 112
17340.50 126
17341.74 145
17342.99 123
17344.23 134
17345.48 144
17346.72 114
17347.97 126
17349.21 141
17350.46 123
17351.70 126
17352.94 106
17354.19 137
17355.43 154
17356.68 119
17357.92 113
17359.17 120
17360.41 108
17361.66 133
17362.90 113
17364.15 138
17365.39 112
17366.64 107
17367.88 134
17369.13 128
17370.37 106
17371.62 114
17372.86 123
17374.11 131
17375.35 116
17376.60 122
17377.85 105
17379.09 99
17380.34 107
17381.58 114
17382.83 135
17384.07 128
17385.32 110
17386.57 134
17387.81 134
17389.06 148
17390.30 123
17391.55 127
17392.80 131
17394.04 126
17395.29 128
17396.53 148
17397.78 124
17399.03 143
17400.27 120
17401.52 117
17402.77 114
17404.01 130
17405.26 108
17406.50 130
17407.75 137
17409.00 134
17410.24 128
17411.49 133
17412.74 110
17413.99 124
17415.23 156
17416.48 130
17417.73 132
17418.97 123
17420.22 117
17421.47 109
17422.71 110
17423.96 114
17425.21 117
17426.46 127
17427.70 124
17428.95 118
17430.20 142
17431.45 139
17432.69 148
17433.94 122
17435.19 119
17436.44 124
17437.68 118
17438.93 132
17440.18 123
17441.43 155
17442.67 107
17443.92 103
17445.17 120
17446.42 121
17447.67 135
17448.91 124
17450.16 138
17451.41 138
17452.66 125
17453.91 131
17455.15 110
17456.40 108
17457.65 113
17458.90 123
17460.15 130
17461.40 120
17462.65 123
17463.89 146
17465.14 130
17466.39 146
17467.64 134
17468.89 122
17470.14 153
17471.39 148
17472.64 122
17473.88 131
17475.13 124
17476.38 108
17477.63 154
17478.88 129
17480.13 122
17481.38 115
17482.63 123
17483.88 112
17485.13 135
17486.38 128
17487.63 117
17488.88 103
17490.12 115
17491.37 133
17492.62 115
17493.87 131
17495.12 146
17496.37 114
17497.62 127
17498.87 123
17500.12 131
17501.37 106
17502.62 135
17503.87 141
17505.12 139
17506.37 131
17507.62 130
17508.87 144
17510.12 116
17511.37 131
17512.62 134
17513.87 137
17515.12 101
17516.38 111
17517.63 144
17518.88 104
17520.13 95
17521.38 110
17522.63 157
17523.88 147
17525.13 128
17526.38 124
17527.63 161
17528.88 122
17530.13 114
17531.38 121
17532.64 104
17533.89 122
17535.14 116
17536.39 146
17537.64 103
17538.89 110
17540.14 127
17541.39 114
17542.65 131
17543.90 134
17545.15 125
17546.40 122
17547.65 124
17548.90 111
17550.16 118
17551.41 128
17552.66 114
17553.91 111
17555.16 141
17556.41 108
17557.67 137
17558.92 145
17560.17 144
17561.42 136
17562.67 126
17563.93 138
17565.18 153
17566.43 131
17567.68 107
17568.94 135
17570.19 132
17571.44 123
17572.69 135
17573.95 149
17575.20 135
17576.45 139
17577.70 101
17578.96 131
17580.21 114
17581.46 118
17582.71 117
17583.97 127
17585.22 130
17586.47 119
17587.73 136
17588.98 139
17590.23 139
17591.49 142
17592.74 131
17593.99 108
17595.25 122
17596.50 111
17597.75 122
17599.01 137
17600.26 148
17601.51 117
17602.77 132
17604.02 140
17605.27 131
17606.53 102
17607.78 127
17609.03 107
17610.29 101
17611.54 119
17612.80 113
17614.05 148
17615.30 118
17616.56 108
17617.81 130
17619.07 121
17620.32 117
17621.58 138
17622.83 138
17624.08 148
17625.34 145
17626.59 162
17627.85 101
17629.10 119
17630.36 122
17631.61 115
17632.87 124
17634.12 134
17635.37 131
17636.63 111
17637.88 120
17639.14 113
17640.39 119
17641.65 140
17642.90 140
17644.16 138
17645.41 110
17646.67 115
17647.92 132
17649.18 122
17650.44 138
17651.69 95
17652.95 99
17654.20 111
17655.46 123
17656.71 122
17657.97 114
17659.22 147
17660.48 138
17661.73 137
17662.99 128
17664.25 123
17665.50 126
17666.76 117
17668.01 128
17669.27 141
17670.53 123
17671.78 111
17673.04 125
17674.29 127
17675.55 116
17676.81 124
17678.06 122
17679.32 121
17680.57 144
17681.83 144
17683.09 104
17684.34 100
17685.60 150
17686.86 123
17688.11 101
17689.37 120
17690.63 123
17691.88 123
17693.14 101
17694.40 128
17695.65 124
17696.91 149
17698.17 149
17699.43 123
17700.68 139
17701.94 141
17703.20 131
17704.45 107
17705.71 108
17706.97 134
17708.23 117
17709.48 101
17710.74 106
17712.00 108
17713.26 118
17714.51 139
17715.77 151
17717.03 153
17718.29 116
17719.54 123
17720.80 131
17722.06 110
17723.32 111
17724.58 117
17725.83 99
17727.09 119
17728.35 120
17729.61 96
17730.87 120
17732.12 145
17733.38 119
17734.64 128
17735.90 96
17737.16 99
17738.42 124
17739.67 112
17740.93 124
17742.19 89
17743.45 94
17744.71 131
17745.97 142
17747.23 107
17748.48 121
17749.74 152
17751.00 120
17752.26 134
17753.52 154
17754.78 114
17756.04 94
17757.30 114
17758.56 111
17759.81 112
17761.07 114
17762.33 131
17763.59 127
17764.85 145
17766.11 135
17767.37 149
17768.63 128
17769.89 107
17771.15 129
17772.41 113
17773.67 111
17774.93 114
17776.19 127
17777.45 129
17778.71 108
17779.97 120
17781.23 141
17782.49 125
17783.75 135
17785.01 123
17786.27 137
17787.53 94
17788.79 110
17790.05 98
17791.31 111
17792.57 120
17793.83 117
17795.09 154
17796.35 116
17797.61 102
17798.87 125
17800.13 148
17801.39 127
17802.65 115
17803.91 118
17805.17 122
17806.44 123
17807.70 116
17808.96 121
17810.22 94
17811.48 106
17812.74 116
17814.00 104
17815.26 114
17816.52 120
17817.78 124
17819.05 114
17820.31 113
17821.57 133
17822.83 115
17824.09 141
17825.35 134
17826.61 124
17827.88 103
17829.14 137
17830.40 133
17831.66 111
17832.92 94
17834.18 111
17835.45 97
17836.71 93
17837.97 131
17839.23 139
17840.49 136
17841.76 111
17843.02 132
17844.28 108
17845.54 118
17846.81 110
17848.07 117
17849.33 134
17850.59 130
17851.85 154
17853.12 114
17854.38 131
17855.64 98
17856.90 124
17858.17 110
17859.43 121
17860.69 134
17861.96 128
17863.22 147
17864.48 108
17865.74 104
17867.01 136
17868.27 96
17869.53 117
17870.80 139
17872.06 105
17873.32 109
17874.59 113
17875.85 120
17877.11 98
17878.38 129
17879.64 128
17880.90 110
17882.17 116
17883.43 127
17884.69 137
17885.96 130
17887.22 110
17888.48 116
17889.75 134
17891.01 146
17892.28 134
17893.54 117
17894.80 113
17896.07 126
17897.33 106
17898.60 97
17899.86 122
17901.12 123
17902.39 138
17903.65 101
17904.92 106
17906.18 127
17907.45 120
17908.71 113
17909.97 108
17911.24 112
17912.50 126
17913.77 125
17915.03 116
17916.30 122
17917.56 123
17918.83 122
17920.09 102
17921.36 97
17922.62 107
17923.89 104
17925.15 108
17926.42 104
17927.68 101
17928.95 109
17930.21 129
17931.48 123
17932.74 119
17934.01 110
17935.27 119
17936.54 128
17937.81 118
17939.07 92
17940.34 124
17941.60 128
17942.87 123
17944.13 117
17945.40 117
17946.66 132
17947.93 112
17949.20 91
17950.46 95
17951.73 126
17952.99 120
17954.26 142
17955.53 125
17956.79 113
17958.06 110
17959.33 111
17960.59 97
17961.86 115
17963.12 107
17964.39 116
17965.66 119
17966.92 129
17968.19 114
17969.46 93
17970.72 134
17971.99 121
17973.26 114
17974.52 112
17975.79 105
17977.06 118
17978.32 118
17979.59 119
17980.86 97
17982.12 100
17983.39 107
17984.66 113
17985.93 101
17987.19 91
17988.46 123
17989.73 113
17991.00 116
17992.26 97
17993.53 91
17994.80 108
17996.07 134
17997.33 113
17998.60 128
17999.87 125
18001.14 96
18002.40 109
18003.67 100
18004.94 121
18006.21 129
18007.48 121
18008.74 113
18010.01 101
18011.28 119
18012.55 103
18013.82 126
18015.08 116
18016.35 128
18017.62 125
18018.89 129
18020.16 136
18021.43 132
18022.69 130
18023.96 117
18025.23 110
18026.50 118
18027.77 112
18029.04 119
18030.31 121
18031.57 97
18032.84 78
18034.11 107
18035.38 139
18036.65 125
18037.92 141
18039.19 110
18040.46 119
18041.73 100
18043.00 103
18044.27 142
18045.53 126
18046.80 135
18048.07 123
18049.34 134
18050.61 124
18051.88 110
18053.15 102
18054.42 112
18055.69 105
18056.96 91
18058.23 88
18059.50 88
18060.77 114
18062.04 133
18063.31 102
18064.58 115
18065.85 104
18067.12 103
18068.39 105
18069.66 112
18070.93 112
18072.20 121
18073.47 112
18074.74 113
18076.01 122
18077.28 106
18078.55 115
18079.82 99
18081.09 120
18082.36 105
18083.63 108
18084.90 120
18086.18 115
18087.45 106
18088.72 131
18089.99 140
18091.26 136
18092.53 112
18093.80 117
18095.07 101
18096.34 138
18097.61 134
18098.88 139
18100.16 117
18101.43 128
18102.70 112
18103.97 124
18105.24 135
18106.51 114
18107.78 115
18109.06 109
18110.33 126
18111.60 88
18112.87 128
18114.14 100
18115.41 122
18116.69 123
18117.96 93
18119.23 129
18120.50 122
18121.77 91
18123.05 102
18124.32 110
18125.59 108
18126.86 150
18128.13 140
18129.41 110
18130.68 130
18131.95 107
18133.22 139
18134.50 104
18135.77 117
18137.04 126
18138.31 110
18139.59 113
18140.86 96
18142.13 89
18143.40 119
18144.68 105
18145.95 104
18147.22 146
18148.50 160
18149.77 132
18151.04 101
18152.31 98
18153.59 126
18154.86 112
18156.13 107
18157.41 131
18158.68 97
18159.95 120
18161.23 126
18162.50 123
18163.77 119
18165.05 114
18166.32 122
18167.59 103
18168.87 110
18170.14 106
18171.42 152
18172.69 97
18173.96 108
18175.24 115
18176.51 125
18177.78 131
18179.06 112
18180.33 120
18181.61 130
18182.88 113
18184.15 118
18185.43 127
18186.70 144
18187.98 98
18189.25 120
18190.53 113
18191.80 114
18193.08 116
18194.35 104
18195.62 108
18196.90 110
18198.17 132
18199.45 120
18200.72 99
18202.00 90
18203.27 94
18204.55 114
18205.82 131
18207.10 148
18208.37 119
18209.65 107
18210.92 98
18212.20 107
18213.47 141
18214.75 142
18216.02 109
18217.30 126
18218.57 109
18219.85 110
18221.13 133
18222.40 112
18223.68 110
18224.95 132
18226.23 134
18227.50 120
18228.78 125
18230.05 96
18231.33 99
18232.61 131
18233.88 130
18235.16 125
18236.43 114
18237.71 121
18238.99 128
18240.26 128
18241.54 103
18242.81 105
18244.09 96
18245.37 104
18246.64 123
18247.92 111
18249.20 112
18250.47 106
18251.75 131
18253.03 139
18254.30 121
18255.58 117
18256.86 98
18258.13 113
18259.41 112
18260.69 98
18261.96 115
18263.24 142
18264.52 130
18265.79 128
18267.07 102
18268.35 118
18269.63 133
18270.90 119
18272.18 124
18273.46 118
18274.74 126
18276.01 103
18277.29 92
18278.57 135
18279.84 113
18281.12 128
18282.40 101
18283.68 94
18284.96 136
18286.23 132
18287.51 108
18288.79 119
18290.07 138
18291.34 112
18292.62 131
18293.90 137
18295.18 117
18296.46 107
18297.74 97
18299.01 123
18300.29 119
18301.57 109
18302.85 101
18304.13 135
18305.40 123
18306.68 91
18307.96 77
18309.24 103
18310.52 108
18311.80 98
18313.08 103
18314.36 138
18315.63 117
18316.91 102
18318.19 112
18319.47 139
18320.75 133
18322.03 95
18323.31 129
18324.59 133
18325.87 112
18327.14 109
18328.42 114
18329.70 103
18330.98 106
18332.26 108
18333.54 110
18334.82 119
18336.10 98
18337.38 115
18338.66 132
18339.94 103
18341.22 104
18342.50 94
18343.78 108
18345.06 99
18346.34 111
18347.62 112
18348.90 99
18350.18 109
18351.46 120
18352.74 116
18354.02 93
18355.30 117
18356.58 117
18357.86 103
18359.14 98
18360.42 111
18361.70 104
18362.98 114
18364.26 113
18365.54 109
18366.82 143
18368.10 106
18369.38 105
18370.66 109
18371.94 104
18373.23 137
18374.51 111
18375.79 110
18377.07 94
18378.35 91
18379.63 74
18380.91 112
18382.19 110
18383.47 95
18384.75 119
18386.04 120
18387.32 118
18388.60 104
18389.88 117
18391.16 104
18392.44 110
18393.72 114
18395.01 102
18396.29 117
18397.57 106
18398.85 101
18400.13 106
18401.41 123
18402.70 109
18403.98 100
18405.26 108
18406.54 117
18407.82 99
18409.11 109
18410.39 135
18411.67 130
18412.95 115
18414.23 135
18415.52 110
18416.80 111
18418.08 113
18419.36 96
18420.65 112
18421.93 105
18423.21 104
18424.49 99
18425.78 110
18427.06 114
18428.34 109
18429.62 107
18430.91 100
18432.19 100
18433.47 111
18434.76 102
18436.04 107
18437.32 137
18438.61 94
18439.89 109
18441.17 109
18442.45 87
18443.74 92
18445.02 117
18446.30 104
18447.59 107
18448.87 96
18450.15 88
18451.44 104
18452.72 104
18454.01 108
18455.29 120
18456.57 93
18457.86 97
18459.14 84
18460.42 116
18461.71 128
18462.99 117
18464.28 114
18465.56 100
18466.84 111
18468.13 108
18469.41 101
18470.70 120
18471.98 114
18473.27 103
18474.55 133
18475.83 119
18477.12 111
18478.40 96
18479.69 107
18480.97 122
18482.26 103
18483.54 103
18484.83 109
18486.11 101
18487.40 98
18488.68 82
18489.97 100
18491.25 112
18492.54 105
18493.82 112
18495.11 106
18496.39 99
18497.68 100
18498.96 88
18500.25 114
18501.53 94
18502.82 105
18504.10 115
18505.39 102
18506.67 97
18507.96 128
18509.24 110
18510.53 92
18511.81 109
18513.10 114
18514.39 113
18515.67 93
18516.96 106
18518.24 106
18519.53 101
18520.82 115
18522.10 95
18523.39 112
18524.67 110
18525.96 124
18527.25 119
18528.53 118
18529.82 99
18531.10 85
18532.39 91
18533.68 108
18534.96 100
18536.25 114
18537.54 126
18538.82 118
18540.11 117
18541.40 109
18542.68 97
18543.97 103
18545.26 122
18546.54 117
18547.83 109
18549.12 112
18550.40 92
18551.69 115
18552.98 118
18554.27 99
18555.55 107
18556.84 107
18558.13 106
18559.41 102
18560.70 129
18561.99 118
18563.28 124
18564.56 109
18565.85 112
18567.14 120
18568.43 106
18569.71 103
18571.00 102
18572.29 134
18573.58 130
18574.87 120
18576.15 132
18577.44 119
18578.73 130
18580.02 106
18581.31 137
18582.59 137
18583.88 108
18585.17 95
18586.46 132
18587.75 127
18589.03 108
18590.32 120
18591.61 103
18592.90 115
18594.19 103
18595.48 119
18596.77 124
18598.05 130
18599.34 131
18600.63 119
18601.92 109
18603.21 121
18604.50 127
18605.79 124
18607.08 132
18608.36 120
18609.65 147
18610.94 121
18612.23 144
18613.52 126
18614.81 143
18616.10 134
18617.39 148
18618.68 131
18619.97 149
18621.26 111
18622.55 122
18623.84 107
18625.13 120
18626.42 118
18627.71 107
18628.99 110
18630.28 118
18631.57 155
18632.86 107
18634.15 111
18635.44 139
18636.73 123
18638.02 153
18639.31 132
18640.60 108
18641.89 112
18643.18 112
18644.47 134
18645.77 122
18647.06 88
18648.35 128
18649.64 102
18650.93 127
18652.22 114
18653.51 89
18654.80 101
18656.09 85
18657.38 140
18658.67 120
18659.96 122
18661.25 115
18662.54 103
18663.83 84
18665.12 88
18666.42 99
18667.71 123
18669.00 101
18670.29 89
18671.58 84
18672.87 109
18674.16 114
18675.45 121
18676.75 105
18678.04 126
18679.33 112
18680.62 116
18681.91 119
18683.20 104
18684.49 116
18685.79 114
18687.08 100
18688.37 103
18689.66 89
18690.95 113
18692.25 120
18693.54 121
18694.83 107
18696.12 98
18697.41 89
18698.71 111
18700.00 125
18701.29 126
18702.58 110
18703.87 94
18705.17 96
18706.46 104
18707.75 101
18709.04 91
18710.34 124
18711.63 124
18712.92 108
18714.21 110
18715.51 111
18716.80 105
18718.09 99
18719.39 95
18720.68 98
18721.97 119
18723.26 112
18724.56 90
18725.85 103
18727.14 97
18728.44 100
18729.73 109
18731.02 97
18732.32 111
18733.61 101
18734.90 109
18736.20 105
18737.49 138
18738.78 113
18740.08 148
18741.37 138
18742.66 105
18743.96 124
18745.25 119
18746.55 109
18747.84 118
18749.13 122
18750.43 112
18751.72 68
18753.02 103
18754.31 126
18755.60 117
18756.90 103
18758.19 93
18759.49 117
18760.78 117
18762.07 118
18763.37 103
18764.66 117
18765.96 119
18767.25 113
18768.55 113
18769.84 136
18771.14 127
18772.43 123
18773.73 119
18775.02 107
18776.32 138
18777.61 138
18778.91 133
18780.20 102
18781.49 118
18782.79 104
18784.09 135
18785.38 116
18786.68 134
18787.97 109
18789.27 104
18790.56 105
18791.86 99
18793.15 118
18794.45 112
18795.74 115
18797.04 105
18798.33 110
18799.63 139
18800.93 152
18802.22 119
18803.52 125
18804.81 112
18806.11 100
18807.40 117
18808.70 113
18810.00 110
18811.29 117
18812.59 120
18813.88 90
18815.18 87
18816.48 103
18817.77 89
18819.07 100
18820.37 109
18821.66 105
18822.96 106
18824.25 93
18825.55 112
18826.85 110
18828.14 114
18829.44 124
18830.74 110
18832.03 96
18833.33 122
18834.63 108
18835.93 130
18837.22 111
18838.52 99
18839.82 135
18841.11 125
18842.41 105
18843.71 79
18845.00 89
18846.30 103
18847.60 114
18848.90 101
18850.19 133
18851.49 98
18852.79 117
18854.09 129
18855.38 112
18856.68 118
18857.98 96
18859.28 94
18860.57 109
18861.87 130
18863.17 109
18864.47 104
18865.77 110
18867.06 104
18868.36 105
18869.66 139
18870.96 114
18872.26 114
18873.55 108
18874.85 132
18876.15 109
18877.45 118
18878.75 112
18880.05 104
18881.34 116
18882.64 98
18883.94 124
18885.24 104
18886.54 111
18887.84 123
18889.14 102
18890.43 109
18891.73 131
18893.03 111
18894.33 119
18895.63 144
18896.93 122
18898.23 110
18899.53 105
18900.83 95
18902.13 85
18903.42 118
18904.72 102
18906.02 85
18907.32 67
18908.62 86
18909.92 95
18911.22 99
18912.52 118
18913.82 93
18915.12 109
18916.42 88
18917.72 105
18919.02 108
18920.32 111
18921.62 100
18922.92 116
18924.22 105
18925.52 106
18926.82 98
18928.12 94
18929.42 120
18930.72 112
18932.02 98
18933.32 119
18934.62 120
18935.92 104
18937.22 105
18938.52 110
18939.82 118
18941.12 96
18942.42 100
18943.72 114
18945.02 87
18946.32 101
18947.62 102
18948.92 95
18950.23 94
18951.53 120
18952.83 115
18954.13 105
18955.43 98
18956.73 93
18958.03 100
18959.33 117
18960.63 79
18961.94 73
18963.24 103
18964.54 92
18965.84 93
18967.14 81
18968.44 94
18969.74 104
18971.04 86
18972.35 90
18973.65 95
18974.95 105
18976.25 85
18977.55 103
18978.85 114
18980.16 112
18981.46 116
18982.76 92
18984.06 112
18985.36 120
18986.67 98
18987.97 98
18989.27 97
18990.57 89
18991.88 104
18993.18 86
18994.48 98
18995.78 111
18997.08 119
18998.39 110
18999.69 80
19000.99 99
19002.30 86
19003.60 91
19004.90 110
19006.20 99
19007.51 126
19008.81 83
19010.11 91
19011.41 123
19012.72 107
19014.02 103
19015.32 102
19016.63 113
19017.93 122
19019.23 110
19020.54 119
19021.84 111
19023.14 89
19024.45 83
19025.75 123
19027.05 112
19028.36 95
19029.66 88
19030.96 79
19032.27 80
19033.57 102
19034.87 103
19036.18 93
19037.48 97
19038.79 94
19040.09 117
19041.39 130
19042.70 108
19044.00 110
19045.31 103
19046.61 117
19047.91 90
19049.22 96
19050.52 84
19051.83 101
19053.13 116
19054.44 94
19055.74 101
19057.05 100
19058.35 113
19059.65 126
19060.96 123
19062.26 107
19063.57 128
19064.87 114
19066.18 109
19067.48 91
19068.79 96
19070.09 97
19071.40 117
19072.70 128
19074.01 106
19075.31 113
19076.62 104
19077.92 100
19079.23 103
19080.53 99
19081.84 117
19083.14 98
19084.45 93
19085.76 119
19087.06 99
19088.37 129
19089.67 119
19090.98 109
19092.28 94
19093.59 97
19094.89 146
19096.20 116
19097.51 121
19098.81 86
19100.12 83
19101.42 77
19102.73 100
19104.04 105
19105.34 118
19106.65 96
19107.96 82
19109.26 108
19110.57 102
19111.87 108
19113.18 108
19114.49 116
19115.79 117
19117.10 108
19118.41 91
19119.71 104
19121.02 140
19122.33 88
19123.63 79
19124.94 106
19126.25 84
19127.55 101
19128.86 103
19130.17 112
19131.48 80
19132.78 97
19134.09 93
19135.40 100
19136.70 103
19138.01 101
19139.32 116
19140.63 107
19141.93 101
19143.24 90
19144.55 101
19145.86 89
19147.16 114
19148.47 109
19149.78 113
19151.09 129
19152.39 96
19153.70 102
19155.01 107
19156.32 92
19157.63 107
19158.93 111
19160.24 109
19161.55 124
19162.86 121
19164.17 131
19165.47 151
19166.78 132
19168.09 116
19169.40 99
19170.71 94
19172.02 87
19173.32 102
19174.63 110
19175.94 104
19177.25 114
19178.56 113
19179.87 89
19181.18 95
19182.48 102
19183.79 85
19185.10 105
19186.41 73
19187.72 94
19189.03 110
19190.34 80
19191.65 89
19192.96 117
19194.27 104
19195.58 101
19196.88 83
19198.19 88
19199.50 94
19200.81 114
19202.12 104
19203.43 99
19204.74 97
19206.05 102
19207.36 130
19208.67 112
19209.98 112
19211.29 93
19212.60 114
19213.91 96
19215.22 110
19216.53 108
19217.84 89
19219.15 100
19220.46 92
19221.77 94
19223.08 105
19224.39 94
19225.70 97
19227.01 97
19228.32 120
19229.63 118
19230.94 129
19232.25 105
19233.56 81
19234.87 114
19236.18 93
19237.49 77
19238.81 92
19240.12 115
19241.43 101
19242.74 102
19244.05 104
19245.36 110
19246.67 103
19247.98 100
19249.29 107
19250.60 109
19251.91 116
19253.23 96
19254.54 99
19255.85 91
19257.16 90
19258.47 95
19259.78 100
19261.09 105
19262.41 83
19263.72 81
19265.03 90
19266.34 109
19267.65 114
19268.96 86
19270.28 86
19271.59 85
19272.90 116
19274.21 118
19275.52 93
19276.84 105
19278.15 76
19279.46 126
19280.77 104
19282.08 99
19283.40 108
19284.71 109
19286.02 95
19287.33 96
19288.65 86
19289.96 83
19291.27 97
19292.58 90
19293.90 105
19295.21 102
19296.52 92
19297.83 78
19299.15 93
19300.46 92
19301.77 87
19303.09 111
19304.40 99
19305.71 101
19307.02 89
19308.34 103
19309.65 99
19310.96 107
19312.28 97
19313.59 117
19314.90 108
19316.22 78
19317.53 97
19318.84 94
19320.16 98
19321.47 116
19322.78 132
19324.10 109
19325.41 87
19326.73 98
19328.04 114
19329.35 111
19330.67 108
19331.98 84
19333.29 120
19334.61 110
19335.92 104
19337.24 117
19338.55 107
19339.87 83
19341.18 83
19342.49 101
19343.81 95
19345.12 101
19346.44 104
19347.75 100
19349.07 118
19350.38 108
19351.69 135
19353.01 79
19354.32 90
19355.64 83
19356.95 91
19358.27 112
19359.58 116
19360.90 101
19362.21 92
19363.53 83
19364.84 88
19366.16 97
19367.47 150
19368.79 122
19370.10 112
19371.42 91
19372.73 97
19374.05 113
19375.36 120
19376.68 109
19378.00 107
19379.31 92
19380.63 85
19381.94 125
19383.26 118
19384.57 114
19385.89 98
19387.20 110
19388.52 86
19389.84 115
19391.15 101
19392.47 110
19393.78 128
19395.10 95
19396.42 112
19397.73 87
19399.05 84
19400.37 102
19401.68 101
19403.00 129
19404.31 102
19405.63 89
19406.95 116
19408.26 101
19409.58 105
19410.90 93
19412.21 87
19413.53 103
19414.85 86
19416.16 86
19417.48 85
19418.80 111
19420.11 96
19421.43 84
19422.75 106
19424.07 74
19425.38 101
19426.70 94
19428.02 121
19429.33 95
19430.65 116
19431.97 105
19433.29 79
19434.60 105
19435.92 106
19437.24 100
19438.56 112
19439.87 115
19441.19 109
19442.51 91
19443.83 102
19445.14 81
19446.46 112
19447.78 104
19449.10 121
19450.42 99
19451.73 95
19453.05 82
19454.37 100
19455.69 88
19457.01 104
19458.32 104
19459.64 117
19460.96 105
19462.28 78
19463.60 82
19464.92 117
19466.23 103
19467.55 116
19468.87 87
19470.19 91
19471.51 116
19472.83 108
19474.15 119
19475.46 112
19476.78 97
19478.10 132
19479.42 125
19480.74 100
19482.06 107
19483.38 91
19484.70 112
19486.02 118
19487.34 100
19488.65 100
19489.97 96
19491.29 86
19492.61 92
19493.93 89
19495.25 116
19496.57 147
19497.89 111
19499.21 107
19500.53 71
19501.85 92
19503.17 73
19504.49 77
19505.81 105
19507.13 125
19508.45 84
19509.77 110
19511.09 108
19512.41 86
19513.73 115
19515.05 96
19516.37 82
19517.69 90
19519.01 81
19520.33 92
19521.65 89
19522.97 99
19524.29 120
19525.61 89
19526.93 100
19528.25 79
19529.57 114
19530.89 93
19532.21 107
19533.54 105
19534.86 97
19536.18 89
19537.50 109
19538.82 91
19540.14 116
19541.46 105
19542.78 74
19544.10 98
19545.42 89
19546.75 106
19548.07 89
19549.39 91
19550.71 91
19552.03 85
19553.35 78
19554.67 92
19555.99 90
19557.32 113
19558.64 109
19559.96 110
19561.28 88
19562.60 71
19563.92 79
19565.25 79
19566.57 131
19567.89 112
19569.21 87
19570.53 91
19571.86 97
19573.18 93
19574.50 119
19575.82 92
19577.15 107
19578.47 100
19579.79 125
19581.11 84
19582.43 95
19583.76 98
19585.08 98
19586.40 103
19587.72 120
19589.05 112
19590.37 125
19591.69 116
19593.02 87
19594.34 90
19595.66 102
19596.98 120
19598.31 100
19599.63 100
19600.95 78
19602.28 90
19603.60 96
19604.92 87
19606.25 105
19607.57 96
19608.89 89
19610.22 79
19611.54 110
19612.86 108
19614.19 114
19615.51 95
19616.83 101
19618.16 128
19619.48 99
19620.80 84
19622.13 94
19623.45 119
19624.78 106
19626.10 102
19627.42 82
19628.75 80
19630.07 66
19631.40 68
19632.72 69
19634.04 105
19635.37 101
19636.69 91
19638.02 112
19639.34 114
19640.66 73
19641.99 104
19643.31 94
19644.64 114
19645.96 107
19647.29 99
19648.61 98
19649.94 94
19651.26 100
19652.59 99
19653.91 111
19655.24 115
19656.56 99
19657.89 94
19659.21 113
19660.54 86
19661.86 91
19663.19 89
19664.51 104
19665.84 88
19667.16 91
19668.49 80
19669.81 68
19671.14 124
19672.46 91
19673.79 80
19675.11 86
19676.44 95
19677.77 130
19679.09 102
19680.42 106
19681.74 94
19683.07 111
19684.39 102
19685.72 99
19687.05 99
19688.37 114
19689.70 116
19691.02 95
19692.35 76
19693.68 89
19695.00 97
19696.33 108
19697.66 105
19698.98 67
19700.31 82
19701.63 104
19702.96 92
19704.29 86
19705.61 100
19706.94 111
19708.27 104
19709.59 98
19710.92 110
19712.25 98
19713.57 100
19714.90 94
19716.23 83
19717.56 89
19718.88 113
19720.21 110
19721.54 98
19722.86 91
19724.19 87
19725.52 74
19726.85 114
19728.17 111
19729.50 90
19730.83 108
19732.16 107
19733.48 99
19734.81 93
19736.14 103
19737.47 112
19738.79 114
19740.12 116
19741.45 122
19742.78 88
19744.10 97
19745.43 108
19746.76 89
19748.09 84
19749.42 78
19750.74 101
19752.07 94
19753.40 86
19754.73 103
19756.06 114
19757.39 99
19758.71 92
19760.04 85
19761.37 99
19762.70 105
19764.03 121
19765.36 95
19766.69 102
19768.01 111
19769.34 94
19770.67 81
19772.00 90
19773.33 101
19774.66 94
19775.99 76
19777.32 98
19778.65 103
19779.97 93
19781.30 99
19782.63 104
19783.96 98
19785.29 92
19786.62 119
19787.95 82
19789.28 106
19790.61 122
19791.94 98
19793.27 92
19794.60 98
19795.93 99
19797.26 89
19798.59 88
19799.92 97
19801.25 124
19802.58 104
19803.91 100
19805.24 122
19806.57 94
19807.90 102
19809.23 102
19810.56 95
19811.89 96
19813.22 94
19814.55 98
19815.88 110
19817.21 107
19818.54 74
19819.87 90
19821.20 97
19822.53 89
19823.86 83
19825.19 97
19826.52 90
19827.85 71
19829.18 78
19830.51 85
19831.84 88
19833.17 111
19834.51 113
19835.84 102
19837.17 82
19838.50 86
19839.83 105
19841.16 115
19842.49 115
19843.82 97
19845.15 88
19846.49 96
19847.82 110
19849.15 150
19850.48 110
19851.81 94
19853.14 113
19854.47 98
19855.81 100
19857.14 93
19858.47 91
19859.80 123
19861.13 83
19862.47 94
19863.80 115
19865.13 90
19866.46 97
19867.79 77
19869.13 79
19870.46 91
19871.79 98
19873.12 97
19874.45 102
19875.79 101
19877.12 104
19878.45 91
19879.78 93
19881.12 91
19882.45 65
19883.78 62
19885.11 95
19886.45 130
19887.78 109
19889.11 77
19890.44 80
19891.78 107
19893.11 116
19894.44 74
19895.78 86
19897.11 114
19898.44 95
19899.78 104
19901.11 80
19902.44 109
19903.78 105
19905.11 104
19906.44 95
19907.78 84
19909.11 112
19910.44 98
19911.78 120
19913.11 82
19914.44 104
19915.78 116
19917.11 103
19918.44 96
19919.78 75
19921.11 90
19922.45 102
19923.78 96
19925.11 92
19926.45 76
19927.78 98
19929.12 95
19930.45 96
19931.78 75
19933.12 135
19934.45 135
19935.79 105
19937.12 103
19938.46 117
19939.79 100
19941.12 83
19942.46 89
19943.79 94
19945.13 108
19946.46 86
19947.80 95
19949.13 91
19950.47 89
19951.80 104
19953.14 92
19954.47 84
19955.81 84
19957.14 86
19958.48 102
19959.81 100
19961.15 114
19962.48 113
19963.82 114
19965.15 90
19966.49 113
19967.82 106
19969.16 118
19970.50 109
19971.83 97
19973.17 103
19974.50 101
19975.84 81
19977.17 93
19978.51 94
19979.85 87
19981.18 97
19982.52 124
19983.85 104
19985.19 94
19986.52 99
19987.86 125
19989.20 99
19990.53 95
19991.87 91
19993.21 92
19994.54 83
19995.88 96
19997.21 101
19998.55 82
19999.89 101
20001.22 103
20002.56 85
20003.90 89
20005.23 97
20006.57 83
20007.91 85
20009.24 90
20010.58 102
20011.92 99
20013.25 110
20014.59 103
20015.93 103
20017.27 89
20018.60 94
20019.94 104
20021.28 100
20022.61 105
20023.95 95
20025.29 96
20026.63 104
20027.96 101
20029.30 96
20030.64 95
20031.98 108
20033.31 113
20034.65 102
20035.99 82
20037.33 87
20038.66 108
20040.00 107
20041.34 110
20042.68 88
20044.02 101
20045.35 86
20046.69 101
20048.03 95
20049.37 80
20050.71 110
20052.05 101
20053.38 115
20054.72 111
20056.06 107
20057.40 83
20058.74 96
20060.08 85
20061.41 89
20062.75 114
20064.09 103
20065.43 86
20066.77 89
20068.11 94
20069.45 105
20070.79 91
20072.12 104
20073.46 105
20074.80 83
20076.14 93
20077.48 77
20078.82 119
20080.16 99
20081.50 101
20082.84 111
20084.18 99
20085.52 102
20086.85 81
20088.19 86
20089.53 93
20090.87 97
20092.21 82
20093.55 94
20094.89 107
20096.23 105
20097.57 118
20098.91 91
20100.25 113
20101.59 114
20102.93 94
20104.27 109
20105.61 81
20106.95 85
20108.29 98
20109.63 92
20110.97 107
20112.31 69
20113.65 72
20114.99 78
20116.33 99
20117.67 82
20119.01 83
20120.35 88
20121.69 96
20123.04 103
20124.38 94
20125.72 95
20127.06 96
20128.40 110
20129.74 85
20131.08 95
20132.42 84
20133.76 94
20135.10 104
20136.44 92
20137.79 75
20139.13 75
20140.47 87
20141.81 99
20143.15 92
