# Supplementary material for: MALDI-TOF MS typing enables the classification of brewing yeasts of the genus Saccharomyces to major beer styles
Source: PLoS One. 2017 Aug 9;12(8):e0181694. doi: 10.1371/journal.pone.0181694 (PMC5549903; doi:10.1371/journal.pone.0181694)
Supplement: S3 File — The directory includes 90 raw files and was zipped to “.zip”; the folder has three strains with 30 spectra per strain; S1 Text explains the raw files with an example and Table 1 represents the yeast strains used within the experiment. (ZIP) [file pone.0181694.s006.zip › 7-9/30258-205-OG-WB-WB-YPG-18h-E-E_2015-08-14__0_F1_1.dat]

1999.93 715
2000.35 744
2000.77 702
2001.19 686
2001.61 660
2002.03 692
2002.46 708
2002.88 731
2003.30 667
2003.72 642
2004.14 672
2004.57 695
2004.99 633
2005.41 579
2005.83 604
2006.25 618
2006.68 601
2007.10 633
2007.52 624
2007.94 676
2008.37 666
2008.79 720
2009.21 783
2009.63 726
2010.06 658
2010.48 730
2010.90 723
2011.32 741
2011.75 712
2012.17 733
2012.59 814
2013.02 811
2013.44 664
2013.86 635
2014.29 684
2014.71 615
2015.13 734
2015.55 710
2015.98 709
2016.40 632
2016.82 693
2017.25 788
2017.67 778
2018.10 740
2018.52 819
2018.94 699
2019.37 670
2019.79 711
2020.21 786
2020.64 796
2021.06 769
2021.48 790
2021.91 827
2022.33 752
2022.76 710
2023.18 781
2023.60 723
2024.03 666
2024.45 647
2024.88 698
2025.30 787
2025.73 678
2026.15 713
2026.57 660
2027.00 763
2027.42 867
2027.85 801
2028.27 715
2028.70 787
2029.12 753
2029.55 770
2029.97 680
2030.40 716
2030.82 684
2031.24 758
2031.67 856
2032.09 788
2032.52 832
2032.94 866
2033.37 681
2033.79 682
2034.22 715
2034.65 721
2035.07 687
2035.50 678
2035.92 680
2036.35 724
2036.77 633
2037.20 741
2037.62 759
2038.05 779
2038.47 736
2038.90 613
2039.33 663
2039.75 717
2040.18 784
2040.60 703
2041.03 664
2041.45 668
2041.88 663
2042.31 699
2042.73 810
2043.16 752
2043.58 945
2044.01 834
2044.44 845
2044.86 832
2045.29 654
2045.72 691
2046.14 681
2046.57 692
2047.00 719
2047.42 736
2047.85 719
2048.28 755
2048.70 723
2049.13 679
2049.56 677
2049.98 783
2050.41 687
2050.84 661
2051.26 744
2051.69 685
2052.12 682
2052.54 749
2052.97 708
2053.40 639
2053.83 720
2054.25 730
2054.68 727
2055.11 782
2055.53 812
2055.96 800
2056.39 752
2056.82 688
2057.24 828
2057.67 764
2058.10 754
2058.53 696
2058.96 701
2059.38 761
2059.81 622
2060.24 668
2060.67 755
2061.10 597
2061.52 661
2061.95 780
2062.38 768
2062.81 677
2063.24 707
2063.66 738
2064.09 745
2064.52 675
2064.95 749
2065.38 877
2065.81 715
2066.23 836
2066.66 809
2067.09 853
2067.52 969
2067.95 988
2068.38 835
2068.81 919
2069.23 960
2069.66 887
2070.09 916
2070.52 776
2070.95 711
2071.38 799
2071.81 947
2072.24 843
2072.67 718
2073.10 772
2073.53 832
2073.95 744
2074.38 751
2074.81 765
2075.24 666
2075.67 603
2076.10 706
2076.53 756
2076.96 831
2077.39 747
2077.82 754
2078.25 761
2078.68 753
2079.11 836
2079.54 747
2079.97 761
2080.40 742
2080.83 808
2081.26 760
2081.69 658
2082.12 712
2082.55 725
2082.98 733
2083.41 749
2083.84 761
2084.27 907
2084.70 823
2085.13 768
2085.56 714
2085.99 733
2086.42 766
2086.85 750
2087.29 661
2087.72 674
2088.15 616
2088.58 667
2089.01 776
2089.44 738
2089.87 731
2090.30 755
2090.73 708
2091.16 719
2091.59 628
2092.03 739
2092.46 800
2092.89 760
2093.32 778
2093.75 796
2094.18 770
2094.61 824
2095.05 663
2095.48 671
2095.91 685
2096.34 697
2096.77 776
2097.20 767
2097.63 674
2098.07 719
2098.50 729
2098.93 666
2099.36 648
2099.79 614
2100.23 678
2100.66 722
2101.09 738
2101.52 670
2101.95 705
2102.39 739
2102.82 748
2103.25 732
2103.68 747
2104.12 727
2104.55 708
2104.98 643
2105.41 673
2105.85 663
2106.28 715
2106.71 703
2107.14 737
2107.58 730
2108.01 773
2108.44 783
2108.88 799
2109.31 615
2109.74 636
2110.18 716
2110.61 666
2111.04 759
2111.47 780
2111.91 751
2112.34 726
2112.77 741
2113.21 787
2113.64 701
2114.07 615
2114.51 623
2114.94 610
2115.37 648
2115.81 711
2116.24 674
2116.68 677
2117.11 724
2117.54 704
2117.98 649
2118.41 584
2118.85 536
2119.28 574
2119.71 659
2120.15 692
2120.58 673
2121.02 599
2121.45 621
2121.88 639
2122.32 661
2122.75 656
2123.19 702
2123.62 718
2124.06 676
2124.49 611
2124.92 754
2125.36 650
2125.79 627
2126.23 617
2126.66 714
2127.10 695
2127.53 690
2127.97 678
2128.40 686
2128.84 674
2129.27 706
2129.71 697
2130.14 722
2130.58 713
2131.01 701
2131.45 704
2131.88 795
2132.32 778
2132.75 723
2133.19 765
2133.63 728
2134.06 711
2134.50 759
2134.93 757
2135.37 759
2135.80 789
2136.24 762
2136.67 688
2137.11 799
2137.55 838
2137.98 780
2138.42 705
2138.85 699
2139.29 749
2139.73 809
2140.16 681
2140.60 657
2141.03 750
2141.47 750
2141.91 694
2142.34 678
2142.78 657
2143.22 607
2143.65 626
2144.09 622
2144.53 677
2144.96 615
2145.40 630
2145.84 607
2146.27 632
2146.71 619
2147.15 631
2147.58 698
2148.02 678
2148.46 668
2148.89 674
2149.33 687
2149.77 769
2150.21 752
2150.64 816
2151.08 780
2151.52 755
2151.95 799
2152.39 817
2152.83 692
2153.27 673
2153.70 785
2154.14 758
2154.58 731
2155.02 867
2155.45 757
2155.89 763
2156.33 808
2156.77 787
2157.21 785
2157.64 743
2158.08 803
2158.52 809
2158.96 756
2159.40 742
2159.83 710
2160.27 768
2160.71 703
2161.15 752
2161.59 720
2162.02 661
2162.46 664
2162.90 660
2163.34 796
2163.78 738
2164.22 724
2164.66 644
2165.09 769
2165.53 780
2165.97 718
2166.41 739
2166.85 689
2167.29 715
2167.73 684
2168.17 706
2168.60 777
2169.04 688
2169.48 776
2169.92 733
2170.36 720
2170.80 731
2171.24 775
2171.68 709
2172.12 725
2172.56 679
2173.00 709
2173.44 700
2173.88 826
2174.32 914
2174.76 877
2175.20 954
2175.64 874
2176.07 998
2176.51 1007
2176.95 880
2177.39 969
2177.83 850
2178.27 854
2178.71 918
2179.15 882
2179.59 867
2180.03 849
2180.47 776
2180.92 840
2181.36 799
2181.80 898
2182.24 866
2182.68 776
2183.12 749
2183.56 698
2184.00 628
2184.44 753
2184.88 806
2185.32 847
2185.76 811
2186.20 697
2186.64 709
2187.08 685
2187.52 707
2187.97 709
2188.41 755
2188.85 749
2189.29 674
2189.73 678
2190.17 737
2190.61 713
2191.05 684
2191.49 677
2191.94 693
2192.38 687
2192.82 756
2193.26 706
2193.70 696
2194.14 749
2194.58 678
2195.03 687
2195.47 750
2195.91 746
2196.35 783
2196.79 704
2197.24 793
2197.68 908
2198.12 769
2198.56 692
2199.00 737
2199.45 783
2199.89 755
2200.33 729
2200.77 782
2201.21 744
2201.66 776
2202.10 797
2202.54 745
2202.98 792
2203.43 787
2203.87 843
2204.31 757
2204.75 722
2205.20 798
2205.64 811
2206.08 708
2206.53 770
2206.97 783
2207.41 789
2207.85 748
2208.30 755
2208.74 745
2209.18 690
2209.63 758
2210.07 796
2210.51 750
2210.96 676
2211.40 732
2211.84 841
2212.29 657
2212.73 702
2213.17 717
2213.62 845
2214.06 802
2214.50 729
2214.95 806
2215.39 807
2215.84 798
2216.28 751
2216.72 762
2217.17 773
2217.61 833
2218.05 760
2218.50 740
2218.94 763
2219.39 705
2219.83 644
2220.28 649
2220.72 737
2221.16 761
2221.61 721
2222.05 710
2222.50 785
2222.94 847
2223.39 747
2223.83 749
2224.28 740
2224.72 831
2225.16 943
2225.61 854
2226.05 820
2226.50 848
2226.94 731
2227.39 721
2227.83 744
2228.28 783
2228.72 754
2229.17 795
2229.61 803
2230.06 817
2230.50 741
2230.95 854
2231.40 766
2231.84 734
2232.29 837
2232.73 822
2233.18 789
2233.62 886
2234.07 827
2234.51 801
2234.96 777
2235.41 828
2235.85 776
2236.30 822
2236.74 878
2237.19 725
2237.63 775
2238.08 800
2238.53 791
2238.97 684
2239.42 548
2239.86 689
2240.31 736
2240.76 644
2241.20 647
2241.65 749
2242.10 676
2242.54 714
2242.99 697
2243.44 675
2243.88 720
2244.33 722
2244.78 703
2245.22 749
2245.67 748
2246.12 734
2246.56 679
2247.01 666
2247.46 715
2247.90 676
2248.35 682
2248.80 711
2249.24 694
2249.69 696
2250.14 708
2250.59 669
2251.03 707
2251.48 818
2251.93 805
2252.38 731
2252.82 650
2253.27 681
2253.72 684
2254.17 627
2254.61 620
2255.06 650
2255.51 722
2255.96 686
2256.40 682
2256.85 614
2257.30 651
2257.75 671
2258.20 630
2258.64 708
2259.09 655
2259.54 721
2259.99 729
2260.44 774
2260.88 686
2261.33 689
2261.78 663
2262.23 695
2262.68 782
2263.13 677
2263.58 749
2264.02 741
2264.47 685
2264.92 733
2265.37 736
2265.82 690
2266.27 736
2266.72 765
2267.17 845
2267.61 811
2268.06 787
2268.51 714
2268.96 711
2269.41 651
2269.86 675
2270.31 649
2270.76 634
2271.21 759
2271.66 764
2272.11 710
2272.56 734
2273.00 774
2273.45 753
2273.90 719
2274.35 880
2274.80 732
2275.25 664
2275.70 813
2276.15 846
2276.60 856
2277.05 807
2277.50 687
2277.95 750
2278.40 699
2278.85 753
2279.30 754
2279.75 638
2280.20 707
2280.65 764
2281.10 764
2281.55 650
2282.00 675
2282.45 703
2282.90 701
2283.35 796
2283.81 802
2284.26 757
2284.71 686
2285.16 752
2285.61 725
2286.06 641
2286.51 678
2286.96 689
2287.41 752
2287.86 811
2288.31 806
2288.76 826
2289.22 796
2289.67 803
2290.12 929
2290.57 967
2291.02 1071
2291.47 1102
2291.92 1136
2292.37 1247
2292.83 1311
2293.28 1335
2293.73 1462
2294.18 1371
2294.63 1281
2295.08 1174
2295.53 1128
2295.99 1120
2296.44 959
2296.89 904
2297.34 865
2297.79 868
2298.25 857
2298.70 857
2299.15 810
2299.60 817
2300.05 753
2300.51 771
2300.96 812
2301.41 655
2301.86 677
2302.32 670
2302.77 698
2303.22 674
2303.67 726
2304.13 696
2304.58 734
2305.03 778
2305.48 732
2305.94 744
2306.39 728
2306.84 676
2307.29 664
2307.75 623
2308.20 714
2308.65 782
2309.11 702
2309.56 783
2310.01 867
2310.47 803
2310.92 795
2311.37 835
2311.83 856
2312.28 891
2312.73 859
2313.19 771
2313.64 658
2314.09 766
2314.55 720
2315.00 678
2315.45 746
2315.91 808
2316.36 755
2316.81 675
2317.27 690
2317.72 759
2318.18 737
2318.63 846
2319.08 704
2319.54 717
2319.99 775
2320.45 681
2320.90 776
2321.35 703
2321.81 762
2322.26 800
2322.72 830
2323.17 699
2323.63 816
2324.08 801
2324.54 809
2324.99 1007
2325.44 958
2325.90 968
2326.35 1064
2326.81 1003
2327.26 922
2327.72 1017
2328.17 1158
2328.63 951
2329.08 1031
2329.54 780
2329.99 867
2330.45 805
2330.90 826
2331.36 806
2331.81 739
2332.27 780
2332.72 803
2333.18 855
2333.64 859
2334.09 816
2334.55 769
2335.00 706
2335.46 707
2335.91 875
2336.37 815
2336.82 771
2337.28 767
2337.74 675
2338.19 765
2338.65 829
2339.10 654
2339.56 646
2340.02 741
2340.47 738
2340.93 711
2341.38 686
2341.84 671
2342.30 722
2342.75 729
2343.21 699
2343.67 670
2344.12 571
2344.58 666
2345.04 612
2345.49 685
2345.95 749
2346.41 752
2346.86 729
2347.32 737
2347.78 732
2348.23 693
2348.69 664
2349.15 697
2349.60 709
2350.06 702
2350.52 657
2350.97 749
2351.43 735
2351.89 667
2352.35 732
2352.80 645
2353.26 674
2353.72 641
2354.18 694
2354.63 701
2355.09 765
2355.55 704
2356.01 595
2356.46 525
2356.92 697
2357.38 744
2357.84 749
2358.29 710
2358.75 709
2359.21 673
2359.67 708
2360.13 742
2360.58 696
2361.04 749
2361.50 701
2361.96 751
2362.42 716
2362.88 730
2363.33 717
2363.79 744
2364.25 737
2364.71 694
2365.17 713
2365.63 753
2366.08 694
2366.54 652
2367.00 658
2367.46 850
2367.92 810
2368.38 683
2368.84 780
2369.30 708
2369.75 701
2370.21 661
2370.67 759
2371.13 749
2371.59 609
2372.05 606
2372.51 710
2372.97 737
2373.43 661
2373.89 654
2374.35 637
2374.81 761
2375.27 817
2375.72 728
2376.18 776
2376.64 779
2377.10 745
2377.56 815
2378.02 738
2378.48 714
2378.94 803
2379.40 866
2379.86 831
2380.32 784
2380.78 716
2381.24 694
2381.70 692
2382.16 735
2382.62 666
2383.08 692
2383.54 818
2384.00 638
2384.46 738
2384.92 731
2385.39 836
2385.85 812
2386.31 633
2386.77 616
2387.23 740
2387.69 768
2388.15 742
2388.61 824
2389.07 808
2389.53 643
2389.99 636
2390.45 652
2390.91 647
2391.38 719
2391.84 701
2392.30 821
2392.76 738
2393.22 806
2393.68 680
2394.14 638
2394.60 773
2395.06 755
2395.53 720
2395.99 860
2396.45 736
2396.91 675
2397.37 643
2397.83 653
2398.30 696
2398.76 736
2399.22 818
2399.68 742
2400.14 743
2400.61 655
2401.07 698
2401.53 735
2401.99 725
2402.45 700
2402.92 693
2403.38 673
2403.84 651
2404.30 584
2404.76 577
2405.23 759
2405.69 699
2406.15 756
2406.61 628
2407.08 685
2407.54 805
2408.00 850
2408.46 700
2408.93 644
2409.39 704
2409.85 806
2410.32 753
2410.78 698
2411.24 627
2411.70 640
2412.17 657
2412.63 710
2413.09 653
2413.56 659
2414.02 666
2414.48 672
2414.95 677
2415.41 649
2415.87 659
2416.34 724
2416.80 820
2417.26 696
2417.73 792
2418.19 765
2418.65 766
2419.12 825
2419.58 826
2420.05 814
2420.51 737
2420.97 752
2421.44 749
2421.90 799
2422.37 784
2422.83 795
2423.29 834
2423.76 790
2424.22 711
2424.69 679
2425.15 774
2425.62 788
2426.08 744
2426.54 693
2427.01 765
2427.47 723
2427.94 780
2428.40 757
2428.87 677
2429.33 721
2429.80 674
2430.26 676
2430.73 628
2431.19 609
2431.66 690
2432.12 688
2432.59 700
2433.05 674
2433.52 672
2433.98 709
2434.45 716
2434.91 697
2435.38 637
2435.84 698
2436.31 751
2436.77 671
2437.24 649
2437.70 753
2438.17 654
2438.63 674
2439.10 590
2439.57 621
2440.03 709
2440.50 736
2440.96 670
2441.43 719
2441.89 763
2442.36 659
2442.83 704
2443.29 682
2443.76 759
2444.22 716
2444.69 700
2445.16 635
2445.62 761
2446.09 687
2446.56 652
2447.02 706
2447.49 744
2447.96 774
2448.42 755
2448.89 773
2449.35 775
2449.82 789
2450.29 677
2450.75 632
2451.22 633
2451.69 627
2452.16 628
2452.62 692
2453.09 646
2453.56 684
2454.02 634
2454.49 570
2454.96 672
2455.42 631
2455.89 646
2456.36 629
2456.83 678
2457.29 592
2457.76 602
2458.23 648
2458.70 653
2459.16 635
2459.63 732
2460.10 804
2460.57 628
2461.03 695
2461.50 743
2461.97 620
2462.44 578
2462.91 659
2463.37 662
2463.84 682
2464.31 760
2464.78 656
2465.25 629
2465.71 554
2466.18 606
2466.65 705
2467.12 666
2467.59 710
2468.06 669
2468.52 613
2468.99 745
2469.46 717
2469.93 721
2470.40 707
2470.87 746
2471.34 736
2471.80 680
2472.27 680
2472.74 685
2473.21 662
2473.68 665
2474.15 586
2474.62 618
2475.09 698
2475.56 793
2476.02 746
2476.49 612
2476.96 659
2477.43 726
2477.90 728
2478.37 728
2478.84 643
2479.31 611
2479.78 697
2480.25 676
2480.72 680
2481.19 616
2481.66 686
2482.13 673
2482.60 661
2483.07 718
2483.54 609
2484.01 669
2484.48 685
2484.95 690
2485.42 681
2485.89 633
2486.36 634
2486.83 710
2487.30 869
2487.77 853
2488.24 740
2488.71 721
2489.18 693
2489.65 787
2490.12 658
2490.59 804
2491.06 870
2491.53 775
2492.00 706
2492.47 740
2492.94 816
2493.41 790
2493.88 705
2494.36 683
2494.83 612
2495.30 562
2495.77 698
2496.24 829
2496.71 823
2497.18 750
2497.65 687
2498.12 696
2498.60 748
2499.07 808
2499.54 752
2500.01 695
2500.48 598
2500.95 696
2501.42 692
2501.90 693
2502.37 713
2502.84 754
2503.31 674
2503.78 735
2504.25 738
2504.73 711
2505.20 661
2505.67 700
2506.14 791
2506.61 751
2507.09 659
2507.56 677
2508.03 701
2508.50 633
2508.97 716
2509.45 704
2509.92 739
2510.39 802
2510.86 726
2511.34 792
2511.81 713
2512.28 776
2512.75 714
2513.23 755
2513.70 867
2514.17 859
2514.65 925
2515.12 924
2515.59 892
2516.06 795
2516.54 816
2517.01 822
2517.48 723
2517.96 710
2518.43 751
2518.90 742
2519.38 741
2519.85 762
2520.32 789
2520.80 742
2521.27 622
2521.74 651
2522.22 670
2522.69 750
2523.16 678
2523.64 754
2524.11 577
2524.58 617
2525.06 698
2525.53 657
2526.01 689
2526.48 751
2526.95 658
2527.43 717
2527.90 765
2528.38 823
2528.85 750
2529.32 752
2529.80 775
2530.27 755
2530.75 869
2531.22 803
2531.70 755
2532.17 856
2532.64 833
2533.12 677
2533.59 779
2534.07 865
2534.54 707
2535.02 748
2535.49 683
2535.97 785
2536.44 730
2536.92 899
2537.39 824
2537.87 651
2538.34 661
2538.82 669
2539.29 685
2539.77 718
2540.24 775
2540.72 868
2541.19 785
2541.67 770
2542.14 754
2542.62 773
2543.09 851
2543.57 784
2544.04 683
2544.52 708
2545.00 749
2545.47 716
2545.95 690
2546.42 655
2546.90 622
2547.37 680
2547.85 834
2548.33 745
2548.80 726
2549.28 751
2549.75 834
2550.23 725
2550.71 716
2551.18 819
2551.66 908
2552.14 852
2552.61 821
2553.09 842
2553.57 786
2554.04 786
2554.52 772
2554.99 753
2555.47 750
2555.95 770
2556.42 793
2556.90 659
2557.38 699
2557.86 745
2558.33 767
2558.81 718
2559.29 746
2559.76 731
2560.24 643
2560.72 699
2561.19 741
2561.67 688
2562.15 711
2562.63 821
2563.10 692
2563.58 725
2564.06 788
2564.54 756
2565.01 731
2565.49 645
2565.97 675
2566.45 778
2566.92 748
2567.40 697
2567.88 662
2568.36 704
2568.83 836
2569.31 727
2569.79 654
2570.27 678
2570.75 705
2571.22 778
2571.70 753
2572.18 705
2572.66 728
2573.14 732
2573.62 651
2574.09 666
2574.57 693
2575.05 698
2575.53 693
2576.01 784
2576.49 754
2576.97 752
2577.44 739
2577.92 792
2578.40 724
2578.88 660
2579.36 663
2579.84 744
2580.32 769
2580.80 758
2581.27 709
2581.75 724
2582.23 722
2582.71 714
2583.19 723
2583.67 638
2584.15 625
2584.63 702
2585.11 712
2585.59 644
2586.07 631
2586.55 684
2587.03 695
2587.51 787
2587.99 724
2588.47 648
2588.94 681
2589.42 684
2589.90 611
2590.38 685
2590.86 783
2591.34 798
2591.82 695
2592.30 728
2592.78 784
2593.26 723
2593.74 647
2594.22 655
2594.71 701
2595.19 775
2595.67 692
2596.15 611
2596.63 767
2597.11 686
2597.59 736
2598.07 713
2598.55 772
2599.03 702
2599.51 683
2599.99 843
2600.47 780
2600.95 720
2601.43 753
2601.91 711
2602.40 672
2602.88 651
2603.36 667
2603.84 692
2604.32 677
2604.80 682
2605.28 816
2605.76 673
2606.24 655
2606.73 829
2607.21 776
2607.69 781
2608.17 821
2608.65 756
2609.13 751
2609.62 616
2610.10 634
2610.58 660
2611.06 678
2611.54 676
2612.02 683
2612.51 682
2612.99 775
2613.47 664
2613.95 714
2614.43 767
2614.92 742
2615.40 725
2615.88 702
2616.36 647
2616.85 742
2617.33 744
2617.81 700
2618.29 672
2618.78 722
2619.26 718
2619.74 737
2620.22 683
2620.71 700
2621.19 649
2621.67 661
2622.15 734
2622.64 745
2623.12 705
2623.60 663
2624.09 764
2624.57 753
2625.05 754
2625.53 696
2626.02 747
2626.50 742
2626.98 697
2627.47 680
2627.95 705
2628.43 681
2628.92 575
2629.40 563
2629.88 599
2630.37 665
2630.85 716
2631.34 747
2631.82 725
2632.30 679
2632.79 738
2633.27 742
2633.75 751
2634.24 833
2634.72 782
2635.21 795
2635.69 776
2636.17 827
2636.66 734
2637.14 682
2637.63 912
2638.11 768
2638.60 655
2639.08 626
2639.56 680
2640.05 735
2640.53 723
2641.02 693
2641.50 684
2641.99 662
2642.47 631
2642.96 565
2643.44 680
2643.93 643
2644.41 663
2644.90 767
2645.38 690
2645.87 653
2646.35 594
2646.84 629
2647.32 636
2647.81 675
2648.29 626
2648.78 676
2649.26 680
2649.75 668
2650.23 735
2650.72 736
2651.20 787
2651.69 691
2652.17 678
2652.66 710
2653.15 676
2653.63 640
2654.12 692
2654.60 666
2655.09 602
2655.57 652
2656.06 652
2656.55 757
2657.03 702
2657.52 684
2658.00 757
2658.49 766
2658.98 636
2659.46 638
2659.95 691
2660.44 582
2660.92 723
2661.41 613
2661.90 674
2662.38 741
2662.87 741
2663.35 716
2663.84 632
2664.33 673
2664.81 649
2665.30 635
2665.79 732
2666.28 754
2666.76 731
2667.25 681
2667.74 701
2668.22 671
2668.71 633
2669.20 686
2669.68 659
2670.17 632
2670.66 689
2671.15 714
2671.63 732
2672.12 812
2672.61 793
2673.10 717
2673.58 682
2674.07 647
2674.56 834
2675.05 768
2675.53 788
2676.02 760
2676.51 712
2677.00 841
2677.49 937
2677.97 814
2678.46 837
2678.95 859
2679.44 837
2679.93 810
2680.41 824
2680.90 743
2681.39 708
2681.88 779
2682.37 750
2682.85 771
2683.34 720
2683.83 689
2684.32 624
2684.81 592
2685.30 600
2685.79 702
2686.27 706
2686.76 672
2687.25 650
2687.74 660
2688.23 692
2688.72 684
2689.21 705
2689.70 783
2690.19 769
2690.67 770
2691.16 665
2691.65 682
2692.14 690
2692.63 671
2693.12 707
2693.61 687
2694.10 738
2694.59 769
2695.08 731
2695.57 690
2696.06 603
2696.55 608
2697.04 710
2697.53 670
2698.02 658
2698.51 728
2699.00 699
2699.49 646
2699.98 568
2700.47 553
2700.96 647
2701.45 664
2701.94 613
2702.43 604
2702.92 672
2703.41 643
2703.90 776
2704.39 775
2704.88 744
2705.37 768
2705.86 686
2706.35 665
2706.84 694
2707.33 786
2707.82 702
2708.31 607
2708.80 650
2709.29 643
2709.78 649
2710.27 732
2710.77 592
2711.26 644
2711.75 619
2712.24 571
2712.73 669
2713.22 650
2713.71 669
2714.20 737
2714.69 686
2715.19 640
2715.68 679
2716.17 690
2716.66 720
2717.15 586
2717.64 704
2718.13 658
2718.63 675
2719.12 706
2719.61 680
2720.10 696
2720.59 695
2721.08 657
2721.58 763
2722.07 739
2722.56 751
2723.05 634
2723.54 636
2724.04 790
2724.53 826
2725.02 700
2725.51 682
2726.01 773
2726.50 667
2726.99 720
2727.48 688
2727.98 716
2728.47 692
2728.96 808
2729.45 706
2729.95 745
2730.44 622
2730.93 602
2731.42 675
2731.92 621
2732.41 674
2732.90 766
2733.40 632
2733.89 684
2734.38 715
2734.87 662
2735.37 654
2735.86 733
2736.35 784
2736.85 809
2737.34 755
2737.83 790
2738.33 778
2738.82 664
2739.31 679
2739.81 735
2740.30 731
2740.79 863
2741.29 850
2741.78 781
2742.28 744
2742.77 790
2743.26 767
2743.76 794
2744.25 770
2744.75 678
2745.24 705
2745.73 732
2746.23 717
2746.72 678
2747.22 684
2747.71 679
2748.20 761
2748.70 722
2749.19 684
2749.69 704
2750.18 756
2750.68 659
2751.17 657
2751.67 619
2752.16 679
2752.66 747
2753.15 721
2753.64 683
2754.14 692
2754.63 575
2755.13 707
2755.62 715
2756.12 661
2756.61 669
2757.11 659
2757.60 729
2758.10 618
2758.59 727
2759.09 762
2759.59 751
2760.08 786
2760.58 706
2761.07 671
2761.57 657
2762.06 629
2762.56 646
2763.05 718
2763.55 846
2764.05 643
2764.54 642
2765.04 693
2765.53 696
2766.03 657
2766.52 749
2767.02 901
2767.52 758
2768.01 710
2768.51 751
2769.00 642
2769.50 768
2770.00 742
2770.49 689
2770.99 667
2771.49 648
2771.98 840
2772.48 756
2772.98 649
2773.47 637
2773.97 627
2774.47 773
2774.96 802
2775.46 703
2775.96 678
2776.45 698
2776.95 704
2777.45 763
2777.94 717
2778.44 740
2778.94 820
2779.43 831
2779.93 707
2780.43 816
2780.93 801
2781.42 806
2781.92 773
2782.42 716
2782.92 653
2783.41 651
2783.91 705
2784.41 642
2784.91 681
2785.40 681
2785.90 695
2786.40 774
2786.90 806
2787.39 674
2787.89 701
2788.39 818
2788.89 758
2789.39 725
2789.88 655
2790.38 678
2790.88 691
2791.38 732
2791.88 766
2792.37 748
2792.87 683
2793.37 692
2793.87 728
2794.37 658
2794.87 704
2795.37 619
2795.86 624
2796.36 628
2796.86 682
2797.36 723
2797.86 700
2798.36 654
2798.86 661
2799.35 768
2799.85 712
2800.35 656
2800.85 651
2801.35 668
2801.85 668
2802.35 737
2802.85 769
2803.35 715
2803.85 667
2804.35 712
2804.85 675
2805.34 756
2805.84 593
2806.34 619
2806.84 709
2807.34 619
2807.84 576
2808.34 702
2808.84 797
2809.34 707
2809.84 713
2810.34 675
2810.84 785
2811.34 680
2811.84 640
2812.34 669
2812.84 650
2813.34 641
2813.84 744
2814.34 701
2814.84 796
2815.34 752
2815.84 694
2816.34 696
2816.84 738
2817.34 623
2817.84 604
2818.35 623
2818.85 703
2819.35 668
2819.85 724
2820.35 617
2820.85 621
2821.35 757
2821.85 823
2822.35 699
2822.85 624
2823.35 693
2823.85 741
2824.36 808
2824.86 802
2825.36 757
2825.86 699
2826.36 731
2826.86 766
2827.36 702
2827.86 693
2828.37 671
2828.87 699
2829.37 616
2829.87 669
2830.37 563
2830.87 722
2831.38 718
2831.88 671
2832.38 708
2832.88 732
2833.38 705
2833.88 678
2834.39 711
2834.89 663
2835.39 661
2835.89 698
2836.40 678
2836.90 722
2837.40 720
2837.90 708
2838.40 709
2838.91 699
2839.41 669
2839.91 695
2840.41 721
2840.92 615
2841.42 639
2841.92 669
2842.42 700
2842.93 648
2843.43 619
2843.93 609
2844.44 704
2844.94 730
2845.44 695
2845.94 677
2846.45 528
2846.95 720
2847.45 706
2847.96 716
2848.46 695
2848.96 675
2849.47 672
2849.97 688
2850.47 816
2850.98 762
2851.48 756
2851.98 816
2852.49 782
2852.99 659
2853.50 723
2854.00 734
2854.50 747
2855.01 844
2855.51 780
2856.01 767
2856.52 705
2857.02 755
2857.53 768
2858.03 794
2858.53 713
2859.04 787
2859.54 857
2860.05 726
2860.55 648
2861.06 726
2861.56 732
2862.06 687
2862.57 636
2863.07 677
2863.58 650
2864.08 619
2864.59 615
2865.09 632
2865.60 628
2866.10 669
2866.61 656
2867.11 608
2867.62 727
2868.12 624
2868.63 595
2869.13 594
2869.64 694
2870.14 671
2870.65 687
2871.15 681
2871.66 639
2872.16 693
2872.67 802
2873.17 696
2873.68 786
2874.18 732
2874.69 711
2875.20 689
2875.70 688
2876.21 810
2876.71 781
2877.22 778
2877.72 657
2878.23 698
2878.74 719
2879.24 813
2879.75 763
2880.25 669
2880.76 722
2881.27 785
2881.77 803
2882.28 739
2882.79 729
2883.29 799
2883.80 781
2884.30 847
2884.81 854
2885.32 777
2885.82 753
2886.33 738
2886.84 719
2887.34 724
2887.85 755
2888.36 764
2888.86 802
2889.37 773
2889.88 783
2890.38 810
2890.89 745
2891.40 765
2891.91 896
2892.41 798
2892.92 686
2893.43 829
2893.93 824
2894.44 918
2894.95 970
2895.46 835
2895.96 864
2896.47 914
2896.98 839
2897.49 934
2897.99 1062
2898.50 1049
2899.01 946
2899.52 936
2900.03 879
2900.53 959
2901.04 922
2901.55 922
2902.06 853
2902.56 864
2903.07 761
2903.58 805
2904.09 856
2904.60 822
2905.11 712
2905.61 774
2906.12 815
2906.63 830
2907.14 854
2907.65 853
2908.16 831
2908.66 743
2909.17 723
2909.68 865
2910.19 873
2910.70 818
2911.21 806
2911.72 761
2912.23 817
2912.73 710
2913.24 701
2913.75 717
2914.26 718
2914.77 724
2915.28 704
2915.79 746
2916.30 699
2916.81 657
2917.32 813
2917.83 768
2918.33 785
2918.84 690
2919.35 684
2919.86 663
2920.37 702
2920.88 726
2921.39 748
2921.90 773
2922.41 749
2922.92 722
2923.43 700
2923.94 727
2924.45 705
2924.96 833
2925.47 754
2925.98 712
2926.49 729
2927.00 761
2927.51 732
2928.02 703
2928.53 675
2929.04 774
2929.55 760
2930.06 668
2930.57 689
2931.08 689
2931.59 658
2932.11 656
2932.62 629
2933.13 719
2933.64 718
2934.15 668
2934.66 720
2935.17 731
2935.68 741
2936.19 873
2936.70 848
2937.21 836
2937.72 802
2938.24 741
2938.75 741
2939.26 788
2939.77 837
2940.28 899
2940.79 787
2941.30 719
2941.81 757
2942.33 802
2942.84 909
2943.35 885
2943.86 828
2944.37 803
2944.88 776
2945.40 769
2945.91 796
2946.42 645
2946.93 615
2947.44 830
2947.96 755
2948.47 742
2948.98 714
2949.49 722
2950.00 653
2950.52 651
2951.03 608
2951.54 649
2952.05 744
2952.57 692
2953.08 630
2953.59 607
2954.10 779
2954.62 708
2955.13 733
2955.64 787
2956.15 722
2956.67 643
2957.18 661
2957.69 748
2958.20 736
2958.72 711
2959.23 727
2959.74 866
2960.26 744
2960.77 681
2961.28 739
2961.80 741
2962.31 780
2962.82 760
2963.34 756
2963.85 793
2964.36 773
2964.88 736
2965.39 780
2965.90 781
2966.42 724
2966.93 785
2967.44 768
2967.96 789
2968.47 684
2968.98 712
2969.50 743
2970.01 732
2970.53 678
2971.04 771
2971.55 772
2972.07 670
2972.58 732
2973.10 727
2973.61 826
2974.12 792
2974.64 766
2975.15 693
2975.67 745
2976.18 755
2976.70 828
2977.21 821
2977.73 835
2978.24 796
2978.75 724
2979.27 688
2979.78 775
2980.30 795
2980.81 760
2981.33 802
2981.84 808
2982.36 780
2982.87 762
2983.39 755
2983.90 700
2984.42 739
2984.93 822
2985.45 821
2985.96 718
2986.48 710
2987.00 836
2987.51 819
2988.03 852
2988.54 844
2989.06 767
2989.57 849
2990.09 856
2990.60 763
2991.12 865
2991.64 753
2992.15 877
2992.67 764
2993.18 808
2993.70 764
2994.21 804
2994.73 857
2995.25 834
2995.76 880
2996.28 909
2996.80 921
2997.31 929
2997.83 852
2998.34 865
2998.86 970
2999.38 920
2999.89 1022
3000.41 965
3000.93 1045
3001.44 1060
3001.96 1025
3002.48 959
3002.99 1051
3003.51 1200
3004.03 1355
3004.54 1286
3005.06 1322
3005.58 1447
3006.09 1372
3006.61 1529
3007.13 1525
3007.65 1680
3008.16 1556
3008.68 1614
3009.20 1448
3009.71 1342
3010.23 1131
3010.75 1138
3011.27 1169
3011.78 1139
3012.30 949
3012.82 890
3013.34 931
3013.85 942
3014.37 1005
3014.89 873
3015.41 874
3015.93 797
3016.44 867
3016.96 764
3017.48 724
3018.00 828
3018.52 938
3019.03 896
3019.55 824
3020.07 854
3020.59 890
3021.11 886
3021.63 804
3022.14 933
3022.66 970
3023.18 854
3023.70 899
3024.22 893
3024.74 830
3025.25 1006
3025.77 854
3026.29 767
3026.81 795
3027.33 910
3027.85 814
3028.37 811
3028.89 913
3029.41 789
3029.92 869
3030.44 869
3030.96 882
3031.48 784
3032.00 843
3032.52 798
3033.04 697
3033.56 786
3034.08 784
3034.60 777
3035.12 804
3035.64 782
3036.16 871
3036.68 767
3037.20 790
3037.72 773
3038.24 701
3038.76 856
3039.28 898
3039.80 846
3040.32 872
3040.84 792
3041.36 760
3041.88 803
3042.40 847
3042.92 905
3043.44 749
3043.96 741
3044.48 720
3045.00 826
3045.52 786
3046.04 884
3046.56 920
3047.08 771
3047.60 860
3048.12 806
3048.64 744
3049.16 787
3049.68 771
3050.20 770
3050.72 760
3051.24 784
3051.77 691
3052.29 821
3052.81 828
3053.33 756
3053.85 727
3054.37 706
3054.89 749
3055.41 749
3055.93 787
3056.46 859
3056.98 872
3057.50 849
3058.02 825
3058.54 710
3059.06 768
3059.58 784
3060.11 751
3060.63 782
3061.15 774
3061.67 763
3062.19 904
3062.71 730
3063.24 803
3063.76 847
3064.28 936
3064.80 812
3065.32 741
3065.85 781
3066.37 855
3066.89 804
3067.41 1003
3067.94 884
3068.46 872
3068.98 851
3069.50 797
3070.03 860
3070.55 810
3071.07 733
3071.59 831
3072.12 904
3072.64 829
3073.16 896
3073.68 866
3074.21 859
3074.73 871
3075.25 909
3075.78 860
3076.30 872
3076.82 827
3077.34 813
3077.87 886
3078.39 891
3078.91 907
3079.44 864
3079.96 879
3080.48 923
3081.01 921
3081.53 1048
3082.05 1099
3082.58 1028
3083.10 1225
3083.63 1175
3084.15 1124
3084.67 1249
3085.20 1272
3085.72 1245
3086.24 1226
3086.77 1205
3087.29 1225
3087.82 1251
3088.34 1211
3088.86 1167
3089.39 1118
3089.91 992
3090.44 1133
3090.96 1044
3091.49 1190
3092.01 1082
3092.53 983
3093.06 1116
3093.58 1007
3094.11 1023
3094.63 1001
3095.16 1121
3095.68 1207
3096.21 1172
3096.73 1103
3097.26 1143
3097.78 1238
3098.31 1202
3098.83 1139
3099.36 1260
3099.88 1364
3100.41 1248
3100.93 1310
3101.46 1459
3101.98 1655
3102.51 2146
3103.03 2361
3103.56 2640
3104.08 3190
3104.61 3527
3105.13 4128
3105.66 4075
3106.18 4435
3106.71 4599
3107.24 4348
3107.76 3914
3108.29 3627
3108.81 3310
3109.34 3062
3109.86 2536
3110.39 2521
3110.92 2335
3111.44 2024
3111.97 1949
3112.49 1802
3113.02 1837
3113.55 1969
3114.07 1922
3114.60 1935
3115.12 2051
3115.65 1885
3116.18 1877
3116.70 1845
3117.23 1546
3117.76 1400
3118.28 1359
3118.81 1234
3119.34 1283
3119.86 1376
3120.39 1409
3120.92 1382
3121.44 1483
3121.97 1511
3122.50 1420
3123.02 1494
3123.55 1539
3124.08 1503
3124.61 1327
3125.13 1325
3125.66 1253
3126.19 1288
3126.72 1240
3127.24 1365
3127.77 1385
3128.30 1285
3128.82 1208
3129.35 1195
3129.88 1146
3130.41 1108
3130.93 1029
3131.46 1054
3131.99 1041
3132.52 1023
3133.05 953
3133.57 989
3134.10 1087
3134.63 1088
3135.16 1019
3135.69 988
3136.21 980
3136.74 998
3137.27 1004
3137.80 979
3138.33 961
3138.85 866
3139.38 864
3139.91 872
3140.44 960
3140.97 944
3141.50 975
3142.03 933
3142.55 935
3143.08 928
3143.61 983
3144.14 929
3144.67 977
3145.20 870
3145.73 877
3146.26 942
3146.79 958
3147.31 904
3147.84 899
3148.37 980
3148.90 946
3149.43 989
3149.96 1027
3150.49 997
3151.02 927
3151.55 998
3152.08 989
3152.61 1137
3153.14 1123
3153.67 1041
3154.20 1068
3154.73 1051
3155.25 1006
3155.78 997
3156.31 1027
3156.84 979
3157.37 1063
3157.90 966
3158.43 932
3158.96 1094
3159.49 1102
3160.02 1088
3160.55 1197
3161.08 1029
3161.61 971
3162.14 944
3162.68 991
3163.21 1022
3163.74 1015
3164.27 934
3164.80 1128
3165.33 984
3165.86 985
3166.39 984
3166.92 919
3167.45 902
3167.98 842
3168.51 814
3169.04 775
3169.57 815
3170.10 894
3170.64 904
3171.17 892
3171.70 846
3172.23 840
3172.76 826
3173.29 797
3173.82 850
3174.35 758
3174.88 795
3175.42 882
3175.95 833
3176.48 955
3177.01 983
3177.54 993
3178.07 888
3178.61 948
3179.14 992
3179.67 946
3180.20 978
3180.73 767
3181.26 886
3181.80 949
3182.33 970
3182.86 852
3183.39 907
3183.92 835
3184.46 844
3184.99 812
3185.52 787
3186.05 824
3186.59 755
3187.12 848
3187.65 895
3188.18 814
3188.72 770
3189.25 839
3189.78 903
3190.31 881
3190.85 902
3191.38 868
3191.91 848
3192.44 796
3192.98 809
3193.51 799
3194.04 836
3194.58 755
3195.11 810
3195.64 869
3196.17 886
3196.71 800
3197.24 710
3197.77 831
3198.31 860
3198.84 821
3199.37 918
3199.91 871
3200.44 860
3200.98 957
3201.51 927
3202.04 1046
3202.58 958
3203.11 944
3203.64 1003
3204.18 918
3204.71 920
3205.24 958
3205.78 931
3206.31 921
3206.85 858
3207.38 984
3207.91 909
3208.45 963
3208.98 1019
3209.52 908
3210.05 1059
3210.59 1074
3211.12 1042
3211.65 971
3212.19 1059
3212.72 1157
3213.26 1123
3213.79 1109
3214.33 1241
3214.86 1174
3215.40 992
3215.93 987
3216.47 1059
3217.00 1038
3217.54 1017
3218.07 950
3218.61 920
3219.14 912
3219.68 1028
3220.21 886
3220.75 802
3221.28 787
3221.82 906
3222.35 789
3222.89 776
3223.42 949
3223.96 1026
3224.49 978
3225.03 952
3225.57 900
3226.10 1028
3226.64 990
3227.17 1196
3227.71 1142
3228.24 1066
3228.78 1065
3229.32 1132
3229.85 1067
3230.39 1011
3230.92 1054
3231.46 1032
3232.00 1088
3232.53 1122
3233.07 1082
3233.60 979
3234.14 1260
3234.68 1104
3235.21 1138
3235.75 1095
3236.29 1097
3236.82 1171
3237.36 1279
3237.90 1142
3238.43 1140
3238.97 1054
3239.51 1250
3240.04 1191
3240.58 1058
3241.12 1016
3241.65 1117
3242.19 1143
3242.73 1056
3243.26 991
3243.80 1155
3244.34 1167
3244.88 1133
3245.41 1266
3245.95 1190
3246.49 1249
3247.02 1271
3247.56 1193
3248.10 1107
3248.64 1247
3249.17 1229
3249.71 1233
3250.25 1183
3250.79 1225
3251.33 1229
3251.86 1188
3252.40 1326
3252.94 1298
3253.48 1257
3254.01 1283
3254.55 1366
3255.09 1304
3255.63 1213
3256.17 1289
3256.70 1357
3257.24 1256
3257.78 1247
3258.32 1428
3258.86 1329
3259.40 1372
3259.93 1446
3260.47 1568
3261.01 1551
3261.55 1714
3262.09 1847
3262.63 1778
3263.17 1974
3263.70 2125
3264.24 2290
3264.78 2396
3265.32 2499
3265.86 2687
3266.40 2808
3266.94 3095
3267.48 3480
3268.02 3693
3268.56 3882
3269.09 4086
3269.63 4135
3270.17 4479
3270.71 4281
3271.25 4143
3271.79 3946
3272.33 3591
3272.87 3317
3273.41 2884
3273.95 2457
3274.49 2172
3275.03 1877
3275.57 1783
3276.11 1614
3276.65 1470
3277.19 1485
3277.73 1663
3278.27 1644
3278.81 1671
3279.35 1537
3279.89 1605
3280.43 1636
3280.97 1699
3281.51 1662
3282.05 1505
3282.59 1580
3283.13 1452
3283.67 1712
3284.21 1533
3284.75 1503
3285.29 1499
3285.83 1326
3286.37 1402
3286.91 1472
3287.45 1477
3287.99 1448
3288.53 1622
3289.08 1637
3289.62 1635
3290.16 1573
3290.70 1519
3291.24 1557
3291.78 1578
3292.32 1633
3292.86 1684
3293.40 1644
3293.95 1549
3294.49 1841
3295.03 1806
3295.57 1730
3296.11 1848
3296.65 1971
3297.19 1939
3297.73 2082
3298.28 2358
3298.82 2238
3299.36 2213
3299.90 2197
3300.44 2073
3300.99 2103
3301.53 1962
3302.07 1932
3302.61 1821
3303.15 1730
3303.69 1673
3304.24 1630
3304.78 1791
3305.32 1693
3305.86 1733
3306.41 1822
3306.95 1750
3307.49 1647
3308.03 1597
3308.58 1663
3309.12 1700
3309.66 1616
3310.20 1612
3310.75 1450
3311.29 1504
3311.83 1521
3312.37 1415
3312.92 1562
3313.46 1605
3314.00 1561
3314.54 1581
3315.09 1552
3315.63 1476
3316.17 1495
3316.72 1537
3317.26 1669
3317.80 1729
3318.35 1815
3318.89 1693
3319.43 1825
3319.98 1836
3320.52 1868
3321.06 1790
3321.61 1817
3322.15 1923
3322.69 2115
3323.24 2011
3323.78 2114
3324.33 2161
3324.87 2188
3325.41 2193
3325.96 2087
3326.50 2079
3327.04 1991
3327.59 1966
3328.13 1893
3328.68 1905
3329.22 1873
3329.76 1984
3330.31 1917
3330.85 1847
3331.40 1936
3331.94 1913
3332.49 1998
3333.03 2248
3333.58 2705
3334.12 3350
3334.66 4243
3335.21 5125
3335.75 5945
3336.30 7171
3336.84 8476
3337.39 9894
3337.93 10948
3338.48 11811
3339.02 12018
3339.57 12120
3340.11 11568
3340.66 10980
3341.20 9951
3341.75 8716
3342.29 7563
3342.84 6401
3343.38 5311
3343.93 4555
3344.47 3780
3345.02 3080
3345.57 2455
3346.11 2326
3346.66 2117
3347.20 1963
3347.75 1882
3348.29 1912
3348.84 1852
3349.38 2004
3349.93 2038
3350.48 2067
3351.02 2244
3351.57 2253
3352.11 2313
3352.66 2648
3353.21 2534
3353.75 2813
3354.30 2932
3354.84 3116
3355.39 3003
3355.94 2811
3356.48 2650
3357.03 2544
3357.58 2331
3358.12 2141
3358.67 1999
3359.22 1859
3359.76 1781
3360.31 1760
3360.86 1621
3361.40 1460
3361.95 1389
3362.50 1478
3363.04 1556
3363.59 1557
3364.14 1551
3364.68 1583
3365.23 1655
3365.78 1638
3366.33 1690
3366.87 1697
3367.42 1701
3367.97 1665
3368.51 1653
3369.06 1649
3369.61 1644
3370.16 1589
3370.70 1688
3371.25 1818
3371.80 1542
3372.35 1693
3372.90 1808
3373.44 1798
3373.99 1781
3374.54 1910
3375.09 1859
3375.63 2044
3376.18 1945
3376.73 2037
3377.28 2217
3377.83 2248
3378.37 2118
3378.92 1940
3379.47 1898
3380.02 1719
3380.57 1702
3381.12 1619
3381.66 1588
3382.21 1491
3382.76 1432
3383.31 1461
3383.86 1504
3384.41 1380
3384.96 1346
3385.50 1448
3386.05 1364
3386.60 1420
3387.15 1384
3387.70 1378
3388.25 1371
3388.80 1296
3389.35 1335
3389.90 1440
3390.44 1290
3390.99 1239
3391.54 1269
3392.09 1284
3392.64 1279
3393.19 1211
3393.74 1348
3394.29 1246
3394.84 1125
3395.39 1210
3395.94 1213
3396.49 1203
3397.04 1075
3397.59 1150
3398.14 1210
3398.69 1198
3399.24 1122
3399.79 1072
3400.34 1036
3400.89 1121
3401.44 1114
3401.99 959
3402.54 1043
3403.09 1069
3403.64 1043
3404.19 1029
3404.74 1087
3405.29 1106
3405.84 1039
3406.39 994
3406.94 1090
3407.49 1057
3408.04 1073
3408.59 960
3409.14 1035
3409.69 984
3410.24 1024
3410.79 958
3411.34 1090
3411.89 1217
3412.45 1217
3413.00 1139
3413.55 1248
3414.10 1275
3414.65 1281
3415.20 1372
3415.75 1372
3416.30 1271
3416.85 1311
3417.41 1335
3417.96 1291
3418.51 1130
3419.06 1112
3419.61 1133
3420.16 1059
3420.71 1072
3421.27 1099
3421.82 1103
3422.37 920
3422.92 948
3423.47 1111
3424.02 1108
3424.58 1134
3425.13 1055
3425.68 1102
3426.23 1111
3426.78 1042
3427.34 1133
3427.89 1210
3428.44 1165
3428.99 1041
3429.55 1106
3430.10 1150
3430.65 1215
3431.20 1065
3431.76 1125
3432.31 1129
3432.86 1059
3433.41 1028
3433.97 1147
3434.52 1128
3435.07 972
3435.62 986
3436.18 1127
3436.73 1048
3437.28 1035
3437.84 1000
3438.39 1043
3438.94 1027
3439.49 1043
3440.05 1004
3440.60 1028
3441.15 971
3441.71 1127
3442.26 1015
3442.81 1030
3443.37 1094
3443.92 950
3444.47 1208
3445.03 1190
3445.58 1027
3446.13 1024
3446.69 977
3447.24 882
3447.80 910
3448.35 964
3448.90 948
3449.46 891
3450.01 944
3450.57 1020
3451.12 1032
3451.67 1021
3452.23 985
3452.78 1042
3453.34 1008
3453.89 976
3454.44 940
3455.00 943
3455.55 1143
3456.11 1083
3456.66 972
3457.22 1022
3457.77 1013
3458.33 1042
3458.88 1045
3459.43 1014
3459.99 1063
3460.54 1045
3461.10 958
3461.65 921
3462.21 949
3462.76 933
3463.32 1155
3463.87 1133
3464.43 1061
3464.98 971
3465.54 1124
3466.09 1109
3466.65 1159
3467.21 1147
3467.76 1052
3468.32 1087
3468.87 1198
3469.43 1281
3469.98 1229
3470.54 1201
3471.09 1272
3471.65 1101
3472.20 1203
3472.76 1344
3473.32 1374
3473.87 1252
3474.43 1437
3474.98 1488
3475.54 1478
3476.10 1364
3476.65 1385
3477.21 1381
3477.76 1507
3478.32 1341
3478.88 1345
3479.43 1282
3479.99 1326
3480.55 1315
3481.10 1434
3481.66 1539
3482.22 1440
3482.77 1450
3483.33 1344
3483.89 1427
3484.44 1461
3485.00 1561
3485.56 1715
3486.11 1698
3486.67 1713
3487.23 1667
3487.78 1835
3488.34 1561
3488.90 1747
3489.45 1847
3490.01 1999
3490.57 2386
3491.13 2404
3491.68 2975
3492.24 3465
3492.80 3921
3493.35 4637
3493.91 4989
3494.47 5529
3495.03 5694
3495.58 5812
3496.14 5825
3496.70 5393
3497.26 5339
3497.82 4783
3498.37 4012
3498.93 3584
3499.49 3234
3500.05 2827
3500.61 2727
3501.16 2358
3501.72 2471
3502.28 2747
3502.84 2827
3503.40 2971
3503.95 3150
3504.51 3415
3505.07 3607
3505.63 3897
3506.19 4083
3506.75 4235
3507.30 4427
3507.86 4778
3508.42 4766
3508.98 4900
3509.54 4602
3510.10 4529
3510.66 4198
3511.22 3756
3511.77 3334
3512.33 2920
3512.89 2557
3513.45 2405
3514.01 2296
3514.57 1999
3515.13 1865
3515.69 1762
3516.25 1737
3516.81 1567
3517.37 1472
3517.92 1414
3518.48 1196
3519.04 1353
3519.60 1373
3520.16 1287
3520.72 1269
3521.28 1342
3521.84 1340
3522.40 1366
3522.96 1270
3523.52 1340
3524.08 1388
3524.64 1480
3525.20 1398
3525.76 1371
3526.32 1286
3526.88 1161
3527.44 1238
3528.00 1247
3528.56 1235
3529.12 1178
3529.68 1214
3530.24 1139
3530.80 1175
3531.36 1279
3531.92 1259
3532.48 1065
3533.04 1152
3533.60 1285
3534.17 1241
3534.73 1284
3535.29 1365
3535.85 1452
3536.41 1365
3536.97 1289
3537.53 1216
3538.09 1287
3538.65 1166
3539.21 1284
3539.77 1165
3540.34 1158
3540.90 1286
3541.46 1313
3542.02 1299
3542.58 1306
3543.14 1334
3543.70 1213
3544.26 1353
3544.83 1242
3545.39 1155
3545.95 1235
3546.51 1148
3547.07 1233
3547.63 1236
3548.20 1153
3548.76 1123
3549.32 1163
3549.88 1178
3550.44 1160
3551.01 1134
3551.57 1068
3552.13 1056
3552.69 1111
3553.25 1142
3553.82 1051
3554.38 976
3554.94 1104
3555.50 1104
3556.07 853
3556.63 978
3557.19 1065
3557.75 1020
3558.32 982
3558.88 943
3559.44 973
3560.00 1015
3560.57 981
3561.13 926
3561.69 1032
3562.26 1079
3562.82 971
3563.38 899
3563.94 959
3564.51 983
3565.07 933
3565.63 990
3566.20 1041
3566.76 1036
3567.32 1001
3567.89 901
3568.45 1011
3569.01 906
3569.58 976
3570.14 995
3570.70 911
3571.27 929
3571.83 874
3572.39 993
3572.96 994
3573.52 937
3574.09 1007
3574.65 1054
3575.21 994
3575.78 1025
3576.34 954
3576.91 1130
3577.47 1173
3578.03 1202
3578.60 1219
3579.16 1369
3579.73 1560
3580.29 1515
3580.86 1541
3581.42 1452
3581.98 1432
3582.55 1431
3583.11 1309
3583.68 1342
3584.24 1287
3584.81 1273
3585.37 1129
3585.94 1010
3586.50 926
3587.07 947
3587.63 949
3588.20 930
3588.76 858
3589.33 849
3589.89 883
3590.46 828
3591.02 962
3591.59 940
3592.15 925
3592.72 844
3593.28 881
3593.85 961
3594.41 969
3594.98 964
3595.54 947
3596.11 876
3596.68 855
3597.24 931
3597.81 885
3598.37 921
3598.94 821
3599.50 877
3600.07 886
3600.64 870
3601.20 902
3601.77 936
3602.33 859
3602.90 860
3603.47 888
3604.03 842
3604.60 918
3605.16 896
3605.73 895
3606.30 859
3606.86 880
3607.43 891
3608.00 863
3608.56 754
3609.13 773
3609.70 796
3610.26 818
3610.83 856
3611.40 892
3611.96 915
3612.53 771
3613.10 747
3613.66 825
3614.23 863
3614.80 687
3615.36 684
3615.93 761
3616.50 892
3617.07 786
3617.63 809
3618.20 896
3618.77 950
3619.34 841
3619.90 907
3620.47 938
3621.04 972
3621.61 892
3622.17 909
3622.74 850
3623.31 860
3623.88 870
3624.44 880
3625.01 892
3625.58 871
3626.15 807
3626.72 801
3627.28 856
3627.85 758
3628.42 806
3628.99 803
3629.56 850
3630.12 746
3630.69 801
3631.26 772
3631.83 684
3632.40 705
3632.97 833
3633.53 928
3634.10 908
3634.67 917
3635.24 794
3635.81 834
3636.38 871
3636.95 814
3637.52 811
3638.08 840
3638.65 825
3639.22 853
3639.79 859
3640.36 847
3640.93 934
3641.50 941
3642.07 900
3642.64 976
3643.21 962
3643.78 1007
3644.34 1077
3644.91 1160
3645.48 1059
3646.05 1002
3646.62 1093
3647.19 1041
3647.76 902
3648.33 884
3648.90 875
3649.47 962
3650.04 993
3650.61 957
3651.18 836
3651.75 834
3652.32 1020
3652.89 1006
3653.46 1023
3654.03 1137
3654.60 1005
3655.17 1075
3655.74 1158
3656.31 1095
3656.88 1115
3657.45 1058
3658.02 1062
3658.59 1065
3659.16 1077
3659.73 937
3660.30 1008
3660.87 898
3661.45 958
3662.02 953
3662.59 986
3663.16 1116
3663.73 1082
3664.30 1046
3664.87 952
3665.44 963
3666.01 962
3666.58 1009
3667.15 985
3667.73 1088
3668.30 1185
3668.87 1091
3669.44 1215
3670.01 1159
3670.58 1201
3671.15 1209
3671.73 1186
3672.30 1094
3672.87 1074
3673.44 958
3674.01 957
3674.58 1000
3675.16 878
3675.73 897
3676.30 928
3676.87 870
3677.44 871
3678.01 908
3678.59 839
3679.16 842
3679.73 873
3680.30 818
3680.88 882
3681.45 872
3682.02 864
3682.59 977
3683.16 946
3683.74 842
3684.31 804
3684.88 703
3685.45 702
3686.03 791
3686.60 721
3687.17 821
3687.74 884
3688.32 861
3688.89 715
3689.46 737
3690.04 741
3690.61 728
3691.18 822
3691.76 752
3692.33 787
3692.90 827
3693.47 845
3694.05 822
3694.62 791
3695.19 803
3695.77 813
3696.34 799
3696.91 806
3697.49 789
3698.06 772
3698.64 821
3699.21 794
3699.78 739
3700.36 749
3700.93 732
3701.50 740
3702.08 750
3702.65 743
3703.23 750
3703.80 756
3704.37 782
3704.95 704
3705.52 908
3706.10 885
3706.67 864
3707.24 786
3707.82 765
3708.39 785
3708.97 853
3709.54 776
3710.12 852
3710.69 911
3711.27 862
3711.84 845
3712.41 852
3712.99 841
3713.56 825
3714.14 716
3714.71 620
3715.29 878
3715.86 875
3716.44 736
3717.01 802
3717.59 839
3718.16 784
3718.74 825
3719.31 825
3719.89 762
3720.46 774
3721.04 774
3721.61 780
3722.19 705
3722.77 765
3723.34 773
3723.92 860
3724.49 796
3725.07 755
3725.64 690
3726.22 743
3726.79 710
3727.37 677
3727.95 746
3728.52 711
3729.10 822
3729.67 812
3730.25 773
3730.83 840
3731.40 904
3731.98 836
3732.56 875
3733.13 706
3733.71 838
3734.28 1000
3734.86 960
3735.44 861
3736.01 741
3736.59 813
3737.17 907
3737.74 916
3738.32 846
3738.90 889
3739.47 835
3740.05 977
3740.63 865
3741.20 880
3741.78 861
3742.36 767
3742.93 861
3743.51 863
3744.09 798
3744.67 825
3745.24 745
3745.82 792
3746.40 798
3746.97 812
3747.55 746
3748.13 784
3748.71 887
3749.28 833
3749.86 841
3750.44 723
3751.02 749
3751.59 801
3752.17 917
3752.75 845
3753.33 865
3753.91 776
3754.48 813
3755.06 753
3755.64 739
3756.22 794
3756.80 845
3757.37 879
3757.95 802
3758.53 798
3759.11 714
3759.69 705
3760.27 818
3760.84 765
3761.42 736
3762.00 726
3762.58 740
3763.16 781
3763.74 830
3764.31 756
3764.89 738
3765.47 779
3766.05 923
3766.63 808
3767.21 786
3767.79 724
3768.37 797
3768.95 830
3769.52 901
3770.10 717
3770.68 751
3771.26 777
3771.84 842
3772.42 800
3773.00 829
3773.58 778
3774.16 866
3774.74 813
3775.32 720
3775.90 785
3776.48 846
3777.06 859
3777.64 815
3778.22 839
3778.80 840
3779.38 741
3779.96 837
3780.54 759
3781.12 769
3781.70 701
3782.28 745
3782.86 817
3783.44 802
3784.02 726
3784.60 758
3785.18 732
3785.76 762
3786.34 751
3786.92 744
3787.50 799
3788.08 856
3788.66 816
3789.24 748
3789.82 773
3790.40 857
3790.98 776
3791.56 856
3792.14 908
3792.72 815
3793.30 696
3793.89 775
3794.47 795
3795.05 861
3795.63 859
3796.21 845
3796.79 935
3797.37 844
3797.95 741
3798.53 921
3799.12 955
3799.70 851
3800.28 929
3800.86 1025
3801.44 894
3802.02 999
3802.60 1032
3803.19 953
3803.77 1026
3804.35 1016
3804.93 981
3805.51 1012
3806.10 981
3806.68 961
3807.26 955
3807.84 995
3808.42 988
3809.01 1058
3809.59 1026
3810.17 971
3810.75 999
3811.33 1058
3811.92 1134
3812.50 1059
3813.08 1079
3813.66 1098
3814.25 1107
3814.83 1097
3815.41 1062
3815.99 1029
3816.58 1074
3817.16 1137
3817.74 1167
3818.32 1174
3818.91 1126
3819.49 1100
3820.07 1124
3820.66 1040
3821.24 1035
3821.82 1012
3822.41 908
3822.99 996
3823.57 854
3824.16 879
3824.74 852
3825.32 828
3825.91 817
3826.49 913
3827.07 908
3827.66 831
3828.24 838
3828.82 880
3829.41 962
3829.99 951
3830.57 885
3831.16 847
3831.74 841
3832.33 820
3832.91 817
3833.49 751
3834.08 763
3834.66 812
3835.25 898
3835.83 823
3836.41 703
3837.00 745
3837.58 863
3838.17 852
3838.75 801
3839.34 847
3839.92 738
3840.50 754
3841.09 714
3841.67 726
3842.26 709
3842.84 637
3843.43 665
3844.01 712
3844.60 799
3845.18 682
3845.77 733
3846.35 776
3846.94 731
3847.52 841
3848.11 853
3848.69 715
3849.28 749
3849.86 771
3850.45 833
3851.03 682
3851.62 783
3852.20 743
3852.79 650
3853.37 656
3853.96 620
3854.55 666
3855.13 656
3855.72 697
3856.30 692
3856.89 802
3857.47 694
3858.06 734
3858.65 652
3859.23 664
3859.82 710
3860.40 722
3860.99 656
3861.58 725
3862.16 690
3862.75 689
3863.33 671
3863.92 699
3864.51 785
3865.09 676
3865.68 780
3866.27 706
3866.85 646
3867.44 577
3868.03 624
3868.61 807
3869.20 768
3869.79 715
3870.37 759
3870.96 706
3871.55 681
3872.13 734
3872.72 775
3873.31 757
3873.89 788
3874.48 721
3875.07 764
3875.66 793
3876.24 695
3876.83 779
3877.42 755
3878.00 718
3878.59 712
3879.18 764
3879.77 778
3880.35 824
3880.94 688
3881.53 691
3882.12 717
3882.70 717
3883.29 837
3883.88 755
3884.47 647
3885.06 629
3885.64 717
3886.23 720
3886.82 692
3887.41 696
3888.00 666
3888.58 725
3889.17 740
3889.76 793
3890.35 755
3890.94 762
3891.53 807
3892.11 816
3892.70 799
3893.29 858
3893.88 861
3894.47 859
3895.06 754
3895.65 730
3896.23 777
3896.82 789
3897.41 760
3898.00 758
3898.59 750
3899.18 702
3899.77 700
3900.36 695
3900.95 692
3901.53 672
3902.12 740
3902.71 745
3903.30 706
3903.89 737
3904.48 754
3905.07 716
3905.66 710
3906.25 675
3906.84 666
3907.43 780
3908.02 766
3908.61 730
3909.20 852
3909.79 847
3910.38 811
3910.97 887
3911.56 713
3912.15 743
3912.74 757
3913.33 679
3913.92 727
3914.51 813
3915.10 809
3915.69 834
3916.28 774
3916.87 814
3917.46 697
3918.05 694
3918.64 726
3919.23 762
3919.82 769
3920.41 750
3921.00 722
3921.59 795
3922.18 822
3922.77 680
3923.36 723
3923.95 741
3924.55 837
3925.14 763
3925.73 663
3926.32 690
3926.91 760
3927.50 624
3928.09 696
3928.68 651
3929.27 688
3929.87 607
3930.46 688
3931.05 726
3931.64 673
3932.23 712
3932.82 818
3933.41 738
3934.01 793
3934.60 654
3935.19 620
3935.78 667
3936.37 712
3936.96 712
3937.56 689
3938.15 666
3938.74 689
3939.33 695
3939.92 632
3940.52 628
3941.11 703
3941.70 642
3942.29 665
3942.88 648
3943.48 730
3944.07 765
3944.66 686
3945.25 754
3945.85 763
3946.44 692
3947.03 699
3947.62 657
3948.22 637
3948.81 734
3949.40 677
3949.99 715
3950.59 627
3951.18 715
3951.77 628
3952.37 724
3952.96 712
3953.55 766
3954.15 742
3954.74 670
3955.33 588
3955.93 743
3956.52 726
3957.11 768
3957.71 711
3958.30 641
3958.89 667
3959.49 647
3960.08 641
3960.67 630
3961.27 672
3961.86 690
3962.45 719
3963.05 682
3963.64 690
3964.23 697
3964.83 672
3965.42 727
3966.02 716
3966.61 796
3967.20 844
3967.80 826
3968.39 782
3968.99 766
3969.58 677
3970.18 776
3970.77 848
3971.36 825
3971.96 829
3972.55 802
3973.15 868
3973.74 846
3974.34 707
3974.93 791
3975.53 805
3976.12 808
3976.72 788
3977.31 822
3977.91 901
3978.50 865
3979.10 1104
3979.69 995
3980.29 1123
3980.88 1031
3981.48 940
3982.07 1043
3982.67 1003
3983.26 953
3983.86 984
3984.45 934
3985.05 887
3985.64 883
3986.24 899
3986.83 830
3987.43 688
3988.03 695
3988.62 747
3989.22 804
3989.81 888
3990.41 893
3991.00 802
3991.60 773
3992.20 770
3992.79 778
3993.39 760
3993.98 760
3994.58 754
3995.18 830
3995.77 869
3996.37 818
3996.97 908
3997.56 858
3998.16 825
3998.75 861
3999.35 902
3999.95 879
4000.54 800
4001.14 736
4001.74 792
4002.33 766
4002.93 817
4003.53 775
4004.12 838
4004.72 800
4005.32 799
4005.92 777
4006.51 664
4007.11 740
4007.71 836
4008.30 719
4008.90 750
4009.50 750
4010.10 753
4010.69 729
4011.29 785
4011.89 851
4012.49 772
4013.08 762
4013.68 813
4014.28 740
4014.88 679
4015.47 692
4016.07 762
4016.67 759
4017.27 677
4017.86 659
4018.46 715
4019.06 655
4019.66 690
4020.26 776
4020.85 760
4021.45 648
4022.05 740
4022.65 770
4023.25 763
4023.85 779
4024.44 731
4025.04 802
4025.64 693
4026.24 739
4026.84 727
4027.44 641
4028.03 749
4028.63 851
4029.23 767
4029.83 805
4030.43 903
4031.03 803
4031.63 855
4032.23 829
4032.83 803
4033.42 789
4034.02 809
4034.62 787
4035.22 837
4035.82 906
4036.42 779
4037.02 803
4037.62 815
4038.22 842
4038.82 794
4039.42 786
4040.02 782
4040.62 755
4041.22 739
4041.82 705
4042.41 752
4043.01 690
4043.61 631
4044.21 637
4044.81 648
4045.41 649
4046.01 742
4046.61 717
4047.21 582
4047.81 582
4048.41 590
4049.01 636
4049.61 669
4050.21 726
4050.82 696
4051.42 693
4052.02 687
4052.62 693
4053.22 712
4053.82 739
4054.42 718
4055.02 630
4055.62 669
4056.22 665
4056.82 696
4057.42 690
4058.02 706
4058.62 642
4059.22 703
4059.83 698
4060.43 626
4061.03 712
4061.63 701
4062.23 667
4062.83 674
4063.43 664
4064.03 654
4064.63 745
4065.24 700
4065.84 748
4066.44 607
4067.04 590
4067.64 758
4068.24 649
4068.85 615
4069.45 678
4070.05 666
4070.65 676
4071.25 682
4071.85 657
4072.46 688
4073.06 655
4073.66 620
4074.26 736
4074.86 718
4075.47 661
4076.07 587
4076.67 650
4077.27 626
4077.88 630
4078.48 679
4079.08 625
4079.68 676
4080.29 742
4080.89 661
4081.49 630
4082.09 588
4082.70 606
4083.30 611
4083.90 617
4084.50 609
4085.11 727
4085.71 713
4086.31 634
4086.92 595
4087.52 621
4088.12 617
4088.72 687
4089.33 713
4089.93 665
4090.53 635
4091.14 596
4091.74 631
4092.34 706
4092.95 551
4093.55 554
4094.16 569
4094.76 604
4095.36 659
4095.97 618
4096.57 629
4097.17 657
4097.78 622
4098.38 623
4098.98 608
4099.59 620
4100.19 754
4100.80 731
4101.40 709
4102.00 595
4102.61 556
4103.21 620
4103.82 669
4104.42 816
4105.03 715
4105.63 642
4106.23 656
4106.84 662
4107.44 610
4108.05 619
4108.65 752
4109.26 761
4109.86 674
4110.47 646
4111.07 662
4111.68 627
4112.28 644
4112.89 605
4113.49 602
4114.10 674
4114.70 684
4115.31 608
4115.91 653
4116.52 641
4117.12 719
4117.73 645
4118.33 653
4118.94 743
4119.54 658
4120.15 625
4120.75 606
4121.36 663
4121.97 694
4122.57 726
4123.18 646
4123.78 581
4124.39 606
4124.99 698
4125.60 681
4126.21 690
4126.81 698
4127.42 550
4128.02 661
4128.63 599
4129.24 562
4129.84 533
4130.45 606
4131.05 631
4131.66 621
4132.27 565
4132.87 663
4133.48 608
4134.09 621
4134.69 700
4135.30 705
4135.91 648
4136.51 709
4137.12 695
4137.73 730
4138.33 769
4138.94 875
4139.55 771
4140.15 806
4140.76 651
4141.37 615
4141.97 705
4142.58 802
4143.19 773
4143.80 678
4144.40 742
4145.01 747
4145.62 716
4146.22 756
4146.83 737
4147.44 711
4148.05 583
4148.65 673
4149.26 717
4149.87 745
4150.48 742
4151.09 731
4151.69 696
4152.30 684
4152.91 637
4153.52 663
4154.12 719
4154.73 741
4155.34 622
4155.95 716
4156.56 706
4157.16 654
4157.77 577
4158.38 652
4158.99 678
4159.60 611
4160.21 660
4160.81 778
4161.42 743
4162.03 706
4162.64 657
4163.25 744
4163.86 741
4164.47 731
4165.08 741
4165.68 746
4166.29 756
4166.90 762
4167.51 706
4168.12 735
4168.73 664
4169.34 726
4169.95 684
4170.56 664
4171.16 665
4171.77 664
4172.38 743
4172.99 676
4173.60 631
4174.21 682
4174.82 730
4175.43 640
4176.04 638
4176.65 636
4177.26 691
4177.87 717
4178.48 758
4179.09 698
4179.70 695
4180.31 733
4180.92 736
4181.53 674
4182.14 716
4182.75 703
4183.36 748
4183.97 670
4184.58 590
4185.19 674
4185.80 613
4186.41 695
4187.02 816
4187.63 776
4188.24 742
4188.85 651
4189.46 576
4190.07 710
4190.68 804
4191.29 669
4191.90 665
4192.51 746
4193.13 765
4193.74 612
4194.35 669
4194.96 709
4195.57 765
4196.18 735
4196.79 728
4197.40 754
4198.01 747
4198.62 752
4199.24 688
4199.85 724
4200.46 779
4201.07 757
4201.68 766
4202.29 731
4202.90 750
4203.52 647
4204.13 716
4204.74 704
4205.35 638
4205.96 722
4206.57 707
4207.19 643
4207.80 667
4208.41 717
4209.02 692
4209.63 595
4210.25 616
4210.86 673
4211.47 707
4212.08 698
4212.69 610
4213.31 672
4213.92 662
4214.53 666
4215.14 683
4215.76 717
4216.37 713
4216.98 695
4217.59 719
4218.21 722
4218.82 661
4219.43 761
4220.04 787
4220.66 793
4221.27 747
4221.88 719
4222.50 882
4223.11 722
4223.72 778
4224.33 728
4224.95 774
4225.56 720
4226.17 755
4226.79 795
4227.40 794
4228.01 730
4228.63 694
4229.24 684
4229.85 799
4230.47 794
4231.08 727
4231.69 778
4232.31 821
4232.92 862
4233.54 877
4234.15 957
4234.76 1003
4235.38 1200
4235.99 1215
4236.61 1196
4237.22 1181
4237.83 1168
4238.45 1270
4239.06 1388
4239.68 1296
4240.29 1159
4240.90 1157
4241.52 1052
4242.13 1058
4242.75 963
4243.36 862
4243.98 825
4244.59 860
4245.21 775
4245.82 832
4246.43 868
4247.05 774
4247.66 687
4248.28 807
4248.89 835
4249.51 831
4250.12 773
4250.74 776
4251.35 778
4251.97 760
4252.58 754
4253.20 784
4253.81 827
4254.43 845
4255.04 799
4255.66 785
4256.28 775
4256.89 821
4257.51 704
4258.12 711
4258.74 748
4259.35 699
4259.97 801
4260.58 784
4261.20 757
4261.82 767
4262.43 694
4263.05 669
4263.66 713
4264.28 755
4264.90 804
4265.51 805
4266.13 735
4266.74 669
4267.36 758
4267.98 737
4268.59 749
4269.21 784
4269.82 773
4270.44 734
4271.06 729
4271.67 782
4272.29 747
4272.91 715
4273.52 761
4274.14 739
4274.76 800
4275.37 820
4275.99 751
4276.61 770
4277.22 870
4277.84 921
4278.46 967
4279.08 931
4279.69 976
4280.31 854
4280.93 812
4281.54 901
4282.16 887
4282.78 805
4283.40 760
4284.01 759
4284.63 720
4285.25 839
4285.87 806
4286.48 839
4287.10 763
4287.72 781
4288.34 682
4288.95 754
4289.57 704
4290.19 661
4290.81 731
4291.43 740
4292.04 782
4292.66 833
4293.28 789
4293.90 744
4294.52 822
4295.13 735
4295.75 741
4296.37 675
4296.99 677
4297.61 676
4298.23 716
4298.84 680
4299.46 706
4300.08 732
4300.70 663
4301.32 699
4301.94 737
4302.56 699
4303.17 795
4303.79 744
4304.41 678
4305.03 629
4305.65 709
4306.27 860
4306.89 841
4307.51 792
4308.13 665
4308.75 785
4309.36 748
4309.98 748
4310.60 779
4311.22 747
4311.84 690
4312.46 727
4313.08 696
4313.70 652
4314.32 748
4314.94 789
4315.56 746
4316.18 746
4316.80 815
4317.42 794
4318.04 672
4318.66 722
4319.28 691
4319.90 733
4320.52 745
4321.14 759
4321.76 837
4322.38 892
4323.00 819
4323.62 755
4324.24 711
4324.86 774
4325.48 807
4326.10 866
4326.72 855
4327.34 845
4327.96 896
4328.58 884
4329.20 851
4329.82 884
4330.44 949
4331.07 970
4331.69 848
4332.31 936
4332.93 928
4333.55 907
4334.17 968
4334.79 986
4335.41 937
4336.03 949
4336.65 1077
4337.28 1040
4337.90 1119
4338.52 1191
4339.14 1255
4339.76 1308
4340.38 1344
4341.00 1379
4341.63 1386
4342.25 1432
4342.87 1309
4343.49 1339
4344.11 1295
4344.73 1399
4345.36 1452
4345.98 1595
4346.60 1727
4347.22 2063
4347.84 2404
4348.47 2641
4349.09 2922
4349.71 3102
4350.33 3123
4350.95 3030
4351.58 2878
4352.20 2964
4352.82 2487
4353.44 2076
4354.07 1921
4354.69 1587
4355.31 1406
4355.93 1456
4356.56 1332
4357.18 1176
4357.80 1200
4358.42 1050
4359.05 973
4359.67 961
4360.29 1006
4360.92 955
4361.54 1143
4362.16 1113
4362.78 1155
4363.41 1185
4364.03 1138
4364.65 1117
4365.28 1062
4365.90 985
4366.52 945
4367.15 928
4367.77 948
4368.39 956
4369.02 954
4369.64 896
4370.26 945
4370.89 954
4371.51 936
4372.14 773
4372.76 777
4373.38 761
4374.01 803
4374.63 810
4375.25 744
4375.88 804
4376.50 859
4377.13 733
4377.75 855
4378.37 842
4379.00 809
4379.62 847
4380.25 892
4380.87 889
4381.50 878
4382.12 899
4382.75 881
4383.37 967
4383.99 819
4384.62 876
4385.24 924
4385.87 914
4386.49 800
4387.12 796
4387.74 770
4388.37 861
4388.99 913
4389.62 817
4390.24 823
4390.87 877
4391.49 781
4392.12 816
4392.74 813
4393.37 806
4393.99 775
4394.62 804
4395.24 810
4395.87 674
4396.49 670
4397.12 736
4397.75 738
4398.37 688
4399.00 751
4399.62 843
4400.25 741
4400.87 796
4401.50 807
4402.13 870
4402.75 833
4403.38 791
4404.00 773
4404.63 749
4405.26 728
4405.88 715
4406.51 746
4407.13 760
4407.76 798
4408.39 782
4409.01 789
4409.64 814
4410.27 720
4410.89 744
4411.52 773
4412.15 835
4412.77 894
4413.40 819
4414.03 718
4414.65 671
4415.28 783
4415.91 709
4416.53 730
4417.16 679
4417.79 747
4418.41 828
4419.04 702
4419.67 720
4420.30 744
4420.92 771
4421.55 746
4422.18 730
4422.80 759
4423.43 712
4424.06 692
4424.69 663
4425.31 714
4425.94 683
4426.57 656
4427.20 750
4427.82 737
4428.45 668
4429.08 623
4429.71 654
4430.34 712
4430.96 562
4431.59 695
4432.22 632
4432.85 697
4433.48 721
4434.10 726
4434.73 730
4435.36 693
4435.99 693
4436.62 688
4437.25 689
4437.87 722
4438.50 743
4439.13 681
4439.76 748
4440.39 859
4441.02 741
4441.64 737
4442.27 751
4442.90 719
4443.53 746
4444.16 781
4444.79 828
4445.42 773
4446.05 739
4446.68 630
4447.30 695
4447.93 708
4448.56 775
4449.19 785
4449.82 665
4450.45 718
4451.08 741
4451.71 761
4452.34 771
4452.97 754
4453.60 724
4454.23 713
4454.86 729
4455.49 859
4456.12 773
4456.75 907
4457.38 932
4458.01 843
4458.64 934
4459.27 860
4459.90 788
4460.53 823
4461.16 817
4461.79 686
4462.42 765
4463.05 855
4463.68 736
4464.31 733
4464.94 667
4465.57 640
4466.20 712
4466.83 681
4467.46 693
4468.09 641
4468.72 635
4469.35 684
4469.98 600
4470.61 681
4471.24 723
4471.87 736
4472.50 666
4473.13 555
4473.77 654
4474.40 643
4475.03 647
4475.66 635
4476.29 588
4476.92 626
4477.55 649
4478.18 642
4478.82 630
4479.45 678
4480.08 691
4480.71 699
4481.34 695
4481.97 642
4482.60 672
4483.24 587
4483.87 606
4484.50 698
4485.13 668
4485.76 678
4486.39 710
4487.03 681
4487.66 801
4488.29 804
4488.92 856
4489.55 793
4490.19 757
4490.82 832
4491.45 705
4492.08 784
4492.71 751
4493.35 711
4493.98 770
4494.61 772
4495.24 691
4495.88 742
4496.51 763
4497.14 700
4497.77 656
4498.41 757
4499.04 781
4499.67 772
4500.31 808
4500.94 821
4501.57 854
4502.20 850
4502.84 914
4503.47 919
4504.10 978
4504.74 883
4505.37 986
4506.00 908
4506.64 884
4507.27 758
4507.90 813
4508.54 832
4509.17 761
4509.80 802
4510.44 803
4511.07 754
4511.70 775
4512.34 753
4512.97 676
4513.60 751
4514.24 784
4514.87 689
4515.51 768
4516.14 799
4516.77 701
4517.41 645
4518.04 724
4518.68 701
4519.31 681
4519.94 702
4520.58 707
4521.21 669
4521.85 660
4522.48 623
4523.12 662
4523.75 616
4524.39 728
4525.02 705
4525.65 680
4526.29 686
4526.92 719
4527.56 742
4528.19 698
4528.83 609
4529.46 643
4530.10 656
4530.73 691
4531.37 704
4532.00 743
4532.64 779
4533.27 722
4533.91 703
4534.54 618
4535.18 655
4535.81 619
4536.45 720
4537.09 771
4537.72 792
4538.36 750
4538.99 718
4539.63 675
4540.26 721
4540.90 692
4541.53 703
4542.17 845
4542.81 688
4543.44 681
4544.08 716
4544.71 725
4545.35 673
4545.99 652
4546.62 647
4547.26 643
4547.89 694
4548.53 627
4549.17 625
4549.80 639
4550.44 656
4551.08 642
4551.71 674
4552.35 672
4552.98 708
4553.62 649
4554.26 691
4554.89 669
4555.53 643
4556.17 691
4556.80 699
4557.44 612
4558.08 603
4558.72 733
4559.35 637
4559.99 640
4560.63 660
4561.26 692
4561.90 702
4562.54 727
4563.17 681
4563.81 690
4564.45 614
4565.09 691
4565.72 718
4566.36 660
4567.00 693
4567.64 670
4568.27 637
4568.91 641
4569.55 671
4570.19 685
4570.82 725
4571.46 686
4572.10 637
4572.74 670
4573.38 621
4574.01 672
4574.65 667
4575.29 697
4575.93 738
4576.57 660
4577.20 588
4577.84 656
4578.48 694
4579.12 764
4579.76 743
4580.40 697
4581.04 703
4581.67 691
4582.31 713
4582.95 779
4583.59 687
4584.23 718
4584.87 794
4585.51 819
4586.14 926
4586.78 791
4587.42 788
4588.06 778
4588.70 797
4589.34 782
4589.98 777
4590.62 810
4591.26 791
4591.90 1067
4592.54 898
4593.17 990
4593.81 1116
4594.45 1132
4595.09 1266
4595.73 1255
4596.37 1257
4597.01 1103
4597.65 1115
4598.29 1134
4598.93 929
4599.57 952
4600.21 882
4600.85 911
4601.49 886
4602.13 818
4602.77 803
4603.41 774
4604.05 735
4604.69 855
4605.33 865
4605.97 825
4606.61 783
4607.25 851
4607.89 799
4608.53 852
4609.17 842
4609.81 837
4610.45 762
4611.09 699
4611.73 787
4612.38 833
4613.02 757
4613.66 719
4614.30 791
4614.94 792
4615.58 763
4616.22 682
4616.86 735
4617.50 750
4618.14 689
4618.78 723
4619.43 727
4620.07 648
4620.71 687
4621.35 648
4621.99 608
4622.63 642
4623.27 620
4623.91 687
4624.56 735
4625.20 700
4625.84 611
4626.48 627
4627.12 623
4627.76 636
4628.41 701
4629.05 709
4629.69 650
4630.33 692
4630.97 692
4631.62 710
4632.26 771
4632.90 767
4633.54 807
4634.18 773
4634.83 878
4635.47 688
4636.11 821
4636.75 844
4637.40 871
4638.04 783
4638.68 759
4639.32 754
4639.97 764
4640.61 809
4641.25 835
4641.89 746
4642.54 725
4643.18 812
4643.82 757
4644.46 748
4645.11 803
4645.75 805
4646.39 835
4647.04 748
4647.68 758
4648.32 729
4648.97 757
4649.61 771
4650.25 722
4650.90 671
4651.54 754
4652.18 809
4652.83 717
4653.47 668
4654.11 672
4654.76 718
4655.40 748
4656.04 732
4656.69 722
4657.33 737
4657.98 726
4658.62 728
4659.26 662
4659.91 726
4660.55 777
4661.20 769
4661.84 722
4662.48 636
4663.13 624
4663.77 726
4664.42 678
4665.06 700
4665.71 631
4666.35 676
4666.99 648
4667.64 694
4668.28 695
4668.93 632
4669.57 624
4670.22 693
4670.86 663
4671.51 687
4672.15 680
4672.80 699
4673.44 759
4674.09 855
4674.73 733
4675.38 686
4676.02 663
4676.67 691
4677.31 676
4677.96 607
4678.60 651
4679.25 660
4679.89 678
4680.54 654
4681.18 640
4681.83 767
4682.47 715
4683.12 657
4683.77 706
4684.41 695
4685.06 710
4685.70 768
4686.35 735
4686.99 746
4687.64 777
4688.29 748
4688.93 766
4689.58 699
4690.22 645
4690.87 740
4691.52 792
4692.16 741
4692.81 710
4693.45 861
4694.10 945
4694.75 706
4695.39 787
4696.04 798
4696.69 835
4697.33 910
4697.98 804
4698.63 785
4699.27 859
4699.92 950
4700.57 965
4701.21 1065
4701.86 1151
4702.51 1293
4703.15 1268
4703.80 1243
4704.45 1140
4705.10 1122
4705.74 982
4706.39 1055
4707.04 948
4707.68 887
4708.33 837
4708.98 802
4709.63 822
4710.27 804
4710.92 764
4711.57 672
4712.22 787
4712.86 814
4713.51 889
4714.16 933
4714.81 888
4715.45 847
4716.10 833
4716.75 763
4717.40 711
4718.05 741
4718.69 701
4719.34 719
4719.99 686
4720.64 700
4721.29 637
4721.94 642
4722.58 691
4723.23 804
4723.88 718
4724.53 686
4725.18 667
4725.83 819
4726.47 739
4727.12 795
4727.77 723
4728.42 708
4729.07 729
4729.72 744
4730.37 880
4731.02 777
4731.66 708
4732.31 713
4732.96 769
4733.61 679
4734.26 778
4734.91 753
4735.56 822
4736.21 797
4736.86 712
4737.51 711
4738.16 742
4738.81 768
4739.45 641
4740.10 660
4740.75 800
4741.40 750
4742.05 736
4742.70 738
4743.35 703
4744.00 730
4744.65 704
4745.30 683
4745.95 767
4746.60 663
4747.25 774
4747.90 784
4748.55 714
4749.20 803
4749.85 778
4750.50 802
4751.15 768
4751.80 738
4752.45 839
4753.10 863
4753.75 953
4754.40 969
4755.05 1007
4755.71 972
4756.36 965
4757.01 971
4757.66 997
4758.31 886
4758.96 903
4759.61 849
4760.26 760
4760.91 775
4761.56 805
4762.21 786
4762.86 726
4763.52 700
4764.17 686
4764.82 644
4765.47 659
4766.12 775
4766.77 807
4767.42 809
4768.07 801
4768.73 757
4769.38 759
4770.03 731
4770.68 734
4771.33 812
4771.98 763
4772.64 611
4773.29 666
4773.94 688
4774.59 690
4775.24 643
4775.89 645
4776.55 776
4777.20 768
4777.85 678
4778.50 709
4779.15 636
4779.81 664
4780.46 713
4781.11 698
4781.76 698
4782.42 714
4783.07 709
4783.72 703
4784.37 751
4785.03 739
4785.68 686
4786.33 677
4786.98 739
4787.64 703
4788.29 691
4788.94 695
4789.60 742
4790.25 678
4790.90 683
4791.55 803
4792.21 777
4792.86 763
4793.51 790
4794.17 805
4794.82 836
4795.47 827
4796.13 792
4796.78 805
4797.43 845
4798.09 894
4798.74 763
4799.39 795
4800.05 726
4800.70 771
4801.36 724
4802.01 820
4802.66 761
4803.32 700
4803.97 719
4804.62 751
4805.28 699
4805.93 664
4806.59 755
4807.24 728
4807.89 733
4808.55 682
4809.20 735
4809.86 635
4810.51 732
4811.17 771
4811.82 757
4812.47 716
4813.13 729
4813.78 749
4814.44 719
4815.09 816
4815.75 829
4816.40 796
4817.06 756
4817.71 753
4818.37 781
4819.02 695
4819.68 773
4820.33 827
4820.99 807
4821.64 741
4822.30 865
4822.95 821
4823.61 806
4824.26 769
4824.92 800
4825.57 893
4826.23 877
4826.88 755
4827.54 797
4828.19 828
4828.85 972
4829.51 967
4830.16 940
4830.82 955
4831.47 948
4832.13 999
4832.78 968
4833.44 974
4834.10 911
4834.75 1014
4835.41 958
4836.06 922
4836.72 871
4837.38 981
4838.03 939
4838.69 1015
4839.34 1103
4840.00 1011
4840.66 1072
4841.31 1025
4841.97 1002
4842.63 992
4843.28 1078
4843.94 1129
4844.60 1188
4845.25 1115
4845.91 1090
4846.57 1125
4847.22 1156
4847.88 1115
4848.54 1220
4849.19 1271
4849.85 1431
4850.51 1571
4851.17 1571
4851.82 1708
4852.48 1825
4853.14 1932
4853.79 2059
4854.45 1993
4855.11 2043
4855.77 1981
4856.42 1783
4857.08 1763
4857.74 1789
4858.40 1688
4859.05 1533
4859.71 1532
4860.37 1541
4861.03 1460
4861.68 1461
4862.34 1465
4863.00 1445
4863.66 1401
4864.32 1433
4864.97 1419
4865.63 1375
4866.29 1368
4866.95 1482
4867.61 1530
4868.26 1450
4868.92 1403
4869.58 1392
4870.24 1468
4870.90 1364
4871.56 1354
4872.21 1346
4872.87 1250
4873.53 1297
4874.19 1257
4874.85 1236
4875.51 1196
4876.17 1209
4876.83 1227
4877.48 1157
4878.14 1306
4878.80 1128
4879.46 1183
4880.12 1282
4880.78 1295
4881.44 1253
4882.10 1251
4882.76 1287
4883.42 1331
4884.08 1198
4884.73 1247
4885.39 1156
4886.05 1047
4886.71 1150
4887.37 1095
4888.03 1059
4888.69 1071
4889.35 1159
4890.01 1143
4890.67 1224
4891.33 1205
4891.99 1137
4892.65 1185
4893.31 1136
4893.97 1225
4894.63 1240
4895.29 1309
4895.95 1270
4896.61 1159
4897.27 1075
4897.93 1024
4898.59 1002
4899.25 1028
4899.91 1028
4900.57 1011
4901.23 914
4901.89 917
4902.55 1065
4903.21 1055
4903.88 1061
4904.54 953
4905.20 1010
4905.86 1006
4906.52 899
4907.18 914
4907.84 892
4908.50 873
4909.16 921
4909.82 873
4910.48 827
4911.15 873
4911.81 886
4912.47 907
4913.13 844
4913.79 852
4914.45 921
4915.11 833
4915.77 868
4916.44 871
4917.10 840
4917.76 886
4918.42 835
4919.08 852
4919.74 844
4920.41 826
4921.07 856
4921.73 895
4922.39 787
4923.05 859
4923.72 841
4924.38 769
4925.04 795
4925.70 829
4926.36 747
4927.03 765
4927.69 791
4928.35 767
4929.01 868
4929.67 847
4930.34 868
4931.00 890
4931.66 843
4932.32 826
4932.99 862
4933.65 806
4934.31 910
4934.98 861
4935.64 807
4936.30 785
4936.96 793
4937.63 792
4938.29 788
4938.95 734
4939.62 741
4940.28 800
4940.94 740
4941.61 754
4942.27 757
4942.93 755
4943.60 909
4944.26 844
4944.92 800
4945.59 771
4946.25 779
4946.91 742
4947.58 736
4948.24 761
4948.90 719
4949.57 735
4950.23 707
4950.89 647
4951.56 721
4952.22 658
4952.89 766
4953.55 706
4954.21 664
4954.88 678
4955.54 701
4956.21 710
4956.87 618
4957.53 615
4958.20 653
4958.86 756
4959.53 697
4960.19 673
4960.86 660
4961.52 687
4962.19 712
4962.85 757
4963.52 822
4964.18 831
4964.84 856
4965.51 845
4966.17 855
4966.84 868
4967.50 1014
4968.17 929
4968.83 943
4969.50 869
4970.16 818
4970.83 843
4971.49 934
4972.16 835
4972.82 785
4973.49 816
4974.16 778
4974.82 739
4975.49 784
4976.15 719
4976.82 745
4977.48 833
4978.15 897
4978.81 806
4979.48 741
4980.15 704
4980.81 767
4981.48 696
4982.14 774
4982.81 765
4983.48 686
4984.14 661
4984.81 687
4985.47 607
4986.14 665
4986.81 737
4987.47 779
4988.14 759
4988.80 652
4989.47 696
4990.14 717
4990.80 691
4991.47 750
4992.14 698
4992.80 642
4993.47 706
4994.14 748
4994.80 739
4995.47 744
4996.14 783
4996.80 832
4997.47 732
4998.14 686
4998.81 690
4999.47 737
5000.14 799
5000.81 787
5001.47 659
5002.14 678
5002.81 674
5003.48 586
5004.14 625
5004.81 643
5005.48 651
5006.15 646
5006.81 609
5007.48 620
5008.15 647
5008.82 706
5009.48 645
5010.15 704
5010.82 704
5011.49 707
5012.16 694
5012.82 716
5013.49 784
5014.16 743
5014.83 676
5015.50 760
5016.16 642
5016.83 690
5017.50 691
5018.17 709
5018.84 664
5019.50 673
5020.17 594
5020.84 666
5021.51 754
5022.18 679
5022.85 675
5023.52 692
5024.19 710
5024.85 665
5025.52 636
5026.19 636
5026.86 652
5027.53 716
5028.20 750
5028.87 824
5029.54 799
5030.21 763
5030.87 660
5031.54 718
5032.21 625
5032.88 671
5033.55 708
5034.22 671
5034.89 710
5035.56 672
5036.23 675
5036.90 631
5037.57 674
5038.24 679
5038.91 689
5039.58 641
5040.25 724
5040.92 645
5041.59 687
5042.26 660
5042.93 669
5043.60 671
5044.27 658
5044.94 629
5045.61 704
5046.28 719
5046.95 681
5047.62 735
5048.29 701
5048.96 670
5049.63 691
5050.30 656
5050.97 623
5051.64 744
5052.31 651
5052.98 642
5053.65 714
5054.32 739
5054.99 688
5055.66 670
5056.34 711
5057.01 590
5057.68 592
5058.35 660
5059.02 771
5059.69 728
5060.36 661
5061.03 760
5061.70 690
5062.38 648
5063.05 750
5063.72 709
5064.39 677
5065.06 726
5065.73 622
5066.40 638
5067.08 631
5067.75 599
5068.42 665
5069.09 629
5069.76 671
5070.43 706
5071.11 751
5071.78 674
5072.45 693
5073.12 680
5073.79 665
5074.47 744
5075.14 677
5075.81 645
5076.48 632
5077.15 668
5077.83 655
5078.50 608
5079.17 706
5079.84 661
5080.52 721
5081.19 672
5081.86 826
5082.53 738
5083.21 752
5083.88 757
5084.55 774
5085.22 784
5085.90 761
5086.57 807
5087.24 778
5087.92 772
5088.59 716
5089.26 692
5089.93 662
5090.61 695
5091.28 714
5091.95 660
5092.63 674
5093.30 776
5093.97 776
5094.65 804
5095.32 868
5095.99 796
5096.67 856
5097.34 767
5098.02 694
5098.69 703
5099.36 762
5100.04 728
5100.71 692
5101.38 708
5102.06 767
5102.73 804
5103.41 814
5104.08 743
5104.75 814
5105.43 735
5106.10 737
5106.78 782
5107.45 822
5108.12 817
5108.80 837
5109.47 731
5110.15 737
5110.82 711
5111.50 759
5112.17 829
5112.85 691
5113.52 635
5114.20 783
5114.87 732
5115.54 712
5116.22 648
5116.89 656
5117.57 723
5118.24 725
5118.92 671
5119.59 780
5120.27 775
5120.94 649
5121.62 663
5122.30 688
5122.97 732
5123.65 728
5124.32 725
5125.00 757
5125.67 741
5126.35 797
5127.02 727
5127.70 730
5128.37 716
5129.05 677
5129.73 746
5130.40 746
5131.08 763
5131.75 818
5132.43 743
5133.10 742
5133.78 730
5134.46 739
5135.13 769
5135.81 647
5136.49 656
5137.16 716
5137.84 651
5138.51 599
5139.19 647
5139.87 754
5140.54 771
5141.22 727
5141.90 663
5142.57 670
5143.25 656
5143.93 781
5144.60 673
5145.28 610
5145.96 651
5146.63 707
5147.31 678
5147.99 697
5148.66 705
5149.34 740
5150.02 665
5150.69 579
5151.37 574
5152.05 625
5152.73 556
5153.40 591
5154.08 620
5154.76 618
5155.44 652
5156.11 703
5156.79 686
5157.47 585
5158.15 593
5158.82 591
5159.50 604
5160.18 594
5160.86 615
5161.53 652
5162.21 722
5162.89 692
5163.57 640
5164.25 677
5164.92 654
5165.60 632
5166.28 631
5166.96 642
5167.64 594
5168.31 661
5168.99 686
5169.67 656
5170.35 729
5171.03 616
5171.71 568
5172.39 623
5173.06 594
5173.74 592
5174.42 650
5175.10 655
5175.78 614
5176.46 626
5177.14 646
5177.82 652
5178.49 691
5179.17 664
5179.85 660
5180.53 655
5181.21 657
5181.89 656
5182.57 677
5183.25 683
5183.93 635
5184.61 671
5185.29 675
5185.97 666
5186.64 648
5187.32 619
5188.00 632
5188.68 692
5189.36 714
5190.04 576
5190.72 640
5191.40 663
5192.08 610
5192.76 620
5193.44 550
5194.12 654
5194.80 619
5195.48 566
5196.16 586
5196.84 545
5197.52 601
5198.20 715
5198.88 671
5199.56 625
5200.24 588
5200.92 689
5201.60 658
5202.28 597
5202.96 589
5203.65 596
5204.33 616
5205.01 649
5205.69 675
5206.37 651
5207.05 717
5207.73 662
5208.41 687
5209.09 726
5209.77 778
5210.45 711
5211.13 649
5211.82 740
5212.50 724
5213.18 748
5213.86 702
5214.54 853
5215.22 816
5215.90 754
5216.58 702
5217.27 721
5217.95 809
5218.63 858
5219.31 887
5219.99 851
5220.67 868
5221.36 781
5222.04 739
5222.72 733
5223.40 824
5224.08 888
5224.77 758
5225.45 690
5226.13 740
5226.81 744
5227.49 754
5228.18 733
5228.86 785
5229.54 796
5230.22 761
5230.91 757
5231.59 756
5232.27 695
5232.95 598
5233.63 760
5234.32 735
5235.00 714
5235.68 699
5236.37 651
5237.05 671
5237.73 619
5238.41 701
5239.10 762
5239.78 724
5240.46 667
5241.15 715
5241.83 770
5242.51 755
5243.20 782
5243.88 767
5244.56 742
5245.24 658
5245.93 634
5246.61 629
5247.29 619
5247.98 653
5248.66 671
5249.35 689
5250.03 710
5250.71 717
5251.40 737
5252.08 663
5252.76 734
5253.45 711
5254.13 813
5254.82 788
5255.50 759
5256.18 808
5256.87 717
5257.55 730
5258.24 718
5258.92 705
5259.60 721
5260.29 681
5260.97 684
5261.66 658
5262.34 771
5263.03 738
5263.71 801
5264.40 795
5265.08 800
5265.76 829
5266.45 797
5267.13 816
5267.82 800
5268.50 777
5269.19 793
5269.87 793
5270.56 924
5271.24 811
5271.93 821
5272.61 704
5273.30 711
5273.98 748
5274.67 779
5275.35 724
5276.04 784
5276.72 705
5277.41 661
5278.10 679
5278.78 693
5279.47 676
5280.15 650
5280.84 707
5281.52 731
5282.21 742
5282.89 745
5283.58 792
5284.27 763
5284.95 772
5285.64 679
5286.32 692
5287.01 725
5287.70 742
5288.38 753
5289.07 644
5289.75 701
5290.44 681
5291.13 677
5291.81 633
5292.50 607
5293.19 630
5293.87 585
5294.56 624
5295.25 658
5295.93 672
5296.62 731
5297.31 678
5297.99 661
5298.68 643
5299.37 693
5300.05 729
5300.74 685
5301.43 728
5302.11 707
5302.80 739
5303.49 658
5304.18 696
5304.86 736
5305.55 721
5306.24 726
5306.92 744
5307.61 649
5308.30 677
5308.99 679
5309.67 727
5310.36 773
5311.05 710
5311.74 716
5312.42 703
5313.11 772
5313.80 834
5314.49 854
5315.18 718
5315.86 831
5316.55 825
5317.24 724
5317.93 835
5318.62 759
5319.30 732
5319.99 709
5320.68 778
5321.37 763
5322.06 741
5322.74 700
5323.43 746
5324.12 726
5324.81 713
5325.50 783
5326.19 827
5326.88 769
5327.56 642
5328.25 717
5328.94 645
5329.63 713
5330.32 677
5331.01 694
5331.70 633
5332.39 637
5333.07 647
5333.76 647
5334.45 630
5335.14 625
5335.83 685
5336.52 722
5337.21 688
5337.90 607
5338.59 626
5339.28 642
5339.97 693
5340.66 680
5341.35 630
5342.04 656
5342.73 628
5343.42 683
5344.10 718
5344.79 725
5345.48 648
5346.17 632
5346.86 677
5347.55 655
5348.24 697
5348.93 644
5349.62 687
5350.31 755
5351.00 711
5351.69 695
5352.39 708
5353.08 663
5353.77 707
5354.46 701
5355.15 724
5355.84 692
5356.53 700
5357.22 611
5357.91 610
5358.60 654
5359.29 626
5359.98 597
5360.67 570
5361.36 639
5362.05 652
5362.74 607
5363.44 611
5364.13 655
5364.82 646
5365.51 653
5366.20 629
5366.89 671
5367.58 615
5368.27 569
5368.96 558
5369.66 605
5370.35 671
5371.04 688
5371.73 591
5372.42 627
5373.11 618
5373.81 635
5374.50 657
5375.19 586
5375.88 595
5376.57 544
5377.26 569
5377.96 587
5378.65 595
5379.34 619
5380.03 561
5380.72 632
5381.42 590
5382.11 599
5382.80 598
5383.49 563
5384.18 602
5384.88 634
5385.57 553
5386.26 527
5386.95 554
5387.65 584
5388.34 588
5389.03 522
5389.72 607
5390.42 617
5391.11 589
5391.80 600
5392.50 647
5393.19 642
5393.88 637
5394.57 646
5395.27 689
5395.96 768
5396.65 675
5397.35 623
5398.04 671
5398.73 588
5399.43 558
5400.12 670
5400.81 678
5401.51 595
5402.20 591
5402.89 541
5403.59 548
5404.28 662
5404.97 562
5405.67 598
5406.36 698
5407.06 632
5407.75 649
5408.44 628
5409.14 608
5409.83 656
5410.53 616
5411.22 575
5411.91 615
5412.61 648
5413.30 552
5414.00 571
5414.69 687
5415.38 704
5416.08 651
5416.77 607
5417.47 616
5418.16 680
5418.86 645
5419.55 626
5420.25 612
5420.94 639
5421.64 712
5422.33 732
5423.03 653
5423.72 657
5424.41 641
5425.11 693
5425.80 612
5426.50 656
5427.19 645
5427.89 703
5428.59 730
5429.28 793
5429.98 659
5430.67 649
5431.37 615
5432.06 629
5432.76 790
5433.45 687
5434.15 691
5434.84 720
5435.54 750
5436.23 755
5436.93 723
5437.63 720
5438.32 731
5439.02 796
5439.71 852
5440.41 848
5441.11 803
5441.80 791
5442.50 797
5443.19 861
5443.89 816
5444.59 792
5445.28 730
5445.98 761
5446.68 741
5447.37 857
5448.07 914
5448.76 858
5449.46 967
5450.16 895
5450.85 852
5451.55 899
5452.25 1036
5452.94 996
5453.64 893
5454.34 898
5455.03 867
5455.73 929
5456.43 986
5457.13 914
5457.82 839
5458.52 849
5459.22 880
5459.91 801
5460.61 739
5461.31 812
5462.01 811
5462.70 853
5463.40 871
5464.10 915
5464.80 956
5465.49 917
5466.19 948
5466.89 1029
5467.59 995
5468.28 974
5468.98 1010
5469.68 1018
5470.38 998
5471.07 995
5471.77 1015
5472.47 1048
5473.17 1039
5473.87 1093
5474.56 1022
5475.26 1036
5475.96 1015
5476.66 1078
5477.36 1067
5478.06 1068
5478.75 1129
5479.45 1125
5480.15 1192
5480.85 1278
5481.55 1454
5482.25 1666
5482.95 1713
5483.64 1938
5484.34 2035
5485.04 1958
5485.74 1780
5486.44 1706
5487.14 1765
5487.84 1660
5488.54 1590
5489.23 1540
5489.93 1510
5490.63 1390
5491.33 1403
5492.03 1429
5492.73 1606
5493.43 1579
5494.13 1555
5494.83 1438
5495.53 1437
5496.23 1391
5496.93 1492
5497.63 1494
5498.33 1410
5499.03 1483
5499.73 1555
5500.43 1663
5501.13 1931
5501.83 2207
5502.53 2465
5503.23 2648
5503.93 2998
5504.63 3066
5505.33 3049
5506.03 3089
5506.73 2868
5507.43 2619
5508.13 2392
5508.83 2143
5509.53 1897
5510.23 1777
5510.93 1750
5511.63 1752
5512.33 1631
5513.03 1668
5513.73 1541
5514.43 1600
5515.13 1587
5515.83 1351
5516.53 1305
5517.23 1289
5517.93 1375
5518.64 1274
5519.34 1414
5520.04 1308
5520.74 1203
5521.44 1185
5522.14 1172
5522.84 1111
5523.54 1070
5524.24 1185
5524.95 1129
5525.65 1081
5526.35 1007
5527.05 945
5527.75 936
5528.45 961
5529.15 926
5529.86 924
5530.56 957
5531.26 919
5531.96 910
5532.66 932
5533.36 849
5534.07 856
5534.77 895
5535.47 909
5536.17 833
5536.87 917
5537.58 1014
5538.28 895
5538.98 920
5539.68 928
5540.39 875
5541.09 881
5541.79 925
5542.49 945
5543.20 898
5543.90 828
5544.60 742
5545.30 700
5546.01 784
5546.71 691
5547.41 771
5548.11 748
5548.82 749
5549.52 707
5550.22 790
5550.93 769
5551.63 816
5552.33 743
5553.03 786
5553.74 875
5554.44 850
5555.14 788
5555.85 700
5556.55 837
5557.25 838
5557.96 782
5558.66 737
5559.36 780
5560.07 795
5560.77 779
5561.48 727
5562.18 750
5562.88 772
5563.59 789
5564.29 871
5564.99 728
5565.70 742
5566.40 837
5567.11 880
5567.81 831
5568.51 807
5569.22 716
5569.92 673
5570.63 761
5571.33 781
5572.04 809
5572.74 836
5573.44 815
5574.15 779
5574.85 790
5575.56 728
5576.26 849
5576.97 863
5577.67 855
5578.38 792
5579.08 771
5579.79 843
5580.49 881
5581.20 770
5581.90 710
5582.61 659
5583.31 649
5584.02 681
5584.72 786
5585.43 684
5586.13 668
5586.84 654
5587.54 676
5588.25 743
5588.95 785
5589.66 664
5590.36 667
5591.07 794
5591.77 638
5592.48 680
5593.19 723
5593.89 678
5594.60 602
5595.30 612
5596.01 753
5596.71 689
5597.42 687
5598.13 687
5598.83 669
5599.54 737
5600.24 663
5600.95 661
5601.66 712
5602.36 669
5603.07 694
5603.78 682
5604.48 669
5605.19 678
5605.89 651
5606.60 726
5607.31 704
5608.01 676
5608.72 734
5609.43 769
5610.13 722
5610.84 705
5611.55 690
5612.25 693
5612.96 606
5613.67 641
5614.38 777
5615.08 684
5615.79 652
5616.50 666
5617.20 650
5617.91 595
5618.62 590
5619.33 648
5620.03 698
5620.74 658
5621.45 671
5622.15 622
5622.86 616
5623.57 647
5624.28 698
5624.99 637
5625.69 656
5626.40 627
5627.11 711
5627.82 690
5628.52 674
5629.23 652
5629.94 654
5630.65 734
5631.36 768
5632.06 689
5632.77 709
5633.48 756
5634.19 736
5634.90 793
5635.61 785
5636.31 757
5637.02 775
5637.73 756
5638.44 749
5639.15 698
5639.86 790
5640.56 825
5641.27 790
5641.98 745
5642.69 805
5643.40 811
5644.11 785
5644.82 838
5645.53 800
5646.24 916
5646.94 840
5647.65 842
5648.36 748
5649.07 660
5649.78 700
5650.49 758
5651.20 735
5651.91 704
5652.62 743
5653.33 684
5654.04 814
5654.75 832
5655.46 712
5656.17 691
5656.88 740
5657.59 794
5658.30 777
5659.01 800
5659.71 842
5660.42 799
5661.13 947
5661.84 927
5662.55 856
5663.26 861
5663.97 841
5664.69 785
5665.40 860
5666.11 830
5666.82 846
5667.53 741
5668.24 785
5668.95 820
5669.66 850
5670.37 759
5671.08 675
5671.79 730
5672.50 711
5673.21 734
5673.92 680
5674.63 755
5675.34 749
5676.05 730
5676.76 675
5677.48 585
5678.19 645
5678.90 661
5679.61 663
5680.32 774
5681.03 717
5681.74 655
5682.45 641
5683.16 679
5683.88 690
5684.59 736
5685.30 700
5686.01 710
5686.72 704
5687.43 652
5688.15 674
5688.86 651
5689.57 657
5690.28 653
5690.99 661
5691.70 662
5692.42 627
5693.13 667
5693.84 676
5694.55 704
5695.26 631
5695.98 648
5696.69 574
5697.40 572
5698.11 598
5698.82 723
5699.54 621
5700.25 561
5700.96 666
5701.67 667
5702.39 661
5703.10 646
5703.81 532
5704.52 674
5705.24 643
5705.95 656
5706.66 639
5707.38 635
5708.09 669
5708.80 578
5709.51 579
5710.23 562
5710.94 563
5711.65 524
5712.37 599
5713.08 554
5713.79 595
5714.51 672
5715.22 633
5715.93 575
5716.65 560
5717.36 598
5718.07 558
5718.79 546
5719.50 628
5720.21 589
5720.93 560
5721.64 596
5722.36 578
5723.07 615
5723.78 559
5724.50 688
5725.21 628
5725.92 616
5726.64 631
5727.35 656
5728.07 732
5728.78 715
5729.50 677
5730.21 641
5730.92 700
5731.64 697
5732.35 703
5733.07 791
5733.78 782
5734.50 705
5735.21 753
5735.93 662
5736.64 644
5737.35 661
5738.07 623
5738.78 649
5739.50 630
5740.21 647
5740.93 653
5741.64 671
5742.36 610
5743.07 609
5743.79 559
5744.50 571
5745.22 623
5745.93 586
5746.65 591
5747.37 608
5748.08 575
5748.80 565
5749.51 643
5750.23 604
5750.94 614
5751.66 538
5752.37 520
5753.09 510
5753.81 641
5754.52 655
5755.24 602
5755.95 578
5756.67 578
5757.38 501
5758.10 607
5758.82 537
5759.53 581
5760.25 570
5760.96 598
5761.68 565
5762.40 545
5763.11 582
5763.83 585
5764.55 634
5765.26 545
5765.98 643
5766.70 560
5767.41 563
5768.13 601
5768.85 587
5769.56 528
5770.28 587
5771.00 533
5771.71 597
5772.43 575
5773.15 601
5773.86 530
5774.58 445
5775.30 485
5776.01 606
5776.73 602
5777.45 592
5778.17 611
5778.88 569
5779.60 618
5780.32 577
5781.04 585
5781.75 566
5782.47 555
5783.19 640
5783.91 560
5784.62 554
5785.34 559
5786.06 525
5786.78 558
5787.49 602
5788.21 633
5788.93 596
5789.65 569
5790.37 576
5791.08 545
5791.80 532
5792.52 564
5793.24 595
5793.96 539
5794.68 572
5795.39 576
5796.11 565
5796.83 616
5797.55 611
5798.27 583
5798.99 618
5799.70 628
5800.42 621
5801.14 587
5801.86 586
5802.58 572
5803.30 559
5804.02 660
5804.74 626
5805.45 690
5806.17 681
5806.89 589
5807.61 634
5808.33 674
5809.05 641
5809.77 689
5810.49 622
5811.21 602
5811.93 608
5812.65 525
5813.37 583
5814.09 647
5814.81 592
5815.52 619
5816.24 572
5816.96 564
5817.68 592
5818.40 623
5819.12 618
5819.84 583
5820.56 605
5821.28 576
5822.00 636
5822.72 655
5823.44 613
5824.16 631
5824.88 638
5825.60 680
5826.32 656
5827.04 642
5827.76 689
5828.48 673
5829.21 617
5829.93 705
5830.65 609
5831.37 631
5832.09 608
5832.81 574
5833.53 593
5834.25 682
5834.97 649
5835.69 641
5836.41 608
5837.13 637
5837.85 673
5838.57 573
5839.30 595
5840.02 617
5840.74 653
5841.46 590
5842.18 616
5842.90 616
5843.62 680
5844.34 599
5845.07 599
5845.79 655
5846.51 634
5847.23 705
5847.95 593
5848.67 625
5849.39 688
5850.12 651
5850.84 620
5851.56 636
5852.28 592
5853.00 610
5853.73 671
5854.45 682
5855.17 696
5855.89 636
5856.61 665
5857.34 674
5858.06 612
5858.78 620
5859.50 606
5860.23 635
5860.95 579
5861.67 620
5862.39 681
5863.11 616
5863.84 674
5864.56 753
5865.28 727
5866.01 727
5866.73 657
5867.45 641
5868.17 657
5868.90 647
5869.62 716
5870.34 769
5871.07 689
5871.79 642
5872.51 732
5873.23 795
5873.96 810
5874.68 700
5875.40 633
5876.13 597
5876.85 665
5877.57 704
5878.30 660
5879.02 697
5879.74 711
5880.47 652
5881.19 646
5881.92 688
5882.64 651
5883.36 622
5884.09 608
5884.81 704
5885.53 735
5886.26 722
5886.98 698
5887.71 719
5888.43 707
5889.15 642
5889.88 648
5890.60 678
5891.33 716
5892.05 666
5892.78 722
5893.50 650
5894.23 717
5894.95 627
5895.67 708
5896.40 693
5897.12 673
5897.85 695
5898.57 634
5899.30 616
5900.02 700
5900.75 694
5901.47 688
5902.20 671
5902.92 697
5903.65 686
5904.37 684
5905.10 743
5905.82 667
5906.55 714
5907.27 637
5908.00 690
5908.72 738
5909.45 668
5910.17 641
5910.90 690
5911.62 721
5912.35 782
5913.08 741
5913.80 695
5914.53 677
5915.25 728
5915.98 725
5916.70 769
5917.43 737
5918.16 698
5918.88 722
5919.61 776
5920.33 754
5921.06 743
5921.79 838
5922.51 790
5923.24 803
5923.97 831
5924.69 847
5925.42 849
5926.14 764
5926.87 835
5927.60 902
5928.32 870
5929.05 827
5929.78 826
5930.50 811
5931.23 820
5931.96 922
5932.68 855
5933.41 920
5934.14 941
5934.86 919
5935.59 908
5936.32 984
5937.05 933
5937.77 937
5938.50 1000
5939.23 973
5939.95 937
5940.68 889
5941.41 925
5942.14 976
5942.86 1023
5943.59 990
5944.32 972
5945.05 1041
5945.77 1111
5946.50 1161
5947.23 1103
5947.96 1039
5948.68 1090
5949.41 1194
5950.14 1210
5950.87 1203
5951.60 1375
5952.32 1308
5953.05 1260
5953.78 1436
5954.51 1502
5955.24 1577
5955.96 1785
5956.69 1875
5957.42 1711
5958.15 1570
5958.88 1498
5959.61 1566
5960.33 1465
5961.06 1406
5961.79 1508
5962.52 1403
5963.25 1505
5963.98 1480
5964.71 1561
5965.44 1588
5966.16 1506
5966.89 1607
5967.62 1784
5968.35 1861
5969.08 1976
5969.81 2130
5970.54 2326
5971.27 2461
5972.00 2474
5972.73 2357
5973.46 2336
5974.18 2077
5974.91 2077
5975.64 1810
5976.37 1761
5977.10 1767
5977.83 1725
5978.56 1873
5979.29 1737
5980.02 1720
5980.75 1752
5981.48 1739
5982.21 1678
5982.94 1867
5983.67 1862
5984.40 1828
5985.13 1846
5985.86 1822
5986.59 1757
5987.32 1928
5988.05 1944
5988.78 1865
5989.51 1826
5990.24 1814
5990.97 1900
5991.70 1766
5992.43 1922
5993.16 1834
5993.89 1718
5994.62 1596
5995.35 1859
5996.09 1997
5996.82 1789
5997.55 1744
5998.28 1818
5999.01 1782
5999.74 1858
6000.47 1799
6001.20 1715
6001.93 1800
6002.66 1818
6003.39 1712
6004.13 1764
6004.86 1715
6005.59 1712
6006.32 1804
6007.05 1750
6007.78 1740
6008.51 1707
6009.25 1804
6009.98 1814
6010.71 2016
6011.44 2196
6012.17 2218
6012.90 2526
6013.64 2915
6014.37 3023
6015.10 3190
6015.83 3236
6016.56 3484
6017.29 3292
6018.03 3072
6018.76 3041
6019.49 2820
6020.22 2613
6020.96 2372
6021.69 2183
6022.42 2050
6023.15 1665
6023.88 1637
6024.62 1611
6025.35 1540
6026.08 1464
6026.81 1471
6027.55 1434
6028.28 1392
6029.01 1389
6029.75 1410
6030.48 1293
6031.21 1308
6031.94 1317
6032.68 1310
6033.41 1349
6034.14 1353
6034.88 1300
6035.61 1352
6036.34 1367
6037.07 1361
6037.81 1317
6038.54 1394
6039.27 1341
6040.01 1309
6040.74 1289
6041.47 1404
6042.21 1456
6042.94 1410
6043.68 1467
6044.41 1527
6045.14 1569
6045.88 1433
6046.61 1489
6047.34 1409
6048.08 1387
6048.81 1503
6049.55 1549
6050.28 1664
6051.01 1583
6051.75 1529
6052.48 1710
6053.22 1582
6053.95 1602
6054.68 1707
6055.42 1800
6056.15 1839
6056.89 1749
6057.62 1736
6058.36 1739
6059.09 1682
6059.83 1643
6060.56 1587
6061.29 1454
6062.03 1399
6062.76 1448
6063.50 1429
6064.23 1440
6064.97 1426
6065.70 1378
6066.44 1288
6067.17 1373
6067.91 1323
6068.64 1389
6069.38 1385
6070.11 1371
6070.85 1371
6071.58 1404
6072.32 1307
6073.06 1319
6073.79 1265
6074.53 1222
6075.26 1233
6076.00 1300
6076.73 1198
6077.47 1116
6078.20 1245
6078.94 1169
6079.68 1247
6080.41 1255
6081.15 1172
6081.88 1173
6082.62 1175
6083.35 1142
6084.09 1234
6084.83 1310
6085.56 1150
6086.30 1183
6087.04 1207
6087.77 1228
6088.51 1164
6089.24 1144
6089.98 1120
6090.72 1114
6091.45 1181
6092.19 1171
6092.93 1113
6093.66 1171
6094.40 1186
6095.14 1254
6095.87 1191
6096.61 1200
6097.35 1209
6098.08 1209
6098.82 1209
6099.56 1148
6100.29 1126
6101.03 1132
6101.77 1230
6102.51 1161
6103.24 1181
6103.98 1176
6104.72 1147
6105.46 1181
6106.19 1183
6106.93 1149
6107.67 1044
6108.41 1128
6109.14 1099
6109.88 1015
6110.62 1104
6111.36 1138
6112.09 1243
6112.83 1190
6113.57 1153
6114.31 1140
6115.04 1150
6115.78 1252
6116.52 1145
6117.26 1136
6118.00 1201
6118.73 1220
6119.47 1233
6120.21 1190
6120.95 1171
6121.69 1210
6122.43 1246
6123.16 1146
6123.90 1256
6124.64 1171
6125.38 1207
6126.12 1261
6126.86 1174
6127.60 1290
6128.33 1259
6129.07 1203
6129.81 1239
6130.55 1280
6131.29 1307
6132.03 1303
6132.77 1313
6133.51 1249
6134.25 1273
6134.98 1288
6135.72 1258
6136.46 1384
6137.20 1275
6137.94 1340
6138.68 1412
6139.42 1408
6140.16 1341
6140.90 1345
6141.64 1331
6142.38 1316
6143.12 1364
6143.86 1393
6144.60 1420
6145.34 1387
6146.08 1441
6146.82 1351
6147.56 1462
6148.30 1406
6149.04 1386
6149.78 1425
6150.52 1522
6151.26 1383
6152.00 1480
6152.74 1457
6153.48 1415
6154.22 1525
6154.96 1617
6155.70 1562
6156.44 1538
6157.18 1573
6157.92 1574
6158.66 1650
6159.40 1621
6160.14 1594
6160.88 1744
6161.62 1736
6162.36 1654
6163.10 1685
6163.85 1696
6164.59 1601
6165.33 1669
6166.07 1738
6166.81 1829
6167.55 2116
6168.29 2175
6169.03 2267
6169.77 2311
6170.51 2378
6171.26 2494
6172.00 2565
6172.74 2670
6173.48 2354
6174.22 2361
6174.96 2342
6175.70 2336
6176.45 2440
6177.19 2319
6177.93 2316
6178.67 2244
6179.41 2128
6180.16 2086
6180.90 2095
6181.64 2125
6182.38 2157
6183.12 2168
6183.87 2229
6184.61 2364
6185.35 2235
6186.09 2302
6186.83 2412
6187.58 2365
6188.32 2287
6189.06 2495
6189.80 2581
6190.55 2620
6191.29 2501
6192.03 2614
6192.77 2537
6193.52 2692
6194.26 2744
6195.00 2542
6195.74 2710
6196.49 2872
6197.23 2972
6197.97 3134
6198.72 3276
6199.46 3281
6200.20 3195
6200.94 3238
6201.69 3271
6202.43 3147
6203.17 3055
6203.92 2995
6204.66 3128
6205.40 3093
6206.15 3202
6206.89 3431
6207.63 3639
6208.38 4154
6209.12 4938
6209.87 5700
6210.61 7122
6211.35 8866
6212.10 10205
6212.84 11521
6213.58 12388
6214.33 13256
6215.07 12571
6215.82 12065
6216.56 11298
6217.30 9524
6218.05 8190
6218.79 6963
6219.54 5859
6220.28 4924
6221.02 4175
6221.77 3758
6222.51 3390
6223.26 3002
6224.00 3003
6224.75 3175
6225.49 3246
6226.24 3591
6226.98 3653
6227.73 4014
6228.47 4195
6229.21 4366
6229.96 4582
6230.70 4449
6231.45 4204
6232.19 3924
6232.94 3453
6233.68 3137
6234.43 2780
6235.17 2440
6235.92 2372
6236.67 2393
6237.41 2075
6238.16 1953
6238.90 2076
6239.65 2199
6240.39 2334
6241.14 2235
6241.88 2335
6242.63 2477
6243.37 2761
6244.12 2800
6244.87 3038
6245.61 2813
6246.36 2741
6247.10 2556
6247.85 2609
6248.59 2446
6249.34 2503
6250.09 2531
6250.83 2320
6251.58 2437
6252.33 2636
6253.07 2376
6253.82 2238
6254.56 2239
6255.31 2321
6256.06 2278
6256.80 2147
6257.55 2129
6258.30 2178
6259.04 2147
6259.79 2208
6260.54 2150
6261.28 2233
6262.03 2186
6262.78 2217
6263.52 2248
6264.27 2204
6265.02 2081
6265.76 2047
6266.51 1954
6267.26 1862
6268.01 1990
6268.75 1939
6269.50 1807
6270.25 1684
6270.99 1696
6271.74 1797
6272.49 1788
6273.24 1873
6273.98 1699
6274.73 1711
6275.48 1684
6276.23 1765
6276.97 1760
6277.72 1611
6278.47 1673
6279.22 1754
6279.96 1831
6280.71 1759
6281.46 1709
6282.21 1713
6282.96 1641
6283.70 1768
6284.45 1813
6285.20 1792
6285.95 1744
6286.70 1701
6287.45 1597
6288.19 1631
6288.94 1660
6289.69 1543
6290.44 1682
6291.19 1633
6291.94 1571
6292.68 1573
6293.43 1436
6294.18 1527
6294.93 1428
6295.68 1464
6296.43 1430
6297.18 1443
6297.93 1383
6298.67 1420
6299.42 1345
6300.17 1431
6300.92 1444
6301.67 1441
6302.42 1375
6303.17 1274
6303.92 1318
6304.67 1318
6305.42 1436
6306.17 1356
6306.92 1305
6307.67 1320
6308.41 1292
6309.16 1346
6309.91 1286
6310.66 1252
6311.41 1283
6312.16 1335
6312.91 1392
6313.66 1351
6314.41 1418
6315.16 1571
6315.91 1536
6316.66 1534
6317.41 1641
6318.16 1619
6318.91 1452
6319.66 1458
6320.41 1397
6321.16 1394
6321.91 1399
6322.66 1386
6323.41 1297
6324.16 1344
6324.92 1286
6325.67 1264
6326.42 1304
6327.17 1153
6327.92 1132
6328.67 1121
6329.42 1151
6330.17 1049
6330.92 1096
6331.67 1080
6332.42 1036
6333.17 1122
6333.92 1106
6334.68 1076
6335.43 1114
6336.18 1064
6336.93 1044
6337.68 1099
6338.43 1108
6339.18 1050
6339.93 987
6340.69 1114
6341.44 1131
6342.19 1090
6342.94 1039
6343.69 1080
6344.44 1086
6345.20 1097
6345.95 1041
6346.70 1052
6347.45 1087
6348.20 1039
6348.95 1028
6349.71 1118
6350.46 1041
6351.21 1012
6351.96 1012
6352.71 1118
6353.47 1111
6354.22 1134
6354.97 1147
6355.72 1155
6356.48 1143
6357.23 1088
6357.98 1130
6358.73 1236
6359.49 1244
6360.24 1198
6360.99 1255
6361.74 1184
6362.50 1099
6363.25 1092
6364.00 1100
6364.76 1113
6365.51 1128
6366.26 1141
6367.01 1053
6367.77 1112
6368.52 1069
6369.27 1023
6370.03 1028
6370.78 1057
6371.53 1105
6372.29 1139
6373.04 1220
6373.79 1101
6374.55 1054
6375.30 1093
6376.05 1095
6376.81 1072
6377.56 1072
6378.31 1064
6379.07 1101
6379.82 1027
6380.58 1032
6381.33 1014
6382.08 1037
6382.84 938
6383.59 1044
6384.35 1034
6385.10 1071
6385.85 1023
6386.61 1068
6387.36 1039
6388.12 979
6388.87 982
6389.62 1083
6390.38 1040
6391.13 935
6391.89 901
6392.64 1021
6393.40 985
6394.15 1021
6394.91 1024
6395.66 905
6396.42 1035
6397.17 1054
6397.93 966
6398.68 930
6399.44 956
6400.19 1037
6400.95 989
6401.70 1014
6402.46 957
6403.21 1043
6403.97 1034
6404.72 1027
6405.48 996
6406.23 948
6406.99 972
6407.74 1073
6408.50 1046
6409.25 1086
6410.01 1057
6410.76 1054
6411.52 1078
6412.28 1096
6413.03 1198
6413.79 1155
6414.54 1202
6415.30 1149
6416.05 1103
6416.81 1145
6417.57 1180
6418.32 1127
6419.08 1152
6419.83 1094
6420.59 972
6421.35 984
6422.10 1004
6422.86 999
6423.62 1037
6424.37 1004
6425.13 998
6425.89 994
6426.64 1016
6427.40 1037
6428.15 1078
6428.91 1063
6429.67 968
6430.42 998
6431.18 935
6431.94 1024
6432.70 924
6433.45 929
6434.21 1002
6434.97 910
6435.72 1021
6436.48 1034
6437.24 984
6437.99 1026
6438.75 1066
6439.51 1001
6440.27 1000
6441.02 1062
6441.78 1089
6442.54 1016
6443.30 1007
6444.05 1027
6444.81 989
6445.57 1137
6446.33 1122
6447.08 1012
6447.84 1023
6448.60 1107
6449.36 1030
6450.12 1033
6450.87 1035
6451.63 1047
6452.39 1027
6453.15 1092
6453.91 1034
6454.66 986
6455.42 1032
6456.18 1061
6456.94 1046
6457.70 1118
6458.46 1140
6459.21 1179
6459.97 1138
6460.73 1121
6461.49 1127
6462.25 1103
6463.01 1161
6463.77 1209
6464.52 1158
6465.28 1122
6466.04 1187
6466.80 1188
6467.56 1212
6468.32 1216
6469.08 1230
6469.84 1221
6470.60 1275
6471.36 1254
6472.11 1288
6472.87 1292
6473.63 1329
6474.39 1302
6475.15 1256
6475.91 1320
6476.67 1432
6477.43 1432
6478.19 1270
6478.95 1310
6479.71 1340
6480.47 1441
6481.23 1405
6481.99 1447
6482.75 1441
6483.51 1474
6484.27 1431
6485.03 1482
6485.79 1453
6486.55 1503
6487.31 1606
6488.07 1564
6488.83 1552
6489.59 1615
6490.35 1718
6491.11 1604
6491.87 1658
6492.63 1651
6493.39 1699
6494.15 1747
6494.91 1741
6495.67 1781
6496.43 1902
6497.19 2044
6497.95 2038
6498.71 2050
6499.48 2172
6500.24 2130
6501.00 2130
6501.76 2086
6502.52 2095
6503.28 2071
6504.04 2036
6504.80 2018
6505.56 2152
6506.32 2215
6507.09 2218
6507.85 2187
6508.61 2154
6509.37 2193
6510.13 2232
6510.89 2266
6511.65 2300
6512.42 2389
6513.18 2409
6513.94 2358
6514.70 2316
6515.46 2353
6516.22 2395
6516.99 2455
6517.75 2454
6518.51 2502
6519.27 2558
6520.03 2518
6520.80 2511
6521.56 2596
6522.32 2696
6523.08 2775
6523.84 2929
6524.61 3029
6525.37 3050
6526.13 3274
6526.89 3327
6527.66 3655
6528.42 3661
6529.18 3863
6529.94 4124
6530.71 4153
6531.47 4101
6532.23 4393
6533.00 4300
6533.76 4189
6534.52 4258
6535.28 4270
6536.05 4697
6536.81 5093
6537.57 5658
6538.34 6908
6539.10 8171
6539.86 9371
6540.63 10243
6541.39 11024
6542.15 11502
6542.92 10998
6543.68 10009
6544.44 8736
6545.21 7550
6545.97 6182
6546.73 5070
6547.50 4270
6548.26 3515
6549.02 3116
6549.79 2743
6550.55 2558
6551.31 2385
6552.08 2332
6552.84 2368
6553.61 2306
6554.37 2135
6555.13 2144
6555.90 2212
6556.66 2108
6557.43 2162
6558.19 2209
6558.96 2017
6559.72 1962
6560.48 2040
6561.25 1932
6562.01 1897
6562.78 1915
6563.54 2046
6564.31 1991
6565.07 2111
6565.84 2155
6566.60 2210
6567.37 2202
6568.13 2369
6568.90 2344
6569.66 2254
6570.43 2315
6571.19 2290
6571.96 2404
6572.72 2424
6573.49 2253
6574.25 2301
6575.02 2358
6575.78 2384
6576.55 2491
6577.31 2632
6578.08 2697
6578.84 2620
6579.61 2654
6580.37 2740
6581.14 2741
6581.91 2700
6582.67 2511
6583.44 2580
6584.20 2537
6584.97 2484
6585.73 2261
6586.50 2383
6587.27 2342
6588.03 2333
6588.80 2279
6589.56 2403
6590.33 2431
6591.10 2358
6591.86 2390
6592.63 2411
6593.39 2532
6594.16 2761
6594.93 2785
6595.69 2951
6596.46 3080
6597.23 3211
6597.99 3222
6598.76 3294
6599.53 3311
6600.29 3187
6601.06 3233
6601.83 2979
6602.59 2723
6603.36 2562
6604.13 2582
6604.89 2405
6605.66 2280
6606.43 2353
6607.20 2257
6607.96 2226
6608.73 2198
6609.50 2106
6610.26 2250
6611.03 2273
6611.80 2275
6612.57 2452
6613.33 2386
6614.10 2244
6614.87 2267
6615.64 2224
6616.40 2290
6617.17 2212
6617.94 2139
6618.71 2092
6619.48 2043
6620.24 1997
6621.01 1938
6621.78 1851
6622.55 1891
6623.32 1803
6624.08 1780
6624.85 1747
6625.62 1703
6626.39 1687
6627.16 1677
6627.92 1695
6628.69 1723
6629.46 1719
6630.23 1711
6631.00 1618
6631.77 1722
6632.54 1715
6633.30 1659
6634.07 1637
6634.84 1724
6635.61 1851
6636.38 1971
6637.15 2015
6637.92 2189
6638.69 2087
6639.45 2033
6640.22 2195
6640.99 1961
6641.76 1904
6642.53 1974
6643.30 1947
6644.07 1829
6644.84 1731
6645.61 1787
6646.38 1742
6647.15 1792
6647.92 1655
6648.69 1659
6649.46 1702
6650.22 1735
6650.99 1660
6651.76 1600
6652.53 1631
6653.30 1637
6654.07 1745
6654.84 1749
6655.61 1677
6656.38 1671
6657.15 1748
6657.92 1761
6658.69 1565
6659.46 1664
6660.23 1683
6661.00 1723
6661.77 1638
6662.54 1616
6663.31 1610
6664.09 1568
6664.86 1507
6665.63 1547
6666.40 1530
6667.17 1505
6667.94 1490
6668.71 1559
6669.48 1529
6670.25 1455
6671.02 1504
6671.79 1477
6672.56 1507
6673.33 1523
6674.10 1501
6674.88 1522
6675.65 1523
6676.42 1624
6677.19 1638
6677.96 1699
6678.73 1509
6679.50 1654
6680.27 1533
6681.05 1502
6681.82 1572
6682.59 1603
6683.36 1506
6684.13 1573
6684.90 1728
6685.67 1733
6686.45 1776
6687.22 1858
6687.99 1952
6688.76 1990
6689.53 1920
6690.31 1842
6691.08 1804
6691.85 1656
6692.62 1618
6693.39 1578
6694.17 1633
6694.94 1498
6695.71 1450
6696.48 1477
6697.25 1551
6698.03 1545
6698.80 1510
6699.57 1469
6700.34 1457
6701.12 1484
6701.89 1422
6702.66 1448
6703.43 1512
6704.21 1524
6704.98 1447
6705.75 1445
6706.53 1446
6707.30 1388
6708.07 1361
6708.84 1479
6709.62 1457
6710.39 1395
6711.16 1529
6711.94 1442
6712.71 1472
6713.48 1474
6714.26 1451
6715.03 1392
6715.80 1357
6716.58 1333
6717.35 1232
6718.12 1343
6718.90 1346
6719.67 1313
6720.45 1258
6721.22 1334
6721.99 1436
6722.77 1317
6723.54 1383
6724.31 1311
6725.09 1241
6725.86 1341
6726.64 1309
6727.41 1287
6728.18 1294
6728.96 1257
6729.73 1324
6730.51 1429
6731.28 1351
6732.06 1337
6732.83 1416
6733.60 1428
6734.38 1344
6735.15 1428
6735.93 1361
6736.70 1375
6737.48 1390
6738.25 1383
6739.03 1323
6739.80 1400
6740.58 1407
6741.35 1328
6742.13 1422
6742.90 1424
6743.68 1331
6744.45 1410
6745.23 1357
6746.00 1388
6746.78 1344
6747.55 1357
6748.33 1448
6749.10 1460
6749.88 1453
6750.65 1385
6751.43 1533
6752.20 1581
6752.98 1650
6753.75 1824
6754.53 1955
6755.31 1783
6756.08 1886
6756.86 1935
6757.63 1956
6758.41 1831
6759.19 1708
6759.96 1685
6760.74 1660
6761.51 1518
6762.29 1406
6763.07 1384
6763.84 1418
6764.62 1460
6765.39 1342
6766.17 1338
6766.95 1401
6767.72 1447
6768.50 1363
6769.28 1318
6770.05 1296
6770.83 1394
6771.61 1425
6772.38 1448
6773.16 1400
6773.94 1283
6774.71 1296
6775.49 1298
6776.27 1275
6777.04 1256
6777.82 1307
6778.60 1295
6779.37 1185
6780.15 1286
6780.93 1246
6781.71 1334
6782.48 1380
6783.26 1279
6784.04 1306
6784.81 1321
6785.59 1260
6786.37 1325
6787.15 1318
6787.92 1264
6788.70 1199
6789.48 1239
6790.26 1181
6791.04 1237
6791.81 1156
6792.59 1172
6793.37 1195
6794.15 1171
6794.92 1210
6795.70 1260
6796.48 1253
6797.26 1154
6798.04 1153
6798.81 1238
6799.59 1244
6800.37 1260
6801.15 1246
6801.93 1177
6802.71 1140
6803.48 1182
6804.26 1270
6805.04 1254
6805.82 1229
6806.60 1350
6807.38 1404
6808.16 1390
6808.94 1415
6809.71 1373
6810.49 1404
6811.27 1423
6812.05 1352
6812.83 1311
6813.61 1280
6814.39 1326
6815.17 1303
6815.95 1315
6816.73 1223
6817.50 1272
6818.28 1306
6819.06 1329
6819.84 1380
6820.62 1336
6821.40 1310
6822.18 1330
6822.96 1327
6823.74 1328
6824.52 1216
6825.30 1296
6826.08 1281
6826.86 1231
6827.64 1217
6828.42 1209
6829.20 1250
6829.98 1219
6830.76 1200
6831.54 1294
6832.32 1222
6833.10 1197
6833.88 1167
6834.66 1195
6835.44 1232
6836.22 1254
6837.00 1217
6837.78 1167
6838.56 1147
6839.34 1202
6840.12 1127
6840.90 1204
6841.68 1244
6842.46 1282
6843.24 1317
6844.03 1202
6844.81 1143
6845.59 1165
6846.37 1114
6847.15 1112
6847.93 1190
6848.71 1229
6849.49 1239
6850.27 1299
6851.05 1344
6851.84 1299
6852.62 1374
6853.40 1609
6854.18 1669
6854.96 1792
6855.74 1830
6856.52 1859
6857.30 1936
6858.09 1820
6858.87 1651
6859.65 1589
6860.43 1536
6861.21 1523
6861.99 1525
6862.78 1449
6863.56 1351
6864.34 1406
6865.12 1379
6865.90 1373
6866.69 1432
6867.47 1523
6868.25 1494
6869.03 1596
6869.82 1605
6870.60 1520
6871.38 1610
6872.16 1631
6872.94 1796
6873.73 1778
6874.51 1631
6875.29 1573
6876.07 1592
6876.86 1529
6877.64 1490
6878.42 1484
6879.21 1474
6879.99 1501
6880.77 1505
6881.55 1552
6882.34 1618
6883.12 1735
6883.90 1748
6884.69 1683
6885.47 1776
6886.25 1761
6887.04 1873
6887.82 1795
6888.60 1965
6889.39 2211
6890.17 2617
6890.95 2789
6891.74 3134
6892.52 3481
6893.30 3480
6894.09 3371
6894.87 3122
6895.65 2889
6896.44 2741
6897.22 2425
6898.01 2062
6898.79 1999
6899.57 1867
6900.36 1882
6901.14 1852
6901.93 1858
6902.71 1773
6903.49 1904
6904.28 1729
6905.06 1825
6905.85 1875
6906.63 1914
6907.42 1805
6908.20 1792
6908.98 1834
6909.77 1739
6910.55 1822
6911.34 1737
6912.12 1709
6912.91 1759
6913.69 1749
6914.48 1726
6915.26 1675
6916.05 1595
6916.83 1632
6917.62 1631
6918.40 1651
6919.19 1708
6919.97 1644
6920.76 1649
6921.54 1684
6922.33 1613
6923.11 1588
6923.90 1680
6924.68 1659
6925.47 1650
6926.25 1557
6927.04 1692
6927.82 1697
6928.61 1733
6929.40 1664
6930.18 1685
6930.97 1627
6931.75 1853
6932.54 1853
6933.32 1817
6934.11 1920
6934.90 1914
6935.68 1959
6936.47 1811
6937.25 1935
6938.04 2003
6938.83 1915
6939.61 1921
6940.40 2036
6941.19 1968
6941.97 2059
6942.76 2104
6943.54 2234
6944.33 2238
6945.12 2361
6945.90 2427
6946.69 2574
6947.48 2618
6948.26 2812
6949.05 2987
6949.84 2985
6950.62 3006
6951.41 3107
6952.20 3120
6952.99 3004
6953.77 3103
6954.56 3059
6955.35 2867
6956.13 2779
6956.92 2689
6957.71 2593
6958.50 2547
6959.28 2422
6960.07 2370
6960.86 2432
6961.64 2521
6962.43 2493
6963.22 2484
6964.01 2568
6964.80 2493
6965.58 2622
6966.37 2586
6967.16 2751
6967.95 2712
6968.73 2623
6969.52 2758
6970.31 2898
6971.10 3027
6971.89 3119
6972.67 3163
6973.46 3315
6974.25 3468
6975.04 3602
6975.83 3529
6976.62 3511
6977.40 3473
6978.19 3453
6978.98 3450
6979.77 3398
6980.56 3380
6981.35 3417
6982.13 3421
6982.92 3624
6983.71 3871
6984.50 4172
6985.29 4567
6986.08 5196
6986.87 6245
6987.66 7788
6988.45 9747
6989.23 11393
6990.02 12792
6990.81 13615
6991.60 13896
6992.39 13277
6993.18 12001
6993.97 10749
6994.76 9127
6995.55 7764
6996.34 6264
6997.13 5265
6997.92 4607
6998.71 3820
6999.50 3506
7000.29 3274
7001.07 3123
7001.86 2925
7002.65 2904
7003.44 3145
7004.23 3207
7005.02 3353
7005.81 3735
7006.60 3628
7007.39 3298
7008.18 3378
7008.97 2989
7009.76 2967
7010.55 2851
7011.34 2634
7012.14 2335
7012.93 2093
7013.72 1993
7014.51 1984
7015.30 2099
7016.09 2157
7016.88 2017
7017.67 2151
7018.46 2177
7019.25 2208
7020.04 2239
7020.83 2122
7021.62 2020
7022.41 1962
7023.20 2015
7024.00 2008
7024.79 2066
7025.58 2007
7026.37 2212
7027.16 2328
7027.95 2306
7028.74 2336
7029.53 2395
7030.32 2212
7031.12 2303
7031.91 2201
7032.70 2192
7033.49 2049
7034.28 2046
7035.07 2015
7035.87 2000
7036.66 1992
7037.45 1967
7038.24 1923
7039.03 1827
7039.82 1907
7040.62 1876
7041.41 1922
7042.20 1987
7042.99 2000
7043.78 2043
7044.58 2109
7045.37 2246
7046.16 2291
7046.95 2182
7047.75 2205
7048.54 2267
7049.33 2164
7050.12 2244
7050.92 2338
7051.71 2396
7052.50 2612
7053.29 2991
7054.09 3125
7054.88 3348
7055.67 3278
7056.46 3058
7057.26 2903
7058.05 2642
7058.84 2350
7059.64 2200
7060.43 2102
7061.22 2021
7062.02 1976
7062.81 2001
7063.60 1961
7064.39 1912
7065.19 1907
7065.98 1834
7066.77 1869
7067.57 1963
7068.36 1934
7069.16 1804
7069.95 1746
7070.74 1896
7071.54 1803
7072.33 1710
7073.12 1626
7073.92 1638
7074.71 1517
7075.51 1543
7076.30 1455
7077.09 1525
7077.89 1497
7078.68 1397
7079.48 1423
7080.27 1482
7081.06 1423
7081.86 1392
7082.65 1384
7083.45 1410
7084.24 1413
7085.04 1393
7085.83 1385
7086.62 1305
7087.42 1308
7088.21 1261
7089.01 1238
7089.80 1334
7090.60 1309
7091.39 1278
7092.19 1320
7092.98 1248
7093.78 1213
7094.57 1164
7095.37 1152
7096.16 1228
7096.96 1182
7097.75 1149
7098.55 1098
7099.34 1143
7100.14 1189
7100.93 1094
7101.73 1148
7102.52 1163
7103.32 1102
7104.11 1132
7104.91 1096
7105.71 1098
7106.50 1114
7107.30 1099
7108.09 945
7108.89 1038
7109.68 1019
7110.48 1050
7111.28 1066
7112.07 1079
7112.87 1005
7113.66 1024
7114.46 1078
7115.26 968
7116.05 980
7116.85 993
7117.65 1058
7118.44 1061
7119.24 987
7120.03 1010
7120.83 1131
7121.63 1144
7122.42 1097
7123.22 1026
7124.02 1039
7124.81 1065
7125.61 967
7126.41 1033
7127.20 1017
7128.00 1058
7128.80 955
7129.59 940
7130.39 966
7131.19 997
7131.99 968
7132.78 954
7133.58 1016
7134.38 1072
7135.17 1103
7135.97 1077
7136.77 1108
7137.57 1000
7138.36 1036
7139.16 1015
7139.96 1039
7140.76 1026
7141.55 1010
7142.35 1047
7143.15 984
7143.95 925
7144.74 958
7145.54 958
7146.34 833
7147.14 871
7147.94 896
7148.73 896
7149.53 925
7150.33 979
7151.13 963
7151.93 868
7152.72 844
7153.52 846
7154.32 782
7155.12 867
7155.92 834
7156.72 785
7157.51 798
7158.31 864
7159.11 943
7159.91 888
7160.71 855
7161.51 879
7162.31 908
7163.11 866
7163.90 902
7164.70 856
7165.50 882
7166.30 911
7167.10 825
7167.90 774
7168.70 758
7169.50 806
7170.30 781
7171.10 787
7171.90 788
7172.69 782
7173.49 829
7174.29 816
7175.09 794
7175.89 833
7176.69 725
7177.49 752
7178.29 739
7179.09 780
7179.89 772
7180.69 816
7181.49 822
7182.29 754
7183.09 745
7183.89 763
7184.69 770
7185.49 695
7186.29 680
7187.09 738
7187.89 679
7188.69 722
7189.49 823
7190.29 766
7191.09 718
7191.89 795
7192.69 764
7193.49 789
7194.29 718
7195.09 700
7195.89 710
7196.70 696
7197.50 677
7198.30 702
7199.10 668
7199.90 746
7200.70 756
7201.50 745
7202.30 733
7203.10 750
7203.90 759
7204.70 713
7205.51 654
7206.31 668
7207.11 681
7207.91 698
7208.71 685
7209.51 660
7210.31 657
7211.12 722
7211.92 678
7212.72 680
7213.52 638
7214.32 630
7215.12 769
7215.92 748
7216.73 672
7217.53 697
7218.33 746
7219.13 699
7219.93 691
7220.74 695
7221.54 712
7222.34 768
7223.14 737
7223.94 736
7224.75 717
7225.55 747
7226.35 718
7227.15 734
7227.96 759
7228.76 755
7229.56 652
7230.36 693
7231.17 647
7231.97 722
7232.77 711
7233.57 710
7234.38 696
7235.18 702
7235.98 738
7236.79 765
7237.59 691
7238.39 628
7239.19 670
7240.00 670
7240.80 684
7241.60 637
7242.41 718
7243.21 787
7244.01 769
7244.82 721
7245.62 754
7246.42 759
7247.23 778
7248.03 713
7248.83 673
7249.64 731
7250.44 748
7251.25 774
7252.05 722
7252.85 746
7253.66 771
7254.46 724
7255.27 704
7256.07 715
7256.87 704
7257.68 737
7258.48 766
7259.29 794
7260.09 720
7260.89 754
7261.70 750
7262.50 809
7263.31 808
7264.11 846
7264.92 816
7265.72 822
7266.53 827
7267.33 845
7268.13 846
7268.94 866
7269.74 778
7270.55 817
7271.35 786
7272.16 790
7272.96 792
7273.77 749
7274.57 797
7275.38 783
7276.18 795
7276.99 820
7277.79 834
7278.60 871
7279.40 896
7280.21 839
7281.01 840
7281.82 815
7282.63 878
7283.43 840
7284.24 883
7285.04 916
7285.85 1065
7286.65 1108
7287.46 1259
7288.27 1409
7289.07 1425
7289.88 1487
7290.68 1614
7291.49 1591
7292.29 1414
7293.10 1257
7293.91 1197
7294.71 1006
7295.52 952
7296.33 910
7297.13 974
7297.94 851
7298.74 806
7299.55 781
7300.36 772
7301.16 880
7301.97 858
7302.78 814
7303.58 842
7304.39 855
7305.20 792
7306.00 879
7306.81 872
7307.62 757
7308.42 842
7309.23 842
7310.04 841
7310.84 804
7311.65 873
7312.46 889
7313.27 854
7314.07 838
7314.88 878
7315.69 870
7316.50 872
7317.30 883
7318.11 936
7318.92 989
7319.72 1025
7320.53 1135
7321.34 1256
7322.15 1398
7322.96 1493
7323.76 1448
7324.57 1433
7325.38 1331
7326.19 1229
7326.99 1275
7327.80 1159
7328.61 984
7329.42 940
7330.23 944
7331.03 1029
7331.84 966
7332.65 944
7333.46 971
7334.27 1016
7335.08 935
7335.88 864
7336.69 936
7337.50 922
7338.31 894
7339.12 933
7339.93 870
7340.74 967
7341.54 918
7342.35 885
7343.16 929
7343.97 925
7344.78 949
7345.59 985
7346.40 912
7347.21 868
7348.02 912
7348.82 888
7349.63 780
7350.44 707
7351.25 748
7352.06 854
7352.87 770
7353.68 763
7354.49 766
7355.30 764
7356.11 736
7356.92 798
7357.73 796
7358.54 695
7359.35 744
7360.16 714
7360.97 712
7361.78 734
7362.59 693
7363.40 714
7364.21 714
7365.02 686
7365.83 740
7366.64 695
7367.45 735
7368.26 698
7369.07 735
7369.88 737
7370.69 703
7371.50 694
7372.31 678
7373.12 683
7373.93 736
7374.74 761
7375.55 675
7376.36 714
7377.17 718
7377.98 698
7378.79 644
7379.60 673
7380.42 675
7381.23 674
7382.04 712
7382.85 748
7383.66 678
7384.47 672
7385.28 799
7386.09 713
7386.90 769
7387.71 763
7388.53 739
7389.34 695
7390.15 745
7390.96 693
7391.77 726
7392.58 731
7393.39 831
7394.21 740
7395.02 683
7395.83 700
7396.64 720
7397.45 665
7398.27 583
7399.08 638
7399.89 711
7400.70 705
7401.51 711
7402.33 719
7403.14 728
7403.95 661
7404.76 666
7405.57 688
7406.39 638
7407.20 605
7408.01 683
7408.82 658
7409.64 684
7410.45 665
7411.26 616
7412.07 664
7412.89 726
7413.70 694
7414.51 685
7415.32 655
7416.14 634
7416.95 665
7417.76 684
7418.58 600
7419.39 698
7420.20 687
7421.02 612
7421.83 602
7422.64 594
7423.45 656
7424.27 656
7425.08 651
7425.89 627
7426.71 650
7427.52 604
7428.33 644
7429.15 699
7429.96 662
7430.78 606
7431.59 661
7432.40 673
7433.22 735
7434.03 757
7434.84 759
7435.66 819
7436.47 751
7437.29 746
7438.10 712
7438.91 756
7439.73 721
7440.54 684
7441.36 676
7442.17 648
7442.99 698
7443.80 720
7444.61 697
7445.43 670
7446.24 660
7447.06 635
7447.87 673
7448.69 666
7449.50 719
7450.32 684
7451.13 651
7451.95 709
7452.76 703
7453.58 614
7454.39 702
7455.21 671
7456.02 685
7456.84 629
7457.65 685
7458.47 702
7459.28 609
7460.10 650
7460.91 629
7461.73 606
7462.54 595
7463.36 709
7464.17 708
7464.99 709
7465.80 636
7466.62 648
7467.44 662
7468.25 839
7469.07 759
7469.88 656
7470.70 665
7471.51 608
7472.33 655
7473.15 666
7473.96 655
7474.78 627
7475.59 715
7476.41 676
7477.23 701
7478.04 685
7478.86 719
7479.67 726
7480.49 747
7481.31 693
7482.12 686
7482.94 669
7483.76 697
7484.57 703
7485.39 711
7486.21 719
7487.02 677
7487.84 640
7488.66 646
7489.47 670
7490.29 632
7491.11 632
7491.92 653
7492.74 606
7493.56 594
7494.38 621
7495.19 626
7496.01 629
7496.83 673
7497.64 630
7498.46 680
7499.28 634
7500.10 637
7500.91 666
7501.73 608
7502.55 581
7503.37 579
7504.18 594
7505.00 647
7505.82 611
7506.64 582
7507.46 522
7508.27 578
7509.09 614
7509.91 577
7510.73 620
7511.55 678
7512.36 642
7513.18 670
7514.00 705
7514.82 692
7515.64 562
7516.45 565
7517.27 653
7518.09 610
7518.91 610
7519.73 609
7520.55 653
7521.37 592
7522.18 668
7523.00 680
7523.82 640
7524.64 639
7525.46 573
7526.28 611
7527.10 609
7527.92 640
7528.74 640
7529.55 626
7530.37 622
7531.19 629
7532.01 605
7532.83 628
7533.65 704
7534.47 602
7535.29 603
7536.11 616
7536.93 637
7537.75 617
7538.57 649
7539.39 616
7540.21 629
7541.03 637
7541.84 694
7542.66 644
7543.48 689
7544.30 687
7545.12 707
7545.94 709
7546.76 692
7547.58 773
7548.40 728
7549.22 678
7550.04 699
7550.86 732
7551.68 676
7552.51 694
7553.33 572
7554.15 671
7554.97 683
7555.79 747
7556.61 694
7557.43 702
7558.25 725
7559.07 717
7559.89 699
7560.71 683
7561.53 701
7562.35 672
7563.17 691
7563.99 714
7564.81 740
7565.64 696
7566.46 743
7567.28 687
7568.10 686
7568.92 680
7569.74 680
7570.56 733
7571.38 720
7572.21 716
7573.03 680
7573.85 633
7574.67 665
7575.49 711
7576.31 720
7577.13 773
7577.96 638
7578.78 635
7579.60 699
7580.42 760
7581.24 742
7582.07 688
7582.89 618
7583.71 680
7584.53 712
7585.35 673
7586.18 596
7587.00 685
7587.82 733
7588.64 725
7589.46 741
7590.29 793
7591.11 898
7591.93 824
7592.75 847
7593.58 854
7594.40 817
7595.22 855
7596.04 795
7596.87 826
7597.69 861
7598.51 827
7599.34 833
7600.16 829
7600.98 870
7601.80 915
7602.63 805
7603.45 828
7604.27 837
7605.10 906
7605.92 971
7606.74 1047
7607.57 1018
7608.39 1102
7609.21 1073
7610.04 1151
7610.86 1053
7611.68 1043
7612.51 1091
7613.33 1035
7614.15 1023
7614.98 988
7615.80 974
7616.62 909
7617.45 866
7618.27 1013
7619.10 954
7619.92 982
7620.74 989
7621.57 1001
7622.39 1073
7623.22 1142
7624.04 1203
7624.86 1237
7625.69 1074
7626.51 1001
7627.34 988
7628.16 953
7628.99 923
7629.81 960
7630.64 911
7631.46 953
7632.28 931
7633.11 1074
7633.93 1138
7634.76 1109
7635.58 1233
7636.41 1330
7637.23 1254
7638.06 1263
7638.88 1208
7639.71 1041
7640.53 1089
7641.36 990
7642.18 970
7643.01 919
7643.83 818
7644.66 916
7645.48 864
7646.31 806
7647.14 796
7647.96 811
7648.79 761
7649.61 799
7650.44 738
7651.26 874
7652.09 867
7652.91 857
7653.74 802
7654.57 814
7655.39 784
7656.22 775
7657.04 675
7657.87 705
7658.70 750
7659.52 714
7660.35 727
7661.17 713
7662.00 666
7662.83 651
7663.65 741
7664.48 704
7665.31 709
7666.13 683
7666.96 713
7667.79 706
7668.61 673
7669.44 613
7670.27 666
7671.09 675
7671.92 649
7672.75 693
7673.57 676
7674.40 699
7675.23 650
7676.05 679
7676.88 634
7677.71 624
7678.53 592
7679.36 600
7680.19 569
7681.02 633
7681.84 615
7682.67 633
7683.50 619
7684.33 650
7685.15 634
7685.98 672
7686.81 628
7687.64 561
7688.46 625
7689.29 695
7690.12 660
7690.95 660
7691.77 615
7692.60 599
7693.43 678
7694.26 708
7695.09 665
7695.91 610
7696.74 681
7697.57 683
7698.40 677
7699.23 660
7700.06 596
7700.88 656
7701.71 639
7702.54 612
7703.37 608
7704.20 588
7705.03 585
7705.85 636
7706.68 623
7707.51 598
7708.34 615
7709.17 623
7710.00 624
7710.83 548
7711.66 577
7712.48 583
7713.31 614
7714.14 602
7714.97 663
7715.80 573
7716.63 621
7717.46 529
7718.29 545
7719.12 518
7719.95 598
7720.78 530
7721.61 553
7722.44 660
7723.27 606
7724.09 577
7724.92 563
7725.75 604
7726.58 598
7727.41 588
7728.24 614
7729.07 632
7729.90 544
7730.73 583
7731.56 562
7732.39 564
7733.22 611
7734.05 562
7734.88 562
7735.71 602
7736.54 540
7737.37 551
7738.20 563
7739.03 565
7739.86 568
7740.70 557
7741.53 576
7742.36 489
7743.19 491
7744.02 476
7744.85 515
7745.68 560
7746.51 526
7747.34 571
7748.17 552
7749.00 582
7749.83 612
7750.66 636
7751.50 553
7752.33 620
7753.16 612
7753.99 668
7754.82 568
7755.65 551
7756.48 540
7757.31 596
7758.15 532
7758.98 529
7759.81 546
7760.64 571
7761.47 568
7762.30 517
7763.13 595
7763.97 537
7764.80 547
7765.63 575
7766.46 567
7767.29 577
7768.13 528
7768.96 561
7769.79 586
7770.62 543
7771.45 528
7772.29 571
7773.12 527
7773.95 542
7774.78 502
7775.62 513
7776.45 573
7777.28 573
7778.11 564
7778.95 523
7779.78 591
7780.61 597
7781.44 562
7782.28 542
7783.11 606
7783.94 594
7784.77 595
7785.61 559
7786.44 535
7787.27 567
7788.11 510
7788.94 548
7789.77 576
7790.61 563
7791.44 620
7792.27 606
7793.10 587
7793.94 581
7794.77 650
7795.60 650
7796.44 619
7797.27 635
7798.11 647
7798.94 592
7799.77 642
7800.61 665
7801.44 613
7802.27 638
7803.11 654
7803.94 616
7804.78 622
7805.61 683
7806.44 660
7807.28 647
7808.11 680
7808.95 710
7809.78 753
7810.61 680
7811.45 667
7812.28 691
7813.12 708
7813.95 717
7814.79 645
7815.62 693
7816.45 776
7817.29 822
7818.12 832
7818.96 775
7819.79 754
7820.63 872
7821.46 825
7822.30 797
7823.13 860
7823.97 876
7824.80 870
7825.64 832
7826.47 836
7827.31 850
7828.14 906
7828.98 956
7829.81 993
7830.65 982
7831.48 1046
7832.32 1151
7833.15 1173
7833.99 1072
7834.83 990
7835.66 990
7836.50 995
7837.33 1034
7838.17 967
7839.00 1082
7839.84 1089
7840.68 1067
7841.51 958
7842.35 975
7843.18 979
7844.02 931
7844.86 800
7845.69 821
7846.53 823
7847.36 823
7848.20 813
7849.04 822
7849.87 890
7850.71 805
7851.55 856
7852.38 793
7853.22 745
7854.05 752
7854.89 775
7855.73 787
7856.56 777
7857.40 735
7858.24 675
7859.08 726
7859.91 753
7860.75 801
7861.59 871
7862.42 786
7863.26 768
7864.10 853
7864.93 878
7865.77 875
7866.61 827
7867.45 790
7868.28 765
7869.12 780
7869.96 863
7870.80 785
7871.63 855
7872.47 844
7873.31 846
7874.15 786
7874.98 760
7875.82 757
7876.66 887
7877.50 860
7878.33 899
7879.17 948
7880.01 994
7880.85 1096
7881.69 1046
7882.52 1155
7883.36 1208
7884.20 1242
7885.04 1135
7885.88 1109
7886.71 1018
7887.55 954
7888.39 944
7889.23 966
7890.07 953
7890.91 920
7891.75 963
7892.58 935
7893.42 1034
7894.26 856
7895.10 894
7895.94 921
7896.78 956
7897.62 995
7898.46 916
7899.29 838
7900.13 758
7900.97 804
7901.81 809
7902.65 837
7903.49 848
7904.33 793
7905.17 899
7906.01 807
7906.85 726
7907.69 718
7908.53 780
7909.37 781
7910.21 709
7911.04 661
7911.88 703
7912.72 685
7913.56 619
7914.40 724
7915.24 765
7916.08 736
7916.92 665
7917.76 661
7918.60 650
7919.44 676
7920.28 712
7921.12 714
7921.96 647
7922.80 626
7923.64 649
7924.48 631
7925.32 629
7926.16 614
7927.01 647
7927.85 657
7928.69 579
7929.53 527
7930.37 633
7931.21 632
7932.05 566
7932.89 623
7933.73 588
7934.57 627
7935.41 586
7936.25 657
7937.09 558
7937.93 585
7938.78 628
7939.62 701
7940.46 593
7941.30 588
7942.14 583
7942.98 590
7943.82 637
7944.66 620
7945.51 668
7946.35 618
7947.19 584
7948.03 622
7948.87 622
7949.71 652
7950.56 653
7951.40 689
7952.24 722
7953.08 693
7953.92 732
7954.76 664
7955.61 618
7956.45 656
7957.29 674
7958.13 694
7958.97 830
7959.82 828
7960.66 858
7961.50 784
7962.34 813
7963.19 779
7964.03 750
7964.87 730
7965.71 770
7966.56 770
7967.40 821
7968.24 801
7969.08 798
7969.93 777
7970.77 797
7971.61 849
7972.45 846
7973.30 805
7974.14 816
7974.98 749
7975.83 729
7976.67 726
7977.51 796
7978.36 755
7979.20 667
7980.04 669
7980.89 681
7981.73 689
7982.57 652
7983.42 674
7984.26 624
7985.10 574
7985.95 584
7986.79 627
7987.63 580
7988.48 630
7989.32 627
7990.16 645
7991.01 580
7991.85 607
7992.70 611
7993.54 594
7994.38 536
7995.23 578
7996.07 591
7996.92 566
7997.76 561
7998.60 542
7999.45 600
8000.29 559
8001.14 598
8001.98 591
8002.83 529
8003.67 525
8004.52 543
8005.36 551
8006.20 555
8007.05 538
8007.89 566
8008.74 530
8009.58 488
8010.43 487
8011.27 487
8012.12 539
8012.96 539
8013.81 529
8014.65 499
8015.50 523
8016.34 541
8017.19 512
8018.03 552
8018.88 520
8019.72 466
8020.57 483
8021.42 547
8022.26 502
8023.11 455
8023.95 495
8024.80 527
8025.64 470
8026.49 494
8027.33 540
8028.18 509
8029.03 496
8029.87 499
8030.72 467
8031.56 495
8032.41 517
8033.26 551
8034.10 555
8034.95 534
8035.79 490
8036.64 586
8037.49 515
8038.33 462
8039.18 508
8040.03 466
8040.87 499
8041.72 551
8042.57 485
8043.41 427
8044.26 491
8045.11 495
8045.95 516
8046.80 550
8047.65 512
8048.49 513
8049.34 472
8050.19 479
8051.03 467
8051.88 459
8052.73 483
8053.58 491
8054.42 482
8055.27 489
8056.12 433
8056.96 461
8057.81 465
8058.66 442
8059.51 413
8060.35 465
8061.20 490
8062.05 519
8062.90 518
8063.74 494
8064.59 457
8065.44 503
8066.29 506
8067.14 529
8067.98 470
8068.83 474
8069.68 489
8070.53 501
8071.38 468
8072.22 483
8073.07 459
8073.92 484
8074.77 494
8075.62 483
8076.46 479
8077.31 492
8078.16 495
8079.01 467
8079.86 455
8080.71 456
8081.56 475
8082.40 460
8083.25 514
8084.10 489
8084.95 448
8085.80 461
8086.65 476
8087.50 444
8088.35 506
8089.19 474
8090.04 466
8090.89 447
8091.74 426
8092.59 455
8093.44 449
8094.29 423
8095.14 442
8095.99 503
8096.84 474
8097.69 471
8098.54 448
8099.39 415
8100.24 494
8101.09 542
8101.94 461
8102.79 475
8103.63 488
8104.48 488
8105.33 427
8106.18 444
8107.03 431
8107.88 419
8108.73 488
8109.58 495
8110.43 442
8111.28 433
8112.14 478
8112.99 461
8113.84 544
8114.69 468
8115.54 431
8116.39 449
8117.24 452
8118.09 437
8118.94 475
8119.79 497
8120.64 522
8121.49 497
8122.34 427
8123.19 453
8124.04 494
8124.89 459
8125.74 513
8126.60 525
8127.45 505
8128.30 497
8129.15 504
8130.00 482
8130.85 487
8131.70 425
8132.55 491
8133.40 479
8134.26 450
8135.11 450
8135.96 476
8136.81 471
8137.66 484
8138.51 557
8139.37 519
8140.22 490
8141.07 537
8141.92 574
8142.77 467
8143.62 474
8144.48 527
8145.33 572
8146.18 507
8147.03 527
8147.88 485
8148.74 502
8149.59 522
8150.44 493
8151.29 516
8152.15 513
8153.00 579
8153.85 619
8154.70 509
8155.56 505
8156.41 564
8157.26 655
8158.11 734
8158.97 708
8159.82 715
8160.67 692
8161.52 655
8162.38 679
8163.23 609
8164.08 642
8164.94 624
8165.79 639
8166.64 518
8167.49 534
8168.35 569
8169.20 588
8170.05 576
8170.91 556
8171.76 506
8172.61 522
8173.47 507
8174.32 502
8175.17 535
8176.03 497
8176.88 495
8177.74 460
8178.59 462
8179.44 458
8180.30 444
8181.15 469
8182.00 433
8182.86 462
8183.71 463
8184.57 475
8185.42 462
8186.27 426
8187.13 474
8187.98 502
8188.84 444
8189.69 485
8190.55 415
8191.40 452
8192.25 441
8193.11 444
8193.96 458
8194.82 475
8195.67 465
8196.53 467
8197.38 457
8198.24 478
8199.09 417
8199.95 496
8200.80 501
8201.66 475
8202.51 396
8203.37 421
8204.22 465
8205.08 476
8205.93 438
8206.79 424
8207.64 427
8208.50 402
8209.35 460
8210.21 459
8211.06 447
8211.92 427
8212.77 429
8213.63 463
8214.48 423
8215.34 441
8216.20 521
8217.05 444
8217.91 455
8218.76 462
8219.62 451
8220.48 440
8221.33 480
8222.19 494
8223.04 454
8223.90 462
8224.76 479
8225.61 479
8226.47 501
8227.32 474
8228.18 470
8229.04 449
8229.89 481
8230.75 463
8231.61 441
8232.46 520
8233.32 481
8234.18 469
8235.03 508
8235.89 470
8236.75 453
8237.60 469
8238.46 454
8239.32 403
8240.17 410
8241.03 436
8241.89 458
8242.74 472
8243.60 373
8244.46 419
8245.32 440
8246.17 474
8247.03 470
8247.89 436
8248.74 410
8249.60 428
8250.46 434
8251.32 428
8252.17 403
8253.03 390
8253.89 422
8254.75 420
8255.60 402
8256.46 407
8257.32 457
8258.18 531
8259.04 449
8259.89 437
8260.75 462
8261.61 436
8262.47 425
8263.33 450
8264.18 470
8265.04 428
8265.90 382
8266.76 403
8267.62 488
8268.48 499
8269.33 457
8270.19 433
8271.05 488
8271.91 499
8272.77 444
8273.63 497
8274.49 381
8275.34 420
8276.20 475
8277.06 461
8277.92 421
8278.78 447
8279.64 436
8280.50 461
8281.36 452
8282.22 470
8283.08 516
8283.93 444
8284.79 468
8285.65 423
8286.51 419
8287.37 409
8288.23 419
8289.09 467
8289.95 450
8290.81 437
8291.67 446
8292.53 499
8293.39 460
8294.25 471
8295.11 538
8295.97 504
8296.83 543
8297.69 517
8298.55 479
8299.41 482
8300.27 548
8301.13 489
8301.99 513
8302.85 522
8303.71 522
8304.57 539
8305.43 505
8306.29 504
8307.15 470
8308.01 464
8308.87 469
8309.73 515
8310.59 500
8311.45 458
8312.31 484
8313.17 440
8314.03 394
8314.90 448
8315.76 477
8316.62 425
8317.48 465
8318.34 458
8319.20 543
8320.06 504
8320.92 552
8321.78 520
8322.64 552
8323.51 482
8324.37 515
8325.23 543
8326.09 493
8326.95 474
8327.81 525
8328.67 452
8329.54 475
8330.40 437
8331.26 426
8332.12 431
8332.98 451
8333.84 453
8334.71 445
8335.57 438
8336.43 414
8337.29 430
8338.15 444
8339.02 484
8339.88 465
8340.74 438
8341.60 431
8342.46 418
8343.33 437
8344.19 439
8345.05 426
8345.91 406
8346.78 484
8347.64 475
8348.50 437
8349.36 469
8350.23 489
8351.09 491
8351.95 447
8352.81 473
8353.68 517
8354.54 474
8355.40 456
8356.27 462
8357.13 483
8357.99 464
8358.86 451
8359.72 452
8360.58 408
8361.44 402
8362.31 383
8363.17 468
8364.03 460
8364.90 460
8365.76 440
8366.63 432
8367.49 408
8368.35 446
8369.22 430
8370.08 460
8370.94 471
8371.81 429
8372.67 463
8373.53 493
8374.40 472
8375.26 435
8376.13 443
8376.99 449
8377.85 467
8378.72 442
8379.58 480
8380.45 457
8381.31 488
8382.18 485
8383.04 422
8383.90 449
8384.77 524
8385.63 505
8386.50 495
8387.36 483
8388.23 479
8389.09 451
8389.96 473
8390.82 508
8391.69 508
8392.55 504
8393.42 507
8394.28 494
8395.15 507
8396.01 510
8396.88 505
8397.74 541
8398.61 498
8399.47 481
8400.34 529
8401.20 558
8402.07 546
8402.93 516
8403.80 444
8404.66 462
8405.53 408
8406.39 440
8407.26 498
8408.12 481
8408.99 535
8409.86 538
8410.72 512
8411.59 507
8412.45 506
8413.32 542
8414.19 509
8415.05 523
8415.92 542
8416.78 514
8417.65 529
8418.52 560
8419.38 539
8420.25 552
8421.11 560
8421.98 600
8422.85 515
8423.71 550
8424.58 540
8425.45 567
8426.31 569
8427.18 580
8428.05 577
8428.91 570
8429.78 575
8430.65 566
8431.51 613
8432.38 616
8433.25 635
8434.11 670
8434.98 706
8435.85 679
8436.72 598
8437.58 614
8438.45 712
8439.32 661
8440.18 643
8441.05 676
8441.92 644
8442.79 689
8443.65 676
8444.52 714
8445.39 746
8446.26 754
8447.12 761
8447.99 825
8448.86 853
8449.73 896
8450.60 923
8451.46 890
8452.33 876
8453.20 902
8454.07 832
8454.94 840
8455.80 852
8456.67 888
8457.54 881
8458.41 926
8459.28 976
8460.14 903
8461.01 931
8461.88 956
8462.75 932
8463.62 908
8464.49 915
8465.36 933
8466.22 891
8467.09 878
8467.96 898
8468.83 846
8469.70 885
8470.57 957
8471.44 994
8472.31 1212
8473.17 1389
8474.04 1601
8474.91 1822
8475.78 2105
8476.65 2088
8477.52 1956
8478.39 1780
8479.26 1647
8480.13 1429
8481.00 1233
8481.87 1086
8482.74 914
8483.61 832
8484.48 812
8485.34 757
8486.21 723
8487.08 657
8487.95 659
8488.82 644
8489.69 627
8490.56 666
8491.43 665
8492.30 702
8493.17 666
8494.04 655
8494.91 675
8495.78 600
8496.65 585
8497.52 605
8498.39 583
8499.26 604
8500.13 594
8501.01 614
8501.88 627
8502.75 634
8503.62 626
8504.49 594
8505.36 601
8506.23 648
8507.10 608
8507.97 598
8508.84 572
8509.71 619
8510.58 633
8511.45 660
8512.32 615
8513.20 698
8514.07 664
8514.94 698
8515.81 687
8516.68 695
8517.55 726
8518.42 702
8519.29 711
8520.17 670
8521.04 655
8521.91 662
8522.78 666
8523.65 676
8524.52 585
8525.39 639
8526.27 655
8527.14 665
8528.01 689
8528.88 614
8529.75 686
8530.63 607
8531.50 654
8532.37 668
8533.24 626
8534.11 690
8534.99 693
8535.86 742
8536.73 683
8537.60 668
8538.47 743
8539.35 750
8540.22 733
8541.09 770
8541.96 803
8542.84 741
8543.71 767
8544.58 727
8545.46 684
8546.33 755
8547.20 696
8548.07 694
8548.95 675
8549.82 713
8550.69 706
8551.57 667
8552.44 691
8553.31 815
8554.18 841
8555.06 829
8555.93 879
8556.80 840
8557.68 819
8558.55 891
8559.42 988
8560.30 935
8561.17 940
8562.04 934
8562.92 838
8563.79 836
8564.67 729
8565.54 746
8566.41 667
8567.29 626
8568.16 663
8569.03 648
8569.91 677
8570.78 621
8571.66 616
8572.53 616
8573.40 664
8574.28 704
8575.15 679
8576.03 635
8576.90 653
8577.78 669
8578.65 620
8579.52 668
8580.40 654
8581.27 637
8582.15 658
8583.02 678
8583.90 621
8584.77 554
8585.65 553
8586.52 627
8587.40 663
8588.27 600
8589.15 611
8590.02 639
8590.90 648
8591.77 592
8592.65 583
8593.52 597
8594.40 511
8595.27 653
8596.15 633
8597.02 660
8597.90 630
8598.77 659
8599.65 655
8600.52 632
8601.40 640
8602.28 653
8603.15 623
8604.03 659
8604.90 654
8605.78 650
8606.65 698
8607.53 649
8608.41 703
8609.28 678
8610.16 651
8611.03 618
8611.91 628
8612.79 681
8613.66 709
8614.54 698
8615.41 678
8616.29 673
8617.17 660
8618.04 675
8618.92 658
8619.80 686
8620.67 749
8621.55 688
8622.43 664
8623.30 717
8624.18 674
8625.06 705
8625.93 736
8626.81 779
8627.69 810
8628.56 787
8629.44 745
8630.32 773
8631.20 770
8632.07 748
8632.95 768
8633.83 766
8634.70 790
8635.58 771
8636.46 744
8637.34 823
8638.21 831
8639.09 799
8639.97 865
8640.85 807
8641.72 887
8642.60 791
8643.48 829
8644.36 838
8645.23 882
8646.11 846
8646.99 905
8647.87 929
8648.75 983
8649.62 1019
8650.50 1007
8651.38 1023
8652.26 994
8653.14 1017
8654.01 1017
8654.89 1030
8655.77 1085
8656.65 1179
8657.53 1150
8658.41 1133
8659.29 1096
8660.16 1078
8661.04 1067
8661.92 1128
8662.80 1131
8663.68 1101
8664.56 1103
8665.44 1113
8666.31 1148
8667.19 1177
8668.07 1078
8668.95 1068
8669.83 1161
8670.71 1082
8671.59 1172
8672.47 1188
8673.35 1267
8674.23 1255
8675.11 1341
8675.99 1347
8676.86 1524
8677.74 1595
8678.62 1722
8679.50 1674
8680.38 1789
8681.26 1768
8682.14 1760
8683.02 1671
8683.90 1700
8684.78 1593
8685.66 1440
8686.54 1464
8687.42 1331
8688.30 1300
8689.18 1331
8690.06 1396
8690.94 1332
8691.82 1478
8692.70 1631
8693.58 1860
8694.46 2267
8695.34 2522
8696.22 3024
8697.10 3551
8697.98 3962
8698.86 4165
8699.74 4096
8700.62 3951
8701.51 3459
8702.39 2824
8703.27 2387
8704.15 2055
8705.03 1635
8705.91 1426
8706.79 1281
8707.67 1253
8708.55 1073
8709.43 1042
8710.31 977
8711.20 954
8712.08 927
8712.96 969
8713.84 991
8714.72 875
8715.60 853
8716.48 925
8717.36 888
8718.25 830
8719.13 771
8720.01 790
8720.89 804
8721.77 779
8722.65 803
8723.54 707
8724.42 771
8725.30 858
8726.18 771
8727.06 836
8727.95 819
8728.83 834
8729.71 802
8730.59 783
8731.47 803
8732.36 837
8733.24 830
8734.12 818
8735.00 886
8735.89 900
8736.77 890
8737.65 909
8738.53 897
8739.42 834
8740.30 812
8741.18 785
8742.06 773
8742.95 782
8743.83 778
8744.71 796
8745.59 715
8746.48 753
8747.36 758
8748.24 752
8749.13 737
8750.01 713
8750.89 729
8751.78 776
8752.66 798
8753.54 803
8754.43 720
8755.31 805
8756.19 815
8757.08 753
8757.96 781
8758.84 772
8759.73 816
8760.61 831
8761.49 913
8762.38 855
8763.26 805
8764.15 833
8765.03 817
8765.91 832
8766.80 794
8767.68 836
8768.57 828
8769.45 796
8770.33 734
8771.22 780
8772.10 803
8772.99 864
8773.87 890
8774.75 805
8775.64 845
8776.52 843
8777.41 863
8778.29 869
8779.18 764
8780.06 778
8780.95 796
8781.83 736
8782.72 735
8783.60 714
8784.49 719
8785.37 702
8786.26 667
8787.14 649
8788.03 606
8788.91 726
8789.80 671
8790.68 580
8791.57 616
8792.45 626
8793.34 627
8794.22 654
8795.11 591
8795.99 630
8796.88 619
8797.76 650
8798.65 626
8799.53 593
8800.42 650
8801.31 673
8802.19 653
8803.08 590
8803.96 607
8804.85 626
8805.74 707
8806.62 625
8807.51 632
8808.39 690
8809.28 710
8810.17 580
8811.05 634
8811.94 594
8812.82 585
8813.71 604
8814.60 529
8815.48 607
8816.37 572
8817.26 569
8818.14 531
8819.03 642
8819.92 583
8820.80 613
8821.69 554
8822.58 588
8823.46 617
8824.35 538
8825.24 615
8826.12 584
8827.01 541
8827.90 579
8828.78 564
8829.67 516
8830.56 543
8831.45 536
8832.33 469
8833.22 520
8834.11 571
8835.00 532
8835.88 524
8836.77 521
8837.66 584
8838.55 572
8839.43 527
8840.32 566
8841.21 547
8842.10 497
8842.98 487
8843.87 503
8844.76 541
8845.65 531
8846.54 535
8847.42 503
8848.31 527
8849.20 516
8850.09 478
8850.98 511
8851.86 531
8852.75 466
8853.64 469
8854.53 502
8855.42 525
8856.31 495
8857.19 507
8858.08 491
8858.97 469
8859.86 477
8860.75 447
8861.64 458
8862.53 452
8863.42 483
8864.30 467
8865.19 464
8866.08 491
8866.97 483
8867.86 450
8868.75 506
8869.64 515
8870.53 473
8871.42 520
8872.31 450
8873.20 467
8874.08 494
8874.97 460
8875.86 482
8876.75 443
8877.64 466
8878.53 486
8879.42 467
8880.31 490
8881.20 420
8882.09 499
8882.98 502
8883.87 512
8884.76 467
8885.65 420
8886.54 442
8887.43 477
8888.32 476
8889.21 470
8890.10 406
8890.99 473
8891.88 480
8892.77 439
8893.66 437
8894.55 454
8895.44 416
8896.33 404
8897.22 453
8898.11 503
8899.00 431
8899.90 398
8900.79 427
8901.68 384
8902.57 409
8903.46 409
8904.35 463
8905.24 468
8906.13 459
8907.02 437
8907.91 479
8908.80 518
8909.70 451
8910.59 444
8911.48 419
8912.37 432
8913.26 424
8914.15 378
8915.04 357
8915.93 430
8916.83 367
8917.72 420
8918.61 424
8919.50 437
8920.39 468
8921.28 449
8922.18 452
8923.07 461
8923.96 417
8924.85 374
8925.74 438
8926.64 411
8927.53 420
8928.42 402
8929.31 400
8930.20 408
8931.10 408
8931.99 398
8932.88 420
8933.77 424
8934.67 420
8935.56 400
8936.45 402
8937.34 390
8938.24 398
8939.13 408
8940.02 362
8940.91 409
8941.81 375
8942.70 412
8943.59 376
8944.49 399
8945.38 348
8946.27 388
8947.16 413
8948.06 402
8948.95 387
8949.84 427
8950.74 390
8951.63 392
8952.52 407
8953.42 408
8954.31 407
8955.20 411
8956.10 381
8956.99 365
8957.88 382
8958.78 433
8959.67 414
8960.56 371
8961.46 398
8962.35 385
8963.25 435
8964.14 384
8965.03 464
8965.93 397
8966.82 384
8967.72 406
8968.61 399
8969.50 405
8970.40 395
8971.29 450
8972.19 443
8973.08 469
8973.98 427
8974.87 453
8975.76 408
8976.66 454
8977.55 475
8978.45 422
8979.34 398
8980.24 382
8981.13 458
8982.03 442
8982.92 434
8983.82 412
8984.71 421
8985.61 441
8986.50 433
8987.40 422
8988.29 459
8989.19 399
8990.08 400
8990.98 383
8991.87 379
8992.77 391
8993.66 402
8994.56 434
8995.45 374
8996.35 379
8997.24 394
8998.14 414
8999.04 378
8999.93 392
9000.83 409
9001.72 389
9002.62 346
9003.51 362
9004.41 432
9005.31 396
9006.20 412
9007.10 401
9007.99 419
9008.89 369
9009.79 426
9010.68 384
9011.58 337
9012.48 341
9013.37 371
9014.27 360
9015.16 399
9016.06 358
9016.96 361
9017.85 404
9018.75 413
9019.65 399
9020.54 358
9021.44 403
9022.34 393
9023.23 357
9024.13 357
9025.03 356
9025.93 357
9026.82 386
9027.72 385
9028.62 334
9029.51 368
9030.41 331
9031.31 343
9032.21 375
9033.10 394
9034.00 351
9034.90 384
9035.79 378
9036.69 393
9037.59 404
9038.49 400
9039.38 392
9040.28 374
9041.18 386
9042.08 330
9042.98 406
9043.87 427
9044.77 405
9045.67 388
9046.57 396
9047.47 443
9048.36 388
9049.26 346
9050.16 382
9051.06 342
9051.96 407
9052.85 399
9053.75 416
9054.65 407
9055.55 340
9056.45 330
9057.35 394
9058.25 390
9059.14 390
9060.04 429
9060.94 371
9061.84 459
9062.74 390
9063.64 375
9064.54 345
9065.44 351
9066.33 396
9067.23 411
9068.13 381
9069.03 398
9069.93 382
9070.83 433
9071.73 420
9072.63 424
9073.53 387
9074.43 427
9075.33 386
9076.23 359
9077.13 403
9078.03 425
9078.92 449
9079.82 364
9080.72 382
9081.62 395
9082.52 442
9083.42 504
9084.32 433
9085.22 389
9086.12 408
9087.02 419
9087.92 402
9088.82 441
9089.72 445
9090.62 460
9091.52 444
9092.42 478
9093.32 434
9094.22 426
9095.12 425
9096.03 425
9096.93 477
9097.83 405
9098.73 409
9099.63 411
9100.53 424
9101.43 407
9102.33 498
9103.23 447
9104.13 397
9105.03 418
9105.93 382
9106.83 403
9107.74 454
9108.64 432
9109.54 413
9110.44 402
9111.34 413
9112.24 404
9113.14 432
9114.04 392
9114.94 397
9115.85 441
9116.75 408
9117.65 414
9118.55 418
9119.45 378
9120.35 402
9121.26 442
9122.16 388
9123.06 407
9123.96 403
9124.86 421
9125.77 345
9126.67 311
9127.57 375
9128.47 367
9129.37 402
9130.28 377
9131.18 405
9132.08 401
9132.98 367
9133.88 350
9134.79 364
9135.69 334
9136.59 400
9137.49 354
9138.40 348
9139.30 382
9140.20 368
9141.10 391
9142.01 352
9142.91 412
9143.81 395
9144.72 381
9145.62 362
9146.52 361
9147.42 340
9148.33 365
9149.23 353
9150.13 361
9151.04 357
9151.94 373
9152.84 354
9153.75 380
9154.65 371
9155.55 353
9156.46 354
9157.36 417
9158.26 382
9159.17 345
9160.07 372
9160.97 381
9161.88 346
9162.78 345
9163.69 384
9164.59 388
9165.49 377
9166.40 398
9167.30 354
9168.21 347
9169.11 384
9170.01 367
9170.92 380
9171.82 357
9172.73 366
9173.63 359
9174.53 397
9175.44 363
9176.34 359
9177.25 374
9178.15 346
9179.06 368
9179.96 357
9180.87 347
9181.77 388
9182.68 372
9183.58 437
9184.49 348
9185.39 336
9186.30 392
9187.20 387
9188.11 360
9189.01 359
9189.92 393
9190.82 358
9191.73 340
9192.63 344
9193.54 322
9194.44 357
9195.35 338
9196.25 366
9197.16 386
9198.06 406
9198.97 370
9199.87 359
9200.78 337
9201.69 385
9202.59 381
9203.50 386
9204.40 345
9205.31 366
9206.21 420
9207.12 409
9208.03 399
9208.93 360
9209.84 363
9210.74 392
9211.65 355
9212.56 343
9213.46 319
9214.37 352
9215.28 330
9216.18 350
9217.09 348
9218.00 371
9218.90 379
9219.81 357
9220.72 338
9221.62 346
9222.53 360
9223.44 374
9224.34 384
9225.25 362
9226.16 388
9227.06 401
9227.97 375
9228.88 341
9229.78 358
9230.69 338
9231.60 386
9232.51 395
9233.41 373
9234.32 399
9235.23 350
9236.13 353
9237.04 407
9237.95 337
9238.86 383
9239.76 384
9240.67 403
9241.58 392
9242.49 347
9243.39 381
9244.30 339
9245.21 394
9246.12 390
9247.03 373
9247.93 382
9248.84 358
9249.75 372
9250.66 360
9251.57 343
9252.47 358
9253.38 372
9254.29 301
9255.20 358
9256.11 341
9257.02 366
9257.92 351
9258.83 331
9259.74 343
9260.65 351
9261.56 341
9262.47 343
9263.38 358
9264.28 384
9265.19 345
9266.10 333
9267.01 367
9267.92 332
9268.83 384
9269.74 374
9270.65 404
9271.56 378
9272.47 349
9273.37 336
9274.28 332
9275.19 356
9276.10 316
9277.01 364
9277.92 344
9278.83 362
9279.74 410
9280.65 368
9281.56 331
9282.47 320
9283.38 355
9284.29 371
9285.20 340
9286.11 387
9287.02 390
9287.93 351
9288.84 347
9289.75 319
9290.66 340
9291.57 405
9292.48 413
9293.39 378
9294.30 383
9295.21 389
9296.12 363
9297.03 330
9297.94 404
9298.85 377
9299.76 341
9300.67 349
9301.58 356
9302.49 374
9303.40 367
9304.31 376
9305.23 384
9306.14 378
9307.05 365
9307.96 341
9308.87 391
9309.78 436
9310.69 428
9311.60 364
9312.51 430
9313.42 418
9314.34 413
9315.25 407
9316.16 475
9317.07 482
9317.98 447
9318.89 407
9319.80 404
9320.72 405
9321.63 465
9322.54 375
9323.45 391
9324.36 426
9325.27 392
9326.19 390
9327.10 437
9328.01 378
9328.92 377
9329.83 366
9330.74 382
9331.66 405
9332.57 370
9333.48 379
9334.39 366
9335.31 380
9336.22 403
9337.13 393
9338.04 353
9338.96 369
9339.87 431
9340.78 387
9341.69 443
9342.61 425
9343.52 434
9344.43 372
9345.34 402
9346.26 375
9347.17 393
9348.08 395
9348.99 367
9349.91 380
9350.82 369
9351.73 385
9352.65 392
9353.56 354
9354.47 387
9355.39 357
9356.30 364
9357.21 387
9358.13 367
9359.04 380
9359.95 361
9360.87 386
9361.78 409
9362.69 369
9363.61 365
9364.52 419
9365.43 371
9366.35 373
9367.26 359
9368.18 368
9369.09 342
9370.00 341
9370.92 344
9371.83 365
9372.75 402
9373.66 383
9374.57 317
9375.49 356
9376.40 381
9377.32 364
9378.23 378
9379.15 367
9380.06 402
9380.97 387
9381.89 432
9382.80 411
9383.72 391
9384.63 364
9385.55 382
9386.46 375
9387.38 393
9388.29 373
9389.21 367
9390.12 446
9391.04 469
9391.95 417
9392.87 422
9393.78 422
9394.70 444
9395.61 404
9396.53 370
9397.44 408
9398.36 425
9399.27 414
9400.19 424
9401.10 417
9402.02 357
9402.94 428
9403.85 443
9404.77 418
9405.68 419
9406.60 377
9407.51 345
9408.43 400
9409.35 393
9410.26 407
9411.18 371
9412.09 384
9413.01 434
9413.93 396
9414.84 386
9415.76 407
9416.67 405
9417.59 428
9418.51 400
9419.42 407
9420.34 383
9421.26 418
9422.17 402
9423.09 433
9424.01 384
9424.92 409
9425.84 396
9426.76 405
9427.67 394
9428.59 414
9429.51 368
9430.42 351
9431.34 375
9432.26 393
9433.17 380
9434.09 405
9435.01 394
9435.93 385
9436.84 368
9437.76 371
9438.68 375
9439.59 415
9440.51 421
9441.43 425
9442.35 439
9443.26 389
9444.18 414
9445.10 408
9446.02 401
9446.93 407
9447.85 382
9448.77 406
9449.69 457
9450.61 426
9451.52 398
9452.44 347
9453.36 364
9454.28 443
9455.20 455
9456.11 464
9457.03 467
9457.95 466
9458.87 458
9459.79 442
9460.71 476
9461.62 485
9462.54 494
9463.46 451
9464.38 446
9465.30 396
9466.22 399
9467.14 410
9468.05 434
9468.97 409
9469.89 384
9470.81 414
9471.73 427
9472.65 402
9473.57 399
9474.49 372
9475.41 421
9476.32 405
9477.24 463
9478.16 425
9479.08 421
9480.00 466
9480.92 462
9481.84 395
9482.76 375
9483.68 437
9484.60 457
9485.52 478
9486.44 455
9487.36 426
9488.28 421
9489.20 455
9490.12 427
9491.04 419
9491.96 476
9492.88 491
9493.80 468
9494.72 440
9495.64 441
9496.56 464
9497.48 440
9498.40 454
9499.32 404
9500.24 425
9501.16 424
9502.08 434
9503.00 445
9503.92 468
9504.84 418
9505.76 383
9506.68 397
9507.60 419
9508.52 432
9509.44 449
9510.36 399
9511.28 408
9512.21 374
9513.13 421
9514.05 415
9514.97 458
9515.89 431
9516.81 419
9517.73 457
9518.65 410
9519.57 417
9520.50 425
9521.42 421
9522.34 460
9523.26 493
9524.18 473
9525.10 471
9526.02 402
9526.95 493
9527.87 470
9528.79 422
9529.71 454
9530.63 419
9531.55 427
9532.48 465
9533.40 469
9534.32 501
9535.24 505
9536.16 466
9537.09 486
9538.01 517
9538.93 511
9539.85 501
9540.77 555
9541.70 541
9542.62 554
9543.54 580
9544.46 492
9545.39 501
9546.31 482
9547.23 500
9548.15 523
9549.08 475
9550.00 450
9550.92 423
9551.85 477
9552.77 460
9553.69 499
9554.61 501
9555.54 396
9556.46 424
9557.38 471
9558.31 473
9559.23 427
9560.15 483
9561.08 535
9562.00 558
9562.92 479
9563.85 468
9564.77 484
9565.69 516
9566.62 531
9567.54 499
9568.46 494
9569.39 513
9570.31 508
9571.23 528
9572.16 536
9573.08 505
9574.01 520
9574.93 535
9575.85 481
9576.78 474
9577.70 505
9578.63 573
9579.55 536
9580.47 474
9581.40 442
9582.32 491
9583.25 510
9584.17 494
9585.10 504
9586.02 505
9586.94 489
9587.87 499
9588.79 504
9589.72 489
9590.64 542
9591.57 529
9592.49 551
9593.42 497
9594.34 479
9595.27 468
9596.19 482
9597.12 511
9598.04 482
9598.97 489
9599.89 560
9600.82 511
9601.74 495
9602.67 468
9603.59 511
9604.52 473
9605.44 529
9606.37 527
9607.29 548
9608.22 590
9609.15 541
9610.07 531
9611.00 526
9611.92 586
9612.85 611
9613.77 635
9614.70 566
9615.63 615
9616.55 608
9617.48 611
9618.40 635
9619.33 600
9620.26 577
9621.18 601
9622.11 620
9623.03 556
9623.96 602
9624.89 603
9625.81 622
9626.74 653
9627.67 635
9628.59 682
9629.52 652
9630.45 628
9631.37 614
9632.30 625
9633.23 624
9634.15 617
9635.08 750
9636.01 728
9636.93 676
9637.86 636
9638.79 623
9639.71 618
9640.64 640
9641.57 626
9642.50 676
9643.42 686
9644.35 736
9645.28 765
9646.21 720
9647.13 720
9648.06 746
9648.99 752
9649.92 713
9650.84 786
9651.77 764
9652.70 800
9653.63 772
9654.55 793
9655.48 811
9656.41 839
9657.34 890
9658.26 818
9659.19 828
9660.12 864
9661.05 840
9661.98 903
9662.91 876
9663.83 857
9664.76 838
9665.69 813
9666.62 819
9667.55 826
9668.48 850
9669.40 834
9670.33 878
9671.26 894
9672.19 956
9673.12 979
9674.05 947
9674.98 976
9675.90 971
9676.83 917
9677.76 955
9678.69 996
9679.62 950
9680.55 939
9681.48 935
9682.41 939
9683.34 981
9684.27 1012
9685.19 1039
9686.12 1029
9687.05 1070
9687.98 1019
9688.91 1046
9689.84 1105
9690.77 1123
9691.70 1138
9692.63 1124
9693.56 1098
9694.49 1152
9695.42 1099
9696.35 1128
9697.28 1151
9698.21 1113
9699.14 1096
9700.07 1280
9701.00 1367
9701.93 1399
9702.86 1540
9703.79 1735
9704.72 1971
9705.65 2037
9706.58 2021
9707.51 1912
9708.44 1769
9709.37 1642
9710.30 1526
9711.23 1389
9712.16 1321
9713.09 1213
9714.02 1190
9714.95 1183
9715.88 1137
9716.82 1046
9717.75 1102
9718.68 1115
9719.61 1103
9720.54 1115
9721.47 1060
9722.40 1092
9723.33 1085
9724.26 1075
9725.19 955
9726.13 976
9727.06 947
9727.99 913
9728.92 906
9729.85 933
9730.78 949
9731.71 866
9732.64 958
9733.58 959
9734.51 1021
9735.44 969
9736.37 1020
9737.30 967
9738.23 965
9739.17 974
9740.10 912
9741.03 906
9741.96 953
9742.89 931
9743.83 869
9744.76 918
9745.69 909
9746.62 893
9747.55 839
9748.49 824
9749.42 828
9750.35 823
9751.28 807
9752.22 825
9753.15 847
9754.08 846
9755.01 775
9755.95 776
9756.88 804
9757.81 852
9758.75 867
9759.68 795
9760.61 846
9761.54 781
9762.48 774
9763.41 861
9764.34 835
9765.28 785
9766.21 877
9767.14 854
9768.08 769
9769.01 824
9769.94 820
9770.88 870
9771.81 839
9772.74 841
9773.68 766
9774.61 790
9775.54 806
9776.48 859
9777.41 815
9778.34 826
9779.28 892
9780.21 886
9781.14 894
9782.08 889
9783.01 955
9783.95 939
9784.88 990
9785.81 1010
9786.75 995
9787.68 956
9788.62 992
9789.55 940
9790.49 1013
9791.42 900
9792.35 891
9793.29 857
9794.22 859
9795.16 815
9796.09 777
9797.03 796
9797.96 821
9798.90 805
9799.83 789
9800.77 779
9801.70 746
9802.64 723
9803.57 790
9804.51 806
9805.44 762
9806.38 759
9807.31 760
9808.25 732
9809.18 701
9810.12 689
9811.05 645
9811.99 672
9812.92 703
9813.86 677
9814.79 682
9815.73 710
9816.66 737
9817.60 699
9818.54 702
9819.47 710
9820.41 724
9821.34 718
9822.28 716
9823.21 685
9824.15 659
9825.09 652
9826.02 669
9826.96 684
9827.89 688
9828.83 683
9829.77 650
9830.70 623
9831.64 637
9832.57 638
9833.51 647
9834.45 604
9835.38 601
9836.32 642
9837.26 593
9838.19 692
9839.13 642
9840.07 663
9841.00 619
9841.94 543
9842.88 636
9843.81 631
9844.75 612
9845.69 580
9846.62 645
9847.56 602
9848.50 636
9849.44 619
9850.37 675
9851.31 607
9852.25 630
9853.18 656
9854.12 674
9855.06 656
9856.00 605
9856.93 611
9857.87 622
9858.81 603
9859.75 633
9860.68 665
9861.62 597
9862.56 612
9863.50 616
9864.44 621
9865.37 583
9866.31 591
9867.25 614
9868.19 611
9869.13 647
9870.06 603
9871.00 567
9871.94 565
9872.88 542
9873.82 565
9874.75 568
9875.69 540
9876.63 575
9877.57 589
9878.51 575
9879.45 564
9880.39 616
9881.32 580
9882.26 614
9883.20 577
9884.14 534
9885.08 603
9886.02 641
9886.96 623
9887.90 610
9888.83 581
9889.77 638
9890.71 589
9891.65 549
9892.59 540
9893.53 531
9894.47 582
9895.41 591
9896.35 568
9897.29 525
9898.23 550
9899.17 561
9900.11 582
9901.05 576
9901.99 570
9902.92 556
9903.86 575
9904.80 562
9905.74 571
9906.68 581
9907.62 539
9908.56 609
9909.50 570
9910.44 557
9911.38 548
9912.32 578
9913.26 533
9914.20 544
9915.14 563
9916.08 569
9917.02 616
9917.97 571
9918.91 582
9919.85 522
9920.79 557
9921.73 555
9922.67 583
9923.61 514
9924.55 611
9925.49 553
9926.43 529
9927.37 565
9928.31 590
9929.25 654
9930.19 726
9931.13 801
9932.08 892
9933.02 941
9933.96 956
9934.90 969
9935.84 918
9936.78 893
9937.72 796
9938.66 749
9939.61 695
9940.55 647
9941.49 631
9942.43 605
9943.37 631
9944.31 579
9945.26 632
9946.20 619
9947.14 633
9948.08 610
9949.02 567
9949.96 583
9950.91 640
9951.85 577
9952.79 603
9953.73 585
9954.67 550
9955.62 521
9956.56 578
9957.50 586
9958.44 537
9959.39 574
9960.33 579
9961.27 556
9962.21 515
9963.16 550
9964.10 538
9965.04 576
9965.98 511
9966.93 546
9967.87 537
9968.81 568
9969.75 499
9970.70 533
9971.64 563
9972.58 609
9973.53 595
9974.47 539
9975.41 575
9976.36 558
9977.30 566
9978.24 603
9979.18 619
9980.13 576
9981.07 549
9982.01 513
9982.96 526
9983.90 549
9984.85 496
9985.79 486
9986.73 483
9987.68 535
9988.62 522
9989.56 513
9990.51 509
9991.45 552
9992.40 515
9993.34 526
9994.28 552
9995.23 494
9996.17 526
9997.12 511
9998.06 492
9999.00 517
9999.95 470
10000.89 524
10001.84 518
10002.78 530
10003.73 507
10004.67 469
10005.61 507
10006.56 500
10007.50 577
10008.45 533
10009.39 548
10010.34 510
10011.28 539
10012.23 544
10013.17 529
10014.12 505
10015.06 522
10016.01 512
10016.95 515
10017.90 546
10018.84 555
10019.79 558
10020.73 484
10021.68 457
10022.62 526
10023.57 483
10024.51 493
10025.46 484
10026.41 510
10027.35 471
10028.30 480
10029.24 490
10030.19 505
10031.13 485
10032.08 511
10033.03 453
10033.97 462
10034.92 476
10035.86 515
10036.81 451
10037.76 471
10038.70 506
10039.65 503
10040.59 443
10041.54 504
10042.49 475
10043.43 446
10044.38 471
10045.33 411
10046.27 467
10047.22 449
10048.16 454
10049.11 441
10050.06 446
10051.00 448
10051.95 463
10052.90 422
10053.84 421
10054.79 468
10055.74 472
10056.69 451
10057.63 434
10058.58 398
10059.53 439
10060.47 433
10061.42 457
10062.37 473
10063.32 453
10064.26 523
10065.21 503
10066.16 480
10067.10 492
10068.05 487
10069.00 498
10069.95 492
10070.89 482
10071.84 470
10072.79 484
10073.74 513
10074.69 513
10075.63 441
10076.58 470
10077.53 437
10078.48 458
10079.43 417
10080.37 478
10081.32 414
10082.27 451
10083.22 449
10084.17 434
10085.11 469
10086.06 475
10087.01 473
10087.96 442
10088.91 439
10089.86 478
10090.81 463
10091.75 429
10092.70 475
10093.65 415
10094.60 509
10095.55 450
10096.50 407
10097.45 423
10098.40 483
10099.34 444
10100.29 447
10101.24 463
10102.19 480
10103.14 480
10104.09 470
10105.04 478
10105.99 429
10106.94 396
10107.89 414
10108.84 466
10109.79 452
10110.73 453
10111.68 406
10112.63 407
10113.58 400
10114.53 394
10115.48 435
10116.43 425
10117.38 421
10118.33 407
10119.28 425
10120.23 443
10121.18 480
10122.13 450
10123.08 401
10124.03 428
10124.98 392
10125.93 426
10126.88 452
10127.83 380
10128.78 404
10129.73 444
10130.68 469
10131.64 445
10132.59 397
10133.54 467
10134.49 447
10135.44 428
10136.39 432
10137.34 435
10138.29 418
10139.24 450
10140.19 448
10141.14 460
10142.09 414
10143.04 454
10144.00 495
10144.95 419
10145.90 466
10146.85 446
10147.80 484
10148.75 485
10149.70 414
10150.65 439
10151.61 468
10152.56 472
10153.51 469
10154.46 493
10155.41 449
10156.36 453
10157.31 466
10158.27 488
10159.22 489
10160.17 461
10161.12 474
10162.07 456
10163.03 483
10163.98 462
10164.93 476
10165.88 470
10166.83 458
10167.79 461
10168.74 486
10169.69 536
10170.64 509
10171.60 526
10172.55 543
10173.50 516
10174.45 490
10175.41 505
10176.36 497
10177.31 511
10178.26 520
10179.22 500
10180.17 511
10181.12 575
10182.07 527
10183.03 509
10183.98 607
10184.93 606
10185.89 501
10186.84 495
10187.79 525
10188.75 565
10189.70 562
10190.65 567
10191.60 603
10192.56 625
10193.51 653
10194.47 603
10195.42 566
10196.37 606
10197.33 594
10198.28 607
10199.23 605
10200.19 632
10201.14 615
10202.09 636
10203.05 606
10204.00 639
10204.96 665
10205.91 675
10206.86 671
10207.82 646
10208.77 650
10209.73 705
10210.68 768
10211.63 763
10212.59 848
10213.54 903
10214.50 808
10215.45 819
10216.41 818
10217.36 720
10218.32 713
10219.27 699
10220.22 619
10221.18 607
10222.13 620
10223.09 594
10224.04 594
10225.00 609
10225.95 563
10226.91 593
10227.86 591
10228.82 607
10229.77 578
10230.73 567
10231.68 564
10232.64 534
10233.59 499
10234.55 521
10235.50 495
10236.46 482
10237.42 505
10238.37 498
10239.33 573
10240.28 539
10241.24 583
10242.19 538
10243.15 544
10244.10 547
10245.06 536
10246.02 484
10246.97 475
10247.93 472
10248.88 443
10249.84 479
10250.80 480
10251.75 472
10252.71 453
10253.66 487
10254.62 476
10255.58 457
10256.53 512
10257.49 508
10258.45 528
10259.40 489
10260.36 419
10261.32 434
10262.27 457
10263.23 459
10264.19 405
10265.14 436
10266.10 395
10267.06 434
10268.01 444
10268.97 416
10269.93 406
10270.88 373
10271.84 473
10272.80 416
10273.76 378
10274.71 412
10275.67 428
10276.63 397
10277.58 388
10278.54 374
10279.50 379
10280.46 393
10281.41 385
10282.37 461
10283.33 397
10284.29 392
10285.24 417
10286.20 477
10287.16 369
10288.12 372
10289.08 402
10290.03 418
10290.99 431
10291.95 428
10292.91 389
10293.87 410
10294.82 438
10295.78 406
10296.74 420
10297.70 362
10298.66 380
10299.61 396
10300.57 403
10301.53 377
10302.49 399
10303.45 420
10304.41 415
10305.37 398
10306.32 371
10307.28 363
10308.24 395
10309.20 384
10310.16 379
10311.12 348
10312.08 409
10313.04 417
10314.00 416
10314.95 453
10315.91 413
10316.87 397
10317.83 377
10318.79 397
10319.75 392
10320.71 411
10321.67 372
10322.63 390
10323.59 364
10324.55 349
10325.51 352
10326.47 409
10327.43 382
10328.39 373
10329.35 422
10330.31 355
10331.27 351
10332.23 391
10333.19 392
10334.15 377
10335.11 361
10336.07 386
10337.03 383
10337.99 388
10338.95 419
10339.91 390
10340.87 375
10341.83 376
10342.79 350
10343.75 353
10344.71 316
10345.67 342
10346.63 372
10347.59 369
10348.55 372
10349.51 377
10350.47 365
10351.43 355
10352.39 307
10353.35 318
10354.31 384
10355.28 397
10356.24 384
10357.20 375
10358.16 341
10359.12 383
10360.08 403
10361.04 371
10362.00 391
10362.96 353
10363.93 399
10364.89 373
10365.85 392
10366.81 380
10367.77 333
10368.73 369
10369.69 363
10370.66 382
10371.62 353
10372.58 350
10373.54 345
10374.50 381
10375.47 325
10376.43 343
10377.39 352
10378.35 415
10379.31 379
10380.28 349
10381.24 321
10382.20 379
10383.16 349
10384.12 327
10385.09 320
10386.05 333
10387.01 343
10387.97 290
10388.94 334
10389.90 312
10390.86 294
10391.82 367
10392.79 334
10393.75 332
10394.71 357
10395.68 349
10396.64 315
10397.60 339
10398.56 358
10399.53 335
10400.49 342
10401.45 329
10402.42 297
10403.38 326
10404.34 346
10405.31 338
10406.27 344
10407.23 325
10408.20 313
10409.16 377
10410.12 348
10411.09 314
10412.05 284
10413.01 325
10413.98 337
10414.94 315
10415.90 303
10416.87 297
10417.83 345
10418.80 327
10419.76 310
10420.72 303
10421.69 329
10422.65 320
10423.62 343
10424.58 385
10425.54 354
10426.51 375
10427.47 398
10428.44 382
10429.40 351
10430.37 346
10431.33 313
10432.30 316
10433.26 313
10434.22 298
10435.19 307
10436.15 327
10437.12 323
10438.08 329
10439.05 372
10440.01 320
10440.98 316
10441.94 261
10442.91 250
10443.87 277
10444.84 282
10445.80 319
10446.77 336
10447.73 312
10448.70 305
10449.66 297
10450.63 354
10451.59 307
10452.56 326
10453.53 318
10454.49 318
10455.46 322
10456.42 311
10457.39 316
10458.35 306
10459.32 318
10460.29 282
10461.25 307
10462.22 308
10463.18 331
10464.15 340
10465.12 274
10466.08 294
10467.05 320
10468.01 321
10468.98 267
10469.95 304
10470.91 301
10471.88 313
10472.85 306
10473.81 299
10474.78 310
10475.74 342
10476.71 317
10477.68 328
10478.64 287
10479.61 284
10480.58 312
10481.54 329
10482.51 311
10483.48 275
10484.45 283
10485.41 305
10486.38 307
10487.35 291
10488.31 316
10489.28 292
10490.25 294
10491.22 264
10492.18 340
10493.15 303
10494.12 287
10495.08 278
10496.05 304
10497.02 329
10497.99 304
10498.95 262
10499.92 285
10500.89 288
10501.86 321
10502.83 322
10503.79 347
10504.76 337
10505.73 280
10506.70 292
10507.67 280
10508.63 287
10509.60 296
10510.57 285
10511.54 271
10512.51 322
10513.47 279
10514.44 265
10515.41 308
10516.38 321
10517.35 267
10518.32 310
10519.28 351
10520.25 314
10521.22 298
10522.19 292
10523.16 289
10524.13 262
10525.10 296
10526.07 286
10527.03 292
10528.00 268
10528.97 297
10529.94 285
10530.91 287
10531.88 264
10532.85 278
10533.82 296
10534.79 309
10535.76 303
10536.73 283
10537.70 336
10538.67 318
10539.63 313
10540.60 309
10541.57 264
10542.54 299
10543.51 313
10544.48 296
10545.45 327
10546.42 275
10547.39 330
10548.36 311
10549.33 330
10550.30 325
10551.27 331
10552.24 312
10553.21 290
10554.18 328
10555.15 348
10556.12 311
10557.09 307
10558.06 306
10559.03 307
10560.00 293
10560.97 320
10561.95 319
10562.92 362
10563.89 327
10564.86 368
10565.83 347
10566.80 334
10567.77 362
10568.74 405
10569.71 341
10570.68 307
10571.65 313
10572.62 393
10573.59 355
10574.57 341
10575.54 363
10576.51 336
10577.48 318
10578.45 319
10579.42 343
10580.39 309
10581.36 291
10582.34 330
10583.31 315
10584.28 256
10585.25 303
10586.22 316
10587.19 345
10588.17 372
10589.14 329
10590.11 330
10591.08 294
10592.05 312
10593.02 336
10594.00 337
10594.97 310
10595.94 283
10596.91 303
10597.89 367
10598.86 289
10599.83 308
10600.80 316
10601.77 329
10602.75 332
10603.72 324
10604.69 332
10605.66 305
10606.64 293
10607.61 321
10608.58 318
10609.55 327
10610.53 348
10611.50 276
10612.47 296
10613.45 285
10614.42 270
10615.39 317
10616.36 276
10617.34 293
10618.31 288
10619.28 328
10620.26 314
10621.23 285
10622.20 339
10623.18 317
10624.15 322
10625.12 300
10626.10 294
10627.07 347
10628.04 343
10629.02 339
10629.99 339
10630.97 328
10631.94 319
10632.91 363
10633.89 343
10634.86 334
10635.83 320
10636.81 355
10637.78 351
10638.76 391
10639.73 356
10640.70 341
10641.68 369
10642.65 348
10643.63 413
10644.60 417
10645.58 457
10646.55 388
10647.53 421
10648.50 449
10649.47 414
10650.45 369
10651.42 361
10652.40 362
10653.37 320
10654.35 315
10655.32 305
10656.30 306
10657.27 294
10658.25 313
10659.22 312
10660.20 308
10661.17 310
10662.15 342
10663.12 331
10664.10 310
10665.07 334
10666.05 331
10667.02 286
10668.00 279
10668.97 311
10669.95 324
10670.93 317
10671.90 286
10672.88 308
10673.85 327
10674.83 314
10675.80 320
10676.78 346
10677.76 302
10678.73 264
10679.71 256
10680.68 317
10681.66 290
10682.63 285
10683.61 349
10684.59 331
10685.56 362
10686.54 313
10687.52 308
10688.49 351
10689.47 315
10690.44 306
10691.42 317
10692.40 303
10693.37 325
10694.35 299
10695.33 327
10696.30 301
10697.28 283
10698.26 314
10699.23 344
10700.21 294
10701.19 309
10702.17 314
10703.14 324
10704.12 311
10705.10 323
10706.07 302
10707.05 333
10708.03 305
10709.01 306
10709.98 315
10710.96 277
10711.94 307
10712.91 311
10713.89 316
10714.87 301
10715.85 285
10716.83 323
10717.80 354
10718.78 266
10719.76 311
10720.74 339
10721.71 326
10722.69 296
10723.67 305
10724.65 295
10725.63 306
10726.60 328
10727.58 341
10728.56 310
10729.54 284
10730.52 276
10731.49 297
10732.47 300
10733.45 297
10734.43 311
10735.41 331
10736.39 308
10737.37 301
10738.34 292
10739.32 283
10740.30 318
10741.28 246
10742.26 280
10743.24 290
10744.22 303
10745.20 294
10746.17 274
10747.15 294
10748.13 332
10749.11 323
10750.09 301
10751.07 280
10752.05 264
10753.03 306
10754.01 306
10754.99 286
10755.97 288
10756.95 314
10757.93 310
10758.91 294
10759.88 255
10760.86 300
10761.84 323
10762.82 308
10763.80 339
10764.78 355
10765.76 321
10766.74 323
10767.72 345
10768.70 318
10769.68 340
10770.66 366
10771.64 346
10772.62 338
10773.60 313
10774.58 362
10775.56 328
10776.54 324
10777.52 352
10778.51 341
10779.49 360
10780.47 333
10781.45 336
10782.43 356
10783.41 324
10784.39 348
10785.37 324
10786.35 328
10787.33 365
10788.31 366
10789.29 345
10790.27 376
10791.26 346
10792.24 391
10793.22 389
10794.20 369
10795.18 319
10796.16 350
10797.14 348
10798.12 352
10799.10 366
10800.09 339
10801.07 363
10802.05 386
10803.03 365
10804.01 387
10804.99 378
10805.98 358
10806.96 321
10807.94 365
10808.92 397
10809.90 357
10810.89 356
10811.87 359
10812.85 333
10813.83 340
10814.81 348
10815.80 337
10816.78 364
10817.76 415
10818.74 352
10819.72 317
10820.71 349
10821.69 332
10822.67 343
10823.65 328
10824.64 340
10825.62 359
10826.60 372
10827.58 391
10828.57 367
10829.55 376
10830.53 399
10831.52 415
10832.50 353
10833.48 358
10834.46 396
10835.45 397
10836.43 413
10837.41 389
10838.40 395
10839.38 370
10840.36 387
10841.35 385
10842.33 373
10843.31 354
10844.30 363
10845.28 330
10846.26 354
10847.25 369
10848.23 396
10849.21 426
10850.20 360
10851.18 388
10852.17 369
10853.15 415
10854.13 418
10855.12 419
10856.10 437
10857.09 414
10858.07 454
10859.05 419
10860.04 424
10861.02 416
10862.01 420
10862.99 432
10863.97 434
10864.96 437
10865.94 434
10866.93 425
10867.91 418
10868.90 442
10869.88 428
10870.87 441
10871.85 443
10872.84 460
10873.82 444
10874.81 400
10875.79 422
10876.78 404
10877.76 460
10878.75 412
10879.73 405
10880.72 466
10881.70 485
10882.69 526
10883.67 480
10884.66 462
10885.64 480
10886.63 467
10887.61 500
10888.60 490
10889.58 458
10890.57 478
10891.55 505
10892.54 520
10893.53 455
10894.51 506
10895.50 541
10896.48 566
10897.47 491
10898.45 484
10899.44 488
10900.43 515
10901.41 526
10902.40 519
10903.38 526
10904.37 539
10905.36 561
10906.34 609
10907.33 572
10908.32 557
10909.30 572
10910.29 545
10911.28 556
10912.26 554
10913.25 558
10914.24 608
10915.22 616
10916.21 584
10917.20 573
10918.18 618
10919.17 607
10920.16 587
10921.14 657
10922.13 653
10923.12 703
10924.10 672
10925.09 673
10926.08 722
10927.07 636
10928.05 654
10929.04 660
10930.03 618
10931.01 692
10932.00 721
10932.99 688
10933.98 693
10934.96 747
10935.95 688
10936.94 674
10937.93 690
10938.92 677
10939.90 660
10940.89 694
10941.88 709
10942.87 769
10943.85 701
10944.84 743
10945.83 769
10946.82 783
10947.81 755
10948.79 783
10949.78 847
10950.77 789
10951.76 784
10952.75 811
10953.74 812
10954.72 896
10955.71 874
10956.70 870
10957.69 889
10958.68 932
10959.67 990
10960.66 989
10961.65 1084
10962.63 1113
10963.62 1180
10964.61 1256
10965.60 1243
10966.59 1259
10967.58 1253
10968.57 1236
10969.56 1159
10970.55 1107
10971.54 1039
10972.52 1014
10973.51 952
10974.50 943
10975.49 977
10976.48 909
10977.47 931
10978.46 940
10979.45 969
10980.44 991
10981.43 946
10982.42 942
10983.41 962
10984.40 962
10985.39 938
10986.38 909
10987.37 969
10988.36 933
10989.35 957
10990.34 966
10991.33 919
10992.32 964
10993.31 949
10994.30 941
10995.29 956
10996.28 950
10997.27 979
10998.26 1038
10999.25 1094
11000.24 1170
11001.23 1238
11002.22 1309
11003.21 1426
11004.20 1602
11005.20 1753
11006.19 1781
11007.18 1802
11008.17 1824
11009.16 1850
11010.15 1619
11011.14 1406
11012.13 1267
11013.12 1221
11014.11 1076
11015.10 987
11016.10 971
11017.09 912
11018.08 881
11019.07 940
11020.06 907
11021.05 868
11022.04 926
11023.04 884
11024.03 956
11025.02 933
11026.01 888
11027.00 797
11027.99 804
11028.99 774
11029.98 752
11030.97 754
11031.96 694
11032.95 645
11033.95 730
11034.94 692
11035.93 691
11036.92 686
11037.91 678
11038.91 669
11039.90 682
11040.89 693
11041.88 682
11042.88 699
11043.87 702
11044.86 698
11045.85 706
11046.85 721
11047.84 662
11048.83 653
11049.82 673
11050.82 656
11051.81 618
11052.80 603
11053.80 639
11054.79 626
11055.78 596
11056.77 628
11057.77 647
11058.76 562
11059.75 565
11060.75 599
11061.74 605
11062.73 550
11063.73 618
11064.72 626
11065.71 584
11066.71 573
11067.70 553
11068.69 553
11069.69 530
11070.68 513
11071.68 582
11072.67 567
11073.66 581
11074.66 547
11075.65 583
11076.65 624
11077.64 571
11078.63 625
11079.63 585
11080.62 564
11081.62 580
11082.61 549
11083.60 616
11084.60 606
11085.59 577
11086.59 596
11087.58 546
11088.58 554
11089.57 560
11090.57 589
11091.56 566
11092.55 556
11093.55 577
11094.54 540
11095.54 518
11096.53 573
11097.53 565
11098.52 540
11099.52 508
11100.51 539
11101.51 527
11102.50 530
11103.50 535
11104.49 531
11105.49 541
11106.48 520
11107.48 497
11108.48 526
11109.47 531
11110.47 575
11111.46 560
11112.46 562
11113.45 497
11114.45 481
11115.44 521
11116.44 532
11117.44 532
11118.43 521
11119.43 514
11120.42 491
11121.42 490
11122.42 479
11123.41 523
11124.41 516
11125.40 490
11126.40 433
11127.40 482
11128.39 470
11129.39 489
11130.38 519
11131.38 547
11132.38 558
11133.37 511
11134.37 485
11135.37 521
11136.36 499
11137.36 490
11138.36 470
11139.35 477
11140.35 446
11141.35 451
11142.34 461
11143.34 496
11144.34 478
11145.34 472
11146.33 503
11147.33 477
11148.33 459
11149.32 457
11150.32 456
11151.32 462
11152.32 456
11153.31 473
11154.31 435
11155.31 465
11156.31 465
11157.30 491
11158.30 485
11159.30 433
11160.30 427
11161.29 479
11162.29 436
11163.29 428
11164.29 416
11165.29 413
11166.28 440
11167.28 457
11168.28 468
11169.28 462
11170.28 424
11171.27 432
11172.27 471
11173.27 485
11174.27 456
11175.27 435
11176.27 450
11177.26 435
11178.26 443
11179.26 476
11180.26 411
11181.26 403
11182.26 416
11183.26 452
11184.26 427
11185.25 423
11186.25 377
11187.25 481
11188.25 423
11189.25 405
11190.25 410
11191.25 420
11192.25 429
11193.25 472
11194.25 442
11195.24 432
11196.24 436
11197.24 458
11198.24 463
11199.24 449
11200.24 459
11201.24 465
11202.24 486
11203.24 473
11204.24 450
11205.24 416
11206.24 422
11207.24 398
11208.24 421
11209.24 421
11210.24 418
11211.24 449
11212.24 452
11213.24 424
11214.24 457
11215.24 431
11216.24 400
11217.24 391
11218.24 429
11219.24 442
11220.24 389
11221.24 407
11222.24 383
11223.24 413
11224.24 370
11225.24 394
11226.24 396
11227.25 387
11228.25 377
11229.25 407
11230.25 387
11231.25 320
11232.25 366
11233.25 361
11234.25 380
11235.25 389
11236.25 375
11237.25 381
11238.26 416
11239.26 359
11240.26 385
11241.26 334
11242.26 381
11243.26 360
11244.26 351
11245.27 362
11246.27 394
11247.27 383
11248.27 377
11249.27 372
11250.27 383
11251.28 406
11252.28 367
11253.28 338
11254.28 341
11255.28 358
11256.29 363
11257.29 402
11258.29 351
11259.29 335
11260.29 373
11261.30 346
11262.30 349
11263.30 336
11264.30 368
11265.31 348
11266.31 371
11267.31 351
11268.31 358
11269.32 381
11270.32 385
11271.32 365
11272.32 365
11273.33 386
11274.33 376
11275.33 399
11276.33 377
11277.34 350
11278.34 380
11279.34 417
11280.35 382
11281.35 398
11282.35 413
11283.36 397
11284.36 419
11285.36 386
11286.37 400
11287.37 424
11288.37 404
11289.38 370
11290.38 375
11291.38 373
11292.39 386
11293.39 358
11294.39 421
11295.40 341
11296.40 371
11297.41 340
11298.41 398
11299.41 394
11300.42 382
11301.42 371
11302.43 339
11303.43 413
11304.43 391
11305.44 372
11306.44 348
11307.45 359
11308.45 386
11309.46 406
11310.46 326
11311.46 361
11312.47 349
11313.47 359
11314.48 406
11315.48 420
11316.49 447
11317.49 488
11318.50 462
11319.50 460
11320.51 427
11321.51 498
11322.52 456
11323.52 444
11324.53 422
11325.53 402
11326.54 417
11327.54 359
11328.55 402
11329.55 367
11330.56 351
11331.56 332
11332.57 359
11333.57 377
11334.58 353
11335.58 306
11336.59 291
11337.60 327
11338.60 343
11339.61 368
11340.61 351
11341.62 313
11342.62 287
11343.63 310
11344.64 348
11345.64 309
11346.65 303
11347.65 334
11348.66 329
11349.67 287
11350.67 292
11351.68 317
11352.69 346
11353.69 337
11354.70 357
11355.71 319
11356.71 296
11357.72 316
11358.72 314
11359.73 306
11360.74 336
11361.74 335
11362.75 320
11363.76 339
11364.76 330
11365.77 311
11366.78 316
11367.79 311
11368.79 290
11369.80 323
11370.81 322
11371.81 362
11372.82 321
11373.83 273
11374.84 256
11375.84 318
11376.85 337
11377.86 303
11378.87 285
11379.87 288
11380.88 332
11381.89 332
11382.90 313
11383.90 318
11384.91 329
11385.92 291
11386.93 319
11387.93 330
11388.94 329
11389.95 299
11390.96 339
11391.97 335
11392.97 305
11393.98 313
11394.99 353
11396.00 337
11397.01 310
11398.02 337
11399.02 323
11400.03 350
11401.04 335
11402.05 321
11403.06 304
11404.07 288
11405.08 309
11406.08 305
11407.09 373
11408.10 332
11409.11 320
11410.12 323
11411.13 314
11412.14 289
11413.15 325
11414.15 300
11415.16 301
11416.17 310
11417.18 309
11418.19 309
11419.20 297
11420.21 334
11421.22 343
11422.23 289
11423.24 346
11424.25 310
11425.26 304
11426.27 310
11427.28 325
11428.29 325
11429.30 316
11430.31 257
11431.32 296
11432.32 305
11433.33 296
11434.34 276
11435.35 289
11436.36 324
11437.37 326
11438.38 305
11439.39 290
11440.41 301
11441.42 281
11442.43 273
11443.44 321
11444.45 277
11445.46 274
11446.47 317
11447.48 315
11448.49 305
11449.50 306
11450.51 324
11451.52 339
11452.53 298
11453.54 291
11454.55 320
11455.56 324
11456.57 288
11457.59 314
11458.60 316
11459.61 302
11460.62 317
11461.63 304
11462.64 356
11463.65 322
11464.66 295
11465.67 273
11466.69 278
11467.70 266
11468.71 309
11469.72 286
11470.73 296
11471.74 264
11472.75 295
11473.77 303
11474.78 280
11475.79 294
11476.80 271
11477.81 304
11478.83 275
11479.84 274
11480.85 309
11481.86 260
11482.87 247
11483.89 293
11484.90 273
11485.91 309
11486.92 298
11487.93 242
11488.95 252
11489.96 266
11490.97 306
11491.98 285
11493.00 282
11494.01 304
11495.02 279
11496.03 272
11497.05 278
11498.06 290
11499.07 248
11500.09 239
11501.10 287
11502.11 275
11503.12 320
11504.14 289
11505.15 264
11506.16 302
11507.18 265
11508.19 256
11509.20 256
11510.22 281
11511.23 265
11512.24 264
11513.26 236
11514.27 295
11515.28 299
11516.30 299
11517.31 256
11518.32 260
11519.34 291
11520.35 292
11521.37 255
11522.38 258
11523.39 240
11524.41 246
11525.42 280
11526.44 287
11527.45 253
11528.46 268
11529.48 271
11530.49 275
11531.51 285
11532.52 225
11533.53 242
11534.55 254
11535.56 282
11536.58 278
11537.59 275
11538.61 268
11539.62 271
11540.64 265
11541.65 256
11542.67 278
11543.68 256
11544.69 295
11545.71 275
11546.72 258
11547.74 251
11548.75 270
11549.77 276
11550.78 234
11551.80 239
11552.81 269
11553.83 255
11554.85 243
11555.86 247
11556.88 292
11557.89 269
11558.91 240
11559.92 252
11560.94 314
11561.95 295
11562.97 254
11563.98 264
11565.00 266
11566.02 256
11567.03 235
11568.05 260
11569.06 276
11570.08 271
11571.10 288
11572.11 260
11573.13 249
11574.14 263
11575.16 258
11576.18 258
11577.19 254
11578.21 231
11579.22 250
11580.24 256
11581.26 281
11582.27 252
11583.29 306
11584.31 273
11585.32 281
11586.34 260
11587.36 243
11588.37 257
11589.39 239
11590.41 277
11591.42 250
11592.44 277
11593.46 279
11594.47 266
11595.49 282
11596.51 297
11597.53 266
11598.54 245
11599.56 250
11600.58 287
11601.59 301
11602.61 296
11603.63 277
11604.65 263
11605.66 321
11606.68 306
11607.70 302
11608.72 265
11609.74 285
11610.75 274
11611.77 288
11612.79 262
11613.81 284
11614.82 288
11615.84 280
11616.86 302
11617.88 278
11618.90 280
11619.91 260
11620.93 272
11621.95 272
11622.97 285
11623.99 277
11625.01 265
11626.02 250
11627.04 279
11628.06 252
11629.08 276
11630.10 256
11631.12 250
11632.14 209
11633.15 239
11634.17 260
11635.19 216
11636.21 271
11637.23 274
11638.25 296
11639.27 264
11640.29 246
11641.30 256
11642.32 248
11643.34 250
11644.36 264
11645.38 254
11646.40 253
11647.42 234
11648.44 243
11649.46 249
11650.48 244
11651.50 242
11652.52 277
11653.54 269
11654.56 244
11655.58 270
11656.60 263
11657.62 284
11658.64 254
11659.66 236
11660.68 234
11661.70 268
11662.72 255
11663.74 240
11664.76 246
11665.78 217
11666.80 249
11667.82 252
11668.84 251
11669.86 236
11670.88 288
11671.90 265
11672.92 238
11673.94 248
11674.96 239
11675.98 257
11677.00 236
11678.02 246
11679.04 287
11680.06 240
11681.08 240
11682.10 269
11683.12 247
11684.15 257
11685.17 271
11686.19 281
11687.21 290
11688.23 297
11689.25 251
11690.27 259
11691.29 261
11692.31 279
11693.34 267
11694.36 243
11695.38 269
11696.40 256
11697.42 271
11698.44 306
11699.46 280
11700.49 251
11701.51 288
11702.53 224
11703.55 239
11704.57 265
11705.60 259
11706.62 235
11707.64 237
11708.66 234
11709.68 244
11710.71 241
11711.73 262
11712.75 240
11713.77 265
11714.79 311
11715.82 292
11716.84 305
11717.86 269
11718.88 265
11719.91 263
11720.93 281
11721.95 270
11722.97 266
11724.00 271
11725.02 239
11726.04 228
11727.07 262
11728.09 297
11729.11 268
11730.13 290
11731.16 273
11732.18 276
11733.20 283
11734.23 270
11735.25 228
11736.27 290
11737.30 271
11738.32 234
11739.34 243
11740.37 262
11741.39 279
11742.41 294
11743.44 273
11744.46 290
11745.48 299
11746.51 241
11747.53 276
11748.55 295
11749.58 281
11750.60 281
11751.63 263
11752.65 263
11753.67 297
11754.70 288
11755.72 290
11756.75 278
11757.77 253
11758.79 279
11759.82 270
11760.84 256
11761.87 276
11762.89 280
11763.92 267
11764.94 256
11765.97 251
11766.99 288
11768.01 267
11769.04 298
11770.06 264
11771.09 278
11772.11 272
11773.14 300
11774.16 297
11775.19 312
11776.21 329
11777.24 336
11778.26 280
11779.29 296
11780.31 288
11781.34 285
11782.36 335
11783.39 307
11784.41 306
11785.44 325
11786.46 311
11787.49 318
11788.52 337
11789.54 309
11790.57 316
11791.59 334
11792.62 284
11793.64 279
11794.67 273
11795.70 318
11796.72 293
11797.75 291
11798.77 307
11799.80 288
11800.83 311
11801.85 328
11802.88 309
11803.90 329
11804.93 319
11805.96 349
11806.98 306
11808.01 309
11809.04 305
11810.06 335
11811.09 336
11812.11 310
11813.14 353
11814.17 336
11815.19 352
11816.22 314
11817.25 347
11818.27 337
11819.30 352
11820.33 325
11821.36 321
11822.38 355
11823.41 350
11824.44 366
11825.46 342
11826.49 352
11827.52 370
11828.54 397
11829.57 379
11830.60 368
11831.63 362
11832.65 351
11833.68 353
11834.71 330
11835.74 352
11836.76 351
11837.79 362
11838.82 346
11839.85 338
11840.88 300
11841.90 366
11842.93 346
11843.96 331
11844.99 389
11846.01 374
11847.04 355
11848.07 365
11849.10 381
11850.13 398
11851.16 384
11852.18 367
11853.21 369
11854.24 347
11855.27 373
11856.30 412
11857.33 385
11858.35 425
11859.38 403
11860.41 392
11861.44 425
11862.47 447
11863.50 420
11864.53 379
11865.56 370
11866.58 387
11867.61 436
11868.64 370
11869.67 373
11870.70 408
11871.73 397
11872.76 391
11873.79 397
11874.82 464
11875.85 423
11876.88 398
11877.91 427
11878.93 429
11879.96 429
11880.99 447
11882.02 454
11883.05 467
11884.08 447
11885.11 461
11886.14 452
11887.17 444
11888.20 446
11889.23 445
11890.26 470
11891.29 443
11892.32 499
11893.35 501
11894.38 526
11895.41 478
11896.44 528
11897.47 517
11898.50 571
11899.53 514
11900.56 515
11901.59 540
11902.62 564
11903.65 571
11904.69 562
11905.72 610
11906.75 709
11907.78 703
11908.81 702
11909.84 655
11910.87 697
11911.90 719
11912.93 664
11913.96 599
11914.99 588
11916.02 573
11917.06 571
11918.09 540
11919.12 568
11920.15 577
11921.18 644
11922.21 606
11923.24 591
11924.27 567
11925.31 570
11926.34 580
11927.37 587
11928.40 572
11929.43 602
11930.46 620
11931.50 698
11932.53 692
11933.56 687
11934.59 796
11935.62 908
11936.65 945
11937.69 963
11938.72 936
11939.75 956
11940.78 968
11941.81 896
11942.85 788
11943.88 789
11944.91 756
11945.94 679
11946.98 633
11948.01 600
11949.04 590
11950.07 564
11951.11 551
11952.14 551
11953.17 528
11954.20 552
11955.24 618
11956.27 573
11957.30 508
11958.34 532
11959.37 516
11960.40 568
11961.43 522
11962.47 533
11963.50 522
11964.53 495
11965.57 489
11966.60 485
11967.63 464
11968.67 486
11969.70 481
11970.73 427
11971.77 451
11972.80 473
11973.83 493
11974.87 492
11975.90 495
11976.94 481
11977.97 502
11979.00 545
11980.04 487
11981.07 467
11982.10 467
11983.14 464
11984.17 447
11985.21 495
11986.24 458
11987.27 509
11988.31 470
11989.34 425
11990.38 459
11991.41 507
11992.45 471
11993.48 493
11994.51 464
11995.55 424
11996.58 425
11997.62 453
11998.65 465
11999.69 451
12000.72 491
12001.76 489
12002.79 451
12003.83 450
12004.86 420
12005.90 468
12006.93 461
12007.97 452
12009.00 487
12010.04 462
12011.07 483
12012.11 479
12013.14 497
12014.18 519
12015.21 502
12016.25 522
12017.28 499
12018.32 468
12019.35 415
12020.39 452
12021.43 491
12022.46 497
12023.50 476
12024.53 513
12025.57 492
12026.60 464
12027.64 494
12028.68 517
12029.71 508
12030.75 445
12031.78 448
12032.82 500
12033.86 481
12034.89 423
12035.93 448
12036.97 439
12038.00 491
12039.04 475
12040.07 468
12041.11 463
12042.15 494
12043.18 480
12044.22 473
12045.26 443
12046.29 428
12047.33 475
12048.37 479
12049.40 439
12050.44 421
12051.48 438
12052.52 487
12053.55 471
12054.59 468
12055.63 457
12056.66 429
12057.70 423
12058.74 399
12059.78 429
12060.81 467
12061.85 433
12062.89 413
12063.92 432
12064.96 465
12066.00 442
12067.04 460
12068.07 490
12069.11 452
12070.15 434
12071.19 436
12072.23 442
12073.26 416
12074.30 415
12075.34 446
12076.38 428
12077.42 440
12078.45 432
12079.49 431
12080.53 442
12081.57 445
12082.61 411
12083.64 416
12084.68 476
12085.72 510
12086.76 419
12087.80 395
12088.84 439
12089.88 422
12090.91 428
12091.95 436
12092.99 438
12094.03 435
12095.07 454
12096.11 479
12097.15 390
12098.19 418
12099.22 430
12100.26 499
12101.30 441
12102.34 413
12103.38 447
12104.42 495
12105.46 497
12106.50 480
12107.54 445
12108.58 503
12109.62 539
12110.66 520
12111.70 496
12112.74 452
12113.77 468
12114.81 442
12115.85 401
12116.89 411
12117.93 416
12118.97 400
12120.01 468
12121.05 401
12122.09 394
12123.13 392
12124.17 386
12125.21 370
12126.25 400
12127.29 376
12128.33 356
12129.37 357
12130.41 362
12131.45 335
12132.50 379
12133.54 340
12134.58 362
12135.62 387
12136.66 318
12137.70 363
12138.74 320
12139.78 350
12140.82 337
12141.86 319
12142.90 359
12143.94 336
12144.98 360
12146.02 356
12147.07 349
12148.11 321
12149.15 345
12150.19 404
12151.23 328
12152.27 326
12153.31 357
12154.35 339
12155.40 378
12156.44 312
12157.48 341
12158.52 360
12159.56 344
12160.60 345
12161.64 330
12162.69 329
12163.73 300
12164.77 292
12165.81 291
12166.85 317
12167.90 324
12168.94 339
12169.98 329
12171.02 324
12172.06 321
12173.11 343
12174.15 334
12175.19 337
12176.23 339
12177.27 327
12178.32 357
12179.36 350
12180.40 319
12181.44 310
12182.49 313
12183.53 351
12184.57 352
12185.61 320
12186.66 309
12187.70 349
12188.74 349
12189.79 355
12190.83 345
12191.87 320
12192.91 330
12193.96 350
12195.00 370
12196.04 323
12197.09 343
12198.13 354
12199.17 349
12200.22 316
12201.26 303
12202.30 350
12203.35 316
12204.39 329
12205.43 291
12206.48 307
12207.52 349
12208.57 319
12209.61 346
12210.65 339
12211.70 316
12212.74 357
12213.78 350
12214.83 312
12215.87 319
12216.92 316
12217.96 356
12219.00 362
12220.05 326
12221.09 340
12222.14 294
12223.18 320
12224.23 348
12225.27 359
12226.31 334
12227.36 311
12228.40 307
12229.45 303
12230.49 290
12231.54 333
12232.58 344
12233.63 368
12234.67 372
12235.72 336
12236.76 300
12237.81 332
12238.85 336
12239.90 346
12240.94 342
12241.99 290
12243.03 295
12244.08 292
12245.12 351
12246.17 299
12247.21 340
12248.26 336
12249.30 353
12250.35 310
12251.39 296
12252.44 275
12253.49 291
12254.53 351
12255.58 309
12256.62 308
12257.67 304
12258.71 325
12259.76 333
12260.81 296
12261.85 294
12262.90 321
12263.94 302
12264.99 291
12266.04 290
12267.08 329
12268.13 331
12269.17 297
12270.22 319
12271.27 266
12272.31 300
12273.36 287
12274.41 320
12275.45 266
12276.50 300
12277.55 298
12278.59 318
12279.64 282
12280.69 270
12281.73 314
12282.78 322
12283.83 323
12284.87 371
12285.92 296
12286.97 300
12288.01 365
12289.06 340
12290.11 337
12291.16 321
12292.20 321
12293.25 306
12294.30 313
12295.35 300
12296.39 275
12297.44 283
12298.49 332
12299.54 318
12300.58 287
12301.63 291
12302.68 281
12303.73 305
12304.77 276
12305.82 324
12306.87 344
12307.92 313
12308.97 310
12310.01 308
12311.06 296
12312.11 308
12313.16 308
12314.21 304
12315.25 261
12316.30 310
12317.35 323
12318.40 294
12319.45 325
12320.50 300
12321.54 347
12322.59 298
12323.64 289
12324.69 263
12325.74 296
12326.79 274
12327.84 290
12328.89 293
12329.93 298
12330.98 320
12332.03 322
12333.08 305
12334.13 306
12335.18 300
12336.23 297
12337.28 314
12338.33 284
12339.38 290
12340.43 305
12341.47 337
12342.52 318
12343.57 314
12344.62 333
12345.67 313
12346.72 288
12347.77 313
12348.82 300
12349.87 315
12350.92 340
12351.97 323
12353.02 317
12354.07 342
12355.12 338
12356.17 281
12357.22 290
12358.27 304
12359.32 343
12360.37 296
12361.42 313
12362.47 295
12363.52 260
12364.57 293
12365.62 292
12366.67 330
12367.72 299
12368.77 313
12369.82 341
12370.87 316
12371.93 311
12372.98 311
12374.03 284
12375.08 345
12376.13 328
12377.18 340
12378.23 325
12379.28 290
12380.33 364
12381.38 339
12382.43 409
12383.49 319
12384.54 316
12385.59 326
12386.64 329
12387.69 353
12388.74 375
12389.79 347
12390.84 316
12391.90 326
12392.95 334
12394.00 304
12395.05 309
12396.10 310
12397.15 294
12398.21 347
12399.26 319
12400.31 385
12401.36 358
12402.41 324
12403.47 304
12404.52 350
12405.57 312
12406.62 288
12407.67 310
12408.73 377
12409.78 320
12410.83 366
12411.88 347
12412.94 365
12413.99 336
12415.04 319
12416.09 338
12417.15 348
12418.20 374
12419.25 370
12420.30 392
12421.36 321
12422.41 368
12423.46 341
12424.52 332
12425.57 301
12426.62 323
12427.67 368
12428.73 312
12429.78 312
12430.83 350
12431.89 371
12432.94 352
12433.99 360
12435.05 339
12436.10 379
12437.15 349
12438.21 424
12439.26 389
12440.31 354
12441.37 364
12442.42 367
12443.47 345
12444.53 378
12445.58 367
12446.64 380
12447.69 347
12448.74 394
12449.80 391
12450.85 378
12451.91 424
12452.96 346
12454.01 328
12455.07 379
12456.12 396
12457.18 373
12458.23 387
12459.29 380
12460.34 368
12461.39 337
12462.45 397
12463.50 389
12464.56 402
12465.61 409
12466.67 424
12467.72 484
12468.78 437
12469.83 456
12470.89 442
12471.94 424
12473.00 442
12474.05 426
12475.11 445
12476.16 483
12477.22 489
12478.27 560
12479.33 622
12480.38 689
12481.44 782
12482.49 811
12483.55 868
12484.60 813
12485.66 829
12486.71 826
12487.77 764
12488.83 648
12489.88 623
12490.94 639
12491.99 524
12493.05 544
12494.10 473
12495.16 482
12496.22 435
12497.27 438
12498.33 415
12499.38 421
12500.44 412
12501.50 441
12502.55 402
12503.61 405
12504.67 342
12505.72 369
12506.78 406
12507.83 431
12508.89 430
12509.95 378
12511.00 436
12512.06 425
12513.12 397
12514.17 350
12515.23 406
12516.29 396
12517.34 361
12518.40 364
12519.46 371
12520.52 351
12521.57 359
12522.63 371
12523.69 389
12524.74 356
12525.80 387
12526.86 410
12527.92 363
12528.97 382
12530.03 399
12531.09 375
12532.15 346
12533.20 369
12534.26 366
12535.32 365
12536.38 392
12537.43 432
12538.49 381
12539.55 359
12540.61 372
12541.66 388
12542.72 407
12543.78 406
12544.84 371
12545.90 368
12546.95 388
12548.01 359
12549.07 399
12550.13 389
12551.19 338
12552.25 397
12553.30 375
12554.36 369
12555.42 380
12556.48 401
12557.54 449
12558.60 450
12559.65 427
12560.71 452
12561.77 484
12562.83 471
12563.89 495
12564.95 525
12566.01 495
12567.07 497
12568.13 476
12569.18 457
12570.24 421
12571.30 417
12572.36 429
12573.42 443
12574.48 441
12575.54 409
12576.60 389
12577.66 386
12578.72 389
12579.78 403
12580.84 351
12581.90 385
12582.96 419
12584.02 371
12585.07 375
12586.13 354
12587.19 397
12588.25 375
12589.31 381
12590.37 349
12591.43 357
12592.49 368
12593.55 397
12594.61 387
12595.67 354
12596.73 362
12597.79 338
12598.86 369
12599.92 347
12600.98 351
12602.04 369
12603.10 340
12604.16 361
12605.22 407
12606.28 319
12607.34 353
12608.40 351
12609.46 347
12610.52 303
12611.58 351
12612.64 370
12613.70 368
12614.76 352
12615.83 335
12616.89 357
12617.95 345
12619.01 387
12620.07 348
12621.13 358
12622.19 368
12623.25 405
12624.32 441
12625.38 450
12626.44 417
12627.50 402
12628.56 410
12629.62 386
12630.68 433
12631.75 410
12632.81 384
12633.87 381
12634.93 334
12635.99 377
12637.05 358
12638.12 386
12639.18 344
12640.24 343
12641.30 312
12642.36 306
12643.43 299
12644.49 317
12645.55 290
12646.61 348
12647.68 323
12648.74 297
12649.80 315
12650.86 287
12651.93 336
12652.99 354
12654.05 298
12655.11 282
12656.18 311
12657.24 318
12658.30 309
12659.36 330
12660.43 332
12661.49 297
12662.55 304
12663.62 314
12664.68 293
12665.74 327
12666.81 319
12667.87 318
12668.93 363
12670.00 322
12671.06 317
12672.12 287
12673.19 286
12674.25 312
12675.31 331
12676.38 347
12677.44 308
12678.50 329
12679.57 283
12680.63 287
12681.69 307
12682.76 281
12683.82 296
12684.89 331
12685.95 279
12687.01 284
12688.08 319
12689.14 295
12690.21 322
12691.27 302
12692.33 331
12693.40 273
12694.46 298
12695.53 299
12696.59 305
12697.66 299
12698.72 319
12699.79 339
12700.85 310
12701.91 320
12702.98 322
12704.04 319
12705.11 326
12706.17 336
12707.24 320
12708.30 338
12709.37 308
12710.43 295
12711.50 303
12712.56 304
12713.63 273
12714.69 300
12715.76 334
12716.82 338
12717.89 328
12718.95 368
12720.02 338
12721.09 339
12722.15 345
12723.22 337
12724.28 300
12725.35 315
12726.41 337
12727.48 313
12728.54 301
12729.61 282
12730.68 302
12731.74 287
12732.81 266
12733.87 295
12734.94 310
12736.01 332
12737.07 356
12738.14 294
12739.20 273
12740.27 292
12741.34 309
12742.40 349
12743.47 338
12744.54 346
12745.60 300
12746.67 348
12747.74 330
12748.80 320
12749.87 308
12750.94 280
12752.00 299
12753.07 270
12754.14 288
12755.20 305
12756.27 324
12757.34 339
12758.40 327
12759.47 321
12760.54 340
12761.60 326
12762.67 315
12763.74 268
12764.81 324
12765.87 306
12766.94 260
12768.01 268
12769.08 301
12770.14 292
12771.21 262
12772.28 272
12773.35 266
12774.41 296
12775.48 268
12776.55 274
12777.62 274
12778.68 276
12779.75 279
12780.82 320
12781.89 289
12782.96 273
12784.02 272
12785.09 305
12786.16 304
12787.23 228
12788.30 249
12789.37 303
12790.43 293
12791.50 290
12792.57 256
12793.64 284
12794.71 273
12795.78 278
12796.84 262
12797.91 286
12798.98 345
12800.05 313
12801.12 296
12802.19 276
12803.26 281
12804.33 283
12805.40 295
12806.46 297
12807.53 247
12808.60 275
12809.67 289
12810.74 247
12811.81 258
12812.88 273
12813.95 303
12815.02 286
12816.09 276
12817.16 263
12818.23 293
12819.30 340
12820.37 303
12821.44 274
12822.50 313
12823.57 300
12824.64 322
12825.71 296
12826.78 308
12827.85 314
12828.92 282
12829.99 264
12831.06 257
12832.13 283
12833.20 296
12834.27 288
12835.34 282
12836.41 281
12837.49 245
12838.56 269
12839.63 278
12840.70 268
12841.77 299
12842.84 307
12843.91 316
12844.98 306
12846.05 282
12847.12 253
12848.19 248
12849.26 272
12850.33 274
12851.40 252
12852.47 246
12853.55 273
12854.62 263
12855.69 256
12856.76 251
12857.83 242
12858.90 262
12859.97 291
12861.04 269
12862.11 269
12863.19 267
12864.26 257
12865.33 261
12866.40 266
12867.47 263
12868.54 272
12869.62 299
12870.69 302
12871.76 244
12872.83 248
12873.90 241
12874.97 260
12876.05 263
12877.12 251
12878.19 246
12879.26 248
12880.33 270
12881.41 288
12882.48 248
12883.55 250
12884.62 264
12885.70 264
12886.77 257
12887.84 228
12888.91 255
12889.98 247
12891.06 273
12892.13 277
12893.20 231
12894.28 266
12895.35 272
12896.42 275
12897.49 244
12898.57 273
12899.64 278
12900.71 261
12901.79 239
12902.86 283
12903.93 276
12905.00 302
12906.08 275
12907.15 239
12908.22 259
12909.30 267
12910.37 239
12911.44 249
12912.52 257
12913.59 294
12914.66 257
12915.74 279
12916.81 255
12917.89 232
12918.96 253
12920.03 252
12921.11 262
12922.18 248
12923.25 239
12924.33 265
12925.40 269
12926.48 252
12927.55 252
12928.62 263
12929.70 277
12930.77 285
12931.85 249
12932.92 260
12934.00 252
12935.07 238
12936.14 270
12937.22 248
12938.29 273
12939.37 291
12940.44 273
12941.52 251
12942.59 242
12943.67 263
12944.74 279
12945.82 278
12946.89 255
12947.97 239
12949.04 271
12950.12 268
12951.19 234
12952.27 276
12953.34 289
12954.42 256
12955.49 248
12956.57 283
12957.64 268
12958.72 249
12959.79 249
12960.87 258
12961.94 246
12963.02 246
12964.10 245
12965.17 262
12966.25 247
12967.32 232
12968.40 253
12969.47 265
12970.55 235
12971.63 233
12972.70 249
12973.78 237
12974.85 252
12975.93 286
12977.01 278
12978.08 269
12979.16 255
12980.23 264
12981.31 249
12982.39 295
12983.46 234
12984.54 257
12985.62 265
12986.69 250
12987.77 229
12988.85 260
12989.92 256
12991.00 220
12992.08 260
12993.15 253
12994.23 262
12995.31 241
12996.38 265
12997.46 252
12998.54 276
12999.61 262
13000.69 296
13001.77 279
13002.85 254
13003.92 235
13005.00 249
13006.08 257
13007.16 287
13008.23 247
13009.31 256
13010.39 277
13011.47 274
13012.54 296
13013.62 230
13014.70 217
13015.78 254
13016.85 275
13017.93 288
13019.01 247
13020.09 261
13021.17 286
13022.24 284
13023.32 263
13024.40 260
13025.48 209
13026.56 264
13027.63 263
13028.71 243
13029.79 266
13030.87 263
13031.95 283
13033.03 255
13034.10 250
13035.18 231
13036.26 250
13037.34 258
13038.42 251
13039.50 257
13040.58 265
13041.66 289
13042.73 295
13043.81 282
13044.89 254
13045.97 251
13047.05 267
13048.13 283
13049.21 226
13050.29 248
13051.37 269
13052.45 274
13053.53 257
13054.60 267
13055.68 254
13056.76 247
13057.84 268
13058.92 297
13060.00 273
13061.08 274
13062.16 274
13063.24 285
13064.32 274
13065.40 238
13066.48 285
13067.56 283
13068.64 279
13069.72 293
13070.80 290
13071.88 260
13072.96 272
13074.04 286
13075.12 270
13076.20 272
13077.28 276
13078.36 280
13079.44 241
13080.52 285
13081.60 279
13082.68 292
13083.76 279
13084.84 251
13085.93 263
13087.01 242
13088.09 274
13089.17 275
13090.25 291
13091.33 259
13092.41 243
13093.49 262
13094.57 253
13095.65 286
13096.73 329
13097.82 265
13098.90 259
13099.98 292
13101.06 276
13102.14 252
13103.22 239
13104.30 250
13105.38 242
13106.47 242
13107.55 249
13108.63 261
13109.71 221
13110.79 254
13111.87 251
13112.96 272
13114.04 265
13115.12 274
13116.20 259
13117.28 258
13118.37 271
13119.45 306
13120.53 281
13121.61 287
13122.69 241
13123.78 251
13124.86 280
13125.94 283
13127.02 276
13128.11 244
13129.19 298
13130.27 283
13131.35 284
13132.44 245
13133.52 267
13134.60 253
13135.68 289
13136.77 287
13137.85 265
13138.93 259
13140.01 270
13141.10 287
13142.18 256
13143.26 249
13144.35 232
13145.43 262
13146.51 231
13147.60 239
13148.68 264
13149.76 294
13150.85 291
13151.93 290
13153.01 269
13154.10 253
13155.18 273
13156.26 257
13157.35 291
13158.43 253
13159.51 274
13160.60 294
13161.68 292
13162.77 268
13163.85 274
13164.93 297
13166.02 272
13167.10 295
13168.19 302
13169.27 289
13170.35 252
13171.44 255
13172.52 310
13173.61 323
13174.69 286
13175.78 289
13176.86 268
13177.94 284
13179.03 253
13180.11 253
13181.20 258
13182.28 246
13183.37 264
13184.45 295
13185.54 309
13186.62 272
13187.71 292
13188.79 322
13189.88 361
13190.96 295
13192.05 289
13193.13 289
13194.22 280
13195.30 284
13196.39 304
13197.47 282
13198.56 258
13199.64 240
13200.73 267
13201.81 298
13202.90 268
13203.98 271
13205.07 297
13206.16 280
13207.24 282
13208.33 313
13209.41 330
13210.50 321
13211.58 292
13212.67 290
13213.76 266
13214.84 291
13215.93 273
13217.01 284
13218.10 312
13219.19 255
13220.27 273
13221.36 310
13222.45 331
13223.53 262
13224.62 271
13225.70 271
13226.79 317
13227.88 307
13228.96 290
13230.05 304
13231.14 294
13232.22 305
13233.31 300
13234.40 330
13235.48 309
13236.57 306
13237.66 327
13238.74 276
13239.83 284
13240.92 314
13242.01 290
13243.09 300
13244.18 270
13245.27 301
13246.35 271
13247.44 278
13248.53 308
13249.62 287
13250.70 335
13251.79 305
13252.88 317
13253.97 317
13255.05 319
13256.14 299
13257.23 316
13258.32 314
13259.41 313
13260.49 355
13261.58 299
13262.67 317
13263.76 344
13264.85 315
13265.93 347
13267.02 358
13268.11 337
13269.20 368
13270.29 322
13271.37 368
13272.46 360
13273.55 374
13274.64 322
13275.73 313
13276.82 342
13277.91 343
13278.99 369
13280.08 311
13281.17 331
13282.26 372
13283.35 323
13284.44 326
13285.53 373
13286.62 351
13287.70 330
13288.79 363
13289.88 347
13290.97 341
13292.06 361
13293.15 392
13294.24 410
13295.33 377
13296.42 407
13297.51 366
13298.60 384
13299.69 355
13300.78 352
13301.87 404
13302.95 398
13304.04 409
13305.13 368
13306.22 384
13307.31 377
13308.40 359
13309.49 348
13310.58 404
13311.67 379
13312.76 407
13313.85 449
13314.94 445
13316.03 394
13317.12 422
13318.21 414
13319.30 430
13320.39 405
13321.48 399
13322.58 407
13323.67 361
13324.76 406
13325.85 426
13326.94 405
13328.03 416
13329.12 396
13330.21 397
13331.30 437
13332.39 436
13333.48 406
13334.57 409
13335.66 408
13336.75 419
13337.85 401
13338.94 407
13340.03 437
13341.12 393
13342.21 372
13343.30 421
13344.39 409
13345.48 444
13346.58 410
13347.67 418
13348.76 422
13349.85 433
13350.94 380
13352.03 439
13353.12 428
13354.22 422
13355.31 412
13356.40 391
13357.49 430
13358.58 443
13359.68 469
13360.77 439
13361.86 449
13362.95 426
13364.04 486
13365.14 456
13366.23 426
13367.32 466
13368.41 509
13369.51 473
13370.60 454
13371.69 477
13372.78 489
13373.87 486
13374.97 506
13376.06 503
13377.15 500
13378.25 480
13379.34 460
13380.43 459
13381.52 434
13382.62 418
13383.71 439
13384.80 504
13385.90 477
13386.99 413
13388.08 403
13389.17 410
13390.27 421
13391.36 379
13392.45 397
13393.55 417
13394.64 450
13395.73 418
13396.83 422
13397.92 416
13399.02 413
13400.11 443
13401.20 403
13402.30 376
13403.39 360
13404.48 422
13405.58 400
13406.67 405
13407.77 379
13408.86 396
13409.95 367
13411.05 362
13412.14 367
13413.24 395
13414.33 386
13415.42 392
13416.52 380
13417.61 410
13418.71 399
13419.80 447
13420.90 381
13421.99 407
13423.08 376
13424.18 366
13425.27 393
13426.37 372
13427.46 363
13428.56 386
13429.65 400
13430.75 381
13431.84 430
13432.94 393
13434.03 374
13435.13 401
13436.22 401
13437.32 387
13438.41 438
13439.51 453
13440.60 385
13441.70 384
13442.79 441
13443.89 442
13444.98 446
13446.08 397
13447.18 407
13448.27 403
13449.37 422
13450.46 413
13451.56 420
13452.65 401
13453.75 433
13454.85 452
13455.94 432
13457.04 439
13458.13 398
13459.23 439
13460.33 460
13461.42 443
13462.52 405
13463.61 424
13464.71 479
13465.81 447
13466.90 445
13468.00 463
13469.10 478
13470.19 438
13471.29 481
13472.38 494
13473.48 483
13474.58 467
13475.67 470
13476.77 471
13477.87 427
13478.96 498
13480.06 522
13481.16 473
13482.26 511
13483.35 477
13484.45 429
13485.55 441
13486.64 442
13487.74 467
13488.84 457
13489.94 430
13491.03 460
13492.13 480
13493.23 490
13494.32 450
13495.42 476
13496.52 515
13497.62 475
13498.72 493
13499.81 508
13500.91 523
13502.01 572
13503.11 501
13504.20 518
13505.30 552
13506.40 555
13507.50 550
13508.60 579
13509.69 593
13510.79 598
13511.89 592
13512.99 558
13514.09 518
13515.18 541
13516.28 545
13517.38 520
13518.48 497
13519.58 459
13520.68 473
13521.78 447
13522.87 486
13523.97 446
13525.07 468
13526.17 418
13527.27 436
13528.37 453
13529.47 462
13530.57 408
13531.66 381
13532.76 409
13533.86 434
13534.96 422
13536.06 372
13537.16 433
13538.26 430
13539.36 450
13540.46 433
13541.56 392
13542.66 386
13543.76 387
13544.86 392
13545.96 407
13547.05 390
13548.15 390
13549.25 382
13550.35 380
13551.45 398
13552.55 386
13553.65 406
13554.75 366
13555.85 395
13556.95 347
13558.05 369
13559.15 393
13560.25 376
13561.35 405
13562.45 387
13563.55 420
13564.65 384
13565.75 382
13566.85 343
13567.96 396
13569.06 401
13570.16 405
13571.26 360
13572.36 377
13573.46 396
13574.56 425
13575.66 401
13576.76 367
13577.86 396
13578.96 395
13580.06 422
13581.16 391
13582.27 393
13583.37 392
13584.47 417
13585.57 385
13586.67 387
13587.77 401
13588.87 404
13589.97 360
13591.08 372
13592.18 382
13593.28 397
13594.38 416
13595.48 396
13596.58 421
13597.68 406
13598.79 401
13599.89 415
13600.99 369
13602.09 407
13603.19 422
13604.30 419
13605.40 403
13606.50 392
13607.60 426
13608.70 412
13609.81 402
13610.91 455
13612.01 471
13613.11 421
13614.21 401
13615.32 399
13616.42 394
13617.52 436
13618.62 424
13619.73 440
13620.83 444
13621.93 459
13623.03 456
13624.14 445
13625.24 415
13626.34 421
13627.45 427
13628.55 386
13629.65 442
13630.75 428
13631.86 414
13632.96 432
13634.06 431
13635.17 431
13636.27 477
13637.37 445
13638.48 425
13639.58 384
13640.68 415
13641.79 397
13642.89 395
13643.99 421
13645.10 447
13646.20 429
13647.30 424
13648.41 448
13649.51 421
13650.62 392
13651.72 366
13652.82 419
13653.93 421
13655.03 400
13656.14 418
13657.24 430
13658.34 411
13659.45 423
13660.55 403
13661.66 400
13662.76 394
13663.87 410
13664.97 444
13666.07 404
13667.18 413
13668.28 377
13669.39 374
13670.49 378
13671.60 387
13672.70 385
13673.81 397
13674.91 395
13676.02 421
13677.12 400
13678.23 390
13679.33 384
13680.44 365
13681.54 397
13682.65 416
13683.75 385
13684.86 378
13685.96 393
13687.07 414
13688.17 423
13689.28 438
13690.38 430
13691.49 389
13692.59 417
13693.70 383
13694.80 391
13695.91 390
13697.02 451
13698.12 476
13699.23 413
13700.33 435
13701.44 414
13702.55 435
13703.65 442
13704.76 440
13705.86 463
13706.97 468
13708.08 440
13709.18 474
13710.29 413
13711.39 429
13712.50 432
13713.61 452
13714.71 423
13715.82 473
13716.93 458
13718.03 485
13719.14 489
13720.25 437
13721.35 455
13722.46 448
13723.57 497
13724.67 507
13725.78 471
13726.89 496
13727.99 485
13729.10 485
13730.21 497
13731.31 502
13732.42 498
13733.53 545
13734.64 564
13735.74 543
13736.85 517
13737.96 540
13739.07 585
13740.17 580
13741.28 551
13742.39 573
13743.50 590
13744.60 616
13745.71 602
13746.82 551
13747.93 541
13749.03 512
13750.14 572
13751.25 578
13752.36 605
13753.47 596
13754.57 565
13755.68 583
13756.79 650
13757.90 593
13759.01 570
13760.11 608
13761.22 592
13762.33 559
13763.44 643
13764.55 684
13765.66 663
13766.76 653
13767.87 643
13768.98 647
13770.09 748
13771.20 756
13772.31 754
13773.42 766
13774.53 769
13775.63 814
13776.74 903
13777.85 1004
13778.96 974
13780.07 1031
13781.18 1079
13782.29 1048
13783.40 960
13784.51 967
13785.62 971
13786.73 860
13787.83 817
13788.94 798
13790.05 776
13791.16 735
13792.27 680
13793.38 654
13794.49 621
13795.60 599
13796.71 590
13797.82 601
13798.93 576
13800.04 548
13801.15 547
13802.26 543
13803.37 563
13804.48 562
13805.59 554
13806.70 555
13807.81 501
13808.92 524
13810.03 500
13811.14 562
13812.25 533
13813.36 518
13814.47 515
13815.58 587
13816.69 552
13817.80 524
13818.91 516
13820.03 490
13821.14 502
13822.25 523
13823.36 564
13824.47 527
13825.58 493
13826.69 462
13827.80 499
13828.91 507
13830.02 515
13831.13 464
13832.25 511
13833.36 464
13834.47 472
13835.58 498
13836.69 473
13837.80 447
13838.91 461
13840.02 482
13841.14 482
13842.25 454
13843.36 488
13844.47 457
13845.58 458
13846.69 491
13847.81 476
13848.92 473
13850.03 486
13851.14 450
13852.25 438
13853.37 527
13854.48 521
13855.59 543
13856.70 520
13857.81 528
13858.93 547
13860.04 503
13861.15 510
13862.26 516
13863.38 480
13864.49 490
13865.60 525
13866.71 521
13867.83 513
13868.94 505
13870.05 517
13871.16 503
13872.28 495
13873.39 558
13874.50 526
13875.61 523
13876.73 536
13877.84 571
13878.95 545
13880.07 545
13881.18 527
13882.29 526
13883.41 512
13884.52 505
13885.63 539
13886.75 557
13887.86 527
13888.97 561
13890.09 558
13891.20 540
13892.31 502
13893.43 531
13894.54 571
13895.65 528
13896.77 595
13897.88 555
13899.00 548
13900.11 578
13901.22 653
13902.34 631
13903.45 630
13904.57 608
13905.68 602
13906.79 624
13907.91 601
13909.02 589
13910.14 538
13911.25 580
13912.37 512
13913.48 457
13914.59 471
13915.71 498
13916.82 529
13917.94 520
13919.05 463
13920.17 454
13921.28 496
13922.40 516
13923.51 527
13924.63 518
13925.74 493
13926.86 487
13927.97 450
13929.09 429
13930.20 481
13931.32 482
13932.43 502
13933.55 487
13934.66 439
13935.78 443
13936.89 453
13938.01 445
13939.12 440
13940.24 456
13941.35 476
13942.47 454
13943.59 461
13944.70 490
13945.82 455
13946.93 494
13948.05 525
13949.16 510
13950.28 439
13951.40 453
13952.51 435
13953.63 468
13954.74 444
13955.86 477
13956.98 493
13958.09 463
13959.21 455
13960.33 454
13961.44 425
13962.56 460
13963.67 448
13964.79 442
13965.91 444
13967.02 455
13968.14 476
13969.26 457
13970.37 410
13971.49 419
13972.61 478
13973.72 458
13974.84 487
13975.96 444
13977.08 457
13978.19 470
13979.31 498
13980.43 459
13981.54 443
13982.66 451
13983.78 433
13984.90 469
13986.01 425
13987.13 393
13988.25 425
13989.37 459
13990.48 467
13991.60 405
13992.72 399
13993.84 443
13994.95 428
13996.07 404
13997.19 419
13998.31 427
13999.42 464
14000.54 441
14001.66 415
14002.78 413
14003.90 437
14005.01 435
14006.13 472
14007.25 403
14008.37 409
14009.49 424
14010.61 409
14011.72 436
14012.84 444
14013.96 460
14015.08 432
14016.20 447
14017.32 429
14018.43 440
14019.55 423
14020.67 435
14021.79 442
14022.91 462
14024.03 435
14025.15 413
14026.27 448
14027.39 410
14028.50 418
14029.62 423
14030.74 423
14031.86 434
14032.98 438
14034.10 399
14035.22 386
14036.34 437
14037.46 471
14038.58 454
14039.70 468
14040.82 450
14041.94 427
14043.06 441
14044.18 450
14045.30 432
14046.41 440
14047.53 434
14048.65 423
14049.77 452
14050.89 460
14052.01 478
14053.13 436
14054.25 452
14055.37 491
14056.49 492
14057.61 434
14058.74 468
14059.86 490
14060.98 478
14062.10 461
14063.22 511
14064.34 523
14065.46 478
14066.58 486
14067.70 519
14068.82 540
14069.94 500
14071.06 505
14072.18 495
14073.30 521
14074.42 525
14075.54 521
14076.66 520
14077.79 557
14078.91 496
14080.03 563
14081.15 569
14082.27 560
14083.39 547
14084.51 549
14085.63 559
14086.76 606
14087.88 588
14089.00 566
14090.12 596
14091.24 597
14092.36 653
14093.48 635
14094.61 612
14095.73 579
14096.85 642
14097.97 631
14099.09 637
14100.22 690
14101.34 714
14102.46 693
14103.58 720
14104.70 772
14105.83 755
14106.95 726
14108.07 720
14109.19 755
14110.31 733
14111.44 700
14112.56 637
14113.68 666
14114.80 618
14115.93 570
14117.05 583
14118.17 540
14119.29 500
14120.42 512
14121.54 482
14122.66 522
14123.79 498
14124.91 429
14126.03 436
14127.15 449
14128.28 444
14129.40 472
14130.52 432
14131.65 379
14132.77 397
14133.89 442
14135.02 451
14136.14 406
14137.26 451
14138.39 444
14139.51 435
14140.63 442
14141.76 408
14142.88 424
14144.00 460
14145.13 403
14146.25 400
14147.38 423
14148.50 374
14149.62 434
14150.75 423
14151.87 382
14152.99 393
14154.12 403
14155.24 423
14156.37 359
14157.49 384
14158.62 369
14159.74 436
14160.86 431
14161.99 395
14163.11 385
14164.24 377
14165.36 409
14166.49 382
14167.61 385
14168.74 374
14169.86 361
14170.99 396
14172.11 386
14173.23 377
14174.36 348
14175.48 323
14176.61 385
14177.73 362
14178.86 372
14179.98 385
14181.11 380
14182.23 385
14183.36 406
14184.49 368
14185.61 353
14186.74 366
14187.86 382
14188.99 375
14190.11 376
14191.24 325
14192.36 382
14193.49 396
14194.61 410
14195.74 386
14196.87 360
14197.99 348
14199.12 317
14200.24 362
14201.37 369
14202.50 361
14203.62 369
14204.75 362
14205.87 368
14207.00 361
14208.13 389
14209.25 364
14210.38 324
14211.50 338
14212.63 339
14213.76 379
14214.88 381
14216.01 356
14217.14 319
14218.26 365
14219.39 330
14220.52 330
14221.64 358
14222.77 332
14223.90 332
14225.02 330
14226.15 329
14227.28 310
14228.41 348
14229.53 330
14230.66 325
14231.79 317
14232.91 346
14234.04 338
14235.17 341
14236.30 326
14237.42 307
14238.55 341
14239.68 329
14240.81 338
14241.93 297
14243.06 304
14244.19 340
14245.32 308
14246.44 353
14247.57 319
14248.70 353
14249.83 347
14250.95 323
14252.08 335
14253.21 352
14254.34 359
14255.47 322
14256.59 306
14257.72 280
14258.85 301
14259.98 313
14261.11 295
14262.24 318
14263.36 315
14264.49 312
14265.62 329
14266.75 334
14267.88 317
14269.01 304
14270.14 308
14271.26 283
14272.39 307
14273.52 291
14274.65 310
14275.78 303
14276.91 312
14278.04 321
14279.17 281
14280.30 293
14281.42 292
14282.55 277
14283.68 262
14284.81 321
14285.94 286
14287.07 315
14288.20 305
14289.33 290
14290.46 287
14291.59 274
14292.72 286
14293.85 264
14294.98 269
14296.11 272
14297.24 307
14298.37 251
14299.50 289
14300.63 286
14301.76 296
14302.89 274
14304.02 273
14305.15 244
14306.28 269
14307.41 289
14308.54 259
14309.67 263
14310.80 258
14311.93 241
14313.06 240
14314.19 262
14315.32 258
14316.45 279
14317.58 249
14318.71 283
14319.84 276
14320.97 277
14322.10 268
14323.23 246
14324.36 259
14325.49 240
14326.63 265
14327.76 276
14328.89 290
14330.02 260
14331.15 276
14332.28 287
14333.41 259
14334.54 253
14335.67 290
14336.81 282
14337.94 286
14339.07 250
14340.20 280
14341.33 265
14342.46 292
14343.59 295
14344.73 314
14345.86 286
14346.99 249
14348.12 299
14349.25 269
14350.38 270
14351.52 250
14352.65 279
14353.78 277
14354.91 295
14356.04 273
14357.18 270
14358.31 260
14359.44 277
14360.57 287
14361.71 300
14362.84 271
14363.97 249
14365.10 270
14366.24 219
14367.37 267
14368.50 253
14369.63 256
14370.77 269
14371.90 240
14373.03 234
14374.16 264
14375.30 249
14376.43 267
14377.56 260
14378.70 266
14379.83 247
14380.96 272
14382.09 278
14383.23 261
14384.36 240
14385.49 266
14386.63 262
14387.76 242
14388.89 250
14390.03 260
14391.16 258
14392.29 238
14393.43 257
14394.56 229
14395.70 232
14396.83 249
14397.96 257
14399.10 254
14400.23 257
14401.36 262
14402.50 241
14403.63 273
14404.77 249
14405.90 233
14407.03 264
14408.17 277
14409.30 237
14410.44 257
14411.57 245
14412.71 245
14413.84 245
14414.97 259
14416.11 266
14417.24 262
14418.38 252
14419.51 229
14420.65 277
14421.78 243
14422.92 245
14424.05 257
14425.19 250
14426.32 253
14427.46 249
14428.59 259
14429.73 227
14430.86 251
14432.00 219
14433.13 277
14434.27 239
14435.40 267
14436.54 232
14437.67 245
14438.81 247
14439.94 250
14441.08 221
14442.21 255
14443.35 248
14444.48 273
14445.62 287
14446.76 242
14447.89 210
14449.03 256
14450.16 289
14451.30 281
14452.43 271
14453.57 268
14454.71 259
14455.84 238
14456.98 276
14458.11 265
14459.25 268
14460.39 254
14461.52 257
14462.66 263
14463.80 239
14464.93 257
14466.07 265
14467.20 263
14468.34 240
14469.48 249
14470.61 250
14471.75 223
14472.89 237
14474.02 270
14475.16 257
14476.30 248
14477.43 240
14478.57 238
14479.71 257
14480.85 260
14481.98 282
14483.12 284
14484.26 281
14485.39 276
14486.53 292
14487.67 271
14488.81 283
14489.94 242
14491.08 274
14492.22 294
14493.36 297
14494.49 252
14495.63 245
14496.77 241
14497.91 259
14499.04 266
14500.18 282
14501.32 266
14502.46 246
14503.59 257
14504.73 251
14505.87 258
14507.01 250
14508.15 270
14509.28 278
14510.42 298
14511.56 261
14512.70 276
14513.84 282
14514.98 277
14516.11 267
14517.25 273
14518.39 290
14519.53 253
14520.67 258
14521.81 285
14522.95 245
14524.08 264
14525.22 297
14526.36 317
14527.50 284
14528.64 291
14529.78 280
14530.92 279
14532.06 297
14533.20 278
14534.33 245
14535.47 277
14536.61 278
14537.75 287
14538.89 280
14540.03 245
14541.17 249
14542.31 268
14543.45 258
14544.59 266
14545.73 256
14546.87 275
14548.01 274
14549.15 268
14550.29 272
14551.43 289
14552.57 278
14553.71 257
14554.85 249
14555.99 297
14557.13 286
14558.27 294
14559.41 267
14560.55 280
14561.69 291
14562.83 283
14563.97 321
14565.11 264
14566.25 260
14567.39 289
14568.53 282
14569.67 282
14570.81 252
14571.95 255
14573.09 275
14574.23 273
14575.37 283
14576.51 298
14577.65 305
14578.79 280
14579.94 295
14581.08 287
14582.22 303
14583.36 313
14584.50 306
14585.64 315
14586.78 292
14587.92 274
14589.06 315
14590.21 309
14591.35 278
14592.49 275
14593.63 317
14594.77 319
14595.91 295
14597.05 314
14598.20 332
14599.34 306
14600.48 327
14601.62 356
14602.76 313
14603.90 292
14605.05 315
14606.19 318
14607.33 326
14608.47 320
14609.61 335
14610.76 358
14611.90 323
14613.04 323
14614.18 283
14615.32 287
14616.47 316
14617.61 317
14618.75 345
14619.89 314
14621.04 320
14622.18 355
14623.32 338
14624.46 312
14625.61 315
14626.75 328
14627.89 348
14629.04 343
14630.18 352
14631.32 342
14632.46 397
14633.61 379
14634.75 372
14635.89 391
14637.04 401
14638.18 407
14639.32 393
14640.47 410
14641.61 416
14642.75 385
14643.90 365
14645.04 421
14646.18 427
14647.33 411
14648.47 416
14649.61 377
14650.76 342
14651.90 320
14653.05 320
14654.19 324
14655.33 359
14656.48 316
14657.62 304
14658.76 342
14659.91 334
14661.05 299
14662.20 319
14663.34 309
14664.49 290
14665.63 288
14666.77 278
14667.92 282
14669.06 292
14670.21 285
14671.35 313
14672.50 304
14673.64 293
14674.79 288
14675.93 301
14677.07 285
14678.22 226
14679.36 249
14680.51 285
14681.65 249
14682.80 291
14683.94 268
14685.09 267
14686.23 272
14687.38 225
14688.52 245
14689.67 245
14690.81 239
14691.96 272
14693.10 236
14694.25 255
14695.40 289
14696.54 281
14697.69 273
14698.83 244
14699.98 229
14701.12 276
14702.27 281
14703.41 234
14704.56 228
14705.71 245
14706.85 234
14708.00 269
14709.14 265
14710.29 266
14711.44 260
14712.58 296
14713.73 254
14714.87 234
14716.02 259
14717.17 215
14718.31 218
14719.46 227
14720.61 222
14721.75 234
14722.90 265
14724.05 241
14725.19 251
14726.34 242
14727.49 229
14728.63 235
14729.78 241
14730.93 213
14732.07 240
14733.22 246
14734.37 245
14735.51 246
14736.66 250
14737.81 229
14738.95 241
14740.10 267
14741.25 249
14742.40 233
14743.54 253
14744.69 207
14745.84 241
14746.99 264
14748.13 215
14749.28 255
14750.43 221
14751.58 249
14752.72 237
14753.87 256
14755.02 250
14756.17 260
14757.31 231
14758.46 213
14759.61 227
14760.76 212
14761.91 239
14763.05 227
14764.20 192
14765.35 227
14766.50 240
14767.65 230
14768.80 228
14769.94 210
14771.09 234
14772.24 242
14773.39 227
14774.54 243
14775.69 207
14776.83 245
14777.98 250
14779.13 208
14780.28 199
14781.43 206
14782.58 198
14783.73 210
14784.88 208
14786.03 232
14787.17 217
14788.32 207
14789.47 220
14790.62 222
14791.77 220
14792.92 208
14794.07 231
14795.22 217
14796.37 204
14797.52 203
14798.67 219
14799.82 215
14800.97 205
14802.12 232
14803.26 213
14804.41 200
14805.56 218
14806.71 194
14807.86 201
14809.01 200
14810.16 204
14811.31 206
14812.46 218
14813.61 220
14814.76 192
14815.91 194
14817.06 203
14818.21 196
14819.36 208
14820.51 242
14821.66 192
14822.82 177
14823.97 198
14825.12 217
14826.27 183
14827.42 186
14828.57 176
14829.72 198
14830.87 214
14832.02 204
14833.17 174
14834.32 177
14835.47 199
14836.62 173
14837.77 183
14838.93 180
14840.08 183
14841.23 175
14842.38 184
14843.53 210
14844.68 186
14845.83 215
14846.98 214
14848.14 207
14849.29 172
14850.44 185
14851.59 180
14852.74 166
14853.89 197
14855.04 181
14856.20 201
14857.35 199
14858.50 200
14859.65 189
14860.80 209
14861.96 190
14863.11 201
14864.26 186
14865.41 185
14866.56 211
14867.72 217
14868.87 183
14870.02 178
14871.17 184
14872.32 210
14873.48 189
14874.63 198
14875.78 193
14876.93 180
14878.09 210
14879.24 207
14880.39 169
14881.54 214
14882.70 176
14883.85 207
14885.00 189
14886.16 185
14887.31 180
14888.46 202
14889.61 193
14890.77 168
14891.92 185
14893.07 195
14894.23 210
14895.38 188
14896.53 178
14897.69 197
14898.84 217
14899.99 234
14901.15 221
14902.30 201
14903.45 201
14904.61 191
14905.76 217
14906.91 217
14908.07 183
14909.22 213
14910.38 214
14911.53 183
14912.68 157
14913.84 185
14914.99 182
14916.15 204
14917.30 204
14918.45 186
14919.61 208
14920.76 202
14921.92 181
14923.07 188
14924.22 216
14925.38 216
14926.53 200
14927.69 213
14928.84 179
14930.00 192
14931.15 227
14932.31 230
14933.46 225
14934.62 206
14935.77 222
14936.93 208
14938.08 210
14939.24 195
14940.39 181
14941.55 193
14942.70 223
14943.86 181
14945.01 202
14946.17 216
14947.32 181
14948.48 206
14949.63 216
14950.79 229
14951.94 222
14953.10 221
14954.25 174
14955.41 186
14956.56 207
14957.72 211
14958.88 209
14960.03 242
14961.19 205
14962.34 210
14963.50 217
14964.65 224
14965.81 214
14966.97 218
14968.12 213
14969.28 187
14970.43 193
14971.59 197
14972.75 229
14973.90 203
14975.06 246
14976.22 254
14977.37 198
14978.53 189
14979.69 187
14980.84 194
14982.00 199
14983.16 238
14984.31 243
14985.47 250
14986.63 185
14987.78 178
14988.94 173
14990.10 235
14991.25 174
14992.41 199
14993.57 222
14994.72 220
14995.88 184
14997.04 203
14998.20 193
14999.35 203
15000.51 200
15001.67 188
15002.82 206
15003.98 176
15005.14 209
15006.30 185
15007.45 173
15008.61 186
15009.77 184
15010.93 201
15012.09 199
15013.24 210
15014.40 183
15015.56 179
15016.72 193
15017.87 201
15019.03 187
15020.19 205
15021.35 183
15022.51 173
15023.67 186
15024.82 192
15025.98 189
15027.14 215
15028.30 195
15029.46 200
15030.62 183
15031.77 175
15032.93 204
15034.09 157
15035.25 192
15036.41 167
15037.57 186
15038.73 165
15039.88 170
15041.04 173
15042.20 200
15043.36 157
15044.52 157
15045.68 182
15046.84 202
15048.00 182
15049.16 194
15050.32 182
15051.47 197
15052.63 191
15053.79 157
15054.95 167
15056.11 192
15057.27 207
15058.43 183
15059.59 177
15060.75 174
15061.91 187
15063.07 172
15064.23 172
15065.39 147
15066.55 164
15067.71 166
15068.87 183
15070.03 209
15071.19 187
15072.35 201
15073.51 168
15074.67 186
15075.83 183
15076.99 197
15078.15 190
15079.31 188
15080.47 202
15081.63 165
15082.79 198
15083.95 178
15085.11 190
15086.27 158
15087.43 204
15088.59 189
15089.76 203
15090.92 185
15092.08 185
15093.24 150
15094.40 160
15095.56 174
15096.72 162
15097.88 187
15099.04 172
15100.20 185
15101.37 177
15102.53 160
15103.69 190
15104.85 178
15106.01 158
15107.17 174
15108.33 176
15109.50 166
15110.66 177
15111.82 182
15112.98 185
15114.14 213
15115.30 203
15116.47 176
15117.63 214
15118.79 199
15119.95 194
15121.11 189
15122.27 164
15123.44 163
15124.60 180
15125.76 169
15126.92 167
15128.09 186
15129.25 190
15130.41 185
15131.57 192
15132.73 201
15133.90 192
15135.06 155
15136.22 186
15137.38 201
15138.55 178
15139.71 176
15140.87 176
15142.04 210
15143.20 177
15144.36 204
15145.52 208
15146.69 198
15147.85 175
15149.01 181
15150.18 173
15151.34 158
15152.50 174
15153.67 169
15154.83 149
15155.99 153
15157.16 192
15158.32 162
15159.48 178
15160.65 210
15161.81 200
15162.97 176
15164.14 199
15165.30 201
15166.46 188
15167.63 209
15168.79 220
15169.95 218
15171.12 218
15172.28 202
15173.45 181
15174.61 168
15175.77 177
15176.94 211
15178.10 191
15179.27 187
15180.43 218
15181.60 196
15182.76 167
15183.92 197
15185.09 190
15186.25 166
15187.42 184
15188.58 216
15189.75 217
15190.91 212
15192.08 175
15193.24 208
15194.41 220
15195.57 184
15196.74 212
15197.90 223
15199.07 197
15200.23 174
15201.40 218
15202.56 228
15203.73 208
15204.89 199
15206.06 206
15207.22 254
15208.39 250
15209.55 218
15210.72 216
15211.88 211
15213.05 238
15214.21 229
15215.38 188
15216.54 204
15217.71 212
15218.88 195
15220.04 206
15221.21 217
15222.37 193
15223.54 255
15224.71 223
15225.87 225
15227.04 235
15228.20 216
15229.37 265
15230.54 273
15231.70 223
15232.87 221
15234.03 220
15235.20 225
15236.37 233
15237.53 259
15238.70 243
15239.87 236
15241.03 267
15242.20 244
15243.37 248
15244.53 246
15245.70 267
15246.87 254
15248.03 240
15249.20 209
15250.37 232
15251.53 242
15252.70 246
15253.87 228
15255.04 211
15256.20 221
15257.37 211
15258.54 211
15259.70 190
15260.87 193
15262.04 210
15263.21 224
15264.37 210
15265.54 215
15266.71 219
15267.88 248
15269.04 199
15270.21 214
15271.38 204
15272.55 194
15273.72 217
15274.88 223
15276.05 200
15277.22 207
15278.39 197
15279.56 191
15280.72 207
15281.89 196
15283.06 207
15284.23 206
15285.40 200
15286.56 218
15287.73 171
15288.90 203
15290.07 180
15291.24 195
15292.41 187
15293.58 216
15294.74 202
15295.91 202
15297.08 182
15298.25 199
15299.42 179
15300.59 175
15301.76 180
15302.93 178
15304.09 186
15305.26 203
15306.43 203
15307.60 225
15308.77 194
15309.94 203
15311.11 214
15312.28 175
15313.45 189
15314.62 168
15315.79 181
15316.96 199
15318.13 210
15319.30 205
15320.46 194
15321.63 193
15322.80 200
15323.97 190
15325.14 202
15326.31 196
15327.48 185
15328.65 206
15329.82 174
15330.99 205
15332.16 241
15333.33 207
15334.50 185
15335.67 218
15336.84 221
15338.01 171
15339.18 194
15340.36 189
15341.53 206
15342.70 194
15343.87 220
15345.04 216
15346.21 193
15347.38 183
15348.55 182
15349.72 179
15350.89 184
15352.06 181
15353.23 176
15354.40 191
15355.57 184
15356.75 170
15357.92 206
15359.09 189
15360.26 208
15361.43 192
15362.60 181
15363.77 193
15364.94 171
15366.11 216
15367.29 198
15368.46 210
15369.63 209
15370.80 184
15371.97 197
15373.14 207
15374.32 206
15375.49 167
15376.66 193
15377.83 186
15379.00 206
15380.17 191
15381.35 171
15382.52 182
15383.69 194
15384.86 174
15386.03 205
15387.21 203
15388.38 214
15389.55 181
15390.72 189
15391.90 189
15393.07 175
15394.24 193
15395.41 209
15396.59 212
15397.76 187
15398.93 184
15400.10 192
15401.28 204
15402.45 193
15403.62 220
15404.79 208
15405.97 180
15407.14 185
15408.31 191
15409.49 203
15410.66 194
15411.83 184
15413.01 190
15414.18 200
15415.35 190
15416.53 176
15417.70 179
15418.87 185
15420.05 163
15421.22 193
15422.39 225
15423.57 188
15424.74 198
15425.91 221
15427.09 184
15428.26 177
15429.43 198
15430.61 202
15431.78 189
15432.96 179
15434.13 182
15435.30 182
15436.48 176
15437.65 170
15438.83 172
15440.00 194
15441.17 199
15442.35 163
15443.52 190
15444.70 197
15445.87 200
15447.05 185
15448.22 175
15449.40 198
15450.57 197
15451.75 216
15452.92 202
15454.09 186
15455.27 176
15456.44 190
15457.62 213
15458.79 180
15459.97 192
15461.14 205
15462.32 182
15463.49 209
15464.67 192
15465.84 185
15467.02 199
15468.19 191
15469.37 195
15470.55 177
15471.72 215
15472.90 150
15474.07 203
15475.25 180
15476.42 176
15477.60 186
15478.77 189
15479.95 200
15481.13 175
15482.30 171
15483.48 184
15484.65 241
15485.83 161
15487.00 195
15488.18 211
15489.36 202
15490.53 202
15491.71 187
15492.89 212
15494.06 210
15495.24 188
15496.41 197
15497.59 174
15498.77 189
15499.94 173
15501.12 209
15502.30 180
15503.47 203
15504.65 198
15505.83 194
15507.00 208
15508.18 202
15509.36 237
15510.53 197
15511.71 202
15512.89 217
15514.06 187
15515.24 214
15516.42 235
15517.60 205
15518.77 222
15519.95 200
15521.13 213
15522.30 192
15523.48 200
15524.66 190
15525.84 212
15527.01 240
15528.19 191
15529.37 215
15530.55 221
15531.73 220
15532.90 218
15534.08 216
15535.26 195
15536.44 183
15537.61 206
15538.79 197
15539.97 228
15541.15 218
15542.33 219
15543.50 188
15544.68 198
15545.86 212
15547.04 223
15548.22 207
15549.40 215
15550.57 225
15551.75 231
15552.93 220
15554.11 256
15555.29 264
15556.47 205
15557.65 236
15558.82 216
15560.00 223
15561.18 201
15562.36 207
15563.54 223
15564.72 222
15565.90 232
15567.08 230
15568.26 223
15569.43 204
15570.61 237
15571.79 202
15572.97 251
15574.15 251
15575.33 229
15576.51 224
15577.69 237
15578.87 224
15580.05 232
15581.23 204
15582.41 231
15583.59 252
15584.77 248
15585.95 233
15587.13 242
15588.31 235
15589.49 252
15590.67 246
15591.85 258
15593.03 239
15594.21 227
15595.39 230
15596.57 256
15597.75 274
15598.93 246
15600.11 262
15601.29 259
15602.47 261
15603.65 236
15604.83 247
15606.01 260
15607.19 263
15608.37 235
15609.55 235
15610.73 252
15611.91 256
15613.09 259
15614.27 280
15615.45 292
15616.64 287
15617.82 311
15619.00 323
15620.18 288
15621.36 254
15622.54 302
15623.72 323
15624.90 252
15626.08 283
15627.27 307
15628.45 278
15629.63 317
15630.81 311
15631.99 279
15633.17 280
15634.35 303
15635.54 327
15636.72 303
15637.90 304
15639.08 271
15640.26 327
15641.45 291
15642.63 306
15643.81 344
15644.99 309
15646.17 329
15647.36 315
15648.54 311
15649.72 327
15650.90 303
15652.08 332
15653.27 318
15654.45 327
15655.63 344
15656.81 330
15658.00 344
15659.18 356
15660.36 330
15661.54 380
15662.73 388
15663.91 379
15665.09 368
15666.27 374
15667.46 368
15668.64 319
15669.82 343
15671.01 335
15672.19 357
15673.37 352
15674.56 313
15675.74 329
15676.92 355
15678.10 360
15679.29 354
15680.47 363
15681.65 325
15682.84 315
15684.02 332
15685.21 321
15686.39 330
15687.57 314
15688.76 331
15689.94 310
15691.12 303
15692.31 317
15693.49 300
15694.67 284
15695.86 291
15697.04 344
15698.23 337
15699.41 300
15700.59 297
15701.78 305
15702.96 336
15704.15 274
15705.33 321
15706.52 325
15707.70 356
15708.88 334
15710.07 295
15711.25 292
15712.44 333
15713.62 304
15714.81 298
15715.99 323
15717.18 300
15718.36 323
15719.55 364
15720.73 330
15721.92 330
15723.10 361
15724.29 369
15725.47 334
15726.66 334
15727.84 349
15729.03 365
15730.21 343
15731.40 363
15732.58 327
15733.77 322
15734.95 329
15736.14 358
15737.32 309
15738.51 360
15739.69 343
15740.88 320
15742.07 376
15743.25 389
15744.44 385
15745.62 356
15746.81 395
15747.99 365
15749.18 362
15750.37 353
15751.55 414
15752.74 334
15753.93 385
15755.11 361
15756.30 374
15757.48 392
15758.67 386
15759.86 391
15761.04 413
15762.23 404
15763.42 387
15764.60 431
15765.79 395
15766.98 418
15768.16 395
15769.35 383
15770.54 347
15771.72 361
15772.91 397
15774.10 361
15775.28 366
15776.47 371
15777.66 363
15778.84 345
15780.03 331
15781.22 322
15782.41 360
15783.59 351
15784.78 357
15785.97 370
15787.15 362
15788.34 326
15789.53 334
15790.72 335
15791.90 351
15793.09 359
15794.28 320
15795.47 293
15796.65 298
15797.84 348
15799.03 335
15800.22 329
15801.41 336
15802.59 313
15803.78 301
15804.97 340
15806.16 320
15807.35 322
15808.53 296
15809.72 284
15810.91 300
15812.10 289
15813.29 290
15814.48 276
15815.66 283
15816.85 276
15818.04 284
15819.23 261
15820.42 272
15821.61 297
15822.80 323
15823.98 257
15825.17 277
15826.36 282
15827.55 278
15828.74 286
15829.93 336
15831.12 331
15832.31 328
15833.50 309
15834.69 301
15835.87 265
15837.06 243
15838.25 246
15839.44 274
15840.63 293
15841.82 260
15843.01 239
15844.20 269
15845.39 261
15846.58 273
15847.77 265
15848.96 281
15850.15 279
15851.34 269
15852.53 270
15853.72 288
15854.91 255
15856.10 275
15857.29 247
15858.48 272
15859.67 248
15860.86 260
15862.05 242
15863.24 271
15864.43 281
15865.62 288
15866.81 290
15868.00 244
15869.19 284
15870.38 290
15871.57 269
15872.76 251
15873.95 259
15875.14 263
15876.33 277
15877.52 246
15878.72 286
15879.91 275
15881.10 266
15882.29 267
15883.48 294
15884.67 293
15885.86 287
15887.05 287
15888.24 261
15889.43 277
15890.63 260
15891.82 262
15893.01 250
15894.20 285
15895.39 293
15896.58 309
15897.77 281
15898.97 258
15900.16 275
15901.35 286
15902.54 276
15903.73 281
15904.92 274
15906.12 288
15907.31 294
15908.50 287
15909.69 262
15910.88 291
15912.08 279
15913.27 292
15914.46 317
15915.65 269
15916.85 312
15918.04 311
15919.23 291
15920.42 306
15921.61 296
15922.81 288
15924.00 269
15925.19 294
15926.38 292
15927.58 283
15928.77 309
15929.96 259
15931.16 294
15932.35 290
15933.54 254
15934.73 281
15935.93 289
15937.12 264
15938.31 287
15939.51 308
15940.70 308
15941.89 291
15943.09 301
15944.28 270
15945.47 289
15946.67 273
15947.86 274
15949.05 267
15950.25 279
15951.44 241
15952.63 227
15953.83 240
15955.02 266
15956.21 237
15957.41 221
15958.60 261
15959.80 244
15960.99 262
15962.18 218
15963.38 265
15964.57 241
15965.77 251
15966.96 266
15968.15 243
15969.35 236
15970.54 233
15971.74 238
15972.93 232
15974.13 229
15975.32 213
15976.51 235
15977.71 235
15978.90 209
15980.10 218
15981.29 209
15982.49 222
15983.68 236
15984.88 224
15986.07 217
15987.27 229
15988.46 208
15989.66 226
15990.85 229
15992.05 214
15993.24 243
15994.44 209
15995.63 189
15996.83 191
15998.02 195
15999.22 217
16000.41 217
16001.61 202
16002.80 200
16004.00 220
16005.20 225
16006.39 186
16007.59 221
16008.78 221
16009.98 202
16011.17 186
16012.37 200
16013.57 217
16014.76 201
16015.96 203
16017.15 217
16018.35 208
16019.55 212
16020.74 209
16021.94 225
16023.13 211
16024.33 183
16025.53 233
16026.72 198
16027.92 173
16029.12 213
16030.31 222
16031.51 222
16032.71 214
16033.90 182
16035.10 199
16036.30 216
16037.49 222
16038.69 197
16039.89 203
16041.08 196
16042.28 192
16043.48 214
16044.67 214
16045.87 235
16047.07 221
16048.27 198
16049.46 205
16050.66 214
16051.86 209
16053.06 207
16054.25 198
16055.45 191
16056.65 199
16057.84 208
16059.04 194
16060.24 196
16061.44 210
16062.64 220
16063.83 214
16065.03 174
16066.23 208
16067.43 178
16068.62 169
16069.82 186
16071.02 183
16072.22 162
16073.42 211
16074.62 214
16075.81 187
16077.01 189
16078.21 192
16079.41 196
16080.61 188
16081.81 189
16083.00 160
16084.20 167
16085.40 166
16086.60 200
16087.80 192
16089.00 185
16090.20 176
16091.39 188
16092.59 185
16093.79 169
16094.99 190
16096.19 213
16097.39 172
16098.59 159
16099.79 172
16100.99 206
16102.19 179
16103.38 165
16104.58 171
16105.78 176
16106.98 200
16108.18 186
16109.38 156
16110.58 183
16111.78 194
16112.98 181
16114.18 205
16115.38 190
16116.58 166
16117.78 162
16118.98 179
16120.18 196
16121.38 185
16122.58 196
16123.78 183
16124.98 174
16126.18 166
16127.38 166
16128.58 190
16129.78 175
16130.98 168
16132.18 167
16133.38 178
16134.58 165
16135.78 160
16136.98 161
16138.18 169
16139.38 176
16140.58 175
16141.78 181
16142.98 150
16144.19 183
16145.39 151
16146.59 164
16147.79 185
16148.99 197
16150.19 175
16151.39 205
16152.59 180
16153.79 174
16154.99 182
16156.20 156
16157.40 187
16158.60 194
16159.80 169
16161.00 173
16162.20 188
16163.40 187
16164.61 188
16165.81 172
16167.01 190
16168.21 182
16169.41 146
16170.61 175
16171.82 189
16173.02 183
16174.22 166
16175.42 171
16176.62 160
16177.82 199
16179.03 189
16180.23 186
16181.43 165
16182.63 163
16183.84 168
16185.04 204
16186.24 195
16187.44 181
16188.65 182
16189.85 170
16191.05 188
16192.25 185
16193.46 187
16194.66 176
16195.86 173
16197.06 176
16198.27 182
16199.47 179
16200.67 188
16201.87 179
16203.08 173
16204.28 164
16205.48 168
16206.69 188
16207.89 192
16209.09 199
16210.30 189
16211.50 204
16212.70 178
16213.91 206
16215.11 183
16216.31 209
16217.52 200
16218.72 183
16219.92 187
16221.13 192
16222.33 168
16223.53 180
16224.74 190
16225.94 212
16227.15 201
16228.35 179
16229.55 188
16230.76 190
16231.96 202
16233.17 150
16234.37 172
16235.57 178
16236.78 202
16237.98 188
16239.19 174
16240.39 176
16241.60 170
16242.80 213
16244.00 189
16245.21 166
16246.41 194
16247.62 244
16248.82 200
16250.03 169
16251.23 178
16252.44 186
16253.64 198
16254.85 210
16256.05 169
16257.26 190
16258.46 213
16259.67 235
16260.87 241
16262.08 191
16263.28 196
16264.49 204
16265.69 229
16266.90 203
16268.10 193
16269.31 206
16270.51 199
16271.72 232
16272.93 212
16274.13 194
16275.34 194
16276.54 189
16277.75 200
16278.95 233
16280.16 201
16281.37 202
16282.57 194
16283.78 176
16284.98 193
16286.19 163
16287.40 205
16288.60 207
16289.81 199
16291.01 208
16292.22 183
16293.43 209
16294.63 195
16295.84 204
16297.05 217
16298.25 194
16299.46 205
16300.67 193
16301.87 232
16303.08 230
16304.29 183
16305.49 215
16306.70 201
16307.91 224
16309.11 216
16310.32 222
16311.53 227
16312.73 219
16313.94 224
16315.15 247
16316.36 232
16317.56 223
16318.77 216
16319.98 233
16321.19 210
16322.39 209
16323.60 207
16324.81 220
16326.02 207
16327.22 205
16328.43 206
16329.64 186
16330.85 177
16332.05 172
16333.26 187
16334.47 178
16335.68 186
16336.88 198
16338.09 175
16339.30 180
16340.51 194
16341.72 210
16342.93 200
16344.13 158
16345.34 182
16346.55 197
16347.76 198
16348.97 187
16350.18 176
16351.38 221
16352.59 194
16353.80 166
16355.01 171
16356.22 166
16357.43 170
16358.64 187
16359.84 172
16361.05 186
16362.26 171
16363.47 181
16364.68 153
16365.89 178
16367.10 177
16368.31 179
16369.52 192
16370.73 185
16371.93 174
16373.14 166
16374.35 174
16375.56 153
16376.77 168
16377.98 168
16379.19 167
16380.40 177
16381.61 169
16382.82 173
16384.03 185
16385.24 176
16386.45 168
16387.66 185
16388.87 188
16390.08 181
16391.29 150
16392.50 155
16393.71 151
16394.92 165
16396.13 178
16397.34 205
16398.55 185
16399.76 157
16400.97 160
16402.18 154
16403.39 123
16404.60 169
16405.81 221
16407.02 167
16408.23 150
16409.44 157
16410.65 170
16411.86 182
16413.08 166
16414.29 163
16415.50 142
16416.71 158
16417.92 173
16419.13 128
16420.34 144
16421.55 134
16422.76 186
16423.97 173
16425.19 182
16426.40 171
16427.61 157
16428.82 169
16430.03 170
16431.24 165
16432.45 155
16433.67 183
16434.88 173
16436.09 160
16437.30 153
16438.51 168
16439.72 157
16440.94 148
16442.15 197
16443.36 165
16444.57 161
16445.78 157
16446.99 165
16448.21 143
16449.42 151
16450.63 167
16451.84 168
16453.06 165
16454.27 178
16455.48 172
16456.69 177
16457.90 178
16459.12 160
16460.33 160
16461.54 152
16462.75 139
16463.97 163
16465.18 150
16466.39 168
16467.61 174
16468.82 178
16470.03 166
16471.24 156
16472.46 170
16473.67 172
16474.88 156
16476.10 155
16477.31 185
16478.52 194
16479.74 160
16480.95 166
16482.16 182
16483.38 166
16484.59 153
16485.80 148
16487.02 132
16488.23 177
16489.44 167
16490.66 158
16491.87 151
16493.08 163
16494.30 145
16495.51 145
16496.73 144
16497.94 146
16499.15 145
16500.37 136
16501.58 149
16502.80 158
16504.01 131
16505.22 147
16506.44 157
16507.65 149
16508.87 160
16510.08 126
16511.30 144
16512.51 143
16513.72 155
16514.94 149
16516.15 178
16517.37 163
16518.58 159
16519.80 151
16521.01 157
16522.23 154
16523.44 158
16524.66 166
16525.87 141
16527.09 143
16528.30 152
16529.52 158
16530.73 143
16531.95 147
16533.16 181
16534.38 153
16535.59 153
16536.81 146
16538.02 160
16539.24 163
16540.45 146
16541.67 166
16542.89 185
16544.10 150
16545.32 155
16546.53 145
16547.75 164
16548.96 139
16550.18 158
16551.40 165
16552.61 142
16553.83 153
16555.04 179
16556.26 165
16557.48 155
16558.69 154
16559.91 148
16561.12 174
16562.34 159
16563.56 167
16564.77 161
16565.99 166
16567.21 178
16568.42 160
16569.64 156
16570.86 180
16572.07 155
16573.29 152
16574.51 181
16575.72 169
16576.94 167
16578.16 149
16579.37 177
16580.59 161
16581.81 163
16583.02 176
16584.24 160
16585.46 161
16586.68 154
16587.89 156
16589.11 177
16590.33 147
16591.54 139
16592.76 160
16593.98 174
16595.20 146
16596.41 169
16597.63 168
16598.85 158
16600.07 173
16601.29 178
16602.50 152
16603.72 171
16604.94 159
16606.16 207
16607.37 154
16608.59 162
16609.81 171
16611.03 173
16612.25 169
16613.46 161
16614.68 172
16615.90 150
16617.12 168
16618.34 171
16619.56 155
16620.77 178
16621.99 151
16623.21 143
16624.43 147
16625.65 176
16626.87 149
16628.09 158
16629.30 130
16630.52 155
16631.74 149
16632.96 152
16634.18 153
16635.40 128
16636.62 151
16637.84 157
16639.06 153
16640.28 159
16641.49 154
16642.71 156
16643.93 153
16645.15 168
16646.37 169
16647.59 172
16648.81 169
16650.03 145
16651.25 158
16652.47 151
16653.69 178
16654.91 147
16656.13 147
16657.35 128
16658.57 144
16659.79 146
16661.01 165
16662.23 164
16663.45 170
16664.67 162
16665.89 181
16667.11 132
16668.33 142
16669.55 166
16670.77 161
16671.99 149
16673.21 132
16674.43 142
16675.65 174
16676.87 162
16678.09 167
16679.31 147
16680.53 143
16681.75 157
16682.97 137
16684.19 142
16685.42 143
16686.64 172
16687.86 176
16689.08 135
16690.30 135
16691.52 149
16692.74 154
16693.96 145
16695.18 145
16696.40 165
16697.63 170
16698.85 159
16700.07 158
16701.29 146
16702.51 158
16703.73 153
16704.95 151
16706.18 128
16707.40 134
16708.62 111
16709.84 150
16711.06 154
16712.28 152
16713.51 134
16714.73 133
16715.95 158
16717.17 154
16718.39 122
16719.62 143
16720.84 161
16722.06 162
16723.28 159
16724.50 136
16725.73 145
16726.95 133
16728.17 147
16729.39 140
16730.62 135
16731.84 152
16733.06 158
16734.28 134
16735.51 136
16736.73 158
16737.95 147
16739.18 175
16740.40 133
16741.62 142
16742.84 146
16744.07 137
16745.29 152
16746.51 150
16747.74 147
16748.96 145
16750.18 144
16751.41 158
16752.63 160
16753.85 151
16755.08 138
16756.30 129
16757.52 147
16758.75 133
16759.97 128
16761.19 133
16762.42 148
16763.64 118
16764.86 128
16766.09 137
16767.31 147
16768.54 152
16769.76 118
16770.98 127
16772.21 147
16773.43 150
16774.66 139
16775.88 143
16777.10 131
16778.33 123
16779.55 125
16780.78 137
16782.00 154
16783.22 155
16784.45 147
16785.67 143
16786.90 160
16788.12 150
16789.35 150
16790.57 155
16791.80 158
16793.02 132
16794.25 146
16795.47 133
16796.70 162
16797.92 125
16799.15 169
16800.37 171
16801.60 186
16802.82 171
16804.05 153
16805.27 141
16806.50 155
16807.72 157
16808.95 141
16810.17 170
16811.40 169
16812.62 162
16813.85 167
16815.07 180
16816.30 133
16817.53 150
16818.75 154
16819.98 177
16821.20 153
16822.43 137
16823.65 145
16824.88 137
16826.11 157
16827.33 146
16828.56 160
16829.78 170
16831.01 175
16832.24 147
16833.46 152
16834.69 130
16835.92 163
16837.14 148
16838.37 164
16839.60 141
16840.82 129
16842.05 171
16843.27 180
16844.50 166
16845.73 158
16846.96 184
16848.18 163
16849.41 167
16850.64 174
16851.86 171
16853.09 153
16854.32 179
16855.54 178
16856.77 157
16858.00 150
16859.22 179
16860.45 167
16861.68 148
16862.91 203
16864.13 169
16865.36 169
16866.59 175
16867.82 176
16869.04 191
16870.27 211
16871.50 197
16872.73 185
16873.95 191
16875.18 194
16876.41 168
16877.64 222
16878.87 211
16880.09 181
16881.32 234
16882.55 203
16883.78 206
16885.01 237
16886.23 217
16887.46 188
16888.69 200
16889.92 184
16891.15 221
16892.38 209
16893.60 208
16894.83 195
16896.06 192
16897.29 214
16898.52 215
16899.75 216
16900.98 218
16902.20 255
16903.43 227
16904.66 216
16905.89 190
16907.12 193
16908.35 192
16909.58 220
16910.81 201
16912.04 232
16913.26 206
16914.49 188
16915.72 166
16916.95 190
16918.18 183
16919.41 186
16920.64 187
16921.87 153
16923.10 157
16924.33 169
16925.56 169
16926.79 130
16928.02 184
16929.25 150
16930.48 181
16931.71 152
16932.94 192
16934.17 164
16935.40 140
16936.63 166
16937.86 161
16939.09 156
16940.32 126
16941.55 139
16942.78 165
16944.01 179
16945.24 146
16946.47 154
16947.70 151
16948.93 164
16950.16 188
16951.39 163
16952.62 184
16953.85 195
16955.08 143
16956.31 153
16957.54 160
16958.77 171
16960.01 156
16961.24 150
16962.47 146
16963.70 155
16964.93 135
16966.16 159
16967.39 170
16968.62 140
16969.85 151
16971.08 141
16972.32 179
16973.55 160
16974.78 155
16976.01 132
16977.24 134
16978.47 131
16979.70 135
16980.94 136
16982.17 141
16983.40 161
16984.63 162
16985.86 155
16987.10 152
16988.33 155
16989.56 171
16990.79 160
16992.02 126
16993.26 134
16994.49 135
16995.72 157
16996.95 131
16998.18 142
16999.42 153
17000.65 162
17001.88 171
17003.11 168
17004.35 137
17005.58 138
17006.81 150
17008.04 123
17009.28 155
17010.51 142
17011.74 147
17012.97 152
17014.21 155
17015.44 138
17016.67 135
17017.91 135
17019.14 150
17020.37 160
17021.60 146
17022.84 122
17024.07 133
17025.30 149
17026.54 121
17027.77 137
17029.00 129
17030.24 156
17031.47 152
17032.70 164
17033.94 155
17035.17 160
17036.41 141
17037.64 147
17038.87 140
17040.11 139
17041.34 127
17042.57 148
17043.81 152
17045.04 144
17046.28 132
17047.51 128
17048.74 162
17049.98 119
17051.21 131
17052.45 131
17053.68 145
17054.92 155
17056.15 151
17057.38 135
17058.62 135
17059.85 145
17061.09 148
17062.32 155
17063.56 126
17064.79 124
17066.03 115
17067.26 147
17068.50 128
17069.73 152
17070.97 119
17072.20 133
17073.44 146
17074.67 136
17075.91 118
17077.14 131
17078.38 156
17079.61 120
17080.85 152
17082.08 132
17083.32 152
17084.55 139
17085.79 142
17087.02 124
17088.26 152
17089.49 144
17090.73 136
17091.97 120
17093.20 130
17094.44 145
17095.67 144
17096.91 138
17098.14 162
17099.38 138
17100.62 135
17101.85 148
17103.09 140
17104.32 154
17105.56 141
17106.80 147
17108.03 136
17109.27 158
17110.51 142
17111.74 136
17112.98 141
17114.21 167
17115.45 131
17116.69 139
17117.92 126
17119.16 127
17120.40 144
17121.63 126
17122.87 134
17124.11 124
17125.34 166
17126.58 136
17127.82 121
17129.06 125
17130.29 124
17131.53 126
17132.77 143
17134.00 122
17135.24 106
17136.48 131
17137.72 140
17138.95 136
17140.19 128
17141.43 130
17142.67 132
17143.90 130
17145.14 122
17146.38 122
17147.62 110
17148.85 134
17150.09 134
17151.33 127
17152.57 116
17153.80 123
17155.04 142
17156.28 106
17157.52 106
17158.76 114
17159.99 150
17161.23 132
17162.47 128
17163.71 122
17164.95 142
17166.19 136
17167.42 123
17168.66 131
17169.90 121
17171.14 138
17172.38 136
17173.62 122
17174.86 113
17176.09 123
17177.33 120
17178.57 138
17179.81 142
17181.05 163
17182.29 130
17183.53 141
17184.77 118
17186.01 124
17187.24 129
17188.48 144
17189.72 107
17190.96 134
17192.20 129
17193.44 126
17194.68 159
17195.92 115
17197.16 120
17198.40 108
17199.64 122
17200.88 127
17202.12 129
17203.36 126
17204.60 127
17205.84 131
17207.08 130
17208.32 101
17209.56 130
17210.80 111
17212.04 129
17213.28 153
17214.52 124
17215.76 139
17217.00 116
17218.24 122
17219.48 124
17220.72 144
17221.96 126
17223.20 116
17224.44 121
17225.68 150
17226.92 131
17228.16 124
17229.40 111
17230.64 176
17231.88 133
17233.12 120
17234.36 127
17235.60 111
17236.85 114
17238.09 113
17239.33 122
17240.57 125
17241.81 115
17243.05 132
17244.29 155
17245.53 122
17246.77 125
17248.02 123
17249.26 112
17250.50 108
17251.74 115
17252.98 129
17254.22 137
17255.46 140
17256.71 131
17257.95 123
17259.19 123
17260.43 111
17261.67 115
17262.91 103
17264.16 121
17265.40 123
17266.64 120
17267.88 104
17269.12 114
17270.37 123
17271.61 114
17272.85 128
17274.09 113
17275.34 124
17276.58 119
17277.82 113
17279.06 116
17280.30 134
17281.55 126
17282.79 118
17284.03 142
17285.27 117
17286.52 111
17287.76 135
17289.00 110
17290.25 132
17291.49 116
17292.73 100
17293.97 105
17295.22 130
17296.46 136
17297.70 135
17298.95 119
17300.19 114
17301.43 107
17302.68 126
17303.92 114
17305.16 103
17306.41 121
17307.65 140
17308.89 117
17310.14 124
17311.38 125
17312.62 130
17313.87 108
17315.11 106
17316.36 106
17317.60 114
17318.84 121
17320.09 100
17321.33 107
17322.58 116
17323.82 129
17325.06 105
17326.31 110
17327.55 115
17328.80 130
17330.04 103
17331.28 109
17332.53 113
17333.77 108
17335.02 130
17336.26 125
17337.51 114
17338.75 117
17340.00 116
17341.24 125
17342.48 118
17343.73 126
17344.97 142
17346.22 125
17347.46 124
17348.71 124
17349.95 129
17351.20 132
17352.44 96
17353.69 111
17354.93 134
17356.18 104
17357.42 136
17358.67 128
17359.92 115
17361.16 130
17362.41 125
17363.65 132
17364.90 121
17366.14 140
17367.39 120
17368.63 145
17369.88 125
17371.13 121
17372.37 110
17373.62 131
17374.86 104
17376.11 104
17377.35 104
17378.60 112
17379.85 112
17381.09 104
17382.34 117
17383.59 112
17384.83 132
17386.08 98
17387.32 127
17388.57 117
17389.82 114
17391.06 140
17392.31 126
17393.56 107
17394.80 110
17396.05 117
17397.30 132
17398.54 128
17399.79 114
17401.04 137
17402.28 138
17403.53 145
17404.78 120
17406.02 128
17407.27 128
17408.52 136
17409.77 107
17411.01 131
17412.26 127
17413.51 125
17414.75 112
17416.00 138
17417.25 113
17418.50 103
17419.74 125
17420.99 117
17422.24 130
17423.49 118
17424.73 145
17425.98 111
17427.23 118
17428.48 112
17429.73 117
17430.97 126
17432.22 142
17433.47 121
17434.72 146
17435.97 125
17437.21 141
17438.46 136
17439.71 108
17440.96 111
17442.21 106
17443.45 130
17444.70 105
17445.95 126
17447.20 120
17448.45 133
17449.70 110
17450.95 119
17452.19 117
17453.44 127
17454.69 115
17455.94 107
17457.19 117
17458.44 108
17459.69 124
17460.94 113
17462.19 114
17463.43 122
17464.68 121
17465.93 119
17467.18 127
17468.43 110
17469.68 135
17470.93 102
17472.18 150
17473.43 131
17474.68 119
17475.93 112
17477.18 142
17478.43 121
17479.68 105
17480.93 129
17482.18 135
17483.43 128
17484.68 117
17485.93 142
17487.17 111
17488.42 122
17489.67 114
17490.92 128
17492.18 132
17493.43 110
17494.68 140
17495.93 130
17497.18 142
17498.43 138
17499.68 126
17500.93 135
17502.18 132
17503.43 122
17504.68 124
17505.93 106
17507.18 155
17508.43 150
17509.68 125
17510.93 123
17512.18 137
17513.43 135
17514.68 145
17515.94 136
17517.19 128
17518.44 131
17519.69 124
17520.94 110
17522.19 136
17523.44 149
17524.69 131
17525.94 170
17527.20 123
17528.45 126
17529.70 115
17530.95 122
17532.20 123
17533.45 120
17534.70 134
17535.96 120
17537.21 128
17538.46 115
17539.71 127
17540.96 140
17542.22 148
17543.47 137
17544.72 117
17545.97 124
17547.22 154
17548.48 150
17549.73 147
17550.98 131
17552.23 144
17553.48 129
17554.74 141
17555.99 139
17557.24 130
17558.49 131
17559.75 162
17561.00 141
17562.25 139
17563.50 137
17564.76 123
17566.01 138
17567.26 114
17568.52 141
17569.77 129
17571.02 133
17572.27 131
17573.53 139
17574.78 142
17576.03 121
17577.29 126
17578.54 135
17579.79 123
17581.05 116
17582.30 142
17583.55 132
17584.81 155
17586.06 114
17587.31 120
17588.57 133
17589.82 128
17591.07 104
17592.33 134
17593.58 147
17594.83 116
17596.09 122
17597.34 124
17598.60 123
17599.85 146
17601.10 136
17602.36 140
17603.61 118
17604.87 101
17606.12 128
17607.37 111
17608.63 131
17609.88 107
17611.14 130
17612.39 122
17613.65 142
17614.90 122
17616.16 157
17617.41 132
17618.66 136
17619.92 137
17621.17 171
17622.43 146
17623.68 132
17624.94 161
17626.19 150
17627.45 146
17628.70 127
17629.96 114
17631.21 98
17632.47 132
17633.72 127
17634.98 148
17636.23 148
17637.49 132
17638.74 160
17640.00 116
17641.26 142
17642.51 120
17643.77 138
17645.02 148
17646.28 144
17647.53 116
17648.79 115
17650.04 113
17651.30 130
17652.56 130
17653.81 133
17655.07 142
17656.32 128
17657.58 143
17658.84 131
17660.09 125
17661.35 115
17662.60 132
17663.86 104
17665.12 133
17666.37 114
17667.63 123
17668.89 120
17670.14 120
17671.40 121
17672.66 123
17673.91 142
17675.17 122
17676.43 117
17677.68 103
17678.94 124
17680.20 114
17681.45 115
17682.71 107
17683.97 124
17685.22 112
17686.48 147
17687.74 125
17688.99 123
17690.25 98
17691.51 117
17692.77 138
17694.02 138
17695.28 118
17696.54 122
17697.80 117
17699.05 107
17700.31 120
17701.57 120
17702.83 120
17704.08 125
17705.34 136
17706.60 144
17707.86 145
17709.11 91
17710.37 135
17711.63 132
17712.89 112
17714.15 99
17715.40 102
17716.66 105
17717.92 124
17719.18 113
17720.44 99
17721.70 128
17722.95 114
17724.21 142
17725.47 131
17726.73 97
17727.99 106
17729.25 137
17730.51 123
17731.76 111
17733.02 124
17734.28 118
17735.54 132
17736.80 123
17738.06 110
17739.32 102
17740.58 122
17741.83 116
17743.09 110
17744.35 97
17745.61 129
17746.87 104
17748.13 135
17749.39 109
17750.65 115
17751.91 111
17753.17 129
17754.43 112
17755.69 102
17756.95 116
17758.21 123
17759.47 125
17760.73 100
17761.98 99
17763.24 126
17764.50 126
17765.76 105
17767.02 105
17768.28 120
17769.54 127
17770.80 141
17772.06 116
17773.32 119
17774.58 102
17775.84 114
17777.11 124
17778.37 106
17779.63 110
17780.89 123
17782.15 100
17783.41 139
17784.67 123
17785.93 134
17787.19 116
17788.45 120
17789.71 97
17790.97 111
17792.23 116
17793.49 111
17794.75 118
17796.01 115
17797.28 109
17798.54 115
17799.80 107
17801.06 118
17802.32 89
17803.58 87
17804.84 130
17806.10 124
17807.37 138
17808.63 129
17809.89 114
17811.15 106
17812.41 109
17813.67 116
17814.93 97
17816.20 103
17817.46 98
17818.72 129
17819.98 94
17821.24 108
17822.50 115
17823.77 117
17825.03 97
17826.29 109
17827.55 109
17828.81 115
17830.08 125
17831.34 116
17832.60 95
17833.86 104
17835.13 100
17836.39 118
17837.65 125
17838.91 100
17840.18 131
17841.44 122
17842.70 104
17843.96 109
17845.23 123
17846.49 119
17847.75 96
17849.01 128
17850.28 122
17851.54 115
17852.80 129
17854.07 113
17855.33 121
17856.59 115
17857.86 118
17859.12 121
17860.38 108
17861.65 104
17862.91 100
17864.17 128
17865.44 140
17866.70 128
17867.96 102
17869.23 116
17870.49 112
17871.75 114
17873.02 120
17874.28 92
17875.54 108
17876.81 115
17878.07 116
17879.34 108
17880.60 99
17881.86 117
17883.13 120
17884.39 114
17885.66 90
17886.92 105
17888.18 104
17889.45 116
17890.71 94
17891.98 108
17893.24 115
17894.51 129
17895.77 123
17897.04 98
17898.30 127
17899.56 101
17900.83 111
17902.09 99
17903.36 107
17904.62 115
17905.89 121
17907.15 121
17908.42 110
17909.68 93
17910.95 109
17912.21 104
17913.48 112
17914.74 108
17916.01 112
17917.27 123
17918.54 114
17919.80 108
17921.07 109
17922.34 110
17923.60 118
17924.87 89
17926.13 115
17927.40 108
17928.66 111
17929.93 116
17931.19 112
17932.46 98
17933.73 142
17934.99 127
17936.26 114
17937.52 105
17938.79 115
17940.06 111
17941.32 113
17942.59 117
17943.85 114
17945.12 129
17946.39 131
17947.65 116
17948.92 118
17950.19 110
17951.45 128
17952.72 109
17953.99 109
17955.25 112
17956.52 126
17957.79 126
17959.05 106
17960.32 120
17961.59 107
17962.85 120
17964.12 118
17965.39 124
17966.65 118
17967.92 115
17969.19 112
17970.45 123
17971.72 145
17972.99 134
17974.26 119
17975.52 107
17976.79 115
17978.06 121
17979.33 124
17980.59 96
17981.86 122
17983.13 130
17984.40 111
17985.66 110
17986.93 109
17988.20 134
17989.47 118
17990.73 103
17992.00 112
17993.27 104
17994.54 96
17995.81 113
17997.07 103
17998.34 123
17999.61 131
18000.88 121
18002.15 134
18003.42 116
18004.68 100
18005.95 112
18007.22 105
18008.49 120
18009.76 119
18011.03 129
18012.30 113
18013.56 99
18014.83 118
18016.10 108
18017.37 94
18018.64 106
18019.91 98
18021.18 119
18022.45 118
18023.71 128
18024.98 98
18026.25 117
18027.52 116
18028.79 127
18030.06 112
18031.33 113
18032.60 119
18033.87 118
18035.14 127
18036.41 100
18037.68 102
18038.95 110
18040.22 102
18041.49 109
18042.76 93
18044.02 107
18045.29 97
18046.56 116
18047.83 105
18049.10 98
18050.37 99
18051.64 112
18052.91 105
18054.18 113
18055.45 100
18056.72 117
18057.99 132
18059.27 120
18060.54 129
18061.81 113
18063.08 112
18064.35 123
18065.62 118
18066.89 110
18068.16 101
18069.43 99
18070.70 108
18071.97 112
18073.24 108
18074.51 86
18075.78 110
18077.05 132
18078.32 127
18079.60 100
18080.87 97
18082.14 116
18083.41 123
18084.68 105
18085.95 93
18087.22 112
18088.49 116
18089.77 117
18091.04 103
18092.31 78
18093.58 103
18094.85 123
18096.12 115
18097.39 100
18098.67 114
18099.94 106
18101.21 107
18102.48 108
18103.75 98
18105.02 102
18106.30 109
18107.57 114
18108.84 118
18110.11 97
18111.38 118
18112.66 115
18113.93 119
18115.20 100
18116.47 84
18117.75 124
18119.02 122
18120.29 148
18121.56 125
18122.84 124
18124.11 136
18125.38 117
18126.65 90
18127.93 106
18129.20 117
18130.47 123
18131.74 148
18133.02 130
18134.29 137
18135.56 121
18136.84 107
18138.11 112
18139.38 108
18140.66 115
18141.93 147
18143.20 142
18144.48 105
18145.75 118
18147.02 116
18148.30 124
18149.57 131
18150.84 103
18152.12 111
18153.39 106
18154.66 104
18155.94 129
18157.21 110
18158.48 124
18159.76 134
18161.03 135
18162.31 85
18163.58 110
18164.85 119
18166.13 115
18167.40 106
18168.68 107
18169.95 102
18171.22 113
18172.50 81
18173.77 96
18175.05 116
18176.32 101
18177.60 95
18178.87 113
18180.15 116
18181.42 115
18182.69 135
18183.97 72
18185.24 100
18186.52 95
18187.79 109
18189.07 114
18190.34 108
18191.62 100
18192.89 96
18194.17 96
18195.44 104
18196.72 104
18197.99 116
18199.27 158
18200.54 95
18201.82 102
18203.09 93
18204.37 102
18205.65 105
18206.92 121
18208.20 106
18209.47 106
18210.75 108
18212.02 106
18213.30 116
18214.57 93
18215.85 94
18217.13 102
18218.40 111
18219.68 101
18220.95 128
18222.23 144
18223.51 127
18224.78 98
18226.06 121
18227.33 109
18228.61 124
18229.89 107
18231.16 115
18232.44 111
18233.72 123
18234.99 125
18236.27 123
18237.55 111
18238.82 114
18240.10 129
18241.38 111
18242.65 97
18243.93 98
18245.21 108
18246.48 117
18247.76 141
18249.04 96
18250.31 113
18251.59 137
18252.87 104
18254.15 115
18255.42 123
18256.70 138
18257.98 116
18259.25 125
18260.53 99
18261.81 109
18263.09 80
18264.36 113
18265.64 114
18266.92 112
18268.20 113
18269.47 125
18270.75 128
18272.03 110
18273.31 102
18274.59 112
18275.86 112
18277.14 114
18278.42 107
18279.70 100
18280.98 111
18282.25 117
18283.53 122
18284.81 110
18286.09 125
18287.37 122
18288.64 107
18289.92 93
18291.20 101
18292.48 95
18293.76 99
18295.04 118
18296.32 107
18297.59 113
18298.87 107
18300.15 108
18301.43 94
18302.71 115
18303.99 110
18305.27 105
18306.55 121
18307.83 122
18309.10 93
18310.38 93
18311.66 97
18312.94 110
18314.22 94
18315.50 98
18316.78 98
18318.06 94
18319.34 107
18320.62 96
18321.90 108
18323.18 137
18324.46 131
18325.74 102
18327.02 114
18328.30 95
18329.58 132
18330.86 113
18332.14 135
18333.41 121
18334.69 104
18335.97 120
18337.25 90
18338.54 106
18339.82 109
18341.10 93
18342.38 88
18343.66 116
18344.94 108
18346.22 120
18347.50 90
18348.78 101
18350.06 102
18351.34 95
18352.62 102
18353.90 111
18355.18 121
18356.46 109
18357.74 96
18359.02 120
18360.30 120
18361.58 117
18362.87 103
18364.15 104
18365.43 99
18366.71 104
18367.99 121
18369.27 104
18370.55 106
18371.83 119
18373.11 110
18374.40 107
18375.68 100
18376.96 117
18378.24 104
18379.52 126
18380.80 103
18382.08 94
18383.37 124
18384.65 123
18385.93 135
18387.21 124
18388.49 86
18389.78 124
18391.06 150
18392.34 129
18393.62 106
18394.90 110
18396.19 98
18397.47 99
18398.75 104
18400.03 115
18401.31 123
18402.60 87
18403.88 99
18405.16 96
18406.44 116
18407.73 91
18409.01 112
18410.29 119
18411.57 104
18412.86 112
18414.14 100
18415.42 110
18416.71 98
18417.99 99
18419.27 92
18420.55 126
18421.84 101
18423.12 101
18424.40 102
18425.69 116
18426.97 98
18428.25 118
18429.54 103
18430.82 119
18432.10 98
18433.39 102
18434.67 91
18435.95 122
18437.24 128
18438.52 123
18439.80 116
18441.09 106
18442.37 124
18443.66 97
18444.94 109
18446.22 93
18447.51 115
18448.79 117
18450.08 108
18451.36 106
18452.64 129
18453.93 110
18455.21 126
18456.50 107
18457.78 111
18459.06 115
18460.35 96
18461.63 110
18462.92 120
18464.20 116
18465.49 87
18466.77 108
18468.06 107
18469.34 123
18470.63 104
18471.91 119
18473.19 113
18474.48 94
18475.76 96
18477.05 112
18478.33 123
18479.62 122
18480.90 111
18482.19 108
18483.47 110
18484.76 109
18486.05 111
18487.33 138
18488.62 124
18489.90 107
18491.19 126
18492.47 109
18493.76 105
18495.04 105
18496.33 114
18497.61 127
18498.90 114
18500.19 108
18501.47 113
18502.76 113
18504.04 122
18505.33 119
18506.62 101
18507.90 123
18509.19 116
18510.47 102
18511.76 110
18513.05 110
18514.33 90
18515.62 109
18516.90 125
18518.19 110
18519.48 111
18520.76 93
18522.05 116
18523.34 102
18524.62 107
18525.91 119
18527.20 118
18528.48 97
18529.77 112
18531.06 91
18532.34 118
18533.63 112
18534.92 112
18536.21 113
18537.49 106
18538.78 109
18540.07 104
18541.35 123
18542.64 89
18543.93 131
18545.22 130
18546.50 103
18547.79 125
18549.08 135
18550.37 105
18551.65 107
18552.94 86
18554.23 109
18555.52 121
18556.80 126
18558.09 112
18559.38 110
18560.67 77
18561.95 126
18563.24 110
18564.53 120
18565.82 119
18567.11 123
18568.39 116
18569.68 103
18570.97 124
18572.26 99
18573.55 121
18574.84 110
18576.12 121
18577.41 115
18578.70 100
18579.99 114
18581.28 98
18582.57 119
18583.86 118
18585.14 135
18586.43 130
18587.72 113
18589.01 71
18590.30 128
18591.59 106
18592.88 123
18594.17 116
18595.46 100
18596.74 124
18598.03 104
18599.32 96
18600.61 89
18601.90 114
18603.19 123
18604.48 126
18605.77 104
18607.06 103
18608.35 117
18609.64 140
18610.93 132
18612.22 123
18613.51 112
18614.80 128
18616.09 125
18617.38 108
18618.67 105
18619.96 111
18621.25 137
18622.54 154
18623.83 135
18625.12 131
18626.41 132
18627.70 128
18628.99 131
18630.28 111
18631.57 109
18632.86 123
18634.15 132
18635.44 114
18636.73 112
18638.02 101
18639.31 126
18640.60 106
18641.89 135
18643.18 119
18644.47 112
18645.76 138
18647.06 103
18648.35 93
18649.64 113
18650.93 145
18652.22 108
18653.51 125
18654.80 116
18656.09 120
18657.38 115
18658.68 108
18659.97 97
18661.26 88
18662.55 136
18663.84 122
18665.13 106
18666.42 87
18667.72 127
18669.01 105
18670.30 98
18671.59 103
18672.88 116
18674.17 105
18675.47 109
18676.76 109
18678.05 119
18679.34 123
18680.63 96
18681.93 108
18683.22 108
18684.51 115
18685.80 112
18687.09 124
18688.39 110
18689.68 90
18690.97 98
18692.26 132
18693.56 113
18694.85 100
18696.14 98
18697.43 92
18698.73 95
18700.02 91
18701.31 99
18702.60 94
18703.90 144
18705.19 105
18706.48 93
18707.78 90
18709.07 107
18710.36 99
18711.66 95
18712.95 121
18714.24 114
18715.54 120
18716.83 113
18718.12 109
18719.42 106
18720.71 100
18722.00 120
18723.30 100
18724.59 111
18725.88 107
18727.18 109
18728.47 97
18729.76 88
18731.06 110
18732.35 102
18733.65 107
18734.94 115
18736.23 110
18737.53 115
18738.82 103
18740.12 114
18741.41 115
18742.70 117
18744.00 90
18745.29 98
18746.59 104
18747.88 105
18749.18 124
18750.47 111
18751.76 114
18753.06 93
18754.35 93
18755.65 107
18756.94 88
18758.24 124
18759.53 96
18760.83 110
18762.12 99
18763.42 115
18764.71 102
18766.01 93
18767.30 110
18768.60 155
18769.89 125
18771.19 97
18772.48 108
18773.78 125
18775.07 104
18776.37 83
18777.66 102
18778.96 95
18780.25 105
18781.55 106
18782.85 122
18784.14 116
18785.44 106
18786.73 118
18788.03 130
18789.32 124
18790.62 125
18791.92 118
18793.21 109
18794.51 111
18795.80 98
18797.10 94
18798.40 107
18799.69 84
18800.99 126
18802.28 84
18803.58 100
18804.88 99
18806.17 115
18807.47 121
18808.77 105
18810.06 112
18811.36 87
18812.66 94
18813.95 106
18815.25 96
18816.55 85
18817.84 97
18819.14 110
18820.44 101
18821.73 106
18823.03 99
18824.33 115
18825.62 134
18826.92 111
18828.22 132
18829.52 104
18830.81 114
18832.11 100
18833.41 101
18834.71 114
18836.00 93
18837.30 111
18838.60 119
18839.90 108
18841.19 113
18842.49 109
18843.79 99
18845.09 113
18846.38 110
18847.68 100
18848.98 94
18850.28 109
18851.58 111
18852.87 103
18854.17 117
18855.47 128
18856.77 111
18858.07 102
18859.36 99
18860.66 97
18861.96 97
18863.26 102
18864.56 119
18865.86 114
18867.15 84
18868.45 94
18869.75 114
18871.05 112
18872.35 94
18873.65 101
18874.95 111
18876.24 91
18877.54 95
18878.84 101
18880.14 111
18881.44 115
18882.74 90
18884.04 99
18885.34 103
18886.64 84
18887.94 90
18889.24 98
18890.53 91
18891.83 101
18893.13 107
18894.43 114
18895.73 115
18897.03 102
18898.33 96
18899.63 91
18900.93 105
18902.23 107
18903.53 124
18904.83 116
18906.13 95
18907.43 118
18908.73 118
18910.03 107
18911.33 105
18912.63 108
18913.93 113
18915.23 118
18916.53 96
18917.83 92
18919.13 102
18920.43 106
18921.73 86
18923.03 91
18924.33 121
18925.63 103
18926.93 102
18928.23 126
18929.53 98
18930.84 101
18932.14 131
18933.44 106
18934.74 102
18936.04 113
18937.34 112
18938.64 106
18939.94 91
18941.24 113
18942.54 110
18943.84 115
18945.15 94
18946.45 95
18947.75 105
18949.05 99
18950.35 103
18951.65 106
18952.95 94
18954.26 123
18955.56 94
18956.86 110
18958.16 94
18959.46 90
18960.76 98
18962.07 113
18963.37 87
18964.67 90
18965.97 99
18967.27 90
18968.57 99
18969.88 120
18971.18 118
18972.48 102
18973.78 107
18975.09 96
18976.39 97
18977.69 92
18978.99 100
18980.29 111
18981.60 106
18982.90 86
18984.20 97
18985.50 108
18986.81 109
18988.11 107
18989.41 117
18990.72 104
18992.02 95
18993.32 110
18994.62 110
18995.93 112
18997.23 117
18998.53 108
18999.84 120
19001.14 108
19002.44 98
19003.75 103
19005.05 92
19006.35 97
19007.66 94
19008.96 100
19010.26 89
19011.57 107
19012.87 97
19014.17 109
19015.48 87
19016.78 82
19018.08 100
19019.39 101
19020.69 106
19021.99 97
19023.30 117
19024.60 111
19025.91 112
19027.21 108
19028.51 102
19029.82 97
19031.12 112
19032.43 113
19033.73 92
19035.04 101
19036.34 103
19037.64 107
19038.95 110
19040.25 108
19041.56 77
19042.86 116
19044.17 102
19045.47 90
19046.78 85
19048.08 110
19049.39 115
19050.69 121
19052.00 97
19053.30 98
19054.61 101
19055.91 103
19057.22 94
19058.52 82
19059.83 92
19061.13 102
19062.44 127
19063.74 102
19065.05 95
19066.35 106
19067.66 98
19068.96 134
19070.27 115
19071.57 105
19072.88 111
19074.18 96
19075.49 103
19076.80 107
19078.10 98
19079.41 93
19080.71 110
19082.02 104
19083.33 83
19084.63 99
19085.94 113
19087.24 102
19088.55 112
19089.86 98
19091.16 76
19092.47 87
19093.77 97
19095.08 114
19096.39 103
19097.69 101
19099.00 114
19100.31 102
19101.61 87
19102.92 91
19104.23 125
19105.53 112
19106.84 97
19108.15 100
19109.45 104
19110.76 101
19112.07 94
19113.37 113
19114.68 77
19115.99 112
19117.30 109
19118.60 96
19119.91 122
19121.22 105
19122.52 97
19123.83 92
19125.14 112
19126.45 93
19127.75 113
19129.06 95
19130.37 117
19131.68 99
19132.98 99
19134.29 100
19135.60 91
19136.91 110
19138.22 90
19139.52 98
19140.83 119
19142.14 99
19143.45 116
19144.76 104
19146.06 116
19147.37 98
19148.68 101
19149.99 124
19151.30 91
19152.60 95
19153.91 114
19155.22 124
19156.53 127
19157.84 103
19159.15 89
19160.46 118
19161.76 103
19163.07 113
19164.38 89
19165.69 94
19167.00 110
19168.31 133
19169.62 119
19170.93 110
19172.23 110
19173.54 142
19174.85 137
19176.16 107
19177.47 101
19178.78 107
19180.09 112
19181.40 126
19182.71 97
19184.02 75
19185.33 84
19186.64 122
19187.95 125
19189.26 82
19190.57 99
19191.87 109
19193.18 118
19194.49 114
19195.80 89
19197.11 101
19198.42 106
19199.73 106
19201.04 117
19202.35 110
19203.66 95
19204.97 101
19206.28 100
19207.59 101
19208.90 102
19210.21 115
19211.53 125
19212.84 102
19214.15 91
19215.46 97
19216.77 127
19218.08 106
19219.39 108
19220.70 101
19222.01 107
19223.32 114
19224.63 105
19225.94 104
19227.25 100
19228.56 99
19229.87 104
19231.19 125
19232.50 110
19233.81 110
19235.12 106
19236.43 112
19237.74 95
19239.05 105
19240.36 106
19241.68 99
19242.99 97
19244.30 96
19245.61 92
19246.92 81
19248.23 93
19249.54 98
19250.86 73
19252.17 83
19253.48 89
19254.79 112
19256.10 115
19257.42 109
19258.73 108
19260.04 96
19261.35 98
19262.66 105
19263.98 99
19265.29 114
19266.60 118
19267.91 106
19269.22 122
19270.54 96
19271.85 94
19273.16 90
19274.47 87
19275.79 101
19277.10 98
19278.41 101
19279.72 120
19281.04 134
19282.35 98
19283.66 106
19284.98 122
19286.29 106
19287.60 89
19288.91 110
19290.23 104
19291.54 113
19292.85 82
19294.17 106
19295.48 104
19296.79 89
19298.11 94
19299.42 114
19300.73 95
19302.05 116
19303.36 93
19304.67 96
19305.99 114
19307.30 117
19308.61 109
19309.93 104
19311.24 113
19312.56 107
19313.87 91
19315.18 101
19316.50 105
19317.81 112
19319.13 100
19320.44 121
19321.75 107
19323.07 104
19324.38 89
19325.70 114
19327.01 94
19328.32 105
19329.64 96
19330.95 98
19332.27 115
19333.58 111
19334.90 115
19336.21 93
19337.53 82
19338.84 106
19340.16 97
19341.47 104
19342.79 103
19344.10 116
19345.42 116
19346.73 98
19348.05 106
19349.36 115
19350.68 118
19351.99 114
19353.31 126
19354.62 97
19355.94 111
19357.25 115
19358.57 110
19359.88 106
19361.20 72
19362.51 105
19363.83 98
19365.14 130
19366.46 98
19367.78 103
19369.09 97
19370.41 91
19371.72 96
19373.04 110
19374.35 97
19375.67 93
19376.99 100
19378.30 94
19379.62 92
19380.93 98
19382.25 107
19383.57 102
19384.88 86
19386.20 79
19387.52 93
19388.83 109
19390.15 102
19391.47 85
19392.78 114
19394.10 121
19395.42 90
19396.73 106
19398.05 83
19399.37 96
19400.68 100
19402.00 124
19403.32 120
19404.63 117
19405.95 103
19407.27 129
19408.58 95
19409.90 100
19411.22 116
19412.54 116
19413.85 105
19415.17 119
19416.49 97
19417.80 115
19419.12 107
19420.44 96
19421.76 98
19423.07 95
19424.39 100
19425.71 98
19427.03 104
19428.35 98
19429.66 92
19430.98 101
19432.30 117
19433.62 95
19434.93 93
19436.25 98
19437.57 108
19438.89 106
19440.21 88
19441.53 80
19442.84 86
19444.16 93
19445.48 101
19446.80 137
19448.12 134
19449.44 111
19450.75 99
19452.07 122
19453.39 81
19454.71 124
19456.03 106
19457.35 97
19458.67 94
19459.98 103
19461.30 105
19462.62 100
19463.94 102
19465.26 87
19466.58 106
19467.90 100
19469.22 115
19470.54 101
19471.86 84
19473.18 102
19474.49 115
19475.81 106
19477.13 102
19478.45 128
19479.77 99
19481.09 96
19482.41 97
19483.73 114
19485.05 109
19486.37 101
19487.69 105
19489.01 121
19490.33 77
19491.65 108
19492.97 113
19494.29 127
19495.61 125
19496.93 136
19498.25 113
19499.57 122
19500.89 107
19502.21 144
19503.53 108
19504.85 79
19506.17 111
19507.49 120
19508.81 119
19510.13 104
19511.45 93
19512.77 88
19514.09 118
19515.42 109
19516.74 103
19518.06 95
19519.38 112
19520.70 126
19522.02 100
19523.34 94
19524.66 111
19525.98 109
19527.30 118
19528.62 122
19529.95 98
19531.27 98
19532.59 104
19533.91 128
19535.23 114
19536.55 113
19537.87 103
19539.20 109
19540.52 95
19541.84 92
19543.16 112
19544.48 98
19545.80 84
19547.13 82
19548.45 100
19549.77 102
19551.09 76
19552.41 100
19553.74 98
19555.06 96
19556.38 112
19557.70 124
19559.02 100
19560.35 115
19561.67 95
19562.99 120
19564.31 107
19565.64 81
19566.96 84
19568.28 118
19569.60 118
19570.93 101
19572.25 105
19573.57 99
19574.89 101
19576.22 112
19577.54 129
19578.86 86
19580.18 119
19581.51 113
19582.83 105
19584.15 100
19585.48 91
19586.80 98
19588.12 112
19589.45 106
19590.77 105
19592.09 104
19593.42 100
19594.74 93
19596.06 102
19597.39 109
19598.71 102
19600.03 104
19601.36 96
19602.68 100
19604.00 107
19605.33 90
19606.65 111
19607.98 119
19609.30 104
19610.62 102
19611.95 93
19613.27 96
19614.60 93
19615.92 105
19617.24 95
19618.57 98
19619.89 107
19621.22 111
19622.54 112
19623.87 83
19625.19 113
19626.51 98
19627.84 104
19629.16 93
19630.49 90
19631.81 96
19633.14 106
19634.46 115
19635.79 102
19637.11 105
19638.44 136
19639.76 82
19641.09 118
19642.41 121
19643.74 97
19645.06 121
19646.39 104
19647.71 126
19649.04 124
19650.36 104
19651.69 89
19653.01 105
19654.34 122
19655.66 95
19656.99 109
19658.32 97
19659.64 98
19660.97 95
19662.29 113
19663.62 135
19664.94 125
19666.27 99
19667.60 103
19668.92 95
19670.25 109
19671.57 97
19672.90 116
19674.23 116
19675.55 136
19676.88 92
19678.20 100
19679.53 124
19680.86 103
19682.18 109
19683.51 94
19684.84 111
19686.16 124
19687.49 113
19688.82 120
19690.14 107
19691.47 108
19692.80 91
19694.12 81
19695.45 125
19696.78 100
19698.10 94
19699.43 107
19700.76 122
19702.08 129
19703.41 120
19704.74 107
19706.07 108
19707.39 115
19708.72 89
19710.05 120
19711.37 120
19712.70 114
19714.03 121
19715.36 101
19716.68 91
19718.01 82
19719.34 132
19720.67 97
19721.99 100
19723.32 114
19724.65 111
19725.98 123
19727.31 108
19728.63 96
19729.96 104
19731.29 99
19732.62 100
19733.95 75
19735.27 97
19736.60 91
19737.93 104
19739.26 99
19740.59 79
19741.92 106
19743.24 108
19744.57 120
19745.90 106
19747.23 112
19748.56 107
19749.89 93
19751.22 106
19752.54 103
19753.87 88
19755.20 117
19756.53 87
19757.86 103
19759.19 108
19760.52 97
19761.85 88
19763.18 97
19764.50 101
19765.83 102
19767.16 108
19768.49 71
19769.82 100
19771.15 116
19772.48 109
19773.81 110
19775.14 110
19776.47 115
19777.80 91
19779.13 100
19780.46 121
19781.79 126
19783.12 108
19784.45 124
19785.78 100
19787.11 110
19788.44 104
19789.77 110
19791.10 99
19792.43 94
19793.76 111
19795.09 126
19796.42 121
19797.75 98
19799.08 94
19800.41 99
19801.74 94
19803.07 96
19804.40 119
19805.73 111
19807.06 115
19808.39 120
19809.72 96
19811.05 86
19812.38 84
19813.71 94
19815.05 115
19816.38 98
19817.71 88
19819.04 105
19820.37 108
19821.70 109
19823.03 102
19824.36 101
19825.69 82
19827.03 87
19828.36 102
19829.69 110
19831.02 89
19832.35 134
19833.68 125
19835.01 116
19836.35 77
19837.68 86
19839.01 93
19840.34 98
19841.67 84
19843.00 91
19844.34 90
19845.67 89
19847.00 98
19848.33 119
19849.66 100
19851.00 96
19852.33 101
19853.66 98
19854.99 124
19856.32 118
19857.66 111
19858.99 100
19860.32 133
19861.65 114
19862.99 106
19864.32 105
19865.65 93
19866.98 115
19868.32 104
19869.65 82
19870.98 91
19872.31 100
19873.65 120
19874.98 117
19876.31 93
19877.65 111
19878.98 127
19880.31 105
19881.65 94
19882.98 98
19884.31 95
19885.64 110
19886.98 97
19888.31 81
19889.64 119
19890.98 108
19892.31 131
19893.64 121
19894.98 98
19896.31 112
19897.65 118
19898.98 120
19900.31 106
19901.65 102
19902.98 119
19904.31 124
19905.65 110
19906.98 94
19908.32 113
19909.65 130
19910.98 100
19912.32 98
19913.65 114
19914.99 97
19916.32 104
19917.66 89
19918.99 107
19920.32 93
19921.66 101
19922.99 116
19924.33 99
19925.66 102
19927.00 102
19928.33 102
19929.67 116
19931.00 108
19932.34 85
19933.67 92
19935.01 107
19936.34 102
19937.68 133
19939.01 92
19940.35 103
19941.68 105
19943.02 128
19944.35 92
19945.69 101
19947.02 99
19948.36 89
19949.69 111
19951.03 103
19952.36 116
19953.70 106
19955.03 112
19956.37 95
19957.71 114
19959.04 105
19960.38 102
19961.71 98
19963.05 106
19964.38 91
19965.72 103
19967.06 105
19968.39 104
19969.73 110
19971.06 105
19972.40 103
19973.74 115
19975.07 111
19976.41 108
19977.75 105
19979.08 93
19980.42 105
19981.75 105
19983.09 114
19984.43 103
19985.76 112
19987.10 102
19988.44 115
19989.77 129
19991.11 104
19992.45 106
19993.78 111
19995.12 98
19996.46 120
19997.80 135
19999.13 91
20000.47 88
20001.81 114
20003.14 124
20004.48 104
20005.82 107
20007.16 116
20008.49 113
20009.83 110
20011.17 101
20012.51 117
20013.84 104
20015.18 108
20016.52 91
20017.86 120
20019.19 112
20020.53 109
20021.87 102
20023.21 112
20024.55 112
20025.88 90
20027.22 106
20028.56 121
20029.90 115
20031.24 95
20032.57 97
20033.91 103
20035.25 99
20036.59 105
20037.93 133
20039.26 108
20040.60 113
20041.94 142
20043.28 113
20044.62 88
20045.96 91
20047.30 130
20048.63 105
20049.97 112
20051.31 109
20052.65 132
20053.99 123
20055.33 105
20056.67 104
20058.01 130
20059.35 96
20060.69 103
20062.02 106
20063.36 120
20064.70 95
20066.04 129
20067.38 106
20068.72 110
20070.06 93
20071.40 109
20072.74 103
20074.08 104
20075.42 107
20076.76 117
20078.10 108
20079.44 93
20080.78 116
20082.12 129
20083.46 100
20084.80 110
20086.14 116
20087.48 122
20088.82 104
20090.16 118
20091.50 122
20092.84 100
20094.18 96
20095.52 98
20096.86 107
20098.20 111
20099.54 117
20100.88 108
20102.22 117
20103.56 129
20104.90 106
20106.24 122
20107.58 140
20108.92 96
20110.26 98
20111.60 111
20112.95 113
20114.29 104
20115.63 116
20116.97 108
20118.31 124
20119.65 103
20120.99 113
20122.33 131
20123.67 111
20125.02 104
20126.36 113
20127.70 111
20129.04 112
20130.38 86
20131.72 99
20133.06 105
20134.41 118
20135.75 125
