# Supplementary material for: MALDI-TOF MS typing enables the classification of brewing yeasts of the genus Saccharomyces to major beer styles
Source: PLoS One. 2017 Aug 9;12(8):e0181694. doi: 10.1371/journal.pone.0181694 (PMC5549903; doi:10.1371/journal.pone.0181694)
Supplement: S3 File — The directory includes 90 raw files and was zipped to “.zip”; the folder has three strains with 30 spectra per strain; S1 Text explains the raw files with an example and Table 1 represents the yeast strains used within the experiment. (ZIP) [file pone.0181694.s006.zip › 7-9/30258-205-OG-WB-WB-YPG-18h-E-E_2015-08-11__0_D2_1.dat]

2000.98 1403
2001.40 1293
2001.82 1223
2002.25 1425
2002.67 1391
2003.09 1335
2003.51 1394
2003.93 1265
2004.35 1406
2004.78 1396
2005.20 1359
2005.62 1391
2006.04 1380
2006.47 1422
2006.89 1414
2007.31 1303
2007.73 1267
2008.16 1292
2008.58 1314
2009.00 1497
2009.42 1525
2009.85 1400
2010.27 1464
2010.69 1350
2011.11 1494
2011.54 1431
2011.96 1601
2012.38 1437
2012.80 1460
2013.23 1573
2013.65 1525
2014.07 1527
2014.50 1434
2014.92 1425
2015.34 1445
2015.77 1409
2016.19 1462
2016.61 1403
2017.04 1343
2017.46 1304
2017.88 1212
2018.31 1251
2018.73 1274
2019.15 1312
2019.58 1399
2020.00 1381
2020.42 1365
2020.85 1261
2021.27 1432
2021.70 1582
2022.12 1458
2022.54 1525
2022.97 1552
2023.39 1646
2023.82 1575
2024.24 1492
2024.66 1303
2025.09 1404
2025.51 1578
2025.94 1475
2026.36 1470
2026.79 1456
2027.21 1376
2027.63 1317
2028.06 1229
2028.48 1338
2028.91 1297
2029.33 1295
2029.76 1353
2030.18 1317
2030.61 1438
2031.03 1349
2031.46 1360
2031.88 1222
2032.31 1268
2032.73 1426
2033.16 1373
2033.58 1280
2034.01 1335
2034.43 1381
2034.86 1379
2035.28 1332
2035.71 1256
2036.13 1261
2036.56 1310
2036.98 1424
2037.41 1501
2037.84 1376
2038.26 1440
2038.69 1455
2039.11 1438
2039.54 1310
2039.96 1308
2040.39 1477
2040.82 1331
2041.24 1294
2041.67 1420
2042.09 1265
2042.52 1281
2042.95 1330
2043.37 1435
2043.80 1462
2044.22 1459
2044.65 1249
2045.08 1278
2045.50 1293
2045.93 1546
2046.36 1488
2046.78 1205
2047.21 1345
2047.64 1353
2048.06 1434
2048.49 1507
2048.92 1400
2049.34 1519
2049.77 1414
2050.20 1364
2050.62 1508
2051.05 1552
2051.48 1542
2051.90 1487
2052.33 1536
2052.76 1472
2053.18 1343
2053.61 1305
2054.04 1521
2054.47 1408
2054.89 1309
2055.32 1413
2055.75 1382
2056.18 1432
2056.60 1434
2057.03 1390
2057.46 1366
2057.89 1464
2058.31 1418
2058.74 1495
2059.17 1482
2059.60 1333
2060.03 1400
2060.45 1461
2060.88 1488
2061.31 1267
2061.74 1303
2062.17 1494
2062.59 1525
2063.02 1535
2063.45 1367
2063.88 1365
2064.31 1555
2064.73 1543
2065.16 1487
2065.59 1559
2066.02 1460
2066.45 1726
2066.88 1861
2067.31 1824
2067.73 1833
2068.16 1788
2068.59 1749
2069.02 1835
2069.45 1693
2069.88 1595
2070.31 1643
2070.74 1605
2071.17 1565
2071.59 1548
2072.02 1301
2072.45 1382
2072.88 1395
2073.31 1392
2073.74 1384
2074.17 1577
2074.60 1491
2075.03 1561
2075.46 1475
2075.89 1554
2076.32 1589
2076.75 1658
2077.18 1612
2077.61 1640
2078.04 1582
2078.47 1630
2078.89 1505
2079.32 1598
2079.75 1651
2080.18 1685
2080.61 1655
2081.04 1524
2081.47 1460
2081.90 1452
2082.34 1498
2082.77 1324
2083.20 1372
2083.63 1285
2084.06 1359
2084.49 1502
2084.92 1468
2085.35 1547
2085.78 1440
2086.21 1464
2086.64 1382
2087.07 1369
2087.50 1405
2087.93 1316
2088.36 1288
2088.79 1422
2089.22 1534
2089.65 1395
2090.09 1466
2090.52 1547
2090.95 1366
2091.38 1290
2091.81 1330
2092.24 1157
2092.67 1303
2093.10 1429
2093.54 1333
2093.97 1346
2094.40 1403
2094.83 1325
2095.26 1311
2095.69 1329
2096.12 1269
2096.56 1287
2096.99 1303
2097.42 1407
2097.85 1459
2098.28 1403
2098.71 1280
2099.15 1326
2099.58 1392
2100.01 1236
2100.44 1339
2100.87 1308
2101.31 1348
2101.74 1204
2102.17 1186
2102.60 1177
2103.04 1365
2103.47 1217
2103.90 1085
2104.33 1207
2104.77 1338
2105.20 1263
2105.63 1415
2106.06 1224
2106.50 1245
2106.93 1246
2107.36 1233
2107.79 1337
2108.23 1444
2108.66 1380
2109.09 1260
2109.53 1362
2109.96 1335
2110.39 1419
2110.82 1326
2111.26 1296
2111.69 1227
2112.12 1338
2112.56 1427
2112.99 1359
2113.42 1307
2113.86 1275
2114.29 1260
2114.72 1279
2115.16 1264
2115.59 1156
2116.03 1251
2116.46 1278
2116.89 1267
2117.33 1306
2117.76 1240
2118.19 1245
2118.63 1226
2119.06 1180
2119.50 1184
2119.93 1199
2120.36 1338
2120.80 1291
2121.23 1175
2121.67 1119
2122.10 1167
2122.54 1249
2122.97 1331
2123.40 1194
2123.84 1288
2124.27 1202
2124.71 1244
2125.14 1197
2125.58 1296
2126.01 1293
2126.45 1219
2126.88 1274
2127.32 1132
2127.75 1094
2128.19 1187
2128.62 1270
2129.06 1128
2129.49 1268
2129.93 1330
2130.36 1422
2130.80 1338
2131.23 1295
2131.67 1448
2132.10 1458
2132.54 1515
2132.97 1503
2133.41 1546
2133.84 1589
2134.28 1557
2134.71 1573
2135.15 1462
2135.59 1522
2136.02 1381
2136.46 1429
2136.89 1452
2137.33 1452
2137.76 1391
2138.20 1488
2138.64 1429
2139.07 1445
2139.51 1398
2139.94 1333
2140.38 1394
2140.82 1283
2141.25 1294
2141.69 1361
2142.13 1356
2142.56 1400
2143.00 1395
2143.43 1371
2143.87 1455
2144.31 1276
2144.74 1223
2145.18 1329
2145.62 1386
2146.05 1376
2146.49 1256
2146.93 1377
2147.36 1310
2147.80 1187
2148.24 1285
2148.68 1356
2149.11 1302
2149.55 1515
2149.99 1309
2150.42 1298
2150.86 1286
2151.30 1455
2151.74 1521
2152.17 1678
2152.61 1546
2153.05 1460
2153.49 1570
2153.92 1645
2154.36 1687
2154.80 1583
2155.24 1423
2155.67 1522
2156.11 1557
2156.55 1442
2156.99 1457
2157.42 1712
2157.86 1749
2158.30 1534
2158.74 1542
2159.18 1634
2159.61 1703
2160.05 1592
2160.49 1637
2160.93 1641
2161.37 1592
2161.81 1579
2162.24 1468
2162.68 1577
2163.12 1500
2163.56 1474
2164.00 1501
2164.44 1448
2164.87 1308
2165.31 1572
2165.75 1561
2166.19 1455
2166.63 1416
2167.07 1299
2167.51 1338
2167.95 1237
2168.39 1336
2168.82 1347
2169.26 1375
2169.70 1315
2170.14 1396
2170.58 1218
2171.02 1305
2171.46 1409
2171.90 1405
2172.34 1403
2172.78 1326
2173.22 1349
2173.66 1470
2174.10 1523
2174.54 1674
2174.98 1369
2175.42 1462
2175.85 1451
2176.29 1514
2176.73 1696
2177.17 1691
2177.61 1527
2178.05 1602
2178.49 1683
2178.93 1623
2179.37 1608
2179.81 1566
2180.25 1695
2180.69 1681
2181.14 1546
2181.58 1520
2182.02 1440
2182.46 1403
2182.90 1300
2183.34 1388
2183.78 1315
2184.22 1209
2184.66 1252
2185.10 1211
2185.54 1170
2185.98 1213
2186.42 1282
2186.86 1287
2187.30 1300
2187.74 1261
2188.19 1300
2188.63 1301
2189.07 1359
2189.51 1388
2189.95 1269
2190.39 1353
2190.83 1331
2191.27 1298
2191.72 1436
2192.16 1283
2192.60 1215
2193.04 1486
2193.48 1366
2193.92 1283
2194.36 1273
2194.81 1459
2195.25 1577
2195.69 1437
2196.13 1506
2196.57 1576
2197.01 1530
2197.46 1584
2197.90 1702
2198.34 1550
2198.78 1436
2199.22 1692
2199.67 1662
2200.11 1655
2200.55 1604
2200.99 1453
2201.44 1388
2201.88 1539
2202.32 1535
2202.76 1606
2203.21 1420
2203.65 1411
2204.09 1245
2204.53 1222
2204.98 1379
2205.42 1365
2205.86 1483
2206.30 1424
2206.75 1410
2207.19 1401
2207.63 1502
2208.08 1513
2208.52 1524
2208.96 1382
2209.41 1312
2209.85 1479
2210.29 1492
2210.73 1520
2211.18 1485
2211.62 1506
2212.06 1553
2212.51 1559
2212.95 1472
2213.40 1440
2213.84 1388
2214.28 1365
2214.73 1379
2215.17 1426
2215.61 1320
2216.06 1478
2216.50 1392
2216.95 1391
2217.39 1473
2217.83 1615
2218.28 1550
2218.72 1359
2219.17 1459
2219.61 1445
2220.05 1331
2220.50 1295
2220.94 1198
2221.39 1326
2221.83 1463
2222.28 1367
2222.72 1386
2223.16 1607
2223.61 1664
2224.05 1608
2224.50 1558
2224.94 1539
2225.39 1668
2225.83 1771
2226.28 1796
2226.72 1721
2227.17 1766
2227.61 1890
2228.06 1751
2228.50 1614
2228.95 1723
2229.39 1715
2229.84 1627
2230.28 1818
2230.73 1711
2231.17 1759
2231.62 1628
2232.06 1551
2232.51 1732
2232.95 1572
2233.40 1628
2233.85 1584
2234.29 1636
2234.74 1738
2235.18 1708
2235.63 1489
2236.07 1554
2236.52 1573
2236.97 1554
2237.41 1501
2237.86 1550
2238.30 1531
2238.75 1403
2239.20 1310
2239.64 1330
2240.09 1322
2240.53 1392
2240.98 1293
2241.43 1334
2241.87 1271
2242.32 1306
2242.77 1307
2243.21 1250
2243.66 1298
2244.11 1358
2244.55 1284
2245.00 1290
2245.45 1144
2245.89 1120
2246.34 1215
2246.79 1347
2247.23 1238
2247.68 1216
2248.13 1189
2248.57 1278
2249.02 1296
2249.47 1143
2249.92 1186
2250.36 1332
2250.81 1298
2251.26 1313
2251.70 1315
2252.15 1342
2252.60 1298
2253.05 1307
2253.49 1287
2253.94 1335
2254.39 1312
2254.84 1176
2255.28 1184
2255.73 1159
2256.18 1286
2256.63 1246
2257.08 1264
2257.52 1283
2257.97 1196
2258.42 1228
2258.87 1193
2259.32 1265
2259.76 1357
2260.21 1320
2260.66 1324
2261.11 1136
2261.56 1284
2262.01 1283
2262.45 1281
2262.90 1318
2263.35 1232
2263.80 1388
2264.25 1392
2264.70 1419
2265.15 1489
2265.59 1428
2266.04 1401
2266.49 1476
2266.94 1496
2267.39 1579
2267.84 1437
2268.29 1304
2268.74 1468
2269.19 1466
2269.63 1439
2270.08 1309
2270.53 1433
2270.98 1366
2271.43 1282
2271.88 1280
2272.33 1475
2272.78 1511
2273.23 1427
2273.68 1437
2274.13 1439
2274.58 1452
2275.03 1487
2275.48 1600
2275.93 1652
2276.38 1684
2276.83 1480
2277.28 1400
2277.73 1329
2278.18 1402
2278.63 1540
2279.08 1577
2279.53 1557
2279.98 1406
2280.43 1488
2280.88 1299
2281.33 1291
2281.78 1357
2282.23 1353
2282.68 1331
2283.13 1412
2283.58 1322
2284.03 1229
2284.48 1308
2284.93 1157
2285.38 1220
2285.83 1278
2286.28 1128
2286.73 1191
2287.19 1371
2287.64 1293
2288.09 1387
2288.54 1357
2288.99 1267
2289.44 1455
2289.89 1593
2290.34 1698
2290.79 1641
2291.25 1777
2291.70 2098
2292.15 2248
2292.60 2435
2293.05 2417
2293.50 2638
2293.95 2722
2294.41 2728
2294.86 2667
2295.31 2723
2295.76 2702
2296.21 2481
2296.66 2439
2297.12 2132
2297.57 1945
2298.02 1953
2298.47 1679
2298.92 1488
2299.38 1551
2299.83 1416
2300.28 1329
2300.73 1458
2301.18 1367
2301.64 1258
2302.09 1289
2302.54 1416
2302.99 1310
2303.45 1340
2303.90 1414
2304.35 1437
2304.80 1370
2305.26 1287
2305.71 1251
2306.16 1267
2306.61 1298
2307.07 1213
2307.52 1199
2307.97 1361
2308.43 1272
2308.88 1379
2309.33 1428
2309.79 1426
2310.24 1495
2310.69 1450
2311.15 1511
2311.60 1441
2312.05 1529
2312.51 1492
2312.96 1506
2313.41 1480
2313.87 1382
2314.32 1425
2314.77 1441
2315.23 1571
2315.68 1471
2316.13 1591
2316.59 1615
2317.04 1536
2317.49 1460
2317.95 1433
2318.40 1349
2318.86 1391
2319.31 1388
2319.76 1470
2320.22 1393
2320.67 1415
2321.13 1663
2321.58 1544
2322.04 1433
2322.49 1466
2322.94 1545
2323.40 1470
2323.85 1427
2324.31 1433
2324.76 1546
2325.22 1515
2325.67 1448
2326.13 1509
2326.58 1532
2327.04 1461
2327.49 1585
2327.95 1389
2328.40 1523
2328.86 1654
2329.31 1757
2329.77 1519
2330.22 1516
2330.68 1608
2331.13 1408
2331.59 1498
2332.04 1524
2332.50 1320
2332.95 1453
2333.41 1220
2333.86 1222
2334.32 1238
2334.77 1284
2335.23 1223
2335.69 1154
2336.14 1336
2336.60 1303
2337.05 1318
2337.51 1324
2337.96 1326
2338.42 1155
2338.88 1279
2339.33 1419
2339.79 1280
2340.24 1168
2340.70 1167
2341.16 1219
2341.61 1249
2342.07 1182
2342.52 1313
2342.98 1235
2343.44 1152
2343.89 1202
2344.35 1287
2344.81 1234
2345.26 1295
2345.72 1113
2346.18 1162
2346.63 1210
2347.09 1285
2347.55 1193
2348.00 1110
2348.46 1200
2348.92 1216
2349.37 1442
2349.83 1327
2350.29 1225
2350.75 1400
2351.20 1355
2351.66 1226
2352.12 1243
2352.57 1313
2353.03 1234
2353.49 1115
2353.95 1253
2354.40 1317
2354.86 1188
2355.32 1122
2355.78 1167
2356.23 1195
2356.69 1213
2357.15 1127
2357.61 1283
2358.07 1186
2358.52 1188
2358.98 1288
2359.44 1196
2359.90 1145
2360.36 1269
2360.81 1264
2361.27 1213
2361.73 1245
2362.19 1254
2362.65 1228
2363.10 1246
2363.56 1231
2364.02 1337
2364.48 1368
2364.94 1467
2365.40 1336
2365.86 1322
2366.31 1341
2366.77 1408
2367.23 1412
2367.69 1364
2368.15 1283
2368.61 1285
2369.07 1315
2369.53 1267
2369.98 1258
2370.44 1511
2370.90 1356
2371.36 1247
2371.82 1432
2372.28 1339
2372.74 1352
2373.20 1438
2373.66 1428
2374.12 1312
2374.58 1370
2375.04 1585
2375.50 1544
2375.95 1603
2376.41 1486
2376.87 1601
2377.33 1612
2377.79 1585
2378.25 1608
2378.71 1522
2379.17 1663
2379.63 1388
2380.09 1552
2380.55 1578
2381.01 1522
2381.47 1515
2381.93 1432
2382.39 1347
2382.85 1321
2383.31 1551
2383.77 1473
2384.23 1318
2384.69 1373
2385.15 1207
2385.62 1228
2386.08 1147
2386.54 1143
2387.00 1176
2387.46 1237
2387.92 1207
2388.38 1243
2388.84 1311
2389.30 1252
2389.76 1152
2390.22 1182
2390.68 1280
2391.14 1187
2391.61 1297
2392.07 1465
2392.53 1449
2392.99 1318
2393.45 1397
2393.91 1331
2394.37 1379
2394.83 1474
2395.30 1365
2395.76 1604
2396.22 1493
2396.68 1436
2397.14 1444
2397.60 1363
2398.07 1449
2398.53 1465
2398.99 1322
2399.45 1282
2399.91 1360
2400.37 1248
2400.84 1329
2401.30 1391
2401.76 1372
2402.22 1390
2402.68 1246
2403.15 1256
2403.61 1282
2404.07 1392
2404.53 1283
2405.00 1192
2405.46 1182
2405.92 1263
2406.38 1239
2406.85 1372
2407.31 1381
2407.77 1313
2408.23 1406
2408.70 1432
2409.16 1463
2409.62 1283
2410.08 1241
2410.55 1317
2411.01 1352
2411.47 1254
2411.94 1194
2412.40 1280
2412.86 1275
2413.33 1240
2413.79 1182
2414.25 1163
2414.72 1077
2415.18 1141
2415.64 1185
2416.11 1215
2416.57 1113
2417.03 1269
2417.50 1308
2417.96 1316
2418.42 1364
2418.89 1354
2419.35 1341
2419.81 1378
2420.28 1435
2420.74 1345
2421.21 1310
2421.67 1323
2422.13 1388
2422.60 1296
2423.06 1340
2423.53 1277
2423.99 1360
2424.45 1372
2424.92 1301
2425.38 1194
2425.85 1280
2426.31 1197
2426.78 1221
2427.24 1334
2427.71 1324
2428.17 1341
2428.63 1265
2429.10 1282
2429.56 1247
2430.03 1244
2430.49 1098
2430.96 1151
2431.42 1274
2431.89 1372
2432.35 1219
2432.82 913
2433.28 1091
2433.75 1128
2434.21 1143
2434.68 1175
2435.14 1262
2435.61 1309
2436.07 1261
2436.54 1262
2437.01 1141
2437.47 1152
2437.94 1126
2438.40 1185
2438.87 1225
2439.33 1205
2439.80 1378
2440.26 1323
2440.73 1463
2441.20 1346
2441.66 1174
2442.13 1299
2442.59 1292
2443.06 1283
2443.53 1258
2443.99 1293
2444.46 1456
2444.92 1301
2445.39 1180
2445.86 1274
2446.32 1384
2446.79 1446
2447.26 1347
2447.72 1251
2448.19 1366
2448.66 1180
2449.12 1291
2449.59 1246
2450.05 1310
2450.52 1287
2450.99 1314
2451.46 1126
2451.92 1122
2452.39 1138
2452.86 1157
2453.32 1155
2453.79 1157
2454.26 1041
2454.72 1110
2455.19 1177
2455.66 1190
2456.13 1180
2456.59 1098
2457.06 1037
2457.53 1253
2458.00 1225
2458.46 1115
2458.93 1205
2459.40 1292
2459.87 1211
2460.33 1057
2460.80 1157
2461.27 1168
2461.74 1105
2462.20 1179
2462.67 1165
2463.14 1314
2463.61 1216
2464.08 1119
2464.54 1203
2465.01 1185
2465.48 1194
2465.95 1248
2466.42 1226
2466.88 1276
2467.35 1146
2467.82 1173
2468.29 1154
2468.76 1221
2469.23 1247
2469.70 1191
2470.16 1196
2470.63 1206
2471.10 1215
2471.57 1071
2472.04 1110
2472.51 1094
2472.98 1192
2473.44 1225
2473.91 1287
2474.38 1238
2474.85 1191
2475.32 1070
2475.79 1031
2476.26 1139
2476.73 1074
2477.20 1137
2477.67 1204
2478.14 1177
2478.61 1119
2479.08 1246
2479.54 1158
2480.01 1232
2480.48 1190
2480.95 1276
2481.42 1187
2481.89 1253
2482.36 1105
2482.83 1067
2483.30 1069
2483.77 1116
2484.24 1063
2484.71 1016
2485.18 1093
2485.65 1154
2486.12 1213
2486.59 1183
2487.06 1219
2487.53 1322
2488.00 1363
2488.47 1402
2488.94 1355
2489.41 1369
2489.88 1298
2490.35 1393
2490.83 1332
2491.30 1365
2491.77 1492
2492.24 1601
2492.71 1429
2493.18 1317
2493.65 1366
2494.12 1409
2494.59 1313
2495.06 1297
2495.53 1267
2496.00 1313
2496.48 1165
2496.95 1273
2497.42 1349
2497.89 1183
2498.36 1268
2498.83 1238
2499.30 1235
2499.77 1302
2500.25 1262
2500.72 1110
2501.19 1283
2501.66 1234
2502.13 1216
2502.60 1178
2503.07 1264
2503.55 1310
2504.02 1279
2504.49 1262
2504.96 1263
2505.43 1248
2505.91 1275
2506.38 1235
2506.85 1322
2507.32 1411
2507.79 1276
2508.27 1415
2508.74 1439
2509.21 1357
2509.68 1337
2510.16 1459
2510.63 1242
2511.10 1300
2511.57 1346
2512.05 1326
2512.52 1244
2512.99 1358
2513.46 1432
2513.94 1478
2514.41 1474
2514.88 1407
2515.35 1606
2515.83 1642
2516.30 1468
2516.77 1662
2517.25 1444
2517.72 1414
2518.19 1476
2518.67 1324
2519.14 1457
2519.61 1338
2520.09 1177
2520.56 1283
2521.03 1371
2521.51 1281
2521.98 1322
2522.45 1273
2522.93 1267
2523.40 1304
2523.87 1225
2524.35 1255
2524.82 1229
2525.29 1250
2525.77 1235
2526.24 1244
2526.72 1175
2527.19 1223
2527.66 1240
2528.14 1368
2528.61 1184
2529.09 1224
2529.56 1290
2530.03 1331
2530.51 1392
2530.98 1477
2531.46 1548
2531.93 1410
2532.41 1421
2532.88 1357
2533.36 1517
2533.83 1463
2534.31 1411
2534.78 1384
2535.25 1290
2535.73 1314
2536.20 1158
2536.68 1212
2537.15 1227
2537.63 1149
2538.10 1141
2538.58 1192
2539.05 1207
2539.53 1220
2540.00 1342
2540.48 1287
2540.95 1362
2541.43 1235
2541.91 1228
2542.38 1362
2542.86 1330
2543.33 1341
2543.81 1275
2544.28 1307
2544.76 1340
2545.23 1371
2545.71 1388
2546.19 1384
2546.66 1240
2547.14 1220
2547.61 1148
2548.09 1350
2548.56 1491
2549.04 1452
2549.52 1433
2549.99 1472
2550.47 1560
2550.95 1527
2551.42 1547
2551.90 1638
2552.37 1656
2552.85 1606
2553.33 1500
2553.80 1660
2554.28 1600
2554.76 1433
2555.23 1449
2555.71 1499
2556.19 1545
2556.66 1411
2557.14 1511
2557.62 1393
2558.09 1360
2558.57 1366
2559.05 1355
2559.52 1279
2560.00 1374
2560.48 1355
2560.96 1256
2561.43 1317
2561.91 1359
2562.39 1169
2562.86 1209
2563.34 1206
2563.82 1125
2564.30 1153
2564.77 1201
2565.25 1351
2565.73 1264
2566.21 1192
2566.68 1232
2567.16 1246
2567.64 1205
2568.12 1196
2568.60 1081
2569.07 1045
2569.55 1167
2570.03 1119
2570.51 1154
2570.99 1120
2571.46 948
2571.94 1233
2572.42 1100
2572.90 1025
2573.38 1113
2573.85 1030
2574.33 1105
2574.81 1093
2575.29 1166
2575.77 1293
2576.25 1198
2576.73 1089
2577.20 1139
2577.68 1106
2578.16 1166
2578.64 1196
2579.12 1180
2579.60 1145
2580.08 1199
2580.56 1189
2581.04 1111
2581.51 1257
2581.99 1225
2582.47 1151
2582.95 1045
2583.43 1173
2583.91 1212
2584.39 1216
2584.87 1186
2585.35 1173
2585.83 1056
2586.31 1166
2586.79 1152
2587.27 1206
2587.75 1111
2588.23 1182
2588.71 1237
2589.18 1289
2589.66 1255
2590.14 1167
2590.62 1195
2591.10 1184
2591.58 1125
2592.06 1191
2592.54 1088
2593.02 1296
2593.50 1260
2593.98 1060
2594.47 939
2594.95 1107
2595.43 1223
2595.91 1252
2596.39 1231
2596.87 1108
2597.35 1118
2597.83 1109
2598.31 1168
2598.79 1137
2599.27 1050
2599.75 1126
2600.23 1099
2600.71 1140
2601.19 1093
2601.67 1151
2602.16 1169
2602.64 1227
2603.12 1108
2603.60 1101
2604.08 1121
2604.56 1169
2605.04 1202
2605.52 1182
2606.00 1163
2606.49 1210
2606.97 1113
2607.45 1093
2607.93 1252
2608.41 1260
2608.89 1266
2609.37 1173
2609.86 1213
2610.34 1227
2610.82 1202
2611.30 1227
2611.78 1117
2612.27 1055
2612.75 1157
2613.23 1154
2613.71 1229
2614.19 1190
2614.68 1275
2615.16 1151
2615.64 1102
2616.12 1179
2616.60 1284
2617.09 1257
2617.57 1201
2618.05 1223
2618.53 1222
2619.02 1218
2619.50 1126
2619.98 1157
2620.46 1289
2620.95 1175
2621.43 1215
2621.91 1259
2622.40 1234
2622.88 1351
2623.36 1320
2623.84 1200
2624.33 1294
2624.81 1359
2625.29 1275
2625.78 1173
2626.26 1242
2626.74 1128
2627.23 1172
2627.71 1163
2628.19 1298
2628.68 1162
2629.16 1322
2629.64 1311
2630.13 1171
2630.61 1363
2631.09 1269
2631.58 1287
2632.06 1359
2632.54 1184
2633.03 1299
2633.51 1279
2634.00 1229
2634.48 1366
2634.96 1453
2635.45 1394
2635.93 1514
2636.42 1377
2636.90 1605
2637.38 1356
2637.87 1425
2638.35 1448
2638.84 1431
2639.32 1328
2639.81 1296
2640.29 1240
2640.78 1212
2641.26 1296
2641.74 1334
2642.23 1291
2642.71 1177
2643.20 1130
2643.68 1154
2644.17 1155
2644.65 1057
2645.14 1109
2645.62 1234
2646.11 1211
2646.59 1235
2647.08 1232
2647.56 1061
2648.05 1084
2648.53 1075
2649.02 1065
2649.50 1004
2649.99 1103
2650.48 1041
2650.96 1124
2651.45 1060
2651.93 1095
2652.42 1026
2652.90 1244
2653.39 1191
2653.87 1186
2654.36 1105
2654.85 1244
2655.33 1175
2655.82 1214
2656.30 1177
2656.79 966
2657.28 1117
2657.76 1276
2658.25 1090
2658.73 1091
2659.22 1134
2659.71 999
2660.19 957
2660.68 1070
2661.17 1170
2661.65 1136
2662.14 1128
2662.62 1082
2663.11 1078
2663.60 969
2664.08 1057
2664.57 1147
2665.06 1163
2665.55 1297
2666.03 1247
2666.52 1209
2667.01 1331
2667.49 1223
2667.98 1265
2668.47 1326
2668.95 1262
2669.44 1137
2669.93 1102
2670.42 1107
2670.90 1061
2671.39 1123
2671.88 1147
2672.36 1196
2672.85 1166
2673.34 1144
2673.83 1201
2674.31 1405
2674.80 1270
2675.29 1285
2675.78 1276
2676.27 1355
2676.75 1285
2677.24 1366
2677.73 1391
2678.22 1466
2678.71 1415
2679.19 1247
2679.68 1342
2680.17 1474
2680.66 1525
2681.15 1483
2681.63 1439
2682.12 1385
2682.61 1041
2683.10 1052
2683.59 1110
2684.08 1165
2684.56 1118
2685.05 1125
2685.54 1173
2686.03 1133
2686.52 1113
2687.01 1070
2687.50 1106
2687.99 1077
2688.47 1168
2688.96 1166
2689.45 1069
2689.94 1163
2690.43 1180
2690.92 1317
2691.41 1148
2691.90 1194
2692.39 1314
2692.88 1085
2693.37 1031
2693.85 1007
2694.34 1069
2694.83 1199
2695.32 1086
2695.81 1036
2696.30 1084
2696.79 1132
2697.28 1070
2697.77 1064
2698.26 1069
2698.75 1207
2699.24 1211
2699.73 1150
2700.22 1136
2700.71 1083
2701.20 1178
2701.69 1104
2702.18 1149
2702.67 1172
2703.16 1004
2703.65 1089
2704.14 1090
2704.63 1172
2705.12 1167
2705.61 1084
2706.10 1139
2706.59 1161
2707.08 1247
2707.58 1264
2708.07 1240
2708.56 1033
2709.05 1150
2709.54 1114
2710.03 1203
2710.52 1188
2711.01 1185
2711.50 1153
2711.99 1006
2712.48 1070
2712.98 1091
2713.47 1143
2713.96 1217
2714.45 1226
2714.94 1199
2715.43 1256
2715.92 1108
2716.41 1076
2716.91 1170
2717.40 1134
2717.89 1158
2718.38 1098
2718.87 1100
2719.36 1107
2719.86 1150
2720.35 1177
2720.84 1265
2721.33 1227
2721.82 1236
2722.31 1172
2722.81 1191
2723.30 1199
2723.79 1166
2724.28 1305
2724.77 1172
2725.27 1341
2725.76 1197
2726.25 1172
2726.74 1264
2727.24 1356
2727.73 1260
2728.22 1180
2728.71 1279
2729.21 1267
2729.70 1222
2730.19 1141
2730.68 1235
2731.18 1193
2731.67 1152
2732.16 1119
2732.66 1250
2733.15 1212
2733.64 1310
2734.13 1229
2734.63 1255
2735.12 1210
2735.61 1200
2736.11 1287
2736.60 1209
2737.09 1300
2737.59 1384
2738.08 1364
2738.57 1289
2739.07 1247
2739.56 1205
2740.05 1291
2740.55 1364
2741.04 1324
2741.54 1419
2742.03 1432
2742.52 1433
2743.02 1392
2743.51 1301
2744.00 1271
2744.50 1435
2744.99 1308
2745.49 1211
2745.98 1062
2746.47 1072
2746.97 1157
2747.46 1099
2747.96 1175
2748.45 1116
2748.95 977
2749.44 1041
2749.93 986
2750.43 1023
2750.92 1135
2751.42 1108
2751.91 1088
2752.41 1062
2752.90 1070
2753.40 1125
2753.89 1179
2754.39 1190
2754.88 1242
2755.38 1127
2755.87 1125
2756.37 1203
2756.86 1113
2757.36 1099
2757.85 1171
2758.35 1180
2758.84 1146
2759.34 1183
2759.83 1126
2760.33 1129
2760.82 1059
2761.32 1085
2761.81 1112
2762.31 1141
2762.81 1192
2763.30 1172
2763.80 1141
2764.29 1083
2764.79 1193
2765.28 1130
2765.78 1136
2766.28 1124
2766.77 1172
2767.27 1197
2767.76 1209
2768.26 1109
2768.76 1210
2769.25 1233
2769.75 1193
2770.25 1320
2770.74 1156
2771.24 1181
2771.73 1150
2772.23 1199
2772.73 1187
2773.22 1174
2773.72 1242
2774.22 1161
2774.71 1247
2775.21 1239
2775.71 1266
2776.20 1294
2776.70 1259
2777.20 1351
2777.69 1285
2778.19 1460
2778.69 1388
2779.19 1409
2779.68 1582
2780.18 1575
2780.68 1459
2781.17 1502
2781.67 1558
2782.17 1590
2782.67 1450
2783.16 1464
2783.66 1404
2784.16 1367
2784.66 1301
2785.15 1205
2785.65 1091
2786.15 1124
2786.65 1170
2787.15 1136
2787.64 1130
2788.14 1030
2788.64 1054
2789.14 1090
2789.63 1122
2790.13 1104
2790.63 1120
2791.13 1168
2791.63 1082
2792.13 1165
2792.62 1134
2793.12 1111
2793.62 1070
2794.12 1129
2794.62 1089
2795.12 1094
2795.61 1104
2796.11 1148
2796.61 1169
2797.11 1082
2797.61 1078
2798.11 1212
2798.61 1125
2799.11 1177
2799.60 1292
2800.10 1216
2800.60 1164
2801.10 1244
2801.60 1110
2802.10 1126
2802.60 1176
2803.10 1155
2803.60 1202
2804.10 1134
2804.60 1240
2805.10 1123
2805.59 1175
2806.09 1140
2806.59 1193
2807.09 1257
2807.59 1320
2808.09 1306
2808.59 1294
2809.09 1279
2809.59 1282
2810.09 1198
2810.59 1282
2811.09 1251
2811.59 1235
2812.09 1391
2812.59 1311
2813.09 1231
2813.59 1243
2814.09 1191
2814.59 1185
2815.09 1236
2815.59 1096
2816.09 1104
2816.59 1093
2817.09 1067
2817.59 1059
2818.09 1193
2818.60 1202
2819.10 1053
2819.60 1216
2820.10 1203
2820.60 1062
2821.10 1063
2821.60 1098
2822.10 1002
2822.60 1056
2823.10 1140
2823.60 1161
2824.10 999
2824.61 1172
2825.11 1138
2825.61 1082
2826.11 1096
2826.61 1047
2827.11 1145
2827.61 1130
2828.12 1114
2828.62 1154
2829.12 1138
2829.62 1053
2830.12 1004
2830.62 1029
2831.12 1208
2831.63 918
2832.13 958
2832.63 1072
2833.13 1094
2833.63 957
2834.14 1055
2834.64 1125
2835.14 1095
2835.64 1043
2836.14 974
2836.65 1009
2837.15 1078
2837.65 1077
2838.15 1174
2838.66 1130
2839.16 1143
2839.66 1153
2840.16 1204
2840.67 1126
2841.17 1116
2841.67 1111
2842.17 1245
2842.68 1132
2843.18 1229
2843.68 1296
2844.18 1107
2844.69 1074
2845.19 1137
2845.69 1198
2846.20 1094
2846.70 1098
2847.20 1204
2847.71 1138
2848.21 1082
2848.71 1286
2849.22 1226
2849.72 1263
2850.22 1188
2850.73 1176
2851.23 1255
2851.73 1318
2852.24 1235
2852.74 1357
2853.24 1200
2853.75 1213
2854.25 1092
2854.75 1084
2855.26 1198
2855.76 1215
2856.27 1289
2856.77 1273
2857.27 1352
2857.78 1266
2858.28 1372
2858.79 1428
2859.29 1449
2859.80 1372
2860.30 1370
2860.80 1571
2861.31 1475
2861.81 1339
2862.32 1358
2862.82 1407
2863.33 1218
2863.83 1183
2864.34 1135
2864.84 1092
2865.34 1025
2865.85 1068
2866.35 1226
2866.86 1160
2867.36 1094
2867.87 1100
2868.37 1117
2868.88 1021
2869.38 998
2869.89 973
2870.39 971
2870.90 1116
2871.41 1169
2871.91 1092
2872.42 1126
2872.92 1142
2873.43 1107
2873.93 1251
2874.44 1292
2874.94 1197
2875.45 1170
2875.95 1166
2876.46 1102
2876.97 1222
2877.47 1345
2877.98 1247
2878.48 1174
2878.99 1180
2879.50 1240
2880.00 1279
2880.51 1171
2881.01 1156
2881.52 1122
2882.03 1328
2882.53 1271
2883.04 1169
2883.54 1215
2884.05 1196
2884.56 1194
2885.06 1113
2885.57 1166
2886.08 1189
2886.58 1171
2887.09 1161
2887.60 1065
2888.10 1187
2888.61 1167
2889.12 1130
2889.62 1153
2890.13 1241
2890.64 1239
2891.15 1107
2891.65 1047
2892.16 1248
2892.67 1336
2893.17 1256
2893.68 1253
2894.19 1171
2894.70 1273
2895.20 1334
2895.71 1243
2896.22 1298
2896.73 1172
2897.23 1264
2897.74 1427
2898.25 1492
2898.76 1420
2899.26 1347
2899.77 1391
2900.28 1459
2900.79 1295
2901.29 1263
2901.80 1260
2902.31 1348
2902.82 1425
2903.33 1413
2903.83 1232
2904.34 1155
2904.85 1271
2905.36 1282
2905.87 1079
2906.38 1281
2906.88 1287
2907.39 1262
2907.90 1352
2908.41 1311
2908.92 1399
2909.43 1309
2909.94 1236
2910.44 1281
2910.95 1269
2911.46 1328
2911.97 1284
2912.48 1211
2912.99 1104
2913.50 1208
2914.01 1172
2914.52 1155
2915.02 1130
2915.53 1202
2916.04 1163
2916.55 1173
2917.06 1247
2917.57 1300
2918.08 1130
2918.59 1122
2919.10 1275
2919.61 1300
2920.12 1177
2920.63 1187
2921.14 1307
2921.65 1154
2922.16 1230
2922.67 1139
2923.18 1145
2923.69 1175
2924.20 1311
2924.71 1308
2925.22 1337
2925.73 1237
2926.24 1187
2926.75 1213
2927.26 1150
2927.77 1160
2928.28 1159
2928.79 1005
2929.30 984
2929.81 1011
2930.32 1002
2930.83 898
2931.34 988
2931.85 1033
2932.36 944
2932.87 1019
2933.38 1097
2933.89 1143
2934.40 1124
2934.91 1123
2935.42 993
2935.94 1031
2936.45 1176
2936.96 1175
2937.47 1115
2937.98 1231
2938.49 1257
2939.00 1328
2939.51 1250
2940.02 1226
2940.54 1276
2941.05 1420
2941.56 1311
2942.07 1436
2942.58 1379
2943.09 1271
2943.61 1214
2944.12 1315
2944.63 1367
2945.14 1363
2945.65 1255
2946.16 1313
2946.68 1232
2947.19 1161
2947.70 1078
2948.21 1105
2948.72 995
2949.24 1046
2949.75 1198
2950.26 1175
2950.77 1138
2951.28 1127
2951.80 1081
2952.31 1104
2952.82 1190
2953.33 1197
2953.85 997
2954.36 962
2954.87 1131
2955.38 1134
2955.90 1114
2956.41 1111
2956.92 1241
2957.43 1153
2957.95 1097
2958.46 1045
2958.97 1017
2959.49 1072
2960.00 1067
2960.51 1184
2961.03 1116
2961.54 1186
2962.05 1208
2962.57 1217
2963.08 1159
2963.59 1187
2964.11 1221
2964.62 1062
2965.13 1143
2965.65 1114
2966.16 1186
2966.67 1230
2967.19 1437
2967.70 1378
2968.21 1318
2968.73 1294
2969.24 1227
2969.76 1148
2970.27 1152
2970.78 1217
2971.30 1169
2971.81 1094
2972.33 1140
2972.84 1093
2973.35 1127
2973.87 1016
2974.38 1199
2974.90 1066
2975.41 1140
2975.92 1119
2976.44 1125
2976.95 1127
2977.47 1090
2977.98 1093
2978.50 1242
2979.01 1168
2979.53 1235
2980.04 1170
2980.56 1135
2981.07 1130
2981.59 1145
2982.10 1234
2982.62 1325
2983.13 1239
2983.65 1285
2984.16 1351
2984.68 1211
2985.19 1208
2985.71 1290
2986.22 1326
2986.74 1298
2987.25 1190
2987.77 1198
2988.28 1338
2988.80 1304
2989.31 1264
2989.83 1336
2990.35 1263
2990.86 1361
2991.38 1355
2991.89 1300
2992.41 1349
2992.92 1305
2993.44 1362
2993.96 1406
2994.47 1415
2994.99 1500
2995.50 1620
2996.02 1484
2996.54 1449
2997.05 1577
2997.57 1548
2998.09 1522
2998.60 1589
2999.12 1497
2999.64 1457
3000.15 1556
3000.67 1507
3001.18 1679
3001.70 1648
3002.22 1625
3002.73 1494
3003.25 1602
3003.77 1767
3004.29 1906
3004.80 1964
3005.32 2015
3005.84 2237
3006.35 2292
3006.87 2376
3007.39 2323
3007.90 2433
3008.42 2499
3008.94 2514
3009.46 2492
3009.97 2488
3010.49 2067
3011.01 1866
3011.53 2106
3012.04 1899
3012.56 1711
3013.08 1570
3013.60 1387
3014.11 1408
3014.63 1365
3015.15 1493
3015.67 1373
3016.18 1380
3016.70 1346
3017.22 1213
3017.74 1305
3018.26 1455
3018.77 1369
3019.29 1420
3019.81 1358
3020.33 1420
3020.85 1492
3021.37 1366
3021.88 1548
3022.40 1588
3022.92 1471
3023.44 1272
3023.96 1406
3024.48 1403
3025.00 1376
3025.51 1520
3026.03 1440
3026.55 1360
3027.07 1407
3027.59 1270
3028.11 1221
3028.63 1203
3029.15 1139
3029.67 1222
3030.18 1297
3030.70 1248
3031.22 1143
3031.74 1112
3032.26 1271
3032.78 1306
3033.30 1324
3033.82 1265
3034.34 1220
3034.86 1334
3035.38 1320
3035.90 1230
3036.42 1264
3036.94 1275
3037.46 1234
3037.98 1414
3038.50 1257
3039.02 1258
3039.54 1257
3040.06 1217
3040.58 1379
3041.10 1332
3041.62 1407
3042.14 1465
3042.66 1277
3043.18 1304
3043.70 1283
3044.22 1190
3044.74 1243
3045.26 1304
3045.78 1287
3046.30 1234
3046.82 1406
3047.34 1200
3047.86 1110
3048.38 1218
3048.90 1200
3049.42 1301
3049.94 1190
3050.46 1103
3050.98 1045
3051.50 1316
3052.03 1249
3052.55 1186
3053.07 1210
3053.59 1243
3054.11 1236
3054.63 1189
3055.15 1210
3055.67 1187
3056.19 1170
3056.72 1274
3057.24 1145
3057.76 1184
3058.28 1180
3058.80 1206
3059.32 1361
3059.84 1140
3060.37 1045
3060.89 1168
3061.41 1136
3061.93 1235
3062.45 1235
3062.98 1203
3063.50 1304
3064.02 1221
3064.54 1195
3065.06 1195
3065.59 1037
3066.11 1130
3066.63 1139
3067.15 1252
3067.67 1381
3068.20 1259
3068.72 1343
3069.24 1385
3069.76 1313
3070.29 1269
3070.81 1266
3071.33 1285
3071.85 1270
3072.38 1197
3072.90 1209
3073.42 1285
3073.95 1271
3074.47 1229
3074.99 1233
3075.51 1480
3076.04 1399
3076.56 1327
3077.08 1234
3077.61 1306
3078.13 1395
3078.65 1387
3079.18 1388
3079.70 1320
3080.22 1540
3080.75 1590
3081.27 1585
3081.79 1799
3082.32 1829
3082.84 1870
3083.36 1763
3083.89 1894
3084.41 1867
3084.93 1936
3085.46 1946
3085.98 1798
3086.51 1971
3087.03 1953
3087.55 1777
3088.08 1808
3088.60 1824
3089.13 1935
3089.65 1770
3090.17 1728
3090.70 1642
3091.22 1567
3091.75 1637
3092.27 1643
3092.80 1593
3093.32 1566
3093.85 1648
3094.37 1779
3094.89 1714
3095.42 1566
3095.94 1555
3096.47 1796
3096.99 1625
3097.52 1739
3098.04 1912
3098.57 1990
3099.09 1827
3099.62 2046
3100.14 2019
3100.67 2044
3101.19 2297
3101.72 2344
3102.24 2670
3102.77 2738
3103.29 3292
3103.82 3915
3104.34 4485
3104.87 4790
3105.40 5705
3105.92 6036
3106.45 6528
3106.97 6733
3107.50 6717
3108.02 6747
3108.55 6728
3109.08 6116
3109.60 5576
3110.13 5329
3110.65 4524
3111.18 3755
3111.70 3308
3112.23 3166
3112.76 2769
3113.28 2880
3113.81 2918
3114.34 2726
3114.86 2795
3115.39 2599
3115.91 2667
3116.44 2636
3116.97 2491
3117.49 2444
3118.02 2194
3118.55 2149
3119.07 2038
3119.60 2013
3120.13 1902
3120.65 1836
3121.18 1885
3121.71 1855
3122.23 1811
3122.76 1757
3123.29 1902
3123.82 2106
3124.34 2084
3124.87 1962
3125.40 2004
3125.92 1894
3126.45 1962
3126.98 1856
3127.51 1897
3128.03 1872
3128.56 1781
3129.09 1720
3129.62 1669
3130.14 1682
3130.67 1606
3131.20 1591
3131.73 1580
3132.25 1563
3132.78 1396
3133.31 1345
3133.84 1514
3134.37 1533
3134.89 1308
3135.42 1325
3135.95 1410
3136.48 1363
3137.01 1407
3137.53 1420
3138.06 1286
3138.59 1247
3139.12 1325
3139.65 1398
3140.18 1422
3140.70 1314
3141.23 1374
3141.76 1307
3142.29 1370
3142.82 1329
3143.35 1416
3143.88 1323
3144.40 1478
3144.93 1377
3145.46 1324
3145.99 1169
3146.52 1300
3147.05 1290
3147.58 1366
3148.11 1342
3148.64 1391
3149.17 1474
3149.70 1459
3150.22 1404
3150.75 1309
3151.28 1406
3151.81 1586
3152.34 1567
3152.87 1650
3153.40 1605
3153.93 1568
3154.46 1509
3154.99 1459
3155.52 1600
3156.05 1488
3156.58 1554
3157.11 1638
3157.64 1634
3158.17 1545
3158.70 1474
3159.23 1706
3159.76 1539
3160.29 1477
3160.82 1653
3161.35 1725
3161.88 1659
3162.41 1894
3162.94 1847
3163.47 1614
3164.00 1590
3164.53 1825
3165.06 1872
3165.59 1634
3166.12 1507
3166.65 1406
3167.18 1582
3167.72 1511
3168.25 1375
3168.78 1365
3169.31 1340
3169.84 1406
3170.37 1328
3170.90 1364
3171.43 1343
3171.96 1195
3172.49 1259
3173.03 1226
3173.56 1214
3174.09 1291
3174.62 1312
3175.15 1522
3175.68 1537
3176.21 1469
3176.74 1425
3177.28 1452
3177.81 1591
3178.34 1499
3178.87 1466
3179.40 1455
3179.93 1547
3180.47 1576
3181.00 1626
3181.53 1468
3182.06 1414
3182.59 1390
3183.13 1350
3183.66 1339
3184.19 1350
3184.72 1388
3185.25 1267
3185.79 1262
3186.32 1292
3186.85 1178
3187.38 1353
3187.92 1402
3188.45 1305
3188.98 1333
3189.51 1313
3190.05 1326
3190.58 1405
3191.11 1323
3191.64 1291
3192.18 1220
3192.71 1409
3193.24 1400
3193.78 1455
3194.31 1253
3194.84 1312
3195.38 1435
3195.91 1257
3196.44 1352
3196.97 1362
3197.51 1274
3198.04 1226
3198.57 1225
3199.11 1169
3199.64 1175
3200.17 1306
3200.71 1245
3201.24 1179
3201.78 1344
3202.31 1400
3202.84 1432
3203.38 1377
3203.91 1611
3204.44 1676
3204.98 1501
3205.51 1552
3206.05 1612
3206.58 1496
3207.11 1517
3207.65 1591
3208.18 1575
3208.72 1491
3209.25 1716
3209.78 1679
3210.32 1640
3210.85 1756
3211.39 1756
3211.92 1759
3212.46 1830
3212.99 1984
3213.53 2048
3214.06 1968
3214.59 1946
3215.13 1872
3215.66 1696
3216.20 1834
3216.73 1852
3217.27 1895
3217.80 1713
3218.34 1656
3218.87 1568
3219.41 1644
3219.94 1573
3220.48 1557
3221.01 1379
3221.55 1373
3222.08 1384
3222.62 1371
3223.16 1489
3223.69 1653
3224.23 1534
3224.76 1489
3225.30 1567
3225.83 1604
3226.37 1650
3226.90 1644
3227.44 1816
3227.98 1879
3228.51 1803
3229.05 1963
3229.58 1814
3230.12 1998
3230.66 1712
3231.19 1629
3231.73 1833
3232.26 1811
3232.80 1845
3233.34 1708
3233.87 1716
3234.41 1761
3234.95 1756
3235.48 1746
3236.02 1582
3236.55 1609
3237.09 1538
3237.63 1732
3238.16 1690
3238.70 1764
3239.24 1666
3239.77 1626
3240.31 1581
3240.85 1568
3241.38 1668
3241.92 1764
3242.46 1761
3243.00 1767
3243.53 1850
3244.07 1672
3244.61 1646
3245.14 1620
3245.68 1742
3246.22 1567
3246.76 1704
3247.29 1864
3247.83 1744
3248.37 1661
3248.91 1712
3249.44 1731
3249.98 1883
3250.52 1752
3251.06 1714
3251.59 1919
3252.13 1873
3252.67 1877
3253.21 2058
3253.75 1769
3254.28 1890
3254.82 1928
3255.36 1756
3255.90 1836
3256.44 1877
3256.97 1837
3257.51 2027
3258.05 2066
3258.59 2090
3259.13 1985
3259.67 1783
3260.20 2058
3260.74 2207
3261.28 2387
3261.82 2351
3262.36 2576
3262.90 2791
3263.44 2828
3263.97 2848
3264.51 3284
3265.05 3521
3265.59 3443
3266.13 4006
3266.67 4598
3267.21 5005
3267.75 5130
3268.29 5284
3268.83 5804
3269.36 5889
3269.90 6259
3270.44 6709
3270.98 6191
3271.52 6371
3272.06 6441
3272.60 5811
3273.14 5337
3273.68 5071
3274.22 4646
3274.76 3884
3275.30 3489
3275.84 3047
3276.38 2890
3276.92 2679
3277.46 2250
3278.00 2234
3278.54 2419
3279.08 2484
3279.62 2444
3280.16 2487
3280.70 2440
3281.24 2406
3281.78 2381
3282.32 2307
3282.86 2382
3283.40 2406
3283.94 2384
3284.48 2248
3285.02 2142
3285.56 2247
3286.10 2373
3286.64 2346
3287.18 2242
3287.72 2107
3288.26 2178
3288.81 2308
3289.35 2382
3289.89 2495
3290.43 2248
3290.97 2392
3291.51 2394
3292.05 2495
3292.59 2449
3293.13 2461
3293.67 2562
3294.22 2685
3294.76 2741
3295.30 2684
3295.84 2859
3296.38 3151
3296.92 3152
3297.46 3360
3298.01 3513
3298.55 3482
3299.09 3722
3299.63 3740
3300.17 3464
3300.71 3645
3301.26 3556
3301.80 3469
3302.34 3388
3302.88 3144
3303.42 3023
3303.97 3042
3304.51 2999
3305.05 2695
3305.59 2695
3306.13 2679
3306.68 2499
3307.22 2624
3307.76 2759
3308.30 2709
3308.85 2475
3309.39 2272
3309.93 2417
3310.47 2386
3311.02 2096
3311.56 2136
3312.10 2165
3312.64 2277
3313.19 2289
3313.73 2141
3314.27 2210
3314.82 2210
3315.36 2334
3315.90 2346
3316.45 2532
3316.99 2389
3317.53 2424
3318.07 2484
3318.62 2604
3319.16 2613
3319.70 2770
3320.25 2840
3320.79 2909
3321.34 2967
3321.88 3018
3322.42 3213
3322.97 3283
3323.51 3247
3324.05 3334
3324.60 3455
3325.14 3539
3325.68 3494
3326.23 3492
3326.77 3328
3327.32 3206
3327.86 3194
3328.40 3143
3328.95 3228
3329.49 3075
3330.04 3188
3330.58 3016
3331.13 2951
3331.67 2951
3332.21 2982
3332.76 3341
3333.30 3935
3333.85 4593
3334.39 5659
3334.94 7115
3335.48 8690
3336.03 10314
3336.57 12378
3337.12 14742
3337.66 16680
3338.21 18747
3338.75 20782
3339.30 23006
3339.84 23572
3340.39 24071
3340.93 23896
3341.48 23518
3342.02 22564
3342.57 20688
3343.11 18515
3343.66 16229
3344.20 13618
3344.75 11017
3345.29 9034
3345.84 7431
3346.38 6022
3346.93 4951
3347.47 4379
3348.02 4007
3348.57 3723
3349.11 3413
3349.66 3286
3350.20 3418
3350.75 3366
3351.30 3575
3351.84 3747
3352.39 3801
3352.93 4103
3353.48 4003
3354.03 4222
3354.57 4092
3355.12 4398
3355.66 4695
3356.21 4722
3356.76 4720
3357.30 4094
3357.85 4053
3358.40 3989
3358.94 3715
3359.49 3521
3360.04 3199
3360.58 2792
3361.13 2585
3361.68 2633
3362.22 2522
3362.77 2244
3363.32 2277
3363.86 2202
3364.41 2250
3364.96 2463
3365.50 2399
3366.05 2298
3366.60 2572
3367.15 2582
3367.69 2548
3368.24 2694
3368.79 2674
3369.34 2639
3369.88 2571
3370.43 2522
3370.98 2497
3371.53 2434
3372.07 2480
3372.62 2520
3373.17 2425
3373.72 2470
3374.26 2332
3374.81 2412
3375.36 2154
3375.91 2158
3376.46 2388
3377.00 2302
3377.55 2180
3378.10 2136
3378.65 2276
3379.20 2146
3379.74 2291
3380.29 2102
3380.84 2108
3381.39 2054
3381.94 2137
3382.49 2131
3383.04 2051
3383.58 2050
3384.13 2031
3384.68 2032
3385.23 2006
3385.78 2050
3386.33 2281
3386.88 2129
3387.43 2142
3387.97 2092
3388.52 1981
3389.07 2091
3389.62 2145
3390.17 2086
3390.72 2074
3391.27 1963
3391.82 1826
3392.37 1803
3392.92 1881
3393.47 1873
3394.01 1772
3394.56 1784
3395.11 1651
3395.66 1659
3396.21 1759
3396.76 1754
3397.31 1575
3397.86 1698
3398.41 1570
3398.96 1562
3399.51 1556
3400.06 1432
3400.61 1559
3401.16 1633
3401.71 1497
3402.26 1497
3402.81 1382
3403.36 1643
3403.91 1541
3404.46 1371
3405.01 1482
3405.56 1405
3406.11 1469
3406.66 1438
3407.21 1387
3407.76 1471
3408.32 1358
3408.87 1411
3409.42 1486
3409.97 1393
3410.52 1353
3411.07 1321
3411.62 1339
3412.17 1310
3412.72 1308
3413.27 1540
3413.82 1505
3414.37 1463
3414.93 1276
3415.48 1453
3416.03 1579
3416.58 1625
3417.13 1500
3417.68 1408
3418.23 1463
3418.78 1504
3419.34 1510
3419.89 1552
3420.44 1446
3420.99 1451
3421.54 1471
3422.09 1450
3422.65 1287
3423.20 1352
3423.75 1316
3424.30 1562
3424.85 1663
3425.40 1546
3425.96 1629
3426.51 1527
3427.06 1703
3427.61 1691
3428.17 1585
3428.72 1696
3429.27 1675
3429.82 1717
3430.37 1720
3430.93 1737
3431.48 1672
3432.03 1546
3432.58 1466
3433.14 1456
3433.69 1488
3434.24 1511
3434.79 1501
3435.35 1486
3435.90 1329
3436.45 1399
3437.01 1361
3437.56 1346
3438.11 1398
3438.66 1476
3439.22 1444
3439.77 1541
3440.32 1600
3440.88 1424
3441.43 1306
3441.98 1365
3442.54 1258
3443.09 1319
3443.64 1480
3444.20 1414
3444.75 1326
3445.30 1351
3445.86 1489
3446.41 1437
3446.97 1416
3447.52 1423
3448.07 1440
3448.63 1353
3449.18 1350
3449.73 1390
3450.29 1366
3450.84 1244
3451.40 1360
3451.95 1321
3452.50 1278
3453.06 1314
3453.61 1450
3454.17 1496
3454.72 1264
3455.28 1308
3455.83 1416
3456.38 1322
3456.94 1491
3457.49 1469
3458.05 1516
3458.60 1477
3459.16 1534
3459.71 1550
3460.27 1528
3460.82 1423
3461.38 1585
3461.93 1590
3462.49 1635
3463.04 1459
3463.60 1454
3464.15 1495
3464.71 1559
3465.26 1474
3465.82 1633
3466.37 1553
3466.93 1499
3467.48 1563
3468.04 1637
3468.59 1759
3469.15 1608
3469.70 1530
3470.26 1647
3470.82 1725
3471.37 1820
3471.93 1807
3472.48 1702
3473.04 1905
3473.59 1961
3474.15 1902
3474.71 1870
3475.26 2031
3475.82 1915
3476.37 1923
3476.93 1969
3477.49 1993
3478.04 1962
3478.60 2053
3479.16 1914
3479.71 1912
3480.27 2077
3480.82 2104
3481.38 2271
3481.94 2228
3482.49 2265
3483.05 2397
3483.61 2233
3484.16 2275
3484.72 2601
3485.28 2678
3485.83 2555
3486.39 2387
3486.95 2558
3487.50 2541
3488.06 2560
3488.62 2613
3489.18 2559
3489.73 2583
3490.29 2772
3490.85 2995
3491.40 3257
3491.96 3783
3492.52 4399
3493.08 5164
3493.63 5717
3494.19 7140
3494.75 7787
3495.31 8098
3495.86 8439
3496.42 8704
3496.98 9122
3497.54 9139
3498.09 8558
3498.65 8133
3499.21 6935
3499.77 6294
3500.33 5562
3500.88 4851
3501.44 4270
3502.00 3918
3502.56 4010
3503.12 3904
3503.67 4028
3504.23 4216
3504.79 4383
3505.35 4616
3505.91 4943
3506.47 4814
3507.03 5040
3507.58 5408
3508.14 5511
3508.70 5675
3509.26 5715
3509.82 5535
3510.38 5599
3510.94 5289
3511.49 5265
3512.05 4672
3512.61 4489
3513.17 3968
3513.73 3925
3514.29 3204
3514.85 2761
3515.41 2655
3515.97 2400
3516.53 2272
3517.09 2236
3517.64 1992
3518.20 2070
3518.76 1862
3519.32 1752
3519.88 1952
3520.44 2083
3521.00 1764
3521.56 1702
3522.12 1670
3522.68 1750
3523.24 1819
3523.80 1920
3524.36 1861
3524.92 1897
3525.48 1867
3526.04 1938
3526.60 1807
3527.16 1748
3527.72 1632
3528.28 1573
3528.84 1656
3529.40 1680
3529.96 1677
3530.52 1618
3531.08 1575
3531.64 1600
3532.20 1552
3532.76 1552
3533.32 1499
3533.89 1548
3534.45 1546
3535.01 1502
3535.57 1656
3536.13 1573
3536.69 1732
3537.25 1720
3537.81 1780
3538.37 1892
3538.93 1827
3539.49 1657
3540.06 1679
3540.62 1700
3541.18 1685
3541.74 1559
3542.30 1702
3542.86 1768
3543.42 1647
3543.98 1641
3544.55 1542
3545.11 1582
3545.67 1590
3546.23 1498
3546.79 1458
3547.35 1604
3547.92 1581
3548.48 1580
3549.04 1605
3549.60 1709
3550.16 1607
3550.72 1502
3551.29 1604
3551.85 1527
3552.41 1398
3552.97 1346
3553.54 1402
3554.10 1409
3554.66 1328
3555.22 1233
3555.78 1362
3556.35 1315
3556.91 1294
3557.47 1371
3558.03 1406
3558.60 1398
3559.16 1283
3559.72 1247
3560.29 1281
3560.85 1256
3561.41 1374
3561.97 1408
3562.54 1390
3563.10 1427
3563.66 1328
3564.23 1345
3564.79 1282
3565.35 1377
3565.91 1334
3566.48 1334
3567.04 1355
3567.60 1282
3568.17 1457
3568.73 1491
3569.29 1296
3569.86 1338
3570.42 1375
3570.99 1489
3571.55 1414
3572.11 1349
3572.68 1294
3573.24 1193
3573.80 1222
3574.37 1297
3574.93 1287
3575.50 1274
3576.06 1381
3576.62 1388
3577.19 1470
3577.75 1508
3578.32 1566
3578.88 1710
3579.44 1687
3580.01 1757
3580.57 1802
3581.14 1908
3581.70 1884
3582.27 1793
3582.83 1901
3583.40 1888
3583.96 1931
3584.52 1682
3585.09 1824
3585.65 1629
3586.22 1529
3586.78 1601
3587.35 1452
3587.91 1444
3588.48 1485
3589.04 1354
3589.61 1381
3590.17 1391
3590.74 1269
3591.30 1290
3591.87 1376
3592.43 1348
3593.00 1407
3593.56 1239
3594.13 1303
3594.70 1233
3595.26 1164
3595.83 1219
3596.39 1222
3596.96 1246
3597.52 1233
3598.09 1256
3598.65 1265
3599.22 1269
3599.79 1211
3600.35 1234
3600.92 1247
3601.48 1275
3602.05 1318
3602.62 1257
3603.18 1238
3603.75 1161
3604.32 1212
3604.88 1199
3605.45 1247
3606.01 1191
3606.58 1221
3607.15 1235
3607.71 1162
3608.28 1266
3608.85 1343
3609.41 1483
3609.98 1308
3610.55 1207
3611.11 1145
3611.68 1170
3612.25 1228
3612.81 1161
3613.38 1034
3613.95 1130
3614.51 1174
3615.08 1209
3615.65 1066
3616.22 997
3616.78 1023
3617.35 1095
3617.92 1061
3618.48 1199
3619.05 1173
3619.62 1183
3620.19 1051
3620.75 1126
3621.32 1135
3621.89 1156
3622.46 1136
3623.02 1137
3623.59 1111
3624.16 1211
3624.73 1265
3625.30 1167
3625.86 1228
3626.43 1186
3627.00 1120
3627.57 1186
3628.14 1219
3628.70 1107
3629.27 1184
3629.84 1219
3630.41 1080
3630.98 1191
3631.55 1127
3632.11 1158
3632.68 1095
3633.25 1061
3633.82 1222
3634.39 1247
3634.96 1197
3635.52 1133
3636.09 1195
3636.66 1195
3637.23 1094
3637.80 1189
3638.37 1210
3638.94 1169
3639.51 1092
3640.08 1040
3640.64 1180
3641.21 1223
3641.78 1335
3642.35 1324
3642.92 1298
3643.49 1310
3644.06 1298
3644.63 1360
3645.20 1314
3645.77 1303
3646.34 1458
3646.91 1486
3647.48 1432
3648.05 1364
3648.62 1363
3649.19 1373
3649.76 1275
3650.33 1291
3650.90 1436
3651.47 1299
3652.03 1312
3652.60 1415
3653.17 1419
3653.75 1328
3654.32 1316
3654.89 1411
3655.46 1362
3656.03 1332
3656.60 1350
3657.17 1331
3657.74 1467
3658.31 1412
3658.88 1324
3659.45 1361
3660.02 1411
3660.59 1354
3661.16 1423
3661.73 1154
3662.30 1297
3662.87 1242
3663.44 1242
3664.01 1171
3664.59 1122
3665.16 1158
3665.73 1198
3666.30 1477
3666.87 1433
3667.44 1411
3668.01 1573
3668.58 1692
3669.15 1575
3669.73 1514
3670.30 1420
3670.87 1314
3671.44 1369
3672.01 1483
3672.58 1333
3673.15 1329
3673.73 1289
3674.30 1425
3674.87 1277
3675.44 1115
3676.01 1134
3676.58 1119
3677.16 1197
3677.73 1238
3678.30 1206
3678.87 1145
3679.44 1172
3680.02 1226
3680.59 1295
3681.16 1203
3681.73 1166
3682.31 1209
3682.88 1133
3683.45 1180
3684.02 1246
3684.60 1072
3685.17 1075
3685.74 1232
3686.31 1122
3686.89 1089
3687.46 1115
3688.03 1047
3688.60 1088
3689.18 1091
3689.75 1046
3690.32 1075
3690.90 1100
3691.47 1269
3692.04 1101
3692.61 1115
3693.19 1197
3693.76 1115
3694.33 1096
3694.91 1088
3695.48 1140
3696.05 1031
3696.63 1156
3697.20 1129
3697.77 1091
3698.35 1022
3698.92 1048
3699.50 1051
3700.07 1064
3700.64 1076
3701.22 1037
3701.79 1027
3702.36 1044
3702.94 1058
3703.51 1117
3704.09 1151
3704.66 1125
3705.23 1034
3705.81 1003
3706.38 1146
3706.96 1216
3707.53 1203
3708.11 1146
3708.68 1156
3709.25 1185
3709.83 1076
3710.40 1059
3710.98 1113
3711.55 1247
3712.13 1163
3712.70 1054
3713.28 1140
3713.85 1214
3714.43 1274
3715.00 1174
3715.58 1145
3716.15 1201
3716.73 1225
3717.30 1240
3717.88 1216
3718.45 1146
3719.03 1146
3719.60 1079
3720.18 1162
3720.75 1185
3721.33 1105
3721.90 1091
3722.48 1115
3723.05 1118
3723.63 1081
3724.20 1161
3724.78 1113
3725.36 1195
3725.93 1109
3726.51 1010
3727.08 1059
3727.66 1113
3728.23 1168
3728.81 1020
3729.39 908
3729.96 1128
3730.54 1191
3731.11 1003
3731.69 1045
3732.27 1075
3732.84 1110
3733.42 1173
3734.00 1092
3734.57 1179
3735.15 1335
3735.72 1250
3736.30 1345
3736.88 1377
3737.45 1324
3738.03 1228
3738.61 1180
3739.18 1266
3739.76 1145
3740.34 1179
3740.92 1126
3741.49 1178
3742.07 1166
3742.65 1297
3743.22 1228
3743.80 1212
3744.38 1094
3744.95 1112
3745.53 1218
3746.11 1139
3746.69 1152
3747.26 1169
3747.84 1077
3748.42 1135
3749.00 1228
3749.57 1178
3750.15 1077
3750.73 1035
3751.31 1162
3751.88 1212
3752.46 1147
3753.04 1286
3753.62 1250
3754.19 1160
3754.77 1141
3755.35 1190
3755.93 1069
3756.51 1047
3757.08 953
3757.66 1042
3758.24 1016
3758.82 1038
3759.40 983
3759.98 920
3760.55 1075
3761.13 988
3761.71 1035
3762.29 1048
3762.87 1020
3763.45 998
3764.03 1038
3764.60 990
3765.18 1087
3765.76 1083
3766.34 1012
3766.92 1203
3767.50 1158
3768.08 1179
3768.66 1099
3769.24 989
3769.81 1028
3770.39 1034
3770.97 1019
3771.55 1079
3772.13 1078
3772.71 1148
3773.29 1223
3773.87 1188
3774.45 1099
3775.03 995
3775.61 1065
3776.19 985
3776.77 1027
3777.35 1160
3777.93 1011
3778.51 1021
3779.09 1021
3779.67 1004
3780.25 1059
3780.83 1061
3781.41 1022
3781.99 1005
3782.57 991
3783.15 1072
3783.73 1045
3784.31 1010
3784.89 959
3785.47 978
3786.05 1055
3786.63 1093
3787.21 963
3787.79 903
3788.37 910
3788.95 959
3789.53 1011
3790.11 1048
3790.69 1059
3791.27 1045
3791.85 1056
3792.43 1083
3793.01 1078
3793.59 1088
3794.18 1075
3794.76 1078
3795.34 1114
3795.92 1046
3796.50 1054
3797.08 1159
3797.66 1189
3798.24 1143
3798.83 1088
3799.41 1218
3799.99 1204
3800.57 1155
3801.15 1310
3801.73 1265
3802.31 1084
3802.90 1196
3803.48 1253
3804.06 1204
3804.64 1213
3805.22 1208
3805.80 1108
3806.39 1105
3806.97 1287
3807.55 1376
3808.13 1230
3808.71 1316
3809.30 1264
3809.88 1217
3810.46 1232
3811.04 1443
3811.63 1232
3812.21 1324
3812.79 1415
3813.37 1393
3813.95 1520
3814.54 1553
3815.12 1439
3815.70 1502
3816.29 1430
3816.87 1342
3817.45 1387
3818.03 1369
3818.62 1362
3819.20 1472
3819.78 1342
3820.36 1319
3820.95 1414
3821.53 1378
3822.11 1320
3822.70 1193
3823.28 1117
3823.86 1064
3824.45 1185
3825.03 1112
3825.61 1040
3826.20 1179
3826.78 1222
3827.36 1145
3827.95 1116
3828.53 1164
3829.11 1030
3829.70 887
3830.28 1094
3830.87 1030
3831.45 1092
3832.03 1098
3832.62 1049
3833.20 1050
3833.79 1162
3834.37 1116
3834.95 995
3835.54 1052
3836.12 1040
3836.71 982
3837.29 1066
3837.87 1115
3838.46 1122
3839.04 1057
3839.63 1013
3840.21 1078
3840.80 1074
3841.38 938
3841.97 921
3842.55 934
3843.13 980
3843.72 943
3844.30 1012
3844.89 1018
3845.47 1053
3846.06 992
3846.64 1047
3847.23 929
3847.81 920
3848.40 965
3848.98 900
3849.57 973
3850.15 1002
3850.74 1090
3851.33 1006
3851.91 1018
3852.50 933
3853.08 999
3853.67 956
3854.25 1061
3854.84 1080
3855.42 1035
3856.01 1002
3856.60 1035
3857.18 968
3857.77 941
3858.35 1010
3858.94 1054
3859.52 994
3860.11 1004
3860.70 872
3861.28 1014
3861.87 1162
3862.45 1037
3863.04 937
3863.63 931
3864.21 981
3864.80 948
3865.39 900
3865.97 929
3866.56 932
3867.15 971
3867.73 1029
3868.32 1057
3868.91 1094
3869.49 1095
3870.08 1052
3870.67 1063
3871.25 1080
3871.84 971
3872.43 994
3873.01 1083
3873.60 1026
3874.19 934
3874.77 913
3875.36 998
3875.95 1117
3876.54 1074
3877.12 1099
3877.71 988
3878.30 1089
3878.89 1154
3879.47 1132
3880.06 1111
3880.65 1099
3881.24 1116
3881.82 1113
3882.41 1077
3883.00 1054
3883.59 1102
3884.17 1114
3884.76 1084
3885.35 1072
3885.94 1109
3886.53 1090
3887.11 960
3887.70 955
3888.29 992
3888.88 986
3889.47 1022
3890.05 989
3890.64 1066
3891.23 1042
3891.82 1132
3892.41 1139
3893.00 1206
3893.59 1077
3894.17 1134
3894.76 1120
3895.35 1286
3895.94 1267
3896.53 1265
3897.12 1240
3897.71 1153
3898.30 1194
3898.88 1327
3899.47 1165
3900.06 1152
3900.65 970
3901.24 1081
3901.83 1110
3902.42 1049
3903.01 1055
3903.60 1153
3904.19 1237
3904.78 1150
3905.37 1028
3905.95 1102
3906.54 1087
3907.13 1181
3907.72 1079
3908.31 1167
3908.90 1268
3909.49 1206
3910.08 1267
3910.67 1212
3911.26 1226
3911.85 1174
3912.44 1201
3913.03 1160
3913.62 1100
3914.21 1209
3914.80 1097
3915.39 1078
3915.98 982
3916.57 1060
3917.16 1057
3917.75 924
3918.34 979
3918.93 1125
3919.52 1045
3920.12 1028
3920.71 1016
3921.30 1119
3921.89 1062
3922.48 991
3923.07 1017
3923.66 999
3924.25 1004
3924.84 966
3925.43 897
3926.02 938
3926.61 945
3927.20 958
3927.80 988
3928.39 905
3928.98 945
3929.57 953
3930.16 913
3930.75 1006
3931.34 1002
3931.94 1005
3932.53 934
3933.12 883
3933.71 878
3934.30 917
3934.89 939
3935.48 940
3936.08 972
3936.67 951
3937.26 880
3937.85 832
3938.44 905
3939.04 861
3939.63 922
3940.22 965
3940.81 985
3941.40 976
3942.00 1003
3942.59 1008
3943.18 1065
3943.77 1057
3944.37 1106
3944.96 1218
3945.55 1160
3946.14 1125
3946.74 1099
3947.33 1115
3947.92 1114
3948.51 1144
3949.11 1069
3949.70 1031
3950.29 965
3950.88 966
3951.48 1052
3952.07 977
3952.66 993
3953.26 901
3953.85 896
3954.44 971
3955.04 1012
3955.63 926
3956.22 910
3956.82 907
3957.41 1008
3958.00 950
3958.60 863
3959.19 923
3959.78 947
3960.38 1042
3960.97 957
3961.56 922
3962.16 874
3962.75 1030
3963.34 1128
3963.94 975
3964.53 989
3965.13 1068
3965.72 1138
3966.31 1020
3966.91 1096
3967.50 1101
3968.10 1009
3968.69 958
3969.28 952
3969.88 1171
3970.47 1105
3971.07 1196
3971.66 1131
3972.26 1199
3972.85 1159
3973.45 1214
3974.04 1156
3974.63 1152
3975.23 1253
3975.82 1165
3976.42 1202
3977.01 1142
3977.61 1172
3978.20 1313
3978.80 1206
3979.39 1236
3979.99 1275
3980.58 1168
3981.18 1338
3981.77 1223
3982.37 1236
3982.96 1207
3983.56 1213
3984.15 1144
3984.75 1131
3985.35 1106
3985.94 1116
3986.54 1155
3987.13 1241
3987.73 1194
3988.32 1147
3988.92 1262
3989.51 1290
3990.11 1221
3990.71 1280
3991.30 1359
3991.90 1266
3992.49 1225
3993.09 1275
3993.69 1419
3994.28 1288
3994.88 1277
3995.47 1352
3996.07 1315
3996.67 1178
3997.26 1169
3997.86 1198
3998.46 1288
3999.05 1448
3999.65 1427
4000.25 1397
4000.84 1303
4001.44 1298
4002.04 1334
4002.63 1293
4003.23 1228
4003.83 1249
4004.42 1181
4005.02 1217
4005.62 1203
4006.21 1181
4006.81 1177
4007.41 1193
4008.01 1217
4008.60 1136
4009.20 1197
4009.80 1078
4010.39 1214
4010.99 1103
4011.59 1205
4012.19 1147
4012.78 1303
4013.38 1224
4013.98 1111
4014.58 1049
4015.17 984
4015.77 1133
4016.37 1096
4016.97 1044
4017.57 1023
4018.16 1172
4018.76 1054
4019.36 1044
4019.96 1011
4020.56 1009
4021.15 1083
4021.75 1033
4022.35 1031
4022.95 1055
4023.55 1026
4024.14 1041
4024.74 1072
4025.34 1136
4025.94 1114
4026.54 1097
4027.14 1202
4027.74 1234
4028.33 1152
4028.93 1318
4029.53 1355
4030.13 1413
4030.73 1397
4031.33 1399
4031.93 1549
4032.53 1553
4033.12 1473
4033.72 1628
4034.32 1522
4034.92 1483
4035.52 1794
4036.12 1702
4036.72 1450
4037.32 1406
4037.92 1378
4038.52 1141
4039.12 1270
4039.72 1264
4040.32 1219
4040.92 1129
4041.52 1138
4042.12 1025
4042.71 972
4043.31 982
4043.91 958
4044.51 918
4045.11 843
4045.71 880
4046.31 988
4046.91 984
4047.51 940
4048.11 959
4048.71 1039
4049.31 875
4049.91 966
4050.52 908
4051.12 874
4051.72 861
4052.32 891
4052.92 914
4053.52 909
4054.12 954
4054.72 1133
4055.32 1016
4055.92 943
4056.52 920
4057.12 924
4057.72 949
4058.32 1010
4058.92 963
4059.52 979
4060.13 998
4060.73 981
4061.33 912
4061.93 1005
4062.53 970
4063.13 1073
4063.73 966
4064.33 1041
4064.94 1023
4065.54 1068
4066.14 1016
4066.74 1047
4067.34 1054
4067.94 1054
4068.54 1074
4069.15 1038
4069.75 1078
4070.35 1180
4070.95 1116
4071.55 1054
4072.16 1045
4072.76 1046
4073.36 1041
4073.96 958
4074.56 1011
4075.17 946
4075.77 943
4076.37 989
4076.97 974
4077.57 1014
4078.18 1020
4078.78 932
4079.38 943
4079.98 956
4080.59 938
4081.19 918
4081.79 940
4082.39 870
4083.00 887
4083.60 914
4084.20 903
4084.81 896
4085.41 840
4086.01 975
4086.61 849
4087.22 946
4087.82 957
4088.42 926
4089.03 894
4089.63 959
4090.23 878
4090.84 897
4091.44 947
4092.04 873
4092.65 867
4093.25 806
4093.85 908
4094.46 833
4095.06 805
4095.66 852
4096.27 915
4096.87 892
4097.48 938
4098.08 965
4098.68 919
4099.29 899
4099.89 919
4100.49 860
4101.10 939
4101.70 940
4102.31 994
4102.91 995
4103.52 980
4104.12 887
4104.72 1018
4105.33 953
4105.93 980
4106.54 942
4107.14 972
4107.75 1011
4108.35 1029
4108.96 999
4109.56 910
4110.16 969
4110.77 943
4111.37 896
4111.98 948
4112.58 937
4113.19 1033
4113.79 980
4114.40 954
4115.00 925
4115.61 919
4116.21 902
4116.82 795
4117.42 986
4118.03 954
4118.64 898
4119.24 920
4119.85 948
4120.45 931
4121.06 980
4121.66 1035
4122.27 993
4122.87 951
4123.48 911
4124.09 895
4124.69 856
4125.30 848
4125.90 954
4126.51 1065
4127.11 1018
4127.72 953
4128.33 986
4128.93 881
4129.54 958
4130.14 936
4130.75 881
4131.36 877
4131.96 972
4132.57 787
4133.18 885
4133.78 898
4134.39 918
4135.00 925
4135.60 974
4136.21 967
4136.82 972
4137.42 1036
4138.03 1012
4138.64 1011
4139.24 1068
4139.85 1139
4140.46 1043
4141.06 1048
4141.67 1104
4142.28 1193
4142.88 1199
4143.49 1014
4144.10 988
4144.71 1070
4145.31 1056
4145.92 1122
4146.53 1083
4147.14 1082
4147.74 1137
4148.35 1156
4148.96 1079
4149.57 1154
4150.17 1162
4150.78 1117
4151.39 1132
4152.00 1158
4152.60 1070
4153.21 930
4153.82 997
4154.43 902
4155.04 912
4155.64 951
4156.25 917
4156.86 835
4157.47 855
4158.08 908
4158.69 869
4159.29 895
4159.90 960
4160.51 1126
4161.12 1029
4161.73 1024
4162.34 947
4162.94 1034
4163.55 983
4164.16 986
4164.77 955
4165.38 1012
4165.99 1018
4166.60 961
4167.21 1007
4167.81 969
4168.42 1060
4169.03 924
4169.64 1067
4170.25 1094
4170.86 992
4171.47 965
4172.08 952
4172.69 975
4173.30 962
4173.91 923
4174.52 908
4175.13 914
4175.74 928
4176.34 939
4176.95 1013
4177.56 948
4178.17 1027
4178.78 1015
4179.39 930
4180.00 990
4180.61 949
4181.22 949
4181.83 876
4182.44 803
4183.05 946
4183.66 952
4184.27 882
4184.88 955
4185.49 1018
4186.10 964
4186.71 954
4187.32 950
4187.93 999
4188.55 1083
4189.16 988
4189.77 1035
4190.38 989
4190.99 914
4191.60 1045
4192.21 936
4192.82 971
4193.43 1087
4194.04 1011
4194.65 951
4195.26 962
4195.87 976
4196.49 931
4197.10 974
4197.71 1058
4198.32 1002
4198.93 990
4199.54 962
4200.15 1002
4200.76 988
4201.38 1049
4201.99 1090
4202.60 1071
4203.21 955
4203.82 965
4204.43 990
4205.04 884
4205.66 829
4206.27 869
4206.88 926
4207.49 960
4208.10 916
4208.72 974
4209.33 886
4209.94 938
4210.55 892
4211.16 871
4211.78 1052
4212.39 978
4213.00 1000
4213.61 917
4214.22 901
4214.84 928
4215.45 920
4216.06 925
4216.67 1003
4217.29 927
4217.90 999
4218.51 1013
4219.13 977
4219.74 1036
4220.35 996
4220.96 1004
4221.58 1035
4222.19 1126
4222.80 1068
4223.42 1073
4224.03 966
4224.64 1129
4225.25 1118
4225.87 1090
4226.48 1087
4227.09 1133
4227.71 1122
4228.32 1048
4228.93 1024
4229.55 1049
4230.16 1102
4230.77 1052
4231.39 1155
4232.00 1152
4232.62 1148
4233.23 1306
4233.84 1170
4234.46 1254
4235.07 1302
4235.68 1441
4236.30 1604
4236.91 1551
4237.53 1564
4238.14 1629
4238.75 1701
4239.37 1778
4239.98 1749
4240.60 1801
4241.21 1898
4241.83 1812
4242.44 1675
4243.05 1522
4243.67 1484
4244.28 1508
4244.90 1495
4245.51 1294
4246.13 1086
4246.74 1140
4247.36 1147
4247.97 987
4248.59 1115
4249.20 1034
4249.82 1089
4250.43 1163
4251.05 989
4251.66 978
4252.28 1048
4252.89 1102
4253.51 1027
4254.12 1108
4254.74 1143
4255.35 1192
4255.97 1086
4256.58 1107
4257.20 963
4257.81 916
4258.43 1113
4259.05 1076
4259.66 1035
4260.28 937
4260.89 910
4261.51 1044
4262.12 1058
4262.74 900
4263.36 894
4263.97 1011
4264.59 974
4265.20 953
4265.82 961
4266.44 1067
4267.05 1029
4267.67 930
4268.28 1010
4268.90 1148
4269.52 1125
4270.13 1130
4270.75 1149
4271.37 1081
4271.98 1081
4272.60 1140
4273.22 1173
4273.83 1183
4274.45 1124
4275.07 1026
4275.68 1039
4276.30 1150
4276.92 1122
4277.53 1063
4278.15 1057
4278.77 1065
4279.38 1087
4280.00 1178
4280.62 1177
4281.24 1142
4281.85 1250
4282.47 1167
4283.09 1138
4283.70 1181
4284.32 1177
4284.94 1118
4285.56 1076
4286.17 899
4286.79 1013
4287.41 955
4288.03 998
4288.65 987
4289.26 995
4289.88 947
4290.50 962
4291.12 1059
4291.73 1203
4292.35 1094
4292.97 1068
4293.59 1144
4294.21 1086
4294.83 1152
4295.44 1094
4296.06 1074
4296.68 1087
4297.30 1094
4297.92 989
4298.54 1054
4299.15 1149
4299.77 1030
4300.39 925
4301.01 1024
4301.63 1122
4302.25 1121
4302.87 1071
4303.48 1023
4304.10 927
4304.72 1051
4305.34 1025
4305.96 900
4306.58 994
4307.20 1003
4307.82 992
4308.44 975
4309.06 1057
4309.67 943
4310.29 903
4310.91 929
4311.53 976
4312.15 936
4312.77 1022
4313.39 1022
4314.01 1086
4314.63 1076
4315.25 1051
4315.87 1076
4316.49 1111
4317.11 1032
4317.73 1064
4318.35 1086
4318.97 1180
4319.59 1172
4320.21 1004
4320.83 947
4321.45 1019
4322.07 1071
4322.69 1063
4323.31 1037
4323.93 1070
4324.55 1141
4325.17 1146
4325.79 1260
4326.41 1092
4327.03 1071
4327.65 1165
4328.27 1229
4328.89 1354
4329.51 1326
4330.13 1338
4330.76 1268
4331.38 1224
4332.00 1200
4332.62 1316
4333.24 1360
4333.86 1376
4334.48 1323
4335.10 1266
4335.72 1404
4336.34 1542
4336.97 1426
4337.59 1508
4338.21 1633
4338.83 1555
4339.45 1638
4340.07 1802
4340.69 1788
4341.31 1813
4341.94 1949
4342.56 1988
4343.18 1916
4343.80 1862
4344.42 1968
4345.04 2023
4345.67 1947
4346.29 2391
4346.91 2527
4347.53 2526
4348.15 2786
4348.78 3238
4349.40 3677
4350.02 4044
4350.64 4317
4351.26 4314
4351.89 4307
4352.51 4146
4353.13 3970
4353.75 3895
4354.38 3556
4355.00 3091
4355.62 2556
4356.24 2321
4356.87 2115
4357.49 1848
4358.11 1707
4358.74 1668
4359.36 1679
4359.98 1613
4360.60 1474
4361.23 1502
4361.85 1474
4362.47 1445
4363.10 1398
4363.72 1321
4364.34 1503
4364.97 1475
4365.59 1452
4366.21 1479
4366.83 1340
4367.46 1340
4368.08 1382
4368.71 1338
4369.33 1333
4369.95 1435
4370.58 1266
4371.20 1338
4371.82 1224
4372.45 1129
4373.07 1093
4373.69 1150
4374.32 1202
4374.94 1174
4375.57 1114
4376.19 1034
4376.81 1048
4377.44 1046
4378.06 974
4378.69 992
4379.31 1101
4379.94 1104
4380.56 1068
4381.18 1080
4381.81 1083
4382.43 1021
4383.06 1060
4383.68 1056
4384.31 1111
4384.93 1163
4385.56 1173
4386.18 1143
4386.81 1157
4387.43 1125
4388.05 1092
4388.68 1095
4389.30 1064
4389.93 1087
4390.55 1050
4391.18 1021
4391.81 1001
4392.43 1089
4393.06 996
4393.68 981
4394.31 950
4394.93 959
4395.56 901
4396.18 988
4396.81 943
4397.43 945
4398.06 921
4398.68 926
4399.31 924
4399.94 936
4400.56 930
4401.19 878
4401.81 953
4402.44 972
4403.06 982
4403.69 933
4404.32 997
4404.94 1115
4405.57 1089
4406.20 994
4406.82 946
4407.45 946
4408.07 1005
4408.70 1059
4409.33 1036
4409.95 933
4410.58 979
4411.21 987
4411.83 909
4412.46 826
4413.09 1007
4413.71 1142
4414.34 1060
4414.97 940
4415.59 1114
4416.22 1134
4416.85 972
4417.47 1007
4418.10 997
4418.73 974
4419.35 1014
4419.98 1009
4420.61 1089
4421.24 1074
4421.86 1033
4422.49 1033
4423.12 1137
4423.75 1004
4424.37 1028
4425.00 922
4425.63 1048
4426.26 1028
4426.88 916
4427.51 965
4428.14 954
4428.77 983
4429.39 946
4430.02 953
4430.65 876
4431.28 796
4431.91 893
4432.53 887
4433.16 879
4433.79 914
4434.42 947
4435.05 905
4435.67 921
4436.30 898
4436.93 915
4437.56 928
4438.19 1069
4438.82 933
4439.44 930
4440.07 931
4440.70 980
4441.33 1017
4441.96 1029
4442.59 1119
4443.22 1104
4443.85 1045
4444.47 960
4445.10 901
4445.73 943
4446.36 957
4446.99 955
4447.62 975
4448.25 898
4448.88 900
4449.51 1081
4450.14 1025
4450.77 1020
4451.39 1142
4452.02 1033
4452.65 1049
4453.28 1073
4453.91 974
4454.54 945
4455.17 985
4455.80 1011
4456.43 1139
4457.06 1134
4457.69 1188
4458.32 1173
4458.95 1067
4459.58 1068
4460.21 1111
4460.84 1073
4461.47 1093
4462.10 1115
4462.73 1090
4463.36 1004
4463.99 930
4464.62 903
4465.25 971
4465.88 846
4466.51 1002
4467.14 939
4467.77 920
4468.40 906
4469.03 911
4469.67 949
4470.30 897
4470.93 877
4471.56 856
4472.19 873
4472.82 936
4473.45 934
4474.08 940
4474.71 853
4475.34 900
4475.97 930
4476.61 878
4477.24 847
4477.87 911
4478.50 883
4479.13 885
4479.76 919
4480.39 877
4481.02 899
4481.66 979
4482.29 1002
4482.92 1068
4483.55 1050
4484.18 987
4484.81 944
4485.45 997
4486.08 873
4486.71 916
4487.34 983
4487.97 920
4488.61 919
4489.24 926
4489.87 1032
4490.50 1117
4491.13 1047
4491.77 1063
4492.40 1145
4493.03 1045
4493.66 1123
4494.30 1053
4494.93 1006
4495.56 982
4496.19 929
4496.83 991
4497.46 971
4498.09 883
4498.72 915
4499.36 1023
4499.99 1069
4500.62 1086
4501.25 986
4501.89 1055
4502.52 1008
4503.15 1073
4503.79 1243
4504.42 1335
4505.05 1333
4505.69 1367
4506.32 1363
4506.95 1421
4507.59 1309
4508.22 1275
4508.85 1370
4509.49 1386
4510.12 1216
4510.75 1139
4511.39 1060
4512.02 1021
4512.65 1075
4513.29 1074
4513.92 1156
4514.56 1054
4515.19 1054
4515.82 1020
4516.46 982
4517.09 996
4517.73 923
4518.36 959
4518.99 1011
4519.63 940
4520.26 946
4520.90 878
4521.53 948
4522.16 943
4522.80 1016
4523.43 992
4524.07 918
4524.70 908
4525.34 903
4525.97 865
4526.61 948
4527.24 994
4527.88 1015
4528.51 958
4529.15 993
4529.78 938
4530.42 973
4531.05 883
4531.69 993
4532.32 1042
4532.96 972
4533.59 997
4534.23 996
4534.86 1081
4535.50 1002
4536.13 1121
4536.77 1026
4537.40 971
4538.04 965
4538.67 997
4539.31 891
4539.94 1013
4540.58 1028
4541.22 990
4541.85 1038
4542.49 1028
4543.12 1020
4543.76 1051
4544.40 977
4545.03 831
4545.67 856
4546.30 897
4546.94 996
4547.58 964
4548.21 937
4548.85 892
4549.48 932
4550.12 883
4550.76 887
4551.39 999
4552.03 968
4552.67 818
4553.30 924
4553.94 907
4554.58 881
4555.21 966
4555.85 973
4556.49 969
4557.12 925
4557.76 978
4558.40 954
4559.03 936
4559.67 973
4560.31 986
4560.94 946
4561.58 1020
4562.22 956
4562.86 936
4563.49 916
4564.13 879
4564.77 885
4565.41 904
4566.04 865
4566.68 885
4567.32 981
4567.96 1044
4568.59 924
4569.23 1009
4569.87 901
4570.51 878
4571.14 914
4571.78 959
4572.42 1017
4573.06 931
4573.70 899
4574.33 980
4574.97 920
4575.61 882
4576.25 901
4576.89 846
4577.52 838
4578.16 935
4578.80 1049
4579.44 1027
4580.08 942
4580.72 974
4581.35 970
4581.99 946
4582.63 952
4583.27 1013
4583.91 1054
4584.55 1035
4585.19 865
4585.83 853
4586.46 965
4587.10 942
4587.74 1072
4588.38 1022
4589.02 903
4589.66 855
4590.30 993
4590.94 980
4591.58 1022
4592.22 1060
4592.85 1193
4593.49 1184
4594.13 1243
4594.77 1376
4595.41 1348
4596.05 1301
4596.69 1358
4597.33 1374
4597.97 1310
4598.61 1220
4599.25 1192
4599.89 1314
4600.53 1196
4601.17 1166
4601.81 1051
4602.45 1063
4603.09 918
4603.73 918
4604.37 970
4605.01 1011
4605.65 981
4606.29 998
4606.93 1047
4607.57 1029
4608.21 1019
4608.85 1006
4609.49 978
4610.13 967
4610.77 1008
4611.41 989
4612.05 957
4612.70 916
4613.34 938
4613.98 962
4614.62 915
4615.26 935
4615.90 954
4616.54 969
4617.18 1080
4617.82 958
4618.46 1035
4619.10 1066
4619.75 1105
4620.39 1121
4621.03 1084
4621.67 1029
4622.31 1069
4622.95 981
4623.59 891
4624.24 862
4624.88 919
4625.52 871
4626.16 804
4626.80 867
4627.44 871
4628.09 930
4628.73 1037
4629.37 932
4630.01 862
4630.65 917
4631.29 889
4631.94 871
4632.58 982
4633.22 816
4633.86 879
4634.51 904
4635.15 897
4635.79 975
4636.43 907
4637.07 896
4637.72 978
4638.36 959
4639.00 1032
4639.64 963
4640.29 1039
4640.93 1119
4641.57 1057
4642.21 999
4642.86 953
4643.50 929
4644.14 1074
4644.79 1105
4645.43 1054
4646.07 981
4646.72 963
4647.36 931
4648.00 958
4648.64 898
4649.29 934
4649.93 838
4650.57 896
4651.22 910
4651.86 963
4652.50 1020
4653.15 987
4653.79 903
4654.44 948
4655.08 1015
4655.72 999
4656.37 908
4657.01 933
4657.65 939
4658.30 999
4658.94 895
4659.59 856
4660.23 844
4660.87 863
4661.52 891
4662.16 891
4662.81 974
4663.45 914
4664.09 931
4664.74 970
4665.38 882
4666.03 857
4666.67 861
4667.32 917
4667.96 944
4668.61 960
4669.25 885
4669.89 912
4670.54 863
4671.18 847
4671.83 860
4672.47 928
4673.12 949
4673.76 894
4674.41 909
4675.05 932
4675.70 941
4676.34 835
4676.99 866
4677.63 1008
4678.28 871
4678.92 845
4679.57 859
4680.22 846
4680.86 877
4681.51 842
4682.15 870
4682.80 970
4683.44 936
4684.09 852
4684.73 992
4685.38 1068
4686.03 1026
4686.67 1077
4687.32 978
4687.96 923
4688.61 1019
4689.25 1094
4689.90 1079
4690.55 1000
4691.19 1095
4691.84 1000
4692.49 984
4693.13 996
4693.78 963
4694.42 899
4695.07 950
4695.72 991
4696.36 933
4697.01 897
4697.66 1020
4698.30 1024
4698.95 1084
4699.60 1081
4700.24 1115
4700.89 1154
4701.54 1296
4702.18 1477
4702.83 1603
4703.48 1592
4704.12 1413
4704.77 1525
4705.42 1403
4706.07 1384
4706.71 1230
4707.36 1263
4708.01 1140
4708.66 1216
4709.30 1221
4709.95 1201
4710.60 1048
4711.24 1049
4711.89 1060
4712.54 1111
4713.19 1038
4713.84 1046
4714.48 1062
4715.13 1019
4715.78 981
4716.43 1079
4717.07 1079
4717.72 1032
4718.37 926
4719.02 951
4719.67 959
4720.31 976
4720.96 998
4721.61 1025
4722.26 1083
4722.91 1015
4723.56 1002
4724.20 910
4724.85 941
4725.50 957
4726.15 969
4726.80 1074
4727.45 1047
4728.10 917
4728.74 1013
4729.39 992
4730.04 963
4730.69 938
4731.34 912
4731.99 1032
4732.64 956
4733.29 936
4733.94 999
4734.58 1016
4735.23 945
4735.88 1074
4736.53 996
4737.18 967
4737.83 839
4738.48 888
4739.13 991
4739.78 855
4740.43 952
4741.08 951
4741.73 1009
4742.38 1031
4743.03 1065
4743.68 1071
4744.33 951
4744.98 943
4745.63 992
4746.28 1026
4746.93 981
4747.58 1012
4748.23 998
4748.88 996
4749.53 1002
4750.18 1074
4750.83 1095
4751.48 1109
4752.13 1059
4752.78 1329
4753.43 1275
4754.08 1386
4754.73 1477
4755.38 1588
4756.03 1656
4756.68 1665
4757.33 1666
4757.98 1626
4758.63 1752
4759.28 1724
4759.93 1579
4760.59 1542
4761.24 1364
4761.89 1332
4762.54 1250
4763.19 1148
4763.84 1034
4764.49 949
4765.14 964
4765.79 945
4766.45 915
4767.10 872
4767.75 1076
4768.40 1009
4769.05 1013
4769.70 918
4770.35 1000
4771.01 1050
4771.66 967
4772.31 1005
4772.96 1082
4773.61 1030
4774.26 1005
4774.92 975
4775.57 913
4776.22 931
4776.87 898
4777.52 883
4778.18 847
4778.83 784
4779.48 883
4780.13 877
4780.79 855
4781.44 850
4782.09 902
4782.74 1027
4783.40 1048
4784.05 1080
4784.70 1034
4785.35 1020
4786.01 1037
4786.66 1067
4787.31 1087
4787.96 1119
4788.62 1034
4789.27 951
4789.92 965
4790.58 1081
4791.23 975
4791.88 1100
4792.53 1089
4793.19 1151
4793.84 1106
4794.49 1087
4795.15 1092
4795.80 1223
4796.45 1142
4797.11 1131
4797.76 1095
4798.41 1176
4799.07 1294
4799.72 1105
4800.37 1050
4801.03 1110
4801.68 1024
4802.34 995
4802.99 1063
4803.64 1090
4804.30 1044
4804.95 1007
4805.61 1065
4806.26 995
4806.91 935
4807.57 1025
4808.22 1106
4808.88 1094
4809.53 996
4810.18 995
4810.84 1022
4811.49 1049
4812.15 909
4812.80 944
4813.46 993
4814.11 997
4814.77 1027
4815.42 1044
4816.07 995
4816.73 1073
4817.38 1043
4818.04 1043
4818.69 1000
4819.35 919
4820.00 954
4820.66 1156
4821.31 1040
4821.97 1007
4822.62 989
4823.28 1086
4823.93 1088
4824.59 1034
4825.24 1121
4825.90 1162
4826.56 1235
4827.21 1095
4827.87 1094
4828.52 1152
4829.18 1201
4829.83 1137
4830.49 1091
4831.14 1102
4831.80 1177
4832.46 1110
4833.11 1212
4833.77 1270
4834.42 1261
4835.08 1245
4835.74 1176
4836.39 1243
4837.05 1257
4837.70 1431
4838.36 1397
4839.02 1498
4839.67 1427
4840.33 1306
4840.99 1354
4841.64 1476
4842.30 1512
4842.96 1504
4843.61 1523
4844.27 1473
4844.92 1615
4845.58 1605
4846.24 1589
4846.90 1597
4847.55 1612
4848.21 1719
4848.87 1658
4849.52 1783
4850.18 1812
4850.84 1866
4851.49 2115
4852.15 2513
4852.81 2643
4853.47 2509
4854.12 2772
4854.78 2697
4855.44 2788
4856.09 2899
4856.75 2831
4857.41 2710
4858.07 2741
4858.72 2699
4859.38 2536
4860.04 2501
4860.70 2265
4861.36 2335
4862.01 2286
4862.67 2294
4863.33 2233
4863.99 2233
4864.64 2221
4865.30 2115
4865.96 2181
4866.62 2229
4867.28 2080
4867.94 2058
4868.59 2017
4869.25 2069
4869.91 2107
4870.57 1885
4871.23 1837
4871.89 2005
4872.54 1963
4873.20 1993
4873.86 1935
4874.52 1775
4875.18 1627
4875.84 1606
4876.50 1733
4877.16 1692
4877.81 1629
4878.47 1742
4879.13 1748
4879.79 1825
4880.45 1655
4881.11 1772
4881.77 1637
4882.43 1730
4883.09 1731
4883.75 1619
4884.41 1558
4885.06 1653
4885.72 1589
4886.38 1606
4887.04 1484
4887.70 1587
4888.36 1416
4889.02 1442
4889.68 1522
4890.34 1463
4891.00 1536
4891.66 1426
4892.32 1457
4892.98 1511
4893.64 1712
4894.30 1770
4894.96 1686
4895.62 1758
4896.28 1605
4896.94 1683
4897.60 1518
4898.26 1481
4898.92 1573
4899.58 1483
4900.24 1373
4900.90 1364
4901.56 1257
4902.22 1310
4902.88 1273
4903.54 1193
4904.21 1314
4904.87 1258
4905.53 1322
4906.19 1217
4906.85 1142
4907.51 1231
4908.17 1023
4908.83 1156
4909.49 1278
4910.15 1302
4910.81 1165
4911.48 1166
4912.14 1234
4912.80 1229
4913.46 1126
4914.12 1220
4914.78 1149
4915.44 1130
4916.11 1127
4916.77 1111
4917.43 1081
4918.09 1045
4918.75 1053
4919.41 1165
4920.07 1159
4920.74 1047
4921.40 1036
4922.06 1015
4922.72 977
4923.38 1083
4924.05 1055
4924.71 1066
4925.37 1064
4926.03 1005
4926.69 1027
4927.36 1090
4928.02 1090
4928.68 1184
4929.34 1006
4930.01 1024
4930.67 1022
4931.33 1086
4931.99 1118
4932.66 1086
4933.32 1096
4933.98 1095
4934.64 1091
4935.31 1098
4935.97 1066
4936.63 1168
4937.30 1068
4937.96 1039
4938.62 1015
4939.28 1026
4939.95 1070
4940.61 1126
4941.27 1079
4941.94 1057
4942.60 998
4943.26 1026
4943.93 1095
4944.59 1018
4945.25 967
4945.92 1078
4946.58 1078
4947.24 1076
4947.91 947
4948.57 965
4949.23 1100
4949.90 1075
4950.56 1001
4951.23 954
4951.89 1031
4952.55 1044
4953.22 968
4953.88 880
4954.55 897
4955.21 921
4955.87 1002
4956.54 1031
4957.20 1000
4957.87 925
4958.53 898
4959.20 961
4959.86 971
4960.52 983
4961.19 962
4961.85 1006
4962.52 961
4963.18 919
4963.85 987
4964.51 913
4965.18 1025
4965.84 1216
4966.51 1112
4967.17 1078
4967.84 1111
4968.50 1146
4969.17 1283
4969.83 1234
4970.50 1149
4971.16 1148
4971.83 1171
4972.49 1068
4973.16 1183
4973.82 1098
4974.49 919
4975.15 916
4975.82 1006
4976.48 1014
4977.15 948
4977.82 904
4978.48 946
4979.15 990
4979.81 1017
4980.48 1022
4981.14 1054
4981.81 995
4982.48 1026
4983.14 1102
4983.81 1081
4984.47 1042
4985.14 982
4985.81 954
4986.47 849
4987.14 943
4987.81 1004
4988.47 933
4989.14 846
4989.80 793
4990.47 901
4991.14 820
4991.80 811
4992.47 904
4993.14 846
4993.80 957
4994.47 841
4995.14 863
4995.80 949
4996.47 1012
4997.14 1043
4997.80 993
4998.47 1068
4999.14 984
4999.81 966
5000.47 982
5001.14 951
5001.81 958
5002.47 860
5003.14 869
5003.81 877
5004.48 927
5005.14 870
5005.81 836
5006.48 802
5007.15 906
5007.81 823
5008.48 910
5009.15 829
5009.82 887
5010.49 855
5011.15 854
5011.82 946
5012.49 891
5013.16 904
5013.83 842
5014.49 902
5015.16 944
5015.83 963
5016.50 1022
5017.17 1047
5017.83 1053
5018.50 889
5019.17 941
5019.84 979
5020.51 1014
5021.18 929
5021.84 931
5022.51 840
5023.18 889
5023.85 874
5024.52 942
5025.19 956
5025.86 1037
5026.53 971
5027.19 912
5027.86 959
5028.53 912
5029.20 909
5029.87 961
5030.54 956
5031.21 1027
5031.88 1031
5032.55 998
5033.22 1026
5033.89 1074
5034.56 957
5035.23 1032
5035.89 1039
5036.56 992
5037.23 956
5037.90 963
5038.57 914
5039.24 931
5039.91 857
5040.58 826
5041.25 934
5041.92 969
5042.59 928
5043.26 863
5043.93 934
5044.60 957
5045.27 912
5045.94 934
5046.61 983
5047.28 904
5047.95 812
5048.62 916
5049.29 855
5049.96 959
5050.63 960
5051.31 870
5051.98 934
5052.65 836
5053.32 856
5053.99 912
5054.66 841
5055.33 906
5056.00 779
5056.67 766
5057.34 814
5058.01 825
5058.68 836
5059.35 853
5060.03 984
5060.70 849
5061.37 922
5062.04 968
5062.71 868
5063.38 876
5064.05 889
5064.72 940
5065.40 896
5066.07 824
5066.74 835
5067.41 785
5068.08 866
5068.75 803
5069.43 844
5070.10 887
5070.77 906
5071.44 930
5072.11 905
5072.79 873
5073.46 899
5074.13 938
5074.80 955
5075.47 953
5076.15 884
5076.82 868
5077.49 936
5078.16 861
5078.83 876
5079.51 861
5080.18 875
5080.85 820
5081.52 873
5082.20 913
5082.87 878
5083.54 939
5084.22 916
5084.89 877
5085.56 917
5086.23 1011
5086.91 978
5087.58 976
5088.25 1007
5088.93 1014
5089.60 1017
5090.27 1048
5090.94 1009
5091.62 900
5092.29 962
5092.96 991
5093.64 1023
5094.31 1110
5094.98 1148
5095.66 1113
5096.33 1062
5097.00 1138
5097.68 1315
5098.35 1227
5099.03 1165
5099.70 1196
5100.37 1185
5101.05 1020
5101.72 1116
5102.39 996
5103.07 1040
5103.74 1096
5104.42 1036
5105.09 1016
5105.77 930
5106.44 883
5107.11 950
5107.79 1025
5108.46 908
5109.14 1042
5109.81 1018
5110.49 1018
5111.16 998
5111.83 1015
5112.51 986
5113.18 951
5113.86 937
5114.53 1018
5115.21 866
5115.88 858
5116.56 899
5117.23 882
5117.91 912
5118.58 835
5119.26 867
5119.93 832
5120.61 829
5121.28 788
5121.96 890
5122.63 990
5123.31 961
5123.98 913
5124.66 928
5125.33 1018
5126.01 931
5126.69 804
5127.36 899
5128.04 1030
5128.71 981
5129.39 888
5130.06 935
5130.74 951
5131.42 929
5132.09 1027
5132.77 838
5133.44 908
5134.12 1032
5134.79 1008
5135.47 922
5136.15 1032
5136.82 1055
5137.50 997
5138.18 1012
5138.85 1053
5139.53 918
5140.20 835
5140.88 979
5141.56 928
5142.23 850
5142.91 850
5143.59 967
5144.26 934
5144.94 854
5145.62 912
5146.29 933
5146.97 786
5147.65 841
5148.33 963
5149.00 893
5149.68 780
5150.36 794
5151.03 805
5151.71 831
5152.39 844
5153.06 767
5153.74 782
5154.42 756
5155.10 782
5155.77 862
5156.45 841
5157.13 846
5157.81 848
5158.48 833
5159.16 850
5159.84 807
5160.52 869
5161.20 916
5161.87 820
5162.55 824
5163.23 912
5163.91 872
5164.58 861
5165.26 829
5165.94 907
5166.62 869
5167.30 818
5167.98 854
5168.65 831
5169.33 953
5170.01 886
5170.69 924
5171.37 959
5172.05 872
5172.72 818
5173.40 841
5174.08 865
5174.76 826
5175.44 933
5176.12 811
5176.80 854
5177.48 831
5178.15 755
5178.83 732
5179.51 789
5180.19 739
5180.87 763
5181.55 785
5182.23 839
5182.91 776
5183.59 810
5184.27 836
5184.95 908
5185.63 854
5186.30 819
5186.98 832
5187.66 851
5188.34 890
5189.02 827
5189.70 735
5190.38 803
5191.06 882
5191.74 906
5192.42 876
5193.10 885
5193.78 800
5194.46 750
5195.14 795
5195.82 768
5196.50 754
5197.18 771
5197.86 694
5198.54 777
5199.22 817
5199.90 719
5200.58 722
5201.26 783
5201.94 781
5202.62 794
5203.31 854
5203.99 864
5204.67 843
5205.35 837
5206.03 816
5206.71 766
5207.39 711
5208.07 772
5208.75 868
5209.43 846
5210.11 913
5210.79 898
5211.48 888
5212.16 914
5212.84 777
5213.52 892
5214.20 815
5214.88 814
5215.56 737
5216.24 837
5216.93 956
5217.61 889
5218.29 962
5218.97 897
5219.65 795
5220.33 772
5221.02 851
5221.70 812
5222.38 894
5223.06 877
5223.74 906
5224.42 866
5225.11 910
5225.79 857
5226.47 963
5227.15 858
5227.83 974
5228.52 940
5229.20 835
5229.88 807
5230.56 826
5231.25 845
5231.93 836
5232.61 864
5233.29 830
5233.98 877
5234.66 824
5235.34 871
5236.02 817
5236.71 781
5237.39 780
5238.07 826
5238.76 821
5239.44 896
5240.12 940
5240.80 852
5241.49 898
5242.17 855
5242.85 893
5243.54 875
5244.22 897
5244.90 905
5245.59 923
5246.27 844
5246.95 820
5247.64 774
5248.32 886
5249.00 937
5249.69 803
5250.37 763
5251.05 708
5251.74 760
5252.42 813
5253.11 824
5253.79 873
5254.47 892
5255.16 842
5255.84 885
5256.53 835
5257.21 853
5257.89 809
5258.58 800
5259.26 797
5259.95 775
5260.63 783
5261.32 743
5262.00 715
5262.68 792
5263.37 831
5264.05 788
5264.74 831
5265.42 847
5266.11 840
5266.79 736
5267.48 851
5268.16 859
5268.85 880
5269.53 888
5270.22 945
5270.90 872
5271.59 937
5272.27 908
5272.96 891
5273.64 922
5274.33 933
5275.01 852
5275.70 860
5276.38 914
5277.07 749
5277.75 843
5278.44 885
5279.12 829
5279.81 822
5280.49 885
5281.18 798
5281.87 765
5282.55 837
5283.24 838
5283.92 842
5284.61 862
5285.30 965
5285.98 997
5286.67 926
5287.35 858
5288.04 983
5288.73 937
5289.41 992
5290.10 924
5290.78 944
5291.47 893
5292.16 863
5292.84 939
5293.53 825
5294.22 827
5294.90 779
5295.59 811
5296.28 886
5296.96 865
5297.65 814
5298.34 767
5299.02 810
5299.71 898
5300.40 893
5301.08 938
5301.77 924
5302.46 956
5303.14 857
5303.83 843
5304.52 869
5305.21 956
5305.89 919
5306.58 914
5307.27 869
5307.96 866
5308.64 866
5309.33 748
5310.02 847
5310.71 824
5311.39 895
5312.08 809
5312.77 834
5313.46 992
5314.14 882
5314.83 973
5315.52 1036
5316.21 1027
5316.89 955
5317.58 890
5318.27 887
5318.96 935
5319.65 843
5320.34 870
5321.02 784
5321.71 799
5322.40 937
5323.09 927
5323.78 1036
5324.47 1000
5325.15 1066
5325.84 1101
5326.53 1058
5327.22 987
5327.91 949
5328.60 928
5329.29 1006
5329.97 1021
5330.66 998
5331.35 1005
5332.04 904
5332.73 947
5333.42 960
5334.11 827
5334.80 856
5335.49 802
5336.18 806
5336.87 890
5337.55 835
5338.24 803
5338.93 814
5339.62 853
5340.31 868
5341.00 809
5341.69 884
5342.38 882
5343.07 927
5343.76 775
5344.45 784
5345.14 902
5345.83 916
5346.52 783
5347.21 863
5347.90 856
5348.59 886
5349.28 866
5349.97 824
5350.66 845
5351.35 912
5352.04 831
5352.73 891
5353.42 869
5354.11 956
5354.80 937
5355.49 922
5356.18 885
5356.87 940
5357.56 836
5358.25 871
5358.94 847
5359.64 795
5360.33 827
5361.02 840
5361.71 816
5362.40 736
5363.09 892
5363.78 754
5364.47 857
5365.16 872
5365.85 980
5366.55 846
5367.24 852
5367.93 838
5368.62 952
5369.31 813
5370.00 838
5370.69 857
5371.38 808
5372.08 811
5372.77 882
5373.46 758
5374.15 822
5374.84 829
5375.53 820
5376.23 794
5376.92 891
5377.61 801
5378.30 781
5378.99 725
5379.69 809
5380.38 806
5381.07 853
5381.76 810
5382.45 727
5383.15 716
5383.84 707
5384.53 720
5385.22 744
5385.92 823
5386.61 812
5387.30 704
5387.99 789
5388.69 746
5389.38 739
5390.07 809
5390.76 755
5391.46 788
5392.15 796
5392.84 802
5393.54 759
5394.23 836
5394.92 883
5395.61 849
5396.31 889
5397.00 890
5397.69 875
5398.39 883
5399.08 859
5399.77 895
5400.47 905
5401.16 803
5401.85 753
5402.55 764
5403.24 701
5403.93 693
5404.63 869
5405.32 816
5406.02 770
5406.71 738
5407.40 827
5408.10 759
5408.79 763
5409.48 849
5410.18 857
5410.87 785
5411.57 801
5412.26 914
5412.95 811
5413.65 763
5414.34 742
5415.04 800
5415.73 853
5416.43 863
5417.12 827
5417.82 837
5418.51 862
5419.20 874
5419.90 920
5420.59 846
5421.29 731
5421.98 867
5422.68 767
5423.37 764
5424.07 772
5424.76 842
5425.46 878
5426.15 837
5426.85 900
5427.54 878
5428.24 896
5428.93 960
5429.63 929
5430.32 952
5431.02 919
5431.71 835
5432.41 859
5433.10 819
5433.80 819
5434.50 905
5435.19 934
5435.89 867
5436.58 784
5437.28 898
5437.97 853
5438.67 1009
5439.37 883
5440.06 843
5440.76 984
5441.45 1037
5442.15 967
5442.85 989
5443.54 951
5444.24 1006
5444.93 1002
5445.63 918
5446.33 971
5447.02 952
5447.72 937
5448.42 1139
5449.11 1279
5449.81 1174
5450.51 1165
5451.20 1229
5451.90 1236
5452.60 1230
5453.29 1292
5453.99 1325
5454.69 1363
5455.38 1362
5456.08 1335
5456.78 1327
5457.47 1267
5458.17 1223
5458.87 1184
5459.57 1183
5460.26 1202
5460.96 1116
5461.66 1099
5462.35 1124
5463.05 1101
5463.75 1207
5464.45 1186
5465.14 1114
5465.84 1216
5466.54 1294
5467.24 1273
5467.93 1291
5468.63 1320
5469.33 1352
5470.03 1231
5470.73 1255
5471.42 1342
5472.12 1302
5472.82 1322
5473.52 1356
5474.22 1374
5474.91 1317
5475.61 1321
5476.31 1415
5477.01 1419
5477.71 1466
5478.40 1471
5479.10 1544
5479.80 1584
5480.50 1504
5481.20 1649
5481.90 1831
5482.60 2062
5483.29 2266
5483.99 2449
5484.69 2716
5485.39 2671
5486.09 2769
5486.79 2701
5487.49 2629
5488.19 2575
5488.89 2393
5489.58 2327
5490.28 2158
5490.98 1993
5491.68 1877
5492.38 1946
5493.08 1945
5493.78 2000
5494.48 2000
5495.18 1948
5495.88 1938
5496.58 2128
5497.28 2152
5497.98 1984
5498.68 1973
5499.38 2211
5500.08 2285
5500.78 2294
5501.48 2465
5502.18 2852
5502.88 3070
5503.58 3230
5504.28 3717
5504.98 4155
5505.68 4264
5506.38 4447
5507.08 4581
5507.78 4443
5508.48 4242
5509.18 3898
5509.88 3448
5510.58 3026
5511.28 2803
5511.98 2494
5512.68 2219
5513.38 2238
5514.08 2321
5514.78 2086
5515.48 1998
5516.18 1981
5516.88 1974
5517.58 1985
5518.28 1647
5518.99 1780
5519.69 1671
5520.39 1643
5521.09 1711
5521.79 1583
5522.49 1527
5523.19 1376
5523.89 1396
5524.59 1419
5525.30 1440
5526.00 1350
5526.70 1277
5527.40 1223
5528.10 1246
5528.80 1225
5529.50 1163
5530.21 1235
5530.91 1022
5531.61 1029
5532.31 1099
5533.01 1143
5533.72 1095
5534.42 1073
5535.12 1003
5535.82 1090
5536.52 1080
5537.23 1089
5537.93 1063
5538.63 1048
5539.33 1007
5540.03 1125
5540.74 1088
5541.44 1077
5542.14 1077
5542.84 1075
5543.55 1145
5544.25 1010
5544.95 990
5545.65 1030
5546.36 1005
5547.06 899
5547.76 979
5548.47 973
5549.17 1029
5549.87 1013
5550.57 1033
5551.28 988
5551.98 1038
5552.68 1008
5553.39 1016
5554.09 1086
5554.79 992
5555.50 874
5556.20 965
5556.90 986
5557.61 957
5558.31 921
5559.01 953
5559.72 916
5560.42 1013
5561.12 920
5561.83 852
5562.53 926
5563.23 912
5563.94 929
5564.64 861
5565.35 949
5566.05 970
5566.75 1073
5567.46 1071
5568.16 987
5568.87 963
5569.57 971
5570.27 963
5570.98 993
5571.68 975
5572.39 1022
5573.09 945
5573.80 951
5574.50 876
5575.21 941
5575.91 939
5576.61 914
5577.32 1001
5578.02 948
5578.73 944
5579.43 936
5580.14 890
5580.84 986
5581.55 992
5582.25 1013
5582.96 970
5583.66 913
5584.37 871
5585.07 908
5585.78 879
5586.48 905
5587.19 842
5587.89 869
5588.60 837
5589.30 773
5590.01 854
5590.72 873
5591.42 817
5592.13 867
5592.83 931
5593.54 844
5594.24 865
5594.95 903
5595.66 884
5596.36 871
5597.07 845
5597.77 905
5598.48 971
5599.18 849
5599.89 846
5600.60 877
5601.30 913
5602.01 886
5602.72 815
5603.42 832
5604.13 869
5604.83 772
5605.54 775
5606.25 927
5606.95 878
5607.66 708
5608.37 781
5609.07 817
5609.78 793
5610.49 840
5611.19 829
5611.90 883
5612.61 863
5613.31 861
5614.02 796
5614.73 842
5615.44 908
5616.14 807
5616.85 763
5617.56 790
5618.26 858
5618.97 881
5619.68 857
5620.39 839
5621.09 821
5621.80 841
5622.51 846
5623.22 877
5623.92 859
5624.63 841
5625.34 909
5626.05 806
5626.75 795
5627.46 883
5628.17 942
5628.88 861
5629.59 897
5630.29 926
5631.00 799
5631.71 865
5632.42 867
5633.13 865
5633.83 901
5634.54 978
5635.25 896
5635.96 865
5636.67 799
5637.38 790
5638.08 818
5638.79 778
5639.50 772
5640.21 924
5640.92 853
5641.63 786
5642.34 914
5643.05 923
5643.75 824
5644.46 825
5645.17 882
5645.88 746
5646.59 812
5647.30 749
5648.01 888
5648.72 838
5649.43 953
5650.14 917
5650.85 820
5651.55 871
5652.26 859
5652.97 809
5653.68 747
5654.39 836
5655.10 781
5655.81 848
5656.52 860
5657.23 944
5657.94 817
5658.65 860
5659.36 1041
5660.07 1036
5660.78 1051
5661.49 1127
5662.20 1247
5662.91 1154
5663.62 1143
5664.33 1287
5665.04 1132
5665.75 1120
5666.46 1026
5667.17 1038
5667.88 1096
5668.59 964
5669.30 1042
5670.01 957
5670.72 896
5671.43 891
5672.14 947
5672.85 920
5673.57 903
5674.28 925
5674.99 891
5675.70 897
5676.41 989
5677.12 843
5677.83 882
5678.54 893
5679.25 873
5679.96 848
5680.68 845
5681.39 804
5682.10 849
5682.81 799
5683.52 848
5684.23 799
5684.94 787
5685.65 893
5686.37 893
5687.08 900
5687.79 895
5688.50 952
5689.21 926
5689.92 906
5690.64 941
5691.35 936
5692.06 984
5692.77 887
5693.48 795
5694.20 863
5694.91 874
5695.62 770
5696.33 755
5697.04 829
5697.76 784
5698.47 781
5699.18 862
5699.89 811
5700.61 793
5701.32 806
5702.03 696
5702.74 732
5703.46 778
5704.17 819
5704.88 785
5705.59 778
5706.31 823
5707.02 838
5707.73 713
5708.45 817
5709.16 792
5709.87 778
5710.58 776
5711.30 706
5712.01 770
5712.72 872
5713.44 847
5714.15 867
5714.86 740
5715.58 760
5716.29 786
5717.00 724
5717.72 767
5718.43 781
5719.14 807
5719.86 810
5720.57 780
5721.28 760
5722.00 814
5722.71 782
5723.43 697
5724.14 807
5724.85 740
5725.57 733
5726.28 900
5727.00 854
5727.71 796
5728.42 818
5729.14 742
5729.85 766
5730.57 884
5731.28 939
5732.00 866
5732.71 891
5733.42 806
5734.14 847
5734.85 902
5735.57 935
5736.28 857
5737.00 839
5737.71 798
5738.43 811
5739.14 790
5739.86 777
5740.57 691
5741.29 804
5742.00 835
5742.72 798
5743.43 824
5744.15 788
5744.86 808
5745.58 681
5746.29 753
5747.01 786
5747.72 764
5748.44 783
5749.15 707
5749.87 710
5750.58 711
5751.30 786
5752.02 704
5752.73 773
5753.45 692
5754.16 703
5754.88 704
5755.59 788
5756.31 818
5757.03 840
5757.74 729
5758.46 747
5759.17 814
5759.89 741
5760.61 834
5761.32 765
5762.04 775
5762.76 699
5763.47 780
5764.19 766
5764.90 724
5765.62 777
5766.34 811
5767.05 759
5767.77 718
5768.49 764
5769.20 692
5769.92 728
5770.64 740
5771.35 785
5772.07 779
5772.79 708
5773.51 754
5774.22 706
5774.94 750
5775.66 707
5776.37 693
5777.09 776
5777.81 751
5778.53 760
5779.24 732
5779.96 774
5780.68 794
5781.39 750
5782.11 767
5782.83 744
5783.55 760
5784.26 722
5784.98 718
5785.70 761
5786.42 728
5787.14 768
5787.85 833
5788.57 754
5789.29 768
5790.01 774
5790.73 687
5791.44 700
5792.16 637
5792.88 819
5793.60 801
5794.32 787
5795.03 750
5795.75 736
5796.47 640
5797.19 744
5797.91 781
5798.63 811
5799.35 739
5800.06 705
5800.78 738
5801.50 754
5802.22 763
5802.94 786
5803.66 789
5804.38 791
5805.10 824
5805.81 800
5806.53 850
5807.25 869
5807.97 835
5808.69 782
5809.41 790
5810.13 878
5810.85 881
5811.57 768
5812.29 801
5813.01 797
5813.73 807
5814.45 793
5815.17 793
5815.88 824
5816.60 784
5817.32 795
5818.04 838
5818.76 825
5819.48 858
5820.20 862
5820.92 814
5821.64 717
5822.36 787
5823.08 892
5823.80 778
5824.52 809
5825.24 789
5825.96 761
5826.68 850
5827.40 935
5828.12 891
5828.84 797
5829.57 831
5830.29 800
5831.01 869
5831.73 810
5832.45 767
5833.17 805
5833.89 822
5834.61 829
5835.33 793
5836.05 862
5836.77 876
5837.49 839
5838.21 788
5838.94 845
5839.66 788
5840.38 885
5841.10 855
5841.82 826
5842.54 801
5843.26 741
5843.98 762
5844.70 846
5845.43 733
5846.15 837
5846.87 836
5847.59 781
5848.31 874
5849.03 840
5849.76 814
5850.48 878
5851.20 846
5851.92 803
5852.64 842
5853.36 893
5854.09 835
5854.81 850
5855.53 923
5856.25 897
5856.97 796
5857.70 878
5858.42 936
5859.14 895
5859.86 783
5860.59 811
5861.31 820
5862.03 830
5862.75 752
5863.48 833
5864.20 869
5864.92 797
5865.64 826
5866.37 926
5867.09 864
5867.81 921
5868.54 957
5869.26 1000
5869.98 966
5870.70 992
5871.43 896
5872.15 883
5872.87 874
5873.60 866
5874.32 892
5875.04 968
5875.77 920
5876.49 874
5877.21 898
5877.94 857
5878.66 893
5879.38 941
5880.11 916
5880.83 922
5881.55 823
5882.28 772
5883.00 783
5883.73 911
5884.45 906
5885.17 961
5885.90 990
5886.62 988
5887.34 952
5888.07 910
5888.79 983
5889.52 988
5890.24 885
5890.97 979
5891.69 1028
5892.41 1020
5893.14 974
5893.86 1050
5894.59 989
5895.31 928
5896.04 968
5896.76 956
5897.49 957
5898.21 867
5898.93 785
5899.66 754
5900.38 874
5901.11 894
5901.83 837
5902.56 843
5903.28 848
5904.01 923
5904.73 893
5905.46 881
5906.18 924
5906.91 939
5907.64 957
5908.36 884
5909.09 915
5909.81 885
5910.54 945
5911.26 1037
5911.99 955
5912.71 883
5913.44 997
5914.16 1015
5914.89 960
5915.62 943
5916.34 964
5917.07 1010
5917.79 959
5918.52 1078
5919.25 937
5919.97 981
5920.70 914
5921.42 1003
5922.15 1046
5922.88 971
5923.60 1083
5924.33 1089
5925.05 1018
5925.78 1014
5926.51 1093
5927.23 1038
5927.96 1210
5928.69 1180
5929.41 1051
5930.14 1189
5930.87 1260
5931.59 1186
5932.32 1049
5933.05 1109
5933.77 1099
5934.50 1115
5935.23 1196
5935.95 1191
5936.68 1161
5937.41 1226
5938.14 1232
5938.86 1322
5939.59 1356
5940.32 1310
5941.04 1335
5941.77 1355
5942.50 1404
5943.23 1529
5943.95 1432
5944.68 1407
5945.41 1480
5946.14 1499
5946.87 1580
5947.59 1489
5948.32 1517
5949.05 1624
5949.78 1564
5950.50 1555
5951.23 1660
5951.96 1854
5952.69 1817
5953.42 1868
5954.14 1974
5954.87 2151
5955.60 2277
5956.33 2480
5957.06 2389
5957.79 2388
5958.51 2614
5959.24 2654
5959.97 2540
5960.70 2402
5961.43 2389
5962.16 2373
5962.88 2323
5963.61 2259
5964.34 2209
5965.07 2192
5965.80 2312
5966.53 2416
5967.26 2453
5967.99 2551
5968.72 2586
5969.44 2952
5970.17 3187
5970.90 3502
5971.63 3457
5972.36 3674
5973.09 3801
5973.82 3639
5974.55 3880
5975.28 3630
5976.01 3481
5976.74 3097
5977.47 3005
5978.20 2722
5978.93 2844
5979.66 2814
5980.39 2670
5981.12 2780
5981.85 2721
5982.58 2716
5983.31 2793
5984.04 2860
5984.77 2818
5985.50 2899
5986.23 2880
5986.96 2845
5987.69 3087
5988.42 3045
5989.15 2998
5989.88 3056
5990.61 2780
5991.34 2909
5992.07 2971
5992.80 2961
5993.53 2860
5994.26 2857
5994.99 2911
5995.72 2966
5996.45 2852
5997.18 3064
5997.91 3257
5998.64 3258
5999.37 3204
6000.11 3267
6000.84 3165
6001.57 3145
6002.30 3085
6003.03 3124
6003.76 3020
6004.49 2977
6005.22 3121
6005.95 2932
6006.69 3138
6007.42 3135
6008.15 2918
6008.88 2824
6009.61 2803
6010.34 2949
6011.07 3160
6011.81 3326
6012.54 3578
6013.27 3782
6014.00 4303
6014.73 5003
6015.46 5321
6016.20 5803
6016.93 6199
6017.66 6794
6018.39 7025
6019.12 6651
6019.86 6480
6020.59 6437
6021.32 5796
6022.05 5549
6022.79 4898
6023.52 4492
6024.25 3770
6024.98 3408
6025.72 3040
6026.45 2784
6027.18 2597
6027.91 2392
6028.65 2486
6029.38 2405
6030.11 2236
6030.84 2187
6031.58 2104
6032.31 2026
6033.04 2108
6033.78 2101
6034.51 2036
6035.24 1837
6035.98 1875
6036.71 1836
6037.44 1834
6038.17 1888
6038.91 1839
6039.64 1904
6040.37 1835
6041.11 1883
6041.84 2055
6042.58 1907
6043.31 1960
6044.04 1931
6044.78 1986
6045.51 2151
6046.24 2049
6046.98 2092
6047.71 2049
6048.44 2202
6049.18 2178
6049.91 2201
6050.65 2282
6051.38 2267
6052.11 2245
6052.85 2281
6053.58 2372
6054.32 2417
6055.05 2594
6055.79 2705
6056.52 2703
6057.25 2759
6057.99 2742
6058.72 2875
6059.46 2847
6060.19 2520
6060.93 2552
6061.66 2433
6062.40 2642
6063.13 2485
6063.87 2271
6064.60 2230
6065.34 2187
6066.07 2234
6066.81 2305
6067.54 2214
6068.28 2199
6069.01 2193
6069.75 2176
6070.48 2144
6071.22 2037
6071.95 2116
6072.69 2043
6073.42 2098
6074.16 2046
6074.89 2082
6075.63 1977
6076.36 1869
6077.10 1815
6077.84 1787
6078.57 1895
6079.31 1828
6080.04 1832
6080.78 1725
6081.51 1771
6082.25 1878
6082.99 1811
6083.72 1842
6084.46 1812
6085.20 1739
6085.93 1704
6086.67 1766
6087.40 1705
6088.14 1731
6088.88 1759
6089.61 1783
6090.35 1626
6091.09 1682
6091.82 1696
6092.56 1724
6093.30 1652
6094.03 1772
6094.77 1815
6095.51 1937
6096.24 1704
6096.98 1861
6097.72 1937
6098.45 1831
6099.19 1904
6099.93 1847
6100.66 1858
6101.40 1928
6102.14 1779
6102.87 1710
6103.61 1723
6104.35 1670
6105.09 1624
6105.82 1583
6106.56 1539
6107.30 1542
6108.04 1695
6108.77 1670
6109.51 1572
6110.25 1721
6110.99 1681
6111.72 1488
6112.46 1595
6113.20 1548
6113.94 1554
6114.68 1682
6115.41 1564
6116.15 1631
6116.89 1678
6117.63 1690
6118.37 1625
6119.10 1658
6119.84 1815
6120.58 1729
6121.32 1661
6122.06 1667
6122.80 1584
6123.53 1604
6124.27 1567
6125.01 1610
6125.75 1714
6126.49 1685
6127.23 1699
6127.97 1801
6128.70 1701
6129.44 1792
6130.18 1989
6130.92 1887
6131.66 1894
6132.40 2034
6133.14 2139
6133.88 1932
6134.62 1858
6135.35 1842
6136.09 1859
6136.83 1905
6137.57 1971
6138.31 1949
6139.05 1925
6139.79 2090
6140.53 2012
6141.27 2012
6142.01 2065
6142.75 2099
6143.49 2163
6144.23 2092
6144.97 1989
6145.71 1968
6146.45 2048
6147.19 2078
6147.93 2118
6148.67 2042
6149.41 2023
6150.15 2086
6150.89 2099
6151.63 2038
6152.37 1993
6153.11 2199
6153.85 2275
6154.59 2240
6155.33 2258
6156.07 2427
6156.81 2534
6157.55 2408
6158.29 2450
6159.03 2535
6159.77 2556
6160.51 2480
6161.25 2792
6161.99 2599
6162.73 2624
6163.47 2665
6164.22 2646
6164.96 2570
6165.70 2630
6166.44 2832
6167.18 2809
6167.92 2954
6168.66 3234
6169.40 3485
6170.14 3689
6170.89 3816
6171.63 4158
6172.37 4329
6173.11 4196
6173.85 4481
6174.59 4652
6175.33 4585
6176.08 4349
6176.82 4380
6177.56 4186
6178.30 3775
6179.04 3918
6179.78 4010
6180.53 3710
6181.27 3604
6182.01 3623
6182.75 3622
6183.49 3739
6184.24 3687
6184.98 3762
6185.72 3822
6186.46 3909
6187.20 4058
6187.95 4041
6188.69 3991
6189.43 4214
6190.17 4210
6190.92 4136
6191.66 4237
6192.40 4179
6193.14 4484
6193.89 4443
6194.63 4493
6195.37 4667
6196.12 4885
6196.86 4907
6197.60 5178
6198.34 5416
6199.09 5491
6199.83 5535
6200.57 5586
6201.32 5767
6202.06 5703
6202.80 5625
6203.55 5641
6204.29 5857
6205.03 5592
6205.78 5449
6206.52 5793
6207.26 5842
6208.01 6167
6208.75 7143
6209.49 8226
6210.24 9272
6210.98 11427
6211.72 14115
6212.47 16741
6213.21 19517
6213.96 22579
6214.70 24410
6215.44 25331
6216.19 26015
6216.93 25536
6217.68 24497
6218.42 22531
6219.16 20384
6219.91 17098
6220.65 14247
6221.40 11646
6222.14 9479
6222.89 7988
6223.63 6964
6224.37 6237
6225.12 5771
6225.86 5605
6226.61 5690
6227.35 5762
6228.10 6006
6228.84 6333
6229.59 6747
6230.33 7213
6231.08 7429
6231.82 7093
6232.57 6781
6233.31 6411
6234.06 6036
6234.80 5379
6235.55 4847
6236.29 4254
6237.04 3776
6237.78 3490
6238.53 3371
6239.27 3253
6240.02 3169
6240.76 3139
6241.51 3190
6242.26 3245
6243.00 3410
6243.75 3608
6244.49 3733
6245.24 4088
6245.98 4028
6246.73 3988
6247.48 4004
6248.22 3894
6248.97 3577
6249.71 3506
6250.46 3280
6251.21 3400
6251.95 3398
6252.70 3229
6253.44 3158
6254.19 3188
6254.94 3099
6255.68 3036
6256.43 3063
6257.18 3219
6257.92 3208
6258.67 3133
6259.42 3119
6260.16 3251
6260.91 3317
6261.66 3423
6262.40 3414
6263.15 3564
6263.90 3425
6264.64 3320
6265.39 3308
6266.14 3166
6266.88 3203
6267.63 3158
6268.38 3045
6269.13 2929
6269.87 3071
6270.62 2798
6271.37 2850
6272.11 2879
6272.86 2766
6273.61 2894
6274.36 3030
6275.10 2916
6275.85 2886
6276.60 2844
6277.35 2661
6278.10 2685
6278.84 2834
6279.59 2662
6280.34 2739
6281.09 2707
6281.83 2657
6282.58 2708
6283.33 2722
6284.08 2748
6284.83 2784
6285.57 2806
6286.32 2719
6287.07 2630
6287.82 2665
6288.57 2538
6289.32 2459
6290.06 2453
6290.81 2376
6291.56 2315
6292.31 2266
6293.06 2309
6293.81 2182
6294.56 2143
6295.30 2159
6296.05 2052
6296.80 2079
6297.55 2097
6298.30 2045
6299.05 2052
6299.80 2021
6300.55 2048
6301.30 2062
6302.05 2086
6302.79 2087
6303.54 2154
6304.29 1965
6305.04 2046
6305.79 1949
6306.54 1873
6307.29 1860
6308.04 1864
6308.79 1894
6309.54 1846
6310.29 1857
6311.04 1914
6311.79 1936
6312.54 1991
6313.29 2109
6314.04 2026
6314.79 1963
6315.54 2096
6316.29 2122
6317.04 2237
6317.79 2172
6318.54 2277
6319.29 2289
6320.04 2289
6320.79 2341
6321.54 2382
6322.29 2360
6323.04 2311
6323.79 2357
6324.54 2165
6325.29 2114
6326.04 2168
6326.79 2052
6327.54 1935
6328.29 1983
6329.04 1864
6329.79 1765
6330.55 1735
6331.30 1760
6332.05 1675
6332.80 1557
6333.55 1522
6334.30 1630
6335.05 1680
6335.80 1568
6336.55 1601
6337.30 1594
6338.06 1598
6338.81 1532
6339.56 1486
6340.31 1603
6341.06 1559
6341.81 1536
6342.56 1624
6343.32 1624
6344.07 1641
6344.82 1649
6345.57 1645
6346.32 1663
6347.07 1730
6347.83 1569
6348.58 1561
6349.33 1582
6350.08 1583
6350.83 1602
6351.59 1654
6352.34 1621
6353.09 1676
6353.84 1650
6354.60 1796
6355.35 1927
6356.10 1882
6356.85 1808
6357.61 1854
6358.36 2135
6359.11 1910
6359.86 1827
6360.62 1863
6361.37 1974
6362.12 1918
6362.87 2012
6363.63 1975
6364.38 1865
6365.13 1801
6365.88 1719
6366.64 1687
6367.39 1675
6368.14 1538
6368.90 1692
6369.65 1762
6370.40 1613
6371.16 1548
6371.91 1587
6372.66 1623
6373.42 1649
6374.17 1553
6374.92 1600
6375.68 1592
6376.43 1517
6377.18 1494
6377.94 1452
6378.69 1564
6379.45 1554
6380.20 1551
6380.95 1569
6381.71 1562
6382.46 1524
6383.21 1459
6383.97 1605
6384.72 1621
6385.48 1725
6386.23 1637
6386.98 1543
6387.74 1602
6388.49 1604
6389.25 1541
6390.00 1551
6390.76 1511
6391.51 1522
6392.27 1458
6393.02 1433
6393.77 1352
6394.53 1420
6395.28 1449
6396.04 1483
6396.79 1494
6397.55 1466
6398.30 1464
6399.06 1435
6399.81 1485
6400.57 1462
6401.32 1413
6402.08 1471
6402.83 1545
6403.59 1483
6404.34 1500
6405.10 1415
6405.85 1442
6406.61 1469
6407.36 1374
6408.12 1592
6408.88 1410
6409.63 1406
6410.39 1479
6411.14 1554
6411.90 1562
6412.65 1495
6413.41 1552
6414.16 1628
6414.92 1631
6415.68 1704
6416.43 1673
6417.19 1755
6417.94 1693
6418.70 1536
6419.46 1461
6420.21 1519
6420.97 1487
6421.73 1484
6422.48 1410
6423.24 1472
6423.99 1467
6424.75 1524
6425.51 1449
6426.26 1404
6427.02 1445
6427.78 1456
6428.53 1429
6429.29 1469
6430.05 1471
6430.80 1461
6431.56 1487
6432.32 1436
6433.07 1321
6433.83 1420
6434.59 1425
6435.34 1459
6436.10 1513
6436.86 1421
6437.62 1482
6438.37 1412
6439.13 1409
6439.89 1378
6440.65 1404
6441.40 1504
6442.16 1560
6442.92 1592
6443.68 1548
6444.43 1392
6445.19 1504
6445.95 1490
6446.71 1490
6447.46 1422
6448.22 1463
6448.98 1549
6449.74 1472
6450.49 1521
6451.25 1504
6452.01 1512
6452.77 1581
6453.53 1589
6454.29 1652
6455.04 1571
6455.80 1603
6456.56 1606
6457.32 1667
6458.08 1600
6458.84 1684
6459.59 1824
6460.35 1765
6461.11 1676
6461.87 1636
6462.63 1712
6463.39 1743
6464.15 1818
6464.90 1770
6465.66 1915
6466.42 1877
6467.18 1853
6467.94 1866
6468.70 1861
6469.46 1894
6470.22 1888
6470.98 1997
6471.73 1890
6472.49 1886
6473.25 2046
6474.01 2088
6474.77 2042
6475.53 2023
6476.29 2111
6477.05 2195
6477.81 2199
6478.57 2176
6479.33 2188
6480.09 2200
6480.85 2280
6481.61 2221
6482.37 2223
6483.13 2251
6483.89 2385
6484.65 2486
6485.41 2432
6486.17 2379
6486.93 2342
6487.69 2354
6488.45 2480
6489.21 2512
6489.97 2691
6490.73 2662
6491.49 2764
6492.25 2941
6493.01 2938
6493.77 2981
6494.53 2983
6495.29 3133
6496.05 3133
6496.81 3098
6497.57 3370
6498.33 3643
6499.10 3636
6499.86 3913
6500.62 3900
6501.38 3882
6502.14 4008
6502.90 3980
6503.66 4086
6504.42 3789
6505.18 3982
6505.94 3984
6506.71 3943
6507.47 3937
6508.23 4000
6508.99 4085
6509.75 4058
6510.51 3882
6511.27 3910
6512.04 4118
6512.80 4284
6513.56 4393
6514.32 4554
6515.08 4710
6515.84 4819
6516.61 4730
6517.37 4849
6518.13 4794
6518.89 4836
6519.65 4678
6520.42 4742
6521.18 4883
6521.94 4880
6522.70 4987
6523.46 4939
6524.23 5077
6524.99 5261
6525.75 5539
6526.51 5976
6527.28 6140
6528.04 6359
6528.80 6567
6529.56 6945
6530.33 7493
6531.09 7674
6531.85 8159
6532.61 8813
6533.38 8888
6534.14 9244
6534.90 9343
6535.67 9258
6536.43 9577
6537.19 9851
6537.95 10755
6538.72 11849
6539.48 13494
6540.24 15636
6541.01 17946
6541.77 20864
6542.53 22565
6543.30 23293
6544.06 23299
6544.82 22645
6545.59 20702
6546.35 18353
6547.11 15684
6547.88 12713
6548.64 10273
6549.41 8474
6550.17 6922
6550.93 5749
6551.70 5083
6552.46 4737
6553.22 4343
6553.99 4083
6554.75 4023
6555.52 4031
6556.28 3791
6557.05 3780
6557.81 3736
6558.57 3610
6559.34 3388
6560.10 3324
6560.87 3335
6561.63 3279
6562.40 3129
6563.16 3144
6563.92 3074
6564.69 3018
6565.45 3122
6566.22 3110
6566.98 3202
6567.75 3264
6568.51 3351
6569.28 3503
6570.04 3755
6570.81 3817
6571.57 3839
6572.34 3691
6573.10 3796
6573.87 3630
6574.63 3781
6575.40 3631
6576.16 3601
6576.93 3572
6577.69 3811
6578.46 3926
6579.23 3904
6579.99 3855
6580.76 3979
6581.52 3988
6582.29 4123
6583.05 4038
6583.82 4253
6584.59 4294
6585.35 4218
6586.12 4171
6586.88 4308
6587.65 4106
6588.41 4013
6589.18 4068
6589.95 3991
6590.71 4053
6591.48 4062
6592.25 4039
6593.01 4289
6593.78 4379
6594.54 4658
6595.31 4860
6596.08 5058
6596.84 5406
6597.61 5434
6598.38 5646
6599.14 6065
6599.91 6386
6600.68 6404
6601.44 6297
6602.21 6306
6602.98 6031
6603.74 5813
6604.51 5407
6605.28 5053
6606.05 4791
6606.81 4458
6607.58 4240
6608.35 4007
6609.11 3964
6609.88 3796
6610.65 3811
6611.42 4081
6612.18 4043
6612.95 4013
6613.72 4218
6614.49 4127
6615.25 3996
6616.02 4102
6616.79 4050
6617.56 3851
6618.32 3855
6619.09 3623
6619.86 3391
6620.63 3385
6621.40 3202
6622.16 3257
6622.93 3074
6623.70 2969
6624.47 2834
6625.24 2925
6626.00 2860
6626.77 2812
6627.54 2778
6628.31 2888
6629.08 2821
6629.85 2779
6630.61 2758
6631.38 2876
6632.15 2585
6632.92 2709
6633.69 2675
6634.46 2656
6635.23 2721
6635.99 2806
6636.76 2775
6637.53 2884
6638.30 3192
6639.07 3411
6639.84 3502
6640.61 3753
6641.38 3857
6642.15 3748
6642.92 3475
6643.68 3422
6644.45 3213
6645.22 3087
6645.99 3052
6646.76 2936
6647.53 2887
6648.30 2776
6649.07 2538
6649.84 2588
6650.61 2525
6651.38 2482
6652.15 2602
6652.92 2556
6653.69 2540
6654.46 2489
6655.23 2556
6656.00 2683
6656.77 2731
6657.54 2705
6658.31 2599
6659.08 2629
6659.85 2553
6660.62 2494
6661.39 2578
6662.16 2614
6662.93 2642
6663.70 2569
6664.47 2514
6665.24 2573
6666.01 2500
6666.78 2406
6667.55 2413
6668.32 2329
6669.09 2321
6669.86 2305
6670.64 2314
6671.41 2306
6672.18 2237
6672.95 2326
6673.72 2343
6674.49 2342
6675.26 2386
6676.03 2277
6676.80 2387
6677.57 2246
6678.35 2262
6679.12 2373
6679.89 2474
6680.66 2457
6681.43 2445
6682.20 2408
6682.97 2388
6683.75 2519
6684.52 2419
6685.29 2571
6686.06 2526
6686.83 2656
6687.60 2727
6688.38 2852
6689.15 2945
6689.92 2897
6690.69 3073
6691.46 3068
6692.24 3041
6693.01 2753
6693.78 2794
6694.55 2638
6695.32 2592
6696.10 2415
6696.87 2530
6697.64 2400
6698.41 2328
6699.19 2167
6699.96 2197
6700.73 2092
6701.50 2085
6702.28 2135
6703.05 2090
6703.82 2083
6704.59 2177
6705.37 2288
6706.14 2232
6706.91 2106
6707.69 2068
6708.46 2090
6709.23 2121
6710.00 2120
6710.78 2109
6711.55 2120
6712.32 2144
6713.10 2214
6713.87 2159
6714.64 2186
6715.42 2127
6716.19 2114
6716.96 2182
6717.74 2048
6718.51 1975
6719.28 1965
6720.06 1966
6720.83 1894
6721.61 1884
6722.38 1856
6723.15 1891
6723.93 1962
6724.70 1868
6725.47 1872
6726.25 1898
6727.02 1871
6727.80 1920
6728.57 1911
6729.35 1928
6730.12 1944
6730.89 2038
6731.67 2032
6732.44 1975
6733.22 1958
6733.99 1905
6734.77 1970
6735.54 1907
6736.31 1866
6737.09 1929
6737.86 1933
6738.64 1812
6739.41 1912
6740.19 2083
6740.96 1968
6741.74 1988
6742.51 2052
6743.29 2014
6744.06 2019
6744.84 2027
6745.61 2090
6746.39 2091
6747.16 2084
6747.94 2083
6748.71 2128
6749.49 2221
6750.26 2114
6751.04 2058
6751.82 2217
6752.59 2231
6753.37 2259
6754.14 2295
6754.92 2408
6755.69 2579
6756.47 2704
6757.25 2911
6758.02 3016
6758.80 3000
6759.57 2907
6760.35 2891
6761.12 2605
6761.90 2375
6762.68 2411
6763.45 2278
6764.23 2115
6765.01 1987
6765.78 2074
6766.56 2013
6767.33 1986
6768.11 1932
6768.89 1911
6769.66 1907
6770.44 1941
6771.22 1914
6771.99 1824
6772.77 1808
6773.55 1802
6774.32 1845
6775.10 1942
6775.88 1765
6776.65 1707
6777.43 1824
6778.21 1806
6778.99 1717
6779.76 1782
6780.54 1756
6781.32 1804
6782.09 1781
6782.87 1718
6783.65 1734
6784.43 1853
6785.20 1808
6785.98 1818
6786.76 1852
6787.54 1722
6788.31 1729
6789.09 1766
6789.87 1654
6790.65 1679
6791.42 1636
6792.20 1604
6792.98 1604
6793.76 1636
6794.54 1670
6795.31 1577
6796.09 1552
6796.87 1621
6797.65 1583
6798.43 1606
6799.20 1688
6799.98 1691
6800.76 1648
6801.54 1633
6802.32 1626
6803.10 1478
6803.87 1573
6804.65 1694
6805.43 1600
6806.21 1615
6806.99 1607
6807.77 1634
6808.55 1574
6809.32 1662
6810.10 1786
6810.88 1793
6811.66 1677
6812.44 1707
6813.22 1741
6814.00 1607
6814.78 1521
6815.56 1575
6816.34 1733
6817.11 1638
6817.89 1745
6818.67 1676
6819.45 1650
6820.23 1726
6821.01 1727
6821.79 1799
6822.57 1708
6823.35 1671
6824.13 1680
6824.91 1725
6825.69 1794
6826.47 1674
6827.25 1740
6828.03 1673
6828.81 1767
6829.59 1722
6830.37 1795
6831.15 1754
6831.93 1820
6832.71 1759
6833.49 1733
6834.27 1727
6835.05 1843
6835.83 1771
6836.61 1739
6837.39 1686
6838.17 1700
6838.95 1605
6839.73 1754
6840.51 1761
6841.29 1790
6842.07 1708
6842.85 1686
6843.63 1632
6844.42 1690
6845.20 1695
6845.98 1692
6846.76 1744
6847.54 1765
6848.32 1741
6849.10 1628
6849.88 1696
6850.66 1696
6851.44 1643
6852.23 1806
6853.01 2043
6853.79 2178
6854.57 2392
6855.35 2673
6856.13 2938
6856.91 3246
6857.70 3426
6858.48 3519
6859.26 3338
6860.04 3160
6860.82 2952
6861.60 2809
6862.39 2654
6863.17 2548
6863.95 2297
6864.73 2063
6865.51 1925
6866.30 1960
6867.08 1937
6867.86 1846
6868.64 2009
6869.42 2156
6870.21 2192
6870.99 2255
6871.77 2337
6872.55 2389
6873.34 2544
6874.12 2304
6874.90 2519
6875.68 2502
6876.47 2380
6877.25 2325
6878.03 2256
6878.81 2246
6879.60 2097
6880.38 2068
6881.16 2169
6881.95 2110
6882.73 1983
6883.51 2054
6884.29 2213
6885.08 2438
6885.86 2498
6886.64 2509
6887.43 2549
6888.21 2630
6888.99 2615
6889.78 2643
6890.56 3070
6891.34 3309
6892.13 3512
6892.91 3975
6893.69 4457
6894.48 4839
6895.26 4607
6896.05 4652
6896.83 4385
6897.61 4136
6898.40 3790
6899.18 3335
6899.97 3010
6900.75 2725
6901.53 2542
6902.32 2612
6903.10 2593
6903.89 2494
6904.67 2564
6905.45 2673
6906.24 2668
6907.02 2647
6907.81 2602
6908.59 2533
6909.38 2553
6910.16 2599
6910.95 2534
6911.73 2490
6912.51 2473
6913.30 2382
6914.08 2399
6914.87 2372
6915.65 2286
6916.44 2247
6917.22 2251
6918.01 2229
6918.79 2283
6919.58 2266
6920.36 2237
6921.15 2182
6921.93 2238
6922.72 2331
6923.50 2262
6924.29 2230
6925.08 2137
6925.86 2255
6926.65 2346
6927.43 2220
6928.22 2255
6929.00 2206
6929.79 2383
6930.57 2249
6931.36 2342
6932.15 2480
6932.93 2520
6933.72 2527
6934.50 2511
6935.29 2551
6936.08 2523
6936.86 2643
6937.65 2647
6938.43 2541
6939.22 2685
6940.01 2712
6940.79 2547
6941.58 2855
6942.37 2937
6943.15 2946
6943.94 3062
6944.72 3146
6945.51 3307
6946.30 3439
6947.08 3813
6947.87 3891
6948.66 4135
6949.44 4308
6950.23 4303
6951.02 4501
6951.80 4593
6952.59 4448
6953.38 4474
6954.17 4590
6954.95 4484
6955.74 4422
6956.53 4420
6957.31 4128
6958.10 3977
6958.89 3861
6959.68 3838
6960.46 3634
6961.25 3835
6962.04 4023
6962.83 3882
6963.61 3982
6964.40 3951
6965.19 4114
6965.98 4073
6966.76 4083
6967.55 4041
6968.34 4053
6969.13 4177
6969.92 4275
6970.70 4397
6971.49 4494
6972.28 4714
6973.07 5069
6973.86 5256
6974.64 5564
6975.43 5752
6976.22 6310
6977.01 6297
6977.80 6382
6978.59 6309
6979.37 6212
6980.16 6116
6980.95 5951
6981.74 6030
6982.53 6248
6983.32 6284
6984.11 6458
6984.90 6581
6985.68 7077
6986.47 8297
6987.26 9811
6988.05 11576
6988.84 14348
6989.63 17708
6990.42 20990
6991.21 24186
6992.00 26230
6992.79 27116
6993.57 27240
6994.36 26553
6995.15 24383
6995.94 22221
6996.73 19159
6997.52 15726
6998.31 12630
6999.10 10467
6999.89 8765
7000.68 7185
7001.47 6362
7002.26 5797
7003.05 5236
7003.84 5241
7004.63 5159
7005.42 5202
7006.21 5227
7007.00 5594
7007.79 5825
7008.58 5872
7009.37 5692
7010.16 5397
7010.95 4818
7011.74 4408
7012.53 4000
7013.32 3512
7014.11 2890
7014.90 2717
7015.69 2668
7016.48 2754
7017.27 2743
7018.06 2785
7018.85 2989
7019.65 3104
7020.44 3129
7021.23 3182
7022.02 3193
7022.81 3177
7023.60 2991
7024.39 2936
7025.18 2708
7025.97 2726
7026.76 2741
7027.56 2574
7028.35 2689
7029.14 2538
7029.93 2596
7030.72 2755
7031.51 2723
7032.30 2720
7033.09 2746
7033.89 2664
7034.68 2692
7035.47 2831
7036.26 2704
7037.05 2727
7037.84 2643
7038.64 2627
7039.43 2720
7040.22 2566
7041.01 2598
7041.80 2590
7042.60 2711
7043.39 2855
7044.18 2877
7044.97 2809
7045.76 2981
7046.56 3130
7047.35 3252
7048.14 3376
7048.93 3314
7049.73 3240
7050.52 3314
7051.31 3328
7052.10 3591
7052.90 3791
7053.69 4105
7054.48 4213
7055.27 4325
7056.07 4771
7056.86 4921
7057.65 4783
7058.45 4744
7059.24 4374
7060.03 4133
7060.83 3887
7061.62 3409
7062.41 3120
7063.20 2964
7064.00 2964
7064.79 2853
7065.58 2735
7066.38 2752
7067.17 2666
7067.96 2553
7068.76 2518
7069.55 2531
7070.35 2568
7071.14 2499
7071.93 2463
7072.73 2311
7073.52 2292
7074.31 2402
7075.11 2335
7075.90 2140
7076.70 2148
7077.49 2021
7078.28 2006
7079.08 1966
7079.87 1954
7080.67 1938
7081.46 1893
7082.25 1768
7083.05 1844
7083.84 1824
7084.64 1842
7085.43 1831
7086.23 1878
7087.02 1943
7087.82 1885
7088.61 1830
7089.41 1789
7090.20 1787
7090.99 1786
7091.79 1666
7092.58 1640
7093.38 1769
7094.17 1708
7094.97 1730
7095.76 1643
7096.56 1595
7097.35 1540
7098.15 1569
7098.94 1556
7099.74 1526
7100.54 1510
7101.33 1491
7102.13 1481
7102.92 1417
7103.72 1407
7104.51 1413
7105.31 1466
7106.10 1583
7106.90 1465
7107.70 1393
7108.49 1353
7109.29 1402
7110.08 1442
7110.88 1354
7111.67 1339
7112.47 1457
7113.27 1428
7114.06 1321
7114.86 1327
7115.65 1443
7116.45 1465
7117.25 1379
7118.04 1353
7118.84 1404
7119.64 1372
7120.43 1352
7121.23 1451
7122.03 1460
7122.82 1415
7123.62 1525
7124.41 1498
7125.21 1501
7126.01 1453
7126.81 1415
7127.60 1397
7128.40 1522
7129.20 1449
7129.99 1380
7130.79 1372
7131.59 1392
7132.38 1445
7133.18 1454
7133.98 1497
7134.78 1571
7135.57 1536
7136.37 1696
7137.17 1685
7137.96 1672
7138.76 1642
7139.56 1562
7140.36 1539
7141.15 1505
7141.95 1482
7142.75 1395
7143.55 1400
7144.35 1417
7145.14 1393
7145.94 1484
7146.74 1304
7147.54 1303
7148.33 1328
7149.13 1262
7149.93 1244
7150.73 1300
7151.53 1213
7152.33 1237
7153.12 1297
7153.92 1224
7154.72 1218
7155.52 1168
7156.32 1142
7157.12 1220
7157.91 1158
7158.71 1214
7159.51 1160
7160.31 1123
7161.11 1213
7161.91 1358
7162.71 1346
7163.50 1370
7164.30 1445
7165.10 1383
7165.90 1423
7166.70 1369
7167.50 1223
7168.30 1211
7169.10 1191
7169.90 1137
7170.70 1083
7171.50 1089
7172.29 1144
7173.09 1207
7173.89 1127
7174.69 1032
7175.49 1007
7176.29 1110
7177.09 1084
7177.89 1149
7178.69 1112
7179.49 1020
7180.29 1091
7181.09 1104
7181.89 1036
7182.69 1049
7183.49 999
7184.29 1015
7185.09 1053
7185.89 1041
7186.69 948
7187.49 943
7188.29 1023
7189.09 1082
7189.89 1086
7190.69 1083
7191.49 1038
7192.29 938
7193.09 992
7193.89 1035
7194.69 1033
7195.49 1003
7196.29 989
7197.10 979
7197.90 954
7198.70 987
7199.50 934
7200.30 909
7201.10 967
7201.90 967
7202.70 977
7203.50 920
7204.30 988
7205.11 1000
7205.91 933
7206.71 935
7207.51 882
7208.31 929
7209.11 1044
7209.91 928
7210.71 929
7211.52 954
7212.32 904
7213.12 903
7213.92 955
7214.72 969
7215.52 931
7216.33 918
7217.13 955
7217.93 937
7218.73 860
7219.53 882
7220.34 877
7221.14 839
7221.94 878
7222.74 941
7223.54 985
7224.35 975
7225.15 979
7225.95 920
7226.75 956
7227.56 984
7228.36 897
7229.16 947
7229.96 906
7230.77 947
7231.57 919
7232.37 992
7233.17 963
7233.98 899
7234.78 1050
7235.58 900
7236.38 876
7237.19 844
7237.99 845
7238.79 923
7239.60 931
7240.40 889
7241.20 946
7242.01 952
7242.81 914
7243.61 903
7244.42 933
7245.22 948
7246.02 1000
7246.83 926
7247.63 901
7248.43 917
7249.24 911
7250.04 977
7250.84 1008
7251.65 920
7252.45 958
7253.26 927
7254.06 925
7254.86 931
7255.67 985
7256.47 970
7257.28 969
7258.08 1002
7258.88 922
7259.69 1011
7260.49 946
7261.30 942
7262.10 910
7262.90 1070
7263.71 1035
7264.51 997
7265.32 1130
7266.12 1087
7266.93 1129
7267.73 1034
7268.54 1134
7269.34 1181
7270.15 1163
7270.95 1154
7271.76 1054
7272.56 1042
7273.37 1156
7274.17 1203
7274.98 1141
7275.78 1090
7276.59 1081
7277.39 1147
7278.20 1190
7279.00 1211
7279.81 1175
7280.61 1212
7281.42 1070
7282.22 1013
7283.03 1141
7283.83 1170
7284.64 1198
7285.45 1242
7286.25 1302
7287.06 1365
7287.86 1539
7288.67 1653
7289.47 1919
7290.28 2079
7291.09 2193
7291.89 2413
7292.70 2432
7293.50 2405
7294.31 2153
7295.12 1931
7295.92 1616
7296.73 1691
7297.53 1503
7298.34 1314
7299.15 1296
7299.95 1244
7300.76 1269
7301.57 1174
7302.37 1183
7303.18 1194
7303.99 1243
7304.79 1165
7305.60 1164
7306.41 1120
7307.21 1290
7308.02 1146
7308.83 1137
7309.63 1111
7310.44 1139
7311.25 1117
7312.06 1166
7312.86 1076
7313.67 1103
7314.48 1158
7315.28 1145
7316.09 1275
7316.90 1255
7317.71 1176
7318.51 1224
7319.32 1330
7320.13 1349
7320.94 1343
7321.74 1515
7322.55 1536
7323.36 1591
7324.17 1796
7324.97 2000
7325.78 2159
7326.59 2066
7327.40 1891
7328.21 1841
7329.01 1689
7329.82 1501
7330.63 1361
7331.44 1431
7332.25 1356
7333.06 1342
7333.86 1352
7334.67 1318
7335.48 1164
7336.29 1135
7337.10 1122
7337.91 1175
7338.71 1179
7339.52 1181
7340.33 1228
7341.14 1255
7341.95 1245
7342.76 1213
7343.57 1103
7344.38 1177
7345.18 1199
7345.99 1121
7346.80 1072
7347.61 1149
7348.42 1171
7349.23 1095
7350.04 1191
7350.85 1180
7351.66 1024
7352.47 1053
7353.28 957
7354.09 1014
7354.89 1040
7355.70 962
7356.51 947
7357.32 1048
7358.13 1002
7358.94 1001
7359.75 1031
7360.56 1024
7361.37 1001
7362.18 971
7362.99 949
7363.80 948
7364.61 951
7365.42 960
7366.23 1009
7367.04 946
7367.85 894
7368.66 964
7369.47 982
7370.28 947
7371.09 858
7371.90 910
7372.71 876
7373.52 918
7374.33 840
7375.15 994
7375.96 920
7376.77 857
7377.58 879
7378.39 863
7379.20 807
7380.01 843
7380.82 921
7381.63 900
7382.44 915
7383.25 880
7384.06 956
7384.88 977
7385.69 1016
7386.50 1039
7387.31 956
7388.12 912
7388.93 908
7389.74 947
7390.55 909
7391.37 931
7392.18 1006
7392.99 970
7393.80 909
7394.61 970
7395.42 956
7396.24 950
7397.05 1001
7397.86 885
7398.67 954
7399.48 906
7400.30 853
7401.11 882
7401.92 931
7402.73 916
7403.54 848
7404.36 819
7405.17 897
7405.98 840
7406.79 871
7407.60 918
7408.42 926
7409.23 911
7410.04 932
7410.85 878
7411.67 900
7412.48 895
7413.29 808
7414.11 872
7414.92 823
7415.73 870
7416.54 907
7417.36 823
7418.17 893
7418.98 873
7419.80 848
7420.61 836
7421.42 850
7422.23 877
7423.05 899
7423.86 837
7424.67 761
7425.49 900
7426.30 912
7427.11 879
7427.93 874
7428.74 865
7429.56 869
7430.37 869
7431.18 870
7432.00 874
7432.81 890
7433.62 917
7434.44 884
7435.25 987
7436.07 1051
7436.88 1066
7437.69 969
7438.51 1043
7439.32 1084
7440.14 986
7440.95 925
7441.76 981
7442.58 969
7443.39 939
7444.21 964
7445.02 890
7445.84 907
7446.65 877
7447.46 901
7448.28 838
7449.09 945
7449.91 820
7450.72 889
7451.54 918
7452.35 848
7453.17 907
7453.98 902
7454.80 941
7455.61 868
7456.43 841
7457.24 903
7458.06 884
7458.87 781
7459.69 773
7460.50 867
7461.32 849
7462.13 842
7462.95 799
7463.77 812
7464.58 728
7465.40 824
7466.21 910
7467.03 911
7467.84 857
7468.66 871
7469.47 819
7470.29 811
7471.11 791
7471.92 838
7472.74 847
7473.55 869
7474.37 806
7475.19 828
7476.00 869
7476.82 894
7477.63 795
7478.45 828
7479.27 785
7480.08 822
7480.90 817
7481.72 722
7482.53 786
7483.35 814
7484.17 869
7484.98 804
7485.80 851
7486.62 803
7487.43 792
7488.25 791
7489.07 808
7489.88 814
7490.70 834
7491.52 795
7492.33 778
7493.15 742
7493.97 861
7494.78 847
7495.60 799
7496.42 765
7497.24 816
7498.05 751
7498.87 757
7499.69 800
7500.51 731
7501.32 766
7502.14 803
7502.96 881
7503.78 840
7504.59 783
7505.41 818
7506.23 777
7507.05 753
7507.86 743
7508.68 807
7509.50 711
7510.32 757
7511.14 810
7511.95 770
7512.77 782
7513.59 755
7514.41 809
7515.23 791
7516.05 748
7516.86 748
7517.68 785
7518.50 815
7519.32 777
7520.14 812
7520.96 768
7521.78 798
7522.59 821
7523.41 785
7524.23 805
7525.05 825
7525.87 830
7526.69 870
7527.51 796
7528.33 814
7529.14 806
7529.96 767
7530.78 783
7531.60 823
7532.42 786
7533.24 813
7534.06 795
7534.88 818
7535.70 865
7536.52 837
7537.34 800
7538.16 812
7538.98 741
7539.80 846
7540.62 797
7541.44 746
7542.25 807
7543.07 839
7543.89 876
7544.71 815
7545.53 810
7546.35 860
7547.17 807
7547.99 826
7548.81 789
7549.63 919
7550.45 914
7551.27 855
7552.09 856
7552.92 884
7553.74 875
7554.56 877
7555.38 843
7556.20 828
7557.02 821
7557.84 760
7558.66 734
7559.48 772
7560.30 804
7561.12 923
7561.94 820
7562.76 840
7563.58 874
7564.40 960
7565.23 926
7566.05 917
7566.87 912
7567.69 911
7568.51 882
7569.33 910
7570.15 950
7570.97 879
7571.79 901
7572.62 927
7573.44 887
7574.26 796
7575.08 811
7575.90 843
7576.72 837
7577.55 862
7578.37 914
7579.19 805
7580.01 859
7580.83 881
7581.65 902
7582.48 891
7583.30 866
7584.12 923
7584.94 903
7585.76 953
7586.59 911
7587.41 874
7588.23 941
7589.05 874
7589.88 885
7590.70 924
7591.52 890
7592.34 1042
7593.16 1033
7593.99 955
7594.81 915
7595.63 1021
7596.46 1007
7597.28 1008
7598.10 1007
7598.92 1055
7599.75 1007
7600.57 968
7601.39 1079
7602.22 1087
7603.04 1082
7603.86 1157
7604.68 1121
7605.51 1091
7606.33 1103
7607.15 1123
7607.98 1117
7608.80 1203
7609.62 1340
7610.45 1342
7611.27 1439
7612.09 1478
7612.92 1435
7613.74 1404
7614.57 1325
7615.39 1245
7616.21 1399
7617.04 1234
7617.86 1195
7618.68 1202
7619.51 1057
7620.33 1148
7621.16 1118
7621.98 1132
7622.80 1186
7623.63 1157
7624.45 1245
7625.28 1229
7626.10 1269
7626.93 1265
7627.75 1232
7628.57 1282
7629.40 1216
7630.22 1200
7631.05 1203
7631.87 1154
7632.70 1232
7633.52 1206
7634.35 1257
7635.17 1278
7636.00 1303
7636.82 1423
7637.65 1510
7638.47 1557
7639.30 1625
7640.12 1614
7640.95 1618
7641.77 1441
7642.60 1372
7643.42 1307
7644.25 1224
7645.07 1059
7645.90 1071
7646.72 971
7647.55 877
7648.37 892
7649.20 892
7650.02 942
7650.85 979
7651.68 955
7652.50 966
7653.33 1058
7654.15 993
7654.98 915
7655.81 948
7656.63 928
7657.46 964
7658.28 948
7659.11 844
7659.94 783
7660.76 842
7661.59 843
7662.41 794
7663.24 829
7664.07 769
7664.89 888
7665.72 792
7666.55 740
7667.37 873
7668.20 865
7669.03 792
7669.85 775
7670.68 749
7671.51 795
7672.33 820
7673.16 799
7673.99 820
7674.81 744
7675.64 730
7676.47 732
7677.29 772
7678.12 790
7678.95 721
7679.78 730
7680.60 731
7681.43 772
7682.26 784
7683.08 795
7683.91 806
7684.74 765
7685.57 805
7686.39 796
7687.22 735
7688.05 763
7688.88 801
7689.70 712
7690.53 781
7691.36 756
7692.19 740
7693.02 785
7693.84 796
7694.67 839
7695.50 834
7696.33 761
7697.16 804
7697.98 739
7698.81 732
7699.64 737
7700.47 705
7701.30 793
7702.13 743
7702.95 756
7703.78 778
7704.61 779
7705.44 765
7706.27 806
7707.10 787
7707.93 739
7708.75 812
7709.58 817
7710.41 779
7711.24 778
7712.07 735
7712.90 687
7713.73 703
7714.56 714
7715.39 695
7716.22 718
7717.04 723
7717.87 732
7718.70 707
7719.53 702
7720.36 725
7721.19 684
7722.02 706
7722.85 670
7723.68 693
7724.51 647
7725.34 729
7726.17 750
7727.00 683
7727.83 719
7728.66 734
7729.49 729
7730.32 682
7731.15 641
7731.98 691
7732.81 703
7733.64 639
7734.47 659
7735.30 660
7736.13 728
7736.96 662
7737.79 662
7738.62 697
7739.45 750
7740.28 689
7741.11 666
7741.94 642
7742.77 610
7743.60 648
7744.43 624
7745.26 636
7746.09 702
7746.93 723
7747.76 671
7748.59 712
7749.42 751
7750.25 733
7751.08 801
7751.91 733
7752.74 771
7753.57 730
7754.40 722
7755.24 772
7756.07 769
7756.90 781
7757.73 809
7758.56 722
7759.39 732
7760.22 723
7761.06 651
7761.89 672
7762.72 679
7763.55 671
7764.38 678
7765.21 722
7766.05 724
7766.88 705
7767.71 672
7768.54 665
7769.37 725
7770.21 754
7771.04 736
7771.87 813
7772.70 754
7773.53 697
7774.37 781
7775.20 711
7776.03 696
7776.86 726
7777.70 718
7778.53 713
7779.36 708
7780.19 718
7781.03 768
7781.86 829
7782.69 745
7783.52 689
7784.36 648
7785.19 746
7786.02 748
7786.86 692
7787.69 743
7788.52 693
7789.36 758
7790.19 717
7791.02 736
7791.85 691
7792.69 749
7793.52 634
7794.35 606
7795.19 671
7796.02 679
7796.86 665
7797.69 689
7798.52 758
7799.36 711
7800.19 680
7801.02 679
7801.86 716
7802.69 692
7803.52 783
7804.36 767
7805.19 740
7806.03 785
7806.86 806
7807.69 786
7808.53 804
7809.36 804
7810.20 778
7811.03 761
7811.87 791
7812.70 836
7813.53 783
7814.37 816
7815.20 809
7816.04 837
7816.87 846
7817.71 819
7818.54 877
7819.38 891
7820.21 926
7821.05 975
7821.88 1082
7822.72 1076
7823.55 1075
7824.39 1112
7825.22 1090
7826.06 1056
7826.89 998
7827.73 1107
7828.56 1049
7829.40 1027
7830.23 999
7831.07 1006
7831.90 1036
7832.74 1089
7833.57 1081
7834.41 1076
7835.24 1080
7836.08 1040
7836.91 1094
7837.75 993
7838.59 1081
7839.42 1045
7840.26 1075
7841.09 1201
7841.93 1056
7842.77 976
7843.60 1033
7844.44 1032
7845.27 993
7846.11 908
7846.95 947
7847.78 845
7848.62 956
7849.45 879
7850.29 914
7851.13 912
7851.96 845
7852.80 846
7853.64 846
7854.47 843
7855.31 832
7856.15 796
7856.98 845
7857.82 907
7858.66 834
7859.49 905
7860.33 906
7861.17 831
7862.00 842
7862.84 835
7863.68 862
7864.52 931
7865.35 921
7866.19 962
7867.03 918
7867.86 918
7868.70 989
7869.54 963
7870.38 900
7871.21 910
7872.05 911
7872.89 915
7873.73 877
7874.56 901
7875.40 946
7876.24 920
7877.08 918
7877.92 903
7878.75 903
7879.59 827
7880.43 867
7881.27 952
7882.10 906
7882.94 1049
7883.78 990
7884.62 1103
7885.46 1144
7886.30 1146
7887.13 1176
7887.97 1143
7888.81 1167
7889.65 1108
7890.49 1100
7891.33 1166
7892.16 1135
7893.00 1070
7893.84 1038
7894.68 1051
7895.52 1022
7896.36 994
7897.20 906
7898.04 890
7898.88 967
7899.71 1044
7900.55 954
7901.39 856
7902.23 867
7903.07 870
7903.91 899
7904.75 968
7905.59 963
7906.43 886
7907.27 817
7908.11 816
7908.95 817
7909.79 784
7910.62 728
7911.46 730
7912.30 750
7913.14 728
7913.98 809
7914.82 784
7915.66 806
7916.50 780
7917.34 741
7918.18 735
7919.02 769
7919.86 729
7920.70 753
7921.54 717
7922.38 857
7923.22 876
7924.06 885
7924.90 880
7925.74 817
7926.58 714
7927.43 799
7928.27 791
7929.11 772
7929.95 692
7930.79 748
7931.63 804
7932.47 757
7933.31 773
7934.15 782
7934.99 742
7935.83 802
7936.67 777
7937.51 832
7938.36 780
7939.20 736
7940.04 822
7940.88 695
7941.72 730
7942.56 765
7943.40 801
7944.24 830
7945.09 730
7945.93 733
7946.77 736
7947.61 662
7948.45 672
7949.29 720
7950.13 696
7950.98 707
7951.82 722
7952.66 735
7953.50 704
7954.34 717
7955.19 762
7956.03 799
7956.87 821
7957.71 806
7958.55 887
7959.40 910
7960.24 893
7961.08 792
7961.92 866
7962.76 825
7963.61 837
7964.45 794
7965.29 817
7966.13 919
7966.98 891
7967.82 862
7968.66 812
7969.50 782
7970.35 836
7971.19 900
7972.03 985
7972.88 1035
7973.72 1089
7974.56 1131
7975.40 1079
7976.25 1035
7977.09 1009
7977.93 938
7978.78 907
7979.62 852
7980.46 895
7981.31 845
7982.15 812
7982.99 749
7983.84 828
7984.68 801
7985.52 799
7986.37 768
7987.21 784
7988.06 808
7988.90 756
7989.74 762
7990.59 700
7991.43 769
7992.27 832
7993.12 804
7993.96 744
7994.81 732
7995.65 750
7996.49 688
7997.34 719
7998.18 715
7999.03 683
7999.87 730
8000.72 695
8001.56 739
8002.40 665
8003.25 655
8004.09 681
8004.94 687
8005.78 662
8006.63 686
8007.47 678
8008.32 732
8009.16 673
8010.01 673
8010.85 673
8011.70 643
8012.54 665
8013.39 696
8014.23 704
8015.08 568
8015.92 651
8016.77 649
8017.61 700
8018.46 754
8019.30 699
8020.15 657
8020.99 673
8021.84 711
8022.68 681
8023.53 667
8024.38 611
8025.22 592
8026.07 620
8026.91 670
8027.76 645
8028.60 679
8029.45 687
8030.30 623
8031.14 610
8031.99 640
8032.83 607
8033.68 583
8034.53 621
8035.37 662
8036.22 638
8037.06 616
8037.91 620
8038.76 617
8039.60 648
8040.45 684
8041.30 689
8042.14 674
8042.99 660
8043.84 719
8044.68 674
8045.53 713
8046.38 710
8047.22 696
8048.07 616
8048.92 575
8049.76 580
8050.61 611
8051.46 735
8052.30 677
8053.15 599
8054.00 592
8054.85 678
8055.69 674
8056.54 644
8057.39 633
8058.24 658
8059.08 627
8059.93 684
8060.78 661
8061.63 600
8062.47 615
8063.32 660
8064.17 702
8065.02 634
8065.86 572
8066.71 620
8067.56 666
8068.41 635
8069.26 677
8070.10 653
8070.95 596
8071.80 603
8072.65 714
8073.50 634
8074.34 615
8075.19 637
8076.04 630
8076.89 592
8077.74 571
8078.59 642
8079.43 693
8080.28 621
8081.13 626
8081.98 731
8082.83 620
8083.68 617
8084.53 592
8085.37 611
8086.22 647
8087.07 593
8087.92 617
8088.77 581
8089.62 557
8090.47 560
8091.32 640
8092.17 667
8093.02 618
8093.87 612
8094.71 627
8095.56 624
8096.41 597
8097.26 653
8098.11 637
8098.96 603
8099.81 642
8100.66 553
8101.51 612
8102.36 597
8103.21 589
8104.06 673
8104.91 687
8105.76 633
8106.61 593
8107.46 617
8108.31 590
8109.16 690
8110.01 549
8110.86 623
8111.71 617
8112.56 660
8113.41 646
8114.26 618
8115.11 543
8115.96 640
8116.81 704
8117.66 685
8118.51 570
8119.36 648
8120.21 622
8121.06 651
8121.92 635
8122.77 679
8123.62 716
8124.47 741
8125.32 697
8126.17 691
8127.02 696
8127.87 711
8128.72 726
8129.57 702
8130.43 679
8131.28 654
8132.13 710
8132.98 698
8133.83 701
8134.68 699
8135.53 713
8136.38 751
8137.24 671
8138.09 680
8138.94 718
8139.79 690
8140.64 659
8141.49 687
8142.35 756
8143.20 786
8144.05 714
8144.90 736
8145.75 793
8146.61 755
8147.46 715
8148.31 722
8149.16 738
8150.01 730
8150.87 736
8151.72 817
8152.57 852
8153.42 882
8154.28 897
8155.13 858
8155.98 890
8156.83 913
8157.69 866
8158.54 829
8159.39 884
8160.24 995
8161.10 1054
8161.95 1111
8162.80 1037
8163.66 1072
8164.51 1015
8165.36 1034
8166.21 996
8167.07 939
8167.92 911
8168.77 820
8169.63 790
8170.48 886
8171.33 868
8172.19 754
8173.04 725
8173.89 696
8174.75 669
8175.60 805
8176.46 684
8177.31 739
8178.16 718
8179.02 725
8179.87 672
8180.72 678
8181.58 739
8182.43 720
8183.29 733
8184.14 617
8184.99 580
8185.85 680
8186.70 635
8187.56 678
8188.41 647
8189.26 672
8190.12 604
8190.97 598
8191.83 588
8192.68 642
8193.54 620
8194.39 629
8195.25 691
8196.10 650
8196.95 576
8197.81 630
8198.66 662
8199.52 598
8200.37 600
8201.23 611
8202.08 659
8202.94 617
8203.79 617
8204.65 621
8205.50 612
8206.36 581
8207.21 578
8208.07 582
8208.92 606
8209.78 635
8210.64 626
8211.49 615
8212.35 675
8213.20 610
8214.06 616
8214.91 659
8215.77 647
8216.62 627
8217.48 618
8218.34 700
8219.19 655
8220.05 632
8220.90 628
8221.76 683
8222.61 657
8223.47 658
8224.33 697
8225.18 662
8226.04 665
8226.90 646
8227.75 642
8228.61 677
8229.46 752
8230.32 642
8231.18 656
8232.03 668
8232.89 614
8233.75 704
8234.60 673
8235.46 622
8236.32 601
8237.17 651
8238.03 683
8238.89 737
8239.74 673
8240.60 671
8241.46 625
8242.32 629
8243.17 599
8244.03 597
8244.89 578
8245.74 636
8246.60 634
8247.46 666
8248.32 625
8249.17 532
8250.03 574
8250.89 592
8251.75 585
8252.60 604
8253.46 608
8254.32 586
8255.18 594
8256.03 556
8256.89 558
8257.75 589
8258.61 597
8259.47 597
8260.32 659
8261.18 576
8262.04 581
8262.90 630
8263.76 593
8264.61 544
8265.47 537
8266.33 624
8267.19 625
8268.05 610
8268.91 595
8269.76 607
8270.62 639
8271.48 569
8272.34 553
8273.20 648
8274.06 677
8274.92 644
8275.77 659
8276.63 651
8277.49 648
8278.35 685
8279.21 603
8280.07 640
8280.93 579
8281.79 539
8282.65 602
8283.51 523
8284.36 573
8285.22 568
8286.08 650
8286.94 654
8287.80 589
8288.66 581
8289.52 600
8290.38 584
8291.24 574
8292.10 567
8292.96 532
8293.82 529
8294.68 590
8295.54 619
8296.40 606
8297.26 658
8298.12 699
8298.98 686
8299.84 628
8300.70 600
8301.56 581
8302.42 628
8303.28 643
8304.14 657
8305.00 630
8305.86 551
8306.72 650
8307.58 666
8308.44 674
8309.30 676
8310.16 655
8311.02 608
8311.88 611
8312.74 614
8313.60 631
8314.46 680
8315.33 583
8316.19 617
8317.05 639
8317.91 657
8318.77 604
8319.63 582
8320.49 632
8321.35 662
8322.21 686
8323.08 703
8323.94 676
8324.80 703
8325.66 744
8326.52 773
8327.38 661
8328.24 663
8329.10 638
8329.97 619
8330.83 595
8331.69 548
8332.55 613
8333.41 611
8334.28 629
8335.14 598
8336.00 636
8336.86 594
8337.72 598
8338.58 627
8339.45 605
8340.31 656
8341.17 700
8342.03 637
8342.90 622
8343.76 611
8344.62 663
8345.48 641
8346.35 602
8347.21 646
8348.07 696
8348.93 696
8349.80 593
8350.66 628
8351.52 625
8352.38 621
8353.25 656
8354.11 672
8354.97 651
8355.83 654
8356.70 667
8357.56 667
8358.42 638
8359.29 676
8360.15 704
8361.01 656
8361.88 669
8362.74 696
8363.60 680
8364.47 624
8365.33 620
8366.19 623
8367.06 658
8367.92 706
8368.78 629
8369.65 654
8370.51 670
8371.38 651
8372.24 619
8373.10 659
8373.97 636
8374.83 638
8375.69 689
8376.56 661
8377.42 651
8378.29 657
8379.15 663
8380.01 656
8380.88 679
8381.74 652
8382.61 639
8383.47 655
8384.34 585
8385.20 632
8386.07 673
8386.93 696
8387.79 679
8388.66 627
8389.52 682
8390.39 690
8391.25 680
8392.12 681
8392.98 669
8393.85 646
8394.71 681
8395.58 706
8396.44 768
8397.31 702
8398.17 685
8399.04 665
8399.90 679
8400.77 712
8401.63 702
8402.50 698
8403.36 726
8404.23 669
8405.10 670
8405.96 716
8406.83 700
8407.69 747
8408.56 704
8409.42 764
8410.29 767
8411.15 694
8412.02 768
8412.89 747
8413.75 729
8414.62 676
8415.48 687
8416.35 721
8417.22 772
8418.08 749
8418.95 722
8419.82 736
8420.68 737
8421.55 745
8422.41 732
8423.28 689
8424.15 746
8425.01 785
8425.88 748
8426.75 801
8427.61 754
8428.48 818
8429.35 811
8430.21 849
8431.08 848
8431.95 790
8432.81 888
8433.68 900
8434.55 910
8435.41 984
8436.28 975
8437.15 1013
8438.02 960
8438.88 919
8439.75 920
8440.62 944
8441.49 913
8442.35 897
8443.22 997
8444.09 1000
8444.96 1071
8445.82 1076
8446.69 1040
8447.56 1017
8448.43 1041
8449.29 1049
8450.16 1167
8451.03 1053
8451.90 1077
8452.77 1103
8453.63 1116
8454.50 1134
8455.37 1104
8456.24 1085
8457.11 1224
8457.97 1259
8458.84 1256
8459.71 1308
8460.58 1280
8461.45 1366
8462.32 1399
8463.18 1413
8464.05 1465
8464.92 1411
8465.79 1444
8466.66 1458
8467.53 1453
8468.40 1387
8469.26 1343
8470.13 1303
8471.00 1329
8471.87 1484
8472.74 1586
8473.61 1720
8474.48 2008
8475.35 2542
8476.22 3076
8477.09 3602
8477.95 3853
8478.82 4017
8479.69 3907
8480.56 3499
8481.43 2952
8482.30 2543
8483.17 2086
8484.04 1711
8484.91 1531
8485.78 1370
8486.65 1270
8487.52 1096
8488.39 1106
8489.26 1040
8490.13 1098
8491.00 979
8491.87 922
8492.74 1021
8493.61 968
8494.48 979
8495.35 911
8496.22 977
8497.09 913
8497.96 889
8498.83 865
8499.70 790
8500.57 785
8501.44 776
8502.31 847
8503.18 818
8504.05 848
8504.92 875
8505.79 930
8506.66 881
8507.53 821
8508.41 826
8509.28 798
8510.15 816
8511.02 820
8511.89 833
8512.76 924
8513.63 904
8514.50 901
8515.37 825
8516.24 875
8517.12 885
8517.99 885
8518.86 940
8519.73 904
8520.60 856
8521.47 880
8522.34 860
8523.22 846
8524.09 895
8524.96 880
8525.83 866
8526.70 864
8527.57 914
8528.45 899
8529.32 895
8530.19 900
8531.06 971
8531.93 937
8532.81 983
8533.68 905
8534.55 897
8535.42 991
8536.29 1011
8537.17 1001
8538.04 1115
8538.91 1076
8539.78 1074
8540.66 1038
8541.53 1102
8542.40 1051
8543.27 1100
8544.15 1093
8545.02 1078
8545.89 1086
8546.76 1097
8547.64 1129
8548.51 1032
8549.38 1015
8550.26 1013
8551.13 1056
8552.00 1174
8552.87 1088
8553.75 1057
8554.62 1127
8555.49 1208
8556.37 1280
8557.24 1208
8558.11 1280
8558.99 1346
8559.86 1478
8560.73 1497
8561.61 1525
8562.48 1481
8563.36 1457
8564.23 1415
8565.10 1282
8565.98 1301
8566.85 1201
8567.72 1092
8568.60 1145
8569.47 1011
8570.35 920
8571.22 909
8572.09 899
8572.97 902
8573.84 906
8574.72 966
8575.59 919
8576.46 915
8577.34 920
8578.21 922
8579.09 932
8579.96 908
8580.84 890
8581.71 822
8582.59 801
8583.46 845
8584.34 846
8585.21 803
8586.08 890
8586.96 817
8587.83 909
8588.71 926
8589.58 872
8590.46 934
8591.33 858
8592.21 874
8593.08 841
8593.96 866
8594.83 815
8595.71 831
8596.59 856
8597.46 825
8598.34 783
8599.21 831
8600.09 828
8600.96 872
8601.84 866
8602.71 876
8603.59 849
8604.46 889
8605.34 1022
8606.22 1025
8607.09 920
8607.97 952
8608.84 956
8609.72 956
8610.60 1047
8611.47 959
8612.35 991
8613.22 1017
8614.10 1041
8614.98 1036
8615.85 1036
8616.73 954
8617.61 1039
8618.48 1014
8619.36 957
8620.24 1005
8621.11 1049
8621.99 1003
8622.87 1030
8623.74 1058
8624.62 1001
8625.50 1090
8626.37 1059
8627.25 1078
8628.13 1110
8629.00 1064
8629.88 1111
8630.76 1149
8631.63 1104
8632.51 1179
8633.39 1200
8634.27 1118
8635.14 1199
8636.02 1234
8636.90 1251
8637.77 1229
8638.65 1177
8639.53 1284
8640.41 1316
8641.28 1316
8642.16 1245
8643.04 1289
8643.92 1333
8644.80 1309
8645.67 1325
8646.55 1397
8647.43 1336
8648.31 1455
8649.19 1509
8650.06 1510
8650.94 1535
8651.82 1526
8652.70 1473
8653.58 1551
8654.45 1700
8655.33 1681
8656.21 1771
8657.09 1751
8657.97 1767
8658.85 1747
8659.72 1903
8660.60 1890
8661.48 1913
8662.36 1918
8663.24 1841
8664.12 1859
8665.00 1934
8665.88 1804
8666.75 1915
8667.63 1921
8668.51 1983
8669.39 1909
8670.27 2014
8671.15 1910
8672.03 1968
8672.91 1980
8673.79 2071
8674.67 2112
8675.55 2239
8676.42 2398
8677.30 2492
8678.18 2696
8679.06 2935
8679.94 3095
8680.82 3233
8681.70 3475
8682.58 3495
8683.46 3428
8684.34 3399
8685.22 3396
8686.10 3214
8686.98 2929
8687.86 2813
8688.74 2584
8689.62 2640
8690.50 2507
8691.38 2438
8692.26 2486
8693.14 2514
8694.02 2855
8694.90 3122
8695.78 3846
8696.66 4472
8697.54 5267
8698.42 6509
8699.30 7721
8700.18 8385
8701.07 8650
8701.95 8252
8702.83 7838
8703.71 6845
8704.59 5732
8705.47 4593
8706.35 3872
8707.23 3318
8708.11 2851
8708.99 2461
8709.87 2172
8710.75 1949
8711.64 1755
8712.52 1729
8713.40 1581
8714.28 1569
8715.16 1505
8716.04 1511
8716.92 1421
8717.81 1371
8718.69 1288
8719.57 1257
8720.45 1349
8721.33 1232
8722.21 1197
8723.10 1145
8723.98 1154
8724.86 1080
8725.74 1024
8726.62 1122
8727.50 1254
8728.39 1229
8729.27 1235
8730.15 1205
8731.03 1179
8731.91 1176
8732.80 1214
8733.68 1216
8734.56 1156
8735.44 1184
8736.33 1184
8737.21 1141
8738.09 1178
8738.97 1160
8739.86 1140
8740.74 1084
8741.62 1144
8742.50 1109
8743.39 1107
8744.27 1125
8745.15 1171
8746.04 1105
8746.92 1082
8747.80 1108
8748.68 1136
8749.57 1070
8750.45 1063
8751.33 1106
8752.22 1142
8753.10 1207
8753.98 1197
8754.87 1146
8755.75 1174
8756.63 1225
8757.52 1156
8758.40 1197
8759.28 1162
8760.17 1338
8761.05 1312
8761.94 1253
8762.82 1312
8763.70 1360
8764.59 1313
8765.47 1354
8766.36 1425
8767.24 1506
8768.12 1466
8769.01 1441
8769.89 1392
8770.78 1411
8771.66 1362
8772.54 1318
8773.43 1201
8774.31 1156
8775.20 1323
8776.08 1330
8776.97 1319
8777.85 1213
8778.73 1319
8779.62 1261
8780.50 1226
8781.39 1197
8782.27 1189
8783.16 1150
8784.04 1068
8784.93 995
8785.81 1014
8786.70 1076
8787.58 1115
8788.47 1038
8789.35 995
8790.24 966
8791.12 982
8792.01 972
8792.89 952
8793.78 911
8794.66 983
8795.55 962
8796.44 953
8797.32 910
8798.21 890
8799.09 991
8799.98 893
8800.86 927
8801.75 897
8802.63 941
8803.52 991
8804.41 973
8805.29 907
8806.18 896
8807.06 911
8807.95 867
8808.84 883
8809.72 855
8810.61 847
8811.49 884
8812.38 913
8813.27 875
8814.15 841
8815.04 846
8815.93 864
8816.81 855
8817.70 795
8818.59 777
8819.47 886
8820.36 811
8821.25 762
8822.13 842
8823.02 794
8823.91 758
8824.79 810
8825.68 786
8826.57 785
8827.45 829
8828.34 820
8829.23 755
8830.12 797
8831.00 786
8831.89 828
8832.78 834
8833.66 775
8834.55 709
8835.44 720
8836.33 700
8837.21 779
8838.10 721
8838.99 770
8839.88 770
8840.76 723
8841.65 783
8842.54 796
8843.43 749
8844.32 780
8845.20 796
8846.09 799
8846.98 758
8847.87 800
8848.76 661
8849.64 702
8850.53 763
8851.42 696
8852.31 778
8853.20 728
8854.09 753
8854.97 729
8855.86 630
8856.75 722
8857.64 669
8858.53 710
8859.42 740
8860.30 713
8861.19 751
8862.08 698
8862.97 741
8863.86 694
8864.75 662
8865.64 692
8866.53 692
8867.42 660
8868.30 670
8869.19 667
8870.08 652
8870.97 684
8871.86 684
8872.75 663
8873.64 626
8874.53 609
8875.42 662
8876.31 728
8877.20 731
8878.09 640
8878.98 638
8879.87 645
8880.76 634
8881.65 595
8882.54 643
8883.43 652
8884.32 633
8885.21 694
8886.10 600
8886.99 603
8887.88 654
8888.77 633
8889.66 640
8890.55 626
8891.44 684
8892.33 688
8893.22 634
8894.11 622
8895.00 612
8895.89 610
8896.78 563
8897.67 607
8898.56 601
8899.45 546
8900.34 588
8901.23 618
8902.12 572
8903.01 591
8903.90 645
8904.79 619
8905.69 619
8906.58 597
8907.47 574
8908.36 602
8909.25 588
8910.14 568
8911.03 557
8911.92 594
8912.82 560
8913.71 599
8914.60 568
8915.49 523
8916.38 594
8917.27 649
8918.16 582
8919.06 551
8919.95 567
8920.84 566
8921.73 575
8922.62 594
8923.51 528
8924.41 565
8925.30 596
8926.19 546
8927.08 574
8927.97 561
8928.87 540
8929.76 608
8930.65 603
8931.54 542
8932.43 537
8933.33 539
8934.22 548
8935.11 566
8936.00 571
8936.90 598
8937.79 583
8938.68 537
8939.57 578
8940.47 544
8941.36 570
8942.25 514
8943.15 539
8944.04 603
8944.93 589
8945.82 606
8946.72 531
8947.61 607
8948.50 600
8949.40 608
8950.29 609
8951.18 583
8952.08 651
8952.97 665
8953.86 564
8954.76 510
8955.65 546
8956.54 527
8957.44 573
8958.33 551
8959.22 548
8960.12 522
8961.01 564
8961.91 571
8962.80 627
8963.69 577
8964.59 539
8965.48 598
8966.37 614
8967.27 583
8968.16 623
8969.06 635
8969.95 662
8970.85 696
8971.74 611
8972.63 585
8973.53 581
8974.42 663
8975.32 702
8976.21 635
8977.11 598
8978.00 632
8978.90 633
8979.79 622
8980.68 610
8981.58 605
8982.47 654
8983.37 676
8984.26 649
8985.16 692
8986.05 621
8986.95 677
8987.84 641
8988.74 617
8989.63 592
8990.53 579
8991.42 587
8992.32 569
8993.22 541
8994.11 626
8995.01 586
8995.90 552
8996.80 517
8997.69 577
8998.59 549
8999.48 554
9000.38 544
9001.28 558
9002.17 551
9003.07 559
9003.96 544
9004.86 608
9005.75 571
9006.65 520
9007.55 531
9008.44 596
9009.34 569
9010.23 545
9011.13 577
9012.03 564
9012.92 547
9013.82 549
9014.72 511
9015.61 536
9016.51 575
9017.41 534
9018.30 470
9019.20 581
9020.10 577
9020.99 507
9021.89 535
9022.79 515
9023.68 526
9024.58 582
9025.48 557
9026.37 556
9027.27 496
9028.17 552
9029.06 551
9029.96 508
9030.86 474
9031.76 533
9032.65 624
9033.55 580
9034.45 573
9035.35 515
9036.24 541
9037.14 551
9038.04 508
9038.94 493
9039.83 522
9040.73 511
9041.63 573
9042.53 591
9043.42 628
9044.32 581
9045.22 594
9046.12 585
9047.02 516
9047.91 582
9048.81 586
9049.71 555
9050.61 572
9051.51 587
9052.41 526
9053.30 540
9054.20 565
9055.10 553
9056.00 602
9056.90 631
9057.80 557
9058.69 524
9059.59 620
9060.49 571
9061.39 603
9062.29 553
9063.19 611
9064.09 551
9064.99 591
9065.88 650
9066.78 579
9067.68 586
9068.58 566
9069.48 554
9070.38 590
9071.28 642
9072.18 663
9073.08 685
9073.98 567
9074.88 557
9075.78 561
9076.68 568
9077.58 609
9078.47 562
9079.37 576
9080.27 613
9081.17 593
9082.07 637
9082.97 594
9083.87 538
9084.77 563
9085.67 646
9086.57 608
9087.47 542
9088.37 553
9089.27 574
9090.17 509
9091.07 556
9091.97 569
9092.87 590
9093.77 545
9094.67 513
9095.58 570
9096.48 558
9097.38 550
9098.28 567
9099.18 622
9100.08 607
9100.98 596
9101.88 622
9102.78 573
9103.68 544
9104.58 581
9105.48 603
9106.38 580
9107.28 497
9108.19 556
9109.09 554
9109.99 543
9110.89 563
9111.79 557
9112.69 486
9113.59 544
9114.49 548
9115.40 502
9116.30 489
9117.20 550
9118.10 564
9119.00 505
9119.90 498
9120.81 507
9121.71 539
9122.61 549
9123.51 529
9124.41 502
9125.31 535
9126.22 527
9127.12 596
9128.02 544
9128.92 504
9129.82 525
9130.73 490
9131.63 488
9132.53 504
9133.43 514
9134.34 557
9135.24 549
9136.14 522
9137.04 540
9137.95 486
9138.85 553
9139.75 534
9140.65 516
9141.56 506
9142.46 471
9143.36 459
9144.26 514
9145.17 496
9146.07 529
9146.97 495
9147.88 515
9148.78 566
9149.68 516
9150.59 539
9151.49 535
9152.39 516
9153.29 491
9154.20 512
9155.10 534
9156.01 528
9156.91 553
9157.81 480
9158.72 494
9159.62 533
9160.52 551
9161.43 529
9162.33 483
9163.23 534
9164.14 539
9165.04 494
9165.95 529
9166.85 548
9167.75 549
9168.66 539
9169.56 517
9170.47 485
9171.37 497
9172.27 489
9173.18 543
9174.08 508
9174.99 496
9175.89 553
9176.80 491
9177.70 539
9178.60 537
9179.51 471
9180.41 544
9181.32 561
9182.22 544
9183.13 537
9184.03 482
9184.94 519
9185.84 542
9186.75 545
9187.65 537
9188.56 562
9189.46 552
9190.37 492
9191.27 509
9192.18 522
9193.08 515
9193.99 526
9194.89 552
9195.80 511
9196.71 500
9197.61 497
9198.52 542
9199.42 556
9200.33 578
9201.23 535
9202.14 511
9203.04 579
9203.95 545
9204.86 543
9205.76 597
9206.67 655
9207.57 508
9208.48 546
9209.39 592
9210.29 591
9211.20 519
9212.10 545
9213.01 551
9213.92 502
9214.82 493
9215.73 492
9216.64 525
9217.54 550
9218.45 511
9219.36 519
9220.26 560
9221.17 571
9222.08 545
9222.98 544
9223.89 511
9224.80 525
9225.70 543
9226.61 493
9227.52 533
9228.42 548
9229.33 527
9230.24 539
9231.14 564
9232.05 488
9232.96 466
9233.87 484
9234.77 462
9235.68 493
9236.59 484
9237.50 494
9238.40 531
9239.31 486
9240.22 473
9241.13 497
9242.03 550
9242.94 500
9243.85 514
9244.76 541
9245.66 496
9246.57 534
9247.48 522
9248.39 467
9249.30 538
9250.20 505
9251.11 501
9252.02 508
9252.93 490
9253.84 523
9254.75 557
9255.65 501
9256.56 555
9257.47 500
9258.38 488
9259.29 502
9260.20 501
9261.10 479
9262.01 511
9262.92 451
9263.83 462
9264.74 503
9265.65 483
9266.56 497
9267.47 461
9268.37 470
9269.28 443
9270.19 507
9271.10 511
9272.01 539
9272.92 545
9273.83 519
9274.74 481
9275.65 451
9276.56 527
9277.47 502
9278.38 494
9279.29 531
9280.20 470
9281.11 476
9282.01 487
9282.92 493
9283.83 474
9284.74 494
9285.65 523
9286.56 524
9287.47 514
9288.38 459
9289.29 491
9290.20 536
9291.11 514
9292.02 540
9292.93 482
9293.84 494
9294.75 493
9295.66 494
9296.57 470
9297.49 514
9298.40 548
9299.31 503
9300.22 511
9301.13 505
9302.04 494
9302.95 555
9303.86 480
9304.77 462
9305.68 519
9306.59 513
9307.50 482
9308.41 539
9309.32 485
9310.24 528
9311.15 546
9312.06 526
9312.97 503
9313.88 556
9314.79 525
9315.70 599
9316.61 553
9317.53 530
9318.44 587
9319.35 535
9320.26 621
9321.17 562
9322.08 545
9322.99 556
9323.91 513
9324.82 494
9325.73 507
9326.64 487
9327.55 483
9328.46 485
9329.38 505
9330.29 530
9331.20 471
9332.11 483
9333.03 495
9333.94 485
9334.85 533
9335.76 554
9336.67 553
9337.59 510
9338.50 507
9339.41 504
9340.32 536
9341.24 511
9342.15 519
9343.06 469
9343.97 511
9344.89 486
9345.80 489
9346.71 529
9347.63 489
9348.54 550
9349.45 555
9350.36 513
9351.28 563
9352.19 546
9353.10 544
9354.02 506
9354.93 501
9355.84 468
9356.76 527
9357.67 533
9358.58 486
9359.50 540
9360.41 500
9361.32 538
9362.24 548
9363.15 512
9364.06 560
9364.98 549
9365.89 519
9366.81 518
9367.72 529
9368.63 596
9369.55 515
9370.46 517
9371.38 518
9372.29 534
9373.20 539
9374.12 465
9375.03 516
9375.95 538
9376.86 474
9377.77 540
9378.69 478
9379.60 510
9380.52 528
9381.43 540
9382.35 522
9383.26 499
9384.18 559
9385.09 560
9386.01 528
9386.92 523
9387.83 536
9388.75 448
9389.66 514
9390.58 539
9391.49 549
9392.41 488
9393.32 568
9394.24 531
9395.16 530
9396.07 568
9396.99 552
9397.90 596
9398.82 609
9399.73 608
9400.65 655
9401.56 589
9402.48 578
9403.39 544
9404.31 587
9405.22 654
9406.14 563
9407.06 535
9407.97 553
9408.89 559
9409.80 563
9410.72 544
9411.64 578
9412.55 522
9413.47 511
9414.38 543
9415.30 511
9416.22 521
9417.13 587
9418.05 546
9418.97 521
9419.88 494
9420.80 530
9421.71 502
9422.63 571
9423.55 538
9424.46 552
9425.38 583
9426.30 593
9427.21 546
9428.13 529
9429.05 584
9429.96 574
9430.88 561
9431.80 540
9432.72 535
9433.63 542
9434.55 522
9435.47 527
9436.38 563
9437.30 637
9438.22 549
9439.14 551
9440.05 562
9440.97 568
9441.89 562
9442.81 590
9443.72 623
9444.64 622
9445.56 580
9446.48 648
9447.39 617
9448.31 586
9449.23 535
9450.15 574
9451.07 566
9451.98 583
9452.90 635
9453.82 614
9454.74 632
9455.66 648
9456.57 698
9457.49 689
9458.41 720
9459.33 729
9460.25 840
9461.16 882
9462.08 877
9463.00 876
9463.92 871
9464.84 815
9465.76 730
9466.68 729
9467.59 697
9468.51 708
9469.43 669
9470.35 631
9471.27 652
9472.19 626
9473.11 625
9474.03 656
9474.95 584
9475.87 597
9476.78 565
9477.70 625
9478.62 652
9479.54 626
9480.46 598
9481.38 616
9482.30 597
9483.22 535
9484.14 518
9485.06 610
9485.98 572
9486.90 574
9487.82 690
9488.74 635
9489.66 610
9490.58 673
9491.50 649
9492.42 648
9493.34 587
9494.26 616
9495.18 619
9496.10 652
9497.02 651
9497.94 635
9498.86 595
9499.78 580
9500.70 583
9501.62 640
9502.54 615
9503.46 624
9504.38 564
9505.30 610
9506.22 667
9507.14 560
9508.06 569
9508.98 594
9509.90 635
9510.82 654
9511.75 647
9512.67 610
9513.59 623
9514.51 619
9515.43 636
9516.35 635
9517.27 652
9518.19 639
9519.11 644
9520.03 647
9520.96 646
9521.88 615
9522.80 611
9523.72 615
9524.64 689
9525.56 641
9526.48 629
9527.41 677
9528.33 696
9529.25 650
9530.17 677
9531.09 683
9532.02 660
9532.94 688
9533.86 657
9534.78 674
9535.70 675
9536.63 761
9537.55 860
9538.47 846
9539.39 829
9540.31 872
9541.24 844
9542.16 822
9543.08 793
9544.00 768
9544.93 782
9545.85 729
9546.77 808
9547.69 832
9548.62 717
9549.54 716
9550.46 755
9551.38 767
9552.31 755
9553.23 690
9554.15 692
9555.08 726
9556.00 741
9556.92 699
9557.84 743
9558.77 771
9559.69 731
9560.61 696
9561.54 687
9562.46 702
9563.38 788
9564.31 714
9565.23 788
9566.15 748
9567.08 790
9568.00 808
9568.93 780
9569.85 815
9570.77 752
9571.70 803
9572.62 726
9573.54 768
9574.47 759
9575.39 753
9576.32 713
9577.24 709
9578.16 656
9579.09 742
9580.01 721
9580.94 673
9581.86 689
9582.78 710
9583.71 730
9584.63 729
9585.56 757
9586.48 719
9587.41 685
9588.33 672
9589.26 686
9590.18 699
9591.11 778
9592.03 826
9592.96 825
9593.88 812
9594.80 832
9595.73 765
9596.65 808
9597.58 780
9598.50 808
9599.43 849
9600.35 790
9601.28 779
9602.21 835
9603.13 833
9604.06 814
9604.98 794
9605.91 847
9606.83 815
9607.76 830
9608.68 841
9609.61 872
9610.53 883
9611.46 821
9612.39 807
9613.31 897
9614.24 908
9615.16 918
9616.09 948
9617.02 939
9617.94 904
9618.87 951
9619.79 873
9620.72 966
9621.65 952
9622.57 906
9623.50 870
9624.42 908
9625.35 961
9626.28 953
9627.20 942
9628.13 941
9629.06 913
9629.98 965
9630.91 1014
9631.84 991
9632.76 1017
9633.69 1073
9634.62 1078
9635.54 1059
9636.47 981
9637.40 997
9638.32 1045
9639.25 1048
9640.18 1031
9641.11 1108
9642.03 1136
9642.96 1104
9643.89 1137
9644.81 1147
9645.74 1106
9646.67 1186
9647.60 1193
9648.52 1200
9649.45 1193
9650.38 1205
9651.31 1231
9652.23 1179
9653.16 1279
9654.09 1326
9655.02 1324
9655.95 1322
9656.87 1341
9657.80 1375
9658.73 1371
9659.66 1465
9660.58 1491
9661.51 1549
9662.44 1478
9663.37 1595
9664.30 1511
9665.23 1420
9666.15 1510
9667.08 1507
9668.01 1563
9668.94 1498
9669.87 1462
9670.80 1500
9671.73 1538
9672.65 1499
9673.58 1556
9674.51 1690
9675.44 1669
9676.37 1692
9677.30 1709
9678.23 1675
9679.16 1627
9680.08 1759
9681.01 1719
9681.94 1766
9682.87 1699
9683.80 1681
9684.73 1660
9685.66 1723
9686.59 1785
9687.52 1801
9688.45 1907
9689.38 1988
9690.31 2107
9691.24 2157
9692.17 2203
9693.09 2133
9694.02 2176
9694.95 2100
9695.88 2136
9696.81 2019
9697.74 2016
9698.67 2069
9699.60 2199
9700.53 2108
9701.46 2286
9702.39 2577
9703.32 2747
9704.25 3078
9705.18 3335
9706.11 3607
9707.04 3887
9707.97 3990
9708.91 3885
9709.84 3867
9710.77 3589
9711.70 3277
9712.63 2947
9713.56 2805
9714.49 2606
9715.42 2379
9716.35 2204
9717.28 2171
9718.21 2197
9719.14 2128
9720.07 2070
9721.00 2107
9721.93 2186
9722.87 2175
9723.80 2179
9724.73 1978
9725.66 1987
9726.59 1895
9727.52 1808
9728.45 1751
9729.38 1745
9730.32 1638
9731.25 1607
9732.18 1624
9733.11 1599
9734.04 1603
9734.97 1624
9735.91 1672
9736.84 1748
9737.77 1689
9738.70 1674
9739.63 1684
9740.56 1859
9741.50 1713
9742.43 1618
9743.36 1588
9744.29 1632
9745.22 1558
9746.16 1438
9747.09 1460
9748.02 1355
9748.95 1372
9749.89 1395
9750.82 1405
9751.75 1430
9752.68 1353
9753.62 1352
9754.55 1360
9755.48 1387
9756.41 1363
9757.35 1263
9758.28 1281
9759.21 1264
9760.14 1220
9761.08 1218
9762.01 1295
9762.94 1296
9763.88 1275
9764.81 1271
9765.74 1305
9766.68 1286
9767.61 1290
9768.54 1293
9769.48 1380
9770.41 1310
9771.34 1413
9772.28 1454
9773.21 1412
9774.14 1353
9775.08 1404
9776.01 1383
9776.94 1366
9777.88 1321
9778.81 1289
9779.74 1311
9780.68 1384
9781.61 1423
9782.55 1484
9783.48 1527
9784.41 1523
9785.35 1586
9786.28 1669
9787.22 1634
9788.15 1732
9789.08 1710
9790.02 1713
9790.95 1838
9791.89 1705
9792.82 1647
9793.76 1637
9794.69 1530
9795.63 1507
9796.56 1453
9797.49 1408
9798.43 1303
9799.36 1258
9800.30 1306
9801.23 1289
9802.17 1314
9803.10 1296
9804.04 1235
9804.97 1323
9805.91 1246
9806.84 1238
9807.78 1269
9808.71 1284
9809.65 1231
9810.58 1167
9811.52 1199
9812.45 1232
9813.39 1207
9814.33 1155
9815.26 1074
9816.20 1019
9817.13 1042
9818.07 1126
9819.00 1125
9819.94 1006
9820.87 1013
9821.81 1048
9822.75 1012
9823.68 1039
9824.62 1041
9825.55 1098
9826.49 1066
9827.43 1014
9828.36 1021
9829.30 1069
9830.23 1037
9831.17 1020
9832.11 976
9833.04 1002
9833.98 947
9834.92 995
9835.85 970
9836.79 985
9837.73 1048
9838.66 977
9839.60 1023
9840.54 1015
9841.47 1011
9842.41 1020
9843.35 977
9844.28 960
9845.22 1006
9846.16 932
9847.09 961
9848.03 951
9848.97 931
9849.90 978
9850.84 999
9851.78 1010
9852.72 1025
9853.65 980
9854.59 1062
9855.53 954
9856.47 938
9857.40 967
9858.34 963
9859.28 1034
9860.22 1047
9861.15 992
9862.09 939
9863.03 1009
9863.97 1018
9864.90 1076
9865.84 1047
9866.78 1003
9867.72 1048
9868.66 997
9869.59 904
9870.53 1000
9871.47 974
9872.41 934
9873.35 973
9874.29 913
9875.22 996
9876.16 1015
9877.10 1008
9878.04 952
9878.98 940
9879.92 904
9880.85 954
9881.79 953
9882.73 977
9883.67 951
9884.61 928
9885.55 895
9886.49 940
9887.43 978
9888.37 942
9889.30 946
9890.24 899
9891.18 849
9892.12 865
9893.06 842
9894.00 921
9894.94 829
9895.88 892
9896.82 874
9897.76 824
9898.70 855
9899.64 897
9900.58 855
9901.52 899
9902.45 894
9903.39 851
9904.33 866
9905.27 838
9906.21 872
9907.15 895
9908.09 856
9909.03 922
9909.97 885
9910.91 857
9911.85 911
9912.79 814
9913.73 881
9914.67 920
9915.61 949
9916.55 899
9917.49 879
9918.44 885
9919.38 881
9920.32 953
9921.26 841
9922.20 932
9923.14 876
9924.08 931
9925.02 940
9925.96 904
9926.90 919
9927.84 924
9928.78 954
9929.72 947
9930.66 1064
9931.61 1189
9932.55 1312
9933.49 1421
9934.43 1575
9935.37 1611
9936.31 1719
9937.25 1593
9938.19 1506
9939.14 1500
9940.08 1372
9941.02 1326
9941.96 1219
9942.90 1065
9943.84 1039
9944.78 980
9945.73 967
9946.67 967
9947.61 930
9948.55 888
9949.49 918
9950.44 959
9951.38 984
9952.32 953
9953.26 979
9954.20 931
9955.15 960
9956.09 823
9957.03 875
9957.97 859
9958.91 886
9959.86 925
9960.80 876
9961.74 854
9962.68 862
9963.63 808
9964.57 842
9965.51 824
9966.45 807
9967.40 835
9968.34 809
9969.28 842
9970.23 783
9971.17 773
9972.11 778
9973.05 744
9974.00 772
9974.94 826
9975.88 787
9976.83 755
9977.77 760
9978.71 715
9979.66 797
9980.60 723
9981.54 759
9982.49 772
9983.43 796
9984.37 817
9985.32 816
9986.26 764
9987.20 775
9988.15 716
9989.09 719
9990.04 771
9990.98 707
9991.92 707
9992.87 751
9993.81 769
9994.76 718
9995.70 728
9996.64 784
9997.59 762
9998.53 782
9999.48 720
10000.42 753
10001.36 780
10002.31 769
10003.25 751
10004.20 718
10005.14 789
10006.09 830
10007.03 797
10007.98 770
10008.92 773
10009.87 810
10010.81 814
10011.76 747
10012.70 795
10013.64 817
10014.59 813
10015.53 775
10016.48 731
10017.43 740
10018.37 778
10019.32 756
10020.26 739
10021.21 766
10022.15 706
10023.10 740
10024.04 760
10024.99 754
10025.93 725
10026.88 713
10027.82 771
10028.77 820
10029.72 753
10030.66 735
10031.61 730
10032.55 732
10033.50 729
10034.44 697
10035.39 681
10036.34 727
10037.28 806
10038.23 731
10039.17 720
10040.12 743
10041.07 739
10042.01 680
10042.96 729
10043.91 756
10044.85 705
10045.80 722
10046.74 754
10047.69 723
10048.64 688
10049.58 670
10050.53 726
10051.48 631
10052.42 588
10053.37 658
10054.32 643
10055.27 667
10056.21 725
10057.16 671
10058.11 702
10059.05 655
10060.00 654
10060.95 717
10061.89 733
10062.84 725
10063.79 736
10064.74 831
10065.68 769
10066.63 733
10067.58 775
10068.53 744
10069.47 762
10070.42 743
10071.37 756
10072.32 711
10073.26 664
10074.21 672
10075.16 631
10076.11 615
10077.06 612
10078.00 647
10078.95 679
10079.90 665
10080.85 657
10081.80 703
10082.74 673
10083.69 685
10084.64 679
10085.59 693
10086.54 640
10087.49 620
10088.43 669
10089.38 587
10090.33 609
10091.28 618
10092.23 625
10093.18 628
10094.13 559
10095.07 586
10096.02 661
10096.97 640
10097.92 643
10098.87 654
10099.82 641
10100.77 675
10101.72 640
10102.67 660
10103.61 589
10104.56 609
10105.51 604
10106.46 627
10107.41 648
10108.36 601
10109.31 588
10110.26 673
10111.21 651
10112.16 623
10113.11 637
10114.06 631
10115.01 574
10115.96 584
10116.91 608
10117.86 631
10118.81 613
10119.76 655
10120.71 647
10121.66 621
10122.61 677
10123.56 658
10124.51 632
10125.46 620
10126.41 629
10127.36 591
10128.31 572
10129.26 566
10130.21 618
10131.16 599
10132.11 567
10133.06 604
10134.01 566
10134.96 655
10135.91 658
10136.86 623
10137.81 637
10138.76 645
10139.72 572
10140.67 645
10141.62 601
10142.57 560
10143.52 565
10144.47 611
10145.42 618
10146.37 592
10147.32 558
10148.28 564
10149.23 597
10150.18 646
10151.13 623
10152.08 629
10153.03 642
10153.98 613
10154.94 614
10155.89 618
10156.84 602
10157.79 622
10158.74 631
10159.69 626
10160.65 595
10161.60 569
10162.55 592
10163.50 642
10164.45 659
10165.41 600
10166.36 636
10167.31 649
10168.26 606
10169.21 696
10170.17 614
10171.12 588
10172.07 513
10173.02 604
10173.98 580
10174.93 594
10175.88 600
10176.83 684
10177.79 602
10178.74 604
10179.69 652
10180.64 663
10181.60 673
10182.55 634
10183.50 659
10184.46 700
10185.41 697
10186.36 694
10187.32 677
10188.27 633
10189.22 644
10190.18 688
10191.13 696
10192.08 625
10193.03 660
10193.99 653
10194.94 691
10195.90 715
10196.85 741
10197.80 647
10198.76 697
10199.71 720
10200.66 695
10201.62 704
10202.57 701
10203.52 713
10204.48 729
10205.43 745
10206.39 742
10207.34 672
10208.29 710
10209.25 750
10210.20 822
10211.16 792
10212.11 777
10213.07 786
10214.02 807
10214.97 826
10215.93 782
10216.88 762
10217.84 799
10218.79 775
10219.75 770
10220.70 707
10221.66 680
10222.61 697
10223.57 672
10224.52 680
10225.48 670
10226.43 694
10227.39 711
10228.34 663
10229.30 648
10230.25 647
10231.21 625
10232.16 609
10233.12 608
10234.07 678
10235.03 691
10235.98 598
10236.94 627
10237.89 659
10238.85 621
10239.80 669
10240.76 623
10241.72 634
10242.67 706
10243.63 639
10244.58 694
10245.54 683
10246.49 676
10247.45 683
10248.41 749
10249.36 664
10250.32 615
10251.27 655
10252.23 624
10253.19 554
10254.14 597
10255.10 593
10256.06 531
10257.01 493
10257.97 588
10258.92 617
10259.88 658
10260.84 600
10261.79 598
10262.75 642
10263.71 562
10264.66 589
10265.62 576
10266.58 495
10267.53 528
10268.49 522
10269.45 529
10270.41 545
10271.36 510
10272.32 551
10273.28 548
10274.23 525
10275.19 563
10276.15 590
10277.11 589
10278.06 587
10279.02 548
10279.98 537
10280.94 550
10281.89 566
10282.85 562
10283.81 490
10284.77 554
10285.72 572
10286.68 601
10287.64 594
10288.60 575
10289.55 575
10290.51 586
10291.47 528
10292.43 534
10293.39 486
10294.34 549
10295.30 568
10296.26 508
10297.22 547
10298.18 555
10299.14 592
10300.09 596
10301.05 575
10302.01 529
10302.97 522
10303.93 535
10304.89 528
10305.85 530
10306.80 545
10307.76 545
10308.72 568
10309.68 532
10310.64 542
10311.60 577
10312.56 544
10313.52 580
10314.47 530
10315.43 512
10316.39 546
10317.35 549
10318.31 604
10319.27 565
10320.23 549
10321.19 580
10322.15 564
10323.11 560
10324.07 558
10325.03 572
10325.99 561
10326.95 592
10327.91 580
10328.87 564
10329.83 567
10330.79 553
10331.75 553
10332.71 556
10333.67 557
10334.63 569
10335.59 615
10336.55 629
10337.51 612
10338.47 609
10339.43 593
10340.39 659
10341.35 600
10342.31 565
10343.27 566
10344.23 502
10345.19 542
10346.15 556
10347.11 518
10348.07 558
10349.03 551
10349.99 483
10350.95 487
10351.91 503
10352.87 482
10353.83 496
10354.79 552
10355.76 516
10356.72 544
10357.68 529
10358.64 501
10359.60 503
10360.56 495
10361.52 480
10362.48 539
10363.45 573
10364.41 530
10365.37 511
10366.33 545
10367.29 517
10368.25 577
10369.21 509
10370.18 497
10371.14 510
10372.10 510
10373.06 528
10374.02 501
10374.98 482
10375.95 455
10376.91 483
10377.87 494
10378.83 502
10379.79 479
10380.76 453
10381.72 471
10382.68 452
10383.64 469
10384.61 506
10385.57 524
10386.53 500
10387.49 499
10388.46 479
10389.42 491
10390.38 498
10391.34 462
10392.31 488
10393.27 478
10394.23 517
10395.19 521
10396.16 477
10397.12 479
10398.08 468
10399.05 537
10400.01 518
10400.97 514
10401.93 464
10402.90 498
10403.86 468
10404.82 518
10405.79 480
10406.75 503
10407.71 542
10408.68 589
10409.64 524
10410.60 534
10411.57 494
10412.53 463
10413.50 469
10414.46 484
10415.42 497
10416.39 415
10417.35 434
10418.31 453
10419.28 454
10420.24 459
10421.21 467
10422.17 508
10423.13 533
10424.10 508
10425.06 510
10426.03 491
10426.99 535
10427.96 525
10428.92 525
10429.88 462
10430.85 474
10431.81 490
10432.78 469
10433.74 475
10434.71 431
10435.67 439
10436.64 439
10437.60 429
10438.57 473
10439.53 454
10440.50 454
10441.46 460
10442.43 435
10443.39 437
10444.36 471
10445.32 441
10446.29 473
10447.25 476
10448.22 469
10449.18 459
10450.15 404
10451.11 473
10452.08 504
10453.04 424
10454.01 440
10454.97 416
10455.94 446
10456.91 477
10457.87 466
10458.84 476
10459.80 449
10460.77 453
10461.73 460
10462.70 451
10463.67 457
10464.63 468
10465.60 451
10466.56 437
10467.53 434
10468.50 494
10469.46 399
10470.43 364
10471.40 411
10472.36 427
10473.33 413
10474.30 493
10475.26 444
10476.23 443
10477.19 453
10478.16 468
10479.13 480
10480.09 437
10481.06 427
10482.03 422
10483.00 430
10483.96 454
10484.93 491
10485.90 451
10486.86 419
10487.83 443
10488.80 457
10489.76 439
10490.73 449
10491.70 434
10492.67 415
10493.63 458
10494.60 465
10495.57 474
10496.54 435
10497.50 452
10498.47 470
10499.44 449
10500.41 450
10501.37 433
10502.34 411
10503.31 392
10504.28 408
10505.25 474
10506.21 428
10507.18 404
10508.15 459
10509.12 436
10510.09 429
10511.05 411
10512.02 445
10512.99 425
10513.96 425
10514.93 436
10515.90 451
10516.86 462
10517.83 369
10518.80 406
10519.77 428
10520.74 455
10521.71 405
10522.68 406
10523.64 450
10524.61 431
10525.58 405
10526.55 429
10527.52 434
10528.49 465
10529.46 445
10530.43 412
10531.40 418
10532.36 390
10533.33 388
10534.30 416
10535.27 465
10536.24 443
10537.21 406
10538.18 450
10539.15 464
10540.12 421
10541.09 449
10542.06 468
10543.03 402
10544.00 419
10544.97 473
10545.94 464
10546.91 445
10547.88 439
10548.85 414
10549.82 433
10550.79 439
10551.76 451
10552.73 438
10553.70 447
10554.67 449
10555.64 432
10556.61 447
10557.58 463
10558.55 436
10559.52 409
10560.49 422
10561.46 441
10562.43 443
10563.40 501
10564.37 471
10565.34 437
10566.31 472
10567.28 451
10568.25 503
10569.23 476
10570.20 472
10571.17 520
10572.14 503
10573.11 487
10574.08 444
10575.05 476
10576.02 446
10576.99 426
10577.96 446
10578.94 492
10579.91 476
10580.88 435
10581.85 459
10582.82 447
10583.79 480
10584.76 480
10585.74 433
10586.71 461
10587.68 516
10588.65 473
10589.62 449
10590.60 447
10591.57 497
10592.54 461
10593.51 510
10594.48 484
10595.45 439
10596.43 448
10597.40 451
10598.37 429
10599.34 415
10600.32 506
10601.29 461
10602.26 439
10603.23 485
10604.21 420
10605.18 460
10606.15 439
10607.12 410
10608.10 481
10609.07 433
10610.04 426
10611.01 489
10611.99 425
10612.96 423
10613.93 468
10614.91 513
10615.88 450
10616.85 451
10617.82 430
10618.80 514
10619.77 494
10620.74 436
10621.72 473
10622.69 475
10623.66 489
10624.64 521
10625.61 527
10626.58 485
10627.56 449
10628.53 477
10629.51 491
10630.48 531
10631.45 530
10632.43 516
10633.40 497
10634.37 449
10635.35 532
10636.32 479
10637.30 470
10638.27 543
10639.24 513
10640.22 493
10641.19 557
10642.17 524
10643.14 529
10644.11 559
10645.09 589
10646.06 623
10647.04 627
10648.01 741
10648.99 771
10649.96 722
10650.94 663
10651.91 632
10652.89 651
10653.86 602
10654.83 572
10655.81 544
10656.78 494
10657.76 545
10658.73 524
10659.71 482
10660.68 476
10661.66 505
10662.63 492
10663.61 517
10664.59 471
10665.56 455
10666.54 489
10667.51 498
10668.49 471
10669.46 441
10670.44 444
10671.41 415
10672.39 412
10673.36 426
10674.34 459
10675.32 470
10676.29 474
10677.27 430
10678.24 425
10679.22 460
10680.19 445
10681.17 422
10682.15 420
10683.12 398
10684.10 482
10685.08 442
10686.05 392
10687.03 415
10688.00 457
10688.98 435
10689.96 446
10690.93 491
10691.91 452
10692.89 463
10693.86 461
10694.84 496
10695.82 424
10696.79 435
10697.77 460
10698.75 455
10699.72 466
10700.70 425
10701.68 423
10702.65 444
10703.63 412
10704.61 482
10705.59 423
10706.56 394
10707.54 426
10708.52 419
10709.49 431
10710.47 447
10711.45 432
10712.43 433
10713.40 474
10714.38 443
10715.36 423
10716.34 430
10717.31 406
10718.29 401
10719.27 405
10720.25 395
10721.22 419
10722.20 456
10723.18 450
10724.16 452
10725.14 472
10726.11 466
10727.09 439
10728.07 516
10729.05 526
10730.03 426
10731.01 393
10731.98 425
10732.96 445
10733.94 383
10734.92 417
10735.90 467
10736.88 444
10737.85 422
10738.83 408
10739.81 439
10740.79 437
10741.77 439
10742.75 425
10743.73 435
10744.71 466
10745.69 438
10746.66 439
10747.64 476
10748.62 464
10749.60 425
10750.58 435
10751.56 443
10752.54 465
10753.52 452
10754.50 462
10755.48 495
10756.46 465
10757.44 428
10758.42 470
10759.39 470
10760.37 474
10761.35 447
10762.33 435
10763.31 402
10764.29 438
10765.27 490
10766.25 412
10767.23 419
10768.21 447
10769.19 474
10770.17 435
10771.15 469
10772.13 426
10773.11 418
10774.09 466
10775.07 455
10776.05 415
10777.03 399
10778.02 435
10779.00 446
10779.98 449
10780.96 418
10781.94 399
10782.92 467
10783.90 513
10784.88 453
10785.86 458
10786.84 446
10787.82 470
10788.80 467
10789.78 472
10790.76 500
10791.75 490
10792.73 457
10793.71 489
10794.69 470
10795.67 442
10796.65 486
10797.63 489
10798.61 459
10799.60 489
10800.58 490
10801.56 480
10802.54 464
10803.52 447
10804.50 448
10805.49 480
10806.47 566
10807.45 529
10808.43 479
10809.41 530
10810.39 505
10811.38 541
10812.36 489
10813.34 472
10814.32 526
10815.30 504
10816.29 524
10817.27 549
10818.25 556
10819.23 466
10820.22 520
10821.20 561
10822.18 493
10823.16 504
10824.15 505
10825.13 530
10826.11 475
10827.09 514
10828.08 548
10829.06 600
10830.04 544
10831.02 539
10832.01 545
10832.99 596
10833.97 561
10834.96 505
10835.94 512
10836.92 538
10837.91 588
10838.89 559
10839.87 529
10840.85 537
10841.84 546
10842.82 585
10843.81 530
10844.79 536
10845.77 517
10846.76 519
10847.74 619
10848.72 565
10849.71 522
10850.69 555
10851.67 636
10852.66 546
10853.64 528
10854.63 533
10855.61 625
10856.59 602
10857.58 629
10858.56 631
10859.55 622
10860.53 596
10861.51 580
10862.50 630
10863.48 620
10864.47 575
10865.45 629
10866.44 626
10867.42 657
10868.41 644
10869.39 670
10870.37 709
10871.36 667
10872.34 622
10873.33 676
10874.31 674
10875.30 668
10876.28 643
10877.27 683
10878.25 647
10879.24 682
10880.22 709
10881.21 669
10882.19 709
10883.18 752
10884.16 739
10885.15 673
10886.13 781
10887.12 743
10888.11 739
10889.09 698
10890.08 697
10891.06 755
10892.05 738
10893.03 750
10894.02 675
10895.00 703
10895.99 726
10896.98 723
10897.96 786
10898.95 807
10899.93 853
10900.92 820
10901.91 816
10902.89 818
10903.88 793
10904.86 825
10905.85 879
10906.84 826
10907.82 788
10908.81 871
10909.80 852
10910.78 908
10911.77 961
10912.76 921
10913.74 907
10914.73 920
10915.72 897
10916.70 932
10917.69 984
10918.68 968
10919.66 1051
10920.65 1026
10921.64 1006
10922.62 1089
10923.61 1014
10924.60 1051
10925.58 1056
10926.57 1025
10927.56 1043
10928.55 1163
10929.53 1224
10930.52 1088
10931.51 1128
10932.50 1102
10933.48 1161
10934.47 1193
10935.46 1069
10936.45 1112
10937.43 1175
10938.42 1131
10939.41 1107
10940.40 1100
10941.38 1144
10942.37 1171
10943.36 1171
10944.35 1211
10945.34 1175
10946.32 1250
10947.31 1309
10948.30 1319
10949.29 1335
10950.28 1326
10951.27 1359
10952.25 1364
10953.24 1373
10954.23 1393
10955.22 1394
10956.21 1421
10957.20 1434
10958.18 1478
10959.17 1580
10960.16 1688
10961.15 1734
10962.14 1865
10963.13 1940
10964.12 2082
10965.11 2127
10966.10 2451
10967.08 2425
10968.07 2374
10969.06 2451
10970.05 2401
10971.04 2181
10972.03 2216
10973.02 2060
10974.01 1977
10975.00 1975
10975.99 1831
10976.98 1785
10977.97 1745
10978.96 1749
10979.95 1701
10980.94 1684
10981.92 1714
10982.91 1705
10983.90 1752
10984.89 1649
10985.88 1662
10986.87 1658
10987.86 1697
10988.85 1697
10989.84 1661
10990.83 1668
10991.82 1838
10992.81 1772
10993.80 1740
10994.79 1733
10995.78 1745
10996.78 1804
10997.77 1745
10998.76 1828
10999.75 1781
11000.74 1885
11001.73 2078
11002.72 2232
11003.71 2434
11004.70 2693
11005.69 2885
11006.68 3265
11007.67 3473
11008.66 3631
11009.65 3742
11010.64 3494
11011.64 3452
11012.63 3156
11013.62 2839
11014.61 2581
11015.60 2377
11016.59 2160
11017.58 1995
11018.57 1919
11019.57 1720
11020.56 1572
11021.55 1579
11022.54 1592
11023.53 1603
11024.52 1550
11025.51 1484
11026.51 1503
11027.50 1536
11028.49 1431
11029.48 1339
11030.47 1275
11031.47 1284
11032.46 1236
11033.45 1203
11034.44 1115
11035.43 1122
11036.43 1048
11037.42 1049
11038.41 1087
11039.40 1060
11040.39 1055
11041.39 1034
11042.38 980
11043.37 964
11044.36 994
11045.36 989
11046.35 955
11047.34 964
11048.34 938
11049.33 962
11050.32 931
11051.31 882
11052.31 887
11053.30 933
11054.29 932
11055.29 976
11056.28 912
11057.27 860
11058.26 864
11059.26 872
11060.25 904
11061.24 910
11062.24 898
11063.23 851
11064.22 793
11065.22 895
11066.21 873
11067.20 810
11068.20 864
11069.19 808
11070.19 866
11071.18 836
11072.17 864
11073.17 872
11074.16 858
11075.15 879
11076.15 854
11077.14 866
11078.14 878
11079.13 867
11080.12 891
11081.12 917
11082.11 842
11083.11 888
11084.10 875
11085.10 865
11086.09 824
11087.08 810
11088.08 848
11089.07 850
11090.07 850
11091.06 806
11092.06 841
11093.05 924
11094.05 868
11095.04 803
11096.04 766
11097.03 803
11098.03 852
11099.02 846
11100.02 814
11101.01 814
11102.01 856
11103.00 779
11104.00 721
11104.99 736
11105.99 783
11106.98 807
11107.98 756
11108.97 709
11109.97 727
11110.96 805
11111.96 773
11112.95 749
11113.95 696
11114.95 726
11115.94 744
11116.94 712
11117.93 679
11118.93 670
11119.93 669
11120.92 654
11121.92 713
11122.91 650
11123.91 726
11124.91 737
11125.90 691
11126.90 656
11127.89 670
11128.89 701
11129.89 645
11130.88 643
11131.88 641
11132.88 691
11133.87 636
11134.87 631
11135.87 666
11136.86 664
11137.86 660
11138.86 710
11139.85 655
11140.85 622
11141.85 654
11142.84 654
11143.84 617
11144.84 613
11145.83 648
11146.83 624
11147.83 637
11148.83 612
11149.82 643
11150.82 623
11151.82 652
11152.82 637
11153.81 654
11154.81 619
11155.81 568
11156.80 537
11157.80 607
11158.80 620
11159.80 558
11160.80 566
11161.79 559
11162.79 565
11163.79 548
11164.79 550
11165.78 580
11166.78 547
11167.78 519
11168.78 596
11169.78 565
11170.78 491
11171.77 518
11172.77 572
11173.77 517
11174.77 530
11175.77 557
11176.77 567
11177.76 520
11178.76 578
11179.76 567
11180.76 573
11181.76 546
11182.76 528
11183.76 562
11184.75 514
11185.75 532
11186.75 534
11187.75 510
11188.75 558
11189.75 566
11190.75 562
11191.75 499
11192.75 517
11193.75 581
11194.75 533
11195.74 555
11196.74 533
11197.74 533
11198.74 507
11199.74 520
11200.74 518
11201.74 526
11202.74 549
11203.74 558
11204.74 529
11205.74 509
11206.74 535
11207.74 499
11208.74 525
11209.74 509
11210.74 496
11211.74 528
11212.74 536
11213.74 487
11214.74 496
11215.74 501
11216.74 489
11217.74 530
11218.74 508
11219.74 533
11220.74 499
11221.74 572
11222.74 568
11223.74 497
11224.74 496
11225.74 510
11226.74 563
11227.75 478
11228.75 506
11229.75 527
11230.75 538
11231.75 472
11232.75 476
11233.75 499
11234.75 480
11235.75 497
11236.75 461
11237.76 463
11238.76 502
11239.76 490
11240.76 446
11241.76 443
11242.76 493
11243.76 490
11244.76 501
11245.77 469
11246.77 486
11247.77 511
11248.77 505
11249.77 483
11250.77 411
11251.78 505
11252.78 475
11253.78 474
11254.78 423
11255.78 424
11256.79 476
11257.79 451
11258.79 527
11259.79 525
11260.79 497
11261.80 472
11262.80 460
11263.80 468
11264.80 424
11265.81 451
11266.81 416
11267.81 452
11268.81 483
11269.82 517
11270.82 510
11271.82 523
11272.82 491
11273.83 473
11274.83 530
11275.83 519
11276.84 499
11277.84 502
11278.84 523
11279.85 501
11280.85 501
11281.85 506
11282.85 558
11283.86 589
11284.86 536
11285.86 501
11286.87 536
11287.87 586
11288.87 565
11289.88 593
11290.88 563
11291.89 545
11292.89 535
11293.89 548
11294.90 494
11295.90 484
11296.90 539
11297.91 527
11298.91 523
11299.92 544
11300.92 526
11301.92 502
11302.93 594
11303.93 578
11304.94 571
11305.94 529
11306.94 583
11307.95 567
11308.95 528
11309.96 520
11310.96 524
11311.97 534
11312.97 508
11313.98 570
11314.98 582
11315.98 571
11316.99 601
11317.99 657
11319.00 706
11320.00 679
11321.01 759
11322.01 795
11323.02 812
11324.02 752
11325.03 725
11326.03 691
11327.04 693
11328.04 631
11329.05 618
11330.05 631
11331.06 492
11332.07 553
11333.07 567
11334.08 561
11335.08 507
11336.09 507
11337.09 506
11338.10 518
11339.10 527
11340.11 500
11341.12 488
11342.12 441
11343.13 486
11344.13 466
11345.14 464
11346.15 495
11347.15 462
11348.16 418
11349.16 456
11350.17 427
11351.18 465
11352.18 489
11353.19 500
11354.20 472
11355.20 481
11356.21 425
11357.21 431
11358.22 442
11359.23 427
11360.23 446
11361.24 414
11362.25 433
11363.25 423
11364.26 499
11365.27 500
11366.28 440
11367.28 465
11368.29 478
11369.30 531
11370.30 526
11371.31 476
11372.32 507
11373.32 453
11374.33 416
11375.34 482
11376.35 500
11377.35 449
11378.36 424
11379.37 451
11380.38 500
11381.38 462
11382.39 499
11383.40 472
11384.41 470
11385.41 439
11386.42 417
11387.43 467
11388.44 438
11389.45 450
11390.45 476
11391.46 438
11392.47 446
11393.48 500
11394.49 461
11395.49 445
11396.50 446
11397.51 454
11398.52 503
11399.53 470
11400.54 473
11401.55 492
11402.55 463
11403.56 492
11404.57 546
11405.58 492
11406.59 488
11407.60 479
11408.61 489
11409.61 501
11410.62 498
11411.63 442
11412.64 463
11413.65 491
11414.66 440
11415.67 470
11416.68 452
11417.69 470
11418.70 449
11419.71 452
11420.71 473
11421.72 453
11422.73 441
11423.74 487
11424.75 462
11425.76 466
11426.77 478
11427.78 488
11428.79 482
11429.80 462
11430.81 482
11431.82 473
11432.83 461
11433.84 454
11434.85 463
11435.86 437
11436.87 495
11437.88 503
11438.89 454
11439.90 442
11440.91 422
11441.92 425
11442.93 457
11443.94 483
11444.95 456
11445.96 424
11446.97 461
11447.98 441
11448.99 437
11450.00 439
11451.01 439
11452.03 465
11453.04 445
11454.05 467
11455.06 414
11456.07 433
11457.08 435
11458.09 451
11459.10 420
11460.11 413
11461.12 462
11462.14 486
11463.15 451
11464.16 471
11465.17 469
11466.18 475
11467.19 453
11468.20 460
11469.21 431
11470.23 456
11471.24 462
11472.25 466
11473.26 507
11474.27 465
11475.28 465
11476.30 400
11477.31 421
11478.32 413
11479.33 419
11480.34 424
11481.36 446
11482.37 413
11483.38 414
11484.39 415
11485.40 403
11486.42 419
11487.43 394
11488.44 423
11489.45 397
11490.47 427
11491.48 420
11492.49 405
11493.50 414
11494.52 370
11495.53 448
11496.54 419
11497.55 419
11498.57 407
11499.58 414
11500.59 375
11501.61 408
11502.62 422
11503.63 414
11504.64 390
11505.66 413
11506.67 422
11507.68 426
11508.70 392
11509.71 419
11510.72 432
11511.74 384
11512.75 427
11513.76 395
11514.78 414
11515.79 373
11516.80 413
11517.82 369
11518.83 361
11519.84 379
11520.86 409
11521.87 382
11522.89 342
11523.90 342
11524.91 404
11525.93 451
11526.94 413
11527.96 433
11528.97 396
11529.98 408
11531.00 404
11532.01 373
11533.03 397
11534.04 409
11535.06 399
11536.07 376
11537.08 355
11538.10 382
11539.11 389
11540.13 375
11541.14 418
11542.16 405
11543.17 394
11544.19 413
11545.20 386
11546.22 391
11547.23 390
11548.25 395
11549.26 408
11550.28 390
11551.29 376
11552.31 392
11553.32 362
11554.34 393
11555.35 419
11556.37 410
11557.38 388
11558.40 378
11559.41 377
11560.43 411
11561.45 374
11562.46 376
11563.48 358
11564.49 387
11565.51 414
11566.52 432
11567.54 383
11568.56 368
11569.57 387
11570.59 363
11571.60 421
11572.62 405
11573.64 392
11574.65 398
11575.67 392
11576.68 389
11577.70 402
11578.72 421
11579.73 431
11580.75 404
11581.77 374
11582.78 362
11583.80 346
11584.82 368
11585.83 396
11586.85 384
11587.87 395
11588.88 409
11589.90 375
11590.92 381
11591.93 395
11592.95 419
11593.97 401
11594.98 406
11596.00 403
11597.02 420
11598.03 439
11599.05 404
11600.07 382
11601.09 380
11602.10 412
11603.12 393
11604.14 398
11605.16 414
11606.17 398
11607.19 403
11608.21 420
11609.23 433
11610.24 390
11611.26 453
11612.28 476
11613.30 431
11614.32 453
11615.33 459
11616.35 469
11617.37 440
11618.39 409
11619.41 424
11620.42 410
11621.44 389
11622.46 403
11623.48 416
11624.50 391
11625.51 388
11626.53 417
11627.55 414
11628.57 402
11629.59 388
11630.61 382
11631.63 378
11632.64 386
11633.66 374
11634.68 377
11635.70 407
11636.72 384
11637.74 430
11638.76 441
11639.78 415
11640.80 394
11641.81 369
11642.83 370
11643.85 360
11644.87 330
11645.89 366
11646.91 387
11647.93 393
11648.95 384
11649.97 409
11650.99 412
11652.01 392
11653.03 346
11654.05 334
11655.07 357
11656.09 389
11657.11 364
11658.13 408
11659.15 370
11660.17 386
11661.19 373
11662.21 353
11663.23 364
11664.25 314
11665.27 393
11666.29 379
11667.31 436
11668.33 421
11669.35 373
11670.37 362
11671.39 366
11672.41 357
11673.43 398
11674.45 358
11675.47 377
11676.49 344
11677.51 367
11678.53 380
11679.55 375
11680.57 378
11681.59 394
11682.61 359
11683.64 374
11684.66 374
11685.68 411
11686.70 406
11687.72 367
11688.74 379
11689.76 374
11690.78 357
11691.80 370
11692.83 356
11693.85 370
11694.87 369
11695.89 373
11696.91 386
11697.93 411
11698.95 342
11699.98 411
11701.00 398
11702.02 408
11703.04 374
11704.06 423
11705.08 384
11706.11 395
11707.13 377
11708.15 343
11709.17 367
11710.19 362
11711.22 413
11712.24 375
11713.26 339
11714.28 350
11715.31 406
11716.33 409
11717.35 340
11718.37 348
11719.40 399
11720.42 405
11721.44 377
11722.46 367
11723.49 404
11724.51 414
11725.53 416
11726.55 391
11727.58 414
11728.60 428
11729.62 374
11730.65 364
11731.67 379
11732.69 438
11733.71 413
11734.74 397
11735.76 388
11736.78 403
11737.81 367
11738.83 357
11739.85 400
11740.88 424
11741.90 444
11742.92 432
11743.95 379
11744.97 435
11746.00 432
11747.02 406
11748.04 422
11749.07 430
11750.09 438
11751.11 438
11752.14 427
11753.16 381
11754.19 416
11755.21 420
11756.23 433
11757.26 423
11758.28 432
11759.31 402
11760.33 405
11761.36 397
11762.38 386
11763.40 434
11764.43 371
11765.45 401
11766.48 385
11767.50 438
11768.53 426
11769.55 456
11770.58 442
11771.60 411
11772.63 419
11773.65 430
11774.68 465
11775.70 465
11776.73 435
11777.75 421
11778.78 422
11779.80 429
11780.83 425
11781.85 457
11782.88 461
11783.90 448
11784.93 490
11785.95 383
11786.98 436
11788.00 432
11789.03 424
11790.05 408
11791.08 412
11792.11 445
11793.13 434
11794.16 457
11795.18 469
11796.21 448
11797.23 457
11798.26 520
11799.29 446
11800.31 494
11801.34 465
11802.36 458
11803.39 458
11804.42 478
11805.44 526
11806.47 485
11807.50 453
11808.52 459
11809.55 524
11810.57 536
11811.60 505
11812.63 511
11813.65 498
11814.68 534
11815.71 519
11816.73 467
11817.76 502
11818.79 540
11819.81 522
11820.84 545
11821.87 496
11822.90 514
11823.92 481
11824.95 482
11825.98 486
11827.00 522
11828.03 529
11829.06 527
11830.09 511
11831.11 570
11832.14 569
11833.17 518
11834.20 506
11835.22 525
11836.25 509
11837.28 547
11838.31 517
11839.33 479
11840.36 515
11841.39 551
11842.42 563
11843.45 573
11844.47 515
11845.50 539
11846.53 526
11847.56 548
11848.59 512
11849.61 529
11850.64 566
11851.67 576
11852.70 551
11853.73 525
11854.75 546
11855.78 545
11856.81 594
11857.84 619
11858.87 624
11859.90 596
11860.93 588
11861.95 652
11862.98 676
11864.01 667
11865.04 617
11866.07 622
11867.10 622
11868.13 641
11869.16 625
11870.19 664
11871.21 664
11872.24 684
11873.27 764
11874.30 721
11875.33 692
11876.36 692
11877.39 662
11878.42 663
11879.45 688
11880.48 722
11881.51 750
11882.54 783
11883.57 728
11884.60 698
11885.63 775
11886.66 739
11887.69 766
11888.72 733
11889.75 713
11890.78 771
11891.81 819
11892.84 874
11893.87 842
11894.90 852
11895.93 902
11896.96 850
11897.99 885
11899.02 888
11900.05 943
11901.08 939
11902.11 945
11903.14 986
11904.17 1070
11905.20 1069
11906.23 1062
11907.26 1138
11908.29 1231
11909.32 1220
11910.35 1213
11911.38 1251
11912.42 1233
11913.45 1295
11914.48 1192
11915.51 1201
11916.54 1164
11917.57 1087
11918.60 1110
11919.63 1099
11920.66 1050
11921.70 1004
11922.73 1039
11923.76 1103
11924.79 1109
11925.82 1076
11926.85 1155
11927.88 1152
11928.92 1085
11929.95 1155
11930.98 1100
11932.01 1194
11933.04 1204
11934.07 1276
11935.11 1334
11936.14 1400
11937.17 1590
11938.20 1627
11939.23 1697
11940.27 1831
11941.30 1879
11942.33 1859
11943.36 1797
11944.40 1755
11945.43 1640
11946.46 1479
11947.49 1396
11948.53 1300
11949.56 1299
11950.59 1207
11951.62 1166
11952.66 1079
11953.69 1046
11954.72 1042
11955.75 1010
11956.79 896
11957.82 943
11958.85 942
11959.88 966
11960.92 908
11961.95 827
11962.98 833
11964.02 833
11965.05 814
11966.08 804
11967.12 783
11968.15 742
11969.18 737
11970.22 789
11971.25 775
11972.28 793
11973.32 759
11974.35 712
11975.38 714
11976.42 680
11977.45 706
11978.49 670
11979.52 701
11980.55 689
11981.59 700
11982.62 698
11983.66 711
11984.69 772
11985.72 765
11986.76 719
11987.79 740
11988.83 754
11989.86 747
11990.89 697
11991.93 740
11992.96 739
11994.00 679
11995.03 680
11996.07 690
11997.10 689
11998.14 743
11999.17 693
12000.20 650
12001.24 631
12002.27 653
12003.31 704
12004.34 707
12005.38 688
12006.41 659
12007.45 761
12008.48 757
12009.52 774
12010.55 713
12011.59 766
12012.62 709
12013.66 735
12014.70 676
12015.73 737
12016.77 733
12017.80 701
12018.84 720
12019.87 687
12020.91 760
12021.94 729
12022.98 759
12024.02 795
12025.05 740
12026.09 762
12027.12 857
12028.16 803
12029.19 765
12030.23 728
12031.27 740
12032.30 804
12033.34 768
12034.37 741
12035.41 756
12036.45 735
12037.48 724
12038.52 741
12039.56 701
12040.59 691
12041.63 750
12042.67 773
12043.70 736
12044.74 735
12045.78 726
12046.81 721
12047.85 711
12048.89 722
12049.92 743
12050.96 726
12052.00 699
12053.03 703
12054.07 686
12055.11 704
12056.14 734
12057.18 764
12058.22 741
12059.26 718
12060.29 708
12061.33 694
12062.37 665
12063.41 702
12064.44 714
12065.48 715
12066.52 726
12067.56 708
12068.59 702
12069.63 676
12070.67 647
12071.71 701
12072.74 739
12073.78 721
12074.82 764
12075.86 711
12076.90 716
12077.93 749
12078.97 745
12080.01 749
12081.05 764
12082.09 736
12083.13 726
12084.16 689
12085.20 706
12086.24 745
12087.28 831
12088.32 809
12089.36 766
12090.39 744
12091.43 779
12092.47 759
12093.51 730
12094.55 726
12095.59 792
12096.63 757
12097.67 846
12098.70 757
12099.74 766
12100.78 745
12101.82 730
12102.86 779
12103.90 841
12104.94 842
12105.98 838
12107.02 874
12108.06 862
12109.10 903
12110.14 862
12111.18 973
12112.22 949
12113.25 966
12114.29 863
12115.33 858
12116.37 857
12117.41 778
12118.45 780
12119.49 735
12120.53 706
12121.57 672
12122.61 694
12123.65 672
12124.69 709
12125.73 656
12126.77 593
12127.81 608
12128.85 613
12129.89 586
12130.93 562
12131.97 523
12133.02 546
12134.06 583
12135.10 623
12136.14 562
12137.18 565
12138.22 602
12139.26 548
12140.30 527
12141.34 560
12142.38 565
12143.42 607
12144.46 557
12145.50 564
12146.54 557
12147.59 532
12148.63 510
12149.67 467
12150.71 487
12151.75 491
12152.79 534
12153.83 512
12154.87 506
12155.92 520
12156.96 529
12158.00 561
12159.04 582
12160.08 572
12161.12 543
12162.17 494
12163.21 501
12164.25 490
12165.29 517
12166.33 540
12167.37 523
12168.42 573
12169.46 486
12170.50 525
12171.54 569
12172.58 514
12173.63 521
12174.67 504
12175.71 491
12176.75 511
12177.80 530
12178.84 537
12179.88 547
12180.92 496
12181.97 554
12183.01 554
12184.05 521
12185.09 525
12186.14 590
12187.18 584
12188.22 534
12189.26 541
12190.31 554
12191.35 542
12192.39 516
12193.44 483
12194.48 439
12195.52 558
12196.57 530
12197.61 536
12198.65 536
12199.70 489
12200.74 548
12201.78 500
12202.83 508
12203.87 562
12204.91 496
12205.96 524
12207.00 509
12208.04 480
12209.09 521
12210.13 519
12211.17 506
12212.22 506
12213.26 534
12214.31 491
12215.35 590
12216.39 510
12217.44 502
12218.48 481
12219.53 497
12220.57 552
12221.61 538
12222.66 502
12223.70 526
12224.75 561
12225.79 531
12226.84 561
12227.88 564
12228.93 554
12229.97 535
12231.01 565
12232.06 560
12233.10 552
12234.15 529
12235.19 589
12236.24 537
12237.28 546
12238.33 556
12239.37 527
12240.42 583
12241.46 550
12242.51 502
12243.55 499
12244.60 508
12245.64 508
12246.69 525
12247.74 499
12248.78 449
12249.83 519
12250.87 547
12251.92 524
12252.96 519
12254.01 516
12255.05 511
12256.10 537
12257.15 492
12258.19 491
12259.24 506
12260.28 490
12261.33 477
12262.37 486
12263.42 432
12264.47 468
12265.51 459
12266.56 488
12267.61 474
12268.65 506
12269.70 501
12270.74 480
12271.79 475
12272.84 468
12273.88 445
12274.93 504
12275.98 499
12277.02 507
12278.07 471
12279.12 462
12280.16 527
12281.21 490
12282.26 479
12283.30 521
12284.35 503
12285.40 448
12286.44 525
12287.49 472
12288.54 489
12289.59 545
12290.63 528
12291.68 493
12292.73 535
12293.77 552
12294.82 541
12295.87 495
12296.92 451
12297.96 462
12299.01 505
12300.06 489
12301.11 478
12302.15 512
12303.20 503
12304.25 440
12305.30 474
12306.35 479
12307.39 481
12308.44 451
12309.49 440
12310.54 429
12311.59 410
12312.63 504
12313.68 475
12314.73 483
12315.78 484
12316.83 438
12317.88 488
12318.92 488
12319.97 485
12321.02 461
12322.07 458
12323.12 476
12324.17 455
12325.21 499
12326.26 482
12327.31 486
12328.36 442
12329.41 480
12330.46 515
12331.51 452
12332.56 440
12333.61 533
12334.65 490
12335.70 468
12336.75 473
12337.80 497
12338.85 494
12339.90 511
12340.95 450
12342.00 473
12343.05 485
12344.10 474
12345.15 505
12346.20 470
12347.25 500
12348.30 502
12349.35 528
12350.40 465
12351.45 444
12352.50 420
12353.55 474
12354.60 548
12355.65 527
12356.70 526
12357.75 493
12358.80 484
12359.85 504
12360.90 531
12361.95 483
12363.00 542
12364.05 526
12365.10 541
12366.15 500
12367.20 488
12368.25 470
12369.30 485
12370.35 497
12371.40 512
12372.45 512
12373.50 495
12374.55 471
12375.60 537
12376.65 538
12377.70 532
12378.76 511
12379.81 496
12380.86 530
12381.91 520
12382.96 494
12384.01 504
12385.06 469
12386.11 540
12387.17 561
12388.22 517
12389.27 483
12390.32 494
12391.37 505
12392.42 579
12393.47 579
12394.53 551
12395.58 556
12396.63 537
12397.68 519
12398.73 571
12399.78 527
12400.84 504
12401.89 563
12402.94 538
12403.99 538
12405.04 541
12406.10 558
12407.15 543
12408.20 567
12409.25 512
12410.31 513
12411.36 566
12412.41 575
12413.46 579
12414.51 545
12415.57 542
12416.62 592
12417.67 616
12418.72 548
12419.78 532
12420.83 550
12421.88 544
12422.94 520
12423.99 577
12425.04 604
12426.09 628
12427.15 597
12428.20 571
12429.25 603
12430.31 592
12431.36 607
12432.41 579
12433.47 554
12434.52 551
12435.57 571
12436.63 586
12437.68 581
12438.73 593
12439.79 621
12440.84 635
12441.89 643
12442.95 606
12444.00 597
12445.06 603
12446.11 588
12447.16 651
12448.22 685
12449.27 642
12450.33 631
12451.38 572
12452.43 550
12453.49 574
12454.54 567
12455.60 588
12456.65 595
12457.70 615
12458.76 587
12459.81 630
12460.87 677
12461.92 670
12462.98 698
12464.03 674
12465.09 668
12466.14 706
12467.19 689
12468.25 673
12469.30 685
12470.36 719
12471.41 706
12472.47 730
12473.52 792
12474.58 776
12475.63 852
12476.69 807
12477.74 920
12478.80 945
12479.85 985
12480.91 1099
12481.97 1216
12483.02 1308
12484.08 1319
12485.13 1462
12486.19 1525
12487.24 1493
12488.30 1566
12489.35 1548
12490.41 1436
12491.47 1385
12492.52 1290
12493.58 1165
12494.63 1091
12495.69 983
12496.74 989
12497.80 882
12498.86 821
12499.91 807
12500.97 788
12502.03 707
12503.08 691
12504.14 680
12505.19 713
12506.25 695
12507.31 711
12508.36 665
12509.42 668
12510.48 657
12511.53 646
12512.59 645
12513.65 695
12514.70 624
12515.76 621
12516.82 644
12517.87 638
12518.93 629
12519.99 608
12521.04 570
12522.10 597
12523.16 574
12524.22 530
12525.27 559
12526.33 638
12527.39 633
12528.44 597
12529.50 582
12530.56 583
12531.62 582
12532.67 545
12533.73 559
12534.79 580
12535.85 567
12536.90 553
12537.96 577
12539.02 584
12540.08 576
12541.14 553
12542.19 631
12543.25 594
12544.31 574
12545.37 605
12546.43 606
12547.48 531
12548.54 591
12549.60 576
12550.66 624
12551.72 625
12552.77 649
12553.83 653
12554.89 685
12555.95 677
12557.01 635
12558.07 673
12559.13 739
12560.18 738
12561.24 783
12562.30 830
12563.36 819
12564.42 829
12565.48 888
12566.54 870
12567.60 909
12568.65 902
12569.71 839
12570.77 838
12571.83 847
12572.89 818
12573.95 789
12575.01 731
12576.07 757
12577.13 725
12578.19 626
12579.25 642
12580.31 675
12581.37 663
12582.43 673
12583.49 594
12584.55 663
12585.60 652
12586.66 606
12587.72 601
12588.78 624
12589.84 601
12590.90 569
12591.96 558
12593.02 553
12594.08 586
12595.14 620
12596.20 607
12597.26 594
12598.32 577
12599.39 527
12600.45 486
12601.51 508
12602.57 554
12603.63 527
12604.69 569
12605.75 543
12606.81 540
12607.87 543
12608.93 522
12609.99 497
12611.05 536
12612.11 474
12613.17 491
12614.23 539
12615.30 502
12616.36 511
12617.42 516
12618.48 519
12619.54 548
12620.60 503
12621.66 473
12622.72 540
12623.78 555
12624.85 536
12625.91 503
12626.97 512
12628.03 551
12629.09 571
12630.15 556
12631.22 580
12632.28 534
12633.34 528
12634.40 578
12635.46 520
12636.52 465
12637.59 502
12638.65 483
12639.71 541
12640.77 518
12641.83 536
12642.90 531
12643.96 530
12645.02 505
12646.08 486
12647.14 533
12648.21 504
12649.27 490
12650.33 497
12651.39 521
12652.46 522
12653.52 503
12654.58 484
12655.65 485
12656.71 528
12657.77 541
12658.83 508
12659.90 503
12660.96 490
12662.02 454
12663.09 475
12664.15 462
12665.21 467
12666.27 435
12667.34 427
12668.40 451
12669.46 496
12670.53 443
12671.59 447
12672.65 473
12673.72 475
12674.78 481
12675.84 457
12676.91 466
12677.97 429
12679.04 492
12680.10 479
12681.16 484
12682.23 471
12683.29 449
12684.35 471
12685.42 468
12686.48 425
12687.55 426
12688.61 467
12689.67 484
12690.74 461
12691.80 463
12692.87 450
12693.93 447
12695.00 457
12696.06 419
12697.12 403
12698.19 473
12699.25 445
12700.32 412
12701.38 433
12702.45 415
12703.51 488
12704.58 508
12705.64 470
12706.71 488
12707.77 460
12708.84 434
12709.90 459
12710.97 458
12712.03 471
12713.10 482
12714.16 474
12715.23 482
12716.29 499
12717.36 493
12718.42 496
12719.49 472
12720.55 424
12721.62 461
12722.68 465
12723.75 475
12724.81 443
12725.88 477
12726.95 480
12728.01 426
12729.08 438
12730.14 431
12731.21 459
12732.28 455
12733.34 495
12734.41 446
12735.47 409
12736.54 480
12737.61 499
12738.67 482
12739.74 513
12740.80 478
12741.87 444
12742.94 442
12744.00 470
12745.07 456
12746.14 452
12747.20 419
12748.27 457
12749.34 475
12750.40 475
12751.47 466
12752.54 468
12753.60 457
12754.67 441
12755.74 405
12756.80 428
12757.87 464
12758.94 448
12760.00 437
12761.07 469
12762.14 440
12763.21 451
12764.27 382
12765.34 415
12766.41 420
12767.47 419
12768.54 437
12769.61 433
12770.68 432
12771.74 361
12772.81 398
12773.88 438
12774.95 439
12776.02 454
12777.08 415
12778.15 461
12779.22 397
12780.29 374
12781.35 428
12782.42 397
12783.49 385
12784.56 391
12785.63 458
12786.70 405
12787.76 393
12788.83 374
12789.90 402
12790.97 381
12792.04 386
12793.11 386
12794.17 397
12795.24 426
12796.31 376
12797.38 449
12798.45 436
12799.52 404
12800.59 417
12801.65 429
12802.72 391
12803.79 400
12804.86 409
12805.93 423
12807.00 439
12808.07 446
12809.14 431
12810.21 424
12811.28 451
12812.34 428
12813.41 435
12814.48 426
12815.55 453
12816.62 456
12817.69 465
12818.76 411
12819.83 465
12820.90 423
12821.97 459
12823.04 453
12824.11 430
12825.18 437
12826.25 442
12827.32 473
12828.39 442
12829.46 435
12830.53 381
12831.60 399
12832.67 465
12833.74 471
12834.81 397
12835.88 402
12836.95 423
12838.02 433
12839.09 397
12840.16 398
12841.23 405
12842.30 427
12843.37 409
12844.44 374
12845.51 388
12846.58 410
12847.66 414
12848.73 391
12849.80 400
12850.87 398
12851.94 430
12853.01 365
12854.08 428
12855.15 422
12856.22 395
12857.29 373
12858.36 409
12859.44 381
12860.51 368
12861.58 367
12862.65 392
12863.72 398
12864.79 403
12865.86 407
12866.94 377
12868.01 402
12869.08 377
12870.15 372
12871.22 372
12872.29 435
12873.37 403
12874.44 369
12875.51 372
12876.58 390
12877.65 459
12878.73 433
12879.80 431
12880.87 400
12881.94 453
12883.01 402
12884.09 441
12885.16 388
12886.23 364
12887.30 411
12888.38 362
12889.45 391
12890.52 422
12891.59 396
12892.67 361
12893.74 389
12894.81 368
12895.88 383
12896.96 396
12898.03 414
12899.10 402
12900.18 398
12901.25 379
12902.32 379
12903.39 435
12904.47 423
12905.54 369
12906.61 417
12907.69 367
12908.76 352
12909.83 413
12910.91 435
12911.98 439
12913.05 409
12914.13 365
12915.20 423
12916.28 411
12917.35 372
12918.42 346
12919.50 376
12920.57 394
12921.64 383
12922.72 399
12923.79 405
12924.87 399
12925.94 383
12927.01 392
12928.09 375
12929.16 371
12930.24 376
12931.31 409
12932.38 375
12933.46 366
12934.53 362
12935.61 363
12936.68 377
12937.76 416
12938.83 416
12939.91 411
12940.98 403
12942.05 407
12943.13 396
12944.20 384
12945.28 404
12946.35 445
12947.43 427
12948.50 405
12949.58 404
12950.65 402
12951.73 391
12952.80 404
12953.88 367
12954.95 392
12956.03 353
12957.10 387
12958.18 392
12959.26 369
12960.33 414
12961.41 388
12962.48 361
12963.56 387
12964.63 370
12965.71 340
12966.78 375
12967.86 408
12968.94 410
12970.01 376
12971.09 391
12972.16 355
12973.24 360
12974.32 378
12975.39 366
12976.47 383
12977.54 409
12978.62 419
12979.70 420
12980.77 415
12981.85 416
12982.93 378
12984.00 361
12985.08 400
12986.15 396
12987.23 402
12988.31 436
12989.38 419
12990.46 375
12991.54 396
12992.61 414
12993.69 412
12994.77 472
12995.85 434
12996.92 402
12998.00 384
12999.08 379
13000.15 427
13001.23 449
13002.31 415
13003.38 418
13004.46 409
13005.54 414
13006.62 415
13007.69 441
13008.77 446
13009.85 453
13010.93 403
13012.00 417
13013.08 471
13014.16 425
13015.24 398
13016.32 426
13017.39 434
13018.47 433
13019.55 425
13020.63 408
13021.70 424
13022.78 421
13023.86 356
13024.94 378
13026.02 430
13027.10 431
13028.17 432
13029.25 441
13030.33 459
13031.41 422
13032.49 435
13033.57 427
13034.64 451
13035.72 429
13036.80 400
13037.88 436
13038.96 439
13040.04 431
13041.12 424
13042.19 463
13043.27 406
13044.35 397
13045.43 377
13046.51 422
13047.59 437
13048.67 459
13049.75 445
13050.83 425
13051.91 392
13052.99 432
13054.06 396
13055.14 410
13056.22 398
13057.30 393
13058.38 387
13059.46 437
13060.54 460
13061.62 374
13062.70 412
13063.78 432
13064.86 414
13065.94 385
13067.02 444
13068.10 447
13069.18 419
13070.26 432
13071.34 462
13072.42 436
13073.50 406
13074.58 435
13075.66 422
13076.74 435
13077.82 391
13078.90 412
13079.98 418
13081.06 399
13082.14 367
13083.22 391
13084.30 423
13085.38 434
13086.47 425
13087.55 421
13088.63 426
13089.71 426
13090.79 394
13091.87 402
13092.95 401
13094.03 416
13095.11 427
13096.19 416
13097.27 429
13098.36 422
13099.44 455
13100.52 408
13101.60 420
13102.68 403
13103.76 443
13104.84 418
13105.93 425
13107.01 418
13108.09 392
13109.17 437
13110.25 434
13111.33 409
13112.42 431
13113.50 424
13114.58 371
13115.66 363
13116.74 414
13117.82 411
13118.91 428
13119.99 422
13121.07 398
13122.15 439
13123.23 438
13124.32 460
13125.40 414
13126.48 414
13127.56 423
13128.65 406
13129.73 434
13130.81 398
13131.89 397
13132.98 440
13134.06 434
13135.14 383
13136.22 402
13137.31 424
13138.39 427
13139.47 475
13140.56 405
13141.64 446
13142.72 442
13143.81 467
13144.89 426
13145.97 426
13147.05 441
13148.14 442
13149.22 440
13150.30 430
13151.39 432
13152.47 431
13153.55 467
13154.64 429
13155.72 431
13156.81 467
13157.89 458
13158.97 458
13160.06 483
13161.14 452
13162.22 433
13163.31 396
13164.39 428
13165.48 439
13166.56 422
13167.64 411
13168.73 417
13169.81 428
13170.90 462
13171.98 427
13173.06 510
13174.15 448
13175.23 392
13176.32 428
13177.40 425
13178.49 444
13179.57 470
13180.66 436
13181.74 450
13182.82 445
13183.91 432
13184.99 467
13186.08 519
13187.16 500
13188.25 487
13189.33 453
13190.42 436
13191.50 479
13192.59 473
13193.67 455
13194.76 480
13195.84 534
13196.93 472
13198.01 482
13199.10 506
13200.19 505
13201.27 477
13202.36 472
13203.44 454
13204.53 465
13205.61 484
13206.70 473
13207.78 466
13208.87 476
13209.96 492
13211.04 480
13212.13 471
13213.21 468
13214.30 461
13215.38 503
13216.47 463
13217.56 505
13218.64 443
13219.73 447
13220.82 479
13221.90 468
13222.99 477
13224.07 430
13225.16 506
13226.25 466
13227.33 457
13228.42 477
13229.51 469
13230.59 470
13231.68 538
13232.77 504
13233.85 490
13234.94 478
13236.03 499
13237.11 572
13238.20 506
13239.29 477
13240.38 503
13241.46 473
13242.55 478
13243.64 475
13244.72 467
13245.81 520
13246.90 515
13247.99 515
13249.07 514
13250.16 548
13251.25 469
13252.34 481
13253.42 521
13254.51 522
13255.60 497
13256.69 469
13257.77 548
13258.86 521
13259.95 510
13261.04 506
13262.13 540
13263.21 577
13264.30 570
13265.39 547
13266.48 552
13267.57 493
13268.65 508
13269.74 541
13270.83 538
13271.92 550
13273.01 531
13274.10 541
13275.18 532
13276.27 529
13277.36 571
13278.45 571
13279.54 583
13280.63 601
13281.72 580
13282.80 614
13283.89 560
13284.98 559
13286.07 618
13287.16 647
13288.25 580
13289.34 606
13290.43 611
13291.52 598
13292.61 633
13293.69 669
13294.78 664
13295.87 620
13296.96 657
13298.05 650
13299.14 685
13300.23 602
13301.32 592
13302.41 632
13303.50 641
13304.59 640
13305.68 666
13306.77 678
13307.86 681
13308.95 647
13310.04 682
13311.13 630
13312.22 632
13313.31 648
13314.40 625
13315.49 709
13316.58 694
13317.67 666
13318.76 707
13319.85 697
13320.94 710
13322.03 730
13323.12 733
13324.21 737
13325.30 706
13326.39 704
13327.48 680
13328.57 697
13329.66 694
13330.75 722
13331.85 704
13332.94 725
13334.03 786
13335.12 707
13336.21 699
13337.30 730
13338.39 739
13339.48 741
13340.57 744
13341.66 755
13342.76 815
13343.85 714
13344.94 782
13346.03 728
13347.12 705
13348.21 740
13349.30 715
13350.40 776
13351.49 760
13352.58 756
13353.67 756
13354.76 741
13355.85 702
13356.95 804
13358.04 794
13359.13 814
13360.22 748
13361.31 743
13362.41 812
13363.50 762
13364.59 820
13365.68 838
13366.77 833
13367.87 895
13368.96 800
13370.05 818
13371.14 840
13372.24 895
13373.33 954
13374.42 884
13375.51 876
13376.61 904
13377.70 913
13378.79 923
13379.88 972
13380.98 913
13382.07 907
13383.16 871
13384.26 794
13385.35 851
13386.44 786
13387.54 811
13388.63 729
13389.72 719
13390.81 776
13391.91 788
13393.00 734
13394.09 727
13395.19 717
13396.28 687
13397.37 662
13398.47 717
13399.56 694
13400.66 664
13401.75 617
13402.84 689
13403.94 748
13405.03 678
13406.12 698
13407.22 682
13408.31 624
13409.41 659
13410.50 596
13411.59 665
13412.69 665
13413.78 688
13414.88 700
13415.97 665
13417.07 677
13418.16 629
13419.25 665
13420.35 685
13421.44 677
13422.54 677
13423.63 664
13424.73 633
13425.82 635
13426.92 671
13428.01 665
13429.11 685
13430.20 700
13431.29 685
13432.39 696
13433.48 641
13434.58 652
13435.67 648
13436.77 740
13437.86 726
13438.96 682
13440.06 695
13441.15 657
13442.25 654
13443.34 695
13444.44 718
13445.53 703
13446.63 691
13447.72 744
13448.82 753
13449.91 780
13451.01 762
13452.11 734
13453.20 744
13454.30 775
13455.39 810
13456.49 766
13457.59 746
13458.68 722
13459.78 798
13460.87 748
13461.97 786
13463.07 771
13464.16 759
13465.26 822
13466.35 795
13467.45 839
13468.55 763
13469.64 841
13470.74 897
13471.84 835
13472.93 843
13474.03 840
13475.13 833
13476.22 832
13477.32 865
13478.42 812
13479.51 790
13480.61 854
13481.71 859
13482.80 845
13483.90 848
13485.00 797
13486.10 838
13487.19 905
13488.29 934
13489.39 849
13490.48 840
13491.58 860
13492.68 902
13493.78 838
13494.87 867
13495.97 922
13497.07 911
13498.17 980
13499.26 929
13500.36 934
13501.46 998
13502.56 1011
13503.65 970
13504.75 1015
13505.85 1015
13506.95 1093
13508.05 1035
13509.14 998
13510.24 1143
13511.34 1153
13512.44 1108
13513.54 1067
13514.64 1062
13515.73 1018
13516.83 1053
13517.93 991
13519.03 986
13520.13 920
13521.23 935
13522.32 911
13523.42 901
13524.52 861
13525.62 848
13526.72 829
13527.82 802
13528.92 749
13530.02 756
13531.12 776
13532.21 754
13533.31 743
13534.41 784
13535.51 757
13536.61 721
13537.71 736
13538.81 713
13539.91 717
13541.01 703
13542.11 692
13543.21 644
13544.31 657
13545.41 636
13546.50 696
13547.60 646
13548.70 654
13549.80 634
13550.90 652
13552.00 653
13553.10 669
13554.20 651
13555.30 618
13556.40 646
13557.50 629
13558.60 646
13559.70 590
13560.80 573
13561.90 607
13563.00 638
13564.10 582
13565.20 608
13566.30 611
13567.41 647
13568.51 650
13569.61 613
13570.71 583
13571.81 652
13572.91 628
13574.01 618
13575.11 608
13576.21 624
13577.31 604
13578.41 652
13579.51 646
13580.61 585
13581.71 599
13582.82 602
13583.92 621
13585.02 626
13586.12 640
13587.22 602
13588.32 626
13589.42 598
13590.52 580
13591.63 633
13592.73 606
13593.83 640
13594.93 593
13596.03 600
13597.13 648
13598.24 685
13599.34 620
13600.44 656
13601.54 621
13602.64 632
13603.74 622
13604.85 607
13605.95 644
13607.05 615
13608.15 621
13609.25 582
13610.36 610
13611.46 595
13612.56 628
13613.66 634
13614.77 580
13615.87 627
13616.97 627
13618.07 651
13619.18 619
13620.28 628
13621.38 656
13622.48 645
13623.59 618
13624.69 571
13625.79 567
13626.89 614
13628.00 597
13629.10 637
13630.20 622
13631.31 597
13632.41 612
13633.51 660
13634.62 612
13635.72 607
13636.82 575
13637.93 561
13639.03 658
13640.13 638
13641.24 587
13642.34 621
13643.44 639
13644.55 614
13645.65 633
13646.75 625
13647.86 649
13648.96 592
13650.06 574
13651.17 611
13652.27 632
13653.38 681
13654.48 593
13655.58 670
13656.69 585
13657.79 621
13658.90 595
13660.00 562
13661.10 584
13662.21 605
13663.31 599
13664.42 638
13665.52 663
13666.63 607
13667.73 627
13668.84 579
13669.94 644
13671.04 648
13672.15 635
13673.25 603
13674.36 625
13675.46 630
13676.57 647
13677.67 649
13678.78 589
13679.88 608
13680.99 625
13682.09 613
13683.20 612
13684.30 620
13685.41 645
13686.51 624
13687.62 615
13688.72 609
13689.83 598
13690.94 598
13692.04 626
13693.15 606
13694.25 635
13695.36 637
13696.46 671
13697.57 633
13698.67 654
13699.78 675
13700.89 702
13701.99 673
13703.10 674
13704.20 682
13705.31 635
13706.42 673
13707.52 660
13708.63 680
13709.73 652
13710.84 604
13711.95 657
13713.05 668
13714.16 647
13715.27 685
13716.37 698
13717.48 728
13718.59 770
13719.69 669
13720.80 703
13721.91 693
13723.01 720
13724.12 761
13725.23 748
13726.33 740
13727.44 748
13728.55 708
13729.65 743
13730.76 753
13731.87 741
13732.98 800
13734.08 849
13735.19 803
13736.30 813
13737.40 834
13738.51 809
13739.62 886
13740.73 874
13741.83 884
13742.94 893
13744.05 866
13745.16 906
13746.26 846
13747.37 866
13748.48 910
13749.59 925
13750.70 943
13751.80 977
13752.91 960
13754.02 975
13755.13 929
13756.24 963
13757.34 1013
13758.45 957
13759.56 953
13760.67 950
13761.78 956
13762.88 1046
13763.99 1036
13765.10 1077
13766.21 1178
13767.32 1113
13768.43 1172
13769.54 1179
13770.64 1161
13771.75 1185
13772.86 1207
13773.97 1284
13775.08 1338
13776.19 1480
13777.30 1527
13778.41 1476
13779.52 1625
13780.62 1664
13781.73 1687
13782.84 1731
13783.95 1828
13785.06 1773
13786.17 1725
13787.28 1695
13788.39 1752
13789.50 1631
13790.61 1712
13791.72 1512
13792.83 1385
13793.94 1354
13795.05 1289
13796.16 1247
13797.27 1227
13798.38 1098
13799.49 1056
13800.60 1024
13801.71 1014
13802.82 979
13803.93 994
13805.04 928
13806.15 900
13807.26 910
13808.37 921
13809.48 871
13810.59 855
13811.70 831
13812.81 849
13813.92 866
13815.03 790
13816.14 793
13817.25 786
13818.36 735
13819.47 804
13820.58 773
13821.69 784
13822.80 772
13823.91 748
13825.02 704
13826.13 696
13827.25 781
13828.36 737
13829.47 647
13830.58 678
13831.69 706
13832.80 682
13833.91 655
13835.02 629
13836.13 653
13837.25 689
13838.36 712
13839.47 644
13840.58 649
13841.69 667
13842.80 651
13843.91 662
13845.03 631
13846.14 657
13847.25 674
13848.36 648
13849.47 719
13850.59 688
13851.70 648
13852.81 675
13853.92 669
13855.03 656
13856.15 632
13857.26 695
13858.37 740
13859.48 729
13860.59 666
13861.71 692
13862.82 769
13863.93 724
13865.04 649
13866.16 684
13867.27 749
13868.38 716
13869.49 722
13870.61 751
13871.72 767
13872.83 735
13873.95 746
13875.06 737
13876.17 731
13877.28 744
13878.40 736
13879.51 798
13880.62 768
13881.74 751
13882.85 707
13883.96 764
13885.08 785
13886.19 822
13887.30 753
13888.42 723
13889.53 783
13890.64 763
13891.76 824
13892.87 741
13893.98 806
13895.10 768
13896.21 763
13897.33 785
13898.44 777
13899.55 812
13900.67 818
13901.78 787
13902.89 796
13904.01 827
13905.12 821
13906.24 802
13907.35 860
13908.47 878
13909.58 824
13910.69 766
13911.81 822
13912.92 807
13914.04 767
13915.15 757
13916.27 752
13917.38 781
13918.50 681
13919.61 678
13920.72 697
13921.84 705
13922.95 668
13924.07 681
13925.18 663
13926.30 654
13927.41 754
13928.53 657
13929.64 654
13930.76 703
13931.87 652
13932.99 717
13934.10 681
13935.22 671
13936.34 660
13937.45 624
13938.57 707
13939.68 715
13940.80 674
13941.91 710
13943.03 666
13944.14 684
13945.26 689
13946.38 674
13947.49 655
13948.61 662
13949.72 665
13950.84 626
13951.95 603
13953.07 612
13954.19 642
13955.30 649
13956.42 612
13957.53 657
13958.65 667
13959.77 658
13960.88 628
13962.00 684
13963.12 626
13964.23 622
13965.35 611
13966.47 638
13967.58 647
13968.70 613
13969.82 643
13970.93 604
13972.05 655
13973.17 651
13974.28 613
13975.40 664
13976.52 670
13977.63 632
13978.75 637
13979.87 640
13980.99 645
13982.10 597
13983.22 637
13984.34 645
13985.45 686
13986.57 642
13987.69 602
13988.81 584
13989.92 580
13991.04 661
13992.16 660
13993.28 656
13994.39 661
13995.51 604
13996.63 686
13997.75 669
13998.87 613
13999.98 617
14001.10 633
14002.22 621
14003.34 594
14004.46 604
14005.57 601
14006.69 598
14007.81 613
14008.93 620
14010.05 560
14011.16 587
14012.28 673
14013.40 606
14014.52 583
14015.64 607
14016.76 624
14017.88 609
14018.99 605
14020.11 631
14021.23 601
14022.35 561
14023.47 611
14024.59 621
14025.71 600
14026.83 593
14027.94 671
14029.06 630
14030.18 634
14031.30 650
14032.42 639
14033.54 612
14034.66 627
14035.78 683
14036.90 652
14038.02 690
14039.14 624
14040.26 606
14041.38 627
14042.50 640
14043.62 623
14044.74 652
14045.86 652
14046.97 688
14048.09 659
14049.21 745
14050.33 680
14051.45 737
14052.57 759
14053.69 775
14054.81 723
14055.93 766
14057.05 740
14058.17 703
14059.30 770
14060.42 766
14061.54 758
14062.66 775
14063.78 770
14064.90 742
14066.02 797
14067.14 807
14068.26 833
14069.38 852
14070.50 825
14071.62 874
14072.74 844
14073.86 858
14074.98 877
14076.10 915
14077.23 939
14078.35 928
14079.47 918
14080.59 933
14081.71 950
14082.83 1012
14083.95 976
14085.07 937
14086.19 1047
14087.32 1049
14088.44 1063
14089.56 1117
14090.68 1077
14091.80 1086
14092.92 1057
14094.05 1087
14095.17 1159
14096.29 1112
14097.41 1189
14098.53 1211
14099.65 1200
14100.78 1240
14101.90 1242
14103.02 1260
14104.14 1250
14105.26 1377
14106.39 1407
14107.51 1363
14108.63 1431
14109.75 1399
14110.88 1405
14112.00 1423
14113.12 1349
14114.24 1350
14115.37 1297
14116.49 1238
14117.61 1223
14118.73 1079
14119.86 1054
14120.98 1019
14122.10 1000
14123.22 934
14124.35 943
14125.47 877
14126.59 833
14127.72 823
14128.84 831
14129.96 808
14131.09 747
14132.21 757
14133.33 784
14134.45 805
14135.58 748
14136.70 712
14137.82 724
14138.95 734
14140.07 759
14141.20 662
14142.32 683
14143.44 669
14144.57 691
14145.69 668
14146.81 587
14147.94 631
14149.06 635
14150.19 610
14151.31 619
14152.43 575
14153.56 678
14154.68 614
14155.81 590
14156.93 587
14158.05 595
14159.18 584
14160.30 601
14161.43 630
14162.55 595
14163.68 586
14164.80 632
14165.92 617
14167.05 564
14168.17 608
14169.30 607
14170.42 598
14171.55 621
14172.67 604
14173.80 564
14174.92 598
14176.05 613
14177.17 582
14178.30 554
14179.42 528
14180.55 550
14181.67 576
14182.80 551
14183.92 579
14185.05 593
14186.17 571
14187.30 589
14188.42 579
14189.55 571
14190.67 592
14191.80 618
14192.93 627
14194.05 577
14195.18 576
14196.30 570
14197.43 560
14198.55 592
14199.68 606
14200.81 589
14201.93 593
14203.06 557
14204.18 593
14205.31 578
14206.44 592
14207.56 523
14208.69 536
14209.82 591
14210.94 584
14212.07 647
14213.19 581
14214.32 573
14215.45 557
14216.57 559
14217.70 554
14218.83 524
14219.95 566
14221.08 654
14222.21 563
14223.33 542
14224.46 556
14225.59 514
14226.71 547
14227.84 546
14228.97 540
14230.10 498
14231.22 527
14232.35 538
14233.48 534
14234.60 547
14235.73 524
14236.86 561
14237.99 538
14239.11 533
14240.24 558
14241.37 525
14242.50 504
14243.62 528
14244.75 533
14245.88 526
14247.01 528
14248.13 485
14249.26 477
14250.39 530
14251.52 542
14252.65 486
14253.77 495
14254.90 509
14256.03 519
14257.16 493
14258.29 548
14259.42 504
14260.54 446
14261.67 437
14262.80 484
14263.93 519
14265.06 499
14266.19 482
14267.31 474
14268.44 478
14269.57 480
14270.70 451
14271.83 445
14272.96 502
14274.09 503
14275.22 471
14276.34 480
14277.47 465
14278.60 445
14279.73 489
14280.86 493
14281.99 489
14283.12 441
14284.25 457
14285.38 462
14286.51 435
14287.64 459
14288.76 489
14289.89 474
14291.02 494
14292.15 478
14293.28 469
14294.41 441
14295.54 461
14296.67 457
14297.80 419
14298.93 431
14300.06 475
14301.19 465
14302.32 464
14303.45 448
14304.58 421
14305.71 476
14306.84 451
14307.97 442
14309.10 439
14310.23 482
14311.36 396
14312.49 407
14313.62 426
14314.75 426
14315.88 437
14317.01 416
14318.15 433
14319.28 400
14320.41 399
14321.54 413
14322.67 385
14323.80 409
14324.93 412
14326.06 388
14327.19 431
14328.32 430
14329.45 401
14330.58 417
14331.72 386
14332.85 400
14333.98 383
14335.11 423
14336.24 410
14337.37 383
14338.50 379
14339.63 434
14340.77 386
14341.90 417
14343.03 411
14344.16 411
14345.29 374
14346.42 427
14347.56 372
14348.69 383
14349.82 390
14350.95 417
14352.08 379
14353.21 385
14354.35 376
14355.48 413
14356.61 381
14357.74 376
14358.88 420
14360.01 403
14361.14 383
14362.27 391
14363.40 385
14364.54 363
14365.67 394
14366.80 371
14367.93 370
14369.07 376
14370.20 349
14371.33 413
14372.46 376
14373.60 389
14374.73 334
14375.86 330
14377.00 371
14378.13 338
14379.26 349
14380.39 348
14381.53 366
14382.66 368
14383.79 377
14384.93 388
14386.06 365
14387.19 360
14388.33 340
14389.46 369
14390.59 403
14391.73 386
14392.86 348
14393.99 408
14395.13 375
14396.26 359
14397.40 353
14398.53 368
14399.66 416
14400.80 379
14401.93 356
14403.06 360
14404.20 378
14405.33 359
14406.47 396
14407.60 394
14408.74 366
14409.87 373
14411.00 381
14412.14 359
14413.27 381
14414.41 355
14415.54 365
14416.68 390
14417.81 368
14418.94 326
14420.08 372
14421.21 362
14422.35 350
14423.48 348
14424.62 378
14425.75 360
14426.89 345
14428.02 373
14429.16 357
14430.29 369
14431.43 350
14432.56 371
14433.70 386
14434.83 345
14435.97 322
14437.10 343
14438.24 347
14439.37 390
14440.51 373
14441.64 353
14442.78 326
14443.92 343
14445.05 361
14446.19 412
14447.32 397
14448.46 387
14449.59 396
14450.73 403
14451.87 356
14453.00 393
14454.14 384
14455.27 389
14456.41 389
14457.55 382
14458.68 370
14459.82 366
14460.95 371
14462.09 362
14463.23 383
14464.36 391
14465.50 390
14466.64 367
14467.77 387
14468.91 328
14470.05 346
14471.18 357
14472.32 365
14473.46 398
14474.59 375
14475.73 420
14476.87 379
14478.00 375
14479.14 365
14480.28 359
14481.41 367
14482.55 382
14483.69 389
14484.83 372
14485.96 395
14487.10 417
14488.24 378
14489.37 404
14490.51 414
14491.65 393
14492.79 415
14493.92 431
14495.06 403
14496.20 403
14497.34 418
14498.47 394
14499.61 349
14500.75 333
14501.89 424
14503.03 382
14504.16 430
14505.30 404
14506.44 394
14507.58 394
14508.72 425
14509.85 430
14510.99 422
14512.13 408
14513.27 427
14514.41 433
14515.55 396
14516.68 461
14517.82 435
14518.96 459
14520.10 430
14521.24 406
14522.38 440
14523.51 387
14524.65 405
14525.79 430
14526.93 471
14528.07 462
14529.21 459
14530.35 501
14531.49 408
14532.63 444
14533.76 440
14534.90 442
14536.04 435
14537.18 455
14538.32 399
14539.46 443
14540.60 433
14541.74 439
14542.88 439
14544.02 457
14545.16 449
14546.30 427
14547.44 398
14548.58 462
14549.72 435
14550.86 415
14552.00 440
14553.14 416
14554.28 411
14555.42 413
14556.56 421
14557.70 395
14558.84 440
14559.98 422
14561.12 410
14562.26 447
14563.40 468
14564.54 459
14565.68 405
14566.82 401
14567.96 416
14569.10 411
14570.24 429
14571.38 458
14572.52 420
14573.66 432
14574.80 485
14575.94 467
14577.08 499
14578.22 455
14579.36 417
14580.51 457
14581.65 435
14582.79 448
14583.93 494
14585.07 512
14586.21 474
14587.35 463
14588.49 461
14589.63 457
14590.78 508
14591.92 456
14593.06 461
14594.20 530
14595.34 486
14596.48 471
14597.62 474
14598.77 504
14599.91 515
14601.05 527
14602.19 547
14603.33 477
14604.48 490
14605.62 508
14606.76 502
14607.90 541
14609.04 570
14610.19 540
14611.33 539
14612.47 543
14613.61 544
14614.75 516
14615.90 576
14617.04 572
14618.18 596
14619.32 560
14620.47 588
14621.61 588
14622.75 582
14623.89 533
14625.04 582
14626.18 577
14627.32 634
14628.46 687
14629.61 607
14630.75 597
14631.89 656
14633.04 652
14634.18 611
14635.32 623
14636.47 626
14637.61 678
14638.75 651
14639.89 725
14641.04 737
14642.18 743
14643.32 698
14644.47 743
14645.61 765
14646.76 758
14647.90 746
14649.04 739
14650.19 701
14651.33 693
14652.47 704
14653.62 721
14654.76 666
14655.90 643
14657.05 603
14658.19 617
14659.34 604
14660.48 539
14661.62 518
14662.77 543
14663.91 534
14665.06 535
14666.20 532
14667.35 498
14668.49 500
14669.63 493
14670.78 536
14671.92 527
14673.07 511
14674.21 462
14675.36 452
14676.50 431
14677.65 452
14678.79 472
14679.94 442
14681.08 472
14682.23 472
14683.37 448
14684.52 405
14685.66 435
14686.81 436
14687.95 424
14689.10 403
14690.24 420
14691.39 408
14692.53 417
14693.68 412
14694.82 364
14695.97 409
14697.11 423
14698.26 414
14699.41 428
14700.55 403
14701.70 366
14702.84 382
14703.99 400
14705.13 357
14706.28 364
14707.43 369
14708.57 393
14709.72 372
14710.86 369
14712.01 393
14713.16 414
14714.30 375
14715.45 414
14716.59 377
14717.74 417
14718.89 379
14720.03 379
14721.18 377
14722.33 355
14723.47 368
14724.62 386
14725.77 400
14726.91 387
14728.06 375
14729.21 392
14730.35 397
14731.50 375
14732.65 373
14733.79 389
14734.94 432
14736.09 376
14737.23 393
14738.38 390
14739.53 398
14740.68 402
14741.82 395
14742.97 376
14744.12 356
14745.26 375
14746.41 387
14747.56 359
14748.71 368
14749.85 351
14751.00 345
14752.15 391
14753.30 349
14754.45 381
14755.59 372
14756.74 328
14757.89 350
14759.04 355
14760.18 377
14761.33 363
14762.48 394
14763.63 449
14764.78 371
14765.92 371
14767.07 371
14768.22 385
14769.37 356
14770.52 355
14771.67 382
14772.81 372
14773.96 360
14775.11 329
14776.26 329
14777.41 367
14778.56 379
14779.71 346
14780.86 330
14782.00 362
14783.15 352
14784.30 335
14785.45 333
14786.60 324
14787.75 355
14788.90 375
14790.05 366
14791.20 345
14792.35 369
14793.49 283
14794.64 323
14795.79 318
14796.94 303
14798.09 314
14799.24 357
14800.39 346
14801.54 334
14802.69 329
14803.84 335
14804.99 317
14806.14 321
14807.29 311
14808.44 318
14809.59 327
14810.74 298
14811.89 311
14813.04 294
14814.19 318
14815.34 318
14816.49 323
14817.64 321
14818.79 303
14819.94 348
14821.09 341
14822.24 352
14823.39 336
14824.54 310
14825.69 293
14826.84 288
14827.99 298
14829.14 315
14830.29 323
14831.44 321
14832.60 318
14833.75 321
14834.90 285
14836.05 313
14837.20 347
14838.35 309
14839.50 272
14840.65 276
14841.80 310
14842.95 318
14844.11 324
14845.26 300
14846.41 309
14847.56 299
14848.71 305
14849.86 299
14851.01 300
14852.17 312
14853.32 300
14854.47 301
14855.62 295
14856.77 308
14857.92 285
14859.08 277
14860.23 292
14861.38 325
14862.53 293
14863.68 280
14864.84 310
14865.99 312
14867.14 279
14868.29 336
14869.44 316
14870.60 319
14871.75 312
14872.90 303
14874.05 312
14875.21 325
14876.36 339
14877.51 331
14878.66 307
14879.82 297
14880.97 265
14882.12 313
14883.27 279
14884.43 316
14885.58 297
14886.73 303
14887.89 305
14889.04 329
14890.19 326
14891.34 323
14892.50 307
14893.65 287
14894.80 281
14895.96 288
14897.11 327
14898.26 330
14899.42 304
14900.57 303
14901.72 337
14902.88 326
14904.03 319
14905.18 315
14906.34 324
14907.49 340
14908.65 317
14909.80 289
14910.95 322
14912.11 296
14913.26 283
14914.41 291
14915.57 316
14916.72 319
14917.88 287
14919.03 279
14920.18 261
14921.34 296
14922.49 345
14923.65 271
14924.80 270
14925.96 266
14927.11 283
14928.27 280
14929.42 287
14930.57 293
14931.73 310
14932.88 305
14934.04 312
14935.19 302
14936.35 307
14937.50 304
14938.66 336
14939.81 305
14940.97 273
14942.12 285
14943.28 341
14944.43 346
14945.59 315
14946.74 315
14947.90 291
14949.05 307
14950.21 318
14951.36 311
14952.52 302
14953.68 329
14954.83 308
14955.99 344
14957.14 315
14958.30 299
14959.45 336
14960.61 302
14961.77 302
14962.92 347
14964.08 309
14965.23 328
14966.39 323
14967.54 353
14968.70 361
14969.86 323
14971.01 346
14972.17 363
14973.33 317
14974.48 323
14975.64 351
14976.79 339
14977.95 353
14979.11 295
14980.26 316
14981.42 341
14982.58 306
14983.73 323
14984.89 354
14986.05 311
14987.20 307
14988.36 297
14989.52 314
14990.67 297
14991.83 320
14992.99 305
14994.15 315
14995.30 331
14996.46 331
14997.62 312
14998.77 303
14999.93 318
15001.09 267
15002.25 302
15003.40 320
15004.56 251
15005.72 243
15006.88 292
15008.03 323
15009.19 266
15010.35 287
15011.51 290
15012.66 316
15013.82 290
15014.98 284
15016.14 287
15017.30 300
15018.45 269
15019.61 278
15020.77 311
15021.93 290
15023.09 271
15024.24 301
15025.40 303
15026.56 340
15027.72 296
15028.88 333
15030.04 320
15031.19 320
15032.35 288
15033.51 296
15034.67 283
15035.83 298
15036.99 287
15038.15 267
15039.30 278
15040.46 265
15041.62 292
15042.78 262
15043.94 276
15045.10 295
15046.26 278
15047.42 304
15048.58 254
15049.74 279
15050.90 240
15052.05 291
15053.21 284
15054.37 272
15055.53 278
15056.69 308
15057.85 303
15059.01 289
15060.17 262
15061.33 254
15062.49 262
15063.65 279
15064.81 300
15065.97 314
15067.13 264
15068.29 250
15069.45 313
15070.61 279
15071.77 245
15072.93 257
15074.09 290
15075.25 256
15076.41 250
15077.57 264
15078.73 292
15079.89 260
15081.05 258
15082.21 271
15083.37 244
15084.53 296
15085.69 282
15086.85 263
15088.01 258
15089.18 257
15090.34 269
15091.50 269
15092.66 246
15093.82 288
15094.98 291
15096.14 263
15097.30 288
15098.46 282
15099.62 267
15100.78 277
15101.95 291
15103.11 252
15104.27 318
15105.43 302
15106.59 272
15107.75 267
15108.91 316
15110.08 307
15111.24 278
15112.40 288
15113.56 283
15114.72 251
15115.88 255
15117.05 290
15118.21 258
15119.37 243
15120.53 264
15121.69 303
15122.86 266
15124.02 236
15125.18 248
15126.34 257
15127.50 304
15128.67 279
15129.83 257
15130.99 287
15132.15 250
15133.32 262
15134.48 267
15135.64 258
15136.80 239
15137.97 272
15139.13 283
15140.29 303
15141.45 269
15142.62 258
15143.78 270
15144.94 263
15146.11 254
15147.27 299
15148.43 302
15149.59 284
15150.76 257
15151.92 272
15153.08 292
15154.25 300
15155.41 255
15156.57 260
15157.74 257
15158.90 269
15160.06 259
15161.23 272
15162.39 275
15163.55 263
15164.72 292
15165.88 267
15167.05 241
15168.21 284
15169.37 310
15170.54 288
15171.70 258
15172.86 288
15174.03 302
15175.19 264
15176.36 264
15177.52 274
15178.69 261
15179.85 264
15181.01 315
15182.18 303
15183.34 285
15184.51 277
15185.67 277
15186.84 267
15188.00 302
15189.16 290
15190.33 273
15191.49 279
15192.66 282
15193.82 291
15194.99 298
15196.15 310
15197.32 293
15198.48 311
15199.65 303
15200.81 310
15201.98 300
15203.14 294
15204.31 297
15205.47 324
15206.64 341
15207.80 306
15208.97 284
15210.13 288
15211.30 326
15212.47 328
15213.63 287
15214.80 304
15215.96 289
15217.13 296
15218.29 300
15219.46 279
15220.62 285
15221.79 292
15222.96 300
15224.12 314
15225.29 315
15226.45 314
15227.62 314
15228.79 299
15229.95 320
15231.12 326
15232.29 324
15233.45 336
15234.62 289
15235.78 339
15236.95 343
15238.12 336
15239.28 312
15240.45 364
15241.62 328
15242.78 306
15243.95 348
15245.12 339
15246.28 313
15247.45 289
15248.62 321
15249.78 334
15250.95 336
15252.12 315
15253.28 353
15254.45 298
15255.62 324
15256.79 327
15257.95 307
15259.12 289
15260.29 301
15261.46 305
15262.62 320
15263.79 326
15264.96 294
15266.13 295
15267.29 263
15268.46 283
15269.63 306
15270.80 294
15271.96 269
15273.13 270
15274.30 301
15275.47 267
15276.64 265
15277.80 278
15278.97 281
15280.14 264
15281.31 274
15282.48 245
15283.64 232
15284.81 237
15285.98 286
15287.15 287
15288.32 273
15289.49 251
15290.65 266
15291.82 285
15292.99 274
15294.16 277
15295.33 268
15296.50 294
15297.67 250
15298.83 258
15300.00 248
15301.17 242
15302.34 278
15303.51 241
15304.68 252
15305.85 262
15307.02 267
15308.19 289
15309.36 283
15310.52 259
15311.69 240
15312.86 278
15314.03 269
15315.20 260
15316.37 308
15317.54 300
15318.71 305
15319.88 303
15321.05 268
15322.22 290
15323.39 285
15324.56 304
15325.73 290
15326.90 274
15328.07 291
15329.24 252
15330.41 297
15331.58 261
15332.75 272
15333.92 302
15335.09 265
15336.26 254
15337.43 268
15338.60 272
15339.77 260
15340.94 278
15342.11 268
15343.28 269
15344.45 274
15345.62 249
15346.79 282
15347.96 296
15349.13 244
15350.31 312
15351.48 277
15352.65 255
15353.82 256
15354.99 223
15356.16 234
15357.33 243
15358.50 263
15359.67 248
15360.84 252
15362.02 260
15363.19 254
15364.36 263
15365.53 290
15366.70 266
15367.87 227
15369.04 259
15370.21 309
15371.39 253
15372.56 237
15373.73 252
15374.90 277
15376.07 268
15377.24 269
15378.42 278
15379.59 260
15380.76 275
15381.93 273
15383.10 271
15384.28 249
15385.45 265
15386.62 281
15387.79 271
15388.97 274
15390.14 274
15391.31 268
15392.48 316
15393.65 271
15394.83 273
15396.00 291
15397.17 266
15398.34 274
15399.52 246
15400.69 288
15401.86 258
15403.04 280
15404.21 257
15405.38 284
15406.55 272
15407.73 255
15408.90 238
15410.07 260
15411.25 269
15412.42 272
15413.59 233
15414.77 263
15415.94 292
15417.11 284
15418.29 277
15419.46 264
15420.63 251
15421.81 234
15422.98 274
15424.15 248
15425.33 273
15426.50 286
15427.67 265
15428.85 256
15430.02 238
15431.20 253
15432.37 254
15433.54 233
15434.72 245
15435.89 255
15437.07 269
15438.24 253
15439.41 259
15440.59 271
15441.76 253
15442.94 239
15444.11 223
15445.29 257
15446.46 256
15447.63 257
15448.81 234
15449.98 234
15451.16 244
15452.33 241
15453.51 281
15454.68 274
15455.86 267
15457.03 246
15458.21 237
15459.38 227
15460.56 271
15461.73 245
15462.91 250
15464.08 242
15465.26 236
15466.43 264
15467.61 230
15468.78 272
15469.96 253
15471.13 242
15472.31 250
15473.48 289
15474.66 255
15475.83 252
15477.01 232
15478.19 283
15479.36 277
15480.54 253
15481.71 254
15482.89 266
15484.06 249
15485.24 247
15486.42 226
15487.59 241
15488.77 266
15489.94 269
15491.12 272
15492.30 257
15493.47 266
15494.65 228
15495.83 262
15497.00 272
15498.18 291
15499.36 283
15500.53 258
15501.71 282
15502.88 243
15504.06 263
15505.24 249
15506.41 252
15507.59 261
15508.77 287
15509.95 269
15511.12 268
15512.30 292
15513.48 279
15514.65 275
15515.83 323
15517.01 272
15518.18 265
15519.36 269
15520.54 269
15521.72 266
15522.89 234
15524.07 241
15525.25 231
15526.43 284
15527.60 261
15528.78 266
15529.96 323
15531.14 289
15532.31 293
15533.49 276
15534.67 258
15535.85 240
15537.03 232
15538.20 268
15539.38 256
15540.56 269
15541.74 272
15542.92 259
15544.09 252
15545.27 275
15546.45 289
15547.63 271
15548.81 293
15549.98 282
15551.16 300
15552.34 269
15553.52 274
15554.70 280
15555.88 287
15557.06 286
15558.23 286
15559.41 277
15560.59 300
15561.77 296
15562.95 284
15564.13 283
15565.31 303
15566.49 261
15567.67 259
15568.84 317
15570.02 295
15571.20 282
15572.38 313
15573.56 296
15574.74 304
15575.92 276
15577.10 290
15578.28 281
15579.46 280
15580.64 305
15581.82 259
15583.00 278
15584.18 294
15585.36 274
15586.54 314
15587.72 304
15588.90 312
15590.08 315
15591.26 316
15592.44 324
15593.62 298
15594.80 297
15595.98 297
15597.16 333
15598.34 321
15599.52 328
15600.70 326
15601.88 324
15603.06 327
15604.24 310
15605.42 315
15606.60 370
15607.78 359
15608.96 314
15610.14 313
15611.32 353
15612.50 350
15613.68 359
15614.86 355
15616.05 331
15617.23 333
15618.41 330
15619.59 343
15620.77 330
15621.95 356
15623.13 390
15624.31 349
15625.49 351
15626.68 343
15627.86 378
15629.04 364
15630.22 353
15631.40 374
15632.58 316
15633.76 394
15634.95 407
15636.13 397
15637.31 353
15638.49 379
15639.67 343
15640.85 380
15642.04 421
15643.22 378
15644.40 367
15645.58 361
15646.76 418
15647.95 406
15649.13 384
15650.31 402
15651.49 418
15652.67 401
15653.86 441
15655.04 459
15656.22 442
15657.40 413
15658.59 459
15659.77 423
15660.95 396
15662.13 469
15663.32 428
15664.50 435
15665.68 441
15666.87 453
15668.05 447
15669.23 404
15670.41 459
15671.60 421
15672.78 465
15673.96 424
15675.15 449
15676.33 419
15677.51 450
15678.70 428
15679.88 429
15681.06 404
15682.25 413
15683.43 384
15684.61 418
15685.80 388
15686.98 406
15688.16 398
15689.35 441
15690.53 452
15691.72 428
15692.90 386
15694.08 431
15695.27 416
15696.45 410
15697.63 392
15698.82 419
15700.00 441
15701.19 436
15702.37 394
15703.56 404
15704.74 411
15705.92 404
15707.11 407
15708.29 378
15709.48 435
15710.66 433
15711.85 430
15713.03 390
15714.21 427
15715.40 426
15716.58 422
15717.77 408
15718.95 420
15720.14 419
15721.32 424
15722.51 419
15723.69 455
15724.88 436
15726.06 472
15727.25 469
15728.43 469
15729.62 428
15730.80 420
15731.99 419
15733.17 426
15734.36 431
15735.55 440
15736.73 453
15737.92 419
15739.10 430
15740.29 501
15741.47 505
15742.66 446
15743.84 445
15745.03 424
15746.22 430
15747.40 403
15748.59 441
15749.77 423
15750.96 453
15752.15 443
15753.33 442
15754.52 425
15755.70 463
15756.89 422
15758.08 411
15759.26 443
15760.45 461
15761.64 455
15762.82 436
15764.01 431
15765.20 439
15766.38 481
15767.57 442
15768.76 398
15769.94 428
15771.13 439
15772.32 407
15773.50 401
15774.69 403
15775.88 375
15777.06 404
15778.25 439
15779.44 397
15780.62 413
15781.81 401
15783.00 400
15784.19 410
15785.37 438
15786.56 433
15787.75 417
15788.94 417
15790.12 381
15791.31 342
15792.50 366
15793.69 397
15794.87 378
15796.06 353
15797.25 365
15798.44 412
15799.62 399
15800.81 381
15802.00 394
15803.19 378
15804.38 379
15805.56 374
15806.75 352
15807.94 375
15809.13 348
15810.32 346
15811.50 380
15812.69 376
15813.88 344
15815.07 340
15816.26 322
15817.45 348
15818.64 355
15819.82 372
15821.01 402
15822.20 360
15823.39 389
15824.58 335
15825.77 362
15826.96 352
15828.15 360
15829.33 321
15830.52 349
15831.71 349
15832.90 349
15834.09 338
15835.28 349
15836.47 347
15837.66 323
15838.85 352
15840.04 353
15841.23 347
15842.42 346
15843.61 351
15844.79 334
15845.98 352
15847.17 356
15848.36 290
15849.55 325
15850.74 308
15851.93 327
15853.12 324
15854.31 345
15855.50 362
15856.69 321
15857.88 297
15859.07 306
15860.26 331
15861.45 328
15862.64 344
15863.83 356
15865.02 362
15866.21 356
15867.40 380
15868.60 354
15869.79 368
15870.98 339
15872.17 333
15873.36 334
15874.55 331
15875.74 343
15876.93 374
15878.12 342
15879.31 352
15880.50 350
15881.69 321
15882.88 332
15884.07 314
15885.27 307
15886.46 284
15887.65 340
15888.84 326
15890.03 347
15891.22 388
15892.41 365
15893.60 351
15894.80 378
15895.99 330
15897.18 338
15898.37 382
15899.56 368
15900.75 320
15901.95 354
15903.14 337
15904.33 299
15905.52 343
15906.71 401
15907.90 392
15909.10 336
15910.29 339
15911.48 354
15912.67 373
15913.86 383
15915.06 375
15916.25 371
15917.44 393
15918.63 401
15919.83 389
15921.02 407
15922.21 379
15923.40 420
15924.60 383
15925.79 410
15926.98 396
15928.17 372
15929.37 386
15930.56 413
15931.75 401
15932.94 391
15934.14 392
15935.33 392
15936.52 372
15937.72 377
15938.91 353
15940.10 380
15941.30 365
15942.49 393
15943.68 385
15944.88 383
15946.07 440
15947.26 417
15948.46 400
15949.65 364
15950.84 367
15952.04 369
15953.23 368
15954.42 345
15955.62 321
15956.81 367
15958.01 353
15959.20 319
15960.39 296
15961.59 332
15962.78 308
15963.97 336
15965.17 321
15966.36 331
15967.56 291
15968.75 317
15969.95 333
15971.14 314
15972.33 292
15973.53 324
15974.72 345
15975.92 314
15977.11 308
15978.31 272
15979.50 283
15980.70 290
15981.89 326
15983.09 293
15984.28 313
15985.47 297
15986.67 290
15987.86 320
15989.06 297
15990.25 306
15991.45 291
15992.64 293
15993.84 291
15995.03 271
15996.23 298
15997.43 332
15998.62 292
15999.82 277
16001.01 314
16002.21 340
16003.40 277
16004.60 264
16005.79 295
16006.99 320
16008.18 277
16009.38 275
16010.58 256
16011.77 288
16012.97 321
16014.16 280
16015.36 269
16016.56 255
16017.75 269
16018.95 292
16020.14 276
16021.34 253
16022.54 267
16023.73 290
16024.93 310
16026.13 281
16027.32 285
16028.52 282
16029.71 282
16030.91 291
16032.11 267
16033.30 300
16034.50 265
16035.70 285
16036.89 261
16038.09 282
16039.29 304
16040.49 279
16041.68 273
16042.88 279
16044.08 266
16045.27 290
16046.47 264
16047.67 256
16048.86 276
16050.06 299
16051.26 299
16052.46 304
16053.65 295
16054.85 287
16056.05 279
16057.25 281
16058.44 273
16059.64 263
16060.84 249
16062.04 275
16063.23 237
16064.43 266
16065.63 283
16066.83 278
16068.03 300
16069.22 273
16070.42 275
16071.62 282
16072.82 240
16074.02 294
16075.21 269
16076.41 294
16077.61 265
16078.81 288
16080.01 242
16081.21 249
16082.40 246
16083.60 276
16084.80 280
16086.00 267
16087.20 285
16088.40 255
16089.60 248
16090.79 261
16091.99 244
16093.19 254
16094.39 287
16095.59 281
16096.79 312
16097.99 278
16099.19 272
16100.39 259
16101.59 269
16102.78 250
16103.98 277
16105.18 293
16106.38 283
16107.58 261
16108.78 243
16109.98 249
16111.18 242
16112.38 284
16113.58 247
16114.78 252
16115.98 262
16117.18 266
16118.38 282
16119.58 298
16120.78 281
16121.98 288
16123.18 272
16124.38 246
16125.58 272
16126.78 267
16127.98 278
16129.18 232
16130.38 250
16131.58 245
16132.78 253
16133.98 247
16135.18 239
16136.38 265
16137.58 264
16138.78 243
16139.98 277
16141.18 279
16142.38 260
16143.58 285
16144.79 249
16145.99 266
16147.19 261
16148.39 265
16149.59 271
16150.79 255
16151.99 249
16153.19 285
16154.39 266
16155.59 279
16156.80 253
16158.00 257
16159.20 293
16160.40 282
16161.60 292
16162.80 272
16164.00 284
16165.21 267
16166.41 286
16167.61 278
16168.81 261
16170.01 288
16171.21 295
16172.42 285
16173.62 278
16174.82 259
16176.02 278
16177.22 261
16178.43 280
16179.63 253
16180.83 262
16182.03 292
16183.23 273
16184.44 272
16185.64 271
16186.84 282
16188.04 257
16189.25 267
16190.45 256
16191.65 272
16192.85 271
16194.06 250
16195.26 275
16196.46 278
16197.66 293
16198.87 276
16200.07 275
16201.27 307
16202.48 290
16203.68 295
16204.88 294
16206.09 273
16207.29 318
16208.49 294
16209.69 283
16210.90 294
16212.10 257
16213.30 306
16214.51 303
16215.71 301
16216.91 252
16218.12 289
16219.32 298
16220.53 306
16221.73 298
16222.93 297
16224.14 295
16225.34 287
16226.54 302
16227.75 318
16228.95 287
16230.16 311
16231.36 307
16232.56 309
16233.77 322
16234.97 335
16236.18 299
16237.38 335
16238.59 346
16239.79 313
16240.99 297
16242.20 295
16243.40 317
16244.61 272
16245.81 336
16247.02 338
16248.22 341
16249.43 317
16250.63 302
16251.84 310
16253.04 289
16254.24 304
16255.45 319
16256.65 340
16257.86 357
16259.06 340
16260.27 346
16261.48 352
16262.68 291
16263.89 344
16265.09 356
16266.30 345
16267.50 346
16268.71 307
16269.91 321
16271.12 319
16272.32 352
16273.53 320
16274.73 338
16275.94 336
16277.15 369
16278.35 319
16279.56 354
16280.76 359
16281.97 326
16283.18 340
16284.38 364
16285.59 338
16286.79 376
16288.00 376
16289.21 362
16290.41 356
16291.62 315
16292.82 357
16294.03 395
16295.24 384
16296.44 387
16297.65 342
16298.86 358
16300.06 376
16301.27 365
16302.48 375
16303.68 360
16304.89 391
16306.10 377
16307.30 343
16308.51 390
16309.72 406
16310.92 387
16312.13 360
16313.34 404
16314.55 414
16315.75 389
16316.96 398
16318.17 406
16319.37 399
16320.58 387
16321.79 420
16323.00 400
16324.20 404
16325.41 389
16326.62 379
16327.83 405
16329.03 420
16330.24 359
16331.45 408
16332.66 387
16333.87 396
16335.07 374
16336.28 357
16337.49 346
16338.70 336
16339.90 348
16341.11 367
16342.32 359
16343.53 331
16344.74 299
16345.95 313
16347.15 318
16348.36 285
16349.57 295
16350.78 316
16351.99 319
16353.20 287
16354.40 288
16355.61 299
16356.82 281
16358.03 327
16359.24 312
16360.45 310
16361.66 284
16362.87 257
16364.08 280
16365.28 293
16366.49 298
16367.70 305
16368.91 269
16370.12 282
16371.33 296
16372.54 295
16373.75 287
16374.96 286
16376.17 320
16377.38 301
16378.59 258
16379.80 272
16381.01 284
16382.21 284
16383.42 261
16384.63 254
16385.84 266
16387.05 264
16388.26 262
16389.47 228
16390.68 289
16391.89 257
16393.10 296
16394.31 251
16395.52 242
16396.73 265
16397.94 264
16399.15 263
16400.36 268
16401.57 253
16402.79 260
16404.00 257
16405.21 240
16406.42 243
16407.63 251
16408.84 275
16410.05 254
16411.26 243
16412.47 242
16413.68 246
16414.89 274
16416.10 270
16417.31 268
16418.52 250
16419.74 263
16420.95 295
16422.16 262
16423.37 247
16424.58 244
16425.79 265
16427.00 254
16428.21 228
16429.42 247
16430.64 270
16431.85 258
16433.06 243
16434.27 242
16435.48 265
16436.69 273
16437.91 269
16439.12 259
16440.33 269
16441.54 253
16442.75 251
16443.96 271
16445.18 266
16446.39 287
16447.60 249
16448.81 258
16450.02 253
16451.24 253
16452.45 220
16453.66 256
16454.87 272
16456.09 279
16457.30 273
16458.51 277
16459.72 273
16460.94 244
16462.15 256
16463.36 251
16464.57 250
16465.79 257
16467.00 255
16468.21 271
16469.43 230
16470.64 223
16471.85 265
16473.06 241
16474.28 213
16475.49 223
16476.70 250
16477.92 212
16479.13 265
16480.34 266
16481.56 223
16482.77 218
16483.98 210
16485.20 253
16486.41 264
16487.62 229
16488.84 250
16490.05 227
16491.26 239
16492.48 235
16493.69 236
16494.91 282
16496.12 248
16497.33 254
16498.55 262
16499.76 280
16500.97 242
16502.19 216
16503.40 258
16504.62 230
16505.83 231
16507.05 245
16508.26 242
16509.47 211
16510.69 214
16511.90 203
16513.12 234
16514.33 237
16515.55 224
16516.76 217
16517.98 233
16519.19 228
16520.41 241
16521.62 225
16522.83 238
16524.05 240
16525.26 254
16526.48 243
16527.69 225
16528.91 217
16530.12 239
16531.34 220
16532.55 215
16533.77 245
16534.99 262
16536.20 232
16537.42 239
16538.63 229
16539.85 249
16541.06 222
16542.28 199
16543.49 248
16544.71 232
16545.92 231
16547.14 250
16548.36 245
16549.57 230
16550.79 225
16552.00 241
16553.22 241
16554.44 239
16555.65 227
16556.87 250
16558.08 279
16559.30 248
16560.52 232
16561.73 232
16562.95 244
16564.17 228
16565.38 212
16566.60 246
16567.81 226
16569.03 229
16570.25 229
16571.46 251
16572.68 217
16573.90 245
16575.11 265
16576.33 217
16577.55 231
16578.76 256
16579.98 259
16581.20 240
16582.42 234
16583.63 215
16584.85 274
16586.07 275
16587.28 230
16588.50 246
16589.72 224
16590.94 276
16592.15 239
16593.37 245
16594.59 249
16595.81 280
16597.02 237
16598.24 225
16599.46 221
16600.68 258
16601.89 220
16603.11 221
16604.33 247
16605.55 226
16606.77 241
16607.98 257
16609.20 248
16610.42 230
16611.64 254
16612.86 263
16614.07 258
16615.29 235
16616.51 230
16617.73 231
16618.95 243
16620.17 244
16621.38 241
16622.60 226
16623.82 199
16625.04 196
16626.26 217
16627.48 234
16628.70 219
16629.91 217
16631.13 253
16632.35 254
16633.57 224
16634.79 244
16636.01 235
16637.23 223
16638.45 210
16639.67 220
16640.89 254
16642.10 256
16643.32 255
16644.54 233
16645.76 226
16646.98 233
16648.20 214
16649.42 182
16650.64 235
16651.86 257
16653.08 234
16654.30 251
16655.52 224
16656.74 197
16657.96 275
16659.18 249
16660.40 222
16661.62 240
16662.84 243
16664.06 205
16665.28 221
16666.50 229
16667.72 221
16668.94 226
16670.16 222
16671.38 232
16672.60 216
16673.82 216
16675.04 228
16676.26 226
16677.48 238
16678.70 249
16679.92 256
16681.14 258
16682.36 244
16683.58 262
16684.80 221
16686.03 226
16687.25 234
16688.47 265
16689.69 263
16690.91 244
16692.13 255
16693.35 215
16694.57 252
16695.79 244
16697.02 216
16698.24 210
16699.46 237
16700.68 215
16701.90 243
16703.12 218
16704.34 191
16705.57 228
16706.79 196
16708.01 247
16709.23 214
16710.45 237
16711.67 259
16712.90 238
16714.12 232
16715.34 234
16716.56 226
16717.78 212
16719.01 223
16720.23 179
16721.45 220
16722.67 218
16723.89 216
16725.12 239
16726.34 218
16727.56 185
16728.78 202
16730.01 226
16731.23 225
16732.45 203
16733.67 231
16734.90 254
16736.12 245
16737.34 227
16738.56 249
16739.79 230
16741.01 212
16742.23 203
16743.46 198
16744.68 223
16745.90 241
16747.12 247
16748.35 204
16749.57 220
16750.79 212
16752.02 219
16753.24 212
16754.46 230
16755.69 219
16756.91 204
16758.13 234
16759.36 253
16760.58 233
16761.80 223
16763.03 219
16764.25 213
16765.48 198
16766.70 216
16767.92 234
16769.15 234
16770.37 204
16771.60 250
16772.82 208
16774.04 210
16775.27 222
16776.49 202
16777.72 218
16778.94 203
16780.16 227
16781.39 217
16782.61 205
16783.84 220
16785.06 235
16786.29 236
16787.51 211
16788.74 221
16789.96 219
16791.18 216
16792.41 226
16793.63 234
16794.86 228
16796.08 226
16797.31 208
16798.53 228
16799.76 232
16800.98 190
16802.21 213
16803.43 216
16804.66 225
16805.88 220
16807.11 205
16808.33 237
16809.56 241
16810.79 229
16812.01 203
16813.24 222
16814.46 200
16815.69 208
16816.91 233
16818.14 228
16819.36 234
16820.59 231
16821.82 234
16823.04 236
16824.27 207
16825.49 232
16826.72 242
16827.95 241
16829.17 212
16830.40 215
16831.62 247
16832.85 245
16834.08 226
16835.30 217
16836.53 222
16837.76 239
16838.98 269
16840.21 200
16841.44 233
16842.66 261
16843.89 249
16845.11 257
16846.34 285
16847.57 248
16848.80 234
16850.02 253
16851.25 235
16852.48 250
16853.70 248
16854.93 216
16856.16 236
16857.38 218
16858.61 264
16859.84 239
16861.07 218
16862.29 271
16863.52 234
16864.75 246
16865.97 284
16867.20 232
16868.43 228
16869.66 259
16870.89 235
16872.11 237
16873.34 264
16874.57 258
16875.80 254
16877.02 277
16878.25 277
16879.48 269
16880.71 288
16881.94 275
16883.16 273
16884.39 254
16885.62 270
16886.85 270
16888.08 295
16889.30 269
16890.53 273
16891.76 297
16892.99 294
16894.22 286
16895.45 309
16896.67 308
16897.90 313
16899.13 283
16900.36 303
16901.59 316
16902.82 310
16904.05 301
16905.28 286
16906.50 282
16907.73 247
16908.96 269
16910.19 286
16911.42 291
16912.65 308
16913.88 274
16915.11 280
16916.34 279
16917.57 265
16918.80 264
16920.03 286
16921.26 270
16922.48 255
16923.71 267
16924.94 259
16926.17 251
16927.40 289
16928.63 261
16929.86 258
16931.09 269
16932.32 248
16933.55 258
16934.78 233
16936.01 226
16937.24 248
16938.47 214
16939.70 236
16940.93 241
16942.16 244
16943.39 218
16944.62 210
16945.85 219
16947.08 221
16948.31 229
16949.54 211
16950.78 244
16952.01 206
16953.24 222
16954.47 263
16955.70 259
16956.93 267
16958.16 216
16959.39 215
16960.62 230
16961.85 222
16963.08 214
16964.31 215
16965.54 228
16966.78 221
16968.01 229
16969.24 221
16970.47 205
16971.70 190
16972.93 210
16974.16 244
16975.39 234
16976.63 224
16977.86 225
16979.09 261
16980.32 245
16981.55 230
16982.78 241
16984.02 205
16985.25 217
16986.48 238
16987.71 259
16988.94 234
16990.18 238
16991.41 194
16992.64 239
16993.87 224
16995.10 243
16996.34 221
16997.57 202
16998.80 225
17000.03 206
17001.26 229
17002.50 243
17003.73 237
17004.96 251
17006.19 222
17007.43 230
17008.66 248
17009.89 231
17011.12 241
17012.36 246
17013.59 257
17014.82 215
17016.06 218
17017.29 226
17018.52 221
17019.76 248
17020.99 229
17022.22 224
17023.45 282
17024.69 228
17025.92 216
17027.15 215
17028.39 232
17029.62 246
17030.85 202
17032.09 199
17033.32 228
17034.55 230
17035.79 218
17037.02 229
17038.26 231
17039.49 217
17040.72 202
17041.96 230
17043.19 194
17044.43 230
17045.66 237
17046.89 194
17048.13 222
17049.36 189
17050.60 184
17051.83 206
17053.06 225
17054.30 194
17055.53 187
17056.77 212
17058.00 209
17059.24 244
17060.47 210
17061.70 207
17062.94 206
17064.17 202
17065.41 206
17066.64 210
17067.88 206
17069.11 218
17070.35 236
17071.58 216
17072.82 200
17074.05 232
17075.29 217
17076.52 206
17077.76 234
17078.99 222
17080.23 193
17081.46 213
17082.70 231
17083.93 219
17085.17 187
17086.41 203
17087.64 195
17088.88 209
17090.11 246
17091.35 227
17092.58 183
17093.82 207
17095.05 240
17096.29 208
17097.53 189
17098.76 217
17100.00 229
17101.23 226
17102.47 204
17103.71 202
17104.94 213
17106.18 217
17107.41 217
17108.65 231
17109.89 219
17111.12 215
17112.36 250
17113.60 205
17114.83 202
17116.07 217
17117.31 227
17118.54 205
17119.78 198
17121.02 191
17122.25 182
17123.49 202
17124.73 191
17125.96 209
17127.20 220
17128.44 207
17129.67 237
17130.91 235
17132.15 229
17133.39 217
17134.62 189
17135.86 220
17137.10 234
17138.33 189
17139.57 197
17140.81 209
17142.05 225
17143.28 220
17144.52 243
17145.76 198
17147.00 203
17148.23 200
17149.47 210
17150.71 223
17151.95 205
17153.19 207
17154.42 210
17155.66 188
17156.90 230
17158.14 233
17159.38 199
17160.61 194
17161.85 220
17163.09 217
17164.33 200
17165.57 206
17166.81 207
17168.04 208
17169.28 215
17170.52 202
17171.76 207
17173.00 182
17174.24 190
17175.47 192
17176.71 199
17177.95 217
17179.19 213
17180.43 179
17181.67 182
17182.91 194
17184.15 199
17185.39 204
17186.62 148
17187.86 183
17189.10 191
17190.34 198
17191.58 240
17192.82 203
17194.06 224
17195.30 212
17196.54 208
17197.78 224
17199.02 217
17200.26 197
17201.50 222
17202.74 224
17203.98 198
17205.22 216
17206.46 187
17207.70 219
17208.94 216
17210.18 197
17211.42 208
17212.66 210
17213.90 244
17215.14 219
17216.38 217
17217.62 225
17218.86 216
17220.10 197
17221.34 196
17222.58 237
17223.82 227
17225.06 208
17226.30 209
17227.54 215
17228.78 230
17230.02 207
17231.26 195
17232.50 199
17233.74 222
17234.98 208
17236.22 181
17237.47 215
17238.71 210
17239.95 215
17241.19 193
17242.43 208
17243.67 204
17244.91 239
17246.15 213
17247.39 200
17248.64 198
17249.88 186
17251.12 193
17252.36 210
17253.60 219
17254.84 227
17256.08 180
17257.33 198
17258.57 198
17259.81 209
17261.05 219
17262.29 202
17263.54 187
17264.78 197
17266.02 198
17267.26 204
17268.50 193
17269.75 222
17270.99 216
17272.23 203
17273.47 208
17274.71 216
17275.96 203
17277.20 185
17278.44 216
17279.68 180
17280.93 203
17282.17 221
17283.41 206
17284.65 211
17285.90 197
17287.14 219
17288.38 194
17289.62 225
17290.87 209
17292.11 185
17293.35 193
17294.60 198
17295.84 212
17297.08 241
17298.33 224
17299.57 218
17300.81 196
17302.05 197
17303.30 185
17304.54 192
17305.78 192
17307.03 191
17308.27 206
17309.52 212
17310.76 204
17312.00 176
17313.25 211
17314.49 208
17315.73 172
17316.98 177
17318.22 197
17319.47 196
17320.71 183
17321.95 186
17323.20 237
17324.44 243
17325.69 187
17326.93 173
17328.17 193
17329.42 192
17330.66 209
17331.91 185
17333.15 167
17334.40 202
17335.64 178
17336.88 206
17338.13 190
17339.37 194
17340.62 206
17341.86 183
17343.11 188
17344.35 188
17345.60 226
17346.84 208
17348.09 203
17349.33 200
17350.58 185
17351.82 203
17353.07 246
17354.31 214
17355.56 204
17356.80 209
17358.05 192
17359.29 201
17360.54 191
17361.78 190
17363.03 201
17364.27 217
17365.52 177
17366.77 182
17368.01 175
17369.26 212
17370.50 191
17371.75 190
17372.99 192
17374.24 168
17375.49 193
17376.73 201
17377.98 178
17379.22 178
17380.47 202
17381.72 206
17382.96 208
17384.21 197
17385.45 192
17386.70 188
17387.95 220
17389.19 180
17390.44 178
17391.69 172
17392.93 191
17394.18 190
17395.43 200
17396.67 189
17397.92 189
17399.17 185
17400.41 202
17401.66 198
17402.91 207
17404.15 202
17405.40 190
17406.65 223
17407.89 173
17409.14 207
17410.39 187
17411.64 207
17412.88 192
17414.13 193
17415.38 203
17416.63 187
17417.87 161
17419.12 197
17420.37 209
17421.62 204
17422.86 212
17424.11 215
17425.36 199
17426.61 184
17427.85 210
17429.10 200
17430.35 221
17431.60 223
17432.85 201
17434.09 210
17435.34 191
17436.59 211
17437.84 195
17439.09 186
17440.33 196
17441.58 202
17442.83 201
17444.08 210
17445.33 190
17446.58 214
17447.82 208
17449.07 192
17450.32 180
17451.57 197
17452.82 209
17454.07 234
17455.32 198
17456.57 200
17457.81 198
17459.06 200
17460.31 197
17461.56 206
17462.81 194
17464.06 192
17465.31 214
17466.56 237
17467.81 219
17469.06 190
17470.30 223
17471.55 201
17472.80 201
17474.05 201
17475.30 224
17476.55 217
17477.80 212
17479.05 190
17480.30 220
17481.55 242
17482.80 202
17484.05 175
17485.30 193
17486.55 224
17487.80 233
17489.05 216
17490.30 215
17491.55 259
17492.80 241
17494.05 205
17495.30 257
17496.55 208
17497.80 208
17499.05 250
17500.30 232
17501.55 203
17502.80 261
17504.05 229
17505.30 242
17506.55 200
17507.80 203
17509.06 226
17510.31 251
17511.56 241
17512.81 219
17514.06 211
17515.31 225
17516.56 233
17517.81 249
17519.06 236
17520.31 206
17521.56 256
17522.82 220
17524.07 258
17525.32 200
17526.57 219
17527.82 215
17529.07 235
17530.32 215
17531.58 221
17532.83 224
17534.08 229
17535.33 214
17536.58 237
17537.83 225
17539.09 234
17540.34 251
17541.59 236
17542.84 216
17544.09 267
17545.35 216
17546.60 227
17547.85 223
17549.10 219
17550.35 224
17551.61 215
17552.86 225
17554.11 205
17555.36 262
17556.62 242
17557.87 214
17559.12 213
17560.37 230
17561.63 220
17562.88 215
17564.13 214
17565.38 215
17566.64 229
17567.89 213
17569.14 198
17570.39 200
17571.65 208
17572.90 219
17574.15 229
17575.41 202
17576.66 248
17577.91 243
17579.17 237
17580.42 253
17581.67 202
17582.93 223
17584.18 269
17585.43 232
17586.69 233
17587.94 219
17589.19 227
17590.45 209
17591.70 214
17592.95 248
17594.21 215
17595.46 213
17596.72 201
17597.97 204
17599.22 180
17600.48 204
17601.73 269
17602.99 222
17604.24 235
17605.49 238
17606.75 221
17608.00 215
17609.26 235
17610.51 245
17611.76 205
17613.02 221
17614.27 226
17615.53 240
17616.78 242
17618.04 257
17619.29 187
17620.55 247
17621.80 218
17623.06 242
17624.31 219
17625.57 223
17626.82 220
17628.08 224
17629.33 237
17630.59 226
17631.84 213
17633.10 223
17634.35 243
17635.61 237
17636.86 197
17638.12 192
17639.37 201
17640.63 222
17641.88 234
17643.14 200
17644.39 254
17645.65 223
17646.91 180
17648.16 215
17649.42 225
17650.67 218
17651.93 187
17653.18 196
17654.44 201
17655.70 186
17656.95 169
17658.21 190
17659.46 230
17660.72 209
17661.98 203
17663.23 208
17664.49 215
17665.75 196
17667.00 183
17668.26 188
17669.51 205
17670.77 203
17672.03 189
17673.28 194
17674.54 208
17675.80 226
17677.05 215
17678.31 201
17679.57 203
17680.82 195
17682.08 202
17683.34 172
17684.60 194
17685.85 202
17687.11 183
17688.37 158
17689.62 165
17690.88 169
17692.14 209
17693.40 211
17694.65 200
17695.91 208
17697.17 192
17698.42 170
17699.68 188
17700.94 192
17702.20 195
17703.46 188
17704.71 193
17705.97 176
17707.23 198
17708.49 185
17709.74 201
17711.00 198
17712.26 213
17713.52 227
17714.78 209
17716.03 175
17717.29 191
17718.55 178
17719.81 189
17721.07 201
17722.33 201
17723.58 178
17724.84 194
17726.10 219
17727.36 196
17728.62 160
17729.88 191
17731.13 224
17732.39 193
17733.65 193
17734.91 165
17736.17 202
17737.43 188
17738.69 184
17739.95 201
17741.21 190
17742.46 181
17743.72 185
17744.98 167
17746.24 173
17747.50 162
17748.76 165
17750.02 182
17751.28 182
17752.54 193
17753.80 173
17755.06 204
17756.32 218
17757.58 163
17758.84 178
17760.10 184
17761.36 199
17762.61 186
17763.87 180
17765.13 180
17766.39 179
17767.65 181
17768.91 183
17770.17 169
17771.43 183
17772.69 176
17773.95 196
17775.21 169
17776.48 175
17777.74 179
17779.00 183
17780.26 157
17781.52 176
17782.78 164
17784.04 188
17785.30 182
17786.56 197
17787.82 202
17789.08 185
17790.34 186
17791.60 171
17792.86 190
17794.12 189
17795.38 188
17796.65 154
17797.91 169
17799.17 205
17800.43 192
17801.69 184
17802.95 187
17804.21 181
17805.47 183
17806.73 174
17808.00 167
17809.26 195
17810.52 178
17811.78 203
17813.04 202
17814.30 189
17815.56 159
17816.83 189
17818.09 189
17819.35 184
17820.61 161
17821.87 160
17823.14 184
17824.40 167
17825.66 159
17826.92 183
17828.18 197
17829.45 191
17830.71 149
17831.97 153
17833.23 178
17834.49 183
17835.76 187
17837.02 163
17838.28 174
17839.54 159
17840.81 192
17842.07 178
17843.33 185
17844.59 199
17845.86 197
17847.12 168
17848.38 190
17849.65 176
17850.91 186
17852.17 196
17853.43 196
17854.70 177
17855.96 178
17857.22 210
17858.49 208
17859.75 179
17861.01 185
17862.28 191
17863.54 172
17864.80 171
17866.07 204
17867.33 173
17868.59 202
17869.86 205
17871.12 168
17872.38 198
17873.65 192
17874.91 213
17876.18 167
17877.44 181
17878.70 176
17879.97 174
17881.23 210
17882.50 196
17883.76 183
17885.02 174
17886.29 196
17887.55 178
17888.82 162
17890.08 200
17891.35 219
17892.61 210
17893.87 185
17895.14 194
17896.40 172
17897.67 167
17898.93 207
17900.20 210
17901.46 191
17902.73 196
17903.99 191
17905.26 154
17906.52 183
17907.79 172
17909.05 184
17910.32 165
17911.58 170
17912.85 162
17914.11 176
17915.38 186
17916.64 199
17917.91 201
17919.17 199
17920.44 192
17921.70 172
17922.97 184
17924.23 178
17925.50 189
17926.76 200
17928.03 180
17929.30 176
17930.56 157
17931.83 194
17933.09 190
17934.36 178
17935.62 195
17936.89 189
17938.16 201
17939.42 224
17940.69 177
17941.96 203
17943.22 163
17944.49 187
17945.75 171
17947.02 182
17948.29 184
17949.55 190
17950.82 183
17952.09 189
17953.35 181
17954.62 183
17955.89 185
17957.15 201
17958.42 181
17959.69 192
17960.95 210
17962.22 187
17963.49 196
17964.75 177
17966.02 186
17967.29 165
17968.55 189
17969.82 208
17971.09 205
17972.36 226
17973.62 226
17974.89 188
17976.16 216
17977.42 233
17978.69 223
17979.96 177
17981.23 174
17982.49 193
17983.76 217
17985.03 210
17986.30 185
17987.57 186
17988.83 215
17990.10 222
17991.37 183
17992.64 187
17993.90 205
17995.17 241
17996.44 191
17997.71 190
17998.98 188
18000.25 203
18001.51 209
18002.78 194
18004.05 177
18005.32 198
18006.59 213
18007.86 218
18009.12 178
18010.39 199
18011.66 201
18012.93 226
18014.20 207
18015.47 186
18016.74 203
18018.00 156
18019.27 176
18020.54 198
18021.81 206
18023.08 211
18024.35 192
18025.62 195
18026.89 182
18028.16 171
18029.43 208
18030.69 188
18031.96 201
18033.23 173
18034.50 145
18035.77 198
18037.04 211
18038.31 189
18039.58 180
18040.85 183
18042.12 173
18043.39 191
18044.66 183
18045.93 186
18047.20 209
18048.47 205
18049.74 203
18051.01 208
18052.28 143
18053.55 165
18054.82 199
18056.09 180
18057.36 180
18058.63 188
18059.90 221
18061.17 192
18062.44 228
18063.71 191
18064.98 194
18066.25 203
18067.52 171
18068.79 189
18070.06 169
18071.33 201
18072.61 226
18073.88 226
18075.15 177
18076.42 198
18077.69 210
18078.96 237
18080.23 179
18081.50 172
18082.77 181
18084.04 203
18085.32 176
18086.59 179
18087.86 204
18089.13 197
18090.40 215
18091.67 195
18092.94 213
18094.22 193
18095.49 210
18096.76 204
18098.03 197
18099.30 192
18100.57 191
18101.85 186
18103.12 214
18104.39 193
18105.66 211
18106.93 181
18108.20 201
18109.48 218
18110.75 203
18112.02 197
18113.29 164
18114.57 182
18115.84 168
18117.11 174
18118.38 144
18119.65 169
18120.93 217
18122.20 176
18123.47 186
18124.74 199
18126.02 206
18127.29 221
18128.56 179
18129.84 175
18131.11 193
18132.38 175
18133.65 201
18134.93 185
18136.20 181
18137.47 177
18138.75 208
18140.02 196
18141.29 194
18142.57 215
18143.84 203
18145.11 207
18146.39 191
18147.66 168
18148.93 193
18150.21 214
18151.48 197
18152.75 202
18154.03 191
18155.30 210
18156.57 202
18157.85 180
18159.12 182
18160.40 198
18161.67 233
18162.94 192
18164.22 180
18165.49 182
18166.77 183
18168.04 187
18169.31 200
18170.59 169
18171.86 174
18173.14 174
18174.41 203
18175.68 181
18176.96 170
18178.23 183
18179.51 167
18180.78 167
18182.06 199
18183.33 170
18184.61 188
18185.88 177
18187.16 171
18188.43 185
18189.71 190
18190.98 175
18192.26 187
18193.53 190
18194.81 213
18196.08 236
18197.36 185
18198.63 185
18199.91 167
18201.18 185
18202.46 205
18203.73 194
18205.01 172
18206.28 174
18207.56 185
18208.83 193
18210.11 190
18211.39 186
18212.66 194
18213.94 181
18215.21 181
18216.49 167
18217.76 180
18219.04 153
18220.32 178
18221.59 177
18222.87 173
18224.14 175
18225.42 180
18226.70 188
18227.97 161
18229.25 181
18230.53 164
18231.80 189
18233.08 185
18234.35 196
18235.63 197
18236.91 187
18238.18 197
18239.46 188
18240.74 178
18242.01 175
18243.29 175
18244.57 174
18245.84 168
18247.12 166
18248.40 193
18249.68 185
18250.95 163
18252.23 191
18253.51 188
18254.78 183
18256.06 232
18257.34 202
18258.62 226
18259.89 173
18261.17 187
18262.45 182
18263.72 175
18265.00 176
18266.28 182
18267.56 167
18268.84 184
18270.11 191
18271.39 171
18272.67 194
18273.95 171
18275.22 202
18276.50 188
18277.78 208
18279.06 192
18280.34 207
18281.61 191
18282.89 192
18284.17 203
18285.45 188
18286.73 215
18288.01 162
18289.28 170
18290.56 176
18291.84 177
18293.12 200
18294.40 186
18295.68 174
18296.95 159
18298.23 183
18299.51 177
18300.79 162
18302.07 172
18303.35 181
18304.63 195
18305.91 180
18307.19 190
18308.46 186
18309.74 194
18311.02 175
18312.30 181
18313.58 206
18314.86 178
18316.14 209
18317.42 223
18318.70 197
18319.98 160
18321.26 209
18322.54 192
18323.82 180
18325.10 194
18326.38 185
18327.66 165
18328.94 182
18330.22 160
18331.50 173
18332.77 198
18334.05 186
18335.33 171
18336.61 190
18337.90 176
18339.18 176
18340.46 171
18341.74 190
18343.02 217
18344.30 217
18345.58 207
18346.86 189
18348.14 188
18349.42 178
18350.70 200
18351.98 232
18353.26 180
18354.54 169
18355.82 202
18357.10 194
18358.38 187
18359.66 180
18360.94 172
18362.22 218
18363.51 201
18364.79 163
18366.07 180
18367.35 171
18368.63 203
18369.91 158
18371.19 165
18372.47 185
18373.76 187
18375.04 198
18376.32 189
18377.60 194
18378.88 176
18380.16 188
18381.44 169
18382.73 178
18384.01 228
18385.29 172
18386.57 189
18387.85 189
18389.13 159
18390.42 196
18391.70 182
18392.98 190
18394.26 168
18395.54 164
18396.83 173
18398.11 183
18399.39 190
18400.67 185
18401.96 184
18403.24 205
18404.52 223
18405.80 216
18407.09 193
18408.37 170
18409.65 203
18410.93 205
18412.22 210
18413.50 187
18414.78 170
18416.06 202
18417.35 171
18418.63 193
18419.91 193
18421.20 184
18422.48 195
18423.76 205
18425.05 192
18426.33 183
18427.61 177
18428.89 173
18430.18 177
18431.46 186
18432.74 179
18434.03 185
18435.31 165
18436.60 189
18437.88 174
18439.16 193
18440.45 200
18441.73 223
18443.01 204
18444.30 178
18445.58 171
18446.87 161
18448.15 179
18449.43 191
18450.72 183
18452.00 187
18453.29 169
18454.57 163
18455.85 190
18457.14 182
18458.42 196
18459.71 178
18460.99 205
18462.28 176
18463.56 197
18464.84 170
18466.13 186
18467.41 166
18468.70 171
18469.98 198
18471.27 199
18472.55 204
18473.84 197
18475.12 191
18476.41 168
18477.69 197
18478.98 179
18480.26 185
18481.55 180
18482.83 183
18484.12 196
18485.40 206
18486.69 203
18487.97 162
18489.26 185
18490.54 179
18491.83 180
18493.11 197
18494.40 176
18495.69 189
18496.97 229
18498.26 193
18499.54 182
18500.83 190
18502.11 165
18503.40 157
18504.69 188
18505.97 195
18507.26 186
18508.54 176
18509.83 189
18511.12 148
18512.40 175
18513.69 177
18514.98 140
18516.26 177
18517.55 167
18518.83 200
18520.12 191
18521.41 166
18522.69 195
18523.98 186
18525.27 182
18526.55 156
18527.84 157
18529.13 145
18530.41 170
18531.70 165
18532.99 144
18534.27 160
18535.56 175
18536.85 193
18538.14 174
18539.42 201
18540.71 177
18542.00 198
18543.28 203
18544.57 166
18545.86 195
18547.15 178
18548.43 188
18549.72 190
18551.01 167
18552.30 168
18553.58 170
18554.87 183
18556.16 200
18557.45 181
18558.73 174
18560.02 183
18561.31 186
18562.60 161
18563.89 169
18565.17 165
18566.46 223
18567.75 189
18569.04 179
18570.33 187
18571.62 209
18572.90 192
18574.19 185
18575.48 176
18576.77 193
18578.06 178
18579.35 177
18580.63 172
18581.92 174
18583.21 159
18584.50 165
18585.79 172
18587.08 177
18588.37 169
18589.66 172
18590.94 192
18592.23 185
18593.52 198
18594.81 200
18596.10 188
18597.39 199
18598.68 198
18599.97 184
18601.26 193
18602.55 192
18603.84 181
18605.13 202
18606.41 185
18607.70 191
18608.99 178
18610.28 186
18611.57 204
18612.86 195
18614.15 172
18615.44 174
18616.73 188
18618.02 200
18619.31 197
18620.60 168
18621.89 200
18623.18 189
18624.47 193
18625.76 200
18627.05 165
18628.34 187
18629.63 199
18630.92 207
18632.21 194
18633.50 186
18634.79 191
18636.08 197
18637.37 201
18638.67 195
18639.96 199
18641.25 203
18642.54 206
18643.83 198
18645.12 202
18646.41 180
18647.70 182
18648.99 217
18650.28 225
18651.57 203
18652.86 197
18654.16 177
18655.45 199
18656.74 215
18658.03 177
18659.32 169
18660.61 161
18661.90 183
18663.19 143
18664.49 171
18665.78 170
18667.07 160
18668.36 181
18669.65 160
18670.94 179
18672.24 211
18673.53 166
18674.82 185
18676.11 191
18677.40 172
18678.70 197
18679.99 174
18681.28 180
18682.57 198
18683.86 206
18685.16 189
18686.45 177
18687.74 176
18689.03 179
18690.33 206
18691.62 207
18692.91 197
18694.20 178
18695.50 189
18696.79 185
18698.08 166
18699.37 165
18700.67 195
18701.96 163
18703.25 171
18704.54 180
18705.84 165
18707.13 165
18708.42 156
18709.72 170
18711.01 167
18712.30 163
18713.60 165
18714.89 165
18716.18 176
18717.48 156
18718.77 181
18720.06 173
18721.36 172
18722.65 211
18723.94 183
18725.24 208
18726.53 178
18727.82 201
18729.12 159
18730.41 193
18731.70 176
18733.00 179
18734.29 193
18735.59 172
18736.88 166
18738.17 172
18739.47 166
18740.76 188
18742.06 189
18743.35 183
18744.64 178
18745.94 220
18747.23 166
18748.53 176
18749.82 179
18751.12 147
18752.41 177
18753.71 162
18755.00 200
18756.30 184
18757.59 170
18758.88 187
18760.18 180
18761.47 192
18762.77 167
18764.06 180
18765.36 188
18766.65 192
18767.95 185
18769.24 170
18770.54 191
18771.83 175
18773.13 209
18774.43 172
18775.72 153
18777.02 165
18778.31 186
18779.61 179
18780.90 184
18782.20 189
18783.49 179
18784.79 208
18786.08 193
18787.38 166
18788.68 184
18789.97 208
18791.27 164
18792.56 183
18793.86 157
18795.16 171
18796.45 168
18797.75 165
18799.04 168
18800.34 174
18801.64 189
18802.93 175
18804.23 189
18805.53 184
18806.82 180
18808.12 190
18809.41 158
18810.71 171
18812.01 175
18813.30 140
18814.60 158
18815.90 171
18817.19 150
18818.49 156
18819.79 153
18821.09 158
18822.38 179
18823.68 182
18824.98 187
18826.27 180
18827.57 180
18828.87 159
18830.16 163
18831.46 164
18832.76 148
18834.06 162
18835.35 166
18836.65 182
18837.95 185
18839.25 189
18840.54 179
18841.84 191
18843.14 199
18844.44 145
18845.73 134
18847.03 192
18848.33 170
18849.63 188
18850.93 185
18852.22 163
18853.52 167
18854.82 175
18856.12 171
18857.42 172
18858.71 213
18860.01 188
18861.31 194
18862.61 152
18863.91 157
18865.21 173
18866.50 217
18867.80 156
18869.10 127
18870.40 145
18871.70 160
18873.00 188
18874.30 169
18875.60 181
18876.89 170
18878.19 170
18879.49 153
18880.79 160
18882.09 161
18883.39 170
18884.69 176
18885.99 178
18887.29 163
18888.59 156
18889.88 148
18891.18 167
18892.48 178
18893.78 163
18895.08 182
18896.38 180
18897.68 171
18898.98 190
18900.28 198
18901.58 166
18902.88 163
18904.18 178
18905.48 163
18906.78 175
18908.08 173
18909.38 199
18910.68 183
18911.98 149
18913.28 156
18914.58 145
18915.88 173
18917.18 186
18918.48 198
18919.78 183
18921.08 169
18922.38 178
18923.68 158
18924.98 155
18926.28 181
18927.58 197
18928.88 203
18930.18 174
18931.49 177
18932.79 172
18934.09 182
18935.39 182
18936.69 175
18937.99 167
18939.29 181
18940.59 187
18941.89 173
18943.19 176
18944.49 182
18945.80 150
18947.10 147
18948.40 163
18949.70 175
18951.00 180
18952.30 171
18953.60 180
18954.91 171
18956.21 155
18957.51 165
18958.81 165
18960.11 180
18961.41 161
18962.72 162
18964.02 158
18965.32 173
18966.62 159
18967.92 152
18969.23 150
18970.53 174
18971.83 170
18973.13 169
18974.43 168
18975.74 162
18977.04 172
18978.34 179
18979.64 169
18980.95 191
18982.25 184
18983.55 184
18984.85 175
18986.16 181
18987.46 164
18988.76 181
18990.06 155
18991.37 166
18992.67 157
18993.97 167
18995.28 175
18996.58 176
18997.88 173
18999.18 176
19000.49 180
19001.79 157
19003.09 162
19004.40 182
19005.70 159
19007.00 169
19008.31 163
19009.61 183
19010.91 168
19012.22 201
19013.52 190
19014.82 184
19016.13 181
19017.43 175
19018.74 162
19020.04 166
19021.34 183
19022.65 185
19023.95 189
19025.25 188
19026.56 158
19027.86 168
19029.17 184
19030.47 179
19031.77 179
19033.08 174
19034.38 183
19035.69 170
19036.99 174
19038.30 172
19039.60 190
19040.91 193
19042.21 156
19043.51 181
19044.82 167
19046.12 175
19047.43 149
19048.73 161
19050.04 140
19051.34 152
19052.65 176
19053.95 176
19055.26 185
19056.56 153
19057.87 158
19059.17 164
19060.48 180
19061.78 159
19063.09 182
19064.39 190
19065.70 180
19067.00 166
19068.31 180
19069.62 166
19070.92 170
19072.23 155
19073.53 160
19074.84 176
19076.14 189
19077.45 169
19078.75 138
19080.06 162
19081.37 181
19082.67 226
19083.98 186
19085.28 181
19086.59 175
19087.90 191
19089.20 191
19090.51 157
19091.82 168
19093.12 172
19094.43 175
19095.73 168
19097.04 167
19098.35 156
19099.65 160
19100.96 173
19102.27 148
19103.57 180
19104.88 137
19106.19 168
19107.49 178
19108.80 170
19110.11 182
19111.41 182
19112.72 155
19114.03 152
19115.33 161
19116.64 166
19117.95 189
19119.26 161
19120.56 176
19121.87 185
19123.18 171
19124.49 178
19125.79 185
19127.10 183
19128.41 146
19129.72 174
19131.02 187
19132.33 168
19133.64 157
19134.95 185
19136.25 201
19137.56 183
19138.87 174
19140.18 167
19141.49 158
19142.79 158
19144.10 144
19145.41 158
19146.72 169
19148.03 168
19149.33 159
19150.64 149
19151.95 152
19153.26 161
19154.57 155
19155.88 146
19157.18 178
19158.49 176
19159.80 156
19161.11 194
19162.42 164
19163.73 164
19165.04 151
19166.34 146
19167.65 174
19168.96 166
19170.27 156
19171.58 175
19172.89 174
19174.20 181
19175.51 176
19176.82 178
19178.13 178
19179.43 164
19180.74 178
19182.05 160
19183.36 173
19184.67 153
19185.98 162
19187.29 174
19188.60 157
19189.91 175
19191.22 165
19192.53 158
19193.84 194
19195.15 171
19196.46 191
19197.77 192
19199.08 176
19200.39 183
19201.70 147
19203.01 158
19204.32 196
19205.63 173
19206.94 185
19208.25 137
19209.56 156
19210.87 170
19212.18 178
19213.49 161
19214.80 155
19216.11 168
19217.42 189
19218.73 171
19220.04 148
19221.35 152
19222.66 163
19223.98 157
19225.29 140
19226.60 156
19227.91 165
19229.22 176
19230.53 154
19231.84 158
19233.15 172
19234.46 166
19235.77 168
19237.09 150
19238.40 154
19239.71 168
19241.02 179
19242.33 181
19243.64 172
19244.95 146
19246.27 155
19247.58 174
19248.89 169
19250.20 158
19251.51 171
19252.82 172
19254.14 172
19255.45 190
19256.76 168
19258.07 164
19259.38 168
19260.70 155
19262.01 157
19263.32 195
19264.63 166
19265.94 160
19267.26 153
19268.57 151
19269.88 170
19271.19 174
19272.51 176
19273.82 172
19275.13 208
19276.44 181
19277.76 169
19279.07 189
19280.38 173
19281.69 169
19283.01 188
19284.32 202
19285.63 183
19286.94 171
19288.26 172
19289.57 172
19290.88 179
19292.20 174
19293.51 192
19294.82 159
19296.14 177
19297.45 160
19298.76 167
19300.08 147
19301.39 192
19302.70 171
19304.02 182
19305.33 175
19306.64 188
19307.96 187
19309.27 185
19310.59 155
19311.90 159
19313.21 139
19314.53 156
19315.84 179
19317.15 170
19318.47 154
19319.78 165
19321.10 147
19322.41 198
19323.72 180
19325.04 201
19326.35 179
19327.67 171
19328.98 141
19330.30 158
19331.61 187
19332.93 171
19334.24 159
19335.55 146
19336.87 141
19338.18 171
19339.50 180
19340.81 158
19342.13 213
19343.44 188
19344.76 182
19346.07 158
19347.39 175
19348.70 172
19350.02 169
19351.33 185
19352.65 170
19353.96 186
19355.28 158
19356.59 153
19357.91 134
19359.22 142
19360.54 183
19361.86 158
19363.17 160
19364.49 142
19365.80 156
19367.12 177
19368.43 142
19369.75 162
19371.06 165
19372.38 180
19373.70 158
19375.01 175
19376.33 172
19377.64 183
19378.96 184
19380.28 147
19381.59 163
19382.91 172
19384.23 187
19385.54 175
19386.86 182
19388.17 163
19389.49 190
19390.81 180
19392.12 194
19393.44 184
19394.76 170
19396.07 160
19397.39 184
19398.71 197
19400.02 197
19401.34 172
19402.66 185
19403.97 197
19405.29 182
19406.61 165
19407.93 178
19409.24 223
19410.56 204
19411.88 167
19413.19 148
19414.51 186
19415.83 202
19417.15 157
19418.46 169
19419.78 176
19421.10 180
19422.42 161
19423.73 180
19425.05 162
19426.37 203
19427.69 192
19429.00 190
19430.32 169
19431.64 159
19432.96 174
19434.28 220
19435.59 205
19436.91 193
19438.23 185
19439.55 178
19440.87 176
19442.18 132
19443.50 170
19444.82 171
19446.14 165
19447.46 203
19448.78 156
19450.09 189
19451.41 186
19452.73 162
19454.05 199
19455.37 191
19456.69 195
19458.01 153
19459.33 143
19460.64 186
19461.96 170
19463.28 192
19464.60 145
19465.92 152
19467.24 174
19468.56 174
19469.88 174
19471.20 182
19472.52 168
19473.83 157
19475.15 180
19476.47 164
19477.79 189
19479.11 176
19480.43 189
19481.75 210
19483.07 182
19484.39 183
19485.71 195
19487.03 192
19488.35 173
19489.67 185
19490.99 166
19492.31 178
19493.63 194
19494.95 164
19496.27 176
19497.59 201
19498.91 207
19500.23 198
19501.55 182
19502.87 191
19504.19 172
19505.51 219
19506.83 190
19508.15 186
19509.47 154
19510.79 187
19512.11 193
19513.43 211
19514.75 171
19516.08 182
19517.40 166
19518.72 143
19520.04 190
19521.36 210
19522.68 163
19524.00 169
19525.32 179
19526.64 168
19527.96 178
19529.29 183
19530.61 174
19531.93 178
19533.25 167
19534.57 156
19535.89 191
19537.21 206
19538.53 193
19539.86 170
19541.18 183
19542.50 165
19543.82 157
19545.14 169
19546.46 170
19547.79 176
19549.11 158
19550.43 167
19551.75 160
19553.07 169
19554.40 179
19555.72 176
19557.04 181
19558.36 177
19559.68 163
19561.01 167
19562.33 160
19563.65 178
19564.97 183
19566.30 156
19567.62 156
19568.94 175
19570.26 162
19571.59 157
19572.91 143
19574.23 141
19575.55 179
19576.88 143
19578.20 183
19579.52 154
19580.85 178
19582.17 191
19583.49 174
19584.82 155
19586.14 192
19587.46 190
19588.78 178
19590.11 185
19591.43 158
19592.75 183
19594.08 162
19595.40 164
19596.72 167
19598.05 189
19599.37 172
19600.70 182
19602.02 166
19603.34 153
19604.67 173
19605.99 174
19607.31 207
19608.64 214
19609.96 184
19611.29 149
19612.61 151
19613.93 187
19615.26 159
19616.58 194
19617.91 206
19619.23 168
19620.55 172
19621.88 170
19623.20 150
19624.53 155
19625.85 183
19627.18 178
19628.50 172
19629.83 194
19631.15 190
19632.48 154
19633.80 155
19635.12 174
19636.45 145
19637.77 197
19639.10 186
19640.42 180
19641.75 170
19643.07 181
19644.40 157
19645.72 169
19647.05 208
19648.37 210
19649.70 171
19651.03 163
19652.35 182
19653.68 159
19655.00 184
19656.33 167
19657.65 185
19658.98 196
19660.30 197
19661.63 178
19662.96 196
19664.28 179
19665.61 196
19666.93 201
19668.26 176
19669.58 181
19670.91 195
19672.24 194
19673.56 165
19674.89 182
19676.21 157
19677.54 188
19678.87 183
19680.19 180
19681.52 183
19682.85 189
19684.17 162
19685.50 165
19686.83 173
19688.15 163
19689.48 168
19690.81 185
19692.13 168
19693.46 170
19694.79 184
19696.11 172
19697.44 194
19698.77 175
19700.09 187
19701.42 216
19702.75 197
19704.07 226
19705.40 180
19706.73 172
19708.06 174
19709.38 172
19710.71 159
19712.04 177
19713.37 172
19714.69 172
19716.02 164
19717.35 162
19718.68 160
19720.00 164
19721.33 164
19722.66 187
19723.99 168
19725.31 195
19726.64 171
19727.97 169
19729.30 178
19730.63 182
19731.95 230
19733.28 185
19734.61 190
19735.94 189
19737.27 185
19738.59 161
19739.92 161
19741.25 169
19742.58 176
19743.91 173
19745.24 194
19746.57 177
19747.89 181
19749.22 194
19750.55 173
19751.88 178
19753.21 175
19754.54 191
19755.87 196
19757.20 187
19758.52 179
19759.85 166
19761.18 192
19762.51 189
19763.84 151
19765.17 167
19766.50 184
19767.83 180
19769.16 158
19770.49 181
19771.82 183
19773.15 156
19774.47 176
19775.80 160
19777.13 174
19778.46 174
19779.79 183
19781.12 173
19782.45 200
19783.78 184
19785.11 153
19786.44 176
19787.77 146
19789.10 153
19790.43 157
19791.76 169
19793.09 195
19794.42 183
19795.75 180
19797.08 169
19798.41 186
19799.74 191
19801.07 169
19802.40 179
19803.73 154
19805.07 169
19806.40 171
19807.73 153
19809.06 169
19810.39 205
19811.72 162
19813.05 130
19814.38 179
19815.71 150
19817.04 164
19818.37 145
19819.70 156
19821.03 172
19822.37 148
19823.70 194
19825.03 213
19826.36 174
19827.69 165
19829.02 167
19830.35 166
19831.68 171
19833.02 185
19834.35 193
19835.68 172
19837.01 173
19838.34 207
19839.67 207
19841.01 184
19842.34 169
19843.67 157
19845.00 189
19846.33 184
19847.67 172
19849.00 183
19850.33 203
19851.66 168
19852.99 185
19854.33 215
19855.66 181
19856.99 188
19858.32 174
19859.65 199
19860.99 179
19862.32 186
19863.65 167
19864.98 186
19866.32 170
19867.65 169
19868.98 191
19870.32 191
19871.65 159
19872.98 160
19874.31 170
19875.65 166
19876.98 188
19878.31 174
19879.65 178
19880.98 177
19882.31 179
19883.64 132
19884.98 152
19886.31 158
19887.64 202
19888.98 198
19890.31 196
19891.64 176
19892.98 178
19894.31 196
19895.65 161
19896.98 158
19898.31 188
19899.65 193
19900.98 165
19902.31 146
19903.65 178
19904.98 186
19906.32 153
19907.65 164
19908.98 168
19910.32 203
19911.65 157
19912.99 138
19914.32 144
19915.65 187
19916.99 197
19918.32 180
19919.66 171
19920.99 179
19922.33 162
19923.66 186
19924.99 184
19926.33 172
19927.66 157
19929.00 172
19930.33 170
19931.67 182
19933.00 179
19934.34 145
19935.67 157
19937.01 154
19938.34 162
19939.68 171
19941.01 176
19942.35 176
19943.68 178
19945.02 194
19946.35 144
19947.69 182
19949.02 163
19950.36 165
19951.70 182
19953.03 184
19954.37 174
19955.70 180
19957.04 180
19958.37 206
19959.71 183
19961.04 185
19962.38 197
19963.72 163
19965.05 171
19966.39 182
19967.72 199
19969.06 175
19970.40 189
19971.73 184
19973.07 170
19974.40 174
19975.74 184
19977.08 190
19978.41 180
19979.75 173
19981.09 157
19982.42 177
19983.76 180
19985.10 169
19986.43 169
19987.77 160
19989.11 196
19990.44 184
19991.78 173
19993.12 194
19994.45 162
19995.79 166
19997.13 177
19998.46 201
19999.80 177
20001.14 187
20002.48 168
20003.81 168
20005.15 179
20006.49 180
20007.82 184
20009.16 154
20010.50 150
20011.84 171
20013.17 191
20014.51 170
20015.85 164
20017.19 156
20018.52 140
20019.86 143
20021.20 193
20022.54 214
20023.88 183
20025.21 176
20026.55 180
20027.89 176
20029.23 195
20030.57 175
20031.90 201
20033.24 170
20034.58 191
20035.92 176
20037.26 171
20038.60 176
20039.93 160
20041.27 172
20042.61 163
20043.95 190
20045.29 186
20046.63 168
20047.97 191
20049.30 171
20050.64 196
20051.98 176
20053.32 196
20054.66 175
20056.00 150
20057.34 153
20058.68 192
20060.02 162
20061.35 172
20062.69 159
20064.03 163
20065.37 156
20066.71 165
20068.05 198
20069.39 183
20070.73 163
20072.07 180
20073.41 180
20074.75 180
20076.09 171
20077.43 158
20078.77 166
20080.11 177
20081.45 171
20082.79 170
20084.13 160
20085.47 151
20086.81 149
20088.15 178
20089.49 162
20090.83 168
20092.17 163
20093.51 161
20094.85 145
20096.19 153
20097.53 186
20098.87 195
20100.21 187
20101.55 179
20102.89 139
20104.23 181
20105.57 161
20106.91 185
20108.25 187
20109.59 169
20110.93 172
20112.27 172
20113.62 183
20114.96 174
20116.30 168
20117.64 162
20118.98 174
20120.32 164
20121.66 181
20123.00 171
20124.34 175
20125.69 159
20127.03 170
20128.37 167
20129.71 170
20131.05 175
20132.39 170
20133.73 155
20135.08 159
20136.42 156
20137.76 182
20139.10 172
20140.44 164
