# Supplementary material for: MALDI-TOF MS typing enables the classification of brewing yeasts of the genus Saccharomyces to major beer styles
Source: PLoS One. 2017 Aug 9;12(8):e0181694. doi: 10.1371/journal.pone.0181694 (PMC5549903; doi:10.1371/journal.pone.0181694)
Supplement: S3 File — The directory includes 90 raw files and was zipped to “.zip”; the folder has three strains with 30 spectra per strain; S1 Text explains the raw files with an example and Table 1 represents the yeast strains used within the experiment. (ZIP) [file pone.0181694.s006.zip › 7-9/30258-205-OG-WB-WB-YPG-18h-E-E_2015-08-20__0_C2_1.dat]

1998.76 277
1999.18 414
1999.60 367
2000.02 264
2000.44 415
2000.87 405
2001.29 348
2001.71 397
2002.13 377
2002.55 363
2002.97 396
2003.40 395
2003.82 390
2004.24 317
2004.66 325
2005.08 350
2005.50 330
2005.93 380
2006.35 445
2006.77 380
2007.19 262
2007.62 405
2008.04 417
2008.46 359
2008.88 304
2009.30 336
2009.73 368
2010.15 300
2010.57 316
2010.99 379
2011.42 354
2011.84 299
2012.26 448
2012.68 445
2013.11 400
2013.53 304
2013.95 296
2014.38 347
2014.80 358
2015.22 408
2015.64 382
2016.07 323
2016.49 417
2016.91 347
2017.34 328
2017.76 273
2018.18 306
2018.61 324
2019.03 411
2019.45 401
2019.88 350
2020.30 316
2020.72 366
2021.15 409
2021.57 336
2021.99 422
2022.42 426
2022.84 402
2023.27 415
2023.69 361
2024.11 476
2024.54 348
2024.96 354
2025.39 372
2025.81 335
2026.23 453
2026.66 398
2027.08 379
2027.51 322
2027.93 334
2028.36 383
2028.78 310
2029.20 391
2029.63 376
2030.05 278
2030.48 306
2030.90 308
2031.33 367
2031.75 357
2032.18 369
2032.60 399
2033.03 392
2033.45 341
2033.88 289
2034.30 313
2034.73 321
2035.15 334
2035.58 279
2036.00 328
2036.43 299
2036.85 352
2037.28 324
2037.70 341
2038.13 318
2038.55 335
2038.98 282
2039.40 289
2039.83 326
2040.25 306
2040.68 317
2041.11 305
2041.53 303
2041.96 355
2042.38 307
2042.81 283
2043.23 308
2043.66 275
2044.09 327
2044.51 340
2044.94 396
2045.37 374
2045.79 312
2046.22 331
2046.64 342
2047.07 376
2047.50 392
2047.92 325
2048.35 391
2048.78 330
2049.20 324
2049.63 327
2050.06 280
2050.48 292
2050.91 419
2051.34 375
2051.76 372
2052.19 298
2052.62 265
2053.04 288
2053.47 321
2053.90 313
2054.32 321
2054.75 250
2055.18 307
2055.61 377
2056.03 298
2056.46 315
2056.89 381
2057.31 339
2057.74 391
2058.17 369
2058.60 321
2059.02 341
2059.45 364
2059.88 328
2060.31 409
2060.73 289
2061.16 295
2061.59 360
2062.02 332
2062.45 371
2062.87 294
2063.30 318
2063.73 362
2064.16 350
2064.59 350
2065.01 371
2065.44 362
2065.87 464
2066.30 422
2066.73 421
2067.16 427
2067.58 429
2068.01 411
2068.44 443
2068.87 335
2069.30 455
2069.73 437
2070.16 378
2070.58 336
2071.01 428
2071.44 350
2071.87 420
2072.30 425
2072.73 309
2073.16 294
2073.59 317
2074.02 314
2074.45 302
2074.87 483
2075.30 410
2075.73 324
2076.16 324
2076.59 355
2077.02 340
2077.45 338
2077.88 401
2078.31 378
2078.74 404
2079.17 473
2079.60 365
2080.03 284
2080.46 292
2080.89 385
2081.32 323
2081.75 314
2082.18 388
2082.61 408
2083.04 357
2083.47 366
2083.90 340
2084.33 301
2084.76 407
2085.19 367
2085.62 288
2086.05 313
2086.48 307
2086.91 376
2087.34 300
2087.77 283
2088.20 315
2088.63 333
2089.06 353
2089.49 360
2089.92 345
2090.35 367
2090.79 351
2091.22 342
2091.65 322
2092.08 354
2092.51 327
2092.94 317
2093.37 380
2093.80 293
2094.23 295
2094.66 307
2095.10 340
2095.53 306
2095.96 301
2096.39 321
2096.82 353
2097.25 382
2097.68 356
2098.12 280
2098.55 340
2098.98 333
2099.41 353
2099.84 426
2100.27 330
2100.71 354
2101.14 325
2101.57 384
2102.00 448
2102.43 339
2102.87 272
2103.30 356
2103.73 325
2104.16 302
2104.60 311
2105.03 366
2105.46 401
2105.89 337
2106.32 403
2106.76 459
2107.19 339
2107.62 380
2108.05 382
2108.49 422
2108.92 319
2109.35 382
2109.79 336
2110.22 351
2110.65 340
2111.08 322
2111.52 321
2111.95 347
2112.38 313
2112.82 405
2113.25 342
2113.68 346
2114.12 329
2114.55 389
2114.98 376
2115.42 469
2115.85 420
2116.28 388
2116.72 413
2117.15 402
2117.58 344
2118.02 302
2118.45 387
2118.88 364
2119.32 394
2119.75 320
2120.19 376
2120.62 375
2121.05 344
2121.49 365
2121.92 377
2122.36 362
2122.79 399
2123.22 345
2123.66 290
2124.09 315
2124.53 375
2124.96 328
2125.40 297
2125.83 298
2126.26 271
2126.70 318
2127.13 357
2127.57 409
2128.00 328
2128.44 303
2128.87 387
2129.31 378
2129.74 398
2130.18 436
2130.61 402
2131.05 362
2131.48 298
2131.92 382
2132.35 322
2132.79 307
2133.22 408
2133.66 352
2134.09 418
2134.53 376
2134.96 361
2135.40 371
2135.83 287
2136.27 338
2136.70 417
2137.14 412
2137.58 393
2138.01 344
2138.45 307
2138.88 318
2139.32 316
2139.75 347
2140.19 315
2140.63 437
2141.06 332
2141.50 336
2141.93 335
2142.37 392
2142.81 419
2143.24 325
2143.68 310
2144.12 356
2144.55 345
2144.99 276
2145.43 254
2145.86 389
2146.30 488
2146.73 343
2147.17 368
2147.61 378
2148.04 431
2148.48 475
2148.92 357
2149.35 358
2149.79 462
2150.23 385
2150.67 393
2151.10 424
2151.54 411
2151.98 346
2152.41 394
2152.85 352
2153.29 367
2153.73 395
2154.16 267
2154.60 384
2155.04 358
2155.48 424
2155.91 407
2156.35 449
2156.79 467
2157.23 402
2157.66 379
2158.10 366
2158.54 416
2158.98 380
2159.41 371
2159.85 367
2160.29 329
2160.73 314
2161.17 326
2161.60 324
2162.04 377
2162.48 412
2162.92 354
2163.36 361
2163.80 358
2164.23 328
2164.67 393
2165.11 364
2165.55 304
2165.99 352
2166.43 437
2166.86 347
2167.30 342
2167.74 315
2168.18 364
2168.62 382
2169.06 334
2169.50 403
2169.94 406
2170.38 392
2170.81 342
2171.25 358
2171.69 329
2172.13 387
2172.57 518
2173.01 436
2173.45 431
2173.89 461
2174.33 416
2174.77 380
2175.21 375
2175.65 361
2176.09 432
2176.53 351
2176.96 383
2177.40 439
2177.84 386
2178.28 487
2178.72 522
2179.16 411
2179.60 323
2180.04 392
2180.48 331
2180.92 408
2181.36 372
2181.80 358
2182.24 467
2182.68 449
2183.12 401
2183.56 335
2184.01 380
2184.45 366
2184.89 414
2185.33 334
2185.77 376
2186.21 371
2186.65 374
2187.09 302
2187.53 382
2187.97 370
2188.41 315
2188.85 343
2189.29 330
2189.73 326
2190.17 355
2190.62 394
2191.06 372
2191.50 383
2191.94 428
2192.38 350
2192.82 315
2193.26 327
2193.70 373
2194.15 433
2194.59 396
2195.03 459
2195.47 346
2195.91 323
2196.35 505
2196.79 374
2197.24 366
2197.68 409
2198.12 385
2198.56 383
2199.00 384
2199.45 409
2199.89 350
2200.33 389
2200.77 313
2201.21 313
2201.66 400
2202.10 376
2202.54 423
2202.98 338
2203.42 392
2203.87 333
2204.31 383
2204.75 361
2205.19 395
2205.64 328
2206.08 316
2206.52 307
2206.96 321
2207.41 406
2207.85 355
2208.29 292
2208.74 388
2209.18 373
2209.62 360
2210.06 406
2210.51 329
2210.95 415
2211.39 453
2211.84 341
2212.28 373
2212.72 376
2213.17 358
2213.61 395
2214.05 395
2214.50 350
2214.94 362
2215.38 373
2215.83 339
2216.27 389
2216.71 330
2217.16 361
2217.60 395
2218.05 437
2218.49 334
2218.93 415
2219.38 395
2219.82 428
2220.26 332
2220.71 369
2221.15 474
2221.60 423
2222.04 317
2222.49 327
2222.93 394
2223.37 439
2223.82 477
2224.26 353
2224.71 337
2225.15 395
2225.60 348
2226.04 418
2226.49 352
2226.93 380
2227.37 413
2227.82 397
2228.26 355
2228.71 422
2229.15 406
2229.60 450
2230.04 406
2230.49 428
2230.93 445
2231.38 350
2231.82 313
2232.27 352
2232.71 408
2233.16 341
2233.61 312
2234.05 319
2234.50 425
2234.94 455
2235.39 355
2235.83 371
2236.28 366
2236.72 404
2237.17 366
2237.61 337
2238.06 355
2238.51 355
2238.95 375
2239.40 328
2239.84 456
2240.29 294
2240.74 288
2241.18 334
2241.63 336
2242.07 297
2242.52 289
2242.97 398
2243.41 385
2243.86 371
2244.31 262
2244.75 317
2245.20 299
2245.65 372
2246.09 343
2246.54 300
2246.99 347
2247.43 391
2247.88 387
2248.33 333
2248.77 321
2249.22 399
2249.67 310
2250.11 338
2250.56 278
2251.01 353
2251.45 422
2251.90 366
2252.35 368
2252.80 348
2253.24 305
2253.69 380
2254.14 320
2254.59 395
2255.03 353
2255.48 275
2255.93 326
2256.38 300
2256.82 306
2257.27 346
2257.72 333
2258.17 355
2258.61 340
2259.06 321
2259.51 238
2259.96 326
2260.41 379
2260.85 376
2261.30 368
2261.75 385
2262.20 400
2262.65 405
2263.09 296
2263.54 260
2263.99 340
2264.44 366
2264.89 354
2265.34 324
2265.79 374
2266.23 362
2266.68 350
2267.13 380
2267.58 429
2268.03 434
2268.48 347
2268.93 309
2269.38 353
2269.82 355
2270.27 394
2270.72 404
2271.17 350
2271.62 307
2272.07 327
2272.52 406
2272.97 415
2273.42 397
2273.87 384
2274.32 379
2274.77 370
2275.21 397
2275.66 336
2276.11 349
2276.56 325
2277.01 391
2277.46 383
2277.91 358
2278.36 382
2278.81 324
2279.26 341
2279.71 309
2280.16 347
2280.61 375
2281.06 356
2281.51 293
2281.96 309
2282.41 373
2282.86 395
2283.31 273
2283.76 292
2284.21 273
2284.66 328
2285.11 417
2285.56 430
2286.02 293
2286.47 391
2286.92 335
2287.37 375
2287.82 344
2288.27 404
2288.72 418
2289.17 392
2289.62 480
2290.07 513
2290.52 478
2290.97 522
2291.42 584
2291.88 587
2292.33 576
2292.78 687
2293.23 595
2293.68 686
2294.13 641
2294.58 558
2295.04 458
2295.49 487
2295.94 441
2296.39 399
2296.84 463
2297.29 367
2297.74 376
2298.20 333
2298.65 281
2299.10 408
2299.55 392
2300.00 403
2300.46 350
2300.91 319
2301.36 349
2301.81 349
2302.26 363
2302.72 341
2303.17 268
2303.62 266
2304.07 353
2304.53 375
2304.98 350
2305.43 258
2305.88 263
2306.33 310
2306.79 352
2307.24 429
2307.69 316
2308.15 361
2308.60 371
2309.05 391
2309.50 389
2309.96 408
2310.41 356
2310.86 374
2311.32 376
2311.77 308
2312.22 413
2312.68 421
2313.13 494
2313.58 428
2314.03 359
2314.49 434
2314.94 424
2315.39 329
2315.85 430
2316.30 370
2316.76 411
2317.21 483
2317.66 351
2318.12 346
2318.57 392
2319.02 329
2319.48 373
2319.93 404
2320.39 351
2320.84 371
2321.29 326
2321.75 392
2322.20 464
2322.66 423
2323.11 300
2323.56 302
2324.02 497
2324.47 483
2324.93 359
2325.38 393
2325.84 459
2326.29 378
2326.74 414
2327.20 450
2327.65 437
2328.11 532
2328.56 430
2329.02 346
2329.47 509
2329.93 452
2330.38 414
2330.84 446
2331.29 444
2331.75 392
2332.20 436
2332.66 371
2333.11 376
2333.57 382
2334.02 334
2334.48 368
2334.93 358
2335.39 321
2335.84 303
2336.30 275
2336.76 358
2337.21 328
2337.67 366
2338.12 332
2338.58 308
2339.03 333
2339.49 400
2339.95 310
2340.40 300
2340.86 428
2341.31 414
2341.77 349
2342.23 340
2342.68 410
2343.14 512
2343.59 387
2344.05 306
2344.51 397
2344.96 382
2345.42 397
2345.88 346
2346.33 448
2346.79 495
2347.24 411
2347.70 409
2348.16 272
2348.61 406
2349.07 408
2349.53 401
2349.99 389
2350.44 407
2350.90 401
2351.36 387
2351.81 348
2352.27 346
2352.73 347
2353.18 372
2353.64 360
2354.10 335
2354.56 315
2355.01 331
2355.47 396
2355.93 429
2356.38 396
2356.84 376
2357.30 397
2357.76 370
2358.22 389
2358.67 371
2359.13 309
2359.59 344
2360.05 346
2360.50 327
2360.96 416
2361.42 383
2361.88 353
2362.34 431
2362.79 404
2363.25 430
2363.71 460
2364.17 373
2364.63 426
2365.08 353
2365.54 432
2366.00 403
2366.46 385
2366.92 325
2367.38 351
2367.84 353
2368.29 348
2368.75 382
2369.21 363
2369.67 397
2370.13 380
2370.59 320
2371.05 345
2371.50 312
2371.96 313
2372.42 408
2372.88 437
2373.34 383
2373.80 447
2374.26 406
2374.72 363
2375.18 378
2375.64 415
2376.10 388
2376.56 395
2377.02 453
2377.47 396
2377.93 324
2378.39 346
2378.85 355
2379.31 347
2379.77 431
2380.23 355
2380.69 368
2381.15 396
2381.61 355
2382.07 375
2382.53 353
2382.99 375
2383.45 359
2383.91 432
2384.37 332
2384.83 375
2385.29 370
2385.75 338
2386.21 363
2386.67 367
2387.13 329
2387.59 345
2388.05 352
2388.52 337
2388.98 355
2389.44 388
2389.90 440
2390.36 456
2390.82 392
2391.28 358
2391.74 369
2392.20 361
2392.66 307
2393.12 308
2393.58 317
2394.05 304
2394.51 337
2394.97 297
2395.43 358
2395.89 383
2396.35 429
2396.81 358
2397.27 270
2397.74 300
2398.20 378
2398.66 341
2399.12 400
2399.58 334
2400.04 417
2400.50 400
2400.97 411
2401.43 384
2401.89 386
2402.35 381
2402.81 363
2403.28 339
2403.74 313
2404.20 337
2404.66 349
2405.12 354
2405.59 355
2406.05 290
2406.51 313
2406.97 329
2407.44 270
2407.90 304
2408.36 313
2408.82 367
2409.29 327
2409.75 288
2410.21 302
2410.67 308
2411.14 277
2411.60 290
2412.06 276
2412.52 324
2412.99 278
2413.45 358
2413.91 377
2414.38 451
2414.84 385
2415.30 381
2415.77 460
2416.23 372
2416.69 360
2417.16 416
2417.62 457
2418.08 405
2418.55 426
2419.01 382
2419.47 412
2419.94 431
2420.40 392
2420.86 407
2421.33 443
2421.79 396
2422.25 330
2422.72 337
2423.18 315
2423.65 389
2424.11 394
2424.57 345
2425.04 328
2425.50 382
2425.97 338
2426.43 421
2426.90 442
2427.36 373
2427.82 330
2428.29 374
2428.75 338
2429.22 324
2429.68 323
2430.15 330
2430.61 404
2431.08 399
2431.54 347
2432.00 417
2432.47 390
2432.93 385
2433.40 414
2433.86 345
2434.33 324
2434.79 431
2435.26 302
2435.72 377
2436.19 336
2436.65 419
2437.12 365
2437.58 368
2438.05 335
2438.52 346
2438.98 311
2439.45 318
2439.91 347
2440.38 417
2440.84 438
2441.31 350
2441.77 288
2442.24 372
2442.71 329
2443.17 357
2443.64 339
2444.10 322
2444.57 431
2445.03 425
2445.50 387
2445.97 333
2446.43 280
2446.90 329
2447.37 335
2447.83 313
2448.30 311
2448.76 405
2449.23 379
2449.70 385
2450.16 348
2450.63 323
2451.10 396
2451.56 346
2452.03 389
2452.50 358
2452.96 345
2453.43 353
2453.90 356
2454.36 401
2454.83 334
2455.30 349
2455.76 355
2456.23 371
2456.70 415
2457.17 369
2457.63 400
2458.10 427
2458.57 397
2459.03 378
2459.50 436
2459.97 413
2460.44 431
2460.90 420
2461.37 399
2461.84 483
2462.31 337
2462.77 330
2463.24 326
2463.71 344
2464.18 371
2464.65 326
2465.11 403
2465.58 354
2466.05 302
2466.52 340
2466.99 301
2467.45 315
2467.92 308
2468.39 288
2468.86 336
2469.33 292
2469.79 395
2470.26 370
2470.73 345
2471.20 358
2471.67 306
2472.14 349
2472.61 350
2473.07 431
2473.54 437
2474.01 399
2474.48 336
2474.95 327
2475.42 376
2475.89 367
2476.36 312
2476.82 410
2477.29 351
2477.76 367
2478.23 335
2478.70 337
2479.17 358
2479.64 312
2480.11 398
2480.58 366
2481.05 319
2481.52 382
2481.99 377
2482.46 350
2482.93 380
2483.40 389
2483.87 368
2484.33 338
2484.80 343
2485.27 409
2485.74 346
2486.21 343
2486.68 363
2487.15 391
2487.62 357
2488.09 306
2488.56 403
2489.03 414
2489.50 298
2489.97 379
2490.44 435
2490.92 330
2491.39 340
2491.86 363
2492.33 424
2492.80 441
2493.27 456
2493.74 441
2494.21 350
2494.68 354
2495.15 330
2495.62 302
2496.09 274
2496.56 278
2497.03 367
2497.50 408
2497.98 318
2498.45 304
2498.92 397
2499.39 316
2499.86 283
2500.33 330
2500.80 387
2501.27 412
2501.75 377
2502.22 376
2502.69 363
2503.16 327
2503.63 444
2504.10 411
2504.57 363
2505.05 353
2505.52 370
2505.99 400
2506.46 372
2506.93 375
2507.40 404
2507.88 354
2508.35 363
2508.82 340
2509.29 409
2509.76 449
2510.24 368
2510.71 345
2511.18 383
2511.65 421
2512.13 399
2512.60 407
2513.07 484
2513.54 412
2514.02 324
2514.49 403
2514.96 415
2515.43 374
2515.91 387
2516.38 336
2516.85 431
2517.32 386
2517.80 382
2518.27 363
2518.74 346
2519.22 395
2519.69 396
2520.16 421
2520.64 439
2521.11 416
2521.58 505
2522.06 403
2522.53 290
2523.00 351
2523.48 407
2523.95 354
2524.42 294
2524.90 356
2525.37 379
2525.84 351
2526.32 448
2526.79 344
2527.26 313
2527.74 365
2528.21 314
2528.69 338
2529.16 418
2529.63 340
2530.11 365
2530.58 367
2531.06 472
2531.53 419
2532.00 447
2532.48 347
2532.95 362
2533.43 424
2533.90 403
2534.38 403
2534.85 378
2535.32 410
2535.80 371
2536.27 372
2536.75 366
2537.22 427
2537.70 372
2538.17 384
2538.65 383
2539.12 368
2539.60 425
2540.07 367
2540.55 395
2541.02 526
2541.50 399
2541.97 450
2542.45 401
2542.92 374
2543.40 449
2543.87 464
2544.35 408
2544.82 396
2545.30 390
2545.78 343
2546.25 420
2546.73 419
2547.20 375
2547.68 350
2548.15 484
2548.63 539
2549.10 438
2549.58 455
2550.06 433
2550.53 473
2551.01 417
2551.48 466
2551.96 377
2552.44 428
2552.91 406
2553.39 430
2553.87 403
2554.34 392
2554.82 361
2555.29 349
2555.77 416
2556.25 415
2556.72 311
2557.20 345
2557.68 374
2558.15 351
2558.63 401
2559.11 391
2559.58 380
2560.06 351
2560.54 369
2561.01 362
2561.49 376
2561.97 389
2562.45 388
2562.92 388
2563.40 383
2563.88 406
2564.35 372
2564.83 326
2565.31 341
2565.79 362
2566.26 294
2566.74 313
2567.22 331
2567.70 300
2568.17 319
2568.65 354
2569.13 346
2569.61 321
2570.08 431
2570.56 422
2571.04 306
2571.52 358
2572.00 344
2572.47 336
2572.95 329
2573.43 331
2573.91 324
2574.39 303
2574.86 350
2575.34 401
2575.82 306
2576.30 289
2576.78 427
2577.26 445
2577.73 454
2578.21 405
2578.69 355
2579.17 350
2579.65 386
2580.13 302
2580.61 327
2581.08 359
2581.56 316
2582.04 380
2582.52 384
2583.00 400
2583.48 374
2583.96 404
2584.44 432
2584.92 355
2585.40 310
2585.87 334
2586.35 338
2586.83 355
2587.31 327
2587.79 327
2588.27 379
2588.75 420
2589.23 344
2589.71 377
2590.19 355
2590.67 464
2591.15 346
2591.63 345
2592.11 361
2592.59 375
2593.07 397
2593.55 361
2594.03 384
2594.51 353
2594.99 360
2595.47 301
2595.95 321
2596.43 361
2596.91 325
2597.39 328
2597.87 340
2598.35 390
2598.83 405
2599.31 367
2599.79 378
2600.27 428
2600.75 396
2601.23 297
2601.71 307
2602.20 286
2602.68 347
2603.16 348
2603.64 272
2604.12 363
2604.60 324
2605.08 352
2605.56 328
2606.04 307
2606.52 319
2607.00 328
2607.49 418
2607.97 383
2608.45 416
2608.93 411
2609.41 347
2609.89 388
2610.37 315
2610.86 331
2611.34 381
2611.82 383
2612.30 334
2612.78 448
2613.26 365
2613.75 361
2614.23 432
2614.71 455
2615.19 390
2615.67 336
2616.16 355
2616.64 319
2617.12 379
2617.60 443
2618.08 456
2618.57 412
2619.05 418
2619.53 313
2620.01 303
2620.50 396
2620.98 351
2621.46 337
2621.94 339
2622.43 402
2622.91 312
2623.39 372
2623.87 370
2624.36 330
2624.84 401
2625.32 363
2625.81 408
2626.29 382
2626.77 349
2627.25 321
2627.74 414
2628.22 346
2628.70 345
2629.19 370
2629.67 441
2630.15 382
2630.64 349
2631.12 378
2631.60 401
2632.09 419
2632.57 442
2633.05 483
2633.54 440
2634.02 423
2634.51 455
2634.99 379
2635.47 384
2635.96 379
2636.44 402
2636.93 432
2637.41 401
2637.89 364
2638.38 297
2638.86 324
2639.35 319
2639.83 350
2640.31 457
2640.80 411
2641.28 359
2641.77 376
2642.25 318
2642.74 332
2643.22 350
2643.71 374
2644.19 341
2644.67 334
2645.16 380
2645.64 318
2646.13 395
2646.61 385
2647.10 357
2647.58 264
2648.07 309
2648.55 309
2649.04 388
2649.52 401
2650.01 400
2650.49 388
2650.98 369
2651.46 332
2651.95 367
2652.43 385
2652.92 415
2653.41 394
2653.89 330
2654.38 360
2654.86 364
2655.35 363
2655.83 305
2656.32 359
2656.81 437
2657.29 396
2657.78 415
2658.26 378
2658.75 354
2659.23 407
2659.72 322
2660.21 380
2660.69 405
2661.18 337
2661.67 329
2662.15 291
2662.64 367
2663.12 304
2663.61 290
2664.10 304
2664.58 382
2665.07 343
2665.56 305
2666.04 319
2666.53 334
2667.02 378
2667.50 318
2667.99 366
2668.48 396
2668.96 418
2669.45 348
2669.94 342
2670.42 351
2670.91 378
2671.40 414
2671.89 409
2672.37 407
2672.86 397
2673.35 424
2673.83 512
2674.32 545
2674.81 455
2675.30 503
2675.78 559
2676.27 524
2676.76 554
2677.25 505
2677.74 528
2678.22 574
2678.71 451
2679.20 451
2679.69 450
2680.17 429
2680.66 370
2681.15 389
2681.64 348
2682.13 381
2682.61 369
2683.10 319
2683.59 329
2684.08 304
2684.57 342
2685.06 367
2685.54 368
2686.03 390
2686.52 304
2687.01 360
2687.50 391
2687.99 328
2688.48 434
2688.96 353
2689.45 401
2689.94 330
2690.43 286
2690.92 364
2691.41 332
2691.90 357
2692.39 329
2692.88 373
2693.36 418
2693.85 374
2694.34 410
2694.83 359
2695.32 429
2695.81 390
2696.30 334
2696.79 371
2697.28 354
2697.77 358
2698.26 377
2698.75 308
2699.24 386
2699.73 343
2700.22 296
2700.71 353
2701.20 375
2701.69 350
2702.18 436
2702.67 394
2703.16 410
2703.65 353
2704.14 408
2704.63 420
2705.12 354
2705.61 376
2706.10 461
2706.59 397
2707.08 455
2707.57 354
2708.06 401
2708.55 281
2709.04 350
2709.53 353
2710.02 378
2710.51 381
2711.00 417
2711.49 410
2711.98 342
2712.47 307
2712.97 408
2713.46 433
2713.95 396
2714.44 397
2714.93 459
2715.42 367
2715.91 299
2716.40 386
2716.89 359
2717.39 392
2717.88 417
2718.37 317
2718.86 316
2719.35 390
2719.84 315
2720.33 430
2720.83 390
2721.32 397
2721.81 375
2722.30 402
2722.79 438
2723.28 364
2723.78 359
2724.27 338
2724.76 350
2725.25 364
2725.74 378
2726.24 357
2726.73 329
2727.22 356
2727.71 297
2728.20 325
2728.70 388
2729.19 322
2729.68 314
2730.17 362
2730.67 365
2731.16 308
2731.65 354
2732.14 360
2732.64 332
2733.13 432
2733.62 392
2734.12 354
2734.61 369
2735.10 368
2735.59 413
2736.09 426
2736.58 399
2737.07 340
2737.57 396
2738.06 453
2738.55 436
2739.05 425
2739.54 335
2740.03 309
2740.53 322
2741.02 349
2741.51 349
2742.01 359
2742.50 352
2742.99 359
2743.49 381
2743.98 316
2744.47 310
2744.97 338
2745.46 372
2745.96 345
2746.45 354
2746.94 395
2747.44 472
2747.93 460
2748.43 341
2748.92 352
2749.41 455
2749.91 429
2750.40 317
2750.90 354
2751.39 390
2751.89 378
2752.38 413
2752.87 437
2753.37 409
2753.86 407
2754.36 394
2754.85 345
2755.35 406
2755.84 463
2756.34 348
2756.83 349
2757.33 315
2757.82 386
2758.32 361
2758.81 345
2759.31 359
2759.80 383
2760.30 406
2760.79 446
2761.29 376
2761.78 348
2762.28 346
2762.77 373
2763.27 395
2763.76 434
2764.26 320
2764.76 314
2765.25 349
2765.75 351
2766.24 296
2766.74 375
2767.23 478
2767.73 371
2768.23 370
2768.72 507
2769.22 467
2769.71 380
2770.21 370
2770.71 386
2771.20 347
2771.70 382
2772.19 380
2772.69 416
2773.19 373
2773.68 335
2774.18 451
2774.68 465
2775.17 429
2775.67 443
2776.17 384
2776.66 463
2777.16 474
2777.66 436
2778.15 445
2778.65 484
2779.15 492
2779.64 467
2780.14 515
2780.64 433
2781.13 481
2781.63 452
2782.13 422
2782.63 321
2783.12 366
2783.62 416
2784.12 400
2784.61 356
2785.11 329
2785.61 351
2786.11 362
2786.60 390
2787.10 374
2787.60 358
2788.10 382
2788.59 407
2789.09 386
2789.59 322
2790.09 299
2790.59 392
2791.08 352
2791.58 388
2792.08 424
2792.58 446
2793.08 391
2793.57 319
2794.07 325
2794.57 404
2795.07 401
2795.57 346
2796.07 412
2796.56 431
2797.06 397
2797.56 369
2798.06 357
2798.56 393
2799.06 472
2799.56 413
2800.05 406
2800.55 452
2801.05 370
2801.55 387
2802.05 471
2802.55 392
2803.05 381
2803.55 411
2804.05 400
2804.54 386
2805.04 381
2805.54 392
2806.04 421
2806.54 343
2807.04 352
2807.54 414
2808.04 445
2808.54 409
2809.04 401
2809.54 379
2810.04 339
2810.54 417
2811.04 478
2811.54 514
2812.04 442
2812.54 410
2813.04 411
2813.54 406
2814.04 373
2814.54 399
2815.04 445
2815.54 382
2816.04 374
2816.54 357
2817.04 406
2817.54 387
2818.04 396
2818.54 421
2819.04 418
2819.54 460
2820.04 433
2820.54 381
2821.04 400
2821.54 446
2822.04 409
2822.54 368
2823.04 426
2823.54 375
2824.04 352
2824.55 431
2825.05 362
2825.55 304
2826.05 410
2826.55 395
2827.05 388
2827.55 405
2828.05 452
2828.55 407
2829.06 426
2829.56 388
2830.06 326
2830.56 357
2831.06 402
2831.56 395
2832.06 290
2832.57 379
2833.07 337
2833.57 373
2834.07 305
2834.57 334
2835.07 379
2835.58 369
2836.08 330
2836.58 389
2837.08 427
2837.58 358
2838.09 376
2838.59 377
2839.09 408
2839.59 340
2840.10 339
2840.60 377
2841.10 421
2841.60 296
2842.11 333
2842.61 477
2843.11 470
2843.61 375
2844.12 369
2844.62 442
2845.12 411
2845.62 362
2846.13 349
2846.63 431
2847.13 516
2847.64 464
2848.14 317
2848.64 358
2849.14 465
2849.65 492
2850.15 492
2850.65 435
2851.16 395
2851.66 401
2852.16 351
2852.67 381
2853.17 504
2853.67 417
2854.18 467
2854.68 397
2855.18 396
2855.69 399
2856.19 391
2856.70 453
2857.20 436
2857.70 405
2858.21 436
2858.71 517
2859.22 415
2859.72 438
2860.22 400
2860.73 405
2861.23 368
2861.74 414
2862.24 400
2862.74 363
2863.25 337
2863.75 356
2864.26 363
2864.76 400
2865.27 421
2865.77 361
2866.28 342
2866.78 287
2867.28 377
2867.79 423
2868.29 377
2868.80 361
2869.30 427
2869.81 456
2870.31 402
2870.82 364
2871.32 302
2871.83 309
2872.33 343
2872.84 361
2873.34 360
2873.85 368
2874.36 304
2874.86 314
2875.37 391
2875.87 428
2876.38 378
2876.88 396
2877.39 427
2877.89 361
2878.40 372
2878.90 430
2879.41 430
2879.92 409
2880.42 384
2880.93 482
2881.43 463
2881.94 410
2882.45 400
2882.95 352
2883.46 436
2883.96 379
2884.47 356
2884.98 419
2885.48 481
2885.99 542
2886.50 462
2887.00 414
2887.51 394
2888.02 454
2888.52 474
2889.03 482
2889.53 447
2890.04 487
2890.55 452
2891.06 433
2891.56 405
2892.07 456
2892.58 475
2893.08 381
2893.59 398
2894.10 524
2894.60 486
2895.11 434
2895.62 448
2896.13 498
2896.63 482
2897.14 541
2897.65 525
2898.15 475
2898.66 529
2899.17 435
2899.68 492
2900.18 455
2900.69 524
2901.20 492
2901.71 389
2902.22 339
2902.72 382
2903.23 425
2903.74 376
2904.25 375
2904.75 433
2905.26 403
2905.77 395
2906.28 386
2906.79 390
2907.30 388
2907.80 439
2908.31 479
2908.82 428
2909.33 386
2909.84 390
2910.35 390
2910.85 402
2911.36 504
2911.87 425
2912.38 405
2912.89 402
2913.40 382
2913.91 313
2914.41 411
2914.92 348
2915.43 384
2915.94 455
2916.45 455
2916.96 441
2917.47 448
2917.98 413
2918.49 403
2919.00 422
2919.51 483
2920.01 455
2920.52 435
2921.03 443
2921.54 440
2922.05 404
2922.56 370
2923.07 318
2923.58 337
2924.09 383
2924.60 365
2925.11 347
2925.62 324
2926.13 377
2926.64 454
2927.15 434
2927.66 429
2928.17 434
2928.68 422
2929.19 384
2929.70 438
2930.21 447
2930.72 337
2931.23 353
2931.74 402
2932.25 333
2932.76 336
2933.27 351
2933.78 360
2934.29 405
2934.80 404
2935.31 357
2935.83 325
2936.34 404
2936.85 392
2937.36 458
2937.87 480
2938.38 472
2938.89 344
2939.40 385
2939.91 358
2940.42 375
2940.94 397
2941.45 379
2941.96 363
2942.47 335
2942.98 383
2943.49 418
2944.00 408
2944.51 402
2945.03 367
2945.54 350
2946.05 387
2946.56 488
2947.07 476
2947.58 441
2948.10 414
2948.61 378
2949.12 458
2949.63 457
2950.14 477
2950.66 532
2951.17 428
2951.68 361
2952.19 343
2952.70 403
2953.22 462
2953.73 414
2954.24 449
2954.75 501
2955.26 374
2955.78 365
2956.29 417
2956.80 341
2957.31 391
2957.83 368
2958.34 391
2958.85 443
2959.37 396
2959.88 393
2960.39 425
2960.90 434
2961.42 383
2961.93 335
2962.44 378
2962.96 416
2963.47 424
2963.98 405
2964.50 372
2965.01 386
2965.52 388
2966.04 393
2966.55 394
2967.06 404
2967.58 418
2968.09 439
2968.60 467
2969.12 393
2969.63 388
2970.14 409
2970.66 456
2971.17 398
2971.68 361
2972.20 408
2972.71 399
2973.23 363
2973.74 343
2974.25 442
2974.77 432
2975.28 418
2975.80 459
2976.31 402
2976.83 413
2977.34 488
2977.85 449
2978.37 382
2978.88 360
2979.40 316
2979.91 386
2980.43 382
2980.94 366
2981.46 420
2981.97 413
2982.48 393
2983.00 440
2983.51 394
2984.03 402
2984.54 418
2985.06 453
2985.57 533
2986.09 464
2986.60 434
2987.12 472
2987.63 425
2988.15 390
2988.67 503
2989.18 475
2989.70 477
2990.21 546
2990.73 586
2991.24 477
2991.76 481
2992.27 544
2992.79 659
2993.30 486
2993.82 501
2994.34 548
2994.85 490
2995.37 432
2995.88 551
2996.40 470
2996.92 464
2997.43 440
2997.95 512
2998.46 549
2998.98 604
2999.50 531
3000.01 533
3000.53 526
3001.05 655
3001.56 563
3002.08 580
3002.59 748
3003.11 682
3003.63 626
3004.14 729
3004.66 850
3005.18 818
3005.69 940
3006.21 1061
3006.73 1218
3007.24 1106
3007.76 1148
3008.28 1084
3008.80 1060
3009.31 1107
3009.83 893
3010.35 719
3010.86 664
3011.38 641
3011.90 586
3012.42 453
3012.93 476
3013.45 537
3013.97 512
3014.49 469
3015.00 430
3015.52 503
3016.04 436
3016.56 510
3017.07 461
3017.59 510
3018.11 504
3018.63 417
3019.15 469
3019.66 425
3020.18 493
3020.70 478
3021.22 465
3021.74 557
3022.25 603
3022.77 535
3023.29 606
3023.81 545
3024.33 522
3024.85 487
3025.36 551
3025.88 541
3026.40 520
3026.92 629
3027.44 495
3027.96 443
3028.48 420
3028.99 378
3029.51 380
3030.03 364
3030.55 381
3031.07 473
3031.59 374
3032.11 374
3032.63 387
3033.15 335
3033.66 386
3034.18 472
3034.70 421
3035.22 382
3035.74 414
3036.26 442
3036.78 479
3037.30 526
3037.82 402
3038.34 406
3038.86 424
3039.38 444
3039.90 448
3040.42 460
3040.94 484
3041.46 378
3041.98 429
3042.50 381
3043.02 345
3043.54 409
3044.06 501
3044.58 468
3045.10 497
3045.62 496
3046.14 387
3046.66 410
3047.18 394
3047.70 472
3048.22 388
3048.74 464
3049.26 418
3049.78 362
3050.30 494
3050.82 469
3051.34 460
3051.86 478
3052.38 385
3052.90 448
3053.43 421
3053.95 401
3054.47 423
3054.99 377
3055.51 363
3056.03 425
3056.55 439
3057.07 405
3057.59 437
3058.12 483
3058.64 420
3059.16 443
3059.68 376
3060.20 383
3060.72 379
3061.24 371
3061.77 433
3062.29 422
3062.81 400
3063.33 451
3063.85 402
3064.37 391
3064.90 459
3065.42 452
3065.94 376
3066.46 391
3066.98 509
3067.51 497
3068.03 439
3068.55 487
3069.07 427
3069.59 489
3070.12 446
3070.64 469
3071.16 493
3071.68 431
3072.21 458
3072.73 417
3073.25 436
3073.77 421
3074.30 500
3074.82 484
3075.34 421
3075.86 395
3076.39 437
3076.91 411
3077.43 423
3077.96 448
3078.48 494
3079.00 578
3079.52 517
3080.05 574
3080.57 571
3081.09 602
3081.62 569
3082.14 473
3082.66 558
3083.19 480
3083.71 571
3084.23 650
3084.76 553
3085.28 537
3085.80 590
3086.33 602
3086.85 580
3087.38 553
3087.90 453
3088.42 455
3088.95 466
3089.47 435
3090.00 457
3090.52 509
3091.04 501
3091.57 488
3092.09 509
3092.62 499
3093.14 533
3093.66 591
3094.19 510
3094.71 558
3095.24 462
3095.76 466
3096.29 612
3096.81 594
3097.34 652
3097.86 583
3098.38 609
3098.91 593
3099.43 685
3099.96 662
3100.48 891
3101.01 764
3101.53 876
3102.06 1113
3102.58 1219
3103.11 1323
3103.63 1471
3104.16 1829
3104.68 1710
3105.21 1796
3105.73 2128
3106.26 1993
3106.79 1879
3107.31 1746
3107.84 1506
3108.36 1514
3108.89 1082
3109.41 873
3109.94 762
3110.46 782
3110.99 726
3111.52 745
3112.04 687
3112.57 603
3113.09 650
3113.62 595
3114.15 563
3114.67 560
3115.20 564
3115.72 647
3116.25 582
3116.78 526
3117.30 527
3117.83 596
3118.35 532
3118.88 556
3119.41 526
3119.93 492
3120.46 489
3120.99 552
3121.51 511
3122.04 505
3122.57 510
3123.09 557
3123.62 644
3124.15 645
3124.67 665
3125.20 528
3125.73 609
3126.26 559
3126.78 523
3127.31 539
3127.84 577
3128.36 453
3128.89 451
3129.42 451
3129.95 531
3130.47 465
3131.00 465
3131.53 379
3132.06 476
3132.58 464
3133.11 456
3133.64 489
3134.17 480
3134.69 402
3135.22 419
3135.75 488
3136.28 501
3136.81 462
3137.33 439
3137.86 497
3138.39 459
3138.92 431
3139.45 500
3139.97 452
3140.50 370
3141.03 450
3141.56 457
3142.09 440
3142.62 424
3143.14 520
3143.67 492
3144.20 419
3144.73 468
3145.26 499
3145.79 423
3146.32 458
3146.84 518
3147.37 432
3147.90 431
3148.43 395
3148.96 449
3149.49 402
3150.02 438
3150.55 415
3151.08 523
3151.61 499
3152.13 508
3152.66 569
3153.19 547
3153.72 507
3154.25 582
3154.78 519
3155.31 499
3155.84 521
3156.37 515
3156.90 473
3157.43 506
3157.96 494
3158.49 531
3159.02 512
3159.55 519
3160.08 501
3160.61 548
3161.14 504
3161.67 532
3162.20 586
3162.73 504
3163.26 450
3163.79 489
3164.32 514
3164.85 466
3165.38 473
3165.91 404
3166.44 401
3166.97 393
3167.50 459
3168.03 423
3168.56 453
3169.09 442
3169.62 509
3170.15 479
3170.69 380
3171.22 464
3171.75 475
3172.28 483
3172.81 430
3173.34 418
3173.87 427
3174.40 497
3174.93 470
3175.46 408
3176.00 453
3176.53 458
3177.06 470
3177.59 414
3178.12 431
3178.65 464
3179.18 333
3179.72 356
3180.25 401
3180.78 430
3181.31 480
3181.84 425
3182.37 416
3182.91 347
3183.44 387
3183.97 478
3184.50 481
3185.03 402
3185.56 384
3186.10 394
3186.63 390
3187.16 454
3187.69 444
3188.23 410
3188.76 404
3189.29 501
3189.82 533
3190.36 442
3190.89 482
3191.42 477
3191.95 422
3192.49 366
3193.02 467
3193.55 497
3194.08 363
3194.62 466
3195.15 444
3195.68 511
3196.21 505
3196.75 464
3197.28 406
3197.81 384
3198.35 368
3198.88 388
3199.41 466
3199.95 458
3200.48 433
3201.01 411
3201.55 372
3202.08 411
3202.61 423
3203.15 469
3203.68 504
3204.21 454
3204.75 529
3205.28 591
3205.81 458
3206.35 385
3206.88 412
3207.42 451
3207.95 484
3208.48 457
3209.02 550
3209.55 509
3210.09 558
3210.62 558
3211.15 393
3211.69 365
3212.22 526
3212.76 528
3213.29 467
3213.83 438
3214.36 467
3214.89 483
3215.43 477
3215.96 515
3216.50 440
3217.03 389
3217.57 421
3218.10 409
3218.64 457
3219.17 390
3219.71 364
3220.24 371
3220.78 377
3221.31 447
3221.85 371
3222.38 363
3222.92 409
3223.45 446
3223.99 518
3224.52 471
3225.06 455
3225.59 527
3226.13 476
3226.66 470
3227.20 473
3227.73 550
3228.27 506
3228.81 489
3229.34 492
3229.88 537
3230.41 431
3230.95 437
3231.48 489
3232.02 517
3232.56 504
3233.09 484
3233.63 609
3234.16 559
3234.70 522
3235.24 611
3235.77 512
3236.31 574
3236.85 587
3237.38 593
3237.92 537
3238.45 512
3238.99 475
3239.53 536
3240.06 585
3240.60 461
3241.14 499
3241.67 619
3242.21 617
3242.75 534
3243.28 547
3243.82 533
3244.36 515
3244.90 592
3245.43 588
3245.97 613
3246.51 539
3247.04 546
3247.58 587
3248.12 525
3248.66 633
3249.19 575
3249.73 568
3250.27 653
3250.81 653
3251.34 563
3251.88 591
3252.42 527
3252.96 593
3253.49 702
3254.03 733
3254.57 637
3255.11 628
3255.64 696
3256.18 661
3256.72 542
3257.26 637
3257.80 690
3258.33 602
3258.87 762
3259.41 856
3259.95 711
3260.49 776
3261.03 895
3261.56 845
3262.10 1038
3262.64 1015
3263.18 1053
3263.72 1137
3264.26 1158
3264.79 1304
3265.33 1571
3265.87 1636
3266.41 1714
3266.95 1640
3267.49 1562
3268.03 1725
3268.57 1811
3269.10 1934
3269.64 1731
3270.18 1577
3270.72 1455
3271.26 1268
3271.80 1108
3272.34 1212
3272.88 1089
3273.42 942
3273.96 815
3274.50 748
3275.04 752
3275.58 727
3276.12 788
3276.66 758
3277.19 704
3277.73 778
3278.27 760
3278.81 679
3279.35 713
3279.89 649
3280.43 767
3280.97 765
3281.51 734
3282.05 684
3282.59 622
3283.13 736
3283.67 657
3284.21 701
3284.75 636
3285.29 633
3285.83 648
3286.38 720
3286.92 819
3287.46 781
3288.00 751
3288.54 817
3289.08 842
3289.62 811
3290.16 689
3290.70 732
3291.24 770
3291.78 855
3292.32 737
3292.86 708
3293.40 654
3293.95 798
3294.49 867
3295.03 809
3295.57 798
3296.11 885
3296.65 921
3297.19 917
3297.73 935
3298.28 1079
3298.82 1001
3299.36 1091
3299.90 908
3300.44 1049
3300.98 877
3301.52 866
3302.07 801
3302.61 720
3303.15 792
3303.69 891
3304.23 858
3304.77 855
3305.32 799
3305.86 788
3306.40 821
3306.94 785
3307.49 714
3308.03 683
3308.57 786
3309.11 631
3309.65 581
3310.20 684
3310.74 645
3311.28 628
3311.82 713
3312.37 739
3312.91 698
3313.45 659
3313.99 624
3314.54 624
3315.08 587
3315.62 643
3316.17 694
3316.71 794
3317.25 773
3317.79 722
3318.34 703
3318.88 815
3319.42 882
3319.97 763
3320.51 778
3321.05 769
3321.60 693
3322.14 681
3322.68 781
3323.23 712
3323.77 687
3324.31 741
3324.86 677
3325.40 643
3325.94 707
3326.49 823
3327.03 747
3327.58 741
3328.12 720
3328.66 752
3329.21 765
3329.75 753
3330.29 674
3330.84 778
3331.38 823
3331.93 909
3332.47 1032
3333.02 1190
3333.56 1265
3334.10 1648
3334.65 1870
3335.19 2145
3335.74 2467
3336.28 2846
3336.83 3265
3337.37 3649
3337.92 3704
3338.46 3523
3339.00 3380
3339.55 3248
3340.09 3001
3340.64 2580
3341.18 2152
3341.73 1875
3342.27 1592
3342.82 1230
3343.36 1129
3343.91 1075
3344.45 989
3345.00 845
3345.54 753
3346.09 729
3346.64 636
3347.18 690
3347.73 675
3348.27 677
3348.82 651
3349.36 600
3349.91 728
3350.45 761
3351.00 645
3351.55 676
3352.09 563
3352.64 620
3353.18 669
3353.73 684
3354.27 657
3354.82 574
3355.37 662
3355.91 685
3356.46 632
3357.00 669
3357.55 677
3358.10 623
3358.64 630
3359.19 679
3359.74 609
3360.28 714
3360.83 662
3361.38 745
3361.92 652
3362.47 634
3363.02 541
3363.56 586
3364.11 579
3364.66 637
3365.20 562
3365.75 597
3366.30 568
3366.84 570
3367.39 524
3367.94 506
3368.48 527
3369.03 543
3369.58 551
3370.13 558
3370.67 621
3371.22 676
3371.77 665
3372.32 721
3372.86 744
3373.41 755
3373.96 790
3374.51 727
3375.05 810
3375.60 936
3376.15 828
3376.70 822
3377.24 864
3377.79 830
3378.34 847
3378.89 785
3379.44 762
3379.98 709
3380.53 700
3381.08 585
3381.63 573
3382.18 499
3382.73 452
3383.27 470
3383.82 540
3384.37 590
3384.92 497
3385.47 467
3386.02 547
3386.56 518
3387.11 611
3387.66 589
3388.21 511
3388.76 476
3389.31 558
3389.86 557
3390.41 512
3390.95 505
3391.50 511
3392.05 583
3392.60 554
3393.15 517
3393.70 602
3394.25 564
3394.80 516
3395.35 515
3395.90 589
3396.45 503
3397.00 509
3397.55 445
3398.10 586
3398.64 600
3399.19 636
3399.74 559
3400.29 593
3400.84 571
3401.39 509
3401.94 583
3402.49 525
3403.04 553
3403.59 538
3404.14 617
3404.69 561
3405.24 591
3405.79 664
3406.34 564
3406.89 535
3407.44 563
3407.99 625
3408.54 472
3409.09 476
3409.65 438
3410.20 445
3410.75 514
3411.30 583
3411.85 591
3412.40 594
3412.95 645
3413.50 600
3414.05 625
3414.60 571
3415.15 643
3415.70 669
3416.25 610
3416.81 559
3417.36 588
3417.91 571
3418.46 538
3419.01 532
3419.56 480
3420.11 498
3420.66 506
3421.22 490
3421.77 449
3422.32 509
3422.87 598
3423.42 464
3423.97 495
3424.52 616
3425.08 597
3425.63 577
3426.18 581
3426.73 582
3427.28 571
3427.84 545
3428.39 541
3428.94 555
3429.49 525
3430.04 481
3430.60 529
3431.15 499
3431.70 519
3432.25 449
3432.80 482
3433.36 491
3433.91 535
3434.46 513
3435.01 535
3435.57 503
3436.12 490
3436.67 519
3437.22 614
3437.78 493
3438.33 520
3438.88 452
3439.44 492
3439.99 502
3440.54 538
3441.09 485
3441.65 548
3442.20 527
3442.75 524
3443.31 449
3443.86 474
3444.41 543
3444.97 527
3445.52 517
3446.07 557
3446.63 595
3447.18 492
3447.73 469
3448.29 537
3448.84 573
3449.40 517
3449.95 465
3450.50 453
3451.06 475
3451.61 502
3452.16 461
3452.72 467
3453.27 384
3453.83 453
3454.38 485
3454.93 474
3455.49 481
3456.04 537
3456.60 447
3457.15 399
3457.71 435
3458.26 475
3458.81 375
3459.37 406
3459.92 508
3460.48 469
3461.03 454
3461.59 451
3462.14 481
3462.70 509
3463.25 556
3463.81 495
3464.36 496
3464.92 560
3465.47 545
3466.03 590
3466.58 524
3467.14 574
3467.69 645
3468.25 587
3468.80 529
3469.36 536
3469.91 585
3470.47 592
3471.02 611
3471.58 612
3472.13 626
3472.69 689
3473.24 629
3473.80 658
3474.36 613
3474.91 557
3475.47 586
3476.02 762
3476.58 661
3477.13 557
3477.69 577
3478.25 664
3478.80 665
3479.36 652
3479.91 543
3480.47 654
3481.03 652
3481.58 718
3482.14 608
3482.70 671
3483.25 655
3483.81 652
3484.37 694
3484.92 692
3485.48 634
3486.04 632
3486.59 758
3487.15 774
3487.71 790
3488.26 811
3488.82 917
3489.38 1146
3489.93 1201
3490.49 1109
3491.05 1314
3491.60 1637
3492.16 1911
3492.72 2073
3493.27 2218
3493.83 2426
3494.39 2506
3494.95 2427
3495.50 2222
3496.06 2228
3496.62 1925
3497.18 1595
3497.73 1342
3498.29 1277
3498.85 977
3499.41 929
3499.96 858
3500.52 896
3501.08 967
3501.64 1010
3502.20 912
3502.75 1145
3503.31 1314
3503.87 1329
3504.43 1268
3504.99 1308
3505.54 1547
3506.10 1735
3506.66 1953
3507.22 1942
3507.78 2031
3508.34 1954
3508.89 1801
3509.45 1808
3510.01 1615
3510.57 1412
3511.13 1140
3511.69 969
3512.25 996
3512.80 1009
3513.36 1061
3513.92 901
3514.48 820
3515.04 813
3515.60 619
3516.16 707
3516.72 696
3517.28 594
3517.83 570
3518.39 546
3518.95 569
3519.51 625
3520.07 569
3520.63 588
3521.19 672
3521.75 575
3522.31 542
3522.87 540
3523.43 506
3523.99 590
3524.55 542
3525.11 581
3525.67 662
3526.23 580
3526.79 568
3527.35 653
3527.91 574
3528.47 634
3529.03 620
3529.59 556
3530.15 589
3530.71 547
3531.27 600
3531.83 598
3532.39 559
3532.95 625
3533.51 605
3534.07 504
3534.63 564
3535.19 622
3535.75 557
3536.31 690
3536.87 561
3537.43 555
3537.99 554
3538.55 559
3539.12 631
3539.68 658
3540.24 596
3540.80 544
3541.36 514
3541.92 522
3542.48 517
3543.04 547
3543.60 620
3544.16 643
3544.73 649
3545.29 583
3545.85 654
3546.41 644
3546.97 646
3547.53 598
3548.09 671
3548.66 631
3549.22 558
3549.78 557
3550.34 523
3550.90 495
3551.46 498
3552.03 496
3552.59 529
3553.15 529
3553.71 483
3554.27 499
3554.84 487
3555.40 471
3555.96 456
3556.52 455
3557.09 424
3557.65 492
3558.21 497
3558.77 495
3559.33 489
3559.90 451
3560.46 487
3561.02 400
3561.58 572
3562.15 531
3562.71 433
3563.27 409
3563.84 497
3564.40 473
3564.96 431
3565.52 508
3566.09 548
3566.65 519
3567.21 572
3567.78 523
3568.34 381
3568.90 494
3569.47 539
3570.03 416
3570.59 458
3571.16 453
3571.72 402
3572.28 424
3572.85 485
3573.41 493
3573.97 476
3574.54 425
3575.10 400
3575.66 466
3576.23 563
3576.79 597
3577.36 651
3577.92 530
3578.48 622
3579.05 590
3579.61 642
3580.18 689
3580.74 753
3581.30 628
3581.87 636
3582.43 578
3583.00 528
3583.56 545
3584.13 530
3584.69 530
3585.25 561
3585.82 545
3586.38 503
3586.95 498
3587.51 470
3588.08 442
3588.64 460
3589.21 492
3589.77 497
3590.34 572
3590.90 468
3591.47 435
3592.03 462
3592.60 477
3593.16 452
3593.73 470
3594.29 475
3594.86 489
3595.42 475
3595.99 390
3596.55 409
3597.12 398
3597.68 387
3598.25 444
3598.82 424
3599.38 378
3599.95 402
3600.51 489
3601.08 529
3601.64 419
3602.21 473
3602.78 457
3603.34 425
3603.91 395
3604.47 417
3605.04 437
3605.61 489
3606.17 479
3606.74 483
3607.30 405
3607.87 439
3608.44 454
3609.00 440
3609.57 477
3610.14 460
3610.70 398
3611.27 355
3611.84 382
3612.40 497
3612.97 427
3613.54 430
3614.10 360
3614.67 446
3615.24 455
3615.80 505
3616.37 443
3616.94 454
3617.50 518
3618.07 567
3618.64 517
3619.21 529
3619.77 647
3620.34 617
3620.91 645
3621.47 683
3622.04 649
3622.61 549
3623.18 617
3623.74 535
3624.31 443
3624.88 558
3625.45 563
3626.01 401
3626.58 361
3627.15 449
3627.72 430
3628.29 367
3628.85 457
3629.42 424
3629.99 376
3630.56 343
3631.13 363
3631.69 370
3632.26 414
3632.83 418
3633.40 392
3633.97 410
3634.54 395
3635.10 421
3635.67 411
3636.24 455
3636.81 489
3637.38 485
3637.95 481
3638.52 536
3639.08 473
3639.65 506
3640.22 528
3640.79 506
3641.36 535
3641.93 572
3642.50 543
3643.07 473
3643.64 573
3644.20 505
3644.77 497
3645.34 609
3645.91 602
3646.48 605
3647.05 507
3647.62 468
3648.19 493
3648.76 504
3649.33 512
3649.90 509
3650.47 443
3651.04 488
3651.61 481
3652.18 519
3652.75 540
3653.32 528
3653.89 503
3654.46 582
3655.03 579
3655.60 634
3656.17 515
3656.74 511
3657.31 517
3657.88 556
3658.45 436
3659.02 465
3659.59 503
3660.16 485
3660.73 488
3661.30 531
3661.87 594
3662.44 520
3663.01 471
3663.58 482
3664.15 566
3664.72 556
3665.29 571
3665.86 565
3666.43 576
3667.01 604
3667.58 565
3668.15 710
3668.72 689
3669.29 582
3669.86 633
3670.43 633
3671.00 605
3671.57 508
3672.15 494
3672.72 390
3673.29 380
3673.86 545
3674.43 476
3675.00 470
3675.57 495
3676.15 554
3676.72 476
3677.29 433
3677.86 494
3678.43 479
3679.00 542
3679.58 474
3680.15 520
3680.72 533
3681.29 445
3681.86 420
3682.44 392
3683.01 416
3683.58 382
3684.15 444
3684.73 492
3685.30 405
3685.87 364
3686.44 432
3687.02 462
3687.59 424
3688.16 446
3688.73 473
3689.31 510
3689.88 562
3690.45 518
3691.02 437
3691.60 514
3692.17 564
3692.74 499
3693.32 501
3693.89 419
3694.46 450
3695.03 465
3695.61 475
3696.18 422
3696.75 454
3697.33 468
3697.90 512
3698.47 508
3699.05 404
3699.62 427
3700.19 433
3700.77 410
3701.34 392
3701.91 404
3702.49 464
3703.06 430
3703.64 400
3704.21 367
3704.78 449
3705.36 438
3705.93 452
3706.51 433
3707.08 493
3707.65 503
3708.23 437
3708.80 469
3709.38 575
3709.95 427
3710.52 441
3711.10 470
3711.67 535
3712.25 546
3712.82 488
3713.40 422
3713.97 423
3714.55 522
3715.12 506
3715.69 502
3716.27 507
3716.84 522
3717.42 518
3717.99 515
3718.57 442
3719.14 413
3719.72 471
3720.29 533
3720.87 532
3721.44 513
3722.02 592
3722.59 552
3723.17 559
3723.75 468
3724.32 376
3724.90 470
3725.47 438
3726.05 428
3726.62 402
3727.20 368
3727.77 439
3728.35 455
3728.92 453
3729.50 418
3730.08 459
3730.65 472
3731.23 410
3731.80 496
3732.38 452
3732.96 528
3733.53 561
3734.11 453
3734.68 463
3735.26 544
3735.84 600
3736.41 523
3736.99 454
3737.57 501
3738.14 474
3738.72 469
3739.30 512
3739.87 465
3740.45 449
3741.03 434
3741.60 547
3742.18 475
3742.76 376
3743.33 375
3743.91 459
3744.49 426
3745.06 419
3745.64 414
3746.22 403
3746.79 430
3747.37 406
3747.95 436
3748.53 419
3749.10 435
3749.68 467
3750.26 478
3750.83 458
3751.41 411
3751.99 421
3752.57 404
3753.14 458
3753.72 400
3754.30 405
3754.88 533
3755.46 488
3756.03 459
3756.61 531
3757.19 489
3757.77 434
3758.35 508
3758.92 412
3759.50 432
3760.08 377
3760.66 379
3761.24 388
3761.81 385
3762.39 452
3762.97 430
3763.55 484
3764.13 463
3764.71 513
3765.28 494
3765.86 426
3766.44 491
3767.02 481
3767.60 520
3768.18 529
3768.76 449
3769.34 422
3769.91 396
3770.49 347
3771.07 429
3771.65 441
3772.23 471
3772.81 426
3773.39 507
3773.97 471
3774.55 538
3775.13 523
3775.71 543
3776.28 522
3776.86 470
3777.44 384
3778.02 464
3778.60 560
3779.18 476
3779.76 478
3780.34 443
3780.92 563
3781.50 613
3782.08 524
3782.66 555
3783.24 543
3783.82 476
3784.40 473
3784.98 489
3785.56 457
3786.14 445
3786.72 545
3787.30 579
3787.88 492
3788.46 457
3789.04 596
3789.62 551
3790.20 500
3790.78 470
3791.36 517
3791.94 447
3792.53 448
3793.11 444
3793.69 483
3794.27 531
3794.85 575
3795.43 529
3796.01 487
3796.59 501
3797.17 563
3797.75 528
3798.33 600
3798.91 595
3799.50 566
3800.08 604
3800.66 607
3801.24 559
3801.82 568
3802.40 644
3802.98 793
3803.57 780
3804.15 771
3804.73 807
3805.31 729
3805.89 703
3806.47 779
3807.05 689
3807.64 657
3808.22 702
3808.80 706
3809.38 734
3809.96 721
3810.55 764
3811.13 743
3811.71 739
3812.29 733
3812.87 739
3813.46 794
3814.04 824
3814.62 846
3815.20 888
3815.79 891
3816.37 933
3816.95 926
3817.53 852
3818.12 958
3818.70 839
3819.28 852
3819.86 766
3820.45 642
3821.03 660
3821.61 658
3822.20 612
3822.78 544
3823.36 508
3823.94 558
3824.53 566
3825.11 467
3825.69 498
3826.28 496
3826.86 484
3827.44 552
3828.03 555
3828.61 509
3829.19 615
3829.78 580
3830.36 495
3830.94 512
3831.53 558
3832.11 467
3832.69 455
3833.28 515
3833.86 551
3834.45 507
3835.03 563
3835.61 525
3836.20 477
3836.78 457
3837.37 458
3837.95 468
3838.53 512
3839.12 551
3839.70 499
3840.29 483
3840.87 479
3841.46 423
3842.04 415
3842.62 449
3843.21 403
3843.79 465
3844.38 406
3844.96 437
3845.55 455
3846.13 481
3846.72 449
3847.30 414
3847.89 427
3848.47 489
3849.06 515
3849.64 403
3850.23 384
3850.81 489
3851.40 446
3851.98 463
3852.57 457
3853.15 464
3853.74 479
3854.32 419
3854.91 452
3855.49 419
3856.08 401
3856.66 452
3857.25 459
3857.84 455
3858.42 483
3859.01 534
3859.59 546
3860.18 525
3860.76 594
3861.35 511
3861.94 563
3862.52 580
3863.11 602
3863.69 583
3864.28 577
3864.87 469
3865.45 580
3866.04 515
3866.62 436
3867.21 537
3867.80 527
3868.38 607
3868.97 456
3869.56 555
3870.14 543
3870.73 475
3871.32 472
3871.90 437
3872.49 464
3873.08 408
3873.66 508
3874.25 481
3874.84 488
3875.42 477
3876.01 489
3876.60 426
3877.19 416
3877.77 431
3878.36 376
3878.95 438
3879.53 518
3880.12 455
3880.71 492
3881.30 487
3881.88 466
3882.47 475
3883.06 430
3883.65 414
3884.23 448
3884.82 473
3885.41 484
3886.00 535
3886.58 456
3887.17 519
3887.76 486
3888.35 427
3888.94 429
3889.52 427
3890.11 484
3890.70 451
3891.29 490
3891.88 541
3892.46 466
3893.05 487
3893.64 467
3894.23 422
3894.82 477
3895.41 484
3895.99 408
3896.58 431
3897.17 462
3897.76 437
3898.35 379
3898.94 393
3899.53 443
3900.12 409
3900.70 374
3901.29 429
3901.88 446
3902.47 442
3903.06 448
3903.65 446
3904.24 464
3904.83 494
3905.42 489
3906.01 514
3906.60 467
3907.18 460
3907.77 490
3908.36 418
3908.95 451
3909.54 464
3910.13 467
3910.72 425
3911.31 438
3911.90 508
3912.49 450
3913.08 413
3913.67 381
3914.26 355
3914.85 377
3915.44 390
3916.03 346
3916.62 378
3917.21 416
3917.80 472
3918.39 426
3918.98 414
3919.57 501
3920.16 446
3920.75 423
3921.34 429
3921.93 382
3922.52 374
3923.11 400
3923.70 384
3924.30 376
3924.89 399
3925.48 418
3926.07 410
3926.66 382
3927.25 415
3927.84 427
3928.43 338
3929.02 443
3929.61 425
3930.20 405
3930.80 377
3931.39 393
3931.98 394
3932.57 347
3933.16 340
3933.75 302
3934.34 331
3934.93 344
3935.53 376
3936.12 411
3936.71 373
3937.30 388
3937.89 410
3938.48 455
3939.08 380
3939.67 402
3940.26 421
3940.85 451
3941.44 401
3942.04 503
3942.63 469
3943.22 474
3943.81 501
3944.40 504
3945.00 479
3945.59 463
3946.18 398
3946.77 445
3947.36 451
3947.96 390
3948.55 391
3949.14 432
3949.73 425
3950.33 427
3950.92 409
3951.51 371
3952.11 355
3952.70 302
3953.29 390
3953.88 410
3954.48 423
3955.07 404
3955.66 425
3956.26 381
3956.85 380
3957.44 381
3958.04 394
3958.63 460
3959.22 430
3959.81 419
3960.41 435
3961.00 429
3961.60 397
3962.19 458
3962.78 429
3963.38 395
3963.97 467
3964.56 455
3965.16 465
3965.75 442
3966.34 466
3966.94 519
3967.53 476
3968.13 572
3968.72 580
3969.31 492
3969.91 527
3970.50 451
3971.10 485
3971.69 532
3972.28 520
3972.88 450
3973.47 434
3974.07 470
3974.66 546
3975.26 458
3975.85 531
3976.45 556
3977.04 492
3977.63 586
3978.23 528
3978.82 592
3979.42 535
3980.01 499
3980.61 507
3981.20 560
3981.80 496
3982.39 543
3982.99 522
3983.58 520
3984.18 496
3984.77 525
3985.37 531
3985.96 507
3986.56 465
3987.16 476
3987.75 482
3988.35 521
3988.94 444
3989.54 483
3990.13 487
3990.73 474
3991.32 508
3991.92 508
3992.52 493
3993.11 521
3993.71 455
3994.30 461
3994.90 428
3995.50 399
3996.09 419
3996.69 474
3997.28 478
3997.88 479
3998.48 519
3999.07 500
3999.67 465
4000.26 484
4000.86 510
4001.46 558
4002.05 469
4002.65 495
4003.25 459
4003.84 422
4004.44 401
4005.04 414
4005.63 476
4006.23 524
4006.83 575
4007.42 472
4008.02 533
4008.62 517
4009.21 546
4009.81 559
4010.41 499
4011.01 415
4011.60 404
4012.20 470
4012.80 549
4013.40 532
4013.99 467
4014.59 544
4015.19 517
4015.78 503
4016.38 507
4016.98 517
4017.58 520
4018.18 476
4018.77 463
4019.37 497
4019.97 523
4020.57 472
4021.16 510
4021.76 491
4022.36 487
4022.96 472
4023.56 494
4024.15 438
4024.75 455
4025.35 556
4025.95 530
4026.55 468
4027.15 434
4027.74 446
4028.34 576
4028.94 527
4029.54 479
4030.14 524
4030.74 523
4031.34 545
4031.93 554
4032.53 547
4033.13 570
4033.73 530
4034.33 463
4034.93 577
4035.53 637
4036.13 561
4036.73 518
4037.32 554
4037.92 544
4038.52 557
4039.12 516
4039.72 492
4040.32 458
4040.92 456
4041.52 387
4042.12 417
4042.72 430
4043.32 436
4043.92 446
4044.52 491
4045.12 507
4045.72 421
4046.32 360
4046.92 420
4047.52 445
4048.12 433
4048.72 421
4049.32 443
4049.92 410
4050.52 453
4051.12 424
4051.72 413
4052.32 431
4052.92 435
4053.52 455
4054.12 405
4054.72 403
4055.32 371
4055.92 364
4056.52 464
4057.12 397
4057.72 452
4058.32 425
4058.92 465
4059.52 420
4060.12 480
4060.72 450
4061.33 388
4061.93 399
4062.53 418
4063.13 415
4063.73 439
4064.33 441
4064.93 383
4065.53 362
4066.13 421
4066.74 399
4067.34 433
4067.94 405
4068.54 342
4069.14 403
4069.74 415
4070.34 426
4070.95 419
4071.55 373
4072.15 384
4072.75 359
4073.35 452
4073.95 403
4074.56 404
4075.16 442
4075.76 472
4076.36 384
4076.96 371
4077.57 347
4078.17 419
4078.77 393
4079.37 371
4079.97 403
4080.58 390
4081.18 392
4081.78 361
4082.38 387
4082.99 402
4083.59 425
4084.19 421
4084.79 396
4085.40 394
4086.00 394
4086.60 443
4087.21 454
4087.81 445
4088.41 441
4089.01 382
4089.62 343
4090.22 411
4090.82 454
4091.43 432
4092.03 409
4092.63 491
4093.24 464
4093.84 429
4094.44 412
4095.05 409
4095.65 448
4096.25 408
4096.86 351
4097.46 384
4098.06 384
4098.67 458
4099.27 459
4099.87 411
4100.48 456
4101.08 399
4101.69 378
4102.29 423
4102.89 402
4103.50 332
4104.10 356
4104.71 351
4105.31 412
4105.91 336
4106.52 300
4107.12 341
4107.73 352
4108.33 423
4108.94 424
4109.54 351
4110.14 328
4110.75 418
4111.35 479
4111.96 394
4112.56 401
4113.17 349
4113.77 435
4114.38 371
4114.98 278
4115.59 329
4116.19 399
4116.80 403
4117.40 328
4118.01 363
4118.61 375
4119.22 385
4119.82 394
4120.43 393
4121.03 352
4121.64 418
4122.24 483
4122.85 315
4123.46 360
4124.06 408
4124.67 468
4125.27 399
4125.88 394
4126.48 344
4127.09 341
4127.69 410
4128.30 384
4128.91 376
4129.51 350
4130.12 365
4130.72 393
4131.33 379
4131.94 362
4132.54 341
4133.15 326
4133.76 347
4134.36 442
4134.97 385
4135.57 407
4136.18 425
4136.79 447
4137.39 441
4138.00 445
4138.61 470
4139.21 435
4139.82 470
4140.43 571
4141.03 485
4141.64 458
4142.25 415
4142.85 434
4143.46 581
4144.07 468
4144.67 455
4145.28 415
4145.89 473
4146.50 457
4147.10 393
4147.71 378
4148.32 504
4148.93 409
4149.53 358
4150.14 432
4150.75 429
4151.36 469
4151.96 409
4152.57 401
4153.18 461
4153.79 412
4154.39 431
4155.00 384
4155.61 289
4156.22 346
4156.82 417
4157.43 425
4158.04 412
4158.65 376
4159.26 370
4159.87 359
4160.47 466
4161.08 415
4161.69 331
4162.30 346
4162.91 424
4163.52 484
4164.12 397
4164.73 441
4165.34 439
4165.95 444
4166.56 416
4167.17 452
4167.78 443
4168.38 384
4168.99 370
4169.60 382
4170.21 345
4170.82 322
4171.43 342
4172.04 457
4172.65 485
4173.26 349
4173.86 369
4174.47 388
4175.08 399
4175.69 433
4176.30 468
4176.91 459
4177.52 399
4178.13 368
4178.74 351
4179.35 413
4179.96 463
4180.57 364
4181.18 406
4181.79 398
4182.40 354
4183.01 366
4183.62 435
4184.23 411
4184.84 419
4185.45 433
4186.06 435
4186.67 494
4187.28 434
4187.89 410
4188.50 497
4189.11 485
4189.72 477
4190.33 471
4190.94 415
4191.55 455
4192.16 428
4192.77 410
4193.38 421
4193.99 479
4194.60 457
4195.21 465
4195.82 528
4196.44 566
4197.05 476
4197.66 478
4198.27 535
4198.88 483
4199.49 454
4200.10 457
4200.71 416
4201.32 425
4201.94 429
4202.55 439
4203.16 451
4203.77 427
4204.38 512
4204.99 490
4205.60 430
4206.21 470
4206.83 452
4207.44 442
4208.05 450
4208.66 438
4209.27 407
4209.89 446
4210.50 429
4211.11 417
4211.72 388
4212.33 376
4212.94 429
4213.56 444
4214.17 454
4214.78 481
4215.39 434
4216.01 420
4216.62 384
4217.23 444
4217.84 563
4218.46 520
4219.07 500
4219.68 586
4220.29 578
4220.91 551
4221.52 589
4222.13 566
4222.74 482
4223.36 549
4223.97 537
4224.58 606
4225.19 541
4225.81 541
4226.42 541
4227.03 576
4227.65 496
4228.26 505
4228.87 514
4229.49 489
4230.10 474
4230.71 512
4231.33 528
4231.94 561
4232.55 628
4233.17 764
4233.78 722
4234.39 763
4235.01 836
4235.62 732
4236.23 790
4236.85 825
4237.46 881
4238.08 815
4238.69 762
4239.30 685
4239.92 634
4240.53 655
4241.15 577
4241.76 547
4242.37 508
4242.99 536
4243.60 511
4244.22 496
4244.83 538
4245.45 463
4246.06 484
4246.67 528
4247.29 532
4247.90 512
4248.52 504
4249.13 502
4249.75 561
4250.36 485
4250.98 523
4251.59 479
4252.21 499
4252.82 509
4253.44 424
4254.05 473
4254.67 457
4255.28 400
4255.90 477
4256.51 511
4257.13 528
4257.74 464
4258.36 404
4258.97 472
4259.59 449
4260.20 451
4260.82 549
4261.44 446
4262.05 508
4262.67 494
4263.28 466
4263.90 430
4264.51 471
4265.13 451
4265.75 474
4266.36 452
4266.98 510
4267.59 508
4268.21 581
4268.83 601
4269.44 565
4270.06 472
4270.67 522
4271.29 488
4271.91 510
4272.52 592
4273.14 679
4273.76 680
4274.37 617
4274.99 650
4275.61 539
4276.22 544
4276.84 608
4277.46 569
4278.07 673
4278.69 657
4279.31 657
4279.92 571
4280.54 659
4281.16 610
4281.77 643
4282.39 649
4283.01 517
4283.63 456
4284.24 465
4284.86 504
4285.48 467
4286.09 395
4286.71 478
4287.33 497
4287.95 545
4288.56 525
4289.18 495
4289.80 500
4290.42 529
4291.03 571
4291.65 547
4292.27 487
4292.89 445
4293.51 434
4294.12 445
4294.74 373
4295.36 427
4295.98 441
4296.60 489
4297.21 488
4297.83 495
4298.45 437
4299.07 478
4299.69 459
4300.31 459
4300.92 515
4301.54 494
4302.16 409
4302.78 422
4303.40 468
4304.02 482
4304.63 359
4305.25 401
4305.87 421
4306.49 427
4307.11 495
4307.73 537
4308.35 513
4308.97 461
4309.59 440
4310.20 464
4310.82 484
4311.44 424
4312.06 438
4312.68 482
4313.30 424
4313.92 501
4314.54 475
4315.16 515
4315.78 454
4316.40 473
4317.02 491
4317.64 422
4318.26 417
4318.88 499
4319.50 453
4320.12 507
4320.74 536
4321.36 475
4321.98 598
4322.60 554
4323.22 433
4323.84 448
4324.46 435
4325.08 522
4325.70 538
4326.32 617
4326.94 683
4327.56 528
4328.18 553
4328.80 685
4329.42 523
4330.04 604
4330.66 631
4331.28 539
4331.90 610
4332.52 564
4333.14 570
4333.76 632
4334.38 702
4335.00 662
4335.63 693
4336.25 813
4336.87 807
4337.49 818
4338.11 1028
4338.73 1094
4339.35 1201
4339.97 1230
4340.59 1266
4341.22 1207
4341.84 1131
4342.46 984
4343.08 1106
4343.70 1054
4344.32 1070
4344.94 1111
4345.57 1076
4346.19 1282
4346.81 1307
4347.43 1477
4348.05 1696
4348.67 1773
4349.30 1804
4349.92 1755
4350.54 1678
4351.16 1572
4351.78 1281
4352.41 1153
4353.03 919
4353.65 840
4354.27 814
4354.90 737
4355.52 719
4356.14 696
4356.76 682
4357.38 668
4358.01 640
4358.63 650
4359.25 696
4359.87 760
4360.50 708
4361.12 771
4361.74 668
4362.37 714
4362.99 635
4363.61 626
4364.23 602
4364.86 639
4365.48 674
4366.10 623
4366.73 569
4367.35 585
4367.97 629
4368.60 657
4369.22 687
4369.84 534
4370.47 577
4371.09 616
4371.71 513
4372.34 513
4372.96 477
4373.58 557
4374.21 449
4374.83 479
4375.46 467
4376.08 503
4376.70 548
4377.33 565
4377.95 576
4378.57 535
4379.20 569
4379.82 592
4380.45 648
4381.07 597
4381.70 617
4382.32 573
4382.94 544
4383.57 604
4384.19 537
4384.82 591
4385.44 632
4386.07 634
4386.69 614
4387.32 584
4387.94 599
4388.56 594
4389.19 623
4389.81 556
4390.44 550
4391.06 569
4391.69 528
4392.31 465
4392.94 531
4393.56 489
4394.19 573
4394.81 538
4395.44 519
4396.06 584
4396.69 623
4397.31 543
4397.94 468
4398.57 533
4399.19 559
4399.82 563
4400.44 543
4401.07 483
4401.69 519
4402.32 580
4402.94 530
4403.57 529
4404.20 597
4404.82 511
4405.45 482
4406.07 513
4406.70 443
4407.33 433
4407.95 498
4408.58 608
4409.20 475
4409.83 496
4410.46 531
4411.08 497
4411.71 546
4412.34 540
4412.96 594
4413.59 556
4414.21 498
4414.84 473
4415.47 479
4416.09 457
4416.72 392
4417.35 443
4417.97 449
4418.60 548
4419.23 473
4419.86 494
4420.48 411
4421.11 446
4421.74 544
4422.36 558
4422.99 547
4423.62 518
4424.25 441
4424.87 512
4425.50 510
4426.13 426
4426.75 411
4427.38 462
4428.01 366
4428.64 443
4429.26 525
4429.89 489
4430.52 397
4431.15 464
4431.78 486
4432.40 473
4433.03 539
4433.66 547
4434.29 508
4434.91 499
4435.54 454
4436.17 512
4436.80 505
4437.43 575
4438.06 570
4438.68 488
4439.31 547
4439.94 486
4440.57 493
4441.20 556
4441.83 399
4442.45 451
4443.08 503
4443.71 480
4444.34 558
4444.97 535
4445.60 522
4446.23 469
4446.86 448
4447.48 563
4448.11 487
4448.74 462
4449.37 496
4450.00 492
4450.63 543
4451.26 565
4451.89 532
4452.52 497
4453.15 411
4453.78 466
4454.40 480
4455.03 611
4455.66 613
4456.29 517
4456.92 559
4457.55 539
4458.18 552
4458.81 566
4459.44 614
4460.07 493
4460.70 530
4461.33 580
4461.96 515
4462.59 437
4463.22 512
4463.85 538
4464.48 574
4465.11 531
4465.74 422
4466.37 438
4467.00 427
4467.63 389
4468.26 434
4468.89 502
4469.52 512
4470.15 446
4470.78 446
4471.41 400
4472.04 449
4472.68 445
4473.31 377
4473.94 389
4474.57 419
4475.20 396
4475.83 483
4476.46 526
4477.09 426
4477.72 492
4478.35 419
4478.98 387
4479.62 430
4480.25 451
4480.88 475
4481.51 478
4482.14 407
4482.77 402
4483.40 514
4484.04 484
4484.67 424
4485.30 530
4485.93 443
4486.56 439
4487.19 447
4487.82 414
4488.46 477
4489.09 522
4489.72 575
4490.35 533
4490.98 556
4491.62 600
4492.25 547
4492.88 506
4493.51 449
4494.14 504
4494.78 423
4495.41 508
4496.04 597
4496.67 534
4497.31 483
4497.94 490
4498.57 532
4499.20 432
4499.84 514
4500.47 537
4501.10 550
4501.73 609
4502.37 710
4503.00 636
4503.63 584
4504.27 559
4504.90 638
4505.53 638
4506.16 651
4506.80 694
4507.43 608
4508.06 529
4508.70 464
4509.33 506
4509.96 609
4510.60 606
4511.23 515
4511.86 499
4512.50 503
4513.13 534
4513.76 529
4514.40 566
4515.03 412
4515.66 426
4516.30 371
4516.93 450
4517.57 443
4518.20 451
4518.83 431
4519.47 454
4520.10 438
4520.74 403
4521.37 383
4522.00 444
4522.64 425
4523.27 422
4523.91 460
4524.54 527
4525.18 481
4525.81 422
4526.44 436
4527.08 521
4527.71 661
4528.35 521
4528.98 444
4529.62 463
4530.25 574
4530.89 588
4531.52 632
4532.16 586
4532.79 714
4533.43 717
4534.06 715
4534.70 628
4535.33 601
4535.97 619
4536.60 625
4537.24 518
4537.87 485
4538.51 496
4539.14 528
4539.78 503
4540.41 453
4541.05 424
4541.68 484
4542.32 435
4542.96 436
4543.59 525
4544.23 495
4544.86 525
4545.50 379
4546.13 489
4546.77 493
4547.41 455
4548.04 432
4548.68 408
4549.31 479
4549.95 417
4550.59 397
4551.22 419
4551.86 400
4552.50 473
4553.13 517
4553.77 515
4554.40 399
4555.04 396
4555.68 484
4556.31 479
4556.95 436
4557.59 389
4558.22 429
4558.86 412
4559.50 425
4560.13 455
4560.77 458
4561.41 435
4562.04 429
4562.68 445
4563.32 403
4563.96 386
4564.59 385
4565.23 401
4565.87 389
4566.50 433
4567.14 396
4567.78 403
4568.42 411
4569.05 452
4569.69 444
4570.33 495
4570.97 444
4571.60 368
4572.24 431
4572.88 408
4573.52 466
4574.16 491
4574.79 434
4575.43 390
4576.07 416
4576.71 368
4577.34 416
4577.98 357
4578.62 413
4579.26 438
4579.90 488
4580.54 441
4581.17 499
4581.81 454
4582.45 516
4583.09 540
4583.73 464
4584.37 483
4585.00 540
4585.64 486
4586.28 454
4586.92 502
4587.56 483
4588.20 479
4588.84 437
4589.48 513
4590.11 622
4590.75 686
4591.39 706
4592.03 848
4592.67 743
4593.31 722
4593.95 779
4594.59 808
4595.23 670
4595.87 656
4596.51 704
4597.15 509
4597.79 532
4598.42 602
4599.06 473
4599.70 474
4600.34 423
4600.98 500
4601.62 499
4602.26 516
4602.90 570
4603.54 566
4604.18 576
4604.82 571
4605.46 550
4606.10 497
4606.74 565
4607.38 608
4608.02 662
4608.66 625
4609.30 512
4609.94 601
4610.58 642
4611.22 549
4611.86 531
4612.50 502
4613.15 534
4613.79 540
4614.43 467
4615.07 433
4615.71 467
4616.35 509
4616.99 593
4617.63 492
4618.27 423
4618.91 416
4619.55 396
4620.19 400
4620.83 475
4621.48 392
4622.12 368
4622.76 448
4623.40 492
4624.04 374
4624.68 434
4625.32 434
4625.96 454
4626.61 433
4627.25 397
4627.89 425
4628.53 425
4629.17 437
4629.81 417
4630.46 390
4631.10 430
4631.74 536
4632.38 464
4633.02 515
4633.66 511
4634.31 502
4634.95 527
4635.59 535
4636.23 506
4636.88 489
4637.52 539
4638.16 468
4638.80 489
4639.44 455
4640.09 502
4640.73 549
4641.37 556
4642.01 517
4642.66 433
4643.30 527
4643.94 493
4644.58 452
4645.23 448
4645.87 499
4646.51 490
4647.16 462
4647.80 507
4648.44 489
4649.08 442
4649.73 456
4650.37 476
4651.01 427
4651.66 458
4652.30 529
4652.94 382
4653.59 426
4654.23 429
4654.87 459
4655.52 429
4656.16 440
4656.80 443
4657.45 439
4658.09 460
4658.74 398
4659.38 381
4660.02 460
4660.67 428
4661.31 425
4661.95 411
4662.60 398
4663.24 376
4663.89 425
4664.53 398
4665.17 412
4665.82 384
4666.46 352
4667.11 392
4667.75 454
4668.40 406
4669.04 408
4669.68 448
4670.33 434
4670.97 376
4671.62 372
4672.26 406
4672.91 364
4673.55 391
4674.20 331
4674.84 330
4675.49 405
4676.13 427
4676.78 332
4677.42 384
4678.07 359
4678.71 423
4679.36 406
4680.00 385
4680.65 379
4681.29 469
4681.94 438
4682.58 476
4683.23 445
4683.87 370
4684.52 393
4685.16 495
4685.81 411
4686.46 436
4687.10 440
4687.75 438
4688.39 483
4689.04 399
4689.68 515
4690.33 481
4690.98 435
4691.62 389
4692.27 403
4692.91 486
4693.56 453
4694.21 446
4694.85 439
4695.50 435
4696.15 483
4696.79 651
4697.44 525
4698.08 628
4698.73 712
4699.38 714
4700.02 693
4700.67 702
4701.32 802
4701.96 771
4702.61 731
4703.26 662
4703.90 681
4704.55 563
4705.20 538
4705.84 485
4706.49 467
4707.14 494
4707.79 519
4708.43 493
4709.08 480
4709.73 473
4710.37 521
4711.02 527
4711.67 495
4712.32 490
4712.96 485
4713.61 560
4714.26 571
4714.91 431
4715.55 464
4716.20 499
4716.85 530
4717.50 521
4718.14 520
4718.79 520
4719.44 494
4720.09 447
4720.74 485
4721.38 526
4722.03 444
4722.68 376
4723.33 471
4723.98 501
4724.62 418
4725.27 526
4725.92 563
4726.57 492
4727.22 436
4727.87 391
4728.52 539
4729.16 504
4729.81 587
4730.46 564
4731.11 501
4731.76 514
4732.41 445
4733.06 405
4733.70 437
4734.35 410
4735.00 415
4735.65 384
4736.30 394
4736.95 411
4737.60 424
4738.25 427
4738.90 468
4739.55 512
4740.20 528
4740.84 528
4741.49 490
4742.14 474
4742.79 430
4743.44 490
4744.09 484
4744.74 525
4745.39 536
4746.04 500
4746.69 390
4747.34 424
4747.99 507
4748.64 552
4749.29 421
4749.94 528
4750.59 477
4751.24 451
4751.89 507
4752.54 533
4753.19 557
4753.84 508
4754.49 450
4755.14 503
4755.79 509
4756.44 574
4757.09 517
4757.74 568
4758.39 489
4759.04 442
4759.70 438
4760.35 427
4761.00 514
4761.65 431
4762.30 405
4762.95 438
4763.60 432
4764.25 370
4764.90 396
4765.55 461
4766.20 506
4766.86 531
4767.51 438
4768.16 411
4768.81 408
4769.46 464
4770.11 512
4770.76 413
4771.41 457
4772.07 393
4772.72 377
4773.37 377
4774.02 391
4774.67 465
4775.32 442
4775.98 465
4776.63 437
4777.28 484
4777.93 437
4778.58 404
4779.24 519
4779.89 513
4780.54 559
4781.19 450
4781.84 436
4782.50 483
4783.15 505
4783.80 414
4784.45 442
4785.10 400
4785.76 416
4786.41 496
4787.06 501
4787.71 406
4788.37 446
4789.02 414
4789.67 520
4790.33 478
4790.98 457
4791.63 462
4792.28 418
4792.94 453
4793.59 419
4794.24 500
4794.90 525
4795.55 427
4796.20 457
4796.86 432
4797.51 413
4798.16 434
4798.81 355
4799.47 420
4800.12 464
4800.78 442
4801.43 504
4802.08 487
4802.74 510
4803.39 458
4804.04 454
4804.70 447
4805.35 498
4806.00 525
4806.66 420
4807.31 474
4807.97 481
4808.62 564
4809.27 506
4809.93 484
4810.58 504
4811.24 490
4811.89 533
4812.54 546
4813.20 536
4813.85 562
4814.51 578
4815.16 507
4815.82 589
4816.47 572
4817.13 595
4817.78 538
4818.44 492
4819.09 488
4819.74 533
4820.40 509
4821.05 578
4821.71 548
4822.36 532
4823.02 617
4823.67 674
4824.33 652
4824.98 520
4825.64 581
4826.29 691
4826.95 634
4827.60 618
4828.26 546
4828.92 601
4829.57 631
4830.23 521
4830.88 611
4831.54 698
4832.19 722
4832.85 748
4833.50 724
4834.16 642
4834.82 602
4835.47 620
4836.13 755
4836.78 748
4837.44 742
4838.10 853
4838.75 784
4839.41 797
4840.06 749
4840.72 777
4841.38 851
4842.03 861
4842.69 733
4843.34 807
4844.00 804
4844.66 837
4845.31 819
4845.97 869
4846.63 795
4847.28 841
4847.94 990
4848.60 917
4849.25 939
4849.91 1073
4850.57 1243
4851.22 1272
4851.88 1212
4852.54 1343
4853.20 1322
4853.85 1277
4854.51 1187
4855.17 1250
4855.82 1135
4856.48 1111
4857.14 1110
4857.80 1210
4858.45 1257
4859.11 1301
4859.77 1504
4860.43 1299
4861.08 1193
4861.74 1222
4862.40 1245
4863.06 1115
4863.71 1054
4864.37 1107
4865.03 1091
4865.69 1036
4866.34 996
4867.00 1049
4867.66 1033
4868.32 1025
4868.98 1027
4869.63 1200
4870.29 1023
4870.95 1030
4871.61 1095
4872.27 980
4872.93 949
4873.58 924
4874.24 771
4874.90 810
4875.56 812
4876.22 939
4876.88 842
4877.54 865
4878.19 921
4878.85 957
4879.51 925
4880.17 973
4880.83 943
4881.49 894
4882.15 803
4882.81 826
4883.47 774
4884.13 769
4884.78 771
4885.44 772
4886.10 728
4886.76 692
4887.42 678
4888.08 684
4888.74 730
4889.40 787
4890.06 745
4890.72 757
4891.38 852
4892.04 795
4892.70 951
4893.36 844
4894.02 956
4894.68 935
4895.34 879
4896.00 877
4896.66 891
4897.32 807
4897.98 723
4898.64 750
4899.30 741
4899.96 763
4900.62 823
4901.28 794
4901.94 734
4902.60 799
4903.26 745
4903.92 753
4904.58 755
4905.24 789
4905.90 715
4906.56 679
4907.22 652
4907.88 645
4908.54 626
4909.20 671
4909.87 677
4910.53 596
4911.19 609
4911.85 732
4912.51 680
4913.17 653
4913.83 644
4914.49 635
4915.15 674
4915.81 603
4916.48 675
4917.14 604
4917.80 607
4918.46 716
4919.12 563
4919.78 504
4920.44 483
4921.11 582
4921.77 542
4922.43 499
4923.09 530
4923.75 531
4924.41 503
4925.08 594
4925.74 581
4926.40 503
4927.06 529
4927.72 536
4928.39 473
4929.05 497
4929.71 540
4930.37 508
4931.04 517
4931.70 485
4932.36 523
4933.02 546
4933.69 537
4934.35 484
4935.01 535
4935.67 449
4936.34 529
4937.00 524
4937.66 477
4938.32 485
4938.99 547
4939.65 464
4940.31 493
4940.98 516
4941.64 565
4942.30 585
4942.96 478
4943.63 512
4944.29 466
4944.95 492
4945.62 473
4946.28 483
4946.94 499
4947.61 503
4948.27 396
4948.93 479
4949.60 472
4950.26 404
4950.92 470
4951.59 517
4952.25 456
4952.92 474
4953.58 448
4954.24 460
4954.91 406
4955.57 436
4956.24 545
4956.90 460
4957.56 450
4958.23 581
4958.89 572
4959.56 505
4960.22 475
4960.88 436
4961.55 539
4962.21 589
4962.88 516
4963.54 516
4964.21 541
4964.87 559
4965.54 575
4966.20 636
4966.86 626
4967.53 605
4968.19 510
4968.86 608
4969.52 512
4970.19 596
4970.85 466
4971.52 490
4972.18 535
4972.85 504
4973.51 524
4974.18 439
4974.84 466
4975.51 523
4976.17 555
4976.84 502
4977.51 489
4978.17 471
4978.84 452
4979.50 555
4980.17 562
4980.83 599
4981.50 571
4982.16 501
4982.83 583
4983.50 589
4984.16 525
4984.83 509
4985.49 501
4986.16 487
4986.83 594
4987.49 532
4988.16 614
4988.82 563
4989.49 588
4990.16 644
4990.82 629
4991.49 684
4992.16 673
4992.82 650
4993.49 620
4994.16 636
4994.82 619
4995.49 554
4996.15 506
4996.82 512
4997.49 491
4998.16 500
4998.82 449
4999.49 429
5000.16 415
5000.82 402
5001.49 440
5002.16 424
5002.82 452
5003.49 367
5004.16 399
5004.83 422
5005.49 418
5006.16 463
5006.83 489
5007.49 411
5008.16 360
5008.83 376
5009.50 414
5010.16 428
5010.83 462
5011.50 473
5012.17 399
5012.84 400
5013.50 445
5014.17 416
5014.84 475
5015.51 488
5016.17 488
5016.84 492
5017.51 430
5018.18 469
5018.85 458
5019.52 409
5020.18 435
5020.85 461
5021.52 491
5022.19 490
5022.86 444
5023.53 393
5024.19 421
5024.86 512
5025.53 523
5026.20 481
5026.87 476
5027.54 470
5028.21 533
5028.88 501
5029.54 547
5030.21 483
5030.88 491
5031.55 557
5032.22 418
5032.89 509
5033.56 411
5034.23 454
5034.90 410
5035.57 404
5036.24 474
5036.90 460
5037.57 431
5038.24 539
5038.91 519
5039.58 372
5040.25 385
5040.92 463
5041.59 491
5042.26 552
5042.93 440
5043.60 462
5044.27 440
5044.94 479
5045.61 429
5046.28 395
5046.95 414
5047.62 433
5048.29 428
5048.96 452
5049.63 477
5050.30 482
5050.97 468
5051.64 439
5052.31 535
5052.98 466
5053.65 485
5054.32 441
5054.99 468
5055.66 443
5056.34 421
5057.01 415
5057.68 425
5058.35 371
5059.02 459
5059.69 430
5060.36 394
5061.03 437
5061.70 441
5062.37 503
5063.04 482
5063.72 493
5064.39 378
5065.06 418
5065.73 503
5066.40 503
5067.07 547
5067.74 551
5068.42 522
5069.09 513
5069.76 451
5070.43 533
5071.10 431
5071.77 476
5072.44 518
5073.12 465
5073.79 483
5074.46 533
5075.13 509
5075.80 587
5076.48 528
5077.15 564
5077.82 611
5078.49 596
5079.16 589
5079.84 636
5080.51 725
5081.18 658
5081.85 551
5082.53 589
5083.20 536
5083.87 581
5084.54 562
5085.22 591
5085.89 529
5086.56 591
5087.23 489
5087.91 496
5088.58 541
5089.25 555
5089.93 562
5090.60 629
5091.27 584
5091.94 533
5092.62 509
5093.29 588
5093.96 592
5094.64 507
5095.31 464
5095.98 514
5096.66 555
5097.33 585
5098.00 507
5098.68 519
5099.35 531
5100.02 594
5100.70 510
5101.37 492
5102.04 548
5102.72 504
5103.39 550
5104.07 640
5104.74 565
5105.41 617
5106.09 654
5106.76 562
5107.44 647
5108.11 741
5108.78 644
5109.46 548
5110.13 550
5110.81 588
5111.48 526
5112.16 511
5112.83 510
5113.50 533
5114.18 557
5114.85 492
5115.53 483
5116.20 497
5116.88 482
5117.55 497
5118.23 518
5118.90 530
5119.58 544
5120.25 530
5120.93 499
5121.60 569
5122.28 655
5122.95 615
5123.63 570
5124.30 549
5124.98 540
5125.65 509
5126.33 562
5127.00 571
5127.68 537
5128.35 569
5129.03 512
5129.70 573
5130.38 537
5131.06 520
5131.73 605
5132.41 548
5133.08 628
5133.76 645
5134.43 668
5135.11 620
5135.79 547
5136.46 545
5137.14 542
5137.81 488
5138.49 447
5139.17 453
5139.84 456
5140.52 522
5141.20 599
5141.87 536
5142.55 478
5143.22 499
5143.90 554
5144.58 442
5145.25 419
5145.93 445
5146.61 468
5147.28 437
5147.96 471
5148.64 418
5149.31 417
5149.99 397
5150.67 509
5151.34 527
5152.02 457
5152.70 400
5153.38 392
5154.05 436
5154.73 522
5155.41 445
5156.08 431
5156.76 425
5157.44 489
5158.12 461
5158.79 434
5159.47 409
5160.15 438
5160.83 474
5161.50 447
5162.18 460
5162.86 444
5163.54 405
5164.22 371
5164.89 512
5165.57 487
5166.25 503
5166.93 499
5167.61 462
5168.28 400
5168.96 427
5169.64 450
5170.32 471
5171.00 445
5171.67 482
5172.35 443
5173.03 437
5173.71 418
5174.39 443
5175.07 415
5175.74 379
5176.42 423
5177.10 382
5177.78 463
5178.46 389
5179.14 392
5179.82 453
5180.50 416
5181.17 383
5181.85 524
5182.53 488
5183.21 468
5183.89 524
5184.57 452
5185.25 387
5185.93 382
5186.61 439
5187.29 439
5187.97 420
5188.65 452
5189.33 447
5190.00 393
5190.68 454
5191.36 434
5192.04 432
5192.72 408
5193.40 383
5194.08 348
5194.76 371
5195.44 404
5196.12 381
5196.80 418
5197.48 402
5198.16 388
5198.84 408
5199.52 465
5200.20 455
5200.88 420
5201.56 499
5202.24 441
5202.92 418
5203.60 493
5204.28 430
5204.96 467
5205.65 456
5206.33 455
5207.01 423
5207.69 486
5208.37 496
5209.05 498
5209.73 486
5210.41 550
5211.09 563
5211.77 464
5212.45 447
5213.13 501
5213.82 474
5214.50 543
5215.18 568
5215.86 615
5216.54 599
5217.22 614
5217.90 601
5218.58 587
5219.27 573
5219.95 626
5220.63 671
5221.31 634
5221.99 600
5222.67 583
5223.35 638
5224.04 620
5224.72 660
5225.40 694
5226.08 562
5226.76 525
5227.45 539
5228.13 481
5228.81 454
5229.49 461
5230.17 442
5230.86 475
5231.54 554
5232.22 481
5232.90 529
5233.58 464
5234.27 503
5234.95 549
5235.63 522
5236.31 532
5237.00 489
5237.68 539
5238.36 558
5239.05 543
5239.73 482
5240.41 504
5241.09 511
5241.78 542
5242.46 553
5243.14 452
5243.83 532
5244.51 523
5245.19 513
5245.87 445
5246.56 470
5247.24 463
5247.92 547
5248.61 543
5249.29 534
5249.97 484
5250.66 554
5251.34 639
5252.03 622
5252.71 648
5253.39 647
5254.08 709
5254.76 619
5255.44 604
5256.13 558
5256.81 505
5257.50 481
5258.18 544
5258.86 569
5259.55 540
5260.23 531
5260.92 552
5261.60 579
5262.28 557
5262.97 559
5263.65 600
5264.34 567
5265.02 539
5265.71 547
5266.39 548
5267.07 605
5267.76 567
5268.44 564
5269.13 561
5269.81 534
5270.50 494
5271.18 523
5271.87 508
5272.55 527
5273.24 469
5273.92 489
5274.61 443
5275.29 477
5275.98 473
5276.66 440
5277.35 445
5278.03 435
5278.72 462
5279.40 542
5280.09 467
5280.77 507
5281.46 544
5282.15 543
5282.83 609
5283.52 622
5284.20 516
5284.89 482
5285.57 586
5286.26 525
5286.95 578
5287.63 517
5288.32 500
5289.00 478
5289.69 469
5290.38 517
5291.06 560
5291.75 551
5292.43 468
5293.12 417
5293.81 469
5294.49 472
5295.18 483
5295.87 496
5296.55 489
5297.24 566
5297.92 514
5298.61 525
5299.30 574
5299.98 705
5300.67 520
5301.36 547
5302.04 668
5302.73 692
5303.42 745
5304.11 722
5304.79 675
5305.48 718
5306.17 663
5306.85 788
5307.54 781
5308.23 638
5308.92 649
5309.60 598
5310.29 638
5310.98 597
5311.66 646
5312.35 610
5313.04 717
5313.73 751
5314.41 606
5315.10 620
5315.79 615
5316.48 636
5317.17 620
5317.85 575
5318.54 623
5319.23 541
5319.92 601
5320.61 602
5321.29 622
5321.98 624
5322.67 593
5323.36 610
5324.05 591
5324.73 552
5325.42 540
5326.11 566
5326.80 520
5327.49 549
5328.18 483
5328.87 422
5329.55 444
5330.24 517
5330.93 453
5331.62 462
5332.31 541
5333.00 500
5333.69 480
5334.38 501
5335.06 464
5335.75 499
5336.44 483
5337.13 468
5337.82 454
5338.51 419
5339.20 447
5339.89 438
5340.58 431
5341.27 459
5341.96 513
5342.65 528
5343.33 525
5344.02 464
5344.71 421
5345.40 449
5346.09 473
5346.78 452
5347.47 501
5348.16 498
5348.85 514
5349.54 502
5350.23 577
5350.92 560
5351.61 635
5352.30 602
5352.99 565
5353.68 679
5354.37 581
5355.06 499
5355.75 473
5356.44 473
5357.13 489
5357.82 451
5358.51 495
5359.21 373
5359.90 373
5360.59 454
5361.28 464
5361.97 471
5362.66 497
5363.35 487
5364.04 498
5364.73 553
5365.42 478
5366.11 496
5366.80 485
5367.49 513
5368.19 470
5368.88 459
5369.57 368
5370.26 501
5370.95 432
5371.64 341
5372.33 393
5373.02 332
5373.72 396
5374.41 395
5375.10 473
5375.79 410
5376.48 423
5377.17 363
5377.87 448
5378.56 421
5379.25 416
5379.94 456
5380.63 419
5381.33 394
5382.02 439
5382.71 490
5383.40 370
5384.09 430
5384.79 463
5385.48 416
5386.17 483
5386.86 441
5387.55 411
5388.25 406
5388.94 415
5389.63 476
5390.32 460
5391.02 468
5391.71 472
5392.40 409
5393.09 529
5393.79 494
5394.48 583
5395.17 529
5395.87 466
5396.56 497
5397.25 427
5397.95 432
5398.64 460
5399.33 453
5400.02 411
5400.72 416
5401.41 451
5402.10 518
5402.80 471
5403.49 426
5404.18 421
5404.88 421
5405.57 458
5406.26 454
5406.96 389
5407.65 445
5408.35 414
5409.04 412
5409.73 435
5410.43 513
5411.12 475
5411.81 532
5412.51 400
5413.20 374
5413.90 457
5414.59 442
5415.28 459
5415.98 410
5416.67 435
5417.37 441
5418.06 393
5418.76 395
5419.45 470
5420.14 435
5420.84 403
5421.53 356
5422.23 507
5422.92 483
5423.62 495
5424.31 508
5425.01 579
5425.70 557
5426.40 438
5427.09 399
5427.79 449
5428.48 371
5429.18 444
5429.87 476
5430.57 474
5431.26 527
5431.96 485
5432.65 494
5433.35 475
5434.04 459
5434.74 527
5435.43 493
5436.13 582
5436.82 546
5437.52 554
5438.22 461
5438.91 487
5439.61 549
5440.30 505
5441.00 508
5441.69 534
5442.39 518
5443.09 506
5443.78 499
5444.48 473
5445.17 576
5445.87 515
5446.57 564
5447.26 543
5447.96 567
5448.66 590
5449.35 573
5450.05 571
5450.74 556
5451.44 555
5452.14 630
5452.83 622
5453.53 586
5454.23 537
5454.92 562
5455.62 575
5456.32 520
5457.01 515
5457.71 595
5458.41 601
5459.10 512
5459.80 530
5460.50 544
5461.20 590
5461.89 603
5462.59 629
5463.29 599
5463.98 681
5464.68 567
5465.38 629
5466.08 554
5466.77 555
5467.47 560
5468.17 575
5468.87 561
5469.56 611
5470.26 596
5470.96 550
5471.66 689
5472.35 625
5473.05 545
5473.75 634
5474.45 702
5475.15 654
5475.84 607
5476.54 589
5477.24 677
5477.94 818
5478.64 771
5479.34 909
5480.03 1029
5480.73 987
5481.43 1157
5482.13 1112
5482.83 1213
5483.53 1188
5484.22 1166
5484.92 1127
5485.62 1060
5486.32 919
5487.02 805
5487.72 848
5488.42 890
5489.11 897
5489.81 905
5490.51 902
5491.21 931
5491.91 747
5492.61 891
5493.31 897
5494.01 843
5494.71 805
5495.41 825
5496.11 870
5496.81 934
5497.50 908
5498.20 1056
5498.90 1181
5499.60 1232
5500.30 1394
5501.00 1743
5501.70 1965
5502.40 2049
5503.10 2006
5503.80 1989
5504.50 1994
5505.20 1672
5505.90 1434
5506.60 1135
5507.30 962
5508.00 880
5508.70 902
5509.40 877
5510.10 855
5510.80 783
5511.50 835
5512.20 784
5512.90 750
5513.60 718
5514.30 709
5515.00 739
5515.70 691
5516.40 644
5517.11 755
5517.81 735
5518.51 750
5519.21 680
5519.91 753
5520.61 825
5521.31 745
5522.01 661
5522.71 748
5523.41 640
5524.11 678
5524.82 686
5525.52 607
5526.22 603
5526.92 689
5527.62 667
5528.32 630
5529.02 653
5529.72 691
5530.43 668
5531.13 627
5531.83 695
5532.53 681
5533.23 667
5533.93 646
5534.64 633
5535.34 620
5536.04 621
5536.74 633
5537.44 583
5538.15 656
5538.85 624
5539.55 527
5540.25 613
5540.95 567
5541.66 468
5542.36 470
5543.06 527
5543.76 574
5544.47 555
5545.17 574
5545.87 541
5546.57 513
5547.28 498
5547.98 495
5548.68 491
5549.38 510
5550.09 558
5550.79 545
5551.49 515
5552.19 554
5552.90 473
5553.60 475
5554.30 534
5555.01 514
5555.71 562
5556.41 577
5557.12 487
5557.82 541
5558.52 563
5559.23 584
5559.93 550
5560.63 504
5561.34 528
5562.04 535
5562.74 543
5563.45 514
5564.15 602
5564.85 449
5565.56 516
5566.26 563
5566.96 573
5567.67 616
5568.37 623
5569.08 499
5569.78 537
5570.48 597
5571.19 512
5571.89 526
5572.60 590
5573.30 535
5574.01 496
5574.71 543
5575.41 508
5576.12 498
5576.82 558
5577.53 586
5578.23 628
5578.94 686
5579.64 496
5580.35 492
5581.05 512
5581.76 490
5582.46 522
5583.16 560
5583.87 532
5584.57 562
5585.28 565
5585.98 529
5586.69 535
5587.39 523
5588.10 490
5588.81 405
5589.51 399
5590.22 403
5590.92 425
5591.63 494
5592.33 413
5593.04 463
5593.74 504
5594.45 528
5595.15 476
5595.86 510
5596.57 467
5597.27 499
5597.98 513
5598.68 507
5599.39 534
5600.09 621
5600.80 500
5601.51 428
5602.21 467
5602.92 582
5603.62 594
5604.33 617
5605.04 538
5605.74 492
5606.45 518
5607.16 480
5607.86 500
5608.57 538
5609.27 509
5609.98 467
5610.69 492
5611.39 459
5612.10 533
5612.81 513
5613.51 512
5614.22 521
5614.93 496
5615.64 515
5616.34 528
5617.05 624
5617.76 561
5618.46 540
5619.17 463
5619.88 507
5620.58 509
5621.29 497
5622.00 578
5622.71 535
5623.41 562
5624.12 585
5624.83 614
5625.54 642
5626.24 549
5626.95 529
5627.66 504
5628.37 499
5629.07 569
5629.78 656
5630.49 661
5631.20 619
5631.91 694
5632.61 697
5633.32 704
5634.03 630
5634.74 613
5635.45 635
5636.15 641
5636.86 596
5637.57 751
5638.28 779
5638.99 779
5639.70 823
5640.40 842
5641.11 838
5641.82 882
5642.53 829
5643.24 856
5643.95 867
5644.66 817
5645.36 793
5646.07 719
5646.78 721
5647.49 645
5648.20 703
5648.91 749
5649.62 683
5650.33 633
5651.04 565
5651.75 638
5652.45 688
5653.16 663
5653.87 716
5654.58 678
5655.29 653
5656.00 653
5656.71 639
5657.42 689
5658.13 795
5658.84 819
5659.55 934
5660.26 817
5660.97 922
5661.68 950
5662.39 879
5663.10 790
5663.81 779
5664.52 703
5665.23 662
5665.94 590
5666.65 600
5667.36 619
5668.07 678
5668.78 612
5669.49 603
5670.20 585
5670.91 597
5671.62 612
5672.33 614
5673.04 583
5673.75 551
5674.46 506
5675.17 582
5675.88 586
5676.59 549
5677.31 532
5678.02 602
5678.73 660
5679.44 647
5680.15 698
5680.86 677
5681.57 608
5682.28 567
5682.99 660
5683.70 695
5684.42 594
5685.13 506
5685.84 563
5686.55 592
5687.26 521
5687.97 509
5688.68 495
5689.39 556
5690.11 511
5690.82 424
5691.53 489
5692.24 526
5692.95 520
5693.67 560
5694.38 576
5695.09 581
5695.80 534
5696.51 529
5697.22 578
5697.94 516
5698.65 561
5699.36 491
5700.07 516
5700.79 538
5701.50 513
5702.21 529
5702.92 582
5703.63 570
5704.35 599
5705.06 553
5705.77 556
5706.48 583
5707.20 527
5707.91 551
5708.62 520
5709.34 535
5710.05 528
5710.76 416
5711.47 461
5712.19 541
5712.90 582
5713.61 513
5714.33 429
5715.04 502
5715.75 486
5716.47 518
5717.18 583
5717.89 508
5718.61 605
5719.32 555
5720.03 548
5720.75 595
5721.46 512
5722.17 538
5722.89 498
5723.60 540
5724.31 601
5725.03 674
5725.74 657
5726.46 824
5727.17 839
5727.88 829
5728.60 906
5729.31 1115
5730.03 1194
5730.74 1290
5731.45 1166
5732.17 1200
5732.88 1161
5733.60 1007
5734.31 933
5735.03 736
5735.74 656
5736.45 622
5737.17 527
5737.88 563
5738.60 554
5739.31 560
5740.03 541
5740.74 453
5741.46 504
5742.17 498
5742.89 445
5743.60 443
5744.32 409
5745.03 417
5745.75 452
5746.46 451
5747.18 487
5747.89 482
5748.61 402
5749.32 399
5750.04 419
5750.75 414
5751.47 432
5752.18 500
5752.90 485
5753.62 501
5754.33 493
5755.05 544
5755.76 518
5756.48 507
5757.19 494
5757.91 425
5758.63 456
5759.34 459
5760.06 574
5760.77 516
5761.49 514
5762.21 539
5762.92 558
5763.64 444
5764.35 546
5765.07 511
5765.79 504
5766.50 546
5767.22 455
5767.94 524
5768.65 587
5769.37 527
5770.08 516
5770.80 518
5771.52 446
5772.23 482
5772.95 453
5773.67 507
5774.39 482
5775.10 486
5775.82 473
5776.54 498
5777.25 513
5777.97 579
5778.69 542
5779.40 484
5780.12 504
5780.84 539
5781.56 542
5782.27 555
5782.99 540
5783.71 459
5784.43 482
5785.14 473
5785.86 533
5786.58 468
5787.30 455
5788.01 475
5788.73 481
5789.45 522
5790.17 459
5790.88 488
5791.60 414
5792.32 476
5793.04 472
5793.76 556
5794.47 593
5795.19 535
5795.91 442
5796.63 532
5797.35 462
5798.07 508
5798.78 578
5799.50 561
5800.22 626
5800.94 647
5801.66 779
5802.38 869
5803.10 998
5803.81 1101
5804.53 1112
5805.25 1158
5805.97 977
5806.69 1025
5807.41 949
5808.13 716
5808.85 690
5809.56 624
5810.28 629
5811.00 546
5811.72 545
5812.44 551
5813.16 554
5813.88 533
5814.60 486
5815.32 560
5816.04 579
5816.76 596
5817.48 545
5818.20 545
5818.92 601
5819.64 538
5820.36 566
5821.08 504
5821.80 631
5822.51 556
5823.23 520
5823.95 651
5824.67 616
5825.39 518
5826.11 533
5826.83 486
5827.55 557
5828.28 523
5829.00 562
5829.72 505
5830.44 522
5831.16 548
5831.88 536
5832.60 556
5833.32 475
5834.04 518
5834.76 475
5835.48 502
5836.20 487
5836.92 575
5837.64 506
5838.36 461
5839.08 499
5839.80 493
5840.53 473
5841.25 467
5841.97 480
5842.69 492
5843.41 548
5844.13 568
5844.85 601
5845.57 510
5846.29 479
5847.02 464
5847.74 461
5848.46 468
5849.18 485
5849.90 518
5850.62 515
5851.34 469
5852.07 476
5852.79 554
5853.51 527
5854.23 470
5854.95 530
5855.68 550
5856.40 539
5857.12 573
5857.84 582
5858.56 577
5859.29 533
5860.01 516
5860.73 490
5861.45 611
5862.17 481
5862.90 489
5863.62 538
5864.34 512
5865.06 544
5865.79 580
5866.51 498
5867.23 492
5867.95 542
5868.68 572
5869.40 555
5870.12 580
5870.84 542
5871.57 525
5872.29 502
5873.01 535
5873.74 519
5874.46 655
5875.18 590
5875.91 592
5876.63 618
5877.35 514
5878.08 584
5878.80 484
5879.52 537
5880.25 525
5880.97 493
5881.69 563
5882.42 547
5883.14 510
5883.86 575
5884.59 543
5885.31 604
5886.03 573
5886.76 660
5887.48 772
5888.21 712
5888.93 646
5889.65 581
5890.38 569
5891.10 599
5891.83 546
5892.55 534
5893.27 539
5894.00 535
5894.72 487
5895.45 509
5896.17 562
5896.90 551
5897.62 488
5898.35 538
5899.07 522
5899.79 514
5900.52 522
5901.24 505
5901.97 509
5902.69 550
5903.42 501
5904.14 581
5904.87 599
5905.59 591
5906.32 520
5907.04 511
5907.77 547
5908.49 631
5909.22 513
5909.94 556
5910.67 597
5911.39 507
5912.12 511
5912.84 560
5913.57 513
5914.30 579
5915.02 561
5915.75 532
5916.47 623
5917.20 738
5917.92 576
5918.65 585
5919.38 611
5920.10 628
5920.83 549
5921.55 656
5922.28 699
5923.01 649
5923.73 717
5924.46 656
5925.18 777
5925.91 812
5926.64 710
5927.36 694
5928.09 712
5928.81 680
5929.54 587
5930.27 612
5930.99 715
5931.72 717
5932.45 637
5933.17 609
5933.90 697
5934.63 702
5935.35 695
5936.08 704
5936.81 724
5937.53 820
5938.26 729
5938.99 718
5939.72 734
5940.44 753
5941.17 750
5941.90 780
5942.62 863
5943.35 812
5944.08 845
5944.81 852
5945.53 862
5946.26 965
5946.99 1059
5947.72 948
5948.44 1023
5949.17 1021
5949.90 999
5950.63 1004
5951.35 1069
5952.08 1137
5952.81 1167
5953.54 1254
5954.27 1410
5954.99 1411
5955.72 1410
5956.45 1384
5957.18 1268
5957.91 1257
5958.64 1209
5959.36 1183
5960.09 1083
5960.82 1164
5961.55 1225
5962.28 1238
5963.01 1333
5963.73 1309
5964.46 1251
5965.19 1356
5965.92 1570
5966.65 1629
5967.38 1849
5968.11 2006
5968.83 2117
5969.56 2191
5970.29 1994
5971.02 1955
5971.75 1812
5972.48 1819
5973.21 1645
5973.94 1507
5974.67 1447
5975.40 1317
5976.13 1442
5976.86 1435
5977.58 1329
5978.31 1352
5979.04 1396
5979.77 1519
5980.50 1473
5981.23 1545
5981.96 1551
5982.69 1744
5983.42 1705
5984.15 1787
5984.88 1921
5985.61 2074
5986.34 2109
5987.07 2090
5987.80 2179
5988.53 1936
5989.26 1796
5989.99 1781
5990.72 1673
5991.45 1585
5992.18 1606
5992.91 1596
5993.64 1591
5994.37 1718
5995.10 1463
5995.83 1614
5996.56 1690
5997.29 1609
5998.03 1613
5998.76 1745
5999.49 1752
6000.22 1598
6000.95 1762
6001.68 1744
6002.41 1758
6003.14 1784
6003.87 1812
6004.60 1783
6005.33 1714
6006.07 1699
6006.80 1684
6007.53 1728
6008.26 1973
6008.99 2110
6009.72 2276
6010.45 2583
6011.18 3023
6011.92 3468
6012.65 3898
6013.38 4251
6014.11 4664
6014.84 5001
6015.57 4882
6016.31 4924
6017.04 4863
6017.77 4527
6018.50 4253
6019.23 3839
6019.96 3199
6020.70 2804
6021.43 2633
6022.16 2259
6022.89 2057
6023.63 1979
6024.36 1791
6025.09 1741
6025.82 1550
6026.55 1559
6027.29 1527
6028.02 1408
6028.75 1433
6029.48 1332
6030.22 1319
6030.95 1322
6031.68 1310
6032.42 1419
6033.15 1322
6033.88 1411
6034.61 1469
6035.35 1486
6036.08 1440
6036.81 1375
6037.55 1345
6038.28 1294
6039.01 1277
6039.74 1419
6040.48 1415
6041.21 1381
6041.94 1324
6042.68 1342
6043.41 1480
6044.14 1347
6044.88 1263
6045.61 1313
6046.35 1453
6047.08 1450
6047.81 1415
6048.55 1394
6049.28 1495
6050.01 1654
6050.75 1607
6051.48 1645
6052.22 1838
6052.95 1836
6053.68 2104
6054.42 2109
6055.15 2183
6055.89 2131
6056.62 1969
6057.35 1979
6058.09 1799
6058.82 1580
6059.56 1390
6060.29 1318
6061.03 1384
6061.76 1309
6062.50 1225
6063.23 1271
6063.96 1200
6064.70 1157
6065.43 1193
6066.17 1175
6066.90 1176
6067.64 1128
6068.37 1141
6069.11 1162
6069.84 1141
6070.58 1217
6071.31 1101
6072.05 1176
6072.78 1048
6073.52 1068
6074.25 1126
6074.99 1003
6075.72 1030
6076.46 992
6077.20 928
6077.93 1080
6078.67 1084
6079.40 931
6080.14 931
6080.87 943
6081.61 980
6082.35 879
6083.08 906
6083.82 1001
6084.55 937
6085.29 953
6086.02 989
6086.76 971
6087.50 922
6088.23 886
6088.97 881
6089.71 922
6090.44 907
6091.18 887
6091.91 864
6092.65 875
6093.39 948
6094.12 976
6094.86 887
6095.60 928
6096.33 944
6097.07 890
6097.81 838
6098.54 864
6099.28 804
6100.02 939
6100.75 854
6101.49 819
6102.23 873
6102.96 892
6103.70 896
6104.44 830
6105.18 775
6105.91 735
6106.65 788
6107.39 825
6108.12 781
6108.86 788
6109.60 828
6110.34 785
6111.07 746
6111.81 792
6112.55 803
6113.29 803
6114.03 804
6114.76 901
6115.50 963
6116.24 868
6116.98 829
6117.71 801
6118.45 843
6119.19 817
6119.93 814
6120.67 829
6121.40 859
6122.14 895
6122.88 839
6123.62 865
6124.36 845
6125.10 912
6125.83 858
6126.57 856
6127.31 894
6128.05 926
6128.79 913
6129.53 825
6130.27 836
6131.00 847
6131.74 869
6132.48 866
6133.22 865
6133.96 846
6134.70 817
6135.44 833
6136.18 866
6136.92 917
6137.65 865
6138.39 873
6139.13 906
6139.87 901
6140.61 842
6141.35 868
6142.09 918
6142.83 924
6143.57 844
6144.31 949
6145.05 981
6145.79 963
6146.53 906
6147.27 857
6148.01 876
6148.75 823
6149.49 839
6150.23 836
6150.97 843
6151.71 868
6152.45 937
6153.19 890
6153.93 879
6154.67 902
6155.41 897
6156.15 886
6156.89 933
6157.63 961
6158.37 976
6159.11 909
6159.85 919
6160.59 990
6161.33 901
6162.07 915
6162.81 1021
6163.55 984
6164.29 1026
6165.03 1136
6165.77 1152
6166.51 1239
6167.26 1279
6168.00 1362
6168.74 1431
6169.48 1335
6170.22 1406
6170.96 1403
6171.70 1287
6172.44 1342
6173.18 1342
6173.93 1246
6174.67 1320
6175.41 1264
6176.15 1329
6176.89 1256
6177.63 1286
6178.37 1174
6179.12 1204
6179.86 1165
6180.60 1154
6181.34 1333
6182.08 1291
6182.82 1270
6183.57 1320
6184.31 1498
6185.05 1377
6185.79 1368
6186.53 1303
6187.28 1331
6188.02 1380
6188.76 1329
6189.50 1419
6190.25 1430
6190.99 1421
6191.73 1382
6192.47 1460
6193.21 1588
6193.96 1674
6194.70 1557
6195.44 1646
6196.19 1808
6196.93 1750
6197.67 1708
6198.41 1722
6199.16 1600
6199.90 1629
6200.64 1662
6201.38 1601
6202.13 1605
6202.87 1646
6203.61 1699
6204.36 1885
6205.10 2208
6205.84 2448
6206.59 2928
6207.33 3564
6208.07 4336
6208.82 5415
6209.56 6582
6210.30 7508
6211.05 8161
6211.79 8589
6212.53 8167
6213.28 7629
6214.02 6850
6214.77 5903
6215.51 4877
6216.25 4024
6217.00 3416
6217.74 2680
6218.48 2351
6219.23 1928
6219.97 1665
6220.72 1608
6221.46 1500
6222.21 1385
6222.95 1349
6223.69 1438
6224.44 1374
6225.18 1410
6225.93 1328
6226.67 1336
6227.42 1302
6228.16 1268
6228.91 1236
6229.65 1165
6230.39 1094
6231.14 1021
6231.88 945
6232.63 966
6233.37 948
6234.12 933
6234.86 1052
6235.61 952
6236.35 1019
6237.10 1025
6237.84 953
6238.59 999
6239.33 1206
6240.08 1196
6240.82 1273
6241.57 1366
6242.32 1425
6243.06 1403
6243.81 1289
6244.55 1194
6245.30 1283
6246.04 1330
6246.79 1327
6247.53 1306
6248.28 1313
6249.03 1314
6249.77 1276
6250.52 1305
6251.26 1318
6252.01 1364
6252.76 1322
6253.50 1247
6254.25 1190
6254.99 1049
6255.74 1144
6256.49 1073
6257.23 1057
6257.98 948
6258.73 966
6259.47 955
6260.22 1144
6260.97 1113
6261.71 1020
6262.46 922
6263.21 1008
6263.95 992
6264.70 905
6265.45 974
6266.19 960
6266.94 980
6267.69 925
6268.43 1008
6269.18 972
6269.93 956
6270.67 935
6271.42 1043
6272.17 982
6272.92 966
6273.66 911
6274.41 943
6275.16 995
6275.91 992
6276.65 1020
6277.40 950
6278.15 970
6278.90 957
6279.64 962
6280.39 890
6281.14 970
6281.89 1015
6282.63 952
6283.38 1000
6284.13 900
6284.88 896
6285.63 871
6286.37 788
6287.12 743
6287.87 773
6288.62 828
6289.37 854
6290.11 839
6290.86 876
6291.61 781
6292.36 709
6293.11 720
6293.86 723
6294.60 713
6295.35 741
6296.10 737
6296.85 783
6297.60 691
6298.35 768
6299.10 791
6299.85 764
6300.59 781
6301.34 706
6302.09 734
6302.84 752
6303.59 789
6304.34 745
6305.09 703
6305.84 727
6306.59 781
6307.34 780
6308.09 755
6308.84 789
6309.58 830
6310.33 846
6311.08 849
6311.83 933
6312.58 913
6313.33 944
6314.08 954
6314.83 953
6315.58 950
6316.33 851
6317.08 977
6317.83 943
6318.58 851
6319.33 896
6320.08 907
6320.83 829
6321.58 769
6322.33 742
6323.08 737
6323.83 798
6324.58 722
6325.33 650
6326.08 684
6326.83 644
6327.58 673
6328.33 644
6329.09 713
6329.84 728
6330.59 694
6331.34 728
6332.09 708
6332.84 698
6333.59 632
6334.34 635
6335.09 672
6335.84 670
6336.59 693
6337.34 712
6338.10 699
6338.85 745
6339.60 661
6340.35 642
6341.10 685
6341.85 612
6342.60 736
6343.36 683
6344.11 691
6344.86 689
6345.61 699
6346.36 585
6347.11 656
6347.86 724
6348.62 797
6349.37 762
6350.12 691
6350.87 723
6351.62 784
6352.38 853
6353.13 905
6353.88 841
6354.63 994
6355.38 924
6356.14 927
6356.89 854
6357.64 864
6358.39 869
6359.15 830
6359.90 789
6360.65 738
6361.40 774
6362.16 765
6362.91 732
6363.66 787
6364.41 834
6365.17 753
6365.92 751
6366.67 793
6367.42 817
6368.18 829
6368.93 874
6369.68 875
6370.44 843
6371.19 960
6371.94 911
6372.70 837
6373.45 782
6374.20 777
6374.96 799
6375.71 839
6376.46 800
6377.22 765
6377.97 788
6378.72 814
6379.48 710
6380.23 738
6380.98 757
6381.74 794
6382.49 781
6383.24 695
6384.00 712
6384.75 779
6385.51 698
6386.26 764
6387.01 715
6387.77 738
6388.52 793
6389.28 697
6390.03 717
6390.79 761
6391.54 727
6392.29 743
6393.05 663
6393.80 665
6394.56 730
6395.31 742
6396.07 813
6396.82 707
6397.58 773
6398.33 765
6399.08 704
6399.84 745
6400.59 770
6401.35 776
6402.10 714
6402.86 823
6403.61 817
6404.37 728
6405.12 791
6405.88 888
6406.63 860
6407.39 776
6408.15 888
6408.90 1036
6409.66 1007
6410.41 1035
6411.17 1102
6411.92 1116
6412.68 1174
6413.43 1265
6414.19 1036
6414.94 987
6415.70 847
6416.46 869
6417.21 891
6417.97 915
6418.72 930
6419.48 907
6420.24 865
6420.99 808
6421.75 814
6422.50 854
6423.26 770
6424.02 737
6424.77 738
6425.53 769
6426.28 844
6427.04 751
6427.80 709
6428.55 766
6429.31 701
6430.07 725
6430.82 798
6431.58 848
6432.34 811
6433.09 769
6433.85 797
6434.61 786
6435.36 640
6436.12 688
6436.88 780
6437.64 771
6438.39 794
6439.15 658
6439.91 735
6440.66 730
6441.42 810
6442.18 745
6442.94 771
6443.69 765
6444.45 863
6445.21 827
6445.97 769
6446.72 826
6447.48 781
6448.24 753
6449.00 761
6449.75 741
6450.51 674
6451.27 814
6452.03 914
6452.79 838
6453.54 775
6454.30 761
6455.06 760
6455.82 784
6456.58 752
6457.33 779
6458.09 814
6458.85 747
6459.61 767
6460.37 768
6461.12 762
6461.88 751
6462.64 746
6463.40 790
6464.16 808
6464.92 735
6465.68 786
6466.44 809
6467.19 860
6467.95 858
6468.71 775
6469.47 784
6470.23 828
6470.99 823
6471.75 798
6472.51 851
6473.27 812
6474.02 827
6474.78 912
6475.54 864
6476.30 940
6477.06 888
6477.82 912
6478.58 908
6479.34 973
6480.10 877
6480.86 909
6481.62 936
6482.38 907
6483.14 883
6483.90 957
6484.66 942
6485.42 968
6486.18 985
6486.94 1009
6487.70 1083
6488.46 1018
6489.22 1007
6489.98 1046
6490.74 1102
6491.50 1108
6492.26 1075
6493.02 1207
6493.78 1249
6494.54 1247
6495.30 1371
6496.06 1367
6496.82 1364
6497.58 1368
6498.34 1338
6499.10 1356
6499.86 1256
6500.62 1332
6501.38 1439
6502.14 1389
6502.91 1304
6503.67 1297
6504.43 1242
6505.19 1256
6505.95 1363
6506.71 1453
6507.47 1565
6508.23 1467
6508.99 1518
6509.76 1503
6510.52 1413
6511.28 1527
6512.04 1635
6512.80 1645
6513.56 1669
6514.32 1581
6515.09 1637
6515.85 1518
6516.61 1660
6517.37 1624
6518.13 1605
6518.89 1689
6519.66 1781
6520.42 1849
6521.18 1778
6521.94 1768
6522.70 1875
6523.47 1946
6524.23 2042
6524.99 2105
6525.75 2285
6526.51 2491
6527.28 2667
6528.04 3042
6528.80 3435
6529.56 3536
6530.33 3516
6531.09 3637
6531.85 3612
6532.61 3415
6533.38 3556
6534.14 3606
6534.90 3791
6535.66 4228
6536.43 5094
6537.19 5605
6537.95 5857
6538.72 6071
6539.48 5971
6540.24 5581
6541.01 4986
6541.77 4313
6542.53 3788
6543.29 3198
6544.06 2538
6544.82 2215
6545.58 2009
6546.35 1786
6547.11 1558
6547.87 1469
6548.64 1456
6549.40 1365
6550.17 1304
6550.93 1375
6551.69 1341
6552.46 1396
6553.22 1290
6553.98 1367
6554.75 1297
6555.51 1202
6556.28 1196
6557.04 1165
6557.80 1116
6558.57 1169
6559.33 1165
6560.10 1136
6560.86 1210
6561.63 1297
6562.39 1200
6563.15 1224
6563.92 1389
6564.68 1365
6565.45 1481
6566.21 1522
6566.98 1459
6567.74 1425
6568.51 1450
6569.27 1420
6570.04 1426
6570.80 1456
6571.57 1446
6572.33 1456
6573.09 1614
6573.86 1636
6574.63 1741
6575.39 1884
6576.16 1876
6576.92 1804
6577.69 1809
6578.45 1899
6579.22 1838
6579.98 1754
6580.75 1703
6581.51 1676
6582.28 1562
6583.04 1470
6583.81 1534
6584.57 1558
6585.34 1556
6586.11 1464
6586.87 1470
6587.64 1422
6588.40 1465
6589.17 1520
6589.94 1562
6590.70 1545
6591.47 1614
6592.23 1696
6593.00 1835
6593.77 1916
6594.53 2176
6595.30 2250
6596.06 2368
6596.83 2594
6597.60 2564
6598.36 2489
6599.13 2488
6599.90 2310
6600.66 2144
6601.43 1908
6602.20 1712
6602.96 1662
6603.73 1511
6604.50 1582
6605.26 1449
6606.03 1550
6606.80 1542
6607.56 1414
6608.33 1479
6609.10 1722
6609.87 1683
6610.63 1711
6611.40 1804
6612.17 1814
6612.93 1755
6613.70 1670
6614.47 1652
6615.24 1590
6616.00 1460
6616.77 1379
6617.54 1373
6618.31 1225
6619.07 1240
6619.84 1226
6620.61 1247
6621.38 1241
6622.15 1062
6622.91 1183
6623.68 1169
6624.45 1116
6625.22 1192
6625.99 1222
6626.75 1210
6627.52 1132
6628.29 1171
6629.06 1272
6629.83 1216
6630.59 1278
6631.36 1204
6632.13 1237
6632.90 1401
6633.67 1458
6634.44 1632
6635.21 1613
6635.97 1584
6636.74 1709
6637.51 1750
6638.28 1671
6639.05 1646
6639.82 1541
6640.59 1504
6641.36 1379
6642.12 1381
6642.89 1260
6643.66 1203
6644.43 1148
6645.20 1185
6645.97 1200
6646.74 1122
6647.51 1048
6648.28 1116
6649.05 1295
6649.82 1112
6650.59 1132
6651.36 1216
6652.13 1279
6652.89 1131
6653.66 1212
6654.43 1191
6655.20 1236
6655.97 1217
6656.74 1291
6657.51 1409
6658.28 1298
6659.05 1237
6659.82 1252
6660.59 1199
6661.36 1072
6662.13 1137
6662.90 1148
6663.67 1178
6664.44 1086
6665.21 1050
6665.98 1214
6666.76 1131
6667.53 1125
6668.30 1216
6669.07 1086
6669.84 1095
6670.61 1138
6671.38 1231
6672.15 1249
6672.92 1257
6673.69 1288
6674.46 1264
6675.23 1213
6676.00 1220
6676.77 1222
6677.55 1280
6678.32 1342
6679.09 1232
6679.86 1189
6680.63 1185
6681.40 1249
6682.17 1334
6682.94 1306
6683.72 1332
6684.49 1449
6685.26 1532
6686.03 1704
6686.80 1799
6687.57 1731
6688.34 1874
6689.12 1796
6689.89 1611
6690.66 1466
6691.43 1343
6692.20 1265
6692.98 1231
6693.75 1205
6694.52 1075
6695.29 1016
6696.06 1086
6696.84 1088
6697.61 1033
6698.38 1012
6699.15 1093
6699.92 1110
6700.70 1010
6701.47 1067
6702.24 1014
6703.01 1045
6703.79 1124
6704.56 1014
6705.33 972
6706.11 1000
6706.88 1060
6707.65 987
6708.42 999
6709.20 1014
6709.97 1019
6710.74 1008
6711.52 1006
6712.29 1037
6713.06 1009
6713.83 952
6714.61 1012
6715.38 1012
6716.15 1040
6716.93 1023
6717.70 958
6718.47 912
6719.25 937
6720.02 896
6720.79 875
6721.57 952
6722.34 1053
6723.12 1141
6723.89 1008
6724.66 1021
6725.44 1013
6726.21 1044
6726.98 1076
6727.76 979
6728.53 957
6729.31 978
6730.08 1014
6730.85 1028
6731.63 1100
6732.40 1018
6733.18 1056
6733.95 1189
6734.73 1098
6735.50 1117
6736.27 1138
6737.05 1217
6737.82 1348
6738.60 1314
6739.37 1292
6740.15 1407
6740.92 1363
6741.70 1363
6742.47 1346
6743.25 1293
6744.02 1234
6744.80 1358
6745.57 1235
6746.35 1209
6747.12 1307
6747.90 1308
6748.67 1327
6749.45 1222
6750.22 1293
6751.00 1440
6751.77 1523
6752.55 1604
6753.32 1723
6754.10 1757
6754.87 1851
6755.65 1882
6756.43 1719
6757.20 1594
6757.98 1363
6758.75 1455
6759.53 1392
6760.30 1181
6761.08 1199
6761.86 1187
6762.63 1064
6763.41 1123
6764.18 1085
6764.96 1048
6765.74 1060
6766.51 1115
6767.29 1228
6768.06 1182
6768.84 1255
6769.62 1200
6770.39 1221
6771.17 1147
6771.95 1129
6772.72 1013
6773.50 1073
6774.28 1169
6775.05 1059
6775.83 945
6776.61 962
6777.38 1012
6778.16 1140
6778.94 1108
6779.71 1106
6780.49 1137
6781.27 1086
6782.05 1037
6782.82 1099
6783.60 1201
6784.38 1132
6785.15 986
6785.93 903
6786.71 971
6787.49 1060
6788.26 1000
6789.04 1054
6789.82 991
6790.60 926
6791.37 937
6792.15 994
6792.93 967
6793.71 1068
6794.48 940
6795.26 1036
6796.04 1031
6796.82 970
6797.60 1114
6798.37 1081
6799.15 1077
6799.93 1194
6800.71 1325
6801.49 1433
6802.26 1475
6803.04 1520
6803.82 1482
6804.60 1564
6805.38 1651
6806.16 1579
6806.93 1496
6807.71 1534
6808.49 1437
6809.27 1348
6810.05 1196
6810.83 1162
6811.61 1222
6812.39 1246
6813.16 1200
6813.94 1073
6814.72 1006
6815.50 1063
6816.28 998
6817.06 1054
6817.84 1082
6818.62 1096
6819.40 1091
6820.18 1114
6820.96 1141
6821.73 1086
6822.51 992
6823.29 934
6824.07 974
6824.85 941
6825.63 948
6826.41 977
6827.19 1105
6827.97 1005
6828.75 946
6829.53 945
6830.31 1016
6831.09 934
6831.87 884
6832.65 949
6833.43 926
6834.21 992
6834.99 873
6835.77 864
6836.55 898
6837.33 851
6838.11 931
6838.89 872
6839.67 906
6840.45 1010
6841.23 912
6842.01 958
6842.79 883
6843.57 870
6844.35 904
6845.14 940
6845.92 925
6846.70 920
6847.48 905
6848.26 949
6849.04 1009
6849.82 1189
6850.60 1162
6851.38 1286
6852.16 1309
6852.94 1353
6853.73 1486
6854.51 1369
6855.29 1421
6856.07 1322
6856.85 1270
6857.63 1243
6858.41 1113
6859.20 1054
6859.98 1021
6860.76 1007
6861.54 1016
6862.32 1057
6863.10 1143
6863.89 1170
6864.67 997
6865.45 969
6866.23 1009
6867.01 1039
6867.79 1087
6868.58 1187
6869.36 1284
6870.14 1252
6870.92 1201
6871.71 1355
6872.49 1286
6873.27 1200
6874.05 1236
6874.83 1182
6875.62 1104
6876.40 1108
6877.18 1135
6877.96 1129
6878.75 1189
6879.53 1323
6880.31 1341
6881.10 1325
6881.88 1339
6882.66 1339
6883.44 1446
6884.23 1465
6885.01 1515
6885.79 1477
6886.58 1667
6887.36 1959
6888.14 2347
6888.92 2652
6889.71 2845
6890.49 3097
6891.27 3018
6892.06 2865
6892.84 2575
6893.62 2288
6894.41 1913
6895.19 1721
6895.98 1629
6896.76 1548
6897.54 1463
6898.33 1398
6899.11 1400
6899.89 1439
6900.68 1559
6901.46 1560
6902.25 1522
6903.03 1490
6903.81 1432
6904.60 1434
6905.38 1461
6906.17 1620
6906.95 1862
6907.73 1761
6908.52 1980
6909.30 1998
6910.09 1986
6910.87 1948
6911.66 2005
6912.44 1735
6913.23 1689
6914.01 1447
6914.79 1501
6915.58 1418
6916.36 1418
6917.15 1548
6917.93 1376
6918.72 1363
6919.50 1313
6920.29 1381
6921.07 1288
6921.86 1282
6922.64 1142
6923.43 1257
6924.21 1390
6925.00 1256
6925.78 1223
6926.57 1284
6927.36 1298
6928.14 1240
6928.93 1266
6929.71 1385
6930.50 1317
6931.28 1300
6932.07 1344
6932.85 1511
6933.64 1436
6934.43 1393
6935.21 1385
6936.00 1431
6936.78 1390
6937.57 1399
6938.36 1407
6939.14 1392
6939.93 1393
6940.71 1452
6941.50 1473
6942.29 1403
6943.07 1484
6943.86 1607
6944.64 1744
6945.43 1717
6946.22 1741
6947.00 1812
6947.79 1855
6948.58 1897
6949.36 2162
6950.15 2278
6950.94 2167
6951.72 2014
6952.51 1930
6953.30 1703
6954.08 1744
6954.87 1669
6955.66 1595
6956.45 1514
6957.23 1489
6958.02 1500
6958.81 1519
6959.59 1452
6960.38 1484
6961.17 1550
6961.96 1440
6962.74 1529
6963.53 1469
6964.32 1548
6965.11 1548
6965.89 1598
6966.68 1739
6967.47 1798
6968.26 1870
6969.04 1894
6969.83 2053
6970.62 1936
6971.41 2057
6972.20 2155
6972.98 2131
6973.77 2223
6974.56 2048
6975.35 2074
6976.14 1945
6976.92 2025
6977.71 2022
6978.50 2205
6979.29 2292
6980.08 2355
6980.87 2320
6981.65 2627
6982.44 2853
6983.23 3345
6984.02 3895
6984.81 4713
6985.60 5814
6986.39 6739
6987.17 7507
6987.96 8069
6988.75 8206
6989.54 7881
6990.33 6958
6991.12 6008
6991.91 5081
6992.70 4151
6993.49 3447
6994.28 2826
6995.06 2398
6995.85 2021
6996.64 1840
6997.43 1699
6998.22 1566
6999.01 1447
6999.80 1489
7000.59 1543
7001.38 1528
7002.17 1405
7002.96 1422
7003.75 1420
7004.54 1403
7005.33 1342
7006.12 1309
7006.91 1316
7007.70 1213
7008.49 1206
7009.28 1147
7010.07 1104
7010.86 1074
7011.65 1160
7012.44 1131
7013.23 1131
7014.02 1213
7014.81 1166
7015.60 1220
7016.39 1243
7017.18 1125
7017.97 1235
7018.76 1343
7019.55 1300
7020.34 1165
7021.13 1324
7021.92 1345
7022.71 1258
7023.51 1260
7024.30 1466
7025.09 1450
7025.88 1552
7026.67 1560
7027.46 1527
7028.25 1508
7029.04 1546
7029.83 1462
7030.63 1473
7031.42 1400
7032.21 1245
7033.00 1242
7033.79 1187
7034.58 1231
7035.37 1255
7036.16 1218
7036.96 1284
7037.75 1236
7038.54 1262
7039.33 1201
7040.12 1181
7040.92 1356
7041.71 1463
7042.50 1537
7043.29 1486
7044.08 1335
7044.87 1442
7045.67 1468
7046.46 1476
7047.25 1475
7048.04 1680
7048.84 1679
7049.63 1966
7050.42 2144
7051.21 2214
7052.00 2400
7052.80 2402
7053.59 2245
7054.38 1944
7055.18 1845
7055.97 1656
7056.76 1577
7057.55 1503
7058.35 1376
7059.14 1358
7059.93 1352
7060.72 1291
7061.52 1263
7062.31 1326
7063.10 1357
7063.90 1262
7064.69 1213
7065.48 1276
7066.28 1331
7067.07 1238
7067.86 1222
7068.66 1228
7069.45 1190
7070.24 1198
7071.04 1113
7071.83 1128
7072.62 1102
7073.42 1058
7074.21 1058
7075.00 964
7075.80 1031
7076.59 1024
7077.39 923
7078.18 823
7078.97 853
7079.77 861
7080.56 931
7081.36 917
7082.15 890
7082.94 928
7083.74 1002
7084.53 960
7085.33 856
7086.12 849
7086.92 913
7087.71 873
7088.50 972
7089.30 921
7090.09 881
7090.89 885
7091.68 887
7092.48 877
7093.27 865
7094.07 950
7094.86 963
7095.66 952
7096.45 881
7097.25 840
7098.04 744
7098.84 774
7099.63 788
7100.43 832
7101.22 741
7102.02 722
7102.81 797
7103.61 739
7104.40 784
7105.20 790
7105.99 767
7106.79 796
7107.59 683
7108.38 735
7109.18 762
7109.97 713
7110.77 707
7111.56 722
7112.36 633
7113.16 731
7113.95 753
7114.75 799
7115.54 792
7116.34 699
7117.14 739
7117.93 711
7118.73 781
7119.52 713
7120.32 681
7121.12 748
7121.91 746
7122.71 798
7123.51 713
7124.30 780
7125.10 814
7125.90 803
7126.69 758
7127.49 774
7128.29 729
7129.08 791
7129.88 806
7130.68 760
7131.47 750
7132.27 816
7133.07 809
7133.86 732
7134.66 758
7135.46 798
7136.26 755
7137.05 833
7137.85 721
7138.65 672
7139.44 706
7140.24 680
7141.04 662
7141.84 691
7142.63 639
7143.43 673
7144.23 694
7145.03 651
7145.83 610
7146.62 632
7147.42 635
7148.22 622
7149.02 583
7149.81 651
7150.61 638
7151.41 638
7152.21 611
7153.01 614
7153.80 628
7154.60 663
7155.40 631
7156.20 687
7157.00 718
7157.80 654
7158.59 689
7159.39 720
7160.19 644
7160.99 694
7161.79 736
7162.59 704
7163.39 659
7164.18 633
7164.98 614
7165.78 649
7166.58 638
7167.38 543
7168.18 618
7168.98 672
7169.78 568
7170.58 620
7171.38 659
7172.17 664
7172.97 607
7173.77 687
7174.57 676
7175.37 700
7176.17 615
7176.97 569
7177.77 603
7178.57 661
7179.37 642
7180.17 694
7180.97 692
7181.77 581
7182.57 593
7183.37 653
7184.17 703
7184.97 735
7185.77 670
7186.57 717
7187.37 706
7188.17 664
7188.97 668
7189.77 703
7190.57 677
7191.37 718
7192.17 779
7192.97 661
7193.77 636
7194.57 682
7195.37 689
7196.17 665
7196.97 688
7197.77 628
7198.57 646
7199.37 655
7200.17 596
7200.97 623
7201.77 677
7202.58 809
7203.38 704
7204.18 631
7204.98 608
7205.78 637
7206.58 679
7207.38 661
7208.18 686
7208.98 682
7209.79 670
7210.59 707
7211.39 738
7212.19 761
7212.99 704
7213.79 726
7214.59 760
7215.40 813
7216.20 880
7217.00 865
7217.80 967
7218.60 906
7219.40 979
7220.21 1069
7221.01 1090
7221.81 1027
7222.61 942
7223.41 920
7224.22 838
7225.02 920
7225.82 831
7226.62 794
7227.43 832
7228.23 842
7229.03 789
7229.83 757
7230.63 733
7231.44 738
7232.24 789
7233.04 783
7233.84 822
7234.65 748
7235.45 764
7236.25 716
7237.06 781
7237.86 793
7238.66 786
7239.46 853
7240.27 830
7241.07 778
7241.87 777
7242.68 833
7243.48 808
7244.28 803
7245.09 851
7245.89 869
7246.69 873
7247.50 876
7248.30 862
7249.10 945
7249.91 877
7250.71 888
7251.51 802
7252.32 762
7253.12 744
7253.92 813
7254.73 750
7255.53 711
7256.34 720
7257.14 663
7257.94 715
7258.75 771
7259.55 749
7260.36 759
7261.16 757
7261.96 762
7262.77 763
7263.57 731
7264.38 827
7265.18 761
7265.99 804
7266.79 684
7267.59 736
7268.40 730
7269.20 755
7270.01 729
7270.81 693
7271.62 754
7272.42 673
7273.23 708
7274.03 705
7274.84 715
7275.64 680
7276.45 658
7277.25 733
7278.06 720
7278.86 672
7279.67 763
7280.47 781
7281.28 875
7282.08 877
7282.89 908
7283.69 950
7284.50 1103
7285.30 1252
7286.11 1386
7286.92 1414
7287.72 1340
7288.53 1296
7289.33 1085
7290.14 1088
7290.94 1025
7291.75 917
7292.56 872
7293.36 781
7294.17 778
7294.97 848
7295.78 773
7296.59 765
7297.39 802
7298.20 748
7299.00 842
7299.81 832
7300.62 844
7301.42 922
7302.23 809
7303.04 739
7303.84 743
7304.65 752
7305.46 805
7306.26 840
7307.07 779
7307.88 855
7308.68 821
7309.49 835
7310.30 822
7311.10 918
7311.91 929
7312.72 933
7313.52 1008
7314.33 944
7315.14 984
7315.95 1013
7316.75 1116
7317.56 1252
7318.37 1401
7319.18 1676
7319.98 1687
7320.79 1694
7321.60 1807
7322.40 1800
7323.21 1575
7324.02 1380
7324.83 1234
7325.64 1107
7326.44 1032
7327.25 994
7328.06 977
7328.87 886
7329.67 887
7330.48 868
7331.29 834
7332.10 856
7332.91 836
7333.71 814
7334.52 875
7335.33 929
7336.14 831
7336.95 879
7337.76 848
7338.56 811
7339.37 892
7340.18 824
7340.99 926
7341.80 872
7342.61 778
7343.42 763
7344.22 726
7345.03 763
7345.84 805
7346.65 809
7347.46 742
7348.27 714
7349.08 750
7349.89 755
7350.70 693
7351.51 728
7352.31 721
7353.12 664
7353.93 678
7354.74 631
7355.55 705
7356.36 628
7357.17 641
7357.98 690
7358.79 635
7359.60 741
7360.41 734
7361.22 718
7362.03 645
7362.84 675
7363.65 637
7364.46 672
7365.27 765
7366.08 712
7366.89 697
7367.70 692
7368.51 608
7369.32 663
7370.13 688
7370.94 759
7371.75 689
7372.56 768
7373.37 726
7374.18 728
7374.99 778
7375.80 797
7376.61 858
7377.42 807
7378.23 825
7379.04 869
7379.85 897
7380.66 921
7381.48 894
7382.29 839
7383.10 914
7383.91 921
7384.72 851
7385.53 861
7386.34 721
7387.15 811
7387.96 808
7388.77 808
7389.59 717
7390.40 705
7391.21 732
7392.02 758
7392.83 725
7393.64 675
7394.45 630
7395.27 620
7396.08 670
7396.89 598
7397.70 602
7398.51 625
7399.32 653
7400.14 665
7400.95 599
7401.76 616
7402.57 685
7403.38 665
7404.20 656
7405.01 610
7405.82 642
7406.63 621
7407.44 620
7408.26 568
7409.07 688
7409.88 632
7410.69 516
7411.51 567
7412.32 577
7413.13 633
7413.94 557
7414.76 560
7415.57 579
7416.38 512
7417.19 502
7418.01 503
7418.82 507
7419.63 595
7420.45 499
7421.26 522
7422.07 520
7422.88 503
7423.70 594
7424.51 549
7425.32 559
7426.14 500
7426.95 548
7427.76 678
7428.58 716
7429.39 606
7430.20 601
7431.02 567
7431.83 706
7432.64 691
7433.46 709
7434.27 705
7435.09 660
7435.90 675
7436.71 679
7437.53 694
7438.34 722
7439.16 675
7439.97 648
7440.78 646
7441.60 595
7442.41 683
7443.23 641
7444.04 668
7444.85 651
7445.67 672
7446.48 640
7447.30 649
7448.11 593
7448.93 573
7449.74 564
7450.56 585
7451.37 616
7452.18 592
7453.00 633
7453.81 627
7454.63 592
7455.44 576
7456.26 541
7457.07 650
7457.89 681
7458.70 644
7459.52 560
7460.33 633
7461.15 655
7461.96 663
7462.78 657
7463.59 719
7464.41 723
7465.23 707
7466.04 762
7466.86 741
7467.67 708
7468.49 683
7469.30 690
7470.12 732
7470.93 617
7471.75 607
7472.57 673
7473.38 680
7474.20 750
7475.01 684
7475.83 632
7476.65 634
7477.46 680
7478.28 687
7479.09 654
7479.91 620
7480.73 615
7481.54 632
7482.36 682
7483.18 605
7483.99 629
7484.81 626
7485.62 647
7486.44 621
7487.26 538
7488.07 562
7488.89 524
7489.71 588
7490.52 566
7491.34 562
7492.16 594
7492.98 562
7493.79 567
7494.61 519
7495.43 482
7496.24 488
7497.06 552
7497.88 604
7498.70 502
7499.51 555
7500.33 558
7501.15 591
7501.96 595
7502.78 523
7503.60 559
7504.42 557
7505.23 601
7506.05 567
7506.87 590
7507.69 555
7508.51 589
7509.32 594
7510.14 550
7510.96 475
7511.78 559
7512.59 621
7513.41 554
7514.23 545
7515.05 549
7515.87 590
7516.69 629
7517.50 635
7518.32 555
7519.14 520
7519.96 558
7520.78 622
7521.60 556
7522.41 569
7523.23 644
7524.05 588
7524.87 576
7525.69 541
7526.51 541
7527.33 611
7528.14 592
7528.96 590
7529.78 620
7530.60 611
7531.42 582
7532.24 717
7533.06 686
7533.88 729
7534.70 645
7535.52 635
7536.34 612
7537.16 665
7537.97 616
7538.79 595
7539.61 668
7540.43 647
7541.25 585
7542.07 623
7542.89 671
7543.71 658
7544.53 647
7545.35 647
7546.17 692
7546.99 653
7547.81 646
7548.63 674
7549.45 642
7550.27 653
7551.09 635
7551.91 662
7552.73 687
7553.55 643
7554.37 658
7555.19 667
7556.01 723
7556.83 694
7557.65 643
7558.47 638
7559.29 727
7560.11 779
7560.93 696
7561.76 736
7562.58 752
7563.40 759
7564.22 778
7565.04 747
7565.86 724
7566.68 743
7567.50 777
7568.32 788
7569.14 766
7569.96 769
7570.79 739
7571.61 795
7572.43 756
7573.25 724
7574.07 704
7574.89 665
7575.71 731
7576.54 797
7577.36 840
7578.18 740
7579.00 776
7579.82 772
7580.64 794
7581.46 756
7582.29 814
7583.11 826
7583.93 780
7584.75 773
7585.57 817
7586.40 862
7587.22 857
7588.04 938
7588.86 1017
7589.68 1021
7590.51 1049
7591.33 958
7592.15 971
7592.97 943
7593.80 974
7594.62 987
7595.44 990
7596.26 969
7597.09 1031
7597.91 1101
7598.73 1033
7599.55 1062
7600.38 1095
7601.20 1144
7602.02 1196
7602.85 1192
7603.67 1282
7604.49 1425
7605.31 1569
7606.14 1618
7606.96 1591
7607.78 1648
7608.61 1657
7609.43 1574
7610.25 1460
7611.08 1426
7611.90 1391
7612.72 1324
7613.55 1322
7614.37 1300
7615.19 1307
7616.02 1319
7616.84 1374
7617.67 1485
7618.49 1480
7619.31 1757
7620.14 1926
7620.96 1939
7621.78 1778
7622.61 1585
7623.43 1448
7624.26 1385
7625.08 1323
7625.91 1256
7626.73 1235
7627.55 1234
7628.38 1330
7629.20 1432
7630.03 1549
7630.85 1590
7631.68 1859
7632.50 1973
7633.32 2026
7634.15 2115
7634.97 1960
7635.80 1966
7636.62 1729
7637.45 1571
7638.27 1465
7639.10 1386
7639.92 1251
7640.75 1195
7641.57 1182
7642.40 1062
7643.22 1034
7644.05 910
7644.87 996
7645.70 907
7646.52 954
7647.35 930
7648.17 942
7649.00 1009
7649.82 977
7650.65 978
7651.48 893
7652.30 836
7653.13 949
7653.95 917
7654.78 855
7655.60 796
7656.43 806
7657.26 858
7658.08 759
7658.91 798
7659.73 826
7660.56 903
7661.39 871
7662.21 902
7663.04 863
7663.86 871
7664.69 770
7665.52 862
7666.34 868
7667.17 872
7668.00 856
7668.82 802
7669.65 855
7670.48 909
7671.30 873
7672.13 841
7672.96 908
7673.78 808
7674.61 765
7675.44 749
7676.26 808
7677.09 828
7677.92 904
7678.74 837
7679.57 823
7680.40 850
7681.22 795
7682.05 885
7682.88 920
7683.71 896
7684.53 915
7685.36 951
7686.19 852
7687.02 965
7687.84 1003
7688.67 907
7689.50 928
7690.33 986
7691.15 900
7691.98 809
7692.81 815
7693.64 862
7694.47 842
7695.29 881
7696.12 918
7696.95 963
7697.78 1015
7698.61 1018
7699.43 1089
7700.26 1244
7701.09 1405
7701.92 1270
7702.75 1112
7703.57 1020
7704.40 915
7705.23 915
7706.06 836
7706.89 833
7707.72 856
7708.55 846
7709.37 748
7710.20 735
7711.03 810
7711.86 774
7712.69 825
7713.52 777
7714.35 754
7715.18 687
7716.01 712
7716.83 652
7717.66 680
7718.49 691
7719.32 691
7720.15 687
7720.98 684
7721.81 681
7722.64 642
7723.47 639
7724.30 684
7725.13 648
7725.96 645
7726.79 670
7727.62 650
7728.45 645
7729.28 608
7730.11 532
7730.94 556
7731.77 584
7732.60 662
7733.42 645
7734.25 604
7735.09 629
7735.92 660
7736.75 565
7737.58 566
7738.41 600
7739.24 622
7740.07 610
7740.90 642
7741.73 596
7742.56 594
7743.39 608
7744.22 614
7745.05 615
7745.88 712
7746.71 626
7747.54 693
7748.37 705
7749.20 738
7750.03 823
7750.86 812
7751.70 801
7752.53 711
7753.36 767
7754.19 696
7755.02 695
7755.85 617
7756.68 582
7757.51 631
7758.34 612
7759.18 612
7760.01 563
7760.84 554
7761.67 605
7762.50 640
7763.33 549
7764.16 585
7765.00 624
7765.83 634
7766.66 646
7767.49 608
7768.32 640
7769.16 569
7769.99 538
7770.82 569
7771.65 611
7772.48 564
7773.32 534
7774.15 604
7774.98 554
7775.81 562
7776.64 527
7777.48 579
7778.31 620
7779.14 654
7779.97 641
7780.81 632
7781.64 564
7782.47 575
7783.30 554
7784.14 571
7784.97 651
7785.80 609
7786.64 563
7787.47 581
7788.30 579
7789.13 600
7789.97 585
7790.80 649
7791.63 638
7792.47 636
7793.30 569
7794.13 593
7794.97 618
7795.80 580
7796.63 634
7797.47 671
7798.30 641
7799.13 701
7799.97 662
7800.80 649
7801.63 678
7802.47 645
7803.30 643
7804.13 707
7804.97 743
7805.80 731
7806.64 773
7807.47 814
7808.30 743
7809.14 789
7809.97 765
7810.81 778
7811.64 816
7812.47 831
7813.31 837
7814.14 856
7814.98 917
7815.81 873
7816.65 842
7817.48 850
7818.32 905
7819.15 932
7819.98 931
7820.82 904
7821.65 893
7822.49 978
7823.32 1042
7824.16 960
7824.99 1023
7825.83 1141
7826.66 1092
7827.50 1153
7828.33 1287
7829.17 1352
7830.00 1306
7830.84 1263
7831.67 1147
7832.51 1184
7833.34 1130
7834.18 1116
7835.02 1053
7835.85 1088
7836.69 1091
7837.52 1169
7838.36 1072
7839.19 1049
7840.03 1043
7840.86 994
7841.70 995
7842.54 1017
7843.37 947
7844.21 876
7845.04 803
7845.88 846
7846.72 803
7847.55 946
7848.39 911
7849.22 795
7850.06 837
7850.90 922
7851.73 842
7852.57 843
7853.41 895
7854.24 838
7855.08 834
7855.92 925
7856.75 982
7857.59 1030
7858.43 1074
7859.26 998
7860.10 1023
7860.94 1054
7861.77 1128
7862.61 1058
7863.45 942
7864.28 937
7865.12 966
7865.96 999
7866.79 900
7867.63 966
7868.47 968
7869.31 978
7870.14 1087
7870.98 1125
7871.82 1009
7872.66 1098
7873.49 1078
7874.33 1121
7875.17 1148
7876.01 1264
7876.84 1343
7877.68 1603
7878.52 1674
7879.36 2059
7880.19 1916
7881.03 1929
7881.87 1744
7882.71 1517
7883.55 1486
7884.38 1368
7885.22 1183
7886.06 1197
7886.90 1117
7887.74 1097
7888.57 1139
7889.41 1055
7890.25 1064
7891.09 1098
7891.93 1164
7892.77 1232
7893.61 1242
7894.44 1142
7895.28 1116
7896.12 1040
7896.96 1006
7897.80 1012
7898.64 922
7899.48 978
7900.32 867
7901.15 876
7901.99 861
7902.83 816
7903.67 771
7904.51 764
7905.35 826
7906.19 790
7907.03 762
7907.87 850
7908.71 766
7909.55 735
7910.39 718
7911.22 820
7912.06 880
7912.90 801
7913.74 746
7914.58 768
7915.42 771
7916.26 777
7917.10 813
7917.94 801
7918.78 794
7919.62 831
7920.46 874
7921.30 937
7922.14 842
7922.98 921
7923.82 795
7924.66 727
7925.50 781
7926.34 776
7927.18 777
7928.02 728
7928.86 757
7929.70 765
7930.55 758
7931.39 724
7932.23 784
7933.07 791
7933.91 882
7934.75 906
7935.59 938
7936.43 955
7937.27 860
7938.11 774
7938.95 813
7939.79 809
7940.63 855
7941.48 913
7942.32 793
7943.16 783
7944.00 828
7944.84 862
7945.68 876
7946.52 800
7947.36 804
7948.21 894
7949.05 904
7949.89 878
7950.73 933
7951.57 992
7952.41 1093
7953.26 1128
7954.10 1227
7954.94 1455
7955.78 1533
7956.62 1449
7957.47 1465
7958.31 1432
7959.15 1387
7959.99 1273
7960.83 1235
7961.68 1149
7962.52 1120
7963.36 1036
7964.20 978
7965.04 1090
7965.89 1074
7966.73 1159
7967.57 1294
7968.41 1298
7969.26 1356
7970.10 1425
7970.94 1403
7971.78 1276
7972.63 1240
7973.47 1127
7974.31 938
7975.16 947
7976.00 888
7976.84 792
7977.68 826
7978.53 839
7979.37 767
7980.21 693
7981.06 729
7981.90 671
7982.74 734
7983.59 725
7984.43 714
7985.27 767
7986.12 805
7986.96 754
7987.80 810
7988.65 774
7989.49 736
7990.34 724
7991.18 623
7992.02 707
7992.87 675
7993.71 620
7994.55 630
7995.40 661
7996.24 649
7997.09 675
7997.93 552
7998.77 598
7999.62 650
8000.46 668
8001.31 623
8002.15 601
8003.00 599
8003.84 695
8004.68 669
8005.53 683
8006.37 617
8007.22 585
8008.06 635
8008.91 654
8009.75 640
8010.60 637
8011.44 657
8012.29 597
8013.13 623
8013.98 598
8014.82 579
8015.67 577
8016.51 525
8017.36 558
8018.20 553
8019.05 596
8019.89 511
8020.74 556
8021.58 643
8022.43 573
8023.27 544
8024.12 531
8024.96 544
8025.81 552
8026.66 580
8027.50 525
8028.35 488
8029.19 555
8030.04 516
8030.88 515
8031.73 527
8032.58 549
8033.42 543
8034.27 532
8035.11 563
8035.96 554
8036.81 566
8037.65 546
8038.50 593
8039.35 572
8040.19 534
8041.04 596
8041.88 560
8042.73 489
8043.58 465
8044.42 520
8045.27 538
8046.12 526
8046.96 565
8047.81 493
8048.66 482
8049.50 514
8050.35 487
8051.20 542
8052.04 560
8052.89 542
8053.74 477
8054.59 537
8055.43 493
8056.28 509
8057.13 513
8057.97 557
8058.82 491
8059.67 432
8060.52 444
8061.36 451
8062.21 422
8063.06 471
8063.91 521
8064.75 550
8065.60 533
8066.45 458
8067.30 457
8068.15 426
8068.99 471
8069.84 516
8070.69 442
8071.54 425
8072.38 435
8073.23 431
8074.08 432
8074.93 426
8075.78 504
8076.63 488
8077.47 468
8078.32 495
8079.17 453
8080.02 477
8080.87 453
8081.72 429
8082.56 414
8083.41 418
8084.26 439
8085.11 429
8085.96 483
8086.81 411
8087.66 435
8088.51 477
8089.35 462
8090.20 454
8091.05 466
8091.90 435
8092.75 443
8093.60 436
8094.45 456
8095.30 490
8096.15 504
8097.00 496
8097.85 461
8098.70 420
8099.55 409
8100.39 450
8101.24 482
8102.09 514
8102.94 467
8103.79 451
8104.64 422
8105.49 484
8106.34 505
8107.19 458
8108.04 413
8108.89 437
8109.74 462
8110.59 431
8111.44 399
8112.29 427
8113.14 377
8113.99 398
8114.84 441
8115.69 470
8116.54 475
8117.39 459
8118.24 546
8119.09 537
8119.95 483
8120.80 502
8121.65 502
8122.50 489
8123.35 444
8124.20 430
8125.05 434
8125.90 519
8126.75 510
8127.60 503
8128.45 421
8129.30 479
8130.15 466
8131.01 428
8131.86 413
8132.71 457
8133.56 433
8134.41 485
8135.26 435
8136.11 412
8136.96 420
8137.82 492
8138.67 474
8139.52 444
8140.37 406
8141.22 446
8142.07 477
8142.93 481
8143.78 454
8144.63 477
8145.48 447
8146.33 424
8147.19 491
8148.04 510
8148.89 476
8149.74 526
8150.59 473
8151.45 498
8152.30 484
8153.15 515
8154.00 512
8154.85 601
8155.71 616
8156.56 606
8157.41 700
8158.26 586
8159.12 617
8159.97 542
8160.82 544
8161.68 458
8162.53 462
8163.38 515
8164.23 466
8165.09 442
8165.94 460
8166.79 465
8167.65 431
8168.50 445
8169.35 478
8170.20 467
8171.06 448
8171.91 418
8172.76 475
8173.62 438
8174.47 424
8175.32 451
8176.18 419
8177.03 404
8177.89 424
8178.74 400
8179.59 423
8180.45 413
8181.30 419
8182.15 358
8183.01 357
8183.86 353
8184.72 418
8185.57 401
8186.42 352
8187.28 374
8188.13 438
8188.99 421
8189.84 421
8190.69 389
8191.55 395
8192.40 419
8193.26 420
8194.11 433
8194.97 416
8195.82 401
8196.68 398
8197.53 466
8198.38 392
8199.24 379
8200.09 431
8200.95 409
8201.80 389
8202.66 388
8203.51 425
8204.37 405
8205.22 379
8206.08 407
8206.93 389
8207.79 413
8208.64 392
8209.50 380
8210.35 380
8211.21 423
8212.06 400
8212.92 380
8213.78 385
8214.63 356
8215.49 465
8216.34 450
8217.20 407
8218.05 408
8218.91 378
8219.76 371
8220.62 403
8221.48 410
8222.33 415
8223.19 468
8224.04 420
8224.90 386
8225.76 404
8226.61 462
8227.47 398
8228.32 399
8229.18 375
8230.04 430
8230.89 373
8231.75 403
8232.61 419
8233.46 367
8234.32 366
8235.18 379
8236.03 393
8236.89 421
8237.75 371
8238.60 368
8239.46 425
8240.32 421
8241.17 387
8242.03 413
8242.89 416
8243.74 442
8244.60 430
8245.46 384
8246.31 407
8247.17 419
8248.03 347
8248.89 397
8249.74 393
8250.60 431
8251.46 382
8252.32 385
8253.17 382
8254.03 389
8254.89 390
8255.75 437
8256.60 413
8257.46 462
8258.32 393
8259.18 397
8260.04 389
8260.89 406
8261.75 372
8262.61 410
8263.47 418
8264.33 394
8265.18 404
8266.04 440
8266.90 409
8267.76 393
8268.62 431
8269.47 379
8270.33 377
8271.19 392
8272.05 429
8272.91 389
8273.77 458
8274.63 507
8275.48 472
8276.34 495
8277.20 482
8278.06 451
8278.92 499
8279.78 544
8280.64 499
8281.50 431
8282.36 505
8283.21 507
8284.07 460
8284.93 469
8285.79 461
8286.65 464
8287.51 452
8288.37 460
8289.23 467
8290.09 488
8290.95 539
8291.81 561
8292.67 599
8293.53 614
8294.39 711
8295.25 655
8296.11 818
8296.97 779
8297.82 689
8298.68 640
8299.54 569
8300.40 526
8301.26 505
8302.12 531
8302.98 488
8303.84 508
8304.71 536
8305.57 475
8306.43 477
8307.29 452
8308.15 454
8309.01 487
8309.87 482
8310.73 431
8311.59 399
8312.45 452
8313.31 506
8314.17 453
8315.03 476
8315.89 457
8316.75 442
8317.61 420
8318.47 467
8319.33 487
8320.20 515
8321.06 485
8321.92 444
8322.78 476
8323.64 445
8324.50 430
8325.36 374
8326.22 433
8327.09 493
8327.95 479
8328.81 439
8329.67 479
8330.53 389
8331.39 436
8332.25 444
8333.12 468
8333.98 458
8334.84 455
8335.70 435
8336.56 452
8337.42 469
8338.29 402
8339.15 427
8340.01 422
8340.87 450
8341.73 445
8342.60 405
8343.46 473
8344.32 438
8345.18 402
8346.05 401
8346.91 414
8347.77 447
8348.63 431
8349.50 482
8350.36 433
8351.22 419
8352.08 439
8352.95 397
8353.81 458
8354.67 472
8355.53 444
8356.40 451
8357.26 422
8358.12 404
8358.99 467
8359.85 485
8360.71 431
8361.58 433
8362.44 461
8363.30 472
8364.17 448
8365.03 374
8365.89 425
8366.76 421
8367.62 465
8368.48 384
8369.35 416
8370.21 457
8371.07 459
8371.94 453
8372.80 385
8373.66 413
8374.53 484
8375.39 458
8376.26 442
8377.12 429
8377.98 433
8378.85 492
8379.71 482
8380.58 453
8381.44 463
8382.30 469
8383.17 494
8384.03 468
8384.90 484
8385.76 457
8386.63 454
8387.49 482
8388.35 535
8389.22 447
8390.08 466
8390.95 445
8391.81 474
8392.68 471
8393.54 541
8394.41 508
8395.27 428
8396.14 473
8397.00 512
8397.87 512
8398.73 550
8399.60 496
8400.46 437
8401.33 490
8402.19 496
8403.06 479
8403.92 445
8404.79 484
8405.65 463
8406.52 508
8407.39 508
8408.25 530
8409.12 538
8409.98 483
8410.85 539
8411.71 566
8412.58 566
8413.44 590
8414.31 640
8415.18 518
8416.04 555
8416.91 504
8417.77 557
8418.64 646
8419.51 575
8420.37 611
8421.24 591
8422.11 638
8422.97 632
8423.84 607
8424.70 616
8425.57 618
8426.44 634
8427.30 617
8428.17 651
8429.04 612
8429.90 708
8430.77 736
8431.64 723
8432.50 689
8433.37 652
8434.24 647
8435.10 663
8435.97 705
8436.84 710
8437.71 783
8438.57 829
8439.44 822
8440.31 868
8441.17 888
8442.04 932
8442.91 969
8443.78 1072
8444.64 1095
8445.51 1147
8446.38 1151
8447.25 1276
8448.11 1299
8448.98 1309
8449.85 1272
8450.72 1325
8451.58 1292
8452.45 1207
8453.32 1129
8454.19 1044
8455.06 1021
8455.92 1100
8456.79 1105
8457.66 1037
8458.53 1117
8459.40 1195
8460.27 1263
8461.13 1138
8462.00 1261
8462.87 1239
8463.74 1198
8464.61 1086
8465.48 988
8466.34 1058
8467.21 1017
8468.08 1106
8468.95 1278
8469.82 1434
8470.69 1670
8471.56 1912
8472.42 2096
8473.29 1998
8474.16 1888
8475.03 1740
8475.90 1614
8476.77 1415
8477.64 1224
8478.51 1142
8479.38 971
8480.25 873
8481.12 773
8481.99 688
8482.85 754
8483.72 682
8484.59 677
8485.46 753
8486.33 666
8487.20 656
8488.07 710
8488.94 704
8489.81 595
8490.68 622
8491.55 661
8492.42 713
8493.29 647
8494.16 561
8495.03 606
8495.90 630
8496.77 640
8497.64 651
8498.51 626
8499.38 607
8500.25 666
8501.12 644
8501.99 652
8502.86 596
8503.73 619
8504.60 673
8505.47 634
8506.34 646
8507.22 678
8508.09 676
8508.96 762
8509.83 702
8510.70 684
8511.57 719
8512.44 748
8513.31 731
8514.18 746
8515.05 680
8515.92 632
8516.80 607
8517.67 645
8518.54 688
8519.41 659
8520.28 593
8521.15 649
8522.02 674
8522.89 670
8523.77 718
8524.64 695
8525.51 646
8526.38 646
8527.25 695
8528.12 652
8529.00 642
8529.87 683
8530.74 706
8531.61 679
8532.48 715
8533.36 707
8534.23 669
8535.10 723
8535.97 728
8536.84 731
8537.72 732
8538.59 770
8539.46 734
8540.33 690
8541.21 712
8542.08 755
8542.95 755
8543.82 740
8544.70 711
8545.57 711
8546.44 718
8547.31 741
8548.19 754
8549.06 702
8549.93 680
8550.80 752
8551.68 807
8552.55 808
8553.42 900
8554.30 964
8555.17 1087
8556.04 1080
8556.92 1100
8557.79 1098
8558.66 1054
8559.54 974
8560.41 921
8561.28 849
8562.16 767
8563.03 716
8563.90 695
8564.78 671
8565.65 603
8566.52 545
8567.40 550
8568.27 567
8569.15 590
8570.02 541
8570.89 531
8571.77 565
8572.64 564
8573.51 623
8574.39 610
8575.26 521
8576.14 580
8577.01 629
8577.89 606
8578.76 569
8579.63 531
8580.51 527
8581.38 503
8582.26 521
8583.13 536
8584.01 505
8584.88 534
8585.76 561
8586.63 640
8587.51 580
8588.38 581
8589.26 564
8590.13 576
8591.00 560
8591.88 596
8592.75 585
8593.63 496
8594.51 539
8595.38 630
8596.26 607
8597.13 615
8598.01 638
8598.88 576
8599.76 591
8600.63 585
8601.51 623
8602.38 629
8603.26 571
8604.13 596
8605.01 615
8605.89 662
8606.76 638
8607.64 694
8608.51 614
8609.39 625
8610.26 650
8611.14 664
8612.02 630
8612.89 644
8613.77 637
8614.65 601
8615.52 651
8616.40 672
8617.27 648
8618.15 613
8619.03 607
8619.90 627
8620.78 701
8621.66 709
8622.53 714
8623.41 719
8624.29 666
8625.16 696
8626.04 661
8626.92 726
8627.79 757
8628.67 832
8629.55 742
8630.42 817
8631.30 803
8632.18 726
8633.05 801
8633.93 841
8634.81 841
8635.69 819
8636.56 822
8637.44 788
8638.32 806
8639.20 873
8640.07 817
8640.95 859
8641.83 843
8642.71 877
8643.58 894
8644.46 904
8645.34 943
8646.22 852
8647.09 908
8647.97 1049
8648.85 1011
8649.73 1051
8650.61 1041
8651.48 1100
8652.36 1088
8653.24 1116
8654.12 999
8655.00 1014
8655.87 1163
8656.75 1051
8657.63 1036
8658.51 1015
8659.39 1039
8660.27 1033
8661.14 1122
8662.02 1075
8662.90 1091
8663.78 1047
8664.66 1023
8665.54 1087
8666.42 1050
8667.30 991
8668.17 1016
8669.05 1137
8669.93 1046
8670.81 1103
8671.69 1240
8672.57 1416
8673.45 1677
8674.33 1779
8675.21 1994
8676.09 2239
8676.97 2308
8677.84 2342
8678.72 2131
8679.60 2001
8680.48 1930
8681.36 1825
8682.24 1740
8683.12 1514
8684.00 1297
8684.88 1328
8685.76 1282
8686.64 1174
8687.52 1180
8688.40 1237
8689.28 1442
8690.16 1672
8691.04 1881
8691.92 2241
8692.80 2709
8693.68 3114
8694.56 3449
8695.44 3314
8696.32 3156
8697.20 2960
8698.08 2571
8698.96 2344
8699.84 1936
8700.72 1650
8701.60 1468
8702.48 1326
8703.37 1144
8704.25 1010
8705.13 1012
8706.01 962
8706.89 950
8707.77 911
8708.65 772
8709.53 862
8710.41 908
8711.29 881
8712.17 861
8713.06 870
8713.94 847
8714.82 807
8715.70 760
8716.58 774
8717.46 756
8718.34 756
8719.22 807
8720.11 812
8720.99 849
8721.87 807
8722.75 774
8723.63 851
8724.51 859
8725.40 767
8726.28 783
8727.16 738
8728.04 783
8728.92 751
8729.81 807
8730.69 887
8731.57 852
8732.45 882
8733.33 914
8734.22 905
8735.10 892
8735.98 829
8736.86 819
8737.75 744
8738.63 766
8739.51 838
8740.39 811
8741.28 798
8742.16 830
8743.04 765
8743.92 766
8744.81 778
8745.69 788
8746.57 823
8747.46 781
8748.34 778
8749.22 800
8750.10 739
8750.99 846
8751.87 817
8752.75 822
8753.64 918
8754.52 941
8755.40 954
8756.29 893
8757.17 904
8758.05 854
8758.94 925
8759.82 1009
8760.70 1043
8761.59 1097
8762.47 1204
8763.35 1186
8764.24 1164
8765.12 1135
8766.01 1037
8766.89 1061
8767.77 998
8768.66 974
8769.54 926
8770.43 878
8771.31 939
8772.19 1037
8773.08 1054
8773.96 1066
8774.85 1110
8775.73 1075
8776.62 1003
8777.50 920
8778.38 877
8779.27 938
8780.15 896
8781.04 933
8781.92 990
8782.81 990
8783.69 1029
8784.58 1006
8785.46 986
8786.35 988
8787.23 905
8788.12 856
8789.00 875
8789.89 863
8790.77 853
8791.66 836
8792.54 843
8793.43 843
8794.31 897
8795.20 873
8796.08 735
8796.97 814
8797.85 757
8798.74 832
8799.62 760
8800.51 833
8801.40 883
8802.28 859
8803.17 842
8804.05 857
8804.94 942
8805.82 869
8806.71 821
8807.60 886
8808.48 945
8809.37 906
8810.25 921
8811.14 843
8812.03 779
8812.91 854
8813.80 872
8814.69 876
8815.57 842
8816.46 758
8817.34 777
8818.23 697
8819.12 786
8820.00 773
8820.89 798
8821.78 820
8822.66 723
8823.55 744
8824.44 757
8825.32 813
8826.21 908
8827.10 929
8827.99 993
8828.87 1048
8829.76 1014
8830.65 1121
8831.53 1044
8832.42 977
8833.31 850
8834.20 740
8835.08 785
8835.97 676
8836.86 779
8837.74 753
8838.63 727
8839.52 704
8840.41 740
8841.30 659
8842.18 708
8843.07 762
8843.96 772
8844.85 690
8845.73 710
8846.62 727
8847.51 725
8848.40 685
8849.29 625
8850.17 639
8851.06 673
8851.95 682
8852.84 653
8853.73 581
8854.61 582
8855.50 552
8856.39 595
8857.28 595
8858.17 583
8859.06 551
8859.95 550
8860.83 637
8861.72 567
8862.61 566
8863.50 555
8864.39 580
8865.28 621
8866.17 621
8867.06 631
8867.94 632
8868.83 567
8869.72 580
8870.61 585
8871.50 530
8872.39 585
8873.28 590
8874.17 588
8875.06 542
8875.95 533
8876.84 546
8877.73 673
8878.62 638
8879.51 602
8880.40 619
8881.28 556
8882.17 639
8883.06 557
8883.95 649
8884.84 663
8885.73 714
8886.62 718
8887.51 748
8888.40 734
8889.29 722
8890.18 714
8891.07 641
8891.96 642
8892.85 642
8893.74 624
8894.63 647
8895.53 562
8896.42 563
8897.31 524
8898.20 615
8899.09 572
8899.98 444
8900.87 464
8901.76 600
8902.65 577
8903.54 558
8904.43 546
8905.32 499
8906.21 619
8907.10 553
8907.99 547
8908.89 570
8909.78 523
8910.67 527
8911.56 507
8912.45 523
8913.34 477
8914.23 509
8915.12 494
8916.02 540
8916.91 500
8917.80 474
8918.69 469
8919.58 489
8920.47 460
8921.36 468
8922.26 508
8923.15 458
8924.04 467
8924.93 470
8925.82 400
8926.72 452
8927.61 466
8928.50 424
8929.39 435
8930.28 475
8931.18 485
8932.07 447
8932.96 482
8933.85 425
8934.75 396
8935.64 435
8936.53 425
8937.42 422
8938.31 403
8939.21 429
8940.10 390
8940.99 413
8941.89 355
8942.78 394
8943.67 400
8944.56 431
8945.46 332
8946.35 414
8947.24 408
8948.14 419
8949.03 415
8949.92 443
8950.81 415
8951.71 390
8952.60 376
8953.49 357
8954.39 413
8955.28 456
8956.17 440
8957.07 440
8957.96 402
8958.85 410
8959.75 483
8960.64 496
8961.54 494
8962.43 450
8963.32 425
8964.22 455
8965.11 420
8966.00 427
8966.90 393
8967.79 419
8968.69 469
8969.58 433
8970.47 407
8971.37 431
8972.26 436
8973.16 404
8974.05 422
8974.95 409
8975.84 459
8976.73 443
8977.63 444
8978.52 530
8979.42 557
8980.31 423
8981.21 420
8982.10 476
8983.00 520
8983.89 467
8984.79 418
8985.68 438
8986.58 481
8987.47 428
8988.37 407
8989.26 434
8990.16 430
8991.05 447
8991.95 440
8992.84 408
8993.74 474
8994.63 404
8995.53 392
8996.42 457
8997.32 457
8998.21 474
8999.11 429
9000.01 475
9000.90 455
9001.80 414
9002.69 472
9003.59 458
9004.48 448
9005.38 429
9006.28 475
9007.17 457
9008.07 430
9008.96 435
9009.86 342
9010.76 409
9011.65 390
9012.55 407
9013.45 420
9014.34 375
9015.24 392
9016.13 401
9017.03 432
9017.93 393
9018.82 367
9019.72 402
9020.62 408
9021.51 407
9022.41 405
9023.31 396
9024.20 430
9025.10 391
9026.00 407
9026.89 363
9027.79 391
9028.69 418
9029.59 447
9030.48 400
9031.38 410
9032.28 444
9033.17 432
9034.07 418
9034.97 445
9035.87 442
9036.76 378
9037.66 406
9038.56 438
9039.46 462
9040.35 432
9041.25 411
9042.15 430
9043.05 443
9043.94 482
9044.84 459
9045.74 417
9046.64 437
9047.54 440
9048.43 484
9049.33 481
9050.23 452
9051.13 481
9052.03 577
9052.92 527
9053.82 540
9054.72 591
9055.62 527
9056.52 596
9057.42 613
9058.32 599
9059.21 550
9060.11 499
9061.01 511
9061.91 498
9062.81 514
9063.71 514
9064.61 536
9065.50 583
9066.40 509
9067.30 494
9068.20 491
9069.10 479
9070.00 476
9070.90 494
9071.80 532
9072.70 511
9073.60 497
9074.50 535
9075.40 493
9076.29 533
9077.19 481
9078.09 504
9078.99 532
9079.89 482
9080.79 481
9081.69 482
9082.59 530
9083.49 491
9084.39 541
9085.29 667
9086.19 586
9087.09 557
9087.99 545
9088.89 551
9089.79 520
9090.69 605
9091.59 664
9092.49 629
9093.39 598
9094.29 648
9095.19 584
9096.09 645
9096.99 546
9097.89 520
9098.79 492
9099.69 531
9100.60 571
9101.50 475
9102.40 478
9103.30 484
9104.20 453
9105.10 496
9106.00 499
9106.90 453
9107.80 517
9108.70 488
9109.60 426
9110.50 436
9111.41 508
9112.31 394
9113.21 441
9114.11 421
9115.01 463
9115.91 476
9116.81 425
9117.72 427
9118.62 453
9119.52 434
9120.42 395
9121.32 402
9122.22 406
9123.12 406
9124.03 381
9124.93 406
9125.83 424
9126.73 413
9127.63 409
9128.54 383
9129.44 431
9130.34 465
9131.24 432
9132.14 396
9133.05 455
9133.95 419
9134.85 397
9135.75 409
9136.66 416
9137.56 399
9138.46 387
9139.36 407
9140.27 422
9141.17 337
9142.07 384
9142.97 448
9143.88 428
9144.78 417
9145.68 402
9146.59 414
9147.49 424
9148.39 447
9149.29 427
9150.20 485
9151.10 445
9152.00 440
9152.91 476
9153.81 435
9154.71 414
9155.62 475
9156.52 490
9157.42 452
9158.33 444
9159.23 449
9160.13 478
9161.04 510
9161.94 512
9162.84 485
9163.75 431
9164.65 476
9165.56 426
9166.46 414
9167.36 438
9168.27 437
9169.17 403
9170.08 440
9170.98 427
9171.88 371
9172.79 439
9173.69 427
9174.60 417
9175.50 425
9176.41 327
9177.31 354
9178.21 389
9179.12 388
9180.02 397
9180.93 388
9181.83 376
9182.74 381
9183.64 367
9184.55 399
9185.45 435
9186.36 401
9187.26 438
9188.17 464
9189.07 425
9189.98 389
9190.88 391
9191.79 398
9192.69 397
9193.60 334
9194.50 392
9195.41 389
9196.31 459
9197.22 379
9198.12 380
9199.03 397
9199.93 428
9200.84 460
9201.75 464
9202.65 440
9203.56 410
9204.46 365
9205.37 404
9206.27 392
9207.18 397
9208.09 366
9208.99 400
9209.90 382
9210.80 363
9211.71 343
9212.62 355
9213.52 388
9214.43 387
9215.34 373
9216.24 364
9217.15 405
9218.05 397
9218.96 392
9219.87 384
9220.77 426
9221.68 390
9222.59 408
9223.49 371
9224.40 329
9225.31 349
9226.21 380
9227.12 397
9228.03 398
9228.93 358
9229.84 328
9230.75 348
9231.66 384
9232.56 353
9233.47 366
9234.38 381
9235.28 340
9236.19 350
9237.10 327
9238.01 278
9238.91 351
9239.82 355
9240.73 347
9241.64 373
9242.54 396
9243.45 395
9244.36 375
9245.27 330
9246.18 344
9247.08 346
9247.99 333
9248.90 323
9249.81 319
9250.71 314
9251.62 357
9252.53 403
9253.44 372
9254.35 350
9255.26 395
9256.16 374
9257.07 372
9257.98 357
9258.89 332
9259.80 402
9260.71 402
9261.61 379
9262.52 344
9263.43 377
9264.34 353
9265.25 378
9266.16 355
9267.07 347
9267.98 382
9268.88 342
9269.79 329
9270.70 337
9271.61 407
9272.52 385
9273.43 377
9274.34 405
9275.25 421
9276.16 354
9277.07 366
9277.98 363
9278.89 393
9279.80 409
9280.70 353
9281.61 336
9282.52 359
9283.43 379
9284.34 391
9285.25 372
9286.16 380
9287.07 355
9287.98 351
9288.89 375
9289.80 371
9290.71 403
9291.62 415
9292.53 366
9293.44 415
9294.35 402
9295.26 422
9296.17 426
9297.08 432
9297.99 439
9298.90 449
9299.81 410
9300.73 383
9301.64 438
9302.55 492
9303.46 534
9304.37 502
9305.28 514
9306.19 436
9307.10 503
9308.01 595
9308.92 565
9309.83 595
9310.74 645
9311.65 603
9312.57 551
9313.48 575
9314.39 563
9315.30 532
9316.21 514
9317.12 464
9318.03 497
9318.94 493
9319.86 473
9320.77 465
9321.68 416
9322.59 450
9323.50 461
9324.41 440
9325.33 434
9326.24 441
9327.15 431
9328.06 416
9328.97 385
9329.88 390
9330.80 504
9331.71 430
9332.62 422
9333.53 456
9334.44 458
9335.36 417
9336.27 395
9337.18 429
9338.09 399
9339.01 438
9339.92 422
9340.83 380
9341.74 348
9342.66 398
9343.57 342
9344.48 307
9345.39 386
9346.31 416
9347.22 417
9348.13 364
9349.05 404
9349.96 367
9350.87 381
9351.78 393
9352.70 336
9353.61 345
9354.52 396
9355.44 416
9356.35 379
9357.26 345
9358.18 386
9359.09 424
9360.00 363
9360.92 359
9361.83 370
9362.74 396
9363.66 364
9364.57 361
9365.48 324
9366.40 376
9367.31 362
9368.23 374
9369.14 362
9370.05 325
9370.97 326
9371.88 364
9372.80 334
9373.71 343
9374.62 359
9375.54 337
9376.45 340
9377.37 381
9378.28 372
9379.19 362
9380.11 305
9381.02 342
9381.94 367
9382.85 363
9383.77 357
9384.68 342
9385.60 356
9386.51 373
9387.43 404
9388.34 391
9389.26 330
9390.17 348
9391.09 376
9392.00 374
9392.91 358
9393.83 385
9394.75 397
9395.66 426
9396.58 441
9397.49 360
9398.41 362
9399.32 405
9400.24 397
9401.15 426
9402.07 392
9402.98 470
9403.90 410
9404.81 388
9405.73 392
9406.65 446
9407.56 402
9408.48 389
9409.39 401
9410.31 373
9411.22 379
9412.14 377
9413.06 377
9413.97 349
9414.89 354
9415.80 388
9416.72 366
9417.64 366
9418.55 348
9419.47 400
9420.39 392
9421.30 350
9422.22 412
9423.14 401
9424.05 391
9424.97 394
9425.88 433
9426.80 377
9427.72 396
9428.64 374
9429.55 387
9430.47 351
9431.39 353
9432.30 377
9433.22 398
9434.14 322
9435.05 346
9435.97 368
9436.89 356
9437.81 401
9438.72 375
9439.64 378
9440.56 353
9441.47 372
9442.39 365
9443.31 387
9444.23 413
9445.14 363
9446.06 418
9446.98 401
9447.90 385
9448.81 383
9449.73 364
9450.65 414
9451.57 382
9452.49 439
9453.40 457
9454.32 474
9455.24 417
9456.16 394
9457.08 446
9457.99 417
9458.91 419
9459.83 457
9460.75 448
9461.67 417
9462.59 398
9463.50 362
9464.42 335
9465.34 380
9466.26 360
9467.18 357
9468.10 354
9469.02 361
9469.94 380
9470.85 349
9471.77 341
9472.69 342
9473.61 401
9474.53 420
9475.45 397
9476.37 361
9477.29 398
9478.21 332
9479.13 441
9480.04 458
9480.96 411
9481.88 375
9482.80 392
9483.72 396
9484.64 379
9485.56 446
9486.48 396
9487.40 409
9488.32 383
9489.24 351
9490.16 354
9491.08 370
9492.00 422
9492.92 410
9493.84 339
9494.76 375
9495.68 395
9496.60 376
9497.52 342
9498.44 330
9499.36 339
9500.28 344
9501.20 379
9502.12 389
9503.04 393
9503.96 342
9504.88 340
9505.80 380
9506.72 413
9507.64 393
9508.56 353
9509.48 369
9510.41 364
9511.33 382
9512.25 395
9513.17 384
9514.09 399
9515.01 370
9515.93 390
9516.85 365
9517.77 391
9518.69 390
9519.61 351
9520.54 378
9521.46 472
9522.38 420
9523.30 401
9524.22 418
9525.14 396
9526.06 441
9526.99 421
9527.91 403
9528.83 383
9529.75 391
9530.67 445
9531.59 436
9532.52 494
9533.44 519
9534.36 498
9535.28 506
9536.20 529
9537.13 549
9538.05 521
9538.97 502
9539.89 464
9540.81 474
9541.74 452
9542.66 397
9543.58 439
9544.50 472
9545.43 397
9546.35 411
9547.27 438
9548.19 457
9549.12 435
9550.04 402
9550.96 397
9551.88 401
9552.81 379
9553.73 349
9554.65 387
9555.58 414
9556.50 454
9557.42 438
9558.34 414
9559.27 436
9560.19 459
9561.11 437
9562.04 412
9562.96 432
9563.88 484
9564.81 479
9565.73 472
9566.65 476
9567.58 438
9568.50 436
9569.43 424
9570.35 457
9571.27 487
9572.20 468
9573.12 422
9574.04 439
9574.97 433
9575.89 434
9576.82 465
9577.74 479
9578.66 448
9579.59 405
9580.51 445
9581.44 469
9582.36 465
9583.28 475
9584.21 484
9585.13 454
9586.06 492
9586.98 483
9587.91 470
9588.83 429
9589.76 443
9590.68 489
9591.60 418
9592.53 445
9593.45 432
9594.38 478
9595.30 534
9596.23 498
9597.15 481
9598.08 506
9599.00 439
9599.93 481
9600.85 503
9601.78 493
9602.70 508
9603.63 528
9604.55 548
9605.48 511
9606.41 468
9607.33 516
9608.26 563
9609.18 530
9610.11 512
9611.03 497
9611.96 508
9612.88 504
9613.81 543
9614.74 507
9615.66 518
9616.59 498
9617.51 530
9618.44 548
9619.37 556
9620.29 590
9621.22 586
9622.14 572
9623.07 584
9624.00 529
9624.92 533
9625.85 572
9626.78 559
9627.70 615
9628.63 582
9629.55 623
9630.48 596
9631.41 527
9632.33 562
9633.26 567
9634.19 592
9635.11 635
9636.04 617
9636.97 608
9637.90 644
9638.82 634
9639.75 685
9640.68 633
9641.60 652
9642.53 692
9643.46 769
9644.38 793
9645.31 708
9646.24 721
9647.17 723
9648.09 776
9649.02 821
9649.95 794
9650.88 850
9651.80 883
9652.73 831
9653.66 769
9654.59 833
9655.51 850
9656.44 865
9657.37 870
9658.30 844
9659.23 848
9660.15 839
9661.08 881
9662.01 799
9662.94 836
9663.87 787
9664.80 884
9665.72 880
9666.65 838
9667.58 858
9668.51 865
9669.44 896
9670.37 855
9671.29 941
9672.22 915
9673.15 924
9674.08 929
9675.01 910
9675.94 973
9676.87 955
9677.79 930
9678.72 914
9679.65 1004
9680.58 1018
9681.51 1040
9682.44 1020
9683.37 1059
9684.30 1052
9685.23 964
9686.16 1076
9687.09 1072
9688.01 1054
9688.94 1134
9689.87 1105
9690.80 1097
9691.73 1113
9692.66 1138
9693.59 1178
9694.52 1119
9695.45 1217
9696.38 1256
9697.31 1321
9698.24 1385
9699.17 1507
9700.10 1728
9701.03 1736
9701.96 1766
9702.89 1727
9703.82 1681
9704.75 1679
9705.68 1543
9706.61 1424
9707.54 1352
9708.47 1294
9709.40 1237
9710.33 1137
9711.26 1147
9712.19 1112
9713.12 1146
9714.05 1128
9714.98 1282
9715.92 1351
9716.85 1281
9717.78 1401
9718.71 1413
9719.64 1294
9720.57 1274
9721.50 1234
9722.43 1144
9723.36 1102
9724.29 1029
9725.22 962
9726.16 997
9727.09 961
9728.02 936
9728.95 830
9729.88 891
9730.81 955
9731.74 996
9732.67 978
9733.61 990
9734.54 1031
9735.47 1081
9736.40 1035
9737.33 1085
9738.26 978
9739.20 971
9740.13 1018
9741.06 954
9741.99 868
9742.92 878
9743.86 884
9744.79 875
9745.72 901
9746.65 882
9747.58 872
9748.52 806
9749.45 850
9750.38 907
9751.31 842
9752.25 878
9753.18 860
9754.11 833
9755.04 840
9755.98 854
9756.91 792
9757.84 805
9758.77 878
9759.71 851
9760.64 814
9761.57 799
9762.51 788
9763.44 780
9764.37 833
9765.30 813
9766.24 859
9767.17 845
9768.10 941
9769.04 942
9769.97 938
9770.90 917
9771.84 875
9772.77 949
9773.70 922
9774.64 843
9775.57 862
9776.50 887
9777.44 923
9778.37 934
9779.31 992
9780.24 906
9781.17 1005
9782.11 1052
9783.04 1108
9783.97 1094
9784.91 1099
9785.84 1233
9786.78 1103
9787.71 1049
9788.64 1061
9789.58 1031
9790.51 1109
9791.45 980
9792.38 908
9793.32 904
9794.25 831
9795.19 774
9796.12 792
9797.05 877
9797.99 977
9798.92 1074
9799.86 921
9800.79 984
9801.73 995
9802.66 968
9803.60 981
9804.53 925
9805.47 908
9806.40 840
9807.34 834
9808.27 757
9809.21 760
9810.14 759
9811.08 739
9812.01 707
9812.95 699
9813.88 669
9814.82 664
9815.75 641
9816.69 708
9817.63 752
9818.56 689
9819.50 650
9820.43 682
9821.37 716
9822.30 707
9823.24 671
9824.18 677
9825.11 697
9826.05 721
9826.98 646
9827.92 641
9828.86 708
9829.79 639
9830.73 632
9831.66 649
9832.60 718
9833.54 683
9834.47 631
9835.41 586
9836.35 629
9837.28 637
9838.22 683
9839.16 604
9840.09 622
9841.03 644
9841.97 667
9842.90 626
9843.84 657
9844.78 664
9845.71 669
9846.65 665
9847.59 652
9848.52 616
9849.46 651
9850.40 664
9851.34 631
9852.27 637
9853.21 640
9854.15 625
9855.08 559
9856.02 573
9856.96 578
9857.90 631
9858.83 660
9859.77 644
9860.71 631
9861.65 645
9862.58 655
9863.52 641
9864.46 579
9865.40 607
9866.34 620
9867.27 605
9868.21 605
9869.15 599
9870.09 559
9871.03 582
9871.96 562
9872.90 607
9873.84 550
9874.78 611
9875.72 568
9876.66 577
9877.59 586
9878.53 622
9879.47 567
9880.41 589
9881.35 563
9882.29 593
9883.23 560
9884.16 539
9885.10 570
9886.04 605
9886.98 551
9887.92 552
9888.86 562
9889.80 547
9890.74 548
9891.68 558
9892.61 575
9893.55 600
9894.49 509
9895.43 505
9896.37 517
9897.31 573
9898.25 584
9899.19 532
9900.13 574
9901.07 602
9902.01 605
9902.95 565
9903.89 597
9904.83 580
9905.77 564
9906.71 562
9907.65 575
9908.59 558
9909.53 499
9910.47 571
9911.41 616
9912.35 646
9913.29 692
9914.23 601
9915.17 582
9916.11 614
9917.05 619
9917.99 670
9918.93 600
9919.87 588
9920.81 613
9921.75 607
9922.69 628
9923.63 662
9924.57 726
9925.51 764
9926.45 835
9927.39 852
9928.33 913
9929.28 986
9930.22 1022
9931.16 927
9932.10 984
9933.04 900
9933.98 828
9934.92 769
9935.86 698
9936.80 655
9937.74 663
9938.69 644
9939.63 558
9940.57 567
9941.51 595
9942.45 545
9943.39 532
9944.34 529
9945.28 513
9946.22 526
9947.16 530
9948.10 504
9949.04 538
9949.99 558
9950.93 567
9951.87 553
9952.81 528
9953.75 503
9954.70 540
9955.64 534
9956.58 569
9957.52 507
9958.46 538
9959.41 535
9960.35 538
9961.29 519
9962.23 510
9963.18 543
9964.12 548
9965.06 500
9966.00 526
9966.95 547
9967.89 557
9968.83 531
9969.77 556
9970.72 519
9971.66 523
9972.60 488
9973.55 549
9974.49 521
9975.43 511
9976.38 539
9977.32 605
9978.26 583
9979.21 515
9980.15 542
9981.09 534
9982.04 540
9982.98 518
9983.92 495
9984.87 551
9985.81 565
9986.75 548
9987.70 528
9988.64 523
9989.58 483
9990.53 490
9991.47 501
9992.42 492
9993.36 507
9994.30 516
9995.25 499
9996.19 488
9997.14 441
9998.08 473
9999.02 489
9999.97 473
10000.91 433
10001.86 467
10002.80 459
10003.75 455
10004.69 447
10005.63 510
10006.58 478
10007.52 505
10008.47 522
10009.41 500
10010.36 456
10011.30 418
10012.25 413
10013.19 494
10014.14 418
10015.08 490
10016.03 471
10016.97 474
10017.92 475
10018.86 519
10019.81 505
10020.75 479
10021.70 414
10022.64 480
10023.59 454
10024.53 454
10025.48 490
10026.42 492
10027.37 498
10028.32 461
10029.26 420
10030.21 490
10031.15 456
10032.10 476
10033.04 527
10033.99 484
10034.94 433
10035.88 455
10036.83 454
10037.77 458
10038.72 435
10039.67 399
10040.61 423
10041.56 422
10042.50 418
10043.45 431
10044.40 424
10045.34 449
10046.29 426
10047.24 401
10048.18 414
10049.13 415
10050.08 450
10051.02 413
10051.97 396
10052.92 413
10053.86 452
10054.81 438
10055.76 398
10056.70 421
10057.65 455
10058.60 470
10059.54 437
10060.49 469
10061.44 487
10062.39 437
10063.33 454
10064.28 447
10065.23 460
10066.17 403
10067.12 429
10068.07 441
10069.02 460
10069.96 456
10070.91 391
10071.86 438
10072.81 426
10073.76 447
10074.70 429
10075.65 444
10076.60 429
10077.55 391
10078.49 410
10079.44 440
10080.39 440
10081.34 450
10082.29 416
10083.23 418
10084.18 401
10085.13 418
10086.08 383
10087.03 467
10087.98 400
10088.92 453
10089.87 498
10090.82 437
10091.77 449
10092.72 437
10093.67 421
10094.62 459
10095.56 449
10096.51 437
10097.46 437
10098.41 396
10099.36 449
10100.31 433
10101.26 473
10102.21 436
10103.16 452
10104.11 420
10105.05 456
10106.00 423
10106.95 432
10107.90 439
10108.85 426
10109.80 437
10110.75 435
10111.70 405
10112.65 426
10113.60 432
10114.55 395
10115.50 464
10116.45 448
10117.40 468
10118.35 454
10119.30 472
10120.25 432
10121.20 422
10122.15 499
10123.10 500
10124.05 486
10125.00 465
10125.95 458
10126.90 500
10127.85 501
10128.80 484
10129.75 505
10130.70 510
10131.65 471
10132.60 494
10133.55 542
10134.50 591
10135.45 533
10136.40 515
10137.35 502
10138.30 556
10139.26 555
10140.21 536
10141.16 509
10142.11 507
10143.06 586
10144.01 646
10144.96 606
10145.91 560
10146.86 547
10147.81 682
10148.77 686
10149.72 671
10150.67 699
10151.62 669
10152.57 771
10153.52 786
10154.47 706
10155.43 656
10156.38 674
10157.33 664
10158.28 651
10159.23 631
10160.18 622
10161.14 693
10162.09 613
10163.04 594
10163.99 652
10164.94 666
10165.90 682
10166.85 704
10167.80 679
10168.75 749
10169.70 663
10170.66 649
10171.61 625
10172.56 679
10173.51 682
10174.47 620
10175.42 685
10176.37 691
10177.32 637
10178.28 651
10179.23 738
10180.18 650
10181.14 665
10182.09 733
10183.04 734
10183.99 764
10184.95 773
10185.90 802
10186.85 772
10187.81 817
10188.76 843
10189.71 739
10190.67 768
10191.62 799
10192.57 730
10193.53 746
10194.48 805
10195.43 855
10196.39 831
10197.34 808
10198.29 807
10199.25 878
10200.20 840
10201.15 925
10202.11 920
10203.06 894
10204.02 932
10204.97 939
10205.92 1053
10206.88 1175
10207.83 1203
10208.79 1190
10209.74 1267
10210.69 1178
10211.65 1227
10212.60 1151
10213.56 992
10214.51 936
10215.46 942
10216.42 937
10217.37 917
10218.33 887
10219.28 829
10220.24 770
10221.19 764
10222.15 812
10223.10 823
10224.06 677
10225.01 753
10225.97 711
10226.92 722
10227.88 736
10228.83 662
10229.79 671
10230.74 662
10231.70 652
10232.65 685
10233.61 678
10234.56 675
10235.52 730
10236.47 739
10237.43 769
10238.38 808
10239.34 797
10240.29 711
10241.25 722
10242.21 668
10243.16 614
10244.12 626
10245.07 643
10246.03 576
10246.98 572
10247.94 565
10248.90 534
10249.85 545
10250.81 550
10251.76 480
10252.72 496
10253.68 512
10254.63 512
10255.59 526
10256.55 443
10257.50 513
10258.46 539
10259.41 478
10260.37 480
10261.33 480
10262.28 480
10263.24 403
10264.20 484
10265.15 470
10266.11 473
10267.07 528
10268.02 554
10268.98 467
10269.94 467
10270.90 488
10271.85 463
10272.81 428
10273.77 463
10274.72 472
10275.68 467
10276.64 485
10277.60 464
10278.55 432
10279.51 410
10280.47 434
10281.43 410
10282.38 403
10283.34 441
10284.30 477
10285.26 423
10286.21 454
10287.17 449
10288.13 415
10289.09 432
10290.04 455
10291.00 446
10291.96 423
10292.92 506
10293.88 432
10294.83 414
10295.79 393
10296.75 379
10297.71 414
10298.67 465
10299.63 466
10300.58 454
10301.54 425
10302.50 421
10303.46 376
10304.42 386
10305.38 443
10306.34 362
10307.29 425
10308.25 404
10309.21 457
10310.17 465
10311.13 449
10312.09 414
10313.05 392
10314.01 391
10314.97 386
10315.92 427
10316.88 428
10317.84 407
10318.80 419
10319.76 394
10320.72 395
10321.68 412
10322.64 396
10323.60 419
10324.56 436
10325.52 418
10326.48 412
10327.44 398
10328.40 392
10329.36 380
10330.32 385
10331.28 394
10332.24 390
10333.20 434
10334.16 408
10335.12 364
10336.08 353
10337.04 357
10338.00 346
10338.96 352
10339.92 375
10340.88 356
10341.84 433
10342.80 371
10343.76 372
10344.72 387
10345.68 398
10346.64 366
10347.60 382
10348.56 393
10349.52 354
10350.48 379
10351.44 379
10352.40 354
10353.36 384
10354.32 332
10355.29 415
10356.25 362
10357.21 334
10358.17 341
10359.13 346
10360.09 349
10361.05 352
10362.01 321
10362.97 398
10363.94 349
10364.90 353
10365.86 312
10366.82 321
10367.78 335
10368.74 332
10369.70 352
10370.67 351
10371.63 334
10372.59 325
10373.55 359
10374.51 365
10375.47 315
10376.44 341
10377.40 318
10378.36 330
10379.32 366
10380.28 326
10381.25 368
10382.21 350
10383.17 341
10384.13 302
10385.10 329
10386.06 313
10387.02 348
10387.98 311
10388.95 352
10389.91 370
10390.87 311
10391.83 302
10392.80 293
10393.76 369
10394.72 364
10395.68 324
10396.65 302
10397.61 336
10398.57 306
10399.54 379
10400.50 357
10401.46 351
10402.43 319
10403.39 320
10404.35 355
10405.31 361
10406.28 325
10407.24 339
10408.20 395
10409.17 353
10410.13 313
10411.10 327
10412.06 358
10413.02 373
10413.99 303
10414.95 347
10415.91 367
10416.88 337
10417.84 378
10418.80 397
10419.77 385
10420.73 400
10421.70 383
10422.66 355
10423.63 401
10424.59 415
10425.55 370
10426.52 410
10427.48 335
10428.45 308
10429.41 313
10430.37 296
10431.34 314
10432.30 317
10433.27 349
10434.23 331
10435.20 373
10436.16 310
10437.13 329
10438.09 295
10439.06 327
10440.02 339
10440.99 413
10441.95 306
10442.92 294
10443.88 329
10444.85 321
10445.81 264
10446.78 304
10447.74 319
10448.71 311
10449.67 270
10450.64 286
10451.60 298
10452.57 337
10453.53 277
10454.50 278
10455.47 350
10456.43 310
10457.40 344
10458.36 322
10459.33 333
10460.29 287
10461.26 317
10462.23 297
10463.19 311
10464.16 319
10465.12 303
10466.09 343
10467.06 349
10468.02 325
10468.99 345
10469.95 333
10470.92 279
10471.89 337
10472.85 317
10473.82 321
10474.79 315
10475.75 302
10476.72 306
10477.69 302
10478.65 328
10479.62 303
10480.59 299
10481.55 293
10482.52 315
10483.49 358
10484.45 351
10485.42 351
10486.39 305
10487.35 266
10488.32 300
10489.29 330
10490.26 306
10491.22 323
10492.19 329
10493.16 339
10494.13 291
10495.09 352
10496.06 323
10497.03 364
10497.99 336
10498.96 316
10499.93 336
10500.90 306
10501.87 339
10502.83 302
10503.80 354
10504.77 348
10505.74 344
10506.70 325
10507.67 305
10508.64 336
10509.61 325
10510.58 325
10511.55 303
10512.51 337
10513.48 305
10514.45 354
10515.42 358
10516.39 319
10517.36 282
10518.32 284
10519.29 320
10520.26 281
10521.23 295
10522.20 314
10523.17 301
10524.14 300
10525.10 284
10526.07 312
10527.04 344
10528.01 321
10528.98 300
10529.95 318
10530.92 308
10531.89 316
10532.86 286
10533.83 269
10534.79 323
10535.76 337
10536.73 381
10537.70 385
10538.67 337
10539.64 285
10540.61 295
10541.58 286
10542.55 314
10543.52 324
10544.49 298
10545.46 326
10546.43 307
10547.40 347
10548.37 357
10549.34 316
10550.31 277
10551.28 328
10552.25 356
10553.22 309
10554.19 305
10555.16 328
10556.13 315
10557.10 322
10558.07 324
10559.04 365
10560.01 338
10560.98 361
10561.95 383
10562.92 395
10563.89 390
10564.86 377
10565.83 386
10566.81 412
10567.78 347
10568.75 342
10569.72 331
10570.69 365
10571.66 359
10572.63 354
10573.60 363
10574.57 321
10575.54 339
10576.51 313
10577.49 305
10578.46 344
10579.43 323
10580.40 298
10581.37 310
10582.34 321
10583.31 305
10584.29 293
10585.26 327
10586.23 284
10587.20 311
10588.17 305
10589.14 311
10590.12 325
10591.09 368
10592.06 376
10593.03 326
10594.00 343
10594.98 353
10595.95 293
10596.92 357
10597.89 316
10598.86 353
10599.84 332
10600.81 370
10601.78 378
10602.75 340
10603.73 358
10604.70 339
10605.67 361
10606.64 335
10607.62 314
10608.59 319
10609.56 294
10610.53 337
10611.51 313
10612.48 312
10613.45 301
10614.43 343
10615.40 307
10616.37 337
10617.34 343
10618.32 338
10619.29 268
10620.26 298
10621.24 329
10622.21 314
10623.18 345
10624.16 395
10625.13 356
10626.10 333
10627.08 309
10628.05 348
10629.02 359
10630.00 312
10630.97 356
10631.95 331
10632.92 360
10633.89 352
10634.87 339
10635.84 344
10636.81 308
10637.79 368
10638.76 404
10639.74 404
10640.71 431
10641.69 397
10642.66 455
10643.63 447
10644.61 443
10645.58 409
10646.56 383
10647.53 419
10648.51 405
10649.48 358
10650.45 321
10651.43 386
10652.40 389
10653.38 373
10654.35 348
10655.33 319
10656.30 308
10657.28 297
10658.25 328
10659.23 292
10660.20 278
10661.18 321
10662.15 298
10663.13 341
10664.10 320
10665.08 341
10666.05 342
10667.03 360
10668.00 299
10668.98 291
10669.96 298
10670.93 300
10671.91 335
10672.88 339
10673.86 301
10674.83 346
10675.81 344
10676.79 272
10677.76 307
10678.74 372
10679.71 383
10680.69 363
10681.66 363
10682.64 354
10683.62 406
10684.59 380
10685.57 351
10686.55 344
10687.52 332
10688.50 343
10689.47 369
10690.45 348
10691.43 308
10692.40 329
10693.38 329
10694.36 292
10695.33 326
10696.31 318
10697.29 319
10698.26 322
10699.24 313
10700.22 318
10701.19 351
10702.17 317
10703.15 280
10704.13 325
10705.10 343
10706.08 341
10707.06 313
10708.03 302
10709.01 304
10709.99 323
10710.97 327
10711.94 351
10712.92 304
10713.90 319
10714.88 350
10715.85 331
10716.83 314
10717.81 304
10718.79 337
10719.76 305
10720.74 283
10721.72 296
10722.70 320
10723.68 374
10724.65 357
10725.63 339
10726.61 355
10727.59 372
10728.57 333
10729.54 300
10730.52 336
10731.50 372
10732.48 338
10733.46 351
10734.44 324
10735.41 351
10736.39 348
10737.37 342
10738.35 380
10739.33 381
10740.31 337
10741.29 334
10742.26 353
10743.24 347
10744.22 393
10745.20 405
10746.18 373
10747.16 358
10748.14 299
10749.12 326
10750.10 347
10751.08 418
10752.05 410
10753.03 421
10754.01 392
10754.99 402
10755.97 364
10756.95 341
10757.93 362
10758.91 388
10759.89 376
10760.87 325
10761.85 373
10762.83 390
10763.81 456
10764.79 446
10765.77 365
10766.75 426
10767.73 426
10768.71 485
10769.69 466
10770.67 457
10771.65 452
10772.63 413
10773.61 435
10774.59 409
10775.57 434
10776.55 414
10777.53 394
10778.51 455
10779.49 495
10780.47 458
10781.45 452
10782.43 487
10783.41 457
10784.39 463
10785.38 474
10786.36 472
10787.34 471
10788.32 447
10789.30 423
10790.28 420
10791.26 430
10792.24 456
10793.22 432
10794.20 425
10795.19 421
10796.17 409
10797.15 412
10798.13 347
10799.11 329
10800.09 362
10801.07 352
10802.05 357
10803.04 401
10804.02 357
10805.00 367
10805.98 327
10806.96 342
10807.94 328
10808.93 386
10809.91 386
10810.89 343
10811.87 401
10812.85 379
10813.84 350
10814.82 379
10815.80 403
10816.78 365
10817.77 351
10818.75 381
10819.73 394
10820.71 375
10821.69 349
10822.68 355
10823.66 357
10824.64 350
10825.62 391
10826.61 383
10827.59 378
10828.57 399
10829.56 400
10830.54 383
10831.52 360
10832.50 424
10833.49 346
10834.47 317
10835.45 369
10836.44 374
10837.42 350
10838.40 377
10839.39 389
10840.37 336
10841.35 385
10842.34 407
10843.32 439
10844.30 434
10845.29 443
10846.27 377
10847.25 395
10848.24 406
10849.22 428
10850.20 402
10851.19 384
10852.17 386
10853.16 396
10854.14 385
10855.12 385
10856.11 446
10857.09 414
10858.08 408
10859.06 412
10860.04 403
10861.03 407
10862.01 409
10863.00 419
10863.98 433
10864.96 432
10865.95 400
10866.93 396
10867.92 424
10868.90 421
10869.89 419
10870.87 398
10871.86 426
10872.84 393
10873.83 428
10874.81 458
10875.80 476
10876.78 446
10877.77 401
10878.75 409
10879.74 392
10880.72 407
10881.71 449
10882.69 461
10883.68 462
10884.66 448
10885.65 477
10886.63 470
10887.62 502
10888.60 470
10889.59 483
10890.57 465
10891.56 431
10892.55 478
10893.53 517
10894.52 459
10895.50 435
10896.49 431
10897.47 488
10898.46 485
10899.45 474
10900.43 551
10901.42 499
10902.40 505
10903.39 463
10904.38 491
10905.36 452
10906.35 473
10907.34 502
10908.32 551
10909.31 524
10910.29 523
10911.28 504
10912.27 483
10913.25 496
10914.24 555
10915.23 570
10916.21 543
10917.20 508
10918.19 562
10919.17 564
10920.16 548
10921.15 556
10922.14 534
10923.12 581
10924.11 611
10925.10 623
10926.08 576
10927.07 606
10928.06 600
10929.05 600
10930.03 568
10931.02 647
10932.01 617
10933.00 542
10933.98 561
10934.97 634
10935.96 643
10936.95 621
10937.93 609
10938.92 577
10939.91 601
10940.90 624
10941.88 680
10942.87 681
10943.86 689
10944.85 711
10945.84 719
10946.82 721
10947.81 730
10948.80 708
10949.79 692
10950.78 748
10951.77 777
10952.75 740
10953.74 812
10954.73 851
10955.72 888
10956.71 911
10957.70 979
10958.69 1031
10959.67 1075
10960.66 1136
10961.65 1106
10962.64 1114
10963.63 1155
10964.62 1079
10965.61 949
10966.60 940
10967.58 967
10968.57 908
10969.56 865
10970.55 827
10971.54 817
10972.53 768
10973.52 854
10974.51 829
10975.50 795
10976.49 750
10977.48 764
10978.47 794
10979.46 791
10980.45 815
10981.44 830
10982.43 785
10983.42 809
10984.41 877
10985.40 854
10986.38 868
10987.37 824
10988.36 826
10989.35 827
10990.34 880
10991.34 898
10992.33 918
10993.32 892
10994.31 966
10995.30 991
10996.29 1079
10997.28 1154
10998.27 1227
10999.26 1342
11000.25 1557
11001.24 1519
11002.23 1596
11003.22 1643
11004.21 1575
11005.20 1470
11006.19 1345
11007.18 1260
11008.17 1211
11009.16 1139
11010.16 1039
11011.15 981
11012.14 900
11013.13 912
11014.12 816
11015.11 802
11016.10 736
11017.09 744
11018.08 708
11019.08 739
11020.07 725
11021.06 703
11022.05 786
11023.04 697
11024.03 645
11025.03 693
11026.02 726
11027.01 666
11028.00 635
11028.99 594
11029.98 673
11030.98 663
11031.97 672
11032.96 661
11033.95 693
11034.94 750
11035.94 730
11036.93 674
11037.92 753
11038.91 780
11039.91 812
11040.90 844
11041.89 747
11042.88 747
11043.87 743
11044.87 731
11045.86 702
11046.85 712
11047.85 688
11048.84 741
11049.83 778
11050.82 793
11051.82 720
11052.81 721
11053.80 709
11054.80 728
11055.79 706
11056.78 717
11057.77 753
11058.77 801
11059.76 802
11060.75 796
11061.75 781
11062.74 782
11063.73 825
11064.73 794
11065.72 752
11066.71 804
11067.71 807
11068.70 843
11069.70 891
11070.69 866
11071.68 906
11072.68 868
11073.67 854
11074.66 796
11075.66 823
11076.65 889
11077.65 833
11078.64 829
11079.63 765
11080.63 810
11081.62 757
11082.62 742
11083.61 703
11084.61 709
11085.60 701
11086.59 698
11087.59 683
11088.58 640
11089.58 626
11090.57 638
11091.57 710
11092.56 596
11093.56 682
11094.55 691
11095.55 692
11096.54 638
11097.54 612
11098.53 614
11099.53 643
11100.52 656
11101.52 649
11102.51 655
11103.51 635
11104.50 623
11105.50 607
11106.49 556
11107.49 598
11108.48 646
11109.48 686
11110.47 668
11111.47 613
11112.46 604
11113.46 594
11114.46 591
11115.45 667
11116.45 611
11117.44 637
11118.44 654
11119.43 641
11120.43 612
11121.43 642
11122.42 682
11123.42 682
11124.41 684
11125.41 715
11126.41 759
11127.40 727
11128.40 784
11129.40 792
11130.39 726
11131.39 772
11132.39 745
11133.38 661
11134.38 695
11135.37 670
11136.37 665
11137.37 703
11138.37 624
11139.36 664
11140.36 645
11141.36 607
11142.35 586
11143.35 631
11144.35 630
11145.34 592
11146.34 615
11147.34 637
11148.33 631
11149.33 596
11150.33 632
11151.33 613
11152.32 614
11153.32 556
11154.32 600
11155.32 629
11156.31 598
11157.31 595
11158.31 563
11159.31 597
11160.30 576
11161.30 581
11162.30 560
11163.30 655
11164.30 634
11165.29 628
11166.29 628
11167.29 640
11168.29 635
11169.29 594
11170.28 655
11171.28 584
11172.28 575
11173.28 598
11174.28 573
11175.28 577
11176.27 660
11177.27 624
11178.27 650
11179.27 634
11180.27 671
11181.27 655
11182.27 627
11183.26 655
11184.26 643
11185.26 639
11186.26 615
11187.26 666
11188.26 713
11189.26 656
11190.26 640
11191.26 657
11192.26 699
11193.25 750
11194.25 680
11195.25 748
11196.25 775
11197.25 797
11198.25 793
11199.25 690
11200.25 664
11201.25 672
11202.25 699
11203.25 616
11204.25 688
11205.25 649
11206.25 632
11207.25 701
11208.25 643
11209.25 590
11210.25 598
11211.25 660
11212.25 720
11213.25 707
11214.25 609
11215.25 636
11216.25 611
11217.25 664
11218.25 604
11219.25 600
11220.25 634
11221.25 680
11222.25 546
11223.25 554
11224.25 577
11225.25 622
11226.25 641
11227.25 596
11228.25 567
11229.26 596
11230.26 546
11231.26 525
11232.26 529
11233.26 500
11234.26 548
11235.26 547
11236.26 562
11237.26 594
11238.27 526
11239.27 536
11240.27 561
11241.27 508
11242.27 532
11243.27 515
11244.27 604
11245.27 553
11246.28 528
11247.28 558
11248.28 584
11249.28 554
11250.28 524
11251.28 580
11252.29 514
11253.29 623
11254.29 561
11255.29 488
11256.29 553
11257.30 544
11258.30 563
11259.30 589
11260.30 603
11261.31 605
11262.31 557
11263.31 602
11264.31 582
11265.31 597
11266.32 636
11267.32 554
11268.32 643
11269.32 590
11270.33 626
11271.33 668
11272.33 638
11273.34 641
11274.34 644
11275.34 647
11276.34 659
11277.35 687
11278.35 777
11279.35 768
11280.36 751
11281.36 792
11282.36 796
11283.37 816
11284.37 729
11285.37 738
11286.38 732
11287.38 763
11288.38 709
11289.39 627
11290.39 612
11291.39 619
11292.40 627
11293.40 616
11294.40 614
11295.41 562
11296.41 575
11297.42 579
11298.42 542
11299.42 573
11300.43 560
11301.43 526
11302.44 588
11303.44 586
11304.44 553
11305.45 555
11306.45 564
11307.46 583
11308.46 589
11309.47 558
11310.47 583
11311.47 625
11312.48 571
11313.48 632
11314.49 628
11315.49 730
11316.50 746
11317.50 724
11318.51 692
11319.51 697
11320.52 653
11321.52 664
11322.53 619
11323.53 571
11324.54 596
11325.54 597
11326.55 556
11327.55 505
11328.56 472
11329.56 521
11330.57 491
11331.57 475
11332.58 512
11333.58 518
11334.59 483
11335.60 486
11336.60 498
11337.61 495
11338.61 442
11339.62 456
11340.62 496
11341.63 485
11342.64 454
11343.64 367
11344.65 418
11345.65 451
11346.66 468
11347.67 484
11348.67 471
11349.68 470
11350.68 480
11351.69 430
11352.70 449
11353.70 475
11354.71 533
11355.72 507
11356.72 479
11357.73 520
11358.74 534
11359.74 538
11360.75 549
11361.76 579
11362.76 490
11363.77 517
11364.78 529
11365.78 497
11366.79 448
11367.80 497
11368.80 544
11369.81 511
11370.82 492
11371.83 441
11372.83 449
11373.84 467
11374.85 397
11375.85 438
11376.86 431
11377.87 412
11378.88 443
11379.88 400
11380.89 439
11381.90 442
11382.91 429
11383.92 467
11384.92 425
11385.93 381
11386.94 415
11387.95 438
11388.95 442
11389.96 451
11390.97 396
11391.98 439
11392.99 448
11393.99 439
11395.00 395
11396.01 428
11397.02 476
11398.03 440
11399.04 446
11400.04 445
11401.05 413
11402.06 418
11403.07 401
11404.08 384
11405.09 425
11406.10 432
11407.11 450
11408.11 432
11409.12 417
11410.13 431
11411.14 410
11412.15 404
11413.16 418
11414.17 425
11415.18 411
11416.19 431
11417.19 399
11418.20 379
11419.21 380
11420.22 424
11421.23 388
11422.24 445
11423.25 416
11424.26 371
11425.27 380
11426.28 378
11427.29 368
11428.30 381
11429.31 426
11430.32 452
11431.33 408
11432.34 389
11433.35 403
11434.36 420
11435.37 415
11436.38 412
11437.39 367
11438.40 362
11439.41 387
11440.42 367
11441.43 360
11442.44 414
11443.45 447
11444.46 401
11445.47 403
11446.48 388
11447.49 374
11448.50 434
11449.51 442
11450.52 413
11451.53 427
11452.54 390
11453.56 399
11454.57 375
11455.58 366
11456.59 401
11457.60 374
11458.61 337
11459.62 373
11460.63 407
11461.64 413
11462.65 361
11463.67 375
11464.68 370
11465.69 373
11466.70 390
11467.71 386
11468.72 398
11469.73 389
11470.75 373
11471.76 358
11472.77 356
11473.78 395
11474.79 375
11475.80 422
11476.82 397
11477.83 372
11478.84 428
11479.85 367
11480.86 354
11481.88 422
11482.89 390
11483.90 340
11484.91 391
11485.92 343
11486.94 370
11487.95 371
11488.96 348
11489.97 356
11490.99 335
11492.00 354
11493.01 361
11494.02 317
11495.04 355
11496.05 391
11497.06 421
11498.08 400
11499.09 327
11500.10 329
11501.11 363
11502.13 402
11503.14 349
11504.15 340
11505.17 355
11506.18 345
11507.19 327
11508.21 361
11509.22 338
11510.23 318
11511.25 368
11512.26 314
11513.27 422
11514.29 375
11515.30 341
11516.31 376
11517.33 365
11518.34 345
11519.35 350
11520.37 338
11521.38 338
11522.40 307
11523.41 317
11524.42 327
11525.44 331
11526.45 346
11527.47 359
11528.48 300
11529.49 332
11530.51 315
11531.52 335
11532.54 343
11533.55 350
11534.56 405
11535.58 414
11536.59 403
11537.61 405
11538.62 418
11539.64 369
11540.65 426
11541.67 388
11542.68 358
11543.70 324
11544.71 367
11545.73 379
11546.74 357
11547.76 368
11548.77 368
11549.79 356
11550.80 385
11551.82 343
11552.83 382
11553.85 388
11554.86 378
11555.88 396
11556.89 385
11557.91 384
11558.92 411
11559.94 380
11560.95 374
11561.97 394
11562.99 421
11564.00 364
11565.02 358
11566.03 385
11567.05 364
11568.06 405
11569.08 425
11570.10 433
11571.11 446
11572.13 386
11573.14 424
11574.16 432
11575.18 448
11576.19 411
11577.21 441
11578.23 411
11579.24 451
11580.26 395
11581.27 398
11582.29 410
11583.31 426
11584.32 437
11585.34 392
11586.36 485
11587.37 504
11588.39 482
11589.41 488
11590.42 466
11591.44 544
11592.46 510
11593.48 506
11594.49 499
11595.51 516
11596.53 570
11597.54 560
11598.56 580
11599.58 626
11600.60 669
11601.61 679
11602.63 803
11603.65 884
11604.67 860
11605.68 847
11606.70 928
11607.72 937
11608.74 960
11609.75 810
11610.77 786
11611.79 757
11612.81 761
11613.82 639
11614.84 649
11615.86 595
11616.88 495
11617.90 466
11618.91 472
11619.93 465
11620.95 433
11621.97 460
11622.99 466
11624.01 408
11625.02 407
11626.04 420
11627.06 408
11628.08 389
11629.10 378
11630.12 392
11631.14 414
11632.15 400
11633.17 400
11634.19 423
11635.21 397
11636.23 376
11637.25 417
11638.27 393
11639.29 390
11640.31 375
11641.32 393
11642.34 430
11643.36 344
11644.38 421
11645.40 429
11646.42 446
11647.44 388
11648.46 378
11649.48 380
11650.50 399
11651.52 357
11652.54 350
11653.56 391
11654.58 367
11655.60 373
11656.62 370
11657.64 408
11658.66 368
11659.68 343
11660.70 318
11661.72 343
11662.74 352
11663.76 342
11664.78 391
11665.80 398
11666.82 337
11667.84 373
11668.86 367
11669.88 315
11670.90 362
11671.92 344
11672.94 350
11673.96 365
11674.98 378
11676.00 386
11677.02 389
11678.04 342
11679.06 398
11680.08 412
11681.10 414
11682.12 353
11683.15 390
11684.17 379
11685.19 323
11686.21 342
11687.23 387
11688.25 366
11689.27 383
11690.29 354
11691.31 339
11692.34 370
11693.36 383
11694.38 371
11695.40 369
11696.42 347
11697.44 325
11698.46 378
11699.49 351
11700.51 347
11701.53 367
11702.55 346
11703.57 353
11704.60 407
11705.62 366
11706.64 355
11707.66 329
11708.68 359
11709.71 406
11710.73 355
11711.75 337
11712.77 350
11713.79 362
11714.82 378
11715.84 352
11716.86 307
11717.88 373
11718.91 357
11719.93 323
11720.95 314
11721.97 336
11723.00 337
11724.02 373
11725.04 386
11726.06 378
11727.09 355
11728.11 333
11729.13 335
11730.16 309
11731.18 330
11732.20 342
11733.23 358
11734.25 334
11735.27 289
11736.30 336
11737.32 352
11738.34 372
11739.37 333
11740.39 335
11741.41 366
11742.44 357
11743.46 350
11744.48 373
11745.51 357
11746.53 342
11747.55 365
11748.58 386
11749.60 377
11750.63 381
11751.65 332
11752.67 349
11753.70 359
11754.72 360
11755.75 354
11756.77 393
11757.79 330
11758.82 354
11759.84 389
11760.87 347
11761.89 344
11762.92 366
11763.94 348
11764.96 376
11765.99 363
11767.01 326
11768.04 365
11769.06 348
11770.09 343
11771.11 344
11772.14 348
11773.16 352
11774.19 363
11775.21 387
11776.24 357
11777.26 309
11778.29 338
11779.31 388
11780.34 370
11781.36 386
11782.39 446
11783.41 385
11784.44 374
11785.46 338
11786.49 362
11787.52 345
11788.54 345
11789.57 339
11790.59 341
11791.62 381
11792.64 367
11793.67 345
11794.69 349
11795.72 381
11796.75 375
11797.77 358
11798.80 375
11799.82 367
11800.85 373
11801.88 393
11802.90 350
11803.93 359
11804.96 375
11805.98 383
11807.01 393
11808.03 396
11809.06 423
11810.09 403
11811.11 345
11812.14 404
11813.17 395
11814.19 400
11815.22 376
11816.25 368
11817.27 408
11818.30 377
11819.33 336
11820.35 377
11821.38 418
11822.41 401
11823.44 384
11824.46 428
11825.49 372
11826.52 369
11827.54 441
11828.57 462
11829.60 468
11830.63 442
11831.65 434
11832.68 423
11833.71 465
11834.74 433
11835.76 410
11836.79 437
11837.82 431
11838.85 432
11839.87 437
11840.90 437
11841.93 456
11842.96 459
11843.99 449
11845.01 422
11846.04 389
11847.07 481
11848.10 478
11849.13 456
11850.15 446
11851.18 494
11852.21 455
11853.24 419
11854.27 441
11855.30 472
11856.33 480
11857.35 457
11858.38 527
11859.41 503
11860.44 519
11861.47 519
11862.50 475
11863.53 459
11864.55 423
11865.58 496
11866.61 461
11867.64 484
11868.67 497
11869.70 504
11870.73 515
11871.76 485
11872.79 493
11873.82 533
11874.85 513
11875.88 514
11876.90 476
11877.93 532
11878.96 492
11879.99 497
11881.02 498
11882.05 512
11883.08 563
11884.11 556
11885.14 578
11886.17 573
11887.20 591
11888.23 539
11889.26 601
11890.29 676
11891.32 602
11892.35 612
11893.38 587
11894.41 634
11895.44 643
11896.47 664
11897.50 689
11898.53 680
11899.56 703
11900.59 732
11901.62 759
11902.65 768
11903.68 790
11904.71 822
11905.75 796
11906.78 800
11907.81 811
11908.84 773
11909.87 740
11910.90 736
11911.93 757
11912.96 754
11913.99 753
11915.02 751
11916.05 782
11917.09 789
11918.12 746
11919.15 716
11920.18 760
11921.21 821
11922.24 741
11923.27 728
11924.30 764
11925.34 840
11926.37 881
11927.40 889
11928.43 949
11929.46 984
11930.49 939
11931.53 1042
11932.56 1128
11933.59 1111
11934.62 1127
11935.65 1160
11936.69 1099
11937.72 1121
11938.75 1106
11939.78 989
11940.81 1012
11941.85 949
11942.88 882
11943.91 859
11944.94 812
11945.98 839
11947.01 875
11948.04 804
11949.07 705
11950.11 689
11951.14 690
11952.17 637
11953.20 663
11954.24 659
11955.27 658
11956.30 706
11957.34 663
11958.37 645
11959.40 634
11960.43 685
11961.47 682
11962.50 714
11963.53 659
11964.57 655
11965.60 676
11966.63 653
11967.67 740
11968.70 738
11969.73 689
11970.77 656
11971.80 737
11972.83 716
11973.87 692
11974.90 729
11975.93 759
11976.97 718
11978.00 746
11979.04 759
11980.07 737
11981.10 758
11982.14 740
11983.17 758
11984.21 719
11985.24 716
11986.27 711
11987.31 737
11988.34 684
11989.38 778
11990.41 757
11991.45 692
11992.48 748
11993.51 758
11994.55 855
11995.58 762
11996.62 731
11997.65 816
11998.69 814
11999.72 840
12000.76 865
12001.79 809
12002.83 829
12003.86 830
12004.90 831
12005.93 826
12006.97 879
12008.00 913
12009.04 792
12010.07 806
12011.11 880
12012.14 928
12013.18 957
12014.21 976
12015.25 1076
12016.28 1043
12017.32 1120
12018.35 1117
12019.39 1066
12020.43 1170
12021.46 1121
12022.50 1135
12023.53 1126
12024.57 1136
12025.60 1072
12026.64 1018
12027.68 974
12028.71 953
12029.75 933
12030.78 913
12031.82 962
12032.86 899
12033.89 901
12034.93 907
12035.97 919
12037.00 894
12038.04 832
12039.07 851
12040.11 857
12041.15 847
12042.18 821
12043.22 790
12044.26 837
12045.29 794
12046.33 790
12047.37 775
12048.40 777
12049.44 736
12050.48 764
12051.52 788
12052.55 773
12053.59 739
12054.63 752
12055.66 837
12056.70 792
12057.74 795
12058.78 834
12059.81 827
12060.85 795
12061.89 824
12062.92 810
12063.96 840
12065.00 871
12066.04 847
12067.07 848
12068.11 834
12069.15 838
12070.19 828
12071.23 862
12072.26 821
12073.30 788
12074.34 787
12075.38 859
12076.42 773
12077.45 793
12078.49 832
12079.53 834
12080.57 811
12081.61 755
12082.64 778
12083.68 682
12084.72 735
12085.76 780
12086.80 839
12087.84 830
12088.88 821
12089.91 828
12090.95 815
12091.99 739
12093.03 766
12094.07 899
12095.11 879
12096.15 914
12097.19 938
12098.22 883
12099.26 908
12100.30 863
12101.34 925
12102.38 978
12103.42 1044
12104.46 1076
12105.50 1036
12106.54 1075
12107.58 1051
12108.62 1056
12109.66 1049
12110.70 965
12111.74 940
12112.78 883
12113.81 831
12114.85 797
12115.89 747
12116.93 763
12117.97 732
12119.01 730
12120.05 739
12121.09 642
12122.13 611
12123.17 618
12124.21 609
12125.25 594
12126.29 633
12127.33 646
12128.37 657
12129.42 605
12130.46 588
12131.50 608
12132.54 581
12133.58 588
12134.62 557
12135.66 574
12136.70 593
12137.74 584
12138.78 593
12139.82 603
12140.86 606
12141.90 579
12142.94 553
12143.98 540
12145.03 586
12146.07 601
12147.11 593
12148.15 569
12149.19 567
12150.23 620
12151.27 543
12152.31 581
12153.35 532
12154.40 520
12155.44 514
12156.48 528
12157.52 494
12158.56 493
12159.60 523
12160.65 528
12161.69 557
12162.73 544
12163.77 569
12164.81 563
12165.85 582
12166.90 558
12167.94 496
12168.98 446
12170.02 536
12171.06 543
12172.11 519
12173.15 504
12174.19 552
12175.23 519
12176.28 517
12177.32 534
12178.36 589
12179.40 555
12180.45 512
12181.49 559
12182.53 486
12183.57 477
12184.62 501
12185.66 527
12186.70 520
12187.74 501
12188.79 480
12189.83 480
12190.87 500
12191.92 479
12192.96 479
12194.00 501
12195.05 514
12196.09 472
12197.13 458
12198.18 463
12199.22 488
12200.26 501
12201.31 495
12202.35 482
12203.39 488
12204.44 520
12205.48 498
12206.52 448
12207.57 502
12208.61 492
12209.65 485
12210.70 456
12211.74 468
12212.79 459
12213.83 527
12214.87 467
12215.92 467
12216.96 515
12218.01 481
12219.05 492
12220.09 516
12221.14 501
12222.18 502
12223.23 492
12224.27 522
12225.32 477
12226.36 444
12227.41 498
12228.45 529
12229.49 504
12230.54 456
12231.58 461
12232.63 462
12233.67 457
12234.72 444
12235.76 469
12236.81 443
12237.85 399
12238.90 395
12239.94 417
12240.99 482
12242.03 476
12243.08 427
12244.12 447
12245.17 473
12246.21 470
12247.26 437
12248.31 430
12249.35 437
12250.40 448
12251.44 422
12252.49 416
12253.53 447
12254.58 443
12255.62 430
12256.67 423
12257.72 410
12258.76 378
12259.81 370
12260.85 366
12261.90 420
12262.95 381
12263.99 388
12265.04 356
12266.08 370
12267.13 375
12268.18 381
12269.22 391
12270.27 387
12271.32 460
12272.36 372
12273.41 380
12274.46 405
12275.50 435
12276.55 421
12277.60 372
12278.64 381
12279.69 417
12280.74 440
12281.78 401
12282.83 407
12283.88 407
12284.92 417
12285.97 457
12287.02 360
12288.07 385
12289.11 416
12290.16 366
12291.21 390
12292.25 421
12293.30 400
12294.35 363
12295.40 388
12296.44 363
12297.49 355
12298.54 398
12299.59 404
12300.63 362
12301.68 376
12302.73 344
12303.78 385
12304.83 364
12305.87 409
12306.92 403
12307.97 396
12309.02 372
12310.07 387
12311.11 382
12312.16 398
12313.21 364
12314.26 379
12315.31 393
12316.35 342
12317.40 380
12318.45 410
12319.50 361
12320.55 370
12321.60 373
12322.65 345
12323.69 377
12324.74 350
12325.79 401
12326.84 355
12327.89 355
12328.94 357
12329.99 387
12331.04 368
12332.09 377
12333.13 399
12334.18 352
12335.23 374
12336.28 376
12337.33 413
12338.38 384
12339.43 364
12340.48 364
12341.53 373
12342.58 436
12343.63 427
12344.68 360
12345.73 356
12346.78 375
12347.83 399
12348.88 421
12349.93 333
12350.98 342
12352.03 404
12353.07 389
12354.12 344
12355.17 351
12356.22 387
12357.28 381
12358.33 342
12359.38 376
12360.43 377
12361.48 412
12362.53 427
12363.58 382
12364.63 400
12365.68 372
12366.73 346
12367.78 391
12368.83 386
12369.88 382
12370.93 420
12371.98 382
12373.03 410
12374.08 380
12375.13 434
12376.18 408
12377.24 395
12378.29 431
12379.34 449
12380.39 421
12381.44 410
12382.49 424
12383.54 370
12384.59 353
12385.64 363
12386.70 391
12387.75 372
12388.80 389
12389.85 344
12390.90 386
12391.95 388
12393.00 343
12394.06 367
12395.11 386
12396.16 405
12397.21 467
12398.26 408
12399.32 411
12400.37 404
12401.42 363
12402.47 387
12403.52 368
12404.58 399
12405.63 372
12406.68 374
12407.73 386
12408.78 374
12409.84 380
12410.89 416
12411.94 397
12412.99 345
12414.05 391
12415.10 379
12416.15 405
12417.20 355
12418.26 404
12419.31 391
12420.36 400
12421.42 443
12422.47 433
12423.52 387
12424.57 397
12425.63 388
12426.68 453
12427.73 414
12428.79 443
12429.84 423
12430.89 429
12431.95 458
12433.00 415
12434.05 420
12435.11 414
12436.16 408
12437.21 441
12438.27 424
12439.32 435
12440.37 437
12441.43 493
12442.48 409
12443.54 438
12444.59 443
12445.64 425
12446.70 371
12447.75 393
12448.80 418
12449.86 427
12450.91 380
12451.97 401
12453.02 373
12454.08 420
12455.13 446
12456.18 426
12457.24 455
12458.29 475
12459.35 394
12460.40 459
12461.46 436
12462.51 449
12463.57 471
12464.62 500
12465.67 474
12466.73 488
12467.78 494
12468.84 512
12469.89 539
12470.95 528
12472.00 557
12473.06 622
12474.11 577
12475.17 642
12476.22 730
12477.28 753
12478.33 778
12479.39 803
12480.45 814
12481.50 850
12482.56 866
12483.61 809
12484.67 771
12485.72 707
12486.78 706
12487.83 607
12488.89 608
12489.95 603
12491.00 561
12492.06 557
12493.11 492
12494.17 454
12495.22 492
12496.28 498
12497.34 448
12498.39 462
12499.45 461
12500.50 429
12501.56 442
12502.62 456
12503.67 438
12504.73 477
12505.79 421
12506.84 435
12507.90 426
12508.96 435
12510.01 448
12511.07 458
12512.13 438
12513.18 446
12514.24 448
12515.30 433
12516.35 442
12517.41 411
12518.47 436
12519.52 452
12520.58 427
12521.64 443
12522.70 419
12523.75 438
12524.81 481
12525.87 452
12526.92 442
12527.98 450
12529.04 474
12530.10 453
12531.15 429
12532.21 454
12533.27 443
12534.33 412
12535.38 387
12536.44 409
12537.50 440
12538.56 449
12539.62 442
12540.67 440
12541.73 432
12542.79 441
12543.85 446
12544.91 439
12545.96 471
12547.02 451
12548.08 485
12549.14 483
12550.20 524
12551.25 505
12552.31 496
12553.37 508
12554.43 487
12555.49 502
12556.55 510
12557.61 518
12558.66 524
12559.72 493
12560.78 545
12561.84 565
12562.90 536
12563.96 538
12565.02 558
12566.08 541
12567.14 493
12568.19 489
12569.25 503
12570.31 499
12571.37 462
12572.43 440
12573.49 490
12574.55 452
12575.61 439
12576.67 466
12577.73 505
12578.79 414
12579.85 462
12580.91 479
12581.97 468
12583.03 442
12584.09 487
12585.15 492
12586.20 473
12587.26 458
12588.32 436
12589.38 452
12590.44 454
12591.50 474
12592.56 470
12593.62 488
12594.69 487
12595.75 485
12596.81 500
12597.87 475
12598.93 510
12599.99 500
12601.05 485
12602.11 479
12603.17 496
12604.23 492
12605.29 477
12606.35 492
12607.41 531
12608.47 518
12609.53 526
12610.59 528
12611.65 524
12612.71 493
12613.78 545
12614.84 535
12615.90 551
12616.96 602
12618.02 589
12619.08 594
12620.14 624
12621.20 667
12622.27 656
12623.33 611
12624.39 584
12625.45 613
12626.51 624
12627.57 598
12628.63 548
12629.70 530
12630.76 544
12631.82 484
12632.88 523
12633.94 512
12635.00 527
12636.07 492
12637.13 473
12638.19 466
12639.25 441
12640.31 465
12641.38 489
12642.44 452
12643.50 487
12644.56 447
12645.63 472
12646.69 448
12647.75 492
12648.81 500
12649.88 468
12650.94 467
12652.00 439
12653.06 431
12654.13 436
12655.19 522
12656.25 441
12657.31 430
12658.38 391
12659.44 466
12660.50 525
12661.57 449
12662.63 452
12663.69 439
12664.76 501
12665.82 491
12666.88 421
12667.95 460
12669.01 476
12670.07 499
12671.14 479
12672.20 406
12673.26 412
12674.33 449
12675.39 445
12676.45 480
12677.52 475
12678.58 466
12679.64 475
12680.71 459
12681.77 463
12682.84 479
12683.90 506
12684.96 500
12686.03 519
12687.09 488
12688.16 463
12689.22 491
12690.28 539
12691.35 503
12692.41 511
12693.48 504
12694.54 556
12695.61 564
12696.67 517
12697.74 529
12698.80 609
12699.86 538
12700.93 565
12701.99 521
12703.06 499
12704.12 545
12705.19 577
12706.25 575
12707.32 529
12708.38 553
12709.45 547
12710.51 568
12711.58 595
12712.64 549
12713.71 568
12714.77 505
12715.84 575
12716.90 574
12717.97 554
12719.03 616
12720.10 563
12721.17 536
12722.23 527
12723.30 572
12724.36 599
12725.43 656
12726.49 587
12727.56 584
12728.63 621
12729.69 571
12730.76 606
12731.82 618
12732.89 581
12733.96 595
12735.02 643
12736.09 658
12737.15 674
12738.22 716
12739.29 627
12740.35 604
12741.42 623
12742.49 637
12743.55 599
12744.62 600
12745.68 596
12746.75 573
12747.82 551
12748.88 527
12749.95 552
12751.02 519
12752.09 473
12753.15 502
12754.22 532
12755.29 462
12756.35 521
12757.42 517
12758.49 545
12759.55 518
12760.62 512
12761.69 474
12762.76 459
12763.82 467
12764.89 452
12765.96 469
12767.03 475
12768.09 486
12769.16 480
12770.23 453
12771.30 474
12772.36 487
12773.43 485
12774.50 519
12775.57 542
12776.63 539
12777.70 479
12778.77 471
12779.84 474
12780.91 551
12781.97 515
12783.04 451
12784.11 498
12785.18 482
12786.25 499
12787.31 515
12788.38 494
12789.45 530
12790.52 439
12791.59 529
12792.66 529
12793.73 503
12794.79 522
12795.86 481
12796.93 518
12798.00 510
12799.07 479
12800.14 527
12801.21 504
12802.28 449
12803.34 487
12804.41 534
12805.48 519
12806.55 512
12807.62 528
12808.69 587
12809.76 536
12810.83 566
12811.90 601
12812.97 629
12814.04 582
12815.11 586
12816.18 623
12817.25 600
12818.31 615
12819.38 641
12820.45 675
12821.52 670
12822.59 662
12823.66 649
12824.73 624
12825.80 633
12826.87 604
12827.94 578
12829.01 600
12830.08 616
12831.15 555
12832.22 556
12833.29 559
12834.36 562
12835.43 552
12836.50 545
12837.57 513
12838.65 484
12839.72 506
12840.79 519
12841.86 486
12842.93 455
12844.00 455
12845.07 493
12846.14 426
12847.21 447
12848.28 478
12849.35 420
12850.42 446
12851.49 430
12852.57 404
12853.64 426
12854.71 432
12855.78 432
12856.85 430
12857.92 443
12858.99 433
12860.06 449
12861.13 438
12862.21 426
12863.28 381
12864.35 395
12865.42 398
12866.49 394
12867.56 367
12868.64 384
12869.71 405
12870.78 365
12871.85 380
12872.92 396
12874.00 355
12875.07 357
12876.14 359
12877.21 412
12878.28 371
12879.36 384
12880.43 373
12881.50 433
12882.57 367
12883.64 359
12884.72 400
12885.79 387
12886.86 396
12887.93 349
12889.01 364
12890.08 408
12891.15 386
12892.22 390
12893.30 395
12894.37 437
12895.44 443
12896.52 369
12897.59 355
12898.66 333
12899.73 359
12900.81 381
12901.88 379
12902.95 339
12904.03 402
12905.10 399
12906.17 366
12907.25 349
12908.32 358
12909.39 366
12910.47 361
12911.54 335
12912.61 350
12913.69 365
12914.76 392
12915.83 371
12916.91 383
12917.98 316
12919.06 332
12920.13 379
12921.20 394
12922.28 363
12923.35 365
12924.43 390
12925.50 398
12926.57 349
12927.65 387
12928.72 419
12929.80 416
12930.87 358
12931.95 315
12933.02 323
12934.09 366
12935.17 390
12936.24 363
12937.32 326
12938.39 317
12939.47 374
12940.54 408
12941.62 335
12942.69 321
12943.77 364
12944.84 374
12945.92 330
12946.99 343
12948.07 358
12949.14 322
12950.22 366
12951.29 307
12952.37 326
12953.44 349
12954.52 329
12955.59 383
12956.67 365
12957.74 338
12958.82 321
12959.89 345
12960.97 375
12962.04 347
12963.12 316
12964.20 335
12965.27 357
12966.35 298
12967.42 314
12968.50 332
12969.58 344
12970.65 370
12971.73 331
12972.80 320
12973.88 279
12974.96 295
12976.03 346
12977.11 306
12978.18 333
12979.26 355
12980.34 363
12981.41 369
12982.49 340
12983.57 325
12984.64 340
12985.72 315
12986.80 295
12987.87 311
12988.95 313
12990.03 320
12991.10 323
12992.18 296
12993.26 341
12994.33 331
12995.41 333
12996.49 366
12997.56 341
12998.64 305
12999.72 374
13000.80 362
13001.87 329
13002.95 309
13004.03 312
13005.11 321
13006.18 343
13007.26 328
13008.34 306
13009.42 314
13010.49 357
13011.57 355
13012.65 328
13013.73 340
13014.80 324
13015.88 321
13016.96 329
13018.04 326
13019.12 291
13020.19 328
13021.27 378
13022.35 388
13023.43 342
13024.51 358
13025.58 337
13026.66 299
13027.74 310
13028.82 370
13029.90 312
13030.98 306
13032.05 336
13033.13 344
13034.21 314
13035.29 326
13036.37 339
13037.45 319
13038.53 284
13039.61 334
13040.68 276
13041.76 325
13042.84 305
13043.92 343
13045.00 319
13046.08 286
13047.16 316
13048.24 341
13049.32 310
13050.40 332
13051.48 306
13052.55 324
13053.63 312
13054.71 363
13055.79 329
13056.87 288
13057.95 316
13059.03 306
13060.11 313
13061.19 319
13062.27 293
13063.35 337
13064.43 353
13065.51 330
13066.59 311
13067.67 347
13068.75 353
13069.83 358
13070.91 325
13071.99 328
13073.07 333
13074.15 312
13075.23 319
13076.31 305
13077.39 316
13078.47 315
13079.55 349
13080.63 336
13081.71 265
13082.79 288
13083.88 286
13084.96 319
13086.04 339
13087.12 339
13088.20 320
13089.28 317
13090.36 319
13091.44 351
13092.52 315
13093.60 288
13094.68 308
13095.77 335
13096.85 331
13097.93 296
13099.01 302
13100.09 288
13101.17 293
13102.25 308
13103.34 285
13104.42 290
13105.50 311
13106.58 329
13107.66 293
13108.74 324
13109.82 318
13110.91 323
13111.99 369
13113.07 367
13114.15 330
13115.23 318
13116.32 305
13117.40 313
13118.48 314
13119.56 302
13120.64 299
13121.73 343
13122.81 325
13123.89 322
13124.97 291
13126.06 321
13127.14 331
13128.22 336
13129.30 284
13130.39 305
13131.47 330
13132.55 329
13133.63 325
13134.72 288
13135.80 322
13136.88 349
13137.97 337
13139.05 328
13140.13 336
13141.21 355
13142.30 337
13143.38 291
13144.46 283
13145.55 289
13146.63 355
13147.71 320
13148.80 320
13149.88 318
13150.96 296
13152.05 337
13153.13 354
13154.21 326
13155.30 324
13156.38 345
13157.47 359
13158.55 335
13159.63 345
13160.72 370
13161.80 329
13162.88 312
13163.97 358
13165.05 369
13166.14 358
13167.22 346
13168.31 351
13169.39 331
13170.47 318
13171.56 320
13172.64 332
13173.73 325
13174.81 319
13175.90 346
13176.98 351
13178.06 354
13179.15 356
13180.23 361
13181.32 344
13182.40 339
13183.49 370
13184.57 351
13185.66 345
13186.74 367
13187.83 384
13188.91 335
13190.00 342
13191.08 371
13192.17 377
13193.25 375
13194.34 317
13195.42 369
13196.51 377
13197.59 406
13198.68 411
13199.77 392
13200.85 369
13201.94 362
13203.02 399
13204.11 380
13205.19 357
13206.28 367
13207.36 319
13208.45 342
13209.54 363
13210.62 345
13211.71 383
13212.79 367
13213.88 359
13214.97 372
13216.05 388
13217.14 356
13218.22 398
13219.31 344
13220.40 390
13221.48 364
13222.57 356
13223.66 346
13224.74 321
13225.83 375
13226.92 358
13228.00 348
13229.09 306
13230.18 362
13231.26 372
13232.35 391
13233.44 327
13234.52 371
13235.61 378
13236.70 399
13237.78 354
13238.87 414
13239.96 435
13241.05 418
13242.13 407
13243.22 379
13244.31 397
13245.39 366
13246.48 365
13247.57 378
13248.66 453
13249.74 376
13250.83 394
13251.92 387
13253.01 428
13254.10 356
13255.18 400
13256.27 388
13257.36 404
13258.45 401
13259.53 420
13260.62 412
13261.71 430
13262.80 447
13263.89 447
13264.97 404
13266.06 404
13267.15 454
13268.24 468
13269.33 449
13270.42 463
13271.50 465
13272.59 461
13273.68 450
13274.77 490
13275.86 507
13276.95 433
13278.04 476
13279.12 465
13280.21 466
13281.30 468
13282.39 479
13283.48 499
13284.57 511
13285.66 452
13286.75 479
13287.84 484
13288.93 474
13290.01 515
13291.10 503
13292.19 479
13293.28 488
13294.37 448
13295.46 519
13296.55 479
13297.64 521
13298.73 540
13299.82 551
13300.91 508
13302.00 518
13303.09 562
13304.18 508
13305.27 532
13306.36 536
13307.45 534
13308.54 494
13309.63 546
13310.72 544
13311.81 539
13312.90 550
13313.99 579
13315.08 637
13316.17 553
13317.26 578
13318.35 555
13319.44 593
13320.53 552
13321.62 569
13322.71 560
13323.80 541
13324.89 545
13325.98 577
13327.07 526
13328.16 563
13329.25 509
13330.35 520
13331.44 541
13332.53 557
13333.62 597
13334.71 574
13335.80 572
13336.89 616
13337.98 621
13339.07 569
13340.16 613
13341.26 605
13342.35 630
13343.44 598
13344.53 602
13345.62 563
13346.71 646
13347.80 575
13348.90 569
13349.99 587
13351.08 573
13352.17 589
13353.26 633
13354.36 615
13355.45 633
13356.54 613
13357.63 593
13358.72 641
13359.81 652
13360.91 697
13362.00 706
13363.09 707
13364.18 650
13365.28 649
13366.37 656
13367.46 695
13368.55 675
13369.65 674
13370.74 766
13371.83 748
13372.92 730
13374.02 670
13375.11 685
13376.20 673
13377.29 623
13378.39 639
13379.48 591
13380.57 561
13381.67 635
13382.76 636
13383.85 578
13384.94 562
13386.04 580
13387.13 566
13388.22 578
13389.32 627
13390.41 572
13391.50 548
13392.60 529
13393.69 545
13394.78 513
13395.88 537
13396.97 544
13398.06 586
13399.16 545
13400.25 484
13401.35 518
13402.44 590
13403.53 559
13404.63 529
13405.72 546
13406.82 547
13407.91 543
13409.00 559
13410.10 462
13411.19 480
13412.29 555
13413.38 514
13414.47 501
13415.57 510
13416.66 515
13417.76 506
13418.85 550
13419.95 514
13421.04 468
13422.14 537
13423.23 516
13424.33 510
13425.42 514
13426.51 514
13427.61 553
13428.70 522
13429.80 556
13430.89 546
13431.99 577
13433.08 573
13434.18 558
13435.27 565
13436.37 530
13437.46 519
13438.56 480
13439.66 536
13440.75 565
13441.85 566
13442.94 575
13444.04 586
13445.13 523
13446.23 528
13447.32 581
13448.42 543
13449.52 559
13450.61 600
13451.71 610
13452.80 642
13453.90 613
13454.99 634
13456.09 580
13457.19 632
13458.28 658
13459.38 645
13460.48 654
13461.57 699
13462.67 695
13463.76 656
13464.86 688
13465.96 669
13467.05 695
13468.15 689
13469.25 697
13470.34 684
13471.44 725
13472.54 679
13473.63 708
13474.73 688
13475.83 706
13476.92 705
13478.02 713
13479.12 736
13480.21 690
13481.31 706
13482.41 719
13483.50 711
13484.60 741
13485.70 742
13486.80 736
13487.89 735
13488.99 735
13490.09 705
13491.19 709
13492.28 742
13493.38 755
13494.48 765
13495.58 752
13496.67 800
13497.77 828
13498.87 848
13499.97 830
13501.06 933
13502.16 950
13503.26 900
13504.36 853
13505.46 957
13506.55 877
13507.65 888
13508.75 840
13509.85 818
13510.95 876
13512.05 797
13513.14 826
13514.24 785
13515.34 757
13516.44 750
13517.54 702
13518.64 689
13519.73 706
13520.83 672
13521.93 685
13523.03 620
13524.13 583
13525.23 609
13526.33 623
13527.43 641
13528.53 641
13529.62 567
13530.72 645
13531.82 592
13532.92 579
13534.02 591
13535.12 555
13536.22 602
13537.32 585
13538.42 518
13539.52 543
13540.62 578
13541.72 600
13542.82 572
13543.92 538
13545.01 554
13546.11 581
13547.21 592
13548.31 554
13549.41 524
13550.51 543
13551.61 499
13552.71 511
13553.81 531
13554.91 550
13556.01 560
13557.11 585
13558.21 568
13559.31 560
13560.41 592
13561.51 603
13562.61 596
13563.72 572
13564.82 566
13565.92 602
13567.02 594
13568.12 592
13569.22 575
13570.32 523
13571.42 545
13572.52 542
13573.62 603
13574.72 591
13575.82 542
13576.92 555
13578.02 549
13579.13 577
13580.23 605
13581.33 576
13582.43 536
13583.53 536
13584.63 589
13585.73 636
13586.83 635
13587.94 625
13589.04 623
13590.14 597
13591.24 614
13592.34 672
13593.44 646
13594.54 633
13595.65 613
13596.75 620
13597.85 593
13598.95 601
13600.05 660
13601.16 550
13602.26 608
13603.36 647
13604.46 641
13605.56 614
13606.67 583
13607.77 634
13608.87 601
13609.97 560
13611.07 644
13612.18 644
13613.28 616
13614.38 633
13615.48 665
13616.59 668
13617.69 634
13618.79 675
13619.89 677
13621.00 628
13622.10 637
13623.20 695
13624.31 665
13625.41 673
13626.51 680
13627.61 678
13628.72 682
13629.82 705
13630.92 708
13632.03 728
13633.13 726
13634.23 695
13635.34 766
13636.44 719
13637.54 695
13638.65 740
13639.75 736
13640.85 734
13641.96 761
13643.06 736
13644.16 648
13645.27 714
13646.37 701
13647.48 699
13648.58 736
13649.68 708
13650.79 678
13651.89 617
13653.00 603
13654.10 635
13655.20 632
13656.31 681
13657.41 692
13658.52 687
13659.62 639
13660.72 653
13661.83 685
13662.93 648
13664.04 591
13665.14 619
13666.25 644
13667.35 576
13668.46 643
13669.56 672
13670.67 624
13671.77 607
13672.88 671
13673.98 681
13675.09 672
13676.19 664
13677.30 638
13678.40 602
13679.51 634
13680.61 675
13681.72 659
13682.82 663
13683.93 670
13685.03 612
13686.14 626
13687.24 650
13688.35 594
13689.45 671
13690.56 630
13691.66 662
13692.77 640
13693.88 663
13694.98 681
13696.09 656
13697.19 691
13698.30 688
13699.40 630
13700.51 619
13701.62 724
13702.72 743
13703.83 786
13704.93 678
13706.04 706
13707.15 787
13708.25 830
13709.36 729
13710.47 739
13711.57 762
13712.68 755
13713.79 751
13714.89 737
13716.00 686
13717.11 700
13718.21 747
13719.32 788
13720.43 797
13721.53 800
13722.64 881
13723.75 854
13724.85 876
13725.96 823
13727.07 844
13728.17 788
13729.28 818
13730.39 887
13731.50 904
13732.60 898
13733.71 919
13734.82 954
13735.92 986
13737.03 958
13738.14 935
13739.25 982
13740.35 947
13741.46 919
13742.57 976
13743.68 982
13744.79 973
13745.89 977
13747.00 1004
13748.11 1033
13749.22 992
13750.32 994
13751.43 996
13752.54 1016
13753.65 1012
13754.76 989
13755.87 1033
13756.97 1037
13758.08 979
13759.19 1053
13760.30 1082
13761.41 1076
13762.52 1061
13763.62 1092
13764.73 1144
13765.84 1212
13766.95 1232
13768.06 1264
13769.17 1231
13770.28 1309
13771.38 1476
13772.49 1414
13773.60 1476
13774.71 1504
13775.82 1456
13776.93 1432
13778.04 1439
13779.15 1366
13780.26 1428
13781.37 1425
13782.48 1488
13783.58 1342
13784.69 1369
13785.80 1367
13786.91 1297
13788.02 1188
13789.13 1213
13790.24 1155
13791.35 1114
13792.46 1112
13793.57 1054
13794.68 1003
13795.79 911
13796.90 990
13798.01 963
13799.12 996
13800.23 955
13801.34 984
13802.45 1016
13803.56 1002
13804.67 990
13805.78 1061
13806.89 1060
13808.00 1022
13809.11 1044
13810.22 1071
13811.33 1078
13812.44 1057
13813.55 1039
13814.66 1021
13815.77 1101
13816.88 1136
13818.00 1107
13819.11 1117
13820.22 1088
13821.33 1127
13822.44 1176
13823.55 1113
13824.66 1048
13825.77 1039
13826.88 1003
13827.99 953
13829.10 983
13830.22 995
13831.33 836
13832.44 870
13833.55 871
13834.66 840
13835.77 886
13836.88 872
13838.00 822
13839.11 820
13840.22 741
13841.33 798
13842.44 846
13843.55 822
13844.67 819
13845.78 881
13846.89 829
13848.00 773
13849.11 774
13850.23 807
13851.34 799
13852.45 737
13853.56 816
13854.67 797
13855.79 816
13856.90 787
13858.01 831
13859.12 756
13860.24 781
13861.35 746
13862.46 763
13863.57 747
13864.69 757
13865.80 789
13866.91 766
13868.02 777
13869.14 783
13870.25 775
13871.36 749
13872.47 819
13873.59 748
13874.70 765
13875.81 758
13876.93 774
13878.04 782
13879.15 829
13880.27 759
13881.38 832
13882.49 786
13883.61 778
13884.72 798
13885.83 782
13886.95 854
13888.06 815
13889.17 866
13890.29 791
13891.40 871
13892.51 869
13893.63 944
13894.74 846
13895.86 897
13896.97 898
13898.08 962
13899.20 939
13900.31 974
13901.43 953
13902.54 869
13903.65 889
13904.77 857
13905.88 926
13907.00 914
13908.11 834
13909.23 895
13910.34 808
13911.45 744
13912.57 775
13913.68 732
13914.80 726
13915.91 759
13917.03 749
13918.14 772
13919.26 754
13920.37 730
13921.49 724
13922.60 701
13923.72 669
13924.83 795
13925.95 777
13927.06 764
13928.18 724
13929.29 692
13930.41 731
13931.52 709
13932.64 746
13933.75 718
13934.87 686
13935.98 706
13937.10 765
13938.21 725
13939.33 737
13940.45 712
13941.56 771
13942.68 736
13943.79 800
13944.91 777
13946.03 717
13947.14 712
13948.26 663
13949.37 739
13950.49 741
13951.60 739
13952.72 743
13953.84 722
13954.95 668
13956.07 721
13957.19 681
13958.30 669
13959.42 656
13960.54 698
13961.65 662
13962.77 663
13963.88 686
13965.00 704
13966.12 685
13967.23 693
13968.35 677
13969.47 633
13970.59 673
13971.70 654
13972.82 672
13973.94 648
13975.05 632
13976.17 680
13977.29 667
13978.40 615
13979.52 618
13980.64 630
13981.76 653
13982.87 605
13983.99 604
13985.11 658
13986.23 636
13987.34 653
13988.46 637
13989.58 636
13990.70 622
13991.81 646
13992.93 590
13994.05 664
13995.17 658
13996.29 635
13997.40 622
13998.52 666
13999.64 568
14000.76 614
14001.88 582
14002.99 621
14004.11 618
14005.23 608
14006.35 634
14007.47 639
14008.58 638
14009.70 564
14010.82 600
14011.94 586
14013.06 591
14014.18 560
14015.30 560
14016.41 635
14017.53 588
14018.65 584
14019.77 591
14020.89 592
14022.01 581
14023.13 576
14024.25 585
14025.37 632
14026.48 620
14027.60 616
14028.72 573
14029.84 602
14030.96 557
14032.08 571
14033.20 579
14034.32 603
14035.44 603
14036.56 594
14037.68 548
14038.80 589
14039.92 595
14041.04 566
14042.16 582
14043.28 602
14044.40 590
14045.52 592
14046.64 662
14047.76 591
14048.88 631
14050.00 639
14051.12 633
14052.24 575
14053.36 597
14054.48 633
14055.60 633
14056.72 661
14057.84 652
14058.96 629
14060.08 647
14061.20 607
14062.32 661
14063.44 640
14064.56 630
14065.68 675
14066.80 682
14067.92 622
14069.04 635
14070.16 687
14071.28 705
14072.41 736
14073.53 672
14074.65 718
14075.77 734
14076.89 679
14078.01 705
14079.13 683
14080.25 702
14081.37 768
14082.50 739
14083.62 747
14084.74 705
14085.86 771
14086.98 812
14088.10 823
14089.23 798
14090.35 734
14091.47 764
14092.59 862
14093.71 876
14094.83 911
14095.96 856
14097.08 855
14098.20 855
14099.32 958
14100.44 832
14101.57 875
14102.69 920
14103.81 944
14104.93 918
14106.05 886
14107.18 876
14108.30 825
14109.42 873
14110.54 833
14111.67 785
14112.79 668
14113.91 700
14115.03 758
14116.16 736
14117.28 687
14118.40 715
14119.53 678
14120.65 668
14121.77 626
14122.89 606
14124.02 586
14125.14 573
14126.26 597
14127.39 576
14128.51 502
14129.63 590
14130.76 566
14131.88 564
14133.00 557
14134.13 569
14135.25 680
14136.37 584
14137.50 569
14138.62 602
14139.74 589
14140.87 564
14141.99 572
14143.11 523
14144.24 547
14145.36 591
14146.49 559
14147.61 537
14148.73 569
14149.86 591
14150.98 590
14152.11 576
14153.23 537
14154.35 528
14155.48 545
14156.60 549
14157.73 529
14158.85 554
14159.98 548
14161.10 507
14162.23 502
14163.35 546
14164.47 586
14165.60 551
14166.72 544
14167.85 516
14168.97 547
14170.10 534
14171.22 569
14172.35 574
14173.47 526
14174.60 485
14175.72 490
14176.85 554
14177.97 565
14179.10 530
14180.22 548
14181.35 511
14182.47 510
14183.60 565
14184.72 525
14185.85 482
14186.98 480
14188.10 562
14189.23 539
14190.35 529
14191.48 527
14192.60 500
14193.73 519
14194.86 546
14195.98 555
14197.11 522
14198.23 503
14199.36 522
14200.49 520
14201.61 502
14202.74 490
14203.86 517
14204.99 484
14206.12 476
14207.24 532
14208.37 520
14209.50 529
14210.62 560
14211.75 502
14212.87 492
14214.00 493
14215.13 464
14216.25 483
14217.38 497
14218.51 488
14219.63 484
14220.76 487
14221.89 482
14223.02 500
14224.14 468
14225.27 458
14226.40 474
14227.52 455
14228.65 438
14229.78 461
14230.91 488
14232.03 441
14233.16 456
14234.29 471
14235.41 457
14236.54 461
14237.67 422
14238.80 421
14239.92 462
14241.05 476
14242.18 483
14243.31 436
14244.44 448
14245.56 473
14246.69 461
14247.82 465
14248.95 516
14250.08 496
14251.20 453
14252.33 455
14253.46 433
14254.59 462
14255.72 457
14256.84 507
14257.97 453
14259.10 452
14260.23 443
14261.36 435
14262.49 438
14263.62 426
14264.74 392
14265.87 471
14267.00 457
14268.13 415
14269.26 426
14270.39 449
14271.52 462
14272.65 456
14273.77 442
14274.90 427
14276.03 406
14277.16 419
14278.29 439
14279.42 440
14280.55 431
14281.68 455
14282.81 439
14283.94 449
14285.07 437
14286.20 413
14287.33 457
14288.45 426
14289.58 417
14290.71 447
14291.84 449
14292.97 470
14294.10 420
14295.23 415
14296.36 475
14297.49 448
14298.62 449
14299.75 490
14300.88 436
14302.01 386
14303.14 407
14304.27 401
14305.40 420
14306.53 430
14307.66 444
14308.79 454
14309.92 458
14311.05 398
14312.19 418
14313.32 432
14314.45 468
14315.58 435
14316.71 432
14317.84 431
14318.97 422
14320.10 384
14321.23 396
14322.36 429
14323.49 394
14324.62 439
14325.75 395
14326.89 425
14328.02 396
14329.15 447
14330.28 434
14331.41 453
14332.54 461
14333.67 460
14334.80 427
14335.94 427
14337.07 422
14338.20 438
14339.33 438
14340.46 412
14341.59 428
14342.73 431
14343.86 411
14344.99 442
14346.12 406
14347.25 410
14348.38 445
14349.52 415
14350.65 432
14351.78 467
14352.91 428
14354.04 418
14355.18 463
14356.31 453
14357.44 445
14358.57 430
14359.71 441
14360.84 459
14361.97 418
14363.10 402
14364.24 406
14365.37 408
14366.50 400
14367.63 445
14368.77 419
14369.90 450
14371.03 417
14372.16 418
14373.30 461
14374.43 430
14375.56 415
14376.70 426
14377.83 516
14378.96 453
14380.10 447
14381.23 451
14382.36 462
14383.50 456
14384.63 437
14385.76 487
14386.90 444
14388.03 443
14389.16 471
14390.30 454
14391.43 464
14392.56 424
14393.70 458
14394.83 537
14395.97 499
14397.10 473
14398.23 487
14399.37 506
14400.50 496
14401.63 483
14402.77 520
14403.90 496
14405.04 473
14406.17 513
14407.31 504
14408.44 519
14409.57 531
14410.71 495
14411.84 513
14412.98 487
14414.11 525
14415.25 522
14416.38 538
14417.52 519
14418.65 516
14419.79 528
14420.92 484
14422.05 481
14423.19 516
14424.32 501
14425.46 484
14426.59 583
14427.73 566
14428.86 548
14430.00 504
14431.14 575
14432.27 575
14433.41 553
14434.54 538
14435.68 597
14436.81 568
14437.95 538
14439.08 547
14440.22 580
14441.35 642
14442.49 579
14443.63 589
14444.76 624
14445.90 585
14447.03 553
14448.17 541
14449.30 573
14450.44 530
14451.58 575
14452.71 563
14453.85 523
14454.98 552
14456.12 548
14457.26 558
14458.39 492
14459.53 480
14460.67 506
14461.80 552
14462.94 497
14464.08 471
14465.21 508
14466.35 513
14467.48 448
14468.62 466
14469.76 526
14470.90 525
14472.03 514
14473.17 494
14474.31 498
14475.44 453
14476.58 488
14477.72 528
14478.85 506
14479.99 466
14481.13 528
14482.27 541
14483.40 484
14484.54 481
14485.68 516
14486.81 545
14487.95 525
14489.09 528
14490.23 513
14491.36 508
14492.50 493
14493.64 537
14494.78 586
14495.92 512
14497.05 519
14498.19 498
14499.33 572
14500.47 555
14501.60 482
14502.74 493
14503.88 523
14505.02 490
14506.16 493
14507.30 518
14508.43 533
14509.57 528
14510.71 511
14511.85 477
14512.99 472
14514.13 536
14515.26 488
14516.40 473
14517.54 509
14518.68 512
14519.82 497
14520.96 527
14522.10 533
14523.23 482
14524.37 475
14525.51 521
14526.65 507
14527.79 542
14528.93 541
14530.07 496
14531.21 421
14532.35 461
14533.49 488
14534.63 486
14535.76 459
14536.90 461
14538.04 458
14539.18 481
14540.32 473
14541.46 453
14542.60 470
14543.74 434
14544.88 468
14546.02 466
14547.16 503
14548.30 481
14549.44 491
14550.58 509
14551.72 481
14552.86 481
14554.00 510
14555.14 481
14556.28 476
14557.42 498
14558.56 488
14559.70 471
14560.84 479
14561.98 452
14563.12 484
14564.26 454
14565.40 511
14566.54 464
14567.68 490
14568.82 488
14569.96 462
14571.11 487
14572.25 491
14573.39 493
14574.53 472
14575.67 496
14576.81 542
14577.95 488
14579.09 521
14580.23 498
14581.37 488
14582.52 488
14583.66 507
14584.80 559
14585.94 528
14587.08 549
14588.22 486
14589.36 509
14590.50 530
14591.65 496
14592.79 513
14593.93 542
14595.07 509
14596.21 556
14597.35 551
14598.50 493
14599.64 475
14600.78 557
14601.92 595
14603.06 568
14604.21 493
14605.35 543
14606.49 562
14607.63 579
14608.77 560
14609.92 548
14611.06 577
14612.20 559
14613.34 545
14614.49 577
14615.63 599
14616.77 652
14617.91 641
14619.06 594
14620.20 619
14621.34 597
14622.48 588
14623.63 539
14624.77 631
14625.91 675
14627.06 663
14628.20 658
14629.34 647
14630.48 671
14631.63 701
14632.77 700
14633.91 704
14635.06 669
14636.20 683
14637.34 728
14638.49 749
14639.63 741
14640.77 779
14641.92 799
14643.06 735
14644.20 731
14645.35 685
14646.49 703
14647.64 653
14648.78 615
14649.92 585
14651.07 587
14652.21 574
14653.35 518
14654.50 516
14655.64 518
14656.79 511
14657.93 475
14659.07 482
14660.22 450
14661.36 461
14662.51 442
14663.65 487
14664.80 467
14665.94 441
14667.09 445
14668.23 449
14669.37 408
14670.52 445
14671.66 432
14672.81 408
14673.95 445
14675.10 398
14676.24 416
14677.39 399
14678.53 411
14679.68 409
14680.82 426
14681.97 404
14683.11 417
14684.26 408
14685.40 448
14686.55 443
14687.69 405
14688.84 398
14689.98 409
14691.13 397
14692.27 403
14693.42 388
14694.57 410
14695.71 376
14696.86 394
14698.00 426
14699.15 424
14700.29 366
14701.44 345
14702.59 380
14703.73 387
14704.88 385
14706.02 341
14707.17 369
14708.32 385
14709.46 371
14710.61 387
14711.75 362
14712.90 405
14714.05 403
14715.19 351
14716.34 377
14717.49 377
14718.63 357
14719.78 392
14720.93 380
14722.07 359
14723.22 353
14724.37 385
14725.51 369
14726.66 354
14727.81 395
14728.95 347
14730.10 367
14731.25 383
14732.39 352
14733.54 363
14734.69 351
14735.84 345
14736.98 358
14738.13 367
14739.28 345
14740.42 380
14741.57 387
14742.72 367
14743.87 330
14745.01 365
14746.16 384
14747.31 344
14748.46 344
14749.61 387
14750.75 375
14751.90 375
14753.05 374
14754.20 388
14755.34 355
14756.49 304
14757.64 338
14758.79 371
14759.94 360
14761.08 344
14762.23 349
14763.38 305
14764.53 308
14765.68 327
14766.83 335
14767.97 344
14769.12 352
14770.27 310
14771.42 344
14772.57 348
14773.72 326
14774.87 317
14776.01 358
14777.16 328
14778.31 313
14779.46 321
14780.61 345
14781.76 340
14782.91 309
14784.06 333
14785.21 351
14786.36 326
14787.50 332
14788.65 334
14789.80 305
14790.95 320
14792.10 334
14793.25 364
14794.40 304
14795.55 282
14796.70 313
14797.85 316
14799.00 326
14800.15 259
14801.30 326
14802.45 307
14803.60 339
14804.75 335
14805.90 340
14807.05 298
14808.20 309
14809.35 296
14810.50 340
14811.65 295
14812.80 289
14813.95 295
14815.10 306
14816.25 287
14817.40 289
14818.55 300
14819.70 278
14820.85 307
14822.00 290
14823.15 316
14824.30 310
14825.45 293
14826.60 280
14827.75 288
14828.91 294
14830.06 291
14831.21 299
14832.36 302
14833.51 306
14834.66 284
14835.81 297
14836.96 315
14838.11 305
14839.26 289
14840.42 310
14841.57 313
14842.72 286
14843.87 285
14845.02 307
14846.17 279
14847.32 287
14848.48 302
14849.63 294
14850.78 321
14851.93 292
14853.08 305
14854.23 277
14855.39 309
14856.54 299
14857.69 275
14858.84 267
14859.99 276
14861.15 303
14862.30 297
14863.45 275
14864.60 279
14865.75 282
14866.91 280
14868.06 293
14869.21 282
14870.36 300
14871.52 282
14872.67 325
14873.82 299
14874.97 304
14876.13 275
14877.28 277
14878.43 288
14879.59 324
14880.74 336
14881.89 325
14883.04 278
14884.20 302
14885.35 286
14886.50 242
14887.66 263
14888.81 278
14889.96 285
14891.12 309
14892.27 325
14893.42 265
14894.58 299
14895.73 305
14896.88 278
14898.04 247
14899.19 278
14900.34 273
14901.50 251
14902.65 281
14903.80 253
14904.96 279
14906.11 286
14907.27 339
14908.42 301
14909.57 334
14910.73 349
14911.88 304
14913.04 313
14914.19 336
14915.34 310
14916.50 294
14917.65 280
14918.81 237
14919.96 308
14921.11 292
14922.27 316
14923.42 313
14924.58 315
14925.73 279
14926.89 321
14928.04 321
14929.20 308
14930.35 282
14931.51 301
14932.66 296
14933.82 309
14934.97 356
14936.13 319
14937.28 329
14938.44 334
14939.59 305
14940.75 295
14941.90 280
14943.06 285
14944.21 335
14945.37 359
14946.52 336
14947.68 312
14948.83 306
14949.99 318
14951.14 326
14952.30 347
14953.46 346
14954.61 358
14955.77 344
14956.92 340
14958.08 337
14959.24 354
14960.39 340
14961.55 333
14962.70 339
14963.86 352
14965.02 352
14966.17 345
14967.33 320
14968.48 354
14969.64 359
14970.80 368
14971.95 343
14973.11 290
14974.27 299
14975.42 314
14976.58 309
14977.74 290
14978.89 296
14980.05 320
14981.21 326
14982.36 294
14983.52 308
14984.68 317
14985.83 273
14986.99 285
14988.15 302
14989.30 309
14990.46 315
14991.62 312
14992.77 283
14993.93 254
14995.09 281
14996.25 262
14997.40 269
14998.56 286
14999.72 301
15000.88 281
15002.03 310
15003.19 295
15004.35 293
15005.51 314
15006.66 267
15007.82 295
15008.98 286
15010.14 310
15011.30 297
15012.45 268
15013.61 277
15014.77 284
15015.93 304
15017.09 273
15018.24 280
15019.40 262
15020.56 290
15021.72 296
15022.88 300
15024.04 328
15025.19 299
15026.35 293
15027.51 278
15028.67 289
15029.83 260
15030.99 319
15032.15 321
15033.30 320
15034.46 295
15035.62 287
15036.78 281
15037.94 312
15039.10 279
15040.26 279
15041.42 265
15042.58 304
15043.73 285
15044.89 302
15046.05 286
15047.21 273
15048.37 266
15049.53 278
15050.69 298
15051.85 289
15053.01 304
15054.17 330
15055.33 296
15056.49 309
15057.65 337
15058.81 323
15059.97 315
15061.13 315
15062.29 268
15063.45 298
15064.61 295
15065.77 272
15066.93 335
15068.09 349
15069.25 304
15070.41 282
15071.57 296
15072.73 327
15073.89 307
15075.05 302
15076.21 316
15077.37 283
15078.53 327
15079.69 293
15080.85 297
15082.01 313
15083.17 282
15084.33 319
15085.49 312
15086.65 302
15087.82 250
15088.98 325
15090.14 304
15091.30 283
15092.46 259
15093.62 282
15094.78 310
15095.94 305
15097.10 347
15098.27 315
15099.43 289
15100.59 281
15101.75 297
15102.91 286
15104.07 304
15105.23 305
15106.40 330
15107.56 297
15108.72 329
15109.88 313
15111.04 318
15112.20 324
15113.37 310
15114.53 279
15115.69 318
15116.85 321
15118.01 297
15119.18 313
15120.34 340
15121.50 341
15122.66 307
15123.82 267
15124.99 289
15126.15 327
15127.31 305
15128.47 331
15129.64 331
15130.80 335
15131.96 311
15133.12 308
15134.29 333
15135.45 321
15136.61 303
15137.77 289
15138.94 312
15140.10 335
15141.26 318
15142.43 327
15143.59 317
15144.75 304
15145.92 301
15147.08 305
15148.24 306
15149.41 303
15150.57 297
15151.73 314
15152.90 345
15154.06 363
15155.22 359
15156.39 334
15157.55 318
15158.71 326
15159.88 315
15161.04 338
15162.20 382
15163.37 377
15164.53 354
15165.70 339
15166.86 329
15168.02 319
15169.19 330
15170.35 365
15171.52 343
15172.68 325
15173.84 372
15175.01 361
15176.17 396
15177.34 327
15178.50 329
15179.66 356
15180.83 383
15181.99 359
15183.16 379
15184.32 386
15185.49 439
15186.65 389
15187.82 379
15188.98 411
15190.15 442
15191.31 402
15192.48 368
15193.64 386
15194.81 420
15195.97 427
15197.14 405
15198.30 449
15199.47 387
15200.63 436
15201.80 418
15202.96 391
15204.13 413
15205.29 426
15206.46 455
15207.62 415
15208.79 440
15209.96 405
15211.12 461
15212.29 498
15213.45 480
15214.62 438
15215.78 422
15216.95 438
15218.12 493
15219.28 475
15220.45 478
15221.61 476
15222.78 466
15223.95 487
15225.11 559
15226.28 531
15227.44 474
15228.61 524
15229.78 609
15230.94 558
15232.11 525
15233.28 554
15234.44 580
15235.61 586
15236.78 555
15237.94 578
15239.11 595
15240.28 580
15241.44 562
15242.61 537
15243.78 509
15244.94 500
15246.11 543
15247.28 525
15248.44 516
15249.61 510
15250.78 517
15251.95 492
15253.11 506
15254.28 424
15255.45 429
15256.61 407
15257.78 452
15258.95 473
15260.12 443
15261.28 440
15262.45 424
15263.62 412
15264.79 437
15265.95 452
15267.12 409
15268.29 428
15269.46 410
15270.63 396
15271.79 356
15272.96 418
15274.13 421
15275.30 445
15276.47 381
15277.63 415
15278.80 393
15279.97 396
15281.14 369
15282.31 389
15283.48 386
15284.64 395
15285.81 464
15286.98 397
15288.15 368
15289.32 394
15290.49 409
15291.66 438
15292.82 384
15293.99 357
15295.16 415
15296.33 356
15297.50 387
15298.67 422
15299.84 435
15301.01 405
15302.18 393
15303.35 405
15304.51 383
15305.68 404
15306.85 432
15308.02 443
15309.19 407
15310.36 452
15311.53 481
15312.70 429
15313.87 386
15315.04 445
15316.21 456
15317.38 447
15318.55 405
15319.72 417
15320.89 422
15322.06 454
15323.23 437
15324.40 383
15325.57 463
15326.74 448
15327.91 392
15329.08 403
15330.25 390
15331.42 417
15332.59 401
15333.76 432
15334.93 412
15336.10 418
15337.27 461
15338.44 477
15339.61 432
15340.78 469
15341.95 445
15343.12 430
15344.29 424
15345.47 466
15346.64 424
15347.81 440
15348.98 452
15350.15 464
15351.32 450
15352.49 441
15353.66 441
15354.83 448
15356.00 429
15357.18 436
15358.35 407
15359.52 493
15360.69 486
15361.86 462
15363.03 467
15364.20 456
15365.38 501
15366.55 449
15367.72 483
15368.89 480
15370.06 526
15371.23 503
15372.41 487
15373.58 482
15374.75 534
15375.92 510
15377.09 418
15378.26 470
15379.44 458
15380.61 514
15381.78 521
15382.95 493
15384.13 477
15385.30 479
15386.47 485
15387.64 478
15388.82 452
15389.99 473
15391.16 510
15392.33 550
15393.51 472
15394.68 445
15395.85 511
15397.02 532
15398.20 502
15399.37 491
15400.54 497
15401.71 459
15402.89 503
15404.06 504
15405.23 488
15406.41 471
15407.58 453
15408.75 486
15409.93 452
15411.10 437
15412.27 433
15413.45 420
15414.62 424
15415.79 459
15416.97 403
15418.14 402
15419.31 404
15420.49 433
15421.66 411
15422.84 403
15424.01 345
15425.18 367
15426.36 392
15427.53 373
15428.70 348
15429.88 345
15431.05 375
15432.23 395
15433.40 374
15434.57 366
15435.75 350
15436.92 343
15438.10 361
15439.27 326
15440.45 313
15441.62 329
15442.80 344
15443.97 366
15445.14 385
15446.32 356
15447.49 357
15448.67 357
15449.84 331
15451.02 322
15452.19 328
15453.37 372
15454.54 359
15455.72 342
15456.89 319
15458.07 335
15459.24 344
15460.42 318
15461.59 326
15462.77 349
15463.94 333
15465.12 350
15466.29 303
15467.47 341
15468.65 360
15469.82 293
15471.00 340
15472.17 309
15473.35 373
15474.52 376
15475.70 318
15476.88 332
15478.05 331
15479.23 353
15480.40 342
15481.58 341
15482.76 344
15483.93 338
15485.11 344
15486.28 346
15487.46 334
15488.64 351
15489.81 297
15490.99 335
15492.16 333
15493.34 383
15494.52 339
15495.69 311
15496.87 338
15498.05 358
15499.22 397
15500.40 393
15501.58 359
15502.75 349
15503.93 346
15505.11 355
15506.28 360
15507.46 377
15508.64 349
15509.82 341
15510.99 356
15512.17 338
15513.35 340
15514.52 376
15515.70 382
15516.88 364
15518.06 337
15519.23 343
15520.41 332
15521.59 324
15522.77 358
15523.94 363
15525.12 353
15526.30 380
15527.48 344
15528.65 347
15529.83 353
15531.01 364
15532.19 370
15533.37 367
15534.54 352
15535.72 370
15536.90 364
15538.08 393
15539.26 385
15540.44 376
15541.61 410
15542.79 363
15543.97 339
15545.15 358
15546.33 382
15547.51 376
15548.68 401
15549.86 387
15551.04 396
15552.22 379
15553.40 371
15554.58 364
15555.76 349
15556.93 386
15558.11 416
15559.29 402
15560.47 409
15561.65 399
15562.83 361
15564.01 388
15565.19 420
15566.37 395
15567.55 403
15568.73 384
15569.91 376
15571.08 394
15572.26 407
15573.44 425
15574.62 434
15575.80 406
15576.98 423
15578.16 392
15579.34 391
15580.52 411
15581.70 460
15582.88 438
15584.06 420
15585.24 409
15586.42 419
15587.60 470
15588.78 400
15589.96 442
15591.14 384
15592.32 415
15593.50 449
15594.68 461
15595.86 485
15597.04 465
15598.22 471
15599.40 426
15600.58 440
15601.76 436
15602.95 479
15604.13 447
15605.31 462
15606.49 468
15607.67 506
15608.85 540
15610.03 527
15611.21 495
15612.39 506
15613.57 505
15614.75 519
15615.93 445
15617.12 444
15618.30 502
15619.48 509
15620.66 532
15621.84 532
15623.02 554
15624.20 531
15625.38 543
15626.57 575
15627.75 525
15628.93 495
15630.11 553
15631.29 538
15632.47 541
15633.66 554
15634.84 520
15636.02 555
15637.20 554
15638.38 548
15639.57 608
15640.75 598
15641.93 623
15643.11 657
15644.29 641
15645.48 615
15646.66 649
15647.84 645
15649.02 601
15650.21 625
15651.39 677
15652.57 613
15653.75 584
15654.94 632
15656.12 683
15657.30 681
15658.48 640
15659.67 621
15660.85 616
15662.03 658
15663.22 683
15664.40 582
15665.58 676
15666.76 675
15667.95 708
15669.13 670
15670.31 599
15671.50 613
15672.68 644
15673.86 660
15675.05 637
15676.23 558
15677.41 548
15678.60 652
15679.78 628
15680.96 605
15682.15 625
15683.33 589
15684.51 668
15685.70 661
15686.88 603
15688.07 604
15689.25 646
15690.43 666
15691.62 624
15692.80 583
15693.99 595
15695.17 556
15696.35 571
15697.54 613
15698.72 643
15699.91 614
15701.09 625
15702.28 628
15703.46 645
15704.64 649
15705.83 666
15707.01 648
15708.20 634
15709.38 631
15710.57 698
15711.75 653
15712.94 677
15714.12 691
15715.31 702
15716.49 708
15717.68 679
15718.86 673
15720.05 693
15721.23 776
15722.42 760
15723.60 739
15724.79 701
15725.97 693
15727.16 717
15728.34 702
15729.53 717
15730.71 783
15731.90 784
15733.08 709
15734.27 669
15735.46 728
15736.64 765
15737.83 824
15739.01 831
15740.20 800
15741.39 818
15742.57 804
15743.76 809
15744.94 796
15746.13 793
15747.31 778
15748.50 800
15749.69 872
15750.87 838
15752.06 884
15753.25 889
15754.43 863
15755.62 841
15756.81 890
15757.99 912
15759.18 844
15760.36 897
15761.55 843
15762.74 889
15763.92 879
15765.11 887
15766.30 851
15767.49 826
15768.67 766
15769.86 763
15771.05 729
15772.23 744
15773.42 762
15774.61 694
15775.79 711
15776.98 703
15778.17 705
15779.36 756
15780.54 678
15781.73 680
15782.92 719
15784.11 685
15785.29 672
15786.48 684
15787.67 704
15788.86 661
15790.04 686
15791.23 634
15792.42 725
15793.61 641
15794.79 640
15795.98 685
15797.17 649
15798.36 577
15799.55 583
15800.73 618
15801.92 620
15803.11 585
15804.30 619
15805.49 592
15806.68 617
15807.86 609
15809.05 570
15810.24 550
15811.43 529
15812.62 552
15813.81 569
15815.00 528
15816.18 530
15817.37 591
15818.56 540
15819.75 519
15820.94 553
15822.13 545
15823.32 547
15824.51 557
15825.70 566
15826.88 520
15828.07 494
15829.26 517
15830.45 522
15831.64 561
15832.83 561
15834.02 555
15835.21 540
15836.40 574
15837.59 554
15838.78 589
15839.97 564
15841.16 553
15842.35 546
15843.54 558
15844.73 590
15845.92 577
15847.11 561
15848.30 552
15849.49 587
15850.68 537
15851.87 524
15853.06 549
15854.25 597
15855.44 594
15856.63 624
15857.82 650
15859.01 622
15860.20 609
15861.39 578
15862.58 620
15863.77 592
15864.96 592
15866.15 649
15867.34 613
15868.53 575
15869.72 598
15870.91 587
15872.10 562
15873.29 590
15874.48 638
15875.68 625
15876.87 594
15878.06 598
15879.25 604
15880.44 604
15881.63 624
15882.82 612
15884.01 604
15885.20 611
15886.40 637
15887.59 661
15888.78 641
15889.97 608
15891.16 629
15892.35 697
15893.54 617
15894.74 626
15895.93 615
15897.12 674
15898.31 704
15899.50 676
15900.70 671
15901.89 616
15903.08 736
15904.27 721
15905.46 711
15906.66 736
15907.85 758
15909.04 697
15910.23 738
15911.42 732
15912.62 732
15913.81 779
15915.00 717
15916.19 759
15917.39 720
15918.58 725
15919.77 716
15920.96 723
15922.16 673
15923.35 707
15924.54 727
15925.73 713
15926.93 664
15928.12 669
15929.31 682
15930.51 696
15931.70 631
15932.89 633
15934.09 696
15935.28 687
15936.47 636
15937.67 628
15938.86 605
15940.05 639
15941.25 639
15942.44 623
15943.63 594
15944.83 626
15946.02 572
15947.21 578
15948.41 582
15949.60 571
15950.79 569
15951.99 593
15953.18 574
15954.38 510
15955.57 516
15956.76 491
15957.96 539
15959.15 515
15960.35 479
15961.54 465
15962.73 502
15963.93 518
15965.12 490
15966.32 462
15967.51 476
15968.71 483
15969.90 480
15971.09 453
15972.29 422
15973.48 416
15974.68 457
15975.87 438
15977.07 408
15978.26 477
15979.46 442
15980.65 447
15981.85 430
15983.04 424
15984.24 378
15985.43 433
15986.63 428
15987.82 454
15989.02 416
15990.21 406
15991.41 417
15992.60 397
15993.80 405
15994.99 395
15996.19 373
15997.39 399
15998.58 400
15999.78 353
16000.97 398
16002.17 389
16003.36 390
16004.56 401
16005.76 443
16006.95 395
16008.15 413
16009.34 405
16010.54 425
16011.73 394
16012.93 388
16014.13 408
16015.32 385
16016.52 355
16017.72 388
16018.91 391
16020.11 363
16021.30 402
16022.50 402
16023.70 364
16024.89 387
16026.09 415
16027.29 395
16028.48 343
16029.68 349
16030.88 357
16032.07 365
16033.27 379
16034.47 353
16035.67 373
16036.86 360
16038.06 332
16039.26 377
16040.45 365
16041.65 355
16042.85 340
16044.04 357
16045.24 325
16046.44 341
16047.64 377
16048.83 360
16050.03 365
16051.23 349
16052.43 377
16053.62 354
16054.82 361
16056.02 330
16057.22 324
16058.42 321
16059.61 384
16060.81 357
16062.01 346
16063.21 313
16064.41 322
16065.60 326
16066.80 338
16068.00 358
16069.20 323
16070.40 321
16071.59 318
16072.79 287
16073.99 313
16075.19 342
16076.39 329
16077.59 345
16078.78 292
16079.98 309
16081.18 280
16082.38 320
16083.58 317
16084.78 264
16085.98 270
16087.18 303
16088.37 281
16089.57 290
16090.77 312
16091.97 323
16093.17 336
16094.37 316
16095.57 321
16096.77 298
16097.97 298
16099.17 306
16100.37 311
16101.57 258
16102.77 313
16103.96 287
16105.16 310
16106.36 309
16107.56 286
16108.76 318
16109.96 266
16111.16 297
16112.36 280
16113.56 297
16114.76 281
16115.96 281
16117.16 293
16118.36 298
16119.56 293
16120.76 291
16121.96 272
16123.16 301
16124.36 305
16125.56 278
16126.76 272
16127.96 272
16129.16 269
16130.37 282
16131.57 251
16132.77 270
16133.97 288
16135.17 264
16136.37 271
16137.57 241
16138.77 262
16139.97 280
16141.17 279
16142.37 298
16143.57 265
16144.77 270
16145.98 293
16147.18 291
16148.38 241
16149.58 253
16150.78 247
16151.98 273
16153.18 298
16154.38 251
16155.59 222
16156.79 241
16157.99 246
16159.19 274
16160.39 268
16161.59 264
16162.80 288
16164.00 305
16165.20 298
16166.40 255
16167.60 280
16168.80 279
16170.01 264
16171.21 247
16172.41 263
16173.61 245
16174.81 277
16176.02 256
16177.22 283
16178.42 275
16179.62 277
16180.83 260
16182.03 250
16183.23 276
16184.43 288
16185.64 270
16186.84 303
16188.04 258
16189.24 260
16190.45 275
16191.65 260
16192.85 271
16194.06 260
16195.26 271
16196.46 267
16197.66 288
16198.87 270
16200.07 277
16201.27 274
16202.48 309
16203.68 284
16204.88 246
16206.09 272
16207.29 242
16208.49 246
16209.70 274
16210.90 257
16212.10 236
16213.31 287
16214.51 250
16215.71 265
16216.92 261
16218.12 234
16219.33 301
16220.53 256
16221.73 263
16222.94 253
16224.14 273
16225.35 309
16226.55 289
16227.75 277
16228.96 275
16230.16 240
16231.37 267
16232.57 281
16233.77 272
16234.98 261
16236.18 252
16237.39 279
16238.59 280
16239.80 268
16241.00 245
16242.21 247
16243.41 283
16244.62 258
16245.82 268
16247.03 286
16248.23 254
16249.44 292
16250.64 258
16251.85 263
16253.05 254
16254.26 265
16255.46 312
16256.67 269
16257.87 282
16259.08 260
16260.28 247
16261.49 273
16262.69 283
16263.90 281
16265.10 268
16266.31 282
16267.51 273
16268.72 251
16269.93 281
16271.13 288
16272.34 289
16273.54 291
16274.75 269
16275.96 241
16277.16 296
16278.37 265
16279.57 294
16280.78 309
16281.99 262
16283.19 252
16284.40 276
16285.60 300
16286.81 279
16288.02 288
16289.22 285
16290.43 282
16291.64 309
16292.84 255
16294.05 272
16295.26 306
16296.46 281
16297.67 284
16298.88 258
16300.08 269
16301.29 271
16302.50 311
16303.70 290
16304.91 281
16306.12 303
16307.32 304
16308.53 277
16309.74 275
16310.95 300
16312.15 303
16313.36 343
16314.57 328
16315.78 320
16316.98 280
16318.19 286
16319.40 291
16320.61 269
16321.81 293
16323.02 272
16324.23 284
16325.44 293
16326.64 333
16327.85 312
16329.06 254
16330.27 278
16331.48 302
16332.68 292
16333.89 261
16335.10 275
16336.31 267
16337.52 256
16338.72 248
16339.93 262
16341.14 265
16342.35 268
16343.56 272
16344.77 279
16345.98 255
16347.18 255
16348.39 272
16349.60 276
16350.81 271
16352.02 226
16353.23 200
16354.44 267
16355.65 256
16356.85 250
16358.06 264
16359.27 239
16360.48 206
16361.69 225
16362.90 248
16364.11 246
16365.32 221
16366.53 231
16367.74 228
16368.95 238
16370.16 252
16371.36 233
16372.57 245
16373.78 226
16374.99 233
16376.20 239
16377.41 261
16378.62 265
16379.83 245
16381.04 235
16382.25 227
16383.46 233
16384.67 242
16385.88 247
16387.09 254
16388.30 264
16389.51 228
16390.72 266
16391.93 264
16393.14 227
16394.35 241
16395.56 257
16396.77 219
16397.98 242
16399.19 253
16400.41 270
16401.62 247
16402.83 257
16404.04 229
16405.25 241
16406.46 278
16407.67 234
16408.88 267
16410.09 262
16411.30 271
16412.51 252
16413.72 240
16414.94 230
16416.15 250
16417.36 238
16418.57 269
16419.78 235
16420.99 248
16422.20 228
16423.41 240
16424.63 265
16425.84 253
16427.05 260
16428.26 241
16429.47 281
16430.68 238
16431.90 256
16433.11 250
16434.32 245
16435.53 218
16436.74 241
16437.95 260
16439.17 243
16440.38 262
16441.59 255
16442.80 270
16444.01 242
16445.23 264
16446.44 258
16447.65 267
16448.86 235
16450.08 201
16451.29 256
16452.50 274
16453.71 246
16454.93 283
16456.14 247
16457.35 251
16458.56 251
16459.78 212
16460.99 233
16462.20 205
16463.42 238
16464.63 260
16465.84 226
16467.05 219
16468.27 244
16469.48 237
16470.69 237
16471.91 221
16473.12 232
16474.33 240
16475.55 235
16476.76 210
16477.97 210
16479.19 222
16480.40 218
16481.61 236
16482.83 241
16484.04 246
16485.25 235
16486.47 228
16487.68 216
16488.90 248
16490.11 241
16491.32 235
16492.54 237
16493.75 244
16494.97 245
16496.18 216
16497.39 233
16498.61 242
16499.82 256
16501.04 255
16502.25 267
16503.47 221
16504.68 224
16505.89 226
16507.11 253
16508.32 273
16509.54 253
16510.75 226
16511.97 256
16513.18 257
16514.40 237
16515.61 256
16516.83 235
16518.04 232
16519.26 247
16520.47 250
16521.69 243
16522.90 255
16524.12 262
16525.33 262
16526.55 221
16527.76 230
16528.98 284
16530.19 245
16531.41 232
16532.62 226
16533.84 274
16535.05 293
16536.27 254
16537.49 240
16538.70 243
16539.92 261
16541.13 270
16542.35 241
16543.56 268
16544.78 249
16546.00 231
16547.21 273
16548.43 278
16549.64 249
16550.86 280
16552.08 232
16553.29 230
16554.51 260
16555.73 277
16556.94 301
16558.16 257
16559.37 274
16560.59 269
16561.81 270
16563.02 261
16564.24 280
16565.46 309
16566.67 276
16567.89 285
16569.11 283
16570.32 291
16571.54 294
16572.76 279
16573.98 339
16575.19 324
16576.41 280
16577.63 306
16578.84 299
16580.06 287
16581.28 273
16582.50 316
16583.71 328
16584.93 318
16586.15 329
16587.36 315
16588.58 284
16589.80 292
16591.02 304
16592.24 287
16593.45 281
16594.67 338
16595.89 286
16597.11 251
16598.32 274
16599.54 294
16600.76 262
16601.98 304
16603.20 294
16604.41 284
16605.63 282
16606.85 243
16608.07 271
16609.29 263
16610.51 255
16611.72 289
16612.94 300
16614.16 270
16615.38 260
16616.60 239
16617.82 249
16619.03 265
16620.25 228
16621.47 287
16622.69 267
16623.91 224
16625.13 232
16626.35 248
16627.57 248
16628.79 240
16630.00 236
16631.22 232
16632.44 236
16633.66 239
16634.88 235
16636.10 232
16637.32 216
16638.54 237
16639.76 235
16640.98 225
16642.20 232
16643.42 218
16644.64 260
16645.86 238
16647.08 226
16648.30 229
16649.51 222
16650.73 207
16651.95 238
16653.17 220
16654.39 213
16655.61 244
16656.83 239
16658.05 228
16659.27 226
16660.49 247
16661.71 220
16662.93 214
16664.16 214
16665.38 199
16666.60 233
16667.82 219
16669.04 224
16670.26 199
16671.48 203
16672.70 202
16673.92 204
16675.14 196
16676.36 193
16677.58 237
16678.80 209
16680.02 204
16681.24 224
16682.46 180
16683.69 195
16684.91 216
16686.13 228
16687.35 254
16688.57 217
16689.79 202
16691.01 180
16692.23 199
16693.46 226
16694.68 223
16695.90 204
16697.12 196
16698.34 218
16699.56 242
16700.78 235
16702.01 228
16703.23 222
16704.45 246
16705.67 225
16706.89 241
16708.12 207
16709.34 214
16710.56 230
16711.78 242
16713.00 217
16714.23 204
16715.45 230
16716.67 217
16717.89 209
16719.11 211
16720.34 222
16721.56 229
16722.78 222
16724.00 233
16725.23 232
16726.45 228
16727.67 240
16728.89 237
16730.12 218
16731.34 219
16732.56 227
16733.79 226
16735.01 223
16736.23 218
16737.45 215
16738.68 214
16739.90 185
16741.12 207
16742.35 204
16743.57 233
16744.79 266
16746.02 248
16747.24 230
16748.46 222
16749.69 184
16750.91 211
16752.13 232
16753.36 221
16754.58 235
16755.80 231
16757.03 209
16758.25 188
16759.48 208
16760.70 231
16761.92 236
16763.15 252
16764.37 227
16765.60 240
16766.82 238
16768.04 229
16769.27 239
16770.49 251
16771.72 265
16772.94 246
16774.16 224
16775.39 215
16776.61 183
16777.84 226
16779.06 231
16780.29 236
16781.51 212
16782.74 254
16783.96 241
16785.19 226
16786.41 235
16787.64 229
16788.86 239
16790.09 222
16791.31 212
16792.54 218
16793.76 227
16794.99 206
16796.21 226
16797.44 219
16798.66 219
16799.89 218
16801.11 217
16802.34 241
16803.56 243
16804.79 214
16806.01 229
16807.24 247
16808.46 228
16809.69 246
16810.92 267
16812.14 247
16813.37 239
16814.59 244
16815.82 250
16817.04 235
16818.27 274
16819.50 258
16820.72 266
16821.95 255
16823.17 231
16824.40 244
16825.63 256
16826.85 258
16828.08 253
16829.31 289
16830.53 263
16831.76 259
16832.99 274
16834.21 277
16835.44 299
16836.67 284
16837.89 268
16839.12 270
16840.35 304
16841.57 288
16842.80 279
16844.03 322
16845.25 290
16846.48 310
16847.71 327
16848.93 271
16850.16 293
16851.39 298
16852.62 325
16853.84 323
16855.07 309
16856.30 347
16857.52 393
16858.75 404
16859.98 351
16861.21 365
16862.43 348
16863.66 357
16864.89 391
16866.12 329
16867.35 373
16868.57 396
16869.80 388
16871.03 398
16872.26 405
16873.48 420
16874.71 414
16875.94 389
16877.17 392
16878.40 423
16879.63 446
16880.85 449
16882.08 472
16883.31 434
16884.54 470
16885.77 513
16887.00 476
16888.22 473
16889.45 456
16890.68 448
16891.91 480
16893.14 499
16894.37 446
16895.60 437
16896.82 438
16898.05 465
16899.28 447
16900.51 434
16901.74 407
16902.97 440
16904.20 421
16905.43 387
16906.66 423
16907.89 412
16909.12 404
16910.34 393
16911.57 405
16912.80 403
16914.03 379
16915.26 370
16916.49 356
16917.72 363
16918.95 332
16920.18 328
16921.41 349
16922.64 343
16923.87 352
16925.10 292
16926.33 322
16927.56 345
16928.79 293
16930.02 333
16931.25 327
16932.48 314
16933.71 282
16934.94 306
16936.17 330
16937.40 293
16938.63 301
16939.86 315
16941.09 289
16942.32 279
16943.55 276
16944.78 306
16946.01 297
16947.24 319
16948.48 293
16949.71 294
16950.94 289
16952.17 290
16953.40 290
16954.63 327
16955.86 270
16957.09 272
16958.32 303
16959.55 265
16960.79 266
16962.02 286
16963.25 279
16964.48 286
16965.71 270
16966.94 265
16968.17 289
16969.40 295
16970.64 303
16971.87 274
16973.10 263
16974.33 258
16975.56 230
16976.79 248
16978.03 219
16979.26 294
16980.49 281
16981.72 244
16982.95 262
16984.19 284
16985.42 238
16986.65 251
16987.88 274
16989.11 249
16990.35 252
16991.58 258
16992.81 264
16994.04 285
16995.28 265
16996.51 252
16997.74 255
16998.97 274
17000.21 258
17001.44 231
17002.67 255
17003.90 257
17005.14 254
17006.37 263
17007.60 258
17008.84 237
17010.07 269
17011.30 245
17012.53 257
17013.77 226
17015.00 247
17016.23 245
17017.47 255
17018.70 257
17019.93 244
17021.17 231
17022.40 231
17023.63 253
17024.87 222
17026.10 223
17027.33 243
17028.57 214
17029.80 220
17031.04 248
17032.27 245
17033.50 234
17034.74 251
17035.97 226
17037.20 240
17038.44 219
17039.67 224
17040.91 223
17042.14 236
17043.37 226
17044.61 251
17045.84 240
17047.08 238
17048.31 237
17049.55 223
17050.78 246
17052.02 214
17053.25 206
17054.48 214
17055.72 217
17056.95 207
17058.19 238
17059.42 205
17060.66 217
17061.89 214
17063.13 229
17064.36 206
17065.60 187
17066.83 205
17068.07 205
17069.30 248
17070.54 212
17071.77 232
17073.01 222
17074.24 227
17075.48 206
17076.71 243
17077.95 227
17079.19 219
17080.42 181
17081.66 203
17082.89 203
17084.13 199
17085.36 187
17086.60 218
17087.83 229
17089.07 218
17090.31 214
17091.54 232
17092.78 220
17094.01 243
17095.25 213
17096.49 234
17097.72 236
17098.96 203
17100.19 191
17101.43 189
17102.67 174
17103.90 193
17105.14 193
17106.38 192
17107.61 197
17108.85 207
17110.09 214
17111.32 214
17112.56 218
17113.80 188
17115.03 202
17116.27 189
17117.51 195
17118.74 201
17119.98 204
17121.22 224
17122.45 193
17123.69 178
17124.93 178
17126.17 201
17127.40 152
17128.64 199
17129.88 195
17131.12 176
17132.35 215
17133.59 209
17134.83 203
17136.07 196
17137.30 165
17138.54 173
17139.78 217
17141.02 194
17142.25 179
17143.49 211
17144.73 201
17145.97 200
17147.20 185
17148.44 181
17149.68 192
17150.92 212
17152.16 209
17153.40 202
17154.63 160
17155.87 186
17157.11 214
17158.35 193
17159.59 201
17160.83 152
17162.06 195
17163.30 198
17164.54 159
17165.78 177
17167.02 202
17168.26 218
17169.50 219
17170.73 199
17171.97 208
17173.21 198
17174.45 192
17175.69 175
17176.93 164
17178.17 189
17179.41 208
17180.65 189
17181.89 200
17183.12 168
17184.36 198
17185.60 175
17186.84 174
17188.08 179
17189.32 196
17190.56 207
17191.80 203
17193.04 193
17194.28 207
17195.52 216
17196.76 215
17198.00 184
17199.24 176
17200.48 204
17201.72 179
17202.96 179
17204.20 204
17205.44 188
17206.68 189
17207.92 196
17209.16 204
17210.40 192
17211.64 164
17212.88 176
17214.12 205
17215.36 175
17216.60 190
17217.84 183
17219.08 190
17220.32 159
17221.56 160
17222.80 171
17224.04 188
17225.29 158
17226.53 187
17227.77 186
17229.01 179
17230.25 177
17231.49 184
17232.73 194
17233.97 201
17235.21 190
17236.45 213
17237.70 197
17238.94 214
17240.18 188
17241.42 157
17242.66 177
17243.90 164
17245.14 159
17246.39 186
17247.63 145
17248.87 171
17250.11 179
17251.35 196
17252.59 207
17253.84 207
17255.08 202
17256.32 183
17257.56 175
17258.80 199
17260.05 202
17261.29 189
17262.53 215
17263.77 206
17265.01 175
17266.26 200
17267.50 191
17268.74 190
17269.98 212
17271.23 190
17272.47 185
17273.71 192
17274.95 203
17276.20 187
17277.44 204
17278.68 194
17279.92 210
17281.17 198
17282.41 204
17283.65 239
17284.90 230
17286.14 228
17287.38 225
17288.62 202
17289.87 207
17291.11 211
17292.35 215
17293.60 222
17294.84 224
17296.08 200
17297.33 198
17298.57 213
17299.81 226
17301.06 202
17302.30 194
17303.54 177
17304.79 202
17306.03 212
17307.28 196
17308.52 220
17309.76 175
17311.01 183
17312.25 210
17313.49 219
17314.74 240
17315.98 219
17317.23 202
17318.47 201
17319.72 192
17320.96 199
17322.20 192
17323.45 193
17324.69 200
17325.94 206
17327.18 204
17328.43 167
17329.67 185
17330.91 168
17332.16 195
17333.40 211
17334.65 174
17335.89 181
17337.14 201
17338.38 153
17339.63 159
17340.87 173
17342.12 186
17343.36 141
17344.61 182
17345.85 165
17347.10 193
17348.34 195
17349.59 208
17350.83 195
17352.08 188
17353.33 184
17354.57 185
17355.82 190
17357.06 174
17358.31 196
17359.55 165
17360.80 200
17362.04 197
17363.29 196
17364.54 171
17365.78 193
17367.03 177
17368.27 173
17369.52 172
17370.77 213
17372.01 214
17373.26 199
17374.50 238
17375.75 178
17377.00 201
17378.24 199
17379.49 206
17380.74 196
17381.98 182
17383.23 195
17384.47 190
17385.72 189
17386.97 196
17388.21 170
17389.46 177
17390.71 201
17391.95 220
17393.20 208
17394.45 198
17395.70 209
17396.94 206
17398.19 234
17399.44 213
17400.68 195
17401.93 199
17403.18 190
17404.42 164
17405.67 180
17406.92 171
17408.17 191
17409.41 235
17410.66 211
17411.91 175
17413.16 220
17414.40 205
17415.65 195
17416.90 187
17418.15 215
17419.40 233
17420.64 217
17421.89 186
17423.14 214
17424.39 203
17425.63 170
17426.88 188
17428.13 197
17429.38 220
17430.63 210
17431.88 210
17433.12 194
17434.37 193
17435.62 197
17436.87 197
17438.12 187
17439.37 202
17440.61 220
17441.86 208
17443.11 191
17444.36 214
17445.61 192
17446.86 193
17448.11 198
17449.36 209
17450.60 240
17451.85 218
17453.10 180
17454.35 210
17455.60 200
17456.85 185
17458.10 216
17459.35 236
17460.60 208
17461.85 196
17463.10 201
17464.34 229
17465.59 222
17466.84 204
17468.09 206
17469.34 235
17470.59 231
17471.84 188
17473.09 236
17474.34 205
17475.59 186
17476.84 194
17478.09 245
17479.34 230
17480.59 224
17481.84 205
17483.09 231
17484.34 236
17485.59 225
17486.84 198
17488.09 204
17489.34 223
17490.59 243
17491.84 222
17493.09 233
17494.34 220
17495.59 239
17496.84 235
17498.10 224
17499.35 238
17500.60 219
17501.85 262
17503.10 217
17504.35 230
17505.60 222
17506.85 271
17508.10 274
17509.35 232
17510.60 236
17511.86 222
17513.11 223
17514.36 216
17515.61 214
17516.86 204
17518.11 230
17519.36 236
17520.61 265
17521.87 233
17523.12 221
17524.37 271
17525.62 247
17526.87 252
17528.12 203
17529.38 245
17530.63 240
17531.88 260
17533.13 255
17534.38 250
17535.63 250
17536.89 264
17538.14 248
17539.39 228
17540.64 260
17541.89 270
17543.15 250
17544.40 295
17545.65 257
17546.90 253
17548.16 237
17549.41 249
17550.66 263
17551.91 258
17553.17 250
17554.42 269
17555.67 264
17556.92 280
17558.18 292
17559.43 268
17560.68 267
17561.94 288
17563.19 238
17564.44 244
17565.69 274
17566.95 298
17568.20 281
17569.45 292
17570.71 258
17571.96 257
17573.21 273
17574.47 284
17575.72 267
17576.97 236
17578.23 280
17579.48 240
17580.73 265
17581.99 249
17583.24 279
17584.50 270
17585.75 271
17587.00 314
17588.26 251
17589.51 260
17590.76 305
17592.02 278
17593.27 256
17594.53 239
17595.78 248
17597.04 260
17598.29 300
17599.54 322
17600.80 315
17602.05 327
17603.31 300
17604.56 334
17605.82 299
17607.07 326
17608.32 322
17609.58 307
17610.83 278
17612.09 273
17613.34 290
17614.60 343
17615.85 285
17617.11 307
17618.36 338
17619.62 346
17620.87 317
17622.13 285
17623.38 368
17624.64 325
17625.89 298
17627.15 315
17628.40 353
17629.66 328
17630.91 316
17632.17 297
17633.43 319
17634.68 313
17635.94 309
17637.19 316
17638.45 313
17639.70 348
17640.96 318
17642.21 328
17643.47 325
17644.73 341
17645.98 327
17647.24 308
17648.49 336
17649.75 328
17651.01 327
17652.26 310
17653.52 350
17654.77 298
17656.03 298
17657.29 320
17658.54 332
17659.80 295
17661.06 301
17662.31 312
17663.57 302
17664.83 315
17666.08 308
17667.34 290
17668.60 272
17669.85 297
17671.11 289
17672.37 339
17673.62 315
17674.88 320
17676.14 320
17677.39 279
17678.65 276
17679.91 304
17681.17 297
17682.42 260
17683.68 264
17684.94 297
17686.19 287
17687.45 291
17688.71 256
17689.97 263
17691.22 239
17692.48 267
17693.74 269
17695.00 254
17696.26 250
17697.51 265
17698.77 277
17700.03 260
17701.29 230
17702.54 234
17703.80 262
17705.06 251
17706.32 260
17707.58 248
17708.83 235
17710.09 241
17711.35 279
17712.61 258
17713.87 216
17715.13 239
17716.38 237
17717.64 254
17718.90 245
17720.16 242
17721.42 265
17722.68 263
17723.94 249
17725.19 242
17726.45 254
17727.71 247
17728.97 271
17730.23 264
17731.49 278
17732.75 256
17734.01 243
17735.27 182
17736.53 224
17737.78 247
17739.04 251
17740.30 272
17741.56 278
17742.82 260
17744.08 268
17745.34 255
17746.60 251
17747.86 270
17749.12 301
17750.38 228
17751.64 259
17752.90 232
17754.16 257
17755.42 250
17756.68 255
17757.94 254
17759.20 253
17760.46 266
17761.72 274
17762.98 262
17764.24 295
17765.50 295
17766.76 253
17768.02 244
17769.28 280
17770.54 284
17771.80 282
17773.06 264
17774.32 291
17775.58 287
17776.84 284
17778.10 313
17779.36 270
17780.62 266
17781.88 258
17783.15 316
17784.41 301
17785.67 278
17786.93 244
17788.19 268
17789.45 274
17790.71 222
17791.97 246
17793.23 258
17794.49 256
17795.76 208
17797.02 248
17798.28 258
17799.54 212
17800.80 235
17802.06 220
17803.32 281
17804.59 257
17805.85 248
17807.11 225
17808.37 219
17809.63 205
17810.89 180
17812.16 209
17813.42 229
17814.68 211
17815.94 195
17817.20 226
17818.47 213
17819.73 229
17820.99 212
17822.25 220
17823.51 232
17824.78 236
17826.04 205
17827.30 233
17828.56 219
17829.83 202
17831.09 197
17832.35 206
17833.61 230
17834.88 214
17836.14 219
17837.40 204
17838.67 194
17839.93 170
17841.19 225
17842.45 165
17843.72 204
17844.98 188
17846.24 224
17847.51 194
17848.77 179
17850.03 183
17851.30 196
17852.56 237
17853.82 247
17855.09 192
17856.35 188
17857.61 179
17858.88 199
17860.14 205
17861.40 167
17862.67 190
17863.93 206
17865.19 232
17866.46 201
17867.72 199
17868.99 187
17870.25 207
17871.51 217
17872.78 221
17874.04 190
17875.31 186
17876.57 191
17877.83 180
17879.10 191
17880.36 191
17881.63 178
17882.89 170
17884.15 190
17885.42 191
17886.68 214
17887.95 181
17889.21 202
17890.48 219
17891.74 217
17893.01 215
17894.27 208
17895.54 240
17896.80 187
17898.07 188
17899.33 176
17900.60 193
17901.86 195
17903.13 195
17904.39 193
17905.66 212
17906.92 185
17908.19 195
17909.45 186
17910.72 188
17911.98 209
17913.25 204
17914.51 186
17915.78 184
17917.05 157
17918.31 156
17919.58 178
17920.84 190
17922.11 167
17923.37 162
17924.64 175
17925.91 174
17927.17 210
17928.44 172
17929.70 172
17930.97 196
17932.24 193
17933.50 187
17934.77 185
17936.03 179
17937.30 154
17938.57 173
17939.83 189
17941.10 201
17942.37 180
17943.63 194
17944.90 238
17946.17 216
17947.43 168
17948.70 164
17949.97 194
17951.23 197
17952.50 184
17953.77 158
17955.03 189
17956.30 173
17957.57 176
17958.83 168
17960.10 173
17961.37 141
17962.64 202
17963.90 196
17965.17 159
17966.44 182
17967.70 182
17968.97 172
17970.24 153
17971.51 169
17972.77 172
17974.04 169
17975.31 179
17976.58 167
17977.85 158
17979.11 195
17980.38 177
17981.65 170
17982.92 184
17984.18 196
17985.45 207
17986.72 168
17987.99 181
17989.26 182
17990.52 169
17991.79 166
17993.06 177
17994.33 169
17995.60 167
17996.87 187
17998.13 182
17999.40 172
18000.67 160
18001.94 158
18003.21 194
18004.48 220
18005.75 189
18007.02 198
18008.28 202
18009.55 168
18010.82 192
18012.09 201
18013.36 173
18014.63 180
18015.90 146
18017.17 174
18018.44 199
18019.71 171
18020.97 196
18022.24 193
18023.51 176
18024.78 200
18026.05 192
18027.32 176
18028.59 170
18029.86 178
18031.13 187
18032.40 168
18033.67 181
18034.94 167
18036.21 175
18037.48 175
18038.75 181
18040.02 152
18041.29 185
18042.56 193
18043.83 213
18045.10 199
18046.37 179
18047.64 207
18048.91 177
18050.18 191
18051.45 165
18052.72 186
18053.99 148
18055.26 164
18056.53 181
18057.80 167
18059.07 174
18060.34 218
18061.61 184
18062.88 205
18064.16 184
18065.43 167
18066.70 187
18067.97 195
18069.24 211
18070.51 198
18071.78 195
18073.05 183
18074.32 193
18075.59 170
18076.87 197
18078.14 219
18079.41 215
18080.68 201
18081.95 195
18083.22 198
18084.49 191
18085.77 191
18087.04 178
18088.31 193
18089.58 185
18090.85 248
18092.12 210
18093.40 211
18094.67 208
18095.94 207
18097.21 228
18098.48 214
18099.76 223
18101.03 230
18102.30 200
18103.57 212
18104.84 240
18106.12 224
18107.39 245
18108.66 220
18109.93 193
18111.21 173
18112.48 191
18113.75 205
18115.02 217
18116.30 186
18117.57 208
18118.84 219
18120.11 214
18121.39 220
18122.66 214
18123.93 212
18125.21 201
18126.48 237
18127.75 243
18129.02 235
18130.30 202
18131.57 201
18132.84 185
18134.12 212
18135.39 211
18136.66 211
18137.94 229
18139.21 205
18140.48 196
18141.76 177
18143.03 210
18144.31 203
18145.58 210
18146.85 203
18148.13 208
18149.40 190
18150.67 191
18151.95 209
18153.22 201
18154.50 201
18155.77 201
18157.04 201
18158.32 191
18159.59 200
18160.87 174
18162.14 172
18163.41 171
18164.69 179
18165.96 186
18167.24 176
18168.51 182
18169.79 188
18171.06 218
18172.34 192
18173.61 176
18174.89 212
18176.16 195
18177.43 160
18178.71 148
18179.98 177
18181.26 179
18182.53 195
18183.81 185
18185.08 188
18186.36 194
18187.63 167
18188.91 184
18190.18 183
18191.46 178
18192.74 190
18194.01 181
18195.29 190
18196.56 215
18197.84 187
18199.11 183
18200.39 184
18201.66 170
18202.94 195
18204.22 188
18205.49 154
18206.77 154
18208.04 190
18209.32 171
18210.59 155
18211.87 160
18213.15 179
18214.42 164
18215.70 146
18216.97 167
18218.25 178
18219.53 182
18220.80 143
18222.08 163
18223.36 155
18224.63 146
18225.91 167
18227.19 168
18228.46 162
18229.74 153
18231.02 156
18232.29 166
18233.57 165
18234.85 158
18236.12 177
18237.40 178
18238.68 158
18239.95 196
18241.23 200
18242.51 162
18243.78 175
18245.06 150
18246.34 179
18247.62 182
18248.89 183
18250.17 171
18251.45 184
18252.73 188
18254.00 174
18255.28 182
18256.56 190
18257.84 156
18259.11 141
18260.39 186
18261.67 170
18262.95 149
18264.22 160
18265.50 146
18266.78 157
18268.06 162
18269.34 175
18270.61 179
18271.89 178
18273.17 178
18274.45 166
18275.73 166
18277.01 160
18278.28 183
18279.56 178
18280.84 150
18282.12 148
18283.40 159
18284.68 181
18285.95 163
18287.23 186
18288.51 168
18289.79 170
18291.07 146
18292.35 176
18293.63 160
18294.91 139
18296.19 147
18297.46 173
18298.74 177
18300.02 171
18301.30 162
18302.58 146
18303.86 167
18305.14 165
18306.42 152
18307.70 162
18308.98 161
18310.26 154
18311.54 186
18312.82 160
18314.10 161
18315.37 151
18316.65 161
18317.93 171
18319.21 171
18320.49 144
18321.77 162
18323.05 177
18324.33 176
18325.61 175
18326.89 170
18328.17 158
18329.45 122
18330.73 170
18332.01 158
18333.29 157
18334.57 162
18335.86 159
18337.14 166
18338.42 129
18339.70 156
18340.98 166
18342.26 137
18343.54 132
18344.82 137
18346.10 192
18347.38 176
18348.66 186
18349.94 177
18351.22 190
18352.50 162
18353.78 143
18355.07 183
18356.35 176
18357.63 169
18358.91 172
18360.19 173
18361.47 169
18362.75 148
18364.03 176
18365.32 150
18366.60 170
18367.88 159
18369.16 170
18370.44 174
18371.72 187
18373.00 187
18374.29 156
18375.57 160
18376.85 161
18378.13 148
18379.41 174
18380.70 172
18381.98 156
18383.26 146
18384.54 142
18385.82 144
18387.11 150
18388.39 162
18389.67 161
18390.95 171
18392.23 167
18393.52 160
18394.80 138
18396.08 169
18397.36 163
18398.65 160
18399.93 133
18401.21 170
18402.50 164
18403.78 168
18405.06 154
18406.34 134
18407.63 151
18408.91 161
18410.19 185
18411.48 173
18412.76 181
18414.04 149
18415.32 164
18416.61 176
18417.89 153
18419.17 166
18420.46 138
18421.74 151
18423.02 137
18424.31 147
18425.59 154
18426.87 179
18428.16 163
18429.44 146
18430.73 130
18432.01 161
18433.29 195
18434.58 143
18435.86 148
18437.14 166
18438.43 169
18439.71 170
18441.00 164
18442.28 123
18443.56 171
18444.85 163
18446.13 163
18447.42 157
18448.70 173
18449.99 151
18451.27 154
18452.56 158
18453.84 167
18455.12 140
18456.41 138
18457.69 142
18458.98 141
18460.26 148
18461.55 131
18462.83 136
18464.12 153
18465.40 154
18466.69 160
18467.97 169
18469.26 162
18470.54 148
18471.83 157
18473.11 155
18474.40 141
18475.68 153
18476.97 145
18478.25 154
18479.54 174
18480.82 149
18482.11 156
18483.40 160
18484.68 136
18485.97 148
18487.25 149
18488.54 150
18489.82 163
18491.11 146
18492.39 171
18493.68 146
18494.97 144
18496.25 156
18497.54 144
18498.82 145
18500.11 136
18501.40 167
18502.68 163
18503.97 151
18505.26 150
18506.54 155
18507.83 164
18509.11 166
18510.40 146
18511.69 150
18512.97 159
18514.26 139
18515.55 163
18516.83 144
18518.12 172
18519.41 152
18520.69 166
18521.98 178
18523.27 154
18524.56 152
18525.84 182
18527.13 139
18528.42 140
18529.70 128
18530.99 142
18532.28 144
18533.57 154
18534.85 137
18536.14 173
18537.43 157
18538.71 165
18540.00 190
18541.29 157
18542.58 158
18543.86 166
18545.15 172
18546.44 150
18547.73 139
18549.02 123
18550.30 169
18551.59 157
18552.88 131
18554.17 135
18555.46 150
18556.74 155
18558.03 147
18559.32 167
18560.61 150
18561.90 164
18563.18 181
18564.47 189
18565.76 192
18567.05 142
18568.34 150
18569.63 153
18570.92 146
18572.20 214
18573.49 166
18574.78 171
18576.07 173
18577.36 146
18578.65 155
18579.94 167
18581.23 196
18582.51 171
18583.80 167
18585.09 154
18586.38 156
18587.67 176
18588.96 177
18590.25 166
18591.54 170
18592.83 174
18594.12 188
18595.41 156
18596.70 153
18597.99 194
18599.28 177
18600.57 205
18601.85 197
18603.14 178
18604.43 178
18605.72 202
18607.01 188
18608.30 223
18609.59 204
18610.88 187
18612.17 164
18613.46 201
18614.75 204
18616.04 187
18617.33 194
18618.62 208
18619.91 214
18621.20 183
18622.50 190
18623.79 180
18625.08 199
18626.37 207
18627.66 194
18628.95 171
18630.24 169
18631.53 218
18632.82 195
18634.11 161
18635.40 169
18636.69 202
18637.98 185
18639.27 156
18640.57 190
18641.86 179
18643.15 164
18644.44 158
18645.73 155
18647.02 170
18648.31 192
18649.60 186
18650.89 152
18652.19 157
18653.48 183
18654.77 160
18656.06 163
18657.35 144
18658.64 157
18659.94 155
18661.23 161
18662.52 157
18663.81 141
18665.10 166
18666.39 160
18667.69 144
18668.98 162
18670.27 164
18671.56 145
18672.85 144
18674.15 165
18675.44 152
18676.73 171
18678.02 161
18679.32 152
18680.61 155
18681.90 149
18683.19 114
18684.49 180
18685.78 132
18687.07 142
18688.36 135
18689.66 129
18690.95 149
18692.24 152
18693.53 138
18694.83 173
18696.12 145
18697.41 142
18698.71 159
18700.00 157
18701.29 129
18702.59 140
18703.88 139
18705.17 169
18706.47 146
18707.76 147
18709.05 155
18710.35 134
18711.64 142
18712.93 121
18714.23 177
18715.52 183
18716.81 157
18718.11 132
18719.40 153
18720.70 152
18721.99 151
18723.28 136
18724.58 165
18725.87 140
18727.16 143
18728.46 136
18729.75 151
18731.05 148
18732.34 168
18733.64 149
18734.93 141
18736.22 152
18737.52 152
18738.81 152
18740.11 131
18741.40 152
18742.70 136
18743.99 152
18745.29 134
18746.58 156
18747.87 149
18749.17 139
18750.46 137
18751.76 141
18753.05 162
18754.35 137
18755.64 132
18756.94 132
18758.23 140
18759.53 137
18760.82 142
18762.12 130
18763.42 145
18764.71 140
18766.01 141
18767.30 139
18768.60 133
18769.89 126
18771.19 136
18772.48 140
18773.78 125
18775.07 124
18776.37 154
18777.67 159
18778.96 139
18780.26 165
18781.55 164
18782.85 163
18784.15 147
18785.44 134
18786.74 137
18788.03 163
18789.33 129
18790.63 134
18791.92 131
18793.22 129
18794.52 134
18795.81 147
18797.11 154
18798.40 123
18799.70 166
18801.00 143
18802.29 168
18803.59 146
18804.89 150
18806.18 167
18807.48 136
18808.78 165
18810.07 149
18811.37 156
18812.67 150
18813.97 170
18815.26 151
18816.56 125
18817.86 179
18819.15 170
18820.45 133
18821.75 153
18823.05 157
18824.34 145
18825.64 147
18826.94 178
18828.24 133
18829.53 163
18830.83 147
18832.13 133
18833.43 143
18834.72 134
18836.02 161
18837.32 139
18838.62 135
18839.92 150
18841.21 156
18842.51 131
18843.81 140
18845.11 167
18846.41 158
18847.70 127
18849.00 128
18850.30 147
18851.60 169
18852.90 161
18854.20 133
18855.49 137
18856.79 132
18858.09 136
18859.39 126
18860.69 129
18861.99 139
18863.29 161
18864.58 158
18865.88 134
18867.18 130
18868.48 125
18869.78 135
18871.08 115
18872.38 107
18873.68 150
18874.98 130
18876.28 120
18877.57 159
18878.87 141
18880.17 156
18881.47 138
18882.77 154
18884.07 121
18885.37 131
18886.67 135
18887.97 138
18889.27 146
18890.57 146
18891.87 151
18893.17 149
18894.47 131
18895.77 131
18897.07 130
18898.37 127
18899.67 139
18900.97 137
18902.27 118
18903.57 138
18904.87 146
18906.17 115
18907.47 163
18908.77 147
18910.07 144
18911.37 106
18912.67 110
18913.97 131
18915.27 140
18916.57 123
18917.87 146
18919.17 133
18920.47 135
18921.78 160
18923.08 131
18924.38 125
18925.68 118
18926.98 127
18928.28 138
18929.58 150
18930.88 145
18932.18 167
18933.48 131
18934.79 142
18936.09 146
18937.39 136
18938.69 114
18939.99 162
18941.29 143
18942.59 128
18943.90 145
18945.20 108
18946.50 140
18947.80 136
18949.10 125
18950.40 122
18951.71 142
18953.01 131
18954.31 140
18955.61 120
18956.91 130
18958.21 126
18959.52 125
18960.82 149
18962.12 123
18963.42 160
18964.73 131
18966.03 143
18967.33 121
18968.63 129
18969.93 135
18971.24 126
18972.54 132
18973.84 127
18975.14 125
18976.45 137
18977.75 130
18979.05 121
18980.36 130
18981.66 151
18982.96 133
18984.26 135
18985.57 116
18986.87 123
18988.17 121
18989.48 118
18990.78 140
18992.08 137
18993.39 132
18994.69 137
18995.99 132
18997.30 140
18998.60 121
18999.90 147
19001.21 121
19002.51 143
19003.81 128
19005.12 147
19006.42 159
19007.72 143
19009.03 113
19010.33 136
19011.64 131
19012.94 98
19014.24 127
19015.55 136
19016.85 125
19018.16 127
19019.46 148
19020.76 144
19022.07 129
19023.37 118
19024.68 135
19025.98 138
19027.29 124
19028.59 122
19029.89 135
19031.20 143
19032.50 111
19033.81 139
19035.11 128
19036.42 115
19037.72 129
19039.03 128
19040.33 137
19041.64 167
19042.94 137
19044.25 142
19045.55 164
19046.86 144
19048.16 137
19049.47 131
19050.77 116
19052.08 118
19053.38 117
19054.69 136
19055.99 127
19057.30 132
19058.60 159
19059.91 126
19061.22 126
19062.52 120
19063.83 118
19065.13 120
19066.44 139
19067.74 139
19069.05 137
19070.36 154
19071.66 127
19072.97 116
19074.27 111
19075.58 115
19076.89 137
19078.19 120
19079.50 103
19080.80 119
19082.11 121
19083.42 160
19084.72 118
19086.03 126
19087.34 124
19088.64 132
19089.95 125
19091.26 103
19092.56 105
19093.87 127
19095.18 130
19096.48 140
19097.79 117
19099.10 123
19100.40 157
19101.71 154
19103.02 128
19104.32 121
19105.63 129
19106.94 150
19108.25 145
19109.55 133
19110.86 126
19112.17 140
19113.48 133
19114.78 112
19116.09 126
19117.40 139
19118.71 138
19120.01 133
19121.32 112
19122.63 140
19123.94 143
19125.24 138
19126.55 142
19127.86 116
19129.17 113
19130.47 137
19131.78 121
19133.09 134
19134.40 117
19135.71 122
19137.02 133
19138.32 139
19139.63 132
19140.94 125
19142.25 127
19143.56 123
19144.87 143
19146.17 146
19147.48 159
19148.79 143
19150.10 141
19151.41 116
19152.72 116
19154.03 121
19155.33 125
19156.64 143
19157.95 136
19159.26 114
19160.57 141
19161.88 127
19163.19 135
19164.50 127
19165.81 125
19167.12 135
19168.42 126
19169.73 140
19171.04 117
19172.35 129
19173.66 134
19174.97 140
19176.28 117
19177.59 140
19178.90 133
19180.21 109
19181.52 119
19182.83 101
19184.14 119
19185.45 148
19186.76 130
19188.07 106
19189.38 150
19190.69 120
19192.00 141
19193.31 125
19194.62 129
19195.93 121
19197.24 117
19198.55 130
19199.86 102
19201.17 117
19202.48 121
19203.79 137
19205.10 160
19206.41 161
19207.72 131
19209.03 132
19210.34 134
19211.66 139
19212.97 125
19214.28 93
19215.59 132
19216.90 130
19218.21 121
19219.52 131
19220.83 109
19222.14 140
19223.45 145
19224.77 126
19226.08 132
19227.39 134
19228.70 133
19230.01 133
19231.32 114
19232.63 106
19233.94 118
19235.26 122
19236.57 138
19237.88 127
19239.19 139
19240.50 120
19241.81 146
19243.13 133
19244.44 123
19245.75 135
19247.06 130
19248.37 130
19249.69 112
19251.00 127
19252.31 125
19253.62 132
19254.93 127
19256.25 149
19257.56 122
19258.87 118
19260.18 129
19261.50 139
19262.81 125
19264.12 103
19265.43 122
19266.75 118
19268.06 127
19269.37 100
19270.68 147
19272.00 131
19273.31 120
19274.62 99
19275.94 114
19277.25 131
19278.56 171
19279.88 125
19281.19 96
19282.50 121
19283.81 128
19285.13 109
19286.44 122
19287.75 110
19289.07 124
19290.38 133
19291.70 128
19293.01 129
19294.32 147
19295.64 135
19296.95 114
19298.26 117
19299.58 123
19300.89 109
19302.20 132
19303.52 129
19304.83 122
19306.15 113
19307.46 117
19308.77 107
19310.09 129
19311.40 110
19312.72 122
19314.03 126
19315.35 133
19316.66 125
19317.97 126
19319.29 148
19320.60 128
19321.92 147
19323.23 122
19324.55 120
19325.86 129
19327.18 145
19328.49 130
19329.81 135
19331.12 131
19332.44 110
19333.75 121
19335.07 103
19336.38 123
19337.70 137
19339.01 94
19340.33 100
19341.64 102
19342.96 126
19344.27 116
19345.59 102
19346.90 119
19348.22 154
19349.53 121
19350.85 134
19352.16 101
19353.48 126
19354.79 133
19356.11 116
19357.43 125
19358.74 127
19360.06 111
19361.37 128
19362.69 122
19364.01 129
19365.32 127
19366.64 127
19367.95 109
19369.27 111
19370.59 128
19371.90 122
19373.22 158
19374.53 132
19375.85 97
19377.17 109
19378.48 118
19379.80 118
19381.12 148
19382.43 141
19383.75 130
19385.07 134
19386.38 139
19387.70 124
19389.02 113
19390.33 124
19391.65 138
19392.97 131
19394.28 134
19395.60 139
19396.92 133
19398.24 136
19399.55 112
19400.87 103
19402.19 136
19403.50 145
19404.82 138
19406.14 103
19407.46 101
19408.77 139
19410.09 143
19411.41 123
19412.73 134
19414.04 155
19415.36 151
19416.68 133
19418.00 120
19419.32 100
19420.63 119
19421.95 132
19423.27 103
19424.59 113
19425.91 111
19427.22 130
19428.54 115
19429.86 117
19431.18 105
19432.50 127
19433.82 138
19435.13 124
19436.45 104
19437.77 123
19439.09 136
19440.41 128
19441.73 143
19443.04 117
19444.36 129
19445.68 142
19447.00 110
19448.32 134
19449.64 134
19450.96 145
19452.28 110
19453.60 127
19454.91 117
19456.23 116
19457.55 115
19458.87 127
19460.19 121
19461.51 151
19462.83 152
19464.15 129
19465.47 136
19466.79 141
19468.11 131
19469.43 137
19470.75 141
19472.07 156
19473.39 149
19474.71 121
19476.03 131
19477.35 143
19478.67 123
19479.99 142
19481.30 135
19482.62 144
19483.94 127
19485.27 136
19486.59 129
19487.91 105
19489.23 132
19490.55 123
19491.87 126
19493.19 134
19494.51 155
19495.83 143
19497.15 139
19498.47 151
19499.79 138
19501.11 126
19502.43 130
19503.75 150
19505.07 121
19506.39 121
19507.71 129
19509.03 126
19510.36 137
19511.68 158
19513.00 119
19514.32 138
19515.64 134
19516.96 125
19518.28 121
19519.60 132
19520.92 149
19522.25 162
19523.57 169
19524.89 146
19526.21 148
19527.53 113
19528.85 133
19530.17 138
19531.50 161
19532.82 133
19534.14 136
19535.46 136
19536.78 135
19538.11 133
19539.43 143
19540.75 127
19542.07 145
19543.39 147
19544.72 140
19546.04 142
19547.36 132
19548.68 116
19550.00 146
19551.33 146
19552.65 145
19553.97 149
19555.29 132
19556.62 132
19557.94 136
19559.26 136
19560.58 143
19561.91 152
19563.23 155
19564.55 130
19565.88 107
19567.20 149
19568.52 137
19569.84 130
19571.17 156
19572.49 133
19573.81 120
19575.14 119
19576.46 147
19577.78 164
19579.11 141
19580.43 137
19581.75 159
19583.08 156
19584.40 161
19585.72 132
19587.05 150
19588.37 169
19589.69 159
19591.02 129
19592.34 140
19593.67 149
19594.99 125
19596.31 167
19597.64 143
19598.96 137
19600.28 156
19601.61 143
19602.93 140
19604.26 136
19605.58 146
19606.91 138
19608.23 140
19609.55 163
19610.88 173
19612.20 157
19613.53 136
19614.85 141
19616.18 153
19617.50 160
19618.83 130
19620.15 124
19621.47 128
19622.80 133
19624.12 145
19625.45 148
19626.77 147
19628.10 163
19629.42 150
19630.75 171
19632.07 139
19633.40 156
19634.72 148
19636.05 168
19637.37 147
19638.70 129
19640.03 149
19641.35 152
19642.68 166
19644.00 149
19645.33 126
19646.65 138
19647.98 145
19649.30 139
19650.63 153
19651.96 137
19653.28 141
19654.61 147
19655.93 151
19657.26 142
19658.58 149
19659.91 172
19661.24 162
19662.56 150
19663.89 144
19665.22 148
19666.54 158
19667.87 183
19669.19 165
19670.52 138
19671.85 160
19673.17 159
19674.50 153
19675.83 143
19677.15 144
19678.48 144
19679.81 152
19681.13 160
19682.46 140
19683.79 157
19685.11 147
19686.44 139
19687.77 124
19689.09 135
19690.42 150
19691.75 145
19693.08 128
19694.40 137
19695.73 144
19697.06 125
19698.39 115
19699.71 142
19701.04 164
19702.37 154
19703.69 148
19705.02 146
19706.35 169
19707.68 146
19709.01 133
19710.33 152
19711.66 134
19712.99 143
19714.32 155
19715.64 138
19716.97 141
19718.30 130
19719.63 122
19720.96 156
19722.28 129
19723.61 131
19724.94 136
19726.27 132
19727.60 147
19728.93 127
19730.25 153
19731.58 160
19732.91 165
19734.24 154
19735.57 144
19736.90 150
19738.23 149
19739.55 157
19740.88 163
19742.21 145
19743.54 142
19744.87 133
19746.20 156
19747.53 169
19748.86 147
19750.19 155
19751.51 133
19752.84 135
19754.17 147
19755.50 151
19756.83 139
19758.16 138
19759.49 113
19760.82 143
19762.15 168
19763.48 155
19764.81 124
19766.14 130
19767.47 152
19768.80 170
19770.13 139
19771.46 136
19772.79 139
19774.12 147
19775.45 120
19776.78 122
19778.11 144
19779.44 166
19780.77 169
19782.10 164
19783.43 144
19784.76 134
19786.09 125
19787.42 160
19788.75 163
19790.08 158
19791.41 180
19792.74 147
19794.07 154
19795.40 153
19796.73 157
19798.06 135
19799.39 166
19800.72 155
19802.05 145
19803.39 141
19804.72 164
19806.05 167
19807.38 156
19808.71 151
19810.04 125
19811.37 137
19812.70 148
19814.03 165
19815.37 162
19816.70 161
19818.03 149
19819.36 188
19820.69 142
19822.02 127
19823.35 160
19824.69 176
19826.02 173
19827.35 169
19828.68 156
19830.01 149
19831.34 144
19832.68 175
19834.01 215
19835.34 176
19836.67 153
19838.00 149
19839.34 190
19840.67 162
19842.00 181
19843.33 161
19844.67 164
19846.00 174
19847.33 153
19848.66 165
19849.99 162
19851.33 179
19852.66 159
19853.99 183
19855.32 217
19856.66 199
19857.99 187
19859.32 147
19860.66 164
19861.99 163
19863.32 179
19864.65 178
19865.99 169
19867.32 151
19868.65 170
19869.99 177
19871.32 189
19872.65 160
19873.99 164
19875.32 156
19876.65 159
19877.99 163
19879.32 137
19880.65 151
19881.99 157
19883.32 167
19884.65 164
19885.99 161
19887.32 175
19888.66 139
19889.99 142
19891.32 134
19892.66 159
19893.99 172
19895.32 132
19896.66 139
19897.99 149
19899.33 177
19900.66 148
19902.00 143
19903.33 166
19904.66 175
19906.00 153
19907.33 135
19908.67 162
19910.00 135
19911.34 167
19912.67 155
19914.01 164
19915.34 166
19916.67 158
19918.01 160
19919.34 169
19920.68 158
19922.01 147
19923.35 149
19924.68 169
19926.02 160
19927.35 155
19928.69 144
19930.02 133
19931.36 136
19932.69 143
19934.03 175
19935.37 156
19936.70 161
19938.04 140
19939.37 160
19940.71 151
19942.04 151
19943.38 172
19944.71 149
19946.05 133
19947.39 151
19948.72 149
19950.06 163
19951.39 134
19952.73 146
19954.06 154
19955.40 156
19956.74 138
19958.07 155
19959.41 143
19960.74 174
19962.08 150
19963.42 149
19964.75 152
19966.09 141
19967.43 162
19968.76 161
19970.10 131
19971.44 110
19972.77 174
19974.11 141
19975.45 129
19976.78 147
19978.12 109
19979.46 145
19980.79 129
19982.13 137
19983.47 160
19984.80 140
19986.14 178
19987.48 166
19988.82 164
19990.15 152
19991.49 162
19992.83 168
19994.16 133
19995.50 147
19996.84 143
19998.18 145
19999.51 152
20000.85 133
20002.19 134
20003.53 150
20004.86 170
20006.20 161
20007.54 158
20008.88 146
20010.22 168
20011.55 160
20012.89 152
20014.23 153
20015.57 148
20016.91 169
20018.24 180
20019.58 184
20020.92 153
20022.26 155
20023.60 139
20024.93 159
20026.27 180
20027.61 142
20028.95 120
20030.29 140
20031.63 165
20032.97 142
20034.30 155
20035.64 148
20036.98 160
20038.32 163
20039.66 160
20041.00 144
20042.34 135
20043.68 146
20045.01 159
20046.35 162
20047.69 157
20049.03 133
20050.37 148
20051.71 137
20053.05 156
20054.39 172
20055.73 157
20057.07 133
20058.41 142
20059.75 139
20061.09 161
20062.43 154
20063.77 139
20065.11 154
20066.45 122
20067.79 148
20069.12 164
20070.46 158
20071.80 156
20073.14 142
20074.48 138
20075.82 135
20077.16 166
20078.50 158
20079.85 149
20081.19 156
20082.53 158
20083.87 144
20085.21 126
20086.55 159
20087.89 151
20089.23 153
20090.57 156
20091.91 167
20093.25 156
20094.59 179
20095.93 155
20097.27 170
20098.61 177
20099.95 158
20101.29 156
20102.64 147
20103.98 127
20105.32 135
20106.66 143
20108.00 135
20109.34 150
20110.68 141
20112.02 150
20113.36 158
20114.71 159
20116.05 134
20117.39 141
20118.73 143
20120.07 159
20121.41 147
20122.75 146
20124.10 163
20125.44 144
20126.78 161
20128.12 147
20129.46 159
