# Supplementary material for: MALDI-TOF MS typing enables the classification of brewing yeasts of the genus Saccharomyces to major beer styles
Source: PLoS One. 2017 Aug 9;12(8):e0181694. doi: 10.1371/journal.pone.0181694 (PMC5549903; doi:10.1371/journal.pone.0181694)
Supplement: S3 File — The directory includes 90 raw files and was zipped to “.zip”; the folder has three strains with 30 spectra per strain; S1 Text explains the raw files with an example and Table 1 represents the yeast strains used within the experiment. (ZIP) [file pone.0181694.s006.zip › 7-9/30257-184-OG-Alt-Alt-YPG-18h-E-E_2015-08-07__0_F10_1.dat]

2000.64 1737
2001.06 1794
2001.49 1724
2001.91 1627
2002.33 1522
2002.75 1493
2003.17 1705
2003.60 1592
2004.02 1485
2004.44 1634
2004.86 1566
2005.28 1581
2005.70 1818
2006.13 1749
2006.55 1754
2006.97 1892
2007.39 1772
2007.82 1706
2008.24 1489
2008.66 1544
2009.08 1648
2009.51 1714
2009.93 1521
2010.35 1660
2010.77 1733
2011.20 1754
2011.62 1892
2012.04 1760
2012.46 1574
2012.89 1646
2013.31 1697
2013.73 1586
2014.15 1715
2014.58 1626
2015.00 1508
2015.42 1416
2015.85 1562
2016.27 1338
2016.69 1305
2017.12 1520
2017.54 1495
2017.96 1464
2018.39 1503
2018.81 1682
2019.23 1597
2019.66 1475
2020.08 1601
2020.50 1651
2020.93 1650
2021.35 1757
2021.78 1711
2022.20 1722
2022.62 1634
2023.05 1598
2023.47 1461
2023.89 1512
2024.32 1546
2024.74 1561
2025.17 1754
2025.59 1532
2026.01 1576
2026.44 1510
2026.86 1675
2027.29 1553
2027.71 1496
2028.14 1426
2028.56 1477
2028.99 1466
2029.41 1515
2029.83 1418
2030.26 1373
2030.68 1337
2031.11 1383
2031.53 1335
2031.96 1558
2032.38 1526
2032.81 1582
2033.23 1551
2033.66 1621
2034.08 1715
2034.51 1675
2034.93 1652
2035.36 1744
2035.78 1579
2036.21 1628
2036.63 1663
2037.06 1562
2037.48 1617
2037.91 1765
2038.33 1757
2038.76 1788
2039.19 1722
2039.61 1875
2040.04 1976
2040.46 1789
2040.89 1845
2041.31 1824
2041.74 1898
2042.17 1908
2042.59 1885
2043.02 1794
2043.44 1738
2043.87 1606
2044.30 1544
2044.72 1667
2045.15 1544
2045.57 1639
2046.00 1781
2046.43 1759
2046.85 1547
2047.28 1448
2047.71 1506
2048.13 1643
2048.56 1457
2048.99 1555
2049.41 1676
2049.84 1546
2050.27 1722
2050.69 1596
2051.12 1551
2051.55 1533
2051.97 1547
2052.40 1620
2052.83 1570
2053.25 1473
2053.68 1402
2054.11 1408
2054.54 1393
2054.96 1508
2055.39 1540
2055.82 1454
2056.24 1515
2056.67 1570
2057.10 1612
2057.53 1470
2057.95 1397
2058.38 1567
2058.81 1643
2059.24 1555
2059.66 1479
2060.09 1516
2060.52 1526
2060.95 1615
2061.38 1563
2061.80 1435
2062.23 1635
2062.66 1508
2063.09 1337
2063.52 1419
2063.94 1601
2064.37 1714
2064.80 1647
2065.23 1679
2065.66 1534
2066.09 1594
2066.51 1543
2066.94 1693
2067.37 1719
2067.80 1732
2068.23 1569
2068.66 1642
2069.08 1592
2069.51 1702
2069.94 1584
2070.37 1823
2070.80 1592
2071.23 1707
2071.66 1569
2072.09 1696
2072.52 1809
2072.94 1659
2073.37 1604
2073.80 1616
2074.23 1680
2074.66 1596
2075.09 1729
2075.52 1759
2075.95 1827
2076.38 1696
2076.81 1694
2077.24 1641
2077.67 1808
2078.10 1674
2078.53 1630
2078.96 1783
2079.39 1872
2079.82 1978
2080.25 1918
2080.68 2093
2081.11 1915
2081.54 1931
2081.97 2058
2082.40 2107
2082.83 2102
2083.26 2159
2083.69 1834
2084.12 1771
2084.55 1631
2084.98 1806
2085.41 1887
2085.84 1797
2086.27 1620
2086.70 1696
2087.13 1555
2087.56 1471
2087.99 1604
2088.42 1620
2088.85 1527
2089.28 1512
2089.71 1613
2090.14 1668
2090.57 1472
2091.01 1563
2091.44 1660
2091.87 1479
2092.30 1651
2092.73 1758
2093.16 1591
2093.59 1632
2094.02 1670
2094.45 1592
2094.89 1604
2095.32 1573
2095.75 1602
2096.18 1618
2096.61 1382
2097.04 1414
2097.47 1594
2097.91 1609
2098.34 1573
2098.77 1587
2099.20 1457
2099.63 1389
2100.07 1360
2100.50 1369
2100.93 1291
2101.36 1234
2101.79 1540
2102.23 1486
2102.66 1388
2103.09 1572
2103.52 1515
2103.95 1448
2104.39 1505
2104.82 1444
2105.25 1446
2105.68 1503
2106.12 1548
2106.55 1588
2106.98 1364
2107.41 1516
2107.85 1751
2108.28 1692
2108.71 1732
2109.14 1765
2109.58 1593
2110.01 1544
2110.44 1656
2110.88 1763
2111.31 1609
2111.74 1632
2112.18 1865
2112.61 1604
2113.04 1685
2113.48 1437
2113.91 1489
2114.34 1604
2114.78 1691
2115.21 1565
2115.64 1383
2116.08 1255
2116.51 1358
2116.94 1598
2117.38 1474
2117.81 1438
2118.24 1380
2118.68 1425
2119.11 1346
2119.55 1573
2119.98 1575
2120.41 1446
2120.85 1406
2121.28 1509
2121.72 1490
2122.15 1577
2122.58 1434
2123.02 1472
2123.45 1524
2123.89 1679
2124.32 1522
2124.75 1364
2125.19 1395
2125.62 1596
2126.06 1625
2126.49 1487
2126.93 1512
2127.36 1621
2127.80 1485
2128.23 1371
2128.67 1617
2129.10 1499
2129.54 1608
2129.97 1625
2130.41 1552
2130.84 1555
2131.28 1595
2131.71 1438
2132.15 1508
2132.58 1741
2133.02 1614
2133.45 1574
2133.89 1553
2134.32 1603
2134.76 1857
2135.19 1608
2135.63 1663
2136.06 1535
2136.50 1858
2136.94 1942
2137.37 1899
2137.81 1722
2138.24 1691
2138.68 1817
2139.12 1717
2139.55 1674
2139.99 1968
2140.42 1723
2140.86 1568
2141.30 1617
2141.73 1624
2142.17 1706
2142.60 1687
2143.04 1418
2143.48 1489
2143.91 1464
2144.35 1488
2144.79 1603
2145.22 1487
2145.66 1399
2146.09 1406
2146.53 1527
2146.97 1487
2147.40 1464
2147.84 1388
2148.28 1496
2148.72 1726
2149.15 1801
2149.59 1927
2150.03 2006
2150.46 2112
2150.90 2277
2151.34 2262
2151.77 2267
2152.21 2091
2152.65 2124
2153.09 2199
2153.52 2148
2153.96 2144
2154.40 1944
2154.84 1818
2155.27 1834
2155.71 1735
2156.15 1787
2156.59 1639
2157.02 1499
2157.46 1553
2157.90 1624
2158.34 1590
2158.78 1547
2159.21 1686
2159.65 1649
2160.09 1480
2160.53 1581
2160.97 1642
2161.40 1537
2161.84 1578
2162.28 1597
2162.72 1491
2163.16 1620
2163.59 1802
2164.03 1642
2164.47 1558
2164.91 1553
2165.35 1610
2165.79 1704
2166.23 1629
2166.66 1555
2167.10 1643
2167.54 1605
2167.98 1642
2168.42 1583
2168.86 1608
2169.30 1682
2169.74 1844
2170.18 1774
2170.61 1735
2171.05 1621
2171.49 1655
2171.93 1832
2172.37 1994
2172.81 1864
2173.25 1790
2173.69 1818
2174.13 1708
2174.57 1822
2175.01 1733
2175.45 1917
2175.89 1873
2176.33 1978
2176.77 1875
2177.21 1944
2177.65 1888
2178.09 1943
2178.53 1921
2178.97 1934
2179.41 1972
2179.85 1868
2180.29 1692
2180.73 1558
2181.17 1643
2181.61 1615
2182.05 1706
2182.49 1690
2182.93 1559
2183.37 1583
2183.81 1616
2184.25 1616
2184.69 1667
2185.13 1641
2185.57 1473
2186.01 1549
2186.45 1579
2186.89 1469
2187.33 1577
2187.77 1671
2188.21 1782
2188.65 1868
2189.10 1963
2189.54 1821
2189.98 1780
2190.42 1913
2190.86 1733
2191.30 1781
2191.74 2017
2192.18 2131
2192.62 1780
2193.07 1814
2193.51 1767
2193.95 1677
2194.39 1569
2194.83 1757
2195.27 1692
2195.71 1884
2196.16 1848
2196.60 1731
2197.04 1763
2197.48 1673
2197.92 1779
2198.37 1775
2198.81 1728
2199.25 1745
2199.69 1782
2200.13 1827
2200.58 1912
2201.02 1896
2201.46 1883
2201.90 1853
2202.34 1903
2202.79 1715
2203.23 1726
2203.67 1785
2204.11 1774
2204.56 1704
2205.00 1607
2205.44 1689
2205.88 1580
2206.33 1598
2206.77 1728
2207.21 1679
2207.65 1697
2208.10 1871
2208.54 1716
2208.98 1702
2209.43 1721
2209.87 1811
2210.31 1912
2210.76 1685
2211.20 1642
2211.64 1672
2212.09 1845
2212.53 1775
2212.97 1699
2213.42 1803
2213.86 1663
2214.30 1752
2214.75 1636
2215.19 1675
2215.63 1556
2216.08 1456
2216.52 1506
2216.96 1685
2217.41 1625
2217.85 1690
2218.30 1731
2218.74 1624
2219.18 1694
2219.63 1584
2220.07 1368
2220.52 1412
2220.96 1542
2221.40 1607
2221.85 1621
2222.29 1450
2222.74 1426
2223.18 1550
2223.63 1580
2224.07 1558
2224.51 1596
2224.96 1734
2225.40 1743
2225.85 1794
2226.29 1726
2226.74 1752
2227.18 1807
2227.63 1830
2228.07 1786
2228.52 1671
2228.96 1850
2229.41 1760
2229.85 1717
2230.30 1663
2230.74 1937
2231.19 2009
2231.63 2012
2232.08 1892
2232.52 2038
2232.97 1970
2233.41 2037
2233.86 2171
2234.30 2008
2234.75 2079
2235.20 2133
2235.64 2157
2236.09 2210
2236.53 2171
2236.98 1975
2237.42 1797
2237.87 1759
2238.32 1810
2238.76 2005
2239.21 1863
2239.65 2036
2240.10 2001
2240.55 1980
2240.99 1791
2241.44 2053
2241.88 1977
2242.33 1762
2242.78 1736
2243.22 1780
2243.67 1737
2244.12 1637
2244.56 1654
2245.01 1585
2245.46 1623
2245.90 1536
2246.35 1430
2246.80 1407
2247.24 1609
2247.69 1518
2248.14 1542
2248.58 1587
2249.03 1426
2249.48 1445
2249.92 1620
2250.37 1568
2250.82 1677
2251.27 1565
2251.71 1516
2252.16 1585
2252.61 1595
2253.05 1620
2253.50 1619
2253.95 1639
2254.40 1578
2254.84 1540
2255.29 1538
2255.74 1547
2256.19 1665
2256.64 1497
2257.08 1444
2257.53 1620
2257.98 1666
2258.43 1609
2258.87 1596
2259.32 1427
2259.77 1533
2260.22 1492
2260.67 1660
2261.11 1664
2261.56 1751
2262.01 1786
2262.46 1690
2262.91 1710
2263.36 1650
2263.80 1671
2264.25 1859
2264.70 1812
2265.15 1870
2265.60 1884
2266.05 2090
2266.50 1997
2266.94 1895
2267.39 1902
2267.84 1970
2268.29 1981
2268.74 2080
2269.19 2075
2269.64 2195
2270.09 2039
2270.54 2038
2270.99 2002
2271.43 2037
2271.88 2110
2272.33 1893
2272.78 2106
2273.23 1966
2273.68 1961
2274.13 1920
2274.58 1825
2275.03 1902
2275.48 1974
2275.93 1841
2276.38 1651
2276.83 1647
2277.28 1730
2277.73 1654
2278.18 1585
2278.63 1754
2279.08 1558
2279.53 1551
2279.98 1550
2280.43 1595
2280.88 1755
2281.33 1767
2281.78 1813
2282.23 1805
2282.68 1846
2283.13 1960
2283.58 1820
2284.03 1687
2284.48 1751
2284.93 1966
2285.38 1852
2285.83 1661
2286.28 1649
2286.73 1694
2287.18 1661
2287.63 1658
2288.08 1878
2288.54 1832
2288.99 1689
2289.44 1892
2289.89 2149
2290.34 2250
2290.79 2465
2291.24 2692
2291.69 2854
2292.14 3172
2292.60 3188
2293.05 2977
2293.50 2988
2293.95 2970
2294.40 2752
2294.85 2612
2295.30 2993
2295.76 2518
2296.21 2350
2296.66 2364
2297.11 2285
2297.56 2220
2298.01 2151
2298.47 1942
2298.92 2161
2299.37 1933
2299.82 1875
2300.27 1718
2300.73 1584
2301.18 1588
2301.63 1721
2302.08 1594
2302.53 1503
2302.99 1601
2303.44 1361
2303.89 1466
2304.34 1555
2304.80 1528
2305.25 1704
2305.70 1818
2306.15 1747
2306.61 1693
2307.06 1681
2307.51 1723
2307.96 1736
2308.42 1774
2308.87 1937
2309.32 1961
2309.78 1608
2310.23 1814
2310.68 1960
2311.14 1932
2311.59 2090
2312.04 2184
2312.49 2084
2312.95 2190
2313.40 1960
2313.85 2086
2314.31 2084
2314.76 2045
2315.22 2079
2315.67 1899
2316.12 1829
2316.58 1924
2317.03 1742
2317.48 1781
2317.94 1891
2318.39 1806
2318.84 1845
2319.30 1946
2319.75 1728
2320.21 1782
2320.66 1845
2321.11 1881
2321.57 1938
2322.02 1913
2322.48 1756
2322.93 1681
2323.39 1624
2323.84 1660
2324.29 1682
2324.75 1688
2325.20 1579
2325.66 1639
2326.11 1710
2326.57 1756
2327.02 1759
2327.48 1791
2327.93 1724
2328.39 1739
2328.84 1644
2329.30 1818
2329.75 1667
2330.21 1805
2330.66 1808
2331.12 1951
2331.57 1999
2332.03 1769
2332.48 1660
2332.94 1786
2333.39 1775
2333.85 1855
2334.30 1801
2334.76 1824
2335.21 1773
2335.67 1667
2336.12 1614
2336.58 1755
2337.03 1798
2337.49 1971
2337.95 1756
2338.40 1592
2338.86 1774
2339.31 1811
2339.77 1738
2340.23 1953
2340.68 1984
2341.14 2087
2341.59 1839
2342.05 2047
2342.51 2096
2342.96 2063
2343.42 2095
2343.87 1925
2344.33 2007
2344.79 1891
2345.24 1853
2345.70 2064
2346.16 1926
2346.61 1773
2347.07 1898
2347.53 2014
2347.98 2125
2348.44 2030
2348.90 2144
2349.35 2054
2349.81 1943
2350.27 2005
2350.72 1933
2351.18 1795
2351.64 1938
2352.10 1838
2352.55 1692
2353.01 1720
2353.47 1734
2353.92 1809
2354.38 1793
2354.84 1873
2355.30 1705
2355.75 1569
2356.21 1659
2356.67 1722
2357.13 1577
2357.58 1591
2358.04 1721
2358.50 1662
2358.96 1661
2359.41 1639
2359.87 1664
2360.33 1661
2360.79 1689
2361.25 1587
2361.70 1699
2362.16 1896
2362.62 1939
2363.08 1825
2363.54 1749
2363.99 1877
2364.45 1936
2364.91 1808
2365.37 1775
2365.83 1696
2366.29 1860
2366.75 1829
2367.20 1708
2367.66 1941
2368.12 1897
2368.58 1679
2369.04 1796
2369.50 1927
2369.96 1893
2370.42 1760
2370.87 1791
2371.33 1827
2371.79 1749
2372.25 1708
2372.71 1794
2373.17 1913
2373.63 1727
2374.09 1743
2374.55 1770
2375.01 1793
2375.47 1674
2375.92 1641
2376.38 1625
2376.84 1722
2377.30 1888
2377.76 1857
2378.22 1765
2378.68 1620
2379.14 1673
2379.60 1697
2380.06 1798
2380.52 1749
2380.98 1719
2381.44 1962
2381.90 1972
2382.36 1870
2382.82 1768
2383.28 1733
2383.74 1767
2384.20 1659
2384.66 1563
2385.12 1818
2385.58 1863
2386.04 1883
2386.50 1827
2386.96 1519
2387.42 1627
2387.88 1539
2388.35 1689
2388.81 1580
2389.27 1561
2389.73 1606
2390.19 1570
2390.65 1792
2391.11 1682
2391.57 1575
2392.03 1742
2392.49 1734
2392.95 1614
2393.42 1626
2393.88 1624
2394.34 1552
2394.80 1498
2395.26 1402
2395.72 1497
2396.18 1784
2396.64 1658
2397.11 1512
2397.57 1631
2398.03 1462
2398.49 1584
2398.95 1644
2399.41 1547
2399.88 1587
2400.34 1644
2400.80 1728
2401.26 1599
2401.72 1570
2402.18 1485
2402.65 1445
2403.11 1488
2403.57 1527
2404.03 1529
2404.49 1508
2404.96 1648
2405.42 1630
2405.88 1711
2406.34 1729
2406.81 1792
2407.27 1839
2407.73 1861
2408.19 1635
2408.66 1684
2409.12 1678
2409.58 1751
2410.04 1806
2410.51 1660
2410.97 1708
2411.43 1568
2411.90 1465
2412.36 1749
2412.82 1630
2413.28 1576
2413.75 1530
2414.21 1574
2414.67 1577
2415.14 1448
2415.60 1557
2416.06 1545
2416.53 1596
2416.99 1666
2417.45 1724
2417.92 2010
2418.38 2014
2418.84 1920
2419.31 2135
2419.77 2293
2420.23 2352
2420.70 2373
2421.16 2410
2421.63 2419
2422.09 2454
2422.55 2221
2423.02 2205
2423.48 2069
2423.95 1895
2424.41 1759
2424.87 1734
2425.34 1890
2425.80 1777
2426.27 1769
2426.73 1838
2427.20 1677
2427.66 1645
2428.12 1764
2428.59 1639
2429.05 1638
2429.52 1592
2429.98 1650
2430.45 1628
2430.91 1499
2431.38 1678
2431.84 1743
2432.31 1675
2432.77 1867
2433.24 1522
2433.70 1658
2434.17 1683
2434.63 1765
2435.10 1910
2435.56 1732
2436.03 1854
2436.49 1935
2436.96 1773
2437.42 1694
2437.89 1853
2438.35 1916
2438.82 1911
2439.28 1958
2439.75 1984
2440.21 2181
2440.68 2066
2441.15 2158
2441.61 2288
2442.08 2487
2442.54 2316
2443.01 2242
2443.48 2139
2443.94 2300
2444.41 2274
2444.87 2034
2445.34 2015
2445.81 1672
2446.27 1584
2446.74 1592
2447.20 1599
2447.67 1504
2448.14 1466
2448.60 1546
2449.07 1572
2449.54 1599
2450.00 1661
2450.47 1530
2450.94 1404
2451.40 1507
2451.87 1679
2452.34 1518
2452.80 1486
2453.27 1592
2453.74 1695
2454.20 1737
2454.67 1604
2455.14 1618
2455.60 1443
2456.07 1540
2456.54 1601
2457.01 1609
2457.47 1595
2457.94 1702
2458.41 1600
2458.87 1663
2459.34 1689
2459.81 1572
2460.28 1555
2460.74 1674
2461.21 1587
2461.68 1433
2462.15 1641
2462.62 1538
2463.08 1484
2463.55 1599
2464.02 1514
2464.49 1517
2464.95 1633
2465.42 1726
2465.89 1491
2466.36 1515
2466.83 1753
2467.29 1696
2467.76 1705
2468.23 1438
2468.70 1520
2469.17 1654
2469.64 1590
2470.10 1713
2470.57 1636
2471.04 1598
2471.51 1695
2471.98 1710
2472.45 1392
2472.92 1467
2473.39 1523
2473.85 1554
2474.32 1568
2474.79 1611
2475.26 1600
2475.73 1590
2476.20 1481
2476.67 1472
2477.14 1498
2477.61 1560
2478.08 1537
2478.54 1503
2479.01 1594
2479.48 1748
2479.95 1592
2480.42 1743
2480.89 1932
2481.36 1749
2481.83 1901
2482.30 1727
2482.77 1883
2483.24 1960
2483.71 1955
2484.18 1771
2484.65 1583
2485.12 1611
2485.59 1558
2486.06 1496
2486.53 1589
2487.00 1650
2487.47 1689
2487.94 1695
2488.41 1635
2488.88 1587
2489.35 1834
2489.82 1712
2490.29 1544
2490.76 1567
2491.23 1544
2491.70 1431
2492.17 1589
2492.64 1589
2493.11 1622
2493.58 1786
2494.05 1859
2494.52 1799
2495.00 1796
2495.47 1847
2495.94 1811
2496.41 1802
2496.88 1783
2497.35 1927
2497.82 1763
2498.29 1850
2498.76 1780
2499.23 1839
2499.71 1737
2500.18 1718
2500.65 1521
2501.12 1453
2501.59 1503
2502.06 1467
2502.53 1610
2503.01 1418
2503.48 1293
2503.95 1481
2504.42 1466
2504.89 1474
2505.36 1484
2505.84 1604
2506.31 1530
2506.78 1553
2507.25 1611
2507.72 1677
2508.20 1596
2508.67 1673
2509.14 1712
2509.61 1770
2510.08 1768
2510.56 1743
2511.03 1830
2511.50 1861
2511.97 1802
2512.45 1965
2512.92 1940
2513.39 1803
2513.86 1960
2514.34 1995
2514.81 1890
2515.28 1728
2515.75 1898
2516.23 1880
2516.70 1755
2517.17 1906
2517.65 1639
2518.12 1662
2518.59 1672
2519.07 1742
2519.54 1565
2520.01 1608
2520.48 1512
2520.96 1660
2521.43 1768
2521.90 1662
2522.38 1760
2522.85 1750
2523.32 1590
2523.80 1481
2524.27 1432
2524.75 1475
2525.22 1510
2525.69 1734
2526.17 1582
2526.64 1580
2527.11 1572
2527.59 1488
2528.06 1539
2528.54 1500
2529.01 1479
2529.48 1448
2529.96 1592
2530.43 1799
2530.91 1536
2531.38 1610
2531.85 1658
2532.33 1677
2532.80 1779
2533.28 1667
2533.75 1780
2534.23 1581
2534.70 1599
2535.18 1546
2535.65 1602
2536.12 1561
2536.60 1715
2537.07 1727
2537.55 1727
2538.02 1686
2538.50 1642
2538.97 1688
2539.45 1607
2539.92 1532
2540.40 1658
2540.87 1663
2541.35 1581
2541.82 1771
2542.30 1580
2542.77 1512
2543.25 1591
2543.73 1532
2544.20 1619
2544.68 1554
2545.15 1588
2545.63 1649
2546.10 1706
2546.58 1765
2547.05 1866
2547.53 2022
2548.01 2054
2548.48 2222
2548.96 2215
2549.43 2258
2549.91 2466
2550.39 2449
2550.86 2388
2551.34 2513
2551.81 2430
2552.29 2224
2552.77 2022
2553.24 2131
2553.72 2286
2554.20 2283
2554.67 2241
2555.15 2285
2555.62 2332
2556.10 2222
2556.58 2314
2557.05 2350
2557.53 2343
2558.01 2388
2558.48 2333
2558.96 2246
2559.44 2114
2559.91 2065
2560.39 1928
2560.87 1902
2561.35 1905
2561.82 1909
2562.30 1609
2562.78 1428
2563.25 1429
2563.73 1521
2564.21 1451
2564.69 1460
2565.16 1713
2565.64 1632
2566.12 1473
2566.60 1496
2567.07 1436
2567.55 1522
2568.03 1486
2568.51 1623
2568.98 1490
2569.46 1460
2569.94 1485
2570.42 1407
2570.90 1400
2571.37 1500
2571.85 1474
2572.33 1540
2572.81 1468
2573.29 1467
2573.76 1472
2574.24 1544
2574.72 1454
2575.20 1313
2575.68 1481
2576.16 1657
2576.63 1580
2577.11 1708
2577.59 1531
2578.07 1546
2578.55 1607
2579.03 1416
2579.51 1383
2579.98 1350
2580.46 1331
2580.94 1398
2581.42 1539
2581.90 1539
2582.38 1480
2582.86 1521
2583.34 1485
2583.82 1439
2584.30 1548
2584.77 1501
2585.25 1563
2585.73 1379
2586.21 1432
2586.69 1558
2587.17 1562
2587.65 1660
2588.13 1651
2588.61 1812
2589.09 1730
2589.57 1508
2590.05 1545
2590.53 1683
2591.01 1647
2591.49 1542
2591.97 1484
2592.45 1382
2592.93 1539
2593.41 1743
2593.89 1889
2594.37 1910
2594.85 1880
2595.33 1754
2595.81 1761
2596.29 1513
2596.77 1461
2597.25 1621
2597.73 1722
2598.21 1760
2598.69 1572
2599.17 1471
2599.65 1513
2600.13 1695
2600.61 1799
2601.09 1541
2601.57 1623
2602.06 1737
2602.54 1586
2603.02 1507
2603.50 1418
2603.98 1489
2604.46 1601
2604.94 1563
2605.42 1565
2605.90 1426
2606.38 1616
2606.87 1584
2607.35 1607
2607.83 1525
2608.31 1494
2608.79 1605
2609.27 1495
2609.75 1607
2610.24 1605
2610.72 1785
2611.20 1850
2611.68 1818
2612.16 1872
2612.64 1855
2613.13 1639
2613.61 1858
2614.09 1896
2614.57 1802
2615.05 1573
2615.54 1461
2616.02 1476
2616.50 1505
2616.98 1483
2617.46 1602
2617.95 1671
2618.43 1743
2618.91 1576
2619.39 1572
2619.88 1508
2620.36 1464
2620.84 1405
2621.32 1531
2621.81 1593
2622.29 1664
2622.77 1565
2623.26 1650
2623.74 1612
2624.22 1534
2624.70 1551
2625.19 1765
2625.67 1675
2626.15 1513
2626.64 1452
2627.12 1404
2627.60 1622
2628.09 1709
2628.57 1626
2629.05 1561
2629.54 1637
2630.02 1471
2630.50 1430
2630.99 1396
2631.47 1449
2631.95 1558
2632.44 1560
2632.92 1556
2633.40 1494
2633.89 1474
2634.37 1527
2634.85 1690
2635.34 1522
2635.82 1455
2636.31 1510
2636.79 1509
2637.27 1613
2637.76 1599
2638.24 1735
2638.73 1551
2639.21 1539
2639.70 1614
2640.18 1667
2640.66 1573
2641.15 1733
2641.63 1678
2642.12 1599
2642.60 1643
2643.09 1664
2643.57 1800
2644.06 1729
2644.54 1664
2645.03 1725
2645.51 1525
2646.00 1656
2646.48 1630
2646.97 1422
2647.45 1708
2647.94 1712
2648.42 1682
2648.91 1659
2649.39 1661
2649.88 1715
2650.36 1712
2650.85 1513
2651.33 1472
2651.82 1664
2652.30 1542
2652.79 1613
2653.27 1606
2653.76 1524
2654.24 1610
2654.73 1626
2655.22 1531
2655.70 1434
2656.19 1482
2656.67 1525
2657.16 1512
2657.65 1495
2658.13 1450
2658.62 1673
2659.10 1514
2659.59 1566
2660.08 1605
2660.56 1575
2661.05 1579
2661.53 1807
2662.02 1687
2662.51 1581
2662.99 1483
2663.48 1632
2663.97 1743
2664.45 1726
2664.94 1716
2665.43 1608
2665.91 1710
2666.40 1533
2666.89 1472
2667.37 1615
2667.86 1613
2668.35 1536
2668.83 1561
2669.32 1698
2669.81 1559
2670.29 1599
2670.78 1498
2671.27 1490
2671.76 1436
2672.24 1567
2672.73 1564
2673.22 1473
2673.71 1588
2674.19 1486
2674.68 1707
2675.17 1998
2675.66 1887
2676.14 2066
2676.63 2077
2677.12 2024
2677.61 1988
2678.09 2084
2678.58 1994
2679.07 1926
2679.56 1994
2680.05 1898
2680.53 1929
2681.02 2104
2681.51 1829
2682.00 2021
2682.49 2039
2682.97 2120
2683.46 2122
2683.95 2191
2684.44 2051
2684.93 2163
2685.42 2034
2685.91 1881
2686.39 2153
2686.88 2162
2687.37 1797
2687.86 1965
2688.35 1923
2688.84 1806
2689.33 1624
2689.81 1531
2690.30 1556
2690.79 1734
2691.28 1552
2691.77 1482
2692.26 1584
2692.75 1603
2693.24 1566
2693.73 1437
2694.22 1472
2694.71 1648
2695.20 1575
2695.68 1536
2696.17 1601
2696.66 1530
2697.15 1704
2697.64 1727
2698.13 1658
2698.62 1620
2699.11 1566
2699.60 1532
2700.09 1761
2700.58 1525
2701.07 1714
2701.56 1725
2702.05 1907
2702.54 1864
2703.03 1693
2703.52 1759
2704.01 1849
2704.50 1789
2704.99 1726
2705.48 1908
2705.97 1751
2706.46 1671
2706.95 1617
2707.44 1494
2707.93 1579
2708.42 1571
2708.92 1556
2709.41 1377
2709.90 1347
2710.39 1575
2710.88 1740
2711.37 1561
2711.86 1407
2712.35 1428
2712.84 1669
2713.33 1474
2713.82 1558
2714.31 1621
2714.81 1590
2715.30 1433
2715.79 1537
2716.28 1579
2716.77 1529
2717.26 1438
2717.75 1450
2718.24 1488
2718.74 1450
2719.23 1581
2719.72 1537
2720.21 1492
2720.70 1368
2721.19 1526
2721.69 1558
2722.18 1449
2722.67 1710
2723.16 1631
2723.65 1620
2724.15 1733
2724.64 1569
2725.13 1485
2725.62 1518
2726.11 1603
2726.61 1533
2727.10 1483
2727.59 1509
2728.08 1631
2728.58 1544
2729.07 1441
2729.56 1375
2730.05 1411
2730.55 1476
2731.04 1417
2731.53 1422
2732.02 1524
2732.52 1635
2733.01 1535
2733.50 1463
2733.99 1506
2734.49 1530
2734.98 1617
2735.47 1570
2735.97 1691
2736.46 1597
2736.95 1704
2737.45 1656
2737.94 1663
2738.43 1723
2738.93 1661
2739.42 1699
2739.91 1824
2740.41 1697
2740.90 1548
2741.39 1602
2741.89 1736
2742.38 1601
2742.87 1562
2743.37 1212
2743.86 1334
2744.36 1584
2744.85 1442
2745.34 1413
2745.84 1211
2746.33 1210
2746.82 1231
2747.32 1299
2747.81 1452
2748.31 1419
2748.80 1370
2749.30 1326
2749.79 1330
2750.28 1534
2750.78 1314
2751.27 1427
2751.77 1457
2752.26 1376
2752.76 1355
2753.25 1461
2753.75 1472
2754.24 1374
2754.74 1418
2755.23 1430
2755.72 1448
2756.22 1458
2756.71 1400
2757.21 1390
2757.70 1493
2758.20 1546
2758.69 1470
2759.19 1698
2759.69 1700
2760.18 1499
2760.68 1542
2761.17 1310
2761.67 1418
2762.16 1451
2762.66 1480
2763.15 1500
2763.65 1478
2764.14 1597
2764.64 1562
2765.14 1458
2765.63 1575
2766.13 1513
2766.62 1348
2767.12 1497
2767.61 1635
2768.11 1491
2768.61 1513
2769.10 1460
2769.60 1592
2770.09 1531
2770.59 1667
2771.09 1619
2771.58 1533
2772.08 1526
2772.58 1447
2773.07 1438
2773.57 1496
2774.06 1557
2774.56 1715
2775.06 1596
2775.55 1726
2776.05 1705
2776.55 1785
2777.04 1891
2777.54 1841
2778.04 1686
2778.54 1743
2779.03 1788
2779.53 1717
2780.03 1702
2780.52 1769
2781.02 1745
2781.52 1665
2782.01 1632
2782.51 1603
2783.01 1549
2783.51 1550
2784.00 1597
2784.50 1627
2785.00 1623
2785.50 1554
2785.99 1512
2786.49 1365
2786.99 1483
2787.49 1582
2787.98 1550
2788.48 1558
2788.98 1405
2789.48 1515
2789.98 1560
2790.47 1534
2790.97 1586
2791.47 1413
2791.97 1460
2792.47 1414
2792.96 1550
2793.46 1552
2793.96 1469
2794.46 1529
2794.96 1731
2795.46 1794
2795.95 1837
2796.45 1839
2796.95 2028
2797.45 1985
2797.95 1893
2798.45 2008
2798.95 2234
2799.44 2314
2799.94 2454
2800.44 2231
2800.94 2121
2801.44 2097
2801.94 2073
2802.44 2048
2802.94 2027
2803.44 1920
2803.93 1961
2804.43 2006
2804.93 2057
2805.43 2231
2805.93 2072
2806.43 2237
2806.93 2248
2807.43 2413
2807.93 2706
2808.43 2787
2808.93 3036
2809.43 3266
2809.93 3258
2810.43 3164
2810.93 3107
2811.43 3276
2811.93 3141
2812.43 2927
2812.93 2943
2813.43 2439
2813.93 2384
2814.43 2124
2814.93 2013
2815.43 2001
2815.93 1896
2816.43 1730
2816.93 1845
2817.43 1740
2817.93 1711
2818.43 1922
2818.93 1814
2819.43 1844
2819.93 1932
2820.43 1924
2820.93 1987
2821.43 1916
2821.93 1774
2822.43 1757
2822.94 2025
2823.44 1863
2823.94 1754
2824.44 1596
2824.94 1797
2825.44 1778
2825.94 1644
2826.44 1675
2826.94 1640
2827.44 1574
2827.95 1679
2828.45 1590
2828.95 1499
2829.45 1465
2829.95 1540
2830.45 1594
2830.95 1630
2831.46 1591
2831.96 1549
2832.46 1465
2832.96 1446
2833.46 1502
2833.97 1549
2834.47 1555
2834.97 1579
2835.47 1433
2835.97 1493
2836.47 1614
2836.98 1616
2837.48 1609
2837.98 1498
2838.48 1446
2838.99 1614
2839.49 1708
2839.99 1732
2840.49 1553
2841.00 1499
2841.50 1585
2842.00 1752
2842.50 1733
2843.01 1541
2843.51 1416
2844.01 1382
2844.51 1601
2845.02 1638
2845.52 1769
2846.02 1701
2846.52 1637
2847.03 1741
2847.53 1749
2848.03 1683
2848.54 1819
2849.04 1953
2849.54 1864
2850.05 1740
2850.55 1876
2851.05 1861
2851.56 1678
2852.06 1769
2852.56 1822
2853.07 1592
2853.57 1486
2854.07 1579
2854.58 1415
2855.08 1434
2855.59 1243
2856.09 1310
2856.59 1314
2857.10 1314
2857.60 1447
2858.10 1561
2858.61 1515
2859.11 1338
2859.62 1481
2860.12 1429
2860.63 1334
2861.13 1368
2861.63 1289
2862.14 1323
2862.64 1455
2863.15 1521
2863.65 1410
2864.16 1462
2864.66 1436
2865.16 1487
2865.67 1389
2866.17 1547
2866.68 1400
2867.18 1376
2867.69 1562
2868.19 1541
2868.70 1570
2869.20 1610
2869.71 1573
2870.21 1550
2870.72 1580
2871.22 1507
2871.73 1470
2872.23 1575
2872.74 1674
2873.24 1645
2873.75 1679
2874.25 1578
2874.76 1583
2875.27 1645
2875.77 1697
2876.28 1495
2876.78 1638
2877.29 1545
2877.79 1519
2878.30 1518
2878.81 1663
2879.31 1579
2879.82 1554
2880.32 1589
2880.83 1799
2881.33 1640
2881.84 1865
2882.35 1852
2882.85 1729
2883.36 1759
2883.87 1782
2884.37 1869
2884.88 1960
2885.38 2059
2885.89 2134
2886.40 2066
2886.90 2090
2887.41 2056
2887.92 2181
2888.42 1953
2888.93 2232
2889.44 2236
2889.94 2281
2890.45 2310
2890.96 2218
2891.46 2046
2891.97 2047
2892.48 1918
2892.98 1913
2893.49 1800
2894.00 1833
2894.51 1859
2895.01 1862
2895.52 1810
2896.03 1821
2896.54 1843
2897.04 1780
2897.55 1694
2898.06 1807
2898.57 1890
2899.07 1755
2899.58 1682
2900.09 1678
2900.60 1854
2901.10 1842
2901.61 1907
2902.12 2160
2902.63 1895
2903.13 2020
2903.64 1955
2904.15 1811
2904.66 1872
2905.17 1920
2905.68 1879
2906.18 2134
2906.69 1963
2907.20 1890
2907.71 1738
2908.22 1882
2908.72 1832
2909.23 1648
2909.74 1720
2910.25 1699
2910.76 1652
2911.27 1624
2911.78 1564
2912.28 1597
2912.79 1575
2913.30 1640
2913.81 1414
2914.32 1490
2914.83 1653
2915.34 1674
2915.85 1661
2916.36 1612
2916.87 1778
2917.37 1891
2917.88 1735
2918.39 1731
2918.90 1699
2919.41 1723
2919.92 1604
2920.43 1586
2920.94 1680
2921.45 1548
2921.96 1579
2922.47 1607
2922.98 1845
2923.49 1835
2924.00 1898
2924.51 1972
2925.02 2060
2925.53 1903
2926.04 2124
2926.55 2270
2927.06 2331
2927.57 2397
2928.08 2207
2928.59 2209
2929.10 2246
2929.61 2052
2930.12 1960
2930.63 1769
2931.14 1644
2931.65 1566
2932.16 1572
2932.67 1554
2933.18 1582
2933.69 1534
2934.20 1527
2934.71 1398
2935.22 1477
2935.73 1449
2936.24 1639
2936.76 1689
2937.27 1783
2937.78 1631
2938.29 1551
2938.80 1807
2939.31 1760
2939.82 1611
2940.33 1637
2940.84 1601
2941.36 1513
2941.87 1425
2942.38 1507
2942.89 1668
2943.40 1683
2943.91 1594
2944.42 1636
2944.94 1818
2945.45 1758
2945.96 1939
2946.47 2010
2946.98 2019
2947.49 2256
2948.01 1975
2948.52 2071
2949.03 2137
2949.54 2096
2950.05 1979
2950.57 2024
2951.08 1934
2951.59 1913
2952.10 1722
2952.61 1774
2953.13 1604
2953.64 1581
2954.15 1595
2954.66 1567
2955.18 1576
2955.69 1497
2956.20 1479
2956.71 1447
2957.23 1502
2957.74 1387
2958.25 1378
2958.76 1395
2959.28 1522
2959.79 1632
2960.30 1590
2960.82 1691
2961.33 1549
2961.84 1537
2962.36 1582
2962.87 1713
2963.38 1793
2963.89 1816
2964.41 1909
2964.92 1845
2965.43 1756
2965.95 1729
2966.46 1743
2966.97 1657
2967.49 1593
2968.00 1663
2968.52 1683
2969.03 1605
2969.54 1557
2970.06 1456
2970.57 1410
2971.08 1457
2971.60 1571
2972.11 1511
2972.63 1481
2973.14 1581
2973.65 1432
2974.17 1612
2974.68 1597
2975.20 1540
2975.71 1498
2976.23 1567
2976.74 1576
2977.25 1672
2977.77 1530
2978.28 1551
2978.80 1680
2979.31 1584
2979.83 1396
2980.34 1491
2980.86 1523
2981.37 1704
2981.89 1555
2982.40 1499
2982.91 1504
2983.43 1524
2983.94 1525
2984.46 1561
2984.97 1545
2985.49 1516
2986.00 1700
2986.52 1615
2987.04 1658
2987.55 1490
2988.07 1559
2988.58 1620
2989.10 1690
2989.61 1826
2990.13 1947
2990.64 2013
2991.16 1820
2991.67 1907
2992.19 1949
2992.71 1965
2993.22 1980
2993.74 2085
2994.25 2043
2994.77 2151
2995.28 2262
2995.80 2111
2996.32 2311
2996.83 2351
2997.35 2407
2997.87 2557
2998.38 2472
2998.90 2585
2999.41 2541
2999.93 2703
3000.45 2768
3000.96 2656
3001.48 2666
3002.00 2655
3002.51 2752
3003.03 2649
3003.55 2525
3004.06 2458
3004.58 2537
3005.10 2403
3005.61 2590
3006.13 2463
3006.65 2411
3007.16 2597
3007.68 2440
3008.20 2550
3008.71 2396
3009.23 2259
3009.75 2003
3010.27 1876
3010.78 1790
3011.30 1698
3011.82 1687
3012.34 1835
3012.85 1638
3013.37 1733
3013.89 1859
3014.41 1737
3014.92 1640
3015.44 1694
3015.96 1696
3016.48 1785
3016.99 1784
3017.51 1865
3018.03 1876
3018.55 1776
3019.07 1781
3019.58 1845
3020.10 1883
3020.62 1841
3021.14 1832
3021.66 1990
3022.17 2065
3022.69 1909
3023.21 1648
3023.73 1630
3024.25 1763
3024.77 1744
3025.28 1790
3025.80 1987
3026.32 1787
3026.84 2062
3027.36 1948
3027.88 1859
3028.40 1823
3028.92 1986
3029.43 1760
3029.95 1735
3030.47 1844
3030.99 1726
3031.51 1563
3032.03 1662
3032.55 1837
3033.07 1883
3033.59 1867
3034.11 2080
3034.63 2164
3035.15 1905
3035.66 1670
3036.18 1979
3036.70 1779
3037.22 1828
3037.74 1926
3038.26 1841
3038.78 1812
3039.30 1672
3039.82 1901
3040.34 1856
3040.86 1693
3041.38 1601
3041.90 1755
3042.42 1800
3042.94 1735
3043.46 1612
3043.98 1800
3044.50 1563
3045.02 1713
3045.54 1585
3046.06 1604
3046.58 1706
3047.10 1542
3047.62 1732
3048.14 1733
3048.66 1666
3049.18 1505
3049.71 1736
3050.23 1546
3050.75 1465
3051.27 1384
3051.79 1476
3052.31 1362
3052.83 1552
3053.35 1629
3053.87 1387
3054.39 1461
3054.91 1466
3055.43 1534
3055.96 1598
3056.48 1442
3057.00 1415
3057.52 1439
3058.04 1376
3058.56 1427
3059.08 1318
3059.61 1434
3060.13 1647
3060.65 1481
3061.17 1445
3061.69 1524
3062.21 1667
3062.73 1546
3063.26 1520
3063.78 1509
3064.30 1421
3064.82 1506
3065.34 1630
3065.87 1563
3066.39 1597
3066.91 1593
3067.43 1612
3067.95 1552
3068.48 1531
3069.00 1539
3069.52 1613
3070.04 1524
3070.57 1516
3071.09 1521
3071.61 1565
3072.13 1538
3072.66 1599
3073.18 1598
3073.70 1654
3074.22 1711
3074.75 1811
3075.27 1654
3075.79 1537
3076.32 1631
3076.84 1716
3077.36 1880
3077.88 1844
3078.41 1804
3078.93 1953
3079.45 1941
3079.98 1839
3080.50 2033
3081.02 1986
3081.55 1864
3082.07 1810
3082.59 1761
3083.12 1969
3083.64 2085
3084.16 1814
3084.69 1833
3085.21 1806
3085.73 1680
3086.26 1823
3086.78 2062
3087.31 1796
3087.83 1703
3088.35 1811
3088.88 1776
3089.40 1818
3089.93 1701
3090.45 1728
3090.97 1830
3091.50 1785
3092.02 1655
3092.55 1596
3093.07 1750
3093.60 1737
3094.12 1676
3094.64 1775
3095.17 1768
3095.69 1828
3096.22 1769
3096.74 1942
3097.27 1905
3097.79 1857
3098.32 1788
3098.84 1885
3099.37 1953
3099.89 2187
3100.42 2268
3100.94 2178
3101.47 2241
3101.99 2480
3102.52 2997
3103.04 3428
3103.57 3402
3104.09 3837
3104.62 3826
3105.14 4023
3105.67 4410
3106.19 3995
3106.72 3946
3107.24 3576
3107.77 3269
3108.29 2774
3108.82 2563
3109.35 2219
3109.87 2018
3110.40 2042
3110.92 1894
3111.45 1836
3111.98 1907
3112.50 2077
3113.03 1979
3113.55 2055
3114.08 1940
3114.61 1821
3115.13 1800
3115.66 1707
3116.18 1627
3116.71 1832
3117.24 1780
3117.76 1561
3118.29 1574
3118.82 1647
3119.34 1577
3119.87 1530
3120.40 1609
3120.92 1590
3121.45 1384
3121.98 1533
3122.50 1521
3123.03 1590
3123.56 1684
3124.08 1618
3124.61 1667
3125.14 1708
3125.66 1757
3126.19 1726
3126.72 1564
3127.25 1737
3127.77 1725
3128.30 1791
3128.83 1671
3129.36 1579
3129.88 1711
3130.41 1706
3130.94 1610
3131.46 1665
3131.99 1628
3132.52 1386
3133.05 1375
3133.58 1594
3134.10 1494
3134.63 1457
3135.16 1540
3135.69 1565
3136.21 1457
3136.74 1387
3137.27 1616
3137.80 1550
3138.33 1361
3138.86 1371
3139.38 1430
3139.91 1489
3140.44 1509
3140.97 1413
3141.50 1405
3142.03 1478
3142.55 1286
3143.08 1430
3143.61 1418
3144.14 1402
3144.67 1499
3145.20 1465
3145.73 1569
3146.25 1591
3146.78 1598
3147.31 1518
3147.84 1624
3148.37 1753
3148.90 1820
3149.43 1823
3149.96 1817
3150.49 1884
3151.02 1933
3151.54 1882
3152.07 1746
3152.60 1949
3153.13 1756
3153.66 1660
3154.19 1684
3154.72 1600
3155.25 1555
3155.78 1468
3156.31 1397
3156.84 1449
3157.37 1537
3157.90 1528
3158.43 1754
3158.96 1864
3159.49 1728
3160.02 1701
3160.55 1764
3161.08 1732
3161.61 1713
3162.14 1533
3162.67 1507
3163.20 1512
3163.73 1457
3164.26 1482
3164.79 1636
3165.32 1472
3165.85 1461
3166.38 1577
3166.91 1567
3167.44 1536
3167.97 1500
3168.50 1462
3169.03 1378
3169.57 1576
3170.10 1507
3170.63 1453
3171.16 1479
3171.69 1529
3172.22 1602
3172.75 1382
3173.28 1440
3173.81 1399
3174.34 1394
3174.88 1377
3175.41 1380
3175.94 1625
3176.47 1671
3177.00 1567
3177.53 1441
3178.06 1434
3178.60 1725
3179.13 1556
3179.66 1598
3180.19 1482
3180.72 1489
3181.25 1569
3181.79 1547
3182.32 1611
3182.85 1483
3183.38 1485
3183.91 1371
3184.44 1356
3184.98 1402
3185.51 1360
3186.04 1416
3186.57 1443
3187.11 1466
3187.64 1476
3188.17 1573
3188.70 1409
3189.24 1450
3189.77 1418
3190.30 1430
3190.83 1396
3191.37 1396
3191.90 1473
3192.43 1544
3192.96 1476
3193.50 1524
3194.03 1516
3194.56 1525
3195.09 1428
3195.63 1305
3196.16 1368
3196.69 1416
3197.23 1367
3197.76 1391
3198.29 1419
3198.83 1491
3199.36 1586
3199.89 1656
3200.43 1705
3200.96 1746
3201.49 1557
3202.03 1608
3202.56 1652
3203.09 1673
3203.63 1798
3204.16 1727
3204.69 1791
3205.23 1882
3205.76 1861
3206.30 1909
3206.83 1890
3207.36 1695
3207.90 1613
3208.43 1766
3208.97 1779
3209.50 2006
3210.03 1931
3210.57 1984
3211.10 2204
3211.64 2248
3212.17 2306
3212.70 2432
3213.24 2274
3213.77 2302
3214.31 2313
3214.84 2217
3215.38 2104
3215.91 2055
3216.45 2002
3216.98 1889
3217.52 1792
3218.05 1664
3218.59 1766
3219.12 1696
3219.66 1676
3220.19 1632
3220.73 1559
3221.26 1577
3221.80 1606
3222.33 1779
3222.87 1668
3223.40 1843
3223.94 1887
3224.47 1912
3225.01 1784
3225.54 1919
3226.08 2120
3226.61 2143
3227.15 2067
3227.69 1911
3228.22 1981
3228.76 1902
3229.29 1622
3229.83 1642
3230.36 1613
3230.90 1595
3231.44 1756
3231.97 1596
3232.51 1392
3233.04 1449
3233.58 1664
3234.12 1690
3234.65 1723
3235.19 1740
3235.72 1826
3236.26 1740
3236.80 1532
3237.33 1648
3237.87 1728
3238.41 1783
3238.94 1663
3239.48 1720
3240.02 1615
3240.55 1829
3241.09 1869
3241.63 1876
3242.16 1910
3242.70 1858
3243.24 1845
3243.77 1752
3244.31 1775
3244.85 1626
3245.39 1524
3245.92 1604
3246.46 1624
3247.00 1721
3247.53 1759
3248.07 1740
3248.61 1951
3249.15 1866
3249.68 1597
3250.22 1566
3250.76 1684
3251.30 1762
3251.83 1780
3252.37 1739
3252.91 1592
3253.45 1621
3253.98 1973
3254.52 1855
3255.06 1756
3255.60 1872
3256.14 1841
3256.67 1942
3257.21 1949
3257.75 2148
3258.29 2141
3258.83 2070
3259.37 2212
3259.90 2077
3260.44 2059
3260.98 2158
3261.52 2225
3262.06 2177
3262.60 2183
3263.13 2392
3263.67 2503
3264.21 2377
3264.75 2690
3265.29 3224
3265.83 3029
3266.37 3270
3266.91 3618
3267.44 3484
3267.98 3813
3268.52 4014
3269.06 4334
3269.60 4603
3270.14 4141
3270.68 4058
3271.22 3848
3271.76 3509
3272.30 3020
3272.84 2933
3273.38 2364
3273.91 2070
3274.45 2217
3274.99 2128
3275.53 2038
3276.07 1894
3276.61 2106
3277.15 2040
3277.69 1859
3278.23 1877
3278.77 2021
3279.31 2012
3279.85 2287
3280.39 2198
3280.93 2074
3281.47 2181
3282.01 2285
3282.55 2309
3283.09 2244
3283.63 2129
3284.17 2304
3284.71 2346
3285.25 1925
3285.79 2306
3286.33 2430
3286.87 2382
3287.42 2434
3287.96 2372
3288.50 2503
3289.04 2669
3289.58 2484
3290.12 2571
3290.66 2484
3291.20 2494
3291.74 2468
3292.28 2522
3292.82 2242
3293.36 2308
3293.91 2643
3294.45 2968
3294.99 3072
3295.53 3239
3296.07 3376
3296.61 3547
3297.15 3516
3297.69 3601
3298.24 3492
3298.78 3599
3299.32 3536
3299.86 3545
3300.40 2975
3300.94 2974
3301.49 2813
3302.03 2702
3302.57 2476
3303.11 2136
3303.65 2120
3304.19 2119
3304.74 2070
3305.28 2190
3305.82 2264
3306.36 2159
3306.90 2173
3307.45 2109
3307.99 2178
3308.53 2068
3309.07 2114
3309.62 2061
3310.16 2042
3310.70 2027
3311.24 1978
3311.79 2014
3312.33 2119
3312.87 1965
3313.41 1958
3313.96 1828
3314.50 2030
3315.04 2262
3315.59 2251
3316.13 2411
3316.67 2403
3317.21 2515
3317.76 2579
3318.30 2628
3318.84 2653
3319.39 2702
3319.93 2823
3320.47 3139
3321.02 3051
3321.56 3108
3322.10 3321
3322.65 3475
3323.19 3301
3323.73 3075
3324.28 3387
3324.82 3256
3325.36 3355
3325.91 3156
3326.45 3070
3327.00 3137
3327.54 3088
3328.08 3152
3328.63 2995
3329.17 2913
3329.72 2875
3330.26 2902
3330.80 2945
3331.35 3225
3331.89 3468
3332.44 3799
3332.98 4777
3333.53 5775
3334.07 7132
3334.61 8489
3335.16 10692
3335.70 12384
3336.25 14471
3336.79 16068
3337.34 17689
3337.88 18604
3338.43 19146
3338.97 18932
3339.52 17998
3340.06 16752
3340.61 15172
3341.15 13016
3341.70 10718
3342.24 9365
3342.79 7488
3343.33 6492
3343.88 5064
3344.42 4149
3344.97 3638
3345.51 3270
3346.06 2951
3346.60 2904
3347.15 2804
3347.69 2732
3348.24 2504
3348.78 2458
3349.33 2522
3349.88 2452
3350.42 2509
3350.97 2537
3351.51 2609
3352.06 2507
3352.61 2545
3353.15 2673
3353.70 2570
3354.24 2467
3354.79 2470
3355.34 2349
3355.88 2505
3356.43 2527
3356.97 2323
3357.52 2202
3358.07 2226
3358.61 2131
3359.16 2031
3359.71 2193
3360.25 2123
3360.80 2092
3361.35 1869
3361.89 2038
3362.44 2031
3362.99 2082
3363.53 2220
3364.08 2193
3364.63 2197
3365.17 2042
3365.72 2071
3366.27 2121
3366.81 2389
3367.36 2285
3367.91 2201
3368.46 2251
3369.00 2215
3369.55 2110
3370.10 2135
3370.64 2227
3371.19 2127
3371.74 2352
3372.29 2317
3372.83 2398
3373.38 2369
3373.93 2519
3374.48 2698
3375.03 2796
3375.57 2794
3376.12 2928
3376.67 2647
3377.22 2592
3377.76 2725
3378.31 2675
3378.86 2323
3379.41 2267
3379.96 2323
3380.50 2072
3381.05 1925
3381.60 1855
3382.15 1870
3382.70 1947
3383.25 1757
3383.79 1900
3384.34 1893
3384.89 1810
3385.44 1593
3385.99 1730
3386.54 1775
3387.09 1721
3387.64 1733
3388.18 1623
3388.73 1554
3389.28 1573
3389.83 1576
3390.38 1440
3390.93 1736
3391.48 1558
3392.03 1548
3392.58 1817
3393.13 1711
3393.67 1571
3394.22 1602
3394.77 1634
3395.32 1608
3395.87 1452
3396.42 1490
3396.97 1574
3397.52 1575
3398.07 1482
3398.62 1614
3399.17 1669
3399.72 1523
3400.27 1581
3400.82 1574
3401.37 1501
3401.92 1444
3402.47 1441
3403.02 1354
3403.57 1455
3404.12 1440
3404.67 1400
3405.22 1393
3405.77 1440
3406.32 1444
3406.87 1380
3407.42 1488
3407.97 1489
3408.52 1395
3409.07 1224
3409.62 1267
3410.17 1427
3410.72 1548
3411.27 1703
3411.82 1721
3412.38 1716
3412.93 1759
3413.48 1675
3414.03 1788
3414.58 1723
3415.13 1741
3415.68 1727
3416.23 1681
3416.78 1811
3417.33 1603
3417.89 1699
3418.44 1601
3418.99 1570
3419.54 1518
3420.09 1378
3420.64 1508
3421.19 1557
3421.74 1441
3422.30 1639
3422.85 1615
3423.40 1478
3423.95 1531
3424.50 1460
3425.05 1621
3425.61 1857
3426.16 1579
3426.71 1553
3427.26 1603
3427.81 1524
3428.37 1412
3428.92 1491
3429.47 1395
3430.02 1398
3430.58 1400
3431.13 1429
3431.68 1315
3432.23 1354
3432.78 1368
3433.34 1355
3433.89 1502
3434.44 1481
3434.99 1296
3435.55 1485
3436.10 1356
3436.65 1322
3437.21 1307
3437.76 1511
3438.31 1426
3438.86 1404
3439.42 1398
3439.97 1458
3440.52 1570
3441.08 1542
3441.63 1574
3442.18 1676
3442.74 1730
3443.29 1552
3443.84 1523
3444.40 1410
3444.95 1506
3445.50 1502
3446.06 1452
3446.61 1331
3447.16 1400
3447.72 1466
3448.27 1556
3448.82 1374
3449.38 1453
3449.93 1542
3450.48 1533
3451.04 1457
3451.59 1338
3452.15 1421
3452.70 1282
3453.25 1260
3453.81 1245
3454.36 1341
3454.92 1360
3455.47 1390
3456.03 1291
3456.58 1495
3457.13 1422
3457.69 1295
3458.24 1276
3458.80 1433
3459.35 1325
3459.91 1328
3460.46 1278
3461.02 1322
3461.57 1428
3462.13 1443
3462.68 1395
3463.24 1304
3463.79 1293
3464.34 1318
3464.90 1375
3465.46 1231
3466.01 1277
3466.57 1270
3467.12 1231
3467.68 1335
3468.23 1329
3468.79 1462
3469.34 1431
3469.90 1458
3470.45 1506
3471.01 1595
3471.56 1319
3472.12 1530
3472.67 1531
3473.23 1424
3473.79 1508
3474.34 1634
3474.90 1407
3475.45 1426
3476.01 1529
3476.56 1549
3477.12 1618
3477.68 1660
3478.23 1815
3478.79 1640
3479.35 1549
3479.90 1618
3480.46 1634
3481.01 1828
3481.57 1780
3482.13 1783
3482.68 1887
3483.24 1775
3483.80 1641
3484.35 1691
3484.91 1652
3485.47 1602
3486.02 1601
3486.58 1797
3487.14 1685
3487.69 1735
3488.25 1531
3488.81 1506
3489.36 1736
3489.92 1713
3490.48 2055
3491.03 2000
3491.59 2171
3492.15 2532
3492.71 2528
3493.26 2743
3493.82 2804
3494.38 2889
3494.94 3153
3495.49 3302
3496.05 3028
3496.61 3051
3497.17 2832
3497.72 2844
3498.28 2806
3498.84 2895
3499.40 3064
3499.95 3292
3500.51 3457
3501.07 3706
3501.63 3823
3502.19 3662
3502.74 3701
3503.30 3611
3503.86 3295
3504.42 3117
3504.98 3113
3505.53 3022
3506.09 2924
3506.65 2870
3507.21 2636
3507.77 2641
3508.33 2424
3508.88 2416
3509.44 2259
3510.00 2284
3510.56 2274
3511.12 2170
3511.68 2033
3512.24 1915
3512.80 1862
3513.35 1831
3513.91 1751
3514.47 1555
3515.03 1742
3515.59 1866
3516.15 1708
3516.71 1642
3517.27 1563
3517.83 1586
3518.39 1494
3518.95 1414
3519.50 1536
3520.06 1622
3520.62 1534
3521.18 1439
3521.74 1584
3522.30 1541
3522.86 1526
3523.42 1645
3523.98 1758
3524.54 1648
3525.10 1696
3525.66 1594
3526.22 1651
3526.78 1556
3527.34 1757
3527.90 1586
3528.46 1537
3529.02 1590
3529.58 1435
3530.14 1410
3530.70 1250
3531.26 1370
3531.82 1455
3532.38 1236
3532.94 1324
3533.50 1315
3534.06 1511
3534.62 1629
3535.18 1454
3535.75 1378
3536.31 1412
3536.87 1419
3537.43 1509
3537.99 1511
3538.55 1666
3539.11 1746
3539.67 1605
3540.23 1630
3540.79 1616
3541.35 1709
3541.92 1566
3542.48 1497
3543.04 1536
3543.60 1462
3544.16 1350
3544.72 1345
3545.28 1403
3545.84 1511
3546.41 1518
3546.97 1369
3547.53 1380
3548.09 1369
3548.65 1336
3549.21 1465
3549.78 1463
3550.34 1391
3550.90 1286
3551.46 1334
3552.02 1273
3552.59 1243
3553.15 1402
3553.71 1321
3554.27 1170
3554.83 1203
3555.40 1150
3555.96 1174
3556.52 1227
3557.08 1184
3557.65 1184
3558.21 1332
3558.77 1397
3559.33 1313
3559.90 1352
3560.46 1316
3561.02 1282
3561.58 1317
3562.15 1454
3562.71 1393
3563.27 1410
3563.83 1375
3564.40 1389
3564.96 1318
3565.52 1274
3566.09 1221
3566.65 1241
3567.21 1300
3567.78 1229
3568.34 1149
3568.90 1192
3569.47 1202
3570.03 1281
3570.59 1297
3571.16 1307
3571.72 1253
3572.28 1121
3572.85 1238
3573.41 1181
3573.97 1118
3574.54 1176
3575.10 1266
3575.66 1193
3576.23 1291
3576.79 1140
3577.36 1200
3577.92 1199
3578.48 1213
3579.05 1359
3579.61 1286
3580.18 1293
3580.74 1249
3581.31 1320
3581.87 1236
3582.43 1239
3583.00 1294
3583.56 1244
3584.13 1239
3584.69 1139
3585.26 1245
3585.82 1308
3586.39 1354
3586.95 1146
3587.52 1161
3588.08 1168
3588.64 1175
3589.21 1079
3589.77 1195
3590.34 1327
3590.90 1097
3591.47 1336
3592.03 1380
3592.60 1164
3593.17 1089
3593.73 1296
3594.30 1370
3594.86 1267
3595.43 1285
3595.99 1348
3596.56 1312
3597.12 1180
3597.69 1267
3598.25 1262
3598.82 1309
3599.39 1320
3599.95 1257
3600.52 1283
3601.08 1297
3601.65 1297
3602.21 1218
3602.78 1332
3603.35 1334
3603.91 1168
3604.48 1167
3605.04 1290
3605.61 1099
3606.18 1186
3606.74 1146
3607.31 1219
3607.88 1135
3608.44 1118
3609.01 1160
3609.57 1162
3610.14 1224
3610.71 1092
3611.27 1048
3611.84 1133
3612.41 1085
3612.97 1147
3613.54 1227
3614.11 1155
3614.68 1176
3615.24 1381
3615.81 1515
3616.38 1489
3616.94 1547
3617.51 1739
3618.08 1924
3618.64 1959
3619.21 2002
3619.78 2034
3620.35 2296
3620.91 2527
3621.48 2454
3622.05 2431
3622.62 2127
3623.18 2065
3623.75 2046
3624.32 1656
3624.89 1434
3625.45 1406
3626.02 1466
3626.59 1404
3627.16 1354
3627.73 1371
3628.29 1226
3628.86 1173
3629.43 1222
3630.00 1181
3630.57 1132
3631.13 1153
3631.70 1080
3632.27 1218
3632.84 1293
3633.41 1231
3633.98 1133
3634.54 1188
3635.11 1071
3635.68 1087
3636.25 1083
3636.82 1090
3637.39 1251
3637.96 1355
3638.52 1279
3639.09 1142
3639.66 1105
3640.23 1152
3640.80 1294
3641.37 1397
3641.94 1394
3642.51 1354
3643.08 1321
3643.65 1297
3644.21 1414
3644.78 1474
3645.35 1546
3645.92 1381
3646.49 1437
3647.06 1539
3647.63 1566
3648.20 1422
3648.77 1427
3649.34 1390
3649.91 1569
3650.48 1613
3651.05 1370
3651.62 1281
3652.19 1229
3652.76 1291
3653.33 1301
3653.90 1198
3654.47 1235
3655.04 1386
3655.61 1352
3656.18 1363
3656.75 1420
3657.32 1502
3657.89 1384
3658.46 1565
3659.03 1501
3659.60 1384
3660.17 1518
3660.74 1521
3661.31 1516
3661.88 1512
3662.45 1398
3663.02 1409
3663.59 1421
3664.16 1600
3664.74 1485
3665.31 1392
3665.88 1485
3666.45 1498
3667.02 1502
3667.59 1499
3668.16 1364
3668.73 1382
3669.30 1441
3669.87 1476
3670.45 1355
3671.02 1313
3671.59 1437
3672.16 1393
3672.73 1294
3673.30 1369
3673.87 1364
3674.45 1472
3675.02 1458
3675.59 1398
3676.16 1495
3676.73 1555
3677.30 1532
3677.88 1598
3678.45 1477
3679.02 1533
3679.59 1567
3680.16 1636
3680.74 1610
3681.31 1367
3681.88 1350
3682.45 1250
3683.02 1347
3683.60 1313
3684.17 1253
3684.74 1212
3685.31 1230
3685.89 1308
3686.46 1386
3687.03 1395
3687.60 1392
3688.18 1349
3688.75 1425
3689.32 1503
3689.89 1561
3690.47 1731
3691.04 1675
3691.61 1783
3692.19 1605
3692.76 1721
3693.33 1773
3693.91 1721
3694.48 1592
3695.05 1476
3695.62 1429
3696.20 1431
3696.77 1276
3697.34 1244
3697.92 1152
3698.49 1173
3699.06 1273
3699.64 1204
3700.21 1365
3700.79 1417
3701.36 1385
3701.93 1258
3702.51 1227
3703.08 1378
3703.65 1366
3704.23 1330
3704.80 1294
3705.38 1257
3705.95 1305
3706.52 1233
3707.10 1261
3707.67 1316
3708.25 1329
3708.82 1187
3709.39 1135
3709.97 1304
3710.54 1307
3711.12 1292
3711.69 1453
3712.27 1493
3712.84 1402
3713.42 1351
3713.99 1340
3714.57 1324
3715.14 1463
3715.71 1370
3716.29 1364
3716.86 1308
3717.44 1246
3718.01 1238
3718.59 1263
3719.16 1269
3719.74 1278
3720.31 1085
3720.89 1178
3721.47 1139
3722.04 1249
3722.62 1387
3723.19 1367
3723.77 1265
3724.34 1172
3724.92 1047
3725.49 1150
3726.07 1110
3726.64 1027
3727.22 1168
3727.80 1157
3728.37 1198
3728.95 1260
3729.52 1268
3730.10 1197
3730.67 1425
3731.25 1404
3731.83 1419
3732.40 1452
3732.98 1500
3733.55 1646
3734.13 1607
3734.71 1581
3735.28 1538
3735.86 1575
3736.44 1585
3737.01 1525
3737.59 1496
3738.17 1536
3738.74 1435
3739.32 1224
3739.90 1346
3740.47 1192
3741.05 1180
3741.63 1250
3742.20 1268
3742.78 1219
3743.36 1057
3743.93 1167
3744.51 1270
3745.09 1310
3745.66 1098
3746.24 1114
3746.82 1014
3747.40 1134
3747.97 1371
3748.55 1231
3749.13 1247
3749.70 1112
3750.28 1256
3750.86 1246
3751.44 1220
3752.02 1121
3752.59 1142
3753.17 1165
3753.75 1147
3754.33 1199
3754.90 1125
3755.48 1212
3756.06 1254
3756.64 1159
3757.22 1043
3757.79 1177
3758.37 1208
3758.95 1148
3759.53 1092
3760.11 1117
3760.68 1137
3761.26 1075
3761.84 1114
3762.42 1148
3763.00 1193
3763.58 1262
3764.15 1305
3764.73 1219
3765.31 1253
3765.89 1218
3766.47 1223
3767.05 1276
3767.63 1280
3768.21 1229
3768.78 1096
3769.36 1192
3769.94 1239
3770.52 1183
3771.10 1131
3771.68 1099
3772.26 1129
3772.84 1132
3773.42 1191
3774.00 1133
3774.58 1192
3775.15 1117
3775.73 1060
3776.31 1041
3776.89 1105
3777.47 1077
3778.05 1072
3778.63 1166
3779.21 1135
3779.79 1102
3780.37 1026
3780.95 1138
3781.53 1202
3782.11 1220
3782.69 1238
3783.27 1139
3783.85 1053
3784.43 1023
3785.01 996
3785.59 1072
3786.17 1032
3786.75 1016
3787.33 1118
3787.91 1018
3788.49 1063
3789.07 1174
3789.65 1140
3790.23 1162
3790.81 1103
3791.39 1224
3791.98 1121
3792.56 1110
3793.14 1100
3793.72 1058
3794.30 1073
3794.88 1030
3795.46 1099
3796.04 1152
3796.62 1082
3797.20 1166
3797.78 1034
3798.37 1069
3798.95 1013
3799.53 995
3800.11 1055
3800.69 895
3801.27 1019
3801.85 970
3802.43 1078
3803.02 1240
3803.60 1266
3804.18 1223
3804.76 1208
3805.34 1247
3805.92 1255
3806.51 1182
3807.09 1182
3807.67 1245
3808.25 1220
3808.83 1237
3809.42 1261
3810.00 1206
3810.58 1218
3811.16 1229
3811.74 1110
3812.33 1298
3812.91 1180
3813.49 1193
3814.07 1250
3814.66 1386
3815.24 1325
3815.82 1078
3816.40 1228
3816.99 1194
3817.57 1195
3818.15 1177
3818.73 1194
3819.32 1170
3819.90 1049
3820.48 1061
3821.06 1122
3821.65 1162
3822.23 1110
3822.81 961
3823.40 1000
3823.98 981
3824.56 974
3825.15 1065
3825.73 1166
3826.31 1158
3826.90 1063
3827.48 1059
3828.06 1130
3828.65 1130
3829.23 1185
3829.81 1040
3830.40 1174
3830.98 1065
3831.56 1104
3832.15 1275
3832.73 1190
3833.32 1128
3833.90 1130
3834.48 1147
3835.07 1177
3835.65 1087
3836.23 975
3836.82 1051
3837.40 1115
3837.99 954
3838.57 1009
3839.16 1050
3839.74 1149
3840.32 1106
3840.91 1057
3841.49 1116
3842.08 1095
3842.66 1138
3843.25 1090
3843.83 1090
3844.42 1207
3845.00 1166
3845.59 1111
3846.17 1118
3846.76 1071
3847.34 1175
3847.92 1100
3848.51 1104
3849.09 1132
3849.68 975
3850.27 998
3850.85 947
3851.44 1109
3852.02 1096
3852.61 1069
3853.19 1149
3853.78 1058
3854.36 963
3854.95 1144
3855.53 1092
3856.12 1068
3856.70 1186
3857.29 1175
3857.88 1118
3858.46 1139
3859.05 1088
3859.63 1333
3860.22 1304
3860.80 1333
3861.39 1423
3861.98 1354
3862.56 1401
3863.15 1562
3863.73 1702
3864.32 1698
3864.91 1718
3865.49 1704
3866.08 1648
3866.67 1626
3867.25 1591
3867.84 1423
3868.43 1389
3869.01 1358
3869.60 1226
3870.19 1201
3870.77 1254
3871.36 1166
3871.95 1116
3872.53 1094
3873.12 1128
3873.71 1112
3874.29 1083
3874.88 1043
3875.47 1240
3876.05 1193
3876.64 1196
3877.23 1184
3877.82 1181
3878.40 1172
3878.99 1058
3879.58 1069
3880.16 1128
3880.75 1234
3881.34 1101
3881.93 1147
3882.51 1233
3883.10 1145
3883.69 1066
3884.28 1030
3884.87 1000
3885.45 1049
3886.04 1081
3886.63 1009
3887.22 1008
3887.80 1053
3888.39 1159
3888.98 1160
3889.57 1156
3890.16 1095
3890.74 1155
3891.33 1304
3891.92 1404
3892.51 1322
3893.10 1218
3893.69 1361
3894.27 1369
3894.86 1215
3895.45 1378
3896.04 1154
3896.63 1207
3897.22 1209
3897.81 1174
3898.40 1248
3898.98 1198
3899.57 1219
3900.16 1191
3900.75 1088
3901.34 1347
3901.93 1371
3902.52 1209
3903.11 1208
3903.70 1065
3904.29 1112
3904.87 1155
3905.46 1176
3906.05 1179
3906.64 1157
3907.23 1183
3907.82 1289
3908.41 1209
3909.00 1093
3909.59 1148
3910.18 1136
3910.77 1153
3911.36 1124
3911.95 962
3912.54 1121
3913.13 1157
3913.72 1062
3914.31 1101
3914.90 1131
3915.49 1044
3916.08 962
3916.67 1117
3917.26 1110
3917.85 1072
3918.44 1065
3919.03 1117
3919.62 1133
3920.21 1108
3920.80 1005
3921.39 1130
3921.98 1083
3922.57 1259
3923.16 1097
3923.75 1074
3924.34 1068
3924.94 976
3925.53 1026
3926.12 1053
3926.71 1078
3927.30 1075
3927.89 1000
3928.48 985
3929.07 1054
3929.66 1098
3930.25 1033
3930.85 983
3931.44 995
3932.03 1112
3932.62 1000
3933.21 952
3933.80 1071
3934.39 969
3934.99 1015
3935.58 907
3936.17 951
3936.76 999
3937.35 880
3937.94 933
3938.54 1120
3939.13 1054
3939.72 1004
3940.31 979
3940.90 908
3941.49 1034
3942.09 1016
3942.68 1048
3943.27 1075
3943.86 1036
3944.46 1092
3945.05 1065
3945.64 1041
3946.23 1115
3946.82 1225
3947.42 995
3948.01 988
3948.60 1183
3949.20 1178
3949.79 994
3950.38 1015
3950.97 1010
3951.57 1044
3952.16 1127
3952.75 1038
3953.34 1056
3953.94 1043
3954.53 1074
3955.12 1125
3955.72 1166
3956.31 1062
3956.90 991
3957.50 1177
3958.09 1200
3958.68 1254
3959.28 1083
3959.87 1058
3960.46 1063
3961.06 1126
3961.65 1079
3962.24 1030
3962.84 1128
3963.43 1074
3964.02 1109
3964.62 1042
3965.21 1133
3965.81 1190
3966.40 1206
3966.99 1074
3967.59 1148
3968.18 1127
3968.78 946
3969.37 989
3969.96 1120
3970.56 1029
3971.15 977
3971.75 1105
3972.34 1080
3972.94 1125
3973.53 1143
3974.12 1141
3974.72 1224
3975.31 1238
3975.91 1151
3976.50 1030
3977.10 1226
3977.69 1098
3978.29 1168
3978.88 1215
3979.48 1126
3980.07 1084
3980.67 1210
3981.26 1171
3981.86 1135
3982.45 1056
3983.05 1139
3983.64 1242
3984.24 1149
3984.83 1095
3985.43 1116
3986.02 1020
3986.62 1138
3987.21 1057
3987.81 1133
3988.40 1172
3989.00 1147
3989.60 1330
3990.19 1283
3990.79 1057
3991.38 1149
3991.98 1144
3992.57 1166
3993.17 1240
3993.77 1283
3994.36 1370
3994.96 1215
3995.55 1183
3996.15 1131
3996.75 1207
3997.34 1038
3997.94 1116
3998.54 1137
3999.13 1212
3999.73 1169
4000.32 1135
4000.92 1218
4001.52 1255
4002.11 1096
4002.71 1103
4003.31 1134
4003.90 1146
4004.50 1274
4005.10 1172
4005.69 1250
4006.29 1186
4006.89 1196
4007.49 1212
4008.08 1232
4008.68 1354
4009.28 1304
4009.87 1260
4010.47 1294
4011.07 1209
4011.67 1292
4012.26 1192
4012.86 1179
4013.46 1159
4014.05 1167
4014.65 1282
4015.25 1350
4015.85 1355
4016.44 1333
4017.04 1310
4017.64 1484
4018.24 1434
4018.84 1344
4019.43 1597
4020.03 1460
4020.63 1435
4021.23 1384
4021.83 1365
4022.42 1301
4023.02 1273
4023.62 1239
4024.22 1307
4024.82 1210
4025.41 1237
4026.01 1299
4026.61 1343
4027.21 1416
4027.81 1477
4028.41 1699
4029.01 1502
4029.60 1452
4030.20 1570
4030.80 1651
4031.40 1684
4032.00 1767
4032.60 1501
4033.20 1612
4033.80 1653
4034.39 1418
4034.99 1427
4035.59 1495
4036.19 1420
4036.79 1492
4037.39 1306
4037.99 1175
4038.59 1115
4039.19 1101
4039.79 1062
4040.39 1136
4040.99 1042
4041.59 1064
4042.18 1186
4042.78 1202
4043.38 1096
4043.98 1022
4044.58 1174
4045.18 1067
4045.78 1072
4046.38 1025
4046.98 1076
4047.58 1043
4048.18 1044
4048.78 1147
4049.38 1132
4049.98 1197
4050.58 1213
4051.18 1075
4051.78 1119
4052.38 1086
4052.98 1083
4053.58 1177
4054.19 1294
4054.79 1145
4055.39 1242
4055.99 1235
4056.59 1190
4057.19 1292
4057.79 1316
4058.39 1239
4058.99 1098
4059.59 1021
4060.19 974
4060.79 1032
4061.39 1057
4061.99 1121
4062.60 1146
4063.20 1075
4063.80 1043
4064.40 1077
4065.00 958
4065.60 1017
4066.20 1018
4066.80 930
4067.41 941
4068.01 1111
4068.61 1104
4069.21 1059
4069.81 1074
4070.41 1086
4071.02 1127
4071.62 957
4072.22 1007
4072.82 986
4073.42 1003
4074.02 1063
4074.63 1017
4075.23 1080
4075.83 1129
4076.43 1083
4077.03 992
4077.64 1010
4078.24 1054
4078.84 1052
4079.44 984
4080.05 986
4080.65 1121
4081.25 1031
4081.85 967
4082.46 900
4083.06 943
4083.66 1036
4084.26 964
4084.87 992
4085.47 1031
4086.07 1001
4086.67 1026
4087.28 1026
4087.88 1014
4088.48 1013
4089.09 1020
4089.69 1009
4090.29 896
4090.90 1020
4091.50 1058
4092.10 1060
4092.71 1042
4093.31 988
4093.91 944
4094.52 934
4095.12 876
4095.72 843
4096.33 955
4096.93 938
4097.53 957
4098.14 1020
4098.74 961
4099.34 927
4099.95 964
4100.55 946
4101.16 1005
4101.76 977
4102.36 997
4102.97 961
4103.57 1062
4104.18 998
4104.78 1032
4105.38 902
4105.99 892
4106.59 850
4107.20 957
4107.80 980
4108.41 981
4109.01 839
4109.62 845
4110.22 842
4110.82 919
4111.43 940
4112.03 995
4112.64 960
4113.24 936
4113.85 861
4114.45 857
4115.06 927
4115.66 1011
4116.27 934
4116.87 910
4117.48 960
4118.08 957
4118.69 966
4119.29 970
4119.90 982
4120.50 964
4121.11 944
4121.72 898
4122.32 1038
4122.93 926
4123.53 899
4124.14 1047
4124.74 964
4125.35 950
4125.95 1010
4126.56 1040
4127.17 1108
4127.77 1041
4128.38 1010
4128.98 892
4129.59 912
4130.20 925
4130.80 893
4131.41 1080
4132.01 1042
4132.62 950
4133.23 1001
4133.83 983
4134.44 1049
4135.05 1104
4135.65 1111
4136.26 1089
4136.87 1198
4137.47 1052
4138.08 1223
4138.69 1238
4139.29 1114
4139.90 1084
4140.51 1121
4141.11 1256
4141.72 1275
4142.33 1239
4142.93 1286
4143.54 1201
4144.15 1158
4144.75 1237
4145.36 1211
4145.97 1186
4146.58 1126
4147.18 1053
4147.79 1205
4148.40 1158
4149.01 1037
4149.61 1007
4150.22 1114
4150.83 1152
4151.44 1026
4152.04 860
4152.65 935
4153.26 840
4153.87 836
4154.47 882
4155.08 946
4155.69 984
4156.30 998
4156.91 955
4157.51 1053
4158.12 927
4158.73 1010
4159.34 828
4159.95 925
4160.56 966
4161.16 909
4161.77 1008
4162.38 1067
4162.99 922
4163.60 996
4164.21 1009
4164.81 1001
4165.42 1105
4166.03 1151
4166.64 1082
4167.25 1092
4167.86 1111
4168.47 1182
4169.08 1116
4169.69 1162
4170.29 1180
4170.90 1069
4171.51 1170
4172.12 1116
4172.73 1072
4173.34 1055
4173.95 1056
4174.56 1109
4175.17 1080
4175.78 984
4176.39 1070
4177.00 979
4177.61 1049
4178.22 923
4178.82 992
4179.43 1109
4180.04 974
4180.65 977
4181.26 1033
4181.87 975
4182.48 998
4183.09 1009
4183.70 1162
4184.31 978
4184.92 988
4185.53 993
4186.14 1061
4186.75 1105
4187.36 953
4187.97 960
4188.58 969
4189.19 873
4189.81 928
4190.42 987
4191.03 985
4191.64 1023
4192.25 1037
4192.86 905
4193.47 1090
4194.08 1081
4194.69 1192
4195.30 1142
4195.91 1078
4196.52 1206
4197.13 1088
4197.74 1135
4198.36 1161
4198.97 1159
4199.58 1110
4200.19 1072
4200.80 1056
4201.41 1024
4202.02 1101
4202.63 1016
4203.25 1100
4203.86 996
4204.47 943
4205.08 1018
4205.69 911
4206.30 979
4206.92 1036
4207.53 1007
4208.14 1005
4208.75 927
4209.36 993
4209.97 976
4210.59 1023
4211.20 1038
4211.81 1041
4212.42 1064
4213.03 1055
4213.65 975
4214.26 955
4214.87 935
4215.48 955
4216.10 1126
4216.71 1015
4217.32 953
4217.93 1036
4218.55 1017
4219.16 1045
4219.77 1197
4220.38 1286
4221.00 1236
4221.61 1385
4222.22 1433
4222.83 1582
4223.45 1577
4224.06 1501
4224.67 1564
4225.29 1584
4225.90 1641
4226.51 1467
4227.13 1491
4227.74 1446
4228.35 1593
4228.96 1495
4229.58 1837
4230.19 1816
4230.80 1738
4231.42 1749
4232.03 1770
4232.65 1565
4233.26 1700
4233.87 1845
4234.49 1919
4235.10 1813
4235.71 1921
4236.33 1878
4236.94 1743
4237.56 1937
4238.17 2044
4238.78 1876
4239.40 1625
4240.01 1602
4240.63 1557
4241.24 1357
4241.85 1538
4242.47 1426
4243.08 1342
4243.70 1239
4244.31 1329
4244.93 1242
4245.54 1235
4246.15 1139
4246.77 1187
4247.38 1194
4248.00 1124
4248.61 1179
4249.23 1190
4249.84 1329
4250.46 1211
4251.07 1244
4251.69 1272
4252.30 1308
4252.92 1269
4253.53 1309
4254.15 1142
4254.76 1073
4255.38 1128
4255.99 1175
4256.61 1145
4257.22 1163
4257.84 1157
4258.45 1109
4259.07 1056
4259.69 1056
4260.30 1037
4260.92 1098
4261.53 1092
4262.15 1090
4262.76 1154
4263.38 1223
4263.99 1153
4264.61 1030
4265.23 1066
4265.84 1108
4266.46 1058
4267.07 1083
4267.69 1243
4268.31 1215
4268.92 1073
4269.54 1121
4270.16 1171
4270.77 1109
4271.39 1118
4272.00 1134
4272.62 1186
4273.24 1080
4273.85 885
4274.47 927
4275.09 869
4275.70 951
4276.32 1047
4276.94 1024
4277.55 998
4278.17 1099
4278.79 1227
4279.40 1107
4280.02 1065
4280.64 1078
4281.26 1001
4281.87 958
4282.49 1042
4283.11 1039
4283.72 897
4284.34 1032
4284.96 974
4285.58 928
4286.19 941
4286.81 1039
4287.43 1047
4288.05 867
4288.66 848
4289.28 949
4289.90 948
4290.52 942
4291.13 953
4291.75 947
4292.37 905
4292.99 845
4293.61 930
4294.22 923
4294.84 1074
4295.46 1097
4296.08 1041
4296.70 990
4297.31 835
4297.93 864
4298.55 868
4299.17 885
4299.79 832
4300.41 902
4301.03 896
4301.64 870
4302.26 841
4302.88 976
4303.50 1040
4304.12 991
4304.74 1026
4305.36 1003
4305.97 947
4306.59 984
4307.21 934
4307.83 926
4308.45 1009
4309.07 985
4309.69 913
4310.31 922
4310.93 945
4311.55 934
4312.17 957
4312.78 980
4313.40 1050
4314.02 1090
4314.64 1015
4315.26 985
4315.88 959
4316.50 924
4317.12 1058
4317.74 943
4318.36 952
4318.98 949
4319.60 977
4320.22 1038
4320.84 1049
4321.46 878
4322.08 880
4322.70 1022
4323.32 997
4323.94 1001
4324.56 1011
4325.18 1104
4325.80 1091
4326.42 1025
4327.04 1038
4327.66 1226
4328.28 1243
4328.90 1176
4329.52 1094
4330.14 973
4330.76 973
4331.39 988
4332.01 1117
4332.63 1077
4333.25 1152
4333.87 1077
4334.49 995
4335.11 1128
4335.73 1240
4336.35 1379
4336.97 1379
4337.59 1498
4338.22 1636
4338.84 1623
4339.46 1635
4340.08 1734
4340.70 1631
4341.32 1603
4341.94 1606
4342.57 1628
4343.19 1733
4343.81 1576
4344.43 1562
4345.05 1633
4345.67 1794
4346.29 2068
4346.92 2167
4347.54 2222
4348.16 2520
4348.78 2706
4349.40 2453
4350.03 2386
4350.65 2340
4351.27 2146
4351.89 2078
4352.51 1863
4353.14 1551
4353.76 1620
4354.38 1536
4355.00 1421
4355.63 1353
4356.25 1211
4356.87 1215
4357.49 1188
4358.12 1071
4358.74 1221
4359.36 1253
4359.98 1269
4360.61 1121
4361.23 1085
4361.85 1184
4362.48 1222
4363.10 1127
4363.72 1174
4364.34 1107
4364.97 1180
4365.59 1105
4366.21 1184
4366.84 1029
4367.46 1075
4368.08 1140
4368.71 985
4369.33 977
4369.95 1032
4370.58 1139
4371.20 994
4371.82 1008
4372.45 971
4373.07 1026
4373.70 941
4374.32 853
4374.94 902
4375.57 874
4376.19 930
4376.81 853
4377.44 908
4378.06 1025
4378.69 885
4379.31 826
4379.94 900
4380.56 985
4381.18 1076
4381.81 1029
4382.43 945
4383.06 1041
4383.68 888
4384.31 843
4384.93 943
4385.55 866
4386.18 903
4386.80 980
4387.43 895
4388.05 854
4388.68 839
4389.30 806
4389.93 816
4390.55 847
4391.18 840
4391.80 907
4392.43 913
4393.05 949
4393.68 886
4394.30 861
4394.93 975
4395.55 977
4396.18 937
4396.80 922
4397.43 772
4398.05 750
4398.68 978
4399.31 924
4399.93 884
4400.56 987
4401.18 947
4401.81 978
4402.43 973
4403.06 950
4403.69 980
4404.31 1062
4404.94 943
4405.56 892
4406.19 833
4406.82 887
4407.44 941
4408.07 1036
4408.69 1041
4409.32 977
4409.95 895
4410.57 912
4411.20 901
4411.83 882
4412.45 1050
4413.08 975
4413.71 912
4414.33 894
4414.96 882
4415.59 904
4416.21 883
4416.84 930
4417.47 839
4418.09 957
4418.72 898
4419.35 844
4419.97 923
4420.60 975
4421.23 1013
4421.85 957
4422.48 990
4423.11 996
4423.74 893
4424.36 812
4424.99 948
4425.62 808
4426.25 780
4426.87 809
4427.50 893
4428.13 844
4428.76 908
4429.38 902
4430.01 849
4430.64 805
4431.27 898
4431.89 808
4432.52 723
4433.15 890
4433.78 914
4434.41 959
4435.03 1040
4435.66 919
4436.29 861
4436.92 822
4437.55 872
4438.18 936
4438.80 927
4439.43 863
4440.06 837
4440.69 811
4441.32 813
4441.95 766
4442.57 756
4443.20 798
4443.83 855
4444.46 807
4445.09 865
4445.72 861
4446.35 892
4446.98 888
4447.61 823
4448.23 810
4448.86 939
4449.49 942
4450.12 993
4450.75 1037
4451.38 920
4452.01 939
4452.64 1054
4453.27 946
4453.90 925
4454.53 892
4455.16 783
4455.79 844
4456.42 928
4457.05 887
4457.67 941
4458.30 814
4458.93 838
4459.56 888
4460.19 915
4460.82 812
4461.45 855
4462.08 973
4462.71 886
4463.34 825
4463.97 857
4464.60 891
4465.23 880
4465.86 907
4466.49 777
4467.13 827
4467.76 836
4468.39 883
4469.02 830
4469.65 772
4470.28 793
4470.91 832
4471.54 819
4472.17 749
4472.80 790
4473.43 890
4474.06 909
4474.69 904
4475.32 790
4475.95 674
4476.59 862
4477.22 918
4477.85 869
4478.48 910
4479.11 930
4479.74 880
4480.37 861
4481.00 1014
4481.64 870
4482.27 944
4482.90 878
4483.53 898
4484.16 782
4484.79 774
4485.42 854
4486.06 797
4486.69 822
4487.32 881
4487.95 789
4488.58 900
4489.22 838
4489.85 1040
4490.48 968
4491.11 834
4491.74 935
4492.38 890
4493.01 879
4493.64 863
4494.27 869
4494.90 898
4495.54 871
4496.17 880
4496.80 853
4497.43 935
4498.07 928
4498.70 868
4499.33 943
4499.96 974
4500.60 1011
4501.23 1075
4501.86 1005
4502.50 1149
4503.13 1089
4503.76 955
4504.39 1050
4505.03 1137
4505.66 1117
4506.29 1223
4506.93 1020
4507.56 1049
4508.19 1039
4508.83 1033
4509.46 1031
4510.09 963
4510.73 956
4511.36 1062
4511.99 844
4512.63 914
4513.26 849
4513.89 956
4514.53 932
4515.16 921
4515.80 839
4516.43 915
4517.06 963
4517.70 898
4518.33 970
4518.97 964
4519.60 925
4520.23 855
4520.87 781
4521.50 948
4522.14 901
4522.77 857
4523.40 893
4524.04 893
4524.67 928
4525.31 946
4525.94 957
4526.58 954
4527.21 907
4527.85 913
4528.48 983
4529.12 997
4529.75 938
4530.38 1024
4531.02 1267
4531.65 1316
4532.29 1258
4532.92 1360
4533.56 1433
4534.19 1451
4534.83 1336
4535.46 1437
4536.10 1436
4536.74 1315
4537.37 1183
4538.01 1232
4538.64 1117
4539.28 976
4539.91 975
4540.55 1026
4541.18 952
4541.82 902
4542.45 909
4543.09 961
4543.73 801
4544.36 771
4545.00 906
4545.63 938
4546.27 975
4546.91 839
4547.54 924
4548.18 936
4548.81 960
4549.45 894
4550.09 1001
4550.72 959
4551.36 1004
4551.99 1017
4552.63 1016
4553.27 945
4553.90 880
4554.54 1011
4555.18 1002
4555.81 982
4556.45 1060
4557.09 899
4557.72 894
4558.36 959
4559.00 864
4559.63 886
4560.27 871
4560.91 830
4561.54 838
4562.18 869
4562.82 987
4563.46 895
4564.09 862
4564.73 905
4565.37 860
4566.00 850
4566.64 785
4567.28 910
4567.92 949
4568.55 852
4569.19 808
4569.83 967
4570.47 861
4571.10 878
4571.74 814
4572.38 904
4573.02 927
4573.66 874
4574.29 826
4574.93 871
4575.57 902
4576.21 856
4576.85 766
4577.48 808
4578.12 751
4578.76 748
4579.40 749
4580.04 812
4580.67 799
4581.31 688
4581.95 899
4582.59 902
4583.23 861
4583.87 942
4584.51 986
4585.14 848
4585.78 908
4586.42 926
4587.06 850
4587.70 717
4588.34 833
4588.98 969
4589.62 1041
4590.26 886
4590.89 930
4591.53 968
4592.17 948
4592.81 1007
4593.45 1029
4594.09 1015
4594.73 1123
4595.37 1242
4596.01 1017
4596.65 1009
4597.29 1031
4597.93 966
4598.57 1067
4599.21 879
4599.85 807
4600.49 907
4601.12 894
4601.76 984
4602.40 879
4603.04 951
4603.68 990
4604.32 948
4604.96 946
4605.60 965
4606.24 1090
4606.88 949
4607.52 972
4608.17 902
4608.81 884
4609.45 928
4610.09 893
4610.73 891
4611.37 830
4612.01 765
4612.65 807
4613.29 951
4613.93 955
4614.57 1030
4615.21 1092
4615.85 982
4616.49 946
4617.13 974
4617.77 865
4618.41 863
4619.06 833
4619.70 927
4620.34 835
4620.98 851
4621.62 880
4622.26 795
4622.90 849
4623.54 745
4624.19 805
4624.83 864
4625.47 860
4626.11 879
4626.75 855
4627.39 806
4628.03 839
4628.68 919
4629.32 812
4629.96 755
4630.60 784
4631.24 798
4631.89 843
4632.53 745
4633.17 844
4633.81 855
4634.45 888
4635.10 866
4635.74 847
4636.38 897
4637.02 946
4637.66 961
4638.31 980
4638.95 897
4639.59 937
4640.23 894
4640.88 1030
4641.52 1024
4642.16 1068
4642.80 956
4643.45 1072
4644.09 1065
4644.73 961
4645.38 956
4646.02 915
4646.66 985
4647.30 978
4647.95 1009
4648.59 841
4649.23 917
4649.88 889
4650.52 999
4651.16 973
4651.81 915
4652.45 862
4653.09 956
4653.74 1014
4654.38 921
4655.02 927
4655.67 1048
4656.31 1033
4656.95 977
4657.60 903
4658.24 875
4658.89 785
4659.53 807
4660.17 685
4660.82 692
4661.46 840
4662.10 825
4662.75 835
4663.39 812
4664.04 890
4664.68 838
4665.33 855
4665.97 821
4666.61 759
4667.26 695
4667.90 698
4668.55 733
4669.19 763
4669.84 720
4670.48 681
4671.12 793
4671.77 800
4672.41 900
4673.06 824
4673.70 762
4674.35 782
4674.99 886
4675.64 814
4676.28 797
4676.93 880
4677.57 854
4678.22 754
4678.86 841
4679.51 828
4680.15 809
4680.80 776
4681.44 864
4682.09 874
4682.74 806
4683.38 803
4684.03 849
4684.67 866
4685.32 897
4685.96 841
4686.61 793
4687.25 869
4687.90 848
4688.55 770
4689.19 747
4689.84 773
4690.48 858
4691.13 867
4691.78 946
4692.42 826
4693.07 717
4693.71 751
4694.36 722
4695.01 851
4695.65 901
4696.30 851
4696.95 813
4697.59 923
4698.24 1035
4698.89 1026
4699.53 974
4700.18 943
4700.83 868
4701.47 921
4702.12 841
4702.77 868
4703.41 943
4704.06 1075
4704.71 912
4705.35 912
4706.00 812
4706.65 810
4707.29 805
4707.94 848
4708.59 907
4709.24 871
4709.88 940
4710.53 1017
4711.18 879
4711.83 812
4712.47 873
4713.12 826
4713.77 940
4714.42 894
4715.06 872
4715.71 897
4716.36 967
4717.01 881
4717.65 876
4718.30 755
4718.95 780
4719.60 825
4720.25 849
4720.89 870
4721.54 792
4722.19 886
4722.84 1028
4723.49 904
4724.13 906
4724.78 898
4725.43 872
4726.08 883
4726.73 966
4727.38 856
4728.03 877
4728.67 864
4729.32 870
4729.97 842
4730.62 914
4731.27 822
4731.92 776
4732.57 762
4733.22 740
4733.86 774
4734.51 889
4735.16 751
4735.81 680
4736.46 769
4737.11 678
4737.76 791
4738.41 858
4739.06 919
4739.71 839
4740.36 897
4741.01 773
4741.65 795
4742.30 876
4742.95 983
4743.60 785
4744.25 846
4744.90 823
4745.55 890
4746.20 856
4746.85 831
4747.50 853
4748.15 828
4748.80 946
4749.45 896
4750.10 950
4750.75 1020
4751.40 1013
4752.05 970
4752.70 1053
4753.35 1095
4754.00 1138
4754.65 1139
4755.30 1169
4755.95 1046
4756.61 970
4757.26 1002
4757.91 962
4758.56 832
4759.21 943
4759.86 815
4760.51 861
4761.16 812
4761.81 851
4762.46 801
4763.11 728
4763.76 854
4764.41 906
4765.07 958
4765.72 901
4766.37 922
4767.02 947
4767.67 1016
4768.32 881
4768.97 1026
4769.62 875
4770.28 1006
4770.93 935
4771.58 899
4772.23 842
4772.88 844
4773.53 794
4774.19 728
4774.84 798
4775.49 792
4776.14 833
4776.79 819
4777.44 874
4778.10 906
4778.75 889
4779.40 759
4780.05 823
4780.70 946
4781.36 879
4782.01 923
4782.66 936
4783.31 883
4783.97 864
4784.62 791
4785.27 752
4785.92 769
4786.58 736
4787.23 868
4787.88 785
4788.53 824
4789.19 820
4789.84 842
4790.49 840
4791.15 853
4791.80 1042
4792.45 974
4793.10 863
4793.76 999
4794.41 877
4795.06 801
4795.72 815
4796.37 823
4797.02 868
4797.68 859
4798.33 833
4798.98 850
4799.64 807
4800.29 780
4800.94 798
4801.60 790
4802.25 755
4802.90 872
4803.56 890
4804.21 837
4804.87 725
4805.52 866
4806.17 777
4806.83 736
4807.48 793
4808.14 901
4808.79 748
4809.44 783
4810.10 902
4810.75 859
4811.41 831
4812.06 855
4812.71 934
4813.37 822
4814.02 810
4814.68 806
4815.33 897
4815.99 791
4816.64 799
4817.30 844
4817.95 858
4818.61 796
4819.26 805
4819.92 980
4820.57 930
4821.23 921
4821.88 914
4822.53 891
4823.19 898
4823.85 1021
4824.50 947
4825.16 1048
4825.81 1026
4826.47 1004
4827.12 901
4827.78 979
4828.43 888
4829.09 1010
4829.74 1040
4830.40 934
4831.05 861
4831.71 886
4832.37 951
4833.02 1028
4833.68 1021
4834.33 997
4834.99 923
4835.64 967
4836.30 1068
4836.96 1032
4837.61 1033
4838.27 1176
4838.92 1227
4839.58 1220
4840.24 1186
4840.89 1102
4841.55 1100
4842.21 1251
4842.86 1169
4843.52 1171
4844.18 1030
4844.83 1146
4845.49 1139
4846.14 1156
4846.80 1174
4847.46 1066
4848.11 1065
4848.77 1060
4849.43 1185
4850.09 1275
4850.74 1183
4851.40 1151
4852.06 1194
4852.71 1115
4853.37 1117
4854.03 1323
4854.68 1411
4855.34 1231
4856.00 1163
4856.66 1154
4857.31 1179
4857.97 1251
4858.63 1296
4859.29 1431
4859.94 1464
4860.60 1387
4861.26 1344
4861.92 1276
4862.57 1321
4863.23 1226
4863.89 1185
4864.55 1350
4865.21 1323
4865.86 1404
4866.52 1369
4867.18 1455
4867.84 1430
4868.50 1367
4869.15 1419
4869.81 1420
4870.47 1297
4871.13 1287
4871.79 1312
4872.45 1278
4873.10 1193
4873.76 1194
4874.42 1181
4875.08 1181
4875.74 1086
4876.40 1173
4877.06 1241
4877.71 1246
4878.37 1247
4879.03 1138
4879.69 1138
4880.35 1255
4881.01 1289
4881.67 1257
4882.33 1180
4882.99 1153
4883.65 1073
4884.30 1110
4884.96 1005
4885.62 1060
4886.28 1049
4886.94 948
4887.60 989
4888.26 1010
4888.92 923
4889.58 951
4890.24 1087
4890.90 1229
4891.56 1115
4892.22 1091
4892.88 1166
4893.54 1046
4894.20 971
4894.86 1061
4895.52 1000
4896.18 1024
4896.84 1055
4897.50 906
4898.16 776
4898.82 966
4899.48 904
4900.14 869
4900.80 912
4901.46 992
4902.12 792
4902.78 897
4903.44 850
4904.10 841
4904.76 862
4905.42 774
4906.08 805
4906.74 967
4907.40 993
4908.06 1023
4908.73 1000
4909.39 865
4910.05 924
4910.71 934
4911.37 950
4912.03 903
4912.69 925
4913.35 769
4914.01 765
4914.68 866
4915.34 784
4916.00 825
4916.66 804
4917.32 766
4917.98 847
4918.64 894
4919.31 786
4919.97 796
4920.63 773
4921.29 805
4921.95 805
4922.61 789
4923.28 859
4923.94 835
4924.60 751
4925.26 712
4925.92 753
4926.59 840
4927.25 820
4927.91 831
4928.57 861
4929.23 835
4929.90 925
4930.56 869
4931.22 761
4931.88 823
4932.55 852
4933.21 799
4933.87 745
4934.53 834
4935.20 882
4935.86 858
4936.52 907
4937.18 821
4937.85 878
4938.51 865
4939.17 887
4939.84 745
4940.50 793
4941.16 862
4941.82 763
4942.49 760
4943.15 772
4943.81 840
4944.48 744
4945.14 797
4945.80 769
4946.47 793
4947.13 715
4947.79 685
4948.46 710
4949.12 799
4949.79 661
4950.45 689
4951.11 776
4951.78 787
4952.44 693
4953.10 759
4953.77 731
4954.43 731
4955.10 693
4955.76 810
4956.42 788
4957.09 749
4957.75 682
4958.42 731
4959.08 735
4959.74 690
4960.41 696
4961.07 694
4961.74 897
4962.40 784
4963.07 776
4963.73 828
4964.40 901
4965.06 703
4965.73 740
4966.39 718
4967.05 799
4967.72 775
4968.38 779
4969.05 794
4969.71 809
4970.38 764
4971.04 819
4971.71 893
4972.37 773
4973.04 736
4973.70 795
4974.37 620
4975.04 724
4975.70 734
4976.37 744
4977.03 658
4977.70 719
4978.36 708
4979.03 679
4979.69 749
4980.36 797
4981.03 786
4981.69 741
4982.36 690
4983.02 687
4983.69 740
4984.35 730
4985.02 806
4985.69 799
4986.35 762
4987.02 687
4987.68 749
4988.35 811
4989.02 787
4989.68 699
4990.35 734
4991.02 686
4991.68 756
4992.35 766
4993.02 750
4993.68 816
4994.35 702
4995.02 724
4995.68 717
4996.35 642
4997.02 705
4997.68 806
4998.35 780
4999.02 670
4999.68 714
5000.35 841
5001.02 695
5001.68 731
5002.35 755
5003.02 762
5003.69 803
5004.35 739
5005.02 775
5005.69 691
5006.35 779
5007.02 732
5007.69 799
5008.36 802
5009.02 768
5009.69 732
5010.36 762
5011.03 772
5011.70 760
5012.36 774
5013.03 706
5013.70 651
5014.37 702
5015.04 827
5015.70 739
5016.37 721
5017.04 724
5017.71 715
5018.38 742
5019.04 775
5019.71 781
5020.38 752
5021.05 873
5021.72 784
5022.39 883
5023.05 981
5023.72 1037
5024.39 1119
5025.06 1285
5025.73 1267
5026.40 1082
5027.07 1201
5027.74 1120
5028.40 1056
5029.07 892
5029.74 845
5030.41 792
5031.08 869
5031.75 857
5032.42 776
5033.09 769
5033.76 788
5034.43 751
5035.10 781
5035.76 815
5036.43 668
5037.10 767
5037.77 752
5038.44 703
5039.11 657
5039.78 686
5040.45 679
5041.12 698
5041.79 646
5042.46 644
5043.13 753
5043.80 819
5044.47 776
5045.14 761
5045.81 767
5046.48 821
5047.15 875
5047.82 847
5048.49 827
5049.16 859
5049.83 822
5050.50 808
5051.17 738
5051.84 804
5052.51 754
5053.18 681
5053.85 706
5054.52 697
5055.20 696
5055.87 757
5056.54 708
5057.21 700
5057.88 751
5058.55 763
5059.22 700
5059.89 753
5060.56 740
5061.23 712
5061.90 706
5062.58 741
5063.25 743
5063.92 780
5064.59 791
5065.26 761
5065.93 745
5066.60 744
5067.27 754
5067.95 753
5068.62 655
5069.29 662
5069.96 704
5070.63 784
5071.30 749
5071.98 679
5072.65 827
5073.32 817
5073.99 736
5074.66 703
5075.34 650
5076.01 724
5076.68 742
5077.35 762
5078.02 719
5078.70 749
5079.37 772
5080.04 897
5080.71 814
5081.39 853
5082.06 816
5082.73 774
5083.40 719
5084.08 760
5084.75 761
5085.42 728
5086.09 708
5086.77 719
5087.44 819
5088.11 818
5088.79 818
5089.46 806
5090.13 777
5090.80 772
5091.48 759
5092.15 750
5092.82 916
5093.50 901
5094.17 853
5094.84 876
5095.52 824
5096.19 875
5096.86 880
5097.54 827
5098.21 773
5098.88 678
5099.56 742
5100.23 752
5100.90 734
5101.58 700
5102.25 664
5102.93 700
5103.60 645
5104.27 769
5104.95 792
5105.62 816
5106.30 730
5106.97 772
5107.64 853
5108.32 790
5108.99 736
5109.67 775
5110.34 665
5111.02 759
5111.69 712
5112.36 696
5113.04 707
5113.71 841
5114.39 814
5115.06 794
5115.74 659
5116.41 710
5117.09 580
5117.76 572
5118.44 712
5119.11 703
5119.79 720
5120.46 766
5121.14 790
5121.81 799
5122.49 882
5123.16 750
5123.84 788
5124.51 845
5125.19 830
5125.86 796
5126.54 812
5127.21 801
5127.89 708
5128.56 735
5129.24 769
5129.92 697
5130.59 660
5131.27 664
5131.94 795
5132.62 678
5133.29 758
5133.97 652
5134.65 623
5135.32 700
5136.00 716
5136.67 677
5137.35 694
5138.03 761
5138.70 797
5139.38 660
5140.05 750
5140.73 794
5141.41 784
5142.08 762
5142.76 676
5143.44 650
5144.11 628
5144.79 707
5145.47 828
5146.14 705
5146.82 769
5147.50 745
5148.17 808
5148.85 756
5149.53 598
5150.20 682
5150.88 623
5151.56 667
5152.24 696
5152.91 724
5153.59 628
5154.27 651
5154.94 596
5155.62 712
5156.30 598
5156.98 641
5157.65 699
5158.33 691
5159.01 711
5159.69 623
5160.36 710
5161.04 869
5161.72 868
5162.40 707
5163.07 779
5163.75 739
5164.43 742
5165.11 693
5165.79 702
5166.46 699
5167.14 748
5167.82 816
5168.50 752
5169.18 762
5169.86 728
5170.53 717
5171.21 659
5171.89 707
5172.57 714
5173.25 630
5173.93 554
5174.60 526
5175.28 663
5175.96 702
5176.64 750
5177.32 729
5178.00 624
5178.68 685
5179.36 679
5180.03 650
5180.71 722
5181.39 688
5182.07 729
5182.75 669
5183.43 668
5184.11 669
5184.79 672
5185.47 624
5186.15 629
5186.83 660
5187.51 717
5188.18 647
5188.86 604
5189.54 621
5190.22 646
5190.90 617
5191.58 673
5192.26 669
5192.94 726
5193.62 705
5194.30 639
5194.98 601
5195.66 621
5196.34 692
5197.02 720
5197.70 671
5198.38 658
5199.06 649
5199.74 670
5200.42 657
5201.10 734
5201.78 638
5202.46 632
5203.14 673
5203.82 700
5204.50 668
5205.19 680
5205.87 666
5206.55 634
5207.23 733
5207.91 718
5208.59 655
5209.27 721
5209.95 786
5210.63 752
5211.31 763
5211.99 754
5212.67 727
5213.36 756
5214.04 728
5214.72 733
5215.40 668
5216.08 595
5216.76 658
5217.44 637
5218.12 730
5218.81 646
5219.49 762
5220.17 686
5220.85 626
5221.53 631
5222.21 725
5222.90 733
5223.58 762
5224.26 666
5224.94 662
5225.62 665
5226.30 647
5226.99 775
5227.67 807
5228.35 768
5229.03 713
5229.71 727
5230.40 793
5231.08 682
5231.76 709
5232.44 713
5233.13 642
5233.81 780
5234.49 811
5235.17 830
5235.86 754
5236.54 769
5237.22 752
5237.90 700
5238.59 724
5239.27 750
5239.95 688
5240.64 760
5241.32 705
5242.00 699
5242.68 731
5243.37 700
5244.05 786
5244.73 727
5245.42 715
5246.10 735
5246.78 731
5247.47 735
5248.15 871
5248.83 861
5249.52 951
5250.20 906
5250.88 960
5251.57 978
5252.25 968
5252.93 946
5253.62 926
5254.30 774
5254.99 857
5255.67 932
5256.35 696
5257.04 646
5257.72 695
5258.41 668
5259.09 646
5259.77 635
5260.46 694
5261.14 758
5261.83 650
5262.51 707
5263.20 725
5263.88 681
5264.56 670
5265.25 691
5265.93 852
5266.62 794
5267.30 781
5267.99 843
5268.67 913
5269.36 823
5270.04 756
5270.73 816
5271.41 833
5272.10 809
5272.78 723
5273.47 821
5274.15 825
5274.84 832
5275.52 790
5276.21 768
5276.89 718
5277.58 758
5278.26 723
5278.95 680
5279.63 790
5280.32 751
5281.00 858
5281.69 863
5282.38 933
5283.06 811
5283.75 904
5284.43 868
5285.12 952
5285.80 864
5286.49 896
5287.18 816
5287.86 791
5288.55 749
5289.23 739
5289.92 772
5290.61 806
5291.29 822
5291.98 756
5292.66 743
5293.35 778
5294.04 785
5294.72 776
5295.41 752
5296.10 791
5296.78 881
5297.47 788
5298.16 750
5298.84 648
5299.53 738
5300.22 744
5300.90 694
5301.59 715
5302.28 797
5302.96 723
5303.65 789
5304.34 736
5305.03 746
5305.71 702
5306.40 728
5307.09 704
5307.77 752
5308.46 648
5309.15 702
5309.84 756
5310.52 795
5311.21 786
5311.90 745
5312.59 648
5313.27 656
5313.96 712
5314.65 754
5315.34 894
5316.02 857
5316.71 751
5317.40 746
5318.09 710
5318.78 800
5319.46 771
5320.15 659
5320.84 767
5321.53 809
5322.22 771
5322.90 875
5323.59 761
5324.28 772
5324.97 830
5325.66 834
5326.35 788
5327.04 715
5327.72 676
5328.41 674
5329.10 665
5329.79 635
5330.48 757
5331.17 735
5331.86 754
5332.54 744
5333.23 763
5333.92 743
5334.61 854
5335.30 705
5335.99 758
5336.68 862
5337.37 757
5338.06 736
5338.75 790
5339.44 793
5340.12 830
5340.81 818
5341.50 852
5342.19 800
5342.88 871
5343.57 888
5344.26 827
5344.95 837
5345.64 876
5346.33 924
5347.02 846
5347.71 835
5348.40 875
5349.09 886
5349.78 860
5350.47 1007
5351.16 1033
5351.85 1197
5352.54 1166
5353.23 1042
5353.92 1142
5354.61 1201
5355.30 1057
5355.99 1184
5356.68 1118
5357.37 986
5358.06 891
5358.75 901
5359.44 906
5360.14 896
5360.83 832
5361.52 741
5362.21 795
5362.90 749
5363.59 699
5364.28 690
5364.97 797
5365.66 804
5366.35 772
5367.04 773
5367.74 770
5368.43 842
5369.12 785
5369.81 747
5370.50 735
5371.19 670
5371.88 653
5372.57 662
5373.27 688
5373.96 681
5374.65 681
5375.34 666
5376.03 695
5376.72 700
5377.42 724
5378.11 708
5378.80 681
5379.49 724
5380.18 665
5380.88 654
5381.57 671
5382.26 630
5382.95 723
5383.64 730
5384.34 635
5385.03 580
5385.72 606
5386.41 761
5387.11 737
5387.80 667
5388.49 739
5389.18 806
5389.88 756
5390.57 704
5391.26 784
5391.95 728
5392.65 741
5393.34 806
5394.03 731
5394.72 759
5395.42 645
5396.11 661
5396.80 779
5397.50 691
5398.19 623
5398.88 685
5399.58 738
5400.27 734
5400.96 654
5401.66 639
5402.35 634
5403.04 595
5403.74 710
5404.43 733
5405.12 717
5405.82 721
5406.51 696
5407.20 614
5407.90 702
5408.59 680
5409.28 732
5409.98 746
5410.67 724
5411.37 781
5412.06 715
5412.75 709
5413.45 771
5414.14 703
5414.84 783
5415.53 735
5416.23 674
5416.92 635
5417.61 684
5418.31 632
5419.00 674
5419.70 628
5420.39 764
5421.09 721
5421.78 735
5422.48 777
5423.17 677
5423.87 691
5424.56 740
5425.25 712
5425.95 637
5426.64 653
5427.34 681
5428.03 704
5428.73 657
5429.42 723
5430.12 768
5430.82 684
5431.51 665
5432.21 713
5432.90 661
5433.60 637
5434.29 688
5434.99 723
5435.68 766
5436.38 730
5437.07 793
5437.77 815
5438.47 773
5439.16 739
5439.86 753
5440.55 797
5441.25 738
5441.94 728
5442.64 767
5443.34 790
5444.03 897
5444.73 815
5445.42 868
5446.12 862
5446.82 882
5447.51 900
5448.21 918
5448.91 1087
5449.60 954
5450.30 875
5450.99 965
5451.69 915
5452.39 968
5453.08 1017
5453.78 1011
5454.48 913
5455.17 883
5455.87 925
5456.57 766
5457.27 818
5457.96 788
5458.66 774
5459.36 801
5460.05 706
5460.75 815
5461.45 826
5462.14 921
5462.84 941
5463.54 981
5464.24 1063
5464.93 1050
5465.63 1091
5466.33 1148
5467.03 1040
5467.72 1187
5468.42 1255
5469.12 1120
5469.82 1064
5470.51 990
5471.21 958
5471.91 825
5472.61 843
5473.31 883
5474.00 882
5474.70 886
5475.40 859
5476.10 904
5476.80 894
5477.49 1004
5478.19 1104
5478.89 953
5479.59 939
5480.29 1149
5480.99 987
5481.68 1160
5482.38 1195
5483.08 1235
5483.78 1158
5484.48 1188
5485.18 1020
5485.88 1100
5486.57 1148
5487.27 1096
5487.97 991
5488.67 1062
5489.37 1064
5490.07 959
5490.77 1033
5491.47 959
5492.17 1043
5492.87 1070
5493.56 1054
5494.26 1024
5494.96 1166
5495.66 1045
5496.36 1048
5497.06 1143
5497.76 1202
5498.46 1237
5499.16 1233
5499.86 1264
5500.56 1355
5501.26 1464
5501.96 1573
5502.66 1619
5503.36 1773
5504.06 1958
5504.76 1835
5505.46 1747
5506.16 1437
5506.86 1409
5507.56 1246
5508.26 1146
5508.96 1128
5509.66 1047
5510.36 1105
5511.06 1080
5511.76 1026
5512.46 947
5513.16 986
5513.86 1055
5514.56 1028
5515.26 1028
5515.96 1120
5516.66 993
5517.36 991
5518.07 997
5518.77 1053
5519.47 1068
5520.17 1047
5520.87 1034
5521.57 1030
5522.27 1077
5522.97 1031
5523.67 1060
5524.37 1038
5525.08 1104
5525.78 1016
5526.48 999
5527.18 964
5527.88 919
5528.58 842
5529.28 846
5529.99 812
5530.69 874
5531.39 875
5532.09 744
5532.79 749
5533.49 759
5534.20 808
5534.90 778
5535.60 750
5536.30 831
5537.00 729
5537.70 870
5538.41 885
5539.11 756
5539.81 777
5540.51 795
5541.22 752
5541.92 780
5542.62 706
5543.32 858
5544.02 804
5544.73 785
5545.43 744
5546.13 807
5546.84 778
5547.54 812
5548.24 754
5548.94 770
5549.65 838
5550.35 823
5551.05 855
5551.75 849
5552.46 810
5553.16 716
5553.86 781
5554.57 736
5555.27 719
5555.97 709
5556.68 748
5557.38 652
5558.08 701
5558.79 662
5559.49 725
5560.19 794
5560.90 786
5561.60 760
5562.30 713
5563.01 732
5563.71 733
5564.41 743
5565.12 676
5565.82 739
5566.53 716
5567.23 731
5567.93 770
5568.64 780
5569.34 765
5570.05 760
5570.75 680
5571.45 590
5572.16 653
5572.86 661
5573.57 744
5574.27 662
5574.98 572
5575.68 670
5576.38 695
5577.09 662
5577.79 632
5578.50 685
5579.20 660
5579.91 641
5580.61 765
5581.32 711
5582.02 678
5582.73 671
5583.43 671
5584.14 607
5584.84 605
5585.55 640
5586.25 583
5586.96 674
5587.66 664
5588.37 649
5589.07 602
5589.78 630
5590.48 624
5591.19 640
5591.89 673
5592.60 669
5593.31 658
5594.01 606
5594.72 633
5595.42 589
5596.13 542
5596.83 619
5597.54 656
5598.25 639
5598.95 617
5599.66 658
5600.36 637
5601.07 643
5601.78 628
5602.48 610
5603.19 640
5603.89 666
5604.60 657
5605.31 691
5606.01 638
5606.72 610
5607.43 736
5608.13 674
5608.84 690
5609.54 645
5610.25 635
5610.96 660
5611.66 585
5612.37 676
5613.08 673
5613.79 626
5614.49 665
5615.20 624
5615.91 700
5616.61 658
5617.32 593
5618.03 579
5618.73 725
5619.44 639
5620.15 697
5620.86 624
5621.56 596
5622.27 687
5622.98 677
5623.69 676
5624.39 564
5625.10 653
5625.81 602
5626.52 673
5627.22 679
5627.93 552
5628.64 549
5629.35 579
5630.05 625
5630.76 731
5631.47 647
5632.18 737
5632.89 705
5633.59 720
5634.30 741
5635.01 660
5635.72 626
5636.43 562
5637.14 621
5637.84 637
5638.55 637
5639.26 664
5639.97 739
5640.68 627
5641.39 638
5642.10 689
5642.80 678
5643.51 666
5644.22 552
5644.93 714
5645.64 647
5646.35 654
5647.06 661
5647.77 631
5648.47 603
5649.18 656
5649.89 634
5650.60 646
5651.31 705
5652.02 678
5652.73 658
5653.44 640
5654.15 677
5654.86 693
5655.57 679
5656.28 609
5656.99 740
5657.70 654
5658.41 646
5659.12 681
5659.83 736
5660.54 688
5661.24 709
5661.95 647
5662.66 747
5663.37 680
5664.08 721
5664.79 678
5665.50 749
5666.21 646
5666.93 657
5667.64 630
5668.35 600
5669.06 601
5669.77 644
5670.48 645
5671.19 702
5671.90 738
5672.61 769
5673.32 824
5674.03 851
5674.74 761
5675.45 762
5676.16 748
5676.87 698
5677.58 751
5678.29 714
5679.01 646
5679.72 733
5680.43 706
5681.14 626
5681.85 604
5682.56 668
5683.27 757
5683.98 742
5684.69 653
5685.41 683
5686.12 675
5686.83 768
5687.54 712
5688.25 681
5688.96 692
5689.67 694
5690.39 659
5691.10 676
5691.81 685
5692.52 560
5693.23 677
5693.95 687
5694.66 609
5695.37 630
5696.08 581
5696.79 603
5697.51 569
5698.22 640
5698.93 571
5699.64 565
5700.35 624
5701.07 556
5701.78 525
5702.49 647
5703.20 653
5703.92 635
5704.63 564
5705.34 524
5706.05 584
5706.77 666
5707.48 616
5708.19 574
5708.90 542
5709.62 566
5710.33 545
5711.04 561
5711.76 555
5712.47 630
5713.18 620
5713.90 577
5714.61 638
5715.32 607
5716.04 622
5716.75 596
5717.46 592
5718.18 627
5718.89 665
5719.60 594
5720.32 609
5721.03 650
5721.74 620
5722.46 597
5723.17 631
5723.88 599
5724.60 629
5725.31 632
5726.03 628
5726.74 635
5727.45 678
5728.17 718
5728.88 681
5729.60 736
5730.31 692
5731.02 709
5731.74 688
5732.45 674
5733.17 717
5733.88 691
5734.60 660
5735.31 723
5736.02 706
5736.74 672
5737.45 600
5738.17 622
5738.88 686
5739.60 611
5740.31 665
5741.03 614
5741.74 659
5742.46 612
5743.17 664
5743.89 608
5744.60 557
5745.32 656
5746.03 684
5746.75 600
5747.46 585
5748.18 622
5748.89 676
5749.61 656
5750.32 592
5751.04 591
5751.76 622
5752.47 731
5753.19 682
5753.90 668
5754.62 627
5755.33 767
5756.05 869
5756.77 785
5757.48 893
5758.20 903
5758.91 773
5759.63 789
5760.34 689
5761.06 706
5761.78 784
5762.49 736
5763.21 683
5763.93 678
5764.64 603
5765.36 650
5766.07 695
5766.79 659
5767.51 668
5768.22 673
5768.94 737
5769.66 761
5770.37 758
5771.09 633
5771.81 610
5772.52 736
5773.24 671
5773.96 735
5774.67 620
5775.39 665
5776.11 645
5776.83 692
5777.54 741
5778.26 700
5778.98 670
5779.69 695
5780.41 702
5781.13 650
5781.85 732
5782.56 707
5783.28 765
5784.00 699
5784.72 707
5785.43 693
5786.15 662
5786.87 667
5787.59 681
5788.30 699
5789.02 828
5789.74 825
5790.46 729
5791.18 739
5791.89 686
5792.61 671
5793.33 649
5794.05 744
5794.77 804
5795.48 776
5796.20 871
5796.92 838
5797.64 891
5798.36 859
5799.08 1010
5799.80 1096
5800.51 1064
5801.23 1288
5801.95 1417
5802.67 1592
5803.39 1602
5804.11 1631
5804.83 1439
5805.54 1433
5806.26 1351
5806.98 1249
5807.70 1057
5808.42 935
5809.14 800
5809.86 798
5810.58 816
5811.30 826
5812.02 839
5812.74 810
5813.45 917
5814.17 871
5814.89 827
5815.61 892
5816.33 911
5817.05 819
5817.77 817
5818.49 835
5819.21 880
5819.93 901
5820.65 984
5821.37 889
5822.09 775
5822.81 684
5823.53 816
5824.25 743
5824.97 766
5825.69 768
5826.41 743
5827.13 685
5827.85 729
5828.57 722
5829.29 747
5830.01 764
5830.73 757
5831.45 751
5832.17 675
5832.89 699
5833.61 639
5834.33 692
5835.06 679
5835.78 683
5836.50 742
5837.22 680
5837.94 645
5838.66 702
5839.38 729
5840.10 727
5840.82 735
5841.54 752
5842.26 722
5842.99 740
5843.71 703
5844.43 673
5845.15 612
5845.87 629
5846.59 693
5847.31 635
5848.04 713
5848.76 747
5849.48 551
5850.20 613
5850.92 563
5851.64 621
5852.36 625
5853.09 635
5853.81 605
5854.53 595
5855.25 629
5855.97 620
5856.70 563
5857.42 620
5858.14 618
5858.86 572
5859.58 669
5860.31 748
5861.03 719
5861.75 682
5862.47 669
5863.20 728
5863.92 637
5864.64 652
5865.36 636
5866.09 563
5866.81 737
5867.53 608
5868.25 656
5868.98 702
5869.70 723
5870.42 736
5871.15 611
5871.87 708
5872.59 667
5873.31 623
5874.04 644
5874.76 649
5875.48 716
5876.21 685
5876.93 691
5877.65 662
5878.38 563
5879.10 632
5879.82 634
5880.55 651
5881.27 653
5881.99 638
5882.72 642
5883.44 670
5884.17 651
5884.89 678
5885.61 690
5886.34 675
5887.06 767
5887.78 703
5888.51 728
5889.23 682
5889.96 724
5890.68 615
5891.41 625
5892.13 723
5892.85 684
5893.58 702
5894.30 645
5895.03 588
5895.75 691
5896.48 640
5897.20 634
5897.92 645
5898.65 697
5899.37 668
5900.10 608
5900.82 592
5901.55 597
5902.27 674
5903.00 648
5903.72 654
5904.45 679
5905.17 712
5905.90 682
5906.62 700
5907.35 637
5908.07 661
5908.80 715
5909.52 714
5910.25 703
5910.97 690
5911.70 682
5912.43 714
5913.15 769
5913.88 681
5914.60 661
5915.33 644
5916.05 781
5916.78 822
5917.50 746
5918.23 767
5918.96 751
5919.68 867
5920.41 834
5921.13 711
5921.86 797
5922.59 777
5923.31 798
5924.04 770
5924.76 721
5925.49 770
5926.22 719
5926.94 778
5927.67 796
5928.40 825
5929.12 847
5929.85 873
5930.58 845
5931.30 824
5932.03 903
5932.76 951
5933.48 862
5934.21 809
5934.94 836
5935.66 832
5936.39 869
5937.12 788
5937.84 797
5938.57 883
5939.30 902
5940.02 1005
5940.75 985
5941.48 981
5942.21 979
5942.93 998
5943.66 1029
5944.39 955
5945.12 1100
5945.84 1105
5946.57 1036
5947.30 998
5948.03 1104
5948.75 1082
5949.48 938
5950.21 1004
5950.94 1049
5951.67 1118
5952.39 1156
5953.12 1147
5953.85 1300
5954.58 1240
5955.31 1273
5956.03 1208
5956.76 1227
5957.49 1380
5958.22 1198
5958.95 1200
5959.67 1279
5960.40 1218
5961.13 1180
5961.86 1255
5962.59 1241
5963.32 1341
5964.05 1303
5964.77 1253
5965.50 1285
5966.23 1289
5966.96 1459
5967.69 1646
5968.42 1621
5969.15 1708
5969.88 1851
5970.61 1873
5971.33 1769
5972.06 1766
5972.79 1714
5973.52 1679
5974.25 1638
5974.98 1521
5975.71 1424
5976.44 1455
5977.17 1504
5977.90 1561
5978.63 1525
5979.36 1457
5980.09 1447
5980.82 1594
5981.55 1735
5982.28 1597
5983.01 1634
5983.74 1570
5984.46 1571
5985.19 1642
5985.92 1567
5986.65 1631
5987.38 1587
5988.11 1682
5988.85 1745
5989.58 1659
5990.31 1650
5991.04 1607
5991.77 1569
5992.50 1661
5993.23 1685
5993.96 1642
5994.69 1609
5995.42 1638
5996.15 1788
5996.88 1777
5997.61 1894
5998.34 1779
5999.07 1835
5999.80 1728
6000.53 1744
6001.26 1810
6002.00 1881
6002.73 1709
6003.46 1668
6004.19 1756
6004.92 1633
6005.65 1713
6006.38 1684
6007.11 1776
6007.84 1752
6008.58 1873
6009.31 1942
6010.04 2012
6010.77 2136
6011.50 2420
6012.23 2579
6012.96 3010
6013.70 3447
6014.43 3789
6015.16 3954
6015.89 4253
6016.62 4338
6017.36 4027
6018.09 3975
6018.82 3857
6019.55 3438
6020.28 3043
6021.02 2654
6021.75 2377
6022.48 2177
6023.21 1932
6023.94 1612
6024.68 1608
6025.41 1556
6026.14 1498
6026.87 1430
6027.61 1422
6028.34 1302
6029.07 1313
6029.80 1299
6030.54 1464
6031.27 1359
6032.00 1247
6032.73 1192
6033.47 1218
6034.20 1271
6034.93 1274
6035.67 1315
6036.40 1289
6037.13 1152
6037.87 1247
6038.60 1240
6039.33 1305
6040.07 1296
6040.80 1230
6041.53 1244
6042.27 1382
6043.00 1303
6043.73 1343
6044.47 1381
6045.20 1437
6045.93 1531
6046.67 1447
6047.40 1530
6048.13 1481
6048.87 1465
6049.60 1595
6050.34 1570
6051.07 1570
6051.80 1435
6052.54 1581
6053.27 1573
6054.01 1814
6054.74 1899
6055.47 1859
6056.21 1818
6056.94 1793
6057.68 1684
6058.41 1583
6059.15 1722
6059.88 1562
6060.61 1509
6061.35 1459
6062.08 1460
6062.82 1465
6063.55 1451
6064.29 1364
6065.02 1467
6065.76 1471
6066.49 1382
6067.23 1410
6067.96 1297
6068.70 1351
6069.43 1358
6070.17 1275
6070.90 1247
6071.64 1377
6072.37 1339
6073.11 1338
6073.84 1312
6074.58 1197
6075.31 1140
6076.05 1053
6076.78 1167
6077.52 1120
6078.26 1115
6078.99 1167
6079.73 1109
6080.46 1142
6081.20 1219
6081.93 1167
6082.67 1136
6083.41 1073
6084.14 1147
6084.88 1138
6085.61 1006
6086.35 1049
6087.09 1168
6087.82 1116
6088.56 1016
6089.30 1054
6090.03 1166
6090.77 1134
6091.50 1115
6092.24 1226
6092.98 1210
6093.71 1149
6094.45 1132
6095.19 1282
6095.92 1302
6096.66 1167
6097.40 1138
6098.13 1100
6098.87 1077
6099.61 1118
6100.34 1010
6101.08 992
6101.82 1038
6102.56 1012
6103.29 1201
6104.03 1053
6104.77 1021
6105.50 1022
6106.24 993
6106.98 910
6107.72 977
6108.45 1007
6109.19 1022
6109.93 1014
6110.67 997
6111.40 1015
6112.14 993
6112.88 1024
6113.62 1009
6114.35 1005
6115.09 941
6115.83 1020
6116.57 1004
6117.31 940
6118.04 973
6118.78 1012
6119.52 1039
6120.26 974
6121.00 942
6121.73 889
6122.47 1009
6123.21 1062
6123.95 1032
6124.69 1129
6125.43 1115
6126.16 1082
6126.90 1132
6127.64 1029
6128.38 1046
6129.12 1112
6129.86 1027
6130.60 1148
6131.33 1025
6132.07 978
6132.81 1085
6133.55 1134
6134.29 1124
6135.03 1086
6135.77 1090
6136.51 1089
6137.25 1119
6137.99 1195
6138.73 1131
6139.46 1106
6140.20 1100
6140.94 1162
6141.68 1080
6142.42 1065
6143.16 1191
6143.90 1198
6144.64 1115
6145.38 1035
6146.12 1079
6146.86 1140
6147.60 1137
6148.34 1065
6149.08 1024
6149.82 938
6150.56 1067
6151.30 1103
6152.04 1070
6152.78 1151
6153.52 1256
6154.26 1277
6155.00 1317
6155.74 1193
6156.48 1196
6157.22 1266
6157.96 1319
6158.70 1349
6159.44 1369
6160.18 1281
6160.92 1250
6161.66 1333
6162.40 1239
6163.15 1340
6163.89 1269
6164.63 1414
6165.37 1418
6166.11 1493
6166.85 1595
6167.59 1644
6168.33 1636
6169.07 1735
6169.81 1900
6170.55 1857
6171.30 1856
6172.04 1821
6172.78 1701
6173.52 1773
6174.26 1732
6175.00 1720
6175.74 1704
6176.49 1620
6177.23 1638
6177.97 1583
6178.71 1636
6179.45 1661
6180.19 1563
6180.94 1686
6181.68 1648
6182.42 1646
6183.16 1623
6183.90 1604
6184.65 1636
6185.39 1650
6186.13 1760
6186.87 1636
6187.61 1721
6188.36 1656
6189.10 1620
6189.84 1684
6190.58 1830
6191.33 1865
6192.07 1922
6192.81 2026
6193.55 2047
6194.30 1996
6195.04 2014
6195.78 1989
6196.52 2232
6197.27 2230
6198.01 2202
6198.75 2047
6199.49 2105
6200.24 2220
6200.98 2303
6201.72 2191
6202.47 2176
6203.21 2158
6203.95 2207
6204.70 2247
6205.44 2393
6206.18 2729
6206.93 3121
6207.67 3741
6208.41 4455
6209.16 5376
6209.90 6107
6210.64 7290
6211.39 8083
6212.13 8650
6212.87 9382
6213.62 9157
6214.36 8695
6215.11 7509
6215.85 6567
6216.59 5698
6217.34 4720
6218.08 3743
6218.83 3361
6219.57 2907
6220.31 2367
6221.06 2119
6221.80 2046
6222.55 2006
6223.29 1930
6224.04 1858
6224.78 1978
6225.52 2024
6226.27 1983
6227.01 1863
6227.76 1873
6228.50 1973
6229.25 2034
6229.99 1759
6230.74 1795
6231.48 1805
6232.23 1569
6232.97 1357
6233.72 1297
6234.46 1418
6235.21 1343
6235.95 1233
6236.70 1222
6237.44 1257
6238.19 1347
6238.93 1333
6239.68 1333
6240.42 1365
6241.17 1397
6241.91 1339
6242.66 1377
6243.40 1439
6244.15 1383
6244.90 1423
6245.64 1505
6246.39 1489
6247.13 1616
6247.88 1772
6248.62 1756
6249.37 1769
6250.12 2041
6250.86 2002
6251.61 1995
6252.35 2142
6253.10 2253
6253.85 2028
6254.59 1879
6255.34 1783
6256.09 1661
6256.83 1631
6257.58 1676
6258.32 1599
6259.07 1450
6259.82 1471
6260.56 1478
6261.31 1618
6262.06 1550
6262.80 1476
6263.55 1403
6264.30 1486
6265.04 1518
6265.79 1440
6266.54 1462
6267.29 1450
6268.03 1413
6268.78 1577
6269.53 1498
6270.27 1402
6271.02 1372
6271.77 1316
6272.52 1406
6273.26 1356
6274.01 1419
6274.76 1499
6275.50 1442
6276.25 1526
6277.00 1396
6277.75 1468
6278.49 1569
6279.24 1549
6279.99 1642
6280.74 1763
6281.49 1647
6282.23 1707
6282.98 1535
6283.73 1605
6284.48 1580
6285.23 1414
6285.97 1330
6286.72 1324
6287.47 1249
6288.22 1248
6288.97 1274
6289.71 1323
6290.46 1391
6291.21 1409
6291.96 1367
6292.71 1230
6293.46 1289
6294.21 1232
6294.95 1209
6295.70 1152
6296.45 1132
6297.20 1163
6297.95 1117
6298.70 1176
6299.45 1109
6300.20 1067
6300.94 1117
6301.69 1079
6302.44 1108
6303.19 1276
6303.94 1179
6304.69 1183
6305.44 1136
6306.19 1215
6306.94 1179
6307.69 1122
6308.44 1212
6309.19 1177
6309.94 1152
6310.69 1149
6311.43 1179
6312.18 1179
6312.93 1163
6313.68 1187
6314.43 1120
6315.18 1145
6315.93 1154
6316.68 1129
6317.43 1146
6318.18 1278
6318.93 1307
6319.68 1220
6320.43 1172
6321.18 1094
6321.93 1073
6322.68 1039
6323.43 1092
6324.18 1107
6324.94 1013
6325.69 1086
6326.44 1074
6327.19 1125
6327.94 1060
6328.69 977
6329.44 1053
6330.19 1104
6330.94 1093
6331.69 1033
6332.44 985
6333.19 946
6333.94 1077
6334.69 931
6335.45 944
6336.20 916
6336.95 980
6337.70 979
6338.45 996
6339.20 1068
6339.95 984
6340.70 956
6341.46 925
6342.21 956
6342.96 913
6343.71 921
6344.46 816
6345.21 902
6345.96 921
6346.72 958
6347.47 1033
6348.22 1016
6348.97 974
6349.72 1059
6350.48 1000
6351.23 940
6351.98 927
6352.73 1054
6353.48 1023
6354.24 981
6354.99 1032
6355.74 993
6356.49 1008
6357.24 1014
6358.00 996
6358.75 1049
6359.50 1054
6360.25 1041
6361.01 937
6361.76 971
6362.51 950
6363.26 897
6364.02 876
6364.77 909
6365.52 892
6366.28 942
6367.03 994
6367.78 932
6368.53 860
6369.29 945
6370.04 922
6370.79 897
6371.55 1014
6372.30 1038
6373.05 1044
6373.81 1037
6374.56 975
6375.31 917
6376.07 898
6376.82 948
6377.57 860
6378.33 925
6379.08 888
6379.83 776
6380.59 867
6381.34 931
6382.10 929
6382.85 985
6383.60 955
6384.36 900
6385.11 867
6385.87 924
6386.62 950
6387.37 936
6388.13 893
6388.88 920
6389.64 939
6390.39 864
6391.14 846
6391.90 911
6392.65 952
6393.41 929
6394.16 918
6394.92 933
6395.67 941
6396.43 993
6397.18 1018
6397.94 891
6398.69 838
6399.45 864
6400.20 840
6400.96 832
6401.71 858
6402.47 828
6403.22 757
6403.98 794
6404.73 814
6405.49 773
6406.24 812
6407.00 813
6407.75 735
6408.51 779
6409.26 895
6410.02 892
6410.77 889
6411.53 788
6412.28 763
6413.04 816
6413.80 854
6414.55 808
6415.31 759
6416.06 848
6416.82 967
6417.57 808
6418.33 854
6419.09 795
6419.84 831
6420.60 861
6421.35 906
6422.11 787
6422.87 831
6423.62 855
6424.38 867
6425.14 911
6425.89 911
6426.65 900
6427.40 811
6428.16 771
6428.92 852
6429.67 789
6430.43 910
6431.19 868
6431.94 889
6432.70 818
6433.46 884
6434.22 840
6434.97 867
6435.73 980
6436.49 877
6437.24 926
6438.00 943
6438.76 928
6439.51 967
6440.27 895
6441.03 846
6441.79 827
6442.54 917
6443.30 837
6444.06 964
6444.82 992
6445.57 870
6446.33 892
6447.09 867
6447.85 914
6448.60 905
6449.36 904
6450.12 954
6450.88 1068
6451.64 911
6452.39 841
6453.15 830
6453.91 885
6454.67 935
6455.43 944
6456.18 860
6456.94 979
6457.70 1009
6458.46 978
6459.22 792
6459.98 933
6460.73 954
6461.49 938
6462.25 1055
6463.01 931
6463.77 904
6464.53 904
6465.29 1011
6466.04 962
6466.80 1009
6467.56 943
6468.32 1039
6469.08 1064
6469.84 1009
6470.60 997
6471.36 1085
6472.12 1141
6472.87 1012
6473.63 1071
6474.39 1081
6475.15 1019
6475.91 1110
6476.67 1178
6477.43 1159
6478.19 1124
6478.95 1137
6479.71 1125
6480.47 1133
6481.23 1035
6481.99 1021
6482.75 1187
6483.51 1123
6484.27 1179
6485.03 1370
6485.79 1236
6486.55 1262
6487.31 1258
6488.07 1391
6488.83 1395
6489.59 1273
6490.35 1319
6491.11 1397
6491.87 1375
6492.63 1388
6493.39 1508
6494.15 1494
6494.91 1548
6495.67 1498
6496.43 1595
6497.19 1643
6497.95 1719
6498.71 1733
6499.47 1727
6500.23 1630
6500.99 1706
6501.76 1666
6502.52 1597
6503.28 1624
6504.04 1580
6504.80 1640
6505.56 1714
6506.32 1734
6507.08 1682
6507.84 1790
6508.61 1829
6509.37 1899
6510.13 1943
6510.89 2002
6511.65 1881
6512.41 2053
6513.17 2000
6513.94 2042
6514.70 2098
6515.46 2111
6516.22 2036
6516.98 2123
6517.74 2068
6518.51 2053
6519.27 2088
6520.03 2128
6520.79 2258
6521.55 2282
6522.32 2259
6523.08 2263
6523.84 2358
6524.60 2511
6525.36 2436
6526.13 2674
6526.89 2819
6527.65 2743
6528.41 2790
6529.18 2928
6529.94 3119
6530.70 3263
6531.46 3322
6532.23 3282
6532.99 3419
6533.75 3688
6534.51 3815
6535.28 4275
6536.04 5016
6536.80 5846
6537.57 7076
6538.33 8158
6539.09 8903
6539.85 9578
6540.62 9611
6541.38 9160
6542.14 8313
6542.91 7229
6543.67 6179
6544.43 5157
6545.20 4258
6545.96 3561
6546.72 3144
6547.49 2616
6548.25 2356
6549.02 2138
6549.78 1994
6550.54 1904
6551.31 1768
6552.07 1748
6552.83 1666
6553.60 1768
6554.36 1776
6555.13 1750
6555.89 1665
6556.65 1739
6557.42 1757
6558.18 1633
6558.95 1528
6559.71 1524
6560.47 1505
6561.24 1617
6562.00 1581
6562.77 1578
6563.53 1569
6564.30 1680
6565.06 1754
6565.83 1744
6566.59 1699
6567.36 1791
6568.12 1943
6568.88 1904
6569.65 1959
6570.41 1852
6571.18 1759
6571.94 1821
6572.71 1836
6573.47 1873
6574.24 1857
6575.00 1877
6575.77 1970
6576.53 2089
6577.30 2115
6578.07 2235
6578.83 2287
6579.60 2307
6580.36 2356
6581.13 2448
6581.89 2359
6582.66 2293
6583.42 2213
6584.19 2165
6584.96 2166
6585.72 2210
6586.49 2198
6587.25 2057
6588.02 2078
6588.78 2050
6589.55 2082
6590.32 1944
6591.08 1991
6591.85 1976
6592.61 2152
6593.38 2236
6594.15 2370
6594.91 2572
6595.68 2699
6596.45 2891
6597.21 2928
6597.98 2939
6598.75 2993
6599.51 2811
6600.28 2678
6601.05 2434
6601.81 2325
6602.58 2305
6603.35 2107
6604.11 2163
6604.88 1943
6605.65 1816
6606.41 1732
6607.18 1697
6607.95 1715
6608.71 1694
6609.48 1702
6610.25 1658
6611.02 1707
6611.78 1575
6612.55 1584
6613.32 1577
6614.09 1647
6614.85 1523
6615.62 1651
6616.39 1534
6617.16 1550
6617.92 1485
6618.69 1369
6619.46 1348
6620.23 1335
6620.99 1405
6621.76 1250
6622.53 1306
6623.30 1392
6624.07 1493
6624.83 1492
6625.60 1400
6626.37 1332
6627.14 1267
6627.91 1395
6628.67 1276
6629.44 1225
6630.21 1327
6630.98 1365
6631.75 1358
6632.52 1351
6633.29 1420
6634.05 1465
6634.82 1448
6635.59 1605
6636.36 1794
6637.13 1786
6637.90 1663
6638.67 1605
6639.43 1667
6640.20 1535
6640.97 1571
6641.74 1462
6642.51 1472
6643.28 1327
6644.05 1273
6644.82 1310
6645.59 1214
6646.36 1400
6647.13 1346
6647.90 1342
6648.66 1250
6649.43 1321
6650.20 1355
6650.97 1284
6651.74 1200
6652.51 1232
6653.28 1285
6654.05 1199
6654.82 1198
6655.59 1205
6656.36 1301
6657.13 1342
6657.90 1297
6658.67 1206
6659.44 1178
6660.21 1144
6660.98 1236
6661.75 1202
6662.52 1060
6663.29 1043
6664.06 1138
6664.83 1152
6665.60 1093
6666.37 998
6667.14 1074
6667.91 1122
6668.69 1141
6669.46 1079
6670.23 1023
6671.00 1184
6671.77 1289
6672.54 1198
6673.31 1269
6674.08 1187
6674.85 1157
6675.62 1105
6676.39 1145
6677.16 1201
6677.94 1077
6678.71 1178
6679.48 1167
6680.25 1126
6681.02 1340
6681.79 1202
6682.56 1152
6683.33 1292
6684.11 1289
6684.88 1277
6685.65 1377
6686.42 1424
6687.19 1540
6687.96 1501
6688.74 1527
6689.51 1430
6690.28 1342
6691.05 1320
6691.82 1219
6692.60 1184
6693.37 1146
6694.14 1141
6694.91 1089
6695.68 983
6696.46 1051
6697.23 1008
6698.00 1108
6698.77 1034
6699.55 1008
6700.32 1089
6701.09 1099
6701.86 1064
6702.64 1110
6703.41 1034
6704.18 1044
6704.95 1094
6705.73 1090
6706.50 1117
6707.27 1072
6708.04 1118
6708.82 993
6709.59 1042
6710.36 1106
6711.14 1044
6711.91 1011
6712.68 1129
6713.46 1024
6714.23 1021
6715.00 1040
6715.78 1027
6716.55 1010
6717.32 1002
6718.10 949
6718.87 955
6719.64 935
6720.42 916
6721.19 920
6721.96 974
6722.74 990
6723.51 893
6724.28 912
6725.06 934
6725.83 923
6726.61 913
6727.38 904
6728.15 929
6728.93 948
6729.70 1005
6730.48 988
6731.25 935
6732.02 968
6732.80 959
6733.57 865
6734.35 919
6735.12 995
6735.90 947
6736.67 988
6737.45 943
6738.22 1011
6738.99 985
6739.77 987
6740.54 963
6741.32 927
6742.09 924
6742.87 976
6743.64 985
6744.42 1001
6745.19 973
6745.97 977
6746.74 959
6747.52 976
6748.29 888
6749.07 1044
6749.84 1050
6750.62 1059
6751.40 1096
6752.17 1057
6752.95 1192
6753.72 1280
6754.50 1219
6755.27 1169
6756.05 1374
6756.82 1343
6757.60 1226
6758.38 1162
6759.15 1207
6759.93 1103
6760.70 1024
6761.48 1078
6762.25 970
6763.03 978
6763.81 987
6764.58 925
6765.36 873
6766.14 927
6766.91 986
6767.69 1048
6768.46 966
6769.24 963
6770.02 963
6770.79 955
6771.57 932
6772.35 1026
6773.12 915
6773.90 972
6774.68 930
6775.45 916
6776.23 884
6777.01 912
6777.78 842
6778.56 875
6779.34 935
6780.11 919
6780.89 1016
6781.67 926
6782.45 897
6783.22 929
6784.00 914
6784.78 972
6785.56 959
6786.33 902
6787.11 879
6787.89 895
6788.66 860
6789.44 836
6790.22 853
6791.00 888
6791.78 878
6792.55 881
6793.33 879
6794.11 795
6794.89 821
6795.66 814
6796.44 822
6797.22 880
6798.00 886
6798.78 868
6799.55 901
6800.33 858
6801.11 845
6801.89 821
6802.67 823
6803.45 951
6804.22 937
6805.00 927
6805.78 855
6806.56 920
6807.34 952
6808.12 938
6808.90 840
6809.67 862
6810.45 887
6811.23 914
6812.01 832
6812.79 758
6813.57 757
6814.35 804
6815.13 901
6815.91 895
6816.68 868
6817.46 796
6818.24 814
6819.02 794
6819.80 806
6820.58 849
6821.36 879
6822.14 902
6822.92 915
6823.70 908
6824.48 897
6825.26 818
6826.04 925
6826.82 966
6827.60 964
6828.38 894
6829.16 859
6829.94 900
6830.72 948
6831.50 886
6832.28 850
6833.06 875
6833.84 904
6834.62 788
6835.40 861
6836.18 944
6836.96 923
6837.74 863
6838.52 879
6839.30 849
6840.08 841
6840.86 825
6841.64 846
6842.42 845
6843.20 986
6843.98 855
6844.76 842
6845.54 982
6846.32 955
6847.10 846
6847.89 897
6848.67 998
6849.45 884
6850.23 1035
6851.01 1133
6851.79 1311
6852.57 1503
6853.35 1581
6854.13 1775
6854.92 1763
6855.70 1881
6856.48 1686
6857.26 1488
6858.04 1480
6858.82 1393
6859.60 1234
6860.39 1153
6861.17 1132
6861.95 990
6862.73 936
6863.51 1010
6864.29 877
6865.08 857
6865.86 937
6866.64 918
6867.42 957
6868.20 941
6868.99 946
6869.77 1035
6870.55 1104
6871.33 1096
6872.12 1083
6872.90 1026
6873.68 983
6874.46 904
6875.24 1034
6876.03 1057
6876.81 1065
6877.59 1059
6878.38 991
6879.16 990
6879.94 1045
6880.72 1054
6881.51 1102
6882.29 1146
6883.07 1148
6883.85 1116
6884.64 1159
6885.42 1156
6886.20 1170
6886.99 1368
6887.77 1371
6888.55 1622
6889.34 1646
6890.12 1839
6890.90 1876
6891.69 2132
6892.47 2046
6893.25 1766
6894.04 1697
6894.82 1508
6895.60 1355
6896.39 1319
6897.17 1211
6897.96 1251
6898.74 1238
6899.52 1209
6900.31 1234
6901.09 1233
6901.88 1292
6902.66 1318
6903.44 1286
6904.23 1211
6905.01 1213
6905.80 1165
6906.58 1258
6907.36 1235
6908.15 1231
6908.93 1256
6909.72 1286
6910.50 1247
6911.29 1196
6912.07 1160
6912.86 1122
6913.64 1172
6914.42 1061
6915.21 1057
6915.99 1162
6916.78 1152
6917.56 1030
6918.35 1069
6919.13 1123
6919.92 1119
6920.70 1026
6921.49 1038
6922.27 1046
6923.06 1072
6923.84 1160
6924.63 1108
6925.42 1055
6926.20 1135
6926.99 1100
6927.77 1140
6928.56 1163
6929.34 1125
6930.13 1002
6930.91 1086
6931.70 1160
6932.48 1126
6933.27 1192
6934.06 1252
6934.84 1312
6935.63 1171
6936.41 1280
6937.20 1390
6937.99 1346
6938.77 1453
6939.56 1337
6940.34 1348
6941.13 1288
6941.92 1260
6942.70 1315
6943.49 1405
6944.28 1367
6945.06 1475
6945.85 1485
6946.64 1473
6947.42 1510
6948.21 1517
6949.00 1450
6949.78 1539
6950.57 1663
6951.36 1656
6952.14 1644
6952.93 1536
6953.72 1450
6954.50 1544
6955.29 1573
6956.08 1480
6956.86 1515
6957.65 1538
6958.44 1666
6959.23 1608
6960.01 1671
6960.80 1839
6961.59 1659
6962.38 1659
6963.16 1712
6963.95 1697
6964.74 1637
6965.53 1614
6966.31 1561
6967.10 1669
6967.89 1640
6968.68 1707
6969.46 1564
6970.25 1705
6971.04 1819
6971.83 1884
6972.62 1814
6973.40 1851
6974.19 2067
6974.98 2028
6975.77 1916
6976.56 1920
6977.34 2025
6978.13 1901
6978.92 1860
6979.71 2028
6980.50 2147
6981.29 2142
6982.08 2245
6982.86 2351
6983.65 2475
6984.44 2875
6985.23 3405
6986.02 4086
6986.81 4492
6987.60 5196
6988.39 5569
6989.17 5681
6989.96 5874
6990.75 5673
6991.54 5416
6992.33 4896
6993.12 4343
6993.91 3651
6994.70 3322
6995.49 2958
6996.28 2757
6997.07 2610
6997.86 2749
6998.64 2918
6999.43 3321
7000.22 3825
7001.01 4408
7001.80 4858
7002.59 5279
7003.38 5560
7004.17 5716
7004.96 5676
7005.75 5070
7006.54 4259
7007.33 3807
7008.12 3534
7008.91 3045
7009.70 2481
7010.49 2156
7011.28 2074
7012.07 1999
7012.86 1880
7013.65 1711
7014.44 1881
7015.23 1855
7016.02 1952
7016.81 1890
7017.61 1928
7018.40 1977
7019.19 1949
7019.98 1789
7020.77 1691
7021.56 1657
7022.35 1458
7023.14 1500
7023.93 1415
7024.72 1524
7025.51 1488
7026.30 1494
7027.10 1519
7027.89 1540
7028.68 1588
7029.47 1525
7030.26 1591
7031.05 1531
7031.84 1517
7032.63 1426
7033.43 1470
7034.22 1446
7035.01 1411
7035.80 1445
7036.59 1441
7037.38 1402
7038.18 1306
7038.97 1280
7039.76 1373
7040.55 1455
7041.34 1512
7042.13 1477
7042.93 1445
7043.72 1480
7044.51 1394
7045.30 1468
7046.09 1444
7046.89 1385
7047.68 1397
7048.47 1417
7049.26 1417
7050.06 1386
7050.85 1439
7051.64 1527
7052.43 1521
7053.23 1605
7054.02 1598
7054.81 1547
7055.60 1409
7056.40 1497
7057.19 1388
7057.98 1443
7058.77 1270
7059.57 1187
7060.36 1189
7061.15 1213
7061.95 1196
7062.74 1248
7063.53 1292
7064.33 1253
7065.12 1285
7065.91 1326
7066.71 1227
7067.50 1225
7068.29 1297
7069.09 1314
7069.88 1184
7070.67 1213
7071.47 1364
7072.26 1355
7073.05 1334
7073.85 1268
7074.64 1336
7075.44 1316
7076.23 1308
7077.02 1269
7077.82 1256
7078.61 1225
7079.41 1133
7080.20 1199
7080.99 1198
7081.79 1243
7082.58 1188
7083.38 1199
7084.17 1113
7084.96 1055
7085.76 1072
7086.55 1084
7087.35 1174
7088.14 1098
7088.94 1245
7089.73 1276
7090.53 1288
7091.32 1375
7092.12 1293
7092.91 1394
7093.71 1265
7094.50 1220
7095.29 1156
7096.09 1131
7096.88 1084
7097.68 1026
7098.48 1018
7099.27 935
7100.07 883
7100.86 928
7101.66 973
7102.45 1068
7103.25 954
7104.04 953
7104.84 911
7105.63 911
7106.43 932
7107.22 889
7108.02 819
7108.82 800
7109.61 796
7110.41 853
7111.20 889
7112.00 838
7112.79 832
7113.59 840
7114.39 770
7115.18 804
7115.98 785
7116.77 827
7117.57 818
7118.37 843
7119.16 919
7119.96 896
7120.76 921
7121.55 903
7122.35 819
7123.15 826
7123.94 772
7124.74 833
7125.53 887
7126.33 921
7127.13 842
7127.93 857
7128.72 813
7129.52 914
7130.32 831
7131.11 829
7131.91 858
7132.71 904
7133.50 830
7134.30 817
7135.10 809
7135.90 903
7136.69 806
7137.49 745
7138.29 802
7139.08 806
7139.88 816
7140.68 681
7141.48 689
7142.27 778
7143.07 822
7143.87 819
7144.67 863
7145.46 856
7146.26 818
7147.06 830
7147.86 776
7148.66 794
7149.45 749
7150.25 774
7151.05 862
7151.85 821
7152.65 740
7153.44 803
7154.24 767
7155.04 753
7155.84 749
7156.64 694
7157.44 773
7158.23 774
7159.03 826
7159.83 753
7160.63 770
7161.43 766
7162.23 718
7163.03 699
7163.83 724
7164.62 672
7165.42 731
7166.22 668
7167.02 610
7167.82 684
7168.62 695
7169.42 663
7170.22 784
7171.02 751
7171.82 715
7172.61 798
7173.41 721
7174.21 778
7175.01 691
7175.81 709
7176.61 766
7177.41 739
7178.21 780
7179.01 700
7179.81 691
7180.61 697
7181.41 764
7182.21 729
7183.01 744
7183.81 707
7184.61 778
7185.41 774
7186.21 709
7187.01 742
7187.81 656
7188.61 649
7189.41 770
7190.21 788
7191.01 725
7191.81 733
7192.61 694
7193.41 711
7194.21 691
7195.01 762
7195.81 758
7196.61 638
7197.41 637
7198.21 665
7199.01 652
7199.82 584
7200.62 587
7201.42 657
7202.22 674
7203.02 731
7203.82 663
7204.62 640
7205.42 694
7206.22 674
7207.02 675
7207.83 661
7208.63 656
7209.43 662
7210.23 667
7211.03 668
7211.83 705
7212.63 707
7213.44 606
7214.24 609
7215.04 650
7215.84 652
7216.64 686
7217.44 640
7218.25 606
7219.05 683
7219.85 667
7220.65 614
7221.45 630
7222.26 622
7223.06 593
7223.86 626
7224.66 634
7225.46 654
7226.27 653
7227.07 620
7227.87 553
7228.67 602
7229.48 716
7230.28 660
7231.08 657
7231.88 707
7232.69 656
7233.49 649
7234.29 573
7235.09 682
7235.90 699
7236.70 601
7237.50 607
7238.30 608
7239.11 674
7239.91 695
7240.71 702
7241.52 781
7242.32 737
7243.12 837
7243.93 806
7244.73 777
7245.53 763
7246.34 778
7247.14 716
7247.94 771
7248.75 735
7249.55 693
7250.35 696
7251.16 680
7251.96 724
7252.76 762
7253.57 832
7254.37 769
7255.18 751
7255.98 830
7256.78 792
7257.59 788
7258.39 713
7259.20 690
7260.00 771
7260.80 718
7261.61 724
7262.41 689
7263.22 771
7264.02 740
7264.83 742
7265.63 789
7266.43 788
7267.24 841
7268.04 681
7268.85 783
7269.65 749
7270.46 867
7271.26 807
7272.07 759
7272.87 813
7273.68 795
7274.48 804
7275.29 866
7276.09 828
7276.90 871
7277.70 748
7278.51 795
7279.31 856
7280.12 886
7280.92 835
7281.73 938
7282.53 975
7283.34 1075
7284.14 1184
7284.95 1404
7285.76 1576
7286.56 1742
7287.37 1847
7288.17 1846
7288.98 1787
7289.78 1817
7290.59 1697
7291.40 1561
7292.20 1553
7293.01 1261
7293.81 1096
7294.62 1012
7295.43 1093
7296.23 1024
7297.04 960
7297.84 990
7298.65 978
7299.46 961
7300.26 910
7301.07 918
7301.88 848
7302.68 1009
7303.49 1023
7304.30 978
7305.10 975
7305.91 992
7306.72 1018
7307.52 984
7308.33 955
7309.14 1027
7309.94 1093
7310.75 1232
7311.56 1144
7312.36 1270
7313.17 1418
7313.98 1331
7314.79 1389
7315.59 1345
7316.40 1407
7317.21 1441
7318.01 1397
7318.82 1404
7319.63 1378
7320.44 1407
7321.24 1495
7322.05 1547
7322.86 1826
7323.67 1585
7324.47 1604
7325.28 1731
7326.09 1589
7326.90 1499
7327.71 1352
7328.51 1299
7329.32 1123
7330.13 1110
7330.94 1050
7331.75 1120
7332.55 974
7333.36 957
7334.17 973
7334.98 947
7335.79 1028
7336.60 955
7337.40 939
7338.21 972
7339.02 831
7339.83 907
7340.64 988
7341.45 965
7342.26 999
7343.06 1052
7343.87 960
7344.68 956
7345.49 961
7346.30 922
7347.11 928
7347.92 895
7348.73 868
7349.54 950
7350.34 946
7351.15 916
7351.96 947
7352.77 926
7353.58 851
7354.39 890
7355.20 967
7356.01 842
7356.82 822
7357.63 815
7358.44 915
7359.25 889
7360.06 873
7360.87 889
7361.68 884
7362.49 919
7363.30 907
7364.11 838
7364.92 873
7365.73 926
7366.54 956
7367.35 922
7368.16 961
7368.97 916
7369.78 925
7370.59 962
7371.40 957
7372.21 960
7373.02 945
7373.83 905
7374.64 921
7375.45 926
7376.26 984
7377.07 934
7377.88 874
7378.69 877
7379.50 1021
7380.31 1054
7381.12 1091
7381.94 1161
7382.75 1347
7383.56 1365
7384.37 1502
7385.18 1599
7385.99 1495
7386.80 1379
7387.61 1412
7388.42 1303
7389.23 1103
7390.05 1064
7390.86 978
7391.67 989
7392.48 941
7393.29 850
7394.10 888
7394.92 863
7395.73 881
7396.54 889
7397.35 902
7398.16 917
7398.97 1013
7399.79 1053
7400.60 1078
7401.41 1065
7402.22 1056
7403.03 1194
7403.85 1223
7404.66 1289
7405.47 1239
7406.28 1128
7407.09 1147
7407.91 1173
7408.72 1152
7409.53 1055
7410.34 1129
7411.16 1099
7411.97 1147
7412.78 1077
7413.59 1170
7414.41 1084
7415.22 923
7416.03 946
7416.84 890
7417.66 772
7418.47 760
7419.28 747
7420.10 759
7420.91 812
7421.72 745
7422.54 823
7423.35 799
7424.16 755
7424.97 793
7425.79 689
7426.60 758
7427.41 741
7428.23 766
7429.04 727
7429.86 737
7430.67 734
7431.48 646
7432.30 743
7433.11 749
7433.92 696
7434.74 696
7435.55 689
7436.36 712
7437.18 707
7437.99 667
7438.81 636
7439.62 637
7440.43 652
7441.25 668
7442.06 707
7442.88 684
7443.69 652
7444.51 701
7445.32 649
7446.13 705
7446.95 663
7447.76 668
7448.58 660
7449.39 646
7450.21 605
7451.02 698
7451.84 668
7452.65 704
7453.47 633
7454.28 672
7455.10 738
7455.91 599
7456.73 558
7457.54 628
7458.36 601
7459.17 616
7459.99 655
7460.80 653
7461.62 644
7462.43 656
7463.25 700
7464.06 635
7464.88 606
7465.69 671
7466.51 651
7467.32 648
7468.14 616
7468.96 671
7469.77 688
7470.59 651
7471.40 676
7472.22 727
7473.03 683
7473.85 722
7474.67 768
7475.48 716
7476.30 666
7477.11 691
7477.93 695
7478.75 707
7479.56 646
7480.38 685
7481.20 591
7482.01 573
7482.83 571
7483.65 600
7484.46 561
7485.28 580
7486.09 596
7486.91 575
7487.73 536
7488.54 541
7489.36 583
7490.18 512
7491.00 589
7491.81 557
7492.63 600
7493.45 531
7494.26 529
7495.08 596
7495.90 594
7496.71 627
7497.53 595
7498.35 628
7499.17 548
7499.98 544
7500.80 485
7501.62 528
7502.44 540
7503.25 565
7504.07 543
7504.89 594
7505.71 651
7506.52 565
7507.34 516
7508.16 535
7508.98 524
7509.80 562
7510.61 554
7511.43 521
7512.25 551
7513.07 532
7513.89 557
7514.70 484
7515.52 510
7516.34 532
7517.16 523
7517.98 547
7518.79 520
7519.61 498
7520.43 532
7521.25 528
7522.07 559
7522.89 529
7523.71 482
7524.52 509
7525.34 481
7526.16 489
7526.98 550
7527.80 523
7528.62 533
7529.44 538
7530.26 543
7531.08 439
7531.89 424
7532.71 494
7533.53 518
7534.35 534
7535.17 524
7535.99 541
7536.81 561
7537.63 530
7538.45 524
7539.27 542
7540.09 559
7540.91 524
7541.73 553
7542.55 546
7543.37 550
7544.19 506
7545.01 473
7545.83 529
7546.65 536
7547.47 552
7548.29 437
7549.11 479
7549.93 541
7550.75 532
7551.57 556
7552.39 520
7553.21 494
7554.03 486
7554.85 536
7555.67 524
7556.49 527
7557.31 497
7558.13 489
7558.95 491
7559.77 533
7560.59 500
7561.41 568
7562.23 498
7563.05 540
7563.87 531
7564.69 532
7565.52 561
7566.34 579
7567.16 507
7567.98 474
7568.80 518
7569.62 561
7570.44 549
7571.26 571
7572.08 543
7572.91 516
7573.73 551
7574.55 571
7575.37 535
7576.19 542
7577.01 523
7577.83 478
7578.66 547
7579.48 555
7580.30 519
7581.12 471
7581.94 460
7582.77 508
7583.59 518
7584.41 501
7585.23 562
7586.05 596
7586.88 501
7587.70 499
7588.52 496
7589.34 547
7590.16 502
7590.99 524
7591.81 555
7592.63 483
7593.45 501
7594.28 511
7595.10 531
7595.92 585
7596.74 574
7597.57 529
7598.39 571
7599.21 477
7600.03 489
7600.86 470
7601.68 499
7602.50 513
7603.33 575
7604.15 519
7604.97 598
7605.80 603
7606.62 570
7607.44 654
7608.26 639
7609.09 634
7609.91 645
7610.73 594
7611.56 601
7612.38 611
7613.21 579
7614.03 556
7614.85 625
7615.68 629
7616.50 595
7617.32 519
7618.15 582
7618.97 619
7619.80 653
7620.62 665
7621.44 683
7622.27 669
7623.09 668
7623.92 698
7624.74 715
7625.56 732
7626.39 628
7627.21 622
7628.04 595
7628.86 639
7629.68 627
7630.51 554
7631.33 635
7632.16 686
7632.98 658
7633.81 603
7634.63 698
7635.46 722
7636.28 708
7637.11 690
7637.93 694
7638.76 641
7639.58 554
7640.41 584
7641.23 607
7642.06 550
7642.88 525
7643.71 525
7644.53 505
7645.36 501
7646.18 474
7647.01 499
7647.83 492
7648.66 448
7649.48 537
7650.31 565
7651.14 545
7651.96 502
7652.79 514
7653.61 558
7654.44 516
7655.26 506
7656.09 553
7656.92 569
7657.74 568
7658.57 460
7659.39 460
7660.22 433
7661.05 478
7661.87 484
7662.70 538
7663.52 482
7664.35 514
7665.18 537
7666.00 492
7666.83 552
7667.66 491
7668.48 470
7669.31 506
7670.14 486
7670.96 443
7671.79 441
7672.62 448
7673.44 521
7674.27 520
7675.10 568
7675.92 512
7676.75 504
7677.58 523
7678.40 451
7679.23 444
7680.06 490
7680.89 502
7681.71 482
7682.54 502
7683.37 491
7684.19 503
7685.02 514
7685.85 494
7686.68 534
7687.50 517
7688.33 516
7689.16 485
7689.99 522
7690.81 509
7691.64 481
7692.47 504
7693.30 492
7694.13 497
7694.95 479
7695.78 460
7696.61 460
7697.44 485
7698.27 477
7699.09 445
7699.92 508
7700.75 500
7701.58 515
7702.41 472
7703.24 489
7704.06 497
7704.89 519
7705.72 451
7706.55 493
7707.38 544
7708.21 495
7709.04 473
7709.86 535
7710.69 524
7711.52 491
7712.35 492
7713.18 475
7714.01 546
7714.84 555
7715.67 544
7716.50 489
7717.32 546
7718.15 483
7718.98 456
7719.81 501
7720.64 533
7721.47 510
7722.30 463
7723.13 536
7723.96 476
7724.79 449
7725.62 489
7726.45 497
7727.28 508
7728.11 573
7728.94 487
7729.77 495
7730.60 491
7731.43 473
7732.26 495
7733.09 487
7733.92 476
7734.75 505
7735.58 517
7736.41 453
7737.24 465
7738.07 501
7738.90 527
7739.73 483
7740.56 466
7741.39 445
7742.22 457
7743.05 470
7743.88 473
7744.71 486
7745.54 536
7746.37 505
7747.20 493
7748.03 587
7748.87 663
7749.70 652
7750.53 692
7751.36 637
7752.19 671
7753.02 631
7753.85 621
7754.68 625
7755.51 577
7756.34 530
7757.18 500
7758.01 540
7758.84 542
7759.67 576
7760.50 553
7761.33 483
7762.16 485
7763.00 478
7763.83 591
7764.66 574
7765.49 514
7766.32 471
7767.16 547
7767.99 486
7768.82 478
7769.65 461
7770.48 569
7771.31 511
7772.15 504
7772.98 505
7773.81 504
7774.64 518
7775.48 532
7776.31 527
7777.14 535
7777.97 517
7778.81 459
7779.64 490
7780.47 551
7781.30 584
7782.14 533
7782.97 501
7783.80 466
7784.63 473
7785.47 470
7786.30 454
7787.13 447
7787.97 508
7788.80 514
7789.63 507
7790.46 501
7791.30 572
7792.13 491
7792.96 527
7793.80 524
7794.63 515
7795.46 532
7796.30 521
7797.13 599
7797.96 514
7798.80 525
7799.63 487
7800.46 518
7801.30 525
7802.13 489
7802.97 520
7803.80 562
7804.63 538
7805.47 455
7806.30 505
7807.13 569
7807.97 546
7808.80 569
7809.64 568
7810.47 513
7811.31 576
7812.14 482
7812.97 548
7813.81 592
7814.64 652
7815.48 617
7816.31 555
7817.15 615
7817.98 699
7818.82 687
7819.65 626
7820.48 619
7821.32 642
7822.15 714
7822.99 687
7823.82 666
7824.66 593
7825.49 628
7826.33 561
7827.16 594
7828.00 659
7828.83 638
7829.67 629
7830.50 644
7831.34 603
7832.17 573
7833.01 689
7833.85 606
7834.68 628
7835.52 639
7836.35 638
7837.19 660
7838.02 673
7838.86 719
7839.69 628
7840.53 756
7841.37 761
7842.20 693
7843.04 604
7843.87 596
7844.71 692
7845.55 646
7846.38 588
7847.22 625
7848.05 607
7848.89 620
7849.73 682
7850.56 544
7851.40 573
7852.24 645
7853.07 603
7853.91 618
7854.74 585
7855.58 617
7856.42 609
7857.25 620
7858.09 603
7858.93 567
7859.76 617
7860.60 570
7861.44 641
7862.28 728
7863.11 680
7863.95 629
7864.79 589
7865.62 571
7866.46 543
7867.30 548
7868.14 547
7868.97 602
7869.81 519
7870.65 502
7871.48 569
7872.32 606
7873.16 635
7874.00 531
7874.83 557
7875.67 543
7876.51 570
7877.35 625
7878.19 697
7879.02 662
7879.86 698
7880.70 653
7881.54 657
7882.37 674
7883.21 605
7884.05 645
7884.89 662
7885.73 640
7886.57 618
7887.40 600
7888.24 533
7889.08 642
7889.92 602
7890.76 628
7891.60 640
7892.43 690
7893.27 674
7894.11 642
7894.95 717
7895.79 746
7896.63 709
7897.47 638
7898.30 679
7899.14 700
7899.98 715
7900.82 630
7901.66 713
7902.50 690
7903.34 789
7904.18 778
7905.02 763
7905.86 786
7906.70 711
7907.54 717
7908.37 695
7909.21 623
7910.05 655
7910.89 553
7911.73 547
7912.57 532
7913.41 541
7914.25 598
7915.09 629
7915.93 570
7916.77 644
7917.61 618
7918.45 689
7919.29 718
7920.13 716
7920.97 737
7921.81 735
7922.65 704
7923.49 724
7924.33 700
7925.17 670
7926.01 639
7926.85 645
7927.69 565
7928.53 545
7929.37 511
7930.21 519
7931.05 512
7931.90 557
7932.74 579
7933.58 532
7934.42 581
7935.26 564
7936.10 486
7936.94 494
7937.78 468
7938.62 480
7939.46 477
7940.30 462
7941.14 499
7941.99 445
7942.83 490
7943.67 541
7944.51 530
7945.35 543
7946.19 587
7947.03 529
7947.88 539
7948.72 531
7949.56 568
7950.40 520
7951.24 506
7952.08 514
7952.93 491
7953.77 451
7954.61 538
7955.45 597
7956.29 524
7957.13 500
7957.98 528
7958.82 509
7959.66 538
7960.50 538
7961.35 519
7962.19 533
7963.03 547
7963.87 519
7964.71 518
7965.56 514
7966.40 633
7967.24 609
7968.08 585
7968.93 582
7969.77 575
7970.61 576
7971.45 555
7972.30 549
7973.14 634
7973.98 578
7974.83 564
7975.67 541
7976.51 550
7977.36 563
7978.20 529
7979.04 578
7979.88 572
7980.73 488
7981.57 528
7982.41 520
7983.26 527
7984.10 510
7984.94 583
7985.79 557
7986.63 584
7987.47 507
7988.32 477
7989.16 437
7990.01 496
7990.85 507
7991.69 456
7992.54 447
7993.38 504
7994.23 468
7995.07 468
7995.91 450
7996.76 508
7997.60 442
7998.45 471
7999.29 419
8000.13 385
8000.98 484
8001.82 457
8002.67 481
8003.51 421
8004.36 482
8005.20 520
8006.04 473
8006.89 483
8007.73 488
8008.58 479
8009.42 471
8010.27 411
8011.11 452
8011.96 465
8012.80 439
8013.65 456
8014.49 499
8015.34 502
8016.18 448
8017.03 471
8017.87 409
8018.72 390
8019.56 384
8020.41 439
8021.25 517
8022.10 479
8022.95 433
8023.79 452
8024.64 453
8025.48 396
8026.33 460
8027.17 463
8028.02 417
8028.86 431
8029.71 387
8030.56 457
8031.40 495
8032.25 411
8033.09 379
8033.94 414
8034.79 415
8035.63 408
8036.48 424
8037.32 446
8038.17 433
8039.02 445
8039.86 494
8040.71 421
8041.56 393
8042.40 372
8043.25 418
8044.10 488
8044.94 464
8045.79 373
8046.64 425
8047.48 392
8048.33 409
8049.18 423
8050.02 454
8050.87 456
8051.72 441
8052.56 446
8053.41 379
8054.26 427
8055.11 437
8055.95 432
8056.80 446
8057.65 334
8058.49 405
8059.34 469
8060.19 441
8061.04 405
8061.88 421
8062.73 404
8063.58 415
8064.43 420
8065.27 413
8066.12 426
8066.97 440
8067.82 405
8068.67 330
8069.51 488
8070.36 436
8071.21 404
8072.06 405
8072.91 448
8073.75 465
8074.60 438
8075.45 413
8076.30 373
8077.15 357
8078.00 433
8078.84 346
8079.69 412
8080.54 448
8081.39 413
8082.24 398
8083.09 447
8083.94 466
8084.78 420
8085.63 416
8086.48 445
8087.33 460
8088.18 437
8089.03 425
8089.88 423
8090.73 384
8091.58 378
8092.42 399
8093.27 438
8094.12 447
8094.97 369
8095.82 400
8096.67 405
8097.52 412
8098.37 403
8099.22 417
8100.07 396
8100.92 412
8101.77 387
8102.62 422
8103.47 431
8104.32 482
8105.17 469
8106.02 435
8106.87 388
8107.72 397
8108.57 443
8109.42 429
8110.27 433
8111.12 369
8111.97 429
8112.82 387
8113.67 416
8114.52 411
8115.37 390
8116.22 384
8117.07 390
8117.92 352
8118.77 416
8119.62 445
8120.47 481
8121.32 436
8122.17 438
8123.02 472
8123.87 420
8124.72 472
8125.57 432
8126.43 496
8127.28 451
8128.13 431
8128.98 456
8129.83 422
8130.68 443
8131.53 447
8132.38 422
8133.23 450
8134.09 433
8134.94 481
8135.79 413
8136.64 480
8137.49 458
8138.34 448
8139.19 445
8140.05 452
8140.90 441
8141.75 465
8142.60 456
8143.45 560
8144.30 511
8145.16 481
8146.01 500
8146.86 536
8147.71 506
8148.56 485
8149.42 468
8150.27 486
8151.12 529
8151.97 512
8152.83 465
8153.68 467
8154.53 501
8155.38 529
8156.24 648
8157.09 543
8157.94 556
8158.79 572
8159.65 595
8160.50 588
8161.35 573
8162.20 550
8163.06 527
8163.91 459
8164.76 459
8165.62 423
8166.47 473
8167.32 422
8168.17 380
8169.03 431
8169.88 433
8170.73 468
8171.59 491
8172.44 499
8173.29 437
8174.15 478
8175.00 465
8175.85 423
8176.71 411
8177.56 408
8178.42 491
8179.27 469
8180.12 430
8180.98 403
8181.83 436
8182.68 441
8183.54 467
8184.39 416
8185.25 415
8186.10 406
8186.95 482
8187.81 441
8188.66 404
8189.52 390
8190.37 423
8191.22 453
8192.08 420
8192.93 341
8193.79 354
8194.64 350
8195.50 390
8196.35 349
8197.21 420
8198.06 457
8198.92 452
8199.77 413
8200.63 416
8201.48 407
8202.33 358
8203.19 381
8204.04 398
8204.90 397
8205.75 391
8206.61 420
8207.47 425
8208.32 401
8209.18 407
8210.03 415
8210.89 392
8211.74 403
8212.60 442
8213.45 449
8214.31 429
8215.16 497
8216.02 427
8216.87 451
8217.73 481
8218.59 453
8219.44 446
8220.30 432
8221.15 325
8222.01 415
8222.87 475
8223.72 420
8224.58 441
8225.43 493
8226.29 494
8227.15 458
8228.00 378
8228.86 435
8229.71 432
8230.57 474
8231.43 445
8232.28 448
8233.14 423
8234.00 404
8234.85 382
8235.71 390
8236.57 409
8237.42 405
8238.28 462
8239.14 498
8239.99 432
8240.85 470
8241.71 423
8242.56 361
8243.42 401
8244.28 419
8245.14 375
8245.99 440
8246.85 435
8247.71 430
8248.56 473
8249.42 469
8250.28 476
8251.14 426
8251.99 445
8252.85 424
8253.71 396
8254.57 407
8255.42 457
8256.28 468
8257.14 511
8258.00 492
8258.86 449
8259.71 434
8260.57 471
8261.43 458
8262.29 441
8263.15 417
8264.00 417
8264.86 421
8265.72 451
8266.58 421
8267.44 432
8268.29 435
8269.15 398
8270.01 389
8270.87 450
8271.73 424
8272.59 386
8273.45 404
8274.30 351
8275.16 388
8276.02 410
8276.88 437
8277.74 440
8278.60 419
8279.46 439
8280.32 465
8281.18 410
8282.03 415
8282.89 449
8283.75 459
8284.61 423
8285.47 437
8286.33 438
8287.19 465
8288.05 464
8288.91 481
8289.77 472
8290.63 474
8291.49 536
8292.35 515
8293.21 435
8294.07 448
8294.93 552
8295.78 536
8296.64 517
8297.50 554
8298.36 459
8299.22 462
8300.08 463
8300.94 424
8301.80 468
8302.66 511
8303.52 476
8304.38 495
8305.25 462
8306.11 501
8306.97 446
8307.83 417
8308.69 477
8309.55 443
8310.41 487
8311.27 453
8312.13 454
8312.99 520
8313.85 489
8314.71 491
8315.57 403
8316.43 462
8317.29 442
8318.15 422
8319.02 441
8319.88 453
8320.74 490
8321.60 446
8322.46 490
8323.32 447
8324.18 444
8325.04 450
8325.90 455
8326.77 475
8327.63 443
8328.49 459
8329.35 482
8330.21 477
8331.07 440
8331.93 451
8332.80 449
8333.66 461
8334.52 460
8335.38 430
8336.24 456
8337.11 418
8337.97 460
8338.83 461
8339.69 465
8340.55 509
8341.42 570
8342.28 481
8343.14 438
8344.00 494
8344.86 477
8345.73 444
8346.59 498
8347.45 544
8348.31 532
8349.18 596
8350.04 539
8350.90 518
8351.76 462
8352.63 486
8353.49 471
8354.35 514
8355.22 482
8356.08 445
8356.94 468
8357.80 481
8358.67 461
8359.53 513
8360.39 432
8361.26 492
8362.12 458
8362.98 461
8363.85 455
8364.71 443
8365.57 453
8366.44 534
8367.30 530
8368.16 478
8369.03 520
8369.89 484
8370.75 455
8371.62 509
8372.48 494
8373.35 517
8374.21 512
8375.07 467
8375.94 528
8376.80 478
8377.67 484
8378.53 484
8379.39 519
8380.26 526
8381.12 529
8381.99 537
8382.85 539
8383.71 531
8384.58 511
8385.44 499
8386.31 480
8387.17 505
8388.04 531
8388.90 490
8389.77 490
8390.63 572
8391.50 540
8392.36 492
8393.22 519
8394.09 587
8394.95 624
8395.82 556
8396.68 610
8397.55 535
8398.41 626
8399.28 614
8400.14 617
8401.01 592
8401.88 531
8402.74 574
8403.61 556
8404.47 593
8405.34 626
8406.20 614
8407.07 668
8407.93 607
8408.80 589
8409.66 526
8410.53 559
8411.40 588
8412.26 613
8413.13 617
8413.99 603
8414.86 570
8415.73 661
8416.59 650
8417.46 660
8418.32 646
8419.19 634
8420.06 687
8420.92 664
8421.79 675
8422.65 663
8423.52 718
8424.39 758
8425.25 689
8426.12 711
8426.99 738
8427.85 756
8428.72 840
8429.59 794
8430.45 823
8431.32 848
8432.19 838
8433.05 778
8433.92 694
8434.79 781
8435.65 825
8436.52 807
8437.39 829
8438.26 874
8439.12 840
8439.99 858
8440.86 868
8441.73 978
8442.59 1015
8443.46 1060
8444.33 1037
8445.19 1088
8446.06 1084
8446.93 1068
8447.80 1084
8448.67 1062
8449.53 969
8450.40 1012
8451.27 1032
8452.14 938
8453.00 1060
8453.87 1069
8454.74 1177
8455.61 1260
8456.48 1387
8457.34 1476
8458.21 1722
8459.08 1978
8459.95 2112
8460.82 2162
8461.69 2157
8462.55 2051
8463.42 1935
8464.29 1895
8465.16 1732
8466.03 1518
8466.90 1458
8467.77 1434
8468.63 1375
8469.50 1515
8470.37 1738
8471.24 2083
8472.11 2292
8472.98 2765
8473.85 2982
8474.72 3002
8475.58 2949
8476.45 2829
8477.32 2412
8478.19 2133
8479.06 1881
8479.93 1492
8480.80 1370
8481.67 1181
8482.54 1019
8483.41 965
8484.28 936
8485.15 939
8486.02 921
8486.89 829
8487.76 892
8488.63 903
8489.50 805
8490.37 863
8491.24 931
8492.11 876
8492.98 856
8493.85 895
8494.72 856
8495.59 874
8496.46 799
8497.33 813
8498.20 851
8499.07 786
8499.94 827
8500.81 796
8501.68 878
8502.55 828
8503.42 845
8504.29 780
8505.16 732
8506.03 726
8506.90 808
8507.77 778
8508.64 825
8509.51 836
8510.38 909
8511.25 840
8512.13 934
8513.00 1006
8513.87 996
8514.74 925
8515.61 804
8516.48 809
8517.35 861
8518.22 747
8519.09 757
8519.97 700
8520.84 748
8521.71 732
8522.58 744
8523.45 801
8524.32 748
8525.19 734
8526.07 738
8526.94 767
8527.81 755
8528.68 777
8529.55 779
8530.43 766
8531.30 813
8532.17 808
8533.04 818
8533.91 841
8534.79 823
8535.66 816
8536.53 819
8537.40 867
8538.27 864
8539.15 866
8540.02 804
8540.89 865
8541.76 871
8542.64 867
8543.51 830
8544.38 737
8545.25 697
8546.13 709
8547.00 795
8547.87 786
8548.74 827
8549.62 797
8550.49 838
8551.36 819
8552.24 811
8553.11 851
8553.98 827
8554.86 812
8555.73 895
8556.60 906
8557.48 929
8558.35 927
8559.22 940
8560.10 953
8560.97 886
8561.84 827
8562.72 776
8563.59 778
8564.46 767
8565.34 731
8566.21 687
8567.08 677
8567.96 657
8568.83 623
8569.71 654
8570.58 673
8571.45 603
8572.33 618
8573.20 667
8574.08 663
8574.95 664
8575.82 614
8576.70 676
8577.57 678
8578.45 608
8579.32 596
8580.20 611
8581.07 586
8581.94 641
8582.82 545
8583.69 640
8584.57 626
8585.44 572
8586.32 618
8587.19 650
8588.07 673
8588.94 650
8589.82 637
8590.69 648
8591.57 628
8592.44 625
8593.32 628
8594.19 541
8595.07 605
8595.94 654
8596.82 668
8597.69 655
8598.57 544
8599.44 576
8600.32 607
8601.19 587
8602.07 613
8602.95 600
8603.82 575
8604.70 601
8605.57 687
8606.45 625
8607.32 670
8608.20 650
8609.08 673
8609.95 644
8610.83 648
8611.70 705
8612.58 649
8613.46 638
8614.33 632
8615.21 591
8616.08 692
8616.96 681
8617.84 678
8618.71 619
8619.59 661
8620.47 659
8621.34 697
8622.22 680
8623.10 695
8623.97 696
8624.85 702
8625.73 687
8626.60 703
8627.48 666
8628.36 705
8629.23 660
8630.11 703
8630.99 709
8631.87 768
8632.74 750
8633.62 646
8634.50 801
8635.37 824
8636.25 765
8637.13 792
8638.01 814
8638.88 829
8639.76 836
8640.64 861
8641.52 815
8642.39 762
8643.27 774
8644.15 818
8645.03 809
8645.90 872
8646.78 854
8647.66 900
8648.54 907
8649.42 852
8650.29 901
8651.17 922
8652.05 931
8652.93 884
8653.81 913
8654.68 900
8655.56 913
8656.44 903
8657.32 981
8658.20 971
8659.08 877
8659.95 991
8660.83 840
8661.71 922
8662.59 992
8663.47 987
8664.35 1077
8665.23 1037
8666.10 968
8666.98 1003
8667.86 962
8668.74 931
8669.62 933
8670.50 1061
8671.38 1065
8672.26 1114
8673.14 1179
8674.02 1273
8674.90 1493
8675.77 1647
8676.65 1774
8677.53 2015
8678.41 2087
8679.29 1990
8680.17 1850
8681.05 1870
8681.93 1720
8682.81 1540
8683.69 1460
8684.57 1419
8685.45 1233
8686.33 1198
8687.21 1161
8688.09 1042
8688.97 1095
8689.85 1161
8690.73 1250
8691.61 1383
8692.49 1523
8693.37 1767
8694.25 2066
8695.13 2522
8696.01 2682
8696.89 2714
8697.77 2670
8698.65 2466
8699.53 2163
8700.41 2038
8701.29 1687
8702.17 1355
8703.05 1239
8703.94 1072
8704.82 1088
8705.70 1019
8706.58 936
8707.46 845
8708.34 843
8709.22 850
8710.10 750
8710.98 783
8711.86 695
8712.75 739
8713.63 755
8714.51 778
8715.39 750
8716.27 706
8717.15 719
8718.03 753
8718.91 754
8719.80 675
8720.68 678
8721.56 700
8722.44 701
8723.32 675
8724.20 715
8725.09 715
8725.97 773
8726.85 751
8727.73 679
8728.61 604
8729.50 635
8730.38 708
8731.26 820
8732.14 792
8733.02 740
8733.91 796
8734.79 850
8735.67 797
8736.55 769
8737.44 745
8738.32 736
8739.20 731
8740.08 658
8740.97 665
8741.85 663
8742.73 723
8743.61 708
8744.50 674
8745.38 635
8746.26 646
8747.15 647
8748.03 622
8748.91 656
8749.79 720
8750.68 691
8751.56 710
8752.44 709
8753.33 638
8754.21 650
8755.09 728
8755.98 632
8756.86 721
8757.74 659
8758.63 674
8759.51 712
8760.39 703
8761.28 677
8762.16 662
8763.05 686
8763.93 705
8764.81 751
8765.70 692
8766.58 698
8767.46 721
8768.35 643
8769.23 661
8770.12 608
8771.00 606
8771.89 630
8772.77 700
8773.65 691
8774.54 618
8775.42 687
8776.31 665
8777.19 609
8778.08 624
8778.96 659
8779.84 574
8780.73 607
8781.61 593
8782.50 608
8783.38 514
8784.27 557
8785.15 561
8786.04 558
8786.92 516
8787.81 572
8788.69 574
8789.58 559
8790.46 566
8791.35 588
8792.23 592
8793.12 528
8794.00 552
8794.89 561
8795.77 617
8796.66 582
8797.55 602
8798.43 544
8799.32 562
8800.20 548
8801.09 579
8801.97 544
8802.86 580
8803.74 512
8804.63 476
8805.52 556
8806.40 500
8807.29 492
8808.17 500
8809.06 534
8809.95 545
8810.83 536
8811.72 518
8812.60 569
8813.49 553
8814.38 531
8815.26 498
8816.15 507
8817.04 519
8817.92 431
8818.81 506
8819.70 475
8820.58 510
8821.47 504
8822.36 453
8823.24 488
8824.13 530
8825.02 454
8825.90 445
8826.79 487
8827.68 511
8828.56 497
8829.45 443
8830.34 476
8831.23 494
8832.11 457
8833.00 419
8833.89 454
8834.77 456
8835.66 422
8836.55 438
8837.44 431
8838.32 501
8839.21 408
8840.10 418
8840.99 502
8841.88 462
8842.76 474
8843.65 444
8844.54 395
8845.43 474
8846.31 485
8847.20 526
8848.09 465
8848.98 450
8849.87 456
8850.75 473
8851.64 377
8852.53 452
8853.42 465
8854.31 413
8855.20 413
8856.08 386
8856.97 444
8857.86 450
8858.75 433
8859.64 360
8860.53 400
8861.42 413
8862.30 420
8863.19 382
8864.08 384
8864.97 387
8865.86 380
8866.75 385
8867.64 454
8868.53 457
8869.42 414
8870.30 388
8871.19 426
8872.08 449
8872.97 453
8873.86 412
8874.75 434
8875.64 402
8876.53 399
8877.42 446
8878.31 467
8879.20 396
8880.09 413
8880.98 398
8881.87 392
8882.76 379
8883.65 450
8884.54 425
8885.43 426
8886.32 358
8887.21 357
8888.10 437
8888.99 395
8889.88 396
8890.77 425
8891.66 403
8892.55 416
8893.44 385
8894.33 360
8895.22 412
8896.11 398
8897.00 358
8897.89 419
8898.78 410
8899.67 366
8900.56 402
8901.45 387
8902.34 405
8903.23 354
8904.12 390
8905.02 375
8905.91 378
8906.80 419
8907.69 373
8908.58 406
8909.47 396
8910.36 398
8911.25 366
8912.14 334
8913.04 372
8913.93 353
8914.82 393
8915.71 437
8916.60 402
8917.49 403
8918.38 358
8919.28 347
8920.17 380
8921.06 344
8921.95 308
8922.84 358
8923.73 357
8924.63 347
8925.52 354
8926.41 331
8927.30 395
8928.19 378
8929.09 386
8929.98 348
8930.87 329
8931.76 358
8932.65 367
8933.55 390
8934.44 396
8935.33 374
8936.22 357
8937.12 407
8938.01 398
8938.90 358
8939.79 339
8940.69 388
8941.58 326
8942.47 332
8943.37 306
8944.26 365
8945.15 377
8946.04 340
8946.94 346
8947.83 346
8948.72 367
8949.62 338
8950.51 369
8951.40 351
8952.30 339
8953.19 326
8954.08 332
8954.98 346
8955.87 337
8956.76 311
8957.66 328
8958.55 368
8959.44 354
8960.34 408
8961.23 352
8962.12 288
8963.02 378
8963.91 369
8964.81 338
8965.70 351
8966.59 371
8967.49 335
8968.38 357
8969.28 375
8970.17 369
8971.06 357
8971.96 343
8972.85 397
8973.75 344
8974.64 365
8975.54 324
8976.43 323
8977.32 317
8978.22 349
8979.11 321
8980.01 363
8980.90 397
8981.80 382
8982.69 353
8983.59 391
8984.48 392
8985.38 368
8986.27 375
8987.17 326
8988.06 331
8988.96 345
8989.85 331
8990.75 303
8991.64 317
8992.54 362
8993.43 329
8994.33 318
8995.22 302
8996.12 310
8997.01 300
8997.91 297
8998.81 332
8999.70 321
9000.60 315
9001.49 282
9002.39 294
9003.28 299
9004.18 343
9005.08 369
9005.97 367
9006.87 321
9007.76 284
9008.66 327
9009.56 290
9010.45 362
9011.35 320
9012.24 299
9013.14 323
9014.04 331
9014.93 323
9015.83 308
9016.73 321
9017.62 333
9018.52 342
9019.42 303
9020.31 351
9021.21 374
9022.11 328
9023.00 319
9023.90 331
9024.80 374
9025.69 311
9026.59 335
9027.49 326
9028.38 320
9029.28 280
9030.18 268
9031.08 351
9031.97 288
9032.87 325
9033.77 324
9034.66 340
9035.56 364
9036.46 313
9037.36 278
9038.25 364
9039.15 365
9040.05 305
9040.95 283
9041.85 285
9042.74 307
9043.64 312
9044.54 325
9045.44 325
9046.33 312
9047.23 335
9048.13 282
9049.03 342
9049.93 312
9050.82 339
9051.72 336
9052.62 370
9053.52 353
9054.42 316
9055.32 292
9056.21 318
9057.11 339
9058.01 333
9058.91 313
9059.81 319
9060.71 308
9061.61 343
9062.50 349
9063.40 335
9064.30 325
9065.20 300
9066.10 380
9067.00 308
9067.90 324
9068.80 267
9069.70 308
9070.60 331
9071.49 329
9072.39 352
9073.29 323
9074.19 318
9075.09 374
9075.99 295
9076.89 273
9077.79 318
9078.69 321
9079.59 348
9080.49 345
9081.39 321
9082.29 342
9083.19 319
9084.09 353
9084.99 324
9085.89 288
9086.79 291
9087.69 296
9088.59 349
9089.49 312
9090.39 337
9091.29 291
9092.19 299
9093.09 309
9093.99 307
9094.89 311
9095.79 348
9096.69 396
9097.59 355
9098.49 373
9099.39 379
9100.29 316
9101.19 296
9102.09 299
9102.99 338
9103.90 328
9104.80 305
9105.70 325
9106.60 308
9107.50 307
9108.40 312
9109.30 303
9110.20 353
9111.10 352
9112.00 348
9112.91 364
9113.81 313
9114.71 288
9115.61 361
9116.51 350
9117.41 333
9118.31 317
9119.22 287
9120.12 309
9121.02 304
9121.92 316
9122.82 320
9123.72 334
9124.63 299
9125.53 322
9126.43 317
9127.33 298
9128.23 256
9129.14 293
9130.04 341
9130.94 312
9131.84 312
9132.74 295
9133.65 334
9134.55 346
9135.45 336
9136.35 335
9137.26 284
9138.16 291
9139.06 289
9139.96 318
9140.87 366
9141.77 338
9142.67 296
9143.57 337
9144.48 322
9145.38 279
9146.28 325
9147.19 346
9148.09 370
9148.99 311
9149.90 269
9150.80 337
9151.70 368
9152.60 314
9153.51 268
9154.41 305
9155.31 322
9156.22 341
9157.12 306
9158.02 323
9158.93 272
9159.83 313
9160.74 332
9161.64 287
9162.54 239
9163.45 339
9164.35 313
9165.25 348
9166.16 300
9167.06 303
9167.97 307
9168.87 325
9169.77 303
9170.68 327
9171.58 301
9172.49 302
9173.39 330
9174.30 293
9175.20 338
9176.10 288
9177.01 332
9177.91 320
9178.82 253
9179.72 241
9180.63 271
9181.53 280
9182.44 322
9183.34 318
9184.25 302
9185.15 297
9186.05 271
9186.96 300
9187.86 285
9188.77 312
9189.67 331
9190.58 330
9191.48 313
9192.39 316
9193.30 307
9194.20 343
9195.11 341
9196.01 270
9196.92 322
9197.82 292
9198.73 299
9199.63 323
9200.54 326
9201.44 278
9202.35 288
9203.26 340
9204.16 408
9205.07 356
9205.97 325
9206.88 312
9207.78 355
9208.69 310
9209.60 290
9210.50 285
9211.41 285
9212.32 320
9213.22 281
9214.13 283
9215.03 285
9215.94 340
9216.85 313
9217.75 355
9218.66 327
9219.57 366
9220.47 342
9221.38 342
9222.29 348
9223.19 308
9224.10 301
9225.01 307
9225.91 321
9226.82 340
9227.73 301
9228.63 346
9229.54 330
9230.45 328
9231.36 292
9232.26 292
9233.17 351
9234.08 334
9234.98 300
9235.89 299
9236.80 328
9237.71 294
9238.61 299
9239.52 307
9240.43 318
9241.34 320
9242.24 275
9243.15 315
9244.06 308
9244.97 289
9245.87 345
9246.78 335
9247.69 339
9248.60 286
9249.51 279
9250.41 303
9251.32 310
9252.23 337
9253.14 295
9254.05 299
9254.96 327
9255.86 284
9256.77 299
9257.68 324
9258.59 328
9259.50 357
9260.41 355
9261.31 279
9262.22 307
9263.13 277
9264.04 294
9264.95 323
9265.86 271
9266.77 280
9267.68 307
9268.58 314
9269.49 320
9270.40 305
9271.31 278
9272.22 326
9273.13 319
9274.04 330
9274.95 304
9275.86 299
9276.77 315
9277.68 331
9278.59 312
9279.50 325
9280.40 281
9281.31 297
9282.22 303
9283.13 276
9284.04 288
9284.95 325
9285.86 276
9286.77 281
9287.68 281
9288.59 279
9289.50 303
9290.41 323
9291.32 296
9292.23 265
9293.14 323
9294.05 349
9294.96 283
9295.87 301
9296.78 260
9297.69 327
9298.60 330
9299.52 284
9300.43 325
9301.34 293
9302.25 274
9303.16 306
9304.07 302
9304.98 314
9305.89 338
9306.80 314
9307.71 303
9308.62 345
9309.53 376
9310.44 337
9311.36 308
9312.27 326
9313.18 372
9314.09 350
9315.00 371
9315.91 353
9316.82 348
9317.73 325
9318.64 346
9319.56 308
9320.47 278
9321.38 295
9322.29 342
9323.20 389
9324.11 321
9325.03 393
9325.94 349
9326.85 321
9327.76 348
9328.67 309
9329.59 298
9330.50 312
9331.41 295
9332.32 334
9333.23 332
9334.15 298
9335.06 340
9335.97 310
9336.88 329
9337.79 327
9338.71 335
9339.62 307
9340.53 340
9341.44 329
9342.36 323
9343.27 322
9344.18 378
9345.09 316
9346.01 335
9346.92 286
9347.83 298
9348.75 310
9349.66 302
9350.57 301
9351.48 319
9352.40 319
9353.31 318
9354.22 349
9355.14 366
9356.05 345
9356.96 276
9357.88 288
9358.79 287
9359.70 324
9360.62 338
9361.53 278
9362.44 292
9363.36 302
9364.27 317
9365.19 281
9366.10 289
9367.01 339
9367.93 358
9368.84 313
9369.75 273
9370.67 305
9371.58 297
9372.50 285
9373.41 275
9374.32 285
9375.24 347
9376.15 319
9377.07 284
9377.98 320
9378.90 315
9379.81 301
9380.72 363
9381.64 352
9382.55 316
9383.47 291
9384.38 296
9385.30 345
9386.21 344
9387.13 300
9388.04 331
9388.96 383
9389.87 390
9390.79 360
9391.70 362
9392.62 314
9393.53 382
9394.45 407
9395.36 364
9396.28 366
9397.19 339
9398.11 380
9399.02 347
9399.94 365
9400.85 323
9401.77 324
9402.68 360
9403.60 342
9404.52 312
9405.43 330
9406.35 347
9407.26 360
9408.18 313
9409.09 317
9410.01 335
9410.93 298
9411.84 308
9412.76 294
9413.67 327
9414.59 368
9415.51 382
9416.42 324
9417.34 312
9418.26 355
9419.17 348
9420.09 338
9421.00 321
9421.92 370
9422.84 416
9423.75 323
9424.67 350
9425.59 367
9426.50 287
9427.42 336
9428.34 295
9429.25 320
9430.17 336
9431.09 356
9432.00 357
9432.92 367
9433.84 380
9434.76 397
9435.67 406
9436.59 382
9437.51 355
9438.42 418
9439.34 328
9440.26 343
9441.18 377
9442.09 332
9443.01 311
9443.93 324
9444.85 334
9445.76 334
9446.68 363
9447.60 344
9448.52 344
9449.43 347
9450.35 341
9451.27 332
9452.19 335
9453.11 359
9454.02 443
9454.94 420
9455.86 464
9456.78 445
9457.70 450
9458.62 452
9459.53 490
9460.45 425
9461.37 367
9462.29 364
9463.21 390
9464.13 408
9465.04 357
9465.96 385
9466.88 413
9467.80 368
9468.72 373
9469.64 405
9470.56 327
9471.48 384
9472.39 356
9473.31 386
9474.23 393
9475.15 358
9476.07 331
9476.99 358
9477.91 336
9478.83 397
9479.75 349
9480.67 358
9481.59 354
9482.51 319
9483.42 359
9484.34 393
9485.26 379
9486.18 374
9487.10 354
9488.02 419
9488.94 373
9489.86 327
9490.78 359
9491.70 369
9492.62 360
9493.54 356
9494.46 352
9495.38 332
9496.30 365
9497.22 381
9498.14 323
9499.06 361
9499.98 407
9500.90 412
9501.82 346
9502.74 340
9503.66 351
9504.58 359
9505.50 411
9506.43 348
9507.35 339
9508.27 360
9509.19 392
9510.11 369
9511.03 352
9511.95 380
9512.87 370
9513.79 397
9514.71 426
9515.63 364
9516.55 413
9517.48 400
9518.40 390
9519.32 377
9520.24 395
9521.16 394
9522.08 422
9523.00 367
9523.92 408
9524.85 429
9525.77 344
9526.69 427
9527.61 400
9528.53 400
9529.45 428
9530.38 448
9531.30 449
9532.22 444
9533.14 415
9534.06 404
9534.98 489
9535.91 521
9536.83 565
9537.75 511
9538.67 578
9539.60 578
9540.52 551
9541.44 499
9542.36 463
9543.28 479
9544.21 433
9545.13 426
9546.05 444
9546.97 416
9547.90 398
9548.82 356
9549.74 400
9550.66 356
9551.59 383
9552.51 383
9553.43 403
9554.36 422
9555.28 412
9556.20 402
9557.13 376
9558.05 405
9558.97 431
9559.89 426
9560.82 434
9561.74 455
9562.66 511
9563.59 411
9564.51 398
9565.43 401
9566.36 507
9567.28 508
9568.20 489
9569.13 459
9570.05 368
9570.98 443
9571.90 459
9572.82 454
9573.75 402
9574.67 421
9575.60 377
9576.52 379
9577.44 344
9578.37 322
9579.29 350
9580.22 391
9581.14 408
9582.06 350
9582.99 378
9583.91 439
9584.84 416
9585.76 356
9586.69 355
9587.61 312
9588.53 409
9589.46 445
9590.38 381
9591.31 393
9592.23 403
9593.16 447
9594.08 460
9595.01 396
9595.93 388
9596.86 410
9597.78 466
9598.71 421
9599.63 407
9600.56 423
9601.48 416
9602.41 454
9603.33 451
9604.26 407
9605.18 447
9606.11 450
9607.03 440
9607.96 482
9608.89 423
9609.81 418
9610.74 415
9611.66 453
9612.59 472
9613.51 464
9614.44 442
9615.37 420
9616.29 489
9617.22 483
9618.14 456
9619.07 477
9620.00 460
9620.92 479
9621.85 502
9622.77 485
9623.70 454
9624.63 544
9625.55 542
9626.48 482
9627.41 484
9628.33 478
9629.26 448
9630.19 451
9631.11 484
9632.04 454
9632.97 521
9633.89 587
9634.82 580
9635.75 514
9636.67 487
9637.60 527
9638.53 514
9639.45 511
9640.38 513
9641.31 478
9642.23 496
9643.16 603
9644.09 561
9645.02 583
9645.94 600
9646.87 589
9647.80 635
9648.73 573
9649.65 639
9650.58 644
9651.51 659
9652.44 685
9653.36 692
9654.29 690
9655.22 698
9656.15 642
9657.08 647
9658.00 672
9658.93 666
9659.86 631
9660.79 601
9661.72 574
9662.64 604
9663.57 613
9664.50 559
9665.43 586
9666.36 600
9667.28 627
9668.21 603
9669.14 625
9670.07 623
9671.00 571
9671.93 656
9672.86 641
9673.78 638
9674.71 622
9675.64 611
9676.57 662
9677.50 665
9678.43 622
9679.36 690
9680.29 697
9681.21 635
9682.14 655
9683.07 713
9684.00 727
9684.93 673
9685.86 765
9686.79 719
9687.72 687
9688.65 720
9689.58 655
9690.51 660
9691.44 700
9692.37 645
9693.30 706
9694.23 740
9695.16 750
9696.09 678
9697.02 643
9697.94 778
9698.87 748
9699.80 767
9700.73 809
9701.66 821
9702.59 794
9703.52 814
9704.45 845
9705.39 860
9706.32 899
9707.25 824
9708.18 721
9709.11 714
9710.04 734
9710.97 766
9711.90 797
9712.83 732
9713.76 732
9714.69 728
9715.62 773
9716.55 801
9717.48 853
9718.41 850
9719.34 842
9720.27 822
9721.21 772
9722.14 790
9723.07 812
9724.00 793
9724.93 715
9725.86 702
9726.79 630
9727.72 584
9728.65 640
9729.59 672
9730.52 718
9731.45 718
9732.38 651
9733.31 626
9734.24 687
9735.17 629
9736.11 693
9737.04 648
9737.97 637
9738.90 692
9739.83 717
9740.77 639
9741.70 641
9742.63 571
9743.56 581
9744.49 621
9745.43 564
9746.36 584
9747.29 577
9748.22 545
9749.15 536
9750.09 511
9751.02 512
9751.95 532
9752.88 571
9753.82 554
9754.75 506
9755.68 557
9756.61 578
9757.55 532
9758.48 510
9759.41 521
9760.35 524
9761.28 543
9762.21 567
9763.14 496
9764.08 526
9765.01 532
9765.94 494
9766.88 536
9767.81 490
9768.74 569
9769.68 569
9770.61 546
9771.54 524
9772.48 538
9773.41 497
9774.34 512
9775.28 522
9776.21 529
9777.14 570
9778.08 591
9779.01 509
9779.94 496
9780.88 535
9781.81 546
9782.75 614
9783.68 632
9784.61 590
9785.55 622
9786.48 581
9787.42 542
9788.35 530
9789.28 626
9790.22 575
9791.15 532
9792.09 503
9793.02 493
9793.96 524
9794.89 467
9795.83 448
9796.76 542
9797.69 509
9798.63 492
9799.56 475
9800.50 482
9801.43 500
9802.37 500
9803.30 531
9804.24 472
9805.17 448
9806.11 502
9807.04 492
9807.98 421
9808.91 452
9809.85 434
9810.78 463
9811.72 432
9812.65 472
9813.59 452
9814.53 423
9815.46 406
9816.40 414
9817.33 402
9818.27 423
9819.20 433
9820.14 421
9821.07 438
9822.01 422
9822.95 433
9823.88 374
9824.82 450
9825.75 482
9826.69 430
9827.63 389
9828.56 392
9829.50 378
9830.43 424
9831.37 409
9832.31 445
9833.24 360
9834.18 349
9835.12 376
9836.05 417
9836.99 402
9837.93 407
9838.86 405
9839.80 425
9840.73 394
9841.67 404
9842.61 367
9843.55 454
9844.48 400
9845.42 396
9846.36 403
9847.29 413
9848.23 454
9849.17 458
9850.10 383
9851.04 405
9851.98 399
9852.92 405
9853.85 479
9854.79 456
9855.73 443
9856.67 383
9857.60 429
9858.54 389
9859.48 407
9860.42 440
9861.35 437
9862.29 386
9863.23 448
9864.17 415
9865.10 383
9866.04 394
9866.98 428
9867.92 408
9868.86 394
9869.79 414
9870.73 395
9871.67 422
9872.61 402
9873.55 403
9874.48 395
9875.42 409
9876.36 434
9877.30 389
9878.24 395
9879.18 396
9880.12 387
9881.05 472
9881.99 428
9882.93 353
9883.87 383
9884.81 390
9885.75 376
9886.69 383
9887.63 397
9888.56 395
9889.50 339
9890.44 373
9891.38 394
9892.32 360
9893.26 337
9894.20 361
9895.14 364
9896.08 338
9897.02 354
9897.96 328
9898.90 311
9899.84 306
9900.77 374
9901.71 382
9902.65 336
9903.59 327
9904.53 342
9905.47 313
9906.41 339
9907.35 340
9908.29 347
9909.23 388
9910.17 379
9911.11 370
9912.05 374
9912.99 356
9913.93 366
9914.87 384
9915.81 370
9916.75 354
9917.69 363
9918.63 373
9919.57 326
9920.52 349
9921.46 360
9922.40 354
9923.34 350
9924.28 399
9925.22 406
9926.16 378
9927.10 416
9928.04 395
9928.98 472
9929.92 479
9930.86 536
9931.80 520
9932.75 555
9933.69 533
9934.63 534
9935.57 453
9936.51 477
9937.45 458
9938.39 460
9939.33 440
9940.28 414
9941.22 418
9942.16 348
9943.10 365
9944.04 364
9944.98 373
9945.92 356
9946.87 375
9947.81 336
9948.75 348
9949.69 323
9950.63 340
9951.58 350
9952.52 383
9953.46 401
9954.40 379
9955.34 366
9956.29 371
9957.23 361
9958.17 361
9959.11 361
9960.06 335
9961.00 354
9961.94 309
9962.88 332
9963.83 311
9964.77 314
9965.71 348
9966.65 351
9967.60 370
9968.54 400
9969.48 363
9970.42 315
9971.37 378
9972.31 316
9973.25 318
9974.20 340
9975.14 346
9976.08 312
9977.03 291
9977.97 335
9978.91 348
9979.86 333
9980.80 328
9981.74 318
9982.69 373
9983.63 363
9984.57 338
9985.52 317
9986.46 314
9987.40 295
9988.35 307
9989.29 325
9990.23 324
9991.18 365
9992.12 370
9993.07 352
9994.01 259
9994.95 299
9995.90 310
9996.84 359
9997.79 323
9998.73 339
9999.67 308
10000.62 339
10001.56 309
10002.51 307
10003.45 308
10004.40 291
10005.34 274
10006.29 298
10007.23 278
10008.17 276
10009.12 296
10010.06 284
10011.01 312
10011.95 354
10012.90 308
10013.84 338
10014.79 309
10015.73 285
10016.68 301
10017.62 319
10018.57 282
10019.51 292
10020.46 340
10021.40 317
10022.35 364
10023.29 321
10024.24 313
10025.19 316
10026.13 286
10027.08 264
10028.02 281
10028.97 265
10029.91 295
10030.86 290
10031.80 270
10032.75 289
10033.70 283
10034.64 292
10035.59 294
10036.53 305
10037.48 273
10038.43 303
10039.37 310
10040.32 307
10041.26 324
10042.21 298
10043.16 286
10044.10 301
10045.05 303
10046.00 343
10046.94 308
10047.89 265
10048.84 279
10049.78 285
10050.73 306
10051.68 291
10052.62 289
10053.57 296
10054.52 291
10055.46 323
10056.41 273
10057.36 293
10058.30 297
10059.25 289
10060.20 303
10061.15 281
10062.09 255
10063.04 233
10063.99 301
10064.93 282
10065.88 295
10066.83 333
10067.78 284
10068.72 271
10069.67 288
10070.62 285
10071.57 266
10072.51 276
10073.46 298
10074.41 325
10075.36 287
10076.31 241
10077.25 292
10078.20 308
10079.15 291
10080.10 289
10081.05 256
10081.99 273
10082.94 281
10083.89 272
10084.84 260
10085.79 283
10086.74 304
10087.68 251
10088.63 284
10089.58 287
10090.53 277
10091.48 287
10092.43 316
10093.37 258
10094.32 287
10095.27 265
10096.22 255
10097.17 249
10098.12 254
10099.07 272
10100.02 253
10100.97 255
10101.91 242
10102.86 243
10103.81 256
10104.76 285
10105.71 287
10106.66 279
10107.61 292
10108.56 274
10109.51 260
10110.46 278
10111.41 276
10112.36 329
10113.31 292
10114.26 227
10115.21 271
10116.16 331
10117.11 301
10118.06 303
10119.01 323
10119.96 244
10120.91 239
10121.86 241
10122.81 262
10123.76 275
10124.71 266
10125.66 261
10126.61 258
10127.56 262
10128.51 268
10129.46 285
10130.41 269
10131.36 306
10132.31 292
10133.26 259
10134.21 253
10135.16 290
10136.11 335
10137.06 329
10138.01 296
10138.96 334
10139.91 278
10140.86 277
10141.82 297
10142.77 289
10143.72 259
10144.67 269
10145.62 267
10146.57 274
10147.52 288
10148.47 280
10149.42 335
10150.38 328
10151.33 351
10152.28 284
10153.23 246
10154.18 304
10155.13 309
10156.09 256
10157.04 304
10157.99 323
10158.94 309
10159.89 309
10160.84 313
10161.80 298
10162.75 327
10163.70 320
10164.65 294
10165.60 292
10166.56 375
10167.51 365
10168.46 363
10169.41 316
10170.36 298
10171.32 300
10172.27 324
10173.22 289
10174.17 316
10175.13 358
10176.08 306
10177.03 279
10177.98 288
10178.94 322
10179.89 304
10180.84 325
10181.80 348
10182.75 358
10183.70 322
10184.65 297
10185.61 316
10186.56 347
10187.51 318
10188.47 359
10189.42 381
10190.37 349
10191.33 396
10192.28 353
10193.23 298
10194.19 310
10195.14 333
10196.09 363
10197.05 357
10198.00 350
10198.95 372
10199.91 306
10200.86 319
10201.82 279
10202.77 300
10203.72 335
10204.68 319
10205.63 314
10206.58 315
10207.54 340
10208.49 368
10209.45 395
10210.40 417
10211.36 441
10212.31 394
10213.26 392
10214.22 410
10215.17 370
10216.13 346
10217.08 314
10218.04 379
10218.99 351
10219.94 303
10220.90 289
10221.85 410
10222.81 391
10223.76 355
10224.72 311
10225.67 327
10226.63 328
10227.58 338
10228.54 316
10229.49 323
10230.45 309
10231.40 310
10232.36 370
10233.31 342
10234.27 370
10235.22 314
10236.18 320
10237.14 377
10238.09 412
10239.05 405
10240.00 349
10240.96 360
10241.91 342
10242.87 368
10243.82 373
10244.78 343
10245.74 294
10246.69 345
10247.65 315
10248.60 318
10249.56 333
10250.52 332
10251.47 316
10252.43 293
10253.38 275
10254.34 342
10255.30 322
10256.25 275
10257.21 288
10258.17 272
10259.12 327
10260.08 329
10261.04 306
10261.99 270
10262.95 289
10263.91 311
10264.86 284
10265.82 284
10266.78 343
10267.73 360
10268.69 343
10269.65 284
10270.60 284
10271.56 257
10272.52 278
10273.47 309
10274.43 352
10275.39 308
10276.35 299
10277.30 328
10278.26 283
10279.22 272
10280.18 257
10281.13 304
10282.09 309
10283.05 325
10284.01 308
10284.96 272
10285.92 292
10286.88 294
10287.84 305
10288.79 274
10289.75 308
10290.71 289
10291.67 296
10292.63 283
10293.58 269
10294.54 305
10295.50 285
10296.46 263
10297.42 276
10298.38 264
10299.33 277
10300.29 281
10301.25 301
10302.21 236
10303.17 252
10304.13 290
10305.08 274
10306.04 320
10307.00 309
10307.96 303
10308.92 269
10309.88 248
10310.84 278
10311.80 268
10312.75 313
10313.71 266
10314.67 254
10315.63 270
10316.59 328
10317.55 317
10318.51 282
10319.47 238
10320.43 327
10321.39 288
10322.35 246
10323.31 300
10324.27 307
10325.23 328
10326.18 303
10327.14 267
10328.10 261
10329.06 260
10330.02 271
10330.98 288
10331.94 316
10332.90 332
10333.86 319
10334.82 356
10335.78 329
10336.74 305
10337.70 254
10338.66 289
10339.62 313
10340.58 354
10341.54 327
10342.50 328
10343.46 329
10344.43 287
10345.39 301
10346.35 346
10347.31 301
10348.27 260
10349.23 262
10350.19 278
10351.15 320
10352.11 324
10353.07 304
10354.03 337
10354.99 316
10355.95 255
10356.91 279
10357.88 235
10358.84 255
10359.80 272
10360.76 292
10361.72 269
10362.68 264
10363.64 279
10364.60 260
10365.57 290
10366.53 241
10367.49 254
10368.45 255
10369.41 273
10370.37 273
10371.34 278
10372.30 272
10373.26 282
10374.22 245
10375.18 257
10376.14 264
10377.11 261
10378.07 240
10379.03 239
10379.99 250
10380.95 292
10381.92 274
10382.88 323
10383.84 283
10384.80 272
10385.77 273
10386.73 281
10387.69 262
10388.65 221
10389.62 273
10390.58 241
10391.54 227
10392.50 244
10393.47 262
10394.43 249
10395.39 256
10396.35 256
10397.32 285
10398.28 288
10399.24 255
10400.21 289
10401.17 271
10402.13 276
10403.10 263
10404.06 221
10405.02 289
10405.99 266
10406.95 253
10407.91 265
10408.88 275
10409.84 302
10410.80 273
10411.77 286
10412.73 267
10413.69 302
10414.66 258
10415.62 268
10416.58 325
10417.55 334
10418.51 308
10419.48 301
10420.44 330
10421.40 359
10422.37 405
10423.33 351
10424.30 351
10425.26 344
10426.23 310
10427.19 364
10428.15 385
10429.12 283
10430.08 310
10431.05 331
10432.01 326
10432.98 291
10433.94 309
10434.91 296
10435.87 254
10436.83 266
10437.80 270
10438.76 269
10439.73 254
10440.69 232
10441.66 231
10442.62 221
10443.59 249
10444.55 286
10445.52 311
10446.48 300
10447.45 249
10448.41 217
10449.38 259
10450.35 262
10451.31 255
10452.28 255
10453.24 253
10454.21 227
10455.17 272
10456.14 236
10457.10 225
10458.07 244
10459.04 268
10460.00 259
10460.97 271
10461.93 273
10462.90 249
10463.87 237
10464.83 216
10465.80 239
10466.76 244
10467.73 221
10468.70 215
10469.66 267
10470.63 223
10471.59 245
10472.56 253
10473.53 234
10474.49 276
10475.46 282
10476.43 249
10477.39 211
10478.36 215
10479.33 216
10480.29 251
10481.26 253
10482.23 265
10483.19 251
10484.16 243
10485.13 225
10486.09 233
10487.06 261
10488.03 265
10489.00 197
10489.96 220
10490.93 254
10491.90 259
10492.87 273
10493.83 260
10494.80 245
10495.77 212
10496.73 249
10497.70 242
10498.67 251
10499.64 271
10500.61 242
10501.57 252
10502.54 222
10503.51 237
10504.48 254
10505.44 248
10506.41 232
10507.38 207
10508.35 225
10509.32 216
10510.28 251
10511.25 266
10512.22 240
10513.19 271
10514.16 232
10515.13 228
10516.09 289
10517.06 261
10518.03 291
10519.00 260
10519.97 268
10520.94 280
10521.91 278
10522.87 255
10523.84 299
10524.81 270
10525.78 247
10526.75 226
10527.72 266
10528.69 216
10529.66 235
10530.63 239
10531.59 250
10532.56 262
10533.53 258
10534.50 263
10535.47 273
10536.44 296
10537.41 254
10538.38 276
10539.35 274
10540.32 293
10541.29 230
10542.26 263
10543.23 259
10544.20 252
10545.17 238
10546.14 304
10547.11 280
10548.08 313
10549.05 266
10550.02 239
10550.99 209
10551.96 244
10552.93 306
10553.90 262
10554.87 265
10555.84 286
10556.81 295
10557.78 240
10558.75 231
10559.72 298
10560.69 303
10561.66 283
10562.63 318
10563.60 315
10564.57 322
10565.54 326
10566.51 315
10567.48 313
10568.45 335
10569.42 343
10570.40 311
10571.37 274
10572.34 291
10573.31 285
10574.28 265
10575.25 265
10576.22 267
10577.19 235
10578.16 266
10579.14 247
10580.11 270
10581.08 282
10582.05 273
10583.02 247
10583.99 244
10584.96 267
10585.94 252
10586.91 243
10587.88 247
10588.85 282
10589.82 280
10590.79 280
10591.77 290
10592.74 259
10593.71 252
10594.68 278
10595.65 256
10596.63 327
10597.60 298
10598.57 265
10599.54 224
10600.52 280
10601.49 287
10602.46 292
10603.43 295
10604.41 298
10605.38 263
10606.35 300
10607.32 275
10608.30 271
10609.27 302
10610.24 273
10611.21 264
10612.19 266
10613.16 244
10614.13 258
10615.11 274
10616.08 250
10617.05 231
10618.02 260
10619.00 257
10619.97 219
10620.94 243
10621.92 270
10622.89 234
10623.86 290
10624.84 259
10625.81 273
10626.78 280
10627.76 286
10628.73 272
10629.71 277
10630.68 236
10631.65 283
10632.63 267
10633.60 261
10634.57 289
10635.55 254
10636.52 305
10637.50 265
10638.47 244
10639.44 248
10640.42 337
10641.39 311
10642.37 322
10643.34 322
10644.31 346
10645.29 380
10646.26 384
10647.24 320
10648.21 309
10649.19 280
10650.16 274
10651.14 267
10652.11 263
10653.09 248
10654.06 279
10655.04 276
10656.01 248
10656.98 236
10657.96 269
10658.93 234
10659.91 232
10660.88 263
10661.86 262
10662.84 269
10663.81 257
10664.79 288
10665.76 271
10666.74 301
10667.71 290
10668.69 259
10669.66 250
10670.64 232
10671.61 229
10672.59 242
10673.56 260
10674.54 277
10675.52 271
10676.49 275
10677.47 285
10678.44 230
10679.42 262
10680.40 234
10681.37 331
10682.35 292
10683.32 302
10684.30 282
10685.28 258
10686.25 312
10687.23 265
10688.20 285
10689.18 273
10690.16 292
10691.13 260
10692.11 247
10693.09 234
10694.06 272
10695.04 218
10696.02 191
10696.99 250
10697.97 245
10698.95 242
10699.92 267
10700.90 215
10701.88 199
10702.85 261
10703.83 233
10704.81 249
10705.79 228
10706.76 239
10707.74 264
10708.72 245
10709.70 249
10710.67 244
10711.65 186
10712.63 258
10713.60 237
10714.58 242
10715.56 229
10716.54 235
10717.52 237
10718.49 236
10719.47 216
10720.45 214
10721.43 255
10722.40 235
10723.38 236
10724.36 251
10725.34 193
10726.32 208
10727.29 198
10728.27 181
10729.25 229
10730.23 216
10731.21 256
10732.19 235
10733.16 243
10734.14 234
10735.12 225
10736.10 201
10737.08 213
10738.06 214
10739.03 224
10740.01 258
10740.99 243
10741.97 246
10742.95 228
10743.93 234
10744.91 252
10745.89 204
10746.87 227
10747.84 226
10748.82 248
10749.80 217
10750.78 277
10751.76 231
10752.74 238
10753.72 242
10754.70 243
10755.68 234
10756.66 261
10757.64 236
10758.62 209
10759.60 243
10760.58 234
10761.56 249
10762.54 205
10763.52 269
10764.50 260
10765.48 231
10766.45 210
10767.43 248
10768.41 254
10769.39 240
10770.38 209
10771.36 236
10772.34 280
10773.32 234
10774.30 263
10775.28 259
10776.26 252
10777.24 258
10778.22 284
10779.20 233
10780.18 219
10781.16 238
10782.14 254
10783.12 222
10784.10 225
10785.08 242
10786.06 269
10787.04 267
10788.02 252
10789.00 264
10789.99 227
10790.97 236
10791.95 255
10792.93 225
10793.91 229
10794.89 233
10795.87 235
10796.85 248
10797.84 237
10798.82 249
10799.80 263
10800.78 245
10801.76 268
10802.74 246
10803.72 217
10804.71 244
10805.69 205
10806.67 249
10807.65 231
10808.63 232
10809.61 197
10810.60 247
10811.58 263
10812.56 255
10813.54 234
10814.52 228
10815.51 229
10816.49 245
10817.47 276
10818.45 226
10819.44 211
10820.42 249
10821.40 266
10822.38 253
10823.37 251
10824.35 257
10825.33 283
10826.31 280
10827.30 252
10828.28 241
10829.26 260
10830.24 243
10831.23 253
10832.21 282
10833.19 244
10834.18 254
10835.16 231
10836.14 250
10837.13 224
10838.11 211
10839.09 229
10840.07 252
10841.06 248
10842.04 239
10843.02 240
10844.01 243
10844.99 279
10845.98 242
10846.96 257
10847.94 262
10848.93 271
10849.91 282
10850.89 254
10851.88 266
10852.86 280
10853.84 288
10854.83 253
10855.81 297
10856.80 268
10857.78 303
10858.77 300
10859.75 267
10860.73 283
10861.72 298
10862.70 263
10863.69 301
10864.67 339
10865.66 315
10866.64 320
10867.62 253
10868.61 288
10869.59 294
10870.58 299
10871.56 295
10872.55 260
10873.53 270
10874.52 282
10875.50 249
10876.49 288
10877.47 288
10878.46 317
10879.44 297
10880.43 317
10881.41 324
10882.40 279
10883.38 320
10884.37 312
10885.35 322
10886.34 283
10887.32 315
10888.31 321
10889.29 301
10890.28 297
10891.27 314
10892.25 277
10893.24 315
10894.22 335
10895.21 356
10896.19 391
10897.18 354
10898.17 323
10899.15 340
10900.14 305
10901.12 314
10902.11 373
10903.10 340
10904.08 293
10905.07 298
10906.05 345
10907.04 273
10908.03 392
10909.01 347
10910.00 329
10910.99 386
10911.97 370
10912.96 365
10913.95 361
10914.93 356
10915.92 369
10916.91 390
10917.89 365
10918.88 389
10919.87 363
10920.85 328
10921.84 361
10922.83 359
10923.81 355
10924.80 380
10925.79 397
10926.78 366
10927.76 389
10928.75 354
10929.74 397
10930.73 384
10931.71 423
10932.70 422
10933.69 447
10934.68 431
10935.66 414
10936.65 435
10937.64 348
10938.63 401
10939.61 398
10940.60 438
10941.59 424
10942.58 438
10943.57 397
10944.55 445
10945.54 447
10946.53 461
10947.52 495
10948.51 456
10949.49 471
10950.48 446
10951.47 476
10952.46 483
10953.45 458
10954.44 461
10955.42 514
10956.41 514
10957.40 542
10958.39 528
10959.38 552
10960.37 579
10961.36 660
10962.34 631
10963.33 622
10964.32 604
10965.31 631
10966.30 601
10967.29 623
10968.28 577
10969.27 651
10970.26 518
10971.25 505
10972.24 494
10973.22 465
10974.21 522
10975.20 485
10976.19 458
10977.18 519
10978.17 510
10979.16 491
10980.15 486
10981.14 490
10982.13 477
10983.12 529
10984.11 524
10985.10 436
10986.09 505
10987.08 583
10988.07 592
10989.06 519
10990.05 484
10991.04 540
10992.03 508
10993.02 497
10994.01 495
10995.00 495
10995.99 516
10996.98 533
10997.97 569
10998.96 664
10999.95 668
11000.94 759
11001.93 799
11002.92 910
11003.92 924
11004.91 876
11005.90 921
11006.89 955
11007.88 894
11008.87 768
11009.86 717
11010.85 659
11011.84 551
11012.83 486
11013.82 528
11014.82 503
11015.81 478
11016.80 442
11017.79 424
11018.78 436
11019.77 450
11020.76 416
11021.76 463
11022.75 422
11023.74 415
11024.73 413
11025.72 410
11026.71 422
11027.70 421
11028.70 355
11029.69 364
11030.68 427
11031.67 441
11032.66 384
11033.66 428
11034.65 424
11035.64 415
11036.63 376
11037.62 419
11038.62 414
11039.61 386
11040.60 376
11041.59 401
11042.59 357
11043.58 339
11044.57 378
11045.56 398
11046.56 391
11047.55 362
11048.54 377
11049.53 330
11050.53 353
11051.52 359
11052.51 352
11053.51 368
11054.50 353
11055.49 385
11056.49 324
11057.48 362
11058.47 370
11059.46 330
11060.46 315
11061.45 330
11062.44 332
11063.44 301
11064.43 324
11065.42 346
11066.42 333
11067.41 301
11068.41 309
11069.40 282
11070.39 310
11071.39 358
11072.38 336
11073.37 357
11074.37 323
11075.36 312
11076.36 314
11077.35 297
11078.34 350
11079.34 404
11080.33 386
11081.33 358
11082.32 342
11083.31 299
11084.31 345
11085.30 340
11086.30 318
11087.29 342
11088.29 325
11089.28 333
11090.28 346
11091.27 338
11092.27 341
11093.26 311
11094.25 311
11095.25 275
11096.24 285
11097.24 302
11098.23 354
11099.23 306
11100.22 319
11101.22 366
11102.21 320
11103.21 344
11104.20 304
11105.20 273
11106.20 263
11107.19 278
11108.19 282
11109.18 327
11110.18 267
11111.17 303
11112.17 286
11113.16 261
11114.16 312
11115.15 290
11116.15 261
11117.15 304
11118.14 297
11119.14 262
11120.13 295
11121.13 287
11122.13 283
11123.12 306
11124.12 313
11125.11 284
11126.11 286
11127.11 265
11128.10 279
11129.10 287
11130.10 272
11131.09 315
11132.09 289
11133.09 302
11134.08 280
11135.08 269
11136.07 294
11137.07 279
11138.07 267
11139.07 262
11140.06 236
11141.06 267
11142.06 250
11143.05 274
11144.05 278
11145.05 320
11146.04 303
11147.04 271
11148.04 265
11149.04 259
11150.03 287
11151.03 279
11152.03 274
11153.02 269
11154.02 261
11155.02 278
11156.02 258
11157.01 267
11158.01 282
11159.01 267
11160.01 245
11161.01 260
11162.00 273
11163.00 269
11164.00 295
11165.00 291
11165.99 323
11166.99 308
11167.99 253
11168.99 236
11169.99 198
11170.99 259
11171.98 243
11172.98 285
11173.98 272
11174.98 247
11175.98 268
11176.98 284
11177.97 286
11178.97 285
11179.97 273
11180.97 249
11181.97 252
11182.97 278
11183.97 285
11184.96 281
11185.96 244
11186.96 251
11187.96 297
11188.96 294
11189.96 255
11190.96 226
11191.96 233
11192.96 260
11193.96 294
11194.96 248
11195.96 256
11196.95 254
11197.95 347
11198.95 345
11199.95 252
11200.95 226
11201.95 276
11202.95 271
11203.95 263
11204.95 252
11205.95 270
11206.95 278
11207.95 266
11208.95 293
11209.95 281
11210.95 269
11211.95 306
11212.95 289
11213.95 255
11214.95 223
11215.95 256
11216.95 275
11217.95 266
11218.95 243
11219.95 261
11220.95 244
11221.95 278
11222.95 270
11223.95 240
11224.95 260
11225.96 283
11226.96 257
11227.96 268
11228.96 246
11229.96 213
11230.96 227
11231.96 237
11232.96 262
11233.96 215
11234.96 258
11235.96 233
11236.97 241
11237.97 272
11238.97 271
11239.97 248
11240.97 247
11241.97 305
11242.97 236
11243.98 247
11244.98 246
11245.98 248
11246.98 237
11247.98 227
11248.98 237
11249.98 229
11250.99 239
11251.99 241
11252.99 241
11253.99 242
11254.99 247
11256.00 244
11257.00 225
11258.00 239
11259.00 252
11260.00 223
11261.01 260
11262.01 214
11263.01 257
11264.01 229
11265.02 251
11266.02 270
11267.02 263
11268.02 245
11269.03 231
11270.03 261
11271.03 271
11272.03 244
11273.04 264
11274.04 253
11275.04 252
11276.05 254
11277.05 260
11278.05 258
11279.05 250
11280.06 251
11281.06 276
11282.06 273
11283.07 263
11284.07 243
11285.07 291
11286.08 268
11287.08 270
11288.08 248
11289.09 247
11290.09 256
11291.09 247
11292.10 293
11293.10 264
11294.11 220
11295.11 276
11296.11 287
11297.12 272
11298.12 237
11299.13 278
11300.13 272
11301.13 280
11302.14 296
11303.14 254
11304.15 236
11305.15 254
11306.15 256
11307.16 262
11308.16 252
11309.17 230
11310.17 276
11311.18 255
11312.18 245
11313.18 250
11314.19 266
11315.19 261
11316.20 271
11317.20 249
11318.21 290
11319.21 267
11320.22 257
11321.22 245
11322.23 253
11323.23 289
11324.24 293
11325.24 242
11326.25 256
11327.25 271
11328.26 255
11329.26 290
11330.27 293
11331.27 237
11332.28 269
11333.29 254
11334.29 256
11335.30 246
11336.30 252
11337.31 261
11338.31 282
11339.32 279
11340.33 267
11341.33 287
11342.34 314
11343.34 305
11344.35 309
11345.35 326
11346.36 301
11347.37 311
11348.37 262
11349.38 252
11350.39 269
11351.39 290
11352.40 249
11353.40 257
11354.41 274
11355.42 245
11356.42 249
11357.43 231
11358.44 254
11359.44 285
11360.45 265
11361.46 233
11362.46 254
11363.47 226
11364.48 229
11365.48 205
11366.49 266
11367.50 262
11368.50 249
11369.51 226
11370.52 246
11371.53 218
11372.53 224
11373.54 224
11374.55 235
11375.56 239
11376.56 207
11377.57 217
11378.58 241
11379.59 247
11380.59 232
11381.60 241
11382.61 219
11383.62 252
11384.62 284
11385.63 311
11386.64 231
11387.65 209
11388.65 251
11389.66 243
11390.67 239
11391.68 258
11392.69 249
11393.69 210
11394.70 223
11395.71 207
11396.72 192
11397.73 194
11398.74 210
11399.74 220
11400.75 218
11401.76 241
11402.77 269
11403.78 248
11404.79 252
11405.80 222
11406.80 234
11407.81 246
11408.82 269
11409.83 206
11410.84 209
11411.85 234
11412.86 230
11413.87 219
11414.88 195
11415.89 243
11416.89 211
11417.90 230
11418.91 205
11419.92 229
11420.93 235
11421.94 245
11422.95 274
11423.96 227
11424.97 240
11425.98 223
11426.99 237
11428.00 184
11429.01 228
11430.02 223
11431.03 267
11432.04 283
11433.05 268
11434.06 218
11435.07 244
11436.08 218
11437.09 202
11438.10 223
11439.11 228
11440.12 250
11441.13 250
11442.14 247
11443.15 216
11444.16 252
11445.17 257
11446.18 251
11447.19 249
11448.20 218
11449.21 263
11450.22 250
11451.23 205
11452.24 208
11453.25 234
11454.27 259
11455.28 264
11456.29 249
11457.30 255
11458.31 228
11459.32 218
11460.33 235
11461.34 257
11462.35 240
11463.36 257
11464.38 254
11465.39 253
11466.40 248
11467.41 240
11468.42 235
11469.43 203
11470.44 222
11471.46 240
11472.47 255
11473.48 257
11474.49 234
11475.50 237
11476.52 265
11477.53 269
11478.54 228
11479.55 239
11480.56 229
11481.57 230
11482.59 223
11483.60 271
11484.61 241
11485.62 268
11486.64 284
11487.65 252
11488.66 246
11489.67 268
11490.69 267
11491.70 276
11492.71 221
11493.72 281
11494.74 252
11495.75 237
11496.76 268
11497.77 268
11498.79 217
11499.80 222
11500.81 237
11501.83 237
11502.84 227
11503.85 214
11504.86 276
11505.88 227
11506.89 229
11507.90 246
11508.92 250
11509.93 237
11510.94 234
11511.96 221
11512.97 267
11513.98 230
11515.00 267
11516.01 253
11517.02 245
11518.04 239
11519.05 266
11520.07 231
11521.08 251
11522.09 262
11523.11 271
11524.12 234
11525.13 238
11526.15 249
11527.16 265
11528.18 261
11529.19 276
11530.21 258
11531.22 250
11532.23 244
11533.25 287
11534.26 262
11535.28 300
11536.29 285
11537.31 228
11538.32 217
11539.34 234
11540.35 273
11541.36 288
11542.38 231
11543.39 243
11544.41 271
11545.42 261
11546.44 243
11547.45 274
11548.47 274
11549.48 266
11550.50 252
11551.51 266
11552.53 251
11553.54 265
11554.56 282
11555.57 271
11556.59 273
11557.61 299
11558.62 259
11559.64 249
11560.65 283
11561.67 266
11562.68 298
11563.70 307
11564.71 325
11565.73 305
11566.75 275
11567.76 273
11568.78 284
11569.79 275
11570.81 280
11571.83 292
11572.84 271
11573.86 318
11574.87 331
11575.89 315
11576.91 313
11577.92 335
11578.94 333
11579.96 359
11580.97 327
11581.99 358
11583.00 312
11584.02 321
11585.04 349
11586.05 336
11587.07 412
11588.09 400
11589.10 395
11590.12 399
11591.14 413
11592.16 351
11593.17 406
11594.19 415
11595.21 419
11596.22 507
11597.24 494
11598.26 549
11599.28 627
11600.29 583
11601.31 640
11602.33 711
11603.34 756
11604.36 806
11605.38 760
11606.40 783
11607.41 725
11608.43 727
11609.45 589
11610.47 549
11611.49 514
11612.50 473
11613.52 444
11614.54 380
11615.56 353
11616.58 329
11617.59 370
11618.61 381
11619.63 393
11620.65 362
11621.67 339
11622.68 369
11623.70 296
11624.72 298
11625.74 345
11626.76 323
11627.78 391
11628.79 335
11629.81 307
11630.83 284
11631.85 290
11632.87 312
11633.89 319
11634.91 327
11635.93 314
11636.94 324
11637.96 286
11638.98 260
11640.00 269
11641.02 287
11642.04 289
11643.06 317
11644.08 283
11645.10 282
11646.12 268
11647.14 288
11648.16 252
11649.17 248
11650.19 282
11651.21 287
11652.23 299
11653.25 276
11654.27 273
11655.29 250
11656.31 301
11657.33 265
11658.35 301
11659.37 256
11660.39 259
11661.41 244
11662.43 290
11663.45 259
11664.47 267
11665.49 295
11666.51 315
11667.53 275
11668.55 263
11669.57 279
11670.59 284
11671.61 246
11672.63 269
11673.65 252
11674.67 277
11675.70 306
11676.72 251
11677.74 284
11678.76 288
11679.78 303
11680.80 268
11681.82 277
11682.84 314
11683.86 271
11684.88 289
11685.90 270
11686.92 259
11687.95 257
11688.97 239
11689.99 261
11691.01 267
11692.03 270
11693.05 262
11694.07 271
11695.10 284
11696.12 277
11697.14 285
11698.16 302
11699.18 245
11700.20 237
11701.22 222
11702.25 246
11703.27 258
11704.29 262
11705.31 273
11706.33 219
11707.36 268
11708.38 282
11709.40 241
11710.42 237
11711.44 301
11712.47 268
11713.49 245
11714.51 219
11715.53 263
11716.56 276
11717.58 245
11718.60 263
11719.62 255
11720.65 284
11721.67 239
11722.69 240
11723.71 262
11724.74 274
11725.76 255
11726.78 212
11727.80 235
11728.83 217
11729.85 240
11730.87 214
11731.90 230
11732.92 234
11733.94 221
11734.97 245
11735.99 212
11737.01 232
11738.04 256
11739.06 250
11740.08 217
11741.11 248
11742.13 233
11743.15 228
11744.18 259
11745.20 214
11746.22 231
11747.25 245
11748.27 243
11749.30 242
11750.32 254
11751.34 242
11752.37 243
11753.39 230
11754.42 214
11755.44 211
11756.46 245
11757.49 296
11758.51 264
11759.54 243
11760.56 244
11761.58 200
11762.61 236
11763.63 251
11764.66 246
11765.68 219
11766.71 263
11767.73 223
11768.76 205
11769.78 274
11770.81 282
11771.83 266
11772.86 228
11773.88 221
11774.91 227
11775.93 243
11776.96 233
11777.98 225
11779.01 218
11780.03 228
11781.06 260
11782.08 212
11783.11 253
11784.13 221
11785.16 287
11786.18 312
11787.21 240
11788.23 253
11789.26 268
11790.28 212
11791.31 219
11792.34 209
11793.36 248
11794.39 239
11795.41 270
11796.44 247
11797.47 244
11798.49 242
11799.52 242
11800.54 254
11801.57 205
11802.60 242
11803.62 233
11804.65 223
11805.67 213
11806.70 207
11807.73 238
11808.75 255
11809.78 247
11810.81 241
11811.83 291
11812.86 280
11813.89 248
11814.91 226
11815.94 212
11816.97 246
11817.99 275
11819.02 252
11820.05 255
11821.07 247
11822.10 221
11823.13 232
11824.16 237
11825.18 251
11826.21 241
11827.24 217
11828.26 262
11829.29 239
11830.32 264
11831.35 244
11832.37 212
11833.40 245
11834.43 266
11835.46 320
11836.48 278
11837.51 246
11838.54 265
11839.57 290
11840.59 244
11841.62 271
11842.65 269
11843.68 275
11844.71 310
11845.73 271
11846.76 256
11847.79 278
11848.82 280
11849.85 280
11850.88 296
11851.90 287
11852.93 269
11853.96 255
11854.99 266
11856.02 251
11857.05 246
11858.07 263
11859.10 300
11860.13 262
11861.16 217
11862.19 255
11863.22 284
11864.25 289
11865.28 300
11866.30 300
11867.33 268
11868.36 261
11869.39 269
11870.42 312
11871.45 283
11872.48 286
11873.51 311
11874.54 321
11875.57 336
11876.60 282
11877.63 331
11878.65 296
11879.68 292
11880.71 299
11881.74 316
11882.77 308
11883.80 310
11884.83 277
11885.86 296
11886.89 302
11887.92 317
11888.95 297
11889.98 302
11891.01 317
11892.04 331
11893.07 302
11894.10 291
11895.13 332
11896.16 346
11897.19 292
11898.22 324
11899.25 320
11900.28 313
11901.31 353
11902.34 331
11903.38 328
11904.41 396
11905.44 378
11906.47 398
11907.50 366
11908.53 376
11909.56 383
11910.59 410
11911.62 342
11912.65 374
11913.68 408
11914.71 367
11915.75 379
11916.78 390
11917.81 302
11918.84 335
11919.87 347
11920.90 312
11921.93 327
11922.96 389
11924.00 365
11925.03 343
11926.06 296
11927.09 332
11928.12 363
11929.15 368
11930.18 375
11931.22 407
11932.25 441
11933.28 488
11934.31 489
11935.34 543
11936.38 526
11937.41 550
11938.44 568
11939.47 542
11940.50 530
11941.54 486
11942.57 385
11943.60 426
11944.63 401
11945.67 354
11946.70 347
11947.73 318
11948.76 314
11949.80 344
11950.83 334
11951.86 315
11952.89 302
11953.93 333
11954.96 346
11955.99 335
11957.02 341
11958.06 294
11959.09 309
11960.12 309
11961.16 297
11962.19 310
11963.22 292
11964.26 296
11965.29 268
11966.32 305
11967.36 292
11968.39 271
11969.42 283
11970.46 300
11971.49 291
11972.52 269
11973.56 300
11974.59 306
11975.62 289
11976.66 250
11977.69 242
11978.73 269
11979.76 288
11980.79 293
11981.83 282
11982.86 312
11983.89 325
11984.93 288
11985.96 251
11987.00 267
11988.03 277
11989.07 297
11990.10 294
11991.13 275
11992.17 252
11993.20 274
11994.24 277
11995.27 281
11996.31 291
11997.34 290
11998.38 308
11999.41 359
12000.45 314
12001.48 295
12002.51 306
12003.55 284
12004.58 308
12005.62 287
12006.65 319
12007.69 317
12008.72 360
12009.76 264
12010.80 303
12011.83 320
12012.87 352
12013.90 345
12014.94 302
12015.97 305
12017.01 280
12018.04 326
12019.08 282
12020.11 307
12021.15 340
12022.19 312
12023.22 350
12024.26 313
12025.29 373
12026.33 306
12027.36 319
12028.40 339
12029.44 352
12030.47 308
12031.51 316
12032.54 305
12033.58 320
12034.62 308
12035.65 314
12036.69 304
12037.73 323
12038.76 336
12039.80 324
12040.84 323
12041.87 298
12042.91 259
12043.94 318
12044.98 319
12046.02 307
12047.06 310
12048.09 323
12049.13 350
12050.17 297
12051.20 288
12052.24 327
12053.28 291
12054.31 313
12055.35 308
12056.39 320
12057.43 323
12058.46 345
12059.50 340
12060.54 359
12061.57 341
12062.61 334
12063.65 334
12064.69 361
12065.72 320
12066.76 299
12067.80 325
12068.84 324
12069.88 324
12070.91 323
12071.95 335
12072.99 370
12074.03 359
12075.06 370
12076.10 345
12077.14 362
12078.18 340
12079.22 289
12080.26 313
12081.29 324
12082.33 366
12083.37 353
12084.41 384
12085.45 376
12086.49 360
12087.52 324
12088.56 353
12089.60 397
12090.64 396
12091.68 384
12092.72 372
12093.76 345
12094.79 334
12095.83 316
12096.87 387
12097.91 387
12098.95 391
12099.99 379
12101.03 383
12102.07 364
12103.11 399
12104.15 412
12105.19 448
12106.22 429
12107.26 503
12108.30 488
12109.34 452
12110.38 449
12111.42 439
12112.46 415
12113.50 396
12114.54 371
12115.58 357
12116.62 341
12117.66 329
12118.70 362
12119.74 301
12120.78 322
12121.82 275
12122.86 318
12123.90 294
12124.94 309
12125.98 257
12127.02 269
12128.06 268
12129.10 261
12130.14 235
12131.18 305
12132.22 287
12133.26 262
12134.30 247
12135.34 244
12136.38 265
12137.42 272
12138.47 269
12139.51 281
12140.55 266
12141.59 247
12142.63 276
12143.67 240
12144.71 255
12145.75 223
12146.79 298
12147.83 304
12148.87 288
12149.92 288
12150.96 235
12152.00 256
12153.04 270
12154.08 276
12155.12 253
12156.16 249
12157.21 252
12158.25 269
12159.29 256
12160.33 244
12161.37 290
12162.41 263
12163.46 265
12164.50 234
12165.54 233
12166.58 248
12167.62 282
12168.67 256
12169.71 270
12170.75 277
12171.79 281
12172.83 234
12173.88 261
12174.92 268
12175.96 272
12177.00 263
12178.05 290
12179.09 239
12180.13 263
12181.17 299
12182.22 297
12183.26 256
12184.30 282
12185.34 254
12186.39 260
12187.43 282
12188.47 279
12189.51 240
12190.56 240
12191.60 281
12192.64 267
12193.69 299
12194.73 274
12195.77 285
12196.82 258
12197.86 268
12198.90 248
12199.95 257
12200.99 236
12202.03 276
12203.08 290
12204.12 299
12205.16 275
12206.21 271
12207.25 277
12208.29 277
12209.34 287
12210.38 263
12211.43 255
12212.47 228
12213.51 210
12214.56 234
12215.60 229
12216.65 219
12217.69 250
12218.73 256
12219.78 295
12220.82 212
12221.87 225
12222.91 230
12223.96 223
12225.00 240
12226.04 237
12227.09 267
12228.13 254
12229.18 288
12230.22 266
12231.27 256
12232.31 248
12233.36 256
12234.40 261
12235.45 281
12236.49 273
12237.54 236
12238.58 233
12239.63 238
12240.67 283
12241.72 273
12242.76 240
12243.81 254
12244.85 271
12245.90 229
12246.94 248
12247.99 245
12249.03 248
12250.08 225
12251.12 236
12252.17 300
12253.22 251
12254.26 231
12255.31 246
12256.35 259
12257.40 243
12258.44 237
12259.49 229
12260.54 196
12261.58 224
12262.63 252
12263.67 219
12264.72 267
12265.77 253
12266.81 245
12267.86 210
12268.91 200
12269.95 198
12271.00 226
12272.04 235
12273.09 228
12274.14 242
12275.18 246
12276.23 216
12277.28 232
12278.32 242
12279.37 259
12280.42 241
12281.46 245
12282.51 235
12283.56 180
12284.61 213
12285.65 199
12286.70 225
12287.75 200
12288.79 217
12289.84 242
12290.89 234
12291.94 222
12292.98 239
12294.03 242
12295.08 229
12296.13 239
12297.17 229
12298.22 216
12299.27 233
12300.32 238
12301.36 205
12302.41 215
12303.46 186
12304.51 247
12305.55 253
12306.60 223
12307.65 211
12308.70 233
12309.75 237
12310.79 207
12311.84 230
12312.89 235
12313.94 234
12314.99 260
12316.04 235
12317.08 205
12318.13 237
12319.18 222
12320.23 216
12321.28 201
12322.33 238
12323.37 237
12324.42 196
12325.47 211
12326.52 236
12327.57 218
12328.62 223
12329.67 220
12330.72 221
12331.77 208
12332.81 188
12333.86 209
12334.91 226
12335.96 235
12337.01 233
12338.06 231
12339.11 184
12340.16 194
12341.21 223
12342.26 199
12343.31 208
12344.36 227
12345.41 210
12346.46 199
12347.51 186
12348.56 184
12349.61 219
12350.65 205
12351.70 197
12352.75 215
12353.80 227
12354.85 200
12355.90 217
12356.95 240
12358.00 216
12359.05 200
12360.11 209
12361.16 215
12362.21 215
12363.26 236
12364.31 241
12365.36 220
12366.41 251
12367.46 265
12368.51 262
12369.56 244
12370.61 205
12371.66 212
12372.71 186
12373.76 188
12374.81 227
12375.86 233
12376.91 222
12377.97 237
12379.02 226
12380.07 220
12381.12 239
12382.17 241
12383.22 227
12384.27 233
12385.32 240
12386.37 214
12387.43 258
12388.48 190
12389.53 221
12390.58 214
12391.63 221
12392.68 203
12393.74 223
12394.79 220
12395.84 250
12396.89 282
12397.94 235
12398.99 262
12400.05 233
12401.10 260
12402.15 223
12403.20 232
12404.25 240
12405.31 261
12406.36 230
12407.41 256
12408.46 264
12409.51 258
12410.57 265
12411.62 256
12412.67 249
12413.72 248
12414.78 261
12415.83 219
12416.88 262
12417.93 225
12418.99 257
12420.04 250
12421.09 249
12422.15 221
12423.20 244
12424.25 243
12425.30 191
12426.36 221
12427.41 261
12428.46 252
12429.52 260
12430.57 233
12431.62 204
12432.68 232
12433.73 244
12434.78 268
12435.84 260
12436.89 265
12437.94 261
12439.00 258
12440.05 257
12441.10 258
12442.16 302
12443.21 242
12444.27 286
12445.32 251
12446.37 283
12447.43 252
12448.48 252
12449.54 257
12450.59 220
12451.64 250
12452.70 247
12453.75 245
12454.81 241
12455.86 246
12456.91 249
12457.97 252
12459.02 309
12460.08 275
12461.13 255
12462.19 255
12463.24 238
12464.30 274
12465.35 259
12466.41 233
12467.46 212
12468.52 268
12469.57 198
12470.63 237
12471.68 269
12472.73 253
12473.79 259
12474.85 247
12475.90 233
12476.96 269
12478.01 262
12479.07 262
12480.12 268
12481.18 309
12482.23 277
12483.29 274
12484.34 295
12485.40 332
12486.45 288
12487.51 322
12488.57 335
12489.62 340
12490.68 319
12491.73 361
12492.79 354
12493.84 359
12494.90 416
12495.96 480
12497.01 567
12498.07 532
12499.12 622
12500.18 618
12501.24 605
12502.29 593
12503.35 560
12504.41 532
12505.46 554
12506.52 421
12507.57 408
12508.63 405
12509.69 416
12510.74 379
12511.80 292
12512.86 298
12513.91 277
12514.97 295
12516.03 292
12517.08 297
12518.14 276
12519.20 256
12520.26 306
12521.31 287
12522.37 286
12523.43 297
12524.48 284
12525.54 276
12526.60 247
12527.66 243
12528.71 251
12529.77 289
12530.83 298
12531.89 255
12532.94 241
12534.00 266
12535.06 291
12536.12 250
12537.17 308
12538.23 291
12539.29 297
12540.35 295
12541.41 258
12542.46 277
12543.52 249
12544.58 265
12545.64 260
12546.70 254
12547.75 247
12548.81 255
12549.87 261
12550.93 236
12551.99 230
12553.05 223
12554.10 246
12555.16 247
12556.22 241
12557.28 259
12558.34 257
12559.40 276
12560.46 305
12561.51 298
12562.57 294
12563.63 306
12564.69 252
12565.75 331
12566.81 297
12567.87 270
12568.93 271
12569.99 285
12571.04 325
12572.10 310
12573.16 334
12574.22 362
12575.28 370
12576.34 365
12577.40 432
12578.46 395
12579.52 391
12580.58 388
12581.64 372
12582.70 400
12583.76 393
12584.82 367
12585.88 375
12586.94 322
12588.00 301
12589.06 294
12590.12 307
12591.18 340
12592.24 296
12593.30 258
12594.36 278
12595.42 308
12596.48 277
12597.54 290
12598.60 296
12599.66 270
12600.72 274
12601.78 264
12602.84 265
12603.90 279
12604.96 260
12606.02 332
12607.08 304
12608.14 280
12609.20 261
12610.27 265
12611.33 268
12612.39 220
12613.45 261
12614.51 313
12615.57 278
12616.63 304
12617.69 297
12618.75 262
12619.81 267
12620.88 253
12621.94 266
12623.00 233
12624.06 242
12625.12 258
12626.18 238
12627.24 273
12628.31 246
12629.37 247
12630.43 227
12631.49 274
12632.55 244
12633.61 241
12634.68 238
12635.74 230
12636.80 250
12637.86 252
12638.92 268
12639.99 208
12641.05 231
12642.11 217
12643.17 258
12644.23 281
12645.30 238
12646.36 233
12647.42 288
12648.48 238
12649.55 254
12650.61 247
12651.67 239
12652.73 261
12653.80 256
12654.86 281
12655.92 271
12656.99 250
12658.05 273
12659.11 315
12660.17 284
12661.24 296
12662.30 298
12663.36 296
12664.43 281
12665.49 265
12666.55 282
12667.62 283
12668.68 280
12669.74 260
12670.81 238
12671.87 276
12672.93 254
12674.00 228
12675.06 283
12676.12 271
12677.19 232
12678.25 241
12679.31 259
12680.38 237
12681.44 249
12682.51 231
12683.57 245
12684.63 238
12685.70 228
12686.76 250
12687.83 237
12688.89 222
12689.95 250
12691.02 249
12692.08 255
12693.15 238
12694.21 245
12695.28 241
12696.34 221
12697.40 232
12698.47 255
12699.53 256
12700.60 266
12701.66 269
12702.73 235
12703.79 232
12704.86 251
12705.92 296
12706.99 240
12708.05 228
12709.12 242
12710.18 249
12711.25 223
12712.31 208
12713.38 217
12714.44 244
12715.51 252
12716.57 268
12717.64 257
12718.70 249
12719.77 238
12720.83 236
12721.90 275
12722.97 240
12724.03 250
12725.10 263
12726.16 251
12727.23 213
12728.29 249
12729.36 255
12730.43 240
12731.49 257
12732.56 211
12733.62 226
12734.69 249
12735.76 227
12736.82 243
12737.89 232
12738.95 267
12740.02 271
12741.09 250
12742.15 217
12743.22 233
12744.29 266
12745.35 232
12746.42 213
12747.49 226
12748.55 214
12749.62 289
12750.69 248
12751.75 205
12752.82 238
12753.89 217
12754.95 218
12756.02 216
12757.09 203
12758.15 240
12759.22 249
12760.29 244
12761.36 195
12762.42 200
12763.49 206
12764.56 251
12765.62 243
12766.69 216
12767.76 223
12768.83 233
12769.89 209
12770.96 224
12772.03 240
12773.10 233
12774.17 223
12775.23 254
12776.30 223
12777.37 197
12778.44 228
12779.50 244
12780.57 204
12781.64 234
12782.71 220
12783.78 221
12784.84 200
12785.91 190
12786.98 209
12788.05 189
12789.12 207
12790.19 203
12791.25 194
12792.32 191
12793.39 230
12794.46 212
12795.53 191
12796.60 192
12797.67 215
12798.73 222
12799.80 167
12800.87 191
12801.94 172
12803.01 166
12804.08 177
12805.15 170
12806.22 206
12807.29 200
12808.36 222
12809.42 167
12810.49 170
12811.56 183
12812.63 197
12813.70 152
12814.77 190
12815.84 166
12816.91 221
12817.98 234
12819.05 223
12820.12 197
12821.19 188
12822.26 194
12823.33 179
12824.40 195
12825.47 215
12826.54 187
12827.61 216
12828.68 231
12829.75 221
12830.82 197
12831.89 230
12832.96 212
12834.03 189
12835.10 231
12836.17 222
12837.24 254
12838.31 212
12839.38 193
12840.45 169
12841.52 168
12842.59 193
12843.66 190
12844.73 201
12845.80 162
12846.87 172
12847.95 165
12849.02 173
12850.09 183
12851.16 188
12852.23 160
12853.30 168
12854.37 176
12855.44 171
12856.51 178
12857.58 158
12858.66 167
12859.73 164
12860.80 168
12861.87 186
12862.94 168
12864.01 185
12865.08 190
12866.16 159
12867.23 182
12868.30 168
12869.37 192
12870.44 197
12871.51 175
12872.59 146
12873.66 157
12874.73 160
12875.80 161
12876.87 175
12877.95 188
12879.02 195
12880.09 142
12881.16 162
12882.23 198
12883.31 169
12884.38 173
12885.45 146
12886.52 155
12887.60 212
12888.67 209
12889.74 213
12890.81 166
12891.89 193
12892.96 185
12894.03 165
12895.11 131
12896.18 187
12897.25 231
12898.32 170
12899.40 177
12900.47 176
12901.54 198
12902.62 187
12903.69 188
12904.76 182
12905.84 175
12906.91 179
12907.98 146
12909.06 153
12910.13 168
12911.20 163
12912.28 156
12913.35 165
12914.42 176
12915.50 207
12916.57 152
12917.64 143
12918.72 192
12919.79 160
12920.87 142
12921.94 150
12923.01 171
12924.09 169
12925.16 179
12926.24 180
12927.31 177
12928.38 159
12929.46 172
12930.53 183
12931.61 174
12932.68 171
12933.76 190
12934.83 185
12935.90 186
12936.98 185
12938.05 180
12939.13 177
12940.20 178
12941.28 184
12942.35 188
12943.43 175
12944.50 189
12945.58 172
12946.65 169
12947.73 175
12948.80 198
12949.88 217
12950.95 180
12952.03 159
12953.10 180
12954.18 179
12955.25 199
12956.33 180
12957.40 147
12958.48 181
12959.55 197
12960.63 187
12961.70 193
12962.78 149
12963.86 186
12964.93 205
12966.01 218
12967.08 206
12968.16 190
12969.24 146
12970.31 161
12971.39 177
12972.46 187
12973.54 187
12974.62 170
12975.69 183
12976.77 180
12977.84 186
12978.92 195
12980.00 185
12981.07 190
12982.15 175
12983.23 158
12984.30 176
12985.38 182
12986.46 141
12987.53 177
12988.61 182
12989.69 184
12990.76 182
12991.84 183
12992.92 186
12993.99 170
12995.07 176
12996.15 218
12997.22 185
12998.30 176
12999.38 235
13000.45 174
13001.53 195
13002.61 161
13003.69 180
13004.76 191
13005.84 184
13006.92 188
13008.00 185
13009.07 188
13010.15 175
13011.23 157
13012.31 187
13013.38 206
13014.46 193
13015.54 171
13016.62 163
13017.70 187
13018.77 186
13019.85 200
13020.93 178
13022.01 201
13023.09 194
13024.16 182
13025.24 174
13026.32 188
13027.40 197
13028.48 187
13029.56 164
13030.63 179
13031.71 212
13032.79 191
13033.87 167
13034.95 180
13036.03 189
13037.11 211
13038.18 171
13039.26 173
13040.34 181
13041.42 154
13042.50 169
13043.58 176
13044.66 187
13045.74 189
13046.82 232
13047.89 245
13048.97 185
13050.05 188
13051.13 163
13052.21 170
13053.29 191
13054.37 190
13055.45 257
13056.53 218
13057.61 198
13058.69 201
13059.77 181
13060.85 168
13061.93 195
13063.01 189
13064.09 171
13065.17 188
13066.25 169
13067.33 171
13068.41 187
13069.49 213
13070.57 202
13071.65 216
13072.73 175
13073.81 157
13074.89 170
13075.97 147
13077.05 189
13078.13 195
13079.21 191
13080.29 178
13081.37 209
13082.45 208
13083.53 204
13084.61 216
13085.69 197
13086.77 170
13087.85 144
13088.94 187
13090.02 199
13091.10 212
13092.18 223
13093.26 176
13094.34 186
13095.42 169
13096.50 177
13097.58 174
13098.66 168
13099.75 162
13100.83 180
13101.91 166
13102.99 191
13104.07 218
13105.15 206
13106.23 178
13107.32 164
13108.40 192
13109.48 193
13110.56 169
13111.64 151
13112.72 178
13113.81 220
13114.89 192
13115.97 158
13117.05 180
13118.13 205
13119.22 163
13120.30 189
13121.38 192
13122.46 167
13123.55 178
13124.63 182
13125.71 200
13126.79 180
13127.88 178
13128.96 170
13130.04 209
13131.12 218
13132.21 183
13133.29 203
13134.37 194
13135.45 196
13136.54 205
13137.62 179
13138.70 160
13139.79 200
13140.87 190
13141.95 183
13143.03 203
13144.12 183
13145.20 196
13146.28 177
13147.37 172
13148.45 163
13149.53 191
13150.62 173
13151.70 150
13152.78 165
13153.87 187
13154.95 168
13156.03 170
13157.12 158
13158.20 174
13159.29 167
13160.37 164
13161.45 172
13162.54 154
13163.62 157
13164.71 154
13165.79 152
13166.87 151
13167.96 165
13169.04 173
13170.13 169
13171.21 172
13172.29 153
13173.38 161
13174.46 198
13175.55 175
13176.63 165
13177.72 167
13178.80 153
13179.89 191
13180.97 178
13182.06 153
13183.14 171
13184.22 158
13185.31 174
13186.39 186
13187.48 177
13188.56 150
13189.65 180
13190.73 230
13191.82 197
13192.90 185
13193.99 215
13195.07 191
13196.16 188
13197.25 176
13198.33 172
13199.42 166
13200.50 185
13201.59 196
13202.67 174
13203.76 160
13204.84 183
13205.93 226
13207.02 207
13208.10 148
13209.19 152
13210.27 166
13211.36 207
13212.44 185
13213.53 197
13214.62 153
13215.70 184
13216.79 180
13217.88 164
13218.96 192
13220.05 176
13221.13 195
13222.22 164
13223.31 159
13224.39 185
13225.48 192
13226.57 196
13227.65 165
13228.74 181
13229.83 197
13230.91 212
13232.00 153
13233.09 205
13234.17 194
13235.26 225
13236.35 195
13237.43 198
13238.52 190
13239.61 179
13240.70 202
13241.78 170
13242.87 165
13243.96 219
13245.04 224
13246.13 204
13247.22 193
13248.31 179
13249.39 178
13250.48 200
13251.57 202
13252.66 215
13253.74 216
13254.83 219
13255.92 178
13257.01 188
13258.10 219
13259.18 203
13260.27 232
13261.36 208
13262.45 182
13263.54 196
13264.62 185
13265.71 192
13266.80 203
13267.89 227
13268.98 238
13270.06 212
13271.15 180
13272.24 168
13273.33 211
13274.42 189
13275.51 185
13276.60 194
13277.68 169
13278.77 179
13279.86 195
13280.95 224
13282.04 213
13283.13 207
13284.22 214
13285.31 217
13286.39 214
13287.48 215
13288.57 216
13289.66 202
13290.75 224
13291.84 211
13292.93 256
13294.02 205
13295.11 219
13296.20 216
13297.29 235
13298.38 215
13299.47 211
13300.56 215
13301.65 221
13302.73 217
13303.82 216
13304.91 254
13306.00 194
13307.09 228
13308.18 228
13309.27 235
13310.36 258
13311.45 246
13312.54 218
13313.63 221
13314.72 239
13315.81 242
13316.90 234
13318.00 258
13319.09 246
13320.18 263
13321.27 248
13322.36 239
13323.45 267
13324.54 234
13325.63 237
13326.72 257
13327.81 233
13328.90 205
13329.99 253
13331.08 242
13332.17 239
13333.26 258
13334.35 226
13335.45 217
13336.54 236
13337.63 239
13338.72 263
13339.81 228
13340.90 235
13341.99 266
13343.08 246
13344.18 261
13345.27 299
13346.36 294
13347.45 262
13348.54 238
13349.63 269
13350.72 286
13351.82 288
13352.91 269
13354.00 233
13355.09 247
13356.18 280
13357.28 282
13358.37 270
13359.46 262
13360.55 252
13361.64 289
13362.74 271
13363.83 266
13364.92 239
13366.01 252
13367.10 247
13368.20 255
13369.29 246
13370.38 279
13371.47 278
13372.57 337
13373.66 314
13374.75 323
13375.84 273
13376.94 318
13378.03 266
13379.12 254
13380.22 272
13381.31 268
13382.40 245
13383.49 264
13384.59 238
13385.68 227
13386.77 239
13387.87 224
13388.96 240
13390.05 230
13391.15 195
13392.24 212
13393.33 218
13394.43 246
13395.52 234
13396.61 211
13397.71 198
13398.80 211
13399.90 215
13400.99 231
13402.08 219
13403.18 239
13404.27 235
13405.36 248
13406.46 243
13407.55 199
13408.65 220
13409.74 247
13410.83 221
13411.93 240
13413.02 236
13414.12 235
13415.21 244
13416.31 268
13417.40 268
13418.49 232
13419.59 218
13420.68 214
13421.78 258
13422.87 211
13423.97 231
13425.06 231
13426.16 218
13427.25 218
13428.35 219
13429.44 212
13430.54 200
13431.63 226
13432.73 237
13433.82 242
13434.92 212
13436.01 222
13437.11 197
13438.20 213
13439.30 227
13440.39 264
13441.49 240
13442.58 233
13443.68 246
13444.77 268
13445.87 230
13446.96 215
13448.06 250
13449.16 263
13450.25 234
13451.35 207
13452.44 211
13453.54 240
13454.64 240
13455.73 242
13456.83 250
13457.92 232
13459.02 266
13460.12 223
13461.21 234
13462.31 275
13463.40 273
13464.50 269
13465.60 251
13466.69 233
13467.79 264
13468.89 223
13469.98 205
13471.08 262
13472.18 272
13473.27 281
13474.37 250
13475.47 247
13476.56 251
13477.66 264
13478.76 240
13479.85 235
13480.95 250
13482.05 236
13483.14 291
13484.24 244
13485.34 296
13486.44 285
13487.53 259
13488.63 248
13489.73 274
13490.83 265
13491.92 277
13493.02 274
13494.12 273
13495.21 264
13496.31 271
13497.41 272
13498.51 258
13499.61 268
13500.70 300
13501.80 278
13502.90 332
13504.00 301
13505.10 337
13506.19 340
13507.29 346
13508.39 344
13509.49 281
13510.59 325
13511.68 335
13512.78 337
13513.88 292
13514.98 289
13516.08 264
13517.18 270
13518.27 289
13519.37 257
13520.47 265
13521.57 223
13522.67 234
13523.77 278
13524.87 246
13525.96 218
13527.06 237
13528.16 238
13529.26 243
13530.36 200
13531.46 225
13532.56 256
13533.66 236
13534.76 212
13535.86 250
13536.96 221
13538.05 211
13539.15 240
13540.25 221
13541.35 225
13542.45 219
13543.55 236
13544.65 212
13545.75 213
13546.85 221
13547.95 196
13549.05 253
13550.15 209
13551.25 217
13552.35 202
13553.45 208
13554.55 201
13555.65 189
13556.75 190
13557.85 186
13558.95 215
13560.05 234
13561.15 223
13562.25 210
13563.35 208
13564.45 217
13565.55 198
13566.65 247
13567.75 265
13568.85 214
13569.95 232
13571.05 213
13572.16 215
13573.26 227
13574.36 207
13575.46 205
13576.56 184
13577.66 204
13578.76 213
13579.86 222
13580.96 233
13582.06 255
13583.16 270
13584.27 272
13585.37 212
13586.47 237
13587.57 200
13588.67 182
13589.77 211
13590.87 205
13591.98 213
13593.08 229
13594.18 202
13595.28 248
13596.38 211
13597.48 226
13598.59 208
13599.69 220
13600.79 226
13601.89 236
13602.99 232
13604.10 188
13605.20 224
13606.30 201
13607.40 209
13608.50 253
13609.61 217
13610.71 220
13611.81 220
13612.91 218
13614.02 203
13615.12 231
13616.22 210
13617.32 212
13618.43 201
13619.53 176
13620.63 207
13621.73 193
13622.84 201
13623.94 213
13625.04 229
13626.14 218
13627.25 229
13628.35 219
13629.45 193
13630.56 191
13631.66 205
13632.76 204
13633.87 171
13634.97 159
13636.07 211
13637.18 228
13638.28 210
13639.38 204
13640.49 206
13641.59 245
13642.69 248
13643.80 218
13644.90 207
13646.00 244
13647.11 196
13648.21 211
13649.32 220
13650.42 207
13651.52 205
13652.63 202
13653.73 185
13654.84 177
13655.94 181
13657.04 220
13658.15 251
13659.25 226
13660.36 252
13661.46 235
13662.57 200
13663.67 242
13664.77 242
13665.88 224
13666.98 227
13668.09 200
13669.19 228
13670.30 239
13671.40 222
13672.51 214
13673.61 202
13674.72 209
13675.82 196
13676.93 235
13678.03 228
13679.14 200
13680.24 202
13681.35 246
13682.45 212
13683.56 230
13684.66 225
13685.77 213
13686.87 221
13687.98 228
13689.08 210
13690.19 211
13691.29 236
13692.40 228
13693.51 225
13694.61 227
13695.72 256
13696.82 241
13697.93 253
13699.03 228
13700.14 210
13701.25 184
13702.35 232
13703.46 269
13704.56 253
13705.67 198
13706.78 183
13707.88 231
13708.99 258
13710.10 208
13711.20 201
13712.31 227
13713.41 248
13714.52 247
13715.63 227
13716.73 252
13717.84 270
13718.95 257
13720.05 261
13721.16 246
13722.27 222
13723.37 249
13724.48 257
13725.59 242
13726.70 261
13727.80 249
13728.91 245
13730.02 249
13731.12 265
13732.23 266
13733.34 247
13734.45 257
13735.55 243
13736.66 264
13737.77 248
13738.87 229
13739.98 276
13741.09 265
13742.20 278
13743.31 268
13744.41 279
13745.52 300
13746.63 240
13747.74 247
13748.84 242
13749.95 276
13751.06 261
13752.17 292
13753.28 352
13754.38 249
13755.49 258
13756.60 293
13757.71 376
13758.82 317
13759.93 307
13761.03 284
13762.14 353
13763.25 320
13764.36 330
13765.47 297
13766.58 314
13767.68 334
13768.79 359
13769.90 359
13771.01 360
13772.12 426
13773.23 400
13774.34 392
13775.45 430
13776.56 511
13777.66 480
13778.77 484
13779.88 509
13780.99 479
13782.10 450
13783.21 448
13784.32 439
13785.43 448
13786.54 398
13787.65 395
13788.76 329
13789.87 328
13790.98 336
13792.09 328
13793.20 302
13794.31 298
13795.42 305
13796.52 298
13797.63 282
13798.74 285
13799.85 292
13800.96 285
13802.07 252
13803.18 263
13804.29 265
13805.40 286
13806.51 287
13807.63 258
13808.74 266
13809.85 283
13810.96 273
13812.07 253
13813.18 257
13814.29 266
13815.40 286
13816.51 266
13817.62 273
13818.73 278
13819.84 266
13820.95 277
13822.06 263
13823.17 275
13824.28 256
13825.40 265
13826.51 307
13827.62 290
13828.73 262
13829.84 214
13830.95 214
13832.06 244
13833.17 226
13834.28 231
13835.40 251
13836.51 233
13837.62 290
13838.73 268
13839.84 237
13840.95 265
13842.06 219
13843.18 227
13844.29 255
13845.40 238
13846.51 269
13847.62 251
13848.74 279
13849.85 257
13850.96 257
13852.07 253
13853.18 248
13854.30 255
13855.41 215
13856.52 247
13857.63 259
13858.74 294
13859.86 256
13860.97 245
13862.08 273
13863.19 261
13864.31 266
13865.42 257
13866.53 263
13867.64 287
13868.76 273
13869.87 289
13870.98 277
13872.10 311
13873.21 285
13874.32 273
13875.43 347
13876.55 306
13877.66 268
13878.77 283
13879.89 298
13881.00 260
13882.11 272
13883.23 286
13884.34 284
13885.45 240
13886.57 259
13887.68 278
13888.79 253
13889.91 247
13891.02 233
13892.13 225
13893.25 237
13894.36 304
13895.48 261
13896.59 253
13897.70 235
13898.82 284
13899.93 259
13901.05 267
13902.16 256
13903.27 268
13904.39 259
13905.50 233
13906.62 270
13907.73 274
13908.85 260
13909.96 273
13911.07 302
13912.19 279
13913.30 254
13914.42 237
13915.53 231
13916.65 249
13917.76 262
13918.88 239
13919.99 243
13921.11 269
13922.22 239
13923.34 207
13924.45 210
13925.57 221
13926.68 234
13927.80 267
13928.91 215
13930.03 216
13931.14 213
13932.26 219
13933.37 220
13934.49 209
13935.60 234
13936.72 241
13937.83 233
13938.95 207
13940.06 215
13941.18 199
13942.30 250
13943.41 230
13944.53 240
13945.64 241
13946.76 256
13947.87 267
13948.99 261
13950.11 243
13951.22 241
13952.34 210
13953.45 211
13954.57 234
13955.69 224
13956.80 236
13957.92 205
13959.04 214
13960.15 208
13961.27 224
13962.39 257
13963.50 252
13964.62 242
13965.73 253
13966.85 246
13967.97 237
13969.08 189
13970.20 171
13971.32 198
13972.44 213
13973.55 206
13974.67 178
13975.79 213
13976.90 237
13978.02 210
13979.14 200
13980.25 206
13981.37 240
13982.49 243
13983.61 217
13984.72 176
13985.84 208
13986.96 233
13988.08 229
13989.19 259
13990.31 263
13991.43 260
13992.55 239
13993.66 236
13994.78 193
13995.90 193
13997.02 219
13998.14 219
13999.25 232
14000.37 241
14001.49 209
14002.61 251
14003.73 235
14004.84 202
14005.96 230
14007.08 248
14008.20 258
14009.32 236
14010.44 221
14011.55 268
14012.67 230
14013.79 257
14014.91 241
14016.03 231
14017.15 260
14018.27 266
14019.38 272
14020.50 266
14021.62 253
14022.74 229
14023.86 255
14024.98 284
14026.10 249
14027.22 263
14028.34 270
14029.46 275
14030.57 266
14031.69 239
14032.81 278
14033.93 256
14035.05 226
14036.17 210
14037.29 234
14038.41 206
14039.53 248
14040.65 242
14041.77 197
14042.89 213
14044.01 240
14045.13 253
14046.25 224
14047.37 221
14048.49 231
14049.61 219
14050.73 213
14051.85 241
14052.97 187
14054.09 204
14055.21 237
14056.33 229
14057.45 227
14058.57 218
14059.69 224
14060.81 195
14061.93 193
14063.05 221
14064.17 242
14065.29 215
14066.41 222
14067.53 256
14068.65 202
14069.78 246
14070.90 263
14072.02 266
14073.14 235
14074.26 224
14075.38 223
14076.50 224
14077.62 221
14078.74 249
14079.86 254
14080.99 224
14082.11 227
14083.23 269
14084.35 273
14085.47 253
14086.59 259
14087.71 268
14088.84 250
14089.96 266
14091.08 258
14092.20 239
14093.32 247
14094.44 256
14095.57 238
14096.69 241
14097.81 258
14098.93 247
14100.05 287
14101.18 270
14102.30 280
14103.42 252
14104.54 304
14105.66 317
14106.79 332
14107.91 305
14109.03 302
14110.15 257
14111.28 258
14112.40 258
14113.52 254
14114.64 229
14115.77 229
14116.89 259
14118.01 266
14119.13 228
14120.26 214
14121.38 239
14122.50 239
14123.63 241
14124.75 238
14125.87 261
14126.99 229
14128.12 242
14129.24 201
14130.36 222
14131.49 235
14132.61 245
14133.73 221
14134.86 193
14135.98 228
14137.10 272
14138.23 246
14139.35 231
14140.47 221
14141.60 220
14142.72 208
14143.85 191
14144.97 212
14146.09 189
14147.22 202
14148.34 216
14149.47 203
14150.59 184
14151.71 196
14152.84 215
14153.96 218
14155.09 217
14156.21 219
14157.33 207
14158.46 226
14159.58 208
14160.71 183
14161.83 217
14162.96 259
14164.08 218
14165.21 223
14166.33 206
14167.45 188
14168.58 199
14169.70 195
14170.83 199
14171.95 200
14173.08 224
14174.20 219
14175.33 237
14176.45 206
14177.58 209
14178.70 208
14179.83 202
14180.95 199
14182.08 206
14183.20 204
14184.33 184
14185.46 216
14186.58 190
14187.71 191
14188.83 212
14189.96 178
14191.08 214
14192.21 212
14193.33 198
14194.46 173
14195.59 206
14196.71 213
14197.84 204
14198.96 219
14200.09 200
14201.22 201
14202.34 220
14203.47 212
14204.59 210
14205.72 218
14206.85 172
14207.97 192
14209.10 196
14210.23 184
14211.35 193
14212.48 204
14213.61 192
14214.73 197
14215.86 166
14216.99 176
14218.11 191
14219.24 144
14220.37 171
14221.49 181
14222.62 200
14223.75 153
14224.87 198
14226.00 187
14227.13 194
14228.25 166
14229.38 176
14230.51 152
14231.64 175
14232.76 182
14233.89 192
14235.02 195
14236.14 144
14237.27 187
14238.40 206
14239.53 174
14240.66 170
14241.78 194
14242.91 185
14244.04 203
14245.17 185
14246.29 148
14247.42 186
14248.55 181
14249.68 168
14250.81 163
14251.93 150
14253.06 158
14254.19 178
14255.32 168
14256.45 141
14257.57 161
14258.70 159
14259.83 174
14260.96 183
14262.09 188
14263.22 165
14264.34 183
14265.47 184
14266.60 196
14267.73 186
14268.86 180
14269.99 181
14271.12 173
14272.25 190
14273.37 181
14274.50 196
14275.63 189
14276.76 203
14277.89 166
14279.02 180
14280.15 181
14281.28 178
14282.41 183
14283.54 155
14284.67 174
14285.80 166
14286.92 163
14288.05 161
14289.18 187
14290.31 169
14291.44 157
14292.57 145
14293.70 177
14294.83 171
14295.96 144
14297.09 152
14298.22 166
14299.35 158
14300.48 174
14301.61 159
14302.74 160
14303.87 164
14305.00 141
14306.13 166
14307.26 164
14308.39 168
14309.52 168
14310.65 163
14311.78 154
14312.91 141
14314.04 160
14315.18 160
14316.31 183
14317.44 133
14318.57 155
14319.70 144
14320.83 155
14321.96 156
14323.09 127
14324.22 147
14325.35 189
14326.48 159
14327.61 173
14328.75 173
14329.88 164
14331.01 141
14332.14 138
14333.27 144
14334.40 131
14335.53 155
14336.66 151
14337.80 159
14338.93 152
14340.06 185
14341.19 180
14342.32 202
14343.45 145
14344.59 135
14345.72 158
14346.85 161
14347.98 152
14349.11 166
14350.24 150
14351.38 147
14352.51 143
14353.64 156
14354.77 139
14355.91 137
14357.04 141
14358.17 142
14359.30 163
14360.43 133
14361.57 165
14362.70 140
14363.83 150
14364.96 154
14366.10 159
14367.23 157
14368.36 147
14369.49 183
14370.63 160
14371.76 148
14372.89 149
14374.03 161
14375.16 162
14376.29 137
14377.42 156
14378.56 158
14379.69 134
14380.82 149
14381.96 129
14383.09 132
14384.22 138
14385.36 156
14386.49 161
14387.62 147
14388.76 150
14389.89 130
14391.02 154
14392.16 131
14393.29 129
14394.43 154
14395.56 155
14396.69 112
14397.83 153
14398.96 181
14400.09 148
14401.23 123
14402.36 141
14403.50 136
14404.63 152
14405.76 167
14406.90 146
14408.03 160
14409.17 174
14410.30 152
14411.44 137
14412.57 163
14413.70 159
14414.84 181
14415.97 165
14417.11 160
14418.24 139
14419.38 172
14420.51 174
14421.65 151
14422.78 150
14423.92 152
14425.05 172
14426.19 181
14427.32 170
14428.46 180
14429.59 172
14430.73 171
14431.86 150
14433.00 169
14434.13 183
14435.27 152
14436.40 172
14437.54 186
14438.67 200
14439.81 172
14440.95 158
14442.08 173
14443.22 158
14444.35 172
14445.49 184
14446.62 167
14447.76 180
14448.90 177
14450.03 155
14451.17 168
14452.30 183
14453.44 183
14454.58 221
14455.71 168
14456.85 144
14457.98 185
14459.12 170
14460.26 177
14461.39 153
14462.53 160
14463.67 160
14464.80 163
14465.94 174
14467.07 191
14468.21 173
14469.35 184
14470.48 186
14471.62 169
14472.76 188
14473.90 168
14475.03 183
14476.17 148
14477.31 165
14478.44 184
14479.58 198
14480.72 206
14481.85 173
14482.99 181
14484.13 180
14485.27 171
14486.40 179
14487.54 185
14488.68 187
14489.82 210
14490.95 215
14492.09 182
14493.23 191
14494.37 185
14495.50 153
14496.64 193
14497.78 174
14498.92 185
14500.05 208
14501.19 208
14502.33 153
14503.47 156
14504.61 165
14505.74 183
14506.88 177
14508.02 149
14509.16 123
14510.30 163
14511.44 170
14512.57 158
14513.71 160
14514.85 156
14515.99 134
14517.13 199
14518.27 197
14519.41 170
14520.54 163
14521.68 165
14522.82 172
14523.96 157
14525.10 193
14526.24 170
14527.38 151
14528.52 155
14529.65 142
14530.79 146
14531.93 151
14533.07 134
14534.21 141
14535.35 172
14536.49 183
14537.63 152
14538.77 180
14539.91 187
14541.05 147
14542.19 133
14543.33 164
14544.47 148
14545.61 179
14546.75 174
14547.89 158
14549.02 170
14550.16 159
14551.30 143
14552.44 140
14553.58 163
14554.72 173
14555.86 160
14557.00 160
14558.14 174
14559.29 159
14560.43 159
14561.57 188
14562.71 169
14563.85 192
14564.99 157
14566.13 179
14567.27 162
14568.41 159
14569.55 161
14570.69 166
14571.83 210
14572.97 177
14574.11 159
14575.25 167
14576.39 162
14577.53 201
14578.68 174
14579.82 162
14580.96 145
14582.10 182
14583.24 177
14584.38 156
14585.52 176
14586.66 169
14587.80 150
14588.95 178
14590.09 190
14591.23 168
14592.37 179
14593.51 194
14594.65 209
14595.79 239
14596.94 199
14598.08 197
14599.22 206
14600.36 189
14601.50 214
14602.65 178
14603.79 182
14604.93 195
14606.07 183
14607.21 175
14608.36 190
14609.50 201
14610.64 176
14611.78 184
14612.92 235
14614.07 221
14615.21 158
14616.35 199
14617.49 200
14618.64 212
14619.78 164
14620.92 167
14622.06 178
14623.21 217
14624.35 191
14625.49 221
14626.64 199
14627.78 219
14628.92 192
14630.06 224
14631.21 212
14632.35 196
14633.49 190
14634.64 243
14635.78 243
14636.92 235
14638.07 235
14639.21 241
14640.35 235
14641.50 292
14642.64 258
14643.78 269
14644.93 269
14646.07 261
14647.21 245
14648.36 237
14649.50 230
14650.65 227
14651.79 201
14652.93 191
14654.08 178
14655.22 179
14656.37 168
14657.51 196
14658.65 199
14659.80 193
14660.94 184
14662.09 169
14663.23 175
14664.37 193
14665.52 175
14666.66 172
14667.81 177
14668.95 172
14670.10 152
14671.24 160
14672.39 175
14673.53 168
14674.68 135
14675.82 169
14676.97 167
14678.11 192
14679.25 172
14680.40 182
14681.54 169
14682.69 165
14683.83 189
14684.98 166
14686.13 158
14687.27 180
14688.42 158
14689.56 170
14690.71 166
14691.85 171
14693.00 147
14694.14 168
14695.29 182
14696.43 171
14697.58 148
14698.72 174
14699.87 156
14701.02 164
14702.16 153
14703.31 179
14704.45 170
14705.60 140
14706.75 162
14707.89 159
14709.04 161
14710.18 170
14711.33 136
14712.48 158
14713.62 156
14714.77 129
14715.92 148
14717.06 145
14718.21 160
14719.35 155
14720.50 149
14721.65 157
14722.79 150
14723.94 149
14725.09 147
14726.23 190
14727.38 160
14728.53 159
14729.67 167
14730.82 196
14731.97 167
14733.12 169
14734.26 158
14735.41 165
14736.56 162
14737.70 167
14738.85 176
14740.00 181
14741.15 186
14742.29 151
14743.44 155
14744.59 177
14745.74 202
14746.88 147
14748.03 141
14749.18 161
14750.33 153
14751.47 163
14752.62 140
14753.77 120
14754.92 151
14756.07 157
14757.21 157
14758.36 178
14759.51 172
14760.66 158
14761.81 177
14762.95 163
14764.10 157
14765.25 171
14766.40 150
14767.55 159
14768.70 153
14769.84 141
14770.99 143
14772.14 172
14773.29 162
14774.44 185
14775.59 167
14776.74 160
14777.88 157
14779.03 172
14780.18 180
14781.33 199
14782.48 178
14783.63 165
14784.78 203
14785.93 205
14787.08 195
14788.22 156
14789.37 153
14790.52 148
14791.67 207
14792.82 197
14793.97 157
14795.12 163
14796.27 209
14797.42 211
14798.57 170
14799.72 193
14800.87 202
14802.02 217
14803.17 199
14804.32 204
14805.47 220
14806.62 175
14807.77 201
14808.92 195
14810.07 214
14811.22 230
14812.37 185
14813.52 147
14814.67 179
14815.82 201
14816.97 185
14818.12 178
14819.27 212
14820.42 153
14821.57 141
14822.72 151
14823.87 187
14825.02 191
14826.17 195
14827.32 158
14828.47 171
14829.62 187
14830.78 161
14831.93 155
14833.08 144
14834.23 114
14835.38 163
14836.53 184
14837.68 130
14838.83 140
14839.98 121
14841.13 154
14842.29 161
14843.44 136
14844.59 134
14845.74 156
14846.89 133
14848.04 138
14849.19 139
14850.35 156
14851.50 155
14852.65 177
14853.80 166
14854.95 155
14856.10 141
14857.26 124
14858.41 124
14859.56 123
14860.71 137
14861.86 124
14863.02 153
14864.17 166
14865.32 118
14866.47 153
14867.63 135
14868.78 124
14869.93 125
14871.08 121
14872.23 131
14873.39 132
14874.54 127
14875.69 159
14876.84 150
14878.00 126
14879.15 119
14880.30 112
14881.46 157
14882.61 158
14883.76 120
14884.91 115
14886.07 128
14887.22 123
14888.37 150
14889.53 144
14890.68 142
14891.83 131
14892.99 117
14894.14 102
14895.29 132
14896.45 130
14897.60 123
14898.75 123
14899.91 135
14901.06 137
14902.21 150
14903.37 164
14904.52 118
14905.67 141
14906.83 156
14907.98 149
14909.14 132
14910.29 118
14911.44 109
14912.60 153
14913.75 129
14914.91 138
14916.06 150
14917.21 137
14918.37 128
14919.52 130
14920.68 124
14921.83 125
14922.99 142
14924.14 148
14925.30 140
14926.45 145
14927.60 145
14928.76 146
14929.91 123
14931.07 117
14932.22 150
14933.38 135
14934.53 149
14935.69 116
14936.84 105
14938.00 117
14939.15 130
14940.31 129
14941.46 119
14942.62 135
14943.77 110
14944.93 132
14946.08 125
14947.24 131
14948.39 98
14949.55 122
14950.71 142
14951.86 149
14953.02 121
14954.17 99
14955.33 127
14956.48 161
14957.64 168
14958.80 143
14959.95 130
14961.11 135
14962.26 143
14963.42 115
14964.57 130
14965.73 108
14966.89 139
14968.04 137
14969.20 130
14970.36 116
14971.51 118
14972.67 104
14973.82 136
14974.98 133
14976.14 144
14977.29 145
14978.45 107
14979.61 96
14980.76 103
14981.92 132
14983.08 138
14984.23 143
14985.39 132
14986.55 102
14987.70 108
14988.86 110
14990.02 120
14991.18 109
14992.33 135
14993.49 116
14994.65 107
14995.80 101
14996.96 111
14998.12 122
14999.28 123
15000.43 107
15001.59 113
15002.75 117
15003.91 117
15005.06 118
15006.22 132
15007.38 125
15008.54 107
15009.69 104
15010.85 126
15012.01 131
15013.17 106
15014.33 87
15015.48 91
15016.64 104
15017.80 122
15018.96 117
15020.12 76
15021.27 113
15022.43 96
15023.59 110
15024.75 96
15025.91 109
15027.07 105
15028.23 119
15029.38 120
15030.54 116
15031.70 94
15032.86 115
15034.02 116
15035.18 96
15036.34 117
15037.49 104
15038.65 102
15039.81 117
15040.97 117
15042.13 84
15043.29 119
15044.45 135
15045.61 116
15046.77 139
15047.93 108
15049.09 100
15050.24 103
15051.40 113
15052.56 117
15053.72 112
15054.88 131
15056.04 122
15057.20 93
15058.36 109
15059.52 116
15060.68 124
15061.84 111
15063.00 78
15064.16 74
15065.32 86
15066.48 115
15067.64 108
15068.80 91
15069.96 113
15071.12 114
15072.28 129
15073.44 91
15074.60 100
15075.76 131
15076.92 116
15078.08 93
15079.24 97
15080.40 90
15081.56 106
15082.72 109
15083.89 99
15085.05 100
15086.21 64
15087.37 100
15088.53 89
15089.69 105
15090.85 139
15092.01 113
15093.17 95
15094.33 114
15095.49 126
15096.66 92
15097.82 105
15098.98 120
15100.14 140
15101.30 138
15102.46 103
15103.62 73
15104.78 123
15105.95 110
15107.11 98
15108.27 104
15109.43 139
15110.59 133
15111.75 123
15112.92 99
15114.08 108
15115.24 129
15116.40 108
15117.56 107
15118.73 112
15119.89 128
15121.05 114
15122.21 110
15123.37 131
15124.54 88
15125.70 128
15126.86 126
15128.02 108
15129.19 95
15130.35 97
15131.51 111
15132.67 122
15133.84 113
15135.00 95
15136.16 89
15137.32 95
15138.49 105
15139.65 104
15140.81 98
15141.97 99
15143.14 120
15144.30 108
15145.46 104
15146.63 104
15147.79 120
15148.95 125
15150.12 127
15151.28 113
15152.44 102
15153.61 122
15154.77 116
15155.93 99
15157.10 123
15158.26 111
15159.42 100
15160.59 95
15161.75 121
15162.91 128
15164.08 99
15165.24 98
15166.41 109
15167.57 118
15168.73 113
15169.90 122
15171.06 105
15172.23 93
15173.39 117
15174.55 105
15175.72 144
15176.88 116
15178.05 95
15179.21 103
15180.38 111
15181.54 98
15182.70 99
15183.87 120
15185.03 140
15186.20 137
15187.36 105
15188.53 109
15189.69 95
15190.86 118
15192.02 92
15193.19 106
15194.35 93
15195.52 116
15196.68 147
15197.85 107
15199.01 103
15200.18 100
15201.34 97
15202.51 98
15203.67 112
15204.84 141
15206.00 98
15207.17 97
15208.33 109
15209.50 114
15210.66 109
15211.83 97
15213.00 112
15214.16 129
15215.33 126
15216.49 130
15217.66 129
15218.82 122
15219.99 131
15221.16 120
15222.32 127
15223.49 137
15224.65 115
15225.82 106
15226.99 156
15228.15 152
15229.32 138
15230.49 120
15231.65 133
15232.82 146
15233.98 136
15235.15 125
15236.32 160
15237.48 150
15238.65 112
15239.82 121
15240.98 138
15242.15 152
15243.32 105
15244.48 133
15245.65 116
15246.82 136
15247.98 133
15249.15 134
15250.32 140
15251.49 129
15252.65 108
15253.82 124
15254.99 112
15256.16 124
15257.32 81
15258.49 106
15259.66 120
15260.82 130
15261.99 125
15263.16 83
15264.33 101
15265.49 108
15266.66 116
15267.83 117
15269.00 115
15270.17 104
15271.33 108
15272.50 126
15273.67 102
15274.84 96
15276.01 125
15277.17 139
15278.34 132
15279.51 126
15280.68 97
15281.85 102
15283.01 91
15284.18 95
15285.35 128
15286.52 129
15287.69 102
15288.86 115
15290.03 105
15291.19 108
15292.36 113
15293.53 117
15294.70 81
15295.87 89
15297.04 90
15298.21 107
15299.38 108
15300.54 109
15301.71 106
15302.88 97
15304.05 134
15305.22 109
15306.39 115
15307.56 102
15308.73 112
15309.90 113
15311.07 115
15312.24 97
15313.41 123
15314.58 105
15315.75 99
15316.92 96
15318.09 99
15319.25 85
15320.42 107
15321.59 112
15322.76 103
15323.93 130
15325.10 133
15326.27 106
15327.44 118
15328.61 122
15329.78 102
15330.95 96
15332.12 134
15333.29 108
15334.46 100
15335.64 82
15336.81 97
15337.98 131
15339.15 114
15340.32 98
15341.49 99
15342.66 118
15343.83 122
15345.00 102
15346.17 108
15347.34 114
15348.51 116
15349.68 100
15350.85 111
15352.02 108
15353.20 78
15354.37 107
15355.54 118
15356.71 115
15357.88 104
15359.05 99
15360.22 126
15361.39 125
15362.57 99
15363.74 90
15364.91 126
15366.08 112
15367.25 87
15368.42 102
15369.59 107
15370.77 108
15371.94 110
15373.11 106
15374.28 111
15375.45 157
15376.63 126
15377.80 120
15378.97 96
15380.14 101
15381.31 118
15382.49 88
15383.66 111
15384.83 105
15386.00 116
15387.17 118
15388.35 105
15389.52 114
15390.69 107
15391.86 127
15393.04 116
15394.21 106
15395.38 126
15396.55 125
15397.73 104
15398.90 119
15400.07 115
15401.25 103
15402.42 97
15403.59 103
15404.76 99
15405.94 101
15407.11 110
15408.28 107
15409.46 107
15410.63 96
15411.80 133
15412.98 130
15414.15 103
15415.32 104
15416.50 131
15417.67 99
15418.84 101
15420.02 105
15421.19 77
15422.36 87
15423.54 111
15424.71 91
15425.89 93
15427.06 114
15428.23 100
15429.41 101
15430.58 108
15431.76 106
15432.93 105
15434.10 106
15435.28 91
15436.45 101
15437.63 95
15438.80 114
15439.97 114
15441.15 99
15442.32 115
15443.50 105
15444.67 97
15445.85 119
15447.02 110
15448.20 121
15449.37 83
15450.55 93
15451.72 114
15452.89 107
15454.07 99
15455.24 108
15456.42 93
15457.59 102
15458.77 109
15459.94 102
15461.12 125
15462.30 95
15463.47 107
15464.65 99
15465.82 89
15467.00 106
15468.17 126
15469.35 98
15470.52 93
15471.70 127
15472.87 102
15474.05 118
15475.22 97
15476.40 101
15477.58 124
15478.75 117
15479.93 107
15481.10 118
15482.28 126
15483.46 102
15484.63 84
15485.81 109
15486.98 119
15488.16 83
15489.34 103
15490.51 103
15491.69 102
15492.87 118
15494.04 88
15495.22 117
15496.39 96
15497.57 86
15498.75 99
15499.92 135
15501.10 122
15502.28 105
15503.45 72
15504.63 96
15505.81 104
15506.98 137
15508.16 94
15509.34 105
15510.52 113
15511.69 115
15512.87 134
15514.05 85
15515.22 101
15516.40 102
15517.58 94
15518.76 95
15519.93 98
15521.11 82
15522.29 130
15523.47 129
15524.64 131
15525.82 101
15527.00 133
15528.18 117
15529.35 96
15530.53 113
15531.71 112
15532.89 114
15534.07 108
15535.24 135
15536.42 124
15537.60 106
15538.78 100
15539.96 120
15541.13 116
15542.31 129
15543.49 104
15544.67 117
15545.85 113
15547.03 137
15548.20 114
15549.38 108
15550.56 116
15551.74 118
15552.92 131
15554.10 99
15555.28 108
15556.45 147
15557.63 125
15558.81 90
15559.99 110
15561.17 113
15562.35 112
15563.53 113
15564.71 132
15565.89 99
15567.07 110
15568.24 101
15569.42 114
15570.60 125
15571.78 112
15572.96 131
15574.14 121
15575.32 108
15576.50 108
15577.68 110
15578.86 111
15580.04 135
15581.22 146
15582.40 141
15583.58 126
15584.76 139
15585.94 125
15587.12 104
15588.30 115
15589.48 94
15590.66 114
15591.84 98
15593.02 117
15594.20 108
15595.38 145
15596.56 142
15597.74 126
15598.92 110
15600.10 118
15601.28 137
15602.46 121
15603.64 136
15604.82 135
15606.00 108
15607.18 118
15608.36 121
15609.55 145
15610.73 131
15611.91 138
15613.09 101
15614.27 105
15615.45 118
15616.63 123
15617.81 118
15618.99 115
15620.17 126
15621.36 131
15622.54 112
15623.72 129
15624.90 125
15626.08 122
15627.26 136
15628.44 153
15629.63 123
15630.81 142
15631.99 119
15633.17 139
15634.35 110
15635.53 110
15636.72 119
15637.90 115
15639.08 129
15640.26 133
15641.44 130
15642.63 131
15643.81 149
15644.99 124
15646.17 143
15647.35 122
15648.54 128
15649.72 122
15650.90 155
15652.08 162
15653.27 133
15654.45 133
15655.63 145
15656.81 140
15658.00 179
15659.18 172
15660.36 149
15661.54 154
15662.73 147
15663.91 145
15665.09 127
15666.28 141
15667.46 145
15668.64 163
15669.82 160
15671.01 142
15672.19 125
15673.37 159
15674.56 137
15675.74 110
15676.92 150
15678.11 154
15679.29 146
15680.47 182
15681.66 170
15682.84 134
15684.03 150
15685.21 146
15686.39 113
15687.58 130
15688.76 159
15689.94 133
15691.13 139
15692.31 127
15693.50 155
15694.68 139
15695.86 161
15697.05 160
15698.23 138
15699.42 152
15700.60 132
15701.78 130
15702.97 123
15704.15 133
15705.34 131
15706.52 126
15707.71 125
15708.89 166
15710.08 147
15711.26 149
15712.45 141
15713.63 118
15714.81 134
15716.00 138
15717.18 120
15718.37 147
15719.55 170
15720.74 124
15721.92 140
15723.11 148
15724.29 172
15725.48 162
15726.66 143
15727.85 150
15729.04 155
15730.22 162
15731.41 148
15732.59 166
15733.78 157
15734.96 149
15736.15 149
15737.33 136
15738.52 153
15739.71 137
15740.89 142
15742.08 169
15743.26 165
15744.45 166
15745.63 182
15746.82 172
15748.01 159
15749.19 142
15750.38 178
15751.56 150
15752.75 166
15753.94 150
15755.12 143
15756.31 134
15757.50 163
15758.68 165
15759.87 164
15761.06 167
15762.24 178
15763.43 180
15764.62 182
15765.80 159
15766.99 184
15768.18 179
15769.36 172
15770.55 157
15771.74 139
15772.92 146
15774.11 155
15775.30 173
15776.48 157
15777.67 134
15778.86 141
15780.05 125
15781.23 144
15782.42 144
15783.61 162
15784.80 166
15785.98 157
15787.17 155
15788.36 161
15789.55 173
15790.73 174
15791.92 149
15793.11 132
15794.30 145
15795.48 131
15796.67 142
15797.86 161
15799.05 151
15800.24 150
15801.42 152
15802.61 116
15803.80 128
15804.99 152
15806.18 173
15807.37 109
15808.55 132
15809.74 168
15810.93 135
15812.12 122
15813.31 133
15814.50 121
15815.68 124
15816.87 160
15818.06 121
15819.25 160
15820.44 144
15821.63 149
15822.82 161
15824.01 145
15825.19 139
15826.38 129
15827.57 125
15828.76 144
15829.95 131
15831.14 147
15832.33 143
15833.52 118
15834.71 143
15835.90 114
15837.09 133
15838.28 105
15839.47 115
15840.66 120
15841.84 143
15843.03 145
15844.22 103
15845.41 91
15846.60 92
15847.79 121
15848.98 128
15850.17 119
15851.36 127
15852.55 115
15853.74 155
15854.93 120
15856.12 118
15857.31 112
15858.50 126
15859.69 120
15860.88 125
15862.07 124
15863.26 104
15864.46 115
15865.65 87
15866.84 120
15868.03 114
15869.22 121
15870.41 136
15871.60 121
15872.79 114
15873.98 124
15875.17 162
15876.36 107
15877.55 110
15878.74 96
15879.94 100
15881.13 152
15882.32 122
15883.51 112
15884.70 120
15885.89 125
15887.08 112
15888.27 113
15889.46 112
15890.66 130
15891.85 138
15893.04 142
15894.23 141
15895.42 130
15896.61 119
15897.81 107
15899.00 90
15900.19 114
15901.38 130
15902.57 125
15903.76 118
15904.96 126
15906.15 119
15907.34 149
15908.53 129
15909.72 122
15910.92 102
15912.11 115
15913.30 114
15914.49 109
15915.69 144
15916.88 118
15918.07 109
15919.26 114
15920.46 143
15921.65 139
15922.84 122
15924.03 103
15925.23 130
15926.42 126
15927.61 143
15928.81 130
15930.00 129
15931.19 111
15932.38 133
15933.58 135
15934.77 116
15935.96 131
15937.16 127
15938.35 126
15939.54 114
15940.74 128
15941.93 124
15943.12 124
15944.32 140
15945.51 151
15946.70 136
15947.90 109
15949.09 116
15950.28 129
15951.48 131
15952.67 111
15953.87 116
15955.06 117
15956.25 116
15957.45 117
15958.64 139
15959.84 121
15961.03 118
15962.22 120
15963.42 84
15964.61 101
15965.81 118
15967.00 125
15968.19 94
15969.39 95
15970.58 114
15971.78 110
15972.97 80
15974.17 92
15975.36 104
15976.56 103
15977.75 86
15978.95 97
15980.14 93
15981.34 85
15982.53 79
15983.72 102
15984.92 102
15986.11 76
15987.31 94
15988.50 90
15989.70 125
15990.90 98
15992.09 96
15993.29 105
15994.48 108
15995.68 105
15996.87 97
15998.07 86
15999.26 100
16000.46 86
16001.65 87
16002.85 85
16004.05 74
16005.24 98
16006.44 92
16007.63 99
16008.83 108
16010.02 89
16011.22 105
16012.42 97
16013.61 100
16014.81 92
16016.00 92
16017.20 113
16018.40 118
16019.59 105
16020.79 105
16021.99 91
16023.18 93
16024.38 84
16025.58 94
16026.77 103
16027.97 110
16029.16 107
16030.36 94
16031.56 92
16032.76 111
16033.95 106
16035.15 107
16036.35 78
16037.54 93
16038.74 122
16039.94 99
16041.13 96
16042.33 98
16043.53 96
16044.73 86
16045.92 82
16047.12 106
16048.32 85
16049.51 96
16050.71 103
16051.91 102
16053.11 94
16054.30 85
16055.50 80
16056.70 92
16057.90 92
16059.10 86
16060.29 96
16061.49 97
16062.69 81
16063.89 60
16065.08 86
16066.28 84
16067.48 76
16068.68 78
16069.88 80
16071.07 80
16072.27 94
16073.47 101
16074.67 102
16075.87 85
16077.07 82
16078.26 103
16079.46 118
16080.66 108
16081.86 84
16083.06 107
16084.26 111
16085.46 83
16086.66 80
16087.85 80
16089.05 94
16090.25 89
16091.45 94
16092.65 95
16093.85 83
16095.05 90
16096.25 94
16097.45 98
16098.65 103
16099.84 94
16101.04 97
16102.24 81
16103.44 81
16104.64 95
16105.84 85
16107.04 70
16108.24 101
16109.44 98
16110.64 65
16111.84 66
16113.04 86
16114.24 93
16115.44 75
16116.64 85
16117.84 82
16119.04 87
16120.24 99
16121.44 97
16122.64 105
16123.84 94
16125.04 92
16126.24 105
16127.44 82
16128.64 68
16129.84 74
16131.04 89
16132.24 97
16133.44 81
16134.64 83
16135.84 96
16137.04 104
16138.25 99
16139.45 82
16140.65 98
16141.85 81
16143.05 101
16144.25 110
16145.45 100
16146.65 74
16147.85 88
16149.05 91
16150.25 80
16151.46 99
16152.66 95
16153.86 81
16155.06 93
16156.26 97
16157.46 94
16158.66 95
16159.87 82
16161.07 90
16162.27 82
16163.47 80
16164.67 99
16165.87 90
16167.08 87
16168.28 81
16169.48 83
16170.68 85
16171.88 109
16173.09 81
16174.29 75
16175.49 79
16176.69 71
16177.89 91
16179.10 87
16180.30 78
16181.50 69
16182.70 83
16183.91 92
16185.11 63
16186.31 93
16187.51 92
16188.72 98
16189.92 97
16191.12 109
16192.32 99
16193.53 105
16194.73 111
16195.93 102
16197.13 85
16198.34 79
16199.54 82
16200.74 89
16201.95 80
16203.15 101
16204.35 102
16205.56 118
16206.76 103
16207.96 114
16209.17 107
16210.37 83
16211.57 95
16212.78 83
16213.98 74
16215.18 80
16216.39 90
16217.59 102
16218.79 94
16220.00 109
16221.20 108
16222.41 109
16223.61 91
16224.81 117
16226.02 86
16227.22 98
16228.43 100
16229.63 99
16230.83 105
16232.04 94
16233.24 87
16234.45 78
16235.65 101
16236.86 116
16238.06 123
16239.26 117
16240.47 102
16241.67 95
16242.88 102
16244.08 107
16245.29 94
16246.49 88
16247.70 96
16248.90 107
16250.11 97
16251.31 98
16252.52 84
16253.72 98
16254.93 109
16256.13 89
16257.34 100
16258.54 77
16259.75 75
16260.95 111
16262.16 102
16263.36 103
16264.57 87
16265.77 123
16266.98 119
16268.19 94
16269.39 110
16270.60 102
16271.80 118
16273.01 106
16274.21 132
16275.42 104
16276.63 112
16277.83 96
16279.04 96
16280.24 103
16281.45 109
16282.66 116
16283.86 116
16285.07 113
16286.27 98
16287.48 93
16288.69 98
16289.89 102
16291.10 113
16292.31 94
16293.51 112
16294.72 115
16295.93 114
16297.13 102
16298.34 110
16299.55 115
16300.75 106
16301.96 120
16303.17 104
16304.37 97
16305.58 113
16306.79 128
16307.99 125
16309.20 129
16310.41 145
16311.62 127
16312.82 132
16314.03 119
16315.24 113
16316.44 108
16317.65 108
16318.86 108
16320.07 105
16321.27 113
16322.48 129
16323.69 120
16324.90 98
16326.10 128
16327.31 125
16328.52 97
16329.73 93
16330.94 117
16332.14 122
16333.35 117
16334.56 109
16335.77 108
16336.98 92
16338.18 97
16339.39 110
16340.60 99
16341.81 94
16343.02 71
16344.23 88
16345.43 83
16346.64 80
16347.85 91
16349.06 93
16350.27 94
16351.48 81
16352.69 85
16353.89 100
16355.10 117
16356.31 94
16357.52 100
16358.73 93
16359.94 111
16361.15 103
16362.36 95
16363.57 82
16364.77 96
16365.98 99
16367.19 96
16368.40 109
16369.61 113
16370.82 98
16372.03 93
16373.24 68
16374.45 93
16375.66 76
16376.87 110
16378.08 101
16379.29 102
16380.50 99
16381.71 105
16382.92 88
16384.13 104
16385.34 102
16386.55 99
16387.76 94
16388.97 91
16390.18 71
16391.39 94
16392.60 73
16393.81 103
16395.02 108
16396.23 104
16397.44 101
16398.65 115
16399.86 84
16401.07 106
16402.28 88
16403.49 105
16404.70 121
16405.91 83
16407.12 89
16408.33 88
16409.54 83
16410.76 104
16411.97 116
16413.18 93
16414.39 84
16415.60 118
16416.81 80
16418.02 91
16419.23 67
16420.44 105
16421.66 94
16422.87 95
16424.08 96
16425.29 96
16426.50 91
16427.71 89
16428.92 72
16430.14 84
16431.35 66
16432.56 111
16433.77 89
16434.98 69
16436.19 92
16437.41 87
16438.62 81
16439.83 78
16441.04 85
16442.25 76
16443.47 103
16444.68 86
16445.89 70
16447.10 74
16448.31 88
16449.53 102
16450.74 83
16451.95 81
16453.16 77
16454.38 79
16455.59 76
16456.80 79
16458.01 95
16459.23 68
16460.44 71
16461.65 93
16462.86 92
16464.08 98
16465.29 102
16466.50 119
16467.72 89
16468.93 104
16470.14 108
16471.35 91
16472.57 71
16473.78 84
16474.99 76
16476.21 79
16477.42 89
16478.63 90
16479.85 79
16481.06 84
16482.27 100
16483.49 77
16484.70 76
16485.92 112
16487.13 105
16488.34 88
16489.56 91
16490.77 74
16491.98 86
16493.20 84
16494.41 78
16495.63 89
16496.84 104
16498.05 78
16499.27 89
16500.48 84
16501.70 88
16502.91 86
16504.13 92
16505.34 103
16506.55 91
16507.77 85
16508.98 101
16510.20 84
16511.41 78
16512.63 93
16513.84 91
16515.06 83
16516.27 75
16517.49 88
16518.70 92
16519.92 89
16521.13 82
16522.35 59
16523.56 85
16524.78 94
16525.99 89
16527.21 77
16528.42 89
16529.64 62
16530.85 68
16532.07 82
16533.28 64
16534.50 82
16535.71 97
16536.93 71
16538.14 68
16539.36 70
16540.58 84
16541.79 93
16543.01 82
16544.22 83
16545.44 77
16546.65 86
16547.87 101
16549.09 98
16550.30 90
16551.52 82
16552.73 90
16553.95 78
16555.17 95
16556.38 70
16557.60 97
16558.82 76
16560.03 81
16561.25 99
16562.46 96
16563.68 102
16564.90 106
16566.11 101
16567.33 101
16568.55 84
16569.76 93
16570.98 111
16572.20 97
16573.41 99
16574.63 100
16575.85 110
16577.07 103
16578.28 79
16579.50 74
16580.72 79
16581.93 92
16583.15 89
16584.37 79
16585.59 88
16586.80 93
16588.02 71
16589.24 90
16590.46 90
16591.67 105
16592.89 117
16594.11 122
16595.33 79
16596.54 83
16597.76 133
16598.98 104
16600.20 100
16601.41 107
16602.63 81
16603.85 75
16605.07 108
16606.29 103
16607.50 86
16608.72 99
16609.94 97
16611.16 91
16612.38 107
16613.60 89
16614.81 80
16616.03 95
16617.25 74
16618.47 87
16619.69 72
16620.91 62
16622.13 71
16623.34 87
16624.56 81
16625.78 69
16627.00 87
16628.22 98
16629.44 74
16630.66 81
16631.88 68
16633.10 72
16634.31 62
16635.53 69
16636.75 78
16637.97 96
16639.19 104
16640.41 72
16641.63 68
16642.85 72
16644.07 77
16645.29 52
16646.51 62
16647.73 75
16648.95 76
16650.17 72
16651.39 79
16652.61 70
16653.83 80
16655.05 61
16656.27 88
16657.49 57
16658.71 89
16659.93 83
16661.15 72
16662.37 76
16663.59 78
16664.81 81
16666.03 84
16667.25 86
16668.47 90
16669.69 97
16670.91 75
16672.13 94
16673.35 82
16674.57 71
16675.79 67
16677.01 81
16678.23 79
16679.45 95
16680.67 86
16681.89 74
16683.12 74
16684.34 62
16685.56 84
16686.78 79
16688.00 61
16689.22 62
16690.44 91
16691.66 93
16692.88 82
16694.11 115
16695.33 80
16696.55 97
16697.77 94
16698.99 109
16700.21 94
16701.43 107
16702.66 71
16703.88 76
16705.10 71
16706.32 77
16707.54 76
16708.77 87
16709.99 77
16711.21 84
16712.43 61
16713.65 74
16714.87 73
16716.10 71
16717.32 64
16718.54 72
16719.76 79
16720.99 72
16722.21 77
16723.43 78
16724.65 66
16725.88 75
16727.10 84
16728.32 95
16729.54 92
16730.77 74
16731.99 78
16733.21 80
16734.43 88
16735.66 79
16736.88 67
16738.10 76
16739.33 74
16740.55 71
16741.77 66
16742.99 67
16744.22 79
16745.44 80
16746.66 89
16747.89 83
16749.11 82
16750.33 76
16751.56 91
16752.78 87
16754.00 104
16755.23 96
16756.45 91
16757.68 101
16758.90 89
16760.12 80
16761.35 71
16762.57 66
16763.79 81
16765.02 81
16766.24 113
16767.47 65
16768.69 76
16769.91 74
16771.14 100
16772.36 103
16773.59 84
16774.81 84
16776.04 89
16777.26 83
16778.48 90
16779.71 71
16780.93 58
16782.16 75
16783.38 64
16784.61 84
16785.83 116
16787.06 93
16788.28 94
16789.51 112
16790.73 108
16791.96 88
16793.18 77
16794.41 80
16795.63 97
16796.86 85
16798.08 61
16799.31 77
16800.53 98
16801.76 69
16802.98 92
16804.21 76
16805.43 75
16806.66 70
16807.88 71
16809.11 60
16810.33 65
16811.56 76
16812.79 76
16814.01 66
16815.24 72
16816.46 67
16817.69 90
16818.91 121
16820.14 82
16821.37 73
16822.59 56
16823.82 111
16825.04 115
16826.27 72
16827.50 85
16828.72 89
16829.95 80
16831.18 102
16832.40 75
16833.63 95
16834.86 99
16836.08 75
16837.31 79
16838.53 75
16839.76 72
16840.99 88
16842.21 91
16843.44 89
16844.67 87
16845.90 76
16847.12 109
16848.35 95
16849.58 110
16850.80 84
16852.03 73
16853.26 100
16854.48 82
16855.71 86
16856.94 83
16858.17 94
16859.39 110
16860.62 100
16861.85 102
16863.08 118
16864.30 105
16865.53 100
16866.76 86
16867.99 85
16869.21 86
16870.44 74
16871.67 90
16872.90 85
16874.13 78
16875.35 94
16876.58 103
16877.81 86
16879.04 122
16880.27 99
16881.49 73
16882.72 94
16883.95 95
16885.18 80
16886.41 84
16887.64 108
16888.86 83
16890.09 84
16891.32 85
16892.55 103
16893.78 90
16895.01 114
16896.24 83
16897.46 98
16898.69 98
16899.92 90
16901.15 104
16902.38 98
16903.61 105
16904.84 95
16906.07 91
16907.30 103
16908.53 103
16909.75 78
16910.98 65
16912.21 89
16913.44 121
16914.67 96
16915.90 86
16917.13 95
16918.36 113
16919.59 96
16920.82 85
16922.05 85
16923.28 74
16924.51 76
16925.74 60
16926.97 87
16928.20 95
16929.43 93
16930.66 72
16931.89 65
16933.12 54
16934.35 90
16935.58 83
16936.81 86
16938.04 83
16939.27 80
16940.50 72
16941.73 71
16942.96 78
16944.19 72
16945.42 95
16946.65 77
16947.88 94
16949.11 85
16950.34 82
16951.57 85
16952.80 75
16954.04 80
16955.27 72
16956.50 91
16957.73 92
16958.96 87
16960.19 85
16961.42 83
16962.65 68
16963.88 90
16965.11 103
16966.35 95
16967.58 83
16968.81 89
16970.04 71
16971.27 93
16972.50 117
16973.73 102
16974.97 77
16976.20 73
16977.43 93
16978.66 94
16979.89 73
16981.12 71
16982.36 77
16983.59 81
16984.82 87
16986.05 87
16987.28 54
16988.52 88
16989.75 85
16990.98 75
16992.21 54
16993.45 65
16994.68 61
16995.91 75
16997.14 81
16998.37 66
16999.61 72
17000.84 60
17002.07 82
17003.31 81
17004.54 83
17005.77 54
17007.00 82
17008.24 72
17009.47 73
17010.70 77
17011.93 91
17013.17 70
17014.40 71
17015.63 49
17016.87 68
17018.10 79
17019.33 65
17020.57 61
17021.80 88
17023.03 73
17024.27 77
17025.50 77
17026.73 84
17027.97 80
17029.20 84
17030.43 112
17031.67 75
17032.90 89
17034.14 62
17035.37 70
17036.60 47
17037.84 60
17039.07 68
17040.30 80
17041.54 90
17042.77 71
17044.01 52
17045.24 64
17046.47 71
17047.71 86
17048.94 62
17050.18 52
17051.41 65
17052.65 67
17053.88 69
17055.12 91
17056.35 90
17057.58 81
17058.82 86
17060.05 77
17061.29 73
17062.52 72
17063.76 86
17064.99 67
17066.23 77
17067.46 82
17068.70 95
17069.93 65
17071.17 81
17072.40 77
17073.64 64
17074.87 91
17076.11 94
17077.34 71
17078.58 63
17079.81 68
17081.05 59
17082.29 65
17083.52 64
17084.76 80
17085.99 93
17087.23 74
17088.46 70
17089.70 82
17090.94 78
17092.17 71
17093.41 75
17094.64 66
17095.88 87
17097.12 85
17098.35 77
17099.59 56
17100.82 52
17102.06 60
17103.30 84
17104.53 81
17105.77 83
17107.00 70
17108.24 87
17109.48 67
17110.71 62
17111.95 58
17113.19 77
17114.42 89
17115.66 95
17116.90 76
17118.13 82
17119.37 74
17120.61 64
17121.85 75
17123.08 68
17124.32 74
17125.56 75
17126.79 60
17128.03 62
17129.27 69
17130.50 82
17131.74 83
17132.98 72
17134.22 74
17135.45 83
17136.69 52
17137.93 66
17139.17 81
17140.40 71
17141.64 68
17142.88 66
17144.12 54
17145.36 61
17146.59 79
17147.83 93
17149.07 82
17150.31 72
17151.54 84
17152.78 86
17154.02 57
17155.26 76
17156.50 76
17157.74 70
17158.97 64
17160.21 62
17161.45 73
17162.69 47
17163.93 67
17165.17 81
17166.40 65
17167.64 56
17168.88 72
17170.12 69
17171.36 89
17172.60 76
17173.84 67
17175.08 65
17176.31 73
17177.55 54
17178.79 73
17180.03 70
17181.27 67
17182.51 94
17183.75 68
17184.99 56
17186.23 67
17187.47 72
17188.71 84
17189.94 75
17191.18 96
17192.42 78
17193.66 69
17194.90 59
17196.14 93
17197.38 68
17198.62 84
17199.86 90
17201.10 97
17202.34 84
17203.58 80
17204.82 74
17206.06 66
17207.30 78
17208.54 77
17209.78 92
17211.02 93
17212.26 77
17213.50 76
17214.74 94
17215.98 110
17217.22 60
17218.46 58
17219.70 66
17220.94 64
17222.18 75
17223.43 53
17224.67 59
17225.91 50
17227.15 82
17228.39 84
17229.63 66
17230.87 62
17232.11 59
17233.35 71
17234.59 73
17235.83 66
17237.08 82
17238.32 63
17239.56 82
17240.80 92
17242.04 56
17243.28 55
17244.52 60
17245.76 66
17247.01 62
17248.25 74
17249.49 66
17250.73 66
17251.97 60
17253.21 56
17254.46 78
17255.70 59
17256.94 58
17258.18 50
17259.42 65
17260.66 57
17261.91 54
17263.15 72
17264.39 64
17265.63 64
17266.87 66
17268.12 74
17269.36 67
17270.60 66
17271.84 55
17273.09 63
17274.33 66
17275.57 66
17276.81 63
17278.06 68
17279.30 63
17280.54 79
17281.78 53
17283.03 63
17284.27 78
17285.51 62
17286.76 86
17288.00 85
17289.24 66
17290.48 68
17291.73 77
17292.97 72
17294.21 71
17295.46 57
17296.70 75
17297.94 81
17299.19 84
17300.43 76
17301.67 79
17302.92 76
17304.16 79
17305.40 62
17306.65 67
17307.89 58
17309.14 56
17310.38 67
17311.62 82
17312.87 61
17314.11 53
17315.35 65
17316.60 64
17317.84 64
17319.09 57
17320.33 66
17321.58 78
17322.82 61
17324.06 58
17325.31 74
17326.55 71
17327.80 57
17329.04 84
17330.29 86
17331.53 84
17332.77 71
17334.02 66
17335.26 62
17336.51 66
17337.75 88
17339.00 65
17340.24 68
17341.49 71
17342.73 62
17343.98 62
17345.22 71
17346.47 62
17347.71 84
17348.96 82
17350.20 66
17351.45 64
17352.69 64
17353.94 63
17355.18 58
17356.43 84
17357.68 90
17358.92 59
17360.17 74
17361.41 50
17362.66 68
17363.90 103
17365.15 88
17366.39 78
17367.64 57
17368.89 75
17370.13 61
17371.38 60
17372.62 54
17373.87 64
17375.12 59
17376.36 59
17377.61 65
17378.85 56
17380.10 68
17381.35 77
17382.59 61
17383.84 59
17385.09 66
17386.33 70
17387.58 76
17388.83 61
17390.07 71
17391.32 49
17392.57 77
17393.81 77
17395.06 43
17396.31 62
17397.55 62
17398.80 87
17400.05 76
17401.29 67
17402.54 52
17403.79 89
17405.04 78
17406.28 74
17407.53 65
17408.78 91
17410.02 68
17411.27 53
17412.52 69
17413.77 57
17415.01 74
17416.26 63
17417.51 61
17418.76 50
17420.00 74
17421.25 58
17422.50 63
17423.75 65
17425.00 65
17426.24 62
17427.49 50
17428.74 65
17429.99 65
17431.24 46
17432.48 60
17433.73 61
17434.98 52
17436.23 70
17437.48 87
17438.73 79
17439.97 71
17441.22 66
17442.47 62
17443.72 63
17444.97 65
17446.22 60
17447.47 58
17448.71 69
17449.96 63
17451.21 76
17452.46 76
17453.71 65
17454.96 73
17456.21 95
17457.46 73
17458.71 63
17459.95 70
17461.20 66
17462.45 73
17463.70 71
17464.95 55
17466.20 80
17467.45 69
17468.70 50
17469.95 59
17471.20 70
17472.45 76
17473.70 81
17474.95 84
17476.20 59
17477.45 63
17478.70 58
17479.95 75
17481.20 75
17482.45 55
17483.70 75
17484.95 56
17486.20 59
17487.45 63
17488.70 60
17489.95 51
17491.20 67
17492.45 66
17493.70 73
17494.95 62
17496.20 65
17497.45 92
17498.70 72
17499.95 69
17501.20 84
17502.45 86
17503.70 72
17504.95 79
17506.20 64
17507.46 64
17508.71 58
17509.96 93
17511.21 76
17512.46 67
17513.71 75
17514.96 88
17516.21 81
17517.46 90
17518.71 69
17519.97 74
17521.22 64
17522.47 82
17523.72 80
17524.97 58
17526.22 74
17527.47 71
17528.73 76
17529.98 85
17531.23 73
17532.48 86
17533.73 87
17534.99 62
17536.24 58
17537.49 70
17538.74 56
17539.99 82
17541.25 63
17542.50 68
17543.75 78
17545.00 79
17546.25 94
17547.51 80
17548.76 80
17550.01 80
17551.26 83
17552.52 78
17553.77 72
17555.02 56
17556.27 62
17557.53 62
17558.78 77
17560.03 87
17561.28 72
17562.54 58
17563.79 76
17565.04 78
17566.30 63
17567.55 55
17568.80 63
17570.05 84
17571.31 48
17572.56 50
17573.81 67
17575.07 63
17576.32 90
17577.57 80
17578.83 67
17580.08 65
17581.33 74
17582.59 88
17583.84 61
17585.10 56
17586.35 66
17587.60 80
17588.86 92
17590.11 74
17591.36 52
17592.62 57
17593.87 92
17595.13 77
17596.38 82
17597.63 50
17598.89 50
17600.14 80
17601.40 81
17602.65 64
17603.90 71
17605.16 73
17606.41 89
17607.67 80
17608.92 57
17610.18 75
17611.43 84
17612.69 75
17613.94 74
17615.20 66
17616.45 67
17617.71 75
17618.96 65
17620.21 75
17621.47 61
17622.72 79
17623.98 94
17625.23 80
17626.49 60
17627.75 84
17629.00 70
17630.26 65
17631.51 84
17632.77 68
17634.02 74
17635.28 71
17636.53 72
17637.79 65
17639.04 86
17640.30 75
17641.55 68
17642.81 63
17644.07 57
17645.32 62
17646.58 56
17647.83 80
17649.09 66
17650.35 59
17651.60 66
17652.86 84
17654.11 76
17655.37 53
17656.63 48
17657.88 52
17659.14 58
17660.39 48
17661.65 72
17662.91 56
17664.16 63
17665.42 50
17666.68 74
17667.93 68
17669.19 61
17670.45 56
17671.70 66
17672.96 65
17674.22 62
17675.47 62
17676.73 39
17677.99 66
17679.24 46
17680.50 64
17681.76 70
17683.02 85
17684.27 52
17685.53 78
17686.79 89
17688.05 91
17689.30 83
17690.56 71
17691.82 51
17693.07 63
17694.33 99
17695.59 86
17696.85 46
17698.11 56
17699.36 57
17700.62 71
17701.88 79
17703.14 59
17704.39 78
17705.65 60
17706.91 70
17708.17 67
17709.43 59
17710.68 64
17711.94 61
17713.20 69
17714.46 51
17715.72 65
17716.98 70
17718.23 60
17719.49 58
17720.75 67
17722.01 71
17723.27 65
17724.53 76
17725.79 62
17727.04 49
17728.30 57
17729.56 67
17730.82 56
17732.08 66
17733.34 65
17734.60 50
17735.86 59
17737.12 72
17738.37 69
17739.63 80
17740.89 67
17742.15 50
17743.41 60
17744.67 61
17745.93 54
17747.19 49
17748.45 59
17749.71 59
17750.97 38
17752.23 53
17753.49 56
17754.75 66
17756.01 72
17757.27 69
17758.53 60
17759.79 75
17761.05 72
17762.31 70
17763.57 67
17764.83 67
17766.09 62
17767.35 60
17768.61 61
17769.87 64
17771.13 69
17772.39 54
17773.65 51
17774.91 77
17776.17 69
17777.43 59
17778.69 70
17779.95 90
17781.21 63
17782.47 64
17783.73 81
17784.99 60
17786.25 54
17787.51 70
17788.78 56
17790.04 62
17791.30 79
17792.56 68
17793.82 55
17795.08 59
17796.34 70
17797.60 62
17798.86 81
17800.13 65
17801.39 63
17802.65 66
17803.91 72
17805.17 70
17806.43 57
17807.69 75
17808.96 58
17810.22 57
17811.48 70
17812.74 73
17814.00 56
17815.26 66
17816.53 60
17817.79 48
17819.05 68
17820.31 63
17821.57 73
17822.84 57
17824.10 72
17825.36 66
17826.62 57
17827.89 67
17829.15 73
17830.41 76
17831.67 65
17832.93 57
17834.20 63
17835.46 62
17836.72 86
17837.99 63
17839.25 69
17840.51 61
17841.77 67
17843.04 50
17844.30 64
17845.56 82
17846.82 77
17848.09 68
17849.35 61
17850.61 65
17851.88 69
17853.14 64
17854.40 59
17855.67 61
17856.93 54
17858.19 54
17859.46 55
17860.72 53
17861.98 62
17863.25 63
17864.51 60
17865.77 58
17867.04 64
17868.30 74
17869.57 89
17870.83 68
17872.09 65
17873.36 46
17874.62 62
17875.89 75
17877.15 79
17878.41 69
17879.68 50
17880.94 58
17882.21 52
17883.47 64
17884.73 65
17886.00 43
17887.26 69
17888.53 52
17889.79 77
17891.06 63
17892.32 63
17893.59 74
17894.85 79
17896.12 76
17897.38 50
17898.65 65
17899.91 55
17901.17 77
17902.44 59
17903.70 51
17904.97 65
17906.23 66
17907.50 91
17908.77 75
17910.03 53
17911.30 67
17912.56 60
17913.83 65
17915.09 66
17916.36 60
17917.62 50
17918.89 105
17920.15 69
17921.42 50
17922.68 62
17923.95 63
17925.22 57
17926.48 60
17927.75 53
17929.01 53
17930.28 69
17931.55 60
17932.81 73
17934.08 61
17935.34 49
17936.61 78
17937.88 70
17939.14 54
17940.41 48
17941.68 54
17942.94 66
17944.21 68
17945.47 72
17946.74 67
17948.01 74
17949.27 77
17950.54 56
17951.81 43
17953.07 90
17954.34 82
17955.61 84
17956.87 62
17958.14 68
17959.41 51
17960.68 65
17961.94 60
17963.21 62
17964.48 64
17965.74 66
17967.01 74
17968.28 62
17969.55 60
17970.81 50
17972.08 71
17973.35 62
17974.62 53
17975.88 49
17977.15 56
17978.42 74
17979.69 70
17980.95 66
17982.22 43
17983.49 61
17984.76 58
17986.03 65
17987.29 45
17988.56 57
17989.83 66
17991.10 57
17992.37 69
17993.63 56
17994.90 68
17996.17 76
17997.44 69
17998.71 65
17999.98 55
18001.24 78
18002.51 59
18003.78 54
18005.05 56
18006.32 67
18007.59 54
18008.86 52
18010.12 49
18011.39 65
18012.66 75
18013.93 62
18015.20 68
18016.47 67
18017.74 74
18019.01 66
18020.28 59
18021.54 60
18022.81 51
18024.08 56
18025.35 54
18026.62 77
18027.89 74
18029.16 50
18030.43 66
18031.70 72
18032.97 64
18034.24 62
18035.51 66
18036.78 65
18038.05 52
18039.32 70
18040.59 72
18041.86 65
18043.13 61
18044.40 62
18045.67 56
18046.94 77
18048.21 76
18049.48 59
18050.75 54
18052.02 53
18053.29 43
18054.56 65
18055.83 42
18057.10 54
18058.37 53
18059.64 40
18060.91 58
18062.18 52
18063.45 53
18064.72 65
18065.99 64
18067.26 62
18068.54 68
18069.81 75
18071.08 54
18072.35 66
18073.62 53
18074.89 67
18076.16 66
18077.43 76
18078.70 61
18079.97 72
18081.25 62
18082.52 63
18083.79 62
18085.06 45
18086.33 83
18087.60 64
18088.87 93
18090.15 49
18091.42 60
18092.69 62
18093.96 55
18095.23 59
18096.50 74
18097.78 68
18099.05 65
18100.32 64
18101.59 80
18102.86 56
18104.14 64
18105.41 89
18106.68 77
18107.95 77
18109.23 74
18110.50 77
18111.77 80
18113.04 73
18114.31 79
18115.59 79
18116.86 62
18118.13 61
18119.40 47
18120.68 75
18121.95 64
18123.22 74
18124.50 51
18125.77 69
18127.04 101
18128.31 86
18129.59 67
18130.86 68
18132.13 63
18133.41 66
18134.68 71
18135.95 71
18137.23 54
18138.50 53
18139.77 89
18141.05 55
18142.32 67
18143.59 53
18144.87 53
18146.14 69
18147.41 66
18148.69 71
18149.96 51
18151.23 69
18152.51 70
18153.78 70
18155.06 47
18156.33 53
18157.60 51
18158.88 53
18160.15 66
18161.43 59
18162.70 54
18163.97 44
18165.25 46
18166.52 58
18167.80 66
18169.07 79
18170.35 76
18171.62 61
18172.90 45
18174.17 58
18175.44 56
18176.72 39
18177.99 77
18179.27 43
18180.54 51
18181.82 50
18183.09 54
18184.37 56
18185.64 62
18186.92 68
18188.19 70
18189.47 76
18190.74 63
18192.02 64
18193.29 83
18194.57 63
18195.84 70
18197.12 78
18198.39 62
18199.67 77
18200.95 48
18202.22 71
18203.50 55
18204.77 75
18206.05 75
18207.32 76
18208.60 58
18209.88 76
18211.15 58
18212.43 66
18213.70 57
18214.98 62
18216.26 56
18217.53 66
18218.81 94
18220.08 52
18221.36 64
18222.64 65
18223.91 96
18225.19 63
18226.47 36
18227.74 52
18229.02 70
18230.29 63
18231.57 60
18232.85 66
18234.12 74
18235.40 71
18236.68 52
18237.95 57
18239.23 50
18240.51 53
18241.79 81
18243.06 81
18244.34 43
18245.62 56
18246.89 66
18248.17 75
18249.45 52
18250.73 49
18252.00 60
18253.28 77
18254.56 65
18255.83 45
18257.11 53
18258.39 82
18259.67 72
18260.94 57
18262.22 58
18263.50 54
18264.78 61
18266.06 70
18267.33 53
18268.61 60
18269.89 72
18271.17 63
18272.45 69
18273.72 51
18275.00 44
18276.28 45
18277.56 61
18278.84 64
18280.11 71
18281.39 72
18282.67 52
18283.95 49
18285.23 59
18286.51 57
18287.78 79
18289.06 65
18290.34 54
18291.62 46
18292.90 43
18294.18 73
18295.46 87
18296.74 65
18298.01 56
18299.29 61
18300.57 47
18301.85 53
18303.13 60
18304.41 52
18305.69 62
18306.97 51
18308.25 67
18309.53 65
18310.81 76
18312.09 59
18313.37 52
18314.64 60
18315.92 55
18317.20 61
18318.48 63
18319.76 68
18321.04 61
18322.32 63
18323.60 65
18324.88 54
18326.16 55
18327.44 82
18328.72 70
18330.00 55
18331.28 48
18332.56 55
18333.84 76
18335.12 66
18336.40 45
18337.68 80
18338.96 72
18340.24 62
18341.52 70
18342.80 89
18344.09 67
18345.37 41
18346.65 80
18347.93 74
18349.21 61
18350.49 56
18351.77 42
18353.05 53
18354.33 46
18355.61 45
18356.89 74
18358.17 59
18359.46 59
18360.74 60
18362.02 81
18363.30 64
18364.58 54
18365.86 65
18367.14 60
18368.42 54
18369.71 60
18370.99 66
18372.27 79
18373.55 61
18374.83 44
18376.11 51
18377.39 69
18378.68 64
18379.96 59
18381.24 58
18382.52 49
18383.80 45
18385.09 68
18386.37 55
18387.65 84
18388.93 57
18390.21 67
18391.50 59
18392.78 63
18394.06 63
18395.34 44
18396.63 62
18397.91 65
18399.19 55
18400.47 45
18401.76 64
18403.04 84
18404.32 57
18405.60 64
18406.89 55
18408.17 54
18409.45 59
18410.73 44
18412.02 54
18413.30 45
18414.58 58
18415.87 72
18417.15 59
18418.43 60
18419.72 67
18421.00 73
18422.28 65
18423.57 70
18424.85 53
18426.13 62
18427.42 55
18428.70 72
18429.98 71
18431.27 81
18432.55 68
18433.83 68
18435.12 47
18436.40 51
18437.68 68
18438.97 62
18440.25 56
18441.54 54
18442.82 50
18444.10 49
18445.39 54
18446.67 71
18447.96 92
18449.24 44
18450.53 44
18451.81 71
18453.09 58
18454.38 54
18455.66 56
18456.95 65
18458.23 81
18459.52 77
18460.80 49
18462.09 67
18463.37 64
18464.65 73
18465.94 79
18467.22 64
18468.51 74
18469.79 60
18471.08 52
18472.36 60
18473.65 56
18474.93 69
18476.22 70
18477.50 65
18478.79 55
18480.08 54
18481.36 63
18482.65 51
18483.93 60
18485.22 68
18486.50 87
18487.79 58
18489.07 67
18490.36 43
18491.64 61
18492.93 80
18494.22 70
18495.50 66
18496.79 40
18498.07 42
18499.36 34
18500.65 65
18501.93 56
18503.22 62
18504.50 51
18505.79 51
18507.08 68
18508.36 57
18509.65 37
18510.94 74
18512.22 58
18513.51 73
18514.80 66
18516.08 71
18517.37 57
18518.65 40
18519.94 62
18521.23 50
18522.51 69
18523.80 51
18525.09 64
18526.38 59
18527.66 61
18528.95 40
18530.24 37
18531.52 53
18532.81 77
18534.10 60
18535.39 54
18536.67 57
18537.96 66
18539.25 66
18540.53 42
18541.82 59
18543.11 46
18544.40 73
18545.68 53
18546.97 57
18548.26 40
18549.55 71
18550.84 63
18552.12 58
18553.41 42
18554.70 60
18555.99 85
18557.27 61
18558.56 55
18559.85 63
18561.14 89
18562.43 68
18563.72 72
18565.00 54
18566.29 56
18567.58 52
18568.87 68
18570.16 58
18571.45 47
18572.73 61
18574.02 75
18575.31 60
18576.60 70
18577.89 41
18579.18 50
18580.47 56
18581.75 76
18583.04 63
18584.33 56
18585.62 73
18586.91 61
18588.20 54
18589.49 58
18590.78 69
18592.07 59
18593.36 67
18594.65 64
18595.93 59
18597.22 64
18598.51 64
18599.80 73
18601.09 68
18602.38 61
18603.67 61
18604.96 65
18606.25 72
18607.54 74
18608.83 70
18610.12 57
18611.41 48
18612.70 80
18613.99 78
18615.28 57
18616.57 67
18617.86 65
18619.15 74
18620.44 73
18621.73 65
18623.02 59
18624.31 66
18625.60 60
18626.89 71
18628.18 67
18629.47 77
18630.76 61
18632.05 67
18633.34 59
18634.64 72
18635.93 65
18637.22 74
18638.51 71
18639.80 56
18641.09 79
18642.38 66
18643.67 77
18644.96 75
18646.25 77
18647.54 75
18648.84 70
18650.13 55
18651.42 74
18652.71 78
18654.00 68
18655.29 54
18656.58 62
18657.88 69
18659.17 62
18660.46 68
18661.75 83
18663.04 56
18664.33 69
18665.63 68
18666.92 59
18668.21 59
18669.50 57
18670.79 69
18672.08 56
18673.38 52
18674.67 77
18675.96 72
18677.25 56
18678.55 60
18679.84 60
18681.13 76
18682.42 55
18683.71 54
18685.01 66
18686.30 56
18687.59 63
18688.88 43
18690.18 48
18691.47 51
18692.76 54
18694.06 49
18695.35 62
18696.64 47
18697.93 51
18699.23 48
18700.52 46
18701.81 55
18703.11 65
18704.40 65
18705.69 69
18706.99 73
18708.28 45
18709.57 73
18710.86 68
18712.16 61
18713.45 55
18714.75 83
18716.04 60
18717.33 79
18718.63 74
18719.92 69
18721.21 68
18722.51 57
18723.80 60
18725.09 52
18726.39 72
18727.68 80
18728.98 67
18730.27 56
18731.56 48
18732.86 57
18734.15 68
18735.45 63
18736.74 60
18738.04 56
18739.33 84
18740.62 54
18741.92 42
18743.21 45
18744.51 55
18745.80 43
18747.10 51
18748.39 71
18749.69 71
18750.98 70
18752.27 49
18753.57 74
18754.86 56
18756.16 55
18757.45 52
18758.75 70
18760.04 72
18761.34 46
18762.63 67
18763.93 42
18765.23 64
18766.52 62
18767.82 61
18769.11 56
18770.41 66
18771.70 66
18773.00 61
18774.29 42
18775.59 48
18776.88 63
18778.18 76
18779.48 92
18780.77 63
18782.07 58
18783.36 49
18784.66 47
18785.95 34
18787.25 69
18788.55 58
18789.84 52
18791.14 54
18792.43 60
18793.73 63
18795.03 67
18796.32 62
18797.62 57
18798.92 41
18800.21 54
18801.51 53
18802.81 65
18804.10 61
18805.40 61
18806.70 56
18807.99 74
18809.29 56
18810.59 57
18811.88 57
18813.18 56
18814.48 56
18815.77 51
18817.07 74
18818.37 71
18819.66 53
18820.96 47
18822.26 64
18823.56 67
18824.85 58
18826.15 51
18827.45 72
18828.75 64
18830.04 56
18831.34 61
18832.64 61
18833.94 61
18835.23 73
18836.53 79
18837.83 64
18839.13 49
18840.42 46
18841.72 71
18843.02 66
18844.32 69
18845.62 42
18846.91 67
18848.21 62
18849.51 70
18850.81 55
18852.11 55
18853.40 79
18854.70 65
18856.00 60
18857.30 56
18858.60 43
18859.90 57
18861.20 54
18862.49 58
18863.79 69
18865.09 67
18866.39 56
18867.69 78
18868.99 57
18870.29 56
18871.59 62
18872.88 77
18874.18 53
18875.48 45
18876.78 48
18878.08 58
18879.38 51
18880.68 64
18881.98 54
18883.28 68
18884.58 44
18885.88 70
18887.18 58
18888.47 47
18889.77 66
18891.07 55
18892.37 51
18893.67 45
18894.97 66
18896.27 78
18897.57 56
18898.87 58
18900.17 58
18901.47 54
18902.77 44
18904.07 61
18905.37 74
18906.67 77
18907.97 70
18909.27 69
18910.57 57
18911.87 47
18913.17 55
18914.47 65
18915.77 42
18917.07 55
18918.38 49
18919.68 58
18920.98 52
18922.28 50
18923.58 60
18924.88 38
18926.18 41
18927.48 52
18928.78 52
18930.08 50
18931.38 55
18932.68 62
18933.98 50
18935.29 76
18936.59 62
18937.89 65
18939.19 45
18940.49 43
18941.79 52
18943.09 57
18944.39 57
18945.70 41
18947.00 52
18948.30 56
18949.60 44
18950.90 61
18952.20 55
18953.51 52
18954.81 42
18956.11 55
18957.41 65
18958.71 54
18960.02 44
18961.32 70
18962.62 50
18963.92 51
18965.22 39
18966.53 49
18967.83 53
18969.13 63
18970.43 50
18971.73 52
18973.04 47
18974.34 46
18975.64 55
18976.94 61
18978.25 57
18979.55 59
18980.85 52
18982.16 53
18983.46 41
18984.76 50
18986.06 43
18987.37 67
18988.67 58
18989.97 68
18991.28 76
18992.58 66
18993.88 54
18995.18 40
18996.49 59
18997.79 71
18999.09 59
19000.40 56
19001.70 48
19003.00 58
19004.31 54
19005.61 63
19006.92 59
19008.22 48
19009.52 60
19010.83 53
19012.13 50
19013.43 45
19014.74 54
19016.04 53
19017.35 46
19018.65 47
19019.95 74
19021.26 53
19022.56 63
19023.87 46
19025.17 50
19026.47 55
19027.78 62
19029.08 39
19030.39 58
19031.69 45
19033.00 52
19034.30 61
19035.61 67
19036.91 46
19038.21 45
19039.52 60
19040.82 55
19042.13 66
19043.43 43
19044.74 54
19046.04 48
19047.35 65
19048.65 55
19049.96 74
19051.26 56
19052.57 56
19053.87 55
19055.18 65
19056.48 78
19057.79 59
19059.09 59
19060.40 39
19061.71 57
19063.01 46
19064.32 46
19065.62 66
19066.93 40
19068.23 54
19069.54 64
19070.85 65
19072.15 63
19073.46 53
19074.76 54
19076.07 69
19077.37 64
19078.68 55
19079.99 47
19081.29 51
19082.60 45
19083.91 61
19085.21 51
19086.52 58
19087.82 55
19089.13 56
19090.44 35
19091.74 46
19093.05 68
19094.36 57
19095.66 49
19096.97 35
19098.28 45
19099.58 38
19100.89 39
19102.20 48
19103.50 57
19104.81 40
19106.12 49
19107.42 52
19108.73 61
19110.04 48
19111.35 52
19112.65 59
19113.96 62
19115.27 51
19116.58 51
19117.88 47
19119.19 54
19120.50 45
19121.81 37
19123.11 44
19124.42 56
19125.73 72
19127.04 58
19128.34 47
19129.65 38
19130.96 50
19132.27 53
19133.57 62
19134.88 59
19136.19 56
19137.50 78
19138.81 68
19140.12 74
19141.42 62
19142.73 56
19144.04 61
19145.35 64
19146.66 61
19147.97 46
19149.27 46
19150.58 39
19151.89 66
19153.20 53
19154.51 52
19155.82 46
19157.13 60
19158.43 62
19159.74 70
19161.05 47
19162.36 58
19163.67 52
19164.98 50
19166.29 61
19167.60 76
19168.91 58
19170.22 50
19171.52 40
19172.83 57
19174.14 64
19175.45 55
19176.76 46
19178.07 38
19179.38 54
19180.69 44
19182.00 36
19183.31 29
19184.62 67
19185.93 36
19187.24 45
19188.55 41
19189.86 56
19191.17 66
19192.48 37
19193.79 40
19195.10 52
19196.41 67
19197.72 57
19199.03 55
19200.34 65
19201.65 45
19202.96 43
19204.27 46
19205.58 43
19206.89 55
19208.20 58
19209.51 51
19210.82 70
19212.13 53
19213.44 55
19214.75 66
19216.06 58
19217.38 70
19218.69 57
19220.00 60
19221.31 61
19222.62 59
19223.93 63
19225.24 61
19226.55 63
19227.86 80
19229.17 39
19230.49 42
19231.80 60
19233.11 50
19234.42 47
19235.73 53
19237.04 64
19238.35 59
19239.67 59
19240.98 73
19242.29 52
19243.60 45
19244.91 46
19246.22 59
19247.54 54
19248.85 52
19250.16 71
19251.47 70
19252.78 50
19254.10 51
19255.41 47
19256.72 61
19258.03 59
19259.34 54
19260.66 56
19261.97 55
19263.28 68
19264.59 44
19265.91 48
19267.22 65
19268.53 73
19269.84 67
19271.16 48
19272.47 45
19273.78 67
19275.10 61
19276.41 66
19277.72 41
19279.03 55
19280.35 45
19281.66 25
19282.97 53
19284.29 38
19285.60 54
19286.91 54
19288.23 59
19289.54 48
19290.85 53
19292.17 62
19293.48 60
19294.79 49
19296.11 44
19297.42 72
19298.73 62
19300.05 58
19301.36 54
19302.67 50
19303.99 49
19305.30 58
19306.62 72
19307.93 69
19309.24 45
19310.56 47
19311.87 64
19313.19 47
19314.50 38
19315.81 63
19317.13 62
19318.44 48
19319.76 53
19321.07 50
19322.39 75
19323.70 70
19325.01 63
19326.33 60
19327.64 55
19328.96 50
19330.27 65
19331.59 73
19332.90 54
19334.22 38
19335.53 55
19336.85 53
19338.16 58
19339.48 52
19340.79 36
19342.11 46
19343.42 50
19344.74 56
19346.05 46
19347.37 57
19348.68 37
19350.00 64
19351.31 50
19352.63 46
19353.94 42
19355.26 56
19356.58 53
19357.89 56
19359.21 44
19360.52 60
19361.84 59
19363.15 35
19364.47 54
19365.79 55
19367.10 47
19368.42 57
19369.73 65
19371.05 59
19372.37 43
19373.68 46
19375.00 65
19376.31 60
19377.63 41
19378.95 58
19380.26 59
19381.58 52
19382.90 41
19384.21 47
19385.53 45
19386.85 41
19388.16 55
19389.48 47
19390.80 62
19392.11 49
19393.43 60
19394.75 59
19396.06 44
19397.38 40
19398.70 59
19400.01 52
19401.33 52
19402.65 49
19403.97 66
19405.28 58
19406.60 46
19407.92 45
19409.23 44
19410.55 48
19411.87 58
19413.19 53
19414.50 61
19415.82 45
19417.14 63
19418.46 54
19419.77 50
19421.09 58
19422.41 39
19423.73 42
19425.05 43
19426.36 53
19427.68 50
19429.00 57
19430.32 41
19431.64 47
19432.95 46
19434.27 50
19435.59 54
19436.91 44
19438.23 56
19439.55 46
19440.86 59
19442.18 53
19443.50 57
19444.82 66
19446.14 72
19447.46 54
19448.78 55
19450.09 43
19451.41 47
19452.73 40
19454.05 58
19455.37 51
19456.69 55
19458.01 67
19459.33 69
19460.65 43
19461.97 55
19463.28 46
19464.60 39
19465.92 53
19467.24 43
19468.56 66
19469.88 56
19471.20 56
19472.52 55
19473.84 61
19475.16 58
19476.48 46
19477.80 46
19479.12 50
19480.44 65
19481.76 64
19483.08 71
19484.40 69
19485.72 43
19487.04 48
19488.36 67
19489.68 41
19491.00 39
19492.32 66
19493.64 50
19494.96 61
19496.28 46
19497.60 61
19498.92 58
19500.24 49
19501.56 53
19502.88 63
19504.20 58
19505.52 48
19506.84 53
19508.16 62
19509.49 59
19510.81 43
19512.13 39
19513.45 71
19514.77 61
19516.09 42
19517.41 48
19518.73 39
19520.05 51
19521.37 64
19522.70 56
19524.02 50
19525.34 61
19526.66 57
19527.98 67
19529.30 45
19530.62 54
19531.95 48
19533.27 62
19534.59 52
19535.91 50
19537.23 42
19538.55 48
19539.88 55
19541.20 50
19542.52 59
19543.84 53
19545.16 49
19546.49 69
19547.81 42
19549.13 47
19550.45 43
19551.77 48
19553.10 52
19554.42 55
19555.74 57
19557.06 64
19558.39 54
19559.71 53
19561.03 61
19562.35 56
19563.68 58
19565.00 59
19566.32 47
19567.64 51
19568.97 48
19570.29 54
19571.61 37
19572.94 36
19574.26 57
19575.58 43
19576.90 53
19578.23 58
19579.55 63
19580.87 52
19582.20 63
19583.52 42
19584.84 42
19586.17 42
19587.49 58
19588.81 51
19590.14 43
19591.46 40
19592.78 30
19594.11 40
19595.43 42
19596.76 57
19598.08 47
19599.40 56
19600.73 49
19602.05 58
19603.37 41
19604.70 45
19606.02 32
19607.35 47
19608.67 54
19610.00 41
19611.32 44
19612.64 41
19613.97 33
19615.29 43
19616.62 48
19617.94 44
19619.27 46
19620.59 55
19621.92 59
19623.24 52
19624.56 58
19625.89 48
19627.21 45
19628.54 56
19629.86 53
19631.19 55
19632.51 69
19633.84 40
19635.16 45
19636.49 50
19637.81 46
19639.14 41
19640.46 44
19641.79 73
19643.11 55
19644.44 57
19645.77 68
19647.09 43
19648.42 36
19649.74 43
19651.07 41
19652.39 44
19653.72 30
19655.04 54
19656.37 59
19657.70 37
19659.02 37
19660.35 53
19661.67 51
19663.00 61
19664.33 40
19665.65 61
19666.98 44
19668.30 42
19669.63 47
19670.96 45
19672.28 43
19673.61 42
19674.94 65
19676.26 66
19677.59 46
19678.92 36
19680.24 46
19681.57 53
19682.90 33
19684.22 42
19685.55 34
19686.88 70
19688.20 48
19689.53 50
19690.86 40
19692.18 67
19693.51 45
19694.84 51
19696.16 53
19697.49 54
19698.82 52
19700.15 48
19701.47 55
19702.80 55
19704.13 44
19705.46 53
19706.78 55
19708.11 54
19709.44 47
19710.77 38
19712.09 53
19713.42 45
19714.75 80
19716.08 58
19717.40 54
19718.73 56
19720.06 60
19721.39 48
19722.72 61
19724.04 51
19725.37 56
19726.70 53
19728.03 53
19729.36 58
19730.68 51
19732.01 69
19733.34 42
19734.67 71
19736.00 59
19737.33 61
19738.66 47
19739.98 51
19741.31 48
19742.64 38
19743.97 46
19745.30 46
19746.63 60
19747.96 50
19749.29 63
19750.61 44
19751.94 51
19753.27 57
19754.60 45
19755.93 42
19757.26 52
19758.59 46
19759.92 34
19761.25 56
19762.58 62
19763.91 51
19765.24 48
19766.57 52
19767.89 51
19769.22 58
19770.55 50
19771.88 56
19773.21 62
19774.54 58
19775.87 51
19777.20 58
19778.53 51
19779.86 56
19781.19 54
19782.52 50
19783.85 44
19785.18 47
19786.51 35
19787.84 45
19789.17 44
19790.50 55
19791.83 43
19793.16 41
19794.49 57
19795.83 44
19797.16 49
19798.49 64
19799.82 64
19801.15 48
19802.48 38
19803.81 49
19805.14 55
19806.47 50
19807.80 34
19809.13 50
19810.46 36
19811.79 54
19813.13 51
19814.46 47
19815.79 43
19817.12 40
19818.45 41
19819.78 68
19821.11 62
19822.44 41
19823.78 60
19825.11 64
19826.44 61
19827.77 39
19829.10 46
19830.43 56
19831.77 67
19833.10 57
19834.43 54
19835.76 54
19837.09 52
19838.42 45
19839.76 60
19841.09 65
19842.42 59
19843.75 52
19845.08 47
19846.42 57
19847.75 35
19849.08 52
19850.41 35
19851.75 64
19853.08 53
19854.41 68
19855.74 48
19857.08 49
19858.41 80
19859.74 61
19861.07 42
19862.41 41
19863.74 61
19865.07 73
19866.41 64
19867.74 48
19869.07 57
19870.40 54
19871.74 43
19873.07 53
19874.40 42
19875.74 44
19877.07 51
19878.40 60
19879.74 45
19881.07 39
19882.40 56
19883.74 48
19885.07 51
19886.40 57
19887.74 75
19889.07 48
19890.40 54
19891.74 52
19893.07 42
19894.41 48
19895.74 48
19897.07 68
19898.41 40
19899.74 64
19901.08 61
19902.41 62
19903.74 51
19905.08 54
19906.41 35
19907.75 48
19909.08 55
19910.41 45
19911.75 47
19913.08 43
19914.42 45
19915.75 41
19917.09 43
19918.42 37
19919.76 52
19921.09 48
19922.43 58
19923.76 46
19925.10 54
19926.43 56
19927.77 56
19929.10 44
19930.44 40
19931.77 48
19933.11 62
19934.44 51
19935.78 40
19937.11 56
19938.45 51
19939.78 60
19941.12 52
19942.45 59
19943.79 54
19945.12 46
19946.46 45
19947.79 37
19949.13 44
19950.47 36
19951.80 66
19953.14 59
19954.47 55
19955.81 62
19957.15 54
19958.48 44
19959.82 47
19961.15 55
19962.49 55
19963.83 49
19965.16 61
19966.50 47
19967.83 38
19969.17 45
19970.51 45
19971.84 48
19973.18 62
19974.52 43
19975.85 54
19977.19 49
19978.53 47
19979.86 58
19981.20 65
19982.54 57
19983.87 40
19985.21 52
19986.55 42
19987.88 49
19989.22 47
19990.56 56
19991.89 49
19993.23 62
19994.57 60
19995.91 55
19997.24 52
19998.58 56
19999.92 55
20001.26 59
20002.59 55
20003.93 47
20005.27 40
20006.61 50
20007.94 50
20009.28 46
20010.62 54
20011.96 41
20013.29 48
20014.63 48
20015.97 40
20017.31 42
20018.65 35
20019.98 51
20021.32 41
20022.66 56
20024.00 49
20025.34 63
20026.67 49
20028.01 58
20029.35 46
20030.69 33
20032.03 32
20033.37 31
20034.71 47
20036.04 56
20037.38 54
20038.72 46
20040.06 61
20041.40 46
20042.74 46
20044.08 39
20045.42 41
20046.75 39
20048.09 39
20049.43 47
20050.77 49
20052.11 44
20053.45 54
20054.79 48
20056.13 66
20057.47 43
20058.81 50
20060.15 44
20061.49 46
20062.82 50
20064.16 52
20065.50 60
20066.84 58
20068.18 43
20069.52 42
20070.86 50
20072.20 69
20073.54 37
20074.88 43
20076.22 52
20077.56 55
20078.90 33
20080.24 47
20081.58 52
20082.92 30
20084.26 42
20085.60 51
20086.94 35
20088.28 41
20089.62 55
20090.96 57
20092.30 50
20093.64 46
20094.99 51
20096.33 52
20097.67 51
20099.01 63
20100.35 43
20101.69 47
20103.03 51
20104.37 45
20105.71 51
20107.05 42
20108.39 49
20109.73 51
20111.08 42
20112.42 64
20113.76 67
20115.10 45
20116.44 58
20117.78 54
20119.12 23
20120.46 47
20121.81 51
20123.15 45
20124.49 49
20125.83 73
20127.17 48
20128.51 48
20129.86 55
20131.20 48
20132.54 43
20133.88 45
20135.22 57
20136.56 56
20137.91 53
20139.25 52
