# Supplementary material for: MALDI-TOF MS typing enables the classification of brewing yeasts of the genus Saccharomyces to major beer styles
Source: PLoS One. 2017 Aug 9;12(8):e0181694. doi: 10.1371/journal.pone.0181694 (PMC5549903; doi:10.1371/journal.pone.0181694)
Supplement: S3 File — The directory includes 90 raw files and was zipped to “.zip”; the folder has three strains with 30 spectra per strain; S1 Text explains the raw files with an example and Table 1 represents the yeast strains used within the experiment. (ZIP) [file pone.0181694.s006.zip › 7-9/30256-177-OG-Koe-Koe-YPG-18h-E-E_2015-07-14_2_0_D8_1.dat]

2000.53 2319
2000.95 2336
2001.37 2262
2001.79 2174
2002.21 2224
2002.64 2226
2003.06 2207
2003.48 2164
2003.90 2285
2004.32 2103
2004.75 2175
2005.17 2206
2005.59 2080
2006.01 2073
2006.43 2225
2006.86 2373
2007.28 2229
2007.70 2167
2008.12 2235
2008.55 2329
2008.97 2268
2009.39 2257
2009.81 2393
2010.24 2427
2010.66 2213
2011.08 2208
2011.50 2326
2011.93 2184
2012.35 2195
2012.77 2247
2013.20 2123
2013.62 2194
2014.04 2156
2014.46 2067
2014.89 2137
2015.31 2046
2015.73 1996
2016.16 2042
2016.58 2212
2017.00 2191
2017.43 2191
2017.85 2068
2018.27 2038
2018.70 2224
2019.12 2388
2019.54 2314
2019.97 2245
2020.39 2158
2020.82 2265
2021.24 2131
2021.66 2214
2022.09 2100
2022.51 2174
2022.94 2001
2023.36 2152
2023.78 2112
2024.21 2041
2024.63 2121
2025.06 2137
2025.48 1948
2025.90 2134
2026.33 2202
2026.75 2044
2027.18 2079
2027.60 2014
2028.03 2062
2028.45 2090
2028.88 2064
2029.30 2152
2029.72 2007
2030.15 2005
2030.57 2022
2031.00 2052
2031.42 1988
2031.85 2019
2032.27 2025
2032.70 2151
2033.12 2182
2033.55 2088
2033.97 2268
2034.40 2087
2034.82 2079
2035.25 2211
2035.67 2007
2036.10 2113
2036.52 2000
2036.95 2135
2037.38 2239
2037.80 2044
2038.23 2054
2038.65 2104
2039.08 2213
2039.50 2099
2039.93 2161
2040.36 2102
2040.78 2122
2041.21 2068
2041.63 2459
2042.06 2356
2042.48 2011
2042.91 2260
2043.34 2281
2043.76 2040
2044.19 2080
2044.62 2195
2045.04 2313
2045.47 2071
2045.89 1920
2046.32 2000
2046.75 2034
2047.17 1916
2047.60 2013
2048.03 1937
2048.45 2102
2048.88 2189
2049.31 2375
2049.73 2205
2050.16 2026
2050.59 2225
2051.01 2071
2051.44 1955
2051.87 2124
2052.29 2055
2052.72 1980
2053.15 1855
2053.58 2043
2054.00 2166
2054.43 2230
2054.86 2038
2055.28 2126
2055.71 2226
2056.14 1984
2056.57 1958
2056.99 2079
2057.42 1977
2057.85 2070
2058.28 2121
2058.71 1968
2059.13 2152
2059.56 2025
2059.99 2129
2060.42 1922
2060.84 1966
2061.27 1950
2061.70 2054
2062.13 1954
2062.56 1979
2062.98 2207
2063.41 2212
2063.84 2160
2064.27 2156
2064.70 2173
2065.13 2249
2065.55 2284
2065.98 2201
2066.41 2321
2066.84 2298
2067.27 2241
2067.70 2256
2068.13 2253
2068.55 2308
2068.98 2183
2069.41 2047
2069.84 2027
2070.27 2114
2070.70 2186
2071.13 2198
2071.56 2325
2071.99 2262
2072.41 2040
2072.84 2013
2073.27 2103
2073.70 2060
2074.13 2013
2074.56 2147
2074.99 2256
2075.42 2100
2075.85 2094
2076.28 2060
2076.71 2281
2077.14 2412
2077.57 2521
2078.00 2586
2078.43 2254
2078.86 2477
2079.29 2661
2079.72 2682
2080.15 2531
2080.58 2539
2081.01 2388
2081.44 2407
2081.87 2492
2082.30 2321
2082.73 2232
2083.16 2219
2083.59 2258
2084.02 2359
2084.45 2358
2084.88 2307
2085.31 2218
2085.74 2284
2086.17 2105
2086.60 2217
2087.03 2224
2087.46 2019
2087.89 1912
2088.32 2060
2088.75 1972
2089.18 2140
2089.62 2164
2090.05 2249
2090.48 2240
2090.91 2046
2091.34 2330
2091.77 2362
2092.20 2220
2092.63 2218
2093.06 2152
2093.49 2092
2093.93 2145
2094.36 2257
2094.79 2357
2095.22 2244
2095.65 2124
2096.08 2032
2096.52 2154
2096.95 2266
2097.38 2102
2097.81 1951
2098.24 1812
2098.67 1886
2099.11 2029
2099.54 1949
2099.97 1953
2100.40 2043
2100.83 2067
2101.27 2111
2101.70 2136
2102.13 2095
2102.56 2091
2102.99 2118
2103.43 1968
2103.86 2135
2104.29 2321
2104.72 2112
2105.16 2160
2105.59 2138
2106.02 2175
2106.45 2112
2106.89 2281
2107.32 2285
2107.75 2267
2108.19 2147
2108.62 2315
2109.05 2376
2109.48 2176
2109.92 2026
2110.35 2146
2110.78 2280
2111.22 2262
2111.65 2098
2112.08 2045
2112.52 2002
2112.95 2154
2113.38 2236
2113.82 2019
2114.25 2050
2114.68 2225
2115.12 2097
2115.55 1794
2115.98 1983
2116.42 2058
2116.85 1971
2117.28 2094
2117.72 2097
2118.15 2206
2118.59 2049
2119.02 2150
2119.45 2218
2119.89 2153
2120.32 2117
2120.76 2139
2121.19 2084
2121.62 2104
2122.06 2096
2122.49 2049
2122.93 2070
2123.36 2154
2123.80 2178
2124.23 2036
2124.66 2138
2125.10 2171
2125.53 2078
2125.97 2212
2126.40 2153
2126.84 2135
2127.27 2104
2127.71 2228
2128.14 2060
2128.58 2102
2129.01 2160
2129.45 2136
2129.88 2154
2130.32 2072
2130.75 2179
2131.19 2466
2131.62 2328
2132.06 2444
2132.49 2358
2132.93 2536
2133.36 2361
2133.80 2425
2134.23 2435
2134.67 2447
2135.11 2216
2135.54 2300
2135.98 2460
2136.41 2438
2136.85 2616
2137.28 2739
2137.72 2586
2138.16 2431
2138.59 2424
2139.03 2416
2139.46 2083
2139.90 2172
2140.34 2210
2140.77 2036
2141.21 2120
2141.64 2140
2142.08 2020
2142.52 2080
2142.95 2098
2143.39 2071
2143.83 2100
2144.26 2058
2144.70 2115
2145.14 1974
2145.57 1833
2146.01 2143
2146.45 2219
2146.88 2027
2147.32 2145
2147.76 2162
2148.19 2459
2148.63 2230
2149.07 2402
2149.50 2501
2149.94 2570
2150.38 2578
2150.81 2675
2151.25 2438
2151.69 2466
2152.13 2598
2152.56 2515
2153.00 2368
2153.44 2398
2153.88 2387
2154.31 2526
2154.75 2287
2155.19 2461
2155.63 2320
2156.06 2199
2156.50 2289
2156.94 2297
2157.38 2269
2157.82 2300
2158.25 2280
2158.69 2169
2159.13 2319
2159.57 2246
2160.01 2192
2160.44 2152
2160.88 2247
2161.32 2202
2161.76 2258
2162.20 2301
2162.63 2387
2163.07 2093
2163.51 2228
2163.95 2167
2164.39 2075
2164.83 2206
2165.27 2101
2165.70 2010
2166.14 2189
2166.58 2213
2167.02 2283
2167.46 2354
2167.90 2213
2168.34 2312
2168.78 2206
2169.22 2281
2169.65 2238
2170.09 2158
2170.53 2206
2170.97 2284
2171.41 2287
2171.85 2421
2172.29 2451
2172.73 2350
2173.17 2413
2173.61 2344
2174.05 2479
2174.49 2381
2174.93 2419
2175.37 2657
2175.81 2483
2176.25 2638
2176.69 2524
2177.13 2519
2177.57 2390
2178.01 2641
2178.45 2465
2178.89 2455
2179.33 2520
2179.77 2526
2180.21 2392
2180.65 2325
2181.09 2310
2181.53 2369
2181.97 2440
2182.41 2204
2182.85 2238
2183.29 2306
2183.73 2241
2184.17 2192
2184.61 2211
2185.05 2246
2185.49 2282
2185.93 2197
2186.37 2148
2186.81 2504
2187.25 2558
2187.69 2362
2188.14 2261
2188.58 2165
2189.02 2268
2189.46 2422
2189.90 2317
2190.34 2553
2190.78 2529
2191.22 2363
2191.66 2474
2192.11 2354
2192.55 2221
2192.99 2252
2193.43 2407
2193.87 2339
2194.31 2154
2194.76 2455
2195.20 2432
2195.64 2431
2196.08 2509
2196.52 2342
2196.96 2367
2197.41 2381
2197.85 2527
2198.29 2423
2198.73 2388
2199.17 2376
2199.62 2348
2200.06 2401
2200.50 2300
2200.94 2336
2201.38 2359
2201.83 2444
2202.27 2299
2202.71 2051
2203.15 2472
2203.60 2328
2204.04 2308
2204.48 2322
2204.92 2174
2205.37 2394
2205.81 2347
2206.25 2433
2206.70 2362
2207.14 2252
2207.58 2457
2208.02 2353
2208.47 2466
2208.91 2415
2209.35 2740
2209.80 2673
2210.24 2647
2210.68 2532
2211.13 2449
2211.57 2680
2212.01 2495
2212.46 2384
2212.90 2434
2213.34 2461
2213.79 2463
2214.23 2189
2214.67 2248
2215.12 2207
2215.56 2409
2216.00 2323
2216.45 2261
2216.89 2151
2217.34 2392
2217.78 2514
2218.22 2303
2218.67 2361
2219.11 2317
2219.56 2502
2220.00 2434
2220.44 2346
2220.89 2367
2221.33 2444
2221.78 2301
2222.22 2277
2222.67 2309
2223.11 2311
2223.55 2171
2224.00 2343
2224.44 2635
2224.89 2426
2225.33 2776
2225.78 2794
2226.22 2415
2226.67 2373
2227.11 2578
2227.56 2574
2228.00 2676
2228.45 2526
2228.89 2694
2229.34 2521
2229.78 2502
2230.23 2735
2230.67 2842
2231.12 2960
2231.56 2898
2232.01 3013
2232.45 2881
2232.90 2688
2233.35 2907
2233.79 2962
2234.24 2853
2234.68 2741
2235.13 2766
2235.57 2505
2236.02 2527
2236.46 2450
2236.91 2498
2237.36 2655
2237.80 2639
2238.25 2503
2238.69 2525
2239.14 2696
2239.59 2596
2240.03 2447
2240.48 2371
2240.92 2421
2241.37 2420
2241.82 2419
2242.26 2352
2242.71 2360
2243.16 2411
2243.60 2172
2244.05 2049
2244.50 2107
2244.94 2156
2245.39 2131
2245.84 2128
2246.28 2347
2246.73 2437
2247.18 2172
2247.62 2186
2248.07 2237
2248.52 2381
2248.96 2285
2249.41 2185
2249.86 2281
2250.31 2329
2250.75 2493
2251.20 2544
2251.65 2611
2252.10 2309
2252.54 2066
2252.99 2242
2253.44 2347
2253.89 2216
2254.33 2103
2254.78 2141
2255.23 2120
2255.68 2234
2256.12 2273
2256.57 2386
2257.02 2330
2257.47 2155
2257.91 2077
2258.36 2347
2258.81 2256
2259.26 2320
2259.71 2343
2260.16 2473
2260.60 2376
2261.05 2402
2261.50 2297
2261.95 2412
2262.40 2562
2262.84 2615
2263.29 2747
2263.74 2605
2264.19 2791
2264.64 2738
2265.09 2851
2265.54 2923
2265.98 2902
2266.43 2650
2266.88 2870
2267.33 2993
2267.78 2868
2268.23 2827
2268.68 2849
2269.13 2930
2269.58 2958
2270.03 2815
2270.47 2945
2270.92 3110
2271.37 3040
2271.82 2890
2272.27 2881
2272.72 3048
2273.17 2914
2273.62 2729
2274.07 2599
2274.52 2503
2274.97 2569
2275.42 2748
2275.87 2600
2276.32 2573
2276.77 2637
2277.22 2448
2277.67 2438
2278.12 2383
2278.57 2319
2279.02 2478
2279.47 2406
2279.92 2380
2280.37 2373
2280.82 2441
2281.27 2540
2281.72 2759
2282.17 2620
2282.62 2505
2283.07 2473
2283.52 2475
2283.97 2487
2284.42 2543
2284.87 2422
2285.32 2415
2285.77 2384
2286.22 2408
2286.67 2475
2287.13 2512
2287.58 2620
2288.03 2839
2288.48 2844
2288.93 3126
2289.38 3411
2289.83 3598
2290.28 3823
2290.73 4184
2291.18 4104
2291.64 4240
2292.09 4190
2292.54 4404
2292.99 4367
2293.44 4256
2293.89 3982
2294.34 3772
2294.80 3616
2295.25 3454
2295.70 3373
2296.15 3234
2296.60 2935
2297.05 2827
2297.51 3057
2297.96 2780
2298.41 2579
2298.86 2592
2299.31 2435
2299.77 2661
2300.22 2507
2300.67 2554
2301.12 2573
2301.57 2345
2302.03 2417
2302.48 2668
2302.93 2463
2303.38 2429
2303.84 2439
2304.29 2409
2304.74 2474
2305.19 2434
2305.65 2433
2306.10 2474
2306.55 2548
2307.01 2700
2307.46 2878
2307.91 2780
2308.36 2736
2308.82 2947
2309.27 2814
2309.72 2833
2310.18 2738
2310.63 2888
2311.08 2853
2311.54 3050
2311.99 2841
2312.44 2824
2312.90 2968
2313.35 2989
2313.80 2689
2314.26 2620
2314.71 2774
2315.16 2703
2315.62 2559
2316.07 2447
2316.52 2550
2316.98 2558
2317.43 2705
2317.88 2759
2318.34 2677
2318.79 2683
2319.25 2795
2319.70 2774
2320.15 2726
2320.61 2655
2321.06 2623
2321.52 2729
2321.97 2646
2322.43 2486
2322.88 2552
2323.33 2749
2323.79 2763
2324.24 2626
2324.70 2545
2325.15 2793
2325.61 2722
2326.06 2736
2326.52 2633
2326.97 2739
2327.43 2765
2327.88 2692
2328.34 2867
2328.79 2890
2329.25 2889
2329.70 3054
2330.16 2991
2330.61 3012
2331.07 3106
2331.52 2928
2331.98 2975
2332.43 2896
2332.89 3059
2333.34 2709
2333.80 2646
2334.25 2774
2334.71 2805
2335.16 2605
2335.62 2737
2336.08 2665
2336.53 2358
2336.99 2439
2337.44 2440
2337.90 2601
2338.35 2695
2338.81 2762
2339.27 2719
2339.72 2808
2340.18 2628
2340.63 2715
2341.09 2717
2341.55 2879
2342.00 2804
2342.46 3109
2342.91 2925
2343.37 2622
2343.83 2504
2344.28 2574
2344.74 2928
2345.20 2987
2345.65 2758
2346.11 2642
2346.57 2633
2347.02 2711
2347.48 2843
2347.94 2675
2348.39 3009
2348.85 2927
2349.31 2780
2349.76 2958
2350.22 2722
2350.68 2493
2351.14 2409
2351.59 2576
2352.05 2649
2352.51 2684
2352.96 2443
2353.42 2364
2353.88 2594
2354.34 2573
2354.79 2436
2355.25 2492
2355.71 2570
2356.17 2586
2356.62 2506
2357.08 2444
2357.54 2509
2358.00 2579
2358.46 2402
2358.91 2546
2359.37 2592
2359.83 2616
2360.29 2397
2360.74 2401
2361.20 2535
2361.66 2548
2362.12 2583
2362.58 2642
2363.04 2658
2363.49 2648
2363.95 2729
2364.41 2604
2364.87 2339
2365.33 2480
2365.79 2643
2366.24 2361
2366.70 2640
2367.16 2687
2367.62 2697
2368.08 2729
2368.54 2719
2369.00 2642
2369.46 2733
2369.91 2679
2370.37 2713
2370.83 2626
2371.29 2724
2371.75 2365
2372.21 2553
2372.67 2547
2373.13 2535
2373.59 2515
2374.05 2700
2374.51 2506
2374.97 2494
2375.42 2567
2375.88 2552
2376.34 2598
2376.80 2772
2377.26 2899
2377.72 2678
2378.18 2508
2378.64 2689
2379.10 2751
2379.56 2612
2380.02 2699
2380.48 2701
2380.94 2582
2381.40 2625
2381.86 2533
2382.32 2532
2382.78 2484
2383.24 2412
2383.70 2404
2384.16 2501
2384.62 2652
2385.08 2730
2385.54 2507
2386.00 2535
2386.47 2422
2386.93 2458
2387.39 2708
2387.85 2435
2388.31 2424
2388.77 2355
2389.23 2355
2389.69 2563
2390.15 2422
2390.61 2370
2391.07 2581
2391.53 2640
2391.99 2474
2392.46 2343
2392.92 2404
2393.38 2455
2393.84 2615
2394.30 2547
2394.76 2540
2395.22 2437
2395.68 2589
2396.15 2612
2396.61 2516
2397.07 2449
2397.53 2465
2397.99 2419
2398.45 2347
2398.92 2517
2399.38 2464
2399.84 2397
2400.30 2386
2400.76 2385
2401.23 2386
2401.69 2583
2402.15 2411
2402.61 2255
2403.07 2350
2403.54 2467
2404.00 2414
2404.46 2236
2404.92 2479
2405.38 2612
2405.85 2376
2406.31 2474
2406.77 2616
2407.23 2584
2407.70 2573
2408.16 2465
2408.62 2607
2409.08 2608
2409.55 2292
2410.01 2416
2410.47 2418
2410.94 2277
2411.40 2434
2411.86 2413
2412.32 2483
2412.79 2247
2413.25 2427
2413.71 2552
2414.18 2524
2414.64 2671
2415.10 2766
2415.57 2882
2416.03 2764
2416.49 2893
2416.96 2771
2417.42 2784
2417.88 3003
2418.35 2983
2418.81 3125
2419.28 3012
2419.74 2980
2420.20 2937
2420.67 2948
2421.13 2919
2421.59 2941
2422.06 3033
2422.52 2852
2422.99 2647
2423.45 2683
2423.91 2783
2424.38 2693
2424.84 2574
2425.31 2732
2425.77 2710
2426.24 2773
2426.70 2603
2427.16 2297
2427.63 2425
2428.09 2450
2428.56 2547
2429.02 2452
2429.49 2525
2429.95 2536
2430.42 2308
2430.88 2275
2431.35 2347
2431.81 2295
2432.28 2337
2432.74 2486
2433.21 2766
2433.67 2867
2434.14 2646
2434.60 2446
2435.07 2596
2435.53 2529
2436.00 2635
2436.46 2502
2436.93 2662
2437.39 2744
2437.86 2742
2438.32 2858
2438.79 2815
2439.26 2904
2439.72 2932
2440.19 3134
2440.65 3079
2441.12 3097
2441.58 3310
2442.05 3257
2442.52 3069
2442.98 2798
2443.45 2942
2443.91 2727
2444.38 2668
2444.85 2557
2445.31 2454
2445.78 2528
2446.24 2718
2446.71 2560
2447.18 2499
2447.64 2436
2448.11 2183
2448.58 2533
2449.04 2545
2449.51 2240
2449.98 2346
2450.44 2222
2450.91 2382
2451.38 2478
2451.84 2433
2452.31 2422
2452.78 2446
2453.24 2482
2453.71 2394
2454.18 2481
2454.64 2516
2455.11 2514
2455.58 2563
2456.05 2498
2456.51 2476
2456.98 2477
2457.45 2439
2457.92 2478
2458.38 2646
2458.85 2481
2459.32 2411
2459.79 2498
2460.25 2580
2460.72 2643
2461.19 2585
2461.66 2524
2462.12 2498
2462.59 2416
2463.06 2360
2463.53 2444
2464.00 2336
2464.46 2335
2464.93 2516
2465.40 2556
2465.87 2476
2466.34 2447
2466.80 2602
2467.27 2419
2467.74 2342
2468.21 2345
2468.68 2503
2469.15 2336
2469.61 2333
2470.08 2406
2470.55 2715
2471.02 2499
2471.49 2375
2471.96 2387
2472.43 2352
2472.89 2406
2473.36 2455
2473.83 2219
2474.30 2163
2474.77 2271
2475.24 2243
2475.71 2312
2476.18 2338
2476.65 2503
2477.12 2483
2477.59 2509
2478.05 2454
2478.52 2535
2478.99 2482
2479.46 2701
2479.93 3080
2480.40 2900
2480.87 2806
2481.34 2762
2481.81 2839
2482.28 2825
2482.75 2762
2483.22 2505
2483.69 2635
2484.16 2455
2484.63 2514
2485.10 2462
2485.57 2562
2486.04 2578
2486.51 2669
2486.98 2683
2487.45 2668
2487.92 2494
2488.39 2456
2488.86 2534
2489.33 2661
2489.80 2437
2490.27 2421
2490.74 2615
2491.21 2564
2491.68 2711
2492.15 2613
2492.62 2501
2493.10 2633
2493.57 2431
2494.04 2458
2494.51 2543
2494.98 2463
2495.45 2875
2495.92 2708
2496.39 2572
2496.86 2579
2497.33 2524
2497.80 2376
2498.28 2379
2498.75 2213
2499.22 2390
2499.69 2407
2500.16 2305
2500.63 2203
2501.10 2135
2501.58 2204
2502.05 2403
2502.52 2513
2502.99 2433
2503.46 2432
2503.93 2413
2504.41 2446
2504.88 2466
2505.35 2566
2505.82 2635
2506.29 2764
2506.76 2621
2507.24 2939
2507.71 2793
2508.18 2971
2508.65 3060
2509.13 2992
2509.60 2941
2510.07 3067
2510.54 3131
2511.01 3159
2511.49 3100
2511.96 3272
2512.43 3266
2512.90 3207
2513.38 3349
2513.85 3245
2514.32 2839
2514.80 2881
2515.27 2790
2515.74 2734
2516.21 2760
2516.69 2592
2517.16 2548
2517.63 2697
2518.11 2626
2518.58 2387
2519.05 2684
2519.53 2603
2520.00 2490
2520.47 2549
2520.95 2651
2521.42 2736
2521.89 2376
2522.37 2322
2522.84 2437
2523.31 2457
2523.79 2569
2524.26 2431
2524.73 2423
2525.21 2386
2525.68 2253
2526.16 2423
2526.63 2383
2527.10 2389
2527.58 2488
2528.05 2450
2528.52 2460
2529.00 2366
2529.47 2375
2529.95 2382
2530.42 2547
2530.90 2305
2531.37 2452
2531.84 2399
2532.32 2658
2532.79 2437
2533.27 2715
2533.74 2601
2534.22 2487
2534.69 2464
2535.17 2503
2535.64 2583
2536.12 2584
2536.59 2554
2537.07 2677
2537.54 2579
2538.02 2614
2538.49 2732
2538.97 2743
2539.44 2671
2539.92 2751
2540.39 2542
2540.87 2437
2541.34 2486
2541.82 2582
2542.29 2602
2542.77 2561
2543.24 2696
2543.72 2728
2544.19 2670
2544.67 2725
2545.14 2717
2545.62 2857
2546.10 2713
2546.57 2882
2547.05 2931
2547.52 3101
2548.00 3414
2548.47 3239
2548.95 3162
2549.43 3122
2549.90 3323
2550.38 3349
2550.86 3264
2551.33 3176
2551.81 2958
2552.28 2825
2552.76 3125
2553.24 3308
2553.71 3343
2554.19 3273
2554.67 3249
2555.14 3318
2555.62 3427
2556.10 3345
2556.57 3286
2557.05 3337
2557.53 3019
2558.00 2843
2558.48 3026
2558.96 2981
2559.43 2872
2559.91 2947
2560.39 2884
2560.86 2802
2561.34 2596
2561.82 2519
2562.30 2604
2562.77 2616
2563.25 2708
2563.73 2520
2564.21 2609
2564.68 2685
2565.16 2498
2565.64 2532
2566.12 2428
2566.59 2513
2567.07 2393
2567.55 2498
2568.03 2489
2568.50 2225
2568.98 2448
2569.46 2506
2569.94 2429
2570.42 2588
2570.89 2579
2571.37 2475
2571.85 2329
2572.33 2592
2572.81 2550
2573.28 2616
2573.76 2621
2574.24 2669
2574.72 2486
2575.20 2538
2575.68 2668
2576.15 2569
2576.63 2487
2577.11 2752
2577.59 2662
2578.07 2520
2578.55 2579
2579.03 2545
2579.50 2600
2579.98 2593
2580.46 2491
2580.94 2577
2581.42 2642
2581.90 2624
2582.38 2602
2582.86 2396
2583.34 2392
2583.82 2584
2584.30 2451
2584.77 2354
2585.25 2532
2585.73 2493
2586.21 2565
2586.69 2448
2587.17 2535
2587.65 2470
2588.13 2547
2588.61 2527
2589.09 2597
2589.57 2577
2590.05 2556
2590.53 2567
2591.01 2657
2591.49 2731
2591.97 2645
2592.45 2626
2592.93 2820
2593.41 2657
2593.89 2708
2594.37 2702
2594.85 2728
2595.33 2690
2595.81 2689
2596.29 2841
2596.77 2766
2597.25 2531
2597.73 2717
2598.21 2470
2598.69 2521
2599.17 2404
2599.65 2364
2600.14 2423
2600.62 2409
2601.10 2406
2601.58 2391
2602.06 2495
2602.54 2577
2603.02 2520
2603.50 2433
2603.98 2328
2604.46 2194
2604.95 2405
2605.43 2456
2605.91 2642
2606.39 2526
2606.87 2427
2607.35 2622
2607.83 2469
2608.31 2467
2608.80 2605
2609.28 2566
2609.76 2869
2610.24 2820
2610.72 2793
2611.20 2671
2611.69 2762
2612.17 2646
2612.65 2748
2613.13 2825
2613.61 2702
2614.10 2703
2614.58 2680
2615.06 2639
2615.54 2855
2616.02 2742
2616.51 2649
2616.99 2516
2617.47 2468
2617.95 2549
2618.44 2667
2618.92 2660
2619.40 2572
2619.88 2661
2620.37 2463
2620.85 2455
2621.33 2373
2621.81 2330
2622.30 2507
2622.78 2564
2623.26 2416
2623.75 2446
2624.23 2283
2624.71 2489
2625.19 2370
2625.68 2419
2626.16 2485
2626.64 2460
2627.13 2666
2627.61 2750
2628.09 2569
2628.58 2473
2629.06 2461
2629.54 2657
2630.03 2734
2630.51 2820
2630.99 2561
2631.48 2610
2631.96 2785
2632.45 2808
2632.93 2861
2633.41 2726
2633.90 2663
2634.38 2830
2634.86 2844
2635.35 2711
2635.83 2796
2636.32 2727
2636.80 2661
2637.28 2661
2637.77 2451
2638.25 2496
2638.74 2643
2639.22 2588
2639.71 2729
2640.19 2642
2640.68 2943
2641.16 2752
2641.64 2497
2642.13 2619
2642.61 2660
2643.10 2639
2643.58 2646
2644.07 2632
2644.55 2577
2645.04 2651
2645.52 2840
2646.01 2614
2646.49 2551
2646.98 2677
2647.46 2495
2647.95 2503
2648.43 2475
2648.92 2572
2649.40 2807
2649.89 2682
2650.37 2659
2650.86 2497
2651.34 2466
2651.83 2738
2652.32 2611
2652.80 2823
2653.29 2593
2653.77 2654
2654.26 2515
2654.74 2717
2655.23 2894
2655.72 2613
2656.20 2674
2656.69 2668
2657.17 2637
2657.66 2773
2658.15 2598
2658.63 2504
2659.12 2643
2659.60 2654
2660.09 2502
2660.58 2503
2661.06 2564
2661.55 2552
2662.04 2614
2662.52 2544
2663.01 2687
2663.49 2697
2663.98 2784
2664.47 2847
2664.95 2820
2665.44 2829
2665.93 2425
2666.42 2593
2666.90 2748
2667.39 2600
2667.88 2577
2668.36 2672
2668.85 2571
2669.34 2404
2669.82 2440
2670.31 2666
2670.80 2719
2671.29 2685
2671.77 2707
2672.26 3030
2672.75 2975
2673.24 3143
2673.72 3490
2674.21 3447
2674.70 3569
2675.19 3708
2675.67 3719
2676.16 3773
2676.65 3696
2677.14 3392
2677.62 3305
2678.11 3313
2678.60 3399
2679.09 3106
2679.58 3138
2680.06 3120
2680.55 3173
2681.04 3315
2681.53 3336
2682.02 3170
2682.51 3218
2682.99 3150
2683.48 3174
2683.97 3315
2684.46 3077
2684.95 3019
2685.44 3065
2685.92 3014
2686.41 2869
2686.90 2744
2687.39 2726
2687.88 2688
2688.37 2582
2688.86 2711
2689.35 2542
2689.83 2471
2690.32 2693
2690.81 2694
2691.30 2500
2691.79 2456
2692.28 2473
2692.77 2559
2693.26 2558
2693.75 2683
2694.24 2806
2694.73 2839
2695.22 2886
2695.71 2975
2696.20 2758
2696.68 2794
2697.17 2922
2697.66 2827
2698.15 2725
2698.64 2845
2699.13 2952
2699.62 2864
2700.11 2925
2700.60 2777
2701.09 2911
2701.58 2941
2702.07 2871
2702.56 2955
2703.05 3065
2703.54 2809
2704.03 2915
2704.52 2634
2705.01 2827
2705.50 2771
2706.00 2874
2706.49 2795
2706.98 2686
2707.47 2688
2707.96 2666
2708.45 2590
2708.94 2632
2709.43 2581
2709.92 2581
2710.41 2702
2710.90 2536
2711.39 2353
2711.88 2585
2712.37 2877
2712.87 2742
2713.36 2633
2713.85 2562
2714.34 2455
2714.83 2438
2715.32 2507
2715.81 2625
2716.30 2558
2716.80 2548
2717.29 2348
2717.78 2575
2718.27 2632
2718.76 2526
2719.25 2502
2719.75 2394
2720.24 2570
2720.73 2486
2721.22 2602
2721.71 2650
2722.20 2841
2722.70 2914
2723.19 2849
2723.68 2769
2724.17 2777
2724.66 2705
2725.16 2921
2725.65 2662
2726.14 2535
2726.63 2701
2727.13 2535
2727.62 2521
2728.11 2598
2728.60 2675
2729.10 2449
2729.59 2571
2730.08 2646
2730.57 2526
2731.07 2524
2731.56 2621
2732.05 2646
2732.54 2719
2733.04 2573
2733.53 2537
2734.02 2738
2734.52 2504
2735.01 2734
2735.50 2593
2736.00 2641
2736.49 2846
2736.98 2797
2737.47 2853
2737.97 2663
2738.46 2549
2738.95 2849
2739.45 2734
2739.94 2666
2740.44 2596
2740.93 2594
2741.42 2647
2741.92 2505
2742.41 2433
2742.90 2523
2743.40 2613
2743.89 2446
2744.39 2437
2744.88 2613
2745.37 2587
2745.87 2487
2746.36 2462
2746.86 2604
2747.35 2559
2747.84 2682
2748.34 2639
2748.83 2608
2749.33 2584
2749.82 2697
2750.32 2739
2750.81 2515
2751.30 2480
2751.80 2647
2752.29 2558
2752.79 2552
2753.28 2579
2753.78 2593
2754.27 2537
2754.77 2683
2755.26 2554
2755.76 2532
2756.25 2719
2756.75 2756
2757.24 2858
2757.74 2627
2758.23 2690
2758.73 2699
2759.22 2739
2759.72 2658
2760.21 2670
2760.71 2728
2761.20 2621
2761.70 2503
2762.20 2729
2762.69 2530
2763.19 2486
2763.68 2519
2764.18 2526
2764.67 2586
2765.17 2589
2765.67 2580
2766.16 2458
2766.66 2525
2767.15 2575
2767.65 2777
2768.14 2668
2768.64 2643
2769.14 2610
2769.63 2636
2770.13 2695
2770.63 2750
2771.12 2783
2771.62 2666
2772.11 2819
2772.61 2759
2773.11 2816
2773.60 3048
2774.10 3234
2774.60 2964
2775.09 3054
2775.59 3320
2776.09 3267
2776.58 3286
2777.08 3159
2777.58 3160
2778.07 3181
2778.57 3282
2779.07 3102
2779.57 3001
2780.06 3134
2780.56 2993
2781.06 3008
2781.55 2830
2782.05 2594
2782.55 2935
2783.05 2811
2783.54 2547
2784.04 2623
2784.54 2718
2785.04 2776
2785.53 2757
2786.03 2708
2786.53 2675
2787.03 2606
2787.52 2713
2788.02 2519
2788.52 2773
2789.02 2798
2789.52 2567
2790.01 2518
2790.51 2426
2791.01 2673
2791.51 2519
2792.01 2529
2792.50 2756
2793.00 2547
2793.50 2586
2794.00 2746
2794.50 2836
2795.00 2777
2795.50 2999
2795.99 3209
2796.49 3206
2796.99 3120
2797.49 3522
2797.99 3607
2798.49 3549
2798.99 3437
2799.48 3464
2799.98 3536
2800.48 3452
2800.98 3302
2801.48 3066
2801.98 3053
2802.48 3010
2802.98 2837
2803.48 2934
2803.98 2986
2804.48 2943
2804.97 3200
2805.47 3449
2805.97 3325
2806.47 3426
2806.97 3614
2807.47 3618
2807.97 3607
2808.47 3824
2808.97 3877
2809.47 3842
2809.97 3609
2810.47 3693
2810.97 3243
2811.47 3520
2811.97 3358
2812.47 3308
2812.97 3150
2813.47 2991
2813.97 2844
2814.47 2973
2814.97 2783
2815.47 2772
2815.97 2806
2816.47 2859
2816.97 3038
2817.47 2898
2817.97 3055
2818.47 2871
2818.97 2759
2819.47 2861
2819.98 2886
2820.48 2801
2820.98 2992
2821.48 2662
2821.98 2704
2822.48 2848
2822.98 2715
2823.48 2843
2823.98 2831
2824.48 2629
2824.98 2663
2825.49 2621
2825.99 2540
2826.49 2809
2826.99 2833
2827.49 2699
2827.99 2660
2828.49 2781
2828.99 3099
2829.50 2888
2830.00 2691
2830.50 2635
2831.00 2766
2831.50 2669
2832.00 2664
2832.51 2667
2833.01 2651
2833.51 2647
2834.01 2808
2834.51 2904
2835.02 2689
2835.52 2742
2836.02 2970
2836.52 3028
2837.02 2869
2837.53 3007
2838.03 2801
2838.53 3002
2839.03 3029
2839.54 2954
2840.04 2810
2840.54 2671
2841.04 2576
2841.55 2614
2842.05 2762
2842.55 2811
2843.05 2894
2843.56 2899
2844.06 2920
2844.56 2948
2845.07 3019
2845.57 3164
2846.07 2826
2846.57 2789
2847.08 2916
2847.58 2992
2848.08 3193
2848.59 3271
2849.09 2933
2849.59 3062
2850.10 3174
2850.60 3087
2851.10 2829
2851.61 2566
2852.11 2629
2852.61 2862
2853.12 2697
2853.62 2461
2854.12 2739
2854.63 2728
2855.13 2683
2855.64 2643
2856.14 2663
2856.64 2703
2857.15 2837
2857.65 2636
2858.16 2512
2858.66 2607
2859.16 2596
2859.67 2551
2860.17 2801
2860.68 2699
2861.18 2622
2861.69 2559
2862.19 2508
2862.69 2422
2863.20 2587
2863.70 2503
2864.21 2322
2864.71 2460
2865.22 2603
2865.72 2543
2866.23 2470
2866.73 2396
2867.24 2376
2867.74 2551
2868.25 2835
2868.75 2824
2869.26 2589
2869.76 2563
2870.27 2528
2870.77 2763
2871.28 2563
2871.78 2732
2872.29 2720
2872.79 2665
2873.30 2560
2873.80 2815
2874.31 2865
2874.81 2744
2875.32 2935
2875.83 2910
2876.33 2776
2876.84 2746
2877.34 3082
2877.85 3139
2878.35 2970
2878.86 2930
2879.37 2963
2879.87 2955
2880.38 2991
2880.88 2939
2881.39 2881
2881.90 3069
2882.40 3181
2882.91 3151
2883.41 3042
2883.92 3122
2884.43 3232
2884.93 3281
2885.44 3674
2885.95 3707
2886.45 3300
2886.96 3584
2887.47 3884
2887.97 3702
2888.48 4009
2888.99 3743
2889.49 3746
2890.00 3372
2890.51 3190
2891.01 3407
2891.52 3500
2892.03 3466
2892.54 3148
2893.04 3083
2893.55 2982
2894.06 3007
2894.56 3235
2895.07 3166
2895.58 2968
2896.09 2933
2896.59 3053
2897.10 3007
2897.61 3013
2898.12 3040
2898.62 3211
2899.13 3060
2899.64 2875
2900.15 3053
2900.65 3061
2901.16 3132
2901.67 3371
2902.18 3111
2902.69 3192
2903.19 3509
2903.70 3313
2904.21 3234
2904.72 3185
2905.23 3187
2905.73 3198
2906.24 3188
2906.75 3101
2907.26 3158
2907.77 2986
2908.28 3381
2908.79 3307
2909.29 3039
2909.80 3019
2910.31 2934
2910.82 3021
2911.33 3075
2911.84 2914
2912.35 2988
2912.85 2918
2913.36 2939
2913.87 2932
2914.38 2933
2914.89 3055
2915.40 3170
2915.91 2894
2916.42 2959
2916.93 3098
2917.44 3067
2917.95 3077
2918.45 2855
2918.96 2752
2919.47 3193
2919.98 3112
2920.49 3093
2921.00 2961
2921.51 3005
2922.02 3096
2922.53 3349
2923.04 3191
2923.55 3326
2924.06 3393
2924.57 3415
2925.08 3757
2925.59 3737
2926.10 3766
2926.61 3847
2927.12 3804
2927.63 3363
2928.14 3348
2928.65 3407
2929.16 3235
2929.67 3073
2930.18 2954
2930.69 2707
2931.20 2566
2931.71 2688
2932.22 2675
2932.73 2727
2933.25 2736
2933.76 2732
2934.27 2784
2934.78 2867
2935.29 2718
2935.80 2691
2936.31 2931
2936.82 2918
2937.33 2983
2937.84 2924
2938.35 2940
2938.87 2909
2939.38 3098
2939.89 2975
2940.40 2982
2940.91 2813
2941.42 2764
2941.93 2920
2942.44 3087
2942.96 2982
2943.47 3120
2943.98 3185
2944.49 3263
2945.00 3347
2945.51 3443
2946.03 3724
2946.54 3503
2947.05 3580
2947.56 3737
2948.07 3643
2948.59 3235
2949.10 3400
2949.61 3318
2950.12 3170
2950.63 2994
2951.15 3031
2951.66 2988
2952.17 2980
2952.68 3042
2953.19 2909
2953.71 2979
2954.22 3062
2954.73 2946
2955.24 2920
2955.76 2771
2956.27 2689
2956.78 2635
2957.30 2804
2957.81 2948
2958.32 2949
2958.83 2836
2959.35 2817
2959.86 2698
2960.37 2800
2960.89 2821
2961.40 3006
2961.91 3085
2962.43 3054
2962.94 2950
2963.45 2967
2963.96 3174
2964.48 3222
2964.99 3004
2965.51 3058
2966.02 3175
2966.53 2948
2967.05 3001
2967.56 2909
2968.07 2852
2968.59 3052
2969.10 2855
2969.61 2961
2970.13 2908
2970.64 2971
2971.16 2801
2971.67 2708
2972.18 2862
2972.70 2899
2973.21 2979
2973.73 3078
2974.24 3024
2974.75 2802
2975.27 3029
2975.78 2959
2976.30 2908
2976.81 3099
2977.33 2757
2977.84 2917
2978.36 2734
2978.87 2726
2979.38 2581
2979.90 2617
2980.41 2873
2980.93 2926
2981.44 2799
2981.96 3141
2982.47 2854
2982.99 2753
2983.50 2845
2984.02 3031
2984.53 2951
2985.05 2866
2985.56 3016
2986.08 3167
2986.59 3222
2987.11 2957
2987.63 3112
2988.14 3104
2988.66 3155
2989.17 3368
2989.69 3420
2990.20 3187
2990.72 3083
2991.23 3100
2991.75 3272
2992.27 3174
2992.78 3256
2993.30 3290
2993.81 3300
2994.33 3320
2994.84 3336
2995.36 3496
2995.88 3541
2996.39 3678
2996.91 3740
2997.43 3754
2997.94 3656
2998.46 3632
2998.97 3855
2999.49 3883
3000.01 3669
3000.52 3678
3001.04 3850
3001.56 3555
3002.07 3679
3002.59 3773
3003.11 3914
3003.62 4243
3004.14 4297
3004.66 4508
3005.17 4424
3005.69 4790
3006.21 4763
3006.72 4509
3007.24 4326
3007.76 4076
3008.28 4020
3008.79 3836
3009.31 3640
3009.83 3365
3010.34 3216
3010.86 3148
3011.38 2907
3011.90 2983
3012.41 3065
3012.93 3014
3013.45 3036
3013.97 2972
3014.48 3196
3015.00 3065
3015.52 3024
3016.04 3051
3016.56 3481
3017.07 3407
3017.59 3091
3018.11 3126
3018.63 3114
3019.15 3239
3019.66 2993
3020.18 3082
3020.70 3483
3021.22 3475
3021.74 3134
3022.26 3341
3022.77 3372
3023.29 3198
3023.81 3176
3024.33 3338
3024.85 3474
3025.37 3087
3025.88 3507
3026.40 3339
3026.92 3245
3027.44 3264
3027.96 2977
3028.48 3124
3029.00 3263
3029.52 2969
3030.04 2987
3030.55 3088
3031.07 3083
3031.59 2972
3032.11 2986
3032.63 3029
3033.15 2898
3033.67 2960
3034.19 2971
3034.71 3295
3035.23 3153
3035.75 2966
3036.27 3074
3036.79 3008
3037.31 2861
3037.83 2840
3038.35 2800
3038.87 2811
3039.39 2698
3039.91 2683
3040.42 2657
3040.94 2705
3041.46 2614
3041.98 2644
3042.50 2740
3043.03 2961
3043.55 2922
3044.07 2862
3044.59 2863
3045.11 2847
3045.63 2890
3046.15 2879
3046.67 2966
3047.19 2839
3047.71 2838
3048.23 2753
3048.75 2931
3049.27 2955
3049.79 2827
3050.31 2716
3050.83 2820
3051.35 2768
3051.87 2715
3052.39 2827
3052.92 2841
3053.44 2916
3053.96 2790
3054.48 3027
3055.00 2812
3055.52 2836
3056.04 2801
3056.56 2760
3057.09 2836
3057.61 2700
3058.13 2911
3058.65 2831
3059.17 2743
3059.69 2756
3060.21 3117
3060.74 2995
3061.26 2858
3061.78 2959
3062.30 2913
3062.82 2865
3063.34 3141
3063.87 2949
3064.39 2989
3064.91 2850
3065.43 2943
3065.95 3001
3066.48 3083
3067.00 2923
3067.52 3086
3068.04 3177
3068.57 2995
3069.09 2960
3069.61 2953
3070.13 2962
3070.66 2992
3071.18 2881
3071.70 3090
3072.22 2910
3072.75 2984
3073.27 3061
3073.79 3060
3074.31 3348
3074.84 3226
3075.36 3032
3075.88 3300
3076.41 3226
3076.93 3419
3077.45 3476
3077.97 3509
3078.50 3667
3079.02 3894
3079.54 3511
3080.07 3716
3080.59 3768
3081.11 3748
3081.64 3578
3082.16 3755
3082.68 3923
3083.21 3685
3083.73 3749
3084.26 3707
3084.78 3636
3085.30 3544
3085.83 3746
3086.35 3322
3086.87 3334
3087.40 3354
3087.92 3289
3088.45 3468
3088.97 3528
3089.49 3361
3090.02 3357
3090.54 3249
3091.07 3104
3091.59 3229
3092.11 3384
3092.64 3329
3093.16 3269
3093.69 3240
3094.21 3311
3094.74 3415
3095.26 3668
3095.79 3538
3096.31 3478
3096.84 3699
3097.36 3742
3097.89 3813
3098.41 3927
3098.93 3993
3099.46 4208
3099.98 4533
3100.51 4825
3101.03 5074
3101.56 5356
3102.09 5479
3102.61 6006
3103.14 6783
3103.66 7520
3104.19 7179
3104.71 7291
3105.24 6793
3105.76 6377
3106.29 5622
3106.81 4988
3107.34 4294
3107.86 4356
3108.39 4035
3108.92 3752
3109.44 3708
3109.97 3699
3110.49 3626
3111.02 3396
3111.55 3569
3112.07 3489
3112.60 3340
3113.12 3587
3113.65 3557
3114.18 3277
3114.70 3101
3115.23 3107
3115.75 3235
3116.28 3210
3116.81 3059
3117.33 3106
3117.86 3178
3118.39 2963
3118.91 3098
3119.44 3026
3119.97 2940
3120.49 3240
3121.02 3281
3121.55 3283
3122.07 3120
3122.60 2953
3123.13 3149
3123.65 3114
3124.18 3004
3124.71 3148
3125.24 3101
3125.76 3134
3126.29 3146
3126.82 3146
3127.34 3120
3127.87 3099
3128.40 3063
3128.93 2939
3129.45 3127
3129.98 3057
3130.51 3012
3131.04 3093
3131.56 2797
3132.09 2847
3132.62 3173
3133.15 2903
3133.68 2918
3134.20 2666
3134.73 2803
3135.26 2897
3135.79 2817
3136.32 2766
3136.84 2792
3137.37 2843
3137.90 2776
3138.43 2999
3138.96 2906
3139.48 2752
3140.01 2949
3140.54 2804
3141.07 2735
3141.60 2565
3142.13 2860
3142.66 2925
3143.18 2844
3143.71 2951
3144.24 2808
3144.77 3008
3145.30 3222
3145.83 3325
3146.36 3126
3146.89 3428
3147.41 3474
3147.94 3563
3148.47 3523
3149.00 3483
3149.53 3554
3150.06 3612
3150.59 3592
3151.12 3570
3151.65 3491
3152.18 3442
3152.71 3252
3153.24 3251
3153.77 3271
3154.30 3230
3154.82 3055
3155.35 3007
3155.88 3013
3156.41 2991
3156.94 2998
3157.47 3089
3158.00 3168
3158.53 3208
3159.06 3059
3159.59 3133
3160.12 3052
3160.65 3002
3161.18 2861
3161.71 2895
3162.24 2946
3162.77 2990
3163.30 2930
3163.83 2854
3164.37 2717
3164.90 2879
3165.43 2933
3165.96 2773
3166.49 2670
3167.02 2784
3167.55 2876
3168.08 2678
3168.61 2730
3169.14 2911
3169.67 2958
3170.20 2675
3170.73 2871
3171.26 2841
3171.80 2725
3172.33 3090
3172.86 3012
3173.39 2789
3173.92 2949
3174.45 2824
3174.98 3027
3175.51 3013
3176.05 2922
3176.58 2954
3177.11 3092
3177.64 3209
3178.17 2902
3178.70 3129
3179.23 3066
3179.77 2758
3180.30 2818
3180.83 2938
3181.36 2765
3181.89 2945
3182.43 2693
3182.96 2631
3183.49 2575
3184.02 2666
3184.55 2782
3185.09 2832
3185.62 2912
3186.15 2835
3186.68 2842
3187.21 2924
3187.75 2917
3188.28 3098
3188.81 2876
3189.34 2940
3189.88 3009
3190.41 2661
3190.94 2619
3191.47 3043
3192.01 2860
3192.54 2825
3193.07 3051
3193.61 3037
3194.14 2981
3194.67 2874
3195.20 2913
3195.74 3016
3196.27 2961
3196.80 2970
3197.34 3061
3197.87 3042
3198.40 3096
3198.94 3131
3199.47 3104
3200.00 3224
3200.54 3184
3201.07 3248
3201.60 3444
3202.14 3245
3202.67 3053
3203.21 3480
3203.74 3449
3204.27 3405
3204.81 3420
3205.34 3294
3205.87 3230
3206.41 3198
3206.94 3328
3207.48 3328
3208.01 3343
3208.54 3560
3209.08 3750
3209.61 3806
3210.15 3878
3210.68 4053
3211.22 3992
3211.75 3941
3212.28 4106
3212.82 3825
3213.35 3927
3213.89 3920
3214.42 3804
3214.96 3743
3215.49 3605
3216.03 3664
3216.56 3421
3217.10 3341
3217.63 3272
3218.17 3206
3218.70 3274
3219.24 2991
3219.77 3093
3220.31 3051
3220.84 3443
3221.38 3303
3221.91 3116
3222.45 3239
3222.98 3209
3223.52 3356
3224.05 3515
3224.59 3508
3225.12 3679
3225.66 3615
3226.19 3814
3226.73 3478
3227.27 3443
3227.80 3320
3228.34 3410
3228.87 3298
3229.41 3001
3229.94 2821
3230.48 3031
3231.02 2873
3231.55 2974
3232.09 2646
3232.62 2883
3233.16 3115
3233.70 3026
3234.23 2919
3234.77 2983
3235.31 3059
3235.84 3173
3236.38 3117
3236.91 3201
3237.45 3226
3237.99 3297
3238.52 3668
3239.06 3540
3239.60 3609
3240.13 3580
3240.67 3723
3241.21 3483
3241.75 3484
3242.28 3385
3242.82 3365
3243.36 3237
3243.89 3279
3244.43 3168
3244.97 3033
3245.50 3225
3246.04 3199
3246.58 3337
3247.12 3218
3247.65 3176
3248.19 3344
3248.73 3417
3249.27 3212
3249.80 3435
3250.34 3448
3250.88 3427
3251.42 3359
3251.95 3233
3252.49 3465
3253.03 3715
3253.57 3699
3254.11 3464
3254.64 3565
3255.18 3509
3255.72 3549
3256.26 3700
3256.80 3656
3257.33 3505
3257.87 3685
3258.41 3738
3258.95 3720
3259.49 3893
3260.02 3859
3260.56 4348
3261.10 4323
3261.64 4526
3262.18 4648
3262.72 4685
3263.26 5016
3263.79 5207
3264.33 4999
3264.87 5427
3265.41 5320
3265.95 5235
3266.49 5581
3267.03 5428
3267.57 5852
3268.11 5350
3268.64 5383
3269.18 5235
3269.72 4770
3270.26 4693
3270.80 4058
3271.34 3938
3271.88 3976
3272.42 3959
3272.96 3636
3273.50 3453
3274.04 3534
3274.58 3565
3275.12 3657
3275.66 3619
3276.20 3675
3276.74 3847
3277.28 3712
3277.82 3643
3278.36 3894
3278.90 3736
3279.44 3757
3279.98 3835
3280.52 3911
3281.06 3784
3281.60 3765
3282.14 3931
3282.68 3936
3283.22 3765
3283.76 3610
3284.30 3947
3284.84 3688
3285.38 3646
3285.92 4101
3286.46 3813
3287.00 3868
3287.54 3917
3288.08 4075
3288.62 3897
3289.16 3801
3289.70 4033
3290.24 3817
3290.79 3761
3291.33 4023
3291.87 4092
3292.41 4310
3292.95 4454
3293.49 4527
3294.03 5253
3294.57 5245
3295.11 5062
3295.66 5128
3296.20 5279
3296.74 5167
3297.28 5341
3297.82 5123
3298.36 5116
3298.90 4790
3299.45 4335
3299.99 4450
3300.53 4301
3301.07 4403
3301.61 4256
3302.16 3979
3302.70 3796
3303.24 4031
3303.78 4154
3304.32 3954
3304.87 3815
3305.41 3821
3305.95 3812
3306.49 3601
3307.03 3699
3307.58 3940
3308.12 3772
3308.66 3744
3309.20 3957
3309.75 3607
3310.29 3661
3310.83 3704
3311.37 3801
3311.92 3578
3312.46 3646
3313.00 3917
3313.54 3678
3314.09 3755
3314.63 3830
3315.17 4013
3315.72 3846
3316.26 4075
3316.80 4261
3317.35 4199
3317.89 4114
3318.43 4234
3318.97 4336
3319.52 4454
3320.06 4751
3320.60 4582
3321.15 4899
3321.69 5081
3322.23 4869
3322.78 4981
3323.32 4821
3323.87 4666
3324.41 4423
3324.95 4458
3325.50 4690
3326.04 4561
3326.58 4376
3327.13 4211
3327.67 4001
3328.22 4204
3328.76 3926
3329.30 3938
3329.85 4077
3330.39 4239
3330.94 4362
3331.48 4839
3332.03 5452
3332.57 5911
3333.11 7128
3333.66 8275
3334.20 9123
3334.75 10292
3335.29 11586
3335.84 13015
3336.38 13599
3336.93 13973
3337.47 13632
3338.02 13395
3338.56 12305
3339.11 11037
3339.65 9895
3340.20 8951
3340.74 8011
3341.29 6860
3341.83 6057
3342.38 5043
3342.92 4615
3343.47 4322
3344.01 4006
3344.56 4000
3345.10 3960
3345.65 3801
3346.19 3790
3346.74 3782
3347.28 3608
3347.83 3726
3348.38 3840
3348.92 3811
3349.47 3863
3350.01 3646
3350.56 3681
3351.10 3740
3351.65 3502
3352.20 3617
3352.74 3620
3353.29 3601
3353.83 3418
3354.38 3397
3354.93 3552
3355.47 3576
3356.02 3480
3356.56 3360
3357.11 3204
3357.66 3403
3358.20 3335
3358.75 3276
3359.30 3329
3359.84 3335
3360.39 3269
3360.94 3313
3361.48 3338
3362.03 3424
3362.58 3431
3363.12 3316
3363.67 3536
3364.22 3321
3364.76 3428
3365.31 3405
3365.86 3263
3366.41 3320
3366.95 3489
3367.50 3206
3368.05 3307
3368.59 3370
3369.14 3183
3369.69 3505
3370.24 3562
3370.78 3438
3371.33 3573
3371.88 3660
3372.43 3829
3372.97 4162
3373.52 4312
3374.07 4202
3374.62 4368
3375.17 4270
3375.71 4134
3376.26 4118
3376.81 4067
3377.36 3509
3377.91 3635
3378.45 3521
3379.00 3420
3379.55 3295
3380.10 3297
3380.65 3278
3381.19 3068
3381.74 2716
3382.29 2892
3382.84 2954
3383.39 2860
3383.94 2956
3384.49 2834
3385.03 2778
3385.58 2877
3386.13 2843
3386.68 2889
3387.23 2748
3387.78 2771
3388.33 2838
3388.88 2872
3389.42 2938
3389.97 2962
3390.52 2898
3391.07 2829
3391.62 2948
3392.17 2907
3392.72 2912
3393.27 2811
3393.82 2758
3394.37 3055
3394.92 2877
3395.47 2898
3396.02 2831
3396.57 2734
3397.11 2843
3397.66 2884
3398.21 2938
3398.76 2972
3399.31 2793
3399.86 2858
3400.41 2656
3400.96 2686
3401.51 2786
3402.06 2693
3402.61 2766
3403.16 2754
3403.71 2717
3404.26 2657
3404.81 2550
3405.36 2729
3405.91 2620
3406.46 2550
3407.02 2652
3407.57 2801
3408.12 2879
3408.67 2753
3409.22 2702
3409.77 2800
3410.32 2814
3410.87 2742
3411.42 2841
3411.97 3053
3412.52 3161
3413.07 3153
3413.62 3208
3414.17 3119
3414.73 3144
3415.28 3042
3415.83 2834
3416.38 2668
3416.93 2651
3417.48 2799
3418.03 2891
3418.58 2896
3419.14 2689
3419.69 2697
3420.24 2651
3420.79 2688
3421.34 2907
3421.89 2902
3422.44 2816
3423.00 2848
3423.55 3023
3424.10 3028
3424.65 2895
3425.20 2885
3425.76 2714
3426.31 2846
3426.86 2891
3427.41 2896
3427.96 2786
3428.52 2861
3429.07 2959
3429.62 2764
3430.17 2692
3430.72 2712
3431.28 2687
3431.83 2815
3432.38 2786
3432.93 2858
3433.49 2886
3434.04 2757
3434.59 2764
3435.14 2928
3435.70 3030
3436.25 2841
3436.80 2724
3437.36 3071
3437.91 3113
3438.46 2907
3439.01 3037
3439.57 3078
3440.12 3112
3440.67 3151
3441.23 3066
3441.78 3031
3442.33 2927
3442.89 2914
3443.44 3047
3443.99 2939
3444.55 2704
3445.10 2761
3445.65 2852
3446.21 2815
3446.76 2669
3447.31 2579
3447.87 2741
3448.42 2774
3448.98 2672
3449.53 2722
3450.08 2761
3450.64 2735
3451.19 2636
3451.75 2569
3452.30 2619
3452.85 2634
3453.41 2490
3453.96 2485
3454.52 2427
3455.07 2410
3455.62 2536
3456.18 2792
3456.73 2724
3457.29 2808
3457.84 2680
3458.40 2700
3458.95 2805
3459.51 2693
3460.06 2735
3460.62 2841
3461.17 2768
3461.72 2895
3462.28 2788
3462.83 2839
3463.39 2828
3463.94 2886
3464.50 2941
3465.05 2822
3465.61 2840
3466.17 2744
3466.72 2894
3467.28 2977
3467.83 2971
3468.39 3060
3468.94 3025
3469.50 2963
3470.05 3204
3470.61 3145
3471.16 3226
3471.72 3049
3472.27 3161
3472.83 3290
3473.39 3008
3473.94 3291
3474.50 3146
3475.05 3026
3475.61 3087
3476.17 3244
3476.72 3293
3477.28 3447
3477.83 3232
3478.39 3336
3478.95 3553
3479.50 3545
3480.06 3556
3480.61 3417
3481.17 3479
3481.73 3560
3482.28 3385
3482.84 3350
3483.40 3410
3483.95 3434
3484.51 3234
3485.07 3410
3485.62 3293
3486.18 3370
3486.74 3621
3487.29 3514
3487.85 3589
3488.41 3734
3488.97 3923
3489.52 3971
3490.08 4435
3490.64 4589
3491.19 5096
3491.75 5242
3492.31 5222
3492.87 5441
3493.42 5757
3493.98 5542
3494.54 5108
3495.09 5082
3495.65 4771
3496.21 4587
3496.77 4856
3497.33 4837
3497.88 4908
3498.44 5311
3499.00 5445
3499.56 5692
3500.11 5475
3500.67 5944
3501.23 6328
3501.79 5923
3502.35 6279
3502.90 6556
3503.46 6419
3504.02 6604
3504.58 6805
3505.14 6881
3505.70 7071
3506.25 6932
3506.81 7081
3507.37 6740
3507.93 6526
3508.49 6232
3509.05 5726
3509.61 5396
3510.16 4741
3510.72 4457
3511.28 4239
3511.84 4231
3512.40 3821
3512.96 3601
3513.52 3517
3514.08 3328
3514.63 3552
3515.19 3388
3515.75 3206
3516.31 3207
3516.87 3183
3517.43 3236
3517.99 3382
3518.55 3404
3519.11 3415
3519.67 3429
3520.23 3397
3520.79 3473
3521.35 3390
3521.91 3599
3522.47 3705
3523.03 3772
3523.59 3701
3524.15 3755
3524.71 4000
3525.26 3874
3525.82 3648
3526.38 3832
3526.94 3740
3527.50 3500
3528.07 3501
3528.63 3349
3529.19 3550
3529.75 3364
3530.31 3346
3530.87 3245
3531.43 3128
3531.99 3177
3532.55 3117
3533.11 3066
3533.67 3217
3534.23 3341
3534.79 3444
3535.35 3122
3535.91 3167
3536.47 3322
3537.03 3292
3537.59 3299
3538.15 3351
3538.72 3321
3539.28 3430
3539.84 3340
3540.40 3447
3540.96 3474
3541.52 3332
3542.08 3468
3542.64 3579
3543.20 3373
3543.77 3471
3544.33 3369
3544.89 3406
3545.45 3529
3546.01 3260
3546.57 3252
3547.14 3221
3547.70 3116
3548.26 3077
3548.82 2955
3549.38 2728
3549.94 2722
3550.51 2549
3551.07 2798
3551.63 2716
3552.19 2760
3552.75 2620
3553.32 2566
3553.88 2676
3554.44 2616
3555.00 2868
3555.56 2557
3556.13 2682
3556.69 2758
3557.25 2970
3557.81 2929
3558.38 2769
3558.94 2721
3559.50 2892
3560.06 3079
3560.63 2965
3561.19 2960
3561.75 2993
3562.32 2871
3562.88 2913
3563.44 3136
3564.00 2986
3564.57 2880
3565.13 2860
3565.69 2804
3566.26 3080
3566.82 2912
3567.38 2753
3567.95 2872
3568.51 2793
3569.07 2717
3569.64 2579
3570.20 2616
3570.76 2674
3571.33 2566
3571.89 2719
3572.45 2907
3573.02 2777
3573.58 2858
3574.15 2863
3574.71 2678
3575.27 2787
3575.84 2879
3576.40 2922
3576.96 2819
3577.53 2836
3578.09 2962
3578.66 3074
3579.22 2779
3579.79 2728
3580.35 2951
3580.91 2732
3581.48 2576
3582.04 2627
3582.61 2652
3583.17 2677
3583.74 2720
3584.30 2885
3584.87 2692
3585.43 2478
3585.99 2662
3586.56 2761
3587.12 2688
3587.69 2724
3588.25 2711
3588.82 2621
3589.38 2533
3589.95 2430
3590.51 2507
3591.08 2728
3591.64 2671
3592.21 2722
3592.77 2717
3593.34 2722
3593.91 2668
3594.47 2760
3595.04 2878
3595.60 2927
3596.17 3004
3596.73 3001
3597.30 2781
3597.86 2793
3598.43 2979
3599.00 2892
3599.56 2970
3600.13 3100
3600.69 2960
3601.26 2880
3601.82 2989
3602.39 2903
3602.96 2994
3603.52 2809
3604.09 2686
3604.65 2705
3605.22 2834
3605.79 2727
3606.35 2725
3606.92 2700
3607.49 2661
3608.05 2636
3608.62 2441
3609.19 2677
3609.75 2851
3610.32 2725
3610.89 2510
3611.45 2584
3612.02 2781
3612.59 2743
3613.15 2770
3613.72 2916
3614.29 2862
3614.85 3052
3615.42 3288
3615.99 3743
3616.55 3916
3617.12 4304
3617.69 4545
3618.26 4690
3618.82 4803
3619.39 4770
3619.96 4913
3620.53 4909
3621.09 4409
3621.66 4197
3622.23 3925
3622.80 3502
3623.36 3468
3623.93 3215
3624.50 3162
3625.07 3026
3625.63 2881
3626.20 2780
3626.77 2681
3627.34 2496
3627.91 2700
3628.47 2783
3629.04 2796
3629.61 2767
3630.18 2668
3630.75 2666
3631.31 2591
3631.88 2704
3632.45 2905
3633.02 2673
3633.59 3006
3634.16 2864
3634.73 2713
3635.29 2696
3635.86 2667
3636.43 2708
3637.00 2590
3637.57 2640
3638.14 2577
3638.71 3088
3639.28 3045
3639.84 3002
3640.41 3158
3640.98 3096
3641.55 3385
3642.12 3286
3642.69 3338
3643.26 3461
3643.83 3354
3644.40 3156
3644.97 3382
3645.54 3339
3646.11 3314
3646.67 3117
3647.24 3212
3647.81 3285
3648.38 3254
3648.95 3055
3649.52 3118
3650.09 3138
3650.66 3128
3651.23 3078
3651.80 3081
3652.37 3189
3652.94 3273
3653.51 3292
3654.08 3312
3654.65 3116
3655.22 3151
3655.79 3136
3656.36 3244
3656.93 3541
3657.50 3339
3658.07 3347
3658.64 3428
3659.21 3538
3659.78 3506
3660.35 3403
3660.93 3349
3661.50 3304
3662.07 3334
3662.64 3294
3663.21 3274
3663.78 3139
3664.35 3046
3664.92 3000
3665.49 3034
3666.06 3011
3666.63 2974
3667.20 2868
3667.78 2891
3668.35 2839
3668.92 2807
3669.49 2828
3670.06 2984
3670.63 2918
3671.20 2645
3671.77 2959
3672.35 2766
3672.92 2928
3673.49 3035
3674.06 3009
3674.63 3131
3675.20 3182
3675.78 3101
3676.35 3133
3676.92 3152
3677.49 3166
3678.06 3106
3678.64 2998
3679.21 2882
3679.78 2985
3680.35 2940
3680.92 3058
3681.50 2832
3682.07 2863
3682.64 2672
3683.21 2854
3683.79 2822
3684.36 3136
3684.93 3065
3685.50 3048
3686.07 3138
3686.65 3232
3687.22 3140
3687.79 3315
3688.37 3368
3688.94 3497
3689.51 3747
3690.08 3704
3690.66 3747
3691.23 3883
3691.80 3799
3692.38 3734
3692.95 3436
3693.52 3309
3694.10 3149
3694.67 3133
3695.24 3101
3695.81 3012
3696.39 2778
3696.96 2941
3697.54 2911
3698.11 2791
3698.68 2873
3699.26 2831
3699.83 2805
3700.40 2981
3700.98 2974
3701.55 2905
3702.12 2870
3702.70 2904
3703.27 2758
3703.85 2977
3704.42 2998
3704.99 2910
3705.57 2946
3706.14 2843
3706.72 2855
3707.29 2967
3707.86 2959
3708.44 3098
3709.01 2993
3709.59 3270
3710.16 3027
3710.74 2898
3711.31 3004
3711.89 3014
3712.46 2958
3713.03 2872
3713.61 2772
3714.18 2958
3714.76 2818
3715.33 2742
3715.91 2816
3716.48 2906
3717.06 2756
3717.63 2796
3718.21 2718
3718.78 2877
3719.36 2723
3719.93 2630
3720.51 2631
3721.08 2711
3721.66 2631
3722.23 2690
3722.81 2655
3723.39 2911
3723.96 2805
3724.54 2476
3725.11 2568
3725.69 2604
3726.26 2652
3726.84 2669
3727.41 2595
3727.99 2679
3728.57 2810
3729.14 3047
3729.72 2908
3730.29 3085
3730.87 3109
3731.45 3057
3732.02 3115
3732.60 3054
3733.17 3378
3733.75 3372
3734.33 3153
3734.90 3335
3735.48 3426
3736.06 3299
3736.63 3276
3737.21 3194
3737.79 3077
3738.36 3044
3738.94 2937
3739.52 2925
3740.09 2829
3740.67 2875
3741.25 2872
3741.82 2776
3742.40 2661
3742.98 2633
3743.55 2739
3744.13 2624
3744.71 2484
3745.28 2641
3745.86 2510
3746.44 2799
3747.02 2731
3747.59 2546
3748.17 2533
3748.75 2603
3749.33 2400
3749.90 2680
3750.48 2558
3751.06 2514
3751.64 2477
3752.21 2579
3752.79 2562
3753.37 2466
3753.95 2498
3754.52 2495
3755.10 2493
3755.68 2697
3756.26 2569
3756.84 2454
3757.41 2533
3757.99 2544
3758.57 2481
3759.15 2530
3759.73 2665
3760.31 2673
3760.88 2605
3761.46 2695
3762.04 2808
3762.62 2760
3763.20 2857
3763.78 2866
3764.35 2812
3764.93 2655
3765.51 2774
3766.09 2711
3766.67 2491
3767.25 2536
3767.83 2539
3768.41 2497
3768.99 2753
3769.56 2581
3770.14 2655
3770.72 2637
3771.30 2515
3771.88 2581
3772.46 2591
3773.04 2646
3773.62 2363
3774.20 2446
3774.78 2594
3775.36 2666
3775.94 2637
3776.52 2587
3777.10 2447
3777.67 2605
3778.25 2445
3778.83 2576
3779.41 2557
3779.99 2557
3780.57 2482
3781.15 2372
3781.73 2333
3782.31 2548
3782.89 2504
3783.47 2549
3784.05 2723
3784.63 2632
3785.21 2418
3785.79 2566
3786.37 2563
3786.95 2334
3787.54 2423
3788.12 2492
3788.70 2396
3789.28 2481
3789.86 2360
3790.44 2455
3791.02 2534
3791.60 2460
3792.18 2456
3792.76 2499
3793.34 2604
3793.92 2347
3794.50 2282
3795.08 2530
3795.66 2698
3796.25 2619
3796.83 2445
3797.41 2456
3797.99 2596
3798.57 2470
3799.15 2420
3799.73 2541
3800.31 2617
3800.90 2509
3801.48 2495
3802.06 2432
3802.64 2411
3803.22 2638
3803.80 2710
3804.39 2919
3804.97 2762
3805.55 2610
3806.13 2700
3806.71 2833
3807.29 2721
3807.88 2912
3808.46 3036
3809.04 2929
3809.62 3069
3810.20 3210
3810.79 3024
3811.37 2925
3811.95 3107
3812.53 3001
3813.12 3001
3813.70 2906
3814.28 2880
3814.86 2795
3815.45 2748
3816.03 2876
3816.61 2772
3817.19 2870
3817.78 2870
3818.36 2804
3818.94 2756
3819.52 2451
3820.11 2501
3820.69 2504
3821.27 2493
3821.86 2573
3822.44 2541
3823.02 2303
3823.61 2346
3824.19 2395
3824.77 2426
3825.36 2408
3825.94 2461
3826.52 2504
3827.11 2538
3827.69 2577
3828.27 2544
3828.86 2535
3829.44 2683
3830.02 2552
3830.61 2595
3831.19 2459
3831.77 2629
3832.36 2657
3832.94 2583
3833.53 2529
3834.11 2588
3834.69 2636
3835.28 2455
3835.86 2438
3836.45 2557
3837.03 2560
3837.61 2483
3838.20 2451
3838.78 2441
3839.37 2378
3839.95 2312
3840.54 2415
3841.12 2500
3841.70 2554
3842.29 2581
3842.87 2496
3843.46 2456
3844.04 2428
3844.63 2512
3845.21 2566
3845.80 2595
3846.38 2513
3846.97 2561
3847.55 2496
3848.14 2519
3848.72 2583
3849.31 2430
3849.89 2302
3850.48 2384
3851.06 2481
3851.65 2394
3852.23 2340
3852.82 2512
3853.40 2451
3853.99 2435
3854.58 2430
3855.16 2359
3855.75 2454
3856.33 2586
3856.92 2590
3857.50 2609
3858.09 2598
3858.68 2937
3859.26 2868
3859.85 3096
3860.43 3306
3861.02 3428
3861.60 3334
3862.19 3698
3862.78 3610
3863.36 3480
3863.95 3595
3864.54 3669
3865.12 3699
3865.71 3316
3866.29 3262
3866.88 3052
3867.47 3030
3868.05 2724
3868.64 2829
3869.23 2680
3869.81 2606
3870.40 2620
3870.99 2572
3871.57 2503
3872.16 2672
3872.75 2481
3873.33 2396
3873.92 2553
3874.51 2682
3875.10 2691
3875.68 2557
3876.27 2595
3876.86 2614
3877.44 2583
3878.03 2727
3878.62 2538
3879.21 2538
3879.79 2420
3880.38 2703
3880.97 2605
3881.56 2397
3882.14 2409
3882.73 2262
3883.32 2352
3883.91 2160
3884.49 2298
3885.08 2336
3885.67 2365
3886.26 2336
3886.85 2324
3887.43 2361
3888.02 2575
3888.61 2544
3889.20 2621
3889.79 2898
3890.38 2885
3890.96 2918
3891.55 3014
3892.14 2817
3892.73 2941
3893.32 2844
3893.91 2618
3894.49 2602
3895.08 2894
3895.67 2845
3896.26 2768
3896.85 2748
3897.44 2670
3898.03 2669
3898.61 2636
3899.20 2791
3899.79 2719
3900.38 2693
3900.97 2809
3901.56 2816
3902.15 2771
3902.74 2567
3903.33 2394
3903.92 2664
3904.51 2632
3905.09 2657
3905.68 2553
3906.27 2604
3906.86 2557
3907.45 2467
3908.04 2462
3908.63 2532
3909.22 2680
3909.81 2497
3910.40 2476
3910.99 2270
3911.58 2557
3912.17 2453
3912.76 2181
3913.35 2281
3913.94 2192
3914.53 2289
3915.12 2333
3915.71 2479
3916.30 2413
3916.89 2248
3917.48 2167
3918.07 2208
3918.66 2296
3919.25 2382
3919.84 2465
3920.43 2440
3921.02 2391
3921.61 2435
3922.20 2310
3922.80 2253
3923.39 2461
3923.98 2363
3924.57 2271
3925.16 2353
3925.75 2294
3926.34 2211
3926.93 2329
3927.52 2361
3928.11 2267
3928.70 2370
3929.30 2439
3929.89 2381
3930.48 2223
3931.07 2180
3931.66 2276
3932.25 2373
3932.84 2312
3933.44 2287
3934.03 2388
3934.62 2281
3935.21 2116
3935.80 2210
3936.39 2404
3936.98 2325
3937.58 2325
3938.17 2501
3938.76 2415
3939.35 2380
3939.94 2484
3940.54 2713
3941.13 2528
3941.72 2487
3942.31 2575
3942.90 2538
3943.50 2522
3944.09 2550
3944.68 2502
3945.27 2594
3945.87 2435
3946.46 2201
3947.05 2294
3947.64 2545
3948.24 2544
3948.83 2516
3949.42 2403
3950.01 2416
3950.61 2375
3951.20 2259
3951.79 2300
3952.39 2330
3952.98 2275
3953.57 2376
3954.16 2348
3954.76 2358
3955.35 2343
3955.94 2280
3956.54 2534
3957.13 2523
3957.72 2402
3958.32 2347
3958.91 2310
3959.50 2481
3960.10 2511
3960.69 2499
3961.28 2499
3961.88 2455
3962.47 2583
3963.07 2531
3963.66 2332
3964.25 2341
3964.85 2370
3965.44 2514
3966.03 2507
3966.63 2292
3967.22 2429
3967.82 2438
3968.41 2513
3969.00 2502
3969.60 2425
3970.19 2623
3970.79 2573
3971.38 2505
3971.98 2483
3972.57 2346
3973.17 2223
3973.76 2295
3974.35 2479
3974.95 2321
3975.54 2433
3976.14 2371
3976.73 2421
3977.33 2700
3977.92 2469
3978.52 2489
3979.11 2603
3979.71 2433
3980.30 2452
3980.90 2468
3981.49 2508
3982.09 2340
3982.68 2415
3983.28 2431
3983.87 2634
3984.47 2468
3985.06 2318
3985.66 2336
3986.25 2439
3986.85 2630
3987.45 2609
3988.04 2630
3988.64 2738
3989.23 2568
3989.83 2587
3990.42 2597
3991.02 2571
3991.62 2688
3992.21 2474
3992.81 2543
3993.40 2908
3994.00 2846
3994.60 2738
3995.19 2640
3995.79 2697
3996.38 2924
3996.98 2895
3997.58 2767
3998.17 2774
3998.77 2808
3999.37 2758
3999.96 2694
4000.56 2484
4001.15 2432
4001.75 2412
4002.35 2590
4002.94 2801
4003.54 2862
4004.14 2869
4004.73 2834
4005.33 2717
4005.93 2797
4006.53 2801
4007.12 2857
4007.72 2892
4008.32 2898
4008.91 2949
4009.51 2959
4010.11 2958
4010.71 2950
4011.30 2861
4011.90 2851
4012.50 2871
4013.10 2873
4013.69 2923
4014.29 3165
4014.89 3179
4015.49 3030
4016.08 3123
4016.68 3385
4017.28 3267
4017.88 3444
4018.47 3425
4019.07 3439
4019.67 3108
4020.27 3025
4020.87 2923
4021.46 2852
4022.06 2864
4022.66 2747
4023.26 2782
4023.86 2787
4024.45 2745
4025.05 2829
4025.65 2671
4026.25 2639
4026.85 2932
4027.45 2976
4028.05 2854
4028.64 2969
4029.24 3099
4029.84 2934
4030.44 2857
4031.04 2924
4031.64 2725
4032.24 2814
4032.84 2951
4033.43 2916
4034.03 2861
4034.63 2931
4035.23 2831
4035.83 2758
4036.43 2659
4037.03 2649
4037.63 2652
4038.23 2570
4038.83 2527
4039.43 2600
4040.03 2480
4040.63 2361
4041.22 2403
4041.82 2663
4042.42 2446
4043.02 2479
4043.62 2420
4044.22 2485
4044.82 2539
4045.42 2615
4046.02 2568
4046.62 2592
4047.22 2584
4047.82 2598
4048.42 2616
4049.02 2613
4049.62 2743
4050.22 2819
4050.82 2878
4051.42 2937
4052.02 2744
4052.62 2849
4053.22 2714
4053.83 2856
4054.43 2736
4055.03 2732
4055.63 2861
4056.23 2777
4056.83 2625
4057.43 2527
4058.03 2617
4058.63 2464
4059.23 2331
4059.83 2306
4060.43 2288
4061.03 2191
4061.64 2336
4062.24 2399
4062.84 2399
4063.44 2426
4064.04 2392
4064.64 2365
4065.24 2360
4065.84 2427
4066.45 2264
4067.05 2351
4067.65 2319
4068.25 2423
4068.85 2392
4069.45 2302
4070.05 2177
4070.66 2151
4071.26 2249
4071.86 2336
4072.46 2268
4073.06 2223
4073.67 2254
4074.27 2300
4074.87 2223
4075.47 2227
4076.07 2123
4076.68 2200
4077.28 2389
4077.88 2402
4078.48 2247
4079.09 2230
4079.69 2140
4080.29 2308
4080.89 2243
4081.50 2296
4082.10 2382
4082.70 2382
4083.30 2416
4083.91 2466
4084.51 2514
4085.11 2439
4085.71 2296
4086.32 2295
4086.92 2401
4087.52 2371
4088.13 2390
4088.73 2347
4089.33 2400
4089.94 2479
4090.54 2265
4091.14 2192
4091.74 2367
4092.35 2314
4092.95 2244
4093.55 2392
4094.16 2472
4094.76 2433
4095.37 2558
4095.97 2487
4096.57 2438
4097.18 2360
4097.78 2303
4098.38 2415
4098.99 2449
4099.59 2373
4100.20 2348
4100.80 2289
4101.40 2161
4102.01 2319
4102.61 2229
4103.22 2209
4103.82 2255
4104.42 2099
4105.03 2155
4105.63 2183
4106.24 2192
4106.84 2391
4107.45 2227
4108.05 2258
4108.65 2151
4109.26 2215
4109.86 2129
4110.47 2080
4111.07 2228
4111.68 2229
4112.28 2249
4112.89 2145
4113.49 2138
4114.10 2236
4114.70 2170
4115.31 2340
4115.91 2374
4116.52 2259
4117.12 2336
4117.73 2201
4118.33 2380
4118.94 2455
4119.54 2419
4120.15 2370
4120.75 2401
4121.36 2351
4121.97 2369
4122.57 2311
4123.18 2377
4123.78 2330
4124.39 2305
4124.99 2486
4125.60 2297
4126.21 2313
4126.81 2260
4127.42 2129
4128.02 2239
4128.63 2297
4129.24 2345
4129.84 2144
4130.45 2337
4131.05 2379
4131.66 2523
4132.27 2377
4132.87 2317
4133.48 2431
4134.08 2483
4134.69 2463
4135.30 2470
4135.90 2620
4136.51 2742
4137.12 2806
4137.72 2801
4138.33 2872
4138.94 2748
4139.54 2933
4140.15 2927
4140.76 3138
4141.37 3103
4141.97 3080
4142.58 2960
4143.19 2848
4143.79 2946
4144.40 2884
4145.01 2683
4145.61 2752
4146.22 2522
4146.83 2538
4147.44 2410
4148.04 2568
4148.65 2443
4149.26 2298
4149.87 2392
4150.47 2280
4151.08 2178
4151.69 2275
4152.30 2316
4152.91 2434
4153.51 2401
4154.12 2230
4154.73 2136
4155.34 2354
4155.94 2401
4156.55 2261
4157.16 2186
4157.77 2422
4158.38 2280
4158.99 2232
4159.59 2233
4160.20 2371
4160.81 2281
4161.42 2318
4162.03 2420
4162.64 2551
4163.24 2411
4163.85 2452
4164.46 2477
4165.07 2304
4165.68 2382
4166.29 2596
4166.90 2536
4167.51 2663
4168.11 2605
4168.72 2465
4169.33 2495
4169.94 2626
4170.55 2668
4171.16 2392
4171.77 2361
4172.38 2593
4172.99 2628
4173.60 2484
4174.21 2577
4174.81 2509
4175.42 2574
4176.03 2741
4176.64 2458
4177.25 2839
4177.86 2755
4178.47 2570
4179.08 2638
4179.69 2456
4180.30 2649
4180.91 2558
4181.52 2320
4182.13 2473
4182.74 2473
4183.35 2395
4183.96 2441
4184.57 2415
4185.18 2429
4185.79 2398
4186.40 2394
4187.01 2437
4187.62 2413
4188.23 2351
4188.84 2363
4189.45 2454
4190.06 2429
4190.67 2446
4191.29 2663
4191.90 2514
4192.51 2611
4193.12 2678
4193.73 2798
4194.34 2816
4194.95 2838
4195.56 2879
4196.17 3018
4196.78 3044
4197.39 2978
4198.00 2911
4198.62 2932
4199.23 2671
4199.84 2651
4200.45 2623
4201.06 2628
4201.67 2442
4202.28 2519
4202.89 2452
4203.51 2433
4204.12 2343
4204.73 2450
4205.34 2474
4205.95 2479
4206.56 2422
4207.18 2425
4207.79 2430
4208.40 2475
4209.01 2422
4209.62 2532
4210.24 2409
4210.85 2448
4211.46 2479
4212.07 2468
4212.68 2638
4213.30 2802
4213.91 2604
4214.52 2633
4215.13 2608
4215.74 2752
4216.36 2876
4216.97 2878
4217.58 2863
4218.19 3040
4218.81 3239
4219.42 3471
4220.03 3543
4220.65 3587
4221.26 3887
4221.87 3985
4222.48 4238
4223.10 4107
4223.71 4190
4224.32 4293
4224.94 4322
4225.55 4170
4226.16 4169
4226.78 3953
4227.39 4246
4228.00 4114
4228.61 4045
4229.23 3953
4229.84 3782
4230.46 3517
4231.07 3632
4231.68 3760
4232.30 3790
4232.91 3968
4233.52 4116
4234.14 4083
4234.75 4062
4235.36 4416
4235.98 4398
4236.59 4198
4237.21 4449
4237.82 3943
4238.43 3656
4239.05 3470
4239.66 3240
4240.28 2946
4240.89 3037
4241.50 3073
4242.12 2786
4242.73 2719
4243.35 2621
4243.96 2750
4244.58 2796
4245.19 2819
4245.81 2785
4246.42 2843
4247.03 3023
4247.65 3020
4248.26 3024
4248.88 2948
4249.49 2979
4250.11 2857
4250.72 2890
4251.34 2827
4251.95 2804
4252.57 2908
4253.18 2744
4253.80 2758
4254.41 2638
4255.03 2596
4255.64 2706
4256.26 2698
4256.88 2791
4257.49 2717
4258.11 2792
4258.72 2700
4259.34 2756
4259.95 2871
4260.57 2788
4261.18 2554
4261.80 2591
4262.42 2856
4263.03 2587
4263.65 2684
4264.26 2558
4264.88 2728
4265.49 2767
4266.11 2627
4266.73 2519
4267.34 2690
4267.96 2719
4268.58 2512
4269.19 2574
4269.81 2569
4270.42 2658
4271.04 2635
4271.66 2484
4272.27 2603
4272.89 2494
4273.51 2512
4274.12 2541
4274.74 2425
4275.36 2357
4275.97 2599
4276.59 2565
4277.21 2548
4277.82 2453
4278.44 2485
4279.06 2363
4279.67 2400
4280.29 2417
4280.91 2444
4281.53 2383
4282.14 2255
4282.76 2305
4283.38 2262
4283.99 2371
4284.61 2350
4285.23 2278
4285.85 2358
4286.46 2427
4287.08 2367
4287.70 2313
4288.32 2336
4288.93 2302
4289.55 2323
4290.17 2237
4290.79 2245
4291.41 2313
4292.02 2353
4292.64 2406
4293.26 2429
4293.88 2477
4294.50 2315
4295.11 2282
4295.73 2183
4296.35 2391
4296.97 2317
4297.59 2317
4298.21 2261
4298.82 2369
4299.44 2267
4300.06 2309
4300.68 2157
4301.30 2247
4301.92 2490
4302.53 2499
4303.15 2219
4303.77 2314
4304.39 2456
4305.01 2485
4305.63 2394
4306.25 2327
4306.87 2311
4307.49 2276
4308.10 2398
4308.72 2465
4309.34 2350
4309.96 2200
4310.58 2110
4311.20 2401
4311.82 2290
4312.44 2091
4313.06 2123
4313.68 2356
4314.30 2322
4314.92 2216
4315.54 2175
4316.16 2224
4316.78 2267
4317.40 2242
4318.02 2348
4318.64 2445
4319.26 2460
4319.88 2393
4320.50 2402
4321.11 2400
4321.74 2434
4322.36 2444
4322.98 2390
4323.60 2465
4324.22 2685
4324.84 2683
4325.46 2745
4326.08 2658
4326.70 2561
4327.32 2702
4327.94 2586
4328.56 2634
4329.18 2611
4329.80 2609
4330.42 2560
4331.04 2473
4331.66 2235
4332.28 2246
4332.90 2346
4333.52 2392
4334.15 2287
4334.77 2298
4335.39 2597
4336.01 2600
4336.63 2547
4337.25 2557
4337.87 2573
4338.49 2737
4339.11 2918
4339.74 2724
4340.36 2825
4340.98 2759
4341.60 2842
4342.22 2907
4342.84 2735
4343.46 2797
4344.09 3160
4344.71 3434
4345.33 3445
4345.95 3789
4346.57 4054
4347.19 4391
4347.82 4544
4348.44 4411
4349.06 4174
4349.68 3867
4350.30 3427
4350.93 3272
4351.55 3043
4352.17 2873
4352.79 2829
4353.42 2899
4354.04 2661
4354.66 2712
4355.28 2568
4355.91 2551
4356.53 2685
4357.15 2598
4357.77 2561
4358.40 2694
4359.02 2532
4359.64 2539
4360.26 2723
4360.89 2735
4361.51 2680
4362.13 2476
4362.76 2458
4363.38 2295
4364.00 2549
4364.62 2434
4365.25 2447
4365.87 2508
4366.49 2441
4367.12 2563
4367.74 2351
4368.36 2303
4368.99 2364
4369.61 2233
4370.23 2210
4370.86 2112
4371.48 2152
4372.11 2132
4372.73 2229
4373.35 2129
4373.98 2109
4374.60 2182
4375.22 2294
4375.85 2345
4376.47 2312
4377.10 2204
4377.72 2221
4378.34 2249
4378.97 2281
4379.59 2393
4380.22 2349
4380.84 2473
4381.47 2385
4382.09 2261
4382.71 2422
4383.34 2432
4383.96 2203
4384.59 2243
4385.21 2302
4385.84 2194
4386.46 2167
4387.09 2235
4387.71 2144
4388.34 2304
4388.96 2110
4389.59 2034
4390.21 2198
4390.84 2144
4391.46 2149
4392.09 2162
4392.71 2159
4393.34 2121
4393.96 2117
4394.59 2280
4395.21 2208
4395.84 2153
4396.46 2188
4397.09 2193
4397.71 2253
4398.34 2248
4398.96 2298
4399.59 2215
4400.22 2317
4400.84 2275
4401.47 2373
4402.09 2275
4402.72 2232
4403.34 2152
4403.97 2269
4404.60 2313
4405.22 2322
4405.85 2232
4406.47 2178
4407.10 2380
4407.73 2405
4408.35 2360
4408.98 2263
4409.61 2327
4410.23 2228
4410.86 2256
4411.48 2268
4412.11 2456
4412.74 2385
4413.36 2265
4413.99 2285
4414.62 2271
4415.24 2350
4415.87 2321
4416.50 2324
4417.12 2316
4417.75 2399
4418.38 2253
4419.01 2236
4419.63 2170
4420.26 2138
4420.89 2151
4421.51 2163
4422.14 2081
4422.77 2103
4423.40 2124
4424.02 2130
4424.65 2040
4425.28 1925
4425.91 1978
4426.53 1913
4427.16 1827
4427.79 1886
4428.42 2010
4429.04 2092
4429.67 2089
4430.30 2230
4430.93 2125
4431.55 2065
4432.18 2124
4432.81 2308
4433.44 2175
4434.07 2153
4434.69 2052
4435.32 1959
4435.95 2041
4436.58 2043
4437.21 2062
4437.84 2074
4438.46 2052
4439.09 2022
4439.72 2068
4440.35 2080
4440.98 2177
4441.61 2205
4442.24 1974
4442.86 2020
4443.49 1936
4444.12 2108
4444.75 2076
4445.38 1996
4446.01 2111
4446.64 2052
4447.27 2189
4447.90 2227
4448.52 2275
4449.15 2320
4449.78 2218
4450.41 2325
4451.04 2326
4451.67 2192
4452.30 2263
4452.93 2258
4453.56 2179
4454.19 2115
4454.82 2123
4455.45 2002
4456.08 2075
4456.71 2116
4457.34 1995
4457.97 1977
4458.60 2139
4459.23 2111
4459.86 2016
4460.49 2078
4461.12 1879
4461.75 1898
4462.38 1941
4463.01 1875
4463.64 1826
4464.27 1925
4464.90 2022
4465.53 1942
4466.16 1950
4466.79 2152
4467.42 2005
4468.05 1876
4468.68 1788
4469.31 1847
4469.94 1990
4470.57 1925
4471.20 1791
4471.83 2067
4472.46 2021
4473.09 1943
4473.72 1869
4474.35 2027
4474.99 2045
4475.62 1939
4476.25 2103
4476.88 1929
4477.51 2094
4478.14 1966
4478.77 1983
4479.40 1962
4480.03 2066
4480.67 2189
4481.30 2174
4481.93 2007
4482.56 2156
4483.19 2299
4483.82 2120
4484.46 2043
4485.09 2144
4485.72 2160
4486.35 2190
4486.98 2170
4487.61 2224
4488.25 2293
4488.88 2406
4489.51 2307
4490.14 2170
4490.77 2016
4491.41 2195
4492.04 2120
4492.67 2080
4493.30 2101
4493.94 2035
4494.57 2050
4495.20 2225
4495.83 2183
4496.46 2084
4497.10 2142
4497.73 2117
4498.36 2261
4498.99 2201
4499.63 2138
4500.26 2262
4500.89 2307
4501.53 2235
4502.16 2458
4502.79 2493
4503.42 2542
4504.06 2567
4504.69 2569
4505.32 2660
4505.96 2425
4506.59 2312
4507.22 2328
4507.86 2162
4508.49 2457
4509.12 2436
4509.76 2402
4510.39 2168
4511.02 2153
4511.66 2283
4512.29 2249
4512.92 2141
4513.56 2029
4514.19 2113
4514.83 2109
4515.46 2120
4516.09 2047
4516.73 2167
4517.36 2133
4517.99 1985
4518.63 2007
4519.26 1989
4519.90 2135
4520.53 2066
4521.17 2079
4521.80 2103
4522.43 2040
4523.07 2048
4523.70 2136
4524.34 2287
4524.97 2093
4525.61 2028
4526.24 2207
4526.88 2345
4527.51 2351
4528.14 2374
4528.78 2598
4529.41 2574
4530.05 2885
4530.68 3065
4531.32 3119
4531.95 3372
4532.59 3415
4533.22 3259
4533.86 3246
4534.49 3127
4535.13 3028
4535.76 2874
4536.40 2751
4537.04 2666
4537.67 2580
4538.31 2320
4538.94 2249
4539.58 2260
4540.21 2239
4540.85 2238
4541.48 2198
4542.12 2207
4542.76 2191
4543.39 2071
4544.03 2050
4544.66 2160
4545.30 2228
4545.93 2160
4546.57 2235
4547.21 2284
4547.84 2329
4548.48 2427
4549.11 2405
4549.75 2313
4550.39 2270
4551.02 2480
4551.66 2265
4552.30 2467
4552.93 2186
4553.57 2202
4554.21 2153
4554.84 2238
4555.48 2175
4556.12 2157
4556.75 2047
4557.39 2173
4558.03 2167
4558.66 2154
4559.30 2169
4559.94 2147
4560.57 2179
4561.21 2113
4561.85 1965
4562.48 2043
4563.12 2181
4563.76 2137
4564.40 2149
4565.03 2093
4565.67 2176
4566.31 2177
4566.95 2135
4567.58 2057
4568.22 2159
4568.86 2172
4569.50 2208
4570.13 2264
4570.77 2200
4571.41 2236
4572.05 2265
4572.68 2175
4573.32 2116
4573.96 2071
4574.60 2017
4575.24 2050
4575.87 1966
4576.51 2044
4577.15 2202
4577.79 2077
4578.43 2070
4579.06 2195
4579.70 1991
4580.34 2056
4580.98 2112
4581.62 2051
4582.26 2230
4582.90 2083
4583.53 2145
4584.17 2002
4584.81 2055
4585.45 2096
4586.09 2214
4586.73 2224
4587.37 2203
4588.01 2237
4588.64 2275
4589.28 2153
4589.92 2191
4590.56 2144
4591.20 2284
4591.84 2462
4592.48 2409
4593.12 2153
4593.76 2227
4594.40 2373
4595.04 2408
4595.68 2274
4596.31 2095
4596.95 2191
4597.59 1997
4598.23 2141
4598.87 2034
4599.51 2166
4600.15 2161
4600.79 2177
4601.43 2152
4602.07 2255
4602.71 2218
4603.35 2311
4603.99 2258
4604.63 2151
4605.27 2123
4605.91 2248
4606.55 2525
4607.19 2389
4607.83 2365
4608.47 2094
4609.11 2255
4609.75 2305
4610.39 2312
4611.03 2242
4611.68 2288
4612.32 2150
4612.96 2143
4613.60 2354
4614.24 2169
4614.88 2178
4615.52 2265
4616.16 2145
4616.80 2148
4617.44 2203
4618.08 2074
4618.72 2112
4619.36 1941
4620.01 2013
4620.65 2000
4621.29 2068
4621.93 1960
4622.57 2050
4623.21 2110
4623.85 2039
4624.50 2048
4625.14 2111
4625.78 1999
4626.42 1859
4627.06 1992
4627.70 1977
4628.34 1941
4628.99 1977
4629.63 2038
4630.27 2045
4630.91 2120
4631.55 2174
4632.20 2169
4632.84 2087
4633.48 2207
4634.12 2040
4634.76 2095
4635.41 2258
4636.05 2210
4636.69 2363
4637.33 2418
4637.98 2278
4638.62 2297
4639.26 2408
4639.90 2521
4640.55 2517
4641.19 2489
4641.83 2390
4642.47 2394
4643.12 2276
4643.76 2172
4644.40 2188
4645.04 2202
4645.69 2328
4646.33 2264
4646.97 2158
4647.62 2119
4648.26 2232
4648.90 2254
4649.55 2391
4650.19 2352
4650.83 2270
4651.48 2326
4652.12 2514
4652.76 2632
4653.41 2715
4654.05 2671
4654.69 2875
4655.34 2607
4655.98 2532
4656.62 2367
4657.27 2353
4657.91 2196
4658.55 2208
4659.20 2159
4659.84 1986
4660.49 2078
4661.13 2278
4661.77 2109
4662.42 2084
4663.06 2020
4663.71 2144
4664.35 2187
4664.99 2014
4665.64 2042
4666.28 1903
4666.93 1982
4667.57 2012
4668.22 2047
4668.86 1979
4669.51 2044
4670.15 2020
4670.79 1992
4671.44 1958
4672.08 2063
4672.73 2009
4673.37 2008
4674.02 2104
4674.66 2123
4675.31 2098
4675.95 2102
4676.60 2056
4677.24 2057
4677.89 2070
4678.53 1900
4679.18 2037
4679.82 2095
4680.47 1987
4681.12 2039
4681.76 2078
4682.41 2124
4683.05 2194
4683.70 2082
4684.34 2019
4684.99 2304
4685.63 2156
4686.28 2051
4686.93 1955
4687.57 2072
4688.22 2053
4688.86 1970
4689.51 1998
4690.15 2003
4690.80 2040
4691.45 2079
4692.09 1989
4692.74 1848
4693.39 1976
4694.03 2075
4694.68 2068
4695.32 2151
4695.97 2055
4696.62 2046
4697.26 1976
4697.91 2058
4698.56 2264
4699.20 2227
4699.85 2085
4700.50 2272
4701.14 2222
4701.79 2168
4702.44 2136
4703.08 2095
4703.73 2091
4704.38 2108
4705.02 2044
4705.67 2018
4706.32 2132
4706.97 2126
4707.61 2159
4708.26 2312
4708.91 2043
4709.55 2093
4710.20 1954
4710.85 2133
4711.50 2138
4712.14 2156
4712.79 2186
4713.44 2106
4714.09 1925
4714.73 1987
4715.38 2020
4716.03 2003
4716.68 1973
4717.33 1963
4717.97 2033
4718.62 2021
4719.27 2109
4719.92 2079
4720.57 2190
4721.21 2081
4721.86 2146
4722.51 2122
4723.16 1901
4723.81 2008
4724.45 2171
4725.10 2119
4725.75 2300
4726.40 2186
4727.05 2206
4727.70 2089
4728.35 2133
4728.99 2129
4729.64 2059
4730.29 2158
4730.94 2084
4731.59 2004
4732.24 2015
4732.89 2028
4733.54 1982
4734.19 2108
4734.83 2052
4735.48 2080
4736.13 1966
4736.78 2038
4737.43 1900
4738.08 2095
4738.73 2072
4739.38 2139
4740.03 2195
4740.68 2068
4741.33 2279
4741.98 2218
4742.63 2197
4743.28 2315
4743.93 2138
4744.58 2157
4745.23 1988
4745.87 2193
4746.52 2151
4747.17 2294
4747.82 2417
4748.47 2318
4749.12 2402
4749.77 2477
4750.42 2460
4751.08 2573
4751.73 2673
4752.38 2680
4753.03 2591
4753.68 2681
4754.33 2817
4754.98 2625
4755.63 2702
4756.28 2606
4756.93 2408
4757.58 2298
4758.23 2098
4758.88 2137
4759.53 2101
4760.18 2104
4760.83 2083
4761.48 2091
4762.13 2093
4762.79 2112
4763.44 2315
4764.09 2300
4764.74 2149
4765.39 2144
4766.04 2312
4766.69 2404
4767.34 2307
4767.99 2331
4768.65 2269
4769.30 2129
4769.95 2214
4770.60 2337
4771.25 2173
4771.90 2193
4772.56 2214
4773.21 2095
4773.86 2089
4774.51 2065
4775.16 1999
4775.81 1961
4776.47 2049
4777.12 2086
4777.77 2118
4778.42 2154
4779.07 2128
4779.73 2178
4780.38 2242
4781.03 2119
4781.68 2143
4782.34 2358
4782.99 2181
4783.64 2266
4784.29 2154
4784.94 2148
4785.60 2023
4786.25 2010
4786.90 2081
4787.56 2043
4788.21 2267
4788.86 2115
4789.51 2103
4790.17 2103
4790.82 2060
4791.47 2199
4792.13 2178
4792.78 2089
4793.43 2105
4794.08 2045
4794.74 2230
4795.39 2219
4796.04 2024
4796.70 2128
4797.35 2107
4798.00 2055
4798.66 2199
4799.31 2111
4799.96 2112
4800.62 2018
4801.27 1997
4801.93 1957
4802.58 2052
4803.23 1970
4803.89 2003
4804.54 1980
4805.19 1974
4805.85 2079
4806.50 2005
4807.16 2019
4807.81 2002
4808.46 2063
4809.12 2154
4809.77 2015
4810.43 1903
4811.08 1991
4811.73 2060
4812.39 1975
4813.04 1906
4813.70 2225
4814.35 2098
4815.01 2181
4815.66 2102
4816.32 2099
4816.97 2142
4817.63 2061
4818.28 2161
4818.94 2099
4819.59 2175
4820.24 2088
4820.90 2194
4821.55 2321
4822.21 2300
4822.86 2287
4823.52 2345
4824.18 2328
4824.83 2224
4825.49 2232
4826.14 2563
4826.80 2376
4827.45 2155
4828.11 2325
4828.76 2303
4829.42 2306
4830.07 2284
4830.73 2261
4831.38 2250
4832.04 2213
4832.70 2243
4833.35 2419
4834.01 2576
4834.66 2538
4835.32 2763
4835.98 2711
4836.63 2805
4837.29 2832
4837.94 2836
4838.60 2920
4839.26 3143
4839.91 2887
4840.57 3102
4841.22 2713
4841.88 2649
4842.54 2881
4843.19 2870
4843.85 2571
4844.51 2438
4845.16 2373
4845.82 2546
4846.48 2406
4847.13 2438
4847.79 2485
4848.45 2635
4849.10 2452
4849.76 2381
4850.42 2524
4851.07 2435
4851.73 2426
4852.39 2576
4853.05 2544
4853.70 2613
4854.36 2519
4855.02 2495
4855.68 2489
4856.33 2347
4856.99 2722
4857.65 2734
4858.30 2815
4858.96 2721
4859.62 2747
4860.28 2806
4860.94 2786
4861.59 2782
4862.25 2602
4862.91 2828
4863.57 2918
4864.22 2796
4864.88 2680
4865.54 2733
4866.20 2739
4866.86 2611
4867.51 2773
4868.17 2630
4868.83 2673
4869.49 2561
4870.15 2545
4870.81 2451
4871.46 2457
4872.12 2462
4872.78 2274
4873.44 2484
4874.10 2509
4874.76 2503
4875.41 2556
4876.07 2495
4876.73 2462
4877.39 2298
4878.05 2305
4878.71 2355
4879.37 2406
4880.03 2266
4880.69 2212
4881.34 2300
4882.00 2170
4882.66 2273
4883.32 2229
4883.98 2200
4884.64 2158
4885.30 2126
4885.96 2141
4886.62 2225
4887.28 2219
4887.94 2153
4888.60 2041
4889.26 2212
4889.92 2453
4890.58 2331
4891.24 2409
4891.89 2213
4892.55 2274
4893.21 2250
4893.87 2277
4894.53 2111
4895.19 2016
4895.85 2146
4896.51 2248
4897.17 2063
4897.83 2079
4898.49 2270
4899.16 2139
4899.82 2259
4900.48 2183
4901.14 2211
4901.80 2159
4902.46 2089
4903.12 2209
4903.78 2217
4904.44 2055
4905.10 2125
4905.76 1992
4906.42 1981
4907.08 2128
4907.74 2199
4908.40 2112
4909.06 2078
4909.72 1948
4910.39 2031
4911.05 2140
4911.71 2073
4912.37 2146
4913.03 1986
4913.69 1970
4914.35 1964
4915.01 1908
4915.68 1922
4916.34 2042
4917.00 1902
4917.66 1888
4918.32 1869
4918.98 1748
4919.64 1823
4920.31 1697
4920.97 1813
4921.63 1920
4922.29 1895
4922.95 1903
4923.62 1940
4924.28 1907
4924.94 1843
4925.60 1746
4926.26 1873
4926.93 1842
4927.59 1788
4928.25 1888
4928.91 2021
4929.57 2040
4930.24 1909
4930.90 1996
4931.56 1938
4932.22 1924
4932.89 1994
4933.55 2056
4934.21 1820
4934.87 1950
4935.54 2013
4936.20 1912
4936.86 1983
4937.53 1938
4938.19 1914
4938.85 1926
4939.51 1825
4940.18 1768
4940.84 1824
4941.50 2051
4942.17 1924
4942.83 1858
4943.49 1863
4944.16 1895
4944.82 1892
4945.48 1976
4946.15 1889
4946.81 1744
4947.47 1861
4948.14 1800
4948.80 1880
4949.46 1911
4950.13 1944
4950.79 1839
4951.45 1842
4952.12 1896
4952.78 1827
4953.45 1776
4954.11 1806
4954.77 1835
4955.44 1766
4956.10 1940
4956.77 1853
4957.43 1827
4958.09 1879
4958.76 1738
4959.42 1858
4960.09 1882
4960.75 1927
4961.42 1935
4962.08 1738
4962.75 1853
4963.41 2047
4964.07 2067
4964.74 1989
4965.40 2055
4966.07 1992
4966.73 1991
4967.40 2074
4968.06 1941
4968.73 1934
4969.39 1882
4970.06 1969
4970.72 2088
4971.39 1971
4972.05 1963
4972.72 1943
4973.38 1870
4974.05 1975
4974.71 1911
4975.38 1877
4976.05 1791
4976.71 1808
4977.38 1919
4978.04 1850
4978.71 1750
4979.37 1805
4980.04 1771
4980.70 1839
4981.37 1800
4982.04 1869
4982.70 1973
4983.37 1983
4984.03 1985
4984.70 1945
4985.37 1964
4986.03 2041
4986.70 1946
4987.36 1934
4988.03 1866
4988.70 1921
4989.36 2055
4990.03 2016
4990.70 1958
4991.36 1989
4992.03 1857
4992.69 1832
4993.36 1967
4994.03 1875
4994.69 1811
4995.36 1844
4996.03 1743
4996.69 1937
4997.36 1882
4998.03 1858
4998.70 1828
4999.36 1886
5000.03 1851
5000.70 1752
5001.36 1715
5002.03 1834
5002.70 1996
5003.37 1928
5004.03 1875
5004.70 1894
5005.37 1828
5006.03 1823
5006.70 1775
5007.37 1878
5008.04 1839
5008.70 1945
5009.37 2053
5010.04 2003
5010.71 1942
5011.38 1948
5012.04 1966
5012.71 1906
5013.38 1917
5014.05 2014
5014.72 2021
5015.38 2042
5016.05 2001
5016.72 2039
5017.39 2001
5018.06 2120
5018.72 2289
5019.39 2352
5020.06 2358
5020.73 2570
5021.40 3001
5022.07 2910
5022.73 3038
5023.40 3099
5024.07 3231
5024.74 3204
5025.41 3268
5026.08 3087
5026.75 2911
5027.42 2736
5028.08 2603
5028.75 2525
5029.42 2258
5030.09 2119
5030.76 2090
5031.43 2096
5032.10 2045
5032.77 1914
5033.44 1980
5034.11 2026
5034.78 1948
5035.45 1797
5036.11 1692
5036.78 1973
5037.45 1954
5038.12 1957
5038.79 1986
5039.46 1925
5040.13 1936
5040.80 1790
5041.47 1786
5042.14 1956
5042.81 1811
5043.48 1930
5044.15 1831
5044.82 1912
5045.49 1950
5046.16 1975
5046.83 1934
5047.50 1993
5048.17 1799
5048.84 2043
5049.51 2012
5050.18 1990
5050.85 1977
5051.52 1872
5052.19 1990
5052.86 1961
5053.54 1932
5054.21 1875
5054.88 1862
5055.55 1853
5056.22 1895
5056.89 1885
5057.56 1810
5058.23 1791
5058.90 1859
5059.57 1897
5060.24 1929
5060.91 2068
5061.59 1943
5062.26 1832
5062.93 1842
5063.60 1968
5064.27 2042
5064.94 2031
5065.61 2059
5066.28 1975
5066.96 1964
5067.63 1969
5068.30 1820
5068.97 1832
5069.64 1848
5070.31 1877
5070.99 1841
5071.66 1922
5072.33 2055
5073.00 1908
5073.67 1844
5074.35 1824
5075.02 1838
5075.69 1854
5076.36 1885
5077.03 2008
5077.71 2105
5078.38 2149
5079.05 2164
5079.72 2046
5080.39 1941
5081.07 1862
5081.74 1919
5082.41 1852
5083.08 1862
5083.76 1935
5084.43 1924
5085.10 1990
5085.78 2000
5086.45 1897
5087.12 2000
5087.79 2016
5088.47 1983
5089.14 2028
5089.81 2288
5090.49 2281
5091.16 2259
5091.83 2359
5092.51 2421
5093.18 2334
5093.85 2386
5094.52 2279
5095.20 2162
5095.87 1959
5096.54 1852
5097.22 1884
5097.89 1847
5098.57 1943
5099.24 1835
5099.91 1813
5100.59 1869
5101.26 1962
5101.93 1951
5102.61 2026
5103.28 1935
5103.96 1849
5104.63 1883
5105.30 1949
5105.98 1963
5106.65 1949
5107.33 1828
5108.00 1880
5108.67 1828
5109.35 1816
5110.02 1786
5110.70 1762
5111.37 1755
5112.05 1788
5112.72 1870
5113.40 1847
5114.07 1951
5114.74 1823
5115.42 1901
5116.09 1973
5116.77 1837
5117.44 1908
5118.12 2022
5118.79 2048
5119.47 2022
5120.14 1975
5120.82 2112
5121.49 2114
5122.17 2013
5122.84 1945
5123.52 2060
5124.19 1916
5124.87 1926
5125.54 1923
5126.22 2023
5126.90 1963
5127.57 1926
5128.25 1881
5128.92 1997
5129.60 2019
5130.27 1888
5130.95 1869
5131.62 1847
5132.30 1768
5132.98 1886
5133.65 1800
5134.33 1789
5135.00 1909
5135.68 2026
5136.36 2046
5137.03 1993
5137.71 1952
5138.38 1999
5139.06 2212
5139.74 2056
5140.41 1995
5141.09 2170
5141.77 2075
5142.44 2002
5143.12 1957
5143.80 1894
5144.47 1993
5145.15 1789
5145.83 1914
5146.50 1744
5147.18 1763
5147.86 1771
5148.53 1702
5149.21 1730
5149.89 1707
5150.56 1823
5151.24 1816
5151.92 1870
5152.60 1823
5153.27 1761
5153.95 1770
5154.63 1695
5155.30 1795
5155.98 1723
5156.66 1715
5157.34 1724
5158.01 1813
5158.69 1817
5159.37 1772
5160.05 1824
5160.72 1811
5161.40 1700
5162.08 1729
5162.76 1827
5163.44 1896
5164.11 1878
5164.79 1913
5165.47 2008
5166.15 1974
5166.83 2009
5167.50 1966
5168.18 1864
5168.86 1879
5169.54 1880
5170.22 1911
5170.89 1838
5171.57 1874
5172.25 1863
5172.93 1899
5173.61 1838
5174.29 1886
5174.97 1909
5175.64 1691
5176.32 1757
5177.00 1719
5177.68 1756
5178.36 1825
5179.04 1669
5179.72 1868
5180.40 1772
5181.08 1839
5181.75 1719
5182.43 1814
5183.11 1906
5183.79 1833
5184.47 1762
5185.15 1895
5185.83 1838
5186.51 1760
5187.19 1641
5187.87 1813
5188.55 1725
5189.23 1639
5189.91 1653
5190.59 1623
5191.27 1779
5191.95 1765
5192.63 1576
5193.31 1772
5193.98 1704
5194.66 1713
5195.34 1768
5196.02 1727
5196.70 1719
5197.38 1728
5198.07 1795
5198.75 1762
5199.43 1737
5200.11 1748
5200.79 1819
5201.47 1868
5202.15 1792
5202.83 1792
5203.51 1712
5204.19 1778
5204.87 1776
5205.55 1831
5206.23 1778
5206.91 1766
5207.59 1797
5208.27 1872
5208.95 1998
5209.63 1898
5210.31 1833
5211.00 1965
5211.68 1817
5212.36 1815
5213.04 1832
5213.72 1742
5214.40 1731
5215.08 1757
5215.76 1747
5216.45 1725
5217.13 1768
5217.81 1770
5218.49 1874
5219.17 1824
5219.85 1916
5220.53 2013
5221.22 1924
5221.90 1795
5222.58 1760
5223.26 1664
5223.94 1756
5224.62 1782
5225.31 1801
5225.99 1723
5226.67 1759
5227.35 1690
5228.03 1653
5228.72 1650
5229.40 1758
5230.08 1680
5230.76 1747
5231.45 1754
5232.13 1742
5232.81 1713
5233.49 1844
5234.18 1759
5234.86 1842
5235.54 1913
5236.22 1936
5236.91 1887
5237.59 1840
5238.27 1875
5238.95 1848
5239.64 1818
5240.32 1865
5241.00 1826
5241.69 1844
5242.37 1776
5243.05 1790
5243.73 1771
5244.42 1725
5245.10 1886
5245.78 1780
5246.47 1793
5247.15 1826
5247.83 1801
5248.52 1764
5249.20 1856
5249.88 1946
5250.57 2004
5251.25 1868
5251.94 1760
5252.62 1802
5253.30 1809
5253.99 1771
5254.67 1728
5255.35 1817
5256.04 1646
5256.72 1617
5257.41 1558
5258.09 1446
5258.77 1674
5259.46 1763
5260.14 1626
5260.83 1715
5261.51 1706
5262.20 1757
5262.88 1758
5263.56 1725
5264.25 1786
5264.93 1845
5265.62 1895
5266.30 2017
5266.99 1844
5267.67 1968
5268.36 1977
5269.04 1877
5269.73 1813
5270.41 1866
5271.10 1923
5271.78 1856
5272.47 1755
5273.15 1858
5273.84 1797
5274.52 1747
5275.21 1706
5275.89 1699
5276.58 1847
5277.26 1912
5277.95 2094
5278.63 1935
5279.32 2101
5280.00 1923
5280.69 2114
5281.37 2103
5282.06 2129
5282.75 2317
5283.43 2150
5284.12 2326
5284.80 2174
5285.49 2139
5286.17 2142
5286.86 2056
5287.55 1868
5288.23 1930
5288.92 1890
5289.60 1777
5290.29 1800
5290.98 1907
5291.66 2028
5292.35 1888
5293.04 1901
5293.72 1858
5294.41 1863
5295.10 1851
5295.78 1924
5296.47 1889
5297.15 1897
5297.84 1820
5298.53 1861
5299.21 1865
5299.90 1932
5300.59 1826
5301.28 1960
5301.96 1933
5302.65 1884
5303.34 1891
5304.02 1846
5304.71 1830
5305.40 1812
5306.08 1882
5306.77 1978
5307.46 1934
5308.15 1897
5308.83 1998
5309.52 1843
5310.21 1788
5310.90 2011
5311.58 2048
5312.27 1835
5312.96 1856
5313.65 1830
5314.33 1827
5315.02 1718
5315.71 1734
5316.40 1811
5317.09 1870
5317.77 1861
5318.46 1949
5319.15 1983
5319.84 2061
5320.53 2123
5321.21 1977
5321.90 2022
5322.59 2013
5323.28 2037
5323.97 2051
5324.65 2043
5325.34 1973
5326.03 1934
5326.72 1988
5327.41 1933
5328.10 1850
5328.79 1829
5329.47 1922
5330.16 1984
5330.85 1903
5331.54 1940
5332.23 2032
5332.92 1992
5333.61 2036
5334.30 2183
5334.99 2082
5335.67 1987
5336.36 1993
5337.05 2260
5337.74 2187
5338.43 2047
5339.12 2002
5339.81 1962
5340.50 1975
5341.19 2166
5341.88 2164
5342.57 2155
5343.26 2126
5343.95 2169
5344.64 2228
5345.33 2161
5346.02 2500
5346.71 2397
5347.40 2575
5348.09 2550
5348.78 2712
5349.47 2950
5350.16 3122
5350.85 3232
5351.54 3408
5352.23 3514
5352.92 3449
5353.61 3245
5354.30 3081
5354.99 2964
5355.68 2672
5356.37 2589
5357.06 2579
5357.75 2306
5358.44 2161
5359.13 2016
5359.82 1925
5360.51 2036
5361.20 2128
5361.89 2038
5362.58 2007
5363.27 2077
5363.97 1984
5364.66 1933
5365.35 1986
5366.04 2037
5366.73 1906
5367.42 1805
5368.11 1923
5368.80 1871
5369.49 1831
5370.19 1745
5370.88 1796
5371.57 1793
5372.26 1901
5372.95 1859
5373.64 1970
5374.33 2003
5375.03 1988
5375.72 1832
5376.41 1936
5377.10 1915
5377.79 2048
5378.49 2021
5379.18 1878
5379.87 1852
5380.56 1861
5381.25 1779
5381.95 1812
5382.64 1786
5383.33 1815
5384.02 1950
5384.71 1741
5385.41 1849
5386.10 1912
5386.79 1852
5387.48 1909
5388.18 1969
5388.87 1909
5389.56 2045
5390.25 2073
5390.95 2207
5391.64 2265
5392.33 2009
5393.02 2035
5393.72 1993
5394.41 1970
5395.10 1858
5395.80 1851
5396.49 1898
5397.18 1900
5397.88 1945
5398.57 1935
5399.26 1843
5399.95 1992
5400.65 1870
5401.34 1808
5402.03 1840
5402.73 1870
5403.42 1944
5404.12 1788
5404.81 1787
5405.50 1852
5406.20 1884
5406.89 1900
5407.58 1737
5408.28 1962
5408.97 2064
5409.66 1871
5410.36 1907
5411.05 1795
5411.75 1790
5412.44 1749
5413.13 1961
5413.83 1817
5414.52 1819
5415.22 1891
5415.91 1806
5416.61 1736
5417.30 1812
5417.99 1779
5418.69 1860
5419.38 1768
5420.08 1910
5420.77 1850
5421.47 1931
5422.16 1901
5422.86 1801
5423.55 1866
5424.25 1888
5424.94 1872
5425.64 1905
5426.33 1957
5427.03 1862
5427.72 1880
5428.42 2000
5429.11 2052
5429.81 1939
5430.50 1915
5431.20 1825
5431.89 1922
5432.59 1834
5433.28 1818
5433.98 1865
5434.67 1978
5435.37 1819
5436.06 1825
5436.76 1893
5437.46 1841
5438.15 1874
5438.85 1933
5439.54 1945
5440.24 1883
5440.93 1838
5441.63 2044
5442.33 1935
5443.02 1884
5443.72 1839
5444.41 1869
5445.11 1971
5445.81 2111
5446.50 2174
5447.20 2318
5447.90 2323
5448.59 2370
5449.29 2326
5449.98 2140
5450.68 2144
5451.38 2152
5452.07 2214
5452.77 2239
5453.47 2097
5454.16 1954
5454.86 2012
5455.56 1903
5456.25 1911
5456.95 1828
5457.65 1926
5458.35 1887
5459.04 2096
5459.74 1945
5460.44 2035
5461.13 2032
5461.83 2066
5462.53 2222
5463.23 2317
5463.92 2138
5464.62 2378
5465.32 2446
5466.02 2363
5466.71 2308
5467.41 2411
5468.11 2250
5468.81 2254
5469.50 2293
5470.20 2200
5470.90 2204
5471.60 2198
5472.29 2205
5472.99 2181
5473.69 2094
5474.39 2077
5475.09 2005
5475.78 2041
5476.48 2006
5477.18 2165
5477.88 2155
5478.58 2187
5479.28 2305
5479.97 2301
5480.67 2323
5481.37 2584
5482.07 2459
5482.77 2702
5483.47 2551
5484.17 2396
5484.86 2351
5485.56 2299
5486.26 2234
5486.96 2128
5487.66 2018
5488.36 2145
5489.06 2121
5489.76 2162
5490.45 2206
5491.15 2194
5491.85 2245
5492.55 2320
5493.25 2235
5493.95 2104
5494.65 2199
5495.35 2291
5496.05 2371
5496.75 2125
5497.45 2175
5498.15 2338
5498.85 2508
5499.55 2756
5500.25 2913
5500.95 2861
5501.65 3145
5502.35 3254
5503.04 3224
5503.74 3272
5504.44 2589
5505.14 2649
5505.84 2517
5506.54 2420
5507.24 2395
5507.94 2342
5508.65 2383
5509.35 2285
5510.05 2274
5510.75 2102
5511.45 2071
5512.15 2185
5512.85 2214
5513.55 2217
5514.25 2132
5514.95 2078
5515.65 2063
5516.35 2168
5517.05 2207
5517.75 2084
5518.45 2016
5519.15 2001
5519.85 2136
5520.56 2117
5521.26 2198
5521.96 2093
5522.66 2188
5523.36 2045
5524.06 2049
5524.76 2229
5525.46 2289
5526.16 2153
5526.87 2064
5527.57 2050
5528.27 2046
5528.97 2004
5529.67 1907
5530.37 1855
5531.07 1782
5531.78 1830
5532.48 1840
5533.18 1783
5533.88 1748
5534.58 1792
5535.29 1850
5535.99 1865
5536.69 1919
5537.39 1770
5538.09 1884
5538.80 1814
5539.50 1865
5540.20 1783
5540.90 1812
5541.60 1697
5542.31 1641
5543.01 1750
5543.71 1848
5544.41 1896
5545.12 1824
5545.82 1955
5546.52 1875
5547.22 1955
5547.93 1987
5548.63 1965
5549.33 1941
5550.04 2019
5550.74 1991
5551.44 1983
5552.14 1785
5552.85 1781
5553.55 1825
5554.25 1845
5554.96 1866
5555.66 1753
5556.36 1700
5557.07 1832
5557.77 1697
5558.47 1750
5559.18 1742
5559.88 1799
5560.58 1866
5561.29 1947
5561.99 1883
5562.69 1838
5563.40 1766
5564.10 1744
5564.80 1762
5565.51 1831
5566.21 1909
5566.92 1867
5567.62 1859
5568.32 1798
5569.03 1859
5569.73 1828
5570.44 1671
5571.14 1735
5571.84 1633
5572.55 1687
5573.25 1814
5573.96 1761
5574.66 1794
5575.37 1851
5576.07 1888
5576.78 1877
5577.48 1871
5578.18 1734
5578.89 1818
5579.59 1745
5580.30 1763
5581.00 1719
5581.71 1785
5582.41 1878
5583.12 1706
5583.82 1678
5584.53 1637
5585.23 1609
5585.94 1735
5586.64 1566
5587.35 1696
5588.05 1734
5588.76 1650
5589.46 1511
5590.17 1515
5590.88 1676
5591.58 1569
5592.29 1590
5592.99 1687
5593.70 1612
5594.40 1731
5595.11 1628
5595.81 1560
5596.52 1600
5597.23 1740
5597.93 1632
5598.64 1585
5599.34 1617
5600.05 1613
5600.76 1690
5601.46 1606
5602.17 1724
5602.87 1718
5603.58 1751
5604.29 1653
5604.99 1662
5605.70 1658
5606.41 1676
5607.11 1577
5607.82 1535
5608.52 1592
5609.23 1697
5609.94 1637
5610.64 1673
5611.35 1662
5612.06 1569
5612.76 1620
5613.47 1635
5614.18 1711
5614.89 1643
5615.59 1598
5616.30 1655
5617.01 1566
5617.71 1650
5618.42 1682
5619.13 1412
5619.84 1524
5620.54 1556
5621.25 1535
5621.96 1576
5622.66 1669
5623.37 1668
5624.08 1548
5624.79 1555
5625.49 1645
5626.20 1599
5626.91 1637
5627.62 1678
5628.33 1732
5629.03 1659
5629.74 1624
5630.45 1561
5631.16 1615
5631.87 1482
5632.57 1531
5633.28 1552
5633.99 1623
5634.70 1698
5635.41 1686
5636.11 1620
5636.82 1691
5637.53 1735
5638.24 1739
5638.95 1674
5639.66 1616
5640.36 1581
5641.07 1551
5641.78 1626
5642.49 1646
5643.20 1584
5643.91 1673
5644.62 1687
5645.33 1761
5646.03 1608
5646.74 1658
5647.45 1632
5648.16 1593
5648.87 1621
5649.58 1645
5650.29 1686
5651.00 1696
5651.71 1648
5652.42 1687
5653.13 1825
5653.84 1654
5654.54 1627
5655.25 1791
5655.96 1814
5656.67 1708
5657.38 1782
5658.09 1801
5658.80 1920
5659.51 1967
5660.22 1875
5660.93 1799
5661.64 1842
5662.35 1876
5663.06 1879
5663.77 1815
5664.48 1711
5665.19 1826
5665.90 1808
5666.61 1729
5667.32 1734
5668.03 1689
5668.74 1721
5669.45 1714
5670.16 1672
5670.87 1814
5671.58 1765
5672.29 1854
5673.01 1797
5673.72 1801
5674.43 1697
5675.14 1722
5675.85 1816
5676.56 1728
5677.27 1678
5677.98 1701
5678.69 1718
5679.40 1720
5680.11 1655
5680.82 1691
5681.54 1653
5682.25 1712
5682.96 1725
5683.67 1661
5684.38 1766
5685.09 1708
5685.80 1703
5686.51 1635
5687.23 1602
5687.94 1613
5688.65 1614
5689.36 1639
5690.07 1749
5690.78 1765
5691.50 1832
5692.21 1812
5692.92 1628
5693.63 1651
5694.34 1757
5695.06 1623
5695.77 1619
5696.48 1578
5697.19 1714
5697.90 1674
5698.62 1706
5699.33 1718
5700.04 1719
5700.75 1632
5701.46 1654
5702.18 1634
5702.89 1540
5703.60 1582
5704.31 1617
5705.03 1726
5705.74 1676
5706.45 1824
5707.17 1754
5707.88 1596
5708.59 1688
5709.30 1606
5710.02 1766
5710.73 1770
5711.44 1504
5712.16 1605
5712.87 1612
5713.58 1672
5714.30 1732
5715.01 1618
5715.72 1652
5716.43 1680
5717.15 1686
5717.86 1579
5718.58 1609
5719.29 1615
5720.00 1741
5720.72 1640
5721.43 1587
5722.14 1635
5722.86 1659
5723.57 1623
5724.28 1691
5725.00 1669
5725.71 1807
5726.43 1985
5727.14 1942
5727.85 1982
5728.57 2146
5729.28 1921
5730.00 1915
5730.71 1980
5731.42 1969
5732.14 1900
5732.85 1885
5733.57 1897
5734.28 1780
5735.00 1767
5735.71 1711
5736.43 1652
5737.14 1693
5737.85 1754
5738.57 1741
5739.28 1645
5740.00 1741
5740.71 1646
5741.43 1715
5742.14 1756
5742.86 1597
5743.57 1679
5744.29 1680
5745.00 1681
5745.72 1676
5746.43 1579
5747.15 1685
5747.86 1675
5748.58 1673
5749.30 1660
5750.01 1731
5750.73 1770
5751.44 1801
5752.16 1842
5752.87 2010
5753.59 2041
5754.30 1995
5755.02 2115
5755.74 2075
5756.45 2103
5757.17 2196
5757.88 2125
5758.60 2108
5759.31 1957
5760.03 1883
5760.75 1905
5761.46 1744
5762.18 1833
5762.90 1801
5763.61 1694
5764.33 1691
5765.04 1778
5765.76 1820
5766.48 1763
5767.19 1803
5767.91 1819
5768.63 1861
5769.34 1872
5770.06 1802
5770.78 1832
5771.49 1830
5772.21 1861
5772.93 1876
5773.64 1880
5774.36 1793
5775.08 1817
5775.79 1822
5776.51 1866
5777.23 1845
5777.95 1905
5778.66 1904
5779.38 1988
5780.10 1973
5780.81 1925
5781.53 1818
5782.25 1861
5782.97 1911
5783.68 1948
5784.40 1978
5785.12 1914
5785.84 1966
5786.55 1869
5787.27 1937
5787.99 1999
5788.71 2045
5789.43 2007
5790.14 1799
5790.86 1868
5791.58 1988
5792.30 2089
5793.02 1959
5793.73 2011
5794.45 2162
5795.17 2135
5795.89 2101
5796.61 2233
5797.33 2347
5798.04 2522
5798.76 2598
5799.48 2994
5800.20 3302
5800.92 3466
5801.64 3510
5802.36 3717
5803.07 3641
5803.79 3211
5804.51 3106
5805.23 2895
5805.95 2592
5806.67 2591
5807.39 2424
5808.11 2298
5808.82 2388
5809.54 2307
5810.26 2124
5810.98 2229
5811.70 2120
5812.42 2126
5813.14 2119
5813.86 2020
5814.58 2048
5815.30 2034
5816.02 2088
5816.74 2233
5817.46 2015
5818.18 2092
5818.90 2056
5819.62 2206
5820.34 2219
5821.06 2240
5821.78 2061
5822.50 1974
5823.22 2052
5823.94 2036
5824.66 2000
5825.38 1996
5826.10 2076
5826.82 2050
5827.54 1977
5828.26 1992
5828.98 1996
5829.70 1979
5830.42 1999
5831.14 1971
5831.86 1894
5832.58 1876
5833.30 1770
5834.02 1885
5834.74 1913
5835.46 1913
5836.18 2021
5836.90 1826
5837.62 1912
5838.34 1921
5839.07 1994
5839.79 1910
5840.51 1903
5841.23 1858
5841.95 1855
5842.67 1885
5843.39 1950
5844.11 1884
5844.83 1938
5845.56 1831
5846.28 1850
5847.00 1926
5847.72 1807
5848.44 1833
5849.16 1745
5849.88 1853
5850.61 1838
5851.33 1851
5852.05 1725
5852.77 1704
5853.49 1870
5854.22 1871
5854.94 1947
5855.66 1867
5856.38 1888
5857.10 1801
5857.83 1799
5858.55 1834
5859.27 1862
5859.99 1984
5860.71 1818
5861.44 1863
5862.16 1947
5862.88 1804
5863.60 1836
5864.33 1732
5865.05 1767
5865.77 1839
5866.49 1833
5867.22 1820
5867.94 1772
5868.66 1770
5869.38 1761
5870.11 1778
5870.83 1753
5871.55 1747
5872.28 1768
5873.00 1897
5873.72 1957
5874.45 1819
5875.17 1849
5875.89 1826
5876.62 1912
5877.34 1899
5878.06 1831
5878.79 1850
5879.51 1705
5880.23 1715
5880.96 1786
5881.68 1796
5882.40 1980
5883.13 1988
5883.85 1974
5884.57 2055
5885.30 1934
5886.02 1931
5886.75 1996
5887.47 1989
5888.19 1922
5888.92 1724
5889.64 1672
5890.37 1800
5891.09 1792
5891.81 1909
5892.54 1822
5893.26 1880
5893.99 1950
5894.71 1972
5895.44 1887
5896.16 1831
5896.88 1807
5897.61 1799
5898.33 1843
5899.06 1863
5899.78 1836
5900.51 1928
5901.23 1865
5901.96 1915
5902.68 1894
5903.41 1882
5904.13 1959
5904.86 1972
5905.58 1929
5906.31 1878
5907.03 1844
5907.76 1956
5908.48 1872
5909.21 1865
5909.93 1980
5910.66 1978
5911.38 1879
5912.11 2002
5912.83 2085
5913.56 2073
5914.29 2015
5915.01 2116
5915.74 1985
5916.46 2108
5917.19 1950
5917.91 1964
5918.64 1982
5919.37 2073
5920.09 2110
5920.82 2087
5921.54 2224
5922.27 2191
5923.00 2006
5923.72 2043
5924.45 2048
5925.17 2142
5925.90 2126
5926.63 2160
5927.35 2177
5928.08 2190
5928.81 2239
5929.53 2248
5930.26 2230
5930.99 2180
5931.71 2315
5932.44 2352
5933.17 2379
5933.89 2379
5934.62 2454
5935.35 2542
5936.07 2558
5936.80 2498
5937.53 2749
5938.25 2598
5938.98 2668
5939.71 2621
5940.44 2722
5941.16 2702
5941.89 2749
5942.62 2619
5943.35 2700
5944.07 2783
5944.80 2737
5945.53 2866
5946.26 2708
5946.98 2816
5947.71 2779
5948.44 2881
5949.17 2905
5949.89 2998
5950.62 2967
5951.35 2825
5952.08 2846
5952.80 3009
5953.53 3172
5954.26 3045
5954.99 3146
5955.72 3042
5956.45 2985
5957.17 3101
5957.90 3107
5958.63 3113
5959.36 3093
5960.09 3063
5960.82 3233
5961.54 3218
5962.27 3183
5963.00 3351
5963.73 3350
5964.46 3522
5965.19 3667
5965.92 3572
5966.64 3656
5967.37 3886
5968.10 3886
5968.83 4046
5969.56 3979
5970.29 3925
5971.02 4018
5971.75 3958
5972.48 4073
5973.21 3746
5973.93 3723
5974.66 3561
5975.39 3650
5976.12 3581
5976.85 3805
5977.58 3885
5978.31 3865
5979.04 3846
5979.77 3860
5980.50 3969
5981.23 4204
5981.96 4111
5982.69 4036
5983.42 4329
5984.15 4204
5984.88 4422
5985.61 4479
5986.34 4464
5987.07 4429
5987.80 4398
5988.53 4365
5989.26 4370
5989.99 4205
5990.72 4455
5991.45 4511
5992.18 4423
5992.91 4239
5993.64 4428
5994.37 4632
5995.10 4442
5995.83 4549
5996.56 4719
5997.29 4619
5998.02 4891
5998.75 4904
5999.49 4766
6000.22 4602
6000.95 4510
6001.68 4704
6002.41 4856
6003.14 4697
6003.87 4548
6004.60 4562
6005.33 4418
6006.06 4351
6006.80 4473
6007.53 4775
6008.26 4966
6008.99 5027
6009.72 5403
6010.45 5918
6011.18 6854
6011.92 7575
6012.65 8209
6013.38 9016
6014.11 9759
6014.84 10112
6015.57 10260
6016.31 9796
6017.04 9448
6017.77 8965
6018.50 8127
6019.23 7192
6019.97 6327
6020.70 5871
6021.43 5081
6022.16 4642
6022.89 4064
6023.63 3833
6024.36 3849
6025.09 3755
6025.82 3853
6026.56 3758
6027.29 3638
6028.02 3456
6028.75 3526
6029.49 3530
6030.22 3375
6030.95 3252
6031.68 3225
6032.42 3153
6033.15 3222
6033.88 3232
6034.62 3198
6035.35 3266
6036.08 3145
6036.81 3111
6037.55 3197
6038.28 3174
6039.01 3257
6039.75 3168
6040.48 3368
6041.21 3446
6041.95 3200
6042.68 3328
6043.41 3367
6044.15 3493
6044.88 3537
6045.61 3603
6046.35 3499
6047.08 3612
6047.82 3587
6048.55 3570
6049.28 3695
6050.02 3720
6050.75 3608
6051.49 3850
6052.22 3978
6052.95 3994
6053.69 3964
6054.42 4001
6055.16 4201
6055.89 4017
6056.62 3973
6057.36 3896
6058.09 3786
6058.83 3741
6059.56 3605
6060.30 3596
6061.03 3475
6061.77 3438
6062.50 3535
6063.23 3464
6063.97 3363
6064.70 3563
6065.44 3517
6066.17 3371
6066.91 3359
6067.64 3334
6068.38 3280
6069.11 3126
6069.85 3268
6070.58 3168
6071.32 3170
6072.05 3234
6072.79 3303
6073.52 3160
6074.26 3025
6075.00 3129
6075.73 3078
6076.47 2947
6077.20 3032
6077.94 3216
6078.67 3066
6079.41 3181
6080.14 3171
6080.88 2883
6081.62 2928
6082.35 3060
6083.09 2973
6083.82 2922
6084.56 2906
6085.30 2963
6086.03 2962
6086.77 2962
6087.50 3061
6088.24 2930
6088.98 2747
6089.71 2784
6090.45 2860
6091.19 2862
6091.92 2988
6092.66 2977
6093.39 3032
6094.13 2888
6094.87 2834
6095.60 2882
6096.34 2928
6097.08 2869
6097.81 2850
6098.55 2700
6099.29 2808
6100.03 2818
6100.76 2750
6101.50 2678
6102.24 2633
6102.97 2626
6103.71 2664
6104.45 2672
6105.18 2571
6105.92 2706
6106.66 2758
6107.40 2604
6108.13 2701
6108.87 2654
6109.61 2751
6110.35 2671
6111.08 2598
6111.82 2643
6112.56 2513
6113.30 2580
6114.03 2750
6114.77 2833
6115.51 2713
6116.25 2781
6116.99 2809
6117.72 2829
6118.46 2880
6119.20 2821
6119.94 2864
6120.68 2909
6121.41 3025
6122.15 2826
6122.89 2701
6123.63 2887
6124.37 2761
6125.11 2949
6125.84 2992
6126.58 2853
6127.32 2815
6128.06 2815
6128.80 2974
6129.54 3051
6130.28 3048
6131.02 2938
6131.75 2811
6132.49 2908
6133.23 3002
6133.97 2899
6134.71 3072
6135.45 2968
6136.19 3066
6136.93 3040
6137.67 3039
6138.41 2960
6139.14 3087
6139.88 3159
6140.62 3213
6141.36 2986
6142.10 3076
6142.84 3107
6143.58 3035
6144.32 2988
6145.06 3267
6145.80 3245
6146.54 3194
6147.28 3201
6148.02 3119
6148.76 3366
6149.50 3379
6150.24 3438
6150.98 3467
6151.72 3401
6152.46 3562
6153.20 3464
6153.94 3296
6154.68 3424
6155.42 3501
6156.16 3528
6156.90 3744
6157.64 3507
6158.38 3649
6159.12 3546
6159.86 3563
6160.60 3735
6161.34 3691
6162.08 3741
6162.82 3809
6163.57 3948
6164.31 4135
6165.05 4246
6165.79 4484
6166.53 4785
6167.27 4687
6168.01 4855
6168.75 5027
6169.49 4831
6170.23 5198
6170.98 5303
6171.72 5232
6172.46 5024
6173.20 4793
6173.94 4745
6174.68 4442
6175.42 4341
6176.16 4356
6176.91 4462
6177.65 4630
6178.39 4403
6179.13 4509
6179.87 4444
6180.61 4547
6181.36 4541
6182.10 4546
6182.84 4698
6183.58 4529
6184.32 4697
6185.07 4914
6185.81 4969
6186.55 4840
6187.29 4857
6188.03 4855
6188.78 5104
6189.52 4925
6190.26 5045
6191.00 5375
6191.75 5407
6192.49 5793
6193.23 5672
6193.97 5678
6194.72 5932
6195.46 5984
6196.20 5954
6196.94 5984
6197.69 6081
6198.43 5986
6199.17 5758
6199.92 5790
6200.66 5833
6201.40 5848
6202.15 5940
6202.89 6012
6203.63 6268
6204.37 6572
6205.12 7081
6205.86 8026
6206.60 9497
6207.35 11321
6208.09 13664
6208.83 16044
6209.58 17835
6210.32 19524
6211.07 20041
6211.81 20088
6212.55 19483
6213.30 17495
6214.04 15150
6214.78 13218
6215.53 11176
6216.27 9749
6217.02 8213
6217.76 6879
6218.50 6267
6219.25 5420
6219.99 5040
6220.74 4561
6221.48 4560
6222.22 4655
6222.97 4245
6223.71 4194
6224.46 4423
6225.20 4399
6225.95 4552
6226.69 4194
6227.44 4086
6228.18 3960
6228.92 3784
6229.67 3669
6230.41 3542
6231.16 3564
6231.90 3418
6232.65 3431
6233.39 3436
6234.14 3327
6234.88 3337
6235.63 3422
6236.37 3531
6237.12 3559
6237.86 3541
6238.61 3679
6239.35 3610
6240.10 3578
6240.85 3609
6241.59 3588
6242.34 3489
6243.08 3612
6243.83 3688
6244.57 3857
6245.32 3944
6246.06 4146
6246.81 4405
6247.56 4482
6248.30 4763
6249.05 4863
6249.79 5048
6250.54 4966
6251.29 4974
6252.03 4833
6252.78 4625
6253.52 4387
6254.27 4352
6255.02 3948
6255.76 4072
6256.51 4099
6257.26 4021
6258.00 3926
6258.75 3850
6259.49 3770
6260.24 3605
6260.99 3788
6261.73 3941
6262.48 3929
6263.23 3818
6263.97 3721
6264.72 3647
6265.47 3634
6266.21 3649
6266.96 3516
6267.71 3622
6268.46 3671
6269.20 3610
6269.95 3682
6270.70 3719
6271.44 3488
6272.19 3658
6272.94 3653
6273.69 3581
6274.43 3656
6275.18 3708
6275.93 4037
6276.68 4093
6277.42 4088
6278.17 4211
6278.92 4130
6279.67 3942
6280.41 4048
6281.16 3983
6281.91 3733
6282.66 3527
6283.41 3411
6284.15 3323
6284.90 3243
6285.65 3339
6286.40 3263
6287.15 3213
6287.89 3249
6288.64 3218
6289.39 3226
6290.14 3190
6290.89 3189
6291.64 3181
6292.38 3063
6293.13 2914
6293.88 3015
6294.63 3057
6295.38 2863
6296.13 2713
6296.88 2896
6297.62 2804
6298.37 2796
6299.12 2785
6299.87 2747
6300.62 2803
6301.37 2724
6302.12 2815
6302.87 2828
6303.62 2899
6304.37 2984
6305.11 3055
6305.86 2899
6306.61 3068
6307.36 2882
6308.11 2739
6308.86 2752
6309.61 2776
6310.36 2734
6311.11 2777
6311.86 2783
6312.61 2656
6313.36 2738
6314.11 2835
6314.86 2836
6315.61 2893
6316.36 2723
6317.11 2831
6317.86 2768
6318.61 2822
6319.36 2744
6320.11 2682
6320.86 2623
6321.61 2587
6322.36 2579
6323.11 2536
6323.86 2574
6324.61 2606
6325.36 2469
6326.11 2559
6326.86 2643
6327.61 2519
6328.36 2538
6329.11 2584
6329.86 2522
6330.61 2426
6331.37 2518
6332.12 2593
6332.87 2414
6333.62 2460
6334.37 2451
6335.12 2446
6335.87 2402
6336.62 2372
6337.37 2543
6338.12 2459
6338.88 2472
6339.63 2467
6340.38 2427
6341.13 2504
6341.88 2389
6342.63 2422
6343.38 2534
6344.14 2506
6344.89 2330
6345.64 2399
6346.39 2308
6347.14 2393
6347.89 2533
6348.65 2388
6349.40 2434
6350.15 2537
6350.90 2541
6351.65 2644
6352.41 2584
6353.16 2625
6353.91 2640
6354.66 2599
6355.41 2771
6356.17 2769
6356.92 2641
6357.67 2695
6358.42 2616
6359.18 2635
6359.93 2554
6360.68 2536
6361.43 2517
6362.19 2485
6362.94 2402
6363.69 2361
6364.44 2389
6365.20 2343
6365.95 2386
6366.70 2410
6367.46 2420
6368.21 2495
6368.96 2439
6369.71 2354
6370.47 2173
6371.22 2317
6371.97 2378
6372.73 2313
6373.48 2333
6374.23 2331
6374.99 2385
6375.74 2348
6376.49 2349
6377.25 2409
6378.00 2350
6378.75 2275
6379.51 2386
6380.26 2487
6381.02 2297
6381.77 2404
6382.52 2466
6383.28 2457
6384.03 2345
6384.78 2355
6385.54 2340
6386.29 2206
6387.05 2242
6387.80 2258
6388.56 2374
6389.31 2281
6390.06 2338
6390.82 2386
6391.57 2246
6392.33 2240
6393.08 2344
6393.84 2402
6394.59 2396
6395.34 2318
6396.10 2289
6396.85 2343
6397.61 2163
6398.36 2238
6399.12 2267
6399.87 2312
6400.63 2239
6401.38 2122
6402.14 2042
6402.89 2131
6403.65 2150
6404.40 2137
6405.16 2108
6405.91 2170
6406.67 2318
6407.42 2173
6408.18 2160
6408.93 2106
6409.69 2153
6410.45 2136
6411.20 2289
6411.96 2212
6412.71 2121
6413.47 2265
6414.22 2381
6414.98 2432
6415.73 2258
6416.49 2198
6417.25 2187
6418.00 2284
6418.76 2278
6419.51 2373
6420.27 2286
6421.03 2314
6421.78 2151
6422.54 2239
6423.29 2238
6424.05 2292
6424.81 2207
6425.56 2265
6426.32 2226
6427.08 2244
6427.83 2390
6428.59 2265
6429.35 2166
6430.10 2227
6430.86 2285
6431.62 2495
6432.37 2410
6433.13 2315
6433.89 2293
6434.64 2318
6435.40 2297
6436.16 2362
6436.91 2391
6437.67 2482
6438.43 2499
6439.19 2292
6439.94 2259
6440.70 2424
6441.46 2610
6442.21 2478
6442.97 2443
6443.73 2470
6444.49 2375
6445.24 2520
6446.00 2550
6446.76 2415
6447.52 2442
6448.28 2497
6449.03 2547
6449.79 2411
6450.55 2485
6451.31 2603
6452.06 2730
6452.82 2581
6453.58 2484
6454.34 2435
6455.10 2503
6455.85 2497
6456.61 2647
6457.37 2804
6458.13 2749
6458.89 2661
6459.65 2541
6460.40 2832
6461.16 2632
6461.92 2783
6462.68 2721
6463.44 2675
6464.20 2894
6464.96 2925
6465.71 2854
6466.47 2847
6467.23 2891
6467.99 2987
6468.75 3009
6469.51 3043
6470.27 3034
6471.03 3135
6471.79 3092
6472.54 3122
6473.30 3091
6474.06 3097
6474.82 3060
6475.58 3107
6476.34 3231
6477.10 3173
6477.86 3205
6478.62 3071
6479.38 3437
6480.14 3349
6480.90 3242
6481.66 3191
6482.42 3111
6483.18 3372
6483.94 3364
6484.70 3542
6485.46 3515
6486.22 3477
6486.98 3596
6487.74 3742
6488.50 3728
6489.26 3730
6490.02 3725
6490.78 3788
6491.54 3871
6492.30 3750
6493.06 3818
6493.82 4017
6494.58 4166
6495.34 4079
6496.10 4086
6496.86 4155
6497.62 4328
6498.38 4159
6499.14 4274
6499.90 4393
6500.66 4369
6501.42 4376
6502.19 4409
6502.95 4430
6503.71 4375
6504.47 4280
6505.23 4376
6505.99 4410
6506.75 4566
6507.51 4688
6508.27 4657
6509.04 4666
6509.80 4863
6510.56 5053
6511.32 5035
6512.08 5124
6512.84 5215
6513.60 5182
6514.37 5181
6515.13 5031
6515.89 4970
6516.65 5191
6517.41 5146
6518.17 5016
6518.94 5157
6519.70 5101
6520.46 5196
6521.22 5472
6521.98 5641
6522.75 5614
6523.51 5829
6524.27 6126
6525.03 6304
6525.79 6725
6526.56 7085
6527.32 7502
6528.08 7587
6528.84 8001
6529.61 8447
6530.37 8315
6531.13 8529
6531.89 8088
6532.66 7992
6533.42 8272
6534.18 8461
6534.94 9129
6535.71 10128
6536.47 11061
6537.23 12271
6538.00 12612
6538.76 12871
6539.52 12574
6540.29 11697
6541.05 10795
6541.81 9411
6542.57 8303
6543.34 7369
6544.10 6481
6544.86 5781
6545.63 5004
6546.39 4764
6547.16 4601
6547.92 4466
6548.68 4170
6549.45 4150
6550.21 4031
6550.97 4120
6551.74 4310
6552.50 4115
6553.26 4229
6554.03 4230
6554.79 4195
6555.56 4069
6556.32 4060
6557.08 4066
6557.85 4032
6558.61 4145
6559.38 3976
6560.14 3856
6560.91 4010
6561.67 4122
6562.43 4274
6563.20 4220
6563.96 4254
6564.73 4316
6565.49 4441
6566.26 4618
6567.02 4559
6567.79 4482
6568.55 4771
6569.32 4671
6570.08 4704
6570.85 4607
6571.61 4586
6572.38 4670
6573.14 4814
6573.91 4882
6574.67 5028
6575.44 5178
6576.20 5234
6576.97 5314
6577.73 5301
6578.50 5458
6579.26 5431
6580.03 5376
6580.79 5361
6581.56 5531
6582.32 5419
6583.09 5247
6583.86 5288
6584.62 5284
6585.39 5106
6586.15 4910
6586.92 4749
6587.68 4764
6588.45 4686
6589.22 4800
6589.98 4762
6590.75 4877
6591.51 5154
6592.28 5341
6593.05 5625
6593.81 5823
6594.58 6182
6595.35 6369
6596.11 6871
6596.88 6433
6597.64 6370
6598.41 6268
6599.18 5904
6599.94 5695
6600.71 5293
6601.48 4927
6602.24 4645
6603.01 4274
6603.78 4176
6604.54 4216
6605.31 3980
6606.08 4028
6606.85 4044
6607.61 3986
6608.38 3902
6609.15 3750
6609.91 3865
6610.68 3842
6611.45 3784
6612.22 3737
6612.98 3831
6613.75 3735
6614.52 3640
6615.28 3548
6616.05 3484
6616.82 3506
6617.59 3461
6618.36 3457
6619.12 3412
6619.89 3536
6620.66 3509
6621.43 3485
6622.19 3664
6622.96 3675
6623.73 3450
6624.50 3400
6625.27 3497
6626.03 3468
6626.80 3365
6627.57 3325
6628.34 3332
6629.11 3432
6629.88 3429
6630.64 3411
6631.41 3452
6632.18 3616
6632.95 3740
6633.72 4017
6634.49 4283
6635.25 4554
6636.02 4570
6636.79 4569
6637.56 4520
6638.33 4335
6639.10 4176
6639.87 3821
6640.64 3660
6641.41 3404
6642.17 3317
6642.94 3378
6643.71 3183
6644.48 3141
6645.25 3102
6646.02 3198
6646.79 3147
6647.56 3063
6648.33 3071
6649.10 3128
6649.87 3070
6650.64 2988
6651.41 3120
6652.18 3015
6652.95 2901
6653.71 3069
6654.48 2949
6655.25 3027
6656.02 3033
6656.79 2824
6657.56 2847
6658.33 2961
6659.10 2765
6659.87 2756
6660.64 2830
6661.41 2812
6662.18 2690
6662.95 2640
6663.72 2756
6664.50 2749
6665.27 2681
6666.04 2680
6666.81 2722
6667.58 2732
6668.35 2762
6669.12 2727
6669.89 2696
6670.66 2659
6671.43 2835
6672.20 2962
6672.97 3050
6673.74 2920
6674.51 2741
6675.28 2664
6676.06 2623
6676.83 2715
6677.60 2657
6678.37 2704
6679.14 2789
6679.91 2619
6680.68 2578
6681.45 2589
6682.22 2671
6683.00 2719
6683.77 2820
6684.54 2851
6685.31 3057
6686.08 2969
6686.85 2909
6687.63 2953
6688.40 3064
6689.17 2972
6689.94 3061
6690.71 2783
6691.48 2664
6692.26 2632
6693.03 2577
6693.80 2517
6694.57 2457
6695.34 2474
6696.12 2479
6696.89 2487
6697.66 2415
6698.43 2435
6699.21 2472
6699.98 2554
6700.75 2429
6701.52 2480
6702.30 2451
6703.07 2432
6703.84 2451
6704.61 2440
6705.39 2593
6706.16 2488
6706.93 2344
6707.70 2318
6708.48 2272
6709.25 2385
6710.02 2319
6710.80 2412
6711.57 2263
6712.34 2363
6713.12 2326
6713.89 2332
6714.66 2311
6715.44 2207
6716.21 2238
6716.98 2167
6717.76 2248
6718.53 2280
6719.30 2127
6720.08 2226
6720.85 2199
6721.62 2251
6722.40 2251
6723.17 2305
6723.94 2337
6724.72 2255
6725.49 2230
6726.27 2185
6727.04 2255
6727.81 2123
6728.59 2043
6729.36 2030
6730.14 2104
6730.91 2168
6731.68 2128
6732.46 2181
6733.23 2180
6734.01 2135
6734.78 2155
6735.56 2130
6736.33 2231
6737.10 2204
6737.88 2175
6738.65 2224
6739.43 2317
6740.20 2254
6740.98 2277
6741.75 2253
6742.53 2193
6743.30 2204
6744.08 2100
6744.85 2136
6745.63 2194
6746.40 2210
6747.18 2242
6747.95 2317
6748.73 2343
6749.50 2330
6750.28 2337
6751.05 2587
6751.83 2534
6752.60 2608
6753.38 2774
6754.16 2779
6754.93 2703
6755.71 2634
6756.48 2380
6757.26 2246
6758.03 2309
6758.81 2255
6759.59 2220
6760.36 2229
6761.14 2298
6761.91 2264
6762.69 2072
6763.46 2176
6764.24 2270
6765.02 2164
6765.79 2133
6766.57 2133
6767.35 2109
6768.12 2085
6768.90 2107
6769.67 2126
6770.45 2122
6771.23 2205
6772.00 2147
6772.78 2161
6773.56 2118
6774.33 2055
6775.11 2128
6775.89 2067
6776.66 2123
6777.44 2224
6778.22 2222
6778.99 2228
6779.77 2228
6780.55 2198
6781.33 2155
6782.10 2125
6782.88 2231
6783.66 2264
6784.43 2224
6785.21 2127
6785.99 2238
6786.77 2125
6787.54 2144
6788.32 2126
6789.10 2010
6789.88 2023
6790.65 2060
6791.43 2027
6792.21 1986
6792.99 1977
6793.76 2022
6794.54 1883
6795.32 1970
6796.10 2030
6796.88 1875
6797.65 1973
6798.43 1961
6799.21 1971
6799.99 2003
6800.77 1950
6801.55 2069
6802.32 1961
6803.10 2001
6803.88 2013
6804.66 2043
6805.44 2036
6806.22 2047
6806.99 2081
6807.77 1912
6808.55 1913
6809.33 1831
6810.11 2054
6810.89 1995
6811.67 1823
6812.44 1954
6813.22 1949
6814.00 1942
6814.78 1942
6815.56 1903
6816.34 1979
6817.12 2013
6817.90 2027
6818.68 2192
6819.46 2128
6820.24 2080
6821.02 2198
6821.79 2246
6822.57 1876
6823.35 2024
6824.13 2040
6824.91 2075
6825.69 2061
6826.47 1979
6827.25 1880
6828.03 2071
6828.81 2013
6829.59 1960
6830.37 1980
6831.15 1871
6831.93 1922
6832.71 2107
6833.49 2004
6834.27 2164
6835.05 1998
6835.83 1945
6836.61 2058
6837.39 2038
6838.17 2120
6838.95 2083
6839.73 2017
6840.51 2054
6841.29 2086
6842.07 2076
6842.85 2037
6843.64 2063
6844.42 2157
6845.20 2069
6845.98 2113
6846.76 2206
6847.54 2220
6848.32 2190
6849.10 2537
6849.88 2916
6850.66 3208
6851.44 3436
6852.23 3650
6853.01 3787
6853.79 3872
6854.57 3654
6855.35 3419
6856.13 3367
6856.91 2978
6857.69 2720
6858.48 2641
6859.26 2407
6860.04 2346
6860.82 2273
6861.60 2269
6862.38 2272
6863.17 2223
6863.95 2209
6864.73 2199
6865.51 2175
6866.29 2137
6867.07 2109
6867.86 2189
6868.64 2339
6869.42 2327
6870.20 2244
6870.99 2229
6871.77 2132
6872.55 2161
6873.33 2090
6874.11 2109
6874.90 2120
6875.68 2237
6876.46 2117
6877.24 2181
6878.03 2232
6878.81 2357
6879.59 2268
6880.38 2243
6881.16 2323
6881.94 2305
6882.72 2252
6883.51 2275
6884.29 2506
6885.07 2567
6885.86 2634
6886.64 2805
6887.42 2839
6888.20 3024
6888.99 3051
6889.77 3197
6890.55 3203
6891.34 3254
6892.12 3106
6892.90 2834
6893.69 2738
6894.47 2735
6895.26 2568
6896.04 2495
6896.82 2519
6897.61 2646
6898.39 2588
6899.17 2633
6899.96 2679
6900.74 2652
6901.53 2703
6902.31 2653
6903.09 2707
6903.88 2642
6904.66 2672
6905.45 2715
6906.23 2750
6907.01 2594
6907.80 2763
6908.58 2602
6909.37 2577
6910.15 2574
6910.94 2638
6911.72 2673
6912.51 2775
6913.29 2830
6914.07 2675
6914.86 2615
6915.64 2662
6916.43 2633
6917.21 2739
6918.00 2712
6918.78 2617
6919.57 2582
6920.35 2627
6921.14 2568
6921.92 2565
6922.71 2616
6923.49 2709
6924.28 2724
6925.06 2858
6925.85 2720
6926.64 2762
6927.42 2938
6928.21 2730
6928.99 2839
6929.78 2853
6930.56 2768
6931.35 2906
6932.13 3077
6932.92 3057
6933.71 2912
6934.49 2978
6935.28 3105
6936.06 3062
6936.85 2980
6937.63 2872
6938.42 3141
6939.21 3152
6939.99 3084
6940.78 3101
6941.57 3189
6942.35 3250
6943.14 3401
6943.92 3528
6944.71 3521
6945.50 3527
6946.28 3672
6947.07 3731
6947.86 3712
6948.64 3615
6949.43 3636
6950.22 3585
6951.00 3779
6951.79 3648
6952.58 3619
6953.36 3640
6954.15 3628
6954.94 3693
6955.72 3717
6956.51 3816
6957.30 3944
6958.09 3914
6958.87 3897
6959.66 4130
6960.45 4236
6961.24 4192
6962.02 3999
6962.81 3977
6963.60 4056
6964.38 4042
6965.17 4198
6965.96 3859
6966.75 4130
6967.54 4244
6968.32 4215
6969.11 4401
6969.90 4358
6970.69 4488
6971.47 4703
6972.26 4879
6973.05 4756
6973.84 4709
6974.63 4820
6975.41 4747
6976.20 4925
6976.99 4892
6977.78 4863
6978.57 4963
6979.36 5205
6980.14 5383
6980.93 5559
6981.72 5984
6982.51 6237
6983.30 7033
6984.09 7527
6984.88 8722
6985.66 10114
6986.45 10678
6987.24 11370
6988.03 11877
6988.82 11568
6989.61 10991
6990.40 10043
6991.19 9172
6991.98 8088
6992.76 7194
6993.55 6530
6994.34 6166
6995.13 5529
6995.92 5574
6996.71 5837
6997.50 6228
6998.29 7038
6999.08 7915
6999.87 8673
7000.66 9577
7001.45 10162
7002.24 10134
7003.03 10013
7003.82 9368
7004.61 8455
7005.40 7612
7006.19 6764
7006.98 5927
7007.77 5306
7008.56 4690
7009.35 4185
7010.14 3998
7010.93 3918
7011.72 3860
7012.51 3628
7013.30 3660
7014.09 3751
7014.88 3565
7015.67 3710
7016.46 3636
7017.25 3634
7018.04 3461
7018.83 3505
7019.62 3440
7020.41 3335
7021.20 3264
7021.99 3230
7022.78 3346
7023.57 3421
7024.37 3393
7025.16 3672
7025.95 3629
7026.74 3609
7027.53 3567
7028.32 3634
7029.11 3511
7029.90 3357
7030.69 3365
7031.49 3368
7032.28 3300
7033.07 3283
7033.86 3205
7034.65 3088
7035.44 3212
7036.23 3091
7037.03 3139
7037.82 3214
7038.61 3340
7039.40 3357
7040.19 3360
7040.98 3499
7041.78 3375
7042.57 3305
7043.36 3232
7044.15 3220
7044.94 3229
7045.74 3149
7046.53 3175
7047.32 3059
7048.11 3070
7048.91 3020
7049.70 3204
7050.49 3487
7051.28 3309
7052.08 3465
7052.87 3366
7053.66 3331
7054.45 3357
7055.25 3384
7056.04 3158
7056.83 3061
7057.62 2967
7058.42 3024
7059.21 2998
7060.00 2955
7060.80 3042
7061.59 2887
7062.38 2989
7063.17 2981
7063.97 2965
7064.76 2870
7065.55 2977
7066.35 3007
7067.14 2994
7067.93 2858
7068.73 2894
7069.52 2836
7070.31 2784
7071.11 2822
7071.90 2855
7072.69 2986
7073.49 2859
7074.28 2823
7075.08 2797
7075.87 2702
7076.66 2730
7077.46 2760
7078.25 2596
7079.05 2932
7079.84 2754
7080.63 2562
7081.43 2656
7082.22 2637
7083.02 2579
7083.81 2711
7084.60 2777
7085.40 2735
7086.19 2758
7086.99 2873
7087.78 3005
7088.58 3161
7089.37 3218
7090.17 3238
7090.96 3159
7091.76 3064
7092.55 2909
7093.34 2806
7094.14 2610
7094.93 2449
7095.73 2482
7096.52 2405
7097.32 2250
7098.11 2179
7098.91 2213
7099.70 2293
7100.50 2358
7101.29 2213
7102.09 2170
7102.89 2061
7103.68 2066
7104.48 2112
7105.27 2023
7106.07 1950
7106.86 1987
7107.66 2050
7108.45 2070
7109.25 1969
7110.05 1856
7110.84 1748
7111.64 1877
7112.43 1821
7113.23 1822
7114.02 1828
7114.82 1888
7115.62 1994
7116.41 1915
7117.21 1895
7118.00 1927
7118.80 1967
7119.60 2024
7120.39 1951
7121.19 1913
7121.99 1879
7122.78 1802
7123.58 1935
7124.38 2004
7125.17 1940
7125.97 1973
7126.77 1949
7127.56 1935
7128.36 1925
7129.16 1997
7129.95 1924
7130.75 1936
7131.55 1865
7132.34 2021
7133.14 1914
7133.94 1873
7134.73 2038
7135.53 1977
7136.33 1884
7137.13 1833
7137.92 1805
7138.72 1798
7139.52 1907
7140.32 1938
7141.11 1925
7141.91 1905
7142.71 1942
7143.51 1912
7144.30 1929
7145.10 2017
7145.90 1835
7146.70 1747
7147.49 1797
7148.29 1913
7149.09 1910
7149.89 1848
7150.69 1856
7151.48 1819
7152.28 1812
7153.08 1825
7153.88 1855
7154.68 1753
7155.47 1857
7156.27 1900
7157.07 1803
7157.87 1835
7158.67 1945
7159.47 1786
7160.27 1732
7161.06 1723
7161.86 1679
7162.66 1743
7163.46 1769
7164.26 1646
7165.06 1656
7165.86 1687
7166.66 1692
7167.45 1737
7168.25 1755
7169.05 1756
7169.85 1676
7170.65 1742
7171.45 1733
7172.25 1761
7173.05 1798
7173.85 1763
7174.65 1682
7175.45 1799
7176.25 1717
7177.04 1611
7177.84 1630
7178.64 1584
7179.44 1677
7180.24 1777
7181.04 1739
7181.84 1766
7182.64 1828
7183.44 1865
7184.24 1946
7185.04 1935
7185.84 1925
7186.64 2055
7187.44 1918
7188.24 1829
7189.04 1673
7189.84 1701
7190.64 1686
7191.44 1671
7192.24 1691
7193.04 1571
7193.84 1629
7194.64 1571
7195.44 1711
7196.25 1714
7197.05 1609
7197.85 1710
7198.65 1600
7199.45 1548
7200.25 1653
7201.05 1728
7201.85 1697
7202.65 1631
7203.45 1538
7204.25 1586
7205.05 1587
7205.86 1540
7206.66 1589
7207.46 1618
7208.26 1661
7209.06 1681
7209.86 1691
7210.66 1674
7211.46 1580
7212.27 1507
7213.07 1626
7213.87 1708
7214.67 1729
7215.47 1681
7216.27 1606
7217.07 1724
7217.88 1642
7218.68 1647
7219.48 1559
7220.28 1597
7221.08 1586
7221.89 1576
7222.69 1661
7223.49 1701
7224.29 1780
7225.09 1653
7225.90 1665
7226.70 1689
7227.50 1780
7228.30 1672
7229.11 1682
7229.91 1711
7230.71 1756
7231.51 1667
7232.32 1725
7233.12 1621
7233.92 1753
7234.72 1799
7235.53 1872
7236.33 1796
7237.13 1712
7237.93 1790
7238.74 1757
7239.54 1762
7240.34 1806
7241.15 1749
7241.95 1918
7242.75 1790
7243.56 1939
7244.36 1923
7245.16 1825
7245.97 1851
7246.77 1830
7247.57 1853
7248.38 1888
7249.18 1894
7249.98 2075
7250.79 1877
7251.59 1867
7252.39 1915
7253.20 1939
7254.00 1932
7254.81 1919
7255.61 2023
7256.41 2002
7257.22 2033
7258.02 2068
7258.82 2003
7259.63 2095
7260.43 2078
7261.24 2139
7262.04 2099
7262.85 2173
7263.65 2188
7264.45 2181
7265.26 2175
7266.06 2231
7266.87 2224
7267.67 2332
7268.48 2334
7269.28 2423
7270.09 2481
7270.89 2431
7271.70 2477
7272.50 2483
7273.30 2434
7274.11 2637
7274.91 2558
7275.72 2500
7276.52 2599
7277.33 2487
7278.13 2599
7278.94 2597
7279.74 2607
7280.55 2794
7281.36 2958
7282.16 3197
7282.97 3583
7283.77 4048
7284.58 4313
7285.38 4699
7286.19 5232
7286.99 5497
7287.80 5084
7288.60 4902
7289.41 4570
7290.22 4123
7291.02 3803
7291.83 3595
7292.63 3063
7293.44 2863
7294.25 2795
7295.05 2740
7295.86 2789
7296.66 2756
7297.47 2558
7298.28 2554
7299.08 2569
7299.89 2558
7300.70 2590
7301.50 2623
7302.31 2679
7303.11 2559
7303.92 2643
7304.73 2789
7305.53 2700
7306.34 2658
7307.15 2619
7307.95 2813
7308.76 2825
7309.57 3011
7310.37 3088
7311.18 3289
7311.99 3521
7312.80 3660
7313.60 3678
7314.41 3516
7315.22 3449
7316.02 3342
7316.83 3096
7317.64 3046
7318.45 3148
7319.25 3265
7320.06 3613
7320.87 3657
7321.68 3713
7322.48 4024
7323.29 4206
7324.10 4224
7324.91 4062
7325.71 3793
7326.52 3715
7327.33 3415
7328.14 2933
7328.95 2768
7329.75 2789
7330.56 2680
7331.37 2548
7332.18 2383
7332.99 2302
7333.79 2423
7334.60 2491
7335.41 2419
7336.22 2390
7337.03 2488
7337.84 2504
7338.64 2399
7339.45 2460
7340.26 2359
7341.07 2540
7341.88 2572
7342.69 2447
7343.50 2549
7344.30 2401
7345.11 2389
7345.92 2407
7346.73 2458
7347.54 2464
7348.35 2506
7349.16 2669
7349.97 2594
7350.78 2565
7351.58 2651
7352.39 2484
7353.20 2519
7354.01 2415
7354.82 2497
7355.63 2593
7356.44 2457
7357.25 2568
7358.06 2488
7358.87 2559
7359.68 2557
7360.49 2479
7361.30 2491
7362.11 2576
7362.92 2676
7363.73 2700
7364.54 2707
7365.35 2681
7366.16 2653
7366.97 2708
7367.78 2628
7368.59 2681
7369.40 2575
7370.21 2724
7371.02 2674
7371.83 2665
7372.64 2438
7373.45 2526
7374.26 2628
7375.07 2632
7375.88 2603
7376.69 2697
7377.50 2642
7378.31 2844
7379.12 3028
7379.93 3076
7380.74 3142
7381.55 3366
7382.37 3539
7383.18 3711
7383.99 3732
7384.80 3692
7385.61 3528
7386.42 3328
7387.23 3004
7388.04 2830
7388.85 2794
7389.67 2675
7390.48 2459
7391.29 2410
7392.10 2425
7392.91 2338
7393.72 2280
7394.53 2331
7395.35 2295
7396.16 2232
7396.97 2431
7397.78 2349
7398.59 2472
7399.40 2700
7400.22 2811
7401.03 2920
7401.84 3209
7402.65 3159
7403.46 3204
7404.28 3101
7405.09 2824
7405.90 2821
7406.71 2825
7407.52 2697
7408.34 2794
7409.15 2687
7409.96 2729
7410.77 2682
7411.59 2564
7412.40 2460
7413.21 2392
7414.02 2243
7414.84 2109
7415.65 2076
7416.46 1944
7417.27 1982
7418.09 1997
7418.90 1958
7419.71 1969
7420.53 2042
7421.34 1967
7422.15 2036
7422.97 1943
7423.78 2033
7424.59 1938
7425.40 1904
7426.22 1879
7427.03 1932
7427.84 1848
7428.66 1931
7429.47 1904
7430.28 1875
7431.10 1842
7431.91 1753
7432.73 1812
7433.54 1861
7434.35 1768
7435.17 1695
7435.98 1784
7436.79 1803
7437.61 1719
7438.42 1787
7439.24 1723
7440.05 1858
7440.86 1941
7441.68 1938
7442.49 1916
7443.31 1794
7444.12 1805
7444.94 1806
7445.75 1823
7446.56 1905
7447.38 1860
7448.19 1795
7449.01 1804
7449.82 1704
7450.64 1705
7451.45 1801
7452.27 1742
7453.08 1691
7453.90 1458
7454.71 1641
7455.52 1711
7456.34 1840
7457.15 1716
7457.97 1657
7458.78 1733
7459.60 1698
7460.42 1624
7461.23 1701
7462.05 1719
7462.86 1775
7463.68 1702
7464.49 1710
7465.31 1697
7466.12 1642
7466.94 1687
7467.75 1615
7468.57 1634
7469.38 1756
7470.20 1699
7471.02 1818
7471.83 1828
7472.65 1734
7473.46 1684
7474.28 1742
7475.10 1718
7475.91 1633
7476.73 1587
7477.54 1624
7478.36 1650
7479.18 1532
7479.99 1570
7480.81 1555
7481.62 1518
7482.44 1448
7483.26 1508
7484.07 1474
7484.89 1472
7485.71 1625
7486.52 1560
7487.34 1487
7488.16 1516
7488.97 1503
7489.79 1504
7490.61 1491
7491.42 1527
7492.24 1466
7493.06 1492
7493.87 1548
7494.69 1515
7495.51 1460
7496.33 1479
7497.14 1557
7497.96 1459
7498.78 1413
7499.59 1369
7500.41 1412
7501.23 1419
7502.05 1363
7502.86 1449
7503.68 1405
7504.50 1468
7505.32 1505
7506.13 1336
7506.95 1340
7507.77 1316
7508.59 1364
7509.40 1425
7510.22 1433
7511.04 1359
7511.86 1389
7512.68 1418
7513.49 1399
7514.31 1390
7515.13 1347
7515.95 1378
7516.77 1366
7517.59 1426
7518.40 1330
7519.22 1361
7520.04 1346
7520.86 1330
7521.68 1448
7522.50 1377
7523.31 1380
7524.13 1359
7524.95 1344
7525.77 1345
7526.59 1350
7527.41 1397
7528.23 1407
7529.05 1375
7529.86 1356
7530.68 1372
7531.50 1415
7532.32 1378
7533.14 1324
7533.96 1406
7534.78 1358
7535.60 1374
7536.42 1375
7537.24 1373
7538.06 1363
7538.88 1418
7539.70 1408
7540.51 1346
7541.33 1402
7542.15 1388
7542.97 1370
7543.79 1338
7544.61 1316
7545.43 1443
7546.25 1401
7547.07 1445
7547.89 1417
7548.71 1484
7549.53 1345
7550.35 1373
7551.17 1473
7551.99 1408
7552.81 1433
7553.63 1349
7554.45 1371
7555.27 1358
7556.09 1428
7556.91 1396
7557.73 1424
7558.56 1467
7559.38 1379
7560.20 1367
7561.02 1418
7561.84 1447
7562.66 1463
7563.48 1367
7564.30 1337
7565.12 1333
7565.94 1377
7566.76 1403
7567.58 1254
7568.40 1350
7569.23 1440
7570.05 1443
7570.87 1468
7571.69 1402
7572.51 1352
7573.33 1390
7574.15 1393
7574.97 1513
7575.80 1292
7576.62 1281
7577.44 1301
7578.26 1401
7579.08 1344
7579.90 1395
7580.73 1315
7581.55 1305
7582.37 1321
7583.19 1395
7584.01 1510
7584.83 1397
7585.66 1338
7586.48 1347
7587.30 1580
7588.12 1483
7588.95 1507
7589.77 1522
7590.59 1481
7591.41 1561
7592.23 1443
7593.06 1533
7593.88 1495
7594.70 1482
7595.52 1387
7596.35 1436
7597.17 1485
7597.99 1442
7598.81 1412
7599.64 1456
7600.46 1473
7601.28 1438
7602.11 1442
7602.93 1486
7603.75 1501
7604.57 1628
7605.40 1605
7606.22 1558
7607.04 1594
7607.87 1644
7608.69 1551
7609.51 1629
7610.34 1655
7611.16 1605
7611.98 1493
7612.81 1385
7613.63 1484
7614.45 1495
7615.28 1404
7616.10 1459
7616.92 1490
7617.75 1461
7618.57 1528
7619.40 1555
7620.22 1510
7621.04 1542
7621.87 1597
7622.69 1507
7623.52 1562
7624.34 1518
7625.16 1413
7625.99 1359
7626.81 1553
7627.64 1550
7628.46 1585
7629.28 1560
7630.11 1614
7630.93 1555
7631.76 1628
7632.58 1660
7633.41 1731
7634.23 1725
7635.06 1710
7635.88 1812
7636.71 1712
7637.53 1592
7638.36 1528
7639.18 1470
7640.01 1519
7640.83 1336
7641.66 1297
7642.48 1370
7643.31 1348
7644.13 1308
7644.96 1307
7645.78 1262
7646.61 1220
7647.43 1250
7648.26 1314
7649.08 1257
7649.91 1188
7650.73 1338
7651.56 1309
7652.38 1275
7653.21 1227
7654.04 1266
7654.86 1386
7655.69 1356
7656.51 1216
7657.34 1195
7658.16 1227
7658.99 1226
7659.82 1216
7660.64 1209
7661.47 1171
7662.29 1209
7663.12 1209
7663.95 1215
7664.77 1185
7665.60 1220
7666.43 1265
7667.25 1238
7668.08 1222
7668.91 1372
7669.73 1377
7670.56 1264
7671.38 1313
7672.21 1298
7673.04 1309
7673.87 1229
7674.69 1188
7675.52 1263
7676.35 1250
7677.17 1192
7678.00 1214
7678.83 1244
7679.65 1157
7680.48 1166
7681.31 1261
7682.13 1211
7682.96 1142
7683.79 1167
7684.62 1224
7685.44 1281
7686.27 1198
7687.10 1227
7687.93 1286
7688.75 1301
7689.58 1289
7690.41 1241
7691.24 1203
7692.06 1278
7692.89 1245
7693.72 1260
7694.55 1326
7695.38 1257
7696.20 1231
7697.03 1214
7697.86 1182
7698.69 1167
7699.52 1169
7700.34 1208
7701.17 1301
7702.00 1274
7702.83 1237
7703.66 1195
7704.49 1256
7705.31 1271
7706.14 1268
7706.97 1192
7707.80 1243
7708.63 1284
7709.46 1262
7710.29 1218
7711.11 1206
7711.94 1241
7712.77 1295
7713.60 1205
7714.43 1185
7715.26 1197
7716.09 1237
7716.92 1196
7717.75 1174
7718.58 1171
7719.40 1116
7720.23 1160
7721.06 1234
7721.89 1142
7722.72 1120
7723.55 1201
7724.38 1171
7725.21 1254
7726.04 1259
7726.87 1302
7727.70 1247
7728.53 1226
7729.36 1191
7730.19 1096
7731.02 1175
7731.85 1123
7732.68 1211
7733.51 1177
7734.34 1182
7735.17 1193
7736.00 1295
7736.83 1309
7737.66 1236
7738.49 1226
7739.32 1173
7740.15 1145
7740.98 1158
7741.81 1185
7742.64 1226
7743.47 1192
7744.30 1179
7745.13 1216
7745.96 1245
7746.79 1222
7747.62 1360
7748.45 1439
7749.29 1582
7750.12 1543
7750.95 1450
7751.78 1426
7752.61 1455
7753.44 1382
7754.27 1379
7755.10 1330
7755.93 1228
7756.76 1226
7757.60 1197
7758.43 1148
7759.26 1293
7760.09 1264
7760.92 1163
7761.75 1212
7762.58 1272
7763.42 1248
7764.25 1253
7765.08 1187
7765.91 1174
7766.74 1102
7767.57 1154
7768.41 1100
7769.24 1062
7770.07 1125
7770.90 1116
7771.73 1124
7772.57 1144
7773.40 1179
7774.23 1191
7775.06 1201
7775.90 1250
7776.73 1164
7777.56 1173
7778.39 1193
7779.22 1225
7780.06 1183
7780.89 1146
7781.72 1104
7782.55 1217
7783.39 1219
7784.22 1213
7785.05 1267
7785.89 1269
7786.72 1218
7787.55 1135
7788.38 1205
7789.22 1149
7790.05 1187
7790.88 1198
7791.72 1278
7792.55 1297
7793.38 1201
7794.22 1184
7795.05 1157
7795.88 1104
7796.72 1225
7797.55 1229
7798.38 1154
7799.22 1270
7800.05 1432
7800.88 1216
7801.72 1286
7802.55 1192
7803.38 1135
7804.22 1237
7805.05 1241
7805.89 1188
7806.72 1150
7807.55 1172
7808.39 1209
7809.22 1230
7810.06 1267
7810.89 1270
7811.72 1234
7812.56 1291
7813.39 1273
7814.23 1200
7815.06 1194
7815.89 1237
7816.73 1282
7817.56 1332
7818.40 1320
7819.23 1379
7820.07 1344
7820.90 1385
7821.74 1438
7822.57 1296
7823.41 1316
7824.24 1347
7825.08 1327
7825.91 1267
7826.75 1229
7827.58 1284
7828.42 1436
7829.25 1377
7830.09 1328
7830.92 1240
7831.76 1329
7832.59 1341
7833.43 1288
7834.26 1256
7835.10 1314
7835.93 1344
7836.77 1278
7837.60 1311
7838.44 1319
7839.28 1418
7840.11 1312
7840.95 1304
7841.78 1320
7842.62 1377
7843.45 1316
7844.29 1320
7845.13 1320
7845.96 1218
7846.80 1224
7847.63 1304
7848.47 1364
7849.31 1324
7850.14 1270
7850.98 1243
7851.82 1280
7852.65 1191
7853.49 1286
7854.32 1276
7855.16 1160
7856.00 1223
7856.83 1247
7857.67 1203
7858.51 1310
7859.34 1252
7860.18 1240
7861.02 1312
7861.85 1367
7862.69 1392
7863.53 1228
7864.37 1266
7865.20 1293
7866.04 1234
7866.88 1310
7867.71 1205
7868.55 1222
7869.39 1215
7870.23 1247
7871.06 1279
7871.90 1274
7872.74 1134
7873.57 1207
7874.41 1288
7875.25 1213
7876.09 1356
7876.93 1456
7877.76 1428
7878.60 1386
7879.44 1312
7880.28 1405
7881.11 1385
7881.95 1320
7882.79 1324
7883.63 1329
7884.47 1266
7885.30 1286
7886.14 1192
7886.98 1186
7887.82 1277
7888.66 1270
7889.50 1231
7890.33 1344
7891.17 1344
7892.01 1292
7892.85 1356
7893.69 1374
7894.53 1396
7895.36 1372
7896.20 1339
7897.04 1328
7897.88 1379
7898.72 1349
7899.56 1483
7900.40 1519
7901.24 1585
7902.08 1577
7902.91 1551
7903.75 1539
7904.59 1530
7905.43 1505
7906.27 1447
7907.11 1378
7907.95 1346
7908.79 1283
7909.63 1339
7910.47 1376
7911.31 1352
7912.15 1356
7912.99 1399
7913.83 1449
7914.67 1523
7915.50 1534
7916.34 1740
7917.18 1661
7918.02 1727
7918.86 1897
7919.70 1884
7920.54 1914
7921.38 1758
7922.22 1743
7923.06 1617
7923.90 1527
7924.74 1566
7925.58 1497
7926.42 1348
7927.27 1373
7928.11 1348
7928.95 1320
7929.79 1377
7930.63 1316
7931.47 1284
7932.31 1172
7933.15 1224
7933.99 1229
7934.83 1180
7935.67 1129
7936.51 1165
7937.35 1245
7938.19 1212
7939.03 1181
7939.88 1215
7940.72 1179
7941.56 1239
7942.40 1328
7943.24 1265
7944.08 1297
7944.92 1252
7945.76 1264
7946.60 1363
7947.45 1377
7948.29 1323
7949.13 1287
7949.97 1372
7950.81 1347
7951.65 1314
7952.50 1341
7953.34 1278
7954.18 1241
7955.02 1300
7955.86 1307
7956.70 1314
7957.55 1359
7958.39 1264
7959.23 1275
7960.07 1195
7960.91 1239
7961.76 1158
7962.60 1193
7963.44 1262
7964.28 1173
7965.13 1199
7965.97 1192
7966.81 1184
7967.65 1233
7968.50 1303
7969.34 1295
7970.18 1272
7971.02 1291
7971.87 1269
7972.71 1210
7973.55 1260
7974.39 1215
7975.24 1236
7976.08 1149
7976.92 1227
7977.77 1320
7978.61 1289
7979.45 1199
7980.30 1188
7981.14 1207
7981.98 1185
7982.83 1217
7983.67 1216
7984.51 1210
7985.36 1154
7986.20 1170
7987.04 1083
7987.89 1175
7988.73 1100
7989.57 1089
7990.42 1142
7991.26 1202
7992.10 1225
7992.95 1110
7993.79 1165
7994.64 1213
7995.48 1110
7996.32 995
7997.17 1123
7998.01 1198
7998.86 1084
7999.70 1159
8000.54 1264
8001.39 1178
8002.23 1126
8003.08 1103
8003.92 1162
8004.77 1166
8005.61 1089
8006.45 1031
8007.30 1192
8008.14 1173
8008.99 1121
8009.83 1111
8010.68 1140
8011.52 1122
8012.37 1157
8013.21 1197
8014.06 1031
8014.90 1169
8015.75 1135
8016.59 1155
8017.44 1107
8018.28 1031
8019.13 1102
8019.97 1129
8020.82 1011
8021.66 1133
8022.51 1119
8023.35 1146
8024.20 1108
8025.05 1049
8025.89 1052
8026.74 1059
8027.58 1058
8028.43 1068
8029.27 1046
8030.12 1033
8030.96 1047
8031.81 1092
8032.66 1114
8033.50 1150
8034.35 1092
8035.19 1011
8036.04 1116
8036.89 1150
8037.73 1165
8038.58 1044
8039.43 1109
8040.27 1085
8041.12 1023
8041.96 1088
8042.81 1046
8043.66 1043
8044.50 1058
8045.35 1087
8046.20 1059
8047.04 1106
8047.89 1005
8048.74 1041
8049.58 1082
8050.43 1157
8051.28 1175
8052.12 1101
8052.97 1058
8053.82 1103
8054.67 1022
8055.51 1141
8056.36 995
8057.21 1051
8058.05 1077
8058.90 993
8059.75 1046
8060.60 1085
8061.44 964
8062.29 1030
8063.14 1029
8063.99 992
8064.83 977
8065.68 1014
8066.53 964
8067.38 1002
8068.22 1063
8069.07 1088
8069.92 1064
8070.77 1010
8071.62 1024
8072.46 984
8073.31 1037
8074.16 939
8075.01 1059
8075.86 1052
8076.71 1085
8077.55 1071
8078.40 1057
8079.25 1125
8080.10 1067
8080.95 1128
8081.80 1032
8082.64 1056
8083.49 1049
8084.34 1031
8085.19 985
8086.04 971
8086.89 995
8087.74 951
8088.58 1027
8089.43 1049
8090.28 1008
8091.13 1011
8091.98 1048
8092.83 1020
8093.68 1002
8094.53 956
8095.38 994
8096.23 984
8097.08 972
8097.93 1004
8098.77 966
8099.62 990
8100.47 1002
8101.32 1025
8102.17 959
8103.02 1030
8103.87 1048
8104.72 1018
8105.57 1083
8106.42 1084
8107.27 1043
8108.12 1004
8108.97 996
8109.82 1006
8110.67 1002
8111.52 991
8112.37 1039
8113.22 986
8114.07 958
8114.92 1050
8115.77 1030
8116.62 1077
8117.47 1050
8118.32 1019
8119.17 1137
8120.02 1159
8120.87 1147
8121.72 1047
8122.58 1175
8123.43 1145
8124.28 1114
8125.13 1014
8125.98 1084
8126.83 1089
8127.68 1077
8128.53 1063
8129.38 1126
8130.23 1004
8131.08 1005
8131.94 1007
8132.79 1064
8133.64 1102
8134.49 1080
8135.34 1010
8136.19 1025
8137.04 1035
8137.89 1037
8138.75 1037
8139.60 1003
8140.45 1084
8141.30 1179
8142.15 1115
8143.00 1017
8143.86 1064
8144.71 1129
8145.56 1132
8146.41 1052
8147.26 948
8148.12 1105
8148.97 1130
8149.82 1100
8150.67 1125
8151.52 1121
8152.38 1112
8153.23 1096
8154.08 1091
8154.93 1292
8155.78 1167
8156.64 1197
8157.49 1159
8158.34 1184
8159.19 1243
8160.05 1155
8160.90 1139
8161.75 1053
8162.61 1131
8163.46 1110
8164.31 1106
8165.16 1079
8166.02 1066
8166.87 1013
8167.72 1018
8168.58 989
8169.43 1115
8170.28 1098
8171.14 1069
8171.99 1045
8172.84 1028
8173.70 1061
8174.55 1032
8175.40 1148
8176.26 1128
8177.11 1084
8177.96 974
8178.82 1058
8179.67 1043
8180.52 1017
8181.38 972
8182.23 995
8183.08 961
8183.94 998
8184.79 966
8185.65 957
8186.50 918
8187.35 1028
8188.21 1038
8189.06 997
8189.92 978
8190.77 1038
8191.63 1080
8192.48 945
8193.33 971
8194.19 1047
8195.04 1056
8195.90 1002
8196.75 940
8197.61 924
8198.46 967
8199.32 900
8200.17 996
8201.02 981
8201.88 1009
8202.73 1061
8203.59 1106
8204.44 1001
8205.30 930
8206.15 918
8207.01 954
8207.86 990
8208.72 944
8209.57 947
8210.43 1059
8211.29 1076
8212.14 1034
8213.00 919
8213.85 940
8214.71 1016
8215.56 987
8216.42 933
8217.27 977
8218.13 1049
8218.98 985
8219.84 989
8220.70 1029
8221.55 1037
8222.41 1032
8223.26 1019
8224.12 1056
8224.98 1058
8225.83 1018
8226.69 1143
8227.54 980
8228.40 1006
8229.26 1033
8230.11 974
8230.97 1051
8231.83 1017
8232.68 993
8233.54 954
8234.39 998
8235.25 993
8236.11 1019
8236.96 958
8237.82 1049
8238.68 1044
8239.53 1077
8240.39 1021
8241.25 974
8242.11 1007
8242.96 1029
8243.82 975
8244.68 1002
8245.53 1010
8246.39 1011
8247.25 1039
8248.10 1023
8248.96 1012
8249.82 970
8250.68 1007
8251.53 1041
8252.39 1077
8253.25 992
8254.11 1011
8254.96 1084
8255.82 1031
8256.68 1009
8257.54 995
8258.39 1009
8259.25 1109
8260.11 1012
8260.97 1022
8261.83 983
8262.68 996
8263.54 992
8264.40 1029
8265.26 1035
8266.12 1070
8266.97 1035
8267.83 994
8268.69 933
8269.55 1067
8270.41 969
8271.27 979
8272.12 1007
8272.98 1077
8273.84 1030
8274.70 1023
8275.56 1023
8276.42 959
8277.28 1039
8278.13 1043
8278.99 1081
8279.85 989
8280.71 990
8281.57 1017
8282.43 978
8283.29 1088
8284.15 1026
8285.01 1031
8285.87 955
8286.72 1005
8287.58 1137
8288.44 1104
8289.30 1102
8290.16 1070
8291.02 1025
8291.88 999
8292.74 1035
8293.60 1044
8294.46 1047
8295.32 1008
8296.18 1118
8297.04 1070
8297.90 1052
8298.76 997
8299.62 1099
8300.48 1068
8301.34 1073
8302.20 1053
8303.06 1087
8303.92 1106
8304.78 1025
8305.64 1055
8306.50 1142
8307.36 1036
8308.22 1071
8309.08 1038
8309.94 1004
8310.80 1007
8311.66 999
8312.52 1086
8313.38 1074
8314.24 1192
8315.10 1101
8315.96 1139
8316.83 1086
8317.69 1121
8318.55 1145
8319.41 1076
8320.27 1088
8321.13 1136
8321.99 1075
8322.85 1079
8323.71 1048
8324.57 1003
8325.44 1051
8326.30 1026
8327.16 1082
8328.02 1080
8328.88 1016
8329.74 1020
8330.60 1114
8331.47 1132
8332.33 1066
8333.19 1109
8334.05 1053
8334.91 1089
8335.77 1050
8336.64 1088
8337.50 1042
8338.36 1015
8339.22 1092
8340.08 1122
8340.94 1119
8341.81 1171
8342.67 1152
8343.53 1121
8344.39 1112
8345.26 1146
8346.12 1209
8346.98 1221
8347.84 1225
8348.71 1204
8349.57 1157
8350.43 1107
8351.29 1217
8352.16 1208
8353.02 1196
8353.88 1235
8354.74 1192
8355.61 1159
8356.47 1268
8357.33 1249
8358.19 1205
8359.06 1168
8359.92 1169
8360.78 1126
8361.65 1121
8362.51 1162
8363.37 1239
8364.24 1172
8365.10 1218
8365.96 1168
8366.83 1198
8367.69 1270
8368.55 1286
8369.42 1235
8370.28 1239
8371.14 1320
8372.01 1339
8372.87 1309
8373.73 1265
8374.60 1292
8375.46 1195
8376.33 1249
8377.19 1289
8378.05 1362
8378.92 1363
8379.78 1318
8380.65 1404
8381.51 1316
8382.37 1282
8383.24 1279
8384.10 1395
8384.97 1426
8385.83 1373
8386.70 1347
8387.56 1473
8388.42 1435
8389.29 1470
8390.15 1460
8391.02 1360
8391.88 1379
8392.75 1375
8393.61 1355
8394.48 1408
8395.34 1376
8396.21 1403
8397.07 1390
8397.94 1379
8398.80 1460
8399.67 1468
8400.53 1447
8401.40 1480
8402.26 1585
8403.13 1520
8403.99 1626
8404.86 1604
8405.72 1663
8406.59 1649
8407.45 1589
8408.32 1616
8409.19 1632
8410.05 1628
8410.92 1572
8411.78 1572
8412.65 1653
8413.51 1651
8414.38 1634
8415.25 1692
8416.11 1817
8416.98 1851
8417.84 1770
8418.71 1862
8419.58 1810
8420.44 1893
8421.31 1770
8422.17 1764
8423.04 1753
8423.91 1790
8424.77 1904
8425.64 2001
8426.51 1977
8427.37 1865
8428.24 2011
8429.11 2115
8429.97 2188
8430.84 2051
8431.71 2081
8432.57 2079
8433.44 2083
8434.31 2085
8435.17 2109
8436.04 2197
8436.91 2194
8437.77 2221
8438.64 2176
8439.51 2294
8440.38 2450
8441.24 2491
8442.11 2501
8442.98 2448
8443.84 2541
8444.71 2751
8445.58 2787
8446.45 2648
8447.31 2718
8448.18 2624
8449.05 2632
8449.92 2669
8450.78 2690
8451.65 2559
8452.52 2722
8453.39 2777
8454.26 3109
8455.12 3323
8455.99 3770
8456.86 4354
8457.73 4599
8458.60 4856
8459.46 5135
8460.33 5086
8461.20 4662
8462.07 4468
8462.94 4124
8463.81 3873
8464.67 3601
8465.54 3503
8466.41 3355
8467.28 3372
8468.15 3476
8469.02 4073
8469.89 4813
8470.75 5324
8471.62 5942
8472.49 6519
8473.36 6761
8474.23 6544
8475.10 6018
8475.97 5471
8476.84 4664
8477.71 4097
8478.57 3588
8479.44 3116
8480.31 2698
8481.18 2469
8482.05 2368
8482.92 2189
8483.79 2150
8484.66 2055
8485.53 2119
8486.40 2193
8487.27 2088
8488.14 2219
8489.01 2085
8489.88 2218
8490.75 2102
8491.62 2032
8492.49 1958
8493.36 2047
8494.23 2084
8495.10 2146
8495.97 2077
8496.84 2124
8497.71 2122
8498.58 2199
8499.45 2191
8500.32 2140
8501.19 2125
8502.06 2121
8502.93 2060
8503.80 1959
8504.67 1878
8505.54 1964
8506.41 1949
8507.28 2159
8508.15 2122
8509.02 2252
8509.89 2247
8510.76 2301
8511.63 2235
8512.51 2221
8513.38 2320
8514.25 2224
8515.12 2179
8515.99 2149
8516.86 2013
8517.73 2007
8518.60 1978
8519.47 1954
8520.35 2011
8521.22 2024
8522.09 2041
8522.96 2074
8523.83 2102
8524.70 1989
8525.57 2026
8526.45 2106
8527.32 2027
8528.19 2024
8529.06 2074
8529.93 2128
8530.80 2150
8531.68 2217
8532.55 2302
8533.42 2225
8534.29 2329
8535.16 2168
8536.04 2198
8536.91 2360
8537.78 2304
8538.65 2210
8539.52 2268
8540.40 2158
8541.27 2139
8542.14 2131
8543.01 2056
8543.89 2068
8544.76 2090
8545.63 2088
8546.50 2011
8547.38 2043
8548.25 2140
8549.12 2151
8549.99 2129
8550.87 2163
8551.74 2187
8552.61 2058
8553.49 2030
8554.36 2139
8555.23 2233
8556.11 2264
8556.98 2311
8557.85 2318
8558.73 2153
8559.60 2085
8560.47 2053
8561.35 1993
8562.22 1789
8563.09 1830
8563.97 1771
8564.84 1769
8565.71 1753
8566.59 1761
8567.46 1750
8568.33 1745
8569.21 1672
8570.08 1694
8570.96 1694
8571.83 1672
8572.70 1750
8573.58 1742
8574.45 1768
8575.33 1696
8576.20 1697
8577.07 1674
8577.95 1643
8578.82 1560
8579.70 1633
8580.57 1563
8581.45 1641
8582.32 1684
8583.19 1614
8584.07 1664
8584.94 1608
8585.82 1627
8586.69 1592
8587.57 1627
8588.44 1704
8589.32 1596
8590.19 1544
8591.07 1523
8591.94 1538
8592.82 1580
8593.69 1498
8594.57 1463
8595.44 1472
8596.32 1518
8597.19 1484
8598.07 1509
8598.94 1583
8599.82 1659
8600.69 1688
8601.57 1694
8602.44 1650
8603.32 1604
8604.20 1616
8605.07 1514
8605.95 1538
8606.82 1548
8607.70 1659
8608.57 1544
8609.45 1539
8610.33 1537
8611.20 1519
8612.08 1479
8612.95 1584
8613.83 1509
8614.71 1602
8615.58 1550
8616.46 1652
8617.33 1695
8618.21 1732
8619.09 1651
8619.96 1642
8620.84 1570
8621.72 1611
8622.59 1598
8623.47 1554
8624.35 1535
8625.22 1630
8626.10 1659
8626.98 1653
8627.85 1672
8628.73 1771
8629.61 1749
8630.48 1738
8631.36 1675
8632.24 1805
8633.11 1802
8633.99 1801
8634.87 1802
8635.74 1703
8636.62 1759
8637.50 1799
8638.38 1789
8639.25 1784
8640.13 1781
8641.01 1809
8641.89 1839
8642.76 1851
8643.64 1884
8644.52 1874
8645.40 1917
8646.27 1997
8647.15 2005
8648.03 1871
8648.91 1942
8649.79 1998
8650.66 1956
8651.54 1920
8652.42 1981
8653.30 2092
8654.18 2027
8655.05 1951
8655.93 1953
8656.81 1968
8657.69 2005
8658.57 1997
8659.45 2022
8660.32 2016
8661.20 1970
8662.08 1952
8662.96 2055
8663.84 2118
8664.72 1972
8665.60 2012
8666.47 2012
8667.35 2008
8668.23 2017
8669.11 2053
8669.99 2126
8670.87 2106
8671.75 2218
8672.63 2206
8673.51 2399
8674.38 2550
8675.26 2672
8676.14 2814
8677.02 2904
8677.90 2854
8678.78 2752
8679.66 2914
8680.54 2736
8681.42 2618
8682.30 2468
8683.18 2463
8684.06 2329
8684.94 2266
8685.82 2290
8686.70 2301
8687.58 2206
8688.46 2376
8689.34 2534
8690.22 2770
8691.10 3079
8691.98 3714
8692.86 3987
8693.74 4406
8694.62 4741
8695.50 4896
8696.38 4891
8697.26 4601
8698.14 4213
8699.02 3761
8699.90 3230
8700.78 2901
8701.66 2607
8702.54 2435
8703.42 2343
8704.30 2151
8705.18 2064
8706.06 1912
8706.94 1925
8707.82 1813
8708.71 1669
8709.59 1793
8710.47 1727
8711.35 1608
8712.23 1698
8713.11 1658
8713.99 1592
8714.87 1581
8715.75 1552
8716.64 1595
8717.52 1600
8718.40 1528
8719.28 1405
8720.16 1474
8721.04 1590
8721.92 1558
8722.81 1458
8723.69 1519
8724.57 1592
8725.45 1402
8726.33 1537
8727.21 1568
8728.10 1542
8728.98 1481
8729.86 1564
8730.74 1673
8731.62 1688
8732.51 1723
8733.39 1703
8734.27 1756
8735.15 1684
8736.03 1590
8736.92 1572
8737.80 1650
8738.68 1578
8739.56 1600
8740.45 1494
8741.33 1511
8742.21 1476
8743.09 1461
8743.98 1459
8744.86 1456
8745.74 1393
8746.63 1394
8747.51 1537
8748.39 1460
8749.27 1489
8750.16 1410
8751.04 1522
8751.92 1537
8752.81 1386
8753.69 1425
8754.57 1469
8755.46 1445
8756.34 1484
8757.22 1585
8758.11 1589
8758.99 1580
8759.87 1639
8760.76 1620
8761.64 1627
8762.52 1509
8763.41 1512
8764.29 1586
8765.17 1498
8766.06 1445
8766.94 1452
8767.83 1504
8768.71 1517
8769.59 1537
8770.48 1537
8771.36 1394
8772.25 1504
8773.13 1487
8774.01 1382
8774.90 1414
8775.78 1313
8776.67 1465
8777.55 1352
8778.44 1339
8779.32 1280
8780.20 1308
8781.09 1284
8781.97 1259
8782.86 1289
8783.74 1277
8784.63 1239
8785.51 1141
8786.40 1212
8787.28 1185
8788.17 1270
8789.05 1268
8789.94 1228
8790.82 1238
8791.71 1261
8792.59 1245
8793.48 1267
8794.36 1336
8795.25 1306
8796.13 1355
8797.02 1295
8797.90 1290
8798.79 1217
8799.67 1219
8800.56 1274
8801.45 1217
8802.33 1247
8803.22 1143
8804.10 1099
8804.99 1178
8805.87 1205
8806.76 1126
8807.65 1152
8808.53 1152
8809.42 1053
8810.30 1136
8811.19 1102
8812.08 1165
8812.96 1148
8813.85 1180
8814.73 1044
8815.62 1050
8816.51 1127
8817.39 995
8818.28 1060
8819.17 1094
8820.05 1110
8820.94 1019
8821.83 1104
8822.71 1088
8823.60 1095
8824.49 1083
8825.37 1006
8826.26 1008
8827.15 1080
8828.03 1028
8828.92 946
8829.81 984
8830.69 1003
8831.58 983
8832.47 1036
8833.36 1110
8834.24 1134
8835.13 1065
8836.02 1050
8836.90 1010
8837.79 1047
8838.68 1000
8839.57 913
8840.45 981
8841.34 929
8842.23 977
8843.12 1001
8844.01 1033
8844.89 914
8845.78 974
8846.67 1003
8847.56 1048
8848.44 1023
8849.33 923
8850.22 927
8851.11 1012
8852.00 931
8852.88 993
8853.77 934
8854.66 952
8855.55 932
8856.44 983
8857.33 956
8858.21 948
8859.10 907
8859.99 925
8860.88 942
8861.77 974
8862.66 908
8863.55 855
8864.43 951
8865.32 898
8866.21 920
8867.10 927
8867.99 908
8868.88 890
8869.77 897
8870.66 901
8871.55 937
8872.44 876
8873.32 899
8874.21 892
8875.10 899
8875.99 878
8876.88 895
8877.77 933
8878.66 975
8879.55 1025
8880.44 909
8881.33 933
8882.22 836
8883.11 779
8884.00 813
8884.89 847
8885.78 835
8886.67 902
8887.56 860
8888.45 901
8889.34 907
8890.23 835
8891.12 888
8892.01 850
8892.90 782
8893.79 777
8894.68 778
8895.57 841
8896.46 860
8897.35 831
8898.24 858
8899.13 837
8900.02 850
8900.91 881
8901.80 905
8902.69 851
8903.58 903
8904.47 926
8905.36 814
8906.26 807
8907.15 781
8908.04 799
8908.93 840
8909.82 825
8910.71 899
8911.60 861
8912.49 831
8913.38 833
8914.28 816
8915.17 845
8916.06 875
8916.95 858
8917.84 859
8918.73 795
8919.62 763
8920.52 828
8921.41 761
8922.30 803
8923.19 867
8924.08 857
8924.97 851
8925.87 857
8926.76 807
8927.65 746
8928.54 732
8929.43 800
8930.33 752
8931.22 791
8932.11 822
8933.00 803
8933.89 800
8934.79 814
8935.68 731
8936.57 768
8937.46 791
8938.36 856
8939.25 826
8940.14 787
8941.03 802
8941.93 786
8942.82 830
8943.71 832
8944.60 839
8945.50 848
8946.39 829
8947.28 766
8948.18 770
8949.07 783
8949.96 772
8950.85 835
8951.75 811
8952.64 813
8953.53 797
8954.43 790
8955.32 746
8956.21 803
8957.11 767
8958.00 741
8958.89 765
8959.79 820
8960.68 812
8961.57 711
8962.47 729
8963.36 746
8964.26 790
8965.15 839
8966.04 890
8966.94 835
8967.83 858
8968.73 840
8969.62 856
8970.51 828
8971.41 874
8972.30 830
8973.20 776
8974.09 745
8974.98 800
8975.88 781
8976.77 789
8977.67 780
8978.56 730
8979.46 820
8980.35 781
8981.25 719
8982.14 779
8983.03 850
8983.93 771
8984.82 830
8985.72 799
8986.61 783
8987.51 838
8988.40 741
8989.30 756
8990.19 725
8991.09 758
8991.98 783
8992.88 798
8993.77 795
8994.67 726
8995.56 755
8996.46 768
8997.36 711
8998.25 793
8999.15 730
9000.04 699
9000.94 775
9001.83 767
9002.73 791
9003.62 774
9004.52 745
9005.42 731
9006.31 675
9007.21 734
9008.10 768
9009.00 749
9009.90 702
9010.79 713
9011.69 783
9012.58 729
9013.48 775
9014.38 770
9015.27 815
9016.17 787
9017.07 743
9017.96 776
9018.86 753
9019.76 761
9020.65 760
9021.55 713
9022.44 763
9023.34 738
9024.24 735
9025.14 779
9026.03 728
9026.93 736
9027.83 707
9028.72 711
9029.62 723
9030.52 699
9031.41 712
9032.31 735
9033.21 692
9034.11 700
9035.00 826
9035.90 720
9036.80 692
9037.69 753
9038.59 734
9039.49 696
9040.39 736
9041.28 726
9042.18 740
9043.08 720
9043.98 716
9044.88 748
9045.77 819
9046.67 749
9047.57 761
9048.47 782
9049.36 738
9050.26 740
9051.16 771
9052.06 759
9052.96 762
9053.86 741
9054.75 834
9055.65 832
9056.55 769
9057.45 708
9058.35 730
9059.25 716
9060.14 721
9061.04 751
9061.94 729
9062.84 719
9063.74 761
9064.64 788
9065.54 815
9066.44 803
9067.33 745
9068.23 722
9069.13 744
9070.03 734
9070.93 707
9071.83 747
9072.73 742
9073.63 740
9074.53 767
9075.43 741
9076.33 750
9077.22 768
9078.12 702
9079.02 724
9079.92 847
9080.82 746
9081.72 749
9082.62 726
9083.52 714
9084.42 814
9085.32 734
9086.22 805
9087.12 816
9088.02 753
9088.92 780
9089.82 737
9090.72 751
9091.62 776
9092.52 765
9093.42 780
9094.32 760
9095.22 794
9096.12 776
9097.02 762
9097.92 692
9098.82 706
9099.72 709
9100.62 758
9101.52 808
9102.43 778
9103.33 801
9104.23 811
9105.13 770
9106.03 755
9106.93 704
9107.83 694
9108.73 768
9109.63 783
9110.53 767
9111.43 724
9112.33 698
9113.24 817
9114.14 770
9115.04 715
9115.94 734
9116.84 653
9117.74 706
9118.64 682
9119.55 732
9120.45 734
9121.35 758
9122.25 784
9123.15 804
9124.05 784
9124.96 713
9125.86 711
9126.76 739
9127.66 721
9128.56 732
9129.46 756
9130.37 724
9131.27 763
9132.17 765
9133.07 723
9133.97 677
9134.88 696
9135.78 758
9136.68 744
9137.58 695
9138.49 738
9139.39 790
9140.29 767
9141.19 760
9142.10 691
9143.00 744
9143.90 793
9144.80 775
9145.71 772
9146.61 751
9147.51 792
9148.42 830
9149.32 706
9150.22 727
9151.12 797
9152.03 719
9152.93 689
9153.83 701
9154.74 671
9155.64 735
9156.54 797
9157.45 704
9158.35 742
9159.25 717
9160.16 706
9161.06 714
9161.96 720
9162.87 745
9163.77 746
9164.68 696
9165.58 713
9166.48 779
9167.39 713
9168.29 672
9169.19 684
9170.10 743
9171.00 710
9171.91 761
9172.81 762
9173.72 734
9174.62 763
9175.52 731
9176.43 804
9177.33 798
9178.24 781
9179.14 763
9180.05 737
9180.95 721
9181.85 755
9182.76 740
9183.66 751
9184.57 715
9185.47 772
9186.38 690
9187.28 719
9188.19 725
9189.09 785
9190.00 798
9190.90 765
9191.81 751
9192.71 767
9193.62 758
9194.52 729
9195.43 748
9196.33 753
9197.24 707
9198.14 728
9199.05 749
9199.96 715
9200.86 744
9201.77 739
9202.67 776
9203.58 868
9204.48 846
9205.39 819
9206.29 785
9207.20 812
9208.11 811
9209.01 705
9209.92 744
9210.82 730
9211.73 761
9212.64 733
9213.54 735
9214.45 732
9215.35 750
9216.26 795
9217.17 866
9218.07 853
9218.98 856
9219.89 851
9220.79 880
9221.70 865
9222.61 898
9223.51 804
9224.42 791
9225.33 779
9226.23 754
9227.14 778
9228.05 799
9228.95 732
9229.86 787
9230.77 818
9231.67 758
9232.58 736
9233.49 730
9234.40 778
9235.30 736
9236.21 755
9237.12 805
9238.02 730
9238.93 722
9239.84 741
9240.75 716
9241.65 687
9242.56 780
9243.47 777
9244.38 724
9245.28 717
9246.19 772
9247.10 777
9248.01 763
9248.92 766
9249.82 739
9250.73 722
9251.64 705
9252.55 723
9253.46 720
9254.36 737
9255.27 721
9256.18 766
9257.09 748
9258.00 710
9258.90 706
9259.81 699
9260.72 761
9261.63 762
9262.54 778
9263.45 776
9264.36 703
9265.26 662
9266.17 723
9267.08 680
9267.99 684
9268.90 690
9269.81 768
9270.72 746
9271.63 673
9272.54 650
9273.44 675
9274.35 712
9275.26 727
9276.17 763
9277.08 756
9277.99 748
9278.90 779
9279.81 821
9280.72 765
9281.63 697
9282.54 689
9283.45 680
9284.36 763
9285.27 743
9286.18 753
9287.09 826
9288.00 790
9288.91 761
9289.82 701
9290.73 750
9291.64 713
9292.55 702
9293.46 727
9294.37 762
9295.28 813
9296.19 729
9297.10 792
9298.01 710
9298.92 727
9299.83 733
9300.74 786
9301.65 795
9302.56 772
9303.47 777
9304.38 821
9305.29 804
9306.20 753
9307.11 799
9308.02 862
9308.93 766
9309.84 742
9310.75 791
9311.67 807
9312.58 793
9313.49 800
9314.40 799
9315.31 818
9316.22 731
9317.13 774
9318.04 755
9318.95 762
9319.87 735
9320.78 771
9321.69 748
9322.60 788
9323.51 738
9324.42 732
9325.34 766
9326.25 749
9327.16 766
9328.07 808
9328.98 711
9329.89 744
9330.81 767
9331.72 736
9332.63 759
9333.54 764
9334.45 788
9335.37 739
9336.28 774
9337.19 791
9338.10 742
9339.01 749
9339.93 772
9340.84 814
9341.75 743
9342.66 797
9343.58 810
9344.49 824
9345.40 764
9346.31 751
9347.23 742
9348.14 755
9349.05 742
9349.97 793
9350.88 736
9351.79 834
9352.70 817
9353.62 738
9354.53 720
9355.44 740
9356.36 802
9357.27 819
9358.18 764
9359.10 720
9360.01 756
9360.92 811
9361.84 842
9362.75 806
9363.66 811
9364.58 764
9365.49 829
9366.40 825
9367.32 868
9368.23 796
9369.15 785
9370.06 754
9370.97 730
9371.89 788
9372.80 853
9373.71 827
9374.63 796
9375.54 762
9376.46 760
9377.37 806
9378.29 827
9379.20 852
9380.11 827
9381.03 811
9381.94 889
9382.86 877
9383.77 825
9384.69 792
9385.60 849
9386.51 846
9387.43 800
9388.34 853
9389.26 899
9390.17 879
9391.09 828
9392.00 945
9392.92 925
9393.83 1011
9394.75 1017
9395.66 995
9396.58 983
9397.49 944
9398.41 922
9399.32 1006
9400.24 983
9401.15 835
9402.07 852
9402.99 811
9403.90 789
9404.82 782
9405.73 852
9406.65 832
9407.56 802
9408.48 859
9409.39 789
9410.31 785
9411.23 892
9412.14 831
9413.06 886
9413.97 856
9414.89 840
9415.81 785
9416.72 892
9417.64 906
9418.55 942
9419.47 863
9420.39 831
9421.30 900
9422.22 863
9423.14 818
9424.05 848
9424.97 915
9425.89 824
9426.80 853
9427.72 901
9428.64 795
9429.55 811
9430.47 840
9431.39 930
9432.30 931
9433.22 868
9434.14 834
9435.05 840
9435.97 876
9436.89 844
9437.80 888
9438.72 885
9439.64 860
9440.56 874
9441.47 937
9442.39 925
9443.31 889
9444.23 915
9445.14 890
9446.06 901
9446.98 895
9447.90 898
9448.81 920
9449.73 873
9450.65 912
9451.57 965
9452.48 946
9453.40 907
9454.32 941
9455.24 1003
9456.16 984
9457.07 1009
9457.99 927
9458.91 962
9459.83 891
9460.75 937
9461.66 890
9462.58 867
9463.50 828
9464.42 843
9465.34 828
9466.26 927
9467.18 875
9468.09 834
9469.01 913
9469.93 933
9470.85 913
9471.77 904
9472.69 913
9473.61 901
9474.53 928
9475.44 883
9476.36 940
9477.28 955
9478.20 891
9479.12 881
9480.04 872
9480.96 912
9481.88 923
9482.80 1013
9483.72 950
9484.64 927
9485.56 922
9486.47 967
9487.39 934
9488.31 915
9489.23 875
9490.15 920
9491.07 987
9491.99 937
9492.91 978
9493.83 1020
9494.75 924
9495.67 998
9496.59 990
9497.51 993
9498.43 974
9499.35 948
9500.27 880
9501.19 958
9502.11 973
9503.03 1009
9503.95 1054
9504.87 995
9505.79 964
9506.71 960
9507.64 905
9508.56 939
9509.48 919
9510.40 966
9511.32 994
9512.24 1053
9513.16 1106
9514.08 992
9515.00 1035
9515.92 1081
9516.84 1094
9517.76 1131
9518.68 1185
9519.61 1104
9520.53 1062
9521.45 1124
9522.37 1003
9523.29 996
9524.21 1052
9525.13 1054
9526.05 1126
9526.98 1053
9527.90 1056
9528.82 1155
9529.74 1200
9530.66 1202
9531.58 1176
9532.51 1286
9533.43 1412
9534.35 1483
9535.27 1463
9536.19 1421
9537.11 1491
9538.04 1462
9538.96 1404
9539.88 1350
9540.80 1261
9541.73 1213
9542.65 1199
9543.57 1159
9544.49 1104
9545.41 1061
9546.34 1066
9547.26 1091
9548.18 1132
9549.10 1130
9550.03 1067
9550.95 1049
9551.87 1042
9552.79 1098
9553.72 1121
9554.64 1098
9555.56 1086
9556.49 1042
9557.41 1103
9558.33 1091
9559.25 1155
9560.18 1181
9561.10 1115
9562.02 1114
9562.95 1218
9563.87 1192
9564.79 1129
9565.72 1125
9566.64 1080
9567.56 1067
9568.49 1100
9569.41 1079
9570.33 1070
9571.26 1093
9572.18 1099
9573.11 1038
9574.03 1029
9574.95 1076
9575.88 1060
9576.80 1086
9577.72 1123
9578.65 1113
9579.57 1055
9580.50 1032
9581.42 1103
9582.34 1057
9583.27 1036
9584.19 1010
9585.12 1072
9586.04 1077
9586.97 1100
9587.89 1029
9588.81 1056
9589.74 1015
9590.66 1009
9591.59 1091
9592.51 1023
9593.44 982
9594.36 1029
9595.29 1096
9596.21 1144
9597.14 1154
9598.06 1206
9598.99 1173
9599.91 1111
9600.84 1111
9601.76 1119
9602.69 1121
9603.61 1087
9604.54 1084
9605.46 1167
9606.39 1184
9607.31 1194
9608.24 1141
9609.16 1171
9610.09 1128
9611.01 1176
9611.94 1172
9612.87 1150
9613.79 1280
9614.72 1271
9615.64 1215
9616.57 1200
9617.49 1247
9618.42 1222
9619.35 1231
9620.27 1270
9621.20 1241
9622.12 1149
9623.05 1234
9623.98 1217
9624.90 1199
9625.83 1207
9626.76 1244
9627.68 1264
9628.61 1297
9629.53 1345
9630.46 1330
9631.39 1265
9632.31 1324
9633.24 1421
9634.17 1400
9635.09 1389
9636.02 1450
9636.95 1470
9637.87 1495
9638.80 1508
9639.73 1459
9640.65 1466
9641.58 1358
9642.51 1372
9643.44 1390
9644.36 1439
9645.29 1463
9646.22 1571
9647.14 1531
9648.07 1560
9649.00 1564
9649.93 1708
9650.85 1767
9651.78 1749
9652.71 1866
9653.64 1929
9654.56 1880
9655.49 1858
9656.42 1691
9657.35 1575
9658.27 1591
9659.20 1563
9660.13 1440
9661.06 1400
9661.99 1465
9662.91 1472
9663.84 1472
9664.77 1450
9665.70 1505
9666.63 1463
9667.56 1426
9668.48 1482
9669.41 1402
9670.34 1513
9671.27 1578
9672.20 1512
9673.13 1416
9674.05 1481
9674.98 1537
9675.91 1553
9676.84 1532
9677.77 1441
9678.70 1470
9679.63 1428
9680.56 1568
9681.48 1525
9682.41 1576
9683.34 1535
9684.27 1513
9685.20 1420
9686.13 1553
9687.06 1529
9687.99 1603
9688.92 1586
9689.85 1568
9690.78 1577
9691.71 1623
9692.63 1772
9693.56 1709
9694.49 1677
9695.42 1718
9696.35 1685
9697.28 1576
9698.21 1679
9699.14 1750
9700.07 1760
9701.00 1633
9701.93 1721
9702.86 1776
9703.79 1777
9704.72 1805
9705.65 1629
9706.58 1595
9707.51 1614
9708.44 1626
9709.37 1537
9710.30 1569
9711.23 1575
9712.16 1610
9713.09 1567
9714.02 1624
9714.95 1595
9715.89 1618
9716.82 1663
9717.75 1633
9718.68 1639
9719.61 1683
9720.54 1547
9721.47 1574
9722.40 1518
9723.33 1535
9724.26 1502
9725.19 1490
9726.12 1473
9727.06 1471
9727.99 1373
9728.92 1418
9729.85 1440
9730.78 1442
9731.71 1440
9732.64 1381
9733.57 1435
9734.51 1601
9735.44 1490
9736.37 1540
9737.30 1467
9738.23 1380
9739.16 1389
9740.10 1280
9741.03 1387
9741.96 1375
9742.89 1361
9743.82 1304
9744.75 1325
9745.69 1291
9746.62 1209
9747.55 1251
9748.48 1237
9749.41 1296
9750.35 1285
9751.28 1270
9752.21 1258
9753.14 1268
9754.08 1230
9755.01 1267
9755.94 1293
9756.87 1312
9757.81 1198
9758.74 1246
9759.67 1249
9760.60 1205
9761.54 1284
9762.47 1294
9763.40 1274
9764.34 1283
9765.27 1246
9766.20 1229
9767.13 1263
9768.07 1203
9769.00 1224
9769.93 1199
9770.87 1251
9771.80 1297
9772.73 1224
9773.67 1181
9774.60 1202
9775.53 1272
9776.47 1218
9777.40 1255
9778.33 1257
9779.27 1339
9780.20 1257
9781.14 1255
9782.07 1294
9783.00 1300
9783.94 1310
9784.87 1326
9785.80 1359
9786.74 1342
9787.67 1284
9788.61 1263
9789.54 1223
9790.47 1189
9791.41 1232
9792.34 1200
9793.28 1171
9794.21 1264
9795.15 1162
9796.08 1166
9797.01 1212
9797.95 1187
9798.88 1177
9799.82 1171
9800.75 1188
9801.69 1214
9802.62 1226
9803.56 1265
9804.49 1135
9805.43 1118
9806.36 1084
9807.30 1085
9808.23 1070
9809.17 1058
9810.10 1002
9811.04 972
9811.97 950
9812.91 1020
9813.84 1066
9814.78 1007
9815.71 1010
9816.65 940
9817.58 1080
9818.52 1072
9819.46 1049
9820.39 979
9821.33 941
9822.26 927
9823.20 991
9824.13 984
9825.07 948
9826.00 984
9826.94 969
9827.88 915
9828.81 959
9829.75 1035
9830.68 1003
9831.62 976
9832.56 990
9833.49 969
9834.43 939
9835.37 1012
9836.30 1019
9837.24 1038
9838.17 971
9839.11 1010
9840.05 972
9840.98 999
9841.92 965
9842.86 1013
9843.79 1008
9844.73 1030
9845.67 997
9846.60 1097
9847.54 997
9848.48 968
9849.42 1023
9850.35 1018
9851.29 1014
9852.23 930
9853.16 955
9854.10 934
9855.04 1029
9855.98 963
9856.91 1001
9857.85 913
9858.79 953
9859.72 954
9860.66 1018
9861.60 1015
9862.54 1114
9863.47 1050
9864.41 1045
9865.35 1018
9866.29 960
9867.23 938
9868.16 990
9869.10 1019
9870.04 921
9870.98 954
9871.92 947
9872.85 960
9873.79 978
9874.73 901
9875.67 971
9876.61 918
9877.54 918
9878.48 926
9879.42 892
9880.36 958
9881.30 949
9882.24 1024
9883.18 955
9884.11 863
9885.05 868
9885.99 863
9886.93 971
9887.87 958
9888.81 898
9889.75 968
9890.69 877
9891.62 855
9892.56 891
9893.50 883
9894.44 838
9895.38 884
9896.32 844
9897.26 847
9898.20 862
9899.14 866
9900.08 897
9901.02 901
9901.96 861
9902.90 884
9903.83 839
9904.77 915
9905.71 887
9906.65 865
9907.59 893
9908.53 887
9909.47 874
9910.41 858
9911.35 923
9912.29 897
9913.23 917
9914.17 893
9915.11 923
9916.05 974
9916.99 866
9917.93 849
9918.87 910
9919.81 983
9920.75 948
9921.69 914
9922.64 829
9923.58 898
9924.52 862
9925.46 911
9926.40 1028
9927.34 1103
9928.28 1269
9929.22 1252
9930.16 1355
9931.10 1371
9932.04 1387
9932.98 1282
9933.92 1179
9934.87 1142
9935.81 1132
9936.75 1075
9937.69 930
9938.63 938
9939.57 914
9940.51 913
9941.45 873
9942.39 884
9943.34 867
9944.28 892
9945.22 857
9946.16 778
9947.10 765
9948.04 738
9948.99 762
9949.93 769
9950.87 809
9951.81 785
9952.75 765
9953.69 790
9954.64 755
9955.58 817
9956.52 818
9957.46 747
9958.41 738
9959.35 776
9960.29 824
9961.23 792
9962.17 774
9963.12 837
9964.06 795
9965.00 819
9965.94 831
9966.89 852
9967.83 869
9968.77 833
9969.71 818
9970.66 804
9971.60 811
9972.54 759
9973.49 725
9974.43 747
9975.37 753
9976.31 792
9977.26 777
9978.20 817
9979.14 742
9980.09 758
9981.03 723
9981.97 724
9982.92 825
9983.86 752
9984.80 736
9985.75 732
9986.69 749
9987.63 784
9988.58 736
9989.52 708
9990.46 765
9991.41 803
9992.35 752
9993.30 731
9994.24 776
9995.18 701
9996.13 712
9997.07 804
9998.02 764
9998.96 796
9999.90 804
10000.85 759
10001.79 769
10002.74 850
10003.68 830
10004.62 871
10005.57 798
10006.51 800
10007.46 805
10008.40 858
10009.35 793
10010.29 777
10011.24 808
10012.18 809
10013.13 750
10014.07 756
10015.01 698
10015.96 742
10016.90 717
10017.85 737
10018.79 742
10019.74 761
10020.68 632
10021.63 712
10022.58 794
10023.52 799
10024.47 755
10025.41 701
10026.36 735
10027.30 760
10028.25 815
10029.19 794
10030.14 794
10031.08 761
10032.03 740
10032.98 710
10033.92 726
10034.87 730
10035.81 764
10036.76 752
10037.70 747
10038.65 715
10039.60 740
10040.54 739
10041.49 695
10042.43 685
10043.38 731
10044.33 683
10045.27 660
10046.22 673
10047.17 744
10048.11 738
10049.06 801
10050.00 747
10050.95 721
10051.90 679
10052.84 665
10053.79 703
10054.74 697
10055.68 715
10056.63 715
10057.58 683
10058.52 689
10059.47 694
10060.42 705
10061.37 708
10062.31 691
10063.26 740
10064.21 768
10065.15 741
10066.10 688
10067.05 714
10068.00 708
10068.94 687
10069.89 741
10070.84 708
10071.79 708
10072.73 725
10073.68 725
10074.63 680
10075.58 634
10076.52 618
10077.47 713
10078.42 734
10079.37 699
10080.32 706
10081.26 721
10082.21 681
10083.16 709
10084.11 717
10085.06 689
10086.00 678
10086.95 710
10087.90 686
10088.85 684
10089.80 718
10090.75 683
10091.69 661
10092.64 637
10093.59 663
10094.54 704
10095.49 710
10096.44 680
10097.39 683
10098.33 666
10099.28 671
10100.23 680
10101.18 646
10102.13 649
10103.08 626
10104.03 690
10104.98 696
10105.93 670
10106.87 699
10107.82 645
10108.77 703
10109.72 670
10110.67 673
10111.62 727
10112.57 676
10113.52 688
10114.47 711
10115.42 751
10116.37 669
10117.32 611
10118.27 661
10119.22 657
10120.17 704
10121.12 727
10122.07 670
10123.02 731
10123.97 678
10124.92 686
10125.87 708
10126.82 703
10127.77 671
10128.72 711
10129.67 772
10130.62 691
10131.57 586
10132.52 698
10133.47 731
10134.42 708
10135.37 656
10136.32 667
10137.27 659
10138.22 666
10139.17 671
10140.12 652
10141.07 720
10142.02 700
10142.98 712
10143.93 725
10144.88 733
10145.83 745
10146.78 670
10147.73 619
10148.68 681
10149.63 740
10150.58 717
10151.54 795
10152.49 675
10153.44 698
10154.39 722
10155.34 731
10156.29 704
10157.24 703
10158.20 733
10159.15 752
10160.10 793
10161.05 692
10162.00 681
10162.95 720
10163.91 688
10164.86 761
10165.81 737
10166.76 693
10167.71 666
10168.67 707
10169.62 724
10170.57 752
10171.52 754
10172.47 701
10173.43 696
10174.38 702
10175.33 725
10176.28 735
10177.24 747
10178.19 692
10179.14 714
10180.09 747
10181.05 754
10182.00 679
10182.95 660
10183.90 704
10184.86 780
10185.81 720
10186.76 751
10187.72 760
10188.67 787
10189.62 779
10190.58 741
10191.53 757
10192.48 704
10193.43 726
10194.39 763
10195.34 718
10196.29 757
10197.25 756
10198.20 702
10199.16 718
10200.11 699
10201.06 830
10202.02 825
10202.97 715
10203.92 713
10204.88 754
10205.83 780
10206.78 776
10207.74 856
10208.69 831
10209.65 784
10210.60 843
10211.55 809
10212.51 824
10213.46 788
10214.42 737
10215.37 777
10216.33 729
10217.28 782
10218.23 747
10219.19 769
10220.14 738
10221.10 724
10222.05 694
10223.01 751
10223.96 757
10224.92 749
10225.87 757
10226.83 823
10227.78 751
10228.74 742
10229.69 795
10230.65 786
10231.60 737
10232.56 784
10233.51 838
10234.47 809
10235.42 797
10236.38 907
10237.33 926
10238.29 971
10239.24 903
10240.20 937
10241.15 947
10242.11 976
10243.06 878
10244.02 928
10244.98 772
10245.93 754
10246.89 705
10247.84 702
10248.80 706
10249.75 736
10250.71 647
10251.67 669
10252.62 705
10253.58 645
10254.53 675
10255.49 697
10256.45 707
10257.40 698
10258.36 703
10259.32 684
10260.27 669
10261.23 688
10262.18 641
10263.14 637
10264.10 734
10265.05 650
10266.01 614
10266.97 707
10267.92 695
10268.88 701
10269.84 753
10270.79 728
10271.75 671
10272.71 677
10273.67 694
10274.62 673
10275.58 673
10276.54 732
10277.49 737
10278.45 700
10279.41 641
10280.37 620
10281.32 597
10282.28 695
10283.24 673
10284.19 601
10285.15 608
10286.11 635
10287.07 627
10288.03 619
10288.98 569
10289.94 622
10290.90 652
10291.86 677
10292.81 679
10293.77 670
10294.73 633
10295.69 718
10296.65 714
10297.60 703
10298.56 685
10299.52 676
10300.48 650
10301.44 672
10302.40 661
10303.35 687
10304.31 759
10305.27 683
10306.23 663
10307.19 646
10308.15 618
10309.10 679
10310.06 701
10311.02 642
10311.98 667
10312.94 659
10313.90 635
10314.86 649
10315.82 594
10316.78 677
10317.73 656
10318.69 728
10319.65 781
10320.61 702
10321.57 689
10322.53 633
10323.49 640
10324.45 697
10325.41 693
10326.37 686
10327.33 666
10328.29 659
10329.25 689
10330.21 676
10331.17 690
10332.13 686
10333.09 683
10334.04 627
10335.00 667
10335.96 679
10336.92 678
10337.88 679
10338.84 632
10339.80 642
10340.76 630
10341.72 622
10342.68 611
10343.65 649
10344.61 674
10345.57 632
10346.53 615
10347.49 593
10348.45 602
10349.41 655
10350.37 625
10351.33 645
10352.29 606
10353.25 599
10354.21 597
10355.17 606
10356.13 618
10357.09 607
10358.05 661
10359.02 588
10359.98 602
10360.94 627
10361.90 582
10362.86 571
10363.82 619
10364.78 588
10365.74 587
10366.70 618
10367.67 613
10368.63 605
10369.59 596
10370.55 622
10371.51 653
10372.47 587
10373.43 594
10374.40 570
10375.36 568
10376.32 598
10377.28 576
10378.24 574
10379.21 622
10380.17 626
10381.13 633
10382.09 577
10383.05 595
10384.02 596
10384.98 614
10385.94 623
10386.90 663
10387.86 656
10388.83 586
10389.79 572
10390.75 584
10391.71 623
10392.68 624
10393.64 644
10394.60 578
10395.56 623
10396.53 655
10397.49 629
10398.45 629
10399.42 590
10400.38 691
10401.34 704
10402.30 726
10403.27 677
10404.23 662
10405.19 654
10406.16 634
10407.12 620
10408.08 672
10409.05 648
10410.01 673
10410.97 629
10411.94 594
10412.90 648
10413.86 660
10414.83 683
10415.79 691
10416.75 701
10417.72 759
10418.68 694
10419.65 682
10420.61 686
10421.57 779
10422.54 888
10423.50 854
10424.46 804
10425.43 744
10426.39 722
10427.36 708
10428.32 691
10429.29 674
10430.25 667
10431.21 713
10432.18 754
10433.14 632
10434.11 623
10435.07 651
10436.04 650
10437.00 643
10437.97 635
10438.93 602
10439.90 644
10440.86 638
10441.82 606
10442.79 664
10443.75 643
10444.72 600
10445.68 613
10446.65 663
10447.61 622
10448.58 631
10449.54 604
10450.51 664
10451.48 684
10452.44 620
10453.41 625
10454.37 548
10455.34 547
10456.30 610
10457.27 621
10458.23 640
10459.20 579
10460.16 592
10461.13 586
10462.10 621
10463.06 620
10464.03 581
10464.99 593
10465.96 647
10466.93 629
10467.89 614
10468.86 660
10469.82 581
10470.79 534
10471.76 612
10472.72 641
10473.69 603
10474.65 571
10475.62 573
10476.59 577
10477.55 569
10478.52 570
10479.49 597
10480.45 590
10481.42 639
10482.39 615
10483.35 638
10484.32 644
10485.29 594
10486.25 628
10487.22 615
10488.19 597
10489.15 617
10490.12 642
10491.09 601
10492.06 620
10493.02 625
10493.99 603
10494.96 611
10495.92 614
10496.89 661
10497.86 647
10498.83 574
10499.79 614
10500.76 587
10501.73 654
10502.70 592
10503.66 615
10504.63 656
10505.60 663
10506.57 638
10507.54 646
10508.50 596
10509.47 643
10510.44 660
10511.41 629
10512.38 678
10513.34 651
10514.31 611
10515.28 618
10516.25 592
10517.22 631
10518.19 655
10519.15 649
10520.12 630
10521.09 605
10522.06 571
10523.03 643
10524.00 661
10524.96 649
10525.93 658
10526.90 649
10527.87 697
10528.84 596
10529.81 620
10530.78 654
10531.75 661
10532.72 608
10533.68 566
10534.65 613
10535.62 573
10536.59 682
10537.56 657
10538.53 683
10539.50 649
10540.47 622
10541.44 672
10542.41 668
10543.38 633
10544.35 604
10545.32 614
10546.29 728
10547.26 626
10548.23 673
10549.20 645
10550.17 706
10551.13 678
10552.10 657
10553.07 765
10554.04 671
10555.01 741
10555.98 738
10556.96 692
10557.93 697
10558.90 680
10559.87 714
10560.84 753
10561.81 817
10562.78 774
10563.75 819
10564.72 801
10565.69 747
10566.66 785
10567.63 792
10568.60 808
10569.57 739
10570.54 741
10571.51 694
10572.48 704
10573.45 631
10574.42 683
10575.40 721
10576.37 669
10577.34 701
10578.31 673
10579.28 644
10580.25 657
10581.22 701
10582.19 701
10583.17 612
10584.14 617
10585.11 639
10586.08 732
10587.05 668
10588.02 703
10588.99 724
10589.97 674
10590.94 675
10591.91 703
10592.88 712
10593.85 718
10594.82 771
10595.80 710
10596.77 697
10597.74 737
10598.71 714
10599.68 711
10600.66 647
10601.63 680
10602.60 708
10603.57 654
10604.55 708
10605.52 663
10606.49 644
10607.46 620
10608.44 598
10609.41 632
10610.38 610
10611.35 594
10612.33 638
10613.30 684
10614.27 570
10615.24 574
10616.22 666
10617.19 714
10618.16 655
10619.14 662
10620.11 690
10621.08 681
10622.05 682
10623.03 616
10624.00 630
10624.97 724
10625.95 728
10626.92 720
10627.89 681
10628.87 672
10629.84 669
10630.81 668
10631.79 673
10632.76 653
10633.74 613
10634.71 655
10635.68 633
10636.66 646
10637.63 673
10638.60 725
10639.58 721
10640.55 745
10641.53 805
10642.50 806
10643.47 811
10644.45 784
10645.42 732
10646.40 723
10647.37 755
10648.35 710
10649.32 708
10650.29 670
10651.27 697
10652.24 666
10653.22 673
10654.19 661
10655.17 672
10656.14 641
10657.12 598
10658.09 682
10659.07 680
10660.04 646
10661.02 624
10661.99 626
10662.97 687
10663.94 636
10664.92 668
10665.89 636
10666.87 661
10667.84 647
10668.82 620
10669.79 657
10670.77 704
10671.74 700
10672.72 675
10673.69 656
10674.67 645
10675.65 692
10676.62 653
10677.60 640
10678.57 653
10679.55 615
10680.52 605
10681.50 634
10682.48 636
10683.45 645
10684.43 662
10685.40 677
10686.38 687
10687.36 660
10688.33 561
10689.31 643
10690.28 650
10691.26 649
10692.24 574
10693.21 609
10694.19 634
10695.17 652
10696.14 636
10697.12 639
10698.10 632
10699.07 612
10700.05 633
10701.03 647
10702.00 658
10702.98 574
10703.96 618
10704.93 645
10705.91 628
10706.89 633
10707.86 590
10708.84 596
10709.82 580
10710.80 598
10711.77 666
10712.75 605
10713.73 588
10714.70 661
10715.68 638
10716.66 643
10717.64 602
10718.61 614
10719.59 606
10720.57 582
10721.55 584
10722.53 573
10723.50 590
10724.48 601
10725.46 586
10726.44 569
10727.41 560
10728.39 549
10729.37 603
10730.35 607
10731.33 652
10732.31 584
10733.28 616
10734.26 617
10735.24 607
10736.22 570
10737.20 644
10738.17 667
10739.15 625
10740.13 614
10741.11 639
10742.09 606
10743.07 549
10744.05 593
10745.03 622
10746.00 568
10746.98 613
10747.96 609
10748.94 610
10749.92 558
10750.90 584
10751.88 573
10752.86 635
10753.84 622
10754.82 614
10755.79 608
10756.77 577
10757.75 603
10758.73 590
10759.71 625
10760.69 640
10761.67 628
10762.65 562
10763.63 581
10764.61 650
10765.59 591
10766.57 570
10767.55 593
10768.53 565
10769.51 562
10770.49 586
10771.47 593
10772.45 651
10773.43 583
10774.41 593
10775.39 614
10776.37 647
10777.35 632
10778.33 618
10779.31 598
10780.29 689
10781.27 654
10782.25 596
10783.23 569
10784.21 563
10785.19 587
10786.17 628
10787.15 723
10788.13 648
10789.12 594
10790.10 599
10791.08 656
10792.06 632
10793.04 677
10794.02 605
10795.00 594
10795.98 638
10796.96 616
10797.94 631
10798.93 628
10799.91 668
10800.89 621
10801.87 558
10802.85 543
10803.83 594
10804.81 617
10805.80 605
10806.78 598
10807.76 627
10808.74 578
10809.72 572
10810.70 617
10811.69 627
10812.67 630
10813.65 656
10814.63 623
10815.61 613
10816.59 551
10817.58 624
10818.56 596
10819.54 614
10820.52 613
10821.51 598
10822.49 622
10823.47 645
10824.45 671
10825.43 582
10826.42 627
10827.40 613
10828.38 569
10829.37 651
10830.35 637
10831.33 670
10832.31 619
10833.30 664
10834.28 637
10835.26 639
10836.24 689
10837.23 648
10838.21 662
10839.19 636
10840.18 622
10841.16 685
10842.14 638
10843.13 622
10844.11 643
10845.09 664
10846.08 673
10847.06 663
10848.04 610
10849.03 657
10850.01 639
10850.99 727
10851.98 692
10852.96 684
10853.94 690
10854.93 605
10855.91 670
10856.90 712
10857.88 722
10858.86 684
10859.85 678
10860.83 653
10861.82 673
10862.80 667
10863.78 676
10864.77 716
10865.75 732
10866.74 723
10867.72 730
10868.71 750
10869.69 711
10870.67 722
10871.66 734
10872.64 783
10873.63 715
10874.61 734
10875.60 700
10876.58 797
10877.57 750
10878.55 766
10879.54 756
10880.52 785
10881.51 776
10882.49 723
10883.48 750
10884.46 715
10885.45 732
10886.43 717
10887.42 767
10888.40 852
10889.39 826
10890.37 802
10891.36 819
10892.34 843
10893.33 844
10894.32 801
10895.30 799
10896.29 705
10897.27 799
10898.26 842
10899.24 841
10900.23 861
10901.22 817
10902.20 862
10903.19 826
10904.17 828
10905.16 815
10906.15 802
10907.13 814
10908.12 874
10909.10 877
10910.09 841
10911.08 838
10912.06 834
10913.05 807
10914.04 864
10915.02 836
10916.01 902
10917.00 883
10917.98 903
10918.97 948
10919.96 969
10920.94 931
10921.93 882
10922.92 872
10923.90 840
10924.89 912
10925.88 881
10926.86 856
10927.85 887
10928.84 867
10929.82 884
10930.81 897
10931.80 894
10932.79 963
10933.77 944
10934.76 872
10935.75 890
10936.74 947
10937.72 941
10938.71 990
10939.70 960
10940.69 1029
10941.67 962
10942.66 948
10943.65 1020
10944.64 1004
10945.63 1031
10946.61 1029
10947.60 1073
10948.59 1002
10949.58 1088
10950.57 1031
10951.55 1001
10952.54 1076
10953.53 1073
10954.52 1078
10955.51 1140
10956.49 1166
10957.48 1043
10958.47 1143
10959.46 1186
10960.45 1244
10961.44 1269
10962.43 1310
10963.41 1287
10964.40 1281
10965.39 1266
10966.38 1229
10967.37 1134
10968.36 1194
10969.35 1022
10970.34 1082
10971.33 1040
10972.31 984
10973.30 953
10974.29 1007
10975.28 1012
10976.27 1020
10977.26 1049
10978.25 1036
10979.24 1030
10980.23 979
10981.22 985
10982.21 1029
10983.20 1101
10984.19 1130
10985.18 1011
10986.17 1019
10987.16 1049
10988.15 1117
10989.14 1116
10990.13 1075
10991.12 1050
10992.11 1102
10993.10 1061
10994.09 1121
10995.08 1192
10996.07 1138
10997.06 1249
10998.05 1223
10999.04 1350
11000.03 1474
11001.02 1581
11002.01 1538
11003.00 1575
11003.99 1563
11004.98 1555
11005.97 1474
11006.96 1353
11007.95 1361
11008.94 1270
11009.93 1200
11010.92 1089
11011.91 982
11012.91 989
11013.90 1007
11014.89 924
11015.88 891
11016.87 848
11017.86 869
11018.85 905
11019.84 934
11020.83 858
11021.83 876
11022.82 926
11023.81 903
11024.80 885
11025.79 854
11026.78 899
11027.77 890
11028.77 835
11029.76 842
11030.75 894
11031.74 818
11032.73 833
11033.72 939
11034.72 879
11035.71 791
11036.70 768
11037.69 837
11038.68 850
11039.68 862
11040.67 899
11041.66 807
11042.65 831
11043.65 893
11044.64 885
11045.63 867
11046.62 838
11047.62 845
11048.61 854
11049.60 853
11050.59 776
11051.59 800
11052.58 810
11053.57 784
11054.56 775
11055.56 806
11056.55 833
11057.54 747
11058.54 791
11059.53 821
11060.52 769
11061.51 788
11062.51 797
11063.50 785
11064.49 731
11065.49 782
11066.48 776
11067.47 743
11068.47 756
11069.46 765
11070.45 750
11071.45 753
11072.44 766
11073.44 731
11074.43 686
11075.42 716
11076.42 733
11077.41 753
11078.40 726
11079.40 748
11080.39 812
11081.39 769
11082.38 780
11083.37 773
11084.37 720
11085.36 703
11086.36 677
11087.35 717
11088.35 721
11089.34 773
11090.33 761
11091.33 768
11092.32 708
11093.32 702
11094.31 822
11095.31 781
11096.30 737
11097.30 725
11098.29 726
11099.29 738
11100.28 752
11101.28 731
11102.27 678
11103.27 687
11104.26 716
11105.26 690
11106.25 711
11107.25 789
11108.24 683
11109.24 662
11110.23 665
11111.23 698
11112.22 660
11113.22 678
11114.21 714
11115.21 655
11116.20 696
11117.20 721
11118.20 712
11119.19 643
11120.19 679
11121.18 703
11122.18 681
11123.17 661
11124.17 731
11125.17 687
11126.16 696
11127.16 654
11128.15 700
11129.15 721
11130.15 711
11131.14 668
11132.14 695
11133.14 726
11134.13 695
11135.13 702
11136.13 662
11137.12 641
11138.12 607
11139.11 598
11140.11 607
11141.11 641
11142.10 607
11143.10 590
11144.10 661
11145.10 634
11146.09 665
11147.09 639
11148.09 631
11149.08 595
11150.08 645
11151.08 647
11152.07 656
11153.07 673
11154.07 639
11155.07 627
11156.06 688
11157.06 627
11158.06 584
11159.06 614
11160.05 685
11161.05 641
11162.05 620
11163.05 716
11164.04 604
11165.04 596
11166.04 632
11167.04 639
11168.04 641
11169.03 590
11170.03 633
11171.03 597
11172.03 647
11173.03 616
11174.02 553
11175.02 632
11176.02 608
11177.02 594
11178.02 640
11179.02 614
11180.01 607
11181.01 609
11182.01 626
11183.01 608
11184.01 626
11185.01 663
11186.00 660
11187.00 649
11188.00 603
11189.00 589
11190.00 589
11191.00 586
11192.00 641
11193.00 629
11194.00 590
11195.00 639
11195.99 611
11196.99 683
11197.99 594
11198.99 620
11199.99 638
11200.99 661
11201.99 644
11202.99 585
11203.99 568
11204.99 610
11205.99 592
11206.99 595
11207.99 619
11208.99 623
11209.99 683
11210.99 580
11211.99 602
11212.99 638
11213.99 611
11214.99 559
11215.99 540
11216.99 629
11217.99 624
11218.99 568
11219.99 595
11220.99 633
11221.99 542
11222.99 510
11223.99 530
11224.99 574
11225.99 552
11226.99 589
11227.99 631
11228.99 632
11229.99 636
11230.99 613
11231.99 639
11232.99 647
11233.99 604
11235.00 624
11236.00 674
11237.00 595
11238.00 597
11239.00 590
11240.00 586
11241.00 591
11242.00 613
11243.00 584
11244.01 616
11245.01 566
11246.01 636
11247.01 602
11248.01 574
11249.01 611
11250.01 636
11251.02 620
11252.02 597
11253.02 612
11254.02 629
11255.02 646
11256.02 672
11257.03 586
11258.03 575
11259.03 634
11260.03 658
11261.03 656
11262.04 615
11263.04 600
11264.04 617
11265.04 596
11266.05 709
11267.05 659
11268.05 651
11269.05 655
11270.05 616
11271.06 631
11272.06 639
11273.06 664
11274.07 605
11275.07 609
11276.07 628
11277.07 648
11278.08 609
11279.08 648
11280.08 676
11281.08 676
11282.09 684
11283.09 747
11284.09 720
11285.10 711
11286.10 679
11287.10 651
11288.11 647
11289.11 655
11290.11 634
11291.12 600
11292.12 596
11293.12 596
11294.13 630
11295.13 599
11296.13 601
11297.14 660
11298.14 657
11299.15 646
11300.15 625
11301.15 634
11302.16 664
11303.16 652
11304.16 675
11305.17 594
11306.17 554
11307.18 625
11308.18 609
11309.19 633
11310.19 681
11311.19 703
11312.20 687
11313.20 711
11314.21 730
11315.21 712
11316.22 785
11317.22 694
11318.23 719
11319.23 760
11320.23 715
11321.24 734
11322.24 684
11323.25 698
11324.25 644
11325.26 615
11326.26 663
11327.27 618
11328.27 578
11329.28 557
11330.28 622
11331.29 605
11332.29 694
11333.30 608
11334.30 583
11335.31 629
11336.32 599
11337.32 609
11338.33 604
11339.33 618
11340.34 618
11341.34 617
11342.35 597
11343.35 649
11344.36 642
11345.37 654
11346.37 653
11347.38 663
11348.38 695
11349.39 618
11350.40 653
11351.40 692
11352.41 636
11353.41 603
11354.42 629
11355.43 607
11356.43 603
11357.44 643
11358.45 601
11359.45 591
11360.46 582
11361.46 589
11362.47 658
11363.48 670
11364.48 637
11365.49 684
11366.50 613
11367.51 540
11368.51 565
11369.52 565
11370.53 621
11371.53 619
11372.54 577
11373.55 531
11374.55 576
11375.56 564
11376.57 567
11377.58 610
11378.58 616
11379.59 545
11380.60 556
11381.60 603
11382.61 593
11383.62 579
11384.63 603
11385.63 609
11386.64 611
11387.65 591
11388.66 598
11389.67 597
11390.67 626
11391.68 614
11392.69 636
11393.70 576
11394.71 622
11395.71 596
11396.72 637
11397.73 609
11398.74 632
11399.75 639
11400.75 627
11401.76 625
11402.77 623
11403.78 648
11404.79 666
11405.80 608
11406.80 593
11407.81 610
11408.82 629
11409.83 680
11410.84 679
11411.85 637
11412.86 647
11413.87 562
11414.87 563
11415.88 563
11416.89 594
11417.90 588
11418.91 580
11419.92 643
11420.93 640
11421.94 614
11422.95 644
11423.96 624
11424.97 642
11425.98 598
11426.98 626
11427.99 641
11429.00 641
11430.01 634
11431.02 604
11432.03 628
11433.04 640
11434.05 605
11435.06 623
11436.07 636
11437.08 650
11438.09 609
11439.10 618
11440.11 628
11441.12 640
11442.13 677
11443.14 640
11444.15 641
11445.16 655
11446.17 625
11447.18 661
11448.19 687
11449.20 662
11450.21 651
11451.22 678
11452.23 642
11453.25 643
11454.26 642
11455.27 637
11456.28 689
11457.29 662
11458.30 649
11459.31 669
11460.32 642
11461.33 663
11462.34 664
11463.35 626
11464.36 672
11465.38 703
11466.39 666
11467.40 632
11468.41 633
11469.42 664
11470.43 681
11471.44 661
11472.46 718
11473.47 682
11474.48 686
11475.49 756
11476.50 676
11477.51 659
11478.52 650
11479.54 667
11480.55 659
11481.56 635
11482.57 652
11483.58 674
11484.60 670
11485.61 710
11486.62 722
11487.63 703
11488.64 739
11489.66 636
11490.67 662
11491.68 664
11492.69 628
11493.71 642
11494.72 660
11495.73 677
11496.74 691
11497.76 719
11498.77 682
11499.78 693
11500.79 665
11501.81 668
11502.82 615
11503.83 635
11504.84 645
11505.86 662
11506.87 678
11507.88 713
11508.90 692
11509.91 731
11510.92 711
11511.94 653
11512.95 648
11513.96 692
11514.98 704
11515.99 736
11517.00 742
11518.02 724
11519.03 686
11520.04 687
11521.06 620
11522.07 702
11523.08 766
11524.10 774
11525.11 712
11526.13 681
11527.14 732
11528.15 752
11529.17 797
11530.18 733
11531.20 720
11532.21 681
11533.22 667
11534.24 765
11535.25 746
11536.27 708
11537.28 712
11538.29 780
11539.31 765
11540.32 735
11541.34 747
11542.35 733
11543.37 766
11544.38 737
11545.40 750
11546.41 766
11547.43 756
11548.44 758
11549.46 792
11550.47 767
11551.49 764
11552.50 816
11553.52 792
11554.53 808
11555.55 828
11556.56 792
11557.58 902
11558.59 851
11559.61 930
11560.62 877
11561.64 897
11562.65 885
11563.67 921
11564.68 938
11565.70 877
11566.71 869
11567.73 929
11568.75 892
11569.76 916
11570.78 866
11571.79 904
11572.81 889
11573.83 933
11574.84 859
11575.86 945
11576.87 961
11577.89 1021
11578.91 1020
11579.92 1006
11580.94 956
11581.95 1027
11582.97 1149
11583.99 1162
11585.00 1215
11586.02 1217
11587.04 1231
11588.05 1208
11589.07 1206
11590.09 1228
11591.10 1218
11592.12 1182
11593.14 1228
11594.15 1252
11595.17 1338
11596.19 1412
11597.20 1459
11598.22 1751
11599.24 1867
11600.25 2012
11601.27 2243
11602.29 2442
11603.31 2459
11604.32 2406
11605.34 2344
11606.36 2113
11607.38 1952
11608.39 1738
11609.41 1686
11610.43 1519
11611.45 1367
11612.46 1158
11613.48 1058
11614.50 1031
11615.52 1041
11616.53 1012
11617.55 960
11618.57 960
11619.59 949
11620.61 1015
11621.62 917
11622.64 917
11623.66 952
11624.68 890
11625.70 832
11626.71 901
11627.73 891
11628.75 892
11629.77 850
11630.79 888
11631.81 850
11632.82 818
11633.84 805
11634.86 816
11635.88 805
11636.90 823
11637.92 815
11638.94 833
11639.96 885
11640.97 858
11641.99 822
11643.01 840
11644.03 861
11645.05 820
11646.07 798
11647.09 802
11648.11 816
11649.13 707
11650.15 826
11651.17 788
11652.18 748
11653.20 799
11654.22 813
11655.24 866
11656.26 788
11657.28 804
11658.30 766
11659.32 793
11660.34 822
11661.36 757
11662.38 758
11663.40 813
11664.42 823
11665.44 844
11666.46 862
11667.48 798
11668.50 778
11669.52 842
11670.54 813
11671.56 821
11672.58 839
11673.60 908
11674.62 902
11675.64 816
11676.66 896
11677.68 914
11678.70 811
11679.72 804
11680.74 810
11681.77 856
11682.79 923
11683.81 879
11684.83 898
11685.85 913
11686.87 880
11687.89 850
11688.91 841
11689.93 846
11690.95 830
11691.97 831
11693.00 861
11694.02 821
11695.04 769
11696.06 831
11697.08 836
11698.10 826
11699.12 795
11700.14 840
11701.17 844
11702.19 761
11703.21 865
11704.23 787
11705.25 718
11706.27 724
11707.30 744
11708.32 747
11709.34 773
11710.36 868
11711.38 793
11712.41 778
11713.43 720
11714.45 731
11715.47 778
11716.49 785
11717.52 796
11718.54 826
11719.56 800
11720.58 764
11721.61 746
11722.63 732
11723.65 721
11724.67 725
11725.70 693
11726.72 669
11727.74 694
11728.76 760
11729.79 679
11730.81 684
11731.83 692
11732.86 695
11733.88 702
11734.90 716
11735.92 628
11736.95 674
11737.97 676
11738.99 660
11740.02 634
11741.04 692
11742.06 653
11743.09 636
11744.11 651
11745.13 714
11746.16 642
11747.18 652
11748.20 625
11749.23 684
11750.25 672
11751.27 684
11752.30 702
11753.32 642
11754.35 689
11755.37 640
11756.39 708
11757.42 652
11758.44 637
11759.47 647
11760.49 658
11761.51 632
11762.54 632
11763.56 682
11764.59 660
11765.61 670
11766.64 650
11767.66 626
11768.68 647
11769.71 679
11770.73 662
11771.76 639
11772.78 644
11773.81 605
11774.83 642
11775.86 654
11776.88 620
11777.91 607
11778.93 638
11779.96 633
11780.98 611
11782.01 582
11783.03 597
11784.06 630
11785.08 636
11786.11 676
11787.13 641
11788.16 609
11789.18 602
11790.21 606
11791.23 637
11792.26 614
11793.28 692
11794.31 628
11795.34 562
11796.36 591
11797.39 625
11798.41 603
11799.44 630
11800.46 599
11801.49 566
11802.52 549
11803.54 577
11804.57 580
11805.59 501
11806.62 551
11807.65 589
11808.67 611
11809.70 545
11810.73 598
11811.75 592
11812.78 630
11813.80 569
11814.83 605
11815.86 572
11816.88 622
11817.91 585
11818.94 556
11819.96 561
11820.99 579
11822.02 573
11823.04 588
11824.07 582
11825.10 599
11826.13 610
11827.15 651
11828.18 629
11829.21 615
11830.23 624
11831.26 583
11832.29 594
11833.32 635
11834.34 634
11835.37 672
11836.40 647
11837.42 612
11838.45 590
11839.48 563
11840.51 569
11841.54 635
11842.56 606
11843.59 588
11844.62 645
11845.65 615
11846.67 598
11847.70 654
11848.73 658
11849.76 589
11850.79 585
11851.81 616
11852.84 663
11853.87 618
11854.90 599
11855.93 650
11856.95 698
11857.98 627
11859.01 623
11860.04 611
11861.07 630
11862.10 658
11863.13 634
11864.15 611
11865.18 587
11866.21 688
11867.24 637
11868.27 630
11869.30 667
11870.33 602
11871.36 610
11872.38 641
11873.41 711
11874.44 700
11875.47 647
11876.50 644
11877.53 643
11878.56 611
11879.59 594
11880.62 592
11881.65 614
11882.68 611
11883.71 631
11884.74 616
11885.77 645
11886.80 701
11887.82 667
11888.85 740
11889.88 718
11890.91 737
11891.94 718
11892.97 644
11894.00 640
11895.03 679
11896.06 646
11897.09 619
11898.12 634
11899.15 618
11900.18 710
11901.21 728
11902.24 707
11903.27 709
11904.31 713
11905.34 701
11906.37 747
11907.40 799
11908.43 740
11909.46 736
11910.49 710
11911.52 742
11912.55 627
11913.58 698
11914.61 739
11915.64 792
11916.67 730
11917.70 665
11918.73 711
11919.77 720
11920.80 759
11921.83 701
11922.86 677
11923.89 704
11924.92 710
11925.95 701
11926.98 750
11928.02 723
11929.05 784
11930.08 793
11931.11 790
11932.14 844
11933.17 897
11934.21 965
11935.24 974
11936.27 821
11937.30 862
11938.33 912
11939.36 861
11940.40 835
11941.43 817
11942.46 837
11943.49 776
11944.52 682
11945.56 741
11946.59 747
11947.62 647
11948.65 703
11949.69 701
11950.72 697
11951.75 671
11952.78 617
11953.82 607
11954.85 659
11955.88 637
11956.91 643
11957.95 649
11958.98 660
11960.01 646
11961.04 658
11962.08 658
11963.11 641
11964.14 636
11965.18 669
11966.21 633
11967.24 676
11968.27 640
11969.31 639
11970.34 692
11971.37 665
11972.41 730
11973.44 652
11974.47 611
11975.51 648
11976.54 668
11977.58 681
11978.61 719
11979.64 678
11980.68 647
11981.71 688
11982.74 660
11983.78 670
11984.81 657
11985.85 699
11986.88 709
11987.91 598
11988.95 607
11989.98 660
11991.02 673
11992.05 683
11993.08 683
11994.12 689
11995.15 667
11996.19 684
11997.22 699
11998.26 662
11999.29 630
12000.32 654
12001.36 674
12002.39 686
12003.43 669
12004.46 662
12005.50 675
12006.53 640
12007.57 718
12008.60 642
12009.64 634
12010.67 716
12011.71 695
12012.74 714
12013.78 682
12014.81 714
12015.85 685
12016.88 702
12017.92 750
12018.95 667
12019.99 727
12021.02 693
12022.06 765
12023.10 748
12024.13 776
12025.17 711
12026.20 647
12027.24 658
12028.27 688
12029.31 715
12030.34 696
12031.38 717
12032.42 701
12033.45 701
12034.49 715
12035.52 699
12036.56 677
12037.60 682
12038.63 681
12039.67 645
12040.71 688
12041.74 701
12042.78 675
12043.81 746
12044.85 698
12045.89 681
12046.92 655
12047.96 677
12049.00 721
12050.03 673
12051.07 669
12052.11 659
12053.14 723
12054.18 682
12055.22 665
12056.25 665
12057.29 718
12058.33 707
12059.37 692
12060.40 650
12061.44 709
12062.48 719
12063.51 678
12064.55 651
12065.59 638
12066.63 683
12067.66 707
12068.70 710
12069.74 625
12070.78 710
12071.81 716
12072.85 742
12073.89 716
12074.93 694
12075.97 676
12077.00 682
12078.04 659
12079.08 701
12080.12 620
12081.15 634
12082.19 675
12083.23 683
12084.27 654
12085.31 702
12086.35 725
12087.38 708
12088.42 744
12089.46 673
12090.50 739
12091.54 742
12092.58 764
12093.61 764
12094.65 766
12095.69 765
12096.73 733
12097.77 685
12098.81 764
12099.85 710
12100.89 710
12101.92 690
12102.96 757
12104.00 768
12105.04 781
12106.08 823
12107.12 901
12108.16 832
12109.20 820
12110.24 798
12111.28 717
12112.32 780
12113.36 755
12114.39 745
12115.43 694
12116.47 644
12117.51 714
12118.55 687
12119.59 632
12120.63 655
12121.67 704
12122.71 632
12123.75 624
12124.79 665
12125.83 716
12126.87 677
12127.91 603
12128.95 621
12129.99 600
12131.03 694
12132.07 630
12133.11 628
12134.15 578
12135.19 614
12136.23 589
12137.27 606
12138.31 621
12139.35 634
12140.40 679
12141.44 648
12142.48 622
12143.52 600
12144.56 634
12145.60 668
12146.64 621
12147.68 656
12148.72 638
12149.76 599
12150.80 548
12151.84 574
12152.89 602
12153.93 612
12154.97 603
12156.01 565
12157.05 623
12158.09 593
12159.13 577
12160.17 569
12161.22 588
12162.26 571
12163.30 551
12164.34 613
12165.38 551
12166.42 533
12167.47 622
12168.51 633
12169.55 591
12170.59 574
12171.63 639
12172.67 587
12173.72 558
12174.76 558
12175.80 554
12176.84 565
12177.89 584
12178.93 549
12179.97 495
12181.01 504
12182.05 556
12183.10 572
12184.14 532
12185.18 604
12186.22 572
12187.27 595
12188.31 612
12189.35 554
12190.39 549
12191.44 597
12192.48 605
12193.52 552
12194.57 533
12195.61 568
12196.65 607
12197.69 619
12198.74 604
12199.78 604
12200.82 564
12201.87 588
12202.91 635
12203.95 582
12205.00 618
12206.04 583
12207.08 619
12208.13 605
12209.17 576
12210.21 534
12211.26 543
12212.30 611
12213.35 615
12214.39 616
12215.43 615
12216.48 552
12217.52 548
12218.56 606
12219.61 556
12220.65 608
12221.70 565
12222.74 569
12223.78 609
12224.83 624
12225.87 529
12226.92 572
12227.96 584
12229.01 553
12230.05 616
12231.10 634
12232.14 630
12233.18 598
12234.23 603
12235.27 593
12236.32 618
12237.36 612
12238.41 563
12239.45 583
12240.50 538
12241.54 542
12242.59 577
12243.63 663
12244.68 607
12245.72 526
12246.77 579
12247.81 607
12248.86 578
12249.90 548
12250.95 521
12251.99 521
12253.04 577
12254.08 615
12255.13 610
12256.18 597
12257.22 598
12258.27 555
12259.31 561
12260.36 614
12261.40 612
12262.45 601
12263.50 574
12264.54 500
12265.59 525
12266.63 587
12267.68 536
12268.73 616
12269.77 540
12270.82 532
12271.86 554
12272.91 572
12273.96 573
12275.00 540
12276.05 562
12277.10 555
12278.14 546
12279.19 518
12280.23 537
12281.28 567
12282.33 548
12283.37 521
12284.42 500
12285.47 522
12286.52 559
12287.56 532
12288.61 504
12289.66 606
12290.70 549
12291.75 567
12292.80 512
12293.84 563
12294.89 581
12295.94 566
12296.99 493
12298.03 539
12299.08 588
12300.13 571
12301.18 521
12302.22 549
12303.27 536
12304.32 532
12305.37 601
12306.41 533
12307.46 510
12308.51 532
12309.56 569
12310.60 560
12311.65 577
12312.70 569
12313.75 579
12314.80 540
12315.84 577
12316.89 590
12317.94 591
12318.99 593
12320.04 518
12321.09 524
12322.13 543
12323.18 543
12324.23 617
12325.28 573
12326.33 565
12327.38 556
12328.42 544
12329.47 558
12330.52 511
12331.57 491
12332.62 537
12333.67 528
12334.72 528
12335.77 532
12336.82 514
12337.86 492
12338.91 549
12339.96 539
12341.01 554
12342.06 559
12343.11 547
12344.16 493
12345.21 494
12346.26 532
12347.31 548
12348.36 591
12349.41 531
12350.46 492
12351.51 525
12352.56 489
12353.60 498
12354.65 522
12355.70 484
12356.75 529
12357.80 598
12358.85 604
12359.90 550
12360.95 476
12362.00 535
12363.05 586
12364.10 573
12365.15 605
12366.20 540
12367.25 505
12368.31 520
12369.36 498
12370.41 566
12371.46 569
12372.51 541
12373.56 588
12374.61 534
12375.66 546
12376.71 559
12377.76 570
12378.81 573
12379.86 546
12380.91 551
12381.96 591
12383.01 593
12384.07 592
12385.12 579
12386.17 586
12387.22 591
12388.27 603
12389.32 563
12390.37 581
12391.42 600
12392.47 615
12393.53 632
12394.58 646
12395.63 615
12396.68 625
12397.73 597
12398.78 522
12399.84 531
12400.89 565
12401.94 598
12402.99 614
12404.04 602
12405.09 566
12406.15 564
12407.20 560
12408.25 595
12409.30 614
12410.35 569
12411.41 589
12412.46 576
12413.51 603
12414.56 578
12415.62 616
12416.67 621
12417.72 616
12418.77 615
12419.83 584
12420.88 562
12421.93 592
12422.98 590
12424.04 588
12425.09 599
12426.14 638
12427.19 608
12428.25 595
12429.30 628
12430.35 609
12431.41 624
12432.46 616
12433.51 610
12434.57 639
12435.62 696
12436.67 643
12437.72 648
12438.78 675
12439.83 637
12440.88 584
12441.94 582
12442.99 603
12444.05 623
12445.10 657
12446.15 650
12447.21 579
12448.26 622
12449.31 654
12450.37 679
12451.42 620
12452.48 652
12453.53 624
12454.58 621
12455.64 634
12456.69 607
12457.75 603
12458.80 610
12459.85 656
12460.91 665
12461.96 608
12463.02 615
12464.07 580
12465.13 657
12466.18 691
12467.23 598
12468.29 599
12469.34 619
12470.40 617
12471.45 671
12472.51 611
12473.56 618
12474.62 669
12475.67 672
12476.73 674
12477.78 705
12478.84 702
12479.89 678
12480.95 761
12482.00 764
12483.06 767
12484.11 717
12485.17 729
12486.22 704
12487.28 736
12488.33 806
12489.39 777
12490.45 834
12491.50 805
12492.56 926
12493.61 996
12494.67 1080
12495.72 1085
12496.78 1241
12497.84 1319
12498.89 1347
12499.95 1278
12501.00 1255
12502.06 1330
12503.11 1186
12504.17 1064
12505.23 1037
12506.28 979
12507.34 888
12508.40 880
12509.45 891
12510.51 841
12511.56 813
12512.62 746
12513.68 745
12514.73 688
12515.79 735
12516.85 697
12517.90 696
12518.96 700
12520.02 646
12521.07 680
12522.13 673
12523.19 692
12524.24 659
12525.30 671
12526.36 587
12527.42 631
12528.47 688
12529.53 668
12530.59 706
12531.64 735
12532.70 726
12533.76 718
12534.82 661
12535.87 680
12536.93 693
12537.99 760
12539.05 715
12540.10 730
12541.16 697
12542.22 708
12543.28 701
12544.34 681
12545.39 667
12546.45 703
12547.51 716
12548.57 723
12549.62 702
12550.68 664
12551.74 632
12552.80 623
12553.86 696
12554.92 729
12555.97 707
12557.03 725
12558.09 737
12559.15 711
12560.21 718
12561.27 763
12562.32 737
12563.38 708
12564.44 671
12565.50 648
12566.56 695
12567.62 707
12568.68 721
12569.74 673
12570.79 743
12571.85 777
12572.91 793
12573.97 831
12575.03 781
12576.09 811
12577.15 830
12578.21 914
12579.27 849
12580.33 892
12581.39 936
12582.45 928
12583.50 890
12584.56 837
12585.62 835
12586.68 806
12587.74 725
12588.80 759
12589.86 820
12590.92 772
12591.98 739
12593.04 784
12594.10 785
12595.16 801
12596.22 780
12597.28 746
12598.34 687
12599.40 751
12600.46 739
12601.52 769
12602.58 764
12603.64 741
12604.70 778
12605.76 740
12606.82 730
12607.88 768
12608.94 724
12610.01 684
12611.07 707
12612.13 748
12613.19 768
12614.25 726
12615.31 749
12616.37 723
12617.43 659
12618.49 733
12619.55 729
12620.61 749
12621.67 765
12622.74 724
12623.80 753
12624.86 706
12625.92 658
12626.98 681
12628.04 668
12629.10 677
12630.16 679
12631.23 770
12632.29 711
12633.35 667
12634.41 723
12635.47 690
12636.53 637
12637.60 729
12638.66 719
12639.72 659
12640.78 663
12641.84 657
12642.90 677
12643.97 687
12645.03 695
12646.09 716
12647.15 654
12648.22 670
12649.28 680
12650.34 654
12651.40 675
12652.46 700
12653.53 675
12654.59 665
12655.65 740
12656.71 718
12657.78 782
12658.84 829
12659.90 770
12660.96 751
12662.03 836
12663.09 809
12664.15 766
12665.22 744
12666.28 699
12667.34 757
12668.41 796
12669.47 817
12670.53 785
12671.59 738
12672.66 750
12673.72 720
12674.78 698
12675.85 704
12676.91 717
12677.97 708
12679.04 662
12680.10 675
12681.16 709
12682.23 686
12683.29 700
12684.36 685
12685.42 645
12686.48 721
12687.55 683
12688.61 722
12689.67 781
12690.74 732
12691.80 698
12692.87 674
12693.93 740
12695.00 792
12696.06 711
12697.12 726
12698.19 779
12699.25 708
12700.32 725
12701.38 718
12702.45 714
12703.51 670
12704.57 714
12705.64 700
12706.70 700
12707.77 712
12708.83 667
12709.90 631
12710.96 672
12712.03 725
12713.09 743
12714.16 710
12715.22 699
12716.29 671
12717.35 667
12718.42 660
12719.48 658
12720.55 677
12721.61 644
12722.68 693
12723.74 657
12724.81 695
12725.87 619
12726.94 639
12728.01 644
12729.07 672
12730.14 676
12731.20 608
12732.27 638
12733.33 648
12734.40 611
12735.47 600
12736.53 639
12737.60 654
12738.66 655
12739.73 618
12740.80 643
12741.86 573
12742.93 595
12743.99 605
12745.06 672
12746.13 650
12747.19 588
12748.26 655
12749.33 665
12750.39 602
12751.46 619
12752.53 622
12753.59 638
12754.66 618
12755.73 589
12756.79 588
12757.86 565
12758.93 623
12759.99 617
12761.06 640
12762.13 614
12763.19 610
12764.26 593
12765.33 574
12766.39 598
12767.46 571
12768.53 590
12769.60 563
12770.66 531
12771.73 571
12772.80 583
12773.87 577
12774.93 569
12776.00 542
12777.07 585
12778.14 567
12779.20 556
12780.27 533
12781.34 513
12782.41 542
12783.47 547
12784.54 584
12785.61 575
12786.68 535
12787.75 547
12788.81 532
12789.88 521
12790.95 517
12792.02 519
12793.09 571
12794.16 527
12795.22 563
12796.29 537
12797.36 532
12798.43 559
12799.50 516
12800.57 536
12801.64 544
12802.70 510
12803.77 512
12804.84 496
12805.91 503
12806.98 503
12808.05 540
12809.12 591
12810.19 543
12811.25 529
12812.32 515
12813.39 517
12814.46 559
12815.53 552
12816.60 511
12817.67 530
12818.74 516
12819.81 526
12820.88 494
12821.95 516
12823.02 528
12824.09 514
12825.16 567
12826.23 540
12827.30 535
12828.36 553
12829.43 613
12830.50 546
12831.57 498
12832.64 550
12833.71 554
12834.78 512
12835.85 482
12836.92 512
12837.99 497
12839.06 545
12840.13 547
12841.21 571
12842.28 536
12843.35 569
12844.42 466
12845.49 536
12846.56 513
12847.63 459
12848.70 505
12849.77 524
12850.84 525
12851.91 478
12852.98 491
12854.05 499
12855.12 532
12856.19 485
12857.26 480
12858.34 466
12859.41 491
12860.48 502
12861.55 512
12862.62 481
12863.69 470
12864.76 464
12865.83 466
12866.91 478
12867.98 459
12869.05 489
12870.12 535
12871.19 511
12872.26 462
12873.33 504
12874.41 500
12875.48 531
12876.55 535
12877.62 468
12878.69 511
12879.76 483
12880.84 466
12881.91 440
12882.98 482
12884.05 463
12885.12 507
12886.20 536
12887.27 514
12888.34 477
12889.41 475
12890.49 463
12891.56 502
12892.63 542
12893.70 489
12894.78 435
12895.85 472
12896.92 485
12897.99 446
12899.07 455
12900.14 485
12901.21 469
12902.28 465
12903.36 433
12904.43 443
12905.50 500
12906.58 498
12907.65 447
12908.72 481
12909.80 450
12910.87 478
12911.94 516
12913.02 508
12914.09 459
12915.16 528
12916.24 458
12917.31 523
12918.38 470
12919.46 477
12920.53 395
12921.60 445
12922.68 474
12923.75 471
12924.82 449
12925.90 446
12926.97 438
12928.05 422
12929.12 399
12930.19 466
12931.27 494
12932.34 533
12933.42 529
12934.49 471
12935.56 490
12936.64 560
12937.71 477
12938.79 447
12939.86 461
12940.94 456
12942.01 472
12943.08 482
12944.16 450
12945.23 441
12946.31 459
12947.38 478
12948.46 445
12949.53 431
12950.61 510
12951.68 496
12952.76 478
12953.83 487
12954.91 487
12955.98 458
12957.06 508
12958.13 416
12959.21 463
12960.28 458
12961.36 481
12962.43 480
12963.51 438
12964.58 442
12965.66 425
12966.74 433
12967.81 468
12968.89 462
12969.96 417
12971.04 454
12972.11 450
12973.19 468
12974.27 515
12975.34 496
12976.42 446
12977.49 510
12978.57 486
12979.65 485
12980.72 494
12981.80 458
12982.87 483
12983.95 472
12985.03 482
12986.10 473
12987.18 500
12988.26 462
12989.33 536
12990.41 508
12991.48 503
12992.56 507
12993.64 515
12994.71 501
12995.79 494
12996.87 482
12997.94 495
12999.02 460
13000.10 440
13001.18 481
13002.25 484
13003.33 474
13004.41 438
13005.48 507
13006.56 497
13007.64 467
13008.72 467
13009.79 503
13010.87 447
13011.95 500
13013.02 551
13014.10 515
13015.18 557
13016.26 500
13017.33 484
13018.41 508
13019.49 532
13020.57 543
13021.65 506
13022.72 462
13023.80 513
13024.88 459
13025.96 474
13027.04 478
13028.11 545
13029.19 540
13030.27 487
13031.35 496
13032.43 543
13033.50 548
13034.58 515
13035.66 510
13036.74 486
13037.82 491
13038.90 479
13039.98 496
13041.05 483
13042.13 482
13043.21 451
13044.29 472
13045.37 513
13046.45 506
13047.53 519
13048.61 481
13049.68 445
13050.76 455
13051.84 456
13052.92 473
13054.00 486
13055.08 502
13056.16 508
13057.24 499
13058.32 507
13059.40 507
13060.48 493
13061.56 510
13062.64 460
13063.71 464
13064.79 465
13065.87 495
13066.95 518
13068.03 483
13069.11 527
13070.19 539
13071.27 539
13072.35 558
13073.43 458
13074.51 441
13075.59 458
13076.67 513
13077.75 473
13078.83 436
13079.91 458
13080.99 434
13082.07 507
13083.15 530
13084.23 463
13085.31 496
13086.40 455
13087.48 458
13088.56 472
13089.64 441
13090.72 530
13091.80 503
13092.88 489
13093.96 428
13095.04 448
13096.12 461
13097.20 491
13098.28 517
13099.36 464
13100.45 463
13101.53 472
13102.61 473
13103.69 457
13104.77 514
13105.85 506
13106.93 490
13108.01 503
13109.10 480
13110.18 470
13111.26 451
13112.34 462
13113.42 466
13114.50 541
13115.58 479
13116.67 526
13117.75 520
13118.83 462
13119.91 483
13120.99 384
13122.08 487
13123.16 482
13124.24 462
13125.32 464
13126.40 444
13127.49 480
13128.57 508
13129.65 508
13130.73 451
13131.82 426
13132.90 466
13133.98 492
13135.06 432
13136.15 477
13137.23 509
13138.31 467
13139.39 486
13140.48 452
13141.56 423
13142.64 439
13143.72 432
13144.81 451
13145.89 464
13146.97 429
13148.06 406
13149.14 402
13150.22 439
13151.31 447
13152.39 476
13153.47 470
13154.56 506
13155.64 440
13156.72 420
13157.81 470
13158.89 458
13159.97 490
13161.06 474
13162.14 475
13163.22 418
13164.31 460
13165.39 482
13166.47 450
13167.56 422
13168.64 443
13169.73 454
13170.81 466
13171.89 467
13172.98 418
13174.06 487
13175.15 497
13176.23 474
13177.31 453
13178.40 522
13179.48 435
13180.57 382
13181.65 414
13182.74 404
13183.82 449
13184.91 464
13185.99 466
13187.07 485
13188.16 476
13189.24 448
13190.33 452
13191.41 452
13192.50 453
13193.58 462
13194.67 427
13195.75 450
13196.84 509
13197.92 465
13199.01 488
13200.09 475
13201.18 447
13202.26 475
13203.35 438
13204.44 470
13205.52 502
13206.61 504
13207.69 437
13208.78 480
13209.86 472
13210.95 460
13212.03 440
13213.12 459
13214.21 459
13215.29 423
13216.38 428
13217.46 454
13218.55 441
13219.63 394
13220.72 462
13221.81 471
13222.89 504
13223.98 451
13225.07 442
13226.15 428
13227.24 483
13228.32 482
13229.41 509
13230.50 454
13231.58 465
13232.67 465
13233.76 448
13234.84 489
13235.93 477
13237.02 512
13238.10 481
13239.19 446
13240.28 469
13241.36 435
13242.45 418
13243.54 441
13244.62 483
13245.71 435
13246.80 438
13247.89 495
13248.97 499
13250.06 462
13251.15 478
13252.23 448
13253.32 481
13254.41 499
13255.50 497
13256.58 526
13257.67 507
13258.76 488
13259.85 471
13260.94 481
13262.02 468
13263.11 450
13264.20 518
13265.29 463
13266.37 440
13267.46 446
13268.55 445
13269.64 491
13270.73 489
13271.81 464
13272.90 496
13273.99 468
13275.08 472
13276.17 496
13277.26 516
13278.34 492
13279.43 492
13280.52 517
13281.61 502
13282.70 461
13283.79 447
13284.88 490
13285.96 492
13287.05 472
13288.14 436
13289.23 475
13290.32 469
13291.41 489
13292.50 547
13293.59 521
13294.68 547
13295.76 484
13296.85 534
13297.94 522
13299.03 490
13300.12 487
13301.21 512
13302.30 546
13303.39 476
13304.48 519
13305.57 563
13306.66 542
13307.75 508
13308.84 523
13309.93 503
13311.02 500
13312.11 542
13313.20 546
13314.29 496
13315.38 516
13316.47 548
13317.56 528
13318.65 530
13319.74 525
13320.83 554
13321.92 533
13323.01 536
13324.10 514
13325.19 505
13326.28 532
13327.37 530
13328.46 547
13329.55 484
13330.64 501
13331.73 526
13332.82 546
13333.91 487
13335.00 504
13336.09 488
13337.18 524
13338.27 558
13339.37 499
13340.46 489
13341.55 537
13342.64 483
13343.73 549
13344.82 523
13345.91 526
13347.00 483
13348.09 446
13349.19 534
13350.28 536
13351.37 523
13352.46 567
13353.55 592
13354.64 568
13355.73 549
13356.83 539
13357.92 552
13359.01 522
13360.10 541
13361.19 564
13362.28 550
13363.38 611
13364.47 620
13365.56 511
13366.65 557
13367.74 530
13368.84 542
13369.93 580
13371.02 589
13372.11 513
13373.21 580
13374.30 558
13375.39 552
13376.48 565
13377.58 560
13378.67 553
13379.76 590
13380.85 563
13381.95 547
13383.04 523
13384.13 482
13385.22 468
13386.32 482
13387.41 513
13388.50 529
13389.60 529
13390.69 551
13391.78 515
13392.87 536
13393.97 533
13395.06 484
13396.15 492
13397.25 537
13398.34 508
13399.43 508
13400.53 526
13401.62 537
13402.71 506
13403.81 535
13404.90 492
13406.00 566
13407.09 490
13408.18 526
13409.28 544
13410.37 493
13411.46 513
13412.56 536
13413.65 508
13414.75 546
13415.84 449
13416.93 512
13418.03 535
13419.12 542
13420.22 536
13421.31 509
13422.41 514
13423.50 471
13424.59 489
13425.69 486
13426.78 532
13427.88 529
13428.97 483
13430.07 479
13431.16 507
13432.26 544
13433.35 536
13434.45 514
13435.54 517
13436.64 518
13437.73 583
13438.82 523
13439.92 499
13441.02 524
13442.11 448
13443.21 456
13444.30 513
13445.40 542
13446.49 553
13447.59 513
13448.68 542
13449.78 562
13450.87 550
13451.97 549
13453.06 532
13454.16 503
13455.25 498
13456.35 545
13457.45 535
13458.54 565
13459.64 574
13460.73 501
13461.83 576
13462.93 584
13464.02 560
13465.12 615
13466.21 536
13467.31 526
13468.41 537
13469.50 566
13470.60 542
13471.70 594
13472.79 526
13473.89 574
13474.98 541
13476.08 546
13477.18 541
13478.27 540
13479.37 539
13480.47 539
13481.56 571
13482.66 589
13483.76 541
13484.85 535
13485.95 530
13487.05 569
13488.15 556
13489.24 526
13490.34 568
13491.44 537
13492.53 557
13493.63 569
13494.73 560
13495.83 596
13496.92 559
13498.02 622
13499.12 655
13500.22 582
13501.31 553
13502.41 620
13503.51 637
13504.61 585
13505.70 616
13506.80 646
13507.90 626
13509.00 662
13510.09 609
13511.19 623
13512.29 612
13513.39 626
13514.49 610
13515.58 636
13516.68 609
13517.78 601
13518.88 560
13519.98 555
13521.08 553
13522.17 613
13523.27 549
13524.37 496
13525.47 532
13526.57 548
13527.67 486
13528.77 529
13529.86 588
13530.96 499
13532.06 489
13533.16 495
13534.26 485
13535.36 492
13536.46 559
13537.56 528
13538.66 558
13539.75 498
13540.85 506
13541.95 503
13543.05 538
13544.15 495
13545.25 520
13546.35 508
13547.45 533
13548.55 491
13549.65 485
13550.75 458
13551.85 489
13552.95 462
13554.05 448
13555.15 498
13556.25 502
13557.35 496
13558.45 460
13559.55 473
13560.65 494
13561.75 483
13562.85 478
13563.95 484
13565.05 520
13566.15 527
13567.25 437
13568.35 459
13569.45 496
13570.55 532
13571.65 480
13572.75 455
13573.85 480
13574.95 436
13576.05 509
13577.15 515
13578.25 504
13579.35 492
13580.45 452
13581.55 497
13582.65 508
13583.75 473
13584.86 508
13585.96 542
13587.06 526
13588.16 435
13589.26 497
13590.36 525
13591.46 486
13592.56 514
13593.66 496
13594.77 471
13595.87 528
13596.97 519
13598.07 454
13599.17 458
13600.27 518
13601.37 516
13602.48 447
13603.58 502
13604.68 515
13605.78 482
13606.88 515
13607.99 508
13609.09 495
13610.19 516
13611.29 523
13612.39 506
13613.50 492
13614.60 531
13615.70 449
13616.80 529
13617.90 507
13619.01 506
13620.11 517
13621.21 467
13622.31 500
13623.42 507
13624.52 454
13625.62 491
13626.72 506
13627.83 452
13628.93 493
13630.03 485
13631.13 516
13632.24 466
13633.34 467
13634.44 423
13635.55 458
13636.65 493
13637.75 524
13638.86 544
13639.96 502
13641.06 496
13642.17 511
13643.27 531
13644.37 525
13645.48 505
13646.58 480
13647.68 528
13648.79 538
13649.89 462
13650.99 505
13652.10 504
13653.20 480
13654.30 492
13655.41 464
13656.51 472
13657.62 485
13658.72 450
13659.82 475
13660.93 479
13662.03 494
13663.14 469
13664.24 461
13665.34 496
13666.45 554
13667.55 499
13668.66 542
13669.76 515
13670.87 487
13671.97 500
13673.07 522
13674.18 488
13675.28 483
13676.39 471
13677.49 462
13678.60 448
13679.70 538
13680.81 536
13681.91 547
13683.02 534
13684.12 500
13685.23 488
13686.33 505
13687.44 487
13688.54 494
13689.65 512
13690.75 483
13691.86 476
13692.96 534
13694.07 486
13695.17 526
13696.28 542
13697.39 483
13698.49 498
13699.60 423
13700.70 483
13701.81 527
13702.91 519
13704.02 520
13705.13 525
13706.23 508
13707.34 536
13708.44 528
13709.55 488
13710.65 496
13711.76 507
13712.87 524
13713.97 524
13715.08 505
13716.19 513
13717.29 537
13718.40 542
13719.50 527
13720.61 531
13721.72 481
13722.82 467
13723.93 485
13725.04 504
13726.14 571
13727.25 591
13728.36 565
13729.46 499
13730.57 515
13731.68 516
13732.78 565
13733.89 578
13735.00 566
13736.11 575
13737.21 527
13738.32 529
13739.43 597
13740.53 542
13741.64 532
13742.75 540
13743.86 570
13744.96 526
13746.07 593
13747.18 585
13748.29 602
13749.39 574
13750.50 617
13751.61 592
13752.72 567
13753.82 544
13754.93 540
13756.04 597
13757.15 628
13758.26 606
13759.36 598
13760.47 604
13761.58 626
13762.69 573
13763.80 597
13764.91 614
13766.01 644
13767.12 679
13768.23 665
13769.34 668
13770.45 697
13771.56 729
13772.66 729
13773.77 744
13774.88 792
13775.99 799
13777.10 832
13778.21 767
13779.32 791
13780.42 730
13781.53 731
13782.64 768
13783.75 757
13784.86 711
13785.97 726
13787.08 640
13788.19 648
13789.30 634
13790.41 546
13791.52 552
13792.63 598
13793.73 635
13794.84 553
13795.95 551
13797.06 582
13798.17 589
13799.28 591
13800.39 547
13801.50 567
13802.61 540
13803.72 585
13804.83 604
13805.94 555
13807.05 586
13808.16 590
13809.27 626
13810.38 589
13811.49 571
13812.60 542
13813.71 534
13814.82 585
13815.93 510
13817.04 519
13818.15 550
13819.26 524
13820.37 524
13821.48 563
13822.59 586
13823.71 511
13824.82 497
13825.93 526
13827.04 521
13828.15 517
13829.26 510
13830.37 523
13831.48 512
13832.59 518
13833.70 532
13834.81 499
13835.92 514
13837.04 533
13838.15 542
13839.26 482
13840.37 520
13841.48 533
13842.59 548
13843.70 516
13844.81 539
13845.93 514
13847.04 580
13848.15 533
13849.26 547
13850.37 546
13851.48 520
13852.60 538
13853.71 506
13854.82 522
13855.93 528
13857.04 525
13858.16 566
13859.27 542
13860.38 578
13861.49 540
13862.60 560
13863.72 545
13864.83 590
13865.94 564
13867.05 576
13868.17 577
13869.28 579
13870.39 548
13871.50 514
13872.62 538
13873.73 557
13874.84 612
13875.95 632
13877.07 602
13878.18 581
13879.29 576
13880.40 547
13881.52 585
13882.63 560
13883.74 518
13884.86 552
13885.97 575
13887.08 555
13888.20 564
13889.31 499
13890.42 506
13891.54 584
13892.65 507
13893.76 562
13894.88 549
13895.99 582
13897.10 535
13898.22 546
13899.33 524
13900.44 528
13901.56 530
13902.67 573
13903.79 536
13904.90 507
13906.01 514
13907.13 526
13908.24 561
13909.36 576
13910.47 545
13911.58 536
13912.70 538
13913.81 527
13914.93 514
13916.04 511
13917.16 536
13918.27 493
13919.38 537
13920.50 477
13921.61 505
13922.73 549
13923.84 506
13924.96 536
13926.07 527
13927.19 480
13928.30 531
13929.42 519
13930.53 478
13931.65 439
13932.76 543
13933.88 544
13934.99 575
13936.11 494
13937.22 489
13938.34 476
13939.45 515
13940.57 502
13941.68 481
13942.80 476
13943.91 488
13945.03 494
13946.14 468
13947.26 509
13948.38 483
13949.49 464
13950.61 475
13951.72 499
13952.84 499
13953.95 472
13955.07 488
13956.19 458
13957.30 456
13958.42 474
13959.53 520
13960.65 522
13961.77 447
13962.88 448
13964.00 476
13965.11 468
13966.23 474
13967.35 488
13968.46 525
13969.58 496
13970.70 475
13971.81 487
13972.93 447
13974.05 458
13975.16 528
13976.28 507
13977.40 501
13978.51 541
13979.63 502
13980.75 480
13981.86 470
13982.98 499
13984.10 474
13985.22 475
13986.33 494
13987.45 472
13988.57 468
13989.68 500
13990.80 469
13991.92 490
13993.04 520
13994.15 530
13995.27 509
13996.39 485
13997.51 467
13998.62 477
13999.74 497
14000.86 513
14001.98 517
14003.10 521
14004.21 499
14005.33 462
14006.45 489
14007.57 468
14008.68 468
14009.80 444
14010.92 460
14012.04 508
14013.16 485
14014.28 473
14015.39 513
14016.51 502
14017.63 524
14018.75 506
14019.87 533
14020.99 458
14022.10 531
14023.22 563
14024.34 559
14025.46 605
14026.58 524
14027.70 520
14028.82 536
14029.94 506
14031.05 526
14032.17 500
14033.29 536
14034.41 507
14035.53 509
14036.65 502
14037.77 499
14038.89 485
14040.01 505
14041.13 450
14042.25 453
14043.37 449
14044.49 488
14045.60 467
14046.72 490
14047.84 503
14048.96 541
14050.08 522
14051.20 501
14052.32 486
14053.44 490
14054.56 510
14055.68 522
14056.80 555
14057.92 537
14059.04 517
14060.16 491
14061.28 512
14062.40 512
14063.52 493
14064.64 499
14065.76 540
14066.88 562
14068.00 513
14069.12 506
14070.25 509
14071.37 505
14072.49 541
14073.61 530
14074.73 508
14075.85 496
14076.97 520
14078.09 497
14079.21 560
14080.33 486
14081.45 466
14082.57 516
14083.69 535
14084.82 537
14085.94 550
14087.06 557
14088.18 522
14089.30 560
14090.42 542
14091.54 527
14092.66 524
14093.79 536
14094.91 579
14096.03 557
14097.15 572
14098.27 537
14099.39 609
14100.52 606
14101.64 573
14102.76 627
14103.88 631
14105.00 610
14106.12 566
14107.25 617
14108.37 622
14109.49 577
14110.61 539
14111.74 512
14112.86 515
14113.98 502
14115.10 517
14116.22 482
14117.35 540
14118.47 521
14119.59 522
14120.71 522
14121.84 489
14122.96 520
14124.08 479
14125.20 505
14126.33 507
14127.45 498
14128.57 545
14129.70 494
14130.82 464
14131.94 514
14133.06 455
14134.19 444
14135.31 494
14136.43 503
14137.56 427
14138.68 463
14139.80 491
14140.93 457
14142.05 456
14143.17 438
14144.30 469
14145.42 500
14146.54 510
14147.67 427
14148.79 502
14149.91 426
14151.04 483
14152.16 487
14153.29 493
14154.41 452
14155.53 463
14156.66 510
14157.78 454
14158.91 445
14160.03 480
14161.15 495
14162.28 499
14163.40 474
14164.53 479
14165.65 438
14166.78 464
14167.90 410
14169.02 426
14170.15 436
14171.27 481
14172.40 453
14173.52 432
14174.65 468
14175.77 460
14176.90 493
14178.02 438
14179.15 436
14180.27 433
14181.40 431
14182.52 403
14183.65 412
14184.77 412
14185.90 456
14187.02 425
14188.15 418
14189.27 395
14190.40 406
14191.52 428
14192.65 431
14193.77 453
14194.90 441
14196.02 439
14197.15 446
14198.27 471
14199.40 485
14200.53 426
14201.65 412
14202.78 414
14203.90 391
14205.03 395
14206.16 408
14207.28 413
14208.41 436
14209.53 403
14210.66 399
14211.79 444
14212.91 427
14214.04 457
14215.16 453
14216.29 393
14217.42 417
14218.54 435
14219.67 366
14220.80 391
14221.92 411
14223.05 424
14224.18 434
14225.30 423
14226.43 381
14227.56 382
14228.68 467
14229.81 407
14230.94 396
14232.06 387
14233.19 407
14234.32 412
14235.44 399
14236.57 412
14237.70 361
14238.83 378
14239.95 440
14241.08 432
14242.21 416
14243.34 378
14244.46 370
14245.59 394
14246.72 377
14247.85 379
14248.97 417
14250.10 418
14251.23 363
14252.36 405
14253.48 439
14254.61 433
14255.74 397
14256.87 379
14258.00 367
14259.12 442
14260.25 374
14261.38 430
14262.51 401
14263.64 358
14264.76 424
14265.89 412
14267.02 404
14268.15 364
14269.28 350
14270.41 359
14271.53 381
14272.66 375
14273.79 369
14274.92 368
14276.05 368
14277.18 335
14278.31 382
14279.44 359
14280.56 365
14281.69 418
14282.82 389
14283.95 358
14285.08 372
14286.21 371
14287.34 394
14288.47 373
14289.60 362
14290.73 405
14291.86 376
14292.98 354
14294.11 319
14295.24 374
14296.37 372
14297.50 368
14298.63 417
14299.76 381
14300.89 370
14302.02 376
14303.15 374
14304.28 381
14305.41 391
14306.54 386
14307.67 365
14308.80 361
14309.93 340
14311.06 347
14312.19 361
14313.32 336
14314.45 336
14315.58 332
14316.71 287
14317.84 342
14318.97 367
14320.10 383
14321.23 344
14322.36 352
14323.49 322
14324.62 358
14325.76 409
14326.89 353
14328.02 322
14329.15 317
14330.28 341
14331.41 349
14332.54 327
14333.67 361
14334.80 355
14335.93 322
14337.06 344
14338.20 401
14339.33 383
14340.46 347
14341.59 345
14342.72 355
14343.85 352
14344.98 344
14346.12 357
14347.25 391
14348.38 383
14349.51 338
14350.64 371
14351.77 366
14352.90 316
14354.04 321
14355.17 348
14356.30 324
14357.43 342
14358.56 350
14359.70 423
14360.83 431
14361.96 337
14363.09 346
14364.22 345
14365.36 329
14366.49 322
14367.62 347
14368.75 349
14369.89 324
14371.02 334
14372.15 358
14373.28 344
14374.42 369
14375.55 363
14376.68 336
14377.81 315
14378.95 332
14380.08 379
14381.21 388
14382.35 352
14383.48 337
14384.61 342
14385.74 362
14386.88 378
14388.01 345
14389.14 338
14390.28 375
14391.41 296
14392.54 300
14393.68 284
14394.81 371
14395.94 341
14397.08 379
14398.21 329
14399.34 322
14400.48 303
14401.61 340
14402.75 305
14403.88 308
14405.01 327
14406.15 364
14407.28 338
14408.41 332
14409.55 371
14410.68 374
14411.82 355
14412.95 316
14414.08 326
14415.22 343
14416.35 339
14417.49 335
14418.62 318
14419.76 333
14420.89 336
14422.02 375
14423.16 372
14424.29 318
14425.43 348
14426.56 331
14427.70 330
14428.83 345
14429.97 341
14431.10 311
14432.24 326
14433.37 318
14434.51 351
14435.64 313
14436.78 358
14437.91 354
14439.05 332
14440.18 335
14441.32 346
14442.45 365
14443.59 346
14444.72 342
14445.86 345
14446.99 362
14448.13 325
14449.27 343
14450.40 324
14451.54 336
14452.67 302
14453.81 349
14454.94 361
14456.08 344
14457.22 354
14458.35 360
14459.49 348
14460.62 299
14461.76 317
14462.90 299
14464.03 348
14465.17 319
14466.30 300
14467.44 334
14468.58 338
14469.71 331
14470.85 327
14471.99 367
14473.12 358
14474.26 358
14475.40 315
14476.53 312
14477.67 357
14478.81 309
14479.94 361
14481.08 374
14482.22 352
14483.35 320
14484.49 301
14485.63 311
14486.76 323
14487.90 307
14489.04 361
14490.17 341
14491.31 310
14492.45 325
14493.59 295
14494.72 320
14495.86 341
14497.00 342
14498.14 366
14499.27 359
14500.41 324
14501.55 342
14502.69 301
14503.82 305
14504.96 322
14506.10 331
14507.24 364
14508.37 320
14509.51 315
14510.65 333
14511.79 321
14512.93 358
14514.06 371
14515.20 350
14516.34 328
14517.48 291
14518.62 351
14519.76 376
14520.89 370
14522.03 364
14523.17 329
14524.31 318
14525.45 323
14526.59 349
14527.73 335
14528.86 374
14530.00 371
14531.14 341
14532.28 316
14533.42 303
14534.56 281
14535.70 329
14536.84 317
14537.98 337
14539.11 362
14540.25 369
14541.39 392
14542.53 403
14543.67 341
14544.81 367
14545.95 354
14547.09 339
14548.23 329
14549.37 292
14550.51 338
14551.65 355
14552.79 365
14553.93 339
14555.07 373
14556.21 345
14557.35 343
14558.49 333
14559.63 362
14560.77 396
14561.91 358
14563.05 351
14564.19 331
14565.33 353
14566.47 360
14567.61 355
14568.75 313
14569.89 329
14571.03 356
14572.17 355
14573.31 333
14574.45 356
14575.59 318
14576.73 349
14577.87 369
14579.01 400
14580.15 336
14581.29 333
14582.43 354
14583.57 385
14584.71 386
14585.85 370
14587.00 320
14588.14 345
14589.28 365
14590.42 339
14591.56 356
14592.70 352
14593.84 394
14594.98 371
14596.12 342
14597.27 373
14598.41 363
14599.55 395
14600.69 424
14601.83 356
14602.97 393
14604.12 383
14605.26 365
14606.40 366
14607.54 368
14608.68 390
14609.82 396
14610.97 386
14612.11 390
14613.25 367
14614.39 382
14615.53 380
14616.68 357
14617.82 373
14618.96 388
14620.10 356
14621.25 359
14622.39 360
14623.53 354
14624.67 362
14625.81 351
14626.96 402
14628.10 375
14629.24 404
14630.39 405
14631.53 422
14632.67 416
14633.81 367
14634.96 338
14636.10 401
14637.24 453
14638.38 393
14639.53 431
14640.67 459
14641.81 398
14642.96 394
14644.10 403
14645.24 387
14646.39 363
14647.53 368
14648.67 385
14649.82 359
14650.96 353
14652.10 353
14653.25 385
14654.39 401
14655.53 375
14656.68 392
14657.82 376
14658.97 348
14660.11 339
14661.25 381
14662.40 424
14663.54 359
14664.69 340
14665.83 350
14666.97 371
14668.12 342
14669.26 352
14670.41 377
14671.55 397
14672.69 388
14673.84 428
14674.98 389
14676.13 351
14677.27 330
14678.42 353
14679.56 395
14680.71 356
14681.85 350
14683.00 356
14684.14 359
14685.29 347
14686.43 326
14687.57 347
14688.72 361
14689.86 396
14691.01 369
14692.15 353
14693.30 380
14694.45 377
14695.59 379
14696.74 397
14697.88 344
14699.03 384
14700.17 350
14701.32 334
14702.46 366
14703.61 361
14704.75 381
14705.90 341
14707.04 341
14708.19 349
14709.34 320
14710.48 383
14711.63 366
14712.77 364
14713.92 353
14715.07 393
14716.21 367
14717.36 358
14718.50 353
14719.65 369
14720.80 389
14721.94 363
14723.09 378
14724.24 436
14725.38 390
14726.53 387
14727.67 353
14728.82 367
14729.97 386
14731.11 391
14732.26 400
14733.41 424
14734.55 369
14735.70 335
14736.85 384
14737.99 371
14739.14 370
14740.29 362
14741.44 375
14742.58 361
14743.73 395
14744.88 370
14746.02 377
14747.17 401
14748.32 380
14749.47 389
14750.61 380
14751.76 428
14752.91 424
14754.06 380
14755.20 371
14756.35 350
14757.50 361
14758.65 397
14759.79 369
14760.94 384
14762.09 404
14763.24 405
14764.38 403
14765.53 407
14766.68 385
14767.83 385
14768.98 410
14770.13 414
14771.27 429
14772.42 397
14773.57 406
14774.72 395
14775.87 449
14777.01 441
14778.16 464
14779.31 438
14780.46 415
14781.61 416
14782.76 435
14783.91 434
14785.05 477
14786.20 443
14787.35 486
14788.50 507
14789.65 465
14790.80 486
14791.95 514
14793.10 479
14794.25 499
14795.39 517
14796.54 479
14797.69 483
14798.84 484
14799.99 501
14801.14 460
14802.29 452
14803.44 492
14804.59 508
14805.74 523
14806.89 530
14808.04 479
14809.19 470
14810.34 448
14811.49 486
14812.64 459
14813.79 481
14814.94 490
14816.09 460
14817.24 503
14818.39 536
14819.54 476
14820.69 494
14821.84 472
14822.99 445
14824.14 482
14825.29 432
14826.44 473
14827.59 472
14828.74 461
14829.89 458
14831.04 434
14832.19 424
14833.34 403
14834.49 414
14835.64 415
14836.79 369
14837.94 366
14839.09 404
14840.24 412
14841.40 405
14842.55 412
14843.70 394
14844.85 397
14846.00 400
14847.15 359
14848.30 403
14849.45 396
14850.60 367
14851.76 374
14852.91 390
14854.06 378
14855.21 358
14856.36 426
14857.51 348
14858.66 372
14859.82 362
14860.97 363
14862.12 331
14863.27 363
14864.42 345
14865.57 345
14866.73 337
14867.88 360
14869.03 405
14870.18 351
14871.33 369
14872.49 356
14873.64 359
14874.79 347
14875.94 375
14877.10 377
14878.25 338
14879.40 328
14880.55 338
14881.71 339
14882.86 345
14884.01 374
14885.16 362
14886.32 345
14887.47 374
14888.62 378
14889.77 323
14890.93 360
14892.08 374
14893.23 345
14894.39 312
14895.54 337
14896.69 363
14897.84 335
14899.00 315
14900.15 334
14901.30 351
14902.46 358
14903.61 319
14904.76 333
14905.92 339
14907.07 293
14908.22 333
14909.38 358
14910.53 389
14911.69 323
14912.84 316
14913.99 345
14915.15 358
14916.30 340
14917.45 358
14918.61 357
14919.76 360
14920.92 341
14922.07 345
14923.22 326
14924.38 307
14925.53 294
14926.69 330
14927.84 326
14928.99 322
14930.15 343
14931.30 330
14932.46 362
14933.61 322
14934.77 314
14935.92 311
14937.08 345
14938.23 340
14939.39 339
14940.54 310
14941.70 319
14942.85 357
14944.00 324
14945.16 347
14946.31 301
14947.47 331
14948.62 304
14949.78 342
14950.94 325
14952.09 282
14953.25 313
14954.40 337
14955.56 322
14956.71 305
14957.87 361
14959.02 298
14960.18 327
14961.33 320
14962.49 313
14963.64 331
14964.80 317
14965.96 317
14967.11 291
14968.27 309
14969.42 354
14970.58 340
14971.74 318
14972.89 304
14974.05 290
14975.20 299
14976.36 316
14977.52 333
14978.67 349
14979.83 307
14980.98 301
14982.14 319
14983.30 273
14984.45 290
14985.61 272
14986.77 283
14987.92 260
14989.08 288
14990.24 312
14991.39 273
14992.55 302
14993.71 282
14994.86 303
14996.02 353
14997.18 289
14998.33 281
14999.49 295
15000.65 314
15001.81 279
15002.96 298
15004.12 274
15005.28 278
15006.43 319
15007.59 333
15008.75 312
15009.91 259
15011.06 261
15012.22 275
15013.38 294
15014.54 277
15015.69 236
15016.85 269
15018.01 267
15019.17 288
15020.33 272
15021.48 286
15022.64 305
15023.80 255
15024.96 267
15026.12 293
15027.27 273
15028.43 239
15029.59 269
15030.75 302
15031.91 283
15033.07 251
15034.22 287
15035.38 299
15036.54 283
15037.70 274
15038.86 284
15040.02 284
15041.17 263
15042.33 276
15043.49 287
15044.65 274
15045.81 272
15046.97 251
15048.13 255
15049.29 305
15050.45 270
15051.60 265
15052.76 306
15053.92 297
15055.08 308
15056.24 241
15057.40 253
15058.56 227
15059.72 255
15060.88 288
15062.04 259
15063.20 252
15064.36 259
15065.52 276
15066.68 282
15067.84 285
15069.00 282
15070.16 266
15071.32 267
15072.48 276
15073.63 279
15074.79 254
15075.95 277
15077.11 269
15078.27 281
15079.44 271
15080.60 271
15081.76 241
15082.92 284
15084.08 309
15085.24 301
15086.40 272
15087.56 275
15088.72 271
15089.88 292
15091.04 266
15092.20 255
15093.36 258
15094.52 295
15095.68 295
15096.84 307
15098.00 265
15099.16 249
15100.32 240
15101.49 276
15102.65 267
15103.81 246
15104.97 294
15106.13 260
15107.29 257
15108.45 283
15109.61 295
15110.78 269
15111.94 267
15113.10 274
15114.26 265
15115.42 241
15116.58 260
15117.74 287
15118.91 282
15120.07 298
15121.23 274
15122.39 262
15123.55 289
15124.71 277
15125.88 239
15127.04 253
15128.20 253
15129.36 256
15130.52 216
15131.69 286
15132.85 285
15134.01 274
15135.17 260
15136.34 269
15137.50 262
15138.66 278
15139.82 263
15140.99 271
15142.15 271
15143.31 235
15144.47 257
15145.64 262
15146.80 278
15147.96 272
15149.12 269
15150.29 259
15151.45 270
15152.61 280
15153.78 268
15154.94 254
15156.10 262
15157.27 256
15158.43 268
15159.59 284
15160.75 264
15161.92 281
15163.08 295
15164.24 278
15165.41 276
15166.57 269
15167.74 288
15168.90 256
15170.06 276
15171.23 296
15172.39 292
15173.55 274
15174.72 282
15175.88 284
15177.05 302
15178.21 242
15179.37 241
15180.54 260
15181.70 244
15182.87 243
15184.03 253
15185.19 271
15186.36 294
15187.52 262
15188.69 252
15189.85 314
15191.02 319
15192.18 284
15193.34 285
15194.51 286
15195.67 264
15196.84 250
15198.00 323
15199.17 295
15200.33 287
15201.50 278
15202.66 323
15203.83 282
15204.99 275
15206.16 311
15207.32 286
15208.49 288
15209.65 286
15210.82 253
15211.98 293
15213.15 264
15214.31 252
15215.48 267
15216.64 252
15217.81 293
15218.97 281
15220.14 317
15221.31 290
15222.47 276
15223.64 257
15224.80 282
15225.97 305
15227.13 321
15228.30 283
15229.47 261
15230.63 293
15231.80 299
15232.96 298
15234.13 288
15235.30 338
15236.46 297
15237.63 299
15238.79 302
15239.96 287
15241.13 279
15242.29 313
15243.46 257
15244.63 259
15245.79 275
15246.96 301
15248.13 286
15249.29 259
15250.46 257
15251.63 276
15252.79 282
15253.96 287
15255.13 282
15256.29 292
15257.46 276
15258.63 289
15259.80 254
15260.96 297
15262.13 271
15263.30 288
15264.46 290
15265.63 260
15266.80 268
15267.97 269
15269.13 278
15270.30 253
15271.47 262
15272.64 257
15273.80 284
15274.97 279
15276.14 298
15277.31 281
15278.47 242
15279.64 274
15280.81 280
15281.98 247
15283.15 250
15284.31 284
15285.48 255
15286.65 271
15287.82 348
15288.99 301
15290.15 283
15291.32 283
15292.49 295
15293.66 326
15294.83 256
15296.00 233
15297.16 268
15298.33 272
15299.50 280
15300.67 268
15301.84 272
15303.01 293
15304.18 261
15305.35 267
15306.51 273
15307.68 267
15308.85 263
15310.02 253
15311.19 301
15312.36 275
15313.53 281
15314.70 271
15315.87 308
15317.04 257
15318.21 263
15319.37 252
15320.54 244
15321.71 274
15322.88 288
15324.05 285
15325.22 260
15326.39 286
15327.56 285
15328.73 280
15329.90 311
15331.07 292
15332.24 306
15333.41 309
15334.58 281
15335.75 291
15336.92 266
15338.09 276
15339.26 268
15340.43 247
15341.60 250
15342.77 254
15343.94 291
15345.11 271
15346.28 296
15347.45 299
15348.62 295
15349.79 278
15350.96 294
15352.13 292
15353.31 298
15354.48 251
15355.65 296
15356.82 253
15357.99 287
15359.16 279
15360.33 271
15361.50 239
15362.67 252
15363.84 300
15365.01 257
15366.19 299
15367.36 292
15368.53 236
15369.70 228
15370.87 281
15372.04 293
15373.21 283
15374.38 248
15375.56 274
15376.73 270
15377.90 269
15379.07 289
15380.24 271
15381.41 273
15382.59 265
15383.76 241
15384.93 264
15386.10 258
15387.27 256
15388.45 251
15389.62 288
15390.79 302
15391.96 279
15393.13 291
15394.31 279
15395.48 267
15396.65 283
15397.82 271
15399.00 287
15400.17 271
15401.34 260
15402.51 255
15403.69 272
15404.86 272
15406.03 283
15407.20 276
15408.38 263
15409.55 279
15410.72 265
15411.89 251
15413.07 248
15414.24 264
15415.41 278
15416.59 290
15417.76 261
15418.93 316
15420.11 310
15421.28 266
15422.45 291
15423.63 255
15424.80 250
15425.97 254
15427.15 257
15428.32 291
15429.49 274
15430.67 252
15431.84 257
15433.01 267
15434.19 264
15435.36 246
15436.54 306
15437.71 299
15438.88 257
15440.06 229
15441.23 262
15442.41 285
15443.58 314
15444.75 304
15445.93 302
15447.10 282
15448.28 270
15449.45 325
15450.63 325
15451.80 261
15452.97 263
15454.15 272
15455.32 283
15456.50 278
15457.67 296
15458.85 274
15460.02 251
15461.20 260
15462.37 266
15463.55 268
15464.72 289
15465.90 280
15467.07 284
15468.25 254
15469.42 252
15470.60 284
15471.77 252
15472.95 248
15474.12 267
15475.30 270
15476.47 272
15477.65 304
15478.82 263
15480.00 296
15481.17 282
15482.35 237
15483.53 263
15484.70 240
15485.88 247
15487.05 264
15488.23 277
15489.40 274
15490.58 294
15491.76 296
15492.93 257
15494.11 257
15495.28 240
15496.46 261
15497.64 277
15498.81 279
15499.99 251
15501.17 254
15502.34 293
15503.52 266
15504.69 289
15505.87 248
15507.05 264
15508.22 254
15509.40 248
15510.58 272
15511.75 233
15512.93 297
15514.11 286
15515.28 285
15516.46 248
15517.64 234
15518.81 250
15519.99 255
15521.17 281
15522.35 297
15523.52 269
15524.70 301
15525.88 292
15527.05 269
15528.23 263
15529.41 283
15530.59 300
15531.76 283
15532.94 239
15534.12 295
15535.30 291
15536.47 279
15537.65 276
15538.83 257
15540.01 273
15541.19 298
15542.36 281
15543.54 308
15544.72 239
15545.90 303
15547.08 297
15548.25 287
15549.43 276
15550.61 290
15551.79 301
15552.97 274
15554.14 294
15555.32 269
15556.50 316
15557.68 303
15558.86 246
15560.04 268
15561.22 297
15562.39 298
15563.57 296
15564.75 311
15565.93 296
15567.11 338
15568.29 269
15569.47 295
15570.65 304
15571.82 314
15573.00 310
15574.18 286
15575.36 289
15576.54 288
15577.72 294
15578.90 305
15580.08 293
15581.26 303
15582.44 267
15583.62 279
15584.80 281
15585.98 318
15587.16 341
15588.34 300
15589.51 298
15590.69 255
15591.87 247
15593.05 276
15594.23 296
15595.41 285
15596.59 312
15597.77 272
15598.95 311
15600.13 296
15601.31 288
15602.49 293
15603.67 241
15604.85 274
15606.03 318
15607.21 320
15608.40 308
15609.58 290
15610.76 330
15611.94 292
15613.12 295
15614.30 276
15615.48 300
15616.66 309
15617.84 276
15619.02 279
15620.20 308
15621.38 321
15622.56 325
15623.74 302
15624.93 325
15626.11 306
15627.29 302
15628.47 293
15629.65 314
15630.83 306
15632.01 295
15633.19 298
15634.37 295
15635.56 292
15636.74 335
15637.92 303
15639.10 269
15640.28 276
15641.46 268
15642.65 313
15643.83 346
15645.01 327
15646.19 317
15647.37 309
15648.55 332
15649.74 306
15650.92 306
15652.10 311
15653.28 330
15654.46 325
15655.65 319
15656.83 346
15658.01 351
15659.19 328
15660.38 330
15661.56 351
15662.74 369
15663.92 321
15665.11 368
15666.29 337
15667.47 375
15668.65 350
15669.84 326
15671.02 365
15672.20 309
15673.38 337
15674.57 312
15675.75 348
15676.93 349
15678.12 324
15679.30 318
15680.48 292
15681.67 324
15682.85 357
15684.03 345
15685.22 270
15686.40 287
15687.58 311
15688.77 294
15689.95 299
15691.13 295
15692.32 297
15693.50 253
15694.68 266
15695.87 327
15697.05 346
15698.23 330
15699.42 357
15700.60 344
15701.79 291
15702.97 382
15704.15 390
15705.34 305
15706.52 321
15707.71 310
15708.89 303
15710.07 299
15711.26 314
15712.44 335
15713.63 326
15714.81 334
15716.00 344
15717.18 315
15718.37 325
15719.55 310
15720.73 318
15721.92 323
15723.10 317
15724.29 340
15725.47 339
15726.66 396
15727.84 350
15729.03 386
15730.21 362
15731.40 357
15732.58 324
15733.77 334
15734.95 344
15736.14 347
15737.32 404
15738.51 345
15739.69 346
15740.88 297
15742.07 340
15743.25 343
15744.44 298
15745.62 387
15746.81 361
15747.99 337
15749.18 314
15750.36 326
15751.55 358
15752.74 341
15753.92 364
15755.11 332
15756.29 332
15757.48 348
15758.67 352
15759.85 344
15761.04 302
15762.22 365
15763.41 326
15764.60 365
15765.78 348
15766.97 354
15768.16 332
15769.34 307
15770.53 304
15771.72 330
15772.90 317
15774.09 316
15775.28 319
15776.46 320
15777.65 335
15778.84 351
15780.02 320
15781.21 362
15782.40 377
15783.58 323
15784.77 328
15785.96 354
15787.14 326
15788.33 303
15789.52 362
15790.71 361
15791.89 338
15793.08 311
15794.27 330
15795.46 350
15796.64 352
15797.83 333
15799.02 294
15800.21 306
15801.39 332
15802.58 333
15803.77 296
15804.96 318
15806.14 309
15807.33 304
15808.52 316
15809.71 294
15810.90 308
15812.08 306
15813.27 274
15814.46 278
15815.65 297
15816.84 291
15818.03 284
15819.21 304
15820.40 293
15821.59 290
15822.78 297
15823.97 316
15825.16 309
15826.35 264
15827.53 304
15828.72 298
15829.91 304
15831.10 295
15832.29 303
15833.48 317
15834.67 271
15835.86 310
15837.04 301
15838.23 336
15839.42 312
15840.61 290
15841.80 328
15842.99 280
15844.18 329
15845.37 332
15846.56 345
15847.75 297
15848.94 294
15850.13 298
15851.32 292
15852.51 329
15853.70 277
15854.89 295
15856.07 299
15857.26 329
15858.45 299
15859.64 278
15860.83 289
15862.02 312
15863.21 310
15864.40 316
15865.59 322
15866.78 276
15867.97 308
15869.16 316
15870.36 375
15871.55 284
15872.74 292
15873.93 308
15875.12 280
15876.31 277
15877.50 296
15878.69 318
15879.88 312
15881.07 339
15882.26 290
15883.45 270
15884.64 249
15885.83 329
15887.02 248
15888.21 268
15889.41 294
15890.60 278
15891.79 297
15892.98 290
15894.17 293
15895.36 300
15896.55 281
15897.74 325
15898.93 274
15900.13 286
15901.32 292
15902.51 305
15903.70 355
15904.89 318
15906.08 270
15907.28 282
15908.47 258
15909.66 289
15910.85 294
15912.04 311
15913.23 318
15914.43 307
15915.62 307
15916.81 254
15918.00 269
15919.19 314
15920.39 314
15921.58 270
15922.77 302
15923.96 263
15925.16 280
15926.35 296
15927.54 285
15928.73 269
15929.93 268
15931.12 282
15932.31 311
15933.50 299
15934.70 250
15935.89 333
15937.08 335
15938.27 306
15939.47 298
15940.66 298
15941.85 292
15943.05 300
15944.24 309
15945.43 308
15946.63 292
15947.82 312
15949.01 276
15950.21 236
15951.40 243
15952.59 283
15953.79 269
15954.98 292
15956.17 264
15957.37 269
15958.56 235
15959.75 260
15960.95 242
15962.14 234
15963.33 260
15964.53 261
15965.72 266
15966.92 293
15968.11 239
15969.30 247
15970.50 264
15971.69 267
15972.89 267
15974.08 305
15975.27 270
15976.47 289
15977.66 289
15978.86 249
15980.05 237
15981.25 251
15982.44 272
15983.63 230
15984.83 237
15986.02 239
15987.22 245
15988.41 250
15989.61 243
15990.80 287
15992.00 297
15993.19 259
15994.39 270
15995.58 268
15996.78 256
15997.97 274
15999.17 285
16000.36 262
16001.56 249
16002.75 273
16003.95 252
16005.14 251
16006.34 261
16007.53 288
16008.73 281
16009.93 274
16011.12 271
16012.32 261
16013.51 265
16014.71 245
16015.90 273
16017.10 276
16018.30 272
16019.49 283
16020.69 214
16021.88 217
16023.08 279
16024.28 258
16025.47 285
16026.67 234
16027.86 248
16029.06 257
16030.26 240
16031.45 260
16032.65 277
16033.85 282
16035.04 233
16036.24 271
16037.43 263
16038.63 229
16039.83 252
16041.02 273
16042.22 257
16043.42 269
16044.61 261
16045.81 292
16047.01 256
16048.21 244
16049.40 247
16050.60 249
16051.80 262
16052.99 243
16054.19 262
16055.39 271
16056.59 222
16057.78 227
16058.98 248
16060.18 253
16061.37 212
16062.57 239
16063.77 240
16064.97 253
16066.16 272
16067.36 259
16068.56 239
16069.76 234
16070.96 212
16072.15 243
16073.35 241
16074.55 211
16075.75 226
16076.95 237
16078.14 272
16079.34 297
16080.54 250
16081.74 264
16082.94 272
16084.13 274
16085.33 247
16086.53 231
16087.73 227
16088.93 264
16090.13 245
16091.33 231
16092.52 210
16093.72 267
16094.92 223
16096.12 252
16097.32 279
16098.52 296
16099.72 256
16100.92 236
16102.11 228
16103.31 272
16104.51 257
16105.71 240
16106.91 238
16108.11 269
16109.31 287
16110.51 281
16111.71 245
16112.91 234
16114.11 229
16115.31 215
16116.51 250
16117.70 298
16118.90 325
16120.10 304
16121.30 233
16122.50 247
16123.70 219
16124.90 238
16126.10 234
16127.30 246
16128.50 234
16129.70 235
16130.90 230
16132.10 232
16133.30 226
16134.50 250
16135.70 283
16136.90 253
16138.10 238
16139.30 296
16140.50 251
16141.71 286
16142.91 246
16144.11 181
16145.31 202
16146.51 255
16147.71 235
16148.91 231
16150.11 263
16151.31 248
16152.51 249
16153.71 239
16154.91 223
16156.11 234
16157.31 234
16158.52 274
16159.72 274
16160.92 258
16162.12 218
16163.32 232
16164.52 273
16165.72 247
16166.92 221
16168.13 245
16169.33 238
16170.53 261
16171.73 271
16172.93 227
16174.13 248
16175.34 256
16176.54 231
16177.74 239
16178.94 265
16180.14 217
16181.34 235
16182.55 270
16183.75 250
16184.95 240
16186.15 254
16187.35 224
16188.56 225
16189.76 243
16190.96 236
16192.16 268
16193.37 252
16194.57 276
16195.77 251
16196.97 249
16198.18 257
16199.38 280
16200.58 238
16201.78 217
16202.99 227
16204.19 234
16205.39 238
16206.60 265
16207.80 283
16209.00 253
16210.20 250
16211.41 241
16212.61 249
16213.81 295
16215.02 254
16216.22 254
16217.42 253
16218.63 288
16219.83 237
16221.03 244
16222.24 248
16223.44 249
16224.64 207
16225.85 229
16227.05 249
16228.25 250
16229.46 222
16230.66 278
16231.87 264
16233.07 238
16234.27 246
16235.48 281
16236.68 269
16237.89 261
16239.09 253
16240.29 252
16241.50 218
16242.70 215
16243.91 275
16245.11 257
16246.31 263
16247.52 280
16248.72 254
16249.93 296
16251.13 273
16252.34 239
16253.54 257
16254.75 245
16255.95 273
16257.16 263
16258.36 274
16259.57 291
16260.77 265
16261.97 258
16263.18 294
16264.38 274
16265.59 267
16266.80 271
16268.00 251
16269.21 264
16270.41 287
16271.62 270
16272.82 312
16274.03 288
16275.23 284
16276.44 287
16277.64 261
16278.85 258
16280.05 277
16281.26 291
16282.47 281
16283.67 267
16284.88 275
16286.08 289
16287.29 249
16288.49 260
16289.70 273
16290.91 246
16292.11 213
16293.32 247
16294.52 332
16295.73 254
16296.94 261
16298.14 276
16299.35 290
16300.56 264
16301.76 253
16302.97 289
16304.18 270
16305.38 320
16306.59 272
16307.79 287
16309.00 294
16310.21 267
16311.42 283
16312.62 280
16313.83 269
16315.04 241
16316.24 284
16317.45 263
16318.66 311
16319.86 296
16321.07 315
16322.28 283
16323.49 280
16324.69 308
16325.90 248
16327.11 276
16328.31 254
16329.52 270
16330.73 233
16331.94 300
16333.14 297
16334.35 325
16335.56 291
16336.77 272
16337.98 253
16339.18 234
16340.39 263
16341.60 270
16342.81 247
16344.01 256
16345.22 244
16346.43 240
16347.64 257
16348.85 276
16350.05 267
16351.26 266
16352.47 277
16353.68 254
16354.89 220
16356.10 246
16357.30 226
16358.51 252
16359.72 242
16360.93 247
16362.14 222
16363.35 229
16364.56 204
16365.77 208
16366.97 239
16368.18 259
16369.39 286
16370.60 250
16371.81 223
16373.02 227
16374.23 229
16375.44 231
16376.65 242
16377.86 222
16379.06 218
16380.27 252
16381.48 281
16382.69 244
16383.90 216
16385.11 258
16386.32 239
16387.53 261
16388.74 254
16389.95 239
16391.16 270
16392.37 241
16393.58 260
16394.79 217
16396.00 240
16397.21 224
16398.42 202
16399.63 234
16400.84 237
16402.05 218
16403.26 234
16404.47 223
16405.68 247
16406.89 230
16408.10 226
16409.31 273
16410.52 263
16411.73 248
16412.94 255
16414.15 223
16415.36 264
16416.57 228
16417.78 202
16419.00 235
16420.21 225
16421.42 237
16422.63 232
16423.84 232
16425.05 233
16426.26 254
16427.47 232
16428.68 255
16429.89 250
16431.11 238
16432.32 230
16433.53 241
16434.74 257
16435.95 222
16437.16 239
16438.37 206
16439.59 231
16440.80 238
16442.01 265
16443.22 248
16444.43 269
16445.64 226
16446.86 212
16448.07 207
16449.28 237
16450.49 218
16451.70 225
16452.91 272
16454.13 252
16455.34 210
16456.55 192
16457.76 211
16458.98 227
16460.19 247
16461.40 224
16462.61 218
16463.82 198
16465.04 238
16466.25 214
16467.46 221
16468.67 220
16469.89 237
16471.10 210
16472.31 230
16473.53 234
16474.74 243
16475.95 232
16477.16 251
16478.38 233
16479.59 218
16480.80 197
16482.02 200
16483.23 237
16484.44 248
16485.66 249
16486.87 244
16488.08 217
16489.30 235
16490.51 249
16491.72 239
16492.94 237
16494.15 231
16495.36 225
16496.58 247
16497.79 219
16499.00 210
16500.22 203
16501.43 207
16502.65 240
16503.86 242
16505.07 252
16506.29 249
16507.50 226
16508.71 240
16509.93 249
16511.14 251
16512.36 218
16513.57 234
16514.79 200
16516.00 206
16517.21 223
16518.43 195
16519.64 236
16520.86 238
16522.07 222
16523.29 228
16524.50 253
16525.72 252
16526.93 247
16528.15 203
16529.36 243
16530.58 275
16531.79 230
16533.01 221
16534.22 230
16535.44 222
16536.65 238
16537.87 213
16539.08 247
16540.30 223
16541.51 234
16542.73 218
16543.94 222
16545.16 224
16546.37 224
16547.59 238
16548.80 222
16550.02 240
16551.24 231
16552.45 236
16553.67 225
16554.88 218
16556.10 224
16557.31 228
16558.53 222
16559.75 223
16560.96 231
16562.18 205
16563.39 242
16564.61 221
16565.83 232
16567.04 254
16568.26 230
16569.47 246
16570.69 231
16571.91 233
16573.12 263
16574.34 219
16575.56 237
16576.77 264
16577.99 212
16579.21 180
16580.42 189
16581.64 220
16582.86 257
16584.07 242
16585.29 219
16586.51 253
16587.72 232
16588.94 240
16590.16 246
16591.38 220
16592.59 220
16593.81 222
16595.03 227
16596.24 204
16597.46 261
16598.68 281
16599.90 232
16601.11 205
16602.33 239
16603.55 240
16604.77 215
16605.98 181
16607.20 204
16608.42 216
16609.64 207
16610.86 222
16612.07 245
16613.29 192
16614.51 216
16615.73 200
16616.95 233
16618.16 190
16619.38 225
16620.60 230
16621.82 227
16623.04 235
16624.25 225
16625.47 211
16626.69 235
16627.91 219
16629.13 202
16630.35 218
16631.57 213
16632.78 200
16634.00 239
16635.22 205
16636.44 209
16637.66 222
16638.88 230
16640.10 209
16641.32 196
16642.53 217
16643.75 225
16644.97 215
16646.19 249
16647.41 206
16648.63 211
16649.85 229
16651.07 241
16652.29 237
16653.51 210
16654.73 213
16655.95 281
16657.17 240
16658.39 224
16659.61 237
16660.83 228
16662.04 209
16663.26 228
16664.48 225
16665.70 222
16666.92 239
16668.14 200
16669.36 192
16670.58 185
16671.80 195
16673.02 220
16674.24 220
16675.46 232
16676.68 237
16677.91 199
16679.13 207
16680.35 234
16681.57 231
16682.79 252
16684.01 225
16685.23 225
16686.45 231
16687.67 238
16688.89 207
16690.11 170
16691.33 201
16692.55 233
16693.77 216
16694.99 183
16696.21 174
16697.44 220
16698.66 217
16699.88 229
16701.10 233
16702.32 225
16703.54 248
16704.76 210
16705.98 218
16707.21 212
16708.43 228
16709.65 211
16710.87 210
16712.09 214
16713.31 251
16714.53 236
16715.76 224
16716.98 199
16718.20 186
16719.42 217
16720.64 220
16721.87 199
16723.09 229
16724.31 236
16725.53 212
16726.75 216
16727.98 222
16729.20 207
16730.42 187
16731.64 201
16732.86 200
16734.09 172
16735.31 196
16736.53 209
16737.75 213
16738.98 186
16740.20 201
16741.42 256
16742.64 224
16743.87 199
16745.09 219
16746.31 217
16747.54 176
16748.76 213
16749.98 222
16751.20 197
16752.43 209
16753.65 230
16754.87 251
16756.10 206
16757.32 228
16758.54 249
16759.77 259
16760.99 219
16762.21 225
16763.44 213
16764.66 210
16765.88 213
16767.11 229
16768.33 218
16769.55 236
16770.78 219
16772.00 199
16773.23 179
16774.45 177
16775.67 183
16776.90 192
16778.12 195
16779.35 227
16780.57 225
16781.79 253
16783.02 211
16784.24 208
16785.47 223
16786.69 239
16787.91 232
16789.14 214
16790.36 197
16791.59 176
16792.81 189
16794.04 206
16795.26 214
16796.49 190
16797.71 170
16798.94 161
16800.16 201
16801.38 235
16802.61 211
16803.83 213
16805.06 207
16806.28 236
16807.51 258
16808.73 214
16809.96 187
16811.18 210
16812.41 238
16813.64 208
16814.86 210
16816.09 240
16817.31 198
16818.54 209
16819.76 204
16820.99 225
16822.21 230
16823.44 248
16824.66 229
16825.89 207
16827.12 212
16828.34 231
16829.57 203
16830.79 190
16832.02 222
16833.25 217
16834.47 233
16835.70 240
16836.92 259
16838.15 222
16839.38 225
16840.60 249
16841.83 231
16843.06 255
16844.28 204
16845.51 241
16846.73 223
16847.96 207
16849.19 195
16850.41 189
16851.64 203
16852.87 194
16854.09 227
16855.32 225
16856.55 212
16857.77 245
16859.00 190
16860.23 211
16861.46 197
16862.68 207
16863.91 240
16865.14 212
16866.36 198
16867.59 204
16868.82 229
16870.05 215
16871.27 213
16872.50 209
16873.73 227
16874.96 245
16876.18 248
16877.41 267
16878.64 283
16879.87 219
16881.09 214
16882.32 231
16883.55 231
16884.78 234
16886.01 229
16887.23 278
16888.46 243
16889.69 235
16890.92 227
16892.15 269
16893.37 221
16894.60 202
16895.83 237
16897.06 215
16898.29 234
16899.51 271
16900.74 216
16901.97 231
16903.20 253
16904.43 255
16905.66 250
16906.89 210
16908.12 215
16909.34 213
16910.57 231
16911.80 259
16913.03 238
16914.26 217
16915.49 221
16916.72 223
16917.95 231
16919.18 221
16920.40 195
16921.63 225
16922.86 208
16924.09 213
16925.32 187
16926.55 238
16927.78 234
16929.01 221
16930.24 244
16931.47 223
16932.70 220
16933.93 210
16935.16 200
16936.39 172
16937.62 207
16938.85 276
16940.08 232
16941.31 222
16942.54 260
16943.77 240
16945.00 256
16946.23 231
16947.46 224
16948.69 219
16949.92 246
16951.15 227
16952.38 192
16953.61 210
16954.84 212
16956.07 207
16957.30 210
16958.53 208
16959.76 212
16960.99 208
16962.22 238
16963.45 211
16964.68 214
16965.92 243
16967.15 199
16968.38 198
16969.61 271
16970.84 229
16972.07 195
16973.30 209
16974.53 218
16975.76 240
16976.99 194
16978.23 220
16979.46 243
16980.69 229
16981.92 228
16983.15 222
16984.38 229
16985.61 219
16986.85 218
16988.08 214
16989.31 214
16990.54 248
16991.77 225
16993.00 250
16994.24 210
16995.47 202
16996.70 202
16997.93 216
16999.16 252
17000.40 236
17001.63 247
17002.86 249
17004.09 247
17005.32 250
17006.56 209
17007.79 189
17009.02 199
17010.25 226
17011.49 233
17012.72 211
17013.95 195
17015.18 222
17016.42 244
17017.65 206
17018.88 223
17020.12 230
17021.35 207
17022.58 236
17023.81 276
17025.05 220
17026.28 228
17027.51 242
17028.75 196
17029.98 236
17031.21 199
17032.45 211
17033.68 197
17034.91 203
17036.15 194
17037.38 213
17038.61 218
17039.85 260
17041.08 212
17042.31 218
17043.55 193
17044.78 220
17046.01 212
17047.25 196
17048.48 215
17049.72 206
17050.95 211
17052.18 194
17053.42 227
17054.65 237
17055.89 217
17057.12 239
17058.35 218
17059.59 185
17060.82 217
17062.06 215
17063.29 190
17064.53 207
17065.76 187
17066.99 202
17068.23 225
17069.46 203
17070.70 184
17071.93 222
17073.17 212
17074.40 204
17075.64 185
17076.87 202
17078.11 201
17079.34 228
17080.58 214
17081.81 202
17083.05 207
17084.28 204
17085.52 202
17086.75 223
17087.99 188
17089.22 202
17090.46 197
17091.69 200
17092.93 184
17094.16 228
17095.40 218
17096.64 194
17097.87 181
17099.11 232
17100.34 219
17101.58 224
17102.81 199
17104.05 220
17105.29 192
17106.52 224
17107.76 205
17108.99 211
17110.23 201
17111.47 213
17112.70 212
17113.94 213
17115.17 226
17116.41 214
17117.65 238
17118.88 209
17120.12 219
17121.36 228
17122.59 215
17123.83 209
17125.07 196
17126.30 205
17127.54 214
17128.78 211
17130.01 200
17131.25 206
17132.49 225
17133.72 210
17134.96 194
17136.20 218
17137.43 216
17138.67 208
17139.91 210
17141.15 211
17142.38 207
17143.62 240
17144.86 241
17146.10 258
17147.33 245
17148.57 211
17149.81 243
17151.05 244
17152.28 206
17153.52 218
17154.76 216
17156.00 205
17157.23 203
17158.47 197
17159.71 223
17160.95 229
17162.19 214
17163.42 210
17164.66 203
17165.90 214
17167.14 221
17168.38 183
17169.61 210
17170.85 231
17172.09 223
17173.33 200
17174.57 211
17175.81 210
17177.04 202
17178.28 212
17179.52 178
17180.76 205
17182.00 191
17183.24 247
17184.48 212
17185.71 185
17186.95 219
17188.19 215
17189.43 214
17190.67 193
17191.91 219
17193.15 199
17194.39 181
17195.63 180
17196.87 177
17198.11 194
17199.34 197
17200.58 178
17201.82 158
17203.06 211
17204.30 216
17205.54 207
17206.78 229
17208.02 203
17209.26 228
17210.50 224
17211.74 211
17212.98 212
17214.22 238
17215.46 218
17216.70 201
17217.94 209
17219.18 237
17220.42 205
17221.66 203
17222.90 203
17224.14 215
17225.38 192
17226.62 230
17227.86 215
17229.10 210
17230.34 189
17231.58 182
17232.82 198
17234.06 191
17235.30 180
17236.54 198
17237.78 217
17239.03 219
17240.27 212
17241.51 209
17242.75 197
17243.99 239
17245.23 202
17246.47 199
17247.71 223
17248.95 220
17250.19 215
17251.43 197
17252.68 213
17253.92 216
17255.16 184
17256.40 244
17257.64 215
17258.88 212
17260.12 215
17261.37 192
17262.61 211
17263.85 214
17265.09 177
17266.33 197
17267.57 193
17268.82 215
17270.06 209
17271.30 201
17272.54 167
17273.78 189
17275.03 189
17276.27 193
17277.51 174
17278.75 203
17279.99 214
17281.24 214
17282.48 183
17283.72 196
17284.96 219
17286.21 212
17287.45 210
17288.69 210
17289.93 200
17291.18 182
17292.42 172
17293.66 181
17294.90 215
17296.15 213
17297.39 222
17298.63 217
17299.88 211
17301.12 196
17302.36 200
17303.60 235
17304.85 209
17306.09 179
17307.33 210
17308.58 217
17309.82 177
17311.06 185
17312.31 154
17313.55 181
17314.79 168
17316.04 196
17317.28 208
17318.52 209
17319.77 178
17321.01 193
17322.26 179
17323.50 191
17324.74 191
17325.99 200
17327.23 204
17328.48 182
17329.72 166
17330.96 187
17332.21 204
17333.45 191
17334.70 208
17335.94 189
17337.18 171
17338.43 185
17339.67 211
17340.92 192
17342.16 195
17343.41 208
17344.65 189
17345.90 191
17347.14 188
17348.38 214
17349.63 188
17350.87 189
17352.12 214
17353.36 192
17354.61 192
17355.85 224
17357.10 203
17358.34 200
17359.59 244
17360.83 168
17362.08 196
17363.32 178
17364.57 201
17365.81 210
17367.06 194
17368.31 205
17369.55 189
17370.80 205
17372.04 207
17373.29 169
17374.53 205
17375.78 241
17377.02 203
17378.27 182
17379.52 188
17380.76 194
17382.01 230
17383.25 192
17384.50 202
17385.75 207
17386.99 198
17388.24 220
17389.48 208
17390.73 183
17391.98 204
17393.22 166
17394.47 157
17395.71 189
17396.96 217
17398.21 214
17399.45 208
17400.70 191
17401.95 201
17403.19 190
17404.44 200
17405.69 199
17406.93 195
17408.18 215
17409.43 203
17410.67 172
17411.92 177
17413.17 216
17414.42 201
17415.66 265
17416.91 203
17418.16 204
17419.40 219
17420.65 208
17421.90 194
17423.15 173
17424.39 208
17425.64 224
17426.89 192
17428.14 221
17429.38 174
17430.63 223
17431.88 197
17433.13 205
17434.37 203
17435.62 181
17436.87 194
17438.12 219
17439.37 221
17440.61 215
17441.86 209
17443.11 214
17444.36 181
17445.61 198
17446.85 187
17448.10 212
17449.35 254
17450.60 199
17451.85 180
17453.10 213
17454.34 222
17455.59 195
17456.84 172
17458.09 200
17459.34 205
17460.59 218
17461.84 202
17463.09 211
17464.33 214
17465.58 165
17466.83 174
17468.08 181
17469.33 231
17470.58 194
17471.83 190
17473.08 174
17474.33 195
17475.58 187
17476.83 170
17478.07 180
17479.32 195
17480.57 200
17481.82 189
17483.07 218
17484.32 226
17485.57 206
17486.82 173
17488.07 192
17489.32 164
17490.57 194
17491.82 186
17493.07 201
17494.32 198
17495.57 205
17496.82 233
17498.07 236
17499.32 202
17500.57 194
17501.82 204
17503.07 194
17504.32 181
17505.57 223
17506.82 227
17508.07 203
17509.32 203
17510.57 165
17511.82 155
17513.07 174
17514.32 185
17515.58 187
17516.83 189
17518.08 178
17519.33 194
17520.58 206
17521.83 172
17523.08 203
17524.33 216
17525.58 210
17526.83 187
17528.08 217
17529.34 221
17530.59 177
17531.84 218
17533.09 212
17534.34 194
17535.59 208
17536.84 207
17538.09 210
17539.35 198
17540.60 192
17541.85 197
17543.10 206
17544.35 186
17545.60 196
17546.86 207
17548.11 184
17549.36 215
17550.61 191
17551.86 187
17553.12 219
17554.37 192
17555.62 227
17556.87 204
17558.12 222
17559.38 199
17560.63 203
17561.88 201
17563.13 212
17564.39 222
17565.64 205
17566.89 223
17568.14 220
17569.40 205
17570.65 185
17571.90 228
17573.15 223
17574.41 193
17575.66 191
17576.91 206
17578.17 190
17579.42 200
17580.67 195
17581.92 195
17583.18 194
17584.43 197
17585.68 211
17586.94 187
17588.19 194
17589.44 203
17590.70 205
17591.95 216
17593.20 192
17594.46 234
17595.71 233
17596.97 239
17598.22 209
17599.47 218
17600.73 186
17601.98 177
17603.23 170
17604.49 212
17605.74 204
17607.00 208
17608.25 214
17609.50 196
17610.76 174
17612.01 229
17613.27 180
17614.52 165
17615.77 193
17617.03 180
17618.28 205
17619.54 209
17620.79 199
17622.05 188
17623.30 207
17624.56 195
17625.81 216
17627.06 195
17628.32 201
17629.57 177
17630.83 177
17632.08 187
17633.34 191
17634.59 181
17635.85 185
17637.10 230
17638.36 220
17639.61 181
17640.87 188
17642.12 199
17643.38 186
17644.63 172
17645.89 177
17647.15 183
17648.40 167
17649.66 168
17650.91 160
17652.17 202
17653.42 173
17654.68 195
17655.93 205
17657.19 194
17658.45 190
17659.70 181
17660.96 206
17662.21 188
17663.47 161
17664.73 210
17665.98 169
17667.24 176
17668.49 218
17669.75 183
17671.01 205
17672.26 215
17673.52 223
17674.77 221
17676.03 200
17677.29 194
17678.54 171
17679.80 157
17681.06 190
17682.31 194
17683.57 188
17684.83 182
17686.08 183
17687.34 190
17688.60 181
17689.85 163
17691.11 173
17692.37 177
17693.63 177
17694.88 173
17696.14 163
17697.40 220
17698.65 143
17699.91 192
17701.17 202
17702.43 162
17703.68 163
17704.94 182
17706.20 176
17707.46 179
17708.71 170
17709.97 167
17711.23 201
17712.49 178
17713.74 178
17715.00 199
17716.26 189
17717.52 203
17718.78 204
17720.03 214
17721.29 210
17722.55 173
17723.81 162
17725.07 182
17726.32 176
17727.58 202
17728.84 193
17730.10 215
17731.36 205
17732.62 195
17733.87 217
17735.13 193
17736.39 195
17737.65 180
17738.91 219
17740.17 232
17741.43 212
17742.69 185
17743.94 179
17745.20 173
17746.46 169
17747.72 167
17748.98 205
17750.24 185
17751.50 195
17752.76 177
17754.02 207
17755.28 194
17756.53 187
17757.79 192
17759.05 178
17760.31 180
17761.57 194
17762.83 185
17764.09 185
17765.35 200
17766.61 176
17767.87 185
17769.13 182
17770.39 189
17771.65 166
17772.91 196
17774.17 181
17775.43 181
17776.69 208
17777.95 211
17779.21 226
17780.47 182
17781.73 185
17782.99 214
17784.25 174
17785.51 210
17786.77 201
17788.03 207
17789.29 178
17790.55 184
17791.81 200
17793.07 228
17794.33 202
17795.59 213
17796.86 233
17798.12 189
17799.38 162
17800.64 181
17801.90 203
17803.16 209
17804.42 212
17805.68 186
17806.94 201
17808.20 196
17809.47 200
17810.73 197
17811.99 190
17813.25 200
17814.51 241
17815.77 203
17817.03 224
17818.29 199
17819.56 198
17820.82 205
17822.08 178
17823.34 188
17824.60 213
17825.86 205
17827.13 207
17828.39 150
17829.65 176
17830.91 159
17832.17 201
17833.44 220
17834.70 180
17835.96 196
17837.22 187
17838.48 185
17839.75 190
17841.01 175
17842.27 164
17843.53 187
17844.80 179
17846.06 182
17847.32 166
17848.58 179
17849.85 194
17851.11 181
17852.37 171
17853.63 190
17854.90 188
17856.16 185
17857.42 204
17858.69 213
17859.95 190
17861.21 184
17862.47 193
17863.74 191
17865.00 177
17866.26 167
17867.53 181
17868.79 189
17870.05 184
17871.32 197
17872.58 203
17873.84 203
17875.11 207
17876.37 176
17877.63 166
17878.90 183
17880.16 205
17881.43 210
17882.69 218
17883.95 219
17885.22 194
17886.48 177
17887.74 193
17889.01 219
17890.27 212
17891.54 198
17892.80 199
17894.07 204
17895.33 159
17896.59 194
17897.86 185
17899.12 187
17900.39 191
17901.65 165
17902.92 172
17904.18 182
17905.44 202
17906.71 210
17907.97 192
17909.24 201
17910.50 196
17911.77 175
17913.03 205
17914.30 237
17915.56 188
17916.83 199
17918.09 180
17919.36 183
17920.62 232
17921.89 190
17923.15 201
17924.42 186
17925.68 217
17926.95 222
17928.21 218
17929.48 214
17930.75 197
17932.01 195
17933.28 214
17934.54 167
17935.81 228
17937.07 188
17938.34 181
17939.61 204
17940.87 205
17942.14 194
17943.40 204
17944.67 200
17945.93 182
17947.20 189
17948.47 237
17949.73 166
17951.00 184
17952.27 202
17953.53 168
17954.80 170
17956.06 178
17957.33 164
17958.60 194
17959.86 201
17961.13 180
17962.40 170
17963.66 194
17964.93 164
17966.20 188
17967.46 215
17968.73 222
17970.00 177
17971.26 188
17972.53 178
17973.80 193
17975.07 210
17976.33 194
17977.60 185
17978.87 185
17980.13 183
17981.40 169
17982.67 162
17983.94 160
17985.20 172
17986.47 181
17987.74 172
17989.01 165
17990.27 167
17991.54 191
17992.81 201
17994.08 213
17995.34 207
17996.61 161
17997.88 201
17999.15 197
18000.42 177
18001.68 172
18002.95 174
18004.22 180
18005.49 156
18006.76 154
18008.02 169
18009.29 188
18010.56 195
18011.83 210
18013.10 192
18014.37 170
18015.63 190
18016.90 213
18018.17 202
18019.44 171
18020.71 162
18021.98 153
18023.25 183
18024.51 213
18025.78 188
18027.05 186
18028.32 169
18029.59 175
18030.86 189
18032.13 168
18033.40 155
18034.67 180
18035.94 172
18037.20 202
18038.47 203
18039.74 213
18041.01 189
18042.28 190
18043.55 179
18044.82 183
18046.09 215
18047.36 187
18048.63 191
18049.90 158
18051.17 162
18052.44 158
18053.71 192
18054.98 183
18056.25 198
18057.52 203
18058.79 180
18060.06 183
18061.33 215
18062.60 214
18063.87 178
18065.14 176
18066.41 191
18067.68 192
18068.95 173
18070.22 209
18071.49 183
18072.76 178
18074.03 166
18075.30 191
18076.57 196
18077.84 210
18079.11 206
18080.39 180
18081.66 179
18082.93 203
18084.20 200
18085.47 181
18086.74 180
18088.01 162
18089.28 194
18090.55 161
18091.82 204
18093.10 230
18094.37 170
18095.64 184
18096.91 185
18098.18 193
18099.45 208
18100.72 181
18102.00 203
18103.27 223
18104.54 206
18105.81 201
18107.08 194
18108.35 215
18109.63 186
18110.90 162
18112.17 181
18113.44 192
18114.71 235
18115.98 206
18117.26 198
18118.53 181
18119.80 181
18121.07 181
18122.35 185
18123.62 174
18124.89 179
18126.16 194
18127.43 202
18128.71 183
18129.98 206
18131.25 192
18132.52 204
18133.80 180
18135.07 199
18136.34 176
18137.62 165
18138.89 201
18140.16 188
18141.43 178
18142.71 156
18143.98 175
18145.25 200
18146.53 185
18147.80 195
18149.07 162
18150.35 168
18151.62 201
18152.89 209
18154.17 188
18155.44 190
18156.71 210
18157.99 201
18159.26 176
18160.53 207
18161.81 200
18163.08 169
18164.35 196
18165.63 194
18166.90 189
18168.18 187
18169.45 181
18170.72 173
18172.00 196
18173.27 208
18174.55 178
18175.82 202
18177.09 186
18178.37 211
18179.64 166
18180.92 184
18182.19 190
18183.47 197
18184.74 215
18186.01 161
18187.29 184
18188.56 220
18189.84 205
18191.11 181
18192.39 194
18193.66 203
18194.94 178
18196.21 184
18197.49 198
18198.76 189
18200.04 210
18201.31 204
18202.59 227
18203.86 208
18205.14 197
18206.41 160
18207.69 174
18208.96 176
18210.24 161
18211.51 186
18212.79 190
18214.06 195
18215.34 196
18216.62 203
18217.89 221
18219.17 195
18220.44 186
18221.72 173
18222.99 183
18224.27 177
18225.55 181
18226.82 186
18228.10 213
18229.37 199
18230.65 185
18231.93 196
18233.20 173
18234.48 181
18235.75 194
18237.03 210
18238.31 190
18239.58 185
18240.86 171
18242.14 181
18243.41 208
18244.69 203
18245.97 188
18247.24 199
18248.52 182
18249.80 198
18251.07 217
18252.35 215
18253.63 180
18254.90 185
18256.18 184
18257.46 181
18258.73 200
18260.01 211
18261.29 189
18262.57 188
18263.84 251
18265.12 253
18266.40 224
18267.67 178
18268.95 198
18270.23 177
18271.51 206
18272.78 187
18274.06 175
18275.34 209
18276.62 178
18277.89 210
18279.17 200
18280.45 196
18281.73 196
18283.01 209
18284.28 208
18285.56 191
18286.84 183
18288.12 178
18289.40 193
18290.67 197
18291.95 176
18293.23 209
18294.51 194
18295.79 180
18297.07 184
18298.34 184
18299.62 184
18300.90 211
18302.18 194
18303.46 187
18304.74 215
18306.02 242
18307.29 208
18308.57 215
18309.85 238
18311.13 188
18312.41 182
18313.69 195
18314.97 211
18316.25 232
18317.53 196
18318.80 191
18320.08 188
18321.36 171
18322.64 195
18323.92 178
18325.20 181
18326.48 191
18327.76 197
18329.04 204
18330.32 207
18331.60 186
18332.88 188
18334.16 211
18335.44 167
18336.72 164
18338.00 173
18339.28 198
18340.56 203
18341.84 183
18343.12 202
18344.40 199
18345.68 222
18346.96 199
18348.24 185
18349.52 179
18350.80 179
18352.08 189
18353.36 205
18354.64 205
18355.92 187
18357.20 212
18358.48 210
18359.76 191
18361.04 191
18362.32 172
18363.60 193
18364.88 195
18366.16 195
18367.45 194
18368.73 181
18370.01 180
18371.29 196
18372.57 198
18373.85 191
18375.13 164
18376.41 210
18377.69 185
18378.98 180
18380.26 178
18381.54 192
18382.82 186
18384.10 198
18385.38 215
18386.66 185
18387.95 173
18389.23 174
18390.51 194
18391.79 185
18393.07 171
18394.35 174
18395.64 210
18396.92 203
18398.20 196
18399.48 198
18400.76 165
18402.05 195
18403.33 197
18404.61 167
18405.89 183
18407.17 191
18408.46 211
18409.74 167
18411.02 207
18412.30 197
18413.59 191
18414.87 190
18416.15 201
18417.43 176
18418.72 154
18420.00 205
18421.28 175
18422.56 191
18423.85 171
18425.13 172
18426.41 177
18427.70 175
18428.98 194
18430.26 183
18431.54 163
18432.83 187
18434.11 179
18435.39 185
18436.68 161
18437.96 197
18439.24 174
18440.53 157
18441.81 164
18443.09 188
18444.38 188
18445.66 180
18446.95 185
18448.23 189
18449.51 215
18450.80 199
18452.08 226
18453.36 194
18454.65 163
18455.93 159
18457.22 186
18458.50 183
18459.78 198
18461.07 190
18462.35 171
18463.64 194
18464.92 188
18466.21 172
18467.49 188
18468.77 178
18470.06 156
18471.34 189
18472.63 172
18473.91 174
18475.20 171
18476.48 183
18477.77 185
18479.05 175
18480.34 208
18481.62 210
18482.91 177
18484.19 174
18485.47 199
18486.76 216
18488.04 180
18489.33 158
18490.62 192
18491.90 166
18493.19 202
18494.47 186
18495.76 216
18497.04 194
18498.33 218
18499.61 193
18500.90 172
18502.18 153
18503.47 185
18504.75 174
18506.04 155
18507.33 169
18508.61 189
18509.90 162
18511.18 214
18512.47 191
18513.76 195
18515.04 212
18516.33 167
18517.61 174
18518.90 167
18520.19 202
18521.47 188
18522.76 195
18524.04 209
18525.33 192
18526.62 209
18527.90 204
18529.19 176
18530.48 203
18531.76 200
18533.05 201
18534.34 213
18535.62 206
18536.91 194
18538.20 208
18539.48 189
18540.77 201
18542.06 211
18543.34 199
18544.63 170
18545.92 163
18547.21 182
18548.49 194
18549.78 177
18551.07 174
18552.36 189
18553.64 216
18554.93 218
18556.22 190
18557.50 169
18558.79 198
18560.08 201
18561.37 201
18562.66 181
18563.94 202
18565.23 176
18566.52 193
18567.81 219
18569.09 167
18570.38 180
18571.67 173
18572.96 204
18574.25 215
18575.53 200
18576.82 209
18578.11 199
18579.40 207
18580.69 254
18581.98 203
18583.26 206
18584.55 224
18585.84 179
18587.13 175
18588.42 184
18589.71 188
18590.99 182
18592.28 202
18593.57 186
18594.86 174
18596.15 188
18597.44 184
18598.73 177
18600.02 216
18601.31 195
18602.59 181
18603.88 183
18605.17 162
18606.46 194
18607.75 215
18609.04 194
18610.33 168
18611.62 207
18612.91 228
18614.20 175
18615.49 196
18616.78 181
18618.07 184
18619.36 177
18620.65 205
18621.94 194
18623.23 180
18624.52 201
18625.81 196
18627.10 206
18628.39 204
18629.68 197
18630.97 186
18632.26 218
18633.55 197
18634.84 181
18636.13 190
18637.42 179
18638.71 200
18640.00 183
18641.29 199
18642.58 178
18643.87 165
18645.16 190
18646.45 179
18647.74 211
18649.03 193
18650.32 207
18651.61 180
18652.90 193
18654.19 231
18655.48 194
18656.78 214
18658.07 197
18659.36 203
18660.65 204
18661.94 195
18663.23 201
18664.52 174
18665.81 161
18667.10 173
18668.40 207
18669.69 194
18670.98 197
18672.27 179
18673.56 196
18674.85 176
18676.14 160
18677.44 201
18678.73 220
18680.02 197
18681.31 206
18682.60 178
18683.90 187
18685.19 186
18686.48 187
18687.77 225
18689.06 174
18690.36 174
18691.65 183
18692.94 158
18694.23 151
18695.52 156
18696.82 187
18698.11 178
18699.40 193
18700.69 190
18701.99 198
18703.28 158
18704.57 199
18705.86 191
18707.16 184
18708.45 186
18709.74 203
18711.04 176
18712.33 175
18713.62 181
18714.91 202
18716.21 217
18717.50 206
18718.79 216
18720.09 224
18721.38 177
18722.67 169
18723.97 158
18725.26 210
18726.55 208
18727.85 214
18729.14 205
18730.43 197
18731.73 177
18733.02 176
18734.31 197
18735.61 197
18736.90 201
18738.19 170
18739.49 177
18740.78 165
18742.08 192
18743.37 192
18744.66 223
18745.96 213
18747.25 188
18748.55 190
18749.84 210
18751.13 210
18752.43 205
18753.72 182
18755.02 178
18756.31 168
18757.61 171
18758.90 170
18760.20 181
18761.49 172
18762.78 155
18764.08 125
18765.37 176
18766.67 201
18767.96 199
18769.26 167
18770.55 182
18771.85 200
18773.14 173
18774.44 173
18775.73 172
18777.03 151
18778.32 197
18779.62 192
18780.91 173
18782.21 228
18783.50 200
18784.80 183
18786.10 164
18787.39 168
18788.69 178
18789.98 142
18791.28 172
18792.57 163
18793.87 171
18795.16 170
18796.46 171
18797.76 175
18799.05 157
18800.35 182
18801.64 171
18802.94 179
18804.24 196
18805.53 163
18806.83 181
18808.12 193
18809.42 182
18810.72 207
18812.01 186
18813.31 196
18814.61 167
18815.90 175
18817.20 181
18818.50 159
18819.79 194
18821.09 176
18822.39 169
18823.68 182
18824.98 166
18826.28 179
18827.57 173
18828.87 191
18830.17 181
18831.46 172
18832.76 161
18834.06 199
18835.35 172
18836.65 206
18837.95 178
18839.25 159
18840.54 193
18841.84 181
18843.14 183
18844.44 185
18845.73 177
18847.03 219
18848.33 195
18849.63 174
18850.92 190
18852.22 170
18853.52 180
18854.82 220
18856.11 212
18857.41 189
18858.71 201
18860.01 172
18861.31 213
18862.60 176
18863.90 192
18865.20 166
18866.50 192
18867.80 178
18869.10 196
18870.39 188
18871.69 180
18872.99 187
18874.29 185
18875.59 190
18876.89 177
18878.18 175
18879.48 167
18880.78 166
18882.08 170
18883.38 176
18884.68 180
18885.98 192
18887.28 182
18888.57 183
18889.87 177
18891.17 151
18892.47 187
18893.77 199
18895.07 180
18896.37 196
18897.67 183
18898.97 193
18900.27 188
18901.57 172
18902.87 179
18904.17 184
18905.47 203
18906.76 203
18908.06 164
18909.36 181
18910.66 167
18911.96 167
18913.26 185
18914.56 176
18915.86 183
18917.16 186
18918.46 155
18919.76 184
18921.06 191
18922.36 170
18923.66 187
18924.96 160
18926.26 163
18927.56 173
18928.86 172
18930.17 176
18931.47 159
18932.77 178
18934.07 193
18935.37 201
18936.67 172
18937.97 170
18939.27 175
18940.57 164
18941.87 174
18943.17 195
18944.47 199
18945.77 181
18947.07 167
18948.38 175
18949.68 178
18950.98 181
18952.28 181
18953.58 206
18954.88 199
18956.18 195
18957.48 172
18958.79 190
18960.09 158
18961.39 136
18962.69 161
18963.99 176
18965.29 195
18966.59 150
18967.90 183
18969.20 177
18970.50 157
18971.80 183
18973.10 182
18974.41 182
18975.71 176
18977.01 166
18978.31 177
18979.61 210
18980.92 176
18982.22 196
18983.52 182
18984.82 181
18986.12 171
18987.43 192
18988.73 186
18990.03 174
18991.33 152
18992.64 162
18993.94 164
18995.24 147
18996.54 168
18997.85 171
18999.15 166
19000.45 189
19001.76 198
19003.06 155
19004.36 190
19005.66 151
19006.97 186
19008.27 171
19009.57 192
19010.88 176
19012.18 171
19013.48 190
19014.79 161
19016.09 175
19017.39 131
19018.70 161
19020.00 142
19021.30 175
19022.61 131
19023.91 161
19025.22 152
19026.52 145
19027.82 181
19029.13 170
19030.43 191
19031.73 220
19033.04 186
19034.34 176
19035.65 187
19036.95 178
19038.25 171
19039.56 191
19040.86 168
19042.17 165
19043.47 189
19044.78 168
19046.08 144
19047.38 176
19048.69 198
19049.99 192
19051.30 192
19052.60 174
19053.91 163
19055.21 211
19056.52 176
19057.82 145
19059.13 168
19060.43 229
19061.74 201
19063.04 153
19064.35 168
19065.65 150
19066.96 168
19068.26 152
19069.57 171
19070.87 187
19072.18 165
19073.48 179
19074.79 178
19076.09 175
19077.40 173
19078.70 201
19080.01 169
19081.32 175
19082.62 169
19083.93 161
19085.23 187
19086.54 207
19087.84 169
19089.15 155
19090.46 163
19091.76 175
19093.07 190
19094.37 157
19095.68 172
19096.99 194
19098.29 180
19099.60 192
19100.90 167
19102.21 182
19103.52 158
19104.82 181
19106.13 187
19107.44 185
19108.74 174
19110.05 157
19111.36 189
19112.66 184
19113.97 175
19115.28 183
19116.58 172
19117.89 167
19119.20 169
19120.50 142
19121.81 160
19123.12 162
19124.43 207
19125.73 197
19127.04 149
19128.35 197
19129.65 201
19130.96 173
19132.27 148
19133.58 196
19134.88 183
19136.19 199
19137.50 178
19138.81 215
19140.11 179
19141.42 197
19142.73 175
19144.04 182
19145.34 202
19146.65 179
19147.96 180
19149.27 179
19150.58 191
19151.88 198
19153.19 183
19154.50 172
19155.81 154
19157.12 191
19158.42 195
19159.73 222
19161.04 184
19162.35 158
19163.66 158
19164.97 190
19166.28 203
19167.58 192
19168.89 162
19170.20 182
19171.51 202
19172.82 163
19174.13 161
19175.44 177
19176.75 142
19178.05 176
19179.36 217
19180.67 194
19181.98 178
19183.29 157
19184.60 146
19185.91 184
19187.22 174
19188.53 182
19189.84 164
19191.15 181
19192.46 165
19193.76 171
19195.07 181
19196.38 187
19197.69 180
19199.00 166
19200.31 146
19201.62 157
19202.93 156
19204.24 198
19205.55 173
19206.86 190
19208.17 168
19209.48 159
19210.79 183
19212.10 184
19213.41 181
19214.72 171
19216.03 191
19217.34 172
19218.65 166
19219.96 173
19221.27 174
19222.58 191
19223.89 186
19225.20 158
19226.52 195
19227.83 196
19229.14 175
19230.45 152
19231.76 158
19233.07 151
19234.38 171
19235.69 202
19237.00 206
19238.31 153
19239.62 202
19240.93 168
19242.25 163
19243.56 165
19244.87 180
19246.18 188
19247.49 152
19248.80 175
19250.11 156
19251.42 140
19252.74 198
19254.05 203
19255.36 167
19256.67 186
19257.98 171
19259.29 191
19260.61 168
19261.92 203
19263.23 151
19264.54 164
19265.85 190
19267.17 166
19268.48 171
19269.79 166
19271.10 184
19272.41 170
19273.73 166
19275.04 191
19276.35 210
19277.66 208
19278.98 199
19280.29 185
19281.60 174
19282.91 208
19284.23 193
19285.54 149
19286.85 167
19288.16 163
19289.48 204
19290.79 191
19292.10 193
19293.41 177
19294.73 188
19296.04 178
19297.35 161
19298.67 178
19299.98 181
19301.29 234
19302.61 153
19303.92 196
19305.23 191
19306.55 167
19307.86 173
19309.17 190
19310.49 154
19311.80 159
19313.11 194
19314.43 171
19315.74 181
19317.05 162
19318.37 185
19319.68 139
19320.99 156
19322.31 152
19323.62 174
19324.94 157
19326.25 165
19327.56 173
19328.88 178
19330.19 171
19331.51 186
19332.82 179
19334.14 179
19335.45 171
19336.76 171
19338.08 166
19339.39 158
19340.71 143
19342.02 167
19343.34 167
19344.65 174
19345.97 196
19347.28 210
19348.59 198
19349.91 180
19351.22 162
19352.54 174
19353.85 152
19355.17 178
19356.48 171
19357.80 151
19359.11 213
19360.43 176
19361.74 175
19363.06 190
19364.38 197
19365.69 184
19367.01 157
19368.32 172
19369.64 166
19370.95 175
19372.27 157
19373.58 154
19374.90 170
19376.21 181
19377.53 192
19378.85 182
19380.16 177
19381.48 174
19382.79 184
19384.11 192
19385.43 159
19386.74 175
19388.06 171
19389.37 182
19390.69 171
19392.01 171
19393.32 176
19394.64 169
19395.96 180
19397.27 187
19398.59 194
19399.91 197
19401.22 170
19402.54 200
19403.85 162
19405.17 173
19406.49 148
19407.80 156
19409.12 173
19410.44 178
19411.76 159
19413.07 155
19414.39 153
19415.71 175
19417.02 173
19418.34 131
19419.66 177
19420.98 174
19422.29 165
19423.61 154
19424.93 150
19426.24 186
19427.56 205
19428.88 150
19430.20 160
19431.51 164
19432.83 159
19434.15 179
19435.47 159
19436.79 153
19438.10 178
19439.42 191
19440.74 198
19442.06 170
19443.37 198
19444.69 154
19446.01 180
19447.33 213
19448.65 155
19449.97 135
19451.28 165
19452.60 181
19453.92 183
19455.24 184
19456.56 181
19457.88 194
19459.19 177
19460.51 131
19461.83 190
19463.15 207
19464.47 180
19465.79 179
19467.11 158
19468.42 170
19469.74 191
19471.06 178
19472.38 157
19473.70 161
19475.02 148
19476.34 160
19477.66 182
19478.98 181
19480.30 161
19481.62 147
19482.93 174
19484.25 165
19485.57 170
19486.89 162
19488.21 184
19489.53 182
19490.85 197
19492.17 223
19493.49 178
19494.81 179
19496.13 158
19497.45 164
19498.77 199
19500.09 177
19501.41 197
19502.73 202
19504.05 165
19505.37 199
19506.69 161
19508.01 177
19509.33 198
19510.65 155
19511.97 173
19513.29 180
19514.61 166
19515.93 157
19517.25 164
19518.57 160
19519.89 175
19521.21 170
19522.54 219
19523.86 157
19525.18 159
19526.50 179
19527.82 170
19529.14 171
19530.46 171
19531.78 189
19533.10 149
19534.42 154
19535.74 168
19537.07 173
19538.39 183
19539.71 183
19541.03 198
19542.35 171
19543.67 169
19544.99 172
19546.31 168
19547.64 192
19548.96 158
19550.28 149
19551.60 168
19552.92 201
19554.24 198
19555.57 198
19556.89 170
19558.21 199
19559.53 159
19560.85 193
19562.18 156
19563.50 170
19564.82 165
19566.14 139
19567.46 179
19568.79 167
19570.11 173
19571.43 141
19572.75 189
19574.08 159
19575.40 156
19576.72 174
19578.04 165
19579.37 169
19580.69 135
19582.01 158
19583.33 154
19584.66 193
19585.98 196
19587.30 163
19588.63 167
19589.95 176
19591.27 167
19592.59 170
19593.92 178
19595.24 174
19596.56 182
19597.89 157
19599.21 171
19600.53 173
19601.86 171
19603.18 178
19604.50 169
19605.83 168
19607.15 174
19608.47 159
19609.80 181
19611.12 207
19612.45 180
19613.77 177
19615.09 188
19616.42 190
19617.74 156
19619.06 175
19620.39 177
19621.71 179
19623.04 152
19624.36 164
19625.69 163
19627.01 157
19628.33 196
19629.66 179
19630.98 180
19632.31 192
19633.63 159
19634.96 152
19636.28 167
19637.60 170
19638.93 153
19640.25 161
19641.58 139
19642.90 173
19644.23 143
19645.55 176
19646.88 205
19648.20 194
19649.53 175
19650.85 189
19652.18 177
19653.50 182
19654.83 167
19656.15 155
19657.48 165
19658.80 195
19660.13 164
19661.45 178
19662.78 160
19664.11 169
19665.43 152
19666.76 158
19668.08 153
19669.41 142
19670.73 147
19672.06 149
19673.39 185
19674.71 168
19676.04 145
19677.36 168
19678.69 176
19680.01 147
19681.34 157
19682.67 181
19683.99 178
19685.32 167
19686.65 182
19687.97 205
19689.30 160
19690.62 184
19691.95 175
19693.28 183
19694.60 184
19695.93 175
19697.26 159
19698.58 164
19699.91 168
19701.24 170
19702.56 194
19703.89 164
19705.22 184
19706.54 165
19707.87 162
19709.20 156
19710.53 145
19711.85 180
19713.18 158
19714.51 186
19715.83 162
19717.16 191
19718.49 196
19719.82 178
19721.14 162
19722.47 164
19723.80 166
19725.13 184
19726.45 169
19727.78 175
19729.11 174
19730.44 188
19731.76 167
19733.09 160
19734.42 172
19735.75 169
19737.08 145
19738.40 150
19739.73 163
19741.06 181
19742.39 178
19743.72 165
19745.04 175
19746.37 169
19747.70 181
19749.03 159
19750.36 197
19751.69 135
19753.01 146
19754.34 178
19755.67 186
19757.00 179
19758.33 171
19759.66 172
19760.99 183
19762.31 166
19763.64 183
19764.97 194
19766.30 159
19767.63 180
19768.96 164
19770.29 161
19771.62 200
19772.95 147
19774.28 165
19775.60 179
19776.93 176
19778.26 211
19779.59 191
19780.92 163
19782.25 159
19783.58 168
19784.91 185
19786.24 150
19787.57 141
19788.90 164
19790.23 162
19791.56 161
19792.89 155
19794.22 177
19795.55 201
19796.88 167
19798.21 153
19799.54 183
19800.87 169
19802.20 167
19803.53 164
19804.86 171
19806.19 159
19807.52 163
19808.85 157
19810.18 149
19811.51 178
19812.84 196
19814.17 162
19815.50 159
19816.83 168
19818.16 167
19819.49 163
19820.83 172
19822.16 169
19823.49 150
19824.82 169
19826.15 174
19827.48 180
19828.81 154
19830.14 168
19831.47 147
19832.80 177
19834.14 156
19835.47 129
19836.80 139
19838.13 149
19839.46 188
19840.79 176
19842.12 157
19843.46 140
19844.79 159
19846.12 160
19847.45 205
19848.78 179
19850.11 188
19851.45 159
19852.78 146
19854.11 162
19855.44 177
19856.77 188
19858.11 200
19859.44 179
19860.77 163
19862.10 149
19863.43 170
19864.77 183
19866.10 163
19867.43 151
19868.76 155
19870.10 142
19871.43 150
19872.76 166
19874.09 128
19875.43 138
19876.76 164
19878.09 173
19879.42 171
19880.76 141
19882.09 159
19883.42 170
19884.75 157
19886.09 158
19887.42 149
19888.75 181
19890.09 173
19891.42 196
19892.75 164
19894.09 158
19895.42 174
19896.75 161
19898.09 175
19899.42 168
19900.75 177
19902.09 176
19903.42 140
19904.75 166
19906.09 182
19907.42 206
19908.75 188
19910.09 183
19911.42 169
19912.76 162
19914.09 126
19915.42 186
19916.76 178
19918.09 192
19919.43 170
19920.76 135
19922.09 155
19923.43 185
19924.76 155
19926.10 184
19927.43 192
19928.77 145
19930.10 159
19931.43 179
19932.77 180
19934.10 158
19935.44 163
19936.77 163
19938.11 168
19939.44 165
19940.78 155
19942.11 155
19943.45 166
19944.78 143
19946.12 144
19947.45 145
19948.79 168
19950.12 158
19951.46 175
19952.79 164
19954.13 162
19955.46 148
19956.80 142
19958.13 176
19959.47 158
19960.80 165
19962.14 153
19963.48 211
19964.81 193
19966.15 149
19967.48 136
19968.82 162
19970.15 169
19971.49 156
19972.83 149
19974.16 152
19975.50 142
19976.83 150
19978.17 165
19979.51 159
19980.84 164
19982.18 149
19983.51 144
19984.85 185
19986.19 165
19987.52 159
19988.86 183
19990.20 150
19991.53 150
19992.87 145
19994.21 177
19995.54 177
19996.88 172
19998.22 146
19999.55 163
20000.89 174
20002.23 167
20003.56 145
20004.90 163
20006.24 142
20007.57 161
20008.91 174
20010.25 158
20011.59 191
20012.92 161
20014.26 179
20015.60 173
20016.94 159
20018.27 218
20019.61 178
20020.95 138
20022.28 152
20023.62 166
20024.96 201
20026.30 192
20027.64 167
20028.97 151
20030.31 168
20031.65 185
20032.99 199
20034.32 170
20035.66 181
20037.00 194
20038.34 166
20039.68 179
20041.02 191
20042.35 187
20043.69 181
20045.03 196
20046.37 159
20047.71 147
20049.05 181
20050.38 192
20051.72 172
20053.06 189
20054.40 155
20055.74 167
20057.08 197
20058.42 174
20059.75 190
20061.09 196
20062.43 178
20063.77 165
20065.11 163
20066.45 155
20067.79 175
20069.13 184
20070.47 201
20071.81 162
20073.14 153
20074.48 177
20075.82 167
20077.16 165
20078.50 167
20079.84 162
20081.18 171
20082.52 174
20083.86 198
20085.20 185
20086.54 171
20087.88 167
20089.22 186
20090.56 175
20091.90 171
20093.24 166
20094.58 170
20095.92 170
20097.26 173
20098.60 166
20099.94 190
20101.28 159
20102.62 161
20103.96 152
20105.30 157
20106.64 152
20107.98 164
20109.32 161
20110.66 151
20112.00 167
20113.34 157
20114.68 142
20116.02 193
20117.36 169
20118.71 152
20120.05 159
20121.39 165
20122.73 179
20124.07 190
20125.41 177
20126.75 158
20128.09 180
20129.43 149
20130.77 183
20132.12 163
20133.46 163
20134.80 160
20136.14 187
20137.48 148
20138.82 167
20140.16 196
20141.51 164
20142.85 175
20144.19 173
20145.53 161
