# Supplementary material for: MALDI-TOF MS typing enables the classification of brewing yeasts of the genus Saccharomyces to major beer styles
Source: PLoS One. 2017 Aug 9;12(8):e0181694. doi: 10.1371/journal.pone.0181694 (PMC5549903; doi:10.1371/journal.pone.0181694)
Supplement: S3 File — The directory includes 90 raw files and was zipped to “.zip”; the folder has three strains with 30 spectra per strain; S1 Text explains the raw files with an example and Table 1 represents the yeast strains used within the experiment. (ZIP) [file pone.0181694.s006.zip › 7-9/30256-177-OG-Koe-Koe-YPG-18h-E-E_2015-07-07__0_A9_1.dat]

2000.10 2111
2000.52 2029
2000.94 1955
2001.36 2041
2001.78 2248
2002.21 2077
2002.63 2047
2003.05 1924
2003.47 1916
2003.89 1916
2004.32 2111
2004.74 2039
2005.16 1982
2005.58 1990
2006.00 2082
2006.43 2136
2006.85 2092
2007.27 2057
2007.69 2149
2008.12 2274
2008.54 2270
2008.96 2090
2009.38 2080
2009.81 1971
2010.23 2284
2010.65 2172
2011.08 2155
2011.50 2314
2011.92 2177
2012.34 2133
2012.77 1910
2013.19 1833
2013.61 1840
2014.04 1951
2014.46 2017
2014.88 1976
2015.31 1922
2015.73 1951
2016.15 1817
2016.58 1866
2017.00 1838
2017.42 1835
2017.85 1802
2018.27 2003
2018.69 1872
2019.12 2115
2019.54 2169
2019.96 2187
2020.39 2158
2020.81 2068
2021.23 2063
2021.66 1980
2022.08 1978
2022.51 1846
2022.93 1825
2023.35 1862
2023.78 1833
2024.20 1788
2024.63 1658
2025.05 1862
2025.48 1746
2025.90 1775
2026.32 1926
2026.75 1915
2027.17 1777
2027.60 1724
2028.02 1838
2028.45 1852
2028.87 1870
2029.30 1674
2029.72 1758
2030.15 1846
2030.57 1864
2031.00 1730
2031.42 1754
2031.85 1735
2032.27 1795
2032.70 1695
2033.12 1804
2033.55 1995
2033.97 2010
2034.40 1948
2034.82 1920
2035.25 2030
2035.67 2088
2036.10 2102
2036.52 1983
2036.95 2136
2037.37 2041
2037.80 2056
2038.22 2374
2038.65 2182
2039.08 2087
2039.50 2353
2039.93 2307
2040.35 2489
2040.78 2195
2041.21 2221
2041.63 2267
2042.06 2142
2042.48 2256
2042.91 2095
2043.34 2029
2043.76 2139
2044.19 1803
2044.61 1878
2045.04 1868
2045.47 1964
2045.89 2083
2046.32 2067
2046.75 2018
2047.17 1919
2047.60 1989
2048.03 2127
2048.45 2165
2048.88 1808
2049.31 1877
2049.73 2049
2050.16 1962
2050.59 1954
2051.01 1863
2051.44 1902
2051.87 1915
2052.29 2032
2052.72 2064
2053.15 2010
2053.58 1894
2054.00 1904
2054.43 1896
2054.86 1877
2055.29 1877
2055.71 1891
2056.14 1853
2056.57 1838
2057.00 1793
2057.42 1719
2057.85 1842
2058.28 2019
2058.71 1977
2059.13 2091
2059.56 2073
2059.99 1991
2060.42 1813
2060.85 1784
2061.27 1856
2061.70 2199
2062.13 2180
2062.56 2199
2062.99 2040
2063.41 1883
2063.84 2107
2064.27 2018
2064.70 2208
2065.13 2166
2065.56 2069
2065.98 2259
2066.41 2256
2066.84 2273
2067.27 2192
2067.70 2483
2068.13 2432
2068.56 2348
2068.99 2185
2069.41 2228
2069.84 2202
2070.27 2004
2070.70 2013
2071.13 2023
2071.56 1968
2071.99 1947
2072.42 1918
2072.85 1849
2073.28 1939
2073.71 1815
2074.13 1904
2074.56 1930
2074.99 2020
2075.42 2013
2075.85 2196
2076.28 2241
2076.71 2206
2077.14 2229
2077.57 2335
2078.00 2202
2078.43 2222
2078.86 2239
2079.29 2307
2079.72 2388
2080.15 2466
2080.58 2275
2081.01 2271
2081.44 2208
2081.87 2332
2082.30 2246
2082.73 2134
2083.16 2310
2083.59 2330
2084.02 2077
2084.45 2073
2084.88 1942
2085.31 1943
2085.74 1974
2086.17 1966
2086.61 1961
2087.04 1854
2087.47 2046
2087.90 1967
2088.33 1853
2088.76 1941
2089.19 1903
2089.62 1909
2090.05 1993
2090.48 2096
2090.91 2003
2091.35 1986
2091.78 1938
2092.21 2029
2092.64 2070
2093.07 2023
2093.50 2015
2093.93 2095
2094.36 2082
2094.80 2211
2095.23 2038
2095.66 1914
2096.09 1860
2096.52 1791
2096.95 1792
2097.39 1885
2097.82 1944
2098.25 1914
2098.68 1904
2099.11 1802
2099.55 1764
2099.98 1757
2100.41 1785
2100.84 1728
2101.27 1809
2101.71 1978
2102.14 1865
2102.57 1755
2103.00 1624
2103.43 1919
2103.87 1958
2104.30 1695
2104.73 1890
2105.16 1858
2105.60 1905
2106.03 2084
2106.46 2028
2106.90 1828
2107.33 1956
2107.76 1923
2108.19 2185
2108.63 2147
2109.06 1834
2109.49 2045
2109.93 1773
2110.36 2084
2110.79 1990
2111.23 2030
2111.66 1928
2112.09 1833
2112.52 1814
2112.96 1672
2113.39 1759
2113.83 1864
2114.26 1845
2114.69 1925
2115.13 1819
2115.56 1830
2115.99 1868
2116.43 2028
2116.86 1848
2117.29 1846
2117.73 1923
2118.16 1938
2118.60 1871
2119.03 1825
2119.46 1873
2119.90 1728
2120.33 1790
2120.77 1925
2121.20 1951
2121.63 1805
2122.07 1892
2122.50 1729
2122.94 1653
2123.37 1870
2123.81 1914
2124.24 1788
2124.68 1717
2125.11 1687
2125.54 1876
2125.98 1843
2126.41 1818
2126.85 1881
2127.28 1792
2127.72 1876
2128.15 1946
2128.59 1788
2129.02 1752
2129.46 1839
2129.89 1827
2130.33 2055
2130.76 1955
2131.20 1842
2131.63 2002
2132.07 1881
2132.51 2061
2132.94 1984
2133.38 2063
2133.81 2376
2134.25 2172
2134.68 2328
2135.12 2573
2135.55 2682
2135.99 2664
2136.43 2339
2136.86 2457
2137.30 2545
2137.73 2730
2138.17 2537
2138.60 2504
2139.04 2516
2139.48 2275
2139.91 2415
2140.35 2324
2140.79 2204
2141.22 1904
2141.66 1838
2142.09 2022
2142.53 2005
2142.97 1884
2143.40 1910
2143.84 1823
2144.28 2017
2144.71 2032
2145.15 1922
2145.59 1911
2146.02 1896
2146.46 1978
2146.90 2163
2147.33 2135
2147.77 2246
2148.21 2358
2148.64 2074
2149.08 2540
2149.52 2590
2149.96 2683
2150.39 2874
2150.83 3057
2151.27 2912
2151.70 2973
2152.14 3110
2152.58 2903
2153.02 2809
2153.45 2701
2153.89 2641
2154.33 2347
2154.77 2120
2155.20 2089
2155.64 2310
2156.08 2100
2156.52 2172
2156.96 2174
2157.39 2017
2157.83 2121
2158.27 2304
2158.71 2061
2159.15 1986
2159.58 2231
2160.02 2387
2160.46 2131
2160.90 2008
2161.34 2126
2161.78 2082
2162.21 2075
2162.65 1927
2163.09 2032
2163.53 2247
2163.97 2195
2164.41 2079
2164.84 2057
2165.28 2132
2165.72 2071
2166.16 2247
2166.60 2090
2167.04 2062
2167.48 2111
2167.92 2080
2168.36 2168
2168.79 2276
2169.23 2008
2169.67 2105
2170.11 2199
2170.55 2170
2170.99 2155
2171.43 2142
2171.87 2287
2172.31 2367
2172.75 2321
2173.19 2419
2173.63 2238
2174.07 2181
2174.51 2438
2174.95 2454
2175.39 2564
2175.83 2335
2176.27 2615
2176.70 2519
2177.14 2254
2177.58 2437
2178.02 2350
2178.46 2192
2178.90 2547
2179.34 2341
2179.79 2163
2180.23 2394
2180.67 2370
2181.11 2157
2181.55 2178
2181.99 2140
2182.43 2154
2182.87 1994
2183.31 2086
2183.75 2057
2184.19 2052
2184.63 2015
2185.07 1986
2185.51 1816
2185.95 1993
2186.39 1927
2186.83 2174
2187.27 2108
2187.72 2087
2188.16 2132
2188.60 2066
2189.04 2173
2189.48 2348
2189.92 2291
2190.36 2233
2190.80 2309
2191.24 2527
2191.69 2415
2192.13 2275
2192.57 2356
2193.01 2339
2193.45 2172
2193.89 2154
2194.34 2270
2194.78 2404
2195.22 2228
2195.66 2459
2196.10 2574
2196.54 2467
2196.99 2338
2197.43 2410
2197.87 2333
2198.31 2272
2198.75 2316
2199.20 2097
2199.64 2281
2200.08 2275
2200.52 2147
2200.96 2157
2201.41 2261
2201.85 2096
2202.29 1924
2202.73 2020
2203.18 2074
2203.62 2171
2204.06 2024
2204.50 2103
2204.95 1995
2205.39 2234
2205.83 2247
2206.28 2372
2206.72 2067
2207.16 1932
2207.60 2051
2208.05 2205
2208.49 2276
2208.93 2096
2209.38 2000
2209.82 2287
2210.26 2231
2210.71 2194
2211.15 2122
2211.59 1929
2212.04 2173
2212.48 2283
2212.92 2328
2213.37 2254
2213.81 2290
2214.25 2083
2214.70 2073
2215.14 2206
2215.59 2042
2216.03 2012
2216.47 1992
2216.92 2008
2217.36 1972
2217.80 1938
2218.25 2082
2218.69 2102
2219.14 1993
2219.58 2005
2220.03 2030
2220.47 1958
2220.91 2135
2221.36 2141
2221.80 2238
2222.25 2251
2222.69 2322
2223.14 2164
2223.58 2151
2224.03 2303
2224.47 2219
2224.91 2189
2225.36 2387
2225.80 2299
2226.25 2404
2226.69 2442
2227.14 2244
2227.58 2312
2228.03 2521
2228.47 2550
2228.92 2575
2229.36 2479
2229.81 2367
2230.25 2437
2230.70 2224
2231.15 2332
2231.59 2513
2232.04 2290
2232.48 2367
2232.93 2400
2233.37 2434
2233.82 2501
2234.26 2572
2234.71 2468
2235.15 2630
2235.60 2664
2236.05 2449
2236.49 2563
2236.94 2338
2237.38 2335
2237.83 2220
2238.28 2164
2238.72 2240
2239.17 2266
2239.61 2316
2240.06 2285
2240.51 2358
2240.95 2089
2241.40 2117
2241.85 1971
2242.29 2024
2242.74 1890
2243.19 2022
2243.63 1885
2244.08 1903
2244.53 1953
2244.97 1843
2245.42 1911
2245.87 1923
2246.31 1949
2246.76 1839
2247.21 1925
2247.65 1956
2248.10 1952
2248.55 1853
2248.99 1916
2249.44 1947
2249.89 1952
2250.34 2102
2250.78 2013
2251.23 1935
2251.68 1866
2252.13 1958
2252.57 2098
2253.02 2151
2253.47 2050
2253.92 1943
2254.36 1999
2254.81 1981
2255.26 1888
2255.71 2045
2256.15 1835
2256.60 2069
2257.05 1917
2257.50 1893
2257.95 2071
2258.39 1874
2258.84 1726
2259.29 1818
2259.74 1975
2260.19 2029
2260.63 1932
2261.08 2006
2261.53 2305
2261.98 2231
2262.43 2224
2262.88 2451
2263.32 2434
2263.77 2444
2264.22 2577
2264.67 2704
2265.12 2791
2265.57 2716
2266.02 2774
2266.47 2743
2266.91 2625
2267.36 2697
2267.81 2597
2268.26 2572
2268.71 2363
2269.16 2613
2269.61 2483
2270.06 2590
2270.51 2592
2270.96 2615
2271.41 2643
2271.86 2508
2272.30 2648
2272.75 2583
2273.20 2754
2273.65 2438
2274.10 2145
2274.55 2120
2275.00 2167
2275.45 2097
2275.90 2184
2276.35 2188
2276.80 2175
2277.25 2213
2277.70 2002
2278.15 2033
2278.60 2122
2279.05 2335
2279.50 2333
2279.95 2018
2280.40 2197
2280.85 2139
2281.30 2052
2281.75 2375
2282.20 2361
2282.65 2117
2283.10 2302
2283.55 2285
2284.00 2295
2284.46 2421
2284.91 2203
2285.36 2400
2285.81 2272
2286.26 2267
2286.71 2184
2287.16 2202
2287.61 2343
2288.06 2486
2288.51 2582
2288.96 2716
2289.42 3106
2289.87 3411
2290.32 3682
2290.77 3709
2291.22 3709
2291.67 3895
2292.12 3861
2292.57 4072
2293.03 4219
2293.48 4144
2293.93 4091
2294.38 4149
2294.83 3793
2295.28 3729
2295.74 3679
2296.19 3478
2296.64 3291
2297.09 3434
2297.54 3216
2297.99 2779
2298.45 2845
2298.90 2544
2299.35 2576
2299.80 2634
2300.25 2684
2300.71 2309
2301.16 2111
2301.61 2232
2302.06 2371
2302.52 2248
2302.97 2187
2303.42 2275
2303.87 2396
2304.33 2294
2304.78 2301
2305.23 2211
2305.68 2121
2306.14 2089
2306.59 2062
2307.04 2236
2307.50 2276
2307.95 2313
2308.40 2361
2308.85 2725
2309.31 2557
2309.76 2682
2310.21 2618
2310.67 2689
2311.12 2814
2311.57 2818
2312.03 2689
2312.48 2845
2312.93 2614
2313.39 2702
2313.84 2541
2314.29 2551
2314.75 2570
2315.20 2342
2315.66 2191
2316.11 2342
2316.56 2242
2317.02 2127
2317.47 2234
2317.92 2324
2318.38 2334
2318.83 2106
2319.29 2250
2319.74 2443
2320.19 2326
2320.65 2238
2321.10 2356
2321.56 2529
2322.01 2503
2322.47 2501
2322.92 2441
2323.37 2357
2323.83 2383
2324.28 2152
2324.74 2275
2325.19 2329
2325.65 2198
2326.10 2260
2326.56 2312
2327.01 2497
2327.47 2404
2327.92 2466
2328.38 2535
2328.83 2353
2329.29 2562
2329.74 2624
2330.20 2763
2330.65 2725
2331.11 2792
2331.56 2778
2332.02 2740
2332.47 2480
2332.93 2400
2333.38 2723
2333.84 2583
2334.29 2513
2334.75 2554
2335.21 2356
2335.66 2318
2336.12 2335
2336.57 2341
2337.03 2153
2337.48 2247
2337.94 2568
2338.40 2507
2338.85 2546
2339.31 2460
2339.76 2483
2340.22 2414
2340.68 2548
2341.13 2424
2341.59 2500
2342.04 2508
2342.50 2529
2342.96 2607
2343.41 2504
2343.87 2813
2344.33 2678
2344.78 2638
2345.24 2681
2345.70 2646
2346.15 2472
2346.61 2733
2347.07 2957
2347.52 2970
2347.98 2698
2348.44 2579
2348.89 2732
2349.35 2823
2349.81 2678
2350.26 2510
2350.72 2591
2351.18 2684
2351.64 2476
2352.09 2376
2352.55 2230
2353.01 2250
2353.47 2136
2353.92 2151
2354.38 2318
2354.84 2451
2355.30 2275
2355.75 2411
2356.21 2241
2356.67 2178
2357.13 2243
2357.58 2328
2358.04 2305
2358.50 2359
2358.96 2337
2359.42 2250
2359.87 2320
2360.33 2225
2360.79 2281
2361.25 2159
2361.71 2452
2362.16 2454
2362.62 2294
2363.08 2259
2363.54 2419
2364.00 2382
2364.46 2496
2364.91 2270
2365.37 2428
2365.83 2456
2366.29 2291
2366.75 2480
2367.21 2416
2367.67 2500
2368.13 2517
2368.58 2437
2369.04 2360
2369.50 2412
2369.96 2425
2370.42 2335
2370.88 2422
2371.34 2295
2371.80 2136
2372.26 2127
2372.72 1999
2373.17 2164
2373.63 2116
2374.09 2277
2374.55 2199
2375.01 2193
2375.47 2206
2375.93 2368
2376.39 2108
2376.85 2254
2377.31 2389
2377.77 2411
2378.23 2407
2378.69 2463
2379.15 2311
2379.61 2360
2380.07 2469
2380.53 2444
2380.99 2434
2381.45 2351
2381.91 2394
2382.37 2511
2382.83 2398
2383.29 2422
2383.75 2406
2384.21 2520
2384.67 2460
2385.13 2133
2385.59 2204
2386.05 2205
2386.51 2250
2386.97 2182
2387.43 2124
2387.90 1979
2388.36 2293
2388.82 2293
2389.28 2111
2389.74 2375
2390.20 2159
2390.66 2293
2391.12 2294
2391.58 2120
2392.04 2105
2392.51 2132
2392.97 2188
2393.43 2228
2393.89 2333
2394.35 2224
2394.81 2170
2395.27 2175
2395.73 2010
2396.20 1978
2396.66 2049
2397.12 1866
2397.58 1773
2398.04 2038
2398.50 1949
2398.97 2036
2399.43 2056
2399.89 2006
2400.35 2095
2400.81 1974
2401.28 1971
2401.74 2065
2402.20 1941
2402.66 1932
2403.12 2133
2403.59 2125
2404.05 1999
2404.51 2262
2404.97 2162
2405.44 2375
2405.90 2214
2406.36 2213
2406.82 2236
2407.29 2393
2407.75 2203
2408.21 2347
2408.67 2288
2409.14 2422
2409.60 2176
2410.06 2316
2410.52 2225
2410.99 1968
2411.45 2090
2411.91 2225
2412.38 2145
2412.84 1981
2413.30 2073
2413.77 2148
2414.23 2168
2414.69 2114
2415.16 2277
2415.62 2282
2416.08 2467
2416.55 2360
2417.01 2472
2417.47 2643
2417.94 2729
2418.40 2596
2418.86 2837
2419.33 2553
2419.79 2634
2420.26 2610
2420.72 2846
2421.18 2706
2421.65 2590
2422.11 2714
2422.58 2403
2423.04 2440
2423.50 2445
2423.97 2325
2424.43 2370
2424.90 2304
2425.36 2157
2425.83 2277
2426.29 2507
2426.75 2297
2427.22 2359
2427.68 2334
2428.15 2066
2428.61 2025
2429.08 2242
2429.54 2164
2430.01 2085
2430.47 2115
2430.94 2075
2431.40 2094
2431.87 2086
2432.33 2083
2432.80 2168
2433.26 2216
2433.73 2129
2434.19 2459
2434.66 2530
2435.12 2378
2435.59 2319
2436.05 2377
2436.52 2283
2436.98 2336
2437.45 2479
2437.91 2611
2438.38 2585
2438.85 2703
2439.31 2797
2439.78 2568
2440.24 2643
2440.71 2995
2441.17 3148
2441.64 3368
2442.11 3315
2442.57 3241
2443.04 2934
2443.50 3006
2443.97 2885
2444.44 2867
2444.90 2595
2445.37 2553
2445.83 2395
2446.30 2491
2446.77 2296
2447.23 2181
2447.70 2270
2448.17 2185
2448.63 2255
2449.10 2130
2449.57 2122
2450.03 2071
2450.50 2092
2450.97 2131
2451.43 2084
2451.90 2035
2452.37 2276
2452.83 2310
2453.30 2220
2453.77 2223
2454.24 2050
2454.70 1965
2455.17 1913
2455.64 2073
2456.10 2024
2456.57 2165
2457.04 2190
2457.51 2146
2457.97 2123
2458.44 2111
2458.91 2237
2459.38 2099
2459.84 2118
2460.31 2030
2460.78 2029
2461.25 2244
2461.71 2202
2462.18 2001
2462.65 2034
2463.12 2028
2463.59 2192
2464.05 2235
2464.52 2108
2464.99 2184
2465.46 2106
2465.93 2022
2466.39 2087
2466.86 2067
2467.33 2070
2467.80 2219
2468.27 2613
2468.74 2596
2469.20 2372
2469.67 2367
2470.14 2316
2470.61 2444
2471.08 2351
2471.55 2155
2472.02 2136
2472.49 2341
2472.95 2114
2473.42 2030
2473.89 2169
2474.36 1941
2474.83 1760
2475.30 1866
2475.77 1938
2476.24 2024
2476.71 1897
2477.18 2085
2477.65 2378
2478.11 2295
2478.58 2058
2479.05 2113
2479.52 2384
2479.99 2186
2480.46 2199
2480.93 2395
2481.40 2412
2481.87 2180
2482.34 2503
2482.81 2586
2483.28 2279
2483.75 2355
2484.22 2312
2484.69 2356
2485.16 2340
2485.63 2089
2486.10 2150
2486.57 2267
2487.04 2128
2487.51 2020
2487.98 2216
2488.45 2229
2488.92 2151
2489.39 2308
2489.86 2358
2490.33 2427
2490.80 2180
2491.27 2294
2491.74 2238
2492.22 2236
2492.69 1985
2493.16 2180
2493.63 2352
2494.10 2251
2494.57 2284
2495.04 2524
2495.51 2307
2495.98 2337
2496.45 2402
2496.92 2422
2497.40 2486
2497.87 2334
2498.34 2255
2498.81 2286
2499.28 2290
2499.75 2249
2500.22 2055
2500.70 1862
2501.17 1926
2501.64 2089
2502.11 2151
2502.58 1928
2503.05 2059
2503.53 2168
2504.00 2123
2504.47 2021
2504.94 2096
2505.41 2234
2505.88 2142
2506.36 2057
2506.83 2280
2507.30 2114
2507.77 2379
2508.25 2361
2508.72 2269
2509.19 2352
2509.66 2433
2510.13 2507
2510.61 2437
2511.08 2688
2511.55 2737
2512.02 2823
2512.50 2605
2512.97 2570
2513.44 2551
2513.91 2741
2514.39 2948
2514.86 2654
2515.33 2671
2515.81 2653
2516.28 2303
2516.75 2281
2517.23 2431
2517.70 2470
2518.17 2302
2518.64 2344
2519.12 2378
2519.59 2368
2520.06 2256
2520.54 2280
2521.01 2525
2521.48 2378
2521.96 2243
2522.43 2125
2522.91 2128
2523.38 2024
2523.85 2182
2524.33 2014
2524.80 1888
2525.27 1902
2525.75 1977
2526.22 1998
2526.70 2116
2527.17 2039
2527.64 1985
2528.12 2005
2528.59 2135
2529.07 2072
2529.54 2009
2530.01 2203
2530.49 2252
2530.96 2248
2531.44 2255
2531.91 2180
2532.39 2068
2532.86 2007
2533.33 2081
2533.81 2202
2534.28 2123
2534.76 2266
2535.23 2256
2535.71 2229
2536.18 2373
2536.66 2432
2537.13 2189
2537.61 2147
2538.08 2390
2538.56 2320
2539.03 2144
2539.51 2219
2539.98 2374
2540.46 2301
2540.93 2172
2541.41 2232
2541.88 2147
2542.36 2318
2542.84 2224
2543.31 2080
2543.79 2108
2544.26 2173
2544.74 2219
2545.21 2234
2545.69 2331
2546.16 2314
2546.64 2403
2547.12 2369
2547.59 2661
2548.07 2681
2548.54 2617
2549.02 2605
2549.50 2685
2549.97 2944
2550.45 3003
2550.92 2913
2551.40 2910
2551.88 3076
2552.35 3037
2552.83 2975
2553.31 3009
2553.78 3146
2554.26 3293
2554.74 3527
2555.21 3497
2555.69 3490
2556.17 3398
2556.64 3461
2557.12 3288
2557.60 3529
2558.07 3119
2558.55 2796
2559.03 2721
2559.50 2702
2559.98 2696
2560.46 2456
2560.93 2436
2561.41 2480
2561.89 2382
2562.37 2315
2562.84 2252
2563.32 2128
2563.80 2186
2564.28 2333
2564.75 2311
2565.23 2337
2565.71 2169
2566.19 2227
2566.66 2186
2567.14 2085
2567.62 2011
2568.10 2137
2568.57 2036
2569.05 2211
2569.53 1916
2570.01 1971
2570.49 1910
2570.96 1910
2571.44 2043
2571.92 1984
2572.40 2236
2572.88 2068
2573.36 2175
2573.83 2222
2574.31 2155
2574.79 2143
2575.27 2167
2575.75 2203
2576.23 2128
2576.70 2027
2577.18 2079
2577.66 2102
2578.14 2002
2578.62 2032
2579.10 1973
2579.58 2002
2580.06 2055
2580.54 2100
2581.01 2058
2581.49 2034
2581.97 2237
2582.45 2148
2582.93 2145
2583.41 2025
2583.89 2066
2584.37 2152
2584.85 2228
2585.33 2228
2585.81 2137
2586.29 2293
2586.77 2193
2587.25 2081
2587.72 2233
2588.20 2151
2588.68 2238
2589.16 2321
2589.64 2199
2590.12 2270
2590.60 2396
2591.08 2162
2591.56 2283
2592.04 2354
2592.52 2342
2593.00 2263
2593.48 2299
2593.96 2401
2594.44 2357
2594.92 2091
2595.40 2379
2595.89 2534
2596.37 2465
2596.85 2409
2597.33 2348
2597.81 2300
2598.29 2305
2598.77 2426
2599.25 2269
2599.73 2187
2600.21 2023
2600.69 2080
2601.17 2043
2601.65 1977
2602.13 2193
2602.62 2005
2603.10 2035
2603.58 2042
2604.06 1846
2604.54 2038
2605.02 2214
2605.50 2019
2605.98 2339
2606.46 2267
2606.95 2123
2607.43 2143
2607.91 2288
2608.39 2219
2608.87 2241
2609.35 2466
2609.84 2442
2610.32 2572
2610.80 2411
2611.28 2504
2611.76 2475
2612.24 2453
2612.73 2464
2613.21 2278
2613.69 2237
2614.17 2330
2614.65 2086
2615.14 2106
2615.62 2206
2616.10 1991
2616.58 1998
2617.07 2146
2617.55 2113
2618.03 2103
2618.51 2138
2619.00 2167
2619.48 2210
2619.96 2177
2620.44 2114
2620.93 2074
2621.41 2247
2621.89 2369
2622.37 2465
2622.86 2218
2623.34 2245
2623.82 2062
2624.31 1908
2624.79 2223
2625.27 2175
2625.76 2002
2626.24 2141
2626.72 2137
2627.20 1906
2627.69 2157
2628.17 2096
2628.66 2124
2629.14 1991
2629.62 2008
2630.11 2137
2630.59 2148
2631.07 2001
2631.56 2182
2632.04 2179
2632.52 2144
2633.01 2303
2633.49 2422
2633.98 2362
2634.46 2237
2634.94 2246
2635.43 2316
2635.91 2043
2636.40 2177
2636.88 2129
2637.36 2112
2637.85 2146
2638.33 2232
2638.82 2197
2639.30 2275
2639.79 2306
2640.27 2224
2640.75 2223
2641.24 2355
2641.72 2400
2642.21 2507
2642.69 2501
2643.18 2477
2643.66 2318
2644.15 2347
2644.63 2388
2645.12 2309
2645.60 2227
2646.09 2220
2646.57 2254
2647.06 2085
2647.54 2025
2648.03 2081
2648.51 2041
2649.00 1999
2649.48 2182
2649.97 2256
2650.45 2217
2650.94 2176
2651.43 2076
2651.91 2052
2652.40 2072
2652.88 2022
2653.37 2004
2653.85 2111
2654.34 2071
2654.82 2015
2655.31 2030
2655.80 2176
2656.28 2204
2656.77 2182
2657.25 2104
2657.74 2046
2658.23 2080
2658.71 2217
2659.20 2163
2659.69 2121
2660.17 2060
2660.66 1869
2661.14 1995
2661.63 2148
2662.12 2005
2662.60 1953
2663.09 1982
2663.58 2198
2664.06 2276
2664.55 2220
2665.04 2047
2665.52 2185
2666.01 2252
2666.50 2222
2666.98 2190
2667.47 2089
2667.96 2117
2668.45 2059
2668.93 2183
2669.42 2151
2669.91 2302
2670.39 2308
2670.88 2316
2671.37 2119
2671.86 2135
2672.34 2237
2672.83 2236
2673.32 2188
2673.81 2375
2674.29 2512
2674.78 2580
2675.27 2725
2675.76 2890
2676.24 2868
2676.73 3020
2677.22 2898
2677.71 3021
2678.20 3053
2678.68 3067
2679.17 2953
2679.66 2946
2680.15 2965
2680.64 2944
2681.12 2931
2681.61 3157
2682.10 3067
2682.59 2990
2683.08 3086
2683.57 3303
2684.05 3230
2684.54 3042
2685.03 3137
2685.52 2995
2686.01 2976
2686.50 2916
2686.99 3040
2687.47 2942
2687.96 2539
2688.45 2596
2688.94 2587
2689.43 2268
2689.92 2289
2690.41 2208
2690.90 2187
2691.39 2060
2691.88 2013
2692.37 2258
2692.85 2354
2693.34 2157
2693.83 2259
2694.32 2199
2694.81 2215
2695.30 2176
2695.79 2171
2696.28 2127
2696.77 2194
2697.26 2109
2697.75 2287
2698.24 2286
2698.73 2364
2699.22 2394
2699.71 2242
2700.20 2249
2700.69 2412
2701.18 2399
2701.67 2458
2702.16 2457
2702.65 2371
2703.14 2351
2703.63 2265
2704.12 2351
2704.61 2537
2705.10 2383
2705.59 2449
2706.08 2430
2706.57 2470
2707.06 2318
2707.55 2337
2708.04 2306
2708.53 2242
2709.03 2142
2709.52 2130
2710.01 2117
2710.50 2078
2710.99 1893
2711.48 1961
2711.97 2088
2712.46 2195
2712.95 2169
2713.44 2341
2713.94 2198
2714.43 2059
2714.92 2211
2715.41 2302
2715.90 2055
2716.39 1988
2716.88 2162
2717.38 2084
2717.87 2178
2718.36 2080
2718.85 2103
2719.34 2211
2719.83 2101
2720.32 1942
2720.82 2090
2721.31 2210
2721.80 2205
2722.29 2255
2722.78 2349
2723.28 2564
2723.77 2295
2724.26 2063
2724.75 2125
2725.25 2063
2725.74 2191
2726.23 2032
2726.72 2116
2727.21 2129
2727.71 1989
2728.20 2040
2728.69 2113
2729.18 2147
2729.68 2173
2730.17 2195
2730.66 2290
2731.16 2122
2731.65 2144
2732.14 2168
2732.63 2352
2733.13 2286
2733.62 2268
2734.11 2098
2734.61 2263
2735.10 2219
2735.59 2133
2736.08 2276
2736.58 2105
2737.07 2409
2737.56 2172
2738.06 2380
2738.55 2399
2739.05 2127
2739.54 2066
2740.03 2249
2740.53 2324
2741.02 2193
2741.51 2261
2742.01 2254
2742.50 2012
2742.99 2093
2743.49 1904
2743.98 2091
2744.48 2000
2744.97 2059
2745.46 2034
2745.96 2106
2746.45 2000
2746.95 1992
2747.44 1860
2747.93 2014
2748.43 2158
2748.92 2006
2749.42 1986
2749.91 1912
2750.41 1983
2750.90 2016
2751.40 2021
2751.89 2048
2752.39 1894
2752.88 1987
2753.37 2240
2753.87 2238
2754.36 1983
2754.86 2160
2755.35 2292
2755.85 2174
2756.34 2106
2756.84 1859
2757.33 1936
2757.83 2189
2758.32 2112
2758.82 2059
2759.32 2171
2759.81 2088
2760.31 2181
2760.80 2297
2761.30 2248
2761.79 2129
2762.29 2064
2762.78 2015
2763.28 2147
2763.77 1887
2764.27 1775
2764.77 2103
2765.26 2294
2765.76 2214
2766.25 2128
2766.75 2051
2767.25 2032
2767.74 2232
2768.24 2077
2768.73 2218
2769.23 2105
2769.73 2309
2770.22 2274
2770.72 2109
2771.22 2051
2771.71 2117
2772.21 2275
2772.70 2328
2773.20 2168
2773.70 2282
2774.19 2397
2774.69 2309
2775.19 2364
2775.68 2418
2776.18 2347
2776.68 2532
2777.17 2532
2777.67 2560
2778.17 2359
2778.67 2240
2779.16 2415
2779.66 2555
2780.16 2614
2780.65 2424
2781.15 2427
2781.65 2374
2782.15 2166
2782.64 2275
2783.14 2266
2783.64 2199
2784.14 2073
2784.63 2353
2785.13 2409
2785.63 2362
2786.13 2493
2786.62 2530
2787.12 2333
2787.62 2399
2788.12 2409
2788.62 2511
2789.11 2302
2789.61 2230
2790.11 2329
2790.61 2157
2791.11 2358
2791.60 2063
2792.10 2214
2792.60 2266
2793.10 2206
2793.60 2335
2794.10 2406
2794.59 2541
2795.09 2608
2795.59 2657
2796.09 2872
2796.59 3100
2797.09 2697
2797.59 3053
2798.08 3112
2798.58 3308
2799.08 3121
2799.58 3295
2800.08 3278
2800.58 3095
2801.08 2803
2801.58 2789
2802.08 2726
2802.58 2654
2803.07 2469
2803.57 2726
2804.07 2901
2804.57 2790
2805.07 2556
2805.57 2844
2806.07 3106
2806.57 3022
2807.07 3040
2807.57 3393
2808.07 3671
2808.57 3763
2809.07 3960
2809.57 3810
2810.07 4245
2810.57 4274
2811.07 4338
2811.57 3863
2812.07 3510
2812.57 3401
2813.07 3243
2813.57 3057
2814.07 2870
2814.57 3046
2815.07 2633
2815.57 2709
2816.07 2547
2816.57 2554
2817.07 2418
2817.57 2481
2818.07 2505
2818.57 2777
2819.07 2880
2819.57 2839
2820.07 2635
2820.57 2962
2821.07 3065
2821.58 2836
2822.08 2925
2822.58 3061
2823.08 2826
2823.58 2832
2824.08 2553
2824.58 2362
2825.08 2485
2825.58 2373
2826.09 2315
2826.59 2262
2827.09 2283
2827.59 2165
2828.09 2220
2828.59 2156
2829.09 2188
2829.60 2062
2830.10 2104
2830.60 2173
2831.10 2371
2831.60 2432
2832.10 2186
2832.61 2368
2833.11 2194
2833.61 2366
2834.11 2281
2834.61 2255
2835.12 2498
2835.62 2486
2836.12 2542
2836.62 2475
2837.12 2242
2837.63 2346
2838.13 2658
2838.63 2488
2839.13 2498
2839.64 2379
2840.14 2482
2840.64 2466
2841.14 2423
2841.65 2498
2842.15 2345
2842.65 2320
2843.15 2303
2843.66 2222
2844.16 2369
2844.66 2606
2845.17 2543
2845.67 2515
2846.17 2592
2846.67 2460
2847.18 2564
2847.68 2623
2848.18 2586
2848.69 2840
2849.19 2840
2849.69 2504
2850.20 2500
2850.70 2728
2851.20 2670
2851.71 2531
2852.21 2391
2852.72 2401
2853.22 2324
2853.72 2371
2854.23 2277
2854.73 2169
2855.23 2112
2855.74 2295
2856.24 2563
2856.75 2459
2857.25 2335
2857.75 2289
2858.26 2299
2858.76 2403
2859.27 2337
2859.77 2317
2860.27 2302
2860.78 2250
2861.28 2267
2861.79 2489
2862.29 2316
2862.80 2149
2863.30 2171
2863.81 2058
2864.31 2013
2864.81 1945
2865.32 2161
2865.82 2183
2866.33 1981
2866.83 1955
2867.34 2073
2867.84 1887
2868.35 1882
2868.85 1916
2869.36 1939
2869.86 2040
2870.37 2154
2870.87 2358
2871.38 2164
2871.89 2298
2872.39 2154
2872.90 2293
2873.40 2193
2873.91 2197
2874.41 2254
2874.92 2241
2875.42 2202
2875.93 2217
2876.43 2269
2876.94 2131
2877.45 2058
2877.95 2136
2878.46 2295
2878.96 2499
2879.47 2519
2879.98 2640
2880.48 2572
2880.99 2620
2881.49 2710
2882.00 2747
2882.51 2613
2883.01 2907
2883.52 2981
2884.03 2984
2884.53 2879
2885.04 3188
2885.54 3140
2886.05 3073
2886.56 2987
2887.06 2992
2887.57 3095
2888.08 3045
2888.58 3007
2889.09 3293
2889.60 3394
2890.11 3356
2890.61 3196
2891.12 2844
2891.63 2631
2892.13 2678
2892.64 2571
2893.15 2531
2893.65 2370
2894.16 2549
2894.67 2451
2895.18 2209
2895.68 2312
2896.19 2618
2896.70 2617
2897.21 2645
2897.71 2514
2898.22 2506
2898.73 2620
2899.24 2770
2899.74 2695
2900.25 2725
2900.76 2697
2901.27 2936
2901.78 2930
2902.28 2943
2902.79 2982
2903.30 2963
2903.81 3051
2904.32 2958
2904.82 3087
2905.33 3121
2905.84 3051
2906.35 3225
2906.86 3086
2907.37 2957
2907.87 2756
2908.38 2684
2908.89 2677
2909.40 2751
2909.91 2764
2910.42 2628
2910.93 2639
2911.44 2558
2911.94 2416
2912.45 2419
2912.96 2338
2913.47 2172
2913.98 2345
2914.49 2386
2915.00 2540
2915.51 2467
2916.02 2443
2916.53 2342
2917.03 2233
2917.54 2398
2918.05 2259
2918.56 2270
2919.07 2164
2919.58 2338
2920.09 2576
2920.60 2508
2921.11 2473
2921.62 2472
2922.13 2432
2922.64 2616
2923.15 2617
2923.66 2707
2924.17 2801
2924.68 2971
2925.19 3178
2925.70 3188
2926.21 3164
2926.72 3236
2927.23 3342
2927.74 3397
2928.25 3198
2928.76 3108
2929.27 2973
2929.78 2803
2930.29 2832
2930.80 2629
2931.31 2734
2931.82 2421
2932.33 2268
2932.84 2350
2933.35 2141
2933.86 2313
2934.38 2231
2934.89 2387
2935.40 2540
2935.91 2414
2936.42 2326
2936.93 2498
2937.44 2388
2937.95 2471
2938.46 2431
2938.97 2547
2939.49 2523
2940.00 2704
2940.51 2550
2941.02 2539
2941.53 2623
2942.04 2631
2942.55 2874
2943.07 2853
2943.58 2812
2944.09 3044
2944.60 3153
2945.11 3531
2945.62 3314
2946.14 3767
2946.65 4212
2947.16 4446
2947.67 4611
2948.18 4641
2948.70 4914
2949.21 4732
2949.72 4212
2950.23 4246
2950.74 3899
2951.26 3414
2951.77 3203
2952.28 3003
2952.79 3087
2953.31 2930
2953.82 2396
2954.33 2360
2954.84 2304
2955.36 2136
2955.87 2392
2956.38 2263
2956.89 2462
2957.41 2428
2957.92 2177
2958.43 2239
2958.94 2260
2959.46 2300
2959.97 2529
2960.48 2565
2961.00 2507
2961.51 2764
2962.02 2684
2962.54 2554
2963.05 2633
2963.56 2492
2964.08 2520
2964.59 2752
2965.10 2643
2965.62 2693
2966.13 2595
2966.64 2451
2967.16 2480
2967.67 2535
2968.18 2483
2968.70 2676
2969.21 2566
2969.73 2221
2970.24 2435
2970.75 2362
2971.27 2317
2971.78 2596
2972.30 2521
2972.81 2333
2973.32 2293
2973.84 2355
2974.35 2451
2974.87 2375
2975.38 2361
2975.90 2330
2976.41 2277
2976.92 2283
2977.44 2462
2977.95 2211
2978.47 2282
2978.98 2447
2979.50 2215
2980.01 2214
2980.53 2412
2981.04 2469
2981.56 2394
2982.07 2549
2982.59 2670
2983.10 2330
2983.62 2425
2984.13 2416
2984.65 2531
2985.16 2570
2985.68 2532
2986.19 2378
2986.71 2483
2987.22 2522
2987.74 2786
2988.25 2931
2988.77 2613
2989.29 2859
2989.80 2721
2990.32 2631
2990.83 2673
2991.35 2615
2991.86 2764
2992.38 2727
2992.89 2727
2993.41 2802
2993.93 2793
2994.44 2918
2994.96 2926
2995.47 3232
2995.99 3293
2996.51 3298
2997.02 3453
2997.54 3407
2998.06 3497
2998.57 3542
2999.09 3651
2999.60 3943
3000.12 3773
3000.64 3894
3001.15 3970
3001.67 3986
3002.19 3847
3002.70 4047
3003.22 3854
3003.74 3696
3004.25 3865
3004.77 3702
3005.29 3808
3005.81 4019
3006.32 4124
3006.84 3852
3007.36 3815
3007.87 3872
3008.39 3592
3008.91 3505
3009.43 3539
3009.94 3107
3010.46 2750
3010.98 2688
3011.49 2786
3012.01 2770
3012.53 2828
3013.05 2740
3013.57 2356
3014.08 2352
3014.60 2586
3015.12 2601
3015.64 2574
3016.15 2696
3016.67 2675
3017.19 2756
3017.71 2726
3018.23 2811
3018.74 2681
3019.26 2865
3019.78 2873
3020.30 2873
3020.82 3023
3021.33 2877
3021.85 2802
3022.37 2896
3022.89 2980
3023.41 2733
3023.93 2908
3024.45 2862
3024.96 2545
3025.48 2557
3026.00 2717
3026.52 2753
3027.04 2711
3027.56 2698
3028.08 2900
3028.60 2846
3029.11 2601
3029.63 2400
3030.15 2434
3030.67 2687
3031.19 2613
3031.71 2610
3032.23 2442
3032.75 2602
3033.27 2682
3033.79 2453
3034.31 2614
3034.83 2843
3035.35 2713
3035.86 2454
3036.38 2778
3036.90 2751
3037.42 2486
3037.94 2400
3038.46 2557
3038.98 2553
3039.50 2498
3040.02 2520
3040.54 2413
3041.06 2346
3041.58 2372
3042.10 2218
3042.62 2000
3043.14 2222
3043.66 2518
3044.18 2329
3044.70 2491
3045.22 2428
3045.74 2233
3046.27 2322
3046.79 2586
3047.31 2508
3047.83 2349
3048.35 2552
3048.87 2435
3049.39 2523
3049.91 2504
3050.43 2371
3050.95 2269
3051.47 2395
3051.99 2319
3052.51 2110
3053.03 2250
3053.56 2355
3054.08 2292
3054.60 2255
3055.12 2370
3055.64 2412
3056.16 2395
3056.68 2420
3057.20 2244
3057.73 2216
3058.25 2347
3058.77 2318
3059.29 2276
3059.81 2354
3060.33 2103
3060.86 2069
3061.38 2115
3061.90 2224
3062.42 2262
3062.94 2322
3063.46 2314
3063.99 2270
3064.51 2360
3065.03 2377
3065.55 2326
3066.07 2422
3066.60 2458
3067.12 2339
3067.64 2533
3068.16 2475
3068.69 2620
3069.21 2506
3069.73 2357
3070.25 2356
3070.78 2562
3071.30 2364
3071.82 2441
3072.34 2348
3072.87 2348
3073.39 2387
3073.91 2297
3074.43 2195
3074.96 2300
3075.48 2418
3076.00 2374
3076.53 2400
3077.05 2614
3077.57 2614
3078.10 2529
3078.62 2597
3079.14 3053
3079.66 3037
3080.19 2897
3080.71 3024
3081.23 3034
3081.76 2950
3082.28 2919
3082.81 3010
3083.33 3094
3083.85 3028
3084.38 2935
3084.90 2774
3085.42 2952
3085.95 3116
3086.47 3218
3087.00 2718
3087.52 2620
3088.04 2755
3088.57 2977
3089.09 2818
3089.62 2740
3090.14 2764
3090.66 2739
3091.19 2622
3091.71 2747
3092.24 2815
3092.76 2703
3093.29 2617
3093.81 2721
3094.33 2804
3094.86 2835
3095.38 2652
3095.91 2870
3096.43 3090
3096.96 3165
3097.48 3138
3098.01 3231
3098.53 3415
3099.06 3434
3099.58 3871
3100.11 4008
3100.63 4661
3101.16 4947
3101.68 5252
3102.21 5371
3102.73 6000
3103.26 6359
3103.78 6988
3104.31 7527
3104.83 7754
3105.36 7701
3105.89 7539
3106.41 7190
3106.94 6424
3107.46 5594
3107.99 5023
3108.51 4166
3109.04 3635
3109.57 3566
3110.09 3544
3110.62 3529
3111.14 3357
3111.67 3400
3112.19 3298
3112.72 3318
3113.25 2993
3113.77 2900
3114.30 3114
3114.83 2804
3115.35 2871
3115.88 2799
3116.40 2707
3116.93 2898
3117.46 2632
3117.98 2518
3118.51 2579
3119.04 2776
3119.56 2767
3120.09 2646
3120.62 2622
3121.14 2466
3121.67 2531
3122.20 2564
3122.72 2674
3123.25 2613
3123.78 2900
3124.31 2734
3124.83 2639
3125.36 2737
3125.89 2725
3126.41 2738
3126.94 2746
3127.47 2677
3128.00 2481
3128.52 2580
3129.05 2730
3129.58 2794
3130.11 2642
3130.63 2640
3131.16 2522
3131.69 2522
3132.22 2517
3132.74 2325
3133.27 2325
3133.80 2337
3134.33 2361
3134.86 2242
3135.38 2332
3135.91 2401
3136.44 2308
3136.97 2259
3137.50 2308
3138.03 2464
3138.55 2330
3139.08 2284
3139.61 2402
3140.14 2481
3140.67 2418
3141.20 2144
3141.72 2286
3142.25 2167
3142.78 2200
3143.31 2178
3143.84 2419
3144.37 2311
3144.90 2388
3145.42 2415
3145.95 2332
3146.48 2658
3147.01 2865
3147.54 2866
3148.07 2797
3148.60 3215
3149.13 2950
3149.66 2960
3150.19 2958
3150.72 2945
3151.24 3001
3151.77 2927
3152.30 2716
3152.83 2844
3153.36 2773
3153.89 2766
3154.42 2723
3154.95 2768
3155.48 2729
3156.01 2730
3156.54 2638
3157.07 2464
3157.60 2656
3158.13 2567
3158.66 2605
3159.19 2820
3159.72 2685
3160.25 2746
3160.78 2548
3161.31 2607
3161.84 2501
3162.37 2312
3162.90 2326
3163.43 2340
3163.96 2458
3164.49 2399
3165.02 2281
3165.55 2391
3166.08 2258
3166.61 2264
3167.15 2251
3167.68 2330
3168.21 2344
3168.74 2386
3169.27 2370
3169.80 2288
3170.33 2202
3170.86 2410
3171.39 2197
3171.92 2205
3172.45 2113
3172.99 2266
3173.52 2230
3174.05 2422
3174.58 2433
3175.11 2428
3175.64 2280
3176.17 2557
3176.70 2376
3177.24 2659
3177.77 2380
3178.30 2454
3178.83 2392
3179.36 2607
3179.89 2573
3180.43 2494
3180.96 2522
3181.49 2354
3182.02 2358
3182.55 2350
3183.09 2269
3183.62 2351
3184.15 2367
3184.68 2497
3185.21 2523
3185.75 2379
3186.28 2474
3186.81 2435
3187.34 2240
3187.88 2250
3188.41 2238
3188.94 2126
3189.47 2269
3190.01 2270
3190.54 2246
3191.07 2165
3191.60 2204
3192.14 2197
3192.67 2254
3193.20 2217
3193.74 2403
3194.27 2228
3194.80 2270
3195.33 2297
3195.87 2415
3196.40 2136
3196.93 2366
3197.47 2321
3198.00 2247
3198.53 2125
3199.07 2151
3199.60 2300
3200.13 2395
3200.67 2275
3201.20 2499
3201.73 2622
3202.27 2639
3202.80 2760
3203.33 2925
3203.87 2996
3204.40 2801
3204.94 2829
3205.47 2904
3206.00 3000
3206.54 3000
3207.07 2832
3207.61 3042
3208.14 2998
3208.67 3177
3209.21 3065
3209.74 3218
3210.28 3263
3210.81 3270
3211.35 3390
3211.88 3579
3212.41 3812
3212.95 3764
3213.48 3499
3214.02 3835
3214.55 3638
3215.09 3509
3215.62 3278
3216.16 3250
3216.69 3123
3217.23 2990
3217.76 2785
3218.30 2768
3218.83 2790
3219.37 2854
3219.90 2884
3220.44 2890
3220.97 2852
3221.51 2818
3222.04 3115
3222.58 3071
3223.11 2970
3223.65 2986
3224.18 2732
3224.72 3002
3225.25 2995
3225.79 3002
3226.33 3047
3226.86 3125
3227.40 2875
3227.93 2948
3228.47 2901
3229.00 2751
3229.54 2719
3230.08 2861
3230.61 2774
3231.15 2548
3231.68 2537
3232.22 2707
3232.76 2627
3233.29 2585
3233.83 2457
3234.36 2586
3234.90 2642
3235.44 2678
3235.97 2596
3236.51 2795
3237.05 2814
3237.58 2922
3238.12 2913
3238.66 3193
3239.19 3439
3239.73 3323
3240.27 3257
3240.80 3301
3241.34 3265
3241.88 3251
3242.41 3111
3242.95 3186
3243.49 3116
3244.03 2646
3244.56 2744
3245.10 2599
3245.64 2704
3246.17 2576
3246.71 2702
3247.25 2539
3247.79 2648
3248.32 2716
3248.86 2782
3249.40 2476
3249.94 2525
3250.47 2664
3251.01 2797
3251.55 2737
3252.09 2818
3252.62 2840
3253.16 2769
3253.70 2888
3254.24 2973
3254.78 2841
3255.31 2991
3255.85 2983
3256.39 3054
3256.93 3185
3257.47 3051
3258.00 3152
3258.54 3203
3259.08 3231
3259.62 3528
3260.16 3446
3260.70 3796
3261.24 3895
3261.77 3789
3262.31 4163
3262.85 4037
3263.39 4145
3263.93 4686
3264.47 5023
3265.01 5301
3265.54 5492
3266.08 5540
3266.62 5479
3267.16 5567
3267.70 5533
3268.24 5420
3268.78 5818
3269.32 5742
3269.86 5732
3270.40 5293
3270.94 4594
3271.48 4212
3272.01 4038
3272.55 3717
3273.09 3677
3273.63 3573
3274.17 3173
3274.71 3228
3275.25 3148
3275.79 2957
3276.33 3062
3276.87 3058
3277.41 3162
3277.95 3023
3278.49 3228
3279.03 3263
3279.57 3328
3280.11 3379
3280.65 3423
3281.19 3336
3281.73 3274
3282.27 3374
3282.81 3322
3283.35 3202
3283.89 3030
3284.43 3160
3284.97 3146
3285.51 3072
3286.05 3002
3286.59 3108
3287.14 3268
3287.68 3238
3288.22 3229
3288.76 3366
3289.30 3304
3289.84 3527
3290.38 3603
3290.92 3396
3291.46 3555
3292.00 3418
3292.54 3666
3293.09 3848
3293.63 4169
3294.17 4169
3294.71 4412
3295.25 4737
3295.79 4853
3296.33 5307
3296.87 5402
3297.42 5137
3297.96 5056
3298.50 5137
3299.04 5170
3299.58 4850
3300.12 4582
3300.67 4336
3301.21 3937
3301.75 3860
3302.29 4011
3302.83 3773
3303.38 3245
3303.92 3291
3304.46 3360
3305.00 3286
3305.54 3364
3306.09 3292
3306.63 3123
3307.17 3178
3307.71 3125
3308.25 3155
3308.80 3098
3309.34 3063
3309.88 3099
3310.42 3052
3310.97 3010
3311.51 3093
3312.05 3136
3312.60 3022
3313.14 3039
3313.68 3211
3314.22 3228
3314.77 3545
3315.31 3536
3315.85 3493
3316.40 3691
3316.94 3684
3317.48 3728
3318.03 3571
3318.57 3718
3319.11 3855
3319.65 3889
3320.20 3974
3320.74 4122
3321.29 4394
3321.83 4301
3322.37 4528
3322.92 4504
3323.46 4271
3324.00 4214
3324.55 4462
3325.09 4286
3325.63 4095
3326.18 4079
3326.72 4263
3327.27 4119
3327.81 3753
3328.35 3763
3328.90 4106
3329.44 4163
3329.99 4174
3330.53 4242
3331.07 4578
3331.62 5128
3332.16 5597
3332.71 6642
3333.25 7914
3333.80 8872
3334.34 10150
3334.89 12091
3335.43 13498
3335.97 15424
3336.52 17029
3337.06 18296
3337.61 19124
3338.15 19691
3338.70 19167
3339.24 18150
3339.79 16428
3340.33 14669
3340.88 13060
3341.42 10754
3341.97 9352
3342.51 7725
3343.06 6864
3343.60 5672
3344.15 5014
3344.69 4451
3345.24 4136
3345.79 4002
3346.33 3806
3346.88 3685
3347.42 3780
3347.97 3924
3348.51 3641
3349.06 3795
3349.61 3697
3350.15 3536
3350.70 3636
3351.24 3670
3351.79 3564
3352.33 3578
3352.88 3888
3353.43 3931
3353.97 3914
3354.52 3739
3355.07 3583
3355.61 3541
3356.16 3300
3356.70 3151
3357.25 3344
3357.80 3371
3358.34 3163
3358.89 3078
3359.44 3052
3359.98 3033
3360.53 2964
3361.08 2897
3361.62 2772
3362.17 2880
3362.72 3014
3363.26 2977
3363.81 2987
3364.36 3172
3364.90 3123
3365.45 3029
3366.00 2932
3366.55 3048
3367.09 2996
3367.64 2994
3368.19 2837
3368.73 3098
3369.28 3284
3369.83 3122
3370.38 3211
3370.92 3243
3371.47 3388
3372.02 3423
3372.57 3246
3373.11 3231
3373.66 3311
3374.21 3278
3374.76 3500
3375.31 3551
3375.85 3735
3376.40 3460
3376.95 3358
3377.50 3478
3378.05 3250
3378.59 3147
3379.14 2983
3379.69 2829
3380.24 2909
3380.79 2905
3381.33 2899
3381.88 2795
3382.43 2649
3382.98 2685
3383.53 2647
3384.08 2634
3384.63 2575
3385.17 2642
3385.72 2678
3386.27 2569
3386.82 2515
3387.37 2688
3387.92 2717
3388.47 2705
3389.02 2518
3389.57 2548
3390.11 2459
3390.66 2423
3391.21 2612
3391.76 2628
3392.31 2476
3392.86 2433
3393.41 2492
3393.96 2350
3394.51 2344
3395.06 2416
3395.61 2401
3396.16 2490
3396.71 2393
3397.26 2328
3397.81 2520
3398.36 2450
3398.91 2243
3399.45 2200
3400.00 2225
3400.55 2382
3401.10 2282
3401.65 2326
3402.20 2271
3402.75 2285
3403.30 2213
3403.85 2284
3404.41 2164
3404.96 2372
3405.51 2378
3406.06 2161
3406.61 2213
3407.16 2232
3407.71 2284
3408.26 2260
3408.81 2276
3409.36 2307
3409.91 2367
3410.46 2436
3411.01 2335
3411.56 2265
3412.11 2184
3412.66 2468
3413.21 2523
3413.77 2672
3414.32 2606
3414.87 2548
3415.42 2433
3415.97 2626
3416.52 2520
3417.07 2332
3417.62 2274
3418.17 2475
3418.73 2784
3419.28 2496
3419.83 2664
3420.38 2521
3420.93 2362
3421.48 2275
3422.04 2402
3422.59 2323
3423.14 2328
3423.69 2454
3424.24 2514
3424.79 2449
3425.35 2462
3425.90 2463
3426.45 2485
3427.00 2507
3427.55 2470
3428.11 2461
3428.66 2338
3429.21 2430
3429.76 2351
3430.31 2251
3430.87 2169
3431.42 2267
3431.97 2098
3432.52 2440
3433.08 2484
3433.63 2428
3434.18 2290
3434.73 2302
3435.29 2390
3435.84 2477
3436.39 2462
3436.95 2524
3437.50 2477
3438.05 2555
3438.60 2426
3439.16 2538
3439.71 2501
3440.26 2551
3440.82 2542
3441.37 2616
3441.92 2580
3442.48 2669
3443.03 2660
3443.58 2724
3444.14 2529
3444.69 2553
3445.24 2298
3445.80 2215
3446.35 2329
3446.90 2354
3447.46 2158
3448.01 2326
3448.57 2360
3449.12 2360
3449.67 2249
3450.23 2233
3450.78 2421
3451.34 2468
3451.89 2195
3452.44 2050
3453.00 2155
3453.55 2269
3454.11 2090
3454.66 2212
3455.21 2146
3455.77 2066
3456.32 2292
3456.88 2127
3457.43 2227
3457.99 2356
3458.54 2224
3459.10 2362
3459.65 2196
3460.20 2164
3460.76 2257
3461.31 2328
3461.87 2369
3462.42 2151
3462.98 2347
3463.53 2429
3464.09 2514
3464.64 2417
3465.20 2548
3465.75 2501
3466.31 2428
3466.86 2510
3467.42 2463
3467.98 2559
3468.53 2472
3469.09 2417
3469.64 2409
3470.20 2588
3470.75 2679
3471.31 2688
3471.86 2679
3472.42 2596
3472.98 2764
3473.53 2826
3474.09 2793
3474.64 2831
3475.20 2679
3475.75 3009
3476.31 2893
3476.87 2651
3477.42 2640
3477.98 2696
3478.53 2708
3479.09 3043
3479.65 3017
3480.20 2747
3480.76 2854
3481.32 3068
3481.87 3152
3482.43 3057
3482.99 3099
3483.54 3105
3484.10 3173
3484.66 2905
3485.21 3010
3485.77 2960
3486.33 3158
3486.88 2962
3487.44 3057
3488.00 3155
3488.55 3574
3489.11 3631
3489.67 3962
3490.22 4463
3490.78 4724
3491.34 4626
3491.90 4964
3492.45 5487
3493.01 5555
3493.57 5642
3494.13 5780
3494.68 5584
3495.24 5869
3495.80 5606
3496.36 5650
3496.91 5633
3497.47 5644
3498.03 5586
3498.59 5343
3499.14 5667
3499.70 6196
3500.26 6574
3500.82 6655
3501.38 6980
3501.93 7384
3502.49 7382
3503.05 7496
3503.61 8245
3504.17 8697
3504.73 8770
3505.28 9110
3505.84 9908
3506.40 10424
3506.96 10102
3507.52 10203
3508.08 9594
3508.63 8989
3509.19 8561
3509.75 7766
3510.31 7272
3510.87 6311
3511.43 5615
3511.99 4921
3512.55 4514
3513.10 3949
3513.66 3535
3514.22 3480
3514.78 3358
3515.34 3085
3515.90 2959
3516.46 2709
3517.02 2909
3517.58 2781
3518.14 2623
3518.70 2732
3519.26 2720
3519.81 2957
3520.37 2903
3520.93 2848
3521.49 2754
3522.05 2687
3522.61 2699
3523.17 2888
3523.73 2756
3524.29 2893
3524.85 2889
3525.41 2602
3525.97 2803
3526.53 2824
3527.09 2769
3527.65 2763
3528.21 2684
3528.77 2610
3529.33 2669
3529.89 2662
3530.45 2677
3531.01 2586
3531.57 2496
3532.13 2482
3532.69 2694
3533.26 2666
3533.82 2690
3534.38 2904
3534.94 2979
3535.50 3137
3536.06 2925
3536.62 3142
3537.18 3129
3537.74 2963
3538.30 2923
3538.86 3024
3539.42 2961
3539.99 3046
3540.55 3044
3541.11 2984
3541.67 2734
3542.23 2789
3542.79 2918
3543.35 3028
3543.91 2898
3544.48 2910
3545.04 2782
3545.60 2753
3546.16 2526
3546.72 2754
3547.28 2718
3547.84 2608
3548.41 2585
3548.97 2595
3549.53 2518
3550.09 2463
3550.65 2256
3551.22 2382
3551.78 2327
3552.34 2212
3552.90 2256
3553.46 2098
3554.03 2194
3554.59 2244
3555.15 2338
3555.71 2397
3556.28 2221
3556.84 2077
3557.40 2244
3557.96 2113
3558.53 2208
3559.09 2224
3559.65 2226
3560.21 2372
3560.78 2588
3561.34 2429
3561.90 2359
3562.46 2394
3563.03 2278
3563.59 2303
3564.15 2301
3564.72 2493
3565.28 2218
3565.84 2249
3566.41 2370
3566.97 2366
3567.53 2226
3568.10 2192
3568.66 2190
3569.22 2070
3569.79 2098
3570.35 1886
3570.91 2040
3571.48 2188
3572.04 2215
3572.60 2237
3573.17 2221
3573.73 2332
3574.29 2204
3574.86 2366
3575.42 2448
3575.99 2452
3576.55 2573
3577.11 2545
3577.68 2570
3578.24 2702
3578.81 2626
3579.37 2641
3579.93 2658
3580.50 2527
3581.06 2651
3581.63 2465
3582.19 2477
3582.76 2476
3583.32 2244
3583.89 2201
3584.45 2333
3585.01 2289
3585.58 2246
3586.14 2288
3586.71 2074
3587.27 2175
3587.84 2105
3588.40 2109
3588.97 2259
3589.53 2249
3590.10 2208
3590.66 2244
3591.23 2334
3591.79 2162
3592.36 2141
3592.92 2187
3593.49 2262
3594.05 2149
3594.62 2070
3595.19 2161
3595.75 2352
3596.32 2267
3596.88 2310
3597.45 2525
3598.01 2276
3598.58 2325
3599.14 2300
3599.71 2273
3600.28 2292
3600.84 2257
3601.41 2246
3601.97 2206
3602.54 2136
3603.11 2441
3603.67 2438
3604.24 2289
3604.80 2235
3605.37 2382
3605.94 2316
3606.50 2181
3607.07 2227
3607.64 2146
3608.20 2148
3608.77 2277
3609.34 2011
3609.90 2084
3610.47 2060
3611.04 1875
3611.60 1900
3612.17 1991
3612.74 1865
3613.30 1892
3613.87 2307
3614.44 2314
3615.00 2153
3615.57 2276
3616.14 2471
3616.70 2684
3617.27 3055
3617.84 3348
3618.41 3388
3618.97 3753
3619.54 3942
3620.11 3978
3620.68 4038
3621.24 3916
3621.81 3864
3622.38 3666
3622.95 3243
3623.51 3218
3624.08 2919
3624.65 2605
3625.22 2400
3625.78 2248
3626.35 2244
3626.92 2114
3627.49 2093
3628.06 2034
3628.62 1996
3629.19 2107
3629.76 2169
3630.33 2027
3630.90 2016
3631.47 2011
3632.03 1813
3632.60 1857
3633.17 2023
3633.74 1983
3634.31 2056
3634.88 2179
3635.44 2107
3636.01 2102
3636.58 2153
3637.15 2016
3637.72 2243
3638.29 2430
3638.86 2345
3639.43 2406
3639.99 2607
3640.56 2673
3641.13 2844
3641.70 3059
3642.27 3090
3642.84 3032
3643.41 3233
3643.98 3041
3644.55 3205
3645.12 2949
3645.69 2943
3646.26 2813
3646.83 2717
3647.40 2696
3647.96 2429
3648.53 2548
3649.10 2538
3649.67 2425
3650.24 2449
3650.81 2660
3651.38 2626
3651.95 2595
3652.52 2494
3653.09 2611
3653.66 2780
3654.23 2629
3654.80 2728
3655.37 2591
3655.94 2719
3656.51 2584
3657.08 2788
3657.65 2724
3658.22 2723
3658.80 2565
3659.37 2626
3659.94 2749
3660.51 2885
3661.08 2843
3661.65 2789
3662.22 2923
3662.79 2839
3663.36 2980
3663.93 2660
3664.50 2807
3665.07 2614
3665.64 2521
3666.21 2479
3666.79 2472
3667.36 2449
3667.93 2340
3668.50 2319
3669.07 2333
3669.64 2365
3670.21 2468
3670.78 2273
3671.36 2154
3671.93 2180
3672.50 2269
3673.07 2325
3673.64 2384
3674.21 2362
3674.78 2406
3675.36 2652
3675.93 2683
3676.50 2669
3677.07 2716
3677.64 2506
3678.22 2469
3678.79 2560
3679.36 2622
3679.93 2659
3680.50 2454
3681.08 2253
3681.65 2320
3682.22 2390
3682.79 2388
3683.37 2238
3683.94 2144
3684.51 2302
3685.08 2351
3685.65 2318
3686.23 2301
3686.80 2533
3687.37 2595
3687.95 2701
3688.52 2920
3689.09 3010
3689.66 2753
3690.24 2983
3690.81 3060
3691.38 2945
3691.96 3186
3692.53 3186
3693.10 3112
3693.67 2959
3694.25 2873
3694.82 2847
3695.39 2527
3695.97 2470
3696.54 2305
3697.11 2302
3697.69 2140
3698.26 2406
3698.83 2275
3699.41 2445
3699.98 2391
3700.56 2276
3701.13 2399
3701.70 2381
3702.28 2556
3702.85 2512
3703.42 2391
3704.00 2345
3704.57 2392
3705.15 2471
3705.72 2425
3706.29 2576
3706.87 2456
3707.44 2348
3708.02 2337
3708.59 2207
3709.17 2490
3709.74 2493
3710.31 2406
3710.89 2315
3711.46 2507
3712.04 2413
3712.61 2252
3713.19 2321
3713.76 2387
3714.34 2357
3714.91 1994
3715.49 2168
3716.06 2182
3716.64 2230
3717.21 2119
3717.79 1990
3718.36 2188
3718.94 2460
3719.51 2243
3720.09 2233
3720.66 2107
3721.24 2179
3721.81 2146
3722.39 2182
3722.96 2094
3723.54 2265
3724.11 2322
3724.69 2266
3725.27 2217
3725.84 2174
3726.42 1937
3726.99 2215
3727.57 2181
3728.14 2057
3728.72 2089
3729.30 2216
3729.87 2389
3730.45 2383
3731.02 2415
3731.60 2535
3732.18 2534
3732.75 2553
3733.33 2679
3733.90 2642
3734.48 2832
3735.06 2825
3735.63 2799
3736.21 2812
3736.79 2722
3737.36 2696
3737.94 2467
3738.52 2452
3739.09 2360
3739.67 2438
3740.25 2405
3740.82 2227
3741.40 2284
3741.98 2218
3742.55 2175
3743.13 2562
3743.71 2462
3744.28 2253
3744.86 2233
3745.44 2195
3746.02 2257
3746.59 2327
3747.17 2343
3747.75 2462
3748.32 2425
3748.90 2390
3749.48 2496
3750.06 2547
3750.63 2321
3751.21 2256
3751.79 2286
3752.37 2345
3752.95 2329
3753.52 2351
3754.10 2101
3754.68 2089
3755.26 2097
3755.83 1969
3756.41 2005
3756.99 1989
3757.57 1989
3758.15 1988
3758.72 1995
3759.30 2128
3759.88 1790
3760.46 2071
3761.04 2137
3761.62 2154
3762.19 2108
3762.77 2113
3763.35 2305
3763.93 2304
3764.51 2152
3765.09 2316
3765.67 2291
3766.25 2216
3766.82 2159
3767.40 2155
3767.98 2054
3768.56 1943
3769.14 2006
3769.72 2038
3770.30 2072
3770.88 1957
3771.46 1959
3772.03 1944
3772.61 1946
3773.19 2071
3773.77 2191
3774.35 2218
3774.93 2103
3775.51 2077
3776.09 1903
3776.67 2073
3777.25 1920
3777.83 1929
3778.41 1942
3778.99 1827
3779.57 1992
3780.15 1938
3780.73 1924
3781.31 1956
3781.89 2032
3782.47 1930
3783.05 2175
3783.63 2136
3784.21 2005
3784.79 1903
3785.37 2007
3785.95 2087
3786.53 1972
3787.11 2013
3787.69 2067
3788.27 1894
3788.85 1953
3789.43 1951
3790.01 1994
3790.59 1862
3791.17 2004
3791.75 1956
3792.33 1885
3792.92 1874
3793.50 2013
3794.08 1979
3794.66 2060
3795.24 1896
3795.82 1990
3796.40 1985
3796.98 1967
3797.56 1932
3798.14 1735
3798.73 1793
3799.31 2111
3799.89 2064
3800.47 2130
3801.05 2183
3801.63 1988
3802.21 2108
3802.80 2111
3803.38 2177
3803.96 2144
3804.54 2210
3805.12 2391
3805.70 2175
3806.29 2278
3806.87 2028
3807.45 2219
3808.03 2220
3808.61 2369
3809.20 2437
3809.78 2514
3810.36 2486
3810.94 2475
3811.52 2603
3812.11 2424
3812.69 2764
3813.27 2601
3813.85 2586
3814.44 2491
3815.02 2623
3815.60 2290
3816.18 2654
3816.77 2569
3817.35 2693
3817.93 2684
3818.51 2483
3819.10 2366
3819.68 2167
3820.26 2186
3820.85 2232
3821.43 2023
3822.01 2120
3822.59 2030
3823.18 1959
3823.76 2099
3824.34 1877
3824.93 1928
3825.51 1843
3826.09 1859
3826.68 1805
3827.26 1865
3827.84 1935
3828.43 1949
3829.01 1760
3829.59 1843
3830.18 2003
3830.76 2048
3831.35 2102
3831.93 2003
3832.51 2020
3833.10 1952
3833.68 1905
3834.26 2065
3834.85 1956
3835.43 2019
3836.02 1982
3836.60 1900
3837.19 1860
3837.77 1794
3838.35 1814
3838.94 1890
3839.52 1903
3840.11 1756
3840.69 1912
3841.28 2016
3841.86 1922
3842.44 1719
3843.03 1789
3843.61 1804
3844.20 1806
3844.78 1842
3845.37 1981
3845.95 1985
3846.54 1822
3847.12 1746
3847.71 1833
3848.29 1879
3848.88 1971
3849.46 1922
3850.05 1901
3850.63 1820
3851.22 1829
3851.80 1803
3852.39 1897
3852.97 1872
3853.56 1858
3854.15 1884
3854.73 1899
3855.32 1873
3855.90 1948
3856.49 1992
3857.07 2050
3857.66 2155
3858.25 2051
3858.83 2102
3859.42 2255
3860.00 2329
3860.59 2567
3861.17 2698
3861.76 2849
3862.35 2831
3862.93 3137
3863.52 3304
3864.11 3244
3864.69 3202
3865.28 3236
3865.86 3133
3866.45 3108
3867.04 2709
3867.62 2527
3868.21 2426
3868.80 2383
3869.38 2255
3869.97 2142
3870.56 2258
3871.14 2092
3871.73 2014
3872.32 1979
3872.90 1966
3873.49 1934
3874.08 1923
3874.66 2052
3875.25 2059
3875.84 2035
3876.43 2062
3877.01 2002
3877.60 2127
3878.19 1981
3878.78 2055
3879.36 2056
3879.95 1916
3880.54 1951
3881.13 1815
3881.71 1850
3882.30 1859
3882.89 1817
3883.48 1848
3884.06 1725
3884.65 1608
3885.24 1800
3885.83 1746
3886.41 1793
3887.00 1907
3887.59 1924
3888.18 1924
3888.77 1903
3889.35 1789
3889.94 1884
3890.53 2021
3891.12 2133
3891.71 2139
3892.30 2359
3892.88 2385
3893.47 2207
3894.06 2237
3894.65 2157
3895.24 2172
3895.83 2065
3896.42 2425
3897.00 2305
3897.59 2076
3898.18 2290
3898.77 2130
3899.36 2094
3899.95 2003
3900.54 2012
3901.13 2073
3901.72 1964
3902.31 2074
3902.89 2139
3903.48 2316
3904.07 2188
3904.66 2033
3905.25 2169
3905.84 2038
3906.43 2104
3907.02 2007
3907.61 1895
3908.20 1977
3908.79 2038
3909.38 1946
3909.97 2023
3910.56 1983
3911.15 1799
3911.74 1776
3912.33 1914
3912.92 1811
3913.51 1644
3914.10 1626
3914.69 1674
3915.28 1656
3915.87 1642
3916.46 1751
3917.05 1693
3917.64 1931
3918.23 1756
3918.82 1799
3919.41 1786
3920.00 1938
3920.59 1770
3921.18 1822
3921.77 1902
3922.36 1839
3922.95 1768
3923.54 1800
3924.13 1711
3924.72 1813
3925.32 1848
3925.91 1797
3926.50 1671
3927.09 1842
3927.68 1960
3928.27 1612
3928.86 1660
3929.45 1758
3930.04 1783
3930.63 1758
3931.23 1696
3931.82 1559
3932.41 1745
3933.00 1553
3933.59 1502
3934.18 1690
3934.77 1744
3935.37 1756
3935.96 1703
3936.55 1645
3937.14 1879
3937.73 1664
3938.33 1578
3938.92 1679
3939.51 1639
3940.10 1625
3940.69 1659
3941.28 1560
3941.88 1722
3942.47 1791
3943.06 1652
3943.65 1729
3944.25 1761
3944.84 1820
3945.43 1820
3946.02 1828
3946.62 1850
3947.21 1717
3947.80 1868
3948.39 1936
3948.99 1752
3949.58 1700
3950.17 1728
3950.76 1678
3951.36 1581
3951.95 1644
3952.54 1769
3953.14 1736
3953.73 1605
3954.32 1714
3954.91 1819
3955.51 1715
3956.10 1798
3956.69 1690
3957.29 1739
3957.88 1688
3958.47 1822
3959.07 1891
3959.66 1729
3960.25 1673
3960.85 1806
3961.44 1774
3962.03 1694
3962.63 1711
3963.22 1636
3963.82 1676
3964.41 1721
3965.00 1786
3965.60 1765
3966.19 1627
3966.79 1844
3967.38 1902
3967.97 1833
3968.57 1963
3969.16 1841
3969.76 1770
3970.35 1834
3970.94 1906
3971.54 1779
3972.13 1839
3972.73 1723
3973.32 1853
3973.92 1875
3974.51 1986
3975.11 1953
3975.70 1877
3976.29 1932
3976.89 1767
3977.48 1733
3978.08 1820
3978.67 1898
3979.27 1759
3979.86 1903
3980.46 1923
3981.05 1878
3981.65 1810
3982.24 1694
3982.84 1788
3983.43 1690
3984.03 1815
3984.62 1869
3985.22 1746
3985.82 1730
3986.41 1773
3987.01 1833
3987.60 1862
3988.20 1909
3988.79 1846
3989.39 1913
3989.98 1836
3990.58 1671
3991.18 1782
3991.77 1731
3992.37 1864
3992.96 1995
3993.56 1862
3994.16 1824
3994.75 1967
3995.35 1950
3995.94 2047
3996.54 2002
3997.14 2062
3997.73 1935
3998.33 2045
3998.93 2081
3999.52 2122
4000.12 2131
4000.71 2053
4001.31 1936
4001.91 1865
4002.50 1741
4003.10 1788
4003.70 1907
4004.29 1953
4004.89 2061
4005.49 2224
4006.09 2026
4006.68 2038
4007.28 1975
4007.88 2063
4008.47 2085
4009.07 1966
4009.67 1888
4010.27 2043
4010.86 2056
4011.46 2047
4012.06 2146
4012.65 2087
4013.25 2040
4013.85 2072
4014.45 2144
4015.04 2327
4015.64 2178
4016.24 2265
4016.84 2306
4017.44 2322
4018.03 2389
4018.63 2389
4019.23 2364
4019.83 2334
4020.42 2287
4021.02 2392
4021.62 2393
4022.22 2258
4022.82 2138
4023.42 2044
4024.01 1968
4024.61 1756
4025.21 1806
4025.81 1953
4026.41 2088
4027.01 2249
4027.60 2041
4028.20 2097
4028.80 2012
4029.40 2064
4030.00 1929
4030.60 1875
4031.20 2127
4031.79 2046
4032.39 1887
4032.99 1944
4033.59 1972
4034.19 1951
4034.79 1976
4035.39 1957
4035.99 1964
4036.59 1785
4037.19 1800
4037.79 1923
4038.38 1876
4038.98 1941
4039.58 1806
4040.18 1855
4040.78 1855
4041.38 1818
4041.98 1661
4042.58 1611
4043.18 1649
4043.78 1685
4044.38 1817
4044.98 1643
4045.58 1751
4046.18 1745
4046.78 1821
4047.38 1879
4047.98 1755
4048.58 1908
4049.18 1837
4049.78 1742
4050.38 1890
4050.98 1942
4051.58 2024
4052.18 1931
4052.78 1901
4053.38 1890
4053.98 1997
4054.58 2011
4055.18 2163
4055.78 2181
4056.38 1910
4056.99 1951
4057.59 1865
4058.19 1779
4058.79 1690
4059.39 1667
4059.99 1714
4060.59 1572
4061.19 1803
4061.79 1709
4062.39 1634
4062.99 1702
4063.60 1642
4064.20 1629
4064.80 1568
4065.40 1555
4066.00 1521
4066.60 1514
4067.20 1568
4067.81 1595
4068.41 1658
4069.01 1530
4069.61 1628
4070.21 1706
4070.81 1617
4071.42 1603
4072.02 1679
4072.62 1535
4073.22 1640
4073.82 1642
4074.42 1618
4075.03 1556
4075.63 1648
4076.23 1634
4076.83 1604
4077.44 1535
4078.04 1664
4078.64 1819
4079.24 1645
4079.84 1734
4080.45 1722
4081.05 1698
4081.65 1654
4082.25 1619
4082.86 1596
4083.46 1528
4084.06 1716
4084.67 1698
4085.27 1572
4085.87 1649
4086.47 1646
4087.08 1585
4087.68 1482
4088.28 1515
4088.89 1495
4089.49 1549
4090.09 1494
4090.69 1442
4091.30 1746
4091.90 1803
4092.50 1676
4093.11 1733
4093.71 1630
4094.31 1689
4094.92 1632
4095.52 1686
4096.13 1810
4096.73 1745
4097.33 1684
4097.94 1597
4098.54 1615
4099.14 1787
4099.75 1686
4100.35 1700
4100.96 1740
4101.56 1626
4102.16 1433
4102.77 1500
4103.37 1597
4103.98 1632
4104.58 1657
4105.18 1558
4105.79 1638
4106.39 1715
4107.00 1634
4107.60 1519
4108.21 1608
4108.81 1575
4109.42 1568
4110.02 1589
4110.62 1439
4111.23 1550
4111.83 1554
4112.44 1553
4113.04 1732
4113.65 1774
4114.25 1694
4114.86 1663
4115.46 1761
4116.07 1587
4116.67 1499
4117.28 1635
4117.88 1664
4118.49 1670
4119.09 1680
4119.70 1648
4120.31 1511
4120.91 1719
4121.52 1594
4122.12 1628
4122.73 1562
4123.33 1568
4123.94 1673
4124.54 1827
4125.15 1763
4125.76 1668
4126.36 1665
4126.97 1554
4127.57 1576
4128.18 1629
4128.79 1634
4129.39 1575
4130.00 1679
4130.60 1625
4131.21 1656
4131.82 1601
4132.42 1785
4133.03 1827
4133.63 1997
4134.24 1962
4134.85 1800
4135.45 1880
4136.06 1932
4136.67 2019
4137.27 2002
4137.88 1872
4138.49 1951
4139.09 2100
4139.70 2068
4140.31 2087
4140.91 2090
4141.52 2338
4142.13 2291
4142.74 2339
4143.34 2286
4143.95 2416
4144.56 2469
4145.16 2343
4145.77 2170
4146.38 2284
4146.99 2134
4147.59 1974
4148.20 1929
4148.81 1827
4149.42 1720
4150.02 1639
4150.63 1692
4151.24 1688
4151.85 1606
4152.45 1726
4153.06 1545
4153.67 1465
4154.28 1551
4154.88 1657
4155.49 1561
4156.10 1578
4156.71 1386
4157.32 1504
4157.93 1464
4158.53 1523
4159.14 1463
4159.75 1521
4160.36 1632
4160.97 1564
4161.57 1638
4162.18 1671
4162.79 1712
4163.40 1716
4164.01 1725
4164.62 1836
4165.23 1776
4165.83 1848
4166.44 1982
4167.05 1823
4167.66 1855
4168.27 1873
4168.88 1966
4169.49 2134
4170.10 2181
4170.71 1877
4171.32 1753
4171.92 1800
4172.53 1695
4173.14 1722
4173.75 1795
4174.36 1877
4174.97 1776
4175.58 1944
4176.19 1777
4176.80 1866
4177.41 1875
4178.02 1990
4178.63 1845
4179.24 1829
4179.85 1821
4180.46 1737
4181.07 1823
4181.68 1679
4182.29 1735
4182.90 1858
4183.51 1796
4184.12 1690
4184.73 1647
4185.34 1613
4185.95 1719
4186.56 1636
4187.17 1778
4187.78 1690
4188.39 1676
4189.00 1706
4189.61 1705
4190.22 1995
4190.83 1826
4191.44 1847
4192.05 1825
4192.66 1935
4193.27 1920
4193.88 1920
4194.49 2235
4195.10 2180
4195.72 2152
4196.33 2168
4196.94 2312
4197.55 2149
4198.16 2135
4198.77 2176
4199.38 2278
4199.99 2254
4200.60 2028
4201.22 2175
4201.83 1982
4202.44 1965
4203.05 1833
4203.66 1667
4204.27 1852
4204.88 1792
4205.50 1738
4206.11 1678
4206.72 1789
4207.33 1788
4207.94 1709
4208.55 1818
4209.17 1782
4209.78 1793
4210.39 1821
4211.00 1850
4211.61 1828
4212.23 1867
4212.84 1700
4213.45 1928
4214.06 1937
4214.68 1919
4215.29 2116
4215.90 2058
4216.51 2104
4217.12 2212
4217.74 2063
4218.35 2199
4218.96 2283
4219.58 2348
4220.19 2525
4220.80 2484
4221.41 2553
4222.03 2656
4222.64 2724
4223.25 2715
4223.86 2741
4224.48 2999
4225.09 3115
4225.70 2991
4226.32 3064
4226.93 3125
4227.54 3309
4228.16 3264
4228.77 3131
4229.38 3260
4230.00 3292
4230.61 3369
4231.22 3371
4231.84 3439
4232.45 3601
4233.06 3390
4233.68 3528
4234.29 3504
4234.91 3646
4235.52 3855
4236.13 4008
4236.75 4091
4237.36 4029
4237.97 3911
4238.59 3830
4239.20 3533
4239.82 3161
4240.43 2821
4241.05 2892
4241.66 2644
4242.27 2471
4242.89 2424
4243.50 2413
4244.12 2238
4244.73 2274
4245.35 2180
4245.96 2158
4246.57 2088
4247.19 2167
4247.80 2390
4248.42 2138
4249.03 2262
4249.65 2369
4250.26 2207
4250.88 2312
4251.49 2281
4252.11 2140
4252.72 2068
4253.34 2103
4253.95 1962
4254.57 2022
4255.18 2049
4255.80 2086
4256.41 1892
4257.03 1753
4257.64 1690
4258.26 1923
4258.88 1920
4259.49 1920
4260.11 1986
4260.72 2052
4261.34 1912
4261.95 1872
4262.57 1855
4263.19 1979
4263.80 1888
4264.42 1962
4265.03 1885
4265.65 1906
4266.26 1776
4266.88 1893
4267.50 2009
4268.11 1809
4268.73 1875
4269.35 1886
4269.96 1790
4270.58 1689
4271.19 1850
4271.81 1769
4272.43 1858
4273.04 1888
4273.66 1724
4274.28 1780
4274.89 1976
4275.51 1880
4276.13 1802
4276.74 1825
4277.36 1985
4277.98 2113
4278.59 2005
4279.21 1994
4279.83 1948
4280.45 1972
4281.06 1832
4281.68 1865
4282.30 1738
4282.91 1619
4283.53 1732
4284.15 1864
4284.77 1648
4285.38 1796
4286.00 1831
4286.62 1765
4287.24 1713
4287.85 1741
4288.47 1644
4289.09 1776
4289.71 1769
4290.32 1584
4290.94 1619
4291.56 1684
4292.18 1624
4292.80 1743
4293.41 1734
4294.03 1726
4294.65 1681
4295.27 1596
4295.89 1670
4296.50 1728
4297.12 1663
4297.74 1624
4298.36 1565
4298.98 1558
4299.60 1585
4300.21 1598
4300.83 1570
4301.45 1577
4302.07 1699
4302.69 1667
4303.31 1570
4303.93 1648
4304.54 1736
4305.16 1854
4305.78 1812
4306.40 1792
4307.02 1726
4307.64 1720
4308.26 1749
4308.88 1847
4309.50 1793
4310.12 1875
4310.73 1767
4311.35 1729
4311.97 1846
4312.59 1734
4313.21 1553
4313.83 1526
4314.45 1691
4315.07 1732
4315.69 1772
4316.31 1733
4316.93 1696
4317.55 1698
4318.17 1700
4318.79 1741
4319.41 1630
4320.03 1749
4320.65 1628
4321.27 1686
4321.89 1631
4322.51 1637
4323.13 1780
4323.75 1829
4324.37 1847
4324.99 1841
4325.61 1713
4326.23 1643
4326.85 1627
4327.47 1851
4328.09 1738
4328.71 1816
4329.33 1868
4329.95 1876
4330.57 1887
4331.19 1815
4331.81 1748
4332.44 1607
4333.06 1646
4333.68 1728
4334.30 1768
4334.92 1587
4335.54 1633
4336.16 1782
4336.78 1755
4337.40 1783
4338.02 1756
4338.65 1834
4339.27 2005
4339.89 2137
4340.51 2097
4341.13 2024
4341.75 1939
4342.37 2276
4342.99 2295
4343.62 2163
4344.24 2431
4344.86 2538
4345.48 2840
4346.10 2951
4346.73 3157
4347.35 3300
4347.97 3619
4348.59 3463
4349.21 3486
4349.83 3405
4350.46 3254
4351.08 2982
4351.70 2581
4352.32 2544
4352.95 2494
4353.57 2380
4354.19 2194
4354.81 1925
4355.43 1897
4356.06 1854
4356.68 1878
4357.30 1750
4357.93 1795
4358.55 1903
4359.17 1813
4359.79 1898
4360.42 1814
4361.04 1612
4361.66 1749
4362.28 1973
4362.91 1854
4363.53 1801
4364.15 1738
4364.78 1644
4365.40 1731
4366.02 1774
4366.65 1836
4367.27 1855
4367.89 1703
4368.52 1694
4369.14 1711
4369.76 1623
4370.39 1702
4371.01 1688
4371.63 1723
4372.26 1660
4372.88 1498
4373.50 1472
4374.13 1540
4374.75 1674
4375.38 1673
4376.00 1669
4376.62 1618
4377.25 1723
4377.87 1520
4378.50 1456
4379.12 1524
4379.74 1772
4380.37 1746
4380.99 1735
4381.62 1768
4382.24 1726
4382.87 1805
4383.49 1771
4384.11 1773
4384.74 1631
4385.36 1735
4385.99 1647
4386.61 1595
4387.24 1493
4387.86 1563
4388.49 1590
4389.11 1484
4389.74 1449
4390.36 1391
4390.99 1453
4391.61 1364
4392.24 1409
4392.86 1497
4393.49 1470
4394.11 1584
4394.74 1628
4395.36 1637
4395.99 1475
4396.61 1433
4397.24 1561
4397.86 1571
4398.49 1475
4399.12 1510
4399.74 1595
4400.37 1605
4400.99 1608
4401.62 1490
4402.24 1597
4402.87 1758
4403.50 1720
4404.12 1593
4404.75 1545
4405.37 1671
4406.00 1756
4406.62 1637
4407.25 1578
4407.88 1529
4408.50 1526
4409.13 1579
4409.76 1459
4410.38 1440
4411.01 1615
4411.64 1595
4412.26 1445
4412.89 1565
4413.51 1647
4414.14 1575
4414.77 1484
4415.39 1397
4416.02 1480
4416.65 1481
4417.28 1482
4417.90 1660
4418.53 1582
4419.16 1581
4419.78 1697
4420.41 1594
4421.04 1414
4421.66 1465
4422.29 1500
4422.92 1560
4423.55 1556
4424.17 1477
4424.80 1491
4425.43 1511
4426.06 1482
4426.68 1460
4427.31 1368
4427.94 1505
4428.57 1513
4429.19 1423
4429.82 1415
4430.45 1403
4431.08 1368
4431.70 1452
4432.33 1350
4432.96 1412
4433.59 1599
4434.22 1414
4434.84 1385
4435.47 1562
4436.10 1516
4436.73 1446
4437.36 1535
4437.99 1537
4438.61 1468
4439.24 1438
4439.87 1388
4440.50 1458
4441.13 1404
4441.76 1490
4442.38 1413
4443.01 1336
4443.64 1358
4444.27 1321
4444.90 1360
4445.53 1413
4446.16 1431
4446.79 1525
4447.42 1595
4448.04 1510
4448.67 1605
4449.30 1485
4449.93 1464
4450.56 1535
4451.19 1511
4451.82 1492
4452.45 1474
4453.08 1541
4453.71 1399
4454.34 1500
4454.97 1436
4455.60 1551
4456.23 1530
4456.86 1521
4457.48 1451
4458.11 1449
4458.74 1444
4459.37 1412
4460.00 1346
4460.63 1477
4461.26 1307
4461.89 1442
4462.52 1586
4463.15 1495
4463.78 1298
4464.41 1346
4465.04 1374
4465.67 1193
4466.30 1357
4466.94 1403
4467.57 1372
4468.20 1276
4468.83 1216
4469.46 1342
4470.09 1307
4470.72 1360
4471.35 1390
4471.98 1438
4472.61 1283
4473.24 1237
4473.87 1299
4474.50 1424
4475.13 1454
4475.76 1358
4476.40 1280
4477.03 1338
4477.66 1373
4478.29 1482
4478.92 1411
4479.55 1399
4480.18 1442
4480.81 1624
4481.45 1430
4482.08 1375
4482.71 1414
4483.34 1375
4483.97 1486
4484.60 1513
4485.23 1461
4485.87 1608
4486.50 1732
4487.13 1484
4487.76 1609
4488.39 1520
4489.03 1473
4489.66 1623
4490.29 1575
4490.92 1464
4491.55 1475
4492.19 1485
4492.82 1532
4493.45 1370
4494.08 1512
4494.71 1283
4495.35 1440
4495.98 1457
4496.61 1467
4497.24 1534
4497.88 1557
4498.51 1444
4499.14 1400
4499.77 1627
4500.41 1661
4501.04 1684
4501.67 1702
4502.31 1678
4502.94 1765
4503.57 1819
4504.20 1690
4504.84 1721
4505.47 1828
4506.10 1667
4506.74 1623
4507.37 1593
4508.00 1609
4508.64 1531
4509.27 1582
4509.90 1570
4510.54 1354
4511.17 1450
4511.80 1574
4512.44 1466
4513.07 1492
4513.70 1577
4514.34 1709
4514.97 1355
4515.61 1517
4516.24 1516
4516.87 1458
4517.51 1511
4518.14 1471
4518.78 1464
4519.41 1477
4520.04 1417
4520.68 1468
4521.31 1461
4521.95 1543
4522.58 1464
4523.21 1397
4523.85 1483
4524.48 1449
4525.12 1469
4525.75 1422
4526.39 1467
4527.02 1443
4527.66 1478
4528.29 1599
4528.93 1806
4529.56 1838
4530.20 1980
4530.83 2076
4531.46 2241
4532.10 2451
4532.73 2691
4533.37 2849
4534.00 2560
4534.64 2730
4535.28 2660
4535.91 2457
4536.55 2496
4537.18 2385
4537.82 2167
4538.45 1940
4539.09 1874
4539.72 1671
4540.36 1574
4540.99 1606
4541.63 1582
4542.26 1449
4542.90 1511
4543.54 1505
4544.17 1499
4544.81 1483
4545.44 1554
4546.08 1579
4546.72 1575
4547.35 1631
4547.99 1634
4548.62 1716
4549.26 1696
4549.90 1894
4550.53 1817
4551.17 1857
4551.80 1977
4552.44 1889
4553.08 1841
4553.71 1879
4554.35 1712
4554.99 1747
4555.62 1624
4556.26 1639
4556.90 1732
4557.53 1776
4558.17 1673
4558.81 1447
4559.44 1344
4560.08 1538
4560.72 1521
4561.35 1652
4561.99 1655
4562.63 1425
4563.27 1275
4563.90 1489
4564.54 1585
4565.18 1515
4565.81 1444
4566.45 1517
4567.09 1549
4567.73 1589
4568.36 1551
4569.00 1524
4569.64 1561
4570.28 1640
4570.91 1554
4571.55 1598
4572.19 1392
4572.83 1544
4573.47 1393
4574.10 1359
4574.74 1442
4575.38 1553
4576.02 1447
4576.66 1287
4577.29 1388
4577.93 1512
4578.57 1423
4579.21 1405
4579.85 1545
4580.49 1389
4581.12 1529
4581.76 1507
4582.40 1450
4583.04 1331
4583.68 1362
4584.32 1588
4584.95 1392
4585.59 1455
4586.23 1465
4586.87 1444
4587.51 1522
4588.15 1567
4588.79 1553
4589.43 1569
4590.07 1610
4590.70 1700
4591.34 1633
4591.98 1562
4592.62 1599
4593.26 1821
4593.90 1578
4594.54 1686
4595.18 1622
4595.82 1802
4596.46 1676
4597.10 1458
4597.74 1394
4598.38 1417
4599.02 1445
4599.66 1635
4600.30 1566
4600.93 1585
4601.57 1597
4602.21 1509
4602.85 1460
4603.49 1662
4604.13 1676
4604.77 1533
4605.41 1628
4606.05 1621
4606.69 1470
4607.33 1749
4607.97 1771
4608.62 1632
4609.26 1799
4609.90 1859
4610.54 1774
4611.18 1753
4611.82 1594
4612.46 1628
4613.10 1663
4613.74 1744
4614.38 1494
4615.02 1491
4615.66 1669
4616.30 1478
4616.94 1411
4617.58 1448
4618.22 1606
4618.87 1540
4619.51 1452
4620.15 1375
4620.79 1374
4621.43 1428
4622.07 1474
4622.71 1352
4623.35 1421
4624.00 1355
4624.64 1502
4625.28 1503
4625.92 1367
4626.56 1343
4627.20 1458
4627.84 1422
4628.49 1393
4629.13 1457
4629.77 1446
4630.41 1432
4631.05 1510
4631.69 1529
4632.34 1495
4632.98 1475
4633.62 1627
4634.26 1497
4634.91 1586
4635.55 1522
4636.19 1634
4636.83 1694
4637.47 1726
4638.12 1822
4638.76 1605
4639.40 1593
4640.04 1662
4640.69 1780
4641.33 1782
4641.97 1752
4642.61 1635
4643.26 1603
4643.90 1616
4644.54 1574
4645.18 1465
4645.83 1534
4646.47 1588
4647.11 1544
4647.76 1527
4648.40 1561
4649.04 1355
4649.69 1437
4650.33 1461
4650.97 1466
4651.62 1374
4652.26 1494
4652.90 1425
4653.55 1567
4654.19 1637
4654.83 1616
4655.48 1646
4656.12 1429
4656.76 1507
4657.41 1517
4658.05 1440
4658.69 1495
4659.34 1440
4659.98 1363
4660.63 1373
4661.27 1325
4661.91 1376
4662.56 1295
4663.20 1416
4663.85 1535
4664.49 1560
4665.13 1501
4665.78 1460
4666.42 1450
4667.07 1336
4667.71 1307
4668.36 1348
4669.00 1396
4669.64 1377
4670.29 1278
4670.93 1176
4671.58 1304
4672.22 1350
4672.87 1229
4673.51 1302
4674.16 1369
4674.80 1391
4675.45 1340
4676.09 1397
4676.74 1355
4677.38 1469
4678.03 1429
4678.67 1508
4679.32 1547
4679.96 1485
4680.61 1546
4681.25 1479
4681.90 1310
4682.54 1431
4683.19 1344
4683.84 1469
4684.48 1457
4685.13 1329
4685.77 1396
4686.42 1443
4687.06 1434
4687.71 1463
4688.36 1380
4689.00 1484
4689.65 1515
4690.29 1412
4690.94 1429
4691.58 1491
4692.23 1266
4692.88 1326
4693.52 1461
4694.17 1388
4694.82 1504
4695.46 1529
4696.11 1488
4696.75 1533
4697.40 1481
4698.05 1552
4698.69 1797
4699.34 1782
4699.99 1688
4700.63 1736
4701.28 1922
4701.93 1786
4702.57 1620
4703.22 1620
4703.87 1692
4704.51 1635
4705.16 1482
4705.81 1512
4706.46 1394
4707.10 1599
4707.75 1655
4708.40 1636
4709.04 1527
4709.69 1605
4710.34 1602
4710.99 1607
4711.63 1526
4712.28 1579
4712.93 1548
4713.58 1523
4714.22 1420
4714.87 1680
4715.52 1583
4716.17 1321
4716.81 1542
4717.46 1528
4718.11 1491
4718.76 1441
4719.41 1501
4720.05 1493
4720.70 1476
4721.35 1387
4722.00 1366
4722.65 1482
4723.29 1556
4723.94 1688
4724.59 1577
4725.24 1568
4725.89 1420
4726.54 1476
4727.18 1527
4727.83 1510
4728.48 1479
4729.13 1544
4729.78 1631
4730.43 1536
4731.08 1667
4731.73 1546
4732.37 1567
4733.02 1462
4733.67 1436
4734.32 1415
4734.97 1444
4735.62 1416
4736.27 1447
4736.92 1460
4737.57 1536
4738.22 1590
4738.86 1677
4739.51 1603
4740.16 1620
4740.81 1510
4741.46 1464
4742.11 1487
4742.76 1528
4743.41 1655
4744.06 1746
4744.71 1639
4745.36 1588
4746.01 1569
4746.66 1716
4747.31 1711
4747.96 1612
4748.61 1603
4749.26 1760
4749.91 1738
4750.56 1693
4751.21 1698
4751.86 1819
4752.51 1973
4753.16 2067
4753.81 2040
4754.46 2119
4755.11 2000
4755.76 2010
4756.41 1902
4757.06 1968
4757.71 1852
4758.36 1701
4759.01 1736
4759.67 1712
4760.32 1606
4760.97 1634
4761.62 1555
4762.27 1536
4762.92 1579
4763.57 1534
4764.22 1573
4764.87 1493
4765.52 1692
4766.17 1807
4766.83 1835
4767.48 1893
4768.13 1909
4768.78 1809
4769.43 1737
4770.08 1776
4770.73 1922
4771.39 1718
4772.04 1718
4772.69 1562
4773.34 1526
4773.99 1496
4774.64 1465
4775.30 1574
4775.95 1508
4776.60 1548
4777.25 1466
4777.90 1565
4778.56 1554
4779.21 1498
4779.86 1523
4780.51 1575
4781.16 1599
4781.82 1553
4782.47 1519
4783.12 1512
4783.77 1545
4784.43 1589
4785.08 1479
4785.73 1491
4786.38 1517
4787.04 1488
4787.69 1533
4788.34 1532
4788.99 1559
4789.65 1526
4790.30 1554
4790.95 1547
4791.60 1556
4792.26 1601
4792.91 1367
4793.56 1457
4794.22 1465
4794.87 1484
4795.52 1382
4796.18 1378
4796.83 1366
4797.48 1505
4798.14 1444
4798.79 1517
4799.44 1335
4800.10 1373
4800.75 1360
4801.40 1273
4802.06 1316
4802.71 1256
4803.36 1290
4804.02 1459
4804.67 1425
4805.33 1418
4805.98 1436
4806.63 1488
4807.29 1507
4807.94 1375
4808.59 1437
4809.25 1332
4809.90 1390
4810.56 1424
4811.21 1346
4811.87 1306
4812.52 1302
4813.17 1394
4813.83 1478
4814.48 1463
4815.14 1383
4815.79 1447
4816.45 1339
4817.10 1459
4817.76 1537
4818.41 1488
4819.07 1525
4819.72 1577
4820.38 1615
4821.03 1671
4821.69 1726
4822.34 1897
4823.00 1787
4823.65 1608
4824.31 1684
4824.96 1632
4825.62 1736
4826.27 1748
4826.93 1866
4827.58 1772
4828.24 1665
4828.89 1732
4829.55 1679
4830.20 1795
4830.86 1870
4831.51 1850
4832.17 1707
4832.83 1784
4833.48 1629
4834.14 1554
4834.79 1632
4835.45 1788
4836.10 1864
4836.76 1830
4837.42 1731
4838.07 1959
4838.73 1853
4839.39 1912
4840.04 2124
4840.70 2009
4841.35 1938
4842.01 1993
4842.67 1979
4843.32 2031
4843.98 1888
4844.64 1989
4845.29 1832
4845.95 1725
4846.61 1804
4847.26 1939
4847.92 2031
4848.58 2104
4849.23 2066
4849.89 2150
4850.55 2177
4851.20 2251
4851.86 2193
4852.52 2139
4853.17 2291
4853.83 2136
4854.49 2121
4855.15 2092
4855.80 2049
4856.46 2064
4857.12 2127
4857.78 1925
4858.43 1851
4859.09 2272
4859.75 2174
4860.41 2175
4861.06 2340
4861.72 2193
4862.38 2214
4863.04 2237
4863.69 2313
4864.35 2169
4865.01 2213
4865.67 2229
4866.33 2185
4866.98 2267
4867.64 2285
4868.30 2038
4868.96 2088
4869.62 2156
4870.27 2037
4870.93 1947
4871.59 1929
4872.25 1968
4872.91 1901
4873.57 1780
4874.22 1869
4874.88 1859
4875.54 1834
4876.20 1792
4876.86 1746
4877.52 1808
4878.18 1724
4878.83 1705
4879.49 1627
4880.15 1652
4880.81 1699
4881.47 1692
4882.13 1691
4882.79 1620
4883.45 1556
4884.11 1628
4884.77 1614
4885.43 1614
4886.08 1657
4886.74 1646
4887.40 1655
4888.06 1624
4888.72 1708
4889.38 1584
4890.04 1751
4890.70 1973
4891.36 1877
4892.02 1839
4892.68 1975
4893.34 2019
4894.00 1873
4894.66 1956
4895.32 1844
4895.98 1950
4896.64 1832
4897.30 1645
4897.96 1617
4898.62 1659
4899.28 1703
4899.94 1827
4900.60 1867
4901.26 1723
4901.92 1643
4902.58 1717
4903.24 1703
4903.90 1657
4904.56 1603
4905.22 1595
4905.88 1634
4906.55 1491
4907.21 1457
4907.87 1574
4908.53 1548
4909.19 1539
4909.85 1508
4910.51 1388
4911.17 1379
4911.83 1436
4912.49 1395
4913.15 1429
4913.82 1460
4914.48 1628
4915.14 1552
4915.80 1356
4916.46 1455
4917.12 1361
4917.78 1262
4918.44 1388
4919.11 1340
4919.77 1318
4920.43 1404
4921.09 1424
4921.75 1328
4922.41 1322
4923.08 1381
4923.74 1379
4924.40 1346
4925.06 1316
4925.72 1336
4926.39 1288
4927.05 1416
4927.71 1477
4928.37 1511
4929.03 1556
4929.70 1420
4930.36 1462
4931.02 1348
4931.68 1482
4932.35 1450
4933.01 1317
4933.67 1330
4934.33 1400
4935.00 1324
4935.66 1479
4936.32 1304
4936.98 1421
4937.65 1338
4938.31 1394
4938.97 1375
4939.64 1421
4940.30 1371
4940.96 1343
4941.62 1313
4942.29 1373
4942.95 1421
4943.61 1560
4944.28 1499
4944.94 1495
4945.60 1391
4946.27 1354
4946.93 1354
4947.59 1218
4948.26 1300
4948.92 1469
4949.58 1491
4950.25 1341
4950.91 1312
4951.58 1206
4952.24 1320
4952.90 1353
4953.57 1330
4954.23 1355
4954.90 1330
4955.56 1400
4956.22 1446
4956.89 1371
4957.55 1302
4958.22 1303
4958.88 1246
4959.54 1381
4960.21 1323
4960.87 1395
4961.54 1283
4962.20 1363
4962.87 1419
4963.53 1391
4964.19 1455
4964.86 1596
4965.52 1424
4966.19 1417
4966.85 1522
4967.52 1534
4968.18 1526
4968.85 1391
4969.51 1483
4970.18 1518
4970.84 1371
4971.51 1213
4972.17 1399
4972.84 1359
4973.50 1312
4974.17 1346
4974.83 1471
4975.50 1427
4976.16 1307
4976.83 1375
4977.50 1295
4978.16 1255
4978.83 1274
4979.49 1282
4980.16 1225
4980.82 1315
4981.49 1305
4982.15 1215
4982.82 1205
4983.49 1268
4984.15 1262
4984.82 1202
4985.48 1105
4986.15 1186
4986.82 1209
4987.48 1196
4988.15 1287
4988.81 1392
4989.48 1273
4990.15 1349
4990.81 1376
4991.48 1370
4992.15 1387
4992.81 1354
4993.48 1256
4994.15 1223
4994.81 1217
4995.48 1325
4996.15 1123
4996.81 1199
4997.48 1282
4998.15 1215
4998.81 1219
4999.48 1282
5000.15 1166
5000.81 1268
5001.48 1298
5002.15 1228
5002.82 1189
5003.48 1276
5004.15 1246
5004.82 1198
5005.48 1187
5006.15 1184
5006.82 1227
5007.49 1263
5008.15 1300
5008.82 1356
5009.49 1188
5010.16 1347
5010.82 1402
5011.49 1337
5012.16 1319
5012.83 1337
5013.50 1390
5014.16 1457
5014.83 1402
5015.50 1404
5016.17 1306
5016.84 1232
5017.50 1294
5018.17 1342
5018.84 1264
5019.51 1399
5020.18 1435
5020.84 1614
5021.51 1622
5022.18 1767
5022.85 1772
5023.52 2051
5024.19 1879
5024.86 2065
5025.52 2145
5026.19 1975
5026.86 1913
5027.53 1709
5028.20 1673
5028.87 1553
5029.54 1456
5030.21 1416
5030.88 1411
5031.54 1431
5032.21 1317
5032.88 1253
5033.55 1243
5034.22 1311
5034.89 1332
5035.56 1335
5036.23 1286
5036.90 1314
5037.57 1320
5038.24 1292
5038.91 1221
5039.58 1353
5040.25 1386
5040.92 1369
5041.59 1314
5042.26 1173
5042.92 1272
5043.59 1337
5044.26 1397
5044.93 1337
5045.60 1385
5046.27 1356
5046.94 1464
5047.61 1466
5048.29 1406
5048.96 1373
5049.63 1326
5050.30 1331
5050.97 1411
5051.64 1484
5052.31 1419
5052.98 1337
5053.65 1266
5054.32 1199
5054.99 1194
5055.66 1449
5056.33 1397
5057.00 1234
5057.67 1134
5058.34 1191
5059.01 1146
5059.68 1185
5060.36 1175
5061.03 1235
5061.70 1274
5062.37 1282
5063.04 1248
5063.71 1308
5064.38 1304
5065.05 1237
5065.73 1185
5066.40 1193
5067.07 1144
5067.74 1305
5068.41 1304
5069.08 1219
5069.75 1190
5070.43 1273
5071.10 1245
5071.77 1241
5072.44 1192
5073.11 1273
5073.78 1165
5074.46 1181
5075.13 1169
5075.80 1273
5076.47 1234
5077.14 1268
5077.82 1342
5078.49 1369
5079.16 1382
5079.83 1321
5080.51 1378
5081.18 1442
5081.85 1461
5082.52 1348
5083.20 1355
5083.87 1363
5084.54 1241
5085.21 1301
5085.89 1412
5086.56 1344
5087.23 1331
5087.90 1325
5088.58 1271
5089.25 1227
5089.92 1391
5090.60 1546
5091.27 1563
5091.94 1517
5092.61 1595
5093.29 1650
5093.96 1570
5094.63 1486
5095.31 1472
5095.98 1489
5096.65 1406
5097.33 1420
5098.00 1384
5098.67 1283
5099.35 1412
5100.02 1264
5100.70 1251
5101.37 1281
5102.04 1141
5102.72 1202
5103.39 1271
5104.06 1248
5104.74 1181
5105.41 1106
5106.09 1237
5106.76 1322
5107.43 1325
5108.11 1341
5108.78 1453
5109.46 1446
5110.13 1321
5110.81 1424
5111.48 1354
5112.15 1348
5112.83 1407
5113.50 1234
5114.18 1273
5114.85 1255
5115.53 1283
5116.20 1294
5116.88 1343
5117.55 1325
5118.23 1306
5118.90 1402
5119.58 1418
5120.25 1299
5120.93 1441
5121.60 1537
5122.28 1623
5122.95 1510
5123.63 1456
5124.30 1343
5124.98 1368
5125.65 1328
5126.33 1261
5127.00 1217
5127.68 1261
5128.35 1301
5129.03 1255
5129.70 1313
5130.38 1322
5131.06 1269
5131.73 1315
5132.41 1352
5133.08 1290
5133.76 1277
5134.43 1216
5135.11 1322
5135.79 1303
5136.46 1331
5137.14 1302
5137.81 1365
5138.49 1465
5139.17 1482
5139.84 1414
5140.52 1424
5141.20 1477
5141.87 1428
5142.55 1401
5143.22 1463
5143.90 1488
5144.58 1486
5145.25 1365
5145.93 1252
5146.61 1218
5147.28 1272
5147.96 1233
5148.64 1252
5149.31 1205
5149.99 1251
5150.67 1277
5151.35 1218
5152.02 1162
5152.70 1286
5153.38 1287
5154.05 1058
5154.73 1217
5155.41 1275
5156.09 1218
5156.76 1179
5157.44 1095
5158.12 1084
5158.80 1191
5159.47 1199
5160.15 1237
5160.83 1214
5161.51 1234
5162.18 1237
5162.86 1310
5163.54 1246
5164.22 1309
5164.89 1165
5165.57 1205
5166.25 1189
5166.93 1394
5167.61 1240
5168.28 1098
5168.96 1158
5169.64 1226
5170.32 1247
5171.00 1269
5171.68 1260
5172.35 1273
5173.03 1119
5173.71 1083
5174.39 1147
5175.07 1246
5175.75 1242
5176.43 1183
5177.10 1298
5177.78 1278
5178.46 1229
5179.14 1208
5179.82 1213
5180.50 982
5181.18 1086
5181.86 1243
5182.53 1281
5183.21 1251
5183.89 1243
5184.57 1319
5185.25 1252
5185.93 1171
5186.61 1117
5187.29 1096
5187.97 1148
5188.65 1099
5189.33 1037
5190.01 1063
5190.69 1116
5191.37 1060
5192.05 1113
5192.73 1092
5193.41 1111
5194.09 1188
5194.77 1147
5195.45 1229
5196.12 1195
5196.80 1155
5197.48 1172
5198.17 1150
5198.85 1281
5199.53 1257
5200.21 1148
5200.89 1159
5201.57 1178
5202.25 1268
5202.93 1236
5203.61 1234
5204.29 1290
5204.97 1248
5205.65 1142
5206.33 1283
5207.01 1276
5207.69 1223
5208.37 1296
5209.05 1353
5209.73 1422
5210.41 1416
5211.09 1419
5211.78 1430
5212.46 1293
5213.14 1287
5213.82 1297
5214.50 1318
5215.18 1439
5215.86 1394
5216.54 1226
5217.22 1293
5217.91 1343
5218.59 1295
5219.27 1370
5219.95 1241
5220.63 1299
5221.31 1256
5222.00 1193
5222.68 1203
5223.36 1246
5224.04 1273
5224.72 1243
5225.40 1338
5226.09 1255
5226.77 1258
5227.45 1228
5228.13 1279
5228.81 1225
5229.50 1272
5230.18 1252
5230.86 1181
5231.54 1228
5232.22 1160
5232.91 1222
5233.59 1290
5234.27 1249
5234.95 1217
5235.64 1239
5236.32 1234
5237.00 1202
5237.68 1321
5238.37 1408
5239.05 1357
5239.73 1396
5240.42 1367
5241.10 1447
5241.78 1398
5242.46 1328
5243.15 1370
5243.83 1265
5244.51 1351
5245.20 1257
5245.88 1203
5246.56 1258
5247.25 1371
5247.93 1317
5248.61 1469
5249.30 1543
5249.98 1461
5250.66 1548
5251.35 1484
5252.03 1379
5252.71 1367
5253.40 1437
5254.08 1428
5254.77 1367
5255.45 1281
5256.13 1157
5256.82 1203
5257.50 1186
5258.18 1135
5258.87 1136
5259.55 1116
5260.24 1136
5260.92 1161
5261.61 1114
5262.29 1092
5262.97 1224
5263.66 1099
5264.34 1200
5265.03 1297
5265.71 1216
5266.40 1146
5267.08 1253
5267.76 1164
5268.45 1212
5269.13 1268
5269.82 1352
5270.50 1264
5271.19 1327
5271.87 1156
5272.56 1161
5273.24 1252
5273.93 1373
5274.61 1212
5275.30 1234
5275.98 1253
5276.67 1275
5277.35 1242
5278.04 1347
5278.72 1366
5279.41 1418
5280.10 1541
5280.78 1481
5281.47 1543
5282.15 1723
5282.84 1923
5283.52 1967
5284.21 1747
5284.89 1697
5285.58 1709
5286.27 1577
5286.95 1495
5287.64 1401
5288.32 1433
5289.01 1399
5289.70 1443
5290.38 1253
5291.07 1305
5291.75 1360
5292.44 1286
5293.13 1328
5293.81 1365
5294.50 1404
5295.19 1360
5295.87 1426
5296.56 1355
5297.24 1332
5297.93 1386
5298.62 1307
5299.30 1327
5299.99 1371
5300.68 1303
5301.36 1218
5302.05 1283
5302.74 1298
5303.43 1214
5304.11 1226
5304.80 1237
5305.49 1233
5306.17 1224
5306.86 1172
5307.55 1192
5308.24 1339
5308.92 1282
5309.61 1278
5310.30 1315
5310.98 1303
5311.67 1192
5312.36 1316
5313.05 1426
5313.73 1395
5314.42 1322
5315.11 1277
5315.80 1347
5316.49 1225
5317.17 1144
5317.86 1210
5318.55 1269
5319.24 1212
5319.92 1376
5320.61 1528
5321.30 1396
5321.99 1553
5322.68 1457
5323.37 1368
5324.05 1406
5324.74 1322
5325.43 1289
5326.12 1352
5326.81 1166
5327.50 1228
5328.18 1250
5328.87 1269
5329.56 1253
5330.25 1205
5330.94 1377
5331.63 1377
5332.32 1314
5333.01 1473
5333.69 1389
5334.38 1384
5335.07 1278
5335.76 1437
5336.45 1236
5337.14 1326
5337.83 1258
5338.52 1398
5339.21 1361
5339.90 1313
5340.59 1313
5341.27 1426
5341.96 1459
5342.65 1412
5343.34 1461
5344.03 1480
5344.72 1439
5345.41 1458
5346.10 1489
5346.79 1545
5347.48 1603
5348.17 1605
5348.86 1686
5349.55 1885
5350.24 1836
5350.93 1946
5351.62 1974
5352.31 1996
5353.00 2054
5353.69 2067
5354.38 2092
5355.07 2140
5355.76 1948
5356.45 1862
5357.14 1678
5357.83 1583
5358.52 1660
5359.21 1477
5359.90 1332
5360.60 1339
5361.29 1298
5361.98 1276
5362.67 1265
5363.36 1263
5364.05 1309
5364.74 1206
5365.43 1326
5366.12 1340
5366.81 1343
5367.50 1324
5368.19 1144
5368.89 1257
5369.58 1321
5370.27 1295
5370.96 1153
5371.65 1230
5372.34 1160
5373.03 1135
5373.73 1260
5374.42 1253
5375.11 1193
5375.80 1186
5376.49 1116
5377.18 1147
5377.87 1191
5378.57 1128
5379.26 1216
5379.95 1170
5380.64 1236
5381.33 1154
5382.03 1252
5382.72 1250
5383.41 1222
5384.10 1233
5384.79 1130
5385.49 1128
5386.18 1239
5386.87 1313
5387.56 1253
5388.26 1370
5388.95 1216
5389.64 1287
5390.33 1339
5391.03 1321
5391.72 1357
5392.41 1361
5393.10 1314
5393.80 1336
5394.49 1299
5395.18 1195
5395.88 1210
5396.57 1131
5397.26 1365
5397.95 1293
5398.65 1087
5399.34 1201
5400.03 1255
5400.73 1168
5401.42 1110
5402.11 1129
5402.81 1159
5403.50 1141
5404.19 1096
5404.89 1164
5405.58 1190
5406.27 1188
5406.97 1247
5407.66 1332
5408.36 1233
5409.05 1307
5409.74 1233
5410.44 1214
5411.13 1205
5411.82 1219
5412.52 1148
5413.21 1238
5413.91 1235
5414.60 1131
5415.29 1251
5415.99 1188
5416.68 1150
5417.38 1035
5418.07 1135
5418.77 1277
5419.46 1138
5420.15 1224
5420.85 1343
5421.54 1245
5422.24 1245
5422.93 1267
5423.63 1229
5424.32 1221
5425.02 1330
5425.71 1257
5426.41 1223
5427.10 1182
5427.80 1223
5428.49 1208
5429.19 1268
5429.88 1284
5430.58 1221
5431.27 1214
5431.97 1180
5432.66 1162
5433.36 1220
5434.05 1192
5434.75 1183
5435.44 1243
5436.14 1374
5436.83 1380
5437.53 1368
5438.23 1292
5438.92 1381
5439.62 1327
5440.31 1245
5441.01 1343
5441.70 1348
5442.40 1348
5443.10 1327
5443.79 1309
5444.49 1255
5445.18 1294
5445.88 1462
5446.58 1619
5447.27 1539
5447.97 1641
5448.67 1709
5449.36 1771
5450.06 1835
5450.75 1729
5451.45 1677
5452.15 1632
5452.84 1701
5453.54 1561
5454.24 1417
5454.93 1453
5455.63 1541
5456.33 1507
5457.02 1394
5457.72 1334
5458.42 1372
5459.11 1479
5459.81 1325
5460.51 1390
5461.21 1489
5461.90 1460
5462.60 1522
5463.30 1601
5463.99 1731
5464.69 1670
5465.39 1530
5466.09 1641
5466.78 1845
5467.48 1888
5468.18 1753
5468.88 1681
5469.57 1718
5470.27 1605
5470.97 1541
5471.67 1594
5472.37 1503
5473.06 1584
5473.76 1520
5474.46 1460
5475.16 1341
5475.85 1655
5476.55 1695
5477.25 1690
5477.95 1682
5478.65 1740
5479.35 1743
5480.04 2133
5480.74 2076
5481.44 2090
5482.14 2161
5482.84 2168
5483.54 2225
5484.23 2216
5484.93 2125
5485.63 1988
5486.33 1848
5487.03 1872
5487.73 1840
5488.43 1835
5489.13 1923
5489.82 1810
5490.52 1781
5491.22 1744
5491.92 1765
5492.62 1845
5493.32 1852
5494.02 1878
5494.72 1809
5495.42 1964
5496.12 1963
5496.82 1908
5497.52 1949
5498.21 2017
5498.91 2216
5499.61 2472
5500.31 2754
5501.01 3045
5501.71 3230
5502.41 3244
5503.11 3571
5503.81 3283
5504.51 3220
5505.21 3168
5505.91 2756
5506.61 2409
5507.31 2222
5508.01 2089
5508.71 2030
5509.41 2091
5510.11 1952
5510.81 2014
5511.51 1992
5512.21 1934
5512.91 1887
5513.61 1894
5514.31 1952
5515.01 1789
5515.72 1840
5516.42 1800
5517.12 1820
5517.82 1676
5518.52 1689
5519.22 1879
5519.92 1523
5520.62 1611
5521.32 1780
5522.02 1726
5522.72 1575
5523.42 1707
5524.13 1686
5524.83 1636
5525.53 1592
5526.23 1659
5526.93 1654
5527.63 1540
5528.33 1401
5529.03 1377
5529.74 1330
5530.44 1333
5531.14 1411
5531.84 1498
5532.54 1364
5533.24 1371
5533.95 1319
5534.65 1339
5535.35 1267
5536.05 1342
5536.75 1336
5537.45 1243
5538.16 1337
5538.86 1396
5539.56 1265
5540.26 1326
5540.96 1271
5541.67 1295
5542.37 1274
5543.07 1285
5543.77 1360
5544.48 1275
5545.18 1274
5545.88 1305
5546.58 1478
5547.29 1399
5547.99 1460
5548.69 1466
5549.39 1439
5550.10 1397
5550.80 1449
5551.50 1421
5552.21 1376
5552.91 1275
5553.61 1299
5554.31 1288
5555.02 1405
5555.72 1218
5556.42 1217
5557.13 1213
5557.83 1285
5558.53 1294
5559.24 1189
5559.94 1198
5560.64 1303
5561.35 1239
5562.05 1233
5562.75 1330
5563.46 1154
5564.16 1214
5564.86 1300
5565.57 1275
5566.27 1293
5566.98 1385
5567.68 1226
5568.38 1313
5569.09 1353
5569.79 1210
5570.50 1247
5571.20 1276
5571.90 1177
5572.61 1231
5573.31 1229
5574.02 1281
5574.72 1291
5575.42 1314
5576.13 1272
5576.83 1375
5577.54 1387
5578.24 1384
5578.95 1434
5579.65 1312
5580.36 1354
5581.06 1355
5581.77 1337
5582.47 1210
5583.18 1345
5583.88 1151
5584.59 1245
5585.29 1315
5586.00 1342
5586.70 1144
5587.41 1096
5588.11 1200
5588.82 1192
5589.52 1178
5590.23 1278
5590.93 1245
5591.64 1287
5592.34 1178
5593.05 1231
5593.75 1142
5594.46 1134
5595.16 1177
5595.87 1182
5596.58 1136
5597.28 1164
5597.99 1112
5598.69 1132
5599.40 1119
5600.10 1212
5600.81 1210
5601.52 1174
5602.22 1199
5602.93 1213
5603.64 1250
5604.34 1204
5605.05 1205
5605.75 1080
5606.46 1167
5607.17 1152
5607.87 1160
5608.58 1160
5609.29 1148
5609.99 1135
5610.70 1098
5611.41 1047
5612.11 1157
5612.82 1176
5613.53 1164
5614.23 1096
5614.94 1219
5615.65 1194
5616.35 1158
5617.06 1013
5617.77 1135
5618.47 1133
5619.18 1111
5619.89 1117
5620.60 1169
5621.30 1161
5622.01 1125
5622.72 1128
5623.42 1085
5624.13 1124
5624.84 1082
5625.55 1075
5626.25 1291
5626.96 1143
5627.67 1031
5628.38 1074
5629.09 1040
5629.79 1103
5630.50 1110
5631.21 1254
5631.92 1239
5632.62 1046
5633.33 1132
5634.04 1076
5634.75 1130
5635.46 1230
5636.16 1339
5636.87 1161
5637.58 1097
5638.29 1149
5639.00 1176
5639.71 1212
5640.41 1217
5641.12 1315
5641.83 1269
5642.54 1231
5643.25 1264
5643.96 1329
5644.67 1255
5645.38 1241
5646.08 1214
5646.79 1200
5647.50 1214
5648.21 1263
5648.92 1235
5649.63 1195
5650.34 1229
5651.05 1150
5651.76 1248
5652.47 1175
5653.17 1294
5653.88 1309
5654.59 1213
5655.30 1288
5656.01 1202
5656.72 1303
5657.43 1545
5658.14 1545
5658.85 1473
5659.56 1487
5660.27 1427
5660.98 1492
5661.69 1460
5662.40 1339
5663.11 1399
5663.82 1453
5664.53 1309
5665.24 1285
5665.95 1279
5666.66 1301
5667.37 1282
5668.08 1371
5668.79 1371
5669.50 1229
5670.21 1283
5670.92 1382
5671.63 1418
5672.34 1474
5673.05 1398
5673.76 1228
5674.47 1270
5675.18 1313
5675.89 1312
5676.60 1348
5677.31 1267
5678.03 1136
5678.74 1169
5679.45 1101
5680.16 1266
5680.87 1181
5681.58 1067
5682.29 1138
5683.00 1090
5683.71 1195
5684.42 1112
5685.14 1126
5685.85 1132
5686.56 1123
5687.27 1215
5687.98 1177
5688.69 1207
5689.40 1236
5690.12 1130
5690.83 1221
5691.54 1106
5692.25 1191
5692.96 1212
5693.67 1105
5694.39 1187
5695.10 1051
5695.81 1083
5696.52 1155
5697.23 1139
5697.95 1117
5698.66 1082
5699.37 1063
5700.08 1100
5700.79 1108
5701.51 1075
5702.22 979
5702.93 1130
5703.64 1118
5704.36 1078
5705.07 1123
5705.78 1051
5706.49 1077
5707.21 1008
5707.92 1086
5708.63 1063
5709.35 1117
5710.06 1086
5710.77 1104
5711.48 1040
5712.20 1119
5712.91 1210
5713.62 1082
5714.34 1063
5715.05 1215
5715.76 1134
5716.48 1039
5717.19 1043
5717.90 1004
5718.61 1038
5719.33 1067
5720.04 1162
5720.76 1233
5721.47 1217
5722.18 1096
5722.90 1179
5723.61 1159
5724.32 1205
5725.04 1249
5725.75 1263
5726.46 1198
5727.18 1239
5727.89 1324
5728.61 1378
5729.32 1376
5730.03 1437
5730.75 1586
5731.46 1582
5732.18 1702
5732.89 1526
5733.61 1354
5734.32 1283
5735.03 1171
5735.75 1144
5736.46 1196
5737.18 1222
5737.89 1150
5738.61 1158
5739.32 1270
5740.04 1125
5740.75 1112
5741.47 1212
5742.18 1215
5742.89 1104
5743.61 1170
5744.32 1154
5745.04 1137
5745.75 1136
5746.47 1236
5747.19 1119
5747.90 1159
5748.62 1137
5749.33 1283
5750.05 1331
5750.76 1301
5751.48 1189
5752.19 1228
5752.91 1241
5753.62 1282
5754.34 1475
5755.05 1509
5755.77 1442
5756.49 1539
5757.20 1553
5757.92 1541
5758.63 1606
5759.35 1543
5760.06 1455
5760.78 1327
5761.50 1322
5762.21 1219
5762.93 1185
5763.65 1294
5764.36 1253
5765.08 1174
5765.79 1150
5766.51 1293
5767.23 1220
5767.94 1223
5768.66 1126
5769.38 1138
5770.09 1295
5770.81 1158
5771.53 1274
5772.24 1122
5772.96 1054
5773.68 1122
5774.39 1144
5775.11 1197
5775.83 1184
5776.54 1168
5777.26 1275
5777.98 1292
5778.69 1265
5779.41 1254
5780.13 1248
5780.85 1231
5781.56 1272
5782.28 1314
5783.00 1347
5783.72 1293
5784.43 1300
5785.15 1185
5785.87 1288
5786.59 1323
5787.30 1199
5788.02 1197
5788.74 1312
5789.46 1337
5790.17 1375
5790.89 1274
5791.61 1389
5792.33 1438
5793.05 1414
5793.76 1446
5794.48 1483
5795.20 1477
5795.92 1561
5796.64 1508
5797.35 1681
5798.07 1768
5798.79 1860
5799.51 1947
5800.23 2125
5800.95 2311
5801.66 2564
5802.38 2742
5803.10 2716
5803.82 2484
5804.54 2627
5805.26 2342
5805.98 1980
5806.70 2018
5807.41 1819
5808.13 1678
5808.85 1492
5809.57 1447
5810.29 1542
5811.01 1542
5811.73 1466
5812.45 1482
5813.17 1458
5813.89 1344
5814.61 1388
5815.32 1458
5816.04 1427
5816.76 1438
5817.48 1506
5818.20 1476
5818.92 1469
5819.64 1417
5820.36 1362
5821.08 1498
5821.80 1464
5822.52 1490
5823.24 1406
5823.96 1329
5824.68 1411
5825.40 1267
5826.12 1229
5826.84 1265
5827.56 1196
5828.28 1235
5829.00 1264
5829.72 1271
5830.44 1355
5831.16 1328
5831.88 1214
5832.60 1409
5833.32 1335
5834.04 1228
5834.76 1138
5835.48 1253
5836.21 1307
5836.93 1272
5837.65 1239
5838.37 1211
5839.09 1274
5839.81 1256
5840.53 1279
5841.25 1203
5841.97 1203
5842.69 1264
5843.41 1160
5844.14 1124
5844.86 1236
5845.58 1174
5846.30 1314
5847.02 1247
5847.74 1082
5848.46 1171
5849.18 1168
5849.91 1318
5850.63 1179
5851.35 1103
5852.07 1221
5852.79 1267
5853.51 1234
5854.24 1174
5854.96 1102
5855.68 1152
5856.40 1180
5857.12 1176
5857.85 1240
5858.57 1262
5859.29 1159
5860.01 1221
5860.73 1124
5861.46 1149
5862.18 1125
5862.90 1207
5863.62 1176
5864.35 1145
5865.07 1171
5865.79 1151
5866.51 1214
5867.24 1118
5867.96 1190
5868.68 1155
5869.40 1135
5870.13 1153
5870.85 1150
5871.57 1156
5872.29 1106
5873.02 1033
5873.74 1126
5874.46 1172
5875.19 1225
5875.91 1214
5876.63 1102
5877.36 1314
5878.08 1388
5878.80 1263
5879.53 1273
5880.25 1245
5880.97 1330
5881.70 1252
5882.42 1166
5883.14 1168
5883.87 1288
5884.59 1229
5885.31 1198
5886.04 1186
5886.76 1286
5887.49 1193
5888.21 1213
5888.93 1213
5889.66 1161
5890.38 1205
5891.11 1178
5891.83 1235
5892.55 1317
5893.28 1293
5894.00 1234
5894.73 1181
5895.45 1094
5896.17 1174
5896.90 1110
5897.62 1189
5898.35 1149
5899.07 1208
5899.80 1243
5900.52 1241
5901.25 1111
5901.97 1106
5902.70 1154
5903.42 1131
5904.15 1094
5904.87 1254
5905.60 1292
5906.32 1272
5907.05 1204
5907.77 1302
5908.50 1258
5909.22 1289
5909.95 1246
5910.67 1282
5911.40 1252
5912.12 1257
5912.85 1288
5913.57 1308
5914.30 1275
5915.02 1279
5915.75 1308
5916.47 1269
5917.20 1235
5917.93 1295
5918.65 1249
5919.38 1197
5920.10 1120
5920.83 1219
5921.55 1316
5922.28 1284
5923.01 1226
5923.73 1301
5924.46 1266
5925.18 1276
5925.91 1214
5926.64 1306
5927.36 1384
5928.09 1387
5928.82 1336
5929.54 1333
5930.27 1382
5931.00 1348
5931.72 1324
5932.45 1357
5933.18 1469
5933.90 1472
5934.63 1508
5935.36 1486
5936.08 1526
5936.81 1461
5937.54 1532
5938.26 1623
5938.99 1571
5939.72 1653
5940.44 1742
5941.17 1594
5941.90 1784
5942.63 1706
5943.35 1611
5944.08 1630
5944.81 1751
5945.53 1739
5946.26 1770
5946.99 1680
5947.72 1545
5948.44 1850
5949.17 1866
5949.90 1988
5950.63 2028
5951.36 1987
5952.08 2063
5952.81 2079
5953.54 2032
5954.27 2060
5954.99 2197
5955.72 2145
5956.45 2051
5957.18 2015
5957.91 2021
5958.63 2148
5959.36 2127
5960.09 2092
5960.82 2170
5961.55 2127
5962.28 2094
5963.00 2212
5963.73 2263
5964.46 2324
5965.19 2339
5965.92 2482
5966.65 2677
5967.38 2839
5968.11 2899
5968.83 2956
5969.56 3188
5970.29 3000
5971.02 2921
5971.75 2881
5972.48 2540
5973.21 2505
5973.94 2707
5974.67 2619
5975.40 2629
5976.12 2660
5976.85 2634
5977.58 2574
5978.31 2779
5979.04 2700
5979.77 2682
5980.50 2664
5981.23 2724
5981.96 2813
5982.69 2887
5983.42 3007
5984.15 2923
5984.88 3057
5985.61 3116
5986.34 2900
5987.07 2968
5987.80 3073
5988.53 3072
5989.26 3148
5989.99 3132
5990.72 3024
5991.45 3040
5992.18 3251
5992.91 3123
5993.64 2961
5994.37 3173
5995.10 3226
5995.83 3088
5996.56 3101
5997.29 3257
5998.02 3243
5998.75 3325
5999.48 3339
6000.21 3417
6000.95 3445
6001.68 3319
6002.41 3204
6003.14 3198
6003.87 3078
6004.60 3229
6005.33 3189
6006.06 3194
6006.79 3344
6007.52 3374
6008.26 3359
6008.99 3450
6009.72 3884
6010.45 4412
6011.18 4952
6011.91 5401
6012.64 5993
6013.38 6622
6014.11 7352
6014.84 8110
6015.57 8189
6016.30 8236
6017.03 7685
6017.77 7373
6018.50 6976
6019.23 6255
6019.96 5513
6020.69 4939
6021.42 4085
6022.16 3743
6022.89 3423
6023.62 3146
6024.35 2848
6025.09 2802
6025.82 2664
6026.55 2487
6027.28 2493
6028.02 2206
6028.75 2234
6029.48 2338
6030.21 2335
6030.95 2321
6031.68 2204
6032.41 2105
6033.14 2290
6033.88 2223
6034.61 2148
6035.34 2010
6036.07 1928
6036.81 2100
6037.54 2039
6038.27 1993
6039.01 1878
6039.74 1976
6040.47 2104
6041.21 2123
6041.94 2063
6042.67 2256
6043.41 2256
6044.14 2211
6044.87 2280
6045.61 2243
6046.34 2254
6047.07 2206
6047.81 2253
6048.54 2249
6049.27 2396
6050.01 2343
6050.74 2233
6051.48 2389
6052.21 2484
6052.94 2524
6053.68 2565
6054.41 2569
6055.15 2624
6055.88 2417
6056.61 2474
6057.35 2676
6058.08 2473
6058.82 2328
6059.55 2407
6060.29 2258
6061.02 2429
6061.75 2465
6062.49 2425
6063.22 2447
6063.96 2519
6064.69 2377
6065.43 2251
6066.16 2329
6066.90 2401
6067.63 2320
6068.37 2311
6069.10 2234
6069.84 2363
6070.57 2183
6071.31 2139
6072.04 2135
6072.78 2032
6073.51 2130
6074.25 1990
6074.98 2048
6075.72 2019
6076.45 1976
6077.19 2001
6077.92 1985
6078.66 2123
6079.39 2145
6080.13 1968
6080.87 2031
6081.60 1990
6082.34 1981
6083.07 2086
6083.81 1962
6084.54 2084
6085.28 1928
6086.02 1951
6086.75 1988
6087.49 1904
6088.22 1935
6088.96 1875
6089.70 1787
6090.43 1758
6091.17 1798
6091.91 1911
6092.64 1896
6093.38 1909
6094.11 1834
6094.85 1822
6095.59 1939
6096.32 1864
6097.06 1713
6097.80 1779
6098.53 1820
6099.27 1694
6100.01 1692
6100.74 1687
6101.48 1793
6102.22 1705
6102.96 1729
6103.69 1738
6104.43 1777
6105.17 1812
6105.90 1727
6106.64 1633
6107.38 1748
6108.12 1951
6108.85 1806
6109.59 1825
6110.33 1717
6111.06 1737
6111.80 1643
6112.54 1819
6113.28 1724
6114.01 1769
6114.75 1759
6115.49 1833
6116.23 1856
6116.97 1725
6117.70 1773
6118.44 1747
6119.18 1667
6119.92 1615
6120.66 1682
6121.39 1745
6122.13 1771
6122.87 1781
6123.61 1884
6124.35 1935
6125.08 1914
6125.82 1917
6126.56 1889
6127.30 1994
6128.04 1998
6128.78 2056
6129.52 1829
6130.25 1978
6130.99 1993
6131.73 1970
6132.47 2089
6133.21 2065
6133.95 2156
6134.69 2130
6135.43 1973
6136.16 2040
6136.90 2002
6137.64 1904
6138.38 1968
6139.12 2106
6139.86 2072
6140.60 2044
6141.34 1963
6142.08 2034
6142.82 1919
6143.56 1855
6144.30 1953
6145.04 1946
6145.77 2120
6146.51 2136
6147.25 2112
6147.99 2135
6148.73 2000
6149.47 2145
6150.21 2066
6150.95 2214
6151.69 2314
6152.43 2309
6153.17 2339
6153.91 2229
6154.65 2384
6155.39 2372
6156.13 2258
6156.87 2319
6157.61 2263
6158.35 2364
6159.09 2380
6159.83 2205
6160.58 2435
6161.32 2514
6162.06 2462
6162.80 2510
6163.54 2641
6164.28 2662
6165.02 2785
6165.76 3001
6166.50 3216
6167.24 3215
6167.98 3377
6168.72 3457
6169.46 3651
6170.20 3828
6170.95 3733
6171.69 3721
6172.43 3527
6173.17 3612
6173.91 3526
6174.65 3396
6175.39 3319
6176.13 3267
6176.88 3232
6177.62 3358
6178.36 3070
6179.10 3004
6179.84 2990
6180.58 3162
6181.33 3195
6182.07 3233
6182.81 3394
6183.55 3355
6184.29 3517
6185.03 3399
6185.78 3602
6186.52 3530
6187.26 3411
6188.00 3565
6188.74 3560
6189.49 3654
6190.23 3598
6190.97 3570
6191.71 3823
6192.46 3993
6193.20 4088
6193.94 4303
6194.68 4265
6195.43 4250
6196.17 4446
6196.91 4482
6197.65 4710
6198.40 4520
6199.14 4399
6199.88 4568
6200.62 4566
6201.37 4608
6202.11 4285
6202.85 4614
6203.60 4891
6204.34 5135
6205.08 5340
6205.83 6061
6206.57 7213
6207.31 8973
6208.06 10800
6208.80 13277
6209.54 15556
6210.29 17813
6211.03 19548
6211.77 20316
6212.52 20556
6213.26 19608
6214.00 17886
6214.75 15743
6215.49 13350
6216.23 11291
6216.98 9124
6217.72 7674
6218.47 6423
6219.21 5479
6219.95 4982
6220.70 4438
6221.44 4183
6222.19 4273
6222.93 3988
6223.67 3939
6224.42 4116
6225.16 4019
6225.91 4080
6226.65 4366
6227.40 4250
6228.14 4035
6228.89 3903
6229.63 3767
6230.37 3324
6231.12 3066
6231.86 2807
6232.61 2679
6233.35 2538
6234.10 2620
6234.84 2590
6235.59 2517
6236.33 2624
6237.08 2530
6237.82 2660
6238.57 2625
6239.31 2615
6240.06 2669
6240.80 2739
6241.55 2883
6242.29 2853
6243.04 2775
6243.79 2788
6244.53 2880
6245.28 2860
6246.02 3086
6246.77 3294
6247.51 3305
6248.26 3540
6249.00 3671
6249.75 3786
6250.50 3716
6251.24 3841
6251.99 3997
6252.73 3977
6253.48 3785
6254.23 3558
6254.97 3252
6255.72 3198
6256.46 3272
6257.21 3152
6257.96 3030
6258.70 3045
6259.45 3134
6260.20 3114
6260.94 2841
6261.69 2729
6262.44 2938
6263.18 3049
6263.93 2976
6264.68 2887
6265.42 2783
6266.17 2827
6266.92 2785
6267.66 2815
6268.41 2912
6269.16 2856
6269.90 2995
6270.65 2728
6271.40 2695
6272.14 2670
6272.89 2654
6273.64 2800
6274.39 2744
6275.13 2853
6275.88 2956
6276.63 2825
6277.38 2940
6278.12 3197
6278.87 2999
6279.62 3015
6280.37 3105
6281.11 2951
6281.86 2715
6282.61 2834
6283.36 2898
6284.10 2662
6284.85 2531
6285.60 2482
6286.35 2404
6287.10 2410
6287.84 2495
6288.59 2414
6289.34 2405
6290.09 2456
6290.84 2471
6291.59 2414
6292.33 2449
6293.08 2290
6293.83 2360
6294.58 2341
6295.33 2198
6296.08 2131
6296.82 2215
6297.57 2319
6298.32 2356
6299.07 2163
6299.82 2018
6300.57 1934
6301.32 2022
6302.07 2090
6302.81 2008
6303.56 1989
6304.31 2035
6305.06 2122
6305.81 2173
6306.56 2187
6307.31 2106
6308.06 2060
6308.81 2063
6309.56 1988
6310.31 2024
6311.06 2088
6311.81 2021
6312.56 2079
6313.30 2259
6314.05 2324
6314.80 2055
6315.55 2269
6316.30 2253
6317.05 2210
6317.80 2264
6318.55 2068
6319.30 2166
6320.05 2183
6320.80 2061
6321.55 2146
6322.30 2034
6323.05 1912
6323.80 2070
6324.55 2044
6325.30 1902
6326.05 1939
6326.80 1909
6327.56 1886
6328.31 1876
6329.06 1852
6329.81 1810
6330.56 1746
6331.31 1671
6332.06 1769
6332.81 1832
6333.56 1824
6334.31 1878
6335.06 1750
6335.81 1825
6336.56 1831
6337.31 1783
6338.07 1914
6338.82 1762
6339.57 1790
6340.32 1699
6341.07 1729
6341.82 1848
6342.57 1776
6343.32 1950
6344.08 1857
6344.83 1748
6345.58 1688
6346.33 1709
6347.08 1821
6347.83 1847
6348.58 1901
6349.34 1851
6350.09 1774
6350.84 1822
6351.59 1804
6352.34 1835
6353.10 1954
6353.85 1991
6354.60 1982
6355.35 1889
6356.10 2147
6356.86 2048
6357.61 2024
6358.36 1946
6359.11 1954
6359.87 1904
6360.62 1776
6361.37 1925
6362.12 1875
6362.87 1803
6363.63 1722
6364.38 1833
6365.13 1839
6365.89 1779
6366.64 1837
6367.39 1826
6368.14 1770
6368.90 1839
6369.65 1799
6370.40 1845
6371.16 1775
6371.91 1731
6372.66 1803
6373.41 1634
6374.17 1744
6374.92 1625
6375.67 1617
6376.43 1727
6377.18 1664
6377.93 1680
6378.69 1737
6379.44 1635
6380.19 1682
6380.95 1727
6381.70 1657
6382.46 1711
6383.21 1766
6383.96 1669
6384.72 1886
6385.47 1941
6386.22 1877
6386.98 1767
6387.73 1640
6388.49 1688
6389.24 1640
6389.99 1784
6390.75 1606
6391.50 1711
6392.26 1620
6393.01 1696
6393.77 1639
6394.52 1644
6395.28 1631
6396.03 1692
6396.78 1659
6397.54 1632
6398.29 1626
6399.05 1615
6399.80 1680
6400.56 1718
6401.31 1656
6402.07 1557
6402.82 1653
6403.58 1474
6404.33 1570
6405.09 1612
6405.84 1605
6406.60 1552
6407.35 1641
6408.11 1639
6408.86 1590
6409.62 1685
6410.37 1744
6411.13 1805
6411.88 1845
6412.64 1841
6413.39 1713
6414.15 1792
6414.91 1719
6415.66 1663
6416.42 1758
6417.17 1674
6417.93 1685
6418.68 1686
6419.44 1601
6420.20 1701
6420.95 1676
6421.71 1587
6422.46 1626
6423.22 1560
6423.98 1515
6424.73 1569
6425.49 1637
6426.24 1618
6427.00 1618
6427.76 1652
6428.51 1674
6429.27 1617
6430.03 1674
6430.78 1642
6431.54 1594
6432.30 1525
6433.05 1651
6433.81 1545
6434.57 1519
6435.32 1567
6436.08 1695
6436.84 1581
6437.59 1555
6438.35 1609
6439.11 1631
6439.87 1748
6440.62 1752
6441.38 1702
6442.14 1739
6442.89 1653
6443.65 1666
6444.41 1747
6445.17 1670
6445.92 1772
6446.68 1696
6447.44 1500
6448.20 1688
6448.95 1693
6449.71 1598
6450.47 1748
6451.23 1738
6451.98 1774
6452.74 1755
6453.50 1712
6454.26 1748
6455.02 1825
6455.77 1705
6456.53 1857
6457.29 1853
6458.05 1884
6458.81 1976
6459.56 1888
6460.32 1639
6461.08 1666
6461.84 1803
6462.60 1794
6463.36 1897
6464.11 1961
6464.87 1932
6465.63 1990
6466.39 1881
6467.15 1867
6467.91 1885
6468.67 1915
6469.43 1968
6470.18 1976
6470.94 1932
6471.70 1940
6472.46 1922
6473.22 2036
6473.98 2119
6474.74 2064
6475.50 2062
6476.26 2225
6477.02 2081
6477.77 2238
6478.53 2111
6479.29 2171
6480.05 2223
6480.81 2158
6481.57 2128
6482.33 2191
6483.09 2265
6483.85 2333
6484.61 2299
6485.37 2208
6486.13 2384
6486.89 2461
6487.65 2535
6488.41 2494
6489.17 2595
6489.93 2647
6490.69 2590
6491.45 2512
6492.21 2689
6492.97 2746
6493.73 2793
6494.49 2893
6495.25 3151
6496.01 3457
6496.77 3068
6497.53 3197
6498.29 3222
6499.05 3290
6499.81 3258
6500.57 3207
6501.33 3125
6502.10 3137
6502.86 3201
6503.62 3197
6504.38 3145
6505.14 3183
6505.90 3252
6506.66 3332
6507.42 3333
6508.18 3565
6508.94 3606
6509.71 3625
6510.47 3672
6511.23 3854
6511.99 3898
6512.75 3860
6513.51 3874
6514.27 3919
6515.03 3718
6515.80 3837
6516.56 3746
6517.32 3646
6518.08 3778
6518.84 3935
6519.60 3993
6520.37 4067
6521.13 4214
6521.89 4250
6522.65 4516
6523.41 4479
6524.18 4689
6524.94 5055
6525.70 5140
6526.46 5495
6527.22 5777
6527.99 5979
6528.75 6550
6529.51 6812
6530.27 6795
6531.04 6925
6531.80 7056
6532.56 6911
6533.32 7006
6534.09 7487
6534.85 7834
6535.61 9060
6536.37 10871
6537.14 12750
6537.90 14110
6538.66 15048
6539.42 15528
6540.19 15021
6540.95 13627
6541.71 12494
6542.48 10683
6543.24 9067
6544.00 7689
6544.77 6416
6545.53 5586
6546.29 4888
6547.06 4378
6547.82 4038
6548.58 3617
6549.35 3527
6550.11 3194
6550.87 3244
6551.64 3167
6552.40 3125
6553.16 3160
6553.93 3164
6554.69 3165
6555.46 3159
6556.22 3177
6556.98 2952
6557.75 2939
6558.51 2792
6559.28 2978
6560.04 2791
6560.80 2830
6561.57 2957
6562.33 3005
6563.10 3061
6563.86 3096
6564.63 3177
6565.39 3190
6566.15 3257
6566.92 3520
6567.68 3378
6568.45 3277
6569.21 3452
6569.98 3484
6570.74 3392
6571.51 3258
6572.27 3428
6573.04 3551
6573.80 3403
6574.57 3478
6575.33 3721
6576.10 3930
6576.86 4012
6577.63 4191
6578.39 4142
6579.16 4033
6579.92 4127
6580.69 4456
6581.45 4688
6582.22 4538
6582.98 4429
6583.75 4363
6584.51 4272
6585.28 4244
6586.05 4249
6586.81 3945
6587.58 4040
6588.34 4110
6589.11 3803
6589.87 3883
6590.64 3986
6591.41 4050
6592.17 4261
6592.94 4417
6593.70 4890
6594.47 5358
6595.24 5445
6596.00 5769
6596.77 6001
6597.54 6263
6598.30 6233
6599.07 5783
6599.83 5428
6600.60 4926
6601.37 4372
6602.13 4305
6602.90 3764
6603.67 3638
6604.43 3474
6605.20 3223
6605.97 3165
6606.73 3038
6607.50 3130
6608.27 3006
6609.04 3065
6609.80 3035
6610.57 3040
6611.34 2861
6612.10 2722
6612.87 2822
6613.64 2775
6614.40 2734
6615.17 2639
6615.94 2836
6616.71 2664
6617.47 2476
6618.24 2510
6619.01 2503
6619.78 2515
6620.54 2646
6621.31 2556
6622.08 2555
6622.85 2543
6623.62 2668
6624.38 2636
6625.15 2743
6625.92 2724
6626.69 2621
6627.46 2537
6628.22 2400
6628.99 2568
6629.76 2476
6630.53 2241
6631.30 2660
6632.06 2583
6632.83 2846
6633.60 3019
6634.37 2993
6635.14 3239
6635.91 3449
6636.67 3316
6637.44 3391
6638.21 3256
6638.98 3122
6639.75 3075
6640.52 2985
6641.29 2799
6642.06 2563
6642.83 2539
6643.59 2432
6644.36 2375
6645.13 2369
6645.90 2302
6646.67 2303
6647.44 2320
6648.21 2265
6648.98 2180
6649.75 2050
6650.52 2212
6651.29 2141
6652.06 2142
6652.82 2121
6653.59 2182
6654.36 2266
6655.13 2335
6655.90 2108
6656.67 2102
6657.44 2234
6658.21 2161
6658.98 2103
6659.75 2105
6660.52 2119
6661.29 2074
6662.06 2155
6662.83 2100
6663.60 2031
6664.37 2048
6665.14 2093
6665.91 2105
6666.68 2042
6667.45 2058
6668.22 2127
6668.99 2164
6669.77 2100
6670.54 1983
6671.31 2247
6672.08 2292
6672.85 2123
6673.62 2043
6674.39 2028
6675.16 2002
6675.93 2131
6676.70 2145
6677.47 2075
6678.24 2086
6679.01 2066
6679.79 1930
6680.56 2123
6681.33 2040
6682.10 2124
6682.87 2212
6683.64 2248
6684.41 2348
6685.18 2424
6685.96 2409
6686.73 2481
6687.50 2551
6688.27 2485
6689.04 2424
6689.81 2408
6690.58 2446
6691.36 2372
6692.13 2276
6692.90 2139
6693.67 2070
6694.44 1940
6695.22 2003
6695.99 2031
6696.76 1948
6697.53 1855
6698.30 1850
6699.08 1903
6699.85 2020
6700.62 2034
6701.39 1918
6702.17 1845
6702.94 1872
6703.71 1852
6704.48 1723
6705.26 1774
6706.03 1879
6706.80 1875
6707.57 1831
6708.35 1860
6709.12 1827
6709.89 1794
6710.66 1770
6711.44 1771
6712.21 1824
6712.98 1730
6713.76 1792
6714.53 1730
6715.30 1750
6716.08 1728
6716.85 1790
6717.62 1751
6718.39 1726
6719.17 1704
6719.94 1691
6720.71 1744
6721.49 1742
6722.26 1782
6723.04 1711
6723.81 1729
6724.58 1777
6725.36 1773
6726.13 1700
6726.90 1837
6727.68 1762
6728.45 1720
6729.23 1610
6730.00 1745
6730.77 1808
6731.55 1645
6732.32 1676
6733.10 1581
6733.87 1589
6734.64 1777
6735.42 1659
6736.19 1800
6736.97 1603
6737.74 1621
6738.52 1759
6739.29 1740
6740.06 1793
6740.84 1770
6741.61 1706
6742.39 1802
6743.16 1905
6743.94 1700
6744.71 1685
6745.49 1637
6746.26 1710
6747.04 1687
6747.81 1818
6748.59 1815
6749.36 1977
6750.14 2018
6750.91 1987
6751.69 2005
6752.46 2078
6753.24 2058
6754.01 2238
6754.79 2219
6755.56 2109
6756.34 2107
6757.12 2100
6757.89 2033
6758.67 1938
6759.44 1832
6760.22 1840
6760.99 1892
6761.77 1827
6762.55 1681
6763.32 1664
6764.10 1750
6764.87 1709
6765.65 1667
6766.43 1799
6767.20 1732
6767.98 1720
6768.75 1730
6769.53 1717
6770.31 1675
6771.08 1793
6771.86 1771
6772.64 1695
6773.41 1540
6774.19 1528
6774.96 1629
6775.74 1621
6776.52 1647
6777.29 1557
6778.07 1651
6778.85 1763
6779.62 1771
6780.40 1821
6781.18 1815
6781.96 1796
6782.73 1730
6783.51 1774
6784.29 1664
6785.06 1675
6785.84 1573
6786.62 1672
6787.40 1656
6788.17 1712
6788.95 1594
6789.73 1414
6790.50 1494
6791.28 1567
6792.06 1604
6792.84 1601
6793.61 1529
6794.39 1481
6795.17 1487
6795.95 1483
6796.73 1395
6797.50 1481
6798.28 1684
6799.06 1686
6799.84 1561
6800.62 1593
6801.39 1615
6802.17 1631
6802.95 1743
6803.73 1578
6804.51 1671
6805.28 1687
6806.06 1746
6806.84 1685
6807.62 1704
6808.40 1648
6809.18 1571
6809.95 1553
6810.73 1660
6811.51 1630
6812.29 1514
6813.07 1505
6813.85 1551
6814.63 1616
6815.41 1493
6816.18 1577
6816.96 1541
6817.74 1497
6818.52 1555
6819.30 1596
6820.08 1487
6820.86 1515
6821.64 1655
6822.42 1574
6823.20 1570
6823.98 1643
6824.76 1555
6825.54 1534
6826.31 1684
6827.09 1603
6827.87 1700
6828.65 1625
6829.43 1607
6830.21 1734
6830.99 1752
6831.77 1626
6832.55 1711
6833.33 1653
6834.11 1726
6834.89 1710
6835.67 1621
6836.45 1675
6837.23 1571
6838.01 1502
6838.79 1582
6839.57 1597
6840.35 1618
6841.13 1630
6841.91 1621
6842.69 1559
6843.47 1544
6844.25 1662
6845.04 1679
6845.82 1548
6846.60 1806
6847.38 1767
6848.16 1990
6848.94 2130
6849.72 2133
6850.50 2422
6851.28 2747
6852.06 3155
6852.84 3302
6853.62 3449
6854.41 3399
6855.19 3479
6855.97 3104
6856.75 2857
6857.53 2563
6858.31 2416
6859.09 2204
6859.87 1956
6860.66 1943
6861.44 1802
6862.22 1858
6863.00 1820
6863.78 1668
6864.56 1765
6865.35 1692
6866.13 1771
6866.91 1801
6867.69 1837
6868.47 1838
6869.25 1890
6870.04 1800
6870.82 1867
6871.60 1894
6872.38 1871
6873.16 1783
6873.95 1834
6874.73 1841
6875.51 1718
6876.29 1695
6877.08 1864
6877.86 1790
6878.64 1786
6879.42 1798
6880.21 1865
6880.99 1857
6881.77 1879
6882.55 1864
6883.34 1918
6884.12 1942
6884.90 1949
6885.69 2149
6886.47 2105
6887.25 2234
6888.03 2361
6888.82 2795
6889.60 2907
6890.38 2926
6891.17 3100
6891.95 2864
6892.73 2555
6893.52 2460
6894.30 2448
6895.08 2371
6895.87 2257
6896.65 2080
6897.43 2118
6898.22 2047
6899.00 2050
6899.78 2003
6900.57 2160
6901.35 2265
6902.14 2166
6902.92 2142
6903.70 2103
6904.49 2130
6905.27 2072
6906.06 2035
6906.84 2165
6907.62 2091
6908.41 1900
6909.19 1966
6909.98 2051
6910.76 1951
6911.54 1946
6912.33 1944
6913.11 2043
6913.90 1993
6914.68 2057
6915.47 2042
6916.25 2034
6917.04 2048
6917.82 2080
6918.61 2079
6919.39 2075
6920.18 2097
6920.96 2075
6921.75 2037
6922.53 2028
6923.32 1991
6924.10 2041
6924.89 2160
6925.67 2053
6926.46 2117
6927.24 2011
6928.03 2102
6928.81 2093
6929.60 2114
6930.38 2083
6931.17 2034
6931.95 2218
6932.74 2225
6933.52 2201
6934.31 2364
6935.10 2311
6935.88 2339
6936.67 2181
6937.45 2243
6938.24 2244
6939.02 2293
6939.81 2376
6940.60 2332
6941.38 2312
6942.17 2430
6942.95 2569
6943.74 2676
6944.53 2700
6945.31 2802
6946.10 2830
6946.89 2870
6947.67 2904
6948.46 2844
6949.25 2751
6950.03 3033
6950.82 3200
6951.61 2972
6952.39 2770
6953.18 2795
6953.97 2795
6954.75 2847
6955.54 2813
6956.33 2936
6957.11 2998
6957.90 3058
6958.69 3129
6959.47 3057
6960.26 3084
6961.05 3265
6961.84 3194
6962.62 3027
6963.41 3235
6964.20 3166
6964.98 3157
6965.77 3226
6966.56 3290
6967.35 3108
6968.13 3235
6968.92 3506
6969.71 3410
6970.50 3575
6971.28 3522
6972.07 3573
6972.86 3709
6973.65 3773
6974.44 3922
6975.22 3942
6976.01 3864
6976.80 3868
6977.59 3825
6978.38 3811
6979.16 4062
6979.95 4191
6980.74 4355
6981.53 4568
6982.32 5063
6983.11 5560
6983.89 6321
6984.68 7343
6985.47 8384
6986.26 9583
6987.05 10715
6987.84 11431
6988.63 11871
6989.41 11373
6990.20 10607
6990.99 9724
6991.78 8461
6992.57 7281
6993.36 6839
6994.15 6080
6994.94 5510
6995.73 5456
6996.52 5445
6997.30 5604
6998.09 6186
6998.88 7102
6999.67 7911
7000.46 9123
7001.25 10178
7002.04 10895
7002.83 10713
7003.62 10643
7004.41 9946
7005.20 8816
7005.99 7973
7006.78 6759
7007.57 5738
7008.36 5089
7009.15 4222
7009.94 3678
7010.73 3442
7011.52 3312
7012.31 3442
7013.10 3348
7013.89 3340
7014.68 3473
7015.47 3321
7016.26 3376
7017.05 3197
7017.84 3189
7018.63 3086
7019.42 2992
7020.21 2815
7021.00 2818
7021.79 2750
7022.58 2619
7023.37 2497
7024.16 2631
7024.95 2691
7025.75 2704
7026.54 2652
7027.33 2491
7028.12 2704
7028.91 2825
7029.70 2708
7030.49 2526
7031.28 2611
7032.07 2639
7032.86 2630
7033.66 2396
7034.45 2373
7035.24 2493
7036.03 2365
7036.82 2569
7037.61 2493
7038.40 2527
7039.20 2669
7039.99 2736
7040.78 2768
7041.57 2669
7042.36 2630
7043.15 2607
7043.95 2573
7044.74 2658
7045.53 2613
7046.32 2435
7047.11 2702
7047.91 2805
7048.70 2726
7049.49 2688
7050.28 2686
7051.07 2944
7051.87 3054
7052.66 3027
7053.45 3072
7054.24 2842
7055.04 2817
7055.83 2716
7056.62 2648
7057.41 2483
7058.21 2320
7059.00 2301
7059.79 2395
7060.58 2275
7061.38 2336
7062.17 2400
7062.96 2348
7063.76 2363
7064.55 2423
7065.34 2370
7066.14 2291
7066.93 2332
7067.72 2293
7068.51 2268
7069.31 2262
7070.10 2261
7070.89 2369
7071.69 2312
7072.48 2189
7073.28 2263
7074.07 2247
7074.86 2262
7075.66 2099
7076.45 2008
7077.24 2002
7078.04 1906
7078.83 1970
7079.62 1919
7080.42 2046
7081.21 2159
7082.01 2101
7082.80 1978
7083.59 2187
7084.39 2150
7085.18 2067
7085.98 2074
7086.77 2125
7087.57 2351
7088.36 2391
7089.15 2427
7089.95 2436
7090.74 2545
7091.54 2379
7092.33 2335
7093.13 2354
7093.92 2240
7094.72 2014
7095.51 2032
7096.31 1966
7097.10 1874
7097.89 1766
7098.69 1684
7099.48 1644
7100.28 1694
7101.07 1505
7101.87 1573
7102.66 1612
7103.46 1657
7104.26 1716
7105.05 1575
7105.85 1462
7106.64 1692
7107.44 1642
7108.23 1519
7109.03 1482
7109.82 1517
7110.62 1639
7111.41 1475
7112.21 1364
7113.01 1393
7113.80 1364
7114.60 1467
7115.39 1461
7116.19 1486
7116.98 1509
7117.78 1544
7118.58 1665
7119.37 1521
7120.17 1463
7120.97 1567
7121.76 1618
7122.56 1592
7123.35 1482
7124.15 1531
7124.95 1487
7125.74 1506
7126.54 1432
7127.34 1484
7128.13 1460
7128.93 1527
7129.73 1578
7130.52 1559
7131.32 1631
7132.12 1585
7132.91 1535
7133.71 1476
7134.51 1541
7135.30 1567
7136.10 1539
7136.90 1466
7137.69 1547
7138.49 1495
7139.29 1391
7140.09 1419
7140.88 1515
7141.68 1479
7142.48 1443
7143.28 1437
7144.07 1504
7144.87 1569
7145.67 1567
7146.47 1457
7147.26 1487
7148.06 1503
7148.86 1481
7149.66 1504
7150.45 1528
7151.25 1517
7152.05 1344
7152.85 1449
7153.65 1411
7154.44 1397
7155.24 1410
7156.04 1416
7156.84 1439
7157.64 1399
7158.43 1431
7159.23 1490
7160.03 1439
7160.83 1366
7161.63 1430
7162.43 1382
7163.22 1362
7164.02 1297
7164.82 1386
7165.62 1309
7166.42 1314
7167.22 1413
7168.02 1435
7168.82 1322
7169.61 1324
7170.41 1254
7171.21 1237
7172.01 1378
7172.81 1434
7173.61 1442
7174.41 1370
7175.21 1273
7176.01 1311
7176.81 1286
7177.61 1242
7178.41 1287
7179.20 1227
7180.00 1356
7180.80 1412
7181.60 1395
7182.40 1421
7183.20 1466
7184.00 1496
7184.80 1534
7185.60 1523
7186.40 1595
7187.20 1566
7188.00 1497
7188.80 1268
7189.60 1281
7190.40 1323
7191.20 1247
7192.00 1244
7192.80 1252
7193.60 1229
7194.40 1268
7195.20 1252
7196.00 1121
7196.80 1116
7197.60 1288
7198.40 1275
7199.20 1252
7200.00 1290
7200.81 1290
7201.61 1250
7202.41 1264
7203.21 1311
7204.01 1225
7204.81 1311
7205.61 1225
7206.41 1218
7207.21 1170
7208.01 1203
7208.81 1137
7209.61 1166
7210.42 1236
7211.22 1159
7212.02 1164
7212.82 1213
7213.62 1178
7214.42 1219
7215.22 1258
7216.03 1236
7216.83 1289
7217.63 1164
7218.43 1191
7219.23 1278
7220.03 1270
7220.83 1200
7221.64 1231
7222.44 1298
7223.24 1217
7224.04 1252
7224.84 1236
7225.65 1358
7226.45 1228
7227.25 1304
7228.05 1227
7228.85 1215
7229.66 1268
7230.46 1246
7231.26 1271
7232.06 1213
7232.87 1341
7233.67 1399
7234.47 1271
7235.27 1378
7236.08 1374
7236.88 1330
7237.68 1311
7238.48 1293
7239.29 1323
7240.09 1212
7240.89 1270
7241.70 1314
7242.50 1384
7243.30 1421
7244.10 1484
7244.91 1463
7245.71 1461
7246.51 1444
7247.32 1381
7248.12 1419
7248.92 1438
7249.73 1393
7250.53 1511
7251.33 1436
7252.14 1505
7252.94 1397
7253.74 1379
7254.55 1367
7255.35 1386
7256.15 1474
7256.96 1418
7257.76 1422
7258.57 1452
7259.37 1459
7260.17 1552
7260.98 1554
7261.78 1597
7262.59 1554
7263.39 1612
7264.19 1663
7265.00 1607
7265.80 1659
7266.61 1852
7267.41 1776
7268.22 1744
7269.02 1833
7269.82 1955
7270.63 1876
7271.43 1876
7272.24 1857
7273.04 1947
7273.85 1938
7274.65 1878
7275.46 1937
7276.26 1853
7277.07 1921
7277.87 1965
7278.68 2056
7279.48 2044
7280.29 2160
7281.09 2378
7281.90 2619
7282.70 3082
7283.51 3680
7284.31 4429
7285.12 4891
7285.92 5612
7286.73 5712
7287.53 5896
7288.34 5781
7289.14 5254
7289.95 4550
7290.76 4072
7291.56 3561
7292.37 3147
7293.17 2782
7293.98 2658
7294.78 2360
7295.59 2330
7296.40 2074
7297.20 2002
7298.01 2120
7298.81 1983
7299.62 1952
7300.43 1912
7301.23 1911
7302.04 2003
7302.84 1921
7303.65 1969
7304.46 2207
7305.26 2114
7306.07 2046
7306.88 1986
7307.68 2086
7308.49 2164
7309.30 2298
7310.10 2470
7310.91 2651
7311.72 2639
7312.52 2643
7313.33 2965
7314.14 2846
7314.94 2759
7315.75 2626
7316.56 2741
7317.37 2590
7318.17 2626
7318.98 2549
7319.79 2737
7320.59 3014
7321.40 3183
7322.21 3226
7323.02 3320
7323.82 3481
7324.63 3545
7325.44 3407
7326.25 3057
7327.05 2768
7327.86 2544
7328.67 2397
7329.48 2306
7330.28 2135
7331.09 2017
7331.90 1920
7332.71 1904
7333.52 1784
7334.32 1840
7335.13 1859
7335.94 1856
7336.75 1867
7337.56 1940
7338.36 1942
7339.17 1973
7339.98 2034
7340.79 1862
7341.60 1996
7342.41 1898
7343.22 1819
7344.02 1761
7344.83 1921
7345.64 1983
7346.45 1905
7347.26 1792
7348.07 1783
7348.88 2037
7349.68 1863
7350.49 1718
7351.30 1895
7352.11 1834
7352.92 1970
7353.73 1939
7354.54 1905
7355.35 1798
7356.16 1841
7356.97 1844
7357.78 1937
7358.59 1994
7359.39 1908
7360.20 1919
7361.01 1949
7361.82 2012
7362.63 2003
7363.44 1998
7364.25 2002
7365.06 2124
7365.87 2077
7366.68 2052
7367.49 2043
7368.30 2078
7369.11 2062
7369.92 2041
7370.73 2052
7371.54 2039
7372.35 2096
7373.16 2157
7373.97 2009
7374.78 2024
7375.59 2065
7376.40 2070
7377.21 2150
7378.02 2235
7378.83 2364
7379.64 2541
7380.45 2795
7381.26 3112
7382.08 3242
7382.89 3517
7383.70 3526
7384.51 3560
7385.32 3466
7386.13 3258
7386.94 3107
7387.75 2891
7388.56 2506
7389.37 2282
7390.18 2261
7391.00 2070
7391.81 1964
7392.62 1873
7393.43 1923
7394.24 1906
7395.05 1888
7395.86 1930
7396.67 1853
7397.49 2135
7398.30 2051
7399.11 2147
7399.92 2273
7400.73 2352
7401.54 2636
7402.36 2704
7403.17 2725
7403.98 2764
7404.79 2634
7405.60 2555
7406.42 2518
7407.23 2379
7408.04 2361
7408.85 2310
7409.66 2227
7410.48 2239
7411.29 2004
7412.10 1998
7412.91 1910
7413.73 1810
7414.54 1806
7415.35 1738
7416.16 1701
7416.98 1700
7417.79 1618
7418.60 1529
7419.41 1487
7420.23 1560
7421.04 1578
7421.85 1612
7422.66 1602
7423.48 1568
7424.29 1546
7425.10 1485
7425.92 1527
7426.73 1471
7427.54 1460
7428.36 1495
7429.17 1540
7429.98 1389
7430.80 1493
7431.61 1499
7432.42 1525
7433.24 1452
7434.05 1376
7434.86 1455
7435.68 1379
7436.49 1399
7437.30 1366
7438.12 1384
7438.93 1457
7439.74 1423
7440.56 1397
7441.37 1456
7442.19 1428
7443.00 1376
7443.81 1445
7444.63 1452
7445.44 1290
7446.26 1378
7447.07 1404
7447.89 1388
7448.70 1455
7449.51 1507
7450.33 1510
7451.14 1501
7451.96 1443
7452.77 1429
7453.59 1396
7454.40 1413
7455.22 1418
7456.03 1311
7456.85 1316
7457.66 1344
7458.47 1353
7459.29 1331
7460.10 1297
7460.92 1370
7461.73 1300
7462.55 1373
7463.36 1400
7464.18 1324
7464.99 1313
7465.81 1409
7466.63 1451
7467.44 1400
7468.26 1363
7469.07 1453
7469.89 1397
7470.70 1469
7471.52 1548
7472.33 1525
7473.15 1426
7473.96 1402
7474.78 1488
7475.60 1384
7476.41 1296
7477.23 1368
7478.04 1237
7478.86 1183
7479.68 1167
7480.49 1274
7481.31 1258
7482.12 1235
7482.94 1184
7483.76 1182
7484.57 1226
7485.39 1270
7486.21 1253
7487.02 1191
7487.84 1177
7488.65 1173
7489.47 1170
7490.29 1134
7491.10 1117
7491.92 1228
7492.74 1126
7493.55 1165
7494.37 1214
7495.19 1157
7496.01 1124
7496.82 1121
7497.64 1126
7498.46 1164
7499.27 1125
7500.09 1141
7500.91 1176
7501.72 1201
7502.54 1142
7503.36 1084
7504.18 1176
7504.99 1176
7505.81 1066
7506.63 1143
7507.45 1180
7508.26 1199
7509.08 1108
7509.90 1199
7510.72 1227
7511.53 1179
7512.35 1098
7513.17 1134
7513.99 1134
7514.81 1199
7515.62 1143
7516.44 1221
7517.26 1119
7518.08 1112
7518.90 1090
7519.71 1116
7520.53 1105
7521.35 1066
7522.17 1032
7522.99 1128
7523.81 1157
7524.62 1033
7525.44 967
7526.26 988
7527.08 1065
7527.90 1079
7528.72 1110
7529.54 1108
7530.35 1122
7531.17 1210
7531.99 1231
7532.81 1146
7533.63 1137
7534.45 1160
7535.27 1151
7536.09 1147
7536.91 1223
7537.73 1241
7538.54 1164
7539.36 1208
7540.18 1147
7541.00 1162
7541.82 1077
7542.64 1180
7543.46 1141
7544.28 1210
7545.10 1252
7545.92 1237
7546.74 1198
7547.56 1179
7548.38 1193
7549.20 1228
7550.02 1238
7550.84 1137
7551.66 1194
7552.48 1162
7553.30 1152
7554.12 1112
7554.94 1121
7555.76 1130
7556.58 1143
7557.40 1168
7558.22 1124
7559.04 1246
7559.86 1217
7560.68 1227
7561.50 1164
7562.32 1241
7563.14 1288
7563.96 1148
7564.78 1100
7565.60 1125
7566.42 1106
7567.24 1189
7568.07 1138
7568.89 1155
7569.71 1102
7570.53 1160
7571.35 1158
7572.17 1145
7572.99 1164
7573.81 1237
7574.63 1139
7575.45 1117
7576.28 1067
7577.10 1122
7577.92 1113
7578.74 1230
7579.56 1240
7580.38 1138
7581.20 1127
7582.03 1150
7582.85 1172
7583.67 1173
7584.49 1241
7585.31 1221
7586.13 1294
7586.96 1281
7587.78 1262
7588.60 1303
7589.42 1305
7590.24 1415
7591.07 1453
7591.89 1427
7592.71 1365
7593.53 1283
7594.35 1266
7595.18 1278
7596.00 1206
7596.82 1255
7597.64 1215
7598.47 1283
7599.29 1328
7600.11 1359
7600.93 1378
7601.76 1360
7602.58 1366
7603.40 1417
7604.22 1618
7605.05 1641
7605.87 1619
7606.69 1660
7607.52 1670
7608.34 1711
7609.16 1670
7609.99 1707
7610.81 1524
7611.63 1497
7612.45 1460
7613.28 1356
7614.10 1338
7614.92 1418
7615.75 1487
7616.57 1509
7617.40 1475
7618.22 1329
7619.04 1313
7619.87 1492
7620.69 1470
7621.51 1533
7622.34 1522
7623.16 1359
7623.98 1357
7624.81 1396
7625.63 1359
7626.46 1376
7627.28 1326
7628.10 1369
7628.93 1389
7629.75 1515
7630.58 1660
7631.40 1794
7632.23 1805
7633.05 1983
7633.87 2047
7634.70 2005
7635.52 1919
7636.35 1809
7637.17 1723
7638.00 1527
7638.82 1363
7639.65 1343
7640.47 1327
7641.30 1302
7642.12 1279
7642.95 1143
7643.77 1121
7644.59 1127
7645.42 1018
7646.24 1140
7647.07 1168
7647.90 1192
7648.72 1101
7649.55 1109
7650.37 1030
7651.20 1135
7652.02 1115
7652.85 1055
7653.67 1132
7654.50 1045
7655.32 1005
7656.15 1031
7656.97 1073
7657.80 1059
7658.63 953
7659.45 981
7660.28 1044
7661.10 1100
7661.93 1034
7662.76 974
7663.58 1010
7664.41 1118
7665.23 1017
7666.06 1046
7666.89 1055
7667.71 1095
7668.54 1042
7669.36 987
7670.19 1007
7671.02 1052
7671.84 1022
7672.67 1001
7673.50 950
7674.32 985
7675.15 998
7675.98 970
7676.80 1041
7677.63 955
7678.46 998
7679.28 1049
7680.11 973
7680.94 980
7681.76 951
7682.59 991
7683.42 1055
7684.25 1009
7685.07 1069
7685.90 1020
7686.73 976
7687.55 1002
7688.38 973
7689.21 1060
7690.04 1012
7690.86 1000
7691.69 1038
7692.52 1054
7693.35 1071
7694.17 1041
7695.00 1017
7695.83 1038
7696.66 1009
7697.48 1025
7698.31 909
7699.14 1038
7699.97 992
7700.80 1022
7701.62 1042
7702.45 1047
7703.28 1016
7704.11 1007
7704.94 1080
7705.77 1018
7706.59 1003
7707.42 970
7708.25 1074
7709.08 964
7709.91 1053
7710.74 1010
7711.56 1023
7712.39 954
7713.22 928
7714.05 920
7714.88 922
7715.71 881
7716.54 989
7717.37 1047
7718.19 1023
7719.02 959
7719.85 949
7720.68 1030
7721.51 928
7722.34 941
7723.17 990
7724.00 908
7724.83 909
7725.66 902
7726.49 897
7727.32 950
7728.14 891
7728.97 939
7729.80 979
7730.63 1027
7731.46 986
7732.29 954
7733.12 912
7733.95 972
7734.78 942
7735.61 865
7736.44 883
7737.27 971
7738.10 954
7738.93 957
7739.76 881
7740.59 886
7741.42 904
7742.25 955
7743.08 990
7743.91 907
7744.74 909
7745.57 979
7746.40 1063
7747.23 1054
7748.06 1070
7748.90 1133
7749.73 1173
7750.56 1127
7751.39 1126
7752.22 1258
7753.05 1133
7753.88 1050
7754.71 971
7755.54 952
7756.37 1016
7757.20 949
7758.03 998
7758.87 937
7759.70 965
7760.53 1003
7761.36 983
7762.19 961
7763.02 871
7763.85 973
7764.68 969
7765.52 934
7766.35 1018
7767.18 903
7768.01 866
7768.84 946
7769.67 952
7770.51 947
7771.34 1040
7772.17 950
7773.00 930
7773.83 975
7774.67 983
7775.50 936
7776.33 969
7777.16 1018
7777.99 1035
7778.83 936
7779.66 906
7780.49 984
7781.32 1002
7782.15 986
7782.99 909
7783.82 881
7784.65 908
7785.48 877
7786.32 977
7787.15 921
7787.98 942
7788.82 1062
7789.65 957
7790.48 851
7791.31 922
7792.15 981
7792.98 944
7793.81 946
7794.65 934
7795.48 901
7796.31 892
7797.14 1022
7797.98 1019
7798.81 906
7799.64 888
7800.48 943
7801.31 916
7802.14 931
7802.98 909
7803.81 972
7804.65 995
7805.48 939
7806.31 963
7807.15 947
7807.98 987
7808.81 1037
7809.65 957
7810.48 980
7811.32 998
7812.15 955
7812.98 981
7813.82 1010
7814.65 1140
7815.49 1145
7816.32 1148
7817.15 1221
7817.99 1309
7818.82 1279
7819.66 1292
7820.49 1170
7821.33 1213
7822.16 1305
7822.99 1191
7823.83 1227
7824.66 1170
7825.50 1140
7826.33 1161
7827.17 1128
7828.00 1177
7828.84 1201
7829.67 1124
7830.51 995
7831.34 1096
7832.18 1142
7833.01 1077
7833.85 1117
7834.68 1149
7835.52 1264
7836.35 1189
7837.19 1255
7838.02 1194
7838.86 1167
7839.69 1171
7840.53 1061
7841.37 1091
7842.20 1187
7843.04 1119
7843.87 1064
7844.71 1111
7845.54 1069
7846.38 1049
7847.22 1074
7848.05 1120
7848.89 1033
7849.72 1023
7850.56 1006
7851.40 1028
7852.23 1065
7853.07 920
7853.90 937
7854.74 1029
7855.58 981
7856.41 1008
7857.25 1027
7858.09 1025
7858.92 1011
7859.76 1030
7860.60 962
7861.43 990
7862.27 1053
7863.11 961
7863.94 904
7864.78 1022
7865.62 980
7866.45 1081
7867.29 1121
7868.13 1142
7868.96 969
7869.80 1059
7870.64 985
7871.47 1011
7872.31 1077
7873.15 1021
7873.99 1070
7874.82 1078
7875.66 935
7876.50 986
7877.34 1066
7878.17 1148
7879.01 1117
7879.85 1151
7880.69 1121
7881.52 1033
7882.36 1160
7883.20 1089
7884.04 1014
7884.87 940
7885.71 1137
7886.55 1084
7887.39 1076
7888.23 1079
7889.06 1033
7889.90 946
7890.74 1038
7891.58 1052
7892.42 1072
7893.26 1137
7894.09 1079
7894.93 1186
7895.77 1117
7896.61 1145
7897.45 1136
7898.29 1180
7899.12 1146
7899.96 1054
7900.80 1106
7901.64 1169
7902.48 1204
7903.32 1163
7904.16 1174
7905.00 1143
7905.83 1116
7906.67 1145
7907.51 1111
7908.35 1053
7909.19 1024
7910.03 1009
7910.87 995
7911.71 1126
7912.55 1134
7913.39 1108
7914.23 1168
7915.07 1276
7915.91 1318
7916.75 1313
7917.58 1418
7918.42 1563
7919.26 1606
7920.10 1558
7920.94 1454
7921.78 1432
7922.62 1432
7923.46 1303
7924.30 1203
7925.14 1097
7925.98 1032
7926.82 1127
7927.66 972
7928.50 927
7929.34 892
7930.18 941
7931.02 999
7931.86 939
7932.70 956
7933.55 936
7934.39 974
7935.23 902
7936.07 996
7936.91 965
7937.75 967
7938.59 982
7939.43 963
7940.27 885
7941.11 952
7941.95 946
7942.79 894
7943.63 923
7944.47 953
7945.32 939
7946.16 961
7947.00 1020
7947.84 987
7948.68 1048
7949.52 966
7950.36 991
7951.20 941
7952.05 892
7952.89 912
7953.73 1020
7954.57 914
7955.41 1020
7956.25 963
7957.10 971
7957.94 986
7958.78 974
7959.62 972
7960.46 933
7961.30 1082
7962.15 991
7962.99 978
7963.83 967
7964.67 970
7965.51 958
7966.36 930
7967.20 954
7968.04 1044
7968.88 989
7969.73 1004
7970.57 990
7971.41 964
7972.25 1008
7973.10 942
7973.94 991
7974.78 965
7975.62 901
7976.47 959
7977.31 925
7978.15 918
7978.99 935
7979.84 892
7980.68 905
7981.52 939
7982.37 941
7983.21 892
7984.05 896
7984.90 906
7985.74 854
7986.58 900
7987.43 861
7988.27 899
7989.11 867
7989.96 925
7990.80 963
7991.64 1071
7992.49 973
7993.33 898
7994.17 806
7995.02 855
7995.86 811
7996.70 867
7997.55 870
7998.39 876
7999.24 794
8000.08 775
8000.92 859
8001.77 814
8002.61 786
8003.46 871
8004.30 910
8005.14 811
8005.99 784
8006.83 869
8007.68 867
8008.52 799
8009.37 844
8010.21 822
8011.06 855
8011.90 869
8012.74 866
8013.59 970
8014.43 771
8015.28 798
8016.12 780
8016.97 790
8017.81 841
8018.66 863
8019.50 803
8020.35 857
8021.19 837
8022.04 821
8022.88 866
8023.73 868
8024.57 786
8025.42 794
8026.26 787
8027.11 787
8027.96 782
8028.80 778
8029.65 813
8030.49 795
8031.34 826
8032.18 784
8033.03 800
8033.87 826
8034.72 825
8035.57 864
8036.41 826
8037.26 852
8038.10 899
8038.95 878
8039.80 881
8040.64 855
8041.49 821
8042.33 893
8043.18 854
8044.03 859
8044.87 797
8045.72 741
8046.57 844
8047.41 863
8048.26 799
8049.11 857
8049.95 870
8050.80 859
8051.64 907
8052.49 782
8053.34 807
8054.19 847
8055.03 837
8055.88 811
8056.73 853
8057.57 880
8058.42 906
8059.27 817
8060.11 801
8060.96 819
8061.81 814
8062.66 818
8063.50 801
8064.35 828
8065.20 804
8066.05 762
8066.89 800
8067.74 731
8068.59 759
8069.44 773
8070.28 720
8071.13 768
8071.98 769
8072.83 812
8073.67 785
8074.52 830
8075.37 833
8076.22 746
8077.07 764
8077.91 800
8078.76 729
8079.61 783
8080.46 811
8081.31 721
8082.15 780
8083.00 801
8083.85 797
8084.70 782
8085.55 762
8086.40 762
8087.25 703
8088.09 731
8088.94 805
8089.79 811
8090.64 686
8091.49 673
8092.34 756
8093.19 798
8094.04 775
8094.88 828
8095.73 836
8096.58 799
8097.43 779
8098.28 732
8099.13 676
8099.98 727
8100.83 752
8101.68 719
8102.53 770
8103.38 718
8104.23 796
8105.07 844
8105.92 778
8106.77 746
8107.62 762
8108.47 769
8109.32 826
8110.17 785
8111.02 793
8111.87 744
8112.72 835
8113.57 759
8114.42 761
8115.27 737
8116.12 732
8116.97 774
8117.82 783
8118.67 886
8119.52 831
8120.37 889
8121.22 834
8122.07 817
8122.92 801
8123.77 854
8124.63 863
8125.48 850
8126.33 804
8127.18 849
8128.03 873
8128.88 884
8129.73 813
8130.58 818
8131.43 785
8132.28 816
8133.13 762
8133.98 796
8134.83 767
8135.69 767
8136.54 754
8137.39 889
8138.24 850
8139.09 813
8139.94 886
8140.79 859
8141.64 870
8142.50 923
8143.35 895
8144.20 862
8145.05 812
8145.90 895
8146.75 861
8147.61 816
8148.46 892
8149.31 853
8150.16 820
8151.01 830
8151.86 854
8152.72 862
8153.57 906
8154.42 906
8155.27 962
8156.13 982
8156.98 1067
8157.83 1051
8158.68 931
8159.53 910
8160.39 864
8161.24 917
8162.09 998
8162.94 907
8163.80 853
8164.65 862
8165.50 850
8166.35 881
8167.21 836
8168.06 770
8168.91 874
8169.77 890
8170.62 887
8171.47 929
8172.32 845
8173.18 875
8174.03 841
8174.88 851
8175.74 884
8176.59 842
8177.44 783
8178.30 818
8179.15 739
8180.00 777
8180.86 825
8181.71 747
8182.56 797
8183.42 797
8184.27 770
8185.12 775
8185.98 764
8186.83 772
8187.69 727
8188.54 780
8189.39 813
8190.25 813
8191.10 787
8191.96 761
8192.81 740
8193.66 762
8194.52 793
8195.37 733
8196.23 754
8197.08 786
8197.94 754
8198.79 773
8199.64 827
8200.50 769
8201.35 760
8202.21 799
8203.06 771
8203.92 797
8204.77 778
8205.63 779
8206.48 774
8207.34 787
8208.19 756
8209.05 772
8209.90 777
8210.76 761
8211.61 740
8212.47 777
8213.32 761
8214.18 748
8215.03 838
8215.89 787
8216.74 825
8217.60 788
8218.45 837
8219.31 893
8220.16 855
8221.02 860
8221.87 889
8222.73 927
8223.59 1019
8224.44 1041
8225.30 1083
8226.15 997
8227.01 991
8227.87 1057
8228.72 909
8229.58 864
8230.43 806
8231.29 786
8232.15 777
8233.00 832
8233.86 815
8234.71 780
8235.57 829
8236.43 779
8237.28 728
8238.14 777
8239.00 770
8239.85 829
8240.71 825
8241.57 803
8242.42 778
8243.28 806
8244.14 760
8244.99 773
8245.85 781
8246.71 742
8247.56 882
8248.42 812
8249.28 739
8250.13 757
8250.99 841
8251.85 827
8252.71 781
8253.56 783
8254.42 815
8255.28 800
8256.13 808
8256.99 838
8257.85 768
8258.71 791
8259.56 739
8260.42 793
8261.28 838
8262.14 852
8263.00 737
8263.85 758
8264.71 698
8265.57 771
8266.43 788
8267.28 700
8268.14 743
8269.00 749
8269.86 777
8270.72 838
8271.58 765
8272.43 745
8273.29 789
8274.15 751
8275.01 703
8275.87 729
8276.73 798
8277.58 816
8278.44 748
8279.30 734
8280.16 727
8281.02 811
8281.88 788
8282.74 790
8283.59 795
8284.45 757
8285.31 819
8286.17 821
8287.03 788
8287.89 752
8288.75 809
8289.61 875
8290.47 822
8291.33 829
8292.18 807
8293.04 842
8293.90 791
8294.76 774
8295.62 854
8296.48 837
8297.34 879
8298.20 811
8299.06 834
8299.92 846
8300.78 884
8301.64 814
8302.50 828
8303.36 776
8304.22 796
8305.08 839
8305.94 851
8306.80 847
8307.66 840
8308.52 870
8309.38 835
8310.24 895
8311.10 858
8311.96 853
8312.82 895
8313.68 861
8314.54 850
8315.40 870
8316.26 843
8317.12 856
8317.98 817
8318.84 819
8319.70 880
8320.56 827
8321.43 952
8322.29 921
8323.15 801
8324.01 838
8324.87 881
8325.73 867
8326.59 813
8327.45 899
8328.31 808
8329.17 839
8330.04 783
8330.90 838
8331.76 871
8332.62 832
8333.48 817
8334.34 814
8335.20 790
8336.07 787
8336.93 794
8337.79 770
8338.65 772
8339.51 808
8340.37 809
8341.24 894
8342.10 873
8342.96 849
8343.82 826
8344.68 839
8345.54 961
8346.41 914
8347.27 960
8348.13 895
8348.99 876
8349.86 877
8350.72 875
8351.58 902
8352.44 921
8353.31 892
8354.17 830
8355.03 892
8355.89 923
8356.76 876
8357.62 907
8358.48 903
8359.34 993
8360.21 934
8361.07 909
8361.93 940
8362.79 979
8363.66 857
8364.52 857
8365.38 895
8366.25 916
8367.11 906
8367.97 892
8368.84 910
8369.70 979
8370.56 911
8371.43 927
8372.29 927
8373.15 941
8374.02 986
8374.88 1005
8375.74 1070
8376.61 982
8377.47 932
8378.33 1000
8379.20 1021
8380.06 1005
8380.93 959
8381.79 1009
8382.65 972
8383.52 1049
8384.38 974
8385.25 959
8386.11 1129
8386.97 1045
8387.84 1097
8388.70 1126
8389.57 1016
8390.43 1055
8391.30 1007
8392.16 1035
8393.02 1080
8393.89 1081
8394.75 1037
8395.62 1053
8396.48 1063
8397.35 1109
8398.21 1084
8399.08 1119
8399.94 1139
8400.81 1139
8401.67 1172
8402.54 1142
8403.40 1188
8404.27 1154
8405.13 1182
8406.00 1193
8406.86 1108
8407.73 1218
8408.59 1214
8409.46 1265
8410.32 1298
8411.19 1366
8412.05 1240
8412.92 1330
8413.78 1416
8414.65 1314
8415.52 1313
8416.38 1277
8417.25 1253
8418.11 1367
8418.98 1433
8419.84 1364
8420.71 1394
8421.58 1472
8422.44 1468
8423.31 1359
8424.17 1541
8425.04 1630
8425.91 1521
8426.77 1556
8427.64 1508
8428.51 1620
8429.37 1674
8430.24 1681
8431.10 1599
8431.97 1664
8432.84 1694
8433.70 1769
8434.57 1715
8435.44 1733
8436.30 1726
8437.17 1898
8438.04 1868
8438.90 2060
8439.77 1981
8440.64 2104
8441.51 2240
8442.37 2270
8443.24 2343
8444.11 2345
8444.97 2261
8445.84 2419
8446.71 2393
8447.58 2333
8448.44 2355
8449.31 2482
8450.18 2358
8451.04 2389
8451.91 2505
8452.78 2675
8453.65 2881
8454.51 3058
8455.38 3437
8456.25 3844
8457.12 4319
8457.99 4739
8458.85 5117
8459.72 5104
8460.59 4869
8461.46 4619
8462.33 4241
8463.19 3943
8464.06 3475
8464.93 3216
8465.80 3310
8466.67 3270
8467.53 3521
8468.40 4011
8469.27 4785
8470.14 5498
8471.01 6242
8471.88 7049
8472.75 7654
8473.61 7357
8474.48 6927
8475.35 6250
8476.22 5525
8477.09 4709
8477.96 3948
8478.83 3106
8479.70 2741
8480.56 2499
8481.43 2126
8482.30 2126
8483.17 2090
8484.04 1978
8484.91 1836
8485.78 1772
8486.65 1828
8487.52 1867
8488.39 1803
8489.26 1801
8490.13 1738
8491.00 1734
8491.87 1576
8492.73 1605
8493.60 1579
8494.47 1666
8495.34 1581
8496.21 1762
8497.08 1691
8497.95 1666
8498.82 1633
8499.69 1711
8500.56 1685
8501.43 1631
8502.30 1585
8503.17 1661
8504.04 1593
8504.91 1546
8505.78 1583
8506.65 1609
8507.52 1649
8508.39 1737
8509.27 1801
8510.14 1809
8511.01 1832
8511.88 1850
8512.75 1739
8513.62 1694
8514.49 1675
8515.36 1677
8516.23 1639
8517.10 1574
8517.97 1552
8518.84 1517
8519.71 1567
8520.59 1618
8521.46 1591
8522.33 1699
8523.20 1676
8524.07 1685
8524.94 1621
8525.81 1673
8526.68 1587
8527.55 1713
8528.43 1742
8529.30 1663
8530.17 1820
8531.04 1709
8531.91 1737
8532.78 1778
8533.66 1784
8534.53 1762
8535.40 1767
8536.27 1790
8537.14 1795
8538.01 1756
8538.89 1800
8539.76 1636
8540.63 1634
8541.50 1781
8542.38 1844
8543.25 1831
8544.12 1759
8544.99 1837
8545.86 1809
8546.74 1732
8547.61 1722
8548.48 1715
8549.35 1851
8550.23 1710
8551.10 1716
8551.97 1788
8552.84 1827
8553.72 1860
8554.59 1916
8555.46 1965
8556.34 1962
8557.21 1963
8558.08 1946
8558.95 1792
8559.83 1601
8560.70 1649
8561.57 1536
8562.45 1437
8563.32 1494
8564.19 1432
8565.07 1280
8565.94 1280
8566.81 1290
8567.69 1290
8568.56 1340
8569.43 1347
8570.31 1228
8571.18 1324
8572.05 1401
8572.93 1312
8573.80 1262
8574.68 1326
8575.55 1303
8576.42 1207
8577.30 1160
8578.17 1248
8579.05 1181
8579.92 1198
8580.79 1208
8581.67 1178
8582.54 1106
8583.42 1165
8584.29 1181
8585.16 1188
8586.04 1128
8586.91 1151
8587.79 1193
8588.66 1165
8589.54 1192
8590.41 1108
8591.29 1230
8592.16 1120
8593.04 1094
8593.91 1137
8594.78 1144
8595.66 1116
8596.53 1162
8597.41 1133
8598.28 1190
8599.16 1173
8600.03 1145
8600.91 1155
8601.78 1136
8602.66 1183
8603.54 1163
8604.41 1190
8605.29 1212
8606.16 1214
8607.04 1154
8607.91 1154
8608.79 1165
8609.66 1251
8610.54 1229
8611.41 1206
8612.29 1173
8613.17 1283
8614.04 1313
8614.92 1226
8615.79 1290
8616.67 1271
8617.55 1282
8618.42 1178
8619.30 1231
8620.17 1234
8621.05 1218
8621.93 1183
8622.80 1224
8623.68 1291
8624.55 1303
8625.43 1349
8626.31 1347
8627.18 1387
8628.06 1332
8628.94 1381
8629.81 1307
8630.69 1312
8631.57 1321
8632.44 1298
8633.32 1325
8634.20 1301
8635.07 1257
8635.95 1350
8636.83 1225
8637.71 1228
8638.58 1244
8639.46 1217
8640.34 1247
8641.21 1274
8642.09 1334
8642.97 1330
8643.85 1334
8644.72 1331
8645.60 1334
8646.48 1364
8647.35 1354
8648.23 1337
8649.11 1310
8649.99 1342
8650.87 1312
8651.74 1419
8652.62 1403
8653.50 1357
8654.38 1462
8655.25 1385
8656.13 1389
8657.01 1482
8657.89 1291
8658.77 1369
8659.64 1399
8660.52 1336
8661.40 1391
8662.28 1396
8663.16 1417
8664.04 1427
8664.91 1492
8665.79 1407
8666.67 1435
8667.55 1445
8668.43 1436
8669.31 1405
8670.19 1484
8671.06 1595
8671.94 1680
8672.82 1638
8673.70 1666
8674.58 1803
8675.46 1924
8676.34 2061
8677.22 2030
8678.10 1973
8678.97 1989
8679.85 1859
8680.73 1820
8681.61 1856
8682.49 1685
8683.37 1616
8684.25 1734
8685.13 1653
8686.01 1652
8686.89 1593
8687.77 1683
8688.65 1760
8689.53 2064
8690.41 2282
8691.29 2568
8692.17 3139
8693.05 3476
8693.93 3824
8694.81 4168
8695.69 4011
8696.57 3959
8697.45 3517
8698.33 3180
8699.21 2672
8700.09 2313
8700.97 2043
8701.85 1971
8702.73 1661
8703.61 1538
8704.49 1435
8705.37 1417
8706.25 1414
8707.13 1256
8708.01 1273
8708.89 1296
8709.77 1240
8710.65 1224
8711.53 1238
8712.41 1206
8713.29 1153
8714.17 1202
8715.06 1100
8715.94 1078
8716.82 1066
8717.70 1085
8718.58 1134
8719.46 1069
8720.34 1119
8721.22 1113
8722.10 1144
8722.99 1089
8723.87 1040
8724.75 1087
8725.63 1078
8726.51 1093
8727.39 1154
8728.27 1136
8729.16 1151
8730.04 1091
8730.92 1269
8731.80 1204
8732.68 1254
8733.56 1268
8734.45 1193
8735.33 1135
8736.21 1079
8737.09 1086
8737.97 1121
8738.86 1129
8739.74 1012
8740.62 995
8741.50 1137
8742.39 1097
8743.27 1032
8744.15 978
8745.03 1022
8745.92 1022
8746.80 1027
8747.68 1114
8748.56 1061
8749.45 1057
8750.33 1058
8751.21 994
8752.09 996
8752.98 1050
8753.86 1061
8754.74 1103
8755.63 1135
8756.51 1238
8757.39 1225
8758.27 1253
8759.16 1203
8760.04 1183
8760.92 1140
8761.81 1165
8762.69 1203
8763.57 1135
8764.46 1134
8765.34 1154
8766.22 1162
8767.11 1097
8767.99 1051
8768.88 1054
8769.76 1051
8770.64 1224
8771.53 1083
8772.41 1145
8773.29 1179
8774.18 1126
8775.06 1128
8775.95 1054
8776.83 1020
8777.71 1091
8778.60 1154
8779.48 1061
8780.37 1029
8781.25 922
8782.14 930
8783.02 980
8783.90 1030
8784.79 986
8785.67 929
8786.56 955
8787.44 960
8788.33 1013
8789.21 995
8790.10 949
8790.98 906
8791.87 973
8792.75 970
8793.64 954
8794.52 1094
8795.41 1021
8796.29 999
8797.18 993
8798.06 965
8798.95 895
8799.83 915
8800.72 963
8801.60 914
8802.49 847
8803.37 864
8804.26 915
8805.14 857
8806.03 917
8806.91 917
8807.80 853
8808.69 868
8809.57 874
8810.46 897
8811.34 896
8812.23 878
8813.11 797
8814.00 856
8814.89 860
8815.77 857
8816.66 816
8817.54 804
8818.43 787
8819.32 866
8820.20 921
8821.09 787
8821.98 815
8822.86 859
8823.75 833
8824.64 819
8825.52 897
8826.41 877
8827.29 831
8828.18 798
8829.07 795
8829.95 854
8830.84 871
8831.73 834
8832.62 782
8833.50 754
8834.39 795
8835.28 805
8836.16 802
8837.05 855
8837.94 860
8838.82 806
8839.71 816
8840.60 805
8841.49 781
8842.37 768
8843.26 767
8844.15 792
8845.04 750
8845.92 711
8846.81 718
8847.70 750
8848.59 814
8849.47 845
8850.36 735
8851.25 812
8852.14 803
8853.03 769
8853.91 765
8854.80 793
8855.69 770
8856.58 720
8857.47 780
8858.35 737
8859.24 748
8860.13 784
8861.02 755
8861.91 775
8862.79 741
8863.68 773
8864.57 700
8865.46 744
8866.35 775
8867.24 771
8868.13 766
8869.01 785
8869.90 826
8870.79 715
8871.68 714
8872.57 696
8873.46 712
8874.35 742
8875.24 687
8876.13 757
8877.01 755
8877.90 718
8878.79 760
8879.68 739
8880.57 689
8881.46 678
8882.35 637
8883.24 627
8884.13 721
8885.02 667
8885.91 671
8886.80 722
8887.69 660
8888.58 677
8889.47 673
8890.36 703
8891.25 672
8892.14 717
8893.03 708
8893.92 724
8894.81 712
8895.70 709
8896.59 662
8897.48 689
8898.37 720
8899.26 647
8900.15 675
8901.04 695
8901.93 675
8902.82 647
8903.71 640
8904.60 666
8905.49 681
8906.38 703
8907.27 648
8908.16 644
8909.05 657
8909.94 673
8910.83 604
8911.72 629
8912.61 637
8913.51 609
8914.40 734
8915.29 693
8916.18 630
8917.07 717
8917.96 717
8918.85 680
8919.74 674
8920.63 725
8921.53 784
8922.42 686
8923.31 648
8924.20 598
8925.09 637
8925.98 635
8926.87 677
8927.77 665
8928.66 590
8929.55 665
8930.44 674
8931.33 724
8932.22 706
8933.12 719
8934.01 696
8934.90 706
8935.79 637
8936.68 651
8937.58 682
8938.47 661
8939.36 663
8940.25 648
8941.15 634
8942.04 649
8942.93 664
8943.82 683
8944.72 644
8945.61 709
8946.50 709
8947.39 662
8948.29 650
8949.18 654
8950.07 622
8950.96 694
8951.86 662
8952.75 628
8953.64 669
8954.54 590
8955.43 595
8956.32 611
8957.21 686
8958.11 683
8959.00 663
8959.89 654
8960.79 721
8961.68 724
8962.57 644
8963.47 638
8964.36 621
8965.25 646
8966.15 656
8967.04 711
8967.94 703
8968.83 741
8969.72 677
8970.62 692
8971.51 729
8972.40 608
8973.30 700
8974.19 662
8975.09 711
8975.98 698
8976.87 657
8977.77 648
8978.66 625
8979.56 642
8980.45 638
8981.35 636
8982.24 636
8983.13 633
8984.03 637
8984.92 583
8985.82 510
8986.71 584
8987.61 646
8988.50 659
8989.40 616
8990.29 678
8991.19 644
8992.08 621
8992.98 682
8993.87 686
8994.77 650
8995.66 690
8996.56 667
8997.45 623
8998.35 610
8999.24 598
9000.14 592
9001.03 612
9001.93 644
9002.82 575
9003.72 640
9004.61 610
9005.51 579
9006.40 649
9007.30 630
9008.19 617
9009.09 643
9009.99 628
9010.88 548
9011.78 568
9012.67 663
9013.57 628
9014.47 578
9015.36 630
9016.26 630
9017.15 600
9018.05 607
9018.95 628
9019.84 586
9020.74 577
9021.63 600
9022.53 586
9023.43 592
9024.32 612
9025.22 668
9026.12 634
9027.01 604
9027.91 609
9028.81 541
9029.70 545
9030.60 559
9031.50 616
9032.39 575
9033.29 578
9034.19 562
9035.08 587
9035.98 612
9036.88 582
9037.78 603
9038.67 617
9039.57 642
9040.47 592
9041.37 637
9042.26 595
9043.16 593
9044.06 530
9044.95 574
9045.85 621
9046.75 610
9047.65 625
9048.54 618
9049.44 604
9050.34 623
9051.24 598
9052.14 609
9053.03 595
9053.93 604
9054.83 582
9055.73 569
9056.63 599
9057.52 639
9058.42 571
9059.32 541
9060.22 564
9061.12 620
9062.02 659
9062.91 591
9063.81 565
9064.71 650
9065.61 651
9066.51 658
9067.41 655
9068.30 632
9069.20 590
9070.10 619
9071.00 593
9071.90 617
9072.80 616
9073.70 571
9074.60 623
9075.50 624
9076.39 550
9077.29 601
9078.19 628
9079.09 617
9079.99 599
9080.89 582
9081.79 557
9082.69 607
9083.59 615
9084.49 640
9085.39 613
9086.29 600
9087.19 606
9088.09 649
9088.99 621
9089.88 599
9090.78 580
9091.68 591
9092.58 582
9093.48 644
9094.38 624
9095.28 600
9096.18 631
9097.08 573
9097.98 610
9098.88 642
9099.78 653
9100.68 609
9101.59 613
9102.49 597
9103.39 566
9104.29 566
9105.19 642
9106.09 599
9106.99 543
9107.89 613
9108.79 580
9109.69 608
9110.59 589
9111.49 613
9112.39 705
9113.29 649
9114.19 613
9115.09 656
9116.00 595
9116.90 599
9117.80 585
9118.70 605
9119.60 571
9120.50 537
9121.40 553
9122.30 549
9123.21 602
9124.11 634
9125.01 602
9125.91 533
9126.81 576
9127.71 600
9128.61 551
9129.52 523
9130.42 559
9131.32 554
9132.22 559
9133.12 565
9134.02 573
9134.93 572
9135.83 588
9136.73 600
9137.63 614
9138.53 541
9139.44 572
9140.34 573
9141.24 567
9142.14 581
9143.05 542
9143.95 527
9144.85 591
9145.75 548
9146.66 588
9147.56 654
9148.46 612
9149.36 648
9150.27 546
9151.17 484
9152.07 586
9152.97 567
9153.88 600
9154.78 581
9155.68 566
9156.59 541
9157.49 533
9158.39 580
9159.30 602
9160.20 538
9161.10 526
9162.01 521
9162.91 579
9163.81 597
9164.72 630
9165.62 647
9166.52 592
9167.43 595
9168.33 572
9169.23 618
9170.14 582
9171.04 570
9171.94 611
9172.85 531
9173.75 557
9174.66 615
9175.56 568
9176.46 565
9177.37 528
9178.27 540
9179.18 610
9180.08 645
9180.98 607
9181.89 639
9182.79 608
9183.70 611
9184.60 591
9185.51 580
9186.41 585
9187.32 673
9188.22 666
9189.12 640
9190.03 568
9190.93 599
9191.84 695
9192.74 604
9193.65 660
9194.55 650
9195.46 681
9196.36 647
9197.27 640
9198.17 673
9199.08 609
9199.98 613
9200.89 657
9201.79 698
9202.70 691
9203.60 676
9204.51 616
9205.41 604
9206.32 642
9207.23 660
9208.13 618
9209.04 686
9209.94 639
9210.85 643
9211.75 662
9212.66 632
9213.57 608
9214.47 712
9215.38 678
9216.28 617
9217.19 641
9218.10 622
9219.00 652
9219.91 700
9220.81 678
9221.72 634
9222.63 777
9223.53 743
9224.44 647
9225.35 580
9226.25 579
9227.16 641
9228.06 616
9228.97 601
9229.88 567
9230.78 620
9231.69 616
9232.60 564
9233.50 559
9234.41 573
9235.32 555
9236.23 601
9237.13 586
9238.04 577
9238.95 550
9239.85 604
9240.76 602
9241.67 611
9242.57 601
9243.48 648
9244.39 578
9245.30 579
9246.20 550
9247.11 535
9248.02 561
9248.93 541
9249.83 548
9250.74 554
9251.65 590
9252.56 548
9253.47 539
9254.37 532
9255.28 522
9256.19 530
9257.10 556
9258.00 532
9258.91 598
9259.82 589
9260.73 577
9261.64 584
9262.55 537
9263.45 586
9264.36 602
9265.27 582
9266.18 514
9267.09 570
9268.00 584
9268.90 586
9269.81 537
9270.72 557
9271.63 566
9272.54 549
9273.45 511
9274.36 499
9275.27 570
9276.17 578
9277.08 519
9277.99 591
9278.90 651
9279.81 639
9280.72 620
9281.63 582
9282.54 674
9283.45 648
9284.36 596
9285.27 588
9286.17 560
9287.08 638
9287.99 575
9288.90 583
9289.81 588
9290.72 566
9291.63 563
9292.54 582
9293.45 579
9294.36 544
9295.27 560
9296.18 674
9297.09 612
9298.00 604
9298.91 654
9299.82 663
9300.73 650
9301.64 645
9302.55 576
9303.46 584
9304.37 595
9305.28 631
9306.19 686
9307.10 703
9308.01 681
9308.92 641
9309.83 666
9310.74 642
9311.66 641
9312.57 650
9313.48 686
9314.39 711
9315.30 621
9316.21 571
9317.12 603
9318.03 630
9318.94 613
9319.85 630
9320.76 624
9321.68 607
9322.59 596
9323.50 624
9324.41 609
9325.32 545
9326.23 604
9327.14 536
9328.05 518
9328.97 585
9329.88 570
9330.79 576
9331.70 590
9332.61 640
9333.52 580
9334.44 514
9335.35 530
9336.26 585
9337.17 573
9338.08 616
9339.00 611
9339.91 575
9340.82 560
9341.73 550
9342.64 587
9343.56 627
9344.47 635
9345.38 608
9346.29 558
9347.20 633
9348.12 665
9349.03 681
9349.94 676
9350.85 617
9351.77 643
9352.68 597
9353.59 626
9354.51 704
9355.42 570
9356.33 577
9357.24 652
9358.16 672
9359.07 633
9359.98 658
9360.90 666
9361.81 612
9362.72 687
9363.64 638
9364.55 625
9365.46 641
9366.37 637
9367.29 594
9368.20 606
9369.12 580
9370.03 551
9370.94 585
9371.86 649
9372.77 600
9373.68 629
9374.60 652
9375.51 605
9376.42 582
9377.34 622
9378.25 691
9379.17 669
9380.08 629
9380.99 609
9381.91 683
9382.82 697
9383.74 649
9384.65 634
9385.56 615
9386.48 699
9387.39 737
9388.31 703
9389.22 726
9390.14 740
9391.05 852
9391.97 773
9392.88 758
9393.79 819
9394.71 753
9395.62 779
9396.54 799
9397.45 855
9398.37 825
9399.28 757
9400.20 743
9401.11 718
9402.03 699
9402.94 725
9403.86 761
9404.77 670
9405.69 681
9406.60 665
9407.52 680
9408.44 662
9409.35 721
9410.27 632
9411.18 593
9412.10 641
9413.01 682
9413.93 704
9414.84 667
9415.76 727
9416.68 752
9417.59 660
9418.51 615
9419.42 684
9420.34 695
9421.25 781
9422.17 704
9423.09 626
9424.00 666
9424.92 654
9425.84 726
9426.75 712
9427.67 732
9428.58 672
9429.50 689
9430.42 709
9431.33 702
9432.25 672
9433.17 647
9434.08 725
9435.00 783
9435.92 747
9436.83 717
9437.75 751
9438.67 831
9439.58 762
9440.50 748
9441.42 764
9442.33 753
9443.25 748
9444.17 720
9445.09 703
9446.00 756
9446.92 808
9447.84 769
9448.76 773
9449.67 755
9450.59 819
9451.51 815
9452.42 841
9453.34 926
9454.26 970
9455.18 974
9456.10 920
9457.01 941
9457.93 880
9458.85 908
9459.77 853
9460.68 842
9461.60 746
9462.52 757
9463.44 740
9464.36 705
9465.27 742
9466.19 773
9467.11 723
9468.03 709
9468.95 739
9469.87 729
9470.78 680
9471.70 740
9472.62 730
9473.54 692
9474.46 721
9475.38 720
9476.30 756
9477.21 756
9478.13 706
9479.05 756
9479.97 760
9480.89 876
9481.81 796
9482.73 750
9483.65 717
9484.57 756
9485.48 851
9486.40 800
9487.32 740
9488.24 766
9489.16 749
9490.08 785
9491.00 775
9491.92 706
9492.84 715
9493.76 753
9494.68 707
9495.60 676
9496.52 703
9497.44 708
9498.36 767
9499.28 719
9500.20 753
9501.12 731
9502.04 741
9502.96 772
9503.88 755
9504.80 763
9505.72 781
9506.64 801
9507.56 806
9508.48 820
9509.40 806
9510.32 767
9511.24 812
9512.16 806
9513.08 860
9514.00 838
9514.92 816
9515.84 867
9516.76 833
9517.68 837
9518.60 859
9519.52 856
9520.44 774
9521.36 863
9522.29 817
9523.21 861
9524.13 907
9525.05 914
9525.97 882
9526.89 870
9527.81 911
9528.73 916
9529.65 995
9530.58 1104
9531.50 1173
9532.42 1282
9533.34 1288
9534.26 1353
9535.18 1390
9536.10 1410
9537.03 1406
9537.95 1321
9538.87 1216
9539.79 1087
9540.71 1056
9541.63 953
9542.56 950
9543.48 1040
9544.40 859
9545.32 900
9546.24 929
9547.17 845
9548.09 859
9549.01 813
9549.93 797
9550.86 815
9551.78 786
9552.70 854
9553.62 769
9554.54 789
9555.47 824
9556.39 845
9557.31 887
9558.23 877
9559.16 850
9560.08 988
9561.00 973
9561.93 904
9562.85 956
9563.77 974
9564.69 899
9565.62 915
9566.54 858
9567.46 771
9568.39 802
9569.31 844
9570.23 803
9571.16 833
9572.08 774
9573.00 793
9573.93 798
9574.85 749
9575.77 763
9576.70 779
9577.62 775
9578.54 848
9579.47 808
9580.39 756
9581.32 722
9582.24 719
9583.16 735
9584.09 763
9585.01 749
9585.93 766
9586.86 778
9587.78 766
9588.71 792
9589.63 828
9590.56 864
9591.48 779
9592.40 744
9593.33 809
9594.25 917
9595.18 821
9596.10 815
9597.03 805
9597.95 854
9598.87 832
9599.80 852
9600.72 875
9601.65 890
9602.57 894
9603.50 851
9604.42 924
9605.35 864
9606.27 864
9607.20 844
9608.12 924
9609.05 900
9609.97 879
9610.90 917
9611.82 931
9612.75 994
9613.67 922
9614.60 916
9615.53 866
9616.45 874
9617.38 1005
9618.30 920
9619.23 952
9620.15 883
9621.08 908
9622.00 967
9622.93 976
9623.86 937
9624.78 923
9625.71 954
9626.63 966
9627.56 941
9628.49 1008
9629.41 1046
9630.34 1010
9631.26 1045
9632.19 1049
9633.12 1011
9634.04 1028
9634.97 1056
9635.90 1026
9636.82 1073
9637.75 1070
9638.67 1161
9639.60 1121
9640.53 1110
9641.45 1191
9642.38 1151
9643.31 1175
9644.23 1184
9645.16 1257
9646.09 1216
9647.02 1279
9647.94 1324
9648.87 1403
9649.80 1430
9650.72 1456
9651.65 1518
9652.58 1525
9653.50 1576
9654.43 1447
9655.36 1395
9656.29 1350
9657.21 1249
9658.14 1205
9659.07 1203
9660.00 1108
9660.92 1206
9661.85 1121
9662.78 1134
9663.71 1125
9664.63 1210
9665.56 1229
9666.49 1207
9667.42 1234
9668.35 1206
9669.27 1225
9670.20 1271
9671.13 1273
9672.06 1272
9672.99 1209
9673.92 1228
9674.84 1197
9675.77 1154
9676.70 1250
9677.63 1268
9678.56 1293
9679.49 1337
9680.41 1248
9681.34 1256
9682.27 1370
9683.20 1327
9684.13 1285
9685.06 1314
9685.99 1353
9686.91 1373
9687.84 1315
9688.77 1375
9689.70 1347
9690.63 1395
9691.56 1324
9692.49 1439
9693.42 1475
9694.35 1414
9695.28 1549
9696.21 1588
9697.13 1665
9698.06 1675
9698.99 1857
9699.92 1890
9700.85 1953
9701.78 1912
9702.71 1935
9703.64 1829
9704.57 1795
9705.50 1700
9706.43 1592
9707.36 1567
9708.29 1524
9709.22 1435
9710.15 1411
9711.08 1308
9712.01 1352
9712.94 1376
9713.87 1476
9714.80 1459
9715.73 1443
9716.66 1397
9717.59 1493
9718.52 1460
9719.45 1359
9720.38 1356
9721.31 1333
9722.24 1338
9723.17 1296
9724.10 1175
9725.04 1211
9725.97 1185
9726.90 1128
9727.83 1145
9728.76 1194
9729.69 1164
9730.62 1211
9731.55 1220
9732.48 1212
9733.41 1242
9734.34 1247
9735.28 1223
9736.21 1279
9737.14 1202
9738.07 1267
9739.00 1203
9739.93 1170
9740.86 1142
9741.79 1117
9742.73 1120
9743.66 1119
9744.59 1079
9745.52 1058
9746.45 1124
9747.38 1130
9748.32 1114
9749.25 1082
9750.18 1083
9751.11 1149
9752.04 1044
9752.98 1131
9753.91 1156
9754.84 1138
9755.77 1119
9756.70 1072
9757.64 1041
9758.57 1028
9759.50 1128
9760.43 1102
9761.37 1092
9762.30 1045
9763.23 1001
9764.16 1037
9765.10 1041
9766.03 1007
9766.96 1027
9767.89 1094
9768.83 1127
9769.76 1073
9770.69 1131
9771.63 1129
9772.56 1110
9773.49 1102
9774.42 1208
9775.36 1179
9776.29 1197
9777.22 1184
9778.16 1151
9779.09 1185
9780.02 1280
9780.96 1338
9781.89 1211
9782.82 1232
9783.76 1361
9784.69 1384
9785.62 1245
9786.56 1301
9787.49 1274
9788.42 1165
9789.36 1124
9790.29 1124
9791.23 1083
9792.16 1063
9793.09 1012
9794.03 1083
9794.96 1152
9795.90 1112
9796.83 1140
9797.76 1151
9798.70 1127
9799.63 1132
9800.57 1159
9801.50 1119
9802.44 1082
9803.37 1033
9804.30 1071
9805.24 1033
9806.17 1071
9807.11 1006
9808.04 899
9808.98 882
9809.91 883
9810.85 855
9811.78 907
9812.72 968
9813.65 863
9814.59 894
9815.52 975
9816.46 928
9817.39 948
9818.33 917
9819.26 906
9820.20 876
9821.13 840
9822.07 837
9823.00 870
9823.94 923
9824.87 901
9825.81 836
9826.74 812
9827.68 859
9828.62 885
9829.55 783
9830.49 807
9831.42 782
9832.36 829
9833.29 876
9834.23 905
9835.17 912
9836.10 843
9837.04 892
9837.97 844
9838.91 768
9839.85 781
9840.78 873
9841.72 805
9842.66 832
9843.59 873
9844.53 901
9845.46 868
9846.40 814
9847.34 856
9848.27 901
9849.21 839
9850.15 797
9851.08 851
9852.02 857
9852.96 870
9853.89 908
9854.83 905
9855.77 927
9856.71 923
9857.64 899
9858.58 873
9859.52 896
9860.45 899
9861.39 908
9862.33 881
9863.26 923
9864.20 890
9865.14 882
9866.08 828
9867.01 920
9867.95 863
9868.89 851
9869.83 840
9870.76 857
9871.70 824
9872.64 855
9873.58 809
9874.52 793
9875.45 867
9876.39 824
9877.33 857
9878.27 869
9879.21 811
9880.14 807
9881.08 816
9882.02 815
9882.96 805
9883.90 886
9884.83 793
9885.77 842
9886.71 855
9887.65 779
9888.59 811
9889.53 834
9890.46 823
9891.40 789
9892.34 773
9893.28 764
9894.22 770
9895.16 788
9896.10 828
9897.04 707
9897.98 737
9898.91 794
9899.85 740
9900.79 785
9901.73 796
9902.67 797
9903.61 783
9904.55 822
9905.49 885
9906.43 776
9907.37 765
9908.31 728
9909.25 762
9910.19 793
9911.12 754
9912.06 837
9913.00 808
9913.94 766
9914.88 764
9915.82 849
9916.76 804
9917.70 775
9918.64 738
9919.58 728
9920.52 783
9921.46 789
9922.40 892
9923.34 900
9924.28 918
9925.22 1098
9926.16 1261
9927.10 1403
9928.04 1380
9928.98 1370
9929.92 1400
9930.87 1280
9931.81 1241
9932.75 1274
9933.69 1192
9934.63 1051
9935.57 1029
9936.51 971
9937.45 834
9938.39 839
9939.33 856
9940.27 859
9941.21 789
9942.15 806
9943.10 751
9944.04 762
9944.98 783
9945.92 797
9946.86 708
9947.80 781
9948.74 744
9949.68 745
9950.63 676
9951.57 674
9952.51 661
9953.45 756
9954.39 741
9955.33 650
9956.27 713
9957.22 689
9958.16 768
9959.10 674
9960.04 686
9960.98 669
9961.93 678
9962.87 718
9963.81 632
9964.75 646
9965.69 644
9966.64 722
9967.58 741
9968.52 696
9969.46 638
9970.41 650
9971.35 662
9972.29 692
9973.23 692
9974.18 724
9975.12 668
9976.06 663
9977.00 696
9977.95 709
9978.89 652
9979.83 635
9980.77 679
9981.72 655
9982.66 615
9983.60 637
9984.55 571
9985.49 637
9986.43 636
9987.38 661
9988.32 697
9989.26 649
9990.21 623
9991.15 629
9992.09 656
9993.04 614
9993.98 654
9994.92 630
9995.87 660
9996.81 654
9997.75 664
9998.70 657
9999.64 660
10000.58 689
10001.53 649
10002.47 665
10003.42 666
10004.36 647
10005.30 673
10006.25 652
10007.19 681
10008.14 708
10009.08 641
10010.02 623
10010.97 657
10011.91 630
10012.86 647
10013.80 669
10014.75 645
10015.69 675
10016.64 650
10017.58 655
10018.52 657
10019.47 618
10020.41 641
10021.36 625
10022.30 635
10023.25 624
10024.19 594
10025.14 643
10026.08 682
10027.03 683
10027.97 633
10028.92 656
10029.86 614
10030.81 635
10031.75 658
10032.70 664
10033.64 651
10034.59 653
10035.54 697
10036.48 656
10037.43 592
10038.37 596
10039.32 628
10040.26 642
10041.21 586
10042.15 650
10043.10 615
10044.05 588
10044.99 592
10045.94 610
10046.88 578
10047.83 587
10048.78 586
10049.72 577
10050.67 536
10051.61 598
10052.56 598
10053.51 578
10054.45 620
10055.40 629
10056.35 593
10057.29 581
10058.24 602
10059.19 563
10060.13 633
10061.08 626
10062.03 546
10062.97 557
10063.92 604
10064.87 550
10065.81 531
10066.76 628
10067.71 609
10068.65 544
10069.60 593
10070.55 605
10071.49 628
10072.44 589
10073.39 603
10074.34 549
10075.28 619
10076.23 653
10077.18 583
10078.13 556
10079.07 580
10080.02 597
10080.97 592
10081.92 614
10082.86 613
10083.81 583
10084.76 591
10085.71 589
10086.66 598
10087.60 570
10088.55 590
10089.50 572
10090.45 543
10091.39 578
10092.34 563
10093.29 524
10094.24 568
10095.19 578
10096.14 561
10097.08 548
10098.03 580
10098.98 593
10099.93 570
10100.88 603
10101.83 635
10102.78 602
10103.72 573
10104.67 576
10105.62 560
10106.57 606
10107.52 538
10108.47 537
10109.42 583
10110.37 563
10111.31 541
10112.26 566
10113.21 616
10114.16 625
10115.11 602
10116.06 539
10117.01 508
10117.96 571
10118.91 597
10119.86 564
10120.81 528
10121.76 558
10122.71 564
10123.66 526
10124.61 532
10125.55 525
10126.50 534
10127.45 524
10128.40 529
10129.35 519
10130.30 563
10131.25 562
10132.20 524
10133.15 607
10134.10 589
10135.05 570
10136.00 559
10136.95 592
10137.90 634
10138.85 520
10139.81 538
10140.76 604
10141.71 554
10142.66 599
10143.61 590
10144.56 631
10145.51 607
10146.46 601
10147.41 643
10148.36 631
10149.31 619
10150.26 611
10151.21 608
10152.16 563
10153.11 578
10154.07 560
10155.02 597
10155.97 571
10156.92 505
10157.87 571
10158.82 546
10159.77 588
10160.72 571
10161.68 577
10162.63 623
10163.58 602
10164.53 552
10165.48 586
10166.43 589
10167.38 589
10168.34 574
10169.29 624
10170.24 648
10171.19 614
10172.14 603
10173.10 634
10174.05 638
10175.00 579
10175.95 623
10176.90 610
10177.86 691
10178.81 643
10179.76 614
10180.71 590
10181.66 581
10182.62 678
10183.57 691
10184.52 648
10185.47 660
10186.43 658
10187.38 671
10188.33 729
10189.28 717
10190.24 727
10191.19 645
10192.14 650
10193.10 674
10194.05 682
10195.00 733
10195.95 648
10196.91 696
10197.86 663
10198.81 670
10199.77 691
10200.72 623
10201.67 614
10202.63 687
10203.58 709
10204.53 643
10205.49 753
10206.44 760
10207.39 767
10208.35 852
10209.30 831
10210.25 831
10211.21 792
10212.16 759
10213.12 734
10214.07 659
10215.02 687
10215.98 714
10216.93 648
10217.88 675
10218.84 661
10219.79 693
10220.75 701
10221.70 669
10222.66 680
10223.61 675
10224.56 690
10225.52 633
10226.47 695
10227.43 689
10228.38 709
10229.34 691
10230.29 693
10231.25 701
10232.20 683
10233.15 764
10234.11 791
10235.06 869
10236.02 852
10236.97 931
10237.93 915
10238.88 978
10239.84 863
10240.79 874
10241.75 883
10242.70 826
10243.66 742
10244.61 709
10245.57 696
10246.53 631
10247.48 624
10248.44 655
10249.39 643
10250.35 615
10251.30 596
10252.26 584
10253.21 609
10254.17 648
10255.13 659
10256.08 629
10257.04 611
10257.99 668
10258.95 582
10259.90 547
10260.86 602
10261.82 627
10262.77 573
10263.73 582
10264.69 505
10265.64 557
10266.60 631
10267.55 541
10268.51 624
10269.47 608
10270.42 569
10271.38 561
10272.34 607
10273.29 619
10274.25 687
10275.21 681
10276.16 566
10277.12 607
10278.08 567
10279.03 589
10279.99 567
10280.95 581
10281.90 543
10282.86 544
10283.82 565
10284.78 570
10285.73 554
10286.69 508
10287.65 514
10288.60 603
10289.56 577
10290.52 507
10291.48 562
10292.43 601
10293.39 560
10294.35 571
10295.31 590
10296.26 568
10297.22 582
10298.18 590
10299.14 629
10300.10 541
10301.05 543
10302.01 565
10302.97 586
10303.93 487
10304.89 584
10305.84 565
10306.80 531
10307.76 514
10308.72 532
10309.68 597
10310.63 558
10311.59 584
10312.55 628
10313.51 633
10314.47 608
10315.43 617
10316.39 602
10317.34 596
10318.30 576
10319.26 584
10320.22 552
10321.18 532
10322.14 553
10323.10 570
10324.06 521
10325.02 556
10325.97 566
10326.93 589
10327.89 593
10328.85 521
10329.81 549
10330.77 570
10331.73 607
10332.69 574
10333.65 572
10334.61 619
10335.57 580
10336.53 548
10337.49 562
10338.45 542
10339.41 558
10340.37 536
10341.32 511
10342.28 522
10343.24 527
10344.20 580
10345.16 560
10346.12 607
10347.08 526
10348.04 569
10349.00 546
10349.96 605
10350.92 512
10351.89 498
10352.85 509
10353.81 515
10354.77 489
10355.73 522
10356.69 527
10357.65 509
10358.61 474
10359.57 457
10360.53 527
10361.49 531
10362.45 507
10363.41 524
10364.37 520
10365.33 474
10366.29 522
10367.25 528
10368.22 492
10369.18 500
10370.14 500
10371.10 487
10372.06 511
10373.02 508
10373.98 499
10374.94 517
10375.91 521
10376.87 564
10377.83 480
10378.79 433
10379.75 498
10380.71 580
10381.67 513
10382.64 478
10383.60 531
10384.56 544
10385.52 482
10386.48 526
10387.45 540
10388.41 502
10389.37 516
10390.33 502
10391.29 538
10392.26 522
10393.22 527
10394.18 512
10395.14 556
10396.10 563
10397.07 529
10398.03 528
10398.99 607
10399.95 474
10400.92 556
10401.88 492
10402.84 514
10403.80 559
10404.77 555
10405.73 522
10406.69 544
10407.66 535
10408.62 518
10409.58 531
10410.54 565
10411.51 571
10412.47 599
10413.43 591
10414.40 608
10415.36 621
10416.32 618
10417.29 646
10418.25 723
10419.21 676
10420.18 790
10421.14 777
10422.10 743
10423.07 703
10424.03 727
10424.99 655
10425.96 617
10426.92 582
10427.89 660
10428.85 569
10429.81 522
10430.78 533
10431.74 550
10432.70 540
10433.67 492
10434.63 520
10435.60 514
10436.56 589
10437.53 520
10438.49 516
10439.45 485
10440.42 512
10441.38 521
10442.35 526
10443.31 478
10444.28 512
10445.24 484
10446.21 543
10447.17 536
10448.13 542
10449.10 554
10450.06 472
10451.03 512
10451.99 558
10452.96 548
10453.92 470
10454.89 458
10455.85 472
10456.82 527
10457.78 475
10458.75 543
10459.71 478
10460.68 489
10461.65 525
10462.61 537
10463.58 532
10464.54 518
10465.51 531
10466.47 481
10467.44 541
10468.40 522
10469.37 490
10470.34 485
10471.30 540
10472.27 519
10473.23 492
10474.20 485
10475.16 541
10476.13 473
10477.10 523
10478.06 492
10479.03 501
10480.00 536
10480.96 490
10481.93 490
10482.89 485
10483.86 499
10484.83 500
10485.79 544
10486.76 485
10487.73 571
10488.69 549
10489.66 565
10490.63 549
10491.59 569
10492.56 539
10493.53 490
10494.49 475
10495.46 495
10496.43 570
10497.39 575
10498.36 556
10499.33 554
10500.30 524
10501.26 496
10502.23 544
10503.20 471
10504.16 531
10505.13 493
10506.10 598
10507.07 521
10508.03 485
10509.00 514
10509.97 511
10510.94 575
10511.90 536
10512.87 479
10513.84 467
10514.81 560
10515.78 537
10516.74 494
10517.71 540
10518.68 521
10519.65 502
10520.62 540
10521.58 540
10522.55 495
10523.52 558
10524.49 539
10525.46 543
10526.42 484
10527.39 534
10528.36 521
10529.33 585
10530.30 558
10531.27 515
10532.24 526
10533.20 518
10534.17 556
10535.14 519
10536.11 520
10537.08 549
10538.05 532
10539.02 514
10539.99 549
10540.95 531
10541.92 490
10542.89 513
10543.86 518
10544.83 569
10545.80 601
10546.77 578
10547.74 570
10548.71 498
10549.68 559
10550.65 593
10551.62 545
10552.59 596
10553.56 540
10554.53 613
10555.49 568
10556.46 583
10557.43 652
10558.40 675
10559.37 755
10560.34 759
10561.31 711
10562.28 724
10563.25 795
10564.22 784
10565.19 759
10566.16 731
10567.13 704
10568.10 615
10569.07 615
10570.05 620
10571.02 572
10571.99 509
10572.96 531
10573.93 522
10574.90 544
10575.87 557
10576.84 639
10577.81 585
10578.78 610
10579.75 593
10580.72 574
10581.69 545
10582.66 501
10583.63 551
10584.61 594
10585.58 548
10586.55 537
10587.52 534
10588.49 548
10589.46 572
10590.43 539
10591.40 626
10592.38 601
10593.35 596
10594.32 566
10595.29 623
10596.26 634
10597.23 615
10598.20 606
10599.18 545
10600.15 603
10601.12 551
10602.09 614
10603.06 545
10604.03 565
10605.01 505
10605.98 513
10606.95 492
10607.92 541
10608.89 493
10609.87 475
10610.84 529
10611.81 531
10612.78 527
10613.76 481
10614.73 537
10615.70 537
10616.67 490
10617.65 449
10618.62 474
10619.59 513
10620.56 510
10621.54 555
10622.51 543
10623.48 535
10624.45 527
10625.43 613
10626.40 551
10627.37 485
10628.35 517
10629.32 577
10630.29 515
10631.27 569
10632.24 570
10633.21 597
10634.19 609
10635.16 643
10636.13 623
10637.11 567
10638.08 617
10639.05 670
10640.03 732
10641.00 711
10641.97 730
10642.95 726
10643.92 680
10644.89 676
10645.87 649
10646.84 599
10647.82 557
10648.79 548
10649.76 513
10650.74 534
10651.71 554
10652.69 622
10653.66 582
10654.63 542
10655.61 493
10656.58 520
10657.56 551
10658.53 546
10659.51 521
10660.48 534
10661.46 511
10662.43 571
10663.40 584
10664.38 515
10665.35 515
10666.33 581
10667.30 525
10668.28 502
10669.25 553
10670.23 514
10671.20 524
10672.18 516
10673.15 532
10674.13 523
10675.10 512
10676.08 530
10677.05 529
10678.03 544
10679.00 520
10679.98 538
10680.96 546
10681.93 551
10682.91 554
10683.88 531
10684.86 578
10685.83 541
10686.81 590
10687.78 531
10688.76 502
10689.74 515
10690.71 536
10691.69 554
10692.66 474
10693.64 462
10694.62 510
10695.59 518
10696.57 523
10697.54 503
10698.52 477
10699.50 483
10700.47 569
10701.45 486
10702.43 468
10703.40 462
10704.38 502
10705.36 450
10706.33 492
10707.31 520
10708.29 487
10709.26 520
10710.24 507
10711.22 504
10712.19 458
10713.17 476
10714.15 497
10715.12 530
10716.10 505
10717.08 462
10718.05 525
10719.03 478
10720.01 489
10720.99 526
10721.96 492
10722.94 512
10723.92 509
10724.90 461
10725.87 498
10726.85 461
10727.83 456
10728.81 487
10729.78 463
10730.76 463
10731.74 465
10732.72 435
10733.69 411
10734.67 437
10735.65 545
10736.63 443
10737.61 479
10738.58 471
10739.56 490
10740.54 513
10741.52 440
10742.50 460
10743.47 494
10744.45 497
10745.43 475
10746.41 451
10747.39 443
10748.37 460
10749.35 419
10750.32 432
10751.30 450
10752.28 487
10753.26 463
10754.24 461
10755.22 439
10756.20 469
10757.18 412
10758.15 442
10759.13 510
10760.11 494
10761.09 452
10762.07 463
10763.05 466
10764.03 464
10765.01 484
10765.99 418
10766.97 456
10767.95 444
10768.93 479
10769.91 473
10770.88 507
10771.86 451
10772.84 444
10773.82 468
10774.80 502
10775.78 497
10776.76 466
10777.74 472
10778.72 403
10779.70 452
10780.68 473
10781.66 506
10782.64 473
10783.62 541
10784.60 506
10785.58 461
10786.56 438
10787.54 463
10788.52 462
10789.50 465
10790.48 457
10791.47 427
10792.45 433
10793.43 446
10794.41 457
10795.39 479
10796.37 422
10797.35 455
10798.33 479
10799.31 400
10800.29 483
10801.27 511
10802.25 476
10803.23 493
10804.22 519
10805.20 467
10806.18 456
10807.16 476
10808.14 476
10809.12 494
10810.10 464
10811.08 478
10812.07 488
10813.05 438
10814.03 518
10815.01 521
10815.99 499
10816.97 506
10817.95 499
10818.94 467
10819.92 486
10820.90 534
10821.88 490
10822.86 447
10823.85 464
10824.83 544
10825.81 549
10826.79 537
10827.77 489
10828.76 497
10829.74 465
10830.72 505
10831.70 501
10832.68 456
10833.67 531
10834.65 580
10835.63 493
10836.61 505
10837.60 503
10838.58 470
10839.56 496
10840.55 516
10841.53 492
10842.51 460
10843.49 494
10844.48 555
10845.46 515
10846.44 545
10847.43 539
10848.41 548
10849.39 567
10850.37 521
10851.36 541
10852.34 526
10853.32 577
10854.31 565
10855.29 539
10856.27 540
10857.26 545
10858.24 533
10859.22 545
10860.21 509
10861.19 559
10862.18 562
10863.16 565
10864.14 579
10865.13 575
10866.11 604
10867.09 590
10868.08 616
10869.06 552
10870.05 574
10871.03 608
10872.01 564
10873.00 594
10873.98 562
10874.97 528
10875.95 590
10876.94 607
10877.92 643
10878.90 584
10879.89 561
10880.87 623
10881.86 567
10882.84 562
10883.83 566
10884.81 640
10885.80 637
10886.78 635
10887.77 619
10888.75 643
10889.74 615
10890.72 640
10891.71 695
10892.69 671
10893.68 650
10894.66 666
10895.65 663
10896.63 699
10897.62 613
10898.60 608
10899.59 753
10900.57 715
10901.56 707
10902.54 704
10903.53 671
10904.52 692
10905.50 727
10906.49 650
10907.47 723
10908.46 696
10909.44 660
10910.43 678
10911.42 708
10912.40 782
10913.39 756
10914.37 702
10915.36 715
10916.35 747
10917.33 747
10918.32 691
10919.31 737
10920.29 744
10921.28 754
10922.26 793
10923.25 731
10924.24 773
10925.22 741
10926.21 781
10927.20 804
10928.18 761
10929.17 726
10930.16 738
10931.14 874
10932.13 813
10933.12 776
10934.10 790
10935.09 792
10936.08 868
10937.07 886
10938.05 844
10939.04 841
10940.03 892
10941.01 892
10942.00 767
10942.99 824
10943.98 889
10944.96 939
10945.95 901
10946.94 882
10947.93 878
10948.91 930
10949.90 1010
10950.89 1011
10951.88 1019
10952.86 1065
10953.85 991
10954.84 1129
10955.83 1196
10956.82 1141
10957.80 1258
10958.79 1291
10959.78 1371
10960.77 1355
10961.76 1271
10962.75 1234
10963.73 1179
10964.72 1096
10965.71 1124
10966.70 1071
10967.69 1084
10968.68 1085
10969.66 1050
10970.65 1049
10971.64 1005
10972.63 1004
10973.62 1048
10974.61 987
10975.60 920
10976.58 1030
10977.57 1046
10978.56 1027
10979.55 1041
10980.54 987
10981.53 1037
10982.52 992
10983.51 1016
10984.50 1080
10985.49 1085
10986.48 965
10987.47 1006
10988.45 1090
10989.44 1103
10990.43 1074
10991.42 1123
10992.41 1180
10993.40 1174
10994.39 1255
10995.38 1262
10996.37 1482
10997.36 1610
10998.35 1697
10999.34 1884
11000.33 1905
11001.32 1844
11002.31 1833
11003.30 1900
11004.29 1847
11005.28 1633
11006.27 1480
11007.26 1393
11008.25 1349
11009.24 1140
11010.23 1093
11011.22 1073
11012.21 989
11013.20 996
11014.19 954
11015.18 955
11016.18 885
11017.17 887
11018.16 921
11019.15 846
11020.14 864
11021.13 904
11022.12 885
11023.11 865
11024.10 800
11025.09 868
11026.08 839
11027.08 751
11028.07 847
11029.06 778
11030.05 767
11031.04 722
11032.03 760
11033.02 747
11034.01 778
11035.01 810
11036.00 813
11036.99 792
11037.98 806
11038.97 797
11039.96 769
11040.96 716
11041.95 738
11042.94 733
11043.93 751
11044.92 752
11045.92 761
11046.91 650
11047.90 674
11048.89 698
11049.88 723
11050.88 750
11051.87 700
11052.86 713
11053.85 714
11054.85 666
11055.84 697
11056.83 654
11057.82 635
11058.82 724
11059.81 685
11060.80 623
11061.79 641
11062.79 711
11063.78 743
11064.77 674
11065.76 651
11066.76 659
11067.75 647
11068.74 642
11069.74 653
11070.73 693
11071.72 689
11072.72 639
11073.71 693
11074.70 722
11075.70 698
11076.69 712
11077.68 652
11078.68 716
11079.67 702
11080.66 648
11081.66 669
11082.65 744
11083.64 744
11084.64 645
11085.63 717
11086.62 675
11087.62 608
11088.61 638
11089.61 642
11090.60 667
11091.59 650
11092.59 659
11093.58 665
11094.58 658
11095.57 632
11096.57 567
11097.56 575
11098.55 612
11099.55 601
11100.54 619
11101.54 634
11102.53 643
11103.53 654
11104.52 648
11105.52 628
11106.51 668
11107.51 612
11108.50 619
11109.49 593
11110.49 640
11111.48 611
11112.48 611
11113.47 603
11114.47 651
11115.46 681
11116.46 570
11117.46 610
11118.45 598
11119.45 564
11120.44 591
11121.44 577
11122.43 536
11123.43 565
11124.42 625
11125.42 591
11126.41 676
11127.41 651
11128.41 643
11129.40 623
11130.40 623
11131.39 590
11132.39 599
11133.38 590
11134.38 578
11135.38 510
11136.37 572
11137.37 509
11138.36 592
11139.36 556
11140.36 511
11141.35 578
11142.35 573
11143.35 588
11144.34 571
11145.34 546
11146.34 637
11147.33 588
11148.33 575
11149.32 529
11150.32 562
11151.32 572
11152.31 571
11153.31 555
11154.31 581
11155.31 597
11156.30 558
11157.30 573
11158.30 573
11159.29 532
11160.29 501
11161.29 557
11162.28 559
11163.28 587
11164.28 580
11165.28 511
11166.27 515
11167.27 567
11168.27 597
11169.27 491
11170.26 579
11171.26 537
11172.26 518
11173.26 495
11174.25 535
11175.25 528
11176.25 539
11177.25 560
11178.25 560
11179.24 525
11180.24 483
11181.24 511
11182.24 541
11183.24 497
11184.23 509
11185.23 541
11186.23 516
11187.23 512
11188.23 491
11189.23 474
11190.22 497
11191.22 537
11192.22 547
11193.22 494
11194.22 513
11195.22 511
11196.22 533
11197.21 526
11198.21 531
11199.21 497
11200.21 471
11201.21 461
11202.21 450
11203.21 468
11204.21 508
11205.21 528
11206.21 482
11207.21 479
11208.20 464
11209.20 490
11210.20 557
11211.20 549
11212.20 497
11213.20 493
11214.20 471
11215.20 573
11216.20 502
11217.20 526
11218.20 518
11219.20 514
11220.20 493
11221.20 510
11222.20 496
11223.20 488
11224.20 475
11225.20 488
11226.20 450
11227.20 444
11228.20 546
11229.20 516
11230.20 541
11231.20 484
11232.20 481
11233.20 511
11234.20 542
11235.20 558
11236.20 584
11237.20 512
11238.20 505
11239.20 505
11240.20 521
11241.20 539
11242.21 504
11243.21 547
11244.21 495
11245.21 504
11246.21 500
11247.21 535
11248.21 488
11249.21 478
11250.21 494
11251.21 534
11252.22 489
11253.22 487
11254.22 546
11255.22 548
11256.22 544
11257.22 512
11258.22 494
11259.23 532
11260.23 545
11261.23 570
11262.23 565
11263.23 473
11264.23 505
11265.24 495
11266.24 574
11267.24 583
11268.24 572
11269.24 580
11270.25 582
11271.25 546
11272.25 518
11273.25 529
11274.25 585
11275.26 610
11276.26 609
11277.26 624
11278.26 558
11279.27 566
11280.27 602
11281.27 598
11282.27 598
11283.28 589
11284.28 598
11285.28 573
11286.28 503
11287.29 561
11288.29 539
11289.29 510
11290.29 569
11291.30 550
11292.30 502
11293.30 592
11294.31 525
11295.31 516
11296.31 544
11297.32 646
11298.32 571
11299.32 572
11300.33 536
11301.33 579
11302.33 560
11303.34 560
11304.34 549
11305.34 564
11306.35 555
11307.35 631
11308.35 578
11309.36 551
11310.36 629
11311.37 671
11312.37 674
11313.37 689
11314.38 626
11315.38 598
11316.39 669
11317.39 675
11318.39 685
11319.40 624
11320.40 639
11321.41 614
11322.41 632
11323.42 569
11324.42 550
11325.42 519
11326.43 580
11327.43 588
11328.44 585
11329.44 510
11330.45 519
11331.45 549
11332.46 554
11333.46 533
11334.47 548
11335.47 570
11336.48 528
11337.48 529
11338.49 511
11339.49 540
11340.50 552
11341.50 542
11342.51 570
11343.51 559
11344.52 586
11345.52 511
11346.53 557
11347.53 547
11348.54 499
11349.55 479
11350.55 499
11351.56 482
11352.56 546
11353.57 529
11354.57 538
11355.58 519
11356.59 526
11357.59 466
11358.60 510
11359.60 518
11360.61 486
11361.62 503
11362.62 530
11363.63 503
11364.63 491
11365.64 469
11366.65 465
11367.65 500
11368.66 495
11369.67 464
11370.67 509
11371.68 507
11372.69 454
11373.69 488
11374.70 465
11375.71 476
11376.71 464
11377.72 494
11378.73 509
11379.73 479
11380.74 496
11381.75 492
11382.75 475
11383.76 467
11384.77 470
11385.78 459
11386.78 472
11387.79 456
11388.80 489
11389.80 470
11390.81 519
11391.82 454
11392.83 489
11393.83 501
11394.84 545
11395.85 518
11396.86 481
11397.86 489
11398.87 502
11399.88 540
11400.89 452
11401.90 513
11402.90 488
11403.91 561
11404.92 511
11405.93 466
11406.94 499
11407.94 479
11408.95 524
11409.96 521
11410.97 470
11411.98 461
11412.99 468
11413.99 441
11415.00 435
11416.01 449
11417.02 473
11418.03 484
11419.04 506
11420.04 535
11421.05 522
11422.06 508
11423.07 525
11424.08 445
11425.09 477
11426.10 516
11427.11 501
11428.12 532
11429.13 493
11430.13 458
11431.14 443
11432.15 474
11433.16 437
11434.17 445
11435.18 472
11436.19 448
11437.20 444
11438.21 455
11439.22 537
11440.23 529
11441.24 499
11442.25 490
11443.26 466
11444.27 431
11445.28 444
11446.29 465
11447.30 473
11448.31 521
11449.32 498
11450.33 499
11451.34 502
11452.35 463
11453.36 508
11454.37 497
11455.38 520
11456.39 522
11457.40 508
11458.41 457
11459.42 494
11460.43 456
11461.44 498
11462.45 459
11463.46 493
11464.47 475
11465.48 464
11466.49 460
11467.50 485
11468.51 487
11469.52 492
11470.54 527
11471.55 491
11472.56 483
11473.57 519
11474.58 459
11475.59 488
11476.60 497
11477.61 491
11478.62 483
11479.64 493
11480.65 505
11481.66 514
11482.67 445
11483.68 498
11484.69 454
11485.70 460
11486.72 502
11487.73 489
11488.74 448
11489.75 463
11490.76 472
11491.77 484
11492.79 521
11493.80 486
11494.81 495
11495.82 470
11496.83 498
11497.85 440
11498.86 469
11499.87 436
11500.88 517
11501.90 525
11502.91 500
11503.92 529
11504.93 453
11505.95 500
11506.96 497
11507.97 468
11508.98 414
11510.00 448
11511.01 474
11512.02 494
11513.03 469
11514.05 430
11515.06 429
11516.07 521
11517.09 473
11518.10 445
11519.11 429
11520.12 486
11521.14 506
11522.15 521
11523.16 489
11524.18 473
11525.19 477
11526.20 504
11527.22 523
11528.23 529
11529.24 530
11530.26 504
11531.27 494
11532.28 506
11533.30 515
11534.31 533
11535.33 461
11536.34 482
11537.35 504
11538.37 482
11539.38 475
11540.40 528
11541.41 560
11542.42 554
11543.44 540
11544.45 532
11545.47 503
11546.48 502
11547.49 526
11548.51 507
11549.52 499
11550.54 530
11551.55 537
11552.57 536
11553.58 543
11554.60 597
11555.61 581
11556.63 521
11557.64 541
11558.65 559
11559.67 553
11560.68 584
11561.70 589
11562.71 615
11563.73 596
11564.74 601
11565.76 582
11566.77 577
11567.79 605
11568.81 575
11569.82 560
11570.84 602
11571.85 602
11572.87 607
11573.88 610
11574.90 640
11575.91 633
11576.93 645
11577.94 661
11578.96 697
11579.98 703
11580.99 703
11582.01 691
11583.02 740
11584.04 832
11585.05 798
11586.07 783
11587.09 711
11588.10 761
11589.12 833
11590.14 767
11591.15 764
11592.17 855
11593.18 881
11594.20 991
11595.22 1056
11596.23 1148
11597.25 1246
11598.27 1414
11599.28 1485
11600.30 1531
11601.32 1487
11602.33 1472
11603.35 1356
11604.37 1299
11605.38 1307
11606.40 1121
11607.42 1063
11608.43 937
11609.45 894
11610.47 866
11611.49 769
11612.50 720
11613.52 710
11614.54 654
11615.55 682
11616.57 700
11617.59 635
11618.61 629
11619.62 655
11620.64 627
11621.66 598
11622.68 618
11623.69 580
11624.71 571
11625.73 630
11626.75 611
11627.77 550
11628.78 613
11629.80 566
11630.82 536
11631.84 532
11632.85 570
11633.87 496
11634.89 536
11635.91 558
11636.93 538
11637.95 577
11638.96 547
11639.98 545
11641.00 545
11642.02 575
11643.04 516
11644.06 481
11645.07 523
11646.09 496
11647.11 500
11648.13 484
11649.15 513
11650.17 519
11651.19 488
11652.21 461
11653.23 486
11654.24 512
11655.26 508
11656.28 493
11657.30 523
11658.32 539
11659.34 534
11660.36 498
11661.38 461
11662.40 487
11663.42 495
11664.44 476
11665.46 508
11666.48 580
11667.49 481
11668.51 462
11669.53 520
11670.55 529
11671.57 587
11672.59 539
11673.61 579
11674.63 542
11675.65 536
11676.67 513
11677.69 567
11678.71 547
11679.73 523
11680.75 496
11681.77 529
11682.79 518
11683.81 572
11684.83 561
11685.85 557
11686.88 515
11687.90 526
11688.92 530
11689.94 509
11690.96 475
11691.98 504
11693.00 526
11694.02 507
11695.04 482
11696.06 550
11697.08 533
11698.10 501
11699.12 507
11700.14 501
11701.17 502
11702.19 518
11703.21 533
11704.23 542
11705.25 474
11706.27 515
11707.29 524
11708.31 440
11709.34 450
11710.36 501
11711.38 513
11712.40 481
11713.42 462
11714.44 453
11715.46 460
11716.49 466
11717.51 435
11718.53 483
11719.55 442
11720.57 452
11721.60 438
11722.62 464
11723.64 485
11724.66 464
11725.68 435
11726.71 492
11727.73 448
11728.75 460
11729.77 485
11730.80 478
11731.82 482
11732.84 441
11733.86 470
11734.88 475
11735.91 450
11736.93 462
11737.95 476
11738.98 455
11740.00 470
11741.02 481
11742.04 477
11743.07 452
11744.09 467
11745.11 464
11746.14 470
11747.16 483
11748.18 484
11749.20 471
11750.23 438
11751.25 386
11752.27 403
11753.30 476
11754.32 488
11755.34 506
11756.37 473
11757.39 537
11758.41 507
11759.44 488
11760.46 470
11761.49 471
11762.51 437
11763.53 461
11764.56 462
11765.58 421
11766.60 473
11767.63 460
11768.65 471
11769.68 482
11770.70 475
11771.72 459
11772.75 452
11773.77 420
11774.80 404
11775.82 420
11776.85 442
11777.87 470
11778.90 442
11779.92 441
11780.94 438
11781.97 432
11782.99 433
11784.02 429
11785.04 396
11786.07 444
11787.09 456
11788.12 447
11789.14 436
11790.17 438
11791.19 398
11792.22 449
11793.24 428
11794.27 430
11795.29 426
11796.32 461
11797.34 464
11798.37 471
11799.39 460
11800.42 384
11801.44 492
11802.47 472
11803.49 443
11804.52 445
11805.55 433
11806.57 470
11807.60 479
11808.62 485
11809.65 494
11810.67 459
11811.70 441
11812.73 475
11813.75 407
11814.78 475
11815.80 480
11816.83 443
11817.86 464
11818.88 416
11819.91 431
11820.94 461
11821.96 476
11822.99 481
11824.01 467
11825.04 455
11826.07 430
11827.09 474
11828.12 504
11829.15 466
11830.17 485
11831.20 533
11832.23 494
11833.25 514
11834.28 436
11835.31 468
11836.33 518
11837.36 472
11838.39 453
11839.42 442
11840.44 451
11841.47 461
11842.50 443
11843.52 469
11844.55 445
11845.58 458
11846.61 430
11847.63 438
11848.66 486
11849.69 465
11850.72 480
11851.74 488
11852.77 499
11853.80 480
11854.83 474
11855.85 495
11856.88 515
11857.91 551
11858.94 474
11859.97 469
11860.99 464
11862.02 445
11863.05 439
11864.08 519
11865.11 530
11866.13 481
11867.16 470
11868.19 481
11869.22 541
11870.25 512
11871.28 484
11872.30 477
11873.33 486
11874.36 447
11875.39 487
11876.42 498
11877.45 505
11878.48 522
11879.51 508
11880.53 520
11881.56 531
11882.59 542
11883.62 495
11884.65 522
11885.68 496
11886.71 537
11887.74 529
11888.77 546
11889.80 516
11890.83 554
11891.85 548
11892.88 587
11893.91 573
11894.94 531
11895.97 586
11897.00 600
11898.03 569
11899.06 565
11900.09 637
11901.12 645
11902.15 644
11903.18 637
11904.21 622
11905.24 645
11906.27 646
11907.30 643
11908.33 591
11909.36 555
11910.39 633
11911.42 670
11912.45 589
11913.48 595
11914.51 590
11915.54 676
11916.57 653
11917.60 639
11918.63 611
11919.66 581
11920.69 585
11921.73 549
11922.76 612
11923.79 584
11924.82 630
11925.85 709
11926.88 775
11927.91 761
11928.94 777
11929.97 793
11931.00 799
11932.03 838
11933.07 869
11934.10 847
11935.13 850
11936.16 831
11937.19 746
11938.22 732
11939.25 669
11940.28 651
11941.32 616
11942.35 629
11943.38 616
11944.41 606
11945.44 553
11946.47 589
11947.51 572
11948.54 581
11949.57 578
11950.60 548
11951.63 504
11952.66 498
11953.70 516
11954.73 490
11955.76 504
11956.79 553
11957.83 526
11958.86 478
11959.89 460
11960.92 533
11961.95 538
11962.99 547
11964.02 465
11965.05 510
11966.08 525
11967.12 506
11968.15 521
11969.18 487
11970.22 484
11971.25 516
11972.28 513
11973.31 524
11974.35 529
11975.38 552
11976.41 497
11977.45 511
11978.48 499
11979.51 511
11980.55 529
11981.58 529
11982.61 496
11983.64 491
11984.68 518
11985.71 463
11986.75 545
11987.78 549
11988.81 493
11989.85 490
11990.88 490
11991.91 527
11992.95 508
11993.98 503
11995.01 456
11996.05 519
11997.08 543
11998.12 492
11999.15 556
12000.18 509
12001.22 558
12002.25 525
12003.29 521
12004.32 498
12005.35 541
12006.39 563
12007.42 557
12008.46 565
12009.49 580
12010.53 538
12011.56 558
12012.60 546
12013.63 563
12014.67 594
12015.70 583
12016.73 543
12017.77 553
12018.80 601
12019.84 566
12020.87 544
12021.91 613
12022.94 579
12023.98 550
12025.01 552
12026.05 594
12027.08 616
12028.12 507
12029.15 516
12030.19 556
12031.23 565
12032.26 562
12033.30 548
12034.33 553
12035.37 504
12036.40 556
12037.44 520
12038.47 496
12039.51 531
12040.55 521
12041.58 557
12042.62 523
12043.65 572
12044.69 519
12045.73 489
12046.76 488
12047.80 563
12048.83 534
12049.87 516
12050.91 461
12051.94 516
12052.98 539
12054.01 592
12055.05 515
12056.09 495
12057.12 482
12058.16 482
12059.20 492
12060.23 510
12061.27 523
12062.31 454
12063.34 520
12064.38 477
12065.42 478
12066.45 480
12067.49 518
12068.53 523
12069.57 545
12070.60 491
12071.64 497
12072.68 547
12073.71 596
12074.75 531
12075.79 501
12076.83 523
12077.86 539
12078.90 513
12079.94 486
12080.98 451
12082.01 527
12083.05 546
12084.09 552
12085.13 534
12086.16 549
12087.20 534
12088.24 508
12089.28 512
12090.32 465
12091.35 491
12092.39 496
12093.43 498
12094.47 497
12095.51 554
12096.54 531
12097.58 530
12098.62 503
12099.66 528
12100.70 547
12101.74 550
12102.77 528
12103.81 562
12104.85 551
12105.89 565
12106.93 535
12107.97 531
12109.01 492
12110.04 542
12111.08 536
12112.12 520
12113.16 475
12114.20 491
12115.24 481
12116.28 475
12117.32 421
12118.36 432
12119.39 479
12120.43 471
12121.47 492
12122.51 510
12123.55 472
12124.59 411
12125.63 487
12126.67 483
12127.71 436
12128.75 445
12129.79 414
12130.83 423
12131.87 458
12132.91 414
12133.95 428
12134.99 433
12136.03 465
12137.07 434
12138.11 404
12139.15 413
12140.19 406
12141.23 474
12142.27 439
12143.31 461
12144.35 411
12145.39 382
12146.43 446
12147.47 428
12148.51 431
12149.55 441
12150.59 455
12151.63 404
12152.67 387
12153.71 424
12154.75 408
12155.79 414
12156.83 406
12157.88 435
12158.92 479
12159.96 442
12161.00 443
12162.04 438
12163.08 410
12164.12 463
12165.16 453
12166.20 414
12167.24 416
12168.29 419
12169.33 478
12170.37 431
12171.41 411
12172.45 454
12173.49 436
12174.53 410
12175.58 413
12176.62 395
12177.66 421
12178.70 388
12179.74 379
12180.78 405
12181.83 425
12182.87 398
12183.91 435
12184.95 428
12185.99 443
12187.04 441
12188.08 438
12189.12 408
12190.16 419
12191.20 418
12192.25 467
12193.29 434
12194.33 440
12195.37 420
12196.42 440
12197.46 399
12198.50 395
12199.54 435
12200.59 447
12201.63 399
12202.67 430
12203.72 425
12204.76 481
12205.80 463
12206.84 404
12207.89 468
12208.93 431
12209.97 455
12211.02 427
12212.06 444
12213.10 458
12214.15 451
12215.19 432
12216.23 477
12217.28 452
12218.32 456
12219.36 438
12220.41 422
12221.45 451
12222.49 422
12223.54 444
12224.58 433
12225.62 453
12226.67 430
12227.71 480
12228.76 465
12229.80 442
12230.84 407
12231.89 468
12232.93 461
12233.98 469
12235.02 459
12236.06 441
12237.11 422
12238.15 408
12239.20 466
12240.24 443
12241.29 421
12242.33 413
12243.37 443
12244.42 398
12245.46 428
12246.51 385
12247.55 415
12248.60 427
12249.64 468
12250.69 422
12251.73 441
12252.78 487
12253.82 447
12254.87 439
12255.91 438
12256.96 432
12258.00 392
12259.05 409
12260.09 439
12261.14 486
12262.18 458
12263.23 410
12264.27 385
12265.32 436
12266.36 383
12267.41 406
12268.45 423
12269.50 435
12270.55 457
12271.59 430
12272.64 434
12273.68 426
12274.73 381
12275.77 378
12276.82 454
12277.87 410
12278.91 411
12279.96 413
12281.00 409
12282.05 381
12283.10 403
12284.14 422
12285.19 392
12286.24 430
12287.28 402
12288.33 450
12289.38 465
12290.42 454
12291.47 408
12292.51 380
12293.56 426
12294.61 423
12295.65 366
12296.70 380
12297.75 373
12298.80 375
12299.84 381
12300.89 427
12301.94 382
12302.98 400
12304.03 435
12305.08 383
12306.12 417
12307.17 394
12308.22 438
12309.27 427
12310.31 420
12311.36 425
12312.41 401
12313.46 384
12314.50 393
12315.55 387
12316.60 397
12317.65 369
12318.69 401
12319.74 393
12320.79 415
12321.84 413
12322.88 399
12323.93 399
12324.98 372
12326.03 400
12327.08 405
12328.12 408
12329.17 412
12330.22 419
12331.27 377
12332.32 400
12333.37 402
12334.41 386
12335.46 393
12336.51 377
12337.56 384
12338.61 421
12339.66 411
12340.71 404
12341.75 439
12342.80 422
12343.85 436
12344.90 445
12345.95 382
12347.00 392
12348.05 404
12349.10 397
12350.15 345
12351.19 421
12352.24 420
12353.29 414
12354.34 427
12355.39 420
12356.44 411
12357.49 413
12358.54 378
12359.59 392
12360.64 372
12361.69 392
12362.74 440
12363.79 421
12364.84 387
12365.89 414
12366.94 444
12367.99 412
12369.04 419
12370.09 430
12371.14 407
12372.18 387
12373.24 433
12374.29 465
12375.34 469
12376.39 422
12377.44 397
12378.49 417
12379.54 430
12380.59 411
12381.64 443
12382.69 458
12383.74 462
12384.79 485
12385.84 392
12386.89 433
12387.94 408
12388.99 452
12390.04 421
12391.09 410
12392.14 423
12393.19 476
12394.24 467
12395.30 480
12396.35 444
12397.40 428
12398.45 457
12399.50 417
12400.55 426
12401.60 426
12402.65 452
12403.70 439
12404.76 461
12405.81 450
12406.86 465
12407.91 480
12408.96 489
12410.01 454
12411.07 472
12412.12 442
12413.17 435
12414.22 454
12415.27 438
12416.32 470
12417.38 476
12418.43 410
12419.48 449
12420.53 489
12421.58 436
12422.64 463
12423.69 471
12424.74 477
12425.79 436
12426.84 412
12427.90 438
12428.95 479
12430.00 430
12431.05 425
12432.11 464
12433.16 483
12434.21 476
12435.26 470
12436.32 481
12437.37 425
12438.42 472
12439.48 440
12440.53 435
12441.58 436
12442.63 452
12443.69 459
12444.74 444
12445.79 439
12446.85 437
12447.90 475
12448.95 462
12450.01 446
12451.06 485
12452.11 507
12453.17 505
12454.22 451
12455.27 442
12456.33 477
12457.38 481
12458.43 434
12459.49 495
12460.54 493
12461.60 461
12462.65 460
12463.70 473
12464.76 507
12465.81 518
12466.86 482
12467.92 498
12468.97 484
12470.03 495
12471.08 561
12472.14 571
12473.19 585
12474.24 551
12475.30 544
12476.35 566
12477.41 554
12478.46 549
12479.52 561
12480.57 570
12481.63 605
12482.68 577
12483.73 574
12484.79 575
12485.84 651
12486.90 726
12487.95 732
12489.01 770
12490.06 848
12491.12 897
12492.17 927
12493.23 944
12494.28 922
12495.34 1050
12496.39 1077
12497.45 1079
12498.51 993
12499.56 937
12500.62 955
12501.67 909
12502.73 840
12503.78 720
12504.84 720
12505.89 715
12506.95 718
12508.01 636
12509.06 665
12510.12 618
12511.17 546
12512.23 591
12513.28 611
12514.34 528
12515.40 533
12516.45 545
12517.51 560
12518.56 533
12519.62 541
12520.68 564
12521.73 561
12522.79 519
12523.85 495
12524.90 491
12525.96 510
12527.02 563
12528.07 525
12529.13 474
12530.19 466
12531.24 502
12532.30 515
12533.36 481
12534.41 499
12535.47 515
12536.53 493
12537.58 495
12538.64 504
12539.70 492
12540.75 510
12541.81 492
12542.87 513
12543.93 444
12544.98 456
12546.04 479
12547.10 553
12548.16 516
12549.21 504
12550.27 477
12551.33 466
12552.39 510
12553.44 505
12554.50 462
12555.56 476
12556.62 487
12557.67 525
12558.73 503
12559.79 546
12560.85 513
12561.91 496
12562.96 563
12564.02 578
12565.08 584
12566.14 587
12567.20 597
12568.26 620
12569.31 596
12570.37 585
12571.43 606
12572.49 624
12573.55 670
12574.61 644
12575.66 658
12576.72 670
12577.78 681
12578.84 677
12579.90 654
12580.96 651
12582.02 667
12583.08 651
12584.13 615
12585.19 607
12586.25 595
12587.31 571
12588.37 560
12589.43 613
12590.49 584
12591.55 641
12592.61 649
12593.67 591
12594.73 564
12595.79 574
12596.85 614
12597.91 581
12598.96 570
12600.02 587
12601.08 604
12602.14 560
12603.20 514
12604.26 488
12605.32 490
12606.38 503
12607.44 529
12608.50 522
12609.56 513
12610.62 549
12611.68 489
12612.74 509
12613.80 506
12614.86 502
12615.92 512
12616.98 475
12618.04 457
12619.10 437
12620.17 510
12621.23 513
12622.29 499
12623.35 514
12624.41 509
12625.47 507
12626.53 507
12627.59 478
12628.65 509
12629.71 494
12630.77 503
12631.83 457
12632.89 458
12633.96 491
12635.02 510
12636.08 481
12637.14 474
12638.20 468
12639.26 483
12640.32 416
12641.38 433
12642.45 468
12643.51 479
12644.57 465
12645.63 499
12646.69 498
12647.75 496
12648.81 545
12649.88 531
12650.94 481
12652.00 533
12653.06 538
12654.12 545
12655.19 570
12656.25 543
12657.31 543
12658.37 540
12659.43 514
12660.50 536
12661.56 507
12662.62 554
12663.68 535
12664.75 558
12665.81 551
12666.87 519
12667.93 509
12668.99 547
12670.06 500
12671.12 505
12672.18 533
12673.25 506
12674.31 521
12675.37 555
12676.43 522
12677.50 472
12678.56 512
12679.62 511
12680.69 528
12681.75 537
12682.81 534
12683.87 513
12684.94 558
12686.00 539
12687.06 536
12688.13 462
12689.19 497
12690.25 485
12691.32 521
12692.38 518
12693.45 483
12694.51 516
12695.57 501
12696.64 516
12697.70 554
12698.76 547
12699.83 545
12700.89 545
12701.95 548
12703.02 506
12704.08 489
12705.15 514
12706.21 532
12707.28 515
12708.34 513
12709.40 450
12710.47 485
12711.53 466
12712.60 438
12713.66 508
12714.73 487
12715.79 448
12716.85 454
12717.92 438
12718.98 460
12720.05 436
12721.11 505
12722.18 462
12723.24 468
12724.31 501
12725.37 469
12726.44 468
12727.50 449
12728.57 483
12729.63 447
12730.70 442
12731.76 469
12732.83 452
12733.89 491
12734.96 484
12736.02 492
12737.09 480
12738.15 472
12739.22 504
12740.29 485
12741.35 438
12742.42 458
12743.48 477
12744.55 484
12745.61 422
12746.68 432
12747.74 385
12748.81 454
12749.88 452
12750.94 391
12752.01 443
12753.07 430
12754.14 438
12755.21 446
12756.27 443
12757.34 383
12758.41 401
12759.47 426
12760.54 436
12761.60 369
12762.67 390
12763.74 390
12764.80 430
12765.87 416
12766.94 429
12768.00 420
12769.07 431
12770.14 470
12771.20 402
12772.27 438
12773.34 415
12774.40 427
12775.47 406
12776.54 419
12777.61 457
12778.67 443
12779.74 394
12780.81 393
12781.87 438
12782.94 436
12784.01 466
12785.08 447
12786.14 412
12787.21 490
12788.28 449
12789.35 434
12790.41 454
12791.48 410
12792.55 413
12793.62 438
12794.69 431
12795.75 431
12796.82 434
12797.89 419
12798.96 421
12800.02 375
12801.09 415
12802.16 466
12803.23 460
12804.30 433
12805.37 409
12806.43 375
12807.50 445
12808.57 418
12809.64 428
12810.71 422
12811.78 400
12812.84 434
12813.91 450
12814.98 418
12816.05 404
12817.12 410
12818.19 428
12819.26 417
12820.33 443
12821.39 448
12822.46 437
12823.53 465
12824.60 474
12825.67 409
12826.74 377
12827.81 448
12828.88 471
12829.95 414
12831.02 409
12832.09 392
12833.16 392
12834.22 369
12835.29 431
12836.36 390
12837.43 409
12838.50 379
12839.57 389
12840.64 430
12841.71 410
12842.78 389
12843.85 378
12844.92 435
12845.99 430
12847.06 390
12848.13 340
12849.20 376
12850.27 416
12851.34 398
12852.41 399
12853.48 388
12854.55 400
12855.62 403
12856.69 421
12857.76 415
12858.83 356
12859.90 372
12860.97 374
12862.05 365
12863.12 396
12864.19 417
12865.26 416
12866.33 396
12867.40 370
12868.47 408
12869.54 391
12870.61 354
12871.68 391
12872.75 371
12873.82 385
12874.90 405
12875.97 384
12877.04 388
12878.11 367
12879.18 369
12880.25 405
12881.32 371
12882.40 389
12883.47 381
12884.54 414
12885.61 384
12886.68 367
12887.75 371
12888.82 360
12889.90 373
12890.97 355
12892.04 395
12893.11 403
12894.18 362
12895.26 371
12896.33 379
12897.40 400
12898.47 412
12899.54 378
12900.62 383
12901.69 384
12902.76 358
12903.83 401
12904.91 361
12905.98 379
12907.05 355
12908.12 321
12909.20 394
12910.27 457
12911.34 374
12912.41 391
12913.49 368
12914.56 371
12915.63 341
12916.71 360
12917.78 370
12918.85 340
12919.92 416
12921.00 391
12922.07 374
12923.14 387
12924.22 387
12925.29 370
12926.36 390
12927.44 372
12928.51 402
12929.58 382
12930.66 391
12931.73 361
12932.80 382
12933.88 390
12934.95 374
12936.02 393
12937.10 367
12938.17 401
12939.25 372
12940.32 359
12941.39 400
12942.47 403
12943.54 386
12944.62 408
12945.69 376
12946.76 409
12947.84 384
12948.91 421
12949.99 360
12951.06 409
12952.14 374
12953.21 337
12954.28 354
12955.36 414
12956.43 396
12957.51 346
12958.58 357
12959.66 403
12960.73 401
12961.81 387
12962.88 387
12963.96 355
12965.03 374
12966.11 384
12967.18 428
12968.26 399
12969.33 421
12970.41 400
12971.48 357
12972.56 387
12973.63 402
12974.71 400
12975.78 391
12976.86 416
12977.93 413
12979.01 377
12980.08 365
12981.16 429
12982.23 363
12983.31 400
12984.39 438
12985.46 416
12986.54 391
12987.61 373
12988.69 376
12989.77 396
12990.84 401
12991.92 403
12992.99 417
12994.07 447
12995.15 374
12996.22 382
12997.30 431
12998.37 380
12999.45 406
13000.53 436
13001.60 413
13002.68 381
13003.76 372
13004.83 391
13005.91 403
13006.99 441
13008.06 385
13009.14 402
13010.22 424
13011.29 399
13012.37 416
13013.45 451
13014.52 412
13015.60 372
13016.68 364
13017.75 460
13018.83 445
13019.91 463
13020.99 392
13022.06 418
13023.14 432
13024.22 421
13025.30 428
13026.37 388
13027.45 368
13028.53 442
13029.61 428
13030.68 427
13031.76 416
13032.84 378
13033.92 412
13034.99 429
13036.07 410
13037.15 418
13038.23 367
13039.31 400
13040.38 448
13041.46 465
13042.54 426
13043.62 434
13044.70 386
13045.77 361
13046.85 378
13047.93 393
13049.01 415
13050.09 362
13051.17 389
13052.24 413
13053.32 402
13054.40 436
13055.48 394
13056.56 435
13057.64 428
13058.72 400
13059.80 402
13060.87 387
13061.95 427
13063.03 461
13064.11 427
13065.19 407
13066.27 406
13067.35 353
13068.43 406
13069.51 433
13070.59 409
13071.67 389
13072.74 407
13073.82 402
13074.90 435
13075.98 417
13077.06 396
13078.14 384
13079.22 381
13080.30 392
13081.38 424
13082.46 395
13083.54 394
13084.62 421
13085.70 426
13086.78 367
13087.86 376
13088.94 346
13090.02 357
13091.10 370
13092.18 383
13093.26 359
13094.34 392
13095.42 382
13096.50 359
13097.58 347
13098.66 383
13099.74 356
13100.82 353
13101.90 381
13102.98 348
13104.07 356
13105.15 356
13106.23 387
13107.31 410
13108.39 363
13109.47 356
13110.55 399
13111.63 411
13112.71 377
13113.79 358
13114.87 401
13115.96 390
13117.04 387
13118.12 403
13119.20 389
13120.28 410
13121.36 385
13122.44 410
13123.52 392
13124.61 389
13125.69 337
13126.77 364
13127.85 370
13128.93 355
13130.01 368
13131.10 396
13132.18 345
13133.26 409
13134.34 377
13135.42 346
13136.51 374
13137.59 370
13138.67 370
13139.75 370
13140.83 346
13141.92 348
13143.00 350
13144.08 373
13145.16 339
13146.25 352
13147.33 347
13148.41 346
13149.49 341
13150.58 364
13151.66 355
13152.74 363
13153.82 356
13154.91 372
13155.99 379
13157.07 354
13158.15 364
13159.24 340
13160.32 382
13161.40 345
13162.49 333
13163.57 361
13164.65 343
13165.74 375
13166.82 395
13167.90 376
13168.99 368
13170.07 396
13171.15 355
13172.24 359
13173.32 352
13174.40 376
13175.49 406
13176.57 358
13177.65 379
13178.74 386
13179.82 365
13180.91 347
13181.99 373
13183.07 344
13184.16 369
13185.24 369
13186.32 367
13187.41 381
13188.49 341
13189.58 341
13190.66 346
13191.75 390
13192.83 416
13193.91 351
13195.00 358
13196.08 358
13197.17 383
13198.25 359
13199.34 390
13200.42 343
13201.51 409
13202.59 411
13203.68 404
13204.76 389
13205.85 438
13206.93 363
13208.01 355
13209.10 320
13210.18 378
13211.27 386
13212.36 383
13213.44 379
13214.53 373
13215.61 350
13216.70 410
13217.78 444
13218.87 427
13219.95 353
13221.04 329
13222.12 353
13223.21 346
13224.29 364
13225.38 367
13226.47 403
13227.55 375
13228.64 379
13229.72 361
13230.81 356
13231.89 369
13232.98 337
13234.07 376
13235.15 388
13236.24 365
13237.33 387
13238.41 419
13239.50 450
13240.58 411
13241.67 356
13242.76 382
13243.84 349
13244.93 353
13246.02 338
13247.10 376
13248.19 401
13249.28 356
13250.36 336
13251.45 410
13252.54 405
13253.62 380
13254.71 397
13255.80 411
13256.88 409
13257.97 378
13259.06 370
13260.14 410
13261.23 393
13262.32 361
13263.41 389
13264.49 377
13265.58 346
13266.67 377
13267.76 342
13268.84 370
13269.93 361
13271.02 389
13272.11 407
13273.19 405
13274.28 398
13275.37 403
13276.46 377
13277.54 377
13278.63 371
13279.72 393
13280.81 391
13281.90 381
13282.98 381
13284.07 431
13285.16 391
13286.25 424
13287.34 427
13288.42 403
13289.51 353
13290.60 391
13291.69 397
13292.78 377
13293.87 409
13294.95 462
13296.04 437
13297.13 391
13298.22 404
13299.31 461
13300.40 428
13301.49 390
13302.58 455
13303.66 402
13304.75 423
13305.84 396
13306.93 408
13308.02 441
13309.11 413
13310.20 414
13311.29 453
13312.38 439
13313.47 485
13314.55 510
13315.64 431
13316.73 414
13317.82 439
13318.91 454
13320.00 408
13321.09 404
13322.18 384
13323.27 413
13324.36 412
13325.45 440
13326.54 419
13327.63 426
13328.72 486
13329.81 465
13330.90 415
13331.99 408
13333.08 421
13334.17 464
13335.26 431
13336.35 428
13337.44 484
13338.53 439
13339.62 436
13340.71 435
13341.80 438
13342.89 415
13343.98 460
13345.07 481
13346.16 449
13347.25 477
13348.35 431
13349.44 432
13350.53 376
13351.62 430
13352.71 416
13353.80 400
13354.89 382
13355.98 462
13357.07 471
13358.16 464
13359.26 493
13360.35 444
13361.44 438
13362.53 462
13363.62 457
13364.71 456
13365.80 448
13366.89 476
13367.99 454
13369.08 467
13370.17 487
13371.26 488
13372.35 488
13373.44 478
13374.54 450
13375.63 426
13376.72 447
13377.81 428
13378.90 397
13380.00 394
13381.09 446
13382.18 428
13383.27 422
13384.36 465
13385.46 451
13386.55 449
13387.64 401
13388.73 445
13389.83 434
13390.92 455
13392.01 405
13393.10 447
13394.20 414
13395.29 421
13396.38 433
13397.47 430
13398.57 385
13399.66 434
13400.75 409
13401.84 387
13402.94 427
13404.03 432
13405.12 418
13406.22 395
13407.31 369
13408.40 398
13409.50 453
13410.59 438
13411.68 424
13412.78 413
13413.87 410
13414.96 413
13416.06 408
13417.15 445
13418.24 419
13419.34 375
13420.43 371
13421.52 398
13422.62 400
13423.71 389
13424.81 367
13425.90 402
13426.99 398
13428.09 408
13429.18 420
13430.27 431
13431.37 408
13432.46 411
13433.56 387
13434.65 460
13435.75 430
13436.84 413
13437.93 404
13439.03 406
13440.12 412
13441.22 432
13442.31 437
13443.41 440
13444.50 382
13445.60 420
13446.69 483
13447.79 470
13448.88 419
13449.98 437
13451.07 428
13452.17 499
13453.26 465
13454.36 405
13455.45 413
13456.55 428
13457.64 443
13458.74 429
13459.83 371
13460.93 414
13462.02 478
13463.12 449
13464.21 450
13465.31 443
13466.40 438
13467.50 456
13468.59 472
13469.69 474
13470.79 466
13471.88 452
13472.98 452
13474.07 473
13475.17 461
13476.27 465
13477.36 443
13478.46 400
13479.55 419
13480.65 411
13481.75 419
13482.84 478
13483.94 432
13485.03 419
13486.13 447
13487.23 477
13488.32 512
13489.42 461
13490.52 471
13491.61 537
13492.71 519
13493.81 513
13494.90 488
13496.00 552
13497.10 553
13498.19 566
13499.29 549
13500.39 511
13501.48 529
13502.58 552
13503.68 603
13504.77 520
13505.87 559
13506.97 582
13508.07 570
13509.16 525
13510.26 484
13511.36 480
13512.46 433
13513.55 465
13514.65 481
13515.75 458
13516.85 476
13517.94 464
13519.04 419
13520.14 443
13521.24 426
13522.33 424
13523.43 436
13524.53 450
13525.63 441
13526.73 416
13527.82 407
13528.92 405
13530.02 376
13531.12 393
13532.22 453
13533.31 444
13534.41 442
13535.51 435
13536.61 408
13537.71 431
13538.81 433
13539.90 373
13541.00 388
13542.10 441
13543.20 419
13544.30 450
13545.40 432
13546.50 447
13547.60 406
13548.69 408
13549.79 411
13550.89 345
13551.99 390
13553.09 413
13554.19 392
13555.29 399
13556.39 378
13557.49 367
13558.59 386
13559.69 387
13560.78 351
13561.88 397
13562.98 378
13564.08 376
13565.18 385
13566.28 372
13567.38 350
13568.48 396
13569.58 378
13570.68 364
13571.78 369
13572.88 394
13573.98 385
13575.08 424
13576.18 413
13577.28 393
13578.38 411
13579.48 412
13580.58 398
13581.68 419
13582.78 391
13583.88 370
13584.98 361
13586.08 355
13587.18 337
13588.28 402
13589.38 406
13590.48 409
13591.59 409
13592.69 405
13593.79 364
13594.89 371
13595.99 423
13597.09 371
13598.19 396
13599.29 408
13600.39 433
13601.49 412
13602.59 418
13603.69 431
13604.80 410
13605.90 372
13607.00 446
13608.10 434
13609.20 399
13610.30 368
13611.40 391
13612.51 400
13613.61 407
13614.71 378
13615.81 406
13616.91 378
13618.01 363
13619.11 393
13620.22 384
13621.32 383
13622.42 366
13623.52 408
13624.62 425
13625.73 427
13626.83 425
13627.93 382
13629.03 386
13630.13 390
13631.24 421
13632.34 396
13633.44 392
13634.54 417
13635.65 396
13636.75 393
13637.85 401
13638.95 411
13640.06 423
13641.16 434
13642.26 437
13643.36 414
13644.47 394
13645.57 418
13646.67 397
13647.78 427
13648.88 434
13649.98 392
13651.08 391
13652.19 392
13653.29 349
13654.39 359
13655.50 325
13656.60 386
13657.70 344
13658.81 361
13659.91 362
13661.01 385
13662.12 368
13663.22 381
13664.32 379
13665.43 406
13666.53 390
13667.63 411
13668.74 394
13669.84 380
13670.95 360
13672.05 367
13673.15 398
13674.26 392
13675.36 411
13676.47 361
13677.57 385
13678.67 366
13679.78 369
13680.88 374
13681.99 369
13683.09 408
13684.20 351
13685.30 355
13686.40 382
13687.51 390
13688.61 379
13689.72 388
13690.82 438
13691.93 421
13693.03 446
13694.14 403
13695.24 362
13696.35 361
13697.45 358
13698.56 395
13699.66 394
13700.77 336
13701.87 384
13702.98 420
13704.08 445
13705.19 455
13706.29 435
13707.40 442
13708.50 438
13709.61 403
13710.71 439
13711.82 438
13712.92 402
13714.03 412
13715.14 477
13716.24 467
13717.35 426
13718.45 461
13719.56 471
13720.66 464
13721.77 442
13722.88 484
13723.98 432
13725.09 472
13726.19 455
13727.30 468
13728.41 510
13729.51 476
13730.62 501
13731.73 481
13732.83 509
13733.94 507
13735.04 529
13736.15 476
13737.26 460
13738.36 461
13739.47 521
13740.58 529
13741.68 488
13742.79 523
13743.90 536
13745.00 497
13746.11 491
13747.22 473
13748.32 496
13749.43 531
13750.54 537
13751.65 551
13752.75 514
13753.86 502
13754.97 549
13756.07 572
13757.18 540
13758.29 529
13759.40 633
13760.50 601
13761.61 596
13762.72 656
13763.83 622
13764.93 591
13766.04 627
13767.15 696
13768.26 752
13769.37 754
13770.47 696
13771.58 744
13772.69 747
13773.80 777
13774.91 749
13776.01 680
13777.12 684
13778.23 720
13779.34 716
13780.45 633
13781.55 678
13782.66 629
13783.77 618
13784.88 557
13785.99 584
13787.10 569
13788.20 520
13789.31 587
13790.42 566
13791.53 545
13792.64 470
13793.75 506
13794.86 564
13795.97 513
13797.07 494
13798.18 504
13799.29 524
13800.40 548
13801.51 526
13802.62 487
13803.73 476
13804.84 489
13805.95 460
13807.06 482
13808.17 492
13809.28 494
13810.39 501
13811.49 477
13812.60 475
13813.71 479
13814.82 470
13815.93 454
13817.04 470
13818.15 485
13819.26 477
13820.37 458
13821.48 437
13822.59 447
13823.70 417
13824.81 413
13825.92 462
13827.03 449
13828.14 474
13829.25 490
13830.36 478
13831.47 455
13832.58 461
13833.69 449
13834.80 462
13835.92 457
13837.03 487
13838.14 489
13839.25 488
13840.36 471
13841.47 420
13842.58 447
13843.69 445
13844.80 472
13845.91 468
13847.02 467
13848.13 492
13849.24 475
13850.36 456
13851.47 464
13852.58 497
13853.69 489
13854.80 479
13855.91 497
13857.02 526
13858.13 497
13859.25 503
13860.36 501
13861.47 561
13862.58 556
13863.69 534
13864.80 555
13865.91 517
13867.03 541
13868.14 529
13869.25 486
13870.36 524
13871.47 540
13872.59 505
13873.70 472
13874.81 517
13875.92 462
13877.03 490
13878.15 482
13879.26 481
13880.37 430
13881.48 489
13882.60 482
13883.71 532
13884.82 493
13885.93 500
13887.05 507
13888.16 525
13889.27 504
13890.38 510
13891.50 500
13892.61 503
13893.72 474
13894.83 489
13895.95 540
13897.06 549
13898.17 540
13899.29 466
13900.40 502
13901.51 519
13902.63 550
13903.74 500
13904.85 520
13905.97 513
13907.08 475
13908.19 536
13909.31 446
13910.42 472
13911.53 499
13912.65 446
13913.76 453
13914.87 425
13915.99 438
13917.10 468
13918.21 486
13919.33 434
13920.44 418
13921.56 496
13922.67 415
13923.78 441
13924.90 416
13926.01 437
13927.13 426
13928.24 424
13929.35 467
13930.47 429
13931.58 461
13932.70 408
13933.81 426
13934.93 435
13936.04 428
13937.16 460
13938.27 462
13939.38 457
13940.50 484
13941.61 477
13942.73 440
13943.84 469
13944.96 488
13946.07 453
13947.19 431
13948.30 433
13949.42 426
13950.53 417
13951.65 452
13952.76 424
13953.88 485
13954.99 473
13956.11 405
13957.23 424
13958.34 461
13959.46 447
13960.57 404
13961.69 376
13962.80 427
13963.92 409
13965.03 430
13966.15 413
13967.27 406
13968.38 380
13969.50 437
13970.61 451
13971.73 445
13972.84 452
13973.96 438
13975.08 463
13976.19 443
13977.31 430
13978.43 452
13979.54 476
13980.66 435
13981.77 418
13982.89 402
13984.01 428
13985.12 449
13986.24 472
13987.36 477
13988.47 426
13989.59 418
13990.71 460
13991.82 464
13992.94 480
13994.06 444
13995.17 413
13996.29 455
13997.41 456
13998.52 450
13999.64 429
14000.76 476
14001.88 438
14002.99 458
14004.11 444
14005.23 476
14006.34 441
14007.46 453
14008.58 466
14009.70 442
14010.81 458
14011.93 503
14013.05 485
14014.17 453
14015.28 462
14016.40 484
14017.52 497
14018.64 500
14019.76 520
14020.87 450
14021.99 452
14023.11 488
14024.23 477
14025.35 466
14026.46 473
14027.58 487
14028.70 492
14029.82 425
14030.94 462
14032.06 480
14033.17 442
14034.29 461
14035.41 445
14036.53 498
14037.65 448
14038.77 470
14039.88 478
14041.00 453
14042.12 420
14043.24 470
14044.36 456
14045.48 422
14046.60 463
14047.72 444
14048.84 455
14049.95 429
14051.07 435
14052.19 461
14053.31 456
14054.43 433
14055.55 458
14056.67 442
14057.79 424
14058.91 473
14060.03 435
14061.15 434
14062.27 433
14063.39 443
14064.51 440
14065.63 483
14066.75 419
14067.87 425
14068.99 431
14070.11 456
14071.23 495
14072.35 441
14073.47 468
14074.59 510
14075.71 467
14076.83 490
14077.95 498
14079.07 482
14080.19 480
14081.31 484
14082.43 523
14083.55 514
14084.67 497
14085.79 467
14086.91 527
14088.03 478
14089.15 529
14090.27 538
14091.39 587
14092.51 539
14093.63 544
14094.75 541
14095.87 524
14097.00 584
14098.12 561
14099.24 516
14100.36 541
14101.48 552
14102.60 556
14103.72 557
14104.84 561
14105.96 489
14107.09 480
14108.21 464
14109.33 478
14110.45 448
14111.57 483
14112.69 449
14113.81 462
14114.94 490
14116.06 440
14117.18 397
14118.30 397
14119.42 446
14120.55 389
14121.67 406
14122.79 413
14123.91 417
14125.03 362
14126.16 391
14127.28 405
14128.40 418
14129.52 430
14130.64 435
14131.77 437
14132.89 384
14134.01 428
14135.13 408
14136.26 399
14137.38 407
14138.50 412
14139.62 432
14140.75 429
14141.87 367
14142.99 369
14144.11 409
14145.24 398
14146.36 380
14147.48 388
14148.61 386
14149.73 396
14150.85 389
14151.98 404
14153.10 406
14154.22 429
14155.35 378
14156.47 407
14157.59 431
14158.72 433
14159.84 405
14160.96 371
14162.09 379
14163.21 451
14164.33 423
14165.46 411
14166.58 395
14167.70 364
14168.83 378
14169.95 369
14171.08 378
14172.20 367
14173.32 339
14174.45 385
14175.57 416
14176.70 368
14177.82 343
14178.94 341
14180.07 383
14181.19 366
14182.32 365
14183.44 347
14184.57 383
14185.69 368
14186.81 357
14187.94 359
14189.06 366
14190.19 385
14191.31 351
14192.44 379
14193.56 366
14194.69 366
14195.81 360
14196.94 380
14198.06 385
14199.19 368
14200.31 356
14201.44 358
14202.56 372
14203.69 333
14204.81 325
14205.94 370
14207.06 353
14208.19 330
14209.31 337
14210.44 343
14211.57 359
14212.69 331
14213.82 327
14214.94 317
14216.07 325
14217.19 307
14218.32 346
14219.44 349
14220.57 312
14221.70 348
14222.82 369
14223.95 321
14225.07 346
14226.20 351
14227.33 371
14228.45 331
14229.58 330
14230.71 347
14231.83 337
14232.96 310
14234.08 328
14235.21 346
14236.34 358
14237.46 339
14238.59 352
14239.72 329
14240.84 313
14241.97 353
14243.10 308
14244.22 314
14245.35 334
14246.48 362
14247.60 367
14248.73 354
14249.86 354
14250.99 310
14252.11 340
14253.24 345
14254.37 324
14255.49 311
14256.62 350
14257.75 334
14258.88 343
14260.00 332
14261.13 333
14262.26 311
14263.39 303
14264.51 356
14265.64 340
14266.77 329
14267.90 347
14269.02 317
14270.15 333
14271.28 342
14272.41 308
14273.54 314
14274.66 343
14275.79 352
14276.92 325
14278.05 325
14279.18 343
14280.30 326
14281.43 321
14282.56 267
14283.69 287
14284.82 318
14285.95 279
14287.07 295
14288.20 303
14289.33 302
14290.46 333
14291.59 345
14292.72 332
14293.85 317
14294.98 300
14296.10 306
14297.23 348
14298.36 336
14299.49 269
14300.62 329
14301.75 305
14302.88 332
14304.01 312
14305.14 290
14306.27 303
14307.39 285
14308.52 298
14309.65 304
14310.78 326
14311.91 339
14313.04 324
14314.17 295
14315.30 291
14316.43 294
14317.56 309
14318.69 316
14319.82 311
14320.95 315
14322.08 299
14323.21 320
14324.34 310
14325.47 303
14326.60 332
14327.73 352
14328.86 295
14329.99 300
14331.12 287
14332.25 317
14333.38 343
14334.51 314
14335.64 296
14336.77 298
14337.90 302
14339.03 295
14340.16 308
14341.29 293
14342.42 296
14343.56 335
14344.69 299
14345.82 283
14346.95 320
14348.08 316
14349.21 308
14350.34 304
14351.47 304
14352.60 295
14353.73 298
14354.87 310
14356.00 258
14357.13 296
14358.26 302
14359.39 295
14360.52 292
14361.65 327
14362.78 274
14363.92 290
14365.05 276
14366.18 270
14367.31 252
14368.44 287
14369.57 284
14370.71 313
14371.84 338
14372.97 288
14374.10 288
14375.23 298
14376.37 315
14377.50 313
14378.63 312
14379.76 280
14380.89 302
14382.03 306
14383.16 288
14384.29 283
14385.42 322
14386.56 356
14387.69 321
14388.82 323
14389.95 305
14391.09 290
14392.22 297
14393.35 265
14394.48 263
14395.62 303
14396.75 274
14397.88 328
14399.02 341
14400.15 306
14401.28 305
14402.41 304
14403.55 300
14404.68 286
14405.81 307
14406.95 259
14408.08 303
14409.21 294
14410.35 298
14411.48 333
14412.61 295
14413.75 284
14414.88 323
14416.01 268
14417.15 301
14418.28 293
14419.42 282
14420.55 298
14421.68 276
14422.82 262
14423.95 276
14425.08 290
14426.22 272
14427.35 286
14428.49 269
14429.62 332
14430.75 308
14431.89 309
14433.02 291
14434.16 304
14435.29 264
14436.43 288
14437.56 308
14438.69 313
14439.83 290
14440.96 301
14442.10 278
14443.23 313
14444.37 276
14445.50 256
14446.64 289
14447.77 249
14448.91 288
14450.04 302
14451.18 317
14452.31 280
14453.45 289
14454.58 286
14455.72 276
14456.85 282
14457.99 293
14459.12 263
14460.26 276
14461.39 293
14462.53 270
14463.66 319
14464.80 286
14465.94 289
14467.07 269
14468.21 280
14469.34 255
14470.48 309
14471.61 288
14472.75 296
14473.89 314
14475.02 294
14476.16 264
14477.29 310
14478.43 308
14479.57 308
14480.70 316
14481.84 218
14482.97 275
14484.11 256
14485.25 292
14486.38 260
14487.52 253
14488.66 258
14489.79 244
14490.93 304
14492.07 294
14493.20 294
14494.34 300
14495.48 336
14496.61 324
14497.75 309
14498.89 267
14500.02 296
14501.16 254
14502.30 281
14503.43 255
14504.57 287
14505.71 303
14506.84 271
14507.98 284
14509.12 258
14510.26 281
14511.39 297
14512.53 303
14513.67 311
14514.81 291
14515.94 275
14517.08 269
14518.22 251
14519.36 290
14520.49 284
14521.63 266
14522.77 277
14523.91 282
14525.05 301
14526.18 319
14527.32 306
14528.46 242
14529.60 244
14530.74 267
14531.87 256
14533.01 242
14534.15 279
14535.29 277
14536.43 272
14537.56 270
14538.70 300
14539.84 276
14540.98 270
14542.12 261
14543.26 262
14544.40 260
14545.53 259
14546.67 253
14547.81 283
14548.95 310
14550.09 288
14551.23 277
14552.37 275
14553.51 278
14554.65 265
14555.78 277
14556.92 310
14558.06 326
14559.20 281
14560.34 276
14561.48 304
14562.62 318
14563.76 296
14564.90 287
14566.04 305
14567.18 303
14568.32 309
14569.46 309
14570.60 250
14571.74 239
14572.88 291
14574.02 310
14575.16 306
14576.30 266
14577.44 298
14578.58 279
14579.72 320
14580.86 293
14582.00 293
14583.14 319
14584.28 319
14585.42 314
14586.56 301
14587.70 341
14588.84 309
14589.98 326
14591.12 297
14592.26 305
14593.40 275
14594.54 319
14595.68 300
14596.82 322
14597.96 287
14599.10 286
14600.24 316
14601.38 297
14602.52 283
14603.67 309
14604.81 297
14605.95 328
14607.09 305
14608.23 316
14609.37 281
14610.51 298
14611.65 312
14612.79 317
14613.94 332
14615.08 295
14616.22 332
14617.36 281
14618.50 293
14619.64 304
14620.79 294
14621.93 326
14623.07 316
14624.21 326
14625.35 345
14626.49 276
14627.64 292
14628.78 318
14629.92 339
14631.06 357
14632.20 321
14633.35 342
14634.49 335
14635.63 322
14636.77 332
14637.91 329
14639.06 343
14640.20 374
14641.34 362
14642.48 322
14643.63 296
14644.77 336
14645.91 308
14647.05 281
14648.20 314
14649.34 321
14650.48 292
14651.63 308
14652.77 288
14653.91 325
14655.05 293
14656.20 290
14657.34 328
14658.48 321
14659.63 305
14660.77 304
14661.91 303
14663.06 296
14664.20 297
14665.34 288
14666.49 341
14667.63 337
14668.77 312
14669.92 301
14671.06 310
14672.20 291
14673.35 290
14674.49 286
14675.64 297
14676.78 321
14677.92 278
14679.07 286
14680.21 301
14681.35 296
14682.50 299
14683.64 294
14684.79 326
14685.93 270
14687.08 304
14688.22 294
14689.36 255
14690.51 298
14691.65 301
14692.80 280
14693.94 270
14695.09 285
14696.23 298
14697.38 332
14698.52 271
14699.66 286
14700.81 304
14701.95 296
14703.10 299
14704.24 280
14705.39 282
14706.53 241
14707.68 292
14708.82 295
14709.97 293
14711.11 350
14712.26 304
14713.40 298
14714.55 322
14715.69 291
14716.84 293
14717.99 277
14719.13 326
14720.28 296
14721.42 311
14722.57 284
14723.71 311
14724.86 293
14726.00 324
14727.15 273
14728.30 302
14729.44 258
14730.59 290
14731.73 330
14732.88 317
14734.03 270
14735.17 300
14736.32 282
14737.46 286
14738.61 300
14739.76 287
14740.90 277
14742.05 259
14743.20 337
14744.34 324
14745.49 326
14746.64 294
14747.78 292
14748.93 327
14750.08 341
14751.22 325
14752.37 315
14753.52 300
14754.66 333
14755.81 314
14756.96 322
14758.10 301
14759.25 352
14760.40 342
14761.54 285
14762.69 326
14763.84 341
14764.99 346
14766.13 337
14767.28 333
14768.43 309
14769.58 384
14770.72 303
14771.87 306
14773.02 308
14774.17 308
14775.31 356
14776.46 356
14777.61 322
14778.76 356
14779.90 361
14781.05 370
14782.20 347
14783.35 370
14784.50 391
14785.64 353
14786.79 364
14787.94 330
14789.09 370
14790.24 416
14791.38 433
14792.53 401
14793.68 381
14794.83 387
14795.98 365
14797.13 345
14798.28 400
14799.42 402
14800.57 427
14801.72 391
14802.87 373
14804.02 400
14805.17 368
14806.32 406
14807.47 426
14808.61 370
14809.76 393
14810.91 391
14812.06 406
14813.21 369
14814.36 387
14815.51 355
14816.66 359
14817.81 370
14818.96 338
14820.11 361
14821.26 377
14822.41 343
14823.55 368
14824.70 358
14825.85 377
14827.00 337
14828.15 341
14829.30 372
14830.45 331
14831.60 318
14832.75 330
14833.90 371
14835.05 323
14836.20 311
14837.35 300
14838.50 333
14839.65 314
14840.80 308
14841.95 340
14843.10 302
14844.25 246
14845.40 289
14846.55 279
14847.70 292
14848.86 267
14850.01 265
14851.16 245
14852.31 264
14853.46 273
14854.61 303
14855.76 285
14856.91 281
14858.06 302
14859.21 301
14860.36 288
14861.51 267
14862.66 277
14863.82 299
14864.97 264
14866.12 281
14867.27 263
14868.42 271
14869.57 291
14870.72 271
14871.87 259
14873.03 236
14874.18 269
14875.33 243
14876.48 240
14877.63 211
14878.78 239
14879.94 235
14881.09 269
14882.24 272
14883.39 256
14884.54 273
14885.70 256
14886.85 271
14888.00 243
14889.15 252
14890.30 282
14891.46 285
14892.61 339
14893.76 333
14894.91 257
14896.06 230
14897.22 264
14898.37 282
14899.52 271
14900.67 252
14901.83 255
14902.98 290
14904.13 272
14905.28 253
14906.44 253
14907.59 264
14908.74 238
14909.90 291
14911.05 269
14912.20 305
14913.36 304
14914.51 283
14915.66 265
14916.81 277
14917.97 294
14919.12 278
14920.27 249
14921.43 233
14922.58 267
14923.73 298
14924.89 289
14926.04 272
14927.19 269
14928.35 245
14929.50 246
14930.66 291
14931.81 257
14932.96 249
14934.12 270
14935.27 239
14936.42 249
14937.58 242
14938.73 229
14939.89 244
14941.04 234
14942.19 253
14943.35 248
14944.50 266
14945.66 241
14946.81 242
14947.97 230
14949.12 276
14950.27 261
14951.43 278
14952.58 240
14953.74 226
14954.89 214
14956.05 276
14957.20 294
14958.36 279
14959.51 276
14960.67 274
14961.82 280
14962.98 262
14964.13 248
14965.29 270
14966.44 276
14967.60 253
14968.75 267
14969.91 233
14971.06 256
14972.22 256
14973.37 265
14974.53 259
14975.68 234
14976.84 283
14977.99 264
14979.15 276
14980.31 238
14981.46 263
14982.62 270
14983.77 302
14984.93 293
14986.08 241
14987.24 248
14988.40 273
14989.55 285
14990.71 266
14991.86 275
14993.02 263
14994.18 247
14995.33 258
14996.49 212
14997.65 217
14998.80 269
14999.96 280
15001.11 267
15002.27 271
15003.43 240
15004.58 245
15005.74 245
15006.90 225
15008.05 223
15009.21 231
15010.37 211
15011.52 233
15012.68 217
15013.84 244
15014.99 239
15016.15 248
15017.31 204
15018.47 249
15019.62 191
15020.78 221
15021.94 223
15023.09 241
15024.25 245
15025.41 245
15026.57 242
15027.72 231
15028.88 233
15030.04 251
15031.20 236
15032.35 194
15033.51 218
15034.67 241
15035.83 271
15036.98 214
15038.14 241
15039.30 227
15040.46 269
15041.62 243
15042.77 257
15043.93 229
15045.09 228
15046.25 242
15047.41 216
15048.57 191
15049.72 225
15050.88 218
15052.04 198
15053.20 216
15054.36 246
15055.52 243
15056.67 237
15057.83 241
15058.99 233
15060.15 243
15061.31 233
15062.47 217
15063.63 261
15064.79 234
15065.94 242
15067.10 218
15068.26 236
15069.42 221
15070.58 227
15071.74 237
15072.90 227
15074.06 236
15075.22 240
15076.38 242
15077.54 240
15078.70 253
15079.85 208
15081.01 240
15082.17 247
15083.33 240
15084.49 233
15085.65 223
15086.81 178
15087.97 214
15089.13 230
15090.29 268
15091.45 205
15092.61 238
15093.77 219
15094.93 188
15096.09 207
15097.25 218
15098.41 235
15099.57 232
15100.73 206
15101.89 230
15103.05 228
15104.21 212
15105.37 215
15106.53 232
15107.69 230
15108.86 225
15110.02 251
15111.18 237
15112.34 213
15113.50 210
15114.66 215
15115.82 220
15116.98 253
15118.14 218
15119.30 213
15120.46 248
15121.62 202
15122.79 193
15123.95 251
15125.11 281
15126.27 220
15127.43 239
15128.59 241
15129.75 220
15130.91 199
15132.08 208
15133.24 208
15134.40 206
15135.56 220
15136.72 255
15137.88 244
15139.05 212
15140.21 200
15141.37 245
15142.53 234
15143.69 213
15144.85 217
15146.02 221
15147.18 201
15148.34 236
15149.50 205
15150.66 235
15151.83 221
15152.99 222
15154.15 193
15155.31 223
15156.48 193
15157.64 204
15158.80 229
15159.96 241
15161.13 187
15162.29 217
15163.45 244
15164.61 210
15165.78 228
15166.94 203
15168.10 233
15169.27 238
15170.43 213
15171.59 238
15172.75 240
15173.92 220
15175.08 227
15176.24 233
15177.41 227
15178.57 225
15179.73 229
15180.90 243
15182.06 239
15183.22 279
15184.39 224
15185.55 199
15186.71 213
15187.88 240
15189.04 224
15190.21 245
15191.37 212
15192.53 220
15193.70 233
15194.86 230
15196.02 213
15197.19 242
15198.35 255
15199.52 265
15200.68 230
15201.84 251
15203.01 220
15204.17 213
15205.34 245
15206.50 223
15207.67 248
15208.83 200
15209.99 256
15211.16 236
15212.32 251
15213.49 233
15214.65 289
15215.82 254
15216.98 270
15218.15 288
15219.31 230
15220.48 248
15221.64 238
15222.81 263
15223.97 258
15225.14 235
15226.30 230
15227.47 251
15228.63 256
15229.80 237
15230.96 278
15232.13 263
15233.29 268
15234.46 226
15235.62 267
15236.79 297
15237.95 242
15239.12 241
15240.29 271
15241.45 240
15242.62 221
15243.78 255
15244.95 276
15246.11 243
15247.28 217
15248.45 249
15249.61 284
15250.78 239
15251.94 249
15253.11 254
15254.28 235
15255.44 232
15256.61 205
15257.78 244
15258.94 246
15260.11 242
15261.27 264
15262.44 246
15263.61 266
15264.77 243
15265.94 233
15267.11 250
15268.27 263
15269.44 234
15270.61 224
15271.77 258
15272.94 241
15274.11 236
15275.27 226
15276.44 232
15277.61 269
15278.78 238
15279.94 217
15281.11 242
15282.28 222
15283.44 243
15284.61 222
15285.78 214
15286.95 210
15288.11 246
15289.28 235
15290.45 221
15291.62 232
15292.78 226
15293.95 271
15295.12 268
15296.29 282
15297.46 264
15298.62 244
15299.79 232
15300.96 258
15302.13 241
15303.30 224
15304.46 200
15305.63 242
15306.80 231
15307.97 221
15309.14 254
15310.30 237
15311.47 230
15312.64 207
15313.81 235
15314.98 259
15316.15 269
15317.31 256
15318.48 272
15319.65 259
15320.82 258
15321.99 248
15323.16 237
15324.33 235
15325.50 255
15326.66 240
15327.83 243
15329.00 240
15330.17 224
15331.34 234
15332.51 207
15333.68 220
15334.85 192
15336.02 215
15337.19 235
15338.36 217
15339.53 226
15340.70 255
15341.86 254
15343.03 243
15344.20 202
15345.37 235
15346.54 236
15347.71 254
15348.88 217
15350.05 234
15351.22 224
15352.39 239
15353.56 258
15354.73 227
15355.90 217
15357.07 262
15358.24 290
15359.41 220
15360.58 198
15361.75 226
15362.92 264
15364.09 251
15365.26 229
15366.43 238
15367.60 240
15368.78 220
15369.95 223
15371.12 244
15372.29 225
15373.46 221
15374.63 251
15375.80 227
15376.97 242
15378.14 219
15379.31 242
15380.48 229
15381.65 254
15382.83 234
15384.00 230
15385.17 216
15386.34 229
15387.51 257
15388.68 233
15389.85 234
15391.02 212
15392.20 204
15393.37 227
15394.54 263
15395.71 248
15396.88 242
15398.05 260
15399.22 242
15400.40 264
15401.57 278
15402.74 288
15403.91 227
15405.08 229
15406.26 221
15407.43 225
15408.60 231
15409.77 246
15410.94 258
15412.12 228
15413.29 242
15414.46 196
15415.63 252
15416.81 235
15417.98 239
15419.15 217
15420.32 227
15421.50 227
15422.67 286
15423.84 238
15425.01 240
15426.19 217
15427.36 225
15428.53 246
15429.70 260
15430.88 231
15432.05 219
15433.22 221
15434.40 244
15435.57 256
15436.74 267
15437.92 276
15439.09 257
15440.26 235
15441.44 234
15442.61 229
15443.78 210
15444.96 252
15446.13 237
15447.30 235
15448.48 253
15449.65 235
15450.82 270
15452.00 236
15453.17 310
15454.34 232
15455.52 217
15456.69 318
15457.87 283
15459.04 238
15460.21 245
15461.39 253
15462.56 232
15463.74 263
15464.91 246
15466.08 230
15467.26 215
15468.43 258
15469.61 215
15470.78 232
15471.96 200
15473.13 244
15474.31 228
15475.48 227
15476.65 231
15477.83 278
15479.00 250
15480.18 240
15481.35 233
15482.53 217
15483.70 213
15484.88 244
15486.05 266
15487.23 256
15488.40 238
15489.58 241
15490.75 292
15491.93 223
15493.10 227
15494.28 216
15495.45 220
15496.63 253
15497.81 228
15498.98 214
15500.16 208
15501.33 238
15502.51 277
15503.68 256
15504.86 224
15506.03 244
15507.21 223
15508.39 217
15509.56 225
15510.74 217
15511.91 202
15513.09 224
15514.27 212
15515.44 231
15516.62 231
15517.79 231
15518.97 197
15520.15 232
15521.32 220
15522.50 205
15523.68 204
15524.85 232
15526.03 213
15527.21 222
15528.38 208
15529.56 220
15530.74 236
15531.91 223
15533.09 218
15534.27 183
15535.44 203
15536.62 221
15537.80 227
15538.97 208
15540.15 255
15541.33 224
15542.51 229
15543.68 255
15544.86 246
15546.04 232
15547.21 222
15548.39 221
15549.57 258
15550.75 240
15551.92 198
15553.10 201
15554.28 208
15555.46 233
15556.63 220
15557.81 257
15558.99 269
15560.17 215
15561.35 218
15562.52 225
15563.70 237
15564.88 216
15566.06 239
15567.24 244
15568.41 229
15569.59 233
15570.77 219
15571.95 228
15573.13 224
15574.30 205
15575.48 210
15576.66 238
15577.84 251
15579.02 245
15580.20 265
15581.38 284
15582.55 238
15583.73 260
15584.91 249
15586.09 240
15587.27 276
15588.45 240
15589.63 230
15590.81 271
15591.99 237
15593.16 273
15594.34 263
15595.52 246
15596.70 228
15597.88 258
15599.06 246
15600.24 244
15601.42 251
15602.60 295
15603.78 255
15604.96 231
15606.14 261
15607.32 269
15608.50 230
15609.68 245
15610.86 246
15612.04 249
15613.22 276
15614.40 276
15615.58 302
15616.76 238
15617.94 294
15619.12 261
15620.30 251
15621.48 269
15622.66 293
15623.84 262
15625.02 244
15626.20 273
15627.38 287
15628.56 296
15629.74 284
15630.92 293
15632.10 284
15633.28 274
15634.46 310
15635.64 278
15636.82 320
15638.00 306
15639.18 326
15640.36 302
15641.54 285
15642.73 283
15643.91 299
15645.09 303
15646.27 307
15647.45 321
15648.63 319
15649.81 314
15650.99 323
15652.17 286
15653.36 303
15654.54 296
15655.72 318
15656.90 335
15658.08 336
15659.26 257
15660.44 292
15661.63 350
15662.81 331
15663.99 277
15665.17 299
15666.35 300
15667.54 284
15668.72 267
15669.90 299
15671.08 328
15672.26 303
15673.45 286
15674.63 272
15675.81 261
15676.99 300
15678.17 275
15679.36 287
15680.54 281
15681.72 275
15682.90 288
15684.09 279
15685.27 300
15686.45 254
15687.63 266
15688.82 232
15690.00 299
15691.18 245
15692.36 260
15693.55 287
15694.73 255
15695.91 232
15697.10 274
15698.28 307
15699.46 288
15700.65 281
15701.83 288
15703.01 296
15704.20 268
15705.38 280
15706.56 246
15707.75 257
15708.93 257
15710.11 289
15711.30 283
15712.48 270
15713.66 269
15714.85 252
15716.03 277
15717.21 285
15718.40 290
15719.58 322
15720.77 281
15721.95 262
15723.13 254
15724.32 277
15725.50 311
15726.69 280
15727.87 322
15729.05 304
15730.24 265
15731.42 282
15732.61 263
15733.79 242
15734.98 259
15736.16 270
15737.34 248
15738.53 315
15739.71 355
15740.90 312
15742.08 300
15743.27 320
15744.45 309
15745.64 312
15746.82 351
15748.01 293
15749.19 300
15750.38 329
15751.56 294
15752.75 280
15753.93 274
15755.12 298
15756.30 301
15757.49 312
15758.67 281
15759.86 266
15761.04 327
15762.23 305
15763.42 314
15764.60 287
15765.79 247
15766.97 257
15768.16 272
15769.34 271
15770.53 276
15771.71 325
15772.90 271
15774.09 287
15775.27 255
15776.46 320
15777.64 244
15778.83 278
15780.02 319
15781.20 334
15782.39 282
15783.58 275
15784.76 274
15785.95 282
15787.13 303
15788.32 258
15789.51 240
15790.69 292
15791.88 299
15793.07 285
15794.25 273
15795.44 281
15796.63 297
15797.81 311
15799.00 255
15800.19 273
15801.37 280
15802.56 305
15803.75 312
15804.94 267
15806.12 270
15807.31 282
15808.50 233
15809.68 288
15810.87 267
15812.06 274
15813.25 224
15814.43 259
15815.62 278
15816.81 258
15818.00 249
15819.18 227
15820.37 257
15821.56 231
15822.75 249
15823.93 264
15825.12 295
15826.31 286
15827.50 256
15828.69 263
15829.87 265
15831.06 250
15832.25 245
15833.44 235
15834.63 246
15835.81 228
15837.00 235
15838.19 257
15839.38 267
15840.57 234
15841.76 238
15842.94 266
15844.13 267
15845.32 261
15846.51 231
15847.70 251
15848.89 238
15850.08 252
15851.27 270
15852.45 321
15853.64 291
15854.83 236
15856.02 224
15857.21 231
15858.40 222
15859.59 261
15860.78 300
15861.97 247
15863.16 258
15864.35 218
15865.53 259
15866.72 259
15867.91 260
15869.10 253
15870.29 267
15871.48 263
15872.67 272
15873.86 246
15875.05 229
15876.24 254
15877.43 224
15878.62 244
15879.81 280
15881.00 288
15882.19 222
15883.38 262
15884.57 243
15885.76 270
15886.95 232
15888.14 281
15889.33 241
15890.52 250
15891.71 230
15892.90 230
15894.09 265
15895.28 267
15896.47 269
15897.66 283
15898.85 293
15900.04 253
15901.24 251
15902.43 241
15903.62 255
15904.81 252
15906.00 267
15907.19 252
15908.38 234
15909.57 209
15910.76 253
15911.95 268
15913.14 271
15914.34 220
15915.53 247
15916.72 295
15917.91 247
15919.10 258
15920.29 244
15921.48 229
15922.68 219
15923.87 254
15925.06 246
15926.25 247
15927.44 230
15928.63 255
15929.83 263
15931.02 239
15932.21 229
15933.40 243
15934.59 283
15935.78 255
15936.98 263
15938.17 239
15939.36 249
15940.55 252
15941.74 255
15942.94 257
15944.13 259
15945.32 253
15946.51 257
15947.71 214
15948.90 236
15950.09 261
15951.28 235
15952.48 227
15953.67 209
15954.86 215
15956.05 250
15957.25 238
15958.44 242
15959.63 259
15960.83 209
15962.02 224
15963.21 218
15964.41 237
15965.60 220
15966.79 233
15967.98 230
15969.18 222
15970.37 264
15971.56 236
15972.76 269
15973.95 246
15975.14 205
15976.34 201
15977.53 253
15978.73 248
15979.92 227
15981.11 230
15982.31 244
15983.50 238
15984.69 227
15985.89 207
15987.08 206
15988.28 274
15989.47 235
15990.66 206
15991.86 205
15993.05 237
15994.25 220
15995.44 240
15996.63 223
15997.83 218
15999.02 211
16000.22 233
16001.41 204
16002.61 222
16003.80 222
16005.00 192
16006.19 203
16007.38 229
16008.58 220
16009.77 203
16010.97 195
16012.16 216
16013.36 203
16014.55 215
16015.75 230
16016.94 201
16018.14 207
16019.33 228
16020.53 227
16021.72 219
16022.92 205
16024.11 209
16025.31 197
16026.51 206
16027.70 235
16028.90 199
16030.09 200
16031.29 205
16032.48 219
16033.68 240
16034.87 217
16036.07 243
16037.27 217
16038.46 220
16039.66 222
16040.85 228
16042.05 218
16043.24 203
16044.44 203
16045.64 185
16046.83 204
16048.03 218
16049.23 251
16050.42 221
16051.62 198
16052.81 193
16054.01 238
16055.21 195
16056.40 216
16057.60 233
16058.80 213
16059.99 201
16061.19 237
16062.39 233
16063.58 199
16064.78 214
16065.98 198
16067.17 185
16068.37 181
16069.57 206
16070.77 185
16071.96 201
16073.16 182
16074.36 232
16075.55 217
16076.75 185
16077.95 230
16079.15 229
16080.34 219
16081.54 222
16082.74 205
16083.94 191
16085.13 223
16086.33 221
16087.53 247
16088.73 200
16089.92 234
16091.12 188
16092.32 232
16093.52 230
16094.71 202
16095.91 201
16097.11 219
16098.31 184
16099.51 178
16100.71 210
16101.90 192
16103.10 186
16104.30 195
16105.50 210
16106.70 226
16107.89 201
16109.09 218
16110.29 222
16111.49 222
16112.69 192
16113.89 172
16115.09 194
16116.28 208
16117.48 217
16118.68 193
16119.88 216
16121.08 196
16122.28 167
16123.48 205
16124.68 200
16125.88 202
16127.08 188
16128.27 221
16129.47 242
16130.67 238
16131.87 192
16133.07 209
16134.27 245
16135.47 217
16136.67 209
16137.87 223
16139.07 224
16140.27 216
16141.47 240
16142.67 213
16143.87 224
16145.07 193
16146.27 194
16147.47 171
16148.67 183
16149.87 239
16151.07 214
16152.27 185
16153.47 210
16154.67 184
16155.87 202
16157.07 206
16158.27 250
16159.47 240
16160.67 176
16161.87 206
16163.07 193
16164.27 217
16165.47 188
16166.67 212
16167.87 204
16169.07 210
16170.27 219
16171.47 205
16172.68 184
16173.88 228
16175.08 203
16176.28 202
16177.48 183
16178.68 188
16179.88 184
16181.08 184
16182.28 197
16183.48 200
16184.69 202
16185.89 197
16187.09 202
16188.29 213
16189.49 210
16190.69 239
16191.89 188
16193.10 208
16194.30 226
16195.50 200
16196.70 213
16197.90 188
16199.10 238
16200.31 237
16201.51 214
16202.71 205
16203.91 231
16205.11 232
16206.32 197
16207.52 190
16208.72 218
16209.92 221
16211.13 228
16212.33 231
16213.53 232
16214.73 260
16215.93 240
16217.14 215
16218.34 242
16219.54 240
16220.74 217
16221.95 227
16223.15 225
16224.35 193
16225.56 215
16226.76 205
16227.96 218
16229.16 217
16230.37 205
16231.57 219
16232.77 225
16233.98 217
16235.18 234
16236.38 205
16237.59 205
16238.79 251
16239.99 230
16241.20 207
16242.40 228
16243.60 238
16244.81 249
16246.01 233
16247.21 170
16248.42 238
16249.62 235
16250.82 214
16252.03 215
16253.23 218
16254.44 229
16255.64 222
16256.84 259
16258.05 234
16259.25 231
16260.46 227
16261.66 227
16262.86 215
16264.07 233
16265.27 196
16266.48 226
16267.68 275
16268.89 251
16270.09 266
16271.29 230
16272.50 230
16273.70 189
16274.91 251
16276.11 248
16277.32 247
16278.52 236
16279.73 231
16280.93 254
16282.14 230
16283.34 263
16284.55 265
16285.75 222
16286.96 272
16288.16 254
16289.37 213
16290.57 201
16291.78 222
16292.98 218
16294.19 252
16295.39 272
16296.60 250
16297.80 258
16299.01 248
16300.22 245
16301.42 245
16302.63 249
16303.83 245
16305.04 243
16306.24 269
16307.45 251
16308.66 227
16309.86 231
16311.07 261
16312.27 270
16313.48 284
16314.69 266
16315.89 250
16317.10 215
16318.30 237
16319.51 255
16320.72 277
16321.92 245
16323.13 247
16324.34 233
16325.54 218
16326.75 217
16327.96 207
16329.16 226
16330.37 208
16331.58 235
16332.78 213
16333.99 212
16335.20 247
16336.40 244
16337.61 207
16338.82 242
16340.02 242
16341.23 254
16342.44 250
16343.65 216
16344.85 211
16346.06 227
16347.27 206
16348.47 198
16349.68 221
16350.89 261
16352.10 230
16353.30 242
16354.51 212
16355.72 204
16356.93 210
16358.13 192
16359.34 212
16360.55 224
16361.76 203
16362.97 184
16364.17 156
16365.38 200
16366.59 226
16367.80 244
16369.01 226
16370.21 196
16371.42 227
16372.63 229
16373.84 210
16375.05 198
16376.26 217
16377.46 176
16378.67 219
16379.88 228
16381.09 206
16382.30 219
16383.51 216
16384.72 216
16385.92 206
16387.13 247
16388.34 196
16389.55 197
16390.76 228
16391.97 207
16393.18 215
16394.39 192
16395.60 228
16396.80 195
16398.01 240
16399.22 203
16400.43 232
16401.64 193
16402.85 177
16404.06 199
16405.27 233
16406.48 215
16407.69 211
16408.90 200
16410.11 196
16411.32 211
16412.53 220
16413.74 193
16414.95 203
16416.16 206
16417.37 188
16418.58 202
16419.79 194
16421.00 168
16422.21 203
16423.42 223
16424.63 201
16425.84 194
16427.05 218
16428.26 212
16429.47 223
16430.68 216
16431.89 204
16433.10 178
16434.31 212
16435.52 191
16436.73 202
16437.94 184
16439.15 178
16440.36 219
16441.57 199
16442.79 208
16444.00 204
16445.21 222
16446.42 215
16447.63 200
16448.84 190
16450.05 207
16451.26 178
16452.47 201
16453.68 182
16454.90 183
16456.11 178
16457.32 223
16458.53 214
16459.74 177
16460.95 214
16462.16 206
16463.38 193
16464.59 181
16465.80 202
16467.01 205
16468.22 219
16469.43 203
16470.65 152
16471.86 178
16473.07 202
16474.28 193
16475.49 189
16476.71 187
16477.92 187
16479.13 221
16480.34 195
16481.56 179
16482.77 210
16483.98 206
16485.19 184
16486.40 188
16487.62 180
16488.83 189
16490.04 203
16491.25 224
16492.47 203
16493.68 184
16494.89 177
16496.11 186
16497.32 176
16498.53 183
16499.74 185
16500.96 190
16502.17 204
16503.38 179
16504.60 204
16505.81 203
16507.02 194
16508.24 165
16509.45 208
16510.66 185
16511.88 199
16513.09 196
16514.30 176
16515.52 210
16516.73 190
16517.94 201
16519.16 154
16520.37 190
16521.58 170
16522.80 178
16524.01 183
16525.23 201
16526.44 237
16527.65 217
16528.87 199
16530.08 175
16531.30 211
16532.51 209
16533.72 209
16534.94 193
16536.15 174
16537.37 170
16538.58 179
16539.80 168
16541.01 204
16542.23 224
16543.44 180
16544.65 195
16545.87 199
16547.08 161
16548.30 193
16549.51 185
16550.73 202
16551.94 190
16553.16 216
16554.37 194
16555.59 171
16556.80 193
16558.02 251
16559.23 193
16560.45 188
16561.66 153
16562.88 180
16564.09 179
16565.31 167
16566.52 216
16567.74 186
16568.96 190
16570.17 189
16571.39 198
16572.60 200
16573.82 163
16575.03 177
16576.25 206
16577.47 195
16578.68 209
16579.90 196
16581.11 183
16582.33 192
16583.54 204
16584.76 201
16585.98 192
16587.19 195
16588.41 231
16589.63 225
16590.84 186
16592.06 174
16593.27 186
16594.49 152
16595.71 211
16596.92 207
16598.14 179
16599.36 160
16600.57 178
16601.79 198
16603.01 214
16604.22 193
16605.44 184
16606.66 216
16607.87 169
16609.09 212
16610.31 160
16611.53 193
16612.74 205
16613.96 188
16615.18 224
16616.39 195
16617.61 191
16618.83 187
16620.05 183
16621.26 202
16622.48 174
16623.70 165
16624.92 183
16626.13 158
16627.35 181
16628.57 169
16629.79 200
16631.00 204
16632.22 179
16633.44 150
16634.66 158
16635.88 197
16637.09 212
16638.31 206
16639.53 189
16640.75 169
16641.97 189
16643.18 167
16644.40 163
16645.62 185
16646.84 176
16648.06 171
16649.28 184
16650.49 213
16651.71 176
16652.93 190
16654.15 202
16655.37 178
16656.59 192
16657.81 159
16659.03 168
16660.24 169
16661.46 162
16662.68 157
16663.90 179
16665.12 203
16666.34 179
16667.56 189
16668.78 164
16670.00 187
16671.22 188
16672.43 159
16673.65 154
16674.87 185
16676.09 202
16677.31 177
16678.53 178
16679.75 206
16680.97 185
16682.19 175
16683.41 206
16684.63 164
16685.85 198
16687.07 172
16688.29 202
16689.51 181
16690.73 177
16691.95 178
16693.17 193
16694.39 185
16695.61 179
16696.83 227
16698.05 180
16699.27 175
16700.49 173
16701.71 161
16702.93 211
16704.15 176
16705.37 176
16706.59 171
16707.81 190
16709.03 188
16710.25 170
16711.48 163
16712.70 186
16713.92 214
16715.14 175
16716.36 187
16717.58 212
16718.80 185
16720.02 212
16721.24 187
16722.46 188
16723.68 195
16724.91 204
16726.13 170
16727.35 171
16728.57 162
16729.79 184
16731.01 202
16732.23 194
16733.46 195
16734.68 175
16735.90 164
16737.12 178
16738.34 183
16739.56 195
16740.79 145
16742.01 180
16743.23 215
16744.45 201
16745.67 176
16746.90 186
16748.12 183
16749.34 179
16750.56 169
16751.78 183
16753.01 207
16754.23 211
16755.45 210
16756.67 202
16757.90 169
16759.12 174
16760.34 203
16761.56 189
16762.79 197
16764.01 177
16765.23 177
16766.45 193
16767.68 175
16768.90 173
16770.12 183
16771.34 178
16772.57 182
16773.79 172
16775.01 205
16776.24 173
16777.46 193
16778.68 173
16779.91 194
16781.13 220
16782.35 207
16783.58 200
16784.80 207
16786.02 194
16787.25 198
16788.47 193
16789.69 233
16790.92 191
16792.14 198
16793.36 177
16794.59 165
16795.81 200
16797.04 188
16798.26 208
16799.48 216
16800.71 178
16801.93 197
16803.16 171
16804.38 162
16805.60 182
16806.83 229
16808.05 182
16809.28 184
16810.50 183
16811.73 175
16812.95 214
16814.17 203
16815.40 205
16816.62 216
16817.85 195
16819.07 197
16820.30 205
16821.52 204
16822.75 184
16823.97 202
16825.20 193
16826.42 216
16827.65 188
16828.87 209
16830.10 203
16831.32 189
16832.55 165
16833.77 178
16835.00 198
16836.22 163
16837.45 189
16838.67 180
16839.90 165
16841.12 195
16842.35 223
16843.57 206
16844.80 174
16846.03 205
16847.25 223
16848.48 188
16849.70 174
16850.93 200
16852.15 187
16853.38 169
16854.61 200
16855.83 189
16857.06 197
16858.28 223
16859.51 215
16860.74 207
16861.96 216
16863.19 208
16864.42 199
16865.64 206
16866.87 197
16868.09 206
16869.32 175
16870.55 228
16871.77 228
16873.00 205
16874.23 217
16875.45 171
16876.68 203
16877.91 221
16879.13 187
16880.36 222
16881.59 213
16882.82 212
16884.04 210
16885.27 225
16886.50 238
16887.72 193
16888.95 214
16890.18 207
16891.41 235
16892.63 203
16893.86 213
16895.09 211
16896.32 216
16897.54 221
16898.77 184
16900.00 189
16901.23 210
16902.45 174
16903.68 197
16904.91 198
16906.14 174
16907.36 182
16908.59 230
16909.82 224
16911.05 212
16912.28 223
16913.50 228
16914.73 229
16915.96 198
16917.19 225
16918.42 231
16919.65 231
16920.87 198
16922.10 203
16923.33 188
16924.56 180
16925.79 196
16927.02 183
16928.24 191
16929.47 222
16930.70 218
16931.93 201
16933.16 187
16934.39 161
16935.62 193
16936.85 166
16938.08 173
16939.30 195
16940.53 193
16941.76 218
16942.99 178
16944.22 160
16945.45 196
16946.68 215
16947.91 183
16949.14 187
16950.37 188
16951.60 181
16952.83 180
16954.06 192
16955.29 188
16956.52 160
16957.74 195
16958.97 200
16960.20 215
16961.43 201
16962.66 171
16963.89 162
16965.12 190
16966.35 167
16967.58 203
16968.81 195
16970.04 210
16971.27 193
16972.50 191
16973.74 197
16974.97 171
16976.20 180
16977.43 172
16978.66 190
16979.89 199
16981.12 153
16982.35 162
16983.58 176
16984.81 165
16986.04 185
16987.27 193
16988.50 172
16989.73 190
16990.96 180
16992.19 173
16993.43 156
16994.66 157
16995.89 192
16997.12 174
16998.35 158
16999.58 189
17000.81 154
17002.04 176
17003.28 168
17004.51 166
17005.74 178
17006.97 180
17008.20 163
17009.43 205
17010.66 163
17011.90 152
17013.13 171
17014.36 184
17015.59 165
17016.82 199
17018.05 174
17019.29 173
17020.52 191
17021.75 182
17022.98 177
17024.21 167
17025.45 152
17026.68 175
17027.91 178
17029.14 195
17030.38 160
17031.61 213
17032.84 183
17034.07 172
17035.31 166
17036.54 188
17037.77 159
17039.00 163
17040.24 205
17041.47 195
17042.70 161
17043.93 180
17045.17 163
17046.40 195
17047.63 154
17048.87 176
17050.10 165
17051.33 185
17052.57 203
17053.80 157
17055.03 186
17056.27 167
17057.50 167
17058.73 175
17059.97 148
17061.20 164
17062.43 164
17063.67 157
17064.90 157
17066.13 187
17067.37 207
17068.60 191
17069.83 185
17071.07 150
17072.30 180
17073.54 165
17074.77 158
17076.00 183
17077.24 148
17078.47 174
17079.71 197
17080.94 190
17082.17 164
17083.41 192
17084.64 164
17085.88 197
17087.11 210
17088.35 178
17089.58 161
17090.81 175
17092.05 174
17093.28 166
17094.52 161
17095.75 150
17096.99 177
17098.22 164
17099.46 209
17100.69 156
17101.93 193
17103.16 220
17104.40 182
17105.63 168
17106.87 173
17108.10 177
17109.34 187
17110.57 193
17111.81 155
17113.04 152
17114.28 182
17115.51 163
17116.75 175
17117.99 189
17119.22 174
17120.46 210
17121.69 162
17122.93 224
17124.16 204
17125.40 170
17126.64 171
17127.87 176
17129.11 174
17130.34 143
17131.58 169
17132.82 184
17134.05 187
17135.29 185
17136.52 196
17137.76 157
17139.00 185
17140.23 167
17141.47 202
17142.71 186
17143.94 170
17145.18 180
17146.41 180
17147.65 182
17148.89 168
17150.12 161
17151.36 175
17152.60 169
17153.83 167
17155.07 211
17156.31 184
17157.55 173
17158.78 166
17160.02 179
17161.26 173
17162.49 194
17163.73 195
17164.97 189
17166.21 182
17167.44 173
17168.68 173
17169.92 182
17171.15 192
17172.39 172
17173.63 166
17174.87 193
17176.10 204
17177.34 161
17178.58 179
17179.82 189
17181.06 214
17182.29 175
17183.53 199
17184.77 184
17186.01 160
17187.25 142
17188.48 198
17189.72 182
17190.96 142
17192.20 185
17193.44 183
17194.67 182
17195.91 186
17197.15 188
17198.39 140
17199.63 181
17200.87 193
17202.10 171
17203.34 193
17204.58 173
17205.82 154
17207.06 174
17208.30 170
17209.54 192
17210.78 186
17212.01 176
17213.25 159
17214.49 162
17215.73 193
17216.97 182
17218.21 188
17219.45 182
17220.69 180
17221.93 160
17223.17 166
17224.41 144
17225.65 197
17226.89 165
17228.12 179
17229.36 185
17230.60 157
17231.84 183
17233.08 194
17234.32 186
17235.56 164
17236.80 155
17238.04 140
17239.28 155
17240.52 144
17241.76 156
17243.00 192
17244.24 172
17245.48 155
17246.72 171
17247.96 171
17249.20 178
17250.44 180
17251.68 169
17252.92 193
17254.16 157
17255.40 146
17256.64 160
17257.89 179
17259.13 197
17260.37 185
17261.61 177
17262.85 180
17264.09 154
17265.33 163
17266.57 145
17267.81 136
17269.05 178
17270.29 165
17271.53 154
17272.78 145
17274.02 157
17275.26 149
17276.50 155
17277.74 140
17278.98 150
17280.22 163
17281.46 151
17282.71 157
17283.95 144
17285.19 170
17286.43 189
17287.67 184
17288.91 163
17290.16 156
17291.40 165
17292.64 172
17293.88 167
17295.12 163
17296.36 137
17297.61 155
17298.85 146
17300.09 189
17301.33 169
17302.58 180
17303.82 161
17305.06 152
17306.30 172
17307.54 146
17308.79 168
17310.03 159
17311.27 164
17312.51 174
17313.76 177
17315.00 163
17316.24 174
17317.48 171
17318.73 189
17319.97 154
17321.21 186
17322.46 185
17323.70 164
17324.94 139
17326.18 155
17327.43 182
17328.67 187
17329.91 175
17331.16 153
17332.40 148
17333.64 148
17334.89 171
17336.13 161
17337.37 152
17338.62 160
17339.86 163
17341.10 194
17342.35 164
17343.59 182
17344.84 185
17346.08 194
17347.32 146
17348.57 127
17349.81 144
17351.05 176
17352.30 192
17353.54 181
17354.79 168
17356.03 187
17357.27 178
17358.52 182
17359.76 146
17361.01 153
17362.25 145
17363.50 168
17364.74 198
17365.98 152
17367.23 145
17368.47 170
17369.72 165
17370.96 171
17372.21 173
17373.45 174
17374.70 152
17375.94 148
17377.19 178
17378.43 165
17379.68 144
17380.92 142
17382.17 167
17383.41 160
17384.66 162
17385.90 149
17387.15 155
17388.39 184
17389.64 150
17390.88 164
17392.13 171
17393.37 182
17394.62 141
17395.86 175
17397.11 153
17398.36 179
17399.60 169
17400.85 163
17402.09 147
17403.34 140
17404.58 168
17405.83 169
17407.08 179
17408.32 140
17409.57 187
17410.81 187
17412.06 187
17413.31 153
17414.55 147
17415.80 186
17417.05 166
17418.29 166
17419.54 158
17420.78 158
17422.03 176
17423.28 167
17424.52 174
17425.77 163
17427.02 158
17428.26 155
17429.51 168
17430.76 160
17432.00 176
17433.25 154
17434.50 142
17435.75 166
17436.99 165
17438.24 142
17439.49 180
17440.73 160
17441.98 142
17443.23 154
17444.48 172
17445.72 160
17446.97 161
17448.22 144
17449.46 151
17450.71 174
17451.96 192
17453.21 170
17454.45 164
17455.70 134
17456.95 162
17458.20 166
17459.45 197
17460.69 155
17461.94 158
17463.19 180
17464.44 168
17465.69 144
17466.93 192
17468.18 166
17469.43 164
17470.68 181
17471.93 160
17473.17 154
17474.42 166
17475.67 155
17476.92 170
17478.17 177
17479.42 160
17480.67 172
17481.91 155
17483.16 174
17484.41 188
17485.66 199
17486.91 164
17488.16 181
17489.41 173
17490.66 168
17491.90 153
17493.15 155
17494.40 154
17495.65 144
17496.90 155
17498.15 162
17499.40 178
17500.65 188
17501.90 186
17503.15 194
17504.40 185
17505.65 161
17506.90 168
17508.14 178
17509.39 161
17510.64 180
17511.89 182
17513.14 166
17514.39 169
17515.64 161
17516.89 158
17518.14 150
17519.39 150
17520.64 126
17521.89 147
17523.14 175
17524.39 168
17525.64 179
17526.89 162
17528.14 162
17529.39 205
17530.64 159
17531.89 152
17533.14 159
17534.40 175
17535.65 141
17536.90 168
17538.15 165
17539.40 178
17540.65 149
17541.90 148
17543.15 149
17544.40 168
17545.65 149
17546.90 178
17548.15 179
17549.40 170
17550.66 179
17551.91 161
17553.16 158
17554.41 160
17555.66 149
17556.91 171
17558.16 155
17559.41 172
17560.67 152
17561.92 160
17563.17 175
17564.42 176
17565.67 146
17566.92 156
17568.18 177
17569.43 185
17570.68 173
17571.93 170
17573.18 149
17574.43 174
17575.69 167
17576.94 191
17578.19 167
17579.44 158
17580.69 168
17581.95 186
17583.20 139
17584.45 135
17585.70 170
17586.96 155
17588.21 151
17589.46 144
17590.71 151
17591.97 159
17593.22 177
17594.47 167
17595.72 178
17596.98 155
17598.23 155
17599.48 144
17600.73 189
17601.99 184
17603.24 138
17604.49 139
17605.75 153
17607.00 167
17608.25 173
17609.51 168
17610.76 162
17612.01 168
17613.27 160
17614.52 149
17615.77 164
17617.03 143
17618.28 172
17619.53 172
17620.79 141
17622.04 152
17623.29 143
17624.55 178
17625.80 169
17627.05 187
17628.31 163
17629.56 154
17630.82 151
17632.07 159
17633.32 156
17634.58 159
17635.83 182
17637.09 144
17638.34 171
17639.60 169
17640.85 155
17642.10 177
17643.36 180
17644.61 189
17645.87 180
17647.12 193
17648.38 186
17649.63 157
17650.89 124
17652.14 151
17653.39 165
17654.65 175
17655.90 149
17657.16 153
17658.41 169
17659.67 126
17660.92 167
17662.18 139
17663.43 142
17664.69 155
17665.94 156
17667.20 150
17668.45 166
17669.71 156
17670.97 152
17672.22 123
17673.48 168
17674.73 139
17675.99 140
17677.24 135
17678.50 152
17679.75 146
17681.01 191
17682.27 163
17683.52 178
17684.78 140
17686.03 179
17687.29 172
17688.55 159
17689.80 150
17691.06 167
17692.31 166
17693.57 144
17694.83 143
17696.08 138
17697.34 168
17698.59 131
17699.85 168
17701.11 144
17702.36 169
17703.62 158
17704.88 184
17706.13 153
17707.39 120
17708.65 152
17709.90 146
17711.16 168
17712.42 165
17713.67 166
17714.93 185
17716.19 194
17717.44 161
17718.70 153
17719.96 161
17721.22 164
17722.47 171
17723.73 135
17724.99 139
17726.25 154
17727.50 174
17728.76 159
17730.02 163
17731.27 140
17732.53 153
17733.79 162
17735.05 153
17736.31 164
17737.56 155
17738.82 152
17740.08 140
17741.34 152
17742.59 159
17743.85 169
17745.11 157
17746.37 175
17747.63 155
17748.88 153
17750.14 159
17751.40 177
17752.66 190
17753.92 165
17755.18 137
17756.43 174
17757.69 149
17758.95 170
17760.21 137
17761.47 155
17762.73 171
17763.99 154
17765.24 152
17766.50 150
17767.76 172
17769.02 167
17770.28 146
17771.54 148
17772.80 178
17774.06 153
17775.32 138
17776.57 144
17777.83 156
17779.09 172
17780.35 179
17781.61 154
17782.87 161
17784.13 157
17785.39 135
17786.65 161
17787.91 157
17789.17 146
17790.43 160
17791.69 149
17792.95 159
17794.21 173
17795.47 136
17796.73 180
17797.99 182
17799.25 156
17800.51 142
17801.77 133
17803.03 155
17804.29 147
17805.55 178
17806.81 182
17808.07 174
17809.33 159
17810.59 156
17811.85 145
17813.11 156
17814.37 148
17815.63 184
17816.89 174
17818.15 177
17819.41 166
17820.67 164
17821.93 175
17823.19 165
17824.45 154
17825.71 147
17826.98 175
17828.24 149
17829.50 152
17830.76 165
17832.02 185
17833.28 138
17834.54 164
17835.80 169
17837.06 184
17838.33 164
17839.59 154
17840.85 155
17842.11 139
17843.37 152
17844.63 150
17845.89 186
17847.16 144
17848.42 150
17849.68 157
17850.94 141
17852.20 134
17853.46 164
17854.73 197
17855.99 140
17857.25 153
17858.51 161
17859.77 158
17861.04 138
17862.30 142
17863.56 152
17864.82 197
17866.09 178
17867.35 160
17868.61 152
17869.87 175
17871.14 176
17872.40 178
17873.66 165
17874.92 145
17876.19 153
17877.45 137
17878.71 153
17879.97 156
17881.24 169
17882.50 151
17883.76 153
17885.03 169
17886.29 168
17887.55 152
17888.81 181
17890.08 153
17891.34 146
17892.60 176
17893.87 142
17895.13 160
17896.39 144
17897.66 174
17898.92 175
17900.18 170
17901.45 140
17902.71 142
17903.97 132
17905.24 146
17906.50 147
17907.77 158
17909.03 159
17910.29 148
17911.56 162
17912.82 161
17914.09 165
17915.35 163
17916.61 159
17917.88 155
17919.14 181
17920.41 148
17921.67 158
17922.93 143
17924.20 131
17925.46 164
17926.73 168
17927.99 176
17929.26 159
17930.52 174
17931.79 153
17933.05 173
17934.32 164
17935.58 148
17936.84 157
17938.11 172
17939.37 148
17940.64 174
17941.90 164
17943.17 162
17944.43 144
17945.70 166
17946.96 138
17948.23 157
17949.50 156
17950.76 140
17952.03 171
17953.29 168
17954.56 159
17955.82 155
17957.09 147
17958.35 140
17959.62 139
17960.88 137
17962.15 140
17963.42 167
17964.68 161
17965.95 178
17967.21 191
17968.48 182
17969.74 148
17971.01 165
17972.28 133
17973.54 185
17974.81 149
17976.08 147
17977.34 147
17978.61 163
17979.87 154
17981.14 121
17982.41 163
17983.67 160
17984.94 144
17986.21 167
17987.47 142
17988.74 157
17990.01 162
17991.27 145
17992.54 149
17993.81 163
17995.07 148
17996.34 144
17997.61 162
17998.87 133
18000.14 137
18001.41 147
18002.68 151
18003.94 140
18005.21 158
18006.48 167
18007.74 161
18009.01 134
18010.28 141
18011.55 148
18012.81 140
18014.08 146
18015.35 136
18016.62 142
18017.88 151
18019.15 141
18020.42 165
18021.69 163
18022.96 137
18024.22 129
18025.49 135
18026.76 168
18028.03 153
18029.29 160
18030.56 170
18031.83 146
18033.10 182
18034.37 157
18035.64 132
18036.90 142
18038.17 158
18039.44 165
18040.71 169
18041.98 160
18043.25 173
18044.51 162
18045.78 137
18047.05 136
18048.32 161
18049.59 138
18050.86 151
18052.13 136
18053.40 133
18054.67 157
18055.93 160
18057.20 175
18058.47 144
18059.74 152
18061.01 158
18062.28 149
18063.55 165
18064.82 179
18066.09 165
18067.36 151
18068.63 158
18069.90 143
18071.17 150
18072.44 167
18073.70 166
18074.97 158
18076.24 143
18077.51 174
18078.78 171
18080.05 164
18081.32 156
18082.59 164
18083.86 170
18085.13 167
18086.40 153
18087.67 133
18088.94 147
18090.21 156
18091.48 134
18092.75 145
18094.02 166
18095.29 171
18096.57 151
18097.84 164
18099.11 155
18100.38 149
18101.65 153
18102.92 142
18104.19 162
18105.46 132
18106.73 142
18108.00 159
18109.27 165
18110.54 131
18111.81 144
18113.08 153
18114.36 126
18115.63 164
18116.90 171
18118.17 170
18119.44 152
18120.71 171
18121.98 163
18123.25 166
18124.53 161
18125.80 149
18127.07 139
18128.34 154
18129.61 170
18130.88 189
18132.16 187
18133.43 161
18134.70 142
18135.97 179
18137.24 175
18138.51 173
18139.79 176
18141.06 159
18142.33 177
18143.60 153
18144.87 157
18146.15 165
18147.42 170
18148.69 139
18149.96 155
18151.24 141
18152.51 156
18153.78 144
18155.05 151
18156.33 166
18157.60 159
18158.87 181
18160.14 145
18161.42 135
18162.69 156
18163.96 166
18165.23 124
18166.51 135
18167.78 173
18169.05 179
18170.33 155
18171.60 181
18172.87 147
18174.15 166
18175.42 162
18176.69 152
18177.97 175
18179.24 133
18180.51 160
18181.79 152
18183.06 149
18184.33 139
18185.61 149
18186.88 160
18188.15 171
18189.43 209
18190.70 158
18191.97 143
18193.25 160
18194.52 150
18195.80 140
18197.07 154
18198.34 160
18199.62 148
18200.89 140
18202.17 150
18203.44 168
18204.71 184
18205.99 148
18207.26 170
18208.54 156
18209.81 174
18211.09 167
18212.36 150
18213.64 151
18214.91 167
18216.18 175
18217.46 154
18218.73 170
18220.01 188
18221.28 142
18222.56 143
18223.83 162
18225.11 166
18226.38 148
18227.66 159
18228.93 150
18230.21 175
18231.48 190
18232.76 125
18234.03 166
18235.31 180
18236.58 181
18237.86 173
18239.14 173
18240.41 155
18241.69 143
18242.96 142
18244.24 148
18245.51 158
18246.79 165
18248.06 175
18249.34 132
18250.62 146
18251.89 138
18253.17 163
18254.44 163
18255.72 153
18257.00 139
18258.27 138
18259.55 155
18260.82 158
18262.10 160
18263.38 156
18264.65 159
18265.93 183
18267.21 177
18268.48 143
18269.76 159
18271.04 173
18272.31 190
18273.59 163
18274.87 183
18276.14 152
18277.42 151
18278.70 154
18279.97 177
18281.25 136
18282.53 123
18283.80 134
18285.08 154
18286.36 149
18287.63 186
18288.91 175
18290.19 135
18291.47 155
18292.74 138
18294.02 160
18295.30 149
18296.58 168
18297.85 159
18299.13 138
18300.41 144
18301.69 158
18302.96 158
18304.24 141
18305.52 161
18306.80 184
18308.07 159
18309.35 124
18310.63 156
18311.91 146
18313.19 153
18314.46 141
18315.74 171
18317.02 155
18318.30 145
18319.58 158
18320.86 157
18322.13 156
18323.41 158
18324.69 154
18325.97 149
18327.25 168
18328.53 168
18329.80 160
18331.08 141
18332.36 162
18333.64 145
18334.92 159
18336.20 146
18337.48 161
18338.76 139
18340.04 147
18341.31 181
18342.59 158
18343.87 148
18345.15 144
18346.43 166
18347.71 153
18348.99 156
18350.27 158
18351.55 165
18352.83 161
18354.11 165
18355.39 135
18356.67 147
18357.95 155
18359.22 155
18360.50 149
18361.78 123
18363.06 130
18364.34 162
18365.62 178
18366.90 161
18368.18 162
18369.46 181
18370.74 157
18372.02 112
18373.30 145
18374.58 204
18375.86 182
18377.14 153
18378.42 153
18379.71 157
18380.99 168
18382.27 149
18383.55 145
18384.83 134
18386.11 175
18387.39 190
18388.67 159
18389.95 176
18391.23 167
18392.51 177
18393.79 151
18395.07 141
18396.35 143
18397.63 153
18398.92 152
18400.20 134
18401.48 145
18402.76 153
18404.04 129
18405.32 133
18406.60 144
18407.88 152
18409.17 162
18410.45 179
18411.73 185
18413.01 154
18414.29 167
18415.57 138
18416.85 144
18418.14 151
18419.42 135
18420.70 131
18421.98 150
18423.26 143
18424.55 127
18425.83 182
18427.11 122
18428.39 127
18429.67 132
18430.96 147
18432.24 144
18433.52 157
18434.80 143
18436.08 156
18437.37 139
18438.65 141
18439.93 157
18441.21 155
18442.50 149
18443.78 124
18445.06 151
18446.34 148
18447.63 151
18448.91 134
18450.19 134
18451.48 140
18452.76 151
18454.04 132
18455.32 136
18456.61 139
18457.89 155
18459.17 148
18460.46 150
18461.74 136
18463.02 133
18464.31 154
18465.59 141
18466.87 146
18468.16 141
18469.44 154
18470.72 145
18472.01 147
18473.29 129
18474.57 148
18475.86 153
18477.14 144
18478.43 134
18479.71 136
18480.99 147
18482.28 154
18483.56 154
18484.85 159
18486.13 130
18487.41 137
18488.70 147
18489.98 122
18491.27 143
18492.55 120
18493.83 133
18495.12 143
18496.40 154
18497.69 164
18498.97 146
18500.26 155
18501.54 139
18502.83 137
18504.11 139
18505.40 146
18506.68 174
18507.97 148
18509.25 127
18510.54 139
18511.82 126
18513.11 148
18514.39 130
18515.68 142
18516.96 157
18518.25 141
18519.53 150
18520.82 141
18522.10 138
18523.39 152
18524.67 168
18525.96 153
18527.24 166
18528.53 154
18529.81 149
18531.10 125
18532.39 180
18533.67 154
18534.96 139
18536.24 166
18537.53 162
18538.81 166
18540.10 153
18541.39 167
18542.67 161
18543.96 148
18545.24 159
18546.53 164
18547.82 155
18549.10 151
18550.39 149
18551.68 147
18552.96 155
18554.25 163
18555.53 146
18556.82 158
18558.11 169
18559.39 161
18560.68 154
18561.97 171
18563.25 181
18564.54 147
18565.83 156
18567.12 154
18568.40 168
18569.69 145
18570.98 166
18572.26 165
18573.55 188
18574.84 188
18576.12 168
18577.41 189
18578.70 170
18579.99 142
18581.27 144
18582.56 158
18583.85 154
18585.14 168
18586.42 175
18587.71 139
18589.00 141
18590.29 177
18591.57 186
18592.86 167
18594.15 163
18595.44 188
18596.73 146
18598.01 161
18599.30 140
18600.59 174
18601.88 186
18603.17 170
18604.45 201
18605.74 194
18607.03 176
18608.32 133
18609.61 154
18610.90 157
18612.18 178
18613.47 147
18614.76 148
18616.05 161
18617.34 161
18618.63 149
18619.92 175
18621.20 160
18622.49 139
18623.78 168
18625.07 153
18626.36 164
18627.65 170
18628.94 164
18630.23 178
18631.52 169
18632.81 162
18634.09 163
18635.38 137
18636.67 137
18637.96 154
18639.25 149
18640.54 186
18641.83 158
18643.12 157
18644.41 160
18645.70 146
18646.99 144
18648.28 155
18649.57 135
18650.86 151
18652.15 157
18653.44 143
18654.73 156
18656.02 147
18657.31 135
18658.60 143
18659.89 153
18661.18 145
18662.47 148
18663.76 159
18665.05 180
18666.34 125
18667.63 174
18668.92 165
18670.21 176
18671.50 139
18672.79 136
18674.08 139
18675.37 146
18676.66 140
18677.95 154
18679.24 143
18680.54 182
18681.83 166
18683.12 146
18684.41 157
18685.70 148
18686.99 177
18688.28 156
18689.57 146
18690.86 121
18692.15 152
18693.45 138
18694.74 148
18696.03 142
18697.32 144
18698.61 144
18699.90 151
18701.19 171
18702.49 171
18703.78 130
18705.07 137
18706.36 151
18707.65 166
18708.94 147
18710.24 150
18711.53 170
18712.82 165
18714.11 138
18715.40 137
18716.70 165
18717.99 161
18719.28 176
18720.57 148
18721.86 150
18723.16 158
18724.45 144
18725.74 185
18727.03 150
18728.33 154
18729.62 139
18730.91 162
18732.20 149
18733.50 140
18734.79 108
18736.08 138
18737.37 140
18738.67 151
18739.96 167
18741.25 174
18742.55 154
18743.84 137
18745.13 130
18746.43 149
18747.72 161
18749.01 136
18750.31 148
18751.60 140
18752.89 153
18754.19 161
18755.48 146
18756.77 152
18758.07 115
18759.36 130
18760.65 169
18761.95 162
18763.24 132
18764.53 132
18765.83 161
18767.12 167
18768.42 149
18769.71 131
18771.00 136
18772.30 120
18773.59 133
18774.88 128
18776.18 137
18777.47 140
18778.77 137
18780.06 143
18781.36 149
18782.65 166
18783.94 133
18785.24 146
18786.53 154
18787.83 177
18789.12 148
18790.42 136
18791.71 155
18793.01 155
18794.30 156
18795.60 120
18796.89 150
18798.19 126
18799.48 140
18800.78 183
18802.07 152
18803.37 123
18804.66 158
18805.96 133
18807.25 144
18808.55 115
18809.84 155
18811.14 149
18812.43 162
18813.73 152
18815.02 158
18816.32 124
18817.61 153
18818.91 153
18820.21 160
18821.50 153
18822.80 137
18824.09 137
18825.39 143
18826.68 145
18827.98 162
18829.28 165
18830.57 156
18831.87 163
18833.16 155
18834.46 129
18835.76 151
18837.05 159
18838.35 161
18839.65 144
18840.94 156
18842.24 146
18843.53 182
18844.83 182
18846.13 152
18847.42 148
18848.72 159
18850.02 142
18851.31 127
18852.61 143
18853.91 114
18855.20 169
18856.50 126
18857.80 165
18859.10 128
18860.39 128
18861.69 187
18862.99 145
18864.28 133
18865.58 138
18866.88 137
18868.18 134
18869.47 137
18870.77 134
18872.07 173
18873.37 153
18874.66 144
18875.96 131
18877.26 124
18878.56 147
18879.85 150
18881.15 165
18882.45 144
18883.75 142
18885.04 116
18886.34 166
18887.64 158
18888.94 146
18890.24 145
18891.53 165
18892.83 135
18894.13 129
18895.43 138
18896.73 148
18898.03 160
18899.32 147
18900.62 138
18901.92 156
18903.22 150
18904.52 137
18905.82 154
18907.12 165
18908.41 156
18909.71 142
18911.01 140
18912.31 111
18913.61 137
18914.91 157
18916.21 136
18917.51 140
18918.80 144
18920.10 145
18921.40 143
18922.70 157
18924.00 116
18925.30 115
18926.60 126
18927.90 146
18929.20 117
18930.50 138
18931.80 143
18933.10 176
18934.40 159
18935.70 146
18937.00 144
18938.30 160
18939.60 138
18940.90 118
18942.20 148
18943.50 143
18944.79 158
18946.09 132
18947.39 115
18948.70 122
18950.00 139
18951.30 120
18952.60 170
18953.90 145
18955.20 131
18956.50 177
18957.80 150
18959.10 131
18960.40 137
18961.70 171
18963.00 131
18964.30 147
18965.60 128
18966.90 163
18968.20 139
18969.50 155
18970.80 147
18972.10 146
18973.40 185
18974.71 173
18976.01 186
18977.31 159
18978.61 124
18979.91 155
18981.21 156
18982.51 158
18983.81 139
18985.12 141
18986.42 156
18987.72 147
18989.02 149
18990.32 149
18991.62 156
18992.92 145
18994.23 115
18995.53 132
18996.83 160
18998.13 156
18999.43 130
19000.73 121
19002.04 131
19003.34 140
19004.64 157
19005.94 161
19007.24 186
19008.55 175
19009.85 141
19011.15 150
19012.45 144
19013.76 143
19015.06 143
19016.36 123
19017.66 126
19018.96 161
19020.27 145
19021.57 157
19022.87 140
19024.18 120
19025.48 135
19026.78 125
19028.08 140
19029.39 126
19030.69 127
19031.99 133
19033.30 144
19034.60 157
19035.90 146
19037.20 132
19038.51 130
19039.81 135
19041.11 141
19042.42 126
19043.72 132
19045.02 128
19046.33 123
19047.63 126
19048.93 126
19050.24 127
19051.54 116
19052.85 125
19054.15 154
19055.45 132
19056.76 124
19058.06 133
19059.36 118
19060.67 124
19061.97 135
19063.28 129
19064.58 135
19065.88 128
19067.19 140
19068.49 111
19069.80 117
19071.10 135
19072.41 131
19073.71 149
19075.01 149
19076.32 153
19077.62 155
19078.93 162
19080.23 131
19081.54 116
19082.84 140
19084.15 149
19085.45 144
19086.76 161
19088.06 131
19089.37 121
19090.67 133
19091.98 162
19093.28 154
19094.59 137
19095.89 134
19097.20 162
19098.50 149
19099.81 115
19101.11 128
19102.42 143
19103.72 141
19105.03 146
19106.33 162
19107.64 156
19108.94 130
19110.25 142
19111.56 147
19112.86 129
19114.17 138
19115.47 172
19116.78 171
19118.08 134
19119.39 129
19120.70 128
19122.00 134
19123.31 125
19124.61 146
19125.92 158
19127.23 146
19128.53 144
19129.84 140
19131.15 144
19132.45 139
19133.76 133
19135.06 147
19136.37 151
19137.68 124
19138.98 142
19140.29 147
19141.60 187
19142.90 167
19144.21 153
19145.52 149
19146.82 183
19148.13 163
19149.44 124
19150.75 140
19152.05 149
19153.36 170
19154.67 147
19155.97 134
19157.28 144
19158.59 139
19159.90 138
19161.20 145
19162.51 141
19163.82 131
19165.13 155
19166.43 137
19167.74 117
19169.05 138
19170.36 152
19171.66 135
19172.97 126
19174.28 111
19175.59 138
19176.89 158
19178.20 143
19179.51 153
19180.82 144
19182.13 111
19183.44 139
19184.74 120
19186.05 150
19187.36 163
19188.67 141
19189.98 159
19191.28 139
19192.59 134
19193.90 119
19195.21 141
19196.52 156
19197.83 153
19199.14 109
19200.44 142
19201.75 131
19203.06 147
19204.37 142
19205.68 180
19206.99 130
19208.30 139
19209.61 130
19210.92 124
19212.22 141
19213.53 145
19214.84 155
19216.15 135
19217.46 164
19218.77 157
19220.08 156
19221.39 133
19222.70 165
19224.01 150
19225.32 161
19226.63 147
19227.94 132
19229.25 142
19230.56 155
19231.87 168
19233.18 137
19234.49 149
19235.80 134
19237.11 165
19238.42 159
19239.73 163
19241.04 183
19242.35 152
19243.66 161
19244.97 154
19246.28 141
19247.59 130
19248.90 147
19250.21 128
19251.52 129
19252.83 118
19254.14 130
19255.45 139
19256.76 149
19258.07 134
19259.38 126
19260.69 116
19262.00 123
19263.31 167
19264.63 151
19265.94 118
19267.25 125
19268.56 133
19269.87 116
19271.18 143
19272.49 135
19273.80 145
19275.11 147
19276.43 144
19277.74 117
19279.05 140
19280.36 153
19281.67 120
19282.98 128
19284.29 151
19285.61 150
19286.92 150
19288.23 129
19289.54 146
19290.85 161
19292.16 151
19293.48 174
19294.79 137
19296.10 152
19297.41 142
19298.72 146
19300.04 152
19301.35 153
19302.66 139
19303.97 152
19305.29 141
19306.60 141
19307.91 160
19309.22 111
19310.53 176
19311.85 154
19313.16 156
19314.47 159
19315.78 199
19317.10 158
19318.41 159
19319.72 122
19321.04 147
19322.35 123
19323.66 142
19324.97 167
19326.29 164
19327.60 122
19328.91 143
19330.23 134
19331.54 143
19332.85 139
19334.17 132
19335.48 124
19336.79 145
19338.11 158
19339.42 118
19340.73 152
19342.05 135
19343.36 159
19344.67 141
19345.99 134
19347.30 133
19348.62 138
19349.93 135
19351.24 141
19352.56 130
19353.87 134
19355.18 152
19356.50 141
19357.81 124
19359.13 118
19360.44 132
19361.76 164
19363.07 163
19364.38 122
19365.70 152
19367.01 131
19368.33 111
19369.64 131
19370.96 146
19372.27 148
19373.58 121
19374.90 145
19376.21 119
19377.53 130
19378.84 130
19380.16 161
19381.47 138
19382.79 133
19384.10 138
19385.42 140
19386.73 143
19388.05 135
19389.36 140
19390.68 155
19391.99 122
19393.31 157
19394.62 162
19395.94 139
19397.26 127
19398.57 153
19399.89 126
19401.20 129
19402.52 151
19403.83 118
19405.15 142
19406.46 149
19407.78 137
19409.10 164
19410.41 157
19411.73 126
19413.04 155
19414.36 173
19415.68 139
19416.99 164
19418.31 141
19419.62 170
19420.94 135
19422.26 126
19423.57 133
19424.89 128
19426.21 129
19427.52 124
19428.84 148
19430.15 130
19431.47 159
19432.79 149
19434.10 159
19435.42 135
19436.74 151
19438.06 113
19439.37 146
19440.69 145
19442.01 153
19443.32 153
19444.64 153
19445.96 130
19447.27 128
19448.59 134
19449.91 128
19451.23 136
19452.54 116
19453.86 123
19455.18 136
19456.49 137
19457.81 144
19459.13 135
19460.45 111
19461.76 122
19463.08 151
19464.40 151
19465.72 127
19467.04 151
19468.35 166
19469.67 154
19470.99 146
19472.31 137
19473.63 129
19474.94 130
19476.26 154
19477.58 133
19478.90 115
19480.22 132
19481.53 130
19482.85 131
19484.17 129
19485.49 123
19486.81 142
19488.13 142
19489.44 127
19490.76 104
19492.08 131
19493.40 142
19494.72 142
19496.04 126
19497.36 142
19498.68 129
19499.99 125
19501.31 181
19502.63 152
19503.95 149
19505.27 156
19506.59 139
19507.91 118
19509.23 145
19510.55 128
19511.87 132
19513.19 119
19514.51 133
19515.82 132
19517.14 135
19518.46 147
19519.78 139
19521.10 126
19522.42 116
19523.74 125
19525.06 124
19526.38 114
19527.70 114
19529.02 152
19530.34 127
19531.66 122
19532.98 124
19534.30 146
19535.62 154
19536.94 133
19538.26 170
19539.58 121
19540.90 127
19542.22 127
19543.54 162
19544.86 135
19546.18 151
19547.50 124
19548.83 137
19550.15 127
19551.47 149
19552.79 133
19554.11 126
19555.43 152
19556.75 134
19558.07 118
19559.39 144
19560.71 122
19562.03 118
19563.35 131
19564.68 106
19566.00 138
19567.32 120
19568.64 138
19569.96 151
19571.28 153
19572.60 133
19573.92 161
19575.25 148
19576.57 148
19577.89 149
19579.21 137
19580.53 148
19581.85 149
19583.17 133
19584.50 123
19585.82 160
19587.14 137
19588.46 151
19589.78 131
19591.11 134
19592.43 134
19593.75 126
19595.07 127
19596.39 155
19597.72 123
19599.04 140
19600.36 154
19601.68 133
19603.01 144
19604.33 124
19605.65 155
19606.97 151
19608.30 126
19609.62 111
19610.94 136
19612.26 114
19613.59 138
19614.91 128
19616.23 138
19617.56 163
19618.88 118
19620.20 123
19621.52 163
19622.85 141
19624.17 146
19625.49 165
19626.82 119
19628.14 125
19629.46 134
19630.79 149
19632.11 134
19633.43 150
19634.76 143
19636.08 152
19637.40 123
19638.73 143
19640.05 120
19641.37 128
19642.70 157
19644.02 118
19645.35 139
19646.67 124
19647.99 161
19649.32 140
19650.64 138
19651.97 138
19653.29 141
19654.61 129
19655.94 143
19657.26 133
19658.59 144
19659.91 141
19661.23 144
19662.56 134
19663.88 135
19665.21 142
19666.53 129
19667.86 143
19669.18 159
19670.51 161
19671.83 119
19673.16 132
19674.48 143
19675.81 136
19677.13 156
19678.46 153
19679.78 129
19681.11 154
19682.43 167
19683.76 126
19685.08 138
19686.41 125
19687.73 151
19689.06 132
19690.38 144
19691.71 110
19693.03 138
19694.36 153
19695.68 136
19697.01 128
19698.33 142
19699.66 110
19700.99 121
19702.31 132
19703.64 129
19704.96 142
19706.29 132
19707.62 151
19708.94 146
19710.27 138
19711.59 130
19712.92 162
19714.25 121
19715.57 132
19716.90 113
19718.22 131
19719.55 153
19720.88 144
19722.20 157
19723.53 153
19724.86 177
19726.18 140
19727.51 130
19728.84 129
19730.16 140
19731.49 112
19732.82 148
19734.14 128
19735.47 150
19736.80 156
19738.12 127
19739.45 114
19740.78 142
19742.10 140
19743.43 128
19744.76 137
19746.09 115
19747.41 136
19748.74 135
19750.07 128
19751.40 129
19752.72 156
19754.05 148
19755.38 159
19756.71 121
19758.03 115
19759.36 109
19760.69 163
19762.02 162
19763.34 127
19764.67 111
19766.00 131
19767.33 139
19768.66 151
19769.98 142
19771.31 121
19772.64 135
19773.97 138
19775.30 135
19776.62 118
19777.95 152
19779.28 153
19780.61 140
19781.94 116
19783.27 125
19784.59 117
19785.92 115
19787.25 131
19788.58 130
19789.91 107
19791.24 124
19792.57 133
19793.90 127
19795.22 126
19796.55 121
19797.88 131
19799.21 126
19800.54 165
19801.87 151
19803.20 131
19804.53 109
19805.86 117
19807.19 121
19808.52 123
19809.84 123
19811.17 152
19812.50 136
19813.83 121
19815.16 132
19816.49 140
19817.82 135
19819.15 125
19820.48 138
19821.81 159
19823.14 129
19824.47 109
19825.80 152
19827.13 134
19828.46 145
19829.79 171
19831.12 115
19832.45 124
19833.78 120
19835.11 148
19836.44 140
19837.77 132
19839.10 146
19840.43 154
19841.76 150
19843.09 131
19844.42 132
19845.75 149
19847.09 137
19848.42 140
19849.75 169
19851.08 136
19852.41 134
19853.74 115
19855.07 128
19856.40 114
19857.73 137
19859.06 121
19860.39 156
19861.72 133
19863.06 154
19864.39 156
19865.72 129
19867.05 124
19868.38 130
19869.71 129
19871.04 109
19872.38 148
19873.71 145
19875.04 149
19876.37 146
19877.70 128
19879.03 121
19880.36 143
19881.70 121
19883.03 124
19884.36 142
19885.69 153
19887.02 118
19888.36 131
19889.69 123
19891.02 136
19892.35 160
19893.68 142
19895.02 150
19896.35 137
19897.68 159
19899.01 149
19900.35 154
19901.68 139
19903.01 124
19904.34 125
19905.68 179
19907.01 140
19908.34 101
19909.67 123
19911.01 127
19912.34 125
19913.67 123
19915.01 134
19916.34 139
19917.67 137
19919.00 130
19920.34 144
19921.67 129
19923.00 136
19924.34 121
19925.67 147
19927.00 143
19928.34 134
19929.67 129
19931.00 144
19932.34 120
19933.67 139
19935.00 168
19936.34 145
19937.67 127
19939.01 130
19940.34 136
19941.67 136
19943.01 124
19944.34 139
19945.67 144
19947.01 132
19948.34 157
19949.68 142
19951.01 134
19952.34 125
19953.68 120
19955.01 137
19956.35 140
19957.68 124
19959.02 131
19960.35 175
19961.68 156
19963.02 142
19964.35 135
19965.69 134
19967.02 145
19968.36 131
19969.69 153
19971.03 154
19972.36 132
19973.70 143
19975.03 137
19976.37 132
19977.70 140
19979.04 132
19980.37 126
19981.71 142
19983.04 141
19984.38 140
19985.71 130
19987.05 151
19988.38 142
19989.72 132
19991.05 127
19992.39 138
19993.73 128
19995.06 145
19996.40 132
19997.73 108
19999.07 122
20000.40 112
20001.74 126
20003.08 148
20004.41 110
20005.75 133
20007.08 128
20008.42 141
20009.76 138
20011.09 142
20012.43 141
20013.76 150
20015.10 136
20016.44 147
20017.77 150
20019.11 120
20020.45 126
20021.78 153
20023.12 123
20024.45 154
20025.79 146
20027.13 125
20028.46 128
20029.80 144
20031.14 127
20032.48 116
20033.81 140
20035.15 143
20036.49 144
20037.82 122
20039.16 122
20040.50 116
20041.83 124
20043.17 163
20044.51 141
20045.85 135
20047.18 131
20048.52 141
20049.86 132
20051.20 138
20052.53 131
20053.87 131
20055.21 147
20056.55 154
20057.88 146
20059.22 146
20060.56 125
20061.90 125
20063.23 134
20064.57 121
20065.91 104
20067.25 149
20068.59 126
20069.92 140
20071.26 136
20072.60 111
20073.94 125
20075.28 115
20076.62 152
20077.95 116
20079.29 150
20080.63 125
20081.97 134
20083.31 128
20084.65 133
20085.98 130
20087.32 129
20088.66 140
20090.00 144
20091.34 139
20092.68 145
20094.02 137
20095.36 132
20096.70 147
20098.03 127
20099.37 155
20100.71 152
20102.05 147
20103.39 127
20104.73 129
20106.07 120
20107.41 139
20108.75 106
20110.09 136
20111.43 143
20112.77 130
20114.11 120
20115.45 129
20116.79 127
20118.13 130
20119.46 165
20120.80 148
20122.14 123
20123.48 137
20124.82 122
20126.16 115
20127.50 132
20128.84 125
20130.18 113
20131.52 133
20132.86 137
20134.20 138
20135.55 137
