# Supplementary material for: MALDI-TOF MS typing enables the classification of brewing yeasts of the genus Saccharomyces to major beer styles
Source: PLoS One. 2017 Aug 9;12(8):e0181694. doi: 10.1371/journal.pone.0181694 (PMC5549903; doi:10.1371/journal.pone.0181694)
Supplement: S3 File — The directory includes 90 raw files and was zipped to “.zip”; the folder has three strains with 30 spectra per strain; S1 Text explains the raw files with an example and Table 1 represents the yeast strains used within the experiment. (ZIP) [file pone.0181694.s006.zip › 7-9/30256-177-OG-Koe-Koe-YPG-18h-E-E_2015-07-13_2_0_B2_1.dat]

2000.66 1196
2001.08 1137
2001.50 1091
2001.92 1089
2002.34 1188
2002.77 1066
2003.19 944
2003.61 1055
2004.03 1245
2004.45 1104
2004.88 1052
2005.30 990
2005.72 1075
2006.14 1051
2006.56 1009
2006.99 1031
2007.41 1082
2007.83 1170
2008.25 1076
2008.67 961
2009.10 1079
2009.52 1103
2009.94 1054
2010.36 1051
2010.79 1079
2011.21 1079
2011.63 1021
2012.06 1149
2012.48 1023
2012.90 1018
2013.32 976
2013.75 898
2014.17 1033
2014.59 1198
2015.02 1181
2015.44 978
2015.86 1006
2016.28 958
2016.71 1012
2017.13 1061
2017.55 968
2017.98 1006
2018.40 954
2018.82 1005
2019.25 1148
2019.67 1166
2020.09 1004
2020.52 1089
2020.94 1007
2021.37 1055
2021.79 1042
2022.21 1068
2022.64 1126
2023.06 1079
2023.48 905
2023.91 1003
2024.33 935
2024.76 1102
2025.18 957
2025.60 906
2026.03 871
2026.45 1005
2026.88 998
2027.30 919
2027.73 935
2028.15 987
2028.57 1008
2029.00 904
2029.42 849
2029.85 706
2030.27 769
2030.70 787
2031.12 903
2031.55 924
2031.97 1002
2032.40 1014
2032.82 872
2033.25 923
2033.67 1054
2034.10 931
2034.52 1002
2034.95 1064
2035.37 952
2035.80 918
2036.22 1055
2036.65 1091
2037.07 1008
2037.50 1023
2037.92 1073
2038.35 1133
2038.77 1169
2039.20 1025
2039.63 1069
2040.05 1160
2040.48 1047
2040.90 1002
2041.33 1017
2041.75 1060
2042.18 925
2042.61 978
2043.03 983
2043.46 931
2043.88 1053
2044.31 967
2044.74 1019
2045.16 1037
2045.59 921
2046.01 943
2046.44 924
2046.87 1076
2047.29 1145
2047.72 1064
2048.15 973
2048.57 974
2049.00 860
2049.43 1006
2049.85 1107
2050.28 1015
2050.71 1057
2051.13 1011
2051.56 1027
2051.99 1041
2052.41 974
2052.84 949
2053.27 1018
2053.69 1053
2054.12 907
2054.55 1076
2054.98 1114
2055.40 1052
2055.83 999
2056.26 1026
2056.68 992
2057.11 1027
2057.54 996
2057.97 951
2058.39 1015
2058.82 1071
2059.25 966
2059.68 1071
2060.11 972
2060.53 1023
2060.96 1109
2061.39 1167
2061.82 1008
2062.24 943
2062.67 968
2063.10 1030
2063.53 1106
2063.96 1034
2064.39 1149
2064.81 1161
2065.24 1046
2065.67 1202
2066.10 1197
2066.53 1081
2066.95 1033
2067.38 1129
2067.81 1123
2068.24 991
2068.67 981
2069.10 1053
2069.53 1044
2069.96 978
2070.38 1022
2070.81 935
2071.24 988
2071.67 1043
2072.10 978
2072.53 1121
2072.96 981
2073.39 1081
2073.82 1107
2074.24 1146
2074.67 1078
2075.10 1024
2075.53 1130
2075.96 1014
2076.39 1003
2076.82 1018
2077.25 1065
2077.68 1150
2078.11 1197
2078.54 1070
2078.97 1175
2079.40 1229
2079.83 1232
2080.26 1185
2080.69 1113
2081.12 1193
2081.55 1145
2081.98 1141
2082.41 1242
2082.84 1280
2083.27 1205
2083.70 1083
2084.13 1121
2084.56 1067
2084.99 1133
2085.42 1128
2085.85 1055
2086.28 1044
2086.71 1022
2087.14 998
2087.57 912
2088.00 967
2088.43 1089
2088.86 920
2089.29 882
2089.73 945
2090.16 1015
2090.59 1058
2091.02 942
2091.45 1008
2091.88 1068
2092.31 1048
2092.74 1047
2093.17 1085
2093.60 1036
2094.04 910
2094.47 906
2094.90 896
2095.33 952
2095.76 1040
2096.19 1038
2096.62 882
2097.06 849
2097.49 899
2097.92 890
2098.35 960
2098.78 961
2099.21 983
2099.65 925
2100.08 965
2100.51 1069
2100.94 976
2101.37 1020
2101.81 923
2102.24 882
2102.67 935
2103.10 991
2103.53 976
2103.97 962
2104.40 1013
2104.83 978
2105.26 863
2105.70 877
2106.13 1045
2106.56 1030
2106.99 950
2107.43 1060
2107.86 980
2108.29 1120
2108.72 1055
2109.16 1037
2109.59 1076
2110.02 1193
2110.46 1027
2110.89 955
2111.32 1097
2111.75 998
2112.19 1006
2112.62 850
2113.05 974
2113.49 956
2113.92 1015
2114.35 959
2114.79 1026
2115.22 980
2115.65 1054
2116.09 991
2116.52 820
2116.95 929
2117.39 976
2117.82 1031
2118.26 1025
2118.69 1018
2119.12 1005
2119.56 940
2119.99 822
2120.42 954
2120.86 1028
2121.29 899
2121.73 997
2122.16 1159
2122.59 957
2123.03 880
2123.46 1028
2123.90 973
2124.33 933
2124.77 982
2125.20 889
2125.64 902
2126.07 877
2126.50 931
2126.94 881
2127.37 886
2127.81 1010
2128.24 983
2128.68 907
2129.11 1018
2129.55 928
2129.98 932
2130.42 913
2130.85 915
2131.29 997
2131.72 959
2132.16 963
2132.59 1027
2133.03 976
2133.46 1094
2133.90 1101
2134.33 1023
2134.77 1040
2135.20 964
2135.64 1042
2136.08 1088
2136.51 1121
2136.95 942
2137.38 902
2137.82 957
2138.25 1065
2138.69 1008
2139.13 1175
2139.56 1041
2140.00 968
2140.43 994
2140.87 965
2141.31 991
2141.74 993
2142.18 999
2142.61 1021
2143.05 918
2143.49 912
2143.92 932
2144.36 899
2144.80 963
2145.23 967
2145.67 910
2146.11 997
2146.54 952
2146.98 973
2147.42 1009
2147.85 1063
2148.29 968
2148.73 999
2149.16 1187
2149.60 1135
2150.04 1150
2150.47 1098
2150.91 1057
2151.35 1169
2151.79 1072
2152.22 1048
2152.66 883
2153.10 958
2153.53 1028
2153.97 1054
2154.41 1099
2154.85 986
2155.28 1000
2155.72 945
2156.16 874
2156.60 1099
2157.03 1043
2157.47 1041
2157.91 1066
2158.35 1115
2158.79 1084
2159.22 1110
2159.66 1104
2160.10 1062
2160.54 1011
2160.98 1147
2161.41 1113
2161.85 1067
2162.29 1021
2162.73 887
2163.17 1036
2163.60 896
2164.04 976
2164.48 1088
2164.92 1082
2165.36 1062
2165.80 975
2166.24 1068
2166.67 1044
2167.11 1020
2167.55 1049
2167.99 1075
2168.43 1112
2168.87 1063
2169.31 1069
2169.75 1169
2170.19 1196
2170.62 1065
2171.06 982
2171.50 1111
2171.94 1156
2172.38 1214
2172.82 1316
2173.26 1244
2173.70 1230
2174.14 1221
2174.58 1403
2175.02 1364
2175.46 1262
2175.90 1240
2176.34 1333
2176.78 1167
2177.22 1204
2177.66 1343
2178.10 1308
2178.54 1310
2178.97 1155
2179.41 1038
2179.85 1070
2180.29 1114
2180.74 953
2181.18 1019
2181.62 948
2182.06 1020
2182.50 1114
2182.94 928
2183.38 1014
2183.82 953
2184.26 1028
2184.70 994
2185.14 951
2185.58 1014
2186.02 1013
2186.46 1077
2186.90 937
2187.34 986
2187.78 967
2188.22 1024
2188.66 1079
2189.11 1122
2189.55 1000
2189.99 1087
2190.43 1001
2190.87 1026
2191.31 1015
2191.75 1043
2192.19 1098
2192.63 1232
2193.08 1089
2193.52 1083
2193.96 1156
2194.40 1264
2194.84 1128
2195.28 1057
2195.72 1266
2196.17 1181
2196.61 1120
2197.05 1048
2197.49 1210
2197.93 1112
2198.37 1158
2198.82 961
2199.26 1035
2199.70 1212
2200.14 1016
2200.58 1017
2201.03 1082
2201.47 1008
2201.91 1017
2202.35 917
2202.80 1046
2203.24 1190
2203.68 1045
2204.12 1064
2204.57 1061
2205.01 999
2205.45 1104
2205.89 1000
2206.34 1108
2206.78 1094
2207.22 1082
2207.66 1000
2208.11 1197
2208.55 1133
2208.99 1133
2209.44 1042
2209.88 1005
2210.32 1144
2210.76 1114
2211.21 1039
2211.65 1076
2212.09 1101
2212.54 1078
2212.98 1116
2213.42 1167
2213.87 1245
2214.31 1283
2214.75 1127
2215.20 1053
2215.64 954
2216.09 986
2216.53 995
2216.97 997
2217.42 1031
2217.86 990
2218.30 890
2218.75 862
2219.19 1033
2219.64 1005
2220.08 949
2220.52 941
2220.97 1004
2221.41 1070
2221.86 1101
2222.30 1100
2222.75 1074
2223.19 1005
2223.63 1050
2224.08 1106
2224.52 1060
2224.97 1039
2225.41 1158
2225.86 1190
2226.30 1009
2226.75 1018
2227.19 1176
2227.64 1154
2228.08 1333
2228.53 1326
2228.97 1258
2229.42 1091
2229.86 1147
2230.31 1270
2230.75 1224
2231.20 1048
2231.64 1110
2232.09 1123
2232.53 1176
2232.98 1166
2233.42 1159
2233.87 1176
2234.31 1049
2234.76 1096
2235.20 1220
2235.65 1124
2236.10 994
2236.54 1009
2236.99 1031
2237.43 1031
2237.88 1103
2238.32 1054
2238.77 992
2239.22 973
2239.66 1019
2240.11 1026
2240.55 1004
2241.00 1051
2241.45 870
2241.89 957
2242.34 981
2242.79 998
2243.23 989
2243.68 960
2244.12 951
2244.57 997
2245.02 866
2245.46 926
2245.91 1103
2246.36 996
2246.80 906
2247.25 945
2247.70 1010
2248.14 929
2248.59 852
2249.04 778
2249.49 908
2249.93 1060
2250.38 1069
2250.83 1019
2251.27 997
2251.72 939
2252.17 1010
2252.62 973
2253.06 821
2253.51 960
2253.96 1057
2254.40 986
2254.85 1012
2255.30 985
2255.75 842
2256.20 941
2256.64 923
2257.09 902
2257.54 862
2257.99 853
2258.43 1067
2258.88 956
2259.33 810
2259.78 1042
2260.23 1021
2260.67 1008
2261.12 1233
2261.57 1213
2262.02 1270
2262.47 1295
2262.92 1239
2263.36 1257
2263.81 1249
2264.26 1189
2264.71 1260
2265.16 1304
2265.61 1245
2266.05 1304
2266.50 1175
2266.95 1235
2267.40 1339
2267.85 1161
2268.30 1161
2268.75 1084
2269.20 1003
2269.65 1046
2270.09 1197
2270.54 1278
2270.99 1254
2271.44 1205
2271.89 1198
2272.34 1193
2272.79 1088
2273.24 1223
2273.69 1224
2274.14 1048
2274.59 1167
2275.04 1209
2275.49 981
2275.94 1150
2276.38 1112
2276.83 1169
2277.28 1235
2277.73 1008
2278.18 960
2278.63 988
2279.08 1037
2279.53 1112
2279.98 933
2280.43 826
2280.88 948
2281.33 1033
2281.78 1139
2282.23 1218
2282.68 951
2283.13 906
2283.59 1019
2284.04 1055
2284.49 1088
2284.94 1083
2285.39 1062
2285.84 1099
2286.29 1105
2286.74 1075
2287.19 1154
2287.64 1123
2288.09 1322
2288.54 1442
2288.99 1357
2289.44 1403
2289.89 1644
2290.35 1577
2290.80 1666
2291.25 1672
2291.70 1654
2292.15 1609
2292.60 1542
2293.05 1576
2293.50 1444
2293.96 1533
2294.41 1299
2294.86 1281
2295.31 1189
2295.76 1290
2296.21 1357
2296.66 1277
2297.12 1173
2297.57 1205
2298.02 1077
2298.47 1060
2298.92 1020
2299.38 1058
2299.83 977
2300.28 975
2300.73 1026
2301.18 1174
2301.64 904
2302.09 1057
2302.54 1078
2302.99 1004
2303.44 1074
2303.90 1031
2304.35 983
2304.80 894
2305.25 946
2305.71 1027
2306.16 1107
2306.61 1116
2307.07 1084
2307.52 1098
2307.97 1166
2308.42 1114
2308.88 1078
2309.33 1169
2309.78 1200
2310.23 1271
2310.69 1159
2311.14 1162
2311.59 1226
2312.05 1152
2312.50 1172
2312.95 1265
2313.41 1042
2313.86 1192
2314.31 1106
2314.77 971
2315.22 1025
2315.67 1083
2316.13 1112
2316.58 1041
2317.04 1154
2317.49 1168
2317.94 1163
2318.40 1022
2318.85 1139
2319.30 1200
2319.76 1152
2320.21 1190
2320.67 1127
2321.12 1217
2321.57 1313
2322.03 1192
2322.48 1277
2322.94 1167
2323.39 1169
2323.85 1153
2324.30 1206
2324.75 1378
2325.21 1273
2325.66 1229
2326.12 1277
2326.57 1171
2327.03 1384
2327.48 1395
2327.94 1202
2328.39 1321
2328.85 1307
2329.30 1360
2329.76 1313
2330.21 1327
2330.67 1253
2331.12 1228
2331.58 1390
2332.03 1295
2332.49 1072
2332.94 1093
2333.40 1185
2333.85 1068
2334.31 929
2334.76 1030
2335.22 1041
2335.67 1242
2336.13 1169
2336.58 1104
2337.04 1180
2337.50 1103
2337.95 1159
2338.41 1188
2338.86 1227
2339.32 1318
2339.77 1302
2340.23 1200
2340.69 1134
2341.14 1272
2341.60 1204
2342.05 1123
2342.51 1307
2342.97 1293
2343.42 1181
2343.88 1222
2344.34 1464
2344.79 1274
2345.25 1209
2345.70 1275
2346.16 1241
2346.62 1223
2347.07 1187
2347.53 1157
2347.99 1150
2348.44 1201
2348.90 1215
2349.36 1101
2349.81 1146
2350.27 1218
2350.73 1268
2351.19 1191
2351.64 1126
2352.10 1023
2352.56 1151
2353.01 1184
2353.47 1053
2353.93 1008
2354.39 989
2354.84 1100
2355.30 928
2355.76 943
2356.22 996
2356.67 889
2357.13 934
2357.59 1001
2358.05 889
2358.50 1066
2358.96 1117
2359.42 1032
2359.88 1088
2360.33 972
2360.79 990
2361.25 1058
2361.71 1047
2362.17 1258
2362.62 1024
2363.08 989
2363.54 963
2364.00 1079
2364.46 1002
2364.92 1023
2365.37 1021
2365.83 971
2366.29 1014
2366.75 985
2367.21 1013
2367.67 1093
2368.12 1124
2368.58 1037
2369.04 1149
2369.50 1209
2369.96 1255
2370.42 1066
2370.88 1083
2371.34 1106
2371.80 993
2372.25 1154
2372.71 1168
2373.17 1226
2373.63 1095
2374.09 1108
2374.55 1133
2375.01 1027
2375.47 1079
2375.93 1328
2376.39 1133
2376.85 1090
2377.31 1241
2377.77 1054
2378.23 1165
2378.69 1099
2379.15 1072
2379.61 1145
2380.06 1193
2380.52 1153
2380.98 1253
2381.44 1129
2381.90 1037
2382.36 1013
2382.82 1077
2383.28 1149
2383.74 1246
2384.20 1133
2384.67 1131
2385.13 1152
2385.59 1077
2386.05 1064
2386.51 1155
2386.97 1101
2387.43 1103
2387.89 1159
2388.35 1135
2388.81 990
2389.27 973
2389.73 1006
2390.19 1024
2390.65 1018
2391.11 1154
2391.57 1106
2392.03 1138
2392.50 1079
2392.96 998
2393.42 914
2393.88 944
2394.34 1008
2394.80 1120
2395.26 1034
2395.72 889
2396.19 1009
2396.65 973
2397.11 1045
2397.57 1042
2398.03 1023
2398.49 909
2398.95 1033
2399.42 991
2399.88 978
2400.34 1224
2400.80 1073
2401.26 1135
2401.73 1078
2402.19 1101
2402.65 1018
2403.11 935
2403.57 1013
2404.04 1068
2404.50 1105
2404.96 1120
2405.42 1053
2405.88 1029
2406.35 1020
2406.81 926
2407.27 933
2407.73 1018
2408.20 971
2408.66 997
2409.12 1103
2409.58 1135
2410.05 1121
2410.51 975
2410.97 1002
2411.43 1050
2411.90 968
2412.36 1049
2412.82 961
2413.29 981
2413.75 1001
2414.21 1120
2414.68 1152
2415.14 1052
2415.60 1184
2416.07 1197
2416.53 1269
2416.99 1258
2417.46 1179
2417.92 1264
2418.38 1351
2418.85 1383
2419.31 1484
2419.77 1382
2420.24 1290
2420.70 1239
2421.16 1282
2421.63 1129
2422.09 1136
2422.56 1176
2423.02 1206
2423.48 1087
2423.95 1061
2424.41 1103
2424.88 1091
2425.34 975
2425.80 854
2426.27 1045
2426.73 1153
2427.20 951
2427.66 828
2428.13 1073
2428.59 1074
2429.05 1032
2429.52 1037
2429.98 1041
2430.45 997
2430.91 1005
2431.38 1146
2431.84 1130
2432.31 1165
2432.77 1134
2433.24 1124
2433.70 1086
2434.17 986
2434.63 972
2435.10 1004
2435.56 1029
2436.03 1195
2436.49 1153
2436.96 1066
2437.42 1126
2437.89 1310
2438.35 1290
2438.82 1173
2439.28 1080
2439.75 1270
2440.22 1248
2440.68 1236
2441.15 1256
2441.61 1318
2442.08 1363
2442.54 1261
2443.01 1180
2443.48 1069
2443.94 1088
2444.41 1301
2444.87 986
2445.34 1099
2445.81 985
2446.27 1029
2446.74 962
2447.20 966
2447.67 983
2448.14 898
2448.60 886
2449.07 1023
2449.54 1030
2450.00 1003
2450.47 999
2450.94 938
2451.40 880
2451.87 895
2452.34 1103
2452.80 1062
2453.27 1134
2453.74 1040
2454.20 1025
2454.67 1005
2455.14 997
2455.60 996
2456.07 962
2456.54 1094
2457.01 1136
2457.47 962
2457.94 1022
2458.41 1059
2458.88 979
2459.34 902
2459.81 1044
2460.28 1135
2460.74 957
2461.21 904
2461.68 874
2462.15 956
2462.62 1050
2463.08 1007
2463.55 996
2464.02 1051
2464.49 979
2464.95 911
2465.42 953
2465.89 970
2466.36 1091
2466.83 954
2467.30 955
2467.76 1130
2468.23 978
2468.70 964
2469.17 1064
2469.64 931
2470.10 986
2470.57 819
2471.04 913
2471.51 1031
2471.98 1049
2472.45 1130
2472.92 1297
2473.39 910
2473.85 851
2474.32 871
2474.79 905
2475.26 968
2475.73 940
2476.20 1045
2476.67 960
2477.14 890
2477.61 1077
2478.07 971
2478.54 1104
2479.01 1027
2479.48 1087
2479.95 1184
2480.42 1087
2480.89 979
2481.36 933
2481.83 1059
2482.30 1082
2482.77 1126
2483.24 1139
2483.71 1096
2484.18 1032
2484.65 1089
2485.12 1053
2485.59 1166
2486.06 1144
2486.53 1114
2487.00 1051
2487.47 1040
2487.94 1213
2488.41 1069
2488.88 1154
2489.35 1204
2489.82 1173
2490.29 1059
2490.76 924
2491.23 915
2491.70 1034
2492.17 1038
2492.64 1163
2493.11 1094
2493.58 1047
2494.05 1028
2494.52 1162
2494.99 1063
2495.47 1053
2495.94 1049
2496.41 1096
2496.88 1146
2497.35 1056
2497.82 936
2498.29 925
2498.76 1038
2499.23 1112
2499.70 974
2500.18 1007
2500.65 980
2501.12 925
2501.59 865
2502.06 880
2502.53 986
2503.00 914
2503.48 904
2503.95 897
2504.42 857
2504.89 1039
2505.36 1085
2505.83 1006
2506.31 1033
2506.78 1101
2507.25 1152
2507.72 1041
2508.19 1129
2508.67 1124
2509.14 1142
2509.61 1272
2510.08 1227
2510.56 1102
2511.03 1118
2511.50 1192
2511.97 1118
2512.44 1079
2512.92 1210
2513.39 1234
2513.86 1021
2514.33 976
2514.81 1203
2515.28 1096
2515.75 917
2516.23 1014
2516.70 1201
2517.17 1181
2517.64 1059
2518.12 958
2518.59 928
2519.06 958
2519.54 976
2520.01 964
2520.48 963
2520.96 882
2521.43 951
2521.90 937
2522.38 972
2522.85 1069
2523.32 1055
2523.80 1068
2524.27 946
2524.74 1020
2525.22 961
2525.69 1084
2526.16 987
2526.64 1007
2527.11 991
2527.59 1018
2528.06 1120
2528.53 1115
2529.01 1106
2529.48 1076
2529.96 1092
2530.43 1108
2530.90 1062
2531.38 998
2531.85 1001
2532.33 983
2532.80 1075
2533.28 944
2533.75 898
2534.22 1105
2534.70 1108
2535.17 1026
2535.65 995
2536.12 1049
2536.60 1039
2537.07 1056
2537.55 1168
2538.02 1118
2538.50 1054
2538.97 967
2539.45 1162
2539.92 999
2540.40 906
2540.87 972
2541.35 1105
2541.82 1105
2542.30 1139
2542.77 1116
2543.25 1039
2543.72 1070
2544.20 1045
2544.67 1093
2545.15 1057
2545.62 1123
2546.10 1317
2546.58 1186
2547.05 1159
2547.53 1319
2548.00 1239
2548.48 1190
2548.95 1185
2549.43 1256
2549.91 1273
2550.38 1435
2550.86 1198
2551.33 1207
2551.81 1194
2552.29 1134
2552.76 1325
2553.24 1380
2553.72 1251
2554.19 1358
2554.67 1396
2555.14 1464
2555.62 1334
2556.10 1486
2556.57 1270
2557.05 1312
2557.53 1347
2558.00 1241
2558.48 1173
2558.96 1153
2559.43 1111
2559.91 1184
2560.39 1173
2560.87 1078
2561.34 884
2561.82 988
2562.30 898
2562.77 994
2563.25 1011
2563.73 938
2564.21 931
2564.68 952
2565.16 893
2565.64 895
2566.11 898
2566.59 1021
2567.07 980
2567.55 954
2568.03 901
2568.50 970
2568.98 1078
2569.46 1020
2569.94 856
2570.41 901
2570.89 861
2571.37 974
2571.85 1066
2572.33 1036
2572.80 1033
2573.28 976
2573.76 1003
2574.24 1096
2574.72 1002
2575.19 954
2575.67 1055
2576.15 1017
2576.63 1063
2577.11 948
2577.59 1024
2578.07 1027
2578.54 1066
2579.02 1029
2579.50 994
2579.98 1040
2580.46 995
2580.94 1024
2581.42 1007
2581.90 984
2582.37 1041
2582.85 953
2583.33 1041
2583.81 913
2584.29 1056
2584.77 1148
2585.25 999
2585.73 1002
2586.21 888
2586.69 920
2587.17 1013
2587.65 948
2588.13 1042
2588.61 1082
2589.08 1107
2589.56 1150
2590.04 978
2590.52 1046
2591.00 1062
2591.48 1089
2591.96 1069
2592.44 1079
2592.92 1139
2593.40 1170
2593.88 1072
2594.36 1060
2594.84 1087
2595.32 1095
2595.80 1166
2596.28 1259
2596.76 952
2597.24 1006
2597.72 1101
2598.21 1066
2598.69 1041
2599.17 1006
2599.65 1125
2600.13 1162
2600.61 1118
2601.09 946
2601.57 1001
2602.05 988
2602.53 945
2603.01 1013
2603.49 994
2603.97 956
2604.45 981
2604.94 1030
2605.42 1104
2605.90 1018
2606.38 1015
2606.86 997
2607.34 1004
2607.82 999
2608.30 1022
2608.79 1030
2609.27 1058
2609.75 1140
2610.23 1116
2610.71 1086
2611.19 1079
2611.68 1037
2612.16 1024
2612.64 915
2613.12 1090
2613.60 1120
2614.08 1129
2614.57 1160
2615.05 1068
2615.53 1094
2616.01 1128
2616.49 1065
2616.98 1073
2617.46 1006
2617.94 1040
2618.42 984
2618.91 960
2619.39 1018
2619.87 1055
2620.35 1139
2620.84 1054
2621.32 978
2621.80 849
2622.28 863
2622.77 960
2623.25 984
2623.73 1020
2624.21 1115
2624.70 1043
2625.18 993
2625.66 1032
2626.15 1106
2626.63 1100
2627.11 921
2627.60 1000
2628.08 991
2628.56 1017
2629.05 1096
2629.53 1131
2630.01 1025
2630.50 957
2630.98 1094
2631.46 1095
2631.95 956
2632.43 1017
2632.91 1082
2633.40 1048
2633.88 1063
2634.36 1143
2634.85 1065
2635.33 1032
2635.82 1080
2636.30 1020
2636.78 911
2637.27 964
2637.75 982
2638.24 939
2638.72 986
2639.20 1012
2639.69 991
2640.17 1070
2640.66 1149
2641.14 1050
2641.63 1017
2642.11 891
2642.60 923
2643.08 1028
2643.56 943
2644.05 1037
2644.53 1049
2645.02 1038
2645.50 1024
2645.99 940
2646.47 1004
2646.96 1025
2647.44 1024
2647.93 882
2648.41 1026
2648.90 978
2649.38 1016
2649.87 1105
2650.35 1063
2650.84 1135
2651.32 1054
2651.81 1003
2652.30 981
2652.78 1055
2653.27 1050
2653.75 1104
2654.24 1072
2654.72 1054
2655.21 1063
2655.69 1066
2656.18 977
2656.67 990
2657.15 991
2657.64 1093
2658.12 1064
2658.61 1100
2659.10 1045
2659.58 1004
2660.07 910
2660.55 997
2661.04 958
2661.53 1034
2662.01 1068
2662.50 1066
2662.99 1036
2663.47 980
2663.96 969
2664.44 1089
2664.93 1007
2665.42 854
2665.90 1063
2666.39 1085
2666.88 1021
2667.36 1010
2667.85 996
2668.34 1072
2668.83 989
2669.31 961
2669.80 964
2670.29 1054
2670.77 1021
2671.26 1156
2671.75 1213
2672.24 1345
2672.72 1191
2673.21 1347
2673.70 1566
2674.18 1480
2674.67 1306
2675.16 1494
2675.65 1492
2676.13 1357
2676.62 1454
2677.11 1244
2677.60 1367
2678.09 1301
2678.57 1425
2679.06 1403
2679.55 1229
2680.04 1287
2680.53 1273
2681.01 1348
2681.50 1182
2681.99 1087
2682.48 989
2682.97 1087
2683.45 1229
2683.94 1293
2684.43 1266
2684.92 1343
2685.41 1297
2685.90 1176
2686.38 1021
2686.87 1027
2687.36 1073
2687.85 1020
2688.34 1045
2688.83 1036
2689.32 1169
2689.81 1122
2690.29 1111
2690.78 1041
2691.27 925
2691.76 986
2692.25 968
2692.74 1139
2693.23 1214
2693.72 1058
2694.21 1050
2694.70 990
2695.19 1109
2695.68 1160
2696.16 1020
2696.65 1125
2697.14 1135
2697.63 1049
2698.12 1283
2698.61 1256
2699.10 1142
2699.59 1170
2700.08 1127
2700.57 1086
2701.06 1081
2701.55 1127
2702.04 1109
2702.53 1126
2703.02 1058
2703.51 1072
2704.00 1164
2704.49 1094
2704.98 1081
2705.47 1023
2705.96 1092
2706.45 1040
2706.94 1064
2707.43 940
2707.92 999
2708.41 1125
2708.91 1059
2709.40 978
2709.89 977
2710.38 1044
2710.87 1129
2711.36 999
2711.85 1031
2712.34 1005
2712.83 968
2713.32 1005
2713.81 1029
2714.30 910
2714.80 942
2715.29 941
2715.78 867
2716.27 956
2716.76 1004
2717.25 957
2717.74 913
2718.23 893
2718.73 945
2719.22 1050
2719.71 1108
2720.20 1015
2720.69 987
2721.18 1119
2721.68 1270
2722.17 1093
2722.66 1124
2723.15 1144
2723.64 1194
2724.14 1024
2724.63 934
2725.12 1091
2725.61 985
2726.10 1020
2726.60 974
2727.09 1058
2727.58 951
2728.07 987
2728.56 965
2729.06 977
2729.55 1056
2730.04 994
2730.53 1017
2731.03 1007
2731.52 1040
2732.01 951
2732.51 1012
2733.00 1065
2733.49 1012
2733.98 1030
2734.48 1059
2734.97 1008
2735.46 1056
2735.96 1116
2736.45 1081
2736.94 1068
2737.43 1064
2737.93 1059
2738.42 1028
2738.91 1057
2739.41 1156
2739.90 942
2740.39 881
2740.89 916
2741.38 1052
2741.88 891
2742.37 900
2742.86 869
2743.36 919
2743.85 979
2744.34 927
2744.84 834
2745.33 980
2745.83 1072
2746.32 1092
2746.81 1109
2747.31 1027
2747.80 924
2748.30 1034
2748.79 977
2749.28 1064
2749.78 1078
2750.27 1040
2750.77 1082
2751.26 1023
2751.76 963
2752.25 1019
2752.74 977
2753.24 1043
2753.73 1136
2754.23 952
2754.72 997
2755.22 968
2755.71 1041
2756.21 887
2756.70 949
2757.20 1062
2757.69 1021
2758.19 1128
2758.68 1107
2759.18 1032
2759.67 1072
2760.17 1054
2760.66 920
2761.16 893
2761.65 1087
2762.15 1000
2762.64 998
2763.14 947
2763.64 901
2764.13 854
2764.63 972
2765.12 965
2765.62 890
2766.11 844
2766.61 867
2767.11 902
2767.60 891
2768.10 1002
2768.59 1134
2769.09 1136
2769.59 1008
2770.08 1007
2770.58 1098
2771.07 1035
2771.57 1226
2772.07 1199
2772.56 1165
2773.06 1076
2773.56 1145
2774.05 1233
2774.55 1126
2775.04 1178
2775.54 1227
2776.04 1264
2776.53 1261
2777.03 1270
2777.53 1246
2778.03 1287
2778.52 1328
2779.02 1240
2779.52 1108
2780.01 1145
2780.51 1235
2781.01 1184
2781.50 871
2782.00 953
2782.50 1166
2783.00 1056
2783.49 1040
2783.99 1125
2784.49 1127
2784.99 1088
2785.48 1041
2785.98 1020
2786.48 1091
2786.98 1100
2787.47 1082
2787.97 1005
2788.47 920
2788.97 892
2789.46 873
2789.96 863
2790.46 961
2790.96 1026
2791.46 939
2791.95 955
2792.45 1005
2792.95 1092
2793.45 1106
2793.95 1059
2794.44 1165
2794.94 1175
2795.44 1237
2795.94 1378
2796.44 1492
2796.94 1444
2797.44 1463
2797.93 1455
2798.43 1539
2798.93 1558
2799.43 1336
2799.93 1223
2800.43 1188
2800.93 1151
2801.43 1138
2801.92 1149
2802.42 1122
2802.92 1020
2803.42 1081
2803.92 1119
2804.42 1096
2804.92 1207
2805.42 1244
2805.92 1279
2806.42 1342
2806.92 1390
2807.42 1473
2807.91 1330
2808.41 1465
2808.91 1610
2809.41 1373
2809.91 1434
2810.41 1423
2810.91 1313
2811.41 1326
2811.91 1176
2812.41 1203
2812.91 1164
2813.41 1163
2813.91 1098
2814.41 937
2814.91 1091
2815.41 981
2815.91 1026
2816.41 1021
2816.91 870
2817.41 879
2817.91 957
2818.41 1020
2818.91 1176
2819.42 1214
2819.92 1201
2820.42 1079
2820.92 1166
2821.42 1053
2821.92 1194
2822.42 1149
2822.92 1042
2823.42 1053
2823.92 1010
2824.42 1169
2824.92 1172
2825.42 1161
2825.93 1196
2826.43 1052
2826.93 1074
2827.43 1071
2827.93 1016
2828.43 970
2828.93 1091
2829.43 1062
2829.94 1068
2830.44 1073
2830.94 1031
2831.44 916
2831.94 1083
2832.44 1053
2832.95 1219
2833.45 1162
2833.95 982
2834.45 1145
2834.95 1159
2835.45 1043
2835.96 1192
2836.46 1185
2836.96 1072
2837.46 1029
2837.97 981
2838.47 1032
2838.97 1052
2839.47 1018
2839.97 1058
2840.48 1014
2840.98 1035
2841.48 916
2841.98 940
2842.49 1014
2842.99 1099
2843.49 1118
2843.99 1054
2844.50 1155
2845.00 1133
2845.50 1239
2846.01 1082
2846.51 988
2847.01 1147
2847.51 1203
2848.02 1192
2848.52 1143
2849.02 1085
2849.53 1142
2850.03 1154
2850.53 1203
2851.04 1181
2851.54 1054
2852.04 1026
2852.55 1078
2853.05 1129
2853.55 955
2854.06 928
2854.56 952
2855.06 1105
2855.57 1065
2856.07 988
2856.58 969
2857.08 1049
2857.58 1058
2858.09 1078
2858.59 1070
2859.10 1026
2859.60 961
2860.10 1082
2860.61 1145
2861.11 1180
2861.62 1018
2862.12 884
2862.62 1033
2863.13 986
2863.63 926
2864.14 925
2864.64 906
2865.15 892
2865.65 1005
2866.16 977
2866.66 978
2867.17 880
2867.67 956
2868.18 1023
2868.68 1072
2869.19 1060
2869.69 1153
2870.20 1047
2870.70 1109
2871.21 1141
2871.71 1108
2872.22 1174
2872.72 1079
2873.23 1024
2873.73 1184
2874.24 1252
2874.74 1193
2875.25 1042
2875.75 1115
2876.26 1071
2876.76 1156
2877.27 1089
2877.78 1040
2878.28 1035
2878.79 1004
2879.29 1182
2879.80 1117
2880.30 1201
2880.81 1192
2881.32 1147
2881.82 1172
2882.33 1184
2882.83 1375
2883.34 1270
2883.85 1260
2884.35 1339
2884.86 1247
2885.37 1268
2885.87 1313
2886.38 1384
2886.88 1575
2887.39 1368
2887.90 1478
2888.40 1332
2888.91 1283
2889.42 1368
2889.92 1278
2890.43 1161
2890.94 1188
2891.45 1142
2891.95 1143
2892.46 1177
2892.97 1114
2893.47 1112
2893.98 1151
2894.49 1289
2894.99 1385
2895.50 1423
2896.01 1178
2896.52 1152
2897.02 1365
2897.53 1203
2898.04 1202
2898.55 1266
2899.05 1305
2899.56 1231
2900.07 1192
2900.58 1298
2901.08 1173
2901.59 1026
2902.10 1070
2902.61 1280
2903.12 1203
2903.62 1283
2904.13 1202
2904.64 1275
2905.15 1145
2905.66 1109
2906.16 1316
2906.67 1200
2907.18 1141
2907.69 1222
2908.20 1199
2908.71 952
2909.21 1173
2909.72 1248
2910.23 1254
2910.74 1227
2911.25 1156
2911.76 1137
2912.26 1000
2912.77 1060
2913.28 1078
2913.79 1098
2914.30 1085
2914.81 936
2915.32 1081
2915.83 1086
2916.34 1079
2916.85 975
2917.35 1110
2917.86 1183
2918.37 1135
2918.88 1081
2919.39 910
2919.90 1046
2920.41 1108
2920.92 1211
2921.43 1189
2921.94 1273
2922.45 1256
2922.96 1417
2923.47 1447
2923.98 1397
2924.49 1531
2925.00 1784
2925.51 1761
2926.02 1825
2926.53 1768
2927.04 1450
2927.55 1384
2928.06 1410
2928.57 1167
2929.08 1283
2929.59 1207
2930.10 1128
2930.61 1097
2931.12 989
2931.63 955
2932.14 992
2932.65 1054
2933.16 1093
2933.67 1042
2934.18 1120
2934.69 1231
2935.20 1184
2935.71 1301
2936.22 1051
2936.73 1009
2937.25 1039
2937.76 1046
2938.27 1006
2938.78 1021
2939.29 1108
2939.80 1116
2940.31 1181
2940.82 1064
2941.33 1096
2941.85 1143
2942.36 1088
2942.87 1034
2943.38 1138
2943.89 1190
2944.40 1240
2944.91 1222
2945.43 1216
2945.94 1277
2946.45 1499
2946.96 1409
2947.47 1369
2947.98 1383
2948.50 1381
2949.01 1248
2949.52 1109
2950.03 1226
2950.54 1122
2951.06 1176
2951.57 1163
2952.08 1029
2952.59 1153
2953.10 1186
2953.62 1171
2954.13 1081
2954.64 1010
2955.15 1073
2955.67 1104
2956.18 1108
2956.69 1047
2957.20 1053
2957.72 1086
2958.23 1148
2958.74 1144
2959.25 1210
2959.77 1205
2960.28 1112
2960.79 1067
2961.31 1161
2961.82 1189
2962.33 1089
2962.85 1187
2963.36 1222
2963.87 1249
2964.39 1229
2964.90 1244
2965.41 1190
2965.93 1153
2966.44 1133
2966.95 1149
2967.47 1037
2967.98 1108
2968.49 963
2969.01 1112
2969.52 1077
2970.03 1081
2970.55 1093
2971.06 1080
2971.58 988
2972.09 1063
2972.60 1208
2973.12 1183
2973.63 1160
2974.15 1087
2974.66 1150
2975.17 1037
2975.69 1047
2976.20 1115
2976.72 1037
2977.23 1120
2977.74 1152
2978.26 1104
2978.77 1122
2979.29 1145
2979.80 1165
2980.32 1138
2980.83 1165
2981.35 1218
2981.86 1193
2982.38 1049
2982.89 1107
2983.41 1306
2983.92 1365
2984.44 1199
2984.95 1297
2985.47 1482
2985.98 1362
2986.50 1433
2987.01 1483
2987.53 1429
2988.04 1346
2988.56 1330
2989.07 1308
2989.59 1317
2990.10 1438
2990.62 1363
2991.13 1297
2991.65 1455
2992.17 1343
2992.68 1365
2993.20 1390
2993.71 1290
2994.23 1349
2994.74 1328
2995.26 1453
2995.78 1532
2996.29 1497
2996.81 1557
2997.32 1632
2997.84 1751
2998.36 1644
2998.87 1577
2999.39 1739
2999.91 1575
3000.42 1750
3000.94 1723
3001.45 1973
3001.97 2038
3002.49 2180
3003.00 2520
3003.52 2796
3004.04 2948
3004.55 3025
3005.07 3202
3005.59 3323
3006.10 3450
3006.62 3384
3007.14 2913
3007.66 2454
3008.17 2526
3008.69 2233
3009.21 2211
3009.72 1645
3010.24 1470
3010.76 1311
3011.28 1441
3011.79 1370
3012.31 1417
3012.83 1346
3013.35 1323
3013.86 1445
3014.38 1364
3014.90 1178
3015.42 1178
3015.93 1315
3016.45 1403
3016.97 1283
3017.49 1378
3018.00 1396
3018.52 1252
3019.04 1317
3019.56 1356
3020.08 1473
3020.59 1445
3021.11 1347
3021.63 1257
3022.15 1291
3022.67 1378
3023.19 1299
3023.70 1315
3024.22 1509
3024.74 1603
3025.26 1444
3025.78 1488
3026.30 1461
3026.81 1220
3027.33 1321
3027.85 1370
3028.37 1210
3028.89 1171
3029.41 1301
3029.93 1231
3030.45 1147
3030.97 1163
3031.48 1120
3032.00 1053
3032.52 1232
3033.04 1245
3033.56 1163
3034.08 1217
3034.60 1289
3035.12 1386
3035.64 1386
3036.16 1342
3036.68 1177
3037.20 1192
3037.72 1254
3038.24 1141
3038.76 1109
3039.27 1143
3039.79 1188
3040.31 1128
3040.83 1032
3041.35 1071
3041.87 1158
3042.39 1131
3042.91 1116
3043.43 1165
3043.95 1130
3044.47 1130
3044.99 1068
3045.51 1141
3046.03 1147
3046.56 1046
3047.08 1141
3047.60 1153
3048.12 1175
3048.64 1274
3049.16 1165
3049.68 1211
3050.20 1108
3050.72 1127
3051.24 1090
3051.76 1099
3052.28 1121
3052.80 942
3053.32 914
3053.84 1038
3054.37 1005
3054.89 942
3055.41 1082
3055.93 1004
3056.45 1043
3056.97 1048
3057.49 1037
3058.01 934
3058.53 947
3059.06 1130
3059.58 1051
3060.10 1117
3060.62 1105
3061.14 1140
3061.66 1098
3062.19 882
3062.71 1028
3063.23 1249
3063.75 1166
3064.27 1187
3064.79 1188
3065.32 1318
3065.84 1407
3066.36 1198
3066.88 1180
3067.40 1236
3067.93 1175
3068.45 1012
3068.97 1073
3069.49 1196
3070.02 1174
3070.54 1201
3071.06 1325
3071.58 1238
3072.10 1110
3072.63 1101
3073.15 1158
3073.67 1233
3074.20 1183
3074.72 1193
3075.24 1322
3075.76 1271
3076.29 1523
3076.81 1385
3077.33 1310
3077.86 1265
3078.38 1325
3078.90 1412
3079.42 1576
3079.95 1408
3080.47 1408
3080.99 1384
3081.52 1383
3082.04 1531
3082.56 1501
3083.09 1435
3083.61 1543
3084.13 1513
3084.66 1509
3085.18 1306
3085.71 1427
3086.23 1383
3086.75 1516
3087.28 1407
3087.80 1358
3088.32 1451
3088.85 1402
3089.37 1350
3089.90 1317
3090.42 1455
3090.94 1440
3091.47 1369
3091.99 1517
3092.52 1304
3093.04 1334
3093.57 1474
3094.09 1743
3094.61 1665
3095.14 1678
3095.66 1502
3096.19 1412
3096.71 1572
3097.24 1654
3097.76 1721
3098.29 1724
3098.81 1784
3099.34 2131
3099.86 2459
3100.39 2755
3100.91 3361
3101.44 3739
3101.96 4109
3102.49 4239
3103.01 4301
3103.54 4472
3104.06 4488
3104.59 4484
3105.11 4016
3105.64 3520
3106.16 2884
3106.69 2689
3107.21 2460
3107.74 2363
3108.26 2101
3108.79 1976
3109.32 1863
3109.84 1811
3110.37 1959
3110.89 2089
3111.42 2023
3111.94 2110
3112.47 1779
3113.00 1841
3113.52 1724
3114.05 1748
3114.57 1600
3115.10 1544
3115.63 1516
3116.15 1448
3116.68 1423
3117.21 1259
3117.73 1320
3118.26 1394
3118.78 1390
3119.31 1321
3119.84 1391
3120.36 1250
3120.89 1534
3121.42 1456
3121.94 1478
3122.47 1333
3123.00 1298
3123.52 1460
3124.05 1336
3124.58 1314
3125.11 1393
3125.63 1349
3126.16 1338
3126.69 1351
3127.21 1382
3127.74 1351
3128.27 1285
3128.80 1199
3129.32 1240
3129.85 1183
3130.38 1238
3130.91 1218
3131.43 1157
3131.96 1160
3132.49 1191
3133.02 1200
3133.54 1177
3134.07 1107
3134.60 1150
3135.13 1285
3135.65 1234
3136.18 1194
3136.71 1040
3137.24 1129
3137.77 1212
3138.29 1228
3138.82 1138
3139.35 1122
3139.88 1343
3140.41 1193
3140.94 1306
3141.46 1187
3141.99 1106
3142.52 1059
3143.05 1075
3143.58 1064
3144.11 1182
3144.64 1097
3145.16 1134
3145.69 1278
3146.22 1288
3146.75 1355
3147.28 1264
3147.81 1317
3148.34 1351
3148.87 1380
3149.40 1470
3149.92 1328
3150.45 1310
3150.98 1309
3151.51 1336
3152.04 1353
3152.57 1338
3153.10 1234
3153.63 1123
3154.16 1062
3154.69 1164
3155.22 1198
3155.75 1302
3156.28 1238
3156.81 1310
3157.34 1285
3157.87 1246
3158.40 1287
3158.93 1354
3159.46 1384
3159.99 1322
3160.52 1374
3161.05 1275
3161.58 1186
3162.11 1209
3162.64 1222
3163.17 1144
3163.70 1207
3164.23 1165
3164.76 1071
3165.29 1084
3165.82 1079
3166.35 1050
3166.88 1022
3167.41 1038
3167.94 1005
3168.47 1084
3169.00 1052
3169.53 1120
3170.06 1074
3170.59 1111
3171.12 1056
3171.65 1077
3172.19 1200
3172.72 1151
3173.25 1068
3173.78 1198
3174.31 1384
3174.84 1283
3175.37 1120
3175.90 1280
3176.44 1319
3176.97 1344
3177.50 1248
3178.03 1267
3178.56 1160
3179.09 1084
3179.62 1143
3180.16 1206
3180.69 1061
3181.22 1055
3181.75 1034
3182.28 1111
3182.81 1071
3183.35 1167
3183.88 1036
3184.41 1046
3184.94 1106
3185.47 1184
3186.01 1074
3186.54 1143
3187.07 1123
3187.60 1159
3188.14 1154
3188.67 1042
3189.20 1272
3189.73 1180
3190.26 1063
3190.80 1114
3191.33 1124
3191.86 1054
3192.39 1146
3192.93 1307
3193.46 1215
3193.99 1110
3194.53 1120
3195.06 1250
3195.59 1326
3196.12 1265
3196.66 1148
3197.19 1119
3197.72 1058
3198.26 1187
3198.79 1203
3199.32 1254
3199.86 1358
3200.39 1247
3200.92 1138
3201.46 1318
3201.99 1301
3202.52 1308
3203.06 1309
3203.59 1265
3204.12 1207
3204.66 1341
3205.19 1513
3205.73 1454
3206.26 1424
3206.79 1312
3207.33 1289
3207.86 1389
3208.39 1530
3208.93 1535
3209.46 1459
3210.00 1480
3210.53 1646
3211.07 1531
3211.60 1584
3212.13 1657
3212.67 1485
3213.20 1480
3213.74 1391
3214.27 1340
3214.81 1301
3215.34 1280
3215.88 1268
3216.41 1322
3216.94 1314
3217.48 1340
3218.01 1198
3218.55 1216
3219.08 1222
3219.62 1217
3220.15 1270
3220.69 1260
3221.22 1335
3221.76 1271
3222.29 1460
3222.83 1241
3223.36 1395
3223.90 1340
3224.43 1283
3224.97 1317
3225.51 1418
3226.04 1314
3226.58 1374
3227.11 1307
3227.65 1228
3228.18 1253
3228.72 1332
3229.25 1297
3229.79 1351
3230.33 1349
3230.86 1299
3231.40 1387
3231.93 1350
3232.47 1373
3233.01 1341
3233.54 1243
3234.08 1353
3234.61 1435
3235.15 1479
3235.69 1303
3236.22 1331
3236.76 1443
3237.30 1376
3237.83 1495
3238.37 1554
3238.91 1656
3239.44 1505
3239.98 1553
3240.51 1527
3241.05 1437
3241.59 1266
3242.13 1450
3242.66 1535
3243.20 1656
3243.74 1563
3244.27 1453
3244.81 1571
3245.35 1667
3245.88 1550
3246.42 1501
3246.96 1508
3247.50 1575
3248.03 1560
3248.57 1596
3249.11 1548
3249.64 1404
3250.18 1549
3250.72 1573
3251.26 1461
3251.79 1526
3252.33 1569
3252.87 1558
3253.41 1615
3253.95 1718
3254.48 1714
3255.02 1889
3255.56 1809
3256.10 1737
3256.64 1619
3257.17 1788
3257.71 1894
3258.25 1999
3258.79 2083
3259.33 2055
3259.86 2499
3260.40 2818
3260.94 2586
3261.48 2680
3262.02 2894
3262.56 2954
3263.09 3295
3263.63 3313
3264.17 3625
3264.71 3880
3265.25 4480
3265.79 4466
3266.33 4321
3266.87 4416
3267.40 4442
3267.94 4062
3268.48 3780
3269.02 3779
3269.56 3397
3270.10 2965
3270.64 2626
3271.18 2420
3271.72 2384
3272.26 2180
3272.80 2024
3273.33 2068
3273.87 1907
3274.41 1843
3274.95 2010
3275.49 2011
3276.03 1898
3276.57 1861
3277.11 1846
3277.65 1931
3278.19 1922
3278.73 1775
3279.27 1788
3279.81 1909
3280.35 1923
3280.89 1868
3281.43 1869
3281.97 1767
3282.51 1850
3283.05 1949
3283.59 1834
3284.13 1913
3284.67 2031
3285.21 2014
3285.75 1929
3286.29 1864
3286.83 1986
3287.37 1907
3287.91 2101
3288.45 2149
3289.00 2230
3289.54 2315
3290.08 2194
3290.62 2189
3291.16 2277
3291.70 2252
3292.24 2386
3292.78 2698
3293.32 2729
3293.86 3071
3294.40 3002
3294.95 3074
3295.49 3242
3296.03 3337
3296.57 3224
3297.11 3060
3297.65 2929
3298.19 2827
3298.74 2581
3299.28 2656
3299.82 2427
3300.36 2314
3300.90 2245
3301.44 2087
3301.98 2105
3302.53 1992
3303.07 1858
3303.61 1974
3304.15 1933
3304.69 1776
3305.24 1650
3305.78 1804
3306.32 1753
3306.86 1720
3307.40 1952
3307.95 2032
3308.49 1818
3309.03 1908
3309.57 1823
3310.12 1741
3310.66 1688
3311.20 1847
3311.74 2059
3312.29 1869
3312.83 1870
3313.37 1972
3313.91 1988
3314.46 2001
3315.00 2134
3315.54 2184
3316.09 2138
3316.63 2485
3317.17 2408
3317.71 2488
3318.26 2476
3318.80 2587
3319.34 2665
3319.89 2846
3320.43 2875
3320.97 2651
3321.52 2583
3322.06 2713
3322.60 2725
3323.15 2855
3323.69 2588
3324.23 2581
3324.78 2468
3325.32 2493
3325.86 2333
3326.41 2373
3326.95 2358
3327.50 2210
3328.04 2339
3328.58 2598
3329.13 2500
3329.67 2782
3330.22 3341
3330.76 3943
3331.30 4783
3331.85 6129
3332.39 7705
3332.94 9282
3333.48 11148
3334.03 13059
3334.57 14856
3335.11 16031
3335.66 17335
3336.20 17304
3336.75 17005
3337.29 15781
3337.84 15242
3338.38 14041
3338.93 11803
3339.47 9824
3340.02 8246
3340.56 6697
3341.11 5530
3341.65 4680
3342.20 3916
3342.74 3581
3343.29 3052
3343.83 2578
3344.38 2564
3344.92 2524
3345.47 2391
3346.01 2433
3346.56 2547
3347.10 2372
3347.65 2500
3348.19 2445
3348.74 2515
3349.29 2629
3349.83 2714
3350.38 2714
3350.92 2763
3351.47 2962
3352.01 2985
3352.56 2774
3353.11 2580
3353.65 2629
3354.20 2752
3354.74 2450
3355.29 2373
3355.84 2381
3356.38 2271
3356.93 2151
3357.47 2098
3358.02 2051
3358.57 1878
3359.11 1876
3359.66 1870
3360.21 1763
3360.75 1933
3361.30 1835
3361.85 1832
3362.39 1994
3362.94 1956
3363.49 1892
3364.03 1882
3364.58 1803
3365.13 1850
3365.67 1856
3366.22 1791
3366.77 1948
3367.31 2011
3367.86 1802
3368.41 1814
3368.96 1818
3369.50 1932
3370.05 2176
3370.60 2279
3371.15 2264
3371.69 2526
3372.24 2553
3372.79 2454
3373.34 2604
3373.88 2748
3374.43 2754
3374.98 2898
3375.53 2788
3376.07 2656
3376.62 2395
3377.17 2217
3377.72 2060
3378.27 2050
3378.81 1976
3379.36 1967
3379.91 1721
3380.46 1875
3381.01 1718
3381.55 1607
3382.10 1672
3382.65 1632
3383.20 1618
3383.75 1586
3384.30 1546
3384.84 1497
3385.39 1563
3385.94 1479
3386.49 1591
3387.04 1502
3387.59 1572
3388.14 1538
3388.69 1516
3389.23 1512
3389.78 1481
3390.33 1521
3390.88 1591
3391.43 1520
3391.98 1362
3392.53 1388
3393.08 1401
3393.63 1365
3394.18 1413
3394.72 1345
3395.27 1399
3395.82 1363
3396.37 1530
3396.92 1343
3397.47 1185
3398.02 1207
3398.57 1319
3399.12 1201
3399.67 1201
3400.22 1347
3400.77 1377
3401.32 1342
3401.87 1406
3402.42 1448
3402.97 1285
3403.52 1318
3404.07 1258
3404.62 1268
3405.17 1326
3405.72 1339
3406.27 1351
3406.82 1438
3407.37 1422
3407.92 1385
3408.47 1383
3409.02 1396
3409.57 1428
3410.12 1561
3410.67 1581
3411.22 1484
3411.78 1396
3412.33 1543
3412.88 1700
3413.43 1712
3413.98 1592
3414.53 1679
3415.08 1743
3415.63 1408
3416.18 1379
3416.73 1410
3417.28 1408
3417.84 1323
3418.39 1259
3418.94 1256
3419.49 1174
3420.04 1137
3420.59 1213
3421.14 1413
3421.69 1293
3422.25 1339
3422.80 1417
3423.35 1483
3423.90 1423
3424.45 1395
3425.00 1271
3425.56 1470
3426.11 1518
3426.66 1245
3427.21 1307
3427.76 1184
3428.32 1130
3428.87 1211
3429.42 1222
3429.97 1303
3430.52 1227
3431.08 1157
3431.63 1215
3432.18 1328
3432.73 1249
3433.29 1230
3433.84 1163
3434.39 1311
3434.94 1388
3435.50 1351
3436.05 1138
3436.60 1308
3437.15 1224
3437.71 1209
3438.26 1287
3438.81 1266
3439.37 1318
3439.92 1477
3440.47 1339
3441.02 1468
3441.58 1401
3442.13 1299
3442.68 1299
3443.24 1292
3443.79 1286
3444.34 1334
3444.90 1288
3445.45 1151
3446.00 1103
3446.56 1114
3447.11 1135
3447.66 1191
3448.22 1254
3448.77 1102
3449.33 1155
3449.88 1174
3450.43 1119
3450.99 1103
3451.54 1074
3452.09 1024
3452.65 1196
3453.20 1131
3453.76 1163
3454.31 1188
3454.86 1166
3455.42 1170
3455.97 1181
3456.53 1177
3457.08 993
3457.64 1028
3458.19 1082
3458.75 1167
3459.30 1170
3459.85 1326
3460.41 1275
3460.96 1256
3461.52 1277
3462.07 1215
3462.63 1254
3463.18 1226
3463.74 1242
3464.29 1298
3464.85 1344
3465.40 1422
3465.96 1326
3466.51 1315
3467.07 1389
3467.62 1290
3468.18 1202
3468.73 1300
3469.29 1248
3469.84 1406
3470.40 1387
3470.95 1437
3471.51 1568
3472.07 1420
3472.62 1402
3473.18 1367
3473.73 1466
3474.29 1445
3474.84 1326
3475.40 1469
3475.96 1427
3476.51 1474
3477.07 1501
3477.62 1508
3478.18 1510
3478.74 1683
3479.29 1734
3479.85 1652
3480.40 1570
3480.96 1589
3481.52 1524
3482.07 1671
3482.63 1610
3483.19 1526
3483.74 1499
3484.30 1572
3484.86 1525
3485.41 1798
3485.97 1808
3486.53 1618
3487.08 1652
3487.64 1853
3488.20 1963
3488.75 2208
3489.31 2634
3489.87 2905
3490.42 3156
3490.98 3144
3491.54 3503
3492.09 3897
3492.65 3666
3493.21 3585
3493.77 3533
3494.32 3268
3494.88 2995
3495.44 2907
3496.00 2937
3496.55 3245
3497.11 3263
3497.67 3482
3498.23 3661
3498.78 3836
3499.34 4131
3499.90 4027
3500.46 3955
3501.01 4060
3501.57 3997
3502.13 3624
3502.69 3494
3503.25 3438
3503.80 3258
3504.36 3282
3504.92 3578
3505.48 3489
3506.04 3261
3506.60 3079
3507.15 2995
3507.71 2724
3508.27 2537
3508.83 2329
3509.39 2205
3509.95 2230
3510.50 1926
3511.06 1966
3511.62 1923
3512.18 1821
3512.74 1650
3513.30 1775
3513.86 1657
3514.42 1525
3514.98 1371
3515.53 1336
3516.09 1530
3516.65 1441
3517.21 1448
3517.77 1473
3518.33 1426
3518.89 1577
3519.45 1419
3520.01 1533
3520.57 1640
3521.13 1547
3521.69 1504
3522.25 1543
3522.81 1625
3523.36 1572
3523.92 1492
3524.48 1465
3525.04 1531
3525.60 1506
3526.16 1428
3526.72 1371
3527.28 1331
3527.84 1319
3528.40 1390
3528.96 1305
3529.52 1402
3530.08 1337
3530.64 1316
3531.20 1236
3531.76 1399
3532.32 1386
3532.89 1343
3533.45 1350
3534.01 1430
3534.57 1326
3535.13 1363
3535.69 1364
3536.25 1479
3536.81 1426
3537.37 1448
3537.93 1443
3538.49 1490
3539.05 1392
3539.61 1293
3540.17 1388
3540.74 1388
3541.30 1483
3541.86 1482
3542.42 1446
3542.98 1407
3543.54 1360
3544.10 1451
3544.66 1372
3545.22 1373
3545.79 1429
3546.35 1431
3546.91 1288
3547.47 1282
3548.03 1298
3548.59 1289
3549.16 1227
3549.72 1247
3550.28 1198
3550.84 1108
3551.40 1209
3551.96 1081
3552.53 1044
3553.09 1136
3553.65 1185
3554.21 1099
3554.77 1101
3555.34 1022
3555.90 1190
3556.46 1243
3557.02 1173
3557.59 1090
3558.15 1061
3558.71 1148
3559.27 1096
3559.84 1194
3560.40 1196
3560.96 1035
3561.52 1084
3562.09 1128
3562.65 1337
3563.21 1228
3563.77 1156
3564.34 1126
3564.90 1149
3565.46 1151
3566.03 1034
3566.59 1081
3567.15 1046
3567.72 1041
3568.28 967
3568.84 1039
3569.41 1038
3569.97 929
3570.53 1072
3571.10 1113
3571.66 1108
3572.22 1195
3572.79 1127
3573.35 1216
3573.91 1234
3574.48 1156
3575.04 1229
3575.60 1230
3576.17 1211
3576.73 1101
3577.30 1196
3577.86 1092
3578.42 1102
3578.99 1112
3579.55 1145
3580.12 1167
3580.68 1089
3581.24 1162
3581.81 1246
3582.37 1138
3582.94 1072
3583.50 1103
3584.07 1110
3584.63 1119
3585.20 1179
3585.76 1138
3586.32 978
3586.89 990
3587.45 1090
3588.02 1030
3588.58 1064
3589.15 867
3589.71 899
3590.28 975
3590.84 999
3591.41 1158
3591.97 1009
3592.54 992
3593.10 1063
3593.67 1080
3594.23 1008
3594.80 1138
3595.36 1061
3595.93 1044
3596.50 989
3597.06 1004
3597.63 1050
3598.19 1176
3598.76 1028
3599.32 1046
3599.89 1095
3600.45 997
3601.02 1065
3601.59 1098
3602.15 983
3602.72 1067
3603.28 1166
3603.85 1104
3604.42 1007
3604.98 985
3605.55 989
3606.11 1158
3606.68 1073
3607.25 1012
3607.81 997
3608.38 1034
3608.95 1063
3609.51 1097
3610.08 1119
3610.65 1130
3611.21 969
3611.78 930
3612.35 1037
3612.91 1123
3613.48 1354
3614.05 1409
3614.61 1472
3615.18 1657
3615.75 1812
3616.31 2038
3616.88 2241
3617.45 2224
3618.01 2430
3618.58 2348
3619.15 2330
3619.72 2415
3620.28 2004
3620.85 1835
3621.42 1722
3621.99 1653
3622.55 1469
3623.12 1431
3623.69 1240
3624.26 1246
3624.82 1282
3625.39 1083
3625.96 1063
3626.53 958
3627.09 1072
3627.66 1025
3628.23 1056
3628.80 1063
3629.37 1062
3629.93 1124
3630.50 1043
3631.07 1083
3631.64 1079
3632.21 1065
3632.77 968
3633.34 1049
3633.91 1026
3634.48 1122
3635.05 1020
3635.62 1010
3636.19 1152
3636.75 1160
3637.32 1152
3637.89 1210
3638.46 1197
3639.03 1249
3639.60 1255
3640.17 1144
3640.73 1298
3641.30 1468
3641.87 1432
3642.44 1445
3643.01 1494
3643.58 1409
3644.15 1408
3644.72 1444
3645.29 1326
3645.86 1207
3646.43 1288
3647.00 1386
3647.57 1282
3648.13 1336
3648.70 1215
3649.27 1317
3649.84 1126
3650.41 1241
3650.98 1376
3651.55 1385
3652.12 1415
3652.69 1591
3653.26 1510
3653.83 1488
3654.40 1470
3654.97 1332
3655.54 1435
3656.11 1418
3656.68 1487
3657.25 1513
3657.82 1625
3658.39 1696
3658.96 1581
3659.53 1420
3660.10 1554
3660.67 1457
3661.24 1448
3661.82 1337
3662.39 1340
3662.96 1504
3663.53 1503
3664.10 1478
3664.67 1432
3665.24 1350
3665.81 1376
3666.38 1430
3666.95 1436
3667.52 1286
3668.09 1207
3668.67 1210
3669.24 1208
3669.81 1138
3670.38 1214
3670.95 1339
3671.52 1260
3672.09 1238
3672.66 1273
3673.24 1231
3673.81 1236
3674.38 1218
3674.95 1238
3675.52 1287
3676.09 1257
3676.66 1294
3677.24 1266
3677.81 1229
3678.38 1134
3678.95 1178
3679.52 1160
3680.10 1207
3680.67 1108
3681.24 1144
3681.81 1270
3682.38 1306
3682.96 1219
3683.53 1099
3684.10 1116
3684.67 1119
3685.25 1213
3685.82 1251
3686.39 1320
3686.96 1297
3687.54 1438
3688.11 1469
3688.68 1535
3689.25 1552
3689.83 1610
3690.40 1573
3690.97 1470
3691.54 1497
3692.12 1439
3692.69 1298
3693.26 1486
3693.84 1387
3694.41 1326
3694.98 1199
3695.56 1116
3696.13 1156
3696.70 1029
3697.28 1012
3697.85 968
3698.42 1159
3699.00 1202
3699.57 1241
3700.14 1321
3700.72 1080
3701.29 1199
3701.86 1195
3702.44 1208
3703.01 1246
3703.58 1207
3704.16 1239
3704.73 1137
3705.31 1101
3705.88 1105
3706.45 1263
3707.03 1172
3707.60 1186
3708.18 1302
3708.75 1266
3709.33 1092
3709.90 1126
3710.47 1162
3711.05 1134
3711.62 1089
3712.20 1187
3712.77 1079
3713.35 1227
3713.92 1205
3714.50 1015
3715.07 1169
3715.64 1222
3716.22 1106
3716.79 1159
3717.37 1116
3717.94 1119
3718.52 1064
3719.09 1044
3719.67 970
3720.24 955
3720.82 1025
3721.39 1042
3721.97 1177
3722.54 1059
3723.12 968
3723.70 1130
3724.27 1070
3724.85 990
3725.42 971
3726.00 889
3726.57 1001
3727.15 998
3727.72 1158
3728.30 1109
3728.88 1174
3729.45 1164
3730.03 1177
3730.60 1342
3731.18 1381
3731.75 1417
3732.33 1423
3732.91 1324
3733.48 1249
3734.06 1295
3734.64 1436
3735.21 1417
3735.79 1376
3736.36 1199
3736.94 1054
3737.52 1166
3738.09 1098
3738.67 1147
3739.25 1106
3739.82 1026
3740.40 1132
3740.98 1058
3741.55 1037
3742.13 1015
3742.71 995
3743.28 1032
3743.86 998
3744.44 1016
3745.01 1003
3745.59 966
3746.17 1066
3746.75 1161
3747.32 1123
3747.90 974
3748.48 979
3749.05 1048
3749.63 941
3750.21 947
3750.79 993
3751.36 1072
3751.94 1046
3752.52 970
3753.10 958
3753.67 971
3754.25 940
3754.83 1031
3755.41 983
3755.99 1003
3756.56 914
3757.14 878
3757.72 968
3758.30 1035
3758.88 1031
3759.45 993
3760.03 1012
3760.61 1126
3761.19 1028
3761.77 1049
3762.35 1097
3762.92 1106
3763.50 981
3764.08 985
3764.66 1002
3765.24 1045
3765.82 1101
3766.39 938
3766.97 1042
3767.55 1013
3768.13 942
3768.71 1024
3769.29 1168
3769.87 1175
3770.45 1092
3771.03 1105
3771.60 1120
3772.18 1194
3772.76 1034
3773.34 942
3773.92 925
3774.50 932
3775.08 997
3775.66 992
3776.24 985
3776.82 1029
3777.40 900
3777.98 975
3778.56 902
3779.14 900
3779.72 944
3780.30 1020
3780.88 993
3781.46 987
3782.04 1023
3782.61 913
3783.19 1024
3783.77 1010
3784.35 946
3784.93 893
3785.52 956
3786.10 1043
3786.68 1020
3787.26 935
3787.84 1017
3788.42 979
3789.00 884
3789.58 1009
3790.16 946
3790.74 907
3791.32 981
3791.90 917
3792.48 920
3793.06 888
3793.64 948
3794.22 906
3794.80 983
3795.38 959
3795.96 956
3796.55 1090
3797.13 987
3797.71 931
3798.29 907
3798.87 914
3799.45 971
3800.03 1229
3800.61 1263
3801.19 1173
3801.78 1208
3802.36 1223
3802.94 1047
3803.52 1211
3804.10 1253
3804.68 1144
3805.27 1191
3805.85 1205
3806.43 1299
3807.01 1169
3807.59 1230
3808.17 1242
3808.76 1333
3809.34 1203
3809.92 1205
3810.50 1317
3811.08 1366
3811.67 1253
3812.25 1149
3812.83 1237
3813.41 1219
3814.00 1269
3814.58 1217
3815.16 1158
3815.74 1196
3816.32 1149
3816.91 1335
3817.49 1216
3818.07 1122
3818.66 1156
3819.24 1137
3819.82 972
3820.40 889
3820.99 1017
3821.57 1010
3822.15 1046
3822.73 1091
3823.32 1166
3823.90 1069
3824.48 1073
3825.07 1129
3825.65 1084
3826.23 1026
3826.82 953
3827.40 1037
3827.98 1027
3828.57 1013
3829.15 1093
3829.73 937
3830.32 1046
3830.90 1059
3831.48 1036
3832.07 1101
3832.65 1066
3833.24 1031
3833.82 1027
3834.40 885
3834.99 978
3835.57 978
3836.16 960
3836.74 956
3837.32 1092
3837.91 1167
3838.49 1115
3839.08 982
3839.66 983
3840.24 972
3840.83 1000
3841.41 1003
3842.00 991
3842.58 994
3843.17 871
3843.75 882
3844.34 857
3844.92 962
3845.51 1012
3846.09 882
3846.67 923
3847.26 971
3847.84 976
3848.43 1026
3849.01 894
3849.60 1005
3850.18 987
3850.77 1023
3851.35 1031
3851.94 985
3852.53 999
3853.11 1019
3853.70 1025
3854.28 1094
3854.87 961
3855.45 1027
3856.04 1098
3856.62 1216
3857.21 1307
3857.79 1266
3858.38 1384
3858.97 1396
3859.55 1600
3860.14 1712
3860.72 1754
3861.31 1667
3861.90 1805
3862.48 1801
3863.07 1720
3863.65 1806
3864.24 1821
3864.83 1771
3865.41 1521
3866.00 1462
3866.58 1545
3867.17 1437
3867.76 1294
3868.34 1119
3868.93 1145
3869.52 1241
3870.10 1111
3870.69 1097
3871.28 1134
3871.86 1030
3872.45 1073
3873.04 1191
3873.62 1150
3874.21 1241
3874.80 1228
3875.38 1131
3875.97 1077
3876.56 1163
3877.15 1085
3877.73 1092
3878.32 1256
3878.91 1184
3879.49 1061
3880.08 972
3880.67 1064
3881.26 1048
3881.84 941
3882.43 1000
3883.02 949
3883.61 1087
3884.19 1127
3884.78 925
3885.37 1010
3885.96 1000
3886.55 1063
3887.13 1074
3887.72 1101
3888.31 1163
3888.90 1145
3889.49 1117
3890.07 1200
3890.66 1079
3891.25 1186
3891.84 1127
3892.43 1051
3893.01 1121
3893.60 1250
3894.19 1100
3894.78 1185
3895.37 1174
3895.96 1023
3896.55 966
3897.13 1095
3897.72 1126
3898.31 1162
3898.90 1098
3899.49 1071
3900.08 998
3900.67 850
3901.26 921
3901.84 1091
3902.43 1094
3903.02 1061
3903.61 1110
3904.20 1173
3904.79 1178
3905.38 1051
3905.97 1088
3906.56 1002
3907.15 1012
3907.74 1063
3908.33 1033
3908.92 997
3909.50 886
3910.09 925
3910.68 1056
3911.27 913
3911.86 938
3912.45 953
3913.04 1045
3913.63 932
3914.22 921
3914.81 919
3915.40 948
3915.99 900
3916.58 1018
3917.17 987
3917.76 1084
3918.35 1019
3918.94 910
3919.53 920
3920.12 954
3920.72 908
3921.31 1000
3921.90 898
3922.49 816
3923.08 972
3923.67 1050
3924.26 870
3924.85 880
3925.44 940
3926.03 820
3926.62 871
3927.21 887
3927.80 929
3928.39 864
3928.99 936
3929.58 907
3930.17 823
3930.76 883
3931.35 964
3931.94 882
3932.53 855
3933.12 850
3933.72 869
3934.31 832
3934.90 937
3935.49 939
3936.08 964
3936.67 913
3937.26 1024
3937.86 1008
3938.45 985
3939.04 966
3939.63 1021
3940.22 1053
3940.82 1081
3941.41 1028
3942.00 1002
3942.59 953
3943.18 967
3943.78 1050
3944.37 969
3944.96 935
3945.55 913
3946.14 987
3946.74 990
3947.33 1000
3947.92 884
3948.51 952
3949.11 892
3949.70 925
3950.29 939
3950.88 1008
3951.48 1015
3952.07 1164
3952.66 973
3953.26 884
3953.85 1035
3954.44 1050
3955.03 1028
3955.63 908
3956.22 861
3956.81 995
3957.41 1071
3958.00 982
3958.59 969
3959.19 1007
3959.78 977
3960.37 1060
3960.97 1111
3961.56 1034
3962.15 1069
3962.75 1057
3963.34 1005
3963.93 992
3964.53 1035
3965.12 1002
3965.72 995
3966.31 1027
3966.90 1057
3967.50 1001
3968.09 984
3968.69 1024
3969.28 1139
3969.87 958
3970.47 905
3971.06 972
3971.66 1024
3972.25 1034
3972.85 1092
3973.44 1031
3974.03 1055
3974.63 1188
3975.22 1298
3975.82 1229
3976.41 1174
3977.01 1232
3977.60 1171
3978.20 1092
3978.79 1094
3979.39 1097
3979.98 1142
3980.58 987
3981.17 959
3981.77 1104
3982.36 1126
3982.96 1052
3983.55 1010
3984.15 1061
3984.74 993
3985.34 981
3985.93 984
3986.53 970
3987.12 1090
3987.72 986
3988.31 1039
3988.91 1096
3989.50 917
3990.10 1165
3990.70 1072
3991.29 1028
3991.89 1137
3992.48 1033
3993.08 1121
3993.67 1189
3994.27 1121
3994.87 1149
3995.46 1102
3996.06 924
3996.65 983
3997.25 1128
3997.85 1132
3998.44 1176
3999.04 1148
3999.64 1107
4000.23 1171
4000.83 1082
4001.43 1027
4002.02 1109
4002.62 1006
4003.21 1018
4003.81 1003
4004.41 1065
4005.00 1053
4005.60 1072
4006.20 1034
4006.80 1115
4007.39 1086
4007.99 1073
4008.59 1194
4009.18 1078
4009.78 1149
4010.38 1223
4010.97 1258
4011.57 1225
4012.17 1221
4012.77 1225
4013.36 1125
4013.96 1223
4014.56 1241
4015.16 1337
4015.75 1292
4016.35 1328
4016.95 1314
4017.55 1343
4018.14 1256
4018.74 1267
4019.34 1202
4019.94 1184
4020.54 1139
4021.13 1121
4021.73 1074
4022.33 1161
4022.93 1140
4023.53 1216
4024.12 1175
4024.72 1194
4025.32 1206
4025.92 1194
4026.52 1207
4027.12 1195
4027.71 1135
4028.31 1223
4028.91 1163
4029.51 1142
4030.11 1117
4030.71 1186
4031.31 1215
4031.90 1094
4032.50 1075
4033.10 1174
4033.70 1254
4034.30 1146
4034.90 1043
4035.50 1107
4036.10 1052
4036.70 1069
4037.29 1123
4037.89 976
4038.49 946
4039.09 1046
4039.69 981
4040.29 807
4040.89 921
4041.49 943
4042.09 888
4042.69 920
4043.29 929
4043.89 880
4044.49 947
4045.09 1014
4045.69 912
4046.29 861
4046.89 1003
4047.49 964
4048.09 989
4048.69 885
4049.29 946
4049.89 970
4050.49 973
4051.09 997
4051.69 967
4052.29 965
4052.89 972
4053.49 945
4054.09 954
4054.69 998
4055.29 988
4055.89 1013
4056.49 877
4057.09 944
4057.69 945
4058.29 908
4058.89 984
4059.49 972
4060.09 906
4060.70 896
4061.30 918
4061.90 874
4062.50 867
4063.10 956
4063.70 973
4064.30 918
4064.90 909
4065.50 845
4066.11 992
4066.71 880
4067.31 886
4067.91 892
4068.51 940
4069.11 971
4069.71 874
4070.32 861
4070.92 815
4071.52 854
4072.12 831
4072.72 873
4073.32 846
4073.93 814
4074.53 879
4075.13 933
4075.73 931
4076.33 855
4076.94 934
4077.54 973
4078.14 988
4078.74 908
4079.34 946
4079.95 896
4080.55 858
4081.15 822
4081.75 873
4082.36 914
4082.96 927
4083.56 923
4084.16 917
4084.77 916
4085.37 923
4085.97 842
4086.58 878
4087.18 887
4087.78 905
4088.38 839
4088.99 776
4089.59 925
4090.19 828
4090.80 815
4091.40 860
4092.00 891
4092.61 852
4093.21 887
4093.81 860
4094.42 777
4095.02 879
4095.62 913
4096.23 931
4096.83 942
4097.43 852
4098.04 903
4098.64 886
4099.24 813
4099.85 859
4100.45 800
4101.06 980
4101.66 799
4102.26 957
4102.87 905
4103.47 915
4104.08 853
4104.68 917
4105.28 798
4105.89 729
4106.49 838
4107.10 927
4107.70 802
4108.31 877
4108.91 916
4109.51 849
4110.12 817
4110.72 871
4111.33 865
4111.93 846
4112.54 781
4113.14 796
4113.75 841
4114.35 806
4114.96 909
4115.56 902
4116.17 843
4116.77 807
4117.38 853
4117.98 919
4118.59 856
4119.19 869
4119.80 828
4120.40 778
4121.01 832
4121.61 915
4122.22 938
4122.82 922
4123.43 871
4124.04 864
4124.64 843
4125.25 808
4125.85 948
4126.46 916
4127.06 846
4127.67 920
4128.28 966
4128.88 851
4129.49 852
4130.09 939
4130.70 871
4131.31 884
4131.91 834
4132.52 878
4133.12 917
4133.73 944
4134.34 1036
4134.94 978
4135.55 1033
4136.16 977
4136.76 1113
4137.37 1136
4137.98 1031
4138.58 1085
4139.19 1067
4139.80 1142
4140.40 1153
4141.01 1018
4141.62 1089
4142.22 1050
4142.83 1114
4143.44 1093
4144.04 1011
4144.65 975
4145.26 999
4145.86 865
4146.47 769
4147.08 852
4147.69 968
4148.29 873
4148.90 889
4149.51 782
4150.12 780
4150.72 818
4151.33 791
4151.94 700
4152.55 758
4153.15 743
4153.76 814
4154.37 751
4154.98 727
4155.59 735
4156.19 774
4156.80 775
4157.41 911
4158.02 835
4158.63 832
4159.23 1004
4159.84 917
4160.45 859
4161.06 913
4161.67 947
4162.28 1004
4162.88 912
4163.49 961
4164.10 1055
4164.71 978
4165.32 1002
4165.93 1041
4166.53 1028
4167.14 880
4167.75 1002
4168.36 888
4168.97 890
4169.58 806
4170.19 1035
4170.80 964
4171.41 920
4172.01 878
4172.62 919
4173.23 919
4173.84 1106
4174.45 1063
4175.06 915
4175.67 930
4176.28 976
4176.89 953
4177.50 985
4178.11 981
4178.72 946
4179.33 999
4179.94 972
4180.55 961
4181.16 872
4181.77 963
4182.38 757
4182.99 877
4183.60 847
4184.21 818
4184.82 914
4185.43 916
4186.04 890
4186.65 883
4187.26 922
4187.87 959
4188.48 893
4189.09 870
4189.70 909
4190.31 1017
4190.92 1060
4191.53 1043
4192.14 1058
4192.75 1194
4193.36 1144
4193.97 1154
4194.58 1227
4195.19 1127
4195.80 1096
4196.41 1086
4197.03 1209
4197.64 1157
4198.25 1066
4198.86 1031
4199.47 968
4200.08 997
4200.69 851
4201.30 852
4201.91 891
4202.53 811
4203.14 874
4203.75 863
4204.36 957
4204.97 1016
4205.58 990
4206.19 956
4206.81 884
4207.42 960
4208.03 978
4208.64 885
4209.25 882
4209.86 941
4210.48 1024
4211.09 1048
4211.70 1029
4212.31 935
4212.92 921
4213.54 1053
4214.15 936
4214.76 1033
4215.37 1030
4215.99 1121
4216.60 1137
4217.21 1186
4217.82 1189
4218.43 1279
4219.05 1215
4219.66 1351
4220.27 1513
4220.89 1500
4221.50 1700
4222.11 1675
4222.72 1578
4223.34 1641
4223.95 1822
4224.56 1912
4225.17 1892
4225.79 1740
4226.40 1650
4227.01 1907
4227.63 1831
4228.24 1693
4228.85 1708
4229.47 1724
4230.08 1775
4230.69 1811
4231.31 1773
4231.92 1778
4232.53 1895
4233.15 2107
4233.76 2191
4234.37 2094
4234.99 2141
4235.60 2267
4236.22 2108
4236.83 1844
4237.44 1779
4238.06 1674
4238.67 1599
4239.28 1423
4239.90 1453
4240.51 1291
4241.13 1174
4241.74 1116
4242.36 1026
4242.97 1107
4243.58 1252
4244.20 1153
4244.81 1194
4245.43 1111
4246.04 1193
4246.66 1185
4247.27 1183
4247.89 1284
4248.50 1253
4249.11 1138
4249.73 1076
4250.34 1150
4250.96 1061
4251.57 1088
4252.19 1069
4252.80 1070
4253.42 1116
4254.03 1068
4254.65 1028
4255.26 1029
4255.88 918
4256.49 1085
4257.11 1057
4257.72 1013
4258.34 1061
4258.96 983
4259.57 1016
4260.19 1015
4260.80 1018
4261.42 1041
4262.03 1007
4262.65 1101
4263.26 1103
4263.88 973
4264.50 1061
4265.11 1086
4265.73 1065
4266.34 1082
4266.96 1012
4267.58 1095
4268.19 1059
4268.81 990
4269.42 1035
4270.04 990
4270.66 1001
4271.27 1094
4271.89 1127
4272.51 909
4273.12 879
4273.74 955
4274.36 1004
4274.97 1125
4275.59 1088
4276.20 1094
4276.82 1245
4277.44 1113
4278.06 1150
4278.67 1039
4279.29 1054
4279.91 886
4280.52 883
4281.14 875
4281.76 856
4282.37 959
4282.99 997
4283.61 944
4284.23 911
4284.84 969
4285.46 925
4286.08 1006
4286.69 946
4287.31 986
4287.93 959
4288.55 1015
4289.16 1002
4289.78 840
4290.40 837
4291.02 930
4291.64 913
4292.25 826
4292.87 884
4293.49 962
4294.11 953
4294.73 937
4295.34 907
4295.96 906
4296.58 954
4297.20 1124
4297.82 986
4298.43 867
4299.05 892
4299.67 954
4300.29 939
4300.91 893
4301.53 921
4302.14 852
4302.76 922
4303.38 905
4304.00 885
4304.62 905
4305.24 941
4305.86 926
4306.48 960
4307.09 934
4307.71 935
4308.33 889
4308.95 976
4309.57 939
4310.19 915
4310.81 883
4311.43 964
4312.05 960
4312.67 919
4313.29 822
4313.90 950
4314.52 904
4315.14 959
4315.76 871
4316.38 940
4317.00 911
4317.62 910
4318.24 864
4318.86 1018
4319.48 1108
4320.10 1130
4320.72 1026
4321.34 1112
4321.96 1085
4322.58 1058
4323.20 1106
4323.82 1197
4324.44 1095
4325.06 1157
4325.68 1184
4326.30 1214
4326.92 1121
4327.54 1181
4328.16 1115
4328.78 1203
4329.40 1195
4330.02 1187
4330.64 1297
4331.27 1219
4331.89 1132
4332.51 1147
4333.13 1365
4333.75 1311
4334.37 1326
4334.99 1458
4335.61 1478
4336.23 1677
4336.85 1721
4337.47 1667
4338.09 1629
4338.72 1706
4339.34 1627
4339.96 1764
4340.58 1843
4341.20 1809
4341.82 1794
4342.44 1735
4343.07 1923
4343.69 2144
4344.31 2496
4344.93 2638
4345.55 2830
4346.17 3105
4346.79 3307
4347.42 3258
4348.04 3149
4348.66 2751
4349.28 2340
4349.90 2132
4350.53 2030
4351.15 1889
4351.77 1808
4352.39 1647
4353.01 1525
4353.64 1520
4354.26 1494
4354.88 1368
4355.50 1186
4356.13 1308
4356.75 1374
4357.37 1282
4357.99 1220
4358.62 1331
4359.24 1340
4359.86 1237
4360.48 1201
4361.11 1087
4361.73 1198
4362.35 1148
4362.98 1267
4363.60 1333
4364.22 1270
4364.84 1207
4365.47 1171
4366.09 1273
4366.71 1331
4367.34 1228
4367.96 1111
4368.58 1047
4369.21 1021
4369.83 1054
4370.45 1039
4371.08 980
4371.70 1001
4372.32 932
4372.95 956
4373.57 948
4374.20 1043
4374.82 1045
4375.44 1089
4376.07 1016
4376.69 1026
4377.31 1043
4377.94 1118
4378.56 1068
4379.19 1017
4379.81 971
4380.43 1079
4381.06 1011
4381.68 894
4382.31 878
4382.93 972
4383.56 976
4384.18 961
4384.80 906
4385.43 921
4386.05 930
4386.68 904
4387.30 1010
4387.93 954
4388.55 995
4389.18 934
4389.80 880
4390.43 967
4391.05 883
4391.68 944
4392.30 898
4392.93 905
4393.55 881
4394.18 880
4394.80 804
4395.43 883
4396.05 908
4396.68 931
4397.30 868
4397.93 889
4398.55 917
4399.18 923
4399.80 938
4400.43 879
4401.06 901
4401.68 943
4402.31 933
4402.93 867
4403.56 876
4404.18 855
4404.81 971
4405.44 1051
4406.06 1015
4406.69 877
4407.31 1035
4407.94 962
4408.57 968
4409.19 908
4409.82 936
4410.45 1023
4411.07 881
4411.70 906
4412.32 957
4412.95 885
4413.58 908
4414.20 929
4414.83 848
4415.46 915
4416.08 945
4416.71 951
4417.34 943
4417.96 934
4418.59 853
4419.22 879
4419.84 885
4420.47 874
4421.10 915
4421.73 888
4422.35 909
4422.98 908
4423.61 862
4424.23 844
4424.86 770
4425.49 855
4426.12 847
4426.74 771
4427.37 784
4428.00 818
4428.63 839
4429.25 801
4429.88 757
4430.51 822
4431.14 792
4431.77 789
4432.39 864
4433.02 795
4433.65 803
4434.28 844
4434.90 862
4435.53 843
4436.16 777
4436.79 798
4437.42 882
4438.05 964
4438.67 958
4439.30 822
4439.93 916
4440.56 976
4441.19 861
4441.82 818
4442.44 818
4443.07 915
4443.70 868
4444.33 849
4444.96 911
4445.59 974
4446.22 1025
4446.85 931
4447.47 961
4448.10 890
4448.73 873
4449.36 846
4449.99 883
4450.62 880
4451.25 943
4451.88 901
4452.51 954
4453.14 961
4453.77 929
4454.40 900
4455.02 949
4455.65 985
4456.28 935
4456.91 942
4457.54 925
4458.17 954
4458.80 873
4459.43 946
4460.06 829
4460.69 779
4461.32 844
4461.95 772
4462.58 897
4463.21 815
4463.84 789
4464.47 835
4465.10 843
4465.73 824
4466.36 839
4466.99 876
4467.62 726
4468.25 784
4468.88 767
4469.51 752
4470.14 831
4470.78 791
4471.41 841
4472.04 779
4472.67 895
4473.30 799
4473.93 772
4474.56 821
4475.19 884
4475.82 776
4476.45 946
4477.08 931
4477.71 871
4478.35 847
4478.98 828
4479.61 904
4480.24 861
4480.87 799
4481.50 901
4482.13 857
4482.76 926
4483.40 775
4484.03 833
4484.66 874
4485.29 829
4485.92 798
4486.55 884
4487.19 930
4487.82 899
4488.45 858
4489.08 824
4489.71 831
4490.34 873
4490.98 879
4491.61 853
4492.24 863
4492.87 786
4493.50 813
4494.14 831
4494.77 792
4495.40 843
4496.03 860
4496.67 770
4497.30 890
4497.93 976
4498.56 1029
4499.20 1126
4499.83 1153
4500.46 1167
4501.09 1191
4501.73 1177
4502.36 1237
4502.99 1172
4503.63 1154
4504.26 1035
4504.89 1010
4505.52 1139
4506.16 1160
4506.79 1036
4507.42 996
4508.06 837
4508.69 973
4509.32 961
4509.96 903
4510.59 889
4511.22 770
4511.86 853
4512.49 977
4513.12 909
4513.76 963
4514.39 1081
4515.02 1103
4515.66 945
4516.29 836
4516.93 829
4517.56 789
4518.19 777
4518.83 774
4519.46 795
4520.10 718
4520.73 836
4521.36 941
4522.00 838
4522.63 881
4523.27 934
4523.90 907
4524.54 903
4525.17 900
4525.80 992
4526.44 1129
4527.07 1282
4527.71 1378
4528.34 1594
4528.98 1644
4529.61 1784
4530.25 1848
4530.88 1934
4531.52 2026
4532.15 2225
4532.79 2233
4533.42 1807
4534.06 1648
4534.69 1427
4535.33 1359
4535.96 1385
4536.60 1171
4537.23 1167
4537.87 1088
4538.50 992
4539.14 919
4539.77 889
4540.41 930
4541.04 987
4541.68 921
4542.31 859
4542.95 870
4543.59 934
4544.22 864
4544.86 817
4545.49 899
4546.13 842
4546.77 924
4547.40 923
4548.04 830
4548.67 940
4549.31 1000
4549.95 980
4550.58 923
4551.22 860
4551.85 821
4552.49 960
4553.13 972
4553.76 919
4554.40 826
4555.04 933
4555.67 963
4556.31 821
4556.95 820
4557.58 875
4558.22 808
4558.86 968
4559.49 841
4560.13 946
4560.77 872
4561.40 918
4562.04 882
4562.68 818
4563.31 905
4563.95 853
4564.59 915
4565.23 857
4565.86 943
4566.50 956
4567.14 819
4567.77 870
4568.41 968
4569.05 951
4569.69 930
4570.32 899
4570.96 988
4571.60 1018
4572.24 961
4572.88 880
4573.51 902
4574.15 869
4574.79 843
4575.43 875
4576.06 923
4576.70 851
4577.34 917
4577.98 940
4578.62 850
4579.26 815
4579.89 816
4580.53 915
4581.17 884
4581.81 901
4582.45 823
4583.09 880
4583.72 940
4584.36 894
4585.00 805
4585.64 783
4586.28 849
4586.92 939
4587.56 998
4588.19 1084
4588.83 1111
4589.47 1191
4590.11 1228
4590.75 1200
4591.39 1187
4592.03 1107
4592.67 1030
4593.31 1074
4593.95 1033
4594.58 1013
4595.22 1004
4595.86 977
4596.50 977
4597.14 877
4597.78 911
4598.42 921
4599.06 812
4599.70 863
4600.34 874
4600.98 902
4601.62 968
4602.26 1172
4602.90 925
4603.54 953
4604.18 1013
4604.82 975
4605.46 1015
4606.10 961
4606.74 885
4607.38 947
4608.02 959
4608.66 889
4609.30 911
4609.94 969
4610.58 954
4611.22 897
4611.86 905
4612.50 924
4613.14 1008
4613.78 921
4614.42 882
4615.06 933
4615.70 935
4616.35 924
4616.99 919
4617.63 837
4618.27 904
4618.91 820
4619.55 901
4620.19 928
4620.83 791
4621.47 856
4622.11 830
4622.76 935
4623.40 853
4624.04 830
4624.68 953
4625.32 870
4625.96 943
4626.60 827
4627.25 787
4627.89 769
4628.53 805
4629.17 839
4629.81 850
4630.45 922
4631.10 861
4631.74 903
4632.38 1022
4633.02 1039
4633.66 898
4634.30 968
4634.95 1028
4635.59 992
4636.23 1029
4636.87 1054
4637.52 994
4638.16 1027
4638.80 1031
4639.44 1004
4640.08 930
4640.73 1027
4641.37 1116
4642.01 1151
4642.66 1015
4643.30 937
4643.94 929
4644.58 944
4645.23 836
4645.87 946
4646.51 979
4647.15 906
4647.80 1003
4648.44 1001
4649.08 1041
4649.73 1086
4650.37 989
4651.01 1143
4651.66 1180
4652.30 1141
4652.94 1091
4653.59 1083
4654.23 1041
4654.87 990
4655.52 951
4656.16 1108
4656.80 916
4657.45 901
4658.09 942
4658.73 855
4659.38 863
4660.02 878
4660.67 780
4661.31 837
4661.95 890
4662.60 932
4663.24 911
4663.89 912
4664.53 901
4665.17 846
4665.82 755
4666.46 774
4667.11 755
4667.75 830
4668.40 810
4669.04 713
4669.68 736
4670.33 808
4670.97 957
4671.62 945
4672.26 841
4672.91 820
4673.55 864
4674.20 951
4674.84 966
4675.49 910
4676.13 1011
4676.78 929
4677.42 924
4678.07 896
4678.71 848
4679.36 921
4680.00 959
4680.65 908
4681.29 981
4681.94 914
4682.58 839
4683.23 914
4683.87 837
4684.52 914
4685.16 937
4685.81 932
4686.46 842
4687.10 734
4687.75 817
4688.39 829
4689.04 833
4689.68 847
4690.33 864
4690.98 902
4691.62 920
4692.27 930
4692.91 883
4693.56 806
4694.21 873
4694.85 915
4695.50 1021
4696.15 1043
4696.79 1136
4697.44 1135
4698.08 1097
4698.73 1069
4699.38 944
4700.02 1120
4700.67 1180
4701.32 1070
4701.96 981
4702.61 838
4703.26 896
4703.90 969
4704.55 1028
4705.20 987
4705.84 950
4706.49 961
4707.14 954
4707.79 958
4708.43 925
4709.08 1024
4709.73 957
4710.37 977
4711.02 829
4711.67 865
4712.32 832
4712.96 777
4713.61 860
4714.26 938
4714.91 978
4715.55 871
4716.20 901
4716.85 999
4717.50 973
4718.15 1003
4718.79 1005
4719.44 964
4720.09 976
4720.74 936
4721.39 1027
4722.03 1064
4722.68 988
4723.33 1012
4723.98 1066
4724.63 1031
4725.27 1089
4725.92 1111
4726.57 1153
4727.22 1050
4727.87 1103
4728.52 1012
4729.16 1085
4729.81 1061
4730.46 947
4731.11 862
4731.76 899
4732.41 930
4733.06 918
4733.71 910
4734.36 868
4735.00 831
4735.65 1001
4736.30 939
4736.95 886
4737.60 922
4738.25 908
4738.90 906
4739.55 931
4740.20 947
4740.85 971
4741.50 1016
4742.15 980
4742.80 1104
4743.44 956
4744.09 983
4744.74 986
4745.39 925
4746.04 1043
4746.69 964
4747.34 1017
4747.99 983
4748.64 976
4749.29 1051
4749.94 1050
4750.59 1157
4751.24 1048
4751.89 1057
4752.54 1095
4753.19 1154
4753.84 1024
4754.49 1151
4755.14 982
4755.79 1002
4756.44 1086
4757.10 947
4757.75 1018
4758.40 908
4759.05 886
4759.70 934
4760.35 899
4761.00 871
4761.65 950
4762.30 995
4762.95 1026
4763.60 1080
4764.25 1081
4764.90 1163
4765.56 1215
4766.21 1150
4766.86 1309
4767.51 1296
4768.16 1329
4768.81 1293
4769.46 1224
4770.11 1040
4770.77 1089
4771.42 1091
4772.07 1039
4772.72 1025
4773.37 958
4774.02 918
4774.67 922
4775.33 1062
4775.98 962
4776.63 1032
4777.28 917
4777.93 973
4778.59 978
4779.24 1056
4779.89 1091
4780.54 1032
4781.19 938
4781.85 923
4782.50 980
4783.15 1061
4783.80 1047
4784.46 1015
4785.11 941
4785.76 901
4786.41 902
4787.07 895
4787.72 898
4788.37 900
4789.02 916
4789.68 930
4790.33 952
4790.98 989
4791.63 911
4792.29 984
4792.94 954
4793.59 926
4794.25 962
4794.90 897
4795.55 850
4796.21 832
4796.86 825
4797.51 831
4798.17 887
4798.82 972
4799.47 962
4800.13 867
4800.78 866
4801.43 868
4802.09 974
4802.74 947
4803.39 821
4804.05 814
4804.70 852
4805.35 863
4806.01 891
4806.66 826
4807.32 875
4807.97 809
4808.62 898
4809.28 827
4809.93 853
4810.59 931
4811.24 933
4811.89 920
4812.55 993
4813.20 945
4813.86 966
4814.51 842
4815.17 907
4815.82 981
4816.48 897
4817.13 1014
4817.78 964
4818.44 949
4819.09 936
4819.75 920
4820.40 1032
4821.06 979
4821.71 916
4822.37 957
4823.02 1048
4823.68 1093
4824.33 1088
4824.99 963
4825.64 971
4826.30 972
4826.95 1093
4827.61 1043
4828.26 1032
4828.92 1072
4829.58 1057
4830.23 995
4830.89 1126
4831.54 1181
4832.20 1194
4832.85 1145
4833.51 1122
4834.16 1196
4834.82 1236
4835.48 1357
4836.13 1362
4836.79 1460
4837.44 1391
4838.10 1366
4838.76 1429
4839.41 1468
4840.07 1374
4840.72 1317
4841.38 1238
4842.04 1401
4842.69 1355
4843.35 1275
4844.01 1258
4844.66 1401
4845.32 1442
4845.98 1333
4846.63 1248
4847.29 1271
4847.95 1511
4848.60 1393
4849.26 1535
4849.92 1520
4850.57 1689
4851.23 1711
4851.89 1601
4852.54 1474
4853.20 1554
4853.86 1555
4854.51 1570
4855.17 1430
4855.83 1557
4856.49 1898
4857.14 1918
4857.80 1880
4858.46 1838
4859.12 1899
4859.77 1670
4860.43 1622
4861.09 1542
4861.75 1507
4862.40 1550
4863.06 1636
4863.72 1670
4864.38 1686
4865.03 1600
4865.69 1641
4866.35 1571
4867.01 1571
4867.67 1741
4868.32 1590
4868.98 1622
4869.64 1567
4870.30 1410
4870.96 1538
4871.62 1532
4872.27 1512
4872.93 1425
4873.59 1364
4874.25 1387
4874.91 1257
4875.57 1391
4876.22 1238
4876.88 1257
4877.54 1298
4878.20 1247
4878.86 1359
4879.52 1416
4880.18 1406
4880.84 1307
4881.49 1134
4882.15 1262
4882.81 1135
4883.47 1129
4884.13 1199
4884.79 1131
4885.45 1098
4886.11 1271
4886.77 1256
4887.43 1226
4888.09 1264
4888.75 1336
4889.41 1407
4890.07 1409
4890.72 1401
4891.38 1164
4892.04 1321
4892.70 1357
4893.36 1237
4894.02 1047
4894.68 1046
4895.34 1138
4896.00 1195
4896.66 1058
4897.32 1015
4897.98 1165
4898.64 1036
4899.30 1048
4899.96 1065
4900.62 998
4901.28 972
4901.94 979
4902.60 902
4903.27 993
4903.93 995
4904.59 995
4905.25 886
4905.91 1012
4906.57 936
4907.23 911
4907.89 798
4908.55 869
4909.21 917
4909.87 947
4910.53 937
4911.19 907
4911.85 872
4912.52 894
4913.18 966
4913.84 830
4914.50 895
4915.16 865
4915.82 908
4916.48 897
4917.14 875
4917.81 881
4918.47 800
4919.13 771
4919.79 848
4920.45 819
4921.11 817
4921.77 793
4922.44 781
4923.10 752
4923.76 877
4924.42 867
4925.08 839
4925.75 852
4926.41 894
4927.07 721
4927.73 774
4928.39 869
4929.06 926
4929.72 904
4930.38 936
4931.04 978
4931.71 967
4932.37 862
4933.03 900
4933.69 1008
4934.36 881
4935.02 927
4935.68 1022
4936.34 930
4937.01 875
4937.67 853
4938.33 909
4938.99 987
4939.66 969
4940.32 985
4940.98 883
4941.65 863
4942.31 854
4942.97 799
4943.63 828
4944.30 832
4944.96 760
4945.62 799
4946.29 858
4946.95 866
4947.61 825
4948.28 775
4948.94 765
4949.61 791
4950.27 870
4950.93 778
4951.60 880
4952.26 779
4952.92 783
4953.59 817
4954.25 745
4954.92 748
4955.58 796
4956.24 745
4956.91 790
4957.57 698
4958.24 840
4958.90 748
4959.56 788
4960.23 848
4960.89 827
4961.56 848
4962.22 1018
4962.89 916
4963.55 928
4964.21 940
4964.88 959
4965.54 911
4966.21 1013
4966.87 808
4967.54 825
4968.20 751
4968.87 744
4969.53 859
4970.20 818
4970.86 786
4971.53 798
4972.19 863
4972.86 945
4973.52 818
4974.19 791
4974.85 829
4975.52 791
4976.18 793
4976.85 887
4977.51 877
4978.18 781
4978.85 779
4979.51 788
4980.18 830
4980.84 867
4981.51 886
4982.17 826
4982.84 756
4983.50 843
4984.17 822
4984.84 800
4985.50 786
4986.17 759
4986.83 809
4987.50 888
4988.17 784
4988.83 764
4989.50 775
4990.17 803
4990.83 757
4991.50 786
4992.16 771
4992.83 831
4993.50 795
4994.16 681
4994.83 743
4995.50 685
4996.16 604
4996.83 687
4997.50 721
4998.16 785
4998.83 732
4999.50 662
5000.16 719
5000.83 647
5001.50 728
5002.17 680
5002.83 746
5003.50 831
5004.17 768
5004.83 733
5005.50 757
5006.17 695
5006.84 798
5007.50 718
5008.17 703
5008.84 706
5009.51 725
5010.17 710
5010.84 753
5011.51 785
5012.18 747
5012.84 752
5013.51 774
5014.18 852
5014.85 785
5015.52 760
5016.18 691
5016.85 730
5017.52 800
5018.19 843
5018.86 833
5019.52 874
5020.19 927
5020.86 1091
5021.53 1119
5022.20 1156
5022.87 1081
5023.54 1112
5024.20 1183
5024.87 1011
5025.54 1009
5026.21 910
5026.88 825
5027.55 916
5028.22 916
5028.88 903
5029.55 794
5030.22 780
5030.89 783
5031.56 734
5032.23 670
5032.90 778
5033.57 772
5034.24 701
5034.91 646
5035.58 678
5036.25 814
5036.91 781
5037.58 807
5038.25 730
5038.92 788
5039.59 854
5040.26 818
5040.93 681
5041.60 663
5042.27 718
5042.94 760
5043.61 716
5044.28 651
5044.95 765
5045.62 782
5046.29 762
5046.96 818
5047.63 745
5048.30 695
5048.97 769
5049.64 804
5050.31 678
5050.98 837
5051.65 839
5052.32 827
5052.99 746
5053.66 629
5054.33 731
5055.00 742
5055.68 711
5056.35 716
5057.02 663
5057.69 751
5058.36 705
5059.03 726
5059.70 762
5060.37 664
5061.04 820
5061.71 782
5062.38 689
5063.06 737
5063.73 733
5064.40 762
5065.07 738
5065.74 702
5066.41 746
5067.08 766
5067.75 735
5068.43 752
5069.10 738
5069.77 728
5070.44 715
5071.11 764
5071.78 756
5072.46 705
5073.13 691
5073.80 820
5074.47 852
5075.14 793
5075.81 839
5076.49 772
5077.16 718
5077.83 735
5078.50 824
5079.18 781
5079.85 817
5080.52 873
5081.19 846
5081.86 869
5082.54 785
5083.21 733
5083.88 814
5084.55 856
5085.23 911
5085.90 868
5086.57 756
5087.25 794
5087.92 795
5088.59 772
5089.26 804
5089.94 869
5090.61 917
5091.28 931
5091.96 947
5092.63 774
5093.30 880
5093.97 823
5094.65 846
5095.32 762
5095.99 713
5096.67 784
5097.34 845
5098.01 825
5098.69 729
5099.36 821
5100.04 783
5100.71 748
5101.38 810
5102.06 900
5102.73 876
5103.40 831
5104.08 946
5104.75 940
5105.43 897
5106.10 895
5106.77 852
5107.45 852
5108.12 764
5108.80 794
5109.47 821
5110.14 760
5110.82 667
5111.49 762
5112.17 774
5112.84 848
5113.52 821
5114.19 759
5114.87 727
5115.54 769
5116.21 781
5116.89 778
5117.56 884
5118.24 979
5118.91 843
5119.59 896
5120.26 840
5120.94 782
5121.61 803
5122.29 788
5122.96 911
5123.64 809
5124.31 785
5124.99 783
5125.66 835
5126.34 843
5127.01 772
5127.69 750
5128.37 784
5129.04 839
5129.72 844
5130.39 872
5131.07 705
5131.74 761
5132.42 832
5133.09 814
5133.77 779
5134.45 794
5135.12 796
5135.80 808
5136.47 806
5137.15 810
5137.83 946
5138.50 853
5139.18 815
5139.85 816
5140.53 802
5141.21 843
5141.88 765
5142.56 738
5143.24 784
5143.91 736
5144.59 785
5145.27 679
5145.94 813
5146.62 756
5147.30 610
5147.97 730
5148.65 757
5149.33 774
5150.00 765
5150.68 829
5151.36 814
5152.03 823
5152.71 802
5153.39 842
5154.07 700
5154.74 749
5155.42 730
5156.10 641
5156.77 800
5157.45 697
5158.13 688
5158.81 709
5159.48 723
5160.16 731
5160.84 703
5161.52 786
5162.19 808
5162.87 867
5163.55 846
5164.23 829
5164.91 807
5165.58 770
5166.26 763
5166.94 755
5167.62 776
5168.30 772
5168.97 772
5169.65 799
5170.33 689
5171.01 765
5171.69 755
5172.37 764
5173.04 784
5173.72 746
5174.40 688
5175.08 695
5175.76 742
5176.44 750
5177.11 740
5177.79 698
5178.47 774
5179.15 802
5179.83 712
5180.51 736
5181.19 704
5181.87 745
5182.55 749
5183.22 753
5183.90 731
5184.58 740
5185.26 721
5185.94 731
5186.62 699
5187.30 720
5187.98 685
5188.66 738
5189.34 719
5190.02 685
5190.70 609
5191.38 639
5192.06 723
5192.74 690
5193.42 634
5194.10 686
5194.78 764
5195.46 690
5196.14 661
5196.82 658
5197.50 685
5198.18 681
5198.86 744
5199.54 777
5200.22 761
5200.90 756
5201.58 720
5202.26 764
5202.94 808
5203.62 715
5204.30 719
5204.98 747
5205.66 731
5206.34 770
5207.02 744
5207.70 842
5208.38 860
5209.06 823
5209.74 818
5210.42 817
5211.10 858
5211.79 796
5212.47 871
5213.15 816
5213.83 734
5214.51 705
5215.19 848
5215.87 902
5216.55 861
5217.23 806
5217.92 843
5218.60 830
5219.28 700
5219.96 784
5220.64 872
5221.32 862
5222.00 880
5222.69 871
5223.37 974
5224.05 839
5224.73 799
5225.41 836
5226.10 864
5226.78 820
5227.46 810
5228.14 790
5228.82 780
5229.51 787
5230.19 770
5230.87 759
5231.55 817
5232.23 749
5232.92 727
5233.60 670
5234.28 728
5234.96 787
5235.65 830
5236.33 764
5237.01 880
5237.69 805
5238.38 764
5239.06 841
5239.74 828
5240.42 891
5241.11 837
5241.79 732
5242.47 794
5243.16 740
5243.84 769
5244.52 779
5245.21 788
5245.89 826
5246.57 798
5247.26 916
5247.94 861
5248.62 858
5249.31 851
5249.99 839
5250.67 865
5251.36 900
5252.04 877
5252.72 794
5253.41 800
5254.09 868
5254.77 803
5255.46 818
5256.14 851
5256.83 810
5257.51 782
5258.19 786
5258.88 766
5259.56 796
5260.25 905
5260.93 904
5261.61 874
5262.30 944
5262.98 873
5263.67 820
5264.35 793
5265.04 819
5265.72 904
5266.40 805
5267.09 790
5267.77 727
5268.46 750
5269.14 863
5269.83 895
5270.51 845
5271.20 793
5271.88 773
5272.57 854
5273.25 823
5273.94 778
5274.62 728
5275.31 749
5275.99 865
5276.68 820
5277.36 788
5278.05 830
5278.73 833
5279.42 841
5280.10 878
5280.79 880
5281.47 894
5282.16 1032
5282.85 925
5283.53 785
5284.22 847
5284.90 832
5285.59 793
5286.27 891
5286.96 761
5287.65 747
5288.33 724
5289.02 793
5289.70 789
5290.39 833
5291.08 862
5291.76 778
5292.45 732
5293.13 754
5293.82 803
5294.51 745
5295.19 796
5295.88 981
5296.57 901
5297.25 822
5297.94 920
5298.63 863
5299.31 910
5300.00 859
5300.69 837
5301.37 827
5302.06 947
5302.75 807
5303.43 802
5304.12 882
5304.81 756
5305.49 806
5306.18 782
5306.87 817
5307.56 829
5308.24 811
5308.93 848
5309.62 904
5310.30 920
5310.99 790
5311.68 756
5312.37 852
5313.05 830
5313.74 864
5314.43 831
5315.12 839
5315.81 843
5316.49 865
5317.18 885
5317.87 874
5318.56 914
5319.24 935
5319.93 864
5320.62 855
5321.31 987
5322.00 870
5322.68 917
5323.37 880
5324.06 918
5324.75 918
5325.44 881
5326.13 861
5326.81 806
5327.50 848
5328.19 910
5328.88 867
5329.57 904
5330.26 918
5330.95 844
5331.63 753
5332.32 891
5333.01 872
5333.70 923
5334.39 927
5335.08 888
5335.77 913
5336.46 892
5337.15 842
5337.84 924
5338.52 855
5339.21 873
5339.90 858
5340.59 785
5341.28 911
5341.97 892
5342.66 863
5343.35 876
5344.04 1014
5344.73 1065
5345.42 1064
5346.11 1209
5346.80 1353
5347.49 1354
5348.18 1410
5348.87 1420
5349.56 1507
5350.25 1639
5350.94 1644
5351.63 1692
5352.32 1512
5353.01 1528
5353.70 1491
5354.39 1361
5355.08 1211
5355.77 1081
5356.46 931
5357.15 924
5357.84 958
5358.53 903
5359.22 873
5359.91 822
5360.60 739
5361.29 802
5361.98 741
5362.67 719
5363.36 788
5364.06 875
5364.75 881
5365.44 821
5366.13 888
5366.82 909
5367.51 849
5368.20 766
5368.89 831
5369.58 724
5370.27 722
5370.97 863
5371.66 738
5372.35 715
5373.04 657
5373.73 715
5374.42 701
5375.11 763
5375.81 639
5376.50 757
5377.19 798
5377.88 788
5378.57 794
5379.26 789
5379.96 759
5380.65 755
5381.34 680
5382.03 724
5382.72 632
5383.42 807
5384.11 816
5384.80 765
5385.49 776
5386.19 920
5386.88 885
5387.57 838
5388.26 905
5388.96 829
5389.65 777
5390.34 819
5391.03 804
5391.73 788
5392.42 852
5393.11 802
5393.80 805
5394.50 836
5395.19 805
5395.88 724
5396.57 733
5397.27 735
5397.96 795
5398.65 714
5399.35 735
5400.04 771
5400.73 732
5401.43 679
5402.12 663
5402.81 752
5403.51 776
5404.20 726
5404.89 768
5405.59 709
5406.28 743
5406.97 863
5407.67 841
5408.36 736
5409.06 743
5409.75 759
5410.44 794
5411.14 787
5411.83 778
5412.52 753
5413.22 774
5413.91 780
5414.61 726
5415.30 664
5415.99 685
5416.69 742
5417.38 708
5418.08 770
5418.77 766
5419.47 829
5420.16 783
5420.86 797
5421.55 785
5422.24 725
5422.94 826
5423.63 754
5424.33 782
5425.02 844
5425.72 820
5426.41 805
5427.11 734
5427.80 796
5428.50 779
5429.19 747
5429.89 769
5430.58 783
5431.28 705
5431.97 745
5432.67 781
5433.36 774
5434.06 781
5434.75 843
5435.45 803
5436.15 818
5436.84 822
5437.54 808
5438.23 775
5438.93 728
5439.62 761
5440.32 823
5441.01 768
5441.71 803
5442.41 891
5443.10 821
5443.80 896
5444.49 988
5445.19 972
5445.89 872
5446.58 1005
5447.28 1046
5447.98 1026
5448.67 1008
5449.37 887
5450.06 975
5450.76 896
5451.46 973
5452.15 921
5452.85 875
5453.55 823
5454.24 877
5454.94 819
5455.64 891
5456.33 922
5457.03 841
5457.73 1007
5458.42 1033
5459.12 946
5459.82 912
5460.51 957
5461.21 962
5461.91 1046
5462.61 1048
5463.30 986
5464.00 1015
5464.70 1090
5465.40 1006
5466.09 950
5466.79 1030
5467.49 954
5468.18 983
5468.88 939
5469.58 940
5470.28 873
5470.98 958
5471.67 1036
5472.37 1028
5473.07 959
5473.77 1087
5474.46 1133
5475.16 1135
5475.86 1251
5476.56 1132
5477.26 1161
5477.95 1303
5478.65 1380
5479.35 1578
5480.05 1416
5480.75 1402
5481.45 1277
5482.14 1324
5482.84 1488
5483.54 1223
5484.24 1126
5484.94 1201
5485.64 1293
5486.34 1168
5487.03 1246
5487.73 1119
5488.43 1074
5489.13 1158
5489.83 1209
5490.53 1158
5491.23 1086
5491.93 1207
5492.63 1199
5493.33 1292
5494.02 1254
5494.72 1216
5495.42 1423
5496.12 1493
5496.82 1543
5497.52 1462
5498.22 1861
5498.92 2189
5499.62 2156
5500.32 2248
5501.02 2322
5501.72 2060
5502.42 2021
5503.12 1921
5503.82 1638
5504.52 1671
5505.22 1578
5505.92 1397
5506.62 1320
5507.32 1312
5508.02 1350
5508.72 1199
5509.42 1234
5510.12 1340
5510.82 1184
5511.52 1081
5512.22 1186
5512.92 1159
5513.62 1150
5514.32 1067
5515.02 970
5515.72 920
5516.42 1041
5517.12 1067
5517.82 1107
5518.52 1166
5519.22 1062
5519.93 1060
5520.63 1077
5521.33 1072
5522.03 1169
5522.73 999
5523.43 918
5524.13 1018
5524.83 913
5525.53 849
5526.23 829
5526.94 805
5527.64 939
5528.34 909
5529.04 832
5529.74 810
5530.44 816
5531.14 816
5531.85 851
5532.55 977
5533.25 897
5533.95 794
5534.65 883
5535.35 877
5536.06 936
5536.76 813
5537.46 828
5538.16 778
5538.86 793
5539.57 829
5540.27 821
5540.97 874
5541.67 784
5542.37 715
5543.08 761
5543.78 825
5544.48 805
5545.18 786
5545.89 785
5546.59 814
5547.29 828
5547.99 864
5548.70 765
5549.40 816
5550.10 844
5550.81 837
5551.51 774
5552.21 790
5552.91 723
5553.62 702
5554.32 879
5555.02 923
5555.73 911
5556.43 804
5557.13 796
5557.84 701
5558.54 727
5559.24 780
5559.95 790
5560.65 816
5561.35 780
5562.06 873
5562.76 813
5563.46 882
5564.17 978
5564.87 861
5565.57 831
5566.28 732
5566.98 719
5567.69 720
5568.39 797
5569.09 812
5569.80 744
5570.50 753
5571.21 789
5571.91 875
5572.61 790
5573.32 792
5574.02 790
5574.73 816
5575.43 807
5576.14 839
5576.84 759
5577.54 775
5578.25 856
5578.95 782
5579.66 765
5580.36 808
5581.07 806
5581.77 745
5582.48 789
5583.18 719
5583.89 698
5584.59 795
5585.30 793
5586.00 696
5586.71 691
5587.41 630
5588.12 676
5588.82 726
5589.53 688
5590.23 750
5590.94 686
5591.64 703
5592.35 735
5593.05 782
5593.76 807
5594.47 688
5595.17 725
5595.88 713
5596.58 790
5597.29 772
5597.99 722
5598.70 787
5599.41 662
5600.11 746
5600.82 709
5601.52 720
5602.23 737
5602.94 688
5603.64 725
5604.35 742
5605.05 723
5605.76 725
5606.47 728
5607.17 665
5607.88 723
5608.59 655
5609.29 689
5610.00 682
5610.70 676
5611.41 685
5612.12 722
5612.82 668
5613.53 623
5614.24 751
5614.95 658
5615.65 725
5616.36 688
5617.07 639
5617.77 665
5618.48 721
5619.19 787
5619.89 749
5620.60 756
5621.31 695
5622.02 672
5622.72 720
5623.43 752
5624.14 686
5624.85 797
5625.55 799
5626.26 711
5626.97 742
5627.68 746
5628.38 748
5629.09 750
5629.80 751
5630.51 736
5631.21 759
5631.92 730
5632.63 730
5633.34 759
5634.05 746
5634.75 827
5635.46 846
5636.17 924
5636.88 812
5637.59 717
5638.30 820
5639.00 930
5639.71 919
5640.42 844
5641.13 856
5641.84 925
5642.55 827
5643.26 779
5643.96 818
5644.67 750
5645.38 793
5646.09 802
5646.80 705
5647.51 722
5648.22 772
5648.93 750
5649.64 824
5650.34 859
5651.05 855
5651.76 870
5652.47 826
5653.18 838
5653.89 846
5654.60 934
5655.31 1008
5656.02 943
5656.73 988
5657.44 1029
5658.15 943
5658.86 1040
5659.57 836
5660.28 735
5660.99 803
5661.70 858
5662.41 857
5663.12 915
5663.83 744
5664.54 754
5665.25 733
5665.96 791
5666.67 859
5667.38 889
5668.09 918
5668.80 849
5669.51 828
5670.22 817
5670.93 851
5671.64 932
5672.35 852
5673.06 822
5673.77 782
5674.48 740
5675.19 790
5675.90 706
5676.61 779
5677.32 709
5678.03 760
5678.74 778
5679.45 836
5680.17 871
5680.88 829
5681.59 751
5682.30 843
5683.01 749
5683.72 720
5684.43 701
5685.14 862
5685.85 757
5686.57 761
5687.28 833
5687.99 735
5688.70 753
5689.41 804
5690.12 842
5690.84 764
5691.55 753
5692.26 821
5692.97 708
5693.68 715
5694.39 791
5695.11 741
5695.82 714
5696.53 687
5697.24 643
5697.95 688
5698.67 701
5699.38 603
5700.09 672
5700.80 682
5701.51 715
5702.23 730
5702.94 786
5703.65 681
5704.36 695
5705.08 686
5705.79 749
5706.50 736
5707.21 695
5707.93 692
5708.64 758
5709.35 808
5710.07 704
5710.78 737
5711.49 644
5712.20 696
5712.92 655
5713.63 662
5714.34 664
5715.06 710
5715.77 650
5716.48 728
5717.20 655
5717.91 613
5718.62 667
5719.34 738
5720.05 787
5720.76 736
5721.48 747
5722.19 747
5722.90 749
5723.62 784
5724.33 768
5725.05 765
5725.76 831
5726.47 869
5727.19 813
5727.90 848
5728.61 845
5729.33 780
5730.04 687
5730.76 810
5731.47 909
5732.19 873
5732.90 776
5733.61 779
5734.33 698
5735.04 708
5735.76 774
5736.47 791
5737.19 767
5737.90 683
5738.61 757
5739.33 696
5740.04 669
5740.76 765
5741.47 747
5742.19 740
5742.90 704
5743.62 703
5744.33 829
5745.05 811
5745.76 689
5746.48 691
5747.19 692
5747.91 742
5748.62 813
5749.34 765
5750.05 784
5750.77 774
5751.49 805
5752.20 820
5752.92 892
5753.63 913
5754.35 904
5755.06 881
5755.78 877
5756.49 877
5757.21 823
5757.93 818
5758.64 816
5759.36 833
5760.07 762
5760.79 804
5761.51 758
5762.22 732
5762.94 804
5763.65 828
5764.37 807
5765.09 746
5765.80 718
5766.52 783
5767.24 765
5767.95 815
5768.67 732
5769.39 755
5770.10 798
5770.82 752
5771.53 741
5772.25 701
5772.97 752
5773.69 701
5774.40 758
5775.12 692
5775.84 733
5776.55 769
5777.27 893
5777.99 957
5778.70 810
5779.42 789
5780.14 795
5780.86 812
5781.57 829
5782.29 877
5783.01 823
5783.72 810
5784.44 775
5785.16 863
5785.88 847
5786.59 783
5787.31 806
5788.03 877
5788.75 939
5789.47 869
5790.18 985
5790.90 1005
5791.62 979
5792.34 1093
5793.06 1106
5793.77 957
5794.49 965
5795.21 1125
5795.93 1170
5796.65 1359
5797.36 1550
5798.08 1702
5798.80 1972
5799.52 2027
5800.24 2168
5800.96 2201
5801.67 2004
5802.39 1867
5803.11 1559
5803.83 1486
5804.55 1397
5805.27 1295
5805.99 1224
5806.71 1135
5807.42 1164
5808.14 1016
5808.86 1041
5809.58 1088
5810.30 1053
5811.02 1209
5811.74 1099
5812.46 1121
5813.18 1071
5813.90 1068
5814.62 1124
5815.34 943
5816.05 998
5816.77 1095
5817.49 1136
5818.21 1059
5818.93 958
5819.65 933
5820.37 1083
5821.09 1158
5821.81 1008
5822.53 931
5823.25 930
5823.97 864
5824.69 831
5825.41 806
5826.13 847
5826.85 855
5827.57 951
5828.29 926
5829.01 928
5829.73 917
5830.45 818
5831.17 858
5831.89 878
5832.61 855
5833.33 862
5834.05 826
5834.78 834
5835.50 836
5836.22 882
5836.94 984
5837.66 939
5838.38 840
5839.10 870
5839.82 906
5840.54 791
5841.26 836
5841.98 840
5842.70 729
5843.43 721
5844.15 807
5844.87 845
5845.59 783
5846.31 816
5847.03 810
5847.75 831
5848.47 845
5849.20 738
5849.92 778
5850.64 705
5851.36 836
5852.08 848
5852.80 773
5853.53 751
5854.25 890
5854.97 761
5855.69 766
5856.41 848
5857.14 779
5857.86 848
5858.58 814
5859.30 825
5860.02 823
5860.75 846
5861.47 743
5862.19 727
5862.91 766
5863.64 833
5864.36 795
5865.08 766
5865.80 727
5866.52 762
5867.25 834
5867.97 851
5868.69 872
5869.42 865
5870.14 770
5870.86 783
5871.58 924
5872.31 826
5873.03 704
5873.75 711
5874.48 800
5875.20 824
5875.92 820
5876.65 840
5877.37 749
5878.09 762
5878.81 787
5879.54 827
5880.26 883
5880.99 768
5881.71 857
5882.43 848
5883.16 812
5883.88 879
5884.60 863
5885.33 826
5886.05 806
5886.77 876
5887.50 886
5888.22 940
5888.95 881
5889.67 812
5890.39 871
5891.12 820
5891.84 864
5892.57 857
5893.29 828
5894.01 846
5894.74 862
5895.46 867
5896.19 844
5896.91 780
5897.64 796
5898.36 774
5899.09 810
5899.81 881
5900.53 882
5901.26 903
5901.98 812
5902.71 763
5903.43 832
5904.16 867
5904.88 891
5905.61 798
5906.33 829
5907.06 823
5907.78 770
5908.51 853
5909.23 829
5909.96 861
5910.68 874
5911.41 912
5912.14 835
5912.86 852
5913.59 897
5914.31 898
5915.04 959
5915.76 917
5916.49 910
5917.21 885
5917.94 904
5918.67 906
5919.39 813
5920.12 849
5920.84 992
5921.57 919
5922.29 1009
5923.02 1026
5923.75 878
5924.47 928
5925.20 958
5925.93 927
5926.65 987
5927.38 1092
5928.10 1040
5928.83 991
5929.56 1038
5930.28 1046
5931.01 1127
5931.74 1085
5932.46 1051
5933.19 1078
5933.92 1172
5934.64 1179
5935.37 1186
5936.10 1204
5936.82 1177
5937.55 1301
5938.28 1336
5939.00 1303
5939.73 1264
5940.46 1207
5941.19 1250
5941.91 1304
5942.64 1217
5943.37 1242
5944.09 1318
5944.82 1378
5945.55 1393
5946.28 1383
5947.00 1383
5947.73 1338
5948.46 1376
5949.19 1593
5949.92 1621
5950.64 1594
5951.37 1781
5952.10 1752
5952.83 1769
5953.55 1765
5954.28 1704
5955.01 1665
5955.74 1637
5956.47 1640
5957.19 1645
5957.92 1697
5958.65 1699
5959.38 1725
5960.11 1891
5960.84 1814
5961.56 1757
5962.29 1844
5963.02 1873
5963.75 2009
5964.48 2147
5965.21 2333
5965.94 2382
5966.66 2626
5967.39 2534
5968.12 2480
5968.85 2546
5969.58 2296
5970.31 2234
5971.04 2354
5971.77 2216
5972.50 2261
5973.22 2080
5973.95 2129
5974.68 2182
5975.41 2130
5976.14 2153
5976.87 2349
5977.60 2223
5978.33 2142
5979.06 2256
5979.79 2409
5980.52 2396
5981.25 2452
5981.98 2464
5982.71 2570
5983.44 2376
5984.17 2381
5984.90 2395
5985.63 2313
5986.36 2293
5987.09 2459
5987.82 2540
5988.55 2472
5989.28 2289
5990.01 2523
5990.74 2442
5991.47 2566
5992.20 2566
5992.93 2498
5993.66 2421
5994.39 2649
5995.12 2568
5995.85 2700
5996.58 2893
5997.31 2839
5998.04 2895
5998.77 2745
5999.50 2794
6000.23 2775
6000.96 2640
6001.69 2735
6002.42 2721
6003.16 2582
6003.89 2565
6004.62 2603
6005.35 2688
6006.08 2852
6006.81 2889
6007.54 2998
6008.27 3510
6009.00 3972
6009.74 4801
6010.47 5515
6011.20 6316
6011.93 6991
6012.66 7641
6013.39 8000
6014.13 7867
6014.86 7853
6015.59 7374
6016.32 6400
6017.05 6156
6017.78 5233
6018.52 4606
6019.25 3877
6019.98 3399
6020.71 2884
6021.44 2646
6022.18 2230
6022.91 2094
6023.64 2179
6024.37 2035
6025.10 2080
6025.84 1948
6026.57 1948
6027.30 1855
6028.03 1857
6028.77 1879
6029.50 1805
6030.23 1795
6030.96 1768
6031.70 1732
6032.43 1691
6033.16 1603
6033.90 1583
6034.63 1646
6035.36 1594
6036.09 1614
6036.83 1778
6037.56 1856
6038.29 1842
6039.03 1919
6039.76 1780
6040.49 1863
6041.23 1908
6041.96 1929
6042.69 1917
6043.43 1824
6044.16 1835
6044.89 1952
6045.63 1891
6046.36 2096
6047.09 2175
6047.83 2183
6048.56 2318
6049.29 2447
6050.03 2311
6050.76 2552
6051.50 2666
6052.23 2854
6052.96 2757
6053.70 2775
6054.43 2668
6055.17 2535
6055.90 2525
6056.63 2239
6057.37 2149
6058.10 2019
6058.84 2094
6059.57 2009
6060.31 1985
6061.04 1956
6061.77 1943
6062.51 1986
6063.24 1924
6063.98 1868
6064.71 1844
6065.45 1749
6066.18 1778
6066.92 1777
6067.65 1874
6068.39 1650
6069.12 1672
6069.86 1708
6070.59 1746
6071.33 1606
6072.06 1743
6072.80 1697
6073.53 1482
6074.27 1462
6075.00 1560
6075.74 1506
6076.47 1432
6077.21 1494
6077.95 1455
6078.68 1479
6079.42 1393
6080.15 1436
6080.89 1460
6081.62 1510
6082.36 1443
6083.09 1422
6083.83 1400
6084.57 1390
6085.30 1340
6086.04 1424
6086.77 1472
6087.51 1459
6088.25 1336
6088.98 1437
6089.72 1418
6090.46 1467
6091.19 1432
6091.93 1455
6092.66 1470
6093.40 1312
6094.14 1377
6094.87 1382
6095.61 1386
6096.35 1359
6097.08 1317
6097.82 1288
6098.56 1335
6099.29 1360
6100.03 1338
6100.77 1348
6101.50 1259
6102.24 1187
6102.98 1215
6103.72 1197
6104.45 1187
6105.19 1231
6105.93 1289
6106.66 1260
6107.40 1223
6108.14 1274
6108.88 1270
6109.61 1249
6110.35 1295
6111.09 1267
6111.83 1327
6112.56 1300
6113.30 1298
6114.04 1339
6114.78 1335
6115.51 1288
6116.25 1261
6116.99 1380
6117.73 1381
6118.47 1267
6119.20 1234
6119.94 1321
6120.68 1390
6121.42 1286
6122.16 1329
6122.89 1313
6123.63 1199
6124.37 1300
6125.11 1370
6125.85 1365
6126.59 1363
6127.32 1464
6128.06 1479
6128.80 1394
6129.54 1406
6130.28 1362
6131.02 1406
6131.76 1315
6132.49 1425
6133.23 1422
6133.97 1387
6134.71 1312
6135.45 1283
6136.19 1355
6136.93 1416
6137.67 1497
6138.41 1528
6139.15 1408
6139.88 1340
6140.62 1482
6141.36 1439
6142.10 1400
6142.84 1386
6143.58 1356
6144.32 1424
6145.06 1428
6145.80 1383
6146.54 1504
6147.28 1492
6148.02 1506
6148.76 1473
6149.50 1369
6150.24 1477
6150.98 1516
6151.72 1540
6152.46 1556
6153.20 1595
6153.94 1549
6154.68 1567
6155.42 1627
6156.16 1623
6156.90 1684
6157.64 1665
6158.38 1656
6159.12 1750
6159.86 1743
6160.60 1886
6161.34 1897
6162.08 1881
6162.82 1994
6163.56 2041
6164.30 2271
6165.05 2215
6165.79 2255
6166.53 2385
6167.27 2346
6168.01 2312
6168.75 2181
6169.49 2154
6170.23 2331
6170.97 2184
6171.71 2119
6172.46 2254
6173.20 2144
6173.94 2080
6174.68 2132
6175.42 2025
6176.16 2023
6176.90 2054
6177.64 2153
6178.39 2135
6179.13 2213
6179.87 2145
6180.61 2011
6181.35 2153
6182.09 2281
6182.84 2147
6183.58 2279
6184.32 2410
6185.06 2204
6185.80 2145
6186.55 2259
6187.29 2259
6188.03 2299
6188.77 2463
6189.52 2475
6190.26 2553
6191.00 2667
6191.74 2698
6192.48 2757
6193.23 2664
6193.97 2714
6194.71 2933
6195.45 2846
6196.20 2711
6196.94 2741
6197.68 2839
6198.43 2779
6199.17 2776
6199.91 2835
6200.65 2816
6201.40 3020
6202.14 3124
6202.88 3433
6203.63 4029
6204.37 4915
6205.11 6113
6205.86 7050
6206.60 8262
6207.34 9957
6208.09 10860
6208.83 11548
6209.57 11888
6210.32 11316
6211.06 10633
6211.80 9649
6212.55 8517
6213.29 7176
6214.03 6129
6214.78 4968
6215.52 4237
6216.26 3604
6217.01 3171
6217.75 2952
6218.50 2776
6219.24 2618
6219.98 2426
6220.73 2464
6221.47 2544
6222.22 2560
6222.96 2565
6223.71 2716
6224.45 2626
6225.19 2582
6225.94 2661
6226.68 2420
6227.43 2260
6228.17 2012
6228.92 2002
6229.66 1934
6230.41 1806
6231.15 1793
6231.90 1656
6232.64 1648
6233.39 1693
6234.13 1687
6234.87 1695
6235.62 1651
6236.36 1757
6237.11 1696
6237.86 1736
6238.60 1754
6239.35 1770
6240.09 1850
6240.84 1912
6241.58 1860
6242.33 1949
6243.07 1958
6243.82 2003
6244.56 2103
6245.31 2366
6246.05 2339
6246.80 2539
6247.55 2800
6248.29 2783
6249.04 2741
6249.78 2603
6250.53 2526
6251.27 2281
6252.02 2275
6252.77 2234
6253.51 2046
6254.26 1965
6255.01 1873
6255.75 1875
6256.50 2047
6257.24 1849
6257.99 1968
6258.74 1866
6259.48 1911
6260.23 1871
6260.98 1851
6261.72 1826
6262.47 1809
6263.22 1799
6263.96 1751
6264.71 1692
6265.46 1719
6266.20 1760
6266.95 1659
6267.70 1768
6268.44 1723
6269.19 1767
6269.94 1770
6270.68 1713
6271.43 1685
6272.18 1763
6272.93 1848
6273.67 1911
6274.42 1986
6275.17 2048
6275.92 1996
6276.66 2016
6277.41 1839
6278.16 1974
6278.91 1904
6279.65 1832
6280.40 1782
6281.15 1672
6281.90 1757
6282.64 1690
6283.39 1609
6284.14 1608
6284.89 1532
6285.64 1599
6286.38 1517
6287.13 1608
6287.88 1641
6288.63 1761
6289.38 1736
6290.12 1685
6290.87 1548
6291.62 1489
6292.37 1460
6293.12 1357
6293.87 1397
6294.61 1381
6295.36 1434
6296.11 1449
6296.86 1391
6297.61 1282
6298.36 1362
6299.11 1451
6299.86 1395
6300.60 1208
6301.35 1359
6302.10 1393
6302.85 1485
6303.60 1357
6304.35 1286
6305.10 1205
6305.85 1376
6306.60 1318
6307.35 1228
6308.10 1214
6308.85 1251
6309.59 1219
6310.34 1209
6311.09 1244
6311.84 1261
6312.59 1224
6313.34 1214
6314.09 1284
6314.84 1312
6315.59 1284
6316.34 1241
6317.09 1212
6317.84 1288
6318.59 1246
6319.34 1286
6320.09 1271
6320.84 1179
6321.59 1233
6322.34 1233
6323.09 1078
6323.84 1084
6324.59 1150
6325.34 1122
6326.09 1149
6326.84 1130
6327.59 1138
6328.34 1207
6329.09 1187
6329.85 1144
6330.60 1162
6331.35 1204
6332.10 1111
6332.85 1147
6333.60 1121
6334.35 1100
6335.10 1088
6335.85 1164
6336.60 1083
6337.35 1045
6338.10 1020
6338.86 1117
6339.61 1125
6340.36 1089
6341.11 1122
6341.86 1142
6342.61 1112
6343.36 1138
6344.12 1121
6344.87 1062
6345.62 1081
6346.37 1061
6347.12 1089
6347.87 1110
6348.62 1160
6349.38 1146
6350.13 1167
6350.88 1298
6351.63 1249
6352.38 1248
6353.14 1251
6353.89 1288
6354.64 1245
6355.39 1197
6356.14 1187
6356.90 1243
6357.65 1170
6358.40 1210
6359.15 1090
6359.91 1085
6360.66 1140
6361.41 1093
6362.16 1081
6362.92 1124
6363.67 1105
6364.42 1084
6365.17 1133
6365.93 1099
6366.68 1085
6367.43 1100
6368.19 1054
6368.94 1186
6369.69 1125
6370.44 1090
6371.20 1016
6371.95 997
6372.70 1090
6373.46 972
6374.21 1032
6374.96 1063
6375.72 1054
6376.47 1026
6377.22 1012
6377.98 1042
6378.73 1025
6379.48 976
6380.24 1031
6380.99 1054
6381.75 1082
6382.50 1028
6383.25 1082
6384.01 1112
6384.76 955
6385.51 990
6386.27 939
6387.02 976
6387.78 1024
6388.53 1010
6389.28 989
6390.04 982
6390.79 1018
6391.55 1029
6392.30 1124
6393.06 1109
6393.81 1000
6394.56 1027
6395.32 1116
6396.07 1006
6396.83 937
6397.58 1035
6398.34 974
6399.09 961
6399.85 969
6400.60 950
6401.36 974
6402.11 1037
6402.87 1045
6403.62 1003
6404.38 920
6405.13 1000
6405.89 933
6406.64 919
6407.40 1055
6408.15 1041
6408.91 1084
6409.66 1063
6410.42 1022
6411.17 1040
6411.93 948
6412.68 1091
6413.44 1052
6414.20 1086
6414.95 1053
6415.71 1096
6416.46 1168
6417.22 1061
6417.97 1099
6418.73 1184
6419.49 1057
6420.24 980
6421.00 993
6421.75 1035
6422.51 1058
6423.27 1026
6424.02 1044
6424.78 1037
6425.54 988
6426.29 1086
6427.05 1062
6427.80 1030
6428.56 1022
6429.32 1092
6430.07 1077
6430.83 1022
6431.59 1081
6432.34 1120
6433.10 1116
6433.86 1030
6434.61 975
6435.37 1009
6436.13 1093
6436.88 1094
6437.64 972
6438.40 979
6439.16 1074
6439.91 1033
6440.67 1008
6441.43 1054
6442.18 1018
6442.94 1034
6443.70 1083
6444.46 1101
6445.21 1181
6445.97 1111
6446.73 994
6447.49 995
6448.24 1068
6449.00 991
6449.76 1092
6450.52 1095
6451.28 1065
6452.03 1030
6452.79 1051
6453.55 1087
6454.31 1076
6455.06 1044
6455.82 1046
6456.58 1125
6457.34 1172
6458.10 1184
6458.86 1203
6459.61 1224
6460.37 1182
6461.13 1146
6461.89 1121
6462.65 1205
6463.41 1174
6464.16 1250
6464.92 1226
6465.68 1182
6466.44 1181
6467.20 1260
6467.96 1204
6468.72 1235
6469.48 1251
6470.23 1229
6470.99 1306
6471.75 1374
6472.51 1378
6473.27 1349
6474.03 1412
6474.79 1502
6475.55 1456
6476.31 1482
6477.07 1441
6477.83 1450
6478.59 1453
6479.35 1406
6480.10 1471
6480.86 1642
6481.62 1533
6482.38 1526
6483.14 1545
6483.90 1667
6484.66 1644
6485.42 1630
6486.18 1715
6486.94 1666
6487.70 1889
6488.46 1767
6489.22 1820
6489.98 1880
6490.74 1981
6491.50 1817
6492.26 1982
6493.02 2082
6493.78 2264
6494.54 2211
6495.30 2246
6496.06 2348
6496.82 2220
6497.59 2192
6498.35 2197
6499.11 2139
6499.87 2119
6500.63 2185
6501.39 2011
6502.15 2100
6502.91 2213
6503.67 2289
6504.43 2285
6505.19 2238
6505.95 2216
6506.71 2475
6507.48 2540
6508.24 2604
6509.00 2532
6509.76 2616
6510.52 2441
6511.28 2583
6512.04 2552
6512.80 2640
6513.57 2562
6514.33 2447
6515.09 2544
6515.85 2510
6516.61 2643
6517.37 2855
6518.14 2887
6518.90 2869
6519.66 2922
6520.42 3101
6521.18 3174
6521.95 3257
6522.71 3323
6523.47 3582
6524.23 3787
6524.99 4081
6525.76 4364
6526.52 4631
6527.28 4612
6528.04 4797
6528.80 4761
6529.57 4750
6530.33 4999
6531.09 5129
6531.85 5555
6532.62 6122
6533.38 6919
6534.14 8231
6534.91 9298
6535.67 10241
6536.43 10538
6537.19 10593
6537.96 10266
6538.72 9388
6539.48 8271
6540.25 7045
6541.01 6028
6541.77 4895
6542.53 4291
6543.30 3441
6544.06 3044
6544.82 2681
6545.59 2533
6546.35 2406
6547.11 2432
6547.88 2265
6548.64 2277
6549.41 2157
6550.17 2135
6550.93 2187
6551.70 2136
6552.46 2101
6553.22 2148
6553.99 2111
6554.75 1970
6555.52 1997
6556.28 2034
6557.04 1982
6557.81 1972
6558.57 2008
6559.34 2239
6560.10 2222
6560.86 2127
6561.63 2271
6562.39 2283
6563.16 2270
6563.92 2441
6564.69 2409
6565.45 2315
6566.21 2297
6566.98 2307
6567.74 2209
6568.51 2237
6569.27 2333
6570.04 2239
6570.80 2393
6571.57 2576
6572.33 2497
6573.10 2632
6573.86 2698
6574.63 2824
6575.39 2772
6576.16 2937
6576.92 3020
6577.69 3038
6578.45 2901
6579.22 2911
6579.98 2797
6580.75 2870
6581.51 2677
6582.28 2680
6583.05 2741
6583.81 2537
6584.58 2428
6585.34 2592
6586.11 2583
6586.87 2473
6587.64 2577
6588.41 2691
6589.17 2736
6589.94 2805
6590.70 3076
6591.47 3508
6592.24 3736
6593.00 3989
6593.77 4126
6594.53 4456
6595.30 4282
6596.07 4144
6596.83 4000
6597.60 3560
6598.37 3491
6599.13 3127
6599.90 2927
6600.66 2670
6601.43 2536
6602.20 2409
6602.96 2259
6603.73 2218
6604.50 2198
6605.26 1995
6606.03 1984
6606.80 2000
6607.57 2015
6608.33 2075
6609.10 2028
6609.87 1848
6610.63 1882
6611.40 1931
6612.17 1925
6612.94 1927
6613.70 1859
6614.47 1741
6615.24 1892
6616.00 1749
6616.77 1792
6617.54 1742
6618.31 1749
6619.08 1876
6619.84 1816
6620.61 1732
6621.38 1687
6622.15 1759
6622.91 1696
6623.68 1678
6624.45 1633
6625.22 1642
6625.99 1558
6626.75 1574
6627.52 1645
6628.29 1637
6629.06 1723
6629.83 1782
6630.59 1831
6631.36 2045
6632.13 2244
6632.90 2254
6633.67 2269
6634.44 2343
6635.21 2210
6635.97 2260
6636.74 2198
6637.51 2098
6638.28 1937
6639.05 1874
6639.82 1754
6640.59 1699
6641.36 1711
6642.12 1729
6642.89 1676
6643.66 1734
6644.43 1640
6645.20 1637
6645.97 1562
6646.74 1530
6647.51 1551
6648.28 1570
6649.05 1611
6649.82 1544
6650.59 1554
6651.36 1535
6652.12 1493
6652.89 1423
6653.66 1610
6654.43 1539
6655.20 1515
6655.97 1547
6656.74 1484
6657.51 1554
6658.28 1541
6659.05 1483
6659.82 1543
6660.59 1489
6661.36 1447
6662.13 1425
6662.90 1416
6663.67 1459
6664.44 1377
6665.21 1440
6665.98 1461
6666.75 1509
6667.52 1364
6668.30 1440
6669.07 1583
6669.84 1462
6670.61 1473
6671.38 1473
6672.15 1458
6672.92 1505
6673.69 1473
6674.46 1513
6675.23 1538
6676.00 1487
6676.77 1490
6677.54 1525
6678.32 1653
6679.09 1567
6679.86 1515
6680.63 1493
6681.40 1595
6682.17 1737
6682.94 1866
6683.71 1746
6684.49 1798
6685.26 1846
6686.03 1798
6686.80 1662
6687.57 1715
6688.34 1604
6689.11 1546
6689.89 1453
6690.66 1443
6691.43 1423
6692.20 1435
6692.97 1479
6693.75 1395
6694.52 1352
6695.29 1358
6696.06 1347
6696.83 1375
6697.61 1333
6698.38 1266
6699.15 1312
6699.92 1269
6700.70 1286
6701.47 1233
6702.24 1289
6703.01 1331
6703.79 1240
6704.56 1236
6705.33 1340
6706.10 1314
6706.88 1338
6707.65 1344
6708.42 1378
6709.19 1367
6709.97 1293
6710.74 1089
6711.51 1199
6712.29 1229
6713.06 1256
6713.83 1161
6714.61 1151
6715.38 1213
6716.15 1132
6716.92 1174
6717.70 1170
6718.47 1244
6719.24 1285
6720.02 1217
6720.79 1189
6721.57 1168
6722.34 1201
6723.11 1265
6723.89 1167
6724.66 1199
6725.43 1315
6726.21 1195
6726.98 1180
6727.76 1253
6728.53 1267
6729.30 1215
6730.08 1176
6730.85 1190
6731.63 1223
6732.40 1316
6733.17 1236
6733.95 1353
6734.72 1268
6735.50 1243
6736.27 1251
6737.05 1190
6737.82 1376
6738.59 1294
6739.37 1260
6740.14 1276
6740.92 1311
6741.69 1283
6742.47 1345
6743.24 1280
6744.02 1319
6744.79 1261
6745.57 1271
6746.34 1360
6747.12 1449
6747.89 1403
6748.67 1493
6749.44 1484
6750.22 1582
6750.99 1918
6751.77 1951
6752.54 2001
6753.32 1856
6754.09 1811
6754.87 1710
6755.65 1620
6756.42 1389
6757.20 1322
6757.97 1308
6758.75 1318
6759.52 1346
6760.30 1237
6761.08 1277
6761.85 1333
6762.63 1311
6763.40 1192
6764.18 1209
6764.96 1266
6765.73 1218
6766.51 1192
6767.28 1276
6768.06 1271
6768.84 1216
6769.61 1240
6770.39 1147
6771.17 1174
6771.94 1212
6772.72 1207
6773.50 1081
6774.27 1119
6775.05 1091
6775.82 1127
6776.60 1177
6777.38 1167
6778.16 1100
6778.93 1087
6779.71 1155
6780.49 1226
6781.26 1156
6782.04 1110
6782.82 1177
6783.59 1131
6784.37 1126
6785.15 1109
6785.93 1120
6786.70 1066
6787.48 1084
6788.26 1156
6789.04 1122
6789.81 1068
6790.59 1038
6791.37 943
6792.15 1011
6792.92 1060
6793.70 1071
6794.48 1050
6795.26 1075
6796.03 1197
6796.81 1053
6797.59 986
6798.37 1036
6799.15 1151
6799.92 1109
6800.70 1094
6801.48 1212
6802.26 1241
6803.04 1172
6803.81 1222
6804.59 1269
6805.37 1173
6806.15 1159
6806.93 1094
6807.71 1106
6808.49 1103
6809.26 984
6810.04 965
6810.82 943
6811.60 1037
6812.38 1136
6813.16 1074
6813.94 1091
6814.72 1038
6815.49 1060
6816.27 984
6817.05 992
6817.83 1100
6818.61 1116
6819.39 1083
6820.17 1103
6820.95 1120
6821.73 1048
6822.51 1082
6823.29 1060
6824.07 1054
6824.85 1069
6825.62 1108
6826.40 1200
6827.18 1019
6827.96 1070
6828.74 981
6829.52 909
6830.30 1029
6831.08 1110
6831.86 1096
6832.64 1051
6833.42 1013
6834.20 1010
6834.98 1011
6835.76 1034
6836.54 1029
6837.32 1049
6838.10 1106
6838.88 1142
6839.66 1080
6840.44 1118
6841.22 1124
6842.01 1047
6842.79 1013
6843.57 1001
6844.35 1076
6845.13 1186
6845.91 1128
6846.69 1421
6847.47 1570
6848.25 1492
6849.03 1670
6849.81 1729
6850.59 1908
6851.37 2001
6852.16 1954
6852.94 1886
6853.72 1813
6854.50 1792
6855.28 1498
6856.06 1320
6856.84 1366
6857.62 1341
6858.41 1330
6859.19 1112
6859.97 1131
6860.75 1130
6861.53 1101
6862.31 1129
6863.09 1219
6863.88 1233
6864.66 1298
6865.44 1325
6866.22 1255
6867.00 1262
6867.79 1293
6868.57 1230
6869.35 1279
6870.13 1226
6870.91 1268
6871.70 1266
6872.48 1230
6873.26 1180
6874.04 1081
6874.83 1187
6875.61 1332
6876.39 1327
6877.17 1244
6877.96 1240
6878.74 1331
6879.52 1339
6880.30 1482
6881.09 1458
6881.87 1525
6882.65 1530
6883.43 1600
6884.22 1725
6885.00 2036
6885.78 2140
6886.57 2142
6887.35 2366
6888.13 2555
6888.92 2433
6889.70 2279
6890.48 2210
6891.26 1875
6892.05 1672
6892.83 1558
6893.62 1577
6894.40 1522
6895.18 1494
6895.97 1461
6896.75 1462
6897.53 1545
6898.32 1612
6899.10 1532
6899.88 1491
6900.67 1498
6901.45 1516
6902.24 1585
6903.02 1527
6903.80 1382
6904.59 1504
6905.37 1466
6906.16 1506
6906.94 1489
6907.72 1481
6908.51 1402
6909.29 1389
6910.08 1446
6910.86 1469
6911.65 1375
6912.43 1393
6913.21 1424
6914.00 1342
6914.78 1303
6915.57 1441
6916.35 1400
6917.14 1416
6917.92 1388
6918.71 1393
6919.49 1443
6920.28 1427
6921.06 1402
6921.85 1313
6922.63 1419
6923.42 1418
6924.20 1447
6924.99 1504
6925.77 1504
6926.56 1592
6927.34 1581
6928.13 1538
6928.91 1556
6929.70 1759
6930.49 1678
6931.27 1637
6932.06 1722
6932.84 1687
6933.63 1691
6934.41 1917
6935.20 1786
6935.99 1657
6936.77 1725
6937.56 1778
6938.34 1795
6939.13 1745
6939.92 1860
6940.70 1900
6941.49 1926
6942.27 2055
6943.06 1949
6943.85 2062
6944.63 2152
6945.42 2129
6946.21 2042
6946.99 2072
6947.78 2211
6948.57 2157
6949.35 2227
6950.14 2045
6950.92 2048
6951.71 2211
6952.50 2075
6953.29 2113
6954.07 2104
6954.86 2177
6955.65 2214
6956.43 2187
6957.22 2258
6958.01 2389
6958.79 2325
6959.58 2184
6960.37 2333
6961.16 2244
6961.94 2245
6962.73 2188
6963.52 2124
6964.31 2125
6965.09 2237
6965.88 2320
6966.67 2456
6967.46 2494
6968.24 2390
6969.03 2579
6969.82 2564
6970.61 2584
6971.39 2714
6972.18 2827
6972.97 2753
6973.76 2727
6974.55 2965
6975.33 2682
6976.12 2841
6976.91 2832
6977.70 3046
6978.49 3014
6979.27 3367
6980.06 3665
6980.85 3924
6981.64 4646
6982.43 5302
6983.22 5934
6984.01 6731
6984.79 7530
6985.58 7805
6986.37 7721
6987.16 7476
6987.95 7321
6988.74 6272
6989.53 5737
6990.32 5109
6991.10 4601
6991.89 4006
6992.68 3666
6993.47 3476
6994.26 3863
6995.05 4089
6995.84 4577
6996.63 5133
6997.42 5812
6998.21 6640
6999.00 7098
6999.79 7608
7000.58 7600
7001.36 7263
7002.15 6651
7002.94 5873
7003.73 5279
7004.52 4223
7005.31 3722
7006.10 3363
7006.89 2854
7007.68 2603
7008.47 2584
7009.26 2463
7010.05 2397
7010.84 2455
7011.63 2471
7012.42 2413
7013.21 2443
7014.00 2574
7014.79 2493
7015.58 2212
7016.37 2251
7017.16 2320
7017.96 1981
7018.75 1939
7019.54 1980
7020.33 1949
7021.12 1992
7021.91 2026
7022.70 2045
7023.49 2052
7024.28 2003
7025.07 2070
7025.86 2203
7026.65 2080
7027.44 2050
7028.24 2109
7029.03 2003
7029.82 1972
7030.61 1916
7031.40 1779
7032.19 1702
7032.98 1713
7033.77 1791
7034.57 1680
7035.36 1774
7036.15 1928
7036.94 1994
7037.73 2053
7038.52 2000
7039.32 2026
7040.11 2026
7040.90 2024
7041.69 1971
7042.48 1927
7043.27 1883
7044.07 1888
7044.86 1995
7045.65 1869
7046.44 1875
7047.23 2084
7048.03 2173
7048.82 2093
7049.61 2167
7050.40 2289
7051.20 2236
7051.99 2228
7052.78 2105
7053.57 1865
7054.37 1699
7055.16 1784
7055.95 1652
7056.74 1769
7057.54 1724
7058.33 1645
7059.12 1653
7059.91 1704
7060.71 1639
7061.50 1741
7062.29 1720
7063.09 1666
7063.88 1658
7064.67 1612
7065.47 1576
7066.26 1652
7067.05 1608
7067.85 1664
7068.64 1632
7069.43 1548
7070.23 1555
7071.02 1677
7071.81 1702
7072.61 1627
7073.40 1537
7074.19 1634
7074.99 1549
7075.78 1550
7076.57 1533
7077.37 1579
7078.16 1616
7078.96 1549
7079.75 1378
7080.54 1418
7081.34 1481
7082.13 1585
7082.93 1511
7083.72 1555
7084.51 1659
7085.31 1714
7086.10 1734
7086.90 1886
7087.69 1896
7088.49 1890
7089.28 1801
7090.08 1701
7090.87 1689
7091.66 1604
7092.46 1546
7093.25 1341
7094.05 1285
7094.84 1359
7095.64 1320
7096.43 1201
7097.23 1166
7098.02 1156
7098.82 1223
7099.61 1143
7100.41 1156
7101.20 1218
7102.00 1223
7102.79 1207
7103.59 1112
7104.38 1094
7105.18 1125
7105.98 1105
7106.77 1168
7107.57 991
7108.36 930
7109.16 1000
7109.95 1039
7110.75 1010
7111.54 1021
7112.34 975
7113.14 1025
7113.93 1087
7114.73 1065
7115.52 1034
7116.32 1013
7117.12 1023
7117.91 1066
7118.71 1071
7119.50 1196
7120.30 1049
7121.10 957
7121.89 960
7122.69 982
7123.49 978
7124.28 1015
7125.08 998
7125.88 955
7126.67 1054
7127.47 1028
7128.27 988
7129.06 1041
7129.86 1045
7130.66 1092
7131.45 994
7132.25 941
7133.05 1076
7133.84 1077
7134.64 1062
7135.44 1010
7136.23 1020
7137.03 985
7137.83 895
7138.63 992
7139.42 976
7140.22 965
7141.02 966
7141.82 912
7142.61 997
7143.41 1033
7144.21 972
7145.01 1023
7145.80 990
7146.60 1042
7147.40 1014
7148.20 996
7148.99 914
7149.79 950
7150.59 1047
7151.39 1009
7152.19 977
7152.98 935
7153.78 914
7154.58 921
7155.38 917
7156.18 909
7156.98 961
7157.77 889
7158.57 915
7159.37 910
7160.17 806
7160.97 871
7161.77 877
7162.56 906
7163.36 913
7164.16 876
7164.96 886
7165.76 892
7166.56 844
7167.36 865
7168.16 843
7168.95 774
7169.75 958
7170.55 1006
7171.35 911
7172.15 872
7172.95 833
7173.75 838
7174.55 876
7175.35 780
7176.15 785
7176.95 781
7177.75 822
7178.55 848
7179.35 762
7180.14 877
7180.94 861
7181.74 920
7182.54 946
7183.34 828
7184.14 871
7184.94 829
7185.74 876
7186.54 844
7187.34 843
7188.14 787
7188.94 848
7189.74 924
7190.54 853
7191.34 780
7192.14 805
7192.94 827
7193.74 793
7194.54 778
7195.35 773
7196.15 775
7196.95 796
7197.75 793
7198.55 838
7199.35 778
7200.15 774
7200.95 843
7201.75 794
7202.55 763
7203.35 772
7204.15 776
7204.95 791
7205.75 818
7206.56 732
7207.36 758
7208.16 798
7208.96 724
7209.76 801
7210.56 801
7211.36 821
7212.16 783
7212.97 746
7213.77 713
7214.57 745
7215.37 789
7216.17 774
7216.97 718
7217.78 818
7218.58 871
7219.38 874
7220.18 903
7220.98 845
7221.78 770
7222.59 755
7223.39 798
7224.19 790
7224.99 814
7225.79 905
7226.60 745
7227.40 721
7228.20 723
7229.00 783
7229.81 845
7230.61 725
7231.41 702
7232.21 719
7233.02 764
7233.82 732
7234.62 764
7235.42 779
7236.23 871
7237.03 851
7237.83 861
7238.63 848
7239.44 788
7240.24 917
7241.04 802
7241.85 838
7242.65 835
7243.45 816
7244.26 870
7245.06 826
7245.86 835
7246.67 729
7247.47 744
7248.27 789
7249.08 770
7249.88 784
7250.68 825
7251.49 828
7252.29 825
7253.09 815
7253.90 830
7254.70 872
7255.50 895
7256.31 818
7257.11 849
7257.92 802
7258.72 860
7259.52 920
7260.33 969
7261.13 1010
7261.94 887
7262.74 846
7263.54 875
7264.35 890
7265.15 876
7265.96 927
7266.76 874
7267.57 898
7268.37 898
7269.18 974
7269.98 1007
7270.78 1018
7271.59 964
7272.39 976
7273.20 1035
7274.00 1027
7274.81 1016
7275.61 1037
7276.42 1057
7277.22 1041
7278.03 1139
7278.83 1141
7279.64 1290
7280.44 1486
7281.25 1606
7282.05 1857
7282.86 1961
7283.66 2050
7284.47 2062
7285.28 2218
7286.08 2099
7286.89 1967
7287.69 1832
7288.50 1617
7289.30 1374
7290.11 1298
7290.91 1186
7291.72 1162
7292.53 1073
7293.33 1081
7294.14 1117
7294.94 1132
7295.75 1113
7296.56 1042
7297.36 1036
7298.17 970
7298.97 1076
7299.78 1003
7300.59 1172
7301.39 1122
7302.20 1158
7303.01 1164
7303.81 1164
7304.62 1231
7305.43 1244
7306.23 1117
7307.04 1183
7307.85 1263
7308.65 1401
7309.46 1386
7310.27 1455
7311.07 1497
7311.88 1471
7312.69 1513
7313.49 1437
7314.30 1379
7315.11 1394
7315.91 1377
7316.72 1564
7317.53 1742
7318.34 2008
7319.14 1984
7319.95 2161
7320.76 2101
7321.57 2087
7322.37 2011
7323.18 1955
7323.99 1791
7324.80 1551
7325.60 1586
7326.41 1369
7327.22 1295
7328.03 1235
7328.83 1193
7329.64 1204
7330.45 1090
7331.26 954
7332.07 999
7332.87 1130
7333.68 1158
7334.49 1077
7335.30 1090
7336.11 1088
7336.92 1119
7337.72 1075
7338.53 995
7339.34 1036
7340.15 1028
7340.96 1050
7341.77 1077
7342.57 984
7343.38 997
7344.19 1060
7345.00 1052
7345.81 1067
7346.62 996
7347.43 1048
7348.24 1063
7349.05 1021
7349.85 993
7350.66 990
7351.47 1047
7352.28 1027
7353.09 1093
7353.90 1033
7354.71 1026
7355.52 1082
7356.33 1023
7357.14 1031
7357.95 1031
7358.76 1083
7359.57 1064
7360.38 1125
7361.18 1138
7361.99 1063
7362.80 1111
7363.61 1126
7364.42 1038
7365.23 1065
7366.04 1004
7366.85 989
7367.66 1050
7368.47 1116
7369.28 1154
7370.09 1144
7370.90 1127
7371.71 1111
7372.52 1130
7373.33 1129
7374.14 1101
7374.96 1138
7375.77 1131
7376.58 1302
7377.39 1259
7378.20 1385
7379.01 1520
7379.82 1631
7380.63 1723
7381.44 1626
7382.25 1665
7383.06 1527
7383.87 1488
7384.68 1362
7385.49 1397
7386.31 1358
7387.12 1143
7387.93 1136
7388.74 1134
7389.55 997
7390.36 995
7391.17 1016
7391.98 1055
7392.79 1046
7393.61 991
7394.42 1081
7395.23 1080
7396.04 1129
7396.85 1136
7397.66 1171
7398.48 1281
7399.29 1221
7400.10 1245
7400.91 1269
7401.72 1207
7402.53 1211
7403.35 1305
7404.16 1241
7404.97 1154
7405.78 1293
7406.59 1202
7407.41 1276
7408.22 1271
7409.03 1110
7409.84 1180
7410.66 1161
7411.47 1032
7412.28 989
7413.09 934
7413.91 891
7414.72 899
7415.53 924
7416.34 853
7417.16 856
7417.97 877
7418.78 854
7419.60 868
7420.41 894
7421.22 1011
7422.03 885
7422.85 879
7423.66 801
7424.47 843
7425.29 885
7426.10 872
7426.91 796
7427.73 837
7428.54 831
7429.35 850
7430.17 869
7430.98 811
7431.79 830
7432.61 786
7433.42 765
7434.23 825
7435.05 827
7435.86 733
7436.67 871
7437.49 850
7438.30 756
7439.12 774
7439.93 799
7440.74 820
7441.56 778
7442.37 713
7443.19 766
7444.00 727
7444.82 776
7445.63 781
7446.44 835
7447.26 755
7448.07 796
7448.89 769
7449.70 765
7450.52 737
7451.33 755
7452.15 798
7452.96 805
7453.77 772
7454.59 771
7455.40 700
7456.22 797
7457.03 818
7457.85 725
7458.66 749
7459.48 756
7460.29 789
7461.11 776
7461.92 742
7462.74 841
7463.55 831
7464.37 815
7465.19 775
7466.00 745
7466.82 739
7467.63 721
7468.45 744
7469.26 753
7470.08 795
7470.89 757
7471.71 796
7472.53 806
7473.34 756
7474.16 753
7474.97 812
7475.79 714
7476.60 648
7477.42 727
7478.24 758
7479.05 760
7479.87 732
7480.69 714
7481.50 731
7482.32 711
7483.13 746
7483.95 673
7484.77 659
7485.58 652
7486.40 735
7487.22 677
7488.03 666
7488.85 684
7489.67 637
7490.48 689
7491.30 611
7492.12 717
7492.93 675
7493.75 608
7494.57 702
7495.38 794
7496.20 703
7497.02 751
7497.84 649
7498.65 625
7499.47 661
7500.29 680
7501.10 618
7501.92 649
7502.74 702
7503.56 706
7504.37 647
7505.19 646
7506.01 610
7506.83 629
7507.64 640
7508.46 622
7509.28 593
7510.10 708
7510.92 634
7511.73 647
7512.55 640
7513.37 616
7514.19 639
7515.01 592
7515.82 628
7516.64 578
7517.46 628
7518.28 659
7519.10 654
7519.91 641
7520.73 606
7521.55 626
7522.37 662
7523.19 676
7524.01 684
7524.83 632
7525.64 588
7526.46 640
7527.28 614
7528.10 659
7528.92 574
7529.74 555
7530.56 608
7531.38 680
7532.20 667
7533.01 625
7533.83 662
7534.65 709
7535.47 629
7536.29 622
7537.11 635
7537.93 641
7538.75 622
7539.57 634
7540.39 687
7541.21 689
7542.03 694
7542.85 689
7543.67 736
7544.49 729
7545.31 666
7546.12 680
7546.94 627
7547.76 665
7548.58 662
7549.40 689
7550.22 666
7551.04 700
7551.86 763
7552.68 621
7553.50 621
7554.33 621
7555.15 644
7555.97 708
7556.79 727
7557.61 682
7558.43 679
7559.25 685
7560.07 613
7560.89 676
7561.71 662
7562.53 632
7563.35 656
7564.17 625
7564.99 645
7565.81 658
7566.63 619
7567.45 649
7568.28 680
7569.10 688
7569.92 721
7570.74 657
7571.56 632
7572.38 649
7573.20 677
7574.02 723
7574.84 689
7575.67 673
7576.49 705
7577.31 726
7578.13 660
7578.95 615
7579.77 628
7580.60 649
7581.42 672
7582.24 623
7583.06 658
7583.88 716
7584.70 706
7585.53 783
7586.35 751
7587.17 667
7587.99 730
7588.81 650
7589.64 667
7590.46 728
7591.28 767
7592.10 704
7592.93 743
7593.75 738
7594.57 694
7595.39 723
7596.21 760
7597.04 725
7597.86 763
7598.68 749
7599.51 768
7600.33 772
7601.15 800
7601.97 816
7602.80 894
7603.62 879
7604.44 913
7605.27 1029
7606.09 999
7606.91 874
7607.73 847
7608.56 781
7609.38 799
7610.20 794
7611.03 852
7611.85 802
7612.67 729
7613.50 798
7614.32 799
7615.14 868
7615.97 899
7616.79 914
7617.62 961
7618.44 998
7619.26 941
7620.09 833
7620.91 884
7621.73 890
7622.56 939
7623.38 790
7624.21 767
7625.03 851
7625.85 866
7626.68 948
7627.50 874
7628.33 937
7629.15 992
7629.98 970
7630.80 1017
7631.62 1008
7632.45 957
7633.27 958
7634.10 986
7634.92 892
7635.75 880
7636.57 885
7637.40 871
7638.22 800
7639.05 755
7639.87 771
7640.70 727
7641.52 743
7642.35 691
7643.17 694
7644.00 692
7644.82 736
7645.65 627
7646.47 702
7647.30 678
7648.12 699
7648.95 632
7649.77 601
7650.60 636
7651.42 590
7652.25 625
7653.07 702
7653.90 576
7654.73 643
7655.55 657
7656.38 689
7657.20 703
7658.03 652
7658.85 595
7659.68 653
7660.51 640
7661.33 646
7662.16 582
7662.98 600
7663.81 673
7664.64 662
7665.46 624
7666.29 656
7667.12 665
7667.94 615
7668.77 637
7669.59 640
7670.42 549
7671.25 641
7672.07 612
7672.90 563
7673.73 566
7674.55 638
7675.38 583
7676.21 622
7677.03 615
7677.86 540
7678.69 548
7679.52 579
7680.34 578
7681.17 564
7682.00 547
7682.82 643
7683.65 586
7684.48 597
7685.31 623
7686.13 622
7686.96 605
7687.79 621
7688.62 640
7689.44 673
7690.27 624
7691.10 608
7691.93 575
7692.75 577
7693.58 600
7694.41 595
7695.24 660
7696.07 606
7696.89 576
7697.72 608
7698.55 667
7699.38 628
7700.21 662
7701.03 660
7701.86 613
7702.69 619
7703.52 606
7704.35 632
7705.17 590
7706.00 569
7706.83 651
7707.66 652
7708.49 560
7709.32 579
7710.15 555
7710.97 614
7711.80 668
7712.63 625
7713.46 645
7714.29 622
7715.12 571
7715.95 651
7716.78 657
7717.61 639
7718.44 605
7719.26 588
7720.09 625
7720.92 614
7721.75 583
7722.58 575
7723.41 551
7724.24 596
7725.07 538
7725.90 619
7726.73 613
7727.56 591
7728.39 558
7729.22 574
7730.05 610
7730.88 570
7731.71 692
7732.54 587
7733.37 600
7734.20 554
7735.03 551
7735.86 565
7736.69 558
7737.52 527
7738.35 589
7739.18 676
7740.01 500
7740.84 567
7741.67 620
7742.50 551
7743.33 591
7744.16 607
7744.99 643
7745.82 739
7746.65 743
7747.48 785
7748.31 849
7749.14 775
7749.97 759
7750.80 795
7751.64 788
7752.47 693
7753.30 632
7754.13 650
7754.96 625
7755.79 653
7756.62 663
7757.45 713
7758.28 685
7759.12 651
7759.95 556
7760.78 547
7761.61 613
7762.44 583
7763.27 588
7764.10 574
7764.94 656
7765.77 614
7766.60 599
7767.43 550
7768.26 559
7769.09 551
7769.93 555
7770.76 578
7771.59 644
7772.42 661
7773.25 603
7774.09 582
7774.92 622
7775.75 610
7776.58 522
7777.41 584
7778.25 626
7779.08 558
7779.91 567
7780.74 616
7781.58 607
7782.41 589
7783.24 535
7784.07 675
7784.91 627
7785.74 680
7786.57 661
7787.41 611
7788.24 616
7789.07 640
7789.90 643
7790.74 666
7791.57 637
7792.40 604
7793.24 609
7794.07 639
7794.90 648
7795.74 695
7796.57 668
7797.40 607
7798.24 633
7799.07 707
7799.90 697
7800.74 672
7801.57 655
7802.40 642
7803.24 718
7804.07 735
7804.90 703
7805.74 648
7806.57 690
7807.41 676
7808.24 726
7809.07 736
7809.91 747
7810.74 732
7811.58 812
7812.41 772
7813.24 720
7814.08 852
7814.91 868
7815.75 894
7816.58 920
7817.42 909
7818.25 842
7819.09 819
7819.92 869
7820.75 823
7821.59 758
7822.42 802
7823.26 811
7824.09 852
7824.93 862
7825.76 879
7826.60 842
7827.43 880
7828.27 940
7829.10 958
7829.94 856
7830.77 970
7831.61 966
7832.44 903
7833.28 976
7834.11 966
7834.95 943
7835.78 895
7836.62 831
7837.46 917
7838.29 874
7839.13 786
7839.96 775
7840.80 888
7841.63 868
7842.47 808
7843.31 813
7844.14 743
7844.98 751
7845.81 781
7846.65 819
7847.48 798
7848.32 735
7849.16 753
7849.99 711
7850.83 724
7851.67 707
7852.50 725
7853.34 715
7854.17 714
7855.01 738
7855.85 758
7856.68 759
7857.52 777
7858.36 736
7859.19 833
7860.03 852
7860.87 782
7861.70 760
7862.54 751
7863.38 819
7864.21 742
7865.05 676
7865.89 704
7866.73 818
7867.56 715
7868.40 711
7869.24 794
7870.07 717
7870.91 755
7871.75 840
7872.59 879
7873.42 799
7874.26 828
7875.10 956
7875.94 836
7876.77 963
7877.61 1011
7878.45 1043
7879.29 942
7880.12 840
7880.96 876
7881.80 852
7882.64 866
7883.48 816
7884.31 766
7885.15 826
7885.99 819
7886.83 885
7887.67 859
7888.50 929
7889.34 980
7890.18 947
7891.02 1003
7891.86 939
7892.70 956
7893.53 978
7894.37 989
7895.21 831
7896.05 810
7896.89 921
7897.73 872
7898.57 859
7899.41 921
7900.24 863
7901.08 859
7901.92 845
7902.76 847
7903.60 767
7904.44 832
7905.28 815
7906.12 815
7906.96 705
7907.80 788
7908.63 855
7909.47 720
7910.31 778
7911.15 813
7911.99 728
7912.83 877
7913.67 939
7914.51 976
7915.35 1060
7916.19 1047
7917.03 1122
7917.87 1161
7918.71 1251
7919.55 1184
7920.39 1085
7921.23 1007
7922.07 1043
7922.91 896
7923.75 861
7924.59 731
7925.43 721
7926.27 691
7927.11 784
7927.95 729
7928.79 704
7929.63 706
7930.47 716
7931.31 681
7932.15 626
7932.99 719
7933.83 645
7934.67 677
7935.52 727
7936.36 714
7937.20 628
7938.04 624
7938.88 725
7939.72 659
7940.56 645
7941.40 664
7942.24 696
7943.08 705
7943.92 827
7944.77 712
7945.61 691
7946.45 697
7947.29 682
7948.13 696
7948.97 708
7949.81 736
7950.66 746
7951.50 720
7952.34 710
7953.18 757
7954.02 813
7954.86 812
7955.71 727
7956.55 868
7957.39 844
7958.23 738
7959.07 711
7959.92 774
7960.76 785
7961.60 753
7962.44 723
7963.28 675
7964.13 734
7964.97 720
7965.81 771
7966.65 807
7967.50 894
7968.34 846
7969.18 775
7970.02 769
7970.87 726
7971.71 748
7972.55 718
7973.39 649
7974.24 616
7975.08 667
7975.92 676
7976.76 712
7977.61 646
7978.45 616
7979.29 634
7980.14 705
7980.98 645
7981.82 590
7982.67 628
7983.51 628
7984.35 603
7985.20 605
7986.04 613
7986.88 631
7987.73 637
7988.57 660
7989.41 590
7990.26 621
7991.10 647
7991.94 553
7992.79 589
7993.63 592
7994.48 611
7995.32 547
7996.16 614
7997.01 618
7997.85 640
7998.70 551
7999.54 555
8000.38 575
8001.23 596
8002.07 592
8002.92 600
8003.76 575
8004.61 596
8005.45 584
8006.29 587
8007.14 598
8007.98 624
8008.83 574
8009.67 507
8010.52 514
8011.36 551
8012.21 555
8013.05 507
8013.90 540
8014.74 487
8015.59 474
8016.43 577
8017.28 590
8018.12 559
8018.97 544
8019.81 535
8020.66 491
8021.50 554
8022.35 490
8023.19 510
8024.04 547
8024.88 463
8025.73 472
8026.57 513
8027.42 496
8028.27 501
8029.11 495
8029.96 560
8030.80 524
8031.65 602
8032.49 612
8033.34 570
8034.19 491
8035.03 542
8035.88 558
8036.72 550
8037.57 507
8038.42 526
8039.26 517
8040.11 524
8040.96 492
8041.80 526
8042.65 522
8043.49 521
8044.34 609
8045.19 611
8046.03 573
8046.88 586
8047.73 582
8048.57 544
8049.42 530
8050.27 542
8051.11 519
8051.96 536
8052.81 570
8053.66 521
8054.50 511
8055.35 531
8056.20 562
8057.04 541
8057.89 561
8058.74 545
8059.59 555
8060.43 553
8061.28 545
8062.13 602
8062.97 573
8063.82 591
8064.67 453
8065.52 486
8066.37 460
8067.21 527
8068.06 468
8068.91 478
8069.76 536
8070.60 522
8071.45 534
8072.30 504
8073.15 485
8074.00 513
8074.84 493
8075.69 508
8076.54 481
8077.39 511
8078.24 485
8079.08 519
8079.93 519
8080.78 511
8081.63 532
8082.48 471
8083.33 500
8084.18 516
8085.02 526
8085.87 540
8086.72 515
8087.57 537
8088.42 488
8089.27 507
8090.12 472
8090.97 478
8091.81 506
8092.66 538
8093.51 511
8094.36 521
8095.21 553
8096.06 427
8096.91 463
8097.76 505
8098.61 473
8099.46 525
8100.31 447
8101.16 437
8102.01 456
8102.86 504
8103.71 563
8104.55 527
8105.40 521
8106.25 431
8107.10 512
8107.95 528
8108.80 440
8109.65 422
8110.50 442
8111.35 503
8112.20 476
8113.05 480
8113.90 494
8114.75 473
8115.60 460
8116.45 455
8117.30 475
8118.16 608
8119.01 522
8119.86 499
8120.71 488
8121.56 526
8122.41 471
8123.26 552
8124.11 504
8124.96 438
8125.81 541
8126.66 536
8127.51 493
8128.36 572
8129.21 562
8130.06 530
8130.92 507
8131.77 548
8132.62 492
8133.47 546
8134.32 541
8135.17 482
8136.02 478
8136.87 506
8137.73 535
8138.58 532
8139.43 522
8140.28 550
8141.13 586
8141.98 560
8142.83 517
8143.69 551
8144.54 529
8145.39 511
8146.24 524
8147.09 584
8147.95 594
8148.80 575
8149.65 530
8150.50 506
8151.35 571
8152.21 608
8153.06 664
8153.91 668
8154.76 674
8155.61 696
8156.47 629
8157.32 599
8158.17 671
8159.02 589
8159.88 515
8160.73 548
8161.58 591
8162.44 516
8163.29 512
8164.14 556
8164.99 563
8165.85 553
8166.70 495
8167.55 558
8168.41 565
8169.26 478
8170.11 489
8170.96 518
8171.82 472
8172.67 489
8173.52 469
8174.38 490
8175.23 546
8176.08 509
8176.94 524
8177.79 499
8178.64 526
8179.50 496
8180.35 525
8181.21 460
8182.06 438
8182.91 458
8183.77 445
8184.62 518
8185.47 521
8186.33 490
8187.18 498
8188.04 520
8188.89 532
8189.74 545
8190.60 455
8191.45 424
8192.31 471
8193.16 513
8194.02 432
8194.87 482
8195.72 481
8196.58 465
8197.43 493
8198.29 490
8199.14 476
8200.00 490
8200.85 484
8201.71 501
8202.56 459
8203.42 438
8204.27 446
8205.13 412
8205.98 455
8206.84 414
8207.69 419
8208.55 457
8209.40 459
8210.26 455
8211.11 471
8211.97 526
8212.82 505
8213.68 442
8214.53 438
8215.39 473
8216.24 471
8217.10 488
8217.96 544
8218.81 524
8219.67 528
8220.52 517
8221.38 558
8222.23 503
8223.09 559
8223.95 507
8224.80 515
8225.66 521
8226.51 549
8227.37 501
8228.23 509
8229.08 503
8229.94 480
8230.79 487
8231.65 474
8232.51 436
8233.36 468
8234.22 467
8235.08 478
8235.93 480
8236.79 446
8237.65 470
8238.50 448
8239.36 436
8240.22 424
8241.07 469
8241.93 440
8242.79 445
8243.64 456
8244.50 509
8245.36 457
8246.21 440
8247.07 505
8247.93 492
8248.79 468
8249.64 485
8250.50 480
8251.36 480
8252.22 485
8253.07 505
8253.93 456
8254.79 430
8255.65 458
8256.50 451
8257.36 429
8258.22 468
8259.08 492
8259.93 506
8260.79 483
8261.65 491
8262.51 493
8263.37 503
8264.22 481
8265.08 475
8265.94 468
8266.80 468
8267.66 490
8268.51 446
8269.37 419
8270.23 424
8271.09 492
8271.95 557
8272.81 478
8273.66 464
8274.52 442
8275.38 463
8276.24 496
8277.10 482
8277.96 484
8278.82 414
8279.67 464
8280.53 468
8281.39 465
8282.25 457
8283.11 528
8283.97 520
8284.83 487
8285.69 502
8286.55 503
8287.41 527
8288.27 467
8289.12 483
8289.98 501
8290.84 523
8291.70 526
8292.56 504
8293.42 525
8294.28 509
8295.14 536
8296.00 536
8296.86 492
8297.72 523
8298.58 535
8299.44 490
8300.30 484
8301.16 478
8302.02 488
8302.88 486
8303.74 561
8304.60 475
8305.46 487
8306.32 517
8307.18 496
8308.04 483
8308.90 455
8309.76 464
8310.62 460
8311.48 507
8312.34 470
8313.20 478
8314.06 521
8314.92 520
8315.78 507
8316.65 500
8317.51 483
8318.37 503
8319.23 486
8320.09 520
8320.95 450
8321.81 475
8322.67 491
8323.53 468
8324.39 485
8325.26 443
8326.12 532
8326.98 531
8327.84 439
8328.70 453
8329.56 499
8330.42 460
8331.28 487
8332.15 479
8333.01 509
8333.87 511
8334.73 527
8335.59 522
8336.45 490
8337.32 481
8338.18 482
8339.04 529
8339.90 447
8340.76 441
8341.63 476
8342.49 517
8343.35 502
8344.21 536
8345.07 529
8345.94 532
8346.80 565
8347.66 545
8348.52 546
8349.39 517
8350.25 498
8351.11 505
8351.97 510
8352.84 610
8353.70 525
8354.56 489
8355.42 489
8356.29 477
8357.15 529
8358.01 546
8358.88 516
8359.74 555
8360.60 519
8361.46 514
8362.33 587
8363.19 510
8364.05 553
8364.92 556
8365.78 535
8366.64 532
8367.51 580
8368.37 515
8369.23 536
8370.10 584
8370.96 536
8371.82 567
8372.69 587
8373.55 545
8374.42 535
8375.28 553
8376.14 537
8377.01 567
8377.87 535
8378.73 517
8379.60 560
8380.46 551
8381.33 565
8382.19 613
8383.06 602
8383.92 604
8384.78 582
8385.65 546
8386.51 595
8387.38 603
8388.24 591
8389.11 601
8389.97 617
8390.83 536
8391.70 606
8392.56 588
8393.43 643
8394.29 627
8395.16 618
8396.02 579
8396.89 570
8397.75 596
8398.62 616
8399.48 683
8400.35 643
8401.21 702
8402.08 647
8402.94 661
8403.81 676
8404.67 644
8405.54 661
8406.40 633
8407.27 647
8408.14 661
8409.00 674
8409.87 702
8410.73 777
8411.60 757
8412.46 757
8413.33 708
8414.19 708
8415.06 752
8415.93 671
8416.79 630
8417.66 673
8418.52 718
8419.39 754
8420.26 754
8421.12 778
8421.99 816
8422.85 825
8423.72 789
8424.59 834
8425.45 909
8426.32 854
8427.19 837
8428.05 851
8428.92 909
8429.79 922
8430.65 843
8431.52 872
8432.39 906
8433.25 943
8434.12 971
8434.99 989
8435.85 960
8436.72 964
8437.59 1054
8438.45 1122
8439.32 1144
8440.19 1105
8441.06 1207
8441.92 1212
8442.79 1325
8443.66 1292
8444.52 1178
8445.39 1076
8446.26 1127
8447.13 1194
8447.99 1208
8448.86 1328
8449.73 1211
8450.60 1297
8451.47 1402
8452.33 1556
8453.20 1636
8454.07 1773
8454.94 1910
8455.80 2088
8456.67 2100
8457.54 1971
8458.41 2015
8459.28 1969
8460.14 1832
8461.01 1715
8461.88 1594
8462.75 1462
8463.62 1452
8464.49 1445
8465.35 1567
8466.22 1850
8467.09 2279
8467.96 2784
8468.83 3301
8469.70 3459
8470.57 3646
8471.43 3265
8472.30 3233
8473.17 2932
8474.04 2384
8474.91 2049
8475.78 1700
8476.65 1513
8477.52 1375
8478.39 1146
8479.25 1052
8480.12 1068
8480.99 995
8481.86 935
8482.73 928
8483.60 1050
8484.47 1064
8485.34 929
8486.21 958
8487.08 973
8487.95 971
8488.82 898
8489.69 819
8490.56 825
8491.43 795
8492.30 825
8493.17 937
8494.04 885
8494.91 867
8495.78 900
8496.65 923
8497.52 975
8498.39 877
8499.26 871
8500.13 879
8501.00 853
8501.87 849
8502.74 793
8503.61 846
8504.48 929
8505.35 905
8506.22 933
8507.09 913
8507.96 993
8508.83 1118
8509.70 1118
8510.57 1000
8511.44 941
8512.31 902
8513.19 926
8514.06 881
8514.93 880
8515.80 814
8516.67 902
8517.54 894
8518.41 876
8519.28 832
8520.15 786
8521.03 809
8521.90 805
8522.77 864
8523.64 897
8524.51 955
8525.38 968
8526.25 901
8527.13 930
8528.00 1013
8528.87 1033
8529.74 985
8530.61 966
8531.48 960
8532.36 905
8533.23 997
8534.10 1021
8534.97 964
8535.84 1002
8536.72 960
8537.59 1002
8538.46 1002
8539.33 975
8540.20 949
8541.08 923
8541.95 915
8542.82 903
8543.69 878
8544.57 850
8545.44 919
8546.31 974
8547.18 970
8548.06 997
8548.93 964
8549.80 1030
8550.67 915
8551.55 1039
8552.42 1159
8553.29 1093
8554.17 1103
8555.04 1081
8555.91 1070
8556.79 1035
8557.66 1055
8558.53 948
8559.41 980
8560.28 877
8561.15 809
8562.03 863
8562.90 881
8563.77 870
8564.65 852
8565.52 785
8566.39 822
8567.27 816
8568.14 797
8569.01 767
8569.89 848
8570.76 848
8571.64 800
8572.51 788
8573.38 816
8574.26 809
8575.13 704
8576.01 668
8576.88 730
8577.75 769
8578.63 732
8579.50 742
8580.38 709
8581.25 752
8582.12 798
8583.00 773
8583.87 783
8584.75 731
8585.62 756
8586.50 787
8587.37 723
8588.25 733
8589.12 741
8590.00 699
8590.87 721
8591.75 723
8592.62 723
8593.50 779
8594.37 750
8595.25 697
8596.12 815
8597.00 806
8597.87 840
8598.75 826
8599.62 841
8600.50 801
8601.37 792
8602.25 793
8603.12 813
8604.00 784
8604.87 769
8605.75 805
8606.63 774
8607.50 762
8608.38 759
8609.25 829
8610.13 772
8611.01 802
8611.88 852
8612.76 820
8613.63 769
8614.51 851
8615.39 911
8616.26 854
8617.14 882
8618.01 890
8618.89 885
8619.77 839
8620.64 873
8621.52 855
8622.40 908
8623.27 941
8624.15 907
8625.03 839
8625.90 912
8626.78 923
8627.66 1034
8628.53 974
8629.41 935
8630.29 1021
8631.16 1015
8632.04 911
8632.92 982
8633.79 1023
8634.67 1023
8635.55 1000
8636.42 998
8637.30 1004
8638.18 968
8639.06 1019
8639.93 1017
8640.81 1001
8641.69 1018
8642.57 1037
8643.44 1097
8644.32 1168
8645.20 1155
8646.08 1036
8646.95 1129
8647.83 1158
8648.71 1222
8649.59 1203
8650.47 1191
8651.34 1162
8652.22 1164
8653.10 1148
8653.98 1179
8654.86 1142
8655.73 1187
8656.61 1227
8657.49 1258
8658.37 1242
8659.25 1269
8660.13 1207
8661.00 1319
8661.88 1315
8662.76 1249
8663.64 1243
8664.52 1209
8665.40 1200
8666.27 1376
8667.15 1360
8668.03 1411
8668.91 1380
8669.79 1495
8670.67 1721
8671.55 1963
8672.43 2146
8673.31 2236
8674.19 2258
8675.06 2456
8675.94 2253
8676.82 2133
8677.70 2109
8678.58 1993
8679.46 1835
8680.34 1726
8681.22 1633
8682.10 1426
8682.98 1487
8683.86 1554
8684.74 1544
8685.62 1482
8686.50 1661
8687.38 1951
8688.26 2202
8689.14 2734
8690.02 3050
8690.90 3416
8691.78 3759
8692.66 3937
8693.54 3738
8694.42 3572
8695.30 3172
8696.18 2882
8697.06 2452
8697.94 2071
8698.82 1959
8699.70 1776
8700.58 1669
8701.46 1570
8702.34 1533
8703.22 1456
8704.10 1378
8704.98 1273
8705.86 1204
8706.74 1178
8707.62 1123
8708.50 1045
8709.39 1138
8710.27 1181
8711.15 1056
8712.03 1088
8712.91 1019
8713.79 935
8714.67 887
8715.55 865
8716.43 905
8717.32 964
8718.20 948
8719.08 894
8719.96 980
8720.84 980
8721.72 969
8722.60 930
8723.49 950
8724.37 886
8725.25 946
8726.13 996
8727.01 963
8727.89 902
8728.78 1040
8729.66 1078
8730.54 1022
8731.42 1018
8732.30 995
8733.19 979
8734.07 983
8734.95 910
8735.83 826
8736.71 923
8737.60 875
8738.48 869
8739.36 861
8740.24 962
8741.13 885
8742.01 825
8742.89 838
8743.77 822
8744.66 806
8745.54 827
8746.42 843
8747.31 843
8748.19 817
8749.07 886
8749.95 838
8750.84 866
8751.72 815
8752.60 768
8753.49 847
8754.37 895
8755.25 886
8756.14 880
8757.02 806
8757.90 851
8758.79 836
8759.67 909
8760.55 884
8761.44 936
8762.32 852
8763.20 829
8764.09 854
8764.97 835
8765.85 826
8766.74 865
8767.62 889
8768.51 849
8769.39 855
8770.27 853
8771.16 893
8772.04 879
8772.93 798
8773.81 794
8774.69 741
8775.58 769
8776.46 785
8777.35 771
8778.23 768
8779.12 758
8780.00 761
8780.88 685
8781.77 701
8782.65 771
8783.54 738
8784.42 659
8785.31 721
8786.19 661
8787.08 663
8787.96 711
8788.85 714
8789.73 766
8790.62 731
8791.50 672
8792.39 630
8793.27 709
8794.16 727
8795.04 719
8795.93 637
8796.81 640
8797.70 692
8798.58 676
8799.47 675
8800.35 756
8801.24 655
8802.13 620
8803.01 637
8803.90 663
8804.78 735
8805.67 681
8806.55 627
8807.44 600
8808.33 652
8809.21 610
8810.10 626
8810.98 625
8811.87 659
8812.76 663
8813.64 650
8814.53 641
8815.41 571
8816.30 611
8817.19 569
8818.07 631
8818.96 573
8819.85 597
8820.73 560
8821.62 567
8822.51 608
8823.39 594
8824.28 557
8825.17 610
8826.05 595
8826.94 552
8827.83 590
8828.71 564
8829.60 542
8830.49 598
8831.37 543
8832.26 581
8833.15 636
8834.04 577
8834.92 545
8835.81 556
8836.70 564
8837.58 556
8838.47 534
8839.36 590
8840.25 570
8841.13 592
8842.02 573
8842.91 572
8843.80 576
8844.69 585
8845.57 546
8846.46 501
8847.35 493
8848.24 515
8849.12 528
8850.01 490
8850.90 498
8851.79 530
8852.68 465
8853.56 486
8854.45 496
8855.34 516
8856.23 484
8857.12 460
8858.01 454
8858.89 450
8859.78 500
8860.67 517
8861.56 483
8862.45 452
8863.34 461
8864.23 508
8865.12 562
8866.00 492
8866.89 493
8867.78 514
8868.67 492
8869.56 482
8870.45 424
8871.34 492
8872.23 505
8873.12 470
8874.00 501
8874.89 528
8875.78 494
8876.67 452
8877.56 464
8878.45 468
8879.34 459
8880.23 494
8881.12 494
8882.01 495
8882.90 510
8883.79 462
8884.68 474
8885.57 438
8886.46 466
8887.35 481
8888.24 496
8889.13 449
8890.02 454
8890.91 471
8891.80 456
8892.69 439
8893.58 434
8894.47 477
8895.36 462
8896.25 468
8897.14 427
8898.03 442
8898.92 464
8899.81 489
8900.70 488
8901.59 434
8902.48 439
8903.37 459
8904.26 442
8905.15 434
8906.05 388
8906.94 408
8907.83 408
8908.72 414
8909.61 448
8910.50 461
8911.39 406
8912.28 403
8913.17 414
8914.06 422
8914.96 419
8915.85 384
8916.74 406
8917.63 443
8918.52 484
8919.41 444
8920.30 464
8921.20 499
8922.09 478
8922.98 447
8923.87 438
8924.76 426
8925.65 427
8926.55 441
8927.44 397
8928.33 459
8929.22 394
8930.11 374
8931.01 382
8931.90 381
8932.79 400
8933.68 401
8934.57 375
8935.47 439
8936.36 439
8937.25 423
8938.14 423
8939.04 371
8939.93 413
8940.82 441
8941.71 388
8942.61 440
8943.50 392
8944.39 375
8945.28 406
8946.18 389
8947.07 393
8947.96 389
8948.86 367
8949.75 390
8950.64 376
8951.54 421
8952.43 397
8953.32 348
8954.21 386
8955.11 375
8956.00 398
8956.89 351
8957.79 391
8958.68 448
8959.57 406
8960.47 453
8961.36 438
8962.26 441
8963.15 421
8964.04 408
8964.94 382
8965.83 394
8966.72 362
8967.62 430
8968.51 424
8969.41 401
8970.30 441
8971.19 446
8972.09 373
8972.98 439
8973.88 402
8974.77 430
8975.67 393
8976.56 390
8977.45 401
8978.35 368
8979.24 447
8980.14 446
8981.03 398
8981.93 383
8982.82 431
8983.72 379
8984.61 365
8985.51 369
8986.40 345
8987.29 403
8988.19 438
8989.08 436
8989.98 358
8990.87 402
8991.77 376
8992.66 316
8993.56 368
8994.46 351
8995.35 371
8996.25 377
8997.14 367
8998.04 394
8998.93 439
8999.83 452
9000.72 389
9001.62 358
9002.51 341
9003.41 402
9004.31 442
9005.20 383
9006.10 374
9006.99 324
9007.89 437
9008.78 396
9009.68 384
9010.58 351
9011.47 395
9012.37 392
9013.27 335
9014.16 397
9015.06 335
9015.95 346
9016.85 330
9017.75 341
9018.64 373
9019.54 370
9020.44 401
9021.33 373
9022.23 402
9023.13 370
9024.02 347
9024.92 364
9025.82 334
9026.71 322
9027.61 358
9028.51 353
9029.40 364
9030.30 398
9031.20 396
9032.09 426
9032.99 368
9033.89 303
9034.79 369
9035.68 357
9036.58 353
9037.48 321
9038.38 357
9039.27 407
9040.17 395
9041.07 401
9041.97 372
9042.86 352
9043.76 403
9044.66 354
9045.56 367
9046.45 372
9047.35 366
9048.25 395
9049.15 367
9050.05 399
9050.94 396
9051.84 351
9052.74 365
9053.64 374
9054.54 399
9055.44 394
9056.33 416
9057.23 359
9058.13 495
9059.03 409
9059.93 398
9060.83 396
9061.72 383
9062.62 411
9063.52 435
9064.42 373
9065.32 381
9066.22 410
9067.12 444
9068.02 425
9068.91 376
9069.81 348
9070.71 360
9071.61 417
9072.51 378
9073.41 404
9074.31 389
9075.21 419
9076.11 406
9077.01 412
9077.91 388
9078.81 396
9079.71 469
9080.60 350
9081.50 406
9082.40 413
9083.30 411
9084.20 392
9085.10 375
9086.00 396
9086.90 440
9087.80 443
9088.70 401
9089.60 366
9090.50 379
9091.40 395
9092.30 372
9093.20 380
9094.10 395
9095.00 420
9095.90 395
9096.80 377
9097.70 385
9098.60 400
9099.50 331
9100.41 388
9101.31 405
9102.21 422
9103.11 410
9104.01 398
9104.91 401
9105.81 374
9106.71 348
9107.61 420
9108.51 392
9109.41 339
9110.31 391
9111.21 395
9112.12 398
9113.02 367
9113.92 373
9114.82 396
9115.72 434
9116.62 435
9117.52 409
9118.42 402
9119.33 422
9120.23 395
9121.13 410
9122.03 366
9122.93 338
9123.83 387
9124.74 385
9125.64 358
9126.54 393
9127.44 417
9128.34 414
9129.24 381
9130.15 369
9131.05 388
9131.95 345
9132.85 367
9133.75 370
9134.66 388
9135.56 408
9136.46 359
9137.36 396
9138.27 388
9139.17 388
9140.07 408
9140.97 411
9141.88 439
9142.78 402
9143.68 377
9144.58 377
9145.49 362
9146.39 372
9147.29 403
9148.20 383
9149.10 388
9150.00 346
9150.90 376
9151.81 342
9152.71 342
9153.61 333
9154.52 385
9155.42 402
9156.32 363
9157.23 386
9158.13 387
9159.03 313
9159.94 391
9160.84 399
9161.74 356
9162.65 361
9163.55 392
9164.45 392
9165.36 382
9166.26 400
9167.17 356
9168.07 364
9168.97 408
9169.88 378
9170.78 404
9171.69 380
9172.59 408
9173.49 433
9174.40 446
9175.30 407
9176.21 393
9177.11 391
9178.01 421
9178.92 362
9179.82 365
9180.73 389
9181.63 413
9182.54 372
9183.44 375
9184.35 402
9185.25 410
9186.16 409
9187.06 406
9187.97 384
9188.87 389
9189.78 364
9190.68 395
9191.59 419
9192.49 395
9193.40 371
9194.30 383
9195.21 383
9196.11 410
9197.02 444
9197.92 460
9198.83 409
9199.73 501
9200.64 483
9201.54 445
9202.45 474
9203.35 475
9204.26 419
9205.17 388
9206.07 419
9206.98 389
9207.88 402
9208.79 370
9209.69 368
9210.60 345
9211.51 422
9212.41 388
9213.32 415
9214.22 447
9215.13 468
9216.04 434
9216.94 445
9217.85 435
9218.76 460
9219.66 415
9220.57 430
9221.48 457
9222.38 419
9223.29 395
9224.20 367
9225.10 407
9226.01 391
9226.92 363
9227.82 379
9228.73 411
9229.64 377
9230.54 384
9231.45 418
9232.36 376
9233.26 348
9234.17 388
9235.08 384
9235.99 394
9236.89 391
9237.80 358
9238.71 350
9239.61 373
9240.52 342
9241.43 378
9242.34 380
9243.24 395
9244.15 392
9245.06 398
9245.97 454
9246.88 435
9247.78 364
9248.69 381
9249.60 375
9250.51 345
9251.41 390
9252.32 373
9253.23 360
9254.14 378
9255.05 372
9255.96 367
9256.86 380
9257.77 337
9258.68 376
9259.59 359
9260.50 390
9261.41 378
9262.31 378
9263.22 398
9264.13 318
9265.04 372
9265.95 369
9266.86 358
9267.77 395
9268.67 326
9269.58 366
9270.49 414
9271.40 365
9272.31 375
9273.22 404
9274.13 453
9275.04 379
9275.95 369
9276.86 400
9277.76 370
9278.67 388
9279.58 427
9280.49 437
9281.40 426
9282.31 422
9283.22 398
9284.13 436
9285.04 390
9285.95 407
9286.86 364
9287.77 371
9288.68 369
9289.59 390
9290.50 434
9291.41 398
9292.32 435
9293.23 436
9294.14 411
9295.05 400
9295.96 400
9296.87 434
9297.78 402
9298.69 436
9299.60 444
9300.51 386
9301.42 439
9302.33 439
9303.24 414
9304.15 404
9305.06 394
9305.97 400
9306.88 433
9307.80 423
9308.71 464
9309.62 476
9310.53 468
9311.44 494
9312.35 488
9313.26 517
9314.17 510
9315.08 423
9315.99 387
9316.91 407
9317.82 389
9318.73 410
9319.64 388
9320.55 464
9321.46 426
9322.37 423
9323.28 396
9324.20 393
9325.11 427
9326.02 400
9326.93 448
9327.84 449
9328.75 417
9329.67 383
9330.58 411
9331.49 430
9332.40 389
9333.31 377
9334.23 387
9335.14 398
9336.05 435
9336.96 396
9337.87 425
9338.79 428
9339.70 412
9340.61 395
9341.52 463
9342.44 456
9343.35 435
9344.26 436
9345.17 438
9346.09 397
9347.00 469
9347.91 451
9348.82 416
9349.74 442
9350.65 429
9351.56 359
9352.48 445
9353.39 398
9354.30 450
9355.21 474
9356.13 394
9357.04 430
9357.95 424
9358.87 387
9359.78 368
9360.69 396
9361.61 415
9362.52 475
9363.43 420
9364.35 383
9365.26 400
9366.18 397
9367.09 475
9368.00 412
9368.92 411
9369.83 416
9370.74 428
9371.66 459
9372.57 412
9373.49 392
9374.40 452
9375.31 383
9376.23 393
9377.14 444
9378.06 461
9378.97 453
9379.88 398
9380.80 405
9381.71 397
9382.63 403
9383.54 461
9384.46 453
9385.37 482
9386.29 469
9387.20 469
9388.11 470
9389.03 466
9389.94 506
9390.86 500
9391.77 459
9392.69 452
9393.60 483
9394.52 520
9395.43 569
9396.35 538
9397.26 497
9398.18 454
9399.09 527
9400.01 541
9400.92 531
9401.84 469
9402.76 439
9403.67 459
9404.59 434
9405.50 445
9406.42 462
9407.33 446
9408.25 474
9409.16 479
9410.08 446
9411.00 460
9411.91 437
9412.83 462
9413.74 424
9414.66 441
9415.58 458
9416.49 472
9417.41 470
9418.32 447
9419.24 561
9420.16 542
9421.07 507
9421.99 475
9422.91 500
9423.82 489
9424.74 537
9425.65 493
9426.57 481
9427.49 507
9428.40 498
9429.32 514
9430.24 503
9431.15 499
9432.07 533
9432.99 553
9433.90 538
9434.82 579
9435.74 522
9436.66 545
9437.57 600
9438.49 567
9439.41 527
9440.32 519
9441.24 481
9442.16 497
9443.08 545
9443.99 542
9444.91 521
9445.83 546
9446.75 545
9447.66 523
9448.58 557
9449.50 577
9450.42 660
9451.33 719
9452.25 740
9453.17 732
9454.09 763
9455.01 791
9455.92 736
9456.84 698
9457.76 750
9458.68 623
9459.60 512
9460.51 554
9461.43 547
9462.35 566
9463.27 526
9464.19 539
9465.11 553
9466.02 534
9466.94 543
9467.86 522
9468.78 517
9469.70 512
9470.62 533
9471.54 502
9472.46 541
9473.37 468
9474.29 541
9475.21 504
9476.13 533
9477.05 574
9477.97 554
9478.89 538
9479.81 549
9480.73 539
9481.65 477
9482.56 548
9483.48 625
9484.40 576
9485.32 566
9486.24 539
9487.16 487
9488.08 570
9489.00 569
9489.92 545
9490.84 521
9491.76 544
9492.68 553
9493.60 495
9494.52 550
9495.44 521
9496.36 511
9497.28 547
9498.20 509
9499.12 550
9500.04 576
9500.96 514
9501.88 536
9502.80 529
9503.72 532
9504.64 564
9505.56 533
9506.48 494
9507.40 563
9508.32 579
9509.24 579
9510.16 539
9511.08 524
9512.00 552
9512.93 577
9513.85 603
9514.77 616
9515.69 609
9516.61 596
9517.53 621
9518.45 618
9519.37 581
9520.29 632
9521.21 589
9522.14 654
9523.06 581
9523.98 637
9524.90 614
9525.82 640
9526.74 774
9527.66 740
9528.59 793
9529.51 915
9530.43 948
9531.35 1014
9532.27 1028
9533.19 1068
9534.11 1158
9535.04 1118
9535.96 963
9536.88 851
9537.80 859
9538.72 824
9539.65 717
9540.57 675
9541.49 760
9542.41 662
9543.34 662
9544.26 627
9545.18 678
9546.10 649
9547.02 652
9547.95 643
9548.87 610
9549.79 607
9550.71 590
9551.64 609
9552.56 597
9553.48 639
9554.41 622
9555.33 614
9556.25 632
9557.17 605
9558.10 578
9559.02 614
9559.94 636
9560.87 634
9561.79 657
9562.71 670
9563.64 587
9564.56 571
9565.48 643
9566.41 640
9567.33 631
9568.25 600
9569.18 605
9570.10 531
9571.02 535
9571.95 633
9572.87 626
9573.79 553
9574.72 555
9575.64 537
9576.56 565
9577.49 587
9578.41 573
9579.34 560
9580.26 580
9581.18 535
9582.11 525
9583.03 558
9583.96 539
9584.88 508
9585.81 544
9586.73 521
9587.65 548
9588.58 573
9589.50 585
9590.43 580
9591.35 619
9592.28 583
9593.20 565
9594.13 625
9595.05 568
9595.98 597
9596.90 620
9597.83 626
9598.75 634
9599.68 569
9600.60 638
9601.53 635
9602.45 678
9603.38 648
9604.30 636
9605.23 639
9606.15 648
9607.08 634
9608.00 635
9608.93 704
9609.85 735
9610.78 694
9611.70 691
9612.63 719
9613.55 677
9614.48 697
9615.41 715
9616.33 704
9617.26 688
9618.18 692
9619.11 683
9620.04 658
9620.96 665
9621.89 648
9622.81 675
9623.74 742
9624.67 715
9625.59 704
9626.52 708
9627.44 708
9628.37 704
9629.30 740
9630.22 716
9631.15 731
9632.08 676
9633.00 757
9633.93 740
9634.86 729
9635.78 832
9636.71 828
9637.64 848
9638.56 796
9639.49 797
9640.42 884
9641.34 850
9642.27 810
9643.20 758
9644.13 855
9645.05 814
9645.98 819
9646.91 908
9647.83 857
9648.76 951
9649.69 929
9650.62 996
9651.54 1000
9652.47 920
9653.40 953
9654.33 981
9655.25 827
9656.18 840
9657.11 853
9658.04 929
9658.96 878
9659.89 862
9660.82 845
9661.75 857
9662.68 862
9663.60 824
9664.53 880
9665.46 867
9666.39 860
9667.32 936
9668.25 1013
9669.17 947
9670.10 1029
9671.03 1016
9671.96 872
9672.89 929
9673.82 888
9674.74 931
9675.67 954
9676.60 1000
9677.53 1017
9678.46 931
9679.39 889
9680.32 1000
9681.25 1089
9682.17 1006
9683.10 974
9684.03 1016
9684.96 979
9685.89 1052
9686.82 987
9687.75 982
9688.68 1003
9689.61 1052
9690.54 1018
9691.47 1105
9692.40 1110
9693.33 1061
9694.25 1034
9695.18 1092
9696.11 1129
9697.04 1210
9697.97 1268
9698.90 1406
9699.83 1391
9700.76 1327
9701.69 1304
9702.62 1167
9703.55 1078
9704.48 1095
9705.41 1143
9706.34 1135
9707.27 1061
9708.20 1020
9709.13 1052
9710.06 1106
9710.99 1181
9711.92 1175
9712.85 1273
9713.78 1246
9714.71 1289
9715.65 1290
9716.58 1265
9717.51 1206
9718.44 1130
9719.37 1208
9720.30 1150
9721.23 1089
9722.16 1038
9723.09 984
9724.02 941
9724.95 974
9725.88 930
9726.82 988
9727.75 966
9728.68 939
9729.61 1101
9730.54 1039
9731.47 1070
9732.40 1031
9733.33 1013
9734.27 1062
9735.20 1038
9736.13 1070
9737.06 982
9737.99 919
9738.92 926
9739.86 852
9740.79 853
9741.72 940
9742.65 835
9743.58 811
9744.51 838
9745.45 832
9746.38 830
9747.31 838
9748.24 794
9749.17 887
9750.11 852
9751.04 827
9751.97 812
9752.90 818
9753.84 857
9754.77 859
9755.70 781
9756.63 813
9757.57 794
9758.50 856
9759.43 819
9760.36 778
9761.30 713
9762.23 777
9763.16 828
9764.09 790
9765.03 804
9765.96 778
9766.89 782
9767.83 783
9768.76 728
9769.69 753
9770.63 829
9771.56 799
9772.49 753
9773.43 771
9774.36 775
9775.29 825
9776.23 894
9777.16 952
9778.09 982
9779.03 959
9779.96 973
9780.89 925
9781.83 907
9782.76 862
9783.70 857
9784.63 874
9785.56 824
9786.50 793
9787.43 793
9788.37 761
9789.30 732
9790.23 787
9791.17 712
9792.10 664
9793.04 724
9793.97 673
9794.90 733
9795.84 764
9796.77 727
9797.71 748
9798.64 713
9799.58 745
9800.51 734
9801.45 724
9802.38 712
9803.32 698
9804.25 673
9805.19 640
9806.12 596
9807.05 649
9807.99 610
9808.92 670
9809.86 719
9810.80 642
9811.73 622
9812.67 643
9813.60 670
9814.54 594
9815.47 602
9816.41 557
9817.34 568
9818.28 616
9819.21 586
9820.15 607
9821.08 594
9822.02 547
9822.96 500
9823.89 487
9824.83 552
9825.76 590
9826.70 582
9827.63 575
9828.57 597
9829.51 598
9830.44 590
9831.38 586
9832.31 470
9833.25 589
9834.19 586
9835.12 583
9836.06 543
9837.00 542
9837.93 549
9838.87 551
9839.81 555
9840.74 566
9841.68 585
9842.61 564
9843.55 590
9844.49 577
9845.43 611
9846.36 594
9847.30 574
9848.24 596
9849.17 562
9850.11 551
9851.05 579
9851.98 593
9852.92 654
9853.86 591
9854.79 541
9855.73 531
9856.67 555
9857.61 541
9858.54 574
9859.48 607
9860.42 610
9861.36 580
9862.29 576
9863.23 497
9864.17 573
9865.11 551
9866.04 542
9866.98 538
9867.92 523
9868.86 503
9869.80 493
9870.73 522
9871.67 555
9872.61 540
9873.55 610
9874.49 648
9875.42 533
9876.36 552
9877.30 536
9878.24 549
9879.18 544
9880.12 566
9881.05 572
9881.99 566
9882.93 526
9883.87 506
9884.81 575
9885.75 570
9886.69 565
9887.63 495
9888.56 531
9889.50 594
9890.44 521
9891.38 520
9892.32 467
9893.26 474
9894.20 473
9895.14 497
9896.08 455
9897.02 447
9897.95 491
9898.89 480
9899.83 520
9900.77 505
9901.71 478
9902.65 487
9903.59 457
9904.53 478
9905.47 501
9906.41 566
9907.35 506
9908.29 479
9909.23 480
9910.17 471
9911.11 493
9912.05 544
9912.99 522
9913.93 507
9914.87 514
9915.81 497
9916.75 484
9917.69 455
9918.63 526
9919.57 500
9920.51 508
9921.45 544
9922.39 546
9923.33 621
9924.27 691
9925.21 727
9926.15 787
9927.09 821
9928.03 796
9928.97 771
9929.92 712
9930.86 699
9931.80 636
9932.74 641
9933.68 565
9934.62 559
9935.56 561
9936.50 533
9937.44 502
9938.38 494
9939.33 427
9940.27 482
9941.21 500
9942.15 503
9943.09 447
9944.03 474
9944.97 447
9945.92 505
9946.86 485
9947.80 425
9948.74 466
9949.68 414
9950.62 483
9951.57 464
9952.51 467
9953.45 485
9954.39 464
9955.33 471
9956.28 496
9957.22 523
9958.16 456
9959.10 455
9960.04 442
9960.99 456
9961.93 422
9962.87 421
9963.81 431
9964.76 475
9965.70 459
9966.64 465
9967.58 464
9968.53 410
9969.47 446
9970.41 399
9971.35 429
9972.30 399
9973.24 406
9974.18 380
9975.13 451
9976.07 482
9977.01 459
9977.95 398
9978.90 389
9979.84 446
9980.78 416
9981.73 387
9982.67 389
9983.61 449
9984.56 427
9985.50 431
9986.44 413
9987.39 385
9988.33 383
9989.27 383
9990.22 500
9991.16 488
9992.11 416
9993.05 406
9993.99 400
9994.94 447
9995.88 400
9996.82 397
9997.77 414
9998.71 399
9999.66 431
10000.60 430
10001.55 417
10002.49 440
10003.43 433
10004.38 470
10005.32 409
10006.27 400
10007.21 440
10008.16 445
10009.10 444
10010.04 427
10010.99 432
10011.93 438
10012.88 372
10013.82 387
10014.77 440
10015.71 405
10016.66 356
10017.60 364
10018.55 378
10019.49 430
10020.44 459
10021.38 455
10022.33 472
10023.27 400
10024.22 372
10025.16 423
10026.11 437
10027.05 378
10028.00 432
10028.95 421
10029.89 449
10030.84 406
10031.78 374
10032.73 381
10033.67 421
10034.62 362
10035.57 394
10036.51 362
10037.46 372
10038.40 388
10039.35 422
10040.30 411
10041.24 341
10042.19 408
10043.13 462
10044.08 426
10045.03 398
10045.97 318
10046.92 370
10047.86 332
10048.81 373
10049.76 316
10050.70 367
10051.65 394
10052.60 398
10053.54 401
10054.49 389
10055.44 405
10056.38 435
10057.33 335
10058.28 355
10059.22 369
10060.17 392
10061.12 391
10062.07 372
10063.01 414
10063.96 375
10064.91 401
10065.85 389
10066.80 371
10067.75 357
10068.70 344
10069.64 361
10070.59 370
10071.54 375
10072.49 412
10073.43 347
10074.38 389
10075.33 393
10076.28 419
10077.22 391
10078.17 363
10079.12 390
10080.07 339
10081.02 358
10081.96 346
10082.91 400
10083.86 377
10084.81 354
10085.76 375
10086.70 345
10087.65 365
10088.60 424
10089.55 380
10090.50 383
10091.45 366
10092.39 329
10093.34 356
10094.29 354
10095.24 337
10096.19 341
10097.14 351
10098.09 370
10099.03 336
10099.98 360
10100.93 383
10101.88 334
10102.83 351
10103.78 376
10104.73 334
10105.68 380
10106.63 419
10107.58 350
10108.53 336
10109.47 300
10110.42 348
10111.37 366
10112.32 370
10113.27 347
10114.22 369
10115.17 385
10116.12 368
10117.07 374
10118.02 358
10118.97 376
10119.92 338
10120.87 364
10121.82 363
10122.77 336
10123.72 421
10124.67 442
10125.62 405
10126.57 367
10127.52 354
10128.47 381
10129.42 380
10130.37 360
10131.32 425
10132.27 367
10133.22 377
10134.17 366
10135.12 397
10136.07 321
10137.02 372
10137.97 407
10138.92 413
10139.87 358
10140.83 355
10141.78 395
10142.73 353
10143.68 375
10144.63 351
10145.58 401
10146.53 399
10147.48 432
10148.43 393
10149.38 348
10150.34 412
10151.29 396
10152.24 398
10153.19 448
10154.14 402
10155.09 377
10156.04 368
10156.99 410
10157.95 405
10158.90 414
10159.85 392
10160.80 397
10161.75 374
10162.70 421
10163.66 472
10164.61 458
10165.56 395
10166.51 405
10167.46 424
10168.42 466
10169.37 431
10170.32 396
10171.27 420
10172.23 355
10173.18 420
10174.13 441
10175.08 483
10176.03 483
10176.99 445
10177.94 434
10178.89 476
10179.84 428
10180.80 477
10181.75 485
10182.70 484
10183.66 494
10184.61 471
10185.56 471
10186.51 497
10187.47 498
10188.42 490
10189.37 498
10190.33 502
10191.28 479
10192.23 488
10193.19 538
10194.14 509
10195.09 476
10196.05 460
10197.00 536
10197.95 539
10198.91 556
10199.86 515
10200.81 506
10201.77 504
10202.72 543
10203.67 585
10204.63 596
10205.58 661
10206.53 693
10207.49 622
10208.44 639
10209.40 583
10210.35 586
10211.30 650
10212.26 554
10213.21 560
10214.17 521
10215.12 509
10216.08 478
10217.03 514
10217.98 488
10218.94 467
10219.89 508
10220.85 464
10221.80 487
10222.76 462
10223.71 439
10224.67 488
10225.62 499
10226.58 456
10227.53 445
10228.49 425
10229.44 468
10230.40 479
10231.35 483
10232.31 514
10233.26 500
10234.22 514
10235.17 527
10236.13 589
10237.08 569
10238.04 501
10238.99 473
10239.95 509
10240.90 464
10241.86 445
10242.81 437
10243.77 416
10244.72 413
10245.68 430
10246.64 427
10247.59 425
10248.55 459
10249.50 431
10250.46 428
10251.42 392
10252.37 367
10253.33 440
10254.28 455
10255.24 417
10256.20 406
10257.15 412
10258.11 378
10259.06 431
10260.02 402
10260.98 389
10261.93 364
10262.89 370
10263.85 372
10264.80 411
10265.76 444
10266.72 464
10267.67 403
10268.63 399
10269.59 379
10270.54 376
10271.50 378
10272.46 379
10273.41 357
10274.37 388
10275.33 397
10276.29 366
10277.24 374
10278.20 367
10279.16 401
10280.11 434
10281.07 424
10282.03 396
10282.99 381
10283.94 365
10284.90 371
10285.86 401
10286.82 380
10287.77 372
10288.73 408
10289.69 391
10290.65 410
10291.61 425
10292.56 364
10293.52 366
10294.48 401
10295.44 399
10296.39 375
10297.35 386
10298.31 375
10299.27 351
10300.23 398
10301.19 413
10302.14 332
10303.10 333
10304.06 347
10305.02 396
10305.98 410
10306.94 375
10307.89 373
10308.85 417
10309.81 430
10310.77 391
10311.73 380
10312.69 361
10313.65 351
10314.61 358
10315.57 370
10316.52 325
10317.48 376
10318.44 355
10319.40 365
10320.36 396
10321.32 412
10322.28 380
10323.24 403
10324.20 405
10325.16 399
10326.12 372
10327.08 442
10328.04 409
10328.99 423
10329.95 401
10330.91 425
10331.87 467
10332.83 420
10333.79 363
10334.75 350
10335.71 376
10336.67 367
10337.63 349
10338.59 348
10339.55 404
10340.51 388
10341.47 376
10342.43 371
10343.39 391
10344.35 405
10345.31 365
10346.27 346
10347.23 384
10348.20 379
10349.16 368
10350.12 363
10351.08 336
10352.04 325
10353.00 329
10353.96 359
10354.92 325
10355.88 350
10356.84 350
10357.80 355
10358.76 356
10359.72 346
10360.69 320
10361.65 331
10362.61 314
10363.57 310
10364.53 332
10365.49 317
10366.45 359
10367.41 362
10368.38 312
10369.34 333
10370.30 319
10371.26 325
10372.22 360
10373.18 343
10374.14 323
10375.11 358
10376.07 330
10377.03 300
10377.99 300
10378.95 327
10379.92 335
10380.88 352
10381.84 397
10382.80 372
10383.76 338
10384.73 307
10385.69 316
10386.65 368
10387.61 334
10388.57 357
10389.54 359
10390.50 321
10391.46 366
10392.42 373
10393.39 367
10394.35 318
10395.31 337
10396.27 358
10397.24 343
10398.20 370
10399.16 366
10400.13 313
10401.09 356
10402.05 325
10403.02 351
10403.98 341
10404.94 375
10405.90 344
10406.87 372
10407.83 357
10408.79 360
10409.76 361
10410.72 370
10411.68 387
10412.65 351
10413.61 410
10414.57 363
10415.54 413
10416.50 445
10417.47 391
10418.43 437
10419.39 454
10420.36 416
10421.32 375
10422.28 370
10423.25 422
10424.21 390
10425.18 338
10426.14 380
10427.10 397
10428.07 367
10429.03 326
10430.00 314
10430.96 330
10431.93 307
10432.89 357
10433.85 317
10434.82 343
10435.78 357
10436.75 324
10437.71 343
10438.68 324
10439.64 292
10440.61 314
10441.57 300
10442.54 303
10443.50 328
10444.47 322
10445.43 305
10446.40 301
10447.36 318
10448.33 370
10449.29 343
10450.26 324
10451.22 300
10452.19 315
10453.15 343
10454.12 324
10455.08 346
10456.05 343
10457.01 326
10457.98 278
10458.95 249
10459.91 327
10460.88 355
10461.84 322
10462.81 300
10463.77 332
10464.74 331
10465.71 343
10466.67 338
10467.64 284
10468.60 344
10469.57 299
10470.54 300
10471.50 312
10472.47 339
10473.44 272
10474.40 283
10475.37 286
10476.33 311
10477.30 327
10478.27 320
10479.23 283
10480.20 304
10481.17 285
10482.13 261
10483.10 303
10484.07 309
10485.03 276
10486.00 315
10486.97 306
10487.93 294
10488.90 264
10489.87 295
10490.84 374
10491.80 346
10492.77 374
10493.74 325
10494.70 285
10495.67 275
10496.64 343
10497.61 360
10498.57 309
10499.54 271
10500.51 319
10501.48 329
10502.44 328
10503.41 339
10504.38 367
10505.35 328
10506.31 310
10507.28 328
10508.25 304
10509.22 359
10510.19 337
10511.15 322
10512.12 322
10513.09 318
10514.06 317
10515.03 325
10516.00 289
10516.96 340
10517.93 358
10518.90 307
10519.87 303
10520.84 287
10521.81 306
10522.77 297
10523.74 293
10524.71 302
10525.68 324
10526.65 306
10527.62 273
10528.59 315
10529.56 328
10530.52 335
10531.49 321
10532.46 300
10533.43 331
10534.40 290
10535.37 270
10536.34 310
10537.31 315
10538.28 342
10539.25 330
10540.22 331
10541.18 317
10542.15 320
10543.12 338
10544.09 337
10545.06 324
10546.03 354
10547.00 322
10547.97 336
10548.94 298
10549.91 321
10550.88 343
10551.85 349
10552.82 351
10553.79 352
10554.76 372
10555.73 373
10556.70 364
10557.67 360
10558.64 343
10559.61 414
10560.58 476
10561.55 388
10562.52 395
10563.49 396
10564.46 430
10565.43 383
10566.40 328
10567.38 319
10568.35 343
10569.32 346
10570.29 393
10571.26 337
10572.23 319
10573.20 328
10574.17 332
10575.14 331
10576.11 346
10577.08 304
10578.06 312
10579.03 312
10580.00 296
10580.97 274
10581.94 339
10582.91 341
10583.88 341
10584.85 367
10585.83 376
10586.80 358
10587.77 346
10588.74 360
10589.71 379
10590.68 340
10591.66 333
10592.63 373
10593.60 327
10594.57 386
10595.54 326
10596.51 330
10597.49 362
10598.46 333
10599.43 365
10600.40 358
10601.37 365
10602.35 351
10603.32 327
10604.29 378
10605.26 368
10606.24 321
10607.21 307
10608.18 329
10609.15 335
10610.13 299
10611.10 338
10612.07 328
10613.04 313
10614.02 339
10614.99 342
10615.96 369
10616.94 369
10617.91 353
10618.88 333
10619.85 328
10620.83 308
10621.80 345
10622.77 334
10623.75 347
10624.72 345
10625.69 346
10626.67 337
10627.64 352
10628.61 383
10629.59 365
10630.56 357
10631.53 331
10632.51 352
10633.48 311
10634.46 385
10635.43 473
10636.40 452
10637.38 458
10638.35 463
10639.32 486
10640.30 444
10641.27 441
10642.25 450
10643.22 413
10644.19 371
10645.17 416
10646.14 440
10647.12 400
10648.09 377
10649.07 314
10650.04 353
10651.01 363
10651.99 408
10652.96 363
10653.94 342
10654.91 382
10655.89 360
10656.86 295
10657.84 358
10658.81 379
10659.79 343
10660.76 319
10661.74 309
10662.71 360
10663.69 350
10664.66 299
10665.64 310
10666.61 306
10667.59 359
10668.56 396
10669.54 345
10670.51 306
10671.49 315
10672.46 321
10673.44 360
10674.42 369
10675.39 353
10676.37 278
10677.34 345
10678.32 353
10679.29 360
10680.27 326
10681.25 372
10682.22 412
10683.20 364
10684.17 307
10685.15 307
10686.12 337
10687.10 341
10688.08 313
10689.05 333
10690.03 315
10691.01 295
10691.98 315
10692.96 308
10693.94 339
10694.91 342
10695.89 273
10696.86 328
10697.84 326
10698.82 279
10699.79 288
10700.77 313
10701.75 307
10702.72 282
10703.70 314
10704.68 303
10705.66 263
10706.63 363
10707.61 303
10708.59 291
10709.56 344
10710.54 329
10711.52 321
10712.50 336
10713.47 364
10714.45 342
10715.43 287
10716.41 310
10717.38 284
10718.36 360
10719.34 344
10720.32 346
10721.29 314
10722.27 309
10723.25 318
10724.23 340
10725.20 302
10726.18 335
10727.16 293
10728.14 292
10729.12 321
10730.09 278
10731.07 334
10732.05 321
10733.03 328
10734.01 320
10734.99 331
10735.96 343
10736.94 314
10737.92 311
10738.90 310
10739.88 342
10740.86 320
10741.83 343
10742.81 305
10743.79 291
10744.77 304
10745.75 312
10746.73 337
10747.71 308
10748.69 320
10749.67 343
10750.64 312
10751.62 280
10752.60 304
10753.58 315
10754.56 292
10755.54 285
10756.52 313
10757.50 285
10758.48 321
10759.46 348
10760.44 342
10761.42 352
10762.40 292
10763.38 287
10764.35 284
10765.33 295
10766.31 308
10767.29 298
10768.27 288
10769.25 290
10770.23 336
10771.21 356
10772.19 313
10773.17 315
10774.15 334
10775.13 381
10776.11 363
10777.09 344
10778.07 324
10779.05 322
10780.04 325
10781.02 330
10782.00 309
10782.98 344
10783.96 335
10784.94 344
10785.92 324
10786.90 269
10787.88 333
10788.86 388
10789.84 353
10790.82 286
10791.80 295
10792.78 292
10793.77 300
10794.75 317
10795.73 296
10796.71 280
10797.69 305
10798.67 342
10799.65 337
10800.63 307
10801.61 313
10802.60 289
10803.58 353
10804.56 340
10805.54 299
10806.52 280
10807.50 345
10808.49 349
10809.47 353
10810.45 368
10811.43 339
10812.41 354
10813.39 359
10814.38 262
10815.36 272
10816.34 311
10817.32 322
10818.30 335
10819.29 291
10820.27 338
10821.25 339
10822.23 353
10823.22 342
10824.20 311
10825.18 293
10826.16 337
10827.15 348
10828.13 356
10829.11 357
10830.09 346
10831.08 317
10832.06 323
10833.04 323
10834.02 300
10835.01 313
10835.99 362
10836.97 371
10837.96 318
10838.94 353
10839.92 334
10840.90 331
10841.89 334
10842.87 291
10843.85 310
10844.84 352
10845.82 358
10846.80 344
10847.79 337
10848.77 326
10849.76 356
10850.74 306
10851.72 363
10852.71 330
10853.69 366
10854.67 351
10855.66 362
10856.64 360
10857.62 324
10858.61 348
10859.59 365
10860.58 345
10861.56 353
10862.55 405
10863.53 406
10864.51 375
10865.50 385
10866.48 409
10867.47 403
10868.45 361
10869.44 370
10870.42 371
10871.40 376
10872.39 400
10873.37 386
10874.36 334
10875.34 357
10876.33 382
10877.31 390
10878.30 376
10879.28 397
10880.27 435
10881.25 377
10882.24 427
10883.22 440
10884.21 402
10885.19 421
10886.18 415
10887.16 445
10888.15 484
10889.13 409
10890.12 408
10891.10 425
10892.09 434
10893.07 387
10894.06 383
10895.05 402
10896.03 480
10897.02 446
10898.00 431
10898.99 414
10899.97 434
10900.96 456
10901.95 444
10902.93 428
10903.92 432
10904.90 412
10905.89 455
10906.88 385
10907.86 413
10908.85 475
10909.84 573
10910.82 512
10911.81 477
10912.79 504
10913.78 507
10914.77 484
10915.75 524
10916.74 524
10917.73 486
10918.71 494
10919.70 534
10920.69 530
10921.67 440
10922.66 488
10923.65 497
10924.63 504
10925.62 469
10926.61 487
10927.60 481
10928.58 496
10929.57 489
10930.56 457
10931.54 513
10932.53 482
10933.52 479
10934.51 462
10935.49 470
10936.48 513
10937.47 546
10938.46 539
10939.44 557
10940.43 590
10941.42 546
10942.41 561
10943.39 615
10944.38 556
10945.37 584
10946.36 556
10947.35 578
10948.33 610
10949.32 613
10950.31 650
10951.30 626
10952.29 653
10953.28 608
10954.26 672
10955.25 731
10956.24 785
10957.23 802
10958.22 826
10959.21 861
10960.19 800
10961.18 857
10962.17 748
10963.16 704
10964.15 726
10965.14 698
10966.13 686
10967.11 627
10968.10 588
10969.09 609
10970.08 651
10971.07 615
10972.06 659
10973.05 696
10974.04 605
10975.03 633
10976.02 633
10977.01 646
10978.00 637
10978.98 635
10979.97 666
10980.96 651
10981.95 638
10982.94 689
10983.93 722
10984.92 667
10985.91 646
10986.90 652
10987.89 697
10988.88 677
10989.87 669
10990.86 714
10991.85 736
10992.84 765
10993.83 811
10994.82 851
10995.81 970
10996.80 1117
10997.79 1110
10998.78 1159
10999.77 1147
11000.76 1195
11001.75 1169
11002.74 1019
11003.73 1039
11004.72 937
11005.72 881
11006.71 776
11007.70 723
11008.69 620
11009.68 633
11010.67 664
11011.66 588
11012.65 568
11013.64 627
11014.63 642
11015.62 603
11016.61 568
11017.61 560
11018.60 533
11019.59 529
11020.58 534
11021.57 538
11022.56 528
11023.55 555
11024.55 521
11025.54 508
11026.53 486
11027.52 540
11028.51 471
11029.50 521
11030.49 581
11031.49 522
11032.48 510
11033.47 493
11034.46 519
11035.45 503
11036.45 527
11037.44 517
11038.43 536
11039.42 549
11040.41 495
11041.41 522
11042.40 526
11043.39 468
11044.38 430
11045.38 460
11046.37 471
11047.36 465
11048.35 497
11049.35 476
11050.34 469
11051.33 476
11052.32 475
11053.32 472
11054.31 443
11055.30 444
11056.30 425
11057.29 498
11058.28 458
11059.27 463
11060.27 478
11061.26 413
11062.25 413
11063.25 417
11064.24 400
11065.23 428
11066.23 437
11067.22 420
11068.21 372
11069.21 403
11070.20 461
11071.19 425
11072.19 455
11073.18 430
11074.17 454
11075.17 419
11076.16 461
11077.16 442
11078.15 408
11079.14 429
11080.14 410
11081.13 475
11082.13 456
11083.12 459
11084.11 422
11085.11 414
11086.10 413
11087.10 415
11088.09 473
11089.09 433
11090.08 386
11091.07 414
11092.07 408
11093.06 354
11094.06 345
11095.05 344
11096.05 454
11097.04 430
11098.04 403
11099.03 443
11100.03 407
11101.02 454
11102.02 438
11103.01 416
11104.01 385
11105.00 368
11106.00 350
11106.99 433
11107.99 448
11108.98 365
11109.98 379
11110.97 447
11111.97 420
11112.96 420
11113.96 460
11114.95 452
11115.95 428
11116.95 433
11117.94 413
11118.94 458
11119.93 440
11120.93 411
11121.92 453
11122.92 364
11123.92 413
11124.91 440
11125.91 410
11126.90 385
11127.90 378
11128.90 401
11129.89 423
11130.89 407
11131.89 379
11132.88 360
11133.88 374
11134.87 396
11135.87 434
11136.87 373
11137.86 357
11138.86 407
11139.86 415
11140.85 427
11141.85 419
11142.85 395
11143.84 395
11144.84 383
11145.84 361
11146.84 368
11147.83 423
11148.83 403
11149.83 356
11150.82 343
11151.82 378
11152.82 379
11153.82 403
11154.81 358
11155.81 359
11156.81 338
11157.80 333
11158.80 357
11159.80 360
11160.80 365
11161.79 368
11162.79 381
11163.79 366
11164.79 351
11165.79 329
11166.78 386
11167.78 374
11168.78 322
11169.78 354
11170.78 325
11171.77 328
11172.77 337
11173.77 360
11174.77 352
11175.77 343
11176.76 386
11177.76 366
11178.76 348
11179.76 311
11180.76 349
11181.76 312
11182.76 340
11183.75 370
11184.75 360
11185.75 399
11186.75 358
11187.75 360
11188.75 333
11189.75 364
11190.75 327
11191.74 358
11192.74 380
11193.74 379
11194.74 391
11195.74 351
11196.74 356
11197.74 385
11198.74 370
11199.74 370
11200.74 308
11201.74 317
11202.74 346
11203.74 371
11204.74 372
11205.73 353
11206.73 343
11207.73 341
11208.73 343
11209.73 364
11210.73 389
11211.73 332
11212.73 320
11213.73 335
11214.73 354
11215.73 354
11216.73 352
11217.73 333
11218.73 330
11219.73 324
11220.73 296
11221.73 354
11222.73 384
11223.74 380
11224.74 312
11225.74 326
11226.74 312
11227.74 361
11228.74 314
11229.74 297
11230.74 290
11231.74 342
11232.74 350
11233.74 336
11234.74 309
11235.74 388
11236.74 355
11237.75 334
11238.75 356
11239.75 333
11240.75 367
11241.75 363
11242.75 347
11243.75 338
11244.75 314
11245.76 339
11246.76 341
11247.76 370
11248.76 384
11249.76 372
11250.76 330
11251.76 307
11252.77 332
11253.77 356
11254.77 344
11255.77 371
11256.77 346
11257.78 364
11258.78 329
11259.78 337
11260.78 340
11261.78 350
11262.79 363
11263.79 357
11264.79 406
11265.79 352
11266.79 401
11267.80 389
11268.80 400
11269.80 418
11270.80 391
11271.81 354
11272.81 389
11273.81 435
11274.81 402
11275.82 372
11276.82 413
11277.82 459
11278.83 460
11279.83 426
11280.83 407
11281.83 396
11282.84 426
11283.84 430
11284.84 412
11285.85 408
11286.85 403
11287.85 362
11288.86 341
11289.86 338
11290.86 391
11291.87 418
11292.87 408
11293.87 377
11294.88 384
11295.88 362
11296.89 385
11297.89 367
11298.89 352
11299.90 381
11300.90 354
11301.90 414
11302.91 381
11303.91 385
11304.92 348
11305.92 374
11306.92 381
11307.93 381
11308.93 441
11309.94 456
11310.94 467
11311.95 457
11312.95 432
11313.95 482
11314.96 465
11315.96 454
11316.97 394
11317.97 363
11318.98 365
11319.98 415
11320.99 427
11321.99 387
11323.00 388
11324.00 364
11325.01 346
11326.01 349
11327.02 353
11328.02 357
11329.03 372
11330.03 365
11331.04 336
11332.04 333
11333.05 328
11334.05 351
11335.06 361
11336.06 362
11337.07 387
11338.07 389
11339.08 356
11340.09 337
11341.09 316
11342.10 357
11343.10 389
11344.11 382
11345.11 328
11346.12 366
11347.13 346
11348.13 268
11349.14 324
11350.14 337
11351.15 356
11352.16 358
11353.16 360
11354.17 314
11355.17 319
11356.18 369
11357.19 367
11358.19 324
11359.20 314
11360.21 319
11361.21 305
11362.22 328
11363.23 380
11364.23 338
11365.24 309
11366.25 374
11367.25 369
11368.26 315
11369.27 298
11370.27 302
11371.28 362
11372.29 321
11373.29 349
11374.30 311
11375.31 310
11376.32 327
11377.32 294
11378.33 353
11379.34 332
11380.35 314
11381.35 308
11382.36 287
11383.37 279
11384.38 265
11385.38 285
11386.39 315
11387.40 316
11388.41 281
11389.41 280
11390.42 321
11391.43 357
11392.44 328
11393.45 274
11394.45 302
11395.46 342
11396.47 303
11397.48 327
11398.49 325
11399.49 294
11400.50 282
11401.51 291
11402.52 365
11403.53 315
11404.54 310
11405.54 367
11406.55 362
11407.56 294
11408.57 313
11409.58 274
11410.59 311
11411.60 285
11412.61 291
11413.61 317
11414.62 334
11415.63 324
11416.64 322
11417.65 314
11418.66 308
11419.67 304
11420.68 319
11421.69 327
11422.70 264
11423.71 288
11424.71 282
11425.72 311
11426.73 278
11427.74 307
11428.75 301
11429.76 325
11430.77 346
11431.78 317
11432.79 319
11433.80 309
11434.81 336
11435.82 356
11436.83 320
11437.84 296
11438.85 328
11439.86 317
11440.87 295
11441.88 299
11442.89 312
11443.90 345
11444.91 296
11445.92 311
11446.93 341
11447.94 359
11448.95 330
11449.96 313
11450.97 325
11451.98 380
11452.99 288
11454.01 322
11455.02 324
11456.03 335
11457.04 315
11458.05 352
11459.06 332
11460.07 335
11461.08 316
11462.09 333
11463.10 338
11464.11 344
11465.13 308
11466.14 345
11467.15 335
11468.16 328
11469.17 330
11470.18 320
11471.19 325
11472.20 287
11473.22 328
11474.23 327
11475.24 326
11476.25 336
11477.26 306
11478.27 326
11479.29 322
11480.30 327
11481.31 326
11482.32 337
11483.33 338
11484.35 349
11485.36 290
11486.37 304
11487.38 309
11488.39 290
11489.41 302
11490.42 331
11491.43 299
11492.44 320
11493.46 387
11494.47 359
11495.48 346
11496.49 336
11497.51 336
11498.52 293
11499.53 274
11500.54 348
11501.56 332
11502.57 335
11503.58 339
11504.59 330
11505.61 342
11506.62 301
11507.63 307
11508.65 293
11509.66 320
11510.67 331
11511.69 350
11512.70 368
11513.71 343
11514.73 340
11515.74 297
11516.75 349
11517.77 366
11518.78 361
11519.79 352
11520.81 355
11521.82 343
11522.83 375
11523.85 350
11524.86 322
11525.88 343
11526.89 355
11527.90 344
11528.92 315
11529.93 331
11530.95 353
11531.96 349
11532.97 332
11533.99 337
11535.00 349
11536.02 342
11537.03 363
11538.05 335
11539.06 364
11540.07 393
11541.09 396
11542.10 379
11543.12 388
11544.13 326
11545.15 372
11546.16 374
11547.18 402
11548.19 404
11549.21 389
11550.22 455
11551.24 387
11552.25 355
11553.27 381
11554.28 493
11555.30 415
11556.31 376
11557.33 423
11558.34 397
11559.36 410
11560.37 417
11561.39 417
11562.40 438
11563.42 419
11564.43 420
11565.45 385
11566.47 405
11567.48 379
11568.50 427
11569.51 450
11570.53 470
11571.54 455
11572.56 417
11573.58 495
11574.59 469
11575.61 459
11576.62 499
11577.64 505
11578.66 526
11579.67 497
11580.69 560
11581.70 589
11582.72 596
11583.74 602
11584.75 590
11585.77 620
11586.79 644
11587.80 609
11588.82 592
11589.84 667
11590.85 728
11591.87 783
11592.89 800
11593.90 920
11594.92 1034
11595.94 1127
11596.95 1209
11597.97 1330
11598.99 1470
11600.01 1416
11601.02 1342
11602.04 1267
11603.06 1101
11604.07 1034
11605.09 919
11606.11 802
11607.13 728
11608.14 717
11609.16 617
11610.18 575
11611.20 564
11612.21 511
11613.23 522
11614.25 490
11615.27 495
11616.29 528
11617.30 511
11618.32 489
11619.34 459
11620.36 503
11621.38 424
11622.39 436
11623.41 439
11624.43 429
11625.45 454
11626.47 381
11627.48 454
11628.50 447
11629.52 418
11630.54 448
11631.56 446
11632.58 378
11633.59 423
11634.61 401
11635.63 383
11636.65 391
11637.67 392
11638.69 453
11639.71 428
11640.73 411
11641.75 430
11642.76 373
11643.78 395
11644.80 374
11645.82 393
11646.84 342
11647.86 331
11648.88 400
11649.90 374
11650.92 367
11651.94 330
11652.96 400
11653.98 401
11655.00 436
11656.01 370
11657.03 334
11658.05 358
11659.07 356
11660.09 390
11661.11 390
11662.13 418
11663.15 361
11664.17 392
11665.19 380
11666.21 393
11667.23 378
11668.25 400
11669.27 427
11670.29 390
11671.31 416
11672.33 399
11673.35 374
11674.37 436
11675.39 403
11676.42 404
11677.44 392
11678.46 379
11679.48 378
11680.50 400
11681.52 383
11682.54 375
11683.56 414
11684.58 415
11685.60 366
11686.62 367
11687.64 375
11688.66 400
11689.69 328
11690.71 350
11691.73 371
11692.75 401
11693.77 402
11694.79 420
11695.81 414
11696.83 368
11697.85 387
11698.88 404
11699.90 365
11700.92 388
11701.94 406
11702.96 420
11703.98 406
11705.01 434
11706.03 402
11707.05 361
11708.07 352
11709.09 374
11710.12 361
11711.14 369
11712.16 378
11713.18 374
11714.20 384
11715.23 381
11716.25 365
11717.27 375
11718.29 344
11719.31 362
11720.34 326
11721.36 354
11722.38 337
11723.40 304
11724.43 331
11725.45 317
11726.47 344
11727.49 335
11728.52 340
11729.54 329
11730.56 341
11731.59 340
11732.61 337
11733.63 328
11734.65 293
11735.68 332
11736.70 341
11737.72 360
11738.75 328
11739.77 364
11740.79 314
11741.82 309
11742.84 326
11743.86 312
11744.89 309
11745.91 303
11746.93 339
11747.96 337
11748.98 354
11750.01 337
11751.03 301
11752.05 355
11753.08 373
11754.10 338
11755.12 322
11756.15 336
11757.17 306
11758.20 330
11759.22 325
11760.24 321
11761.27 325
11762.29 325
11763.32 313
11764.34 340
11765.37 321
11766.39 342
11767.41 356
11768.44 318
11769.46 356
11770.49 321
11771.51 324
11772.54 347
11773.56 306
11774.59 346
11775.61 321
11776.64 358
11777.66 329
11778.69 364
11779.71 318
11780.74 302
11781.76 280
11782.79 291
11783.81 332
11784.84 349
11785.86 302
11786.89 280
11787.91 319
11788.94 288
11789.96 293
11790.99 306
11792.01 326
11793.04 328
11794.07 316
11795.09 313
11796.12 321
11797.14 315
11798.17 299
11799.19 294
11800.22 316
11801.25 373
11802.27 358
11803.30 320
11804.32 311
11805.35 297
11806.38 337
11807.40 355
11808.43 299
11809.45 331
11810.48 327
11811.51 316
11812.53 349
11813.56 338
11814.59 326
11815.61 339
11816.64 316
11817.67 351
11818.69 304
11819.72 322
11820.75 311
11821.77 323
11822.80 352
11823.83 329
11824.85 319
11825.88 333
11826.91 346
11827.94 322
11828.96 328
11829.99 344
11831.02 352
11832.04 335
11833.07 306
11834.10 298
11835.13 323
11836.15 349
11837.18 331
11838.21 304
11839.24 289
11840.26 341
11841.29 379
11842.32 338
11843.35 344
11844.37 330
11845.40 348
11846.43 347
11847.46 359
11848.49 354
11849.51 340
11850.54 339
11851.57 352
11852.60 354
11853.63 343
11854.65 344
11855.68 355
11856.71 335
11857.74 312
11858.77 334
11859.80 376
11860.83 320
11861.85 333
11862.88 375
11863.91 349
11864.94 374
11865.97 388
11867.00 370
11868.03 377
11869.05 413
11870.08 376
11871.11 348
11872.14 398
11873.17 395
11874.20 377
11875.23 389
11876.26 354
11877.29 362
11878.32 377
11879.35 366
11880.38 428
11881.40 432
11882.43 391
11883.46 386
11884.49 415
11885.52 403
11886.55 411
11887.58 431
11888.61 432
11889.64 389
11890.67 342
11891.70 410
11892.73 430
11893.76 447
11894.79 385
11895.82 454
11896.85 487
11897.88 458
11898.91 474
11899.94 513
11900.97 477
11902.00 534
11903.03 506
11904.06 498
11905.09 469
11906.12 464
11907.15 487
11908.18 462
11909.22 447
11910.25 442
11911.28 474
11912.31 448
11913.34 450
11914.37 501
11915.40 503
11916.43 444
11917.46 436
11918.49 464
11919.52 487
11920.55 475
11921.59 477
11922.62 449
11923.65 445
11924.68 521
11925.71 600
11926.74 542
11927.77 603
11928.81 658
11929.84 741
11930.87 720
11931.90 694
11932.93 752
11933.96 702
11935.00 691
11936.03 661
11937.06 643
11938.09 563
11939.12 483
11940.15 498
11941.19 486
11942.22 467
11943.25 412
11944.28 434
11945.31 440
11946.35 413
11947.38 407
11948.41 397
11949.44 482
11950.48 422
11951.51 372
11952.54 399
11953.57 404
11954.61 426
11955.64 413
11956.67 401
11957.70 417
11958.74 408
11959.77 421
11960.80 384
11961.84 385
11962.87 359
11963.90 402
11964.93 422
11965.97 431
11967.00 371
11968.03 420
11969.07 412
11970.10 403
11971.13 431
11972.17 478
11973.20 444
11974.23 413
11975.27 356
11976.30 382
11977.33 381
11978.37 380
11979.40 347
11980.44 377
11981.47 421
11982.50 438
11983.54 372
11984.57 393
11985.60 351
11986.64 381
11987.67 399
11988.71 442
11989.74 414
11990.77 462
11991.81 429
11992.84 455
11993.88 424
11994.91 391
11995.95 392
11996.98 388
11998.02 368
11999.05 397
12000.08 370
12001.12 350
12002.15 402
12003.19 380
12004.22 419
12005.26 423
12006.29 436
12007.33 428
12008.36 436
12009.40 417
12010.43 429
12011.47 434
12012.50 439
12013.54 440
12014.57 418
12015.61 460
12016.64 452
12017.68 440
12018.71 447
12019.75 513
12020.78 453
12021.82 433
12022.86 407
12023.89 442
12024.93 476
12025.96 449
12027.00 443
12028.03 477
12029.07 482
12030.11 476
12031.14 462
12032.18 428
12033.21 415
12034.25 434
12035.29 471
12036.32 403
12037.36 433
12038.39 409
12039.43 426
12040.47 433
12041.50 408
12042.54 449
12043.58 483
12044.61 441
12045.65 440
12046.69 397
12047.72 412
12048.76 442
12049.80 414
12050.83 394
12051.87 413
12052.91 460
12053.94 419
12054.98 427
12056.02 465
12057.05 437
12058.09 442
12059.13 427
12060.16 453
12061.20 499
12062.24 484
12063.28 478
12064.31 436
12065.35 439
12066.39 432
12067.43 425
12068.46 457
12069.50 452
12070.54 466
12071.58 434
12072.61 472
12073.65 447
12074.69 509
12075.73 438
12076.76 476
12077.80 441
12078.84 488
12079.88 465
12080.92 430
12081.95 453
12082.99 422
12084.03 485
12085.07 439
12086.11 463
12087.15 459
12088.18 465
12089.22 521
12090.26 507
12091.30 536
12092.34 502
12093.38 466
12094.42 493
12095.45 506
12096.49 525
12097.53 533
12098.57 598
12099.61 620
12100.65 672
12101.69 667
12102.73 650
12103.76 695
12104.80 682
12105.84 675
12106.88 616
12107.92 619
12108.96 582
12110.00 492
12111.04 488
12112.08 479
12113.12 478
12114.16 455
12115.20 459
12116.24 404
12117.28 384
12118.32 468
12119.36 439
12120.40 403
12121.44 357
12122.47 376
12123.51 384
12124.55 427
12125.59 367
12126.63 357
12127.67 339
12128.71 369
12129.76 340
12130.80 404
12131.84 369
12132.88 386
12133.92 388
12134.96 367
12136.00 358
12137.04 366
12138.08 321
12139.12 350
12140.16 390
12141.20 379
12142.24 344
12143.28 355
12144.32 376
12145.36 319
12146.40 362
12147.44 332
12148.49 321
12149.53 303
12150.57 338
12151.61 356
12152.65 322
12153.69 323
12154.73 327
12155.77 329
12156.81 297
12157.86 313
12158.90 344
12159.94 337
12160.98 366
12162.02 349
12163.06 321
12164.10 347
12165.15 343
12166.19 350
12167.23 377
12168.27 344
12169.31 362
12170.36 322
12171.40 303
12172.44 310
12173.48 348
12174.52 306
12175.57 296
12176.61 358
12177.65 358
12178.69 337
12179.73 335
12180.78 387
12181.82 337
12182.86 326
12183.90 333
12184.95 316
12185.99 367
12187.03 300
12188.07 318
12189.12 334
12190.16 303
12191.20 322
12192.25 325
12193.29 343
12194.33 335
12195.37 394
12196.42 363
12197.46 354
12198.50 333
12199.55 338
12200.59 380
12201.63 368
12202.68 373
12203.72 389
12204.76 335
12205.81 354
12206.85 389
12207.89 398
12208.94 384
12209.98 351
12211.02 353
12212.07 340
12213.11 357
12214.16 341
12215.20 320
12216.24 346
12217.29 353
12218.33 325
12219.37 345
12220.42 365
12221.46 362
12222.51 360
12223.55 324
12224.60 349
12225.64 366
12226.68 351
12227.73 287
12228.77 359
12229.82 362
12230.86 328
12231.91 313
12232.95 361
12234.00 314
12235.04 327
12236.08 305
12237.13 344
12238.17 291
12239.22 311
12240.26 355
12241.31 332
12242.35 301
12243.40 323
12244.44 335
12245.49 325
12246.53 348
12247.58 366
12248.62 337
12249.67 313
12250.72 333
12251.76 327
12252.81 373
12253.85 362
12254.90 315
12255.94 279
12256.99 300
12258.03 322
12259.08 270
12260.13 290
12261.17 294
12262.22 294
12263.26 299
12264.31 249
12265.35 266
12266.40 298
12267.45 280
12268.49 283
12269.54 292
12270.59 253
12271.63 305
12272.68 340
12273.72 291
12274.77 321
12275.82 282
12276.86 314
12277.91 341
12278.96 312
12280.00 291
12281.05 293
12282.10 314
12283.14 305
12284.19 245
12285.24 310
12286.28 306
12287.33 301
12288.38 262
12289.42 266
12290.47 275
12291.52 261
12292.57 261
12293.61 281
12294.66 288
12295.71 276
12296.75 292
12297.80 279
12298.85 306
12299.90 275
12300.94 310
12301.99 301
12303.04 273
12304.09 292
12305.13 288
12306.18 301
12307.23 276
12308.28 291
12309.33 274
12310.37 260
12311.42 297
12312.47 288
12313.52 271
12314.57 280
12315.61 309
12316.66 303
12317.71 286
12318.76 300
12319.81 292
12320.85 280
12321.90 270
12322.95 244
12324.00 261
12325.05 308
12326.10 287
12327.15 254
12328.19 256
12329.24 294
12330.29 281
12331.34 301
12332.39 254
12333.44 269
12334.49 239
12335.54 249
12336.59 285
12337.63 259
12338.68 251
12339.73 314
12340.78 331
12341.83 272
12342.88 235
12343.93 244
12344.98 272
12346.03 311
12347.08 316
12348.13 250
12349.18 248
12350.23 247
12351.28 266
12352.33 266
12353.38 280
12354.43 305
12355.48 295
12356.52 269
12357.57 245
12358.62 297
12359.67 306
12360.72 271
12361.77 229
12362.82 283
12363.88 269
12364.93 264
12365.98 262
12367.03 249
12368.08 244
12369.13 293
12370.18 289
12371.23 283
12372.28 231
12373.33 275
12374.38 278
12375.43 267
12376.48 267
12377.53 298
12378.58 296
12379.63 310
12380.68 305
12381.73 272
12382.79 299
12383.84 321
12384.89 301
12385.94 272
12386.99 278
12388.04 308
12389.09 279
12390.14 278
12391.20 282
12392.25 263
12393.30 296
12394.35 290
12395.40 274
12396.45 282
12397.50 241
12398.56 294
12399.61 264
12400.66 303
12401.71 308
12402.76 276
12403.81 283
12404.87 306
12405.92 311
12406.97 288
12408.02 333
12409.07 297
12410.13 318
12411.18 298
12412.23 309
12413.28 297
12414.34 292
12415.39 315
12416.44 314
12417.49 313
12418.55 295
12419.60 299
12420.65 281
12421.70 278
12422.76 281
12423.81 314
12424.86 321
12425.91 277
12426.97 296
12428.02 294
12429.07 307
12430.13 313
12431.18 292
12432.23 324
12433.29 372
12434.34 333
12435.39 312
12436.44 304
12437.50 309
12438.55 297
12439.61 303
12440.66 303
12441.71 306
12442.77 328
12443.82 302
12444.87 293
12445.93 270
12446.98 270
12448.03 317
12449.09 336
12450.14 288
12451.20 333
12452.25 346
12453.30 334
12454.36 291
12455.41 286
12456.47 294
12457.52 299
12458.57 329
12459.63 299
12460.68 284
12461.74 332
12462.79 319
12463.85 319
12464.90 278
12465.95 256
12467.01 289
12468.06 301
12469.12 317
12470.17 278
12471.23 325
12472.28 310
12473.34 324
12474.39 367
12475.45 384
12476.50 416
12477.56 396
12478.61 383
12479.67 361
12480.72 357
12481.78 406
12482.83 367
12483.89 354
12484.94 419
12486.00 436
12487.05 432
12488.11 457
12489.17 515
12490.22 579
12491.28 606
12492.33 662
12493.39 718
12494.44 731
12495.50 803
12496.55 785
12497.61 740
12498.67 708
12499.72 585
12500.78 532
12501.83 565
12502.89 557
12503.95 485
12505.00 492
12506.06 423
12507.12 461
12508.17 418
12509.23 393
12510.28 370
12511.34 359
12512.40 411
12513.45 360
12514.51 369
12515.57 365
12516.62 375
12517.68 366
12518.74 380
12519.79 362
12520.85 360
12521.91 329
12522.96 316
12524.02 351
12525.08 325
12526.14 317
12527.19 330
12528.25 317
12529.31 354
12530.36 404
12531.42 375
12532.48 329
12533.54 336
12534.59 335
12535.65 326
12536.71 363
12537.77 374
12538.82 361
12539.88 338
12540.94 341
12542.00 340
12543.05 316
12544.11 339
12545.17 339
12546.23 300
12547.29 289
12548.34 338
12549.40 354
12550.46 329
12551.52 368
12552.58 363
12553.64 342
12554.69 361
12555.75 350
12556.81 297
12557.87 372
12558.93 360
12559.99 360
12561.04 341
12562.10 323
12563.16 302
12564.22 384
12565.28 406
12566.34 414
12567.40 448
12568.45 394
12569.51 411
12570.57 430
12571.63 483
12572.69 459
12573.75 416
12574.81 463
12575.87 479
12576.93 491
12577.99 474
12579.05 433
12580.11 419
12581.16 438
12582.22 477
12583.28 479
12584.34 402
12585.40 408
12586.46 425
12587.52 469
12588.58 400
12589.64 375
12590.70 408
12591.76 443
12592.82 445
12593.88 420
12594.94 381
12596.00 409
12597.06 403
12598.12 355
12599.18 362
12600.24 305
12601.30 355
12602.36 349
12603.42 351
12604.48 381
12605.54 379
12606.60 333
12607.66 328
12608.72 362
12609.79 341
12610.85 357
12611.91 365
12612.97 337
12614.03 352
12615.09 384
12616.15 369
12617.21 340
12618.27 345
12619.33 354
12620.39 332
12621.45 339
12622.52 324
12623.58 341
12624.64 315
12625.70 295
12626.76 287
12627.82 336
12628.88 330
12629.95 308
12631.01 324
12632.07 350
12633.13 370
12634.19 303
12635.25 277
12636.31 283
12637.38 292
12638.44 321
12639.50 343
12640.56 303
12641.62 290
12642.69 308
12643.75 300
12644.81 293
12645.87 297
12646.93 302
12648.00 294
12649.06 335
12650.12 310
12651.18 310
12652.25 342
12653.31 329
12654.37 339
12655.43 382
12656.50 360
12657.56 399
12658.62 360
12659.68 360
12660.75 304
12661.81 332
12662.87 390
12663.94 354
12665.00 306
12666.06 329
12667.12 304
12668.19 355
12669.25 361
12670.31 323
12671.38 308
12672.44 331
12673.50 358
12674.57 351
12675.63 324
12676.69 277
12677.76 352
12678.82 338
12679.88 311
12680.95 356
12682.01 320
12683.07 297
12684.14 324
12685.20 345
12686.27 324
12687.33 306
12688.39 332
12689.46 307
12690.52 319
12691.59 331
12692.65 329
12693.71 324
12694.78 336
12695.84 372
12696.91 323
12697.97 323
12699.04 329
12700.10 321
12701.16 291
12702.23 306
12703.29 337
12704.36 326
12705.42 301
12706.49 305
12707.55 301
12708.62 345
12709.68 346
12710.75 289
12711.81 313
12712.88 299
12713.94 304
12715.01 308
12716.07 305
12717.14 302
12718.20 290
12719.27 308
12720.33 279
12721.40 273
12722.46 262
12723.53 284
12724.59 295
12725.66 327
12726.72 304
12727.79 338
12728.86 351
12729.92 323
12730.99 297
12732.05 283
12733.12 274
12734.18 347
12735.25 324
12736.32 280
12737.38 320
12738.45 301
12739.51 298
12740.58 324
12741.65 305
12742.71 295
12743.78 297
12744.85 287
12745.91 294
12746.98 248
12748.04 300
12749.11 282
12750.18 234
12751.24 270
12752.31 242
12753.38 274
12754.44 313
12755.51 273
12756.58 273
12757.64 283
12758.71 285
12759.78 285
12760.85 285
12761.91 308
12762.98 294
12764.05 269
12765.11 297
12766.18 273
12767.25 239
12768.32 262
12769.38 259
12770.45 280
12771.52 275
12772.58 276
12773.65 266
12774.72 276
12775.79 264
12776.86 277
12777.92 260
12778.99 236
12780.06 245
12781.13 291
12782.19 268
12783.26 266
12784.33 285
12785.40 266
12786.47 259
12787.53 303
12788.60 257
12789.67 285
12790.74 247
12791.81 257
12792.87 272
12793.94 273
12795.01 284
12796.08 252
12797.15 246
12798.22 247
12799.29 263
12800.35 271
12801.42 269
12802.49 257
12803.56 277
12804.63 262
12805.70 263
12806.77 292
12807.84 276
12808.90 271
12809.97 249
12811.04 251
12812.11 281
12813.18 247
12814.25 224
12815.32 263
12816.39 275
12817.46 299
12818.53 289
12819.60 244
12820.67 280
12821.74 268
12822.81 235
12823.88 255
12824.94 251
12826.01 234
12827.08 249
12828.15 279
12829.22 276
12830.29 210
12831.36 244
12832.43 241
12833.50 235
12834.57 238
12835.64 235
12836.71 232
12837.78 269
12838.85 250
12839.92 280
12840.99 250
12842.07 235
12843.14 224
12844.21 215
12845.28 273
12846.35 233
12847.42 191
12848.49 209
12849.56 264
12850.63 277
12851.70 242
12852.77 252
12853.84 216
12854.91 225
12855.98 230
12857.06 252
12858.13 223
12859.20 197
12860.27 199
12861.34 220
12862.41 205
12863.48 214
12864.55 250
12865.62 280
12866.70 239
12867.77 237
12868.84 203
12869.91 216
12870.98 231
12872.05 247
12873.13 219
12874.20 220
12875.27 204
12876.34 238
12877.41 239
12878.48 248
12879.56 213
12880.63 243
12881.70 252
12882.77 254
12883.84 195
12884.92 231
12885.99 232
12887.06 239
12888.13 228
12889.21 204
12890.28 187
12891.35 224
12892.42 196
12893.50 218
12894.57 216
12895.64 179
12896.71 236
12897.79 252
12898.86 255
12899.93 208
12901.00 205
12902.08 220
12903.15 217
12904.22 253
12905.30 216
12906.37 244
12907.44 237
12908.52 201
12909.59 233
12910.66 206
12911.73 180
12912.81 211
12913.88 216
12914.96 236
12916.03 270
12917.10 256
12918.18 246
12919.25 243
12920.32 218
12921.40 255
12922.47 237
12923.54 221
12924.62 195
12925.69 239
12926.77 212
12927.84 213
12928.91 202
12929.99 195
12931.06 190
12932.14 226
12933.21 197
12934.28 199
12935.36 196
12936.43 210
12937.51 242
12938.58 253
12939.66 220
12940.73 196
12941.80 246
12942.88 229
12943.95 218
12945.03 229
12946.10 202
12947.18 235
12948.25 210
12949.33 226
12950.40 210
12951.48 187
12952.55 208
12953.63 209
12954.70 219
12955.78 223
12956.85 200
12957.93 241
12959.00 205
12960.08 217
12961.15 188
12962.23 234
12963.30 186
12964.38 246
12965.46 222
12966.53 234
12967.61 237
12968.68 232
12969.76 200
12970.83 189
12971.91 209
12972.99 243
12974.06 221
12975.14 169
12976.21 199
12977.29 235
12978.37 253
12979.44 227
12980.52 200
12981.59 200
12982.67 245
12983.75 231
12984.82 200
12985.90 231
12986.98 232
12988.05 229
12989.13 217
12990.20 222
12991.28 251
12992.36 236
12993.43 227
12994.51 238
12995.59 220
12996.67 224
12997.74 240
12998.82 220
12999.90 222
13000.97 256
13002.05 254
13003.13 258
13004.20 256
13005.28 232
13006.36 251
13007.44 203
13008.51 221
13009.59 262
13010.67 227
13011.75 215
13012.82 215
13013.90 206
13014.98 204
13016.06 216
13017.13 227
13018.21 191
13019.29 223
13020.37 239
13021.44 247
13022.52 238
13023.60 238
13024.68 243
13025.76 223
13026.83 247
13027.91 215
13028.99 263
13030.07 251
13031.15 233
13032.23 246
13033.30 260
13034.38 226
13035.46 240
13036.54 260
13037.62 236
13038.70 224
13039.77 245
13040.85 202
13041.93 240
13043.01 229
13044.09 227
13045.17 249
13046.25 224
13047.33 239
13048.40 206
13049.48 190
13050.56 210
13051.64 222
13052.72 233
13053.80 268
13054.88 227
13055.96 244
13057.04 262
13058.12 221
13059.20 237
13060.28 237
13061.36 204
13062.44 196
13063.51 195
13064.59 236
13065.67 267
13066.75 287
13067.83 215
13068.91 211
13069.99 236
13071.07 278
13072.15 245
13073.23 237
13074.31 222
13075.39 222
13076.47 215
13077.55 235
13078.63 238
13079.71 210
13080.79 206
13081.87 241
13082.96 194
13084.04 189
13085.12 205
13086.20 256
13087.28 231
13088.36 221
13089.44 216
13090.52 253
13091.60 269
13092.68 271
13093.76 245
13094.84 241
13095.92 225
13097.00 229
13098.09 185
13099.17 208
13100.25 237
13101.33 226
13102.41 233
13103.49 203
13104.57 235
13105.65 183
13106.74 192
13107.82 193
13108.90 217
13109.98 252
13111.06 188
13112.14 203
13113.22 218
13114.31 194
13115.39 228
13116.47 212
13117.55 226
13118.63 230
13119.72 211
13120.80 208
13121.88 205
13122.96 198
13124.04 230
13125.13 240
13126.21 211
13127.29 218
13128.37 234
13129.45 203
13130.54 215
13131.62 228
13132.70 240
13133.78 236
13134.87 255
13135.95 238
13137.03 242
13138.11 233
13139.20 223
13140.28 216
13141.36 223
13142.45 218
13143.53 211
13144.61 186
13145.69 201
13146.78 250
13147.86 227
13148.94 216
13150.03 231
13151.11 251
13152.19 235
13153.28 249
13154.36 250
13155.44 221
13156.53 182
13157.61 262
13158.69 247
13159.78 206
13160.86 229
13161.94 263
13163.03 224
13164.11 231
13165.20 228
13166.28 240
13167.36 270
13168.45 227
13169.53 246
13170.62 232
13171.70 223
13172.78 245
13173.87 238
13174.95 247
13176.04 210
13177.12 207
13178.21 221
13179.29 192
13180.37 205
13181.46 223
13182.54 215
13183.63 259
13184.71 227
13185.80 199
13186.88 222
13187.97 258
13189.05 241
13190.14 210
13191.22 212
13192.31 232
13193.39 230
13194.48 254
13195.56 246
13196.65 235
13197.73 209
13198.82 225
13199.90 276
13200.99 243
13202.07 242
13203.16 241
13204.24 204
13205.33 220
13206.41 237
13207.50 240
13208.58 252
13209.67 205
13210.76 229
13211.84 248
13212.93 227
13214.01 196
13215.10 224
13216.19 244
13217.27 253
13218.36 255
13219.44 251
13220.53 232
13221.62 220
13222.70 235
13223.79 227
13224.87 227
13225.96 247
13227.05 231
13228.13 239
13229.22 240
13230.31 223
13231.39 228
13232.48 217
13233.57 206
13234.65 162
13235.74 227
13236.83 239
13237.91 255
13239.00 225
13240.09 268
13241.17 240
13242.26 269
13243.35 254
13244.43 256
13245.52 268
13246.61 265
13247.70 245
13248.78 259
13249.87 218
13250.96 280
13252.05 242
13253.13 233
13254.22 234
13255.31 237
13256.39 257
13257.48 295
13258.57 282
13259.66 235
13260.75 244
13261.83 244
13262.92 243
13264.01 271
13265.10 265
13266.19 237
13267.27 236
13268.36 304
13269.45 259
13270.54 234
13271.63 246
13272.71 258
13273.80 271
13274.89 268
13275.98 262
13277.07 242
13278.16 258
13279.24 277
13280.33 312
13281.42 280
13282.51 277
13283.60 311
13284.69 290
13285.78 306
13286.86 300
13287.95 265
13289.04 288
13290.13 298
13291.22 309
13292.31 275
13293.40 281
13294.49 323
13295.58 319
13296.67 329
13297.76 269
13298.84 291
13299.93 352
13301.02 315
13302.11 344
13303.20 309
13304.29 280
13305.38 299
13306.47 314
13307.56 276
13308.65 285
13309.74 309
13310.83 338
13311.92 322
13313.01 301
13314.10 322
13315.19 351
13316.28 292
13317.37 321
13318.46 365
13319.55 380
13320.64 381
13321.73 355
13322.82 331
13323.91 309
13325.00 303
13326.09 327
13327.18 307
13328.27 332
13329.36 361
13330.45 332
13331.54 292
13332.64 324
13333.73 330
13334.82 334
13335.91 317
13337.00 316
13338.09 304
13339.18 336
13340.27 397
13341.36 331
13342.45 315
13343.54 290
13344.64 315
13345.73 334
13346.82 349
13347.91 329
13349.00 349
13350.09 379
13351.18 349
13352.28 345
13353.37 345
13354.46 352
13355.55 392
13356.64 350
13357.73 320
13358.83 360
13359.92 379
13361.01 368
13362.10 405
13363.19 403
13364.29 405
13365.38 412
13366.47 405
13367.56 412
13368.65 417
13369.75 378
13370.84 357
13371.93 400
13373.02 391
13374.12 378
13375.21 403
13376.30 370
13377.39 292
13378.49 359
13379.58 356
13380.67 311
13381.76 369
13382.86 370
13383.95 330
13385.04 335
13386.13 315
13387.23 341
13388.32 322
13389.41 306
13390.51 315
13391.60 288
13392.69 323
13393.79 329
13394.88 363
13395.97 330
13397.07 318
13398.16 327
13399.25 357
13400.35 315
13401.44 342
13402.53 337
13403.63 311
13404.72 346
13405.81 336
13406.91 301
13408.00 284
13409.10 313
13410.19 347
13411.28 315
13412.38 259
13413.47 330
13414.57 339
13415.66 334
13416.75 354
13417.85 298
13418.94 337
13420.04 316
13421.13 332
13422.22 319
13423.32 336
13424.41 371
13425.51 331
13426.60 303
13427.70 322
13428.79 324
13429.89 300
13430.98 316
13432.08 334
13433.17 279
13434.27 342
13435.36 329
13436.46 351
13437.55 306
13438.65 323
13439.74 348
13440.84 360
13441.93 323
13443.03 337
13444.12 364
13445.22 370
13446.31 358
13447.41 323
13448.50 338
13449.60 357
13450.69 338
13451.79 339
13452.89 330
13453.98 364
13455.08 380
13456.17 347
13457.27 361
13458.36 396
13459.46 394
13460.56 343
13461.65 332
13462.75 400
13463.84 375
13464.94 370
13466.04 396
13467.13 404
13468.23 394
13469.32 392
13470.42 415
13471.52 352
13472.61 411
13473.71 403
13474.81 376
13475.90 365
13477.00 352
13478.10 337
13479.19 363
13480.29 386
13481.39 393
13482.48 409
13483.58 399
13484.68 355
13485.77 387
13486.87 395
13487.97 389
13489.07 416
13490.16 427
13491.26 408
13492.36 388
13493.45 412
13494.55 444
13495.65 469
13496.75 432
13497.84 446
13498.94 502
13500.04 505
13501.14 505
13502.23 486
13503.33 539
13504.43 535
13505.53 492
13506.63 492
13507.72 495
13508.82 466
13509.92 444
13511.02 429
13512.12 408
13513.21 373
13514.31 385
13515.41 361
13516.51 361
13517.61 368
13518.70 366
13519.80 385
13520.90 333
13522.00 348
13523.10 354
13524.20 324
13525.30 325
13526.39 326
13527.49 330
13528.59 367
13529.69 340
13530.79 344
13531.89 345
13532.99 308
13534.09 317
13535.18 338
13536.28 314
13537.38 322
13538.48 363
13539.58 326
13540.68 316
13541.78 308
13542.88 320
13543.98 297
13545.08 294
13546.18 332
13547.28 338
13548.38 319
13549.48 343
13550.57 298
13551.67 265
13552.77 275
13553.87 291
13554.97 278
13556.07 280
13557.17 269
13558.27 280
13559.37 315
13560.47 299
13561.57 268
13562.67 292
13563.77 296
13564.87 288
13565.97 314
13567.07 269
13568.17 252
13569.28 274
13570.38 289
13571.48 342
13572.58 334
13573.68 323
13574.78 335
13575.88 297
13576.98 297
13578.08 312
13579.18 340
13580.28 299
13581.38 322
13582.48 339
13583.58 313
13584.69 378
13585.79 333
13586.89 334
13587.99 320
13589.09 312
13590.19 296
13591.29 315
13592.39 334
13593.49 330
13594.60 296
13595.70 327
13596.80 334
13597.90 296
13599.00 298
13600.10 294
13601.21 284
13602.31 284
13603.41 321
13604.51 321
13605.61 312
13606.71 334
13607.82 331
13608.92 297
13610.02 329
13611.12 291
13612.22 289
13613.33 271
13614.43 307
13615.53 313
13616.63 279
13617.74 290
13618.84 321
13619.94 308
13621.04 307
13622.15 314
13623.25 319
13624.35 281
13625.45 291
13626.56 287
13627.66 345
13628.76 326
13629.86 307
13630.97 321
13632.07 317
13633.17 350
13634.28 316
13635.38 329
13636.48 315
13637.59 329
13638.69 270
13639.79 314
13640.90 272
13642.00 267
13643.10 286
13644.21 281
13645.31 296
13646.41 302
13647.52 340
13648.62 311
13649.72 299
13650.83 283
13651.93 285
13653.03 307
13654.14 291
13655.24 252
13656.35 287
13657.45 314
13658.55 292
13659.66 264
13660.76 269
13661.87 298
13662.97 296
13664.07 305
13665.18 323
13666.28 310
13667.39 308
13668.49 352
13669.60 331
13670.70 322
13671.81 344
13672.91 330
13674.01 340
13675.12 330
13676.22 292
13677.33 307
13678.43 300
13679.54 309
13680.64 292
13681.75 309
13682.85 316
13683.96 309
13685.06 319
13686.17 307
13687.27 266
13688.38 299
13689.48 303
13690.59 279
13691.69 317
13692.80 312
13693.91 285
13695.01 277
13696.12 267
13697.22 327
13698.33 309
13699.43 308
13700.54 309
13701.64 275
13702.75 292
13703.86 308
13704.96 288
13706.07 307
13707.17 314
13708.28 293
13709.39 349
13710.49 348
13711.60 336
13712.70 333
13713.81 337
13714.92 329
13716.02 353
13717.13 341
13718.24 333
13719.34 343
13720.45 340
13721.56 345
13722.66 361
13723.77 397
13724.88 383
13725.98 360
13727.09 354
13728.20 370
13729.30 401
13730.41 379
13731.52 405
13732.62 362
13733.73 381
13734.84 345
13735.94 371
13737.05 358
13738.16 365
13739.27 364
13740.37 345
13741.48 380
13742.59 382
13743.70 385
13744.80 402
13745.91 378
13747.02 373
13748.13 421
13749.23 401
13750.34 428
13751.45 435
13752.56 413
13753.67 401
13754.77 446
13755.88 437
13756.99 454
13758.10 445
13759.21 438
13760.31 495
13761.42 453
13762.53 516
13763.64 507
13764.75 537
13765.85 556
13766.96 596
13768.07 612
13769.18 594
13770.29 593
13771.40 643
13772.51 663
13773.61 632
13774.72 652
13775.83 629
13776.94 587
13778.05 561
13779.16 611
13780.27 597
13781.38 500
13782.48 501
13783.59 463
13784.70 465
13785.81 430
13786.92 393
13788.03 421
13789.14 427
13790.25 389
13791.36 373
13792.47 409
13793.58 449
13794.69 386
13795.80 379
13796.91 412
13798.02 394
13799.13 409
13800.24 416
13801.35 421
13802.45 348
13803.56 365
13804.67 445
13805.78 392
13806.89 357
13808.00 386
13809.11 386
13810.22 385
13811.34 331
13812.45 362
13813.56 412
13814.67 412
13815.78 376
13816.89 350
13818.00 381
13819.11 364
13820.22 371
13821.33 422
13822.44 389
13823.55 374
13824.66 368
13825.77 376
13826.88 307
13827.99 335
13829.10 330
13830.22 337
13831.33 352
13832.44 388
13833.55 354
13834.66 339
13835.77 380
13836.88 427
13837.99 398
13839.10 314
13840.22 330
13841.33 361
13842.44 329
13843.55 342
13844.66 363
13845.77 360
13846.88 396
13848.00 405
13849.11 390
13850.22 342
13851.33 395
13852.44 376
13853.56 382
13854.67 397
13855.78 400
13856.89 394
13858.00 419
13859.12 409
13860.23 411
13861.34 445
13862.45 464
13863.56 433
13864.68 422
13865.79 464
13866.90 421
13868.01 444
13869.13 424
13870.24 425
13871.35 406
13872.46 414
13873.58 426
13874.69 431
13875.80 405
13876.91 390
13878.03 403
13879.14 403
13880.25 362
13881.37 374
13882.48 402
13883.59 389
13884.71 361
13885.82 375
13886.93 399
13888.05 415
13889.16 454
13890.27 411
13891.39 373
13892.50 435
13893.61 422
13894.73 390
13895.84 451
13896.95 437
13898.07 421
13899.18 422
13900.29 410
13901.41 397
13902.52 439
13903.64 391
13904.75 372
13905.86 411
13906.98 407
13908.09 416
13909.21 417
13910.32 373
13911.43 344
13912.55 323
13913.66 354
13914.78 366
13915.89 350
13917.01 384
13918.12 350
13919.24 385
13920.35 393
13921.46 399
13922.58 345
13923.69 345
13924.81 388
13925.92 410
13927.04 384
13928.15 346
13929.27 384
13930.38 332
13931.50 344
13932.61 345
13933.73 309
13934.84 323
13935.96 338
13937.07 343
13938.19 343
13939.30 379
13940.42 336
13941.54 318
13942.65 278
13943.77 332
13944.88 348
13946.00 322
13947.11 347
13948.23 311
13949.34 348
13950.46 391
13951.58 357
13952.69 347
13953.81 355
13954.92 332
13956.04 337
13957.16 311
13958.27 328
13959.39 289
13960.50 354
13961.62 390
13962.74 346
13963.85 294
13964.97 324
13966.09 345
13967.20 333
13968.32 299
13969.44 333
13970.55 354
13971.67 379
13972.79 358
13973.90 345
13975.02 346
13976.14 366
13977.25 327
13978.37 304
13979.49 313
13980.60 319
13981.72 366
13982.84 352
13983.95 369
13985.07 367
13986.19 365
13987.31 374
13988.42 336
13989.54 316
13990.66 319
13991.78 362
13992.89 373
13994.01 392
13995.13 312
13996.25 358
13997.36 335
13998.48 344
13999.60 356
14000.72 367
14001.83 330
14002.95 386
14004.07 417
14005.19 375
14006.31 325
14007.42 375
14008.54 334
14009.66 406
14010.78 365
14011.90 397
14013.02 366
14014.13 383
14015.25 385
14016.37 356
14017.49 352
14018.61 382
14019.73 395
14020.84 404
14021.96 388
14023.08 364
14024.20 389
14025.32 365
14026.44 315
14027.56 338
14028.68 359
14029.80 355
14030.91 337
14032.03 351
14033.15 346
14034.27 302
14035.39 299
14036.51 319
14037.63 333
14038.75 349
14039.87 333
14040.99 320
14042.11 312
14043.23 320
14044.35 317
14045.47 328
14046.58 331
14047.70 305
14048.82 310
14049.94 314
14051.06 294
14052.18 305
14053.30 323
14054.42 335
14055.54 292
14056.66 298
14057.78 307
14058.90 309
14060.02 320
14061.14 334
14062.26 393
14063.38 357
14064.51 307
14065.63 343
14066.75 326
14067.87 347
14068.99 350
14070.11 377
14071.23 375
14072.35 360
14073.47 357
14074.59 340
14075.71 375
14076.83 398
14077.95 348
14079.07 400
14080.19 388
14081.32 385
14082.44 401
14083.56 411
14084.68 341
14085.80 388
14086.92 406
14088.04 398
14089.16 413
14090.29 412
14091.41 434
14092.53 442
14093.65 414
14094.77 411
14095.89 480
14097.01 468
14098.14 461
14099.26 417
14100.38 488
14101.50 459
14102.62 468
14103.75 419
14104.87 417
14105.99 459
14107.11 401
14108.23 400
14109.36 382
14110.48 368
14111.60 369
14112.72 334
14113.84 317
14114.97 321
14116.09 310
14117.21 299
14118.33 352
14119.46 306
14120.58 315
14121.70 321
14122.82 355
14123.95 320
14125.07 294
14126.19 311
14127.32 342
14128.44 321
14129.56 331
14130.68 339
14131.81 356
14132.93 339
14134.05 307
14135.18 352
14136.30 296
14137.42 296
14138.55 279
14139.67 292
14140.79 350
14141.92 270
14143.04 283
14144.16 317
14145.29 315
14146.41 328
14147.54 311
14148.66 295
14149.78 310
14150.91 288
14152.03 308
14153.15 349
14154.28 319
14155.40 270
14156.53 270
14157.65 311
14158.77 285
14159.90 292
14161.02 318
14162.15 316
14163.27 288
14164.40 271
14165.52 304
14166.64 368
14167.77 337
14168.89 311
14170.02 288
14171.14 266
14172.27 252
14173.39 296
14174.52 271
14175.64 271
14176.77 270
14177.89 280
14179.02 279
14180.14 302
14181.27 301
14182.39 264
14183.52 265
14184.64 263
14185.77 274
14186.89 310
14188.02 326
14189.14 270
14190.27 261
14191.39 248
14192.52 279
14193.64 291
14194.77 290
14195.90 288
14197.02 287
14198.15 294
14199.27 277
14200.40 247
14201.52 284
14202.65 266
14203.78 252
14204.90 262
14206.03 239
14207.15 285
14208.28 292
14209.41 244
14210.53 244
14211.66 305
14212.78 310
14213.91 260
14215.04 235
14216.16 264
14217.29 238
14218.42 251
14219.54 238
14220.67 257
14221.80 218
14222.92 236
14224.05 249
14225.18 245
14226.30 248
14227.43 285
14228.56 258
14229.68 266
14230.81 217
14231.94 282
14233.06 285
14234.19 238
14235.32 241
14236.45 204
14237.57 233
14238.70 283
14239.83 247
14240.96 217
14242.08 255
14243.21 227
14244.34 234
14245.47 229
14246.59 235
14247.72 237
14248.85 271
14249.98 248
14251.10 202
14252.23 236
14253.36 223
14254.49 241
14255.62 251
14256.74 254
14257.87 246
14259.00 220
14260.13 234
14261.26 255
14262.38 209
14263.51 196
14264.64 221
14265.77 233
14266.90 235
14268.03 253
14269.15 248
14270.28 257
14271.41 273
14272.54 215
14273.67 218
14274.80 229
14275.93 242
14277.06 224
14278.18 216
14279.31 211
14280.44 236
14281.57 228
14282.70 224
14283.83 228
14284.96 247
14286.09 236
14287.22 244
14288.35 207
14289.48 199
14290.60 224
14291.73 224
14292.86 221
14293.99 207
14295.12 194
14296.25 227
14297.38 216
14298.51 215
14299.64 204
14300.77 187
14301.90 193
14303.03 226
14304.16 243
14305.29 214
14306.42 211
14307.55 220
14308.68 188
14309.81 202
14310.94 184
14312.07 212
14313.20 216
14314.33 225
14315.46 183
14316.59 178
14317.72 224
14318.85 225
14319.98 263
14321.11 253
14322.24 229
14323.38 211
14324.51 224
14325.64 238
14326.77 198
14327.90 177
14329.03 215
14330.16 194
14331.29 206
14332.42 180
14333.55 184
14334.68 225
14335.82 203
14336.95 201
14338.08 164
14339.21 170
14340.34 188
14341.47 186
14342.60 175
14343.73 184
14344.87 197
14346.00 192
14347.13 214
14348.26 209
14349.39 188
14350.52 184
14351.66 190
14352.79 177
14353.92 190
14355.05 179
14356.18 202
14357.32 218
14358.45 212
14359.58 226
14360.71 191
14361.84 194
14362.98 200
14364.11 191
14365.24 206
14366.37 208
14367.51 214
14368.64 202
14369.77 198
14370.90 181
14372.04 194
14373.17 182
14374.30 210
14375.43 206
14376.57 161
14377.70 171
14378.83 178
14379.97 162
14381.10 195
14382.23 178
14383.36 179
14384.50 200
14385.63 174
14386.76 204
14387.90 215
14389.03 208
14390.16 221
14391.30 198
14392.43 222
14393.56 230
14394.70 202
14395.83 205
14396.96 210
14398.10 202
14399.23 200
14400.37 184
14401.50 205
14402.63 206
14403.77 196
14404.90 199
14406.03 182
14407.17 197
14408.30 209
14409.44 177
14410.57 209
14411.70 178
14412.84 177
14413.97 154
14415.11 188
14416.24 181
14417.38 193
14418.51 196
14419.64 176
14420.78 177
14421.91 214
14423.05 191
14424.18 196
14425.32 186
14426.45 185
14427.59 164
14428.72 170
14429.86 178
14430.99 177
14432.13 194
14433.26 208
14434.40 188
14435.53 204
14436.67 213
14437.80 188
14438.94 171
14440.07 215
14441.21 190
14442.34 168
14443.48 225
14444.61 204
14445.75 178
14446.89 179
14448.02 215
14449.16 202
14450.29 176
14451.43 184
14452.56 179
14453.70 236
14454.84 199
14455.97 150
14457.11 207
14458.24 187
14459.38 149
14460.52 190
14461.65 175
14462.79 181
14463.92 181
14465.06 178
14466.20 162
14467.33 170
14468.47 185
14469.61 200
14470.74 205
14471.88 200
14473.02 173
14474.15 202
14475.29 172
14476.43 189
14477.56 195
14478.70 206
14479.84 189
14480.97 168
14482.11 182
14483.25 174
14484.38 199
14485.52 176
14486.66 168
14487.79 189
14488.93 194
14490.07 205
14491.21 222
14492.34 177
14493.48 155
14494.62 161
14495.76 206
14496.89 200
14498.03 204
14499.17 176
14500.31 170
14501.44 192
14502.58 179
14503.72 179
14504.86 173
14506.00 165
14507.13 180
14508.27 183
14509.41 170
14510.55 194
14511.69 179
14512.82 158
14513.96 214
14515.10 185
14516.24 194
14517.38 208
14518.51 201
14519.65 169
14520.79 186
14521.93 190
14523.07 198
14524.21 165
14525.35 161
14526.48 166
14527.62 163
14528.76 163
14529.90 168
14531.04 175
14532.18 169
14533.32 207
14534.46 184
14535.60 163
14536.73 166
14537.87 184
14539.01 193
14540.15 166
14541.29 194
14542.43 202
14543.57 187
14544.71 168
14545.85 171
14546.99 165
14548.13 190
14549.27 158
14550.41 169
14551.55 181
14552.69 200
14553.83 186
14554.97 197
14556.11 174
14557.25 179
14558.39 202
14559.53 185
14560.67 185
14561.81 180
14562.95 186
14564.09 199
14565.23 191
14566.37 204
14567.51 215
14568.65 209
14569.79 181
14570.93 205
14572.07 199
14573.21 191
14574.35 191
14575.49 242
14576.63 233
14577.77 194
14578.91 206
14580.05 232
14581.19 244
14582.33 235
14583.48 201
14584.62 207
14585.76 229
14586.90 222
14588.04 175
14589.18 236
14590.32 226
14591.46 171
14592.60 239
14593.75 218
14594.89 200
14596.03 183
14597.17 215
14598.31 186
14599.45 198
14600.59 224
14601.74 214
14602.88 208
14604.02 198
14605.16 235
14606.30 236
14607.44 198
14608.59 238
14609.73 234
14610.87 216
14612.01 243
14613.15 242
14614.30 252
14615.44 226
14616.58 229
14617.72 226
14618.87 202
14620.01 196
14621.15 228
14622.29 195
14623.44 232
14624.58 205
14625.72 236
14626.86 266
14628.01 261
14629.15 285
14630.29 253
14631.43 246
14632.58 264
14633.72 270
14634.86 271
14636.01 268
14637.15 261
14638.29 241
14639.44 294
14640.58 281
14641.72 239
14642.86 242
14644.01 262
14645.15 251
14646.29 216
14647.44 234
14648.58 184
14649.73 248
14650.87 215
14652.01 213
14653.16 204
14654.30 202
14655.44 174
14656.59 197
14657.73 235
14658.87 223
14660.02 210
14661.16 209
14662.31 208
14663.45 231
14664.59 204
14665.74 188
14666.88 212
14668.03 202
14669.17 206
14670.32 207
14671.46 176
14672.60 207
14673.75 168
14674.89 193
14676.04 172
14677.18 195
14678.33 204
14679.47 201
14680.62 208
14681.76 204
14682.91 207
14684.05 194
14685.20 197
14686.34 185
14687.49 175
14688.63 165
14689.78 185
14690.92 203
14692.07 177
14693.21 189
14694.36 208
14695.50 206
14696.65 179
14697.79 174
14698.94 192
14700.08 191
14701.23 200
14702.38 210
14703.52 196
14704.67 220
14705.81 194
14706.96 187
14708.10 228
14709.25 216
14710.40 205
14711.54 221
14712.69 199
14713.83 208
14714.98 179
14716.13 180
14717.27 185
14718.42 201
14719.56 193
14720.71 259
14721.86 218
14723.00 216
14724.15 179
14725.30 218
14726.44 203
14727.59 181
14728.74 164
14729.88 180
14731.03 184
14732.18 214
14733.32 223
14734.47 185
14735.62 179
14736.76 191
14737.91 220
14739.06 211
14740.20 167
14741.35 189
14742.50 207
14743.65 199
14744.79 201
14745.94 192
14747.09 199
14748.23 198
14749.38 206
14750.53 194
14751.68 209
14752.82 229
14753.97 195
14755.12 178
14756.27 175
14757.42 194
14758.56 207
14759.71 219
14760.86 227
14762.01 186
14763.15 208
14764.30 228
14765.45 201
14766.60 206
14767.75 187
14768.90 215
14770.04 194
14771.19 225
14772.34 235
14773.49 223
14774.64 180
14775.79 233
14776.93 217
14778.08 225
14779.23 221
14780.38 256
14781.53 246
14782.68 216
14783.83 225
14784.97 212
14786.12 218
14787.27 238
14788.42 231
14789.57 249
14790.72 235
14791.87 259
14793.02 264
14794.17 270
14795.32 227
14796.46 263
14797.61 263
14798.76 286
14799.91 243
14801.06 243
14802.21 249
14803.36 251
14804.51 251
14805.66 227
14806.81 214
14807.96 288
14809.11 262
14810.26 263
14811.41 228
14812.56 252
14813.71 250
14814.86 259
14816.01 251
14817.16 233
14818.31 237
14819.46 213
14820.61 290
14821.76 264
14822.91 252
14824.06 236
14825.21 231
14826.36 196
14827.51 189
14828.66 214
14829.81 184
14830.96 168
14832.11 220
14833.26 226
14834.42 208
14835.57 203
14836.72 239
14837.87 216
14839.02 184
14840.17 216
14841.32 203
14842.47 189
14843.62 179
14844.77 186
14845.92 180
14847.08 194
14848.23 173
14849.38 187
14850.53 203
14851.68 183
14852.83 180
14853.98 177
14855.14 169
14856.29 171
14857.44 170
14858.59 155
14859.74 181
14860.89 204
14862.05 185
14863.20 154
14864.35 150
14865.50 173
14866.65 165
14867.81 196
14868.96 186
14870.11 161
14871.26 161
14872.41 160
14873.57 168
14874.72 155
14875.87 167
14877.02 183
14878.18 188
14879.33 158
14880.48 145
14881.63 184
14882.79 182
14883.94 170
14885.09 186
14886.24 189
14887.40 174
14888.55 171
14889.70 161
14890.86 146
14892.01 154
14893.16 172
14894.31 169
14895.47 163
14896.62 146
14897.77 172
14898.93 196
14900.08 158
14901.23 157
14902.39 177
14903.54 185
14904.69 185
14905.85 160
14907.00 143
14908.16 191
14909.31 161
14910.46 158
14911.62 172
14912.77 159
14913.92 176
14915.08 185
14916.23 170
14917.39 176
14918.54 179
14919.69 156
14920.85 170
14922.00 155
14923.16 194
14924.31 197
14925.46 177
14926.62 163
14927.77 151
14928.93 180
14930.08 198
14931.24 200
14932.39 190
14933.55 159
14934.70 190
14935.85 174
14937.01 199
14938.16 167
14939.32 181
14940.47 173
14941.63 154
14942.78 180
14943.94 180
14945.09 141
14946.25 150
14947.40 173
14948.56 155
14949.71 171
14950.87 155
14952.03 153
14953.18 156
14954.34 189
14955.49 191
14956.65 187
14957.80 146
14958.96 128
14960.11 145
14961.27 171
14962.42 140
14963.58 114
14964.74 154
14965.89 151
14967.05 144
14968.20 163
14969.36 156
14970.52 172
14971.67 170
14972.83 148
14973.98 141
14975.14 156
14976.30 166
14977.45 184
14978.61 145
14979.77 111
14980.92 134
14982.08 146
14983.24 169
14984.39 153
14985.55 167
14986.70 137
14987.86 170
14989.02 161
14990.18 132
14991.33 149
14992.49 139
14993.65 119
14994.80 137
14995.96 128
14997.12 167
14998.27 146
14999.43 132
15000.59 152
15001.75 143
15002.90 151
15004.06 156
15005.22 166
15006.37 130
15007.53 133
15008.69 182
15009.85 171
15011.00 161
15012.16 160
15013.32 173
15014.48 122
15015.64 123
15016.79 149
15017.95 140
15019.11 130
15020.27 136
15021.43 167
15022.58 147
15023.74 130
15024.90 161
15026.06 125
15027.22 159
15028.37 134
15029.53 148
15030.69 141
15031.85 129
15033.01 147
15034.17 148
15035.32 114
15036.48 115
15037.64 139
15038.80 123
15039.96 135
15041.12 137
15042.28 136
15043.44 168
15044.59 150
15045.75 149
15046.91 117
15048.07 132
15049.23 123
15050.39 128
15051.55 125
15052.71 133
15053.87 137
15055.03 120
15056.19 111
15057.35 124
15058.50 134
15059.66 143
15060.82 147
15061.98 111
15063.14 138
15064.30 163
15065.46 154
15066.62 158
15067.78 145
15068.94 132
15070.10 128
15071.26 134
15072.42 151
15073.58 157
15074.74 144
15075.90 124
15077.06 141
15078.22 123
15079.38 152
15080.54 159
15081.70 138
15082.86 137
15084.02 126
15085.18 116
15086.34 147
15087.50 125
15088.67 101
15089.83 133
15090.99 154
15092.15 143
15093.31 134
15094.47 130
15095.63 134
15096.79 138
15097.95 140
15099.11 120
15100.27 132
15101.43 139
15102.60 122
15103.76 142
15104.92 135
15106.08 151
15107.24 134
15108.40 146
15109.56 151
15110.72 132
15111.89 128
15113.05 123
15114.21 115
15115.37 151
15116.53 154
15117.69 146
15118.86 141
15120.02 112
15121.18 141
15122.34 131
15123.50 143
15124.67 141
15125.83 149
15126.99 125
15128.15 147
15129.31 132
15130.48 135
15131.64 136
15132.80 138
15133.96 153
15135.13 115
15136.29 142
15137.45 125
15138.61 137
15139.78 139
15140.94 131
15142.10 128
15143.26 136
15144.43 151
15145.59 137
15146.75 149
15147.91 122
15149.08 119
15150.24 115
15151.40 111
15152.57 123
15153.73 154
15154.89 142
15156.06 122
15157.22 118
15158.38 122
15159.55 139
15160.71 148
15161.87 151
15163.04 132
15164.20 132
15165.36 158
15166.53 148
15167.69 118
15168.85 133
15170.02 123
15171.18 130
15172.35 155
15173.51 168
15174.67 148
15175.84 137
15177.00 125
15178.17 135
15179.33 156
15180.49 152
15181.66 142
15182.82 119
15183.99 136
15185.15 141
15186.31 139
15187.48 149
15188.64 117
15189.81 117
15190.97 176
15192.14 158
15193.30 129
15194.47 138
15195.63 162
15196.80 141
15197.96 150
15199.13 169
15200.29 139
15201.46 134
15202.62 142
15203.79 145
15204.95 148
15206.12 145
15207.28 145
15208.45 171
15209.61 163
15210.78 146
15211.94 169
15213.11 142
15214.27 157
15215.44 156
15216.60 158
15217.77 180
15218.93 161
15220.10 133
15221.27 135
15222.43 128
15223.60 138
15224.76 137
15225.93 161
15227.10 182
15228.26 189
15229.43 181
15230.59 165
15231.76 169
15232.93 163
15234.09 160
15235.26 176
15236.42 191
15237.59 224
15238.76 150
15239.92 184
15241.09 174
15242.26 150
15243.42 159
15244.59 195
15245.76 163
15246.92 164
15248.09 172
15249.26 150
15250.42 168
15251.59 179
15252.76 176
15253.92 164
15255.09 127
15256.26 139
15257.43 150
15258.59 132
15259.76 180
15260.93 159
15262.09 131
15263.26 133
15264.43 138
15265.60 162
15266.76 147
15267.93 140
15269.10 126
15270.27 135
15271.43 159
15272.60 170
15273.77 142
15274.94 141
15276.10 175
15277.27 159
15278.44 134
15279.61 122
15280.78 154
15281.94 156
15283.11 137
15284.28 171
15285.45 142
15286.62 145
15287.79 146
15288.95 147
15290.12 146
15291.29 137
15292.46 133
15293.63 148
15294.80 147
15295.96 142
15297.13 140
15298.30 151
15299.47 130
15300.64 157
15301.81 172
15302.98 114
15304.15 120
15305.31 138
15306.48 155
15307.65 138
15308.82 155
15309.99 160
15311.16 126
15312.33 169
15313.50 124
15314.67 138
15315.84 150
15317.01 112
15318.18 98
15319.34 134
15320.51 121
15321.68 130
15322.85 132
15324.02 147
15325.19 134
15326.36 115
15327.53 108
15328.70 143
15329.87 133
15331.04 150
15332.21 151
15333.38 138
15334.55 165
15335.72 134
15336.89 163
15338.06 144
15339.23 132
15340.40 157
15341.57 139
15342.74 166
15343.91 172
15345.08 156
15346.26 151
15347.43 147
15348.60 144
15349.77 168
15350.94 131
15352.11 143
15353.28 128
15354.45 130
15355.62 112
15356.79 100
15357.96 124
15359.13 136
15360.30 148
15361.48 127
15362.65 153
15363.82 120
15364.99 133
15366.16 136
15367.33 121
15368.50 124
15369.67 131
15370.85 142
15372.02 164
15373.19 147
15374.36 115
15375.53 145
15376.70 160
15377.88 118
15379.05 126
15380.22 134
15381.39 112
15382.56 129
15383.73 139
15384.91 127
15386.08 150
15387.25 141
15388.42 139
15389.59 142
15390.77 153
15391.94 132
15393.11 161
15394.28 131
15395.46 134
15396.63 177
15397.80 141
15398.97 145
15400.15 132
15401.32 145
15402.49 139
15403.66 113
15404.84 139
15406.01 134
15407.18 131
15408.36 122
15409.53 134
15410.70 138
15411.87 165
15413.05 139
15414.22 120
15415.39 130
15416.57 144
15417.74 128
15418.91 139
15420.09 146
15421.26 142
15422.43 148
15423.61 138
15424.78 134
15425.95 160
15427.13 154
15428.30 135
15429.47 136
15430.65 122
15431.82 164
15433.00 126
15434.17 127
15435.34 142
15436.52 153
15437.69 130
15438.87 138
15440.04 134
15441.21 142
15442.39 143
15443.56 119
15444.74 108
15445.91 136
15447.09 138
15448.26 152
15449.43 129
15450.61 143
15451.78 159
15452.96 120
15454.13 142
15455.31 165
15456.48 149
15457.66 144
15458.83 139
15460.01 148
15461.18 126
15462.36 133
15463.53 121
15464.71 163
15465.88 122
15467.06 141
15468.23 152
15469.41 128
15470.58 158
15471.76 148
15472.93 132
15474.11 159
15475.28 149
15476.46 130
15477.63 131
15478.81 123
15479.99 157
15481.16 166
15482.34 146
15483.51 120
15484.69 123
15485.86 158
15487.04 149
15488.22 145
15489.39 125
15490.57 172
15491.74 121
15492.92 160
15494.10 151
15495.27 173
15496.45 149
15497.62 156
15498.80 146
15499.98 140
15501.15 161
15502.33 147
15503.51 157
15504.68 165
15505.86 174
15507.04 139
15508.21 144
15509.39 140
15510.57 146
15511.74 128
15512.92 152
15514.10 181
15515.27 148
15516.45 152
15517.63 175
15518.81 160
15519.98 151
15521.16 151
15522.34 132
15523.51 114
15524.69 144
15525.87 121
15527.05 143
15528.22 134
15529.40 120
15530.58 154
15531.76 152
15532.93 142
15534.11 156
15535.29 161
15536.47 136
15537.64 134
15538.82 177
15540.00 148
15541.18 166
15542.36 146
15543.53 150
15544.71 162
15545.89 132
15547.07 130
15548.25 134
15549.43 152
15550.60 151
15551.78 153
15552.96 162
15554.14 169
15555.32 150
15556.50 151
15557.67 166
15558.85 172
15560.03 152
15561.21 157
15562.39 166
15563.57 185
15564.75 154
15565.93 145
15567.10 140
15568.28 167
15569.46 157
15570.64 162
15571.82 148
15573.00 158
15574.18 171
15575.36 179
15576.54 177
15577.72 155
15578.90 182
15580.08 159
15581.26 138
15582.43 159
15583.61 172
15584.79 151
15585.97 167
15587.15 175
15588.33 185
15589.51 159
15590.69 165
15591.87 170
15593.05 190
15594.23 167
15595.41 171
15596.59 183
15597.77 200
15598.95 199
15600.13 160
15601.31 156
15602.49 180
15603.67 192
15604.85 195
15606.03 218
15607.21 187
15608.40 203
15609.58 204
15610.76 198
15611.94 178
15613.12 156
15614.30 175
15615.48 186
15616.66 159
15617.84 175
15619.02 175
15620.20 181
15621.38 194
15622.56 203
15623.75 200
15624.93 207
15626.11 216
15627.29 177
15628.47 224
15629.65 207
15630.83 211
15632.01 199
15633.20 222
15634.38 187
15635.56 205
15636.74 255
15637.92 253
15639.10 204
15640.29 202
15641.47 200
15642.65 223
15643.83 193
15645.01 195
15646.19 222
15647.38 220
15648.56 245
15649.74 202
15650.92 206
15652.10 268
15653.29 267
15654.47 215
15655.65 211
15656.83 292
15658.02 268
15659.20 240
15660.38 214
15661.56 269
15662.75 288
15663.93 239
15665.11 237
15666.29 233
15667.48 227
15668.66 206
15669.84 254
15671.03 250
15672.21 187
15673.39 213
15674.57 249
15675.76 212
15676.94 203
15678.12 221
15679.31 214
15680.49 241
15681.67 233
15682.86 205
15684.04 238
15685.22 250
15686.41 246
15687.59 213
15688.77 212
15689.96 207
15691.14 211
15692.32 199
15693.51 198
15694.69 207
15695.88 201
15697.06 195
15698.24 202
15699.43 216
15700.61 238
15701.80 201
15702.98 257
15704.16 217
15705.35 240
15706.53 255
15707.72 243
15708.90 244
15710.09 267
15711.27 193
15712.45 212
15713.64 232
15714.82 226
15716.01 231
15717.19 225
15718.38 235
15719.56 212
15720.75 218
15721.93 244
15723.12 231
15724.30 241
15725.49 205
15726.67 229
15727.86 226
15729.04 245
15730.23 228
15731.41 245
15732.60 244
15733.78 202
15734.97 249
15736.15 240
15737.34 269
15738.52 272
15739.71 254
15740.89 237
15742.08 266
15743.27 214
15744.45 195
15745.64 246
15746.82 266
15748.01 259
15749.19 276
15750.38 282
15751.57 283
15752.75 268
15753.94 256
15755.12 270
15756.31 254
15757.50 254
15758.68 235
15759.87 239
15761.05 288
15762.24 262
15763.43 254
15764.61 261
15765.80 268
15766.99 273
15768.17 254
15769.36 245
15770.55 273
15771.73 245
15772.92 265
15774.11 235
15775.29 214
15776.48 205
15777.67 227
15778.85 244
15780.04 250
15781.23 239
15782.42 248
15783.60 281
15784.79 262
15785.98 239
15787.16 245
15788.35 231
15789.54 275
15790.73 264
15791.91 241
15793.10 210
15794.29 205
15795.48 201
15796.66 220
15797.85 230
15799.04 186
15800.23 192
15801.41 204
15802.60 213
15803.79 215
15804.98 187
15806.17 197
15807.35 200
15808.54 191
15809.73 211
15810.92 207
15812.11 205
15813.30 220
15814.48 197
15815.67 176
15816.86 204
15818.05 208
15819.24 188
15820.43 182
15821.61 177
15822.80 194
15823.99 202
15825.18 164
15826.37 152
15827.56 198
15828.75 218
15829.94 187
15831.12 189
15832.31 191
15833.50 212
15834.69 216
15835.88 188
15837.07 171
15838.26 179
15839.45 217
15840.64 187
15841.83 196
15843.02 199
15844.21 163
15845.39 207
15846.58 181
15847.77 142
15848.96 184
15850.15 200
15851.34 188
15852.53 170
15853.72 154
15854.91 170
15856.10 161
15857.29 185
15858.48 179
15859.67 181
15860.86 177
15862.05 188
15863.24 170
15864.43 183
15865.62 156
15866.81 187
15868.00 194
15869.19 208
15870.38 231
15871.57 179
15872.76 157
15873.96 151
15875.15 163
15876.34 174
15877.53 208
15878.72 176
15879.91 173
15881.10 168
15882.29 171
15883.48 192
15884.67 211
15885.86 177
15887.05 173
15888.25 176
15889.44 186
15890.63 151
15891.82 170
15893.01 197
15894.20 183
15895.39 217
15896.58 190
15897.78 201
15898.97 196
15900.16 177
15901.35 208
15902.54 181
15903.73 165
15904.92 226
15906.12 212
15907.31 210
15908.50 162
15909.69 191
15910.88 210
15912.08 205
15913.27 184
15914.46 180
15915.65 220
15916.84 192
15918.04 195
15919.23 195
15920.42 170
15921.61 180
15922.81 190
15924.00 209
15925.19 215
15926.38 177
15927.58 199
15928.77 224
15929.96 181
15931.15 208
15932.35 209
15933.54 224
15934.73 162
15935.92 205
15937.12 191
15938.31 181
15939.50 162
15940.70 171
15941.89 175
15943.08 183
15944.28 169
15945.47 171
15946.66 138
15947.86 145
15949.05 140
15950.24 158
15951.44 158
15952.63 163
15953.82 178
15955.02 175
15956.21 159
15957.40 144
15958.60 151
15959.79 122
15960.99 151
15962.18 170
15963.37 123
15964.57 122
15965.76 138
15966.96 145
15968.15 175
15969.34 134
15970.54 124
15971.73 139
15972.93 154
15974.12 151
15975.31 152
15976.51 178
15977.70 155
15978.90 141
15980.09 128
15981.29 121
15982.48 170
15983.68 155
15984.87 111
15986.07 124
15987.26 126
15988.46 151
15989.65 144
15990.85 141
15992.04 149
15993.24 136
15994.43 127
15995.63 147
15996.82 173
15998.02 129
15999.21 150
16000.41 163
16001.60 130
16002.80 136
16003.99 126
16005.19 155
16006.38 139
16007.58 140
16008.77 147
16009.97 125
16011.17 132
16012.36 130
16013.56 147
16014.75 144
16015.95 127
16017.14 119
16018.34 136
16019.54 116
16020.73 136
16021.93 107
16023.13 152
16024.32 138
16025.52 126
16026.71 137
16027.91 134
16029.11 166
16030.30 134
16031.50 122
16032.70 139
16033.89 139
16035.09 131
16036.29 137
16037.48 127
16038.68 132
16039.88 157
16041.07 146
16042.27 144
16043.47 143
16044.66 115
16045.86 145
16047.06 152
16048.25 130
16049.45 121
16050.65 119
16051.85 132
16053.04 131
16054.24 136
16055.44 135
16056.64 148
16057.83 145
16059.03 131
16060.23 139
16061.43 131
16062.62 126
16063.82 123
16065.02 128
16066.22 109
16067.41 116
16068.61 123
16069.81 109
16071.01 99
16072.21 106
16073.40 129
16074.60 119
16075.80 100
16077.00 127
16078.20 127
16079.39 134
16080.59 127
16081.79 133
16082.99 118
16084.19 109
16085.39 101
16086.58 126
16087.78 130
16088.98 128
16090.18 120
16091.38 115
16092.58 110
16093.78 118
16094.98 126
16096.17 121
16097.37 113
16098.57 114
16099.77 115
16100.97 110
16102.17 95
16103.37 123
16104.57 118
16105.77 124
16106.97 129
16108.17 128
16109.36 117
16110.56 134
16111.76 131
16112.96 109
16114.16 132
16115.36 142
16116.56 134
16117.76 100
16118.96 110
16120.16 119
16121.36 126
16122.56 129
16123.76 129
16124.96 132
16126.16 113
16127.36 110
16128.56 122
16129.76 120
16130.96 119
16132.16 135
16133.36 110
16134.56 115
16135.76 99
16136.96 118
16138.16 127
16139.36 157
16140.56 109
16141.76 102
16142.97 105
16144.17 102
16145.37 113
16146.57 111
16147.77 114
16148.97 130
16150.17 119
16151.37 106
16152.57 121
16153.77 109
16154.97 118
16156.18 115
16157.38 112
16158.58 94
16159.78 118
16160.98 132
16162.18 133
16163.38 132
16164.58 104
16165.79 102
16166.99 126
16168.19 110
16169.39 94
16170.59 85
16171.79 122
16173.00 114
16174.20 120
16175.40 104
16176.60 104
16177.80 122
16179.01 106
16180.21 119
16181.41 120
16182.61 91
16183.81 137
16185.02 112
16186.22 114
16187.42 119
16188.62 138
16189.82 125
16191.03 101
16192.23 106
16193.43 99
16194.63 123
16195.84 93
16197.04 119
16198.24 137
16199.45 116
16200.65 122
16201.85 107
16203.05 125
16204.26 110
16205.46 123
16206.66 150
16207.87 139
16209.07 122
16210.27 121
16211.48 115
16212.68 125
16213.88 120
16215.08 122
16216.29 126
16217.49 115
16218.70 125
16219.90 110
16221.10 134
16222.31 105
16223.51 112
16224.71 118
16225.92 124
16227.12 117
16228.32 113
16229.53 121
16230.73 111
16231.94 115
16233.14 129
16234.34 129
16235.55 133
16236.75 146
16237.96 157
16239.16 152
16240.36 156
16241.57 130
16242.77 135
16243.98 129
16245.18 139
16246.39 142
16247.59 129
16248.80 101
16250.00 144
16251.21 141
16252.41 119
16253.61 123
16254.82 110
16256.02 109
16257.23 129
16258.43 128
16259.64 143
16260.84 134
16262.05 128
16263.25 138
16264.46 153
16265.66 141
16266.87 135
16268.08 154
16269.28 144
16270.49 130
16271.69 123
16272.90 133
16274.10 175
16275.31 141
16276.51 126
16277.72 127
16278.92 135
16280.13 149
16281.34 129
16282.54 164
16283.75 145
16284.95 149
16286.16 121
16287.37 129
16288.57 141
16289.78 124
16290.98 148
16292.19 150
16293.40 141
16294.60 136
16295.81 137
16297.02 128
16298.22 124
16299.43 169
16300.63 144
16301.84 150
16303.05 178
16304.25 171
16305.46 146
16306.67 179
16307.87 147
16309.08 155
16310.29 134
16311.50 136
16312.70 152
16313.91 135
16315.12 154
16316.32 142
16317.53 168
16318.74 155
16319.94 161
16321.15 132
16322.36 131
16323.57 152
16324.77 125
16325.98 141
16327.19 144
16328.40 128
16329.60 127
16330.81 117
16332.02 122
16333.23 163
16334.43 132
16335.64 131
16336.85 158
16338.06 117
16339.27 120
16340.47 132
16341.68 147
16342.89 134
16344.10 144
16345.31 123
16346.51 108
16347.72 119
16348.93 124
16350.14 135
16351.35 109
16352.56 133
16353.77 131
16354.97 133
16356.18 126
16357.39 121
16358.60 112
16359.81 99
16361.02 125
16362.23 128
16363.43 124
16364.64 109
16365.85 118
16367.06 142
16368.27 139
16369.48 123
16370.69 113
16371.90 130
16373.11 109
16374.32 106
16375.53 116
16376.73 120
16377.94 125
16379.15 144
16380.36 125
16381.57 97
16382.78 111
16383.99 118
16385.20 107
16386.41 120
16387.62 155
16388.83 124
16390.04 125
16391.25 133
16392.46 134
16393.67 115
16394.88 130
16396.09 116
16397.30 132
16398.51 140
16399.72 95
16400.93 98
16402.14 149
16403.35 111
16404.56 112
16405.77 109
16406.98 130
16408.19 118
16409.40 104
16410.61 128
16411.82 113
16413.04 138
16414.25 121
16415.46 99
16416.67 115
16417.88 129
16419.09 115
16420.30 116
16421.51 108
16422.72 121
16423.93 130
16425.14 154
16426.36 138
16427.57 87
16428.78 101
16429.99 106
16431.20 117
16432.41 110
16433.62 116
16434.83 104
16436.05 115
16437.26 118
16438.47 100
16439.68 120
16440.89 126
16442.10 131
16443.32 113
16444.53 101
16445.74 117
16446.95 113
16448.16 123
16449.38 106
16450.59 111
16451.80 94
16453.01 101
16454.22 117
16455.44 114
16456.65 105
16457.86 102
16459.07 121
16460.29 119
16461.50 73
16462.71 117
16463.92 126
16465.14 111
16466.35 109
16467.56 120
16468.77 118
16469.99 133
16471.20 128
16472.41 117
16473.63 108
16474.84 122
16476.05 127
16477.26 117
16478.48 118
16479.69 88
16480.90 97
16482.12 116
16483.33 102
16484.54 108
16485.76 118
16486.97 105
16488.18 104
16489.40 93
16490.61 76
16491.82 115
16493.04 99
16494.25 98
16495.47 113
16496.68 80
16497.89 95
16499.11 97
16500.32 101
16501.53 117
16502.75 103
16503.96 117
16505.18 101
16506.39 115
16507.61 105
16508.82 110
16510.03 115
16511.25 93
16512.46 114
16513.68 118
16514.89 151
16516.11 97
16517.32 99
16518.53 105
16519.75 111
16520.96 104
16522.18 93
16523.39 89
16524.61 133
16525.82 128
16527.04 97
16528.25 104
16529.47 121
16530.68 90
16531.90 92
16533.11 122
16534.33 110
16535.54 129
16536.76 127
16537.97 131
16539.19 108
16540.40 117
16541.62 108
16542.84 112
16544.05 96
16545.27 111
16546.48 127
16547.70 118
16548.91 112
16550.13 114
16551.35 113
16552.56 101
16553.78 104
16554.99 118
16556.21 128
16557.42 95
16558.64 99
16559.86 125
16561.07 128
16562.29 123
16563.51 125
16564.72 117
16565.94 112
16567.15 113
16568.37 110
16569.59 118
16570.80 100
16572.02 112
16573.24 141
16574.45 106
16575.67 109
16576.89 112
16578.10 127
16579.32 129
16580.54 124
16581.75 118
16582.97 115
16584.19 114
16585.41 99
16586.62 100
16587.84 101
16589.06 104
16590.27 112
16591.49 142
16592.71 122
16593.93 136
16595.14 110
16596.36 93
16597.58 106
16598.80 124
16600.01 105
16601.23 103
16602.45 93
16603.67 113
16604.88 98
16606.10 86
16607.32 108
16608.54 96
16609.76 106
16610.97 100
16612.19 100
16613.41 132
16614.63 111
16615.85 94
16617.06 118
16618.28 114
16619.50 104
16620.72 115
16621.94 102
16623.16 111
16624.37 109
16625.59 95
16626.81 95
16628.03 113
16629.25 108
16630.47 102
16631.69 100
16632.90 125
16634.12 111
16635.34 92
16636.56 112
16637.78 138
16639.00 110
16640.22 112
16641.44 93
16642.66 88
16643.88 89
16645.09 95
16646.31 121
16647.53 99
16648.75 96
16649.97 96
16651.19 99
16652.41 123
16653.63 86
16654.85 106
16656.07 86
16657.29 89
16658.51 96
16659.73 91
16660.95 101
16662.17 123
16663.39 108
16664.61 99
16665.83 94
16667.05 88
16668.27 93
16669.49 83
16670.71 103
16671.93 125
16673.15 90
16674.37 104
16675.59 106
16676.81 109
16678.03 110
16679.25 90
16680.47 83
16681.69 104
16682.91 103
16684.13 130
16685.35 111
16686.58 92
16687.80 108
16689.02 90
16690.24 92
16691.46 103
16692.68 112
16693.90 90
16695.12 137
16696.34 114
16697.56 107
16698.79 100
16700.01 94
16701.23 76
16702.45 114
16703.67 119
16704.89 97
16706.11 104
16707.34 97
16708.56 94
16709.78 92
16711.00 106
16712.22 124
16713.44 124
16714.67 119
16715.89 91
16717.11 91
16718.33 97
16719.55 103
16720.78 103
16722.00 109
16723.22 100
16724.44 108
16725.66 92
16726.89 95
16728.11 85
16729.33 80
16730.55 98
16731.78 95
16733.00 94
16734.22 103
16735.44 119
16736.67 112
16737.89 95
16739.11 95
16740.33 114
16741.56 93
16742.78 110
16744.00 114
16745.22 59
16746.45 76
16747.67 106
16748.89 124
16750.12 109
16751.34 97
16752.56 91
16753.79 103
16755.01 91
16756.23 79
16757.46 102
16758.68 109
16759.90 124
16761.13 103
16762.35 77
16763.57 102
16764.80 124
16766.02 108
16767.24 97
16768.47 96
16769.69 122
16770.92 99
16772.14 91
16773.36 95
16774.59 105
16775.81 134
16777.04 131
16778.26 86
16779.48 109
16780.71 98
16781.93 108
16783.16 87
16784.38 99
16785.61 132
16786.83 101
16788.05 109
16789.28 98
16790.50 112
16791.73 114
16792.95 107
16794.18 85
16795.40 83
16796.63 104
16797.85 109
16799.08 95
16800.30 87
16801.53 84
16802.75 99
16803.98 88
16805.20 92
16806.43 123
16807.65 124
16808.88 115
16810.10 92
16811.33 101
16812.55 108
16813.78 102
16815.00 92
16816.23 95
16817.46 117
16818.68 99
16819.91 111
16821.13 120
16822.36 100
16823.58 104
16824.81 123
16826.04 103
16827.26 116
16828.49 91
16829.71 89
16830.94 108
16832.17 113
16833.39 94
16834.62 81
16835.84 87
16837.07 110
16838.30 120
16839.52 135
16840.75 123
16841.98 128
16843.20 104
16844.43 111
16845.66 114
16846.88 121
16848.11 112
16849.34 116
16850.56 129
16851.79 132
16853.02 115
16854.24 99
16855.47 103
16856.70 103
16857.92 152
16859.15 141
16860.38 144
16861.61 112
16862.83 116
16864.06 124
16865.29 143
16866.52 139
16867.74 131
16868.97 129
16870.20 112
16871.42 133
16872.65 143
16873.88 128
16875.11 130
16876.34 131
16877.56 117
16878.79 143
16880.02 150
16881.25 160
16882.47 120
16883.70 146
16884.93 144
16886.16 132
16887.39 132
16888.62 148
16889.84 178
16891.07 134
16892.30 150
16893.53 139
16894.76 148
16895.98 167
16897.21 123
16898.44 121
16899.67 113
16900.90 110
16902.13 108
16903.36 130
16904.59 131
16905.81 117
16907.04 155
16908.27 120
16909.50 124
16910.73 123
16911.96 134
16913.19 99
16914.42 106
16915.65 117
16916.88 151
16918.10 127
16919.33 122
16920.56 104
16921.79 110
16923.02 134
16924.25 125
16925.48 120
16926.71 127
16927.94 118
16929.17 146
16930.40 123
16931.63 101
16932.86 111
16934.09 141
16935.32 133
16936.55 93
16937.78 97
16939.01 115
16940.24 130
16941.47 108
16942.70 86
16943.93 105
16945.16 109
16946.39 109
16947.62 99
16948.85 116
16950.08 121
16951.31 100
16952.54 108
16953.77 100
16955.00 100
16956.23 113
16957.46 101
16958.69 103
16959.93 92
16961.16 101
16962.39 114
16963.62 112
16964.85 113
16966.08 95
16967.31 127
16968.54 143
16969.77 105
16971.00 84
16972.24 100
16973.47 121
16974.70 109
16975.93 104
16977.16 112
16978.39 118
16979.62 124
16980.85 134
16982.09 147
16983.32 110
16984.55 111
16985.78 116
16987.01 95
16988.24 89
16989.48 101
16990.71 99
16991.94 83
16993.17 105
16994.40 90
16995.64 114
16996.87 118
16998.10 80
16999.33 75
17000.57 80
17001.80 112
17003.03 111
17004.26 89
17005.49 101
17006.73 104
17007.96 125
17009.19 118
17010.42 106
17011.66 110
17012.89 120
17014.12 91
17015.36 107
17016.59 119
17017.82 131
17019.05 107
17020.29 103
17021.52 99
17022.75 101
17023.99 109
17025.22 132
17026.45 98
17027.69 92
17028.92 86
17030.15 94
17031.39 98
17032.62 97
17033.85 97
17035.09 103
17036.32 108
17037.55 99
17038.79 94
17040.02 102
17041.25 110
17042.49 90
17043.72 86
17044.96 95
17046.19 81
17047.42 100
17048.66 110
17049.89 103
17051.13 111
17052.36 97
17053.59 110
17054.83 102
17056.06 99
17057.30 86
17058.53 92
17059.77 100
17061.00 84
17062.23 95
17063.47 95
17064.70 92
17065.94 98
17067.17 103
17068.41 93
17069.64 97
17070.88 92
17072.11 101
17073.35 112
17074.58 96
17075.82 98
17077.05 112
17078.29 93
17079.52 114
17080.76 87
17081.99 82
17083.23 95
17084.46 94
17085.70 126
17086.93 96
17088.17 103
17089.40 85
17090.64 84
17091.88 94
17093.11 116
17094.35 84
17095.58 86
17096.82 100
17098.05 109
17099.29 96
17100.53 89
17101.76 105
17103.00 96
17104.23 116
17105.47 86
17106.71 95
17107.94 74
17109.18 102
17110.41 90
17111.65 90
17112.89 99
17114.12 95
17115.36 104
17116.60 105
17117.83 101
17119.07 102
17120.31 87
17121.54 108
17122.78 101
17124.02 90
17125.25 81
17126.49 96
17127.73 107
17128.96 72
17130.20 80
17131.44 88
17132.67 94
17133.91 89
17135.15 101
17136.39 104
17137.62 103
17138.86 103
17140.10 108
17141.33 93
17142.57 87
17143.81 90
17145.05 83
17146.28 95
17147.52 85
17148.76 106
17150.00 122
17151.24 103
17152.47 106
17153.71 101
17154.95 105
17156.19 121
17157.42 105
17158.66 100
17159.90 86
17161.14 83
17162.38 92
17163.61 73
17164.85 85
17166.09 88
17167.33 110
17168.57 95
17169.81 82
17171.04 100
17172.28 115
17173.52 109
17174.76 101
17176.00 106
17177.24 79
17178.48 92
17179.72 78
17180.95 86
17182.19 82
17183.43 87
17184.67 79
17185.91 74
17187.15 87
17188.39 82
17189.63 83
17190.87 98
17192.10 79
17193.34 54
17194.58 50
17195.82 85
17197.06 97
17198.30 88
17199.54 104
17200.78 98
17202.02 86
17203.26 94
17204.50 95
17205.74 94
17206.98 117
17208.22 112
17209.46 98
17210.70 76
17211.94 74
17213.18 104
17214.42 93
17215.66 97
17216.90 63
17218.14 104
17219.38 85
17220.62 81
17221.86 81
17223.10 85
17224.34 96
17225.58 114
17226.82 91
17228.06 101
17229.30 84
17230.54 100
17231.78 101
17233.02 106
17234.26 81
17235.50 101
17236.75 81
17237.99 73
17239.23 84
17240.47 99
17241.71 96
17242.95 98
17244.19 87
17245.43 98
17246.67 83
17247.92 78
17249.16 88
17250.40 88
17251.64 87
17252.88 103
17254.12 103
17255.36 96
17256.60 73
17257.85 84
17259.09 103
17260.33 84
17261.57 81
17262.81 100
17264.05 80
17265.30 81
17266.54 97
17267.78 73
17269.02 92
17270.26 93
17271.51 122
17272.75 82
17273.99 74
17275.23 80
17276.48 89
17277.72 88
17278.96 83
17280.20 81
17281.44 95
17282.69 84
17283.93 65
17285.17 85
17286.41 91
17287.66 93
17288.90 85
17290.14 80
17291.39 86
17292.63 80
17293.87 72
17295.11 85
17296.36 73
17297.60 92
17298.84 74
17300.09 89
17301.33 99
17302.57 87
17303.82 96
17305.06 93
17306.30 101
17307.55 81
17308.79 68
17310.03 93
17311.28 92
17312.52 105
17313.76 62
17315.01 69
17316.25 84
17317.49 124
17318.74 83
17319.98 94
17321.23 98
17322.47 70
17323.71 72
17324.96 59
17326.20 74
17327.45 80
17328.69 82
17329.93 88
17331.18 84
17332.42 88
17333.67 79
17334.91 113
17336.16 85
17337.40 84
17338.64 86
17339.89 75
17341.13 81
17342.38 90
17343.62 92
17344.87 92
17346.11 88
17347.36 106
17348.60 85
17349.85 71
17351.09 87
17352.34 95
17353.58 98
17354.83 99
17356.07 94
17357.32 85
17358.56 112
17359.81 96
17361.05 79
17362.30 102
17363.54 105
17364.79 116
17366.03 78
17367.28 96
17368.53 106
17369.77 91
17371.02 89
17372.26 85
17373.51 81
17374.75 91
17376.00 100
17377.25 94
17378.49 82
17379.74 90
17380.98 75
17382.23 112
17383.48 66
17384.72 105
17385.97 99
17387.21 70
17388.46 118
17389.71 91
17390.95 73
17392.20 75
17393.45 105
17394.69 88
17395.94 75
17397.19 69
17398.43 95
17399.68 107
17400.93 84
17402.17 79
17403.42 100
17404.67 93
17405.91 99
17407.16 56
17408.41 88
17409.65 88
17410.90 103
17412.15 89
17413.40 75
17414.64 77
17415.89 70
17417.14 86
17418.39 75
17419.63 84
17420.88 89
17422.13 101
17423.38 107
17424.62 94
17425.87 82
17427.12 67
17428.37 92
17429.61 70
17430.86 65
17432.11 70
17433.36 75
17434.60 82
17435.85 74
17437.10 84
17438.35 101
17439.60 95
17440.85 114
17442.09 103
17443.34 92
17444.59 96
17445.84 113
17447.09 85
17448.34 75
17449.58 56
17450.83 88
17452.08 84
17453.33 83
17454.58 85
17455.83 104
17457.08 127
17458.32 106
17459.57 93
17460.82 79
17462.07 95
17463.32 93
17464.57 84
17465.82 80
17467.07 94
17468.32 91
17469.57 84
17470.81 94
17472.06 80
17473.31 81
17474.56 85
17475.81 93
17477.06 95
17478.31 82
17479.56 89
17480.81 80
17482.06 86
17483.31 70
17484.56 71
17485.81 75
17487.06 87
17488.31 95
17489.56 94
17490.81 85
17492.06 98
17493.31 85
17494.56 82
17495.81 101
17497.06 114
17498.31 116
17499.56 92
17500.81 84
17502.06 91
17503.31 102
17504.56 100
17505.81 87
17507.06 77
17508.31 89
17509.56 82
17510.81 81
17512.06 80
17513.32 82
17514.57 104
17515.82 76
17517.07 95
17518.32 98
17519.57 112
17520.82 90
17522.07 104
17523.32 89
17524.57 59
17525.83 84
17527.08 99
17528.33 75
17529.58 82
17530.83 109
17532.08 91
17533.33 107
17534.59 93
17535.84 97
17537.09 102
17538.34 98
17539.59 78
17540.84 77
17542.10 82
17543.35 80
17544.60 94
17545.85 93
17547.10 63
17548.36 75
17549.61 84
17550.86 109
17552.11 69
17553.36 77
17554.62 99
17555.87 80
17557.12 93
17558.37 106
17559.63 98
17560.88 94
17562.13 92
17563.38 69
17564.64 70
17565.89 87
17567.14 82
17568.39 71
17569.65 90
17570.90 105
17572.15 82
17573.41 92
17574.66 99
17575.91 107
17577.16 74
17578.42 79
17579.67 88
17580.92 110
17582.18 107
17583.43 93
17584.68 79
17585.94 99
17587.19 98
17588.44 92
17589.70 85
17590.95 97
17592.20 90
17593.46 90
17594.71 59
17595.97 89
17597.22 86
17598.47 80
17599.73 87
17600.98 109
17602.23 95
17603.49 88
17604.74 83
17606.00 78
17607.25 100
17608.51 77
17609.76 102
17611.01 110
17612.27 84
17613.52 87
17614.78 89
17616.03 94
17617.29 81
17618.54 93
17619.79 82
17621.05 105
17622.30 99
17623.56 117
17624.81 72
17626.07 77
17627.32 95
17628.58 94
17629.83 96
17631.09 100
17632.34 87
17633.60 103
17634.85 96
17636.11 70
17637.36 77
17638.62 87
17639.87 109
17641.13 96
17642.39 88
17643.64 93
17644.90 96
17646.15 91
17647.41 97
17648.66 92
17649.92 74
17651.17 99
17652.43 121
17653.69 80
17654.94 70
17656.20 73
17657.45 89
17658.71 93
17659.97 96
17661.22 88
17662.48 92
17663.73 74
17664.99 68
17666.25 70
17667.50 85
17668.76 106
17670.02 81
17671.27 72
17672.53 82
17673.78 73
17675.04 93
17676.30 69
17677.55 77
17678.81 71
17680.07 62
17681.32 80
17682.58 82
17683.84 100
17685.10 70
17686.35 76
17687.61 78
17688.87 85
17690.12 91
17691.38 88
17692.64 89
17693.89 99
17695.15 88
17696.41 97
17697.67 95
17698.92 81
17700.18 98
17701.44 101
17702.70 89
17703.95 82
17705.21 79
17706.47 53
17707.73 71
17708.98 68
17710.24 92
17711.50 96
17712.76 77
17714.02 100
17715.27 71
17716.53 96
17717.79 100
17719.05 89
17720.31 83
17721.57 80
17722.82 81
17724.08 91
17725.34 68
17726.60 87
17727.86 77
17729.12 73
17730.37 91
17731.63 75
17732.89 81
17734.15 82
17735.41 80
17736.67 74
17737.93 83
17739.18 75
17740.44 103
17741.70 68
17742.96 77
17744.22 92
17745.48 84
17746.74 83
17748.00 67
17749.26 78
17750.52 93
17751.78 97
17753.04 75
17754.29 81
17755.55 101
17756.81 77
17758.07 80
17759.33 67
17760.59 83
17761.85 88
17763.11 90
17764.37 73
17765.63 73
17766.89 101
17768.15 94
17769.41 81
17770.67 76
17771.93 89
17773.19 80
17774.45 86
17775.71 76
17776.97 78
17778.23 71
17779.49 76
17780.75 85
17782.01 102
17783.27 89
17784.53 85
17785.79 75
17787.05 92
17788.31 80
17789.58 100
17790.84 80
17792.10 64
17793.36 94
17794.62 77
17795.88 81
17797.14 75
17798.40 77
17799.66 89
17800.92 81
17802.18 87
17803.45 74
17804.71 104
17805.97 99
17807.23 96
17808.49 93
17809.75 71
17811.01 85
17812.27 81
17813.54 81
17814.80 85
17816.06 90
17817.32 94
17818.58 85
17819.84 69
17821.11 78
17822.37 95
17823.63 82
17824.89 70
17826.15 94
17827.42 99
17828.68 85
17829.94 94
17831.20 89
17832.46 76
17833.73 75
17834.99 75
17836.25 100
17837.51 71
17838.78 79
17840.04 78
17841.30 56
17842.56 74
17843.83 81
17845.09 78
17846.35 75
17847.61 82
17848.88 99
17850.14 71
17851.40 86
17852.66 106
17853.93 103
17855.19 95
17856.45 83
17857.72 81
17858.98 64
17860.24 77
17861.51 69
17862.77 68
17864.03 77
17865.30 84
17866.56 107
17867.82 83
17869.09 82
17870.35 80
17871.61 81
17872.88 90
17874.14 83
17875.40 76
17876.67 63
17877.93 68
17879.20 78
17880.46 79
17881.72 84
17882.99 114
17884.25 104
17885.52 82
17886.78 93
17888.04 78
17889.31 77
17890.57 69
17891.84 87
17893.10 81
17894.36 65
17895.63 70
17896.89 82
17898.16 82
17899.42 92
17900.69 87
17901.95 79
17903.22 81
17904.48 80
17905.75 65
17907.01 94
17908.28 94
17909.54 82
17910.81 84
17912.07 73
17913.34 62
17914.60 96
17915.87 92
17917.13 82
17918.40 67
17919.66 89
17920.93 89
17922.19 97
17923.46 103
17924.72 73
17925.99 69
17927.25 80
17928.52 97
17929.79 67
17931.05 81
17932.32 120
17933.58 80
17934.85 75
17936.11 58
17937.38 77
17938.65 71
17939.91 85
17941.18 91
17942.44 82
17943.71 74
17944.98 77
17946.24 84
17947.51 79
17948.77 86
17950.04 83
17951.31 79
17952.57 58
17953.84 73
17955.11 69
17956.37 82
17957.64 66
17958.91 61
17960.17 63
17961.44 67
17962.71 82
17963.97 57
17965.24 60
17966.51 57
17967.77 90
17969.04 74
17970.31 107
17971.58 79
17972.84 76
17974.11 81
17975.38 75
17976.64 72
17977.91 75
17979.18 72
17980.45 71
17981.71 76
17982.98 57
17984.25 68
17985.52 60
17986.78 70
17988.05 65
17989.32 69
17990.59 80
17991.86 71
17993.12 77
17994.39 83
17995.66 86
17996.93 100
17998.20 92
17999.46 94
18000.73 69
18002.00 76
18003.27 84
18004.54 76
18005.80 81
18007.07 83
18008.34 72
18009.61 87
18010.88 62
18012.15 70
18013.42 86
18014.68 75
18015.95 71
18017.22 71
18018.49 65
18019.76 85
18021.03 77
18022.30 86
18023.57 79
18024.83 76
18026.10 79
18027.37 69
18028.64 89
18029.91 74
18031.18 84
18032.45 91
18033.72 82
18034.99 83
18036.26 68
18037.53 60
18038.80 72
18040.07 75
18041.34 71
18042.60 98
18043.87 88
18045.14 97
18046.41 97
18047.68 102
18048.95 82
18050.22 96
18051.49 80
18052.76 83
18054.03 68
18055.30 78
18056.57 77
18057.84 83
18059.11 95
18060.38 87
18061.65 77
18062.92 87
18064.20 81
18065.47 91
18066.74 82
18068.01 59
18069.28 66
18070.55 80
18071.82 69
18073.09 75
18074.36 69
18075.63 87
18076.90 89
18078.17 74
18079.44 69
18080.71 75
18081.99 94
18083.26 93
18084.53 79
18085.80 81
18087.07 87
18088.34 88
18089.61 81
18090.88 77
18092.15 74
18093.43 93
18094.70 86
18095.97 80
18097.24 79
18098.51 86
18099.78 88
18101.06 108
18102.33 81
18103.60 87
18104.87 94
18106.14 78
18107.41 80
18108.69 74
18109.96 72
18111.23 85
18112.50 89
18113.77 80
18115.05 79
18116.32 96
18117.59 84
18118.86 73
18120.14 94
18121.41 79
18122.68 66
18123.95 85
18125.23 91
18126.50 93
18127.77 79
18129.04 79
18130.32 91
18131.59 74
18132.86 90
18134.13 100
18135.41 72
18136.68 78
18137.95 75
18139.23 62
18140.50 73
18141.77 58
18143.05 62
18144.32 81
18145.59 72
18146.87 79
18148.14 74
18149.41 91
18150.69 67
18151.96 73
18153.23 56
18154.51 76
18155.78 74
18157.05 90
18158.33 82
18159.60 69
18160.88 97
18162.15 87
18163.42 93
18164.70 94
18165.97 65
18167.24 65
18168.52 85
18169.79 81
18171.07 98
18172.34 74
18173.62 89
18174.89 94
18176.16 93
18177.44 55
18178.71 77
18179.99 71
18181.26 66
18182.54 83
18183.81 72
18185.09 65
18186.36 68
18187.63 90
18188.91 82
18190.18 87
18191.46 62
18192.73 77
18194.01 88
18195.28 63
18196.56 77
18197.83 73
18199.11 91
18200.38 76
18201.66 68
18202.94 101
18204.21 59
18205.49 57
18206.76 70
18208.04 64
18209.31 65
18210.59 61
18211.86 82
18213.14 74
18214.41 72
18215.69 71
18216.97 97
18218.24 94
18219.52 87
18220.79 62
18222.07 67
18223.35 73
18224.62 94
18225.90 93
18227.17 85
18228.45 117
18229.73 71
18231.00 92
18232.28 82
18233.56 81
18234.83 91
18236.11 85
18237.38 91
18238.66 74
18239.94 71
18241.21 72
18242.49 90
18243.77 80
18245.04 67
18246.32 84
18247.60 88
18248.87 81
18250.15 71
18251.43 74
18252.71 67
18253.98 87
18255.26 70
18256.54 73
18257.81 88
18259.09 92
18260.37 87
18261.65 63
18262.92 58
18264.20 91
18265.48 95
18266.76 80
18268.03 83
18269.31 86
18270.59 79
18271.87 93
18273.14 80
18274.42 89
18275.70 78
18276.98 85
18278.26 96
18279.53 77
18280.81 90
18282.09 66
18283.37 74
18284.65 78
18285.92 82
18287.20 80
18288.48 105
18289.76 96
18291.04 96
18292.32 61
18293.59 71
18294.87 73
18296.15 77
18297.43 69
18298.71 63
18299.99 70
18301.27 78
18302.54 77
18303.82 52
18305.10 79
18306.38 72
18307.66 70
18308.94 87
18310.22 84
18311.50 70
18312.78 82
18314.06 90
18315.33 79
18316.61 74
18317.89 96
18319.17 82
18320.45 86
18321.73 89
18323.01 85
18324.29 87
18325.57 74
18326.85 75
18328.13 73
18329.41 72
18330.69 75
18331.97 94
18333.25 76
18334.53 67
18335.81 84
18337.09 110
18338.37 101
18339.65 79
18340.93 71
18342.21 98
18343.49 93
18344.77 65
18346.05 70
18347.33 65
18348.61 74
18349.89 76
18351.17 72
18352.45 88
18353.73 62
18355.01 89
18356.29 66
18357.57 86
18358.85 87
18360.14 100
18361.42 73
18362.70 82
18363.98 79
18365.26 83
18366.54 92
18367.82 69
18369.10 72
18370.38 83
18371.66 78
18372.95 85
18374.23 75
18375.51 77
18376.79 101
18378.07 88
18379.35 83
18380.63 90
18381.92 89
18383.20 95
18384.48 72
18385.76 86
18387.04 73
18388.32 67
18389.61 78
18390.89 76
18392.17 85
18393.45 82
18394.73 54
18396.02 71
18397.30 72
18398.58 68
18399.86 72
18401.14 81
18402.43 82
18403.71 82
18404.99 83
18406.27 71
18407.56 72
18408.84 90
18410.12 87
18411.40 90
18412.69 74
18413.97 83
18415.25 81
18416.53 83
18417.82 100
18419.10 87
18420.38 74
18421.67 89
18422.95 83
18424.23 85
18425.51 70
18426.80 61
18428.08 64
18429.36 97
18430.65 79
18431.93 76
18433.21 75
18434.50 95
18435.78 80
18437.06 75
18438.35 69
18439.63 77
18440.92 91
18442.20 84
18443.48 81
18444.77 83
18446.05 92
18447.33 76
18448.62 87
18449.90 85
18451.19 93
18452.47 80
18453.75 72
18455.04 74
18456.32 92
18457.61 82
18458.89 69
18460.17 81
18461.46 57
18462.74 85
18464.03 51
18465.31 85
18466.60 95
18467.88 95
18469.17 99
18470.45 83
18471.74 75
18473.02 78
18474.30 66
18475.59 77
18476.87 94
18478.16 69
18479.44 82
18480.73 63
18482.01 72
18483.30 70
18484.58 90
18485.87 74
18487.16 81
18488.44 65
18489.73 75
18491.01 77
18492.30 127
18493.58 93
18494.87 77
18496.15 65
18497.44 64
18498.72 87
18500.01 82
18501.30 68
18502.58 66
18503.87 68
18505.15 73
18506.44 76
18507.73 62
18509.01 79
18510.30 66
18511.58 60
18512.87 56
18514.16 89
18515.44 79
18516.73 75
18518.01 76
18519.30 63
18520.59 71
18521.87 65
18523.16 87
18524.45 84
18525.73 72
18527.02 85
18528.31 78
18529.59 78
18530.88 67
18532.17 86
18533.45 93
18534.74 80
18536.03 66
18537.31 83
18538.60 92
18539.89 85
18541.18 77
18542.46 53
18543.75 83
18545.04 95
18546.32 76
18547.61 71
18548.90 59
18550.19 71
18551.47 85
18552.76 76
18554.05 96
18555.34 84
18556.62 76
18557.91 82
18559.20 68
18560.49 83
18561.78 80
18563.06 87
18564.35 81
18565.64 80
18566.93 80
18568.22 87
18569.50 100
18570.79 78
18572.08 74
18573.37 92
18574.66 94
18575.94 83
18577.23 91
18578.52 75
18579.81 79
18581.10 73
18582.39 117
18583.68 100
18584.96 97
18586.25 85
18587.54 82
18588.83 73
18590.12 91
18591.41 111
18592.70 87
18593.99 89
18595.27 86
18596.56 97
18597.85 81
18599.14 100
18600.43 100
18601.72 86
18603.01 69
18604.30 111
18605.59 93
18606.88 109
18608.17 67
18609.46 92
18610.75 146
18612.04 110
18613.33 94
18614.62 103
18615.90 87
18617.19 91
18618.48 87
18619.77 90
18621.06 94
18622.35 87
18623.64 90
18624.93 109
18626.22 86
18627.51 89
18628.80 75
18630.09 102
18631.39 82
18632.68 86
18633.97 82
18635.26 84
18636.55 72
18637.84 70
18639.13 69
18640.42 82
18641.71 101
18643.00 73
18644.29 86
18645.58 68
18646.87 65
18648.16 85
18649.45 74
18650.74 90
18652.04 75
18653.33 79
18654.62 100
18655.91 93
18657.20 69
18658.49 86
18659.78 86
18661.07 92
18662.36 77
18663.66 95
18664.95 103
18666.24 88
18667.53 82
18668.82 109
18670.11 106
18671.41 71
18672.70 78
18673.99 91
18675.28 77
18676.57 71
18677.86 75
18679.16 81
18680.45 86
18681.74 76
18683.03 85
18684.32 62
18685.62 57
18686.91 73
18688.20 59
18689.49 78
18690.79 81
18692.08 76
18693.37 87
18694.66 89
18695.96 87
18697.25 88
18698.54 93
18699.83 89
18701.13 67
18702.42 77
18703.71 65
18705.00 63
18706.30 91
18707.59 94
18708.88 70
18710.18 67
18711.47 77
18712.76 64
18714.05 63
18715.35 72
18716.64 66
18717.93 76
18719.23 82
18720.52 84
18721.81 85
18723.11 63
18724.40 66
18725.69 83
18726.99 95
18728.28 74
18729.58 86
18730.87 96
18732.16 85
18733.46 82
18734.75 92
18736.04 67
18737.34 70
18738.63 81
18739.93 101
18741.22 67
18742.51 71
18743.81 87
18745.10 84
18746.40 87
18747.69 74
18748.99 76
18750.28 96
18751.58 95
18752.87 79
18754.16 86
18755.46 92
18756.75 63
18758.05 82
18759.34 67
18760.64 75
18761.93 91
18763.23 65
18764.52 68
18765.82 69
18767.11 70
18768.41 77
18769.70 86
18771.00 74
18772.29 95
18773.59 83
18774.88 74
18776.18 61
18777.47 87
18778.77 88
18780.06 76
18781.36 78
18782.65 94
18783.95 69
18785.25 76
18786.54 82
18787.84 74
18789.13 82
18790.43 74
18791.72 78
18793.02 89
18794.32 80
18795.61 81
18796.91 67
18798.20 89
18799.50 98
18800.80 97
18802.09 84
18803.39 79
18804.69 75
18805.98 82
18807.28 88
18808.57 76
18809.87 83
18811.17 92
18812.46 77
18813.76 70
18815.06 72
18816.35 74
18817.65 66
18818.95 71
18820.24 87
18821.54 78
18822.84 81
18824.13 83
18825.43 82
18826.73 76
18828.03 72
18829.32 53
18830.62 93
18831.92 76
18833.21 66
18834.51 75
18835.81 62
18837.11 81
18838.40 67
18839.70 75
18841.00 96
18842.30 110
18843.59 100
18844.89 86
18846.19 68
18847.49 87
18848.79 104
18850.08 98
18851.38 79
18852.68 87
18853.98 80
18855.27 80
18856.57 76
18857.87 66
18859.17 71
18860.47 95
18861.77 81
18863.06 54
18864.36 63
18865.66 62
18866.96 72
18868.26 67
18869.56 62
18870.85 101
18872.15 65
18873.45 51
18874.75 58
18876.05 73
18877.35 59
18878.65 60
18879.95 64
18881.24 72
18882.54 79
18883.84 66
18885.14 73
18886.44 79
18887.74 62
18889.04 91
18890.34 83
18891.64 88
18892.94 88
18894.24 62
18895.54 72
18896.84 55
18898.13 68
18899.43 97
18900.73 70
18902.03 79
18903.33 64
18904.63 83
18905.93 79
18907.23 68
18908.53 70
18909.83 72
18911.13 68
18912.43 80
18913.73 80
18915.03 73
18916.33 89
18917.63 75
18918.93 70
18920.23 75
18921.53 73
18922.83 72
18924.13 86
18925.43 78
18926.74 69
18928.04 66
18929.34 101
18930.64 88
18931.94 83
18933.24 85
18934.54 68
18935.84 92
18937.14 90
18938.44 89
18939.74 80
18941.04 80
18942.34 75
18943.65 82
18944.95 92
18946.25 73
18947.55 71
18948.85 84
18950.15 68
18951.45 86
18952.75 74
18954.06 84
18955.36 95
18956.66 70
18957.96 67
18959.26 79
18960.56 66
18961.87 56
18963.17 67
18964.47 74
18965.77 86
18967.07 76
18968.37 86
18969.68 76
18970.98 64
18972.28 80
18973.58 98
18974.88 59
18976.19 70
18977.49 50
18978.79 51
18980.09 72
18981.40 69
18982.70 83
18984.00 73
18985.30 102
18986.61 77
18987.91 70
18989.21 75
18990.51 72
18991.82 71
18993.12 74
18994.42 66
18995.73 73
18997.03 70
18998.33 83
18999.63 91
19000.94 103
19002.24 80
19003.54 87
19004.85 79
19006.15 59
19007.45 66
19008.76 66
19010.06 72
19011.36 63
19012.67 77
19013.97 77
19015.27 49
19016.58 74
19017.88 72
19019.18 73
19020.49 38
19021.79 74
19023.10 75
19024.40 86
19025.70 67
19027.01 59
19028.31 87
19029.62 62
19030.92 72
19032.22 47
19033.53 49
19034.83 56
19036.14 75
19037.44 65
19038.75 80
19040.05 66
19041.35 73
19042.66 80
19043.96 78
19045.27 76
19046.57 64
19047.88 73
19049.18 80
19050.49 59
19051.79 53
19053.10 54
19054.40 68
19055.71 61
19057.01 79
19058.32 60
19059.62 64
19060.93 62
19062.23 58
19063.54 101
19064.84 64
19066.15 94
19067.45 78
19068.76 75
19070.06 61
19071.37 94
19072.67 81
19073.98 67
19075.29 75
19076.59 85
19077.90 71
19079.20 54
19080.51 71
19081.81 72
19083.12 63
19084.43 76
19085.73 69
19087.04 59
19088.34 67
19089.65 51
19090.96 94
19092.26 84
19093.57 81
19094.87 66
19096.18 65
19097.49 96
19098.79 77
19100.10 77
19101.41 70
19102.71 106
19104.02 93
19105.33 77
19106.63 66
19107.94 77
19109.25 81
19110.55 72
19111.86 66
19113.17 84
19114.47 73
19115.78 75
19117.09 75
19118.40 93
19119.70 68
19121.01 76
19122.32 77
19123.62 53
19124.93 74
19126.24 58
19127.55 65
19128.85 59
19130.16 60
19131.47 72
19132.78 68
19134.08 66
19135.39 69
19136.70 59
19138.01 63
19139.32 78
19140.62 54
19141.93 48
19143.24 66
19144.55 80
19145.85 69
19147.16 65
19148.47 67
19149.78 65
19151.09 58
19152.40 83
19153.70 72
19155.01 73
19156.32 72
19157.63 68
19158.94 80
19160.25 49
19161.55 64
19162.86 75
19164.17 68
19165.48 69
19166.79 67
19168.10 61
19169.41 55
19170.72 61
19172.02 70
19173.33 66
19174.64 58
19175.95 64
19177.26 78
19178.57 74
19179.88 68
19181.19 73
19182.50 93
19183.81 78
19185.12 68
19186.43 69
19187.74 63
19189.05 84
19190.35 76
19191.66 74
19192.97 63
19194.28 88
19195.59 87
19196.90 65
19198.21 70
19199.52 65
19200.83 88
19202.14 71
19203.45 72
19204.76 70
19206.07 71
19207.38 79
19208.69 84
19210.00 67
19211.31 58
19212.62 58
19213.93 76
19215.24 80
19216.56 54
19217.87 67
19219.18 100
19220.49 66
19221.80 76
19223.11 67
19224.42 61
19225.73 74
19227.04 79
19228.35 59
19229.66 75
19230.97 110
19232.28 83
19233.60 79
19234.91 84
19236.22 79
19237.53 78
19238.84 84
19240.15 69
19241.46 54
19242.77 92
19244.09 86
19245.40 76
19246.71 71
19248.02 73
19249.33 77
19250.64 67
19251.95 56
19253.27 61
19254.58 67
19255.89 83
19257.20 79
19258.51 78
19259.83 75
19261.14 100
19262.45 57
19263.76 51
19265.07 73
19266.39 77
19267.70 70
19269.01 74
19270.32 52
19271.63 57
19272.95 65
19274.26 51
19275.57 62
19276.88 74
19278.20 62
19279.51 72
19280.82 56
19282.14 62
19283.45 58
19284.76 68
19286.07 79
19287.39 78
19288.70 66
19290.01 81
19291.33 82
19292.64 86
19293.95 64
19295.26 67
19296.58 62
19297.89 92
19299.20 90
19300.52 89
19301.83 65
19303.14 59
19304.46 67
19305.77 63
19307.09 66
19308.40 66
19309.71 73
19311.03 74
19312.34 59
19313.65 66
19314.97 65
19316.28 89
19317.60 72
19318.91 59
19320.22 72
19321.54 63
19322.85 51
19324.17 82
19325.48 71
19326.79 66
19328.11 65
19329.42 76
19330.74 68
19332.05 67
19333.37 88
19334.68 81
19335.99 74
19337.31 65
19338.62 68
19339.94 78
19341.25 72
19342.57 84
19343.88 79
19345.20 75
19346.51 67
19347.83 73
19349.14 77
19350.46 75
19351.77 69
19353.09 64
19354.40 53
19355.72 75
19357.03 61
19358.35 82
19359.66 70
19360.98 53
19362.29 68
19363.61 95
19364.93 64
19366.24 64
19367.56 82
19368.87 86
19370.19 67
19371.50 61
19372.82 55
19374.14 73
19375.45 72
19376.77 73
19378.08 78
19379.40 65
19380.72 59
19382.03 82
19383.35 83
19384.66 70
19385.98 74
19387.30 70
19388.61 72
19389.93 81
19391.25 44
19392.56 68
19393.88 83
19395.20 60
19396.51 53
19397.83 83
19399.15 87
19400.46 61
19401.78 68
19403.10 52
19404.41 86
19405.73 60
19407.05 59
19408.36 62
19409.68 46
19411.00 54
19412.31 77
19413.63 62
19414.95 72
19416.27 80
19417.58 76
19418.90 65
19420.22 64
19421.54 58
19422.85 58
19424.17 70
19425.49 67
19426.81 59
19428.12 56
19429.44 60
19430.76 74
19432.08 68
19433.40 78
19434.71 90
19436.03 88
19437.35 89
19438.67 77
19439.99 59
19441.30 60
19442.62 64
19443.94 71
19445.26 67
19446.58 52
19447.89 62
19449.21 57
19450.53 79
19451.85 52
19453.17 88
19454.49 68
19455.81 57
19457.12 77
19458.44 82
19459.76 67
19461.08 64
19462.40 68
19463.72 77
19465.04 71
19466.36 53
19467.68 53
19468.99 76
19470.31 55
19471.63 86
19472.95 70
19474.27 73
19475.59 80
19476.91 78
19478.23 63
19479.55 71
19480.87 82
19482.19 71
19483.51 59
19484.83 75
19486.15 70
19487.47 67
19488.79 75
19490.11 86
19491.43 80
19492.75 75
19494.07 78
19495.39 69
19496.71 61
19498.03 53
19499.35 79
19500.67 77
19501.99 59
19503.31 55
19504.63 65
19505.95 86
19507.27 66
19508.59 65
19509.91 70
19511.23 72
19512.55 90
19513.87 63
19515.19 62
19516.51 68
19517.83 77
19519.15 61
19520.47 54
19521.79 50
19523.12 56
19524.44 70
19525.76 52
19527.08 56
19528.40 68
19529.72 64
19531.04 56
19532.36 50
19533.68 62
19535.01 76
19536.33 40
19537.65 44
19538.97 63
19540.29 67
19541.61 98
19542.93 112
19544.26 80
19545.58 53
19546.90 79
19548.22 81
19549.54 92
19550.87 70
19552.19 75
19553.51 91
19554.83 64
19556.15 63
19557.47 69
19558.80 61
19560.12 59
19561.44 64
19562.76 57
19564.09 68
19565.41 85
19566.73 75
19568.05 68
19569.38 53
19570.70 84
19572.02 77
19573.34 64
19574.67 85
19575.99 60
19577.31 74
19578.63 58
19579.96 71
19581.28 59
19582.60 50
19583.93 62
19585.25 67
19586.57 64
19587.90 61
19589.22 76
19590.54 79
19591.86 63
19593.19 77
19594.51 53
19595.83 61
19597.16 80
19598.48 92
19599.81 65
19601.13 55
19602.45 74
19603.78 61
19605.10 75
19606.42 86
19607.75 74
19609.07 61
19610.40 75
19611.72 63
19613.04 74
19614.37 75
19615.69 63
19617.02 72
19618.34 49
19619.66 68
19620.99 73
19622.31 46
19623.64 76
19624.96 69
19626.29 56
19627.61 71
19628.93 70
19630.26 61
19631.58 60
19632.91 55
19634.23 66
19635.56 64
19636.88 72
19638.21 76
19639.53 72
19640.86 57
19642.18 75
19643.51 80
19644.83 81
19646.16 67
19647.48 74
19648.81 83
19650.13 99
19651.46 66
19652.78 52
19654.11 63
19655.43 81
19656.76 76
19658.08 65
19659.41 56
19660.74 76
19662.06 49
19663.39 67
19664.71 70
19666.04 72
19667.36 62
19668.69 69
19670.02 80
19671.34 98
19672.67 70
19673.99 70
19675.32 60
19676.65 75
19677.97 58
19679.30 87
19680.63 70
19681.95 73
19683.28 82
19684.60 73
19685.93 96
19687.26 75
19688.58 60
19689.91 80
19691.24 75
19692.56 73
19693.89 81
19695.22 71
19696.54 79
19697.87 99
19699.20 73
19700.52 66
19701.85 64
19703.18 69
19704.51 72
19705.83 86
19707.16 87
19708.49 63
19709.81 63
19711.14 81
19712.47 62
19713.80 80
19715.12 80
19716.45 68
19717.78 69
19719.11 91
19720.43 65
19721.76 87
19723.09 55
19724.42 69
19725.74 66
19727.07 78
19728.40 67
19729.73 56
19731.06 64
19732.38 82
19733.71 75
19735.04 98
19736.37 68
19737.70 90
19739.02 65
19740.35 80
19741.68 84
19743.01 92
19744.34 70
19745.67 69
19747.00 75
19748.32 58
19749.65 68
19750.98 64
19752.31 74
19753.64 87
19754.97 73
19756.30 79
19757.62 57
19758.95 63
19760.28 58
19761.61 50
19762.94 73
19764.27 57
19765.60 72
19766.93 69
19768.26 67
19769.59 54
19770.92 58
19772.25 73
19773.57 89
19774.90 108
19776.23 64
19777.56 82
19778.89 81
19780.22 82
19781.55 78
19782.88 53
19784.21 67
19785.54 63
19786.87 83
19788.20 89
19789.53 64
19790.86 72
19792.19 78
19793.52 70
19794.85 56
19796.18 60
19797.51 81
19798.84 58
19800.17 66
19801.50 64
19802.83 72
19804.16 83
19805.49 61
19806.82 61
19808.16 80
19809.49 82
19810.82 86
19812.15 72
19813.48 69
19814.81 57
19816.14 58
19817.47 71
19818.80 79
19820.13 62
19821.46 68
19822.79 80
19824.13 87
19825.46 73
19826.79 67
19828.12 68
19829.45 64
19830.78 56
19832.11 63
19833.44 73
19834.78 86
19836.11 47
19837.44 65
19838.77 55
19840.10 69
19841.43 60
19842.77 75
19844.10 69
19845.43 53
19846.76 58
19848.09 67
19849.42 65
19850.76 43
19852.09 55
19853.42 89
19854.75 59
19856.09 61
19857.42 68
19858.75 67
19860.08 74
19861.41 83
19862.75 71
19864.08 88
19865.41 61
19866.74 77
19868.08 59
19869.41 66
19870.74 77
19872.08 68
19873.41 83
19874.74 72
19876.07 71
19877.41 83
19878.74 87
19880.07 65
19881.41 57
19882.74 64
19884.07 88
19885.40 70
19886.74 68
19888.07 73
19889.40 71
19890.74 62
19892.07 78
19893.40 66
19894.74 68
19896.07 71
19897.41 69
19898.74 70
19900.07 56
19901.41 75
19902.74 82
19904.07 68
19905.41 61
19906.74 70
19908.08 69
19909.41 61
19910.74 59
19912.08 57
19913.41 81
19914.75 68
19916.08 63
19917.41 67
19918.75 67
19920.08 68
19921.42 55
19922.75 65
19924.09 57
19925.42 87
19926.76 76
19928.09 56
19929.42 71
19930.76 70
19932.09 64
19933.43 77
19934.76 66
19936.10 62
19937.43 89
19938.77 48
19940.10 71
19941.44 57
19942.77 65
19944.11 55
19945.44 62
19946.78 68
19948.11 69
19949.45 62
19950.79 65
19952.12 60
19953.46 62
19954.79 59
19956.13 81
19957.46 79
19958.80 62
19960.13 80
19961.47 56
19962.81 67
19964.14 67
19965.48 74
19966.81 64
19968.15 71
19969.49 85
19970.82 55
19972.16 62
19973.49 73
19974.83 87
19976.17 85
19977.50 64
19978.84 82
19980.18 57
19981.51 57
19982.85 63
19984.18 86
19985.52 61
19986.86 57
19988.19 50
19989.53 66
19990.87 63
19992.20 63
19993.54 77
19994.88 68
19996.21 81
19997.55 73
19998.89 68
20000.23 75
20001.56 70
20002.90 63
20004.24 47
20005.57 74
20006.91 63
20008.25 64
20009.59 85
20010.92 74
20012.26 70
20013.60 79
20014.94 67
20016.27 54
20017.61 62
20018.95 85
20020.29 77
20021.62 87
20022.96 73
20024.30 96
20025.64 66
20026.98 83
20028.31 82
20029.65 71
20030.99 72
20032.33 76
20033.67 80
20035.00 106
20036.34 77
20037.68 76
20039.02 98
20040.36 86
20041.70 70
20043.03 70
20044.37 79
20045.71 69
20047.05 79
20048.39 67
20049.73 91
20051.07 82
20052.41 92
20053.74 89
20055.08 68
20056.42 63
20057.76 65
20059.10 73
20060.44 72
20061.78 79
20063.12 75
20064.46 73
20065.80 60
20067.13 73
20068.47 72
20069.81 55
20071.15 81
20072.49 102
20073.83 59
20075.17 71
20076.51 72
20077.85 72
20079.19 79
20080.53 67
20081.87 66
20083.21 62
20084.55 58
20085.89 70
20087.23 85
20088.57 67
20089.91 73
20091.25 80
20092.59 67
20093.93 79
20095.27 62
20096.61 92
20097.95 75
20099.29 61
20100.63 81
20101.97 62
20103.31 69
20104.65 85
20105.99 83
20107.33 72
20108.67 85
20110.02 71
20111.36 61
20112.70 79
20114.04 72
20115.38 74
20116.72 61
20118.06 75
20119.40 77
20120.74 81
20122.08 73
20123.43 74
20124.77 74
20126.11 75
20127.45 78
20128.79 69
20130.13 78
20131.47 74
20132.81 74
20134.16 77
20135.50 76
20136.84 98
20138.18 93
20139.52 77
20140.86 58
20142.21 42
20143.55 65
20144.89 61
