# Supplementary material for: MALDI-TOF MS typing enables the classification of brewing yeasts of the genus Saccharomyces to major beer styles
Source: PLoS One. 2017 Aug 9;12(8):e0181694. doi: 10.1371/journal.pone.0181694 (PMC5549903; doi:10.1371/journal.pone.0181694)
Supplement: S3 File — The directory includes 90 raw files and was zipped to “.zip”; the folder has three strains with 30 spectra per strain; S1 Text explains the raw files with an example and Table 1 represents the yeast strains used within the experiment. (ZIP) [file pone.0181694.s006.zip › 7-9/30257-184-OG-Alt-Alt-YPG-18h-E-E_2015-08-06__0_F11_1.dat]

2000.64 3461
2001.06 3450
2001.49 3326
2001.91 3172
2002.33 3290
2002.75 3030
2003.17 3214
2003.60 3420
2004.02 3585
2004.44 3428
2004.86 3411
2005.28 3234
2005.70 3370
2006.13 3255
2006.55 3356
2006.97 3246
2007.39 3122
2007.82 3402
2008.24 3559
2008.66 3434
2009.08 3478
2009.51 3371
2009.93 3492
2010.35 3554
2010.77 3594
2011.20 3468
2011.62 3320
2012.04 3297
2012.46 3135
2012.89 3269
2013.31 3070
2013.73 3081
2014.15 3361
2014.58 2975
2015.00 3109
2015.42 3174
2015.85 3065
2016.27 3281
2016.69 3175
2017.12 3289
2017.54 3169
2017.96 3290
2018.39 3305
2018.81 3413
2019.23 3368
2019.66 3131
2020.08 3323
2020.50 3513
2020.93 3345
2021.35 3129
2021.78 3332
2022.20 3531
2022.62 3323
2023.05 3286
2023.47 3326
2023.89 3464
2024.32 3638
2024.74 3340
2025.17 3334
2025.59 3051
2026.01 2985
2026.44 3195
2026.86 3318
2027.29 2954
2027.71 3279
2028.14 3203
2028.56 3167
2028.99 2900
2029.41 3142
2029.83 3067
2030.26 3114
2030.68 3113
2031.11 3124
2031.53 3306
2031.96 3124
2032.38 3121
2032.81 3089
2033.23 3124
2033.66 3222
2034.08 3429
2034.51 3509
2034.93 3103
2035.36 3375
2035.78 3200
2036.21 3354
2036.63 3392
2037.06 3395
2037.48 3487
2037.91 3503
2038.33 3407
2038.76 3296
2039.19 3408
2039.61 3472
2040.04 3457
2040.46 3165
2040.89 3444
2041.31 3479
2041.74 3483
2042.17 3642
2042.59 3377
2043.02 3256
2043.44 3269
2043.87 3272
2044.30 3268
2044.72 3139
2045.15 3013
2045.57 3316
2046.00 3139
2046.43 3231
2046.85 3256
2047.28 3217
2047.71 3165
2048.13 3083
2048.56 3068
2048.99 2930
2049.41 3204
2049.84 3227
2050.27 3188
2050.69 3117
2051.12 3139
2051.55 3205
2051.97 3206
2052.40 3311
2052.83 3094
2053.25 3290
2053.68 3128
2054.11 2928
2054.54 2895
2054.96 3270
2055.39 3177
2055.82 3224
2056.24 3260
2056.67 3172
2057.10 3253
2057.53 3306
2057.95 3173
2058.38 3157
2058.81 3055
2059.24 3214
2059.66 3248
2060.09 3111
2060.52 3368
2060.95 3346
2061.38 3242
2061.80 3252
2062.23 3122
2062.66 3221
2063.09 3324
2063.52 2991
2063.94 3047
2064.37 3262
2064.80 3311
2065.23 3250
2065.66 3373
2066.09 3271
2066.51 3332
2066.94 3369
2067.37 3586
2067.80 3403
2068.23 3448
2068.66 3563
2069.08 3248
2069.51 3293
2069.94 3413
2070.37 3475
2070.80 3341
2071.23 3228
2071.66 3650
2072.09 3627
2072.52 3579
2072.94 3232
2073.37 3345
2073.80 3265
2074.23 3204
2074.66 3309
2075.09 3498
2075.52 3496
2075.95 3557
2076.38 3260
2076.81 3251
2077.24 3163
2077.67 3541
2078.10 3484
2078.53 3506
2078.96 3710
2079.39 3732
2079.82 3686
2080.25 3923
2080.68 3953
2081.11 3902
2081.54 4071
2081.97 3739
2082.40 3652
2082.83 3355
2083.26 3543
2083.69 3502
2084.12 3717
2084.55 3467
2084.98 3356
2085.41 3340
2085.84 3227
2086.27 3545
2086.70 3232
2087.13 3165
2087.56 3352
2087.99 3367
2088.42 3018
2088.85 3321
2089.28 3326
2089.71 3410
2090.14 3131
2090.57 3225
2091.01 3236
2091.44 3385
2091.87 3112
2092.30 3234
2092.73 3325
2093.16 3280
2093.59 3035
2094.02 3260
2094.45 3161
2094.89 3295
2095.32 3436
2095.75 3356
2096.18 3404
2096.61 3354
2097.04 3003
2097.47 2950
2097.91 3071
2098.34 3124
2098.77 2904
2099.20 3172
2099.63 2912
2100.07 2935
2100.50 2963
2100.93 3110
2101.36 2996
2101.79 2917
2102.23 2945
2102.66 2808
2103.09 3103
2103.52 2970
2103.95 3276
2104.39 3149
2104.82 3082
2105.25 3103
2105.68 3167
2106.12 3279
2106.55 3317
2106.98 3248
2107.41 3348
2107.85 3335
2108.28 3195
2108.71 3398
2109.14 3616
2109.58 3462
2110.01 3222
2110.44 3147
2110.88 3088
2111.31 3204
2111.74 3268
2112.18 3125
2112.61 3115
2113.04 3200
2113.48 3249
2113.91 3001
2114.34 2932
2114.78 3151
2115.21 3076
2115.64 3155
2116.08 3194
2116.51 3284
2116.94 3104
2117.38 3048
2117.81 3264
2118.24 3155
2118.68 3067
2119.11 3267
2119.55 3455
2119.98 3168
2120.41 2963
2120.85 3167
2121.28 3322
2121.72 3356
2122.15 3346
2122.58 3172
2123.02 3122
2123.45 3159
2123.89 3306
2124.32 3147
2124.75 3165
2125.19 3273
2125.62 3167
2126.06 3142
2126.49 2993
2126.93 3048
2127.36 2896
2127.80 2750
2128.23 2844
2128.67 2884
2129.10 3249
2129.54 3264
2129.97 3129
2130.41 2930
2130.84 3107
2131.28 3158
2131.71 3203
2132.15 3203
2132.58 3318
2133.02 3373
2133.45 3434
2133.89 3236
2134.32 3348
2134.76 3386
2135.19 3528
2135.63 3570
2136.06 3742
2136.50 3712
2136.94 3734
2137.37 3692
2137.81 3462
2138.24 3599
2138.68 3544
2139.12 3470
2139.55 3661
2139.99 3670
2140.42 3557
2140.86 3343
2141.30 3270
2141.73 3237
2142.17 2893
2142.60 3043
2143.04 2831
2143.48 2971
2143.91 3036
2144.35 2852
2144.79 2916
2145.22 2974
2145.66 2993
2146.09 3222
2146.53 3084
2146.97 2907
2147.40 3146
2147.84 3340
2148.28 3312
2148.72 3286
2149.15 3264
2149.59 3509
2150.03 3786
2150.46 3918
2150.90 3889
2151.34 3804
2151.77 3833
2152.21 4119
2152.65 3984
2153.09 3724
2153.52 3873
2153.96 3741
2154.40 3382
2154.84 3406
2155.27 3251
2155.71 3300
2156.15 3433
2156.59 3410
2157.02 3232
2157.46 3198
2157.90 3168
2158.34 3311
2158.78 3152
2159.21 3093
2159.65 3137
2160.09 3194
2160.53 3288
2160.97 3208
2161.40 3160
2161.84 2877
2162.28 3104
2162.72 3239
2163.16 3256
2163.59 3305
2164.03 3153
2164.47 3206
2164.91 3189
2165.35 3274
2165.79 3297
2166.23 3077
2166.66 3150
2167.10 3254
2167.54 3489
2167.98 3695
2168.42 3349
2168.86 3397
2169.30 3439
2169.74 3279
2170.18 3182
2170.61 3161
2171.05 3362
2171.49 3497
2171.93 3367
2172.37 3420
2172.81 3360
2173.25 3263
2173.69 3383
2174.13 3576
2174.57 3400
2175.01 3598
2175.45 3580
2175.89 3641
2176.33 3508
2176.77 3766
2177.21 3881
2177.65 3663
2178.09 3731
2178.53 3638
2178.97 3732
2179.41 3662
2179.85 3645
2180.29 3675
2180.73 3682
2181.17 3505
2181.61 3529
2182.05 3417
2182.49 3632
2182.93 3494
2183.37 3324
2183.81 3389
2184.25 3277
2184.69 2922
2185.13 3006
2185.57 3337
2186.01 3324
2186.45 3242
2186.89 3335
2187.33 3383
2187.77 3547
2188.21 3532
2188.65 3282
2189.10 3679
2189.54 3809
2189.98 3637
2190.42 3534
2190.86 3610
2191.30 3690
2191.74 3628
2192.18 3621
2192.62 3729
2193.07 3494
2193.51 3281
2193.95 3271
2194.39 3365
2194.83 3392
2195.27 3385
2195.71 3377
2196.16 3243
2196.60 3369
2197.04 3414
2197.48 3348
2197.92 3441
2198.37 3459
2198.81 3292
2199.25 3376
2199.69 3353
2200.13 3256
2200.58 3534
2201.02 3334
2201.46 3429
2201.90 3344
2202.34 3106
2202.79 3248
2203.23 3386
2203.67 3261
2204.11 3391
2204.56 3315
2205.00 3148
2205.44 3147
2205.88 3178
2206.33 3187
2206.77 3217
2207.21 3426
2207.65 3403
2208.10 3275
2208.54 3256
2208.98 3387
2209.43 3372
2209.87 3240
2210.31 3432
2210.76 3475
2211.20 3570
2211.64 3430
2212.09 3417
2212.53 3550
2212.97 3499
2213.42 3417
2213.86 3408
2214.30 3501
2214.75 3350
2215.19 3570
2215.63 3360
2216.08 3286
2216.52 3111
2216.96 3345
2217.41 3229
2217.85 3241
2218.30 3454
2218.74 3189
2219.18 3272
2219.63 3174
2220.07 3264
2220.52 3181
2220.96 3069
2221.40 3250
2221.85 3093
2222.29 3133
2222.74 3204
2223.18 3549
2223.63 3387
2224.07 3168
2224.51 3263
2224.96 3278
2225.40 3652
2225.85 3580
2226.29 3657
2226.74 3391
2227.18 3318
2227.63 3685
2228.07 3678
2228.52 3511
2228.96 3694
2229.41 3707
2229.85 3380
2230.30 3204
2230.74 3445
2231.19 3397
2231.63 3538
2232.08 3704
2232.52 3740
2232.97 4061
2233.41 3790
2233.86 3778
2234.30 3712
2234.75 3886
2235.20 3679
2235.64 3770
2236.09 3965
2236.53 3898
2236.98 3736
2237.42 3846
2237.87 4052
2238.32 3661
2238.76 3539
2239.21 3914
2239.65 3741
2240.10 3691
2240.55 3295
2240.99 3206
2241.44 3370
2241.88 3419
2242.33 3384
2242.78 3092
2243.22 3104
2243.67 3051
2244.12 3079
2244.56 3003
2245.01 3026
2245.46 2970
2245.90 3016
2246.35 3073
2246.80 3027
2247.24 3259
2247.69 3327
2248.14 3260
2248.58 3099
2249.03 3324
2249.48 3250
2249.92 3412
2250.37 3225
2250.82 3243
2251.27 3161
2251.71 3229
2252.16 3233
2252.61 3425
2253.05 3334
2253.50 3201
2253.95 3344
2254.40 3384
2254.84 3437
2255.29 3149
2255.74 3320
2256.19 3098
2256.64 3005
2257.08 2859
2257.53 3015
2257.98 3184
2258.43 3044
2258.87 3101
2259.32 3357
2259.77 3139
2260.22 3151
2260.67 3125
2261.11 2977
2261.56 3087
2262.01 3149
2262.46 3461
2262.91 3450
2263.36 3365
2263.80 3438
2264.25 3651
2264.70 3675
2265.15 3445
2265.60 3567
2266.05 3543
2266.50 3460
2266.94 3705
2267.39 3769
2267.84 3785
2268.29 3750
2268.74 3672
2269.19 3809
2269.64 3673
2270.09 3669
2270.54 3551
2270.99 3613
2271.43 4027
2271.88 3865
2272.33 3699
2272.78 3769
2273.23 3789
2273.68 3578
2274.13 3671
2274.58 3622
2275.03 3363
2275.48 3469
2275.93 3318
2276.38 3199
2276.83 3231
2277.28 3533
2277.73 3445
2278.18 3517
2278.63 3539
2279.08 3516
2279.53 3528
2279.98 3549
2280.43 3401
2280.88 3494
2281.33 3577
2281.78 3688
2282.23 3612
2282.68 3644
2283.13 3847
2283.58 4059
2284.03 3835
2284.48 3452
2284.93 3536
2285.38 3296
2285.83 3296
2286.28 3619
2286.73 3323
2287.18 3414
2287.63 3427
2288.08 3441
2288.54 3638
2288.99 3680
2289.44 3925
2289.89 3885
2290.34 4195
2290.79 4491
2291.24 4529
2291.69 4622
2292.14 4511
2292.60 4976
2293.05 5157
2293.50 5030
2293.95 4720
2294.40 4988
2294.85 4855
2295.30 4611
2295.76 4727
2296.21 4690
2296.66 4328
2297.11 4353
2297.56 4030
2298.01 3935
2298.47 3879
2298.92 3924
2299.37 3879
2299.82 3663
2300.27 3605
2300.73 3574
2301.18 3461
2301.63 3644
2302.08 3431
2302.53 3337
2302.99 3140
2303.44 3437
2303.89 3293
2304.34 3328
2304.80 3439
2305.25 3403
2305.70 3345
2306.15 3573
2306.61 3448
2307.06 3726
2307.51 3430
2307.96 3276
2308.42 3669
2308.87 3708
2309.32 3894
2309.78 3978
2310.23 3923
2310.68 4055
2311.14 4113
2311.59 3945
2312.04 4135
2312.49 3918
2312.95 3867
2313.40 3750
2313.85 3774
2314.31 3939
2314.76 3736
2315.22 3600
2315.67 3526
2316.12 3294
2316.58 3395
2317.03 3430
2317.48 3375
2317.94 3647
2318.39 3267
2318.84 3499
2319.30 3399
2319.75 3499
2320.21 3590
2320.66 3470
2321.11 3509
2321.57 3554
2322.02 3379
2322.48 3488
2322.93 3769
2323.39 3504
2323.84 3233
2324.29 3155
2324.75 3385
2325.20 3290
2325.66 3302
2326.11 3399
2326.57 3305
2327.02 3036
2327.48 3131
2327.93 3510
2328.39 3595
2328.84 3732
2329.30 3429
2329.75 3645
2330.21 3876
2330.66 4030
2331.12 4088
2331.57 3900
2332.03 3945
2332.48 3904
2332.94 3722
2333.39 3925
2333.85 3791
2334.30 3797
2334.76 3659
2335.21 3531
2335.67 3539
2336.12 3826
2336.58 3483
2337.03 3392
2337.49 3503
2337.95 3596
2338.40 3530
2338.86 3601
2339.31 3670
2339.77 3677
2340.23 3801
2340.68 4078
2341.14 4084
2341.59 3907
2342.05 3775
2342.51 4001
2342.96 4040
2343.42 3960
2343.87 3701
2344.33 3617
2344.79 3932
2345.24 3773
2345.70 3925
2346.16 3733
2346.61 3784
2347.07 3733
2347.53 3803
2347.98 4033
2348.44 3922
2348.90 3636
2349.35 3861
2349.81 3913
2350.27 3897
2350.72 3672
2351.18 3703
2351.64 3874
2352.10 3905
2352.55 3800
2353.01 3902
2353.47 3580
2353.92 3596
2354.38 3684
2354.84 3714
2355.30 3703
2355.75 3465
2356.21 3544
2356.67 3407
2357.13 3302
2357.58 3486
2358.04 3546
2358.50 3346
2358.96 3251
2359.41 3151
2359.87 3186
2360.33 3552
2360.79 3391
2361.25 3383
2361.70 3291
2362.16 3344
2362.62 3430
2363.08 3432
2363.54 3510
2363.99 3693
2364.45 3474
2364.91 3624
2365.37 3346
2365.83 3431
2366.29 3536
2366.75 3443
2367.20 3472
2367.66 3725
2368.12 3447
2368.58 3675
2369.04 3946
2369.50 3840
2369.96 3704
2370.42 3486
2370.87 3632
2371.33 3671
2371.79 3634
2372.25 3472
2372.71 3526
2373.17 3392
2373.63 3669
2374.09 3479
2374.55 3310
2375.01 3431
2375.47 3348
2375.92 3446
2376.38 3227
2376.84 3281
2377.30 3311
2377.76 3567
2378.22 3544
2378.68 3605
2379.14 3624
2379.60 3565
2380.06 3341
2380.52 3550
2380.98 3574
2381.44 3511
2381.90 3437
2382.36 3659
2382.82 3609
2383.28 3630
2383.74 3691
2384.20 3306
2384.66 3467
2385.12 3604
2385.58 3624
2386.04 3689
2386.50 3779
2386.96 3549
2387.42 3612
2387.88 3362
2388.35 3334
2388.81 3409
2389.27 3351
2389.73 3286
2390.19 3289
2390.65 3339
2391.11 3562
2391.57 3510
2392.03 3310
2392.49 3453
2392.95 3477
2393.42 3681
2393.88 3568
2394.34 3484
2394.80 3376
2395.26 3270
2395.72 3003
2396.18 3013
2396.64 2994
2397.11 3055
2397.57 3053
2398.03 3203
2398.49 3159
2398.95 3012
2399.41 3209
2399.88 3103
2400.34 2914
2400.80 3053
2401.26 3267
2401.72 3283
2402.18 3284
2402.65 3030
2403.11 3234
2403.57 3191
2404.03 3222
2404.49 3335
2404.96 3415
2405.42 3434
2405.88 3299
2406.34 3278
2406.81 3437
2407.27 3395
2407.73 3139
2408.19 3110
2408.66 3162
2409.12 3288
2409.58 3290
2410.04 3111
2410.51 3041
2410.97 3133
2411.43 3187
2411.90 3265
2412.36 3207
2412.82 3064
2413.28 3206
2413.75 3248
2414.21 3072
2414.67 3103
2415.14 3112
2415.60 3409
2416.06 3601
2416.53 3411
2416.99 3515
2417.45 3740
2417.92 3851
2418.38 4081
2418.84 4082
2419.31 4145
2419.77 4125
2420.23 4416
2420.70 4488
2421.16 4451
2421.63 4561
2422.09 4506
2422.55 4241
2423.02 4201
2423.48 3905
2423.95 3594
2424.41 3808
2424.87 3641
2425.34 3503
2425.80 3563
2426.27 3486
2426.73 3624
2427.20 3489
2427.66 3379
2428.12 3306
2428.59 3340
2429.05 3336
2429.52 3343
2429.98 3337
2430.45 3447
2430.91 3502
2431.38 3327
2431.84 3126
2432.31 3506
2432.77 3400
2433.24 3634
2433.70 3493
2434.17 3518
2434.63 3724
2435.10 3497
2435.56 3662
2436.03 3489
2436.49 3418
2436.96 3516
2437.42 3563
2437.89 3822
2438.35 3667
2438.82 3752
2439.28 4103
2439.75 4046
2440.21 4036
2440.68 4086
2441.15 4092
2441.61 4296
2442.08 4015
2442.54 4208
2443.01 4054
2443.48 4124
2443.94 3953
2444.41 3757
2444.87 3571
2445.34 3536
2445.81 3564
2446.27 3581
2446.74 3406
2447.20 3391
2447.67 3229
2448.14 3111
2448.60 3210
2449.07 2951
2449.54 3220
2450.00 3337
2450.47 3216
2450.94 3160
2451.40 3132
2451.87 3067
2452.34 3014
2452.80 3193
2453.27 3390
2453.74 3288
2454.20 3173
2454.67 3324
2455.14 3287
2455.60 3324
2456.07 3504
2456.54 3434
2457.01 3377
2457.47 3407
2457.94 3364
2458.41 3451
2458.87 3490
2459.34 3402
2459.81 3670
2460.28 3614
2460.74 3749
2461.21 3382
2461.68 3285
2462.15 3264
2462.62 3086
2463.08 3349
2463.55 3411
2464.02 3298
2464.49 3304
2464.95 3138
2465.42 3243
2465.89 3318
2466.36 3307
2466.83 3411
2467.29 3490
2467.76 3475
2468.23 3190
2468.70 3202
2469.17 3457
2469.64 3531
2470.10 3357
2470.57 3174
2471.04 3122
2471.51 3343
2471.98 3373
2472.45 3082
2472.92 3041
2473.39 2994
2473.85 3125
2474.32 2976
2474.79 3011
2475.26 3175
2475.73 3262
2476.20 3461
2476.67 3385
2477.14 3253
2477.61 3248
2478.08 3398
2478.54 3557
2479.01 3455
2479.48 3886
2479.95 4236
2480.42 4259
2480.89 4137
2481.36 4457
2481.83 4368
2482.30 3944
2482.77 3824
2483.24 4098
2483.71 3956
2484.18 3510
2484.65 3656
2485.12 3473
2485.59 3274
2486.06 3315
2486.53 3445
2487.00 3207
2487.47 3156
2487.94 3002
2488.41 3162
2488.88 3318
2489.35 3256
2489.82 3019
2490.29 3135
2490.76 3177
2491.23 3122
2491.70 3088
2492.17 3194
2492.64 3280
2493.11 3328
2493.58 3441
2494.05 3512
2494.52 3618
2495.00 3658
2495.47 3913
2495.94 3886
2496.41 3862
2496.88 3693
2497.35 3576
2497.82 3648
2498.29 3416
2498.76 3566
2499.23 3463
2499.71 3263
2500.18 3309
2500.65 3179
2501.12 3027
2501.59 3065
2502.06 3033
2502.53 2930
2503.01 3014
2503.48 3189
2503.95 3047
2504.42 3081
2504.89 3272
2505.36 3469
2505.84 3288
2506.31 3285
2506.78 3284
2507.25 3326
2507.72 3389
2508.20 3426
2508.67 3294
2509.14 3631
2509.61 3701
2510.08 3415
2510.56 3698
2511.03 3535
2511.50 3611
2511.97 3521
2512.45 3565
2512.92 3683
2513.39 3554
2513.86 3537
2514.34 3577
2514.81 3437
2515.28 3607
2515.75 3420
2516.23 3579
2516.70 3425
2517.17 3271
2517.65 3327
2518.12 3574
2518.59 3872
2519.07 3398
2519.54 3536
2520.01 3508
2520.48 3743
2520.96 3392
2521.43 3383
2521.90 3554
2522.38 3212
2522.85 3263
2523.32 3276
2523.80 3268
2524.27 3370
2524.75 3404
2525.22 3475
2525.69 3198
2526.17 3255
2526.64 3033
2527.11 2963
2527.59 2963
2528.06 3208
2528.54 3091
2529.01 3102
2529.48 3063
2529.96 3085
2530.43 3073
2530.91 3232
2531.38 3376
2531.85 3244
2532.33 3363
2532.80 3520
2533.28 3572
2533.75 3573
2534.23 3457
2534.70 3645
2535.18 3562
2535.65 3358
2536.12 3467
2536.60 3440
2537.07 3426
2537.55 3447
2538.02 3426
2538.50 3347
2538.97 3244
2539.45 3431
2539.92 3470
2540.40 3427
2540.87 3364
2541.35 3438
2541.82 3495
2542.30 3383
2542.77 3403
2543.25 3499
2543.73 3289
2544.20 3233
2544.68 3338
2545.15 3470
2545.63 3393
2546.10 3595
2546.58 3717
2547.05 3837
2547.53 3880
2548.01 4047
2548.48 3990
2548.96 4147
2549.43 4267
2549.91 4418
2550.39 4559
2550.86 4433
2551.34 4364
2551.81 4450
2552.29 4271
2552.77 4169
2553.24 4284
2553.72 4433
2554.20 4331
2554.67 4357
2555.15 4170
2555.62 4476
2556.10 4480
2556.58 4506
2557.05 4477
2557.53 4077
2558.01 4070
2558.48 4182
2558.96 4001
2559.44 4004
2559.91 3971
2560.39 3764
2560.87 3582
2561.35 3437
2561.82 3289
2562.30 3311
2562.78 3124
2563.25 3243
2563.73 3139
2564.21 3134
2564.69 3141
2565.16 3167
2565.64 3161
2566.12 3194
2566.60 3038
2567.07 2998
2567.55 2996
2568.03 2995
2568.51 3008
2568.98 3152
2569.46 3201
2569.94 3132
2570.42 3196
2570.90 3114
2571.37 3084
2571.85 3019
2572.33 3091
2572.81 3161
2573.29 3378
2573.76 3179
2574.24 3272
2574.72 3340
2575.20 3177
2575.68 3214
2576.16 3254
2576.63 3102
2577.11 3110
2577.59 3075
2578.07 3155
2578.55 3042
2579.03 3171
2579.51 3119
2579.98 3016
2580.46 3288
2580.94 3289
2581.42 3219
2581.90 2967
2582.38 3028
2582.86 3248
2583.34 3062
2583.82 3276
2584.30 3261
2584.77 3206
2585.25 3034
2585.73 3120
2586.21 3203
2586.69 3233
2587.17 3274
2587.65 3192
2588.13 3511
2588.61 3349
2589.09 3425
2589.57 3175
2590.05 3298
2590.53 3455
2591.01 3350
2591.49 3347
2591.97 3512
2592.45 3417
2592.93 3465
2593.41 3523
2593.89 3676
2594.37 3707
2594.85 3765
2595.33 3525
2595.81 3437
2596.29 3487
2596.77 3378
2597.25 3344
2597.73 3203
2598.21 3181
2598.69 3144
2599.17 3060
2599.65 3357
2600.13 3225
2600.61 3068
2601.09 2873
2601.57 3184
2602.06 3190
2602.54 3148
2603.02 3086
2603.50 3118
2603.98 3141
2604.46 3010
2604.94 3048
2605.42 3114
2605.90 3282
2606.38 3506
2606.87 3264
2607.35 3399
2607.83 3340
2608.31 3221
2608.79 3481
2609.27 3558
2609.75 3427
2610.24 3707
2610.72 3778
2611.20 4081
2611.68 3760
2612.16 3371
2612.64 3481
2613.13 3612
2613.61 3679
2614.09 3528
2614.57 3333
2615.05 3369
2615.54 3217
2616.02 3002
2616.50 3077
2616.98 3171
2617.46 3326
2617.95 3342
2618.43 3442
2618.91 3327
2619.39 3393
2619.88 3503
2620.36 3356
2620.84 3131
2621.32 3176
2621.81 3322
2622.29 3225
2622.77 3017
2623.26 3213
2623.74 3169
2624.22 3113
2624.70 3171
2625.19 3187
2625.67 3257
2626.15 3158
2626.64 3382
2627.12 3164
2627.60 3131
2628.09 3236
2628.57 3304
2629.05 3257
2629.54 3254
2630.02 3190
2630.50 3261
2630.99 3226
2631.47 3268
2631.95 3307
2632.44 3280
2632.92 3387
2633.40 3531
2633.89 3368
2634.37 3435
2634.85 3201
2635.34 2984
2635.82 2971
2636.31 2932
2636.79 3126
2637.27 3256
2637.76 3231
2638.24 3273
2638.73 3213
2639.21 3107
2639.70 3009
2640.18 3294
2640.66 3502
2641.15 3259
2641.63 3401
2642.12 3249
2642.60 3556
2643.09 3529
2643.57 3297
2644.06 3370
2644.54 3536
2645.03 3390
2645.51 3259
2646.00 3328
2646.48 3132
2646.97 3234
2647.45 3263
2647.94 3380
2648.42 3412
2648.91 3357
2649.39 3319
2649.88 3286
2650.36 3372
2650.85 3292
2651.33 3318
2651.82 3383
2652.30 3229
2652.79 3065
2653.27 3167
2653.76 3159
2654.24 3153
2654.73 3258
2655.22 3057
2655.70 3053
2656.19 3213
2656.67 3021
2657.16 3146
2657.65 3125
2658.13 3014
2658.62 3149
2659.10 2998
2659.59 2932
2660.08 3040
2660.56 3141
2661.05 3074
2661.53 3300
2662.02 3295
2662.51 3221
2662.99 3257
2663.48 3115
2663.97 2999
2664.45 3187
2664.94 3446
2665.43 3624
2665.91 3113
2666.40 3271
2666.89 3290
2667.37 3179
2667.86 2976
2668.35 3308
2668.83 3027
2669.32 3223
2669.81 3030
2670.29 3156
2670.78 3067
2671.27 3237
2671.76 3234
2672.24 3067
2672.73 3203
2673.22 3379
2673.71 3420
2674.19 3422
2674.68 3243
2675.17 3556
2675.66 3620
2676.14 3738
2676.63 3869
2677.12 3836
2677.61 3855
2678.09 3932
2678.58 3611
2679.07 3588
2679.56 3521
2680.05 3682
2680.53 3941
2681.02 3995
2681.51 3875
2682.00 3796
2682.49 3992
2682.97 3917
2683.46 4008
2683.95 4010
2684.44 4021
2684.93 3931
2685.42 3905
2685.91 3936
2686.39 3739
2686.88 3449
2687.37 3571
2687.86 3435
2688.35 3309
2688.84 3353
2689.33 3391
2689.81 3239
2690.30 3449
2690.79 3420
2691.28 3396
2691.77 3261
2692.26 3139
2692.75 3220
2693.24 3172
2693.73 3149
2694.22 3339
2694.71 3353
2695.20 3492
2695.68 3554
2696.17 3358
2696.66 3423
2697.15 3444
2697.64 3392
2698.13 3311
2698.62 3504
2699.11 3454
2699.60 3735
2700.09 3556
2700.58 3420
2701.07 3560
2701.56 3648
2702.05 3568
2702.54 3832
2703.03 3798
2703.52 3914
2704.01 3756
2704.50 3802
2704.99 3435
2705.48 3510
2705.97 3273
2706.46 3332
2706.95 3474
2707.44 3534
2707.93 3405
2708.42 3286
2708.92 3172
2709.41 2962
2709.90 3279
2710.39 2969
2710.88 2913
2711.37 3227
2711.86 3387
2712.35 3287
2712.84 3144
2713.33 3159
2713.82 2912
2714.31 2975
2714.81 3133
2715.30 2982
2715.79 3013
2716.28 3140
2716.77 3366
2717.26 3309
2717.75 3419
2718.24 3401
2718.74 3185
2719.23 3371
2719.72 3208
2720.21 3513
2720.70 3591
2721.19 3251
2721.69 3328
2722.18 3159
2722.67 3273
2723.16 3463
2723.65 3490
2724.15 3656
2724.64 3482
2725.13 3509
2725.62 3419
2726.11 3405
2726.61 3126
2727.10 3025
2727.59 3206
2728.08 3129
2728.58 3267
2729.07 3275
2729.56 3129
2730.05 3202
2730.55 3203
2731.04 3196
2731.53 3348
2732.02 3332
2732.52 3109
2733.01 3228
2733.50 3228
2733.99 3316
2734.49 3303
2734.98 3172
2735.47 3455
2735.97 3433
2736.46 3556
2736.95 3795
2737.45 3529
2737.94 3312
2738.43 3403
2738.93 3435
2739.42 3461
2739.91 3536
2740.41 3373
2740.90 3453
2741.39 3188
2741.89 3115
2742.38 3124
2742.87 3231
2743.37 3147
2743.86 3007
2744.36 3026
2744.85 3015
2745.34 3111
2745.84 2736
2746.33 3021
2746.82 2945
2747.32 2793
2747.81 2959
2748.31 3053
2748.80 3048
2749.30 3081
2749.79 3068
2750.28 2975
2750.78 2950
2751.27 2962
2751.77 3025
2752.26 2858
2752.76 2828
2753.25 3346
2753.75 3163
2754.24 2894
2754.74 2996
2755.23 3080
2755.72 3165
2756.22 3081
2756.71 3180
2757.21 3176
2757.70 3056
2758.20 3195
2758.69 3055
2759.19 2952
2759.69 3073
2760.18 3112
2760.68 3050
2761.17 3073
2761.67 3007
2762.16 3108
2762.66 3197
2763.15 3234
2763.65 3125
2764.14 2982
2764.64 2897
2765.14 3035
2765.63 3024
2766.13 2903
2766.62 3195
2767.12 2875
2767.61 2837
2768.11 2886
2768.61 3108
2769.10 2918
2769.60 2925
2770.09 2916
2770.59 3084
2771.09 3274
2771.58 3239
2772.08 3101
2772.58 3309
2773.07 3391
2773.57 3401
2774.06 3372
2774.56 3439
2775.06 3392
2775.55 3505
2776.05 3494
2776.55 3605
2777.04 3606
2777.54 3451
2778.04 3525
2778.54 3637
2779.03 3326
2779.53 3414
2780.03 3440
2780.52 3387
2781.02 3322
2781.52 3263
2782.01 3184
2782.51 3244
2783.01 3230
2783.51 3169
2784.00 3079
2784.50 3119
2785.00 3090
2785.50 3294
2785.99 3296
2786.49 3169
2786.99 3308
2787.49 3291
2787.98 3128
2788.48 3094
2788.98 3118
2789.48 3175
2789.98 3101
2790.47 3354
2790.97 3259
2791.47 3195
2791.97 3009
2792.47 3061
2792.96 3020
2793.46 3173
2793.96 3325
2794.46 3415
2794.96 3610
2795.46 3661
2795.95 3573
2796.45 3714
2796.95 3854
2797.45 3844
2797.95 3788
2798.45 3695
2798.95 3974
2799.44 3966
2799.94 3850
2800.44 3976
2800.94 3801
2801.44 3506
2801.94 3554
2802.44 3450
2802.94 3719
2803.44 3635
2803.93 3788
2804.43 3701
2804.93 3755
2805.43 3626
2805.93 3749
2806.43 3810
2806.93 4116
2807.43 4626
2807.93 4830
2808.43 4989
2808.93 5208
2809.43 5464
2809.93 5377
2810.43 5294
2810.93 5352
2811.43 5132
2811.93 4632
2812.43 4368
2812.93 4355
2813.43 4235
2813.93 3942
2814.43 3517
2814.93 3566
2815.43 3444
2815.93 3518
2816.43 3479
2816.93 3275
2817.43 3574
2817.93 3373
2818.43 3510
2818.93 3575
2819.43 3858
2819.93 3916
2820.43 3982
2820.93 3993
2821.43 4152
2821.93 3732
2822.43 3681
2822.94 3661
2823.44 3702
2823.94 3682
2824.44 3613
2824.94 3508
2825.44 3334
2825.94 3310
2826.44 3601
2826.94 3465
2827.44 3389
2827.95 3299
2828.45 3347
2828.95 3269
2829.45 3070
2829.95 3043
2830.45 3194
2830.95 3136
2831.46 2948
2831.96 3103
2832.46 3301
2832.96 3415
2833.46 3203
2833.97 3342
2834.47 3256
2834.97 3210
2835.47 3192
2835.97 3315
2836.47 3436
2836.98 3501
2837.48 3429
2837.98 3667
2838.48 3546
2838.99 3445
2839.49 3438
2839.99 3521
2840.49 3561
2841.00 3399
2841.50 3437
2842.00 3305
2842.50 3259
2843.01 3552
2843.51 3407
2844.01 3386
2844.51 3421
2845.02 3615
2845.52 3699
2846.02 3666
2846.52 3719
2847.03 3905
2847.53 4081
2848.03 3808
2848.54 3956
2849.04 3912
2849.54 4087
2850.05 3846
2850.55 3491
2851.05 3768
2851.56 3722
2852.06 3542
2852.56 3477
2853.07 3263
2853.57 3189
2854.07 3167
2854.58 3269
2855.08 3200
2855.59 3111
2856.09 3238
2856.59 3157
2857.10 2975
2857.60 3023
2858.10 2952
2858.61 3069
2859.11 3178
2859.62 3290
2860.12 3199
2860.63 3165
2861.13 3347
2861.63 3102
2862.14 3117
2862.64 2959
2863.15 3042
2863.65 3103
2864.16 3029
2864.66 2902
2865.16 3087
2865.67 3164
2866.17 3040
2866.68 3072
2867.18 3011
2867.69 3111
2868.19 3036
2868.70 3070
2869.20 3164
2869.71 2890
2870.21 3166
2870.72 3354
2871.22 3325
2871.73 3257
2872.23 3436
2872.74 3201
2873.24 3142
2873.75 3236
2874.25 3246
2874.76 3085
2875.27 3110
2875.77 3173
2876.28 3235
2876.78 3367
2877.29 3168
2877.79 3252
2878.30 2969
2878.81 3177
2879.31 3320
2879.82 3494
2880.32 3193
2880.83 3493
2881.33 3592
2881.84 3717
2882.35 3766
2882.85 3678
2883.36 3531
2883.87 3705
2884.37 3800
2884.88 4004
2885.38 4274
2885.89 4284
2886.40 4266
2886.90 4519
2887.41 4817
2887.92 4787
2888.42 4841
2888.93 4970
2889.44 4932
2889.94 4716
2890.45 4474
2890.96 4206
2891.46 3944
2891.97 3959
2892.48 3858
2892.98 3932
2893.49 3650
2894.00 3642
2894.51 3530
2895.01 3363
2895.52 3452
2896.03 3661
2896.54 3427
2897.04 3437
2897.55 3739
2898.06 3482
2898.57 3726
2899.07 3625
2899.58 3461
2900.09 3366
2900.60 3550
2901.10 3551
2901.61 3608
2902.12 3666
2902.63 3793
2903.13 3728
2903.64 3845
2904.15 3822
2904.66 3645
2905.17 3759
2905.68 3948
2906.18 3934
2906.69 3772
2907.20 3767
2907.71 3649
2908.22 3629
2908.72 3523
2909.23 3443
2909.74 3359
2910.25 3177
2910.76 3491
2911.27 3584
2911.78 3520
2912.28 3534
2912.79 3266
2913.30 3135
2913.81 3178
2914.32 3501
2914.83 3324
2915.34 3241
2915.85 3346
2916.36 3386
2916.87 3436
2917.37 3486
2917.88 3181
2918.39 3248
2918.90 3404
2919.41 3379
2919.92 3259
2920.43 3409
2920.94 3413
2921.45 3470
2921.96 3481
2922.47 3508
2922.98 3651
2923.49 3748
2924.00 3766
2924.51 3927
2925.02 3922
2925.53 3917
2926.04 4493
2926.55 4299
2927.06 4158
2927.57 4307
2928.08 4078
2928.59 4167
2929.10 3808
2929.61 3614
2930.12 3441
2930.63 3425
2931.14 3306
2931.65 3204
2932.16 3209
2932.67 3156
2933.18 3226
2933.69 3079
2934.20 3074
2934.71 3120
2935.22 3277
2935.73 3317
2936.24 3262
2936.76 3306
2937.27 3448
2937.78 3350
2938.29 3436
2938.80 3599
2939.31 3385
2939.82 3260
2940.33 3170
2940.84 3333
2941.36 3176
2941.87 3133
2942.38 3377
2942.89 3467
2943.40 3476
2943.91 3341
2944.42 3386
2944.94 3674
2945.45 3711
2945.96 4053
2946.47 3903
2946.98 4063
2947.49 4021
2948.01 4081
2948.52 4100
2949.03 4049
2949.54 4122
2950.05 3974
2950.57 3850
2951.08 3686
2951.59 3441
2952.10 3435
2952.61 3470
2953.13 3190
2953.64 3063
2954.15 3200
2954.66 3137
2955.18 3286
2955.69 3333
2956.20 3186
2956.71 3078
2957.23 3114
2957.74 3156
2958.25 3088
2958.76 3329
2959.28 3318
2959.79 3334
2960.30 3298
2960.82 3420
2961.33 3559
2961.84 3598
2962.36 3740
2962.87 3806
2963.38 3620
2963.89 3610
2964.41 3737
2964.92 3933
2965.43 3912
2965.95 3504
2966.46 2990
2966.97 3306
2967.49 3482
2968.00 3232
2968.52 3363
2969.03 3370
2969.54 3296
2970.06 3171
2970.57 2994
2971.08 3064
2971.60 3123
2972.11 3163
2972.63 3088
2973.14 3186
2973.65 3305
2974.17 3208
2974.68 3122
2975.20 3103
2975.71 3277
2976.23 3090
2976.74 3200
2977.25 3311
2977.77 3108
2978.28 3070
2978.80 3191
2979.31 3426
2979.83 3286
2980.34 3252
2980.86 3288
2981.37 3223
2981.89 3332
2982.40 3302
2982.91 3195
2983.43 3463
2983.94 3627
2984.46 3392
2984.97 3698
2985.49 3809
2986.00 3641
2986.52 3623
2987.04 3600
2987.55 3664
2988.07 3704
2988.58 3767
2989.10 3747
2989.61 3849
2990.13 3999
2990.64 3722
2991.16 3622
2991.67 3907
2992.19 3933
2992.71 3895
2993.22 4128
2993.74 4206
2994.25 4008
2994.77 4155
2995.28 3892
2995.80 4173
2996.32 4694
2996.83 4536
2997.35 4779
2997.87 4909
2998.38 4924
2998.90 4916
2999.41 4728
2999.93 4874
3000.45 4802
3000.96 4685
3001.48 4635
3002.00 4971
3002.51 4741
3003.03 4508
3003.55 4463
3004.06 4424
3004.58 4608
3005.10 4646
3005.61 4658
3006.13 4882
3006.65 4950
3007.16 4746
3007.68 4764
3008.20 4557
3008.71 4186
3009.23 3981
3009.75 3959
3010.27 3964
3010.78 3766
3011.30 3629
3011.82 3556
3012.34 3500
3012.85 3664
3013.37 3227
3013.89 3408
3014.41 3380
3014.92 3414
3015.44 3452
3015.96 3326
3016.48 3535
3016.99 3551
3017.51 3579
3018.03 3530
3018.55 3537
3019.07 3573
3019.58 3773
3020.10 3825
3020.62 3739
3021.14 3684
3021.66 3716
3022.17 3869
3022.69 3840
3023.21 3587
3023.73 3651
3024.25 3698
3024.77 3771
3025.28 3832
3025.80 3870
3026.32 3807
3026.84 3794
3027.36 3756
3027.88 3674
3028.40 3628
3028.92 3638
3029.43 3819
3029.95 3567
3030.47 3523
3030.99 3448
3031.51 3769
3032.03 3783
3032.55 3471
3033.07 3557
3033.59 3739
3034.11 3674
3034.63 3542
3035.15 3843
3035.66 3701
3036.18 3533
3036.70 3632
3037.22 3640
3037.74 3497
3038.26 3556
3038.78 3638
3039.30 3626
3039.82 3723
3040.34 3420
3040.86 3445
3041.38 3480
3041.90 3431
3042.42 3376
3042.94 3510
3043.46 3457
3043.98 3313
3044.50 3182
3045.02 3422
3045.54 3570
3046.06 3387
3046.58 3508
3047.10 3388
3047.62 3470
3048.14 3278
3048.66 3319
3049.18 3323
3049.71 3375
3050.23 3336
3050.75 3388
3051.27 3144
3051.79 3437
3052.31 3396
3052.83 3274
3053.35 3200
3053.87 3208
3054.39 3340
3054.91 3184
3055.43 3141
3055.96 3274
3056.48 3235
3057.00 3201
3057.52 3111
3058.04 3323
3058.56 3393
3059.08 3445
3059.61 3357
3060.13 3118
3060.65 3060
3061.17 3325
3061.69 3332
3062.21 3257
3062.73 3204
3063.26 3308
3063.78 3380
3064.30 3275
3064.82 3350
3065.34 3477
3065.87 3407
3066.39 3484
3066.91 3501
3067.43 3319
3067.95 3451
3068.48 3444
3069.00 3071
3069.52 3254
3070.04 3282
3070.57 3256
3071.09 3299
3071.61 3399
3072.13 3257
3072.66 3326
3073.18 3275
3073.70 3349
3074.22 3485
3074.75 3584
3075.27 3661
3075.79 3548
3076.32 3575
3076.84 3813
3077.36 3735
3077.88 3711
3078.41 3729
3078.93 3732
3079.45 3647
3079.98 3646
3080.50 3861
3081.02 3637
3081.55 3749
3082.07 3806
3082.59 3722
3083.12 3729
3083.64 3797
3084.16 3504
3084.69 3601
3085.21 3744
3085.73 3940
3086.26 3823
3086.78 3768
3087.31 3697
3087.83 3512
3088.35 3535
3088.88 3362
3089.40 3419
3089.93 3666
3090.45 3649
3090.97 3342
3091.50 3230
3092.02 3450
3092.55 3355
3093.07 3210
3093.60 3425
3094.12 3545
3094.64 3469
3095.17 3616
3095.69 3846
3096.22 3918
3096.74 3931
3097.27 3971
3097.79 4103
3098.32 4084
3098.84 3983
3099.37 4322
3099.89 4197
3100.42 4246
3100.94 4272
3101.47 4808
3101.99 5199
3102.52 5716
3103.04 5759
3103.57 6522
3104.09 6818
3104.62 6916
3105.14 7395
3105.67 6902
3106.19 6446
3106.72 5981
3107.24 5766
3107.77 5027
3108.29 4237
3108.82 4200
3109.35 4256
3109.87 4089
3110.40 3859
3110.92 3995
3111.45 3856
3111.98 4113
3112.50 3982
3113.03 3774
3113.55 3962
3114.08 3968
3114.61 3858
3115.13 3825
3115.66 3654
3116.18 3745
3116.71 3701
3117.24 3427
3117.76 3518
3118.29 3278
3118.82 3306
3119.34 3454
3119.87 3800
3120.40 3554
3120.92 3338
3121.45 3566
3121.98 3741
3122.50 3652
3123.03 3808
3123.56 3985
3124.08 3921
3124.61 3761
3125.14 3724
3125.66 3721
3126.19 3745
3126.72 3599
3127.25 3544
3127.77 3558
3128.30 3634
3128.83 3643
3129.36 3655
3129.88 3482
3130.41 3370
3130.94 3526
3131.46 3470
3131.99 3372
3132.52 3444
3133.05 3196
3133.58 3282
3134.10 3365
3134.63 3221
3135.16 3348
3135.69 3238
3136.21 3352
3136.74 3406
3137.27 3379
3137.80 3324
3138.33 3283
3138.86 3214
3139.38 3182
3139.91 3341
3140.44 3333
3140.97 3303
3141.50 3470
3142.03 3370
3142.55 3204
3143.08 3127
3143.61 3196
3144.14 3244
3144.67 3298
3145.20 3093
3145.73 3224
3146.25 3478
3146.78 3401
3147.31 3271
3147.84 3439
3148.37 3448
3148.90 3504
3149.43 3589
3149.96 3519
3150.49 3533
3151.02 3473
3151.54 3389
3152.07 3775
3152.60 3700
3153.13 3565
3153.66 3571
3154.19 3396
3154.72 3079
3155.25 3205
3155.78 3185
3156.31 3420
3156.84 3354
3157.37 3104
3157.90 3325
3158.43 3496
3158.96 3431
3159.49 3428
3160.02 3412
3160.55 3377
3161.08 3331
3161.61 3588
3162.14 3513
3162.67 3284
3163.20 3412
3163.73 3444
3164.26 3352
3164.79 3393
3165.32 3295
3165.85 3260
3166.38 3158
3166.91 3051
3167.44 3141
3167.97 3106
3168.50 3167
3169.03 3100
3169.57 3028
3170.10 2955
3170.63 3235
3171.16 3151
3171.69 3030
3172.22 2918
3172.75 2966
3173.28 2976
3173.81 3103
3174.34 3255
3174.88 3168
3175.41 3244
3175.94 3263
3176.47 3286
3177.00 3242
3177.53 3162
3178.06 3150
3178.60 3194
3179.13 3298
3179.66 3475
3180.19 3231
3180.72 2997
3181.25 3147
3181.79 3137
3182.32 3210
3182.85 3181
3183.38 2984
3183.91 3154
3184.44 3282
3184.98 3029
3185.51 2926
3186.04 3087
3186.57 3191
3187.11 3049
3187.64 3190
3188.17 3175
3188.70 3175
3189.24 3211
3189.77 3118
3190.30 2987
3190.83 3138
3191.37 3141
3191.90 3289
3192.43 3118
3192.96 2930
3193.50 3000
3194.03 3195
3194.56 3232
3195.09 3421
3195.63 3277
3196.16 3079
3196.69 2957
3197.23 3261
3197.76 3304
3198.29 3020
3198.83 3021
3199.36 3127
3199.89 3217
3200.43 3333
3200.96 3349
3201.49 3588
3202.03 3377
3202.56 3415
3203.09 3558
3203.63 3574
3204.16 3603
3204.69 3526
3205.23 3248
3205.76 3320
3206.30 3430
3206.83 3722
3207.36 3570
3207.90 3686
3208.43 3786
3208.97 3659
3209.50 3643
3210.03 3805
3210.57 3824
3211.10 3958
3211.64 4075
3212.17 4134
3212.70 4307
3213.24 4390
3213.77 4363
3214.31 4151
3214.84 3837
3215.38 3633
3215.91 3639
3216.45 3611
3216.98 3622
3217.52 3625
3218.05 3377
3218.59 3663
3219.12 3663
3219.66 3596
3220.19 3467
3220.73 3489
3221.26 3420
3221.80 3602
3222.33 3671
3222.87 3924
3223.40 3686
3223.94 3613
3224.47 3513
3225.01 3675
3225.54 3704
3226.08 3802
3226.61 3781
3227.15 3477
3227.69 3826
3228.22 3676
3228.76 3558
3229.29 3481
3229.83 3459
3230.36 3527
3230.90 3514
3231.44 3351
3231.97 3228
3232.51 3210
3233.04 3281
3233.58 3432
3234.12 3616
3234.65 3650
3235.19 3588
3235.72 3746
3236.26 3578
3236.80 3706
3237.33 3800
3237.87 3888
3238.41 4070
3238.94 3849
3239.48 3937
3240.02 3889
3240.55 3872
3241.09 4105
3241.63 3800
3242.16 3831
3242.70 3637
3243.24 3517
3243.77 3460
3244.31 3600
3244.85 3613
3245.39 3529
3245.92 3523
3246.46 3385
3247.00 3534
3247.53 3829
3248.07 3723
3248.61 3676
3249.15 4036
3249.68 4069
3250.22 3992
3250.76 3969
3251.30 3883
3251.83 3815
3252.37 3904
3252.91 3973
3253.45 4115
3253.98 4063
3254.52 3925
3255.06 3765
3255.60 3900
3256.14 3936
3256.67 3951
3257.21 4150
3257.75 3991
3258.29 3991
3258.83 4162
3259.37 4186
3259.90 4404
3260.44 4455
3260.98 4345
3261.52 4626
3262.06 4641
3262.60 4826
3263.13 4931
3263.67 5023
3264.21 5208
3264.75 5383
3265.29 6056
3265.83 6093
3266.37 6467
3266.91 6839
3267.44 7203
3267.98 7641
3268.52 7611
3269.06 7318
3269.60 7022
3270.14 6793
3270.68 6547
3271.22 5852
3271.76 5596
3272.30 5039
3272.84 4542
3273.38 4326
3273.91 4191
3274.45 4084
3274.99 4190
3275.53 4162
3276.07 4180
3276.61 4202
3277.15 4349
3277.69 4392
3278.23 4341
3278.77 4423
3279.31 4603
3279.85 4659
3280.39 4307
3280.93 4360
3281.47 4525
3282.01 4326
3282.55 4416
3283.09 4484
3283.63 4663
3284.17 4662
3284.71 4471
3285.25 4690
3285.79 4554
3286.33 4728
3286.87 4997
3287.42 5011
3287.96 5017
3288.50 5071
3289.04 5036
3289.58 5067
3290.12 5071
3290.66 5192
3291.20 5024
3291.74 5010
3292.28 5020
3292.82 5359
3293.36 5402
3293.91 5624
3294.45 6167
3294.99 6404
3295.53 6556
3296.07 7182
3296.61 6879
3297.15 6766
3297.69 6949
3298.24 6911
3298.78 6700
3299.32 6377
3299.86 5636
3300.40 5427
3300.94 5367
3301.49 5137
3302.03 5053
3302.57 5195
3303.11 4777
3303.65 4727
3304.19 4772
3304.74 5021
3305.28 4768
3305.82 4813
3306.36 4675
3306.90 4696
3307.45 4754
3307.99 4612
3308.53 4565
3309.07 4525
3309.62 4404
3310.16 4615
3310.70 4561
3311.24 4423
3311.79 4336
3312.33 4395
3312.87 4580
3313.41 4660
3313.96 4749
3314.50 4771
3315.04 4967
3315.59 5096
3316.13 5137
3316.67 5108
3317.21 5285
3317.76 5515
3318.30 5439
3318.84 5782
3319.39 5834
3319.93 6079
3320.47 6474
3321.02 6552
3321.56 6910
3322.10 7031
3322.65 6848
3323.19 7057
3323.73 7092
3324.28 7159
3324.82 6797
3325.36 6511
3325.91 6317
3326.45 6124
3327.00 6195
3327.54 5986
3328.08 5756
3328.63 5928
3329.17 6078
3329.72 5780
3330.26 5884
3330.80 5952
3331.35 6940
3331.89 7848
3332.44 9059
3332.98 11059
3333.53 13198
3334.07 15783
3334.61 18393
3335.16 20718
3335.70 23570
3336.25 25792
3336.79 26618
3337.34 27812
3337.88 27924
3338.43 27166
3338.97 26146
3339.52 24032
3340.06 21393
3340.61 18751
3341.15 16712
3341.70 14007
3342.24 11791
3342.79 9583
3343.33 8331
3343.88 7525
3344.42 6533
3344.97 6090
3345.51 5822
3346.06 5762
3346.60 5530
3347.15 5589
3347.69 5641
3348.24 5770
3348.78 5833
3349.33 5971
3349.88 6118
3350.42 5853
3350.97 6197
3351.51 6230
3352.06 6331
3352.61 6379
3353.15 5851
3353.70 5954
3354.24 5795
3354.79 5910
3355.34 5722
3355.88 5627
3356.43 5805
3356.97 5275
3357.52 5104
3358.07 4954
3358.61 4851
3359.16 5157
3359.71 4917
3360.25 4524
3360.80 4853
3361.35 5107
3361.89 4930
3362.44 5119
3362.99 5219
3363.53 5143
3364.08 5295
3364.63 5306
3365.17 5232
3365.72 5239
3366.27 5174
3366.81 5070
3367.36 5185
3367.91 5342
3368.46 5430
3369.00 5170
3369.55 5282
3370.10 5568
3370.64 5610
3371.19 6087
3371.74 6107
3372.29 6665
3372.83 7489
3373.38 7994
3373.93 8459
3374.48 8442
3375.03 9335
3375.57 9672
3376.12 9447
3376.67 9167
3377.22 8593
3377.76 8084
3378.31 7239
3378.86 6651
3379.41 5974
3379.96 5669
3380.50 5194
3381.05 5073
3381.60 4776
3382.15 4707
3382.70 4496
3383.25 4357
3383.79 4424
3384.34 4111
3384.89 4237
3385.44 4138
3385.99 4074
3386.54 4137
3387.09 4046
3387.64 3858
3388.18 4152
3388.73 3976
3389.28 4012
3389.83 4022
3390.38 4093
3390.93 4020
3391.48 4071
3392.03 4108
3392.58 4178
3393.13 4130
3393.67 3790
3394.22 3902
3394.77 3865
3395.32 3831
3395.87 3920
3396.42 3937
3396.97 3919
3397.52 3733
3398.07 3740
3398.62 3921
3399.17 3939
3399.72 3609
3400.27 3772
3400.82 3747
3401.37 3594
3401.92 3455
3402.47 3549
3403.02 3493
3403.57 3567
3404.12 3384
3404.67 3386
3405.22 3675
3405.77 3569
3406.32 3632
3406.87 3618
3407.42 3597
3407.97 3862
3408.52 3925
3409.07 3960
3409.62 4189
3410.17 4152
3410.72 4374
3411.27 4534
3411.82 4784
3412.38 4939
3412.93 4876
3413.48 5063
3414.03 5468
3414.58 5507
3415.13 5253
3415.68 5080
3416.23 5045
3416.78 4538
3417.33 4257
3417.89 3988
3418.44 3756
3418.99 3650
3419.54 3455
3420.09 3640
3420.64 3622
3421.19 3454
3421.74 3368
3422.30 3630
3422.85 3532
3423.40 3328
3423.95 3314
3424.50 3745
3425.05 3748
3425.61 3585
3426.16 3671
3426.71 3825
3427.26 3674
3427.81 3606
3428.37 3544
3428.92 3511
3429.47 3527
3430.02 3310
3430.58 3394
3431.13 3247
3431.68 3243
3432.23 3096
3432.78 3004
3433.34 3251
3433.89 3370
3434.44 3253
3434.99 3090
3435.55 3269
3436.10 3172
3436.65 3373
3437.21 3143
3437.76 3270
3438.31 3189
3438.86 3012
3439.42 3364
3439.97 3631
3440.52 3407
3441.08 3391
3441.63 3286
3442.18 3378
3442.74 3430
3443.29 3503
3443.84 3256
3444.40 3401
3444.95 3269
3445.50 3217
3446.06 3153
3446.61 3397
3447.16 3155
3447.72 3193
3448.27 3198
3448.82 3257
3449.38 3162
3449.93 2945
3450.48 3210
3451.04 3342
3451.59 3018
3452.15 2991
3452.70 2951
3453.25 2937
3453.81 3003
3454.36 2775
3454.92 2988
3455.47 2839
3456.03 3020
3456.58 3042
3457.13 3059
3457.69 3003
3458.24 3114
3458.80 3173
3459.35 2966
3459.91 3104
3460.46 2993
3461.02 3135
3461.57 3049
3462.13 3009
3462.68 3064
3463.24 3056
3463.79 2958
3464.34 2897
3464.90 3016
3465.46 3065
3466.01 2921
3466.57 3014
3467.12 3312
3467.68 3423
3468.23 3329
3468.79 3216
3469.34 3055
3469.90 3046
3470.45 3298
3471.01 3392
3471.56 3240
3472.12 3078
3472.67 3238
3473.23 3161
3473.79 3278
3474.34 3248
3474.90 3280
3475.45 3112
3476.01 3217
3476.56 3369
3477.12 3312
3477.68 3616
3478.23 3594
3478.79 3576
3479.35 3658
3479.90 3585
3480.46 3574
3481.01 3608
3481.57 3641
3482.13 3755
3482.68 4011
3483.24 3926
3483.80 3638
3484.35 3575
3484.91 3635
3485.47 3715
3486.02 3482
3486.58 3374
3487.14 3682
3487.69 3525
3488.25 3669
3488.81 3801
3489.36 3771
3489.92 3998
3490.48 4354
3491.03 4606
3491.59 5016
3492.15 5282
3492.71 5586
3493.26 5724
3493.82 6191
3494.38 6233
3494.94 5832
3495.49 5557
3496.05 5323
3496.61 5046
3497.17 5186
3497.72 5214
3498.28 5511
3498.84 6057
3499.40 6005
3499.95 6170
3500.51 6365
3501.07 6546
3501.63 6485
3502.19 6641
3502.74 6719
3503.30 6431
3503.86 5896
3504.42 5716
3504.98 5813
3505.53 5294
3506.09 5267
3506.65 5392
3507.21 5304
3507.77 5016
3508.33 4985
3508.88 5036
3509.44 4978
3510.00 4453
3510.56 4231
3511.12 4229
3511.68 4307
3512.24 4032
3512.80 3770
3513.35 3747
3513.91 3809
3514.47 3599
3515.03 3549
3515.59 3817
3516.15 3653
3516.71 3394
3517.27 3505
3517.83 3518
3518.39 3525
3518.95 3708
3519.50 3614
3520.06 3779
3520.62 3598
3521.18 3749
3521.74 3694
3522.30 3662
3522.86 3730
3523.42 3886
3523.98 3769
3524.54 3747
3525.10 3989
3525.66 3738
3526.22 3468
3526.78 3643
3527.34 3568
3527.90 3582
3528.46 3257
3529.02 3273
3529.58 3325
3530.14 3066
3530.70 3081
3531.26 3197
3531.82 2986
3532.38 3063
3532.94 3190
3533.50 3092
3534.06 3265
3534.62 3387
3535.18 3387
3535.75 3585
3536.31 3457
3536.87 3116
3537.43 3377
3537.99 3575
3538.55 3377
3539.11 3428
3539.67 3381
3540.23 3326
3540.79 3488
3541.35 3350
3541.92 3181
3542.48 3220
3543.04 3355
3543.60 3316
3544.16 3336
3544.72 3616
3545.28 3388
3545.84 3431
3546.41 3307
3546.97 3222
3547.53 3166
3548.09 3061
3548.65 3026
3549.21 2981
3549.78 2991
3550.34 3014
3550.90 2846
3551.46 2847
3552.02 2772
3552.59 2764
3553.15 2885
3553.71 2761
3554.27 2698
3554.83 2774
3555.40 2969
3555.96 2829
3556.52 2722
3557.08 2728
3557.65 2781
3558.21 2804
3558.77 2642
3559.33 2717
3559.90 2804
3560.46 2942
3561.02 2955
3561.58 3196
3562.15 2947
3562.71 3108
3563.27 3186
3563.83 3016
3564.40 2750
3564.96 3036
3565.52 2949
3566.09 2769
3566.65 2922
3567.21 2821
3567.78 2942
3568.34 2902
3568.90 2699
3569.47 2823
3570.03 2684
3570.59 2658
3571.16 2735
3571.72 2564
3572.28 2698
3572.85 2655
3573.41 2653
3573.97 2713
3574.54 2950
3575.10 2726
3575.66 2766
3576.23 2965
3576.79 2858
3577.36 2831
3577.92 2791
3578.48 2558
3579.05 2970
3579.61 2965
3580.18 2813
3580.74 2537
3581.31 2675
3581.87 2680
3582.43 2837
3583.00 2757
3583.56 2671
3584.13 2908
3584.69 2756
3585.26 2611
3585.82 2717
3586.39 2711
3586.95 2618
3587.52 2539
3588.08 2758
3588.64 2674
3589.21 2771
3589.77 2613
3590.34 2513
3590.90 2679
3591.47 2891
3592.03 2805
3592.60 2795
3593.17 2950
3593.73 2879
3594.30 2884
3594.86 2878
3595.43 2738
3595.99 2757
3596.56 2561
3597.12 2617
3597.69 2873
3598.25 2643
3598.82 2882
3599.39 2971
3599.95 3033
3600.52 2845
3601.08 2902
3601.65 2861
3602.21 2839
3602.78 2733
3603.35 2873
3603.91 2880
3604.48 2785
3605.04 2864
3605.61 2747
3606.18 2673
3606.74 2515
3607.31 2350
3607.88 2467
3608.44 2557
3609.01 2431
3609.57 2697
3610.14 2663
3610.71 2632
3611.27 2491
3611.84 2539
3612.41 2703
3612.97 2710
3613.54 2574
3614.11 2423
3614.68 2720
3615.24 2862
3615.81 3019
3616.38 3101
3616.94 3290
3617.51 3596
3618.08 3755
3618.64 3784
3619.21 3874
3619.78 4055
3620.35 4120
3620.91 3943
3621.48 3670
3622.05 3635
3622.62 3430
3623.18 3396
3623.75 3105
3624.32 3044
3624.89 2903
3625.45 2861
3626.02 2691
3626.59 2662
3627.16 2793
3627.73 2701
3628.29 2526
3628.86 2422
3629.43 2535
3630.00 2546
3630.57 2443
3631.13 2492
3631.70 2461
3632.27 2705
3632.84 2637
3633.41 2742
3633.98 2754
3634.54 2687
3635.11 2632
3635.68 2624
3636.25 2727
3636.82 2752
3637.39 2484
3637.96 2765
3638.52 2687
3639.09 2671
3639.66 2711
3640.23 2825
3640.80 2902
3641.37 2982
3641.94 3382
3642.51 3309
3643.08 3124
3643.65 3171
3644.21 3150
3644.78 3097
3645.35 3371
3645.92 3178
3646.49 3089
3647.06 2963
3647.63 2825
3648.20 2835
3648.77 2898
3649.34 2701
3649.91 2832
3650.48 2781
3651.05 2937
3651.62 2968
3652.19 3136
3652.76 3154
3653.33 2913
3653.90 2858
3654.47 3246
3655.04 3273
3655.61 3230
3656.18 3264
3656.75 3210
3657.32 3112
3657.89 3291
3658.46 3410
3659.03 3497
3659.60 3535
3660.17 3401
3660.74 3540
3661.31 3473
3661.88 3412
3662.45 3174
3663.02 2989
3663.59 3009
3664.16 3155
3664.74 3134
3665.31 2997
3665.88 3018
3666.45 3056
3667.02 3055
3667.59 2863
3668.16 2955
3668.73 2952
3669.30 2884
3669.87 2788
3670.45 2782
3671.02 2910
3671.59 2838
3672.16 2909
3672.73 3041
3673.30 2913
3673.87 2747
3674.45 2891
3675.02 3058
3675.59 3323
3676.16 3092
3676.73 3170
3677.30 3235
3677.88 3064
3678.45 3101
3679.02 3124
3679.59 3101
3680.16 3264
3680.74 3035
3681.31 2970
3681.88 3023
3682.45 2865
3683.02 2930
3683.60 2666
3684.17 2754
3684.74 2848
3685.31 3020
3685.89 3190
3686.46 2967
3687.03 2955
3687.60 3173
3688.18 3237
3688.75 3496
3689.32 3514
3689.89 3445
3690.47 3884
3691.04 3785
3691.61 3574
3692.19 3708
3692.76 3550
3693.33 3576
3693.91 3495
3694.48 3256
3695.05 3182
3695.62 3039
3696.20 2880
3696.77 2897
3697.34 2748
3697.92 2720
3698.49 2875
3699.06 3121
3699.64 2692
3700.21 2695
3700.79 2772
3701.36 2919
3701.93 2974
3702.51 2507
3703.08 2639
3703.65 2762
3704.23 2815
3704.80 2749
3705.38 2736
3705.95 2951
3706.52 3074
3707.10 2911
3707.67 2949
3708.25 2764
3708.82 2725
3709.39 2816
3709.97 3106
3710.54 3060
3711.12 2774
3711.69 2971
3712.27 2939
3712.84 3043
3713.42 2874
3713.99 2878
3714.57 2908
3715.14 2885
3715.71 2917
3716.29 2792
3716.86 2721
3717.44 2996
3718.01 2903
3718.59 2463
3719.16 2639
3719.74 2524
3720.31 2510
3720.89 2561
3721.47 2572
3722.04 2653
3722.62 2861
3723.19 2671
3723.77 2533
3724.34 2549
3724.92 2747
3725.49 2857
3726.07 2635
3726.64 2620
3727.22 2637
3727.80 2795
3728.37 2758
3728.95 2791
3729.52 2760
3730.10 2950
3730.67 2856
3731.25 3084
3731.83 2949
3732.40 3021
3732.98 3114
3733.55 3113
3734.13 2964
3734.71 3056
3735.28 3157
3735.86 3178
3736.44 2972
3737.01 3003
3737.59 2934
3738.17 2863
3738.74 2958
3739.32 2887
3739.90 2720
3740.47 2712
3741.05 2883
3741.63 2773
3742.20 2600
3742.78 2471
3743.36 2555
3743.93 2738
3744.51 2640
3745.09 2483
3745.66 2717
3746.24 2643
3746.82 2537
3747.40 2653
3747.97 2702
3748.55 2684
3749.13 2591
3749.70 2700
3750.28 2723
3750.86 2588
3751.44 2728
3752.02 2794
3752.59 2776
3753.17 2621
3753.75 2430
3754.33 2340
3754.90 2613
3755.48 2608
3756.06 2613
3756.64 2489
3757.22 2385
3757.79 2390
3758.37 2330
3758.95 2595
3759.53 2493
3760.11 2623
3760.68 2495
3761.26 2519
3761.84 2486
3762.42 2613
3763.00 2553
3763.58 2652
3764.15 2738
3764.73 2544
3765.31 2583
3765.89 2397
3766.47 2649
3767.05 2647
3767.63 2563
3768.21 2510
3768.78 2617
3769.36 2546
3769.94 2527
3770.52 2570
3771.10 2482
3771.68 2673
3772.26 2656
3772.84 2553
3773.42 2728
3774.00 2602
3774.58 2562
3775.15 2577
3775.73 2527
3776.31 2407
3776.89 2556
3777.47 2596
3778.05 2555
3778.63 2631
3779.21 2395
3779.79 2413
3780.37 2448
3780.95 2397
3781.53 2573
3782.11 2580
3782.69 2501
3783.27 2441
3783.85 2549
3784.43 2425
3785.01 2529
3785.59 2423
3786.17 2480
3786.75 2402
3787.33 2636
3787.91 2534
3788.49 2390
3789.07 2512
3789.65 2458
3790.23 2530
3790.81 2488
3791.39 2458
3791.98 2453
3792.56 2442
3793.14 2426
3793.72 2336
3794.30 2315
3794.88 2556
3795.46 2496
3796.04 2358
3796.62 2296
3797.20 2379
3797.78 2486
3798.37 2226
3798.95 2374
3799.53 2470
3800.11 2373
3800.69 2380
3801.27 2481
3801.85 2555
3802.43 2528
3803.02 2550
3803.60 2500
3804.18 2577
3804.76 2406
3805.34 2715
3805.92 2444
3806.51 2474
3807.09 2690
3807.67 2552
3808.25 2502
3808.83 2648
3809.42 2732
3810.00 2793
3810.58 2738
3811.16 2714
3811.74 2877
3812.33 2668
3812.91 2730
3813.49 2662
3814.07 2750
3814.66 2610
3815.24 2544
3815.82 2603
3816.40 2590
3816.99 2566
3817.57 2625
3818.15 2642
3818.73 2567
3819.32 2643
3819.90 2427
3820.48 2214
3821.06 2445
3821.65 2405
3822.23 2399
3822.81 2440
3823.40 2429
3823.98 2355
3824.56 2440
3825.15 2351
3825.73 2211
3826.31 2196
3826.90 2380
3827.48 2408
3828.06 2385
3828.65 2454
3829.23 2444
3829.81 2466
3830.40 2482
3830.98 2362
3831.56 2547
3832.15 2416
3832.73 2443
3833.32 2547
3833.90 2263
3834.48 2366
3835.07 2498
3835.65 2444
3836.23 2414
3836.82 2288
3837.40 2317
3837.99 2410
3838.57 2480
3839.16 2498
3839.74 2351
3840.32 2423
3840.91 2321
3841.49 2372
3842.08 2340
3842.66 2162
3843.25 2399
3843.83 2455
3844.42 2475
3845.00 2550
3845.59 2306
3846.17 2212
3846.76 2392
3847.34 2378
3847.92 2312
3848.51 2216
3849.09 2301
3849.68 2235
3850.27 2283
3850.85 2332
3851.44 2196
3852.02 2380
3852.61 2452
3853.19 2398
3853.78 2301
3854.36 2458
3854.95 2473
3855.53 2371
3856.12 2366
3856.70 2443
3857.29 2324
3857.88 2499
3858.46 2507
3859.05 2712
3859.63 2820
3860.22 2681
3860.80 2887
3861.39 2976
3861.98 2969
3862.56 3036
3863.15 3214
3863.73 3380
3864.32 3408
3864.91 3250
3865.49 3273
3866.08 3235
3866.67 3174
3867.25 3020
3867.84 2898
3868.43 2866
3869.01 2789
3869.60 2498
3870.19 2559
3870.77 2491
3871.36 2506
3871.95 2501
3872.53 2543
3873.12 2395
3873.71 2413
3874.29 2567
3874.88 2667
3875.47 2498
3876.05 2553
3876.64 2728
3877.23 2724
3877.82 2615
3878.40 2528
3878.99 2678
3879.58 2607
3880.16 2838
3880.75 2671
3881.34 2496
3881.93 2560
3882.51 2579
3883.10 2448
3883.69 2527
3884.28 2506
3884.87 2414
3885.45 2575
3886.04 2460
3886.63 2456
3887.22 2468
3887.80 2412
3888.39 2609
3888.98 2569
3889.57 2671
3890.16 2521
3890.74 2576
3891.33 2591
3891.92 2741
3892.51 2746
3893.10 2634
3893.69 2747
3894.27 2655
3894.86 2590
3895.45 2635
3896.04 2612
3896.63 2651
3897.22 2442
3897.81 2554
3898.40 2646
3898.98 2696
3899.57 2638
3900.16 2657
3900.75 2779
3901.34 2623
3901.93 2472
3902.52 2327
3903.11 2387
3903.70 2716
3904.29 2650
3904.87 2424
3905.46 2425
3906.05 2615
3906.64 2670
3907.23 2491
3907.82 2511
3908.41 2692
3909.00 2466
3909.59 2475
3910.18 2449
3910.77 2443
3911.36 2359
3911.95 2419
3912.54 2322
3913.13 2466
3913.72 2529
3914.31 2317
3914.90 2238
3915.49 2140
3916.08 2315
3916.67 2545
3917.26 2399
3917.85 2361
3918.44 2361
3919.03 2374
3919.62 2384
3920.21 2356
3920.80 2481
3921.39 2371
3921.98 2374
3922.57 2505
3923.16 2591
3923.75 2589
3924.34 2410
3924.94 2492
3925.53 2334
3926.12 2260
3926.71 2459
3927.30 2368
3927.89 2310
3928.48 2155
3929.07 2236
3929.66 2381
3930.25 2459
3930.85 2537
3931.44 2282
3932.03 2448
3932.62 2428
3933.21 2247
3933.80 2443
3934.39 2339
3934.99 2440
3935.58 2248
3936.17 2292
3936.76 2351
3937.35 2296
3937.94 2221
3938.54 2188
3939.13 2174
3939.72 2438
3940.31 2626
3940.90 2594
3941.49 2534
3942.09 2718
3942.68 2634
3943.27 2497
3943.86 2493
3944.46 2592
3945.05 2439
3945.64 2276
3946.23 2317
3946.82 2404
3947.42 2394
3948.01 2358
3948.60 2331
3949.20 2298
3949.79 2536
3950.38 2450
3950.97 2401
3951.57 2369
3952.16 2406
3952.75 2346
3953.34 2354
3953.94 2364
3954.53 2371
3955.12 2377
3955.72 2284
3956.31 2307
3956.90 2395
3957.50 2480
3958.09 2458
3958.68 2471
3959.28 2432
3959.87 2318
3960.46 2278
3961.06 2242
3961.65 2252
3962.24 2207
3962.84 2247
3963.43 2246
3964.02 2238
3964.62 2488
3965.21 2431
3965.81 2267
3966.40 2393
3966.99 2524
3967.59 2410
3968.18 2404
3968.78 2399
3969.37 2531
3969.96 2608
3970.56 2318
3971.15 2370
3971.75 2242
3972.34 2356
3972.94 2260
3973.53 2364
3974.12 2504
3974.72 2339
3975.31 2463
3975.91 2484
3976.50 2313
3977.10 2408
3977.69 2495
3978.29 2441
3978.88 2455
3979.48 2429
3980.07 2696
3980.67 2612
3981.26 2481
3981.86 2396
3982.45 2339
3983.05 2458
3983.64 2373
3984.24 2542
3984.83 2321
3985.43 2416
3986.02 2449
3986.62 2409
3987.21 2556
3987.81 2614
3988.40 2457
3989.00 2350
3989.60 2489
3990.19 2640
3990.79 2678
3991.38 2617
3991.98 2549
3992.57 2570
3993.17 2404
3993.77 2335
3994.36 2399
3994.96 2564
3995.55 2437
3996.15 2466
3996.75 2567
3997.34 2337
3997.94 2494
3998.54 2524
3999.13 2620
3999.73 2463
4000.32 2352
4000.92 2419
4001.52 2498
4002.11 2593
4002.71 2343
4003.31 2375
4003.90 2498
4004.50 2650
4005.10 2634
4005.69 2458
4006.29 2441
4006.89 2652
4007.49 2605
4008.08 2490
4008.68 2634
4009.28 2675
4009.87 2439
4010.47 2572
4011.07 2560
4011.67 2505
4012.26 2560
4012.86 2561
4013.46 2647
4014.05 2479
4014.65 2571
4015.25 2673
4015.85 2866
4016.44 2836
4017.04 2933
4017.64 2995
4018.24 3117
4018.84 3142
4019.43 3106
4020.03 3008
4020.63 2912
4021.23 2782
4021.83 2714
4022.42 2699
4023.02 2587
4023.62 2834
4024.22 2824
4024.82 2616
4025.41 2590
4026.01 2744
4026.61 2688
4027.21 2950
4027.81 3192
4028.41 2947
4029.01 2941
4029.60 2840
4030.20 2830
4030.80 3095
4031.40 2864
4032.00 2775
4032.60 2855
4033.20 2896
4033.80 2713
4034.39 2780
4034.99 2685
4035.59 2632
4036.19 2455
4036.79 2553
4037.39 2728
4037.99 2726
4038.59 2472
4039.19 2385
4039.79 2454
4040.39 2423
4040.99 2332
4041.59 2405
4042.18 2319
4042.78 2397
4043.38 2347
4043.98 2339
4044.58 2374
4045.18 2427
4045.78 2352
4046.38 2334
4046.98 2432
4047.58 2529
4048.18 2512
4048.78 2513
4049.38 2457
4049.98 2394
4050.58 2623
4051.18 2613
4051.78 2481
4052.38 2763
4052.98 2676
4053.58 2542
4054.19 2611
4054.79 2552
4055.39 2677
4055.99 2651
4056.59 2502
4057.19 2567
4057.79 2630
4058.39 2561
4058.99 2386
4059.59 2193
4060.19 2205
4060.79 2239
4061.39 2377
4061.99 2394
4062.60 2391
4063.20 2265
4063.80 2069
4064.40 2228
4065.00 2276
4065.60 2189
4066.20 2405
4066.80 2425
4067.41 2300
4068.01 2348
4068.61 2280
4069.21 2326
4069.81 2303
4070.41 2212
4071.02 2189
4071.62 2227
4072.22 2214
4072.82 2329
4073.42 2505
4074.02 2328
4074.63 2162
4075.23 2328
4075.83 2360
4076.43 2215
4077.03 2204
4077.64 2228
4078.24 2253
4078.84 2222
4079.44 2213
4080.05 2274
4080.65 2343
4081.25 2275
4081.85 2276
4082.46 2078
4083.06 2177
4083.66 2248
4084.26 2132
4084.87 2206
4085.47 2295
4086.07 2325
4086.67 2149
4087.28 2066
4087.88 2117
4088.48 2309
4089.09 2209
4089.69 2214
4090.29 2368
4090.90 2219
4091.50 2299
4092.10 2388
4092.71 2184
4093.31 2360
4093.91 2238
4094.52 2416
4095.12 2295
4095.72 2113
4096.33 2253
4096.93 2367
4097.53 2458
4098.14 2291
4098.74 2151
4099.34 2130
4099.95 2182
4100.55 2187
4101.16 2247
4101.76 2271
4102.36 2159
4102.97 2252
4103.57 2124
4104.18 2050
4104.78 2102
4105.38 1993
4105.99 2070
4106.59 2165
4107.20 2185
4107.80 2059
4108.41 2207
4109.01 2042
4109.62 1984
4110.22 2014
4110.82 2081
4111.43 2106
4112.03 2027
4112.64 1878
4113.24 2017
4113.85 2078
4114.45 2083
4115.06 2142
4115.66 2167
4116.27 2157
4116.87 2225
4117.48 2213
4118.08 2229
4118.69 2139
4119.29 2252
4119.90 2273
4120.50 2454
4121.11 2146
4121.72 2153
4122.32 2183
4122.93 2212
4123.53 2321
4124.14 2153
4124.74 2118
4125.35 2125
4125.95 2023
4126.56 2155
4127.17 2171
4127.77 2352
4128.38 2247
4128.98 2103
4129.59 2168
4130.20 2073
4130.80 2282
4131.41 2093
4132.01 2248
4132.62 2167
4133.23 2292
4133.83 2184
4134.44 2285
4135.05 2230
4135.65 2225
4136.26 2300
4136.87 2312
4137.47 2475
4138.08 2402
4138.69 2276
4139.29 2437
4139.90 2427
4140.51 2460
4141.11 2514
4141.72 2576
4142.33 2701
4142.93 2749
4143.54 2585
4144.15 2754
4144.75 2410
4145.36 2329
4145.97 2349
4146.58 2310
4147.18 2151
4147.79 2213
4148.40 2238
4149.01 2306
4149.61 2033
4150.22 1806
4150.83 2099
4151.44 2249
4152.04 2096
4152.65 2008
4153.26 2173
4153.87 2364
4154.47 2425
4155.08 2171
4155.69 2191
4156.30 2282
4156.91 2253
4157.51 2338
4158.12 2220
4158.73 2090
4159.34 2260
4159.95 2176
4160.56 2355
4161.16 2315
4161.77 2273
4162.38 2131
4162.99 2144
4163.60 2240
4164.21 2356
4164.81 2314
4165.42 2367
4166.03 2428
4166.64 2442
4167.25 2530
4167.86 2454
4168.47 2352
4169.08 2265
4169.69 2293
4170.29 2419
4170.90 2457
4171.51 2272
4172.12 2229
4172.73 2169
4173.34 2286
4173.95 2312
4174.56 2440
4175.17 2362
4175.78 2280
4176.39 2152
4177.00 2300
4177.61 2100
4178.22 2346
4178.82 2187
4179.43 2143
4180.04 2091
4180.65 2103
4181.26 2317
4181.87 2338
4182.48 2215
4183.09 2218
4183.70 2188
4184.31 2153
4184.92 2116
4185.53 2140
4186.14 2008
4186.75 2003
4187.36 2082
4187.97 2302
4188.58 2229
4189.19 2175
4189.81 2290
4190.42 2234
4191.03 2312
4191.64 2215
4192.25 2217
4192.86 2209
4193.47 2388
4194.08 2478
4194.69 2291
4195.30 2274
4195.91 2543
4196.52 2533
4197.13 2287
4197.74 2384
4198.36 2328
4198.97 2291
4199.58 2314
4200.19 2338
4200.80 2332
4201.41 2179
4202.02 2211
4202.63 2378
4203.25 2412
4203.86 2305
4204.47 2323
4205.08 2285
4205.69 2384
4206.30 2373
4206.92 2383
4207.53 2244
4208.14 2284
4208.75 2270
4209.36 2209
4209.97 2183
4210.59 2197
4211.20 2247
4211.81 2192
4212.42 2264
4213.03 2225
4213.65 2237
4214.26 2273
4214.87 2334
4215.48 2455
4216.10 2448
4216.71 2486
4217.32 2344
4217.93 2334
4218.55 2408
4219.16 2400
4219.77 2349
4220.38 2530
4221.00 2813
4221.61 3003
4222.22 3127
4222.83 3234
4223.45 3306
4224.06 3256
4224.67 3197
4225.29 3218
4225.90 3213
4226.51 3229
4227.13 3180
4227.74 3130
4228.35 3215
4228.96 3432
4229.58 3212
4230.19 3226
4230.80 3215
4231.42 3285
4232.03 3093
4232.65 3293
4233.26 3090
4233.87 3098
4234.49 3503
4235.10 3644
4235.71 3648
4236.33 3542
4236.94 3391
4237.56 3644
4238.17 3471
4238.78 3132
4239.40 2963
4240.01 3053
4240.63 2911
4241.24 2614
4241.85 2416
4242.47 2475
4243.08 2578
4243.70 2671
4244.31 2694
4244.93 2555
4245.54 2562
4246.15 2652
4246.77 2751
4247.38 2708
4248.00 2680
4248.61 2743
4249.23 2600
4249.84 2695
4250.46 2612
4251.07 2524
4251.69 2460
4252.30 2477
4252.92 2533
4253.53 2611
4254.15 2412
4254.76 2551
4255.38 2615
4255.99 2695
4256.61 2618
4257.22 2614
4257.84 2574
4258.45 2548
4259.07 2441
4259.69 2539
4260.30 2420
4260.92 2481
4261.53 2480
4262.15 2441
4262.76 2438
4263.38 2397
4263.99 2468
4264.61 2394
4265.23 2464
4265.84 2363
4266.46 2372
4267.07 2306
4267.69 2193
4268.31 2361
4268.92 2463
4269.54 2345
4270.16 2242
4270.77 2370
4271.39 2438
4272.00 2263
4272.62 2363
4273.24 2410
4273.85 2536
4274.47 2475
4275.09 2303
4275.70 2517
4276.32 2360
4276.94 2229
4277.55 2297
4278.17 2313
4278.79 2378
4279.40 2256
4280.02 2341
4280.64 2253
4281.26 2126
4281.87 2045
4282.49 1930
4283.11 2039
4283.72 2140
4284.34 2279
4284.96 2356
4285.58 2303
4286.19 2113
4286.81 2172
4287.43 2207
4288.05 2173
4288.66 2206
4289.28 2024
4289.90 2175
4290.52 2152
4291.13 2397
4291.75 2143
4292.37 2103
4292.99 2182
4293.61 2036
4294.22 2263
4294.84 2426
4295.46 2280
4296.08 2350
4296.70 2252
4297.31 2311
4297.93 2222
4298.55 2248
4299.17 2248
4299.79 2145
4300.41 2150
4301.03 2177
4301.64 2038
4302.26 1968
4302.88 2145
4303.50 2191
4304.12 2248
4304.74 2143
4305.36 2303
4305.97 2263
4306.59 2023
4307.21 2130
4307.83 2201
4308.45 2131
4309.07 2276
4309.69 2340
4310.31 2251
4310.93 2159
4311.55 2187
4312.17 2023
4312.78 2147
4313.40 2189
4314.02 2132
4314.64 2014
4315.26 2041
4315.88 2251
4316.50 2293
4317.12 2333
4317.74 2367
4318.36 2194
4318.98 2219
4319.60 2253
4320.22 2319
4320.84 2283
4321.46 2323
4322.08 2187
4322.70 2195
4323.32 2421
4323.94 2528
4324.56 2503
4325.18 2479
4325.80 2471
4326.42 2431
4327.04 2386
4327.66 2462
4328.28 2372
4328.90 2526
4329.52 2478
4330.14 2351
4330.76 2524
4331.39 2514
4332.01 2481
4332.63 2326
4333.25 2482
4333.87 2572
4334.49 2601
4335.11 2598
4335.73 2729
4336.35 2748
4336.97 2846
4337.59 3110
4338.22 3131
4338.84 3212
4339.46 3196
4340.08 3307
4340.70 3265
4341.32 3024
4341.94 2867
4342.57 2752
4343.19 3024
4343.81 3008
4344.43 3382
4345.05 3589
4345.67 3619
4346.29 3851
4346.92 3931
4347.54 4464
4348.16 4385
4348.78 4357
4349.40 4126
4350.03 4020
4350.65 3774
4351.27 3647
4351.89 3327
4352.51 3166
4353.14 2857
4353.76 2816
4354.38 2809
4355.00 2634
4355.63 2598
4356.25 2624
4356.87 2554
4357.49 2410
4358.12 2521
4358.74 2445
4359.36 2630
4359.98 2617
4360.61 2457
4361.23 2383
4361.85 2379
4362.48 2583
4363.10 2625
4363.72 2591
4364.34 2479
4364.97 2485
4365.59 2563
4366.21 2668
4366.84 2654
4367.46 2460
4368.08 2388
4368.71 2368
4369.33 2380
4369.95 2257
4370.58 2323
4371.20 2225
4371.82 2193
4372.45 2289
4373.07 2244
4373.70 2293
4374.32 2315
4374.94 2411
4375.57 2294
4376.19 2240
4376.81 2326
4377.44 2326
4378.06 2264
4378.69 2196
4379.31 2255
4379.94 2266
4380.56 2318
4381.18 2232
4381.81 2273
4382.43 2320
4383.06 2281
4383.68 2400
4384.31 2288
4384.93 2122
4385.55 2150
4386.18 2174
4386.80 2272
4387.43 2227
4388.05 2236
4388.68 2312
4389.30 2135
4389.93 2205
4390.55 2019
4391.18 2101
4391.80 2119
4392.43 2081
4393.05 2054
4393.68 2193
4394.30 2068
4394.93 2071
4395.55 2211
4396.18 2284
4396.80 2187
4397.43 2186
4398.05 2216
4398.68 2050
4399.31 2070
4399.93 2210
4400.56 2174
4401.18 2235
4401.81 2183
4402.43 2186
4403.06 2256
4403.69 2221
4404.31 2052
4404.94 2059
4405.56 2011
4406.19 2185
4406.82 2131
4407.44 2077
4408.07 2036
4408.69 2085
4409.32 2104
4409.95 2129
4410.57 2131
4411.20 2142
4411.83 2294
4412.45 2287
4413.08 2187
4413.71 2251
4414.33 2189
4414.96 2095
4415.59 2105
4416.21 2044
4416.84 2057
4417.47 2125
4418.09 2097
4418.72 1989
4419.35 2158
4419.97 2219
4420.60 2060
4421.23 2086
4421.85 2253
4422.48 2252
4423.11 2249
4423.74 2300
4424.36 2213
4424.99 1877
4425.62 1968
4426.25 1966
4426.87 1928
4427.50 1887
4428.13 1885
4428.76 1676
4429.38 1754
4430.01 1850
4430.64 1911
4431.27 1950
4431.89 1749
4432.52 2005
4433.15 1981
4433.78 1949
4434.41 1948
4435.03 1919
4435.66 2128
4436.29 2184
4436.92 2079
4437.55 1998
4438.18 1886
4438.80 1880
4439.43 1870
4440.06 2030
4440.69 1923
4441.32 1967
4441.95 1959
4442.57 1981
4443.20 1965
4443.83 1947
4444.46 1838
4445.09 1840
4445.72 1837
4446.35 1880
4446.98 1974
4447.61 2025
4448.23 2013
4448.86 1934
4449.49 2109
4450.12 2071
4450.75 1997
4451.38 2095
4452.01 1940
4452.64 2065
4453.27 2088
4453.90 1997
4454.53 2076
4455.16 2038
4455.79 2110
4456.42 1979
4457.05 2194
4457.67 2055
4458.30 1910
4458.93 2012
4459.56 1933
4460.19 1922
4460.82 1799
4461.45 1935
4462.08 2076
4462.71 1935
4463.34 1935
4463.97 1876
4464.60 1753
4465.23 1676
4465.86 1803
4466.49 1877
4467.13 1862
4467.76 1913
4468.39 1978
4469.02 1954
4469.65 1973
4470.28 1870
4470.91 1816
4471.54 1831
4472.17 1952
4472.80 1923
4473.43 1838
4474.06 1932
4474.69 1898
4475.32 1843
4475.95 1780
4476.59 1799
4477.22 1811
4477.85 1841
4478.48 1767
4479.11 1687
4479.74 1845
4480.37 2077
4481.00 1889
4481.64 1848
4482.27 2068
4482.90 1980
4483.53 1918
4484.16 2090
4484.79 2058
4485.42 2013
4486.06 2004
4486.69 2041
4487.32 2098
4487.95 2087
4488.58 2109
4489.22 2193
4489.85 2121
4490.48 1862
4491.11 2107
4491.74 2120
4492.38 1955
4493.01 1818
4493.64 1869
4494.27 1950
4494.90 1968
4495.54 1991
4496.17 1887
4496.80 1927
4497.43 2012
4498.07 2073
4498.70 2079
4499.33 2094
4499.96 1943
4500.60 2055
4501.23 2189
4501.86 2223
4502.50 2372
4503.13 2123
4503.76 2404
4504.39 2298
4505.03 2327
4505.66 2188
4506.29 2216
4506.93 2196
4507.56 2176
4508.19 2087
4508.83 2155
4509.46 2134
4510.09 2146
4510.73 2206
4511.36 2061
4511.99 2096
4512.63 2077
4513.26 2061
4513.89 1931
4514.53 1895
4515.16 1929
4515.80 1924
4516.43 2037
4517.06 2075
4517.70 2049
4518.33 1941
4518.97 1992
4519.60 2102
4520.23 1940
4520.87 1844
4521.50 1752
4522.14 1872
4522.77 2063
4523.40 2157
4524.04 2140
4524.67 1962
4525.31 1930
4525.94 1947
4526.58 1928
4527.21 2162
4527.85 2125
4528.48 2267
4529.12 2398
4529.75 2318
4530.38 2424
4531.02 2386
4531.65 2644
4532.29 2796
4532.92 2806
4533.56 2753
4534.19 2900
4534.83 2809
4535.46 2640
4536.10 2572
4536.74 2429
4537.37 2233
4538.01 2040
4538.64 2223
4539.28 2302
4539.91 2088
4540.55 1999
4541.18 2010
4541.82 2054
4542.45 2029
4543.09 1899
4543.73 1954
4544.36 1992
4545.00 1945
4545.63 1913
4546.27 2049
4546.91 2062
4547.54 1939
4548.18 2078
4548.81 2085
4549.45 2146
4550.09 2144
4550.72 2164
4551.36 2106
4551.99 2076
4552.63 2185
4553.27 2225
4553.90 2204
4554.54 2236
4555.18 2093
4555.81 1996
4556.45 2025
4557.09 1969
4557.72 1992
4558.36 1929
4559.00 1833
4559.63 1944
4560.27 1944
4560.91 1953
4561.54 1966
4562.18 1990
4562.82 1967
4563.46 1830
4564.09 1957
4564.73 1915
4565.37 1918
4566.00 1866
4566.64 2023
4567.28 2046
4567.92 2077
4568.55 2063
4569.19 2131
4569.83 2032
4570.47 2129
4571.10 2076
4571.74 2128
4572.38 2081
4573.02 2051
4573.66 1984
4574.29 1924
4574.93 1998
4575.57 2020
4576.21 2007
4576.85 1873
4577.48 1871
4578.12 1962
4578.76 2058
4579.40 2111
4580.04 2038
4580.67 1992
4581.31 1975
4581.95 2097
4582.59 2015
4583.23 1936
4583.87 1938
4584.51 2002
4585.14 1860
4585.78 1909
4586.42 1963
4587.06 1996
4587.70 2061
4588.34 1864
4588.98 1978
4589.62 2112
4590.26 2113
4590.89 2224
4591.53 2367
4592.17 2262
4592.81 2261
4593.45 2201
4594.09 2147
4594.73 2025
4595.37 2003
4596.01 1971
4596.65 1840
4597.29 1991
4597.93 1912
4598.57 1941
4599.21 1838
4599.85 1981
4600.49 1977
4601.12 1886
4601.76 2152
4602.40 1843
4603.04 2109
4603.68 2157
4604.32 2139
4604.96 2132
4605.60 2256
4606.24 2146
4606.88 2299
4607.52 2261
4608.17 2173
4608.81 2093
4609.45 2129
4610.09 2209
4610.73 2212
4611.37 2150
4612.01 2100
4612.65 2169
4613.29 2053
4613.93 1866
4614.57 1932
4615.21 1794
4615.85 1888
4616.49 2130
4617.13 2158
4617.77 2085
4618.41 1965
4619.06 1992
4619.70 2034
4620.34 2123
4620.98 2074
4621.62 1973
4622.26 2030
4622.90 2039
4623.54 1791
4624.19 1987
4624.83 1980
4625.47 1875
4626.11 1957
4626.75 1950
4627.39 2021
4628.03 1831
4628.68 1844
4629.32 2010
4629.96 1983
4630.60 1961
4631.24 1764
4631.89 1839
4632.53 1932
4633.17 1975
4633.81 2013
4634.45 2033
4635.10 1924
4635.74 2076
4636.38 2048
4637.02 2143
4637.66 2130
4638.31 2198
4638.95 2398
4639.59 2379
4640.23 2312
4640.88 2254
4641.52 2414
4642.16 2317
4642.80 2306
4643.45 2399
4644.09 2248
4644.73 2176
4645.38 1985
4646.02 1980
4646.66 2030
4647.30 1932
4647.95 1891
4648.59 1939
4649.23 1992
4649.88 1895
4650.52 2100
4651.16 2127
4651.81 2265
4652.45 2286
4653.09 2277
4653.74 2080
4654.38 2097
4655.02 2182
4655.67 1961
4656.31 2023
4656.95 2183
4657.60 2114
4658.24 1982
4658.89 1862
4659.53 1751
4660.17 1824
4660.82 1980
4661.46 1896
4662.10 1960
4662.75 1853
4663.39 1716
4664.04 1732
4664.68 1845
4665.33 1901
4665.97 1814
4666.61 1822
4667.26 1897
4667.90 1764
4668.55 1776
4669.19 1754
4669.84 1827
4670.48 1937
4671.12 1981
4671.77 1889
4672.41 1785
4673.06 1803
4673.70 1936
4674.35 1982
4674.99 1989
4675.64 2120
4676.28 2101
4676.93 2030
4677.57 1954
4678.22 1973
4678.86 1929
4679.51 1919
4680.15 1949
4680.80 1866
4681.44 1918
4682.09 1918
4682.74 1897
4683.38 1889
4684.03 1879
4684.67 1931
4685.32 1763
4685.96 1824
4686.61 1793
4687.25 2031
4687.90 1873
4688.55 1912
4689.19 1869
4689.84 1824
4690.48 1632
4691.13 1750
4691.78 1915
4692.42 1973
4693.07 1907
4693.71 1902
4694.36 1857
4695.01 1914
4695.65 1775
4696.30 1811
4696.95 1821
4697.59 1750
4698.24 1974
4698.89 1966
4699.53 2115
4700.18 2012
4700.83 1980
4701.47 2050
4702.12 1798
4702.77 1951
4703.41 2099
4704.06 2103
4704.71 1936
4705.35 1817
4706.00 1862
4706.65 1873
4707.29 1947
4707.94 1931
4708.59 1960
4709.24 1880
4709.88 1984
4710.53 1918
4711.18 1868
4711.83 1920
4712.47 2085
4713.12 2105
4713.77 1902
4714.42 1937
4715.06 2015
4715.71 1883
4716.36 1940
4717.01 2061
4717.65 1862
4718.30 1844
4718.95 1986
4719.60 1989
4720.25 2096
4720.89 2038
4721.54 1978
4722.19 1981
4722.84 2066
4723.49 1998
4724.13 1992
4724.78 2091
4725.43 2015
4726.08 2060
4726.73 2049
4727.38 2067
4728.03 2100
4728.67 2143
4729.32 2109
4729.97 2106
4730.62 2184
4731.27 1944
4731.92 1887
4732.57 1997
4733.22 1904
4733.86 1855
4734.51 1880
4735.16 1865
4735.81 1913
4736.46 1941
4737.11 1896
4737.76 1851
4738.41 1897
4739.06 1927
4739.71 1802
4740.36 1990
4741.01 1862
4741.65 1842
4742.30 1894
4742.95 2114
4743.60 2149
4744.25 1904
4744.90 1929
4745.55 1971
4746.20 1990
4746.85 1949
4747.50 1943
4748.15 1948
4748.80 2060
4749.45 2135
4750.10 2066
4750.75 2125
4751.40 2077
4752.05 2088
4752.70 1986
4753.35 2161
4754.00 2185
4754.65 2069
4755.30 2115
4755.95 2190
4756.61 1934
4757.26 1967
4757.91 1973
4758.56 1898
4759.21 1849
4759.86 1919
4760.51 1994
4761.16 1847
4761.81 1950
4762.46 1906
4763.11 1973
4763.76 2058
4764.41 2147
4765.07 2199
4765.72 2043
4766.37 2009
4767.02 2002
4767.67 1962
4768.32 2093
4768.97 2172
4769.62 2124
4770.28 2087
4770.93 2205
4771.58 2036
4772.23 1992
4772.88 1938
4773.53 1778
4774.19 1734
4774.84 1873
4775.49 1858
4776.14 1846
4776.79 1770
4777.44 1835
4778.10 1982
4778.75 2011
4779.40 1881
4780.05 1962
4780.70 2028
4781.36 2032
4782.01 1904
4782.66 2087
4783.31 2051
4783.97 2075
4784.62 2027
4785.27 1986
4785.92 1997
4786.58 1895
4787.23 1963
4787.88 1973
4788.53 1988
4789.19 2006
4789.84 2036
4790.49 2052
4791.15 2064
4791.80 2053
4792.45 2034
4793.10 1927
4793.76 1880
4794.41 1941
4795.06 2040
4795.72 2052
4796.37 1984
4797.02 1791
4797.68 1901
4798.33 1929
4798.98 1855
4799.64 1963
4800.29 1964
4800.94 2044
4801.60 1887
4802.25 1958
4802.90 2013
4803.56 2044
4804.21 1986
4804.87 1996
4805.52 1993
4806.17 1932
4806.83 1824
4807.48 1884
4808.14 1916
4808.79 1808
4809.44 1891
4810.10 1821
4810.75 1879
4811.41 1896
4812.06 1870
4812.71 1761
4813.37 1759
4814.02 1839
4814.68 1918
4815.33 1990
4815.99 1851
4816.64 2022
4817.30 2029
4817.95 1991
4818.61 2092
4819.26 2155
4819.92 1920
4820.57 1964
4821.23 2059
4821.88 2230
4822.53 2262
4823.19 2070
4823.85 2087
4824.50 2133
4825.16 2212
4825.81 2109
4826.47 2120
4827.12 2101
4827.78 2070
4828.43 2127
4829.09 2317
4829.74 2177
4830.40 2245
4831.05 2094
4831.71 2159
4832.37 2238
4833.02 2270
4833.68 2456
4834.33 2383
4834.99 2452
4835.64 2388
4836.30 2358
4836.96 2413
4837.61 2384
4838.27 2583
4838.92 2728
4839.58 2717
4840.24 2596
4840.89 2551
4841.55 2499
4842.21 2424
4842.86 2375
4843.52 2550
4844.18 2550
4844.83 2422
4845.49 2412
4846.14 2356
4846.80 2405
4847.46 2493
4848.11 2593
4848.77 2372
4849.43 2464
4850.09 2464
4850.74 2603
4851.40 2600
4852.06 2621
4852.71 2565
4853.37 2672
4854.03 2626
4854.68 2665
4855.34 2591
4856.00 2622
4856.66 2673
4857.31 2755
4857.97 2829
4858.63 2786
4859.29 2856
4859.94 2881
4860.60 2852
4861.26 2795
4861.92 2769
4862.57 2659
4863.23 2624
4863.89 2726
4864.55 2647
4865.21 2801
4865.86 2846
4866.52 2890
4867.18 2834
4867.84 2663
4868.50 2729
4869.15 2807
4869.81 2837
4870.47 2797
4871.13 2686
4871.79 2412
4872.45 2506
4873.10 2479
4873.76 2573
4874.42 2550
4875.08 2453
4875.74 2621
4876.40 2527
4877.06 2606
4877.71 2654
4878.37 2518
4879.03 2637
4879.69 2562
4880.35 2619
4881.01 2628
4881.67 2699
4882.33 2438
4882.99 2427
4883.65 2477
4884.30 2354
4884.96 2247
4885.62 2360
4886.28 2312
4886.94 2396
4887.60 2353
4888.26 2211
4888.92 2231
4889.58 2224
4890.24 2167
4890.90 2255
4891.56 2363
4892.22 2271
4892.88 2396
4893.54 2340
4894.20 2324
4894.86 2148
4895.52 2032
4896.18 2147
4896.84 2070
4897.50 2070
4898.16 2080
4898.82 2063
4899.48 2140
4900.14 2157
4900.80 2182
4901.46 2090
4902.12 2117
4902.78 2076
4903.44 2107
4904.10 2055
4904.76 2105
4905.42 2110
4906.08 1961
4906.74 2008
4907.40 1895
4908.06 2107
4908.73 2046
4909.39 2026
4910.05 1857
4910.71 1939
4911.37 2051
4912.03 2058
4912.69 1938
4913.35 1984
4914.01 2042
4914.68 2040
4915.34 2022
4916.00 1932
4916.66 1833
4917.32 1950
4917.98 2028
4918.64 1907
4919.31 1882
4919.97 1922
4920.63 1894
4921.29 1951
4921.95 1909
4922.61 1853
4923.28 1828
4923.94 1874
4924.60 1852
4925.26 1621
4925.92 1735
4926.59 1824
4927.25 1786
4927.91 1872
4928.57 1840
4929.23 1884
4929.90 1932
4930.56 1806
4931.22 1867
4931.88 1908
4932.55 2054
4933.21 2014
4933.87 1789
4934.53 1796
4935.20 2002
4935.86 1926
4936.52 1948
4937.18 1942
4937.85 1913
4938.51 1914
4939.17 1965
4939.84 1894
4940.50 1792
4941.16 1754
4941.82 1839
4942.49 1773
4943.15 1823
4943.81 1780
4944.48 1845
4945.14 1632
4945.80 1728
4946.47 1644
4947.13 1680
4947.79 1750
4948.46 1827
4949.12 1681
4949.79 1702
4950.45 1747
4951.11 1839
4951.78 1574
4952.44 1764
4953.10 1752
4953.77 1637
4954.43 1627
4955.10 1759
4955.76 1589
4956.42 1710
4957.09 1763
4957.75 1698
4958.42 1673
4959.08 1617
4959.74 1753
4960.41 1847
4961.07 1748
4961.74 1631
4962.40 1645
4963.07 1665
4963.73 1819
4964.40 1881
4965.06 1877
4965.73 1916
4966.39 1821
4967.05 1967
4967.72 1799
4968.38 1678
4969.05 1771
4969.71 1743
4970.38 1466
4971.04 1512
4971.71 1693
4972.37 1798
4973.04 1688
4973.70 1765
4974.37 1750
4975.04 1716
4975.70 1691
4976.37 1731
4977.03 1760
4977.70 1788
4978.36 1785
4979.03 1669
4979.69 1658
4980.36 1727
4981.03 1701
4981.69 1747
4982.36 1756
4983.02 1807
4983.69 1799
4984.35 1760
4985.02 1795
4985.69 1802
4986.35 1818
4987.02 1842
4987.68 1815
4988.35 1669
4989.02 1846
4989.68 1846
4990.35 1761
4991.02 1645
4991.68 1649
4992.35 1646
4993.02 1750
4993.68 1691
4994.35 1601
4995.02 1644
4995.68 1588
4996.35 1679
4997.02 1830
4997.68 1721
4998.35 1631
4999.02 1664
4999.68 1642
5000.35 1523
5001.02 1671
5001.68 1787
5002.35 1613
5003.02 1718
5003.69 1746
5004.35 1736
5005.02 1738
5005.69 1744
5006.35 1757
5007.02 1768
5007.69 1646
5008.36 1673
5009.02 1763
5009.69 1714
5010.36 1691
5011.03 1752
5011.70 1721
5012.36 1791
5013.03 1857
5013.70 1779
5014.37 1777
5015.04 1753
5015.70 1857
5016.37 1862
5017.04 1713
5017.71 1822
5018.38 1930
5019.04 1890
5019.71 1861
5020.38 2011
5021.05 2395
5021.72 2404
5022.39 2507
5023.05 2464
5023.72 2506
5024.39 2587
5025.06 2588
5025.73 2482
5026.40 2432
5027.07 2275
5027.74 2201
5028.40 2152
5029.07 2004
5029.74 1881
5030.41 1838
5031.08 1841
5031.75 1759
5032.42 1770
5033.09 1694
5033.76 1823
5034.43 1676
5035.10 1727
5035.76 1687
5036.43 1657
5037.10 1670
5037.77 1834
5038.44 1760
5039.11 1736
5039.78 1732
5040.45 1618
5041.12 1708
5041.79 1715
5042.46 1748
5043.13 1714
5043.80 1697
5044.47 1667
5045.14 1606
5045.81 1687
5046.48 1838
5047.15 1793
5047.82 1871
5048.49 1729
5049.16 1626
5049.83 1708
5050.50 1782
5051.17 1796
5051.84 1869
5052.51 1945
5053.18 1779
5053.85 1717
5054.52 1714
5055.20 1716
5055.87 1684
5056.54 1724
5057.21 1771
5057.88 1699
5058.55 1650
5059.22 1673
5059.89 1606
5060.56 1733
5061.23 1752
5061.90 1846
5062.58 1868
5063.25 1760
5063.92 1888
5064.59 1840
5065.26 1716
5065.93 1812
5066.60 1706
5067.27 1659
5067.95 1713
5068.62 1694
5069.29 1659
5069.96 1729
5070.63 1678
5071.30 1625
5071.98 1537
5072.65 1705
5073.32 1664
5073.99 1628
5074.66 1668
5075.34 1568
5076.01 1626
5076.68 1767
5077.35 1661
5078.02 1740
5078.70 1921
5079.37 1972
5080.04 1951
5080.71 1841
5081.39 1919
5082.06 1964
5082.73 1723
5083.40 1783
5084.08 1700
5084.75 1652
5085.42 1784
5086.09 1604
5086.77 1769
5087.44 1741
5088.11 1825
5088.79 1924
5089.46 1873
5090.13 1862
5090.80 1933
5091.48 1932
5092.15 1895
5092.82 1826
5093.50 1862
5094.17 1937
5094.84 2047
5095.52 2018
5096.19 1715
5096.86 1778
5097.54 1757
5098.21 1722
5098.88 1704
5099.56 1766
5100.23 1962
5100.90 1783
5101.58 1740
5102.25 1723
5102.93 1721
5103.60 1766
5104.27 1942
5104.95 1906
5105.62 1801
5106.30 1798
5106.97 1901
5107.64 1823
5108.32 1779
5108.99 1597
5109.67 1542
5110.34 1615
5111.02 1691
5111.69 1751
5112.36 1665
5113.04 1723
5113.71 1808
5114.39 1827
5115.06 1669
5115.74 1554
5116.41 1681
5117.09 1769
5117.76 1700
5118.44 1912
5119.11 1790
5119.79 1737
5120.46 1693
5121.14 1710
5121.81 1748
5122.49 1673
5123.16 1827
5123.84 1916
5124.51 1728
5125.19 1764
5125.86 1897
5126.54 1765
5127.21 1640
5127.89 1624
5128.56 1695
5129.24 1603
5129.92 1720
5130.59 1620
5131.27 1615
5131.94 1703
5132.62 1665
5133.29 1678
5133.97 1756
5134.65 1813
5135.32 1874
5136.00 1723
5136.67 1709
5137.35 1754
5138.03 1798
5138.70 1805
5139.38 1792
5140.05 1834
5140.73 1789
5141.41 1698
5142.08 1587
5142.76 1680
5143.44 1764
5144.11 1693
5144.79 1664
5145.47 1666
5146.14 1460
5146.82 1580
5147.50 1721
5148.17 1586
5148.85 1629
5149.53 1479
5150.20 1658
5150.88 1624
5151.56 1689
5152.24 1606
5152.91 1611
5153.59 1706
5154.27 1566
5154.94 1634
5155.62 1695
5156.30 1650
5156.98 1522
5157.65 1588
5158.33 1782
5159.01 1631
5159.69 1625
5160.36 1578
5161.04 1610
5161.72 1642
5162.40 1744
5163.07 1749
5163.75 1776
5164.43 1716
5165.11 1872
5165.79 1751
5166.46 1768
5167.14 1876
5167.82 1771
5168.50 1747
5169.18 1774
5169.86 1775
5170.53 1612
5171.21 1738
5171.89 1685
5172.57 1686
5173.25 1725
5173.93 1640
5174.60 1658
5175.28 1561
5175.96 1658
5176.64 1748
5177.32 1752
5178.00 1595
5178.68 1483
5179.36 1580
5180.03 1536
5180.71 1547
5181.39 1467
5182.07 1611
5182.75 1648
5183.43 1757
5184.11 1818
5184.79 1666
5185.47 1549
5186.15 1632
5186.83 1625
5187.51 1647
5188.18 1602
5188.86 1616
5189.54 1578
5190.22 1554
5190.90 1589
5191.58 1565
5192.26 1729
5192.94 1696
5193.62 1562
5194.30 1760
5194.98 1581
5195.66 1661
5196.34 1564
5197.02 1617
5197.70 1573
5198.38 1627
5199.06 1547
5199.74 1600
5200.42 1572
5201.10 1478
5201.78 1513
5202.46 1551
5203.14 1548
5203.82 1589
5204.50 1689
5205.19 1714
5205.87 1858
5206.55 1829
5207.23 1693
5207.91 1699
5208.59 1839
5209.27 1900
5209.95 1833
5210.63 1743
5211.31 1921
5211.99 1848
5212.67 1942
5213.36 1926
5214.04 1801
5214.72 1663
5215.40 1691
5216.08 1672
5216.76 1740
5217.44 1807
5218.12 1859
5218.81 1724
5219.49 1809
5220.17 1882
5220.85 1757
5221.53 1824
5222.21 1767
5222.90 1852
5223.58 1759
5224.26 1592
5224.94 1804
5225.62 1795
5226.30 1764
5226.99 1820
5227.67 1744
5228.35 1633
5229.03 1596
5229.71 1641
5230.40 1712
5231.08 1763
5231.76 1735
5232.44 1782
5233.13 1818
5233.81 1713
5234.49 1762
5235.17 1664
5235.86 1711
5236.54 1791
5237.22 1733
5237.90 1626
5238.59 1667
5239.27 1772
5239.95 1587
5240.64 1737
5241.32 1673
5242.00 1834
5242.68 1822
5243.37 1843
5244.05 1703
5244.73 1665
5245.42 1628
5246.10 1862
5246.78 1850
5247.47 1849
5248.15 1884
5248.83 1935
5249.52 1895
5250.20 1930
5250.88 2074
5251.57 2147
5252.25 1881
5252.93 1986
5253.62 2039
5254.30 1860
5254.99 1744
5255.67 1721
5256.35 1610
5257.04 1535
5257.72 1551
5258.41 1466
5259.09 1466
5259.77 1591
5260.46 1570
5261.14 1713
5261.83 1886
5262.51 1792
5263.20 1762
5263.88 1748
5264.56 1819
5265.25 1752
5265.93 1676
5266.62 1819
5267.30 1671
5267.99 1698
5268.67 1815
5269.36 1841
5270.04 1838
5270.73 2038
5271.41 1912
5272.10 1740
5272.78 1623
5273.47 1665
5274.15 1711
5274.84 1707
5275.52 1627
5276.21 1717
5276.89 1777
5277.58 1669
5278.26 1780
5278.95 1866
5279.63 1865
5280.32 1882
5281.00 1829
5281.69 1853
5282.38 1927
5283.06 1878
5283.75 2072
5284.43 1881
5285.12 1953
5285.80 2003
5286.49 1777
5287.18 1759
5287.86 1778
5288.55 1813
5289.23 1740
5289.92 1884
5290.61 1819
5291.29 1767
5291.98 1734
5292.66 1751
5293.35 1838
5294.04 1795
5294.72 1768
5295.41 1784
5296.10 1778
5296.78 1754
5297.47 1815
5298.16 1684
5298.84 1747
5299.53 1759
5300.22 1627
5300.90 1657
5301.59 1640
5302.28 1733
5302.96 1884
5303.65 1763
5304.34 1825
5305.03 1841
5305.71 1871
5306.40 1754
5307.09 1707
5307.77 1740
5308.46 1802
5309.15 1724
5309.84 1750
5310.52 1899
5311.21 1868
5311.90 1893
5312.59 1876
5313.27 1824
5313.96 1789
5314.65 1709
5315.34 1713
5316.02 1693
5316.71 1785
5317.40 1753
5318.09 1896
5318.78 1767
5319.46 1799
5320.15 1849
5320.84 1880
5321.53 1890
5322.22 1928
5322.90 1884
5323.59 1711
5324.28 1767
5324.97 1681
5325.66 1699
5326.35 1784
5327.04 1710
5327.72 1679
5328.41 1662
5329.10 1636
5329.79 1680
5330.48 1720
5331.17 1848
5331.86 1831
5332.54 1879
5333.23 1755
5333.92 1759
5334.61 1747
5335.30 1781
5335.99 1745
5336.68 1690
5337.37 1735
5338.06 1686
5338.75 1815
5339.44 1864
5340.12 1857
5340.81 1852
5341.50 1902
5342.19 1835
5342.88 1857
5343.57 1626
5344.26 1718
5344.95 1788
5345.64 1878
5346.33 1800
5347.02 1930
5347.71 1954
5348.40 2048
5349.09 2297
5349.78 2338
5350.47 2406
5351.16 2419
5351.85 2568
5352.54 2502
5353.23 2415
5353.92 2403
5354.61 2354
5355.30 2118
5355.99 2049
5356.68 1983
5357.37 2041
5358.06 1966
5358.75 1808
5359.44 1667
5360.14 1745
5360.83 1755
5361.52 1709
5362.21 1700
5362.90 1782
5363.59 1671
5364.28 1693
5364.97 1683
5365.66 1850
5366.35 1747
5367.04 1742
5367.74 1737
5368.43 1673
5369.12 1633
5369.81 1656
5370.50 1531
5371.19 1476
5371.88 1607
5372.57 1478
5373.27 1484
5373.96 1583
5374.65 1652
5375.34 1681
5376.03 1470
5376.72 1618
5377.42 1680
5378.11 1719
5378.80 1587
5379.49 1608
5380.18 1578
5380.88 1587
5381.57 1648
5382.26 1595
5382.95 1713
5383.64 1655
5384.34 1550
5385.03 1601
5385.72 1618
5386.41 1671
5387.11 1633
5387.80 1577
5388.49 1694
5389.18 1824
5389.88 1752
5390.57 1807
5391.26 1762
5391.95 1726
5392.65 1653
5393.34 1674
5394.03 1706
5394.72 1719
5395.42 1610
5396.11 1665
5396.80 1788
5397.50 1716
5398.19 1729
5398.88 1560
5399.58 1610
5400.27 1611
5400.96 1557
5401.66 1599
5402.35 1627
5403.04 1602
5403.74 1597
5404.43 1529
5405.12 1593
5405.82 1615
5406.51 1668
5407.20 1663
5407.90 1681
5408.59 1765
5409.28 1746
5409.98 1677
5410.67 1678
5411.37 1717
5412.06 1733
5412.75 1695
5413.45 1613
5414.14 1646
5414.84 1639
5415.53 1634
5416.23 1543
5416.92 1473
5417.61 1518
5418.31 1621
5419.00 1732
5419.70 1735
5420.39 1652
5421.09 1794
5421.78 1649
5422.48 1646
5423.17 1837
5423.87 1686
5424.56 1576
5425.25 1619
5425.95 1738
5426.64 1719
5427.34 1733
5428.03 1697
5428.73 1598
5429.42 1561
5430.12 1653
5430.82 1625
5431.51 1566
5432.21 1789
5432.90 1820
5433.60 1755
5434.29 1751
5434.99 1724
5435.68 1813
5436.38 1746
5437.07 1876
5437.77 2000
5438.47 1829
5439.16 1778
5439.86 1775
5440.55 1756
5441.25 1799
5441.94 1679
5442.64 1813
5443.34 1887
5444.03 1847
5444.73 1867
5445.42 1996
5446.12 1987
5446.82 2088
5447.51 2066
5448.21 2094
5448.91 2139
5449.60 2236
5450.30 2070
5450.99 2186
5451.69 2135
5452.39 2080
5453.08 2068
5453.78 2001
5454.48 2136
5455.17 2129
5455.87 1950
5456.57 1882
5457.27 2021
5457.96 1881
5458.66 1841
5459.36 1957
5460.05 1999
5460.75 2040
5461.45 2096
5462.14 2163
5462.84 2184
5463.54 2213
5464.24 2286
5464.93 2309
5465.63 2427
5466.33 2396
5467.03 2356
5467.72 2354
5468.42 2259
5469.12 2124
5469.82 2036
5470.51 2246
5471.21 2061
5471.91 1997
5472.61 1890
5473.31 1997
5474.00 2134
5474.70 2157
5475.40 2020
5476.10 2044
5476.80 2197
5477.49 2144
5478.19 2205
5478.89 2214
5479.59 2306
5480.29 2545
5480.99 2495
5481.68 2415
5482.38 2448
5483.08 2587
5483.78 2453
5484.48 2436
5485.18 2390
5485.88 2151
5486.57 2151
5487.27 2258
5487.97 2282
5488.67 2173
5489.37 2189
5490.07 2287
5490.77 2129
5491.47 2212
5492.17 2219
5492.87 2261
5493.56 2303
5494.26 2301
5494.96 2363
5495.66 2347
5496.36 2451
5497.06 2567
5497.76 2592
5498.46 2580
5499.16 2718
5499.86 2857
5500.56 3129
5501.26 3382
5501.96 3490
5502.66 3381
5503.36 3283
5504.06 3212
5504.76 3017
5505.46 2916
5506.16 2786
5506.86 2605
5507.56 2386
5508.26 2491
5508.96 2349
5509.66 2030
5510.36 2148
5511.06 2288
5511.76 2328
5512.46 2186
5513.16 2238
5513.86 2301
5514.56 2088
5515.26 2281
5515.96 2256
5516.66 2201
5517.36 2194
5518.07 2108
5518.77 2066
5519.47 2264
5520.17 2150
5520.87 2255
5521.57 2387
5522.27 2316
5522.97 2244
5523.67 2115
5524.37 2034
5525.08 2058
5525.78 2011
5526.48 1906
5527.18 2096
5527.88 2003
5528.58 1923
5529.28 1876
5529.99 1927
5530.69 1830
5531.39 1827
5532.09 1839
5532.79 1913
5533.49 1861
5534.20 1909
5534.90 1874
5535.60 1774
5536.30 1828
5537.00 1752
5537.70 1853
5538.41 1955
5539.11 1814
5539.81 1876
5540.51 1852
5541.22 1951
5541.92 1783
5542.62 1787
5543.32 1955
5544.02 1902
5544.73 1806
5545.43 1916
5546.13 1917
5546.84 2049
5547.54 1868
5548.24 1807
5548.94 2016
5549.65 1917
5550.35 1809
5551.05 1795
5551.75 1882
5552.46 1874
5553.16 1746
5553.86 1693
5554.57 1767
5555.27 1672
5555.97 1642
5556.68 1665
5557.38 1645
5558.08 1779
5558.79 1759
5559.49 1783
5560.19 1711
5560.90 1759
5561.60 1849
5562.30 1799
5563.01 1685
5563.71 1772
5564.41 1745
5565.12 1723
5565.82 1538
5566.53 1605
5567.23 1768
5567.93 1785
5568.64 1773
5569.34 1665
5570.05 1675
5570.75 1715
5571.45 1697
5572.16 1606
5572.86 1555
5573.57 1605
5574.27 1555
5574.98 1573
5575.68 1570
5576.38 1597
5577.09 1800
5577.79 1777
5578.50 1659
5579.20 1639
5579.91 1760
5580.61 1790
5581.32 1740
5582.02 1583
5582.73 1663
5583.43 1778
5584.14 1669
5584.84 1661
5585.55 1524
5586.25 1685
5586.96 1784
5587.66 1598
5588.37 1608
5589.07 1720
5589.78 1657
5590.48 1645
5591.19 1606
5591.89 1590
5592.60 1591
5593.31 1633
5594.01 1675
5594.72 1690
5595.42 1611
5596.13 1554
5596.83 1710
5597.54 1623
5598.25 1638
5598.95 1454
5599.66 1580
5600.36 1565
5601.07 1596
5601.78 1465
5602.48 1354
5603.19 1431
5603.89 1567
5604.60 1429
5605.31 1475
5606.01 1493
5606.72 1562
5607.43 1503
5608.13 1521
5608.84 1561
5609.54 1504
5610.25 1537
5610.96 1512
5611.66 1541
5612.37 1522
5613.08 1528
5613.79 1628
5614.49 1548
5615.20 1572
5615.91 1644
5616.61 1561
5617.32 1571
5618.03 1555
5618.73 1469
5619.44 1573
5620.15 1544
5620.86 1528
5621.56 1538
5622.27 1493
5622.98 1397
5623.69 1633
5624.39 1557
5625.10 1484
5625.81 1467
5626.52 1474
5627.22 1634
5627.93 1580
5628.64 1600
5629.35 1517
5630.05 1409
5630.76 1501
5631.47 1480
5632.18 1569
5632.89 1470
5633.59 1623
5634.30 1651
5635.01 1564
5635.72 1518
5636.43 1619
5637.14 1542
5637.84 1491
5638.55 1492
5639.26 1601
5639.97 1600
5640.68 1543
5641.39 1511
5642.10 1511
5642.80 1614
5643.51 1580
5644.22 1511
5644.93 1750
5645.64 1755
5646.35 1557
5647.06 1520
5647.77 1470
5648.47 1510
5649.18 1516
5649.89 1521
5650.60 1543
5651.31 1601
5652.02 1561
5652.73 1506
5653.44 1481
5654.15 1538
5654.86 1544
5655.57 1573
5656.28 1636
5656.99 1499
5657.70 1443
5658.41 1602
5659.12 1635
5659.83 1658
5660.54 1626
5661.24 1605
5661.95 1650
5662.66 1629
5663.37 1664
5664.08 1634
5664.79 1494
5665.50 1558
5666.21 1603
5666.93 1511
5667.64 1619
5668.35 1556
5669.06 1624
5669.77 1724
5670.48 1697
5671.19 1718
5671.90 1770
5672.61 1824
5673.32 1849
5674.03 1652
5674.74 1623
5675.45 1653
5676.16 1662
5676.87 1521
5677.58 1564
5678.29 1554
5679.01 1450
5679.72 1654
5680.43 1699
5681.14 1646
5681.85 1630
5682.56 1668
5683.27 1579
5683.98 1538
5684.69 1507
5685.41 1594
5686.12 1602
5686.83 1593
5687.54 1396
5688.25 1428
5688.96 1518
5689.67 1465
5690.39 1420
5691.10 1506
5691.81 1574
5692.52 1522
5693.23 1589
5693.95 1516
5694.66 1579
5695.37 1457
5696.08 1639
5696.79 1670
5697.51 1516
5698.22 1451
5698.93 1442
5699.64 1415
5700.35 1476
5701.07 1570
5701.78 1537
5702.49 1507
5703.20 1564
5703.92 1542
5704.63 1521
5705.34 1540
5706.05 1659
5706.77 1474
5707.48 1538
5708.19 1520
5708.90 1475
5709.62 1455
5710.33 1430
5711.04 1491
5711.76 1502
5712.47 1455
5713.18 1452
5713.90 1550
5714.61 1510
5715.32 1482
5716.04 1527
5716.75 1536
5717.46 1613
5718.18 1502
5718.89 1447
5719.60 1427
5720.32 1463
5721.03 1597
5721.74 1489
5722.46 1514
5723.17 1499
5723.88 1397
5724.60 1450
5725.31 1493
5726.03 1512
5726.74 1475
5727.45 1588
5728.17 1578
5728.88 1642
5729.60 1692
5730.31 1584
5731.02 1628
5731.74 1648
5732.45 1651
5733.17 1622
5733.88 1523
5734.60 1562
5735.31 1567
5736.02 1487
5736.74 1511
5737.45 1481
5738.17 1517
5738.88 1437
5739.60 1511
5740.31 1582
5741.03 1561
5741.74 1520
5742.46 1515
5743.17 1452
5743.89 1405
5744.60 1410
5745.32 1496
5746.03 1408
5746.75 1628
5747.46 1509
5748.18 1601
5748.89 1640
5749.61 1443
5750.32 1447
5751.04 1509
5751.76 1673
5752.47 1739
5753.19 1663
5753.90 1620
5754.62 1743
5755.33 1803
5756.05 1831
5756.77 1706
5757.48 1775
5758.20 1802
5758.91 1720
5759.63 1633
5760.34 1603
5761.06 1599
5761.78 1632
5762.49 1498
5763.21 1498
5763.93 1562
5764.64 1663
5765.36 1714
5766.07 1559
5766.79 1651
5767.51 1663
5768.22 1633
5768.94 1642
5769.66 1632
5770.37 1554
5771.09 1666
5771.81 1626
5772.52 1506
5773.24 1607
5773.96 1597
5774.67 1629
5775.39 1556
5776.11 1689
5776.83 1747
5777.54 1688
5778.26 1660
5778.98 1497
5779.69 1818
5780.41 1829
5781.13 1832
5781.85 1769
5782.56 1632
5783.28 1719
5784.00 1714
5784.72 1754
5785.43 1802
5786.15 1703
5786.87 1688
5787.59 1750
5788.30 1932
5789.02 1911
5789.74 1760
5790.46 1747
5791.18 1875
5791.89 1928
5792.61 2030
5793.33 1950
5794.05 1942
5794.77 1953
5795.48 1931
5796.20 2015
5796.92 2054
5797.64 2204
5798.36 2472
5799.08 2555
5799.80 2989
5800.51 3181
5801.23 3562
5801.95 3714
5802.67 3798
5803.39 3625
5804.11 3302
5804.83 3069
5805.54 2757
5806.26 2713
5806.98 2405
5807.70 2275
5808.42 2334
5809.14 2180
5809.86 2094
5810.58 2115
5811.30 2119
5812.02 2210
5812.74 2060
5813.45 2162
5814.17 2088
5814.89 2055
5815.61 2180
5816.33 2030
5817.05 2034
5817.77 2085
5818.49 2164
5819.21 2069
5819.93 2032
5820.65 2177
5821.37 2299
5822.09 2106
5822.81 2073
5823.53 1956
5824.25 1971
5824.97 1942
5825.69 1897
5826.41 1789
5827.13 1903
5827.85 1784
5828.57 1934
5829.29 1837
5830.01 1845
5830.73 1848
5831.45 1936
5832.17 1845
5832.89 1725
5833.61 1738
5834.33 1780
5835.06 1777
5835.78 1913
5836.50 1845
5837.22 1712
5837.94 1806
5838.66 1775
5839.38 1868
5840.10 1797
5840.82 1776
5841.54 1782
5842.26 1734
5842.99 1747
5843.71 1751
5844.43 1622
5845.15 1712
5845.87 1746
5846.59 1764
5847.31 1657
5848.04 1611
5848.76 1744
5849.48 1843
5850.20 1676
5850.92 1725
5851.64 1687
5852.36 1686
5853.09 1642
5853.81 1598
5854.53 1676
5855.25 1609
5855.97 1682
5856.70 1747
5857.42 1747
5858.14 1725
5858.86 1831
5859.58 1834
5860.31 1786
5861.03 1640
5861.75 1625
5862.47 1624
5863.20 1713
5863.92 1726
5864.64 1574
5865.36 1559
5866.09 1506
5866.81 1600
5867.53 1609
5868.25 1589
5868.98 1667
5869.70 1633
5870.42 1555
5871.15 1594
5871.87 1665
5872.59 1705
5873.31 1740
5874.04 1742
5874.76 1711
5875.48 1620
5876.21 1540
5876.93 1590
5877.65 1737
5878.38 1694
5879.10 1646
5879.82 1617
5880.55 1563
5881.27 1645
5881.99 1669
5882.72 1741
5883.44 1612
5884.17 1714
5884.89 1796
5885.61 1687
5886.34 1730
5887.06 1688
5887.78 1628
5888.51 1738
5889.23 1644
5889.96 1634
5890.68 1684
5891.41 1668
5892.13 1500
5892.85 1621
5893.58 1581
5894.30 1510
5895.03 1670
5895.75 1733
5896.48 1623
5897.20 1667
5897.92 1613
5898.65 1619
5899.37 1577
5900.10 1630
5900.82 1680
5901.55 1640
5902.27 1627
5903.00 1684
5903.72 1679
5904.45 1598
5905.17 1638
5905.90 1655
5906.62 1705
5907.35 1810
5908.07 1784
5908.80 1783
5909.52 1786
5910.25 1791
5910.97 1615
5911.70 1604
5912.43 1804
5913.15 1789
5913.88 1802
5914.60 1771
5915.33 1775
5916.05 1819
5916.78 1755
5917.50 1772
5918.23 1800
5918.96 1802
5919.68 1872
5920.41 1777
5921.13 1772
5921.86 1868
5922.59 1820
5923.31 1786
5924.04 1590
5924.76 1644
5925.49 1776
5926.22 1725
5926.94 1750
5927.67 1753
5928.40 1761
5929.12 1789
5929.85 1831
5930.58 1822
5931.30 1945
5932.03 2001
5932.76 1984
5933.48 1976
5934.21 1975
5934.94 1994
5935.66 1943
5936.39 2084
5937.12 2124
5937.84 2051
5938.57 2123
5939.30 2091
5940.02 1979
5940.75 2058
5941.48 2225
5942.21 2238
5942.93 2153
5943.66 2157
5944.39 2238
5945.12 2214
5945.84 2200
5946.57 2293
5947.30 2275
5948.03 2284
5948.75 2292
5949.48 2429
5950.21 2475
5950.94 2678
5951.67 2501
5952.39 2474
5953.12 2769
5953.85 2757
5954.58 2801
5955.31 2677
5956.03 2655
5956.76 2743
5957.49 2741
5958.22 2674
5958.95 2654
5959.67 2544
5960.40 2821
5961.13 2756
5961.86 2749
5962.59 2734
5963.32 2985
5964.05 2846
5964.77 2907
5965.50 3050
5966.23 3191
5966.96 3311
5967.69 3459
5968.42 3551
5969.15 3397
5969.88 3442
5970.61 3452
5971.33 3537
5972.06 3504
5972.79 3296
5973.52 3021
5974.25 3003
5974.98 2969
5975.71 2929
5976.44 2890
5977.17 3077
5977.90 3072
5978.63 2964
5979.36 3217
5980.09 3217
5980.82 3458
5981.55 3446
5982.28 3357
5983.01 3368
5983.74 3275
5984.46 3402
5985.19 3446
5985.92 3388
5986.65 3351
5987.38 3411
5988.11 3377
5988.85 3331
5989.58 3373
5990.31 3205
5991.04 3300
5991.77 3552
5992.50 3617
5993.23 3539
5993.96 3401
5994.69 3546
5995.42 3741
5996.15 3753
5996.88 3748
5997.61 3743
5998.34 3739
5999.07 3598
5999.80 3531
6000.53 3678
6001.26 3536
6002.00 3660
6002.73 3475
6003.46 3361
6004.19 3375
6004.92 3311
6005.65 3453
6006.38 3515
6007.11 3507
6007.84 3714
6008.58 3883
6009.31 3975
6010.04 4402
6010.77 4728
6011.50 5316
6012.23 5937
6012.96 6592
6013.70 6787
6014.43 6905
6015.16 6878
6015.89 6655
6016.62 6446
6017.36 6296
6018.09 5866
6018.82 5090
6019.55 4704
6020.28 4523
6021.02 4054
6021.75 3666
6022.48 3492
6023.21 3215
6023.94 3190
6024.68 3040
6025.41 3182
6026.14 3034
6026.87 2940
6027.61 2969
6028.34 2863
6029.07 2862
6029.80 2854
6030.54 2899
6031.27 2791
6032.00 2785
6032.73 2957
6033.47 2925
6034.20 3019
6034.93 3028
6035.67 2900
6036.40 2842
6037.13 3078
6037.87 2926
6038.60 2990
6039.33 2954
6040.07 3036
6040.80 3007
6041.53 3091
6042.27 3084
6043.00 3283
6043.73 3075
6044.47 2977
6045.20 3077
6045.93 3195
6046.67 3214
6047.40 3072
6048.13 3161
6048.87 3275
6049.60 3454
6050.34 3380
6051.07 3685
6051.80 3764
6052.54 3795
6053.27 3792
6054.01 4117
6054.74 3902
6055.47 3928
6056.21 3815
6056.94 3520
6057.68 3522
6058.41 3335
6059.15 3295
6059.88 3220
6060.61 3259
6061.35 3130
6062.08 3099
6062.82 3100
6063.55 2952
6064.29 2871
6065.02 2949
6065.76 2802
6066.49 2935
6067.23 2842
6067.96 2867
6068.70 2888
6069.43 2961
6070.17 3008
6070.90 2838
6071.64 2749
6072.37 2748
6073.11 2717
6073.84 2701
6074.58 2780
6075.31 2701
6076.05 2667
6076.78 2652
6077.52 2680
6078.26 2611
6078.99 2598
6079.73 2525
6080.46 2490
6081.20 2433
6081.93 2532
6082.67 2553
6083.41 2615
6084.14 2608
6084.88 2535
6085.61 2679
6086.35 2648
6087.09 2579
6087.82 2570
6088.56 2550
6089.30 2627
6090.03 2735
6090.77 2553
6091.50 2626
6092.24 2658
6092.98 2676
6093.71 2682
6094.45 2722
6095.19 2597
6095.92 2540
6096.66 2464
6097.40 2582
6098.13 2483
6098.87 2421
6099.61 2339
6100.34 2392
6101.08 2347
6101.82 2310
6102.56 2521
6103.29 2486
6104.03 2329
6104.77 2304
6105.50 2395
6106.24 2402
6106.98 2262
6107.72 2130
6108.45 2327
6109.19 2454
6109.93 2461
6110.67 2642
6111.40 2351
6112.14 2310
6112.88 2330
6113.62 2271
6114.35 2417
6115.09 2446
6115.83 2456
6116.57 2333
6117.31 2365
6118.04 2368
6118.78 2552
6119.52 2558
6120.26 2359
6121.00 2310
6121.73 2208
6122.47 2322
6123.21 2370
6123.95 2444
6124.69 2374
6125.43 2393
6126.16 2469
6126.90 2614
6127.64 2395
6128.38 2390
6129.12 2460
6129.86 2478
6130.60 2412
6131.33 2532
6132.07 2516
6132.81 2431
6133.55 2541
6134.29 2485
6135.03 2510
6135.77 2556
6136.51 2624
6137.25 2549
6137.99 2498
6138.73 2509
6139.46 2405
6140.20 2469
6140.94 2516
6141.68 2492
6142.42 2473
6143.16 2521
6143.90 2393
6144.64 2422
6145.38 2486
6146.12 2405
6146.86 2570
6147.60 2492
6148.34 2562
6149.08 2547
6149.82 2512
6150.56 2662
6151.30 2667
6152.04 2582
6152.78 2807
6153.52 2730
6154.26 2600
6155.00 2637
6155.74 2701
6156.48 2798
6157.22 2930
6157.96 2682
6158.70 2835
6159.44 2779
6160.18 2755
6160.92 2913
6161.66 2786
6162.40 2906
6163.15 2896
6163.89 3008
6164.63 2941
6165.37 3136
6166.11 3302
6166.85 3238
6167.59 3377
6168.33 3542
6169.07 3495
6169.81 3630
6170.55 3746
6171.30 3658
6172.04 3572
6172.78 3452
6173.52 3429
6174.26 3408
6175.00 3415
6175.74 3491
6176.49 3315
6177.23 3440
6177.97 3111
6178.71 3200
6179.45 3386
6180.19 3334
6180.94 3177
6181.68 3252
6182.42 3360
6183.16 3292
6183.90 3422
6184.65 3297
6185.39 3224
6186.13 3491
6186.87 3728
6187.61 3672
6188.36 3665
6189.10 3686
6189.84 3667
6190.58 3754
6191.33 3736
6192.07 3736
6192.81 3849
6193.55 3933
6194.30 4157
6195.04 4139
6195.78 4051
6196.52 4149
6197.27 4056
6198.01 4329
6198.75 4199
6199.49 4279
6200.24 4146
6200.98 4168
6201.72 4162
6202.47 4149
6203.21 4312
6203.95 4428
6204.70 4988
6205.44 5479
6206.18 6365
6206.93 7275
6207.67 8542
6208.41 9797
6209.16 11707
6209.90 12810
6210.64 13591
6211.39 14137
6212.13 13794
6212.87 12688
6213.62 11271
6214.36 10290
6215.11 8774
6215.85 7453
6216.59 6265
6217.34 5469
6218.08 4880
6218.83 4599
6219.57 4047
6220.31 3907
6221.06 3804
6221.80 3806
6222.55 3699
6223.29 3687
6224.04 3900
6224.78 4109
6225.52 4052
6226.27 4041
6227.01 4000
6227.76 4041
6228.50 3797
6229.25 3593
6229.99 3558
6230.74 3449
6231.48 3078
6232.23 3109
6232.97 3061
6233.72 2991
6234.46 3080
6235.21 2944
6235.95 3153
6236.70 3048
6237.44 3028
6238.19 3057
6238.93 3042
6239.68 3142
6240.42 3024
6241.17 3138
6241.91 3229
6242.66 3423
6243.40 3358
6244.15 3506
6244.90 3538
6245.64 3649
6246.39 3880
6247.13 4131
6247.88 4512
6248.62 4699
6249.37 4689
6250.12 4616
6250.86 4625
6251.61 4653
6252.35 4420
6253.10 4119
6253.85 3788
6254.59 3537
6255.34 3431
6256.09 3298
6256.83 3237
6257.58 3174
6258.32 3272
6259.07 3147
6259.82 3119
6260.56 3068
6261.31 3217
6262.06 3276
6262.80 3119
6263.55 3172
6264.30 3224
6265.04 3212
6265.79 3413
6266.54 3291
6267.29 3269
6268.03 3316
6268.78 3128
6269.53 3267
6270.27 3153
6271.02 3074
6271.77 3085
6272.52 3059
6273.26 3002
6274.01 3199
6274.76 3082
6275.50 3139
6276.25 3195
6277.00 3039
6277.75 3105
6278.49 3550
6279.24 3504
6279.99 3375
6280.74 3429
6281.49 3489
6282.23 3255
6282.98 3110
6283.73 2991
6284.48 2913
6285.23 2928
6285.97 2879
6286.72 2839
6287.47 2899
6288.22 3000
6288.97 2925
6289.71 2890
6290.46 2874
6291.21 2885
6291.96 2777
6292.71 2890
6293.46 2708
6294.21 2648
6294.95 2659
6295.70 2586
6296.45 2649
6297.20 2700
6297.95 2555
6298.70 2535
6299.45 2444
6300.20 2552
6300.94 2493
6301.69 2499
6302.44 2547
6303.19 2541
6303.94 2630
6304.69 2851
6305.44 2627
6306.19 2666
6306.94 2567
6307.69 2421
6308.44 2437
6309.19 2529
6309.94 2496
6310.69 2437
6311.43 2503
6312.18 2488
6312.93 2503
6313.68 2470
6314.43 2581
6315.18 2468
6315.93 2474
6316.68 2515
6317.43 2660
6318.18 2543
6318.93 2463
6319.68 2444
6320.43 2375
6321.18 2297
6321.93 2241
6322.68 2368
6323.43 2363
6324.18 2294
6324.94 2321
6325.69 2171
6326.44 2204
6327.19 2341
6327.94 2168
6328.69 2190
6329.44 2486
6330.19 2415
6330.94 2188
6331.69 2262
6332.44 2211
6333.19 2159
6333.94 2166
6334.69 2188
6335.45 2157
6336.20 2202
6336.95 2140
6337.70 2105
6338.45 2128
6339.20 2082
6339.95 2201
6340.70 2124
6341.46 2207
6342.21 2154
6342.96 2167
6343.71 2244
6344.46 2080
6345.21 2115
6345.96 2260
6346.72 2198
6347.47 2170
6348.22 2369
6348.97 2225
6349.72 2305
6350.48 2157
6351.23 2231
6351.98 2291
6352.73 2314
6353.48 2361
6354.24 2363
6354.99 2264
6355.74 2385
6356.49 2404
6357.24 2165
6358.00 2103
6358.75 2192
6359.50 2082
6360.25 2040
6361.01 2093
6361.76 2063
6362.51 2194
6363.26 2052
6364.02 1975
6364.77 2081
6365.52 2112
6366.28 2008
6367.03 2036
6367.78 2137
6368.53 2225
6369.29 2066
6370.04 2036
6370.79 1962
6371.55 1998
6372.30 2015
6373.05 2003
6373.81 2144
6374.56 2154
6375.31 2016
6376.07 2164
6376.82 1994
6377.57 2030
6378.33 2151
6379.08 2120
6379.83 1950
6380.59 2125
6381.34 1989
6382.10 2101
6382.85 1997
6383.60 2142
6384.36 1997
6385.11 2022
6385.87 2158
6386.62 2108
6387.37 1959
6388.13 2058
6388.88 2092
6389.64 2115
6390.39 2097
6391.14 1967
6391.90 2007
6392.65 1984
6393.41 2088
6394.16 2016
6394.92 1954
6395.67 2023
6396.43 2042
6397.18 2085
6397.94 1896
6398.69 1983
6399.45 1815
6400.20 1833
6400.96 2101
6401.71 1983
6402.47 1928
6403.22 1849
6403.98 1922
6404.73 1893
6405.49 1865
6406.24 1978
6407.00 1923
6407.75 1841
6408.51 1780
6409.26 1944
6410.02 2083
6410.77 1958
6411.53 1981
6412.28 1936
6413.04 1969
6413.80 2021
6414.55 1887
6415.31 2041
6416.06 1877
6416.82 1952
6417.57 2033
6418.33 1951
6419.09 1941
6419.84 2014
6420.60 1993
6421.35 1954
6422.11 1929
6422.87 1967
6423.62 1889
6424.38 1992
6425.14 2075
6425.89 1975
6426.65 1974
6427.40 1946
6428.16 1889
6428.92 1854
6429.67 1882
6430.43 1914
6431.19 1919
6431.94 2027
6432.70 1851
6433.46 1940
6434.22 2035
6434.97 1883
6435.73 1835
6436.49 1927
6437.24 2007
6438.00 1983
6438.76 1932
6439.51 1968
6440.27 1998
6441.03 1909
6441.79 1990
6442.54 1989
6443.30 2005
6444.06 1985
6444.82 2062
6445.57 1971
6446.33 2024
6447.09 2034
6447.85 1994
6448.60 2044
6449.36 2047
6450.12 2046
6450.88 2129
6451.64 2119
6452.39 2007
6453.15 2079
6453.91 2083
6454.67 2118
6455.43 2032
6456.18 2056
6456.94 2153
6457.70 2213
6458.46 2057
6459.22 2226
6459.98 2064
6460.73 2215
6461.49 2186
6462.25 2139
6463.01 2114
6463.77 2154
6464.53 2233
6465.29 2197
6466.04 2325
6466.80 2234
6467.56 2219
6468.32 2397
6469.08 2294
6469.84 2266
6470.60 2390
6471.36 2395
6472.12 2339
6472.87 2444
6473.63 2389
6474.39 2538
6475.15 2468
6475.91 2406
6476.67 2609
6477.43 2562
6478.19 2579
6478.95 2564
6479.71 2518
6480.47 2551
6481.23 2712
6481.99 2641
6482.75 2684
6483.51 2653
6484.27 2825
6485.03 2843
6485.79 2733
6486.55 2687
6487.31 2821
6488.07 2844
6488.83 2846
6489.59 2902
6490.35 2707
6491.11 2923
6491.87 3014
6492.63 2991
6493.39 3299
6494.15 3176
6494.91 3135
6495.67 3331
6496.43 3364
6497.19 3551
6497.95 3374
6498.71 3328
6499.47 3460
6500.23 3370
6500.99 3409
6501.76 3569
6502.52 3584
6503.28 3634
6504.04 3463
6504.80 3553
6505.56 3595
6506.32 3611
6507.08 3648
6507.84 3818
6508.61 4035
6509.37 3969
6510.13 3985
6510.89 4062
6511.65 4160
6512.41 4189
6513.17 4089
6513.94 4170
6514.70 4073
6515.46 4147
6516.22 4224
6516.98 4238
6517.74 3995
6518.51 4172
6519.27 4331
6520.03 4437
6520.79 4479
6521.55 4507
6522.32 4489
6523.08 4581
6523.84 4739
6524.60 4957
6525.36 5153
6526.13 5283
6526.89 5484
6527.65 5538
6528.41 5620
6529.18 5526
6529.94 5776
6530.70 5738
6531.46 5779
6532.23 5777
6532.99 6163
6533.75 6719
6534.51 7825
6535.28 9128
6536.04 10949
6536.80 12835
6537.57 14924
6538.33 15317
6539.09 15303
6539.85 14570
6540.62 13149
6541.38 11474
6542.14 10183
6542.91 8628
6543.67 6971
6544.43 5905
6545.20 5185
6545.96 4772
6546.72 4440
6547.49 4070
6548.25 3997
6549.02 3845
6549.78 3862
6550.54 3706
6551.31 3720
6552.07 3564
6552.83 3682
6553.60 3577
6554.36 3786
6555.13 3808
6555.89 3518
6556.65 3611
6557.42 3387
6558.18 3394
6558.95 3326
6559.71 3307
6560.47 3346
6561.24 3511
6562.00 3630
6562.77 3693
6563.53 3690
6564.30 3875
6565.06 4045
6565.83 4012
6566.59 4002
6567.36 4109
6568.12 4049
6568.88 3967
6569.65 4111
6570.41 4172
6571.18 4160
6571.94 4267
6572.71 4468
6573.47 4626
6574.24 4971
6575.00 5316
6575.77 5467
6576.53 5522
6577.30 5261
6578.07 5229
6578.83 5178
6579.60 4859
6580.36 5159
6581.13 5102
6581.89 4679
6582.66 4478
6583.42 4546
6584.19 4467
6584.96 4069
6585.72 3929
6586.49 3940
6587.25 3923
6588.02 3951
6588.78 3931
6589.55 4071
6590.32 4081
6591.08 4357
6591.85 4151
6592.61 4439
6593.38 4541
6594.15 4615
6594.91 4846
6595.68 4789
6596.45 4950
6597.21 4942
6597.98 4936
6598.75 4548
6599.51 4531
6600.28 4126
6601.05 4056
6601.81 3891
6602.58 3669
6603.35 3628
6604.11 3571
6604.88 3436
6605.65 3522
6606.41 3454
6607.18 3451
6607.95 3352
6608.71 3326
6609.48 3351
6610.25 3529
6611.02 3592
6611.78 3631
6612.55 3519
6613.32 3508
6614.09 3432
6614.85 3524
6615.62 3507
6616.39 3285
6617.16 3336
6617.92 3233
6618.69 3177
6619.46 3125
6620.23 3003
6620.99 3165
6621.76 3162
6622.53 3061
6623.30 3122
6624.07 2977
6624.83 3029
6625.60 3018
6626.37 2918
6627.14 2976
6627.91 3085
6628.67 3093
6629.44 2944
6630.21 3074
6630.98 3017
6631.75 3074
6632.52 3116
6633.29 3200
6634.05 3184
6634.82 3414
6635.59 3598
6636.36 3481
6637.13 3387
6637.90 3353
6638.67 3277
6639.43 3116
6640.20 3074
6640.97 2967
6641.74 2895
6642.51 2785
6643.28 2743
6644.05 2836
6644.82 2677
6645.59 2550
6646.36 2599
6647.13 2656
6647.90 2714
6648.66 2736
6649.43 2694
6650.20 2649
6650.97 2816
6651.74 2856
6652.51 2787
6653.28 2820
6654.05 2679
6654.82 2644
6655.59 2709
6656.36 2675
6657.13 2687
6657.90 2740
6658.67 2666
6659.44 2576
6660.21 2562
6660.98 2750
6661.75 2634
6662.52 2343
6663.29 2414
6664.06 2387
6664.83 2388
6665.60 2398
6666.37 2457
6667.14 2473
6667.91 2436
6668.69 2600
6669.46 2575
6670.23 2459
6671.00 2456
6671.77 2531
6672.54 2678
6673.31 2523
6674.08 2497
6674.85 2571
6675.62 2484
6676.39 2524
6677.16 2526
6677.94 2524
6678.71 2602
6679.48 2579
6680.25 2530
6681.02 2555
6681.79 2744
6682.56 2650
6683.33 2641
6684.11 2737
6684.88 2823
6685.65 2973
6686.42 3082
6687.19 3002
6687.96 3011
6688.74 2858
6689.51 2802
6690.28 2697
6691.05 2582
6691.82 2477
6692.60 2288
6693.37 2265
6694.14 2346
6694.91 2316
6695.68 2224
6696.46 2315
6697.23 2434
6698.00 2278
6698.77 2371
6699.55 2273
6700.32 2343
6701.09 2396
6701.86 2339
6702.64 2333
6703.41 2354
6704.18 2453
6704.95 2268
6705.73 2292
6706.50 2390
6707.27 2485
6708.04 2362
6708.82 2278
6709.59 2406
6710.36 2388
6711.14 2374
6711.91 2303
6712.68 2254
6713.46 2193
6714.23 2240
6715.00 2263
6715.78 2194
6716.55 2068
6717.32 2106
6718.10 2232
6718.87 2205
6719.64 2061
6720.42 2010
6721.19 2017
6721.96 2162
6722.74 2183
6723.51 2179
6724.28 2100
6725.06 2046
6725.83 2116
6726.61 2029
6727.38 2068
6728.15 2117
6728.93 2025
6729.70 1901
6730.48 2140
6731.25 2190
6732.02 2175
6732.80 2100
6733.57 2191
6734.35 2145
6735.12 2170
6735.90 2116
6736.67 2267
6737.45 2244
6738.22 2090
6738.99 2135
6739.77 2222
6740.54 2116
6741.32 2108
6742.09 2176
6742.87 2216
6743.64 2138
6744.42 2051
6745.19 2316
6745.97 2320
6746.74 2226
6747.52 2225
6748.29 2267
6749.07 2264
6749.84 2262
6750.62 2296
6751.40 2488
6752.17 2492
6752.95 2471
6753.72 2481
6754.50 2440
6755.27 2417
6756.05 2352
6756.82 2360
6757.60 2361
6758.38 2130
6759.15 2141
6759.93 1992
6760.70 2084
6761.48 2105
6762.25 2008
6763.03 1972
6763.81 2120
6764.58 2131
6765.36 2135
6766.14 2057
6766.91 2106
6767.69 2114
6768.46 2072
6769.24 2087
6770.02 2029
6770.79 2188
6771.57 2147
6772.35 2026
6773.12 1998
6773.90 2039
6774.68 1994
6775.45 2032
6776.23 1961
6777.01 1991
6777.78 2012
6778.56 1996
6779.34 2055
6780.11 2059
6780.89 2077
6781.67 2008
6782.45 2092
6783.22 2077
6784.00 2073
6784.78 2093
6785.56 2019
6786.33 2032
6787.11 2016
6787.89 2018
6788.66 2017
6789.44 1955
6790.22 1989
6791.00 1958
6791.78 1943
6792.55 1908
6793.33 1877
6794.11 1898
6794.89 2069
6795.66 1930
6796.44 1888
6797.22 1949
6798.00 1983
6798.78 1940
6799.55 1968
6800.33 1781
6801.11 1889
6801.89 1959
6802.67 1896
6803.45 2043
6804.22 1989
6805.00 2013
6805.78 2031
6806.56 2045
6807.34 2020
6808.12 2034
6808.90 1829
6809.67 1827
6810.45 1981
6811.23 1937
6812.01 1980
6812.79 2001
6813.57 2108
6814.35 2062
6815.13 1988
6815.91 2069
6816.68 1896
6817.46 2011
6818.24 1986
6819.02 1957
6819.80 1959
6820.58 2083
6821.36 1980
6822.14 2104
6822.92 2013
6823.70 1976
6824.48 2004
6825.26 2050
6826.04 2047
6826.82 2081
6827.60 2096
6828.38 2018
6829.16 2098
6829.94 2005
6830.72 1885
6831.50 1915
6832.28 1894
6833.06 1987
6833.84 1900
6834.62 1799
6835.40 1931
6836.18 1944
6836.96 1890
6837.74 1779
6838.52 1898
6839.30 1960
6840.08 1894
6840.86 1960
6841.64 1834
6842.42 1914
6843.20 1796
6843.98 1979
6844.76 2008
6845.54 2019
6846.32 1930
6847.10 1936
6847.89 2034
6848.67 2180
6849.45 2413
6850.23 2566
6851.01 2895
6851.79 3257
6852.57 3369
6853.35 3512
6854.13 3425
6854.92 3358
6855.70 3000
6856.48 2808
6857.26 2559
6858.04 2471
6858.82 2409
6859.60 2273
6860.39 2192
6861.17 2163
6861.95 2008
6862.73 2121
6863.51 2109
6864.29 2183
6865.08 2224
6865.86 2165
6866.64 2162
6867.42 2296
6868.20 2395
6868.99 2313
6869.77 2336
6870.55 2343
6871.33 2276
6872.12 2330
6872.90 2203
6873.68 2241
6874.46 2158
6875.24 2151
6876.03 2189
6876.81 2108
6877.59 2176
6878.38 2244
6879.16 2306
6879.94 2205
6880.72 2357
6881.51 2305
6882.29 2461
6883.07 2395
6883.85 2420
6884.64 2551
6885.42 2728
6886.20 3032
6886.99 3140
6887.77 3270
6888.55 3378
6889.34 3559
6890.12 3862
6890.90 3678
6891.69 3641
6892.47 3199
6893.25 2909
6894.04 2857
6894.82 2900
6895.60 2802
6896.39 2700
6897.17 2492
6897.96 2517
6898.74 2532
6899.52 2682
6900.31 2814
6901.09 2579
6901.88 2597
6902.66 2739
6903.44 2708
6904.23 2693
6905.01 2524
6905.80 2711
6906.58 2847
6907.36 2760
6908.15 2611
6908.93 2498
6909.72 2674
6910.50 2616
6911.29 2664
6912.07 2714
6912.86 2667
6913.64 2426
6914.42 2549
6915.21 2548
6915.99 2395
6916.78 2427
6917.56 2461
6918.35 2716
6919.13 2629
6919.92 2588
6920.70 2548
6921.49 2549
6922.27 2606
6923.06 2674
6923.84 2636
6924.63 2700
6925.42 2655
6926.20 2608
6926.99 2659
6927.77 2725
6928.56 2788
6929.34 2749
6930.13 2851
6930.91 2914
6931.70 2742
6932.48 2872
6933.27 2931
6934.06 2936
6934.84 2959
6935.63 2923
6936.41 2761
6937.20 2986
6937.99 3067
6938.77 2894
6939.56 2838
6940.34 2810
6941.13 2943
6941.92 3062
6942.70 3155
6943.49 3216
6944.28 3154
6945.06 3319
6945.85 3505
6946.64 3317
6947.42 3160
6948.21 3284
6949.00 3454
6949.78 3377
6950.57 3526
6951.36 3272
6952.14 3177
6952.93 3180
6953.72 3169
6954.50 3258
6955.29 3465
6956.08 3458
6956.86 3497
6957.65 3533
6958.44 3639
6959.23 3789
6960.01 3752
6960.80 3565
6961.59 3708
6962.38 3784
6963.16 3765
6963.95 3680
6964.74 3593
6965.53 3750
6966.31 3708
6967.10 3613
6967.89 3662
6968.68 3719
6969.46 3728
6970.25 3848
6971.04 4132
6971.83 4115
6972.62 4126
6973.40 4128
6974.19 4105
6974.98 4070
6975.77 4066
6976.56 4123
6977.34 4208
6978.13 4252
6978.92 4418
6979.71 4450
6980.50 4556
6981.29 4702
6982.08 4980
6982.86 5522
6983.65 6396
6984.44 7292
6985.23 8330
6986.02 9323
6986.81 9939
6987.60 10670
6988.39 10453
6989.17 10016
6989.96 9511
6990.75 8413
6991.54 7559
6992.33 6747
6993.12 6189
6993.91 5648
6994.70 5047
6995.49 5067
6996.28 5241
6997.07 5522
6997.86 5974
6998.64 6741
6999.43 7637
7000.22 8375
7001.01 9100
7001.80 9685
7002.59 9823
7003.38 9434
7004.17 8582
7004.96 7673
7005.75 6877
7006.54 6210
7007.33 5360
7008.12 4756
7008.91 4155
7009.70 4011
7010.49 3997
7011.28 3992
7012.07 4080
7012.86 3828
7013.65 4018
7014.44 3907
7015.23 3932
7016.02 4046
7016.81 4096
7017.61 4013
7018.40 3791
7019.19 3710
7019.98 3684
7020.77 3620
7021.56 3677
7022.35 3576
7023.14 3616
7023.93 3759
7024.72 4007
7025.51 3924
7026.30 4078
7027.10 3970
7027.89 3863
7028.68 3780
7029.47 3769
7030.26 3704
7031.05 3756
7031.84 3700
7032.63 3437
7033.43 3345
7034.22 3336
7035.01 3255
7035.80 3454
7036.59 3454
7037.38 3418
7038.18 3414
7038.97 3587
7039.76 3740
7040.55 3644
7041.34 3760
7042.13 3551
7042.93 3573
7043.72 3411
7044.51 3256
7045.30 3118
7046.09 3237
7046.89 3190
7047.68 3370
7048.47 3133
7049.26 3319
7050.06 3593
7050.85 3570
7051.64 3559
7052.43 3467
7053.23 3413
7054.02 3342
7054.81 3298
7055.60 3234
7056.40 3067
7057.19 3051
7057.98 3078
7058.77 2902
7059.57 2863
7060.36 2944
7061.15 2992
7061.95 3120
7062.74 3213
7063.53 2963
7064.33 3013
7065.12 3029
7065.91 2978
7066.71 2984
7067.50 2958
7068.29 3057
7069.09 3014
7069.88 3039
7070.67 3044
7071.47 2851
7072.26 2917
7073.05 2852
7073.85 2781
7074.64 2803
7075.44 2875
7076.23 2784
7077.02 2817
7077.82 2926
7078.61 2733
7079.41 2646
7080.20 2694
7080.99 2760
7081.79 2610
7082.58 2509
7083.38 2679
7084.17 2534
7084.96 2581
7085.76 2634
7086.55 2794
7087.35 2868
7088.14 3095
7088.94 3053
7089.73 3027
7090.53 2896
7091.32 3023
7092.12 2958
7092.91 2816
7093.71 2746
7094.50 2646
7095.29 2381
7096.09 2306
7096.88 2241
7097.68 2179
7098.48 2106
7099.27 2045
7100.07 2099
7100.86 2297
7101.66 2328
7102.45 2277
7103.25 2242
7104.04 2150
7104.84 2176
7105.63 2145
7106.43 2184
7107.22 2146
7108.02 2111
7108.82 1985
7109.61 1989
7110.41 1983
7111.20 1942
7112.00 2007
7112.79 1988
7113.59 2001
7114.39 1985
7115.18 1976
7115.98 2009
7116.77 1994
7117.57 2005
7118.37 2040
7119.16 2061
7119.96 2088
7120.76 1965
7121.55 1976
7122.35 1902
7123.15 1953
7123.94 1994
7124.74 1939
7125.53 1927
7126.33 1969
7127.13 1875
7127.93 1856
7128.72 1974
7129.52 1904
7130.32 1909
7131.11 1984
7131.91 1978
7132.71 1930
7133.50 1952
7134.30 1900
7135.10 1919
7135.90 1769
7136.69 1814
7137.49 1821
7138.29 1826
7139.08 1776
7139.88 1780
7140.68 1813
7141.48 1785
7142.27 1771
7143.07 1696
7143.87 1782
7144.67 1863
7145.46 1868
7146.26 1762
7147.06 1671
7147.86 1732
7148.66 1787
7149.45 1818
7150.25 1820
7151.05 1863
7151.85 1860
7152.65 1853
7153.44 1836
7154.24 1741
7155.04 1735
7155.84 1725
7156.64 1727
7157.44 1736
7158.23 1668
7159.03 1737
7159.83 1735
7160.63 1736
7161.43 1742
7162.23 1707
7163.03 1754
7163.83 1761
7164.62 1755
7165.42 1608
7166.22 1642
7167.02 1760
7167.82 1709
7168.62 1701
7169.42 1709
7170.22 1705
7171.02 1701
7171.82 1642
7172.61 1653
7173.41 1720
7174.21 1659
7175.01 1581
7175.81 1581
7176.61 1511
7177.41 1601
7178.21 1607
7179.01 1604
7179.81 1629
7180.61 1622
7181.41 1619
7182.21 1676
7183.01 1745
7183.81 1883
7184.61 1856
7185.41 1807
7186.21 1692
7187.01 1714
7187.81 1778
7188.61 1815
7189.41 1654
7190.21 1465
7191.01 1592
7191.81 1627
7192.61 1582
7193.41 1655
7194.21 1549
7195.01 1524
7195.81 1525
7196.61 1487
7197.41 1514
7198.21 1516
7199.01 1555
7199.82 1417
7200.62 1543
7201.42 1608
7202.22 1538
7203.02 1546
7203.82 1463
7204.62 1507
7205.42 1584
7206.22 1492
7207.02 1642
7207.83 1514
7208.63 1468
7209.43 1512
7210.23 1485
7211.03 1462
7211.83 1477
7212.63 1437
7213.44 1469
7214.24 1503
7215.04 1406
7215.84 1442
7216.64 1498
7217.44 1464
7218.25 1431
7219.05 1497
7219.85 1557
7220.65 1543
7221.45 1511
7222.26 1484
7223.06 1490
7223.86 1503
7224.66 1527
7225.46 1488
7226.27 1618
7227.07 1563
7227.87 1476
7228.67 1604
7229.48 1512
7230.28 1574
7231.08 1623
7231.88 1632
7232.69 1575
7233.49 1609
7234.29 1464
7235.09 1452
7235.90 1554
7236.70 1601
7237.50 1490
7238.30 1612
7239.11 1660
7239.91 1702
7240.71 1777
7241.52 1689
7242.32 1721
7243.12 1730
7243.93 1634
7244.73 1697
7245.53 1662
7246.34 1651
7247.14 1615
7247.94 1571
7248.75 1604
7249.55 1690
7250.35 1621
7251.16 1655
7251.96 1659
7252.76 1655
7253.57 1641
7254.37 1578
7255.18 1656
7255.98 1716
7256.78 1712
7257.59 1699
7258.39 1640
7259.20 1801
7260.00 1693
7260.80 1701
7261.61 1734
7262.41 1713
7263.22 1730
7264.02 1694
7264.83 1772
7265.63 1838
7266.43 1874
7267.24 1686
7268.04 1749
7268.85 1727
7269.65 1744
7270.46 1822
7271.26 1791
7272.07 1821
7272.87 1805
7273.68 1811
7274.48 1829
7275.29 1886
7276.09 1918
7276.90 1870
7277.70 1867
7278.51 1921
7279.31 1894
7280.12 1945
7280.92 1999
7281.73 2213
7282.53 2281
7283.34 2560
7284.14 2961
7284.95 3110
7285.76 3425
7286.56 3460
7287.37 3397
7288.17 3361
7288.98 3044
7289.78 2785
7290.59 2829
7291.40 2492
7292.20 2254
7293.01 2185
7293.81 2027
7294.62 1977
7295.43 1998
7296.23 1981
7297.04 1956
7297.84 1901
7298.65 1986
7299.46 1963
7300.26 2024
7301.07 2001
7301.88 2051
7302.68 1989
7303.49 2082
7304.30 2025
7305.10 2168
7305.91 2186
7306.72 2242
7307.52 2217
7308.33 2176
7309.14 2251
7309.94 2461
7310.75 2597
7311.56 2531
7312.36 2738
7313.17 2776
7313.98 2659
7314.79 2617
7315.59 2683
7316.40 2689
7317.21 2615
7318.01 2507
7318.82 2674
7319.63 2973
7320.44 3228
7321.24 3294
7322.05 3198
7322.86 3216
7323.67 3237
7324.47 3205
7325.28 3153
7326.09 3065
7326.90 2698
7327.71 2518
7328.51 2459
7329.32 2252
7330.13 2111
7330.94 2016
7331.75 2119
7332.55 2140
7333.36 2021
7334.17 1917
7334.98 1984
7335.79 2057
7336.60 2103
7337.40 2087
7338.21 2181
7339.02 2281
7339.83 2095
7340.64 2070
7341.45 1963
7342.26 2038
7343.06 2016
7343.87 2044
7344.68 2054
7345.49 2038
7346.30 2034
7347.11 1959
7347.92 1970
7348.73 2033
7349.54 2060
7350.34 2075
7351.15 2076
7351.96 2054
7352.77 1945
7353.58 2023
7354.39 2074
7355.20 1989
7356.01 2056
7356.82 2103
7357.63 1964
7358.44 2195
7359.25 2182
7360.06 2270
7360.87 2248
7361.68 2087
7362.49 2121
7363.30 2189
7364.11 2243
7364.92 2272
7365.73 2257
7366.54 2166
7367.35 2107
7368.16 1994
7368.97 2083
7369.78 2116
7370.59 2110
7371.40 2050
7372.21 2217
7373.02 2116
7373.83 1996
7374.64 2006
7375.45 2002
7376.26 2086
7377.07 2208
7377.88 2134
7378.69 2299
7379.50 2458
7380.31 2515
7381.12 2685
7381.94 2829
7382.75 2934
7383.56 2813
7384.37 2686
7385.18 2706
7385.99 2696
7386.80 2479
7387.61 2372
7388.42 2303
7389.23 2062
7390.05 2151
7390.86 2132
7391.67 2098
7392.48 2057
7393.29 2047
7394.10 1908
7394.92 2033
7395.73 1970
7396.54 1931
7397.35 2097
7398.16 2093
7398.97 2349
7399.79 2397
7400.60 2396
7401.41 2524
7402.22 2544
7403.03 2522
7403.85 2525
7404.66 2366
7405.47 2322
7406.28 2255
7407.09 2275
7407.91 2255
7408.72 2263
7409.53 2174
7410.34 2098
7411.16 2103
7411.97 2056
7412.78 1998
7413.59 1917
7414.41 1918
7415.22 1856
7416.03 1716
7416.84 1707
7417.66 1632
7418.47 1748
7419.28 1815
7420.10 1825
7420.91 1737
7421.72 1800
7422.54 1912
7423.35 1868
7424.16 1752
7424.97 1752
7425.79 1637
7426.60 1745
7427.41 1743
7428.23 1774
7429.04 1748
7429.86 1647
7430.67 1694
7431.48 1665
7432.30 1541
7433.11 1634
7433.92 1620
7434.74 1562
7435.55 1572
7436.36 1621
7437.18 1668
7437.99 1602
7438.81 1596
7439.62 1669
7440.43 1704
7441.25 1767
7442.06 1714
7442.88 1581
7443.69 1558
7444.51 1507
7445.32 1548
7446.13 1684
7446.95 1715
7447.76 1776
7448.58 1717
7449.39 1646
7450.21 1702
7451.02 1621
7451.84 1637
7452.65 1588
7453.47 1613
7454.28 1437
7455.10 1536
7455.91 1493
7456.73 1464
7457.54 1589
7458.36 1592
7459.17 1675
7459.99 1633
7460.80 1555
7461.62 1573
7462.43 1596
7463.25 1636
7464.06 1626
7464.88 1658
7465.69 1650
7466.51 1570
7467.32 1582
7468.14 1712
7468.96 1575
7469.77 1507
7470.59 1631
7471.40 1566
7472.22 1587
7473.03 1617
7473.85 1513
7474.67 1577
7475.48 1596
7476.30 1655
7477.11 1570
7477.93 1564
7478.75 1489
7479.56 1482
7480.38 1425
7481.20 1411
7482.01 1458
7482.83 1557
7483.65 1447
7484.46 1483
7485.28 1483
7486.09 1470
7486.91 1421
7487.73 1420
7488.54 1345
7489.36 1440
7490.18 1378
7491.00 1417
7491.81 1406
7492.63 1441
7493.45 1358
7494.26 1370
7495.08 1341
7495.90 1380
7496.71 1414
7497.53 1288
7498.35 1358
7499.17 1354
7499.98 1285
7500.80 1380
7501.62 1326
7502.44 1255
7503.25 1318
7504.07 1311
7504.89 1233
7505.71 1274
7506.52 1336
7507.34 1272
7508.16 1359
7508.98 1306
7509.80 1277
7510.61 1337
7511.43 1316
7512.25 1380
7513.07 1365
7513.89 1255
7514.70 1364
7515.52 1336
7516.34 1334
7517.16 1247
7517.98 1341
7518.79 1350
7519.61 1334
7520.43 1349
7521.25 1408
7522.07 1354
7522.89 1257
7523.71 1161
7524.52 1180
7525.34 1331
7526.16 1264
7526.98 1335
7527.80 1335
7528.62 1338
7529.44 1281
7530.26 1336
7531.08 1265
7531.89 1162
7532.71 1129
7533.53 1306
7534.35 1270
7535.17 1254
7535.99 1289
7536.81 1221
7537.63 1281
7538.45 1142
7539.27 1249
7540.09 1325
7540.91 1261
7541.73 1266
7542.55 1266
7543.37 1256
7544.19 1258
7545.01 1274
7545.83 1321
7546.65 1322
7547.47 1239
7548.29 1213
7549.11 1320
7549.93 1327
7550.75 1349
7551.57 1339
7552.39 1251
7553.21 1319
7554.03 1286
7554.85 1327
7555.67 1253
7556.49 1239
7557.31 1282
7558.13 1342
7558.95 1341
7559.77 1241
7560.59 1276
7561.41 1280
7562.23 1194
7563.05 1276
7563.87 1237
7564.69 1311
7565.52 1294
7566.34 1333
7567.16 1319
7567.98 1334
7568.80 1302
7569.62 1243
7570.44 1293
7571.26 1237
7572.08 1189
7572.91 1257
7573.73 1243
7574.55 1222
7575.37 1246
7576.19 1223
7577.01 1285
7577.83 1182
7578.66 1225
7579.48 1237
7580.30 1273
7581.12 1341
7581.94 1320
7582.77 1318
7583.59 1260
7584.41 1343
7585.23 1289
7586.05 1281
7586.88 1276
7587.70 1369
7588.52 1422
7589.34 1475
7590.16 1345
7590.99 1289
7591.81 1340
7592.63 1438
7593.45 1445
7594.28 1331
7595.10 1323
7595.92 1236
7596.74 1338
7597.57 1343
7598.39 1379
7599.21 1413
7600.03 1376
7600.86 1373
7601.68 1443
7602.50 1417
7603.33 1375
7604.15 1348
7604.97 1452
7605.80 1427
7606.62 1490
7607.44 1397
7608.26 1338
7609.09 1505
7609.91 1454
7610.73 1486
7611.56 1469
7612.38 1333
7613.21 1369
7614.03 1529
7614.85 1420
7615.68 1459
7616.50 1480
7617.32 1410
7618.15 1422
7618.97 1551
7619.80 1607
7620.62 1616
7621.44 1533
7622.27 1590
7623.09 1575
7623.92 1475
7624.74 1368
7625.56 1416
7626.39 1459
7627.21 1559
7628.04 1505
7628.86 1347
7629.68 1512
7630.51 1512
7631.33 1481
7632.16 1511
7632.98 1591
7633.81 1659
7634.63 1613
7635.46 1584
7636.28 1567
7637.11 1526
7637.93 1432
7638.76 1356
7639.58 1343
7640.41 1282
7641.23 1322
7642.06 1219
7642.88 1247
7643.71 1289
7644.53 1326
7645.36 1241
7646.18 1182
7647.01 1348
7647.83 1251
7648.66 1129
7649.48 1256
7650.31 1378
7651.14 1318
7651.96 1304
7652.79 1315
7653.61 1239
7654.44 1265
7655.26 1292
7656.09 1209
7656.92 1175
7657.74 1214
7658.57 1231
7659.39 1247
7660.22 1251
7661.05 1303
7661.87 1303
7662.70 1128
7663.52 1284
7664.35 1227
7665.18 1170
7666.00 1185
7666.83 1248
7667.66 1252
7668.48 1264
7669.31 1175
7670.14 1221
7670.96 1252
7671.79 1349
7672.62 1235
7673.44 1198
7674.27 1179
7675.10 1226
7675.92 1257
7676.75 1213
7677.58 1127
7678.40 1157
7679.23 1165
7680.06 1174
7680.89 1224
7681.71 1202
7682.54 1220
7683.37 1210
7684.19 1229
7685.02 1232
7685.85 1271
7686.68 1188
7687.50 1213
7688.33 1339
7689.16 1156
7689.99 1183
7690.81 1142
7691.64 1217
7692.47 1194
7693.30 1117
7694.13 1205
7694.95 1269
7695.78 1286
7696.61 1171
7697.44 1173
7698.27 1230
7699.09 1360
7699.92 1320
7700.75 1191
7701.58 1301
7702.41 1339
7703.24 1226
7704.06 1220
7704.89 1283
7705.72 1242
7706.55 1142
7707.38 1170
7708.21 1161
7709.04 1294
7709.86 1263
7710.69 1258
7711.52 1214
7712.35 1208
7713.18 1206
7714.01 1184
7714.84 1205
7715.67 1221
7716.50 1156
7717.32 1224
7718.15 1166
7718.98 1197
7719.81 1213
7720.64 1123
7721.47 1147
7722.30 1239
7723.13 1281
7723.96 1175
7724.79 1159
7725.62 1192
7726.45 1139
7727.28 1109
7728.11 1150
7728.94 1219
7729.77 1144
7730.60 1109
7731.43 1105
7732.26 1091
7733.09 1121
7733.92 1175
7734.75 1197
7735.58 1200
7736.41 1124
7737.24 1172
7738.07 1178
7738.90 1105
7739.73 1126
7740.56 1211
7741.39 1216
7742.22 1154
7743.05 1217
7743.88 1182
7744.71 1291
7745.54 1289
7746.37 1370
7747.20 1417
7748.03 1490
7748.87 1506
7749.70 1562
7750.53 1448
7751.36 1382
7752.19 1518
7753.02 1341
7753.85 1326
7754.68 1264
7755.51 1225
7756.34 1345
7757.18 1320
7758.01 1224
7758.84 1283
7759.67 1221
7760.50 1214
7761.33 1267
7762.16 1245
7763.00 1285
7763.83 1342
7764.66 1292
7765.49 1218
7766.32 1226
7767.16 1141
7767.99 1221
7768.82 1200
7769.65 1217
7770.48 1212
7771.31 1118
7772.15 1215
7772.98 1194
7773.81 1183
7774.64 1140
7775.48 1163
7776.31 1203
7777.14 1254
7777.97 1214
7778.81 1280
7779.64 1187
7780.47 1232
7781.30 1186
7782.14 1279
7782.97 1315
7783.80 1282
7784.63 1287
7785.47 1236
7786.30 1227
7787.13 1225
7787.97 1180
7788.80 1220
7789.63 1193
7790.46 1264
7791.30 1243
7792.13 1225
7792.96 1274
7793.80 1201
7794.63 1211
7795.46 1115
7796.30 1239
7797.13 1284
7797.96 1254
7798.80 1294
7799.63 1356
7800.46 1225
7801.30 1248
7802.13 1201
7802.97 1262
7803.80 1309
7804.63 1215
7805.47 1262
7806.30 1281
7807.13 1370
7807.97 1322
7808.80 1339
7809.64 1341
7810.47 1331
7811.31 1248
7812.14 1205
7812.97 1335
7813.81 1338
7814.64 1336
7815.48 1429
7816.31 1422
7817.15 1485
7817.98 1527
7818.82 1454
7819.65 1460
7820.48 1400
7821.32 1380
7822.15 1265
7822.99 1421
7823.82 1412
7824.66 1400
7825.49 1448
7826.33 1384
7827.16 1495
7828.00 1537
7828.83 1571
7829.67 1532
7830.50 1553
7831.34 1532
7832.17 1525
7833.01 1505
7833.85 1521
7834.68 1508
7835.52 1465
7836.35 1484
7837.19 1524
7838.02 1543
7838.86 1505
7839.69 1468
7840.53 1413
7841.37 1509
7842.20 1424
7843.04 1441
7843.87 1399
7844.71 1347
7845.55 1381
7846.38 1325
7847.22 1288
7848.05 1380
7848.89 1344
7849.73 1415
7850.56 1463
7851.40 1338
7852.24 1372
7853.07 1348
7853.91 1302
7854.74 1327
7855.58 1391
7856.42 1356
7857.25 1358
7858.09 1341
7858.93 1410
7859.76 1340
7860.60 1490
7861.44 1527
7862.28 1454
7863.11 1440
7863.95 1399
7864.79 1474
7865.62 1543
7866.46 1416
7867.30 1469
7868.14 1451
7868.97 1370
7869.81 1371
7870.65 1546
7871.48 1511
7872.32 1439
7873.16 1493
7874.00 1505
7874.83 1478
7875.67 1469
7876.51 1493
7877.35 1559
7878.19 1595
7879.02 1551
7879.86 1699
7880.70 1645
7881.54 1568
7882.37 1553
7883.21 1427
7884.05 1485
7884.89 1531
7885.73 1430
7886.57 1492
7887.40 1460
7888.24 1339
7889.08 1313
7889.92 1428
7890.76 1471
7891.60 1499
7892.43 1400
7893.27 1445
7894.11 1483
7894.95 1408
7895.79 1374
7896.63 1521
7897.47 1413
7898.30 1484
7899.14 1542
7899.98 1620
7900.82 1499
7901.66 1640
7902.50 1670
7903.34 1607
7904.18 1597
7905.02 1527
7905.86 1464
7906.70 1566
7907.54 1476
7908.37 1398
7909.21 1438
7910.05 1414
7910.89 1393
7911.73 1427
7912.57 1376
7913.41 1357
7914.25 1320
7915.09 1438
7915.93 1532
7916.77 1579
7917.61 1609
7918.45 1684
7919.29 1626
7920.13 1672
7920.97 1573
7921.81 1502
7922.65 1539
7923.49 1535
7924.33 1340
7925.17 1354
7926.01 1255
7926.85 1248
7927.69 1268
7928.53 1278
7929.37 1386
7930.21 1325
7931.05 1248
7931.90 1225
7932.74 1286
7933.58 1330
7934.42 1259
7935.26 1280
7936.10 1256
7936.94 1374
7937.78 1296
7938.62 1326
7939.46 1265
7940.30 1298
7941.14 1240
7941.99 1250
7942.83 1308
7943.67 1236
7944.51 1324
7945.35 1372
7946.19 1310
7947.03 1318
7947.88 1342
7948.72 1333
7949.56 1283
7950.40 1242
7951.24 1299
7952.08 1291
7952.93 1299
7953.77 1222
7954.61 1342
7955.45 1372
7956.29 1291
7957.13 1267
7957.98 1262
7958.82 1315
7959.66 1346
7960.50 1323
7961.35 1238
7962.19 1270
7963.03 1321
7963.87 1264
7964.71 1214
7965.56 1320
7966.40 1371
7967.24 1316
7968.08 1311
7968.93 1392
7969.77 1399
7970.61 1407
7971.45 1415
7972.30 1399
7973.14 1255
7973.98 1271
7974.83 1281
7975.67 1284
7976.51 1361
7977.36 1320
7978.20 1244
7979.04 1279
7979.88 1264
7980.73 1288
7981.57 1364
7982.41 1266
7983.26 1209
7984.10 1284
7984.94 1262
7985.79 1221
7986.63 1243
7987.47 1130
7988.32 1159
7989.16 1199
7990.01 1132
7990.85 1168
7991.69 1161
7992.54 1074
7993.38 1150
7994.23 1163
7995.07 1215
7995.91 1176
7996.76 1073
7997.60 1205
7998.45 1116
7999.29 1078
8000.13 1018
8000.98 1077
8001.82 1156
8002.67 1107
8003.51 1127
8004.36 1105
8005.20 1153
8006.04 1251
8006.89 1238
8007.73 1197
8008.58 1092
8009.42 1140
8010.27 1004
8011.11 992
8011.96 1033
8012.80 1120
8013.65 1101
8014.49 1051
8015.34 969
8016.18 1027
8017.03 1094
8017.87 1106
8018.72 1111
8019.56 1038
8020.41 1042
8021.25 1044
8022.10 1108
8022.95 1119
8023.79 1118
8024.64 1083
8025.48 1040
8026.33 1007
8027.17 1071
8028.02 1174
8028.86 979
8029.71 1010
8030.56 1032
8031.40 947
8032.25 942
8033.09 1027
8033.94 1102
8034.79 1071
8035.63 994
8036.48 1107
8037.32 1071
8038.17 1109
8039.02 1038
8039.86 1053
8040.71 1021
8041.56 995
8042.40 983
8043.25 1008
8044.10 1136
8044.94 1077
8045.79 1003
8046.64 1009
8047.48 1030
8048.33 1025
8049.18 1021
8050.02 967
8050.87 1027
8051.72 1016
8052.56 1060
8053.41 1081
8054.26 1019
8055.11 1053
8055.95 1056
8056.80 1029
8057.65 1000
8058.49 1003
8059.34 1020
8060.19 1073
8061.04 1013
8061.88 1061
8062.73 1076
8063.58 1113
8064.43 1014
8065.27 1058
8066.12 977
8066.97 981
8067.82 968
8068.67 937
8069.51 960
8070.36 947
8071.21 914
8072.06 990
8072.91 1065
8073.75 1052
8074.60 1029
8075.45 1061
8076.30 1065
8077.15 1012
8078.00 912
8078.84 1027
8079.69 995
8080.54 995
8081.39 953
8082.24 956
8083.09 947
8083.94 1081
8084.78 1005
8085.63 1026
8086.48 1051
8087.33 1030
8088.18 999
8089.03 1061
8089.88 1051
8090.73 1056
8091.58 978
8092.42 1024
8093.27 984
8094.12 984
8094.97 927
8095.82 959
8096.67 893
8097.52 975
8098.37 961
8099.22 948
8100.07 1044
8100.92 971
8101.77 899
8102.62 999
8103.47 1049
8104.32 1023
8105.17 992
8106.02 995
8106.87 985
8107.72 1026
8108.57 1038
8109.42 965
8110.27 977
8111.12 930
8111.97 1051
8112.82 1016
8113.67 990
8114.52 970
8115.37 1005
8116.22 1019
8117.07 996
8117.92 1024
8118.77 1042
8119.62 1143
8120.47 1138
8121.32 1079
8122.17 1053
8123.02 957
8123.87 1007
8124.72 993
8125.57 1110
8126.43 1127
8127.28 1129
8128.13 1071
8128.98 1061
8129.83 1137
8130.68 1117
8131.53 1066
8132.38 1029
8133.23 1109
8134.09 1046
8134.94 1069
8135.79 1126
8136.64 1013
8137.49 1018
8138.34 1014
8139.19 1087
8140.05 1020
8140.90 1147
8141.75 1104
8142.60 1084
8143.45 1084
8144.30 1137
8145.16 1203
8146.01 1183
8146.86 1116
8147.71 1095
8148.56 1066
8149.42 1122
8150.27 1104
8151.12 1119
8151.97 1059
8152.83 1138
8153.68 1098
8154.53 1122
8155.38 1214
8156.24 1248
8157.09 1166
8157.94 1214
8158.79 1142
8159.65 1127
8160.50 1139
8161.35 1035
8162.20 1103
8163.06 1085
8163.91 1067
8164.76 945
8165.62 978
8166.47 1076
8167.32 1157
8168.17 1121
8169.03 1171
8169.88 1051
8170.73 1145
8171.59 1166
8172.44 1148
8173.29 1152
8174.15 1128
8175.00 1067
8175.85 1078
8176.71 1037
8177.56 1135
8178.42 1054
8179.27 1024
8180.12 946
8180.98 1035
8181.83 993
8182.68 979
8183.54 1067
8184.39 1021
8185.25 1050
8186.10 1026
8186.95 1022
8187.81 1064
8188.66 1102
8189.52 961
8190.37 936
8191.22 974
8192.08 951
8192.93 971
8193.79 986
8194.64 961
8195.50 1110
8196.35 1004
8197.21 971
8198.06 1004
8198.92 1026
8199.77 1006
8200.63 993
8201.48 1019
8202.33 988
8203.19 964
8204.04 982
8204.90 979
8205.75 977
8206.61 999
8207.47 997
8208.32 999
8209.18 943
8210.03 992
8210.89 1050
8211.74 982
8212.60 923
8213.45 960
8214.31 1031
8215.16 1102
8216.02 969
8216.87 987
8217.73 1031
8218.59 1040
8219.44 1078
8220.30 1026
8221.15 1100
8222.01 981
8222.87 1090
8223.72 1051
8224.58 1014
8225.43 1017
8226.29 1080
8227.15 1128
8228.00 1069
8228.86 962
8229.71 1045
8230.57 1007
8231.43 927
8232.28 1045
8233.14 1044
8234.00 974
8234.85 996
8235.71 1013
8236.57 1094
8237.42 1001
8238.28 978
8239.14 1042
8239.99 1018
8240.85 1071
8241.71 956
8242.56 945
8243.42 1098
8244.28 963
8245.14 1035
8245.99 986
8246.85 1034
8247.71 987
8248.56 1082
8249.42 1069
8250.28 1070
8251.14 1048
8251.99 1051
8252.85 994
8253.71 1008
8254.57 1036
8255.42 986
8256.28 1026
8257.14 893
8258.00 954
8258.86 983
8259.71 992
8260.57 1020
8261.43 1002
8262.29 1001
8263.15 1043
8264.00 1104
8264.86 1016
8265.72 971
8266.58 970
8267.44 1069
8268.29 1049
8269.15 1078
8270.01 1065
8270.87 1064
8271.73 1028
8272.59 977
8273.45 970
8274.30 1085
8275.16 983
8276.02 1018
8276.88 947
8277.74 999
8278.60 1007
8279.46 980
8280.32 926
8281.18 974
8282.03 1085
8282.89 1009
8283.75 1004
8284.61 1034
8285.47 1086
8286.33 1175
8287.19 1006
8288.05 1104
8288.91 1082
8289.77 1101
8290.63 1138
8291.49 1084
8292.35 1103
8293.21 1222
8294.07 1165
8294.93 1138
8295.78 1097
8296.64 1046
8297.50 1012
8298.36 1168
8299.22 1050
8300.08 1105
8300.94 1087
8301.80 1017
8302.66 1098
8303.52 988
8304.38 1027
8305.25 1044
8306.11 1095
8306.97 1147
8307.83 1244
8308.69 1126
8309.55 1117
8310.41 1082
8311.27 1115
8312.13 1086
8312.99 1090
8313.85 1071
8314.71 1097
8315.57 1052
8316.43 1109
8317.29 1138
8318.15 1004
8319.02 1114
8319.88 1123
8320.74 1087
8321.60 1133
8322.46 1191
8323.32 1090
8324.18 1080
8325.04 1039
8325.90 1101
8326.77 1097
8327.63 1044
8328.49 1061
8329.35 991
8330.21 1061
8331.07 1039
8331.93 1039
8332.80 1030
8333.66 1076
8334.52 1066
8335.38 1109
8336.24 1090
8337.11 1060
8337.97 1083
8338.83 1088
8339.69 1035
8340.55 1069
8341.42 1107
8342.28 1142
8343.14 1120
8344.00 1086
8344.86 1120
8345.73 1139
8346.59 1116
8347.45 1119
8348.31 1068
8349.18 1080
8350.04 1161
8350.90 1140
8351.76 1117
8352.63 1067
8353.49 1070
8354.35 1046
8355.22 1058
8356.08 1136
8356.94 1093
8357.80 1100
8358.67 1073
8359.53 1043
8360.39 1007
8361.26 1021
8362.12 1088
8362.98 1169
8363.85 1095
8364.71 1125
8365.57 1174
8366.44 1106
8367.30 1132
8368.16 1073
8369.03 1093
8369.89 1112
8370.75 1102
8371.62 1157
8372.48 1216
8373.35 1230
8374.21 1192
8375.07 1163
8375.94 1162
8376.80 1092
8377.67 1147
8378.53 1202
8379.39 1169
8380.26 1060
8381.12 1190
8381.99 1210
8382.85 1193
8383.71 1196
8384.58 1189
8385.44 1248
8386.31 1088
8387.17 1204
8388.04 1184
8388.90 1212
8389.77 1135
8390.63 1228
8391.50 1282
8392.36 1119
8393.22 1148
8394.09 1257
8394.95 1330
8395.82 1295
8396.68 1223
8397.55 1175
8398.41 1151
8399.28 1179
8400.14 1236
8401.01 1293
8401.88 1182
8402.74 1250
8403.61 1253
8404.47 1289
8405.34 1274
8406.20 1324
8407.07 1338
8407.93 1283
8408.80 1281
8409.66 1361
8410.53 1376
8411.40 1421
8412.26 1352
8413.13 1432
8413.99 1460
8414.86 1466
8415.73 1429
8416.59 1355
8417.46 1373
8418.32 1415
8419.19 1441
8420.06 1471
8420.92 1440
8421.79 1480
8422.65 1576
8423.52 1413
8424.39 1463
8425.25 1497
8426.12 1589
8426.99 1653
8427.85 1699
8428.72 1561
8429.59 1564
8430.45 1504
8431.32 1545
8432.19 1565
8433.05 1634
8433.92 1552
8434.79 1694
8435.65 1714
8436.52 1620
8437.39 1612
8438.26 1656
8439.12 1724
8439.99 1806
8440.86 1819
8441.73 1922
8442.59 1991
8443.46 2062
8444.33 2052
8445.19 2009
8446.06 2061
8446.93 2029
8447.80 1927
8448.67 1938
8449.53 2086
8450.40 2128
8451.27 2154
8452.14 2116
8453.00 2164
8453.87 2332
8454.74 2324
8455.61 2579
8456.48 2906
8457.34 3304
8458.21 3470
8459.08 3421
8459.95 3420
8460.82 3315
8461.69 3180
8462.55 2919
8463.42 2730
8464.29 2544
8465.16 2506
8466.03 2445
8466.90 2334
8467.77 2554
8468.63 2916
8469.50 3480
8470.37 4088
8471.24 4395
8472.11 4645
8472.98 4741
8473.85 4653
8474.72 4216
8475.58 3718
8476.45 3219
8477.32 3016
8478.19 2668
8479.06 2437
8479.93 2150
8480.80 1887
8481.67 1883
8482.54 1788
8483.41 1819
8484.28 1774
8485.15 1851
8486.02 1746
8486.89 1794
8487.76 1808
8488.63 1790
8489.50 1780
8490.37 1682
8491.24 1682
8492.11 1827
8492.98 1707
8493.85 1739
8494.72 1792
8495.59 1835
8496.46 1801
8497.33 1826
8498.20 1811
8499.07 1964
8499.94 2019
8500.81 1873
8501.68 1853
8502.55 1760
8503.42 1783
8504.29 1639
8505.16 1720
8506.03 1830
8506.90 1810
8507.77 1959
8508.64 2047
8509.51 2093
8510.38 2130
8511.25 2268
8512.13 2176
8513.00 2164
8513.87 1997
8514.74 1962
8515.61 1744
8516.48 1678
8517.35 1648
8518.22 1761
8519.09 1713
8519.97 1621
8520.84 1679
8521.71 1673
8522.58 1604
8523.45 1623
8524.32 1592
8525.19 1677
8526.07 1863
8526.94 1780
8527.81 1752
8528.68 1597
8529.55 1749
8530.43 1734
8531.30 1766
8532.17 1763
8533.04 1826
8533.91 1830
8534.79 1784
8535.66 1766
8536.53 1850
8537.40 1856
8538.27 1857
8539.15 1825
8540.02 1775
8540.89 1812
8541.76 1695
8542.64 1675
8543.51 1650
8544.38 1665
8545.25 1656
8546.13 1642
8547.00 1753
8547.87 1750
8548.74 1860
8549.62 1844
8550.49 1780
8551.36 1764
8552.24 1821
8553.11 1755
8553.98 1889
8554.86 1798
8555.73 1827
8556.60 1950
8557.48 1879
8558.35 1722
8559.22 1586
8560.10 1630
8560.97 1538
8561.84 1505
8562.72 1541
8563.59 1566
8564.46 1610
8565.34 1533
8566.21 1468
8567.08 1489
8567.96 1594
8568.83 1577
8569.71 1570
8570.58 1502
8571.45 1559
8572.33 1505
8573.20 1394
8574.08 1472
8574.95 1534
8575.82 1498
8576.70 1484
8577.57 1447
8578.45 1374
8579.32 1470
8580.20 1500
8581.07 1361
8581.94 1397
8582.82 1353
8583.69 1450
8584.57 1366
8585.44 1413
8586.32 1535
8587.19 1548
8588.07 1485
8588.94 1507
8589.82 1438
8590.69 1512
8591.57 1380
8592.44 1388
8593.32 1407
8594.19 1427
8595.07 1384
8595.94 1350
8596.82 1407
8597.69 1383
8598.57 1428
8599.44 1422
8600.32 1445
8601.19 1401
8602.07 1331
8602.95 1377
8603.82 1398
8604.70 1464
8605.57 1434
8606.45 1432
8607.32 1454
8608.20 1494
8609.08 1442
8609.95 1534
8610.83 1538
8611.70 1473
8612.58 1502
8613.46 1514
8614.33 1493
8615.21 1384
8616.08 1430
8616.96 1399
8617.84 1479
8618.71 1482
8619.59 1471
8620.47 1523
8621.34 1424
8622.22 1542
8623.10 1606
8623.97 1652
8624.85 1643
8625.73 1596
8626.60 1640
8627.48 1588
8628.36 1683
8629.23 1612
8630.11 1582
8630.99 1624
8631.87 1692
8632.74 1681
8633.62 1570
8634.50 1634
8635.37 1659
8636.25 1606
8637.13 1665
8638.01 1703
8638.88 1656
8639.76 1677
8640.64 1769
8641.52 1633
8642.39 1660
8643.27 1728
8644.15 1723
8645.03 1777
8645.90 1737
8646.78 1760
8647.66 1773
8648.54 1871
8649.42 1755
8650.29 1882
8651.17 1879
8652.05 1875
8652.93 1927
8653.81 1881
8654.68 1915
8655.56 1857
8656.44 1873
8657.32 1868
8658.20 1897
8659.08 1957
8659.95 1904
8660.83 1965
8661.71 1966
8662.59 2041
8663.47 2040
8664.35 1963
8665.23 1912
8666.10 1889
8666.98 2019
8667.86 2071
8668.74 2090
8669.62 2101
8670.50 2085
8671.38 2174
8672.26 2342
8673.14 2609
8674.02 2780
8674.90 3001
8675.77 3243
8676.65 3269
8677.53 3274
8678.41 3319
8679.29 3056
8680.17 2848
8681.05 2624
8681.93 2402
8682.81 2235
8683.69 2177
8684.57 2204
8685.45 2202
8686.33 2106
8687.21 2087
8688.09 2295
8688.97 2383
8689.85 2428
8690.73 2796
8691.61 3197
8692.49 3556
8693.37 4130
8694.25 4389
8695.13 4320
8696.01 4220
8696.89 4019
8697.77 3716
8698.65 3259
8699.53 2946
8700.41 2570
8701.29 2237
8702.17 2161
8703.05 2056
8703.94 1959
8704.82 1855
8705.70 1816
8706.58 1698
8707.46 1734
8708.34 1786
8709.22 1656
8710.10 1665
8710.98 1650
8711.86 1672
8712.75 1723
8713.63 1717
8714.51 1616
8715.39 1630
8716.27 1631
8717.15 1542
8718.03 1495
8718.91 1586
8719.80 1601
8720.68 1595
8721.56 1662
8722.44 1578
8723.32 1689
8724.20 1674
8725.09 1687
8725.97 1649
8726.85 1681
8727.73 1624
8728.61 1606
8729.50 1725
8730.38 1834
8731.26 1889
8732.14 1812
8733.02 1795
8733.91 1955
8734.79 1880
8735.67 1670
8736.55 1593
8737.44 1662
8738.32 1604
8739.20 1615
8740.08 1585
8740.97 1562
8741.85 1586
8742.73 1519
8743.61 1452
8744.50 1499
8745.38 1603
8746.26 1521
8747.15 1516
8748.03 1461
8748.91 1425
8749.79 1455
8750.68 1496
8751.56 1524
8752.44 1607
8753.33 1496
8754.21 1512
8755.09 1519
8755.98 1585
8756.86 1558
8757.74 1516
8758.63 1502
8759.51 1526
8760.39 1523
8761.28 1561
8762.16 1570
8763.05 1493
8763.93 1433
8764.81 1484
8765.70 1537
8766.58 1460
8767.46 1436
8768.35 1631
8769.23 1573
8770.12 1543
8771.00 1549
8771.89 1620
8772.77 1568
8773.65 1506
8774.54 1586
8775.42 1484
8776.31 1444
8777.19 1456
8778.08 1500
8778.96 1386
8779.84 1398
8780.73 1396
8781.61 1276
8782.50 1346
8783.38 1319
8784.27 1308
8785.15 1282
8786.04 1335
8786.92 1268
8787.81 1321
8788.69 1363
8789.58 1275
8790.46 1398
8791.35 1324
8792.23 1355
8793.12 1362
8794.00 1356
8794.89 1354
8795.77 1367
8796.66 1294
8797.55 1235
8798.43 1275
8799.32 1248
8800.20 1219
8801.09 1174
8801.97 1256
8802.86 1262
8803.74 1235
8804.63 1294
8805.52 1260
8806.40 1236
8807.29 1431
8808.17 1436
8809.06 1347
8809.95 1306
8810.83 1318
8811.72 1246
8812.60 1251
8813.49 1196
8814.38 1214
8815.26 1213
8816.15 1128
8817.04 1097
8817.92 1141
8818.81 1157
8819.70 1186
8820.58 1121
8821.47 1131
8822.36 1139
8823.24 1151
8824.13 1098
8825.02 1157
8825.90 1168
8826.79 1150
8827.68 1127
8828.56 1119
8829.45 1070
8830.34 1146
8831.23 1088
8832.11 1085
8833.00 1158
8833.89 1102
8834.77 1163
8835.66 1133
8836.55 1186
8837.44 1064
8838.32 1064
8839.21 1060
8840.10 1081
8840.99 1030
8841.88 998
8842.76 968
8843.65 1077
8844.54 1118
8845.43 1013
8846.31 1010
8847.20 990
8848.09 1097
8848.98 1012
8849.87 958
8850.75 1023
8851.64 1022
8852.53 1016
8853.42 968
8854.31 1089
8855.20 947
8856.08 926
8856.97 1005
8857.86 1003
8858.75 1032
8859.64 1045
8860.53 948
8861.42 1008
8862.30 1054
8863.19 965
8864.08 977
8864.97 957
8865.86 1015
8866.75 1024
8867.64 1085
8868.53 1065
8869.42 942
8870.30 958
8871.19 1007
8872.08 1018
8872.97 1024
8873.86 910
8874.75 994
8875.64 964
8876.53 934
8877.42 932
8878.31 932
8879.20 1004
8880.09 979
8880.98 912
8881.87 865
8882.76 943
8883.65 957
8884.54 960
8885.43 1045
8886.32 1042
8887.21 999
8888.10 975
8888.99 936
8889.88 966
8890.77 918
8891.66 930
8892.55 958
8893.44 905
8894.33 950
8895.22 925
8896.11 901
8897.00 842
8897.89 875
8898.78 824
8899.67 846
8900.56 845
8901.45 904
8902.34 967
8903.23 886
8904.12 933
8905.02 883
8905.91 935
8906.80 912
8907.69 897
8908.58 1000
8909.47 829
8910.36 892
8911.25 880
8912.14 848
8913.04 815
8913.93 904
8914.82 858
8915.71 926
8916.60 884
8917.49 853
8918.38 810
8919.28 859
8920.17 885
8921.06 858
8921.95 856
8922.84 782
8923.73 847
8924.63 890
8925.52 893
8926.41 832
8927.30 860
8928.19 924
8929.09 955
8929.98 866
8930.87 879
8931.76 891
8932.65 934
8933.55 802
8934.44 838
8935.33 817
8936.22 766
8937.12 885
8938.01 844
8938.90 829
8939.79 915
8940.69 811
8941.58 919
8942.47 929
8943.37 894
8944.26 790
8945.15 788
8946.04 861
8946.94 834
8947.83 801
8948.72 873
8949.62 831
8950.51 785
8951.40 777
8952.30 803
8953.19 787
8954.08 853
8954.98 921
8955.87 866
8956.76 823
8957.66 858
8958.55 805
8959.44 819
8960.34 858
8961.23 876
8962.12 852
8963.02 827
8963.91 918
8964.81 878
8965.70 842
8966.59 868
8967.49 817
8968.38 829
8969.28 830
8970.17 783
8971.06 905
8971.96 848
8972.85 911
8973.75 789
8974.64 801
8975.54 812
8976.43 834
8977.32 844
8978.22 825
8979.11 801
8980.01 838
8980.90 867
8981.80 838
8982.69 761
8983.59 863
8984.48 813
8985.38 818
8986.27 801
8987.17 807
8988.06 826
8988.96 801
8989.85 813
8990.75 789
8991.64 841
8992.54 737
8993.43 772
8994.33 724
8995.22 732
8996.12 786
8997.01 778
8997.91 799
8998.81 844
8999.70 831
9000.60 786
9001.49 810
9002.39 771
9003.28 750
9004.18 771
9005.08 817
9005.97 793
9006.87 743
9007.76 756
9008.66 724
9009.56 766
9010.45 771
9011.35 751
9012.24 727
9013.14 752
9014.04 758
9014.93 790
9015.83 803
9016.73 688
9017.62 705
9018.52 785
9019.42 737
9020.31 724
9021.21 786
9022.11 796
9023.00 820
9023.90 802
9024.80 719
9025.69 763
9026.59 745
9027.49 726
9028.38 781
9029.28 751
9030.18 733
9031.08 737
9031.97 722
9032.87 711
9033.77 726
9034.66 762
9035.56 806
9036.46 786
9037.36 694
9038.25 704
9039.15 777
9040.05 741
9040.95 739
9041.85 736
9042.74 801
9043.64 762
9044.54 742
9045.44 729
9046.33 719
9047.23 720
9048.13 773
9049.03 783
9049.93 754
9050.82 701
9051.72 704
9052.62 708
9053.52 694
9054.42 730
9055.32 758
9056.21 717
9057.11 759
9058.01 742
9058.91 700
9059.81 782
9060.71 801
9061.61 785
9062.50 722
9063.40 755
9064.30 765
9065.20 800
9066.10 808
9067.00 747
9067.90 737
9068.80 809
9069.70 766
9070.60 803
9071.49 826
9072.39 855
9073.29 845
9074.19 777
9075.09 842
9075.99 756
9076.89 754
9077.79 757
9078.69 829
9079.59 821
9080.49 777
9081.39 844
9082.29 813
9083.19 759
9084.09 771
9084.99 833
9085.89 791
9086.79 881
9087.69 768
9088.59 752
9089.49 826
9090.39 874
9091.29 847
9092.19 828
9093.09 793
9093.99 816
9094.89 779
9095.79 848
9096.69 828
9097.59 762
9098.49 744
9099.39 770
9100.29 821
9101.19 790
9102.09 794
9102.99 794
9103.90 822
9104.80 769
9105.70 829
9106.60 812
9107.50 836
9108.40 765
9109.30 767
9110.20 756
9111.10 803
9112.00 866
9112.91 754
9113.81 754
9114.71 751
9115.61 755
9116.51 708
9117.41 807
9118.31 789
9119.22 798
9120.12 741
9121.02 764
9121.92 744
9122.82 732
9123.72 764
9124.63 753
9125.53 718
9126.43 719
9127.33 773
9128.23 732
9129.14 707
9130.04 760
9130.94 795
9131.84 784
9132.74 688
9133.65 744
9134.55 707
9135.45 748
9136.35 732
9137.26 780
9138.16 710
9139.06 710
9139.96 749
9140.87 758
9141.77 671
9142.67 795
9143.57 793
9144.48 747
9145.38 718
9146.28 693
9147.19 770
9148.09 745
9148.99 762
9149.90 713
9150.80 694
9151.70 693
9152.60 677
9153.51 671
9154.41 689
9155.31 710
9156.22 698
9157.12 747
9158.02 749
9158.93 758
9159.83 760
9160.74 718
9161.64 673
9162.54 827
9163.45 769
9164.35 747
9165.25 771
9166.16 808
9167.06 762
9167.97 688
9168.87 702
9169.77 726
9170.68 684
9171.58 753
9172.49 741
9173.39 797
9174.30 810
9175.20 824
9176.10 739
9177.01 749
9177.91 769
9178.82 748
9179.72 797
9180.63 818
9181.53 777
9182.44 767
9183.34 707
9184.25 767
9185.15 840
9186.05 772
9186.96 727
9187.86 711
9188.77 738
9189.67 752
9190.58 701
9191.48 738
9192.39 696
9193.30 713
9194.20 776
9195.11 754
9196.01 784
9196.92 786
9197.82 720
9198.73 706
9199.63 709
9200.54 761
9201.44 756
9202.35 791
9203.26 730
9204.16 692
9205.07 710
9205.97 741
9206.88 768
9207.78 826
9208.69 685
9209.60 699
9210.50 705
9211.41 743
9212.32 818
9213.22 836
9214.13 800
9215.03 810
9215.94 773
9216.85 713
9217.75 780
9218.66 703
9219.57 813
9220.47 768
9221.38 826
9222.29 828
9223.19 756
9224.10 754
9225.01 768
9225.91 767
9226.82 730
9227.73 724
9228.63 697
9229.54 700
9230.45 704
9231.36 624
9232.26 703
9233.17 804
9234.08 727
9234.98 704
9235.89 706
9236.80 736
9237.71 745
9238.61 753
9239.52 761
9240.43 784
9241.34 777
9242.24 721
9243.15 709
9244.06 729
9244.97 724
9245.87 735
9246.78 731
9247.69 663
9248.60 770
9249.51 644
9250.41 727
9251.32 708
9252.23 686
9253.14 792
9254.05 749
9254.96 771
9255.86 740
9256.77 745
9257.68 726
9258.59 780
9259.50 818
9260.41 799
9261.31 787
9262.22 749
9263.13 753
9264.04 757
9264.95 758
9265.86 660
9266.77 643
9267.68 701
9268.58 701
9269.49 716
9270.40 764
9271.31 740
9272.22 747
9273.13 706
9274.04 799
9274.95 756
9275.86 688
9276.77 683
9277.68 732
9278.59 724
9279.50 768
9280.40 726
9281.31 746
9282.22 706
9283.13 690
9284.04 698
9284.95 726
9285.86 724
9286.77 706
9287.68 750
9288.59 752
9289.50 732
9290.41 764
9291.32 728
9292.23 748
9293.14 797
9294.05 756
9294.96 768
9295.87 774
9296.78 764
9297.69 747
9298.60 747
9299.52 766
9300.43 760
9301.34 762
9302.25 782
9303.16 796
9304.07 723
9304.98 748
9305.89 836
9306.80 883
9307.71 837
9308.62 829
9309.53 822
9310.44 828
9311.36 787
9312.27 780
9313.18 828
9314.09 849
9315.00 785
9315.91 824
9316.82 777
9317.73 829
9318.64 762
9319.56 793
9320.47 760
9321.38 777
9322.29 756
9323.20 730
9324.11 716
9325.03 740
9325.94 759
9326.85 757
9327.76 786
9328.67 769
9329.59 749
9330.50 786
9331.41 756
9332.32 703
9333.23 728
9334.15 803
9335.06 731
9335.97 729
9336.88 694
9337.79 764
9338.71 763
9339.62 730
9340.53 745
9341.44 706
9342.36 742
9343.27 741
9344.18 726
9345.09 745
9346.01 770
9346.92 684
9347.83 775
9348.75 843
9349.66 776
9350.57 750
9351.48 679
9352.40 710
9353.31 811
9354.22 750
9355.14 717
9356.05 706
9356.96 679
9357.88 738
9358.79 700
9359.70 727
9360.62 728
9361.53 715
9362.44 777
9363.36 757
9364.27 755
9365.19 762
9366.10 793
9367.01 760
9367.93 794
9368.84 760
9369.75 742
9370.67 778
9371.58 810
9372.50 758
9373.41 795
9374.32 760
9375.24 744
9376.15 727
9377.07 758
9377.98 743
9378.90 769
9379.81 725
9380.72 733
9381.64 808
9382.55 687
9383.47 712
9384.38 738
9385.30 789
9386.21 759
9387.13 777
9388.04 845
9388.96 790
9389.87 757
9390.79 793
9391.70 853
9392.62 822
9393.53 854
9394.45 856
9395.36 813
9396.28 813
9397.19 808
9398.11 734
9399.02 755
9399.94 775
9400.85 827
9401.77 835
9402.68 846
9403.60 750
9404.52 699
9405.43 700
9406.35 819
9407.26 812
9408.18 710
9409.09 790
9410.01 716
9410.93 758
9411.84 822
9412.76 834
9413.67 818
9414.59 762
9415.51 772
9416.42 793
9417.34 736
9418.26 733
9419.17 691
9420.09 831
9421.00 797
9421.92 855
9422.84 826
9423.75 786
9424.67 824
9425.59 787
9426.50 764
9427.42 820
9428.34 736
9429.25 785
9430.17 746
9431.09 697
9432.00 782
9432.92 791
9433.84 769
9434.76 792
9435.67 831
9436.59 813
9437.51 841
9438.42 811
9439.34 854
9440.26 834
9441.18 792
9442.09 843
9443.01 755
9443.93 854
9444.85 835
9445.76 798
9446.68 816
9447.60 828
9448.52 806
9449.43 848
9450.35 820
9451.27 848
9452.19 894
9453.11 836
9454.02 862
9454.94 859
9455.86 905
9456.78 976
9457.70 851
9458.62 848
9459.53 842
9460.45 840
9461.37 880
9462.29 889
9463.21 784
9464.13 766
9465.04 803
9465.96 876
9466.88 905
9467.80 826
9468.72 866
9469.64 819
9470.56 874
9471.48 803
9472.39 819
9473.31 855
9474.23 815
9475.15 829
9476.07 786
9476.99 827
9477.91 768
9478.83 791
9479.75 882
9480.67 973
9481.59 826
9482.51 854
9483.42 881
9484.34 867
9485.26 856
9486.18 893
9487.10 951
9488.02 890
9488.94 837
9489.86 792
9490.78 871
9491.70 789
9492.62 832
9493.54 922
9494.46 908
9495.38 888
9496.30 838
9497.22 881
9498.14 792
9499.06 834
9499.98 840
9500.90 943
9501.82 906
9502.74 855
9503.66 866
9504.58 876
9505.50 957
9506.43 934
9507.35 877
9508.27 881
9509.19 877
9510.11 920
9511.03 955
9511.95 944
9512.87 941
9513.79 910
9514.71 1005
9515.63 927
9516.55 873
9517.48 897
9518.40 977
9519.32 992
9520.24 956
9521.16 981
9522.08 882
9523.00 917
9523.92 928
9524.85 886
9525.77 846
9526.69 1038
9527.61 974
9528.53 933
9529.45 962
9530.38 962
9531.30 1043
9532.22 1043
9533.14 1061
9534.06 1145
9534.98 1143
9535.91 1287
9536.83 1258
9537.75 1223
9538.67 1140
9539.60 1077
9540.52 1088
9541.44 1044
9542.36 991
9543.28 1009
9544.21 976
9545.13 938
9546.05 964
9546.97 948
9547.90 983
9548.82 911
9549.74 873
9550.66 849
9551.59 832
9552.51 910
9553.43 875
9554.36 887
9555.28 949
9556.20 907
9557.13 971
9558.05 954
9558.97 922
9559.89 965
9560.82 984
9561.74 1013
9562.66 1002
9563.59 940
9564.51 942
9565.43 980
9566.36 1003
9567.28 993
9568.20 985
9569.13 933
9570.05 1011
9570.98 1010
9571.90 981
9572.82 989
9573.75 947
9574.67 974
9575.60 967
9576.52 1051
9577.44 990
9578.37 893
9579.29 897
9580.22 929
9581.14 914
9582.06 934
9582.99 913
9583.91 985
9584.84 928
9585.76 963
9586.69 981
9587.61 909
9588.53 978
9589.46 1082
9590.38 985
9591.31 935
9592.23 985
9593.16 950
9594.08 936
9595.01 947
9595.93 862
9596.86 936
9597.78 982
9598.71 974
9599.63 1024
9600.56 1033
9601.48 1003
9602.41 1013
9603.33 997
9604.26 1047
9605.18 1023
9606.11 1041
9607.03 1084
9607.96 997
9608.89 1017
9609.81 1020
9610.74 1079
9611.66 1086
9612.59 1084
9613.51 1158
9614.44 1089
9615.37 1070
9616.29 1019
9617.22 1052
9618.14 1159
9619.07 1133
9620.00 1051
9620.92 1056
9621.85 1035
9622.77 1088
9623.70 1139
9624.63 1077
9625.55 1108
9626.48 1139
9627.41 1145
9628.33 1100
9629.26 1071
9630.19 1134
9631.11 1179
9632.04 1244
9632.97 1251
9633.89 1222
9634.82 1175
9635.75 1094
9636.67 1173
9637.60 1225
9638.53 1199
9639.45 1256
9640.38 1223
9641.31 1213
9642.23 1302
9643.16 1262
9644.09 1199
9645.02 1241
9645.94 1239
9646.87 1276
9647.80 1373
9648.73 1396
9649.65 1458
9650.58 1357
9651.51 1422
9652.44 1373
9653.36 1439
9654.29 1417
9655.22 1417
9656.15 1351
9657.08 1331
9658.00 1305
9658.93 1303
9659.86 1239
9660.79 1252
9661.72 1242
9662.64 1269
9663.57 1304
9664.50 1270
9665.43 1292
9666.36 1327
9667.28 1307
9668.21 1339
9669.14 1323
9670.07 1361
9671.00 1352
9671.93 1348
9672.86 1279
9673.78 1346
9674.71 1277
9675.64 1283
9676.57 1297
9677.50 1323
9678.43 1322
9679.36 1283
9680.29 1289
9681.21 1365
9682.14 1386
9683.07 1300
9684.00 1358
9684.93 1404
9685.86 1366
9686.79 1396
9687.72 1298
9688.65 1343
9689.58 1451
9690.51 1505
9691.44 1466
9692.37 1482
9693.30 1444
9694.23 1469
9695.16 1531
9696.09 1545
9697.02 1479
9697.94 1605
9698.87 1605
9699.80 1598
9700.73 1696
9701.66 1614
9702.59 1614
9703.52 1502
9704.45 1580
9705.39 1475
9706.32 1492
9707.25 1413
9708.18 1445
9709.11 1462
9710.04 1539
9710.97 1408
9711.90 1550
9712.83 1573
9713.76 1677
9714.69 1609
9715.62 1519
9716.55 1491
9717.48 1519
9718.41 1543
9719.34 1550
9720.27 1460
9721.21 1455
9722.14 1442
9723.07 1387
9724.00 1441
9724.93 1366
9725.86 1355
9726.79 1369
9727.72 1354
9728.65 1287
9729.59 1333
9730.52 1421
9731.45 1430
9732.38 1460
9733.31 1322
9734.24 1436
9735.17 1383
9736.11 1305
9737.04 1397
9737.97 1421
9738.90 1303
9739.83 1314
9740.77 1290
9741.70 1266
9742.63 1239
9743.56 1226
9744.49 1174
9745.43 1213
9746.36 1253
9747.29 1273
9748.22 1229
9749.15 1229
9750.09 1226
9751.02 1232
9751.95 1180
9752.88 1187
9753.82 1213
9754.75 1148
9755.68 1167
9756.61 1185
9757.55 1178
9758.48 1124
9759.41 1158
9760.35 1180
9761.28 1179
9762.21 1157
9763.14 1215
9764.08 1193
9765.01 1158
9765.94 1200
9766.88 1243
9767.81 1151
9768.74 1194
9769.68 1212
9770.61 1171
9771.54 1194
9772.48 1143
9773.41 1155
9774.34 1107
9775.28 1181
9776.21 1185
9777.14 1085
9778.08 1101
9779.01 1161
9779.94 1207
9780.88 1186
9781.81 1185
9782.75 1214
9783.68 1207
9784.61 1212
9785.55 1267
9786.48 1165
9787.42 1150
9788.35 1204
9789.28 1177
9790.22 1155
9791.15 1085
9792.09 1143
9793.02 1062
9793.96 1032
9794.89 1047
9795.83 1008
9796.76 1101
9797.69 1101
9798.63 1116
9799.56 1105
9800.50 1095
9801.43 1115
9802.37 1092
9803.30 1088
9804.24 1089
9805.17 1025
9806.11 1059
9807.04 977
9807.98 951
9808.91 960
9809.85 927
9810.78 971
9811.72 970
9812.65 963
9813.59 973
9814.53 944
9815.46 959
9816.40 945
9817.33 990
9818.27 891
9819.20 879
9820.14 1000
9821.07 1023
9822.01 964
9822.95 939
9823.88 905
9824.82 852
9825.75 879
9826.69 964
9827.63 1000
9828.56 913
9829.50 1032
9830.43 1021
9831.37 978
9832.31 963
9833.24 892
9834.18 907
9835.12 928
9836.05 899
9836.99 929
9837.93 861
9838.86 823
9839.80 877
9840.73 892
9841.67 985
9842.61 960
9843.55 913
9844.48 961
9845.42 1079
9846.36 958
9847.29 919
9848.23 848
9849.17 919
9850.10 955
9851.04 862
9851.98 936
9852.92 918
9853.85 841
9854.79 896
9855.73 953
9856.67 914
9857.60 988
9858.54 962
9859.48 905
9860.42 910
9861.35 970
9862.29 971
9863.23 937
9864.17 948
9865.10 885
9866.04 943
9866.98 880
9867.92 928
9868.86 912
9869.79 875
9870.73 959
9871.67 903
9872.61 925
9873.55 930
9874.48 879
9875.42 915
9876.36 955
9877.30 904
9878.24 874
9879.18 866
9880.12 815
9881.05 851
9881.99 817
9882.93 847
9883.87 879
9884.81 880
9885.75 930
9886.69 881
9887.63 824
9888.56 865
9889.50 845
9890.44 808
9891.38 808
9892.32 868
9893.26 865
9894.20 907
9895.14 871
9896.08 792
9897.02 811
9897.96 828
9898.90 856
9899.84 848
9900.77 827
9901.71 852
9902.65 858
9903.59 839
9904.53 868
9905.47 858
9906.41 863
9907.35 860
9908.29 825
9909.23 808
9910.17 896
9911.11 853
9912.05 797
9912.99 801
9913.93 827
9914.87 907
9915.81 802
9916.75 842
9917.69 887
9918.63 826
9919.57 846
9920.52 850
9921.46 784
9922.40 808
9923.34 820
9924.28 829
9925.22 890
9926.16 873
9927.10 905
9928.04 947
9928.98 1007
9929.92 980
9930.86 1025
9931.80 1000
9932.75 1056
9933.69 1003
9934.63 999
9935.57 977
9936.51 980
9937.45 910
9938.39 864
9939.33 861
9940.28 797
9941.22 820
9942.16 802
9943.10 823
9944.04 796
9944.98 759
9945.92 836
9946.87 831
9947.81 837
9948.75 790
9949.69 886
9950.63 861
9951.58 825
9952.52 800
9953.46 820
9954.40 834
9955.34 827
9956.29 856
9957.23 854
9958.17 885
9959.11 787
9960.06 807
9961.00 849
9961.94 832
9962.88 759
9963.83 798
9964.77 833
9965.71 851
9966.65 844
9967.60 844
9968.54 796
9969.48 858
9970.42 810
9971.37 811
9972.31 817
9973.25 793
9974.20 774
9975.14 779
9976.08 825
9977.03 883
9977.97 798
9978.91 792
9979.86 755
9980.80 779
9981.74 750
9982.69 760
9983.63 774
9984.57 711
9985.52 746
9986.46 688
9987.40 826
9988.35 763
9989.29 776
9990.23 838
9991.18 763
9992.12 762
9993.07 708
9994.01 732
9994.95 794
9995.90 761
9996.84 726
9997.79 795
9998.73 721
9999.67 704
10000.62 702
10001.56 744
10002.51 686
10003.45 776
10004.40 740
10005.34 815
10006.29 801
10007.23 807
10008.17 790
10009.12 782
10010.06 718
10011.01 703
10011.95 708
10012.90 823
10013.84 787
10014.79 727
10015.73 646
10016.68 725
10017.62 743
10018.57 756
10019.51 745
10020.46 704
10021.40 727
10022.35 743
10023.29 750
10024.24 722
10025.19 723
10026.13 702
10027.08 755
10028.02 702
10028.97 690
10029.91 640
10030.86 755
10031.80 728
10032.75 752
10033.70 745
10034.64 784
10035.59 738
10036.53 650
10037.48 735
10038.43 815
10039.37 780
10040.32 737
10041.26 734
10042.21 756
10043.16 762
10044.10 661
10045.05 703
10046.00 743
10046.94 743
10047.89 726
10048.84 728
10049.78 710
10050.73 690
10051.68 624
10052.62 679
10053.57 659
10054.52 707
10055.46 713
10056.41 691
10057.36 682
10058.30 750
10059.25 748
10060.20 711
10061.15 704
10062.09 820
10063.04 770
10063.99 620
10064.93 663
10065.88 700
10066.83 789
10067.78 740
10068.72 692
10069.67 664
10070.62 689
10071.57 630
10072.51 761
10073.46 778
10074.41 743
10075.36 705
10076.31 757
10077.25 746
10078.20 695
10079.15 760
10080.10 714
10081.05 696
10081.99 617
10082.94 633
10083.89 689
10084.84 735
10085.79 639
10086.74 651
10087.68 654
10088.63 707
10089.58 719
10090.53 691
10091.48 669
10092.43 623
10093.37 670
10094.32 655
10095.27 673
10096.22 687
10097.17 672
10098.12 673
10099.07 695
10100.02 666
10100.97 695
10101.91 702
10102.86 700
10103.81 737
10104.76 709
10105.71 643
10106.66 633
10107.61 652
10108.56 690
10109.51 738
10110.46 721
10111.41 641
10112.36 649
10113.31 665
10114.26 749
10115.21 732
10116.16 653
10117.11 679
10118.06 681
10119.01 702
10119.96 692
10120.91 653
10121.86 674
10122.81 684
10123.76 736
10124.71 737
10125.66 683
10126.61 670
10127.56 715
10128.51 661
10129.46 638
10130.41 766
10131.36 700
10132.31 672
10133.26 776
10134.21 758
10135.16 698
10136.11 758
10137.06 688
10138.01 666
10138.96 700
10139.91 669
10140.86 716
10141.82 640
10142.77 705
10143.72 726
10144.67 691
10145.62 673
10146.57 661
10147.52 725
10148.47 718
10149.42 745
10150.38 773
10151.33 652
10152.28 658
10153.23 719
10154.18 700
10155.13 726
10156.09 780
10157.04 720
10157.99 633
10158.94 746
10159.89 749
10160.84 759
10161.80 773
10162.75 768
10163.70 731
10164.65 813
10165.60 730
10166.56 704
10167.51 671
10168.46 708
10169.41 784
10170.36 872
10171.32 779
10172.27 764
10173.22 699
10174.17 697
10175.13 748
10176.08 802
10177.03 718
10177.98 713
10178.94 797
10179.89 794
10180.84 812
10181.80 774
10182.75 733
10183.70 862
10184.65 849
10185.61 894
10186.56 911
10187.51 805
10188.47 813
10189.42 896
10190.37 845
10191.33 887
10192.28 903
10193.23 825
10194.19 797
10195.14 796
10196.09 820
10197.05 843
10198.00 843
10198.95 852
10199.91 810
10200.86 847
10201.82 832
10202.77 817
10203.72 841
10204.68 881
10205.63 922
10206.58 969
10207.54 992
10208.49 1004
10209.45 998
10210.40 1046
10211.36 962
10212.31 931
10213.26 940
10214.22 957
10215.17 905
10216.13 847
10217.08 803
10218.04 808
10218.99 909
10219.94 844
10220.90 830
10221.85 888
10222.81 895
10223.76 859
10224.72 792
10225.67 821
10226.63 827
10227.58 785
10228.54 815
10229.49 784
10230.45 797
10231.40 792
10232.36 820
10233.31 855
10234.27 766
10235.22 851
10236.18 837
10237.14 808
10238.09 855
10239.05 822
10240.00 851
10240.96 887
10241.91 833
10242.87 799
10243.82 909
10244.78 804
10245.74 802
10246.69 769
10247.65 765
10248.60 677
10249.56 693
10250.52 673
10251.47 710
10252.43 708
10253.38 706
10254.34 737
10255.30 794
10256.25 766
10257.21 730
10258.17 671
10259.12 745
10260.08 733
10261.04 749
10261.99 759
10262.95 735
10263.91 665
10264.86 701
10265.82 684
10266.78 726
10267.73 730
10268.69 709
10269.65 706
10270.60 726
10271.56 719
10272.52 663
10273.47 724
10274.43 734
10275.39 730
10276.35 757
10277.30 705
10278.26 719
10279.22 675
10280.18 747
10281.13 620
10282.09 677
10283.05 719
10284.01 719
10284.96 702
10285.92 713
10286.88 691
10287.84 733
10288.79 677
10289.75 664
10290.71 703
10291.67 675
10292.63 688
10293.58 669
10294.54 690
10295.50 787
10296.46 773
10297.42 680
10298.38 710
10299.33 733
10300.29 702
10301.25 669
10302.21 650
10303.17 694
10304.13 640
10305.08 677
10306.04 669
10307.00 686
10307.96 678
10308.92 711
10309.88 687
10310.84 728
10311.80 722
10312.75 675
10313.71 711
10314.67 764
10315.63 630
10316.59 729
10317.55 722
10318.51 627
10319.47 661
10320.43 672
10321.39 647
10322.35 671
10323.31 687
10324.27 670
10325.23 608
10326.18 721
10327.14 708
10328.10 694
10329.06 699
10330.02 654
10330.98 759
10331.94 781
10332.90 774
10333.86 802
10334.82 787
10335.78 733
10336.74 680
10337.70 705
10338.66 722
10339.62 678
10340.58 712
10341.54 755
10342.50 701
10343.46 656
10344.43 680
10345.39 769
10346.35 677
10347.31 683
10348.27 730
10349.23 699
10350.19 633
10351.15 641
10352.11 633
10353.07 632
10354.03 659
10354.99 596
10355.95 622
10356.91 636
10357.88 728
10358.84 673
10359.80 617
10360.76 588
10361.72 677
10362.68 746
10363.64 640
10364.60 647
10365.57 596
10366.53 639
10367.49 566
10368.45 656
10369.41 622
10370.37 645
10371.34 665
10372.30 621
10373.26 625
10374.22 679
10375.18 622
10376.14 650
10377.11 657
10378.07 678
10379.03 645
10379.99 631
10380.95 610
10381.92 619
10382.88 641
10383.84 640
10384.80 690
10385.77 664
10386.73 643
10387.69 661
10388.65 661
10389.62 642
10390.58 635
10391.54 641
10392.50 637
10393.47 654
10394.43 610
10395.39 674
10396.35 653
10397.32 639
10398.28 671
10399.24 632
10400.21 607
10401.17 594
10402.13 620
10403.10 666
10404.06 676
10405.02 667
10405.99 629
10406.95 645
10407.91 612
10408.88 584
10409.84 621
10410.80 676
10411.77 669
10412.73 673
10413.69 671
10414.66 658
10415.62 707
10416.58 641
10417.55 707
10418.51 661
10419.48 690
10420.44 716
10421.40 747
10422.37 854
10423.33 774
10424.30 778
10425.26 762
10426.23 779
10427.19 728
10428.15 720
10429.12 667
10430.08 649
10431.05 627
10432.01 653
10432.98 649
10433.94 713
10434.91 708
10435.87 646
10436.83 657
10437.80 660
10438.76 641
10439.73 642
10440.69 655
10441.66 627
10442.62 669
10443.59 613
10444.55 600
10445.52 615
10446.48 613
10447.45 621
10448.41 661
10449.38 620
10450.35 574
10451.31 604
10452.28 617
10453.24 583
10454.21 578
10455.17 670
10456.14 673
10457.10 623
10458.07 643
10459.04 605
10460.00 604
10460.97 670
10461.93 654
10462.90 601
10463.87 602
10464.83 661
10465.80 581
10466.76 613
10467.73 552
10468.70 563
10469.66 620
10470.63 646
10471.59 623
10472.56 523
10473.53 596
10474.49 577
10475.46 632
10476.43 665
10477.39 650
10478.36 729
10479.33 646
10480.29 615
10481.26 597
10482.23 588
10483.19 628
10484.16 619
10485.13 647
10486.09 643
10487.06 632
10488.03 623
10489.00 659
10489.96 660
10490.93 659
10491.90 664
10492.87 664
10493.83 608
10494.80 638
10495.77 581
10496.73 635
10497.70 601
10498.67 637
10499.64 620
10500.61 621
10501.57 628
10502.54 632
10503.51 585
10504.48 639
10505.44 617
10506.41 644
10507.38 628
10508.35 667
10509.32 613
10510.28 593
10511.25 635
10512.22 628
10513.19 625
10514.16 607
10515.13 600
10516.09 642
10517.06 559
10518.03 683
10519.00 712
10519.97 637
10520.94 618
10521.91 609
10522.87 585
10523.84 622
10524.81 574
10525.78 621
10526.75 640
10527.72 600
10528.69 615
10529.66 631
10530.63 598
10531.59 657
10532.56 640
10533.53 654
10534.50 692
10535.47 616
10536.44 642
10537.41 662
10538.38 642
10539.35 616
10540.32 629
10541.29 683
10542.26 630
10543.23 684
10544.20 628
10545.17 628
10546.14 592
10547.11 627
10548.08 617
10549.05 621
10550.02 643
10550.99 704
10551.96 682
10552.93 599
10553.90 623
10554.87 612
10555.84 666
10556.81 699
10557.78 671
10558.75 719
10559.72 704
10560.69 735
10561.66 778
10562.63 754
10563.60 757
10564.57 792
10565.54 751
10566.51 726
10567.48 626
10568.45 653
10569.42 707
10570.40 700
10571.37 753
10572.34 715
10573.31 713
10574.28 636
10575.25 641
10576.22 619
10577.19 618
10578.16 641
10579.14 628
10580.11 595
10581.08 632
10582.05 632
10583.02 644
10583.99 652
10584.96 717
10585.94 620
10586.91 650
10587.88 660
10588.85 697
10589.82 695
10590.79 687
10591.77 733
10592.74 679
10593.71 675
10594.68 653
10595.65 676
10596.63 692
10597.60 712
10598.57 663
10599.54 659
10600.52 662
10601.49 695
10602.46 670
10603.43 643
10604.41 627
10605.38 605
10606.35 646
10607.32 598
10608.30 615
10609.27 627
10610.24 660
10611.21 655
10612.19 668
10613.16 623
10614.13 584
10615.11 599
10616.08 628
10617.05 640
10618.02 614
10619.00 679
10619.97 671
10620.94 653
10621.92 648
10622.89 690
10623.86 669
10624.84 648
10625.81 619
10626.78 663
10627.76 650
10628.73 703
10629.71 676
10630.68 679
10631.65 607
10632.63 637
10633.60 668
10634.57 665
10635.55 668
10636.52 629
10637.50 712
10638.47 710
10639.44 695
10640.42 669
10641.39 696
10642.37 808
10643.34 677
10644.31 710
10645.29 789
10646.26 725
10647.24 722
10648.21 707
10649.19 656
10650.16 717
10651.14 628
10652.11 629
10653.09 667
10654.06 625
10655.04 636
10656.01 633
10656.98 671
10657.96 689
10658.93 649
10659.91 685
10660.88 683
10661.86 637
10662.84 623
10663.81 635
10664.79 636
10665.76 643
10666.74 620
10667.71 584
10668.69 545
10669.66 566
10670.64 618
10671.61 641
10672.59 636
10673.56 638
10674.54 658
10675.52 605
10676.49 602
10677.47 629
10678.44 601
10679.42 654
10680.40 623
10681.37 686
10682.35 724
10683.32 648
10684.30 649
10685.28 740
10686.25 647
10687.23 655
10688.20 643
10689.18 638
10690.16 624
10691.13 664
10692.11 611
10693.09 624
10694.06 665
10695.04 678
10696.02 627
10696.99 651
10697.97 611
10698.95 564
10699.92 584
10700.90 686
10701.88 693
10702.85 654
10703.83 608
10704.81 626
10705.79 573
10706.76 577
10707.74 601
10708.72 541
10709.70 566
10710.67 664
10711.65 613
10712.63 657
10713.60 649
10714.58 604
10715.56 611
10716.54 647
10717.52 631
10718.49 593
10719.47 598
10720.45 615
10721.43 644
10722.40 613
10723.38 618
10724.36 596
10725.34 635
10726.32 656
10727.29 629
10728.27 564
10729.25 611
10730.23 590
10731.21 594
10732.19 602
10733.16 609
10734.14 554
10735.12 591
10736.10 540
10737.08 592
10738.06 661
10739.03 579
10740.01 613
10740.99 573
10741.97 593
10742.95 618
10743.93 647
10744.91 639
10745.89 645
10746.87 643
10747.84 637
10748.82 655
10749.80 612
10750.78 609
10751.76 590
10752.74 609
10753.72 638
10754.70 649
10755.68 653
10756.66 660
10757.64 633
10758.62 557
10759.60 599
10760.58 622
10761.56 578
10762.54 523
10763.52 576
10764.50 608
10765.48 568
10766.45 603
10767.43 628
10768.41 644
10769.39 602
10770.38 621
10771.36 640
10772.34 637
10773.32 604
10774.30 592
10775.28 617
10776.26 569
10777.24 638
10778.22 627
10779.20 568
10780.18 638
10781.16 664
10782.14 660
10783.12 639
10784.10 589
10785.08 601
10786.06 589
10787.04 605
10788.02 583
10789.00 638
10789.99 646
10790.97 651
10791.95 573
10792.93 606
10793.91 568
10794.89 600
10795.87 658
10796.85 582
10797.84 615
10798.82 686
10799.80 616
10800.78 572
10801.76 604
10802.74 617
10803.72 642
10804.71 642
10805.69 621
10806.67 646
10807.65 637
10808.63 638
10809.61 663
10810.60 629
10811.58 597
10812.56 704
10813.54 644
10814.52 572
10815.51 552
10816.49 656
10817.47 634
10818.45 622
10819.44 627
10820.42 628
10821.40 685
10822.38 615
10823.37 641
10824.35 666
10825.33 651
10826.31 695
10827.30 690
10828.28 675
10829.26 637
10830.24 645
10831.23 601
10832.21 603
10833.19 582
10834.18 631
10835.16 659
10836.14 619
10837.13 591
10838.11 621
10839.09 637
10840.07 618
10841.06 614
10842.04 641
10843.02 680
10844.01 586
10844.99 552
10845.98 630
10846.96 696
10847.94 636
10848.93 669
10849.91 652
10850.89 642
10851.88 670
10852.86 583
10853.84 692
10854.83 676
10855.81 687
10856.80 622
10857.78 604
10858.77 650
10859.75 711
10860.73 685
10861.72 718
10862.70 685
10863.69 579
10864.67 642
10865.66 687
10866.64 685
10867.62 705
10868.61 673
10869.59 690
10870.58 691
10871.56 632
10872.55 645
10873.53 704
10874.52 692
10875.50 726
10876.49 674
10877.47 735
10878.46 777
10879.44 720
10880.43 741
10881.41 825
10882.40 805
10883.38 754
10884.37 696
10885.35 728
10886.34 825
10887.32 849
10888.31 779
10889.29 700
10890.28 834
10891.27 756
10892.25 777
10893.24 769
10894.22 753
10895.21 773
10896.19 755
10897.18 778
10898.17 800
10899.15 763
10900.14 693
10901.12 725
10902.11 770
10903.10 734
10904.08 747
10905.07 778
10906.05 850
10907.04 764
10908.03 768
10909.01 863
10910.00 824
10910.99 853
10911.97 796
10912.96 819
10913.95 843
10914.93 813
10915.92 807
10916.91 809
10917.89 857
10918.88 781
10919.87 820
10920.85 874
10921.84 856
10922.83 852
10923.81 765
10924.80 869
10925.79 830
10926.78 830
10927.76 859
10928.75 847
10929.74 953
10930.73 934
10931.71 855
10932.70 875
10933.69 933
10934.68 980
10935.66 959
10936.65 929
10937.64 913
10938.63 872
10939.61 877
10940.60 869
10941.59 897
10942.58 986
10943.57 964
10944.55 943
10945.54 975
10946.53 998
10947.52 1037
10948.51 1047
10949.49 920
10950.48 913
10951.47 966
10952.46 927
10953.45 1024
10954.44 1060
10955.42 1081
10956.41 1078
10957.40 1062
10958.39 1106
10959.38 1111
10960.37 1176
10961.36 1200
10962.34 1219
10963.33 1159
10964.32 1145
10965.31 1140
10966.30 1150
10967.29 1129
10968.28 1099
10969.27 1069
10970.26 1012
10971.25 1066
10972.24 1048
10973.22 1009
10974.21 955
10975.20 1006
10976.19 1025
10977.18 944
10978.17 971
10979.16 1068
10980.15 984
10981.14 992
10982.13 986
10983.12 1022
10984.11 1087
10985.10 1099
10986.09 1047
10987.08 1023
10988.07 1069
10989.06 1090
10990.05 1110
10991.04 1120
10992.03 1034
10993.02 1011
10994.01 1123
10995.00 1128
10995.99 1195
10996.98 1150
10997.97 1201
10998.96 1344
10999.95 1456
11000.94 1541
11001.93 1612
11002.92 1514
11003.92 1521
11004.91 1481
11005.90 1459
11006.89 1381
11007.88 1232
11008.87 1238
11009.86 1142
11010.85 1099
11011.84 1067
11012.83 990
11013.82 1007
11014.82 1034
11015.81 964
11016.80 929
11017.79 963
11018.78 993
11019.77 968
11020.76 945
11021.76 944
11022.75 958
11023.74 958
11024.73 869
11025.72 869
11026.71 881
11027.70 892
11028.70 931
11029.69 883
11030.68 840
11031.67 875
11032.66 875
11033.66 861
11034.65 903
11035.64 871
11036.63 893
11037.62 923
11038.62 981
11039.61 892
11040.60 883
11041.59 902
11042.59 936
11043.58 887
11044.57 848
11045.56 825
11046.56 808
11047.55 894
11048.54 851
11049.53 819
11050.53 815
11051.52 758
11052.51 804
11053.51 864
11054.50 856
11055.49 853
11056.49 786
11057.48 855
11058.47 798
11059.46 822
11060.46 794
11061.45 825
11062.44 787
11063.44 760
11064.43 781
11065.42 751
11066.42 792
11067.41 836
11068.41 804
11069.40 838
11070.39 790
11071.39 844
11072.38 819
11073.37 868
11074.37 840
11075.36 807
11076.36 783
11077.35 811
11078.34 800
11079.34 823
11080.33 830
11081.33 823
11082.32 800
11083.31 824
11084.31 739
11085.30 833
11086.30 791
11087.29 751
11088.29 750
11089.28 774
11090.28 795
11091.27 777
11092.27 733
11093.26 747
11094.25 805
11095.25 814
11096.24 777
11097.24 771
11098.23 755
11099.23 709
11100.22 728
11101.22 759
11102.21 721
11103.21 728
11104.20 831
11105.20 843
11106.20 804
11107.19 726
11108.19 699
11109.18 779
11110.18 704
11111.17 692
11112.17 768
11113.16 743
11114.16 730
11115.15 727
11116.15 759
11117.15 671
11118.14 725
11119.14 685
11120.13 609
11121.13 710
11122.13 701
11123.12 669
11124.12 719
11125.11 726
11126.11 693
11127.11 717
11128.10 690
11129.10 714
11130.10 744
11131.09 724
11132.09 734
11133.09 697
11134.08 698
11135.08 671
11136.07 716
11137.07 690
11138.07 690
11139.07 715
11140.06 751
11141.06 724
11142.06 687
11143.05 685
11144.05 732
11145.05 724
11146.04 762
11147.04 764
11148.04 682
11149.04 687
11150.03 737
11151.03 677
11152.03 737
11153.02 697
11154.02 673
11155.02 694
11156.02 705
11157.01 707
11158.01 686
11159.01 680
11160.01 657
11161.01 665
11162.00 669
11163.00 641
11164.00 704
11165.00 678
11165.99 603
11166.99 632
11167.99 681
11168.99 711
11169.99 714
11170.99 684
11171.98 699
11172.98 760
11173.98 718
11174.98 728
11175.98 718
11176.98 651
11177.97 657
11178.97 699
11179.97 737
11180.97 722
11181.97 696
11182.97 697
11183.97 702
11184.96 745
11185.96 713
11186.96 716
11187.96 689
11188.96 708
11189.96 819
11190.96 710
11191.96 758
11192.96 711
11193.96 725
11194.96 752
11195.96 727
11196.95 738
11197.95 761
11198.95 828
11199.95 766
11200.95 680
11201.95 708
11202.95 650
11203.95 653
11204.95 634
11205.95 643
11206.95 678
11207.95 614
11208.95 671
11209.95 713
11210.95 682
11211.95 673
11212.95 654
11213.95 621
11214.95 641
11215.95 682
11216.95 626
11217.95 643
11218.95 630
11219.95 713
11220.95 664
11221.95 618
11222.95 621
11223.95 666
11224.95 656
11225.96 739
11226.96 714
11227.96 643
11228.96 644
11229.96 722
11230.96 710
11231.96 628
11232.96 664
11233.96 660
11234.96 609
11235.96 655
11236.97 679
11237.97 644
11238.97 617
11239.97 623
11240.97 639
11241.97 621
11242.97 614
11243.98 644
11244.98 633
11245.98 636
11246.98 658
11247.98 682
11248.98 644
11249.98 624
11250.99 617
11251.99 671
11252.99 621
11253.99 629
11254.99 620
11256.00 639
11257.00 675
11258.00 671
11259.00 625
11260.00 628
11261.01 599
11262.01 646
11263.01 642
11264.01 579
11265.02 613
11266.02 617
11267.02 640
11268.02 689
11269.03 659
11270.03 630
11271.03 673
11272.03 679
11273.04 638
11274.04 690
11275.04 649
11276.05 692
11277.05 612
11278.05 620
11279.05 675
11280.06 685
11281.06 745
11282.06 722
11283.07 670
11284.07 698
11285.07 653
11286.08 734
11287.08 728
11288.08 615
11289.09 563
11290.09 609
11291.09 644
11292.10 646
11293.10 650
11294.11 618
11295.11 623
11296.11 674
11297.12 647
11298.12 623
11299.13 616
11300.13 687
11301.13 616
11302.14 602
11303.14 633
11304.15 625
11305.15 622
11306.15 632
11307.16 627
11308.16 611
11309.17 619
11310.17 649
11311.18 667
11312.18 602
11313.18 692
11314.19 700
11315.19 663
11316.20 674
11317.20 705
11318.21 737
11319.21 696
11320.22 666
11321.22 663
11322.23 639
11323.23 591
11324.24 590
11325.24 626
11326.25 647
11327.25 634
11328.26 632
11329.26 669
11330.27 632
11331.27 624
11332.28 654
11333.29 675
11334.29 714
11335.30 661
11336.30 655
11337.31 672
11338.31 677
11339.32 666
11340.33 699
11341.33 755
11342.34 798
11343.34 772
11344.35 724
11345.35 783
11346.36 764
11347.37 757
11348.37 684
11349.38 666
11350.39 683
11351.39 661
11352.40 656
11353.40 593
11354.41 673
11355.42 662
11356.42 646
11357.43 598
11358.44 635
11359.44 633
11360.45 634
11361.46 590
11362.46 620
11363.47 621
11364.48 652
11365.48 644
11366.49 623
11367.50 653
11368.50 658
11369.51 666
11370.52 615
11371.53 630
11372.53 669
11373.54 597
11374.55 587
11375.56 598
11376.56 646
11377.57 640
11378.58 643
11379.59 636
11380.59 579
11381.60 610
11382.61 616
11383.62 655
11384.62 663
11385.63 590
11386.64 565
11387.65 572
11388.65 567
11389.66 594
11390.67 633
11391.68 639
11392.69 604
11393.69 563
11394.70 556
11395.71 639
11396.72 647
11397.73 591
11398.74 544
11399.74 568
11400.75 579
11401.76 548
11402.77 605
11403.78 642
11404.79 614
11405.80 607
11406.80 553
11407.81 617
11408.82 620
11409.83 602
11410.84 548
11411.85 644
11412.86 629
11413.87 610
11414.88 622
11415.89 603
11416.89 605
11417.90 623
11418.91 580
11419.92 620
11420.93 629
11421.94 620
11422.95 607
11423.96 612
11424.97 611
11425.98 616
11426.99 638
11428.00 650
11429.01 591
11430.02 622
11431.03 633
11432.04 622
11433.05 593
11434.06 631
11435.07 640
11436.08 596
11437.09 607
11438.10 565
11439.11 629
11440.12 607
11441.13 563
11442.14 577
11443.15 568
11444.16 580
11445.17 634
11446.18 603
11447.19 615
11448.20 667
11449.21 642
11450.22 613
11451.23 661
11452.24 618
11453.25 675
11454.27 661
11455.28 654
11456.29 604
11457.30 654
11458.31 655
11459.32 648
11460.33 617
11461.34 649
11462.35 636
11463.36 639
11464.38 696
11465.39 600
11466.40 653
11467.41 711
11468.42 698
11469.43 626
11470.44 660
11471.46 673
11472.47 706
11473.48 668
11474.49 685
11475.50 623
11476.52 672
11477.53 688
11478.54 687
11479.55 665
11480.56 654
11481.57 668
11482.59 652
11483.60 661
11484.61 701
11485.62 677
11486.64 668
11487.65 683
11488.66 682
11489.67 617
11490.69 622
11491.70 648
11492.71 600
11493.72 669
11494.74 676
11495.75 620
11496.76 637
11497.77 614
11498.79 650
11499.80 689
11500.81 646
11501.83 678
11502.84 650
11503.85 617
11504.86 692
11505.88 683
11506.89 632
11507.90 647
11508.92 611
11509.93 628
11510.94 691
11511.96 676
11512.97 678
11513.98 628
11515.00 644
11516.01 723
11517.02 689
11518.04 637
11519.05 707
11520.07 747
11521.08 675
11522.09 637
11523.11 662
11524.12 628
11525.13 682
11526.15 677
11527.16 735
11528.18 730
11529.19 723
11530.21 662
11531.22 699
11532.23 701
11533.25 665
11534.26 704
11535.28 740
11536.29 717
11537.31 708
11538.32 778
11539.34 749
11540.35 738
11541.36 691
11542.38 725
11543.39 722
11544.41 743
11545.42 717
11546.44 774
11547.45 761
11548.47 731
11549.48 720
11550.50 718
11551.51 732
11552.53 767
11553.54 789
11554.56 802
11555.57 774
11556.59 757
11557.61 802
11558.62 861
11559.64 854
11560.65 850
11561.67 823
11562.68 812
11563.70 780
11564.71 815
11565.73 904
11566.75 828
11567.76 899
11568.78 833
11569.79 861
11570.81 864
11571.83 917
11572.84 853
11573.86 851
11574.87 897
11575.89 915
11576.91 867
11577.92 900
11578.94 924
11579.96 975
11580.97 979
11581.99 1008
11583.00 1015
11584.02 1018
11585.04 1036
11586.05 1033
11587.07 1144
11588.09 1061
11589.10 1046
11590.12 1110
11591.14 1125
11592.16 1302
11593.17 1215
11594.19 1251
11595.21 1331
11596.22 1360
11597.24 1536
11598.26 1806
11599.28 1805
11600.29 2020
11601.31 2181
11602.33 2222
11603.34 2257
11604.36 2073
11605.38 1896
11606.40 1827
11607.41 1651
11608.43 1488
11609.45 1431
11610.47 1182
11611.49 1150
11612.50 1048
11613.52 1039
11614.54 1026
11615.56 982
11616.58 960
11617.59 1023
11618.61 969
11619.63 972
11620.65 982
11621.67 935
11622.68 931
11623.70 952
11624.72 944
11625.74 1013
11626.76 954
11627.78 959
11628.79 995
11629.81 922
11630.83 912
11631.85 912
11632.87 969
11633.89 938
11634.91 905
11635.93 933
11636.94 975
11637.96 958
11638.98 1023
11640.00 1001
11641.02 916
11642.04 924
11643.06 947
11644.08 901
11645.10 897
11646.12 861
11647.14 852
11648.16 829
11649.17 808
11650.19 830
11651.21 831
11652.23 825
11653.25 762
11654.27 770
11655.29 804
11656.31 808
11657.33 782
11658.35 742
11659.37 782
11660.39 803
11661.41 756
11662.43 815
11663.45 825
11664.47 773
11665.49 760
11666.51 772
11667.53 770
11668.55 832
11669.57 766
11670.59 878
11671.61 813
11672.63 849
11673.65 829
11674.67 790
11675.70 808
11676.72 853
11677.74 904
11678.76 906
11679.78 857
11680.80 856
11681.82 844
11682.84 909
11683.86 895
11684.88 849
11685.90 843
11686.92 871
11687.95 883
11688.97 816
11689.99 817
11691.01 862
11692.03 800
11693.05 878
11694.07 806
11695.10 833
11696.12 788
11697.14 711
11698.16 804
11699.18 811
11700.20 769
11701.22 809
11702.25 815
11703.27 796
11704.29 813
11705.31 753
11706.33 757
11707.36 812
11708.38 773
11709.40 721
11710.42 779
11711.44 760
11712.47 705
11713.49 778
11714.51 812
11715.53 790
11716.56 694
11717.58 705
11718.60 737
11719.62 768
11720.65 702
11721.67 716
11722.69 725
11723.71 718
11724.74 739
11725.76 696
11726.78 685
11727.80 701
11728.83 730
11729.85 761
11730.87 663
11731.90 683
11732.92 668
11733.94 680
11734.97 677
11735.99 666
11737.01 678
11738.04 653
11739.06 691
11740.08 687
11741.11 674
11742.13 680
11743.15 714
11744.18 684
11745.20 738
11746.22 756
11747.25 670
11748.27 710
11749.30 708
11750.32 693
11751.34 682
11752.37 659
11753.39 614
11754.42 694
11755.44 730
11756.46 733
11757.49 646
11758.51 712
11759.54 677
11760.56 639
11761.58 648
11762.61 668
11763.63 640
11764.66 645
11765.68 614
11766.71 594
11767.73 644
11768.76 616
11769.78 654
11770.81 667
11771.83 634
11772.86 621
11773.88 646
11774.91 692
11775.93 626
11776.96 635
11777.98 631
11779.01 633
11780.03 623
11781.06 655
11782.08 631
11783.11 611
11784.13 600
11785.16 635
11786.18 633
11787.21 690
11788.23 708
11789.26 667
11790.28 633
11791.31 629
11792.34 656
11793.36 694
11794.39 691
11795.41 612
11796.44 615
11797.47 618
11798.49 626
11799.52 630
11800.54 628
11801.57 610
11802.60 657
11803.62 690
11804.65 665
11805.67 616
11806.70 623
11807.73 665
11808.75 630
11809.78 606
11810.81 620
11811.83 597
11812.86 613
11813.89 653
11814.91 614
11815.94 619
11816.97 623
11817.99 620
11819.02 625
11820.05 691
11821.07 614
11822.10 642
11823.13 657
11824.16 588
11825.18 630
11826.21 690
11827.24 717
11828.26 734
11829.29 659
11830.32 658
11831.35 664
11832.37 614
11833.40 741
11834.43 772
11835.46 656
11836.48 689
11837.51 683
11838.54 672
11839.57 725
11840.59 655
11841.62 651
11842.65 639
11843.68 717
11844.71 610
11845.73 637
11846.76 696
11847.79 647
11848.82 691
11849.85 701
11850.88 705
11851.90 618
11852.93 637
11853.96 649
11854.99 745
11856.02 712
11857.05 693
11858.07 668
11859.10 659
11860.13 648
11861.16 681
11862.19 677
11863.22 695
11864.25 664
11865.28 656
11866.30 686
11867.33 710
11868.36 674
11869.39 652
11870.42 728
11871.45 699
11872.48 705
11873.51 732
11874.54 767
11875.57 717
11876.60 669
11877.63 658
11878.65 719
11879.68 695
11880.71 654
11881.74 653
11882.77 717
11883.80 687
11884.83 703
11885.86 692
11886.89 722
11887.92 667
11888.95 704
11889.98 673
11891.01 748
11892.04 776
11893.07 758
11894.10 826
11895.13 713
11896.16 768
11897.19 721
11898.22 754
11899.25 894
11900.28 800
11901.31 789
11902.34 777
11903.38 755
11904.41 849
11905.44 780
11906.47 834
11907.50 843
11908.53 780
11909.56 889
11910.59 856
11911.62 824
11912.65 817
11913.68 798
11914.71 770
11915.75 778
11916.78 775
11917.81 789
11918.84 790
11919.87 800
11920.90 758
11921.93 756
11922.96 762
11924.00 823
11925.03 886
11926.06 811
11927.09 837
11928.12 836
11929.15 890
11930.18 973
11931.22 957
11932.25 1006
11933.28 1030
11934.31 1072
11935.34 1054
11936.38 1041
11937.41 1015
11938.44 988
11939.47 1005
11940.50 898
11941.54 886
11942.57 868
11943.60 861
11944.63 792
11945.67 786
11946.70 805
11947.73 790
11948.76 794
11949.80 721
11950.83 750
11951.86 740
11952.89 772
11953.93 769
11954.96 794
11955.99 815
11957.02 746
11958.06 701
11959.09 722
11960.12 694
11961.16 737
11962.19 787
11963.22 796
11964.26 772
11965.29 773
11966.32 730
11967.36 761
11968.39 758
11969.42 752
11970.46 731
11971.49 735
11972.52 763
11973.56 758
11974.59 780
11975.62 806
11976.66 803
11977.69 720
11978.73 730
11979.76 754
11980.79 781
11981.83 764
11982.86 734
11983.89 731
11984.93 745
11985.96 739
11987.00 694
11988.03 725
11989.07 775
11990.10 782
11991.13 725
11992.17 759
11993.20 721
11994.24 710
11995.27 674
11996.31 747
11997.34 778
11998.38 756
11999.41 766
12000.45 706
12001.48 727
12002.51 780
12003.55 741
12004.58 757
12005.62 774
12006.65 736
12007.69 739
12008.72 721
12009.76 741
12010.80 735
12011.83 824
12012.87 803
12013.90 800
12014.94 684
12015.97 754
12017.01 801
12018.04 838
12019.08 800
12020.11 799
12021.15 836
12022.19 831
12023.22 807
12024.26 789
12025.29 769
12026.33 835
12027.36 802
12028.40 823
12029.44 763
12030.47 791
12031.51 778
12032.54 783
12033.58 835
12034.62 805
12035.65 812
12036.69 835
12037.73 804
12038.76 766
12039.80 793
12040.84 749
12041.87 725
12042.91 794
12043.94 819
12044.98 802
12046.02 813
12047.06 781
12048.09 773
12049.13 753
12050.17 808
12051.20 796
12052.24 814
12053.28 810
12054.31 832
12055.35 760
12056.39 744
12057.43 791
12058.46 802
12059.50 745
12060.54 765
12061.57 789
12062.61 801
12063.65 795
12064.69 760
12065.72 741
12066.76 783
12067.80 733
12068.84 803
12069.88 788
12070.91 822
12071.95 853
12072.99 906
12074.03 834
12075.06 840
12076.10 810
12077.14 747
12078.18 762
12079.22 805
12080.26 828
12081.29 835
12082.33 751
12083.37 772
12084.41 836
12085.45 786
12086.49 831
12087.52 851
12088.56 815
12089.60 822
12090.64 778
12091.68 801
12092.72 799
12093.76 836
12094.79 882
12095.83 883
12096.87 859
12097.91 813
12098.95 860
12099.99 858
12101.03 902
12102.07 1004
12103.11 930
12104.15 968
12105.19 938
12106.22 977
12107.26 987
12108.30 938
12109.34 854
12110.38 914
12111.42 901
12112.46 863
12113.50 856
12114.54 822
12115.58 815
12116.62 762
12117.66 769
12118.70 717
12119.74 781
12120.78 733
12121.82 733
12122.86 769
12123.90 768
12124.94 728
12125.98 702
12127.02 732
12128.06 709
12129.10 729
12130.14 697
12131.18 666
12132.22 693
12133.26 670
12134.30 691
12135.34 664
12136.38 706
12137.42 697
12138.47 698
12139.51 683
12140.55 713
12141.59 696
12142.63 662
12143.67 679
12144.71 762
12145.75 739
12146.79 688
12147.83 700
12148.87 702
12149.92 659
12150.96 710
12152.00 701
12153.04 680
12154.08 664
12155.12 634
12156.16 632
12157.21 684
12158.25 655
12159.29 643
12160.33 635
12161.37 651
12162.41 675
12163.46 642
12164.50 622
12165.54 603
12166.58 638
12167.62 619
12168.67 629
12169.71 641
12170.75 672
12171.79 640
12172.83 657
12173.88 629
12174.92 606
12175.96 694
12177.00 697
12178.05 692
12179.09 670
12180.13 671
12181.17 665
12182.22 630
12183.26 621
12184.30 624
12185.34 687
12186.39 649
12187.43 651
12188.47 621
12189.51 628
12190.56 643
12191.60 657
12192.64 607
12193.69 629
12194.73 654
12195.77 627
12196.82 654
12197.86 665
12198.90 607
12199.95 593
12200.99 606
12202.03 665
12203.08 697
12204.12 671
12205.16 728
12206.21 657
12207.25 678
12208.29 641
12209.34 626
12210.38 653
12211.43 671
12212.47 560
12213.51 626
12214.56 672
12215.60 635
12216.65 660
12217.69 668
12218.73 634
12219.78 629
12220.82 622
12221.87 568
12222.91 614
12223.96 612
12225.00 654
12226.04 641
12227.09 660
12228.13 649
12229.18 589
12230.22 578
12231.27 612
12232.31 706
12233.36 639
12234.40 639
12235.45 654
12236.49 633
12237.54 637
12238.58 609
12239.63 622
12240.67 596
12241.72 642
12242.76 640
12243.81 588
12244.85 601
12245.90 600
12246.94 611
12247.99 614
12249.03 593
12250.08 596
12251.12 535
12252.17 595
12253.22 625
12254.26 633
12255.31 560
12256.35 624
12257.40 584
12258.44 511
12259.49 575
12260.54 610
12261.58 630
12262.63 585
12263.67 504
12264.72 512
12265.77 603
12266.81 594
12267.86 580
12268.91 548
12269.95 588
12271.00 542
12272.04 570
12273.09 593
12274.14 593
12275.18 553
12276.23 624
12277.28 639
12278.32 533
12279.37 560
12280.42 569
12281.46 547
12282.51 547
12283.56 561
12284.61 513
12285.65 538
12286.70 582
12287.75 546
12288.79 614
12289.84 583
12290.89 563
12291.94 590
12292.98 586
12294.03 576
12295.08 559
12296.13 528
12297.17 516
12298.22 548
12299.27 537
12300.32 531
12301.36 514
12302.41 531
12303.46 523
12304.51 569
12305.55 509
12306.60 564
12307.65 572
12308.70 544
12309.75 554
12310.79 529
12311.84 544
12312.89 531
12313.94 582
12314.99 542
12316.04 522
12317.08 538
12318.13 556
12319.18 541
12320.23 537
12321.28 533
12322.33 512
12323.37 542
12324.42 540
12325.47 533
12326.52 498
12327.57 474
12328.62 541
12329.67 564
12330.72 534
12331.77 573
12332.81 554
12333.86 534
12334.91 551
12335.96 554
12337.01 494
12338.06 581
12339.11 558
12340.16 491
12341.21 493
12342.26 550
12343.31 550
12344.36 562
12345.41 564
12346.46 537
12347.51 538
12348.56 584
12349.61 452
12350.65 535
12351.70 558
12352.75 538
12353.80 543
12354.85 533
12355.90 524
12356.95 606
12358.00 532
12359.05 527
12360.11 582
12361.16 569
12362.21 557
12363.26 566
12364.31 590
12365.36 566
12366.41 533
12367.46 550
12368.51 523
12369.56 538
12370.61 524
12371.66 528
12372.71 483
12373.76 523
12374.81 536
12375.86 536
12376.91 573
12377.97 608
12379.02 602
12380.07 557
12381.12 501
12382.17 508
12383.22 562
12384.27 578
12385.32 621
12386.37 610
12387.43 527
12388.48 528
12389.53 580
12390.58 584
12391.63 601
12392.68 587
12393.74 616
12394.79 617
12395.84 620
12396.89 606
12397.94 572
12398.99 545
12400.05 558
12401.10 493
12402.15 543
12403.20 561
12404.25 521
12405.31 557
12406.36 542
12407.41 530
12408.46 615
12409.51 613
12410.57 611
12411.62 594
12412.67 566
12413.72 574
12414.78 569
12415.83 565
12416.88 518
12417.93 571
12418.99 564
12420.04 570
12421.09 595
12422.15 569
12423.20 504
12424.25 531
12425.30 642
12426.36 627
12427.41 567
12428.46 561
12429.52 550
12430.57 582
12431.62 555
12432.68 560
12433.73 588
12434.78 629
12435.84 598
12436.89 627
12437.94 622
12439.00 634
12440.05 556
12441.10 571
12442.16 540
12443.21 553
12444.27 616
12445.32 658
12446.37 577
12447.43 587
12448.48 601
12449.54 594
12450.59 607
12451.64 576
12452.70 598
12453.75 624
12454.81 587
12455.86 605
12456.91 647
12457.97 642
12459.02 634
12460.08 621
12461.13 626
12462.19 612
12463.24 638
12464.30 662
12465.35 662
12466.41 594
12467.46 571
12468.52 645
12469.57 624
12470.63 594
12471.68 593
12472.73 591
12473.79 614
12474.85 677
12475.90 684
12476.96 647
12478.01 668
12479.07 644
12480.12 774
12481.18 724
12482.23 685
12483.29 649
12484.34 662
12485.40 694
12486.45 707
12487.51 726
12488.57 730
12489.62 714
12490.68 756
12491.73 845
12492.79 908
12493.84 946
12494.90 1018
12495.96 1018
12497.01 1109
12498.07 1178
12499.12 1170
12500.18 1236
12501.24 1098
12502.29 1042
12503.35 996
12504.41 1005
12505.46 911
12506.52 809
12507.57 725
12508.63 787
12509.69 781
12510.74 677
12511.80 617
12512.86 664
12513.91 721
12514.97 633
12516.03 662
12517.08 698
12518.14 631
12519.20 636
12520.26 720
12521.31 710
12522.37 639
12523.43 686
12524.48 703
12525.54 690
12526.60 680
12527.66 662
12528.71 686
12529.77 711
12530.83 646
12531.89 666
12532.94 708
12534.00 691
12535.06 719
12536.12 740
12537.17 722
12538.23 745
12539.29 683
12540.35 666
12541.41 693
12542.46 671
12543.52 638
12544.58 667
12545.64 641
12546.70 695
12547.75 706
12548.81 654
12549.87 622
12550.93 706
12551.99 712
12553.05 721
12554.10 667
12555.16 714
12556.22 672
12557.28 683
12558.34 657
12559.40 663
12560.46 626
12561.51 638
12562.57 660
12563.63 687
12564.69 676
12565.75 673
12566.81 769
12567.87 710
12568.93 718
12569.99 705
12571.04 759
12572.10 764
12573.16 801
12574.22 822
12575.28 873
12576.34 808
12577.40 831
12578.46 893
12579.52 837
12580.58 882
12581.64 886
12582.70 763
12583.76 842
12584.82 808
12585.88 760
12586.94 718
12588.00 751
12589.06 774
12590.12 714
12591.18 667
12592.24 687
12593.30 702
12594.36 696
12595.42 685
12596.48 713
12597.54 718
12598.60 731
12599.66 748
12600.72 658
12601.78 706
12602.84 670
12603.90 676
12604.96 633
12606.02 637
12607.08 674
12608.14 671
12609.20 626
12610.27 641
12611.33 680
12612.39 726
12613.45 702
12614.51 687
12615.57 725
12616.63 681
12617.69 639
12618.75 706
12619.81 659
12620.88 610
12621.94 666
12623.00 724
12624.06 697
12625.12 709
12626.18 654
12627.24 629
12628.31 631
12629.37 604
12630.43 672
12631.49 685
12632.55 685
12633.61 645
12634.68 636
12635.74 607
12636.80 711
12637.86 649
12638.92 618
12639.99 621
12641.05 614
12642.11 688
12643.17 637
12644.23 608
12645.30 644
12646.36 602
12647.42 601
12648.48 665
12649.55 607
12650.61 649
12651.67 624
12652.73 654
12653.80 649
12654.86 642
12655.92 629
12656.99 632
12658.05 660
12659.11 680
12660.17 682
12661.24 697
12662.30 629
12663.36 684
12664.43 664
12665.49 658
12666.55 640
12667.62 640
12668.68 650
12669.74 582
12670.81 591
12671.87 607
12672.93 636
12674.00 677
12675.06 619
12676.12 551
12677.19 595
12678.25 571
12679.31 600
12680.38 577
12681.44 552
12682.51 596
12683.57 576
12684.63 585
12685.70 658
12686.76 590
12687.83 581
12688.89 600
12689.95 642
12691.02 651
12692.08 620
12693.15 627
12694.21 631
12695.28 564
12696.34 588
12697.40 566
12698.47 621
12699.53 619
12700.60 656
12701.66 609
12702.73 607
12703.79 596
12704.86 595
12705.92 661
12706.99 590
12708.05 629
12709.12 590
12710.18 537
12711.25 520
12712.31 552
12713.38 591
12714.44 602
12715.51 606
12716.57 616
12717.64 619
12718.70 586
12719.77 581
12720.83 565
12721.90 579
12722.97 572
12724.03 617
12725.10 611
12726.16 615
12727.23 605
12728.29 618
12729.36 622
12730.43 556
12731.49 579
12732.56 534
12733.62 575
12734.69 592
12735.76 590
12736.82 603
12737.89 570
12738.95 566
12740.02 558
12741.09 534
12742.15 582
12743.22 567
12744.29 577
12745.35 554
12746.42 538
12747.49 533
12748.55 494
12749.62 502
12750.69 549
12751.75 567
12752.82 514
12753.89 552
12754.95 510
12756.02 574
12757.09 572
12758.15 560
12759.22 559
12760.29 526
12761.36 527
12762.42 531
12763.49 538
12764.56 603
12765.62 560
12766.69 533
12767.76 538
12768.83 504
12769.89 540
12770.96 593
12772.03 592
12773.10 530
12774.17 498
12775.23 549
12776.30 568
12777.37 492
12778.44 526
12779.50 548
12780.57 554
12781.64 498
12782.71 461
12783.78 495
12784.84 510
12785.91 478
12786.98 542
12788.05 482
12789.12 483
12790.19 511
12791.25 484
12792.32 553
12793.39 534
12794.46 448
12795.53 457
12796.60 500
12797.67 519
12798.73 498
12799.80 500
12800.87 479
12801.94 509
12803.01 525
12804.08 497
12805.15 509
12806.22 494
12807.29 496
12808.36 494
12809.42 499
12810.49 478
12811.56 470
12812.63 473
12813.70 558
12814.77 560
12815.84 573
12816.91 555
12817.98 542
12819.05 556
12820.12 475
12821.19 483
12822.26 488
12823.33 477
12824.40 512
12825.47 534
12826.54 542
12827.61 567
12828.68 480
12829.75 447
12830.82 503
12831.89 438
12832.96 501
12834.03 487
12835.10 472
12836.17 503
12837.24 488
12838.31 438
12839.38 485
12840.45 481
12841.52 484
12842.59 498
12843.66 483
12844.73 447
12845.80 450
12846.87 471
12847.95 455
12849.02 476
12850.09 442
12851.16 451
12852.23 488
12853.30 488
12854.37 455
12855.44 440
12856.51 441
12857.58 432
12858.66 430
12859.73 469
12860.80 440
12861.87 464
12862.94 479
12864.01 493
12865.08 499
12866.16 494
12867.23 444
12868.30 444
12869.37 446
12870.44 495
12871.51 459
12872.59 432
12873.66 468
12874.73 450
12875.80 414
12876.87 455
12877.95 483
12879.02 485
12880.09 468
12881.16 485
12882.23 451
12883.31 442
12884.38 452
12885.45 431
12886.52 430
12887.60 441
12888.67 437
12889.74 450
12890.81 416
12891.89 449
12892.96 469
12894.03 429
12895.11 411
12896.18 426
12897.25 459
12898.32 455
12899.40 416
12900.47 435
12901.54 501
12902.62 427
12903.69 452
12904.76 464
12905.84 499
12906.91 465
12907.98 483
12909.06 426
12910.13 408
12911.20 453
12912.28 433
12913.35 475
12914.42 453
12915.50 392
12916.57 437
12917.64 453
12918.72 469
12919.79 398
12920.87 438
12921.94 472
12923.01 433
12924.09 419
12925.16 448
12926.24 448
12927.31 437
12928.38 411
12929.46 454
12930.53 451
12931.61 449
12932.68 464
12933.76 438
12934.83 454
12935.90 411
12936.98 409
12938.05 435
12939.13 415
12940.20 409
12941.28 427
12942.35 447
12943.43 447
12944.50 460
12945.58 423
12946.65 450
12947.73 418
12948.80 474
12949.88 434
12950.95 407
12952.03 428
12953.10 417
12954.18 419
12955.25 403
12956.33 399
12957.40 440
12958.48 462
12959.55 419
12960.63 456
12961.70 457
12962.78 442
12963.86 464
12964.93 446
12966.01 453
12967.08 447
12968.16 428
12969.24 438
12970.31 461
12971.39 453
12972.46 473
12973.54 455
12974.62 497
12975.69 459
12976.77 444
12977.84 458
12978.92 471
12980.00 429
12981.07 404
12982.15 449
12983.23 489
12984.30 431
12985.38 417
12986.46 423
12987.53 431
12988.61 483
12989.69 427
12990.76 429
12991.84 419
12992.92 441
12993.99 506
12995.07 440
12996.15 381
12997.22 431
12998.30 454
12999.38 464
13000.45 414
13001.53 472
13002.61 458
13003.69 421
13004.76 440
13005.84 443
13006.92 432
13008.00 467
13009.07 468
13010.15 414
13011.23 445
13012.31 396
13013.38 396
13014.46 419
13015.54 478
13016.62 444
13017.70 431
13018.77 464
13019.85 403
13020.93 416
13022.01 476
13023.09 467
13024.16 469
13025.24 448
13026.32 448
13027.40 432
13028.48 438
13029.56 445
13030.63 405
13031.71 457
13032.79 506
13033.87 499
13034.95 485
13036.03 491
13037.11 455
13038.18 426
13039.26 481
13040.34 511
13041.42 462
13042.50 434
13043.58 457
13044.66 459
13045.74 455
13046.82 477
13047.89 482
13048.97 492
13050.05 447
13051.13 481
13052.21 470
13053.29 494
13054.37 438
13055.45 512
13056.53 506
13057.61 458
13058.69 423
13059.77 442
13060.85 454
13061.93 484
13063.01 456
13064.09 401
13065.17 487
13066.25 447
13067.33 491
13068.41 414
13069.49 413
13070.57 435
13071.65 456
13072.73 501
13073.81 472
13074.89 468
13075.97 447
13077.05 398
13078.13 467
13079.21 448
13080.29 480
13081.37 476
13082.45 466
13083.53 488
13084.61 454
13085.69 417
13086.77 434
13087.85 409
13088.94 431
13090.02 452
13091.10 478
13092.18 489
13093.26 450
13094.34 427
13095.42 455
13096.50 397
13097.58 429
13098.66 429
13099.75 429
13100.83 464
13101.91 472
13102.99 466
13104.07 442
13105.15 474
13106.23 482
13107.32 451
13108.40 429
13109.48 453
13110.56 460
13111.64 438
13112.72 436
13113.81 436
13114.89 450
13115.97 435
13117.05 428
13118.13 444
13119.22 443
13120.30 440
13121.38 486
13122.46 441
13123.55 406
13124.63 439
13125.71 455
13126.79 440
13127.88 469
13128.96 464
13130.04 415
13131.12 369
13132.21 424
13133.29 462
13134.37 433
13135.45 482
13136.54 454
13137.62 439
13138.70 463
13139.79 433
13140.87 433
13141.95 434
13143.03 460
13144.12 448
13145.20 397
13146.28 431
13147.37 438
13148.45 444
13149.53 393
13150.62 382
13151.70 390
13152.78 377
13153.87 423
13154.95 463
13156.03 436
13157.12 405
13158.20 402
13159.29 442
13160.37 429
13161.45 436
13162.54 426
13163.62 489
13164.71 465
13165.79 450
13166.87 397
13167.96 393
13169.04 393
13170.13 417
13171.21 450
13172.29 494
13173.38 475
13174.46 448
13175.55 437
13176.63 432
13177.72 450
13178.80 445
13179.89 429
13180.97 400
13182.06 438
13183.14 445
13184.22 482
13185.31 411
13186.39 436
13187.48 429
13188.56 460
13189.65 471
13190.73 412
13191.82 466
13192.90 445
13193.99 385
13195.07 456
13196.16 463
13197.25 471
13198.33 451
13199.42 402
13200.50 446
13201.59 429
13202.67 447
13203.76 440
13204.84 486
13205.93 489
13207.02 423
13208.10 453
13209.19 490
13210.27 468
13211.36 430
13212.44 447
13213.53 438
13214.62 491
13215.70 487
13216.79 479
13217.88 427
13218.96 472
13220.05 450
13221.13 439
13222.22 482
13223.31 434
13224.39 459
13225.48 426
13226.57 443
13227.65 462
13228.74 418
13229.83 441
13230.91 501
13232.00 490
13233.09 466
13234.17 431
13235.26 463
13236.35 485
13237.43 488
13238.52 479
13239.61 481
13240.70 449
13241.78 432
13242.87 446
13243.96 457
13245.04 436
13246.13 482
13247.22 470
13248.31 429
13249.39 423
13250.48 425
13251.57 473
13252.66 466
13253.74 443
13254.83 448
13255.92 428
13257.01 464
13258.10 485
13259.18 481
13260.27 480
13261.36 515
13262.45 530
13263.54 479
13264.62 427
13265.71 519
13266.80 448
13267.89 496
13268.98 491
13270.06 419
13271.15 453
13272.24 514
13273.33 539
13274.42 520
13275.51 494
13276.60 506
13277.68 499
13278.77 502
13279.86 461
13280.95 519
13282.04 483
13283.13 475
13284.22 469
13285.31 529
13286.39 535
13287.48 496
13288.57 512
13289.66 529
13290.75 476
13291.84 482
13292.93 527
13294.02 512
13295.11 504
13296.20 544
13297.29 493
13298.38 497
13299.47 496
13300.56 479
13301.65 460
13302.73 519
13303.82 546
13304.91 508
13306.00 528
13307.09 485
13308.18 479
13309.27 517
13310.36 589
13311.45 567
13312.54 559
13313.63 552
13314.72 567
13315.81 553
13316.90 520
13318.00 500
13319.09 546
13320.18 522
13321.27 588
13322.36 544
13323.45 529
13324.54 549
13325.63 533
13326.72 542
13327.81 560
13328.90 574
13329.99 536
13331.08 538
13332.17 551
13333.26 513
13334.35 512
13335.45 541
13336.54 532
13337.63 559
13338.72 533
13339.81 544
13340.90 557
13341.99 549
13343.08 526
13344.18 554
13345.27 567
13346.36 550
13347.45 566
13348.54 568
13349.63 568
13350.72 552
13351.82 566
13352.91 511
13354.00 610
13355.09 605
13356.18 559
13357.28 519
13358.37 537
13359.46 612
13360.55 618
13361.64 617
13362.74 633
13363.83 601
13364.92 576
13366.01 609
13367.10 650
13368.20 639
13369.29 641
13370.38 640
13371.47 656
13372.57 667
13373.66 627
13374.75 635
13375.84 658
13376.94 563
13378.03 517
13379.12 564
13380.22 617
13381.31 618
13382.40 475
13383.49 491
13384.59 558
13385.68 580
13386.77 536
13387.87 497
13388.96 528
13390.05 559
13391.15 536
13392.24 521
13393.33 438
13394.43 491
13395.52 556
13396.61 525
13397.71 531
13398.80 535
13399.90 508
13400.99 564
13402.08 586
13403.18 550
13404.27 501
13405.36 586
13406.46 520
13407.55 536
13408.65 534
13409.74 534
13410.83 533
13411.93 563
13413.02 536
13414.12 513
13415.21 571
13416.31 512
13417.40 541
13418.49 540
13419.59 519
13420.68 519
13421.78 530
13422.87 507
13423.97 535
13425.06 489
13426.16 570
13427.25 526
13428.35 523
13429.44 495
13430.54 562
13431.63 608
13432.73 503
13433.82 533
13434.92 573
13436.01 550
13437.11 566
13438.20 558
13439.30 520
13440.39 540
13441.49 538
13442.58 503
13443.68 570
13444.77 530
13445.87 537
13446.96 582
13448.06 591
13449.16 555
13450.25 552
13451.35 553
13452.44 574
13453.54 585
13454.64 573
13455.73 554
13456.83 556
13457.92 603
13459.02 600
13460.12 593
13461.21 554
13462.31 559
13463.40 593
13464.50 559
13465.60 571
13466.69 598
13467.79 552
13468.89 612
13469.98 560
13471.08 639
13472.18 619
13473.27 572
13474.37 605
13475.47 573
13476.56 584
13477.66 567
13478.76 558
13479.85 560
13480.95 638
13482.05 572
13483.14 569
13484.24 595
13485.34 633
13486.44 635
13487.53 664
13488.63 629
13489.73 568
13490.83 586
13491.92 632
13493.02 606
13494.12 595
13495.21 667
13496.31 646
13497.41 594
13498.51 600
13499.61 617
13500.70 660
13501.80 652
13502.90 621
13504.00 610
13505.10 630
13506.19 728
13507.29 653
13508.39 673
13509.49 658
13510.59 650
13511.68 619
13512.78 616
13513.88 580
13514.98 609
13516.08 578
13517.18 617
13518.27 572
13519.37 594
13520.47 579
13521.57 573
13522.67 566
13523.77 556
13524.87 577
13525.96 564
13527.06 549
13528.16 562
13529.26 561
13530.36 601
13531.46 587
13532.56 558
13533.66 582
13534.76 565
13535.86 533
13536.96 587
13538.05 540
13539.15 536
13540.25 512
13541.35 528
13542.45 528
13543.55 503
13544.65 506
13545.75 520
13546.85 554
13547.95 525
13549.05 528
13550.15 526
13551.25 527
13552.35 549
13553.45 525
13554.55 547
13555.65 566
13556.75 563
13557.85 516
13558.95 552
13560.05 531
13561.15 539
13562.25 570
13563.35 535
13564.45 525
13565.55 547
13566.65 529
13567.75 508
13568.85 537
13569.95 525
13571.05 525
13572.16 516
13573.26 573
13574.36 519
13575.46 517
13576.56 525
13577.66 538
13578.76 529
13579.86 497
13580.96 525
13582.06 564
13583.16 637
13584.27 518
13585.37 531
13586.47 537
13587.57 526
13588.67 528
13589.77 502
13590.87 535
13591.98 547
13593.08 507
13594.18 497
13595.28 545
13596.38 533
13597.48 514
13598.59 557
13599.69 536
13600.79 523
13601.89 581
13602.99 533
13604.10 544
13605.20 550
13606.30 486
13607.40 493
13608.50 547
13609.61 524
13610.71 506
13611.81 591
13612.91 591
13614.02 576
13615.12 538
13616.22 559
13617.32 559
13618.43 515
13619.53 529
13620.63 538
13621.73 537
13622.84 544
13623.94 537
13625.04 526
13626.14 519
13627.25 554
13628.35 540
13629.45 558
13630.56 562
13631.66 559
13632.76 550
13633.87 504
13634.97 539
13636.07 541
13637.18 575
13638.28 528
13639.38 530
13640.49 570
13641.59 532
13642.69 509
13643.80 481
13644.90 548
13646.00 539
13647.11 513
13648.21 541
13649.32 559
13650.42 572
13651.52 602
13652.63 511
13653.73 539
13654.84 504
13655.94 515
13657.04 520
13658.15 550
13659.25 507
13660.36 507
13661.46 507
13662.57 465
13663.67 511
13664.77 524
13665.88 547
13666.98 570
13668.09 555
13669.19 530
13670.30 514
13671.40 550
13672.51 571
13673.61 582
13674.72 584
13675.82 527
13676.93 510
13678.03 537
13679.14 589
13680.24 517
13681.35 550
13682.45 544
13683.56 510
13684.66 530
13685.77 527
13686.87 473
13687.98 539
13689.08 559
13690.19 547
13691.29 525
13692.40 562
13693.51 530
13694.61 531
13695.72 527
13696.82 498
13697.93 520
13699.03 545
13700.14 557
13701.25 474
13702.35 512
13703.46 507
13704.56 507
13705.67 519
13706.78 528
13707.88 569
13708.99 544
13710.10 483
13711.20 538
13712.31 621
13713.41 536
13714.52 507
13715.63 544
13716.73 550
13717.84 486
13718.95 522
13720.05 584
13721.16 593
13722.27 613
13723.37 548
13724.48 546
13725.59 573
13726.70 512
13727.80 624
13728.91 568
13730.02 575
13731.12 590
13732.23 640
13733.34 602
13734.45 600
13735.55 618
13736.66 662
13737.77 636
13738.87 605
13739.98 651
13741.09 683
13742.20 622
13743.31 664
13744.41 628
13745.52 554
13746.63 609
13747.74 627
13748.84 615
13749.95 607
13751.06 586
13752.17 651
13753.28 695
13754.38 672
13755.49 635
13756.60 666
13757.71 640
13758.82 632
13759.93 662
13761.03 702
13762.14 703
13763.25 687
13764.36 695
13765.47 737
13766.58 716
13767.68 717
13768.79 773
13769.90 893
13771.01 838
13772.12 845
13773.23 867
13774.34 902
13775.45 858
13776.56 898
13777.66 946
13778.77 883
13779.88 874
13780.99 877
13782.10 831
13783.21 774
13784.32 765
13785.43 722
13786.54 640
13787.65 658
13788.76 629
13789.87 667
13790.98 662
13792.09 672
13793.20 613
13794.31 672
13795.42 640
13796.52 676
13797.63 655
13798.74 666
13799.85 594
13800.96 592
13802.07 598
13803.18 622
13804.29 577
13805.40 582
13806.51 619
13807.63 602
13808.74 671
13809.85 691
13810.96 674
13812.07 685
13813.18 666
13814.29 635
13815.40 633
13816.51 609
13817.62 641
13818.73 666
13819.84 648
13820.95 608
13822.06 587
13823.17 618
13824.28 670
13825.40 672
13826.51 586
13827.62 562
13828.73 580
13829.84 578
13830.95 609
13832.06 608
13833.17 567
13834.28 589
13835.40 580
13836.51 598
13837.62 567
13838.73 563
13839.84 573
13840.95 547
13842.06 546
13843.18 570
13844.29 625
13845.40 590
13846.51 556
13847.62 557
13848.74 632
13849.85 603
13850.96 574
13852.07 577
13853.18 634
13854.30 627
13855.41 620
13856.52 630
13857.63 645
13858.74 637
13859.86 602
13860.97 640
13862.08 655
13863.19 607
13864.31 640
13865.42 653
13866.53 672
13867.64 643
13868.76 687
13869.87 644
13870.98 660
13872.10 647
13873.21 647
13874.32 625
13875.43 640
13876.55 613
13877.66 609
13878.77 619
13879.89 568
13881.00 605
13882.11 641
13883.23 602
13884.34 603
13885.45 656
13886.57 639
13887.68 655
13888.79 640
13889.91 621
13891.02 646
13892.13 622
13893.25 614
13894.36 581
13895.48 618
13896.59 597
13897.70 617
13898.82 596
13899.93 647
13901.05 671
13902.16 623
13903.27 601
13904.39 627
13905.50 606
13906.62 595
13907.73 608
13908.85 618
13909.96 572
13911.07 589
13912.19 643
13913.30 647
13914.42 608
13915.53 576
13916.65 582
13917.76 601
13918.88 558
13919.99 551
13921.11 579
13922.22 595
13923.34 593
13924.45 571
13925.57 549
13926.68 576
13927.80 521
13928.91 553
13930.03 572
13931.14 562
13932.26 530
13933.37 595
13934.49 580
13935.60 583
13936.72 558
13937.83 591
13938.95 583
13940.06 526
13941.18 577
13942.30 569
13943.41 582
13944.53 619
13945.64 572
13946.76 586
13947.87 569
13948.99 543
13950.11 536
13951.22 605
13952.34 551
13953.45 532
13954.57 567
13955.69 592
13956.80 575
13957.92 537
13959.04 564
13960.15 570
13961.27 583
13962.39 583
13963.50 546
13964.62 560
13965.73 549
13966.85 540
13967.97 555
13969.08 539
13970.20 528
13971.32 569
13972.44 534
13973.55 502
13974.67 595
13975.79 553
13976.90 523
13978.02 535
13979.14 507
13980.25 544
13981.37 509
13982.49 538
13983.61 542
13984.72 566
13985.84 550
13986.96 524
13988.08 505
13989.19 486
13990.31 517
13991.43 573
13992.55 537
13993.66 519
13994.78 531
13995.90 555
13997.02 594
13998.14 541
13999.25 565
14000.37 533
14001.49 569
14002.61 561
14003.73 547
14004.84 583
14005.96 547
14007.08 555
14008.20 569
14009.32 586
14010.44 539
14011.55 543
14012.67 567
14013.79 565
14014.91 509
14016.03 512
14017.15 579
14018.27 610
14019.38 609
14020.50 601
14021.62 630
14022.74 614
14023.86 568
14024.98 573
14026.10 599
14027.22 556
14028.34 639
14029.46 635
14030.57 546
14031.69 563
14032.81 591
14033.93 603
14035.05 587
14036.17 553
14037.29 558
14038.41 577
14039.53 559
14040.65 563
14041.77 561
14042.89 579
14044.01 587
14045.13 563
14046.25 564
14047.37 579
14048.49 567
14049.61 574
14050.73 557
14051.85 565
14052.97 556
14054.09 531
14055.21 602
14056.33 575
14057.45 526
14058.57 568
14059.69 556
14060.81 561
14061.93 578
14063.05 571
14064.17 568
14065.29 529
14066.41 523
14067.53 516
14068.65 553
14069.78 579
14070.90 539
14072.02 618
14073.14 539
14074.26 531
14075.38 527
14076.50 567
14077.62 575
14078.74 594
14079.86 556
14080.99 540
14082.11 572
14083.23 568
14084.35 571
14085.47 606
14086.59 593
14087.71 610
14088.84 625
14089.96 608
14091.08 588
14092.20 618
14093.32 605
14094.44 631
14095.57 634
14096.69 604
14097.81 637
14098.93 621
14100.05 606
14101.18 620
14102.30 675
14103.42 666
14104.54 645
14105.66 630
14106.79 642
14107.91 635
14109.03 600
14110.15 638
14111.28 603
14112.40 585
14113.52 596
14114.64 582
14115.77 569
14116.89 552
14118.01 548
14119.13 563
14120.26 512
14121.38 584
14122.50 573
14123.63 597
14124.75 537
14125.87 557
14126.99 571
14128.12 560
14129.24 543
14130.36 551
14131.49 568
14132.61 513
14133.73 508
14134.86 570
14135.98 477
14137.10 496
14138.23 526
14139.35 477
14140.47 511
14141.60 541
14142.72 577
14143.85 554
14144.97 538
14146.09 547
14147.22 534
14148.34 492
14149.47 539
14150.59 565
14151.71 586
14152.84 528
14153.96 541
14155.09 529
14156.21 513
14157.33 492
14158.46 463
14159.58 472
14160.71 470
14161.83 522
14162.96 506
14164.08 506
14165.21 524
14166.33 543
14167.45 544
14168.58 532
14169.70 525
14170.83 478
14171.95 509
14173.08 512
14174.20 472
14175.33 518
14176.45 488
14177.58 536
14178.70 527
14179.83 503
14180.95 484
14182.08 500
14183.20 483
14184.33 497
14185.46 490
14186.58 507
14187.71 469
14188.83 493
14189.96 483
14191.08 497
14192.21 486
14193.33 518
14194.46 485
14195.59 470
14196.71 463
14197.84 491
14198.96 475
14200.09 496
14201.22 521
14202.34 453
14203.47 478
14204.59 441
14205.72 449
14206.85 480
14207.97 479
14209.10 441
14210.23 480
14211.35 463
14212.48 514
14213.61 407
14214.73 444
14215.86 471
14216.99 489
14218.11 469
14219.24 429
14220.37 434
14221.49 465
14222.62 477
14223.75 479
14224.87 428
14226.00 467
14227.13 483
14228.25 512
14229.38 478
14230.51 436
14231.64 491
14232.76 459
14233.89 441
14235.02 438
14236.14 472
14237.27 429
14238.40 461
14239.53 429
14240.66 413
14241.78 428
14242.91 419
14244.04 410
14245.17 454
14246.29 441
14247.42 426
14248.55 417
14249.68 430
14250.81 457
14251.93 444
14253.06 408
14254.19 436
14255.32 441
14256.45 457
14257.57 441
14258.70 451
14259.83 407
14260.96 381
14262.09 423
14263.22 436
14264.34 383
14265.47 438
14266.60 444
14267.73 400
14268.86 414
14269.99 412
14271.12 426
14272.25 450
14273.37 393
14274.50 394
14275.63 438
14276.76 424
14277.89 482
14279.02 458
14280.15 409
14281.28 377
14282.41 429
14283.54 403
14284.67 400
14285.80 386
14286.92 403
14288.05 395
14289.18 388
14290.31 418
14291.44 419
14292.57 458
14293.70 422
14294.83 448
14295.96 422
14297.09 375
14298.22 423
14299.35 382
14300.48 391
14301.61 393
14302.74 382
14303.87 424
14305.00 440
14306.13 390
14307.26 373
14308.39 405
14309.52 365
14310.65 396
14311.78 377
14312.91 402
14314.04 396
14315.18 407
14316.31 352
14317.44 369
14318.57 413
14319.70 380
14320.83 383
14321.96 396
14323.09 442
14324.22 413
14325.35 386
14326.48 390
14327.61 443
14328.75 401
14329.88 359
14331.01 407
14332.14 419
14333.27 414
14334.40 402
14335.53 481
14336.66 427
14337.80 368
14338.93 438
14340.06 438
14341.19 397
14342.32 387
14343.45 391
14344.59 393
14345.72 402
14346.85 443
14347.98 399
14349.11 364
14350.24 384
14351.38 401
14352.51 440
14353.64 401
14354.77 383
14355.91 390
14357.04 379
14358.17 378
14359.30 387
14360.43 400
14361.57 386
14362.70 407
14363.83 378
14364.96 370
14366.10 376
14367.23 409
14368.36 400
14369.49 381
14370.63 404
14371.76 428
14372.89 438
14374.03 430
14375.16 363
14376.29 362
14377.42 392
14378.56 394
14379.69 373
14380.82 408
14381.96 366
14383.09 417
14384.22 394
14385.36 413
14386.49 397
14387.62 383
14388.76 380
14389.89 373
14391.02 390
14392.16 377
14393.29 435
14394.43 383
14395.56 368
14396.69 464
14397.83 439
14398.96 381
14400.09 369
14401.23 377
14402.36 420
14403.50 396
14404.63 388
14405.76 431
14406.90 426
14408.03 387
14409.17 388
14410.30 393
14411.44 422
14412.57 397
14413.70 437
14414.84 407
14415.97 403
14417.11 375
14418.24 395
14419.38 426
14420.51 405
14421.65 417
14422.78 362
14423.92 400
14425.05 382
14426.19 388
14427.32 423
14428.46 410
14429.59 394
14430.73 397
14431.86 385
14433.00 384
14434.13 436
14435.27 428
14436.40 410
14437.54 421
14438.67 438
14439.81 370
14440.95 376
14442.08 419
14443.22 385
14444.35 412
14445.49 427
14446.62 386
14447.76 406
14448.90 427
14450.03 391
14451.17 418
14452.30 398
14453.44 454
14454.58 414
14455.71 445
14456.85 443
14457.98 383
14459.12 388
14460.26 417
14461.39 486
14462.53 408
14463.67 434
14464.80 469
14465.94 428
14467.07 464
14468.21 485
14469.35 439
14470.48 439
14471.62 454
14472.76 443
14473.90 456
14475.03 474
14476.17 438
14477.31 507
14478.44 472
14479.58 490
14480.72 438
14481.85 458
14482.99 456
14484.13 462
14485.27 418
14486.40 430
14487.54 436
14488.68 411
14489.82 390
14490.95 415
14492.09 414
14493.23 408
14494.37 446
14495.50 441
14496.64 407
14497.78 426
14498.92 437
14500.05 404
14501.19 374
14502.33 397
14503.47 416
14504.61 402
14505.74 426
14506.88 411
14508.02 396
14509.16 420
14510.30 412
14511.44 432
14512.57 461
14513.71 433
14514.85 417
14515.99 407
14517.13 418
14518.27 384
14519.41 386
14520.54 383
14521.68 401
14522.82 401
14523.96 414
14525.10 396
14526.24 363
14527.38 360
14528.52 383
14529.65 382
14530.79 389
14531.93 378
14533.07 406
14534.21 387
14535.35 417
14536.49 395
14537.63 406
14538.77 380
14539.91 409
14541.05 387
14542.19 375
14543.33 397
14544.47 377
14545.61 393
14546.75 428
14547.89 414
14549.02 408
14550.16 410
14551.30 411
14552.44 395
14553.58 427
14554.72 393
14555.86 484
14557.00 424
14558.14 433
14559.29 439
14560.43 419
14561.57 358
14562.71 420
14563.85 369
14564.99 379
14566.13 411
14567.27 425
14568.41 384
14569.55 405
14570.69 396
14571.83 360
14572.97 416
14574.11 429
14575.25 453
14576.39 424
14577.53 442
14578.68 458
14579.82 485
14580.96 447
14582.10 406
14583.24 378
14584.38 417
14585.52 445
14586.66 431
14587.80 432
14588.95 450
14590.09 444
14591.23 417
14592.37 417
14593.51 411
14594.65 434
14595.79 461
14596.94 430
14598.08 446
14599.22 454
14600.36 430
14601.50 444
14602.65 444
14603.79 465
14604.93 438
14606.07 415
14607.21 384
14608.36 436
14609.50 434
14610.64 421
14611.78 412
14612.92 466
14614.07 444
14615.21 453
14616.35 447
14617.49 438
14618.64 457
14619.78 462
14620.92 445
14622.06 478
14623.21 508
14624.35 480
14625.49 502
14626.64 508
14627.78 512
14628.92 459
14630.06 448
14631.21 515
14632.35 517
14633.49 530
14634.64 502
14635.78 498
14636.92 517
14638.07 530
14639.21 509
14640.35 492
14641.50 492
14642.64 524
14643.78 523
14644.93 515
14646.07 485
14647.21 507
14648.36 515
14649.50 470
14650.65 478
14651.79 499
14652.93 455
14654.08 463
14655.22 496
14656.37 425
14657.51 441
14658.65 418
14659.80 394
14660.94 423
14662.09 451
14663.23 474
14664.37 412
14665.52 434
14666.66 436
14667.81 453
14668.95 483
14670.10 482
14671.24 411
14672.39 437
14673.53 430
14674.68 430
14675.82 412
14676.97 392
14678.11 430
14679.25 389
14680.40 420
14681.54 420
14682.69 421
14683.83 425
14684.98 444
14686.13 418
14687.27 431
14688.42 397
14689.56 375
14690.71 383
14691.85 388
14693.00 390
14694.14 374
14695.29 403
14696.43 397
14697.58 358
14698.72 401
14699.87 418
14701.02 402
14702.16 397
14703.31 398
14704.45 435
14705.60 449
14706.75 397
14707.89 386
14709.04 380
14710.18 424
14711.33 391
14712.48 394
14713.62 386
14714.77 364
14715.92 384
14717.06 360
14718.21 420
14719.35 418
14720.50 418
14721.65 404
14722.79 361
14723.94 374
14725.09 382
14726.23 372
14727.38 412
14728.53 366
14729.67 435
14730.82 399
14731.97 393
14733.12 377
14734.26 392
14735.41 368
14736.56 352
14737.70 401
14738.85 373
14740.00 414
14741.15 366
14742.29 368
14743.44 375
14744.59 353
14745.74 391
14746.88 360
14748.03 360
14749.18 376
14750.33 397
14751.47 401
14752.62 407
14753.77 385
14754.92 412
14756.07 423
14757.21 474
14758.36 398
14759.51 379
14760.66 410
14761.81 438
14762.95 381
14764.10 331
14765.25 381
14766.40 430
14767.55 367
14768.70 388
14769.84 383
14770.99 396
14772.14 390
14773.29 406
14774.44 387
14775.59 404
14776.74 393
14777.88 428
14779.03 403
14780.18 407
14781.33 420
14782.48 419
14783.63 385
14784.78 449
14785.93 444
14787.08 457
14788.22 444
14789.37 445
14790.52 447
14791.67 437
14792.82 449
14793.97 416
14795.12 429
14796.27 430
14797.42 446
14798.57 469
14799.72 444
14800.87 416
14802.02 447
14803.17 409
14804.32 429
14805.47 440
14806.62 388
14807.77 382
14808.92 412
14810.07 462
14811.22 411
14812.37 431
14813.52 441
14814.67 451
14815.82 426
14816.97 365
14818.12 365
14819.27 431
14820.42 425
14821.57 422
14822.72 409
14823.87 406
14825.02 396
14826.17 423
14827.32 398
14828.47 363
14829.62 382
14830.78 417
14831.93 405
14833.08 405
14834.23 378
14835.38 412
14836.53 355
14837.68 380
14838.83 380
14839.98 393
14841.13 383
14842.29 358
14843.44 388
14844.59 417
14845.74 359
14846.89 341
14848.04 406
14849.19 370
14850.35 345
14851.50 337
14852.65 346
14853.80 366
14854.95 373
14856.10 347
14857.26 345
14858.41 383
14859.56 383
14860.71 388
14861.86 334
14863.02 289
14864.17 357
14865.32 346
14866.47 361
14867.63 358
14868.78 365
14869.93 371
14871.08 349
14872.23 360
14873.39 361
14874.54 318
14875.69 343
14876.84 345
14878.00 355
14879.15 390
14880.30 356
14881.46 335
14882.61 359
14883.76 336
14884.91 369
14886.07 349
14887.22 345
14888.37 339
14889.53 323
14890.68 370
14891.83 324
14892.99 374
14894.14 361
14895.29 347
14896.45 410
14897.60 388
14898.75 318
14899.91 347
14901.06 321
14902.21 364
14903.37 366
14904.52 388
14905.67 328
14906.83 334
14907.98 384
14909.14 335
14910.29 313
14911.44 315
14912.60 358
14913.75 363
14914.91 350
14916.06 357
14917.21 335
14918.37 345
14919.52 375
14920.68 320
14921.83 297
14922.99 355
14924.14 370
14925.30 336
14926.45 317
14927.60 325
14928.76 316
14929.91 347
14931.07 326
14932.22 362
14933.38 375
14934.53 333
14935.69 344
14936.84 361
14938.00 373
14939.15 363
14940.31 383
14941.46 388
14942.62 367
14943.77 332
14944.93 301
14946.08 347
14947.24 369
14948.39 348
14949.55 293
14950.71 344
14951.86 330
14953.02 348
14954.17 351
14955.33 409
14956.48 375
14957.64 345
14958.80 328
14959.95 297
14961.11 351
14962.26 330
14963.42 333
14964.57 365
14965.73 324
14966.89 380
14968.04 326
14969.20 320
14970.36 339
14971.51 328
14972.67 335
14973.82 358
14974.98 352
14976.14 291
14977.29 325
14978.45 319
14979.61 343
14980.76 336
14981.92 306
14983.08 307
14984.23 319
14985.39 302
14986.55 322
14987.70 340
14988.86 336
14990.02 321
14991.18 321
14992.33 350
14993.49 340
14994.65 363
14995.80 299
14996.96 294
14998.12 323
14999.28 312
15000.43 283
15001.59 320
15002.75 295
15003.91 293
15005.06 278
15006.22 319
15007.38 304
15008.54 280
15009.69 297
15010.85 325
15012.01 334
15013.17 308
15014.33 334
15015.48 301
15016.64 282
15017.80 229
15018.96 308
15020.12 297
15021.27 286
15022.43 307
15023.59 358
15024.75 302
15025.91 300
15027.07 277
15028.23 304
15029.38 293
15030.54 278
15031.70 277
15032.86 290
15034.02 315
15035.18 305
15036.34 272
15037.49 275
15038.65 325
15039.81 324
15040.97 306
15042.13 282
15043.29 293
15044.45 326
15045.61 291
15046.77 299
15047.93 323
15049.09 311
15050.24 312
15051.40 303
15052.56 278
15053.72 332
15054.88 323
15056.04 257
15057.20 291
15058.36 294
15059.52 297
15060.68 286
15061.84 262
15063.00 255
15064.16 251
15065.32 277
15066.48 302
15067.64 261
15068.80 261
15069.96 282
15071.12 271
15072.28 282
15073.44 282
15074.60 320
15075.76 301
15076.92 274
15078.08 270
15079.24 278
15080.40 306
15081.56 296
15082.72 268
15083.89 266
15085.05 306
15086.21 325
15087.37 307
15088.53 308
15089.69 270
15090.85 310
15092.01 295
15093.17 277
15094.33 282
15095.49 270
15096.66 278
15097.82 321
15098.98 302
15100.14 277
15101.30 304
15102.46 307
15103.62 330
15104.78 308
15105.95 296
15107.11 278
15108.27 287
15109.43 295
15110.59 291
15111.75 298
15112.92 317
15114.08 288
15115.24 273
15116.40 263
15117.56 248
15118.73 257
15119.89 273
15121.05 328
15122.21 279
15123.37 262
15124.54 276
15125.70 276
15126.86 259
15128.02 274
15129.19 291
15130.35 291
15131.51 286
15132.67 347
15133.84 262
15135.00 281
15136.16 275
15137.32 289
15138.49 300
15139.65 291
15140.81 276
15141.97 270
15143.14 280
15144.30 250
15145.46 273
15146.63 294
15147.79 287
15148.95 319
15150.12 270
15151.28 260
15152.44 260
15153.61 285
15154.77 314
15155.93 299
15157.10 285
15158.26 320
15159.42 262
15160.59 308
15161.75 307
15162.91 283
15164.08 309
15165.24 283
15166.41 270
15167.57 296
15168.73 278
15169.90 304
15171.06 307
15172.23 296
15173.39 286
15174.55 312
15175.72 358
15176.88 309
15178.05 290
15179.21 283
15180.38 297
15181.54 275
15182.70 284
15183.87 328
15185.03 310
15186.20 297
15187.36 334
15188.53 292
15189.69 301
15190.86 305
15192.02 297
15193.19 326
15194.35 279
15195.52 314
15196.68 330
15197.85 326
15199.01 365
15200.18 319
15201.34 304
15202.51 289
15203.67 287
15204.84 301
15206.00 293
15207.17 287
15208.33 282
15209.50 331
15210.66 314
15211.83 305
15213.00 295
15214.16 292
15215.33 276
15216.49 306
15217.66 287
15218.82 298
15219.99 310
15221.16 290
15222.32 312
15223.49 312
15224.65 310
15225.82 297
15226.99 311
15228.15 337
15229.32 356
15230.49 290
15231.65 325
15232.82 374
15233.98 350
15235.15 318
15236.32 331
15237.48 340
15238.65 330
15239.82 311
15240.98 315
15242.15 315
15243.32 342
15244.48 317
15245.65 337
15246.82 300
15247.98 331
15249.15 313
15250.32 315
15251.49 328
15252.65 288
15253.82 298
15254.99 263
15256.16 302
15257.32 280
15258.49 300
15259.66 357
15260.82 320
15261.99 275
15263.16 303
15264.33 308
15265.49 274
15266.66 295
15267.83 273
15269.00 318
15270.17 321
15271.33 289
15272.50 300
15273.67 281
15274.84 260
15276.01 292
15277.17 290
15278.34 296
15279.51 295
15280.68 299
15281.85 295
15283.01 308
15284.18 312
15285.35 293
15286.52 284
15287.69 305
15288.86 328
15290.03 289
15291.19 291
15292.36 280
15293.53 251
15294.70 269
15295.87 273
15297.04 311
15298.21 288
15299.38 257
15300.54 253
15301.71 259
15302.88 280
15304.05 311
15305.22 272
15306.39 287
15307.56 300
15308.73 262
15309.90 256
15311.07 267
15312.24 258
15313.41 287
15314.58 306
15315.75 264
15316.92 304
15318.09 288
15319.25 276
15320.42 274
15321.59 264
15322.76 266
15323.93 299
15325.10 323
15326.27 289
15327.44 285
15328.61 299
15329.78 294
15330.95 295
15332.12 315
15333.29 264
15334.46 270
15335.64 269
15336.81 321
15337.98 301
15339.15 270
15340.32 261
15341.49 288
15342.66 285
15343.83 295
15345.00 304
15346.17 297
15347.34 264
15348.51 270
15349.68 294
15350.85 284
15352.02 272
15353.20 284
15354.37 268
15355.54 276
15356.71 280
15357.88 296
15359.05 289
15360.22 292
15361.39 270
15362.57 259
15363.74 270
15364.91 314
15366.08 343
15367.25 346
15368.42 286
15369.59 292
15370.77 262
15371.94 312
15373.11 292
15374.28 281
15375.45 269
15376.63 277
15377.80 279
15378.97 260
15380.14 282
15381.31 281
15382.49 291
15383.66 313
15384.83 335
15386.00 266
15387.17 279
15388.35 269
15389.52 231
15390.69 266
15391.86 292
15393.04 286
15394.21 268
15395.38 343
15396.55 303
15397.73 319
15398.90 287
15400.07 286
15401.25 262
15402.42 285
15403.59 291
15404.76 258
15405.94 271
15407.11 290
15408.28 284
15409.46 250
15410.63 253
15411.80 283
15412.98 323
15414.15 321
15415.32 288
15416.50 250
15417.67 270
15418.84 303
15420.02 313
15421.19 262
15422.36 283
15423.54 276
15424.71 302
15425.89 261
15427.06 240
15428.23 256
15429.41 284
15430.58 285
15431.76 235
15432.93 268
15434.10 236
15435.28 244
15436.45 258
15437.63 264
15438.80 270
15439.97 283
15441.15 261
15442.32 291
15443.50 274
15444.67 263
15445.85 235
15447.02 291
15448.20 315
15449.37 256
15450.55 234
15451.72 251
15452.89 274
15454.07 327
15455.24 305
15456.42 283
15457.59 261
15458.77 254
15459.94 306
15461.12 319
15462.30 293
15463.47 276
15464.65 310
15465.82 255
15467.00 285
15468.17 293
15469.35 308
15470.52 303
15471.70 287
15472.87 290
15474.05 286
15475.22 260
15476.40 272
15477.58 248
15478.75 297
15479.93 293
15481.10 299
15482.28 317
15483.46 298
15484.63 282
15485.81 280
15486.98 299
15488.16 278
15489.34 241
15490.51 265
15491.69 247
15492.87 320
15494.04 324
15495.22 258
15496.39 288
15497.57 309
15498.75 290
15499.92 260
15501.10 254
15502.28 277
15503.45 273
15504.63 278
15505.81 278
15506.98 267
15508.16 301
15509.34 285
15510.52 317
15511.69 311
15512.87 296
15514.05 304
15515.22 329
15516.40 255
15517.58 250
15518.76 304
15519.93 321
15521.11 310
15522.29 285
15523.47 283
15524.64 240
15525.82 303
15527.00 316
15528.18 254
15529.35 242
15530.53 280
15531.71 257
15532.89 260
15534.07 294
15535.24 282
15536.42 260
15537.60 277
15538.78 309
15539.96 276
15541.13 287
15542.31 284
15543.49 286
15544.67 291
15545.85 267
15547.03 297
15548.20 291
15549.38 317
15550.56 332
15551.74 328
15552.92 319
15554.10 287
15555.28 288
15556.45 305
15557.63 297
15558.81 290
15559.99 307
15561.17 319
15562.35 298
15563.53 270
15564.71 285
15565.89 312
15567.07 308
15568.24 295
15569.42 285
15570.60 306
15571.78 252
15572.96 256
15574.14 308
15575.32 302
15576.50 286
15577.68 315
15578.86 303
15580.04 304
15581.22 281
15582.40 276
15583.58 343
15584.76 338
15585.94 295
15587.12 299
15588.30 369
15589.48 352
15590.66 325
15591.84 311
15593.02 315
15594.20 324
15595.38 316
15596.56 365
15597.74 329
15598.92 285
15600.10 312
15601.28 326
15602.46 332
15603.64 307
15604.82 297
15606.00 336
15607.18 320
15608.36 315
15609.55 314
15610.73 322
15611.91 334
15613.09 332
15614.27 300
15615.45 337
15616.63 330
15617.81 379
15618.99 333
15620.17 329
15621.36 349
15622.54 320
15623.72 339
15624.90 325
15626.08 327
15627.26 357
15628.44 306
15629.63 357
15630.81 341
15631.99 376
15633.17 348
15634.35 320
15635.53 347
15636.72 381
15637.90 423
15639.08 380
15640.26 377
15641.44 365
15642.63 381
15643.81 379
15644.99 375
15646.17 367
15647.35 383
15648.54 410
15649.72 375
15650.90 411
15652.08 390
15653.27 367
15654.45 348
15655.63 345
15656.81 378
15658.00 384
15659.18 355
15660.36 370
15661.54 333
15662.73 360
15663.91 383
15665.09 358
15666.28 402
15667.46 410
15668.64 404
15669.82 434
15671.01 398
15672.19 418
15673.37 429
15674.56 426
15675.74 390
15676.92 391
15678.11 390
15679.29 367
15680.47 368
15681.66 370
15682.84 355
15684.03 370
15685.21 411
15686.39 409
15687.58 385
15688.76 348
15689.94 352
15691.13 369
15692.31 363
15693.50 341
15694.68 362
15695.86 371
15697.05 385
15698.23 382
15699.42 362
15700.60 360
15701.78 357
15702.97 386
15704.15 373
15705.34 386
15706.52 393
15707.71 378
15708.89 349
15710.08 419
15711.26 403
15712.45 376
15713.63 392
15714.81 412
15716.00 405
15717.18 401
15718.37 392
15719.55 412
15720.74 441
15721.92 373
15723.11 411
15724.29 409
15725.48 388
15726.66 367
15727.85 412
15729.04 387
15730.22 413
15731.41 403
15732.59 400
15733.78 388
15734.96 401
15736.15 387
15737.33 338
15738.52 392
15739.71 382
15740.89 405
15742.08 406
15743.26 423
15744.45 410
15745.63 382
15746.82 418
15748.01 429
15749.19 426
15750.38 425
15751.56 413
15752.75 411
15753.94 413
15755.12 435
15756.31 473
15757.50 463
15758.68 436
15759.87 413
15761.06 413
15762.24 413
15763.43 400
15764.62 430
15765.80 393
15766.99 397
15768.18 382
15769.36 385
15770.55 391
15771.74 410
15772.92 406
15774.11 388
15775.30 409
15776.48 432
15777.67 400
15778.86 397
15780.05 365
15781.23 341
15782.42 359
15783.61 442
15784.80 408
15785.98 355
15787.17 383
15788.36 379
15789.55 398
15790.73 421
15791.92 416
15793.11 413
15794.30 435
15795.48 379
15796.67 386
15797.86 367
15799.05 337
15800.24 339
15801.42 405
15802.61 368
15803.80 381
15804.99 375
15806.18 375
15807.37 369
15808.55 355
15809.74 360
15810.93 320
15812.12 393
15813.31 407
15814.50 370
15815.68 322
15816.87 341
15818.06 372
15819.25 356
15820.44 367
15821.63 327
15822.82 361
15824.01 360
15825.19 354
15826.38 338
15827.57 339
15828.76 379
15829.95 380
15831.14 387
15832.33 375
15833.52 333
15834.71 356
15835.90 331
15837.09 328
15838.28 340
15839.47 347
15840.66 309
15841.84 349
15843.03 355
15844.22 372
15845.41 380
15846.60 353
15847.79 322
15848.98 329
15850.17 337
15851.36 316
15852.55 332
15853.74 342
15854.93 336
15856.12 339
15857.31 336
15858.50 322
15859.69 299
15860.88 321
15862.07 365
15863.26 342
15864.46 287
15865.65 336
15866.84 321
15868.03 353
15869.22 325
15870.41 334
15871.60 314
15872.79 348
15873.98 357
15875.17 378
15876.36 362
15877.55 355
15878.74 326
15879.94 332
15881.13 340
15882.32 326
15883.51 308
15884.70 285
15885.89 298
15887.08 316
15888.27 349
15889.46 336
15890.66 353
15891.85 308
15893.04 306
15894.23 356
15895.42 338
15896.61 344
15897.81 358
15899.00 330
15900.19 323
15901.38 330
15902.57 300
15903.76 362
15904.96 362
15906.15 327
15907.34 304
15908.53 387
15909.72 303
15910.92 338
15912.11 330
15913.30 380
15914.49 339
15915.69 304
15916.88 304
15918.07 311
15919.26 325
15920.46 335
15921.65 353
15922.84 321
15924.03 335
15925.23 352
15926.42 327
15927.61 316
15928.81 298
15930.00 299
15931.19 340
15932.38 407
15933.58 391
15934.77 332
15935.96 356
15937.16 330
15938.35 343
15939.54 338
15940.74 327
15941.93 403
15943.12 359
15944.32 341
15945.51 366
15946.70 350
15947.90 336
15949.09 312
15950.28 299
15951.48 310
15952.67 311
15953.87 314
15955.06 299
15956.25 270
15957.45 286
15958.64 324
15959.84 319
15961.03 312
15962.22 308
15963.42 263
15964.61 293
15965.81 278
15967.00 297
15968.19 294
15969.39 319
15970.58 313
15971.78 330
15972.97 280
15974.17 308
15975.36 279
15976.56 275
15977.75 310
15978.95 303
15980.14 303
15981.34 279
15982.53 312
15983.72 319
15984.92 301
15986.11 266
15987.31 288
15988.50 268
15989.70 281
15990.90 301
15992.09 313
15993.29 305
15994.48 311
15995.68 286
15996.87 263
15998.07 306
15999.26 282
16000.46 262
16001.65 285
16002.85 266
16004.05 256
16005.24 271
16006.44 268
16007.63 293
16008.83 259
16010.02 249
16011.22 300
16012.42 274
16013.61 276
16014.81 240
16016.00 226
16017.20 255
16018.40 288
16019.59 299
16020.79 250
16021.99 254
16023.18 283
16024.38 254
16025.58 274
16026.77 258
16027.97 260
16029.16 261
16030.36 253
16031.56 266
16032.76 290
16033.95 296
16035.15 271
16036.35 277
16037.54 280
16038.74 279
16039.94 278
16041.13 270
16042.33 240
16043.53 292
16044.73 276
16045.92 277
16047.12 291
16048.32 252
16049.51 222
16050.71 247
16051.91 252
16053.11 275
16054.30 265
16055.50 266
16056.70 281
16057.90 268
16059.10 303
16060.29 273
16061.49 265
16062.69 247
16063.89 275
16065.08 247
16066.28 268
16067.48 276
16068.68 245
16069.88 214
16071.07 221
16072.27 277
16073.47 264
16074.67 255
16075.87 267
16077.07 238
16078.26 247
16079.46 258
16080.66 260
16081.86 266
16083.06 246
16084.26 266
16085.46 235
16086.66 251
16087.85 254
16089.05 276
16090.25 210
16091.45 265
16092.65 245
16093.85 283
16095.05 277
16096.25 280
16097.45 281
16098.65 286
16099.84 275
16101.04 236
16102.24 239
16103.44 251
16104.64 261
16105.84 232
16107.04 237
16108.24 236
16109.44 220
16110.64 227
16111.84 250
16113.04 261
16114.24 280
16115.44 270
16116.64 249
16117.84 275
16119.04 214
16120.24 269
16121.44 264
16122.64 241
16123.84 246
16125.04 232
16126.24 220
16127.44 230
16128.64 249
16129.84 246
16131.04 256
16132.24 213
16133.44 244
16134.64 223
16135.84 216
16137.04 227
16138.25 265
16139.45 229
16140.65 244
16141.85 217
16143.05 260
16144.25 238
16145.45 218
16146.65 268
16147.85 261
16149.05 255
16150.25 228
16151.46 212
16152.66 255
16153.86 252
16155.06 238
16156.26 255
16157.46 266
16158.66 231
16159.87 240
16161.07 246
16162.27 250
16163.47 234
16164.67 204
16165.87 216
16167.08 246
16168.28 201
16169.48 242
16170.68 245
16171.88 228
16173.09 227
16174.29 260
16175.49 240
16176.69 243
16177.89 229
16179.10 187
16180.30 207
16181.50 225
16182.70 232
16183.91 247
16185.11 238
16186.31 239
16187.51 230
16188.72 236
16189.92 233
16191.12 228
16192.32 254
16193.53 235
16194.73 207
16195.93 259
16197.13 218
16198.34 225
16199.54 250
16200.74 273
16201.95 235
16203.15 242
16204.35 211
16205.56 229
16206.76 221
16207.96 262
16209.17 252
16210.37 256
16211.57 250
16212.78 286
16213.98 269
16215.18 227
16216.39 240
16217.59 240
16218.79 300
16220.00 257
16221.20 215
16222.41 212
16223.61 247
16224.81 209
16226.02 241
16227.22 234
16228.43 296
16229.63 264
16230.83 285
16232.04 260
16233.24 224
16234.45 246
16235.65 214
16236.86 270
16238.06 265
16239.26 270
16240.47 271
16241.67 263
16242.88 237
16244.08 270
16245.29 266
16246.49 267
16247.70 254
16248.90 238
16250.11 257
16251.31 232
16252.52 247
16253.72 230
16254.93 257
16256.13 268
16257.34 237
16258.54 210
16259.75 246
16260.95 255
16262.16 281
16263.36 269
16264.57 228
16265.77 255
16266.98 229
16268.19 251
16269.39 265
16270.60 277
16271.80 299
16273.01 275
16274.21 264
16275.42 241
16276.63 275
16277.83 243
16279.04 227
16280.24 244
16281.45 226
16282.66 236
16283.86 265
16285.07 250
16286.27 229
16287.48 240
16288.69 268
16289.89 269
16291.10 284
16292.31 282
16293.51 261
16294.72 331
16295.93 272
16297.13 240
16298.34 243
16299.55 243
16300.75 277
16301.96 299
16303.17 261
16304.37 271
16305.58 256
16306.79 271
16307.99 254
16309.20 244
16310.41 284
16311.62 278
16312.82 260
16314.03 269
16315.24 251
16316.44 254
16317.65 268
16318.86 257
16320.07 264
16321.27 239
16322.48 269
16323.69 243
16324.90 287
16326.10 258
16327.31 264
16328.52 297
16329.73 253
16330.94 234
16332.14 256
16333.35 272
16334.56 235
16335.77 219
16336.98 241
16338.18 251
16339.39 215
16340.60 234
16341.81 255
16343.02 213
16344.23 259
16345.43 290
16346.64 240
16347.85 196
16349.06 216
16350.27 211
16351.48 252
16352.69 238
16353.89 243
16355.10 233
16356.31 239
16357.52 252
16358.73 269
16359.94 254
16361.15 244
16362.36 279
16363.57 229
16364.77 261
16365.98 231
16367.19 251
16368.40 264
16369.61 239
16370.82 217
16372.03 243
16373.24 221
16374.45 257
16375.66 234
16376.87 270
16378.08 279
16379.29 243
16380.50 227
16381.71 276
16382.92 230
16384.13 232
16385.34 243
16386.55 238
16387.76 219
16388.97 230
16390.18 245
16391.39 222
16392.60 227
16393.81 210
16395.02 233
16396.23 226
16397.44 239
16398.65 247
16399.86 213
16401.07 212
16402.28 242
16403.49 233
16404.70 205
16405.91 207
16407.12 220
16408.33 232
16409.54 202
16410.76 226
16411.97 215
16413.18 240
16414.39 241
16415.60 211
16416.81 208
16418.02 213
16419.23 209
16420.44 267
16421.66 203
16422.87 231
16424.08 229
16425.29 234
16426.50 229
16427.71 237
16428.92 226
16430.14 198
16431.35 218
16432.56 225
16433.77 206
16434.98 222
16436.19 214
16437.41 203
16438.62 235
16439.83 218
16441.04 240
16442.25 236
16443.47 249
16444.68 211
16445.89 232
16447.10 249
16448.31 211
16449.53 229
16450.74 205
16451.95 214
16453.16 228
16454.38 224
16455.59 226
16456.80 253
16458.01 252
16459.23 253
16460.44 227
16461.65 217
16462.86 216
16464.08 204
16465.29 197
16466.50 228
16467.72 205
16468.93 212
16470.14 252
16471.35 236
16472.57 257
16473.78 234
16474.99 211
16476.21 233
16477.42 212
16478.63 189
16479.85 206
16481.06 231
16482.27 219
16483.49 214
16484.70 218
16485.92 193
16487.13 210
16488.34 192
16489.56 238
16490.77 235
16491.98 216
16493.20 213
16494.41 233
16495.63 210
16496.84 192
16498.05 234
16499.27 200
16500.48 218
16501.70 209
16502.91 215
16504.13 218
16505.34 211
16506.55 231
16507.77 257
16508.98 212
16510.20 215
16511.41 232
16512.63 201
16513.84 219
16515.06 247
16516.27 238
16517.49 245
16518.70 203
16519.92 197
16521.13 227
16522.35 196
16523.56 181
16524.78 186
16525.99 193
16527.21 207
16528.42 224
16529.64 192
16530.85 198
16532.07 217
16533.28 217
16534.50 194
16535.71 189
16536.93 209
16538.14 228
16539.36 223
16540.58 220
16541.79 246
16543.01 207
16544.22 236
16545.44 225
16546.65 218
16547.87 253
16549.09 239
16550.30 221
16551.52 214
16552.73 216
16553.95 190
16555.17 221
16556.38 226
16557.60 210
16558.82 211
16560.03 186
16561.25 213
16562.46 244
16563.68 238
16564.90 221
16566.11 221
16567.33 242
16568.55 229
16569.76 180
16570.98 225
16572.20 216
16573.41 231
16574.63 230
16575.85 182
16577.07 207
16578.28 226
16579.50 247
16580.72 247
16581.93 223
16583.15 221
16584.37 269
16585.59 236
16586.80 255
16588.02 250
16589.24 260
16590.46 222
16591.67 222
16592.89 225
16594.11 220
16595.33 240
16596.54 230
16597.76 242
16598.98 236
16600.20 229
16601.41 219
16602.63 202
16603.85 247
16605.07 222
16606.29 232
16607.50 218
16608.72 219
16609.94 200
16611.16 233
16612.38 188
16613.60 237
16614.81 250
16616.03 211
16617.25 208
16618.47 238
16619.69 220
16620.91 207
16622.13 214
16623.34 199
16624.56 201
16625.78 246
16627.00 222
16628.22 234
16629.44 212
16630.66 230
16631.88 220
16633.10 226
16634.31 213
16635.53 210
16636.75 253
16637.97 216
16639.19 208
16640.41 239
16641.63 229
16642.85 201
16644.07 193
16645.29 223
16646.51 228
16647.73 213
16648.95 208
16650.17 189
16651.39 242
16652.61 204
16653.83 236
16655.05 181
16656.27 174
16657.49 240
16658.71 210
16659.93 194
16661.15 214
16662.37 208
16663.59 216
16664.81 178
16666.03 184
16667.25 213
16668.47 216
16669.69 239
16670.91 201
16672.13 189
16673.35 189
16674.57 196
16675.79 181
16677.01 184
16678.23 182
16679.45 216
16680.67 230
16681.89 225
16683.12 210
16684.34 206
16685.56 222
16686.78 212
16688.00 226
16689.22 241
16690.44 211
16691.66 201
16692.88 193
16694.11 225
16695.33 209
16696.55 199
16697.77 202
16698.99 193
16700.21 185
16701.43 194
16702.66 235
16703.88 255
16705.10 228
16706.32 201
16707.54 197
16708.77 245
16709.99 215
16711.21 192
16712.43 214
16713.65 189
16714.87 167
16716.10 173
16717.32 205
16718.54 238
16719.76 234
16720.99 210
16722.21 208
16723.43 208
16724.65 220
16725.88 216
16727.10 195
16728.32 178
16729.54 194
16730.77 213
16731.99 229
16733.21 182
16734.43 205
16735.66 203
16736.88 218
16738.10 183
16739.33 177
16740.55 181
16741.77 173
16742.99 199
16744.22 182
16745.44 203
16746.66 182
16747.89 209
16749.11 201
16750.33 179
16751.56 187
16752.78 216
16754.00 244
16755.23 217
16756.45 208
16757.68 232
16758.90 216
16760.12 222
16761.35 205
16762.57 187
16763.79 183
16765.02 215
16766.24 208
16767.47 189
16768.69 180
16769.91 195
16771.14 206
16772.36 198
16773.59 219
16774.81 216
16776.04 209
16777.26 232
16778.48 233
16779.71 214
16780.93 206
16782.16 193
16783.38 159
16784.61 180
16785.83 147
16787.06 190
16788.28 208
16789.51 245
16790.73 224
16791.96 172
16793.18 217
16794.41 217
16795.63 223
16796.86 208
16798.08 205
16799.31 180
16800.53 243
16801.76 232
16802.98 196
16804.21 206
16805.43 189
16806.66 207
16807.88 216
16809.11 225
16810.33 195
16811.56 185
16812.79 218
16814.01 226
16815.24 221
16816.46 193
16817.69 194
16818.91 194
16820.14 192
16821.37 214
16822.59 195
16823.82 234
16825.04 226
16826.27 203
16827.50 215
16828.72 209
16829.95 233
16831.18 232
16832.40 207
16833.63 180
16834.86 204
16836.08 185
16837.31 207
16838.53 208
16839.76 186
16840.99 218
16842.21 205
16843.44 221
16844.67 179
16845.90 193
16847.12 214
16848.35 213
16849.58 209
16850.80 195
16852.03 187
16853.26 234
16854.48 209
16855.71 199
16856.94 197
16858.17 208
16859.39 214
16860.62 227
16861.85 240
16863.08 223
16864.30 221
16865.53 236
16866.76 219
16867.99 194
16869.21 222
16870.44 227
16871.67 238
16872.90 253
16874.13 235
16875.35 237
16876.58 235
16877.81 233
16879.04 255
16880.27 249
16881.49 284
16882.72 293
16883.95 277
16885.18 236
16886.41 219
16887.64 262
16888.86 285
16890.09 250
16891.32 230
16892.55 260
16893.78 277
16895.01 222
16896.24 230
16897.46 202
16898.69 230
16899.92 247
16901.15 229
16902.38 223
16903.61 222
16904.84 251
16906.07 228
16907.30 231
16908.53 240
16909.75 219
16910.98 240
16912.21 258
16913.44 246
16914.67 196
16915.90 201
16917.13 247
16918.36 195
16919.59 203
16920.82 194
16922.05 216
16923.28 203
16924.51 194
16925.74 205
16926.97 223
16928.20 226
16929.43 215
16930.66 233
16931.89 253
16933.12 193
16934.35 215
16935.58 221
16936.81 196
16938.04 207
16939.27 225
16940.50 215
16941.73 191
16942.96 229
16944.19 236
16945.42 223
16946.65 186
16947.88 180
16949.11 195
16950.34 205
16951.57 206
16952.80 183
16954.04 172
16955.27 192
16956.50 230
16957.73 222
16958.96 202
16960.19 207
16961.42 210
16962.65 201
16963.88 204
16965.11 188
16966.35 209
16967.58 207
16968.81 230
16970.04 217
16971.27 194
16972.50 219
16973.73 195
16974.97 176
16976.20 228
16977.43 199
16978.66 212
16979.89 198
16981.12 174
16982.36 180
16983.59 162
16984.82 188
16986.05 211
16987.28 210
16988.52 217
16989.75 194
16990.98 195
16992.21 170
16993.45 177
16994.68 228
16995.91 212
16997.14 184
16998.37 213
16999.61 226
17000.84 215
17002.07 189
17003.31 175
17004.54 179
17005.77 199
17007.00 227
17008.24 227
17009.47 195
17010.70 201
17011.93 212
17013.17 206
17014.40 211
17015.63 181
17016.87 191
17018.10 186
17019.33 220
17020.57 202
17021.80 233
17023.03 200
17024.27 203
17025.50 193
17026.73 161
17027.97 208
17029.20 177
17030.43 191
17031.67 216
17032.90 204
17034.14 179
17035.37 158
17036.60 172
17037.84 204
17039.07 203
17040.30 195
17041.54 202
17042.77 198
17044.01 167
17045.24 183
17046.47 213
17047.71 209
17048.94 181
17050.18 194
17051.41 165
17052.65 193
17053.88 235
17055.12 202
17056.35 177
17057.58 192
17058.82 208
17060.05 180
17061.29 187
17062.52 209
17063.76 187
17064.99 185
17066.23 198
17067.46 192
17068.70 203
17069.93 205
17071.17 218
17072.40 176
17073.64 184
17074.87 168
17076.11 170
17077.34 169
17078.58 171
17079.81 183
17081.05 193
17082.29 153
17083.52 196
17084.76 206
17085.99 173
17087.23 159
17088.46 168
17089.70 186
17090.94 238
17092.17 216
17093.41 175
17094.64 180
17095.88 201
17097.12 206
17098.35 194
17099.59 206
17100.82 186
17102.06 229
17103.30 205
17104.53 165
17105.77 181
17107.00 190
17108.24 183
17109.48 180
17110.71 186
17111.95 162
17113.19 186
17114.42 197
17115.66 197
17116.90 186
17118.13 186
17119.37 188
17120.61 187
17121.85 185
17123.08 179
17124.32 204
17125.56 176
17126.79 190
17128.03 191
17129.27 169
17130.50 199
17131.74 207
17132.98 194
17134.22 166
17135.45 179
17136.69 163
17137.93 176
17139.17 189
17140.40 180
17141.64 167
17142.88 187
17144.12 239
17145.36 195
17146.59 138
17147.83 142
17149.07 166
17150.31 192
17151.54 131
17152.78 159
17154.02 207
17155.26 169
17156.50 160
17157.74 177
17158.97 194
17160.21 185
17161.45 189
17162.69 201
17163.93 171
17165.17 216
17166.40 191
17167.64 173
17168.88 203
17170.12 161
17171.36 181
17172.60 176
17173.84 194
17175.08 200
17176.31 174
17177.55 194
17178.79 184
17180.03 189
17181.27 203
17182.51 184
17183.75 152
17184.99 174
17186.23 192
17187.47 169
17188.71 187
17189.94 182
17191.18 196
17192.42 166
17193.66 131
17194.90 167
17196.14 188
17197.38 179
17198.62 180
17199.86 159
17201.10 179
17202.34 196
17203.58 159
17204.82 199
17206.06 157
17207.30 169
17208.54 198
17209.78 200
17211.02 172
17212.26 207
17213.50 176
17214.74 179
17215.98 170
17217.22 155
17218.46 180
17219.70 177
17220.94 194
17222.18 204
17223.43 175
17224.67 199
17225.91 170
17227.15 189
17228.39 177
17229.63 162
17230.87 178
17232.11 169
17233.35 189
17234.59 192
17235.83 159
17237.08 178
17238.32 188
17239.56 175
17240.80 176
17242.04 188
17243.28 212
17244.52 190
17245.76 208
17247.01 227
17248.25 173
17249.49 208
17250.73 228
17251.97 197
17253.21 219
17254.46 178
17255.70 199
17256.94 201
17258.18 187
17259.42 171
17260.66 177
17261.91 206
17263.15 198
17264.39 178
17265.63 207
17266.87 200
17268.12 158
17269.36 150
17270.60 175
17271.84 169
17273.09 181
17274.33 173
17275.57 170
17276.81 172
17278.06 149
17279.30 191
17280.54 190
17281.78 178
17283.03 141
17284.27 186
17285.51 184
17286.76 210
17288.00 154
17289.24 190
17290.48 144
17291.73 174
17292.97 158
17294.21 178
17295.46 179
17296.70 172
17297.94 199
17299.19 224
17300.43 153
17301.67 191
17302.92 196
17304.16 186
17305.40 185
17306.65 179
17307.89 173
17309.14 148
17310.38 165
17311.62 186
17312.87 207
17314.11 171
17315.35 199
17316.60 178
17317.84 230
17319.09 204
17320.33 168
17321.58 182
17322.82 158
17324.06 193
17325.31 196
17326.55 193
17327.80 161
17329.04 192
17330.29 181
17331.53 161
17332.77 168
17334.02 159
17335.26 191
17336.51 161
17337.75 194
17339.00 178
17340.24 191
17341.49 193
17342.73 196
17343.98 218
17345.22 200
17346.47 157
17347.71 191
17348.96 186
17350.20 190
17351.45 177
17352.69 189
17353.94 156
17355.18 162
17356.43 187
17357.68 184
17358.92 189
17360.17 195
17361.41 192
17362.66 184
17363.90 211
17365.15 167
17366.39 182
17367.64 182
17368.89 175
17370.13 162
17371.38 191
17372.62 187
17373.87 193
17375.12 193
17376.36 147
17377.61 187
17378.85 170
17380.10 178
17381.35 166
17382.59 167
17383.84 182
17385.09 162
17386.33 170
17387.58 181
17388.83 178
17390.07 158
17391.32 139
17392.57 160
17393.81 170
17395.06 164
17396.31 196
17397.55 186
17398.80 179
17400.05 163
17401.29 204
17402.54 178
17403.79 164
17405.04 160
17406.28 168
17407.53 167
17408.78 180
17410.02 181
17411.27 200
17412.52 192
17413.77 153
17415.01 151
17416.26 165
17417.51 154
17418.76 142
17420.00 172
17421.25 167
17422.50 148
17423.75 161
17425.00 171
17426.24 160
17427.49 189
17428.74 183
17429.99 173
17431.24 196
17432.48 181
17433.73 182
17434.98 172
17436.23 170
17437.48 184
17438.73 141
17439.97 172
17441.22 179
17442.47 147
17443.72 182
17444.97 172
17446.22 177
17447.47 146
17448.71 195
17449.96 165
17451.21 132
17452.46 153
17453.71 177
17454.96 160
17456.21 153
17457.46 168
17458.71 154
17459.95 183
17461.20 156
17462.45 210
17463.70 187
17464.95 177
17466.20 173
17467.45 171
17468.70 154
17469.95 184
17471.20 171
17472.45 196
17473.70 186
17474.95 164
17476.20 153
17477.45 201
17478.70 181
17479.95 172
17481.20 175
17482.45 212
17483.70 213
17484.95 204
17486.20 192
17487.45 181
17488.70 204
17489.95 202
17491.20 195
17492.45 197
17493.70 194
17494.95 172
17496.20 161
17497.45 186
17498.70 180
17499.95 180
17501.20 175
17502.45 181
17503.70 183
17504.95 188
17506.20 159
17507.46 167
17508.71 192
17509.96 196
17511.21 211
17512.46 221
17513.71 178
17514.96 181
17516.21 205
17517.46 171
17518.71 182
17519.97 191
17521.22 170
17522.47 201
17523.72 196
17524.97 192
17526.22 252
17527.47 202
17528.73 202
17529.98 220
17531.23 152
17532.48 192
17533.73 205
17534.99 195
17536.24 177
17537.49 186
17538.74 206
17539.99 208
17541.25 231
17542.50 192
17543.75 189
17545.00 179
17546.25 226
17547.51 212
17548.76 210
17550.01 167
17551.26 171
17552.52 187
17553.77 198
17555.02 204
17556.27 218
17557.53 190
17558.78 204
17560.03 200
17561.28 222
17562.54 238
17563.79 200
17565.04 185
17566.30 209
17567.55 208
17568.80 156
17570.05 195
17571.31 208
17572.56 218
17573.81 195
17575.07 197
17576.32 227
17577.57 225
17578.83 196
17580.08 175
17581.33 183
17582.59 154
17583.84 185
17585.10 171
17586.35 176
17587.60 213
17588.86 177
17590.11 181
17591.36 209
17592.62 178
17593.87 226
17595.13 200
17596.38 175
17597.63 160
17598.89 175
17600.14 190
17601.40 208
17602.65 175
17603.90 200
17605.16 185
17606.41 139
17607.67 197
17608.92 188
17610.18 184
17611.43 157
17612.69 186
17613.94 188
17615.20 181
17616.45 176
17617.71 170
17618.96 195
17620.21 173
17621.47 185
17622.72 152
17623.98 174
17625.23 200
17626.49 194
17627.75 187
17629.00 197
17630.26 169
17631.51 191
17632.77 180
17634.02 169
17635.28 163
17636.53 143
17637.79 169
17639.04 170
17640.30 158
17641.55 182
17642.81 181
17644.07 159
17645.32 189
17646.58 183
17647.83 177
17649.09 177
17650.35 178
17651.60 163
17652.86 170
17654.11 191
17655.37 166
17656.63 151
17657.88 129
17659.14 174
17660.39 180
17661.65 185
17662.91 184
17664.16 150
17665.42 179
17666.68 211
17667.93 180
17669.19 179
17670.45 198
17671.70 199
17672.96 166
17674.22 211
17675.47 204
17676.73 205
17677.99 189
17679.24 178
17680.50 151
17681.76 170
17683.02 184
17684.27 218
17685.53 235
17686.79 199
17688.05 182
17689.30 211
17690.56 184
17691.82 184
17693.07 159
17694.33 178
17695.59 182
17696.85 191
17698.11 207
17699.36 159
17700.62 186
17701.88 187
17703.14 184
17704.39 171
17705.65 191
17706.91 164
17708.17 165
17709.43 164
17710.68 178
17711.94 148
17713.20 196
17714.46 201
17715.72 180
17716.98 175
17718.23 149
17719.49 186
17720.75 172
17722.01 175
17723.27 172
17724.53 167
17725.79 157
17727.04 162
17728.30 195
17729.56 188
17730.82 185
17732.08 188
17733.34 138
17734.60 173
17735.86 139
17737.12 163
17738.37 168
17739.63 146
17740.89 181
17742.15 187
17743.41 167
17744.67 178
17745.93 158
17747.19 179
17748.45 175
17749.71 214
17750.97 186
17752.23 161
17753.49 181
17754.75 164
17756.01 209
17757.27 155
17758.53 180
17759.79 165
17761.05 185
17762.31 149
17763.57 142
17764.83 178
17766.09 173
17767.35 163
17768.61 179
17769.87 186
17771.13 166
17772.39 162
17773.65 183
17774.91 170
17776.17 144
17777.43 188
17778.69 185
17779.95 192
17781.21 182
17782.47 158
17783.73 147
17784.99 185
17786.25 166
17787.51 182
17788.78 174
17790.04 135
17791.30 157
17792.56 148
17793.82 169
17795.08 164
17796.34 173
17797.60 180
17798.86 146
17800.13 141
17801.39 195
17802.65 136
17803.91 133
17805.17 173
17806.43 166
17807.69 153
17808.96 179
17810.22 169
17811.48 178
17812.74 172
17814.00 185
17815.26 161
17816.53 152
17817.79 203
17819.05 170
17820.31 170
17821.57 187
17822.84 162
17824.10 157
17825.36 171
17826.62 193
17827.89 177
17829.15 153
17830.41 163
17831.67 160
17832.93 141
17834.20 160
17835.46 146
17836.72 174
17837.99 184
17839.25 156
17840.51 152
17841.77 153
17843.04 184
17844.30 135
17845.56 160
17846.82 149
17848.09 165
17849.35 171
17850.61 156
17851.88 172
17853.14 184
17854.40 151
17855.67 147
17856.93 171
17858.19 143
17859.46 179
17860.72 155
17861.98 153
17863.25 196
17864.51 178
17865.77 153
17867.04 161
17868.30 166
17869.57 172
17870.83 153
17872.09 133
17873.36 150
17874.62 184
17875.89 173
17877.15 163
17878.41 164
17879.68 154
17880.94 158
17882.21 189
17883.47 193
17884.73 166
17886.00 176
17887.26 167
17888.53 162
17889.79 147
17891.06 164
17892.32 172
17893.59 199
17894.85 217
17896.12 189
17897.38 166
17898.65 177
17899.91 188
17901.17 133
17902.44 130
17903.70 161
17904.97 168
17906.23 161
17907.50 148
17908.77 143
17910.03 179
17911.30 160
17912.56 144
17913.83 136
17915.09 160
17916.36 175
17917.62 142
17918.89 150
17920.15 172
17921.42 188
17922.68 158
17923.95 162
17925.22 164
17926.48 177
17927.75 165
17929.01 156
17930.28 176
17931.55 177
17932.81 163
17934.08 135
17935.34 135
17936.61 120
17937.88 138
17939.14 156
17940.41 155
17941.68 147
17942.94 146
17944.21 153
17945.47 167
17946.74 156
17948.01 172
17949.27 159
17950.54 144
17951.81 131
17953.07 139
17954.34 153
17955.61 141
17956.87 145
17958.14 153
17959.41 156
17960.68 151
17961.94 158
17963.21 180
17964.48 164
17965.74 208
17967.01 156
17968.28 131
17969.55 164
17970.81 192
17972.08 192
17973.35 172
17974.62 150
17975.88 132
17977.15 144
17978.42 137
17979.69 158
17980.95 153
17982.22 144
17983.49 131
17984.76 154
17986.03 162
17987.29 165
17988.56 155
17989.83 137
17991.10 141
17992.37 160
17993.63 156
17994.90 151
17996.17 176
17997.44 193
17998.71 167
17999.98 131
18001.24 134
18002.51 155
18003.78 173
18005.05 182
18006.32 166
18007.59 174
18008.86 142
18010.12 131
18011.39 147
18012.66 164
18013.93 132
18015.20 171
18016.47 151
18017.74 160
18019.01 153
18020.28 154
18021.54 166
18022.81 170
18024.08 155
18025.35 180
18026.62 149
18027.89 159
18029.16 165
18030.43 161
18031.70 174
18032.97 161
18034.24 167
18035.51 139
18036.78 163
18038.05 182
18039.32 124
18040.59 145
18041.86 166
18043.13 169
18044.40 169
18045.67 171
18046.94 181
18048.21 155
18049.48 178
18050.75 208
18052.02 165
18053.29 139
18054.56 157
18055.83 185
18057.10 157
18058.37 137
18059.64 133
18060.91 157
18062.18 180
18063.45 168
18064.72 136
18065.99 139
18067.26 139
18068.54 176
18069.81 156
18071.08 131
18072.35 164
18073.62 171
18074.89 153
18076.16 155
18077.43 178
18078.70 167
18079.97 180
18081.25 158
18082.52 178
18083.79 154
18085.06 182
18086.33 180
18087.60 176
18088.87 167
18090.15 165
18091.42 173
18092.69 172
18093.96 146
18095.23 133
18096.50 150
18097.78 175
18099.05 144
18100.32 165
18101.59 194
18102.86 185
18104.14 162
18105.41 163
18106.68 152
18107.95 176
18109.23 177
18110.50 181
18111.77 177
18113.04 174
18114.31 157
18115.59 144
18116.86 174
18118.13 168
18119.40 144
18120.68 168
18121.95 152
18123.22 164
18124.50 149
18125.77 133
18127.04 158
18128.31 146
18129.59 155
18130.86 165
18132.13 151
18133.41 174
18134.68 169
18135.95 157
18137.23 186
18138.50 159
18139.77 167
18141.05 167
18142.32 139
18143.59 156
18144.87 178
18146.14 166
18147.41 155
18148.69 145
18149.96 144
18151.23 138
18152.51 144
18153.78 170
18155.06 180
18156.33 168
18157.60 151
18158.88 170
18160.15 170
18161.43 183
18162.70 173
18163.97 152
18165.25 132
18166.52 172
18167.80 168
18169.07 163
18170.35 150
18171.62 164
18172.90 170
18174.17 165
18175.44 168
18176.72 152
18177.99 163
18179.27 130
18180.54 139
18181.82 128
18183.09 128
18184.37 135
18185.64 139
18186.92 148
18188.19 155
18189.47 172
18190.74 166
18192.02 170
18193.29 166
18194.57 187
18195.84 155
18197.12 158
18198.39 165
18199.67 151
18200.95 170
18202.22 176
18203.50 160
18204.77 142
18206.05 157
18207.32 152
18208.60 165
18209.88 178
18211.15 161
18212.43 144
18213.70 160
18214.98 159
18216.26 145
18217.53 151
18218.81 150
18220.08 168
18221.36 161
18222.64 137
18223.91 144
18225.19 174
18226.47 154
18227.74 146
18229.02 158
18230.29 173
18231.57 174
18232.85 183
18234.12 188
18235.40 176
18236.68 152
18237.95 144
18239.23 158
18240.51 188
18241.79 176
18243.06 177
18244.34 153
18245.62 144
18246.89 129
18248.17 150
18249.45 130
18250.73 165
18252.00 164
18253.28 174
18254.56 153
18255.83 170
18257.11 124
18258.39 143
18259.67 150
18260.94 158
18262.22 178
18263.50 168
18264.78 176
18266.06 149
18267.33 152
18268.61 142
18269.89 154
18271.17 184
18272.45 153
18273.72 142
18275.00 157
18276.28 153
18277.56 158
18278.84 139
18280.11 163
18281.39 173
18282.67 143
18283.95 138
18285.23 136
18286.51 158
18287.78 154
18289.06 166
18290.34 165
18291.62 157
18292.90 161
18294.18 160
18295.46 167
18296.74 145
18298.01 154
18299.29 158
18300.57 172
18301.85 176
18303.13 150
18304.41 149
18305.69 159
18306.97 158
18308.25 169
18309.53 148
18310.81 160
18312.09 179
18313.37 154
18314.64 126
18315.92 140
18317.20 147
18318.48 168
18319.76 145
18321.04 147
18322.32 163
18323.60 154
18324.88 134
18326.16 169
18327.44 154
18328.72 140
18330.00 144
18331.28 162
18332.56 134
18333.84 137
18335.12 150
18336.40 135
18337.68 127
18338.96 143
18340.24 156
18341.52 124
18342.80 180
18344.09 183
18345.37 157
18346.65 161
18347.93 177
18349.21 155
18350.49 163
18351.77 181
18353.05 154
18354.33 149
18355.61 174
18356.89 171
18358.17 133
18359.46 137
18360.74 160
18362.02 149
18363.30 127
18364.58 152
18365.86 142
18367.14 168
18368.42 155
18369.71 155
18370.99 166
18372.27 133
18373.55 164
18374.83 181
18376.11 166
18377.39 153
18378.68 136
18379.96 151
18381.24 150
18382.52 148
18383.80 146
18385.09 155
18386.37 136
18387.65 132
18388.93 138
18390.21 154
18391.50 150
18392.78 146
18394.06 159
18395.34 166
18396.63 160
18397.91 157
18399.19 150
18400.47 136
18401.76 127
18403.04 151
18404.32 146
18405.60 174
18406.89 161
18408.17 131
18409.45 147
18410.73 152
18412.02 165
18413.30 148
18414.58 128
18415.87 156
18417.15 144
18418.43 141
18419.72 137
18421.00 150
18422.28 150
18423.57 149
18424.85 173
18426.13 125
18427.42 150
18428.70 142
18429.98 147
18431.27 166
18432.55 148
18433.83 165
18435.12 173
18436.40 169
18437.68 168
18438.97 155
18440.25 162
18441.54 149
18442.82 169
18444.10 152
18445.39 134
18446.67 130
18447.96 157
18449.24 142
18450.53 155
18451.81 145
18453.09 144
18454.38 140
18455.66 151
18456.95 138
18458.23 135
18459.52 148
18460.80 154
18462.09 145
18463.37 140
18464.65 147
18465.94 149
18467.22 143
18468.51 116
18469.79 155
18471.08 151
18472.36 126
18473.65 141
18474.93 169
18476.22 167
18477.50 156
18478.79 152
18480.08 167
18481.36 124
18482.65 157
18483.93 139
18485.22 163
18486.50 157
18487.79 135
18489.07 148
18490.36 197
18491.64 157
18492.93 137
18494.22 187
18495.50 141
18496.79 148
18498.07 151
18499.36 125
18500.65 162
18501.93 152
18503.22 173
18504.50 176
18505.79 176
18507.08 181
18508.36 151
18509.65 136
18510.94 156
18512.22 148
18513.51 144
18514.80 170
18516.08 158
18517.37 165
18518.65 148
18519.94 203
18521.23 165
18522.51 170
18523.80 186
18525.09 171
18526.38 138
18527.66 137
18528.95 136
18530.24 137
18531.52 154
18532.81 175
18534.10 181
18535.39 150
18536.67 140
18537.96 154
18539.25 152
18540.53 152
18541.82 154
18543.11 159
18544.40 146
18545.68 121
18546.97 134
18548.26 152
18549.55 169
18550.84 178
18552.12 157
18553.41 184
18554.70 172
18555.99 147
18557.27 169
18558.56 166
18559.85 192
18561.14 184
18562.43 164
18563.72 191
18565.00 170
18566.29 175
18567.58 146
18568.87 155
18570.16 148
18571.45 161
18572.73 160
18574.02 137
18575.31 157
18576.60 139
18577.89 171
18579.18 173
18580.47 129
18581.75 136
18583.04 147
18584.33 185
18585.62 154
18586.91 150
18588.20 140
18589.49 135
18590.78 146
18592.07 179
18593.36 135
18594.65 144
18595.93 178
18597.22 144
18598.51 163
18599.80 170
18601.09 165
18602.38 148
18603.67 184
18604.96 186
18606.25 153
18607.54 174
18608.83 172
18610.12 154
18611.41 182
18612.70 168
18613.99 177
18615.28 168
18616.57 153
18617.86 178
18619.15 180
18620.44 198
18621.73 166
18623.02 158
18624.31 171
18625.60 163
18626.89 181
18628.18 151
18629.47 181
18630.76 176
18632.05 176
18633.34 168
18634.64 169
18635.93 176
18637.22 168
18638.51 143
18639.80 169
18641.09 151
18642.38 182
18643.67 171
18644.96 154
18646.25 169
18647.54 163
18648.84 155
18650.13 177
18651.42 191
18652.71 190
18654.00 142
18655.29 172
18656.58 157
18657.88 147
18659.17 175
18660.46 162
18661.75 167
18663.04 170
18664.33 154
18665.63 159
18666.92 146
18668.21 142
18669.50 166
18670.79 174
18672.08 146
18673.38 138
18674.67 131
18675.96 144
18677.25 178
18678.55 166
18679.84 163
18681.13 148
18682.42 184
18683.71 138
18685.01 153
18686.30 168
18687.59 167
18688.88 156
18690.18 147
18691.47 172
18692.76 129
18694.06 108
18695.35 128
18696.64 160
18697.93 175
18699.23 174
18700.52 169
18701.81 169
18703.11 149
18704.40 148
18705.69 133
18706.99 148
18708.28 155
18709.57 171
18710.86 178
18712.16 142
18713.45 126
18714.75 150
18716.04 135
18717.33 177
18718.63 151
18719.92 163
18721.21 148
18722.51 141
18723.80 151
18725.09 175
18726.39 138
18727.68 135
18728.98 189
18730.27 149
18731.56 143
18732.86 147
18734.15 153
18735.45 154
18736.74 132
18738.04 144
18739.33 178
18740.62 151
18741.92 157
18743.21 133
18744.51 144
18745.80 141
18747.10 162
18748.39 140
18749.69 163
18750.98 153
18752.27 153
18753.57 142
18754.86 181
18756.16 170
18757.45 174
18758.75 161
18760.04 193
18761.34 133
18762.63 136
18763.93 140
18765.23 142
18766.52 154
18767.82 117
18769.11 138
18770.41 164
18771.70 151
18773.00 170
18774.29 134
18775.59 165
18776.88 147
18778.18 146
18779.48 163
18780.77 162
18782.07 150
18783.36 166
18784.66 138
18785.95 162
18787.25 151
18788.55 166
18789.84 154
18791.14 136
18792.43 154
18793.73 180
18795.03 169
18796.32 164
18797.62 185
18798.92 176
18800.21 176
18801.51 209
18802.81 199
18804.10 162
18805.40 153
18806.70 189
18807.99 176
18809.29 144
18810.59 134
18811.88 128
18813.18 160
18814.48 166
18815.77 143
18817.07 139
18818.37 174
18819.66 149
18820.96 135
18822.26 151
18823.56 144
18824.85 149
18826.15 146
18827.45 177
18828.75 167
18830.04 130
18831.34 149
18832.64 155
18833.94 145
18835.23 135
18836.53 124
18837.83 139
18839.13 147
18840.42 184
18841.72 166
18843.02 148
18844.32 171
18845.62 155
18846.91 157
18848.21 123
18849.51 176
18850.81 151
18852.11 122
18853.40 129
18854.70 167
18856.00 139
18857.30 124
18858.60 156
18859.90 154
18861.20 151
18862.49 143
18863.79 131
18865.09 155
18866.39 152
18867.69 124
18868.99 125
18870.29 153
18871.59 174
18872.88 150
18874.18 117
18875.48 134
18876.78 127
18878.08 134
18879.38 123
18880.68 136
18881.98 155
18883.28 137
18884.58 163
18885.88 187
18887.18 179
18888.47 180
18889.77 161
18891.07 147
18892.37 152
18893.67 153
18894.97 154
18896.27 157
18897.57 159
18898.87 163
18900.17 130
18901.47 148
18902.77 152
18904.07 136
18905.37 128
18906.67 128
18907.97 143
18909.27 170
18910.57 138
18911.87 138
18913.17 143
18914.47 164
18915.77 129
18917.07 144
18918.38 128
18919.68 146
18920.98 159
18922.28 169
18923.58 167
18924.88 173
18926.18 162
18927.48 157
18928.78 132
18930.08 147
18931.38 159
18932.68 127
18933.98 160
18935.29 161
18936.59 126
18937.89 128
18939.19 139
18940.49 125
18941.79 167
18943.09 147
18944.39 127
18945.70 132
18947.00 161
18948.30 158
18949.60 159
18950.90 172
18952.20 147
18953.51 148
18954.81 176
18956.11 144
18957.41 140
18958.71 145
18960.02 144
18961.32 155
18962.62 133
18963.92 176
18965.22 158
18966.53 123
18967.83 146
18969.13 143
18970.43 132
18971.73 159
18973.04 147
18974.34 147
18975.64 136
18976.94 160
18978.25 143
18979.55 159
18980.85 131
18982.16 129
18983.46 148
18984.76 148
18986.06 155
18987.37 135
18988.67 150
18989.97 152
18991.28 154
18992.58 144
18993.88 156
18995.18 132
18996.49 128
18997.79 117
18999.09 118
19000.40 153
19001.70 145
19003.00 147
19004.31 135
19005.61 144
19006.92 119
19008.22 117
19009.52 124
19010.83 157
19012.13 145
19013.43 143
19014.74 120
19016.04 147
19017.35 151
19018.65 130
19019.95 160
19021.26 156
19022.56 130
19023.87 123
19025.17 118
19026.47 107
19027.78 114
19029.08 142
19030.39 158
19031.69 130
19033.00 157
19034.30 159
19035.61 135
19036.91 152
19038.21 171
19039.52 148
19040.82 141
19042.13 120
19043.43 121
19044.74 126
19046.04 130
19047.35 151
19048.65 163
19049.96 151
19051.26 141
19052.57 131
19053.87 141
19055.18 141
19056.48 126
19057.79 125
19059.09 152
19060.40 186
19061.71 120
19063.01 127
19064.32 147
19065.62 154
19066.93 136
19068.23 162
19069.54 167
19070.85 162
19072.15 176
19073.46 173
19074.76 158
19076.07 153
19077.37 155
19078.68 150
19079.99 145
19081.29 128
19082.60 123
19083.91 157
19085.21 137
19086.52 142
19087.82 143
19089.13 137
19090.44 152
19091.74 158
19093.05 133
19094.36 161
19095.66 165
19096.97 139
19098.28 152
19099.58 135
19100.89 134
19102.20 137
19103.50 159
19104.81 150
19106.12 134
19107.42 131
19108.73 135
19110.04 141
19111.35 133
19112.65 143
19113.96 117
19115.27 136
19116.58 118
19117.88 133
19119.19 163
19120.50 106
19121.81 149
19123.11 138
19124.42 151
19125.73 144
19127.04 140
19128.34 142
19129.65 167
19130.96 144
19132.27 129
19133.57 136
19134.88 158
19136.19 129
19137.50 125
19138.81 125
19140.12 157
19141.42 142
19142.73 158
19144.04 158
19145.35 132
19146.66 119
19147.97 159
19149.27 153
19150.58 145
19151.89 146
19153.20 151
19154.51 139
19155.82 115
19157.13 146
19158.43 122
19159.74 137
19161.05 141
19162.36 135
19163.67 135
19164.98 113
19166.29 130
19167.60 161
19168.91 153
19170.22 134
19171.52 159
19172.83 176
19174.14 184
19175.45 160
19176.76 152
19178.07 152
19179.38 138
19180.69 120
19182.00 133
19183.31 121
19184.62 145
19185.93 139
19187.24 154
19188.55 112
19189.86 117
19191.17 153
19192.48 157
19193.79 161
19195.10 135
19196.41 151
19197.72 136
19199.03 132
19200.34 132
19201.65 137
19202.96 127
19204.27 138
19205.58 129
19206.89 130
19208.20 128
19209.51 157
19210.82 155
19212.13 121
19213.44 121
19214.75 124
19216.06 118
19217.38 128
19218.69 148
19220.00 129
19221.31 128
19222.62 146
19223.93 142
19225.24 120
19226.55 142
19227.86 134
19229.17 173
19230.49 132
19231.80 126
19233.11 136
19234.42 123
19235.73 136
19237.04 138
19238.35 130
19239.67 137
19240.98 141
19242.29 174
19243.60 144
19244.91 134
19246.22 183
19247.54 144
19248.85 137
19250.16 145
19251.47 149
19252.78 111
19254.10 122
19255.41 121
19256.72 120
19258.03 121
19259.34 140
19260.66 113
19261.97 87
19263.28 108
19264.59 147
19265.91 132
19267.22 115
19268.53 146
19269.84 126
19271.16 162
19272.47 142
19273.78 153
19275.10 150
19276.41 115
19277.72 138
19279.03 125
19280.35 137
19281.66 154
19282.97 136
19284.29 138
19285.60 131
19286.91 133
19288.23 122
19289.54 140
19290.85 133
19292.17 122
19293.48 154
19294.79 163
19296.11 130
19297.42 121
19298.73 144
19300.05 145
19301.36 106
19302.67 108
19303.99 107
19305.30 123
19306.62 137
19307.93 123
19309.24 134
19310.56 137
19311.87 170
19313.19 134
19314.50 136
19315.81 131
19317.13 160
19318.44 140
19319.76 113
19321.07 109
19322.39 131
19323.70 125
19325.01 123
19326.33 140
19327.64 139
19328.96 125
19330.27 144
19331.59 130
19332.90 127
19334.22 132
19335.53 106
19336.85 138
19338.16 138
19339.48 136
19340.79 117
19342.11 110
19343.42 118
19344.74 146
19346.05 123
19347.37 116
19348.68 129
19350.00 126
19351.31 136
19352.63 136
19353.94 103
19355.26 143
19356.58 129
19357.89 127
19359.21 125
19360.52 121
19361.84 139
19363.15 118
19364.47 156
19365.79 134
19367.10 137
19368.42 138
19369.73 117
19371.05 138
19372.37 125
19373.68 130
19375.00 129
19376.31 119
19377.63 118
19378.95 110
19380.26 131
19381.58 142
19382.90 116
19384.21 157
19385.53 124
19386.85 126
19388.16 141
19389.48 127
19390.80 125
19392.11 127
19393.43 138
19394.75 169
19396.06 143
19397.38 176
19398.70 124
19400.01 153
19401.33 151
19402.65 119
19403.97 139
19405.28 176
19406.60 140
19407.92 137
19409.23 113
19410.55 107
19411.87 119
19413.19 116
19414.50 116
19415.82 126
19417.14 124
19418.46 139
19419.77 140
19421.09 158
19422.41 127
19423.73 134
19425.05 125
19426.36 112
19427.68 139
19429.00 159
19430.32 129
19431.64 118
19432.95 152
19434.27 158
19435.59 136
19436.91 162
19438.23 185
19439.55 166
19440.86 139
19442.18 139
19443.50 129
19444.82 123
19446.14 121
19447.46 134
19448.78 148
19450.09 146
19451.41 98
19452.73 132
19454.05 154
19455.37 139
19456.69 156
19458.01 141
19459.33 142
19460.65 141
19461.97 148
19463.28 141
19464.60 143
19465.92 125
19467.24 143
19468.56 148
19469.88 126
19471.20 133
19472.52 139
19473.84 140
19475.16 146
19476.48 122
19477.80 131
19479.12 109
19480.44 137
19481.76 153
19483.08 133
19484.40 106
19485.72 130
19487.04 129
19488.36 128
19489.68 119
19491.00 159
19492.32 120
19493.64 131
19494.96 121
19496.28 140
19497.60 152
19498.92 168
19500.24 145
19501.56 150
19502.88 143
19504.20 119
19505.52 136
19506.84 142
19508.16 152
19509.49 129
19510.81 105
19512.13 119
19513.45 124
19514.77 130
19516.09 142
19517.41 147
19518.73 131
19520.05 140
19521.37 134
19522.70 146
19524.02 138
19525.34 159
19526.66 134
19527.98 157
19529.30 131
19530.62 125
19531.95 113
19533.27 116
19534.59 121
19535.91 154
19537.23 141
19538.55 137
19539.88 132
19541.20 149
19542.52 142
19543.84 100
19545.16 132
19546.49 110
19547.81 139
19549.13 111
19550.45 122
19551.77 159
19553.10 134
19554.42 129
19555.74 108
19557.06 112
19558.39 135
19559.71 155
19561.03 146
19562.35 153
19563.68 130
19565.00 138
19566.32 133
19567.64 122
19568.97 132
19570.29 126
19571.61 137
19572.94 139
19574.26 115
19575.58 148
19576.90 137
19578.23 129
19579.55 141
19580.87 110
19582.20 146
19583.52 128
19584.84 143
19586.17 125
19587.49 144
19588.81 132
19590.14 126
19591.46 116
19592.78 120
19594.11 142
19595.43 126
19596.76 128
19598.08 134
19599.40 122
19600.73 123
19602.05 126
19603.37 126
19604.70 129
19606.02 135
19607.35 104
19608.67 100
19610.00 101
19611.32 144
19612.64 148
19613.97 116
19615.29 104
19616.62 108
19617.94 125
19619.27 129
19620.59 131
19621.92 102
19623.24 112
19624.56 103
19625.89 108
19627.21 141
19628.54 124
19629.86 117
19631.19 129
19632.51 137
19633.84 127
19635.16 144
19636.49 165
19637.81 181
19639.14 134
19640.46 152
19641.79 136
19643.11 131
19644.44 127
19645.77 109
19647.09 133
19648.42 110
19649.74 116
19651.07 111
19652.39 124
19653.72 129
19655.04 138
19656.37 137
19657.70 127
19659.02 100
19660.35 111
19661.67 148
19663.00 132
19664.33 130
19665.65 141
19666.98 150
19668.30 135
19669.63 139
19670.96 142
19672.28 131
19673.61 136
19674.94 136
19676.26 118
19677.59 106
19678.92 115
19680.24 128
19681.57 133
19682.90 119
19684.22 149
19685.55 139
19686.88 156
19688.20 124
19689.53 130
19690.86 108
19692.18 121
19693.51 100
19694.84 139
19696.16 129
19697.49 130
19698.82 114
19700.15 109
19701.47 154
19702.80 137
19704.13 116
19705.46 132
19706.78 112
19708.11 156
19709.44 143
19710.77 127
19712.09 121
19713.42 130
19714.75 129
19716.08 147
19717.40 129
19718.73 122
19720.06 117
19721.39 126
19722.72 135
19724.04 125
19725.37 144
19726.70 142
19728.03 144
19729.36 134
19730.68 143
19732.01 126
19733.34 130
19734.67 115
19736.00 115
19737.33 135
19738.66 132
19739.98 115
19741.31 134
19742.64 118
19743.97 128
19745.30 122
19746.63 115
19747.96 123
19749.29 111
19750.61 132
19751.94 115
19753.27 142
19754.60 129
19755.93 146
19757.26 158
19758.59 126
19759.92 121
19761.25 138
19762.58 142
19763.91 166
19765.24 110
19766.57 123
19767.89 150
19769.22 133
19770.55 151
19771.88 138
19773.21 141
19774.54 133
19775.87 137
19777.20 111
19778.53 149
19779.86 135
19781.19 122
19782.52 101
19783.85 136
19785.18 148
19786.51 183
19787.84 135
19789.17 152
19790.50 144
19791.83 116
19793.16 140
19794.49 114
19795.83 148
19797.16 130
19798.49 128
19799.82 147
19801.15 166
19802.48 161
19803.81 148
19805.14 126
19806.47 140
19807.80 145
19809.13 119
19810.46 112
19811.79 126
19813.13 133
19814.46 128
19815.79 138
19817.12 120
19818.45 122
19819.78 139
19821.11 150
19822.44 115
19823.78 129
19825.11 127
19826.44 125
19827.77 117
19829.10 134
19830.43 119
19831.77 123
19833.10 129
19834.43 132
19835.76 130
19837.09 113
19838.42 124
19839.76 111
19841.09 128
19842.42 116
19843.75 128
19845.08 115
19846.42 114
19847.75 131
19849.08 117
19850.41 129
19851.75 166
19853.08 141
19854.41 122
19855.74 116
19857.08 136
19858.41 143
19859.74 134
19861.07 161
19862.41 122
19863.74 105
19865.07 152
19866.41 114
19867.74 150
19869.07 132
19870.40 122
19871.74 144
19873.07 135
19874.40 126
19875.74 124
19877.07 124
19878.40 141
19879.74 112
19881.07 119
19882.40 99
19883.74 133
19885.07 120
19886.40 111
19887.74 101
19889.07 120
19890.40 120
19891.74 118
19893.07 126
19894.41 159
19895.74 159
19897.07 173
19898.41 160
19899.74 148
19901.08 133
19902.41 138
19903.74 112
19905.08 141
19906.41 143
19907.75 135
19909.08 140
19910.41 146
19911.75 142
19913.08 144
19914.42 129
19915.75 97
19917.09 129
19918.42 128
19919.76 143
19921.09 149
19922.43 131
19923.76 127
19925.10 130
19926.43 135
19927.77 166
19929.10 140
19930.44 116
19931.77 127
19933.11 121
19934.44 143
19935.78 126
19937.11 121
19938.45 139
19939.78 143
19941.12 151
19942.45 139
19943.79 157
19945.12 131
19946.46 137
19947.79 138
19949.13 115
19950.47 109
19951.80 118
19953.14 114
19954.47 118
19955.81 135
19957.15 149
19958.48 127
19959.82 172
19961.15 142
19962.49 134
19963.83 151
19965.16 138
19966.50 123
19967.83 131
19969.17 152
19970.51 133
19971.84 127
19973.18 124
19974.52 124
19975.85 126
19977.19 126
19978.53 126
19979.86 132
19981.20 124
19982.54 143
19983.87 134
19985.21 119
19986.55 157
19987.88 125
19989.22 119
19990.56 121
19991.89 103
19993.23 109
19994.57 134
19995.91 121
19997.24 108
19998.58 122
19999.92 146
20001.26 129
20002.59 154
20003.93 136
20005.27 162
20006.61 133
20007.94 135
20009.28 146
20010.62 106
20011.96 126
20013.29 119
20014.63 136
20015.97 137
20017.31 129
20018.65 120
20019.98 141
20021.32 125
20022.66 127
20024.00 152
20025.34 145
20026.67 124
20028.01 108
20029.35 124
20030.69 138
20032.03 152
20033.37 155
20034.71 125
20036.04 123
20037.38 141
20038.72 150
20040.06 120
20041.40 142
20042.74 130
20044.08 136
20045.42 158
20046.75 164
20048.09 150
20049.43 159
20050.77 136
20052.11 146
20053.45 128
20054.79 138
20056.13 124
20057.47 149
20058.81 123
20060.15 140
20061.49 133
20062.82 130
20064.16 155
20065.50 123
20066.84 126
20068.18 151
20069.52 135
20070.86 118
20072.20 133
20073.54 124
20074.88 131
20076.22 140
20077.56 135
20078.90 128
20080.24 112
20081.58 103
20082.92 142
20084.26 150
20085.60 146
20086.94 126
20088.28 119
20089.62 123
20090.96 138
20092.30 155
20093.64 143
20094.99 184
20096.33 146
20097.67 153
20099.01 162
20100.35 165
20101.69 153
20103.03 150
20104.37 146
20105.71 146
20107.05 138
20108.39 132
20109.73 117
20111.08 108
20112.42 120
20113.76 132
20115.10 138
20116.44 124
20117.78 137
20119.12 169
20120.46 136
20121.81 123
20123.15 130
20124.49 128
20125.83 156
20127.17 123
20128.51 118
20129.86 136
20131.20 139
20132.54 145
20133.88 138
20135.22 132
20136.56 113
20137.91 143
20139.25 145
