# Supplementary material for: MALDI-TOF MS typing enables the classification of brewing yeasts of the genus Saccharomyces to major beer styles
Source: PLoS One. 2017 Aug 9;12(8):e0181694. doi: 10.1371/journal.pone.0181694 (PMC5549903; doi:10.1371/journal.pone.0181694)
Supplement: S3 File — The directory includes 90 raw files and was zipped to “.zip”; the folder has three strains with 30 spectra per strain; S1 Text explains the raw files with an example and Table 1 represents the yeast strains used within the experiment. (ZIP) [file pone.0181694.s006.zip › 7-9/30258-205-OG-WB-WB-YPG-18h-E-E_2015-08-12__0_H3_1.dat]

1999.93 1630
2000.35 1637
2000.77 1695
2001.19 1570
2001.61 1922
2002.03 1756
2002.46 1840
2002.88 1776
2003.30 1770
2003.72 1859
2004.14 1778
2004.57 1818
2004.99 1790
2005.41 1697
2005.83 1580
2006.25 1838
2006.68 1711
2007.10 1722
2007.52 1932
2007.94 1942
2008.37 1904
2008.79 1897
2009.21 1869
2009.63 1727
2010.06 1752
2010.48 1767
2010.90 2048
2011.32 1993
2011.75 2102
2012.17 2076
2012.59 2073
2013.02 1893
2013.44 1884
2013.86 1780
2014.29 1727
2014.71 1763
2015.13 1681
2015.55 1950
2015.98 1858
2016.40 1645
2016.82 1634
2017.25 1601
2017.67 1777
2018.10 1827
2018.52 1852
2018.94 1798
2019.37 1912
2019.79 1968
2020.21 1893
2020.64 1896
2021.06 1872
2021.48 1832
2021.91 1932
2022.33 1689
2022.76 1815
2023.18 1776
2023.60 1891
2024.03 1885
2024.45 1866
2024.88 1909
2025.30 1975
2025.73 1766
2026.15 1752
2026.57 1920
2027.00 1760
2027.42 1774
2027.85 1728
2028.27 1786
2028.70 1777
2029.12 1549
2029.55 1632
2029.97 1738
2030.40 1644
2030.82 1698
2031.24 1702
2031.67 1601
2032.09 1501
2032.52 1501
2032.94 1776
2033.37 1709
2033.79 1690
2034.22 1873
2034.65 1812
2035.07 1564
2035.50 1690
2035.92 1904
2036.35 1720
2036.77 1746
2037.20 1791
2037.62 1764
2038.05 1692
2038.47 1725
2038.90 1766
2039.33 1708
2039.75 1694
2040.18 1839
2040.60 1871
2041.03 1758
2041.45 1635
2041.88 1698
2042.31 1703
2042.73 1863
2043.16 1892
2043.58 1705
2044.01 1678
2044.44 1702
2044.86 1669
2045.29 1731
2045.72 1760
2046.14 1631
2046.57 1753
2047.00 1852
2047.42 1884
2047.85 1786
2048.28 1721
2048.70 1787
2049.13 1737
2049.56 1773
2049.98 1756
2050.41 1793
2050.84 1842
2051.26 1789
2051.69 1703
2052.12 1615
2052.54 1670
2052.97 1950
2053.40 1912
2053.83 1942
2054.25 1894
2054.68 1833
2055.11 1860
2055.53 1845
2055.96 1817
2056.39 1963
2056.82 1998
2057.24 1848
2057.67 1697
2058.10 1701
2058.53 1697
2058.96 1667
2059.38 1750
2059.81 1765
2060.24 1745
2060.67 1886
2061.10 1935
2061.52 1822
2061.95 1776
2062.38 1822
2062.81 1974
2063.24 1952
2063.66 1941
2064.09 1738
2064.52 1855
2064.95 1926
2065.38 2000
2065.81 2108
2066.23 2012
2066.66 2024
2067.09 2349
2067.52 2185
2067.95 2319
2068.38 2404
2068.81 2198
2069.23 2341
2069.66 2030
2070.09 2071
2070.52 2100
2070.95 1948
2071.38 1837
2071.81 1863
2072.24 1881
2072.67 1812
2073.10 1822
2073.53 1730
2073.95 1733
2074.38 1827
2074.81 1849
2075.24 1875
2075.67 1912
2076.10 1778
2076.53 1881
2076.96 2006
2077.39 1937
2077.82 1950
2078.25 1884
2078.68 1879
2079.11 1821
2079.54 1771
2079.97 1770
2080.40 1745
2080.83 1701
2081.26 1855
2081.69 1859
2082.12 1805
2082.55 1816
2082.98 1827
2083.41 1832
2083.84 1918
2084.27 1918
2084.70 1946
2085.13 1893
2085.56 1666
2085.99 1776
2086.42 1831
2086.85 1751
2087.29 1733
2087.72 1777
2088.15 1848
2088.58 1801
2089.01 1589
2089.44 1730
2089.87 1676
2090.30 1577
2090.73 1622
2091.16 1799
2091.59 1851
2092.03 1784
2092.46 1721
2092.89 1828
2093.32 1861
2093.75 1745
2094.18 1654
2094.61 1690
2095.05 1615
2095.48 1650
2095.91 1794
2096.34 1692
2096.77 1547
2097.20 1684
2097.63 1722
2098.07 1725
2098.50 1643
2098.93 1718
2099.36 1878
2099.79 1717
2100.23 1775
2100.66 1655
2101.09 1668
2101.52 1728
2101.95 1767
2102.39 1623
2102.82 1572
2103.25 1540
2103.68 1530
2104.12 1620
2104.55 1625
2104.98 1611
2105.41 1667
2105.85 1709
2106.28 1830
2106.71 1749
2107.14 1601
2107.58 1841
2108.01 1752
2108.44 1719
2108.88 1687
2109.31 1703
2109.74 1709
2110.18 1757
2110.61 1828
2111.04 1908
2111.47 1658
2111.91 1654
2112.34 1680
2112.77 1631
2113.21 1776
2113.64 1572
2114.07 1606
2114.51 1655
2114.94 1645
2115.37 1699
2115.81 1888
2116.24 1696
2116.68 1683
2117.11 1625
2117.54 1744
2117.98 1692
2118.41 1615
2118.85 1557
2119.28 1653
2119.71 1590
2120.15 1482
2120.58 1657
2121.02 1639
2121.45 1599
2121.88 1585
2122.32 1639
2122.75 1634
2123.19 1665
2123.62 1636
2124.06 1686
2124.49 1652
2124.92 1658
2125.36 1685
2125.79 1654
2126.23 1655
2126.66 1681
2127.10 1655
2127.53 1591
2127.97 1512
2128.40 1570
2128.84 1718
2129.27 1776
2129.71 1649
2130.14 1698
2130.58 1705
2131.01 1790
2131.45 1959
2131.88 1882
2132.32 1830
2132.75 1940
2133.19 2002
2133.63 1973
2134.06 1790
2134.50 1638
2134.93 1796
2135.37 1812
2135.80 1746
2136.24 1688
2136.67 1666
2137.11 1731
2137.55 1724
2137.98 1658
2138.42 1610
2138.85 1656
2139.29 1740
2139.73 1783
2140.16 1726
2140.60 1639
2141.03 1479
2141.47 1733
2141.91 1672
2142.34 1615
2142.78 1756
2143.22 1688
2143.65 1623
2144.09 1598
2144.53 1650
2144.96 1523
2145.40 1496
2145.84 1640
2146.27 1761
2146.71 1642
2147.15 1651
2147.58 1804
2148.02 1767
2148.46 1959
2148.89 1816
2149.33 1818
2149.77 1745
2150.21 1827
2150.64 1734
2151.08 1727
2151.52 1896
2151.95 2017
2152.39 2049
2152.83 2136
2153.27 2217
2153.70 2166
2154.14 2136
2154.58 2114
2155.02 1965
2155.45 1883
2155.89 1910
2156.33 1685
2156.77 1689
2157.21 1872
2157.64 1689
2158.08 1805
2158.52 1733
2158.96 1657
2159.40 1791
2159.83 1781
2160.27 1662
2160.71 1833
2161.15 2071
2161.59 1918
2162.02 1731
2162.46 1683
2162.90 1676
2163.34 1858
2163.78 1700
2164.22 1600
2164.66 1657
2165.09 1622
2165.53 1714
2165.97 1785
2166.41 1719
2166.85 1575
2167.29 1690
2167.73 1799
2168.17 1862
2168.60 1779
2169.04 1735
2169.48 1824
2169.92 1841
2170.36 1730
2170.80 1900
2171.24 1851
2171.68 1887
2172.12 1975
2172.56 1930
2173.00 1966
2173.44 2027
2173.88 2029
2174.32 2024
2174.76 2040
2175.20 2021
2175.64 1934
2176.07 2003
2176.51 2116
2176.95 2164
2177.39 2135
2177.83 2029
2178.27 2040
2178.71 2237
2179.15 1978
2179.59 2141
2180.03 2013
2180.47 1807
2180.92 1955
2181.36 1888
2181.80 1685
2182.24 1864
2182.68 1804
2183.12 1751
2183.56 1749
2184.00 1812
2184.44 1661
2184.88 1757
2185.32 1761
2185.76 1549
2186.20 1539
2186.64 1415
2187.08 1608
2187.52 1813
2187.97 1727
2188.41 1857
2188.85 1868
2189.29 1816
2189.73 1806
2190.17 1986
2190.61 2016
2191.05 1983
2191.49 1891
2191.94 1765
2192.38 1803
2192.82 1827
2193.26 1825
2193.70 1994
2194.14 2013
2194.58 1910
2195.03 1824
2195.47 1828
2195.91 1933
2196.35 2086
2196.79 2096
2197.24 2255
2197.68 2259
2198.12 2078
2198.56 2187
2199.00 2034
2199.45 2067
2199.89 2034
2200.33 2040
2200.77 1938
2201.21 1891
2201.66 1762
2202.10 1644
2202.54 1854
2202.98 1999
2203.43 2045
2203.87 2076
2204.31 2009
2204.75 1819
2205.20 1827
2205.64 1780
2206.08 1695
2206.53 1849
2206.97 2218
2207.41 1966
2207.85 1959
2208.30 1972
2208.74 1800
2209.18 1920
2209.63 1878
2210.07 2072
2210.51 1908
2210.96 1741
2211.40 1914
2211.84 1897
2212.29 1856
2212.73 1847
2213.17 1974
2213.62 1844
2214.06 1698
2214.50 1831
2214.95 1916
2215.39 1804
2215.84 1661
2216.28 1824
2216.72 1852
2217.17 1902
2217.61 1787
2218.05 1634
2218.50 1544
2218.94 1729
2219.39 1699
2219.83 1733
2220.28 1677
2220.72 1756
2221.16 1773
2221.61 1790
2222.05 1727
2222.50 1858
2222.94 1942
2223.39 1907
2223.83 1846
2224.28 1939
2224.72 1972
2225.16 2151
2225.61 2055
2226.05 1903
2226.50 1848
2226.94 1962
2227.39 2186
2227.83 2112
2228.28 2141
2228.72 2122
2229.17 2154
2229.61 2157
2230.06 2189
2230.50 1917
2230.95 2034
2231.40 1985
2231.84 2081
2232.29 2009
2232.73 2081
2233.18 2313
2233.62 2123
2234.07 2135
2234.51 2257
2234.96 2013
2235.41 2117
2235.85 2093
2236.30 2072
2236.74 1875
2237.19 1833
2237.63 1910
2238.08 1738
2238.53 1867
2238.97 2022
2239.42 1932
2239.86 1716
2240.31 1763
2240.76 1810
2241.20 1681
2241.65 1684
2242.10 1853
2242.54 1828
2242.99 1738
2243.44 1633
2243.88 1744
2244.33 1589
2244.78 1553
2245.22 1669
2245.67 1662
2246.12 1695
2246.56 1633
2247.01 1697
2247.46 1681
2247.90 1805
2248.35 1672
2248.80 1779
2249.24 1681
2249.69 1589
2250.14 1774
2250.59 1805
2251.03 1831
2251.48 1900
2251.93 1827
2252.38 1733
2252.82 1781
2253.27 1784
2253.72 1796
2254.17 1811
2254.61 1751
2255.06 1768
2255.51 1748
2255.96 1807
2256.40 1626
2256.85 1460
2257.30 1530
2257.75 1656
2258.20 1777
2258.64 1794
2259.09 1621
2259.54 1511
2259.99 1618
2260.44 1639
2260.88 1819
2261.33 1715
2261.78 1721
2262.23 1820
2262.68 1762
2263.13 1793
2263.58 1834
2264.02 1811
2264.47 2003
2264.92 1925
2265.37 1802
2265.82 1913
2266.27 2016
2266.72 1915
2267.17 1928
2267.61 1992
2268.06 1966
2268.51 1871
2268.96 1824
2269.41 1802
2269.86 1756
2270.31 1837
2270.76 1747
2271.21 2025
2271.66 2114
2272.11 2061
2272.56 1918
2273.00 1866
2273.45 2055
2273.90 2079
2274.35 2152
2274.80 2147
2275.25 2047
2275.70 1966
2276.15 2031
2276.60 1952
2277.05 1957
2277.50 1749
2277.95 1702
2278.40 1833
2278.85 1914
2279.30 1759
2279.75 1807
2280.20 1817
2280.65 1790
2281.10 1752
2281.55 1712
2282.00 1753
2282.45 1827
2282.90 1875
2283.35 1876
2283.81 1866
2284.26 1866
2284.71 1788
2285.16 1741
2285.61 1730
2286.06 1740
2286.51 1630
2286.96 1664
2287.41 1763
2287.86 1825
2288.31 1695
2288.76 2004
2289.22 2081
2289.67 2313
2290.12 2390
2290.57 2515
2291.02 2835
2291.47 3070
2291.92 3120
2292.37 3473
2292.83 3963
2293.28 3830
2293.73 3780
2294.18 3689
2294.63 3547
2295.08 3253
2295.53 3072
2295.99 3034
2296.44 2816
2296.89 2495
2297.34 2479
2297.79 2381
2298.25 2157
2298.70 2083
2299.15 1849
2299.60 1724
2300.05 1842
2300.51 1784
2300.96 1894
2301.41 2024
2301.86 1936
2302.32 1753
2302.77 1924
2303.22 1965
2303.67 1800
2304.13 1784
2304.58 1608
2305.03 1766
2305.48 1697
2305.94 1681
2306.39 1734
2306.84 1885
2307.29 1872
2307.75 1590
2308.20 1604
2308.65 1834
2309.11 1999
2309.56 1715
2310.01 1908
2310.47 2107
2310.92 1994
2311.37 1991
2311.83 2012
2312.28 2123
2312.73 2046
2313.19 2268
2313.64 2212
2314.09 2057
2314.55 2057
2315.00 1910
2315.45 1977
2315.91 2161
2316.36 2032
2316.81 1831
2317.27 1871
2317.72 1975
2318.18 2026
2318.63 2103
2319.08 2045
2319.54 1986
2319.99 2003
2320.45 1951
2320.90 1761
2321.35 1926
2321.81 2108
2322.26 2065
2322.72 2067
2323.17 1915
2323.63 2003
2324.08 2037
2324.54 1929
2324.99 1825
2325.44 2028
2325.90 2100
2326.35 2117
2326.81 2109
2327.26 2375
2327.72 2351
2328.17 2319
2328.63 2321
2329.08 2273
2329.54 2290
2329.99 2111
2330.45 2105
2330.90 2120
2331.36 2122
2331.81 1938
2332.27 1938
2332.72 1986
2333.18 1882
2333.64 1824
2334.09 1983
2334.55 1830
2335.00 1858
2335.46 2027
2335.91 1871
2336.37 1822
2336.82 1997
2337.28 1786
2337.74 1726
2338.19 1781
2338.65 1766
2339.10 1745
2339.56 1723
2340.02 1682
2340.47 1836
2340.93 1855
2341.38 1923
2341.84 1728
2342.30 1698
2342.75 1719
2343.21 1607
2343.67 1573
2344.12 1383
2344.58 1601
2345.04 1615
2345.49 1505
2345.95 1628
2346.41 1815
2346.86 1756
2347.32 1800
2347.78 1662
2348.23 1647
2348.69 1823
2349.15 1748
2349.60 1748
2350.06 1768
2350.52 1760
2350.97 1717
2351.43 1674
2351.89 1717
2352.35 1904
2352.80 1818
2353.26 1725
2353.72 1783
2354.18 1772
2354.63 1859
2355.09 1733
2355.55 1680
2356.01 1742
2356.46 1593
2356.92 1657
2357.38 1933
2357.84 1763
2358.29 1765
2358.75 1802
2359.21 1704
2359.67 1703
2360.13 1666
2360.58 1586
2361.04 1596
2361.50 1587
2361.96 1816
2362.42 1725
2362.88 1744
2363.33 1700
2363.79 1793
2364.25 1694
2364.71 1713
2365.17 1629
2365.63 1644
2366.08 1734
2366.54 1696
2367.00 1902
2367.46 1785
2367.92 1777
2368.38 1781
2368.84 1963
2369.30 1890
2369.75 1854
2370.21 1953
2370.67 1977
2371.13 1759
2371.59 1825
2372.05 1830
2372.51 1794
2372.97 1801
2373.43 1754
2373.89 1662
2374.35 1887
2374.81 1966
2375.27 2054
2375.72 2037
2376.18 2006
2376.64 2185
2377.10 2123
2377.56 1978
2378.02 1841
2378.48 2126
2378.94 2113
2379.40 1840
2379.86 1871
2380.32 2046
2380.78 1765
2381.24 1931
2381.70 1801
2382.16 1662
2382.62 1607
2383.08 1617
2383.54 1781
2384.00 1674
2384.46 1629
2384.92 1578
2385.39 1666
2385.85 1601
2386.31 1646
2386.77 1739
2387.23 1573
2387.69 1632
2388.15 1630
2388.61 1670
2389.07 1657
2389.53 1547
2389.99 1560
2390.45 1575
2390.91 1421
2391.38 1490
2391.84 1726
2392.30 1814
2392.76 1626
2393.22 1653
2393.68 1840
2394.14 1800
2394.60 1803
2395.06 1837
2395.53 1723
2395.99 1820
2396.45 1789
2396.91 1733
2397.37 1785
2397.83 1710
2398.30 1710
2398.76 1668
2399.22 1743
2399.68 1691
2400.14 1649
2400.61 1671
2401.07 1731
2401.53 1653
2401.99 1613
2402.45 1599
2402.92 1645
2403.38 1713
2403.84 1622
2404.30 1602
2404.76 1550
2405.23 1655
2405.69 1566
2406.15 1668
2406.61 1613
2407.08 1641
2407.54 1567
2408.00 1745
2408.46 1707
2408.93 1727
2409.39 1775
2409.85 1601
2410.32 1537
2410.78 1620
2411.24 1595
2411.70 1659
2412.17 1583
2412.63 1604
2413.09 1595
2413.56 1607
2414.02 1581
2414.48 1602
2414.95 1565
2415.41 1555
2415.87 1508
2416.34 1514
2416.80 1664
2417.26 1656
2417.73 1584
2418.19 1711
2418.65 1760
2419.12 1683
2419.58 1565
2420.05 1548
2420.51 1533
2420.97 1655
2421.44 1820
2421.90 1768
2422.37 1744
2422.83 1622
2423.29 1625
2423.76 1670
2424.22 1702
2424.69 1744
2425.15 1574
2425.62 1536
2426.08 1580
2426.54 1568
2427.01 1650
2427.47 1745
2427.94 1743
2428.40 1690
2428.87 1550
2429.33 1579
2429.80 1775
2430.26 1696
2430.73 1501
2431.19 1751
2431.66 1772
2432.12 1585
2432.59 1634
2433.05 1616
2433.52 1620
2433.98 1721
2434.45 1750
2434.91 1693
2435.38 1573
2435.84 1753
2436.31 1737
2436.77 1530
2437.24 1767
2437.70 1696
2438.17 1626
2438.63 1534
2439.10 1533
2439.57 1599
2440.03 1777
2440.50 1795
2440.96 1844
2441.43 1505
2441.89 1675
2442.36 1646
2442.83 1643
2443.29 1724
2443.76 1595
2444.22 1776
2444.69 1868
2445.16 1894
2445.62 1565
2446.09 1678
2446.56 1735
2447.02 1688
2447.49 1648
2447.96 1636
2448.42 1591
2448.89 1791
2449.35 1572
2449.82 1578
2450.29 1635
2450.75 1590
2451.22 1652
2451.69 1574
2452.16 1627
2452.62 1646
2453.09 1637
2453.56 1832
2454.02 1643
2454.49 1715
2454.96 1679
2455.42 1645
2455.89 1670
2456.36 1498
2456.83 1588
2457.29 1670
2457.76 1650
2458.23 1531
2458.70 1493
2459.16 1478
2459.63 1501
2460.10 1610
2460.57 1546
2461.03 1600
2461.50 1508
2461.97 1516
2462.44 1470
2462.91 1595
2463.37 1604
2463.84 1477
2464.31 1496
2464.78 1422
2465.25 1365
2465.71 1581
2466.18 1621
2466.65 1733
2467.12 1586
2467.59 1502
2468.06 1553
2468.52 1643
2468.99 1646
2469.46 1607
2469.93 1730
2470.40 1557
2470.87 1478
2471.34 1549
2471.80 1456
2472.27 1486
2472.74 1465
2473.21 1662
2473.68 1670
2474.15 1599
2474.62 1509
2475.09 1599
2475.56 1625
2476.02 1618
2476.49 1607
2476.96 1668
2477.43 1665
2477.90 1613
2478.37 1617
2478.84 1583
2479.31 1590
2479.78 1672
2480.25 1713
2480.72 1545
2481.19 1379
2481.66 1432
2482.13 1574
2482.60 1638
2483.07 1460
2483.54 1400
2484.01 1546
2484.48 1548
2484.95 1345
2485.42 1478
2485.89 1555
2486.36 1524
2486.83 1635
2487.30 1542
2487.77 1635
2488.24 1632
2488.71 1595
2489.18 1610
2489.65 1734
2490.12 1647
2490.59 1587
2491.06 1637
2491.53 1657
2492.00 1602
2492.47 1547
2492.94 1598
2493.41 1746
2493.88 1600
2494.36 1687
2494.83 1696
2495.30 1652
2495.77 1653
2496.24 1559
2496.71 1692
2497.18 1621
2497.65 1669
2498.12 1776
2498.60 1672
2499.07 1761
2499.54 1719
2500.01 1679
2500.48 1617
2500.95 1505
2501.42 1478
2501.90 1460
2502.37 1452
2502.84 1630
2503.31 1523
2503.78 1440
2504.25 1583
2504.73 1700
2505.20 1703
2505.67 1652
2506.14 1602
2506.61 1619
2507.09 1604
2507.56 1641
2508.03 1641
2508.50 1660
2508.97 1808
2509.45 1707
2509.92 1671
2510.39 1744
2510.86 1648
2511.34 1727
2511.81 1729
2512.28 1677
2512.75 1735
2513.23 1732
2513.70 1803
2514.17 1952
2514.65 1909
2515.12 1915
2515.59 1902
2516.06 1764
2516.54 1882
2517.01 1785
2517.48 1739
2517.96 1614
2518.43 1753
2518.90 1744
2519.38 1639
2519.85 1611
2520.32 1567
2520.80 1650
2521.27 1726
2521.74 1607
2522.22 1611
2522.69 1747
2523.16 1621
2523.64 1538
2524.11 1593
2524.58 1627
2525.06 1638
2525.53 1507
2526.01 1560
2526.48 1499
2526.95 1586
2527.43 1588
2527.90 1614
2528.38 1594
2528.85 1586
2529.32 1717
2529.80 1595
2530.27 1575
2530.75 1518
2531.22 1675
2531.70 1737
2532.17 1789
2532.64 1830
2533.12 1745
2533.59 1706
2534.07 1620
2534.54 1649
2535.02 1638
2535.49 1714
2535.97 1724
2536.44 1717
2536.92 1734
2537.39 1746
2537.87 1733
2538.34 1658
2538.82 1568
2539.29 1741
2539.77 1631
2540.24 1556
2540.72 1627
2541.19 1536
2541.67 1545
2542.14 1745
2542.62 1856
2543.09 1608
2543.57 1590
2544.04 1661
2544.52 1664
2545.00 1729
2545.47 1624
2545.95 1659
2546.42 1640
2546.90 1664
2547.37 1731
2547.85 1724
2548.33 1610
2548.80 1790
2549.28 1894
2549.75 2003
2550.23 1930
2550.71 2020
2551.18 2045
2551.66 2006
2552.14 2014
2552.61 1993
2553.09 2034
2553.57 2086
2554.04 2046
2554.52 1789
2554.99 1924
2555.47 1900
2555.95 1920
2556.42 1867
2556.90 1706
2557.38 1777
2557.86 1572
2558.33 1650
2558.81 1728
2559.29 1716
2559.76 1757
2560.24 1603
2560.72 1645
2561.19 1492
2561.67 1584
2562.15 1624
2562.63 1703
2563.10 1608
2563.58 1700
2564.06 1636
2564.54 1595
2565.01 1545
2565.49 1603
2565.97 1485
2566.45 1554
2566.92 1337
2567.40 1473
2567.88 1507
2568.36 1501
2568.83 1504
2569.31 1624
2569.79 1487
2570.27 1459
2570.75 1565
2571.22 1520
2571.70 1508
2572.18 1557
2572.66 1512
2573.14 1447
2573.62 1409
2574.09 1431
2574.57 1548
2575.05 1545
2575.53 1473
2576.01 1493
2576.49 1418
2576.97 1456
2577.44 1604
2577.92 1499
2578.40 1501
2578.88 1535
2579.36 1519
2579.84 1591
2580.32 1524
2580.80 1568
2581.27 1608
2581.75 1559
2582.23 1611
2582.71 1673
2583.19 1578
2583.67 1503
2584.15 1547
2584.63 1519
2585.11 1570
2585.59 1556
2586.07 1496
2586.55 1561
2587.03 1752
2587.51 1565
2587.99 1526
2588.47 1566
2588.94 1533
2589.42 1610
2589.90 1486
2590.38 1360
2590.86 1344
2591.34 1555
2591.82 1574
2592.30 1609
2592.78 1481
2593.26 1369
2593.74 1380
2594.22 1366
2594.71 1516
2595.19 1384
2595.67 1542
2596.15 1644
2596.63 1535
2597.11 1614
2597.59 1520
2598.07 1477
2598.55 1573
2599.03 1575
2599.51 1440
2599.99 1473
2600.47 1367
2600.95 1412
2601.43 1459
2601.91 1459
2602.40 1488
2602.88 1295
2603.36 1484
2603.84 1391
2604.32 1579
2604.80 1524
2605.28 1468
2605.76 1439
2606.24 1564
2606.73 1563
2607.21 1420
2607.69 1478
2608.17 1526
2608.65 1491
2609.13 1566
2609.62 1544
2610.10 1437
2610.58 1517
2611.06 1482
2611.54 1475
2612.02 1493
2612.51 1441
2612.99 1560
2613.47 1420
2613.95 1477
2614.43 1535
2614.92 1459
2615.40 1432
2615.88 1518
2616.36 1368
2616.85 1197
2617.33 1332
2617.81 1524
2618.29 1313
2618.78 1392
2619.26 1317
2619.74 1477
2620.22 1629
2620.71 1452
2621.19 1393
2621.67 1573
2622.15 1687
2622.64 1619
2623.12 1577
2623.60 1512
2624.09 1657
2624.57 1539
2625.05 1444
2625.53 1504
2626.02 1591
2626.50 1607
2626.98 1550
2627.47 1581
2627.95 1581
2628.43 1618
2628.92 1486
2629.40 1413
2629.88 1476
2630.37 1488
2630.85 1394
2631.34 1452
2631.82 1492
2632.30 1656
2632.79 1650
2633.27 1657
2633.75 1788
2634.24 1851
2634.72 1857
2635.21 1834
2635.69 1781
2636.17 1975
2636.66 2028
2637.14 2001
2637.63 1764
2638.11 1636
2638.60 1659
2639.08 1620
2639.56 1637
2640.05 1522
2640.53 1489
2641.02 1441
2641.50 1362
2641.99 1493
2642.47 1416
2642.96 1428
2643.44 1480
2643.93 1498
2644.41 1360
2644.90 1480
2645.38 1468
2645.87 1611
2646.35 1539
2646.84 1514
2647.32 1385
2647.81 1529
2648.29 1586
2648.78 1438
2649.26 1430
2649.75 1377
2650.23 1397
2650.72 1454
2651.20 1448
2651.69 1639
2652.17 1566
2652.66 1618
2653.15 1463
2653.63 1343
2654.12 1318
2654.60 1474
2655.09 1552
2655.57 1478
2656.06 1433
2656.55 1386
2657.03 1497
2657.52 1440
2658.00 1349
2658.49 1422
2658.98 1512
2659.46 1536
2659.95 1482
2660.44 1481
2660.92 1320
2661.41 1433
2661.90 1511
2662.38 1520
2662.87 1440
2663.35 1489
2663.84 1539
2664.33 1605
2664.81 1489
2665.30 1541
2665.79 1557
2666.28 1535
2666.76 1445
2667.25 1548
2667.74 1560
2668.22 1594
2668.71 1619
2669.20 1556
2669.68 1510
2670.17 1484
2670.66 1485
2671.15 1410
2671.63 1379
2672.12 1379
2672.61 1511
2673.10 1590
2673.58 1658
2674.07 1631
2674.56 1507
2675.05 1627
2675.53 1693
2676.02 1781
2676.51 1749
2677.00 1773
2677.49 1939
2677.97 1888
2678.46 1974
2678.95 1838
2679.44 1889
2679.93 1949
2680.41 1852
2680.90 1890
2681.39 1806
2681.88 1561
2682.37 1435
2682.85 1378
2683.34 1327
2683.83 1402
2684.32 1580
2684.81 1376
2685.30 1393
2685.79 1426
2686.27 1552
2686.76 1555
2687.25 1469
2687.74 1303
2688.23 1347
2688.72 1487
2689.21 1434
2689.70 1501
2690.19 1488
2690.67 1381
2691.16 1362
2691.65 1473
2692.14 1462
2692.63 1571
2693.12 1400
2693.61 1326
2694.10 1319
2694.59 1436
2695.08 1383
2695.57 1364
2696.06 1394
2696.55 1502
2697.04 1488
2697.53 1563
2698.02 1422
2698.51 1321
2699.00 1353
2699.49 1420
2699.98 1474
2700.47 1326
2700.96 1314
2701.45 1354
2701.94 1355
2702.43 1502
2702.92 1523
2703.41 1472
2703.90 1442
2704.39 1462
2704.88 1557
2705.37 1629
2705.86 1567
2706.35 1550
2706.84 1532
2707.33 1473
2707.82 1543
2708.31 1483
2708.80 1587
2709.29 1610
2709.78 1472
2710.27 1354
2710.77 1366
2711.26 1590
2711.75 1670
2712.24 1494
2712.73 1466
2713.22 1368
2713.71 1544
2714.20 1585
2714.69 1479
2715.19 1382
2715.68 1579
2716.17 1593
2716.66 1542
2717.15 1390
2717.64 1536
2718.13 1464
2718.63 1429
2719.12 1353
2719.61 1417
2720.10 1407
2720.59 1557
2721.08 1694
2721.58 1590
2722.07 1590
2722.56 1520
2723.05 1617
2723.54 1482
2724.04 1526
2724.53 1677
2725.02 1767
2725.51 1746
2726.01 1784
2726.50 1751
2726.99 1675
2727.48 1776
2727.98 1649
2728.47 1629
2728.96 1634
2729.45 1596
2729.95 1739
2730.44 1551
2730.93 1495
2731.42 1536
2731.92 1687
2732.41 1739
2732.90 1796
2733.40 1676
2733.89 1716
2734.38 1755
2734.87 1802
2735.37 1661
2735.86 1623
2736.35 1557
2736.85 1750
2737.34 1714
2737.83 1708
2738.33 1640
2738.82 1777
2739.31 1687
2739.81 1837
2740.30 1751
2740.79 1684
2741.29 1871
2741.78 1738
2742.28 1811
2742.77 1632
2743.26 1451
2743.76 1601
2744.25 1607
2744.75 1644
2745.24 1490
2745.73 1405
2746.23 1537
2746.72 1442
2747.22 1329
2747.71 1349
2748.20 1407
2748.70 1420
2749.19 1378
2749.69 1481
2750.18 1346
2750.68 1530
2751.17 1571
2751.67 1515
2752.16 1390
2752.66 1406
2753.15 1450
2753.64 1459
2754.14 1320
2754.63 1472
2755.13 1378
2755.62 1315
2756.12 1213
2756.61 1349
2757.11 1483
2757.60 1420
2758.10 1366
2758.59 1405
2759.09 1559
2759.59 1558
2760.08 1579
2760.58 1404
2761.07 1406
2761.57 1583
2762.06 1512
2762.56 1511
2763.05 1477
2763.55 1496
2764.05 1594
2764.54 1609
2765.04 1708
2765.53 1570
2766.03 1631
2766.52 1568
2767.02 1567
2767.52 1462
2768.01 1478
2768.51 1576
2769.00 1532
2769.50 1495
2770.00 1576
2770.49 1518
2770.99 1573
2771.49 1533
2771.98 1527
2772.48 1442
2772.98 1532
2773.47 1543
2773.97 1530
2774.47 1614
2774.96 1716
2775.46 1634
2775.96 1590
2776.45 1680
2776.95 1964
2777.45 1944
2777.94 1788
2778.44 1818
2778.94 1775
2779.43 1975
2779.93 1913
2780.43 2020
2780.93 1908
2781.42 1849
2781.92 1897
2782.42 1747
2782.92 1681
2783.41 1632
2783.91 1646
2784.41 1562
2784.91 1507
2785.40 1508
2785.90 1466
2786.40 1391
2786.90 1464
2787.39 1472
2787.89 1402
2788.39 1571
2788.89 1462
2789.39 1477
2789.88 1340
2790.38 1352
2790.88 1412
2791.38 1388
2791.88 1501
2792.37 1495
2792.87 1381
2793.37 1423
2793.87 1476
2794.37 1397
2794.87 1483
2795.37 1464
2795.86 1477
2796.36 1539
2796.86 1326
2797.36 1443
2797.86 1536
2798.36 1454
2798.86 1557
2799.35 1393
2799.85 1428
2800.35 1433
2800.85 1468
2801.35 1581
2801.85 1547
2802.35 1468
2802.85 1514
2803.35 1479
2803.85 1290
2804.35 1367
2804.85 1497
2805.34 1378
2805.84 1516
2806.34 1432
2806.84 1618
2807.34 1643
2807.84 1677
2808.34 1740
2808.84 1658
2809.34 1629
2809.84 1826
2810.34 1789
2810.84 1808
2811.34 1649
2811.84 1533
2812.34 1457
2812.84 1461
2813.34 1395
2813.84 1509
2814.34 1564
2814.84 1423
2815.34 1414
2815.84 1342
2816.34 1404
2816.84 1483
2817.34 1377
2817.84 1337
2818.35 1428
2818.85 1445
2819.35 1367
2819.85 1320
2820.35 1299
2820.85 1357
2821.35 1440
2821.85 1457
2822.35 1425
2822.85 1436
2823.35 1484
2823.85 1431
2824.36 1357
2824.86 1460
2825.36 1358
2825.86 1371
2826.36 1391
2826.86 1653
2827.36 1527
2827.86 1479
2828.37 1333
2828.87 1353
2829.37 1388
2829.87 1310
2830.37 1324
2830.87 1362
2831.38 1361
2831.88 1296
2832.38 1199
2832.88 1360
2833.38 1293
2833.88 1432
2834.39 1513
2834.89 1398
2835.39 1461
2835.89 1460
2836.40 1356
2836.90 1466
2837.40 1419
2837.90 1429
2838.40 1401
2838.91 1376
2839.41 1511
2839.91 1510
2840.41 1497
2840.92 1493
2841.42 1420
2841.92 1388
2842.42 1489
2842.93 1591
2843.43 1501
2843.93 1465
2844.44 1310
2844.94 1511
2845.44 1435
2845.94 1439
2846.45 1344
2846.95 1404
2847.45 1430
2847.96 1541
2848.46 1507
2848.96 1458
2849.47 1549
2849.97 1556
2850.47 1571
2850.98 1470
2851.48 1661
2851.98 1659
2852.49 1491
2852.99 1560
2853.50 1535
2854.00 1616
2854.50 1539
2855.01 1456
2855.51 1486
2856.01 1541
2856.52 1674
2857.02 1685
2857.53 1718
2858.03 1668
2858.53 1601
2859.04 1756
2859.54 1729
2860.05 1655
2860.55 1547
2861.06 1646
2861.56 1674
2862.06 1572
2862.57 1584
2863.07 1440
2863.58 1392
2864.08 1352
2864.59 1541
2865.09 1500
2865.60 1454
2866.10 1447
2866.61 1317
2867.11 1420
2867.62 1348
2868.12 1376
2868.63 1413
2869.13 1331
2869.64 1497
2870.14 1536
2870.65 1402
2871.15 1372
2871.66 1302
2872.16 1335
2872.67 1590
2873.17 1534
2873.68 1377
2874.18 1446
2874.69 1506
2875.20 1535
2875.70 1429
2876.21 1589
2876.71 1718
2877.22 1638
2877.72 1788
2878.23 1623
2878.74 1540
2879.24 1667
2879.75 1514
2880.25 1680
2880.76 1712
2881.27 1672
2881.77 1596
2882.28 1468
2882.79 1575
2883.29 1558
2883.80 1511
2884.30 1374
2884.81 1508
2885.32 1488
2885.82 1524
2886.33 1324
2886.84 1538
2887.34 1557
2887.85 1467
2888.36 1595
2888.86 1522
2889.37 1429
2889.88 1509
2890.38 1571
2890.89 1481
2891.40 1547
2891.91 1531
2892.41 1597
2892.92 1528
2893.43 1634
2893.93 1672
2894.44 1517
2894.95 1445
2895.46 1716
2895.96 1827
2896.47 1742
2896.98 1732
2897.49 1587
2897.99 1757
2898.50 1606
2899.01 1932
2899.52 1799
2900.03 1722
2900.53 1585
2901.04 1712
2901.55 1405
2902.06 1490
2902.56 1543
2903.07 1537
2903.58 1664
2904.09 1728
2904.60 1638
2905.11 1625
2905.61 1629
2906.12 1742
2906.63 1622
2907.14 1514
2907.65 1594
2908.16 1804
2908.66 1710
2909.17 1687
2909.68 1751
2910.19 1529
2910.70 1696
2911.21 1629
2911.72 1610
2912.23 1531
2912.73 1379
2913.24 1517
2913.75 1484
2914.26 1524
2914.77 1626
2915.28 1576
2915.79 1554
2916.30 1433
2916.81 1458
2917.32 1490
2917.83 1571
2918.33 1553
2918.84 1585
2919.35 1435
2919.86 1417
2920.37 1437
2920.88 1363
2921.39 1479
2921.90 1384
2922.41 1502
2922.92 1544
2923.43 1505
2923.94 1395
2924.45 1416
2924.96 1384
2925.47 1486
2925.98 1463
2926.49 1442
2927.00 1536
2927.51 1393
2928.02 1401
2928.53 1418
2929.04 1356
2929.55 1261
2930.06 1307
2930.57 1280
2931.08 1222
2931.59 1284
2932.11 1345
2932.62 1384
2933.13 1537
2933.64 1494
2934.15 1486
2934.66 1349
2935.17 1374
2935.68 1524
2936.19 1541
2936.70 1589
2937.21 1585
2937.72 1562
2938.24 1574
2938.75 1507
2939.26 1610
2939.77 1498
2940.28 1532
2940.79 1536
2941.30 1723
2941.81 1691
2942.33 1730
2942.84 1674
2943.35 1605
2943.86 1617
2944.37 1661
2944.88 1650
2945.40 1678
2945.91 1672
2946.42 1514
2946.93 1644
2947.44 1516
2947.96 1522
2948.47 1580
2948.98 1536
2949.49 1495
2950.00 1594
2950.52 1383
2951.03 1332
2951.54 1355
2952.05 1558
2952.57 1463
2953.08 1355
2953.59 1325
2954.10 1207
2954.62 1311
2955.13 1304
2955.64 1281
2956.15 1309
2956.67 1529
2957.18 1474
2957.69 1545
2958.20 1384
2958.72 1464
2959.23 1602
2959.74 1444
2960.26 1503
2960.77 1481
2961.28 1504
2961.80 1414
2962.31 1404
2962.82 1492
2963.34 1427
2963.85 1434
2964.36 1523
2964.88 1583
2965.39 1554
2965.90 1480
2966.42 1532
2966.93 1434
2967.44 1387
2967.96 1603
2968.47 1590
2968.98 1620
2969.50 1477
2970.01 1509
2970.53 1466
2971.04 1414
2971.55 1402
2972.07 1376
2972.58 1385
2973.10 1517
2973.61 1539
2974.12 1390
2974.64 1372
2975.15 1257
2975.67 1282
2976.18 1423
2976.70 1509
2977.21 1469
2977.73 1550
2978.24 1558
2978.75 1575
2979.27 1469
2979.78 1391
2980.30 1470
2980.81 1604
2981.33 1687
2981.84 1495
2982.36 1526
2982.87 1526
2983.39 1617
2983.90 1537
2984.42 1525
2984.93 1622
2985.45 1627
2985.96 1609
2986.48 1704
2987.00 1792
2987.51 1731
2988.03 1697
2988.54 1624
2989.06 1610
2989.57 1764
2990.09 1893
2990.60 1847
2991.12 1786
2991.64 1831
2992.15 1722
2992.67 1907
2993.18 1864
2993.70 1850
2994.21 1976
2994.73 2008
2995.25 1942
2995.76 2089
2996.28 2137
2996.80 2103
2997.31 2034
2997.83 1992
2998.34 2143
2998.86 2115
2999.38 2097
2999.89 2223
3000.41 2311
3000.93 2140
3001.44 1980
3001.96 2200
3002.48 2280
3002.99 2319
3003.51 2315
3004.03 2333
3004.54 2611
3005.06 2942
3005.58 3322
3006.09 3490
3006.61 3938
3007.13 3953
3007.65 4086
3008.16 4228
3008.68 4359
3009.20 3939
3009.71 3818
3010.23 3401
3010.75 2795
3011.27 2541
3011.78 2512
3012.30 2137
3012.82 2061
3013.34 1955
3013.85 2002
3014.37 1886
3014.89 1909
3015.41 1953
3015.93 1921
3016.44 1908
3016.96 1777
3017.48 1845
3018.00 1765
3018.52 1774
3019.03 1800
3019.55 1754
3020.07 1852
3020.59 1805
3021.11 1779
3021.63 1814
3022.14 1804
3022.66 1854
3023.18 1903
3023.70 1771
3024.22 1817
3024.74 1861
3025.25 1903
3025.77 1842
3026.29 1967
3026.81 2025
3027.33 1744
3027.85 1898
3028.37 1580
3028.89 1556
3029.41 1877
3029.92 1879
3030.44 1702
3030.96 1742
3031.48 1745
3032.00 1709
3032.52 1890
3033.04 1938
3033.56 1728
3034.08 1792
3034.60 1781
3035.12 1673
3035.64 1669
3036.16 1759
3036.68 1808
3037.20 1565
3037.72 1671
3038.24 1659
3038.76 1648
3039.28 1700
3039.80 1591
3040.32 1647
3040.84 1697
3041.36 1662
3041.88 1565
3042.40 1505
3042.92 1681
3043.44 1859
3043.96 1800
3044.48 1708
3045.00 1711
3045.52 1660
3046.04 1670
3046.56 1634
3047.08 1606
3047.60 1563
3048.12 1585
3048.64 1698
3049.16 1466
3049.68 1557
3050.20 1706
3050.72 1522
3051.24 1762
3051.77 1612
3052.29 1619
3052.81 1677
3053.33 1624
3053.85 1555
3054.37 1618
3054.89 1611
3055.41 1745
3055.93 1535
3056.46 1493
3056.98 1601
3057.50 1685
3058.02 1770
3058.54 1660
3059.06 1527
3059.58 1557
3060.11 1577
3060.63 1507
3061.15 1417
3061.67 1483
3062.19 1602
3062.71 1559
3063.24 1591
3063.76 1657
3064.28 1674
3064.80 1749
3065.32 1628
3065.85 1823
3066.37 1676
3066.89 1661
3067.41 1648
3067.94 1657
3068.46 1833
3068.98 1835
3069.50 1759
3070.03 1689
3070.55 1684
3071.07 1771
3071.59 1820
3072.12 1744
3072.64 1678
3073.16 1669
3073.68 1737
3074.21 1613
3074.73 1565
3075.25 1519
3075.78 1705
3076.30 1736
3076.82 1701
3077.34 1717
3077.87 1731
3078.39 1759
3078.91 1957
3079.44 1863
3079.96 1993
3080.48 1913
3081.01 2009
3081.53 2058
3082.05 2136
3082.58 2010
3083.10 2184
3083.63 2269
3084.15 2168
3084.67 2248
3085.20 2188
3085.72 2172
3086.24 2288
3086.77 2554
3087.29 2303
3087.82 2285
3088.34 2151
3088.86 2053
3089.39 2070
3089.91 2106
3090.44 1873
3090.96 1979
3091.49 1994
3092.01 1973
3092.53 1984
3093.06 1961
3093.58 2012
3094.11 2041
3094.63 1992
3095.16 2104
3095.68 2067
3096.21 2306
3096.73 2364
3097.26 2191
3097.78 2385
3098.31 2479
3098.83 2633
3099.36 2556
3099.88 2479
3100.41 2503
3100.93 2682
3101.46 2952
3101.98 3195
3102.51 3747
3103.03 4330
3103.56 5373
3104.08 6210
3104.61 7092
3105.13 7693
3105.66 8524
3106.18 9484
3106.71 9737
3107.24 9086
3107.76 8392
3108.29 8062
3108.81 7229
3109.34 6100
3109.86 5134
3110.39 4105
3110.92 3901
3111.44 3320
3111.97 3232
3112.49 3272
3113.02 3288
3113.55 2961
3114.07 3264
3114.60 3154
3115.12 3140
3115.65 3046
3116.18 2774
3116.70 2563
3117.23 2677
3117.76 2642
3118.28 2432
3118.81 2249
3119.34 2138
3119.86 2256
3120.39 2162
3120.92 2183
3121.44 2153
3121.97 2274
3122.50 2311
3123.02 2340
3123.55 2555
3124.08 2586
3124.61 2631
3125.13 2549
3125.66 2353
3126.19 2388
3126.72 2596
3127.24 2346
3127.77 2104
3128.30 1990
3128.82 2040
3129.35 2008
3129.88 2028
3130.41 1779
3130.93 1788
3131.46 2036
3131.99 1953
3132.52 1945
3133.05 2012
3133.57 1857
3134.10 1950
3134.63 1987
3135.16 1790
3135.69 1733
3136.21 1635
3136.74 1881
3137.27 1929
3137.80 1850
3138.33 1752
3138.85 1799
3139.38 1725
3139.91 1540
3140.44 1576
3140.97 1760
3141.50 1717
3142.03 1644
3142.55 1630
3143.08 1600
3143.61 1794
3144.14 1871
3144.67 1675
3145.20 1808
3145.73 1793
3146.26 1598
3146.79 1632
3147.31 1640
3147.84 1884
3148.37 1778
3148.90 1686
3149.43 1773
3149.96 1858
3150.49 2008
3151.02 1979
3151.55 1744
3152.08 1824
3152.61 1954
3153.14 2081
3153.67 1963
3154.20 1947
3154.73 1830
3155.25 1730
3155.78 1836
3156.31 1966
3156.84 1924
3157.37 1747
3157.90 1826
3158.43 1974
3158.96 2125
3159.49 2034
3160.02 2182
3160.55 2088
3161.08 2184
3161.61 2088
3162.14 2115
3162.68 2126
3163.21 2044
3163.74 2044
3164.27 1834
3164.80 1967
3165.33 2053
3165.86 1889
3166.39 1801
3166.92 2021
3167.45 1800
3167.98 1786
3168.51 1661
3169.04 1727
3169.57 1732
3170.10 1611
3170.64 1680
3171.17 1555
3171.70 1599
3172.23 1683
3172.76 1624
3173.29 1723
3173.82 1616
3174.35 1595
3174.88 1657
3175.42 1889
3175.95 1868
3176.48 1848
3177.01 2094
3177.54 2078
3178.07 2013
3178.61 2115
3179.14 1825
3179.67 1690
3180.20 1816
3180.73 1789
3181.26 1807
3181.80 1631
3182.33 1574
3182.86 1714
3183.39 1593
3183.92 1640
3184.46 1694
3184.99 1615
3185.52 1578
3186.05 1819
3186.59 1650
3187.12 1551
3187.65 1392
3188.18 1520
3188.72 1514
3189.25 1635
3189.78 1560
3190.31 1552
3190.85 1685
3191.38 1705
3191.91 1858
3192.44 1924
3192.98 1679
3193.51 1642
3194.04 1629
3194.58 1662
3195.11 1759
3195.64 1701
3196.17 1625
3196.71 1557
3197.24 1597
3197.77 1663
3198.31 1652
3198.84 1649
3199.37 1584
3199.91 1636
3200.44 1714
3200.98 1600
3201.51 1633
3202.04 1724
3202.58 1743
3203.11 1838
3203.64 1816
3204.18 1902
3204.71 1886
3205.24 1919
3205.78 1758
3206.31 1784
3206.85 1784
3207.38 1833
3207.91 1766
3208.45 1736
3208.98 1840
3209.52 1779
3210.05 1857
3210.59 2006
3211.12 2211
3211.65 2184
3212.19 2377
3212.72 2413
3213.26 2378
3213.79 2483
3214.33 2391
3214.86 2428
3215.40 2749
3215.93 2668
3216.47 2536
3217.00 2188
3217.54 2119
3218.07 2070
3218.61 2036
3219.14 1989
3219.68 1810
3220.21 1914
3220.75 1747
3221.28 1661
3221.82 1675
3222.35 1625
3222.89 1605
3223.42 1633
3223.96 1837
3224.49 2077
3225.03 1984
3225.57 1793
3226.10 1964
3226.64 2279
3227.17 2380
3227.71 2320
3228.24 2263
3228.78 2165
3229.32 2321
3229.85 2261
3230.39 2225
3230.92 2201
3231.46 2156
3232.00 2158
3232.53 2104
3233.07 2139
3233.60 1845
3234.14 2056
3234.68 2056
3235.21 1972
3235.75 2056
3236.29 2245
3236.82 2010
3237.36 1982
3237.90 2035
3238.43 1947
3238.97 1940
3239.51 2085
3240.04 1999
3240.58 2111
3241.12 2088
3241.65 2023
3242.19 1880
3242.73 1996
3243.26 1980
3243.80 2175
3244.34 2178
3244.88 2125
3245.41 2076
3245.95 2099
3246.49 2027
3247.02 2106
3247.56 2151
3248.10 2145
3248.64 1874
3249.17 2237
3249.71 2247
3250.25 2193
3250.79 2239
3251.33 2370
3251.86 2294
3252.40 2458
3252.94 2504
3253.48 2311
3254.01 2393
3254.55 2304
3255.09 2514
3255.63 2302
3256.17 2334
3256.70 2405
3257.24 2342
3257.78 2497
3258.32 2477
3258.86 2287
3259.40 2427
3259.93 2508
3260.47 2528
3261.01 2592
3261.55 2747
3262.09 2910
3262.63 3216
3263.17 3546
3263.70 3566
3264.24 3536
3264.78 4108
3265.32 4238
3265.86 4619
3266.40 5220
3266.94 5355
3267.48 5764
3268.02 6003
3268.56 6326
3269.09 7117
3269.63 7305
3270.17 7071
3270.71 7141
3271.25 7090
3271.79 6879
3272.33 6001
3272.87 5486
3273.41 4492
3273.95 3918
3274.49 3523
3275.03 3144
3275.57 3286
3276.11 2904
3276.65 2931
3277.19 2843
3277.73 2679
3278.27 2903
3278.81 2893
3279.35 2912
3279.89 2809
3280.43 2631
3280.97 2695
3281.51 2645
3282.05 2776
3282.59 2678
3283.13 2597
3283.67 2456
3284.21 2493
3284.75 2473
3285.29 2629
3285.83 2829
3286.37 2690
3286.91 2593
3287.45 2817
3287.99 2686
3288.53 2650
3289.08 2844
3289.62 2947
3290.16 2900
3290.70 2843
3291.24 2930
3291.78 2873
3292.32 2857
3292.86 2836
3293.40 2748
3293.95 2635
3294.49 2717
3295.03 2807
3295.57 2926
3296.11 3280
3296.65 3175
3297.19 3540
3297.73 3542
3298.28 3692
3298.82 3785
3299.36 3533
3299.90 3544
3300.44 3572
3300.99 3664
3301.53 3536
3302.07 3078
3302.61 2890
3303.15 2845
3303.69 2832
3304.24 2985
3304.78 3043
3305.32 2945
3305.86 2843
3306.41 2916
3306.95 2874
3307.49 2754
3308.03 2846
3308.58 2550
3309.12 2395
3309.66 2562
3310.20 2553
3310.75 2478
3311.29 2491
3311.83 2392
3312.37 2402
3312.92 2508
3313.46 2527
3314.00 2535
3314.54 2415
3315.09 2366
3315.63 2497
3316.17 2427
3316.72 2345
3317.26 2805
3317.80 2708
3318.35 2751
3318.89 3088
3319.43 2973
3319.98 3060
3320.52 2896
3321.06 2885
3321.61 2941
3322.15 2987
3322.69 3021
3323.24 3105
3323.78 2973
3324.33 3251
3324.87 3284
3325.41 3109
3325.96 3087
3326.50 3013
3327.04 2957
3327.59 2923
3328.13 3072
3328.68 2987
3329.22 3087
3329.76 2782
3330.31 2708
3330.85 2825
3331.40 2785
3331.94 2882
3332.49 3142
3333.03 3288
3333.58 3610
3334.12 4051
3334.66 4857
3335.21 5766
3335.75 7256
3336.30 8776
3336.84 10516
3337.39 12407
3337.93 14314
3338.48 15954
3339.02 17286
3339.57 18001
3340.11 17654
3340.66 16840
3341.20 15538
3341.75 13885
3342.29 11996
3342.84 10182
3343.38 8478
3343.93 7153
3344.47 5970
3345.02 4869
3345.57 4083
3346.11 3725
3346.66 3458
3347.20 3308
3347.75 3114
3348.29 2894
3348.84 2752
3349.38 2804
3349.93 2867
3350.48 2908
3351.02 2891
3351.57 2885
3352.11 2942
3352.66 3069
3353.21 2960
3353.75 3205
3354.30 3352
3354.84 3465
3355.39 3378
3355.94 3221
3356.48 3079
3357.03 3154
3357.58 2967
3358.12 2922
3358.67 2635
3359.22 2519
3359.76 2489
3360.31 2600
3360.86 2509
3361.40 2614
3361.95 2429
3362.50 2379
3363.04 2531
3363.59 2576
3364.14 2636
3364.68 2591
3365.23 2532
3365.78 2533
3366.33 2823
3366.87 2579
3367.42 2528
3367.97 2546
3368.51 2495
3369.06 2530
3369.61 2566
3370.16 2607
3370.70 2539
3371.25 2651
3371.80 2593
3372.35 2440
3372.90 2447
3373.44 2532
3373.99 2600
3374.54 2773
3375.09 2787
3375.63 2773
3376.18 2878
3376.73 3293
3377.28 3142
3377.83 3111
3378.37 3020
3378.92 3217
3379.47 3255
3380.02 2725
3380.57 2338
3381.12 2360
3381.66 2390
3382.21 2222
3382.76 2198
3383.31 2175
3383.86 1969
3384.41 2127
3384.96 1999
3385.50 2080
3386.05 2191
3386.60 2025
3387.15 2079
3387.70 2032
3388.25 2131
3388.80 2175
3389.35 2008
3389.90 2013
3390.44 1839
3390.99 1850
3391.54 2053
3392.09 1993
3392.64 1835
3393.19 1816
3393.74 1856
3394.29 1938
3394.84 1827
3395.39 1840
3395.94 1901
3396.49 1852
3397.04 1999
3397.59 1901
3398.14 1982
3398.69 2106
3399.24 1973
3399.79 1920
3400.34 1860
3400.89 1883
3401.44 1892
3401.99 1804
3402.54 1902
3403.09 1852
3403.64 1771
3404.19 1824
3404.74 1837
3405.29 1803
3405.84 1789
3406.39 1794
3406.94 1805
3407.49 1845
3408.04 1656
3408.59 1761
3409.14 1689
3409.69 1805
3410.24 1676
3410.79 1761
3411.34 1786
3411.89 1678
3412.45 1647
3413.00 1955
3413.55 2041
3414.10 1932
3414.65 2075
3415.20 2103
3415.75 2066
3416.30 2036
3416.85 2133
3417.41 2173
3417.96 2035
3418.51 2182
3419.06 2120
3419.61 2017
3420.16 1919
3420.71 1800
3421.27 1764
3421.82 1825
3422.37 1808
3422.92 1894
3423.47 1706
3424.02 1647
3424.58 1766
3425.13 1957
3425.68 1972
3426.23 1947
3426.78 2137
3427.34 2109
3427.89 2053
3428.44 2104
3428.99 2047
3429.55 2017
3430.10 1946
3430.65 1779
3431.20 1888
3431.76 1836
3432.31 1819
3432.86 1695
3433.41 1792
3433.97 1775
3434.52 1748
3435.07 1915
3435.62 1914
3436.18 1879
3436.73 1897
3437.28 1699
3437.84 1773
3438.39 1947
3438.94 1787
3439.49 1604
3440.05 1762
3440.60 1933
3441.15 1726
3441.71 1657
3442.26 1830
3442.81 1906
3443.37 1813
3443.92 1749
3444.47 1814
3445.03 1742
3445.58 1831
3446.13 1901
3446.69 1882
3447.24 1727
3447.80 1761
3448.35 1697
3448.90 1744
3449.46 1822
3450.01 1787
3450.57 1683
3451.12 1780
3451.67 1780
3452.23 1591
3452.78 1633
3453.34 1638
3453.89 1586
3454.44 1750
3455.00 1781
3455.55 1721
3456.11 1761
3456.66 1724
3457.22 1648
3457.77 1751
3458.33 1808
3458.88 1750
3459.43 1718
3459.99 1806
3460.54 1681
3461.10 1602
3461.65 1666
3462.21 1832
3462.76 1714
3463.32 1705
3463.87 1819
3464.43 1755
3464.98 1690
3465.54 1728
3466.09 1756
3466.65 1656
3467.21 1677
3467.76 1725
3468.32 1759
3468.87 1789
3469.43 1878
3469.98 1892
3470.54 1896
3471.09 1918
3471.65 2003
3472.20 2010
3472.76 2024
3473.32 2137
3473.87 2348
3474.43 2186
3474.98 2412
3475.54 2192
3476.10 2300
3476.65 2336
3477.21 2186
3477.76 2334
3478.32 2255
3478.88 2130
3479.43 2044
3479.99 2010
3480.55 2268
3481.10 2262
3481.66 2202
3482.22 2242
3482.77 2344
3483.33 2209
3483.89 2344
3484.44 2404
3485.00 2459
3485.56 2421
3486.11 2449
3486.67 2615
3487.23 2637
3487.78 2775
3488.34 2641
3488.90 2507
3489.45 2704
3490.01 2906
3490.57 2989
3491.13 3532
3491.68 3973
3492.24 4776
3492.80 5666
3493.35 6777
3493.91 7844
3494.47 8558
3495.03 10025
3495.58 10100
3496.14 10391
3496.70 9923
3497.26 9908
3497.82 8877
3498.37 7192
3498.93 5780
3499.49 5178
3500.05 4781
3500.61 4151
3501.16 3908
3501.72 3645
3502.28 3757
3502.84 3773
3503.40 3827
3503.95 3785
3504.51 3832
3505.07 3773
3505.63 3799
3506.19 3869
3506.75 3921
3507.30 3821
3507.86 3807
3508.42 3879
3508.98 4002
3509.54 3943
3510.10 3723
3510.66 3596
3511.22 3301
3511.77 3295
3512.33 3132
3512.89 2844
3513.45 2674
3514.01 2553
3514.57 2429
3515.13 2614
3515.69 2638
3516.25 2435
3516.81 2194
3517.37 2250
3517.92 2269
3518.48 1918
3519.04 1906
3519.60 2082
3520.16 2042
3520.72 1978
3521.28 1947
3521.84 2127
3522.40 2053
3522.96 2043
3523.52 1841
3524.08 1898
3524.64 2116
3525.20 2061
3525.76 2006
3526.32 1957
3526.88 1791
3527.44 1815
3528.00 1850
3528.56 1961
3529.12 1797
3529.68 1882
3530.24 1915
3530.80 1862
3531.36 1844
3531.92 1767
3532.48 1783
3533.04 1746
3533.60 1768
3534.17 1888
3534.73 1858
3535.29 1844
3535.85 1811
3536.41 1628
3536.97 1730
3537.53 1752
3538.09 1805
3538.65 1786
3539.21 1717
3539.77 1894
3540.34 1809
3540.90 1702
3541.46 1894
3542.02 1878
3542.58 1847
3543.14 1936
3543.70 1721
3544.26 1733
3544.83 1632
3545.39 1659
3545.95 1644
3546.51 1653
3547.07 1675
3547.63 1662
3548.20 1709
3548.76 1730
3549.32 1656
3549.88 1705
3550.44 1724
3551.01 1627
3551.57 1622
3552.13 1577
3552.69 1697
3553.25 1545
3553.82 1566
3554.38 1538
3554.94 1553
3555.50 1586
3556.07 1564
3556.63 1471
3557.19 1588
3557.75 1490
3558.32 1561
3558.88 1392
3559.44 1477
3560.00 1560
3560.57 1561
3561.13 1597
3561.69 1655
3562.26 1572
3562.82 1670
3563.38 1578
3563.94 1424
3564.51 1508
3565.07 1474
3565.63 1506
3566.20 1631
3566.76 1688
3567.32 1769
3567.89 1634
3568.45 1695
3569.01 1672
3569.58 1673
3570.14 1736
3570.70 1666
3571.27 1646
3571.83 1676
3572.39 1451
3572.96 1489
3573.52 1537
3574.09 1427
3574.65 1423
3575.21 1474
3575.78 1440
3576.34 1613
3576.91 1623
3577.47 1733
3578.03 1611
3578.60 1513
3579.16 1629
3579.73 1606
3580.29 1704
3580.86 1780
3581.42 1770
3581.98 1762
3582.55 1679
3583.11 1437
3583.68 1545
3584.24 1557
3584.81 1585
3585.37 1740
3585.94 1634
3586.50 1614
3587.07 1629
3587.63 1685
3588.20 1594
3588.76 1604
3589.33 1574
3589.89 1584
3590.46 1479
3591.02 1423
3591.59 1527
3592.15 1477
3592.72 1449
3593.28 1585
3593.85 1467
3594.41 1331
3594.98 1411
3595.54 1408
3596.11 1499
3596.68 1449
3597.24 1578
3597.81 1391
3598.37 1517
3598.94 1537
3599.50 1439
3600.07 1384
3600.64 1440
3601.20 1468
3601.77 1506
3602.33 1470
3602.90 1360
3603.47 1339
3604.03 1372
3604.60 1361
3605.16 1328
3605.73 1465
3606.30 1347
3606.86 1292
3607.43 1450
3608.00 1515
3608.56 1374
3609.13 1436
3609.70 1379
3610.26 1326
3610.83 1267
3611.40 1229
3611.96 1304
3612.53 1339
3613.10 1261
3613.66 1245
3614.23 1312
3614.80 1319
3615.36 1325
3615.93 1282
3616.50 1190
3617.07 1273
3617.63 1151
3618.20 1207
3618.77 1222
3619.34 1273
3619.90 1251
3620.47 1325
3621.04 1259
3621.61 1352
3622.17 1338
3622.74 1357
3623.31 1365
3623.88 1416
3624.44 1433
3625.01 1421
3625.58 1440
3626.15 1513
3626.72 1387
3627.28 1270
3627.85 1269
3628.42 1292
3628.99 1416
3629.56 1338
3630.12 1410
3630.69 1344
3631.26 1299
3631.83 1276
3632.40 1305
3632.97 1390
3633.53 1384
3634.10 1447
3634.67 1313
3635.24 1343
3635.81 1359
3636.38 1308
3636.95 1313
3637.52 1420
3638.08 1447
3638.65 1352
3639.22 1264
3639.79 1271
3640.36 1307
3640.93 1281
3641.50 1410
3642.07 1342
3642.64 1457
3643.21 1705
3643.78 1548
3644.34 1428
3644.91 1481
3645.48 1467
3646.05 1534
3646.62 1577
3647.19 1503
3647.76 1449
3648.33 1475
3648.90 1426
3649.47 1412
3650.04 1461
3650.61 1451
3651.18 1450
3651.75 1518
3652.32 1512
3652.89 1599
3653.46 1482
3654.03 1577
3654.60 1716
3655.17 1873
3655.74 1962
3656.31 1820
3656.88 1605
3657.45 1570
3658.02 1623
3658.59 1656
3659.16 1611
3659.73 1399
3660.30 1453
3660.87 1555
3661.45 1499
3662.02 1446
3662.59 1525
3663.16 1605
3663.73 1693
3664.30 1579
3664.87 1457
3665.44 1473
3666.01 1601
3666.58 1426
3667.15 1447
3667.73 1686
3668.30 1627
3668.87 1709
3669.44 1742
3670.01 1812
3670.58 1678
3671.15 1676
3671.73 1678
3672.30 1631
3672.87 1654
3673.44 1637
3674.01 1597
3674.58 1648
3675.16 1529
3675.73 1342
3676.30 1397
3676.87 1383
3677.44 1498
3678.01 1471
3678.59 1465
3679.16 1447
3679.73 1635
3680.30 1571
3680.88 1409
3681.45 1503
3682.02 1521
3682.59 1362
3683.16 1328
3683.74 1501
3684.31 1396
3684.88 1363
3685.45 1372
3686.03 1278
3686.60 1233
3687.17 1272
3687.74 1303
3688.32 1233
3688.89 1328
3689.46 1282
3690.04 1254
3690.61 1359
3691.18 1260
3691.76 1331
3692.33 1451
3692.90 1446
3693.47 1349
3694.05 1294
3694.62 1300
3695.19 1467
3695.77 1347
3696.34 1281
3696.91 1320
3697.49 1356
3698.06 1287
3698.64 1258
3699.21 1342
3699.78 1256
3700.36 1158
3700.93 1233
3701.50 1200
3702.08 1216
3702.65 1329
3703.23 1264
3703.80 1274
3704.37 1412
3704.95 1363
3705.52 1305
3706.10 1345
3706.67 1388
3707.24 1343
3707.82 1314
3708.39 1531
3708.97 1230
3709.54 1217
3710.12 1287
3710.69 1393
3711.27 1536
3711.84 1426
3712.41 1458
3712.99 1363
3713.56 1484
3714.14 1500
3714.71 1277
3715.29 1312
3715.86 1404
3716.44 1457
3717.01 1430
3717.59 1346
3718.16 1309
3718.74 1295
3719.31 1400
3719.89 1360
3720.46 1275
3721.04 1325
3721.61 1227
3722.19 1427
3722.77 1407
3723.34 1378
3723.92 1367
3724.49 1242
3725.07 1325
3725.64 1247
3726.22 1348
3726.79 1280
3727.37 1349
3727.95 1427
3728.52 1257
3729.10 1253
3729.67 1159
3730.25 1344
3730.83 1281
3731.40 1238
3731.98 1364
3732.56 1299
3733.13 1347
3733.71 1372
3734.28 1306
3734.86 1288
3735.44 1500
3736.01 1323
3736.59 1302
3737.17 1299
3737.74 1420
3738.32 1434
3738.90 1388
3739.47 1343
3740.05 1363
3740.63 1375
3741.20 1404
3741.78 1294
3742.36 1231
3742.93 1317
3743.51 1233
3744.09 1226
3744.67 1330
3745.24 1201
3745.82 1053
3746.40 1188
3746.97 1293
3747.55 1301
3748.13 1261
3748.71 1279
3749.28 1419
3749.86 1338
3750.44 1348
3751.02 1255
3751.59 1332
3752.17 1401
3752.75 1327
3753.33 1254
3753.91 1340
3754.48 1337
3755.06 1382
3755.64 1223
3756.22 1229
3756.80 1337
3757.37 1284
3757.95 1247
3758.53 1251
3759.11 1265
3759.69 1283
3760.27 1318
3760.84 1273
3761.42 1272
3762.00 1341
3762.58 1266
3763.16 1289
3763.74 1421
3764.31 1385
3764.89 1431
3765.47 1357
3766.05 1263
3766.63 1281
3767.21 1246
3767.79 1276
3768.37 1343
3768.95 1233
3769.52 1240
3770.10 1322
3770.68 1355
3771.26 1359
3771.84 1361
3772.42 1408
3773.00 1413
3773.58 1309
3774.16 1283
3774.74 1308
3775.32 1281
3775.90 1200
3776.48 1301
3777.06 1238
3777.64 1391
3778.22 1205
3778.80 1228
3779.38 1318
3779.96 1292
3780.54 1210
3781.12 1269
3781.70 1294
3782.28 1222
3782.86 1307
3783.44 1294
3784.02 1238
3784.60 1204
3785.18 1112
3785.76 1267
3786.34 1353
3786.92 1326
3787.50 1129
3788.08 1241
3788.66 1331
3789.24 1353
3789.82 1341
3790.40 1297
3790.98 1324
3791.56 1304
3792.14 1201
3792.72 1157
3793.30 1216
3793.89 1303
3794.47 1322
3795.05 1333
3795.63 1342
3796.21 1395
3796.79 1363
3797.37 1165
3797.95 1291
3798.53 1365
3799.12 1363
3799.70 1454
3800.28 1408
3800.86 1342
3801.44 1318
3802.02 1379
3802.60 1396
3803.19 1344
3803.77 1356
3804.35 1349
3804.93 1364
3805.51 1339
3806.10 1398
3806.68 1407
3807.26 1291
3807.84 1350
3808.42 1228
3809.01 1433
3809.59 1403
3810.17 1258
3810.75 1506
3811.33 1619
3811.92 1469
3812.50 1535
3813.08 1563
3813.66 1563
3814.25 1487
3814.83 1433
3815.41 1407
3815.99 1377
3816.58 1480
3817.16 1485
3817.74 1575
3818.32 1540
3818.91 1413
3819.49 1317
3820.07 1417
3820.66 1339
3821.24 1328
3821.82 1521
3822.41 1489
3822.99 1425
3823.57 1420
3824.16 1344
3824.74 1277
3825.32 1328
3825.91 1257
3826.49 1250
3827.07 1484
3827.66 1360
3828.24 1331
3828.82 1242
3829.41 1280
3829.99 1306
3830.57 1280
3831.16 1244
3831.74 1235
3832.33 1159
3832.91 1209
3833.49 1245
3834.08 1239
3834.66 1255
3835.25 1120
3835.83 1151
3836.41 1292
3837.00 1280
3837.58 1193
3838.17 1245
3838.75 1298
3839.34 1148
3839.92 1174
3840.50 1157
3841.09 1146
3841.67 1079
3842.26 1155
3842.84 1133
3843.43 1137
3844.01 1191
3844.60 1132
3845.18 1127
3845.77 1175
3846.35 1295
3846.94 1196
3847.52 1205
3848.11 1162
3848.69 1151
3849.28 1128
3849.86 1128
3850.45 1290
3851.03 1257
3851.62 1239
3852.20 1167
3852.79 1221
3853.37 1076
3853.96 1202
3854.55 1132
3855.13 1120
3855.72 1165
3856.30 1243
3856.89 1230
3857.47 1168
3858.06 1241
3858.65 1175
3859.23 1137
3859.82 1136
3860.40 1138
3860.99 1172
3861.58 1207
3862.16 1266
3862.75 1358
3863.33 1198
3863.92 1186
3864.51 1152
3865.09 1225
3865.68 1188
3866.27 1342
3866.85 1332
3867.44 1329
3868.03 1430
3868.61 1305
3869.20 1250
3869.79 1263
3870.37 1266
3870.96 1236
3871.55 1244
3872.13 1351
3872.72 1163
3873.31 1201
3873.89 1246
3874.48 1285
3875.07 1133
3875.66 1228
3876.24 1261
3876.83 1340
3877.42 1415
3878.00 1236
3878.59 1218
3879.18 1254
3879.77 1270
3880.35 1202
3880.94 1222
3881.53 1306
3882.12 1260
3882.70 1204
3883.29 1293
3883.88 1163
3884.47 1189
3885.06 1237
3885.64 1337
3886.23 1299
3886.82 1226
3887.41 1198
3888.00 1146
3888.58 1279
3889.17 1372
3889.76 1274
3890.35 1375
3890.94 1277
3891.53 1236
3892.11 1248
3892.70 1252
3893.29 1358
3893.88 1360
3894.47 1427
3895.06 1348
3895.65 1405
3896.23 1453
3896.82 1338
3897.41 1307
3898.00 1277
3898.59 1298
3899.18 1231
3899.77 1238
3900.36 1145
3900.95 1274
3901.53 1236
3902.12 1348
3902.71 1359
3903.30 1322
3903.89 1274
3904.48 1393
3905.07 1478
3905.66 1373
3906.25 1348
3906.84 1366
3907.43 1369
3908.02 1326
3908.61 1216
3909.20 1311
3909.79 1490
3910.38 1333
3910.97 1387
3911.56 1339
3912.15 1322
3912.74 1448
3913.33 1327
3913.92 1299
3914.51 1235
3915.10 1428
3915.69 1357
3916.28 1174
3916.87 1278
3917.46 1264
3918.05 1215
3918.64 1244
3919.23 1284
3919.82 1224
3920.41 1202
3921.00 1203
3921.59 1168
3922.18 1274
3922.77 1135
3923.36 1283
3923.95 1306
3924.55 1274
3925.14 1265
3925.73 1303
3926.32 1236
3926.91 1219
3927.50 1189
3928.09 1138
3928.68 1213
3929.27 1110
3929.87 1336
3930.46 1205
3931.05 1159
3931.64 1021
3932.23 1090
3932.82 1185
3933.41 1241
3934.01 1162
3934.60 1127
3935.19 1145
3935.78 1143
3936.37 1233
3936.96 1182
3937.56 1110
3938.15 1138
3938.74 1070
3939.33 1329
3939.92 1256
3940.52 1166
3941.11 1266
3941.70 1318
3942.29 1245
3942.88 1380
3943.48 1415
3944.07 1337
3944.66 1312
3945.25 1429
3945.85 1530
3946.44 1511
3947.03 1445
3947.62 1437
3948.22 1486
3948.81 1390
3949.40 1301
3949.99 1226
3950.59 1302
3951.18 1337
3951.77 1257
3952.37 1341
3952.96 1267
3953.55 1246
3954.15 1172
3954.74 1300
3955.33 1193
3955.93 1091
3956.52 1151
3957.11 1204
3957.71 1274
3958.30 1248
3958.89 1165
3959.49 1172
3960.08 1291
3960.67 1332
3961.27 1259
3961.86 1285
3962.45 1250
3963.05 1206
3963.64 1342
3964.23 1282
3964.83 1304
3965.42 1276
3966.02 1350
3966.61 1275
3967.20 1350
3967.80 1282
3968.39 1375
3968.99 1308
3969.58 1409
3970.18 1280
3970.77 1229
3971.36 1316
3971.96 1410
3972.55 1319
3973.15 1327
3973.74 1258
3974.34 1220
3974.93 1220
3975.53 1217
3976.12 1295
3976.72 1323
3977.31 1199
3977.91 1231
3978.50 1433
3979.10 1440
3979.69 1458
3980.29 1368
3980.88 1422
3981.48 1438
3982.07 1450
3982.67 1526
3983.26 1441
3983.86 1314
3984.45 1317
3985.05 1473
3985.64 1511
3986.24 1424
3986.83 1477
3987.43 1509
3988.03 1439
3988.62 1363
3989.22 1465
3989.81 1546
3990.41 1431
3991.00 1610
3991.60 1536
3992.20 1460
3992.79 1415
3993.39 1471
3993.98 1526
3994.58 1503
3995.18 1512
3995.77 1617
3996.37 1445
3996.97 1565
3997.56 1659
3998.16 1589
3998.75 1608
3999.35 1569
3999.95 1697
4000.54 1641
4001.14 1583
4001.74 1488
4002.33 1511
4002.93 1448
4003.53 1490
4004.12 1468
4004.72 1439
4005.32 1321
4005.92 1245
4006.51 1364
4007.11 1454
4007.71 1479
4008.30 1414
4008.90 1448
4009.50 1441
4010.10 1446
4010.69 1378
4011.29 1397
4011.89 1366
4012.49 1316
4013.08 1451
4013.68 1416
4014.28 1463
4014.88 1312
4015.47 1417
4016.07 1501
4016.67 1446
4017.27 1333
4017.86 1259
4018.46 1335
4019.06 1314
4019.66 1314
4020.26 1244
4020.85 1278
4021.45 1303
4022.05 1278
4022.65 1359
4023.25 1359
4023.85 1289
4024.44 1436
4025.04 1381
4025.64 1435
4026.24 1476
4026.84 1542
4027.44 1669
4028.03 1682
4028.63 1686
4029.23 1662
4029.83 1846
4030.43 2181
4031.03 2334
4031.63 2358
4032.23 2303
4032.83 2331
4033.42 2382
4034.02 2283
4034.62 2234
4035.22 1984
4035.82 1987
4036.42 1880
4037.02 1731
4037.62 1672
4038.22 1550
4038.82 1594
4039.42 1569
4040.02 1470
4040.62 1384
4041.22 1268
4041.82 1323
4042.41 1240
4043.01 1329
4043.61 1244
4044.21 1319
4044.81 1355
4045.41 1301
4046.01 1219
4046.61 1146
4047.21 1252
4047.81 1258
4048.41 1241
4049.01 1153
4049.61 1272
4050.21 1253
4050.82 1293
4051.42 1226
4052.02 1195
4052.62 1159
4053.22 1270
4053.82 1302
4054.42 1181
4055.02 1332
4055.62 1264
4056.22 1215
4056.82 1339
4057.42 1338
4058.02 1392
4058.62 1316
4059.22 1176
4059.83 1322
4060.43 1481
4061.03 1535
4061.63 1418
4062.23 1309
4062.83 1294
4063.43 1341
4064.03 1369
4064.63 1256
4065.24 1367
4065.84 1387
4066.44 1472
4067.04 1393
4067.64 1432
4068.24 1482
4068.85 1461
4069.45 1354
4070.05 1494
4070.65 1312
4071.25 1306
4071.85 1308
4072.46 1443
4073.06 1369
4073.66 1324
4074.26 1282
4074.86 1192
4075.47 1242
4076.07 1162
4076.67 1124
4077.27 1107
4077.88 1059
4078.48 1150
4079.08 1247
4079.68 1184
4080.29 1136
4080.89 1155
4081.49 1258
4082.09 1189
4082.70 1009
4083.30 1122
4083.90 1103
4084.50 1064
4085.11 1065
4085.71 1115
4086.31 1117
4086.92 1170
4087.52 1316
4088.12 1198
4088.72 1118
4089.33 1081
4089.93 1174
4090.53 1284
4091.14 1216
4091.74 1276
4092.34 1146
4092.95 1065
4093.55 1156
4094.16 1221
4094.76 1240
4095.36 1179
4095.97 1201
4096.57 1100
4097.17 1181
4097.78 1142
4098.38 1110
4098.98 1073
4099.59 1167
4100.19 1174
4100.80 1197
4101.40 1090
4102.00 1117
4102.61 1116
4103.21 1125
4103.82 1312
4104.42 1290
4105.03 1313
4105.63 1244
4106.23 1202
4106.84 1208
4107.44 1262
4108.05 1308
4108.65 1188
4109.26 1141
4109.86 1223
4110.47 1278
4111.07 1262
4111.68 1196
4112.28 1261
4112.89 1345
4113.49 1263
4114.10 1213
4114.70 1208
4115.31 1296
4115.91 1244
4116.52 1127
4117.12 1163
4117.73 1052
4118.33 1045
4118.94 1197
4119.54 1143
4120.15 1042
4120.75 1179
4121.36 1283
4121.97 1259
4122.57 1050
4123.18 1112
4123.78 1145
4124.39 1124
4124.99 1170
4125.60 1228
4126.21 1161
4126.81 1141
4127.42 1149
4128.02 1093
4128.63 978
4129.24 1157
4129.84 1193
4130.45 1206
4131.05 1196
4131.66 1228
4132.27 1083
4132.87 1094
4133.48 1079
4134.09 1177
4134.69 1124
4135.30 1102
4135.91 1121
4136.51 1092
4137.12 1212
4137.73 1324
4138.33 1276
4138.94 1275
4139.55 1251
4140.15 1383
4140.76 1218
4141.37 1271
4141.97 1320
4142.58 1384
4143.19 1523
4143.80 1379
4144.40 1287
4145.01 1279
4145.62 1384
4146.22 1441
4146.83 1452
4147.44 1409
4148.05 1390
4148.65 1429
4149.26 1324
4149.87 1285
4150.48 1275
4151.09 1215
4151.69 1310
4152.30 1287
4152.91 1276
4153.52 1294
4154.12 1320
4154.73 1329
4155.34 1226
4155.95 1141
4156.56 1152
4157.16 1217
4157.77 1202
4158.38 1118
4158.99 1239
4159.60 1193
4160.21 1204
4160.81 1160
4161.42 1216
4162.03 1178
4162.64 1302
4163.25 1253
4163.86 1206
4164.47 1300
4165.08 1258
4165.68 1255
4166.29 1276
4166.90 1416
4167.51 1312
4168.12 1169
4168.73 1161
4169.34 1169
4169.95 1138
4170.56 1257
4171.16 1312
4171.77 1255
4172.38 1347
4172.99 1234
4173.60 1269
4174.21 1219
4174.82 1188
4175.43 1180
4176.04 1227
4176.65 1129
4177.26 1139
4177.87 1144
4178.48 1338
4179.09 1298
4179.70 1262
4180.31 1264
4180.92 1204
4181.53 1195
4182.14 1167
4182.75 1325
4183.36 1209
4183.97 1189
4184.58 1221
4185.19 1300
4185.80 1333
4186.41 1256
4187.02 1141
4187.63 1246
4188.24 1403
4188.85 1317
4189.46 1227
4190.07 1184
4190.68 1141
4191.29 1156
4191.90 1102
4192.51 1221
4193.13 1302
4193.74 1144
4194.35 1186
4194.96 1242
4195.57 1178
4196.18 1151
4196.79 1323
4197.40 1350
4198.01 1274
4198.62 1332
4199.24 1332
4199.85 1383
4200.46 1367
4201.07 1175
4201.68 1214
4202.29 1255
4202.90 1183
4203.52 1248
4204.13 1140
4204.74 1036
4205.35 1145
4205.96 1235
4206.57 1151
4207.19 1025
4207.80 1058
4208.41 1143
4209.02 1149
4209.63 1123
4210.25 1138
4210.86 1060
4211.47 1085
4212.08 1292
4212.69 1208
4213.31 1223
4213.92 1230
4214.53 1149
4215.14 1135
4215.76 1158
4216.37 1185
4216.98 1218
4217.59 1272
4218.21 1249
4218.82 1112
4219.43 1176
4220.04 1247
4220.66 1134
4221.27 1117
4221.88 1205
4222.50 1251
4223.11 1274
4223.72 1269
4224.33 1125
4224.95 1212
4225.56 1290
4226.17 1185
4226.79 1147
4227.40 1186
4228.01 1230
4228.63 1214
4229.24 1179
4229.85 1332
4230.47 1383
4231.08 1368
4231.69 1408
4232.31 1466
4232.92 1474
4233.54 1426
4234.15 1452
4234.76 1429
4235.38 1570
4235.99 1742
4236.61 1996
4237.22 1961
4237.83 2035
4238.45 1972
4239.06 2152
4239.68 2066
4240.29 2133
4240.90 2161
4241.52 1813
4242.13 1574
4242.75 1510
4243.36 1507
4243.98 1401
4244.59 1459
4245.21 1369
4245.82 1377
4246.43 1408
4247.05 1306
4247.66 1257
4248.28 1298
4248.89 1298
4249.51 1261
4250.12 1401
4250.74 1358
4251.35 1299
4251.97 1407
4252.58 1440
4253.20 1475
4253.81 1481
4254.43 1298
4255.04 1299
4255.66 1388
4256.28 1429
4256.89 1314
4257.51 1266
4258.12 1206
4258.74 1173
4259.35 1190
4259.97 1229
4260.58 1255
4261.20 1217
4261.82 1172
4262.43 1290
4263.05 1284
4263.66 1303
4264.28 1287
4264.90 1263
4265.51 1206
4266.13 1328
4266.74 1449
4267.36 1362
4267.98 1346
4268.59 1411
4269.21 1436
4269.82 1412
4270.44 1403
4271.06 1431
4271.67 1471
4272.29 1421
4272.91 1463
4273.52 1453
4274.14 1381
4274.76 1349
4275.37 1254
4275.99 1221
4276.61 1317
4277.22 1383
4277.84 1384
4278.46 1333
4279.08 1423
4279.69 1401
4280.31 1461
4280.93 1631
4281.54 1640
4282.16 1405
4282.78 1365
4283.40 1588
4284.01 1678
4284.63 1349
4285.25 1353
4285.87 1348
4286.48 1357
4287.10 1314
4287.72 1276
4288.34 1266
4288.95 1255
4289.57 1362
4290.19 1305
4290.81 1175
4291.43 1208
4292.04 1267
4292.66 1314
4293.28 1295
4293.90 1291
4294.52 1384
4295.13 1219
4295.75 1194
4296.37 1192
4296.99 1215
4297.61 1208
4298.23 1308
4298.84 1268
4299.46 1173
4300.08 1232
4300.70 1230
4301.32 1212
4301.94 1254
4302.56 1164
4303.17 1196
4303.79 1163
4304.41 1271
4305.03 1380
4305.65 1290
4306.27 1292
4306.89 1335
4307.51 1323
4308.13 1319
4308.75 1401
4309.36 1423
4309.98 1270
4310.60 1316
4311.22 1347
4311.84 1293
4312.46 1319
4313.08 1200
4313.70 1237
4314.32 1299
4314.94 1210
4315.56 1207
4316.18 1222
4316.80 1233
4317.42 1175
4318.04 1382
4318.66 1231
4319.28 1231
4319.90 1271
4320.52 1402
4321.14 1317
4321.76 1208
4322.38 1315
4323.00 1355
4323.62 1332
4324.24 1393
4324.86 1297
4325.48 1331
4326.10 1370
4326.72 1382
4327.34 1405
4327.96 1431
4328.58 1432
4329.20 1433
4329.82 1366
4330.44 1401
4331.07 1389
4331.69 1535
4332.31 1516
4332.93 1527
4333.55 1478
4334.17 1447
4334.79 1491
4335.41 1504
4336.03 1429
4336.65 1647
4337.28 1641
4337.90 1714
4338.52 1682
4339.14 1756
4339.76 1862
4340.38 1983
4341.00 2027
4341.63 1988
4342.25 1949
4342.87 1941
4343.49 2068
4344.11 2110
4344.73 2050
4345.36 2057
4345.98 2115
4346.60 2262
4347.22 2603
4347.84 2779
4348.47 3024
4349.09 3430
4349.71 3797
4350.33 4152
4350.95 4010
4351.58 3780
4352.20 3784
4352.82 3600
4353.44 3103
4354.07 2556
4354.69 2224
4355.31 2235
4355.93 1935
4356.56 1853
4357.18 1699
4357.80 1737
4358.42 1600
4359.05 1667
4359.67 1636
4360.29 1585
4360.92 1741
4361.54 1733
4362.16 1813
4362.78 1699
4363.41 1625
4364.03 1718
4364.65 1791
4365.28 1535
4365.90 1503
4366.52 1550
4367.15 1678
4367.77 1785
4368.39 1558
4369.02 1512
4369.64 1538
4370.26 1502
4370.89 1472
4371.51 1373
4372.14 1319
4372.76 1472
4373.38 1466
4374.01 1443
4374.63 1329
4375.25 1301
4375.88 1293
4376.50 1221
4377.13 1234
4377.75 1228
4378.37 1352
4379.00 1277
4379.62 1227
4380.25 1240
4380.87 1276
4381.50 1432
4382.12 1468
4382.75 1403
4383.37 1406
4383.99 1330
4384.62 1313
4385.24 1372
4385.87 1436
4386.49 1346
4387.12 1276
4387.74 1213
4388.37 1343
4388.99 1310
4389.62 1165
4390.24 1173
4390.87 1118
4391.49 1286
4392.12 1235
4392.74 1236
4393.37 1250
4393.99 1131
4394.62 1219
4395.24 1227
4395.87 1158
4396.49 1128
4397.12 1214
4397.75 1134
4398.37 1152
4399.00 1123
4399.62 1260
4400.25 1208
4400.87 1185
4401.50 1188
4402.13 1180
4402.75 1176
4403.38 1270
4404.00 1316
4404.63 1344
4405.26 1328
4405.88 1348
4406.51 1192
4407.13 1218
4407.76 1249
4408.39 1208
4409.01 1125
4409.64 1226
4410.27 1241
4410.89 1214
4411.52 1268
4412.15 1203
4412.77 1185
4413.40 1197
4414.03 1214
4414.65 1203
4415.28 1193
4415.91 1260
4416.53 1183
4417.16 1161
4417.79 1149
4418.41 1265
4419.04 1295
4419.67 1297
4420.30 1255
4420.92 1239
4421.55 1149
4422.18 1185
4422.80 1267
4423.43 1357
4424.06 1199
4424.69 1085
4425.31 1213
4425.94 1274
4426.57 1140
4427.20 1109
4427.82 1118
4428.45 1160
4429.08 1025
4429.71 1054
4430.34 1006
4430.96 1155
4431.59 1110
4432.22 1029
4432.85 1102
4433.48 1158
4434.10 1078
4434.73 1085
4435.36 1075
4435.99 1165
4436.62 1179
4437.25 1191
4437.87 1213
4438.50 1243
4439.13 1199
4439.76 1202
4440.39 1243
4441.02 1121
4441.64 1177
4442.27 1200
4442.90 1224
4443.53 1192
4444.16 1243
4444.79 1157
4445.42 1142
4446.05 1106
4446.68 1267
4447.30 1363
4447.93 1312
4448.56 1189
4449.19 1185
4449.82 1188
4450.45 1259
4451.08 1234
4451.71 1270
4452.34 1242
4452.97 1324
4453.60 1311
4454.23 1246
4454.86 1142
4455.49 1272
4456.12 1185
4456.75 1212
4457.38 1134
4458.01 1156
4458.64 1209
4459.27 1370
4459.90 1187
4460.53 1209
4461.16 1341
4461.79 1384
4462.42 1277
4463.05 1212
4463.68 1230
4464.31 1180
4464.94 1076
4465.57 1219
4466.20 1196
4466.83 1235
4467.46 1049
4468.09 1019
4468.72 1109
4469.35 1050
4469.98 957
4470.61 1095
4471.24 997
4471.87 970
4472.50 1057
4473.13 1161
4473.77 1104
4474.40 1193
4475.03 1141
4475.66 1118
4476.29 1202
4476.92 1102
4477.55 1085
4478.18 1173
4478.82 1055
4479.45 1090
4480.08 1108
4480.71 1158
4481.34 1136
4481.97 1201
4482.60 1157
4483.24 1133
4483.87 1116
4484.50 1220
4485.13 1118
4485.76 1090
4486.39 1126
4487.03 1128
4487.66 1196
4488.29 1123
4488.92 1237
4489.55 1185
4490.19 1183
4490.82 1190
4491.45 1222
4492.08 1193
4492.71 1204
4493.35 1187
4493.98 1364
4494.61 1153
4495.24 1102
4495.88 1175
4496.51 1209
4497.14 1203
4497.77 1219
4498.41 1088
4499.04 1107
4499.67 1220
4500.31 1101
4500.94 1194
4501.57 1305
4502.20 1369
4502.84 1458
4503.47 1381
4504.10 1433
4504.74 1527
4505.37 1627
4506.00 1748
4506.64 1652
4507.27 1545
4507.90 1505
4508.54 1409
4509.17 1481
4509.80 1449
4510.44 1370
4511.07 1291
4511.70 1219
4512.34 1279
4512.97 1293
4513.60 1261
4514.24 1249
4514.87 1262
4515.51 1327
4516.14 1133
4516.77 1208
4517.41 1179
4518.04 1178
4518.68 1286
4519.31 1199
4519.94 1200
4520.58 1211
4521.21 1087
4521.85 1148
4522.48 1192
4523.12 1159
4523.75 1087
4524.39 1096
4525.02 1185
4525.65 1198
4526.29 1108
4526.92 1129
4527.56 1252
4528.19 1138
4528.83 1004
4529.46 1125
4530.10 1223
4530.73 1246
4531.37 1080
4532.00 953
4532.64 1091
4533.27 1210
4533.91 1182
4534.54 1138
4535.18 1115
4535.81 1135
4536.45 1120
4537.09 1077
4537.72 1279
4538.36 1130
4538.99 1060
4539.63 1137
4540.26 1178
4540.90 1160
4541.53 1147
4542.17 1189
4542.81 1115
4543.44 1125
4544.08 1126
4544.71 1137
4545.35 1141
4545.99 1032
4546.62 1089
4547.26 1139
4547.89 1166
4548.53 1113
4549.17 1065
4549.80 1038
4550.44 1118
4551.08 1170
4551.71 1024
4552.35 1053
4552.98 1036
4553.62 1121
4554.26 1117
4554.89 1029
4555.53 1092
4556.17 1055
4556.80 1040
4557.44 1014
4558.08 1145
4558.72 1119
4559.35 1117
4559.99 1099
4560.63 1161
4561.26 1172
4561.90 1058
4562.54 1031
4563.17 1059
4563.81 1161
4564.45 1225
4565.09 1098
4565.72 1087
4566.36 987
4567.00 1099
4567.64 1174
4568.27 1170
4568.91 1092
4569.55 1104
4570.19 1100
4570.82 1061
4571.46 1150
4572.10 1101
4572.74 1030
4573.38 1035
4574.01 1048
4574.65 1007
4575.29 1000
4575.93 1030
4576.57 1094
4577.20 1028
4577.84 989
4578.48 1165
4579.12 1156
4579.76 1148
4580.40 1035
4581.04 1157
4581.67 1179
4582.31 1039
4582.95 1029
4583.59 1090
4584.23 1169
4584.87 1289
4585.51 1283
4586.14 1191
4586.78 1201
4587.42 1127
4588.06 1183
4588.70 1229
4589.34 1301
4589.98 1247
4590.62 1151
4591.26 1191
4591.90 1205
4592.54 1317
4593.17 1294
4593.81 1428
4594.45 1566
4595.09 1607
4595.73 1512
4596.37 1414
4597.01 1652
4597.65 1497
4598.29 1444
4598.93 1519
4599.57 1491
4600.21 1332
4600.85 1172
4601.49 1210
4602.13 1290
4602.77 1164
4603.41 1201
4604.05 1204
4604.69 1271
4605.33 1271
4605.97 1228
4606.61 1122
4607.25 1123
4607.89 1125
4608.53 1139
4609.17 1189
4609.81 1166
4610.45 1189
4611.09 1210
4611.73 1220
4612.38 1252
4613.02 1256
4613.66 1182
4614.30 1085
4614.94 1115
4615.58 1207
4616.22 1211
4616.86 1225
4617.50 1270
4618.14 1169
4618.78 1262
4619.43 1349
4620.07 1235
4620.71 1217
4621.35 1324
4621.99 1222
4622.63 1170
4623.27 1194
4623.91 1233
4624.56 1233
4625.20 1362
4625.84 1181
4626.48 1215
4627.12 1220
4627.76 1051
4628.41 1095
4629.05 1060
4629.69 1088
4630.33 1089
4630.97 962
4631.62 1068
4632.26 1030
4632.90 1062
4633.54 1014
4634.18 1051
4634.83 1105
4635.47 1036
4636.11 1121
4636.75 1130
4637.40 1099
4638.04 1210
4638.68 1219
4639.32 1139
4639.97 1223
4640.61 1256
4641.25 1231
4641.89 1315
4642.54 1286
4643.18 1289
4643.82 1271
4644.46 1209
4645.11 1201
4645.75 1193
4646.39 1333
4647.04 1248
4647.68 1094
4648.32 1163
4648.97 1196
4649.61 1193
4650.25 1161
4650.90 1071
4651.54 1120
4652.18 1120
4652.83 1158
4653.47 1140
4654.11 1096
4654.76 1067
4655.40 1120
4656.04 1136
4656.69 1073
4657.33 1132
4657.98 1208
4658.62 1035
4659.26 1011
4659.91 1076
4660.55 1123
4661.20 1013
4661.84 1053
4662.48 1000
4663.13 951
4663.77 1049
4664.42 1054
4665.06 1076
4665.71 1102
4666.35 1100
4666.99 1074
4667.64 962
4668.28 1013
4668.93 1040
4669.57 1155
4670.22 1022
4670.86 1022
4671.51 1044
4672.15 1119
4672.80 961
4673.44 1038
4674.09 1168
4674.73 1084
4675.38 1059
4676.02 1032
4676.67 1046
4677.31 1021
4677.96 1044
4678.60 1110
4679.25 1060
4679.89 1150
4680.54 1046
4681.18 1027
4681.83 1060
4682.47 1051
4683.12 1140
4683.77 1163
4684.41 1160
4685.06 1204
4685.70 1154
4686.35 1229
4686.99 1150
4687.64 1195
4688.29 1272
4688.93 1079
4689.58 1120
4690.22 1173
4690.87 1224
4691.52 1153
4692.16 1195
4692.81 1123
4693.45 1127
4694.10 1124
4694.75 1106
4695.39 1170
4696.04 1163
4696.69 1107
4697.33 1216
4697.98 1254
4698.63 1306
4699.27 1234
4699.92 1423
4700.57 1372
4701.21 1300
4701.86 1465
4702.51 1582
4703.15 1496
4703.80 1535
4704.45 1496
4705.10 1360
4705.74 1302
4706.39 1221
4707.04 1210
4707.68 1174
4708.33 1236
4708.98 1195
4709.63 1326
4710.27 1198
4710.92 1336
4711.57 1232
4712.22 1284
4712.86 1228
4713.51 1219
4714.16 1218
4714.81 1271
4715.45 1278
4716.10 1188
4716.75 1156
4717.40 1256
4718.05 1233
4718.69 1151
4719.34 1132
4719.99 1163
4720.64 1205
4721.29 1175
4721.94 1176
4722.58 1166
4723.23 1213
4723.88 1218
4724.53 1195
4725.18 1143
4725.83 1238
4726.47 1230
4727.12 1189
4727.77 1248
4728.42 1247
4729.07 1303
4729.72 1298
4730.37 1456
4731.02 1383
4731.66 1425
4732.31 1608
4732.96 1344
4733.61 1243
4734.26 1166
4734.91 1180
4735.56 1187
4736.21 1233
4736.86 1163
4737.51 1262
4738.16 1118
4738.81 1120
4739.45 1227
4740.10 1242
4740.75 1173
4741.40 1227
4742.05 1164
4742.70 1249
4743.35 1219
4744.00 1245
4744.65 1376
4745.30 1269
4745.95 1279
4746.60 1278
4747.25 1218
4747.90 1196
4748.55 1128
4749.20 1183
4749.85 1313
4750.50 1193
4751.15 1252
4751.80 1241
4752.45 1268
4753.10 1425
4753.75 1489
4754.40 1574
4755.05 1699
4755.71 1760
4756.36 1667
4757.01 1683
4757.66 1711
4758.31 1605
4758.96 1433
4759.61 1381
4760.26 1305
4760.91 1334
4761.56 1232
4762.21 1192
4762.86 1233
4763.52 1255
4764.17 1251
4764.82 1160
4765.47 1122
4766.12 1166
4766.77 1237
4767.42 1199
4768.07 1098
4768.73 1129
4769.38 1207
4770.03 1157
4770.68 1206
4771.33 1079
4771.98 1130
4772.64 1114
4773.29 1125
4773.94 1167
4774.59 1167
4775.24 1017
4775.89 1031
4776.55 1134
4777.20 1134
4777.85 1082
4778.50 1072
4779.15 1139
4779.81 1038
4780.46 1127
4781.11 1134
4781.76 1125
4782.42 1137
4783.07 1171
4783.72 1151
4784.37 1245
4785.03 1305
4785.68 1162
4786.33 1202
4786.98 1151
4787.64 1120
4788.29 1053
4788.94 1193
4789.60 1275
4790.25 1055
4790.90 1053
4791.55 1160
4792.21 1228
4792.86 1163
4793.51 1104
4794.17 1215
4794.82 1273
4795.47 1268
4796.13 1300
4796.78 1155
4797.43 1129
4798.09 1184
4798.74 1202
4799.39 1287
4800.05 1309
4800.70 1129
4801.36 1210
4802.01 1224
4802.66 1209
4803.32 1245
4803.97 1198
4804.62 1193
4805.28 1204
4805.93 1191
4806.59 1255
4807.24 1249
4807.89 1213
4808.55 1168
4809.20 1253
4809.86 1134
4810.51 1062
4811.17 1130
4811.82 1081
4812.47 1162
4813.13 1106
4813.78 1064
4814.44 1221
4815.09 1248
4815.75 1222
4816.40 1286
4817.06 1246
4817.71 1146
4818.37 1211
4819.02 1235
4819.68 1261
4820.33 1218
4820.99 1287
4821.64 1271
4822.30 1360
4822.95 1259
4823.61 1310
4824.26 1315
4824.92 1331
4825.57 1306
4826.23 1310
4826.88 1403
4827.54 1416
4828.19 1374
4828.85 1279
4829.51 1305
4830.16 1293
4830.82 1380
4831.47 1324
4832.13 1439
4832.78 1433
4833.44 1492
4834.10 1557
4834.75 1482
4835.41 1565
4836.06 1395
4836.72 1544
4837.38 1713
4838.03 1619
4838.69 1573
4839.34 1512
4840.00 1483
4840.66 1496
4841.31 1703
4841.97 1777
4842.63 1816
4843.28 1689
4843.94 1675
4844.60 1666
4845.25 1909
4845.91 1938
4846.57 1916
4847.22 1918
4847.88 1948
4848.54 1929
4849.19 1851
4849.85 1934
4850.51 2106
4851.17 2119
4851.82 2567
4852.48 2840
4853.14 3218
4853.79 3446
4854.45 3214
4855.11 3369
4855.77 3295
4856.42 3109
4857.08 2722
4857.74 2645
4858.40 2587
4859.05 2716
4859.71 2549
4860.37 2919
4861.03 2644
4861.68 2669
4862.34 2693
4863.00 2879
4863.66 2716
4864.32 2563
4864.97 2439
4865.63 2571
4866.29 2423
4866.95 2346
4867.61 2421
4868.26 2474
4868.92 2516
4869.58 2486
4870.24 2330
4870.90 2278
4871.56 2252
4872.21 2249
4872.87 2332
4873.53 2230
4874.19 2001
4874.85 1935
4875.51 2024
4876.17 1920
4876.83 1941
4877.48 1867
4878.14 1897
4878.80 1820
4879.46 1917
4880.12 1835
4880.78 1932
4881.44 1876
4882.10 1855
4882.76 1866
4883.42 1876
4884.08 1792
4884.73 1714
4885.39 1717
4886.05 1868
4886.71 1606
4887.37 1506
4888.03 1528
4888.69 1729
4889.35 1683
4890.01 1612
4890.67 1557
4891.33 1750
4891.99 1656
4892.65 1573
4893.31 1615
4893.97 1687
4894.63 1785
4895.29 1864
4895.95 1726
4896.61 1679
4897.27 1616
4897.93 1546
4898.59 1564
4899.25 1592
4899.91 1423
4900.57 1469
4901.23 1388
4901.89 1327
4902.55 1375
4903.21 1499
4903.88 1464
4904.54 1386
4905.20 1482
4905.86 1291
4906.52 1339
4907.18 1454
4907.84 1374
4908.50 1442
4909.16 1527
4909.82 1511
4910.48 1492
4911.15 1382
4911.81 1347
4912.47 1386
4913.13 1461
4913.79 1386
4914.45 1369
4915.11 1374
4915.77 1311
4916.44 1339
4917.10 1215
4917.76 1255
4918.42 1238
4919.08 1207
4919.74 1285
4920.41 1252
4921.07 1178
4921.73 1216
4922.39 1253
4923.05 1328
4923.72 1336
4924.38 1169
4925.04 1175
4925.70 1208
4926.36 1122
4927.03 1104
4927.69 1205
4928.35 1192
4929.01 1255
4929.67 1216
4930.34 1283
4931.00 1285
4931.66 1241
4932.32 1187
4932.99 1191
4933.65 1216
4934.31 1222
4934.98 1086
4935.64 1158
4936.30 1204
4936.96 1073
4937.63 1020
4938.29 1152
4938.95 1179
4939.62 1150
4940.28 1092
4940.94 1260
4941.61 1179
4942.27 1098
4942.93 1182
4943.60 1220
4944.26 1179
4944.92 1028
4945.59 1116
4946.25 1155
4946.91 975
4947.58 1046
4948.24 1095
4948.90 988
4949.57 1214
4950.23 1151
4950.89 1077
4951.56 1116
4952.22 1041
4952.89 1047
4953.55 1082
4954.21 1074
4954.88 1066
4955.54 1126
4956.21 1135
4956.87 1063
4957.53 1012
4958.20 1042
4958.86 1107
4959.53 1189
4960.19 1073
4960.86 1081
4961.52 1095
4962.19 1073
4962.85 1144
4963.52 1104
4964.18 1120
4964.84 1139
4965.51 1186
4966.17 1207
4966.84 1301
4967.50 1300
4968.17 1322
4968.83 1220
4969.50 1291
4970.16 1288
4970.83 1318
4971.49 1348
4972.16 1275
4972.82 1219
4973.49 1199
4974.16 1223
4974.82 1136
4975.49 1101
4976.15 1296
4976.82 1184
4977.48 1165
4978.15 1121
4978.81 1133
4979.48 1179
4980.15 1200
4980.81 1076
4981.48 1093
4982.14 1126
4982.81 1200
4983.48 1283
4984.14 1173
4984.81 1104
4985.47 1239
4986.14 1135
4986.81 1096
4987.47 1143
4988.14 1145
4988.80 1198
4989.47 1176
4990.14 1205
4990.80 1126
4991.47 1138
4992.14 1149
4992.80 1282
4993.47 1207
4994.14 1144
4994.80 1112
4995.47 1088
4996.14 1115
4996.80 1164
4997.47 1085
4998.14 1076
4998.81 1229
4999.47 1166
5000.14 1040
5000.81 1094
5001.47 1096
5002.14 1003
5002.81 1063
5003.48 1144
5004.14 1072
5004.81 1023
5005.48 1117
5006.15 1114
5006.81 1066
5007.48 956
5008.15 1021
5008.82 955
5009.48 1061
5010.15 1071
5010.82 1076
5011.49 991
5012.16 1062
5012.82 1061
5013.49 1099
5014.16 1127
5014.83 1097
5015.50 1153
5016.16 1148
5016.83 1099
5017.50 1161
5018.17 1015
5018.84 1020
5019.50 1090
5020.17 1035
5020.84 1067
5021.51 1085
5022.18 1015
5022.85 1076
5023.52 1028
5024.19 1050
5024.85 1143
5025.52 1020
5026.19 1118
5026.86 1063
5027.53 1089
5028.20 1080
5028.87 1107
5029.54 1113
5030.21 1125
5030.87 1188
5031.54 1072
5032.21 1143
5032.88 1129
5033.55 1009
5034.22 1055
5034.89 1003
5035.56 986
5036.23 1070
5036.90 1132
5037.57 1070
5038.24 1070
5038.91 1060
5039.58 1079
5040.25 1086
5040.92 1058
5041.59 927
5042.26 976
5042.93 971
5043.60 1002
5044.27 1163
5044.94 1043
5045.61 913
5046.28 893
5046.95 956
5047.62 1001
5048.29 996
5048.96 965
5049.63 1083
5050.30 1122
5050.97 1031
5051.64 983
5052.31 983
5052.98 1011
5053.65 1013
5054.32 1010
5054.99 1081
5055.66 1092
5056.34 1031
5057.01 1003
5057.68 912
5058.35 931
5059.02 928
5059.69 1025
5060.36 943
5061.03 937
5061.70 1035
5062.38 1035
5063.05 995
5063.72 922
5064.39 969
5065.06 969
5065.73 961
5066.40 1040
5067.08 947
5067.75 1001
5068.42 1092
5069.09 1138
5069.76 1056
5070.43 1009
5071.11 1031
5071.78 981
5072.45 977
5073.12 1032
5073.79 1007
5074.47 1030
5075.14 1045
5075.81 1143
5076.48 1091
5077.15 1039
5077.83 992
5078.50 989
5079.17 1066
5079.84 1082
5080.52 1049
5081.19 1150
5081.86 1115
5082.53 1152
5083.21 1113
5083.88 1122
5084.55 1238
5085.22 1162
5085.90 1118
5086.57 1018
5087.24 1157
5087.92 1152
5088.59 1045
5089.26 1144
5089.93 1075
5090.61 1093
5091.28 1106
5091.95 1176
5092.63 1147
5093.30 1248
5093.97 1208
5094.65 1201
5095.32 1300
5095.99 1309
5096.67 1387
5097.34 1360
5098.02 1252
5098.69 1193
5099.36 1279
5100.04 1235
5100.71 1313
5101.38 1315
5102.06 1259
5102.73 1245
5103.41 1099
5104.08 1213
5104.75 1131
5105.43 1097
5106.10 1105
5106.78 1140
5107.45 1147
5108.12 1076
5108.80 1146
5109.47 1160
5110.15 1197
5110.82 1139
5111.50 1092
5112.17 1013
5112.85 1069
5113.52 1122
5114.20 1124
5114.87 1108
5115.54 1087
5116.22 1054
5116.89 1018
5117.57 1004
5118.24 1027
5118.92 995
5119.59 1049
5120.27 1005
5120.94 1075
5121.62 1126
5122.30 1082
5122.97 1044
5123.65 1071
5124.32 1154
5125.00 1030
5125.67 1056
5126.35 1088
5127.02 1092
5127.70 977
5128.37 1057
5129.05 961
5129.73 1057
5130.40 1063
5131.08 1059
5131.75 1016
5132.43 1028
5133.10 1028
5133.78 1052
5134.46 1106
5135.13 1054
5135.81 1124
5136.49 1040
5137.16 1061
5137.84 1120
5138.51 1048
5139.19 1053
5139.87 1108
5140.54 954
5141.22 1024
5141.90 1110
5142.57 1146
5143.25 1129
5143.93 1022
5144.60 1145
5145.28 1023
5145.96 1002
5146.63 988
5147.31 1021
5147.99 1001
5148.66 980
5149.34 867
5150.02 918
5150.69 1025
5151.37 971
5152.05 934
5152.73 947
5153.40 963
5154.08 969
5154.76 1006
5155.44 1005
5156.11 963
5156.79 949
5157.47 954
5158.15 997
5158.82 878
5159.50 897
5160.18 908
5160.86 1022
5161.53 963
5162.21 1081
5162.89 964
5163.57 1019
5164.25 1020
5164.92 1011
5165.60 944
5166.28 1034
5166.96 1046
5167.64 916
5168.31 923
5168.99 1051
5169.67 1008
5170.35 1064
5171.03 1051
5171.71 982
5172.39 1002
5173.06 1124
5173.74 1057
5174.42 883
5175.10 965
5175.78 1039
5176.46 941
5177.14 979
5177.82 893
5178.49 924
5179.17 904
5179.85 981
5180.53 1090
5181.21 953
5181.89 980
5182.57 944
5183.25 973
5183.93 1138
5184.61 1084
5185.29 1041
5185.97 1007
5186.64 1044
5187.32 951
5188.00 928
5188.68 1038
5189.36 988
5190.04 954
5190.72 928
5191.40 1024
5192.08 992
5192.76 972
5193.44 957
5194.12 870
5194.80 900
5195.48 876
5196.16 842
5196.84 907
5197.52 864
5198.20 936
5198.88 903
5199.56 950
5200.24 963
5200.92 991
5201.60 965
5202.28 1035
5202.96 1048
5203.65 886
5204.33 861
5205.01 918
5205.69 973
5206.37 1035
5207.05 1040
5207.73 999
5208.41 970
5209.09 977
5209.77 1013
5210.45 992
5211.13 992
5211.82 1035
5212.50 1080
5213.18 990
5213.86 940
5214.54 959
5215.22 1052
5215.90 1022
5216.58 1042
5217.27 1028
5217.95 988
5218.63 961
5219.31 1016
5219.99 1096
5220.67 978
5221.36 1043
5222.04 1029
5222.72 1007
5223.40 1072
5224.08 1064
5224.77 1044
5225.45 1044
5226.13 1028
5226.81 1006
5227.49 1023
5228.18 1012
5228.86 1118
5229.54 1111
5230.22 1009
5230.91 1014
5231.59 1041
5232.27 1062
5232.95 942
5233.63 909
5234.32 1001
5235.00 957
5235.68 896
5236.37 1032
5237.05 1013
5237.73 1036
5238.41 1085
5239.10 992
5239.78 1004
5240.46 981
5241.15 1116
5241.83 1091
5242.51 1068
5243.20 1070
5243.88 1004
5244.56 962
5245.24 1021
5245.93 1024
5246.61 1072
5247.29 929
5247.98 984
5248.66 941
5249.35 911
5250.03 918
5250.71 1041
5251.40 1011
5252.08 911
5252.76 1042
5253.45 1027
5254.13 1064
5254.82 1037
5255.50 1060
5256.18 945
5256.87 1066
5257.55 1176
5258.24 1029
5258.92 995
5259.60 1040
5260.29 966
5260.97 965
5261.66 1086
5262.34 1041
5263.03 1039
5263.71 1053
5264.40 989
5265.08 1087
5265.76 1086
5266.45 987
5267.13 1085
5267.82 941
5268.50 996
5269.19 1138
5269.87 1153
5270.56 1054
5271.24 936
5271.93 1030
5272.61 1071
5273.30 984
5273.98 1079
5274.67 1057
5275.35 1074
5276.04 1048
5276.72 1042
5277.41 922
5278.10 910
5278.78 929
5279.47 1044
5280.15 991
5280.84 988
5281.52 1123
5282.21 1046
5282.89 1015
5283.58 980
5284.27 1064
5284.95 1009
5285.64 976
5286.32 1064
5287.01 1054
5287.70 1032
5288.38 935
5289.07 924
5289.75 1076
5290.44 972
5291.13 953
5291.81 941
5292.50 1028
5293.19 980
5293.87 968
5294.56 899
5295.25 894
5295.93 904
5296.62 845
5297.31 958
5297.99 965
5298.68 991
5299.37 989
5300.05 1085
5300.74 989
5301.43 985
5302.11 1061
5302.80 999
5303.49 1039
5304.18 1011
5304.86 1009
5305.55 990
5306.24 995
5306.92 1074
5307.61 1016
5308.30 1030
5308.99 1021
5309.67 1031
5310.36 1008
5311.05 1060
5311.74 1095
5312.42 1073
5313.11 1018
5313.80 992
5314.49 1024
5315.18 1128
5315.86 1089
5316.55 1075
5317.24 1135
5317.93 1063
5318.62 1106
5319.30 1033
5319.99 964
5320.68 1055
5321.37 1088
5322.06 1168
5322.74 1168
5323.43 1118
5324.12 1120
5324.81 1326
5325.50 1287
5326.19 1234
5326.88 1187
5327.56 1141
5328.25 1027
5328.94 951
5329.63 1016
5330.32 1088
5331.01 1046
5331.70 990
5332.39 1042
5333.07 990
5333.76 885
5334.45 1010
5335.14 1055
5335.83 1001
5336.52 998
5337.21 1021
5337.90 1043
5338.59 1095
5339.28 1054
5339.97 1092
5340.66 1021
5341.35 910
5342.04 988
5342.73 993
5343.42 983
5344.10 1149
5344.79 1098
5345.48 980
5346.17 1015
5346.86 1011
5347.55 944
5348.24 980
5348.93 981
5349.62 1032
5350.31 1029
5351.00 963
5351.69 1070
5352.39 986
5353.08 983
5353.77 1064
5354.46 1042
5355.15 1035
5355.84 1032
5356.53 1059
5357.22 937
5357.91 996
5358.60 999
5359.29 952
5359.98 880
5360.67 806
5361.36 934
5362.05 883
5362.74 973
5363.44 1029
5364.13 992
5364.82 969
5365.51 950
5366.20 935
5366.89 1094
5367.58 972
5368.27 978
5368.96 1030
5369.66 1050
5370.35 1109
5371.04 985
5371.73 951
5372.42 950
5373.11 930
5373.81 925
5374.50 895
5375.19 909
5375.88 824
5376.57 851
5377.26 993
5377.96 885
5378.65 852
5379.34 948
5380.03 886
5380.72 961
5381.42 954
5382.11 900
5382.80 909
5383.49 943
5384.18 888
5384.88 892
5385.57 974
5386.26 894
5386.95 1002
5387.65 978
5388.34 936
5389.03 982
5389.72 910
5390.42 932
5391.11 935
5391.80 954
5392.50 982
5393.19 948
5393.88 989
5394.57 1032
5395.27 1046
5395.96 1067
5396.65 1030
5397.35 991
5398.04 987
5398.73 935
5399.43 971
5400.12 929
5400.81 900
5401.51 900
5402.20 824
5402.89 859
5403.59 960
5404.28 986
5404.97 992
5405.67 850
5406.36 802
5407.06 883
5407.75 949
5408.44 924
5409.14 940
5409.83 934
5410.53 963
5411.22 1010
5411.91 962
5412.61 1029
5413.30 984
5414.00 924
5414.69 1009
5415.38 1061
5416.08 961
5416.77 863
5417.47 903
5418.16 930
5418.86 903
5419.55 898
5420.25 843
5420.94 907
5421.64 932
5422.33 1000
5423.03 939
5423.72 992
5424.41 987
5425.11 1042
5425.80 898
5426.50 962
5427.19 1094
5427.89 1111
5428.59 1087
5429.28 1143
5429.98 1014
5430.67 989
5431.37 1067
5432.06 1054
5432.76 1108
5433.45 1061
5434.15 1000
5434.84 1074
5435.54 997
5436.23 989
5436.93 1157
5437.63 948
5438.32 1026
5439.02 1131
5439.71 1138
5440.41 1165
5441.11 1231
5441.80 1087
5442.50 1162
5443.19 1242
5443.89 1228
5444.59 1278
5445.28 1161
5445.98 1102
5446.68 1211
5447.37 1243
5448.07 1160
5448.76 1161
5449.46 1213
5450.16 1240
5450.85 1352
5451.55 1406
5452.25 1330
5452.94 1331
5453.64 1421
5454.34 1426
5455.03 1277
5455.73 1328
5456.43 1311
5457.13 1236
5457.82 1210
5458.52 1200
5459.22 1269
5459.91 1167
5460.61 1151
5461.31 1189
5462.01 1261
5462.70 1220
5463.40 1215
5464.10 1227
5464.80 1293
5465.49 1388
5466.19 1407
5466.89 1387
5467.59 1370
5468.28 1325
5468.98 1397
5469.68 1473
5470.38 1347
5471.07 1452
5471.77 1362
5472.47 1346
5473.17 1426
5473.87 1499
5474.56 1494
5475.26 1458
5475.96 1556
5476.66 1675
5477.36 1526
5478.06 1473
5478.75 1518
5479.45 1610
5480.15 1633
5480.85 1604
5481.55 1866
5482.25 2087
5482.95 2218
5483.64 2373
5484.34 2393
5485.04 2681
5485.74 2888
5486.44 2765
5487.14 2599
5487.84 2269
5488.54 2248
5489.23 2093
5489.93 1818
5490.63 1862
5491.33 1808
5492.03 1868
5492.73 1921
5493.43 1796
5494.13 1639
5494.83 1866
5495.53 1949
5496.23 1916
5496.93 1969
5497.63 2134
5498.33 2181
5499.03 2065
5499.73 1776
5500.43 1893
5501.13 2111
5501.83 2160
5502.53 2550
5503.23 2922
5503.93 3067
5504.63 3338
5505.33 3284
5506.03 3487
5506.73 3729
5507.43 3447
5508.13 3031
5508.83 2610
5509.53 2276
5510.23 2164
5510.93 2017
5511.63 1884
5512.33 1893
5513.03 1832
5513.73 1728
5514.43 1734
5515.13 1664
5515.83 1646
5516.53 1654
5517.23 1578
5517.93 1612
5518.64 1659
5519.34 1653
5520.04 1632
5520.74 1564
5521.44 1468
5522.14 1435
5522.84 1391
5523.54 1384
5524.24 1466
5524.95 1443
5525.65 1454
5526.35 1290
5527.05 1378
5527.75 1426
5528.45 1245
5529.15 1290
5529.86 1310
5530.56 1212
5531.26 1240
5531.96 1242
5532.66 1275
5533.36 1253
5534.07 1244
5534.77 1193
5535.47 1241
5536.17 1149
5536.87 1169
5537.58 1092
5538.28 1130
5538.98 1192
5539.68 1228
5540.39 1216
5541.09 1259
5541.79 1291
5542.49 1159
5543.20 1142
5543.90 1059
5544.60 1255
5545.30 1272
5546.01 1092
5546.71 1038
5547.41 1049
5548.11 1063
5548.82 1071
5549.52 1079
5550.22 1087
5550.93 1016
5551.63 1072
5552.33 1106
5553.03 1034
5553.74 1118
5554.44 1072
5555.14 1168
5555.85 1180
5556.55 1087
5557.25 1111
5557.96 1053
5558.66 1063
5559.36 1069
5560.07 1137
5560.77 1142
5561.48 1063
5562.18 1115
5562.88 1052
5563.59 1069
5564.29 1026
5564.99 1086
5565.70 1134
5566.40 1087
5567.11 1188
5567.81 1194
5568.51 1096
5569.22 1151
5569.92 1105
5570.63 1078
5571.33 1161
5572.04 1088
5572.74 1053
5573.44 1042
5574.15 1085
5574.85 1029
5575.56 1088
5576.26 1162
5576.97 1091
5577.67 1072
5578.38 1044
5579.08 1150
5579.79 1197
5580.49 1166
5581.20 1112
5581.90 1175
5582.61 1082
5583.31 998
5584.02 1058
5584.72 996
5585.43 984
5586.13 957
5586.84 940
5587.54 1050
5588.25 1101
5588.95 1108
5589.66 1034
5590.36 917
5591.07 918
5591.77 1001
5592.48 1010
5593.19 947
5593.89 988
5594.60 941
5595.30 952
5596.01 910
5596.71 943
5597.42 1042
5598.13 1004
5598.83 1009
5599.54 1055
5600.24 959
5600.95 945
5601.66 982
5602.36 950
5603.07 988
5603.78 973
5604.48 927
5605.19 941
5605.89 891
5606.60 868
5607.31 919
5608.01 982
5608.72 947
5609.43 978
5610.13 991
5610.84 945
5611.55 916
5612.25 894
5612.96 953
5613.67 998
5614.38 902
5615.08 1027
5615.79 1001
5616.50 990
5617.20 1050
5617.91 1022
5618.62 984
5619.33 968
5620.03 955
5620.74 964
5621.45 947
5622.15 950
5622.86 946
5623.57 920
5624.28 916
5624.99 926
5625.69 912
5626.40 1039
5627.11 910
5627.82 914
5628.52 992
5629.23 963
5629.94 859
5630.65 960
5631.36 964
5632.06 980
5632.77 1036
5633.48 916
5634.19 1014
5634.90 1053
5635.61 990
5636.31 989
5637.02 1035
5637.73 1064
5638.44 962
5639.15 905
5639.86 1135
5640.56 1111
5641.27 1031
5641.98 1023
5642.69 988
5643.40 949
5644.11 901
5644.82 1003
5645.53 1043
5646.24 892
5646.94 1008
5647.65 1068
5648.36 992
5649.07 960
5649.78 970
5650.49 1068
5651.20 962
5651.91 932
5652.62 925
5653.33 915
5654.04 986
5654.75 1067
5655.46 1058
5656.17 1118
5656.88 1060
5657.59 1024
5658.30 1062
5659.01 1028
5659.71 1093
5660.42 1368
5661.13 1561
5661.84 1442
5662.55 1379
5663.26 1369
5663.97 1356
5664.69 1360
5665.40 1404
5666.11 1216
5666.82 1138
5667.53 1144
5668.24 1081
5668.95 1109
5669.66 1024
5670.37 1039
5671.08 1092
5671.79 1048
5672.50 974
5673.21 902
5673.92 915
5674.63 971
5675.34 994
5676.05 1116
5676.76 1001
5677.48 990
5678.19 1057
5678.90 970
5679.61 1033
5680.32 1040
5681.03 1064
5681.74 1018
5682.45 958
5683.16 991
5683.88 989
5684.59 936
5685.30 937
5686.01 958
5686.72 897
5687.43 871
5688.15 973
5688.86 1018
5689.57 995
5690.28 1016
5690.99 1075
5691.70 997
5692.42 1071
5693.13 1025
5693.84 979
5694.55 1071
5695.26 935
5695.98 914
5696.69 890
5697.40 940
5698.11 978
5698.82 964
5699.54 999
5700.25 978
5700.96 963
5701.67 965
5702.39 917
5703.10 899
5703.81 846
5704.52 831
5705.24 908
5705.95 888
5706.66 876
5707.38 907
5708.09 918
5708.80 929
5709.51 930
5710.23 915
5710.94 989
5711.65 875
5712.37 929
5713.08 918
5713.79 871
5714.51 850
5715.22 846
5715.93 890
5716.65 897
5717.36 877
5718.07 877
5718.79 888
5719.50 879
5720.21 868
5720.93 808
5721.64 852
5722.36 913
5723.07 891
5723.78 863
5724.50 878
5725.21 877
5725.92 896
5726.64 866
5727.35 854
5728.07 848
5728.78 867
5729.50 878
5730.21 940
5730.92 957
5731.64 911
5732.35 920
5733.07 997
5733.78 897
5734.50 980
5735.21 929
5735.93 839
5736.64 824
5737.35 852
5738.07 968
5738.78 883
5739.50 771
5740.21 842
5740.93 897
5741.64 960
5742.36 892
5743.07 824
5743.79 808
5744.50 916
5745.22 951
5745.93 888
5746.65 901
5747.37 854
5748.08 888
5748.80 917
5749.51 915
5750.23 834
5750.94 877
5751.66 855
5752.37 1011
5753.09 901
5753.81 874
5754.52 904
5755.24 860
5755.95 852
5756.67 804
5757.38 878
5758.10 924
5758.82 813
5759.53 776
5760.25 816
5760.96 799
5761.68 831
5762.40 903
5763.11 863
5763.83 950
5764.55 928
5765.26 820
5765.98 800
5766.70 904
5767.41 922
5768.13 823
5768.85 804
5769.56 904
5770.28 865
5771.00 764
5771.71 830
5772.43 903
5773.15 904
5773.86 886
5774.58 776
5775.30 839
5776.01 842
5776.73 884
5777.45 865
5778.17 751
5778.88 814
5779.60 835
5780.32 876
5781.04 894
5781.75 870
5782.47 834
5783.19 873
5783.91 776
5784.62 869
5785.34 830
5786.06 888
5786.78 819
5787.49 772
5788.21 831
5788.93 986
5789.65 887
5790.37 835
5791.08 876
5791.80 856
5792.52 867
5793.24 899
5793.96 905
5794.68 858
5795.39 810
5796.11 862
5796.83 870
5797.55 863
5798.27 912
5798.99 867
5799.70 831
5800.42 873
5801.14 914
5801.86 887
5802.58 934
5803.30 882
5804.02 838
5804.74 888
5805.45 1001
5806.17 942
5806.89 926
5807.61 987
5808.33 1016
5809.05 884
5809.77 877
5810.49 868
5811.21 872
5811.93 837
5812.65 899
5813.37 910
5814.09 858
5814.81 807
5815.52 839
5816.24 805
5816.96 875
5817.68 908
5818.40 877
5819.12 842
5819.84 791
5820.56 919
5821.28 886
5822.00 906
5822.72 911
5823.44 920
5824.16 945
5824.88 1002
5825.60 994
5826.32 935
5827.04 925
5827.76 926
5828.48 872
5829.21 861
5829.93 892
5830.65 924
5831.37 905
5832.09 869
5832.81 848
5833.53 868
5834.25 897
5834.97 893
5835.69 873
5836.41 857
5837.13 902
5837.85 932
5838.57 918
5839.30 1003
5840.02 941
5840.74 975
5841.46 974
5842.18 958
5842.90 938
5843.62 944
5844.34 878
5845.07 881
5845.79 918
5846.51 878
5847.23 906
5847.95 919
5848.67 948
5849.39 923
5850.12 851
5850.84 787
5851.56 895
5852.28 858
5853.00 942
5853.73 1034
5854.45 1005
5855.17 943
5855.89 932
5856.61 992
5857.34 984
5858.06 1067
5858.78 1070
5859.50 1085
5860.23 1012
5860.95 904
5861.67 935
5862.39 958
5863.11 950
5863.84 1042
5864.56 1041
5865.28 976
5866.01 973
5866.73 987
5867.45 984
5868.17 952
5868.90 1055
5869.62 937
5870.34 959
5871.07 991
5871.79 1032
5872.51 979
5873.23 963
5873.96 993
5874.68 960
5875.40 972
5876.13 898
5876.85 958
5877.57 1017
5878.30 975
5879.02 966
5879.74 967
5880.47 1082
5881.19 999
5881.92 903
5882.64 985
5883.36 1033
5884.09 1008
5884.81 956
5885.53 1021
5886.26 1030
5886.98 1073
5887.71 1147
5888.43 1093
5889.15 1069
5889.88 1045
5890.60 1059
5891.33 1048
5892.05 1078
5892.78 1096
5893.50 1043
5894.23 1114
5894.95 1113
5895.67 999
5896.40 1044
5897.12 969
5897.85 992
5898.57 1006
5899.30 926
5900.02 1027
5900.75 1100
5901.47 1011
5902.20 936
5902.92 921
5903.65 1100
5904.37 1013
5905.10 982
5905.82 1033
5906.55 1072
5907.27 1034
5908.00 1008
5908.72 967
5909.45 983
5910.17 1021
5910.90 1009
5911.62 1013
5912.35 1161
5913.08 1174
5913.80 1169
5914.53 1146
5915.25 1071
5915.98 1120
5916.70 1133
5917.43 1081
5918.16 1099
5918.88 1149
5919.61 1114
5920.33 1156
5921.06 1255
5921.79 1346
5922.51 1272
5923.24 1254
5923.97 1207
5924.69 1174
5925.42 1192
5926.14 1232
5926.87 1239
5927.60 1282
5928.32 1382
5929.05 1346
5929.78 1326
5930.50 1279
5931.23 1145
5931.96 1250
5932.68 1385
5933.41 1363
5934.14 1300
5934.86 1289
5935.59 1315
5936.32 1360
5937.05 1406
5937.77 1382
5938.50 1364
5939.23 1481
5939.95 1534
5940.68 1438
5941.41 1547
5942.14 1529
5942.86 1534
5943.59 1649
5944.32 1560
5945.05 1629
5945.77 1724
5946.50 1827
5947.23 1640
5947.96 1814
5948.68 1775
5949.41 1772
5950.14 1937
5950.87 1918
5951.60 1844
5952.32 1892
5953.05 1844
5953.78 1940
5954.51 2060
5955.24 2163
5955.96 2302
5956.69 2411
5957.42 2463
5958.15 2394
5958.88 2185
5959.61 2290
5960.33 2373
5961.06 2388
5961.79 2332
5962.52 2323
5963.25 2197
5963.98 2207
5964.71 2251
5965.44 2213
5966.16 2218
5966.89 2412
5967.62 2512
5968.35 2595
5969.08 2684
5969.81 3008
5970.54 2944
5971.27 3243
5972.00 3329
5972.73 3381
5973.46 3427
5974.18 3317
5974.91 3206
5975.64 2957
5976.37 2914
5977.10 2912
5977.83 2904
5978.56 2925
5979.29 2806
5980.02 2848
5980.75 2879
5981.48 3013
5982.21 2907
5982.94 3006
5983.67 3065
5984.40 3165
5985.13 3031
5985.86 3196
5986.59 3443
5987.32 3467
5988.05 3425
5988.78 3388
5989.51 3340
5990.24 3234
5990.97 3303
5991.70 3481
5992.43 3269
5993.16 3361
5993.89 3373
5994.62 3468
5995.35 3494
5996.09 3499
5996.82 3502
5997.55 3628
5998.28 3605
5999.01 3527
5999.74 3636
6000.47 3681
6001.20 3669
6001.93 3524
6002.66 3717
6003.39 3622
6004.13 3616
6004.86 3694
6005.59 3631
6006.32 3621
6007.05 3579
6007.78 3303
6008.51 3408
6009.25 3482
6009.98 3463
6010.71 3623
6011.44 3705
6012.17 4177
6012.90 4584
6013.64 4981
6014.37 5846
6015.10 6544
6015.83 7615
6016.56 8366
6017.29 8990
6018.03 9456
6018.76 9674
6019.49 9635
6020.22 9212
6020.96 8188
6021.69 7428
6022.42 6503
6023.15 5797
6023.88 5049
6024.62 4522
6025.35 3829
6026.08 3467
6026.81 3213
6027.55 2964
6028.28 2812
6029.01 2763
6029.75 2658
6030.48 2655
6031.21 2716
6031.94 2592
6032.68 2582
6033.41 2497
6034.14 2445
6034.88 2502
6035.61 2451
6036.34 2284
6037.07 2248
6037.81 2181
6038.54 2272
6039.27 2248
6040.01 2346
6040.74 2349
6041.47 2415
6042.21 2385
6042.94 2321
6043.68 2310
6044.41 2549
6045.14 2417
6045.88 2493
6046.61 2552
6047.34 2591
6048.08 2545
6048.81 2503
6049.55 2686
6050.28 2651
6051.01 2584
6051.75 2817
6052.48 2775
6053.22 2818
6053.95 2892
6054.68 2993
6055.42 3181
6056.15 3335
6056.89 3488
6057.62 3460
6058.36 3483
6059.09 3497
6059.83 3395
6060.56 3175
6061.29 3052
6062.03 2903
6062.76 2846
6063.50 2885
6064.23 2769
6064.97 2761
6065.70 2796
6066.44 2706
6067.17 2691
6067.91 2621
6068.64 2650
6069.38 2554
6070.11 2601
6070.85 2474
6071.58 2419
6072.32 2324
6073.06 2367
6073.79 2479
6074.53 2480
6075.26 2432
6076.00 2342
6076.73 2378
6077.47 2266
6078.20 2226
6078.94 2342
6079.68 2201
6080.41 2177
6081.15 2220
6081.88 2326
6082.62 2193
6083.35 2191
6084.09 2205
6084.83 2306
6085.56 2304
6086.30 2194
6087.04 2096
6087.77 2080
6088.51 2057
6089.24 2098
6089.98 2106
6090.72 2033
6091.45 2166
6092.19 2224
6092.93 2187
6093.66 2142
6094.40 2418
6095.14 2416
6095.87 2442
6096.61 2507
6097.35 2411
6098.08 2331
6098.82 2299
6099.56 2232
6100.29 2288
6101.03 2173
6101.77 2219
6102.51 2117
6103.24 2112
6103.98 2013
6104.72 1938
6105.46 1934
6106.19 1912
6106.93 1910
6107.67 1910
6108.41 1822
6109.14 1851
6109.88 1912
6110.62 1782
6111.36 1942
6112.09 1919
6112.83 1848
6113.57 1929
6114.31 1915
6115.04 1920
6115.78 1871
6116.52 1891
6117.26 1917
6118.00 1863
6118.73 1814
6119.47 1889
6120.21 1885
6120.95 2000
6121.69 2129
6122.43 1974
6123.16 1951
6123.90 1952
6124.64 1976
6125.38 1933
6126.12 2027
6126.86 2168
6127.60 2125
6128.33 1981
6129.07 2037
6129.81 2025
6130.55 2121
6131.29 2161
6132.03 2184
6132.77 2094
6133.51 2098
6134.25 2157
6134.98 2218
6135.72 2206
6136.46 2170
6137.20 2271
6137.94 2335
6138.68 2240
6139.42 2286
6140.16 2281
6140.90 2220
6141.64 2247
6142.38 2331
6143.12 2323
6143.86 2532
6144.60 2390
6145.34 2255
6146.08 2248
6146.82 2236
6147.56 2373
6148.30 2271
6149.04 2285
6149.78 2196
6150.52 2321
6151.26 2463
6152.00 2437
6152.74 2452
6153.48 2372
6154.22 2301
6154.96 2494
6155.70 2562
6156.44 2519
6157.18 2538
6157.92 2592
6158.66 2759
6159.40 2741
6160.14 2593
6160.88 2686
6161.62 2776
6162.36 2599
6163.10 2632
6163.85 2515
6164.59 2656
6165.33 2749
6166.07 2771
6166.81 2994
6167.55 3061
6168.29 3278
6169.03 3513
6169.77 3681
6170.51 3828
6171.26 3991
6172.00 4102
6172.74 4269
6173.48 4260
6174.22 4306
6174.96 4174
6175.70 4051
6176.45 3915
6177.19 3924
6177.93 3673
6178.67 3530
6179.41 3728
6180.16 3622
6180.90 3453
6181.64 3449
6182.38 3576
6183.12 3679
6183.87 3796
6184.61 3871
6185.35 3940
6186.09 3659
6186.83 3744
6187.58 3985
6188.32 3975
6189.06 3994
6189.80 4004
6190.55 4017
6191.29 4049
6192.03 4147
6192.77 4251
6193.52 4183
6194.26 4289
6195.00 4473
6195.74 4758
6196.49 4988
6197.23 5061
6197.97 5311
6198.72 5276
6199.46 5246
6200.20 5255
6200.94 5435
6201.69 5514
6202.43 5376
6203.17 5241
6203.92 5073
6204.66 5020
6205.40 5166
6206.15 5166
6206.89 5528
6207.63 5812
6208.38 6333
6209.12 7134
6209.87 8490
6210.61 10528
6211.35 13196
6212.10 16323
6212.84 19279
6213.58 21289
6214.33 22855
6215.07 23624
6215.82 22980
6216.56 21985
6217.30 20462
6218.05 18226
6218.79 15073
6219.54 12590
6220.28 10545
6221.02 8618
6221.77 7310
6222.51 6147
6223.26 5552
6224.00 5251
6224.75 5020
6225.49 4735
6226.24 4774
6226.98 4879
6227.73 4970
6228.47 5210
6229.21 5464
6229.96 5243
6230.70 5069
6231.45 4968
6232.19 4871
6232.94 4365
6233.68 3970
6234.43 3850
6235.17 3504
6235.92 3288
6236.67 3184
6237.41 3028
6238.16 3001
6238.90 3176
6239.65 3235
6240.39 3204
6241.14 3294
6241.88 3390
6242.63 3639
6243.37 3767
6244.12 4175
6244.87 4113
6245.61 4101
6246.36 4098
6247.10 3929
6247.85 3622
6248.59 3612
6249.34 3760
6250.09 3783
6250.83 3887
6251.58 3946
6252.33 3971
6253.07 4011
6253.82 3987
6254.56 3889
6255.31 3674
6256.06 3690
6256.80 3518
6257.55 3383
6258.30 3416
6259.04 3266
6259.79 3239
6260.54 3403
6261.28 3316
6262.03 3212
6262.78 3176
6263.52 3217
6264.27 3198
6265.02 3172
6265.76 3114
6266.51 2917
6267.26 3056
6268.01 3019
6268.75 3052
6269.50 2937
6270.25 2938
6270.99 2972
6271.74 2931
6272.49 2891
6273.24 3009
6273.98 2913
6274.73 2902
6275.48 2751
6276.23 2895
6276.97 2850
6277.72 2697
6278.47 2829
6279.22 2916
6279.96 2743
6280.71 2680
6281.46 2704
6282.21 2753
6282.96 2757
6283.70 2861
6284.45 2918
6285.20 2788
6285.95 2607
6286.70 2675
6287.45 2760
6288.19 2657
6288.94 2565
6289.69 2566
6290.44 2691
6291.19 2503
6291.94 2463
6292.68 2426
6293.43 2390
6294.18 2417
6294.93 2348
6295.68 2260
6296.43 2387
6297.18 2292
6297.93 2398
6298.67 2283
6299.42 2249
6300.17 2219
6300.92 2303
6301.67 2219
6302.42 2238
6303.17 2221
6303.92 2206
6304.67 2193
6305.42 2120
6306.17 2073
6306.92 1964
6307.67 1980
6308.41 1865
6309.16 1980
6309.91 2013
6310.66 1986
6311.41 2016
6312.16 2121
6312.91 1993
6313.66 2081
6314.41 2138
6315.16 2160
6315.91 2276
6316.66 2257
6317.41 2259
6318.16 2226
6318.91 2312
6319.66 2445
6320.41 2464
6321.16 2470
6321.91 2405
6322.66 2295
6323.41 2315
6324.16 2241
6324.92 2333
6325.67 2184
6326.42 2041
6327.17 1972
6327.92 2054
6328.67 1954
6329.42 1895
6330.17 1812
6330.92 1791
6331.67 1768
6332.42 1685
6333.17 1675
6333.92 1649
6334.68 1573
6335.43 1593
6336.18 1655
6336.93 1614
6337.68 1596
6338.43 1622
6339.18 1687
6339.93 1622
6340.69 1538
6341.44 1733
6342.19 1721
6342.94 1650
6343.69 1599
6344.44 1661
6345.20 1642
6345.95 1624
6346.70 1547
6347.45 1640
6348.20 1707
6348.95 1599
6349.71 1686
6350.46 1697
6351.21 1641
6351.96 1669
6352.71 1680
6353.47 1805
6354.22 1862
6354.97 1800
6355.72 1962
6356.48 2106
6357.23 2099
6357.98 2000
6358.73 1900
6359.49 1883
6360.24 1965
6360.99 1975
6361.74 1996
6362.50 1922
6363.25 1836
6364.00 1697
6364.76 1715
6365.51 1751
6366.26 1723
6367.01 1529
6367.77 1625
6368.52 1616
6369.27 1556
6370.03 1611
6370.78 1543
6371.53 1458
6372.29 1593
6373.04 1603
6373.79 1578
6374.55 1561
6375.30 1600
6376.05 1560
6376.81 1638
6377.56 1558
6378.31 1486
6379.07 1491
6379.82 1666
6380.58 1578
6381.33 1622
6382.08 1423
6382.84 1473
6383.59 1496
6384.35 1579
6385.10 1537
6385.85 1531
6386.61 1625
6387.36 1581
6388.12 1548
6388.87 1567
6389.62 1585
6390.38 1530
6391.13 1458
6391.89 1543
6392.64 1571
6393.40 1476
6394.15 1416
6394.91 1412
6395.66 1484
6396.42 1438
6397.17 1437
6397.93 1439
6398.68 1449
6399.44 1363
6400.19 1496
6400.95 1462
6401.70 1433
6402.46 1400
6403.21 1384
6403.97 1462
6404.72 1526
6405.48 1445
6406.23 1456
6406.99 1453
6407.74 1378
6408.50 1465
6409.25 1477
6410.01 1478
6410.76 1407
6411.52 1540
6412.28 1545
6413.03 1562
6413.79 1657
6414.54 1551
6415.30 1559
6416.05 1446
6416.81 1480
6417.57 1515
6418.32 1502
6419.08 1445
6419.83 1464
6420.59 1416
6421.35 1417
6422.10 1512
6422.86 1557
6423.62 1405
6424.37 1429
6425.13 1422
6425.89 1493
6426.64 1501
6427.40 1459
6428.15 1481
6428.91 1480
6429.67 1433
6430.42 1408
6431.18 1312
6431.94 1387
6432.70 1414
6433.45 1450
6434.21 1438
6434.97 1475
6435.72 1507
6436.48 1548
6437.24 1445
6437.99 1447
6438.75 1472
6439.51 1507
6440.27 1491
6441.02 1580
6441.78 1524
6442.54 1452
6443.30 1437
6444.05 1492
6444.81 1485
6445.57 1445
6446.33 1562
6447.08 1516
6447.84 1526
6448.60 1506
6449.36 1483
6450.12 1540
6450.87 1564
6451.63 1402
6452.39 1478
6453.15 1442
6453.91 1675
6454.66 1704
6455.42 1596
6456.18 1633
6456.94 1619
6457.70 1648
6458.46 1681
6459.21 1689
6459.97 1713
6460.73 1698
6461.49 1830
6462.25 1786
6463.01 1596
6463.77 1652
6464.52 1757
6465.28 1809
6466.04 1853
6466.80 1806
6467.56 1882
6468.32 1938
6469.08 1922
6469.84 1819
6470.60 1899
6471.36 1861
6472.11 1862
6472.87 1932
6473.63 2019
6474.39 2061
6475.15 1949
6475.91 2020
6476.67 2056
6477.43 2033
6478.19 2066
6478.95 1997
6479.71 2036
6480.47 2025
6481.23 2196
6481.99 2122
6482.75 2153
6483.51 2169
6484.27 2144
6485.03 2237
6485.79 2364
6486.55 2346
6487.31 2343
6488.07 2403
6488.83 2384
6489.59 2308
6490.35 2331
6491.11 2575
6491.87 2685
6492.63 2560
6493.39 2483
6494.15 2538
6494.91 2754
6495.67 2797
6496.43 2785
6497.19 3065
6497.95 3195
6498.71 3126
6499.48 3127
6500.24 3292
6501.00 3250
6501.76 3290
6502.52 3274
6503.28 3302
6504.04 3375
6504.80 3286
6505.56 3202
6506.32 3130
6507.09 3124
6507.85 3310
6508.61 3476
6509.37 3516
6510.13 3433
6510.89 3332
6511.65 3517
6512.42 3709
6513.18 3725
6513.94 3787
6514.70 3818
6515.46 3818
6516.22 3867
6516.99 4031
6517.75 3927
6518.51 3957
6519.27 3892
6520.03 4001
6520.80 4076
6521.56 4044
6522.32 4002
6523.08 4114
6523.84 4243
6524.61 4248
6525.37 4470
6526.13 4516
6526.89 4709
6527.66 5039
6528.42 5403
6529.18 5802
6529.94 6083
6530.71 6563
6531.47 6859
6532.23 7424
6533.00 7661
6533.76 7522
6534.52 7334
6535.28 7110
6536.05 7154
6536.81 7307
6537.57 7512
6538.34 8823
6539.10 10884
6539.86 13294
6540.63 15289
6541.39 16677
6542.15 17466
6542.92 17657
6543.68 17329
6544.44 15433
6545.21 13380
6545.97 11646
6546.73 9396
6547.50 8012
6548.26 6624
6549.02 5543
6549.79 4734
6550.55 4241
6551.31 3811
6552.08 3674
6552.84 3516
6553.61 3419
6554.37 3381
6555.13 3294
6555.90 3269
6556.66 3399
6557.43 3273
6558.19 3235
6558.96 3237
6559.72 3238
6560.48 2964
6561.25 3028
6562.01 2976
6562.78 2866
6563.54 2796
6564.31 3022
6565.07 2930
6565.84 2982
6566.60 3147
6567.37 3195
6568.13 3169
6568.90 3517
6569.66 3590
6570.43 3666
6571.19 3720
6571.96 3641
6572.72 3606
6573.49 3582
6574.25 3434
6575.02 3457
6575.78 3442
6576.55 3686
6577.31 3736
6578.08 3823
6578.84 4077
6579.61 4183
6580.37 4271
6581.14 4120
6581.91 4164
6582.67 4142
6583.44 4011
6584.20 4044
6584.97 3855
6585.73 3721
6586.50 3541
6587.27 3597
6588.03 3628
6588.80 3680
6589.56 3575
6590.33 3635
6591.10 3681
6591.86 3657
6592.63 3726
6593.39 3785
6594.16 3830
6594.93 3873
6595.69 4208
6596.46 4453
6597.23 4630
6597.99 4780
6598.76 4964
6599.53 5157
6600.29 5242
6601.06 5118
6601.83 5213
6602.59 5096
6603.36 4730
6604.13 4370
6604.89 3992
6605.66 3966
6606.43 3734
6607.20 3591
6607.96 3392
6608.73 3333
6609.50 3271
6610.26 3410
6611.03 3303
6611.80 3387
6612.57 3418
6613.33 3554
6614.10 3657
6614.87 3600
6615.64 3674
6616.40 3522
6617.17 3702
6617.94 3403
6618.71 3339
6619.48 3209
6620.24 3019
6621.01 2940
6621.78 2946
6622.55 2899
6623.32 2755
6624.08 2768
6624.85 2705
6625.62 2628
6626.39 2736
6627.16 2781
6627.92 2549
6628.69 2630
6629.46 2504
6630.23 2507
6631.00 2547
6631.77 2501
6632.54 2408
6633.30 2495
6634.07 2683
6634.84 2571
6635.61 2557
6636.38 2659
6637.15 2783
6637.92 2978
6638.69 3041
6639.45 3405
6640.22 3304
6640.99 3240
6641.76 3320
6642.53 3144
6643.30 3038
6644.07 2811
6644.84 2654
6645.61 2623
6646.38 2577
6647.15 2390
6647.92 2317
6648.69 2453
6649.46 2392
6650.22 2217
6650.99 2115
6651.76 2262
6652.53 2142
6653.30 2216
6654.07 2373
6654.84 2305
6655.61 2393
6656.38 2374
6657.15 2484
6657.92 2364
6658.69 2335
6659.46 2346
6660.23 2354
6661.00 2362
6661.77 2380
6662.54 2463
6663.31 2357
6664.09 2257
6664.86 2183
6665.63 2195
6666.40 2180
6667.17 2164
6667.94 2047
6668.71 2122
6669.48 2101
6670.25 2187
6671.02 2265
6671.79 2215
6672.56 2141
6673.33 2225
6674.10 2247
6674.88 2131
6675.65 2199
6676.42 2216
6677.19 2120
6677.96 2239
6678.73 2299
6679.50 2248
6680.27 2264
6681.05 2229
6681.82 2198
6682.59 2151
6683.36 2155
6684.13 2238
6684.90 2208
6685.67 2329
6686.45 2408
6687.22 2363
6687.99 2361
6688.76 2547
6689.53 2627
6690.31 2720
6691.08 2736
6691.85 2543
6692.62 2475
6693.39 2532
6694.17 2389
6694.94 2203
6695.71 2177
6696.48 2151
6697.25 2268
6698.03 1996
6698.80 1922
6699.57 1899
6700.34 1970
6701.12 1975
6701.89 1950
6702.66 2026
6703.43 1808
6704.21 1927
6704.98 1865
6705.75 1842
6706.53 1865
6707.30 1972
6708.07 2037
6708.84 1970
6709.62 1974
6710.39 1897
6711.16 1958
6711.94 1900
6712.71 1922
6713.48 1855
6714.26 1848
6715.03 1910
6715.80 1879
6716.58 1956
6717.35 1832
6718.12 1791
6718.90 1842
6719.67 1970
6720.45 1824
6721.22 1746
6721.99 1665
6722.77 1756
6723.54 1749
6724.31 1752
6725.09 1669
6725.86 1744
6726.64 1802
6727.41 1747
6728.18 1695
6728.96 1805
6729.73 1815
6730.51 1719
6731.28 1811
6732.06 1922
6732.83 1715
6733.60 1768
6734.38 1780
6735.15 1751
6735.93 1724
6736.70 1779
6737.48 1803
6738.25 1848
6739.03 1770
6739.80 1787
6740.58 1830
6741.35 1808
6742.13 1867
6742.90 1792
6743.68 1835
6744.45 1775
6745.23 1896
6746.00 1890
6746.78 1802
6747.55 1801
6748.33 1756
6749.10 1802
6749.88 1746
6750.65 1749
6751.43 1813
6752.20 1984
6752.98 2013
6753.75 2119
6754.53 2115
6755.31 2178
6756.08 2321
6756.86 2549
6757.63 2652
6758.41 2465
6759.19 2450
6759.96 2430
6760.74 2295
6761.51 2159
6762.29 2045
6763.07 1846
6763.84 1840
6764.62 1756
6765.39 1876
6766.17 1903
6766.95 1975
6767.72 1860
6768.50 1884
6769.28 1858
6770.05 1850
6770.83 1883
6771.61 1882
6772.38 1849
6773.16 1796
6773.94 1842
6774.71 1788
6775.49 1762
6776.27 1860
6777.04 1685
6777.82 1729
6778.60 1695
6779.37 1611
6780.15 1679
6780.93 1669
6781.71 1659
6782.48 1764
6783.26 1733
6784.04 1806
6784.81 1644
6785.59 1675
6786.37 1703
6787.15 1778
6787.92 1662
6788.70 1761
6789.48 1775
6790.26 1669
6791.04 1532
6791.81 1657
6792.59 1735
6793.37 1655
6794.15 1604
6794.92 1629
6795.70 1668
6796.48 1640
6797.26 1670
6798.04 1683
6798.81 1549
6799.59 1595
6800.37 1541
6801.15 1496
6801.93 1549
6802.71 1560
6803.48 1637
6804.26 1603
6805.04 1686
6805.82 1591
6806.60 1646
6807.38 1778
6808.16 1792
6808.94 1865
6809.71 1735
6810.49 1723
6811.27 1696
6812.05 1704
6812.83 1723
6813.61 1668
6814.39 1539
6815.17 1528
6815.95 1651
6816.73 1641
6817.50 1650
6818.28 1578
6819.06 1657
6819.84 1614
6820.62 1580
6821.40 1610
6822.18 1481
6822.96 1501
6823.74 1672
6824.52 1659
6825.30 1731
6826.08 1621
6826.86 1738
6827.64 1665
6828.42 1575
6829.20 1590
6829.98 1615
6830.76 1585
6831.54 1623
6832.32 1705
6833.10 1547
6833.88 1655
6834.66 1646
6835.44 1744
6836.22 1721
6837.00 1650
6837.78 1644
6838.56 1599
6839.34 1644
6840.12 1612
6840.90 1663
6841.68 1674
6842.46 1624
6843.24 1588
6844.03 1623
6844.81 1548
6845.59 1543
6846.37 1582
6847.15 1593
6847.93 1622
6848.71 1638
6849.49 1609
6850.27 1786
6851.05 1700
6851.84 1776
6852.62 1958
6853.40 2302
6854.18 2613
6854.96 3032
6855.74 3066
6856.52 3320
6857.30 3603
6858.09 3450
6858.87 3377
6859.65 3044
6860.43 2789
6861.21 2567
6861.99 2291
6862.78 2132
6863.56 1931
6864.34 1931
6865.12 1908
6865.90 1812
6866.69 1900
6867.47 1926
6868.25 1907
6869.03 1779
6869.82 1886
6870.60 2031
6871.38 1953
6872.16 2047
6872.94 2136
6873.73 1995
6874.51 2121
6875.29 2081
6876.07 1925
6876.86 1835
6877.64 1911
6878.42 1872
6879.21 1875
6879.99 1776
6880.77 1939
6881.55 1891
6882.34 1945
6883.12 1953
6883.90 2156
6884.69 2168
6885.47 2210
6886.25 2222
6887.04 2276
6887.82 2220
6888.60 2109
6889.39 2430
6890.17 2580
6890.95 2921
6891.74 3102
6892.52 3454
6893.30 3642
6894.09 3845
6894.87 3810
6895.65 3521
6896.44 3306
6897.22 3119
6898.01 2802
6898.79 2662
6899.57 2684
6900.36 2587
6901.14 2442
6901.93 2419
6902.71 2372
6903.49 2424
6904.28 2337
6905.06 2391
6905.85 2341
6906.63 2407
6907.42 2600
6908.20 2362
6908.98 2292
6909.77 2395
6910.55 2419
6911.34 2360
6912.12 2430
6912.91 2347
6913.69 2350
6914.48 2280
6915.26 2315
6916.05 2326
6916.83 2235
6917.62 2257
6918.40 2272
6919.19 2269
6919.97 2319
6920.76 2399
6921.54 2224
6922.33 2225
6923.11 2241
6923.90 2261
6924.68 2214
6925.47 2275
6926.25 2272
6927.04 2338
6927.82 2157
6928.61 2309
6929.40 2364
6930.18 2435
6930.97 2259
6931.75 2371
6932.54 2457
6933.32 2427
6934.11 2456
6934.90 2473
6935.68 2516
6936.47 2460
6937.25 2477
6938.04 2507
6938.83 2522
6939.61 2559
6940.40 2563
6941.19 2447
6941.97 2533
6942.76 2741
6943.54 2799
6944.33 2919
6945.12 2971
6945.90 3167
6946.69 3413
6947.48 3752
6948.26 3698
6949.05 3853
6949.84 3859
6950.62 3914
6951.41 3840
6952.20 4078
6952.99 4121
6953.77 4031
6954.56 3950
6955.35 3877
6956.13 3711
6956.92 3543
6957.71 3448
6958.50 3405
6959.28 3495
6960.07 3498
6960.86 3412
6961.64 3423
6962.43 3406
6963.22 3327
6964.01 3427
6964.80 3658
6965.58 3484
6966.37 3464
6967.16 3595
6967.95 3413
6968.73 3675
6969.52 3776
6970.31 3829
6971.10 4056
6971.89 4242
6972.67 4363
6973.46 4635
6974.25 4794
6975.04 4931
6975.83 5104
6976.62 5248
6977.40 5391
6978.19 5380
6978.98 5255
6979.77 5059
6980.56 5092
6981.35 5054
6982.13 5018
6982.92 5110
6983.71 5246
6984.50 5426
6985.29 5990
6986.08 6777
6986.87 8081
6987.66 9674
6988.45 12285
6989.23 15243
6990.02 18357
6990.81 20723
6991.60 21661
6992.39 22001
6993.18 21301
6993.97 20325
6994.76 17995
6995.55 15339
6996.34 12808
6997.13 10699
6997.92 8543
6998.71 7212
6999.50 6119
7000.29 5405
7001.07 4872
7001.86 4445
7002.65 4245
7003.44 4165
7004.23 4122
7005.02 4274
7005.81 4402
7006.60 4406
7007.39 4197
7008.18 4257
7008.97 4232
7009.76 3970
7010.55 3779
7011.34 3242
7012.14 3081
7012.93 2846
7013.72 2668
7014.51 2751
7015.30 2837
7016.09 2777
7016.88 2901
7017.67 3012
7018.46 3243
7019.25 3213
7020.04 3182
7020.83 3321
7021.62 3130
7022.41 3166
7023.20 3054
7024.00 3004
7024.79 2962
7025.58 2984
7026.37 3029
7027.16 3178
7027.95 3203
7028.74 3323
7029.53 3453
7030.32 3422
7031.12 3450
7031.91 3351
7032.70 3205
7033.49 3110
7034.28 3058
7035.07 3024
7035.87 2860
7036.66 2761
7037.45 2635
7038.24 2570
7039.03 2596
7039.82 2508
7040.62 2574
7041.41 2602
7042.20 2660
7042.99 2824
7043.78 2730
7044.58 2779
7045.37 2681
7046.16 2829
7046.95 2958
7047.75 2809
7048.54 2774
7049.33 2840
7050.12 2966
7050.92 2877
7051.71 3039
7052.50 3187
7053.29 3231
7054.09 3422
7054.88 3590
7055.67 3603
7056.46 3798
7057.26 3586
7058.05 3569
7058.84 3303
7059.64 3266
7060.43 2980
7061.22 2775
7062.02 2814
7062.81 2752
7063.60 2727
7064.39 2632
7065.19 2659
7065.98 2732
7066.77 2671
7067.57 2847
7068.36 2665
7069.16 2626
7069.95 2447
7070.74 2607
7071.54 2517
7072.33 2445
7073.12 2457
7073.92 2465
7074.71 2388
7075.51 2329
7076.30 2170
7077.09 2152
7077.89 2019
7078.68 2078
7079.48 2078
7080.27 2024
7081.06 1987
7081.86 1889
7082.65 1898
7083.45 1958
7084.24 1984
7085.04 1942
7085.83 1886
7086.62 1776
7087.42 1759
7088.21 1753
7089.01 1749
7089.80 1784
7090.60 1820
7091.39 1749
7092.19 1673
7092.98 1713
7093.78 1610
7094.57 1702
7095.37 1707
7096.16 1623
7096.96 1651
7097.75 1736
7098.55 1620
7099.34 1636
7100.14 1644
7100.93 1507
7101.73 1528
7102.52 1571
7103.32 1561
7104.11 1597
7104.91 1617
7105.71 1504
7106.50 1570
7107.30 1616
7108.09 1519
7108.89 1489
7109.68 1471
7110.48 1425
7111.28 1395
7112.07 1497
7112.87 1428
7113.66 1373
7114.46 1462
7115.26 1367
7116.05 1430
7116.85 1467
7117.65 1402
7118.44 1476
7119.24 1415
7120.03 1429
7120.83 1538
7121.63 1568
7122.42 1567
7123.22 1420
7124.02 1452
7124.81 1447
7125.61 1403
7126.41 1495
7127.20 1392
7128.00 1385
7128.80 1384
7129.59 1414
7130.39 1330
7131.19 1397
7131.99 1480
7132.78 1470
7133.58 1442
7134.38 1431
7135.17 1529
7135.97 1549
7136.77 1508
7137.57 1496
7138.36 1590
7139.16 1506
7139.96 1542
7140.76 1470
7141.55 1508
7142.35 1366
7143.15 1285
7143.95 1321
7144.74 1393
7145.54 1320
7146.34 1215
7147.14 1278
7147.94 1236
7148.73 1264
7149.53 1368
7150.33 1267
7151.13 1309
7151.93 1263
7152.72 1263
7153.52 1236
7154.32 1269
7155.12 1244
7155.92 1196
7156.72 1147
7157.51 1210
7158.31 1177
7159.11 1109
7159.91 1242
7160.71 1297
7161.51 1351
7162.31 1346
7163.11 1226
7163.90 1246
7164.70 1283
7165.50 1316
7166.30 1188
7167.10 1126
7167.90 1184
7168.70 1168
7169.50 1124
7170.30 1043
7171.10 1087
7171.90 1146
7172.69 1187
7173.49 1132
7174.29 1093
7175.09 1152
7175.89 1112
7176.69 1113
7177.49 1062
7178.29 1004
7179.09 1014
7179.89 1066
7180.69 1101
7181.49 1027
7182.29 1090
7183.09 1015
7183.89 1037
7184.69 1031
7185.49 1038
7186.29 1095
7187.09 1188
7187.89 1135
7188.69 1096
7189.49 1028
7190.29 1100
7191.09 1147
7191.89 1123
7192.69 1007
7193.49 1017
7194.29 1046
7195.09 983
7195.89 967
7196.70 979
7197.50 973
7198.30 926
7199.10 956
7199.90 959
7200.70 963
7201.50 960
7202.30 1002
7203.10 1045
7203.90 973
7204.70 929
7205.51 928
7206.31 965
7207.11 970
7207.91 1002
7208.71 947
7209.51 958
7210.31 1030
7211.12 962
7211.92 1023
7212.72 1013
7213.52 996
7214.32 965
7215.12 946
7215.92 1040
7216.73 1015
7217.53 996
7218.33 944
7219.13 1029
7219.93 1043
7220.74 1015
7221.54 951
7222.34 988
7223.14 965
7223.94 969
7224.75 907
7225.55 963
7226.35 973
7227.15 982
7227.96 999
7228.76 1036
7229.56 946
7230.36 955
7231.17 923
7231.97 958
7232.77 952
7233.57 843
7234.38 877
7235.18 999
7235.98 1048
7236.79 988
7237.59 965
7238.39 962
7239.19 978
7240.00 1009
7240.80 955
7241.60 965
7242.41 916
7243.21 891
7244.01 889
7244.82 923
7245.62 969
7246.42 911
7247.23 970
7248.03 925
7248.83 947
7249.64 934
7250.44 915
7251.25 1008
7252.05 984
7252.85 978
7253.66 900
7254.46 955
7255.27 912
7256.07 994
7256.87 893
7257.68 928
7258.48 946
7259.29 976
7260.09 962
7260.89 954
7261.70 854
7262.50 989
7263.31 1029
7264.11 1122
7264.92 1025
7265.72 1080
7266.53 1054
7267.33 975
7268.13 1063
7268.94 1081
7269.74 1091
7270.55 1010
7271.35 977
7272.16 987
7272.96 1018
7273.77 1090
7274.57 964
7275.38 963
7276.18 1030
7276.99 1036
7277.79 1070
7278.60 1046
7279.40 1015
7280.21 988
7281.01 1037
7281.82 1042
7282.63 997
7283.43 1030
7284.24 1087
7285.04 1085
7285.85 1137
7286.65 1188
7287.46 1247
7288.27 1436
7289.07 1480
7289.88 1548
7290.68 1618
7291.49 1648
7292.29 1508
7293.10 1389
7293.91 1431
7294.71 1250
7295.52 1243
7296.33 1221
7297.13 1043
7297.94 1008
7298.74 1003
7299.55 984
7300.36 1004
7301.16 1032
7301.97 1024
7302.78 1021
7303.58 976
7304.39 1034
7305.20 1047
7306.00 1006
7306.81 907
7307.62 920
7308.42 978
7309.23 876
7310.04 958
7310.84 1067
7311.65 1007
7312.46 1052
7313.27 1049
7314.07 1044
7314.88 1032
7315.69 1018
7316.50 1099
7317.30 1132
7318.11 1079
7318.92 1012
7319.72 1061
7320.53 1061
7321.34 1139
7322.15 1326
7322.96 1340
7323.76 1490
7324.57 1487
7325.38 1413
7326.19 1402
7326.99 1351
7327.80 1331
7328.61 1257
7329.42 1258
7330.23 1222
7331.03 1150
7331.84 1244
7332.65 1164
7333.46 1132
7334.27 1101
7335.08 1113
7335.88 1133
7336.69 1085
7337.50 1162
7338.31 1127
7339.12 1042
7339.93 985
7340.74 1067
7341.54 986
7342.35 995
7343.16 1062
7343.97 1042
7344.78 1046
7345.59 1021
7346.40 1064
7347.21 1075
7348.02 1059
7348.82 1028
7349.63 1006
7350.44 1038
7351.25 1007
7352.06 1010
7352.87 1012
7353.68 978
7354.49 950
7355.30 931
7356.11 955
7356.92 943
7357.73 919
7358.54 900
7359.35 945
7360.16 946
7360.97 924
7361.78 906
7362.59 962
7363.40 942
7364.21 913
7365.02 943
7365.83 937
7366.64 918
7367.45 917
7368.26 911
7369.07 969
7369.88 847
7370.69 871
7371.50 936
7372.31 910
7373.12 918
7373.93 847
7374.74 875
7375.55 876
7376.36 931
7377.17 964
7377.98 917
7378.79 925
7379.60 905
7380.42 885
7381.23 834
7382.04 871
7382.85 865
7383.66 897
7384.47 907
7385.28 931
7386.09 909
7386.90 893
7387.71 907
7388.53 951
7389.34 867
7390.15 895
7390.96 823
7391.77 914
7392.58 890
7393.39 879
7394.21 864
7395.02 921
7395.83 863
7396.64 853
7397.45 859
7398.27 882
7399.08 873
7399.89 822
7400.70 882
7401.51 892
7402.33 881
7403.14 929
7403.95 854
7404.76 856
7405.57 897
7406.39 873
7407.20 939
7408.01 900
7408.82 817
7409.64 845
7410.45 813
7411.26 803
7412.07 861
7412.89 865
7413.70 853
7414.51 842
7415.32 820
7416.14 815
7416.95 816
7417.76 792
7418.58 860
7419.39 841
7420.20 859
7421.02 856
7421.83 924
7422.64 914
7423.45 874
7424.27 895
7425.08 856
7425.89 830
7426.71 885
7427.52 906
7428.33 873
7429.15 892
7429.96 794
7430.78 792
7431.59 858
7432.40 816
7433.22 944
7434.03 922
7434.84 851
7435.66 842
7436.47 905
7437.29 967
7438.10 944
7438.91 902
7439.73 834
7440.54 894
7441.36 789
7442.17 844
7442.99 834
7443.80 873
7444.61 848
7445.43 882
7446.24 882
7447.06 803
7447.87 867
7448.69 901
7449.50 951
7450.32 873
7451.13 850
7451.95 851
7452.76 953
7453.58 889
7454.39 837
7455.21 889
7456.02 852
7456.84 886
7457.65 824
7458.47 918
7459.28 776
7460.10 788
7460.91 803
7461.73 837
7462.54 843
7463.36 879
7464.17 874
7464.99 836
7465.80 854
7466.62 803
7467.44 833
7468.25 863
7469.07 921
7469.88 821
7470.70 794
7471.51 808
7472.33 747
7473.15 802
7473.96 812
7474.78 887
7475.59 935
7476.41 849
7477.23 772
7478.04 805
7478.86 776
7479.67 818
7480.49 830
7481.31 887
7482.12 819
7482.94 751
7483.76 763
7484.57 755
7485.39 810
7486.21 824
7487.02 850
7487.84 830
7488.66 855
7489.47 842
7490.29 848
7491.11 861
7491.92 820
7492.74 780
7493.56 807
7494.38 829
7495.19 814
7496.01 826
7496.83 790
7497.64 790
7498.46 806
7499.28 797
7500.10 793
7500.91 781
7501.73 812
7502.55 715
7503.37 766
7504.18 780
7505.00 785
7505.82 863
7506.64 834
7507.46 827
7508.27 817
7509.09 850
7509.91 829
7510.73 835
7511.55 772
7512.36 862
7513.18 839
7514.00 851
7514.82 899
7515.64 845
7516.45 798
7517.27 773
7518.09 842
7518.91 875
7519.73 875
7520.55 763
7521.37 766
7522.18 746
7523.00 865
7523.82 882
7524.64 809
7525.46 828
7526.28 774
7527.10 792
7527.92 815
7528.74 821
7529.55 796
7530.37 841
7531.19 831
7532.01 818
7532.83 804
7533.65 850
7534.47 857
7535.29 836
7536.11 778
7536.93 814
7537.75 840
7538.57 804
7539.39 820
7540.21 826
7541.03 845
7541.84 799
7542.66 782
7543.48 816
7544.30 786
7545.12 768
7545.94 739
7546.76 788
7547.58 738
7548.40 769
7549.22 778
7550.04 771
7550.86 752
7551.68 777
7552.51 808
7553.33 769
7554.15 757
7554.97 721
7555.79 798
7556.61 781
7557.43 752
7558.25 749
7559.07 750
7559.89 767
7560.71 776
7561.53 786
7562.35 773
7563.17 810
7563.99 830
7564.81 735
7565.64 684
7566.46 703
7567.28 817
7568.10 807
7568.92 804
7569.74 759
7570.56 741
7571.38 787
7572.21 739
7573.03 813
7573.85 825
7574.67 811
7575.49 781
7576.31 803
7577.13 777
7577.96 819
7578.78 810
7579.60 811
7580.42 783
7581.24 761
7582.07 764
7582.89 748
7583.71 758
7584.53 848
7585.35 829
7586.18 780
7587.00 822
7587.82 824
7588.64 849
7589.46 849
7590.29 824
7591.11 851
7591.93 834
7592.75 792
7593.58 826
7594.40 813
7595.22 849
7596.04 857
7596.87 881
7597.69 878
7598.51 855
7599.34 927
7600.16 966
7600.98 894
7601.80 949
7602.63 912
7603.45 859
7604.27 963
7605.10 941
7605.92 902
7606.74 940
7607.57 899
7608.39 991
7609.21 979
7610.04 1000
7610.86 998
7611.68 985
7612.51 915
7613.33 982
7614.15 1000
7614.98 991
7615.80 971
7616.62 965
7617.45 888
7618.27 957
7619.10 952
7619.92 992
7620.74 1017
7621.57 1006
7622.39 1024
7623.22 1070
7624.04 1049
7624.86 1001
7625.69 1048
7626.51 1009
7627.34 960
7628.16 982
7628.99 1049
7629.81 991
7630.64 1027
7631.46 982
7632.28 978
7633.11 1017
7633.93 953
7634.76 940
7635.58 930
7636.41 1057
7637.23 1104
7638.06 1009
7638.88 1057
7639.71 1088
7640.53 1030
7641.36 971
7642.18 980
7643.01 1034
7643.83 957
7644.66 939
7645.48 961
7646.31 844
7647.14 857
7647.96 879
7648.79 867
7649.61 846
7650.44 857
7651.26 868
7652.09 826
7652.91 849
7653.74 885
7654.57 834
7655.39 926
7656.22 902
7657.04 903
7657.87 837
7658.70 860
7659.52 749
7660.35 788
7661.17 816
7662.00 820
7662.83 828
7663.65 887
7664.48 818
7665.31 824
7666.13 862
7666.96 851
7667.79 898
7668.61 766
7669.44 779
7670.27 819
7671.09 822
7671.92 776
7672.75 727
7673.57 736
7674.40 788
7675.23 793
7676.05 761
7676.88 775
7677.71 871
7678.53 836
7679.36 821
7680.19 779
7681.02 760
7681.84 751
7682.67 784
7683.50 797
7684.33 828
7685.15 745
7685.98 719
7686.81 755
7687.64 732
7688.46 759
7689.29 760
7690.12 791
7690.95 817
7691.77 793
7692.60 802
7693.43 771
7694.26 781
7695.09 783
7695.91 738
7696.74 680
7697.57 730
7698.40 764
7699.23 749
7700.06 728
7700.88 748
7701.71 733
7702.54 746
7703.37 720
7704.20 791
7705.03 800
7705.85 716
7706.68 713
7707.51 739
7708.34 786
7709.17 732
7710.00 752
7710.83 739
7711.66 716
7712.48 735
7713.31 742
7714.14 665
7714.97 678
7715.80 696
7716.63 758
7717.46 806
7718.29 797
7719.12 696
7719.95 680
7720.78 715
7721.61 724
7722.44 730
7723.27 775
7724.09 771
7724.92 822
7725.75 798
7726.58 793
7727.41 676
7728.24 732
7729.07 744
7729.90 791
7730.73 750
7731.56 777
7732.39 805
7733.22 816
7734.05 702
7734.88 693
7735.71 729
7736.54 733
7737.37 745
7738.20 771
7739.03 768
7739.86 718
7740.70 734
7741.53 712
7742.36 739
7743.19 712
7744.02 798
7744.85 710
7745.68 717
7746.51 706
7747.34 766
7748.17 764
7749.00 775
7749.83 739
7750.66 785
7751.50 771
7752.33 718
7753.16 751
7753.99 776
7754.82 760
7755.65 814
7756.48 758
7757.31 744
7758.15 782
7758.98 729
7759.81 766
7760.64 796
7761.47 751
7762.30 731
7763.13 762
7763.97 779
7764.80 768
7765.63 749
7766.46 834
7767.29 846
7768.13 712
7768.96 743
7769.79 771
7770.62 758
7771.45 827
7772.29 807
7773.12 758
7773.95 764
7774.78 803
7775.62 876
7776.45 861
7777.28 843
7778.11 860
7778.95 807
7779.78 809
7780.61 876
7781.44 816
7782.28 799
7783.11 778
7783.94 712
7784.77 835
7785.61 814
7786.44 766
7787.27 798
7788.11 778
7788.94 810
7789.77 794
7790.61 808
7791.44 859
7792.27 814
7793.10 735
7793.94 789
7794.77 741
7795.60 720
7796.44 770
7797.27 825
7798.11 826
7798.94 792
7799.77 729
7800.61 749
7801.44 770
7802.27 738
7803.11 749
7803.94 761
7804.78 871
7805.61 811
7806.44 812
7807.28 848
7808.11 803
7808.95 837
7809.78 887
7810.61 915
7811.45 930
7812.28 872
7813.12 955
7813.95 892
7814.79 882
7815.62 842
7816.45 872
7817.29 913
7818.12 957
7818.96 1054
7819.79 1101
7820.63 1096
7821.46 1238
7822.30 1164
7823.13 1171
7823.97 1177
7824.80 1108
7825.64 1223
7826.47 1145
7827.31 999
7828.14 1017
7828.98 1104
7829.81 1089
7830.65 1031
7831.48 1092
7832.32 1124
7833.15 1163
7833.99 1210
7834.83 1084
7835.66 1125
7836.50 1093
7837.33 1101
7838.17 1117
7839.00 1121
7839.84 1192
7840.68 1073
7841.51 1096
7842.35 1150
7843.18 1069
7844.02 1114
7844.86 1134
7845.69 1145
7846.53 1087
7847.36 1061
7848.20 1061
7849.04 1054
7849.87 1080
7850.71 1073
7851.55 995
7852.38 933
7853.22 1028
7854.05 1004
7854.89 951
7855.73 973
7856.56 991
7857.40 952
7858.24 958
7859.08 977
7859.91 1005
7860.75 1016
7861.59 1104
7862.42 1094
7863.26 1094
7864.10 1184
7864.93 1148
7865.77 954
7866.61 1076
7867.45 1133
7868.28 1064
7869.12 1151
7869.96 1052
7870.80 984
7871.63 955
7872.47 1008
7873.31 1074
7874.15 1129
7874.98 1093
7875.82 1021
7876.66 1026
7877.50 1084
7878.33 1065
7879.17 1061
7880.01 1072
7880.85 1185
7881.69 1245
7882.52 1136
7883.36 1253
7884.20 1331
7885.04 1416
7885.88 1500
7886.71 1469
7887.55 1400
7888.39 1515
7889.23 1498
7890.07 1431
7890.91 1314
7891.75 1326
7892.58 1233
7893.42 1269
7894.26 1283
7895.10 1161
7895.94 1076
7896.78 1147
7897.62 1266
7898.46 1206
7899.29 1127
7900.13 1186
7900.97 1154
7901.81 1040
7902.65 1063
7903.49 1005
7904.33 953
7905.17 996
7906.01 949
7906.85 931
7907.69 943
7908.53 951
7909.37 945
7910.21 928
7911.04 890
7911.88 875
7912.72 896
7913.56 983
7914.40 881
7915.24 811
7916.08 838
7916.92 920
7917.76 927
7918.60 799
7919.44 921
7920.28 964
7921.12 965
7921.96 901
7922.80 977
7923.64 966
7924.48 991
7925.32 950
7926.16 975
7927.01 927
7927.85 862
7928.69 967
7929.53 895
7930.37 863
7931.21 911
7932.05 864
7932.89 859
7933.73 830
7934.57 859
7935.41 851
7936.25 792
7937.09 791
7937.93 815
7938.78 786
7939.62 861
7940.46 853
7941.30 850
7942.14 820
7942.98 850
7943.82 801
7944.66 775
7945.51 702
7946.35 735
7947.19 843
7948.03 827
7948.87 842
7949.71 827
7950.56 840
7951.40 822
7952.24 812
7953.08 794
7953.92 873
7954.76 916
7955.61 830
7956.45 813
7957.29 880
7958.13 890
7958.97 1016
7959.82 997
7960.66 951
7961.50 880
7962.34 879
7963.19 954
7964.03 911
7964.87 857
7965.71 897
7966.56 901
7967.40 891
7968.24 926
7969.08 919
7969.93 939
7970.77 1036
7971.61 1032
7972.45 970
7973.30 955
7974.14 988
7974.98 954
7975.83 910
7976.67 894
7977.51 874
7978.36 814
7979.20 766
7980.04 821
7980.89 847
7981.73 847
7982.57 915
7983.42 888
7984.26 815
7985.10 732
7985.95 752
7986.79 743
7987.63 800
7988.48 860
7989.32 865
7990.16 865
7991.01 795
7991.85 774
7992.70 749
7993.54 799
7994.38 709
7995.23 790
7996.07 793
7996.92 763
7997.76 805
7998.60 757
7999.45 726
8000.29 776
8001.14 731
8001.98 735
8002.83 706
8003.67 718
8004.52 771
8005.36 810
8006.20 721
8007.05 717
8007.89 742
8008.74 797
8009.58 765
8010.43 759
8011.27 776
8012.12 773
8012.96 739
8013.81 675
8014.65 662
8015.50 694
8016.34 732
8017.19 721
8018.03 729
8018.88 761
8019.72 770
8020.57 729
8021.42 703
8022.26 732
8023.11 742
8023.95 689
8024.80 674
8025.64 724
8026.49 639
8027.33 702
8028.18 715
8029.03 760
8029.87 778
8030.72 685
8031.56 713
8032.41 703
8033.26 743
8034.10 727
8034.95 640
8035.79 663
8036.64 734
8037.49 704
8038.33 724
8039.18 719
8040.03 735
8040.87 691
8041.72 751
8042.57 656
8043.41 696
8044.26 693
8045.11 672
8045.95 688
8046.80 714
8047.65 680
8048.49 726
8049.34 677
8050.19 672
8051.03 688
8051.88 704
8052.73 715
8053.58 656
8054.42 616
8055.27 648
8056.12 706
8056.96 742
8057.81 745
8058.66 717
8059.51 677
8060.35 693
8061.20 674
8062.05 637
8062.90 654
8063.74 652
8064.59 710
8065.44 678
8066.29 715
8067.14 700
8067.98 691
8068.83 639
8069.68 688
8070.53 673
8071.38 676
8072.22 687
8073.07 709
8073.92 650
8074.77 635
8075.62 668
8076.46 698
8077.31 668
8078.16 678
8079.01 667
8079.86 715
8080.71 724
8081.56 699
8082.40 646
8083.25 627
8084.10 666
8084.95 650
8085.80 604
8086.65 684
8087.50 664
8088.35 710
8089.19 707
8090.04 665
8090.89 686
8091.74 681
8092.59 676
8093.44 628
8094.29 567
8095.14 689
8095.99 687
8096.84 717
8097.69 762
8098.54 678
8099.39 675
8100.24 657
8101.09 603
8101.94 658
8102.79 661
8103.63 690
8104.48 664
8105.33 701
8106.18 642
8107.03 677
8107.88 659
8108.73 711
8109.58 658
8110.43 635
8111.28 651
8112.14 662
8112.99 586
8113.84 620
8114.69 694
8115.54 660
8116.39 657
8117.24 684
8118.09 683
8118.94 674
8119.79 673
8120.64 651
8121.49 630
8122.34 667
8123.19 687
8124.04 656
8124.89 638
8125.74 684
8126.60 708
8127.45 705
8128.30 697
8129.15 718
8130.00 676
8130.85 615
8131.70 747
8132.55 732
8133.40 758
8134.26 704
8135.11 716
8135.96 611
8136.81 648
8137.66 685
8138.51 739
8139.37 747
8140.22 676
8141.07 744
8141.92 781
8142.77 725
8143.62 679
8144.48 686
8145.33 639
8146.18 641
8147.03 761
8147.88 730
8148.74 699
8149.59 813
8150.44 785
8151.29 764
8152.15 791
8153.00 789
8153.85 759
8154.70 817
8155.56 750
8156.41 737
8157.26 783
8158.11 791
8158.97 791
8159.82 866
8160.67 978
8161.52 1000
8162.38 988
8163.23 978
8164.08 924
8164.94 862
8165.79 862
8166.64 859
8167.49 797
8168.35 838
8169.20 851
8170.05 751
8170.91 822
8171.76 814
8172.61 723
8173.47 793
8174.32 770
8175.17 747
8176.03 773
8176.88 714
8177.74 737
8178.59 740
8179.44 652
8180.30 755
8181.15 725
8182.00 668
8182.86 667
8183.71 645
8184.57 716
8185.42 754
8186.27 692
8187.13 631
8187.98 668
8188.84 637
8189.69 744
8190.55 668
8191.40 659
8192.25 693
8193.11 672
8193.96 608
8194.82 647
8195.67 673
8196.53 687
8197.38 671
8198.24 672
8199.09 704
8199.95 595
8200.80 582
8201.66 661
8202.51 680
8203.37 653
8204.22 611
8205.08 680
8205.93 697
8206.79 679
8207.64 635
8208.50 705
8209.35 656
8210.21 750
8211.06 692
8211.92 655
8212.77 717
8213.63 692
8214.48 683
8215.34 687
8216.20 691
8217.05 666
8217.91 634
8218.76 691
8219.62 693
8220.48 698
8221.33 676
8222.19 671
8223.04 618
8223.90 705
8224.76 692
8225.61 788
8226.47 752
8227.32 740
8228.18 676
8229.04 653
8229.89 708
8230.75 654
8231.61 701
8232.46 704
8233.32 673
8234.18 679
8235.03 740
8235.89 645
8236.75 680
8237.60 703
8238.46 698
8239.32 612
8240.17 579
8241.03 691
8241.89 630
8242.74 668
8243.60 713
8244.46 641
8245.32 678
8246.17 677
8247.03 620
8247.89 666
8248.74 657
8249.60 635
8250.46 630
8251.32 591
8252.17 576
8253.03 609
8253.89 612
8254.75 631
8255.60 627
8256.46 609
8257.32 643
8258.18 663
8259.04 699
8259.89 621
8260.75 630
8261.61 641
8262.47 622
8263.33 641
8264.18 682
8265.04 650
8265.90 670
8266.76 625
8267.62 632
8268.48 665
8269.33 661
8270.19 642
8271.05 620
8271.91 661
8272.77 658
8273.63 675
8274.49 763
8275.34 728
8276.20 736
8277.06 692
8277.92 713
8278.78 717
8279.64 712
8280.50 682
8281.36 688
8282.22 653
8283.08 667
8283.93 701
8284.79 708
8285.65 629
8286.51 662
8287.37 665
8288.23 612
8289.09 619
8289.95 673
8290.81 686
8291.67 639
8292.53 650
8293.39 699
8294.25 691
8295.11 683
8295.97 675
8296.83 725
8297.69 726
8298.55 794
8299.41 796
8300.27 890
8301.13 724
8301.99 695
8302.85 758
8303.71 655
8304.57 661
8305.43 654
8306.29 699
8307.15 677
8308.01 707
8308.87 690
8309.73 700
8310.59 755
8311.45 725
8312.31 620
8313.17 715
8314.03 686
8314.90 688
8315.76 713
8316.62 644
8317.48 661
8318.34 676
8319.20 689
8320.06 713
8320.92 754
8321.78 726
8322.64 747
8323.51 785
8324.37 753
8325.23 737
8326.09 636
8326.95 675
8327.81 716
8328.67 678
8329.54 726
8330.40 688
8331.26 745
8332.12 703
8332.98 667
8333.84 689
8334.71 666
8335.57 678
8336.43 681
8337.29 698
8338.15 687
8339.02 717
8339.88 682
8340.74 690
8341.60 692
8342.46 604
8343.33 644
8344.19 672
8345.05 692
8345.91 659
8346.78 610
8347.64 685
8348.50 724
8349.36 752
8350.23 725
8351.09 741
8351.95 733
8352.81 693
8353.68 763
8354.54 724
8355.40 662
8356.27 695
8357.13 686
8357.99 684
8358.86 732
8359.72 731
8360.58 761
8361.44 704
8362.31 688
8363.17 681
8364.03 732
8364.90 753
8365.76 621
8366.63 626
8367.49 603
8368.35 682
8369.22 715
8370.08 688
8370.94 690
8371.81 656
8372.67 661
8373.53 618
8374.40 695
8375.26 739
8376.13 721
8376.99 698
8377.85 695
8378.72 705
8379.58 721
8380.45 719
8381.31 709
8382.18 717
8383.04 752
8383.90 685
8384.77 704
8385.63 692
8386.50 685
8387.36 705
8388.23 630
8389.09 681
8389.96 697
8390.82 713
8391.69 710
8392.55 716
8393.42 785
8394.28 738
8395.15 724
8396.01 799
8396.88 808
8397.74 724
8398.61 714
8399.47 715
8400.34 816
8401.20 754
8402.07 780
8402.93 705
8403.80 752
8404.66 701
8405.53 786
8406.39 764
8407.26 789
8408.12 769
8408.99 749
8409.86 710
8410.72 741
8411.59 707
8412.45 757
8413.32 735
8414.19 674
8415.05 751
8415.92 760
8416.78 703
8417.65 748
8418.52 732
8419.38 818
8420.25 773
8421.11 740
8421.98 730
8422.85 739
8423.71 762
8424.58 732
8425.45 861
8426.31 924
8427.18 735
8428.05 774
8428.91 816
8429.78 831
8430.65 768
8431.51 876
8432.38 898
8433.25 874
8434.11 840
8434.98 865
8435.85 840
8436.72 825
8437.58 897
8438.45 937
8439.32 902
8440.18 897
8441.05 971
8441.92 944
8442.79 915
8443.65 949
8444.52 922
8445.39 919
8446.26 925
8447.12 904
8447.99 962
8448.86 1039
8449.73 1114
8450.60 1077
8451.46 1155
8452.33 1120
8453.20 1064
8454.07 1126
8454.94 1110
8455.80 1098
8456.67 1129
8457.54 1094
8458.41 1152
8459.28 1098
8460.14 1108
8461.01 1178
8461.88 1054
8462.75 1161
8463.62 1241
8464.49 1185
8465.36 1134
8466.22 1173
8467.09 1204
8467.96 1152
8468.83 1244
8469.70 1206
8470.57 1203
8471.44 1219
8472.31 1446
8473.17 1589
8474.04 1886
8474.91 2184
8475.78 2625
8476.65 2883
8477.52 2923
8478.39 2905
8479.26 2563
8480.13 2395
8481.00 2026
8481.87 1813
8482.74 1562
8483.61 1538
8484.48 1222
8485.34 1151
8486.21 1041
8487.08 993
8487.95 972
8488.82 984
8489.69 950
8490.56 965
8491.43 1025
8492.30 969
8493.17 940
8494.04 930
8494.91 948
8495.78 918
8496.65 887
8497.52 938
8498.39 869
8499.26 869
8500.13 897
8501.01 881
8501.88 889
8502.75 870
8503.62 859
8504.49 948
8505.36 905
8506.23 911
8507.10 933
8507.97 965
8508.84 888
8509.71 904
8510.58 849
8511.45 909
8512.32 883
8513.20 935
8514.07 1009
8514.94 1069
8515.81 1042
8516.68 1099
8517.55 1116
8518.42 1006
8519.29 924
8520.17 932
8521.04 934
8521.91 980
8522.78 930
8523.65 811
8524.52 817
8525.39 876
8526.27 943
8527.14 910
8528.01 910
8528.88 961
8529.75 961
8530.63 923
8531.50 959
8532.37 931
8533.24 911
8534.11 985
8534.99 968
8535.86 976
8536.73 983
8537.60 1003
8538.47 1114
8539.35 1176
8540.22 1073
8541.09 1073
8541.96 1012
8542.84 1055
8543.71 1093
8544.58 1112
8545.46 1120
8546.33 1045
8547.20 1152
8548.07 1091
8548.95 1128
8549.82 1127
8550.69 1148
8551.57 1111
8552.44 1120
8553.31 1056
8554.18 1139
8555.06 1081
8555.93 1026
8556.80 1129
8557.68 1232
8558.55 1318
8559.42 1326
8560.30 1484
8561.17 1416
8562.04 1490
8562.92 1496
8563.79 1441
8564.67 1323
8565.54 1278
8566.41 1117
8567.29 1082
8568.16 976
8569.03 973
8569.91 986
8570.78 897
8571.66 929
8572.53 948
8573.40 871
8574.28 841
8575.15 858
8576.03 937
8576.90 981
8577.78 947
8578.65 874
8579.52 902
8580.40 891
8581.27 836
8582.15 915
8583.02 886
8583.90 958
8584.77 923
8585.65 800
8586.52 812
8587.40 890
8588.27 929
8589.15 914
8590.02 814
8590.90 906
8591.77 922
8592.65 889
8593.52 976
8594.40 927
8595.27 837
8596.15 828
8597.02 907
8597.90 951
8598.77 921
8599.65 927
8600.52 879
8601.40 904
8602.28 883
8603.15 905
8604.03 849
8604.90 873
8605.78 864
8606.65 904
8607.53 918
8608.41 903
8609.28 907
8610.16 924
8611.03 907
8611.91 918
8612.79 981
8613.66 908
8614.54 865
8615.41 904
8616.29 1008
8617.17 993
8618.04 970
8618.92 987
8619.80 949
8620.67 1056
8621.55 1060
8622.43 1045
8623.30 1006
8624.18 985
8625.06 1032
8625.93 1022
8626.81 1061
8627.69 972
8628.56 1015
8629.44 1043
8630.32 1029
8631.20 1126
8632.07 1017
8632.95 1018
8633.83 1041
8634.70 1047
8635.58 1126
8636.46 1253
8637.34 1096
8638.21 1173
8639.09 1118
8639.97 1083
8640.85 1137
8641.72 1118
8642.60 1173
8643.48 1201
8644.36 1153
8645.23 1156
8646.11 1175
8646.99 1212
8647.87 1164
8648.75 1126
8649.62 1198
8650.50 1207
8651.38 1248
8652.26 1163
8653.14 1237
8654.01 1282
8654.89 1329
8655.77 1345
8656.65 1364
8657.53 1405
8658.41 1407
8659.29 1480
8660.16 1426
8661.04 1436
8661.92 1428
8662.80 1388
8663.68 1413
8664.56 1470
8665.44 1510
8666.31 1380
8667.19 1416
8668.07 1447
8668.95 1460
8669.83 1490
8670.71 1463
8671.59 1510
8672.47 1569
8673.35 1589
8674.23 1601
8675.11 1601
8675.99 1687
8676.86 1794
8677.74 1932
8678.62 2054
8679.50 2238
8680.38 2378
8681.26 2486
8682.14 2571
8683.02 2493
8683.90 2355
8684.78 2249
8685.66 2173
8686.54 2120
8687.42 1952
8688.30 1747
8689.18 1674
8690.06 1765
8690.94 1710
8691.82 1667
8692.70 1824
8693.58 1995
8694.46 2086
8695.34 2358
8696.22 2745
8697.10 3442
8697.98 3913
8698.86 4341
8699.74 4478
8700.62 4639
8701.51 4479
8702.39 4044
8703.27 3552
8704.15 2934
8705.03 2608
8705.91 2277
8706.79 1938
8707.67 1732
8708.55 1578
8709.43 1517
8710.31 1460
8711.20 1340
8712.08 1368
8712.96 1295
8713.84 1343
8714.72 1333
8715.60 1245
8716.48 1199
8717.36 1205
8718.25 1198
8719.13 1065
8720.01 1146
8720.89 1179
8721.77 1101
8722.65 1051
8723.54 1056
8724.42 1042
8725.30 1079
8726.18 1090
8727.06 1134
8727.95 1201
8728.83 1213
8729.71 1124
8730.59 1078
8731.47 1160
8732.36 1175
8733.24 1024
8734.12 1115
8735.00 1104
8735.89 1095
8736.77 1172
8737.65 1223
8738.53 1206
8739.42 1137
8740.30 1097
8741.18 1082
8742.06 1052
8742.95 1089
8743.83 947
8744.71 947
8745.59 964
8746.48 1064
8747.36 1032
8748.24 956
8749.13 952
8750.01 979
8750.89 1009
8751.78 976
8752.66 1016
8753.54 1019
8754.43 989
8755.31 1050
8756.19 1061
8757.08 1044
8757.96 1081
8758.84 1055
8759.73 1121
8760.61 1190
8761.49 1179
8762.38 1171
8763.26 1214
8764.15 1170
8765.03 1199
8765.91 1147
8766.80 1139
8767.68 1123
8768.57 1159
8769.45 1201
8770.33 1150
8771.22 1106
8772.10 1112
8772.99 1036
8773.87 1084
8774.75 1125
8775.64 1135
8776.52 1074
8777.41 1067
8778.29 1016
8779.18 1015
8780.06 1077
8780.95 1004
8781.83 1022
8782.72 1040
8783.60 967
8784.49 935
8785.37 948
8786.26 992
8787.14 858
8788.03 905
8788.91 1043
8789.80 922
8790.68 992
8791.57 1006
8792.45 953
8793.34 952
8794.22 944
8795.11 860
8795.99 877
8796.88 869
8797.76 904
8798.65 916
8799.53 916
8800.42 867
8801.31 869
8802.19 883
8803.08 861
8803.96 814
8804.85 758
8805.74 803
8806.62 796
8807.51 841
8808.39 851
8809.28 872
8810.17 870
8811.05 838
8811.94 912
8812.82 818
8813.71 829
8814.60 917
8815.48 826
8816.37 780
8817.26 807
8818.14 817
8819.03 880
8819.92 826
8820.80 848
8821.69 748
8822.58 794
8823.46 840
8824.35 800
8825.24 870
8826.12 871
8827.01 845
8827.90 802
8828.78 813
8829.67 780
8830.56 740
8831.45 740
8832.33 716
8833.22 801
8834.11 798
8835.00 706
8835.88 749
8836.77 729
8837.66 760
8838.55 798
8839.43 754
8840.32 772
8841.21 749
8842.10 731
8842.98 700
8843.87 729
8844.76 786
8845.65 696
8846.54 730
8847.42 662
8848.31 705
8849.20 727
8850.09 694
8850.98 652
8851.86 678
8852.75 647
8853.64 672
8854.53 677
8855.42 676
8856.31 619
8857.19 682
8858.08 682
8858.97 641
8859.86 683
8860.75 616
8861.64 638
8862.53 695
8863.42 682
8864.30 659
8865.19 637
8866.08 646
8866.97 752
8867.86 636
8868.75 637
8869.64 726
8870.53 698
8871.42 732
8872.31 634
8873.20 642
8874.08 642
8874.97 655
8875.86 667
8876.75 673
8877.64 641
8878.53 680
8879.42 743
8880.31 698
8881.20 705
8882.09 612
8882.98 606
8883.87 648
8884.76 675
8885.65 651
8886.54 635
8887.43 658
8888.32 682
8889.21 682
8890.10 683
8890.99 648
8891.88 609
8892.77 684
8893.66 712
8894.55 647
8895.44 662
8896.33 622
8897.22 585
8898.11 582
8899.00 605
8899.90 586
8900.79 611
8901.68 614
8902.57 613
8903.46 595
8904.35 558
8905.24 583
8906.13 646
8907.02 644
8907.91 694
8908.80 630
8909.70 596
8910.59 624
8911.48 630
8912.37 604
8913.26 625
8914.15 622
8915.04 645
8915.93 600
8916.83 548
8917.72 572
8918.61 590
8919.50 531
8920.39 547
8921.28 614
8922.18 579
8923.07 613
8923.96 610
8924.85 615
8925.74 648
8926.64 593
8927.53 532
8928.42 608
8929.31 582
8930.20 615
8931.10 595
8931.99 607
8932.88 582
8933.77 528
8934.67 568
8935.56 588
8936.45 579
8937.34 559
8938.24 569
8939.13 616
8940.02 627
8940.91 613
8941.81 612
8942.70 575
8943.59 550
8944.49 606
8945.38 525
8946.27 556
8947.16 614
8948.06 630
8948.95 607
8949.84 521
8950.74 560
8951.63 639
8952.52 629
8953.42 579
8954.31 609
8955.20 590
8956.10 538
8956.99 541
8957.88 602
8958.78 625
8959.67 577
8960.56 556
8961.46 564
8962.35 563
8963.25 589
8964.14 603
8965.03 611
8965.93 581
8966.82 541
8967.72 614
8968.61 635
8969.50 582
8970.40 546
8971.29 596
8972.19 585
8973.08 602
8973.98 556
8974.87 603
8975.76 682
8976.66 577
8977.55 596
8978.45 603
8979.34 591
8980.24 593
8981.13 673
8982.03 629
8982.92 582
8983.82 622
8984.71 580
8985.61 598
8986.50 590
8987.40 629
8988.29 591
8989.19 607
8990.08 606
8990.98 633
8991.87 594
8992.77 617
8993.66 565
8994.56 660
8995.45 638
8996.35 562
8997.24 549
8998.14 567
8999.04 570
8999.93 608
9000.83 610
9001.72 561
9002.62 484
9003.51 531
9004.41 603
9005.31 623
9006.20 608
9007.10 531
9007.99 633
9008.89 590
9009.79 563
9010.68 538
9011.58 551
9012.48 562
9013.37 560
9014.27 546
9015.16 561
9016.06 569
9016.96 531
9017.85 546
9018.75 566
9019.65 600
9020.54 578
9021.44 564
9022.34 588
9023.23 571
9024.13 542
9025.03 589
9025.93 550
9026.82 480
9027.72 524
9028.62 579
9029.51 586
9030.41 588
9031.31 500
9032.21 534
9033.10 595
9034.00 518
9034.90 542
9035.79 592
9036.69 558
9037.59 555
9038.49 585
9039.38 573
9040.28 611
9041.18 554
9042.08 640
9042.98 603
9043.87 555
9044.77 542
9045.67 552
9046.57 540
9047.47 552
9048.36 490
9049.26 512
9050.16 580
9051.06 559
9051.96 533
9052.85 546
9053.75 543
9054.65 512
9055.55 574
9056.45 582
9057.35 559
9058.25 521
9059.14 534
9060.04 562
9060.94 544
9061.84 570
9062.74 541
9063.64 568
9064.54 544
9065.44 538
9066.33 548
9067.23 552
9068.13 588
9069.03 607
9069.93 545
9070.83 531
9071.73 539
9072.63 606
9073.53 545
9074.43 551
9075.33 542
9076.23 560
9077.13 591
9078.03 612
9078.92 586
9079.82 561
9080.72 621
9081.62 618
9082.52 526
9083.42 511
9084.32 579
9085.22 547
9086.12 561
9087.02 542
9087.92 494
9088.82 526
9089.72 518
9090.62 553
9091.52 543
9092.42 576
9093.32 570
9094.22 589
9095.12 531
9096.03 605
9096.93 585
9097.83 621
9098.73 608
9099.63 594
9100.53 588
9101.43 575
9102.33 559
9103.23 554
9104.13 570
9105.03 563
9105.93 534
9106.83 546
9107.74 565
9108.64 539
9109.54 519
9110.44 534
9111.34 592
9112.24 561
9113.14 558
9114.04 549
9114.94 570
9115.85 506
9116.75 526
9117.65 537
9118.55 602
9119.45 561
9120.35 555
9121.26 582
9122.16 501
9123.06 463
9123.96 542
9124.86 578
9125.77 557
9126.67 556
9127.57 515
9128.47 587
9129.37 568
9130.28 532
9131.18 529
9132.08 598
9132.98 617
9133.88 568
9134.79 527
9135.69 608
9136.59 568
9137.49 562
9138.40 478
9139.30 540
9140.20 534
9141.10 547
9142.01 551
9142.91 532
9143.81 514
9144.72 532
9145.62 604
9146.52 579
9147.42 533
9148.33 505
9149.23 575
9150.13 539
9151.04 559
9151.94 512
9152.84 571
9153.75 588
9154.65 548
9155.55 521
9156.46 483
9157.36 542
9158.26 562
9159.17 559
9160.07 526
9160.97 551
9161.88 506
9162.78 532
9163.69 529
9164.59 526
9165.49 540
9166.40 544
9167.30 540
9168.21 562
9169.11 526
9170.01 536
9170.92 534
9171.82 531
9172.73 568
9173.63 536
9174.53 502
9175.44 520
9176.34 495
9177.25 490
9178.15 486
9179.06 519
9179.96 509
9180.87 505
9181.77 537
9182.68 511
9183.58 497
9184.49 511
9185.39 523
9186.30 511
9187.20 509
9188.11 544
9189.01 528
9189.92 533
9190.82 601
9191.73 529
9192.63 527
9193.54 523
9194.44 570
9195.35 583
9196.25 542
9197.16 586
9198.06 522
9198.97 508
9199.87 532
9200.78 509
9201.69 553
9202.59 553
9203.50 559
9204.40 581
9205.31 562
9206.21 602
9207.12 538
9208.03 561
9208.93 607
9209.84 597
9210.74 592
9211.65 590
9212.56 553
9213.46 572
9214.37 510
9215.28 541
9216.18 509
9217.09 485
9218.00 571
9218.90 572
9219.81 527
9220.72 509
9221.62 523
9222.53 473
9223.44 547
9224.34 526
9225.25 536
9226.16 521
9227.06 558
9227.97 555
9228.88 578
9229.78 530
9230.69 549
9231.60 555
9232.51 553
9233.41 539
9234.32 556
9235.23 540
9236.13 602
9237.04 612
9237.95 509
9238.86 499
9239.76 502
9240.67 589
9241.58 530
9242.49 472
9243.39 503
9244.30 499
9245.21 494
9246.12 512
9247.03 511
9247.93 502
9248.84 480
9249.75 533
9250.66 574
9251.57 488
9252.47 489
9253.38 499
9254.29 437
9255.20 512
9256.11 535
9257.02 512
9257.92 522
9258.83 522
9259.74 519
9260.65 508
9261.56 471
9262.47 490
9263.38 493
9264.28 530
9265.19 518
9266.10 500
9267.01 544
9267.92 529
9268.83 513
9269.74 509
9270.65 510
9271.56 546
9272.47 498
9273.37 456
9274.28 501
9275.19 524
9276.10 525
9277.01 543
9277.92 524
9278.83 551
9279.74 512
9280.65 581
9281.56 543
9282.47 485
9283.38 551
9284.29 513
9285.20 482
9286.11 488
9287.02 460
9287.93 528
9288.84 515
9289.75 529
9290.66 502
9291.57 489
9292.48 541
9293.39 577
9294.30 519
9295.21 487
9296.12 451
9297.03 525
9297.94 544
9298.85 494
9299.76 498
9300.67 521
9301.58 507
9302.49 531
9303.40 521
9304.31 559
9305.23 556
9306.14 565
9307.05 528
9307.96 554
9308.87 597
9309.78 555
9310.69 566
9311.60 567
9312.51 574
9313.42 584
9314.34 547
9315.25 570
9316.16 567
9317.07 529
9317.98 554
9318.89 573
9319.80 562
9320.72 563
9321.63 567
9322.54 583
9323.45 608
9324.36 519
9325.27 547
9326.19 536
9327.10 529
9328.01 588
9328.92 550
9329.83 511
9330.74 599
9331.66 563
9332.57 584
9333.48 529
9334.39 551
9335.31 630
9336.22 576
9337.13 520
9338.04 536
9338.96 527
9339.87 531
9340.78 524
9341.69 535
9342.61 584
9343.52 550
9344.43 530
9345.34 525
9346.26 514
9347.17 515
9348.08 521
9348.99 517
9349.91 518
9350.82 501
9351.73 542
9352.65 520
9353.56 570
9354.47 588
9355.39 492
9356.30 490
9357.21 535
9358.13 527
9359.04 533
9359.95 547
9360.87 548
9361.78 522
9362.69 530
9363.61 553
9364.52 576
9365.43 579
9366.35 543
9367.26 528
9368.18 531
9369.09 482
9370.00 554
9370.92 578
9371.83 538
9372.75 535
9373.66 512
9374.57 490
9375.49 538
9376.40 515
9377.32 501
9378.23 492
9379.15 550
9380.06 548
9380.97 498
9381.89 541
9382.80 559
9383.72 543
9384.63 538
9385.55 561
9386.46 586
9387.38 588
9388.29 570
9389.21 577
9390.12 600
9391.04 556
9391.95 526
9392.87 574
9393.78 581
9394.70 566
9395.61 585
9396.53 566
9397.44 577
9398.36 602
9399.27 560
9400.19 570
9401.10 622
9402.02 542
9402.94 578
9403.85 609
9404.77 552
9405.68 580
9406.60 537
9407.51 523
9408.43 589
9409.35 638
9410.26 578
9411.18 557
9412.09 597
9413.01 610
9413.93 641
9414.84 554
9415.76 569
9416.67 564
9417.59 573
9418.51 596
9419.42 536
9420.34 552
9421.26 658
9422.17 635
9423.09 624
9424.01 552
9424.92 588
9425.84 580
9426.76 583
9427.67 582
9428.59 654
9429.51 604
9430.42 611
9431.34 593
9432.26 553
9433.17 628
9434.09 669
9435.01 617
9435.93 603
9436.84 610
9437.76 639
9438.68 630
9439.59 645
9440.51 611
9441.43 648
9442.35 670
9443.26 670
9444.18 676
9445.10 697
9446.02 604
9446.93 658
9447.85 611
9448.77 632
9449.69 656
9450.61 690
9451.52 663
9452.44 623
9453.36 682
9454.28 623
9455.20 726
9456.11 752
9457.03 810
9457.95 862
9458.87 885
9459.79 878
9460.71 907
9461.62 930
9462.54 916
9463.46 903
9464.38 872
9465.30 799
9466.22 748
9467.14 666
9468.05 703
9468.97 727
9469.89 639
9470.81 663
9471.73 642
9472.65 632
9473.57 614
9474.49 616
9475.41 639
9476.32 650
9477.24 679
9478.16 623
9479.08 605
9480.00 633
9480.92 622
9481.84 654
9482.76 689
9483.68 719
9484.60 775
9485.52 716
9486.44 703
9487.36 754
9488.28 760
9489.20 773
9490.12 773
9491.04 716
9491.96 810
9492.88 676
9493.80 663
9494.72 643
9495.64 618
9496.56 584
9497.48 671
9498.40 656
9499.32 672
9500.24 653
9501.16 604
9502.08 646
9503.00 646
9503.92 598
9504.84 666
9505.76 673
9506.68 590
9507.60 669
9508.52 646
9509.44 592
9510.36 630
9511.28 679
9512.21 647
9513.13 631
9514.05 632
9514.97 650
9515.89 648
9516.81 713
9517.73 694
9518.65 653
9519.57 615
9520.50 653
9521.42 730
9522.34 647
9523.26 654
9524.18 632
9525.10 642
9526.02 628
9526.95 662
9527.87 687
9528.79 707
9529.71 659
9530.63 651
9531.55 670
9532.48 590
9533.40 614
9534.32 623
9535.24 645
9536.16 698
9537.09 665
9538.01 751
9538.93 727
9539.85 755
9540.77 732
9541.70 734
9542.62 722
9543.54 732
9544.46 701
9545.39 767
9546.31 738
9547.23 678
9548.15 648
9549.08 706
9550.00 737
9550.92 677
9551.85 688
9552.77 695
9553.69 650
9554.61 689
9555.54 704
9556.46 709
9557.38 681
9558.31 673
9559.23 696
9560.15 711
9561.08 728
9562.00 700
9562.92 681
9563.85 698
9564.77 737
9565.69 701
9566.62 681
9567.54 709
9568.46 761
9569.39 713
9570.31 759
9571.23 708
9572.16 682
9573.08 772
9574.01 768
9574.93 677
9575.85 700
9576.78 786
9577.70 728
9578.63 721
9579.55 743
9580.47 745
9581.40 713
9582.32 685
9583.25 748
9584.17 745
9585.10 639
9586.02 728
9586.94 681
9587.87 661
9588.79 706
9589.72 671
9590.64 639
9591.57 736
9592.49 746
9593.42 777
9594.34 773
9595.27 738
9596.19 729
9597.12 723
9598.04 685
9598.97 743
9599.89 791
9600.82 835
9601.74 879
9602.67 804
9603.59 861
9604.52 822
9605.44 870
9606.37 828
9607.29 816
9608.22 796
9609.15 786
9610.07 841
9611.00 796
9611.92 864
9612.85 871
9613.77 781
9614.70 848
9615.63 843
9616.55 874
9617.48 878
9618.40 851
9619.33 905
9620.26 930
9621.18 862
9622.11 922
9623.03 909
9623.96 880
9624.89 863
9625.81 903
9626.74 868
9627.67 865
9628.59 864
9629.52 943
9630.45 943
9631.37 953
9632.30 907
9633.23 891
9634.15 1031
9635.08 995
9636.01 976
9636.93 904
9637.86 965
9638.79 970
9639.71 987
9640.64 928
9641.57 989
9642.50 1008
9643.42 1044
9644.35 1033
9645.28 975
9646.21 1041
9647.13 1046
9648.06 1009
9648.99 1079
9649.92 1143
9650.84 1046
9651.77 1059
9652.70 1082
9653.63 1113
9654.55 1139
9655.48 1128
9656.41 1197
9657.34 1252
9658.26 1145
9659.19 1158
9660.12 1286
9661.05 1292
9661.98 1265
9662.91 1231
9663.83 1250
9664.76 1304
9665.69 1303
9666.62 1270
9667.55 1185
9668.48 1192
9669.40 1204
9670.33 1232
9671.26 1405
9672.19 1406
9673.12 1446
9674.05 1430
9674.98 1439
9675.90 1448
9676.83 1419
9677.76 1425
9678.69 1479
9679.62 1519
9680.55 1483
9681.48 1521
9682.41 1409
9683.34 1417
9684.27 1452
9685.19 1459
9686.12 1420
9687.05 1497
9687.98 1532
9688.91 1614
9689.84 1693
9690.77 1685
9691.70 1724
9692.63 1742
9693.56 1723
9694.49 1645
9695.42 1644
9696.35 1605
9697.28 1690
9698.21 1654
9699.14 1726
9700.07 1743
9701.00 1750
9701.93 1943
9702.86 2125
9703.79 2373
9704.72 2582
9705.65 2941
9706.58 2982
9707.51 3030
9708.44 2945
9709.37 2777
9710.30 2528
9711.23 2460
9712.16 2216
9713.09 2104
9714.02 2026
9714.95 1878
9715.88 1764
9716.82 1672
9717.75 1811
9718.68 1825
9719.61 1897
9720.54 1863
9721.47 1955
9722.40 2012
9723.33 1952
9724.26 1891
9725.19 1773
9726.13 1748
9727.06 1650
9727.99 1577
9728.92 1470
9729.85 1444
9730.78 1511
9731.71 1430
9732.64 1396
9733.58 1453
9734.51 1475
9735.44 1462
9736.37 1394
9737.30 1430
9738.23 1498
9739.17 1496
9740.10 1448
9741.03 1405
9741.96 1447
9742.89 1418
9743.83 1301
9744.76 1335
9745.69 1413
9746.62 1344
9747.55 1277
9748.49 1258
9749.42 1248
9750.35 1215
9751.28 1198
9752.22 1239
9753.15 1168
9754.08 1180
9755.01 1192
9755.95 1151
9756.88 1063
9757.81 1112
9758.75 1195
9759.68 1169
9760.61 1118
9761.54 1149
9762.48 1095
9763.41 1136
9764.34 1131
9765.28 1168
9766.21 1187
9767.14 1187
9768.08 1156
9769.01 1188
9769.94 1224
9770.88 1169
9771.81 1163
9772.74 1183
9773.68 1107
9774.61 1106
9775.54 1143
9776.48 1140
9777.41 1149
9778.34 1181
9779.28 1199
9780.21 1211
9781.14 1116
9782.08 1203
9783.01 1220
9783.95 1261
9784.88 1291
9785.81 1221
9786.75 1190
9787.68 1174
9788.62 1242
9789.55 1149
9790.49 1261
9791.42 1288
9792.35 1207
9793.29 1243
9794.22 1183
9795.16 1124
9796.09 1087
9797.03 1096
9797.96 1115
9798.90 1021
9799.83 972
9800.77 1031
9801.70 1040
9802.64 1082
9803.57 1099
9804.51 1013
9805.44 1035
9806.38 1061
9807.31 1145
9808.25 1095
9809.18 1090
9810.12 1018
9811.05 983
9811.99 973
9812.92 940
9813.86 986
9814.79 992
9815.73 961
9816.66 925
9817.60 889
9818.54 939
9819.47 931
9820.41 950
9821.34 923
9822.28 902
9823.21 865
9824.15 883
9825.09 890
9826.02 869
9826.96 871
9827.89 864
9828.83 899
9829.77 864
9830.70 874
9831.64 933
9832.57 911
9833.51 869
9834.45 855
9835.38 921
9836.32 857
9837.26 862
9838.19 863
9839.13 860
9840.07 856
9841.00 861
9841.94 863
9842.88 788
9843.81 840
9844.75 830
9845.69 796
9846.62 813
9847.56 845
9848.50 807
9849.44 864
9850.37 858
9851.31 865
9852.25 876
9853.18 926
9854.12 901
9855.06 880
9856.00 820
9856.93 853
9857.87 818
9858.81 799
9859.75 841
9860.68 842
9861.62 833
9862.56 789
9863.50 818
9864.44 773
9865.37 743
9866.31 771
9867.25 787
9868.19 781
9869.13 797
9870.06 756
9871.00 774
9871.94 780
9872.88 731
9873.82 804
9874.75 786
9875.69 806
9876.63 747
9877.57 797
9878.51 770
9879.45 825
9880.39 790
9881.32 822
9882.26 763
9883.20 811
9884.14 793
9885.08 817
9886.02 838
9886.96 807
9887.90 788
9888.83 782
9889.77 768
9890.71 786
9891.65 761
9892.59 728
9893.53 757
9894.47 755
9895.41 797
9896.35 748
9897.29 771
9898.23 746
9899.17 778
9900.11 717
9901.05 757
9901.99 714
9902.92 678
9903.86 753
9904.80 816
9905.74 768
9906.68 719
9907.62 728
9908.56 812
9909.50 803
9910.44 739
9911.38 789
9912.32 732
9913.26 739
9914.20 714
9915.14 747
9916.08 772
9917.02 845
9917.97 822
9918.91 766
9919.85 794
9920.79 781
9921.73 808
9922.67 734
9923.61 802
9924.55 792
9925.49 798
9926.43 835
9927.37 806
9928.31 745
9929.25 796
9930.19 914
9931.13 936
9932.08 1079
9933.02 1125
9933.96 1264
9934.90 1194
9935.84 1167
9936.78 1134
9937.72 1103
9938.66 1132
9939.61 1100
9940.55 979
9941.49 895
9942.43 844
9943.37 793
9944.31 749
9945.26 777
9946.20 808
9947.14 777
9948.08 733
9949.02 768
9949.96 696
9950.91 758
9951.85 775
9952.79 827
9953.73 811
9954.67 810
9955.62 769
9956.56 699
9957.50 706
9958.44 708
9959.39 788
9960.33 767
9961.27 780
9962.21 760
9963.16 735
9964.10 755
9965.04 736
9965.98 726
9966.93 756
9967.87 795
9968.81 739
9969.75 718
9970.70 733
9971.64 666
9972.58 704
9973.53 732
9974.47 724
9975.41 721
9976.36 722
9977.30 713
9978.24 673
9979.18 672
9980.13 656
9981.07 706
9982.01 703
9982.96 688
9983.90 681
9984.85 642
9985.79 681
9986.73 751
9987.68 705
9988.62 673
9989.56 734
9990.51 738
9991.45 724
9992.40 693
9993.34 684
9994.28 683
9995.23 632
9996.17 628
9997.12 693
9998.06 685
9999.00 677
9999.95 717
10000.89 619
10001.84 612
10002.78 690
10003.73 725
10004.67 661
10005.61 673
10006.56 697
10007.50 714
10008.45 646
10009.39 649
10010.34 644
10011.28 635
10012.23 642
10013.17 682
10014.12 651
10015.06 661
10016.01 666
10016.95 703
10017.90 679
10018.84 690
10019.79 640
10020.73 628
10021.68 633
10022.62 618
10023.57 682
10024.51 618
10025.46 651
10026.41 653
10027.35 656
10028.30 632
10029.24 692
10030.19 698
10031.13 665
10032.08 612
10033.03 541
10033.97 670
10034.92 683
10035.86 666
10036.81 654
10037.76 624
10038.70 726
10039.65 709
10040.59 659
10041.54 636
10042.49 592
10043.43 615
10044.38 623
10045.33 623
10046.27 613
10047.22 607
10048.16 609
10049.11 576
10050.06 662
10051.00 594
10051.95 628
10052.90 566
10053.84 513
10054.79 556
10055.74 611
10056.69 634
10057.63 571
10058.58 609
10059.53 639
10060.47 589
10061.42 573
10062.37 616
10063.32 596
10064.26 570
10065.21 628
10066.16 677
10067.10 674
10068.05 590
10069.00 565
10069.95 586
10070.89 636
10071.84 624
10072.79 579
10073.74 551
10074.69 566
10075.63 575
10076.58 578
10077.53 574
10078.48 585
10079.43 574
10080.37 599
10081.32 573
10082.27 618
10083.22 663
10084.17 594
10085.11 578
10086.06 625
10087.01 633
10087.96 554
10088.91 564
10089.86 557
10090.81 520
10091.75 530
10092.70 570
10093.65 587
10094.60 548
10095.55 498
10096.50 506
10097.45 603
10098.40 596
10099.34 543
10100.29 573
10101.24 577
10102.19 588
10103.14 650
10104.09 618
10105.04 508
10105.99 558
10106.94 561
10107.89 595
10108.84 584
10109.79 590
10110.73 588
10111.68 604
10112.63 536
10113.58 532
10114.53 536
10115.48 543
10116.43 546
10117.38 519
10118.33 572
10119.28 586
10120.23 568
10121.18 595
10122.13 599
10123.08 537
10124.03 553
10124.98 536
10125.93 572
10126.88 545
10127.83 555
10128.78 605
10129.73 571
10130.68 582
10131.64 529
10132.59 556
10133.54 551
10134.49 542
10135.44 563
10136.39 579
10137.34 556
10138.29 554
10139.24 537
10140.19 560
10141.14 492
10142.09 514
10143.04 514
10144.00 552
10144.95 591
10145.90 496
10146.85 554
10147.80 552
10148.75 514
10149.70 563
10150.65 587
10151.61 621
10152.56 563
10153.51 607
10154.46 529
10155.41 522
10156.36 586
10157.31 575
10158.27 570
10159.22 592
10160.17 567
10161.12 576
10162.07 580
10163.03 600
10163.98 599
10164.93 596
10165.88 574
10166.83 570
10167.79 553
10168.74 605
10169.69 588
10170.64 661
10171.60 664
10172.55 580
10173.50 547
10174.45 576
10175.41 594
10176.36 544
10177.31 559
10178.26 586
10179.22 573
10180.17 580
10181.12 586
10182.07 647
10183.03 614
10183.98 680
10184.93 600
10185.89 676
10186.84 707
10187.79 644
10188.75 577
10189.70 620
10190.65 675
10191.60 597
10192.56 607
10193.51 605
10194.47 638
10195.42 613
10196.37 654
10197.33 642
10198.28 657
10199.23 651
10200.19 588
10201.14 612
10202.09 619
10203.05 597
10204.00 671
10204.96 651
10205.91 645
10206.86 641
10207.82 646
10208.77 707
10209.73 711
10210.68 727
10211.63 714
10212.59 774
10213.54 761
10214.50 753
10215.45 726
10216.41 753
10217.36 678
10218.32 709
10219.27 672
10220.22 719
10221.18 709
10222.13 719
10223.09 671
10224.04 698
10225.00 608
10225.95 622
10226.91 595
10227.86 632
10228.82 636
10229.77 606
10230.73 584
10231.68 604
10232.64 597
10233.59 644
10234.55 597
10235.50 565
10236.46 599
10237.42 599
10238.37 595
10239.33 575
10240.28 593
10241.24 543
10242.19 570
10243.15 628
10244.10 677
10245.06 652
10246.02 639
10246.97 678
10247.93 632
10248.88 576
10249.84 629
10250.80 592
10251.75 541
10252.71 584
10253.66 521
10254.62 566
10255.58 536
10256.53 547
10257.49 516
10258.45 540
10259.40 586
10260.36 559
10261.32 533
10262.27 568
10263.23 477
10264.19 495
10265.14 556
10266.10 530
10267.06 536
10268.01 523
10268.97 573
10269.93 522
10270.88 481
10271.84 471
10272.80 500
10273.76 492
10274.71 510
10275.67 558
10276.63 527
10277.58 524
10278.54 536
10279.50 524
10280.46 498
10281.41 475
10282.37 524
10283.33 535
10284.29 516
10285.24 495
10286.20 501
10287.16 488
10288.12 481
10289.08 575
10290.03 518
10290.99 451
10291.95 511
10292.91 498
10293.87 469
10294.82 492
10295.78 525
10296.74 555
10297.70 513
10298.66 495
10299.61 522
10300.57 523
10301.53 527
10302.49 515
10303.45 499
10304.41 476
10305.37 525
10306.32 547
10307.28 566
10308.24 541
10309.20 495
10310.16 457
10311.12 489
10312.08 484
10313.04 495
10314.00 489
10314.95 496
10315.91 526
10316.87 483
10317.83 509
10318.79 498
10319.75 523
10320.71 560
10321.67 553
10322.63 555
10323.59 521
10324.55 526
10325.51 485
10326.47 519
10327.43 489
10328.39 503
10329.35 586
10330.31 537
10331.27 480
10332.23 513
10333.19 482
10334.15 515
10335.11 491
10336.07 557
10337.03 617
10337.99 603
10338.95 571
10339.91 538
10340.87 532
10341.83 573
10342.79 557
10343.75 494
10344.71 489
10345.67 509
10346.63 522
10347.59 510
10348.55 469
10349.51 450
10350.47 490
10351.43 508
10352.39 502
10353.35 544
10354.31 474
10355.28 485
10356.24 492
10357.20 526
10358.16 522
10359.12 512
10360.08 517
10361.04 491
10362.00 481
10362.96 455
10363.93 520
10364.89 547
10365.85 490
10366.81 494
10367.77 438
10368.73 471
10369.69 499
10370.66 501
10371.62 457
10372.58 456
10373.54 488
10374.50 469
10375.47 531
10376.43 463
10377.39 466
10378.35 470
10379.31 459
10380.28 487
10381.24 437
10382.20 482
10383.16 484
10384.12 517
10385.09 439
10386.05 428
10387.01 442
10387.97 454
10388.94 448
10389.90 435
10390.86 465
10391.82 444
10392.79 432
10393.75 484
10394.71 412
10395.68 482
10396.64 503
10397.60 473
10398.56 457
10399.53 443
10400.49 468
10401.45 448
10402.42 452
10403.38 474
10404.34 454
10405.31 450
10406.27 443
10407.23 432
10408.20 454
10409.16 454
10410.12 439
10411.09 455
10412.05 453
10413.01 470
10413.98 501
10414.94 467
10415.90 453
10416.87 448
10417.83 462
10418.80 457
10419.76 442
10420.72 448
10421.69 468
10422.65 480
10423.62 470
10424.58 433
10425.54 495
10426.51 460
10427.47 513
10428.44 465
10429.40 477
10430.37 481
10431.33 441
10432.30 406
10433.26 426
10434.22 457
10435.19 454
10436.15 451
10437.12 482
10438.08 458
10439.05 445
10440.01 444
10440.98 459
10441.94 478
10442.91 433
10443.87 442
10444.84 391
10445.80 422
10446.77 440
10447.73 432
10448.70 439
10449.66 412
10450.63 444
10451.59 473
10452.56 429
10453.53 426
10454.49 406
10455.46 415
10456.42 463
10457.39 414
10458.35 445
10459.32 478
10460.29 436
10461.25 429
10462.22 405
10463.18 439
10464.15 457
10465.12 440
10466.08 452
10467.05 422
10468.01 432
10468.98 455
10469.95 434
10470.91 463
10471.88 433
10472.85 429
10473.81 448
10474.78 430
10475.74 400
10476.71 414
10477.68 473
10478.64 433
10479.61 453
10480.58 473
10481.54 418
10482.51 431
10483.48 440
10484.45 436
10485.41 420
10486.38 432
10487.35 401
10488.31 419
10489.28 418
10490.25 408
10491.22 434
10492.18 394
10493.15 441
10494.12 417
10495.08 457
10496.05 411
10497.02 413
10497.99 405
10498.95 427
10499.92 409
10500.89 437
10501.86 404
10502.83 433
10503.79 435
10504.76 420
10505.73 406
10506.70 418
10507.67 424
10508.63 422
10509.60 424
10510.57 420
10511.54 444
10512.51 412
10513.47 456
10514.44 416
10515.41 378
10516.38 417
10517.35 440
10518.32 433
10519.28 410
10520.25 429
10521.22 419
10522.19 402
10523.16 411
10524.13 488
10525.10 456
10526.07 439
10527.03 411
10528.00 405
10528.97 428
10529.94 446
10530.91 402
10531.88 447
10532.85 426
10533.82 428
10534.79 428
10535.76 419
10536.73 411
10537.70 392
10538.67 450
10539.63 452
10540.60 451
10541.57 444
10542.54 445
10543.51 411
10544.48 413
10545.45 477
10546.42 450
10547.39 420
10548.36 441
10549.33 396
10550.30 402
10551.27 430
10552.24 501
10553.21 409
10554.18 424
10555.15 396
10556.12 449
10557.09 462
10558.06 468
10559.03 489
10560.00 395
10560.97 432
10561.95 430
10562.92 483
10563.89 465
10564.86 424
10565.83 425
10566.80 439
10567.77 419
10568.74 461
10569.71 437
10570.68 404
10571.65 404
10572.62 446
10573.59 472
10574.57 366
10575.54 413
10576.51 426
10577.48 422
10578.45 447
10579.42 433
10580.39 426
10581.36 404
10582.34 391
10583.31 427
10584.28 480
10585.25 417
10586.22 475
10587.19 427
10588.17 440
10589.14 445
10590.11 402
10591.08 446
10592.05 414
10593.02 416
10594.00 437
10594.97 433
10595.94 467
10596.91 511
10597.89 460
10598.86 466
10599.83 457
10600.80 462
10601.77 406
10602.75 448
10603.72 455
10604.69 454
10605.66 393
10606.64 437
10607.61 419
10608.58 433
10609.55 442
10610.53 445
10611.50 466
10612.47 429
10613.45 419
10614.42 399
10615.39 453
10616.36 445
10617.34 461
10618.31 459
10619.28 441
10620.26 409
10621.23 437
10622.20 431
10623.18 456
10624.15 438
10625.12 526
10626.10 479
10627.07 463
10628.04 477
10629.02 481
10629.99 465
10630.97 469
10631.94 471
10632.91 449
10633.89 473
10634.86 485
10635.83 484
10636.81 458
10637.78 427
10638.76 401
10639.73 437
10640.70 482
10641.68 508
10642.65 531
10643.63 572
10644.60 564
10645.58 538
10646.55 586
10647.53 574
10648.50 604
10649.47 594
10650.45 577
10651.42 581
10652.40 547
10653.37 494
10654.35 470
10655.32 473
10656.30 497
10657.27 474
10658.25 465
10659.22 498
10660.20 481
10661.17 545
10662.15 467
10663.12 501
10664.10 461
10665.07 473
10666.05 507
10667.02 468
10668.00 413
10668.97 482
10669.95 418
10670.93 473
10671.90 437
10672.88 434
10673.85 411
10674.83 428
10675.80 417
10676.78 377
10677.76 426
10678.73 464
10679.71 505
10680.68 459
10681.66 480
10682.63 471
10683.61 448
10684.59 477
10685.56 449
10686.54 495
10687.52 455
10688.49 441
10689.47 491
10690.44 473
10691.42 452
10692.40 444
10693.37 448
10694.35 423
10695.33 481
10696.30 421
10697.28 407
10698.26 474
10699.23 449
10700.21 430
10701.19 414
10702.17 405
10703.14 457
10704.12 460
10705.10 427
10706.07 424
10707.05 454
10708.03 475
10709.01 419
10709.98 441
10710.96 432
10711.94 373
10712.91 444
10713.89 481
10714.87 446
10715.85 468
10716.83 441
10717.80 423
10718.78 424
10719.76 417
10720.74 425
10721.71 461
10722.69 438
10723.67 446
10724.65 459
10725.63 431
10726.60 440
10727.58 452
10728.56 458
10729.54 490
10730.52 425
10731.49 408
10732.47 452
10733.45 452
10734.43 398
10735.41 452
10736.39 450
10737.37 467
10738.34 438
10739.32 438
10740.30 457
10741.28 429
10742.26 417
10743.24 423
10744.22 444
10745.20 460
10746.17 433
10747.15 465
10748.13 393
10749.11 407
10750.09 424
10751.07 397
10752.05 413
10753.03 403
10754.01 452
10754.99 472
10755.97 463
10756.95 431
10757.93 424
10758.91 426
10759.88 431
10760.86 425
10761.84 474
10762.82 505
10763.80 432
10764.78 444
10765.76 433
10766.74 444
10767.72 439
10768.70 452
10769.68 444
10770.66 403
10771.64 432
10772.62 441
10773.60 413
10774.58 450
10775.56 429
10776.54 451
10777.52 445
10778.51 441
10779.49 483
10780.47 440
10781.45 420
10782.43 431
10783.41 457
10784.39 479
10785.37 449
10786.35 478
10787.33 439
10788.31 438
10789.29 406
10790.27 466
10791.26 450
10792.24 467
10793.22 427
10794.20 446
10795.18 476
10796.16 456
10797.14 474
10798.12 468
10799.10 417
10800.09 446
10801.07 439
10802.05 441
10803.03 443
10804.01 446
10804.99 430
10805.98 458
10806.96 460
10807.94 455
10808.92 474
10809.90 490
10810.89 480
10811.87 469
10812.85 457
10813.83 455
10814.81 487
10815.80 489
10816.78 520
10817.76 498
10818.74 560
10819.72 513
10820.71 490
10821.69 505
10822.67 461
10823.65 494
10824.64 522
10825.62 503
10826.60 484
10827.58 519
10828.57 517
10829.55 553
10830.53 505
10831.52 479
10832.50 516
10833.48 476
10834.46 453
10835.45 453
10836.43 474
10837.41 482
10838.40 536
10839.38 529
10840.36 447
10841.35 482
10842.33 535
10843.31 561
10844.30 460
10845.28 485
10846.26 532
10847.25 523
10848.23 521
10849.21 513
10850.20 500
10851.18 563
10852.17 525
10853.15 528
10854.13 534
10855.12 473
10856.10 475
10857.09 480
10858.07 516
10859.05 574
10860.04 537
10861.02 558
10862.01 576
10862.99 527
10863.97 576
10864.96 566
10865.94 568
10866.93 537
10867.91 551
10868.90 564
10869.88 535
10870.87 531
10871.85 590
10872.84 610
10873.82 588
10874.81 616
10875.79 583
10876.78 570
10877.76 640
10878.75 660
10879.73 602
10880.72 596
10881.70 601
10882.69 628
10883.67 585
10884.66 595
10885.64 620
10886.63 614
10887.61 618
10888.60 645
10889.58 705
10890.57 594
10891.55 589
10892.54 679
10893.53 681
10894.51 666
10895.50 706
10896.48 641
10897.47 656
10898.45 638
10899.44 660
10900.43 662
10901.41 686
10902.40 720
10903.38 722
10904.37 699
10905.36 681
10906.34 697
10907.33 703
10908.32 732
10909.30 690
10910.29 762
10911.28 716
10912.26 709
10913.25 718
10914.24 723
10915.22 684
10916.21 722
10917.20 745
10918.18 707
10919.17 777
10920.16 758
10921.14 793
10922.13 808
10923.12 822
10924.10 821
10925.09 787
10926.08 787
10927.07 763
10928.05 830
10929.04 864
10930.03 828
10931.01 776
10932.00 801
10932.99 819
10933.98 809
10934.96 862
10935.95 849
10936.94 840
10937.93 860
10938.92 865
10939.90 867
10940.89 883
10941.88 922
10942.87 846
10943.85 880
10944.84 862
10945.83 793
10946.82 908
10947.81 894
10948.79 891
10949.78 906
10950.77 882
10951.76 952
10952.75 986
10953.74 976
10954.72 1001
10955.71 997
10956.70 950
10957.69 1031
10958.68 1080
10959.67 1156
10960.66 1093
10961.65 1226
10962.63 1234
10963.62 1280
10964.61 1414
10965.60 1553
10966.59 1565
10967.58 1513
10968.57 1524
10969.56 1537
10970.55 1472
10971.54 1419
10972.52 1313
10973.51 1268
10974.50 1145
10975.49 1076
10976.48 1126
10977.47 1084
10978.46 1089
10979.45 1059
10980.44 1120
10981.43 1122
10982.42 1075
10983.41 1004
10984.40 1078
10985.39 1157
10986.38 1052
10987.37 1072
10988.36 1097
10989.35 1090
10990.34 1076
10991.33 1188
10992.32 1216
10993.31 1173
10994.30 1156
10995.29 1130
10996.28 1155
10997.27 1205
10998.26 1181
10999.25 1141
11000.24 1270
11001.23 1245
11002.22 1345
11003.21 1419
11004.20 1576
11005.20 1662
11006.19 1693
11007.18 1803
11008.17 1976
11009.16 1969
11010.15 1950
11011.14 1767
11012.13 1593
11013.12 1458
11014.11 1364
11015.10 1224
11016.10 1184
11017.09 1177
11018.08 995
11019.07 1046
11020.06 1062
11021.05 1026
11022.04 1020
11023.04 972
11024.03 956
11025.02 940
11026.01 985
11027.00 989
11027.99 1001
11028.99 958
11029.98 933
11030.97 936
11031.96 893
11032.95 847
11033.95 815
11034.94 814
11035.93 798
11036.92 832
11037.91 854
11038.91 813
11039.90 783
11040.89 841
11041.88 834
11042.88 844
11043.87 773
11044.86 821
11045.85 824
11046.85 833
11047.84 841
11048.83 807
11049.82 768
11050.82 777
11051.81 751
11052.80 711
11053.80 705
11054.79 745
11055.78 694
11056.77 711
11057.77 741
11058.76 720
11059.75 726
11060.75 715
11061.74 760
11062.73 745
11063.73 774
11064.72 777
11065.71 683
11066.71 733
11067.70 746
11068.69 761
11069.69 746
11070.68 722
11071.68 735
11072.67 723
11073.66 683
11074.66 652
11075.65 697
11076.65 716
11077.64 701
11078.63 665
11079.63 713
11080.62 677
11081.62 744
11082.61 749
11083.60 727
11084.60 677
11085.59 700
11086.59 688
11087.58 710
11088.58 699
11089.57 661
11090.57 683
11091.56 652
11092.55 662
11093.55 670
11094.54 656
11095.54 648
11096.53 677
11097.53 672
11098.52 684
11099.52 629
11100.51 670
11101.51 696
11102.50 683
11103.50 650
11104.49 662
11105.49 665
11106.48 653
11107.48 602
11108.48 544
11109.47 580
11110.47 648
11111.46 694
11112.46 716
11113.45 656
11114.45 619
11115.44 619
11116.44 630
11117.44 645
11118.43 612
11119.43 593
11120.42 599
11121.42 567
11122.42 533
11123.41 557
11124.41 618
11125.40 561
11126.40 592
11127.40 591
11128.39 575
11129.39 630
11130.38 641
11131.38 618
11132.38 559
11133.37 610
11134.37 583
11135.37 634
11136.36 602
11137.36 565
11138.36 540
11139.35 625
11140.35 556
11141.35 526
11142.34 511
11143.34 539
11144.34 534
11145.34 516
11146.33 575
11147.33 515
11148.33 550
11149.32 534
11150.32 543
11151.32 545
11152.32 547
11153.31 569
11154.31 543
11155.31 559
11156.31 537
11157.30 568
11158.30 555
11159.30 586
11160.30 527
11161.29 568
11162.29 490
11163.29 536
11164.29 568
11165.29 522
11166.28 523
11167.28 509
11168.28 494
11169.28 518
11170.28 487
11171.27 500
11172.27 507
11173.27 475
11174.27 541
11175.27 526
11176.27 504
11177.26 480
11178.26 475
11179.26 507
11180.26 555
11181.26 508
11182.26 492
11183.26 533
11184.26 532
11185.25 484
11186.25 477
11187.25 506
11188.25 461
11189.25 478
11190.25 494
11191.25 501
11192.25 522
11193.25 533
11194.25 506
11195.24 490
11196.24 477
11197.24 491
11198.24 524
11199.24 509
11200.24 465
11201.24 451
11202.24 491
11203.24 594
11204.24 519
11205.24 472
11206.24 494
11207.24 561
11208.24 563
11209.24 514
11210.24 478
11211.24 464
11212.24 487
11213.24 510
11214.24 498
11215.24 508
11216.24 456
11217.24 502
11218.24 501
11219.24 481
11220.24 512
11221.24 499
11222.24 503
11223.24 445
11224.24 473
11225.24 460
11226.24 435
11227.25 476
11228.25 491
11229.25 450
11230.25 460
11231.25 453
11232.25 490
11233.25 478
11234.25 508
11235.25 468
11236.25 440
11237.25 471
11238.26 487
11239.26 471
11240.26 467
11241.26 437
11242.26 476
11243.26 430
11244.26 510
11245.27 512
11246.27 513
11247.27 475
11248.27 420
11249.27 447
11250.27 505
11251.28 450
11252.28 498
11253.28 495
11254.28 516
11255.28 487
11256.29 481
11257.29 450
11258.29 463
11259.29 478
11260.29 457
11261.30 497
11262.30 530
11263.30 497
11264.30 457
11265.31 477
11266.31 490
11267.31 486
11268.31 512
11269.32 495
11270.32 438
11271.32 449
11272.32 432
11273.33 515
11274.33 525
11275.33 493
11276.33 497
11277.34 496
11278.34 499
11279.34 471
11280.35 497
11281.35 521
11282.35 499
11283.36 488
11284.36 481
11285.36 518
11286.37 497
11287.37 480
11288.37 501
11289.38 529
11290.38 494
11291.38 522
11292.39 481
11293.39 510
11294.39 484
11295.40 498
11296.40 474
11297.41 515
11298.41 546
11299.41 519
11300.42 502
11301.42 492
11302.43 468
11303.43 484
11304.43 483
11305.44 493
11306.44 485
11307.45 504
11308.45 480
11309.46 491
11310.46 496
11311.46 548
11312.47 526
11313.47 542
11314.48 600
11315.48 601
11316.49 605
11317.49 615
11318.50 606
11319.50 643
11320.51 720
11321.51 695
11322.52 622
11323.52 599
11324.53 652
11325.53 694
11326.54 665
11327.54 611
11328.55 536
11329.55 595
11330.56 557
11331.56 527
11332.57 508
11333.57 439
11334.58 483
11335.58 491
11336.59 524
11337.60 512
11338.60 503
11339.61 481
11340.61 472
11341.62 490
11342.62 452
11343.63 445
11344.64 457
11345.64 418
11346.65 431
11347.65 439
11348.66 445
11349.67 445
11350.67 436
11351.68 425
11352.69 456
11353.69 474
11354.70 436
11355.71 474
11356.71 427
11357.72 447
11358.72 466
11359.73 449
11360.74 424
11361.74 432
11362.75 436
11363.76 414
11364.76 425
11365.77 397
11366.78 455
11367.79 432
11368.79 452
11369.80 449
11370.81 421
11371.81 422
11372.82 433
11373.83 403
11374.84 471
11375.84 437
11376.85 417
11377.86 442
11378.87 464
11379.87 458
11380.88 420
11381.89 390
11382.90 419
11383.90 445
11384.91 399
11385.92 423
11386.93 429
11387.93 468
11388.94 429
11389.95 427
11390.96 423
11391.97 451
11392.97 412
11393.98 445
11394.99 430
11396.00 392
11397.01 414
11398.02 442
11399.02 462
11400.03 426
11401.04 428
11402.05 427
11403.06 424
11404.07 433
11405.08 435
11406.08 435
11407.09 436
11408.10 410
11409.11 405
11410.12 411
11411.13 417
11412.14 410
11413.15 437
11414.15 419
11415.16 441
11416.17 447
11417.18 440
11418.19 441
11419.20 423
11420.21 433
11421.22 426
11422.23 425
11423.24 445
11424.25 413
11425.26 435
11426.27 395
11427.28 428
11428.29 407
11429.30 434
11430.31 394
11431.32 428
11432.32 452
11433.33 437
11434.34 407
11435.35 376
11436.36 388
11437.37 375
11438.38 415
11439.39 434
11440.41 390
11441.42 425
11442.43 405
11443.44 382
11444.45 377
11445.46 393
11446.47 499
11447.48 377
11448.49 418
11449.50 422
11450.51 423
11451.52 380
11452.53 400
11453.54 409
11454.55 439
11455.56 475
11456.57 395
11457.59 391
11458.60 392
11459.61 397
11460.62 409
11461.63 433
11462.64 415
11463.65 408
11464.66 437
11465.67 418
11466.69 441
11467.70 406
11468.71 357
11469.72 402
11470.73 399
11471.74 391
11472.75 401
11473.77 391
11474.78 429
11475.79 360
11476.80 374
11477.81 369
11478.83 399
11479.84 387
11480.85 359
11481.86 354
11482.87 410
11483.89 424
11484.90 390
11485.91 379
11486.92 405
11487.93 396
11488.95 372
11489.96 381
11490.97 370
11491.98 431
11493.00 434
11494.01 413
11495.02 373
11496.03 376
11497.05 442
11498.06 466
11499.07 341
11500.09 328
11501.10 340
11502.11 372
11503.12 439
11504.14 413
11505.15 334
11506.16 393
11507.18 413
11508.19 429
11509.20 386
11510.22 347
11511.23 402
11512.24 378
11513.26 364
11514.27 398
11515.28 463
11516.30 402
11517.31 396
11518.32 407
11519.34 393
11520.35 390
11521.37 417
11522.38 370
11523.39 375
11524.41 396
11525.42 400
11526.44 386
11527.45 397
11528.46 328
11529.48 368
11530.49 377
11531.51 354
11532.52 390
11533.53 359
11534.55 388
11535.56 370
11536.58 415
11537.59 360
11538.61 367
11539.62 377
11540.64 414
11541.65 402
11542.67 347
11543.68 415
11544.69 391
11545.71 409
11546.72 376
11547.74 359
11548.75 370
11549.77 376
11550.78 344
11551.80 387
11552.81 412
11553.83 364
11554.85 401
11555.86 357
11556.88 354
11557.89 345
11558.91 371
11559.92 374
11560.94 392
11561.95 330
11562.97 341
11563.98 373
11565.00 392
11566.02 418
11567.03 388
11568.05 410
11569.06 395
11570.08 357
11571.10 371
11572.11 357
11573.13 416
11574.14 390
11575.16 322
11576.18 357
11577.19 381
11578.21 388
11579.22 372
11580.24 368
11581.26 369
11582.27 319
11583.29 357
11584.31 358
11585.32 327
11586.34 351
11587.36 346
11588.37 354
11589.39 372
11590.41 346
11591.42 356
11592.44 367
11593.46 370
11594.47 379
11595.49 370
11596.51 450
11597.53 414
11598.54 361
11599.56 371
11600.58 358
11601.59 344
11602.61 363
11603.63 346
11604.65 357
11605.66 363
11606.68 399
11607.70 399
11608.72 388
11609.74 390
11610.75 377
11611.77 361
11612.79 371
11613.81 410
11614.82 376
11615.84 400
11616.86 410
11617.88 421
11618.90 380
11619.91 411
11620.93 429
11621.95 384
11622.97 379
11623.99 348
11625.01 359
11626.02 396
11627.04 369
11628.06 372
11629.08 351
11630.10 375
11631.12 371
11632.14 327
11633.15 367
11634.17 339
11635.19 329
11636.21 373
11637.23 335
11638.25 384
11639.27 397
11640.29 391
11641.30 396
11642.32 370
11643.34 325
11644.36 363
11645.38 371
11646.40 350
11647.42 350
11648.44 393
11649.46 337
11650.48 344
11651.50 353
11652.52 329
11653.54 340
11654.56 355
11655.58 405
11656.60 367
11657.62 315
11658.64 348
11659.66 321
11660.68 331
11661.70 361
11662.72 351
11663.74 348
11664.76 334
11665.78 346
11666.80 385
11667.82 386
11668.84 380
11669.86 357
11670.88 353
11671.90 334
11672.92 385
11673.94 418
11674.96 362
11675.98 340
11677.00 391
11678.02 358
11679.04 342
11680.06 345
11681.08 386
11682.10 352
11683.12 362
11684.15 367
11685.17 405
11686.19 357
11687.21 384
11688.23 383
11689.25 364
11690.27 372
11691.29 384
11692.31 340
11693.34 370
11694.36 345
11695.38 374
11696.40 380
11697.42 373
11698.44 370
11699.46 366
11700.49 371
11701.51 394
11702.53 344
11703.55 351
11704.57 372
11705.60 381
11706.62 357
11707.64 351
11708.66 385
11709.68 396
11710.71 369
11711.73 350
11712.75 336
11713.77 359
11714.79 374
11715.82 368
11716.84 402
11717.86 402
11718.88 375
11719.91 365
11720.93 349
11721.95 351
11722.97 339
11724.00 314
11725.02 359
11726.04 330
11727.07 398
11728.09 375
11729.11 355
11730.13 336
11731.16 359
11732.18 356
11733.20 405
11734.23 386
11735.25 414
11736.27 353
11737.30 379
11738.32 428
11739.34 363
11740.37 344
11741.39 356
11742.41 378
11743.44 418
11744.46 442
11745.48 435
11746.51 422
11747.53 430
11748.55 408
11749.58 387
11750.60 381
11751.63 413
11752.65 391
11753.67 388
11754.70 390
11755.72 402
11756.75 405
11757.77 382
11758.79 372
11759.82 367
11760.84 388
11761.87 389
11762.89 404
11763.92 392
11764.94 381
11765.97 363
11766.99 356
11768.01 429
11769.04 381
11770.06 435
11771.09 369
11772.11 385
11773.14 372
11774.16 405
11775.19 396
11776.21 405
11777.24 423
11778.26 426
11779.29 408
11780.31 350
11781.34 369
11782.36 424
11783.39 406
11784.41 378
11785.44 360
11786.46 412
11787.49 410
11788.52 390
11789.54 402
11790.57 404
11791.59 368
11792.62 353
11793.64 397
11794.67 401
11795.70 410
11796.72 419
11797.75 397
11798.77 393
11799.80 404
11800.83 347
11801.85 386
11802.88 400
11803.90 432
11804.93 402
11805.96 419
11806.98 439
11808.01 426
11809.04 408
11810.06 391
11811.09 407
11812.11 451
11813.14 461
11814.17 408
11815.19 430
11816.22 405
11817.25 405
11818.27 405
11819.30 404
11820.33 404
11821.36 446
11822.38 443
11823.41 437
11824.44 461
11825.46 431
11826.49 417
11827.52 405
11828.54 411
11829.57 432
11830.60 432
11831.63 433
11832.65 440
11833.68 415
11834.71 454
11835.74 430
11836.76 436
11837.79 438
11838.82 428
11839.85 449
11840.88 452
11841.90 444
11842.93 452
11843.96 410
11844.99 440
11846.01 440
11847.04 397
11848.07 385
11849.10 415
11850.13 468
11851.16 479
11852.18 416
11853.21 428
11854.24 434
11855.27 468
11856.30 487
11857.33 460
11858.35 430
11859.38 487
11860.41 484
11861.44 467
11862.47 482
11863.50 521
11864.53 480
11865.56 499
11866.58 454
11867.61 471
11868.64 460
11869.67 501
11870.70 500
11871.73 497
11872.76 523
11873.79 482
11874.82 513
11875.85 498
11876.88 506
11877.91 548
11878.93 496
11879.96 551
11880.99 504
11882.02 509
11883.05 500
11884.08 481
11885.11 609
11886.14 518
11887.17 500
11888.20 533
11889.23 519
11890.26 492
11891.29 538
11892.32 552
11893.35 575
11894.38 588
11895.41 586
11896.44 589
11897.47 620
11898.50 600
11899.53 564
11900.56 608
11901.59 604
11902.62 601
11903.65 644
11904.69 674
11905.72 653
11906.75 717
11907.78 743
11908.81 783
11909.84 800
11910.87 717
11911.90 719
11912.93 737
11913.96 762
11914.99 688
11916.02 726
11917.06 661
11918.09 616
11919.12 657
11920.15 610
11921.18 650
11922.21 683
11923.24 667
11924.27 632
11925.31 722
11926.34 684
11927.37 661
11928.40 677
11929.43 654
11930.46 665
11931.50 727
11932.53 749
11933.56 691
11934.59 765
11935.62 818
11936.65 909
11937.69 914
11938.72 926
11939.75 970
11940.78 989
11941.81 1074
11942.85 1077
11943.88 991
11944.91 956
11945.94 891
11946.98 787
11948.01 797
11949.04 721
11950.07 695
11951.11 640
11952.14 670
11953.17 636
11954.20 620
11955.24 606
11956.27 597
11957.30 588
11958.34 622
11959.37 621
11960.40 573
11961.43 576
11962.47 668
11963.50 597
11964.53 557
11965.57 581
11966.60 607
11967.63 574
11968.67 571
11969.70 600
11970.73 583
11971.77 580
11972.80 571
11973.83 600
11974.87 528
11975.90 603
11976.94 593
11977.97 565
11979.00 535
11980.04 544
11981.07 569
11982.10 565
11983.14 576
11984.17 548
11985.21 535
11986.24 580
11987.27 561
11988.31 575
11989.34 515
11990.38 535
11991.41 554
11992.45 497
11993.48 568
11994.51 501
11995.55 485
11996.58 500
11997.62 504
11998.65 500
11999.69 500
12000.72 528
12001.76 520
12002.79 558
12003.83 525
12004.86 556
12005.90 566
12006.93 614
12007.97 579
12009.00 562
12010.04 556
12011.07 549
12012.11 597
12013.14 564
12014.18 566
12015.21 628
12016.25 595
12017.28 558
12018.32 555
12019.35 556
12020.39 584
12021.43 557
12022.46 591
12023.50 625
12024.53 564
12025.57 577
12026.60 582
12027.64 558
12028.68 572
12029.71 546
12030.75 602
12031.78 676
12032.82 599
12033.86 560
12034.89 602
12035.93 553
12036.97 571
12038.00 551
12039.04 523
12040.07 536
12041.11 613
12042.15 602
12043.18 561
12044.22 552
12045.26 555
12046.29 576
12047.33 552
12048.37 595
12049.40 558
12050.44 545
12051.48 572
12052.52 575
12053.55 574
12054.59 572
12055.63 553
12056.66 575
12057.70 594
12058.74 557
12059.78 567
12060.81 556
12061.85 602
12062.89 628
12063.92 611
12064.96 613
12066.00 572
12067.04 559
12068.07 598
12069.11 600
12070.15 604
12071.19 636
12072.23 596
12073.26 606
12074.30 627
12075.34 585
12076.38 578
12077.42 581
12078.45 573
12079.49 573
12080.53 600
12081.57 608
12082.61 571
12083.64 592
12084.68 647
12085.72 586
12086.76 561
12087.80 596
12088.84 613
12089.88 587
12090.91 619
12091.95 588
12092.99 613
12094.03 663
12095.07 643
12096.11 641
12097.15 616
12098.19 617
12099.22 613
12100.26 680
12101.30 662
12102.34 645
12103.38 588
12104.42 624
12105.46 668
12106.50 654
12107.54 656
12108.58 717
12109.62 757
12110.66 804
12111.70 770
12112.74 810
12113.77 750
12114.81 752
12115.85 785
12116.89 735
12117.93 664
12118.97 612
12120.01 610
12121.05 598
12122.09 588
12123.13 558
12124.17 529
12125.21 553
12126.25 591
12127.29 535
12128.33 515
12129.37 526
12130.41 550
12131.45 542
12132.50 528
12133.54 515
12134.58 504
12135.62 494
12136.66 501
12137.70 513
12138.74 494
12139.78 483
12140.82 528
12141.86 505
12142.90 479
12143.94 490
12144.98 452
12146.02 460
12147.07 435
12148.11 428
12149.15 462
12150.19 461
12151.23 491
12152.27 523
12153.31 502
12154.35 502
12155.40 481
12156.44 508
12157.48 506
12158.52 490
12159.56 474
12160.60 451
12161.64 451
12162.69 511
12163.73 488
12164.77 524
12165.81 521
12166.85 492
12167.90 475
12168.94 406
12169.98 416
12171.02 492
12172.06 448
12173.11 468
12174.15 435
12175.19 434
12176.23 417
12177.27 429
12178.32 462
12179.36 437
12180.40 483
12181.44 476
12182.49 505
12183.53 457
12184.57 449
12185.61 490
12186.66 508
12187.70 464
12188.74 451
12189.79 459
12190.83 493
12191.87 436
12192.91 465
12193.96 484
12195.00 478
12196.04 485
12197.09 458
12198.13 439
12199.17 481
12200.22 480
12201.26 475
12202.30 415
12203.35 451
12204.39 487
12205.43 469
12206.48 474
12207.52 467
12208.57 487
12209.61 488
12210.65 465
12211.70 439
12212.74 415
12213.78 450
12214.83 456
12215.87 494
12216.92 487
12217.96 480
12219.00 498
12220.05 449
12221.09 426
12222.14 469
12223.18 463
12224.23 505
12225.27 531
12226.31 435
12227.36 489
12228.40 462
12229.45 509
12230.49 454
12231.54 490
12232.58 520
12233.63 495
12234.67 469
12235.72 487
12236.76 494
12237.81 489
12238.85 475
12239.90 484
12240.94 466
12241.99 468
12243.03 451
12244.08 423
12245.12 455
12246.17 477
12247.21 484
12248.26 459
12249.30 448
12250.35 475
12251.39 472
12252.44 457
12253.49 472
12254.53 468
12255.58 452
12256.62 513
12257.67 454
12258.71 447
12259.76 437
12260.81 423
12261.85 446
12262.90 433
12263.94 417
12264.99 422
12266.04 423
12267.08 463
12268.13 450
12269.17 478
12270.22 451
12271.27 424
12272.31 392
12273.36 404
12274.41 426
12275.45 397
12276.50 397
12277.55 427
12278.59 457
12279.64 465
12280.69 432
12281.73 464
12282.78 435
12283.83 427
12284.87 458
12285.92 418
12286.97 413
12288.01 474
12289.06 458
12290.11 419
12291.16 482
12292.20 478
12293.25 488
12294.30 441
12295.35 439
12296.39 441
12297.44 410
12298.49 427
12299.54 444
12300.58 437
12301.63 401
12302.68 420
12303.73 412
12304.77 382
12305.82 403
12306.87 438
12307.92 392
12308.97 368
12310.01 383
12311.06 361
12312.11 386
12313.16 425
12314.21 449
12315.25 392
12316.30 414
12317.35 438
12318.40 448
12319.45 428
12320.50 399
12321.54 392
12322.59 403
12323.64 411
12324.69 413
12325.74 403
12326.79 387
12327.84 404
12328.89 392
12329.93 406
12330.98 384
12332.03 428
12333.08 422
12334.13 394
12335.18 432
12336.23 411
12337.28 407
12338.33 395
12339.38 390
12340.43 367
12341.47 437
12342.52 459
12343.57 415
12344.62 437
12345.67 441
12346.72 398
12347.77 378
12348.82 389
12349.87 375
12350.92 412
12351.97 404
12353.02 366
12354.07 364
12355.12 361
12356.17 424
12357.22 448
12358.27 411
12359.32 425
12360.37 410
12361.42 459
12362.47 416
12363.52 420
12364.57 370
12365.62 406
12366.67 400
12367.72 435
12368.77 452
12369.82 433
12370.87 378
12371.93 380
12372.98 416
12374.03 409
12375.08 435
12376.13 421
12377.18 429
12378.23 410
12379.28 405
12380.33 423
12381.38 414
12382.43 405
12383.49 447
12384.54 457
12385.59 404
12386.64 450
12387.69 437
12388.74 477
12389.79 428
12390.84 449
12391.90 477
12392.95 452
12394.00 446
12395.05 439
12396.10 458
12397.15 460
12398.21 424
12399.26 439
12400.31 455
12401.36 456
12402.41 423
12403.47 460
12404.52 441
12405.57 452
12406.62 429
12407.67 477
12408.73 452
12409.78 434
12410.83 447
12411.88 472
12412.94 485
12413.99 457
12415.04 465
12416.09 490
12417.15 467
12418.20 477
12419.25 443
12420.30 463
12421.36 489
12422.41 525
12423.46 491
12424.52 478
12425.57 462
12426.62 489
12427.67 468
12428.73 482
12429.78 445
12430.83 474
12431.89 471
12432.94 440
12433.99 487
12435.05 450
12436.10 471
12437.15 481
12438.21 513
12439.26 536
12440.31 484
12441.37 470
12442.42 473
12443.47 489
12444.53 493
12445.58 479
12446.64 482
12447.69 480
12448.74 464
12449.80 507
12450.85 512
12451.91 528
12452.96 520
12454.01 485
12455.07 542
12456.12 511
12457.18 480
12458.23 509
12459.29 535
12460.34 534
12461.39 473
12462.45 495
12463.50 539
12464.56 562
12465.61 513
12466.67 522
12467.72 539
12468.78 582
12469.83 627
12470.89 618
12471.94 602
12473.00 625
12474.05 650
12475.11 650
12476.16 618
12477.22 624
12478.27 684
12479.33 742
12480.38 778
12481.44 885
12482.49 989
12483.55 1060
12484.60 1121
12485.66 1136
12486.71 1195
12487.77 1174
12488.83 1119
12489.88 1058
12490.94 998
12491.99 910
12493.05 850
12494.10 789
12495.16 779
12496.22 754
12497.27 670
12498.33 605
12499.38 602
12500.44 610
12501.50 607
12502.55 612
12503.61 580
12504.67 535
12505.72 555
12506.78 585
12507.83 584
12508.89 525
12509.95 520
12511.00 529
12512.06 553
12513.12 580
12514.17 529
12515.23 478
12516.29 502
12517.34 524
12518.40 532
12519.46 558
12520.52 575
12521.57 520
12522.63 502
12523.69 531
12524.74 528
12525.80 511
12526.86 484
12527.92 498
12528.97 503
12530.03 499
12531.09 429
12532.15 511
12533.20 480
12534.26 495
12535.32 419
12536.38 472
12537.43 465
12538.49 485
12539.55 495
12540.61 508
12541.66 454
12542.72 444
12543.78 457
12544.84 461
12545.90 464
12546.95 478
12548.01 471
12549.07 478
12550.13 500
12551.19 493
12552.25 502
12553.30 517
12554.36 497
12555.42 521
12556.48 532
12557.54 549
12558.60 545
12559.65 552
12560.71 558
12561.77 622
12562.83 595
12563.89 595
12564.95 604
12566.01 623
12567.07 594
12568.13 573
12569.18 591
12570.24 663
12571.30 568
12572.36 539
12573.42 562
12574.48 532
12575.54 490
12576.60 511
12577.66 536
12578.72 493
12579.78 498
12580.84 484
12581.90 501
12582.96 491
12584.02 504
12585.07 546
12586.13 504
12587.19 491
12588.25 501
12589.31 472
12590.37 485
12591.43 476
12592.49 507
12593.55 528
12594.61 518
12595.67 481
12596.73 470
12597.79 462
12598.86 490
12599.92 478
12600.98 467
12602.04 496
12603.10 473
12604.16 448
12605.22 454
12606.28 453
12607.34 494
12608.40 467
12609.46 452
12610.52 414
12611.58 483
12612.64 454
12613.70 453
12614.76 463
12615.83 465
12616.89 427
12617.95 416
12619.01 456
12620.07 457
12621.13 434
12622.19 451
12623.25 453
12624.32 464
12625.38 455
12626.44 475
12627.50 499
12628.56 469
12629.62 480
12630.68 467
12631.75 440
12632.81 442
12633.87 460
12634.93 435
12635.99 441
12637.05 452
12638.12 450
12639.18 448
12640.24 380
12641.30 417
12642.36 423
12643.43 424
12644.49 395
12645.55 409
12646.61 420
12647.68 453
12648.74 409
12649.80 385
12650.86 442
12651.93 452
12652.99 439
12654.05 448
12655.11 438
12656.18 409
12657.24 413
12658.30 417
12659.36 415
12660.43 424
12661.49 381
12662.55 424
12663.62 450
12664.68 374
12665.74 370
12666.81 385
12667.87 430
12668.93 428
12670.00 424
12671.06 454
12672.12 425
12673.19 429
12674.25 413
12675.31 422
12676.38 411
12677.44 423
12678.50 392
12679.57 448
12680.63 392
12681.69 431
12682.76 413
12683.82 408
12684.89 378
12685.95 448
12687.01 406
12688.08 407
12689.14 431
12690.21 411
12691.27 404
12692.33 413
12693.40 410
12694.46 408
12695.53 428
12696.59 383
12697.66 365
12698.72 428
12699.79 449
12700.85 403
12701.91 393
12702.98 428
12704.04 423
12705.11 414
12706.17 390
12707.24 391
12708.30 384
12709.37 392
12710.43 424
12711.50 425
12712.56 406
12713.63 370
12714.69 435
12715.76 459
12716.82 415
12717.89 417
12718.95 482
12720.02 485
12721.09 432
12722.15 387
12723.22 358
12724.28 414
12725.35 444
12726.41 419
12727.48 379
12728.54 410
12729.61 439
12730.68 415
12731.74 363
12732.81 348
12733.87 375
12734.94 429
12736.01 430
12737.07 371
12738.14 400
12739.20 392
12740.27 404
12741.34 440
12742.40 394
12743.47 367
12744.54 397
12745.60 400
12746.67 405
12747.74 436
12748.80 396
12749.87 432
12750.94 371
12752.00 364
12753.07 372
12754.14 410
12755.20 375
12756.27 415
12757.34 415
12758.40 373
12759.47 370
12760.54 370
12761.60 360
12762.67 389
12763.74 351
12764.81 407
12765.87 377
12766.94 342
12768.01 398
12769.08 374
12770.14 372
12771.21 378
12772.28 382
12773.35 391
12774.41 402
12775.48 369
12776.55 332
12777.62 371
12778.68 358
12779.75 386
12780.82 380
12781.89 346
12782.96 340
12784.02 348
12785.09 366
12786.16 377
12787.23 360
12788.30 361
12789.37 349
12790.43 376
12791.50 367
12792.57 344
12793.64 366
12794.71 365
12795.78 372
12796.84 347
12797.91 345
12798.98 330
12800.05 386
12801.12 344
12802.19 336
12803.26 390
12804.33 358
12805.40 379
12806.46 390
12807.53 331
12808.60 349
12809.67 361
12810.74 405
12811.81 366
12812.88 369
12813.95 375
12815.02 362
12816.09 379
12817.16 352
12818.23 377
12819.30 386
12820.37 427
12821.44 381
12822.50 348
12823.57 360
12824.64 381
12825.71 432
12826.78 334
12827.85 378
12828.92 446
12829.99 442
12831.06 385
12832.13 396
12833.20 379
12834.27 393
12835.34 413
12836.41 364
12837.49 396
12838.56 388
12839.63 399
12840.70 403
12841.77 387
12842.84 345
12843.91 357
12844.98 358
12846.05 363
12847.12 408
12848.19 364
12849.26 349
12850.33 334
12851.40 374
12852.47 367
12853.55 349
12854.62 370
12855.69 335
12856.76 327
12857.83 339
12858.90 371
12859.97 371
12861.04 338
12862.11 359
12863.19 349
12864.26 362
12865.33 351
12866.40 351
12867.47 323
12868.54 341
12869.62 345
12870.69 308
12871.76 331
12872.83 343
12873.90 349
12874.97 369
12876.05 338
12877.12 331
12878.19 306
12879.26 319
12880.33 339
12881.41 339
12882.48 347
12883.55 377
12884.62 342
12885.70 344
12886.77 357
12887.84 285
12888.91 302
12889.98 308
12891.06 322
12892.13 353
12893.20 318
12894.28 337
12895.35 350
12896.42 343
12897.49 334
12898.57 340
12899.64 343
12900.71 353
12901.79 378
12902.86 322
12903.93 327
12905.00 362
12906.08 347
12907.15 305
12908.22 325
12909.30 318
12910.37 363
12911.44 307
12912.52 332
12913.59 308
12914.66 316
12915.74 354
12916.81 352
12917.89 331
12918.96 349
12920.03 317
12921.11 320
12922.18 318
12923.25 305
12924.33 295
12925.40 314
12926.48 347
12927.55 307
12928.62 343
12929.70 344
12930.77 344
12931.85 368
12932.92 327
12934.00 350
12935.07 345
12936.14 332
12937.22 316
12938.29 323
12939.37 337
12940.44 380
12941.52 363
12942.59 342
12943.67 332
12944.74 313
12945.82 353
12946.89 345
12947.97 359
12949.04 374
12950.12 341
12951.19 356
12952.27 371
12953.34 354
12954.42 364
12955.49 383
12956.57 363
12957.64 344
12958.72 329
12959.79 387
12960.87 360
12961.94 337
12963.02 315
12964.10 318
12965.17 359
12966.25 358
12967.32 328
12968.40 328
12969.47 359
12970.55 335
12971.63 339
12972.70 318
12973.78 335
12974.85 370
12975.93 374
12977.01 324
12978.08 334
12979.16 362
12980.23 350
12981.31 323
12982.39 348
12983.46 375
12984.54 321
12985.62 347
12986.69 348
12987.77 384
12988.85 328
12989.92 353
12991.00 353
12992.08 342
12993.15 383
12994.23 353
12995.31 337
12996.38 345
12997.46 370
12998.54 360
12999.61 342
13000.69 327
13001.77 331
13002.85 338
13003.92 380
13005.00 341
13006.08 365
13007.16 395
13008.23 356
13009.31 348
13010.39 343
13011.47 332
13012.54 330
13013.62 383
13014.70 319
13015.78 343
13016.85 329
13017.93 358
13019.01 332
13020.09 327
13021.17 321
13022.24 329
13023.32 348
13024.40 337
13025.48 321
13026.56 333
13027.63 373
13028.71 345
13029.79 337
13030.87 352
13031.95 384
13033.03 346
13034.10 346
13035.18 324
13036.26 372
13037.34 351
13038.42 340
13039.50 354
13040.58 345
13041.66 332
13042.73 333
13043.81 378
13044.89 343
13045.97 385
13047.05 339
13048.13 370
13049.21 405
13050.29 383
13051.37 324
13052.45 360
13053.53 373
13054.60 403
13055.68 370
13056.76 371
13057.84 365
13058.92 378
13060.00 369
13061.08 369
13062.16 402
13063.24 355
13064.32 391
13065.40 390
13066.48 384
13067.56 379
13068.64 365
13069.72 377
13070.80 395
13071.88 354
13072.96 368
13074.04 333
13075.12 367
13076.20 369
13077.28 348
13078.36 363
13079.44 368
13080.52 359
13081.60 387
13082.68 386
13083.76 380
13084.84 387
13085.93 353
13087.01 364
13088.09 350
13089.17 361
13090.25 367
13091.33 347
13092.41 354
13093.49 383
13094.57 362
13095.65 340
13096.73 359
13097.82 354
13098.90 368
13099.98 340
13101.06 369
13102.14 351
13103.22 303
13104.30 363
13105.38 394
13106.47 361
13107.55 355
13108.63 373
13109.71 348
13110.79 322
13111.87 328
13112.96 343
13114.04 350
13115.12 311
13116.20 350
13117.28 356
13118.37 356
13119.45 368
13120.53 378
13121.61 369
13122.69 352
13123.78 384
13124.86 345
13125.94 360
13127.02 374
13128.11 308
13129.19 325
13130.27 350
13131.35 347
13132.44 315
13133.52 336
13134.60 350
13135.68 368
13136.77 368
13137.85 351
13138.93 361
13140.01 381
13141.10 381
13142.18 408
13143.26 388
13144.35 354
13145.43 367
13146.51 355
13147.60 339
13148.68 343
13149.76 350
13150.85 410
13151.93 360
13153.01 342
13154.10 304
13155.18 402
13156.26 425
13157.35 390
13158.43 372
13159.51 384
13160.60 376
13161.68 343
13162.77 337
13163.85 372
13164.93 379
13166.02 375
13167.10 362
13168.19 369
13169.27 370
13170.35 385
13171.44 361
13172.52 382
13173.61 340
13174.69 378
13175.78 449
13176.86 355
13177.94 393
13179.03 344
13180.11 391
13181.20 386
13182.28 404
13183.37 345
13184.45 361
13185.54 347
13186.62 412
13187.71 393
13188.79 378
13189.88 405
13190.96 393
13192.05 370
13193.13 369
13194.22 382
13195.30 372
13196.39 361
13197.47 362
13198.56 410
13199.64 387
13200.73 426
13201.81 398
13202.90 402
13203.98 381
13205.07 403
13206.16 372
13207.24 381
13208.33 418
13209.41 391
13210.50 409
13211.58 388
13212.67 332
13213.76 379
13214.84 381
13215.93 387
13217.01 377
13218.10 340
13219.19 332
13220.27 339
13221.36 346
13222.45 378
13223.53 390
13224.62 361
13225.70 380
13226.79 344
13227.88 396
13228.96 358
13230.05 330
13231.14 347
13232.22 373
13233.31 358
13234.40 402
13235.48 418
13236.57 366
13237.66 374
13238.74 359
13239.83 384
13240.92 393
13242.01 387
13243.09 366
13244.18 363
13245.27 368
13246.35 387
13247.44 389
13248.53 382
13249.62 387
13250.70 378
13251.79 392
13252.88 403
13253.97 367
13255.05 350
13256.14 345
13257.23 381
13258.32 452
13259.41 415
13260.49 438
13261.58 432
13262.67 425
13263.76 431
13264.85 439
13265.93 401
13267.02 391
13268.11 369
13269.20 424
13270.29 412
13271.37 403
13272.46 419
13273.55 449
13274.64 426
13275.73 379
13276.82 412
13277.91 451
13278.99 420
13280.08 445
13281.17 456
13282.26 430
13283.35 464
13284.44 472
13285.53 454
13286.62 486
13287.70 436
13288.79 447
13289.88 462
13290.97 455
13292.06 392
13293.15 448
13294.24 439
13295.33 427
13296.42 444
13297.51 459
13298.60 475
13299.69 489
13300.78 464
13301.87 489
13302.95 482
13304.04 458
13305.13 469
13306.22 481
13307.31 513
13308.40 476
13309.49 475
13310.58 437
13311.67 462
13312.76 463
13313.85 482
13314.94 451
13316.03 455
13317.12 509
13318.21 551
13319.30 490
13320.39 478
13321.48 534
13322.58 501
13323.67 506
13324.76 506
13325.85 516
13326.94 475
13328.03 460
13329.12 462
13330.21 496
13331.30 523
13332.39 545
13333.48 496
13334.57 456
13335.66 500
13336.75 472
13337.85 526
13338.94 516
13340.03 534
13341.12 499
13342.21 474
13343.30 488
13344.39 524
13345.48 503
13346.58 549
13347.67 542
13348.76 531
13349.85 511
13350.94 531
13352.03 526
13353.12 497
13354.22 489
13355.31 565
13356.40 557
13357.49 545
13358.58 511
13359.68 502
13360.77 593
13361.86 565
13362.95 513
13364.04 553
13365.14 571
13366.23 532
13367.32 598
13368.41 556
13369.51 607
13370.60 572
13371.69 566
13372.78 606
13373.87 622
13374.97 610
13376.06 602
13377.15 647
13378.25 636
13379.34 607
13380.43 612
13381.52 554
13382.62 568
13383.71 554
13384.80 527
13385.90 541
13386.99 580
13388.08 597
13389.17 552
13390.27 488
13391.36 487
13392.45 522
13393.55 538
13394.64 488
13395.73 509
13396.83 511
13397.92 495
13399.02 527
13400.11 524
13401.20 491
13402.30 547
13403.39 492
13404.48 451
13405.58 486
13406.67 505
13407.77 481
13408.86 496
13409.95 526
13411.05 494
13412.14 555
13413.24 497
13414.33 490
13415.42 496
13416.52 510
13417.61 512
13418.71 502
13419.80 489
13420.90 486
13421.99 468
13423.08 491
13424.18 452
13425.27 454
13426.37 519
13427.46 497
13428.56 502
13429.65 495
13430.75 508
13431.84 516
13432.94 483
13434.03 475
13435.13 471
13436.22 538
13437.32 541
13438.41 510
13439.51 474
13440.60 479
13441.70 499
13442.79 493
13443.89 519
13444.98 530
13446.08 546
13447.18 545
13448.27 504
13449.37 496
13450.46 527
13451.56 509
13452.65 524
13453.75 480
13454.85 571
13455.94 555
13457.04 579
13458.13 559
13459.23 512
13460.33 527
13461.42 568
13462.52 595
13463.61 547
13464.71 519
13465.81 579
13466.90 606
13468.00 580
13469.10 617
13470.19 606
13471.29 569
13472.38 603
13473.48 620
13474.58 570
13475.67 532
13476.77 611
13477.87 611
13478.96 613
13480.06 594
13481.16 551
13482.26 638
13483.35 625
13484.45 568
13485.55 597
13486.64 603
13487.74 615
13488.84 589
13489.94 580
13491.03 636
13492.13 614
13493.23 591
13494.32 588
13495.42 562
13496.52 601
13497.62 635
13498.72 640
13499.81 652
13500.91 663
13502.01 663
13503.11 633
13504.20 643
13505.30 691
13506.40 690
13507.50 717
13508.60 689
13509.69 680
13510.79 756
13511.89 762
13512.99 762
13514.09 722
13515.18 712
13516.28 727
13517.38 715
13518.48 655
13519.58 685
13520.68 643
13521.78 633
13522.87 596
13523.97 577
13525.07 602
13526.17 597
13527.27 663
13528.37 562
13529.47 551
13530.57 597
13531.66 620
13532.76 539
13533.86 560
13534.96 572
13536.06 572
13537.16 603
13538.26 585
13539.36 521
13540.46 494
13541.56 467
13542.66 474
13543.76 529
13544.86 534
13545.96 557
13547.05 559
13548.15 530
13549.25 502
13550.35 515
13551.45 481
13552.55 532
13553.65 495
13554.75 452
13555.85 471
13556.95 527
13558.05 497
13559.15 460
13560.25 493
13561.35 511
13562.45 484
13563.55 470
13564.65 447
13565.75 479
13566.85 509
13567.96 492
13569.06 435
13570.16 485
13571.26 462
13572.36 463
13573.46 462
13574.56 448
13575.66 454
13576.76 452
13577.86 482
13578.96 454
13580.06 446
13581.16 430
13582.27 466
13583.37 464
13584.47 501
13585.57 454
13586.67 436
13587.77 501
13588.87 481
13589.97 422
13591.08 461
13592.18 472
13593.28 488
13594.38 495
13595.48 465
13596.58 487
13597.68 503
13598.79 514
13599.89 465
13600.99 468
13602.09 458
13603.19 459
13604.30 481
13605.40 494
13606.50 494
13607.60 454
13608.70 498
13609.81 478
13610.91 518
13612.01 431
13613.11 453
13614.21 482
13615.32 509
13616.42 472
13617.52 496
13618.62 481
13619.73 496
13620.83 518
13621.93 477
13623.03 503
13624.14 479
13625.24 514
13626.34 489
13627.45 516
13628.55 475
13629.65 492
13630.75 481
13631.86 522
13632.96 486
13634.06 461
13635.17 542
13636.27 462
13637.37 476
13638.48 466
13639.58 492
13640.68 497
13641.79 514
13642.89 504
13643.99 468
13645.10 537
13646.20 520
13647.30 493
13648.41 534
13649.51 509
13650.62 456
13651.72 503
13652.82 493
13653.93 521
13655.03 470
13656.14 456
13657.24 451
13658.34 465
13659.45 491
13660.55 442
13661.66 505
13662.76 471
13663.87 438
13664.97 484
13666.07 484
13667.18 483
13668.28 462
13669.39 472
13670.49 474
13671.60 434
13672.70 420
13673.81 456
13674.91 488
13676.02 461
13677.12 499
13678.23 462
13679.33 466
13680.44 482
13681.54 457
13682.65 481
13683.75 470
13684.86 470
13685.96 484
13687.07 452
13688.17 486
13689.28 513
13690.38 488
13691.49 464
13692.59 511
13693.70 484
13694.80 482
13695.91 511
13697.02 551
13698.12 513
13699.23 417
13700.33 413
13701.44 467
13702.55 499
13703.65 498
13704.76 462
13705.86 502
13706.97 509
13708.08 484
13709.18 506
13710.29 494
13711.39 507
13712.50 461
13713.61 513
13714.71 533
13715.82 489
13716.93 529
13718.03 534
13719.14 459
13720.25 505
13721.35 536
13722.46 498
13723.57 523
13724.67 507
13725.78 504
13726.89 549
13727.99 574
13729.10 547
13730.21 540
13731.31 553
13732.42 558
13733.53 549
13734.64 563
13735.74 591
13736.85 550
13737.96 540
13739.07 542
13740.17 570
13741.28 575
13742.39 588
13743.50 599
13744.60 587
13745.71 604
13746.82 618
13747.93 600
13749.03 578
13750.14 599
13751.25 624
13752.36 626
13753.47 580
13754.57 634
13755.68 644
13756.79 660
13757.90 666
13759.01 650
13760.11 664
13761.22 678
13762.33 649
13763.44 689
13764.55 678
13765.66 625
13766.76 682
13767.87 717
13768.98 735
13770.09 733
13771.20 751
13772.31 753
13773.42 786
13774.53 794
13775.63 792
13776.74 802
13777.85 875
13778.96 932
13780.07 982
13781.18 1030
13782.29 1009
13783.40 983
13784.51 1055
13785.62 1017
13786.73 997
13787.83 1029
13788.94 946
13790.05 857
13791.16 790
13792.27 803
13793.38 773
13794.49 764
13795.60 780
13796.71 712
13797.82 676
13798.93 705
13800.04 683
13801.15 651
13802.26 627
13803.37 617
13804.48 674
13805.59 593
13806.70 637
13807.81 608
13808.92 609
13810.03 585
13811.14 570
13812.25 554
13813.36 540
13814.47 574
13815.58 623
13816.69 621
13817.80 585
13818.91 565
13820.03 579
13821.14 572
13822.25 575
13823.36 560
13824.47 567
13825.58 564
13826.69 538
13827.80 546
13828.91 512
13830.02 490
13831.13 489
13832.25 482
13833.36 523
13834.47 558
13835.58 534
13836.69 538
13837.80 524
13838.91 520
13840.02 536
13841.14 541
13842.25 513
13843.36 531
13844.47 492
13845.58 529
13846.69 495
13847.81 498
13848.92 527
13850.03 552
13851.14 529
13852.25 532
13853.37 519
13854.48 509
13855.59 555
13856.70 536
13857.81 537
13858.93 569
13860.04 548
13861.15 532
13862.26 532
13863.38 511
13864.49 469
13865.60 546
13866.71 550
13867.83 567
13868.94 591
13870.05 545
13871.16 523
13872.28 527
13873.39 558
13874.50 551
13875.61 531
13876.73 534
13877.84 527
13878.95 542
13880.07 538
13881.18 518
13882.29 528
13883.41 544
13884.52 534
13885.63 534
13886.75 531
13887.86 560
13888.97 569
13890.09 535
13891.20 563
13892.31 524
13893.43 578
13894.54 587
13895.65 626
13896.77 631
13897.88 564
13899.00 566
13900.11 589
13901.22 605
13902.34 570
13903.45 634
13904.57 576
13905.68 583
13906.79 636
13907.91 609
13909.02 561
13910.14 601
13911.25 560
13912.37 576
13913.48 577
13914.59 489
13915.71 494
13916.82 523
13917.94 529
13919.05 504
13920.17 539
13921.28 537
13922.40 548
13923.51 513
13924.63 492
13925.74 488
13926.86 484
13927.97 463
13929.09 496
13930.20 474
13931.32 477
13932.43 508
13933.55 496
13934.66 543
13935.78 507
13936.89 490
13938.01 469
13939.12 469
13940.24 503
13941.35 537
13942.47 487
13943.59 491
13944.70 477
13945.82 493
13946.93 506
13948.05 426
13949.16 460
13950.28 479
13951.40 493
13952.51 474
13953.63 470
13954.74 459
13955.86 489
13956.98 513
13958.09 464
13959.21 513
13960.33 498
13961.44 472
13962.56 447
13963.67 463
13964.79 422
13965.91 463
13967.02 444
13968.14 500
13969.26 491
13970.37 451
13971.49 450
13972.61 473
13973.72 496
13974.84 467
13975.96 448
13977.08 452
13978.19 511
13979.31 498
13980.43 471
13981.54 425
13982.66 455
13983.78 469
13984.90 427
13986.01 421
13987.13 446
13988.25 460
13989.37 479
13990.48 492
13991.60 436
13992.72 439
13993.84 437
13994.95 454
13996.07 507
13997.19 487
13998.31 430
13999.42 419
14000.54 469
14001.66 480
14002.78 444
14003.90 435
14005.01 428
14006.13 487
14007.25 473
14008.37 443
14009.49 414
14010.61 485
14011.72 491
14012.84 420
14013.96 466
14015.08 485
14016.20 477
14017.32 478
14018.43 442
14019.55 426
14020.67 422
14021.79 445
14022.91 430
14024.03 457
14025.15 480
14026.27 487
14027.39 469
14028.50 438
14029.62 419
14030.74 405
14031.86 427
14032.98 479
14034.10 479
14035.22 441
14036.34 446
14037.46 457
14038.58 466
14039.70 482
14040.82 483
14041.94 461
14043.06 511
14044.18 495
14045.30 484
14046.41 435
14047.53 494
14048.65 481
14049.77 517
14050.89 463
14052.01 476
14053.13 508
14054.25 515
14055.37 502
14056.49 494
14057.61 496
14058.74 531
14059.86 531
14060.98 544
14062.10 548
14063.22 517
14064.34 545
14065.46 506
14066.58 541
14067.70 530
14068.82 560
14069.94 503
14071.06 511
14072.18 506
14073.30 542
14074.42 576
14075.54 554
14076.66 511
14077.79 569
14078.91 548
14080.03 587
14081.15 578
14082.27 572
14083.39 574
14084.51 587
14085.63 617
14086.76 610
14087.88 572
14089.00 593
14090.12 627
14091.24 631
14092.36 609
14093.48 589
14094.61 612
14095.73 645
14096.85 621
14097.97 642
14099.09 696
14100.22 730
14101.34 678
14102.46 686
14103.58 704
14104.70 706
14105.83 739
14106.95 747
14108.07 771
14109.19 783
14110.31 766
14111.44 743
14112.56 756
14113.68 744
14114.80 696
14115.93 676
14117.05 639
14118.17 653
14119.29 606
14120.42 534
14121.54 564
14122.66 558
14123.79 516
14124.91 546
14126.03 583
14127.15 541
14128.28 516
14129.40 539
14130.52 533
14131.65 518
14132.77 472
14133.89 496
14135.02 521
14136.14 522
14137.26 451
14138.39 466
14139.51 486
14140.63 500
14141.76 496
14142.88 487
14144.00 493
14145.13 510
14146.25 491
14147.38 465
14148.50 481
14149.62 454
14150.75 478
14151.87 497
14152.99 455
14154.12 448
14155.24 442
14156.37 437
14157.49 474
14158.62 479
14159.74 480
14160.86 447
14161.99 468
14163.11 448
14164.24 424
14165.36 463
14166.49 459
14167.61 454
14168.74 455
14169.86 478
14170.99 410
14172.11 451
14173.23 455
14174.36 459
14175.48 434
14176.61 409
14177.73 391
14178.86 421
14179.98 418
14181.11 459
14182.23 449
14183.36 423
14184.49 441
14185.61 435
14186.74 432
14187.86 464
14188.99 477
14190.11 445
14191.24 469
14192.36 464
14193.49 432
14194.61 485
14195.74 477
14196.87 420
14197.99 441
14199.12 439
14200.24 453
14201.37 434
14202.50 447
14203.62 423
14204.75 407
14205.87 416
14207.00 425
14208.13 403
14209.25 394
14210.38 423
14211.50 470
14212.63 476
14213.76 420
14214.88 452
14216.01 479
14217.14 435
14218.26 432
14219.39 427
14220.52 385
14221.64 386
14222.77 460
14223.90 413
14225.02 407
14226.15 437
14227.28 425
14228.41 431
14229.53 402
14230.66 457
14231.79 431
14232.91 428
14234.04 414
14235.17 436
14236.30 434
14237.42 401
14238.55 426
14239.68 429
14240.81 391
14241.93 403
14243.06 388
14244.19 389
14245.32 393
14246.44 420
14247.57 368
14248.70 404
14249.83 419
14250.95 409
14252.08 368
14253.21 389
14254.34 381
14255.47 405
14256.59 386
14257.72 359
14258.85 403
14259.98 407
14261.11 375
14262.24 376
14263.36 353
14264.49 385
14265.62 414
14266.75 363
14267.88 362
14269.01 411
14270.14 394
14271.26 341
14272.39 393
14273.52 376
14274.65 357
14275.78 420
14276.91 397
14278.04 421
14279.17 403
14280.30 411
14281.42 409
14282.55 407
14283.68 374
14284.81 396
14285.94 388
14287.07 412
14288.20 381
14289.33 332
14290.46 361
14291.59 347
14292.72 353
14293.85 369
14294.98 357
14296.11 330
14297.24 349
14298.37 359
14299.50 360
14300.63 344
14301.76 359
14302.89 334
14304.02 365
14305.15 365
14306.28 347
14307.41 354
14308.54 362
14309.67 349
14310.80 320
14311.93 357
14313.06 362
14314.19 349
14315.32 328
14316.45 327
14317.58 353
14318.71 344
14319.84 348
14320.97 341
14322.10 337
14323.23 346
14324.36 337
14325.49 314
14326.63 327
14327.76 303
14328.89 340
14330.02 332
14331.15 354
14332.28 375
14333.41 347
14334.54 328
14335.67 349
14336.81 319
14337.94 333
14339.07 335
14340.20 326
14341.33 339
14342.46 319
14343.59 361
14344.73 362
14345.86 355
14346.99 335
14348.12 351
14349.25 330
14350.38 344
14351.52 328
14352.65 313
14353.78 338
14354.91 353
14356.04 358
14357.18 301
14358.31 322
14359.44 316
14360.57 318
14361.71 316
14362.84 300
14363.97 330
14365.10 316
14366.24 318
14367.37 309
14368.50 328
14369.63 291
14370.77 302
14371.90 315
14373.03 331
14374.16 329
14375.30 305
14376.43 324
14377.56 325
14378.70 345
14379.83 346
14380.96 353
14382.09 298
14383.23 359
14384.36 353
14385.49 328
14386.63 332
14387.76 308
14388.89 334
14390.03 300
14391.16 328
14392.29 310
14393.43 321
14394.56 305
14395.70 323
14396.83 355
14397.96 320
14399.10 341
14400.23 339
14401.36 301
14402.50 304
14403.63 298
14404.77 331
14405.90 350
14407.03 319
14408.17 334
14409.30 268
14410.44 308
14411.57 312
14412.71 310
14413.84 341
14414.97 335
14416.11 352
14417.24 345
14418.38 338
14419.51 315
14420.65 318
14421.78 296
14422.92 287
14424.05 326
14425.19 329
14426.32 289
14427.46 344
14428.59 340
14429.73 349
14430.86 344
14432.00 343
14433.13 344
14434.27 347
14435.40 346
14436.54 302
14437.67 295
14438.81 309
14439.94 337
14441.08 354
14442.21 308
14443.35 288
14444.48 288
14445.62 305
14446.76 307
14447.89 326
14449.03 350
14450.16 321
14451.30 324
14452.43 337
14453.57 301
14454.71 337
14455.84 304
14456.98 320
14458.11 305
14459.25 288
14460.39 305
14461.52 314
14462.66 311
14463.80 322
14464.93 304
14466.07 277
14467.20 287
14468.34 324
14469.48 303
14470.61 301
14471.75 308
14472.89 309
14474.02 306
14475.16 299
14476.30 317
14477.43 303
14478.57 300
14479.71 288
14480.85 316
14481.98 279
14483.12 330
14484.26 290
14485.39 287
14486.53 316
14487.67 336
14488.81 346
14489.94 326
14491.08 368
14492.22 347
14493.36 330
14494.49 292
14495.63 319
14496.77 318
14497.91 350
14499.04 309
14500.18 326
14501.32 314
14502.46 338
14503.59 300
14504.73 305
14505.87 306
14507.01 330
14508.15 340
14509.28 336
14510.42 363
14511.56 349
14512.70 350
14513.84 320
14514.98 313
14516.11 338
14517.25 345
14518.39 330
14519.53 348
14520.67 301
14521.81 337
14522.95 345
14524.08 356
14525.22 354
14526.36 320
14527.50 369
14528.64 362
14529.78 362
14530.92 364
14532.06 390
14533.20 356
14534.33 341
14535.47 352
14536.61 337
14537.75 336
14538.89 333
14540.03 337
14541.17 349
14542.31 320
14543.45 318
14544.59 291
14545.73 363
14546.87 363
14548.01 332
14549.15 303
14550.29 317
14551.43 308
14552.57 314
14553.71 316
14554.85 315
14555.99 345
14557.13 306
14558.27 300
14559.41 346
14560.55 336
14561.69 314
14562.83 305
14563.97 300
14565.11 326
14566.25 359
14567.39 312
14568.53 370
14569.67 323
14570.81 336
14571.95 333
14573.09 318
14574.23 344
14575.37 349
14576.51 339
14577.65 320
14578.79 324
14579.94 324
14581.08 329
14582.22 322
14583.36 344
14584.50 310
14585.64 322
14586.78 337
14587.92 320
14589.06 336
14590.21 345
14591.35 349
14592.49 367
14593.63 344
14594.77 355
14595.91 348
14597.05 342
14598.20 354
14599.34 386
14600.48 360
14601.62 360
14602.76 354
14603.90 356
14605.05 339
14606.19 372
14607.33 368
14608.47 365
14609.61 385
14610.76 327
14611.90 373
14613.04 352
14614.18 334
14615.32 356
14616.47 336
14617.61 338
14618.75 351
14619.89 390
14621.04 367
14622.18 367
14623.32 364
14624.46 323
14625.61 363
14626.75 412
14627.89 399
14629.04 350
14630.18 386
14631.32 394
14632.46 395
14633.61 413
14634.75 413
14635.89 406
14637.04 397
14638.18 416
14639.32 444
14640.47 433
14641.61 443
14642.75 406
14643.90 463
14645.04 438
14646.18 430
14647.33 454
14648.47 451
14649.61 430
14650.76 412
14651.90 393
14653.05 402
14654.19 386
14655.33 399
14656.48 367
14657.62 355
14658.76 359
14659.91 346
14661.05 389
14662.20 372
14663.34 346
14664.49 356
14665.63 360
14666.77 370
14667.92 328
14669.06 333
14670.21 335
14671.35 348
14672.50 350
14673.64 377
14674.79 369
14675.93 350
14677.07 362
14678.22 325
14679.36 307
14680.51 286
14681.65 309
14682.80 347
14683.94 319
14685.09 323
14686.23 313
14687.38 296
14688.52 356
14689.67 333
14690.81 311
14691.96 309
14693.10 314
14694.25 301
14695.40 287
14696.54 274
14697.69 292
14698.83 322
14699.98 310
14701.12 269
14702.27 293
14703.41 304
14704.56 338
14705.71 350
14706.85 306
14708.00 310
14709.14 282
14710.29 315
14711.44 326
14712.58 327
14713.73 333
14714.87 347
14716.02 327
14717.17 304
14718.31 300
14719.46 321
14720.61 327
14721.75 273
14722.90 303
14724.05 305
14725.19 285
14726.34 292
14727.49 323
14728.63 348
14729.78 297
14730.93 321
14732.07 284
14733.22 290
14734.37 323
14735.51 323
14736.66 306
14737.81 286
14738.95 315
14740.10 297
14741.25 288
14742.40 264
14743.54 309
14744.69 365
14745.84 329
14746.99 335
14748.13 274
14749.28 275
14750.43 314
14751.58 290
14752.72 299
14753.87 316
14755.02 297
14756.17 328
14757.31 300
14758.46 262
14759.61 274
14760.76 295
14761.91 325
14763.05 290
14764.20 311
14765.35 346
14766.50 304
14767.65 272
14768.80 264
14769.94 320
14771.09 293
14772.24 318
14773.39 293
14774.54 268
14775.69 298
14776.83 275
14777.98 290
14779.13 314
14780.28 325
14781.43 303
14782.58 311
14783.73 310
14784.88 297
14786.03 303
14787.17 280
14788.32 292
14789.47 267
14790.62 259
14791.77 287
14792.92 275
14794.07 268
14795.22 246
14796.37 293
14797.52 283
14798.67 276
14799.82 286
14800.97 244
14802.12 267
14803.26 291
14804.41 259
14805.56 281
14806.71 299
14807.86 295
14809.01 304
14810.16 285
14811.31 281
14812.46 286
14813.61 327
14814.76 262
14815.91 275
14817.06 260
14818.21 312
14819.36 325
14820.51 248
14821.66 255
14822.82 263
14823.97 271
14825.12 290
14826.27 295
14827.42 271
14828.57 257
14829.72 275
14830.87 291
14832.02 292
14833.17 274
14834.32 303
14835.47 280
14836.62 263
14837.77 273
14838.93 259
14840.08 292
14841.23 281
14842.38 288
14843.53 286
14844.68 255
14845.83 261
14846.98 218
14848.14 252
14849.29 266
14850.44 248
14851.59 258
14852.74 267
14853.89 233
14855.04 250
14856.20 260
14857.35 262
14858.50 246
14859.65 238
14860.80 257
14861.96 248
14863.11 282
14864.26 265
14865.41 257
14866.56 241
14867.72 273
14868.87 309
14870.02 259
14871.17 233
14872.32 220
14873.48 273
14874.63 241
14875.78 216
14876.93 275
14878.09 262
14879.24 265
14880.39 269
14881.54 276
14882.70 300
14883.85 275
14885.00 265
14886.16 251
14887.31 254
14888.46 221
14889.61 234
14890.77 244
14891.92 250
14893.07 244
14894.23 249
14895.38 270
14896.53 281
14897.69 286
14898.84 261
14899.99 257
14901.15 261
14902.30 253
14903.45 270
14904.61 283
14905.76 284
14906.91 241
14908.07 246
14909.22 246
14910.38 262
14911.53 265
14912.68 289
14913.84 237
14914.99 244
14916.15 252
14917.30 300
14918.45 248
14919.61 256
14920.76 254
14921.92 278
14923.07 274
14924.22 238
14925.38 232
14926.53 272
14927.69 285
14928.84 277
14930.00 246
14931.15 279
14932.31 335
14933.46 266
14934.62 263
14935.77 232
14936.93 264
14938.08 279
14939.24 254
14940.39 254
14941.55 250
14942.70 270
14943.86 300
14945.01 264
14946.17 279
14947.32 290
14948.48 295
14949.63 264
14950.79 254
14951.94 265
14953.10 275
14954.25 287
14955.41 270
14956.56 289
14957.72 277
14958.88 256
14960.03 250
14961.19 291
14962.34 284
14963.50 276
14964.65 288
14965.81 270
14966.97 278
14968.12 255
14969.28 301
14970.43 291
14971.59 273
14972.75 281
14973.90 299
14975.06 298
14976.22 247
14977.37 244
14978.53 299
14979.69 301
14980.84 295
14982.00 280
14983.16 237
14984.31 262
14985.47 279
14986.63 256
14987.78 262
14988.94 314
14990.10 296
14991.25 285
14992.41 254
14993.57 231
14994.72 269
14995.88 268
14997.04 263
14998.20 258
14999.35 251
15000.51 285
15001.67 262
15002.82 249
15003.98 247
15005.14 248
15006.30 224
15007.45 286
15008.61 258
15009.77 258
15010.93 250
15012.09 245
15013.24 268
15014.40 262
15015.56 238
15016.72 233
15017.87 256
15019.03 243
15020.19 234
15021.35 211
15022.51 272
15023.67 268
15024.82 245
15025.98 255
15027.14 230
15028.30 262
15029.46 237
15030.62 239
15031.77 259
15032.93 246
15034.09 246
15035.25 260
15036.41 247
15037.57 235
15038.73 218
15039.88 239
15041.04 251
15042.20 237
15043.36 285
15044.52 250
15045.68 232
15046.84 239
15048.00 233
15049.16 248
15050.32 249
15051.47 263
15052.63 229
15053.79 204
15054.95 214
15056.11 236
15057.27 280
15058.43 229
15059.59 273
15060.75 244
15061.91 257
15063.07 271
15064.23 232
15065.39 267
15066.55 213
15067.71 220
15068.87 253
15070.03 238
15071.19 252
15072.35 257
15073.51 268
15074.67 245
15075.83 248
15076.99 223
15078.15 242
15079.31 264
15080.47 249
15081.63 247
15082.79 240
15083.95 250
15085.11 242
15086.27 249
15087.43 251
15088.59 234
15089.76 231
15090.92 236
15092.08 224
15093.24 235
15094.40 256
15095.56 222
15096.72 213
15097.88 244
15099.04 240
15100.20 287
15101.37 229
15102.53 256
15103.69 237
15104.85 250
15106.01 233
15107.17 257
15108.33 225
15109.50 245
15110.66 247
15111.82 246
15112.98 244
15114.14 254
15115.30 233
15116.47 223
15117.63 238
15118.79 233
15119.95 228
15121.11 217
15122.27 236
15123.44 231
15124.60 241
15125.76 242
15126.92 231
15128.09 223
15129.25 252
15130.41 293
15131.57 236
15132.73 218
15133.90 201
15135.06 265
15136.22 248
15137.38 259
15138.55 244
15139.71 207
15140.87 254
15142.04 245
15143.20 254
15144.36 256
15145.52 246
15146.69 274
15147.85 227
15149.01 232
15150.18 212
15151.34 237
15152.50 240
15153.67 255
15154.83 228
15155.99 228
15157.16 249
15158.32 267
15159.48 244
15160.65 253
15161.81 271
15162.97 296
15164.14 278
15165.30 220
15166.46 225
15167.63 227
15168.79 288
15169.95 258
15171.12 265
15172.28 233
15173.45 233
15174.61 254
15175.77 230
15176.94 246
15178.10 247
15179.27 265
15180.43 270
15181.60 219
15182.76 199
15183.92 235
15185.09 273
15186.25 247
15187.42 277
15188.58 252
15189.75 279
15190.91 299
15192.08 280
15193.24 231
15194.41 264
15195.57 267
15196.74 271
15197.90 272
15199.07 227
15200.23 239
15201.40 245
15202.56 252
15203.73 253
15204.89 231
15206.06 235
15207.22 262
15208.39 259
15209.55 244
15210.72 246
15211.88 276
15213.05 261
15214.21 246
15215.38 234
15216.54 256
15217.71 249
15218.88 258
15220.04 253
15221.21 258
15222.37 260
15223.54 280
15224.71 261
15225.87 263
15227.04 266
15228.20 261
15229.37 287
15230.54 254
15231.70 252
15232.87 228
15234.03 281
15235.20 261
15236.37 299
15237.53 288
15238.70 288
15239.87 301
15241.03 281
15242.20 303
15243.37 288
15244.53 281
15245.70 278
15246.87 300
15248.03 252
15249.20 249
15250.37 274
15251.53 246
15252.70 257
15253.87 290
15255.04 240
15256.20 208
15257.37 260
15258.54 284
15259.70 295
15260.87 302
15262.04 236
15263.21 221
15264.37 279
15265.54 282
15266.71 271
15267.88 247
15269.04 247
15270.21 235
15271.38 281
15272.55 240
15273.72 210
15274.88 261
15276.05 239
15277.22 253
15278.39 225
15279.56 227
15280.72 256
15281.89 266
15283.06 225
15284.23 239
15285.40 258
15286.56 230
15287.73 221
15288.90 221
15290.07 260
15291.24 232
15292.41 239
15293.58 253
15294.74 264
15295.91 231
15297.08 233
15298.25 254
15299.42 273
15300.59 255
15301.76 226
15302.93 234
15304.09 245
15305.26 237
15306.43 244
15307.60 235
15308.77 259
15309.94 271
15311.11 287
15312.28 237
15313.45 205
15314.62 237
15315.79 248
15316.96 234
15318.13 208
15319.30 229
15320.46 254
15321.63 259
15322.80 239
15323.97 228
15325.14 237
15326.31 243
15327.48 251
15328.65 219
15329.82 242
15330.99 251
15332.16 260
15333.33 247
15334.50 206
15335.67 211
15336.84 264
15338.01 257
15339.18 228
15340.36 241
15341.53 259
15342.70 242
15343.87 263
15345.04 231
15346.21 227
15347.38 265
15348.55 282
15349.72 274
15350.89 244
15352.06 223
15353.23 215
15354.40 246
15355.57 219
15356.75 240
15357.92 243
15359.09 241
15360.26 227
15361.43 211
15362.60 210
15363.77 251
15364.94 236
15366.11 238
15367.29 205
15368.46 245
15369.63 254
15370.80 224
15371.97 242
15373.14 223
15374.32 248
15375.49 240
15376.66 223
15377.83 211
15379.00 219
15380.17 264
15381.35 243
15382.52 235
15383.69 251
15384.86 242
15386.03 228
15387.21 230
15388.38 231
15389.55 215
15390.72 239
15391.90 260
15393.07 237
15394.24 265
15395.41 234
15396.59 259
15397.76 259
15398.93 265
15400.10 224
15401.28 248
15402.45 235
15403.62 233
15404.79 232
15405.97 227
15407.14 250
15408.31 252
15409.49 240
15410.66 216
15411.83 219
15413.01 229
15414.18 259
15415.35 245
15416.53 226
15417.70 260
15418.87 200
15420.05 218
15421.22 229
15422.39 240
15423.57 221
15424.74 258
15425.91 269
15427.09 248
15428.26 260
15429.43 236
15430.61 238
15431.78 221
15432.96 216
15434.13 221
15435.30 237
15436.48 243
15437.65 209
15438.83 228
15440.00 253
15441.17 257
15442.35 242
15443.52 256
15444.70 232
15445.87 248
15447.05 245
15448.22 258
15449.40 255
15450.57 224
15451.75 251
15452.92 240
15454.09 246
15455.27 261
15456.44 251
15457.62 245
15458.79 244
15459.97 236
15461.14 211
15462.32 260
15463.49 243
15464.67 201
15465.84 227
15467.02 227
15468.19 250
15469.37 240
15470.55 206
15471.72 207
15472.90 245
15474.07 263
15475.25 242
15476.42 214
15477.60 229
15478.77 252
15479.95 253
15481.13 239
15482.30 258
15483.48 222
15484.65 228
15485.83 213
15487.00 243
15488.18 214
15489.36 235
15490.53 209
15491.71 232
15492.89 232
15494.06 232
15495.24 229
15496.41 252
15497.59 273
15498.77 230
15499.94 227
15501.12 249
15502.30 214
15503.47 219
15504.65 259
15505.83 245
15507.00 265
15508.18 217
15509.36 244
15510.53 235
15511.71 233
15512.89 237
15514.06 286
15515.24 239
15516.42 237
15517.60 235
15518.77 260
15519.95 239
15521.13 258
15522.30 245
15523.48 241
15524.66 236
15525.84 252
15527.01 229
15528.19 271
15529.37 282
15530.55 230
15531.73 234
15532.90 286
15534.08 295
15535.26 254
15536.44 256
15537.61 249
15538.79 242
15539.97 285
15541.15 258
15542.33 243
15543.50 225
15544.68 238
15545.86 251
15547.04 276
15548.22 237
15549.40 240
15550.57 255
15551.75 301
15552.93 242
15554.11 272
15555.29 275
15556.47 277
15557.65 282
15558.82 258
15560.00 230
15561.18 241
15562.36 271
15563.54 256
15564.72 251
15565.90 243
15567.08 251
15568.26 275
15569.43 303
15570.61 258
15571.79 295
15572.97 225
15574.15 251
15575.33 324
15576.51 253
15577.69 283
15578.87 287
15580.05 263
15581.23 274
15582.41 282
15583.59 261
15584.77 271
15585.95 258
15587.13 269
15588.31 271
15589.49 272
15590.67 284
15591.85 269
15593.03 297
15594.21 262
15595.39 305
15596.57 283
15597.75 281
15598.93 281
15600.11 298
15601.29 333
15602.47 285
15603.65 270
15604.83 312
15606.01 307
15607.19 271
15608.37 277
15609.55 287
15610.73 305
15611.91 324
15613.09 294
15614.27 318
15615.45 288
15616.64 304
15617.82 288
15619.00 303
15620.18 307
15621.36 286
15622.54 295
15623.72 318
15624.90 328
15626.08 337
15627.27 330
15628.45 318
15629.63 346
15630.81 347
15631.99 301
15633.17 281
15634.35 320
15635.54 339
15636.72 310
15637.90 325
15639.08 325
15640.26 341
15641.45 307
15642.63 337
15643.81 358
15644.99 345
15646.17 347
15647.36 373
15648.54 341
15649.72 372
15650.90 359
15652.08 321
15653.27 313
15654.45 320
15655.63 308
15656.81 387
15658.00 388
15659.18 358
15660.36 334
15661.54 374
15662.73 389
15663.91 345
15665.09 375
15666.27 368
15667.46 364
15668.64 400
15669.82 358
15671.01 342
15672.19 410
15673.37 412
15674.56 383
15675.74 400
15676.92 412
15678.10 391
15679.29 395
15680.47 375
15681.65 365
15682.84 405
15684.02 410
15685.21 377
15686.39 380
15687.57 400
15688.76 366
15689.94 374
15691.12 394
15692.31 402
15693.49 404
15694.67 359
15695.86 360
15697.04 373
15698.23 352
15699.41 344
15700.59 417
15701.78 364
15702.96 341
15704.15 332
15705.33 344
15706.52 381
15707.70 339
15708.88 344
15710.07 336
15711.25 362
15712.44 388
15713.62 390
15714.81 332
15715.99 401
15717.18 404
15718.36 377
15719.55 380
15720.73 400
15721.92 393
15723.10 397
15724.29 430
15725.47 441
15726.66 391
15727.84 418
15729.03 405
15730.21 383
15731.40 411
15732.58 395
15733.77 396
15734.95 397
15736.14 396
15737.32 443
15738.51 393
15739.69 380
15740.88 451
15742.07 375
15743.25 382
15744.44 341
15745.62 350
15746.81 395
15747.99 415
15749.18 394
15750.37 420
15751.55 417
15752.74 416
15753.93 394
15755.11 401
15756.30 392
15757.48 413
15758.67 425
15759.86 401
15761.04 425
15762.23 436
15763.42 427
15764.60 426
15765.79 399
15766.98 369
15768.16 376
15769.35 410
15770.54 378
15771.72 388
15772.91 401
15774.10 425
15775.28 421
15776.47 405
15777.66 348
15778.84 362
15780.03 338
15781.22 399
15782.41 343
15783.59 372
15784.78 369
15785.97 374
15787.15 385
15788.34 342
15789.53 362
15790.72 380
15791.90 357
15793.09 349
15794.28 359
15795.47 376
15796.65 371
15797.84 356
15799.03 377
15800.22 351
15801.41 338
15802.59 363
15803.78 365
15804.97 375
15806.16 359
15807.35 333
15808.53 348
15809.72 338
15810.91 363
15812.10 352
15813.29 380
15814.48 296
15815.66 302
15816.85 330
15818.04 341
15819.23 327
15820.42 325
15821.61 330
15822.80 308
15823.98 300
15825.17 296
15826.36 319
15827.55 334
15828.74 304
15829.93 294
15831.12 269
15832.31 330
15833.50 316
15834.69 318
15835.87 295
15837.06 309
15838.25 345
15839.44 330
15840.63 308
15841.82 314
15843.01 308
15844.20 322
15845.39 318
15846.58 299
15847.77 304
15848.96 304
15850.15 309
15851.34 271
15852.53 324
15853.72 310
15854.91 301
15856.10 322
15857.29 317
15858.48 298
15859.67 293
15860.86 308
15862.05 324
15863.24 293
15864.43 302
15865.62 336
15866.81 329
15868.00 326
15869.19 322
15870.38 321
15871.57 323
15872.76 318
15873.95 322
15875.14 299
15876.33 291
15877.52 292
15878.72 296
15879.91 295
15881.10 349
15882.29 300
15883.48 337
15884.67 313
15885.86 286
15887.05 281
15888.24 316
15889.43 300
15890.63 298
15891.82 316
15893.01 355
15894.20 353
15895.39 308
15896.58 313
15897.77 305
15898.97 302
15900.16 335
15901.35 330
15902.54 335
15903.73 319
15904.92 313
15906.12 307
15907.31 312
15908.50 342
15909.69 347
15910.88 341
15912.08 309
15913.27 320
15914.46 307
15915.65 306
15916.85 324
15918.04 316
15919.23 316
15920.42 327
15921.61 303
15922.81 285
15924.00 306
15925.19 326
15926.38 330
15927.58 283
15928.77 300
15929.96 323
15931.16 326
15932.35 316
15933.54 300
15934.73 285
15935.93 331
15937.12 385
15938.31 306
15939.51 298
15940.70 308
15941.89 320
15943.09 317
15944.28 327
15945.47 315
15946.67 318
15947.86 340
15949.05 340
15950.25 309
15951.44 317
15952.63 303
15953.83 303
15955.02 309
15956.21 304
15957.41 276
15958.60 300
15959.80 279
15960.99 288
15962.18 279
15963.38 238
15964.57 243
15965.77 291
15966.96 284
15968.15 242
15969.35 254
15970.54 260
15971.74 264
15972.93 243
15974.13 263
15975.32 270
15976.51 241
15977.71 273
15978.90 253
15980.10 273
15981.29 240
15982.49 276
15983.68 269
15984.88 271
15986.07 244
15987.27 267
15988.46 223
15989.66 237
15990.85 248
15992.05 237
15993.24 261
15994.44 284
15995.63 242
15996.83 220
15998.02 241
15999.22 263
16000.41 282
16001.61 266
16002.80 247
16004.00 244
16005.20 269
16006.39 247
16007.59 245
16008.78 228
16009.98 258
16011.17 221
16012.37 241
16013.57 245
16014.76 198
16015.96 238
16017.15 241
16018.35 284
16019.55 281
16020.74 274
16021.94 257
16023.13 247
16024.33 266
16025.53 234
16026.72 246
16027.92 275
16029.12 258
16030.31 259
16031.51 237
16032.71 259
16033.90 226
16035.10 233
16036.30 222
16037.49 222
16038.69 238
16039.89 250
16041.08 275
16042.28 222
16043.48 245
16044.67 259
16045.87 253
16047.07 257
16048.27 232
16049.46 225
16050.66 209
16051.86 210
16053.06 216
16054.25 242
16055.45 240
16056.65 248
16057.84 213
16059.04 213
16060.24 218
16061.44 216
16062.64 214
16063.83 251
16065.03 227
16066.23 270
16067.43 266
16068.62 266
16069.82 233
16071.02 211
16072.22 244
16073.42 254
16074.62 233
16075.81 242
16077.01 209
16078.21 229
16079.41 217
16080.61 210
16081.81 239
16083.00 236
16084.20 236
16085.40 222
16086.60 247
16087.80 223
16089.00 256
16090.20 210
16091.39 232
16092.59 228
16093.79 226
16094.99 222
16096.19 256
16097.39 209
16098.59 210
16099.79 212
16100.99 232
16102.19 238
16103.38 200
16104.58 249
16105.78 239
16106.98 218
16108.18 236
16109.38 221
16110.58 221
16111.78 228
16112.98 196
16114.18 256
16115.38 242
16116.58 199
16117.78 196
16118.98 227
16120.18 222
16121.38 197
16122.58 213
16123.78 218
16124.98 221
16126.18 226
16127.38 239
16128.58 238
16129.78 208
16130.98 227
16132.18 238
16133.38 233
16134.58 233
16135.78 226
16136.98 223
16138.18 238
16139.38 219
16140.58 236
16141.78 246
16142.98 235
16144.19 279
16145.39 252
16146.59 214
16147.79 256
16148.99 241
16150.19 230
16151.39 234
16152.59 221
16153.79 221
16154.99 223
16156.20 259
16157.40 246
16158.60 201
16159.80 191
16161.00 230
16162.20 215
16163.40 238
16164.61 224
16165.81 234
16167.01 238
16168.21 254
16169.41 221
16170.61 234
16171.82 233
16173.02 242
16174.22 249
16175.42 222
16176.62 212
16177.82 207
16179.03 271
16180.23 225
16181.43 208
16182.63 192
16183.84 229
16185.04 233
16186.24 202
16187.44 216
16188.65 235
16189.85 231
16191.05 245
16192.25 229
16193.46 216
16194.66 235
16195.86 232
16197.06 289
16198.27 240
16199.47 231
16200.67 257
16201.87 211
16203.08 232
16204.28 233
16205.48 265
16206.69 241
16207.89 243
16209.09 221
16210.30 224
16211.50 221
16212.70 218
16213.91 218
16215.11 215
16216.31 225
16217.52 256
16218.72 232
16219.92 224
16221.13 227
16222.33 242
16223.53 252
16224.74 240
16225.94 219
16227.15 257
16228.35 242
16229.55 242
16230.76 244
16231.96 239
16233.17 239
16234.37 262
16235.57 239
16236.78 245
16237.98 275
16239.19 246
16240.39 235
16241.60 233
16242.80 204
16244.00 241
16245.21 232
16246.41 243
16247.62 233
16248.82 241
16250.03 261
16251.23 263
16252.44 265
16253.64 248
16254.85 297
16256.05 267
16257.26 240
16258.46 217
16259.67 223
16260.87 223
16262.08 242
16263.28 252
16264.49 242
16265.69 241
16266.90 252
16268.10 250
16269.31 245
16270.51 241
16271.72 259
16272.93 271
16274.13 253
16275.34 247
16276.54 242
16277.75 222
16278.95 247
16280.16 249
16281.37 252
16282.57 269
16283.78 256
16284.98 269
16286.19 247
16287.40 229
16288.60 239
16289.81 266
16291.01 277
16292.22 292
16293.43 283
16294.63 275
16295.84 271
16297.05 276
16298.25 256
16299.46 255
16300.67 266
16301.87 249
16303.08 282
16304.29 331
16305.49 338
16306.70 298
16307.91 261
16309.11 242
16310.32 289
16311.53 259
16312.73 249
16313.94 265
16315.15 282
16316.36 285
16317.56 297
16318.77 298
16319.98 285
16321.19 285
16322.39 287
16323.60 265
16324.81 325
16326.02 296
16327.22 320
16328.43 251
16329.64 282
16330.85 291
16332.05 270
16333.26 273
16334.47 274
16335.68 267
16336.88 279
16338.09 261
16339.30 226
16340.51 244
16341.72 247
16342.93 257
16344.13 277
16345.34 260
16346.55 260
16347.76 259
16348.97 258
16350.18 248
16351.38 255
16352.59 227
16353.80 255
16355.01 274
16356.22 268
16357.43 226
16358.64 251
16359.84 247
16361.05 261
16362.26 264
16363.47 232
16364.68 235
16365.89 227
16367.10 273
16368.31 225
16369.52 238
16370.73 220
16371.93 240
16373.14 249
16374.35 213
16375.56 227
16376.77 264
16377.98 257
16379.19 248
16380.40 232
16381.61 221
16382.82 229
16384.03 223
16385.24 214
16386.45 218
16387.66 223
16388.87 225
16390.08 235
16391.29 242
16392.50 227
16393.71 206
16394.92 217
16396.13 235
16397.34 219
16398.55 245
16399.76 220
16400.97 231
16402.18 204
16403.39 221
16404.60 223
16405.81 235
16407.02 224
16408.23 212
16409.44 195
16410.65 250
16411.86 225
16413.08 247
16414.29 229
16415.50 223
16416.71 210
16417.92 237
16419.13 220
16420.34 232
16421.55 247
16422.76 218
16423.97 222
16425.19 234
16426.40 231
16427.61 221
16428.82 259
16430.03 228
16431.24 214
16432.45 222
16433.67 232
16434.88 237
16436.09 237
16437.30 227
16438.51 219
16439.72 242
16440.94 225
16442.15 221
16443.36 207
16444.57 229
16445.78 233
16446.99 224
16448.21 224
16449.42 215
16450.63 237
16451.84 243
16453.06 235
16454.27 246
16455.48 197
16456.69 197
16457.90 234
16459.12 237
16460.33 225
16461.54 240
16462.75 226
16463.97 256
16465.18 225
16466.39 236
16467.61 191
16468.82 216
16470.03 203
16471.24 202
16472.46 216
16473.67 223
16474.88 215
16476.10 172
16477.31 209
16478.52 196
16479.74 262
16480.95 215
16482.16 225
16483.38 208
16484.59 210
16485.80 183
16487.02 193
16488.23 200
16489.44 219
16490.66 241
16491.87 181
16493.08 195
16494.30 173
16495.51 207
16496.73 218
16497.94 205
16499.15 241
16500.37 254
16501.58 175
16502.80 183
16504.01 207
16505.22 218
16506.44 207
16507.65 170
16508.87 225
16510.08 184
16511.30 229
16512.51 229
16513.72 206
16514.94 203
16516.15 225
16517.37 202
16518.58 213
16519.80 239
16521.01 227
16522.23 222
16523.44 209
16524.66 210
16525.87 194
16527.09 232
16528.30 223
16529.52 193
16530.73 187
16531.95 196
16533.16 205
16534.38 231
16535.59 239
16536.81 216
16538.02 214
16539.24 208
16540.45 215
16541.67 213
16542.89 183
16544.10 203
16545.32 213
16546.53 209
16547.75 208
16548.96 226
16550.18 199
16551.40 195
16552.61 241
16553.83 211
16555.04 192
16556.26 212
16557.48 212
16558.69 219
16559.91 194
16561.12 213
16562.34 228
16563.56 218
16564.77 188
16565.99 210
16567.21 198
16568.42 216
16569.64 229
16570.86 212
16572.07 194
16573.29 225
16574.51 192
16575.72 205
16576.94 228
16578.16 240
16579.37 209
16580.59 206
16581.81 189
16583.02 222
16584.24 228
16585.46 229
16586.68 228
16587.89 222
16589.11 235
16590.33 224
16591.54 244
16592.76 228
16593.98 225
16595.20 235
16596.41 231
16597.63 230
16598.85 233
16600.07 215
16601.29 235
16602.50 246
16603.72 211
16604.94 230
16606.16 187
16607.37 202
16608.59 198
16609.81 191
16611.03 216
16612.25 217
16613.46 199
16614.68 197
16615.90 208
16617.12 235
16618.34 190
16619.56 203
16620.77 217
16621.99 213
16623.21 212
16624.43 199
16625.65 199
16626.87 231
16628.09 246
16629.30 217
16630.52 188
16631.74 164
16632.96 205
16634.18 192
16635.40 182
16636.62 224
16637.84 234
16639.06 229
16640.28 216
16641.49 220
16642.71 207
16643.93 209
16645.15 219
16646.37 200
16647.59 198
16648.81 201
16650.03 208
16651.25 228
16652.47 202
16653.69 185
16654.91 210
16656.13 234
16657.35 216
16658.57 197
16659.79 190
16661.01 193
16662.23 224
16663.45 189
16664.67 187
16665.89 189
16667.11 204
16668.33 191
16669.55 194
16670.77 186
16671.99 219
16673.21 229
16674.43 190
16675.65 211
16676.87 186
16678.09 181
16679.31 208
16680.53 201
16681.75 179
16682.97 187
16684.19 202
16685.42 208
16686.64 207
16687.86 190
16689.08 187
16690.30 190
16691.52 198
16692.74 189
16693.96 207
16695.18 223
16696.40 206
16697.63 242
16698.85 216
16700.07 188
16701.29 199
16702.51 206
16703.73 224
16704.95 214
16706.18 181
16707.40 220
16708.62 205
16709.84 194
16711.06 236
16712.28 214
16713.51 213
16714.73 190
16715.95 189
16717.17 205
16718.39 197
16719.62 195
16720.84 196
16722.06 198
16723.28 187
16724.50 195
16725.73 195
16726.95 221
16728.17 201
16729.39 188
16730.62 204
16731.84 207
16733.06 184
16734.28 194
16735.51 177
16736.73 200
16737.95 181
16739.18 177
16740.40 191
16741.62 171
16742.84 213
16744.07 193
16745.29 212
16746.51 220
16747.74 208
16748.96 221
16750.18 194
16751.41 178
16752.63 223
16753.85 227
16755.08 203
16756.30 187
16757.52 197
16758.75 188
16759.97 194
16761.19 187
16762.42 185
16763.64 205
16764.86 204
16766.09 203
16767.31 213
16768.54 232
16769.76 169
16770.98 161
16772.21 198
16773.43 219
16774.66 213
16775.88 222
16777.10 232
16778.33 177
16779.55 199
16780.78 181
16782.00 209
16783.22 210
16784.45 171
16785.67 211
16786.90 229
16788.12 222
16789.35 212
16790.57 178
16791.80 184
16793.02 201
16794.25 210
16795.47 183
16796.70 181
16797.92 198
16799.15 185
16800.37 196
16801.60 194
16802.82 194
16804.05 172
16805.27 192
16806.50 199
16807.72 216
16808.95 207
16810.17 196
16811.40 170
16812.62 198
16813.85 187
16815.07 196
16816.30 227
16817.53 229
16818.75 219
16819.98 185
16821.20 198
16822.43 181
16823.65 194
16824.88 202
16826.11 216
16827.33 227
16828.56 179
16829.78 186
16831.01 210
16832.24 208
16833.46 183
16834.69 227
16835.92 218
16837.14 208
16838.37 223
16839.60 204
16840.82 188
16842.05 219
16843.27 190
16844.50 177
16845.73 192
16846.96 220
16848.18 228
16849.41 227
16850.64 214
16851.86 182
16853.09 228
16854.32 199
16855.54 212
16856.77 192
16858.00 216
16859.22 229
16860.45 209
16861.68 206
16862.91 215
16864.13 221
16865.36 206
16866.59 198
16867.82 215
16869.04 234
16870.27 237
16871.50 211
16872.73 184
16873.95 220
16875.18 232
16876.41 248
16877.64 230
16878.87 226
16880.09 219
16881.32 221
16882.55 198
16883.78 224
16885.01 212
16886.23 239
16887.46 244
16888.69 232
16889.92 240
16891.15 232
16892.38 224
16893.60 248
16894.83 257
16896.06 241
16897.29 225
16898.52 201
16899.75 234
16900.98 233
16902.20 265
16903.43 221
16904.66 225
16905.89 225
16907.12 229
16908.35 253
16909.58 223
16910.81 231
16912.04 258
16913.26 273
16914.49 249
16915.72 231
16916.95 211
16918.18 215
16919.41 217
16920.64 191
16921.87 201
16923.10 216
16924.33 197
16925.56 209
16926.79 188
16928.02 184
16929.25 205
16930.48 208
16931.71 233
16932.94 229
16934.17 175
16935.40 219
16936.63 229
16937.86 200
16939.09 205
16940.32 209
16941.55 222
16942.78 186
16944.01 176
16945.24 185
16946.47 198
16947.70 189
16948.93 199
16950.16 195
16951.39 207
16952.62 222
16953.85 174
16955.08 218
16956.31 211
16957.54 191
16958.77 199
16960.01 183
16961.24 191
16962.47 202
16963.70 215
16964.93 188
16966.16 207
16967.39 192
16968.62 199
16969.85 211
16971.08 194
16972.32 186
16973.55 207
16974.78 188
16976.01 206
16977.24 219
16978.47 180
16979.70 185
16980.94 187
16982.17 189
16983.40 180
16984.63 179
16985.86 201
16987.10 198
16988.33 194
16989.56 183
16990.79 171
16992.02 208
16993.26 193
16994.49 194
16995.72 177
16996.95 193
16998.18 205
16999.42 184
17000.65 208
17001.88 185
17003.11 173
17004.35 190
17005.58 193
17006.81 180
17008.04 177
17009.28 176
17010.51 227
17011.74 200
17012.97 189
17014.21 197
17015.44 175
17016.67 218
17017.91 183
17019.14 184
17020.37 192
17021.60 208
17022.84 201
17024.07 189
17025.30 184
17026.54 192
17027.77 214
17029.00 204
17030.24 168
17031.47 194
17032.70 215
17033.94 212
17035.17 189
17036.41 180
17037.64 179
17038.87 199
17040.11 194
17041.34 185
17042.57 187
17043.81 199
17045.04 190
17046.28 140
17047.51 159
17048.74 199
17049.98 177
17051.21 167
17052.45 188
17053.68 185
17054.92 179
17056.15 204
17057.38 188
17058.62 205
17059.85 215
17061.09 180
17062.32 182
17063.56 210
17064.79 175
17066.03 211
17067.26 217
17068.50 196
17069.73 177
17070.97 167
17072.20 181
17073.44 195
17074.67 196
17075.91 208
17077.14 185
17078.38 183
17079.61 164
17080.85 169
17082.08 183
17083.32 178
17084.55 149
17085.79 184
17087.02 195
17088.26 202
17089.49 208
17090.73 197
17091.97 184
17093.20 190
17094.44 190
17095.67 190
17096.91 181
17098.14 179
17099.38 177
17100.62 194
17101.85 167
17103.09 195
17104.32 154
17105.56 183
17106.80 202
17108.03 159
17109.27 179
17110.51 176
17111.74 191
17112.98 181
17114.21 179
17115.45 190
17116.69 175
17117.92 202
17119.16 216
17120.40 195
17121.63 157
17122.87 164
17124.11 195
17125.34 166
17126.58 167
17127.82 194
17129.06 181
17130.29 189
17131.53 172
17132.77 199
17134.00 171
17135.24 189
17136.48 187
17137.72 189
17138.95 180
17140.19 192
17141.43 186
17142.67 184
17143.90 169
17145.14 191
17146.38 203
17147.62 198
17148.85 197
17150.09 172
17151.33 193
17152.57 189
17153.80 165
17155.04 175
17156.28 183
17157.52 206
17158.76 194
17159.99 198
17161.23 190
17162.47 191
17163.71 157
17164.95 193
17166.19 197
17167.42 204
17168.66 186
17169.90 207
17171.14 169
17172.38 172
17173.62 167
17174.86 198
17176.09 177
17177.33 181
17178.57 193
17179.81 173
17181.05 237
17182.29 196
17183.53 184
17184.77 190
17186.01 185
17187.24 185
17188.48 185
17189.72 194
17190.96 195
17192.20 180
17193.44 194
17194.68 168
17195.92 154
17197.16 177
17198.40 175
17199.64 193
17200.88 181
17202.12 174
17203.36 167
17204.60 186
17205.84 189
17207.08 194
17208.32 190
17209.56 169
17210.80 186
17212.04 207
17213.28 162
17214.52 197
17215.76 204
17217.00 166
17218.24 194
17219.48 193
17220.72 191
17221.96 231
17223.20 230
17224.44 192
17225.68 166
17226.92 186
17228.16 179
17229.40 190
17230.64 174
17231.88 154
17233.12 149
17234.36 173
17235.60 157
17236.85 167
17238.09 182
17239.33 182
17240.57 168
17241.81 195
17243.05 161
17244.29 170
17245.53 156
17246.77 182
17248.02 154
17249.26 174
17250.50 176
17251.74 175
17252.98 176
17254.22 157
17255.46 176
17256.71 171
17257.95 160
17259.19 151
17260.43 192
17261.67 193
17262.91 164
17264.16 174
17265.40 192
17266.64 173
17267.88 190
17269.12 181
17270.37 175
17271.61 161
17272.85 187
17274.09 166
17275.34 176
17276.58 185
17277.82 179
17279.06 173
17280.30 159
17281.55 163
17282.79 168
17284.03 161
17285.27 165
17286.52 181
17287.76 149
17289.00 210
17290.25 180
17291.49 169
17292.73 171
17293.97 180
17295.22 201
17296.46 152
17297.70 168
17298.95 175
17300.19 160
17301.43 169
17302.68 193
17303.92 160
17305.16 183
17306.41 180
17307.65 198
17308.89 160
17310.14 170
17311.38 185
17312.62 211
17313.87 172
17315.11 143
17316.36 161
17317.60 168
17318.84 186
17320.09 179
17321.33 174
17322.58 146
17323.82 188
17325.06 150
17326.31 170
17327.55 139
17328.80 183
17330.04 171
17331.28 187
17332.53 154
17333.77 127
17335.02 172
17336.26 174
17337.51 190
17338.75 170
17340.00 199
17341.24 183
17342.48 165
17343.73 157
17344.97 179
17346.22 157
17347.46 157
17348.71 168
17349.95 173
17351.20 141
17352.44 147
17353.69 200
17354.93 172
17356.18 144
17357.42 152
17358.67 159
17359.92 173
17361.16 134
17362.41 159
17363.65 194
17364.90 183
17366.14 175
17367.39 189
17368.63 203
17369.88 217
17371.13 218
17372.37 171
17373.62 174
17374.86 155
17376.11 144
17377.35 185
17378.60 163
17379.85 170
17381.09 149
17382.34 169
17383.59 169
17384.83 202
17386.08 199
17387.32 202
17388.57 186
17389.82 167
17391.06 167
17392.31 167
17393.56 192
17394.80 161
17396.05 160
17397.30 135
17398.54 169
17399.79 176
17401.04 172
17402.28 172
17403.53 166
17404.78 213
17406.02 170
17407.27 175
17408.52 177
17409.77 162
17411.01 160
17412.26 170
17413.51 153
17414.75 181
17416.00 170
17417.25 212
17418.50 178
17419.74 186
17420.99 169
17422.24 187
17423.49 175
17424.73 193
17425.98 193
17427.23 163
17428.48 216
17429.73 180
17430.97 165
17432.22 184
17433.47 165
17434.72 167
17435.97 169
17437.21 182
17438.46 175
17439.71 165
17440.96 149
17442.21 183
17443.45 165
17444.70 211
17445.95 181
17447.20 167
17448.45 186
17449.70 169
17450.95 187
17452.19 160
17453.44 161
17454.69 162
17455.94 162
17457.19 160
17458.44 157
17459.69 155
17460.94 161
17462.19 185
17463.43 169
17464.68 169
17465.93 153
17467.18 166
17468.43 166
17469.68 159
17470.93 187
17472.18 155
17473.43 182
17474.68 184
17475.93 182
17477.18 181
17478.43 167
17479.68 178
17480.93 184
17482.18 166
17483.43 157
17484.68 141
17485.93 144
17487.17 191
17488.42 177
17489.67 159
17490.92 171
17492.18 184
17493.43 191
17494.68 165
17495.93 166
17497.18 171
17498.43 162
17499.68 182
17500.93 181
17502.18 181
17503.43 187
17504.68 172
17505.93 184
17507.18 147
17508.43 220
17509.68 183
17510.93 187
17512.18 168
17513.43 167
17514.68 184
17515.94 202
17517.19 173
17518.44 144
17519.69 187
17520.94 201
17522.19 165
17523.44 151
17524.69 168
17525.94 191
17527.20 206
17528.45 180
17529.70 172
17530.95 201
17532.20 174
17533.45 182
17534.70 193
17535.96 178
17537.21 203
17538.46 202
17539.71 182
17540.96 191
17542.22 172
17543.47 202
17544.72 181
17545.97 204
17547.22 190
17548.48 212
17549.73 173
17550.98 174
17552.23 198
17553.48 205
17554.74 188
17555.99 192
17557.24 187
17558.49 176
17559.75 193
17561.00 160
17562.25 183
17563.50 202
17564.76 192
17566.01 186
17567.26 187
17568.52 168
17569.77 166
17571.02 176
17572.27 166
17573.53 172
17574.78 175
17576.03 179
17577.29 195
17578.54 174
17579.79 161
17581.05 168
17582.30 180
17583.55 190
17584.81 135
17586.06 145
17587.31 177
17588.57 169
17589.82 169
17591.07 149
17592.33 157
17593.58 194
17594.83 173
17596.09 199
17597.34 218
17598.60 190
17599.85 199
17601.10 209
17602.36 204
17603.61 180
17604.87 169
17606.12 174
17607.37 158
17608.63 160
17609.88 189
17611.14 167
17612.39 170
17613.65 150
17614.90 174
17616.16 206
17617.41 173
17618.66 170
17619.92 170
17621.17 161
17622.43 192
17623.68 174
17624.94 177
17626.19 157
17627.45 169
17628.70 192
17629.96 193
17631.21 199
17632.47 179
17633.72 174
17634.98 180
17636.23 195
17637.49 159
17638.74 176
17640.00 194
17641.26 161
17642.51 158
17643.77 157
17645.02 182
17646.28 197
17647.53 193
17648.79 159
17650.04 170
17651.30 171
17652.56 171
17653.81 157
17655.07 164
17656.32 176
17657.58 170
17658.84 180
17660.09 191
17661.35 192
17662.60 170
17663.86 186
17665.12 168
17666.37 160
17667.63 158
17668.89 189
17670.14 155
17671.40 165
17672.66 157
17673.91 177
17675.17 166
17676.43 145
17677.68 163
17678.94 154
17680.20 165
17681.45 165
17682.71 156
17683.97 178
17685.22 154
17686.48 164
17687.74 181
17688.99 176
17690.25 174
17691.51 168
17692.77 154
17694.02 156
17695.28 156
17696.54 159
17697.80 150
17699.05 166
17700.31 144
17701.57 164
17702.83 162
17704.08 152
17705.34 173
17706.60 158
17707.86 171
17709.11 145
17710.37 186
17711.63 157
17712.89 156
17714.15 151
17715.40 190
17716.66 197
17717.92 157
17719.18 182
17720.44 166
17721.70 170
17722.95 177
17724.21 177
17725.47 158
17726.73 160
17727.99 159
17729.25 166
17730.51 168
17731.76 167
17733.02 170
17734.28 170
17735.54 175
17736.80 178
17738.06 182
17739.32 163
17740.58 150
17741.83 187
17743.09 165
17744.35 170
17745.61 182
17746.87 152
17748.13 179
17749.39 167
17750.65 183
17751.91 164
17753.17 164
17754.43 209
17755.69 155
17756.95 148
17758.21 168
17759.47 167
17760.73 178
17761.98 169
17763.24 143
17764.50 165
17765.76 188
17767.02 173
17768.28 144
17769.54 163
17770.80 163
17772.06 148
17773.32 161
17774.58 155
17775.84 166
17777.11 161
17778.37 173
17779.63 164
17780.89 145
17782.15 174
17783.41 150
17784.67 156
17785.93 171
17787.19 173
17788.45 173
17789.71 186
17790.97 182
17792.23 180
17793.49 186
17794.75 209
17796.01 165
17797.28 163
17798.54 170
17799.80 186
17801.06 159
17802.32 163
17803.58 166
17804.84 176
17806.10 168
17807.37 159
17808.63 154
17809.89 183
17811.15 151
17812.41 150
17813.67 167
17814.93 154
17816.20 163
17817.46 188
17818.72 171
17819.98 164
17821.24 167
17822.50 176
17823.77 195
17825.03 161
17826.29 156
17827.55 153
17828.81 171
17830.08 175
17831.34 145
17832.60 164
17833.86 145
17835.13 164
17836.39 146
17837.65 178
17838.91 163
17840.18 159
17841.44 167
17842.70 139
17843.96 139
17845.23 142
17846.49 169
17847.75 152
17849.01 143
17850.28 155
17851.54 167
17852.80 178
17854.07 145
17855.33 138
17856.59 164
17857.86 174
17859.12 172
17860.38 172
17861.65 170
17862.91 142
17864.17 152
17865.44 167
17866.70 169
17867.96 162
17869.23 143
17870.49 166
17871.75 161
17873.02 151
17874.28 161
17875.54 183
17876.81 164
17878.07 149
17879.34 166
17880.60 168
17881.86 172
17883.13 186
17884.39 191
17885.66 185
17886.92 145
17888.18 149
17889.45 171
17890.71 167
17891.98 146
17893.24 169
17894.51 164
17895.77 171
17897.04 153
17898.30 157
17899.56 155
17900.83 151
17902.09 146
17903.36 145
17904.62 164
17905.89 151
17907.15 156
17908.42 184
17909.68 159
17910.95 151
17912.21 145
17913.48 172
17914.74 156
17916.01 153
17917.27 187
17918.54 166
17919.80 179
17921.07 163
17922.34 172
17923.60 170
17924.87 152
17926.13 155
17927.40 161
17928.66 186
17929.93 166
17931.19 174
17932.46 151
17933.73 149
17934.99 157
17936.26 171
17937.52 121
17938.79 133
17940.06 148
17941.32 158
17942.59 143
17943.85 170
17945.12 177
17946.39 165
17947.65 187
17948.92 173
17950.19 166
17951.45 137
17952.72 171
17953.99 172
17955.25 193
17956.52 150
17957.79 178
17959.05 151
17960.32 170
17961.59 162
17962.85 173
17964.12 185
17965.39 194
17966.65 181
17967.92 147
17969.19 159
17970.45 184
17971.72 162
17972.99 160
17974.26 166
17975.52 186
17976.79 151
17978.06 172
17979.33 159
17980.59 181
17981.86 169
17983.13 156
17984.40 187
17985.66 185
17986.93 158
17988.20 183
17989.47 161
17990.73 200
17992.00 147
17993.27 163
17994.54 143
17995.81 178
17997.07 148
17998.34 168
17999.61 158
18000.88 166
18002.15 162
18003.42 150
18004.68 164
18005.95 188
18007.22 167
18008.49 161
18009.76 169
18011.03 133
18012.30 153
18013.56 147
18014.83 162
18016.10 157
18017.37 163
18018.64 158
18019.91 125
18021.18 167
18022.45 181
18023.71 158
18024.98 150
18026.25 198
18027.52 183
18028.79 177
18030.06 162
18031.33 148
18032.60 150
18033.87 174
18035.14 165
18036.41 148
18037.68 146
18038.95 158
18040.22 140
18041.49 155
18042.76 172
18044.02 162
18045.29 159
18046.56 145
18047.83 142
18049.10 141
18050.37 142
18051.64 155
18052.91 181
18054.18 167
18055.45 168
18056.72 147
18057.99 146
18059.27 159
18060.54 176
18061.81 161
18063.08 168
18064.35 166
18065.62 187
18066.89 181
18068.16 163
18069.43 169
18070.70 194
18071.97 176
18073.24 161
18074.51 143
18075.78 177
18077.05 172
18078.32 184
18079.60 152
18080.87 163
18082.14 188
18083.41 184
18084.68 179
18085.95 157
18087.22 129
18088.49 140
18089.77 177
18091.04 176
18092.31 148
18093.58 153
18094.85 168
18096.12 174
18097.39 140
18098.67 148
18099.94 146
18101.21 167
18102.48 190
18103.75 171
18105.02 130
18106.30 164
18107.57 180
18108.84 168
18110.11 177
18111.38 139
18112.66 150
18113.93 176
18115.20 160
18116.47 142
18117.75 148
18119.02 176
18120.29 195
18121.56 182
18122.84 170
18124.11 185
18125.38 151
18126.65 138
18127.93 144
18129.20 156
18130.47 144
18131.74 187
18133.02 186
18134.29 154
18135.56 169
18136.84 163
18138.11 206
18139.38 173
18140.66 167
18141.93 165
18143.20 155
18144.48 157
18145.75 155
18147.02 146
18148.30 169
18149.57 171
18150.84 176
18152.12 157
18153.39 169
18154.66 149
18155.94 162
18157.21 181
18158.48 169
18159.76 160
18161.03 184
18162.31 195
18163.58 154
18164.85 141
18166.13 186
18167.40 178
18168.68 180
18169.95 153
18171.22 160
18172.50 170
18173.77 139
18175.05 155
18176.32 167
18177.60 191
18178.87 157
18180.15 157
18181.42 150
18182.69 158
18183.97 149
18185.24 170
18186.52 168
18187.79 169
18189.07 162
18190.34 156
18191.62 159
18192.89 154
18194.17 153
18195.44 149
18196.72 178
18197.99 149
18199.27 140
18200.54 171
18201.82 162
18203.09 143
18204.37 163
18205.65 180
18206.92 164
18208.20 154
18209.47 149
18210.75 169
18212.02 148
18213.30 164
18214.57 140
18215.85 134
18217.13 132
18218.40 160
18219.68 163
18220.95 157
18222.23 162
18223.51 159
18224.78 170
18226.06 157
18227.33 163
18228.61 170
18229.89 148
18231.16 154
18232.44 155
18233.72 157
18234.99 150
18236.27 173
18237.55 163
18238.82 141
18240.10 127
18241.38 150
18242.65 181
18243.93 151
18245.21 143
18246.48 138
18247.76 186
18249.04 180
18250.31 149
18251.59 136
18252.87 147
18254.15 162
18255.42 157
18256.70 152
18257.98 146
18259.25 153
18260.53 157
18261.81 162
18263.09 167
18264.36 160
18265.64 162
18266.92 158
18268.20 158
18269.47 180
18270.75 173
18272.03 170
18273.31 167
18274.59 149
18275.86 141
18277.14 131
18278.42 171
18279.70 150
18280.98 172
18282.25 152
18283.53 157
18284.81 151
18286.09 153
18287.37 169
18288.64 156
18289.92 151
18291.20 154
18292.48 179
18293.76 170
18295.04 162
18296.32 157
18297.59 171
18298.87 155
18300.15 164
18301.43 133
18302.71 172
18303.99 155
18305.27 149
18306.55 164
18307.83 167
18309.10 143
18310.38 157
18311.66 163
18312.94 134
18314.22 153
18315.50 149
18316.78 139
18318.06 142
18319.34 154
18320.62 159
18321.90 151
18323.18 133
18324.46 147
18325.74 137
18327.02 174
18328.30 154
18329.58 135
18330.86 154
18332.14 171
18333.41 160
18334.69 141
18335.97 177
18337.25 146
18338.54 184
18339.82 177
18341.10 151
18342.38 131
18343.66 152
18344.94 138
18346.22 117
18347.50 144
18348.78 147
18350.06 136
18351.34 158
18352.62 161
18353.90 167
18355.18 182
18356.46 158
18357.74 149
18359.02 178
18360.30 163
18361.58 139
18362.87 139
18364.15 153
18365.43 169
18366.71 142
18367.99 166
18369.27 171
18370.55 178
18371.83 151
18373.11 165
18374.40 166
18375.68 159
18376.96 146
18378.24 158
18379.52 158
18380.80 156
18382.08 146
18383.37 124
18384.65 183
18385.93 153
18387.21 150
18388.49 161
18389.78 157
18391.06 168
18392.34 176
18393.62 178
18394.90 142
18396.19 160
18397.47 185
18398.75 151
18400.03 115
18401.31 156
18402.60 166
18403.88 172
18405.16 165
18406.44 172
18407.73 175
18409.01 157
18410.29 152
18411.57 119
18412.86 150
18414.14 127
18415.42 152
18416.71 156
18417.99 154
18419.27 171
18420.55 179
18421.84 144
18423.12 152
18424.40 131
18425.69 194
18426.97 171
18428.25 146
18429.54 137
18430.82 159
18432.10 169
18433.39 181
18434.67 176
18435.95 145
18437.24 162
18438.52 157
18439.80 178
18441.09 177
18442.37 181
18443.66 183
18444.94 184
18446.22 184
18447.51 177
18448.79 167
18450.08 175
18451.36 173
18452.64 172
18453.93 166
18455.21 165
18456.50 182
18457.78 171
18459.06 165
18460.35 136
18461.63 146
18462.92 155
18464.20 151
18465.49 172
18466.77 168
18468.06 146
18469.34 167
18470.63 168
18471.91 137
18473.19 171
18474.48 183
18475.76 174
18477.05 180
18478.33 177
18479.62 142
18480.90 153
18482.19 130
18483.47 160
18484.76 163
18486.05 163
18487.33 152
18488.62 134
18489.90 147
18491.19 187
18492.47 171
18493.76 181
18495.04 166
18496.33 165
18497.61 148
18498.90 161
18500.19 140
18501.47 159
18502.76 161
18504.04 153
18505.33 142
18506.62 172
18507.90 160
18509.19 119
18510.47 131
18511.76 143
18513.05 161
18514.33 153
18515.62 147
18516.90 155
18518.19 170
18519.48 167
18520.76 145
18522.05 164
18523.34 165
18524.62 134
18525.91 141
18527.20 140
18528.48 165
18529.77 162
18531.06 153
18532.34 150
18533.63 123
18534.92 158
18536.21 171
18537.49 179
18538.78 144
18540.07 162
18541.35 152
18542.64 175
18543.93 171
18545.22 170
18546.50 160
18547.79 177
18549.08 173
18550.37 155
18551.65 146
18552.94 134
18554.23 167
18555.52 178
18556.80 181
18558.09 166
18559.38 181
18560.67 138
18561.95 168
18563.24 172
18564.53 166
18565.82 171
18567.11 145
18568.39 163
18569.68 118
18570.97 173
18572.26 150
18573.55 167
18574.84 162
18576.12 152
18577.41 149
18578.70 173
18579.99 177
18581.28 147
18582.57 173
18583.86 158
18585.14 173
18586.43 161
18587.72 163
18589.01 160
18590.30 160
18591.59 173
18592.88 163
18594.17 175
18595.46 146
18596.74 162
18598.03 155
18599.32 171
18600.61 194
18601.90 172
18603.19 150
18604.48 166
18605.77 154
18607.06 161
18608.35 148
18609.64 162
18610.93 155
18612.22 176
18613.51 146
18614.80 156
18616.09 192
18617.38 159
18618.67 169
18619.96 152
18621.25 170
18622.54 206
18623.83 203
18625.12 166
18626.41 153
18627.70 156
18628.99 178
18630.28 183
18631.57 172
18632.86 161
18634.15 163
18635.44 174
18636.73 155
18638.02 147
18639.31 183
18640.60 166
18641.89 181
18643.18 149
18644.47 120
18645.76 158
18647.06 164
18648.35 179
18649.64 178
18650.93 168
18652.22 157
18653.51 180
18654.80 190
18656.09 155
18657.38 133
18658.68 179
18659.97 180
18661.26 158
18662.55 154
18663.84 140
18665.13 159
18666.42 125
18667.72 145
18669.01 134
18670.30 148
18671.59 163
18672.88 166
18674.17 146
18675.47 162
18676.76 178
18678.05 165
18679.34 147
18680.63 160
18681.93 159
18683.22 177
18684.51 180
18685.80 138
18687.09 163
18688.39 153
18689.68 185
18690.97 173
18692.26 175
18693.56 150
18694.85 161
18696.14 157
18697.43 151
18698.73 147
18700.02 163
18701.31 142
18702.60 163
18703.90 160
18705.19 140
18706.48 158
18707.78 159
18709.07 165
18710.36 166
18711.66 169
18712.95 148
18714.24 163
18715.54 145
18716.83 133
18718.12 143
18719.42 162
18720.71 172
18722.00 153
18723.30 173
18724.59 150
18725.88 170
18727.18 137
18728.47 135
18729.76 144
18731.06 144
18732.35 165
18733.65 149
18734.94 141
18736.23 117
18737.53 154
18738.82 166
18740.12 162
18741.41 140
18742.70 143
18744.00 147
18745.29 170
18746.59 145
18747.88 156
18749.18 153
18750.47 164
18751.76 154
18753.06 141
18754.35 141
18755.65 161
18756.94 128
18758.24 150
18759.53 151
18760.83 178
18762.12 159
18763.42 139
18764.71 137
18766.01 154
18767.30 163
18768.60 155
18769.89 193
18771.19 155
18772.48 141
18773.78 145
18775.07 146
18776.37 122
18777.66 140
18778.96 138
18780.25 151
18781.55 145
18782.85 144
18784.14 125
18785.44 133
18786.73 155
18788.03 159
18789.32 107
18790.62 142
18791.92 170
18793.21 160
18794.51 142
18795.80 141
18797.10 146
18798.40 149
18799.69 148
18800.99 134
18802.28 148
18803.58 138
18804.88 149
18806.17 132
18807.47 129
18808.77 129
18810.06 159
18811.36 183
18812.66 146
18813.95 132
18815.25 140
18816.55 161
18817.84 159
18819.14 128
18820.44 134
18821.73 112
18823.03 147
18824.33 127
18825.62 119
18826.92 139
18828.22 141
18829.52 145
18830.81 158
18832.11 148
18833.41 162
18834.71 152
18836.00 153
18837.30 135
18838.60 146
18839.90 155
18841.19 132
18842.49 131
18843.79 130
18845.09 142
18846.38 148
18847.68 157
18848.98 148
18850.28 134
18851.58 120
18852.87 158
18854.17 147
18855.47 152
18856.77 139
18858.07 153
18859.36 140
18860.66 142
18861.96 162
18863.26 151
18864.56 135
18865.86 135
18867.15 146
18868.45 142
18869.75 135
18871.05 132
18872.35 142
18873.65 126
18874.95 142
18876.24 124
18877.54 117
18878.84 147
18880.14 155
18881.44 142
18882.74 135
18884.04 131
18885.34 135
18886.64 128
18887.94 155
18889.24 148
18890.53 145
18891.83 159
18893.13 139
18894.43 143
18895.73 167
18897.03 131
18898.33 133
18899.63 130
18900.93 140
18902.23 155
18903.53 143
18904.83 164
18906.13 149
18907.43 151
18908.73 133
18910.03 133
18911.33 141
18912.63 145
18913.93 141
18915.23 141
18916.53 138
18917.83 155
18919.13 150
18920.43 157
18921.73 136
18923.03 149
18924.33 136
18925.63 166
18926.93 143
18928.23 157
18929.53 122
18930.84 133
18932.14 135
18933.44 139
18934.74 144
18936.04 153
18937.34 150
18938.64 137
18939.94 139
18941.24 149
18942.54 162
18943.84 181
18945.15 160
18946.45 144
18947.75 167
18949.05 142
18950.35 134
18951.65 152
18952.95 164
18954.26 138
18955.56 144
18956.86 144
18958.16 164
18959.46 158
18960.76 143
18962.07 125
18963.37 134
18964.67 148
18965.97 149
18967.27 157
18968.57 151
18969.88 143
18971.18 128
18972.48 137
18973.78 147
18975.09 146
18976.39 141
18977.69 141
18978.99 152
18980.29 147
18981.60 146
18982.90 149
18984.20 161
18985.50 140
18986.81 136
18988.11 131
18989.41 157
18990.72 137
18992.02 143
18993.32 147
18994.62 153
18995.93 128
18997.23 158
18998.53 157
18999.84 156
19001.14 134
19002.44 175
19003.75 152
19005.05 122
19006.35 148
19007.66 124
19008.96 134
19010.26 142
19011.57 145
19012.87 157
19014.17 138
19015.48 158
19016.78 153
19018.08 134
19019.39 150
19020.69 136
19021.99 171
19023.30 137
19024.60 137
19025.91 137
19027.21 140
19028.51 160
19029.82 140
19031.12 119
19032.43 146
19033.73 177
19035.04 128
19036.34 126
19037.64 136
19038.95 119
19040.25 147
19041.56 130
19042.86 138
19044.17 139
19045.47 143
19046.78 140
19048.08 134
19049.39 144
19050.69 163
19052.00 143
19053.30 127
19054.61 150
19055.91 154
19057.22 147
19058.52 141
19059.83 118
19061.13 139
19062.44 145
19063.74 135
19065.05 146
19066.35 141
19067.66 122
19068.96 129
19070.27 156
19071.57 144
19072.88 129
19074.18 141
19075.49 158
19076.80 160
19078.10 132
19079.41 124
19080.71 143
19082.02 158
19083.33 124
19084.63 142
19085.94 130
19087.24 169
19088.55 181
19089.86 173
19091.16 155
19092.47 163
19093.77 142
19095.08 127
19096.39 148
19097.69 147
19099.00 126
19100.31 158
19101.61 138
19102.92 138
19104.23 133
19105.53 151
19106.84 122
19108.15 113
19109.45 140
19110.76 142
19112.07 161
19113.37 151
19114.68 133
19115.99 141
19117.30 138
19118.60 154
19119.91 157
19121.22 148
19122.52 143
19123.83 159
19125.14 149
19126.45 156
19127.75 135
19129.06 143
19130.37 151
19131.68 174
19132.98 133
19134.29 137
19135.60 170
19136.91 136
19138.22 162
19139.52 143
19140.83 144
19142.14 140
19143.45 150
19144.76 151
19146.06 129
19147.37 128
19148.68 168
19149.99 132
19151.30 145
19152.60 124
19153.91 135
19155.22 162
19156.53 179
19157.84 157
19159.15 121
19160.46 150
19161.76 135
19163.07 169
19164.38 133
19165.69 136
19167.00 166
19168.31 165
19169.62 170
19170.93 130
19172.23 147
19173.54 157
19174.85 159
19176.16 149
19177.47 130
19178.78 127
19180.09 150
19181.40 168
19182.71 151
19184.02 119
19185.33 146
19186.64 142
19187.95 158
19189.26 138
19190.57 123
19191.87 143
19193.18 172
19194.49 135
19195.80 126
19197.11 137
19198.42 134
19199.73 146
19201.04 140
19202.35 129
19203.66 149
19204.97 147
19206.28 137
19207.59 149
19208.90 143
19210.21 154
19211.53 191
19212.84 149
19214.15 145
19215.46 132
19216.77 146
19218.08 141
19219.39 127
19220.70 132
19222.01 139
19223.32 158
19224.63 137
19225.94 140
19227.25 127
19228.56 149
19229.87 159
19231.19 139
19232.50 150
19233.81 159
19235.12 173
19236.43 157
19237.74 145
19239.05 124
19240.36 143
19241.68 146
19242.99 159
19244.30 138
19245.61 133
19246.92 127
19248.23 154
19249.54 129
19250.86 116
19252.17 131
19253.48 174
19254.79 156
19256.10 136
19257.42 157
19258.73 138
19260.04 142
19261.35 122
19262.66 149
19263.98 164
19265.29 130
19266.60 136
19267.91 133
19269.22 139
19270.54 128
19271.85 144
19273.16 167
19274.47 156
19275.79 152
19277.10 160
19278.41 143
19279.72 153
19281.04 133
19282.35 141
19283.66 147
19284.98 148
19286.29 148
19287.60 160
19288.91 137
19290.23 129
19291.54 147
19292.85 126
19294.17 162
19295.48 143
19296.79 151
19298.11 129
19299.42 128
19300.73 134
19302.05 129
19303.36 146
19304.67 123
19305.99 137
19307.30 142
19308.61 125
19309.93 143
19311.24 135
19312.56 133
19313.87 148
19315.18 142
19316.50 143
19317.81 160
19319.13 145
19320.44 130
19321.75 143
19323.07 128
19324.38 138
19325.70 137
19327.01 154
19328.32 136
19329.64 121
19330.95 129
19332.27 129
19333.58 161
19334.90 168
19336.21 150
19337.53 141
19338.84 152
19340.16 140
19341.47 121
19342.79 134
19344.10 125
19345.42 150
19346.73 148
19348.05 147
19349.36 143
19350.68 131
19351.99 150
19353.31 146
19354.62 153
19355.94 143
19357.25 148
19358.57 139
19359.88 142
19361.20 145
19362.51 132
19363.83 136
19365.14 165
19366.46 129
19367.78 159
19369.09 134
19370.41 139
19371.72 143
19373.04 128
19374.35 132
19375.67 158
19376.99 158
19378.30 124
19379.62 119
19380.93 108
19382.25 146
19383.57 147
19384.88 126
19386.20 126
19387.52 127
19388.83 127
19390.15 126
19391.47 135
19392.78 152
19394.10 139
19395.42 134
19396.73 149
19398.05 147
19399.37 144
19400.68 142
19402.00 141
19403.32 157
19404.63 138
19405.95 120
19407.27 146
19408.58 150
19409.90 173
19411.22 159
19412.54 129
19413.85 121
19415.17 154
19416.49 157
19417.80 124
19419.12 124
19420.44 159
19421.76 136
19423.07 121
19424.39 125
19425.71 140
19427.03 144
19428.35 161
19429.66 141
19430.98 113
19432.30 120
19433.62 146
19434.93 157
19436.25 130
19437.57 126
19438.89 124
19440.21 117
19441.53 135
19442.84 139
19444.16 131
19445.48 150
19446.80 136
19448.12 115
19449.44 119
19450.75 134
19452.07 153
19453.39 130
19454.71 169
19456.03 171
19457.35 129
19458.67 156
19459.98 153
19461.30 154
19462.62 138
19463.94 136
19465.26 138
19466.58 171
19467.90 158
19469.22 141
19470.54 138
19471.86 134
19473.18 152
19474.49 155
19475.81 136
19477.13 152
19478.45 156
19479.77 176
19481.09 136
19482.41 168
19483.73 165
19485.05 153
19486.37 145
19487.69 134
19489.01 136
19490.33 139
19491.65 148
19492.97 125
19494.29 147
19495.61 139
19496.93 163
19498.25 161
19499.57 140
19500.89 163
19502.21 129
19503.53 157
19504.85 155
19506.17 129
19507.49 137
19508.81 131
19510.13 147
19511.45 157
19512.77 141
19514.09 169
19515.42 148
19516.74 167
19518.06 149
19519.38 175
19520.70 164
19522.02 141
19523.34 142
19524.66 143
19525.98 137
19527.30 144
19528.62 121
19529.95 146
19531.27 144
19532.59 143
19533.91 159
19535.23 158
19536.55 158
19537.87 164
19539.20 147
19540.52 160
19541.84 163
19543.16 149
19544.48 152
19545.80 156
19547.13 170
19548.45 140
19549.77 143
19551.09 153
19552.41 140
19553.74 171
19555.06 147
19556.38 144
19557.70 124
19559.02 110
19560.35 144
19561.67 131
19562.99 139
19564.31 152
19565.64 149
19566.96 143
19568.28 144
19569.60 139
19570.93 157
19572.25 149
19573.57 152
19574.89 142
19576.22 125
19577.54 121
19578.86 142
19580.18 137
19581.51 158
19582.83 162
19584.15 149
19585.48 133
19586.80 135
19588.12 141
19589.45 142
19590.77 152
19592.09 134
19593.42 139
19594.74 142
19596.06 142
19597.39 120
19598.71 144
19600.03 141
19601.36 131
19602.68 129
19604.00 135
19605.33 149
19606.65 159
19607.98 123
19609.30 146
19610.62 138
19611.95 146
19613.27 147
19614.60 113
19615.92 123
19617.24 130
19618.57 135
19619.89 143
19621.22 115
19622.54 135
19623.87 146
19625.19 152
19626.51 142
19627.84 101
19629.16 141
19630.49 166
19631.81 155
19633.14 126
19634.46 157
19635.79 133
19637.11 147
19638.44 149
19639.76 147
19641.09 149
19642.41 134
19643.74 145
19645.06 126
19646.39 121
19647.71 139
19649.04 121
19650.36 130
19651.69 135
19653.01 148
19654.34 137
19655.66 142
19656.99 146
19658.32 123
19659.64 117
19660.97 137
19662.29 171
19663.62 143
19664.94 152
19666.27 132
19667.60 126
19668.92 153
19670.25 153
19671.57 128
19672.90 135
19674.23 143
19675.55 149
19676.88 133
19678.20 142
19679.53 157
19680.86 153
19682.18 151
19683.51 124
19684.84 125
19686.16 163
19687.49 140
19688.82 121
19690.14 108
19691.47 142
19692.80 125
19694.12 162
19695.45 146
19696.78 146
19698.10 149
19699.43 156
19700.76 138
19702.08 123
19703.41 124
19704.74 127
19706.07 148
19707.39 153
19708.72 165
19710.05 156
19711.37 164
19712.70 143
19714.03 152
19715.36 150
19716.68 125
19718.01 122
19719.34 140
19720.67 135
19721.99 137
19723.32 118
19724.65 131
19725.98 144
19727.31 161
19728.63 146
19729.96 137
19731.29 130
19732.62 146
19733.95 144
19735.27 168
19736.60 151
19737.93 133
19739.26 170
19740.59 150
19741.92 118
19743.24 148
19744.57 136
19745.90 167
19747.23 138
19748.56 131
19749.89 152
19751.22 134
19752.54 157
19753.87 165
19755.20 150
19756.53 141
19757.86 140
19759.19 151
19760.52 128
19761.85 124
19763.18 125
19764.50 134
19765.83 159
19767.16 159
19768.49 179
19769.82 149
19771.15 157
19772.48 171
19773.81 132
19775.14 130
19776.47 143
19777.80 136
19779.13 133
19780.46 134
19781.79 118
19783.12 117
19784.45 117
19785.78 140
19787.11 109
19788.44 149
19789.77 150
19791.10 146
19792.43 156
19793.76 127
19795.09 142
19796.42 135
19797.75 152
19799.08 125
19800.41 144
19801.74 141
19803.07 129
19804.40 127
19805.73 137
19807.06 147
19808.39 143
19809.72 144
19811.05 127
19812.38 162
19813.71 136
19815.05 151
19816.38 145
19817.71 173
19819.04 129
19820.37 118
19821.70 144
19823.03 140
19824.36 129
19825.69 121
19827.03 139
19828.36 149
19829.69 148
19831.02 131
19832.35 146
19833.68 139
19835.01 126
19836.35 129
19837.68 105
19839.01 130
19840.34 132
19841.67 154
19843.00 149
19844.34 121
19845.67 153
19847.00 143
19848.33 121
19849.66 126
19851.00 131
19852.33 133
19853.66 151
19854.99 119
19856.32 137
19857.66 153
19858.99 153
19860.32 155
19861.65 136
19862.99 150
19864.32 120
19865.65 130
19866.98 149
19868.32 126
19869.65 103
19870.98 122
19872.31 129
19873.65 141
19874.98 157
19876.31 145
19877.65 142
19878.98 145
19880.31 161
19881.65 142
19882.98 128
19884.31 133
19885.64 144
19886.98 154
19888.31 149
19889.64 140
19890.98 128
19892.31 136
19893.64 144
19894.98 139
19896.31 122
19897.65 131
19898.98 159
19900.31 172
19901.65 133
19902.98 140
19904.31 150
19905.65 152
19906.98 137
19908.32 126
19909.65 137
19910.98 135
19912.32 149
19913.65 148
19914.99 140
19916.32 149
19917.66 151
19918.99 142
19920.32 132
19921.66 139
19922.99 134
19924.33 135
19925.66 143
19927.00 137
19928.33 135
19929.67 155
19931.00 131
19932.34 115
19933.67 138
19935.01 133
19936.34 144
19937.68 137
19939.01 128
19940.35 136
19941.68 136
19943.02 155
19944.35 149
19945.69 129
19947.02 128
19948.36 132
19949.69 135
19951.03 127
19952.36 136
19953.70 129
19955.03 144
19956.37 168
19957.71 152
19959.04 152
19960.38 144
19961.71 146
19963.05 160
19964.38 155
19965.72 116
19967.06 155
19968.39 155
19969.73 170
19971.06 149
19972.40 130
19973.74 127
19975.07 137
19976.41 147
19977.75 141
19979.08 138
19980.42 128
19981.75 134
19983.09 118
19984.43 138
19985.76 147
19987.10 129
19988.44 152
19989.77 147
19991.11 132
19992.45 169
19993.78 151
19995.12 147
19996.46 131
19997.80 141
19999.13 140
20000.47 141
20001.81 131
20003.14 153
20004.48 144
20005.82 141
20007.16 141
20008.49 155
20009.83 137
20011.17 136
20012.51 140
20013.84 137
20015.18 141
20016.52 167
20017.86 170
20019.19 154
20020.53 144
20021.87 132
20023.21 164
20024.55 138
20025.88 151
20027.22 147
20028.56 134
20029.90 141
20031.24 151
20032.57 149
20033.91 130
20035.25 142
20036.59 148
20037.93 165
20039.26 127
20040.60 151
20041.94 136
20043.28 151
20044.62 138
20045.96 127
20047.30 129
20048.63 141
20049.97 154
20051.31 126
20052.65 144
20053.99 122
20055.33 143
20056.67 149
20058.01 140
20059.35 150
20060.69 132
20062.02 160
20063.36 145
20064.70 128
20066.04 137
20067.38 159
20068.72 151
20070.06 120
20071.40 145
20072.74 139
20074.08 138
20075.42 154
20076.76 146
20078.10 147
20079.44 155
20080.78 156
20082.12 142
20083.46 137
20084.80 137
20086.14 147
20087.48 140
20088.82 126
20090.16 140
20091.50 140
20092.84 148
20094.18 134
20095.52 117
20096.86 115
20098.20 137
20099.54 133
20100.88 150
20102.22 144
20103.56 124
20104.90 144
20106.24 188
20107.58 160
20108.92 141
20110.26 148
20111.60 166
20112.95 154
20114.29 136
20115.63 137
20116.97 165
20118.31 166
20119.65 131
20120.99 123
20122.33 141
20123.67 141
20125.02 152
20126.36 158
20127.70 145
20129.04 130
20130.38 135
20131.72 148
20133.06 152
20134.41 145
20135.75 161
