# Supplementary material for: MALDI-TOF MS typing enables the classification of brewing yeasts of the genus Saccharomyces to major beer styles
Source: PLoS One. 2017 Aug 9;12(8):e0181694. doi: 10.1371/journal.pone.0181694 (PMC5549903; doi:10.1371/journal.pone.0181694)
Supplement: S3 File — The directory includes 90 raw files and was zipped to “.zip”; the folder has three strains with 30 spectra per strain; S1 Text explains the raw files with an example and Table 1 represents the yeast strains used within the experiment. (ZIP) [file pone.0181694.s006.zip › 7-9/30256-177-OG-Koe-Koe-YPG-18h-E-E_2015-07-08_3_0_A9_1.dat]

2000.66 3363
2001.08 3308
2001.50 3021
2001.92 3174
2002.34 3296
2002.77 2965
2003.19 3005
2003.61 3159
2004.03 3007
2004.45 2863
2004.88 2878
2005.30 3040
2005.72 2996
2006.14 2914
2006.56 3105
2006.99 3173
2007.41 3244
2007.83 3384
2008.25 3475
2008.67 3457
2009.10 3555
2009.52 3335
2009.94 3618
2010.36 3416
2010.79 2986
2011.21 3287
2011.63 3311
2012.06 3062
2012.48 3205
2012.90 3292
2013.32 3064
2013.75 2767
2014.17 3010
2014.59 3190
2015.02 3034
2015.44 2913
2015.86 2912
2016.28 3142
2016.71 3077
2017.13 2908
2017.55 2968
2017.98 2788
2018.40 2782
2018.82 2840
2019.25 2851
2019.67 2817
2020.09 2865
2020.52 2818
2020.94 2814
2021.37 2952
2021.79 2824
2022.21 2752
2022.64 2892
2023.06 2919
2023.48 2867
2023.91 2923
2024.33 2798
2024.76 2950
2025.18 3005
2025.60 2889
2026.03 2815
2026.45 2822
2026.88 2711
2027.30 2847
2027.73 2806
2028.15 2718
2028.57 2667
2029.00 2566
2029.42 2619
2029.85 2817
2030.27 2735
2030.70 2431
2031.12 2733
2031.55 3236
2031.97 2891
2032.40 2647
2032.82 2803
2033.25 2962
2033.67 2724
2034.10 2694
2034.52 2772
2034.95 2979
2035.37 2899
2035.80 2868
2036.22 2865
2036.65 2951
2037.07 2984
2037.50 2830
2037.92 2875
2038.35 2804
2038.77 2905
2039.20 3056
2039.63 2904
2040.05 2679
2040.48 2855
2040.90 2830
2041.33 2946
2041.75 2751
2042.18 2785
2042.61 2834
2043.03 2862
2043.46 2785
2043.88 2660
2044.31 2904
2044.74 3029
2045.16 2958
2045.59 3107
2046.01 3133
2046.44 3114
2046.87 3213
2047.29 3140
2047.72 2848
2048.15 3098
2048.57 3177
2049.00 3015
2049.43 2859
2049.85 2864
2050.28 3121
2050.71 3202
2051.13 3034
2051.56 3447
2051.99 3474
2052.41 3232
2052.84 3227
2053.27 3465
2053.69 3471
2054.12 3358
2054.55 3319
2054.98 3751
2055.40 3729
2055.83 3636
2056.26 3167
2056.68 2987
2057.11 3009
2057.54 2922
2057.97 3147
2058.39 3073
2058.82 2845
2059.25 3051
2059.68 2780
2060.11 3153
2060.53 3001
2060.96 2836
2061.39 2992
2061.82 2907
2062.24 3004
2062.67 2982
2063.10 2982
2063.53 3199
2063.96 3243
2064.39 3413
2064.81 3918
2065.24 4192
2065.67 4580
2066.10 5143
2066.53 4702
2066.95 4900
2067.38 4887
2067.81 5196
2068.24 4203
2068.67 4152
2069.10 3672
2069.53 3440
2069.96 3490
2070.38 3702
2070.81 3814
2071.24 3534
2071.67 3585
2072.10 3559
2072.53 3753
2072.96 3675
2073.39 3663
2073.82 3648
2074.24 3428
2074.67 3320
2075.10 3333
2075.53 3011
2075.96 3262
2076.39 3346
2076.82 3512
2077.25 3297
2077.68 3124
2078.11 3241
2078.54 3534
2078.97 3291
2079.40 3086
2079.83 3183
2080.26 2976
2080.69 2908
2081.12 2906
2081.55 2872
2081.98 3064
2082.41 2885
2082.84 2812
2083.27 3060
2083.70 3109
2084.13 2937
2084.56 3046
2084.99 2842
2085.42 2861
2085.85 2971
2086.28 2736
2086.71 2756
2087.14 2999
2087.57 3036
2088.00 2756
2088.43 2611
2088.86 2701
2089.29 2742
2089.73 2941
2090.16 2934
2090.59 2895
2091.02 2923
2091.45 2730
2091.88 2618
2092.31 2740
2092.74 2764
2093.17 2708
2093.60 2624
2094.04 2911
2094.47 2790
2094.90 2528
2095.33 2729
2095.76 2758
2096.19 2625
2096.62 2587
2097.06 2805
2097.49 2532
2097.92 2634
2098.35 2869
2098.78 2790
2099.21 2803
2099.65 2581
2100.08 2651
2100.51 2580
2100.94 2616
2101.37 2701
2101.81 2480
2102.24 2395
2102.67 2433
2103.10 2510
2103.53 2603
2103.97 2633
2104.40 2673
2104.83 2662
2105.26 2789
2105.70 2926
2106.13 2872
2106.56 3238
2106.99 3082
2107.43 2982
2107.86 3020
2108.29 2974
2108.72 3020
2109.16 3102
2109.59 2834
2110.02 2701
2110.46 2927
2110.89 3019
2111.32 3120
2111.75 2915
2112.19 2891
2112.62 3044
2113.05 2913
2113.49 2999
2113.92 2845
2114.35 2831
2114.79 2867
2115.22 2722
2115.65 2842
2116.09 2682
2116.52 2587
2116.95 2822
2117.39 2871
2117.82 2795
2118.26 2767
2118.69 2823
2119.12 2696
2119.56 2749
2119.99 2687
2120.42 2992
2120.86 2689
2121.29 2586
2121.73 2665
2122.16 2725
2122.59 2625
2123.03 2616
2123.46 2662
2123.90 2570
2124.33 2498
2124.77 2719
2125.20 2776
2125.64 2750
2126.07 2762
2126.50 2785
2126.94 2586
2127.37 2621
2127.81 2562
2128.24 2810
2128.68 2972
2129.11 2784
2129.55 2754
2129.98 2881
2130.42 2820
2130.85 2970
2131.29 2956
2131.72 2892
2132.16 3037
2132.59 2897
2133.03 2906
2133.46 2912
2133.90 2793
2134.33 2579
2134.77 2542
2135.20 2583
2135.64 2640
2136.08 2825
2136.51 2930
2136.95 2611
2137.38 2816
2137.82 2757
2138.25 2805
2138.69 2801
2139.13 2552
2139.56 2771
2140.00 2886
2140.43 2702
2140.87 2759
2141.31 2859
2141.74 2748
2142.18 2590
2142.61 2758
2143.05 2720
2143.49 2894
2143.92 2797
2144.36 2770
2144.80 2762
2145.23 2654
2145.67 2696
2146.11 2611
2146.54 2699
2146.98 2668
2147.42 2857
2147.85 2986
2148.29 2817
2148.73 2784
2149.16 2789
2149.60 3159
2150.04 3046
2150.47 3159
2150.91 3131
2151.35 2990
2151.79 2939
2152.22 2875
2152.66 3053
2153.10 2978
2153.53 2948
2153.97 3008
2154.41 2753
2154.85 2976
2155.28 3117
2155.72 3340
2156.16 3504
2156.60 3647
2157.03 3410
2157.47 3846
2157.91 3931
2158.35 3914
2158.79 3909
2159.22 3905
2159.66 3746
2160.10 3775
2160.54 3420
2160.98 3289
2161.41 3535
2161.85 3332
2162.29 3113
2162.73 2957
2163.17 3114
2163.60 3038
2164.04 2675
2164.48 2817
2164.92 2909
2165.36 2975
2165.80 2864
2166.24 2641
2166.67 2867
2167.11 2720
2167.55 2914
2167.99 2781
2168.43 2752
2168.87 2924
2169.31 2874
2169.75 2876
2170.19 3085
2170.62 3144
2171.06 3239
2171.50 3116
2171.94 3480
2172.38 3911
2172.82 3678
2173.26 3729
2173.70 3871
2174.14 4216
2174.58 4131
2175.02 4178
2175.46 4319
2175.90 4608
2176.34 4443
2176.78 4315
2177.22 4551
2177.66 4077
2178.10 3694
2178.54 3677
2178.97 3089
2179.41 2997
2179.85 3341
2180.29 2829
2180.74 3037
2181.18 3102
2181.62 2922
2182.06 2947
2182.50 2981
2182.94 3095
2183.38 3130
2183.82 2817
2184.26 2874
2184.70 2837
2185.14 2872
2185.58 2955
2186.02 2898
2186.46 2944
2186.90 2912
2187.34 2857
2187.78 2924
2188.22 3028
2188.66 3134
2189.11 2911
2189.55 3000
2189.99 3232
2190.43 3206
2190.87 3147
2191.31 3304
2191.75 2916
2192.19 2882
2192.63 2966
2193.08 3037
2193.52 3044
2193.96 3294
2194.40 3010
2194.84 3133
2195.28 3336
2195.72 3156
2196.17 3241
2196.61 3370
2197.05 3511
2197.49 3472
2197.93 3363
2198.37 3211
2198.82 3234
2199.26 3059
2199.70 2886
2200.14 2681
2200.58 3100
2201.03 2865
2201.47 2931
2201.91 3037
2202.35 2889
2202.80 2658
2203.24 2722
2203.68 2680
2204.12 3013
2204.57 2981
2205.01 3068
2205.45 2786
2205.89 2938
2206.34 3003
2206.78 2877
2207.22 3123
2207.66 2747
2208.11 2719
2208.55 2945
2208.99 2904
2209.44 2825
2209.88 2825
2210.32 2753
2210.76 2777
2211.21 2754
2211.65 2937
2212.09 2966
2212.54 2751
2212.98 2667
2213.42 2820
2213.87 2754
2214.31 2793
2214.75 2835
2215.20 2895
2215.64 2772
2216.09 2764
2216.53 2522
2216.97 2686
2217.42 2645
2217.86 2752
2218.30 2772
2218.75 2656
2219.19 2487
2219.64 2550
2220.08 2686
2220.52 2903
2220.97 2784
2221.41 2790
2221.86 3034
2222.30 2986
2222.75 3208
2223.19 3183
2223.63 3306
2224.08 3284
2224.52 3231
2224.97 3470
2225.41 3522
2225.86 3553
2226.30 3637
2226.75 3684
2227.19 3775
2227.64 3625
2228.08 3547
2228.53 3573
2228.97 3437
2229.42 3444
2229.86 3114
2230.31 2908
2230.75 3005
2231.20 2950
2231.64 3011
2232.09 3077
2232.53 2920
2232.98 2933
2233.42 2902
2233.87 2987
2234.31 2893
2234.76 2856
2235.20 2968
2235.65 2806
2236.10 2854
2236.54 2707
2236.99 2723
2237.43 2719
2237.88 2797
2238.32 2779
2238.77 2768
2239.22 2838
2239.66 2668
2240.11 2686
2240.55 2753
2241.00 2631
2241.45 2490
2241.89 2681
2242.34 2537
2242.79 2534
2243.23 2664
2243.68 2590
2244.12 2706
2244.57 2677
2245.02 2641
2245.46 2648
2245.91 2687
2246.36 2625
2246.80 2588
2247.25 2748
2247.70 2708
2248.14 2761
2248.59 2744
2249.04 2636
2249.49 2955
2249.93 2744
2250.38 2763
2250.83 2926
2251.27 2839
2251.72 2865
2252.17 2714
2252.62 2772
2253.06 2980
2253.51 2871
2253.96 2897
2254.40 2716
2254.85 2687
2255.30 2601
2255.75 2682
2256.20 2675
2256.64 2594
2257.09 2506
2257.54 2480
2257.99 2507
2258.43 2656
2258.88 2505
2259.33 2609
2259.78 2623
2260.23 2711
2260.67 2854
2261.12 3100
2261.57 3015
2262.02 3177
2262.47 3195
2262.92 3284
2263.36 3351
2263.81 3273
2264.26 3328
2264.71 3163
2265.16 3393
2265.61 3186
2266.05 3011
2266.50 2911
2266.95 2685
2267.40 2800
2267.85 2713
2268.30 2631
2268.75 2548
2269.20 2648
2269.65 2644
2270.09 2688
2270.54 2502
2270.99 2718
2271.44 2787
2271.89 2616
2272.34 2748
2272.79 2593
2273.24 2703
2273.69 2719
2274.14 2703
2274.59 2832
2275.04 2805
2275.49 2631
2275.94 2614
2276.38 2605
2276.83 2660
2277.28 2972
2277.73 2627
2278.18 2704
2278.63 2621
2279.08 2659
2279.53 2856
2279.98 3011
2280.43 2586
2280.88 2817
2281.33 2601
2281.78 2760
2282.23 2668
2282.68 2758
2283.13 2638
2283.59 2563
2284.04 2438
2284.49 2495
2284.94 2964
2285.39 2548
2285.84 2810
2286.29 2633
2286.74 2809
2287.19 2820
2287.64 2808
2288.09 3285
2288.54 3400
2288.99 3502
2289.44 3637
2289.89 4058
2290.35 4181
2290.80 4245
2291.25 4389
2291.70 4489
2292.15 4434
2292.60 4304
2293.05 3968
2293.50 3713
2293.96 3478
2294.41 3478
2294.86 3401
2295.31 3181
2295.76 2902
2296.21 2732
2296.66 2617
2297.12 2548
2297.57 2479
2298.02 2537
2298.47 2652
2298.92 2595
2299.38 2707
2299.83 2516
2300.28 2580
2300.73 2647
2301.18 2666
2301.64 2611
2302.09 2537
2302.54 2602
2302.99 2697
2303.44 2557
2303.90 2501
2304.35 2562
2304.80 2573
2305.25 2908
2305.71 2701
2306.16 2662
2306.61 2538
2307.07 2455
2307.52 2522
2307.97 2670
2308.42 2601
2308.88 2603
2309.33 2674
2309.78 2384
2310.23 2472
2310.69 2549
2311.14 2533
2311.59 2620
2312.05 2638
2312.50 2514
2312.95 2727
2313.41 2598
2313.86 2813
2314.31 2816
2314.77 2749
2315.22 2793
2315.67 2994
2316.13 2887
2316.58 2708
2317.04 2895
2317.49 2797
2317.94 2955
2318.40 3083
2318.85 2804
2319.30 2879
2319.76 2931
2320.21 2730
2320.67 2810
2321.12 2887
2321.57 2810
2322.03 2774
2322.48 2988
2322.94 3034
2323.39 3270
2323.85 3252
2324.30 3325
2324.75 3408
2325.21 3524
2325.66 3384
2326.12 3843
2326.57 4017
2327.03 3650
2327.48 3968
2327.94 4230
2328.39 3891
2328.85 3917
2329.30 3877
2329.76 4042
2330.21 4034
2330.67 4114
2331.12 4429
2331.58 4287
2332.03 4287
2332.49 3785
2332.94 3808
2333.40 3129
2333.85 2951
2334.31 3066
2334.76 2845
2335.22 2919
2335.67 2842
2336.13 2918
2336.58 3186
2337.04 2926
2337.50 3033
2337.95 3013
2338.41 2892
2338.86 2949
2339.32 2802
2339.77 2797
2340.23 3003
2340.69 2866
2341.14 2904
2341.60 2655
2342.05 2760
2342.51 2843
2342.97 2594
2343.42 2445
2343.88 2670
2344.34 2464
2344.79 2457
2345.25 2786
2345.70 2747
2346.16 2322
2346.62 2495
2347.07 2499
2347.53 2501
2347.99 2608
2348.44 2528
2348.90 2435
2349.36 2369
2349.81 2454
2350.27 2332
2350.73 2345
2351.19 2615
2351.64 2421
2352.10 2558
2352.56 2544
2353.01 2351
2353.47 2333
2353.93 2334
2354.39 2421
2354.84 2569
2355.30 2618
2355.76 2530
2356.22 2521
2356.67 2703
2357.13 2725
2357.59 2630
2358.05 2324
2358.50 2455
2358.96 2616
2359.42 2346
2359.88 2602
2360.33 2750
2360.79 2541
2361.25 2549
2361.71 2602
2362.17 2454
2362.62 2495
2363.08 2709
2363.54 2745
2364.00 2577
2364.46 2381
2364.92 2616
2365.37 2759
2365.83 2726
2366.29 2576
2366.75 2543
2367.21 2637
2367.67 2541
2368.12 2430
2368.58 2637
2369.04 2698
2369.50 2741
2369.96 2788
2370.42 2728
2370.88 2880
2371.34 2661
2371.80 2665
2372.25 2789
2372.71 2903
2373.17 2851
2373.63 3003
2374.09 3190
2374.55 3141
2375.01 3137
2375.47 2924
2375.93 2856
2376.39 2935
2376.85 3005
2377.31 2944
2377.77 2808
2378.23 2955
2378.69 2768
2379.15 2719
2379.61 2870
2380.06 2891
2380.52 2832
2380.98 2563
2381.44 2474
2381.90 2522
2382.36 2521
2382.82 2633
2383.28 2593
2383.74 2443
2384.20 2406
2384.67 2333
2385.13 2453
2385.59 2391
2386.05 2547
2386.51 2491
2386.97 2442
2387.43 2708
2387.89 2681
2388.35 2592
2388.81 2547
2389.27 2820
2389.73 2476
2390.19 2612
2390.65 2609
2391.11 2611
2391.57 2656
2392.03 2604
2392.50 2703
2392.96 2803
2393.42 2814
2393.88 2697
2394.34 2749
2394.80 2469
2395.26 2694
2395.72 2706
2396.19 2447
2396.65 2488
2397.11 2356
2397.57 2232
2398.03 2467
2398.49 2553
2398.95 2401
2399.42 2395
2399.88 2510
2400.34 2653
2400.80 2625
2401.26 2438
2401.73 2322
2402.19 2401
2402.65 2405
2403.11 2405
2403.57 2216
2404.04 2340
2404.50 2309
2404.96 2242
2405.42 2437
2405.88 2462
2406.35 2630
2406.81 2576
2407.27 2425
2407.73 2380
2408.20 2662
2408.66 2525
2409.12 2737
2409.58 2631
2410.05 2655
2410.51 2308
2410.97 2408
2411.43 2437
2411.90 2313
2412.36 2589
2412.82 2611
2413.29 2562
2413.75 2720
2414.21 2451
2414.68 2482
2415.14 2574
2415.60 2553
2416.07 2725
2416.53 2784
2416.99 2661
2417.46 2489
2417.92 2627
2418.38 2677
2418.85 2560
2419.31 2861
2419.77 2852
2420.24 2503
2420.70 2565
2421.16 2611
2421.63 2444
2422.09 2463
2422.56 2510
2423.02 2571
2423.48 2516
2423.95 2442
2424.41 2481
2424.88 2401
2425.34 2225
2425.80 2487
2426.27 2611
2426.73 2508
2427.20 2352
2427.66 2440
2428.13 2614
2428.59 2608
2429.05 2665
2429.52 2634
2429.98 2450
2430.45 2350
2430.91 2415
2431.38 2652
2431.84 2366
2432.31 2398
2432.77 2354
2433.24 2303
2433.70 2383
2434.17 2538
2434.63 2411
2435.10 2510
2435.56 2426
2436.03 2487
2436.49 2556
2436.96 2488
2437.42 2435
2437.89 2471
2438.35 2610
2438.82 2337
2439.28 2381
2439.75 2323
2440.22 2420
2440.68 2526
2441.15 2540
2441.61 2495
2442.08 2565
2442.54 2664
2443.01 2478
2443.48 2520
2443.94 2430
2444.41 2484
2444.87 2423
2445.34 2472
2445.81 2500
2446.27 2174
2446.74 2375
2447.20 2381
2447.67 2542
2448.14 2305
2448.60 2303
2449.07 2377
2449.54 2434
2450.00 2366
2450.47 2473
2450.94 2551
2451.40 2878
2451.87 2761
2452.34 2630
2452.80 2597
2453.27 2666
2453.74 2668
2454.20 2681
2454.67 2491
2455.14 2374
2455.60 2366
2456.07 2073
2456.54 2075
2457.01 2424
2457.47 2481
2457.94 2402
2458.41 2096
2458.88 2260
2459.34 2228
2459.81 2008
2460.28 2356
2460.74 2542
2461.21 2199
2461.68 2272
2462.15 2271
2462.62 2197
2463.08 2019
2463.55 2324
2464.02 2531
2464.49 2408
2464.95 2519
2465.42 2269
2465.89 2326
2466.36 2312
2466.83 2560
2467.30 2574
2467.76 2484
2468.23 2484
2468.70 2350
2469.17 2514
2469.64 2393
2470.10 2374
2470.57 2408
2471.04 2431
2471.51 2383
2471.98 2321
2472.45 2238
2472.92 2338
2473.39 2428
2473.85 2377
2474.32 2618
2474.79 2363
2475.26 2357
2475.73 2281
2476.20 2226
2476.67 2218
2477.14 2208
2477.61 2407
2478.07 2305
2478.54 2263
2479.01 2380
2479.48 2132
2479.95 2218
2480.42 2271
2480.89 2144
2481.36 2335
2481.83 2493
2482.30 2400
2482.77 2374
2483.24 2301
2483.71 2414
2484.18 2286
2484.65 2287
2485.12 2314
2485.59 2093
2486.06 2342
2486.53 2240
2487.00 2236
2487.47 2326
2487.94 2364
2488.41 2292
2488.88 2481
2489.35 2294
2489.82 2265
2490.29 2454
2490.76 2419
2491.23 2199
2491.70 2185
2492.17 2509
2492.64 2381
2493.11 2306
2493.58 2266
2494.05 2207
2494.52 2320
2494.99 2337
2495.47 2247
2495.94 2285
2496.41 2343
2496.88 2304
2497.35 2312
2497.82 2243
2498.29 2300
2498.76 2366
2499.23 2263
2499.70 2461
2500.18 2479
2500.65 2482
2501.12 2178
2501.59 2249
2502.06 2244
2502.53 2236
2503.00 2250
2503.48 2330
2503.95 2307
2504.42 2338
2504.89 2387
2505.36 2439
2505.83 2361
2506.31 2336
2506.78 2439
2507.25 2249
2507.72 2433
2508.19 2419
2508.67 2276
2509.14 2407
2509.61 2051
2510.08 2349
2510.56 2455
2511.03 2267
2511.50 2352
2511.97 2332
2512.44 2335
2512.92 2366
2513.39 2374
2513.86 2462
2514.33 2462
2514.81 2395
2515.28 2295
2515.75 2104
2516.23 2094
2516.70 2165
2517.17 2151
2517.64 2313
2518.12 2329
2518.59 2195
2519.06 2491
2519.54 2641
2520.01 2335
2520.48 2370
2520.96 2361
2521.43 2482
2521.90 2207
2522.38 2182
2522.85 2407
2523.32 2597
2523.80 2424
2524.27 2336
2524.74 2264
2525.22 2309
2525.69 2266
2526.16 2422
2526.64 2654
2527.11 2640
2527.59 2575
2528.06 2438
2528.53 2337
2529.01 2270
2529.48 2131
2529.96 2428
2530.43 2533
2530.90 2414
2531.38 2566
2531.85 2401
2532.33 2450
2532.80 2496
2533.28 2301
2533.75 2170
2534.22 2461
2534.70 2425
2535.17 2449
2535.65 2241
2536.12 2543
2536.60 2601
2537.07 2600
2537.55 2619
2538.02 2707
2538.50 2583
2538.97 2769
2539.45 2868
2539.92 2974
2540.40 3140
2540.87 2904
2541.35 2910
2541.82 3065
2542.30 3043
2542.77 2884
2543.25 2827
2543.72 2923
2544.20 3078
2544.67 2910
2545.15 2784
2545.62 2762
2546.10 2666
2546.58 2664
2547.05 2642
2547.53 2786
2548.00 2888
2548.48 2875
2548.95 2879
2549.43 2836
2549.91 2868
2550.38 3123
2550.86 2967
2551.33 2852
2551.81 2807
2552.29 2829
2552.76 2631
2553.24 2523
2553.72 2446
2554.19 2616
2554.67 2870
2555.14 2716
2555.62 2682
2556.10 2723
2556.57 2400
2557.05 2704
2557.53 2467
2558.00 2324
2558.48 2367
2558.96 2544
2559.43 2348
2559.91 2486
2560.39 2433
2560.87 2387
2561.34 2367
2561.82 2430
2562.30 2417
2562.77 2403
2563.25 2459
2563.73 2447
2564.21 2536
2564.68 2391
2565.16 2336
2565.64 2347
2566.11 2282
2566.59 2340
2567.07 2243
2567.55 2305
2568.03 2222
2568.50 2251
2568.98 2280
2569.46 2155
2569.94 2182
2570.41 2132
2570.89 2308
2571.37 2196
2571.85 2108
2572.33 2416
2572.80 2407
2573.28 2333
2573.76 2131
2574.24 2128
2574.72 2346
2575.19 2176
2575.67 2229
2576.15 2304
2576.63 2132
2577.11 2161
2577.59 2107
2578.07 1996
2578.54 1975
2579.02 2039
2579.50 2086
2579.98 2106
2580.46 2148
2580.94 2280
2581.42 2174
2581.90 2234
2582.37 1984
2582.85 2166
2583.33 2136
2583.81 2121
2584.29 2166
2584.77 2316
2585.25 2225
2585.73 2286
2586.21 2151
2586.69 2163
2587.17 2370
2587.65 2419
2588.13 2484
2588.61 2383
2589.08 2367
2589.56 2399
2590.04 2211
2590.52 2370
2591.00 2054
2591.48 2215
2591.96 2207
2592.44 2472
2592.92 2335
2593.40 2313
2593.88 2269
2594.36 2198
2594.84 2247
2595.32 2191
2595.80 2279
2596.28 2082
2596.76 2211
2597.24 2396
2597.72 2296
2598.21 2174
2598.69 2220
2599.17 2155
2599.65 2227
2600.13 2202
2600.61 2343
2601.09 2009
2601.57 2029
2602.05 2413
2602.53 2554
2603.01 2402
2603.49 2335
2603.97 2248
2604.45 2226
2604.94 2265
2605.42 2158
2605.90 2268
2606.38 2130
2606.86 2122
2607.34 2104
2607.82 2453
2608.30 2313
2608.79 2102
2609.27 2045
2609.75 2168
2610.23 2070
2610.71 2303
2611.19 2274
2611.68 2307
2612.16 2340
2612.64 2258
2613.12 2074
2613.60 2226
2614.08 2290
2614.57 2335
2615.05 2269
2615.53 2323
2616.01 2214
2616.49 2235
2616.98 2200
2617.46 2213
2617.94 2208
2618.42 2375
2618.91 2318
2619.39 2242
2619.87 2390
2620.35 2195
2620.84 2117
2621.32 2330
2621.80 2496
2622.28 2455
2622.77 2284
2623.25 2316
2623.73 2086
2624.21 2295
2624.70 2268
2625.18 2287
2625.66 2222
2626.15 2349
2626.63 2266
2627.11 2216
2627.60 2186
2628.08 2383
2628.56 2405
2629.05 2523
2629.53 2445
2630.01 2496
2630.50 2654
2630.98 2627
2631.46 2714
2631.95 2800
2632.43 2530
2632.91 2497
2633.40 2429
2633.88 2462
2634.36 2505
2634.85 2549
2635.33 2493
2635.82 2761
2636.30 2545
2636.78 2554
2637.27 2498
2637.75 2235
2638.24 2123
2638.72 2244
2639.20 2203
2639.69 2265
2640.17 2395
2640.66 2171
2641.14 2196
2641.63 2151
2642.11 2184
2642.60 2134
2643.08 2070
2643.56 1948
2644.05 2117
2644.53 2321
2645.02 2313
2645.50 2356
2645.99 2158
2646.47 2129
2646.96 2177
2647.44 2132
2647.93 2160
2648.41 2292
2648.90 2210
2649.38 2142
2649.87 2086
2650.35 2028
2650.84 2056
2651.32 2132
2651.81 2230
2652.30 2264
2652.78 2023
2653.27 2211
2653.75 2366
2654.24 2416
2654.72 2200
2655.21 2139
2655.69 2341
2656.18 2134
2656.67 1895
2657.15 1984
2657.64 2160
2658.12 2231
2658.61 2052
2659.10 2179
2659.58 2248
2660.07 2487
2660.55 2389
2661.04 2346
2661.53 2188
2662.01 2387
2662.50 2529
2662.99 2460
2663.47 2663
2663.96 2545
2664.44 2515
2664.93 2491
2665.42 2369
2665.90 2401
2666.39 2446
2666.88 2161
2667.36 2228
2667.85 2238
2668.34 2278
2668.83 2210
2669.31 2199
2669.80 2252
2670.29 2186
2670.77 2152
2671.26 2249
2671.75 2211
2672.24 2483
2672.72 2455
2673.21 2410
2673.70 2732
2674.18 2665
2674.67 2749
2675.16 2730
2675.65 2704
2676.13 2626
2676.62 2761
2677.11 2641
2677.60 2518
2678.09 2630
2678.57 2727
2679.06 2561
2679.55 2278
2680.04 2232
2680.53 2343
2681.01 2132
2681.50 2096
2681.99 2075
2682.48 2024
2682.97 2037
2683.45 2119
2683.94 2177
2684.43 2183
2684.92 2106
2685.41 2071
2685.90 2054
2686.38 2014
2686.87 2202
2687.36 2161
2687.85 2284
2688.34 2059
2688.83 2027
2689.32 2125
2689.81 2113
2690.29 2310
2690.78 2247
2691.27 2292
2691.76 2365
2692.25 2297
2692.74 2383
2693.23 2480
2693.72 2479
2694.21 2337
2694.70 2260
2695.19 2277
2695.68 2335
2696.16 2131
2696.65 2381
2697.14 2050
2697.63 2143
2698.12 2329
2698.61 2335
2699.10 2404
2699.59 2235
2700.08 2048
2700.57 2365
2701.06 2198
2701.55 2263
2702.04 2201
2702.53 2174
2703.02 2153
2703.51 2029
2704.00 2345
2704.49 2276
2704.98 2099
2705.47 2330
2705.96 2249
2706.45 2065
2706.94 1955
2707.43 2033
2707.92 1950
2708.41 2115
2708.91 2230
2709.40 2278
2709.89 2472
2710.38 2240
2710.87 2247
2711.36 2261
2711.85 2351
2712.34 2367
2712.83 2195
2713.32 2208
2713.81 2353
2714.30 2550
2714.80 2423
2715.29 2304
2715.78 2369
2716.27 2227
2716.76 2099
2717.25 2172
2717.74 2082
2718.23 2100
2718.73 2065
2719.22 2010
2719.71 2139
2720.20 2344
2720.69 2442
2721.18 2582
2721.68 2466
2722.17 2577
2722.66 2904
2723.15 3056
2723.64 2995
2724.14 2819
2724.63 2811
2725.12 2880
2725.61 2664
2726.10 2620
2726.60 2596
2727.09 2319
2727.58 2284
2728.07 2585
2728.56 2484
2729.06 2496
2729.55 2618
2730.04 2486
2730.53 2568
2731.03 2718
2731.52 2505
2732.01 2666
2732.51 2508
2733.00 2590
2733.49 2537
2733.98 2239
2734.48 2387
2734.97 2362
2735.46 2308
2735.96 2278
2736.45 2502
2736.94 2725
2737.43 2682
2737.93 2768
2738.42 2802
2738.91 2964
2739.41 2698
2739.90 2829
2740.39 2835
2740.89 2744
2741.38 2869
2741.88 2976
2742.37 2653
2742.86 2731
2743.36 2452
2743.85 2429
2744.34 2418
2744.84 2166
2745.33 2658
2745.83 2613
2746.32 2335
2746.81 2387
2747.31 2394
2747.80 2478
2748.30 2635
2748.79 2630
2749.28 2652
2749.78 2613
2750.27 2454
2750.77 2473
2751.26 2415
2751.76 2305
2752.25 2187
2752.74 2251
2753.24 2134
2753.73 2221
2754.23 2428
2754.72 2359
2755.22 2381
2755.71 2345
2756.21 2418
2756.70 2353
2757.20 2333
2757.69 2313
2758.19 2456
2758.68 2277
2759.18 2224
2759.67 2490
2760.17 2205
2760.66 1983
2761.16 2185
2761.65 2418
2762.15 2705
2762.64 2654
2763.14 2480
2763.64 2302
2764.13 2390
2764.63 2527
2765.12 2250
2765.62 2198
2766.11 2427
2766.61 2316
2767.11 2351
2767.60 2228
2768.10 2303
2768.59 2283
2769.09 2303
2769.59 2189
2770.08 2198
2770.58 2131
2771.07 2176
2771.57 2131
2772.07 2075
2772.56 2331
2773.06 2453
2773.56 2507
2774.05 2467
2774.55 2535
2775.04 2675
2775.54 2747
2776.04 2688
2776.53 2785
2777.03 2820
2777.53 2671
2778.03 2880
2778.52 3062
2779.02 2937
2779.52 2759
2780.01 2566
2780.51 2592
2781.01 2742
2781.50 2652
2782.00 2534
2782.50 2502
2783.00 2456
2783.49 2335
2783.99 2408
2784.49 2428
2784.99 2595
2785.48 2499
2785.98 2225
2786.48 2117
2786.98 2222
2787.47 2220
2787.97 2155
2788.47 2271
2788.97 2178
2789.46 2194
2789.96 2196
2790.46 2223
2790.96 2190
2791.46 2158
2791.95 2348
2792.45 2183
2792.95 2200
2793.45 2137
2793.95 2270
2794.44 2412
2794.94 2319
2795.44 2123
2795.94 2058
2796.44 2132
2796.94 2308
2797.44 2141
2797.93 2344
2798.43 2345
2798.93 2422
2799.43 2511
2799.93 2461
2800.43 2415
2800.93 2452
2801.43 2522
2801.92 2392
2802.42 2463
2802.92 2550
2803.42 2632
2803.92 2568
2804.42 2602
2804.92 2497
2805.42 2612
2805.92 2712
2806.42 2665
2806.92 2717
2807.42 2631
2807.91 2706
2808.41 2916
2808.91 2918
2809.41 2741
2809.91 2405
2810.41 2633
2810.91 2607
2811.41 2594
2811.91 2301
2812.41 2303
2812.91 2613
2813.41 2383
2813.91 2225
2814.41 2298
2814.91 2354
2815.41 2324
2815.91 2253
2816.41 2287
2816.91 2244
2817.41 2325
2817.91 2354
2818.41 2428
2818.91 2330
2819.42 2371
2819.92 2318
2820.42 2389
2820.92 2141
2821.42 2098
2821.92 2343
2822.42 2438
2822.92 2338
2823.42 2268
2823.92 2327
2824.42 2237
2824.92 2234
2825.42 2153
2825.93 2324
2826.43 2239
2826.93 2104
2827.43 2227
2827.93 2209
2828.43 2155
2828.93 1979
2829.43 2090
2829.94 2016
2830.44 2091
2830.94 2161
2831.44 1891
2831.94 1935
2832.44 2001
2832.95 2049
2833.45 2260
2833.95 2164
2834.45 2108
2834.95 2298
2835.45 2235
2835.96 2093
2836.46 2205
2836.96 2172
2837.46 2055
2837.97 2104
2838.47 2178
2838.97 2224
2839.47 2287
2839.97 2192
2840.48 2199
2840.98 2180
2841.48 2141
2841.98 2203
2842.49 2124
2842.99 2001
2843.49 2040
2843.99 2163
2844.50 2230
2845.00 2171
2845.50 2031
2846.01 2072
2846.51 2124
2847.01 2130
2847.51 1971
2848.02 2136
2848.52 2318
2849.02 2321
2849.53 2222
2850.03 2259
2850.53 2198
2851.04 2137
2851.54 2236
2852.04 2261
2852.55 2136
2853.05 2242
2853.55 2355
2854.06 2124
2854.56 1969
2855.06 2011
2855.57 2212
2856.07 1900
2856.58 2052
2857.08 2152
2857.58 2028
2858.09 2061
2858.59 2123
2859.10 1961
2859.60 2202
2860.10 2257
2860.61 2123
2861.11 2033
2861.62 2005
2862.12 2110
2862.62 2019
2863.13 2015
2863.63 2125
2864.14 1927
2864.64 2082
2865.15 2117
2865.65 2050
2866.16 2346
2866.66 2288
2867.17 2070
2867.67 2185
2868.18 2085
2868.68 2443
2869.19 2370
2869.69 2205
2870.20 2466
2870.70 2348
2871.21 2350
2871.71 2445
2872.22 2520
2872.72 2321
2873.23 2289
2873.73 2411
2874.24 2279
2874.74 2307
2875.25 2315
2875.75 2390
2876.26 2236
2876.76 2275
2877.27 2247
2877.78 2058
2878.28 2182
2878.79 2057
2879.29 2123
2879.80 2298
2880.30 2189
2880.81 2194
2881.32 1933
2881.82 2017
2882.33 2133
2882.83 2174
2883.34 2024
2883.85 2102
2884.35 2224
2884.86 2041
2885.37 2106
2885.87 1941
2886.38 2054
2886.88 2040
2887.39 2140
2887.90 2170
2888.40 2111
2888.91 2425
2889.42 2408
2889.92 2240
2890.43 2357
2890.94 2313
2891.45 2320
2891.95 2585
2892.46 2618
2892.97 2814
2893.47 2938
2893.98 3107
2894.49 3390
2894.99 3447
2895.50 3612
2896.01 3367
2896.52 3471
2897.02 3721
2897.53 3916
2898.04 3630
2898.55 3150
2899.05 2725
2899.56 2564
2900.07 2517
2900.58 2502
2901.08 2425
2901.59 2396
2902.10 2445
2902.61 2311
2903.12 2232
2903.62 2152
2904.13 2245
2904.64 2154
2905.15 2182
2905.66 2441
2906.16 2418
2906.67 2356
2907.18 2253
2907.69 2267
2908.20 2371
2908.71 2306
2909.21 2194
2909.72 2307
2910.23 2322
2910.74 2366
2911.25 2285
2911.76 2263
2912.26 2167
2912.77 2098
2913.28 2175
2913.79 2269
2914.30 2241
2914.81 2180
2915.32 2206
2915.83 2141
2916.34 2225
2916.85 2191
2917.35 2238
2917.86 2399
2918.37 2505
2918.88 2416
2919.39 2204
2919.90 2157
2920.41 2162
2920.92 2233
2921.43 2207
2921.94 2218
2922.45 2325
2922.96 2323
2923.47 2327
2923.98 2292
2924.49 2150
2925.00 2076
2925.51 2418
2926.02 2139
2926.53 2230
2927.04 2128
2927.55 2220
2928.06 2417
2928.57 2233
2929.08 2346
2929.59 2120
2930.10 2335
2930.61 2145
2931.12 1975
2931.63 2040
2932.14 1999
2932.65 1968
2933.16 2143
2933.67 2319
2934.18 2046
2934.69 1977
2935.20 1979
2935.71 2166
2936.22 2281
2936.73 2085
2937.25 2220
2937.76 2195
2938.27 2324
2938.78 2127
2939.29 2182
2939.80 2174
2940.31 2313
2940.82 2123
2941.33 2284
2941.85 2296
2942.36 2151
2942.87 1955
2943.38 2135
2943.89 2013
2944.40 2139
2944.91 2273
2945.43 2072
2945.94 2101
2946.45 2081
2946.96 2154
2947.47 2378
2947.98 2406
2948.50 2224
2949.01 2097
2949.52 2020
2950.03 2104
2950.54 2058
2951.06 1969
2951.57 1791
2952.08 2125
2952.59 2053
2953.10 2001
2953.62 2072
2954.13 2023
2954.64 2001
2955.15 2020
2955.67 1957
2956.18 1928
2956.69 2025
2957.20 2228
2957.72 1970
2958.23 1964
2958.74 1905
2959.25 2205
2959.77 2122
2960.28 1967
2960.79 2039
2961.31 1985
2961.82 2122
2962.33 2204
2962.85 2012
2963.36 2195
2963.87 2061
2964.39 2156
2964.90 2001
2965.41 2014
2965.93 2042
2966.44 2051
2966.95 2040
2967.47 2048
2967.98 2272
2968.49 2026
2969.01 1973
2969.52 2117
2970.03 2104
2970.55 2226
2971.06 1955
2971.58 2103
2972.09 2051
2972.60 2049
2973.12 2106
2973.63 2038
2974.15 2065
2974.66 2079
2975.17 2232
2975.69 2387
2976.20 2426
2976.72 2176
2977.23 2161
2977.74 2208
2978.26 2124
2978.77 2351
2979.29 2394
2979.80 2183
2980.32 2326
2980.83 2249
2981.35 2240
2981.86 2420
2982.38 2684
2982.89 2470
2983.41 2340
2983.92 2530
2984.44 2432
2984.95 2474
2985.47 2378
2985.98 2551
2986.50 2761
2987.01 2547
2987.53 2473
2988.04 2585
2988.56 2575
2989.07 2584
2989.59 2470
2990.10 2730
2990.62 2557
2991.13 2723
2991.65 2893
2992.17 2938
2992.68 2860
2993.20 2788
2993.71 2988
2994.23 2881
2994.74 2943
2995.26 2837
2995.78 2736
2996.29 3015
2996.81 2903
2997.32 3008
2997.84 2957
2998.36 3009
2998.87 2962
2999.39 2795
2999.91 3021
3000.42 3126
3000.94 3059
3001.45 3218
3001.97 3571
3002.49 3794
3003.00 4283
3003.52 4896
3004.04 5249
3004.55 5507
3005.07 6096
3005.59 6275
3006.10 5902
3006.62 5686
3007.14 5504
3007.66 5083
3008.17 4124
3008.69 3847
3009.21 3756
3009.72 3428
3010.24 2976
3010.76 2990
3011.28 2745
3011.79 2532
3012.31 2618
3012.83 2552
3013.35 2669
3013.86 2652
3014.38 2794
3014.90 2694
3015.42 2564
3015.93 2683
3016.45 2800
3016.97 2709
3017.49 2690
3018.00 2680
3018.52 2731
3019.04 2733
3019.56 2641
3020.08 2518
3020.59 2658
3021.11 2817
3021.63 2704
3022.15 2581
3022.67 2600
3023.19 2792
3023.70 2707
3024.22 2764
3024.74 2779
3025.26 2621
3025.78 2685
3026.30 2713
3026.81 2577
3027.33 2464
3027.85 2451
3028.37 2293
3028.89 2341
3029.41 2221
3029.93 2223
3030.45 2332
3030.97 2329
3031.48 2385
3032.00 2309
3032.52 2419
3033.04 2691
3033.56 2444
3034.08 2568
3034.60 2569
3035.12 2405
3035.64 2338
3036.16 2427
3036.68 2577
3037.20 2613
3037.72 2636
3038.24 2306
3038.76 2459
3039.27 2443
3039.79 2367
3040.31 2317
3040.83 2439
3041.35 2680
3041.87 2525
3042.39 2569
3042.91 2239
3043.43 2433
3043.95 2565
3044.47 2442
3044.99 2295
3045.51 2308
3046.03 2498
3046.56 2311
3047.08 2444
3047.60 2484
3048.12 2245
3048.64 2480
3049.16 2282
3049.68 2374
3050.20 2306
3050.72 2303
3051.24 2260
3051.76 2341
3052.28 2480
3052.80 2320
3053.32 2357
3053.84 2408
3054.37 2366
3054.89 2268
3055.41 2208
3055.93 2188
3056.45 2227
3056.97 2153
3057.49 2146
3058.01 2301
3058.53 2407
3059.06 2338
3059.58 2145
3060.10 2473
3060.62 2436
3061.14 2468
3061.66 2457
3062.19 2728
3062.71 2777
3063.23 2607
3063.75 2770
3064.27 2691
3064.79 2655
3065.32 2561
3065.84 2485
3066.36 2592
3066.88 2491
3067.40 2650
3067.93 2456
3068.45 2676
3068.97 2802
3069.49 2620
3070.02 2512
3070.54 2370
3071.06 2616
3071.58 2397
3072.10 2354
3072.63 2511
3073.15 2362
3073.67 2469
3074.20 2605
3074.72 2574
3075.24 2598
3075.76 2441
3076.29 2613
3076.81 2708
3077.33 2697
3077.86 2799
3078.38 2916
3078.90 2765
3079.42 3205
3079.95 3423
3080.47 3208
3080.99 3320
3081.52 3581
3082.04 3580
3082.56 3637
3083.09 3486
3083.61 3680
3084.13 3559
3084.66 3171
3085.18 3133
3085.71 3141
3086.23 3450
3086.75 3175
3087.28 3210
3087.80 3164
3088.32 3047
3088.85 3206
3089.37 3138
3089.90 3167
3090.42 2893
3090.94 3087
3091.47 3167
3091.99 3321
3092.52 3273
3093.04 3348
3093.57 3483
3094.09 3252
3094.61 3165
3095.14 3341
3095.66 3585
3096.19 3556
3096.71 3930
3097.24 3631
3097.76 3602
3098.29 3982
3098.81 4204
3099.34 4623
3099.86 5415
3100.39 6009
3100.91 7371
3101.44 8415
3101.96 10311
3102.49 11907
3103.01 13908
3103.54 15446
3104.06 16063
3104.59 16632
3105.11 16027
3105.64 14993
3106.16 13136
3106.69 10931
3107.21 9152
3107.74 7922
3108.26 6636
3108.79 6031
3109.32 5586
3109.84 5219
3110.37 5560
3110.89 5621
3111.42 6092
3111.94 5879
3112.47 5957
3113.00 5810
3113.52 5207
3114.05 5054
3114.57 4921
3115.10 4358
3115.63 4055
3116.15 4219
3116.68 4057
3117.21 3703
3117.73 3339
3118.26 3441
3118.78 3529
3119.31 3540
3119.84 3675
3120.36 3609
3120.89 3926
3121.42 3935
3121.94 3959
3122.47 4171
3123.00 4062
3123.52 4060
3124.05 4176
3124.58 3916
3125.11 3806
3125.63 3758
3126.16 3683
3126.69 3328
3127.21 3113
3127.74 3090
3128.27 3205
3128.80 3426
3129.32 3331
3129.85 3166
3130.38 3043
3130.91 3270
3131.43 3008
3131.96 2917
3132.49 3185
3133.02 3023
3133.54 2835
3134.07 2888
3134.60 2700
3135.13 2773
3135.65 2992
3136.18 2835
3136.71 2658
3137.24 2554
3137.77 2412
3138.29 2597
3138.82 2647
3139.35 2417
3139.88 2625
3140.41 2442
3140.94 2621
3141.46 2792
3141.99 2827
3142.52 2659
3143.05 2597
3143.58 2613
3144.11 2697
3144.64 2924
3145.16 2758
3145.69 2420
3146.22 2566
3146.75 2514
3147.28 2651
3147.81 2544
3148.34 2482
3148.87 2424
3149.40 2484
3149.92 2551
3150.45 2684
3150.98 2562
3151.51 2652
3152.04 2783
3152.57 2794
3153.10 2632
3153.63 2652
3154.16 2747
3154.69 2884
3155.22 2973
3155.75 2705
3156.28 2631
3156.81 2614
3157.34 2713
3157.87 2840
3158.40 2860
3158.93 2838
3159.46 3041
3159.99 2942
3160.52 2937
3161.05 2911
3161.58 2832
3162.11 2731
3162.64 2694
3163.17 2727
3163.70 2741
3164.23 2787
3164.76 2800
3165.29 2713
3165.82 2520
3166.35 2535
3166.88 2227
3167.41 2339
3167.94 2390
3168.47 2547
3169.00 2363
3169.53 2388
3170.06 2579
3170.59 2641
3171.12 2547
3171.65 2690
3172.19 2741
3172.72 2724
3173.25 2833
3173.78 3061
3174.31 3023
3174.84 3060
3175.37 2904
3175.90 2895
3176.44 2870
3176.97 3089
3177.50 3071
3178.03 2923
3178.56 2686
3179.09 2572
3179.62 2275
3180.16 2433
3180.69 2295
3181.22 2544
3181.75 2249
3182.28 2278
3182.81 2297
3183.35 2380
3183.88 2338
3184.41 2147
3184.94 2156
3185.47 2144
3186.01 2206
3186.54 2142
3187.07 2250
3187.60 2019
3188.14 1960
3188.67 2073
3189.20 2087
3189.73 2237
3190.26 2288
3190.80 2251
3191.33 2434
3191.86 2378
3192.39 2205
3192.93 1998
3193.46 2339
3193.99 2531
3194.53 2279
3195.06 2128
3195.59 2418
3196.12 2372
3196.66 2316
3197.19 2348
3197.72 2342
3198.26 2442
3198.79 2358
3199.32 2341
3199.86 2423
3200.39 2573
3200.92 2579
3201.46 2399
3201.99 2393
3202.52 2471
3203.06 2678
3203.59 2310
3204.12 2336
3204.66 2504
3205.19 2468
3205.73 2390
3206.26 2427
3206.79 2532
3207.33 2355
3207.86 2284
3208.39 2179
3208.93 2350
3209.46 2455
3210.00 2630
3210.53 2534
3211.07 2527
3211.60 2638
3212.13 2552
3212.67 2612
3213.20 2673
3213.74 2841
3214.27 2803
3214.81 2688
3215.34 2843
3215.88 2723
3216.41 2458
3216.94 2383
3217.48 2481
3218.01 2591
3218.55 2296
3219.08 2109
3219.62 2292
3220.15 2415
3220.69 2547
3221.22 2660
3221.76 2608
3222.29 2557
3222.83 2650
3223.36 2820
3223.90 2824
3224.43 2849
3224.97 2679
3225.51 2807
3226.04 2936
3226.58 3028
3227.11 2936
3227.65 2658
3228.18 2983
3228.72 2851
3229.25 2723
3229.79 2686
3230.33 2707
3230.86 2516
3231.40 2330
3231.93 2448
3232.47 2577
3233.01 2446
3233.54 2269
3234.08 2606
3234.61 2506
3235.15 2510
3235.69 2722
3236.22 2679
3236.76 2664
3237.30 2637
3237.83 2719
3238.37 2896
3238.91 2777
3239.44 2666
3239.98 2704
3240.51 2967
3241.05 2866
3241.59 3090
3242.13 3004
3242.66 3054
3243.20 2836
3243.74 2769
3244.27 3227
3244.81 2903
3245.35 3207
3245.88 3384
3246.42 3314
3246.96 3329
3247.50 3094
3248.03 3147
3248.57 3122
3249.11 3166
3249.64 3098
3250.18 2982
3250.72 3292
3251.26 3342
3251.79 3087
3252.33 3222
3252.87 3527
3253.41 3460
3253.95 3414
3254.48 3522
3255.02 3352
3255.56 3519
3256.10 3580
3256.64 3420
3257.17 3520
3257.71 3396
3258.25 3824
3258.79 4159
3259.33 4157
3259.86 4840
3260.40 4991
3260.94 5233
3261.48 6213
3262.02 6456
3262.56 6535
3263.09 7483
3263.63 7802
3264.17 8436
3264.71 8654
3265.25 10111
3265.79 10449
3266.33 10545
3266.87 11217
3267.40 12518
3267.94 12589
3268.48 12423
3269.02 11697
3269.56 11167
3270.10 10338
3270.64 8949
3271.18 7346
3271.72 6562
3272.26 5446
3272.80 4918
3273.33 4909
3273.87 4935
3274.41 4726
3274.95 4675
3275.49 4694
3276.03 4857
3276.57 4626
3277.11 4794
3277.65 4562
3278.19 4409
3278.73 4842
3279.27 4624
3279.81 4628
3280.35 4616
3280.89 4692
3281.43 5176
3281.97 5260
3282.51 4757
3283.05 4437
3283.59 4415
3284.13 4684
3284.67 4354
3285.21 4354
3285.75 4648
3286.29 4733
3286.83 4497
3287.37 4613
3287.91 4539
3288.45 4509
3289.00 4466
3289.54 4451
3290.08 4238
3290.62 3919
3291.16 4072
3291.70 4045
3292.24 3952
3292.78 4098
3293.32 4317
3293.86 4652
3294.40 4965
3294.95 5003
3295.49 5146
3296.03 5805
3296.57 5465
3297.11 5872
3297.65 5751
3298.19 5284
3298.74 5223
3299.28 5037
3299.82 4372
3300.36 4145
3300.90 3946
3301.44 3972
3301.98 3631
3302.53 3326
3303.07 3340
3303.61 3330
3304.15 3339
3304.69 3382
3305.24 3288
3305.78 3570
3306.32 3449
3306.86 3404
3307.40 3430
3307.95 3301
3308.49 3129
3309.03 3376
3309.57 3369
3310.12 3293
3310.66 3101
3311.20 3072
3311.74 3111
3312.29 3384
3312.83 3324
3313.37 3592
3313.91 3342
3314.46 3520
3315.00 3789
3315.54 4005
3316.09 3701
3316.63 3888
3317.17 3831
3317.71 4052
3318.26 4075
3318.80 3586
3319.34 3779
3319.89 3522
3320.43 3333
3320.97 3314
3321.52 3301
3322.06 3168
3322.60 2932
3323.15 3033
3323.69 2922
3324.23 2828
3324.78 3063
3325.32 3016
3325.86 3148
3326.41 2999
3326.95 2786
3327.50 2833
3328.04 2933
3328.58 2643
3329.13 2785
3329.67 2599
3330.22 2746
3330.76 2635
3331.30 2909
3331.85 3065
3332.39 3269
3332.94 3586
3333.48 3677
3334.03 3806
3334.57 4224
3335.11 4268
3335.66 4371
3336.20 4763
3336.75 4722
3337.29 4499
3337.84 4701
3338.38 4524
3338.93 4233
3339.47 4013
3340.02 3836
3340.56 3485
3341.11 3361
3341.65 3128
3342.20 3139
3342.74 2834
3343.29 2866
3343.83 2751
3344.38 2629
3344.92 2581
3345.47 2638
3346.01 2827
3346.56 2955
3347.10 2779
3347.65 2691
3348.19 2824
3348.74 2766
3349.29 3018
3349.83 3184
3350.38 3119
3350.92 3155
3351.47 2912
3352.01 2758
3352.56 3152
3353.11 3226
3353.65 2924
3354.20 2994
3354.74 2866
3355.29 2766
3355.84 2769
3356.38 2757
3356.93 2863
3357.47 2781
3358.02 2713
3358.57 2760
3359.11 2571
3359.66 2425
3360.21 2436
3360.75 2622
3361.30 2651
3361.85 2681
3362.39 2677
3362.94 2709
3363.49 2503
3364.03 2549
3364.58 2481
3365.13 2600
3365.67 2631
3366.22 2585
3366.77 2615
3367.31 2462
3367.86 2436
3368.41 2342
3368.96 2292
3369.50 2453
3370.05 2575
3370.60 2486
3371.15 2531
3371.69 2459
3372.24 2389
3372.79 2588
3373.34 2515
3373.88 2388
3374.43 2549
3374.98 2716
3375.53 2641
3376.07 2557
3376.62 2437
3377.17 2273
3377.72 2197
3378.27 2214
3378.81 2386
3379.36 2285
3379.91 2275
3380.46 2333
3381.01 2296
3381.55 2242
3382.10 2431
3382.65 2453
3383.20 2492
3383.75 2571
3384.30 2367
3384.84 2249
3385.39 2293
3385.94 2308
3386.49 2456
3387.04 2520
3387.59 2420
3388.14 2357
3388.69 2381
3389.23 2337
3389.78 2318
3390.33 2315
3390.88 2509
3391.43 2377
3391.98 2100
3392.53 1919
3393.08 2195
3393.63 2382
3394.18 2296
3394.72 2210
3395.27 2119
3395.82 2091
3396.37 2135
3396.92 2070
3397.47 2105
3398.02 2121
3398.57 2070
3399.12 2219
3399.67 2181
3400.22 2053
3400.77 1968
3401.32 2073
3401.87 2064
3402.42 2165
3402.97 2178
3403.52 2014
3404.07 2156
3404.62 2154
3405.17 2204
3405.72 2121
3406.27 2256
3406.82 2103
3407.37 2124
3407.92 2143
3408.47 1940
3409.02 1976
3409.57 2165
3410.12 2299
3410.67 2242
3411.22 2212
3411.78 2152
3412.33 2272
3412.88 2121
3413.43 2208
3413.98 2271
3414.53 2310
3415.08 2331
3415.63 2272
3416.18 2197
3416.73 2506
3417.28 2407
3417.84 2204
3418.39 2387
3418.94 2440
3419.49 2430
3420.04 2401
3420.59 2110
3421.14 2334
3421.69 2327
3422.25 2462
3422.80 2397
3423.35 2633
3423.90 2886
3424.45 3007
3425.00 2894
3425.56 2921
3426.11 3031
3426.66 2943
3427.21 2610
3427.76 2585
3428.32 2728
3428.87 2663
3429.42 2523
3429.97 2483
3430.52 2689
3431.08 2682
3431.63 2450
3432.18 2420
3432.73 2411
3433.29 2518
3433.84 2485
3434.39 2326
3434.94 2460
3435.50 2405
3436.05 2283
3436.60 2238
3437.15 2358
3437.71 2407
3438.26 2250
3438.81 2313
3439.37 2350
3439.92 2463
3440.47 2401
3441.02 2536
3441.58 2544
3442.13 2813
3442.68 2773
3443.24 2642
3443.79 2615
3444.34 2819
3444.90 2796
3445.45 2697
3446.00 2383
3446.56 2269
3447.11 2258
3447.66 2132
3448.22 2090
3448.77 2261
3449.33 2312
3449.88 2246
3450.43 2346
3450.99 2241
3451.54 2402
3452.09 2587
3452.65 2458
3453.20 2159
3453.76 2138
3454.31 2145
3454.86 2218
3455.42 2144
3455.97 2211
3456.53 2214
3457.08 2187
3457.64 2115
3458.19 2285
3458.75 2248
3459.30 2400
3459.85 2316
3460.41 2309
3460.96 2018
3461.52 1961
3462.07 2110
3462.63 2212
3463.18 2130
3463.74 2320
3464.29 2386
3464.85 2249
3465.40 2269
3465.96 2391
3466.51 2246
3467.07 2191
3467.62 2271
3468.18 2624
3468.73 2452
3469.29 2539
3469.84 2487
3470.40 2623
3470.95 2674
3471.51 2782
3472.07 2829
3472.62 2714
3473.18 2754
3473.73 2742
3474.29 2804
3474.84 2774
3475.40 3067
3475.96 2692
3476.51 2709
3477.07 2886
3477.62 2984
3478.18 3030
3478.74 3374
3479.29 3512
3479.85 3313
3480.40 3467
3480.96 3392
3481.52 3347
3482.07 3467
3482.63 3232
3483.19 3102
3483.74 3100
3484.30 3246
3484.86 3423
3485.41 3633
3485.97 3434
3486.53 3270
3487.08 3816
3487.64 3535
3488.20 3789
3488.75 4670
3489.31 5181
3489.87 5897
3490.42 6692
3490.98 7474
3491.54 8688
3492.09 9805
3492.65 10761
3493.21 11324
3493.77 11315
3494.32 10358
3494.88 9961
3495.44 9494
3496.00 8672
3496.55 8384
3497.11 8236
3497.67 8201
3498.23 9209
3498.78 9726
3499.34 10358
3499.90 12007
3500.46 11802
3501.01 11400
3501.57 10907
3502.13 9984
3502.69 9550
3503.25 8837
3503.80 7594
3504.36 6689
3504.92 6449
3505.48 5912
3506.04 5561
3506.60 5447
3507.15 5742
3507.71 5613
3508.27 5129
3508.83 4914
3509.39 4787
3509.95 4713
3510.50 4611
3511.06 4357
3511.62 4192
3512.18 4373
3512.74 4059
3513.30 4189
3513.86 4007
3514.42 3660
3514.98 3780
3515.53 3773
3516.09 3482
3516.65 3498
3517.21 3537
3517.77 3392
3518.33 3119
3518.89 3165
3519.45 3196
3520.01 3142
3520.57 3353
3521.13 3288
3521.69 3025
3522.25 3129
3522.81 2945
3523.36 2911
3523.92 2696
3524.48 2906
3525.04 3018
3525.60 2766
3526.16 2867
3526.72 2707
3527.28 2665
3527.84 2626
3528.40 2642
3528.96 2941
3529.52 2908
3530.08 2543
3530.64 2539
3531.20 2498
3531.76 2815
3532.32 2871
3532.89 2913
3533.45 2591
3534.01 2619
3534.57 2590
3535.13 2809
3535.69 2680
3536.25 2763
3536.81 2765
3537.37 2822
3537.93 2627
3538.49 2602
3539.05 2715
3539.61 2688
3540.17 2617
3540.74 2737
3541.30 2900
3541.86 2611
3542.42 2393
3542.98 2404
3543.54 2260
3544.10 2384
3544.66 2467
3545.22 2499
3545.79 2707
3546.35 2699
3546.91 2809
3547.47 2760
3548.03 2766
3548.59 2418
3549.16 2556
3549.72 2592
3550.28 2601
3550.84 2585
3551.40 2406
3551.96 2403
3552.53 2409
3553.09 2381
3553.65 2472
3554.21 2218
3554.77 2192
3555.34 2256
3555.90 2383
3556.46 2227
3557.02 2303
3557.59 2293
3558.15 2358
3558.71 2109
3559.27 2311
3559.84 2256
3560.40 2170
3560.96 2011
3561.52 2341
3562.09 2180
3562.65 2199
3563.21 2106
3563.77 2114
3564.34 2031
3564.90 2133
3565.46 2130
3566.03 2091
3566.59 2011
3567.15 2186
3567.72 2249
3568.28 2086
3568.84 2178
3569.41 2034
3569.97 2102
3570.53 2188
3571.10 2157
3571.66 2178
3572.22 2051
3572.79 2211
3573.35 2169
3573.91 2252
3574.48 2300
3575.04 2299
3575.60 2194
3576.17 2393
3576.73 2473
3577.30 2301
3577.86 2357
3578.42 2370
3578.99 2258
3579.55 2048
3580.12 2022
3580.68 2067
3581.24 2141
3581.81 2328
3582.37 2264
3582.94 2351
3583.50 2279
3584.07 2180
3584.63 2433
3585.20 2500
3585.76 2353
3586.32 2355
3586.89 2407
3587.45 2386
3588.02 2383
3588.58 2110
3589.15 1992
3589.71 2139
3590.28 1884
3590.84 1950
3591.41 2113
3591.97 2072
3592.54 2027
3593.10 1961
3593.67 1978
3594.23 2021
3594.80 2142
3595.36 2006
3595.93 2100
3596.50 1940
3597.06 1856
3597.63 2127
3598.19 2001
3598.76 1906
3599.32 2036
3599.89 1860
3600.45 1953
3601.02 2002
3601.59 1973
3602.15 1999
3602.72 1894
3603.28 1840
3603.85 1960
3604.42 1951
3604.98 2037
3605.55 2176
3606.11 2074
3606.68 1914
3607.25 1858
3607.81 1963
3608.38 1844
3608.95 1836
3609.51 1792
3610.08 1892
3610.65 1840
3611.21 1925
3611.78 1817
3612.35 1877
3612.91 1707
3613.48 1899
3614.05 1951
3614.61 1768
3615.18 1969
3615.75 2095
3616.31 2161
3616.88 2055
3617.45 2058
3618.01 2145
3618.58 2163
3619.15 2153
3619.72 2066
3620.28 2007
3620.85 2095
3621.42 1944
3621.99 1859
3622.55 1955
3623.12 1925
3623.69 2062
3624.26 2075
3624.82 1791
3625.39 1858
3625.96 1886
3626.53 1903
3627.09 2031
3627.66 2008
3628.23 1855
3628.80 1896
3629.37 1999
3629.93 1797
3630.50 1916
3631.07 1899
3631.64 2016
3632.21 1937
3632.77 2031
3633.34 1926
3633.91 1892
3634.48 1778
3635.05 1874
3635.62 1860
3636.19 1945
3636.75 1976
3637.32 1823
3637.89 1954
3638.46 2014
3639.03 1918
3639.60 1873
3640.17 2057
3640.73 2285
3641.30 2174
3641.87 2041
3642.44 2154
3643.01 2197
3643.58 2399
3644.15 2319
3644.72 2140
3645.29 2188
3645.86 2043
3646.43 2085
3647.00 2240
3647.57 2214
3648.13 2181
3648.70 2260
3649.27 2162
3649.84 2319
3650.41 2163
3650.98 2407
3651.55 2503
3652.12 2577
3652.69 2651
3653.26 2600
3653.83 2701
3654.40 2731
3654.97 2719
3655.54 2484
3656.11 2366
3656.68 2332
3657.25 2385
3657.82 2413
3658.39 2343
3658.96 2403
3659.53 2482
3660.10 2384
3660.67 2211
3661.24 2327
3661.82 2439
3662.39 2293
3662.96 2574
3663.53 2867
3664.10 3004
3664.67 3098
3665.24 3043
3665.81 3495
3666.38 3649
3666.95 3769
3667.52 3859
3668.09 3696
3668.67 3333
3669.24 3363
3669.81 3111
3670.38 2897
3670.95 2862
3671.52 2872
3672.09 2742
3672.66 2697
3673.24 2690
3673.81 2601
3674.38 2617
3674.95 2540
3675.52 2435
3676.09 2531
3676.66 2455
3677.24 2320
3677.81 2349
3678.38 2358
3678.95 2447
3679.52 2399
3680.10 2357
3680.67 2324
3681.24 2043
3681.81 2222
3682.38 2441
3682.96 2142
3683.53 2078
3684.10 2063
3684.67 2236
3685.25 2198
3685.82 2198
3686.39 2086
3686.96 2241
3687.54 2034
3688.11 2019
3688.68 2216
3689.25 2282
3689.83 1997
3690.40 2221
3690.97 2487
3691.54 2338
3692.12 2295
3692.69 2254
3693.26 2241
3693.84 2170
3694.41 2023
3694.98 1990
3695.56 2166
3696.13 2074
3696.70 2012
3697.28 2036
3697.85 1956
3698.42 1999
3699.00 1987
3699.57 2016
3700.14 2082
3700.72 2176
3701.29 2249
3701.86 2298
3702.44 2050
3703.01 1932
3703.58 1904
3704.16 1892
3704.73 2050
3705.31 2067
3705.88 1982
3706.45 1924
3707.03 2069
3707.60 2101
3708.18 1871
3708.75 1809
3709.33 1960
3709.90 2145
3710.47 2114
3711.05 2140
3711.62 1990
3712.20 1951
3712.77 1946
3713.35 1931
3713.92 1908
3714.50 2069
3715.07 2075
3715.64 2021
3716.22 1907
3716.79 1906
3717.37 1914
3717.94 1949
3718.52 1929
3719.09 1765
3719.67 1846
3720.24 1911
3720.82 1842
3721.39 1982
3721.97 1722
3722.54 1690
3723.12 1942
3723.70 1931
3724.27 1789
3724.85 1724
3725.42 1699
3726.00 2026
3726.57 1989
3727.15 1860
3727.72 2023
3728.30 1769
3728.88 1828
3729.45 1878
3730.03 1934
3730.60 1962
3731.18 2083
3731.75 1984
3732.33 1741
3732.91 1779
3733.48 2011
3734.06 1943
3734.64 2062
3735.21 1984
3735.79 1997
3736.36 2047
3736.94 2021
3737.52 2013
3738.09 1873
3738.67 1779
3739.25 1889
3739.82 1825
3740.40 1707
3740.98 1749
3741.55 1808
3742.13 1825
3742.71 1871
3743.28 1661
3743.86 1636
3744.44 1691
3745.01 1651
3745.59 1706
3746.17 1865
3746.75 1756
3747.32 1884
3747.90 1940
3748.48 1968
3749.05 1971
3749.63 1877
3750.21 1750
3750.79 1775
3751.36 1810
3751.94 1686
3752.52 1757
3753.10 1902
3753.67 1868
3754.25 1719
3754.83 1865
3755.41 1846
3755.99 1697
3756.56 1877
3757.14 1888
3757.72 1887
3758.30 1842
3758.88 1906
3759.45 1963
3760.03 1763
3760.61 1768
3761.19 1796
3761.77 1750
3762.35 1982
3762.92 1978
3763.50 1961
3764.08 1793
3764.66 1735
3765.24 1928
3765.82 1811
3766.39 1843
3766.97 2011
3767.55 1883
3768.13 1972
3768.71 1941
3769.29 1985
3769.87 1879
3770.45 1903
3771.03 1916
3771.60 1934
3772.18 2172
3772.76 2196
3773.34 2095
3773.92 1771
3774.50 1893
3775.08 1876
3775.66 1893
3776.24 1990
3776.82 2034
3777.40 1868
3777.98 1843
3778.56 1791
3779.14 2159
3779.72 2242
3780.30 2090
3780.88 2129
3781.46 1952
3782.04 1784
3782.61 1808
3783.19 1955
3783.77 1885
3784.35 2132
3784.93 2021
3785.52 1912
3786.10 1665
3786.68 1799
3787.26 1802
3787.84 1764
3788.42 1962
3789.00 1856
3789.58 1900
3790.16 2035
3790.74 1954
3791.32 1823
3791.90 1872
3792.48 2022
3793.06 2021
3793.64 2083
3794.22 2106
3794.80 2180
3795.38 2119
3795.96 2083
3796.55 2194
3797.13 2105
3797.71 2136
3798.29 2174
3798.87 2292
3799.45 2251
3800.03 2352
3800.61 2358
3801.19 2533
3801.78 2665
3802.36 2543
3802.94 2967
3803.52 2870
3804.10 2813
3804.68 2442
3805.27 2398
3805.85 2564
3806.43 2463
3807.01 2456
3807.59 2403
3808.17 2753
3808.76 2412
3809.34 2573
3809.92 2574
3810.50 2625
3811.08 2517
3811.67 2660
3812.25 2474
3812.83 2729
3813.41 3068
3814.00 3106
3814.58 3027
3815.16 3087
3815.74 3364
3816.32 3320
3816.91 3422
3817.49 3379
3818.07 3154
3818.66 2845
3819.24 2764
3819.82 2456
3820.40 2404
3820.99 2406
3821.57 2180
3822.15 2294
3822.73 2224
3823.32 2233
3823.90 2099
3824.48 2143
3825.07 2252
3825.65 2217
3826.23 2143
3826.82 2163
3827.40 2200
3827.98 1878
3828.57 1854
3829.15 2000
3829.73 1988
3830.32 2061
3830.90 2119
3831.48 1872
3832.07 2040
3832.65 2028
3833.24 2003
3833.82 2165
3834.40 1832
3834.99 1887
3835.57 1990
3836.16 2172
3836.74 2052
3837.32 1788
3837.91 1791
3838.49 1823
3839.08 1832
3839.66 1885
3840.24 1755
3840.83 1747
3841.41 1789
3842.00 1694
3842.58 1789
3843.17 1630
3843.75 1673
3844.34 1719
3844.92 1621
3845.51 1562
3846.09 1846
3846.67 1847
3847.26 1716
3847.84 1808
3848.43 1839
3849.01 1774
3849.60 1587
3850.18 1711
3850.77 1722
3851.35 1869
3851.94 1969
3852.53 1770
3853.11 1690
3853.70 1794
3854.28 1924
3854.87 1865
3855.45 1753
3856.04 1957
3856.62 1764
3857.21 1774
3857.79 1642
3858.38 1599
3858.97 1678
3859.55 1642
3860.14 1600
3860.72 1724
3861.31 1840
3861.90 1685
3862.48 1721
3863.07 1797
3863.65 1807
3864.24 1875
3864.83 1828
3865.41 1883
3866.00 1810
3866.58 1870
3867.17 1711
3867.76 1759
3868.34 1763
3868.93 1713
3869.52 1820
3870.10 1805
3870.69 1653
3871.28 1787
3871.86 1789
3872.45 1892
3873.04 1827
3873.62 1813
3874.21 1745
3874.80 1675
3875.38 1849
3875.97 1954
3876.56 2019
3877.15 1876
3877.73 1861
3878.32 1712
3878.91 1669
3879.49 1716
3880.08 1662
3880.67 1610
3881.26 1718
3881.84 1764
3882.43 1732
3883.02 1748
3883.61 1723
3884.19 1613
3884.78 1576
3885.37 1644
3885.96 1702
3886.55 1598
3887.13 1801
3887.72 1746
3888.31 1663
3888.90 1657
3889.49 1854
3890.07 1821
3890.66 1859
3891.25 1795
3891.84 1607
3892.43 1864
3893.01 1922
3893.60 1815
3894.19 2022
3894.78 1930
3895.37 1946
3895.96 1880
3896.55 1792
3897.13 1773
3897.72 1872
3898.31 1769
3898.90 1841
3899.49 1772
3900.08 1740
3900.67 1723
3901.26 1627
3901.84 1918
3902.43 1894
3903.02 1754
3903.61 1790
3904.20 1864
3904.79 1945
3905.38 1866
3905.97 1814
3906.56 2092
3907.15 2051
3907.74 2003
3908.33 1982
3908.92 1826
3909.50 1981
3910.09 2015
3910.68 1866
3911.27 1885
3911.86 1810
3912.45 1749
3913.04 1699
3913.63 1730
3914.22 1906
3914.81 1686
3915.40 1683
3915.99 1802
3916.58 1606
3917.17 1820
3917.76 1859
3918.35 1727
3918.94 1725
3919.53 1760
3920.12 1768
3920.72 1667
3921.31 1662
3921.90 1638
3922.49 1556
3923.08 1516
3923.67 1683
3924.26 1826
3924.85 1745
3925.44 1597
3926.03 1420
3926.62 1527
3927.21 1520
3927.80 1657
3928.39 1713
3928.99 1673
3929.58 1747
3930.17 1579
3930.76 1613
3931.35 1588
3931.94 1627
3932.53 1599
3933.12 1706
3933.72 1645
3934.31 1617
3934.90 1627
3935.49 1640
3936.08 1630
3936.67 1614
3937.26 1565
3937.86 1550
3938.45 1574
3939.04 1783
3939.63 1745
3940.22 1675
3940.82 1950
3941.41 1813
3942.00 1636
3942.59 1650
3943.18 1790
3943.78 1773
3944.37 1684
3944.96 1880
3945.55 1817
3946.14 1752
3946.74 1638
3947.33 1810
3947.92 1751
3948.51 1637
3949.11 1534
3949.70 1626
3950.29 1819
3950.88 1770
3951.48 1692
3952.07 1704
3952.66 1778
3953.26 1735
3953.85 1800
3954.44 1942
3955.03 1721
3955.63 1694
3956.22 1728
3956.81 1805
3957.41 1832
3958.00 1751
3958.59 1647
3959.19 1695
3959.78 1823
3960.37 1851
3960.97 1762
3961.56 1752
3962.15 1772
3962.75 1929
3963.34 1800
3963.93 1598
3964.53 1829
3965.12 1819
3965.72 1863
3966.31 1785
3966.90 2038
3967.50 1850
3968.09 1988
3968.69 1924
3969.28 2147
3969.87 2119
3970.47 1904
3971.06 1991
3971.66 2014
3972.25 2011
3972.85 1926
3973.44 1843
3974.03 2005
3974.63 2078
3975.22 2162
3975.82 2076
3976.41 2045
3977.01 2246
3977.60 2490
3978.20 2795
3978.79 2559
3979.39 2814
3979.98 2635
3980.58 2393
3981.17 2363
3981.77 2500
3982.36 2189
3982.96 2300
3983.55 2315
3984.15 2342
3984.74 2180
3985.34 2333
3985.93 2365
3986.53 2052
3987.12 2324
3987.72 2382
3988.31 2318
3988.91 2063
3989.50 1991
3990.10 2091
3990.70 2307
3991.29 2215
3991.89 2256
3992.48 2182
3993.08 2004
3993.67 2003
3994.27 2183
3994.87 2197
3995.46 2162
3996.06 1940
3996.65 2172
3997.25 2144
3997.85 2144
3998.44 2027
3999.04 2035
3999.64 2097
4000.23 2153
4000.83 2063
4001.43 1914
4002.02 1906
4002.62 1995
4003.21 1993
4003.81 2130
4004.41 2006
4005.00 1928
4005.60 1961
4006.20 1965
4006.80 1830
4007.39 1870
4007.99 1839
4008.59 1745
4009.18 1895
4009.78 1903
4010.38 2019
4010.97 1988
4011.57 1774
4012.17 1992
4012.77 2032
4013.36 2132
4013.96 2077
4014.56 2044
4015.16 2034
4015.75 1940
4016.35 2046
4016.95 1883
4017.55 2167
4018.14 1989
4018.74 2058
4019.34 1972
4019.94 2032
4020.54 1864
4021.13 2064
4021.73 2098
4022.33 1885
4022.93 1689
4023.53 1909
4024.12 2045
4024.72 2163
4025.32 2281
4025.92 2345
4026.52 2429
4027.12 2768
4027.71 3087
4028.31 3281
4028.91 3205
4029.51 3268
4030.11 3215
4030.71 3413
4031.31 3229
4031.90 2993
4032.50 2790
4033.10 2667
4033.70 2819
4034.30 2513
4034.90 2265
4035.50 2208
4036.10 2165
4036.70 2046
4037.29 2033
4037.89 2012
4038.49 1845
4039.09 1985
4039.69 1982
4040.29 1893
4040.89 1768
4041.49 1769
4042.09 1885
4042.69 1834
4043.29 1869
4043.89 1599
4044.49 1641
4045.09 1526
4045.69 1564
4046.29 1570
4046.89 1440
4047.49 1596
4048.09 1584
4048.69 1731
4049.29 1564
4049.89 1645
4050.49 1609
4051.09 1808
4051.69 1813
4052.29 1777
4052.89 1761
4053.49 1783
4054.09 1750
4054.69 1787
4055.29 1719
4055.89 1664
4056.49 1766
4057.09 1770
4057.69 1661
4058.29 1646
4058.89 1688
4059.49 1717
4060.09 1876
4060.70 1787
4061.30 1744
4061.90 1740
4062.50 1654
4063.10 1761
4063.70 1821
4064.30 1805
4064.90 1771
4065.50 2029
4066.11 2080
4066.71 1977
4067.31 1857
4067.91 2050
4068.51 1868
4069.11 1881
4069.71 1930
4070.32 1835
4070.92 1809
4071.52 1835
4072.12 1687
4072.72 1769
4073.32 1752
4073.93 1767
4074.53 1859
4075.13 2016
4075.73 1974
4076.33 1974
4076.94 2085
4077.54 2158
4078.14 2148
4078.74 2031
4079.34 1928
4079.95 1955
4080.55 1978
4081.15 1948
4081.75 1857
4082.36 1815
4082.96 1639
4083.56 1625
4084.16 1727
4084.77 1612
4085.37 1606
4085.97 1552
4086.58 1590
4087.18 1732
4087.78 1780
4088.38 1877
4088.99 1684
4089.59 1521
4090.19 1704
4090.80 1686
4091.40 1534
4092.00 1613
4092.61 1747
4093.21 1646
4093.81 1512
4094.42 1550
4095.02 1770
4095.62 1786
4096.23 1913
4096.83 1702
4097.43 1665
4098.04 1612
4098.64 1689
4099.24 1593
4099.85 1682
4100.45 1603
4101.06 1480
4101.66 1628
4102.26 1586
4102.87 1577
4103.47 1652
4104.08 1756
4104.68 1742
4105.28 1723
4105.89 1707
4106.49 1773
4107.10 1761
4107.70 1754
4108.31 1749
4108.91 1777
4109.51 1780
4110.12 1670
4110.72 1599
4111.33 1590
4111.93 1586
4112.54 1469
4113.14 1445
4113.75 1564
4114.35 1545
4114.96 1686
4115.56 1627
4116.17 1572
4116.77 1616
4117.38 1707
4117.98 1744
4118.59 1782
4119.19 1492
4119.80 1547
4120.40 1753
4121.01 1680
4121.61 1562
4122.22 1427
4122.82 1534
4123.43 1539
4124.04 1488
4124.64 1604
4125.25 1474
4125.85 1541
4126.46 1522
4127.06 1499
4127.67 1546
4128.28 1590
4128.88 1606
4129.49 1670
4130.09 1590
4130.70 1581
4131.31 1709
4131.91 1618
4132.52 1658
4133.12 1533
4133.73 1577
4134.34 1722
4134.94 1678
4135.55 1720
4136.16 1758
4136.76 1734
4137.37 1937
4137.98 1804
4138.58 1766
4139.19 2153
4139.80 1981
4140.40 1870
4141.01 1987
4141.62 2009
4142.22 1858
4142.83 1866
4143.44 1923
4144.04 2100
4144.65 2028
4145.26 2006
4145.86 1968
4146.47 1895
4147.08 1583
4147.69 1659
4148.29 1774
4148.90 1784
4149.51 1708
4150.12 1480
4150.72 1479
4151.33 1420
4151.94 1579
4152.55 1441
4153.15 1518
4153.76 1519
4154.37 1549
4154.98 1561
4155.59 1581
4156.19 1549
4156.80 1392
4157.41 1384
4158.02 1529
4158.63 1647
4159.23 1574
4159.84 1605
4160.45 1475
4161.06 1508
4161.67 1533
4162.28 1633
4162.88 1559
4163.49 1562
4164.10 1631
4164.71 1748
4165.32 1703
4165.93 1810
4166.53 1864
4167.14 1789
4167.75 1643
4168.36 1658
4168.97 1707
4169.58 1706
4170.19 1570
4170.80 1437
4171.41 1618
4172.01 1496
4172.62 1577
4173.23 1685
4173.84 1667
4174.45 1550
4175.06 1506
4175.67 1476
4176.28 1563
4176.89 1738
4177.50 1721
4178.11 1553
4178.72 1639
4179.33 1423
4179.94 1582
4180.55 1594
4181.16 1615
4181.77 1581
4182.38 1689
4182.99 1586
4183.60 1528
4184.21 1615
4184.82 1635
4185.43 1658
4186.04 1576
4186.65 1520
4187.26 1489
4187.87 1619
4188.48 1560
4189.09 1531
4189.70 1665
4190.31 1733
4190.92 1685
4191.53 1587
4192.14 1554
4192.75 1582
4193.36 1582
4193.97 1667
4194.58 1664
4195.19 1552
4195.80 1656
4196.41 1576
4197.03 1602
4197.64 1656
4198.25 1483
4198.86 1483
4199.47 1571
4200.08 1433
4200.69 1501
4201.30 1639
4201.91 1644
4202.53 1514
4203.14 1567
4203.75 1609
4204.36 1403
4204.97 1428
4205.58 1478
4206.19 1440
4206.81 1322
4207.42 1401
4208.03 1636
4208.64 1590
4209.25 1651
4209.86 1571
4210.48 1551
4211.09 1692
4211.70 1625
4212.31 1561
4212.92 1693
4213.54 1608
4214.15 1600
4214.76 1611
4215.37 1724
4215.99 1648
4216.60 1535
4217.21 1508
4217.82 1682
4218.43 1795
4219.05 1656
4219.66 1622
4220.27 1602
4220.89 1659
4221.50 1644
4222.11 1650
4222.72 1585
4223.34 1620
4223.95 1780
4224.56 1658
4225.17 1709
4225.79 1736
4226.40 1840
4227.01 1843
4227.63 1726
4228.24 1806
4228.85 1991
4229.47 1993
4230.08 1919
4230.69 2062
4231.31 2036
4231.92 1961
4232.53 1940
4233.15 1922
4233.76 1909
4234.37 2000
4234.99 2056
4235.60 2100
4236.22 2122
4236.83 2294
4237.44 2061
4238.06 2042
4238.67 2076
4239.28 2167
4239.90 2026
4240.51 1839
4241.13 1703
4241.74 1708
4242.36 1875
4242.97 1877
4243.58 1854
4244.20 1862
4244.81 1865
4245.43 1643
4246.04 1790
4246.66 1788
4247.27 1796
4247.89 1695
4248.50 1778
4249.11 1724
4249.73 1653
4250.34 1617
4250.96 1603
4251.57 1692
4252.19 1744
4252.80 1636
4253.42 1733
4254.03 1742
4254.65 1492
4255.26 1620
4255.88 1599
4256.49 1614
4257.11 1629
4257.72 1715
4258.34 1583
4258.96 1630
4259.57 1629
4260.19 1782
4260.80 1685
4261.42 1690
4262.03 1671
4262.65 1672
4263.26 1821
4263.88 1830
4264.50 1727
4265.11 1765
4265.73 1756
4266.34 1797
4266.96 1880
4267.58 1908
4268.19 2018
4268.81 2021
4269.42 1988
4270.04 1885
4270.66 1776
4271.27 1894
4271.89 1846
4272.51 1737
4273.12 1641
4273.74 1864
4274.36 1765
4274.97 1803
4275.59 1955
4276.20 2010
4276.82 1909
4277.44 1958
4278.06 2131
4278.67 2302
4279.29 2128
4279.91 1947
4280.52 2140
4281.14 2156
4281.76 2000
4282.37 1763
4282.99 1561
4283.61 1635
4284.23 1564
4284.84 1600
4285.46 1735
4286.08 1594
4286.69 1617
4287.31 1736
4287.93 1746
4288.55 1735
4289.16 1534
4289.78 1629
4290.40 1643
4291.02 1659
4291.64 1731
4292.25 1878
4292.87 1642
4293.49 1747
4294.11 1588
4294.73 1602
4295.34 1487
4295.96 1594
4296.58 1521
4297.20 1618
4297.82 1702
4298.43 1600
4299.05 1796
4299.67 1605
4300.29 1654
4300.91 1706
4301.53 1592
4302.14 1634
4302.76 1727
4303.38 1584
4304.00 1635
4304.62 1616
4305.24 1582
4305.86 1604
4306.48 1511
4307.09 1569
4307.71 1667
4308.33 1500
4308.95 1540
4309.57 1655
4310.19 1610
4310.81 1460
4311.43 1546
4312.05 1655
4312.67 1489
4313.29 1544
4313.90 1583
4314.52 1665
4315.14 1538
4315.76 1639
4316.38 1742
4317.00 1628
4317.62 1646
4318.24 1620
4318.86 1687
4319.48 1659
4320.10 1786
4320.72 1693
4321.34 1727
4321.96 1778
4322.58 1903
4323.20 1939
4323.82 1886
4324.44 1871
4325.06 1832
4325.68 1813
4326.30 1967
4326.92 2077
4327.54 2057
4328.16 1865
4328.78 1820
4329.40 1801
4330.02 1929
4330.64 1875
4331.27 1781
4331.89 1867
4332.51 1743
4333.13 1811
4333.75 1863
4334.37 2037
4334.99 2074
4335.61 1868
4336.23 1798
4336.85 1984
4337.47 2146
4338.09 2263
4338.72 2201
4339.34 2467
4339.96 2351
4340.58 2466
4341.20 2509
4341.82 2432
4342.44 2861
4343.07 2935
4343.69 3286
4344.31 3643
4344.93 4402
4345.55 4856
4346.17 6063
4346.79 6409
4347.42 7287
4348.04 7213
4348.66 7011
4349.28 6598
4349.90 5904
4350.53 5070
4351.15 4150
4351.77 3544
4352.39 3162
4353.01 2744
4353.64 2615
4354.26 2490
4354.88 2366
4355.50 2406
4356.13 2384
4356.75 2415
4357.37 2490
4357.99 2388
4358.62 2222
4359.24 2231
4359.86 2236
4360.48 2479
4361.11 2384
4361.73 2394
4362.35 2509
4362.98 2409
4363.60 2481
4364.22 2404
4364.84 2363
4365.47 2405
4366.09 2368
4366.71 2540
4367.34 2536
4367.96 2368
4368.58 2275
4369.21 2282
4369.83 2044
4370.45 1971
4371.08 1841
4371.70 1809
4372.32 1784
4372.95 1670
4373.57 1939
4374.20 1832
4374.82 1769
4375.44 1890
4376.07 1997
4376.69 1943
4377.31 1833
4377.94 1903
4378.56 1969
4379.19 1951
4379.81 2095
4380.43 2233
4381.06 2434
4381.68 2295
4382.31 2051
4382.93 2043
4383.56 2144
4384.18 2179
4384.80 1877
4385.43 2116
4386.05 2146
4386.68 2032
4387.30 1921
4387.93 2004
4388.55 1911
4389.18 1951
4389.80 1840
4390.43 1742
4391.05 1913
4391.68 1623
4392.30 1763
4392.93 1628
4393.55 1728
4394.18 1756
4394.80 1730
4395.43 1818
4396.05 1756
4396.68 1626
4397.30 1731
4397.93 1822
4398.55 1896
4399.18 1676
4399.80 1656
4400.43 1494
4401.06 1614
4401.68 1669
4402.31 1635
4402.93 1712
4403.56 1795
4404.18 1681
4404.81 1626
4405.44 1622
4406.06 1889
4406.69 1778
4407.31 1712
4407.94 1884
4408.57 1913
4409.19 1898
4409.82 1812
4410.45 1947
4411.07 1922
4411.70 1914
4412.32 1835
4412.95 1759
4413.58 2060
4414.20 1960
4414.83 1772
4415.46 1932
4416.08 1780
4416.71 1583
4417.34 1524
4417.96 1642
4418.59 1647
4419.22 1683
4419.84 1648
4420.47 1672
4421.10 1619
4421.73 1561
4422.35 1621
4422.98 1667
4423.61 1627
4424.23 1592
4424.86 1636
4425.49 1499
4426.12 1447
4426.74 1528
4427.37 1439
4428.00 1478
4428.63 1606
4429.25 1566
4429.88 1646
4430.51 1488
4431.14 1388
4431.77 1426
4432.39 1562
4433.02 1461
4433.65 1537
4434.28 1542
4434.90 1522
4435.53 1772
4436.16 1818
4436.79 1672
4437.42 1572
4438.05 1508
4438.67 1718
4439.30 1762
4439.93 1658
4440.56 1640
4441.19 1557
4441.82 1621
4442.44 1710
4443.07 1729
4443.70 1669
4444.33 1714
4444.96 1793
4445.59 1685
4446.22 1587
4446.85 1650
4447.47 1744
4448.10 1772
4448.73 1775
4449.36 1722
4449.99 1519
4450.62 1680
4451.25 1887
4451.88 1874
4452.51 1785
4453.14 1740
4453.77 1736
4454.40 1836
4455.02 1737
4455.65 1887
4456.28 1846
4456.91 1827
4457.54 1807
4458.17 1899
4458.80 1863
4459.43 1795
4460.06 1842
4460.69 1767
4461.32 1655
4461.95 1611
4462.58 1600
4463.21 1596
4463.84 1617
4464.47 1548
4465.10 1595
4465.73 1715
4466.36 1669
4466.99 1540
4467.62 1463
4468.25 1527
4468.88 1686
4469.51 1617
4470.14 1512
4470.78 1514
4471.41 1407
4472.04 1550
4472.67 1560
4473.30 1495
4473.93 1517
4474.56 1496
4475.19 1399
4475.82 1639
4476.45 1475
4477.08 1494
4477.71 1559
4478.35 1610
4478.98 1678
4479.61 1671
4480.24 1607
4480.87 1504
4481.50 1498
4482.13 1562
4482.76 1713
4483.40 1551
4484.03 1554
4484.66 1814
4485.29 1718
4485.92 1630
4486.55 1580
4487.19 1691
4487.82 1665
4488.45 1710
4489.08 1614
4489.71 1610
4490.34 1705
4490.98 1831
4491.61 1650
4492.24 1719
4492.87 1658
4493.50 1695
4494.14 1755
4494.77 1639
4495.40 1602
4496.03 1556
4496.67 1754
4497.30 1757
4497.93 1887
4498.56 1950
4499.20 1922
4499.83 2106
4500.46 2168
4501.09 2144
4501.73 2302
4502.36 2294
4502.99 2326
4503.63 2186
4504.26 2247
4504.89 2308
4505.52 2057
4506.16 2208
4506.79 2249
4507.42 2040
4508.06 1978
4508.69 1880
4509.32 1966
4509.96 1673
4510.59 1586
4511.22 1779
4511.86 1723
4512.49 1677
4513.12 1588
4513.76 1753
4514.39 1661
4515.02 1681
4515.66 1593
4516.29 1586
4516.93 1509
4517.56 1620
4518.19 1745
4518.83 1753
4519.46 1590
4520.10 1497
4520.73 1564
4521.36 1569
4522.00 1554
4522.63 1453
4523.27 1461
4523.90 1413
4524.54 1389
4525.17 1584
4525.80 1584
4526.44 1560
4527.07 1660
4527.71 1697
4528.34 1548
4528.98 1601
4529.61 1613
4530.25 1484
4530.88 1597
4531.52 1778
4532.15 1870
4532.79 1673
4533.42 1651
4534.06 1776
4534.69 1666
4535.33 1487
4535.96 1558
4536.60 1700
4537.23 1644
4537.87 1836
4538.50 1652
4539.14 1517
4539.77 1512
4540.41 1562
4541.04 1641
4541.68 1601
4542.31 1510
4542.95 1647
4543.59 1612
4544.22 1574
4544.86 1573
4545.49 1569
4546.13 1619
4546.77 1592
4547.40 1572
4548.04 1555
4548.67 1382
4549.31 1455
4549.95 1463
4550.58 1462
4551.22 1490
4551.85 1470
4552.49 1417
4553.13 1361
4553.76 1402
4554.40 1313
4555.04 1475
4555.67 1692
4556.31 1564
4556.95 1394
4557.58 1538
4558.22 1573
4558.86 1619
4559.49 1455
4560.13 1495
4560.77 1387
4561.40 1424
4562.04 1433
4562.68 1547
4563.31 1593
4563.95 1531
4564.59 1545
4565.23 1534
4565.86 1685
4566.50 1517
4567.14 1421
4567.77 1481
4568.41 1458
4569.05 1629
4569.69 1586
4570.32 1545
4570.96 1503
4571.60 1611
4572.24 1568
4572.88 1482
4573.51 1585
4574.15 1643
4574.79 1593
4575.43 1675
4576.06 1485
4576.70 1618
4577.34 1569
4577.98 1646
4578.62 1625
4579.26 1461
4579.89 1643
4580.53 1584
4581.17 1459
4581.81 1516
4582.45 1672
4583.09 1671
4583.72 1656
4584.36 1706
4585.00 1666
4585.64 1867
4586.28 1763
4586.92 1684
4587.56 1842
4588.19 2038
4588.83 1930
4589.47 2083
4590.11 2218
4590.75 2513
4591.39 2593
4592.03 2781
4592.67 2793
4593.31 2785
4593.95 2863
4594.58 2759
4595.22 2726
4595.86 2385
4596.50 2168
4597.14 2048
4597.78 1909
4598.42 1880
4599.06 1887
4599.70 1931
4600.34 1883
4600.98 1871
4601.62 2007
4602.26 1875
4602.90 2096
4603.54 2013
4604.18 2082
4604.82 2189
4605.46 2150
4606.10 2241
4606.74 2080
4607.38 1862
4608.02 1940
4608.66 1825
4609.30 1717
4609.94 1775
4610.58 1831
4611.22 1718
4611.86 1759
4612.50 1870
4613.14 1859
4613.78 1979
4614.42 2062
4615.06 2111
4615.70 2261
4616.35 2260
4616.99 2130
4617.63 2060
4618.27 1834
4618.91 1947
4619.55 1998
4620.19 1885
4620.83 1663
4621.47 1694
4622.11 1779
4622.76 1745
4623.40 1641
4624.04 1696
4624.68 1650
4625.32 1685
4625.96 1710
4626.60 1456
4627.25 1585
4627.89 1523
4628.53 1531
4629.17 1564
4629.81 1582
4630.45 1645
4631.10 1613
4631.74 1590
4632.38 1812
4633.02 1864
4633.66 1749
4634.30 2006
4634.95 1920
4635.59 1862
4636.23 1619
4636.87 1597
4637.52 1761
4638.16 1679
4638.80 1778
4639.44 1826
4640.08 1692
4640.73 1798
4641.37 1808
4642.01 1680
4642.66 1624
4643.30 1697
4643.94 1651
4644.58 1669
4645.23 1791
4645.87 1849
4646.51 1696
4647.15 1885
4647.80 1623
4648.44 1656
4649.08 1797
4649.73 1718
4650.37 1802
4651.01 1741
4651.66 1546
4652.30 1696
4652.94 1723
4653.59 1645
4654.23 1629
4654.87 1725
4655.52 1716
4656.16 1686
4656.80 1703
4657.45 1725
4658.09 1589
4658.73 1605
4659.38 1556
4660.02 1585
4660.67 1626
4661.31 1658
4661.95 1583
4662.60 1534
4663.24 1525
4663.89 1605
4664.53 1592
4665.17 1481
4665.82 1503
4666.46 1476
4667.11 1439
4667.75 1445
4668.40 1489
4669.04 1363
4669.68 1411
4670.33 1628
4670.97 1669
4671.62 1593
4672.26 1695
4672.91 1703
4673.55 1787
4674.20 1836
4674.84 1905
4675.49 1738
4676.13 1863
4676.78 2090
4677.42 2021
4678.07 1834
4678.71 1754
4679.36 1641
4680.00 1586
4680.65 1542
4681.29 1730
4681.94 1879
4682.58 1840
4683.23 1699
4683.87 1659
4684.52 1579
4685.16 1610
4685.81 1672
4686.46 1817
4687.10 1773
4687.75 1657
4688.39 1572
4689.04 1611
4689.68 1562
4690.33 1550
4690.98 1689
4691.62 1668
4692.27 1778
4692.91 1925
4693.56 1750
4694.21 1840
4694.85 1739
4695.50 1804
4696.15 1837
4696.79 2105
4697.44 2082
4698.08 2199
4698.73 2321
4699.38 2473
4700.02 2689
4700.67 2399
4701.32 2591
4701.96 2342
4702.61 2403
4703.26 2340
4703.90 2280
4704.55 2129
4705.20 1909
4705.84 1656
4706.49 1750
4707.14 1719
4707.79 1870
4708.43 1872
4709.08 1769
4709.73 1760
4710.37 1814
4711.02 1768
4711.67 1948
4712.32 1759
4712.96 1899
4713.61 1835
4714.26 1781
4714.91 1827
4715.55 1752
4716.20 1729
4716.85 1839
4717.50 1648
4718.15 1534
4718.79 1755
4719.44 1860
4720.09 1683
4720.74 1736
4721.39 1782
4722.03 1657
4722.68 1620
4723.33 1494
4723.98 1588
4724.63 1584
4725.27 1544
4725.92 1758
4726.57 1588
4727.22 1699
4727.87 1583
4728.52 1492
4729.16 1479
4729.81 1626
4730.46 1547
4731.11 1610
4731.76 1610
4732.41 1613
4733.06 1739
4733.71 1592
4734.36 1526
4735.00 1731
4735.65 1661
4736.30 1411
4736.95 1435
4737.60 1422
4738.25 1628
4738.90 1465
4739.55 1305
4740.20 1410
4740.85 1527
4741.50 1526
4742.15 1641
4742.80 1461
4743.44 1492
4744.09 1531
4744.74 1560
4745.39 1552
4746.04 1616
4746.69 1599
4747.34 1555
4747.99 1562
4748.64 1571
4749.29 1798
4749.94 1897
4750.59 1793
4751.24 1823
4751.89 1822
4752.54 2002
4753.19 1793
4753.84 1948
4754.49 1895
4755.14 1857
4755.79 1902
4756.44 1690
4757.10 1722
4757.75 1592
4758.40 1576
4759.05 1402
4759.70 1336
4760.35 1498
4761.00 1529
4761.65 1469
4762.30 1406
4762.95 1396
4763.60 1467
4764.25 1486
4764.90 1366
4765.56 1255
4766.21 1308
4766.86 1375
4767.51 1443
4768.16 1418
4768.81 1433
4769.46 1505
4770.11 1393
4770.77 1316
4771.42 1411
4772.07 1431
4772.72 1404
4773.37 1525
4774.02 1462
4774.67 1472
4775.33 1328
4775.98 1357
4776.63 1341
4777.28 1484
4777.93 1444
4778.59 1308
4779.24 1417
4779.89 1413
4780.54 1451
4781.19 1405
4781.85 1456
4782.50 1485
4783.15 1600
4783.80 1372
4784.46 1226
4785.11 1263
4785.76 1420
4786.41 1380
4787.07 1444
4787.72 1411
4788.37 1371
4789.02 1361
4789.68 1477
4790.33 1418
4790.98 1419
4791.63 1453
4792.29 1589
4792.94 1594
4793.59 1551
4794.25 1560
4794.90 1457
4795.55 1489
4796.21 1437
4796.86 1413
4797.51 1547
4798.17 1450
4798.82 1364
4799.47 1447
4800.13 1466
4800.78 1397
4801.43 1380
4802.09 1344
4802.74 1460
4803.39 1497
4804.05 1625
4804.70 1520
4805.35 1734
4806.01 1586
4806.66 1598
4807.32 1482
4807.97 1502
4808.62 1455
4809.28 1553
4809.93 1510
4810.59 1533
4811.24 1455
4811.89 1457
4812.55 1616
4813.20 1456
4813.86 1402
4814.51 1403
4815.17 1671
4815.82 1673
4816.48 1520
4817.13 1588
4817.78 1754
4818.44 1694
4819.09 1541
4819.75 1851
4820.40 1627
4821.06 1581
4821.71 1742
4822.37 1620
4823.02 1656
4823.68 1505
4824.33 1637
4824.99 1877
4825.64 1838
4826.30 1608
4826.95 1625
4827.61 1727
4828.26 1617
4828.92 1750
4829.58 1648
4830.23 1731
4830.89 1669
4831.54 1725
4832.20 1785
4832.85 1819
4833.51 1746
4834.16 1757
4834.82 1807
4835.48 1748
4836.13 1828
4836.79 1794
4837.44 1692
4838.10 1780
4838.76 1981
4839.41 2034
4840.07 1913
4840.72 1865
4841.38 1962
4842.04 1960
4842.69 1887
4843.35 1974
4844.01 1857
4844.66 1912
4845.32 1944
4845.98 2048
4846.63 1875
4847.29 1888
4847.95 1844
4848.60 1949
4849.26 1894
4849.92 1717
4850.57 1922
4851.23 2073
4851.89 2077
4852.54 1886
4853.20 1869
4853.86 2150
4854.51 2213
4855.17 2235
4855.83 2217
4856.49 2339
4857.14 2519
4857.80 2713
4858.46 2546
4859.12 2639
4859.77 2595
4860.43 2543
4861.09 2565
4861.75 2327
4862.40 2410
4863.06 2455
4863.72 2434
4864.38 2434
4865.03 2367
4865.69 2551
4866.35 2687
4867.01 2750
4867.67 2570
4868.32 2592
4868.98 2363
4869.64 2429
4870.30 2656
4870.96 2489
4871.62 2585
4872.27 2578
4872.93 2748
4873.59 2865
4874.25 2645
4874.91 2588
4875.57 2757
4876.22 2592
4876.88 2418
4877.54 2437
4878.20 2559
4878.86 2516
4879.52 2359
4880.18 2331
4880.84 2458
4881.49 2387
4882.15 2442
4882.81 2171
4883.47 2279
4884.13 2236
4884.79 2246
4885.45 2230
4886.11 2231
4886.77 2083
4887.43 2199
4888.09 2069
4888.75 2034
4889.41 2062
4890.07 2086
4890.72 2209
4891.38 2257
4892.04 2396
4892.70 2153
4893.36 2252
4894.02 2478
4894.68 2154
4895.34 2185
4896.00 2209
4896.66 2206
4897.32 2314
4897.98 2501
4898.64 2289
4899.30 2311
4899.96 2338
4900.62 2355
4901.28 2329
4901.94 2439
4902.60 2326
4903.27 2357
4903.93 2295
4904.59 2127
4905.25 2063
4905.91 1985
4906.57 2225
4907.23 2244
4907.89 2232
4908.55 2087
4909.21 2101
4909.87 2106
4910.53 2217
4911.19 2173
4911.85 2197
4912.52 2214
4913.18 2258
4913.84 2257
4914.50 2046
4915.16 2058
4915.82 1989
4916.48 1872
4917.14 1809
4917.81 1984
4918.47 1882
4919.13 1763
4919.79 1773
4920.45 1694
4921.11 1902
4921.77 1744
4922.44 1471
4923.10 1737
4923.76 1805
4924.42 1816
4925.08 1773
4925.75 1700
4926.41 1569
4927.07 1514
4927.73 1567
4928.39 1615
4929.06 1694
4929.72 1936
4930.38 1630
4931.04 1599
4931.71 1746
4932.37 1726
4933.03 1713
4933.69 1636
4934.36 1632
4935.02 1684
4935.68 1718
4936.34 1716
4937.01 1705
4937.67 1704
4938.33 1627
4938.99 1768
4939.66 1655
4940.32 1736
4940.98 1635
4941.65 1585
4942.31 1453
4942.97 1645
4943.63 1546
4944.30 1443
4944.96 1573
4945.62 1485
4946.29 1558
4946.95 1445
4947.61 1515
4948.28 1488
4948.94 1614
4949.61 1598
4950.27 1534
4950.93 1408
4951.60 1458
4952.26 1487
4952.92 1568
4953.59 1472
4954.25 1583
4954.92 1668
4955.58 1588
4956.24 1560
4956.91 1578
4957.57 1555
4958.24 1412
4958.90 1510
4959.56 1699
4960.23 1519
4960.89 1730
4961.56 1784
4962.22 1640
4962.89 1725
4963.55 1673
4964.21 1832
4964.88 2038
4965.54 1854
4966.21 1975
4966.87 1906
4967.54 1755
4968.20 1681
4968.87 1704
4969.53 1586
4970.20 1592
4970.86 1771
4971.53 1611
4972.19 1682
4972.86 1612
4973.52 1548
4974.19 1657
4974.85 1603
4975.52 1731
4976.18 1773
4976.85 1700
4977.51 1652
4978.18 1680
4978.85 1603
4979.51 1639
4980.18 1624
4980.84 1695
4981.51 1593
4982.17 1448
4982.84 1448
4983.50 1374
4984.17 1577
4984.84 1403
4985.50 1494
4986.17 1683
4986.83 1501
4987.50 1457
4988.17 1535
4988.83 1363
4989.50 1327
4990.17 1531
4990.83 1508
4991.50 1341
4992.16 1354
4992.83 1425
4993.50 1510
4994.16 1474
4994.83 1432
4995.50 1490
4996.16 1449
4996.83 1396
4997.50 1566
4998.16 1525
4998.83 1349
4999.50 1482
5000.16 1446
5000.83 1417
5001.50 1375
5002.17 1419
5002.83 1417
5003.50 1331
5004.17 1479
5004.83 1361
5005.50 1344
5006.17 1375
5006.84 1428
5007.50 1411
5008.17 1358
5008.84 1461
5009.51 1479
5010.17 1549
5010.84 1412
5011.51 1386
5012.18 1296
5012.84 1317
5013.51 1352
5014.18 1256
5014.85 1307
5015.52 1377
5016.18 1476
5016.85 1298
5017.52 1308
5018.19 1443
5018.86 1487
5019.52 1483
5020.19 1412
5020.86 1354
5021.53 1462
5022.20 1522
5022.87 1532
5023.54 1484
5024.20 1513
5024.87 1543
5025.54 1552
5026.21 1455
5026.88 1528
5027.55 1560
5028.22 1442
5028.88 1554
5029.55 1446
5030.22 1506
5030.89 1605
5031.56 1516
5032.23 1316
5032.90 1393
5033.57 1410
5034.24 1404
5034.91 1408
5035.58 1304
5036.25 1351
5036.91 1441
5037.58 1315
5038.25 1439
5038.92 1540
5039.59 1492
5040.26 1333
5040.93 1259
5041.60 1330
5042.27 1333
5042.94 1322
5043.61 1242
5044.28 1343
5044.95 1334
5045.62 1327
5046.29 1492
5046.96 1529
5047.63 1319
5048.30 1313
5048.97 1435
5049.64 1432
5050.31 1434
5050.98 1367
5051.65 1425
5052.32 1351
5052.99 1267
5053.66 1314
5054.33 1392
5055.00 1293
5055.68 1309
5056.35 1290
5057.02 1317
5057.69 1234
5058.36 1318
5059.03 1361
5059.70 1345
5060.37 1315
5061.04 1483
5061.71 1461
5062.38 1389
5063.06 1453
5063.73 1511
5064.40 1492
5065.07 1506
5065.74 1440
5066.41 1410
5067.08 1356
5067.75 1425
5068.43 1365
5069.10 1412
5069.77 1408
5070.44 1353
5071.11 1426
5071.78 1438
5072.46 1474
5073.13 1474
5073.80 1496
5074.47 1506
5075.14 1511
5075.81 1560
5076.49 1593
5077.16 1628
5077.83 1667
5078.50 1940
5079.18 1879
5079.85 1969
5080.52 1876
5081.19 2132
5081.86 2055
5082.54 1889
5083.21 1930
5083.88 2050
5084.55 1883
5085.23 1786
5085.90 1722
5086.57 1575
5087.25 1578
5087.92 1762
5088.59 1767
5089.26 1765
5089.94 1741
5090.61 2048
5091.28 1893
5091.96 1789
5092.63 1870
5093.30 1797
5093.97 1887
5094.65 1938
5095.32 1902
5095.99 1794
5096.67 1835
5097.34 1815
5098.01 1742
5098.69 1786
5099.36 1567
5100.04 1596
5100.71 1500
5101.38 1545
5102.06 1498
5102.73 1435
5103.40 1505
5104.08 1529
5104.75 1540
5105.43 1578
5106.10 1574
5106.77 1590
5107.45 1585
5108.12 1604
5108.80 1505
5109.47 1570
5110.14 1505
5110.82 1433
5111.49 1433
5112.17 1525
5112.84 1520
5113.52 1398
5114.19 1431
5114.87 1559
5115.54 1543
5116.21 1596
5116.89 1489
5117.56 1465
5118.24 1577
5118.91 1591
5119.59 1542
5120.26 1660
5120.94 1812
5121.61 1593
5122.29 1651
5122.96 1652
5123.64 1550
5124.31 1562
5124.99 1448
5125.66 1485
5126.34 1438
5127.01 1504
5127.69 1530
5128.37 1537
5129.04 1544
5129.72 1491
5130.39 1567
5131.07 1578
5131.74 1579
5132.42 1416
5133.09 1468
5133.77 1572
5134.45 1581
5135.12 1642
5135.80 1570
5136.47 1368
5137.15 1476
5137.83 1411
5138.50 1363
5139.18 1374
5139.85 1336
5140.53 1495
5141.21 1496
5141.88 1488
5142.56 1361
5143.24 1331
5143.91 1333
5144.59 1298
5145.27 1210
5145.94 1255
5146.62 1320
5147.30 1254
5147.97 1362
5148.65 1391
5149.33 1308
5150.00 1274
5150.68 1305
5151.36 1240
5152.03 1276
5152.71 1273
5153.39 1301
5154.07 1329
5154.74 1167
5155.42 1173
5156.10 1267
5156.77 1342
5157.45 1357
5158.13 1290
5158.81 1390
5159.48 1240
5160.16 1258
5160.84 1251
5161.52 1226
5162.19 1283
5162.87 1275
5163.55 1226
5164.23 1260
5164.91 1284
5165.58 1178
5166.26 1319
5166.94 1348
5167.62 1290
5168.30 1338
5168.97 1308
5169.65 1221
5170.33 1288
5171.01 1200
5171.69 1238
5172.37 1308
5173.04 1272
5173.72 1090
5174.40 1208
5175.08 1330
5175.76 1317
5176.44 1346
5177.11 1272
5177.79 1189
5178.47 1137
5179.15 1381
5179.83 1323
5180.51 1289
5181.19 1230
5181.87 1234
5182.55 1180
5183.22 1150
5183.90 1172
5184.58 1279
5185.26 1327
5185.94 1284
5186.62 1274
5187.30 1130
5187.98 1203
5188.66 1208
5189.34 1314
5190.02 1242
5190.70 1182
5191.38 1132
5192.06 1208
5192.74 1197
5193.42 1206
5194.10 1206
5194.78 1136
5195.46 1201
5196.14 1260
5196.82 1203
5197.50 1209
5198.18 1209
5198.86 1166
5199.54 1245
5200.22 1406
5200.90 1293
5201.58 1225
5202.26 1293
5202.94 1305
5203.62 1211
5204.30 1280
5204.98 1462
5205.66 1496
5206.34 1326
5207.02 1362
5207.70 1447
5208.38 1362
5209.06 1336
5209.74 1514
5210.42 1507
5211.10 1427
5211.79 1375
5212.47 1353
5213.15 1349
5213.83 1288
5214.51 1200
5215.19 1254
5215.87 1398
5216.55 1252
5217.23 1335
5217.92 1382
5218.60 1430
5219.28 1397
5219.96 1362
5220.64 1204
5221.32 1399
5222.00 1413
5222.69 1535
5223.37 1442
5224.05 1411
5224.73 1332
5225.41 1347
5226.10 1386
5226.78 1325
5227.46 1265
5228.14 1336
5228.82 1401
5229.51 1260
5230.19 1316
5230.87 1416
5231.55 1359
5232.23 1329
5232.92 1410
5233.60 1375
5234.28 1368
5234.96 1288
5235.65 1300
5236.33 1294
5237.01 1418
5237.69 1328
5238.38 1493
5239.06 1401
5239.74 1377
5240.42 1462
5241.11 1474
5241.79 1458
5242.47 1468
5243.16 1401
5243.84 1306
5244.52 1210
5245.21 1312
5245.89 1216
5246.57 1321
5247.26 1370
5247.94 1450
5248.62 1537
5249.31 1454
5249.99 1525
5250.67 1635
5251.36 1569
5252.04 1590
5252.72 1627
5253.41 1667
5254.09 1751
5254.77 1761
5255.46 1567
5256.14 1535
5256.83 1501
5257.51 1407
5258.19 1437
5258.88 1370
5259.56 1495
5260.25 1544
5260.93 1488
5261.61 1429
5262.30 1534
5262.98 1721
5263.67 1740
5264.35 1632
5265.04 1425
5265.72 1487
5266.40 1403
5267.09 1421
5267.77 1514
5268.46 1489
5269.14 1362
5269.83 1344
5270.51 1232
5271.20 1369
5271.88 1468
5272.57 1405
5273.25 1413
5273.94 1334
5274.62 1343
5275.31 1334
5275.99 1299
5276.68 1358
5277.36 1414
5278.05 1375
5278.73 1279
5279.42 1404
5280.10 1381
5280.79 1349
5281.47 1377
5282.16 1383
5282.85 1362
5283.53 1550
5284.22 1428
5284.90 1368
5285.59 1402
5286.27 1444
5286.96 1377
5287.65 1208
5288.33 1224
5289.02 1429
5289.70 1298
5290.39 1287
5291.08 1320
5291.76 1328
5292.45 1344
5293.13 1294
5293.82 1295
5294.51 1242
5295.19 1315
5295.88 1477
5296.57 1421
5297.25 1425
5297.94 1430
5298.63 1272
5299.31 1260
5300.00 1326
5300.69 1423
5301.37 1272
5302.06 1386
5302.75 1427
5303.43 1377
5304.12 1425
5304.81 1517
5305.49 1384
5306.18 1332
5306.87 1487
5307.56 1603
5308.24 1463
5308.93 1356
5309.62 1418
5310.30 1469
5310.99 1431
5311.68 1536
5312.37 1477
5313.05 1511
5313.74 1413
5314.43 1449
5315.12 1396
5315.81 1495
5316.49 1484
5317.18 1468
5317.87 1451
5318.56 1389
5319.24 1470
5319.93 1503
5320.62 1556
5321.31 1781
5322.00 1776
5322.68 1823
5323.37 1672
5324.06 1606
5324.75 1532
5325.44 1531
5326.13 1530
5326.81 1307
5327.50 1418
5328.19 1531
5328.88 1364
5329.57 1327
5330.26 1418
5330.95 1275
5331.63 1350
5332.32 1346
5333.01 1457
5333.70 1330
5334.39 1359
5335.08 1383
5335.77 1394
5336.46 1404
5337.15 1421
5337.84 1336
5338.52 1348
5339.21 1349
5339.90 1325
5340.59 1249
5341.28 1197
5341.97 1454
5342.66 1355
5343.35 1378
5344.04 1410
5344.73 1437
5345.42 1309
5346.11 1304
5346.80 1249
5347.49 1276
5348.18 1212
5348.87 1299
5349.56 1356
5350.25 1438
5350.94 1434
5351.63 1431
5352.32 1336
5353.01 1277
5353.70 1212
5354.39 1310
5355.08 1209
5355.77 1093
5356.46 1282
5357.15 1234
5357.84 1241
5358.53 1288
5359.22 1284
5359.91 1344
5360.60 1498
5361.29 1289
5361.98 1363
5362.67 1441
5363.36 1322
5364.06 1408
5364.75 1354
5365.44 1452
5366.13 1422
5366.82 1344
5367.51 1296
5368.20 1250
5368.89 1238
5369.58 1329
5370.27 1320
5370.97 1104
5371.66 1192
5372.35 1190
5373.04 1143
5373.73 1138
5374.42 1209
5375.11 1186
5375.81 1217
5376.50 1204
5377.19 1150
5377.88 1036
5378.57 1166
5379.26 1174
5379.96 1307
5380.65 1217
5381.34 1137
5382.03 1234
5382.72 1101
5383.42 1092
5384.11 1022
5384.80 1113
5385.49 1199
5386.19 1113
5386.88 1106
5387.57 1203
5388.26 1249
5388.96 1207
5389.65 1305
5390.34 1301
5391.03 1315
5391.73 1318
5392.42 1286
5393.11 1337
5393.80 1314
5394.50 1314
5395.19 1340
5395.88 1156
5396.57 1263
5397.27 1149
5397.96 1140
5398.65 1232
5399.35 1213
5400.04 1148
5400.73 1219
5401.43 1073
5402.12 1038
5402.81 1152
5403.51 1249
5404.20 1162
5404.89 1118
5405.59 1216
5406.28 1179
5406.97 1074
5407.67 1103
5408.36 1207
5409.06 1114
5409.75 1157
5410.44 1168
5411.14 1224
5411.83 1274
5412.52 1111
5413.22 1188
5413.91 1168
5414.61 1223
5415.30 1201
5415.99 1099
5416.69 1097
5417.38 1043
5418.08 1149
5418.77 1267
5419.47 1176
5420.16 1192
5420.86 1180
5421.55 1319
5422.24 1228
5422.94 1227
5423.63 1250
5424.33 1355
5425.02 1302
5425.72 1259
5426.41 1257
5427.11 1215
5427.80 1240
5428.50 1243
5429.19 1187
5429.89 1261
5430.58 1309
5431.28 1282
5431.97 1371
5432.67 1298
5433.36 1405
5434.06 1326
5434.75 1228
5435.45 1347
5436.15 1330
5436.84 1322
5437.54 1319
5438.23 1249
5438.93 1352
5439.62 1427
5440.32 1386
5441.01 1355
5441.71 1283
5442.41 1337
5443.10 1333
5443.80 1380
5444.49 1495
5445.19 1449
5445.89 1465
5446.58 1481
5447.28 1604
5447.98 1504
5448.67 1591
5449.37 1632
5450.06 1507
5450.76 1603
5451.46 1537
5452.15 1524
5452.85 1511
5453.55 1539
5454.24 1518
5454.94 1449
5455.64 1464
5456.33 1384
5457.03 1348
5457.73 1460
5458.42 1571
5459.12 1629
5459.82 1665
5460.51 1724
5461.21 1659
5461.91 1740
5462.61 1656
5463.30 1819
5464.00 1904
5464.70 1829
5465.40 1834
5466.09 1806
5466.79 1870
5467.49 1775
5468.18 1717
5468.88 1847
5469.58 1753
5470.28 1797
5470.98 1913
5471.67 1793
5472.37 1800
5473.07 1962
5473.77 2134
5474.46 2094
5475.16 1947
5475.86 2111
5476.56 2159
5477.26 2272
5477.95 2438
5478.65 2690
5479.35 2713
5480.05 2957
5480.75 3325
5481.45 3571
5482.14 3437
5482.84 3429
5483.54 3349
5484.24 3137
5484.94 2955
5485.64 2830
5486.34 2737
5487.03 2498
5487.73 2437
5488.43 2518
5489.13 2424
5489.83 2523
5490.53 2503
5491.23 2446
5491.93 2542
5492.63 2553
5493.33 2810
5494.02 2780
5494.72 2792
5495.42 2674
5496.12 2894
5496.82 3159
5497.52 3180
5498.22 3332
5498.92 3868
5499.62 4254
5500.32 4842
5501.02 5397
5501.72 5603
5502.42 5604
5503.12 6069
5503.82 5495
5504.52 4897
5505.22 4378
5505.92 3747
5506.62 3463
5507.32 3102
5508.02 2838
5508.72 2755
5509.42 2664
5510.12 2683
5510.82 2670
5511.52 2602
5512.22 2584
5512.92 2633
5513.62 2708
5514.32 2310
5515.02 2509
5515.72 2617
5516.42 2321
5517.12 2345
5517.82 2396
5518.52 2353
5519.22 2072
5519.93 1917
5520.63 2080
5521.33 2215
5522.03 2021
5522.73 1905
5523.43 1959
5524.13 1998
5524.83 1770
5525.53 1718
5526.23 1641
5526.94 1645
5527.64 1675
5528.34 1704
5529.04 1670
5529.74 1672
5530.44 1457
5531.14 1586
5531.85 1598
5532.55 1524
5533.25 1636
5533.95 1791
5534.65 1451
5535.35 1522
5536.06 1797
5536.76 1534
5537.46 1659
5538.16 1557
5538.86 1513
5539.57 1670
5540.27 1548
5540.97 1544
5541.67 1471
5542.37 1509
5543.08 1554
5543.78 1469
5544.48 1396
5545.18 1430
5545.89 1423
5546.59 1373
5547.29 1491
5547.99 1452
5548.70 1350
5549.40 1372
5550.10 1394
5550.81 1513
5551.51 1450
5552.21 1402
5552.91 1410
5553.62 1418
5554.32 1486
5555.02 1430
5555.73 1378
5556.43 1337
5557.13 1440
5557.84 1311
5558.54 1410
5559.24 1437
5559.95 1506
5560.65 1444
5561.35 1499
5562.06 1662
5562.76 1571
5563.46 1551
5564.17 1515
5564.87 1461
5565.57 1491
5566.28 1628
5566.98 1694
5567.69 1579
5568.39 1513
5569.09 1493
5569.80 1443
5570.50 1326
5571.21 1319
5571.91 1265
5572.61 1409
5573.32 1489
5574.02 1471
5574.73 1511
5575.43 1502
5576.14 1446
5576.84 1552
5577.54 1562
5578.25 1379
5578.95 1476
5579.66 1344
5580.36 1312
5581.07 1361
5581.77 1307
5582.48 1279
5583.18 1296
5583.89 1428
5584.59 1366
5585.30 1335
5586.00 1405
5586.71 1410
5587.41 1388
5588.12 1361
5588.82 1362
5589.53 1318
5590.23 1233
5590.94 1103
5591.64 1265
5592.35 1303
5593.05 1406
5593.76 1311
5594.47 1196
5595.17 1196
5595.88 1084
5596.58 1217
5597.29 1196
5597.99 1229
5598.70 1193
5599.41 1231
5600.11 1200
5600.82 1243
5601.52 1160
5602.23 1188
5602.94 1218
5603.64 1122
5604.35 1237
5605.05 1051
5605.76 1212
5606.47 1228
5607.17 1194
5607.88 1128
5608.59 1181
5609.29 1130
5610.00 1212
5610.70 1229
5611.41 1255
5612.12 1198
5612.82 1208
5613.53 1239
5614.24 1205
5614.95 1220
5615.65 1280
5616.36 1264
5617.07 1236
5617.77 1192
5618.48 1231
5619.19 1268
5619.89 1159
5620.60 1215
5621.31 1195
5622.02 1144
5622.72 1181
5623.43 1270
5624.14 1319
5624.85 1180
5625.55 1094
5626.26 1253
5626.97 1307
5627.68 1289
5628.38 1283
5629.09 1379
5629.80 1466
5630.51 1405
5631.21 1266
5631.92 1260
5632.63 1435
5633.34 1400
5634.05 1428
5634.75 1233
5635.46 1287
5636.17 1338
5636.88 1362
5637.59 1371
5638.30 1392
5639.00 1286
5639.71 1330
5640.42 1348
5641.13 1399
5641.84 1495
5642.55 1255
5643.26 1312
5643.96 1251
5644.67 1243
5645.38 1328
5646.09 1166
5646.80 1199
5647.51 1205
5648.22 1239
5648.93 1187
5649.64 1172
5650.34 1258
5651.05 1275
5651.76 1339
5652.47 1320
5653.18 1329
5653.89 1374
5654.60 1278
5655.31 1258
5656.02 1322
5656.73 1394
5657.44 1415
5658.15 1534
5658.86 1586
5659.57 1560
5660.28 1547
5660.99 1642
5661.70 1424
5662.41 1343
5663.12 1286
5663.83 1354
5664.54 1289
5665.25 1321
5665.96 1440
5666.67 1322
5667.38 1242
5668.09 1366
5668.80 1315
5669.51 1313
5670.22 1414
5670.93 1363
5671.64 1314
5672.35 1265
5673.06 1276
5673.77 1367
5674.48 1383
5675.19 1366
5675.90 1172
5676.61 1156
5677.32 1236
5678.03 1210
5678.74 1143
5679.45 1183
5680.17 1124
5680.88 1110
5681.59 1246
5682.30 1221
5683.01 1197
5683.72 1199
5684.43 1157
5685.14 1183
5685.85 1266
5686.57 1369
5687.28 1226
5687.99 1123
5688.70 1132
5689.41 1052
5690.12 1221
5690.84 1244
5691.55 1149
5692.26 1047
5692.97 1098
5693.68 1192
5694.39 1173
5695.11 1024
5695.82 1036
5696.53 1129
5697.24 1170
5697.95 1154
5698.67 1102
5699.38 1116
5700.09 1031
5700.80 1107
5701.51 1099
5702.23 951
5702.94 1062
5703.65 1104
5704.36 1044
5705.08 960
5705.79 992
5706.50 1040
5707.21 1064
5707.93 1068
5708.64 1040
5709.35 1060
5710.07 1049
5710.78 1085
5711.49 1150
5712.20 1086
5712.92 1033
5713.63 974
5714.34 1129
5715.06 1055
5715.77 1074
5716.48 1060
5717.20 1124
5717.91 1075
5718.62 1085
5719.34 1013
5720.05 990
5720.76 1026
5721.48 1072
5722.19 1050
5722.90 1111
5723.62 1155
5724.33 1170
5725.05 1114
5725.76 997
5726.47 1078
5727.19 1172
5727.90 1145
5728.61 1034
5729.33 1063
5730.04 1195
5730.76 1162
5731.47 1102
5732.19 1086
5732.90 1183
5733.61 1145
5734.33 1065
5735.04 1076
5735.76 1007
5736.47 1006
5737.19 1068
5737.90 1087
5738.61 1105
5739.33 1112
5740.04 1105
5740.76 1085
5741.47 1072
5742.19 868
5742.90 919
5743.62 1012
5744.33 1027
5745.05 1001
5745.76 958
5746.48 944
5747.19 965
5747.91 945
5748.62 944
5749.34 952
5750.05 1058
5750.77 1034
5751.49 995
5752.20 976
5752.92 977
5753.63 1120
5754.35 1091
5755.06 1118
5755.78 1029
5756.49 1078
5757.21 1010
5757.93 990
5758.64 1129
5759.36 974
5760.07 1099
5760.79 1041
5761.51 944
5762.22 910
5762.94 934
5763.65 1091
5764.37 950
5765.09 988
5765.80 1010
5766.52 987
5767.24 969
5767.95 975
5768.67 883
5769.39 991
5770.10 1082
5770.82 993
5771.53 1037
5772.25 1043
5772.97 1036
5773.69 1042
5774.40 945
5775.12 1019
5775.84 1025
5776.55 977
5777.27 1123
5777.99 963
5778.70 974
5779.42 954
5780.14 900
5780.86 1035
5781.57 991
5782.29 962
5783.01 1045
5783.72 995
5784.44 1054
5785.16 977
5785.88 1061
5786.59 1029
5787.31 1021
5788.03 974
5788.75 971
5789.47 984
5790.18 947
5790.90 966
5791.62 995
5792.34 976
5793.06 1024
5793.77 1059
5794.49 995
5795.21 1027
5795.93 868
5796.65 1100
5797.36 969
5798.08 978
5798.80 1047
5799.52 1040
5800.24 1088
5800.96 1112
5801.67 1065
5802.39 1138
5803.11 1063
5803.83 1090
5804.55 1174
5805.27 1078
5805.99 1110
5806.71 1085
5807.42 1058
5808.14 1103
5808.86 1056
5809.58 1071
5810.30 948
5811.02 924
5811.74 1029
5812.46 978
5813.18 1063
5813.90 1006
5814.62 1031
5815.34 965
5816.05 1066
5816.77 1124
5817.49 1133
5818.21 1123
5818.93 1189
5819.65 1149
5820.37 1181
5821.09 1125
5821.81 1180
5822.53 1096
5823.25 1307
5823.97 1368
5824.69 1344
5825.41 1253
5826.13 1249
5826.85 1236
5827.57 1128
5828.29 982
5829.01 983
5829.73 1156
5830.45 1051
5831.17 961
5831.89 886
5832.61 948
5833.33 1031
5834.05 948
5834.78 1025
5835.50 1125
5836.22 1041
5836.94 1028
5837.66 1116
5838.38 986
5839.10 971
5839.82 1012
5840.54 1071
5841.26 1159
5841.98 1203
5842.70 1015
5843.43 979
5844.15 1075
5844.87 1027
5845.59 893
5846.31 953
5847.03 989
5847.75 1005
5848.47 1017
5849.20 981
5849.92 1160
5850.64 1183
5851.36 1107
5852.08 1046
5852.80 1087
5853.53 1137
5854.25 1062
5854.97 1133
5855.69 1159
5856.41 1172
5857.14 1078
5857.86 1035
5858.58 1078
5859.30 1156
5860.02 1044
5860.75 1057
5861.47 1018
5862.19 1041
5862.91 1052
5863.64 1081
5864.36 1209
5865.08 1114
5865.80 1073
5866.52 1024
5867.25 1093
5867.97 975
5868.69 971
5869.42 923
5870.14 971
5870.86 1018
5871.58 1043
5872.31 1113
5873.03 1254
5873.75 1062
5874.48 1008
5875.20 1009
5875.92 1021
5876.65 1083
5877.37 1157
5878.09 1131
5878.81 1167
5879.54 1075
5880.26 1064
5880.99 1015
5881.71 1122
5882.43 1037
5883.16 1093
5883.88 1088
5884.60 1057
5885.33 1090
5886.05 1091
5886.77 1111
5887.50 1116
5888.22 1059
5888.95 1004
5889.67 998
5890.39 1002
5891.12 982
5891.84 935
5892.57 971
5893.29 940
5894.01 1099
5894.74 991
5895.46 960
5896.19 1084
5896.91 1016
5897.64 1028
5898.36 1038
5899.09 1039
5899.81 1104
5900.53 1145
5901.26 1034
5901.98 1033
5902.71 1146
5903.43 1107
5904.16 1121
5904.88 1108
5905.61 1061
5906.33 1091
5907.06 1055
5907.78 1107
5908.51 1098
5909.23 1137
5909.96 1117
5910.68 1187
5911.41 1070
5912.14 1074
5912.86 1107
5913.59 1096
5914.31 1177
5915.04 1086
5915.76 1078
5916.49 1240
5917.21 1056
5917.94 1171
5918.67 1167
5919.39 1039
5920.12 1087
5920.84 1100
5921.57 1133
5922.29 1186
5923.02 1185
5923.75 1195
5924.47 1129
5925.20 1175
5925.93 1236
5926.65 1191
5927.38 1142
5928.10 1211
5928.83 1200
5929.56 1224
5930.28 1301
5931.01 1281
5931.74 1336
5932.46 1248
5933.19 1263
5933.92 1323
5934.64 1367
5935.37 1407
5936.10 1330
5936.82 1369
5937.55 1450
5938.28 1463
5939.00 1396
5939.73 1469
5940.46 1560
5941.19 1448
5941.91 1463
5942.64 1419
5943.37 1522
5944.09 1583
5944.82 1501
5945.55 1598
5946.28 1734
5947.00 1725
5947.73 1777
5948.46 1700
5949.19 1645
5949.92 1912
5950.64 2141
5951.37 2172
5952.10 2222
5952.83 2298
5953.55 2376
5954.28 2328
5955.01 2462
5955.74 2150
5956.47 2117
5957.19 2135
5957.92 2207
5958.65 2023
5959.38 2025
5960.11 2105
5960.84 2202
5961.56 2264
5962.29 2309
5963.02 2350
5963.75 2370
5964.48 2489
5965.21 2633
5965.94 2893
5966.66 3171
5967.39 3641
5968.12 3512
5968.85 3657
5969.58 3753
5970.31 3327
5971.04 3058
5971.77 2834
5972.50 2678
5973.22 2565
5973.95 2574
5974.68 2641
5975.41 2585
5976.14 2540
5976.87 2439
5977.60 2524
5978.33 2686
5979.06 2631
5979.79 2596
5980.52 2681
5981.25 2685
5981.98 3060
5982.71 2819
5983.44 2707
5984.17 2776
5984.90 2754
5985.63 2723
5986.36 2812
5987.09 2824
5987.82 2604
5988.55 2689
5989.28 2802
5990.01 2743
5990.74 2568
5991.47 2847
5992.20 2821
5992.93 2491
5993.66 2726
5994.39 2800
5995.12 2678
5995.85 2878
5996.58 2875
5997.31 2655
5998.04 2692
5998.77 2736
5999.50 2728
6000.23 2797
6000.96 2865
6001.69 2774
6002.42 2621
6003.16 2622
6003.89 2646
6004.62 2583
6005.35 2484
6006.08 2475
6006.81 2714
6007.54 2804
6008.27 3142
6009.00 3438
6009.74 3809
6010.47 4532
6011.20 4927
6011.93 5114
6012.66 5064
6013.39 5642
6014.13 5739
6014.86 5848
6015.59 5532
6016.32 5144
6017.05 4794
6017.78 4173
6018.52 3814
6019.25 3330
6019.98 3096
6020.71 2809
6021.44 2558
6022.18 2333
6022.91 2288
6023.64 2164
6024.37 2069
6025.10 2062
6025.84 2000
6026.57 1989
6027.30 1946
6028.03 2013
6028.77 2030
6029.50 1864
6030.23 1905
6030.96 1830
6031.70 1837
6032.43 1825
6033.16 1728
6033.90 1839
6034.63 1822
6035.36 1797
6036.09 2062
6036.83 2059
6037.56 1844
6038.29 2003
6039.03 2060
6039.76 1997
6040.49 2027
6041.23 2064
6041.96 1989
6042.69 2054
6043.43 2002
6044.16 2176
6044.89 2192
6045.63 2051
6046.36 2012
6047.09 1982
6047.83 2075
6048.56 2145
6049.29 2218
6050.03 2158
6050.76 2267
6051.50 2361
6052.23 2382
6052.96 2377
6053.70 2413
6054.43 2448
6055.17 2288
6055.90 2333
6056.63 2222
6057.37 2212
6058.10 2058
6058.84 2182
6059.57 2099
6060.31 1938
6061.04 2080
6061.77 1996
6062.51 1836
6063.24 1956
6063.98 2008
6064.71 1944
6065.45 1848
6066.18 1867
6066.92 1902
6067.65 1880
6068.39 1906
6069.12 1828
6069.86 1923
6070.59 1913
6071.33 1931
6072.06 1745
6072.80 1722
6073.53 1768
6074.27 1582
6075.00 1678
6075.74 1576
6076.47 1650
6077.21 1693
6077.95 1600
6078.68 1610
6079.42 1680
6080.15 1595
6080.89 1611
6081.62 1606
6082.36 1662
6083.09 1579
6083.83 1417
6084.57 1516
6085.30 1633
6086.04 1637
6086.77 1609
6087.51 1538
6088.25 1685
6088.98 1694
6089.72 1676
6090.46 1773
6091.19 1668
6091.93 1636
6092.66 1539
6093.40 1671
6094.14 1670
6094.87 1687
6095.61 1690
6096.35 1665
6097.08 1596
6097.82 1611
6098.56 1488
6099.29 1682
6100.03 1629
6100.77 1565
6101.50 1486
6102.24 1530
6102.98 1522
6103.72 1597
6104.45 1559
6105.19 1545
6105.93 1566
6106.66 1564
6107.40 1671
6108.14 1557
6108.88 1576
6109.61 1651
6110.35 1576
6111.09 1587
6111.83 1553
6112.56 1705
6113.30 1701
6114.04 1582
6114.78 1684
6115.51 1730
6116.25 1685
6116.99 1525
6117.73 1606
6118.47 1632
6119.20 1583
6119.94 1607
6120.68 1669
6121.42 1742
6122.16 1628
6122.89 1704
6123.63 1679
6124.37 1675
6125.11 1613
6125.85 1773
6126.59 1694
6127.32 1678
6128.06 1754
6128.80 1751
6129.54 1842
6130.28 1792
6131.02 1902
6131.76 1790
6132.49 1840
6133.23 1862
6133.97 1993
6134.71 1759
6135.45 1889
6136.19 1891
6136.93 1909
6137.67 1878
6138.41 1787
6139.15 1858
6139.88 1892
6140.62 1864
6141.36 1848
6142.10 1993
6142.84 1979
6143.58 1950
6144.32 1789
6145.06 1719
6145.80 1924
6146.54 1698
6147.28 1847
6148.02 1898
6148.76 2013
6149.50 1833
6150.24 1837
6150.98 1810
6151.72 1925
6152.46 2011
6153.20 1979
6153.94 1963
6154.68 1898
6155.42 2099
6156.16 2164
6156.90 2208
6157.64 2154
6158.38 1977
6159.12 2188
6159.86 2211
6160.60 2195
6161.34 2212
6162.08 2391
6162.82 2343
6163.56 2445
6164.30 2757
6165.05 2874
6165.79 2860
6166.53 2997
6167.27 3205
6168.01 3335
6168.75 3302
6169.49 3216
6170.23 3274
6170.97 3086
6171.71 2958
6172.46 2976
6173.20 2842
6173.94 2916
6174.68 2744
6175.42 2742
6176.16 2749
6176.90 2713
6177.64 2709
6178.39 2701
6179.13 2849
6179.87 2838
6180.61 2789
6181.35 2684
6182.09 2940
6182.84 3038
6183.58 3009
6184.32 3046
6185.06 3005
6185.80 3022
6186.55 3027
6187.29 2986
6188.03 3017
6188.77 3023
6189.52 3102
6190.26 3356
6191.00 3417
6191.74 3538
6192.48 3553
6193.23 3507
6193.97 3746
6194.71 3894
6195.45 3833
6196.20 3799
6196.94 3890
6197.68 3886
6198.43 3854
6199.17 4025
6199.91 3784
6200.65 3678
6201.40 3870
6202.14 4053
6202.88 4018
6203.63 4378
6204.37 5114
6205.11 5998
6205.86 7008
6206.60 8365
6207.34 10440
6208.09 12662
6208.83 14796
6209.57 16530
6210.32 18045
6211.06 18448
6211.80 18417
6212.55 17643
6213.29 16080
6214.03 14252
6214.78 12141
6215.52 9764
6216.26 8319
6217.01 6881
6217.75 5857
6218.50 5109
6219.24 4472
6219.98 4187
6220.73 3997
6221.47 3759
6222.22 3874
6222.96 4029
6223.71 4408
6224.45 4742
6225.19 4559
6225.94 4575
6226.68 4957
6227.43 4970
6228.17 4824
6228.92 4487
6229.66 4050
6230.41 3821
6231.15 3296
6231.90 2997
6232.64 2857
6233.39 2852
6234.13 2626
6234.87 2529
6235.62 2739
6236.36 2676
6237.11 2437
6237.86 2575
6238.60 2654
6239.35 2610
6240.09 2661
6240.84 2778
6241.58 2838
6242.33 2874
6243.07 2836
6243.82 2944
6244.56 3067
6245.31 3227
6246.05 3225
6246.80 3452
6247.55 3544
6248.29 3762
6249.04 3877
6249.78 3936
6250.53 4022
6251.27 3838
6252.02 3675
6252.77 3491
6253.51 3333
6254.26 3168
6255.01 2931
6255.75 2803
6256.50 2840
6257.24 2693
6257.99 2762
6258.74 2703
6259.48 2800
6260.23 2742
6260.98 2710
6261.72 2730
6262.47 2655
6263.22 2550
6263.96 2509
6264.71 2500
6265.46 2450
6266.20 2541
6266.95 2414
6267.70 2311
6268.44 2248
6269.19 2221
6269.94 2367
6270.68 2304
6271.43 2283
6272.18 2202
6272.93 2219
6273.67 2265
6274.42 2283
6275.17 2342
6275.92 2101
6276.66 2076
6277.41 2101
6278.16 2187
6278.91 2051
6279.65 2036
6280.40 1935
6281.15 1916
6281.90 2055
6282.64 2011
6283.39 1941
6284.14 2046
6284.89 2086
6285.64 2156
6286.38 2006
6287.13 1868
6287.88 1952
6288.63 2032
6289.38 2050
6290.12 2005
6290.87 2075
6291.62 1920
6292.37 1885
6293.12 1852
6293.87 1701
6294.61 1726
6295.36 1755
6296.11 1696
6296.86 1682
6297.61 1668
6298.36 1838
6299.11 1819
6299.86 1746
6300.60 1736
6301.35 1769
6302.10 1644
6302.85 1666
6303.60 1565
6304.35 1665
6305.10 1503
6305.85 1494
6306.60 1506
6307.35 1596
6308.10 1512
6308.85 1621
6309.59 1672
6310.34 1669
6311.09 1679
6311.84 1663
6312.59 1607
6313.34 1582
6314.09 1647
6314.84 1648
6315.59 1660
6316.34 1695
6317.09 1639
6317.84 1716
6318.59 1709
6319.34 1620
6320.09 1699
6320.84 1560
6321.59 1636
6322.34 1657
6323.09 1369
6323.84 1350
6324.59 1397
6325.34 1382
6326.09 1358
6326.84 1473
6327.59 1348
6328.34 1421
6329.09 1473
6329.85 1359
6330.60 1313
6331.35 1326
6332.10 1396
6332.85 1254
6333.60 1373
6334.35 1390
6335.10 1473
6335.85 1472
6336.60 1580
6337.35 1332
6338.10 1269
6338.86 1412
6339.61 1385
6340.36 1393
6341.11 1328
6341.86 1382
6342.61 1345
6343.36 1338
6344.12 1311
6344.87 1342
6345.62 1385
6346.37 1355
6347.12 1430
6347.87 1487
6348.62 1451
6349.38 1430
6350.13 1341
6350.88 1368
6351.63 1462
6352.38 1532
6353.14 1484
6353.89 1605
6354.64 1634
6355.39 1516
6356.14 1592
6356.90 1661
6357.65 1506
6358.40 1491
6359.15 1496
6359.91 1498
6360.66 1464
6361.41 1386
6362.16 1380
6362.92 1408
6363.67 1424
6364.42 1367
6365.17 1379
6365.93 1481
6366.68 1366
6367.43 1305
6368.19 1293
6368.94 1370
6369.69 1377
6370.44 1350
6371.20 1391
6371.95 1413
6372.70 1414
6373.46 1373
6374.21 1363
6374.96 1362
6375.72 1284
6376.47 1295
6377.22 1249
6377.98 1262
6378.73 1344
6379.48 1441
6380.24 1335
6380.99 1393
6381.75 1379
6382.50 1454
6383.25 1513
6384.01 1415
6384.76 1406
6385.51 1385
6386.27 1353
6387.02 1431
6387.78 1363
6388.53 1232
6389.28 1348
6390.04 1314
6390.79 1293
6391.55 1258
6392.30 1200
6393.06 1251
6393.81 1264
6394.56 1400
6395.32 1247
6396.07 1260
6396.83 1308
6397.58 1321
6398.34 1289
6399.09 1260
6399.85 1175
6400.60 1291
6401.36 1257
6402.11 1337
6402.87 1115
6403.62 1105
6404.38 1100
6405.13 1185
6405.89 1227
6406.64 1389
6407.40 1403
6408.15 1263
6408.91 1260
6409.66 1304
6410.42 1387
6411.17 1385
6411.93 1324
6412.68 1377
6413.44 1280
6414.20 1319
6414.95 1269
6415.71 1151
6416.46 1242
6417.22 1232
6417.97 1179
6418.73 1202
6419.49 1241
6420.24 1351
6421.00 1293
6421.75 1172
6422.51 1130
6423.27 1204
6424.02 1227
6424.78 1244
6425.54 1147
6426.29 1189
6427.05 1210
6427.80 1215
6428.56 1230
6429.32 1196
6430.07 1153
6430.83 1230
6431.59 1240
6432.34 1347
6433.10 1210
6433.86 1265
6434.61 1310
6435.37 1205
6436.13 1167
6436.88 1241
6437.64 1183
6438.40 1316
6439.16 1347
6439.91 1296
6440.67 1273
6441.43 1162
6442.18 1190
6442.94 1199
6443.70 1218
6444.46 1255
6445.21 1205
6445.97 1188
6446.73 1216
6447.49 1217
6448.24 1309
6449.00 1343
6449.76 1298
6450.52 1301
6451.28 1338
6452.03 1389
6452.79 1299
6453.55 1330
6454.31 1238
6455.06 1331
6455.82 1376
6456.58 1336
6457.34 1502
6458.10 1463
6458.86 1412
6459.61 1470
6460.37 1504
6461.13 1371
6461.89 1349
6462.65 1412
6463.41 1427
6464.16 1399
6464.92 1392
6465.68 1428
6466.44 1550
6467.20 1417
6467.96 1447
6468.72 1534
6469.48 1469
6470.23 1557
6470.99 1548
6471.75 1571
6472.51 1476
6473.27 1461
6474.03 1509
6474.79 1581
6475.55 1549
6476.31 1521
6477.07 1568
6477.83 1674
6478.59 1554
6479.35 1577
6480.10 1664
6480.86 1676
6481.62 1572
6482.38 1616
6483.14 1698
6483.90 1697
6484.66 1669
6485.42 1664
6486.18 1844
6486.94 1751
6487.70 1709
6488.46 1846
6489.22 1950
6489.98 1889
6490.74 1924
6491.50 1945
6492.26 2071
6493.02 2112
6493.78 2201
6494.54 2219
6495.30 2356
6496.06 2348
6496.82 2367
6497.59 2537
6498.35 2405
6499.11 2475
6499.87 2451
6500.63 2505
6501.39 2430
6502.15 2448
6502.91 2434
6503.67 2517
6504.43 2377
6505.19 2446
6505.95 2472
6506.71 2512
6507.48 2608
6508.24 2634
6509.00 2724
6509.76 2641
6510.52 2663
6511.28 2860
6512.04 2998
6512.80 2745
6513.57 2865
6514.33 2952
6515.09 2863
6515.85 2964
6516.61 2991
6517.37 2894
6518.14 2836
6518.90 2924
6519.66 3187
6520.42 3248
6521.18 3459
6521.95 3571
6522.71 3654
6523.47 3899
6524.23 4227
6524.99 4334
6525.76 4579
6526.52 4934
6527.28 5365
6528.04 5404
6528.80 5479
6529.57 5369
6530.33 5275
6531.09 5234
6531.85 5114
6532.62 5553
6533.38 5916
6534.14 6477
6534.91 7943
6535.67 9296
6536.43 10566
6537.19 11793
6537.96 12698
6538.72 12892
6539.48 11935
6540.25 11052
6541.01 10126
6541.77 8494
6542.53 7076
6543.30 5807
6544.06 4939
6544.82 4210
6545.59 3579
6546.35 3222
6547.11 3001
6547.88 2774
6548.64 2701
6549.41 2580
6550.17 2538
6550.93 2731
6551.70 2729
6552.46 2632
6553.22 2621
6553.99 2680
6554.75 2578
6555.52 2500
6556.28 2539
6557.04 2465
6557.81 2380
6558.57 2347
6559.34 2449
6560.10 2400
6560.86 2711
6561.63 2810
6562.39 2897
6563.16 3017
6563.92 3174
6564.69 3570
6565.45 3616
6566.21 3797
6566.98 3815
6567.74 3769
6568.51 3689
6569.27 3491
6570.04 3251
6570.80 3108
6571.57 3163
6572.33 3224
6573.10 3198
6573.86 3314
6574.63 3325
6575.39 3295
6576.16 3400
6576.92 3547
6577.69 3438
6578.45 3603
6579.22 3524
6579.98 3462
6580.75 3315
6581.51 3205
6582.28 3227
6583.05 3183
6583.81 3141
6584.58 3054
6585.34 2964
6586.11 2935
6586.87 2853
6587.64 2873
6588.41 2902
6589.17 3066
6589.94 3234
6590.70 3408
6591.47 3549
6592.24 3830
6593.00 4122
6593.77 4318
6594.53 4651
6595.30 4611
6596.07 4733
6596.83 4614
6597.60 4487
6598.37 4333
6599.13 3883
6599.90 3675
6600.66 3393
6601.43 3296
6602.20 3157
6602.96 2911
6603.73 2686
6604.50 2595
6605.26 2563
6606.03 2494
6606.80 2381
6607.57 2401
6608.33 2514
6609.10 2407
6609.87 2275
6610.63 2448
6611.40 2434
6612.17 2349
6612.94 2330
6613.70 2251
6614.47 2204
6615.24 2257
6616.00 2359
6616.77 2244
6617.54 2186
6618.31 2089
6619.08 2174
6619.84 2387
6620.61 2189
6621.38 2367
6622.15 2179
6622.91 2179
6623.68 2250
6624.45 2311
6625.22 2283
6625.99 2342
6626.75 2250
6627.52 2143
6628.29 2357
6629.06 2280
6629.83 2239
6630.59 2185
6631.36 2218
6632.13 2293
6632.90 2441
6633.67 2566
6634.44 2788
6635.21 2876
6635.97 2844
6636.74 2861
6637.51 2767
6638.28 2744
6639.05 2597
6639.82 2494
6640.59 2507
6641.36 2324
6642.12 2352
6642.89 2197
6643.66 2060
6644.43 2007
6645.20 1903
6645.97 1868
6646.74 1906
6647.51 2033
6648.28 2032
6649.05 1875
6649.82 1858
6650.59 1914
6651.36 2048
6652.12 2016
6652.89 1976
6653.66 1909
6654.43 2081
6655.20 2160
6655.97 2100
6656.74 2017
6657.51 1977
6658.28 1992
6659.05 1912
6659.82 1953
6660.59 1821
6661.36 1893
6662.13 1723
6662.90 1749
6663.67 1768
6664.44 1824
6665.21 1782
6665.98 1984
6666.75 1919
6667.52 1907
6668.30 1923
6669.07 1882
6669.84 2073
6670.61 1995
6671.38 1943
6672.15 1977
6672.92 1931
6673.69 1974
6674.46 1996
6675.23 1992
6676.00 1913
6676.77 1845
6677.54 2008
6678.32 1929
6679.09 1997
6679.86 1917
6680.63 1970
6681.40 2038
6682.17 2047
6682.94 1961
6683.71 2157
6684.49 2292
6685.26 2185
6686.03 2355
6686.80 2354
6687.57 2210
6688.34 2199
6689.11 2156
6689.89 1869
6690.66 1888
6691.43 1808
6692.20 1756
6692.97 1677
6693.75 1846
6694.52 1766
6695.29 1810
6696.06 1828
6696.83 1621
6697.61 1717
6698.38 1652
6699.15 1666
6699.92 1560
6700.70 1769
6701.47 1803
6702.24 1753
6703.01 1890
6703.79 1783
6704.56 1840
6705.33 1607
6706.10 1622
6706.88 1807
6707.65 1778
6708.42 1815
6709.19 1810
6709.97 1641
6710.74 1713
6711.51 1803
6712.29 1747
6713.06 1768
6713.83 1738
6714.61 1680
6715.38 1767
6716.15 1624
6716.92 1557
6717.70 1559
6718.47 1694
6719.24 1641
6720.02 1679
6720.79 1676
6721.57 1557
6722.34 1582
6723.11 1666
6723.89 1685
6724.66 1611
6725.43 1611
6726.21 1716
6726.98 1529
6727.76 1608
6728.53 1700
6729.30 1567
6730.08 1630
6730.85 1635
6731.63 1626
6732.40 1579
6733.17 1609
6733.95 1555
6734.72 1620
6735.50 1576
6736.27 1668
6737.05 1666
6737.82 1718
6738.59 1646
6739.37 1501
6740.14 1667
6740.92 1783
6741.69 1655
6742.47 1566
6743.24 1593
6744.02 1626
6744.79 1610
6745.57 1742
6746.34 1694
6747.12 1632
6747.89 1705
6748.67 1739
6749.44 1855
6750.22 1912
6750.99 1886
6751.77 1970
6752.54 2161
6753.32 2168
6754.09 2181
6754.87 2098
6755.65 2029
6756.42 1983
6757.20 1928
6757.97 1945
6758.75 1763
6759.52 1720
6760.30 1549
6761.08 1557
6761.85 1585
6762.63 1694
6763.40 1646
6764.18 1452
6764.96 1592
6765.73 1572
6766.51 1613
6767.28 1616
6768.06 1550
6768.84 1557
6769.61 1469
6770.39 1559
6771.17 1513
6771.94 1666
6772.72 1601
6773.50 1559
6774.27 1450
6775.05 1512
6775.82 1548
6776.60 1566
6777.38 1436
6778.16 1485
6778.93 1517
6779.71 1536
6780.49 1406
6781.26 1360
6782.04 1442
6782.82 1339
6783.59 1306
6784.37 1422
6785.15 1457
6785.93 1435
6786.70 1459
6787.48 1458
6788.26 1379
6789.04 1336
6789.81 1324
6790.59 1408
6791.37 1423
6792.15 1403
6792.92 1447
6793.70 1554
6794.48 1406
6795.26 1345
6796.03 1414
6796.81 1358
6797.59 1613
6798.37 1499
6799.15 1369
6799.92 1302
6800.70 1330
6801.48 1454
6802.26 1433
6803.04 1388
6803.81 1435
6804.59 1502
6805.37 1550
6806.15 1619
6806.93 1622
6807.71 1498
6808.49 1629
6809.26 1548
6810.04 1390
6810.82 1471
6811.60 1366
6812.38 1431
6813.16 1625
6813.94 1526
6814.72 1447
6815.49 1401
6816.27 1514
6817.05 1537
6817.83 1513
6818.61 1374
6819.39 1537
6820.17 1527
6820.95 1477
6821.73 1382
6822.51 1500
6823.29 1466
6824.07 1474
6824.85 1456
6825.62 1345
6826.40 1363
6827.18 1400
6827.96 1442
6828.74 1391
6829.52 1411
6830.30 1326
6831.08 1439
6831.86 1453
6832.64 1395
6833.42 1453
6834.20 1458
6834.98 1456
6835.76 1364
6836.54 1387
6837.32 1418
6838.10 1219
6838.88 1365
6839.66 1382
6840.44 1288
6841.22 1391
6842.01 1427
6842.79 1307
6843.57 1355
6844.35 1354
6845.13 1458
6845.91 1422
6846.69 1381
6847.47 1463
6848.25 1618
6849.03 1642
6849.81 1852
6850.59 2041
6851.37 2130
6852.16 2235
6852.94 2348
6853.72 2211
6854.50 2261
6855.28 2165
6856.06 2104
6856.84 1889
6857.62 1809
6858.41 1678
6859.19 1634
6859.97 1593
6860.75 1648
6861.53 1525
6862.31 1584
6863.09 1535
6863.88 1591
6864.66 1571
6865.44 1634
6866.22 1807
6867.00 1770
6867.79 1850
6868.57 1935
6869.35 1914
6870.13 1888
6870.91 1808
6871.70 1829
6872.48 1724
6873.26 1640
6874.04 1724
6874.83 1645
6875.61 1646
6876.39 1704
6877.17 1705
6877.96 1786
6878.74 1757
6879.52 1825
6880.30 1834
6881.09 1900
6881.87 1911
6882.65 2081
6883.43 2073
6884.22 2085
6885.00 2283
6885.78 2404
6886.57 2703
6887.35 3040
6888.13 3227
6888.92 3688
6889.70 4049
6890.48 3937
6891.26 3711
6892.05 3446
6892.83 3006
6893.62 2674
6894.40 2387
6895.18 2195
6895.97 2059
6896.75 1905
6897.53 2105
6898.32 2038
6899.10 1943
6899.88 1926
6900.67 1868
6901.45 2070
6902.24 2174
6903.02 2012
6903.80 1960
6904.59 2045
6905.37 2085
6906.16 2049
6906.94 1926
6907.72 1950
6908.51 2118
6909.29 1981
6910.08 1963
6910.86 1844
6911.65 1789
6912.43 1808
6913.21 1839
6914.00 1702
6914.78 1718
6915.57 1671
6916.35 1717
6917.14 1572
6917.92 1714
6918.71 1707
6919.49 1666
6920.28 1723
6921.06 1640
6921.85 1727
6922.63 1637
6923.42 1632
6924.20 1726
6924.99 1709
6925.77 1826
6926.56 1865
6927.34 1716
6928.13 1781
6928.91 1667
6929.70 1745
6930.49 1803
6931.27 1900
6932.06 1878
6932.84 1874
6933.63 1987
6934.41 1910
6935.20 2010
6935.99 2146
6936.77 2047
6937.56 2022
6938.34 2070
6939.13 2053
6939.92 2026
6940.70 2253
6941.49 2243
6942.27 2293
6943.06 2386
6943.85 2435
6944.63 2486
6945.42 2497
6946.21 2513
6946.99 2455
6947.78 2468
6948.57 2539
6949.35 2795
6950.14 2583
6950.92 2533
6951.71 2571
6952.50 2599
6953.29 2525
6954.07 2558
6954.86 2458
6955.65 2515
6956.43 2788
6957.22 2669
6958.01 2690
6958.79 2914
6959.58 2915
6960.37 2789
6961.16 2813
6961.94 2776
6962.73 2828
6963.52 2715
6964.31 2751
6965.09 2721
6965.88 2655
6966.67 2698
6967.46 2797
6968.24 2863
6969.03 2900
6969.82 3075
6970.61 3349
6971.39 3313
6972.18 3381
6972.97 3349
6973.76 3415
6974.55 3300
6975.33 3180
6976.12 3157
6976.91 3202
6977.70 3456
6978.49 3369
6979.27 3204
6980.06 3493
6980.85 3669
6981.64 4043
6982.43 4732
6983.22 5717
6984.01 6718
6984.79 7657
6985.58 8821
6986.37 9993
6987.16 11111
6987.95 11136
6988.74 10781
6989.53 10201
6990.32 9594
6991.10 8452
6991.89 7097
6992.68 6151
6993.47 5520
6994.26 4989
6995.05 4629
6995.84 4701
6996.63 5163
6997.42 5473
6998.21 6381
6999.00 7502
6999.79 8426
7000.58 9553
7001.36 9988
7002.15 10202
7002.94 10212
7003.73 9472
7004.52 8418
7005.31 7667
7006.10 6563
7006.89 5473
7007.68 4928
7008.47 4281
7009.26 3935
7010.05 3583
7010.84 3425
7011.63 3435
7012.42 3482
7013.21 3559
7014.00 3749
7014.79 3902
7015.58 4065
7016.37 3952
7017.16 3698
7017.96 3725
7018.75 3438
7019.54 3222
7020.33 3005
7021.12 3113
7021.91 2948
7022.70 2929
7023.49 2841
7024.28 2987
7025.07 2845
7025.86 3051
7026.65 3212
7027.44 3126
7028.24 3090
7029.03 3144
7029.82 2974
7030.61 2857
7031.40 2813
7032.19 2719
7032.98 2600
7033.77 2600
7034.57 2605
7035.36 2638
7036.15 2435
7036.94 2556
7037.73 2477
7038.52 2719
7039.32 2701
7040.11 2733
7040.90 2824
7041.69 2893
7042.48 2875
7043.27 2903
7044.07 2703
7044.86 2746
7045.65 2588
7046.44 2731
7047.23 2683
7048.03 2782
7048.82 3078
7049.61 3141
7050.40 3232
7051.20 3502
7051.99 3607
7052.78 3626
7053.57 3548
7054.37 3249
7055.16 3059
7055.95 2870
7056.74 2870
7057.54 2664
7058.33 2485
7059.12 2349
7059.91 2405
7060.71 2449
7061.50 2403
7062.29 2417
7063.09 2467
7063.88 2489
7064.67 2481
7065.47 2525
7066.26 2395
7067.05 2275
7067.85 2367
7068.64 2433
7069.43 2375
7070.23 2440
7071.02 2189
7071.81 2282
7072.61 2162
7073.40 2112
7074.19 2134
7074.99 2322
7075.78 2175
7076.57 2001
7077.37 2077
7078.16 2164
7078.96 1972
7079.75 1914
7080.54 1939
7081.34 1881
7082.13 2031
7082.93 1992
7083.72 1944
7084.51 1863
7085.31 1822
7086.10 1809
7086.90 1712
7087.69 1746
7088.49 1695
7089.28 1757
7090.08 1672
7090.87 1757
7091.66 1705
7092.46 1833
7093.25 1765
7094.05 1796
7094.84 1586
7095.64 1627
7096.43 1668
7097.23 1620
7098.02 1543
7098.82 1564
7099.61 1583
7100.41 1598
7101.20 1600
7102.00 1482
7102.79 1747
7103.59 1615
7104.38 1507
7105.18 1458
7105.98 1480
7106.77 1409
7107.57 1292
7108.36 1384
7109.16 1413
7109.95 1414
7110.75 1448
7111.54 1459
7112.34 1428
7113.14 1377
7113.93 1392
7114.73 1365
7115.52 1338
7116.32 1374
7117.12 1426
7117.91 1496
7118.71 1465
7119.50 1448
7120.30 1389
7121.10 1380
7121.89 1392
7122.69 1372
7123.49 1349
7124.28 1390
7125.08 1362
7125.88 1341
7126.67 1347
7127.47 1270
7128.27 1261
7129.06 1346
7129.86 1241
7130.66 1263
7131.45 1364
7132.25 1385
7133.05 1340
7133.84 1297
7134.64 1296
7135.44 1249
7136.23 1219
7137.03 1244
7137.83 1317
7138.63 1253
7139.42 1149
7140.22 1217
7141.02 1242
7141.82 1210
7142.61 1219
7143.41 1193
7144.21 1209
7145.01 1315
7145.80 1344
7146.60 1328
7147.40 1207
7148.20 1242
7148.99 1221
7149.79 1252
7150.59 1180
7151.39 1164
7152.19 1143
7152.98 1107
7153.78 1108
7154.58 1075
7155.38 1075
7156.18 1169
7156.98 1226
7157.77 1176
7158.57 1170
7159.37 1153
7160.17 1110
7160.97 1091
7161.77 1089
7162.56 1068
7163.36 1055
7164.16 1052
7164.96 1074
7165.76 1060
7166.56 1037
7167.36 1065
7168.16 1040
7168.95 1078
7169.75 1080
7170.55 1007
7171.35 1046
7172.15 1066
7172.95 1118
7173.75 1094
7174.55 1103
7175.35 1087
7176.15 1018
7176.95 1009
7177.75 982
7178.55 1024
7179.35 982
7180.14 984
7180.94 991
7181.74 1035
7182.54 927
7183.34 979
7184.14 1028
7184.94 1030
7185.74 1025
7186.54 986
7187.34 992
7188.14 975
7188.94 1110
7189.74 998
7190.54 1015
7191.34 906
7192.14 946
7192.94 1070
7193.74 956
7194.54 935
7195.35 874
7196.15 925
7196.95 921
7197.75 918
7198.55 945
7199.35 929
7200.15 882
7200.95 982
7201.75 859
7202.55 873
7203.35 999
7204.15 936
7204.95 885
7205.75 875
7206.56 915
7207.36 894
7208.16 931
7208.96 976
7209.76 1009
7210.56 819
7211.36 882
7212.16 873
7212.97 907
7213.77 879
7214.57 843
7215.37 932
7216.17 870
7216.97 961
7217.78 884
7218.58 967
7219.38 888
7220.18 941
7220.98 908
7221.78 870
7222.59 892
7223.39 890
7224.19 979
7224.99 950
7225.79 923
7226.60 947
7227.40 944
7228.20 959
7229.00 959
7229.81 838
7230.61 894
7231.41 890
7232.21 889
7233.02 771
7233.82 908
7234.62 886
7235.42 844
7236.23 907
7237.03 910
7237.83 854
7238.63 834
7239.44 803
7240.24 793
7241.04 838
7241.85 705
7242.65 817
7243.45 820
7244.26 881
7245.06 761
7245.86 795
7246.67 742
7247.47 799
7248.27 825
7249.08 818
7249.88 830
7250.68 811
7251.49 723
7252.29 711
7253.09 753
7253.90 722
7254.70 784
7255.50 854
7256.31 868
7257.11 880
7257.92 840
7258.72 843
7259.52 782
7260.33 771
7261.13 758
7261.94 819
7262.74 945
7263.54 838
7264.35 792
7265.15 841
7265.96 802
7266.76 830
7267.57 831
7268.37 830
7269.18 807
7269.98 846
7270.78 761
7271.59 785
7272.39 814
7273.20 890
7274.00 815
7274.81 830
7275.61 851
7276.42 830
7277.22 879
7278.03 798
7278.83 847
7279.64 829
7280.44 913
7281.25 868
7282.05 879
7282.86 897
7283.66 1042
7284.47 957
7285.28 981
7286.08 991
7286.89 1041
7287.69 1036
7288.50 939
7289.30 1008
7290.11 865
7290.91 834
7291.72 951
7292.53 874
7293.33 810
7294.14 815
7294.94 828
7295.75 797
7296.56 756
7297.36 838
7298.17 816
7298.97 838
7299.78 865
7300.59 882
7301.39 932
7302.20 973
7303.01 918
7303.81 962
7304.62 935
7305.43 989
7306.23 854
7307.04 839
7307.85 805
7308.65 754
7309.46 759
7310.27 881
7311.07 942
7311.88 885
7312.69 857
7313.49 934
7314.30 881
7315.11 911
7315.91 868
7316.72 836
7317.53 848
7318.34 967
7319.14 961
7319.95 1012
7320.76 1089
7321.57 1059
7322.37 1033
7323.18 1145
7323.99 983
7324.80 879
7325.60 956
7326.41 981
7327.22 889
7328.03 921
7328.83 904
7329.64 889
7330.45 1018
7331.26 924
7332.07 922
7332.87 884
7333.68 907
7334.49 931
7335.30 907
7336.11 795
7336.92 873
7337.72 933
7338.53 941
7339.34 951
7340.15 978
7340.96 952
7341.77 897
7342.57 815
7343.38 914
7344.19 855
7345.00 896
7345.81 875
7346.62 893
7347.43 871
7348.24 904
7349.05 857
7349.85 847
7350.66 823
7351.47 791
7352.28 852
7353.09 791
7353.90 763
7354.71 854
7355.52 930
7356.33 888
7357.14 891
7357.95 897
7358.76 828
7359.57 838
7360.38 776
7361.18 802
7361.99 909
7362.80 860
7363.61 850
7364.42 908
7365.23 849
7366.04 812
7366.85 769
7367.66 772
7368.47 927
7369.28 871
7370.09 855
7370.90 840
7371.71 735
7372.52 824
7373.33 889
7374.14 890
7374.96 865
7375.77 883
7376.58 902
7377.39 900
7378.20 838
7379.01 928
7379.82 949
7380.63 1135
7381.44 1028
7382.25 1117
7383.06 1055
7383.87 1063
7384.68 1070
7385.49 1039
7386.31 1004
7387.12 834
7387.93 944
7388.74 960
7389.55 926
7390.36 912
7391.17 875
7391.98 927
7392.79 857
7393.61 951
7394.42 862
7395.23 901
7396.04 832
7396.85 863
7397.66 909
7398.48 950
7399.29 998
7400.10 1043
7400.91 986
7401.72 979
7402.53 1108
7403.35 1057
7404.16 1004
7404.97 1033
7405.78 1071
7406.59 1058
7407.41 924
7408.22 977
7409.03 1054
7409.84 1017
7410.66 1037
7411.47 1055
7412.28 951
7413.09 866
7413.91 827
7414.72 873
7415.53 824
7416.34 886
7417.16 928
7417.97 908
7418.78 828
7419.60 876
7420.41 844
7421.22 831
7422.03 791
7422.85 854
7423.66 878
7424.47 826
7425.29 732
7426.10 716
7426.91 804
7427.73 813
7428.54 754
7429.35 824
7430.17 821
7430.98 850
7431.79 777
7432.61 763
7433.42 743
7434.23 724
7435.05 739
7435.86 770
7436.67 768
7437.49 739
7438.30 810
7439.12 774
7439.93 783
7440.74 730
7441.56 790
7442.37 705
7443.19 816
7444.00 806
7444.82 733
7445.63 673
7446.44 779
7447.26 839
7448.07 773
7448.89 783
7449.70 745
7450.52 717
7451.33 762
7452.15 702
7452.96 771
7453.77 734
7454.59 713
7455.40 668
7456.22 705
7457.03 737
7457.85 720
7458.66 747
7459.48 684
7460.29 712
7461.11 802
7461.92 796
7462.74 777
7463.55 817
7464.37 888
7465.19 870
7466.00 805
7466.82 834
7467.63 834
7468.45 764
7469.26 759
7470.08 747
7470.89 766
7471.71 884
7472.53 803
7473.34 760
7474.16 815
7474.97 791
7475.79 783
7476.60 780
7477.42 796
7478.24 780
7479.05 865
7479.87 904
7480.69 843
7481.50 805
7482.32 715
7483.13 792
7483.95 795
7484.77 792
7485.58 773
7486.40 806
7487.22 835
7488.03 749
7488.85 708
7489.67 709
7490.48 707
7491.30 761
7492.12 833
7492.93 780
7493.75 737
7494.57 684
7495.38 674
7496.20 668
7497.02 708
7497.84 645
7498.65 626
7499.47 667
7500.29 674
7501.10 773
7501.92 722
7502.74 695
7503.56 719
7504.37 683
7505.19 699
7506.01 619
7506.83 775
7507.64 761
7508.46 760
7509.28 715
7510.10 737
7510.92 706
7511.73 741
7512.55 762
7513.37 745
7514.19 825
7515.01 760
7515.82 714
7516.64 798
7517.46 691
7518.28 760
7519.10 768
7519.91 749
7520.73 739
7521.55 730
7522.37 674
7523.19 636
7524.01 700
7524.83 732
7525.64 739
7526.46 710
7527.28 776
7528.10 705
7528.92 799
7529.74 732
7530.56 730
7531.38 740
7532.20 668
7533.01 693
7533.83 699
7534.65 718
7535.47 816
7536.29 839
7537.11 728
7537.93 745
7538.75 749
7539.57 834
7540.39 820
7541.21 842
7542.03 838
7542.85 833
7543.67 889
7544.49 893
7545.31 930
7546.12 864
7546.94 925
7547.76 1030
7548.58 849
7549.40 850
7550.22 859
7551.04 782
7551.86 824
7552.68 764
7553.50 748
7554.33 785
7555.15 764
7555.97 748
7556.79 781
7557.61 837
7558.43 829
7559.25 775
7560.07 868
7560.89 838
7561.71 812
7562.53 850
7563.35 843
7564.17 771
7564.99 776
7565.81 801
7566.63 824
7567.45 875
7568.28 773
7569.10 846
7569.92 792
7570.74 890
7571.56 774
7572.38 760
7573.20 907
7574.02 860
7574.84 861
7575.67 914
7576.49 849
7577.31 807
7578.13 846
7578.95 806
7579.77 776
7580.60 819
7581.42 956
7582.24 940
7583.06 824
7583.88 904
7584.70 908
7585.53 887
7586.35 867
7587.17 854
7587.99 969
7588.81 1059
7589.64 968
7590.46 953
7591.28 996
7592.10 1026
7592.93 931
7593.75 1032
7594.57 988
7595.39 976
7596.21 950
7597.04 969
7597.86 1005
7598.68 1033
7599.51 1112
7600.33 1163
7601.15 1087
7601.97 1089
7602.80 1131
7603.62 1345
7604.44 1452
7605.27 1503
7606.09 1540
7606.91 1506
7607.73 1460
7608.56 1408
7609.38 1377
7610.20 1310
7611.03 1246
7611.85 1247
7612.67 1170
7613.50 1003
7614.32 1096
7615.14 1117
7615.97 1092
7616.79 1168
7617.62 1152
7618.44 1126
7619.26 1222
7620.09 1218
7620.91 1180
7621.73 1251
7622.56 1275
7623.38 1142
7624.21 1083
7625.03 1079
7625.85 1116
7626.68 1077
7627.50 1166
7628.33 1150
7629.15 1276
7629.98 1296
7630.80 1555
7631.62 1626
7632.45 1744
7633.27 1788
7634.10 1857
7634.92 1733
7635.75 1621
7636.57 1521
7637.40 1408
7638.22 1341
7639.05 1223
7639.87 1158
7640.70 1108
7641.52 982
7642.35 911
7643.17 1043
7644.00 902
7644.82 921
7645.65 994
7646.47 983
7647.30 973
7648.12 1040
7648.95 917
7649.77 914
7650.60 945
7651.42 994
7652.25 946
7653.07 818
7653.90 834
7654.73 731
7655.55 858
7656.38 898
7657.20 875
7658.03 915
7658.85 903
7659.68 861
7660.51 870
7661.33 856
7662.16 817
7662.98 807
7663.81 780
7664.64 725
7665.46 707
7666.29 703
7667.12 746
7667.94 773
7668.77 871
7669.59 831
7670.42 846
7671.25 752
7672.07 830
7672.90 779
7673.73 790
7674.55 843
7675.38 883
7676.21 827
7677.03 788
7677.86 770
7678.69 722
7679.52 701
7680.34 698
7681.17 737
7682.00 759
7682.82 742
7683.65 747
7684.48 719
7685.31 706
7686.13 725
7686.96 715
7687.79 697
7688.62 724
7689.44 798
7690.27 706
7691.10 699
7691.93 701
7692.75 817
7693.58 845
7694.41 745
7695.24 763
7696.07 720
7696.89 696
7697.72 656
7698.55 722
7699.38 729
7700.21 702
7701.03 715
7701.86 720
7702.69 728
7703.52 698
7704.35 761
7705.17 725
7706.00 735
7706.83 695
7707.66 812
7708.49 777
7709.32 789
7710.15 713
7710.97 695
7711.80 626
7712.63 685
7713.46 709
7714.29 692
7715.12 716
7715.95 713
7716.78 688
7717.61 677
7718.44 662
7719.26 635
7720.09 616
7720.92 563
7721.75 666
7722.58 765
7723.41 616
7724.24 727
7725.07 635
7725.90 630
7726.73 660
7727.56 614
7728.39 649
7729.22 638
7730.05 650
7730.88 638
7731.71 608
7732.54 626
7733.37 677
7734.20 649
7735.03 654
7735.86 656
7736.69 651
7737.52 663
7738.35 650
7739.18 633
7740.01 641
7740.84 597
7741.67 684
7742.50 709
7743.33 636
7744.16 652
7744.99 664
7745.82 669
7746.65 696
7747.48 725
7748.31 627
7749.14 594
7749.97 636
7750.80 610
7751.64 601
7752.47 666
7753.30 672
7754.13 632
7754.96 573
7755.79 654
7756.62 587
7757.45 671
7758.28 647
7759.12 652
7759.95 613
7760.78 663
7761.61 651
7762.44 590
7763.27 606
7764.10 618
7764.94 608
7765.77 582
7766.60 611
7767.43 592
7768.26 591
7769.09 623
7769.93 638
7770.76 611
7771.59 613
7772.42 665
7773.25 620
7774.09 581
7774.92 629
7775.75 625
7776.58 683
7777.41 709
7778.25 667
7779.08 601
7779.91 601
7780.74 651
7781.58 629
7782.41 648
7783.24 661
7784.07 697
7784.91 788
7785.74 865
7786.57 816
7787.41 904
7788.24 856
7789.07 845
7789.90 825
7790.74 816
7791.57 785
7792.40 689
7793.24 714
7794.07 685
7794.90 655
7795.74 672
7796.57 750
7797.40 723
7798.24 682
7799.07 694
7799.90 646
7800.74 682
7801.57 707
7802.40 670
7803.24 676
7804.07 758
7804.90 735
7805.74 668
7806.57 740
7807.41 692
7808.24 675
7809.07 730
7809.91 805
7810.74 775
7811.58 750
7812.41 747
7813.24 783
7814.08 831
7814.91 875
7815.75 976
7816.58 887
7817.42 908
7818.25 985
7819.09 928
7819.92 916
7820.75 935
7821.59 897
7822.42 878
7823.26 906
7824.09 810
7824.93 876
7825.76 829
7826.60 950
7827.43 969
7828.27 874
7829.10 849
7829.94 826
7830.77 957
7831.61 906
7832.44 894
7833.28 858
7834.11 890
7834.95 883
7835.78 855
7836.62 849
7837.46 918
7838.29 872
7839.13 857
7839.96 890
7840.80 840
7841.63 875
7842.47 890
7843.31 829
7844.14 831
7844.98 878
7845.81 890
7846.65 883
7847.48 842
7848.32 875
7849.16 922
7849.99 820
7850.83 811
7851.67 846
7852.50 843
7853.34 924
7854.17 910
7855.01 959
7855.85 917
7856.68 830
7857.52 864
7858.36 974
7859.19 1004
7860.03 1065
7860.87 1176
7861.70 1144
7862.54 1180
7863.38 1085
7864.21 1057
7865.05 1037
7865.89 970
7866.73 1009
7867.56 907
7868.40 917
7869.24 968
7870.07 1042
7870.91 1146
7871.75 1088
7872.59 991
7873.42 992
7874.26 1020
7875.10 1011
7875.94 1190
7876.77 1089
7877.61 1221
7878.45 1212
7879.29 1333
7880.12 1430
7880.96 1304
7881.80 1305
7882.64 1291
7883.48 1235
7884.31 1152
7885.15 1035
7885.99 1016
7886.83 1092
7887.67 1089
7888.50 962
7889.34 1121
7890.18 1163
7891.02 1066
7891.86 1038
7892.70 1152
7893.53 1187
7894.37 1221
7895.21 1164
7896.05 1147
7896.89 1080
7897.73 1003
7898.57 1022
7899.41 1041
7900.24 966
7901.08 985
7901.92 943
7902.76 1037
7903.60 1082
7904.44 1044
7905.28 972
7906.12 1019
7906.96 1018
7907.80 920
7908.63 952
7909.47 845
7910.31 923
7911.15 850
7911.99 926
7912.83 942
7913.67 901
7914.51 898
7915.35 824
7916.19 902
7917.03 803
7917.87 892
7918.71 885
7919.55 920
7920.39 820
7921.23 828
7922.07 887
7922.91 831
7923.75 793
7924.59 655
7925.43 675
7926.27 727
7927.11 760
7927.95 771
7928.79 744
7929.63 775
7930.47 761
7931.31 790
7932.15 751
7932.99 736
7933.83 670
7934.67 724
7935.52 718
7936.36 747
7937.20 768
7938.04 748
7938.88 753
7939.72 730
7940.56 707
7941.40 764
7942.24 687
7943.08 729
7943.92 746
7944.77 750
7945.61 754
7946.45 836
7947.29 827
7948.13 753
7948.97 801
7949.81 803
7950.66 834
7951.50 779
7952.34 779
7953.18 737
7954.02 839
7954.86 886
7955.71 922
7956.55 873
7957.39 1002
7958.23 900
7959.07 904
7959.92 856
7960.76 814
7961.60 882
7962.44 768
7963.28 782
7964.13 874
7964.97 831
7965.81 854
7966.65 882
7967.50 908
7968.34 970
7969.18 937
7970.02 988
7970.87 914
7971.71 883
7972.55 850
7973.39 836
7974.24 768
7975.08 736
7975.92 728
7976.76 711
7977.61 707
7978.45 683
7979.29 691
7980.14 721
7980.98 758
7981.82 780
7982.67 752
7983.51 699
7984.35 702
7985.20 733
7986.04 714
7986.88 661
7987.73 688
7988.57 731
7989.41 718
7990.26 737
7991.10 694
7991.94 656
7992.79 663
7993.63 662
7994.48 614
7995.32 596
7996.16 668
7997.01 616
7997.85 659
7998.70 717
7999.54 610
8000.38 609
8001.23 617
8002.07 662
8002.92 652
8003.76 646
8004.61 660
8005.45 639
8006.29 599
8007.14 548
8007.98 569
8008.83 632
8009.67 528
8010.52 586
8011.36 633
8012.21 676
8013.05 616
8013.90 617
8014.74 635
8015.59 592
8016.43 581
8017.28 601
8018.12 625
8018.97 632
8019.81 688
8020.66 703
8021.50 595
8022.35 628
8023.19 598
8024.04 616
8024.88 555
8025.73 640
8026.57 630
8027.42 581
8028.27 542
8029.11 572
8029.96 553
8030.80 458
8031.65 597
8032.49 664
8033.34 606
8034.19 586
8035.03 627
8035.88 626
8036.72 625
8037.57 620
8038.42 637
8039.26 612
8040.11 670
8040.96 622
8041.80 598
8042.65 615
8043.49 666
8044.34 604
8045.19 596
8046.03 596
8046.88 591
8047.73 599
8048.57 574
8049.42 582
8050.27 557
8051.11 650
8051.96 608
8052.81 589
8053.66 581
8054.50 589
8055.35 562
8056.20 573
8057.04 588
8057.89 589
8058.74 594
8059.59 623
8060.43 650
8061.28 570
8062.13 525
8062.97 582
8063.82 636
8064.67 564
8065.52 503
8066.37 562
8067.21 581
8068.06 655
8068.91 546
8069.76 518
8070.60 517
8071.45 560
8072.30 553
8073.15 533
8074.00 543
8074.84 456
8075.69 585
8076.54 554
8077.39 502
8078.24 521
8079.08 600
8079.93 509
8080.78 464
8081.63 575
8082.48 573
8083.33 546
8084.18 522
8085.02 532
8085.87 619
8086.72 558
8087.57 604
8088.42 537
8089.27 568
8090.12 533
8090.97 548
8091.81 538
8092.66 545
8093.51 522
8094.36 526
8095.21 455
8096.06 484
8096.91 495
8097.76 585
8098.61 584
8099.46 539
8100.31 569
8101.16 586
8102.01 556
8102.86 529
8103.71 576
8104.55 562
8105.40 565
8106.25 549
8107.10 560
8107.95 465
8108.80 602
8109.65 583
8110.50 569
8111.35 549
8112.20 538
8113.05 542
8113.90 462
8114.75 534
8115.60 556
8116.45 536
8117.30 589
8118.16 539
8119.01 510
8119.86 587
8120.71 581
8121.56 574
8122.41 488
8123.26 524
8124.11 560
8124.96 542
8125.81 584
8126.66 641
8127.51 620
8128.36 723
8129.21 727
8130.06 735
8130.92 702
8131.77 657
8132.62 625
8133.47 655
8134.32 696
8135.17 676
8136.02 645
8136.87 545
8137.73 602
8138.58 593
8139.43 594
8140.28 548
8141.13 591
8141.98 581
8142.83 603
8143.69 603
8144.54 594
8145.39 647
8146.24 573
8147.09 638
8147.95 617
8148.80 655
8149.65 608
8150.50 596
8151.35 622
8152.21 630
8153.06 594
8153.91 676
8154.76 703
8155.61 699
8156.47 795
8157.32 824
8158.17 730
8159.02 768
8159.88 705
8160.73 605
8161.58 579
8162.44 563
8163.29 624
8164.14 626
8164.99 548
8165.85 652
8166.70 636
8167.55 671
8168.41 577
8169.26 589
8170.11 542
8170.96 545
8171.82 534
8172.67 511
8173.52 644
8174.38 635
8175.23 549
8176.08 576
8176.94 518
8177.79 546
8178.64 597
8179.50 636
8180.35 591
8181.21 548
8182.06 593
8182.91 555
8183.77 521
8184.62 515
8185.47 555
8186.33 514
8187.18 579
8188.04 548
8188.89 594
8189.74 528
8190.60 491
8191.45 518
8192.31 524
8193.16 516
8194.02 525
8194.87 534
8195.72 487
8196.58 427
8197.43 458
8198.29 484
8199.14 474
8200.00 439
8200.85 544
8201.71 534
8202.56 532
8203.42 528
8204.27 497
8205.13 551
8205.98 514
8206.84 492
8207.69 552
8208.55 471
8209.40 437
8210.26 476
8211.11 563
8211.97 545
8212.82 550
8213.68 501
8214.53 450
8215.39 596
8216.24 624
8217.10 528
8217.96 568
8218.81 569
8219.67 510
8220.52 539
8221.38 536
8222.23 549
8223.09 488
8223.95 504
8224.80 530
8225.66 511
8226.51 489
8227.37 542
8228.23 578
8229.08 486
8229.94 466
8230.79 501
8231.65 484
8232.51 535
8233.36 526
8234.22 494
8235.08 479
8235.93 524
8236.79 448
8237.65 456
8238.50 454
8239.36 425
8240.22 441
8241.07 487
8241.93 516
8242.79 444
8243.64 461
8244.50 522
8245.36 490
8246.21 474
8247.07 532
8247.93 533
8248.79 543
8249.64 494
8250.50 532
8251.36 507
8252.22 488
8253.07 517
8253.93 473
8254.79 505
8255.65 463
8256.50 461
8257.36 515
8258.22 497
8259.08 432
8259.93 454
8260.79 453
8261.65 420
8262.51 436
8263.37 464
8264.22 483
8265.08 503
8265.94 530
8266.80 495
8267.66 461
8268.51 487
8269.37 501
8270.23 455
8271.09 507
8271.95 400
8272.81 448
8273.66 552
8274.52 535
8275.38 460
8276.24 414
8277.10 457
8277.96 492
8278.82 500
8279.67 511
8280.53 505
8281.39 420
8282.25 457
8283.11 448
8283.97 491
8284.83 537
8285.69 561
8286.55 526
8287.41 503
8288.27 531
8289.12 455
8289.98 443
8290.84 469
8291.70 493
8292.56 465
8293.42 450
8294.28 500
8295.14 471
8296.00 449
8296.86 474
8297.72 507
8298.58 506
8299.44 435
8300.30 467
8301.16 508
8302.02 546
8302.88 517
8303.74 519
8304.60 498
8305.46 498
8306.32 493
8307.18 530
8308.04 549
8308.90 512
8309.76 449
8310.62 458
8311.48 438
8312.34 468
8313.20 460
8314.06 448
8314.92 497
8315.78 446
8316.65 410
8317.51 476
8318.37 495
8319.23 466
8320.09 444
8320.95 418
8321.81 456
8322.67 428
8323.53 379
8324.39 498
8325.26 424
8326.12 432
8326.98 422
8327.84 474
8328.70 497
8329.56 488
8330.42 442
8331.28 461
8332.15 463
8333.01 477
8333.87 452
8334.73 415
8335.59 443
8336.45 480
8337.32 454
8338.18 471
8339.04 475
8339.90 495
8340.76 487
8341.63 415
8342.49 369
8343.35 478
8344.21 490
8345.07 452
8345.94 443
8346.80 479
8347.66 429
8348.52 439
8349.39 463
8350.25 460
8351.11 456
8351.97 437
8352.84 419
8353.70 435
8354.56 501
8355.42 432
8356.29 423
8357.15 489
8358.01 387
8358.88 372
8359.74 403
8360.60 404
8361.46 411
8362.33 419
8363.19 475
8364.05 460
8364.92 425
8365.78 425
8366.64 439
8367.51 526
8368.37 506
8369.23 492
8370.10 430
8370.96 446
8371.82 419
8372.69 425
8373.55 474
8374.42 484
8375.28 454
8376.14 486
8377.01 454
8377.87 550
8378.73 517
8379.60 500
8380.46 436
8381.33 469
8382.19 474
8383.06 447
8383.92 445
8384.78 504
8385.65 553
8386.51 428
8387.38 478
8388.24 518
8389.11 529
8389.97 466
8390.83 514
8391.70 521
8392.56 494
8393.43 469
8394.29 493
8395.16 492
8396.02 544
8396.89 526
8397.75 499
8398.62 516
8399.48 474
8400.35 556
8401.21 484
8402.08 441
8402.94 535
8403.81 581
8404.67 499
8405.54 514
8406.40 555
8407.27 506
8408.14 501
8409.00 507
8409.87 556
8410.73 486
8411.60 454
8412.46 467
8413.33 477
8414.19 532
8415.06 571
8415.93 547
8416.79 501
8417.66 508
8418.52 531
8419.39 513
8420.26 512
8421.12 498
8421.99 463
8422.85 523
8423.72 532
8424.59 558
8425.45 508
8426.32 549
8427.19 579
8428.05 562
8428.92 558
8429.79 557
8430.65 563
8431.52 552
8432.39 602
8433.25 562
8434.12 552
8434.99 566
8435.85 569
8436.72 598
8437.59 656
8438.45 596
8439.32 592
8440.19 694
8441.06 662
8441.92 632
8442.79 733
8443.66 803
8444.52 845
8445.39 852
8446.26 734
8447.13 855
8447.99 761
8448.86 688
8449.73 719
8450.60 722
8451.47 676
8452.33 717
8453.20 776
8454.07 782
8454.94 749
8455.80 782
8456.67 811
8457.54 821
8458.41 817
8459.28 815
8460.14 797
8461.01 854
8461.88 882
8462.75 849
8463.62 767
8464.49 718
8465.35 783
8466.22 767
8467.09 723
8467.96 723
8468.83 734
8469.70 795
8470.57 813
8471.43 813
8472.30 835
8473.17 904
8474.04 842
8474.91 918
8475.78 820
8476.65 780
8477.52 751
8478.39 728
8479.25 633
8480.12 604
8480.99 617
8481.86 626
8482.73 655
8483.60 570
8484.47 597
8485.34 580
8486.21 642
8487.08 643
8487.95 662
8488.82 625
8489.69 565
8490.56 568
8491.43 603
8492.30 573
8493.17 590
8494.04 549
8494.91 623
8495.78 590
8496.65 572
8497.52 600
8498.39 612
8499.26 582
8500.13 514
8501.00 538
8501.87 579
8502.74 560
8503.61 570
8504.48 631
8505.35 578
8506.22 543
8507.09 613
8507.96 571
8508.83 561
8509.70 573
8510.57 537
8511.44 524
8512.31 548
8513.19 511
8514.06 577
8514.93 568
8515.80 617
8516.67 580
8517.54 565
8518.41 560
8519.28 514
8520.15 625
8521.03 586
8521.90 618
8522.77 580
8523.64 626
8524.51 530
8525.38 534
8526.25 527
8527.13 572
8528.00 583
8528.87 635
8529.74 594
8530.61 570
8531.48 577
8532.36 657
8533.23 579
8534.10 660
8534.97 616
8535.84 590
8536.72 636
8537.59 667
8538.46 631
8539.33 631
8540.20 618
8541.08 572
8541.95 616
8542.82 628
8543.69 630
8544.57 605
8545.44 586
8546.31 630
8547.18 630
8548.06 603
8548.93 535
8549.80 593
8550.67 580
8551.55 752
8552.42 791
8553.29 861
8554.17 863
8555.04 913
8555.91 954
8556.79 980
8557.66 896
8558.53 917
8559.41 890
8560.28 813
8561.15 737
8562.03 658
8562.90 649
8563.77 572
8564.65 556
8565.52 600
8566.39 625
8567.27 562
8568.14 654
8569.01 592
8569.89 559
8570.76 539
8571.64 629
8572.51 571
8573.38 571
8574.26 640
8575.13 584
8576.01 535
8576.88 559
8577.75 505
8578.63 509
8579.50 484
8580.38 506
8581.25 544
8582.12 550
8583.00 541
8583.87 516
8584.75 551
8585.62 517
8586.50 539
8587.37 500
8588.25 552
8589.12 531
8590.00 592
8590.87 548
8591.75 544
8592.62 551
8593.50 577
8594.37 562
8595.25 533
8596.12 527
8597.00 548
8597.87 581
8598.75 539
8599.62 542
8600.50 509
8601.37 501
8602.25 552
8603.12 548
8604.00 541
8604.87 501
8605.75 562
8606.63 551
8607.50 507
8608.38 585
8609.25 598
8610.13 550
8611.01 575
8611.88 545
8612.76 609
8613.63 603
8614.51 556
8615.39 569
8616.26 595
8617.14 628
8618.01 604
8618.89 587
8619.77 503
8620.64 551
8621.52 569
8622.40 546
8623.27 581
8624.15 569
8625.03 569
8625.90 602
8626.78 555
8627.66 578
8628.53 636
8629.41 584
8630.29 589
8631.16 580
8632.04 648
8632.92 651
8633.79 651
8634.67 610
8635.55 641
8636.42 630
8637.30 664
8638.18 610
8639.06 654
8639.93 629
8640.81 616
8641.69 599
8642.57 652
8643.44 741
8644.32 731
8645.20 656
8646.08 777
8646.95 751
8647.83 737
8648.71 789
8649.59 835
8650.47 854
8651.34 920
8652.22 867
8653.10 868
8653.98 887
8654.86 947
8655.73 904
8656.61 962
8657.49 867
8658.37 785
8659.25 859
8660.13 942
8661.00 863
8661.88 839
8662.76 873
8663.64 849
8664.52 853
8665.40 808
8666.27 887
8667.15 915
8668.03 975
8668.91 917
8669.79 949
8670.67 978
8671.55 982
8672.43 1011
8673.31 1011
8674.19 981
8675.06 1167
8675.94 1186
8676.82 1194
8677.70 1152
8678.58 1286
8679.46 1128
8680.34 1224
8681.22 1191
8682.10 1097
8682.98 1177
8683.86 1133
8684.74 1076
8685.62 1287
8686.50 1168
8687.38 1159
8688.26 1205
8689.14 1459
8690.02 1710
8690.90 1979
8691.78 2554
8692.66 3122
8693.54 3532
8694.42 3809
8695.30 3852
8696.18 3779
8697.06 3445
8697.94 2846
8698.82 2539
8699.70 2202
8700.58 1730
8701.46 1388
8702.34 1240
8703.22 1188
8704.10 1044
8704.98 961
8705.86 920
8706.74 923
8707.62 909
8708.50 842
8709.39 881
8710.27 825
8711.15 772
8712.03 821
8712.91 820
8713.79 885
8714.67 908
8715.55 734
8716.43 778
8717.32 644
8718.20 683
8719.08 731
8719.96 769
8720.84 800
8721.72 832
8722.60 909
8723.49 874
8724.37 798
8725.25 766
8726.13 826
8727.01 776
8727.89 817
8728.78 799
8729.66 797
8730.54 747
8731.42 879
8732.30 907
8733.19 820
8734.07 868
8734.95 825
8735.83 812
8736.71 792
8737.60 707
8738.48 728
8739.36 706
8740.24 655
8741.13 613
8742.01 578
8742.89 695
8743.77 633
8744.66 742
8745.54 612
8746.42 634
8747.31 673
8748.19 726
8749.07 672
8749.95 717
8750.84 730
8751.72 657
8752.60 679
8753.49 760
8754.37 654
8755.25 743
8756.14 755
8757.02 873
8757.90 902
8758.79 962
8759.67 967
8760.55 960
8761.44 903
8762.32 854
8763.20 867
8764.09 816
8764.97 857
8765.85 806
8766.74 807
8767.62 827
8768.51 823
8769.39 831
8770.27 784
8771.16 780
8772.04 775
8772.93 794
8773.81 825
8774.69 812
8775.58 768
8776.46 773
8777.35 735
8778.23 711
8779.12 692
8780.00 674
8780.88 673
8781.77 601
8782.65 600
8783.54 611
8784.42 625
8785.31 593
8786.19 639
8787.08 603
8787.96 607
8788.85 585
8789.73 650
8790.62 641
8791.50 587
8792.39 547
8793.27 605
8794.16 639
8795.04 620
8795.93 619
8796.81 573
8797.70 597
8798.58 581
8799.47 591
8800.35 640
8801.24 556
8802.13 553
8803.01 602
8803.90 598
8804.78 549
8805.67 597
8806.55 590
8807.44 635
8808.33 573
8809.21 551
8810.10 579
8810.98 528
8811.87 546
8812.76 527
8813.64 521
8814.53 572
8815.41 604
8816.30 567
8817.19 518
8818.07 507
8818.96 534
8819.85 510
8820.73 463
8821.62 484
8822.51 479
8823.39 497
8824.28 466
8825.17 531
8826.05 527
8826.94 515
8827.83 491
8828.71 443
8829.60 520
8830.49 511
8831.37 544
8832.26 520
8833.15 478
8834.04 535
8834.92 512
8835.81 510
8836.70 514
8837.58 538
8838.47 522
8839.36 485
8840.25 476
8841.13 535
8842.02 544
8842.91 560
8843.80 581
8844.69 459
8845.57 442
8846.46 458
8847.35 526
8848.24 513
8849.12 493
8850.01 504
8850.90 525
8851.79 483
8852.68 508
8853.56 470
8854.45 451
8855.34 475
8856.23 447
8857.12 465
8858.01 441
8858.89 358
8859.78 425
8860.67 473
8861.56 421
8862.45 422
8863.34 492
8864.23 505
8865.12 408
8866.00 448
8866.89 486
8867.78 498
8868.67 475
8869.56 465
8870.45 432
8871.34 465
8872.23 428
8873.12 446
8874.00 449
8874.89 460
8875.78 511
8876.67 501
8877.56 435
8878.45 437
8879.34 428
8880.23 448
8881.12 432
8882.01 405
8882.90 441
8883.79 442
8884.68 429
8885.57 437
8886.46 470
8887.35 417
8888.24 446
8889.13 418
8890.02 440
8890.91 410
8891.80 426
8892.69 480
8893.58 488
8894.47 425
8895.36 400
8896.25 399
8897.14 461
8898.03 425
8898.92 380
8899.81 418
8900.70 426
8901.59 441
8902.48 445
8903.37 384
8904.26 397
8905.15 457
8906.05 406
8906.94 376
8907.83 452
8908.72 412
8909.61 383
8910.50 380
8911.39 409
8912.28 372
8913.17 416
8914.06 385
8914.96 424
8915.85 390
8916.74 364
8917.63 367
8918.52 391
8919.41 415
8920.30 380
8921.20 373
8922.09 393
8922.98 449
8923.87 388
8924.76 413
8925.65 448
8926.55 411
8927.44 395
8928.33 392
8929.22 402
8930.11 405
8931.01 373
8931.90 396
8932.79 346
8933.68 347
8934.57 359
8935.47 353
8936.36 360
8937.25 412
8938.14 395
8939.04 342
8939.93 385
8940.82 353
8941.71 383
8942.61 360
8943.50 384
8944.39 388
8945.28 373
8946.18 389
8947.07 374
8947.96 426
8948.86 380
8949.75 398
8950.64 405
8951.54 370
8952.43 399
8953.32 362
8954.21 380
8955.11 389
8956.00 371
8956.89 365
8957.79 357
8958.68 380
8959.57 381
8960.47 344
8961.36 383
8962.26 429
8963.15 420
8964.04 418
8964.94 378
8965.83 349
8966.72 390
8967.62 395
8968.51 381
8969.41 399
8970.30 389
8971.19 357
8972.09 368
8972.98 341
8973.88 353
8974.77 327
8975.67 353
8976.56 409
8977.45 377
8978.35 397
8979.24 355
8980.14 367
8981.03 354
8981.93 385
8982.82 393
8983.72 335
8984.61 339
8985.51 372
8986.40 347
8987.29 371
8988.19 367
8989.08 360
8989.98 358
8990.87 350
8991.77 387
8992.66 374
8993.56 426
8994.46 418
8995.35 348
8996.25 341
8997.14 361
8998.04 335
8998.93 328
8999.83 344
9000.72 372
9001.62 380
9002.51 348
9003.41 333
9004.31 355
9005.20 382
9006.10 340
9006.99 330
9007.89 352
9008.78 371
9009.68 370
9010.58 360
9011.47 350
9012.37 331
9013.27 374
9014.16 392
9015.06 335
9015.95 351
9016.85 357
9017.75 361
9018.64 300
9019.54 319
9020.44 327
9021.33 327
9022.23 435
9023.13 392
9024.02 377
9024.92 369
9025.82 374
9026.71 367
9027.61 349
9028.51 363
9029.40 380
9030.30 401
9031.20 321
9032.09 309
9032.99 355
9033.89 355
9034.79 335
9035.68 347
9036.58 341
9037.48 390
9038.38 352
9039.27 346
9040.17 329
9041.07 343
9041.97 379
9042.86 394
9043.76 320
9044.66 329
9045.56 402
9046.45 364
9047.35 355
9048.25 317
9049.15 325
9050.05 343
9050.94 352
9051.84 347
9052.74 337
9053.64 347
9054.54 355
9055.44 380
9056.33 371
9057.23 388
9058.13 402
9059.03 417
9059.93 428
9060.83 431
9061.72 401
9062.62 369
9063.52 359
9064.42 395
9065.32 375
9066.22 362
9067.12 365
9068.02 322
9068.91 346
9069.81 423
9070.71 328
9071.61 379
9072.51 326
9073.41 355
9074.31 330
9075.21 386
9076.11 335
9077.01 335
9077.91 363
9078.81 336
9079.71 367
9080.60 368
9081.50 361
9082.40 361
9083.30 389
9084.20 343
9085.10 390
9086.00 409
9086.90 467
9087.80 390
9088.70 384
9089.60 402
9090.50 406
9091.40 406
9092.30 398
9093.20 399
9094.10 401
9095.00 365
9095.90 347
9096.80 365
9097.70 364
9098.60 409
9099.50 460
9100.41 404
9101.31 369
9102.21 376
9103.11 365
9104.01 376
9104.91 392
9105.81 382
9106.71 348
9107.61 359
9108.51 345
9109.41 408
9110.31 362
9111.21 390
9112.12 433
9113.02 379
9113.92 371
9114.82 381
9115.72 342
9116.62 299
9117.52 308
9118.42 345
9119.33 321
9120.23 310
9121.13 388
9122.03 322
9122.93 389
9123.83 368
9124.74 306
9125.64 350
9126.54 333
9127.44 318
9128.34 304
9129.24 314
9130.15 359
9131.05 335
9131.95 373
9132.85 363
9133.75 319
9134.66 329
9135.56 327
9136.46 332
9137.36 329
9138.27 327
9139.17 385
9140.07 384
9140.97 311
9141.88 306
9142.78 317
9143.68 385
9144.58 363
9145.49 346
9146.39 384
9147.29 398
9148.20 415
9149.10 318
9150.00 382
9150.90 340
9151.81 365
9152.71 370
9153.61 368
9154.52 414
9155.42 371
9156.32 315
9157.23 357
9158.13 385
9159.03 386
9159.94 372
9160.84 340
9161.74 381
9162.65 378
9163.55 361
9164.45 374
9165.36 363
9166.26 357
9167.17 341
9168.07 349
9168.97 294
9169.88 351
9170.78 354
9171.69 364
9172.59 359
9173.49 374
9174.40 375
9175.30 339
9176.21 355
9177.11 384
9178.01 408
9178.92 362
9179.82 390
9180.73 362
9181.63 346
9182.54 326
9183.44 372
9184.35 381
9185.25 362
9186.16 340
9187.06 372
9187.97 296
9188.87 293
9189.78 337
9190.68 344
9191.59 364
9192.49 338
9193.40 355
9194.30 342
9195.21 360
9196.11 363
9197.02 331
9197.92 334
9198.83 348
9199.73 409
9200.64 401
9201.54 380
9202.45 337
9203.35 339
9204.26 447
9205.17 458
9206.07 335
9206.98 366
9207.88 355
9208.79 358
9209.69 303
9210.60 331
9211.51 361
9212.41 313
9213.32 314
9214.22 309
9215.13 326
9216.04 297
9216.94 305
9217.85 355
9218.76 357
9219.66 319
9220.57 300
9221.48 367
9222.38 363
9223.29 319
9224.20 327
9225.10 358
9226.01 379
9226.92 359
9227.82 328
9228.73 299
9229.64 345
9230.54 310
9231.45 314
9232.36 399
9233.26 360
9234.17 323
9235.08 303
9235.99 312
9236.89 343
9237.80 362
9238.71 311
9239.61 349
9240.52 338
9241.43 328
9242.34 337
9243.24 285
9244.15 297
9245.06 381
9245.97 411
9246.88 336
9247.78 348
9248.69 350
9249.60 301
9250.51 365
9251.41 266
9252.32 387
9253.23 385
9254.14 349
9255.05 345
9255.96 330
9256.86 332
9257.77 321
9258.68 344
9259.59 298
9260.50 284
9261.41 302
9262.31 307
9263.22 337
9264.13 320
9265.04 313
9265.95 296
9266.86 327
9267.77 352
9268.67 356
9269.58 367
9270.49 326
9271.40 314
9272.31 324
9273.22 303
9274.13 302
9275.04 292
9275.95 328
9276.86 323
9277.76 279
9278.67 322
9279.58 310
9280.49 297
9281.40 311
9282.31 320
9283.22 379
9284.13 370
9285.04 324
9285.95 321
9286.86 354
9287.77 346
9288.68 302
9289.59 346
9290.50 357
9291.41 304
9292.32 316
9293.23 401
9294.14 324
9295.05 366
9295.96 360
9296.87 376
9297.78 405
9298.69 403
9299.60 399
9300.51 372
9301.42 320
9302.33 367
9303.24 362
9304.15 391
9305.06 371
9305.97 363
9306.88 381
9307.80 367
9308.71 424
9309.62 448
9310.53 384
9311.44 438
9312.35 437
9313.26 366
9314.17 401
9315.08 407
9315.99 348
9316.91 388
9317.82 350
9318.73 385
9319.64 361
9320.55 400
9321.46 366
9322.37 344
9323.28 322
9324.20 348
9325.11 355
9326.02 368
9326.93 341
9327.84 370
9328.75 363
9329.67 330
9330.58 326
9331.49 357
9332.40 361
9333.31 301
9334.23 338
9335.14 343
9336.05 358
9336.96 376
9337.87 324
9338.79 312
9339.70 338
9340.61 347
9341.52 366
9342.44 323
9343.35 371
9344.26 352
9345.17 343
9346.09 312
9347.00 322
9347.91 292
9348.82 311
9349.74 310
9350.65 343
9351.56 334
9352.48 359
9353.39 270
9354.30 279
9355.21 308
9356.13 363
9357.04 375
9357.95 317
9358.87 376
9359.78 385
9360.69 334
9361.61 341
9362.52 306
9363.43 339
9364.35 304
9365.26 316
9366.18 344
9367.09 272
9368.00 330
9368.92 337
9369.83 305
9370.74 287
9371.66 342
9372.57 340
9373.49 349
9374.40 338
9375.31 367
9376.23 321
9377.14 290
9378.06 298
9378.97 372
9379.88 342
9380.80 312
9381.71 302
9382.63 365
9383.54 376
9384.46 335
9385.37 421
9386.29 300
9387.20 332
9388.11 342
9389.03 346
9389.94 335
9390.86 310
9391.77 351
9392.69 398
9393.60 377
9394.52 363
9395.43 343
9396.35 385
9397.26 353
9398.18 375
9399.09 361
9400.01 375
9400.92 341
9401.84 345
9402.76 296
9403.67 302
9404.59 309
9405.50 309
9406.42 354
9407.33 304
9408.25 313
9409.16 356
9410.08 350
9411.00 292
9411.91 307
9412.83 304
9413.74 317
9414.66 321
9415.58 311
9416.49 315
9417.41 330
9418.32 369
9419.24 313
9420.16 317
9421.07 295
9421.99 310
9422.91 325
9423.82 347
9424.74 330
9425.65 327
9426.57 327
9427.49 357
9428.40 323
9429.32 315
9430.24 324
9431.15 319
9432.07 336
9432.99 276
9433.90 281
9434.82 289
9435.74 309
9436.66 309
9437.57 281
9438.49 321
9439.41 301
9440.32 320
9441.24 285
9442.16 302
9443.08 283
9443.99 310
9444.91 281
9445.83 271
9446.75 277
9447.66 294
9448.58 311
9449.50 350
9450.42 324
9451.33 358
9452.25 321
9453.17 281
9454.09 325
9455.01 322
9455.92 310
9456.84 338
9457.76 366
9458.68 328
9459.60 288
9460.51 297
9461.43 341
9462.35 283
9463.27 290
9464.19 301
9465.11 332
9466.02 372
9466.94 366
9467.86 321
9468.78 338
9469.70 309
9470.62 317
9471.54 301
9472.46 262
9473.37 351
9474.29 342
9475.21 328
9476.13 284
9477.05 323
9477.97 312
9478.89 313
9479.81 310
9480.73 321
9481.65 376
9482.56 357
9483.48 304
9484.40 334
9485.32 287
9486.24 288
9487.16 318
9488.08 318
9489.00 303
9489.92 278
9490.84 259
9491.76 290
9492.68 296
9493.60 306
9494.52 298
9495.44 321
9496.36 318
9497.28 304
9498.20 284
9499.12 301
9500.04 330
9500.96 320
9501.88 291
9502.80 266
9503.72 294
9504.64 348
9505.56 329
9506.48 274
9507.40 294
9508.32 293
9509.24 344
9510.16 344
9511.08 327
9512.00 314
9512.93 306
9513.85 318
9514.77 311
9515.69 302
9516.61 283
9517.53 265
9518.45 331
9519.37 284
9520.29 333
9521.21 361
9522.14 304
9523.06 356
9523.98 322
9524.90 317
9525.82 327
9526.74 327
9527.66 315
9528.59 322
9529.51 357
9530.43 344
9531.35 344
9532.27 298
9533.19 286
9534.11 330
9535.04 324
9535.96 276
9536.88 313
9537.80 299
9538.72 331
9539.65 306
9540.57 344
9541.49 371
9542.41 309
9543.34 340
9544.26 357
9545.18 340
9546.10 339
9547.02 348
9547.95 353
9548.87 326
9549.79 325
9550.71 320
9551.64 329
9552.56 310
9553.48 320
9554.41 284
9555.33 318
9556.25 318
9557.17 320
9558.10 330
9559.02 331
9559.94 304
9560.87 371
9561.79 317
9562.71 282
9563.64 353
9564.56 374
9565.48 389
9566.41 313
9567.33 343
9568.25 313
9569.18 340
9570.10 347
9571.02 306
9571.95 308
9572.87 351
9573.79 403
9574.72 399
9575.64 422
9576.56 449
9577.49 358
9578.41 429
9579.34 363
9580.26 379
9581.18 398
9582.11 408
9583.03 412
9583.96 380
9584.88 388
9585.81 380
9586.73 438
9587.65 435
9588.58 439
9589.50 390
9590.43 361
9591.35 397
9592.28 446
9593.20 407
9594.13 388
9595.05 448
9595.98 416
9596.90 379
9597.83 339
9598.75 391
9599.68 442
9600.60 445
9601.53 421
9602.45 436
9603.38 393
9604.30 402
9605.23 453
9606.15 459
9607.08 430
9608.00 421
9608.93 448
9609.85 460
9610.78 482
9611.70 465
9612.63 458
9613.55 477
9614.48 423
9615.41 395
9616.33 452
9617.26 420
9618.18 396
9619.11 430
9620.04 393
9620.96 433
9621.89 439
9622.81 461
9623.74 408
9624.67 371
9625.59 429
9626.52 462
9627.44 427
9628.37 403
9629.30 437
9630.22 447
9631.15 448
9632.08 407
9633.00 449
9633.93 446
9634.86 500
9635.78 469
9636.71 462
9637.64 558
9638.56 557
9639.49 548
9640.42 526
9641.34 498
9642.27 528
9643.20 540
9644.13 552
9645.05 485
9645.98 484
9646.91 506
9647.83 509
9648.76 574
9649.69 579
9650.62 517
9651.54 595
9652.47 629
9653.40 583
9654.33 544
9655.25 569
9656.18 516
9657.11 506
9658.04 516
9658.96 541
9659.89 576
9660.82 534
9661.75 606
9662.68 596
9663.60 615
9664.53 605
9665.46 553
9666.39 614
9667.32 588
9668.25 630
9669.17 591
9670.10 586
9671.03 543
9671.96 575
9672.89 620
9673.82 629
9674.74 594
9675.67 567
9676.60 568
9677.53 619
9678.46 639
9679.39 543
9680.32 571
9681.25 656
9682.17 706
9683.10 618
9684.03 592
9684.96 598
9685.89 662
9686.82 596
9687.75 729
9688.68 681
9689.61 680
9690.54 663
9691.47 612
9692.40 617
9693.33 663
9694.25 675
9695.18 757
9696.11 721
9697.04 631
9697.97 669
9698.90 671
9699.83 740
9700.76 680
9701.69 647
9702.62 716
9703.55 740
9704.48 697
9705.41 699
9706.34 664
9707.27 678
9708.20 678
9709.13 754
9710.06 695
9710.99 733
9711.92 818
9712.85 790
9713.78 805
9714.71 838
9715.65 766
9716.58 807
9717.51 848
9718.44 849
9719.37 843
9720.30 755
9721.23 751
9722.16 714
9723.09 703
9724.02 721
9724.95 645
9725.88 712
9726.82 702
9727.75 688
9728.68 680
9729.61 789
9730.54 766
9731.47 665
9732.40 683
9733.33 648
9734.27 631
9735.20 695
9736.13 734
9737.06 761
9737.99 752
9738.92 719
9739.86 722
9740.79 796
9741.72 722
9742.65 666
9743.58 773
9744.51 747
9745.45 707
9746.38 696
9747.31 647
9748.24 686
9749.17 659
9750.11 657
9751.04 632
9751.97 646
9752.90 685
9753.84 674
9754.77 587
9755.70 621
9756.63 629
9757.57 673
9758.50 684
9759.43 628
9760.36 640
9761.30 630
9762.23 643
9763.16 686
9764.09 665
9765.03 640
9765.96 671
9766.89 670
9767.83 704
9768.76 644
9769.69 644
9770.63 636
9771.56 646
9772.49 653
9773.43 643
9774.36 657
9775.29 604
9776.23 661
9777.16 604
9778.09 586
9779.03 629
9779.96 637
9780.89 639
9781.83 736
9782.76 760
9783.70 749
9784.63 807
9785.56 793
9786.50 819
9787.43 852
9788.37 754
9789.30 721
9790.23 782
9791.17 697
9792.10 662
9793.04 702
9793.97 646
9794.90 647
9795.84 698
9796.77 688
9797.71 766
9798.64 750
9799.58 787
9800.51 761
9801.45 801
9802.38 759
9803.32 730
9804.25 683
9805.19 637
9806.12 648
9807.05 590
9807.99 616
9808.92 603
9809.86 574
9810.80 542
9811.73 562
9812.67 482
9813.60 528
9814.54 558
9815.47 580
9816.41 568
9817.34 542
9818.28 544
9819.21 569
9820.15 559
9821.08 527
9822.02 518
9822.96 493
9823.89 521
9824.83 492
9825.76 507
9826.70 520
9827.63 518
9828.57 504
9829.51 501
9830.44 537
9831.38 497
9832.31 480
9833.25 497
9834.19 547
9835.12 489
9836.06 478
9837.00 477
9837.93 495
9838.87 458
9839.81 455
9840.74 499
9841.68 482
9842.61 459
9843.55 510
9844.49 490
9845.43 515
9846.36 445
9847.30 467
9848.24 489
9849.17 473
9850.11 519
9851.05 487
9851.98 491
9852.92 507
9853.86 489
9854.79 474
9855.73 524
9856.67 474
9857.61 471
9858.54 513
9859.48 446
9860.42 423
9861.36 455
9862.29 523
9863.23 531
9864.17 429
9865.11 434
9866.04 457
9866.98 483
9867.92 508
9868.86 513
9869.80 534
9870.73 514
9871.67 423
9872.61 482
9873.55 474
9874.49 485
9875.42 427
9876.36 531
9877.30 500
9878.24 535
9879.18 529
9880.12 518
9881.05 474
9881.99 452
9882.93 476
9883.87 498
9884.81 447
9885.75 468
9886.69 433
9887.63 437
9888.56 387
9889.50 484
9890.44 469
9891.38 415
9892.32 446
9893.26 457
9894.20 484
9895.14 389
9896.08 424
9897.02 422
9897.95 395
9898.89 409
9899.83 461
9900.77 495
9901.71 532
9902.65 454
9903.59 452
9904.53 438
9905.47 425
9906.41 456
9907.35 429
9908.29 443
9909.23 425
9910.17 427
9911.11 432
9912.05 476
9912.99 463
9913.93 487
9914.87 454
9915.81 463
9916.75 449
9917.69 453
9918.63 503
9919.57 466
9920.51 454
9921.45 452
9922.39 514
9923.33 518
9924.27 464
9925.21 525
9926.15 644
9927.09 688
9928.03 704
9928.97 710
9929.92 734
9930.86 769
9931.80 714
9932.74 696
9933.68 677
9934.62 582
9935.56 577
9936.50 500
9937.44 472
9938.38 487
9939.33 479
9940.27 443
9941.21 535
9942.15 511
9943.09 451
9944.03 448
9944.97 464
9945.92 473
9946.86 458
9947.80 469
9948.74 501
9949.68 517
9950.62 427
9951.57 413
9952.51 463
9953.45 428
9954.39 488
9955.33 446
9956.28 440
9957.22 465
9958.16 472
9959.10 420
9960.04 473
9960.99 463
9961.93 415
9962.87 386
9963.81 498
9964.76 490
9965.70 434
9966.64 497
9967.58 491
9968.53 408
9969.47 428
9970.41 444
9971.35 415
9972.30 451
9973.24 414
9974.18 418
9975.13 431
9976.07 405
9977.01 446
9977.95 463
9978.90 409
9979.84 477
9980.78 405
9981.73 410
9982.67 349
9983.61 348
9984.56 467
9985.50 390
9986.44 407
9987.39 401
9988.33 411
9989.27 376
9990.22 415
9991.16 369
9992.11 396
9993.05 408
9993.99 383
9994.94 359
9995.88 387
9996.82 321
9997.77 349
9998.71 397
9999.66 395
10000.60 405
10001.55 358
10002.49 388
10003.43 371
10004.38 388
10005.32 389
10006.27 361
10007.21 349
10008.16 399
10009.10 368
10010.04 327
10010.99 307
10011.93 347
10012.88 298
10013.82 345
10014.77 392
10015.71 378
10016.66 415
10017.60 379
10018.55 340
10019.49 331
10020.44 341
10021.38 329
10022.33 383
10023.27 391
10024.22 388
10025.16 361
10026.11 368
10027.05 372
10028.00 361
10028.95 358
10029.89 314
10030.84 318
10031.78 405
10032.73 356
10033.67 383
10034.62 394
10035.57 352
10036.51 410
10037.46 388
10038.40 338
10039.35 325
10040.30 335
10041.24 356
10042.19 351
10043.13 380
10044.08 364
10045.03 376
10045.97 353
10046.92 392
10047.86 356
10048.81 322
10049.76 389
10050.70 359
10051.65 376
10052.60 328
10053.54 276
10054.49 290
10055.44 331
10056.38 332
10057.33 325
10058.28 328
10059.22 364
10060.17 377
10061.12 362
10062.07 347
10063.01 339
10063.96 328
10064.91 332
10065.85 343
10066.80 332
10067.75 287
10068.70 310
10069.64 369
10070.59 345
10071.54 296
10072.49 333
10073.43 344
10074.38 367
10075.33 335
10076.28 348
10077.22 335
10078.17 277
10079.12 341
10080.07 320
10081.02 350
10081.96 314
10082.91 294
10083.86 317
10084.81 296
10085.76 309
10086.70 251
10087.65 267
10088.60 273
10089.55 302
10090.50 311
10091.45 323
10092.39 351
10093.34 328
10094.29 338
10095.24 342
10096.19 353
10097.14 361
10098.09 341
10099.03 321
10099.98 304
10100.93 301
10101.88 324
10102.83 346
10103.78 345
10104.73 301
10105.68 317
10106.63 292
10107.58 347
10108.53 333
10109.47 286
10110.42 336
10111.37 333
10112.32 292
10113.27 312
10114.22 314
10115.17 293
10116.12 314
10117.07 295
10118.02 322
10118.97 304
10119.92 326
10120.87 313
10121.82 317
10122.77 292
10123.72 318
10124.67 317
10125.62 334
10126.57 309
10127.52 293
10128.47 287
10129.42 324
10130.37 345
10131.32 345
10132.27 313
10133.22 325
10134.17 338
10135.12 329
10136.07 376
10137.02 367
10137.97 310
10138.92 274
10139.87 285
10140.83 286
10141.78 317
10142.73 315
10143.68 351
10144.63 300
10145.58 321
10146.53 392
10147.48 312
10148.43 361
10149.38 388
10150.34 347
10151.29 286
10152.24 297
10153.19 334
10154.14 349
10155.09 320
10156.04 297
10156.99 360
10157.95 363
10158.90 359
10159.85 346
10160.80 377
10161.75 329
10162.70 324
10163.66 356
10164.61 383
10165.56 368
10166.51 355
10167.46 335
10168.42 383
10169.37 377
10170.32 303
10171.27 404
10172.23 327
10173.18 372
10174.13 346
10175.08 357
10176.03 389
10176.99 381
10177.94 373
10178.89 409
10179.84 398
10180.80 355
10181.75 395
10182.70 383
10183.66 373
10184.61 361
10185.56 333
10186.51 373
10187.47 453
10188.42 433
10189.37 451
10190.33 406
10191.28 376
10192.23 416
10193.19 480
10194.14 473
10195.09 468
10196.05 441
10197.00 416
10197.95 450
10198.91 415
10199.86 425
10200.81 367
10201.77 410
10202.72 441
10203.67 457
10204.63 480
10205.58 468
10206.53 489
10207.49 566
10208.44 613
10209.40 530
10210.35 550
10211.30 579
10212.26 488
10213.21 473
10214.17 453
10215.12 469
10216.08 457
10217.03 448
10217.98 429
10218.94 426
10219.89 429
10220.85 373
10221.80 377
10222.76 447
10223.71 397
10224.67 388
10225.62 370
10226.58 367
10227.53 381
10228.49 408
10229.44 400
10230.40 372
10231.35 376
10232.31 383
10233.26 442
10234.22 470
10235.17 450
10236.13 448
10237.08 463
10238.04 446
10238.99 474
10239.95 476
10240.90 459
10241.86 402
10242.81 379
10243.77 387
10244.72 356
10245.68 411
10246.64 362
10247.59 344
10248.55 319
10249.50 367
10250.46 392
10251.42 369
10252.37 355
10253.33 320
10254.28 357
10255.24 329
10256.20 346
10257.15 281
10258.11 310
10259.06 366
10260.02 332
10260.98 332
10261.93 317
10262.89 309
10263.85 346
10264.80 297
10265.76 291
10266.72 319
10267.67 338
10268.63 345
10269.59 366
10270.54 310
10271.50 345
10272.46 339
10273.41 350
10274.37 298
10275.33 327
10276.29 346
10277.24 326
10278.20 324
10279.16 304
10280.11 298
10281.07 310
10282.03 312
10282.99 290
10283.94 336
10284.90 377
10285.86 298
10286.82 329
10287.77 317
10288.73 302
10289.69 297
10290.65 327
10291.61 303
10292.56 323
10293.52 316
10294.48 311
10295.44 343
10296.39 343
10297.35 360
10298.31 337
10299.27 369
10300.23 307
10301.19 348
10302.14 306
10303.10 292
10304.06 333
10305.02 334
10305.98 289
10306.94 264
10307.89 234
10308.85 284
10309.81 285
10310.77 282
10311.73 313
10312.69 319
10313.65 323
10314.61 293
10315.57 309
10316.52 260
10317.48 291
10318.44 259
10319.40 282
10320.36 310
10321.32 273
10322.28 299
10323.24 280
10324.20 295
10325.16 308
10326.12 326
10327.08 266
10328.04 263
10328.99 223
10329.95 273
10330.91 304
10331.87 294
10332.83 357
10333.79 278
10334.75 257
10335.71 280
10336.67 269
10337.63 272
10338.59 248
10339.55 304
10340.51 296
10341.47 290
10342.43 261
10343.39 289
10344.35 313
10345.31 284
10346.27 248
10347.23 232
10348.20 230
10349.16 269
10350.12 295
10351.08 281
10352.04 309
10353.00 338
10353.96 289
10354.92 273
10355.88 242
10356.84 267
10357.80 290
10358.76 288
10359.72 286
10360.69 263
10361.65 259
10362.61 278
10363.57 288
10364.53 247
10365.49 318
10366.45 274
10367.41 278
10368.38 279
10369.34 308
10370.30 329
10371.26 304
10372.22 261
10373.18 289
10374.14 304
10375.11 262
10376.07 297
10377.03 286
10377.99 298
10378.95 276
10379.92 293
10380.88 271
10381.84 239
10382.80 279
10383.76 282
10384.73 301
10385.69 265
10386.65 269
10387.61 293
10388.57 268
10389.54 227
10390.50 236
10391.46 267
10392.42 282
10393.39 222
10394.35 260
10395.31 295
10396.27 292
10397.24 254
10398.20 289
10399.16 271
10400.13 220
10401.09 237
10402.05 227
10403.02 254
10403.98 269
10404.94 326
10405.90 312
10406.87 276
10407.83 290
10408.79 262
10409.76 262
10410.72 238
10411.68 250
10412.65 243
10413.61 282
10414.57 279
10415.54 272
10416.50 282
10417.47 284
10418.43 291
10419.39 329
10420.36 335
10421.32 323
10422.28 328
10423.25 334
10424.21 320
10425.18 304
10426.14 294
10427.10 305
10428.07 253
10429.03 246
10430.00 281
10430.96 309
10431.93 247
10432.89 238
10433.85 252
10434.82 263
10435.78 269
10436.75 307
10437.71 263
10438.68 245
10439.64 230
10440.61 252
10441.57 234
10442.54 283
10443.50 278
10444.47 245
10445.43 229
10446.40 229
10447.36 246
10448.33 233
10449.29 216
10450.26 260
10451.22 251
10452.19 260
10453.15 243
10454.12 225
10455.08 276
10456.05 297
10457.01 259
10457.98 278
10458.95 258
10459.91 252
10460.88 279
10461.84 239
10462.81 242
10463.77 253
10464.74 247
10465.71 223
10466.67 307
10467.64 253
10468.60 246
10469.57 222
10470.54 304
10471.50 228
10472.47 193
10473.44 236
10474.40 234
10475.37 242
10476.33 225
10477.30 188
10478.27 232
10479.23 278
10480.20 259
10481.17 245
10482.13 227
10483.10 231
10484.07 227
10485.03 257
10486.00 232
10486.97 226
10487.93 239
10488.90 207
10489.87 250
10490.84 209
10491.80 216
10492.77 242
10493.74 211
10494.70 223
10495.67 266
10496.64 260
10497.61 288
10498.57 257
10499.54 275
10500.51 266
10501.48 253
10502.44 255
10503.41 234
10504.38 261
10505.35 255
10506.31 224
10507.28 238
10508.25 262
10509.22 242
10510.19 225
10511.15 220
10512.12 232
10513.09 223
10514.06 247
10515.03 244
10516.00 233
10516.96 270
10517.93 265
10518.90 224
10519.87 221
10520.84 196
10521.81 270
10522.77 269
10523.74 237
10524.71 243
10525.68 252
10526.65 246
10527.62 230
10528.59 254
10529.56 249
10530.52 235
10531.49 221
10532.46 226
10533.43 192
10534.40 214
10535.37 219
10536.34 236
10537.31 257
10538.28 237
10539.25 214
10540.22 180
10541.18 200
10542.15 234
10543.12 259
10544.09 286
10545.06 271
10546.03 257
10547.00 278
10547.97 266
10548.94 275
10549.91 303
10550.88 229
10551.85 254
10552.82 256
10553.79 256
10554.76 244
10555.73 277
10556.70 267
10557.67 231
10558.64 217
10559.61 249
10560.58 256
10561.55 302
10562.52 290
10563.49 273
10564.46 286
10565.43 293
10566.40 266
10567.38 281
10568.35 298
10569.32 302
10570.29 281
10571.26 270
10572.23 277
10573.20 240
10574.17 261
10575.14 275
10576.11 242
10577.08 233
10578.06 256
10579.03 254
10580.00 254
10580.97 265
10581.94 243
10582.91 225
10583.88 239
10584.85 295
10585.83 229
10586.80 254
10587.77 261
10588.74 258
10589.71 255
10590.68 282
10591.66 313
10592.63 299
10593.60 286
10594.57 297
10595.54 345
10596.51 331
10597.49 288
10598.46 247
10599.43 283
10600.40 259
10601.37 274
10602.35 258
10603.32 307
10604.29 253
10605.26 254
10606.24 237
10607.21 259
10608.18 266
10609.15 285
10610.13 286
10611.10 271
10612.07 252
10613.04 235
10614.02 284
10614.99 242
10615.96 253
10616.94 316
10617.91 330
10618.88 254
10619.85 247
10620.83 294
10621.80 281
10622.77 248
10623.75 270
10624.72 271
10625.69 284
10626.67 278
10627.64 283
10628.61 264
10629.59 267
10630.56 274
10631.53 286
10632.51 272
10633.48 251
10634.46 288
10635.43 337
10636.40 308
10637.38 404
10638.35 412
10639.32 393
10640.30 373
10641.27 427
10642.25 418
10643.22 395
10644.19 358
10645.17 343
10646.14 372
10647.12 359
10648.09 298
10649.07 297
10650.04 305
10651.01 292
10651.99 272
10652.96 295
10653.94 314
10654.91 283
10655.89 255
10656.86 268
10657.84 240
10658.81 232
10659.79 289
10660.76 264
10661.74 246
10662.71 256
10663.69 237
10664.66 267
10665.64 278
10666.61 253
10667.59 232
10668.56 238
10669.54 267
10670.51 250
10671.49 283
10672.46 277
10673.44 227
10674.42 272
10675.39 275
10676.37 229
10677.34 230
10678.32 281
10679.29 260
10680.27 279
10681.25 294
10682.22 297
10683.20 307
10684.17 291
10685.15 270
10686.12 307
10687.10 259
10688.08 252
10689.05 232
10690.03 226
10691.01 232
10691.98 173
10692.96 238
10693.94 271
10694.91 236
10695.89 200
10696.86 272
10697.84 234
10698.82 229
10699.79 257
10700.77 267
10701.75 279
10702.72 244
10703.70 229
10704.68 223
10705.66 200
10706.63 201
10707.61 243
10708.59 226
10709.56 198
10710.54 206
10711.52 243
10712.50 214
10713.47 226
10714.45 227
10715.43 270
10716.41 246
10717.38 206
10718.36 263
10719.34 279
10720.32 252
10721.29 230
10722.27 249
10723.25 209
10724.23 194
10725.20 204
10726.18 271
10727.16 250
10728.14 207
10729.12 216
10730.09 234
10731.07 216
10732.05 222
10733.03 227
10734.01 239
10734.99 224
10735.96 244
10736.94 221
10737.92 228
10738.90 253
10739.88 257
10740.86 262
10741.83 217
10742.81 252
10743.79 243
10744.77 244
10745.75 268
10746.73 200
10747.71 203
10748.69 244
10749.67 261
10750.64 249
10751.62 231
10752.60 244
10753.58 244
10754.56 270
10755.54 256
10756.52 261
10757.50 228
10758.48 237
10759.46 240
10760.44 250
10761.42 220
10762.40 203
10763.38 207
10764.35 219
10765.33 226
10766.31 221
10767.29 179
10768.27 197
10769.25 198
10770.23 206
10771.21 202
10772.19 254
10773.17 219
10774.15 214
10775.13 211
10776.11 201
10777.09 245
10778.07 236
10779.05 245
10780.04 194
10781.02 215
10782.00 243
10782.98 205
10783.96 205
10784.94 242
10785.92 256
10786.90 254
10787.88 241
10788.86 281
10789.84 290
10790.82 222
10791.80 244
10792.78 278
10793.77 248
10794.75 251
10795.73 287
10796.71 237
10797.69 243
10798.67 269
10799.65 228
10800.63 223
10801.61 210
10802.60 242
10803.58 277
10804.56 214
10805.54 269
10806.52 244
10807.50 228
10808.49 247
10809.47 209
10810.45 216
10811.43 243
10812.41 238
10813.39 241
10814.38 246
10815.36 240
10816.34 255
10817.32 263
10818.30 281
10819.29 238
10820.27 206
10821.25 318
10822.23 255
10823.22 277
10824.20 314
10825.18 254
10826.16 226
10827.15 289
10828.13 240
10829.11 256
10830.09 286
10831.08 267
10832.06 260
10833.04 254
10834.02 206
10835.01 264
10835.99 245
10836.97 285
10837.96 281
10838.94 256
10839.92 259
10840.90 258
10841.89 291
10842.87 301
10843.85 301
10844.84 267
10845.82 275
10846.80 298
10847.79 291
10848.77 266
10849.76 291
10850.74 294
10851.72 266
10852.71 286
10853.69 315
10854.67 290
10855.66 270
10856.64 271
10857.62 292
10858.61 308
10859.59 306
10860.58 278
10861.56 262
10862.55 275
10863.53 264
10864.51 305
10865.50 322
10866.48 330
10867.47 331
10868.45 308
10869.44 314
10870.42 357
10871.40 314
10872.39 348
10873.37 345
10874.36 297
10875.34 292
10876.33 317
10877.31 334
10878.30 309
10879.28 319
10880.27 331
10881.25 285
10882.24 279
10883.22 284
10884.21 285
10885.19 284
10886.18 328
10887.16 293
10888.15 291
10889.13 337
10890.12 349
10891.10 350
10892.09 349
10893.07 333
10894.06 373
10895.05 336
10896.03 333
10897.02 329
10898.00 298
10898.99 320
10899.97 377
10900.96 348
10901.95 331
10902.93 339
10903.92 378
10904.90 390
10905.89 385
10906.88 366
10907.86 388
10908.85 384
10909.84 424
10910.82 425
10911.81 376
10912.79 374
10913.78 413
10914.77 434
10915.75 449
10916.74 423
10917.73 459
10918.71 380
10919.70 421
10920.69 438
10921.67 434
10922.66 418
10923.65 426
10924.63 452
10925.62 441
10926.61 457
10927.60 434
10928.58 492
10929.57 479
10930.56 467
10931.54 526
10932.53 467
10933.52 410
10934.51 457
10935.49 494
10936.48 504
10937.47 541
10938.46 518
10939.44 567
10940.43 555
10941.42 580
10942.41 585
10943.39 593
10944.38 529
10945.37 564
10946.36 553
10947.35 565
10948.33 577
10949.32 552
10950.31 549
10951.30 571
10952.29 614
10953.28 628
10954.26 604
10955.25 718
10956.24 781
10957.23 739
10958.22 888
10959.21 928
10960.19 913
10961.18 1027
10962.17 959
10963.16 907
10964.15 879
10965.14 859
10966.13 832
10967.11 818
10968.10 691
10969.09 662
10970.08 688
10971.07 726
10972.06 628
10973.05 589
10974.04 640
10975.03 705
10976.02 674
10977.01 678
10978.00 651
10978.98 717
10979.97 703
10980.96 699
10981.95 727
10982.94 735
10983.93 710
10984.92 764
10985.91 796
10986.90 759
10987.89 759
10988.88 785
10989.87 715
10990.86 678
10991.85 651
10992.84 730
10993.83 760
10994.82 807
10995.81 902
10996.80 948
10997.79 1062
10998.78 1201
10999.77 1389
11000.76 1476
11001.75 1535
11002.74 1492
11003.73 1553
11004.72 1353
11005.72 1207
11006.71 1077
11007.70 1013
11008.69 903
11009.68 860
11010.67 805
11011.66 733
11012.65 754
11013.64 722
11014.63 688
11015.62 658
11016.61 669
11017.61 695
11018.60 696
11019.59 686
11020.58 652
11021.57 640
11022.56 602
11023.55 539
11024.55 568
11025.54 567
11026.53 566
11027.52 579
11028.51 595
11029.50 549
11030.49 487
11031.49 503
11032.48 596
11033.47 507
11034.46 507
11035.45 532
11036.45 599
11037.44 552
11038.43 509
11039.42 494
11040.41 505
11041.41 499
11042.40 527
11043.39 484
11044.38 519
11045.38 488
11046.37 485
11047.36 469
11048.35 435
11049.35 464
11050.34 460
11051.33 422
11052.32 439
11053.32 436
11054.31 451
11055.30 437
11056.30 430
11057.29 450
11058.28 422
11059.27 438
11060.27 451
11061.26 432
11062.25 456
11063.25 443
11064.24 418
11065.23 384
11066.23 416
11067.22 444
11068.21 381
11069.21 403
11070.20 451
11071.19 470
11072.19 472
11073.18 402
11074.17 391
11075.17 452
11076.16 457
11077.16 416
11078.15 459
11079.14 427
11080.14 440
11081.13 489
11082.13 496
11083.12 443
11084.11 390
11085.11 410
11086.10 418
11087.10 448
11088.09 409
11089.09 372
11090.08 413
11091.07 474
11092.07 421
11093.06 382
11094.06 405
11095.05 406
11096.05 427
11097.04 416
11098.04 387
11099.03 387
11100.03 418
11101.02 386
11102.02 370
11103.01 389
11104.01 427
11105.00 408
11106.00 419
11106.99 374
11107.99 357
11108.98 381
11109.98 404
11110.97 395
11111.97 398
11112.96 367
11113.96 367
11114.95 389
11115.95 411
11116.95 413
11117.94 386
11118.94 405
11119.93 389
11120.93 416
11121.92 397
11122.92 379
11123.92 416
11124.91 385
11125.91 425
11126.90 464
11127.90 446
11128.90 492
11129.89 510
11130.89 411
11131.89 466
11132.88 453
11133.88 407
11134.87 410
11135.87 369
11136.87 401
11137.86 360
11138.86 356
11139.86 374
11140.85 345
11141.85 383
11142.85 378
11143.84 375
11144.84 376
11145.84 346
11146.84 325
11147.83 348
11148.83 345
11149.83 311
11150.82 339
11151.82 341
11152.82 303
11153.82 288
11154.81 297
11155.81 315
11156.81 314
11157.80 333
11158.80 315
11159.80 283
11160.80 323
11161.79 316
11162.79 315
11163.79 312
11164.79 305
11165.79 279
11166.78 298
11167.78 287
11168.78 345
11169.78 349
11170.78 315
11171.77 320
11172.77 309
11173.77 292
11174.77 354
11175.77 320
11176.76 319
11177.76 302
11178.76 289
11179.76 319
11180.76 339
11181.76 326
11182.76 307
11183.75 306
11184.75 296
11185.75 300
11186.75 277
11187.75 277
11188.75 266
11189.75 314
11190.75 324
11191.74 280
11192.74 310
11193.74 288
11194.74 296
11195.74 307
11196.74 307
11197.74 309
11198.74 296
11199.74 266
11200.74 238
11201.74 248
11202.74 270
11203.74 270
11204.74 300
11205.73 264
11206.73 283
11207.73 286
11208.73 289
11209.73 267
11210.73 297
11211.73 305
11212.73 296
11213.73 276
11214.73 272
11215.73 264
11216.73 263
11217.73 245
11218.73 270
11219.73 261
11220.73 261
11221.73 264
11222.73 261
11223.74 283
11224.74 295
11225.74 268
11226.74 273
11227.74 228
11228.74 265
11229.74 267
11230.74 243
11231.74 268
11232.74 340
11233.74 278
11234.74 241
11235.74 213
11236.74 265
11237.75 254
11238.75 247
11239.75 238
11240.75 283
11241.75 217
11242.75 250
11243.75 269
11244.75 274
11245.76 275
11246.76 245
11247.76 249
11248.76 247
11249.76 302
11250.76 322
11251.76 247
11252.77 242
11253.77 267
11254.77 266
11255.77 233
11256.77 261
11257.78 265
11258.78 236
11259.78 272
11260.78 284
11261.78 286
11262.79 241
11263.79 240
11264.79 260
11265.79 246
11266.79 270
11267.80 273
11268.80 268
11269.80 275
11270.80 260
11271.81 272
11272.81 213
11273.81 204
11274.81 276
11275.82 250
11276.82 275
11277.82 291
11278.83 290
11279.83 289
11280.83 293
11281.83 283
11282.84 282
11283.84 257
11284.84 309
11285.85 282
11286.85 269
11287.85 239
11288.86 238
11289.86 241
11290.86 232
11291.87 239
11292.87 222
11293.87 257
11294.88 268
11295.88 283
11296.89 246
11297.89 226
11298.89 211
11299.90 221
11300.90 263
11301.90 251
11302.91 251
11303.91 240
11304.92 250
11305.92 236
11306.92 279
11307.93 283
11308.93 254
11309.94 283
11310.94 300
11311.95 347
11312.95 302
11313.95 298
11314.96 307
11315.96 311
11316.97 350
11317.97 336
11318.98 343
11319.98 308
11320.99 268
11321.99 249
11323.00 262
11324.00 268
11325.01 236
11326.01 288
11327.02 275
11328.02 246
11329.03 255
11330.03 242
11331.04 235
11332.04 243
11333.05 239
11334.05 261
11335.06 218
11336.06 239
11337.07 256
11338.07 286
11339.08 296
11340.09 268
11341.09 303
11342.10 273
11343.10 248
11344.11 229
11345.11 210
11346.12 237
11347.13 242
11348.13 273
11349.14 239
11350.14 249
11351.15 251
11352.16 265
11353.16 263
11354.17 241
11355.17 252
11356.18 246
11357.19 228
11358.19 224
11359.20 269
11360.21 252
11361.21 235
11362.22 227
11363.23 241
11364.23 237
11365.24 235
11366.25 239
11367.25 226
11368.26 242
11369.27 228
11370.27 236
11371.28 262
11372.29 238
11373.29 200
11374.30 256
11375.31 249
11376.32 244
11377.32 240
11378.33 239
11379.34 252
11380.35 224
11381.35 254
11382.36 188
11383.37 222
11384.38 266
11385.38 198
11386.39 201
11387.40 210
11388.41 200
11389.41 253
11390.42 272
11391.43 254
11392.44 249
11393.45 287
11394.45 243
11395.46 276
11396.47 238
11397.48 179
11398.49 171
11399.49 201
11400.50 237
11401.51 251
11402.52 252
11403.53 212
11404.54 235
11405.54 226
11406.55 237
11407.56 202
11408.57 199
11409.58 216
11410.59 182
11411.60 227
11412.61 191
11413.61 218
11414.62 204
11415.63 216
11416.64 223
11417.65 186
11418.66 186
11419.67 244
11420.68 217
11421.69 192
11422.70 225
11423.71 231
11424.71 243
11425.72 198
11426.73 195
11427.74 217
11428.75 228
11429.76 217
11430.77 218
11431.78 182
11432.79 227
11433.80 222
11434.81 202
11435.82 188
11436.83 213
11437.84 232
11438.85 208
11439.86 212
11440.87 235
11441.88 209
11442.89 204
11443.90 210
11444.91 231
11445.92 258
11446.93 224
11447.94 212
11448.95 207
11449.96 203
11450.97 187
11451.98 199
11452.99 221
11454.01 184
11455.02 188
11456.03 229
11457.04 213
11458.05 204
11459.06 190
11460.07 195
11461.08 212
11462.09 207
11463.10 195
11464.11 202
11465.13 222
11466.14 212
11467.15 158
11468.16 200
11469.17 205
11470.18 224
11471.19 206
11472.20 196
11473.22 211
11474.23 241
11475.24 241
11476.25 221
11477.26 227
11478.27 208
11479.29 217
11480.30 244
11481.31 227
11482.32 220
11483.33 224
11484.35 187
11485.36 213
11486.37 220
11487.38 178
11488.39 172
11489.41 197
11490.42 194
11491.43 214
11492.44 205
11493.46 219
11494.47 244
11495.48 215
11496.49 211
11497.51 212
11498.52 211
11499.53 201
11500.54 217
11501.56 209
11502.57 208
11503.58 214
11504.59 203
11505.61 176
11506.62 181
11507.63 184
11508.65 169
11509.66 203
11510.67 219
11511.69 161
11512.70 191
11513.71 199
11514.73 213
11515.74 164
11516.75 181
11517.77 187
11518.78 201
11519.79 171
11520.81 182
11521.82 219
11522.83 238
11523.85 226
11524.86 213
11525.88 213
11526.89 177
11527.90 193
11528.92 205
11529.93 214
11530.95 168
11531.96 191
11532.97 212
11533.99 193
11535.00 190
11536.02 212
11537.03 204
11538.05 172
11539.06 177
11540.07 183
11541.09 185
11542.10 224
11543.12 200
11544.13 217
11545.15 227
11546.16 207
11547.18 191
11548.19 187
11549.21 200
11550.22 208
11551.24 187
11552.25 190
11553.27 199
11554.28 211
11555.30 231
11556.31 222
11557.33 192
11558.34 209
11559.36 214
11560.37 190
11561.39 191
11562.40 197
11563.42 206
11564.43 197
11565.45 229
11566.47 229
11567.48 218
11568.50 198
11569.51 214
11570.53 189
11571.54 217
11572.56 213
11573.58 207
11574.59 204
11575.61 152
11576.62 172
11577.64 192
11578.66 194
11579.67 198
11580.69 141
11581.70 170
11582.72 148
11583.74 157
11584.75 180
11585.77 170
11586.79 180
11587.80 153
11588.82 199
11589.84 181
11590.85 197
11591.87 200
11592.89 213
11593.90 192
11594.92 172
11595.94 178
11596.95 182
11597.97 192
11598.99 201
11600.01 195
11601.02 228
11602.04 238
11603.06 206
11604.07 201
11605.09 188
11606.11 178
11607.13 191
11608.14 214
11609.16 188
11610.18 190
11611.20 217
11612.21 186
11613.23 179
11614.25 164
11615.27 173
11616.29 184
11617.30 178
11618.32 169
11619.34 204
11620.36 204
11621.38 200
11622.39 210
11623.41 208
11624.43 182
11625.45 156
11626.47 183
11627.48 191
11628.50 184
11629.52 197
11630.54 190
11631.56 191
11632.58 164
11633.59 193
11634.61 170
11635.63 181
11636.65 173
11637.67 168
11638.69 195
11639.71 176
11640.73 172
11641.75 167
11642.76 153
11643.78 202
11644.80 173
11645.82 147
11646.84 193
11647.86 174
11648.88 170
11649.90 159
11650.92 176
11651.94 159
11652.96 186
11653.98 183
11655.00 188
11656.01 166
11657.03 193
11658.05 196
11659.07 200
11660.09 157
11661.11 184
11662.13 162
11663.15 183
11664.17 181
11665.19 149
11666.21 151
11667.23 172
11668.25 170
11669.27 151
11670.29 177
11671.31 171
11672.33 151
11673.35 170
11674.37 183
11675.39 173
11676.42 197
11677.44 211
11678.46 148
11679.48 173
11680.50 202
11681.52 195
11682.54 186
11683.56 161
11684.58 171
11685.60 145
11686.62 183
11687.64 216
11688.66 207
11689.69 189
11690.71 178
11691.73 180
11692.75 202
11693.77 179
11694.79 198
11695.81 193
11696.83 174
11697.85 214
11698.88 203
11699.90 205
11700.92 177
11701.94 160
11702.96 175
11703.98 163
11705.01 185
11706.03 162
11707.05 177
11708.07 178
11709.09 200
11710.12 192
11711.14 169
11712.16 138
11713.18 148
11714.20 188
11715.23 180
11716.25 196
11717.27 207
11718.29 158
11719.31 201
11720.34 173
11721.36 182
11722.38 177
11723.40 171
11724.43 188
11725.45 201
11726.47 158
11727.49 170
11728.52 186
11729.54 177
11730.56 215
11731.59 193
11732.61 162
11733.63 152
11734.65 209
11735.68 200
11736.70 185
11737.72 156
11738.75 153
11739.77 190
11740.79 182
11741.82 160
11742.84 195
11743.86 211
11744.89 203
11745.91 209
11746.93 177
11747.96 163
11748.98 218
11750.01 212
11751.03 207
11752.05 210
11753.08 203
11754.10 199
11755.12 188
11756.15 185
11757.17 210
11758.20 185
11759.22 194
11760.24 202
11761.27 203
11762.29 203
11763.32 185
11764.34 161
11765.37 205
11766.39 222
11767.41 186
11768.44 189
11769.46 224
11770.49 192
11771.51 175
11772.54 179
11773.56 210
11774.59 205
11775.61 234
11776.64 220
11777.66 187
11778.69 203
11779.71 199
11780.74 211
11781.76 176
11782.79 220
11783.81 225
11784.84 214
11785.86 208
11786.89 214
11787.91 208
11788.94 228
11789.96 205
11790.99 214
11792.01 192
11793.04 206
11794.07 206
11795.09 224
11796.12 231
11797.14 219
11798.17 259
11799.19 244
11800.22 241
11801.25 221
11802.27 243
11803.30 231
11804.32 249
11805.35 254
11806.38 221
11807.40 213
11808.43 238
11809.45 262
11810.48 279
11811.51 226
11812.53 239
11813.56 244
11814.59 248
11815.61 223
11816.64 254
11817.67 256
11818.69 247
11819.72 263
11820.75 232
11821.77 234
11822.80 251
11823.83 226
11824.85 231
11825.88 224
11826.91 242
11827.94 232
11828.96 229
11829.99 222
11831.02 263
11832.04 257
11833.07 236
11834.10 248
11835.13 233
11836.15 211
11837.18 205
11838.21 199
11839.24 220
11840.26 208
11841.29 225
11842.32 246
11843.35 189
11844.37 197
11845.40 242
11846.43 284
11847.46 271
11848.49 242
11849.51 254
11850.54 243
11851.57 253
11852.60 247
11853.63 266
11854.65 249
11855.68 198
11856.71 229
11857.74 248
11858.77 252
11859.80 249
11860.83 260
11861.85 234
11862.88 284
11863.91 252
11864.94 229
11865.97 252
11867.00 263
11868.03 249
11869.05 252
11870.08 261
11871.11 257
11872.14 272
11873.17 281
11874.20 248
11875.23 251
11876.26 247
11877.29 254
11878.32 247
11879.35 278
11880.38 269
11881.40 300
11882.43 255
11883.46 277
11884.49 285
11885.52 313
11886.55 297
11887.58 290
11888.61 310
11889.64 299
11890.67 304
11891.70 320
11892.73 286
11893.76 296
11894.79 310
11895.82 342
11896.85 332
11897.88 304
11898.91 378
11899.94 399
11900.97 405
11902.00 371
11903.03 367
11904.06 390
11905.09 417
11906.12 407
11907.15 410
11908.18 385
11909.22 408
11910.25 419
11911.28 375
11912.31 366
11913.34 379
11914.37 383
11915.40 357
11916.43 375
11917.46 369
11918.49 377
11919.52 386
11920.55 342
11921.59 353
11922.62 385
11923.65 391
11924.68 352
11925.71 390
11926.74 454
11927.77 429
11928.81 467
11929.84 495
11930.87 518
11931.90 613
11932.93 644
11933.96 691
11935.00 621
11936.03 581
11937.06 609
11938.09 630
11939.12 577
11940.15 507
11941.19 506
11942.22 384
11943.25 382
11944.28 387
11945.31 383
11946.35 409
11947.38 354
11948.41 410
11949.44 372
11950.48 378
11951.51 370
11952.54 348
11953.57 353
11954.61 365
11955.64 326
11956.67 323
11957.70 374
11958.74 356
11959.77 319
11960.80 325
11961.84 349
11962.87 333
11963.90 351
11964.93 316
11965.97 328
11967.00 316
11968.03 336
11969.07 337
11970.10 330
11971.13 276
11972.17 349
11973.20 321
11974.23 333
11975.27 313
11976.30 304
11977.33 339
11978.37 323
11979.40 327
11980.44 303
11981.47 319
11982.50 285
11983.54 311
11984.57 306
11985.60 286
11986.64 291
11987.67 295
11988.71 294
11989.74 288
11990.77 236
11991.81 284
11992.84 299
11993.88 301
11994.91 280
11995.95 304
11996.98 307
11998.02 254
11999.05 279
12000.08 244
12001.12 278
12002.15 310
12003.19 295
12004.22 275
12005.26 302
12006.29 267
12007.33 257
12008.36 279
12009.40 249
12010.43 276
12011.47 268
12012.50 297
12013.54 286
12014.57 273
12015.61 341
12016.64 308
12017.68 337
12018.71 353
12019.75 318
12020.78 305
12021.82 326
12022.86 305
12023.89 280
12024.93 270
12025.96 309
12027.00 317
12028.03 278
12029.07 287
12030.11 284
12031.14 293
12032.18 290
12033.21 294
12034.25 312
12035.29 299
12036.32 282
12037.36 277
12038.39 307
12039.43 268
12040.47 241
12041.50 245
12042.54 273
12043.58 289
12044.61 284
12045.65 274
12046.69 255
12047.72 276
12048.76 292
12049.80 292
12050.83 261
12051.87 285
12052.91 231
12053.94 271
12054.98 292
12056.02 300
12057.05 236
12058.09 259
12059.13 280
12060.16 252
12061.20 235
12062.24 292
12063.28 303
12064.31 261
12065.35 247
12066.39 258
12067.43 255
12068.46 240
12069.50 259
12070.54 234
12071.58 251
12072.61 248
12073.65 295
12074.69 253
12075.73 232
12076.76 230
12077.80 277
12078.84 271
12079.88 269
12080.92 233
12081.95 286
12082.99 320
12084.03 282
12085.07 263
12086.11 251
12087.15 258
12088.18 236
12089.22 244
12090.26 252
12091.30 243
12092.34 184
12093.38 255
12094.42 223
12095.45 214
12096.49 243
12097.53 266
12098.57 348
12099.61 254
12100.65 297
12101.69 284
12102.73 258
12103.76 328
12104.80 313
12105.84 291
12106.88 297
12107.92 267
12108.96 247
12110.00 227
12111.04 252
12112.08 267
12113.12 250
12114.16 241
12115.20 270
12116.24 249
12117.28 236
12118.32 244
12119.36 254
12120.40 219
12121.44 226
12122.47 220
12123.51 236
12124.55 241
12125.59 224
12126.63 224
12127.67 245
12128.71 232
12129.76 234
12130.80 204
12131.84 211
12132.88 202
12133.92 219
12134.96 226
12136.00 186
12137.04 175
12138.08 225
12139.12 229
12140.16 189
12141.20 239
12142.24 214
12143.28 243
12144.32 231
12145.36 222
12146.40 208
12147.44 231
12148.49 256
12149.53 227
12150.57 181
12151.61 222
12152.65 226
12153.69 182
12154.73 154
12155.77 165
12156.81 199
12157.86 215
12158.90 219
12159.94 188
12160.98 216
12162.02 212
12163.06 204
12164.10 167
12165.15 199
12166.19 182
12167.23 184
12168.27 172
12169.31 215
12170.36 195
12171.40 193
12172.44 174
12173.48 200
12174.52 197
12175.57 188
12176.61 188
12177.65 196
12178.69 173
12179.73 171
12180.78 187
12181.82 223
12182.86 190
12183.90 184
12184.95 224
12185.99 198
12187.03 198
12188.07 201
12189.12 187
12190.16 206
12191.20 197
12192.25 169
12193.29 151
12194.33 187
12195.37 149
12196.42 200
12197.46 229
12198.50 199
12199.55 206
12200.59 200
12201.63 217
12202.68 187
12203.72 152
12204.76 187
12205.81 178
12206.85 194
12207.89 175
12208.94 189
12209.98 184
12211.02 157
12212.07 208
12213.11 201
12214.16 218
12215.20 167
12216.24 170
12217.29 175
12218.33 192
12219.37 212
12220.42 197
12221.46 186
12222.51 194
12223.55 161
12224.60 196
12225.64 181
12226.68 209
12227.73 197
12228.77 194
12229.82 232
12230.86 191
12231.91 171
12232.95 153
12234.00 219
12235.04 217
12236.08 184
12237.13 205
12238.17 207
12239.22 177
12240.26 172
12241.31 205
12242.35 193
12243.40 225
12244.44 226
12245.49 223
12246.53 189
12247.58 182
12248.62 170
12249.67 171
12250.72 167
12251.76 175
12252.81 166
12253.85 164
12254.90 171
12255.94 187
12256.99 200
12258.03 200
12259.08 174
12260.13 209
12261.17 189
12262.22 170
12263.26 196
12264.31 227
12265.35 185
12266.40 159
12267.45 175
12268.49 190
12269.54 201
12270.59 151
12271.63 163
12272.68 186
12273.72 200
12274.77 222
12275.82 189
12276.86 206
12277.91 191
12278.96 202
12280.00 206
12281.05 199
12282.10 195
12283.14 211
12284.19 194
12285.24 187
12286.28 178
12287.33 179
12288.38 163
12289.42 194
12290.47 192
12291.52 154
12292.57 125
12293.61 154
12294.66 182
12295.71 204
12296.75 163
12297.80 171
12298.85 197
12299.90 198
12300.94 209
12301.99 183
12303.04 144
12304.09 165
12305.13 188
12306.18 201
12307.23 183
12308.28 202
12309.33 196
12310.37 207
12311.42 158
12312.47 166
12313.52 166
12314.57 177
12315.61 158
12316.66 178
12317.71 173
12318.76 179
12319.81 198
12320.85 162
12321.90 172
12322.95 166
12324.00 193
12325.05 172
12326.10 159
12327.15 169
12328.19 176
12329.24 160
12330.29 179
12331.34 175
12332.39 170
12333.44 186
12334.49 199
12335.54 163
12336.59 171
12337.63 192
12338.68 178
12339.73 146
12340.78 129
12341.83 169
12342.88 166
12343.93 185
12344.98 169
12346.03 169
12347.08 154
12348.13 184
12349.18 169
12350.23 152
12351.28 177
12352.33 162
12353.38 173
12354.43 186
12355.48 191
12356.52 141
12357.57 181
12358.62 186
12359.67 155
12360.72 175
12361.77 193
12362.82 204
12363.88 140
12364.93 163
12365.98 174
12367.03 168
12368.08 165
12369.13 156
12370.18 142
12371.23 168
12372.28 167
12373.33 177
12374.38 178
12375.43 182
12376.48 204
12377.53 188
12378.58 179
12379.63 177
12380.68 190
12381.73 202
12382.79 167
12383.84 150
12384.89 189
12385.94 149
12386.99 166
12388.04 148
12389.09 156
12390.14 173
12391.20 216
12392.25 142
12393.30 162
12394.35 176
12395.40 180
12396.45 186
12397.50 174
12398.56 185
12399.61 184
12400.66 126
12401.71 165
12402.76 204
12403.81 155
12404.87 179
12405.92 164
12406.97 178
12408.02 207
12409.07 199
12410.13 196
12411.18 199
12412.23 160
12413.28 168
12414.34 195
12415.39 165
12416.44 188
12417.49 232
12418.55 215
12419.60 185
12420.65 182
12421.70 178
12422.76 196
12423.81 206
12424.86 183
12425.91 168
12426.97 190
12428.02 202
12429.07 181
12430.13 162
12431.18 192
12432.23 211
12433.29 212
12434.34 184
12435.39 186
12436.44 217
12437.50 194
12438.55 187
12439.61 189
12440.66 180
12441.71 208
12442.77 201
12443.82 180
12444.87 194
12445.93 169
12446.98 189
12448.03 196
12449.09 189
12450.14 198
12451.20 195
12452.25 191
12453.30 173
12454.36 190
12455.41 170
12456.47 156
12457.52 191
12458.57 180
12459.63 192
12460.68 185
12461.74 167
12462.79 150
12463.85 183
12464.90 199
12465.95 214
12467.01 157
12468.06 153
12469.12 170
12470.17 178
12471.23 153
12472.28 169
12473.34 156
12474.39 185
12475.45 199
12476.50 202
12477.56 200
12478.61 190
12479.67 213
12480.72 219
12481.78 189
12482.83 199
12483.89 222
12484.94 223
12486.00 232
12487.05 224
12488.11 189
12489.17 210
12490.22 271
12491.28 240
12492.33 285
12493.39 346
12494.44 405
12495.50 360
12496.55 422
12497.61 384
12498.67 317
12499.72 330
12500.78 347
12501.83 382
12502.89 341
12503.95 291
12505.00 282
12506.06 249
12507.12 223
12508.17 246
12509.23 217
12510.28 221
12511.34 192
12512.40 201
12513.45 198
12514.51 188
12515.57 197
12516.62 156
12517.68 213
12518.74 209
12519.79 239
12520.85 195
12521.91 189
12522.96 181
12524.02 161
12525.08 196
12526.14 215
12527.19 195
12528.25 198
12529.31 185
12530.36 185
12531.42 186
12532.48 197
12533.54 222
12534.59 201
12535.65 187
12536.71 221
12537.77 191
12538.82 168
12539.88 173
12540.94 174
12542.00 175
12543.05 168
12544.11 181
12545.17 194
12546.23 181
12547.29 130
12548.34 158
12549.40 194
12550.46 153
12551.52 171
12552.58 143
12553.64 175
12554.69 145
12555.75 159
12556.81 141
12557.87 165
12558.93 165
12559.99 173
12561.04 168
12562.10 169
12563.16 174
12564.22 166
12565.28 178
12566.34 177
12567.40 190
12568.45 189
12569.51 169
12570.57 165
12571.63 188
12572.69 193
12573.75 206
12574.81 222
12575.87 193
12576.93 207
12577.99 204
12579.05 167
12580.11 196
12581.16 210
12582.22 169
12583.28 201
12584.34 190
12585.40 183
12586.46 193
12587.52 178
12588.58 174
12589.64 199
12590.70 174
12591.76 177
12592.82 180
12593.88 204
12594.94 187
12596.00 171
12597.06 175
12598.12 191
12599.18 169
12600.24 170
12601.30 167
12602.36 163
12603.42 168
12604.48 153
12605.54 169
12606.60 180
12607.66 173
12608.72 167
12609.79 174
12610.85 185
12611.91 204
12612.97 223
12614.03 213
12615.09 169
12616.15 174
12617.21 151
12618.27 199
12619.33 179
12620.39 152
12621.45 196
12622.52 165
12623.58 171
12624.64 138
12625.70 195
12626.76 187
12627.82 149
12628.88 167
12629.95 147
12631.01 133
12632.07 139
12633.13 156
12634.19 144
12635.25 157
12636.31 187
12637.38 186
12638.44 174
12639.50 152
12640.56 158
12641.62 152
12642.69 163
12643.75 164
12644.81 134
12645.87 141
12646.93 181
12648.00 151
12649.06 172
12650.12 180
12651.18 158
12652.25 148
12653.31 157
12654.37 150
12655.43 174
12656.50 175
12657.56 172
12658.62 144
12659.68 162
12660.75 181
12661.81 137
12662.87 162
12663.94 179
12665.00 178
12666.06 146
12667.12 184
12668.19 150
12669.25 177
12670.31 182
12671.38 129
12672.44 115
12673.50 145
12674.57 170
12675.63 161
12676.69 149
12677.76 149
12678.82 167
12679.88 145
12680.95 151
12682.01 164
12683.07 148
12684.14 160
12685.20 140
12686.27 129
12687.33 147
12688.39 157
12689.46 172
12690.52 179
12691.59 193
12692.65 141
12693.71 147
12694.78 149
12695.84 164
12696.91 195
12697.97 181
12699.04 165
12700.10 179
12701.16 200
12702.23 171
12703.29 145
12704.36 194
12705.42 177
12706.49 193
12707.55 163
12708.62 158
12709.68 160
12710.75 168
12711.81 147
12712.88 168
12713.94 153
12715.01 168
12716.07 163
12717.14 168
12718.20 131
12719.27 166
12720.33 157
12721.40 133
12722.46 144
12723.53 140
12724.59 151
12725.66 173
12726.72 152
12727.79 143
12728.86 153
12729.92 182
12730.99 193
12732.05 168
12733.12 172
12734.18 167
12735.25 156
12736.32 169
12737.38 169
12738.45 151
12739.51 165
12740.58 136
12741.65 166
12742.71 175
12743.78 161
12744.85 157
12745.91 180
12746.98 182
12748.04 179
12749.11 170
12750.18 147
12751.24 153
12752.31 168
12753.38 169
12754.44 161
12755.51 144
12756.58 121
12757.64 143
12758.71 142
12759.78 164
12760.85 120
12761.91 146
12762.98 176
12764.05 145
12765.11 169
12766.18 140
12767.25 143
12768.32 142
12769.38 153
12770.45 135
12771.52 151
12772.58 159
12773.65 166
12774.72 152
12775.79 143
12776.86 144
12777.92 127
12778.99 135
12780.06 174
12781.13 176
12782.19 141
12783.26 149
12784.33 141
12785.40 153
12786.47 186
12787.53 150
12788.60 137
12789.67 174
12790.74 169
12791.81 162
12792.87 167
12793.94 132
12795.01 140
12796.08 125
12797.15 122
12798.22 145
12799.29 169
12800.35 142
12801.42 156
12802.49 136
12803.56 132
12804.63 139
12805.70 129
12806.77 147
12807.84 123
12808.90 142
12809.97 144
12811.04 156
12812.11 170
12813.18 148
12814.25 138
12815.32 132
12816.39 159
12817.46 141
12818.53 174
12819.60 178
12820.67 139
12821.74 126
12822.81 151
12823.88 154
12824.94 142
12826.01 170
12827.08 148
12828.15 112
12829.22 123
12830.29 138
12831.36 135
12832.43 129
12833.50 155
12834.57 140
12835.64 151
12836.71 123
12837.78 161
12838.85 124
12839.92 134
12840.99 148
12842.07 135
12843.14 120
12844.21 124
12845.28 145
12846.35 151
12847.42 126
12848.49 127
12849.56 111
12850.63 135
12851.70 137
12852.77 113
12853.84 151
12854.91 138
12855.98 135
12857.06 118
12858.13 139
12859.20 134
12860.27 118
12861.34 116
12862.41 129
12863.48 140
12864.55 146
12865.62 131
12866.70 120
12867.77 128
12868.84 128
12869.91 116
12870.98 124
12872.05 164
12873.13 151
12874.20 137
12875.27 127
12876.34 116
12877.41 109
12878.48 96
12879.56 125
12880.63 147
12881.70 139
12882.77 115
12883.84 133
12884.92 133
12885.99 147
12887.06 147
12888.13 135
12889.21 128
12890.28 130
12891.35 129
12892.42 122
12893.50 106
12894.57 93
12895.64 125
12896.71 132
12897.79 124
12898.86 116
12899.93 115
12901.00 108
12902.08 135
12903.15 122
12904.22 116
12905.30 147
12906.37 128
12907.44 142
12908.52 123
12909.59 129
12910.66 109
12911.73 165
12912.81 136
12913.88 127
12914.96 89
12916.03 125
12917.10 134
12918.18 121
12919.25 127
12920.32 126
12921.40 145
12922.47 138
12923.54 121
12924.62 149
12925.69 176
12926.77 115
12927.84 117
12928.91 104
12929.99 119
12931.06 138
12932.14 140
12933.21 115
12934.28 96
12935.36 134
12936.43 142
12937.51 158
12938.58 128
12939.66 125
12940.73 122
12941.80 122
12942.88 128
12943.95 138
12945.03 101
12946.10 126
12947.18 133
12948.25 118
12949.33 115
12950.40 121
12951.48 140
12952.55 156
12953.63 108
12954.70 128
12955.78 122
12956.85 136
12957.93 150
12959.00 119
12960.08 123
12961.15 131
12962.23 138
12963.30 135
12964.38 138
12965.46 125
12966.53 121
12967.61 127
12968.68 120
12969.76 135
12970.83 112
12971.91 153
12972.99 148
12974.06 111
12975.14 136
12976.21 121
12977.29 113
12978.37 118
12979.44 109
12980.52 118
12981.59 134
12982.67 151
12983.75 136
12984.82 123
12985.90 125
12986.98 158
12988.05 156
12989.13 136
12990.20 135
12991.28 123
12992.36 120
12993.43 121
12994.51 145
12995.59 127
12996.67 130
12997.74 126
12998.82 103
12999.90 141
13000.97 138
13002.05 137
13003.13 145
13004.20 127
13005.28 137
13006.36 105
13007.44 99
13008.51 112
13009.59 128
13010.67 119
13011.75 126
13012.82 127
13013.90 141
13014.98 121
13016.06 120
13017.13 120
13018.21 142
13019.29 142
13020.37 144
13021.44 126
13022.52 131
13023.60 125
13024.68 121
13025.76 116
13026.83 116
13027.91 115
13028.99 145
13030.07 109
13031.15 107
13032.23 148
13033.30 146
13034.38 166
13035.46 133
13036.54 125
13037.62 142
13038.70 134
13039.77 144
13040.85 149
13041.93 156
13043.01 131
13044.09 131
13045.17 114
13046.25 143
13047.33 138
13048.40 139
13049.48 138
13050.56 136
13051.64 114
13052.72 117
13053.80 151
13054.88 130
13055.96 104
13057.04 112
13058.12 125
13059.20 121
13060.28 143
13061.36 152
13062.44 133
13063.51 127
13064.59 121
13065.67 121
13066.75 117
13067.83 108
13068.91 125
13069.99 102
13071.07 141
13072.15 117
13073.23 124
13074.31 117
13075.39 127
13076.47 125
13077.55 110
13078.63 116
13079.71 120
13080.79 114
13081.87 101
13082.96 90
13084.04 123
13085.12 117
13086.20 118
13087.28 124
13088.36 124
13089.44 119
13090.52 116
13091.60 114
13092.68 106
13093.76 118
13094.84 105
13095.92 121
13097.00 121
13098.09 121
13099.17 117
13100.25 104
13101.33 109
13102.41 111
13103.49 128
13104.57 115
13105.65 123
13106.74 108
13107.82 139
13108.90 106
13109.98 117
13111.06 117
13112.14 131
13113.22 110
13114.31 98
13115.39 129
13116.47 132
13117.55 141
13118.63 120
13119.72 169
13120.80 128
13121.88 104
13122.96 94
13124.04 115
13125.13 96
13126.21 121
13127.29 122
13128.37 140
13129.45 115
13130.54 124
13131.62 117
13132.70 107
13133.78 119
13134.87 147
13135.95 110
13137.03 128
13138.11 133
13139.20 123
13140.28 121
13141.36 106
13142.45 159
13143.53 126
13144.61 133
13145.69 92
13146.78 115
13147.86 122
13148.94 107
13150.03 135
13151.11 136
13152.19 138
13153.28 142
13154.36 125
13155.44 127
13156.53 110
13157.61 133
13158.69 142
13159.78 101
13160.86 114
13161.94 115
13163.03 122
13164.11 126
13165.20 108
13166.28 104
13167.36 107
13168.45 136
13169.53 129
13170.62 139
13171.70 114
13172.78 120
13173.87 123
13174.95 146
13176.04 116
13177.12 105
13178.21 115
13179.29 118
13180.37 139
13181.46 136
13182.54 131
13183.63 140
13184.71 134
13185.80 114
13186.88 105
13187.97 113
13189.05 159
13190.14 132
13191.22 102
13192.31 121
13193.39 109
13194.48 126
13195.56 156
13196.65 138
13197.73 132
13198.82 114
13199.90 147
13200.99 123
13202.07 105
13203.16 155
13204.24 153
13205.33 156
13206.41 151
13207.50 162
13208.58 130
13209.67 151
13210.76 124
13211.84 140
13212.93 117
13214.01 119
13215.10 142
13216.19 122
13217.27 137
13218.36 117
13219.44 140
13220.53 163
13221.62 128
13222.70 115
13223.79 136
13224.87 153
13225.96 152
13227.05 150
13228.13 142
13229.22 135
13230.31 124
13231.39 144
13232.48 102
13233.57 118
13234.65 128
13235.74 139
13236.83 139
13237.91 138
13239.00 124
13240.09 144
13241.17 143
13242.26 116
13243.35 121
13244.43 180
13245.52 140
13246.61 120
13247.70 150
13248.78 147
13249.87 139
13250.96 101
13252.05 150
13253.13 182
13254.22 163
13255.31 158
13256.39 140
13257.48 129
13258.57 150
13259.66 149
13260.75 183
13261.83 157
13262.92 158
13264.01 185
13265.10 175
13266.19 157
13267.27 168
13268.36 185
13269.45 154
13270.54 157
13271.63 170
13272.71 182
13273.80 171
13274.89 166
13275.98 158
13277.07 152
13278.16 151
13279.24 167
13280.33 148
13281.42 147
13282.51 131
13283.60 121
13284.69 125
13285.78 155
13286.86 155
13287.95 152
13289.04 166
13290.13 176
13291.22 182
13292.31 184
13293.40 178
13294.49 180
13295.58 208
13296.67 163
13297.76 164
13298.84 173
13299.93 165
13301.02 194
13302.11 183
13303.20 157
13304.29 155
13305.38 179
13306.47 199
13307.56 198
13308.65 172
13309.74 201
13310.83 180
13311.92 209
13313.01 182
13314.10 198
13315.19 181
13316.28 208
13317.37 174
13318.46 160
13319.55 165
13320.64 200
13321.73 226
13322.82 198
13323.91 177
13325.00 190
13326.09 209
13327.18 203
13328.27 199
13329.36 194
13330.45 202
13331.54 222
13332.64 201
13333.73 186
13334.82 177
13335.91 180
13337.00 209
13338.09 188
13339.18 162
13340.27 192
13341.36 176
13342.45 163
13343.54 165
13344.64 205
13345.73 233
13346.82 228
13347.91 232
13349.00 199
13350.09 191
13351.18 197
13352.28 191
13353.37 198
13354.46 182
13355.55 210
13356.64 216
13357.73 207
13358.83 185
13359.92 180
13361.01 216
13362.10 209
13363.19 191
13364.29 203
13365.38 230
13366.47 219
13367.56 238
13368.65 225
13369.75 226
13370.84 211
13371.93 243
13373.02 242
13374.12 219
13375.21 210
13376.30 208
13377.39 225
13378.49 215
13379.58 158
13380.67 184
13381.76 185
13382.86 193
13383.95 202
13385.04 193
13386.13 178
13387.23 181
13388.32 194
13389.41 176
13390.51 185
13391.60 187
13392.69 195
13393.79 188
13394.88 194
13395.97 176
13397.07 157
13398.16 182
13399.25 198
13400.35 179
13401.44 168
13402.53 144
13403.63 162
13404.72 187
13405.81 180
13406.91 199
13408.00 184
13409.10 193
13410.19 172
13411.28 189
13412.38 145
13413.47 180
13414.57 156
13415.66 172
13416.75 172
13417.85 150
13418.94 167
13420.04 173
13421.13 187
13422.22 199
13423.32 162
13424.41 184
13425.51 177
13426.60 176
13427.70 215
13428.79 172
13429.89 172
13430.98 208
13432.08 184
13433.17 197
13434.27 194
13435.36 154
13436.46 178
13437.55 214
13438.65 206
13439.74 166
13440.84 179
13441.93 181
13443.03 185
13444.12 199
13445.22 183
13446.31 177
13447.41 198
13448.50 197
13449.60 187
13450.69 219
13451.79 241
13452.89 204
13453.98 233
13455.08 215
13456.17 167
13457.27 194
13458.36 218
13459.46 236
13460.56 194
13461.65 193
13462.75 249
13463.84 205
13464.94 216
13466.04 192
13467.13 221
13468.23 181
13469.32 208
13470.42 230
13471.52 223
13472.61 219
13473.71 211
13474.81 198
13475.90 193
13477.00 227
13478.10 184
13479.19 196
13480.29 223
13481.39 215
13482.48 241
13483.58 231
13484.68 211
13485.77 188
13486.87 194
13487.97 199
13489.07 220
13490.16 224
13491.26 222
13492.36 227
13493.45 221
13494.55 240
13495.65 218
13496.75 240
13497.84 248
13498.94 240
13500.04 273
13501.14 241
13502.23 254
13503.33 256
13504.43 221
13505.53 262
13506.63 269
13507.72 265
13508.82 330
13509.92 259
13511.02 198
13512.12 288
13513.21 245
13514.31 249
13515.41 224
13516.51 211
13517.61 207
13518.70 199
13519.80 192
13520.90 220
13522.00 201
13523.10 202
13524.20 187
13525.30 207
13526.39 191
13527.49 209
13528.59 170
13529.69 167
13530.79 157
13531.89 176
13532.99 209
13534.09 216
13535.18 206
13536.28 199
13537.38 181
13538.48 174
13539.58 174
13540.68 217
13541.78 217
13542.88 165
13543.98 171
13545.08 196
13546.18 220
13547.28 197
13548.38 203
13549.48 159
13550.57 149
13551.67 200
13552.77 197
13553.87 170
13554.97 140
13556.07 163
13557.17 182
13558.27 204
13559.37 176
13560.47 172
13561.57 181
13562.67 192
13563.77 205
13564.87 208
13565.97 185
13567.07 172
13568.17 185
13569.28 174
13570.38 196
13571.48 167
13572.58 182
13573.68 195
13574.78 179
13575.88 190
13576.98 176
13578.08 162
13579.18 204
13580.28 173
13581.38 174
13582.48 199
13583.58 170
13584.69 183
13585.79 182
13586.89 163
13587.99 201
13589.09 195
13590.19 170
13591.29 192
13592.39 202
13593.49 160
13594.60 174
13595.70 182
13596.80 200
13597.90 198
13599.00 214
13600.10 223
13601.21 194
13602.31 205
13603.41 206
13604.51 181
13605.61 170
13606.71 188
13607.82 206
13608.92 179
13610.02 149
13611.12 212
13612.22 182
13613.33 173
13614.43 155
13615.53 163
13616.63 164
13617.74 157
13618.84 187
13619.94 179
13621.04 186
13622.15 175
13623.25 162
13624.35 187
13625.45 171
13626.56 161
13627.66 185
13628.76 149
13629.86 185
13630.97 181
13632.07 191
13633.17 178
13634.28 186
13635.38 196
13636.48 185
13637.59 192
13638.69 184
13639.79 194
13640.90 222
13642.00 174
13643.10 178
13644.21 187
13645.31 233
13646.41 206
13647.52 214
13648.62 202
13649.72 178
13650.83 190
13651.93 167
13653.03 207
13654.14 171
13655.24 179
13656.35 151
13657.45 172
13658.55 168
13659.66 172
13660.76 204
13661.87 194
13662.97 187
13664.07 172
13665.18 188
13666.28 179
13667.39 169
13668.49 157
13669.60 173
13670.70 188
13671.81 206
13672.91 191
13674.01 181
13675.12 137
13676.22 175
13677.33 161
13678.43 182
13679.54 200
13680.64 172
13681.75 186
13682.85 169
13683.96 180
13685.06 173
13686.17 177
13687.27 172
13688.38 160
13689.48 178
13690.59 179
13691.69 164
13692.80 171
13693.91 195
13695.01 178
13696.12 201
13697.22 196
13698.33 211
13699.43 212
13700.54 253
13701.64 224
13702.75 207
13703.86 215
13704.96 181
13706.07 214
13707.17 220
13708.28 216
13709.39 233
13710.49 239
13711.60 206
13712.70 190
13713.81 210
13714.92 199
13716.02 209
13717.13 199
13718.24 186
13719.34 199
13720.45 219
13721.56 234
13722.66 229
13723.77 250
13724.88 206
13725.98 251
13727.09 258
13728.20 243
13729.30 262
13730.41 260
13731.52 298
13732.62 242
13733.73 291
13734.84 287
13735.94 264
13737.05 225
13738.16 266
13739.27 215
13740.37 252
13741.48 247
13742.59 266
13743.70 331
13744.80 283
13745.91 238
13747.02 274
13748.13 230
13749.23 218
13750.34 277
13751.45 224
13752.56 261
13753.67 301
13754.77 298
13755.88 304
13756.99 302
13758.10 279
13759.21 296
13760.31 292
13761.42 320
13762.53 373
13763.64 355
13764.75 327
13765.85 327
13766.96 381
13768.07 378
13769.18 448
13770.29 431
13771.40 487
13772.51 488
13773.61 578
13774.72 565
13775.83 572
13776.94 545
13778.05 515
13779.16 555
13780.27 514
13781.38 461
13782.48 427
13783.59 395
13784.70 378
13785.81 387
13786.92 306
13788.03 336
13789.14 340
13790.25 335
13791.36 296
13792.47 288
13793.58 290
13794.69 277
13795.80 291
13796.91 291
13798.02 314
13799.13 266
13800.24 287
13801.35 297
13802.45 279
13803.56 322
13804.67 301
13805.78 254
13806.89 281
13808.00 275
13809.11 280
13810.22 309
13811.34 313
13812.45 291
13813.56 301
13814.67 268
13815.78 261
13816.89 260
13818.00 239
13819.11 258
13820.22 251
13821.33 288
13822.44 265
13823.55 265
13824.66 273
13825.77 260
13826.88 229
13827.99 255
13829.10 245
13830.22 288
13831.33 253
13832.44 229
13833.55 251
13834.66 206
13835.77 225
13836.88 234
13837.99 210
13839.10 254
13840.22 270
13841.33 241
13842.44 239
13843.55 251
13844.66 205
13845.77 235
13846.88 257
13848.00 294
13849.11 248
13850.22 213
13851.33 230
13852.44 234
13853.56 264
13854.67 266
13855.78 229
13856.89 248
13858.00 259
13859.12 236
13860.23 191
13861.34 266
13862.45 275
13863.56 249
13864.68 272
13865.79 240
13866.90 262
13868.01 262
13869.13 300
13870.24 269
13871.35 270
13872.46 276
13873.58 289
13874.69 277
13875.80 265
13876.91 266
13878.03 254
13879.14 285
13880.25 245
13881.37 235
13882.48 244
13883.59 269
13884.71 242
13885.82 259
13886.93 270
13888.05 241
13889.16 262
13890.27 263
13891.39 247
13892.50 272
13893.61 234
13894.73 241
13895.84 292
13896.95 293
13898.07 254
13899.18 260
13900.29 259
13901.41 233
13902.52 239
13903.64 246
13904.75 276
13905.86 270
13906.98 276
13908.09 223
13909.21 251
13910.32 213
13911.43 232
13912.55 208
13913.66 226
13914.78 218
13915.89 251
13917.01 289
13918.12 253
13919.24 230
13920.35 223
13921.46 244
13922.58 229
13923.69 271
13924.81 243
13925.92 247
13927.04 216
13928.15 225
13929.27 203
13930.38 254
13931.50 243
13932.61 242
13933.73 231
13934.84 230
13935.96 225
13937.07 237
13938.19 234
13939.30 226
13940.42 258
13941.54 220
13942.65 244
13943.77 222
13944.88 200
13946.00 223
13947.11 246
13948.23 249
13949.34 238
13950.46 205
13951.58 249
13952.69 216
13953.81 211
13954.92 222
13956.04 256
13957.16 239
13958.27 229
13959.39 238
13960.50 231
13961.62 239
13962.74 244
13963.85 250
13964.97 241
13966.09 235
13967.20 234
13968.32 223
13969.44 219
13970.55 210
13971.67 222
13972.79 249
13973.90 253
13975.02 255
13976.14 228
13977.25 239
13978.37 261
13979.49 239
13980.60 267
13981.72 269
13982.84 246
13983.95 199
13985.07 250
13986.19 244
13987.31 219
13988.42 255
13989.54 235
13990.66 239
13991.78 233
13992.89 192
13994.01 246
13995.13 248
13996.25 250
13997.36 254
13998.48 240
13999.60 233
14000.72 217
14001.83 251
14002.95 232
14004.07 232
14005.19 224
14006.31 243
14007.42 245
14008.54 243
14009.66 264
14010.78 258
14011.90 281
14013.02 237
14014.13 258
14015.25 250
14016.37 240
14017.49 284
14018.61 273
14019.73 261
14020.84 281
14021.96 330
14023.08 315
14024.20 291
14025.32 281
14026.44 322
14027.56 304
14028.68 333
14029.80 276
14030.91 299
14032.03 245
14033.15 227
14034.27 250
14035.39 250
14036.51 231
14037.63 250
14038.75 258
14039.87 269
14040.99 216
14042.11 243
14043.23 230
14044.35 240
14045.47 257
14046.58 229
14047.70 276
14048.82 267
14049.94 262
14051.06 239
14052.18 248
14053.30 261
14054.42 235
14055.54 239
14056.66 258
14057.78 248
14058.90 248
14060.02 267
14061.14 249
14062.26 234
14063.38 300
14064.51 282
14065.63 267
14066.75 242
14067.87 267
14068.99 222
14070.11 283
14071.23 313
14072.35 250
14073.47 297
14074.59 271
14075.71 313
14076.83 272
14077.95 308
14079.07 272
14080.19 261
14081.32 267
14082.44 274
14083.56 266
14084.68 295
14085.80 380
14086.92 355
14088.04 312
14089.16 317
14090.29 321
14091.41 340
14092.53 393
14093.65 381
14094.77 357
14095.89 361
14097.01 374
14098.14 415
14099.26 406
14100.38 345
14101.50 374
14102.62 391
14103.75 360
14104.87 374
14105.99 424
14107.11 341
14108.23 305
14109.36 326
14110.48 310
14111.60 272
14112.72 288
14113.84 282
14114.97 281
14116.09 279
14117.21 283
14118.33 281
14119.46 276
14120.58 261
14121.70 271
14122.82 246
14123.95 279
14125.07 274
14126.19 271
14127.32 240
14128.44 258
14129.56 250
14130.68 286
14131.81 264
14132.93 271
14134.05 266
14135.18 273
14136.30 244
14137.42 237
14138.55 272
14139.67 284
14140.79 253
14141.92 223
14143.04 225
14144.16 270
14145.29 268
14146.41 241
14147.54 238
14148.66 220
14149.78 224
14150.91 236
14152.03 256
14153.15 244
14154.28 218
14155.40 257
14156.53 256
14157.65 207
14158.77 227
14159.90 247
14161.02 232
14162.15 241
14163.27 234
14164.40 251
14165.52 241
14166.64 251
14167.77 265
14168.89 255
14170.02 250
14171.14 242
14172.27 197
14173.39 238
14174.52 236
14175.64 236
14176.77 221
14177.89 242
14179.02 225
14180.14 206
14181.27 259
14182.39 232
14183.52 235
14184.64 229
14185.77 243
14186.89 232
14188.02 220
14189.14 190
14190.27 206
14191.39 226
14192.52 205
14193.64 205
14194.77 198
14195.90 189
14197.02 204
14198.15 221
14199.27 204
14200.40 199
14201.52 232
14202.65 256
14203.78 217
14204.90 187
14206.03 231
14207.15 204
14208.28 170
14209.41 195
14210.53 183
14211.66 212
14212.78 216
14213.91 212
14215.04 198
14216.16 198
14217.29 220
14218.42 200
14219.54 226
14220.67 198
14221.80 206
14222.92 206
14224.05 211
14225.18 193
14226.30 170
14227.43 191
14228.56 197
14229.68 187
14230.81 180
14231.94 194
14233.06 171
14234.19 204
14235.32 189
14236.45 184
14237.57 221
14238.70 192
14239.83 191
14240.96 161
14242.08 163
14243.21 180
14244.34 201
14245.47 196
14246.59 204
14247.72 178
14248.85 190
14249.98 185
14251.10 171
14252.23 182
14253.36 204
14254.49 190
14255.62 183
14256.74 187
14257.87 173
14259.00 165
14260.13 168
14261.26 197
14262.38 203
14263.51 200
14264.64 161
14265.77 163
14266.90 159
14268.03 155
14269.15 166
14270.28 173
14271.41 173
14272.54 171
14273.67 176
14274.80 170
14275.93 177
14277.06 158
14278.18 172
14279.31 177
14280.44 149
14281.57 167
14282.70 155
14283.83 151
14284.96 165
14286.09 184
14287.22 186
14288.35 154
14289.48 159
14290.60 175
14291.73 155
14292.86 163
14293.99 162
14295.12 157
14296.25 162
14297.38 145
14298.51 143
14299.64 154
14300.77 164
14301.90 188
14303.03 150
14304.16 166
14305.29 162
14306.42 155
14307.55 154
14308.68 156
14309.81 145
14310.94 153
14312.07 147
14313.20 139
14314.33 126
14315.46 144
14316.59 151
14317.72 148
14318.85 153
14319.98 144
14321.11 133
14322.24 128
14323.38 150
14324.51 135
14325.64 144
14326.77 163
14327.90 142
14329.03 139
14330.16 129
14331.29 129
14332.42 143
14333.55 132
14334.68 145
14335.82 152
14336.95 144
14338.08 153
14339.21 116
14340.34 123
14341.47 113
14342.60 141
14343.73 161
14344.87 159
14346.00 180
14347.13 148
14348.26 155
14349.39 127
14350.52 111
14351.66 112
14352.79 135
14353.92 127
14355.05 137
14356.18 106
14357.32 132
14358.45 168
14359.58 136
14360.71 131
14361.84 127
14362.98 153
14364.11 141
14365.24 137
14366.37 125
14367.51 153
14368.64 166
14369.77 162
14370.90 138
14372.04 117
14373.17 139
14374.30 135
14375.43 126
14376.57 161
14377.70 135
14378.83 142
14379.97 128
14381.10 153
14382.23 146
14383.36 150
14384.50 143
14385.63 112
14386.76 113
14387.90 157
14389.03 137
14390.16 134
14391.30 136
14392.43 126
14393.56 127
14394.70 120
14395.83 156
14396.96 123
14398.10 133
14399.23 135
14400.37 156
14401.50 123
14402.63 122
14403.77 126
14404.90 129
14406.03 121
14407.17 145
14408.30 152
14409.44 128
14410.57 118
14411.70 103
14412.84 127
14413.97 142
14415.11 151
14416.24 146
14417.38 125
14418.51 123
14419.64 133
14420.78 120
14421.91 130
14423.05 154
14424.18 109
14425.32 131
14426.45 132
14427.59 132
14428.72 148
14429.86 137
14430.99 128
14432.13 104
14433.26 136
14434.40 141
14435.53 148
14436.67 132
14437.80 163
14438.94 117
14440.07 131
14441.21 138
14442.34 131
14443.48 140
14444.61 128
14445.75 170
14446.89 132
14448.02 132
14449.16 125
14450.29 143
14451.43 137
14452.56 141
14453.70 138
14454.84 144
14455.97 156
14457.11 146
14458.24 127
14459.38 118
14460.52 131
14461.65 124
14462.79 145
14463.92 143
14465.06 116
14466.20 122
14467.33 112
14468.47 100
14469.61 125
14470.74 136
14471.88 155
14473.02 130
14474.15 125
14475.29 135
14476.43 120
14477.56 122
14478.70 126
14479.84 108
14480.97 124
14482.11 130
14483.25 151
14484.38 125
14485.52 121
14486.66 106
14487.79 137
14488.93 126
14490.07 121
14491.21 105
14492.34 115
14493.48 122
14494.62 109
14495.76 102
14496.89 127
14498.03 106
14499.17 105
14500.31 115
14501.44 112
14502.58 124
14503.72 97
14504.86 125
14506.00 148
14507.13 116
14508.27 120
14509.41 125
14510.55 105
14511.69 105
14512.82 110
14513.96 113
14515.10 126
14516.24 109
14517.38 121
14518.51 107
14519.65 90
14520.79 98
14521.93 128
14523.07 124
14524.21 107
14525.35 103
14526.48 96
14527.62 117
14528.76 110
14529.90 110
14531.04 101
14532.18 133
14533.32 119
14534.46 104
14535.60 97
14536.73 98
14537.87 148
14539.01 130
14540.15 133
14541.29 103
14542.43 126
14543.57 128
14544.71 118
14545.85 119
14546.99 123
14548.13 135
14549.27 117
14550.41 125
14551.55 129
14552.69 128
14553.83 104
14554.97 131
14556.11 103
14557.25 127
14558.39 119
14559.53 121
14560.67 142
14561.81 151
14562.95 138
14564.09 119
14565.23 114
14566.37 138
14567.51 131
14568.65 134
14569.79 116
14570.93 99
14572.07 105
14573.21 128
14574.35 117
14575.49 110
14576.63 98
14577.77 110
14578.91 118
14580.05 127
14581.19 105
14582.33 124
14583.48 125
14584.62 128
14585.76 145
14586.90 102
14588.04 114
14589.18 113
14590.32 111
14591.46 114
14592.60 111
14593.75 116
14594.89 135
14596.03 114
14597.17 109
14598.31 101
14599.45 110
14600.59 128
14601.74 105
14602.88 129
14604.02 114
14605.16 123
14606.30 124
14607.44 108
14608.59 103
14609.73 108
14610.87 134
14612.01 110
14613.15 111
14614.30 133
14615.44 125
14616.58 122
14617.72 146
14618.87 112
14620.01 152
14621.15 145
14622.29 118
14623.44 120
14624.58 141
14625.72 136
14626.86 131
14628.01 139
14629.15 131
14630.29 143
14631.43 134
14632.58 135
14633.72 141
14634.86 131
14636.01 132
14637.15 133
14638.29 146
14639.44 134
14640.58 126
14641.72 101
14642.86 131
14644.01 118
14645.15 136
14646.29 125
14647.44 111
14648.58 134
14649.73 128
14650.87 134
14652.01 140
14653.16 105
14654.30 113
14655.44 110
14656.59 99
14657.73 107
14658.87 122
14660.02 139
14661.16 132
14662.31 115
14663.45 103
14664.59 105
14665.74 128
14666.88 92
14668.03 98
14669.17 87
14670.32 118
14671.46 139
14672.60 114
14673.75 110
14674.89 119
14676.04 117
14677.18 123
14678.33 118
14679.47 120
14680.62 126
14681.76 114
14682.91 102
14684.05 115
14685.20 130
14686.34 106
14687.49 118
14688.63 107
14689.78 106
14690.92 110
14692.07 96
14693.21 106
14694.36 115
14695.50 93
14696.65 112
14697.79 110
14698.94 130
14700.08 105
14701.23 121
14702.38 130
14703.52 122
14704.67 128
14705.81 115
14706.96 102
14708.10 100
14709.25 100
14710.40 130
14711.54 116
14712.69 95
14713.83 126
14714.98 116
14716.13 106
14717.27 104
14718.42 111
14719.56 102
14720.71 79
14721.86 104
14723.00 106
14724.15 110
14725.30 102
14726.44 109
14727.59 121
14728.74 120
14729.88 92
14731.03 101
14732.18 110
14733.32 125
14734.47 123
14735.62 123
14736.76 113
14737.91 104
14739.06 94
14740.20 104
14741.35 108
14742.50 110
14743.65 114
14744.79 108
14745.94 99
14747.09 87
14748.23 104
14749.38 101
14750.53 122
14751.68 127
14752.82 113
14753.97 111
14755.12 121
14756.27 105
14757.42 100
14758.56 117
14759.71 140
14760.86 106
14762.01 81
14763.15 111
14764.30 112
14765.45 126
14766.60 117
14767.75 109
14768.90 101
14770.04 112
14771.19 124
14772.34 117
14773.49 119
14774.64 112
14775.79 100
14776.93 108
14778.08 130
14779.23 97
14780.38 105
14781.53 106
14782.68 125
14783.83 135
14784.97 155
14786.12 124
14787.27 126
14788.42 145
14789.57 134
14790.72 134
14791.87 143
14793.02 129
14794.17 106
14795.32 143
14796.46 122
14797.61 147
14798.76 141
14799.91 149
14801.06 112
14802.21 129
14803.36 126
14804.51 163
14805.66 120
14806.81 135
14807.96 150
14809.11 142
14810.26 149
14811.41 120
14812.56 107
14813.71 111
14814.86 149
14816.01 130
14817.16 117
14818.31 112
14819.46 140
14820.61 127
14821.76 124
14822.91 94
14824.06 86
14825.21 132
14826.36 108
14827.51 105
14828.66 99
14829.81 88
14830.96 136
14832.11 98
14833.26 97
14834.42 109
14835.57 129
14836.72 103
14837.87 91
14839.02 108
14840.17 108
14841.32 124
14842.47 118
14843.62 94
14844.77 103
14845.92 99
14847.08 133
14848.23 114
14849.38 128
14850.53 106
14851.68 97
14852.83 77
14853.98 72
14855.14 96
14856.29 113
14857.44 87
14858.59 117
14859.74 128
14860.89 96
14862.05 113
14863.20 121
14864.35 135
14865.50 110
14866.65 101
14867.81 99
14868.96 135
14870.11 117
14871.26 108
14872.41 93
14873.57 108
14874.72 114
14875.87 110
14877.02 114
14878.18 102
14879.33 87
14880.48 114
14881.63 103
14882.79 100
14883.94 111
14885.09 115
14886.24 126
14887.40 130
14888.55 104
14889.70 82
14890.86 117
14892.01 131
14893.16 121
14894.31 119
14895.47 119
14896.62 116
14897.77 111
14898.93 115
14900.08 131
14901.23 122
14902.39 103
14903.54 105
14904.69 89
14905.85 90
14907.00 95
14908.16 92
14909.31 97
14910.46 102
14911.62 93
14912.77 97
14913.92 101
14915.08 108
14916.23 109
14917.39 105
14918.54 94
14919.69 110
14920.85 113
14922.00 91
14923.16 124
14924.31 120
14925.46 103
14926.62 89
14927.77 107
14928.93 94
14930.08 103
14931.24 120
14932.39 90
14933.55 109
14934.70 112
14935.85 98
14937.01 113
14938.16 109
14939.32 106
14940.47 94
14941.63 106
14942.78 111
14943.94 119
14945.09 115
14946.25 120
14947.40 104
14948.56 101
14949.71 109
14950.87 107
14952.03 109
14953.18 124
14954.34 104
14955.49 117
14956.65 96
14957.80 103
14958.96 99
14960.11 112
14961.27 92
14962.42 94
14963.58 115
14964.74 111
14965.89 92
14967.05 112
14968.20 89
14969.36 113
14970.52 120
14971.67 96
14972.83 106
14973.98 81
14975.14 98
14976.30 101
14977.45 91
14978.61 104
14979.77 98
14980.92 78
14982.08 85
14983.24 85
14984.39 105
14985.55 102
14986.70 102
14987.86 100
14989.02 80
14990.18 90
14991.33 78
14992.49 77
14993.65 82
14994.80 101
14995.96 97
14997.12 69
14998.27 95
14999.43 86
15000.59 93
15001.75 90
15002.90 78
15004.06 86
15005.22 109
15006.37 131
15007.53 94
15008.69 102
15009.85 83
15011.00 88
15012.16 105
15013.32 95
15014.48 104
15015.64 81
15016.79 85
15017.95 80
15019.11 78
15020.27 73
15021.43 112
15022.58 102
15023.74 79
15024.90 101
15026.06 96
15027.22 98
15028.37 89
15029.53 67
15030.69 79
15031.85 79
15033.01 93
15034.17 81
15035.32 82
15036.48 96
15037.64 78
15038.80 89
15039.96 79
15041.12 81
15042.28 88
15043.44 98
15044.59 111
15045.75 59
15046.91 88
15048.07 86
15049.23 69
15050.39 72
15051.55 74
15052.71 77
15053.87 96
15055.03 78
15056.19 83
15057.35 86
15058.50 68
15059.66 91
15060.82 97
15061.98 90
15063.14 74
15064.30 78
15065.46 96
15066.62 78
15067.78 67
15068.94 60
15070.10 99
15071.26 83
15072.42 101
15073.58 82
15074.74 85
15075.90 72
15077.06 96
15078.22 92
15079.38 78
15080.54 88
15081.70 70
15082.86 88
15084.02 75
15085.18 83
15086.34 86
15087.50 96
15088.67 81
15089.83 85
15090.99 83
15092.15 79
15093.31 82
15094.47 101
15095.63 102
15096.79 73
15097.95 81
15099.11 86
15100.27 83
15101.43 74
15102.60 74
15103.76 78
15104.92 66
15106.08 82
15107.24 67
15108.40 78
15109.56 87
15110.72 81
15111.89 89
15113.05 94
15114.21 84
15115.37 80
15116.53 64
15117.69 80
15118.86 53
15120.02 86
15121.18 103
15122.34 76
15123.50 80
15124.67 57
15125.83 64
15126.99 79
15128.15 70
15129.31 72
15130.48 77
15131.64 79
15132.80 92
15133.96 86
15135.13 68
15136.29 78
15137.45 85
15138.61 68
15139.78 67
15140.94 73
15142.10 97
15143.26 93
15144.43 70
15145.59 66
15146.75 68
15147.91 79
15149.08 71
15150.24 86
15151.40 115
15152.57 96
15153.73 87
15154.89 114
15156.06 71
15157.22 68
15158.38 66
15159.55 88
15160.71 76
15161.87 53
15163.04 78
15164.20 100
15165.36 97
15166.53 76
15167.69 74
15168.85 97
15170.02 81
15171.18 75
15172.35 84
15173.51 79
15174.67 84
15175.84 97
15177.00 80
15178.17 70
15179.33 78
15180.49 73
15181.66 67
15182.82 82
15183.99 84
15185.15 91
15186.31 63
15187.48 70
15188.64 87
15189.81 92
15190.97 104
15192.14 83
15193.30 73
15194.47 74
15195.63 64
15196.80 65
15197.96 85
15199.13 87
15200.29 94
15201.46 69
15202.62 82
15203.79 90
15204.95 62
15206.12 56
15207.28 79
15208.45 104
15209.61 91
15210.78 66
15211.94 70
15213.11 72
15214.27 86
15215.44 78
15216.60 104
15217.77 95
15218.93 73
15220.10 75
15221.27 83
15222.43 103
15223.60 100
15224.76 78
15225.93 72
15227.10 70
15228.26 92
15229.43 71
15230.59 98
15231.76 86
15232.93 87
15234.09 83
15235.26 90
15236.42 69
15237.59 114
15238.76 121
15239.92 89
15241.09 65
15242.26 80
15243.42 91
15244.59 88
15245.76 93
15246.92 83
15248.09 101
15249.26 96
15250.42 96
15251.59 80
15252.76 63
15253.92 83
15255.09 122
15256.26 78
15257.43 87
15258.59 81
15259.76 88
15260.93 83
15262.09 89
15263.26 78
15264.43 82
15265.60 91
15266.76 116
15267.93 98
15269.10 86
15270.27 70
15271.43 91
15272.60 87
15273.77 75
15274.94 78
15276.10 93
15277.27 75
15278.44 82
15279.61 62
15280.78 65
15281.94 77
15283.11 81
15284.28 91
15285.45 68
15286.62 83
15287.79 83
15288.95 77
15290.12 82
15291.29 84
15292.46 82
15293.63 88
15294.80 104
15295.96 73
15297.13 60
15298.30 77
15299.47 84
15300.64 124
15301.81 104
15302.98 83
15304.15 97
15305.31 85
15306.48 77
15307.65 86
15308.82 78
15309.99 85
15311.16 88
15312.33 84
15313.50 85
15314.67 64
15315.84 78
15317.01 88
15318.18 80
15319.34 81
15320.51 62
15321.68 69
15322.85 81
15324.02 74
15325.19 79
15326.36 77
15327.53 65
15328.70 74
15329.87 93
15331.04 91
15332.21 72
15333.38 65
15334.55 64
15335.72 81
15336.89 70
15338.06 73
15339.23 89
15340.40 77
15341.57 79
15342.74 95
15343.91 73
15345.08 80
15346.26 92
15347.43 94
15348.60 77
15349.77 66
15350.94 93
15352.11 70
15353.28 79
15354.45 80
15355.62 96
15356.79 98
15357.96 91
15359.13 97
15360.30 97
15361.48 66
15362.65 85
15363.82 105
15364.99 94
15366.16 76
15367.33 69
15368.50 65
15369.67 93
15370.85 84
15372.02 53
15373.19 66
15374.36 95
15375.53 79
15376.70 73
15377.88 58
15379.05 69
15380.22 77
15381.39 97
15382.56 90
15383.73 72
15384.91 83
15386.08 91
15387.25 92
15388.42 91
15389.59 102
15390.77 96
15391.94 82
15393.11 87
15394.28 68
15395.46 75
15396.63 67
15397.80 91
15398.97 83
15400.15 68
15401.32 82
15402.49 75
15403.66 67
15404.84 82
15406.01 88
15407.18 81
15408.36 72
15409.53 84
15410.70 74
15411.87 92
15413.05 56
15414.22 73
15415.39 75
15416.57 82
15417.74 85
15418.91 65
15420.09 66
15421.26 83
15422.43 60
15423.61 73
15424.78 79
15425.95 70
15427.13 88
15428.30 84
15429.47 68
15430.65 72
15431.82 87
15433.00 66
15434.17 77
15435.34 55
15436.52 66
15437.69 86
15438.87 75
15440.04 62
15441.21 69
15442.39 72
15443.56 71
15444.74 71
15445.91 82
15447.09 80
15448.26 81
15449.43 67
15450.61 68
15451.78 96
15452.96 87
15454.13 77
15455.31 80
15456.48 66
15457.66 81
15458.83 68
15460.01 92
15461.18 85
15462.36 72
15463.53 80
15464.71 70
15465.88 83
15467.06 74
15468.23 88
15469.41 85
15470.58 71
15471.76 90
15472.93 74
15474.11 76
15475.28 82
15476.46 72
15477.63 101
15478.81 64
15479.99 81
15481.16 74
15482.34 92
15483.51 92
15484.69 64
15485.86 67
15487.04 68
15488.22 75
15489.39 72
15490.57 101
15491.74 83
15492.92 83
15494.10 73
15495.27 93
15496.45 63
15497.62 82
15498.80 68
15499.98 87
15501.15 96
15502.33 85
15503.51 96
15504.68 99
15505.86 79
15507.04 86
15508.21 81
15509.39 76
15510.57 78
15511.74 97
15512.92 65
15514.10 59
15515.27 65
15516.45 99
15517.63 84
15518.81 78
15519.98 76
15521.16 66
15522.34 96
15523.51 79
15524.69 90
15525.87 86
15527.05 103
15528.22 94
15529.40 77
15530.58 80
15531.76 79
15532.93 69
15534.11 80
15535.29 91
15536.47 88
15537.64 78
15538.82 85
15540.00 87
15541.18 94
15542.36 90
15543.53 65
15544.71 81
15545.89 80
15547.07 78
15548.25 70
15549.43 76
15550.60 80
15551.78 106
15552.96 121
15554.14 108
15555.32 83
15556.50 81
15557.67 97
15558.85 78
15560.03 102
15561.21 82
15562.39 82
15563.57 85
15564.75 78
15565.93 77
15567.10 85
15568.28 74
15569.46 72
15570.64 110
15571.82 104
15573.00 107
15574.18 72
15575.36 94
15576.54 82
15577.72 105
15578.90 93
15580.08 90
15581.26 96
15582.43 85
15583.61 96
15584.79 99
15585.97 106
15587.15 94
15588.33 83
15589.51 111
15590.69 89
15591.87 86
15593.05 109
15594.23 102
15595.41 88
15596.59 91
15597.77 93
15598.95 71
15600.13 76
15601.31 96
15602.49 99
15603.67 98
15604.85 116
15606.03 128
15607.21 92
15608.40 96
15609.58 86
15610.76 98
15611.94 100
15613.12 109
15614.30 99
15615.48 83
15616.66 104
15617.84 101
15619.02 102
15620.20 105
15621.38 127
15622.56 116
15623.75 95
15624.93 111
15626.11 113
15627.29 100
15628.47 103
15629.65 118
15630.83 117
15632.01 92
15633.20 90
15634.38 112
15635.56 99
15636.74 104
15637.92 123
15639.10 120
15640.29 117
15641.47 99
15642.65 109
15643.83 117
15645.01 114
15646.19 126
15647.38 110
15648.56 117
15649.74 102
15650.92 119
15652.10 148
15653.29 153
15654.47 120
15655.65 133
15656.83 95
15658.02 120
15659.20 116
15660.38 127
15661.56 125
15662.75 120
15663.93 126
15665.11 105
15666.29 140
15667.48 125
15668.66 143
15669.84 131
15671.03 137
15672.21 134
15673.39 125
15674.57 109
15675.76 141
15676.94 112
15678.12 146
15679.31 135
15680.49 146
15681.67 129
15682.86 126
15684.04 115
15685.22 131
15686.41 132
15687.59 119
15688.77 131
15689.96 128
15691.14 130
15692.32 139
15693.51 133
15694.69 153
15695.88 142
15697.06 125
15698.24 158
15699.43 159
15700.61 142
15701.80 159
15702.98 159
15704.16 154
15705.35 139
15706.53 169
15707.72 156
15708.90 153
15710.09 135
15711.27 152
15712.45 158
15713.64 168
15714.82 184
15716.01 170
15717.19 178
15718.38 158
15719.56 173
15720.75 185
15721.93 149
15723.12 160
15724.30 160
15725.49 165
15726.67 152
15727.86 154
15729.04 169
15730.23 160
15731.41 140
15732.60 162
15733.78 200
15734.97 203
15736.15 166
15737.34 185
15738.52 181
15739.71 183
15740.89 188
15742.08 171
15743.27 157
15744.45 203
15745.64 174
15746.82 221
15748.01 197
15749.19 191
15750.38 201
15751.57 201
15752.75 191
15753.94 186
15755.12 191
15756.31 203
15757.50 217
15758.68 193
15759.87 220
15761.05 193
15762.24 195
15763.43 192
15764.61 237
15765.80 214
15766.99 201
15768.17 210
15769.36 149
15770.55 140
15771.73 162
15772.92 184
15774.11 184
15775.29 184
15776.48 150
15777.67 179
15778.85 163
15780.04 181
15781.23 201
15782.42 187
15783.60 185
15784.79 174
15785.98 166
15787.16 186
15788.35 163
15789.54 154
15790.73 160
15791.91 153
15793.10 171
15794.29 148
15795.48 168
15796.66 166
15797.85 149
15799.04 131
15800.23 140
15801.41 157
15802.60 150
15803.79 156
15804.98 153
15806.17 122
15807.35 117
15808.54 125
15809.73 135
15810.92 143
15812.11 121
15813.30 112
15814.48 136
15815.67 121
15816.86 137
15818.05 123
15819.24 128
15820.43 117
15821.61 141
15822.80 123
15823.99 108
15825.18 114
15826.37 130
15827.56 123
15828.75 141
15829.94 116
15831.12 117
15832.31 131
15833.50 121
15834.69 120
15835.88 107
15837.07 116
15838.26 120
15839.45 100
15840.64 110
15841.83 120
15843.02 105
15844.21 103
15845.39 91
15846.58 112
15847.77 118
15848.96 111
15850.15 118
15851.34 141
15852.53 108
15853.72 108
15854.91 121
15856.10 110
15857.29 116
15858.48 132
15859.67 112
15860.86 111
15862.05 100
15863.24 118
15864.43 120
15865.62 120
15866.81 116
15868.00 96
15869.19 126
15870.38 122
15871.57 114
15872.76 85
15873.96 114
15875.15 118
15876.34 117
15877.53 93
15878.72 87
15879.91 104
15881.10 118
15882.29 125
15883.48 99
15884.67 117
15885.86 111
15887.05 122
15888.25 110
15889.44 106
15890.63 109
15891.82 85
15893.01 110
15894.20 117
15895.39 92
15896.58 91
15897.78 143
15898.97 131
15900.16 116
15901.35 108
15902.54 128
15903.73 134
15904.92 117
15906.12 125
15907.31 141
15908.50 116
15909.69 109
15910.88 102
15912.08 113
15913.27 109
15914.46 85
15915.65 131
15916.84 120
15918.04 100
15919.23 114
15920.42 145
15921.61 120
15922.81 140
15924.00 117
15925.19 108
15926.38 115
15927.58 117
15928.77 127
15929.96 131
15931.15 114
15932.35 131
15933.54 132
15934.73 105
15935.92 124
15937.12 133
15938.31 108
15939.50 96
15940.70 98
15941.89 105
15943.08 117
15944.28 91
15945.47 114
15946.66 100
15947.86 91
15949.05 78
15950.24 78
15951.44 78
15952.63 95
15953.82 87
15955.02 78
15956.21 86
15957.40 71
15958.60 90
15959.79 91
15960.99 99
15962.18 82
15963.37 74
15964.57 78
15965.76 89
15966.96 81
15968.15 91
15969.34 85
15970.54 89
15971.73 99
15972.93 99
15974.12 66
15975.31 96
15976.51 81
15977.70 72
15978.90 108
15980.09 74
15981.29 83
15982.48 117
15983.68 99
15984.87 78
15986.07 89
15987.26 86
15988.46 85
15989.65 101
15990.85 66
15992.04 72
15993.24 77
15994.43 89
15995.63 80
15996.82 100
15998.02 90
15999.21 69
16000.41 63
16001.60 96
16002.80 71
16003.99 91
16005.19 64
16006.38 69
16007.58 69
16008.77 67
16009.97 84
16011.17 61
16012.36 74
16013.56 76
16014.75 106
16015.95 90
16017.14 70
16018.34 68
16019.54 80
16020.73 78
16021.93 97
16023.13 80
16024.32 68
16025.52 72
16026.71 68
16027.91 81
16029.11 56
16030.30 61
16031.50 59
16032.70 81
16033.89 77
16035.09 95
16036.29 66
16037.48 77
16038.68 68
16039.88 66
16041.07 82
16042.27 89
16043.47 102
16044.66 57
16045.86 89
16047.06 90
16048.25 78
16049.45 64
16050.65 91
16051.85 70
16053.04 96
16054.24 78
16055.44 68
16056.64 78
16057.83 75
16059.03 87
16060.23 52
16061.43 72
16062.62 73
16063.82 82
16065.02 81
16066.22 71
16067.41 75
16068.61 89
16069.81 69
16071.01 69
16072.21 65
16073.40 78
16074.60 82
16075.80 68
16077.00 85
16078.20 70
16079.39 67
16080.59 85
16081.79 99
16082.99 64
16084.19 64
16085.39 64
16086.58 93
16087.78 79
16088.98 78
16090.18 53
16091.38 79
16092.58 64
16093.78 82
16094.98 74
16096.17 77
16097.37 64
16098.57 70
16099.77 72
16100.97 52
16102.17 56
16103.37 56
16104.57 68
16105.77 61
16106.97 83
16108.17 82
16109.36 103
16110.56 83
16111.76 68
16112.96 72
16114.16 85
16115.36 76
16116.56 60
16117.76 57
16118.96 73
16120.16 72
16121.36 66
16122.56 89
16123.76 88
16124.96 90
16126.16 81
16127.36 87
16128.56 80
16129.76 103
16130.96 103
16132.16 78
16133.36 78
16134.56 95
16135.76 80
16136.96 73
16138.16 93
16139.36 80
16140.56 75
16141.76 80
16142.97 91
16144.17 85
16145.37 87
16146.57 93
16147.77 83
16148.97 72
16150.17 76
16151.37 66
16152.57 70
16153.77 74
16154.97 70
16156.18 77
16157.38 96
16158.58 86
16159.78 78
16160.98 89
16162.18 72
16163.38 76
16164.58 50
16165.79 85
16166.99 52
16168.19 70
16169.39 64
16170.59 71
16171.79 66
16173.00 67
16174.20 87
16175.40 85
16176.60 80
16177.80 67
16179.01 91
16180.21 89
16181.41 81
16182.61 56
16183.81 68
16185.02 86
16186.22 76
16187.42 73
16188.62 88
16189.82 75
16191.03 69
16192.23 91
16193.43 87
16194.63 72
16195.84 58
16197.04 69
16198.24 79
16199.45 93
16200.65 98
16201.85 63
16203.05 59
16204.26 93
16205.46 71
16206.66 78
16207.87 93
16209.07 77
16210.27 58
16211.48 78
16212.68 99
16213.88 89
16215.08 82
16216.29 74
16217.49 74
16218.70 77
16219.90 88
16221.10 81
16222.31 71
16223.51 59
16224.71 64
16225.92 73
16227.12 96
16228.32 76
16229.53 86
16230.73 61
16231.94 66
16233.14 86
16234.34 85
16235.55 100
16236.75 56
16237.96 79
16239.16 61
16240.36 79
16241.57 76
16242.77 75
16243.98 72
16245.18 101
16246.39 85
16247.59 91
16248.80 71
16250.00 57
16251.21 73
16252.41 75
16253.61 73
16254.82 69
16256.02 72
16257.23 79
16258.43 94
16259.64 85
16260.84 68
16262.05 57
16263.25 78
16264.46 76
16265.66 78
16266.87 65
16268.08 62
16269.28 58
16270.49 76
16271.69 82
16272.90 65
16274.10 97
16275.31 74
16276.51 90
16277.72 94
16278.92 88
16280.13 75
16281.34 92
16282.54 80
16283.75 86
16284.95 68
16286.16 64
16287.37 75
16288.57 100
16289.78 76
16290.98 70
16292.19 84
16293.40 75
16294.60 95
16295.81 100
16297.02 92
16298.22 72
16299.43 75
16300.63 79
16301.84 94
16303.05 89
16304.25 89
16305.46 95
16306.67 83
16307.87 84
16309.08 96
16310.29 85
16311.50 77
16312.70 82
16313.91 71
16315.12 90
16316.32 93
16317.53 91
16318.74 76
16319.94 107
16321.15 78
16322.36 86
16323.57 87
16324.77 77
16325.98 73
16327.19 93
16328.40 103
16329.60 79
16330.81 90
16332.02 76
16333.23 94
16334.43 76
16335.64 91
16336.85 83
16338.06 82
16339.27 73
16340.47 78
16341.68 74
16342.89 82
16344.10 75
16345.31 72
16346.51 65
16347.72 67
16348.93 73
16350.14 69
16351.35 92
16352.56 54
16353.77 69
16354.97 69
16356.18 61
16357.39 101
16358.60 95
16359.81 92
16361.02 71
16362.23 70
16363.43 60
16364.64 75
16365.85 57
16367.06 86
16368.27 82
16369.48 89
16370.69 58
16371.90 85
16373.11 70
16374.32 71
16375.53 67
16376.73 73
16377.94 77
16379.15 79
16380.36 60
16381.57 65
16382.78 59
16383.99 65
16385.20 85
16386.41 69
16387.62 72
16388.83 79
16390.04 67
16391.25 69
16392.46 57
16393.67 72
16394.88 67
16396.09 66
16397.30 84
16398.51 54
16399.72 78
16400.93 56
16402.14 53
16403.35 66
16404.56 80
16405.77 83
16406.98 43
16408.19 62
16409.40 72
16410.61 67
16411.82 70
16413.04 73
16414.25 76
16415.46 67
16416.67 48
16417.88 66
16419.09 76
16420.30 58
16421.51 69
16422.72 56
16423.93 72
16425.14 72
16426.36 71
16427.57 66
16428.78 66
16429.99 57
16431.20 79
16432.41 66
16433.62 74
16434.83 64
16436.05 69
16437.26 73
16438.47 70
16439.68 74
16440.89 56
16442.10 66
16443.32 71
16444.53 60
16445.74 71
16446.95 70
16448.16 61
16449.38 59
16450.59 74
16451.80 70
16453.01 77
16454.22 86
16455.44 87
16456.65 66
16457.86 52
16459.07 67
16460.29 68
16461.50 65
16462.71 74
16463.92 57
16465.14 65
16466.35 71
16467.56 84
16468.77 46
16469.99 65
16471.20 49
16472.41 50
16473.63 55
16474.84 68
16476.05 68
16477.26 79
16478.48 53
16479.69 58
16480.90 46
16482.12 54
16483.33 75
16484.54 64
16485.76 61
16486.97 59
16488.18 62
16489.40 58
16490.61 66
16491.82 63
16493.04 53
16494.25 51
16495.47 63
16496.68 64
16497.89 51
16499.11 69
16500.32 52
16501.53 65
16502.75 61
16503.96 60
16505.18 67
16506.39 71
16507.61 56
16508.82 70
16510.03 56
16511.25 72
16512.46 63
16513.68 59
16514.89 77
16516.11 75
16517.32 90
16518.53 63
16519.75 65
16520.96 61
16522.18 51
16523.39 54
16524.61 62
16525.82 65
16527.04 65
16528.25 82
16529.47 71
16530.68 63
16531.90 64
16533.11 40
16534.33 60
16535.54 74
16536.76 49
16537.97 53
16539.19 70
16540.40 74
16541.62 60
16542.84 65
16544.05 50
16545.27 58
16546.48 79
16547.70 69
16548.91 70
16550.13 63
16551.35 67
16552.56 74
16553.78 57
16554.99 54
16556.21 59
16557.42 86
16558.64 52
16559.86 58
16561.07 68
16562.29 71
16563.51 60
16564.72 65
16565.94 62
16567.15 79
16568.37 60
16569.59 92
16570.80 75
16572.02 63
16573.24 54
16574.45 65
16575.67 61
16576.89 52
16578.10 53
16579.32 51
16580.54 64
16581.75 57
16582.97 81
16584.19 72
16585.41 48
16586.62 47
16587.84 72
16589.06 77
16590.27 53
16591.49 54
16592.71 65
16593.93 71
16595.14 69
16596.36 62
16597.58 68
16598.80 63
16600.01 44
16601.23 56
16602.45 64
16603.67 45
16604.88 47
16606.10 61
16607.32 67
16608.54 66
16609.76 62
16610.97 66
16612.19 56
16613.41 43
16614.63 62
16615.85 64
16617.06 53
16618.28 45
16619.50 57
16620.72 50
16621.94 46
16623.16 51
16624.37 47
16625.59 67
16626.81 82
16628.03 64
16629.25 61
16630.47 66
16631.69 66
16632.90 69
16634.12 60
16635.34 52
16636.56 41
16637.78 55
16639.00 64
16640.22 55
16641.44 72
16642.66 66
16643.88 47
16645.09 43
16646.31 51
16647.53 59
16648.75 42
16649.97 68
16651.19 50
16652.41 79
16653.63 55
16654.85 62
16656.07 59
16657.29 52
16658.51 49
16659.73 45
16660.95 55
16662.17 50
16663.39 60
16664.61 53
16665.83 55
16667.05 68
16668.27 54
16669.49 53
16670.71 62
16671.93 65
16673.15 46
16674.37 66
16675.59 58
16676.81 46
16678.03 53
16679.25 67
16680.47 75
16681.69 60
16682.91 51
16684.13 59
16685.35 69
16686.58 52
16687.80 62
16689.02 62
16690.24 52
16691.46 61
16692.68 66
16693.90 50
16695.12 47
16696.34 53
16697.56 59
16698.79 68
16700.01 58
16701.23 54
16702.45 69
16703.67 61
16704.89 59
16706.11 65
16707.34 61
16708.56 66
16709.78 54
16711.00 63
16712.22 65
16713.44 57
16714.67 58
16715.89 58
16717.11 61
16718.33 82
16719.55 48
16720.78 54
16722.00 60
16723.22 52
16724.44 43
16725.66 71
16726.89 61
16728.11 59
16729.33 70
16730.55 41
16731.78 42
16733.00 51
16734.22 58
16735.44 45
16736.67 44
16737.89 63
16739.11 51
16740.33 87
16741.56 54
16742.78 64
16744.00 54
16745.22 52
16746.45 50
16747.67 44
16748.89 38
16750.12 66
16751.34 48
16752.56 48
16753.79 56
16755.01 79
16756.23 58
16757.46 52
16758.68 53
16759.90 74
16761.13 68
16762.35 56
16763.57 61
16764.80 40
16766.02 49
16767.24 59
16768.47 59
16769.69 59
16770.92 58
16772.14 47
16773.36 52
16774.59 41
16775.81 48
16777.04 57
16778.26 63
16779.48 60
16780.71 45
16781.93 51
16783.16 52
16784.38 55
16785.61 62
16786.83 54
16788.05 53
16789.28 67
16790.50 60
16791.73 63
16792.95 39
16794.18 46
16795.40 59
16796.63 67
16797.85 56
16799.08 48
16800.30 56
16801.53 78
16802.75 56
16803.98 47
16805.20 49
16806.43 69
16807.65 64
16808.88 64
16810.10 53
16811.33 47
16812.55 53
16813.78 66
16815.00 61
16816.23 52
16817.46 71
16818.68 62
16819.91 43
16821.13 45
16822.36 39
16823.58 42
16824.81 54
16826.04 78
16827.26 61
16828.49 74
16829.71 69
16830.94 77
16832.17 47
16833.39 64
16834.62 68
16835.84 58
16837.07 68
16838.30 70
16839.52 56
16840.75 59
16841.98 83
16843.20 63
16844.43 64
16845.66 60
16846.88 68
16848.11 62
16849.34 53
16850.56 70
16851.79 60
16853.02 88
16854.24 69
16855.47 73
16856.70 67
16857.92 91
16859.15 80
16860.38 78
16861.61 69
16862.83 91
16864.06 75
16865.29 90
16866.52 80
16867.74 84
16868.97 72
16870.20 116
16871.42 108
16872.65 91
16873.88 83
16875.11 75
16876.34 82
16877.56 93
16878.79 92
16880.02 86
16881.25 116
16882.47 97
16883.70 120
16884.93 109
16886.16 97
16887.39 95
16888.62 112
16889.84 99
16891.07 87
16892.30 73
16893.53 101
16894.76 98
16895.98 96
16897.21 92
16898.44 83
16899.67 98
16900.90 91
16902.13 89
16903.36 80
16904.59 92
16905.81 82
16907.04 91
16908.27 81
16909.50 92
16910.73 87
16911.96 88
16913.19 79
16914.42 71
16915.65 87
16916.88 78
16918.10 78
16919.33 71
16920.56 80
16921.79 75
16923.02 69
16924.25 82
16925.48 84
16926.71 67
16927.94 66
16929.17 66
16930.40 81
16931.63 61
16932.86 73
16934.09 77
16935.32 63
16936.55 82
16937.78 66
16939.01 56
16940.24 61
16941.47 90
16942.70 70
16943.93 59
16945.16 77
16946.39 67
16947.62 61
16948.85 68
16950.08 80
16951.31 63
16952.54 80
16953.77 58
16955.00 57
16956.23 61
16957.46 74
16958.69 46
16959.93 81
16961.16 85
16962.39 60
16963.62 61
16964.85 82
16966.08 50
16967.31 74
16968.54 74
16969.77 79
16971.00 73
16972.24 65
16973.47 78
16974.70 64
16975.93 69
16977.16 56
16978.39 59
16979.62 73
16980.85 45
16982.09 58
16983.32 64
16984.55 74
16985.78 62
16987.01 54
16988.24 61
16989.48 68
16990.71 59
16991.94 68
16993.17 46
16994.40 87
16995.64 53
16996.87 53
16998.10 48
16999.33 57
17000.57 60
17001.80 51
17003.03 62
17004.26 65
17005.49 65
17006.73 53
17007.96 73
17009.19 59
17010.42 52
17011.66 62
17012.89 73
17014.12 67
17015.36 63
17016.59 48
17017.82 76
17019.05 61
17020.29 67
17021.52 68
17022.75 75
17023.99 62
17025.22 47
17026.45 55
17027.69 62
17028.92 38
17030.15 53
17031.39 51
17032.62 46
17033.85 55
17035.09 52
17036.32 51
17037.55 65
17038.79 84
17040.02 80
17041.25 65
17042.49 74
17043.72 51
17044.96 80
17046.19 54
17047.42 52
17048.66 49
17049.89 67
17051.13 49
17052.36 56
17053.59 59
17054.83 67
17056.06 63
17057.30 64
17058.53 74
17059.77 70
17061.00 49
17062.23 47
17063.47 50
17064.70 68
17065.94 70
17067.17 81
17068.41 59
17069.64 38
17070.88 41
17072.11 37
17073.35 49
17074.58 38
17075.82 34
17077.05 42
17078.29 38
17079.52 48
17080.76 48
17081.99 43
17083.23 60
17084.46 49
17085.70 68
17086.93 46
17088.17 54
17089.40 68
17090.64 53
17091.88 63
17093.11 43
17094.35 66
17095.58 51
17096.82 64
17098.05 45
17099.29 51
17100.53 54
17101.76 50
17103.00 63
17104.23 72
17105.47 81
17106.71 46
17107.94 58
17109.18 62
17110.41 60
17111.65 47
17112.89 38
17114.12 65
17115.36 57
17116.60 42
17117.83 56
17119.07 57
17120.31 66
17121.54 72
17122.78 66
17124.02 76
17125.25 54
17126.49 52
17127.73 53
17128.96 60
17130.20 58
17131.44 75
17132.67 56
17133.91 59
17135.15 59
17136.39 57
17137.62 71
17138.86 60
17140.10 42
17141.33 52
17142.57 50
17143.81 54
17145.05 56
17146.28 54
17147.52 48
17148.76 51
17150.00 53
17151.24 65
17152.47 52
17153.71 77
17154.95 66
17156.19 48
17157.42 46
17158.66 52
17159.90 68
17161.14 70
17162.38 44
17163.61 47
17164.85 64
17166.09 73
17167.33 54
17168.57 59
17169.81 50
17171.04 51
17172.28 44
17173.52 75
17174.76 44
17176.00 55
17177.24 53
17178.48 59
17179.72 53
17180.95 56
17182.19 60
17183.43 68
17184.67 55
17185.91 63
17187.15 68
17188.39 45
17189.63 51
17190.87 48
17192.10 57
17193.34 43
17194.58 55
17195.82 40
17197.06 39
17198.30 50
17199.54 39
17200.78 61
17202.02 67
17203.26 49
17204.50 51
17205.74 47
17206.98 59
17208.22 56
17209.46 43
17210.70 50
17211.94 55
17213.18 45
17214.42 56
17215.66 49
17216.90 60
17218.14 61
17219.38 55
17220.62 58
17221.86 37
17223.10 48
17224.34 48
17225.58 35
17226.82 54
17228.06 42
17229.30 69
17230.54 60
17231.78 53
17233.02 51
17234.26 50
17235.50 51
17236.75 54
17237.99 61
17239.23 51
17240.47 50
17241.71 49
17242.95 51
17244.19 42
17245.43 51
17246.67 63
17247.92 47
17249.16 52
17250.40 56
17251.64 57
17252.88 63
17254.12 46
17255.36 55
17256.60 56
17257.85 44
17259.09 49
17260.33 55
17261.57 51
17262.81 46
17264.05 50
17265.30 41
17266.54 53
17267.78 47
17269.02 37
17270.26 43
17271.51 57
17272.75 47
17273.99 39
17275.23 37
17276.48 41
17277.72 45
17278.96 61
17280.20 73
17281.44 69
17282.69 69
17283.93 52
17285.17 71
17286.41 46
17287.66 43
17288.90 61
17290.14 60
17291.39 51
17292.63 28
17293.87 36
17295.11 42
17296.36 30
17297.60 34
17298.84 38
17300.09 57
17301.33 56
17302.57 57
17303.82 45
17305.06 55
17306.30 47
17307.55 42
17308.79 51
17310.03 47
17311.28 40
17312.52 45
17313.76 49
17315.01 40
17316.25 38
17317.49 58
17318.74 64
17319.98 40
17321.23 52
17322.47 73
17323.71 45
17324.96 43
17326.20 49
17327.45 70
17328.69 67
17329.93 58
17331.18 58
17332.42 50
17333.67 60
17334.91 51
17336.16 39
17337.40 48
17338.64 41
17339.89 53
17341.13 47
17342.38 48
17343.62 46
17344.87 40
17346.11 54
17347.36 39
17348.60 48
17349.85 49
17351.09 54
17352.34 44
17353.58 43
17354.83 51
17356.07 50
17357.32 58
17358.56 54
17359.81 44
17361.05 50
17362.30 38
17363.54 50
17364.79 49
17366.03 41
17367.28 55
17368.53 40
17369.77 48
17371.02 48
17372.26 53
17373.51 52
17374.75 52
17376.00 45
17377.25 57
17378.49 69
17379.74 47
17380.98 44
17382.23 64
17383.48 54
17384.72 42
17385.97 54
17387.21 34
17388.46 38
17389.71 42
17390.95 70
17392.20 50
17393.45 51
17394.69 50
17395.94 60
17397.19 67
17398.43 64
17399.68 43
17400.93 45
17402.17 65
17403.42 56
17404.67 48
17405.91 39
17407.16 55
17408.41 54
17409.65 53
17410.90 55
17412.15 46
17413.40 31
17414.64 58
17415.89 55
17417.14 65
17418.39 43
17419.63 57
17420.88 71
17422.13 50
17423.38 53
17424.62 48
17425.87 58
17427.12 55
17428.37 49
17429.61 50
17430.86 46
17432.11 66
17433.36 51
17434.60 50
17435.85 41
17437.10 50
17438.35 41
17439.60 36
17440.85 39
17442.09 48
17443.34 56
17444.59 49
17445.84 41
17447.09 48
17448.34 66
17449.58 50
17450.83 42
17452.08 55
17453.33 44
17454.58 52
17455.83 46
17457.08 35
17458.32 64
17459.57 50
17460.82 56
17462.07 45
17463.32 47
17464.57 66
17465.82 48
17467.07 48
17468.32 53
17469.57 42
17470.81 46
17472.06 36
17473.31 67
17474.56 62
17475.81 44
17477.06 51
17478.31 44
17479.56 45
17480.81 51
17482.06 51
17483.31 40
17484.56 40
17485.81 52
17487.06 58
17488.31 34
17489.56 62
17490.81 44
17492.06 65
17493.31 33
17494.56 60
17495.81 73
17497.06 68
17498.31 55
17499.56 43
17500.81 47
17502.06 48
17503.31 49
17504.56 40
17505.81 36
17507.06 57
17508.31 65
17509.56 43
17510.81 45
17512.06 39
17513.32 51
17514.57 35
17515.82 55
17517.07 53
17518.32 57
17519.57 43
17520.82 55
17522.07 66
17523.32 50
17524.57 45
17525.83 46
17527.08 53
17528.33 31
17529.58 39
17530.83 44
17532.08 66
17533.33 44
17534.59 69
17535.84 66
17537.09 59
17538.34 46
17539.59 40
17540.84 42
17542.10 64
17543.35 78
17544.60 63
17545.85 48
17547.10 53
17548.36 44
17549.61 38
17550.86 63
17552.11 56
17553.36 42
17554.62 50
17555.87 62
17557.12 58
17558.37 46
17559.63 51
17560.88 49
17562.13 56
17563.38 43
17564.64 61
17565.89 69
17567.14 60
17568.39 47
17569.65 48
17570.90 54
17572.15 45
17573.41 51
17574.66 43
17575.91 43
17577.16 46
17578.42 53
17579.67 52
17580.92 67
17582.18 56
17583.43 57
17584.68 49
17585.94 43
17587.19 40
17588.44 36
17589.70 38
17590.95 49
17592.20 51
17593.46 37
17594.71 39
17595.97 46
17597.22 43
17598.47 45
17599.73 46
17600.98 42
17602.23 53
17603.49 58
17604.74 42
17606.00 43
17607.25 43
17608.51 38
17609.76 43
17611.01 54
17612.27 50
17613.52 40
17614.78 44
17616.03 43
17617.29 32
17618.54 48
17619.79 41
17621.05 40
17622.30 44
17623.56 61
17624.81 37
17626.07 47
17627.32 43
17628.58 52
17629.83 41
17631.09 49
17632.34 45
17633.60 39
17634.85 46
17636.11 38
17637.36 46
17638.62 55
17639.87 60
17641.13 62
17642.39 38
17643.64 44
17644.90 51
17646.15 55
17647.41 53
17648.66 29
17649.92 41
17651.17 59
17652.43 36
17653.69 42
17654.94 50
17656.20 47
17657.45 40
17658.71 49
17659.97 39
17661.22 42
17662.48 46
17663.73 49
17664.99 32
17666.25 62
17667.50 52
17668.76 41
17670.02 43
17671.27 55
17672.53 53
17673.78 44
17675.04 52
17676.30 45
17677.55 40
17678.81 53
17680.07 53
17681.32 42
17682.58 51
17683.84 56
17685.10 48
17686.35 56
17687.61 56
17688.87 69
17690.12 37
17691.38 47
17692.64 42
17693.89 43
17695.15 55
17696.41 44
17697.67 41
17698.92 41
17700.18 37
17701.44 50
17702.70 51
17703.95 47
17705.21 36
17706.47 52
17707.73 31
17708.98 50
17710.24 56
17711.50 49
17712.76 47
17714.02 42
17715.27 40
17716.53 66
17717.79 58
17719.05 47
17720.31 70
17721.57 61
17722.82 58
17724.08 52
17725.34 61
17726.60 50
17727.86 52
17729.12 43
17730.37 44
17731.63 33
17732.89 54
17734.15 58
17735.41 55
17736.67 52
17737.93 51
17739.18 63
17740.44 42
17741.70 48
17742.96 47
17744.22 47
17745.48 35
17746.74 35
17748.00 57
17749.26 73
17750.52 44
17751.78 40
17753.04 46
17754.29 42
17755.55 46
17756.81 42
17758.07 44
17759.33 47
17760.59 42
17761.85 46
17763.11 44
17764.37 56
17765.63 69
17766.89 57
17768.15 41
17769.41 43
17770.67 38
17771.93 38
17773.19 47
17774.45 45
17775.71 57
17776.97 50
17778.23 33
17779.49 47
17780.75 62
17782.01 78
17783.27 50
17784.53 61
17785.79 44
17787.05 41
17788.31 51
17789.58 60
17790.84 50
17792.10 41
17793.36 51
17794.62 49
17795.88 62
17797.14 42
17798.40 49
17799.66 60
17800.92 44
17802.18 50
17803.45 41
17804.71 43
17805.97 31
17807.23 27
17808.49 40
17809.75 44
17811.01 45
17812.27 53
17813.54 39
17814.80 42
17816.06 29
17817.32 31
17818.58 60
17819.84 45
17821.11 51
17822.37 61
17823.63 56
17824.89 53
17826.15 35
17827.42 44
17828.68 31
17829.94 36
17831.20 51
17832.46 54
17833.73 45
17834.99 43
17836.25 42
17837.51 40
17838.78 64
17840.04 49
17841.30 51
17842.56 39
17843.83 27
17845.09 47
17846.35 49
17847.61 40
17848.88 46
17850.14 66
17851.40 54
17852.66 44
17853.93 41
17855.19 52
17856.45 39
17857.72 50
17858.98 51
17860.24 58
17861.51 44
17862.77 42
17864.03 49
17865.30 67
17866.56 45
17867.82 38
17869.09 42
17870.35 41
17871.61 44
17872.88 37
17874.14 44
17875.40 35
17876.67 45
17877.93 39
17879.20 50
17880.46 34
17881.72 39
17882.99 40
17884.25 50
17885.52 41
17886.78 51
17888.04 45
17889.31 42
17890.57 46
17891.84 51
17893.10 50
17894.36 32
17895.63 41
17896.89 48
17898.16 56
17899.42 49
17900.69 47
17901.95 33
17903.22 28
17904.48 34
17905.75 56
17907.01 44
17908.28 38
17909.54 43
17910.81 36
17912.07 34
17913.34 49
17914.60 44
17915.87 31
17917.13 48
17918.40 49
17919.66 36
17920.93 41
17922.19 41
17923.46 36
17924.72 44
17925.99 32
17927.25 46
17928.52 39
17929.79 33
17931.05 49
17932.32 44
17933.58 44
17934.85 44
17936.11 43
17937.38 40
17938.65 30
17939.91 43
17941.18 41
17942.44 37
17943.71 50
17944.98 54
17946.24 50
17947.51 46
17948.77 33
17950.04 43
17951.31 47
17952.57 55
17953.84 46
17955.11 41
17956.37 34
17957.64 33
17958.91 29
17960.17 53
17961.44 35
17962.71 26
17963.97 49
17965.24 42
17966.51 39
17967.77 46
17969.04 40
17970.31 41
17971.58 39
17972.84 46
17974.11 54
17975.38 27
17976.64 29
17977.91 37
17979.18 37
17980.45 26
17981.71 33
17982.98 23
17984.25 38
17985.52 34
17986.78 46
17988.05 41
17989.32 33
17990.59 39
17991.86 42
17993.12 65
17994.39 39
17995.66 36
17996.93 43
17998.20 43
17999.46 34
18000.73 43
18002.00 46
18003.27 48
18004.54 59
18005.80 53
18007.07 51
18008.34 42
18009.61 52
18010.88 33
18012.15 56
18013.42 39
18014.68 37
18015.95 38
18017.22 84
18018.49 37
18019.76 41
18021.03 34
18022.30 41
18023.57 37
18024.83 39
18026.10 50
18027.37 48
18028.64 70
18029.91 41
18031.18 63
18032.45 40
18033.72 47
18034.99 57
18036.26 52
18037.53 42
18038.80 45
18040.07 38
18041.34 49
18042.60 35
18043.87 46
18045.14 44
18046.41 24
18047.68 40
18048.95 44
18050.22 77
18051.49 52
18052.76 42
18054.03 42
18055.30 50
18056.57 53
18057.84 51
18059.11 56
18060.38 51
18061.65 76
18062.92 30
18064.20 40
18065.47 41
18066.74 47
18068.01 49
18069.28 38
18070.55 44
18071.82 40
18073.09 39
18074.36 58
18075.63 32
18076.90 38
18078.17 27
18079.44 43
18080.71 27
18081.99 44
18083.26 35
18084.53 35
18085.80 45
18087.07 37
18088.34 44
18089.61 37
18090.88 32
18092.15 38
18093.43 44
18094.70 27
18095.97 46
18097.24 49
18098.51 43
18099.78 39
18101.06 40
18102.33 43
18103.60 51
18104.87 41
18106.14 41
18107.41 50
18108.69 47
18109.96 36
18111.23 32
18112.50 42
18113.77 40
18115.05 49
18116.32 40
18117.59 30
18118.86 33
18120.14 52
18121.41 49
18122.68 46
18123.95 46
18125.23 53
18126.50 57
18127.77 38
18129.04 22
18130.32 37
18131.59 45
18132.86 54
18134.13 47
18135.41 36
18136.68 52
18137.95 47
18139.23 44
18140.50 30
18141.77 27
18143.05 39
18144.32 34
18145.59 47
18146.87 41
18148.14 36
18149.41 50
18150.69 61
18151.96 39
18153.23 32
18154.51 51
18155.78 59
18157.05 37
18158.33 48
18159.60 39
18160.88 27
18162.15 46
18163.42 31
18164.70 37
18165.97 33
18167.24 36
18168.52 44
18169.79 45
18171.07 32
18172.34 37
18173.62 41
18174.89 55
18176.16 41
18177.44 33
18178.71 57
18179.99 58
18181.26 44
18182.54 32
18183.81 32
18185.09 49
18186.36 32
18187.63 35
18188.91 53
18190.18 40
18191.46 30
18192.73 33
18194.01 43
18195.28 39
18196.56 51
18197.83 60
18199.11 47
18200.38 31
18201.66 36
18202.94 36
18204.21 55
18205.49 52
18206.76 38
18208.04 45
18209.31 27
18210.59 32
18211.86 40
18213.14 39
18214.41 34
18215.69 44
18216.97 51
18218.24 36
18219.52 37
18220.79 39
18222.07 33
18223.35 42
18224.62 26
18225.90 37
18227.17 29
18228.45 40
18229.73 40
18231.00 44
18232.28 27
18233.56 45
18234.83 51
18236.11 49
18237.38 28
18238.66 39
18239.94 41
18241.21 34
18242.49 41
18243.77 55
18245.04 52
18246.32 58
18247.60 43
18248.87 32
18250.15 36
18251.43 40
18252.71 48
18253.98 67
18255.26 64
18256.54 41
18257.81 44
18259.09 55
18260.37 52
18261.65 33
18262.92 43
18264.20 57
18265.48 57
18266.76 38
18268.03 43
18269.31 34
18270.59 45
18271.87 43
18273.14 58
18274.42 48
18275.70 28
18276.98 44
18278.26 41
18279.53 33
18280.81 55
18282.09 48
18283.37 32
18284.65 36
18285.92 27
18287.20 48
18288.48 45
18289.76 36
18291.04 25
18292.32 53
18293.59 45
18294.87 42
18296.15 49
18297.43 42
18298.71 45
18299.99 40
18301.27 45
18302.54 35
18303.82 42
18305.10 34
18306.38 42
18307.66 42
18308.94 51
18310.22 41
18311.50 45
18312.78 32
18314.06 48
18315.33 42
18316.61 39
18317.89 35
18319.17 45
18320.45 47
18321.73 38
18323.01 50
18324.29 46
18325.57 28
18326.85 33
18328.13 56
18329.41 33
18330.69 50
18331.97 57
18333.25 36
18334.53 37
18335.81 43
18337.09 46
18338.37 39
18339.65 49
18340.93 36
18342.21 37
18343.49 30
18344.77 49
18346.05 42
18347.33 24
18348.61 43
18349.89 31
18351.17 39
18352.45 25
18353.73 39
18355.01 40
18356.29 40
18357.57 38
18358.85 39
18360.14 43
18361.42 42
18362.70 43
18363.98 55
18365.26 35
18366.54 34
18367.82 40
18369.10 28
18370.38 47
18371.66 34
18372.95 36
18374.23 33
18375.51 33
18376.79 42
18378.07 42
18379.35 45
18380.63 41
18381.92 35
18383.20 44
18384.48 53
18385.76 33
18387.04 54
18388.32 43
18389.61 43
18390.89 36
18392.17 46
18393.45 32
18394.73 41
18396.02 43
18397.30 45
18398.58 48
18399.86 46
18401.14 42
18402.43 53
18403.71 46
18404.99 39
18406.27 45
18407.56 46
18408.84 57
18410.12 53
18411.40 51
18412.69 29
18413.97 42
18415.25 41
18416.53 47
18417.82 28
18419.10 32
18420.38 51
18421.67 60
18422.95 32
18424.23 25
18425.51 46
18426.80 46
18428.08 49
18429.36 33
18430.65 38
18431.93 28
18433.21 58
18434.50 46
18435.78 45
18437.06 26
18438.35 30
18439.63 37
18440.92 51
18442.20 33
18443.48 48
18444.77 40
18446.05 41
18447.33 46
18448.62 35
18449.90 44
18451.19 45
18452.47 48
18453.75 39
18455.04 43
18456.32 41
18457.61 54
18458.89 52
18460.17 42
18461.46 42
18462.74 32
18464.03 36
18465.31 44
18466.60 52
18467.88 43
18469.17 41
18470.45 43
18471.74 33
18473.02 42
18474.30 47
18475.59 43
18476.87 37
18478.16 57
18479.44 48
18480.73 34
18482.01 47
18483.30 53
18484.58 42
18485.87 42
18487.16 41
18488.44 42
18489.73 51
18491.01 52
18492.30 36
18493.58 40
18494.87 47
18496.15 57
18497.44 30
18498.72 34
18500.01 34
18501.30 52
18502.58 45
18503.87 41
18505.15 41
18506.44 51
18507.73 41
18509.01 38
18510.30 44
18511.58 43
18512.87 35
18514.16 37
18515.44 49
18516.73 44
18518.01 62
18519.30 47
18520.59 44
18521.87 30
18523.16 35
18524.45 45
18525.73 40
18527.02 52
18528.31 39
18529.59 51
18530.88 29
18532.17 45
18533.45 32
18534.74 34
18536.03 34
18537.31 51
18538.60 46
18539.89 42
18541.18 39
18542.46 42
18543.75 43
18545.04 43
18546.32 48
18547.61 42
18548.90 42
18550.19 43
18551.47 55
18552.76 36
18554.05 34
18555.34 27
18556.62 46
18557.91 47
18559.20 42
18560.49 43
18561.78 41
18563.06 46
18564.35 48
18565.64 47
18566.93 36
18568.22 46
18569.50 43
18570.79 55
18572.08 51
18573.37 41
18574.66 52
18575.94 49
18577.23 30
18578.52 47
18579.81 42
18581.10 32
18582.39 56
18583.68 43
18584.96 41
18586.25 43
18587.54 61
18588.83 36
18590.12 53
18591.41 46
18592.70 40
18593.99 53
18595.27 50
18596.56 34
18597.85 50
18599.14 46
18600.43 49
18601.72 49
18603.01 44
18604.30 53
18605.59 51
18606.88 47
18608.17 50
18609.46 58
18610.75 49
18612.04 66
18613.33 57
18614.62 41
18615.90 46
18617.19 40
18618.48 41
18619.77 60
18621.06 49
18622.35 54
18623.64 54
18624.93 51
18626.22 49
18627.51 62
18628.80 66
18630.09 50
18631.39 47
18632.68 51
18633.97 81
18635.26 46
18636.55 53
18637.84 43
18639.13 36
18640.42 57
18641.71 56
18643.00 32
18644.29 34
18645.58 45
18646.87 58
18648.16 53
18649.45 36
18650.74 41
18652.04 48
18653.33 56
18654.62 57
18655.91 44
18657.20 37
18658.49 56
18659.78 54
18661.07 40
18662.36 50
18663.66 56
18664.95 60
18666.24 41
18667.53 43
18668.82 47
18670.11 61
18671.41 64
18672.70 40
18673.99 37
18675.28 39
18676.57 35
18677.86 41
18679.16 54
18680.45 49
18681.74 34
18683.03 58
18684.32 51
18685.62 34
18686.91 33
18688.20 52
18689.49 60
18690.79 44
18692.08 38
18693.37 36
18694.66 51
18695.96 58
18697.25 47
18698.54 34
18699.83 52
18701.13 44
18702.42 25
18703.71 40
18705.00 41
18706.30 47
18707.59 32
18708.88 51
18710.18 43
18711.47 49
18712.76 49
18714.05 48
18715.35 50
18716.64 28
18717.93 35
18719.23 41
18720.52 41
18721.81 36
18723.11 41
18724.40 40
18725.69 32
18726.99 31
18728.28 35
18729.58 41
18730.87 42
18732.16 56
18733.46 50
18734.75 32
18736.04 42
18737.34 37
18738.63 38
18739.93 38
18741.22 40
18742.51 36
18743.81 33
18745.10 56
18746.40 32
18747.69 52
18748.99 37
18750.28 41
18751.58 63
18752.87 49
18754.16 46
18755.46 36
18756.75 34
18758.05 43
18759.34 47
18760.64 38
18761.93 35
18763.23 45
18764.52 46
18765.82 48
18767.11 49
18768.41 45
18769.70 47
18771.00 45
18772.29 26
18773.59 34
18774.88 44
18776.18 26
18777.47 48
18778.77 60
18780.06 48
18781.36 41
18782.65 39
18783.95 50
18785.25 38
18786.54 36
18787.84 33
18789.13 39
18790.43 43
18791.72 34
18793.02 47
18794.32 53
18795.61 48
18796.91 50
18798.20 41
18799.50 36
18800.80 37
18802.09 38
18803.39 59
18804.69 47
18805.98 46
18807.28 41
18808.57 40
18809.87 42
18811.17 29
18812.46 41
18813.76 27
18815.06 27
18816.35 41
18817.65 39
18818.95 32
18820.24 42
18821.54 28
18822.84 29
18824.13 50
18825.43 46
18826.73 28
18828.03 37
18829.32 42
18830.62 46
18831.92 34
18833.21 47
18834.51 46
18835.81 40
18837.11 31
18838.40 31
18839.70 58
18841.00 33
18842.30 46
18843.59 39
18844.89 48
18846.19 42
18847.49 41
18848.79 42
18850.08 32
18851.38 35
18852.68 35
18853.98 42
18855.27 42
18856.57 38
18857.87 38
18859.17 39
18860.47 37
18861.77 27
18863.06 34
18864.36 41
18865.66 31
18866.96 35
18868.26 39
18869.56 32
18870.85 50
18872.15 35
18873.45 41
18874.75 37
18876.05 36
18877.35 30
18878.65 29
18879.95 35
18881.24 33
18882.54 26
18883.84 46
18885.14 28
18886.44 28
18887.74 37
18889.04 37
18890.34 38
18891.64 53
18892.94 33
18894.24 53
18895.54 38
18896.84 25
18898.13 31
18899.43 27
18900.73 40
18902.03 23
18903.33 27
18904.63 42
18905.93 34
18907.23 33
18908.53 33
18909.83 48
18911.13 45
18912.43 48
18913.73 56
18915.03 39
18916.33 28
18917.63 32
18918.93 48
18920.23 48
18921.53 37
18922.83 44
18924.13 48
18925.43 38
18926.74 31
18928.04 32
18929.34 36
18930.64 43
18931.94 47
18933.24 37
18934.54 40
18935.84 38
18937.14 45
18938.44 62
18939.74 46
18941.04 36
18942.34 41
18943.65 35
18944.95 26
18946.25 34
18947.55 48
18948.85 41
18950.15 29
18951.45 40
18952.75 34
18954.06 32
18955.36 41
18956.66 52
18957.96 33
18959.26 34
18960.56 50
18961.87 35
18963.17 27
18964.47 49
18965.77 35
18967.07 33
18968.37 29
18969.68 39
18970.98 38
18972.28 44
18973.58 34
18974.88 22
18976.19 31
18977.49 35
18978.79 41
18980.09 38
18981.40 36
18982.70 30
18984.00 40
18985.30 35
18986.61 33
18987.91 32
18989.21 40
18990.51 42
18991.82 37
18993.12 41
18994.42 40
18995.73 60
18997.03 39
18998.33 55
18999.63 43
19000.94 41
19002.24 26
19003.54 42
19004.85 38
19006.15 27
19007.45 32
19008.76 32
19010.06 75
19011.36 34
19012.67 43
19013.97 28
19015.27 54
19016.58 34
19017.88 41
19019.18 32
19020.49 48
19021.79 32
19023.10 31
19024.40 30
19025.70 50
19027.01 33
19028.31 39
19029.62 41
19030.92 40
19032.22 34
19033.53 37
19034.83 44
19036.14 37
19037.44 47
19038.75 30
19040.05 45
19041.35 35
19042.66 40
19043.96 38
19045.27 38
19046.57 28
19047.88 24
19049.18 24
19050.49 31
19051.79 33
19053.10 35
19054.40 40
19055.71 46
19057.01 49
19058.32 36
19059.62 46
19060.93 34
19062.23 37
19063.54 53
19064.84 32
19066.15 33
19067.45 24
19068.76 23
19070.06 37
19071.37 47
19072.67 37
19073.98 42
19075.29 35
19076.59 43
19077.90 38
19079.20 33
19080.51 37
19081.81 29
19083.12 35
19084.43 50
19085.73 36
19087.04 42
19088.34 37
19089.65 42
19090.96 47
19092.26 34
19093.57 35
19094.87 38
19096.18 47
19097.49 32
19098.79 55
19100.10 39
19101.41 32
19102.71 32
19104.02 50
19105.33 36
19106.63 45
19107.94 38
19109.25 36
19110.55 31
19111.86 43
19113.17 43
19114.47 30
19115.78 39
19117.09 26
19118.40 29
19119.70 37
19121.01 42
19122.32 30
19123.62 36
19124.93 35
19126.24 41
19127.55 45
19128.85 36
19130.16 34
19131.47 39
19132.78 51
19134.08 36
19135.39 59
19136.70 49
19138.01 47
19139.32 41
19140.62 56
19141.93 38
19143.24 35
19144.55 28
19145.85 41
19147.16 38
19148.47 44
19149.78 34
19151.09 40
19152.40 46
19153.70 54
19155.01 50
19156.32 55
19157.63 48
19158.94 38
19160.25 42
19161.55 34
19162.86 31
19164.17 37
19165.48 47
19166.79 43
19168.10 37
19169.41 28
19170.72 46
19172.02 35
19173.33 37
19174.64 38
19175.95 36
19177.26 60
19178.57 38
19179.88 35
19181.19 43
19182.50 48
19183.81 37
19185.12 49
19186.43 32
19187.74 53
19189.05 38
19190.35 47
19191.66 41
19192.97 37
19194.28 42
19195.59 37
19196.90 32
19198.21 31
19199.52 40
19200.83 33
19202.14 33
19203.45 31
19204.76 34
19206.07 38
19207.38 47
19208.69 38
19210.00 33
19211.31 43
19212.62 39
19213.93 44
19215.24 41
19216.56 29
19217.87 28
19219.18 37
19220.49 38
19221.80 31
19223.11 37
19224.42 46
19225.73 33
19227.04 41
19228.35 54
19229.66 38
19230.97 43
19232.28 46
19233.60 32
19234.91 41
19236.22 44
19237.53 55
19238.84 32
19240.15 33
19241.46 44
19242.77 34
19244.09 42
19245.40 25
19246.71 35
19248.02 42
19249.33 35
19250.64 36
19251.95 35
19253.27 33
19254.58 36
19255.89 33
19257.20 25
19258.51 35
19259.83 34
19261.14 40
19262.45 38
19263.76 41
19265.07 41
19266.39 42
19267.70 35
19269.01 41
19270.32 39
19271.63 51
19272.95 51
19274.26 47
19275.57 28
19276.88 30
19278.20 39
19279.51 51
19280.82 47
19282.14 40
19283.45 30
19284.76 36
19286.07 43
19287.39 51
19288.70 30
19290.01 53
19291.33 57
19292.64 52
19293.95 48
19295.26 44
19296.58 25
19297.89 40
19299.20 39
19300.52 42
19301.83 36
19303.14 38
19304.46 36
19305.77 40
19307.09 34
19308.40 36
19309.71 53
19311.03 41
19312.34 37
19313.65 48
19314.97 36
19316.28 42
19317.60 43
19318.91 40
19320.22 48
19321.54 45
19322.85 49
19324.17 46
19325.48 52
19326.79 43
19328.11 40
19329.42 47
19330.74 51
19332.05 48
19333.37 32
19334.68 57
19335.99 44
19337.31 39
19338.62 37
19339.94 21
19341.25 34
19342.57 43
19343.88 36
19345.20 26
19346.51 37
19347.83 48
19349.14 56
19350.46 40
19351.77 41
19353.09 50
19354.40 46
19355.72 38
19357.03 48
19358.35 26
19359.66 38
19360.98 30
19362.29 37
19363.61 44
19364.93 34
19366.24 28
19367.56 55
19368.87 45
19370.19 41
19371.50 30
19372.82 47
19374.14 43
19375.45 35
19376.77 38
19378.08 41
19379.40 44
19380.72 33
19382.03 37
19383.35 30
19384.66 36
19385.98 57
19387.30 28
19388.61 26
19389.93 33
19391.25 39
19392.56 42
19393.88 37
19395.20 31
19396.51 38
19397.83 47
19399.15 39
19400.46 36
19401.78 30
19403.10 38
19404.41 38
19405.73 32
19407.05 29
19408.36 37
19409.68 37
19411.00 49
19412.31 39
19413.63 34
19414.95 42
19416.27 45
19417.58 36
19418.90 26
19420.22 45
19421.54 48
19422.85 32
19424.17 33
19425.49 23
19426.81 41
19428.12 30
19429.44 27
19430.76 44
19432.08 34
19433.40 37
19434.71 39
19436.03 43
19437.35 43
19438.67 29
19439.99 34
19441.30 44
19442.62 48
19443.94 36
19445.26 31
19446.58 32
19447.89 41
19449.21 29
19450.53 28
19451.85 29
19453.17 35
19454.49 45
19455.81 43
19457.12 30
19458.44 28
19459.76 35
19461.08 49
19462.40 40
19463.72 34
19465.04 40
19466.36 40
19467.68 60
19468.99 42
19470.31 40
19471.63 28
19472.95 38
19474.27 47
19475.59 43
19476.91 34
19478.23 36
19479.55 37
19480.87 42
19482.19 52
19483.51 33
19484.83 22
19486.15 29
19487.47 30
19488.79 38
19490.11 46
19491.43 51
19492.75 40
19494.07 32
19495.39 24
19496.71 37
19498.03 34
19499.35 47
19500.67 43
19501.99 35
19503.31 35
19504.63 37
19505.95 44
19507.27 32
19508.59 29
19509.91 40
19511.23 43
19512.55 48
19513.87 39
19515.19 33
19516.51 35
19517.83 39
19519.15 50
19520.47 42
19521.79 41
19523.12 34
19524.44 36
19525.76 32
19527.08 41
19528.40 34
19529.72 29
19531.04 46
19532.36 35
19533.68 52
19535.01 27
19536.33 38
19537.65 34
19538.97 48
19540.29 30
19541.61 36
19542.93 72
19544.26 40
19545.58 33
19546.90 37
19548.22 36
19549.54 35
19550.87 49
19552.19 38
19553.51 37
19554.83 35
19556.15 28
19557.47 42
19558.80 50
19560.12 50
19561.44 42
19562.76 30
19564.09 30
19565.41 32
19566.73 40
19568.05 49
19569.38 39
19570.70 31
19572.02 25
19573.34 48
19574.67 40
19575.99 39
19577.31 29
19578.63 33
19579.96 37
19581.28 28
19582.60 41
19583.93 28
19585.25 41
19586.57 36
19587.90 30
19589.22 38
19590.54 45
19591.86 39
19593.19 41
19594.51 39
19595.83 35
19597.16 29
19598.48 30
19599.81 53
19601.13 40
19602.45 29
19603.78 32
19605.10 30
19606.42 43
19607.75 32
19609.07 31
19610.40 35
19611.72 42
19613.04 48
19614.37 34
19615.69 35
19617.02 35
19618.34 40
19619.66 39
19620.99 47
19622.31 35
19623.64 24
19624.96 56
19626.29 36
19627.61 39
19628.93 33
19630.26 38
19631.58 44
19632.91 38
19634.23 32
19635.56 34
19636.88 36
19638.21 49
19639.53 32
19640.86 36
19642.18 36
19643.51 44
19644.83 57
19646.16 37
19647.48 36
19648.81 46
19650.13 23
19651.46 40
19652.78 29
19654.11 29
19655.43 38
19656.76 35
19658.08 36
19659.41 31
19660.74 39
19662.06 37
19663.39 37
19664.71 48
19666.04 40
19667.36 33
19668.69 28
19670.02 29
19671.34 50
19672.67 46
19673.99 38
19675.32 26
19676.65 21
19677.97 30
19679.30 34
19680.63 32
19681.95 26
19683.28 38
19684.60 33
19685.93 32
19687.26 33
19688.58 32
19689.91 32
19691.24 52
19692.56 26
19693.89 32
19695.22 31
19696.54 30
19697.87 38
19699.20 28
19700.52 37
19701.85 38
19703.18 43
19704.51 41
19705.83 23
19707.16 40
19708.49 42
19709.81 31
19711.14 32
19712.47 27
19713.80 40
19715.12 30
19716.45 35
19717.78 31
19719.11 36
19720.43 38
19721.76 28
19723.09 31
19724.42 37
19725.74 36
19727.07 27
19728.40 32
19729.73 25
19731.06 25
19732.38 34
19733.71 39
19735.04 32
19736.37 28
19737.70 40
19739.02 27
19740.35 36
19741.68 35
19743.01 34
19744.34 37
19745.67 37
19747.00 29
19748.32 45
19749.65 37
19750.98 28
19752.31 31
19753.64 37
19754.97 31
19756.30 22
19757.62 17
19758.95 35
19760.28 32
19761.61 26
19762.94 32
19764.27 41
19765.60 29
19766.93 35
19768.26 27
19769.59 20
19770.92 31
19772.25 40
19773.57 33
19774.90 29
19776.23 32
19777.56 39
19778.89 39
19780.22 39
19781.55 23
19782.88 31
19784.21 36
19785.54 41
19786.87 35
19788.20 41
19789.53 33
19790.86 47
19792.19 45
19793.52 49
19794.85 35
19796.18 19
19797.51 26
19798.84 31
19800.17 31
19801.50 42
19802.83 33
19804.16 33
19805.49 36
19806.82 34
19808.16 38
19809.49 37
19810.82 31
19812.15 48
19813.48 34
19814.81 39
19816.14 25
19817.47 31
19818.80 36
19820.13 36
19821.46 41
19822.79 26
19824.13 37
19825.46 30
19826.79 37
19828.12 41
19829.45 48
19830.78 46
19832.11 34
19833.44 39
19834.78 41
19836.11 50
19837.44 47
19838.77 43
19840.10 29
19841.43 34
19842.77 33
19844.10 43
19845.43 37
19846.76 33
19848.09 31
19849.42 35
19850.76 36
19852.09 31
19853.42 34
19854.75 28
19856.09 31
19857.42 31
19858.75 35
19860.08 38
19861.41 37
19862.75 32
19864.08 47
19865.41 20
19866.74 37
19868.08 47
19869.41 50
19870.74 32
19872.08 30
19873.41 27
19874.74 31
19876.07 24
19877.41 24
19878.74 32
19880.07 38
19881.41 27
19882.74 33
19884.07 28
19885.40 26
19886.74 30
19888.07 30
19889.40 27
19890.74 42
19892.07 29
19893.40 36
19894.74 41
19896.07 38
19897.41 25
19898.74 46
19900.07 40
19901.41 48
19902.74 35
19904.07 32
19905.41 35
19906.74 38
19908.08 34
19909.41 34
19910.74 31
19912.08 35
19913.41 38
19914.75 34
19916.08 40
19917.41 23
19918.75 28
19920.08 34
19921.42 39
19922.75 29
19924.09 32
19925.42 33
19926.76 28
19928.09 45
19929.42 50
19930.76 54
19932.09 44
19933.43 24
19934.76 32
19936.10 33
19937.43 36
19938.77 34
19940.10 29
19941.44 42
19942.77 34
19944.11 42
19945.44 45
19946.78 50
19948.11 26
19949.45 33
19950.79 29
19952.12 33
19953.46 26
19954.79 27
19956.13 28
19957.46 27
19958.80 28
19960.13 34
19961.47 33
19962.81 29
19964.14 27
19965.48 36
19966.81 47
19968.15 49
19969.49 46
19970.82 43
19972.16 42
19973.49 35
19974.83 22
19976.17 25
19977.50 37
19978.84 39
19980.18 33
19981.51 29
19982.85 34
19984.18 44
19985.52 46
19986.86 33
19988.19 31
19989.53 25
19990.87 41
19992.20 14
19993.54 41
19994.88 33
19996.21 26
19997.55 50
19998.89 49
20000.23 22
20001.56 24
20002.90 24
20004.24 42
20005.57 44
20006.91 25
20008.25 29
20009.59 33
20010.92 31
20012.26 30
20013.60 38
20014.94 44
20016.27 27
20017.61 20
20018.95 43
20020.29 38
20021.62 40
20022.96 28
20024.30 40
20025.64 42
20026.98 36
20028.31 34
20029.65 30
20030.99 26
20032.33 34
20033.67 28
20035.00 22
20036.34 33
20037.68 43
20039.02 31
20040.36 24
20041.70 37
20043.03 32
20044.37 40
20045.71 38
20047.05 22
20048.39 32
20049.73 39
20051.07 28
20052.41 37
20053.74 17
20055.08 38
20056.42 35
20057.76 32
20059.10 34
20060.44 30
20061.78 42
20063.12 28
20064.46 23
20065.80 37
20067.13 25
20068.47 38
20069.81 36
20071.15 40
20072.49 43
20073.83 36
20075.17 47
20076.51 37
20077.85 40
20079.19 33
20080.53 34
20081.87 28
20083.21 19
20084.55 41
20085.89 30
20087.23 50
20088.57 33
20089.91 26
20091.25 30
20092.59 31
20093.93 34
20095.27 18
20096.61 45
20097.95 43
20099.29 32
20100.63 39
20101.97 38
20103.31 35
20104.65 40
20105.99 42
20107.33 31
20108.67 25
20110.02 30
20111.36 36
20112.70 25
20114.04 22
20115.38 37
20116.72 22
20118.06 23
20119.40 30
20120.74 35
20122.08 40
20123.43 30
20124.77 48
20126.11 29
20127.45 35
20128.79 27
20130.13 31
20131.47 37
20132.81 29
20134.16 48
20135.50 32
20136.84 29
20138.18 30
20139.52 34
20140.86 26
20142.21 32
20143.55 31
20144.89 25
