# Supplementary material for: MALDI-TOF MS typing enables the classification of brewing yeasts of the genus Saccharomyces to major beer styles
Source: PLoS One. 2017 Aug 9;12(8):e0181694. doi: 10.1371/journal.pone.0181694 (PMC5549903; doi:10.1371/journal.pone.0181694)
Supplement: S3 File — The directory includes 90 raw files and was zipped to “.zip”; the folder has three strains with 30 spectra per strain; S1 Text explains the raw files with an example and Table 1 represents the yeast strains used within the experiment. (ZIP) [file pone.0181694.s006.zip › 7-9/30256-177-OG-Koe-Koe-YPG-18h-E-E_2015-07-10_1_0_A7_1.dat]

2000.66 1857
2001.08 1768
2001.50 1720
2001.92 1809
2002.34 1613
2002.77 1564
2003.19 1583
2003.61 1591
2004.03 1484
2004.45 1558
2004.88 1424
2005.30 1494
2005.72 1510
2006.14 1587
2006.56 1558
2006.99 1566
2007.41 1626
2007.83 1520
2008.25 1513
2008.67 1571
2009.10 1576
2009.52 1487
2009.94 1570
2010.36 1603
2010.79 1480
2011.21 1466
2011.63 1434
2012.06 1398
2012.48 1390
2012.90 1457
2013.32 1387
2013.75 1294
2014.17 1522
2014.59 1493
2015.02 1375
2015.44 1376
2015.86 1465
2016.28 1476
2016.71 1484
2017.13 1562
2017.55 1519
2017.98 1456
2018.40 1348
2018.82 1584
2019.25 1583
2019.67 1440
2020.09 1536
2020.52 1429
2020.94 1401
2021.37 1533
2021.79 1596
2022.21 1405
2022.64 1445
2023.06 1617
2023.48 1447
2023.91 1492
2024.33 1318
2024.76 1425
2025.18 1352
2025.60 1467
2026.03 1436
2026.45 1348
2026.88 1291
2027.30 1370
2027.73 1390
2028.15 1342
2028.57 1320
2029.00 1258
2029.42 1443
2029.85 1222
2030.27 1196
2030.70 1418
2031.12 1512
2031.55 1310
2031.97 1315
2032.40 1365
2032.82 1472
2033.25 1436
2033.67 1425
2034.10 1383
2034.52 1352
2034.95 1389
2035.37 1409
2035.80 1465
2036.22 1462
2036.65 1300
2037.07 1328
2037.50 1404
2037.92 1466
2038.35 1553
2038.77 1400
2039.20 1481
2039.63 1398
2040.05 1373
2040.48 1401
2040.90 1436
2041.33 1457
2041.75 1455
2042.18 1516
2042.61 1481
2043.03 1393
2043.46 1278
2043.88 1369
2044.31 1579
2044.74 1505
2045.16 1650
2045.59 1714
2046.01 1646
2046.44 1614
2046.87 1653
2047.29 1692
2047.72 1478
2048.15 1623
2048.57 1583
2049.00 1593
2049.43 1499
2049.85 1592
2050.28 1615
2050.71 1592
2051.13 1457
2051.56 1344
2051.99 1408
2052.41 1467
2052.84 1566
2053.27 1687
2053.69 1754
2054.12 1679
2054.55 1593
2054.98 1601
2055.40 1635
2055.83 1626
2056.26 1769
2056.68 1646
2057.11 1616
2057.54 1570
2057.97 1601
2058.39 1571
2058.82 1564
2059.25 1596
2059.68 1635
2060.11 1575
2060.53 1639
2060.96 1445
2061.39 1645
2061.82 1607
2062.24 1574
2062.67 1614
2063.10 1642
2063.53 1781
2063.96 1930
2064.39 2152
2064.81 2195
2065.24 2326
2065.67 2251
2066.10 2294
2066.53 2307
2066.95 2228
2067.38 2271
2067.81 2251
2068.24 2202
2068.67 2036
2069.10 1918
2069.53 1859
2069.96 1649
2070.38 1727
2070.81 1494
2071.24 1644
2071.67 1663
2072.10 1640
2072.53 1558
2072.96 1552
2073.39 1563
2073.82 1611
2074.24 1765
2074.67 1688
2075.10 1622
2075.53 1623
2075.96 1626
2076.39 1661
2076.82 1580
2077.25 1611
2077.68 1713
2078.11 1696
2078.54 1552
2078.97 1544
2079.40 1574
2079.83 1429
2080.26 1474
2080.69 1432
2081.12 1491
2081.55 1431
2081.98 1371
2082.41 1473
2082.84 1333
2083.27 1393
2083.70 1430
2084.13 1414
2084.56 1491
2084.99 1497
2085.42 1353
2085.85 1529
2086.28 1461
2086.71 1493
2087.14 1515
2087.57 1512
2088.00 1326
2088.43 1370
2088.86 1480
2089.29 1415
2089.73 1478
2090.16 1245
2090.59 1321
2091.02 1345
2091.45 1361
2091.88 1456
2092.31 1467
2092.74 1496
2093.17 1425
2093.60 1324
2094.04 1263
2094.47 1234
2094.90 1325
2095.33 1353
2095.76 1351
2096.19 1392
2096.62 1484
2097.06 1259
2097.49 1250
2097.92 1486
2098.35 1189
2098.78 1212
2099.21 1244
2099.65 1261
2100.08 1318
2100.51 1236
2100.94 1236
2101.37 1282
2101.81 1264
2102.24 1502
2102.67 1446
2103.10 1388
2103.53 1440
2103.97 1204
2104.40 1330
2104.83 1388
2105.26 1493
2105.70 1382
2106.13 1438
2106.56 1587
2106.99 1531
2107.43 1519
2107.86 1571
2108.29 1550
2108.72 1473
2109.16 1245
2109.59 1430
2110.02 1467
2110.46 1475
2110.89 1413
2111.32 1447
2111.75 1398
2112.19 1371
2112.62 1399
2113.05 1309
2113.49 1240
2113.92 1273
2114.35 1394
2114.79 1430
2115.22 1415
2115.65 1358
2116.09 1281
2116.52 1155
2116.95 1270
2117.39 1398
2117.82 1168
2118.26 1173
2118.69 1320
2119.12 1293
2119.56 1210
2119.99 1435
2120.42 1292
2120.86 1335
2121.29 1328
2121.73 1098
2122.16 1069
2122.59 1221
2123.03 1220
2123.46 1339
2123.90 1369
2124.33 1331
2124.77 1304
2125.20 1159
2125.64 1206
2126.07 1145
2126.50 1161
2126.94 1201
2127.37 1272
2127.81 1285
2128.24 1290
2128.68 1261
2129.11 1185
2129.55 1247
2129.98 1311
2130.42 1326
2130.85 1391
2131.29 1301
2131.72 1369
2132.16 1271
2132.59 1300
2133.03 1335
2133.46 1500
2133.90 1402
2134.33 1316
2134.77 1465
2135.20 1435
2135.64 1213
2136.08 1425
2136.51 1436
2136.95 1269
2137.38 1278
2137.82 1462
2138.25 1270
2138.69 1342
2139.13 1287
2139.56 1301
2140.00 1295
2140.43 1423
2140.87 1417
2141.31 1406
2141.74 1319
2142.18 1294
2142.61 1405
2143.05 1396
2143.49 1358
2143.92 1346
2144.36 1282
2144.80 1194
2145.23 1276
2145.67 1285
2146.11 1121
2146.54 1381
2146.98 1316
2147.42 1268
2147.85 1528
2148.29 1536
2148.73 1674
2149.16 1750
2149.60 1427
2150.04 1498
2150.47 1564
2150.91 1606
2151.35 1515
2151.79 1398
2152.22 1285
2152.66 1323
2153.10 1414
2153.53 1321
2153.97 1423
2154.41 1561
2154.85 1332
2155.28 1396
2155.72 1511
2156.16 1459
2156.60 1514
2157.03 1672
2157.47 1711
2157.91 1546
2158.35 1707
2158.79 1688
2159.22 1501
2159.66 1560
2160.10 1432
2160.54 1303
2160.98 1413
2161.41 1442
2161.85 1399
2162.29 1372
2162.73 1388
2163.17 1451
2163.60 1314
2164.04 1380
2164.48 1423
2164.92 1489
2165.36 1465
2165.80 1339
2166.24 1389
2166.67 1361
2167.11 1484
2167.55 1353
2167.99 1333
2168.43 1507
2168.87 1433
2169.31 1515
2169.75 1548
2170.19 1649
2170.62 1570
2171.06 1733
2171.50 1750
2171.94 1924
2172.38 1844
2172.82 1727
2173.26 1996
2173.70 1971
2174.14 2076
2174.58 1925
2175.02 1964
2175.46 1852
2175.90 1791
2176.34 2043
2176.78 2021
2177.22 1867
2177.66 1731
2178.10 1543
2178.54 1758
2178.97 1789
2179.41 1542
2179.85 1325
2180.29 1476
2180.74 1475
2181.18 1506
2181.62 1419
2182.06 1279
2182.50 1373
2182.94 1230
2183.38 1348
2183.82 1349
2184.26 1382
2184.70 1422
2185.14 1320
2185.58 1435
2186.02 1499
2186.46 1491
2186.90 1467
2187.34 1508
2187.78 1438
2188.22 1491
2188.66 1406
2189.11 1427
2189.55 1521
2189.99 1389
2190.43 1315
2190.87 1369
2191.31 1518
2191.75 1507
2192.19 1435
2192.63 1567
2193.08 1481
2193.52 1577
2193.96 1541
2194.40 1581
2194.84 1673
2195.28 1697
2195.72 1710
2196.17 1754
2196.61 1625
2197.05 1457
2197.49 1638
2197.93 1658
2198.37 1423
2198.82 1347
2199.26 1490
2199.70 1362
2200.14 1235
2200.58 1315
2201.03 1417
2201.47 1510
2201.91 1384
2202.35 1364
2202.80 1452
2203.24 1330
2203.68 1232
2204.12 1345
2204.57 1494
2205.01 1516
2205.45 1400
2205.89 1367
2206.34 1420
2206.78 1288
2207.22 1276
2207.66 1414
2208.11 1378
2208.55 1311
2208.99 1277
2209.44 1307
2209.88 1363
2210.32 1560
2210.76 1509
2211.21 1434
2211.65 1472
2212.09 1368
2212.54 1549
2212.98 1338
2213.42 1378
2213.87 1365
2214.31 1391
2214.75 1321
2215.20 1294
2215.64 1466
2216.09 1336
2216.53 1365
2216.97 1457
2217.42 1507
2217.86 1524
2218.30 1376
2218.75 1265
2219.19 1326
2219.64 1369
2220.08 1443
2220.52 1529
2220.97 1577
2221.41 1626
2221.86 1470
2222.30 1806
2222.75 1842
2223.19 1603
2223.63 1601
2224.08 1562
2224.52 1529
2224.97 1569
2225.41 1714
2225.86 1608
2226.30 1447
2226.75 1697
2227.19 1680
2227.64 1368
2228.08 1515
2228.53 1572
2228.97 1600
2229.42 1571
2229.86 1464
2230.31 1429
2230.75 1571
2231.20 1588
2231.64 1642
2232.09 1719
2232.53 1581
2232.98 1405
2233.42 1465
2233.87 1536
2234.31 1480
2234.76 1456
2235.20 1429
2235.65 1352
2236.10 1288
2236.54 1373
2236.99 1334
2237.43 1306
2237.88 1204
2238.32 1365
2238.77 1312
2239.22 1279
2239.66 1263
2240.11 1376
2240.55 1319
2241.00 1143
2241.45 1120
2241.89 1188
2242.34 1146
2242.79 1162
2243.23 1388
2243.68 1368
2244.12 1299
2244.57 1283
2245.02 1201
2245.46 1246
2245.91 1201
2246.36 1183
2246.80 1161
2247.25 1173
2247.70 1182
2248.14 1172
2248.59 1199
2249.04 1343
2249.49 1262
2249.93 1276
2250.38 1362
2250.83 1351
2251.27 1507
2251.72 1419
2252.17 1407
2252.62 1278
2253.06 1207
2253.51 1320
2253.96 1459
2254.40 1378
2254.85 1452
2255.30 1351
2255.75 1195
2256.20 1190
2256.64 1093
2257.09 1158
2257.54 1195
2257.99 1267
2258.43 1273
2258.88 1298
2259.33 1414
2259.78 1430
2260.23 1440
2260.67 1519
2261.12 1597
2261.57 1668
2262.02 1726
2262.47 1664
2262.92 1523
2263.36 1654
2263.81 1741
2264.26 1563
2264.71 1426
2265.16 1395
2265.61 1553
2266.05 1508
2266.50 1314
2266.95 1543
2267.40 1552
2267.85 1403
2268.30 1392
2268.75 1453
2269.20 1366
2269.65 1328
2270.09 1465
2270.54 1351
2270.99 1324
2271.44 1468
2271.89 1409
2272.34 1318
2272.79 1459
2273.24 1409
2273.69 1372
2274.14 1218
2274.59 1490
2275.04 1265
2275.49 1495
2275.94 1435
2276.38 1286
2276.83 1206
2277.28 1264
2277.73 1290
2278.18 1190
2278.63 1318
2279.08 1307
2279.53 1220
2279.98 1336
2280.43 1362
2280.88 1260
2281.33 1298
2281.78 1206
2282.23 1265
2282.68 1309
2283.13 1228
2283.59 1285
2284.04 1253
2284.49 1192
2284.94 1196
2285.39 1307
2285.84 1263
2286.29 1159
2286.74 1206
2287.19 1301
2287.64 1362
2288.09 1377
2288.54 1535
2288.99 1667
2289.44 1659
2289.89 1693
2290.35 1973
2290.80 2042
2291.25 1998
2291.70 1798
2292.15 1764
2292.60 1605
2293.05 1656
2293.50 1650
2293.96 1649
2294.41 1472
2294.86 1487
2295.31 1310
2295.76 1466
2296.21 1472
2296.66 1310
2297.12 1335
2297.57 1346
2298.02 1462
2298.47 1352
2298.92 1285
2299.38 1330
2299.83 1439
2300.28 1476
2300.73 1358
2301.18 1265
2301.64 1482
2302.09 1509
2302.54 1464
2302.99 1262
2303.44 1289
2303.90 1353
2304.35 1441
2304.80 1214
2305.25 1244
2305.71 1334
2306.16 1336
2306.61 1245
2307.07 1242
2307.52 1199
2307.97 1234
2308.42 1396
2308.88 1433
2309.33 1489
2309.78 1339
2310.23 1418
2310.69 1499
2311.14 1389
2311.59 1404
2312.05 1351
2312.50 1589
2312.95 1540
2313.41 1503
2313.86 1401
2314.31 1235
2314.77 1298
2315.22 1362
2315.67 1416
2316.13 1379
2316.58 1280
2317.04 1251
2317.49 1397
2317.94 1337
2318.40 1261
2318.85 1351
2319.30 1339
2319.76 1425
2320.21 1498
2320.67 1439
2321.12 1478
2321.57 1537
2322.03 1492
2322.48 1451
2322.94 1364
2323.39 1420
2323.85 1507
2324.30 1697
2324.75 1708
2325.21 1906
2325.66 1962
2326.12 1862
2326.57 1821
2327.03 1599
2327.48 1686
2327.94 1652
2328.39 1831
2328.85 1833
2329.30 1928
2329.76 1957
2330.21 2155
2330.67 1973
2331.12 1937
2331.58 1936
2332.03 1810
2332.49 1729
2332.94 1679
2333.40 1827
2333.85 1701
2334.31 1619
2334.76 1709
2335.22 1726
2335.67 1476
2336.13 1407
2336.58 1519
2337.04 1455
2337.50 1474
2337.95 1554
2338.41 1454
2338.86 1510
2339.32 1489
2339.77 1488
2340.23 1504
2340.69 1516
2341.14 1459
2341.60 1546
2342.05 1493
2342.51 1565
2342.97 1272
2343.42 1237
2343.88 1441
2344.34 1310
2344.79 1367
2345.25 1264
2345.70 1283
2346.16 1512
2346.62 1280
2347.07 1215
2347.53 1224
2347.99 1289
2348.44 1199
2348.90 1342
2349.36 1465
2349.81 1198
2350.27 1341
2350.73 1308
2351.19 1402
2351.64 1263
2352.10 1225
2352.56 1241
2353.01 1242
2353.47 1223
2353.93 1166
2354.39 1369
2354.84 1247
2355.30 1197
2355.76 1123
2356.22 1329
2356.67 1313
2357.13 1178
2357.59 1298
2358.05 1223
2358.50 1114
2358.96 1295
2359.42 1221
2359.88 1236
2360.33 1175
2360.79 1259
2361.25 1491
2361.71 1267
2362.17 1260
2362.62 1301
2363.08 1306
2363.54 1184
2364.00 1225
2364.46 1263
2364.92 1208
2365.37 1211
2365.83 1237
2366.29 1260
2366.75 1224
2367.21 1244
2367.67 1305
2368.12 1424
2368.58 1258
2369.04 1243
2369.50 1308
2369.96 1380
2370.42 1332
2370.88 1423
2371.34 1297
2371.80 1363
2372.25 1320
2372.71 1365
2373.17 1377
2373.63 1392
2374.09 1565
2374.55 1434
2375.01 1441
2375.47 1408
2375.93 1417
2376.39 1356
2376.85 1378
2377.31 1331
2377.77 1293
2378.23 1387
2378.69 1362
2379.15 1316
2379.61 1261
2380.06 1332
2380.52 1355
2380.98 1288
2381.44 1326
2381.90 1350
2382.36 1300
2382.82 1329
2383.28 1181
2383.74 1115
2384.20 1277
2384.67 1224
2385.13 1092
2385.59 1264
2386.05 1330
2386.51 1162
2386.97 1259
2387.43 1270
2387.89 1361
2388.35 1187
2388.81 1210
2389.27 1182
2389.73 1284
2390.19 1435
2390.65 1432
2391.11 1304
2391.57 1318
2392.03 1199
2392.50 1335
2392.96 1240
2393.42 1262
2393.88 1235
2394.34 1067
2394.80 1163
2395.26 1189
2395.72 1241
2396.19 1209
2396.65 1180
2397.11 1191
2397.57 1242
2398.03 1088
2398.49 1150
2398.95 1100
2399.42 1062
2399.88 1162
2400.34 1094
2400.80 1161
2401.26 1150
2401.73 1095
2402.19 1164
2402.65 1147
2403.11 1092
2403.57 1184
2404.04 1168
2404.50 1075
2404.96 1068
2405.42 1145
2405.88 1285
2406.35 1237
2406.81 1199
2407.27 1252
2407.73 1231
2408.20 1165
2408.66 1171
2409.12 1208
2409.58 1207
2410.05 1221
2410.51 1130
2410.97 1153
2411.43 1216
2411.90 1164
2412.36 1160
2412.82 1179
2413.29 1249
2413.75 1365
2414.21 1293
2414.68 1155
2415.14 1236
2415.60 1339
2416.07 1275
2416.53 1397
2416.99 1321
2417.46 1343
2417.92 1351
2418.38 1245
2418.85 1347
2419.31 1362
2419.77 1445
2420.24 1234
2420.70 1373
2421.16 1327
2421.63 1427
2422.09 1249
2422.56 1323
2423.02 1309
2423.48 1313
2423.95 1285
2424.41 1256
2424.88 1329
2425.34 1121
2425.80 1070
2426.27 1057
2426.73 1269
2427.20 1251
2427.66 1209
2428.13 1382
2428.59 1309
2429.05 1268
2429.52 1114
2429.98 1260
2430.45 1197
2430.91 1173
2431.38 1239
2431.84 1325
2432.31 1253
2432.77 1297
2433.24 1207
2433.70 1113
2434.17 1191
2434.63 1263
2435.10 1233
2435.56 1211
2436.03 1236
2436.49 1290
2436.96 1210
2437.42 1136
2437.89 1195
2438.35 1303
2438.82 1256
2439.28 1192
2439.75 1229
2440.22 1191
2440.68 1105
2441.15 1275
2441.61 1196
2442.08 1208
2442.54 1312
2443.01 1251
2443.48 1221
2443.94 1227
2444.41 1207
2444.87 1295
2445.34 1178
2445.81 1142
2446.27 1252
2446.74 1170
2447.20 1210
2447.67 1162
2448.14 1044
2448.60 1090
2449.07 1101
2449.54 1035
2450.00 1013
2450.47 1112
2450.94 1157
2451.40 1195
2451.87 1246
2452.34 1164
2452.80 1171
2453.27 1092
2453.74 1208
2454.20 1311
2454.67 1102
2455.14 1116
2455.60 1100
2456.07 1106
2456.54 1234
2457.01 1173
2457.47 1061
2457.94 1194
2458.41 1241
2458.88 1226
2459.34 1112
2459.81 1173
2460.28 1164
2460.74 1095
2461.21 1043
2461.68 1170
2462.15 1291
2462.62 1180
2463.08 1154
2463.55 1274
2464.02 1268
2464.49 1338
2464.95 1226
2465.42 1109
2465.89 1178
2466.36 1232
2466.83 1288
2467.30 1204
2467.76 1231
2468.23 1102
2468.70 1098
2469.17 1109
2469.64 1080
2470.10 1107
2470.57 995
2471.04 999
2471.51 1099
2471.98 1115
2472.45 1090
2472.92 1117
2473.39 1069
2473.85 1021
2474.32 1008
2474.79 989
2475.26 925
2475.73 1056
2476.20 1053
2476.67 958
2477.14 1055
2477.61 1064
2478.07 1178
2478.54 1179
2479.01 1093
2479.48 1071
2479.95 945
2480.42 997
2480.89 1042
2481.36 1035
2481.83 1008
2482.30 1119
2482.77 1182
2483.24 1045
2483.71 1075
2484.18 1159
2484.65 1109
2485.12 1050
2485.59 1052
2486.06 1258
2486.53 1149
2487.00 1200
2487.47 1172
2487.94 1195
2488.41 1197
2488.88 1090
2489.35 1244
2489.82 1169
2490.29 1079
2490.76 1186
2491.23 1121
2491.70 1108
2492.17 1114
2492.64 1164
2493.11 1226
2493.58 1257
2494.05 1160
2494.52 1062
2494.99 1208
2495.47 1098
2495.94 1124
2496.41 1262
2496.88 1092
2497.35 940
2497.82 1088
2498.29 1154
2498.76 1212
2499.23 1244
2499.70 1094
2500.18 980
2500.65 916
2501.12 1015
2501.59 1084
2502.06 1045
2502.53 1065
2503.00 1060
2503.48 993
2503.95 1097
2504.42 1162
2504.89 1155
2505.36 1103
2505.83 1181
2506.31 1103
2506.78 1032
2507.25 1065
2507.72 993
2508.19 1059
2508.67 1138
2509.14 1252
2509.61 1174
2510.08 1115
2510.56 1036
2511.03 1271
2511.50 1277
2511.97 1295
2512.44 1349
2512.92 1309
2513.39 1291
2513.86 1236
2514.33 1086
2514.81 1010
2515.28 1165
2515.75 1023
2516.23 1212
2516.70 1167
2517.17 1096
2517.64 1068
2518.12 1142
2518.59 1114
2519.06 1095
2519.54 1110
2520.01 1134
2520.48 1159
2520.96 1289
2521.43 1034
2521.90 1140
2522.38 1078
2522.85 1116
2523.32 1119
2523.80 1135
2524.27 1147
2524.74 1132
2525.22 1096
2525.69 1134
2526.16 1076
2526.64 1278
2527.11 1094
2527.59 1157
2528.06 1273
2528.53 1251
2529.01 1307
2529.48 1235
2529.96 1203
2530.43 1343
2530.90 1358
2531.38 1266
2531.85 1219
2532.33 1266
2532.80 1249
2533.28 1200
2533.75 1025
2534.22 1104
2534.70 971
2535.17 1043
2535.65 1130
2536.12 1051
2536.60 1006
2537.07 1094
2537.55 1061
2538.02 1093
2538.50 1055
2538.97 1279
2539.45 1323
2539.92 1056
2540.40 1086
2540.87 1158
2541.35 1219
2541.82 1335
2542.30 1161
2542.77 1325
2543.25 1372
2543.72 1283
2544.20 1242
2544.67 1180
2545.15 1094
2545.62 1228
2546.10 1346
2546.58 1305
2547.05 1259
2547.53 1209
2548.00 1174
2548.48 1225
2548.95 1231
2549.43 1346
2549.91 1355
2550.38 1301
2550.86 1295
2551.33 1404
2551.81 1267
2552.29 1150
2552.76 1211
2553.24 1311
2553.72 1307
2554.19 1272
2554.67 1148
2555.14 1223
2555.62 1282
2556.10 1234
2556.57 1285
2557.05 1205
2557.53 1232
2558.00 1203
2558.48 1161
2558.96 1193
2559.43 1170
2559.91 1107
2560.39 1109
2560.87 1129
2561.34 1136
2561.82 1205
2562.30 1261
2562.77 1164
2563.25 1106
2563.73 1023
2564.21 1185
2564.68 1215
2565.16 1196
2565.64 1152
2566.11 1084
2566.59 1019
2567.07 1030
2567.55 1042
2568.03 1032
2568.50 1149
2568.98 1200
2569.46 1135
2569.94 1000
2570.41 1190
2570.89 1169
2571.37 965
2571.85 1043
2572.33 1130
2572.80 1076
2573.28 1079
2573.76 1100
2574.24 1114
2574.72 941
2575.19 1116
2575.67 1103
2576.15 1089
2576.63 1087
2577.11 1081
2577.59 1193
2578.07 1039
2578.54 1049
2579.02 1114
2579.50 1075
2579.98 1006
2580.46 1033
2580.94 1159
2581.42 1146
2581.90 1117
2582.37 1119
2582.85 1160
2583.33 1026
2583.81 985
2584.29 1023
2584.77 1080
2585.25 1074
2585.73 969
2586.21 1030
2586.69 963
2587.17 1006
2587.65 1066
2588.13 1140
2588.61 1101
2589.08 1064
2589.56 1075
2590.04 1066
2590.52 1070
2591.00 1026
2591.48 1102
2591.96 1136
2592.44 1173
2592.92 1102
2593.40 1106
2593.88 1031
2594.36 1055
2594.84 1000
2595.32 1087
2595.80 1162
2596.28 1059
2596.76 980
2597.24 895
2597.72 1105
2598.21 1039
2598.69 954
2599.17 947
2599.65 1069
2600.13 1088
2600.61 1014
2601.09 957
2601.57 1062
2602.05 1200
2602.53 1055
2603.01 1055
2603.49 985
2603.97 1127
2604.45 985
2604.94 910
2605.42 954
2605.90 1201
2606.38 1101
2606.86 1059
2607.34 1045
2607.82 1056
2608.30 1060
2608.79 1018
2609.27 1094
2609.75 1093
2610.23 1091
2610.71 1085
2611.19 1050
2611.68 982
2612.16 1062
2612.64 981
2613.12 983
2613.60 1048
2614.08 1017
2614.57 966
2615.05 1015
2615.53 1171
2616.01 1108
2616.49 1032
2616.98 1066
2617.46 1180
2617.94 1130
2618.42 1014
2618.91 1014
2619.39 1019
2619.87 1115
2620.35 1134
2620.84 1098
2621.32 1129
2621.80 1190
2622.28 1125
2622.77 1204
2623.25 1131
2623.73 1039
2624.21 1062
2624.70 1068
2625.18 1086
2625.66 1126
2626.15 1080
2626.63 1078
2627.11 1137
2627.60 1140
2628.08 1088
2628.56 1078
2629.05 1162
2629.53 1210
2630.01 1266
2630.50 1367
2630.98 1274
2631.46 1307
2631.95 1213
2632.43 1296
2632.91 1231
2633.40 1013
2633.88 1140
2634.36 1227
2634.85 1137
2635.33 1015
2635.82 1129
2636.30 1184
2636.78 1060
2637.27 1030
2637.75 1033
2638.24 1036
2638.72 1074
2639.20 1107
2639.69 966
2640.17 957
2640.66 977
2641.14 1018
2641.63 1111
2642.11 1004
2642.60 1004
2643.08 994
2643.56 1089
2644.05 1014
2644.53 1034
2645.02 993
2645.50 931
2645.99 879
2646.47 966
2646.96 921
2647.44 873
2647.93 1113
2648.41 1071
2648.90 1062
2649.38 1079
2649.87 1133
2650.35 1218
2650.84 1058
2651.32 1038
2651.81 1101
2652.30 1077
2652.78 1030
2653.27 1049
2653.75 1024
2654.24 1114
2654.72 1096
2655.21 1145
2655.69 1037
2656.18 993
2656.67 1072
2657.15 1080
2657.64 1056
2658.12 1016
2658.61 992
2659.10 964
2659.58 1028
2660.07 1020
2660.55 1027
2661.04 996
2661.53 888
2662.01 982
2662.50 1016
2662.99 1019
2663.47 1020
2663.96 1000
2664.44 1113
2664.93 1254
2665.42 1031
2665.90 994
2666.39 955
2666.88 1000
2667.36 1067
2667.85 1147
2668.34 1066
2668.83 1077
2669.31 1028
2669.80 1074
2670.29 1143
2670.77 1196
2671.26 1164
2671.75 1262
2672.24 1395
2672.72 1386
2673.21 1370
2673.70 1362
2674.18 1509
2674.67 1405
2675.16 1239
2675.65 1457
2676.13 1556
2676.62 1497
2677.11 1507
2677.60 1304
2678.09 1294
2678.57 1323
2679.06 1187
2679.55 1078
2680.04 1073
2680.53 1034
2681.01 1076
2681.50 1010
2681.99 991
2682.48 986
2682.97 1026
2683.45 1040
2683.94 1031
2684.43 995
2684.92 1064
2685.41 1078
2685.90 1099
2686.38 1027
2686.87 972
2687.36 1055
2687.85 1094
2688.34 1075
2688.83 1035
2689.32 1048
2689.81 1071
2690.29 1089
2690.78 989
2691.27 1018
2691.76 1001
2692.25 1148
2692.74 1092
2693.23 1043
2693.72 1054
2694.21 1050
2694.70 1078
2695.19 1101
2695.68 1052
2696.16 1098
2696.65 1003
2697.14 1126
2697.63 1106
2698.12 1049
2698.61 973
2699.10 998
2699.59 992
2700.08 1077
2700.57 1120
2701.06 1179
2701.55 1045
2702.04 998
2702.53 1118
2703.02 1134
2703.51 1079
2704.00 1064
2704.49 1008
2704.98 909
2705.47 1031
2705.96 1166
2706.45 981
2706.94 1095
2707.43 1081
2707.92 1052
2708.41 1072
2708.91 1097
2709.40 1063
2709.89 948
2710.38 991
2710.87 972
2711.36 970
2711.85 1088
2712.34 1042
2712.83 1077
2713.32 1065
2713.81 1019
2714.30 934
2714.80 991
2715.29 969
2715.78 1017
2716.27 910
2716.76 955
2717.25 924
2717.74 929
2718.23 999
2718.73 962
2719.22 1009
2719.71 1046
2720.20 1014
2720.69 1008
2721.18 1076
2721.68 1080
2722.17 1255
2722.66 1145
2723.15 1144
2723.64 1169
2724.14 1160
2724.63 1167
2725.12 1218
2725.61 1295
2726.10 1163
2726.60 1106
2727.09 1074
2727.58 1010
2728.07 948
2728.56 955
2729.06 950
2729.55 1004
2730.04 1040
2730.53 1096
2731.03 1000
2731.52 1108
2732.01 1157
2732.51 1061
2733.00 1028
2733.49 1050
2733.98 1094
2734.48 996
2734.97 959
2735.46 998
2735.96 1021
2736.45 1027
2736.94 1031
2737.43 1095
2737.93 1148
2738.42 1128
2738.91 1195
2739.41 1077
2739.90 1067
2740.39 1093
2740.89 1105
2741.38 1166
2741.88 1056
2742.37 1021
2742.86 1095
2743.36 1204
2743.85 939
2744.34 898
2744.84 980
2745.33 1105
2745.83 1004
2746.32 1061
2746.81 1107
2747.31 1119
2747.80 1217
2748.30 1129
2748.79 1126
2749.28 986
2749.78 1011
2750.27 1085
2750.77 1046
2751.26 1056
2751.76 953
2752.25 900
2752.74 961
2753.24 925
2753.73 1002
2754.23 1007
2754.72 1141
2755.22 1094
2755.71 1088
2756.21 1110
2756.70 1051
2757.20 977
2757.69 1041
2758.19 1014
2758.68 986
2759.18 966
2759.67 954
2760.17 912
2760.66 955
2761.16 1004
2761.65 984
2762.15 1017
2762.64 959
2763.14 1013
2763.64 1019
2764.13 1067
2764.63 1036
2765.12 1041
2765.62 930
2766.11 884
2766.61 940
2767.11 994
2767.60 994
2768.10 1050
2768.59 1064
2769.09 959
2769.59 1005
2770.08 1021
2770.58 966
2771.07 904
2771.57 1076
2772.07 1174
2772.56 1022
2773.06 962
2773.56 1102
2774.05 1171
2774.55 1184
2775.04 1215
2775.54 1419
2776.04 1374
2776.53 1421
2777.03 1340
2777.53 1354
2778.03 1210
2778.52 1232
2779.02 1293
2779.52 1286
2780.01 1246
2780.51 1251
2781.01 1147
2781.50 998
2782.00 1060
2782.50 1042
2783.00 1116
2783.49 1058
2783.99 1030
2784.49 1035
2784.99 975
2785.48 1029
2785.98 1062
2786.48 926
2786.98 892
2787.47 896
2787.97 979
2788.47 937
2788.97 967
2789.46 1032
2789.96 992
2790.46 1135
2790.96 1151
2791.46 1032
2791.95 947
2792.45 966
2792.95 1080
2793.45 1078
2793.95 1148
2794.44 1117
2794.94 1054
2795.44 987
2795.94 1080
2796.44 1134
2796.94 1252
2797.44 1227
2797.93 1118
2798.43 1210
2798.93 1229
2799.43 1271
2799.93 1243
2800.43 1187
2800.93 1086
2801.43 1084
2801.92 1055
2802.42 1101
2802.92 1195
2803.42 937
2803.92 1163
2804.42 1256
2804.92 1183
2805.42 1174
2805.92 1184
2806.42 1088
2806.92 1079
2807.42 1268
2807.91 1257
2808.41 1253
2808.91 1285
2809.41 1219
2809.91 1297
2810.41 1171
2810.91 1170
2811.41 1192
2811.91 1154
2812.41 1148
2812.91 1026
2813.41 1034
2813.91 1106
2814.41 1112
2814.91 963
2815.41 1027
2815.91 1086
2816.41 1206
2816.91 1202
2817.41 1062
2817.91 1026
2818.41 904
2818.91 1094
2819.42 1100
2819.92 1084
2820.42 1099
2820.92 975
2821.42 1031
2821.92 1109
2822.42 1127
2822.92 1061
2823.42 1037
2823.92 1115
2824.42 1049
2824.92 1034
2825.42 1102
2825.93 1015
2826.43 923
2826.93 931
2827.43 1068
2827.93 1029
2828.43 1080
2828.93 1033
2829.43 1048
2829.94 1033
2830.44 1046
2830.94 1076
2831.44 1035
2831.94 999
2832.44 983
2832.95 977
2833.45 1171
2833.95 1076
2834.45 973
2834.95 1004
2835.45 1067
2835.96 1093
2836.46 968
2836.96 1099
2837.46 1163
2837.97 1014
2838.47 1073
2838.97 1193
2839.47 1131
2839.97 985
2840.48 1086
2840.98 1035
2841.48 1059
2841.98 1068
2842.49 1053
2842.99 1035
2843.49 1001
2843.99 992
2844.50 1047
2845.00 1127
2845.50 1001
2846.01 1028
2846.51 1054
2847.01 987
2847.51 996
2848.02 1007
2848.52 1094
2849.02 1163
2849.53 1031
2850.03 1071
2850.53 981
2851.04 1046
2851.54 1010
2852.04 975
2852.55 943
2853.05 912
2853.55 927
2854.06 1105
2854.56 940
2855.06 990
2855.57 982
2856.07 1088
2856.58 1117
2857.08 1058
2857.58 1058
2858.09 1001
2858.59 1198
2859.10 1158
2859.60 1009
2860.10 1076
2860.61 1009
2861.11 979
2861.62 1000
2862.12 1036
2862.62 945
2863.13 1013
2863.63 1127
2864.14 990
2864.64 1066
2865.15 923
2865.65 834
2866.16 980
2866.66 1056
2867.17 1005
2867.67 990
2868.18 1026
2868.68 962
2869.19 984
2869.69 1154
2870.20 1206
2870.70 1237
2871.21 1282
2871.71 1279
2872.22 1207
2872.72 1131
2873.23 1314
2873.73 1263
2874.24 1201
2874.74 1326
2875.25 1239
2875.75 1199
2876.26 1155
2876.76 1155
2877.27 1084
2877.78 1058
2878.28 1071
2878.79 1077
2879.29 1114
2879.80 1073
2880.30 1107
2880.81 1126
2881.32 1049
2881.82 950
2882.33 1020
2882.83 1031
2883.34 1183
2883.85 1043
2884.35 1173
2884.86 1059
2885.37 1118
2885.87 1231
2886.38 1129
2886.88 1146
2887.39 1215
2887.90 1246
2888.40 1302
2888.91 1134
2889.42 1248
2889.92 1219
2890.43 1286
2890.94 1400
2891.45 1262
2891.95 1147
2892.46 1172
2892.97 1261
2893.47 1269
2893.98 1286
2894.49 1340
2894.99 1603
2895.50 1581
2896.01 1770
2896.52 1735
2897.02 1667
2897.53 1574
2898.04 1475
2898.55 1366
2899.05 1278
2899.56 1324
2900.07 1275
2900.58 1158
2901.08 1094
2901.59 1145
2902.10 1130
2902.61 1240
2903.12 1165
2903.62 1155
2904.13 1157
2904.64 1269
2905.15 1204
2905.66 1204
2906.16 1157
2906.67 1181
2907.18 1191
2907.69 1040
2908.20 1318
2908.71 1222
2909.21 1077
2909.72 1013
2910.23 1144
2910.74 932
2911.25 988
2911.76 902
2912.26 1027
2912.77 1080
2913.28 1038
2913.79 979
2914.30 1025
2914.81 1098
2915.32 1195
2915.83 1134
2916.34 973
2916.85 880
2917.35 1038
2917.86 1023
2918.37 1010
2918.88 1040
2919.39 1060
2919.90 979
2920.41 1059
2920.92 1013
2921.43 985
2921.94 1019
2922.45 1143
2922.96 1096
2923.47 1142
2923.98 1176
2924.49 1214
2925.00 1141
2925.51 1231
2926.02 1154
2926.53 1180
2927.04 1223
2927.55 1173
2928.06 1139
2928.57 1061
2929.08 1081
2929.59 1024
2930.10 979
2930.61 1095
2931.12 1037
2931.63 1026
2932.14 983
2932.65 989
2933.16 1020
2933.67 974
2934.18 1056
2934.69 1130
2935.20 1096
2935.71 1116
2936.22 962
2936.73 894
2937.25 975
2937.76 1093
2938.27 1080
2938.78 989
2939.29 1159
2939.80 974
2940.31 985
2940.82 1192
2941.33 1061
2941.85 1023
2942.36 1056
2942.87 1118
2943.38 1122
2943.89 945
2944.40 1013
2944.91 985
2945.43 1045
2945.94 1133
2946.45 1108
2946.96 1095
2947.47 1086
2947.98 1187
2948.50 1074
2949.01 1002
2949.52 896
2950.03 899
2950.54 972
2951.06 878
2951.57 1015
2952.08 1058
2952.59 997
2953.10 1014
2953.62 897
2954.13 909
2954.64 1001
2955.15 1050
2955.67 1020
2956.18 954
2956.69 1111
2957.20 1230
2957.72 1029
2958.23 1031
2958.74 1154
2959.25 1149
2959.77 1035
2960.28 1017
2960.79 1062
2961.31 1170
2961.82 1042
2962.33 1095
2962.85 1124
2963.36 1135
2963.87 1198
2964.39 1122
2964.90 1067
2965.41 1183
2965.93 1006
2966.44 1011
2966.95 1146
2967.47 1088
2967.98 1053
2968.49 1041
2969.01 1104
2969.52 1165
2970.03 1089
2970.55 1028
2971.06 1115
2971.58 1160
2972.09 1088
2972.60 1220
2973.12 1077
2973.63 1085
2974.15 1053
2974.66 1145
2975.17 1047
2975.69 1127
2976.20 1241
2976.72 1244
2977.23 1167
2977.74 1166
2978.26 1123
2978.77 1106
2979.29 1291
2979.80 1138
2980.32 1063
2980.83 1198
2981.35 1220
2981.86 1235
2982.38 1228
2982.89 1361
2983.41 1351
2983.92 1448
2984.44 1500
2984.95 1530
2985.47 1477
2985.98 1348
2986.50 1443
2987.01 1379
2987.53 1313
2988.04 1374
2988.56 1540
2989.07 1638
2989.59 1557
2990.10 1553
2990.62 1556
2991.13 1764
2991.65 1687
2992.17 1492
2992.68 1619
2993.20 1711
2993.71 1590
2994.23 1629
2994.74 1577
2995.26 1692
2995.78 1873
2996.29 1755
2996.81 1947
2997.32 1970
2997.84 2008
2998.36 1940
2998.87 2094
2999.39 2228
2999.91 2342
3000.42 2534
3000.94 2709
3001.45 2913
3001.97 3595
3002.49 4160
3003.00 5024
3003.52 5483
3004.04 6307
3004.55 6326
3005.07 6561
3005.59 6893
3006.10 6892
3006.62 6170
3007.14 5587
3007.66 4548
3008.17 4140
3008.69 3518
3009.21 2925
3009.72 2622
3010.24 2236
3010.76 1933
3011.28 1900
3011.79 1865
3012.31 1839
3012.83 1700
3013.35 1634
3013.86 1547
3014.38 1589
3014.90 1562
3015.42 1521
3015.93 1676
3016.45 1636
3016.97 1640
3017.49 1663
3018.00 1667
3018.52 1600
3019.04 1575
3019.56 1455
3020.08 1678
3020.59 1687
3021.11 1737
3021.63 1647
3022.15 1732
3022.67 1807
3023.19 1883
3023.70 1624
3024.22 1693
3024.74 1574
3025.26 1518
3025.78 1450
3026.30 1555
3026.81 1508
3027.33 1403
3027.85 1504
3028.37 1412
3028.89 1237
3029.41 1336
3029.93 1278
3030.45 1246
3030.97 1203
3031.48 1224
3032.00 1227
3032.52 1329
3033.04 1387
3033.56 1402
3034.08 1316
3034.60 1402
3035.12 1439
3035.64 1408
3036.16 1399
3036.68 1384
3037.20 1435
3037.72 1192
3038.24 1092
3038.76 1233
3039.27 1420
3039.79 1297
3040.31 1246
3040.83 1226
3041.35 1319
3041.87 1211
3042.39 1165
3042.91 1092
3043.43 1144
3043.95 1318
3044.47 1260
3044.99 1191
3045.51 1168
3046.03 1326
3046.56 1223
3047.08 1176
3047.60 1342
3048.12 1319
3048.64 1280
3049.16 1214
3049.68 1205
3050.20 1172
3050.72 1171
3051.24 1186
3051.76 1106
3052.28 1297
3052.80 1204
3053.32 1233
3053.84 1087
3054.37 1163
3054.89 1157
3055.41 1150
3055.93 1100
3056.45 1108
3056.97 1136
3057.49 1390
3058.01 1255
3058.53 1170
3059.06 1242
3059.58 1237
3060.10 1267
3060.62 1188
3061.14 1161
3061.66 1154
3062.19 1181
3062.71 1288
3063.23 1257
3063.75 1328
3064.27 1264
3064.79 1351
3065.32 1324
3065.84 1339
3066.36 1325
3066.88 1279
3067.40 1331
3067.93 1231
3068.45 1428
3068.97 1313
3069.49 1325
3070.02 1283
3070.54 1314
3071.06 1331
3071.58 1306
3072.10 1279
3072.63 1240
3073.15 1320
3073.67 1404
3074.20 1342
3074.72 1395
3075.24 1383
3075.76 1343
3076.29 1306
3076.81 1553
3077.33 1565
3077.86 1482
3078.38 1543
3078.90 1696
3079.42 1631
3079.95 1834
3080.47 1944
3080.99 2077
3081.52 1996
3082.04 1947
3082.56 1781
3083.09 1828
3083.61 1973
3084.13 2016
3084.66 1985
3085.18 1887
3085.71 1722
3086.23 1788
3086.75 1827
3087.28 1862
3087.80 1795
3088.32 1790
3088.85 1787
3089.37 1741
3089.90 1826
3090.42 1686
3090.94 1687
3091.47 1689
3091.99 1727
3092.52 1674
3093.04 1724
3093.57 1940
3094.09 2037
3094.61 1950
3095.14 2176
3095.66 2088
3096.19 1852
3096.71 1946
3097.24 2117
3097.76 2011
3098.29 2183
3098.81 2665
3099.34 3174
3099.86 4295
3100.39 5008
3100.91 6201
3101.44 7456
3101.96 8294
3102.49 9662
3103.01 11323
3103.54 11660
3104.06 11477
3104.59 11120
3105.11 10661
3105.64 9167
3106.16 7659
3106.69 6397
3107.21 5187
3107.74 4334
3108.26 3559
3108.79 3628
3109.32 3270
3109.84 3139
3110.37 3440
3110.89 3407
3111.42 3410
3111.94 3377
3112.47 3151
3113.00 2874
3113.52 2740
3114.05 2607
3114.57 2352
3115.10 2238
3115.63 2231
3116.15 2209
3116.68 1879
3117.21 1908
3117.73 1888
3118.26 1796
3118.78 1819
3119.31 1759
3119.84 1877
3120.36 1839
3120.89 2022
3121.42 1976
3121.94 1968
3122.47 1812
3123.00 1883
3123.52 2066
3124.05 1782
3124.58 1831
3125.11 1893
3125.63 1694
3126.16 1732
3126.69 1666
3127.21 1578
3127.74 1539
3128.27 1568
3128.80 1578
3129.32 1495
3129.85 1430
3130.38 1258
3130.91 1385
3131.43 1447
3131.96 1523
3132.49 1443
3133.02 1287
3133.54 1227
3134.07 1279
3134.60 1338
3135.13 1363
3135.65 1256
3136.18 1313
3136.71 1250
3137.24 1303
3137.77 1211
3138.29 1247
3138.82 1223
3139.35 1165
3139.88 1226
3140.41 1226
3140.94 1373
3141.46 1422
3141.99 1345
3142.52 1283
3143.05 1380
3143.58 1424
3144.11 1544
3144.64 1293
3145.16 1304
3145.69 1325
3146.22 1194
3146.75 1327
3147.28 1431
3147.81 1531
3148.34 1480
3148.87 1438
3149.40 1378
3149.92 1439
3150.45 1414
3150.98 1538
3151.51 1626
3152.04 1593
3152.57 1504
3153.10 1486
3153.63 1418
3154.16 1505
3154.69 1727
3155.22 1856
3155.75 1785
3156.28 1733
3156.81 1691
3157.34 1820
3157.87 2002
3158.40 1951
3158.93 1796
3159.46 1747
3159.99 1822
3160.52 1601
3161.05 1545
3161.58 1497
3162.11 1423
3162.64 1383
3163.17 1440
3163.70 1433
3164.23 1290
3164.76 1132
3165.29 1141
3165.82 1195
3166.35 1243
3166.88 1270
3167.41 1259
3167.94 1237
3168.47 1219
3169.00 1287
3169.53 1254
3170.06 1224
3170.59 1258
3171.12 1371
3171.65 1446
3172.19 1256
3172.72 1408
3173.25 1586
3173.78 1517
3174.31 1497
3174.84 1567
3175.37 1591
3175.90 1616
3176.44 1592
3176.97 1601
3177.50 1653
3178.03 1372
3178.56 1330
3179.09 1360
3179.62 1333
3180.16 1277
3180.69 1271
3181.22 1296
3181.75 1388
3182.28 1183
3182.81 1163
3183.35 1111
3183.88 1262
3184.41 1249
3184.94 1130
3185.47 1145
3186.01 1105
3186.54 1272
3187.07 1197
3187.60 1068
3188.14 1136
3188.67 1238
3189.20 1253
3189.73 1106
3190.26 1066
3190.80 1120
3191.33 1228
3191.86 1235
3192.39 1093
3192.93 1201
3193.46 1130
3193.99 1210
3194.53 1180
3195.06 1188
3195.59 1300
3196.12 1183
3196.66 1242
3197.19 1361
3197.72 1185
3198.26 1337
3198.79 1396
3199.32 1264
3199.86 1210
3200.39 1221
3200.92 1225
3201.46 1388
3201.99 1300
3202.52 1345
3203.06 1323
3203.59 1295
3204.12 1404
3204.66 1366
3205.19 1241
3205.73 1316
3206.26 1332
3206.79 1238
3207.33 1369
3207.86 1357
3208.39 1503
3208.93 1616
3209.46 1232
3210.00 1308
3210.53 1554
3211.07 1436
3211.60 1289
3212.13 1326
3212.67 1261
3213.20 1315
3213.74 1396
3214.27 1494
3214.81 1452
3215.34 1323
3215.88 1224
3216.41 1336
3216.94 1342
3217.48 1326
3218.01 1287
3218.55 1228
3219.08 1207
3219.62 1158
3220.15 1166
3220.69 1172
3221.22 1111
3221.76 1132
3222.29 1347
3222.83 1236
3223.36 1243
3223.90 1268
3224.43 1402
3224.97 1390
3225.51 1385
3226.04 1313
3226.58 1423
3227.11 1491
3227.65 1338
3228.18 1366
3228.72 1447
3229.25 1455
3229.79 1379
3230.33 1397
3230.86 1210
3231.40 1230
3231.93 1246
3232.47 1160
3233.01 1303
3233.54 1270
3234.08 1348
3234.61 1452
3235.15 1457
3235.69 1581
3236.22 1470
3236.76 1573
3237.30 1566
3237.83 1563
3238.37 1424
3238.91 1572
3239.44 1698
3239.98 1547
3240.51 1389
3241.05 1546
3241.59 1719
3242.13 1685
3242.66 1572
3243.20 1631
3243.74 1604
3244.27 1666
3244.81 1774
3245.35 1863
3245.88 1780
3246.42 1666
3246.96 1709
3247.50 1620
3248.03 1861
3248.57 1771
3249.11 1930
3249.64 1618
3250.18 1762
3250.72 1748
3251.26 1633
3251.79 1745
3252.33 1641
3252.87 1753
3253.41 1738
3253.95 1763
3254.48 1893
3255.02 1774
3255.56 1932
3256.10 1999
3256.64 2032
3257.17 2013
3257.71 2033
3258.25 2409
3258.79 2668
3259.33 2559
3259.86 2992
3260.40 3451
3260.94 3895
3261.48 4346
3262.02 4153
3262.56 4609
3263.09 5053
3263.63 5389
3264.17 5920
3264.71 6662
3265.25 7155
3265.79 7388
3266.33 7881
3266.87 8323
3267.40 8448
3267.94 8666
3268.48 7889
3269.02 7160
3269.56 6735
3270.10 5907
3270.64 4983
3271.18 4225
3271.72 3475
3272.26 3160
3272.80 2702
3273.33 2425
3273.87 2531
3274.41 2294
3274.95 2300
3275.49 2205
3276.03 2283
3276.57 2293
3277.11 2403
3277.65 2274
3278.19 2202
3278.73 2176
3279.27 2052
3279.81 2182
3280.35 2250
3280.89 2188
3281.43 2193
3281.97 2177
3282.51 1992
3283.05 2150
3283.59 2143
3284.13 2185
3284.67 2244
3285.21 2356
3285.75 2456
3286.29 2401
3286.83 2633
3287.37 2686
3287.91 2639
3288.45 2435
3289.00 2384
3289.54 2516
3290.08 2508
3290.62 2592
3291.16 2444
3291.70 2527
3292.24 2840
3292.78 3080
3293.32 3385
3293.86 3399
3294.40 3501
3294.95 3879
3295.49 4284
3296.03 4408
3296.57 4377
3297.11 4285
3297.65 4198
3298.19 3950
3298.74 3740
3299.28 3462
3299.82 2982
3300.36 2797
3300.90 2594
3301.44 2574
3301.98 2425
3302.53 2349
3303.07 2072
3303.61 1838
3304.15 2024
3304.69 2233
3305.24 2256
3305.78 2145
3306.32 2154
3306.86 2143
3307.40 2184
3307.95 1997
3308.49 1948
3309.03 1942
3309.57 1963
3310.12 1789
3310.66 1809
3311.20 1764
3311.74 2117
3312.29 2181
3312.83 2108
3313.37 2129
3313.91 2141
3314.46 2274
3315.00 2461
3315.54 2364
3316.09 2529
3316.63 2531
3317.17 2739
3317.71 2553
3318.26 2516
3318.80 2446
3319.34 2694
3319.89 2644
3320.43 2592
3320.97 2718
3321.52 2724
3322.06 2759
3322.60 2576
3323.15 2560
3323.69 2500
3324.23 2515
3324.78 2347
3325.32 2397
3325.86 2476
3326.41 2266
3326.95 2283
3327.50 2189
3328.04 2216
3328.58 2274
3329.13 2181
3329.67 2473
3330.22 2949
3330.76 3568
3331.30 4364
3331.85 5560
3332.39 7407
3332.94 9125
3333.48 11530
3334.03 13975
3334.57 16892
3335.11 19083
3335.66 20555
3336.20 22282
3336.75 22215
3337.29 21337
3337.84 20161
3338.38 18097
3338.93 15664
3339.47 13386
3340.02 10508
3340.56 9109
3341.11 7127
3341.65 5800
3342.20 4648
3342.74 3801
3343.29 3482
3343.83 3080
3344.38 2893
3344.92 2620
3345.47 2588
3346.01 2484
3346.56 2490
3347.10 2338
3347.65 2574
3348.19 2732
3348.74 2684
3349.29 2740
3349.83 2850
3350.38 3080
3350.92 3098
3351.47 3108
3352.01 3001
3352.56 3109
3353.11 3192
3353.65 3138
3354.20 2886
3354.74 2896
3355.29 2572
3355.84 2381
3356.38 2219
3356.93 2209
3357.47 2053
3358.02 1920
3358.57 1915
3359.11 1907
3359.66 1903
3360.21 1916
3360.75 1804
3361.30 1872
3361.85 1972
3362.39 1945
3362.94 2071
3363.49 2040
3364.03 1994
3364.58 2228
3365.13 2200
3365.67 2222
3366.22 2250
3366.77 1988
3367.31 1810
3367.86 1836
3368.41 2062
3368.96 1886
3369.50 1899
3370.05 2002
3370.60 2283
3371.15 2363
3371.69 2302
3372.24 2424
3372.79 2583
3373.34 2626
3373.88 2619
3374.43 2639
3374.98 2704
3375.53 2619
3376.07 2725
3376.62 2331
3377.17 2078
3377.72 1998
3378.27 2022
3378.81 1942
3379.36 1873
3379.91 1904
3380.46 1752
3381.01 1676
3381.55 1682
3382.10 1782
3382.65 1714
3383.20 1684
3383.75 1760
3384.30 1738
3384.84 1700
3385.39 1633
3385.94 1497
3386.49 1612
3387.04 1695
3387.59 1611
3388.14 1630
3388.69 1549
3389.23 1411
3389.78 1466
3390.33 1488
3390.88 1520
3391.43 1418
3391.98 1426
3392.53 1423
3393.08 1490
3393.63 1431
3394.18 1444
3394.72 1415
3395.27 1429
3395.82 1243
3396.37 1267
3396.92 1360
3397.47 1497
3398.02 1427
3398.57 1317
3399.12 1237
3399.67 1192
3400.22 1236
3400.77 1192
3401.32 1342
3401.87 1348
3402.42 1308
3402.97 1265
3403.52 1312
3404.07 1365
3404.62 1344
3405.17 1179
3405.72 1209
3406.27 1286
3406.82 1178
3407.37 1141
3407.92 1240
3408.47 1399
3409.02 1385
3409.57 1461
3410.12 1659
3410.67 1576
3411.22 1581
3411.78 1624
3412.33 1481
3412.88 1576
3413.43 1474
3413.98 1517
3414.53 1551
3415.08 1514
3415.63 1531
3416.18 1616
3416.73 1448
3417.28 1429
3417.84 1532
3418.39 1374
3418.94 1427
3419.49 1464
3420.04 1404
3420.59 1471
3421.14 1408
3421.69 1536
3422.25 1885
3422.80 1709
3423.35 1549
3423.90 1841
3424.45 1808
3425.00 1891
3425.56 1860
3426.11 1949
3426.66 1894
3427.21 1790
3427.76 1599
3428.32 1490
3428.87 1507
3429.42 1403
3429.97 1299
3430.52 1272
3431.08 1418
3431.63 1384
3432.18 1368
3432.73 1485
3433.29 1384
3433.84 1415
3434.39 1456
3434.94 1367
3435.50 1463
3436.05 1387
3436.60 1272
3437.15 1334
3437.71 1354
3438.26 1306
3438.81 1307
3439.37 1522
3439.92 1498
3440.47 1435
3441.02 1598
3441.58 1480
3442.13 1594
3442.68 1529
3443.24 1448
3443.79 1388
3444.34 1475
3444.90 1368
3445.45 1212
3446.00 1234
3446.56 1286
3447.11 1191
3447.66 1240
3448.22 1300
3448.77 1439
3449.33 1271
3449.88 1224
3450.43 1270
3450.99 1254
3451.54 1271
3452.09 1268
3452.65 1250
3453.20 1234
3453.76 1336
3454.31 1212
3454.86 1063
3455.42 1044
3455.97 1117
3456.53 1173
3457.08 1195
3457.64 1264
3458.19 1284
3458.75 1256
3459.30 1142
3459.85 1315
3460.41 1328
3460.96 1269
3461.52 1295
3462.07 1243
3462.63 1350
3463.18 1364
3463.74 1330
3464.29 1274
3464.85 1379
3465.40 1320
3465.96 1334
3466.51 1507
3467.07 1450
3467.62 1375
3468.18 1388
3468.73 1545
3469.29 1640
3469.84 1586
3470.40 1694
3470.95 1517
3471.51 1520
3472.07 1530
3472.62 1652
3473.18 1463
3473.73 1652
3474.29 1781
3474.84 1573
3475.40 1681
3475.96 1735
3476.51 1871
3477.07 1880
3477.62 1857
3478.18 1864
3478.74 1909
3479.29 2072
3479.85 2063
3480.40 2351
3480.96 2361
3481.52 2031
3482.07 2149
3482.63 1928
3483.19 1941
3483.74 2016
3484.30 2097
3484.86 2130
3485.41 2006
3485.97 1984
3486.53 1996
3487.08 2075
3487.64 2407
3488.20 3070
3488.75 3732
3489.31 4771
3489.87 4986
3490.42 5793
3490.98 6738
3491.54 7123
3492.09 8049
3492.65 8057
3493.21 7834
3493.77 7621
3494.32 7527
3494.88 6719
3495.44 6133
3496.00 6144
3496.55 6032
3497.11 6399
3497.67 6980
3498.23 7724
3498.78 7620
3499.34 7964
3499.90 8205
3500.46 8190
3501.01 7916
3501.57 7587
3502.13 6835
3502.69 6207
3503.25 5938
3503.80 5348
3504.36 4985
3504.92 4947
3505.48 4800
3506.04 4695
3506.60 4588
3507.15 4416
3507.71 4173
3508.27 4037
3508.83 3794
3509.39 3274
3509.95 3377
3510.50 3019
3511.06 2850
3511.62 2656
3512.18 2427
3512.74 2266
3513.30 2050
3513.86 2133
3514.42 1918
3514.98 2035
3515.53 2034
3516.09 2084
3516.65 2093
3517.21 1935
3517.77 1836
3518.33 1865
3518.89 1988
3519.45 2006
3520.01 1878
3520.57 1894
3521.13 1733
3521.69 1661
3522.25 1682
3522.81 1739
3523.36 1689
3523.92 1659
3524.48 1713
3525.04 1747
3525.60 1602
3526.16 1638
3526.72 1602
3527.28 1579
3527.84 1501
3528.40 1381
3528.96 1593
3529.52 1433
3530.08 1344
3530.64 1528
3531.20 1666
3531.76 1409
3532.32 1532
3532.89 1423
3533.45 1368
3534.01 1605
3534.57 1536
3535.13 1579
3535.69 1508
3536.25 1488
3536.81 1447
3537.37 1532
3537.93 1531
3538.49 1567
3539.05 1501
3539.61 1482
3540.17 1498
3540.74 1594
3541.30 1564
3541.86 1374
3542.42 1429
3542.98 1524
3543.54 1588
3544.10 1619
3544.66 1618
3545.22 1567
3545.79 1646
3546.35 1475
3546.91 1436
3547.47 1611
3548.03 1523
3548.59 1460
3549.16 1387
3549.72 1410
3550.28 1231
3550.84 1168
3551.40 1284
3551.96 1398
3552.53 1398
3553.09 1227
3553.65 1309
3554.21 1361
3554.77 1217
3555.34 1182
3555.90 1208
3556.46 1131
3557.02 1378
3557.59 1247
3558.15 1277
3558.71 1315
3559.27 1342
3559.84 1220
3560.40 1192
3560.96 1333
3561.52 1335
3562.09 1374
3562.65 1284
3563.21 1279
3563.77 1249
3564.34 1192
3564.90 1293
3565.46 1363
3566.03 1268
3566.59 1185
3567.15 1242
3567.72 1160
3568.28 1285
3568.84 1182
3569.41 1185
3569.97 1114
3570.53 1164
3571.10 1217
3571.66 1238
3572.22 1362
3572.79 1292
3573.35 1301
3573.91 1337
3574.48 1318
3575.04 1309
3575.60 1457
3576.17 1348
3576.73 1347
3577.30 1341
3577.86 1481
3578.42 1398
3578.99 1374
3579.55 1296
3580.12 1297
3580.68 1203
3581.24 1315
3581.81 1299
3582.37 1303
3582.94 1279
3583.50 1289
3584.07 1368
3584.63 1112
3585.20 1133
3585.76 1152
3586.32 1034
3586.89 1157
3587.45 1130
3588.02 1153
3588.58 1188
3589.15 1235
3589.71 1253
3590.28 1137
3590.84 1206
3591.41 1202
3591.97 1051
3592.54 1011
3593.10 1096
3593.67 1214
3594.23 1202
3594.80 1246
3595.36 1383
3595.93 1192
3596.50 1068
3597.06 1123
3597.63 1112
3598.19 1179
3598.76 1145
3599.32 1100
3599.89 1174
3600.45 1022
3601.02 1057
3601.59 1085
3602.15 1037
3602.72 1116
3603.28 1111
3603.85 1066
3604.42 1085
3604.98 1025
3605.55 1146
3606.11 1081
3606.68 991
3607.25 1021
3607.81 953
3608.38 1034
3608.95 981
3609.51 955
3610.08 1066
3610.65 1087
3611.21 966
3611.78 943
3612.35 1081
3612.91 1103
3613.48 1100
3614.05 1107
3614.61 1183
3615.18 1233
3615.75 1341
3616.31 1364
3616.88 1527
3617.45 1553
3618.01 1676
3618.58 1744
3619.15 1724
3619.72 1577
3620.28 1422
3620.85 1274
3621.42 1424
3621.99 1322
3622.55 1154
3623.12 1146
3623.69 1177
3624.26 1180
3624.82 1195
3625.39 1039
3625.96 955
3626.53 1013
3627.09 1135
3627.66 1048
3628.23 1180
3628.80 1085
3629.37 1042
3629.93 1144
3630.50 1144
3631.07 1110
3631.64 1116
3632.21 1065
3632.77 1089
3633.34 1004
3633.91 1076
3634.48 1099
3635.05 1078
3635.62 1114
3636.19 1032
3636.75 1000
3637.32 1131
3637.89 1058
3638.46 1037
3639.03 1175
3639.60 1154
3640.17 1285
3640.73 1415
3641.30 1481
3641.87 1513
3642.44 1553
3643.01 1529
3643.58 1499
3644.15 1409
3644.72 1400
3645.29 1326
3645.86 1191
3646.43 1156
3647.00 1211
3647.57 1359
3648.13 1312
3648.70 1233
3649.27 1248
3649.84 1266
3650.41 1308
3650.98 1368
3651.55 1404
3652.12 1410
3652.69 1457
3653.26 1426
3653.83 1467
3654.40 1450
3654.97 1317
3655.54 1235
3656.11 1352
3656.68 1476
3657.25 1319
3657.82 1385
3658.39 1417
3658.96 1312
3659.53 1380
3660.10 1371
3660.67 1329
3661.24 1464
3661.82 1412
3662.39 1346
3662.96 1369
3663.53 1547
3664.10 1708
3664.67 1724
3665.24 1615
3665.81 1739
3666.38 1955
3666.95 1873
3667.52 2029
3668.09 1709
3668.67 1594
3669.24 1548
3669.81 1659
3670.38 1483
3670.95 1428
3671.52 1234
3672.09 1290
3672.66 1355
3673.24 1288
3673.81 1346
3674.38 1338
3674.95 1177
3675.52 1215
3676.09 1249
3676.66 1294
3677.24 1204
3677.81 1176
3678.38 1169
3678.95 1234
3679.52 1311
3680.10 1240
3680.67 1060
3681.24 1044
3681.81 1211
3682.38 1257
3682.96 1146
3683.53 1148
3684.10 1118
3684.67 1210
3685.25 1181
3685.82 1187
3686.39 1182
3686.96 1255
3687.54 1444
3688.11 1392
3688.68 1315
3689.25 1434
3689.83 1673
3690.40 1694
3690.97 1662
3691.54 1536
3692.12 1411
3692.69 1347
3693.26 1260
3693.84 1209
3694.41 1215
3694.98 1138
3695.56 1206
3696.13 1225
3696.70 1210
3697.28 1192
3697.85 1120
3698.42 1223
3699.00 1359
3699.57 1261
3700.14 1331
3700.72 1199
3701.29 1190
3701.86 1193
3702.44 1226
3703.01 1186
3703.58 1181
3704.16 1082
3704.73 1121
3705.31 1219
3705.88 1137
3706.45 1225
3707.03 1216
3707.60 1342
3708.18 1218
3708.75 1298
3709.33 1320
3709.90 1175
3710.47 1218
3711.05 1132
3711.62 1078
3712.20 1109
3712.77 1197
3713.35 1205
3713.92 1024
3714.50 1106
3715.07 1210
3715.64 1143
3716.22 1074
3716.79 1026
3717.37 1102
3717.94 1126
3718.52 1125
3719.09 1063
3719.67 1044
3720.24 1018
3720.82 1020
3721.39 1045
3721.97 1000
3722.54 1014
3723.12 1058
3723.70 1054
3724.27 1006
3724.85 957
3725.42 992
3726.00 1008
3726.57 927
3727.15 970
3727.72 928
3728.30 1046
3728.88 1094
3729.45 1064
3730.03 1160
3730.60 1104
3731.18 1272
3731.75 1220
3732.33 1227
3732.91 1369
3733.48 1275
3734.06 1257
3734.64 1330
3735.21 1228
3735.79 1170
3736.36 1232
3736.94 1215
3737.52 1112
3738.09 1076
3738.67 1090
3739.25 1112
3739.82 1125
3740.40 1111
3740.98 1148
3741.55 1047
3742.13 1054
3742.71 1070
3743.28 971
3743.86 1078
3744.44 1145
3745.01 1089
3745.59 1120
3746.17 1093
3746.75 1113
3747.32 1105
3747.90 1018
3748.48 900
3749.05 939
3749.63 1001
3750.21 1156
3750.79 1046
3751.36 984
3751.94 952
3752.52 990
3753.10 966
3753.67 931
3754.25 995
3754.83 1074
3755.41 808
3755.99 912
3756.56 1083
3757.14 1035
3757.72 978
3758.30 1063
3758.88 996
3759.45 922
3760.03 972
3760.61 1172
3761.19 1076
3761.77 980
3762.35 1000
3762.92 961
3763.50 1096
3764.08 1012
3764.66 928
3765.24 1005
3765.82 964
3766.39 972
3766.97 928
3767.55 967
3768.13 1091
3768.71 1211
3769.29 1157
3769.87 1114
3770.45 1188
3771.03 1166
3771.60 1154
3772.18 1171
3772.76 1251
3773.34 1303
3773.92 1240
3774.50 1160
3775.08 1039
3775.66 995
3776.24 1034
3776.82 1070
3777.40 1146
3777.98 1028
3778.56 1032
3779.14 1196
3779.72 1166
3780.30 988
3780.88 899
3781.46 1028
3782.04 1038
3782.61 1036
3783.19 1094
3783.77 987
3784.35 1075
3784.93 1044
3785.52 1004
3786.10 1023
3786.68 1163
3787.26 1051
3787.84 1024
3788.42 1139
3789.00 1180
3789.58 1101
3790.16 1103
3790.74 1057
3791.32 1043
3791.90 1160
3792.48 1126
3793.06 1117
3793.64 1219
3794.22 1128
3794.80 1062
3795.38 1061
3795.96 1168
3796.55 1184
3797.13 1208
3797.71 1005
3798.29 1165
3798.87 1244
3799.45 1280
3800.03 1231
3800.61 1294
3801.19 1424
3801.78 1483
3802.36 1523
3802.94 1408
3803.52 1356
3804.10 1432
3804.68 1346
3805.27 1544
3805.85 1340
3806.43 1367
3807.01 1334
3807.59 1385
3808.17 1389
3808.76 1332
3809.34 1487
3809.92 1564
3810.50 1505
3811.08 1467
3811.67 1403
3812.25 1430
3812.83 1468
3813.41 1615
3814.00 1554
3814.58 1591
3815.16 1540
3815.74 1554
3816.32 1532
3816.91 1689
3817.49 1524
3818.07 1428
3818.66 1478
3819.24 1236
3819.82 1124
3820.40 1152
3820.99 1179
3821.57 1120
3822.15 1121
3822.73 1030
3823.32 1137
3823.90 1181
3824.48 1047
3825.07 1162
3825.65 1259
3826.23 1073
3826.82 1189
3827.40 1196
3827.98 1081
3828.57 1152
3829.15 1170
3829.73 1092
3830.32 974
3830.90 1030
3831.48 1010
3832.07 1115
3832.65 996
3833.24 1044
3833.82 1040
3834.40 1003
3834.99 1019
3835.57 914
3836.16 864
3836.74 951
3837.32 961
3837.91 1031
3838.49 926
3839.08 926
3839.66 946
3840.24 997
3840.83 928
3841.41 976
3842.00 1043
3842.58 893
3843.17 920
3843.75 952
3844.34 834
3844.92 913
3845.51 1048
3846.09 894
3846.67 970
3847.26 927
3847.84 928
3848.43 953
3849.01 977
3849.60 963
3850.18 1039
3850.77 1078
3851.35 984
3851.94 927
3852.53 971
3853.11 985
3853.70 956
3854.28 912
3854.87 861
3855.45 1022
3856.04 1051
3856.62 1020
3857.21 995
3857.79 1161
3858.38 1138
3858.97 1200
3859.55 1215
3860.14 1218
3860.72 1333
3861.31 1495
3861.90 1403
3862.48 1366
3863.07 1448
3863.65 1263
3864.24 1444
3864.83 1453
3865.41 1222
3866.00 1257
3866.58 1177
3867.17 1129
3867.76 1062
3868.34 925
3868.93 959
3869.52 1028
3870.10 988
3870.69 1003
3871.28 1051
3871.86 1093
3872.45 1049
3873.04 1037
3873.62 1038
3874.21 1146
3874.80 1223
3875.38 1049
3875.97 1003
3876.56 1031
3877.15 992
3877.73 990
3878.32 990
3878.91 992
3879.49 910
3880.08 1012
3880.67 1089
3881.26 1118
3881.84 1006
3882.43 971
3883.02 874
3883.61 910
3884.19 863
3884.78 951
3885.37 931
3885.96 970
3886.55 1042
3887.13 1130
3887.72 1055
3888.31 997
3888.90 1108
3889.49 994
3890.07 1127
3890.66 1077
3891.25 1098
3891.84 1121
3892.43 1089
3893.01 1036
3893.60 1048
3894.19 1114
3894.78 1087
3895.37 1111
3895.96 1062
3896.55 1070
3897.13 1030
3897.72 1043
3898.31 1040
3898.90 988
3899.49 972
3900.08 1051
3900.67 1063
3901.26 1109
3901.84 965
3902.43 842
3903.02 1019
3903.61 1082
3904.20 965
3904.79 1031
3905.38 1038
3905.97 1016
3906.56 1099
3907.15 1129
3907.74 1119
3908.33 1182
3908.92 1208
3909.50 1068
3910.09 1024
3910.68 1023
3911.27 1004
3911.86 1010
3912.45 1004
3913.04 873
3913.63 930
3914.22 938
3914.81 977
3915.40 962
3915.99 1038
3916.58 1096
3917.17 1043
3917.76 994
3918.35 1021
3918.94 1031
3919.53 1003
3920.12 1027
3920.72 1050
3921.31 956
3921.90 937
3922.49 849
3923.08 863
3923.67 1008
3924.26 920
3924.85 918
3925.44 799
3926.03 867
3926.62 824
3927.21 880
3927.80 748
3928.39 839
3928.99 807
3929.58 863
3930.17 866
3930.76 899
3931.35 876
3931.94 860
3932.53 849
3933.12 708
3933.72 799
3934.31 725
3934.90 881
3935.49 870
3936.08 801
3936.67 811
3937.26 824
3937.86 925
3938.45 972
3939.04 953
3939.63 1035
3940.22 928
3940.82 1018
3941.41 1031
3942.00 973
3942.59 1075
3943.18 947
3943.78 884
3944.37 918
3944.96 911
3945.55 897
3946.14 952
3946.74 952
3947.33 921
3947.92 838
3948.51 912
3949.11 1030
3949.70 1037
3950.29 996
3950.88 1003
3951.48 950
3952.07 988
3952.66 1106
3953.26 992
3953.85 1074
3954.44 1032
3955.03 985
3955.63 989
3956.22 1105
3956.81 1055
3957.41 1134
3958.00 944
3958.59 995
3959.19 1026
3959.78 1130
3960.37 1052
3960.97 1100
3961.56 1068
3962.15 960
3962.75 1064
3963.34 1020
3963.93 1102
3964.53 1057
3965.12 973
3965.72 1166
3966.31 1339
3966.90 1235
3967.50 1196
3968.09 1172
3968.69 1098
3969.28 979
3969.87 944
3970.47 1053
3971.06 1010
3971.66 1010
3972.25 985
3972.85 1055
3973.44 1007
3974.03 1106
3974.63 1124
3975.22 1181
3975.82 1330
3976.41 1245
3977.01 1223
3977.60 1170
3978.20 1132
3978.79 1214
3979.39 1170
3979.98 1146
3980.58 1177
3981.17 1211
3981.77 1166
3982.36 1158
3982.96 1079
3983.55 1028
3984.15 1119
3984.74 1177
3985.34 1077
3985.93 1063
3986.53 1101
3987.12 1166
3987.72 1046
3988.31 1001
3988.91 1064
3989.50 1058
3990.10 1134
3990.70 1044
3991.29 1024
3991.89 1028
3992.48 1041
3993.08 1056
3993.67 1036
3994.27 1049
3994.87 1168
3995.46 1169
3996.06 1107
3996.65 1163
3997.25 1171
3997.85 1135
3998.44 1111
3999.04 1012
3999.64 987
4000.23 1011
4000.83 903
4001.43 914
4002.02 1016
4002.62 1054
4003.21 1064
4003.81 1094
4004.41 984
4005.00 882
4005.60 1008
4006.20 1041
4006.80 1085
4007.39 1063
4007.99 1055
4008.59 992
4009.18 1096
4009.78 1134
4010.38 1013
4010.97 1043
4011.57 1044
4012.17 1020
4012.77 958
4013.36 956
4013.96 913
4014.56 955
4015.16 1068
4015.75 999
4016.35 886
4016.95 1028
4017.55 944
4018.14 1011
4018.74 1179
4019.34 970
4019.94 886
4020.54 869
4021.13 997
4021.73 1060
4022.33 1027
4022.93 1065
4023.53 958
4024.12 1157
4024.72 1183
4025.32 1113
4025.92 1068
4026.52 1224
4027.12 1228
4027.71 1214
4028.31 1133
4028.91 1152
4029.51 1228
4030.11 1253
4030.71 1217
4031.31 1341
4031.90 1334
4032.50 1167
4033.10 1209
4033.70 1158
4034.30 1130
4034.90 1062
4035.50 1138
4036.10 1105
4036.70 1114
4037.29 1066
4037.89 996
4038.49 964
4039.09 920
4039.69 995
4040.29 984
4040.89 958
4041.49 962
4042.09 901
4042.69 938
4043.29 934
4043.89 989
4044.49 1040
4045.09 970
4045.69 868
4046.29 827
4046.89 894
4047.49 738
4048.09 760
4048.69 750
4049.29 906
4049.89 909
4050.49 976
4051.09 884
4051.69 853
4052.29 854
4052.89 1005
4053.49 972
4054.09 975
4054.69 941
4055.29 938
4055.89 1030
4056.49 989
4057.09 975
4057.69 818
4058.29 951
4058.89 891
4059.49 788
4060.09 810
4060.70 829
4061.30 803
4061.90 764
4062.50 804
4063.10 780
4063.70 821
4064.30 801
4064.90 875
4065.50 953
4066.11 926
4066.71 957
4067.31 922
4067.91 896
4068.51 803
4069.11 858
4069.71 890
4070.32 843
4070.92 842
4071.52 796
4072.12 824
4072.72 830
4073.32 814
4073.93 771
4074.53 786
4075.13 895
4075.73 844
4076.33 782
4076.94 841
4077.54 867
4078.14 979
4078.74 975
4079.34 781
4079.95 811
4080.55 865
4081.15 835
4081.75 850
4082.36 812
4082.96 825
4083.56 832
4084.16 861
4084.77 843
4085.37 799
4085.97 811
4086.58 833
4087.18 843
4087.78 926
4088.38 907
4088.99 828
4089.59 961
4090.19 916
4090.80 883
4091.40 750
4092.00 733
4092.61 799
4093.21 811
4093.81 878
4094.42 911
4095.02 831
4095.62 816
4096.23 880
4096.83 852
4097.43 796
4098.04 823
4098.64 781
4099.24 725
4099.85 748
4100.45 795
4101.06 828
4101.66 825
4102.26 740
4102.87 780
4103.47 774
4104.08 737
4104.68 743
4105.28 755
4105.89 864
4106.49 884
4107.10 829
4107.70 818
4108.31 889
4108.91 791
4109.51 787
4110.12 895
4110.72 970
4111.33 870
4111.93 784
4112.54 833
4113.14 844
4113.75 791
4114.35 776
4114.96 799
4115.56 907
4116.17 868
4116.77 796
4117.38 844
4117.98 819
4118.59 814
4119.19 872
4119.80 877
4120.40 853
4121.01 843
4121.61 866
4122.22 829
4122.82 918
4123.43 850
4124.04 824
4124.64 868
4125.25 883
4125.85 821
4126.46 909
4127.06 902
4127.67 853
4128.28 920
4128.88 781
4129.49 747
4130.09 801
4130.70 775
4131.31 869
4131.91 883
4132.52 837
4133.12 827
4133.73 870
4134.34 819
4134.94 822
4135.55 810
4136.16 941
4136.76 1002
4137.37 891
4137.98 945
4138.58 1028
4139.19 1115
4139.80 983
4140.40 1038
4141.01 1010
4141.62 896
4142.22 939
4142.83 1034
4143.44 1048
4144.04 950
4144.65 763
4145.26 820
4145.86 855
4146.47 810
4147.08 834
4147.69 801
4148.29 756
4148.90 755
4149.51 864
4150.12 813
4150.72 775
4151.33 768
4151.94 748
4152.55 839
4153.15 755
4153.76 798
4154.37 776
4154.98 902
4155.59 921
4156.19 805
4156.80 795
4157.41 852
4158.02 804
4158.63 830
4159.23 872
4159.84 894
4160.45 783
4161.06 808
4161.67 919
4162.28 912
4162.88 841
4163.49 877
4164.10 956
4164.71 1026
4165.32 1053
4165.93 997
4166.53 1006
4167.14 1023
4167.75 947
4168.36 948
4168.97 875
4169.58 781
4170.19 962
4170.80 962
4171.41 865
4172.01 805
4172.62 750
4173.23 908
4173.84 1003
4174.45 955
4175.06 940
4175.67 946
4176.28 904
4176.89 945
4177.50 936
4178.11 858
4178.72 832
4179.33 976
4179.94 908
4180.55 832
4181.16 842
4181.77 939
4182.38 974
4182.99 827
4183.60 845
4184.21 898
4184.82 822
4185.43 836
4186.04 773
4186.65 774
4187.26 849
4187.87 858
4188.48 810
4189.09 850
4189.70 905
4190.31 920
4190.92 876
4191.53 1061
4192.14 1091
4192.75 1080
4193.36 995
4193.97 1061
4194.58 1125
4195.19 1155
4195.80 1241
4196.41 1235
4197.03 1118
4197.64 1022
4198.25 1087
4198.86 979
4199.47 910
4200.08 839
4200.69 865
4201.30 928
4201.91 979
4202.53 891
4203.14 872
4203.75 939
4204.36 920
4204.97 956
4205.58 850
4206.19 906
4206.81 858
4207.42 832
4208.03 900
4208.64 871
4209.25 796
4209.86 881
4210.48 972
4211.09 815
4211.70 828
4212.31 795
4212.92 899
4213.54 949
4214.15 869
4214.76 867
4215.37 930
4215.99 988
4216.60 929
4217.21 881
4217.82 1018
4218.43 994
4219.05 1010
4219.66 1052
4220.27 1054
4220.89 1172
4221.50 964
4222.11 1011
4222.72 1055
4223.34 1165
4223.95 1219
4224.56 1132
4225.17 1260
4225.79 1278
4226.40 1213
4227.01 1308
4227.63 1386
4228.24 1399
4228.85 1442
4229.47 1390
4230.08 1498
4230.69 1512
4231.31 1410
4231.92 1467
4232.53 1909
4233.15 1700
4233.76 1824
4234.37 1875
4234.99 1841
4235.60 1740
4236.22 1860
4236.83 1780
4237.44 1636
4238.06 1562
4238.67 1533
4239.28 1364
4239.90 1304
4240.51 1305
4241.13 1179
4241.74 1177
4242.36 1005
4242.97 1010
4243.58 1163
4244.20 1064
4244.81 1187
4245.43 1168
4246.04 1136
4246.66 1119
4247.27 1157
4247.89 1122
4248.50 988
4249.11 1050
4249.73 1063
4250.34 1010
4250.96 995
4251.57 988
4252.19 944
4252.80 838
4253.42 912
4254.03 900
4254.65 848
4255.26 918
4255.88 921
4256.49 960
4257.11 970
4257.72 918
4258.34 951
4258.96 850
4259.57 868
4260.19 838
4260.80 852
4261.42 920
4262.03 905
4262.65 907
4263.26 902
4263.88 811
4264.50 912
4265.11 920
4265.73 963
4266.34 931
4266.96 923
4267.58 955
4268.19 989
4268.81 981
4269.42 881
4270.04 884
4270.66 888
4271.27 905
4271.89 1003
4272.51 1017
4273.12 1002
4273.74 924
4274.36 872
4274.97 1080
4275.59 922
4276.20 875
4276.82 970
4277.44 902
4278.06 942
4278.67 1025
4279.29 886
4279.91 806
4280.52 922
4281.14 864
4281.76 825
4282.37 916
4282.99 969
4283.61 847
4284.23 818
4284.84 793
4285.46 840
4286.08 844
4286.69 879
4287.31 812
4287.93 851
4288.55 867
4289.16 827
4289.78 792
4290.40 938
4291.02 988
4291.64 817
4292.25 830
4292.87 781
4293.49 825
4294.11 867
4294.73 738
4295.34 856
4295.96 902
4296.58 804
4297.20 799
4297.82 790
4298.43 889
4299.05 791
4299.67 747
4300.29 910
4300.91 942
4301.53 1006
4302.14 888
4302.76 889
4303.38 951
4304.00 928
4304.62 824
4305.24 816
4305.86 804
4306.48 889
4307.09 893
4307.71 872
4308.33 929
4308.95 1012
4309.57 1002
4310.19 1034
4310.81 923
4311.43 781
4312.05 884
4312.67 1075
4313.29 959
4313.90 973
4314.52 952
4315.14 1025
4315.76 958
4316.38 925
4317.00 840
4317.62 804
4318.24 957
4318.86 867
4319.48 869
4320.10 892
4320.72 979
4321.34 981
4321.96 1064
4322.58 1003
4323.20 1000
4323.82 1091
4324.44 1056
4325.06 1022
4325.68 1097
4326.30 1043
4326.92 1245
4327.54 1117
4328.16 1225
4328.78 1136
4329.40 1183
4330.02 1190
4330.64 1195
4331.27 1109
4331.89 1284
4332.51 1142
4333.13 1256
4333.75 1473
4334.37 1567
4334.99 1576
4335.61 1823
4336.23 2217
4336.85 2162
4337.47 2083
4338.09 2020
4338.72 2083
4339.34 1997
4339.96 1985
4340.58 2093
4341.20 2006
4341.82 2002
4342.44 2045
4343.07 2376
4343.69 2840
4344.31 3220
4344.93 3788
4345.55 4506
4346.17 4967
4346.79 4917
4347.42 4841
4348.04 4678
4348.66 4650
4349.28 4021
4349.90 3390
4350.53 2736
4351.15 2227
4351.77 1967
4352.39 1813
4353.01 1471
4353.64 1320
4354.26 1561
4354.88 1513
4355.50 1373
4356.13 1360
4356.75 1288
4357.37 1420
4357.99 1447
4358.62 1346
4359.24 1375
4359.86 1313
4360.48 1271
4361.11 1243
4361.73 1308
4362.35 1236
4362.98 1196
4363.60 1291
4364.22 1228
4364.84 1114
4365.47 1200
4366.09 1248
4366.71 1223
4367.34 1151
4367.96 1225
4368.58 1140
4369.21 1026
4369.83 1105
4370.45 1020
4371.08 969
4371.70 949
4372.32 970
4372.95 1026
4373.57 974
4374.20 917
4374.82 892
4375.44 907
4376.07 997
4376.69 1060
4377.31 1026
4377.94 1038
4378.56 1083
4379.19 1021
4379.81 1020
4380.43 1037
4381.06 1027
4381.68 1131
4382.31 1094
4382.93 1002
4383.56 1038
4384.18 955
4384.80 1015
4385.43 1049
4386.05 1017
4386.68 973
4387.30 974
4387.93 929
4388.55 969
4389.18 944
4389.80 835
4390.43 898
4391.05 911
4391.68 839
4392.30 857
4392.93 818
4393.55 901
4394.18 855
4394.80 777
4395.43 870
4396.05 948
4396.68 998
4397.30 991
4397.93 949
4398.55 933
4399.18 855
4399.80 916
4400.43 861
4401.06 1000
4401.68 903
4402.31 971
4402.93 942
4403.56 935
4404.18 994
4404.81 925
4405.44 957
4406.06 1051
4406.69 1018
4407.31 892
4407.94 839
4408.57 764
4409.19 878
4409.82 956
4410.45 917
4411.07 868
4411.70 767
4412.32 847
4412.95 922
4413.58 993
4414.20 925
4414.83 1020
4415.46 880
4416.08 860
4416.71 861
4417.34 862
4417.96 892
4418.59 924
4419.22 951
4419.84 971
4420.47 983
4421.10 888
4421.73 938
4422.35 898
4422.98 884
4423.61 899
4424.23 934
4424.86 969
4425.49 974
4426.12 915
4426.74 904
4427.37 865
4428.00 869
4428.63 943
4429.25 834
4429.88 941
4430.51 983
4431.14 925
4431.77 846
4432.39 855
4433.02 927
4433.65 848
4434.28 920
4434.90 895
4435.53 962
4436.16 952
4436.79 958
4437.42 1035
4438.05 981
4438.67 939
4439.30 896
4439.93 863
4440.56 933
4441.19 1023
4441.82 948
4442.44 908
4443.07 945
4443.70 907
4444.33 946
4444.96 919
4445.59 836
4446.22 1026
4446.85 848
4447.47 833
4448.10 895
4448.73 1072
4449.36 1106
4449.99 954
4450.62 891
4451.25 859
4451.88 930
4452.51 862
4453.14 945
4453.77 1058
4454.40 1139
4455.02 1246
4455.65 968
4456.28 1094
4456.91 1223
4457.54 1055
4458.17 1145
4458.80 1071
4459.43 910
4460.06 994
4460.69 947
4461.32 922
4461.95 966
4462.58 849
4463.21 778
4463.84 787
4464.47 904
4465.10 769
4465.73 857
4466.36 970
4466.99 831
4467.62 795
4468.25 871
4468.88 908
4469.51 839
4470.14 814
4470.78 845
4471.41 787
4472.04 875
4472.67 812
4473.30 753
4473.93 780
4474.56 727
4475.19 829
4475.82 852
4476.45 800
4477.08 685
4477.71 857
4478.35 833
4478.98 841
4479.61 906
4480.24 929
4480.87 871
4481.50 846
4482.13 992
4482.76 892
4483.40 926
4484.03 819
4484.66 836
4485.29 929
4485.92 964
4486.55 1040
4487.19 974
4487.82 943
4488.45 829
4489.08 881
4489.71 957
4490.34 898
4490.98 940
4491.61 912
4492.24 952
4492.87 923
4493.50 944
4494.14 1043
4494.77 898
4495.40 941
4496.03 913
4496.67 969
4497.30 1033
4497.93 1056
4498.56 1101
4499.20 1215
4499.83 1400
4500.46 1511
4501.09 1482
4501.73 1420
4502.36 1496
4502.99 1468
4503.63 1415
4504.26 1226
4504.89 1089
4505.52 1059
4506.16 1020
4506.79 1043
4507.42 1037
4508.06 1044
4508.69 1034
4509.32 963
4509.96 944
4510.59 941
4511.22 986
4511.86 1043
4512.49 1036
4513.12 955
4513.76 927
4514.39 893
4515.02 957
4515.66 866
4516.29 821
4516.93 833
4517.56 935
4518.19 829
4518.83 927
4519.46 916
4520.10 829
4520.73 831
4521.36 886
4522.00 928
4522.63 846
4523.27 846
4523.90 823
4524.54 821
4525.17 971
4525.80 982
4526.44 1082
4527.07 1089
4527.71 1172
4528.34 1298
4528.98 1395
4529.61 1393
4530.25 1434
4530.88 1704
4531.52 1794
4532.15 1924
4532.79 1829
4533.42 1726
4534.06 1642
4534.69 1553
4535.33 1272
4535.96 1056
4536.60 1085
4537.23 972
4537.87 950
4538.50 874
4539.14 885
4539.77 944
4540.41 836
4541.04 825
4541.68 886
4542.31 979
4542.95 955
4543.59 868
4544.22 839
4544.86 816
4545.49 785
4546.13 909
4546.77 838
4547.40 867
4548.04 790
4548.67 836
4549.31 778
4549.95 911
4550.58 942
4551.22 753
4551.85 809
4552.49 817
4553.13 859
4553.76 784
4554.40 820
4555.04 872
4555.67 847
4556.31 940
4556.95 900
4557.58 919
4558.22 904
4558.86 853
4559.49 879
4560.13 863
4560.77 819
4561.40 841
4562.04 795
4562.68 857
4563.31 873
4563.95 858
4564.59 824
4565.23 939
4565.86 842
4566.50 839
4567.14 891
4567.77 881
4568.41 844
4569.05 927
4569.69 923
4570.32 958
4570.96 834
4571.60 957
4572.24 1038
4572.88 953
4573.51 941
4574.15 852
4574.79 840
4575.43 871
4576.06 836
4576.70 927
4577.34 876
4577.98 923
4578.62 938
4579.26 864
4579.89 908
4580.53 896
4581.17 1005
4581.81 859
4582.45 903
4583.09 838
4583.72 1031
4584.36 997
4585.00 1030
4585.64 991
4586.28 1038
4586.92 1086
4587.56 1022
4588.19 1218
4588.83 1254
4589.47 1450
4590.11 1593
4590.75 1759
4591.39 1738
4592.03 1812
4592.67 1683
4593.31 1514
4593.95 1470
4594.58 1313
4595.22 1185
4595.86 1092
4596.50 1176
4597.14 1130
4597.78 1087
4598.42 1140
4599.06 1044
4599.70 1129
4600.34 1116
4600.98 1084
4601.62 1169
4602.26 1224
4602.90 1101
4603.54 1014
4604.18 1167
4604.82 1042
4605.46 1077
4606.10 1083
4606.74 999
4607.38 929
4608.02 1019
4608.66 1077
4609.30 956
4609.94 875
4610.58 926
4611.22 957
4611.86 926
4612.50 894
4613.14 885
4613.78 910
4614.42 985
4615.06 964
4615.70 872
4616.35 1001
4616.99 953
4617.63 965
4618.27 942
4618.91 919
4619.55 829
4620.19 839
4620.83 909
4621.47 932
4622.11 1002
4622.76 977
4623.40 1025
4624.04 1047
4624.68 972
4625.32 925
4625.96 856
4626.60 864
4627.25 943
4627.89 903
4628.53 955
4629.17 876
4629.81 782
4630.45 851
4631.10 1020
4631.74 929
4632.38 1061
4633.02 912
4633.66 932
4634.30 937
4634.95 1032
4635.59 1029
4636.23 996
4636.87 964
4637.52 979
4638.16 1069
4638.80 1080
4639.44 1009
4640.08 943
4640.73 952
4641.37 980
4642.01 984
4642.66 990
4643.30 909
4643.94 952
4644.58 989
4645.23 959
4645.87 1046
4646.51 893
4647.15 870
4647.80 937
4648.44 934
4649.08 970
4649.73 865
4650.37 843
4651.01 806
4651.66 873
4652.30 841
4652.94 809
4653.59 807
4654.23 939
4654.87 803
4655.52 881
4656.16 854
4656.80 868
4657.45 855
4658.09 817
4658.73 795
4659.38 760
4660.02 783
4660.67 912
4661.31 917
4661.95 765
4662.60 885
4663.24 952
4663.89 927
4664.53 787
4665.17 731
4665.82 714
4666.46 774
4667.11 762
4667.75 851
4668.40 1000
4669.04 863
4669.68 772
4670.33 937
4670.97 997
4671.62 947
4672.26 970
4672.91 1145
4673.55 1143
4674.20 1011
4674.84 1092
4675.49 906
4676.13 907
4676.78 971
4677.42 993
4678.07 917
4678.71 987
4679.36 992
4680.00 884
4680.65 999
4681.29 1095
4681.94 943
4682.58 960
4683.23 1001
4683.87 1015
4684.52 881
4685.16 886
4685.81 903
4686.46 932
4687.10 1006
4687.75 898
4688.39 873
4689.04 924
4689.68 1010
4690.33 952
4690.98 915
4691.62 1061
4692.27 1011
4692.91 885
4693.56 930
4694.21 1027
4694.85 900
4695.50 962
4696.15 967
4696.79 1090
4697.44 1209
4698.08 1509
4698.73 1373
4699.38 1419
4700.02 1438
4700.67 1334
4701.32 1254
4701.96 1138
4702.61 1087
4703.26 1218
4703.90 1210
4704.55 1034
4705.20 1163
4705.84 1046
4706.49 1051
4707.14 1027
4707.79 1010
4708.43 1049
4709.08 954
4709.73 987
4710.37 1057
4711.02 1140
4711.67 980
4712.32 994
4712.96 1038
4713.61 1092
4714.26 986
4714.91 897
4715.55 973
4716.20 868
4716.85 1011
4717.50 938
4718.15 897
4718.79 959
4719.44 912
4720.09 941
4720.74 1010
4721.39 1041
4722.03 1067
4722.68 1041
4723.33 1129
4723.98 1120
4724.63 1128
4725.27 1386
4725.92 1527
4726.57 1599
4727.22 1541
4727.87 1484
4728.52 1469
4729.16 1335
4729.81 1304
4730.46 1263
4731.11 1169
4731.76 1149
4732.41 1037
4733.06 1005
4733.71 909
4734.36 922
4735.00 940
4735.65 1035
4736.30 1069
4736.95 1034
4737.60 1084
4738.25 1101
4738.90 1028
4739.55 1108
4740.20 1078
4740.85 987
4741.50 965
4742.15 1112
4742.80 1167
4743.44 1074
4744.09 981
4744.74 934
4745.39 827
4746.04 947
4746.69 847
4747.34 901
4747.99 957
4748.64 1037
4749.29 1072
4749.94 969
4750.59 1051
4751.24 1040
4751.89 1097
4752.54 1019
4753.19 1025
4753.84 1067
4754.49 1099
4755.14 1062
4755.79 1076
4756.44 991
4757.10 875
4757.75 846
4758.40 791
4759.05 853
4759.70 927
4760.35 883
4761.00 868
4761.65 861
4762.30 930
4762.95 958
4763.60 1086
4764.25 1000
4764.90 944
4765.56 1078
4766.21 1022
4766.86 1017
4767.51 1050
4768.16 1061
4768.81 1006
4769.46 976
4770.11 899
4770.77 877
4771.42 922
4772.07 819
4772.72 863
4773.37 838
4774.02 866
4774.67 814
4775.33 800
4775.98 877
4776.63 805
4777.28 828
4777.93 784
4778.59 829
4779.24 773
4779.89 922
4780.54 889
4781.19 862
4781.85 940
4782.50 852
4783.15 852
4783.80 729
4784.46 798
4785.11 776
4785.76 854
4786.41 758
4787.07 785
4787.72 850
4788.37 940
4789.02 860
4789.68 890
4790.33 774
4790.98 846
4791.63 835
4792.29 717
4792.94 806
4793.59 972
4794.25 950
4794.90 893
4795.55 773
4796.21 809
4796.86 792
4797.51 821
4798.17 825
4798.82 812
4799.47 879
4800.13 866
4800.78 857
4801.43 836
4802.09 889
4802.74 941
4803.39 925
4804.05 854
4804.70 891
4805.35 863
4806.01 818
4806.66 760
4807.32 748
4807.97 851
4808.62 878
4809.28 822
4809.93 821
4810.59 785
4811.24 770
4811.89 692
4812.55 839
4813.20 835
4813.86 833
4814.51 880
4815.17 835
4815.82 801
4816.48 873
4817.13 910
4817.78 920
4818.44 960
4819.09 980
4819.75 987
4820.40 993
4821.06 941
4821.71 958
4822.37 981
4823.02 1016
4823.68 1070
4824.33 1042
4824.99 965
4825.64 972
4826.30 965
4826.95 1054
4827.61 1026
4828.26 1010
4828.92 1056
4829.58 988
4830.23 1067
4830.89 1070
4831.54 1026
4832.20 1138
4832.85 1141
4833.51 1131
4834.16 1200
4834.82 1162
4835.48 1213
4836.13 1191
4836.79 1126
4837.44 1219
4838.10 1238
4838.76 1224
4839.41 1327
4840.07 1303
4840.72 1282
4841.38 1177
4842.04 1204
4842.69 1218
4843.35 1170
4844.01 1178
4844.66 1180
4845.32 1274
4845.98 1394
4846.63 1362
4847.29 1535
4847.95 1522
4848.60 1554
4849.26 1500
4849.92 1604
4850.57 1636
4851.23 1683
4851.89 1667
4852.54 1839
4853.20 1723
4853.86 1837
4854.51 1798
4855.17 1781
4855.83 1732
4856.49 2023
4857.14 2127
4857.80 2077
4858.46 2107
4859.12 2188
4859.77 2257
4860.43 2069
4861.09 2100
4861.75 1953
4862.40 1851
4863.06 1818
4863.72 1851
4864.38 1702
4865.03 1814
4865.69 1832
4866.35 1916
4867.01 1930
4867.67 1925
4868.32 1978
4868.98 1856
4869.64 1789
4870.30 1829
4870.96 1675
4871.62 1594
4872.27 1438
4872.93 1477
4873.59 1603
4874.25 1607
4874.91 1428
4875.57 1413
4876.22 1407
4876.88 1500
4877.54 1396
4878.20 1644
4878.86 1590
4879.52 1438
4880.18 1416
4880.84 1349
4881.49 1276
4882.15 1392
4882.81 1410
4883.47 1425
4884.13 1379
4884.79 1276
4885.45 1309
4886.11 1391
4886.77 1234
4887.43 1311
4888.09 1345
4888.75 1447
4889.41 1454
4890.07 1543
4890.72 1514
4891.38 1434
4892.04 1406
4892.70 1346
4893.36 1384
4894.02 1376
4894.68 1339
4895.34 1210
4896.00 1198
4896.66 1142
4897.32 1242
4897.98 1161
4898.64 1227
4899.30 1213
4899.96 1277
4900.62 1227
4901.28 1255
4901.94 1340
4902.60 1294
4903.27 1142
4903.93 1057
4904.59 976
4905.25 1083
4905.91 1114
4906.57 1114
4907.23 1087
4907.89 1031
4908.55 1106
4909.21 915
4909.87 1009
4910.53 1018
4911.19 1091
4911.85 1011
4912.52 915
4913.18 1038
4913.84 1008
4914.50 1066
4915.16 1080
4915.82 981
4916.48 956
4917.14 911
4917.81 947
4918.47 873
4919.13 859
4919.79 907
4920.45 891
4921.11 887
4921.77 931
4922.44 916
4923.10 897
4923.76 883
4924.42 918
4925.08 958
4925.75 1036
4926.41 909
4927.07 946
4927.73 896
4928.39 834
4929.06 892
4929.72 997
4930.38 1068
4931.04 1070
4931.71 1002
4932.37 1052
4933.03 982
4933.69 897
4934.36 926
4935.02 990
4935.68 839
4936.34 848
4937.01 883
4937.67 923
4938.33 946
4938.99 1013
4939.66 939
4940.32 1060
4940.98 1098
4941.65 924
4942.31 926
4942.97 981
4943.63 839
4944.30 876
4944.96 978
4945.62 865
4946.29 993
4946.95 976
4947.61 874
4948.28 843
4948.94 825
4949.61 968
4950.27 974
4950.93 936
4951.60 961
4952.26 826
4952.92 812
4953.59 745
4954.25 902
4954.92 827
4955.58 881
4956.24 811
4956.91 865
4957.57 789
4958.24 898
4958.90 965
4959.56 888
4960.23 918
4960.89 1085
4961.56 1069
4962.22 1034
4962.89 1175
4963.55 1143
4964.21 1104
4964.88 1150
4965.54 1143
4966.21 1238
4966.87 1087
4967.54 1008
4968.20 894
4968.87 945
4969.53 890
4970.20 877
4970.86 915
4971.53 912
4972.19 823
4972.86 800
4973.52 895
4974.19 911
4974.85 887
4975.52 949
4976.18 942
4976.85 837
4977.51 851
4978.18 843
4978.85 906
4979.51 961
4980.18 926
4980.84 914
4981.51 916
4982.17 857
4982.84 736
4983.50 743
4984.17 780
4984.84 801
4985.50 819
4986.17 810
4986.83 747
4987.50 833
4988.17 829
4988.83 780
4989.50 822
4990.17 815
4990.83 784
4991.50 828
4992.16 735
4992.83 877
4993.50 756
4994.16 768
4994.83 793
4995.50 748
4996.16 822
4996.83 831
4997.50 731
4998.16 717
4998.83 841
4999.50 740
5000.16 705
5000.83 786
5001.50 765
5002.17 760
5002.83 765
5003.50 758
5004.17 772
5004.83 706
5005.50 750
5006.17 794
5006.84 713
5007.50 727
5008.17 761
5008.84 732
5009.51 752
5010.17 823
5010.84 657
5011.51 673
5012.18 718
5012.84 723
5013.51 789
5014.18 779
5014.85 779
5015.52 775
5016.18 695
5016.85 715
5017.52 664
5018.19 731
5018.86 708
5019.52 713
5020.19 812
5020.86 757
5021.53 797
5022.20 731
5022.87 730
5023.54 792
5024.20 716
5024.87 853
5025.54 822
5026.21 856
5026.88 766
5027.55 820
5028.22 752
5028.88 718
5029.55 847
5030.22 764
5030.89 818
5031.56 752
5032.23 810
5032.90 746
5033.57 811
5034.24 771
5034.91 796
5035.58 731
5036.25 769
5036.91 711
5037.58 692
5038.25 675
5038.92 664
5039.59 681
5040.26 699
5040.93 712
5041.60 762
5042.27 821
5042.94 752
5043.61 728
5044.28 747
5044.95 694
5045.62 775
5046.29 702
5046.96 695
5047.63 821
5048.30 678
5048.97 720
5049.64 694
5050.31 738
5050.98 759
5051.65 756
5052.32 669
5052.99 746
5053.66 698
5054.33 657
5055.00 756
5055.68 757
5056.35 765
5057.02 625
5057.69 753
5058.36 686
5059.03 727
5059.70 665
5060.37 676
5061.04 634
5061.71 742
5062.38 709
5063.06 718
5063.73 730
5064.40 651
5065.07 710
5065.74 741
5066.41 735
5067.08 712
5067.75 649
5068.43 636
5069.10 656
5069.77 688
5070.44 678
5071.11 778
5071.78 863
5072.46 745
5073.13 740
5073.80 776
5074.47 798
5075.14 745
5075.81 803
5076.49 728
5077.16 679
5077.83 682
5078.50 793
5079.18 841
5079.85 838
5080.52 793
5081.19 687
5081.86 863
5082.54 835
5083.21 761
5083.88 770
5084.55 800
5085.23 741
5085.90 759
5086.57 852
5087.25 812
5087.92 692
5088.59 728
5089.26 824
5089.94 765
5090.61 809
5091.28 858
5091.96 835
5092.63 852
5093.30 767
5093.97 800
5094.65 853
5095.32 693
5095.99 711
5096.67 725
5097.34 721
5098.01 844
5098.69 822
5099.36 821
5100.04 880
5100.71 835
5101.38 830
5102.06 811
5102.73 905
5103.40 854
5104.08 844
5104.75 865
5105.43 874
5106.10 795
5106.77 869
5107.45 818
5108.12 756
5108.80 762
5109.47 834
5110.14 770
5110.82 811
5111.49 798
5112.17 777
5112.84 767
5113.52 728
5114.19 742
5114.87 856
5115.54 865
5116.21 856
5116.89 886
5117.56 938
5118.24 981
5118.91 935
5119.59 986
5120.26 995
5120.94 1001
5121.61 963
5122.29 882
5122.96 849
5123.64 851
5124.31 863
5124.99 820
5125.66 918
5126.34 887
5127.01 792
5127.69 725
5128.37 900
5129.04 787
5129.72 688
5130.39 780
5131.07 870
5131.74 754
5132.42 783
5133.09 798
5133.77 726
5134.45 801
5135.12 770
5135.80 785
5136.47 837
5137.15 809
5137.83 726
5138.50 739
5139.18 759
5139.85 780
5140.53 878
5141.21 902
5141.88 797
5142.56 792
5143.24 847
5143.91 746
5144.59 711
5145.27 744
5145.94 726
5146.62 726
5147.30 678
5147.97 717
5148.65 670
5149.33 707
5150.00 706
5150.68 678
5151.36 704
5152.03 763
5152.71 731
5153.39 644
5154.07 721
5154.74 725
5155.42 755
5156.10 700
5156.77 671
5157.45 619
5158.13 566
5158.81 616
5159.48 664
5160.16 731
5160.84 651
5161.52 779
5162.19 740
5162.87 714
5163.55 757
5164.23 706
5164.91 748
5165.58 745
5166.26 712
5166.94 729
5167.62 767
5168.30 723
5168.97 637
5169.65 691
5170.33 736
5171.01 677
5171.69 684
5172.37 690
5173.04 620
5173.72 611
5174.40 716
5175.08 656
5175.76 590
5176.44 623
5177.11 672
5177.79 719
5178.47 733
5179.15 695
5179.83 722
5180.51 666
5181.19 653
5181.87 745
5182.55 698
5183.22 710
5183.90 697
5184.58 642
5185.26 624
5185.94 703
5186.62 754
5187.30 672
5187.98 653
5188.66 569
5189.34 576
5190.02 632
5190.70 634
5191.38 645
5192.06 677
5192.74 661
5193.42 623
5194.10 600
5194.78 551
5195.46 642
5196.14 664
5196.82 576
5197.50 726
5198.18 707
5198.86 708
5199.54 724
5200.22 781
5200.90 735
5201.58 663
5202.26 738
5202.94 644
5203.62 626
5204.30 682
5204.98 743
5205.66 612
5206.34 724
5207.02 769
5207.70 772
5208.38 921
5209.06 857
5209.74 808
5210.42 826
5211.10 790
5211.79 843
5212.47 853
5213.15 815
5213.83 816
5214.51 852
5215.19 885
5215.87 820
5216.55 839
5217.23 840
5217.92 807
5218.60 817
5219.28 857
5219.96 831
5220.64 835
5221.32 903
5222.00 952
5222.69 978
5223.37 837
5224.05 773
5224.73 791
5225.41 743
5226.10 831
5226.78 779
5227.46 821
5228.14 768
5228.82 765
5229.51 749
5230.19 774
5230.87 823
5231.55 722
5232.23 639
5232.92 765
5233.60 845
5234.28 743
5234.96 732
5235.65 744
5236.33 738
5237.01 764
5237.69 789
5238.38 856
5239.06 722
5239.74 698
5240.42 740
5241.11 757
5241.79 738
5242.47 753
5243.16 773
5243.84 737
5244.52 750
5245.21 760
5245.89 751
5246.57 831
5247.26 804
5247.94 800
5248.62 818
5249.31 843
5249.99 816
5250.67 937
5251.36 926
5252.04 859
5252.72 862
5253.41 909
5254.09 881
5254.77 845
5255.46 737
5256.14 866
5256.83 916
5257.51 931
5258.19 862
5258.88 849
5259.56 814
5260.25 777
5260.93 794
5261.61 906
5262.30 919
5262.98 930
5263.67 960
5264.35 777
5265.04 763
5265.72 735
5266.40 856
5267.09 847
5267.77 763
5268.46 847
5269.14 806
5269.83 738
5270.51 884
5271.20 752
5271.88 638
5272.57 734
5273.25 729
5273.94 808
5274.62 850
5275.31 797
5275.99 744
5276.68 696
5277.36 718
5278.05 766
5278.73 844
5279.42 785
5280.10 851
5280.79 846
5281.47 894
5282.16 834
5282.85 799
5283.53 829
5284.22 870
5284.90 726
5285.59 729
5286.27 797
5286.96 830
5287.65 814
5288.33 733
5289.02 729
5289.70 658
5290.39 781
5291.08 750
5291.76 812
5292.45 842
5293.13 722
5293.82 740
5294.51 790
5295.19 735
5295.88 803
5296.57 724
5297.25 841
5297.94 749
5298.63 690
5299.31 821
5300.00 850
5300.69 802
5301.37 836
5302.06 825
5302.75 869
5303.43 882
5304.12 806
5304.81 750
5305.49 735
5306.18 802
5306.87 758
5307.56 750
5308.24 807
5308.93 748
5309.62 754
5310.30 964
5310.99 871
5311.68 817
5312.37 770
5313.05 817
5313.74 864
5314.43 889
5315.12 934
5315.81 908
5316.49 846
5317.18 922
5317.87 977
5318.56 960
5319.24 1065
5319.93 1253
5320.62 1286
5321.31 1302
5322.00 1303
5322.68 1230
5323.37 995
5324.06 932
5324.75 808
5325.44 826
5326.13 779
5326.81 733
5327.50 908
5328.19 773
5328.88 771
5329.57 752
5330.26 779
5330.95 795
5331.63 797
5332.32 735
5333.01 839
5333.70 754
5334.39 813
5335.08 797
5335.77 788
5336.46 785
5337.15 840
5337.84 839
5338.52 792
5339.21 781
5339.90 816
5340.59 837
5341.28 843
5341.97 786
5342.66 791
5343.35 764
5344.04 704
5344.73 731
5345.42 760
5346.11 819
5346.80 842
5347.49 886
5348.18 951
5348.87 1066
5349.56 1073
5350.25 1054
5350.94 1055
5351.63 1002
5352.32 1087
5353.01 1065
5353.70 907
5354.39 898
5355.08 982
5355.77 913
5356.46 881
5357.15 851
5357.84 699
5358.53 724
5359.22 740
5359.91 738
5360.60 779
5361.29 782
5361.98 705
5362.67 697
5363.36 763
5364.06 834
5364.75 781
5365.44 799
5366.13 674
5366.82 629
5367.51 823
5368.20 794
5368.89 687
5369.58 643
5370.27 717
5370.97 737
5371.66 697
5372.35 622
5373.04 747
5373.73 699
5374.42 686
5375.11 720
5375.81 657
5376.50 656
5377.19 681
5377.88 693
5378.57 626
5379.26 692
5379.96 658
5380.65 547
5381.34 671
5382.03 655
5382.72 647
5383.42 621
5384.11 713
5384.80 632
5385.49 672
5386.19 683
5386.88 675
5387.57 778
5388.26 746
5388.96 737
5389.65 759
5390.34 834
5391.03 791
5391.73 828
5392.42 805
5393.11 719
5393.80 711
5394.50 702
5395.19 683
5395.88 699
5396.57 770
5397.27 745
5397.96 679
5398.65 658
5399.35 650
5400.04 702
5400.73 756
5401.43 592
5402.12 661
5402.81 652
5403.51 618
5404.20 638
5404.89 688
5405.59 667
5406.28 664
5406.97 714
5407.67 597
5408.36 693
5409.06 729
5409.75 723
5410.44 699
5411.14 632
5411.83 694
5412.52 693
5413.22 680
5413.91 649
5414.61 620
5415.30 644
5415.99 712
5416.69 659
5417.38 662
5418.08 648
5418.77 690
5419.47 669
5420.16 693
5420.86 765
5421.55 685
5422.24 686
5422.94 686
5423.63 692
5424.33 674
5425.02 699
5425.72 626
5426.41 677
5427.11 712
5427.80 700
5428.50 693
5429.19 666
5429.89 623
5430.58 691
5431.28 750
5431.97 761
5432.67 755
5433.36 668
5434.06 741
5434.75 780
5435.45 844
5436.15 840
5436.84 882
5437.54 909
5438.23 894
5438.93 792
5439.62 835
5440.32 745
5441.01 797
5441.71 781
5442.41 811
5443.10 837
5443.80 913
5444.49 929
5445.19 917
5445.89 920
5446.58 914
5447.28 1047
5447.98 1047
5448.67 1047
5449.37 944
5450.06 900
5450.76 986
5451.46 957
5452.15 953
5452.85 880
5453.55 909
5454.24 940
5454.94 890
5455.64 774
5456.33 825
5457.03 813
5457.73 886
5458.42 882
5459.12 845
5459.82 799
5460.51 844
5461.21 1020
5461.91 1059
5462.61 1031
5463.30 927
5464.00 986
5464.70 1008
5465.40 986
5466.09 897
5466.79 926
5467.49 927
5468.18 1031
5468.88 955
5469.58 986
5470.28 901
5470.98 1042
5471.67 1128
5472.37 1049
5473.07 1168
5473.77 1253
5474.46 1221
5475.16 1203
5475.86 1225
5476.56 1405
5477.26 1604
5477.95 1543
5478.65 1945
5479.35 2061
5480.05 2163
5480.75 2285
5481.45 2189
5482.14 2439
5482.84 2164
5483.54 1919
5484.24 1660
5484.94 1601
5485.64 1569
5486.34 1506
5487.03 1413
5487.73 1530
5488.43 1490
5489.13 1475
5489.83 1518
5490.53 1648
5491.23 1494
5491.93 1428
5492.63 1537
5493.33 1624
5494.02 1581
5494.72 1685
5495.42 1717
5496.12 1750
5496.82 1896
5497.52 2179
5498.22 2672
5498.92 2816
5499.62 3300
5500.32 3826
5501.02 3930
5501.72 3978
5502.42 3927
5503.12 3505
5503.82 3060
5504.52 2707
5505.22 2168
5505.92 1958
5506.62 1942
5507.32 1858
5508.02 1776
5508.72 1515
5509.42 1604
5510.12 1573
5510.82 1454
5511.52 1562
5512.22 1487
5512.92 1512
5513.62 1503
5514.32 1348
5515.02 1249
5515.72 1451
5516.42 1309
5517.12 1273
5517.82 1300
5518.52 1267
5519.22 1213
5519.93 1174
5520.63 1104
5521.33 1196
5522.03 1195
5522.73 1135
5523.43 1177
5524.13 1103
5524.83 997
5525.53 931
5526.23 929
5526.94 917
5527.64 940
5528.34 879
5529.04 894
5529.74 792
5530.44 916
5531.14 932
5531.85 927
5532.55 863
5533.25 801
5533.95 768
5534.65 891
5535.35 795
5536.06 889
5536.76 928
5537.46 877
5538.16 861
5538.86 909
5539.57 867
5540.27 851
5540.97 849
5541.67 839
5542.37 836
5543.08 808
5543.78 887
5544.48 793
5545.18 760
5545.89 872
5546.59 924
5547.29 953
5547.99 955
5548.70 896
5549.40 725
5550.10 886
5550.81 956
5551.51 855
5552.21 841
5552.91 844
5553.62 861
5554.32 890
5555.02 779
5555.73 884
5556.43 780
5557.13 752
5557.84 836
5558.54 969
5559.24 1015
5559.95 886
5560.65 833
5561.35 932
5562.06 906
5562.76 1010
5563.46 1126
5564.17 1062
5564.87 887
5565.57 986
5566.28 908
5566.98 849
5567.69 862
5568.39 916
5569.09 893
5569.80 817
5570.50 840
5571.21 864
5571.91 806
5572.61 793
5573.32 947
5574.02 907
5574.73 849
5575.43 834
5576.14 863
5576.84 766
5577.54 768
5578.25 817
5578.95 839
5579.66 854
5580.36 797
5581.07 903
5581.77 807
5582.48 736
5583.18 757
5583.89 747
5584.59 732
5585.30 756
5586.00 751
5586.71 801
5587.41 767
5588.12 748
5588.82 728
5589.53 752
5590.23 841
5590.94 825
5591.64 747
5592.35 795
5593.05 710
5593.76 708
5594.47 570
5595.17 648
5595.88 656
5596.58 735
5597.29 656
5597.99 735
5598.70 759
5599.41 669
5600.11 650
5600.82 682
5601.52 681
5602.23 714
5602.94 710
5603.64 637
5604.35 740
5605.05 786
5605.76 735
5606.47 660
5607.17 750
5607.88 671
5608.59 648
5609.29 606
5610.00 686
5610.70 720
5611.41 662
5612.12 672
5612.82 719
5613.53 656
5614.24 586
5614.95 645
5615.65 661
5616.36 639
5617.07 659
5617.77 737
5618.48 746
5619.19 738
5619.89 697
5620.60 652
5621.31 683
5622.02 736
5622.72 706
5623.43 809
5624.14 739
5624.85 722
5625.55 819
5626.26 852
5626.97 875
5627.68 771
5628.38 756
5629.09 789
5629.80 863
5630.51 844
5631.21 759
5631.92 753
5632.63 809
5633.34 736
5634.05 802
5634.75 811
5635.46 800
5636.17 767
5636.88 887
5637.59 781
5638.30 853
5639.00 902
5639.71 843
5640.42 839
5641.13 803
5641.84 825
5642.55 780
5643.26 821
5643.96 856
5644.67 823
5645.38 731
5646.09 736
5646.80 707
5647.51 808
5648.22 789
5648.93 739
5649.64 809
5650.34 728
5651.05 687
5651.76 736
5652.47 851
5653.18 794
5653.89 748
5654.60 864
5655.31 1059
5656.02 1034
5656.73 981
5657.44 994
5658.15 1039
5658.86 1046
5659.57 962
5660.28 969
5660.99 977
5661.70 1018
5662.41 836
5663.12 838
5663.83 846
5664.54 818
5665.25 794
5665.96 793
5666.67 775
5667.38 923
5668.09 836
5668.80 851
5669.51 826
5670.22 917
5670.93 1012
5671.64 870
5672.35 833
5673.06 900
5673.77 858
5674.48 804
5675.19 786
5675.90 846
5676.61 894
5677.32 775
5678.03 725
5678.74 764
5679.45 716
5680.17 705
5680.88 759
5681.59 778
5682.30 749
5683.01 807
5683.72 779
5684.43 735
5685.14 785
5685.85 744
5686.57 733
5687.28 763
5687.99 740
5688.70 825
5689.41 792
5690.12 725
5690.84 684
5691.55 670
5692.26 678
5692.97 733
5693.68 667
5694.39 687
5695.11 733
5695.82 707
5696.53 719
5697.24 742
5697.95 677
5698.67 627
5699.38 604
5700.09 655
5700.80 680
5701.51 696
5702.23 643
5702.94 674
5703.65 736
5704.36 613
5705.08 595
5705.79 689
5706.50 753
5707.21 785
5707.93 665
5708.64 660
5709.35 664
5710.07 667
5710.78 671
5711.49 611
5712.20 615
5712.92 631
5713.63 664
5714.34 660
5715.06 664
5715.77 697
5716.48 642
5717.20 595
5717.91 556
5718.62 626
5719.34 578
5720.05 670
5720.76 623
5721.48 705
5722.19 683
5722.90 725
5723.62 672
5724.33 590
5725.05 726
5725.76 762
5726.47 732
5727.19 761
5727.90 788
5728.61 869
5729.33 780
5730.04 849
5730.76 774
5731.47 825
5732.19 792
5732.90 820
5733.61 692
5734.33 680
5735.04 683
5735.76 703
5736.47 741
5737.19 658
5737.90 689
5738.61 730
5739.33 688
5740.04 626
5740.76 545
5741.47 605
5742.19 593
5742.90 616
5743.62 690
5744.33 680
5745.05 692
5745.76 685
5746.48 592
5747.19 636
5747.91 617
5748.62 682
5749.34 675
5750.05 730
5750.77 662
5751.49 647
5752.20 623
5752.92 728
5753.63 759
5754.35 763
5755.06 752
5755.78 722
5756.49 703
5757.21 792
5757.93 766
5758.64 713
5759.36 693
5760.07 578
5760.79 639
5761.51 652
5762.22 677
5762.94 643
5763.65 606
5764.37 642
5765.09 686
5765.80 711
5766.52 638
5767.24 706
5767.95 644
5768.67 643
5769.39 607
5770.10 603
5770.82 630
5771.53 656
5772.25 658
5772.97 696
5773.69 663
5774.40 618
5775.12 609
5775.84 693
5776.55 672
5777.27 731
5777.99 803
5778.70 767
5779.42 670
5780.14 680
5780.86 633
5781.57 647
5782.29 607
5783.01 621
5783.72 597
5784.44 723
5785.16 713
5785.88 618
5786.59 634
5787.31 668
5788.03 657
5788.75 730
5789.47 729
5790.18 697
5790.90 676
5791.62 717
5792.34 690
5793.06 655
5793.77 657
5794.49 737
5795.21 688
5795.93 756
5796.65 788
5797.36 852
5798.08 1057
5798.80 1097
5799.52 1182
5800.24 1289
5800.96 1356
5801.67 1249
5802.39 1177
5803.11 1136
5803.83 1085
5804.55 920
5805.27 947
5805.99 809
5806.71 817
5807.42 800
5808.14 764
5808.86 794
5809.58 799
5810.30 739
5811.02 749
5811.74 755
5812.46 758
5813.18 724
5813.90 812
5814.62 795
5815.34 850
5816.05 845
5816.77 806
5817.49 693
5818.21 751
5818.93 794
5819.65 810
5820.37 759
5821.09 758
5821.81 821
5822.53 721
5823.25 826
5823.97 840
5824.69 735
5825.41 701
5826.13 787
5826.85 711
5827.57 710
5828.29 694
5829.01 746
5829.73 647
5830.45 645
5831.17 692
5831.89 661
5832.61 621
5833.33 671
5834.05 680
5834.78 725
5835.50 728
5836.22 716
5836.94 716
5837.66 650
5838.38 620
5839.10 556
5839.82 614
5840.54 647
5841.26 684
5841.98 581
5842.70 593
5843.43 644
5844.15 695
5844.87 640
5845.59 692
5846.31 646
5847.03 684
5847.75 646
5848.47 705
5849.20 672
5849.92 704
5850.64 684
5851.36 655
5852.08 677
5852.80 699
5853.53 767
5854.25 767
5854.97 660
5855.69 683
5856.41 703
5857.14 669
5857.86 625
5858.58 664
5859.30 733
5860.02 773
5860.75 706
5861.47 746
5862.19 736
5862.91 627
5863.64 662
5864.36 652
5865.08 753
5865.80 684
5866.52 637
5867.25 668
5867.97 704
5868.69 725
5869.42 728
5870.14 754
5870.86 789
5871.58 705
5872.31 693
5873.03 744
5873.75 713
5874.48 794
5875.20 719
5875.92 700
5876.65 778
5877.37 696
5878.09 690
5878.81 669
5879.54 680
5880.26 741
5880.99 781
5881.71 752
5882.43 758
5883.16 725
5883.88 704
5884.60 745
5885.33 793
5886.05 749
5886.77 787
5887.50 736
5888.22 766
5888.95 719
5889.67 722
5890.39 701
5891.12 722
5891.84 739
5892.57 683
5893.29 666
5894.01 749
5894.74 709
5895.46 675
5896.19 645
5896.91 635
5897.64 692
5898.36 763
5899.09 720
5899.81 778
5900.53 754
5901.26 753
5901.98 781
5902.71 814
5903.43 748
5904.16 750
5904.88 828
5905.61 791
5906.33 824
5907.06 740
5907.78 764
5908.51 757
5909.23 802
5909.96 798
5910.68 786
5911.41 635
5912.14 723
5912.86 761
5913.59 815
5914.31 773
5915.04 734
5915.76 778
5916.49 841
5917.21 806
5917.94 771
5918.67 800
5919.39 817
5920.12 847
5920.84 876
5921.57 856
5922.29 989
5923.02 881
5923.75 775
5924.47 926
5925.20 976
5925.93 955
5926.65 940
5927.38 915
5928.10 946
5928.83 988
5929.56 915
5930.28 977
5931.01 948
5931.74 942
5932.46 942
5933.19 906
5933.92 970
5934.64 1055
5935.37 1026
5936.10 1046
5936.82 1052
5937.55 1131
5938.28 1133
5939.00 1220
5939.73 1266
5940.46 1265
5941.19 1383
5941.91 1314
5942.64 1355
5943.37 1319
5944.09 1332
5944.82 1487
5945.55 1379
5946.28 1366
5947.00 1574
5947.73 1552
5948.46 1617
5949.19 1563
5949.92 1790
5950.64 1904
5951.37 1874
5952.10 1987
5952.83 1995
5953.55 2035
5954.28 2001
5955.01 2009
5955.74 1913
5956.47 1854
5957.19 1732
5957.92 1849
5958.65 1871
5959.38 1917
5960.11 1912
5960.84 2003
5961.56 1980
5962.29 2011
5963.02 2036
5963.75 2428
5964.48 2573
5965.21 2715
5965.94 2834
5966.66 3163
5967.39 3120
5968.12 3177
5968.85 3262
5969.58 2907
5970.31 2938
5971.04 2755
5971.77 2527
5972.50 2382
5973.22 2480
5973.95 2469
5974.68 2465
5975.41 2539
5976.14 2448
5976.87 2650
5977.60 2689
5978.33 2538
5979.06 2746
5979.79 3025
5980.52 3116
5981.25 3149
5981.98 3274
5982.71 3319
5983.44 3250
5984.17 3313
5984.90 3167
5985.63 3189
5986.36 3131
5987.09 3220
5987.82 3183
5988.55 3109
5989.28 3279
5990.01 3224
5990.74 3256
5991.47 3321
5992.20 3290
5992.93 3444
5993.66 3368
5994.39 3626
5995.12 3607
5995.85 3569
5996.58 3524
5997.31 3515
5998.04 3583
5998.77 3502
5999.50 3526
6000.23 3434
6000.96 3337
6001.69 3382
6002.42 3258
6003.16 3331
6003.89 3364
6004.62 3365
6005.35 3648
6006.08 3593
6006.81 4003
6007.54 4611
6008.27 5316
6009.00 6200
6009.74 7390
6010.47 8964
6011.20 10046
6011.93 11075
6012.66 11918
6013.39 12396
6014.13 12452
6014.86 11829
6015.59 11255
6016.32 9876
6017.05 8540
6017.78 7482
6018.52 6718
6019.25 5591
6019.98 4633
6020.71 4115
6021.44 3683
6022.18 3149
6022.91 2947
6023.64 2770
6024.37 2538
6025.10 2439
6025.84 2502
6026.57 2392
6027.30 2308
6028.03 2240
6028.77 2158
6029.50 2216
6030.23 2075
6030.96 2112
6031.70 1938
6032.43 1836
6033.16 1846
6033.90 1886
6034.63 2091
6035.36 1993
6036.09 1814
6036.83 1897
6037.56 2118
6038.29 2091
6039.03 2005
6039.76 2038
6040.49 2120
6041.23 2205
6041.96 2320
6042.69 2188
6043.43 2154
6044.16 2184
6044.89 2319
6045.63 2341
6046.36 2503
6047.09 2413
6047.83 2476
6048.56 2680
6049.29 2724
6050.03 2815
6050.76 2962
6051.50 3069
6052.23 3177
6052.96 3261
6053.70 3212
6054.43 3073
6055.17 2894
6055.90 2800
6056.63 2787
6057.37 2629
6058.10 2505
6058.84 2555
6059.57 2575
6060.31 2381
6061.04 2290
6061.77 2298
6062.51 2394
6063.24 2359
6063.98 2160
6064.71 2220
6065.45 2143
6066.18 2140
6066.92 2091
6067.65 2045
6068.39 2024
6069.12 2078
6069.86 2067
6070.59 1968
6071.33 1890
6072.06 1818
6072.80 1889
6073.53 1770
6074.27 1769
6075.00 1759
6075.74 1816
6076.47 1797
6077.21 1722
6077.95 1647
6078.68 1609
6079.42 1611
6080.15 1705
6080.89 1747
6081.62 1671
6082.36 1593
6083.09 1597
6083.83 1562
6084.57 1564
6085.30 1612
6086.04 1587
6086.77 1599
6087.51 1641
6088.25 1621
6088.98 1662
6089.72 1701
6090.46 1738
6091.19 1726
6091.93 1573
6092.66 1555
6093.40 1577
6094.14 1621
6094.87 1506
6095.61 1572
6096.35 1488
6097.08 1475
6097.82 1527
6098.56 1558
6099.29 1470
6100.03 1517
6100.77 1433
6101.50 1330
6102.24 1460
6102.98 1510
6103.72 1350
6104.45 1379
6105.19 1344
6105.93 1341
6106.66 1358
6107.40 1355
6108.14 1500
6108.88 1412
6109.61 1511
6110.35 1612
6111.09 1566
6111.83 1498
6112.56 1405
6113.30 1505
6114.04 1574
6114.78 1457
6115.51 1412
6116.25 1501
6116.99 1427
6117.73 1461
6118.47 1482
6119.20 1491
6119.94 1437
6120.68 1457
6121.42 1407
6122.16 1512
6122.89 1566
6123.63 1555
6124.37 1480
6125.11 1526
6125.85 1592
6126.59 1613
6127.32 1677
6128.06 1656
6128.80 1672
6129.54 1655
6130.28 1696
6131.02 1709
6131.76 1683
6132.49 1690
6133.23 1756
6133.97 1635
6134.71 1658
6135.45 1672
6136.19 1743
6136.93 1808
6137.67 1615
6138.41 1534
6139.15 1679
6139.88 1705
6140.62 1593
6141.36 1694
6142.10 1649
6142.84 1625
6143.58 1762
6144.32 1799
6145.06 1672
6145.80 1716
6146.54 1767
6147.28 1829
6148.02 1818
6148.76 1834
6149.50 1837
6150.24 1881
6150.98 1851
6151.72 2022
6152.46 1879
6153.20 1916
6153.94 2036
6154.68 2047
6155.42 1956
6156.16 2113
6156.90 2090
6157.64 2040
6158.38 2057
6159.12 1969
6159.86 1952
6160.60 2023
6161.34 2007
6162.08 2274
6162.82 2439
6163.56 2581
6164.30 2700
6165.05 2802
6165.79 2929
6166.53 3176
6167.27 3237
6168.01 3397
6168.75 3205
6169.49 3221
6170.23 3114
6170.97 2919
6171.71 2892
6172.46 2893
6173.20 2942
6173.94 2832
6174.68 2756
6175.42 2846
6176.16 2760
6176.90 2826
6177.64 2898
6178.39 2866
6179.13 2868
6179.87 2960
6180.61 2982
6181.35 2881
6182.09 2972
6182.84 2988
6183.58 2942
6184.32 3023
6185.06 2969
6185.80 3211
6186.55 2962
6187.29 2909
6188.03 3078
6188.77 3008
6189.52 3082
6190.26 3222
6191.00 3457
6191.74 3493
6192.48 3607
6193.23 3765
6193.97 4108
6194.71 3806
6195.45 3780
6196.20 3923
6196.94 3707
6197.68 3778
6198.43 3938
6199.17 3858
6199.91 3750
6200.65 3746
6201.40 3913
6202.14 4047
6202.88 4591
6203.63 5232
6204.37 6592
6205.11 8035
6205.86 10263
6206.60 13144
6207.34 16349
6208.09 19069
6208.83 21389
6209.57 22886
6210.32 22981
6211.06 22587
6211.80 20746
6212.55 18262
6213.29 15515
6214.03 12829
6214.78 10695
6215.52 8489
6216.26 6730
6217.01 5731
6217.75 4981
6218.50 4237
6219.24 4071
6219.98 3923
6220.73 3852
6221.47 3978
6222.22 3987
6222.96 4198
6223.71 4532
6224.45 4691
6225.19 4565
6225.94 4750
6226.68 4444
6227.43 4332
6228.17 3767
6228.92 3403
6229.66 3094
6230.41 2664
6231.15 2627
6231.90 2338
6232.64 2233
6233.39 2263
6234.13 2282
6234.87 2219
6235.62 2177
6236.36 2327
6237.11 2301
6237.86 2202
6238.60 2356
6239.35 2396
6240.09 2386
6240.84 2444
6241.58 2361
6242.33 2388
6243.07 2418
6243.82 2580
6244.56 2812
6245.31 2898
6246.05 3043
6246.80 3280
6247.55 3647
6248.29 3828
6249.04 3966
6249.78 3785
6250.53 3633
6251.27 3366
6252.02 2970
6252.77 2865
6253.51 2577
6254.26 2599
6255.01 2502
6255.75 2569
6256.50 2478
6257.24 2430
6257.99 2338
6258.74 2351
6259.48 2396
6260.23 2303
6260.98 2254
6261.72 2326
6262.47 2459
6263.22 2451
6263.96 2268
6264.71 2306
6265.46 2278
6266.20 2292
6266.95 2300
6267.70 2287
6268.44 2316
6269.19 2355
6269.94 2305
6270.68 2297
6271.43 2079
6272.18 2037
6272.93 2071
6273.67 2044
6274.42 2059
6275.17 1994
6275.92 1983
6276.66 2057
6277.41 1845
6278.16 1932
6278.91 2013
6279.65 1842
6280.40 1874
6281.15 1956
6281.90 1827
6282.64 1827
6283.39 1957
6284.14 1831
6284.89 1822
6285.64 1853
6286.38 1930
6287.13 1891
6287.88 1993
6288.63 2006
6289.38 1970
6290.12 1876
6290.87 1791
6291.62 1754
6292.37 1730
6293.12 1658
6293.87 1703
6294.61 1666
6295.36 1620
6296.11 1615
6296.86 1597
6297.61 1521
6298.36 1629
6299.11 1619
6299.86 1598
6300.60 1620
6301.35 1645
6302.10 1698
6302.85 1508
6303.60 1573
6304.35 1625
6305.10 1513
6305.85 1522
6306.60 1474
6307.35 1497
6308.10 1547
6308.85 1577
6309.59 1536
6310.34 1483
6311.09 1612
6311.84 1787
6312.59 1848
6313.34 1752
6314.09 1790
6314.84 1861
6315.59 1941
6316.34 1941
6317.09 1914
6317.84 1809
6318.59 1842
6319.34 1672
6320.09 1616
6320.84 1690
6321.59 1688
6322.34 1641
6323.09 1513
6323.84 1451
6324.59 1470
6325.34 1451
6326.09 1417
6326.84 1327
6327.59 1275
6328.34 1257
6329.09 1282
6329.85 1288
6330.60 1295
6331.35 1325
6332.10 1292
6332.85 1235
6333.60 1161
6334.35 1243
6335.10 1257
6335.85 1219
6336.60 1227
6337.35 1166
6338.10 1266
6338.86 1350
6339.61 1263
6340.36 1166
6341.11 1213
6341.86 1183
6342.61 1107
6343.36 1276
6344.12 1245
6344.87 1237
6345.62 1267
6346.37 1268
6347.12 1331
6347.87 1417
6348.62 1438
6349.38 1362
6350.13 1349
6350.88 1409
6351.63 1429
6352.38 1468
6353.14 1536
6353.89 1547
6354.64 1435
6355.39 1538
6356.14 1514
6356.90 1609
6357.65 1463
6358.40 1428
6359.15 1385
6359.91 1417
6360.66 1345
6361.41 1433
6362.16 1355
6362.92 1366
6363.67 1306
6364.42 1345
6365.17 1292
6365.93 1440
6366.68 1409
6367.43 1439
6368.19 1422
6368.94 1414
6369.69 1393
6370.44 1269
6371.20 1340
6371.95 1305
6372.70 1339
6373.46 1265
6374.21 1194
6374.96 1191
6375.72 1188
6376.47 1241
6377.22 1239
6377.98 1228
6378.73 1276
6379.48 1351
6380.24 1315
6380.99 1283
6381.75 1313
6382.50 1278
6383.25 1269
6384.01 1185
6384.76 1164
6385.51 1064
6386.27 1239
6387.02 1233
6387.78 1139
6388.53 1075
6389.28 1080
6390.04 1100
6390.79 1155
6391.55 1227
6392.30 1154
6393.06 1057
6393.81 1036
6394.56 1184
6395.32 1161
6396.07 1076
6396.83 1080
6397.58 1085
6398.34 1076
6399.09 1108
6399.85 1074
6400.60 1105
6401.36 1128
6402.11 1089
6402.87 951
6403.62 1014
6404.38 1128
6405.13 1116
6405.89 1054
6406.64 1149
6407.40 1159
6408.15 1205
6408.91 1150
6409.66 1199
6410.42 1176
6411.17 1181
6411.93 1226
6412.68 1121
6413.44 1100
6414.20 1053
6414.95 1058
6415.71 1155
6416.46 1095
6417.22 1113
6417.97 1097
6418.73 1105
6419.49 1035
6420.24 1016
6421.00 1092
6421.75 1061
6422.51 1085
6423.27 1035
6424.02 987
6424.78 1091
6425.54 1007
6426.29 992
6427.05 1049
6427.80 1052
6428.56 1006
6429.32 922
6430.07 1058
6430.83 1008
6431.59 998
6432.34 1039
6433.10 1075
6433.86 1080
6434.61 1235
6435.37 1189
6436.13 1054
6436.88 1106
6437.64 1110
6438.40 1191
6439.16 1067
6439.91 1072
6440.67 1099
6441.43 1047
6442.18 935
6442.94 1012
6443.70 1083
6444.46 1040
6445.21 1071
6445.97 1010
6446.73 1042
6447.49 1101
6448.24 1122
6449.00 1178
6449.76 1186
6450.52 1166
6451.28 1155
6452.03 1146
6452.79 1084
6453.55 1144
6454.31 1107
6455.06 1076
6455.82 1106
6456.58 1109
6457.34 1191
6458.10 1207
6458.86 1226
6459.61 1186
6460.37 1284
6461.13 1249
6461.89 1215
6462.65 1231
6463.41 1182
6464.16 1184
6464.92 1255
6465.68 1255
6466.44 1170
6467.20 1272
6467.96 1394
6468.72 1304
6469.48 1263
6470.23 1293
6470.99 1299
6471.75 1311
6472.51 1394
6473.27 1427
6474.03 1388
6474.79 1364
6475.55 1376
6476.31 1449
6477.07 1444
6477.83 1458
6478.59 1547
6479.35 1456
6480.10 1529
6480.86 1451
6481.62 1473
6482.38 1583
6483.14 1567
6483.90 1645
6484.66 1665
6485.42 1724
6486.18 1552
6486.94 1628
6487.70 1676
6488.46 1689
6489.22 1803
6489.98 1771
6490.74 1896
6491.50 2039
6492.26 2095
6493.02 2208
6493.78 2346
6494.54 2248
6495.30 2356
6496.06 2270
6496.82 2249
6497.59 2121
6498.35 2285
6499.11 2421
6499.87 2323
6500.63 2373
6501.39 2314
6502.15 2354
6502.91 2347
6503.67 2349
6504.43 2396
6505.19 2264
6505.95 2341
6506.71 2565
6507.48 2582
6508.24 2588
6509.00 2662
6509.76 2864
6510.52 2750
6511.28 2741
6512.04 2798
6512.80 2917
6513.57 2769
6514.33 2772
6515.09 2822
6515.85 2891
6516.61 2953
6517.37 3036
6518.14 3013
6518.90 3112
6519.66 3184
6520.42 3417
6521.18 3542
6521.95 3710
6522.71 3835
6523.47 3991
6524.23 4484
6524.99 4899
6525.76 5382
6526.52 5859
6527.28 6228
6528.04 6221
6528.80 6240
6529.57 6135
6530.33 6002
6531.09 6262
6531.85 6533
6532.62 7227
6533.38 8511
6534.14 10049
6534.91 12006
6535.67 14165
6536.43 15810
6537.19 15717
6537.96 15667
6538.72 14701
6539.48 12897
6540.25 10890
6541.01 8852
6541.77 7313
6542.53 5803
6543.30 4808
6544.06 4077
6544.82 3581
6545.59 3123
6546.35 2881
6547.11 2834
6547.88 2664
6548.64 2581
6549.41 2485
6550.17 2451
6550.93 2326
6551.70 2408
6552.46 2352
6553.22 2163
6553.99 2256
6554.75 2244
6555.52 2110
6556.28 2134
6557.04 2225
6557.81 2060
6558.57 1977
6559.34 2035
6560.10 2170
6560.86 2330
6561.63 2555
6562.39 2575
6563.16 2490
6563.92 2718
6564.69 2739
6565.45 2697
6566.21 2720
6566.98 2646
6567.74 2723
6568.51 2700
6569.27 2656
6570.04 2515
6570.80 2629
6571.57 2794
6572.33 2646
6573.10 2871
6573.86 2915
6574.63 3085
6575.39 3370
6576.16 3196
6576.92 3219
6577.69 3374
6578.45 3320
6579.22 3278
6579.98 3387
6580.75 3414
6581.51 3213
6582.28 3121
6583.05 3070
6583.81 2953
6584.58 2959
6585.34 2892
6586.11 2822
6586.87 2864
6587.64 3056
6588.41 2952
6589.17 3146
6589.94 3481
6590.70 3814
6591.47 4192
6592.24 4377
6593.00 4828
6593.77 5334
6594.53 5567
6595.30 5702
6596.07 6045
6596.83 5446
6597.60 4907
6598.37 4506
6599.13 4075
6599.90 3710
6600.66 3237
6601.43 2948
6602.20 2782
6602.96 2601
6603.73 2397
6604.50 2455
6605.26 2309
6606.03 2203
6606.80 2240
6607.57 2142
6608.33 2202
6609.10 2312
6609.87 2129
6610.63 2150
6611.40 2198
6612.17 2136
6612.94 1930
6613.70 1998
6614.47 1860
6615.24 1950
6616.00 1956
6616.77 1908
6617.54 1864
6618.31 1917
6619.08 1932
6619.84 1931
6620.61 1861
6621.38 1936
6622.15 1959
6622.91 1844
6623.68 1980
6624.45 1858
6625.22 1779
6625.99 1835
6626.75 1782
6627.52 1829
6628.29 1948
6629.06 1924
6629.83 2004
6630.59 2119
6631.36 2329
6632.13 2237
6632.90 2516
6633.67 2610
6634.44 2815
6635.21 2696
6635.97 2725
6636.74 2699
6637.51 2503
6638.28 2442
6639.05 2363
6639.82 2227
6640.59 2010
6641.36 1915
6642.12 1796
6642.89 1804
6643.66 1870
6644.43 1891
6645.20 1785
6645.97 1732
6646.74 1832
6647.51 1752
6648.28 1806
6649.05 1738
6649.82 1805
6650.59 1803
6651.36 1811
6652.12 1770
6652.89 1783
6653.66 1672
6654.43 1713
6655.20 1712
6655.97 1722
6656.74 1763
6657.51 1677
6658.28 1636
6659.05 1745
6659.82 1696
6660.59 1639
6661.36 1578
6662.13 1586
6662.90 1647
6663.67 1736
6664.44 1645
6665.21 1595
6665.98 1609
6666.75 1564
6667.52 1570
6668.30 1608
6669.07 1629
6669.84 1667
6670.61 1743
6671.38 1798
6672.15 1607
6672.92 1674
6673.69 1671
6674.46 1692
6675.23 1644
6676.00 1714
6676.77 1679
6677.54 1724
6678.32 1680
6679.09 1826
6679.86 1901
6680.63 1796
6681.40 1879
6682.17 1999
6682.94 2116
6683.71 2131
6684.49 2317
6685.26 2215
6686.03 2298
6686.80 2211
6687.57 2131
6688.34 1967
6689.11 1875
6689.89 1788
6690.66 1788
6691.43 1790
6692.20 1783
6692.97 1833
6693.75 1614
6694.52 1691
6695.29 1633
6696.06 1670
6696.83 1473
6697.61 1563
6698.38 1611
6699.15 1501
6699.92 1529
6700.70 1548
6701.47 1592
6702.24 1443
6703.01 1446
6703.79 1583
6704.56 1487
6705.33 1456
6706.10 1556
6706.88 1614
6707.65 1711
6708.42 1529
6709.19 1708
6709.97 1585
6710.74 1601
6711.51 1484
6712.29 1443
6713.06 1456
6713.83 1459
6714.61 1389
6715.38 1277
6716.15 1350
6716.92 1344
6717.70 1367
6718.47 1331
6719.24 1323
6720.02 1383
6720.79 1345
6721.57 1391
6722.34 1396
6723.11 1379
6723.89 1370
6724.66 1312
6725.43 1422
6726.21 1437
6726.98 1544
6727.76 1477
6728.53 1435
6729.30 1510
6730.08 1360
6730.85 1433
6731.63 1411
6732.40 1541
6733.17 1443
6733.95 1499
6734.72 1620
6735.50 1485
6736.27 1450
6737.05 1575
6737.82 1663
6738.59 1512
6739.37 1518
6740.14 1490
6740.92 1414
6741.69 1601
6742.47 1482
6743.24 1452
6744.02 1602
6744.79 1594
6745.57 1636
6746.34 1552
6747.12 1578
6747.89 1681
6748.67 1827
6749.44 2006
6750.22 2246
6750.99 2164
6751.77 2277
6752.54 2441
6753.32 2370
6754.09 2193
6754.87 2103
6755.65 1939
6756.42 1790
6757.20 1719
6757.97 1648
6758.75 1547
6759.52 1602
6760.30 1549
6761.08 1532
6761.85 1497
6762.63 1455
6763.40 1526
6764.18 1476
6764.96 1400
6765.73 1390
6766.51 1432
6767.28 1349
6768.06 1511
6768.84 1533
6769.61 1437
6770.39 1398
6771.17 1411
6771.94 1335
6772.72 1330
6773.50 1397
6774.27 1346
6775.05 1346
6775.82 1336
6776.60 1298
6777.38 1305
6778.16 1247
6778.93 1273
6779.71 1289
6780.49 1357
6781.26 1369
6782.04 1305
6782.82 1208
6783.59 1233
6784.37 1238
6785.15 1163
6785.93 1223
6786.70 1284
6787.48 1264
6788.26 1214
6789.04 1214
6789.81 1147
6790.59 1192
6791.37 1283
6792.15 1200
6792.92 1173
6793.70 1164
6794.48 1258
6795.26 1161
6796.03 1262
6796.81 1240
6797.59 1215
6798.37 1196
6799.15 1320
6799.92 1308
6800.70 1252
6801.48 1155
6802.26 1274
6803.04 1329
6803.81 1317
6804.59 1255
6805.37 1283
6806.15 1406
6806.93 1403
6807.71 1253
6808.49 1247
6809.26 1238
6810.04 1184
6810.82 1204
6811.60 1329
6812.38 1214
6813.16 1243
6813.94 1342
6814.72 1325
6815.49 1218
6816.27 1311
6817.05 1288
6817.83 1316
6818.61 1241
6819.39 1212
6820.17 1238
6820.95 1255
6821.73 1347
6822.51 1358
6823.29 1303
6824.07 1245
6824.85 1323
6825.62 1220
6826.40 1154
6827.18 1215
6827.96 1305
6828.74 1210
6829.52 1252
6830.30 1290
6831.08 1265
6831.86 1224
6832.64 1236
6833.42 1256
6834.20 1271
6834.98 1224
6835.76 1151
6836.54 1185
6837.32 1317
6838.10 1270
6838.88 1233
6839.66 1139
6840.44 1170
6841.22 1216
6842.01 1184
6842.79 1139
6843.57 1175
6844.35 1176
6845.13 1291
6845.91 1292
6846.69 1379
6847.47 1835
6848.25 1988
6849.03 2315
6849.81 2707
6850.59 2953
6851.37 3291
6852.16 3336
6852.94 3103
6853.72 2823
6854.50 2594
6855.28 2306
6856.06 2023
6856.84 1772
6857.62 1664
6858.41 1548
6859.19 1392
6859.97 1344
6860.75 1336
6861.53 1343
6862.31 1347
6863.09 1421
6863.88 1531
6864.66 1577
6865.44 1589
6866.22 1711
6867.00 1586
6867.79 1713
6868.57 1706
6869.35 1649
6870.13 1645
6870.91 1636
6871.70 1466
6872.48 1436
6873.26 1463
6874.04 1429
6874.83 1309
6875.61 1469
6876.39 1493
6877.17 1376
6877.96 1424
6878.74 1499
6879.52 1621
6880.30 1685
6881.09 1745
6881.87 1768
6882.65 1764
6883.43 1850
6884.22 2013
6885.00 2219
6885.78 2414
6886.57 2724
6887.35 3378
6888.13 3427
6888.92 3646
6889.70 3430
6890.48 2986
6891.26 2678
6892.05 2410
6892.83 2181
6893.62 1854
6894.40 1799
6895.18 1785
6895.97 1928
6896.75 1735
6897.53 1734
6898.32 1708
6899.10 1656
6899.88 1731
6900.67 1712
6901.45 1807
6902.24 1779
6903.02 1699
6903.80 1746
6904.59 1793
6905.37 1747
6906.16 1763
6906.94 1671
6907.72 1741
6908.51 1707
6909.29 1685
6910.08 1541
6910.86 1580
6911.65 1638
6912.43 1582
6913.21 1456
6914.00 1435
6914.78 1447
6915.57 1439
6916.35 1466
6917.14 1469
6917.92 1468
6918.71 1466
6919.49 1592
6920.28 1544
6921.06 1475
6921.85 1551
6922.63 1590
6923.42 1634
6924.20 1585
6924.99 1592
6925.77 1696
6926.56 1767
6927.34 1683
6928.13 1687
6928.91 1703
6929.70 1731
6930.49 1743
6931.27 1750
6932.06 1874
6932.84 1914
6933.63 1994
6934.41 1932
6935.20 1908
6935.99 1909
6936.77 1944
6937.56 1858
6938.34 1812
6939.13 1846
6939.92 2078
6940.70 2124
6941.49 2207
6942.27 2216
6943.06 2237
6943.85 2265
6944.63 2370
6945.42 2511
6946.21 2350
6946.99 2422
6947.78 2574
6948.57 2584
6949.35 2634
6950.14 2653
6950.92 2549
6951.71 2460
6952.50 2480
6953.29 2467
6954.07 2487
6954.86 2622
6955.65 2725
6956.43 2833
6957.22 2948
6958.01 2991
6958.79 2768
6959.58 2705
6960.37 2820
6961.16 2670
6961.94 2766
6962.73 2663
6963.52 2731
6964.31 2663
6965.09 2794
6965.88 2852
6966.67 3006
6967.46 2916
6968.24 2996
6969.03 3329
6969.82 3402
6970.61 3343
6971.39 3338
6972.18 3381
6972.97 3357
6973.76 3411
6974.55 3316
6975.33 3419
6976.12 3220
6976.91 3213
6977.70 3338
6978.49 3564
6979.27 3986
6980.06 4361
6980.85 4858
6981.64 5602
6982.43 6851
6983.22 8305
6984.01 10026
6984.79 11540
6985.58 12741
6986.37 13895
6987.16 13583
6987.95 12989
6988.74 11590
6989.53 10081
6990.32 8414
6991.10 7473
6991.89 6294
6992.68 5682
6993.47 5216
6994.26 4999
6995.05 5268
6995.84 5775
6996.63 6868
6997.42 8179
6998.21 9959
6999.00 11144
6999.79 12108
7000.58 13000
7001.36 12910
7002.15 11991
7002.94 10784
7003.73 9221
7004.52 8013
7005.31 6582
7006.10 5505
7006.89 4520
7007.68 4037
7008.47 3435
7009.26 3383
7010.05 3308
7010.84 3275
7011.63 3364
7012.42 3413
7013.21 3549
7014.00 3721
7014.79 3470
7015.58 3399
7016.37 3151
7017.16 3067
7017.96 3012
7018.75 2719
7019.54 2620
7020.33 2595
7021.12 2336
7021.91 2359
7022.70 2455
7023.49 2432
7024.28 2575
7025.07 2645
7025.86 2593
7026.65 2613
7027.44 2596
7028.24 2478
7029.03 2450
7029.82 2482
7030.61 2372
7031.40 2179
7032.19 2257
7032.98 2211
7033.77 2163
7034.57 2220
7035.36 2215
7036.15 2303
7036.94 2535
7037.73 2515
7038.52 2464
7039.32 2484
7040.11 2462
7040.90 2473
7041.69 2444
7042.48 2427
7043.27 2298
7044.07 2341
7044.86 2220
7045.65 2196
7046.44 2362
7047.23 2449
7048.03 2573
7048.82 2831
7049.61 3010
7050.40 3011
7051.20 3118
7051.99 2913
7052.78 2760
7053.57 2619
7054.37 2443
7055.16 2290
7055.95 2271
7056.74 2101
7057.54 2083
7058.33 2106
7059.12 2087
7059.91 2046
7060.71 2052
7061.50 2109
7062.29 2187
7063.09 2034
7063.88 1960
7064.67 2114
7065.47 2122
7066.26 2079
7067.05 2065
7067.85 1958
7068.64 2039
7069.43 1890
7070.23 1935
7071.02 1860
7071.81 1843
7072.61 1868
7073.40 1907
7074.19 1818
7074.99 1721
7075.78 1793
7076.57 1782
7077.37 1782
7078.16 1829
7078.96 1893
7079.75 1738
7080.54 1794
7081.34 1697
7082.13 1715
7082.93 1640
7083.72 1651
7084.51 1582
7085.31 1657
7086.10 1584
7086.90 1743
7087.69 1764
7088.49 1830
7089.28 1744
7090.08 1779
7090.87 1737
7091.66 1691
7092.46 1500
7093.25 1524
7094.05 1537
7094.84 1434
7095.64 1438
7096.43 1427
7097.23 1305
7098.02 1336
7098.82 1359
7099.61 1369
7100.41 1339
7101.20 1276
7102.00 1203
7102.79 1265
7103.59 1363
7104.38 1308
7105.18 1171
7105.98 1121
7106.77 1239
7107.57 1251
7108.36 1182
7109.16 1095
7109.95 1109
7110.75 1159
7111.54 1106
7112.34 1096
7113.14 1158
7113.93 1249
7114.73 1143
7115.52 1178
7116.32 1170
7117.12 1204
7117.91 1202
7118.71 1117
7119.50 1134
7120.30 1148
7121.10 1130
7121.89 1043
7122.69 1175
7123.49 1120
7124.28 1115
7125.08 1107
7125.88 1029
7126.67 1126
7127.47 1110
7128.27 1279
7129.06 1205
7129.86 1271
7130.66 1402
7131.45 1255
7132.25 1147
7133.05 1097
7133.84 1216
7134.64 1183
7135.44 1106
7136.23 1095
7137.03 1059
7137.83 1076
7138.63 1141
7139.42 1167
7140.22 1108
7141.02 1280
7141.82 1227
7142.61 1194
7143.41 1225
7144.21 1254
7145.01 1144
7145.80 1186
7146.60 1177
7147.40 1114
7148.20 1129
7148.99 1035
7149.79 1066
7150.59 987
7151.39 1019
7152.19 1129
7152.98 1010
7153.78 1059
7154.58 1051
7155.38 1116
7156.18 1102
7156.98 1074
7157.77 1050
7158.57 1095
7159.37 1057
7160.17 1029
7160.97 998
7161.77 937
7162.56 986
7163.36 973
7164.16 948
7164.96 973
7165.76 945
7166.56 957
7167.36 991
7168.16 994
7168.95 1027
7169.75 1032
7170.55 978
7171.35 934
7172.15 996
7172.95 944
7173.75 1059
7174.55 996
7175.35 898
7176.15 854
7176.95 891
7177.75 852
7178.55 880
7179.35 900
7180.14 921
7180.94 929
7181.74 907
7182.54 984
7183.34 1002
7184.14 1087
7184.94 1042
7185.74 1028
7186.54 928
7187.34 960
7188.14 893
7188.94 876
7189.74 871
7190.54 764
7191.34 824
7192.14 822
7192.94 834
7193.74 831
7194.54 781
7195.35 819
7196.15 838
7196.95 772
7197.75 821
7198.55 835
7199.35 762
7200.15 891
7200.95 836
7201.75 835
7202.55 784
7203.35 702
7204.15 768
7204.95 765
7205.75 808
7206.56 787
7207.36 833
7208.16 764
7208.96 763
7209.76 810
7210.56 847
7211.36 782
7212.16 724
7212.97 769
7213.77 724
7214.57 620
7215.37 761
7216.17 799
7216.97 811
7217.78 809
7218.58 828
7219.38 800
7220.18 853
7220.98 905
7221.78 815
7222.59 753
7223.39 709
7224.19 744
7224.99 783
7225.79 724
7226.60 670
7227.40 843
7228.20 800
7229.00 734
7229.81 785
7230.61 769
7231.41 752
7232.21 816
7233.02 777
7233.82 713
7234.62 775
7235.42 717
7236.23 746
7237.03 697
7237.83 820
7238.63 760
7239.44 761
7240.24 790
7241.04 807
7241.85 771
7242.65 728
7243.45 699
7244.26 703
7245.06 778
7245.86 696
7246.67 788
7247.47 779
7248.27 744
7249.08 758
7249.88 771
7250.68 805
7251.49 770
7252.29 792
7253.09 790
7253.90 725
7254.70 654
7255.50 762
7256.31 750
7257.11 766
7257.92 738
7258.72 793
7259.52 802
7260.33 716
7261.13 724
7261.94 761
7262.74 781
7263.54 835
7264.35 871
7265.15 887
7265.96 803
7266.76 834
7267.57 827
7268.37 836
7269.18 857
7269.98 838
7270.78 882
7271.59 851
7272.39 825
7273.20 855
7274.00 904
7274.81 842
7275.61 955
7276.42 932
7277.22 906
7278.03 918
7278.83 987
7279.64 1003
7280.44 988
7281.25 1179
7282.05 1420
7282.86 1533
7283.66 1733
7284.47 1826
7285.28 1907
7286.08 1733
7286.89 1674
7287.69 1515
7288.50 1391
7289.30 1281
7290.11 1149
7290.91 1016
7291.72 959
7292.53 1002
7293.33 885
7294.14 842
7294.94 860
7295.75 938
7296.56 864
7297.36 954
7298.17 902
7298.97 930
7299.78 980
7300.59 987
7301.39 971
7302.20 959
7303.01 915
7303.81 941
7304.62 940
7305.43 1002
7306.23 1056
7307.04 1024
7307.85 1026
7308.65 1022
7309.46 1137
7310.27 1075
7311.07 1179
7311.88 1144
7312.69 1054
7313.49 1143
7314.30 1124
7315.11 1143
7315.91 1261
7316.72 1295
7317.53 1294
7318.34 1571
7319.14 1649
7319.95 1570
7320.76 1519
7321.57 1392
7322.37 1418
7323.18 1353
7323.99 1336
7324.80 1273
7325.60 1169
7326.41 1130
7327.22 1098
7328.03 1052
7328.83 1038
7329.64 1174
7330.45 1085
7331.26 1001
7332.07 966
7332.87 970
7333.68 976
7334.49 1013
7335.30 1103
7336.11 1075
7336.92 1060
7337.72 1120
7338.53 1069
7339.34 1015
7340.15 1012
7340.96 942
7341.77 970
7342.57 965
7343.38 931
7344.19 881
7345.00 934
7345.81 921
7346.62 920
7347.43 939
7348.24 969
7349.05 961
7349.85 1024
7350.66 901
7351.47 913
7352.28 945
7353.09 898
7353.90 972
7354.71 875
7355.52 863
7356.33 904
7357.14 863
7357.95 907
7358.76 908
7359.57 943
7360.38 962
7361.18 953
7361.99 925
7362.80 1001
7363.61 958
7364.42 1022
7365.23 999
7366.04 934
7366.85 926
7367.66 904
7368.47 942
7369.28 949
7370.09 919
7370.90 1037
7371.71 1013
7372.52 990
7373.33 984
7374.14 985
7374.96 1030
7375.77 1034
7376.58 1079
7377.39 1166
7378.20 1228
7379.01 1361
7379.82 1451
7380.63 1604
7381.44 1659
7382.25 1662
7383.06 1537
7383.87 1547
7384.68 1451
7385.49 1303
7386.31 1153
7387.12 1162
7387.93 1066
7388.74 1084
7389.55 1028
7390.36 1007
7391.17 999
7391.98 976
7392.79 943
7393.61 961
7394.42 1039
7395.23 1024
7396.04 1129
7396.85 1114
7397.66 1240
7398.48 1273
7399.29 1353
7400.10 1346
7400.91 1377
7401.72 1308
7402.53 1252
7403.35 1296
7404.16 1285
7404.97 1312
7405.78 1211
7406.59 1249
7407.41 1185
7408.22 1240
7409.03 1295
7409.84 1126
7410.66 1089
7411.47 1006
7412.28 889
7413.09 856
7413.91 890
7414.72 911
7415.53 865
7416.34 927
7417.16 894
7417.97 860
7418.78 897
7419.60 807
7420.41 831
7421.22 929
7422.03 855
7422.85 780
7423.66 775
7424.47 814
7425.29 854
7426.10 807
7426.91 804
7427.73 792
7428.54 774
7429.35 695
7430.17 738
7430.98 785
7431.79 733
7432.61 754
7433.42 747
7434.23 730
7435.05 741
7435.86 729
7436.67 679
7437.49 719
7438.30 816
7439.12 863
7439.93 834
7440.74 789
7441.56 783
7442.37 738
7443.19 742
7444.00 828
7444.82 760
7445.63 757
7446.44 788
7447.26 783
7448.07 766
7448.89 734
7449.70 709
7450.52 785
7451.33 799
7452.15 792
7452.96 798
7453.77 855
7454.59 766
7455.40 723
7456.22 704
7457.03 745
7457.85 826
7458.66 822
7459.48 821
7460.29 724
7461.11 753
7461.92 830
7462.74 819
7463.55 763
7464.37 760
7465.19 783
7466.00 716
7466.82 814
7467.63 724
7468.45 744
7469.26 743
7470.08 805
7470.89 740
7471.71 727
7472.53 708
7473.34 774
7474.16 798
7474.97 758
7475.79 742
7476.60 686
7477.42 688
7478.24 672
7479.05 616
7479.87 715
7480.69 714
7481.50 745
7482.32 734
7483.13 714
7483.95 723
7484.77 760
7485.58 737
7486.40 728
7487.22 719
7488.03 675
7488.85 633
7489.67 734
7490.48 752
7491.30 660
7492.12 674
7492.93 644
7493.75 630
7494.57 586
7495.38 707
7496.20 673
7497.02 612
7497.84 675
7498.65 716
7499.47 720
7500.29 654
7501.10 657
7501.92 669
7502.74 653
7503.56 681
7504.37 741
7505.19 712
7506.01 685
7506.83 684
7507.64 679
7508.46 654
7509.28 661
7510.10 601
7510.92 614
7511.73 611
7512.55 626
7513.37 602
7514.19 645
7515.01 671
7515.82 638
7516.64 585
7517.46 602
7518.28 599
7519.10 634
7519.91 613
7520.73 609
7521.55 687
7522.37 707
7523.19 661
7524.01 684
7524.83 678
7525.64 670
7526.46 669
7527.28 632
7528.10 640
7528.92 726
7529.74 684
7530.56 646
7531.38 648
7532.20 700
7533.01 746
7533.83 601
7534.65 622
7535.47 597
7536.29 568
7537.11 625
7537.93 622
7538.75 717
7539.57 709
7540.39 709
7541.21 630
7542.03 702
7542.85 746
7543.67 696
7544.49 807
7545.31 834
7546.12 853
7546.94 733
7547.76 733
7548.58 756
7549.40 654
7550.22 691
7551.04 678
7551.86 744
7552.68 737
7553.50 731
7554.33 734
7555.15 735
7555.97 699
7556.79 681
7557.61 730
7558.43 620
7559.25 686
7560.07 754
7560.89 739
7561.71 671
7562.53 720
7563.35 800
7564.17 789
7564.99 686
7565.81 725
7566.63 674
7567.45 709
7568.28 735
7569.10 699
7569.92 700
7570.74 708
7571.56 746
7572.38 770
7573.20 804
7574.02 732
7574.84 735
7575.67 740
7576.49 740
7577.31 836
7578.13 770
7578.95 704
7579.77 698
7580.60 751
7581.42 796
7582.24 698
7583.06 784
7583.88 802
7584.70 726
7585.53 786
7586.35 923
7587.17 867
7587.99 801
7588.81 845
7589.64 894
7590.46 876
7591.28 892
7592.10 878
7592.93 809
7593.75 842
7594.57 826
7595.39 855
7596.21 856
7597.04 920
7597.86 940
7598.68 904
7599.51 938
7600.33 977
7601.15 941
7601.97 978
7602.80 1229
7603.62 1223
7604.44 1221
7605.27 1254
7606.09 1199
7606.91 1223
7607.73 1162
7608.56 1198
7609.38 1096
7610.20 1051
7611.03 975
7611.85 980
7612.67 979
7613.50 1000
7614.32 987
7615.14 938
7615.97 931
7616.79 1076
7617.62 1134
7618.44 1109
7619.26 1084
7620.09 1074
7620.91 994
7621.73 1106
7622.56 1110
7623.38 1041
7624.21 1024
7625.03 1002
7625.85 1024
7626.68 977
7627.50 1015
7628.33 1050
7629.15 1114
7629.98 1294
7630.80 1419
7631.62 1466
7632.45 1445
7633.27 1540
7634.10 1515
7634.92 1337
7635.75 1263
7636.57 1233
7637.40 1057
7638.22 931
7639.05 891
7639.87 882
7640.70 812
7641.52 832
7642.35 872
7643.17 768
7644.00 775
7644.82 737
7645.65 790
7646.47 801
7647.30 764
7648.12 822
7648.95 812
7649.77 820
7650.60 839
7651.42 821
7652.25 758
7653.07 707
7653.90 725
7654.73 659
7655.55 639
7656.38 673
7657.20 702
7658.03 652
7658.85 610
7659.68 616
7660.51 648
7661.33 687
7662.16 698
7662.98 632
7663.81 663
7664.64 680
7665.46 683
7666.29 662
7667.12 677
7667.94 729
7668.77 758
7669.59 685
7670.42 687
7671.25 706
7672.07 724
7672.90 663
7673.73 690
7674.55 713
7675.38 616
7676.21 633
7677.03 639
7677.86 639
7678.69 712
7679.52 646
7680.34 650
7681.17 678
7682.00 683
7682.82 619
7683.65 639
7684.48 599
7685.31 611
7686.13 577
7686.96 540
7687.79 681
7688.62 725
7689.44 626
7690.27 640
7691.10 591
7691.93 610
7692.75 592
7693.58 545
7694.41 634
7695.24 635
7696.07 637
7696.89 701
7697.72 653
7698.55 646
7699.38 640
7700.21 614
7701.03 641
7701.86 601
7702.69 586
7703.52 576
7704.35 677
7705.17 629
7706.00 560
7706.83 584
7707.66 610
7708.49 659
7709.32 602
7710.15 587
7710.97 571
7711.80 626
7712.63 582
7713.46 634
7714.29 648
7715.12 589
7715.95 589
7716.78 643
7717.61 588
7718.44 616
7719.26 606
7720.09 491
7720.92 594
7721.75 554
7722.58 518
7723.41 568
7724.24 575
7725.07 570
7725.90 617
7726.73 544
7727.56 534
7728.39 637
7729.22 543
7730.05 531
7730.88 518
7731.71 521
7732.54 497
7733.37 514
7734.20 564
7735.03 583
7735.86 520
7736.69 592
7737.52 612
7738.35 629
7739.18 627
7740.01 583
7740.84 564
7741.67 589
7742.50 613
7743.33 531
7744.16 624
7744.99 600
7745.82 639
7746.65 672
7747.48 625
7748.31 705
7749.14 671
7749.97 625
7750.80 582
7751.64 605
7752.47 569
7753.30 583
7754.13 606
7754.96 576
7755.79 578
7756.62 543
7757.45 540
7758.28 543
7759.12 594
7759.95 618
7760.78 648
7761.61 609
7762.44 525
7763.27 597
7764.10 606
7764.94 625
7765.77 556
7766.60 584
7767.43 651
7768.26 668
7769.09 622
7769.93 583
7770.76 589
7771.59 629
7772.42 638
7773.25 600
7774.09 565
7774.92 593
7775.75 579
7776.58 569
7777.41 608
7778.25 589
7779.08 624
7779.91 588
7780.74 578
7781.58 579
7782.41 574
7783.24 594
7784.07 611
7784.91 609
7785.74 597
7786.57 598
7787.41 550
7788.24 603
7789.07 683
7789.90 592
7790.74 657
7791.57 670
7792.40 666
7793.24 612
7794.07 568
7794.90 542
7795.74 618
7796.57 654
7797.40 639
7798.24 600
7799.07 649
7799.90 702
7800.74 627
7801.57 648
7802.40 583
7803.24 649
7804.07 608
7804.90 651
7805.74 630
7806.57 672
7807.41 658
7808.24 600
7809.07 725
7809.91 798
7810.74 782
7811.58 777
7812.41 782
7813.24 808
7814.08 892
7814.91 894
7815.75 917
7816.58 1050
7817.42 943
7818.25 898
7819.09 897
7819.92 913
7820.75 844
7821.59 845
7822.42 753
7823.26 850
7824.09 874
7824.93 883
7825.76 967
7826.60 917
7827.43 941
7828.27 996
7829.10 1023
7829.94 994
7830.77 848
7831.61 921
7832.44 836
7833.28 910
7834.11 959
7834.95 961
7835.78 909
7836.62 962
7837.46 873
7838.29 874
7839.13 799
7839.96 807
7840.80 775
7841.63 837
7842.47 952
7843.31 871
7844.14 808
7844.98 772
7845.81 788
7846.65 791
7847.48 767
7848.32 758
7849.16 694
7849.99 723
7850.83 751
7851.67 689
7852.50 706
7853.34 686
7854.17 694
7855.01 746
7855.85 790
7856.68 754
7857.52 749
7858.36 845
7859.19 860
7860.03 868
7860.87 854
7861.70 752
7862.54 749
7863.38 755
7864.21 765
7865.05 755
7865.89 805
7866.73 796
7867.56 749
7868.40 743
7869.24 819
7870.07 797
7870.91 848
7871.75 810
7872.59 849
7873.42 792
7874.26 833
7875.10 924
7875.94 999
7876.77 1110
7877.61 1123
7878.45 1202
7879.29 1266
7880.12 1180
7880.96 1074
7881.80 956
7882.64 868
7883.48 885
7884.31 908
7885.15 1013
7885.99 866
7886.83 805
7887.67 840
7888.50 895
7889.34 953
7890.18 977
7891.02 1053
7891.86 1037
7892.70 1037
7893.53 991
7894.37 947
7895.21 901
7896.05 913
7896.89 880
7897.73 948
7898.57 952
7899.41 927
7900.24 953
7901.08 1018
7901.92 974
7902.76 937
7903.60 849
7904.44 818
7905.28 792
7906.12 821
7906.96 768
7907.80 819
7908.63 790
7909.47 810
7910.31 723
7911.15 773
7911.99 744
7912.83 814
7913.67 820
7914.51 868
7915.35 831
7916.19 983
7917.03 1112
7917.87 1090
7918.71 1109
7919.55 1149
7920.39 1054
7921.23 1038
7922.07 930
7922.91 812
7923.75 819
7924.59 814
7925.43 779
7926.27 698
7927.11 664
7927.95 679
7928.79 658
7929.63 675
7930.47 712
7931.31 731
7932.15 612
7932.99 582
7933.83 614
7934.67 684
7935.52 687
7936.36 603
7937.20 684
7938.04 618
7938.88 631
7939.72 627
7940.56 641
7941.40 629
7942.24 628
7943.08 692
7943.92 662
7944.77 725
7945.61 702
7946.45 709
7947.29 699
7948.13 704
7948.97 697
7949.81 630
7950.66 674
7951.50 706
7952.34 763
7953.18 719
7954.02 699
7954.86 725
7955.71 761
7956.55 759
7957.39 754
7958.23 750
7959.07 733
7959.92 710
7960.76 627
7961.60 662
7962.44 745
7963.28 754
7964.13 731
7964.97 767
7965.81 792
7966.65 772
7967.50 787
7968.34 724
7969.18 716
7970.02 749
7970.87 670
7971.71 630
7972.55 637
7973.39 622
7974.24 639
7975.08 591
7975.92 653
7976.76 695
7977.61 584
7978.45 560
7979.29 631
7980.14 602
7980.98 667
7981.82 647
7982.67 631
7983.51 668
7984.35 592
7985.20 536
7986.04 590
7986.88 589
7987.73 589
7988.57 592
7989.41 622
7990.26 568
7991.10 548
7991.94 535
7992.79 555
7993.63 565
7994.48 603
7995.32 615
7996.16 619
7997.01 646
7997.85 573
7998.70 520
7999.54 513
8000.38 458
8001.23 527
8002.07 537
8002.92 505
8003.76 538
8004.61 524
8005.45 544
8006.29 503
8007.14 583
8007.98 600
8008.83 516
8009.67 514
8010.52 476
8011.36 503
8012.21 576
8013.05 547
8013.90 527
8014.74 533
8015.59 541
8016.43 571
8017.28 548
8018.12 581
8018.97 604
8019.81 531
8020.66 519
8021.50 494
8022.35 537
8023.19 497
8024.04 489
8024.88 489
8025.73 432
8026.57 521
8027.42 547
8028.27 534
8029.11 519
8029.96 494
8030.80 464
8031.65 486
8032.49 581
8033.34 543
8034.19 546
8035.03 571
8035.88 491
8036.72 515
8037.57 586
8038.42 553
8039.26 493
8040.11 466
8040.96 561
8041.80 616
8042.65 552
8043.49 467
8044.34 495
8045.19 534
8046.03 556
8046.88 561
8047.73 571
8048.57 529
8049.42 537
8050.27 592
8051.11 615
8051.96 546
8052.81 510
8053.66 462
8054.50 500
8055.35 521
8056.20 491
8057.04 572
8057.89 488
8058.74 548
8059.59 482
8060.43 458
8061.28 519
8062.13 520
8062.97 485
8063.82 463
8064.67 522
8065.52 475
8066.37 516
8067.21 498
8068.06 508
8068.91 464
8069.76 462
8070.60 482
8071.45 449
8072.30 582
8073.15 468
8074.00 477
8074.84 461
8075.69 493
8076.54 520
8077.39 478
8078.24 514
8079.08 469
8079.93 475
8080.78 519
8081.63 536
8082.48 450
8083.33 530
8084.18 540
8085.02 495
8085.87 494
8086.72 459
8087.57 475
8088.42 528
8089.27 465
8090.12 514
8090.97 523
8091.81 469
8092.66 498
8093.51 490
8094.36 484
8095.21 505
8096.06 472
8096.91 500
8097.76 520
8098.61 538
8099.46 461
8100.31 474
8101.16 447
8102.01 413
8102.86 428
8103.71 494
8104.55 517
8105.40 516
8106.25 521
8107.10 465
8107.95 494
8108.80 529
8109.65 515
8110.50 461
8111.35 467
8112.20 520
8113.05 466
8113.90 519
8114.75 489
8115.60 452
8116.45 529
8117.30 626
8118.16 539
8119.01 504
8119.86 515
8120.71 468
8121.56 479
8122.41 441
8123.26 471
8124.11 512
8124.96 530
8125.81 513
8126.66 477
8127.51 457
8128.36 530
8129.21 479
8130.06 481
8130.92 486
8131.77 493
8132.62 486
8133.47 524
8134.32 576
8135.17 468
8136.02 469
8136.87 611
8137.73 551
8138.58 485
8139.43 456
8140.28 559
8141.13 522
8141.98 525
8142.83 482
8143.69 505
8144.54 552
8145.39 533
8146.24 515
8147.09 545
8147.95 578
8148.80 666
8149.65 569
8150.50 598
8151.35 608
8152.21 603
8153.06 674
8153.91 693
8154.76 748
8155.61 798
8156.47 770
8157.32 720
8158.17 712
8159.02 628
8159.88 612
8160.73 557
8161.58 588
8162.44 601
8163.29 623
8164.14 506
8164.99 488
8165.85 530
8166.70 542
8167.55 652
8168.41 579
8169.26 592
8170.11 556
8170.96 497
8171.82 574
8172.67 538
8173.52 516
8174.38 455
8175.23 496
8176.08 498
8176.94 483
8177.79 518
8178.64 508
8179.50 426
8180.35 482
8181.21 481
8182.06 477
8182.91 481
8183.77 493
8184.62 505
8185.47 484
8186.33 519
8187.18 478
8188.04 411
8188.89 427
8189.74 472
8190.60 427
8191.45 469
8192.31 464
8193.16 447
8194.02 458
8194.87 409
8195.72 435
8196.58 454
8197.43 506
8198.29 489
8199.14 476
8200.00 469
8200.85 436
8201.71 479
8202.56 447
8203.42 450
8204.27 447
8205.13 459
8205.98 455
8206.84 448
8207.69 417
8208.55 432
8209.40 448
8210.26 452
8211.11 477
8211.97 500
8212.82 542
8213.68 515
8214.53 430
8215.39 473
8216.24 492
8217.10 482
8217.96 457
8218.81 519
8219.67 541
8220.52 520
8221.38 534
8222.23 588
8223.09 589
8223.95 571
8224.80 552
8225.66 556
8226.51 559
8227.37 516
8228.23 480
8229.08 559
8229.94 552
8230.79 544
8231.65 511
8232.51 496
8233.36 486
8234.22 439
8235.08 459
8235.93 438
8236.79 503
8237.65 462
8238.50 421
8239.36 435
8240.22 497
8241.07 421
8241.93 353
8242.79 379
8243.64 442
8244.50 466
8245.36 444
8246.21 418
8247.07 527
8247.93 489
8248.79 475
8249.64 474
8250.50 484
8251.36 468
8252.22 400
8253.07 401
8253.93 400
8254.79 429
8255.65 453
8256.50 415
8257.36 401
8258.22 353
8259.08 382
8259.93 422
8260.79 426
8261.65 425
8262.51 454
8263.37 454
8264.22 415
8265.08 441
8265.94 457
8266.80 427
8267.66 494
8268.51 491
8269.37 529
8270.23 464
8271.09 467
8271.95 433
8272.81 416
8273.66 484
8274.52 461
8275.38 438
8276.24 478
8277.10 425
8277.96 460
8278.82 476
8279.67 483
8280.53 451
8281.39 459
8282.25 501
8283.11 471
8283.97 439
8284.83 468
8285.69 519
8286.55 496
8287.41 503
8288.27 523
8289.12 455
8289.98 451
8290.84 446
8291.70 455
8292.56 479
8293.42 477
8294.28 468
8295.14 490
8296.00 459
8296.86 487
8297.72 449
8298.58 400
8299.44 411
8300.30 390
8301.16 479
8302.02 500
8302.88 479
8303.74 406
8304.60 413
8305.46 495
8306.32 530
8307.18 461
8308.04 454
8308.90 434
8309.76 415
8310.62 445
8311.48 445
8312.34 449
8313.20 438
8314.06 427
8314.92 437
8315.78 462
8316.65 431
8317.51 418
8318.37 491
8319.23 462
8320.09 453
8320.95 436
8321.81 451
8322.67 414
8323.53 420
8324.39 469
8325.26 414
8326.12 418
8326.98 444
8327.84 430
8328.70 479
8329.56 455
8330.42 423
8331.28 456
8332.15 447
8333.01 427
8333.87 427
8334.73 403
8335.59 378
8336.45 449
8337.32 448
8338.18 469
8339.04 453
8339.90 458
8340.76 464
8341.63 448
8342.49 422
8343.35 380
8344.21 384
8345.07 429
8345.94 450
8346.80 381
8347.66 492
8348.52 444
8349.39 416
8350.25 407
8351.11 427
8351.97 442
8352.84 430
8353.70 445
8354.56 431
8355.42 456
8356.29 415
8357.15 411
8358.01 375
8358.88 439
8359.74 446
8360.60 394
8361.46 403
8362.33 443
8363.19 434
8364.05 496
8364.92 436
8365.78 427
8366.64 445
8367.51 405
8368.37 453
8369.23 442
8370.10 416
8370.96 380
8371.82 421
8372.69 402
8373.55 375
8374.42 451
8375.28 507
8376.14 453
8377.01 428
8377.87 397
8378.73 440
8379.60 507
8380.46 457
8381.33 433
8382.19 479
8383.06 456
8383.92 507
8384.78 448
8385.65 500
8386.51 491
8387.38 464
8388.24 462
8389.11 460
8389.97 423
8390.83 416
8391.70 439
8392.56 416
8393.43 493
8394.29 485
8395.16 511
8396.02 511
8396.89 474
8397.75 429
8398.62 490
8399.48 482
8400.35 495
8401.21 480
8402.08 480
8402.94 491
8403.81 471
8404.67 400
8405.54 450
8406.40 465
8407.27 455
8408.14 518
8409.00 543
8409.87 487
8410.73 498
8411.60 543
8412.46 468
8413.33 510
8414.19 509
8415.06 474
8415.93 567
8416.79 470
8417.66 487
8418.52 583
8419.39 604
8420.26 587
8421.12 607
8421.99 586
8422.85 587
8423.72 505
8424.59 590
8425.45 591
8426.32 587
8427.19 632
8428.05 591
8428.92 654
8429.79 640
8430.65 613
8431.52 623
8432.39 627
8433.25 619
8434.12 630
8434.99 710
8435.85 661
8436.72 666
8437.59 580
8438.45 646
8439.32 721
8440.19 768
8441.06 821
8441.92 884
8442.79 889
8443.66 925
8444.52 896
8445.39 895
8446.26 863
8447.13 748
8447.99 738
8448.86 668
8449.73 729
8450.60 840
8451.47 892
8452.33 935
8453.20 1047
8454.07 1143
8454.94 1157
8455.80 1250
8456.67 1319
8457.54 1319
8458.41 1394
8459.28 1151
8460.14 1077
8461.01 1032
8461.88 1000
8462.75 988
8463.62 946
8464.49 945
8465.35 983
8466.22 1141
8467.09 1299
8467.96 1509
8468.83 1675
8469.70 1926
8470.57 2172
8471.43 2186
8472.30 2086
8473.17 1907
8474.04 1635
8474.91 1436
8475.78 1261
8476.65 1087
8477.52 905
8478.39 872
8479.25 852
8480.12 752
8480.99 730
8481.86 731
8482.73 662
8483.60 660
8484.47 672
8485.34 750
8486.21 683
8487.08 685
8487.95 734
8488.82 672
8489.69 703
8490.56 745
8491.43 689
8492.30 699
8493.17 572
8494.04 557
8494.91 600
8495.78 547
8496.65 554
8497.52 590
8498.39 568
8499.26 590
8500.13 614
8501.00 584
8501.87 616
8502.74 634
8503.61 640
8504.48 592
8505.35 596
8506.22 673
8507.09 651
8507.96 564
8508.83 669
8509.70 753
8510.57 729
8511.44 661
8512.31 625
8513.19 642
8514.06 642
8514.93 621
8515.80 570
8516.67 530
8517.54 543
8518.41 562
8519.28 566
8520.15 610
8521.03 556
8521.90 530
8522.77 625
8523.64 591
8524.51 554
8525.38 619
8526.25 555
8527.13 575
8528.00 675
8528.87 642
8529.74 631
8530.61 657
8531.48 617
8532.36 692
8533.23 684
8534.10 648
8534.97 632
8535.84 606
8536.72 602
8537.59 648
8538.46 714
8539.33 645
8540.20 608
8541.08 613
8541.95 654
8542.82 619
8543.69 617
8544.57 684
8545.44 607
8546.31 600
8547.18 603
8548.06 637
8548.93 665
8549.80 665
8550.67 598
8551.55 623
8552.42 723
8553.29 665
8554.17 676
8555.04 721
8555.91 704
8556.79 624
8557.66 630
8558.53 616
8559.41 610
8560.28 634
8561.15 602
8562.03 629
8562.90 625
8563.77 544
8564.65 580
8565.52 548
8566.39 498
8567.27 521
8568.14 535
8569.01 535
8569.89 514
8570.76 566
8571.64 583
8572.51 574
8573.38 586
8574.26 567
8575.13 495
8576.01 569
8576.88 544
8577.75 507
8578.63 494
8579.50 532
8580.38 528
8581.25 575
8582.12 501
8583.00 524
8583.87 557
8584.75 498
8585.62 511
8586.50 540
8587.37 505
8588.25 523
8589.12 505
8590.00 480
8590.87 617
8591.75 591
8592.62 531
8593.50 488
8594.37 505
8595.25 550
8596.12 584
8597.00 581
8597.87 555
8598.75 600
8599.62 512
8600.50 532
8601.37 589
8602.25 613
8603.12 587
8604.00 577
8604.87 585
8605.75 592
8606.63 551
8607.50 652
8608.38 592
8609.25 569
8610.13 618
8611.01 582
8611.88 619
8612.76 718
8613.63 635
8614.51 646
8615.39 640
8616.26 617
8617.14 653
8618.01 648
8618.89 712
8619.77 692
8620.64 645
8621.52 666
8622.40 704
8623.27 673
8624.15 643
8625.03 666
8625.90 750
8626.78 752
8627.66 645
8628.53 772
8629.41 756
8630.29 729
8631.16 691
8632.04 770
8632.92 767
8633.79 796
8634.67 711
8635.55 727
8636.42 811
8637.30 765
8638.18 774
8639.06 835
8639.93 826
8640.81 876
8641.69 866
8642.57 826
8643.44 877
8644.32 914
8645.20 858
8646.08 900
8646.95 995
8647.83 953
8648.71 990
8649.59 1017
8650.47 1011
8651.34 993
8652.22 1074
8653.10 1064
8653.98 976
8654.86 961
8655.73 1024
8656.61 1133
8657.49 1007
8658.37 1062
8659.25 1050
8660.13 1170
8661.00 1115
8661.88 1072
8662.76 1057
8663.64 1109
8664.52 1105
8665.40 1105
8666.27 1062
8667.15 1110
8668.03 1206
8668.91 1344
8669.79 1435
8670.67 1546
8671.55 1655
8672.43 1962
8673.31 2252
8674.19 2251
8675.06 2327
8675.94 2213
8676.82 2207
8677.70 2057
8678.58 1888
8679.46 1786
8680.34 1625
8681.22 1511
8682.10 1420
8682.98 1418
8683.86 1323
8684.74 1383
8685.62 1358
8686.50 1498
8687.38 1678
8688.26 1993
8689.14 2487
8690.02 2880
8690.90 3453
8691.78 4157
8692.66 4706
8693.54 4795
8694.42 4722
8695.30 4138
8696.18 3676
8697.06 3071
8697.94 2493
8698.82 2028
8699.70 1669
8700.58 1442
8701.46 1318
8702.34 1268
8703.22 1108
8704.10 1045
8704.98 930
8705.86 896
8706.74 877
8707.62 891
8708.50 943
8709.39 922
8710.27 849
8711.15 882
8712.03 851
8712.91 870
8713.79 844
8714.67 774
8715.55 731
8716.43 763
8717.32 695
8718.20 691
8719.08 765
8719.96 798
8720.84 797
8721.72 830
8722.60 802
8723.49 805
8724.37 753
8725.25 733
8726.13 771
8727.01 838
8727.89 912
8728.78 891
8729.66 865
8730.54 874
8731.42 879
8732.30 937
8733.19 845
8734.07 824
8734.95 802
8735.83 715
8736.71 704
8737.60 716
8738.48 718
8739.36 677
8740.24 707
8741.13 711
8742.01 674
8742.89 689
8743.77 699
8744.66 684
8745.54 763
8746.42 731
8747.31 681
8748.19 694
8749.07 684
8749.95 734
8750.84 738
8751.72 762
8752.60 771
8753.49 820
8754.37 833
8755.25 828
8756.14 797
8757.02 750
8757.90 730
8758.79 814
8759.67 820
8760.55 813
8761.44 786
8762.32 749
8763.20 806
8764.09 806
8764.97 691
8765.85 774
8766.74 700
8767.62 748
8768.51 761
8769.39 759
8770.27 774
8771.16 760
8772.04 821
8772.93 764
8773.81 671
8774.69 646
8775.58 625
8776.46 644
8777.35 625
8778.23 669
8779.12 610
8780.00 620
8780.88 644
8781.77 566
8782.65 554
8783.54 592
8784.42 590
8785.31 607
8786.19 556
8787.08 589
8787.96 571
8788.85 612
8789.73 615
8790.62 578
8791.50 653
8792.39 631
8793.27 619
8794.16 662
8795.04 611
8795.93 632
8796.81 565
8797.70 585
8798.58 545
8799.47 585
8800.35 585
8801.24 523
8802.13 556
8803.01 560
8803.90 578
8804.78 593
8805.67 616
8806.55 633
8807.44 623
8808.33 640
8809.21 590
8810.10 591
8810.98 599
8811.87 604
8812.76 553
8813.64 575
8814.53 553
8815.41 555
8816.30 581
8817.19 586
8818.07 548
8818.96 572
8819.85 595
8820.73 541
8821.62 517
8822.51 551
8823.39 577
8824.28 547
8825.17 581
8826.05 575
8826.94 571
8827.83 569
8828.71 562
8829.60 562
8830.49 573
8831.37 566
8832.26 555
8833.15 521
8834.04 575
8834.92 570
8835.81 509
8836.70 472
8837.58 491
8838.47 559
8839.36 582
8840.25 563
8841.13 525
8842.02 507
8842.91 528
8843.80 502
8844.69 510
8845.57 530
8846.46 497
8847.35 524
8848.24 488
8849.12 507
8850.01 463
8850.90 523
8851.79 445
8852.68 472
8853.56 506
8854.45 515
8855.34 478
8856.23 499
8857.12 481
8858.01 494
8858.89 402
8859.78 450
8860.67 457
8861.56 460
8862.45 485
8863.34 517
8864.23 483
8865.12 464
8866.00 492
8866.89 467
8867.78 481
8868.67 521
8869.56 472
8870.45 396
8871.34 436
8872.23 414
8873.12 448
8874.00 439
8874.89 478
8875.78 445
8876.67 413
8877.56 437
8878.45 443
8879.34 434
8880.23 460
8881.12 419
8882.01 430
8882.90 446
8883.79 439
8884.68 432
8885.57 480
8886.46 463
8887.35 449
8888.24 421
8889.13 429
8890.02 427
8890.91 375
8891.80 385
8892.69 404
8893.58 403
8894.47 427
8895.36 409
8896.25 410
8897.14 410
8898.03 347
8898.92 396
8899.81 473
8900.70 400
8901.59 367
8902.48 434
8903.37 429
8904.26 393
8905.15 368
8906.05 380
8906.94 422
8907.83 439
8908.72 418
8909.61 395
8910.50 386
8911.39 400
8912.28 416
8913.17 412
8914.06 403
8914.96 435
8915.85 447
8916.74 389
8917.63 419
8918.52 403
8919.41 405
8920.30 438
8921.20 406
8922.09 391
8922.98 412
8923.87 400
8924.76 417
8925.65 360
8926.55 350
8927.44 362
8928.33 386
8929.22 422
8930.11 456
8931.01 429
8931.90 384
8932.79 383
8933.68 377
8934.57 386
8935.47 356
8936.36 367
8937.25 424
8938.14 363
8939.04 352
8939.93 375
8940.82 402
8941.71 429
8942.61 431
8943.50 404
8944.39 403
8945.28 373
8946.18 409
8947.07 389
8947.96 384
8948.86 392
8949.75 400
8950.64 347
8951.54 386
8952.43 363
8953.32 370
8954.21 405
8955.11 411
8956.00 400
8956.89 353
8957.79 381
8958.68 376
8959.57 357
8960.47 376
8961.36 399
8962.26 392
8963.15 394
8964.04 428
8964.94 403
8965.83 409
8966.72 463
8967.62 441
8968.51 433
8969.41 402
8970.30 448
8971.19 497
8972.09 479
8972.98 387
8973.88 417
8974.77 375
8975.67 417
8976.56 418
8977.45 388
8978.35 439
8979.24 402
8980.14 388
8981.03 360
8981.93 356
8982.82 456
8983.72 423
8984.61 475
8985.51 420
8986.40 369
8987.29 438
8988.19 358
8989.08 393
8989.98 371
8990.87 389
8991.77 399
8992.66 381
8993.56 342
8994.46 403
8995.35 369
8996.25 361
8997.14 400
8998.04 404
8998.93 398
8999.83 427
9000.72 433
9001.62 386
9002.51 403
9003.41 427
9004.31 412
9005.20 359
9006.10 367
9006.99 375
9007.89 388
9008.78 363
9009.68 379
9010.58 354
9011.47 353
9012.37 318
9013.27 329
9014.16 374
9015.06 386
9015.95 408
9016.85 367
9017.75 339
9018.64 325
9019.54 307
9020.44 323
9021.33 337
9022.23 313
9023.13 351
9024.02 364
9024.92 365
9025.82 418
9026.71 374
9027.61 400
9028.51 424
9029.40 374
9030.30 415
9031.20 464
9032.09 430
9032.99 360
9033.89 354
9034.79 378
9035.68 359
9036.58 367
9037.48 369
9038.38 345
9039.27 377
9040.17 323
9041.07 320
9041.97 366
9042.86 319
9043.76 345
9044.66 377
9045.56 370
9046.45 383
9047.35 343
9048.25 414
9049.15 347
9050.05 370
9050.94 365
9051.84 367
9052.74 359
9053.64 379
9054.54 360
9055.44 380
9056.33 416
9057.23 435
9058.13 375
9059.03 387
9059.93 368
9060.83 420
9061.72 415
9062.62 347
9063.52 397
9064.42 368
9065.32 367
9066.22 374
9067.12 365
9068.02 381
9068.91 422
9069.81 404
9070.71 374
9071.61 438
9072.51 369
9073.41 381
9074.31 360
9075.21 350
9076.11 372
9077.01 404
9077.91 373
9078.81 340
9079.71 339
9080.60 359
9081.50 382
9082.40 382
9083.30 381
9084.20 444
9085.10 408
9086.00 374
9086.90 409
9087.80 393
9088.70 457
9089.60 442
9090.50 385
9091.40 377
9092.30 377
9093.20 388
9094.10 321
9095.00 353
9095.90 371
9096.80 390
9097.70 367
9098.60 362
9099.50 386
9100.41 372
9101.31 360
9102.21 365
9103.11 369
9104.01 376
9104.91 387
9105.81 373
9106.71 375
9107.61 356
9108.51 384
9109.41 336
9110.31 357
9111.21 354
9112.12 343
9113.02 336
9113.92 325
9114.82 363
9115.72 334
9116.62 328
9117.52 316
9118.42 348
9119.33 347
9120.23 359
9121.13 342
9122.03 336
9122.93 334
9123.83 374
9124.74 402
9125.64 353
9126.54 366
9127.44 365
9128.34 343
9129.24 338
9130.15 345
9131.05 354
9131.95 331
9132.85 309
9133.75 365
9134.66 349
9135.56 355
9136.46 310
9137.36 318
9138.27 344
9139.17 350
9140.07 322
9140.97 335
9141.88 392
9142.78 395
9143.68 396
9144.58 341
9145.49 358
9146.39 343
9147.29 304
9148.20 308
9149.10 309
9150.00 348
9150.90 354
9151.81 327
9152.71 353
9153.61 365
9154.52 326
9155.42 335
9156.32 348
9157.23 385
9158.13 358
9159.03 337
9159.94 370
9160.84 336
9161.74 329
9162.65 330
9163.55 374
9164.45 373
9165.36 342
9166.26 338
9167.17 326
9168.07 336
9168.97 295
9169.88 297
9170.78 340
9171.69 359
9172.59 325
9173.49 346
9174.40 331
9175.30 331
9176.21 329
9177.11 322
9178.01 419
9178.92 363
9179.82 412
9180.73 382
9181.63 405
9182.54 391
9183.44 364
9184.35 366
9185.25 332
9186.16 314
9187.06 328
9187.97 347
9188.87 353
9189.78 339
9190.68 372
9191.59 362
9192.49 322
9193.40 366
9194.30 383
9195.21 385
9196.11 363
9197.02 402
9197.92 426
9198.83 458
9199.73 458
9200.64 440
9201.54 499
9202.45 495
9203.35 475
9204.26 393
9205.17 415
9206.07 446
9206.98 376
9207.88 359
9208.79 355
9209.69 346
9210.60 369
9211.51 344
9212.41 353
9213.32 393
9214.22 362
9215.13 399
9216.04 374
9216.94 406
9217.85 339
9218.76 415
9219.66 381
9220.57 401
9221.48 395
9222.38 365
9223.29 388
9224.20 393
9225.10 377
9226.01 327
9226.92 382
9227.82 429
9228.73 366
9229.64 372
9230.54 333
9231.45 324
9232.36 360
9233.26 383
9234.17 341
9235.08 324
9235.99 299
9236.89 340
9237.80 296
9238.71 357
9239.61 374
9240.52 374
9241.43 356
9242.34 342
9243.24 351
9244.15 356
9245.06 406
9245.97 318
9246.88 304
9247.78 346
9248.69 355
9249.60 336
9250.51 318
9251.41 355
9252.32 349
9253.23 368
9254.14 357
9255.05 330
9255.96 349
9256.86 348
9257.77 366
9258.68 333
9259.59 320
9260.50 373
9261.41 315
9262.31 346
9263.22 359
9264.13 293
9265.04 342
9265.95 363
9266.86 321
9267.77 314
9268.67 336
9269.58 330
9270.49 278
9271.40 303
9272.31 353
9273.22 353
9274.13 342
9275.04 328
9275.95 343
9276.86 310
9277.76 341
9278.67 345
9279.58 364
9280.49 361
9281.40 404
9282.31 313
9283.22 339
9284.13 376
9285.04 360
9285.95 341
9286.86 338
9287.77 340
9288.68 354
9289.59 346
9290.50 321
9291.41 308
9292.32 349
9293.23 354
9294.14 344
9295.05 347
9295.96 338
9296.87 393
9297.78 352
9298.69 293
9299.60 381
9300.51 334
9301.42 337
9302.33 382
9303.24 392
9304.15 378
9305.06 384
9305.97 400
9306.88 393
9307.80 375
9308.71 423
9309.62 390
9310.53 471
9311.44 373
9312.35 399
9313.26 367
9314.17 367
9315.08 408
9315.99 396
9316.91 355
9317.82 408
9318.73 384
9319.64 389
9320.55 336
9321.46 342
9322.37 388
9323.28 361
9324.20 341
9325.11 325
9326.02 355
9326.93 341
9327.84 330
9328.75 353
9329.67 368
9330.58 372
9331.49 334
9332.40 357
9333.31 352
9334.23 402
9335.14 408
9336.05 392
9336.96 370
9337.87 403
9338.79 403
9339.70 346
9340.61 361
9341.52 376
9342.44 379
9343.35 408
9344.26 386
9345.17 372
9346.09 364
9347.00 357
9347.91 348
9348.82 371
9349.74 390
9350.65 413
9351.56 418
9352.48 357
9353.39 307
9354.30 388
9355.21 385
9356.13 367
9357.04 347
9357.95 391
9358.87 353
9359.78 339
9360.69 351
9361.61 372
9362.52 358
9363.43 362
9364.35 336
9365.26 384
9366.18 359
9367.09 367
9368.00 363
9368.92 339
9369.83 323
9370.74 327
9371.66 372
9372.57 395
9373.49 377
9374.40 378
9375.31 371
9376.23 412
9377.14 380
9378.06 346
9378.97 338
9379.88 364
9380.80 375
9381.71 365
9382.63 390
9383.54 401
9384.46 357
9385.37 360
9386.29 411
9387.20 398
9388.11 428
9389.03 419
9389.94 473
9390.86 494
9391.77 458
9392.69 498
9393.60 493
9394.52 455
9395.43 398
9396.35 459
9397.26 432
9398.18 417
9399.09 433
9400.01 405
9400.92 386
9401.84 394
9402.76 408
9403.67 394
9404.59 383
9405.50 371
9406.42 381
9407.33 342
9408.25 355
9409.16 424
9410.08 407
9411.00 441
9411.91 438
9412.83 399
9413.74 410
9414.66 404
9415.58 421
9416.49 411
9417.41 379
9418.32 376
9419.24 393
9420.16 404
9421.07 445
9421.99 441
9422.91 415
9423.82 425
9424.74 395
9425.65 435
9426.57 418
9427.49 454
9428.40 432
9429.32 426
9430.24 420
9431.15 401
9432.07 405
9432.99 492
9433.90 509
9434.82 548
9435.74 477
9436.66 511
9437.57 532
9438.49 500
9439.41 506
9440.32 531
9441.24 433
9442.16 435
9443.08 481
9443.99 485
9444.91 494
9445.83 495
9446.75 495
9447.66 543
9448.58 569
9449.50 652
9450.42 732
9451.33 941
9452.25 1092
9453.17 1081
9454.09 1105
9455.01 1064
9455.92 982
9456.84 842
9457.76 755
9458.68 703
9459.60 668
9460.51 557
9461.43 576
9462.35 511
9463.27 508
9464.19 520
9465.11 434
9466.02 420
9466.94 408
9467.86 460
9468.78 434
9469.70 456
9470.62 441
9471.54 455
9472.46 437
9473.37 457
9474.29 419
9475.21 458
9476.13 401
9477.05 360
9477.97 412
9478.89 482
9479.81 454
9480.73 448
9481.65 451
9482.56 466
9483.48 446
9484.40 441
9485.32 456
9486.24 433
9487.16 380
9488.08 429
9489.00 471
9489.92 440
9490.84 409
9491.76 405
9492.68 401
9493.60 460
9494.52 446
9495.44 401
9496.36 401
9497.28 429
9498.20 376
9499.12 360
9500.04 421
9500.96 396
9501.88 422
9502.80 396
9503.72 400
9504.64 427
9505.56 391
9506.48 390
9507.40 430
9508.32 383
9509.24 412
9510.16 413
9511.08 431
9512.00 420
9512.93 433
9513.85 416
9514.77 419
9515.69 454
9516.61 420
9517.53 491
9518.45 472
9519.37 459
9520.29 429
9521.21 478
9522.14 429
9523.06 398
9523.98 465
9524.90 427
9525.82 495
9526.74 478
9527.66 490
9528.59 491
9529.51 526
9530.43 510
9531.35 585
9532.27 664
9533.19 653
9534.11 586
9535.04 640
9535.96 581
9536.88 590
9537.80 517
9538.72 517
9539.65 480
9540.57 519
9541.49 511
9542.41 463
9543.34 455
9544.26 433
9545.18 445
9546.10 441
9547.02 459
9547.95 419
9548.87 438
9549.79 432
9550.71 411
9551.64 392
9552.56 456
9553.48 412
9554.41 408
9555.33 439
9556.25 426
9557.17 417
9558.10 386
9559.02 385
9559.94 412
9560.87 375
9561.79 390
9562.71 397
9563.64 436
9564.56 413
9565.48 403
9566.41 427
9567.33 411
9568.25 420
9569.18 395
9570.10 418
9571.02 397
9571.95 426
9572.87 387
9573.79 417
9574.72 387
9575.64 391
9576.56 406
9577.49 429
9578.41 364
9579.34 425
9580.26 415
9581.18 405
9582.11 426
9583.03 399
9583.96 408
9584.88 416
9585.81 407
9586.73 455
9587.65 434
9588.58 428
9589.50 397
9590.43 395
9591.35 412
9592.28 391
9593.20 441
9594.13 437
9595.05 449
9595.98 446
9596.90 472
9597.83 441
9598.75 421
9599.68 454
9600.60 499
9601.53 522
9602.45 522
9603.38 498
9604.30 450
9605.23 474
9606.15 504
9607.08 502
9608.00 499
9608.93 440
9609.85 473
9610.78 491
9611.70 456
9612.63 546
9613.55 540
9614.48 510
9615.41 499
9616.33 498
9617.26 478
9618.18 428
9619.11 499
9620.04 519
9620.96 519
9621.89 475
9622.81 516
9623.74 527
9624.67 502
9625.59 531
9626.52 528
9627.44 505
9628.37 559
9629.30 602
9630.22 578
9631.15 540
9632.08 546
9633.00 547
9633.93 607
9634.86 631
9635.78 629
9636.71 646
9637.64 626
9638.56 660
9639.49 674
9640.42 720
9641.34 686
9642.27 689
9643.20 692
9644.13 687
9645.05 727
9645.98 707
9646.91 725
9647.83 730
9648.76 791
9649.69 754
9650.62 772
9651.54 776
9652.47 815
9653.40 846
9654.33 764
9655.25 687
9656.18 637
9657.11 697
9658.04 699
9658.96 661
9659.89 728
9660.82 781
9661.75 672
9662.68 698
9663.60 711
9664.53 711
9665.46 717
9666.39 791
9667.32 794
9668.25 783
9669.17 755
9670.10 767
9671.03 760
9671.96 760
9672.89 779
9673.82 763
9674.74 738
9675.67 776
9676.60 748
9677.53 807
9678.46 785
9679.39 763
9680.32 770
9681.25 791
9682.17 822
9683.10 778
9684.03 814
9684.96 767
9685.89 805
9686.82 869
9687.75 844
9688.68 918
9689.61 903
9690.54 890
9691.47 886
9692.40 885
9693.33 1022
9694.25 993
9695.18 940
9696.11 1015
9697.04 1045
9697.97 1126
9698.90 1167
9699.83 1092
9700.76 1074
9701.69 1077
9702.62 1065
9703.55 1071
9704.48 1009
9705.41 949
9706.34 895
9707.27 890
9708.20 968
9709.13 960
9710.06 964
9710.99 975
9711.92 1082
9712.85 1126
9713.78 1191
9714.71 1161
9715.65 1197
9716.58 1252
9717.51 1191
9718.44 1056
9719.37 1046
9720.30 1026
9721.23 930
9722.16 899
9723.09 844
9724.02 865
9724.95 878
9725.88 881
9726.82 865
9727.75 834
9728.68 912
9729.61 904
9730.54 964
9731.47 952
9732.40 923
9733.33 912
9734.27 895
9735.20 895
9736.13 866
9737.06 874
9737.99 808
9738.92 769
9739.86 754
9740.79 754
9741.72 767
9742.65 709
9743.58 715
9744.51 666
9745.45 682
9746.38 779
9747.31 702
9748.24 706
9749.17 716
9750.11 683
9751.04 678
9751.97 729
9752.90 707
9753.84 635
9754.77 665
9755.70 667
9756.63 673
9757.57 677
9758.50 680
9759.43 651
9760.36 611
9761.30 679
9762.23 712
9763.16 702
9764.09 687
9765.03 640
9765.96 701
9766.89 732
9767.83 651
9768.76 704
9769.69 689
9770.63 632
9771.56 659
9772.49 664
9773.43 686
9774.36 746
9775.29 705
9776.23 783
9777.16 791
9778.09 845
9779.03 834
9779.96 818
9780.89 827
9781.83 850
9782.76 765
9783.70 856
9784.63 885
9785.56 845
9786.50 754
9787.43 691
9788.37 761
9789.30 783
9790.23 766
9791.17 772
9792.10 657
9793.04 681
9793.97 753
9794.90 691
9795.84 699
9796.77 776
9797.71 724
9798.64 773
9799.58 822
9800.51 785
9801.45 732
9802.38 666
9803.32 697
9804.25 666
9805.19 649
9806.12 610
9807.05 575
9807.99 551
9808.92 584
9809.86 575
9810.80 574
9811.73 528
9812.67 515
9813.60 576
9814.54 599
9815.47 559
9816.41 614
9817.34 592
9818.28 556
9819.21 560
9820.15 520
9821.08 552
9822.02 480
9822.96 486
9823.89 514
9824.83 550
9825.76 557
9826.70 549
9827.63 502
9828.57 500
9829.51 501
9830.44 500
9831.38 541
9832.31 549
9833.25 535
9834.19 524
9835.12 545
9836.06 476
9837.00 412
9837.93 503
9838.87 572
9839.81 593
9840.74 542
9841.68 539
9842.61 533
9843.55 560
9844.49 580
9845.43 553
9846.36 506
9847.30 514
9848.24 543
9849.17 528
9850.11 505
9851.05 519
9851.98 557
9852.92 520
9853.86 551
9854.79 564
9855.73 545
9856.67 499
9857.61 517
9858.54 523
9859.48 512
9860.42 514
9861.36 468
9862.29 551
9863.23 521
9864.17 535
9865.11 584
9866.04 550
9866.98 523
9867.92 540
9868.86 496
9869.80 497
9870.73 536
9871.67 522
9872.61 502
9873.55 537
9874.49 572
9875.42 592
9876.36 541
9877.30 536
9878.24 507
9879.18 558
9880.12 500
9881.05 521
9881.99 507
9882.93 548
9883.87 547
9884.81 515
9885.75 553
9886.69 512
9887.63 567
9888.56 541
9889.50 563
9890.44 476
9891.38 511
9892.32 488
9893.26 467
9894.20 454
9895.14 493
9896.08 488
9897.02 502
9897.95 476
9898.89 493
9899.83 448
9900.77 437
9901.71 514
9902.65 489
9903.59 476
9904.53 503
9905.47 541
9906.41 465
9907.35 462
9908.29 454
9909.23 512
9910.17 528
9911.11 525
9912.05 502
9912.99 555
9913.93 517
9914.87 525
9915.81 533
9916.75 501
9917.69 520
9918.63 513
9919.57 456
9920.51 467
9921.45 547
9922.39 598
9923.33 638
9924.27 686
9925.21 808
9926.15 906
9927.09 947
9928.03 895
9928.97 839
9929.92 874
9930.86 824
9931.80 709
9932.74 724
9933.68 670
9934.62 583
9935.56 540
9936.50 550
9937.44 529
9938.38 446
9939.33 485
9940.27 456
9941.21 464
9942.15 478
9943.09 452
9944.03 496
9944.97 513
9945.92 469
9946.86 469
9947.80 454
9948.74 456
9949.68 480
9950.62 483
9951.57 477
9952.51 472
9953.45 478
9954.39 521
9955.33 412
9956.28 498
9957.22 502
9958.16 436
9959.10 488
9960.04 507
9960.99 454
9961.93 516
9962.87 457
9963.81 387
9964.76 462
9965.70 482
9966.64 437
9967.58 424
9968.53 433
9969.47 392
9970.41 439
9971.35 420
9972.30 430
9973.24 460
9974.18 452
9975.13 433
9976.07 429
9977.01 415
9977.95 387
9978.90 374
9979.84 373
9980.78 436
9981.73 397
9982.67 402
9983.61 392
9984.56 312
9985.50 355
9986.44 392
9987.39 439
9988.33 379
9989.27 414
9990.22 424
9991.16 431
9992.11 387
9993.05 336
9993.99 394
9994.94 429
9995.88 415
9996.82 403
9997.77 397
9998.71 383
9999.66 437
10000.60 440
10001.55 384
10002.49 427
10003.43 410
10004.38 393
10005.32 379
10006.27 425
10007.21 413
10008.16 413
10009.10 412
10010.04 375
10010.99 386
10011.93 375
10012.88 417
10013.82 388
10014.77 342
10015.71 384
10016.66 440
10017.60 409
10018.55 387
10019.49 384
10020.44 384
10021.38 406
10022.33 441
10023.27 418
10024.22 399
10025.16 397
10026.11 402
10027.05 362
10028.00 370
10028.95 346
10029.89 372
10030.84 371
10031.78 382
10032.73 445
10033.67 383
10034.62 374
10035.57 382
10036.51 336
10037.46 336
10038.40 359
10039.35 378
10040.30 367
10041.24 347
10042.19 346
10043.13 389
10044.08 352
10045.03 339
10045.97 359
10046.92 381
10047.86 371
10048.81 336
10049.76 355
10050.70 342
10051.65 335
10052.60 376
10053.54 386
10054.49 343
10055.44 303
10056.38 344
10057.33 390
10058.28 382
10059.22 396
10060.17 383
10061.12 384
10062.07 315
10063.01 355
10063.96 415
10064.91 389
10065.85 367
10066.80 353
10067.75 370
10068.70 374
10069.64 328
10070.59 329
10071.54 284
10072.49 389
10073.43 375
10074.38 343
10075.33 330
10076.28 355
10077.22 388
10078.17 374
10079.12 388
10080.07 373
10081.02 374
10081.96 345
10082.91 367
10083.86 330
10084.81 332
10085.76 335
10086.70 379
10087.65 380
10088.60 372
10089.55 382
10090.50 369
10091.45 365
10092.39 365
10093.34 364
10094.29 337
10095.24 372
10096.19 334
10097.14 341
10098.09 355
10099.03 398
10099.98 359
10100.93 333
10101.88 354
10102.83 312
10103.78 367
10104.73 391
10105.68 393
10106.63 375
10107.58 312
10108.53 356
10109.47 342
10110.42 328
10111.37 345
10112.32 372
10113.27 358
10114.22 349
10115.17 360
10116.12 313
10117.07 341
10118.02 333
10118.97 336
10119.92 341
10120.87 337
10121.82 315
10122.77 371
10123.72 355
10124.67 358
10125.62 318
10126.57 345
10127.52 380
10128.47 334
10129.42 352
10130.37 342
10131.32 349
10132.27 326
10133.22 295
10134.17 339
10135.12 349
10136.07 333
10137.02 343
10137.97 342
10138.92 337
10139.87 386
10140.83 402
10141.78 354
10142.73 367
10143.68 332
10144.63 334
10145.58 334
10146.53 354
10147.48 353
10148.43 357
10149.38 343
10150.34 355
10151.29 324
10152.24 339
10153.19 384
10154.14 412
10155.09 336
10156.04 370
10156.99 378
10157.95 350
10158.90 346
10159.85 363
10160.80 393
10161.75 410
10162.70 386
10163.66 358
10164.61 397
10165.56 361
10166.51 375
10167.46 361
10168.42 363
10169.37 400
10170.32 396
10171.27 429
10172.23 419
10173.18 350
10174.13 430
10175.08 410
10176.03 383
10176.99 420
10177.94 372
10178.89 443
10179.84 441
10180.80 443
10181.75 407
10182.70 403
10183.66 453
10184.61 483
10185.56 434
10186.51 434
10187.47 474
10188.42 469
10189.37 468
10190.33 504
10191.28 460
10192.23 447
10193.19 492
10194.14 500
10195.09 481
10196.05 457
10197.00 485
10197.95 493
10198.91 455
10199.86 490
10200.81 522
10201.77 480
10202.72 496
10203.67 522
10204.63 616
10205.58 669
10206.53 617
10207.49 598
10208.44 633
10209.40 567
10210.35 604
10211.30 603
10212.26 569
10213.21 571
10214.17 573
10215.12 470
10216.08 443
10217.03 463
10217.98 442
10218.94 416
10219.89 433
10220.85 458
10221.80 441
10222.76 447
10223.71 459
10224.67 459
10225.62 486
10226.58 404
10227.53 449
10228.49 458
10229.44 455
10230.40 472
10231.35 471
10232.31 468
10233.26 547
10234.22 579
10235.17 588
10236.13 608
10237.08 612
10238.04 544
10238.99 529
10239.95 530
10240.90 469
10241.86 513
10242.81 492
10243.77 439
10244.72 380
10245.68 409
10246.64 378
10247.59 368
10248.55 376
10249.50 428
10250.46 405
10251.42 415
10252.37 427
10253.33 407
10254.28 397
10255.24 368
10256.20 351
10257.15 392
10258.11 372
10259.06 332
10260.02 371
10260.98 395
10261.93 338
10262.89 350
10263.85 333
10264.80 351
10265.76 366
10266.72 370
10267.67 361
10268.63 362
10269.59 383
10270.54 364
10271.50 401
10272.46 373
10273.41 385
10274.37 396
10275.33 364
10276.29 352
10277.24 363
10278.20 384
10279.16 375
10280.11 388
10281.07 379
10282.03 379
10282.99 359
10283.94 341
10284.90 375
10285.86 369
10286.82 370
10287.77 350
10288.73 319
10289.69 324
10290.65 376
10291.61 364
10292.56 318
10293.52 347
10294.48 340
10295.44 372
10296.39 320
10297.35 331
10298.31 323
10299.27 359
10300.23 380
10301.19 365
10302.14 368
10303.10 337
10304.06 340
10305.02 369
10305.98 377
10306.94 341
10307.89 377
10308.85 362
10309.81 332
10310.77 315
10311.73 359
10312.69 323
10313.65 355
10314.61 362
10315.57 342
10316.52 313
10317.48 345
10318.44 336
10319.40 320
10320.36 342
10321.32 352
10322.28 364
10323.24 353
10324.20 320
10325.16 377
10326.12 339
10327.08 351
10328.04 348
10328.99 352
10329.95 374
10330.91 389
10331.87 364
10332.83 331
10333.79 319
10334.75 326
10335.71 339
10336.67 352
10337.63 350
10338.59 394
10339.55 361
10340.51 338
10341.47 360
10342.43 330
10343.39 284
10344.35 298
10345.31 301
10346.27 316
10347.23 338
10348.20 352
10349.16 339
10350.12 326
10351.08 353
10352.04 337
10353.00 290
10353.96 303
10354.92 326
10355.88 310
10356.84 337
10357.80 299
10358.76 315
10359.72 361
10360.69 305
10361.65 298
10362.61 287
10363.57 302
10364.53 288
10365.49 294
10366.45 298
10367.41 265
10368.38 298
10369.34 290
10370.30 339
10371.26 340
10372.22 291
10373.18 286
10374.14 287
10375.11 318
10376.07 299
10377.03 260
10377.99 266
10378.95 272
10379.92 278
10380.88 326
10381.84 296
10382.80 294
10383.76 305
10384.73 333
10385.69 293
10386.65 307
10387.61 311
10388.57 291
10389.54 328
10390.50 279
10391.46 280
10392.42 298
10393.39 293
10394.35 313
10395.31 282
10396.27 327
10397.24 311
10398.20 284
10399.16 272
10400.13 296
10401.09 295
10402.05 309
10403.02 329
10403.98 322
10404.94 308
10405.90 305
10406.87 345
10407.83 320
10408.79 270
10409.76 324
10410.72 360
10411.68 319
10412.65 337
10413.61 374
10414.57 308
10415.54 375
10416.50 384
10417.47 377
10418.43 488
10419.39 467
10420.36 415
10421.32 438
10422.28 385
10423.25 386
10424.21 339
10425.18 310
10426.14 280
10427.10 309
10428.07 272
10429.03 306
10430.00 303
10430.96 325
10431.93 302
10432.89 262
10433.85 281
10434.82 271
10435.78 311
10436.75 285
10437.71 291
10438.68 304
10439.64 310
10440.61 260
10441.57 269
10442.54 288
10443.50 263
10444.47 327
10445.43 281
10446.40 254
10447.36 307
10448.33 281
10449.29 293
10450.26 269
10451.22 246
10452.19 287
10453.15 305
10454.12 299
10455.08 280
10456.05 309
10457.01 266
10457.98 243
10458.95 261
10459.91 284
10460.88 242
10461.84 291
10462.81 291
10463.77 280
10464.74 309
10465.71 266
10466.67 282
10467.64 269
10468.60 257
10469.57 275
10470.54 226
10471.50 248
10472.47 282
10473.44 329
10474.40 266
10475.37 262
10476.33 303
10477.30 269
10478.27 262
10479.23 333
10480.20 267
10481.17 303
10482.13 263
10483.10 298
10484.07 282
10485.03 249
10486.00 271
10486.97 255
10487.93 269
10488.90 240
10489.87 261
10490.84 259
10491.80 265
10492.77 239
10493.74 271
10494.70 296
10495.67 264
10496.64 288
10497.61 292
10498.57 262
10499.54 283
10500.51 279
10501.48 245
10502.44 227
10503.41 267
10504.38 266
10505.35 257
10506.31 278
10507.28 254
10508.25 265
10509.22 262
10510.19 271
10511.15 279
10512.12 262
10513.09 275
10514.06 279
10515.03 244
10516.00 255
10516.96 272
10517.93 294
10518.90 287
10519.87 269
10520.84 279
10521.81 258
10522.77 264
10523.74 253
10524.71 318
10525.68 275
10526.65 290
10527.62 261
10528.59 264
10529.56 254
10530.52 257
10531.49 312
10532.46 320
10533.43 270
10534.40 352
10535.37 324
10536.34 292
10537.31 313
10538.28 264
10539.25 312
10540.22 291
10541.18 280
10542.15 263
10543.12 244
10544.09 244
10545.06 276
10546.03 306
10547.00 305
10547.97 299
10548.94 280
10549.91 286
10550.88 303
10551.85 323
10552.82 257
10553.79 261
10554.76 295
10555.73 294
10556.70 273
10557.67 309
10558.64 319
10559.61 280
10560.58 349
10561.55 388
10562.52 333
10563.49 348
10564.46 355
10565.43 375
10566.40 358
10567.38 301
10568.35 306
10569.32 333
10570.29 301
10571.26 274
10572.23 283
10573.20 247
10574.17 241
10575.14 279
10576.11 286
10577.08 264
10578.06 285
10579.03 300
10580.00 283
10580.97 323
10581.94 329
10582.91 313
10583.88 284
10584.85 307
10585.83 316
10586.80 293
10587.77 320
10588.74 367
10589.71 263
10590.68 281
10591.66 343
10592.63 345
10593.60 334
10594.57 331
10595.54 330
10596.51 329
10597.49 358
10598.46 365
10599.43 312
10600.40 323
10601.37 307
10602.35 317
10603.32 310
10604.29 297
10605.26 292
10606.24 339
10607.21 329
10608.18 357
10609.15 309
10610.13 340
10611.10 307
10612.07 304
10613.04 293
10614.02 264
10614.99 258
10615.96 264
10616.94 301
10617.91 346
10618.88 331
10619.85 300
10620.83 286
10621.80 349
10622.77 359
10623.75 332
10624.72 340
10625.69 351
10626.67 329
10627.64 334
10628.61 335
10629.59 334
10630.56 328
10631.53 292
10632.51 364
10633.48 357
10634.46 396
10635.43 477
10636.40 507
10637.38 531
10638.35 512
10639.32 539
10640.30 546
10641.27 532
10642.25 520
10643.22 480
10644.19 429
10645.17 401
10646.14 396
10647.12 348
10648.09 352
10649.07 355
10650.04 331
10651.01 324
10651.99 302
10652.96 293
10653.94 337
10654.91 284
10655.89 311
10656.86 332
10657.84 359
10658.81 293
10659.79 316
10660.76 306
10661.74 311
10662.71 307
10663.69 282
10664.66 290
10665.64 295
10666.61 286
10667.59 283
10668.56 299
10669.54 276
10670.51 284
10671.49 305
10672.46 336
10673.44 312
10674.42 267
10675.39 332
10676.37 301
10677.34 314
10678.32 295
10679.29 334
10680.27 341
10681.25 334
10682.22 284
10683.20 265
10684.17 272
10685.15 265
10686.12 285
10687.10 269
10688.08 266
10689.05 264
10690.03 296
10691.01 276
10691.98 279
10692.96 299
10693.94 295
10694.91 270
10695.89 256
10696.86 260
10697.84 284
10698.82 238
10699.79 227
10700.77 242
10701.75 271
10702.72 247
10703.70 233
10704.68 293
10705.66 268
10706.63 278
10707.61 281
10708.59 256
10709.56 282
10710.54 275
10711.52 283
10712.50 259
10713.47 235
10714.45 274
10715.43 299
10716.41 293
10717.38 274
10718.36 296
10719.34 265
10720.32 262
10721.29 268
10722.27 284
10723.25 255
10724.23 274
10725.20 268
10726.18 243
10727.16 234
10728.14 260
10729.12 262
10730.09 249
10731.07 248
10732.05 269
10733.03 234
10734.01 239
10734.99 247
10735.96 248
10736.94 270
10737.92 253
10738.90 252
10739.88 294
10740.86 300
10741.83 288
10742.81 265
10743.79 298
10744.77 237
10745.75 245
10746.73 233
10747.71 253
10748.69 249
10749.67 239
10750.64 264
10751.62 247
10752.60 229
10753.58 243
10754.56 263
10755.54 305
10756.52 254
10757.50 230
10758.48 222
10759.46 267
10760.44 264
10761.42 267
10762.40 252
10763.38 234
10764.35 234
10765.33 263
10766.31 256
10767.29 240
10768.27 232
10769.25 297
10770.23 260
10771.21 229
10772.19 264
10773.17 236
10774.15 287
10775.13 289
10776.11 251
10777.09 257
10778.07 274
10779.05 275
10780.04 260
10781.02 271
10782.00 283
10782.98 266
10783.96 281
10784.94 233
10785.92 251
10786.90 287
10787.88 286
10788.86 265
10789.84 273
10790.82 238
10791.80 269
10792.78 243
10793.77 244
10794.75 236
10795.73 249
10796.71 254
10797.69 289
10798.67 284
10799.65 284
10800.63 248
10801.61 258
10802.60 251
10803.58 282
10804.56 288
10805.54 276
10806.52 254
10807.50 273
10808.49 247
10809.47 294
10810.45 294
10811.43 272
10812.41 244
10813.39 268
10814.38 263
10815.36 241
10816.34 269
10817.32 268
10818.30 214
10819.29 256
10820.27 279
10821.25 296
10822.23 330
10823.22 287
10824.20 271
10825.18 278
10826.16 281
10827.15 284
10828.13 279
10829.11 298
10830.09 247
10831.08 287
10832.06 274
10833.04 277
10834.02 297
10835.01 282
10835.99 258
10836.97 325
10837.96 303
10838.94 274
10839.92 215
10840.90 285
10841.89 240
10842.87 306
10843.85 295
10844.84 299
10845.82 320
10846.80 287
10847.79 306
10848.77 282
10849.76 285
10850.74 268
10851.72 265
10852.71 259
10853.69 247
10854.67 268
10855.66 319
10856.64 277
10857.62 302
10858.61 317
10859.59 264
10860.58 292
10861.56 329
10862.55 318
10863.53 271
10864.51 287
10865.50 326
10866.48 312
10867.47 316
10868.45 307
10869.44 353
10870.42 295
10871.40 282
10872.39 302
10873.37 346
10874.36 353
10875.34 332
10876.33 333
10877.31 314
10878.30 361
10879.28 303
10880.27 331
10881.25 346
10882.24 272
10883.22 339
10884.21 397
10885.19 343
10886.18 322
10887.16 319
10888.15 390
10889.13 356
10890.12 375
10891.10 368
10892.09 366
10893.07 383
10894.06 382
10895.05 403
10896.03 346
10897.02 363
10898.00 349
10898.99 407
10899.97 344
10900.96 316
10901.95 362
10902.93 407
10903.92 351
10904.90 353
10905.89 375
10906.88 392
10907.86 374
10908.85 393
10909.84 378
10910.82 392
10911.81 445
10912.79 447
10913.78 407
10914.77 437
10915.75 462
10916.74 431
10917.73 436
10918.71 469
10919.70 460
10920.69 478
10921.67 445
10922.66 488
10923.65 499
10924.63 447
10925.62 445
10926.61 452
10927.60 493
10928.58 467
10929.57 507
10930.56 496
10931.54 510
10932.53 479
10933.52 445
10934.51 451
10935.49 530
10936.48 505
10937.47 588
10938.46 556
10939.44 521
10940.43 533
10941.42 546
10942.41 610
10943.39 566
10944.38 581
10945.37 609
10946.36 644
10947.35 636
10948.33 575
10949.32 557
10950.31 627
10951.30 667
10952.29 683
10953.28 708
10954.26 785
10955.25 916
10956.24 967
10957.23 1015
10958.22 995
10959.21 1064
10960.19 993
10961.18 991
10962.17 972
10963.16 914
10964.15 845
10965.14 796
10966.13 858
10967.11 806
10968.10 715
10969.09 707
10970.08 733
10971.07 724
10972.06 636
10973.05 656
10974.04 686
10975.03 704
10976.02 689
10977.01 646
10978.00 648
10978.98 718
10979.97 704
10980.96 695
10981.95 767
10982.94 752
10983.93 801
10984.92 710
10985.91 647
10986.90 716
10987.89 771
10988.88 729
10989.87 835
10990.86 861
10991.85 814
10992.84 876
10993.83 915
10994.82 1086
10995.81 1253
10996.80 1317
10997.79 1547
10998.78 1584
10999.77 1567
11000.76 1669
11001.75 1649
11002.74 1598
11003.73 1410
11004.72 1252
11005.72 1147
11006.71 1106
11007.70 915
11008.69 813
11009.68 786
11010.67 721
11011.66 750
11012.65 736
11013.64 710
11014.63 682
11015.62 638
11016.61 645
11017.61 655
11018.60 707
11019.59 658
11020.58 582
11021.57 668
11022.56 642
11023.55 582
11024.55 536
11025.54 554
11026.53 528
11027.52 542
11028.51 576
11029.50 527
11030.49 476
11031.49 481
11032.48 501
11033.47 472
11034.46 522
11035.45 488
11036.45 498
11037.44 546
11038.43 509
11039.42 525
11040.41 494
11041.41 472
11042.40 459
11043.39 440
11044.38 431
11045.38 473
11046.37 445
11047.36 401
11048.35 398
11049.35 397
11050.34 434
11051.33 445
11052.32 402
11053.32 405
11054.31 406
11055.30 443
11056.30 430
11057.29 449
11058.28 438
11059.27 445
11060.27 463
11061.26 454
11062.25 397
11063.25 387
11064.24 430
11065.23 397
11066.23 453
11067.22 454
11068.21 466
11069.21 433
11070.20 424
11071.19 449
11072.19 412
11073.18 468
11074.17 436
11075.17 418
11076.16 444
11077.16 433
11078.15 385
11079.14 416
11080.14 452
11081.13 460
11082.13 452
11083.12 433
11084.11 405
11085.11 430
11086.10 427
11087.10 384
11088.09 410
11089.09 426
11090.08 427
11091.07 407
11092.07 386
11093.06 403
11094.06 397
11095.05 400
11096.05 379
11097.04 404
11098.04 437
11099.03 411
11100.03 372
11101.02 362
11102.02 376
11103.01 346
11104.01 400
11105.00 378
11106.00 358
11106.99 458
11107.99 450
11108.98 392
11109.98 369
11110.97 361
11111.97 370
11112.96 400
11113.96 405
11114.95 378
11115.95 402
11116.95 400
11117.94 365
11118.94 387
11119.93 370
11120.93 389
11121.92 391
11122.92 449
11123.92 398
11124.91 442
11125.91 387
11126.90 429
11127.90 409
11128.90 434
11129.89 402
11130.89 378
11131.89 353
11132.88 363
11133.88 381
11134.87 339
11135.87 332
11136.87 347
11137.86 346
11138.86 388
11139.86 349
11140.85 357
11141.85 349
11142.85 372
11143.84 399
11144.84 384
11145.84 400
11146.84 340
11147.83 354
11148.83 346
11149.83 358
11150.82 344
11151.82 332
11152.82 364
11153.82 375
11154.81 354
11155.81 333
11156.81 359
11157.80 361
11158.80 309
11159.80 312
11160.80 307
11161.79 360
11162.79 340
11163.79 320
11164.79 330
11165.79 300
11166.78 309
11167.78 319
11168.78 286
11169.78 321
11170.78 323
11171.77 340
11172.77 346
11173.77 347
11174.77 324
11175.77 324
11176.76 291
11177.76 302
11178.76 316
11179.76 292
11180.76 320
11181.76 286
11182.76 295
11183.75 304
11184.75 277
11185.75 294
11186.75 301
11187.75 301
11188.75 341
11189.75 326
11190.75 289
11191.74 293
11192.74 348
11193.74 333
11194.74 355
11195.74 322
11196.74 316
11197.74 319
11198.74 325
11199.74 294
11200.74 314
11201.74 281
11202.74 317
11203.74 358
11204.74 297
11205.73 255
11206.73 284
11207.73 296
11208.73 285
11209.73 306
11210.73 330
11211.73 311
11212.73 309
11213.73 310
11214.73 309
11215.73 268
11216.73 298
11217.73 286
11218.73 321
11219.73 307
11220.73 294
11221.73 310
11222.73 271
11223.74 247
11224.74 277
11225.74 311
11226.74 288
11227.74 269
11228.74 258
11229.74 281
11230.74 318
11231.74 283
11232.74 290
11233.74 291
11234.74 271
11235.74 276
11236.74 280
11237.75 287
11238.75 295
11239.75 310
11240.75 302
11241.75 273
11242.75 302
11243.75 275
11244.75 283
11245.76 310
11246.76 320
11247.76 308
11248.76 281
11249.76 295
11250.76 282
11251.76 285
11252.77 299
11253.77 265
11254.77 283
11255.77 309
11256.77 264
11257.78 301
11258.78 300
11259.78 279
11260.78 284
11261.78 296
11262.79 275
11263.79 297
11264.79 291
11265.79 362
11266.79 325
11267.80 278
11268.80 273
11269.80 304
11270.80 303
11271.81 322
11272.81 349
11273.81 306
11274.81 342
11275.82 360
11276.82 348
11277.82 306
11278.83 343
11279.83 376
11280.83 362
11281.83 380
11282.84 353
11283.84 343
11284.84 332
11285.85 239
11286.85 250
11287.85 287
11288.86 262
11289.86 288
11290.86 283
11291.87 271
11292.87 291
11293.87 307
11294.88 309
11295.88 318
11296.89 293
11297.89 335
11298.89 297
11299.90 305
11300.90 317
11301.90 289
11302.91 335
11303.91 347
11304.92 348
11305.92 347
11306.92 310
11307.93 372
11308.93 402
11309.94 387
11310.94 367
11311.95 398
11312.95 430
11313.95 474
11314.96 438
11315.96 393
11316.97 367
11317.97 357
11318.98 362
11319.98 340
11320.99 332
11321.99 336
11323.00 351
11324.00 315
11325.01 286
11326.01 296
11327.02 278
11328.02 303
11329.03 260
11330.03 309
11331.04 265
11332.04 319
11333.05 331
11334.05 264
11335.06 271
11336.06 307
11337.07 327
11338.07 312
11339.08 317
11340.09 328
11341.09 316
11342.10 326
11343.10 300
11344.11 266
11345.11 285
11346.12 312
11347.13 311
11348.13 304
11349.14 285
11350.14 310
11351.15 324
11352.16 288
11353.16 271
11354.17 256
11355.17 277
11356.18 291
11357.19 288
11358.19 274
11359.20 286
11360.21 324
11361.21 305
11362.22 306
11363.23 268
11364.23 279
11365.24 275
11366.25 265
11367.25 285
11368.26 261
11369.27 252
11370.27 240
11371.28 259
11372.29 278
11373.29 257
11374.30 233
11375.31 258
11376.32 289
11377.32 303
11378.33 267
11379.34 242
11380.35 290
11381.35 291
11382.36 308
11383.37 297
11384.38 276
11385.38 262
11386.39 238
11387.40 247
11388.41 245
11389.41 262
11390.42 294
11391.43 263
11392.44 260
11393.45 278
11394.45 292
11395.46 290
11396.47 236
11397.48 252
11398.49 264
11399.49 232
11400.50 209
11401.51 240
11402.52 251
11403.53 254
11404.54 263
11405.54 214
11406.55 255
11407.56 277
11408.57 283
11409.58 295
11410.59 239
11411.60 287
11412.61 244
11413.61 243
11414.62 223
11415.63 274
11416.64 289
11417.65 270
11418.66 250
11419.67 284
11420.68 248
11421.69 208
11422.70 229
11423.71 247
11424.71 248
11425.72 230
11426.73 267
11427.74 258
11428.75 236
11429.76 250
11430.77 254
11431.78 240
11432.79 260
11433.80 248
11434.81 224
11435.82 254
11436.83 301
11437.84 285
11438.85 214
11439.86 258
11440.87 274
11441.88 230
11442.89 229
11443.90 231
11444.91 223
11445.92 224
11446.93 254
11447.94 237
11448.95 251
11449.96 254
11450.97 257
11451.98 274
11452.99 270
11454.01 230
11455.02 259
11456.03 289
11457.04 252
11458.05 278
11459.06 282
11460.07 259
11461.08 223
11462.09 219
11463.10 240
11464.11 232
11465.13 244
11466.14 250
11467.15 259
11468.16 277
11469.17 239
11470.18 239
11471.19 236
11472.20 231
11473.22 228
11474.23 243
11475.24 277
11476.25 296
11477.26 238
11478.27 238
11479.29 226
11480.30 233
11481.31 198
11482.32 239
11483.33 248
11484.35 226
11485.36 221
11486.37 224
11487.38 232
11488.39 213
11489.41 246
11490.42 255
11491.43 236
11492.44 237
11493.46 259
11494.47 246
11495.48 234
11496.49 235
11497.51 256
11498.52 230
11499.53 259
11500.54 226
11501.56 218
11502.57 209
11503.58 241
11504.59 225
11505.61 215
11506.62 221
11507.63 256
11508.65 247
11509.66 226
11510.67 205
11511.69 233
11512.70 235
11513.71 230
11514.73 245
11515.74 231
11516.75 200
11517.77 237
11518.78 237
11519.79 225
11520.81 245
11521.82 221
11522.83 275
11523.85 256
11524.86 237
11525.88 249
11526.89 232
11527.90 223
11528.92 252
11529.93 277
11530.95 296
11531.96 244
11532.97 214
11533.99 268
11535.00 243
11536.02 239
11537.03 222
11538.05 212
11539.06 257
11540.07 269
11541.09 276
11542.10 259
11543.12 202
11544.13 218
11545.15 246
11546.16 212
11547.18 211
11548.19 237
11549.21 246
11550.22 260
11551.24 267
11552.25 260
11553.27 229
11554.28 254
11555.30 220
11556.31 275
11557.33 262
11558.34 237
11559.36 241
11560.37 264
11561.39 240
11562.40 243
11563.42 231
11564.43 262
11565.45 244
11566.47 247
11567.48 272
11568.50 254
11569.51 242
11570.53 281
11571.54 273
11572.56 239
11573.58 246
11574.59 264
11575.61 275
11576.62 257
11577.64 292
11578.66 287
11579.67 281
11580.69 316
11581.70 311
11582.72 272
11583.74 269
11584.75 279
11585.77 303
11586.79 279
11587.80 287
11588.82 311
11589.84 328
11590.85 340
11591.87 336
11592.89 341
11593.90 361
11594.92 406
11595.94 480
11596.95 505
11597.97 480
11598.99 553
11600.01 595
11601.02 511
11602.04 490
11603.06 479
11604.07 445
11605.09 372
11606.11 392
11607.13 353
11608.14 319
11609.16 330
11610.18 326
11611.20 290
11612.21 324
11613.23 293
11614.25 293
11615.27 313
11616.29 266
11617.30 303
11618.32 272
11619.34 284
11620.36 275
11621.38 260
11622.39 247
11623.41 223
11624.43 242
11625.45 259
11626.47 241
11627.48 226
11628.50 217
11629.52 230
11630.54 243
11631.56 276
11632.58 232
11633.59 270
11634.61 246
11635.63 259
11636.65 259
11637.67 245
11638.69 224
11639.71 255
11640.73 217
11641.75 220
11642.76 231
11643.78 214
11644.80 195
11645.82 219
11646.84 230
11647.86 217
11648.88 201
11649.90 229
11650.92 228
11651.94 188
11652.96 214
11653.98 211
11655.00 222
11656.01 211
11657.03 203
11658.05 213
11659.07 200
11660.09 216
11661.11 242
11662.13 211
11663.15 215
11664.17 217
11665.19 203
11666.21 227
11667.23 249
11668.25 228
11669.27 216
11670.29 250
11671.31 244
11672.33 231
11673.35 219
11674.37 247
11675.39 214
11676.42 217
11677.44 226
11678.46 227
11679.48 203
11680.50 210
11681.52 245
11682.54 249
11683.56 216
11684.58 201
11685.60 183
11686.62 194
11687.64 219
11688.66 233
11689.69 223
11690.71 214
11691.73 236
11692.75 246
11693.77 208
11694.79 204
11695.81 218
11696.83 217
11697.85 206
11698.88 221
11699.90 226
11700.92 204
11701.94 235
11702.96 218
11703.98 230
11705.01 213
11706.03 252
11707.05 220
11708.07 227
11709.09 239
11710.12 202
11711.14 211
11712.16 228
11713.18 228
11714.20 200
11715.23 243
11716.25 221
11717.27 233
11718.29 191
11719.31 201
11720.34 247
11721.36 231
11722.38 213
11723.40 214
11724.43 213
11725.45 202
11726.47 262
11727.49 200
11728.52 207
11729.54 217
11730.56 203
11731.59 240
11732.61 249
11733.63 244
11734.65 202
11735.68 224
11736.70 235
11737.72 210
11738.75 206
11739.77 251
11740.79 234
11741.82 212
11742.84 242
11743.86 188
11744.89 190
11745.91 201
11746.93 227
11747.96 229
11748.98 220
11750.01 216
11751.03 219
11752.05 213
11753.08 249
11754.10 223
11755.12 243
11756.15 240
11757.17 225
11758.20 190
11759.22 216
11760.24 210
11761.27 202
11762.29 225
11763.32 203
11764.34 209
11765.37 203
11766.39 226
11767.41 211
11768.44 207
11769.46 209
11770.49 231
11771.51 195
11772.54 207
11773.56 221
11774.59 254
11775.61 234
11776.64 225
11777.66 221
11778.69 225
11779.71 242
11780.74 212
11781.76 223
11782.79 186
11783.81 207
11784.84 223
11785.86 222
11786.89 215
11787.91 207
11788.94 241
11789.96 236
11790.99 212
11792.01 199
11793.04 249
11794.07 254
11795.09 227
11796.12 203
11797.14 226
11798.17 220
11799.19 215
11800.22 214
11801.25 252
11802.27 252
11803.30 240
11804.32 241
11805.35 239
11806.38 212
11807.40 233
11808.43 244
11809.45 247
11810.48 224
11811.51 239
11812.53 248
11813.56 238
11814.59 217
11815.61 235
11816.64 212
11817.67 229
11818.69 234
11819.72 212
11820.75 242
11821.77 226
11822.80 251
11823.83 243
11824.85 220
11825.88 225
11826.91 216
11827.94 240
11828.96 238
11829.99 244
11831.02 240
11832.04 231
11833.07 255
11834.10 202
11835.13 206
11836.15 218
11837.18 231
11838.21 247
11839.24 255
11840.26 249
11841.29 250
11842.32 272
11843.35 271
11844.37 202
11845.40 219
11846.43 241
11847.46 262
11848.49 232
11849.51 222
11850.54 238
11851.57 286
11852.60 248
11853.63 243
11854.65 246
11855.68 265
11856.71 258
11857.74 241
11858.77 279
11859.80 276
11860.83 267
11861.85 303
11862.88 317
11863.91 308
11864.94 300
11865.97 268
11867.00 270
11868.03 271
11869.05 245
11870.08 252
11871.11 258
11872.14 276
11873.17 267
11874.20 287
11875.23 260
11876.26 291
11877.29 305
11878.32 288
11879.35 286
11880.38 266
11881.40 293
11882.43 286
11883.46 310
11884.49 275
11885.52 288
11886.55 312
11887.58 329
11888.61 310
11889.64 323
11890.67 363
11891.70 321
11892.73 387
11893.76 370
11894.79 343
11895.82 325
11896.85 368
11897.88 410
11898.91 432
11899.94 435
11900.97 415
11902.00 451
11903.03 477
11904.06 455
11905.09 411
11906.12 393
11907.15 395
11908.18 384
11909.22 387
11910.25 376
11911.28 413
11912.31 384
11913.34 369
11914.37 365
11915.40 327
11916.43 359
11917.46 410
11918.49 391
11919.52 384
11920.55 422
11921.59 424
11922.62 368
11923.65 415
11924.68 452
11925.71 509
11926.74 486
11927.77 590
11928.81 589
11929.84 664
11930.87 729
11931.90 688
11932.93 731
11933.96 676
11935.00 689
11936.03 642
11937.06 561
11938.09 511
11939.12 462
11940.15 490
11941.19 381
11942.22 393
11943.25 377
11944.28 383
11945.31 360
11946.35 375
11947.38 357
11948.41 353
11949.44 386
11950.48 369
11951.51 332
11952.54 327
11953.57 283
11954.61 283
11955.64 333
11956.67 305
11957.70 281
11958.74 325
11959.77 308
11960.80 297
11961.84 276
11962.87 292
11963.90 329
11964.93 302
11965.97 296
11967.00 306
11968.03 307
11969.07 324
11970.10 321
11971.13 261
11972.17 312
11973.20 350
11974.23 355
11975.27 346
11976.30 305
11977.33 286
11978.37 261
11979.40 294
11980.44 283
11981.47 251
11982.50 283
11983.54 323
11984.57 323
11985.60 293
11986.64 300
11987.67 266
11988.71 284
11989.74 260
11990.77 297
11991.81 295
11992.84 300
11993.88 264
11994.91 261
11995.95 305
11996.98 305
11998.02 304
11999.05 278
12000.08 300
12001.12 311
12002.15 353
12003.19 348
12004.22 287
12005.26 281
12006.29 301
12007.33 309
12008.36 329
12009.40 318
12010.43 341
12011.47 368
12012.50 333
12013.54 319
12014.57 352
12015.61 386
12016.64 363
12017.68 392
12018.71 335
12019.75 345
12020.78 342
12021.82 348
12022.86 390
12023.89 386
12024.93 331
12025.96 348
12027.00 330
12028.03 345
12029.07 343
12030.11 364
12031.14 363
12032.18 308
12033.21 306
12034.25 357
12035.29 358
12036.32 346
12037.36 282
12038.39 269
12039.43 318
12040.47 334
12041.50 344
12042.54 320
12043.58 308
12044.61 306
12045.65 350
12046.69 358
12047.72 325
12048.76 297
12049.80 326
12050.83 373
12051.87 295
12052.91 309
12053.94 300
12054.98 289
12056.02 342
12057.05 338
12058.09 315
12059.13 309
12060.16 360
12061.20 350
12062.24 319
12063.28 356
12064.31 341
12065.35 282
12066.39 327
12067.43 336
12068.46 320
12069.50 333
12070.54 318
12071.58 319
12072.61 301
12073.65 348
12074.69 334
12075.73 358
12076.76 336
12077.80 343
12078.84 317
12079.88 305
12080.92 350
12081.95 322
12082.99 354
12084.03 345
12085.07 314
12086.11 374
12087.15 366
12088.18 352
12089.22 375
12090.26 362
12091.30 379
12092.34 423
12093.38 390
12094.42 367
12095.45 394
12096.49 433
12097.53 394
12098.57 390
12099.61 418
12100.65 466
12101.69 461
12102.73 480
12103.76 517
12104.80 438
12105.84 482
12106.88 475
12107.92 462
12108.96 372
12110.00 357
12111.04 371
12112.08 369
12113.12 326
12114.16 317
12115.20 314
12116.24 321
12117.28 319
12118.32 302
12119.36 306
12120.40 275
12121.44 279
12122.47 312
12123.51 278
12124.55 292
12125.59 259
12126.63 254
12127.67 287
12128.71 238
12129.76 255
12130.80 277
12131.84 287
12132.88 260
12133.92 256
12134.96 268
12136.00 297
12137.04 257
12138.08 281
12139.12 278
12140.16 307
12141.20 269
12142.24 275
12143.28 247
12144.32 248
12145.36 262
12146.40 248
12147.44 296
12148.49 276
12149.53 282
12150.57 265
12151.61 257
12152.65 247
12153.69 239
12154.73 291
12155.77 257
12156.81 250
12157.86 255
12158.90 265
12159.94 231
12160.98 256
12162.02 238
12163.06 249
12164.10 233
12165.15 212
12166.19 251
12167.23 244
12168.27 238
12169.31 236
12170.36 247
12171.40 249
12172.44 258
12173.48 242
12174.52 235
12175.57 232
12176.61 260
12177.65 250
12178.69 254
12179.73 255
12180.78 267
12181.82 261
12182.86 289
12183.90 267
12184.95 253
12185.99 250
12187.03 255
12188.07 251
12189.12 260
12190.16 250
12191.20 263
12192.25 258
12193.29 264
12194.33 253
12195.37 257
12196.42 281
12197.46 242
12198.50 250
12199.55 290
12200.59 252
12201.63 221
12202.68 273
12203.72 253
12204.76 242
12205.81 265
12206.85 248
12207.89 237
12208.94 257
12209.98 254
12211.02 248
12212.07 289
12213.11 285
12214.16 235
12215.20 220
12216.24 260
12217.29 263
12218.33 220
12219.37 285
12220.42 278
12221.46 239
12222.51 277
12223.55 285
12224.60 260
12225.64 266
12226.68 261
12227.73 281
12228.77 305
12229.82 261
12230.86 285
12231.91 281
12232.95 295
12234.00 257
12235.04 312
12236.08 325
12237.13 270
12238.17 257
12239.22 276
12240.26 247
12241.31 253
12242.35 223
12243.40 264
12244.44 245
12245.49 277
12246.53 271
12247.58 286
12248.62 263
12249.67 229
12250.72 203
12251.76 251
12252.81 285
12253.85 259
12254.90 235
12255.94 230
12256.99 250
12258.03 244
12259.08 259
12260.13 230
12261.17 280
12262.22 257
12263.26 270
12264.31 262
12265.35 235
12266.40 270
12267.45 225
12268.49 229
12269.54 209
12270.59 260
12271.63 228
12272.68 256
12273.72 231
12274.77 238
12275.82 206
12276.86 203
12277.91 233
12278.96 248
12280.00 287
12281.05 241
12282.10 260
12283.14 235
12284.19 222
12285.24 264
12286.28 244
12287.33 218
12288.38 209
12289.42 219
12290.47 220
12291.52 254
12292.57 204
12293.61 217
12294.66 222
12295.71 238
12296.75 206
12297.80 227
12298.85 268
12299.90 256
12300.94 259
12301.99 219
12303.04 211
12304.09 226
12305.13 224
12306.18 204
12307.23 231
12308.28 224
12309.33 233
12310.37 249
12311.42 209
12312.47 227
12313.52 209
12314.57 194
12315.61 229
12316.66 219
12317.71 260
12318.76 222
12319.81 206
12320.85 199
12321.90 195
12322.95 203
12324.00 214
12325.05 248
12326.10 233
12327.15 221
12328.19 221
12329.24 199
12330.29 217
12331.34 220
12332.39 208
12333.44 212
12334.49 196
12335.54 204
12336.59 227
12337.63 231
12338.68 201
12339.73 209
12340.78 225
12341.83 233
12342.88 203
12343.93 193
12344.98 185
12346.03 190
12347.08 199
12348.13 222
12349.18 228
12350.23 259
12351.28 216
12352.33 229
12353.38 212
12354.43 225
12355.48 252
12356.52 218
12357.57 207
12358.62 192
12359.67 239
12360.72 209
12361.77 197
12362.82 202
12363.88 231
12364.93 217
12365.98 251
12367.03 262
12368.08 208
12369.13 209
12370.18 216
12371.23 244
12372.28 229
12373.33 231
12374.38 236
12375.43 202
12376.48 238
12377.53 223
12378.58 189
12379.63 219
12380.68 260
12381.73 248
12382.79 253
12383.84 211
12384.89 209
12385.94 228
12386.99 234
12388.04 242
12389.09 233
12390.14 272
12391.20 240
12392.25 297
12393.30 267
12394.35 206
12395.40 236
12396.45 228
12397.50 232
12398.56 233
12399.61 220
12400.66 210
12401.71 263
12402.76 278
12403.81 243
12404.87 234
12405.92 263
12406.97 300
12408.02 269
12409.07 281
12410.13 267
12411.18 225
12412.23 236
12413.28 252
12414.34 245
12415.39 224
12416.44 265
12417.49 285
12418.55 272
12419.60 218
12420.65 217
12421.70 231
12422.76 252
12423.81 260
12424.86 237
12425.91 206
12426.97 291
12428.02 259
12429.07 255
12430.13 274
12431.18 256
12432.23 282
12433.29 260
12434.34 258
12435.39 233
12436.44 237
12437.50 228
12438.55 237
12439.61 224
12440.66 236
12441.71 226
12442.77 244
12443.82 273
12444.87 242
12445.93 215
12446.98 282
12448.03 276
12449.09 263
12450.14 263
12451.20 268
12452.25 246
12453.30 244
12454.36 255
12455.41 238
12456.47 245
12457.52 243
12458.57 241
12459.63 266
12460.68 266
12461.74 264
12462.79 269
12463.85 271
12464.90 278
12465.95 250
12467.01 265
12468.06 254
12469.12 311
12470.17 264
12471.23 292
12472.28 261
12473.34 283
12474.39 323
12475.45 279
12476.50 286
12477.56 325
12478.61 320
12479.67 328
12480.72 313
12481.78 299
12482.83 301
12483.89 340
12484.94 349
12486.00 339
12487.05 390
12488.11 464
12489.17 555
12490.22 531
12491.28 637
12492.33 684
12493.39 698
12494.44 793
12495.50 838
12496.55 752
12497.61 719
12498.67 687
12499.72 647
12500.78 638
12501.83 574
12502.89 451
12503.95 463
12505.00 420
12506.06 355
12507.12 308
12508.17 328
12509.23 344
12510.28 331
12511.34 296
12512.40 302
12513.45 298
12514.51 316
12515.57 337
12516.62 276
12517.68 288
12518.74 312
12519.79 273
12520.85 299
12521.91 279
12522.96 262
12524.02 272
12525.08 283
12526.14 290
12527.19 299
12528.25 286
12529.31 256
12530.36 260
12531.42 314
12532.48 329
12533.54 276
12534.59 258
12535.65 269
12536.71 287
12537.77 283
12538.82 270
12539.88 319
12540.94 267
12542.00 281
12543.05 260
12544.11 236
12545.17 257
12546.23 268
12547.29 245
12548.34 236
12549.40 250
12550.46 288
12551.52 293
12552.58 321
12553.64 286
12554.69 277
12555.75 309
12556.81 311
12557.87 281
12558.93 293
12559.99 293
12561.04 279
12562.10 280
12563.16 263
12564.22 260
12565.28 286
12566.34 316
12567.40 304
12568.45 298
12569.51 338
12570.57 352
12571.63 364
12572.69 372
12573.75 377
12574.81 360
12575.87 372
12576.93 392
12577.99 384
12579.05 327
12580.11 345
12581.16 330
12582.22 309
12583.28 305
12584.34 307
12585.40 353
12586.46 344
12587.52 320
12588.58 328
12589.64 338
12590.70 347
12591.76 363
12592.82 335
12593.88 374
12594.94 339
12596.00 285
12597.06 287
12598.12 311
12599.18 268
12600.24 304
12601.30 286
12602.36 300
12603.42 307
12604.48 289
12605.54 255
12606.60 262
12607.66 292
12608.72 245
12609.79 257
12610.85 283
12611.91 284
12612.97 264
12614.03 271
12615.09 267
12616.15 237
12617.21 251
12618.27 248
12619.33 285
12620.39 284
12621.45 244
12622.52 256
12623.58 229
12624.64 241
12625.70 257
12626.76 257
12627.82 243
12628.88 216
12629.95 233
12631.01 228
12632.07 247
12633.13 257
12634.19 256
12635.25 224
12636.31 221
12637.38 236
12638.44 258
12639.50 255
12640.56 214
12641.62 244
12642.69 239
12643.75 206
12644.81 255
12645.87 257
12646.93 250
12648.00 263
12649.06 235
12650.12 243
12651.18 242
12652.25 229
12653.31 253
12654.37 262
12655.43 278
12656.50 284
12657.56 273
12658.62 242
12659.68 252
12660.75 268
12661.81 242
12662.87 276
12663.94 231
12665.00 231
12666.06 253
12667.12 285
12668.19 247
12669.25 257
12670.31 285
12671.38 259
12672.44 249
12673.50 229
12674.57 240
12675.63 236
12676.69 249
12677.76 265
12678.82 250
12679.88 276
12680.95 244
12682.01 253
12683.07 285
12684.14 253
12685.20 276
12686.27 284
12687.33 261
12688.39 270
12689.46 238
12690.52 273
12691.59 274
12692.65 285
12693.71 263
12694.78 291
12695.84 259
12696.91 268
12697.97 264
12699.04 249
12700.10 239
12701.16 238
12702.23 219
12703.29 209
12704.36 236
12705.42 234
12706.49 258
12707.55 229
12708.62 247
12709.68 269
12710.75 270
12711.81 230
12712.88 236
12713.94 281
12715.01 247
12716.07 221
12717.14 230
12718.20 251
12719.27 212
12720.33 228
12721.40 256
12722.46 235
12723.53 240
12724.59 272
12725.66 259
12726.72 265
12727.79 281
12728.86 253
12729.92 263
12730.99 280
12732.05 281
12733.12 264
12734.18 271
12735.25 259
12736.32 265
12737.38 265
12738.45 228
12739.51 245
12740.58 252
12741.65 260
12742.71 248
12743.78 249
12744.85 239
12745.91 246
12746.98 209
12748.04 210
12749.11 205
12750.18 246
12751.24 230
12752.31 226
12753.38 254
12754.44 212
12755.51 222
12756.58 229
12757.64 226
12758.71 228
12759.78 204
12760.85 211
12761.91 226
12762.98 218
12764.05 227
12765.11 260
12766.18 228
12767.25 224
12768.32 215
12769.38 228
12770.45 225
12771.52 188
12772.58 215
12773.65 224
12774.72 226
12775.79 198
12776.86 230
12777.92 231
12778.99 217
12780.06 218
12781.13 212
12782.19 251
12783.26 275
12784.33 267
12785.40 223
12786.47 195
12787.53 189
12788.60 203
12789.67 194
12790.74 219
12791.81 194
12792.87 229
12793.94 216
12795.01 184
12796.08 207
12797.15 252
12798.22 251
12799.29 190
12800.35 221
12801.42 194
12802.49 221
12803.56 242
12804.63 251
12805.70 227
12806.77 204
12807.84 189
12808.90 201
12809.97 211
12811.04 231
12812.11 195
12813.18 235
12814.25 215
12815.32 195
12816.39 214
12817.46 199
12818.53 211
12819.60 214
12820.67 241
12821.74 227
12822.81 203
12823.88 206
12824.94 187
12826.01 226
12827.08 205
12828.15 226
12829.22 231
12830.29 210
12831.36 240
12832.43 217
12833.50 205
12834.57 203
12835.64 177
12836.71 186
12837.78 188
12838.85 186
12839.92 207
12840.99 212
12842.07 225
12843.14 176
12844.21 205
12845.28 198
12846.35 198
12847.42 197
12848.49 183
12849.56 190
12850.63 187
12851.70 189
12852.77 192
12853.84 192
12854.91 185
12855.98 206
12857.06 191
12858.13 176
12859.20 181
12860.27 205
12861.34 217
12862.41 187
12863.48 192
12864.55 195
12865.62 198
12866.70 184
12867.77 202
12868.84 176
12869.91 158
12870.98 184
12872.05 198
12873.13 199
12874.20 184
12875.27 166
12876.34 156
12877.41 179
12878.48 192
12879.56 195
12880.63 189
12881.70 211
12882.77 205
12883.84 165
12884.92 161
12885.99 184
12887.06 185
12888.13 191
12889.21 198
12890.28 180
12891.35 189
12892.42 181
12893.50 171
12894.57 158
12895.64 196
12896.71 164
12897.79 144
12898.86 154
12899.93 170
12901.00 169
12902.08 195
12903.15 198
12904.22 190
12905.30 175
12906.37 186
12907.44 181
12908.52 165
12909.59 162
12910.66 224
12911.73 201
12912.81 186
12913.88 187
12914.96 204
12916.03 177
12917.10 158
12918.18 179
12919.25 149
12920.32 199
12921.40 189
12922.47 170
12923.54 139
12924.62 167
12925.69 191
12926.77 180
12927.84 161
12928.91 173
12929.99 181
12931.06 213
12932.14 198
12933.21 192
12934.28 176
12935.36 167
12936.43 191
12937.51 191
12938.58 171
12939.66 160
12940.73 175
12941.80 161
12942.88 152
12943.95 142
12945.03 187
12946.10 186
12947.18 176
12948.25 168
12949.33 159
12950.40 183
12951.48 185
12952.55 176
12953.63 149
12954.70 159
12955.78 168
12956.85 186
12957.93 152
12959.00 155
12960.08 180
12961.15 214
12962.23 213
12963.30 190
12964.38 182
12965.46 167
12966.53 184
12967.61 196
12968.68 187
12969.76 195
12970.83 173
12971.91 190
12972.99 209
12974.06 178
12975.14 183
12976.21 182
12977.29 199
12978.37 209
12979.44 186
12980.52 217
12981.59 196
12982.67 155
12983.75 160
12984.82 156
12985.90 186
12986.98 208
12988.05 233
12989.13 195
12990.20 184
12991.28 190
12992.36 160
12993.43 202
12994.51 227
12995.59 177
12996.67 194
12997.74 192
12998.82 176
12999.90 161
13000.97 173
13002.05 178
13003.13 183
13004.20 203
13005.28 205
13006.36 169
13007.44 191
13008.51 194
13009.59 160
13010.67 190
13011.75 190
13012.82 200
13013.90 175
13014.98 219
13016.06 193
13017.13 187
13018.21 209
13019.29 201
13020.37 197
13021.44 173
13022.52 228
13023.60 211
13024.68 186
13025.76 200
13026.83 225
13027.91 200
13028.99 220
13030.07 212
13031.15 212
13032.23 189
13033.30 201
13034.38 204
13035.46 186
13036.54 198
13037.62 175
13038.70 194
13039.77 211
13040.85 197
13041.93 180
13043.01 184
13044.09 196
13045.17 182
13046.25 162
13047.33 203
13048.40 168
13049.48 193
13050.56 208
13051.64 208
13052.72 210
13053.80 206
13054.88 204
13055.96 192
13057.04 147
13058.12 180
13059.20 227
13060.28 196
13061.36 191
13062.44 165
13063.51 187
13064.59 192
13065.67 187
13066.75 199
13067.83 215
13068.91 174
13069.99 164
13071.07 169
13072.15 144
13073.23 154
13074.31 187
13075.39 210
13076.47 168
13077.55 169
13078.63 185
13079.71 158
13080.79 188
13081.87 171
13082.96 153
13084.04 176
13085.12 182
13086.20 167
13087.28 196
13088.36 178
13089.44 174
13090.52 166
13091.60 182
13092.68 160
13093.76 185
13094.84 206
13095.92 158
13097.00 192
13098.09 166
13099.17 187
13100.25 163
13101.33 168
13102.41 184
13103.49 168
13104.57 173
13105.65 155
13106.74 185
13107.82 195
13108.90 208
13109.98 180
13111.06 172
13112.14 158
13113.22 159
13114.31 161
13115.39 164
13116.47 172
13117.55 180
13118.63 165
13119.72 165
13120.80 150
13121.88 157
13122.96 160
13124.04 134
13125.13 178
13126.21 169
13127.29 180
13128.37 197
13129.45 187
13130.54 176
13131.62 181
13132.70 158
13133.78 174
13134.87 196
13135.95 172
13137.03 172
13138.11 192
13139.20 210
13140.28 179
13141.36 198
13142.45 166
13143.53 171
13144.61 190
13145.69 191
13146.78 157
13147.86 177
13148.94 206
13150.03 194
13151.11 171
13152.19 185
13153.28 210
13154.36 178
13155.44 162
13156.53 198
13157.61 218
13158.69 236
13159.78 163
13160.86 163
13161.94 170
13163.03 184
13164.11 180
13165.20 177
13166.28 198
13167.36 188
13168.45 186
13169.53 224
13170.62 185
13171.70 167
13172.78 217
13173.87 201
13174.95 194
13176.04 192
13177.12 205
13178.21 190
13179.29 202
13180.37 214
13181.46 160
13182.54 180
13183.63 205
13184.71 177
13185.80 174
13186.88 206
13187.97 215
13189.05 229
13190.14 246
13191.22 211
13192.31 203
13193.39 168
13194.48 239
13195.56 221
13196.65 198
13197.73 178
13198.82 235
13199.90 188
13200.99 199
13202.07 182
13203.16 190
13204.24 193
13205.33 182
13206.41 197
13207.50 185
13208.58 196
13209.67 191
13210.76 214
13211.84 208
13212.93 175
13214.01 174
13215.10 194
13216.19 190
13217.27 179
13218.36 165
13219.44 177
13220.53 205
13221.62 191
13222.70 166
13223.79 174
13224.87 209
13225.96 158
13227.05 164
13228.13 195
13229.22 170
13230.31 183
13231.39 198
13232.48 228
13233.57 215
13234.65 189
13235.74 187
13236.83 177
13237.91 181
13239.00 174
13240.09 187
13241.17 211
13242.26 191
13243.35 199
13244.43 199
13245.52 191
13246.61 219
13247.70 208
13248.78 217
13249.87 203
13250.96 210
13252.05 217
13253.13 174
13254.22 194
13255.31 193
13256.39 196
13257.48 174
13258.57 200
13259.66 199
13260.75 193
13261.83 202
13262.92 191
13264.01 193
13265.10 220
13266.19 212
13267.27 179
13268.36 221
13269.45 235
13270.54 207
13271.63 190
13272.71 194
13273.80 235
13274.89 224
13275.98 202
13277.07 222
13278.16 210
13279.24 220
13280.33 228
13281.42 217
13282.51 212
13283.60 222
13284.69 210
13285.78 196
13286.86 254
13287.95 231
13289.04 244
13290.13 241
13291.22 230
13292.31 227
13293.40 285
13294.49 240
13295.58 238
13296.67 223
13297.76 230
13298.84 243
13299.93 252
13301.02 228
13302.11 268
13303.20 302
13304.29 283
13305.38 258
13306.47 255
13307.56 253
13308.65 285
13309.74 273
13310.83 288
13311.92 283
13313.01 301
13314.10 268
13315.19 291
13316.28 274
13317.37 283
13318.46 253
13319.55 257
13320.64 249
13321.73 291
13322.82 267
13323.91 300
13325.00 287
13326.09 269
13327.18 262
13328.27 232
13329.36 227
13330.45 252
13331.54 264
13332.64 249
13333.73 261
13334.82 297
13335.91 304
13337.00 249
13338.09 236
13339.18 224
13340.27 250
13341.36 264
13342.45 314
13343.54 255
13344.64 268
13345.73 299
13346.82 301
13347.91 259
13349.00 260
13350.09 259
13351.18 261
13352.28 289
13353.37 299
13354.46 308
13355.55 294
13356.64 287
13357.73 353
13358.83 286
13359.92 270
13361.01 327
13362.10 356
13363.19 307
13364.29 349
13365.38 346
13366.47 379
13367.56 394
13368.65 403
13369.75 359
13370.84 353
13371.93 314
13373.02 315
13374.12 299
13375.21 308
13376.30 284
13377.39 308
13378.49 293
13379.58 287
13380.67 292
13381.76 318
13382.86 277
13383.95 271
13385.04 278
13386.13 264
13387.23 258
13388.32 233
13389.41 235
13390.51 246
13391.60 242
13392.69 238
13393.79 233
13394.88 253
13395.97 241
13397.07 204
13398.16 271
13399.25 246
13400.35 254
13401.44 251
13402.53 232
13403.63 266
13404.72 230
13405.81 237
13406.91 227
13408.00 271
13409.10 297
13410.19 235
13411.28 232
13412.38 279
13413.47 258
13414.57 257
13415.66 235
13416.75 259
13417.85 288
13418.94 232
13420.04 241
13421.13 219
13422.22 211
13423.32 255
13424.41 237
13425.51 220
13426.60 264
13427.70 288
13428.79 267
13429.89 257
13430.98 225
13432.08 248
13433.17 244
13434.27 248
13435.36 306
13436.46 252
13437.55 269
13438.65 317
13439.74 313
13440.84 276
13441.93 269
13443.03 300
13444.12 302
13445.22 303
13446.31 235
13447.41 254
13448.50 269
13449.60 243
13450.69 279
13451.79 280
13452.89 268
13453.98 322
13455.08 312
13456.17 296
13457.27 299
13458.36 296
13459.46 312
13460.56 324
13461.65 332
13462.75 316
13463.84 339
13464.94 352
13466.04 343
13467.13 362
13468.23 324
13469.32 324
13470.42 330
13471.52 322
13472.61 357
13473.71 353
13474.81 359
13475.90 332
13477.00 339
13478.10 338
13479.19 351
13480.29 331
13481.39 329
13482.48 354
13483.58 363
13484.68 361
13485.77 372
13486.87 373
13487.97 353
13489.07 384
13490.16 364
13491.26 394
13492.36 384
13493.45 398
13494.55 410
13495.65 441
13496.75 447
13497.84 464
13498.94 462
13500.04 524
13501.14 511
13502.23 525
13503.33 500
13504.43 470
13505.53 456
13506.63 460
13507.72 451
13508.82 450
13509.92 441
13511.02 409
13512.12 397
13513.21 348
13514.31 355
13515.41 350
13516.51 299
13517.61 315
13518.70 306
13519.80 306
13520.90 333
13522.00 286
13523.10 266
13524.20 304
13525.30 281
13526.39 279
13527.49 257
13528.59 257
13529.69 251
13530.79 269
13531.89 313
13532.99 296
13534.09 264
13535.18 283
13536.28 299
13537.38 270
13538.48 255
13539.58 256
13540.68 244
13541.78 246
13542.88 253
13543.98 264
13545.08 263
13546.18 249
13547.28 257
13548.38 265
13549.48 286
13550.57 245
13551.67 220
13552.77 262
13553.87 263
13554.97 261
13556.07 257
13557.17 260
13558.27 252
13559.37 258
13560.47 265
13561.57 249
13562.67 282
13563.77 262
13564.87 237
13565.97 258
13567.07 240
13568.17 249
13569.28 256
13570.38 281
13571.48 243
13572.58 249
13573.68 276
13574.78 279
13575.88 242
13576.98 265
13578.08 247
13579.18 249
13580.28 247
13581.38 264
13582.48 224
13583.58 253
13584.69 240
13585.79 242
13586.89 257
13587.99 246
13589.09 239
13590.19 259
13591.29 254
13592.39 223
13593.49 254
13594.60 272
13595.70 238
13596.80 246
13597.90 233
13599.00 241
13600.10 269
13601.21 241
13602.31 258
13603.41 240
13604.51 274
13605.61 262
13606.71 300
13607.82 247
13608.92 234
13610.02 250
13611.12 253
13612.22 243
13613.33 284
13614.43 232
13615.53 237
13616.63 249
13617.74 233
13618.84 215
13619.94 213
13621.04 199
13622.15 257
13623.25 251
13624.35 225
13625.45 201
13626.56 267
13627.66 253
13628.76 240
13629.86 265
13630.97 232
13632.07 280
13633.17 220
13634.28 226
13635.38 230
13636.48 242
13637.59 257
13638.69 264
13639.79 260
13640.90 268
13642.00 241
13643.10 240
13644.21 238
13645.31 222
13646.41 223
13647.52 209
13648.62 234
13649.72 231
13650.83 239
13651.93 248
13653.03 232
13654.14 220
13655.24 244
13656.35 259
13657.45 229
13658.55 230
13659.66 213
13660.76 189
13661.87 217
13662.97 252
13664.07 246
13665.18 231
13666.28 221
13667.39 226
13668.49 208
13669.60 249
13670.70 266
13671.81 230
13672.91 220
13674.01 222
13675.12 232
13676.22 249
13677.33 213
13678.43 207
13679.54 243
13680.64 207
13681.75 230
13682.85 219
13683.96 268
13685.06 257
13686.17 245
13687.27 244
13688.38 241
13689.48 239
13690.59 297
13691.69 274
13692.80 247
13693.91 218
13695.01 230
13696.12 236
13697.22 303
13698.33 268
13699.43 257
13700.54 271
13701.64 265
13702.75 250
13703.86 245
13704.96 249
13706.07 281
13707.17 266
13708.28 243
13709.39 256
13710.49 247
13711.60 277
13712.70 296
13713.81 257
13714.92 271
13716.02 287
13717.13 278
13718.24 249
13719.34 284
13720.45 272
13721.56 285
13722.66 291
13723.77 306
13724.88 284
13725.98 276
13727.09 305
13728.20 303
13729.30 296
13730.41 318
13731.52 299
13732.62 298
13733.73 311
13734.84 337
13735.94 359
13737.05 327
13738.16 338
13739.27 311
13740.37 332
13741.48 314
13742.59 315
13743.70 362
13744.80 340
13745.91 367
13747.02 337
13748.13 340
13749.23 340
13750.34 351
13751.45 359
13752.56 422
13753.67 423
13754.77 409
13755.88 408
13756.99 413
13758.10 430
13759.21 420
13760.31 466
13761.42 515
13762.53 519
13763.64 504
13764.75 549
13765.85 537
13766.96 569
13768.07 599
13769.18 648
13770.29 708
13771.40 746
13772.51 740
13773.61 729
13774.72 692
13775.83 698
13776.94 638
13778.05 580
13779.16 611
13780.27 572
13781.38 533
13782.48 552
13783.59 460
13784.70 401
13785.81 399
13786.92 413
13788.03 369
13789.14 310
13790.25 352
13791.36 363
13792.47 367
13793.58 349
13794.69 356
13795.80 369
13796.91 321
13798.02 335
13799.13 352
13800.24 337
13801.35 315
13802.45 300
13803.56 304
13804.67 307
13805.78 328
13806.89 334
13808.00 337
13809.11 314
13810.22 317
13811.34 307
13812.45 304
13813.56 317
13814.67 320
13815.78 318
13816.89 318
13818.00 296
13819.11 334
13820.22 340
13821.33 312
13822.44 292
13823.55 297
13824.66 283
13825.77 309
13826.88 299
13827.99 320
13829.10 328
13830.22 318
13831.33 307
13832.44 251
13833.55 273
13834.66 309
13835.77 293
13836.88 297
13837.99 297
13839.10 289
13840.22 311
13841.33 339
13842.44 286
13843.55 273
13844.66 317
13845.77 300
13846.88 339
13848.00 319
13849.11 324
13850.22 344
13851.33 321
13852.44 341
13853.56 318
13854.67 301
13855.78 328
13856.89 384
13858.00 378
13859.12 402
13860.23 390
13861.34 366
13862.45 370
13863.56 369
13864.68 378
13865.79 378
13866.90 385
13868.01 416
13869.13 395
13870.24 357
13871.35 358
13872.46 316
13873.58 326
13874.69 326
13875.80 354
13876.91 343
13878.03 323
13879.14 348
13880.25 361
13881.37 347
13882.48 311
13883.59 392
13884.71 346
13885.82 350
13886.93 365
13888.05 333
13889.16 307
13890.27 360
13891.39 399
13892.50 377
13893.61 386
13894.73 387
13895.84 382
13896.95 383
13898.07 363
13899.18 396
13900.29 425
13901.41 374
13902.52 357
13903.64 373
13904.75 349
13905.86 343
13906.98 355
13908.09 363
13909.21 305
13910.32 317
13911.43 359
13912.55 303
13913.66 323
13914.78 291
13915.89 322
13917.01 355
13918.12 314
13919.24 288
13920.35 309
13921.46 358
13922.58 318
13923.69 272
13924.81 287
13925.92 319
13927.04 324
13928.15 297
13929.27 332
13930.38 309
13931.50 284
13932.61 277
13933.73 310
13934.84 307
13935.96 302
13937.07 317
13938.19 284
13939.30 263
13940.42 305
13941.54 276
13942.65 297
13943.77 325
13944.88 293
13946.00 279
13947.11 282
13948.23 273
13949.34 278
13950.46 262
13951.58 297
13952.69 278
13953.81 244
13954.92 279
13956.04 289
13957.16 279
13958.27 252
13959.39 296
13960.50 293
13961.62 305
13962.74 292
13963.85 297
13964.97 292
13966.09 314
13967.20 315
13968.32 285
13969.44 284
13970.55 302
13971.67 300
13972.79 299
13973.90 286
13975.02 319
13976.14 296
13977.25 278
13978.37 302
13979.49 282
13980.60 306
13981.72 295
13982.84 287
13983.95 299
13985.07 267
13986.19 256
13987.31 304
13988.42 305
13989.54 333
13990.66 295
13991.78 329
13992.89 312
13994.01 297
13995.13 300
13996.25 263
13997.36 330
13998.48 293
13999.60 291
14000.72 311
14001.83 303
14002.95 315
14004.07 298
14005.19 282
14006.31 322
14007.42 340
14008.54 307
14009.66 294
14010.78 312
14011.90 346
14013.02 379
14014.13 355
14015.25 361
14016.37 324
14017.49 343
14018.61 371
14019.73 365
14020.84 341
14021.96 334
14023.08 333
14024.20 307
14025.32 341
14026.44 329
14027.56 341
14028.68 340
14029.80 326
14030.91 324
14032.03 298
14033.15 355
14034.27 343
14035.39 341
14036.51 306
14037.63 307
14038.75 322
14039.87 294
14040.99 307
14042.11 257
14043.23 279
14044.35 268
14045.47 303
14046.58 336
14047.70 314
14048.82 294
14049.94 333
14051.06 273
14052.18 280
14053.30 293
14054.42 323
14055.54 328
14056.66 338
14057.78 328
14058.90 296
14060.02 290
14061.14 303
14062.26 296
14063.38 302
14064.51 304
14065.63 333
14066.75 326
14067.87 330
14068.99 381
14070.11 348
14071.23 304
14072.35 331
14073.47 321
14074.59 336
14075.71 321
14076.83 342
14077.95 345
14079.07 354
14080.19 385
14081.32 397
14082.44 362
14083.56 374
14084.68 336
14085.80 359
14086.92 376
14088.04 438
14089.16 383
14090.29 348
14091.41 363
14092.53 449
14093.65 416
14094.77 436
14095.89 390
14097.01 430
14098.14 451
14099.26 479
14100.38 438
14101.50 417
14102.62 449
14103.75 433
14104.87 413
14105.99 383
14107.11 378
14108.23 362
14109.36 337
14110.48 312
14111.60 344
14112.72 343
14113.84 308
14114.97 316
14116.09 313
14117.21 283
14118.33 288
14119.46 331
14120.58 300
14121.70 296
14122.82 321
14123.95 276
14125.07 298
14126.19 312
14127.32 272
14128.44 300
14129.56 331
14130.68 266
14131.81 278
14132.93 265
14134.05 325
14135.18 325
14136.30 314
14137.42 278
14138.55 274
14139.67 270
14140.79 291
14141.92 311
14143.04 261
14144.16 252
14145.29 260
14146.41 289
14147.54 255
14148.66 235
14149.78 290
14150.91 280
14152.03 264
14153.15 271
14154.28 281
14155.40 294
14156.53 266
14157.65 285
14158.77 272
14159.90 239
14161.02 284
14162.15 263
14163.27 285
14164.40 256
14165.52 234
14166.64 259
14167.77 266
14168.89 245
14170.02 231
14171.14 239
14172.27 295
14173.39 291
14174.52 249
14175.64 265
14176.77 248
14177.89 243
14179.02 212
14180.14 244
14181.27 264
14182.39 257
14183.52 283
14184.64 258
14185.77 239
14186.89 224
14188.02 262
14189.14 277
14190.27 248
14191.39 238
14192.52 240
14193.64 269
14194.77 253
14195.90 240
14197.02 254
14198.15 254
14199.27 258
14200.40 248
14201.52 247
14202.65 219
14203.78 215
14204.90 279
14206.03 260
14207.15 228
14208.28 269
14209.41 236
14210.53 215
14211.66 193
14212.78 222
14213.91 227
14215.04 221
14216.16 214
14217.29 216
14218.42 224
14219.54 223
14220.67 231
14221.80 213
14222.92 211
14224.05 225
14225.18 223
14226.30 228
14227.43 217
14228.56 215
14229.68 226
14230.81 246
14231.94 221
14233.06 230
14234.19 210
14235.32 213
14236.45 219
14237.57 193
14238.70 212
14239.83 212
14240.96 225
14242.08 225
14243.21 211
14244.34 208
14245.47 205
14246.59 211
14247.72 186
14248.85 181
14249.98 194
14251.10 198
14252.23 189
14253.36 212
14254.49 218
14255.62 228
14256.74 222
14257.87 197
14259.00 195
14260.13 235
14261.26 231
14262.38 209
14263.51 210
14264.64 221
14265.77 187
14266.90 197
14268.03 220
14269.15 219
14270.28 192
14271.41 164
14272.54 182
14273.67 206
14274.80 213
14275.93 205
14277.06 177
14278.18 208
14279.31 171
14280.44 170
14281.57 192
14282.70 178
14283.83 200
14284.96 166
14286.09 185
14287.22 216
14288.35 198
14289.48 211
14290.60 216
14291.73 195
14292.86 191
14293.99 181
14295.12 167
14296.25 185
14297.38 195
14298.51 217
14299.64 172
14300.77 181
14301.90 189
14303.03 162
14304.16 161
14305.29 192
14306.42 194
14307.55 190
14308.68 187
14309.81 170
14310.94 168
14312.07 186
14313.20 195
14314.33 180
14315.46 171
14316.59 168
14317.72 160
14318.85 175
14319.98 194
14321.11 161
14322.24 161
14323.38 167
14324.51 159
14325.64 162
14326.77 170
14327.90 179
14329.03 179
14330.16 173
14331.29 146
14332.42 148
14333.55 161
14334.68 168
14335.82 172
14336.95 143
14338.08 177
14339.21 159
14340.34 165
14341.47 136
14342.60 152
14343.73 143
14344.87 154
14346.00 149
14347.13 148
14348.26 150
14349.39 171
14350.52 177
14351.66 167
14352.79 144
14353.92 150
14355.05 166
14356.18 173
14357.32 141
14358.45 170
14359.58 157
14360.71 161
14361.84 159
14362.98 143
14364.11 133
14365.24 153
14366.37 158
14367.51 163
14368.64 163
14369.77 152
14370.90 170
14372.04 163
14373.17 186
14374.30 186
14375.43 172
14376.57 175
14377.70 161
14378.83 182
14379.97 186
14381.10 171
14382.23 155
14383.36 145
14384.50 153
14385.63 173
14386.76 179
14387.90 151
14389.03 166
14390.16 150
14391.30 153
14392.43 165
14393.56 140
14394.70 137
14395.83 166
14396.96 156
14398.10 170
14399.23 167
14400.37 162
14401.50 165
14402.63 151
14403.77 146
14404.90 144
14406.03 166
14407.17 176
14408.30 158
14409.44 149
14410.57 130
14411.70 176
14412.84 145
14413.97 154
14415.11 165
14416.24 185
14417.38 198
14418.51 185
14419.64 150
14420.78 146
14421.91 146
14423.05 128
14424.18 158
14425.32 144
14426.45 154
14427.59 159
14428.72 175
14429.86 143
14430.99 157
14432.13 196
14433.26 171
14434.40 149
14435.53 147
14436.67 168
14437.80 167
14438.94 158
14440.07 144
14441.21 139
14442.34 177
14443.48 170
14444.61 174
14445.75 174
14446.89 180
14448.02 148
14449.16 166
14450.29 162
14451.43 148
14452.56 164
14453.70 171
14454.84 154
14455.97 148
14457.11 164
14458.24 160
14459.38 173
14460.52 146
14461.65 135
14462.79 156
14463.92 147
14465.06 161
14466.20 184
14467.33 142
14468.47 137
14469.61 156
14470.74 178
14471.88 118
14473.02 137
14474.15 161
14475.29 173
14476.43 158
14477.56 162
14478.70 150
14479.84 153
14480.97 146
14482.11 144
14483.25 167
14484.38 155
14485.52 152
14486.66 178
14487.79 138
14488.93 145
14490.07 167
14491.21 157
14492.34 134
14493.48 146
14494.62 139
14495.76 134
14496.89 179
14498.03 173
14499.17 175
14500.31 152
14501.44 124
14502.58 130
14503.72 142
14504.86 155
14506.00 122
14507.13 155
14508.27 159
14509.41 157
14510.55 139
14511.69 151
14512.82 164
14513.96 157
14515.10 167
14516.24 133
14517.38 142
14518.51 151
14519.65 123
14520.79 125
14521.93 132
14523.07 143
14524.21 163
14525.35 157
14526.48 151
14527.62 174
14528.76 157
14529.90 159
14531.04 163
14532.18 159
14533.32 141
14534.46 162
14535.60 167
14536.73 154
14537.87 160
14539.01 174
14540.15 158
14541.29 150
14542.43 155
14543.57 140
14544.71 156
14545.85 140
14546.99 167
14548.13 146
14549.27 145
14550.41 168
14551.55 154
14552.69 138
14553.83 164
14554.97 159
14556.11 164
14557.25 157
14558.39 166
14559.53 160
14560.67 143
14561.81 147
14562.95 165
14564.09 167
14565.23 193
14566.37 147
14567.51 139
14568.65 142
14569.79 183
14570.93 173
14572.07 176
14573.21 156
14574.35 138
14575.49 171
14576.63 181
14577.77 167
14578.91 170
14580.05 180
14581.19 157
14582.33 171
14583.48 186
14584.62 167
14585.76 185
14586.90 151
14588.04 171
14589.18 189
14590.32 206
14591.46 177
14592.60 167
14593.75 157
14594.89 175
14596.03 192
14597.17 182
14598.31 180
14599.45 187
14600.59 161
14601.74 178
14602.88 152
14604.02 188
14605.16 174
14606.30 181
14607.44 171
14608.59 175
14609.73 170
14610.87 200
14612.01 213
14613.15 213
14614.30 194
14615.44 192
14616.58 209
14617.72 231
14618.87 187
14620.01 175
14621.15 189
14622.29 228
14623.44 214
14624.58 201
14625.72 180
14626.86 197
14628.01 218
14629.15 211
14630.29 200
14631.43 224
14632.58 237
14633.72 242
14634.86 226
14636.01 186
14637.15 235
14638.29 213
14639.44 261
14640.58 225
14641.72 202
14642.86 216
14644.01 221
14645.15 196
14646.29 190
14647.44 180
14648.58 190
14649.73 194
14650.87 215
14652.01 201
14653.16 188
14654.30 186
14655.44 185
14656.59 190
14657.73 199
14658.87 181
14660.02 146
14661.16 170
14662.31 158
14663.45 147
14664.59 155
14665.74 179
14666.88 170
14668.03 163
14669.17 139
14670.32 161
14671.46 184
14672.60 184
14673.75 197
14674.89 177
14676.04 179
14677.18 171
14678.33 172
14679.47 176
14680.62 146
14681.76 152
14682.91 154
14684.05 155
14685.20 175
14686.34 138
14687.49 133
14688.63 180
14689.78 201
14690.92 147
14692.07 157
14693.21 134
14694.36 149
14695.50 138
14696.65 129
14697.79 154
14698.94 153
14700.08 171
14701.23 157
14702.38 120
14703.52 156
14704.67 142
14705.81 159
14706.96 182
14708.10 165
14709.25 159
14710.40 175
14711.54 150
14712.69 146
14713.83 159
14714.98 171
14716.13 162
14717.27 151
14718.42 151
14719.56 171
14720.71 170
14721.86 134
14723.00 159
14724.15 149
14725.30 152
14726.44 182
14727.59 163
14728.74 160
14729.88 147
14731.03 146
14732.18 176
14733.32 156
14734.47 165
14735.62 154
14736.76 152
14737.91 167
14739.06 164
14740.20 172
14741.35 182
14742.50 160
14743.65 162
14744.79 154
14745.94 155
14747.09 174
14748.23 145
14749.38 153
14750.53 144
14751.68 194
14752.82 166
14753.97 178
14755.12 173
14756.27 167
14757.42 165
14758.56 169
14759.71 165
14760.86 159
14762.01 163
14763.15 155
14764.30 157
14765.45 182
14766.60 158
14767.75 187
14768.90 156
14770.04 185
14771.19 175
14772.34 154
14773.49 167
14774.64 172
14775.79 169
14776.93 166
14778.08 165
14779.23 177
14780.38 174
14781.53 177
14782.68 192
14783.83 180
14784.97 173
14786.12 187
14787.27 172
14788.42 183
14789.57 197
14790.72 192
14791.87 207
14793.02 238
14794.17 230
14795.32 220
14796.46 235
14797.61 200
14798.76 214
14799.91 209
14801.06 196
14802.21 187
14803.36 189
14804.51 170
14805.66 220
14806.81 236
14807.96 180
14809.11 200
14810.26 237
14811.41 192
14812.56 172
14813.71 208
14814.86 210
14816.01 198
14817.16 187
14818.31 179
14819.46 169
14820.61 199
14821.76 169
14822.91 171
14824.06 169
14825.21 151
14826.36 150
14827.51 163
14828.66 132
14829.81 129
14830.96 154
14832.11 140
14833.26 176
14834.42 192
14835.57 172
14836.72 142
14837.87 164
14839.02 173
14840.17 171
14841.32 151
14842.47 152
14843.62 184
14844.77 160
14845.92 126
14847.08 121
14848.23 146
14849.38 167
14850.53 142
14851.68 160
14852.83 147
14853.98 154
14855.14 159
14856.29 141
14857.44 123
14858.59 134
14859.74 161
14860.89 161
14862.05 144
14863.20 150
14864.35 136
14865.50 153
14866.65 137
14867.81 133
14868.96 157
14870.11 139
14871.26 132
14872.41 134
14873.57 149
14874.72 143
14875.87 142
14877.02 130
14878.18 125
14879.33 157
14880.48 167
14881.63 103
14882.79 128
14883.94 121
14885.09 147
14886.24 123
14887.40 127
14888.55 152
14889.70 174
14890.86 155
14892.01 131
14893.16 126
14894.31 168
14895.47 133
14896.62 154
14897.77 145
14898.93 127
14900.08 117
14901.23 144
14902.39 170
14903.54 132
14904.69 131
14905.85 145
14907.00 134
14908.16 149
14909.31 134
14910.46 171
14911.62 153
14912.77 135
14913.92 148
14915.08 138
14916.23 141
14917.39 170
14918.54 147
14919.69 132
14920.85 159
14922.00 164
14923.16 148
14924.31 125
14925.46 146
14926.62 143
14927.77 124
14928.93 132
14930.08 147
14931.24 138
14932.39 124
14933.55 141
14934.70 137
14935.85 150
14937.01 125
14938.16 138
14939.32 146
14940.47 133
14941.63 139
14942.78 127
14943.94 119
14945.09 126
14946.25 127
14947.40 107
14948.56 121
14949.71 149
14950.87 122
14952.03 136
14953.18 145
14954.34 127
14955.49 134
14956.65 148
14957.80 117
14958.96 129
14960.11 135
14961.27 128
14962.42 136
14963.58 175
14964.74 137
14965.89 175
14967.05 143
14968.20 117
14969.36 143
14970.52 137
14971.67 123
14972.83 107
14973.98 104
14975.14 118
14976.30 127
14977.45 111
14978.61 91
14979.77 109
14980.92 124
14982.08 122
14983.24 97
14984.39 117
14985.55 138
14986.70 104
14987.86 97
14989.02 114
14990.18 145
14991.33 139
14992.49 134
14993.65 125
14994.80 113
14995.96 115
14997.12 118
14998.27 136
14999.43 117
15000.59 122
15001.75 134
15002.90 129
15004.06 121
15005.22 119
15006.37 123
15007.53 108
15008.69 125
15009.85 125
15011.00 134
15012.16 125
15013.32 114
15014.48 97
15015.64 95
15016.79 135
15017.95 125
15019.11 121
15020.27 116
15021.43 130
15022.58 109
15023.74 109
15024.90 119
15026.06 127
15027.22 90
15028.37 112
15029.53 91
15030.69 87
15031.85 113
15033.01 127
15034.17 100
15035.32 123
15036.48 103
15037.64 109
15038.80 90
15039.96 96
15041.12 112
15042.28 97
15043.44 102
15044.59 120
15045.75 113
15046.91 100
15048.07 119
15049.23 135
15050.39 114
15051.55 87
15052.71 106
15053.87 127
15055.03 107
15056.19 108
15057.35 103
15058.50 96
15059.66 107
15060.82 135
15061.98 114
15063.14 116
15064.30 124
15065.46 131
15066.62 108
15067.78 99
15068.94 117
15070.10 109
15071.26 127
15072.42 105
15073.58 125
15074.74 104
15075.90 119
15077.06 143
15078.22 129
15079.38 127
15080.54 114
15081.70 118
15082.86 108
15084.02 104
15085.18 110
15086.34 102
15087.50 100
15088.67 119
15089.83 123
15090.99 116
15092.15 138
15093.31 101
15094.47 133
15095.63 133
15096.79 107
15097.95 119
15099.11 100
15100.27 100
15101.43 105
15102.60 132
15103.76 130
15104.92 120
15106.08 136
15107.24 117
15108.40 80
15109.56 128
15110.72 140
15111.89 99
15113.05 112
15114.21 92
15115.37 100
15116.53 113
15117.69 102
15118.86 86
15120.02 111
15121.18 122
15122.34 107
15123.50 125
15124.67 106
15125.83 100
15126.99 132
15128.15 101
15129.31 107
15130.48 98
15131.64 120
15132.80 108
15133.96 112
15135.13 98
15136.29 99
15137.45 110
15138.61 115
15139.78 97
15140.94 94
15142.10 99
15143.26 114
15144.43 135
15145.59 123
15146.75 135
15147.91 142
15149.08 106
15150.24 116
15151.40 107
15152.57 107
15153.73 102
15154.89 103
15156.06 125
15157.22 110
15158.38 99
15159.55 124
15160.71 93
15161.87 114
15163.04 93
15164.20 100
15165.36 99
15166.53 102
15167.69 98
15168.85 109
15170.02 97
15171.18 115
15172.35 107
15173.51 118
15174.67 107
15175.84 86
15177.00 88
15178.17 92
15179.33 130
15180.49 107
15181.66 131
15182.82 121
15183.99 118
15185.15 112
15186.31 136
15187.48 132
15188.64 122
15189.81 103
15190.97 110
15192.14 140
15193.30 127
15194.47 132
15195.63 119
15196.80 134
15197.96 109
15199.13 110
15200.29 111
15201.46 129
15202.62 97
15203.79 126
15204.95 110
15206.12 96
15207.28 92
15208.45 99
15209.61 121
15210.78 117
15211.94 134
15213.11 122
15214.27 114
15215.44 110
15216.60 125
15217.77 123
15218.93 148
15220.10 140
15221.27 141
15222.43 154
15223.60 162
15224.76 141
15225.93 121
15227.10 143
15228.26 137
15229.43 150
15230.59 116
15231.76 125
15232.93 132
15234.09 105
15235.26 94
15236.42 124
15237.59 124
15238.76 123
15239.92 107
15241.09 123
15242.26 113
15243.42 117
15244.59 143
15245.76 128
15246.92 123
15248.09 134
15249.26 111
15250.42 104
15251.59 118
15252.76 118
15253.92 98
15255.09 102
15256.26 114
15257.43 123
15258.59 134
15259.76 156
15260.93 106
15262.09 98
15263.26 113
15264.43 101
15265.60 99
15266.76 101
15267.93 81
15269.10 98
15270.27 121
15271.43 91
15272.60 122
15273.77 114
15274.94 104
15276.10 96
15277.27 103
15278.44 106
15279.61 110
15280.78 90
15281.94 109
15283.11 95
15284.28 108
15285.45 124
15286.62 100
15287.79 103
15288.95 89
15290.12 116
15291.29 114
15292.46 104
15293.63 107
15294.80 99
15295.96 135
15297.13 97
15298.30 92
15299.47 109
15300.64 148
15301.81 137
15302.98 116
15304.15 100
15305.31 152
15306.48 131
15307.65 113
15308.82 102
15309.99 103
15311.16 103
15312.33 115
15313.50 119
15314.67 123
15315.84 128
15317.01 123
15318.18 124
15319.34 113
15320.51 118
15321.68 104
15322.85 80
15324.02 88
15325.19 110
15326.36 144
15327.53 120
15328.70 100
15329.87 110
15331.04 105
15332.21 114
15333.38 87
15334.55 119
15335.72 103
15336.89 94
15338.06 106
15339.23 133
15340.40 108
15341.57 120
15342.74 117
15343.91 100
15345.08 91
15346.26 99
15347.43 121
15348.60 91
15349.77 94
15350.94 110
15352.11 111
15353.28 119
15354.45 113
15355.62 116
15356.79 124
15357.96 121
15359.13 116
15360.30 109
15361.48 138
15362.65 111
15363.82 119
15364.99 124
15366.16 117
15367.33 118
15368.50 116
15369.67 118
15370.85 91
15372.02 117
15373.19 123
15374.36 114
15375.53 99
15376.70 109
15377.88 104
15379.05 96
15380.22 100
15381.39 92
15382.56 108
15383.73 96
15384.91 124
15386.08 136
15387.25 149
15388.42 115
15389.59 114
15390.77 104
15391.94 102
15393.11 102
15394.28 100
15395.46 120
15396.63 132
15397.80 122
15398.97 114
15400.15 124
15401.32 131
15402.49 110
15403.66 103
15404.84 123
15406.01 104
15407.18 110
15408.36 101
15409.53 93
15410.70 117
15411.87 117
15413.05 134
15414.22 93
15415.39 80
15416.57 135
15417.74 129
15418.91 122
15420.09 113
15421.26 129
15422.43 123
15423.61 106
15424.78 107
15425.95 104
15427.13 84
15428.30 105
15429.47 104
15430.65 95
15431.82 126
15433.00 110
15434.17 106
15435.34 111
15436.52 99
15437.69 101
15438.87 116
15440.04 120
15441.21 96
15442.39 94
15443.56 101
15444.74 106
15445.91 107
15447.09 103
15448.26 132
15449.43 107
15450.61 101
15451.78 96
15452.96 95
15454.13 117
15455.31 118
15456.48 115
15457.66 101
15458.83 91
15460.01 106
15461.18 113
15462.36 88
15463.53 128
15464.71 123
15465.88 108
15467.06 108
15468.23 119
15469.41 107
15470.58 103
15471.76 117
15472.93 110
15474.11 110
15475.28 85
15476.46 99
15477.63 102
15478.81 106
15479.99 110
15481.16 116
15482.34 118
15483.51 113
15484.69 108
15485.86 95
15487.04 107
15488.22 110
15489.39 87
15490.57 119
15491.74 111
15492.92 109
15494.10 97
15495.27 113
15496.45 119
15497.62 124
15498.80 142
15499.98 115
15501.15 122
15502.33 111
15503.51 96
15504.68 99
15505.86 107
15507.04 131
15508.21 130
15509.39 109
15510.57 99
15511.74 116
15512.92 110
15514.10 80
15515.27 98
15516.45 109
15517.63 92
15518.81 108
15519.98 102
15521.16 102
15522.34 112
15523.51 117
15524.69 100
15525.87 102
15527.05 111
15528.22 116
15529.40 99
15530.58 92
15531.76 143
15532.93 137
15534.11 100
15535.29 121
15536.47 123
15537.64 102
15538.82 122
15540.00 121
15541.18 105
15542.36 97
15543.53 111
15544.71 129
15545.89 140
15547.07 126
15548.25 105
15549.43 148
15550.60 116
15551.78 106
15552.96 104
15554.14 108
15555.32 104
15556.50 119
15557.67 115
15558.85 109
15560.03 114
15561.21 121
15562.39 111
15563.57 117
15564.75 136
15565.93 128
15567.10 110
15568.28 131
15569.46 125
15570.64 120
15571.82 133
15573.00 119
15574.18 128
15575.36 138
15576.54 130
15577.72 121
15578.90 125
15580.08 121
15581.26 123
15582.43 146
15583.61 132
15584.79 100
15585.97 126
15587.15 137
15588.33 114
15589.51 127
15590.69 160
15591.87 128
15593.05 128
15594.23 153
15595.41 140
15596.59 162
15597.77 148
15598.95 141
15600.13 123
15601.31 121
15602.49 160
15603.67 146
15604.85 161
15606.03 142
15607.21 151
15608.40 140
15609.58 168
15610.76 165
15611.94 140
15613.12 153
15614.30 172
15615.48 149
15616.66 151
15617.84 152
15619.02 159
15620.20 124
15621.38 150
15622.56 129
15623.75 129
15624.93 145
15626.11 181
15627.29 157
15628.47 159
15629.65 157
15630.83 167
15632.01 152
15633.20 154
15634.38 186
15635.56 177
15636.74 184
15637.92 174
15639.10 156
15640.29 207
15641.47 183
15642.65 149
15643.83 164
15645.01 163
15646.19 182
15647.38 181
15648.56 160
15649.74 183
15650.92 197
15652.10 168
15653.29 204
15654.47 218
15655.65 192
15656.83 222
15658.02 200
15659.20 217
15660.38 186
15661.56 188
15662.75 206
15663.93 175
15665.11 168
15666.29 165
15667.48 182
15668.66 170
15669.84 161
15671.03 204
15672.21 188
15673.39 183
15674.57 179
15675.76 172
15676.94 168
15678.12 188
15679.31 164
15680.49 156
15681.67 161
15682.86 185
15684.04 164
15685.22 163
15686.41 160
15687.59 164
15688.77 167
15689.96 196
15691.14 187
15692.32 166
15693.51 143
15694.69 137
15695.88 183
15697.06 158
15698.24 174
15699.43 174
15700.61 210
15701.80 157
15702.98 184
15704.16 170
15705.35 200
15706.53 191
15707.72 180
15708.90 174
15710.09 209
15711.27 171
15712.45 156
15713.64 181
15714.82 184
15716.01 183
15717.19 181
15718.38 189
15719.56 169
15720.75 162
15721.93 196
15723.12 184
15724.30 170
15725.49 200
15726.67 231
15727.86 180
15729.04 179
15730.23 192
15731.41 208
15732.60 188
15733.78 172
15734.97 223
15736.15 204
15737.34 185
15738.52 217
15739.71 218
15740.89 222
15742.08 223
15743.27 230
15744.45 232
15745.64 244
15746.82 264
15748.01 221
15749.19 265
15750.38 228
15751.57 240
15752.75 236
15753.94 232
15755.12 225
15756.31 234
15757.50 259
15758.68 232
15759.87 214
15761.05 251
15762.24 242
15763.43 220
15764.61 238
15765.80 233
15766.99 224
15768.17 205
15769.36 214
15770.55 213
15771.73 197
15772.92 207
15774.11 217
15775.29 233
15776.48 188
15777.67 210
15778.85 211
15780.04 231
15781.23 234
15782.42 215
15783.60 227
15784.79 192
15785.98 217
15787.16 183
15788.35 194
15789.54 188
15790.73 203
15791.91 209
15793.10 189
15794.29 198
15795.48 225
15796.66 205
15797.85 180
15799.04 176
15800.23 207
15801.41 164
15802.60 169
15803.79 165
15804.98 158
15806.17 168
15807.35 161
15808.54 137
15809.73 142
15810.92 154
15812.11 153
15813.30 146
15814.48 162
15815.67 168
15816.86 150
15818.05 121
15819.24 123
15820.43 155
15821.61 190
15822.80 186
15823.99 154
15825.18 147
15826.37 133
15827.56 174
15828.75 161
15829.94 150
15831.12 140
15832.31 147
15833.50 147
15834.69 154
15835.88 146
15837.07 134
15838.26 150
15839.45 145
15840.64 145
15841.83 151
15843.02 133
15844.21 139
15845.39 149
15846.58 142
15847.77 122
15848.96 141
15850.15 136
15851.34 157
15852.53 158
15853.72 139
15854.91 167
15856.10 154
15857.29 135
15858.48 167
15859.67 159
15860.86 147
15862.05 140
15863.24 140
15864.43 133
15865.62 157
15866.81 158
15868.00 135
15869.19 158
15870.38 142
15871.57 168
15872.76 169
15873.96 137
15875.15 157
15876.34 154
15877.53 152
15878.72 155
15879.91 128
15881.10 144
15882.29 174
15883.48 154
15884.67 133
15885.86 161
15887.05 155
15888.25 154
15889.44 160
15890.63 155
15891.82 154
15893.01 137
15894.20 136
15895.39 141
15896.58 162
15897.78 188
15898.97 177
15900.16 172
15901.35 179
15902.54 160
15903.73 156
15904.92 153
15906.12 174
15907.31 153
15908.50 150
15909.69 179
15910.88 131
15912.08 169
15913.27 153
15914.46 132
15915.65 149
15916.84 146
15918.04 124
15919.23 149
15920.42 128
15921.61 139
15922.81 167
15924.00 153
15925.19 149
15926.38 131
15927.58 145
15928.77 137
15929.96 127
15931.15 143
15932.35 120
15933.54 134
15934.73 147
15935.92 131
15937.12 158
15938.31 161
15939.50 156
15940.70 142
15941.89 112
15943.08 138
15944.28 112
15945.47 126
15946.66 151
15947.86 115
15949.05 128
15950.24 112
15951.44 130
15952.63 145
15953.82 125
15955.02 150
15956.21 113
15957.40 135
15958.60 132
15959.79 105
15960.99 115
15962.18 123
15963.37 112
15964.57 119
15965.76 128
15966.96 126
15968.15 103
15969.34 128
15970.54 122
15971.73 129
15972.93 102
15974.12 128
15975.31 123
15976.51 123
15977.70 118
15978.90 94
15980.09 97
15981.29 113
15982.48 100
15983.68 137
15984.87 109
15986.07 106
15987.26 82
15988.46 111
15989.65 106
15990.85 92
15992.04 127
15993.24 106
15994.43 122
15995.63 115
15996.82 111
15998.02 94
15999.21 111
16000.41 123
16001.60 129
16002.80 102
16003.99 102
16005.19 115
16006.38 140
16007.58 132
16008.77 125
16009.97 127
16011.17 133
16012.36 127
16013.56 121
16014.75 117
16015.95 110
16017.14 124
16018.34 101
16019.54 107
16020.73 91
16021.93 88
16023.13 103
16024.32 106
16025.52 105
16026.71 100
16027.91 101
16029.11 98
16030.30 123
16031.50 117
16032.70 113
16033.89 128
16035.09 88
16036.29 90
16037.48 103
16038.68 98
16039.88 94
16041.07 122
16042.27 115
16043.47 104
16044.66 98
16045.86 83
16047.06 98
16048.25 94
16049.45 116
16050.65 102
16051.85 93
16053.04 105
16054.24 106
16055.44 130
16056.64 98
16057.83 111
16059.03 92
16060.23 105
16061.43 121
16062.62 82
16063.82 110
16065.02 132
16066.22 105
16067.41 102
16068.61 81
16069.81 98
16071.01 126
16072.21 109
16073.40 83
16074.60 94
16075.80 77
16077.00 103
16078.20 105
16079.39 105
16080.59 109
16081.79 110
16082.99 115
16084.19 78
16085.39 118
16086.58 113
16087.78 104
16088.98 97
16090.18 83
16091.38 106
16092.58 126
16093.78 118
16094.98 103
16096.17 102
16097.37 98
16098.57 91
16099.77 90
16100.97 89
16102.17 95
16103.37 104
16104.57 100
16105.77 100
16106.97 91
16108.17 95
16109.36 103
16110.56 111
16111.76 92
16112.96 101
16114.16 100
16115.36 114
16116.56 84
16117.76 81
16118.96 90
16120.16 97
16121.36 97
16122.56 102
16123.76 89
16124.96 91
16126.16 99
16127.36 94
16128.56 102
16129.76 124
16130.96 109
16132.16 113
16133.36 108
16134.56 85
16135.76 93
16136.96 101
16138.16 115
16139.36 108
16140.56 96
16141.76 111
16142.97 95
16144.17 85
16145.37 92
16146.57 97
16147.77 114
16148.97 94
16150.17 116
16151.37 92
16152.57 86
16153.77 99
16154.97 92
16156.18 109
16157.38 92
16158.58 108
16159.78 89
16160.98 99
16162.18 102
16163.38 87
16164.58 79
16165.79 87
16166.99 89
16168.19 83
16169.39 96
16170.59 99
16171.79 98
16173.00 103
16174.20 119
16175.40 119
16176.60 101
16177.80 104
16179.01 96
16180.21 89
16181.41 85
16182.61 109
16183.81 136
16185.02 132
16186.22 94
16187.42 88
16188.62 109
16189.82 118
16191.03 95
16192.23 99
16193.43 111
16194.63 95
16195.84 110
16197.04 105
16198.24 110
16199.45 105
16200.65 89
16201.85 108
16203.05 107
16204.26 111
16205.46 105
16206.66 115
16207.87 125
16209.07 94
16210.27 107
16211.48 108
16212.68 115
16213.88 85
16215.08 95
16216.29 116
16217.49 94
16218.70 118
16219.90 101
16221.10 73
16222.31 99
16223.51 104
16224.71 113
16225.92 94
16227.12 86
16228.32 106
16229.53 101
16230.73 117
16231.94 104
16233.14 94
16234.34 103
16235.55 111
16236.75 100
16237.96 121
16239.16 123
16240.36 113
16241.57 111
16242.77 95
16243.98 97
16245.18 117
16246.39 121
16247.59 126
16248.80 107
16250.00 114
16251.21 99
16252.41 115
16253.61 109
16254.82 112
16256.02 97
16257.23 128
16258.43 117
16259.64 112
16260.84 130
16262.05 110
16263.25 123
16264.46 137
16265.66 111
16266.87 127
16268.08 120
16269.28 136
16270.49 120
16271.69 121
16272.90 107
16274.10 131
16275.31 126
16276.51 140
16277.72 130
16278.92 123
16280.13 134
16281.34 133
16282.54 158
16283.75 128
16284.95 108
16286.16 134
16287.37 126
16288.57 142
16289.78 97
16290.98 116
16292.19 121
16293.40 125
16294.60 128
16295.81 116
16297.02 127
16298.22 151
16299.43 143
16300.63 126
16301.84 109
16303.05 110
16304.25 153
16305.46 130
16306.67 126
16307.87 134
16309.08 141
16310.29 164
16311.50 151
16312.70 145
16313.91 146
16315.12 148
16316.32 152
16317.53 141
16318.74 132
16319.94 118
16321.15 126
16322.36 161
16323.57 127
16324.77 112
16325.98 104
16327.19 121
16328.40 145
16329.60 99
16330.81 89
16332.02 123
16333.23 123
16334.43 107
16335.64 117
16336.85 119
16338.06 125
16339.27 102
16340.47 89
16341.68 151
16342.89 116
16344.10 91
16345.31 103
16346.51 99
16347.72 87
16348.93 117
16350.14 118
16351.35 86
16352.56 105
16353.77 104
16354.97 97
16356.18 104
16357.39 114
16358.60 112
16359.81 103
16361.02 94
16362.23 96
16363.43 112
16364.64 95
16365.85 79
16367.06 82
16368.27 94
16369.48 93
16370.69 108
16371.90 95
16373.11 99
16374.32 95
16375.53 80
16376.73 118
16377.94 93
16379.15 90
16380.36 99
16381.57 95
16382.78 78
16383.99 93
16385.20 100
16386.41 110
16387.62 99
16388.83 94
16390.04 87
16391.25 89
16392.46 82
16393.67 88
16394.88 70
16396.09 79
16397.30 80
16398.51 87
16399.72 95
16400.93 86
16402.14 95
16403.35 100
16404.56 87
16405.77 89
16406.98 106
16408.19 98
16409.40 88
16410.61 87
16411.82 89
16413.04 104
16414.25 92
16415.46 95
16416.67 83
16417.88 87
16419.09 95
16420.30 104
16421.51 84
16422.72 97
16423.93 96
16425.14 93
16426.36 108
16427.57 101
16428.78 93
16429.99 112
16431.20 108
16432.41 95
16433.62 94
16434.83 104
16436.05 91
16437.26 103
16438.47 101
16439.68 92
16440.89 101
16442.10 95
16443.32 102
16444.53 90
16445.74 93
16446.95 89
16448.16 113
16449.38 100
16450.59 85
16451.80 91
16453.01 105
16454.22 97
16455.44 115
16456.65 95
16457.86 95
16459.07 97
16460.29 90
16461.50 72
16462.71 87
16463.92 111
16465.14 102
16466.35 81
16467.56 69
16468.77 98
16469.99 113
16471.20 94
16472.41 98
16473.63 86
16474.84 94
16476.05 94
16477.26 94
16478.48 89
16479.69 108
16480.90 81
16482.12 80
16483.33 76
16484.54 93
16485.76 93
16486.97 90
16488.18 85
16489.40 75
16490.61 91
16491.82 92
16493.04 89
16494.25 79
16495.47 86
16496.68 87
16497.89 87
16499.11 92
16500.32 87
16501.53 92
16502.75 80
16503.96 76
16505.18 89
16506.39 104
16507.61 100
16508.82 85
16510.03 85
16511.25 95
16512.46 90
16513.68 85
16514.89 90
16516.11 88
16517.32 94
16518.53 91
16519.75 79
16520.96 92
16522.18 106
16523.39 84
16524.61 89
16525.82 95
16527.04 83
16528.25 88
16529.47 88
16530.68 93
16531.90 90
16533.11 80
16534.33 85
16535.54 90
16536.76 98
16537.97 88
16539.19 75
16540.40 52
16541.62 84
16542.84 75
16544.05 79
16545.27 86
16546.48 89
16547.70 80
16548.91 80
16550.13 78
16551.35 74
16552.56 84
16553.78 70
16554.99 91
16556.21 76
16557.42 79
16558.64 76
16559.86 106
16561.07 110
16562.29 104
16563.51 87
16564.72 87
16565.94 79
16567.15 71
16568.37 91
16569.59 99
16570.80 103
16572.02 105
16573.24 83
16574.45 84
16575.67 94
16576.89 92
16578.10 86
16579.32 86
16580.54 106
16581.75 91
16582.97 108
16584.19 85
16585.41 82
16586.62 78
16587.84 79
16589.06 96
16590.27 80
16591.49 78
16592.71 83
16593.93 82
16595.14 92
16596.36 89
16597.58 107
16598.80 89
16600.01 102
16601.23 71
16602.45 84
16603.67 79
16604.88 105
16606.10 78
16607.32 75
16608.54 79
16609.76 72
16610.97 74
16612.19 86
16613.41 86
16614.63 89
16615.85 97
16617.06 72
16618.28 101
16619.50 92
16620.72 91
16621.94 91
16623.16 109
16624.37 95
16625.59 98
16626.81 94
16628.03 71
16629.25 57
16630.47 72
16631.69 105
16632.90 92
16634.12 71
16635.34 84
16636.56 93
16637.78 80
16639.00 75
16640.22 69
16641.44 82
16642.66 95
16643.88 90
16645.09 70
16646.31 80
16647.53 84
16648.75 91
16649.97 80
16651.19 74
16652.41 61
16653.63 79
16654.85 98
16656.07 98
16657.29 65
16658.51 86
16659.73 83
16660.95 84
16662.17 73
16663.39 65
16664.61 85
16665.83 73
16667.05 77
16668.27 75
16669.49 82
16670.71 79
16671.93 91
16673.15 89
16674.37 95
16675.59 78
16676.81 98
16678.03 91
16679.25 80
16680.47 70
16681.69 75
16682.91 91
16684.13 95
16685.35 84
16686.58 75
16687.80 90
16689.02 115
16690.24 85
16691.46 85
16692.68 73
16693.90 94
16695.12 101
16696.34 79
16697.56 84
16698.79 84
16700.01 81
16701.23 97
16702.45 73
16703.67 85
16704.89 97
16706.11 78
16707.34 84
16708.56 71
16709.78 61
16711.00 96
16712.22 104
16713.44 69
16714.67 84
16715.89 93
16717.11 97
16718.33 88
16719.55 75
16720.78 80
16722.00 105
16723.22 79
16724.44 80
16725.66 95
16726.89 90
16728.11 72
16729.33 97
16730.55 85
16731.78 71
16733.00 85
16734.22 77
16735.44 68
16736.67 70
16737.89 79
16739.11 85
16740.33 71
16741.56 60
16742.78 83
16744.00 86
16745.22 82
16746.45 104
16747.67 92
16748.89 81
16750.12 83
16751.34 89
16752.56 78
16753.79 95
16755.01 102
16756.23 97
16757.46 99
16758.68 79
16759.90 105
16761.13 104
16762.35 104
16763.57 77
16764.80 72
16766.02 63
16767.24 81
16768.47 85
16769.69 76
16770.92 92
16772.14 95
16773.36 89
16774.59 87
16775.81 83
16777.04 78
16778.26 78
16779.48 100
16780.71 94
16781.93 78
16783.16 78
16784.38 80
16785.61 97
16786.83 79
16788.05 67
16789.28 80
16790.50 60
16791.73 90
16792.95 72
16794.18 68
16795.40 77
16796.63 88
16797.85 81
16799.08 90
16800.30 85
16801.53 79
16802.75 82
16803.98 83
16805.20 93
16806.43 111
16807.65 73
16808.88 75
16810.10 86
16811.33 71
16812.55 86
16813.78 110
16815.00 84
16816.23 94
16817.46 74
16818.68 104
16819.91 104
16821.13 89
16822.36 103
16823.58 74
16824.81 94
16826.04 97
16827.26 98
16828.49 95
16829.71 103
16830.94 94
16832.17 94
16833.39 99
16834.62 95
16835.84 90
16837.07 79
16838.30 87
16839.52 117
16840.75 91
16841.98 95
16843.20 86
16844.43 71
16845.66 72
16846.88 85
16848.11 77
16849.34 103
16850.56 94
16851.79 81
16853.02 97
16854.24 91
16855.47 104
16856.70 117
16857.92 107
16859.15 103
16860.38 80
16861.61 86
16862.83 89
16864.06 85
16865.29 106
16866.52 108
16867.74 109
16868.97 105
16870.20 124
16871.42 101
16872.65 105
16873.88 110
16875.11 97
16876.34 125
16877.56 150
16878.79 102
16880.02 94
16881.25 129
16882.47 143
16883.70 141
16884.93 118
16886.16 133
16887.39 131
16888.62 117
16889.84 118
16891.07 115
16892.30 95
16893.53 116
16894.76 105
16895.98 92
16897.21 91
16898.44 102
16899.67 111
16900.90 81
16902.13 93
16903.36 97
16904.59 83
16905.81 102
16907.04 96
16908.27 82
16909.50 72
16910.73 106
16911.96 115
16913.19 84
16914.42 84
16915.65 85
16916.88 119
16918.10 105
16919.33 95
16920.56 99
16921.79 104
16923.02 91
16924.25 87
16925.48 86
16926.71 84
16927.94 84
16929.17 101
16930.40 77
16931.63 84
16932.86 90
16934.09 113
16935.32 93
16936.55 91
16937.78 90
16939.01 86
16940.24 80
16941.47 80
16942.70 90
16943.93 76
16945.16 74
16946.39 103
16947.62 105
16948.85 109
16950.08 109
16951.31 101
16952.54 86
16953.77 87
16955.00 76
16956.23 74
16957.46 77
16958.69 87
16959.93 88
16961.16 92
16962.39 92
16963.62 85
16964.85 74
16966.08 113
16967.31 108
16968.54 86
16969.77 77
16971.00 88
16972.24 94
16973.47 88
16974.70 105
16975.93 79
16977.16 92
16978.39 95
16979.62 82
16980.85 88
16982.09 90
16983.32 81
16984.55 80
16985.78 81
16987.01 84
16988.24 71
16989.48 110
16990.71 75
16991.94 80
16993.17 88
16994.40 89
16995.64 104
16996.87 84
16998.10 79
16999.33 70
17000.57 81
17001.80 77
17003.03 98
17004.26 83
17005.49 82
17006.73 103
17007.96 98
17009.19 91
17010.42 78
17011.66 88
17012.89 72
17014.12 82
17015.36 78
17016.59 92
17017.82 104
17019.05 108
17020.29 81
17021.52 85
17022.75 84
17023.99 112
17025.22 87
17026.45 99
17027.69 100
17028.92 82
17030.15 80
17031.39 95
17032.62 89
17033.85 73
17035.09 69
17036.32 73
17037.55 63
17038.79 75
17040.02 97
17041.25 88
17042.49 64
17043.72 86
17044.96 80
17046.19 87
17047.42 83
17048.66 70
17049.89 69
17051.13 79
17052.36 71
17053.59 90
17054.83 90
17056.06 72
17057.30 65
17058.53 80
17059.77 78
17061.00 96
17062.23 71
17063.47 82
17064.70 84
17065.94 88
17067.17 74
17068.41 98
17069.64 73
17070.88 78
17072.11 95
17073.35 92
17074.58 85
17075.82 71
17077.05 78
17078.29 79
17079.52 71
17080.76 78
17081.99 58
17083.23 79
17084.46 76
17085.70 60
17086.93 81
17088.17 68
17089.40 83
17090.64 66
17091.88 73
17093.11 73
17094.35 70
17095.58 75
17096.82 77
17098.05 77
17099.29 72
17100.53 86
17101.76 79
17103.00 71
17104.23 67
17105.47 86
17106.71 71
17107.94 90
17109.18 72
17110.41 87
17111.65 103
17112.89 98
17114.12 82
17115.36 87
17116.60 83
17117.83 85
17119.07 73
17120.31 86
17121.54 70
17122.78 67
17124.02 83
17125.25 64
17126.49 88
17127.73 87
17128.96 77
17130.20 58
17131.44 65
17132.67 62
17133.91 56
17135.15 61
17136.39 79
17137.62 86
17138.86 92
17140.10 80
17141.33 75
17142.57 72
17143.81 65
17145.05 69
17146.28 67
17147.52 69
17148.76 64
17150.00 80
17151.24 84
17152.47 63
17153.71 73
17154.95 86
17156.19 99
17157.42 83
17158.66 87
17159.90 71
17161.14 84
17162.38 68
17163.61 82
17164.85 83
17166.09 88
17167.33 84
17168.57 49
17169.81 66
17171.04 82
17172.28 90
17173.52 75
17174.76 54
17176.00 72
17177.24 81
17178.48 66
17179.72 84
17180.95 76
17182.19 88
17183.43 87
17184.67 71
17185.91 72
17187.15 87
17188.39 89
17189.63 99
17190.87 84
17192.10 65
17193.34 80
17194.58 74
17195.82 60
17197.06 80
17198.30 117
17199.54 94
17200.78 93
17202.02 73
17203.26 57
17204.50 66
17205.74 88
17206.98 92
17208.22 61
17209.46 72
17210.70 76
17211.94 84
17213.18 75
17214.42 64
17215.66 56
17216.90 91
17218.14 68
17219.38 61
17220.62 77
17221.86 66
17223.10 66
17224.34 63
17225.58 52
17226.82 67
17228.06 65
17229.30 68
17230.54 64
17231.78 96
17233.02 71
17234.26 67
17235.50 66
17236.75 73
17237.99 75
17239.23 68
17240.47 87
17241.71 75
17242.95 66
17244.19 85
17245.43 73
17246.67 82
17247.92 65
17249.16 95
17250.40 68
17251.64 74
17252.88 81
17254.12 78
17255.36 73
17256.60 87
17257.85 77
17259.09 82
17260.33 57
17261.57 83
17262.81 78
17264.05 94
17265.30 86
17266.54 65
17267.78 72
17269.02 75
17270.26 71
17271.51 69
17272.75 67
17273.99 81
17275.23 68
17276.48 60
17277.72 72
17278.96 71
17280.20 51
17281.44 71
17282.69 67
17283.93 63
17285.17 73
17286.41 81
17287.66 78
17288.90 87
17290.14 87
17291.39 64
17292.63 59
17293.87 53
17295.11 74
17296.36 63
17297.60 91
17298.84 84
17300.09 71
17301.33 70
17302.57 61
17303.82 73
17305.06 69
17306.30 67
17307.55 62
17308.79 74
17310.03 94
17311.28 54
17312.52 58
17313.76 77
17315.01 62
17316.25 75
17317.49 39
17318.74 65
17319.98 59
17321.23 59
17322.47 68
17323.71 80
17324.96 67
17326.20 60
17327.45 78
17328.69 112
17329.93 71
17331.18 52
17332.42 73
17333.67 86
17334.91 61
17336.16 70
17337.40 60
17338.64 90
17339.89 90
17341.13 75
17342.38 68
17343.62 66
17344.87 80
17346.11 65
17347.36 82
17348.60 64
17349.85 77
17351.09 63
17352.34 95
17353.58 77
17354.83 84
17356.07 69
17357.32 72
17358.56 82
17359.81 62
17361.05 79
17362.30 78
17363.54 74
17364.79 73
17366.03 65
17367.28 50
17368.53 78
17369.77 78
17371.02 60
17372.26 57
17373.51 72
17374.75 85
17376.00 77
17377.25 68
17378.49 61
17379.74 71
17380.98 62
17382.23 55
17383.48 54
17384.72 78
17385.97 64
17387.21 69
17388.46 56
17389.71 78
17390.95 75
17392.20 80
17393.45 78
17394.69 66
17395.94 83
17397.19 74
17398.43 67
17399.68 64
17400.93 51
17402.17 71
17403.42 82
17404.67 73
17405.91 88
17407.16 67
17408.41 71
17409.65 68
17410.90 68
17412.15 87
17413.40 68
17414.64 69
17415.89 79
17417.14 63
17418.39 77
17419.63 65
17420.88 53
17422.13 67
17423.38 61
17424.62 73
17425.87 65
17427.12 71
17428.37 71
17429.61 92
17430.86 94
17432.11 86
17433.36 64
17434.60 76
17435.85 88
17437.10 78
17438.35 71
17439.60 62
17440.85 57
17442.09 60
17443.34 62
17444.59 66
17445.84 73
17447.09 75
17448.34 67
17449.58 61
17450.83 73
17452.08 76
17453.33 73
17454.58 68
17455.83 48
17457.08 61
17458.32 75
17459.57 65
17460.82 64
17462.07 63
17463.32 83
17464.57 101
17465.82 84
17467.07 65
17468.32 72
17469.57 79
17470.81 59
17472.06 66
17473.31 96
17474.56 73
17475.81 93
17477.06 99
17478.31 74
17479.56 70
17480.81 82
17482.06 99
17483.31 90
17484.56 73
17485.81 65
17487.06 78
17488.31 69
17489.56 60
17490.81 85
17492.06 90
17493.31 72
17494.56 59
17495.81 57
17497.06 64
17498.31 81
17499.56 93
17500.81 78
17502.06 67
17503.31 51
17504.56 62
17505.81 69
17507.06 62
17508.31 94
17509.56 64
17510.81 66
17512.06 73
17513.32 69
17514.57 69
17515.82 55
17517.07 84
17518.32 77
17519.57 68
17520.82 67
17522.07 83
17523.32 92
17524.57 72
17525.83 70
17527.08 61
17528.33 84
17529.58 77
17530.83 53
17532.08 72
17533.33 74
17534.59 73
17535.84 69
17537.09 71
17538.34 87
17539.59 89
17540.84 87
17542.10 78
17543.35 87
17544.60 70
17545.85 72
17547.10 70
17548.36 62
17549.61 79
17550.86 75
17552.11 65
17553.36 56
17554.62 76
17555.87 79
17557.12 73
17558.37 70
17559.63 77
17560.88 87
17562.13 61
17563.38 74
17564.64 75
17565.89 73
17567.14 71
17568.39 86
17569.65 71
17570.90 68
17572.15 59
17573.41 69
17574.66 82
17575.91 79
17577.16 84
17578.42 64
17579.67 49
17580.92 60
17582.18 68
17583.43 77
17584.68 68
17585.94 64
17587.19 71
17588.44 57
17589.70 81
17590.95 59
17592.20 61
17593.46 69
17594.71 79
17595.97 86
17597.22 68
17598.47 67
17599.73 86
17600.98 74
17602.23 70
17603.49 73
17604.74 63
17606.00 69
17607.25 70
17608.51 69
17609.76 60
17611.01 79
17612.27 72
17613.52 49
17614.78 69
17616.03 66
17617.29 85
17618.54 91
17619.79 68
17621.05 62
17622.30 73
17623.56 68
17624.81 51
17626.07 53
17627.32 72
17628.58 73
17629.83 66
17631.09 79
17632.34 87
17633.60 85
17634.85 75
17636.11 71
17637.36 67
17638.62 65
17639.87 80
17641.13 66
17642.39 67
17643.64 65
17644.90 53
17646.15 62
17647.41 66
17648.66 79
17649.92 73
17651.17 93
17652.43 60
17653.69 56
17654.94 55
17656.20 52
17657.45 67
17658.71 69
17659.97 62
17661.22 52
17662.48 95
17663.73 69
17664.99 57
17666.25 64
17667.50 61
17668.76 98
17670.02 80
17671.27 52
17672.53 66
17673.78 52
17675.04 66
17676.30 66
17677.55 65
17678.81 60
17680.07 64
17681.32 77
17682.58 76
17683.84 54
17685.10 72
17686.35 58
17687.61 68
17688.87 66
17690.12 70
17691.38 65
17692.64 70
17693.89 52
17695.15 54
17696.41 57
17697.67 68
17698.92 64
17700.18 51
17701.44 67
17702.70 61
17703.95 72
17705.21 63
17706.47 90
17707.73 73
17708.98 63
17710.24 73
17711.50 59
17712.76 69
17714.02 74
17715.27 60
17716.53 58
17717.79 39
17719.05 46
17720.31 74
17721.57 87
17722.82 47
17724.08 62
17725.34 54
17726.60 78
17727.86 54
17729.12 46
17730.37 73
17731.63 82
17732.89 63
17734.15 67
17735.41 42
17736.67 70
17737.93 66
17739.18 67
17740.44 62
17741.70 58
17742.96 58
17744.22 64
17745.48 54
17746.74 55
17748.00 56
17749.26 66
17750.52 72
17751.78 73
17753.04 74
17754.29 87
17755.55 72
17756.81 58
17758.07 61
17759.33 55
17760.59 81
17761.85 83
17763.11 74
17764.37 86
17765.63 71
17766.89 65
17768.15 75
17769.41 63
17770.67 64
17771.93 88
17773.19 65
17774.45 69
17775.71 60
17776.97 85
17778.23 52
17779.49 57
17780.75 55
17782.01 75
17783.27 74
17784.53 77
17785.79 59
17787.05 60
17788.31 61
17789.58 51
17790.84 73
17792.10 66
17793.36 61
17794.62 51
17795.88 66
17797.14 61
17798.40 69
17799.66 67
17800.92 63
17802.18 66
17803.45 61
17804.71 67
17805.97 67
17807.23 57
17808.49 59
17809.75 58
17811.01 58
17812.27 50
17813.54 57
17814.80 59
17816.06 79
17817.32 67
17818.58 90
17819.84 65
17821.11 52
17822.37 51
17823.63 46
17824.89 58
17826.15 63
17827.42 77
17828.68 75
17829.94 57
17831.20 72
17832.46 60
17833.73 68
17834.99 64
17836.25 66
17837.51 43
17838.78 65
17840.04 80
17841.30 64
17842.56 62
17843.83 58
17845.09 65
17846.35 66
17847.61 64
17848.88 71
17850.14 59
17851.40 71
17852.66 58
17853.93 59
17855.19 63
17856.45 70
17857.72 66
17858.98 57
17860.24 76
17861.51 77
17862.77 91
17864.03 86
17865.30 75
17866.56 64
17867.82 70
17869.09 65
17870.35 66
17871.61 81
17872.88 70
17874.14 53
17875.40 62
17876.67 63
17877.93 70
17879.20 65
17880.46 44
17881.72 61
17882.99 75
17884.25 73
17885.52 68
17886.78 49
17888.04 62
17889.31 50
17890.57 58
17891.84 56
17893.10 55
17894.36 58
17895.63 58
17896.89 53
17898.16 62
17899.42 65
17900.69 83
17901.95 73
17903.22 64
17904.48 55
17905.75 56
17907.01 54
17908.28 68
17909.54 53
17910.81 66
17912.07 87
17913.34 60
17914.60 66
17915.87 51
17917.13 53
17918.40 57
17919.66 60
17920.93 72
17922.19 52
17923.46 55
17924.72 46
17925.99 45
17927.25 60
17928.52 65
17929.79 57
17931.05 66
17932.32 66
17933.58 65
17934.85 77
17936.11 65
17937.38 60
17938.65 42
17939.91 59
17941.18 64
17942.44 73
17943.71 59
17944.98 60
17946.24 68
17947.51 50
17948.77 65
17950.04 59
17951.31 61
17952.57 82
17953.84 66
17955.11 72
17956.37 61
17957.64 69
17958.91 68
17960.17 71
17961.44 72
17962.71 51
17963.97 54
17965.24 67
17966.51 78
17967.77 67
17969.04 49
17970.31 66
17971.58 65
17972.84 51
17974.11 60
17975.38 59
17976.64 63
17977.91 80
17979.18 68
17980.45 57
17981.71 66
17982.98 72
17984.25 50
17985.52 65
17986.78 62
17988.05 69
17989.32 51
17990.59 59
17991.86 46
17993.12 58
17994.39 73
17995.66 71
17996.93 80
17998.20 71
17999.46 74
18000.73 70
18002.00 56
18003.27 59
18004.54 53
18005.80 79
18007.07 81
18008.34 82
18009.61 84
18010.88 46
18012.15 76
18013.42 74
18014.68 48
18015.95 57
18017.22 58
18018.49 59
18019.76 59
18021.03 51
18022.30 55
18023.57 63
18024.83 66
18026.10 68
18027.37 60
18028.64 70
18029.91 73
18031.18 81
18032.45 61
18033.72 77
18034.99 61
18036.26 83
18037.53 76
18038.80 59
18040.07 45
18041.34 61
18042.60 70
18043.87 71
18045.14 54
18046.41 65
18047.68 63
18048.95 60
18050.22 57
18051.49 44
18052.76 53
18054.03 72
18055.30 76
18056.57 72
18057.84 52
18059.11 53
18060.38 69
18061.65 52
18062.92 53
18064.20 42
18065.47 51
18066.74 63
18068.01 61
18069.28 51
18070.55 50
18071.82 76
18073.09 65
18074.36 75
18075.63 72
18076.90 55
18078.17 60
18079.44 81
18080.71 63
18081.99 64
18083.26 57
18084.53 70
18085.80 61
18087.07 70
18088.34 62
18089.61 58
18090.88 78
18092.15 58
18093.43 67
18094.70 68
18095.97 68
18097.24 57
18098.51 67
18099.78 74
18101.06 69
18102.33 76
18103.60 57
18104.87 64
18106.14 48
18107.41 68
18108.69 95
18109.96 83
18111.23 69
18112.50 70
18113.77 71
18115.05 90
18116.32 73
18117.59 80
18118.86 68
18120.14 66
18121.41 66
18122.68 68
18123.95 70
18125.23 68
18126.50 74
18127.77 82
18129.04 70
18130.32 57
18131.59 94
18132.86 72
18134.13 67
18135.41 56
18136.68 57
18137.95 72
18139.23 53
18140.50 62
18141.77 63
18143.05 72
18144.32 69
18145.59 72
18146.87 69
18148.14 88
18149.41 62
18150.69 66
18151.96 55
18153.23 60
18154.51 63
18155.78 63
18157.05 50
18158.33 55
18159.60 64
18160.88 49
18162.15 50
18163.42 72
18164.70 83
18165.97 65
18167.24 64
18168.52 61
18169.79 57
18171.07 74
18172.34 68
18173.62 44
18174.89 67
18176.16 84
18177.44 72
18178.71 65
18179.99 64
18181.26 57
18182.54 81
18183.81 70
18185.09 56
18186.36 46
18187.63 60
18188.91 60
18190.18 53
18191.46 47
18192.73 48
18194.01 73
18195.28 67
18196.56 71
18197.83 50
18199.11 47
18200.38 70
18201.66 90
18202.94 52
18204.21 56
18205.49 81
18206.76 80
18208.04 63
18209.31 89
18210.59 63
18211.86 68
18213.14 67
18214.41 58
18215.69 73
18216.97 65
18218.24 76
18219.52 76
18220.79 70
18222.07 60
18223.35 64
18224.62 68
18225.90 67
18227.17 53
18228.45 57
18229.73 73
18231.00 73
18232.28 68
18233.56 63
18234.83 73
18236.11 74
18237.38 68
18238.66 58
18239.94 46
18241.21 59
18242.49 59
18243.77 60
18245.04 64
18246.32 59
18247.60 61
18248.87 68
18250.15 65
18251.43 73
18252.71 68
18253.98 62
18255.26 59
18256.54 68
18257.81 77
18259.09 79
18260.37 68
18261.65 75
18262.92 62
18264.20 61
18265.48 52
18266.76 56
18268.03 65
18269.31 73
18270.59 52
18271.87 47
18273.14 36
18274.42 49
18275.70 74
18276.98 49
18278.26 39
18279.53 55
18280.81 67
18282.09 69
18283.37 66
18284.65 44
18285.92 66
18287.20 71
18288.48 68
18289.76 55
18291.04 57
18292.32 47
18293.59 58
18294.87 56
18296.15 59
18297.43 53
18298.71 93
18299.99 55
18301.27 51
18302.54 54
18303.82 57
18305.10 73
18306.38 61
18307.66 55
18308.94 82
18310.22 70
18311.50 68
18312.78 49
18314.06 68
18315.33 61
18316.61 52
18317.89 56
18319.17 72
18320.45 50
18321.73 71
18323.01 76
18324.29 65
18325.57 54
18326.85 52
18328.13 51
18329.41 63
18330.69 66
18331.97 55
18333.25 53
18334.53 87
18335.81 66
18337.09 62
18338.37 72
18339.65 80
18340.93 70
18342.21 68
18343.49 59
18344.77 44
18346.05 59
18347.33 64
18348.61 61
18349.89 64
18351.17 67
18352.45 61
18353.73 63
18355.01 54
18356.29 52
18357.57 63
18358.85 54
18360.14 52
18361.42 49
18362.70 61
18363.98 61
18365.26 59
18366.54 55
18367.82 56
18369.10 62
18370.38 74
18371.66 62
18372.95 80
18374.23 67
18375.51 57
18376.79 66
18378.07 69
18379.35 64
18380.63 63
18381.92 69
18383.20 63
18384.48 57
18385.76 59
18387.04 62
18388.32 65
18389.61 51
18390.89 54
18392.17 47
18393.45 44
18394.73 72
18396.02 53
18397.30 64
18398.58 61
18399.86 74
18401.14 66
18402.43 59
18403.71 49
18404.99 56
18406.27 53
18407.56 51
18408.84 57
18410.12 62
18411.40 56
18412.69 64
18413.97 75
18415.25 75
18416.53 44
18417.82 61
18419.10 62
18420.38 60
18421.67 52
18422.95 49
18424.23 66
18425.51 80
18426.80 69
18428.08 55
18429.36 46
18430.65 64
18431.93 52
18433.21 52
18434.50 44
18435.78 57
18437.06 51
18438.35 70
18439.63 66
18440.92 55
18442.20 71
18443.48 55
18444.77 71
18446.05 70
18447.33 65
18448.62 66
18449.90 75
18451.19 63
18452.47 59
18453.75 68
18455.04 64
18456.32 61
18457.61 45
18458.89 50
18460.17 50
18461.46 67
18462.74 51
18464.03 45
18465.31 54
18466.60 50
18467.88 57
18469.17 57
18470.45 50
18471.74 51
18473.02 60
18474.30 44
18475.59 47
18476.87 74
18478.16 72
18479.44 67
18480.73 61
18482.01 56
18483.30 65
18484.58 72
18485.87 65
18487.16 46
18488.44 57
18489.73 53
18491.01 59
18492.30 55
18493.58 52
18494.87 51
18496.15 57
18497.44 60
18498.72 54
18500.01 59
18501.30 51
18502.58 71
18503.87 67
18505.15 54
18506.44 54
18507.73 70
18509.01 60
18510.30 54
18511.58 56
18512.87 65
18514.16 59
18515.44 61
18516.73 53
18518.01 67
18519.30 57
18520.59 55
18521.87 41
18523.16 57
18524.45 60
18525.73 52
18527.02 59
18528.31 45
18529.59 60
18530.88 58
18532.17 53
18533.45 71
18534.74 59
18536.03 54
18537.31 65
18538.60 51
18539.89 55
18541.18 54
18542.46 48
18543.75 58
18545.04 52
18546.32 60
18547.61 55
18548.90 52
18550.19 62
18551.47 73
18552.76 51
18554.05 55
18555.34 67
18556.62 46
18557.91 59
18559.20 55
18560.49 56
18561.78 65
18563.06 61
18564.35 53
18565.64 47
18566.93 60
18568.22 68
18569.50 65
18570.79 81
18572.08 67
18573.37 68
18574.66 65
18575.94 58
18577.23 52
18578.52 69
18579.81 77
18581.10 54
18582.39 61
18583.68 62
18584.96 67
18586.25 57
18587.54 79
18588.83 65
18590.12 78
18591.41 61
18592.70 57
18593.99 58
18595.27 77
18596.56 73
18597.85 80
18599.14 60
18600.43 63
18601.72 51
18603.01 56
18604.30 72
18605.59 56
18606.88 67
18608.17 70
18609.46 88
18610.75 64
18612.04 77
18613.33 77
18614.62 59
18615.90 68
18617.19 68
18618.48 70
18619.77 83
18621.06 74
18622.35 85
18623.64 74
18624.93 77
18626.22 60
18627.51 79
18628.80 58
18630.09 66
18631.39 71
18632.68 55
18633.97 68
18635.26 79
18636.55 69
18637.84 81
18639.13 64
18640.42 57
18641.71 63
18643.00 56
18644.29 62
18645.58 60
18646.87 70
18648.16 63
18649.45 49
18650.74 66
18652.04 50
18653.33 64
18654.62 51
18655.91 59
18657.20 77
18658.49 54
18659.78 66
18661.07 72
18662.36 68
18663.66 69
18664.95 78
18666.24 64
18667.53 57
18668.82 51
18670.11 61
18671.41 64
18672.70 56
18673.99 59
18675.28 71
18676.57 52
18677.86 55
18679.16 61
18680.45 58
18681.74 71
18683.03 64
18684.32 51
18685.62 66
18686.91 66
18688.20 76
18689.49 66
18690.79 51
18692.08 60
18693.37 62
18694.66 64
18695.96 49
18697.25 40
18698.54 51
18699.83 70
18701.13 49
18702.42 54
18703.71 53
18705.00 56
18706.30 74
18707.59 59
18708.88 60
18710.18 50
18711.47 53
18712.76 51
18714.05 55
18715.35 75
18716.64 55
18717.93 58
18719.23 47
18720.52 53
18721.81 58
18723.11 69
18724.40 88
18725.69 50
18726.99 51
18728.28 56
18729.58 41
18730.87 61
18732.16 46
18733.46 58
18734.75 57
18736.04 67
18737.34 61
18738.63 56
18739.93 52
18741.22 70
18742.51 64
18743.81 58
18745.10 62
18746.40 69
18747.69 65
18748.99 50
18750.28 70
18751.58 74
18752.87 74
18754.16 64
18755.46 79
18756.75 52
18758.05 57
18759.34 55
18760.64 58
18761.93 49
18763.23 59
18764.52 70
18765.82 57
18767.11 61
18768.41 48
18769.70 50
18771.00 74
18772.29 80
18773.59 69
18774.88 62
18776.18 57
18777.47 56
18778.77 53
18780.06 68
18781.36 61
18782.65 74
18783.95 62
18785.25 67
18786.54 64
18787.84 68
18789.13 71
18790.43 71
18791.72 50
18793.02 63
18794.32 57
18795.61 64
18796.91 61
18798.20 61
18799.50 61
18800.80 57
18802.09 65
18803.39 52
18804.69 57
18805.98 52
18807.28 64
18808.57 64
18809.87 68
18811.17 73
18812.46 52
18813.76 55
18815.06 51
18816.35 65
18817.65 65
18818.95 47
18820.24 52
18821.54 52
18822.84 66
18824.13 50
18825.43 59
18826.73 47
18828.03 61
18829.32 58
18830.62 54
18831.92 53
18833.21 69
18834.51 50
18835.81 49
18837.11 40
18838.40 47
18839.70 64
18841.00 40
18842.30 50
18843.59 49
18844.89 54
18846.19 58
18847.49 66
18848.79 48
18850.08 49
18851.38 46
18852.68 40
18853.98 54
18855.27 66
18856.57 59
18857.87 67
18859.17 56
18860.47 57
18861.77 50
18863.06 56
18864.36 64
18865.66 73
18866.96 87
18868.26 53
18869.56 60
18870.85 70
18872.15 56
18873.45 59
18874.75 62
18876.05 65
18877.35 51
18878.65 47
18879.95 41
18881.24 56
18882.54 67
18883.84 69
18885.14 47
18886.44 75
18887.74 75
18889.04 53
18890.34 55
18891.64 53
18892.94 57
18894.24 56
18895.54 53
18896.84 42
18898.13 49
18899.43 60
18900.73 58
18902.03 39
18903.33 52
18904.63 49
18905.93 69
18907.23 46
18908.53 44
18909.83 54
18911.13 65
18912.43 74
18913.73 75
18915.03 66
18916.33 47
18917.63 59
18918.93 62
18920.23 51
18921.53 51
18922.83 63
18924.13 55
18925.43 64
18926.74 57
18928.04 70
18929.34 65
18930.64 51
18931.94 71
18933.24 58
18934.54 56
18935.84 70
18937.14 48
18938.44 61
18939.74 60
18941.04 44
18942.34 40
18943.65 51
18944.95 58
18946.25 61
18947.55 54
18948.85 70
18950.15 70
18951.45 53
18952.75 44
18954.06 57
18955.36 49
18956.66 50
18957.96 58
18959.26 57
18960.56 44
18961.87 62
18963.17 62
18964.47 45
18965.77 56
18967.07 58
18968.37 57
18969.68 59
18970.98 45
18972.28 46
18973.58 61
18974.88 61
18976.19 43
18977.49 63
18978.79 52
18980.09 66
18981.40 51
18982.70 62
18984.00 47
18985.30 74
18986.61 41
18987.91 51
18989.21 46
18990.51 58
18991.82 56
18993.12 51
18994.42 40
18995.73 56
18997.03 46
18998.33 48
18999.63 52
19000.94 54
19002.24 55
19003.54 49
19004.85 39
19006.15 56
19007.45 49
19008.76 70
19010.06 59
19011.36 54
19012.67 59
19013.97 62
19015.27 62
19016.58 57
19017.88 55
19019.18 62
19020.49 59
19021.79 51
19023.10 56
19024.40 47
19025.70 60
19027.01 59
19028.31 58
19029.62 51
19030.92 64
19032.22 65
19033.53 61
19034.83 56
19036.14 51
19037.44 61
19038.75 54
19040.05 60
19041.35 54
19042.66 42
19043.96 55
19045.27 68
19046.57 66
19047.88 48
19049.18 50
19050.49 56
19051.79 71
19053.10 59
19054.40 39
19055.71 47
19057.01 55
19058.32 69
19059.62 55
19060.93 51
19062.23 62
19063.54 50
19064.84 48
19066.15 64
19067.45 49
19068.76 69
19070.06 66
19071.37 47
19072.67 46
19073.98 44
19075.29 66
19076.59 59
19077.90 51
19079.20 42
19080.51 51
19081.81 58
19083.12 78
19084.43 61
19085.73 45
19087.04 48
19088.34 60
19089.65 56
19090.96 61
19092.26 74
19093.57 46
19094.87 52
19096.18 42
19097.49 46
19098.79 74
19100.10 50
19101.41 50
19102.71 54
19104.02 43
19105.33 49
19106.63 62
19107.94 74
19109.25 64
19110.55 51
19111.86 56
19113.17 60
19114.47 57
19115.78 42
19117.09 47
19118.40 54
19119.70 57
19121.01 66
19122.32 57
19123.62 62
19124.93 56
19126.24 55
19127.55 51
19128.85 50
19130.16 47
19131.47 64
19132.78 68
19134.08 60
19135.39 50
19136.70 45
19138.01 67
19139.32 59
19140.62 55
19141.93 52
19143.24 43
19144.55 65
19145.85 58
19147.16 61
19148.47 62
19149.78 72
19151.09 62
19152.40 59
19153.70 60
19155.01 43
19156.32 80
19157.63 67
19158.94 59
19160.25 70
19161.55 70
19162.86 82
19164.17 54
19165.48 50
19166.79 65
19168.10 76
19169.41 59
19170.72 63
19172.02 46
19173.33 53
19174.64 67
19175.95 62
19177.26 57
19178.57 68
19179.88 56
19181.19 64
19182.50 67
19183.81 67
19185.12 52
19186.43 48
19187.74 51
19189.05 72
19190.35 43
19191.66 40
19192.97 50
19194.28 52
19195.59 58
19196.90 42
19198.21 53
19199.52 55
19200.83 54
19202.14 66
19203.45 76
19204.76 63
19206.07 57
19207.38 52
19208.69 75
19210.00 67
19211.31 50
19212.62 60
19213.93 58
19215.24 74
19216.56 53
19217.87 67
19219.18 69
19220.49 58
19221.80 73
19223.11 54
19224.42 62
19225.73 50
19227.04 57
19228.35 57
19229.66 35
19230.97 55
19232.28 48
19233.60 69
19234.91 69
19236.22 57
19237.53 45
19238.84 60
19240.15 74
19241.46 39
19242.77 46
19244.09 51
19245.40 58
19246.71 59
19248.02 69
19249.33 54
19250.64 62
19251.95 56
19253.27 57
19254.58 45
19255.89 58
19257.20 59
19258.51 68
19259.83 64
19261.14 45
19262.45 44
19263.76 66
19265.07 59
19266.39 47
19267.70 50
19269.01 56
19270.32 54
19271.63 58
19272.95 54
19274.26 63
19275.57 66
19276.88 76
19278.20 61
19279.51 45
19280.82 41
19282.14 53
19283.45 72
19284.76 37
19286.07 61
19287.39 48
19288.70 63
19290.01 67
19291.33 47
19292.64 62
19293.95 44
19295.26 44
19296.58 55
19297.89 54
19299.20 55
19300.52 58
19301.83 48
19303.14 61
19304.46 61
19305.77 70
19307.09 79
19308.40 70
19309.71 50
19311.03 65
19312.34 43
19313.65 50
19314.97 55
19316.28 58
19317.60 42
19318.91 47
19320.22 49
19321.54 70
19322.85 65
19324.17 39
19325.48 58
19326.79 48
19328.11 50
19329.42 58
19330.74 56
19332.05 49
19333.37 49
19334.68 60
19335.99 58
19337.31 40
19338.62 52
19339.94 52
19341.25 65
19342.57 64
19343.88 57
19345.20 50
19346.51 46
19347.83 49
19349.14 69
19350.46 52
19351.77 55
19353.09 52
19354.40 45
19355.72 46
19357.03 45
19358.35 46
19359.66 51
19360.98 41
19362.29 40
19363.61 43
19364.93 44
19366.24 49
19367.56 34
19368.87 50
19370.19 45
19371.50 52
19372.82 46
19374.14 44
19375.45 53
19376.77 70
19378.08 57
19379.40 42
19380.72 43
19382.03 50
19383.35 52
19384.66 43
19385.98 41
19387.30 37
19388.61 54
19389.93 48
19391.25 47
19392.56 54
19393.88 69
19395.20 51
19396.51 59
19397.83 43
19399.15 57
19400.46 58
19401.78 54
19403.10 37
19404.41 32
19405.73 44
19407.05 56
19408.36 50
19409.68 64
19411.00 56
19412.31 49
19413.63 66
19414.95 63
19416.27 51
19417.58 64
19418.90 62
19420.22 53
19421.54 61
19422.85 51
19424.17 51
19425.49 58
19426.81 52
19428.12 40
19429.44 35
19430.76 58
19432.08 39
19433.40 49
19434.71 46
19436.03 38
19437.35 65
19438.67 53
19439.99 49
19441.30 38
19442.62 63
19443.94 45
19445.26 54
19446.58 41
19447.89 61
19449.21 75
19450.53 53
19451.85 42
19453.17 61
19454.49 51
19455.81 70
19457.12 45
19458.44 32
19459.76 49
19461.08 56
19462.40 38
19463.72 44
19465.04 51
19466.36 47
19467.68 60
19468.99 50
19470.31 45
19471.63 51
19472.95 58
19474.27 52
19475.59 44
19476.91 51
19478.23 39
19479.55 49
19480.87 44
19482.19 59
19483.51 54
19484.83 58
19486.15 70
19487.47 71
19488.79 55
19490.11 41
19491.43 51
19492.75 58
19494.07 49
19495.39 52
19496.71 67
19498.03 53
19499.35 71
19500.67 45
19501.99 43
19503.31 51
19504.63 58
19505.95 59
19507.27 47
19508.59 60
19509.91 56
19511.23 55
19512.55 52
19513.87 50
19515.19 50
19516.51 77
19517.83 77
19519.15 45
19520.47 40
19521.79 65
19523.12 66
19524.44 71
19525.76 89
19527.08 60
19528.40 57
19529.72 72
19531.04 49
19532.36 60
19533.68 61
19535.01 60
19536.33 61
19537.65 61
19538.97 48
19540.29 58
19541.61 74
19542.93 57
19544.26 61
19545.58 52
19546.90 50
19548.22 43
19549.54 64
19550.87 50
19552.19 43
19553.51 55
19554.83 54
19556.15 50
19557.47 66
19558.80 75
19560.12 63
19561.44 72
19562.76 71
19564.09 62
19565.41 46
19566.73 37
19568.05 71
19569.38 64
19570.70 46
19572.02 50
19573.34 52
19574.67 71
19575.99 58
19577.31 57
19578.63 50
19579.96 61
19581.28 61
19582.60 34
19583.93 44
19585.25 74
19586.57 63
19587.90 47
19589.22 40
19590.54 39
19591.86 49
19593.19 69
19594.51 71
19595.83 57
19597.16 56
19598.48 71
19599.81 60
19601.13 45
19602.45 54
19603.78 48
19605.10 57
19606.42 61
19607.75 47
19609.07 38
19610.40 52
19611.72 64
19613.04 74
19614.37 48
19615.69 53
19617.02 55
19618.34 66
19619.66 56
19620.99 48
19622.31 54
19623.64 54
19624.96 47
19626.29 55
19627.61 50
19628.93 61
19630.26 47
19631.58 45
19632.91 41
19634.23 60
19635.56 52
19636.88 60
19638.21 53
19639.53 58
19640.86 56
19642.18 64
19643.51 60
19644.83 60
19646.16 64
19647.48 57
19648.81 56
19650.13 73
19651.46 74
19652.78 59
19654.11 54
19655.43 48
19656.76 43
19658.08 53
19659.41 41
19660.74 60
19662.06 49
19663.39 54
19664.71 63
19666.04 46
19667.36 44
19668.69 47
19670.02 60
19671.34 65
19672.67 56
19673.99 52
19675.32 53
19676.65 71
19677.97 58
19679.30 52
19680.63 57
19681.95 56
19683.28 60
19684.60 51
19685.93 40
19687.26 68
19688.58 70
19689.91 49
19691.24 68
19692.56 52
19693.89 52
19695.22 41
19696.54 79
19697.87 63
19699.20 57
19700.52 58
19701.85 56
19703.18 51
19704.51 49
19705.83 49
19707.16 62
19708.49 62
19709.81 59
19711.14 57
19712.47 58
19713.80 52
19715.12 59
19716.45 49
19717.78 48
19719.11 37
19720.43 39
19721.76 58
19723.09 53
19724.42 50
19725.74 44
19727.07 55
19728.40 51
19729.73 52
19731.06 57
19732.38 50
19733.71 59
19735.04 51
19736.37 57
19737.70 60
19739.02 38
19740.35 55
19741.68 57
19743.01 45
19744.34 48
19745.67 59
19747.00 60
19748.32 30
19749.65 46
19750.98 49
19752.31 54
19753.64 53
19754.97 43
19756.30 41
19757.62 45
19758.95 62
19760.28 45
19761.61 42
19762.94 50
19764.27 58
19765.60 64
19766.93 55
19768.26 43
19769.59 52
19770.92 48
19772.25 54
19773.57 39
19774.90 57
19776.23 49
19777.56 58
19778.89 64
19780.22 41
19781.55 60
19782.88 55
19784.21 54
19785.54 32
19786.87 43
19788.20 54
19789.53 44
19790.86 34
19792.19 36
19793.52 65
19794.85 44
19796.18 66
19797.51 46
19798.84 43
19800.17 47
19801.50 45
19802.83 58
19804.16 54
19805.49 45
19806.82 33
19808.16 47
19809.49 69
19810.82 62
19812.15 55
19813.48 48
19814.81 66
19816.14 65
19817.47 55
19818.80 58
19820.13 51
19821.46 57
19822.79 59
19824.13 47
19825.46 53
19826.79 59
19828.12 45
19829.45 45
19830.78 56
19832.11 39
19833.44 52
19834.78 41
19836.11 45
19837.44 42
19838.77 49
19840.10 54
19841.43 46
19842.77 66
19844.10 53
19845.43 42
19846.76 56
19848.09 56
19849.42 64
19850.76 55
19852.09 49
19853.42 46
19854.75 70
19856.09 66
19857.42 40
19858.75 63
19860.08 38
19861.41 48
19862.75 64
19864.08 50
19865.41 53
19866.74 45
19868.08 49
19869.41 52
19870.74 49
19872.08 44
19873.41 48
19874.74 49
19876.07 51
19877.41 37
19878.74 47
19880.07 50
19881.41 54
19882.74 43
19884.07 47
19885.40 43
19886.74 63
19888.07 60
19889.40 44
19890.74 41
19892.07 53
19893.40 67
19894.74 58
19896.07 64
19897.41 40
19898.74 50
19900.07 53
19901.41 62
19902.74 56
19904.07 48
19905.41 68
19906.74 56
19908.08 51
19909.41 54
19910.74 47
19912.08 34
19913.41 56
19914.75 68
19916.08 49
19917.41 61
19918.75 52
19920.08 49
19921.42 59
19922.75 58
19924.09 44
19925.42 47
19926.76 56
19928.09 54
19929.42 60
19930.76 65
19932.09 56
19933.43 49
19934.76 56
19936.10 42
19937.43 41
19938.77 54
19940.10 59
19941.44 53
19942.77 56
19944.11 53
19945.44 58
19946.78 57
19948.11 57
19949.45 52
19950.79 70
19952.12 66
19953.46 53
19954.79 47
19956.13 51
19957.46 46
19958.80 49
19960.13 34
19961.47 58
19962.81 47
19964.14 52
19965.48 35
19966.81 46
19968.15 51
19969.49 42
19970.82 62
19972.16 60
19973.49 63
19974.83 56
19976.17 58
19977.50 47
19978.84 58
19980.18 54
19981.51 49
19982.85 54
19984.18 71
19985.52 73
19986.86 63
19988.19 52
19989.53 73
19990.87 61
19992.20 55
19993.54 62
19994.88 36
19996.21 51
19997.55 44
19998.89 67
20000.23 60
20001.56 65
20002.90 73
20004.24 69
20005.57 69
20006.91 67
20008.25 43
20009.59 63
20010.92 74
20012.26 51
20013.60 49
20014.94 55
20016.27 46
20017.61 64
20018.95 57
20020.29 54
20021.62 63
20022.96 61
20024.30 90
20025.64 65
20026.98 52
20028.31 53
20029.65 67
20030.99 67
20032.33 38
20033.67 56
20035.00 49
20036.34 65
20037.68 73
20039.02 55
20040.36 45
20041.70 67
20043.03 61
20044.37 47
20045.71 49
20047.05 52
20048.39 50
20049.73 61
20051.07 66
20052.41 52
20053.74 56
20055.08 45
20056.42 60
20057.76 53
20059.10 45
20060.44 55
20061.78 58
20063.12 62
20064.46 42
20065.80 40
20067.13 66
20068.47 55
20069.81 47
20071.15 51
20072.49 47
20073.83 52
20075.17 73
20076.51 50
20077.85 45
20079.19 45
20080.53 56
20081.87 45
20083.21 44
20084.55 43
20085.89 51
20087.23 60
20088.57 55
20089.91 60
20091.25 54
20092.59 63
20093.93 57
20095.27 41
20096.61 44
20097.95 49
20099.29 59
20100.63 44
20101.97 51
20103.31 44
20104.65 53
20105.99 52
20107.33 79
20108.67 46
20110.02 44
20111.36 54
20112.70 49
20114.04 72
20115.38 63
20116.72 46
20118.06 51
20119.40 50
20120.74 45
20122.08 56
20123.43 49
20124.77 65
20126.11 53
20127.45 48
20128.79 62
20130.13 65
20131.47 50
20132.81 36
20134.16 32
20135.50 57
20136.84 64
20138.18 75
20139.52 45
20140.86 56
20142.21 61
20143.55 54
20144.89 35
