# Supplementary material for: MALDI-TOF MS typing enables the classification of brewing yeasts of the genus Saccharomyces to major beer styles
Source: PLoS One. 2017 Aug 9;12(8):e0181694. doi: 10.1371/journal.pone.0181694 (PMC5549903; doi:10.1371/journal.pone.0181694)
Supplement: S3 File — The directory includes 90 raw files and was zipped to “.zip”; the folder has three strains with 30 spectra per strain; S1 Text explains the raw files with an example and Table 1 represents the yeast strains used within the experiment. (ZIP) [file pone.0181694.s006.zip › 7-9/30256-177-OG-Koe-Koe-YPG-18h-E-E_2015-07-08_2_0_A8_1.dat]

2000.66 3000
2001.08 3083
2001.50 3092
2001.92 2799
2002.34 2875
2002.77 2871
2003.19 2748
2003.61 2738
2004.03 2450
2004.45 2506
2004.88 2666
2005.30 2543
2005.72 2679
2006.14 2542
2006.56 2823
2006.99 2699
2007.41 2898
2007.83 2845
2008.25 2965
2008.67 2897
2009.10 2860
2009.52 2909
2009.94 2631
2010.36 2845
2010.79 2903
2011.21 2911
2011.63 2797
2012.06 2816
2012.48 2849
2012.90 2869
2013.32 2572
2013.75 2713
2014.17 2594
2014.59 2539
2015.02 2527
2015.44 2773
2015.86 2737
2016.28 2712
2016.71 2695
2017.13 2506
2017.55 2669
2017.98 2571
2018.40 2611
2018.82 2693
2019.25 2514
2019.67 2378
2020.09 2297
2020.52 2454
2020.94 2548
2021.37 2471
2021.79 2392
2022.21 2441
2022.64 2301
2023.06 2633
2023.48 2470
2023.91 2504
2024.33 2495
2024.76 2369
2025.18 2316
2025.60 2627
2026.03 2454
2026.45 2640
2026.88 2539
2027.30 2612
2027.73 2545
2028.15 2580
2028.57 2583
2029.00 2368
2029.42 2407
2029.85 2373
2030.27 2243
2030.70 2406
2031.12 2306
2031.55 2295
2031.97 2469
2032.40 2487
2032.82 2603
2033.25 2676
2033.67 2672
2034.10 2561
2034.52 2517
2034.95 2792
2035.37 2540
2035.80 2532
2036.22 2629
2036.65 2595
2037.07 2402
2037.50 2647
2037.92 2595
2038.35 2664
2038.77 2470
2039.20 2522
2039.63 2450
2040.05 2390
2040.48 2409
2040.90 2298
2041.33 2322
2041.75 2389
2042.18 2422
2042.61 2413
2043.03 2232
2043.46 2290
2043.88 2484
2044.31 2683
2044.74 2473
2045.16 2387
2045.59 2667
2046.01 2716
2046.44 2429
2046.87 2521
2047.29 2805
2047.72 2415
2048.15 2748
2048.57 2811
2049.00 2582
2049.43 2337
2049.85 2423
2050.28 2308
2050.71 2636
2051.13 2630
2051.56 2617
2051.99 2635
2052.41 2530
2052.84 2932
2053.27 2587
2053.69 3065
2054.12 3078
2054.55 3100
2054.98 2765
2055.40 2621
2055.83 3017
2056.26 2801
2056.68 2762
2057.11 2452
2057.54 2465
2057.97 2375
2058.39 2409
2058.82 2653
2059.25 2562
2059.68 2762
2060.11 2522
2060.53 2431
2060.96 2572
2061.39 2544
2061.82 2442
2062.24 2329
2062.67 2454
2063.10 2856
2063.53 2812
2063.96 2834
2064.39 3008
2064.81 3449
2065.24 3638
2065.67 3727
2066.10 3699
2066.53 3988
2066.95 4398
2067.38 4358
2067.81 3848
2068.24 3629
2068.67 3775
2069.10 3306
2069.53 2961
2069.96 2978
2070.38 3144
2070.81 3096
2071.24 3108
2071.67 3006
2072.10 2920
2072.53 3051
2072.96 2903
2073.39 2941
2073.82 2794
2074.24 2837
2074.67 2842
2075.10 2720
2075.53 2808
2075.96 3183
2076.39 3000
2076.82 2827
2077.25 2892
2077.68 2774
2078.11 2703
2078.54 2745
2078.97 2847
2079.40 2816
2079.83 2595
2080.26 2954
2080.69 2793
2081.12 2767
2081.55 2726
2081.98 2561
2082.41 2408
2082.84 2355
2083.27 2525
2083.70 2673
2084.13 2603
2084.56 2532
2084.99 2420
2085.42 2767
2085.85 2657
2086.28 2755
2086.71 2798
2087.14 2508
2087.57 2645
2088.00 2609
2088.43 2724
2088.86 2765
2089.29 2434
2089.73 2634
2090.16 2405
2090.59 2371
2091.02 2515
2091.45 2740
2091.88 2624
2092.31 2484
2092.74 2602
2093.17 2352
2093.60 2408
2094.04 2420
2094.47 2174
2094.90 2312
2095.33 2357
2095.76 2433
2096.19 2405
2096.62 2339
2097.06 2221
2097.49 2100
2097.92 2488
2098.35 2424
2098.78 2198
2099.21 2214
2099.65 2300
2100.08 2298
2100.51 2364
2100.94 2364
2101.37 2439
2101.81 2618
2102.24 2685
2102.67 2640
2103.10 2396
2103.53 2407
2103.97 2620
2104.40 2741
2104.83 2624
2105.26 2490
2105.70 2647
2106.13 2467
2106.56 2531
2106.99 2648
2107.43 2707
2107.86 2556
2108.29 2552
2108.72 2594
2109.16 2721
2109.59 2671
2110.02 2700
2110.46 2662
2110.89 2624
2111.32 2532
2111.75 2585
2112.19 2461
2112.62 2685
2113.05 2637
2113.49 2473
2113.92 2380
2114.35 2566
2114.79 2690
2115.22 2617
2115.65 2448
2116.09 2456
2116.52 2471
2116.95 2423
2117.39 2278
2117.82 2404
2118.26 2632
2118.69 2456
2119.12 2185
2119.56 2306
2119.99 2200
2120.42 2266
2120.86 2543
2121.29 2321
2121.73 2220
2122.16 2444
2122.59 2397
2123.03 2488
2123.46 2539
2123.90 2311
2124.33 2123
2124.77 2519
2125.20 2421
2125.64 2232
2126.07 2513
2126.50 2523
2126.94 2367
2127.37 2343
2127.81 2496
2128.24 2451
2128.68 2275
2129.11 2468
2129.55 2571
2129.98 2577
2130.42 2512
2130.85 2243
2131.29 2186
2131.72 2456
2132.16 2508
2132.59 2518
2133.03 2574
2133.46 2443
2133.90 2356
2134.33 2531
2134.77 2383
2135.20 2335
2135.64 2378
2136.08 2424
2136.51 2614
2136.95 2290
2137.38 2322
2137.82 2451
2138.25 2561
2138.69 2654
2139.13 2635
2139.56 2258
2140.00 2371
2140.43 2429
2140.87 2357
2141.31 2403
2141.74 2174
2142.18 2260
2142.61 2450
2143.05 2400
2143.49 2440
2143.92 2268
2144.36 2524
2144.80 2506
2145.23 2530
2145.67 2449
2146.11 2427
2146.54 2500
2146.98 2672
2147.42 2403
2147.85 2385
2148.29 2582
2148.73 2579
2149.16 2711
2149.60 2657
2150.04 2570
2150.47 2658
2150.91 2798
2151.35 2881
2151.79 2537
2152.22 2374
2152.66 2272
2153.10 2198
2153.53 2601
2153.97 2626
2154.41 2389
2154.85 2336
2155.28 2618
2155.72 2681
2156.16 2604
2156.60 2766
2157.03 3023
2157.47 3007
2157.91 2931
2158.35 3123
2158.79 3354
2159.22 3210
2159.66 3019
2160.10 3201
2160.54 2983
2160.98 2930
2161.41 2678
2161.85 2676
2162.29 3001
2162.73 2822
2163.17 2694
2163.60 2760
2164.04 2627
2164.48 2419
2164.92 2582
2165.36 2623
2165.80 2440
2166.24 2306
2166.67 2264
2167.11 2236
2167.55 2346
2167.99 2562
2168.43 2620
2168.87 2633
2169.31 2815
2169.75 2861
2170.19 2924
2170.62 2868
2171.06 2774
2171.50 3083
2171.94 2960
2172.38 2997
2172.82 3133
2173.26 3333
2173.70 3353
2174.14 3372
2174.58 3405
2175.02 3854
2175.46 4201
2175.90 4136
2176.34 4006
2176.78 3968
2177.22 3319
2177.66 3506
2178.10 3449
2178.54 3098
2178.97 3139
2179.41 2899
2179.85 2779
2180.29 2674
2180.74 2593
2181.18 2570
2181.62 2380
2182.06 2408
2182.50 2536
2182.94 2385
2183.38 2574
2183.82 2811
2184.26 2505
2184.70 2578
2185.14 2633
2185.58 2581
2186.02 2566
2186.46 2632
2186.90 2659
2187.34 2732
2187.78 2531
2188.22 2408
2188.66 2734
2189.11 2839
2189.55 2790
2189.99 2453
2190.43 2570
2190.87 2620
2191.31 2811
2191.75 2975
2192.19 2831
2192.63 2715
2193.08 2761
2193.52 3288
2193.96 3300
2194.40 2937
2194.84 2975
2195.28 3210
2195.72 3125
2196.17 3101
2196.61 2997
2197.05 3088
2197.49 2613
2197.93 2786
2198.37 2682
2198.82 2662
2199.26 2792
2199.70 2495
2200.14 2554
2200.58 2681
2201.03 2529
2201.47 2441
2201.91 2493
2202.35 2573
2202.80 2441
2203.24 2445
2203.68 2568
2204.12 2485
2204.57 2653
2205.01 2588
2205.45 2702
2205.89 2458
2206.34 2517
2206.78 2593
2207.22 2508
2207.66 2601
2208.11 2478
2208.55 2508
2208.99 2420
2209.44 2363
2209.88 2425
2210.32 2596
2210.76 2532
2211.21 2315
2211.65 2498
2212.09 2517
2212.54 2615
2212.98 2635
2213.42 2411
2213.87 2482
2214.31 2551
2214.75 2572
2215.20 2649
2215.64 2566
2216.09 2529
2216.53 2403
2216.97 2525
2217.42 2485
2217.86 2300
2218.30 2263
2218.75 2456
2219.19 2369
2219.64 2460
2220.08 2385
2220.52 2497
2220.97 2418
2221.41 2531
2221.86 2812
2222.30 2599
2222.75 2486
2223.19 2792
2223.63 2591
2224.08 2595
2224.52 2986
2224.97 3110
2225.41 3126
2225.86 3240
2226.30 3183
2226.75 3293
2227.19 3369
2227.64 3244
2228.08 3296
2228.53 3022
2228.97 2861
2229.42 2770
2229.86 2648
2230.31 2760
2230.75 2609
2231.20 2455
2231.64 2612
2232.09 2753
2232.53 2857
2232.98 2543
2233.42 2569
2233.87 2431
2234.31 2426
2234.76 2418
2235.20 2514
2235.65 2666
2236.10 2755
2236.54 2714
2236.99 2473
2237.43 2432
2237.88 2483
2238.32 2234
2238.77 2210
2239.22 2404
2239.66 2606
2240.11 2498
2240.55 2237
2241.00 2618
2241.45 2620
2241.89 2320
2242.34 2339
2242.79 2698
2243.23 2253
2243.68 2312
2244.12 2419
2244.57 2253
2245.02 2329
2245.46 2463
2245.91 2509
2246.36 2301
2246.80 2375
2247.25 2451
2247.70 2411
2248.14 2363
2248.59 2506
2249.04 2806
2249.49 2649
2249.93 2559
2250.38 2508
2250.83 2390
2251.27 2446
2251.72 2502
2252.17 2610
2252.62 2282
2253.06 2399
2253.51 2413
2253.96 2459
2254.40 2322
2254.85 2258
2255.30 2394
2255.75 2334
2256.20 2340
2256.64 2295
2257.09 2052
2257.54 2160
2257.99 2480
2258.43 2436
2258.88 2592
2259.33 2579
2259.78 2498
2260.23 2469
2260.67 2356
2261.12 2481
2261.57 2688
2262.02 2652
2262.47 2740
2262.92 2627
2263.36 2622
2263.81 2731
2264.26 2903
2264.71 2893
2265.16 2848
2265.61 2847
2266.05 2698
2266.50 2564
2266.95 2569
2267.40 2368
2267.85 2327
2268.30 2305
2268.75 2252
2269.20 2483
2269.65 2538
2270.09 2510
2270.54 2421
2270.99 2383
2271.44 2366
2271.89 2391
2272.34 2406
2272.79 2426
2273.24 2588
2273.69 2518
2274.14 2489
2274.59 2467
2275.04 2365
2275.49 2377
2275.94 2287
2276.38 2288
2276.83 2397
2277.28 2545
2277.73 2423
2278.18 2556
2278.63 2616
2279.08 2617
2279.53 2470
2279.98 2425
2280.43 2553
2280.88 2397
2281.33 2480
2281.78 2154
2282.23 2394
2282.68 2358
2283.13 2418
2283.59 2493
2284.04 2440
2284.49 2310
2284.94 2332
2285.39 2248
2285.84 2315
2286.29 2273
2286.74 2357
2287.19 2587
2287.64 2583
2288.09 2570
2288.54 2573
2288.99 3008
2289.44 3106
2289.89 3338
2290.35 3612
2290.80 3565
2291.25 3890
2291.70 4098
2292.15 3752
2292.60 3905
2293.05 3335
2293.50 3427
2293.96 3014
2294.41 2719
2294.86 2762
2295.31 2542
2295.76 2545
2296.21 2299
2296.66 2374
2297.12 2387
2297.57 2455
2298.02 2404
2298.47 2234
2298.92 2348
2299.38 2245
2299.83 2365
2300.28 2699
2300.73 2498
2301.18 2233
2301.64 2257
2302.09 2409
2302.54 2246
2302.99 2275
2303.44 2397
2303.90 2437
2304.35 2250
2304.80 2367
2305.25 2374
2305.71 2202
2306.16 2368
2306.61 2334
2307.07 2388
2307.52 2203
2307.97 2276
2308.42 2420
2308.88 2300
2309.33 2372
2309.78 2466
2310.23 2585
2310.69 2476
2311.14 2480
2311.59 2217
2312.05 2505
2312.50 2386
2312.95 2409
2313.41 2541
2313.86 2570
2314.31 2542
2314.77 2374
2315.22 2611
2315.67 2566
2316.13 2435
2316.58 2488
2317.04 2629
2317.49 2431
2317.94 2450
2318.40 2326
2318.85 2463
2319.30 2532
2319.76 2518
2320.21 2543
2320.67 2726
2321.12 2401
2321.57 2481
2322.03 2577
2322.48 2484
2322.94 2518
2323.39 2457
2323.85 2621
2324.30 2878
2324.75 3341
2325.21 3303
2325.66 3325
2326.12 3455
2326.57 3656
2327.03 3688
2327.48 3348
2327.94 3612
2328.39 3487
2328.85 3403
2329.30 3481
2329.76 3364
2330.21 3402
2330.67 3524
2331.12 3583
2331.58 3615
2332.03 3536
2332.49 3406
2332.94 3353
2333.40 3127
2333.85 3028
2334.31 2852
2334.76 2592
2335.22 2617
2335.67 2589
2336.13 2568
2336.58 2691
2337.04 2691
2337.50 2623
2337.95 2380
2338.41 2557
2338.86 2243
2339.32 2227
2339.77 2513
2340.23 2626
2340.69 2722
2341.14 2557
2341.60 2392
2342.05 2708
2342.51 2716
2342.97 2524
2343.42 2389
2343.88 2337
2344.34 2279
2344.79 2290
2345.25 2156
2345.70 2243
2346.16 2200
2346.62 2350
2347.07 2305
2347.53 2230
2347.99 2141
2348.44 2137
2348.90 2207
2349.36 2559
2349.81 2564
2350.27 2462
2350.73 2481
2351.19 2266
2351.64 2171
2352.10 2275
2352.56 2303
2353.01 2309
2353.47 2079
2353.93 2243
2354.39 2270
2354.84 2350
2355.30 2284
2355.76 2363
2356.22 2267
2356.67 2266
2357.13 2224
2357.59 2479
2358.05 2654
2358.50 2544
2358.96 2457
2359.42 2448
2359.88 2321
2360.33 2300
2360.79 2315
2361.25 2574
2361.71 2361
2362.17 2332
2362.62 2161
2363.08 2174
2363.54 2130
2364.00 2419
2364.46 2578
2364.92 2280
2365.37 2408
2365.83 2438
2366.29 2359
2366.75 2093
2367.21 2295
2367.67 2398
2368.12 2233
2368.58 2271
2369.04 2385
2369.50 2405
2369.96 2321
2370.42 2414
2370.88 2492
2371.34 2501
2371.80 2568
2372.25 2440
2372.71 2418
2373.17 2574
2373.63 2813
2374.09 2917
2374.55 2737
2375.01 2574
2375.47 2809
2375.93 2738
2376.39 2642
2376.85 2589
2377.31 2562
2377.77 2727
2378.23 2512
2378.69 2512
2379.15 2607
2379.61 2603
2380.06 2526
2380.52 2548
2380.98 2403
2381.44 2428
2381.90 2255
2382.36 2089
2382.82 2111
2383.28 2083
2383.74 1988
2384.20 1858
2384.67 2000
2385.13 2061
2385.59 2102
2386.05 2232
2386.51 2216
2386.97 2183
2387.43 2124
2387.89 2269
2388.35 2199
2388.81 2242
2389.27 2380
2389.73 2270
2390.19 2370
2390.65 2449
2391.11 2316
2391.57 2266
2392.03 2300
2392.50 2125
2392.96 2223
2393.42 2373
2393.88 2274
2394.34 2351
2394.80 2259
2395.26 2406
2395.72 2201
2396.19 2294
2396.65 2349
2397.11 2070
2397.57 2312
2398.03 2228
2398.49 2086
2398.95 2221
2399.42 2272
2399.88 2061
2400.34 1854
2400.80 1934
2401.26 2091
2401.73 2139
2402.19 2177
2402.65 2351
2403.11 2051
2403.57 2023
2404.04 2157
2404.50 2131
2404.96 2260
2405.42 2225
2405.88 2214
2406.35 2093
2406.81 2287
2407.27 2410
2407.73 2373
2408.20 2414
2408.66 2326
2409.12 2368
2409.58 2262
2410.05 2294
2410.51 2301
2410.97 2301
2411.43 2357
2411.90 2280
2412.36 2288
2412.82 2210
2413.29 2227
2413.75 2363
2414.21 2204
2414.68 2048
2415.14 2250
2415.60 2298
2416.07 2362
2416.53 2699
2416.99 2515
2417.46 2483
2417.92 2393
2418.38 2336
2418.85 2217
2419.31 2307
2419.77 2561
2420.24 2388
2420.70 2295
2421.16 2195
2421.63 2373
2422.09 2231
2422.56 2223
2423.02 2224
2423.48 2241
2423.95 2313
2424.41 2253
2424.88 2468
2425.34 2357
2425.80 2222
2426.27 2440
2426.73 2202
2427.20 2257
2427.66 2197
2428.13 2267
2428.59 2330
2429.05 2229
2429.52 2253
2429.98 2227
2430.45 2200
2430.91 2332
2431.38 2133
2431.84 2182
2432.31 2527
2432.77 2508
2433.24 2324
2433.70 2145
2434.17 2320
2434.63 2390
2435.10 2325
2435.56 2216
2436.03 2096
2436.49 2136
2436.96 2207
2437.42 2155
2437.89 1976
2438.35 2029
2438.82 2000
2439.28 2067
2439.75 2037
2440.22 2043
2440.68 2379
2441.15 2238
2441.61 2310
2442.08 2318
2442.54 2332
2443.01 2265
2443.48 2311
2443.94 2282
2444.41 2266
2444.87 2379
2445.34 2187
2445.81 2132
2446.27 2095
2446.74 2228
2447.20 2170
2447.67 2204
2448.14 2186
2448.60 2253
2449.07 2303
2449.54 2320
2450.00 2250
2450.47 2208
2450.94 2314
2451.40 2279
2451.87 2280
2452.34 2429
2452.80 2438
2453.27 2546
2453.74 2553
2454.20 2426
2454.67 2298
2455.14 2123
2455.60 2224
2456.07 2064
2456.54 2097
2457.01 2112
2457.47 2186
2457.94 2128
2458.41 2223
2458.88 2210
2459.34 2098
2459.81 2009
2460.28 2000
2460.74 1973
2461.21 2077
2461.68 2053
2462.15 2298
2462.62 2159
2463.08 2094
2463.55 2285
2464.02 2058
2464.49 1983
2464.95 2084
2465.42 2221
2465.89 2160
2466.36 2179
2466.83 2367
2467.30 2350
2467.76 2183
2468.23 2074
2468.70 2042
2469.17 2290
2469.64 2423
2470.10 2332
2470.57 2181
2471.04 2276
2471.51 2107
2471.98 2144
2472.45 2111
2472.92 2112
2473.39 2109
2473.85 2332
2474.32 2250
2474.79 2093
2475.26 2112
2475.73 2127
2476.20 2368
2476.67 2183
2477.14 2218
2477.61 2047
2478.07 1991
2478.54 2292
2479.01 2175
2479.48 2211
2479.95 2228
2480.42 2093
2480.89 2247
2481.36 2169
2481.83 2045
2482.30 2049
2482.77 1977
2483.24 1945
2483.71 1930
2484.18 2131
2484.65 2188
2485.12 2095
2485.59 1994
2486.06 2231
2486.53 2134
2487.00 2006
2487.47 2042
2487.94 2164
2488.41 2158
2488.88 2051
2489.35 2121
2489.82 2115
2490.29 2287
2490.76 2370
2491.23 2107
2491.70 2096
2492.17 1985
2492.64 1970
2493.11 2117
2493.58 2102
2494.05 2174
2494.52 2272
2494.99 2062
2495.47 1865
2495.94 1993
2496.41 2063
2496.88 2082
2497.35 1981
2497.82 1881
2498.29 2032
2498.76 2133
2499.23 2101
2499.70 1993
2500.18 2082
2500.65 1979
2501.12 2192
2501.59 1974
2502.06 2028
2502.53 2056
2503.00 2103
2503.48 2117
2503.95 2053
2504.42 2107
2504.89 2082
2505.36 2121
2505.83 2002
2506.31 2067
2506.78 1975
2507.25 1879
2507.72 1962
2508.19 1980
2508.67 2044
2509.14 2063
2509.61 1947
2510.08 2127
2510.56 2137
2511.03 2163
2511.50 2188
2511.97 2075
2512.44 2194
2512.92 2291
2513.39 2025
2513.86 1950
2514.33 1962
2514.81 2143
2515.28 2262
2515.75 2194
2516.23 2152
2516.70 2120
2517.17 1928
2517.64 2128
2518.12 2201
2518.59 2066
2519.06 2140
2519.54 2062
2520.01 1970
2520.48 2105
2520.96 2034
2521.43 2062
2521.90 2088
2522.38 1810
2522.85 2038
2523.32 2123
2523.80 2055
2524.27 2249
2524.74 2215
2525.22 2059
2525.69 1951
2526.16 2051
2526.64 2011
2527.11 2051
2527.59 2065
2528.06 2074
2528.53 2145
2529.01 2171
2529.48 2202
2529.96 1975
2530.43 2264
2530.90 2301
2531.38 2444
2531.85 2372
2532.33 2376
2532.80 2276
2533.28 2319
2533.75 2231
2534.22 2122
2534.70 2081
2535.17 2175
2535.65 2052
2536.12 2079
2536.60 2095
2537.07 2014
2537.55 2167
2538.02 2283
2538.50 2288
2538.97 2445
2539.45 2575
2539.92 2749
2540.40 2810
2540.87 2488
2541.35 2539
2541.82 2673
2542.30 2493
2542.77 2536
2543.25 2625
2543.72 2613
2544.20 2635
2544.67 2582
2545.15 2431
2545.62 2317
2546.10 2345
2546.58 2379
2547.05 2332
2547.53 2361
2548.00 2417
2548.48 2270
2548.95 2379
2549.43 2552
2549.91 2415
2550.38 2741
2550.86 2608
2551.33 2615
2551.81 2298
2552.29 2274
2552.76 2236
2553.24 2208
2553.72 2363
2554.19 2328
2554.67 2350
2555.14 2337
2555.62 2190
2556.10 2008
2556.57 2210
2557.05 2402
2557.53 2137
2558.00 2377
2558.48 2303
2558.96 2334
2559.43 2443
2559.91 2105
2560.39 2146
2560.87 2380
2561.34 2264
2561.82 2323
2562.30 2124
2562.77 2169
2563.25 2343
2563.73 2196
2564.21 2152
2564.68 2049
2565.16 2109
2565.64 2389
2566.11 2146
2566.59 1896
2567.07 1874
2567.55 1862
2568.03 1978
2568.50 2157
2568.98 1915
2569.46 1947
2569.94 2045
2570.41 2015
2570.89 1899
2571.37 1963
2571.85 2084
2572.33 2111
2572.80 1986
2573.28 2089
2573.76 1826
2574.24 2004
2574.72 1925
2575.19 2086
2575.67 2066
2576.15 2159
2576.63 1944
2577.11 1895
2577.59 2003
2578.07 2019
2578.54 1986
2579.02 1987
2579.50 1770
2579.98 1834
2580.46 1944
2580.94 1907
2581.42 1932
2581.90 2314
2582.37 2258
2582.85 2016
2583.33 2011
2583.81 2132
2584.29 2075
2584.77 1847
2585.25 2128
2585.73 2009
2586.21 2145
2586.69 2115
2587.17 2201
2587.65 2165
2588.13 2036
2588.61 2144
2589.08 2178
2589.56 2131
2590.04 1949
2590.52 1900
2591.00 2114
2591.48 1948
2591.96 1985
2592.44 2163
2592.92 2140
2593.40 2061
2593.88 1999
2594.36 1835
2594.84 1842
2595.32 1965
2595.80 1954
2596.28 1958
2596.76 1961
2597.24 1972
2597.72 2097
2598.21 2045
2598.69 2145
2599.17 2045
2599.65 2113
2600.13 2112
2600.61 2154
2601.09 2130
2601.57 1965
2602.05 2054
2602.53 2210
2603.01 2040
2603.49 1881
2603.97 2174
2604.45 2185
2604.94 2233
2605.42 2115
2605.90 1973
2606.38 1947
2606.86 2182
2607.34 2063
2607.82 1982
2608.30 2048
2608.79 2068
2609.27 2108
2609.75 2092
2610.23 2069
2610.71 2157
2611.19 2034
2611.68 1944
2612.16 1901
2612.64 2152
2613.12 1861
2613.60 1849
2614.08 2011
2614.57 2154
2615.05 2000
2615.53 1936
2616.01 2118
2616.49 2148
2616.98 2024
2617.46 1950
2617.94 2108
2618.42 2098
2618.91 2274
2619.39 2194
2619.87 2282
2620.35 2215
2620.84 2190
2621.32 2077
2621.80 2118
2622.28 2046
2622.77 2060
2623.25 2144
2623.73 2128
2624.21 1974
2624.70 2027
2625.18 2026
2625.66 2047
2626.15 2018
2626.63 1887
2627.11 1849
2627.60 1871
2628.08 1969
2628.56 1990
2629.05 2059
2629.53 2036
2630.01 2237
2630.50 2226
2630.98 2142
2631.46 2230
2631.95 2453
2632.43 2424
2632.91 2495
2633.40 2493
2633.88 2318
2634.36 2006
2634.85 2137
2635.33 2177
2635.82 1988
2636.30 1872
2636.78 1819
2637.27 1909
2637.75 2010
2638.24 1956
2638.72 1986
2639.20 1810
2639.69 2040
2640.17 2016
2640.66 2160
2641.14 1939
2641.63 1830
2642.11 1927
2642.60 1892
2643.08 1820
2643.56 1814
2644.05 1995
2644.53 1910
2645.02 1974
2645.50 1969
2645.99 2035
2646.47 1941
2646.96 1923
2647.44 1893
2647.93 1966
2648.41 1911
2648.90 1962
2649.38 2018
2649.87 1923
2650.35 2022
2650.84 1891
2651.32 1966
2651.81 1928
2652.30 1863
2652.78 2028
2653.27 2295
2653.75 2154
2654.24 1959
2654.72 2060
2655.21 2087
2655.69 1950
2656.18 1819
2656.67 1865
2657.15 1925
2657.64 1674
2658.12 1846
2658.61 1892
2659.10 1909
2659.58 1990
2660.07 2187
2660.55 1934
2661.04 1925
2661.53 2123
2662.01 2005
2662.50 2039
2662.99 2200
2663.47 2252
2663.96 2088
2664.44 2039
2664.93 2042
2665.42 2159
2665.90 2196
2666.39 2016
2666.88 2058
2667.36 2057
2667.85 2154
2668.34 2102
2668.83 2020
2669.31 2006
2669.80 2152
2670.29 2166
2670.77 1980
2671.26 2135
2671.75 2108
2672.24 2135
2672.72 2267
2673.21 2278
2673.70 2141
2674.18 2160
2674.67 2144
2675.16 2344
2675.65 2236
2676.13 2324
2676.62 2275
2677.11 2453
2677.60 2360
2678.09 2297
2678.57 2303
2679.06 2196
2679.55 2251
2680.04 2164
2680.53 1911
2681.01 2028
2681.50 2106
2681.99 1864
2682.48 1888
2682.97 2003
2683.45 1866
2683.94 1873
2684.43 1876
2684.92 2068
2685.41 1920
2685.90 1852
2686.38 1789
2686.87 1810
2687.36 1998
2687.85 1838
2688.34 2001
2688.83 2005
2689.32 2006
2689.81 2208
2690.29 1982
2690.78 1924
2691.27 1895
2691.76 2092
2692.25 2153
2692.74 1991
2693.23 2156
2693.72 1940
2694.21 2081
2694.70 1965
2695.19 1971
2695.68 1941
2696.16 2043
2696.65 1914
2697.14 1905
2697.63 1973
2698.12 2027
2698.61 1819
2699.10 1976
2699.59 2037
2700.08 1928
2700.57 1999
2701.06 2007
2701.55 2085
2702.04 2003
2702.53 1928
2703.02 1860
2703.51 2012
2704.00 2070
2704.49 1922
2704.98 1975
2705.47 1863
2705.96 1865
2706.45 1810
2706.94 1858
2707.43 1888
2707.92 1823
2708.41 1896
2708.91 1813
2709.40 1863
2709.89 1995
2710.38 2137
2710.87 2166
2711.36 2187
2711.85 1987
2712.34 2057
2712.83 1988
2713.32 2068
2713.81 2047
2714.30 2086
2714.80 2110
2715.29 2075
2715.78 2100
2716.27 1984
2716.76 1919
2717.25 1771
2717.74 1878
2718.23 2021
2718.73 1945
2719.22 1909
2719.71 2115
2720.20 1929
2720.69 2074
2721.18 2289
2721.68 2238
2722.17 2150
2722.66 2106
2723.15 2280
2723.64 2200
2724.14 2314
2724.63 2555
2725.12 2314
2725.61 2311
2726.10 2238
2726.60 2083
2727.09 2093
2727.58 2051
2728.07 2161
2728.56 2136
2729.06 2045
2729.55 2231
2730.04 1940
2730.53 2124
2731.03 2048
2731.52 2248
2732.01 2401
2732.51 2195
2733.00 2238
2733.49 2264
2733.98 2065
2734.48 2048
2734.97 2102
2735.46 2030
2735.96 2091
2736.45 2117
2736.94 2133
2737.43 2184
2737.93 2270
2738.42 2226
2738.91 2335
2739.41 2627
2739.90 2529
2740.39 2377
2740.89 2250
2741.38 2307
2741.88 2316
2742.37 2147
2742.86 1992
2743.36 2056
2743.85 2402
2744.34 2315
2744.84 2063
2745.33 1989
2745.83 2151
2746.32 2155
2746.81 2139
2747.31 2071
2747.80 2142
2748.30 2180
2748.79 2068
2749.28 2143
2749.78 2131
2750.27 2140
2750.77 2179
2751.26 2005
2751.76 2086
2752.25 1937
2752.74 1817
2753.24 1740
2753.73 1779
2754.23 2021
2754.72 2003
2755.22 1950
2755.71 1999
2756.21 1734
2756.70 1927
2757.20 1890
2757.69 2087
2758.19 2208
2758.68 2076
2759.18 1956
2759.67 2018
2760.17 2126
2760.66 2002
2761.16 2148
2761.65 1919
2762.15 1814
2762.64 2112
2763.14 2117
2763.64 2100
2764.13 2045
2764.63 2145
2765.12 1927
2765.62 2014
2766.11 2197
2766.61 1948
2767.11 2007
2767.60 1935
2768.10 1899
2768.59 2072
2769.09 2065
2769.59 2041
2770.08 1858
2770.58 1915
2771.07 1875
2771.57 1845
2772.07 1746
2772.56 1872
2773.06 2046
2773.56 1909
2774.05 2054
2774.55 2318
2775.04 2140
2775.54 2176
2776.04 2219
2776.53 2454
2777.03 2312
2777.53 2481
2778.03 2642
2778.52 2411
2779.02 2257
2779.52 2261
2780.01 2191
2780.51 2395
2781.01 2262
2781.50 2063
2782.00 2138
2782.50 2213
2783.00 2072
2783.49 2141
2783.99 2043
2784.49 2168
2784.99 1958
2785.48 1912
2785.98 2023
2786.48 1995
2786.98 1978
2787.47 1893
2787.97 1962
2788.47 2111
2788.97 1852
2789.46 1890
2789.96 2005
2790.46 2009
2790.96 1973
2791.46 1919
2791.95 2189
2792.45 1984
2792.95 1948
2793.45 1875
2793.95 1820
2794.44 1851
2794.94 1903
2795.44 1922
2795.94 1997
2796.44 2011
2796.94 1839
2797.44 1959
2797.93 2158
2798.43 2021
2798.93 2017
2799.43 2123
2799.93 2001
2800.43 2038
2800.93 2086
2801.43 2077
2801.92 2029
2802.42 2082
2802.92 2051
2803.42 2259
2803.92 2303
2804.42 2223
2804.92 2179
2805.42 2185
2805.92 2435
2806.42 2420
2806.92 2390
2807.42 2367
2807.91 2244
2808.41 2386
2808.91 2408
2809.41 2179
2809.91 2244
2810.41 2189
2810.91 2030
2811.41 2252
2811.91 2262
2812.41 2096
2812.91 2128
2813.41 2167
2813.91 1982
2814.41 2040
2814.91 2147
2815.41 2080
2815.91 2063
2816.41 2081
2816.91 1981
2817.41 2027
2817.91 2118
2818.41 1956
2818.91 1848
2819.42 2089
2819.92 1923
2820.42 1830
2820.92 1674
2821.42 1766
2821.92 1888
2822.42 2091
2822.92 1797
2823.42 1882
2823.92 2028
2824.42 1913
2824.92 1808
2825.42 1819
2825.93 1911
2826.43 1990
2826.93 2017
2827.43 2114
2827.93 1962
2828.43 1949
2828.93 1774
2829.43 1736
2829.94 1889
2830.44 1946
2830.94 1797
2831.44 1831
2831.94 1883
2832.44 1857
2832.95 1799
2833.45 1842
2833.95 1829
2834.45 1620
2834.95 1650
2835.45 1584
2835.96 2001
2836.46 2177
2836.96 1878
2837.46 1817
2837.97 1871
2838.47 1994
2838.97 2031
2839.47 1897
2839.97 1989
2840.48 1884
2840.98 2023
2841.48 2060
2841.98 1991
2842.49 2016
2842.99 2061
2843.49 1952
2843.99 1880
2844.50 1880
2845.00 1867
2845.50 1953
2846.01 2112
2846.51 1877
2847.01 1885
2847.51 1840
2848.02 1977
2848.52 2030
2849.02 2086
2849.53 2149
2850.03 2099
2850.53 2100
2851.04 2120
2851.54 2160
2852.04 1984
2852.55 1822
2853.05 1866
2853.55 1796
2854.06 1886
2854.56 1806
2855.06 1838
2855.57 1734
2856.07 1659
2856.58 1849
2857.08 1760
2857.58 1799
2858.09 1806
2858.59 1920
2859.10 1951
2859.60 1875
2860.10 1766
2860.61 1763
2861.11 2001
2861.62 1870
2862.12 1994
2862.62 1873
2863.13 1857
2863.63 2077
2864.14 2018
2864.64 2128
2865.15 1974
2865.65 1740
2866.16 1614
2866.66 1823
2867.17 1997
2867.67 1966
2868.18 1903
2868.68 1873
2869.19 1976
2869.69 1980
2870.20 2036
2870.70 1956
2871.21 2168
2871.71 2048
2872.22 2078
2872.72 1894
2873.23 2141
2873.73 2018
2874.24 2031
2874.74 2012
2875.25 2008
2875.75 2151
2876.26 2444
2876.76 2013
2877.27 1965
2877.78 1969
2878.28 2101
2878.79 1971
2879.29 1907
2879.80 1808
2880.30 1864
2880.81 1918
2881.32 1946
2881.82 1858
2882.33 1791
2882.83 1852
2883.34 1931
2883.85 1944
2884.35 1853
2884.86 1671
2885.37 1851
2885.87 1802
2886.38 1930
2886.88 1837
2887.39 1888
2887.90 1895
2888.40 2007
2888.91 1859
2889.42 2051
2889.92 1954
2890.43 1819
2890.94 1975
2891.45 2290
2891.95 2214
2892.46 2047
2892.97 2240
2893.47 2198
2893.98 2194
2894.49 2457
2894.99 2504
2895.50 2880
2896.01 3221
2896.52 3020
2897.02 3166
2897.53 3065
2898.04 2775
2898.55 2837
2899.05 2584
2899.56 2331
2900.07 2373
2900.58 2186
2901.08 2230
2901.59 2017
2902.10 2003
2902.61 2103
2903.12 2076
2903.62 1889
2904.13 2017
2904.64 1985
2905.15 1976
2905.66 2015
2906.16 2064
2906.67 2120
2907.18 2037
2907.69 2020
2908.20 2124
2908.71 2190
2909.21 2085
2909.72 2159
2910.23 2165
2910.74 2178
2911.25 2017
2911.76 2150
2912.26 2109
2912.77 1965
2913.28 1834
2913.79 1983
2914.30 1975
2914.81 2097
2915.32 2130
2915.83 2026
2916.34 1987
2916.85 1949
2917.35 1921
2917.86 1831
2918.37 2002
2918.88 2053
2919.39 1887
2919.90 2217
2920.41 2010
2920.92 2021
2921.43 2044
2921.94 1886
2922.45 1870
2922.96 1778
2923.47 2006
2923.98 1904
2924.49 2033
2925.00 1920
2925.51 1990
2926.02 1991
2926.53 1957
2927.04 2016
2927.55 2046
2928.06 1944
2928.57 1868
2929.08 1905
2929.59 1877
2930.10 1979
2930.61 1919
2931.12 1941
2931.63 1939
2932.14 1867
2932.65 2029
2933.16 1952
2933.67 2016
2934.18 1987
2934.69 1887
2935.20 1952
2935.71 1871
2936.22 2090
2936.73 2170
2937.25 2050
2937.76 1822
2938.27 2134
2938.78 2080
2939.29 1991
2939.80 1973
2940.31 1944
2940.82 1996
2941.33 1974
2941.85 1927
2942.36 1923
2942.87 1997
2943.38 2052
2943.89 1896
2944.40 1781
2944.91 1935
2945.43 1897
2945.94 1786
2946.45 1809
2946.96 1826
2947.47 1967
2947.98 1987
2948.50 1833
2949.01 1880
2949.52 1842
2950.03 1664
2950.54 1713
2951.06 1969
2951.57 1870
2952.08 1851
2952.59 1828
2953.10 1725
2953.62 1712
2954.13 1486
2954.64 1728
2955.15 1707
2955.67 1726
2956.18 1887
2956.69 1797
2957.20 1755
2957.72 1819
2958.23 1762
2958.74 1762
2959.25 1774
2959.77 1666
2960.28 1697
2960.79 1916
2961.31 1798
2961.82 1780
2962.33 1994
2962.85 1883
2963.36 1809
2963.87 1955
2964.39 1825
2964.90 1940
2965.41 2013
2965.93 1805
2966.44 1832
2966.95 2014
2967.47 1915
2967.98 1801
2968.49 1767
2969.01 1800
2969.52 1788
2970.03 1924
2970.55 1807
2971.06 1871
2971.58 1878
2972.09 1812
2972.60 1639
2973.12 1762
2973.63 2075
2974.15 1880
2974.66 1900
2975.17 1852
2975.69 1785
2976.20 1785
2976.72 1845
2977.23 1981
2977.74 1986
2978.26 1832
2978.77 1867
2979.29 1891
2979.80 1970
2980.32 2161
2980.83 2010
2981.35 2219
2981.86 2262
2982.38 2173
2982.89 2259
2983.41 2323
2983.92 2194
2984.44 2277
2984.95 2106
2985.47 2218
2985.98 2092
2986.50 2145
2987.01 2285
2987.53 2388
2988.04 2178
2988.56 2074
2989.07 2274
2989.59 2244
2990.10 2301
2990.62 2387
2991.13 2323
2991.65 2365
2992.17 2555
2992.68 2420
2993.20 2483
2993.71 2485
2994.23 2643
2994.74 2450
2995.26 2330
2995.78 2281
2996.29 2367
2996.81 2328
2997.32 2373
2997.84 2671
2998.36 2770
2998.87 2672
2999.39 2655
2999.91 2567
3000.42 2602
3000.94 2943
3001.45 3077
3001.97 3492
3002.49 3674
3003.00 4060
3003.52 4326
3004.04 4531
3004.55 5600
3005.07 5753
3005.59 5933
3006.10 5850
3006.62 5357
3007.14 4961
3007.66 4636
3008.17 3964
3008.69 3732
3009.21 3414
3009.72 2870
3010.24 2626
3010.76 2483
3011.28 2542
3011.79 2508
3012.31 2525
3012.83 2386
3013.35 2153
3013.86 2042
3014.38 2238
3014.90 2308
3015.42 2161
3015.93 2235
3016.45 2264
3016.97 2341
3017.49 2344
3018.00 2189
3018.52 2315
3019.04 2268
3019.56 2248
3020.08 2196
3020.59 2380
3021.11 2378
3021.63 2443
3022.15 2435
3022.67 2283
3023.19 2399
3023.70 2471
3024.22 2528
3024.74 2408
3025.26 2501
3025.78 2387
3026.30 2032
3026.81 2145
3027.33 2184
3027.85 1997
3028.37 1836
3028.89 1953
3029.41 2154
3029.93 2116
3030.45 2219
3030.97 2121
3031.48 2202
3032.00 2146
3032.52 2087
3033.04 2262
3033.56 1985
3034.08 2312
3034.60 2146
3035.12 1922
3035.64 2030
3036.16 2108
3036.68 2179
3037.20 2343
3037.72 2038
3038.24 2000
3038.76 2112
3039.27 1947
3039.79 1929
3040.31 1902
3040.83 2055
3041.35 2198
3041.87 2111
3042.39 2118
3042.91 2166
3043.43 2222
3043.95 2199
3044.47 2082
3044.99 2023
3045.51 2023
3046.03 2247
3046.56 2106
3047.08 2122
3047.60 1987
3048.12 2007
3048.64 2014
3049.16 1876
3049.68 1870
3050.20 1923
3050.72 1921
3051.24 2053
3051.76 2154
3052.28 2013
3052.80 2122
3053.32 2099
3053.84 2004
3054.37 1997
3054.89 1824
3055.41 1926
3055.93 2019
3056.45 2062
3056.97 2021
3057.49 1935
3058.01 1987
3058.53 2063
3059.06 2168
3059.58 2077
3060.10 2174
3060.62 1855
3061.14 2060
3061.66 2086
3062.19 2256
3062.71 2298
3063.23 2152
3063.75 2056
3064.27 2218
3064.79 2078
3065.32 2268
3065.84 1940
3066.36 1966
3066.88 2099
3067.40 1986
3067.93 2112
3068.45 2164
3068.97 2086
3069.49 2090
3070.02 2061
3070.54 2282
3071.06 2401
3071.58 2117
3072.10 2019
3072.63 2211
3073.15 2105
3073.67 2354
3074.20 2415
3074.72 2171
3075.24 2170
3075.76 2136
3076.29 2268
3076.81 2303
3077.33 2321
3077.86 2407
3078.38 2478
3078.90 2657
3079.42 2488
3079.95 2575
3080.47 2691
3080.99 2725
3081.52 2719
3082.04 2882
3082.56 3099
3083.09 3017
3083.61 2883
3084.13 2960
3084.66 2611
3085.18 2710
3085.71 2595
3086.23 2558
3086.75 2707
3087.28 2606
3087.80 2580
3088.32 2444
3088.85 2591
3089.37 2537
3089.90 2463
3090.42 2581
3090.94 2654
3091.47 2741
3091.99 2701
3092.52 2713
3093.04 2521
3093.57 2579
3094.09 2604
3094.61 2987
3095.14 2687
3095.66 2656
3096.19 2977
3096.71 3064
3097.24 3025
3097.76 3118
3098.29 3044
3098.81 3311
3099.34 3430
3099.86 4045
3100.39 4874
3100.91 6017
3101.44 5997
3101.96 7902
3102.49 9638
3103.01 10931
3103.54 11719
3104.06 12437
3104.59 12812
3105.11 12550
3105.64 11079
3106.16 10001
3106.69 8372
3107.21 6779
3107.74 5635
3108.26 4784
3108.79 4248
3109.32 4050
3109.84 4075
3110.37 4591
3110.89 4241
3111.42 4048
3111.94 3917
3112.47 3984
3113.00 4081
3113.52 4063
3114.05 3770
3114.57 3707
3115.10 3355
3115.63 3134
3116.15 2864
3116.68 2815
3117.21 2910
3117.73 2784
3118.26 2886
3118.78 2535
3119.31 2505
3119.84 2739
3120.36 2947
3120.89 2850
3121.42 2823
3121.94 3132
3122.47 3081
3123.00 2949
3123.52 2846
3124.05 2832
3124.58 2905
3125.11 3136
3125.63 2707
3126.16 2564
3126.69 2568
3127.21 2668
3127.74 2436
3128.27 2332
3128.80 2376
3129.32 2559
3129.85 2281
3130.38 2242
3130.91 2337
3131.43 2517
3131.96 2583
3132.49 2453
3133.02 2494
3133.54 2306
3134.07 2266
3134.60 2393
3135.13 2224
3135.65 2425
3136.18 2118
3136.71 2238
3137.24 2205
3137.77 2208
3138.29 2188
3138.82 2061
3139.35 2107
3139.88 2161
3140.41 2347
3140.94 2171
3141.46 2209
3141.99 2238
3142.52 2228
3143.05 2275
3143.58 2127
3144.11 2142
3144.64 2244
3145.16 2415
3145.69 2075
3146.22 2062
3146.75 2127
3147.28 2244
3147.81 2284
3148.34 2164
3148.87 2316
3149.40 2310
3149.92 2238
3150.45 2116
3150.98 2113
3151.51 2367
3152.04 2250
3152.57 2164
3153.10 2078
3153.63 2254
3154.16 2100
3154.69 2152
3155.22 2317
3155.75 2297
3156.28 2196
3156.81 2369
3157.34 2334
3157.87 2327
3158.40 2458
3158.93 2543
3159.46 2421
3159.99 2303
3160.52 2161
3161.05 2370
3161.58 2336
3162.11 2271
3162.64 2408
3163.17 2351
3163.70 2357
3164.23 2127
3164.76 2013
3165.29 2114
3165.82 2171
3166.35 2020
3166.88 2116
3167.41 1985
3167.94 2174
3168.47 2014
3169.00 2123
3169.53 2230
3170.06 1919
3170.59 2123
3171.12 2323
3171.65 2318
3172.19 2245
3172.72 2230
3173.25 2488
3173.78 2522
3174.31 2733
3174.84 2618
3175.37 2591
3175.90 2558
3176.44 2480
3176.97 2466
3177.50 2386
3178.03 2245
3178.56 2342
3179.09 2113
3179.62 1972
3180.16 2210
3180.69 2055
3181.22 1980
3181.75 2021
3182.28 1971
3182.81 1925
3183.35 1951
3183.88 1974
3184.41 2061
3184.94 2065
3185.47 1965
3186.01 2020
3186.54 2137
3187.07 2001
3187.60 1909
3188.14 1878
3188.67 1982
3189.20 1924
3189.73 2047
3190.26 2077
3190.80 2056
3191.33 1994
3191.86 1902
3192.39 1800
3192.93 1795
3193.46 1908
3193.99 2004
3194.53 2174
3195.06 2035
3195.59 1865
3196.12 1890
3196.66 1709
3197.19 1775
3197.72 1985
3198.26 2020
3198.79 1941
3199.32 2036
3199.86 2065
3200.39 2079
3200.92 2175
3201.46 2226
3201.99 2016
3202.52 1997
3203.06 2056
3203.59 1913
3204.12 1994
3204.66 1896
3205.19 1872
3205.73 1926
3206.26 2097
3206.79 1887
3207.33 1810
3207.86 1843
3208.39 1985
3208.93 2102
3209.46 1991
3210.00 2066
3210.53 2091
3211.07 2133
3211.60 2376
3212.13 2230
3212.67 2200
3213.20 2495
3213.74 2252
3214.27 2436
3214.81 2186
3215.34 2073
3215.88 2102
3216.41 2092
3216.94 2185
3217.48 2107
3218.01 1916
3218.55 2153
3219.08 2123
3219.62 2190
3220.15 2081
3220.69 1894
3221.22 1921
3221.76 2240
3222.29 2261
3222.83 2191
3223.36 2047
3223.90 2376
3224.43 2278
3224.97 2432
3225.51 2458
3226.04 2453
3226.58 2535
3227.11 2543
3227.65 2235
3228.18 2141
3228.72 2309
3229.25 2272
3229.79 2401
3230.33 2214
3230.86 2176
3231.40 2139
3231.93 2034
3232.47 2085
3233.01 1974
3233.54 1976
3234.08 2096
3234.61 2283
3235.15 2161
3235.69 2491
3236.22 2673
3236.76 2384
3237.30 2506
3237.83 2532
3238.37 2445
3238.91 2472
3239.44 2534
3239.98 2530
3240.51 2462
3241.05 2513
3241.59 2618
3242.13 2468
3242.66 2393
3243.20 2653
3243.74 2548
3244.27 2420
3244.81 2718
3245.35 2757
3245.88 2753
3246.42 2655
3246.96 2695
3247.50 2709
3248.03 2667
3248.57 2804
3249.11 2736
3249.64 2713
3250.18 2807
3250.72 2920
3251.26 2884
3251.79 2674
3252.33 2858
3252.87 2773
3253.41 2898
3253.95 2895
3254.48 2960
3255.02 3016
3255.56 2986
3256.10 3100
3256.64 2978
3257.17 3000
3257.71 3213
3258.25 3435
3258.79 3649
3259.33 3714
3259.86 4098
3260.40 4709
3260.94 4836
3261.48 5226
3262.02 5689
3262.56 5843
3263.09 6154
3263.63 6498
3264.17 6910
3264.71 7433
3265.25 8345
3265.79 8413
3266.33 9204
3266.87 9921
3267.40 10659
3267.94 10963
3268.48 11064
3269.02 10454
3269.56 9302
3270.10 7950
3270.64 6999
3271.18 6090
3271.72 5273
3272.26 4487
3272.80 4402
3273.33 3936
3273.87 3592
3274.41 3649
3274.95 3889
3275.49 3897
3276.03 3811
3276.57 4062
3277.11 3989
3277.65 3829
3278.19 3868
3278.73 3815
3279.27 3805
3279.81 4020
3280.35 4096
3280.89 4474
3281.43 4264
3281.97 4409
3282.51 4335
3283.05 4162
3283.59 3814
3284.13 3584
3284.67 3879
3285.21 3784
3285.75 3996
3286.29 3837
3286.83 3942
3287.37 4164
3287.91 4030
3288.45 3961
3289.00 3596
3289.54 3392
3290.08 3379
3290.62 3462
3291.16 3494
3291.70 3314
3292.24 3690
3292.78 3606
3293.32 3629
3293.86 3816
3294.40 4226
3294.95 4485
3295.49 4626
3296.03 4974
3296.57 4997
3297.11 4880
3297.65 4562
3298.19 4695
3298.74 4331
3299.28 3988
3299.82 3726
3300.36 3279
3300.90 3335
3301.44 3097
3301.98 3103
3302.53 3021
3303.07 3013
3303.61 2666
3304.15 2778
3304.69 2655
3305.24 2803
3305.78 3164
3306.32 3046
3306.86 2614
3307.40 2533
3307.95 2777
3308.49 2789
3309.03 2810
3309.57 2750
3310.12 2653
3310.66 2568
3311.20 2781
3311.74 2927
3312.29 2716
3312.83 2522
3313.37 3010
3313.91 3088
3314.46 3275
3315.00 3183
3315.54 3065
3316.09 3175
3316.63 3243
3317.17 3349
3317.71 3331
3318.26 3076
3318.80 3097
3319.34 3022
3319.89 2763
3320.43 2594
3320.97 2572
3321.52 2669
3322.06 2847
3322.60 2580
3323.15 2504
3323.69 2454
3324.23 2442
3324.78 2667
3325.32 2713
3325.86 2700
3326.41 2624
3326.95 2446
3327.50 2559
3328.04 2448
3328.58 2278
3329.13 2248
3329.67 2368
3330.22 2283
3330.76 2157
3331.30 2391
3331.85 2482
3332.39 2817
3332.94 2948
3333.48 2982
3334.03 3466
3334.57 3643
3335.11 3681
3335.66 3906
3336.20 4068
3336.75 4047
3337.29 3980
3337.84 3927
3338.38 3721
3338.93 3841
3339.47 3274
3340.02 3038
3340.56 2788
3341.11 2745
3341.65 2728
3342.20 2638
3342.74 2529
3343.29 2468
3343.83 2255
3344.38 2242
3344.92 2315
3345.47 2510
3346.01 2388
3346.56 2269
3347.10 2148
3347.65 2329
3348.19 2600
3348.74 2502
3349.29 2209
3349.83 2456
3350.38 2653
3350.92 2689
3351.47 2556
3352.01 2694
3352.56 2757
3353.11 2596
3353.65 2459
3354.20 2267
3354.74 2225
3355.29 2510
3355.84 2548
3356.38 2264
3356.93 2245
3357.47 2195
3358.02 2138
3358.57 2196
3359.11 2204
3359.66 2320
3360.21 2143
3360.75 2254
3361.30 2379
3361.85 2383
3362.39 2097
3362.94 2271
3363.49 2235
3364.03 2273
3364.58 2167
3365.13 2171
3365.67 2133
3366.22 1962
3366.77 2079
3367.31 2064
3367.86 2165
3368.41 2127
3368.96 2257
3369.50 1997
3370.05 1930
3370.60 2179
3371.15 2208
3371.69 2154
3372.24 2170
3372.79 2284
3373.34 2115
3373.88 2242
3374.43 2236
3374.98 2214
3375.53 2017
3376.07 2162
3376.62 2253
3377.17 2218
3377.72 2043
3378.27 1906
3378.81 1827
3379.36 2046
3379.91 1952
3380.46 2013
3381.01 1919
3381.55 1973
3382.10 1992
3382.65 1970
3383.20 1847
3383.75 1877
3384.30 1936
3384.84 2054
3385.39 2107
3385.94 2021
3386.49 2041
3387.04 2080
3387.59 1961
3388.14 2104
3388.69 2264
3389.23 2014
3389.78 1998
3390.33 2183
3390.88 2169
3391.43 2018
3391.98 1940
3392.53 1814
3393.08 1798
3393.63 1823
3394.18 1808
3394.72 1860
3395.27 1708
3395.82 1693
3396.37 1576
3396.92 1893
3397.47 1821
3398.02 1823
3398.57 1705
3399.12 1777
3399.67 1829
3400.22 1924
3400.77 1956
3401.32 1944
3401.87 1871
3402.42 2052
3402.97 1831
3403.52 1774
3404.07 1886
3404.62 1904
3405.17 1895
3405.72 1772
3406.27 1822
3406.82 1698
3407.37 1901
3407.92 1969
3408.47 1846
3409.02 1941
3409.57 1970
3410.12 1946
3410.67 2006
3411.22 1997
3411.78 2099
3412.33 2003
3412.88 1986
3413.43 1974
3413.98 1992
3414.53 1909
3415.08 1874
3415.63 1870
3416.18 1865
3416.73 1835
3417.28 1852
3417.84 1867
3418.39 2173
3418.94 2069
3419.49 2117
3420.04 2243
3420.59 2127
3421.14 1861
3421.69 1897
3422.25 2051
3422.80 2134
3423.35 2243
3423.90 2136
3424.45 2399
3425.00 2338
3425.56 2329
3426.11 2420
3426.66 2375
3427.21 2262
3427.76 2128
3428.32 2170
3428.87 2199
3429.42 1895
3429.97 1961
3430.52 2024
3431.08 1891
3431.63 2072
3432.18 2067
3432.73 1954
3433.29 2214
3433.84 2063
3434.39 1965
3434.94 2097
3435.50 2016
3436.05 1957
3436.60 1803
3437.15 1811
3437.71 1855
3438.26 1801
3438.81 1913
3439.37 1919
3439.92 1911
3440.47 2042
3441.02 2033
3441.58 2046
3442.13 2018
3442.68 2164
3443.24 2238
3443.79 2285
3444.34 2252
3444.90 2433
3445.45 2156
3446.00 2015
3446.56 1917
3447.11 1965
3447.66 1906
3448.22 2092
3448.77 2010
3449.33 2200
3449.88 2041
3450.43 1930
3450.99 1958
3451.54 1861
3452.09 1944
3452.65 2093
3453.20 2072
3453.76 1837
3454.31 1877
3454.86 1962
3455.42 1857
3455.97 1770
3456.53 1945
3457.08 1996
3457.64 2138
3458.19 2047
3458.75 1927
3459.30 2084
3459.85 1875
3460.41 2053
3460.96 1937
3461.52 1846
3462.07 1962
3462.63 2051
3463.18 2018
3463.74 1999
3464.29 2033
3464.85 2021
3465.40 2005
3465.96 2056
3466.51 1992
3467.07 1996
3467.62 2008
3468.18 2110
3468.73 2255
3469.29 2105
3469.84 2236
3470.40 2170
3470.95 2192
3471.51 2266
3472.07 2290
3472.62 2555
3473.18 2294
3473.73 2362
3474.29 2384
3474.84 2300
3475.40 2164
3475.96 2120
3476.51 2434
3477.07 2443
3477.62 2355
3478.18 2657
3478.74 2446
3479.29 2510
3479.85 2651
3480.40 2716
3480.96 2670
3481.52 2643
3482.07 2713
3482.63 2739
3483.19 2910
3483.74 2801
3484.30 2745
3484.86 2868
3485.41 2786
3485.97 2699
3486.53 2889
3487.08 2857
3487.64 3081
3488.20 3302
3488.75 3483
3489.31 4076
3489.87 5015
3490.42 5477
3490.98 6427
3491.54 7568
3492.09 8173
3492.65 8682
3493.21 9057
3493.77 9309
3494.32 8600
3494.88 7966
3495.44 7993
3496.00 6880
3496.55 6759
3497.11 6722
3497.67 7131
3498.23 7575
3498.78 8360
3499.34 9168
3499.90 9524
3500.46 9308
3501.01 8994
3501.57 8910
3502.13 8094
3502.69 6883
3503.25 6261
3503.80 5546
3504.36 5056
3504.92 4965
3505.48 4853
3506.04 4841
3506.60 4735
3507.15 4691
3507.71 4327
3508.27 4347
3508.83 4096
3509.39 3962
3509.95 4071
3510.50 3696
3511.06 3701
3511.62 3429
3512.18 3494
3512.74 3495
3513.30 3221
3513.86 3451
3514.42 2882
3514.98 2836
3515.53 2970
3516.09 2744
3516.65 2903
3517.21 2754
3517.77 2909
3518.33 2709
3518.89 2817
3519.45 2863
3520.01 2887
3520.57 2788
3521.13 2816
3521.69 2810
3522.25 2551
3522.81 2501
3523.36 2764
3523.92 2590
3524.48 2321
3525.04 2359
3525.60 2605
3526.16 2395
3526.72 2409
3527.28 2241
3527.84 2232
3528.40 2336
3528.96 2315
3529.52 2346
3530.08 2385
3530.64 2414
3531.20 2357
3531.76 2347
3532.32 2304
3532.89 2412
3533.45 2166
3534.01 2343
3534.57 2253
3535.13 2192
3535.69 2326
3536.25 2253
3536.81 2364
3537.37 2407
3537.93 2464
3538.49 2423
3539.05 2517
3539.61 2314
3540.17 2297
3540.74 2354
3541.30 2058
3541.86 2283
3542.42 2241
3542.98 2108
3543.54 2322
3544.10 2115
3544.66 2306
3545.22 2600
3545.79 2279
3546.35 2172
3546.91 2234
3547.47 2127
3548.03 2049
3548.59 1931
3549.16 2018
3549.72 2056
3550.28 2106
3550.84 1992
3551.40 2123
3551.96 1951
3552.53 1788
3553.09 1845
3553.65 1947
3554.21 1754
3554.77 1883
3555.34 2023
3555.90 2040
3556.46 2106
3557.02 1901
3557.59 2035
3558.15 1978
3558.71 1932
3559.27 1792
3559.84 1764
3560.40 1842
3560.96 1836
3561.52 1951
3562.09 1912
3562.65 1896
3563.21 1826
3563.77 1755
3564.34 1882
3564.90 1854
3565.46 1988
3566.03 1905
3566.59 1974
3567.15 2006
3567.72 1934
3568.28 1832
3568.84 1730
3569.41 1850
3569.97 1849
3570.53 1733
3571.10 1844
3571.66 1671
3572.22 1767
3572.79 1921
3573.35 1933
3573.91 1968
3574.48 1860
3575.04 1913
3575.60 1937
3576.17 1838
3576.73 1938
3577.30 2027
3577.86 1951
3578.42 1937
3578.99 2163
3579.55 1828
3580.12 1990
3580.68 2127
3581.24 2066
3581.81 1908
3582.37 1918
3582.94 2083
3583.50 1888
3584.07 1903
3584.63 2033
3585.20 1872
3585.76 1920
3586.32 1916
3586.89 1872
3587.45 1951
3588.02 2051
3588.58 1769
3589.15 1685
3589.71 1768
3590.28 1656
3590.84 1631
3591.41 1784
3591.97 1857
3592.54 1751
3593.10 1720
3593.67 1865
3594.23 1772
3594.80 1749
3595.36 1665
3595.93 1783
3596.50 1798
3597.06 1841
3597.63 1907
3598.19 1788
3598.76 1915
3599.32 1674
3599.89 1585
3600.45 1750
3601.02 1779
3601.59 1860
3602.15 1830
3602.72 1648
3603.28 1703
3603.85 1758
3604.42 1603
3604.98 1582
3605.55 1823
3606.11 1827
3606.68 1652
3607.25 1583
3607.81 1563
3608.38 1543
3608.95 1733
3609.51 1840
3610.08 1700
3610.65 1561
3611.21 1659
3611.78 1634
3612.35 1652
3612.91 1719
3613.48 1526
3614.05 1635
3614.61 1638
3615.18 1603
3615.75 1669
3616.31 1682
3616.88 1793
3617.45 1840
3618.01 1908
3618.58 1988
3619.15 1712
3619.72 1854
3620.28 1951
3620.85 2030
3621.42 1894
3621.99 1824
3622.55 1826
3623.12 1719
3623.69 1581
3624.26 1641
3624.82 1808
3625.39 1611
3625.96 1618
3626.53 1673
3627.09 1672
3627.66 1544
3628.23 1699
3628.80 1713
3629.37 1761
3629.93 1682
3630.50 1916
3631.07 1746
3631.64 1740
3632.21 1726
3632.77 1824
3633.34 1671
3633.91 1702
3634.48 1783
3635.05 1822
3635.62 1725
3636.19 1536
3636.75 1691
3637.32 1716
3637.89 1839
3638.46 1540
3639.03 1692
3639.60 1785
3640.17 1741
3640.73 1763
3641.30 1806
3641.87 1838
3642.44 1856
3643.01 1967
3643.58 1918
3644.15 1809
3644.72 1904
3645.29 1946
3645.86 1795
3646.43 1921
3647.00 1915
3647.57 1707
3648.13 1691
3648.70 1835
3649.27 1823
3649.84 1892
3650.41 1921
3650.98 2009
3651.55 1994
3652.12 2032
3652.69 2317
3653.26 2232
3653.83 2397
3654.40 2286
3654.97 2429
3655.54 2252
3656.11 1953
3656.68 2045
3657.25 2195
3657.82 2128
3658.39 2001
3658.96 1962
3659.53 1807
3660.10 2126
3660.67 1993
3661.24 1943
3661.82 1961
3662.39 2066
3662.96 2162
3663.53 2339
3664.10 2257
3664.67 2359
3665.24 2676
3665.81 2870
3666.38 3169
3666.95 3322
3667.52 3029
3668.09 2855
3668.67 2900
3669.24 2629
3669.81 2477
3670.38 2304
3670.95 2136
3671.52 2066
3672.09 2076
3672.66 2073
3673.24 1977
3673.81 1915
3674.38 1913
3674.95 2030
3675.52 1851
3676.09 1856
3676.66 1879
3677.24 1954
3677.81 2161
3678.38 2077
3678.95 2006
3679.52 1968
3680.10 1994
3680.67 2057
3681.24 1980
3681.81 1878
3682.38 1674
3682.96 1632
3683.53 1733
3684.10 1783
3684.67 1612
3685.25 1608
3685.82 1628
3686.39 1653
3686.96 1753
3687.54 1840
3688.11 1650
3688.68 1790
3689.25 1893
3689.83 1800
3690.40 1970
3690.97 2080
3691.54 2066
3692.12 1967
3692.69 1969
3693.26 2110
3693.84 1914
3694.41 1841
3694.98 1725
3695.56 1731
3696.13 1621
3696.70 1578
3697.28 1623
3697.85 1747
3698.42 1619
3699.00 1838
3699.57 1684
3700.14 1770
3700.72 1811
3701.29 1522
3701.86 1678
3702.44 1696
3703.01 1805
3703.58 1968
3704.16 1876
3704.73 1676
3705.31 1623
3705.88 1614
3706.45 1630
3707.03 1812
3707.60 1821
3708.18 1805
3708.75 1623
3709.33 1727
3709.90 1775
3710.47 1930
3711.05 1915
3711.62 1739
3712.20 1627
3712.77 1739
3713.35 1755
3713.92 1734
3714.50 1842
3715.07 1790
3715.64 1632
3716.22 1704
3716.79 1830
3717.37 1677
3717.94 1701
3718.52 1661
3719.09 1521
3719.67 1600
3720.24 1542
3720.82 1590
3721.39 1584
3721.97 1602
3722.54 1480
3723.12 1599
3723.70 1684
3724.27 1675
3724.85 1668
3725.42 1654
3726.00 1760
3726.57 1543
3727.15 1614
3727.72 1521
3728.30 1562
3728.88 1474
3729.45 1509
3730.03 1698
3730.60 1838
3731.18 1595
3731.75 1619
3732.33 1888
3732.91 1622
3733.48 1749
3734.06 1808
3734.64 1602
3735.21 1572
3735.79 1606
3736.36 1556
3736.94 1425
3737.52 1649
3738.09 1682
3738.67 1669
3739.25 1634
3739.82 1545
3740.40 1516
3740.98 1520
3741.55 1621
3742.13 1680
3742.71 1407
3743.28 1499
3743.86 1586
3744.44 1522
3745.01 1665
3745.59 1536
3746.17 1636
3746.75 1431
3747.32 1457
3747.90 1498
3748.48 1626
3749.05 1493
3749.63 1410
3750.21 1463
3750.79 1475
3751.36 1431
3751.94 1453
3752.52 1472
3753.10 1448
3753.67 1523
3754.25 1438
3754.83 1440
3755.41 1619
3755.99 1574
3756.56 1614
3757.14 1705
3757.72 1725
3758.30 1734
3758.88 1596
3759.45 1544
3760.03 1612
3760.61 1474
3761.19 1522
3761.77 1557
3762.35 1736
3762.92 1672
3763.50 1495
3764.08 1517
3764.66 1675
3765.24 1545
3765.82 1611
3766.39 1532
3766.97 1552
3767.55 1671
3768.13 1682
3768.71 1628
3769.29 1758
3769.87 1683
3770.45 1562
3771.03 1684
3771.60 1803
3772.18 1712
3772.76 1491
3773.34 1606
3773.92 1800
3774.50 1628
3775.08 1521
3775.66 1662
3776.24 1752
3776.82 1706
3777.40 1619
3777.98 1705
3778.56 1637
3779.14 1607
3779.72 1582
3780.30 1691
3780.88 1623
3781.46 1766
3782.04 1655
3782.61 1805
3783.19 1782
3783.77 1750
3784.35 1765
3784.93 1733
3785.52 1617
3786.10 1591
3786.68 1500
3787.26 1586
3787.84 1641
3788.42 1667
3789.00 1486
3789.58 1633
3790.16 1739
3790.74 1589
3791.32 1842
3791.90 1853
3792.48 1665
3793.06 1709
3793.64 1760
3794.22 1653
3794.80 1705
3795.38 1956
3795.96 1831
3796.55 1630
3797.13 1810
3797.71 2001
3798.29 1965
3798.87 1950
3799.45 2173
3800.03 2206
3800.61 2166
3801.19 2255
3801.78 2354
3802.36 2366
3802.94 2437
3803.52 2469
3804.10 2582
3804.68 2445
3805.27 2285
3805.85 2153
3806.43 2073
3807.01 1959
3807.59 2124
3808.17 2403
3808.76 2214
3809.34 2249
3809.92 2189
3810.50 2461
3811.08 2287
3811.67 2266
3812.25 2123
3812.83 2321
3813.41 2633
3814.00 2916
3814.58 3041
3815.16 3115
3815.74 3247
3816.32 3276
3816.91 3347
3817.49 2823
3818.07 2482
3818.66 2614
3819.24 2450
3819.82 2389
3820.40 2199
3820.99 1924
3821.57 2067
3822.15 2017
3822.73 2028
3823.32 2077
3823.90 2008
3824.48 1987
3825.07 1957
3825.65 1952
3826.23 1851
3826.82 2026
3827.40 1963
3827.98 1754
3828.57 1731
3829.15 2018
3829.73 1843
3830.32 1805
3830.90 1836
3831.48 1771
3832.07 1731
3832.65 1636
3833.24 1636
3833.82 1742
3834.40 1729
3834.99 1890
3835.57 1727
3836.16 1593
3836.74 1684
3837.32 1848
3837.91 1605
3838.49 1532
3839.08 1624
3839.66 1510
3840.24 1652
3840.83 1682
3841.41 1481
3842.00 1426
3842.58 1384
3843.17 1511
3843.75 1531
3844.34 1524
3844.92 1577
3845.51 1438
3846.09 1394
3846.67 1498
3847.26 1551
3847.84 1545
3848.43 1540
3849.01 1484
3849.60 1459
3850.18 1469
3850.77 1556
3851.35 1449
3851.94 1436
3852.53 1518
3853.11 1463
3853.70 1430
3854.28 1589
3854.87 1604
3855.45 1749
3856.04 1618
3856.62 1701
3857.21 1763
3857.79 1606
3858.38 1638
3858.97 1373
3859.55 1398
3860.14 1449
3860.72 1580
3861.31 1459
3861.90 1474
3862.48 1712
3863.07 1701
3863.65 1583
3864.24 1577
3864.83 1470
3865.41 1529
3866.00 1562
3866.58 1552
3867.17 1493
3867.76 1422
3868.34 1526
3868.93 1584
3869.52 1547
3870.10 1490
3870.69 1536
3871.28 1544
3871.86 1843
3872.45 1777
3873.04 1525
3873.62 1635
3874.21 1702
3874.80 1708
3875.38 1572
3875.97 1505
3876.56 1573
3877.15 1553
3877.73 1410
3878.32 1395
3878.91 1429
3879.49 1587
3880.08 1421
3880.67 1459
3881.26 1314
3881.84 1495
3882.43 1673
3883.02 1576
3883.61 1430
3884.19 1670
3884.78 1594
3885.37 1434
3885.96 1373
3886.55 1595
3887.13 1583
3887.72 1529
3888.31 1516
3888.90 1533
3889.49 1509
3890.07 1510
3890.66 1615
3891.25 1462
3891.84 1567
3892.43 1489
3893.01 1543
3893.60 1619
3894.19 1649
3894.78 1747
3895.37 1705
3895.96 1564
3896.55 1431
3897.13 1339
3897.72 1439
3898.31 1666
3898.90 1487
3899.49 1483
3900.08 1429
3900.67 1660
3901.26 1636
3901.84 1459
3902.43 1454
3903.02 1615
3903.61 1556
3904.20 1537
3904.79 1431
3905.38 1617
3905.97 1568
3906.56 1695
3907.15 1805
3907.74 1667
3908.33 1661
3908.92 1715
3909.50 1808
3910.09 1715
3910.68 1562
3911.27 1401
3911.86 1560
3912.45 1519
3913.04 1514
3913.63 1676
3914.22 1500
3914.81 1489
3915.40 1631
3915.99 1637
3916.58 1601
3917.17 1555
3917.76 1665
3918.35 1533
3918.94 1639
3919.53 1709
3920.12 1567
3920.72 1489
3921.31 1509
3921.90 1478
3922.49 1497
3923.08 1429
3923.67 1534
3924.26 1543
3924.85 1430
3925.44 1551
3926.03 1437
3926.62 1387
3927.21 1474
3927.80 1554
3928.39 1522
3928.99 1422
3929.58 1574
3930.17 1444
3930.76 1463
3931.35 1581
3931.94 1477
3932.53 1451
3933.12 1477
3933.72 1486
3934.31 1413
3934.90 1409
3935.49 1464
3936.08 1494
3936.67 1485
3937.26 1479
3937.86 1509
3938.45 1640
3939.04 1623
3939.63 1508
3940.22 1678
3940.82 1702
3941.41 1339
3942.00 1530
3942.59 1558
3943.18 1632
3943.78 1593
3944.37 1552
3944.96 1691
3945.55 1699
3946.14 1665
3946.74 1608
3947.33 1563
3947.92 1625
3948.51 1481
3949.11 1489
3949.70 1513
3950.29 1601
3950.88 1709
3951.48 1614
3952.07 1722
3952.66 1585
3953.26 1483
3953.85 1455
3954.44 1558
3955.03 1580
3955.63 1435
3956.22 1473
3956.81 1667
3957.41 1560
3958.00 1481
3958.59 1442
3959.19 1574
3959.78 1567
3960.37 1609
3960.97 1507
3961.56 1631
3962.15 1520
3962.75 1620
3963.34 1613
3963.93 1554
3964.53 1525
3965.12 1408
3965.72 1579
3966.31 1633
3966.90 1678
3967.50 1687
3968.09 1630
3968.69 1731
3969.28 1812
3969.87 1747
3970.47 1835
3971.06 1732
3971.66 1739
3972.25 1789
3972.85 1661
3973.44 1542
3974.03 1604
3974.63 1681
3975.22 1776
3975.82 1841
3976.41 2163
3977.01 2399
3977.60 2310
3978.20 2242
3978.79 2174
3979.39 2093
3979.98 2028
3980.58 1938
3981.17 1848
3981.77 1871
3982.36 1963
3982.96 1986
3983.55 2051
3984.15 2014
3984.74 1973
3985.34 2028
3985.93 1880
3986.53 1825
3987.12 1839
3987.72 1803
3988.31 1794
3988.91 1736
3989.50 1533
3990.10 1441
3990.70 1734
3991.29 1810
3991.89 1690
3992.48 1831
3993.08 1836
3993.67 1616
3994.27 1809
3994.87 1854
3995.46 1736
3996.06 1824
3996.65 1770
3997.25 1962
3997.85 1846
3998.44 1764
3999.04 1800
3999.64 1828
4000.23 1733
4000.83 1674
4001.43 1679
4002.02 1653
4002.62 1577
4003.21 1708
4003.81 1791
4004.41 1745
4005.00 1666
4005.60 1708
4006.20 1830
4006.80 1730
4007.39 1773
4007.99 1589
4008.59 1494
4009.18 1702
4009.78 1599
4010.38 1568
4010.97 1672
4011.57 1626
4012.17 1556
4012.77 1564
4013.36 1747
4013.96 1688
4014.56 1652
4015.16 1737
4015.75 1667
4016.35 1693
4016.95 1703
4017.55 1722
4018.14 1596
4018.74 1709
4019.34 1938
4019.94 1663
4020.54 1701
4021.13 1653
4021.73 1836
4022.33 1645
4022.93 1798
4023.53 1867
4024.12 1737
4024.72 1874
4025.32 2016
4025.92 2010
4026.52 1948
4027.12 2222
4027.71 2500
4028.31 2466
4028.91 2573
4029.51 2650
4030.11 2813
4030.71 2743
4031.31 2480
4031.90 2450
4032.50 2364
4033.10 2254
4033.70 2219
4034.30 2086
4034.90 1886
4035.50 1659
4036.10 1710
4036.70 1563
4037.29 1629
4037.89 1679
4038.49 1660
4039.09 1724
4039.69 1636
4040.29 1453
4040.89 1479
4041.49 1517
4042.09 1610
4042.69 1526
4043.29 1502
4043.89 1488
4044.49 1503
4045.09 1350
4045.69 1473
4046.29 1425
4046.89 1442
4047.49 1497
4048.09 1481
4048.69 1547
4049.29 1532
4049.89 1429
4050.49 1574
4051.09 1402
4051.69 1464
4052.29 1393
4052.89 1481
4053.49 1430
4054.09 1422
4054.69 1487
4055.29 1360
4055.89 1460
4056.49 1425
4057.09 1510
4057.69 1537
4058.29 1546
4058.89 1556
4059.49 1459
4060.09 1558
4060.70 1405
4061.30 1595
4061.90 1782
4062.50 1744
4063.10 1593
4063.70 1452
4064.30 1773
4064.90 1721
4065.50 1762
4066.11 1759
4066.71 1705
4067.31 1710
4067.91 1826
4068.51 1848
4069.11 1766
4069.71 1663
4070.32 1541
4070.92 1526
4071.52 1536
4072.12 1561
4072.72 1351
4073.32 1475
4073.93 1464
4074.53 1482
4075.13 1598
4075.73 1732
4076.33 1765
4076.94 1619
4077.54 1613
4078.14 1636
4078.74 1824
4079.34 1688
4079.95 1581
4080.55 1656
4081.15 1721
4081.75 1489
4082.36 1429
4082.96 1506
4083.56 1457
4084.16 1503
4084.77 1450
4085.37 1402
4085.97 1382
4086.58 1340
4087.18 1320
4087.78 1394
4088.38 1421
4088.99 1443
4089.59 1361
4090.19 1432
4090.80 1355
4091.40 1502
4092.00 1383
4092.61 1417
4093.21 1373
4093.81 1403
4094.42 1426
4095.02 1458
4095.62 1428
4096.23 1466
4096.83 1424
4097.43 1447
4098.04 1411
4098.64 1423
4099.24 1365
4099.85 1354
4100.45 1323
4101.06 1450
4101.66 1333
4102.26 1326
4102.87 1476
4103.47 1263
4104.08 1410
4104.68 1472
4105.28 1517
4105.89 1538
4106.49 1557
4107.10 1321
4107.70 1256
4108.31 1442
4108.91 1575
4109.51 1606
4110.12 1380
4110.72 1477
4111.33 1472
4111.93 1454
4112.54 1448
4113.14 1490
4113.75 1393
4114.35 1372
4114.96 1345
4115.56 1353
4116.17 1295
4116.77 1249
4117.38 1295
4117.98 1439
4118.59 1379
4119.19 1391
4119.80 1336
4120.40 1347
4121.01 1442
4121.61 1432
4122.22 1370
4122.82 1400
4123.43 1558
4124.04 1510
4124.64 1436
4125.25 1334
4125.85 1275
4126.46 1306
4127.06 1425
4127.67 1394
4128.28 1374
4128.88 1335
4129.49 1346
4130.09 1247
4130.70 1283
4131.31 1387
4131.91 1354
4132.52 1341
4133.12 1393
4133.73 1343
4134.34 1480
4134.94 1559
4135.55 1370
4136.16 1559
4136.76 1556
4137.37 1351
4137.98 1373
4138.58 1442
4139.19 1623
4139.80 1668
4140.40 1472
4141.01 1694
4141.62 1643
4142.22 1689
4142.83 1786
4143.44 1734
4144.04 1679
4144.65 1620
4145.26 1457
4145.86 1555
4146.47 1427
4147.08 1226
4147.69 1398
4148.29 1389
4148.90 1342
4149.51 1405
4150.12 1400
4150.72 1349
4151.33 1347
4151.94 1126
4152.55 1236
4153.15 1405
4153.76 1232
4154.37 1345
4154.98 1360
4155.59 1175
4156.19 1343
4156.80 1245
4157.41 1184
4158.02 1304
4158.63 1309
4159.23 1293
4159.84 1379
4160.45 1279
4161.06 1315
4161.67 1334
4162.28 1381
4162.88 1459
4163.49 1465
4164.10 1378
4164.71 1415
4165.32 1500
4165.93 1550
4166.53 1452
4167.14 1618
4167.75 1660
4168.36 1490
4168.97 1566
4169.58 1567
4170.19 1515
4170.80 1499
4171.41 1335
4172.01 1468
4172.62 1368
4173.23 1337
4173.84 1338
4174.45 1350
4175.06 1388
4175.67 1270
4176.28 1285
4176.89 1230
4177.50 1342
4178.11 1399
4178.72 1390
4179.33 1317
4179.94 1196
4180.55 1301
4181.16 1404
4181.77 1271
4182.38 1426
4182.99 1423
4183.60 1474
4184.21 1536
4184.82 1432
4185.43 1413
4186.04 1542
4186.65 1541
4187.26 1457
4187.87 1348
4188.48 1359
4189.09 1304
4189.70 1282
4190.31 1348
4190.92 1442
4191.53 1374
4192.14 1367
4192.75 1542
4193.36 1526
4193.97 1517
4194.58 1552
4195.19 1389
4195.80 1318
4196.41 1412
4197.03 1383
4197.64 1391
4198.25 1356
4198.86 1479
4199.47 1465
4200.08 1259
4200.69 1324
4201.30 1197
4201.91 1197
4202.53 1194
4203.14 1267
4203.75 1175
4204.36 1277
4204.97 1263
4205.58 1353
4206.19 1438
4206.81 1238
4207.42 1338
4208.03 1365
4208.64 1240
4209.25 1347
4209.86 1296
4210.48 1256
4211.09 1332
4211.70 1290
4212.31 1274
4212.92 1272
4213.54 1419
4214.15 1454
4214.76 1444
4215.37 1321
4215.99 1547
4216.60 1507
4217.21 1443
4217.82 1448
4218.43 1363
4219.05 1269
4219.66 1249
4220.27 1339
4220.89 1460
4221.50 1566
4222.11 1492
4222.72 1562
4223.34 1383
4223.95 1406
4224.56 1376
4225.17 1402
4225.79 1409
4226.40 1427
4227.01 1591
4227.63 1695
4228.24 1734
4228.85 1858
4229.47 1796
4230.08 1715
4230.69 1960
4231.31 1999
4231.92 1815
4232.53 1748
4233.15 1736
4233.76 1770
4234.37 1787
4234.99 1762
4235.60 1724
4236.22 1876
4236.83 1960
4237.44 2008
4238.06 1916
4238.67 1838
4239.28 1685
4239.90 1562
4240.51 1560
4241.13 1582
4241.74 1711
4242.36 1594
4242.97 1562
4243.58 1538
4244.20 1431
4244.81 1644
4245.43 1609
4246.04 1645
4246.66 1548
4247.27 1510
4247.89 1676
4248.50 1487
4249.11 1598
4249.73 1492
4250.34 1402
4250.96 1494
4251.57 1525
4252.19 1461
4252.80 1480
4253.42 1346
4254.03 1382
4254.65 1431
4255.26 1418
4255.88 1466
4256.49 1360
4257.11 1282
4257.72 1369
4258.34 1415
4258.96 1335
4259.57 1425
4260.19 1507
4260.80 1345
4261.42 1376
4262.03 1489
4262.65 1471
4263.26 1440
4263.88 1591
4264.50 1667
4265.11 1427
4265.73 1482
4266.34 1496
4266.96 1629
4267.58 1565
4268.19 1622
4268.81 1416
4269.42 1386
4270.04 1394
4270.66 1459
4271.27 1585
4271.89 1575
4272.51 1424
4273.12 1452
4273.74 1543
4274.36 1539
4274.97 1669
4275.59 1628
4276.20 1619
4276.82 1965
4277.44 2105
4278.06 2134
4278.67 1974
4279.29 1993
4279.91 2033
4280.52 1785
4281.14 1643
4281.76 1584
4282.37 1410
4282.99 1573
4283.61 1544
4284.23 1544
4284.84 1373
4285.46 1480
4286.08 1364
4286.69 1370
4287.31 1347
4287.93 1323
4288.55 1346
4289.16 1365
4289.78 1322
4290.40 1383
4291.02 1454
4291.64 1508
4292.25 1468
4292.87 1353
4293.49 1438
4294.11 1469
4294.73 1389
4295.34 1453
4295.96 1379
4296.58 1302
4297.20 1440
4297.82 1453
4298.43 1398
4299.05 1447
4299.67 1556
4300.29 1507
4300.91 1456
4301.53 1333
4302.14 1292
4302.76 1297
4303.38 1412
4304.00 1444
4304.62 1353
4305.24 1356
4305.86 1413
4306.48 1409
4307.09 1329
4307.71 1368
4308.33 1436
4308.95 1390
4309.57 1390
4310.19 1455
4310.81 1353
4311.43 1378
4312.05 1310
4312.67 1296
4313.29 1250
4313.90 1345
4314.52 1272
4315.14 1416
4315.76 1571
4316.38 1586
4317.00 1441
4317.62 1317
4318.24 1470
4318.86 1384
4319.48 1313
4320.10 1489
4320.72 1459
4321.34 1422
4321.96 1506
4322.58 1521
4323.20 1483
4323.82 1496
4324.44 1688
4325.06 1664
4325.68 1536
4326.30 1568
4326.92 1556
4327.54 1687
4328.16 1785
4328.78 1563
4329.40 1504
4330.02 1666
4330.64 1675
4331.27 1636
4331.89 1621
4332.51 1628
4333.13 1615
4333.75 1674
4334.37 1673
4334.99 1681
4335.61 1636
4336.23 1795
4336.85 1798
4337.47 1920
4338.09 1893
4338.72 1833
4339.34 1867
4339.96 1930
4340.58 2054
4341.20 2257
4341.82 2118
4342.44 2526
4343.07 2461
4343.69 2866
4344.31 3456
4344.93 4422
4345.55 4744
4346.17 5132
4346.79 5527
4347.42 5746
4348.04 5882
4348.66 6013
4349.28 5598
4349.90 4722
4350.53 4000
4351.15 3582
4351.77 2934
4352.39 2689
4353.01 2380
4353.64 2029
4354.26 2037
4354.88 1907
4355.50 1972
4356.13 1965
4356.75 2046
4357.37 2155
4357.99 2025
4358.62 1950
4359.24 2078
4359.86 1999
4360.48 2251
4361.11 2369
4361.73 2166
4362.35 1955
4362.98 1978
4363.60 1903
4364.22 2035
4364.84 2015
4365.47 2098
4366.09 1934
4366.71 2039
4367.34 1905
4367.96 1925
4368.58 1885
4369.21 1775
4369.83 1804
4370.45 1643
4371.08 1531
4371.70 1630
4372.32 1674
4372.95 1646
4373.57 1603
4374.20 1532
4374.82 1473
4375.44 1582
4376.07 1590
4376.69 1689
4377.31 1842
4377.94 1686
4378.56 1602
4379.19 1678
4379.81 1611
4380.43 1793
4381.06 1932
4381.68 1862
4382.31 1705
4382.93 1812
4383.56 1753
4384.18 1707
4384.80 1696
4385.43 1654
4386.05 1641
4386.68 1626
4387.30 1739
4387.93 1516
4388.55 1483
4389.18 1466
4389.80 1493
4390.43 1492
4391.05 1400
4391.68 1432
4392.30 1452
4392.93 1535
4393.55 1445
4394.18 1464
4394.80 1567
4395.43 1447
4396.05 1573
4396.68 1468
4397.30 1462
4397.93 1532
4398.55 1430
4399.18 1449
4399.80 1462
4400.43 1385
4401.06 1590
4401.68 1505
4402.31 1472
4402.93 1451
4403.56 1648
4404.18 1530
4404.81 1484
4405.44 1524
4406.06 1501
4406.69 1463
4407.31 1511
4407.94 1512
4408.57 1452
4409.19 1369
4409.82 1598
4410.45 1638
4411.07 1568
4411.70 1582
4412.32 1602
4412.95 1593
4413.58 1658
4414.20 1586
4414.83 1632
4415.46 1503
4416.08 1586
4416.71 1592
4417.34 1466
4417.96 1487
4418.59 1464
4419.22 1287
4419.84 1308
4420.47 1302
4421.10 1415
4421.73 1536
4422.35 1350
4422.98 1368
4423.61 1246
4424.23 1177
4424.86 1363
4425.49 1312
4426.12 1299
4426.74 1222
4427.37 1253
4428.00 1380
4428.63 1454
4429.25 1382
4429.88 1257
4430.51 1399
4431.14 1434
4431.77 1294
4432.39 1386
4433.02 1446
4433.65 1425
4434.28 1307
4434.90 1296
4435.53 1288
4436.16 1394
4436.79 1404
4437.42 1385
4438.05 1448
4438.67 1396
4439.30 1366
4439.93 1421
4440.56 1449
4441.19 1419
4441.82 1413
4442.44 1444
4443.07 1427
4443.70 1526
4444.33 1313
4444.96 1514
4445.59 1475
4446.22 1432
4446.85 1380
4447.47 1285
4448.10 1559
4448.73 1623
4449.36 1469
4449.99 1493
4450.62 1555
4451.25 1508
4451.88 1539
4452.51 1416
4453.14 1554
4453.77 1600
4454.40 1586
4455.02 1609
4455.65 1643
4456.28 1703
4456.91 1766
4457.54 1606
4458.17 1451
4458.80 1441
4459.43 1441
4460.06 1351
4460.69 1491
4461.32 1488
4461.95 1448
4462.58 1503
4463.21 1284
4463.84 1228
4464.47 1139
4465.10 1223
4465.73 1367
4466.36 1375
4466.99 1283
4467.62 1187
4468.25 1425
4468.88 1417
4469.51 1252
4470.14 1371
4470.78 1388
4471.41 1325
4472.04 1367
4472.67 1375
4473.30 1432
4473.93 1300
4474.56 1212
4475.19 1239
4475.82 1410
4476.45 1299
4477.08 1384
4477.71 1367
4478.35 1308
4478.98 1398
4479.61 1347
4480.24 1419
4480.87 1471
4481.50 1294
4482.13 1323
4482.76 1347
4483.40 1322
4484.03 1224
4484.66 1263
4485.29 1329
4485.92 1342
4486.55 1312
4487.19 1392
4487.82 1239
4488.45 1192
4489.08 1337
4489.71 1443
4490.34 1394
4490.98 1302
4491.61 1377
4492.24 1331
4492.87 1408
4493.50 1292
4494.14 1306
4494.77 1412
4495.40 1370
4496.03 1519
4496.67 1526
4497.30 1415
4497.93 1388
4498.56 1465
4499.20 1648
4499.83 1942
4500.46 1818
4501.09 1928
4501.73 2007
4502.36 1842
4502.99 1913
4503.63 2048
4504.26 1879
4504.89 1864
4505.52 1828
4506.16 1797
4506.79 1706
4507.42 1719
4508.06 1469
4508.69 1530
4509.32 1530
4509.96 1644
4510.59 1763
4511.22 1550
4511.86 1465
4512.49 1526
4513.12 1376
4513.76 1412
4514.39 1480
4515.02 1512
4515.66 1537
4516.29 1407
4516.93 1468
4517.56 1367
4518.19 1302
4518.83 1245
4519.46 1264
4520.10 1302
4520.73 1269
4521.36 1377
4522.00 1387
4522.63 1278
4523.27 1255
4523.90 1308
4524.54 1396
4525.17 1292
4525.80 1289
4526.44 1346
4527.07 1439
4527.71 1415
4528.34 1315
4528.98 1295
4529.61 1371
4530.25 1546
4530.88 1612
4531.52 1477
4532.15 1399
4532.79 1277
4533.42 1380
4534.06 1283
4534.69 1293
4535.33 1335
4535.96 1243
4536.60 1308
4537.23 1396
4537.87 1351
4538.50 1499
4539.14 1432
4539.77 1336
4540.41 1260
4541.04 1368
4541.68 1219
4542.31 1342
4542.95 1372
4543.59 1429
4544.22 1387
4544.86 1251
4545.49 1379
4546.13 1330
4546.77 1227
4547.40 1212
4548.04 1422
4548.67 1330
4549.31 1183
4549.95 1332
4550.58 1288
4551.22 1349
4551.85 1284
4552.49 1266
4553.13 1175
4553.76 1333
4554.40 1333
4555.04 1342
4555.67 1215
4556.31 1198
4556.95 1155
4557.58 1159
4558.22 1275
4558.86 1324
4559.49 1355
4560.13 1288
4560.77 1245
4561.40 1258
4562.04 1314
4562.68 1371
4563.31 1389
4563.95 1288
4564.59 1205
4565.23 1266
4565.86 1289
4566.50 1275
4567.14 1243
4567.77 1242
4568.41 1158
4569.05 1266
4569.69 1311
4570.32 1263
4570.96 1280
4571.60 1343
4572.24 1300
4572.88 1291
4573.51 1366
4574.15 1373
4574.79 1374
4575.43 1324
4576.06 1280
4576.70 1355
4577.34 1274
4577.98 1357
4578.62 1305
4579.26 1464
4579.89 1401
4580.53 1244
4581.17 1167
4581.81 1356
4582.45 1380
4583.09 1366
4583.72 1470
4584.36 1502
4585.00 1446
4585.64 1441
4586.28 1479
4586.92 1492
4587.56 1493
4588.19 1663
4588.83 1732
4589.47 1824
4590.11 1994
4590.75 2244
4591.39 2221
4592.03 2268
4592.67 2298
4593.31 2283
4593.95 2321
4594.58 2006
4595.22 1889
4595.86 1742
4596.50 1921
4597.14 1560
4597.78 1609
4598.42 1572
4599.06 1588
4599.70 1482
4600.34 1779
4600.98 1651
4601.62 1717
4602.26 1762
4602.90 1800
4603.54 1844
4604.18 1775
4604.82 1625
4605.46 1675
4606.10 1625
4606.74 1697
4607.38 1604
4608.02 1585
4608.66 1704
4609.30 1622
4609.94 1627
4610.58 1517
4611.22 1389
4611.86 1534
4612.50 1600
4613.14 1542
4613.78 1733
4614.42 1831
4615.06 1934
4615.70 1864
4616.35 1685
4616.99 1711
4617.63 1916
4618.27 1846
4618.91 1710
4619.55 1566
4620.19 1548
4620.83 1537
4621.47 1488
4622.11 1534
4622.76 1502
4623.40 1390
4624.04 1439
4624.68 1348
4625.32 1411
4625.96 1578
4626.60 1491
4627.25 1411
4627.89 1429
4628.53 1246
4629.17 1257
4629.81 1334
4630.45 1390
4631.10 1417
4631.74 1399
4632.38 1505
4633.02 1529
4633.66 1620
4634.30 1480
4634.95 1592
4635.59 1703
4636.23 1659
4636.87 1541
4637.52 1532
4638.16 1539
4638.80 1549
4639.44 1483
4640.08 1415
4640.73 1368
4641.37 1375
4642.01 1456
4642.66 1501
4643.30 1515
4643.94 1468
4644.58 1462
4645.23 1429
4645.87 1614
4646.51 1625
4647.15 1577
4647.80 1502
4648.44 1388
4649.08 1376
4649.73 1322
4650.37 1451
4651.01 1574
4651.66 1527
4652.30 1387
4652.94 1410
4653.59 1368
4654.23 1427
4654.87 1328
4655.52 1332
4656.16 1325
4656.80 1368
4657.45 1349
4658.09 1477
4658.73 1452
4659.38 1506
4660.02 1364
4660.67 1282
4661.31 1369
4661.95 1395
4662.60 1344
4663.24 1258
4663.89 1378
4664.53 1294
4665.17 1329
4665.82 1365
4666.46 1174
4667.11 1282
4667.75 1234
4668.40 1286
4669.04 1287
4669.68 1352
4670.33 1383
4670.97 1398
4671.62 1366
4672.26 1422
4672.91 1448
4673.55 1496
4674.20 1589
4674.84 1773
4675.49 1716
4676.13 1567
4676.78 1690
4677.42 1634
4678.07 1471
4678.71 1438
4679.36 1456
4680.00 1381
4680.65 1167
4681.29 1423
4681.94 1480
4682.58 1541
4683.23 1516
4683.87 1422
4684.52 1525
4685.16 1472
4685.81 1438
4686.46 1370
4687.10 1551
4687.75 1534
4688.39 1509
4689.04 1445
4689.68 1498
4690.33 1421
4690.98 1438
4691.62 1389
4692.27 1401
4692.91 1334
4693.56 1438
4694.21 1727
4694.85 1746
4695.50 1671
4696.15 1743
4696.79 1617
4697.44 1925
4698.08 2022
4698.73 2170
4699.38 2247
4700.02 2226
4700.67 2269
4701.32 2249
4701.96 2259
4702.61 1954
4703.26 1903
4703.90 1752
4704.55 1696
4705.20 1723
4705.84 1562
4706.49 1725
4707.14 1676
4707.79 1553
4708.43 1728
4709.08 1707
4709.73 1627
4710.37 1600
4711.02 1505
4711.67 1451
4712.32 1690
4712.96 1520
4713.61 1485
4714.26 1413
4714.91 1499
4715.55 1457
4716.20 1662
4716.85 1521
4717.50 1464
4718.15 1557
4718.79 1648
4719.44 1555
4720.09 1412
4720.74 1579
4721.39 1496
4722.03 1432
4722.68 1334
4723.33 1360
4723.98 1408
4724.63 1339
4725.27 1482
4725.92 1342
4726.57 1274
4727.22 1458
4727.87 1400
4728.52 1357
4729.16 1367
4729.81 1334
4730.46 1230
4731.11 1366
4731.76 1415
4732.41 1459
4733.06 1329
4733.71 1329
4734.36 1316
4735.00 1368
4735.65 1210
4736.30 1233
4736.95 1257
4737.60 1358
4738.25 1349
4738.90 1295
4739.55 1328
4740.20 1456
4740.85 1285
4741.50 1342
4742.15 1353
4742.80 1319
4743.44 1260
4744.09 1164
4744.74 1310
4745.39 1390
4746.04 1423
4746.69 1473
4747.34 1555
4747.99 1455
4748.64 1428
4749.29 1467
4749.94 1405
4750.59 1463
4751.24 1589
4751.89 1615
4752.54 1665
4753.19 1697
4753.84 1635
4754.49 1630
4755.14 1544
4755.79 1522
4756.44 1456
4757.10 1408
4757.75 1311
4758.40 1328
4759.05 1284
4759.70 1327
4760.35 1259
4761.00 1281
4761.65 1291
4762.30 1230
4762.95 1436
4763.60 1316
4764.25 1303
4764.90 1291
4765.56 1239
4766.21 1338
4766.86 1361
4767.51 1212
4768.16 1191
4768.81 1260
4769.46 1143
4770.11 1183
4770.77 1170
4771.42 1304
4772.07 1231
4772.72 1199
4773.37 1248
4774.02 1343
4774.67 1210
4775.33 1333
4775.98 1230
4776.63 1288
4777.28 1300
4777.93 1310
4778.59 1186
4779.24 1349
4779.89 1273
4780.54 1249
4781.19 1194
4781.85 1097
4782.50 1328
4783.15 1235
4783.80 1238
4784.46 1219
4785.11 1183
4785.76 1231
4786.41 1275
4787.07 1292
4787.72 1314
4788.37 1282
4789.02 1166
4789.68 1216
4790.33 1199
4790.98 1270
4791.63 1207
4792.29 1261
4792.94 1326
4793.59 1373
4794.25 1335
4794.90 1267
4795.55 1317
4796.21 1259
4796.86 1169
4797.51 1254
4798.17 1373
4798.82 1306
4799.47 1237
4800.13 1283
4800.78 1246
4801.43 1225
4802.09 1332
4802.74 1269
4803.39 1309
4804.05 1190
4804.70 1373
4805.35 1245
4806.01 1310
4806.66 1253
4807.32 1308
4807.97 1178
4808.62 1153
4809.28 1188
4809.93 1178
4810.59 1269
4811.24 1311
4811.89 1316
4812.55 1335
4813.20 1216
4813.86 1304
4814.51 1387
4815.17 1449
4815.82 1387
4816.48 1404
4817.13 1242
4817.78 1321
4818.44 1512
4819.09 1463
4819.75 1351
4820.40 1387
4821.06 1459
4821.71 1473
4822.37 1362
4823.02 1299
4823.68 1400
4824.33 1444
4824.99 1420
4825.64 1481
4826.30 1352
4826.95 1437
4827.61 1531
4828.26 1519
4828.92 1334
4829.58 1398
4830.23 1520
4830.89 1595
4831.54 1551
4832.20 1772
4832.85 1579
4833.51 1638
4834.16 1615
4834.82 1610
4835.48 1594
4836.13 1566
4836.79 1530
4837.44 1498
4838.10 1649
4838.76 1678
4839.41 1645
4840.07 1721
4840.72 1697
4841.38 1793
4842.04 1724
4842.69 1545
4843.35 1664
4844.01 1687
4844.66 1558
4845.32 1713
4845.98 1760
4846.63 1718
4847.29 1665
4847.95 1718
4848.60 1665
4849.26 1781
4849.92 1630
4850.57 1773
4851.23 1670
4851.89 1793
4852.54 1792
4853.20 1877
4853.86 1878
4854.51 1848
4855.17 1946
4855.83 2078
4856.49 2123
4857.14 2288
4857.80 2227
4858.46 2307
4859.12 2368
4859.77 2397
4860.43 2296
4861.09 2138
4861.75 2078
4862.40 2258
4863.06 2018
4863.72 1971
4864.38 2085
4865.03 1991
4865.69 2178
4866.35 2111
4867.01 2007
4867.67 2215
4868.32 2257
4868.98 2383
4869.64 2187
4870.30 2039
4870.96 2219
4871.62 2120
4872.27 2398
4872.93 2414
4873.59 2411
4874.25 2345
4874.91 2429
4875.57 2093
4876.22 1995
4876.88 2022
4877.54 2128
4878.20 2161
4878.86 2300
4879.52 2064
4880.18 2022
4880.84 2010
4881.49 1918
4882.15 2081
4882.81 1758
4883.47 1967
4884.13 1972
4884.79 1886
4885.45 1688
4886.11 1796
4886.77 1895
4887.43 1938
4888.09 1880
4888.75 1905
4889.41 1901
4890.07 1970
4890.72 1812
4891.38 1925
4892.04 2124
4892.70 2228
4893.36 2125
4894.02 2146
4894.68 2220
4895.34 2231
4896.00 1971
4896.66 1986
4897.32 2124
4897.98 2081
4898.64 2067
4899.30 2016
4899.96 2158
4900.62 2328
4901.28 2219
4901.94 2088
4902.60 2112
4903.27 2032
4903.93 1898
4904.59 1769
4905.25 1797
4905.91 1734
4906.57 1767
4907.23 1940
4907.89 1848
4908.55 1820
4909.21 1830
4909.87 1972
4910.53 1920
4911.19 1647
4911.85 1748
4912.52 1928
4913.18 1767
4913.84 1712
4914.50 1674
4915.16 1682
4915.82 1654
4916.48 1648
4917.14 1692
4917.81 1619
4918.47 1776
4919.13 1595
4919.79 1560
4920.45 1558
4921.11 1566
4921.77 1590
4922.44 1614
4923.10 1683
4923.76 1452
4924.42 1501
4925.08 1511
4925.75 1527
4926.41 1573
4927.07 1553
4927.73 1496
4928.39 1465
4929.06 1387
4929.72 1390
4930.38 1397
4931.04 1319
4931.71 1403
4932.37 1381
4933.03 1363
4933.69 1362
4934.36 1459
4935.02 1365
4935.68 1379
4936.34 1554
4937.01 1498
4937.67 1460
4938.33 1422
4938.99 1452
4939.66 1566
4940.32 1497
4940.98 1400
4941.65 1272
4942.31 1330
4942.97 1305
4943.63 1364
4944.30 1511
4944.96 1253
4945.62 1298
4946.29 1281
4946.95 1344
4947.61 1385
4948.28 1362
4948.94 1324
4949.61 1274
4950.27 1341
4950.93 1341
4951.60 1363
4952.26 1285
4952.92 1398
4953.59 1464
4954.25 1421
4954.92 1384
4955.58 1322
4956.24 1305
4956.91 1372
4957.57 1329
4958.24 1295
4958.90 1391
4959.56 1353
4960.23 1458
4960.89 1440
4961.56 1344
4962.22 1486
4962.89 1543
4963.55 1790
4964.21 1634
4964.88 1462
4965.54 1480
4966.21 1729
4966.87 1649
4967.54 1482
4968.20 1495
4968.87 1427
4969.53 1336
4970.20 1443
4970.86 1403
4971.53 1428
4972.19 1361
4972.86 1467
4973.52 1339
4974.19 1366
4974.85 1348
4975.52 1477
4976.18 1484
4976.85 1363
4977.51 1415
4978.18 1412
4978.85 1369
4979.51 1376
4980.18 1489
4980.84 1532
4981.51 1350
4982.17 1377
4982.84 1475
4983.50 1495
4984.17 1438
4984.84 1269
4985.50 1253
4986.17 1323
4986.83 1407
4987.50 1278
4988.17 1216
4988.83 1350
4989.50 1355
4990.17 1255
4990.83 1323
4991.50 1256
4992.16 1284
4992.83 1271
4993.50 1287
4994.16 1375
4994.83 1273
4995.50 1364
4996.16 1346
4996.83 1354
4997.50 1247
4998.16 1249
4998.83 1270
4999.50 1223
5000.16 1188
5000.83 1138
5001.50 1202
5002.17 1163
5002.83 1123
5003.50 1186
5004.17 1257
5004.83 1129
5005.50 1073
5006.17 1149
5006.84 1104
5007.50 1240
5008.17 1152
5008.84 1160
5009.51 1264
5010.17 1153
5010.84 1159
5011.51 1244
5012.18 1267
5012.84 1080
5013.51 1113
5014.18 1106
5014.85 1161
5015.52 1067
5016.18 1142
5016.85 1168
5017.52 1051
5018.19 1079
5018.86 1220
5019.52 1244
5020.19 1158
5020.86 1216
5021.53 1291
5022.20 1301
5022.87 1331
5023.54 1216
5024.20 1313
5024.87 1463
5025.54 1282
5026.21 1346
5026.88 1330
5027.55 1229
5028.22 1325
5028.88 1327
5029.55 1371
5030.22 1378
5030.89 1256
5031.56 1171
5032.23 1286
5032.90 1299
5033.57 1226
5034.24 1265
5034.91 1295
5035.58 1339
5036.25 1244
5036.91 1134
5037.58 1099
5038.25 1234
5038.92 1198
5039.59 1258
5040.26 1104
5040.93 1128
5041.60 1226
5042.27 1229
5042.94 1106
5043.61 1152
5044.28 1213
5044.95 1311
5045.62 1308
5046.29 1306
5046.96 1253
5047.63 1193
5048.30 1185
5048.97 1227
5049.64 1175
5050.31 1238
5050.98 1216
5051.65 1169
5052.32 1081
5052.99 1140
5053.66 1062
5054.33 1091
5055.00 1178
5055.68 1080
5056.35 1066
5057.02 1131
5057.69 1095
5058.36 1092
5059.03 1066
5059.70 1059
5060.37 1099
5061.04 1218
5061.71 1137
5062.38 1048
5063.06 1155
5063.73 1166
5064.40 1216
5065.07 1172
5065.74 1114
5066.41 1181
5067.08 1080
5067.75 1143
5068.43 1137
5069.10 1180
5069.77 1240
5070.44 1220
5071.11 1090
5071.78 1082
5072.46 1221
5073.13 1171
5073.80 1128
5074.47 1343
5075.14 1267
5075.81 1194
5076.49 1355
5077.16 1360
5077.83 1356
5078.50 1440
5079.18 1662
5079.85 1649
5080.52 1633
5081.19 1634
5081.86 1650
5082.54 1697
5083.21 1536
5083.88 1541
5084.55 1520
5085.23 1592
5085.90 1510
5086.57 1451
5087.25 1386
5087.92 1442
5088.59 1511
5089.26 1525
5089.94 1576
5090.61 1581
5091.28 1679
5091.96 1680
5092.63 1625
5093.30 1600
5093.97 1590
5094.65 1683
5095.32 1780
5095.99 1672
5096.67 1618
5097.34 1637
5098.01 1519
5098.69 1495
5099.36 1386
5100.04 1287
5100.71 1303
5101.38 1403
5102.06 1412
5102.73 1259
5103.40 1277
5104.08 1396
5104.75 1302
5105.43 1368
5106.10 1359
5106.77 1282
5107.45 1321
5108.12 1276
5108.80 1283
5109.47 1237
5110.14 1324
5110.82 1332
5111.49 1304
5112.17 1207
5112.84 1269
5113.52 1263
5114.19 1186
5114.87 1221
5115.54 1376
5116.21 1337
5116.89 1252
5117.56 1238
5118.24 1402
5118.91 1475
5119.59 1430
5120.26 1406
5120.94 1379
5121.61 1394
5122.29 1333
5122.96 1247
5123.64 1237
5124.31 1240
5124.99 1261
5125.66 1309
5126.34 1185
5127.01 1277
5127.69 1291
5128.37 1250
5129.04 1301
5129.72 1284
5130.39 1310
5131.07 1429
5131.74 1314
5132.42 1281
5133.09 1269
5133.77 1203
5134.45 1384
5135.12 1316
5135.80 1287
5136.47 1245
5137.15 1224
5137.83 1264
5138.50 1320
5139.18 1272
5139.85 1295
5140.53 1301
5141.21 1227
5141.88 1280
5142.56 1252
5143.24 1207
5143.91 1216
5144.59 1300
5145.27 1279
5145.94 1200
5146.62 1138
5147.30 1155
5147.97 1107
5148.65 1110
5149.33 1059
5150.00 1136
5150.68 1154
5151.36 1127
5152.03 1167
5152.71 1128
5153.39 1037
5154.07 1062
5154.74 1104
5155.42 1028
5156.10 1090
5156.77 1305
5157.45 1166
5158.13 1026
5158.81 1139
5159.48 1076
5160.16 1009
5160.84 1036
5161.52 1037
5162.19 1073
5162.87 1040
5163.55 1083
5164.23 1073
5164.91 986
5165.58 1027
5166.26 1113
5166.94 1106
5167.62 1157
5168.30 1086
5168.97 1117
5169.65 1193
5170.33 1149
5171.01 1142
5171.69 1119
5172.37 1058
5173.04 1004
5173.72 969
5174.40 1004
5175.08 1099
5175.76 1083
5176.44 1190
5177.11 1156
5177.79 1032
5178.47 1029
5179.15 1067
5179.83 1298
5180.51 1183
5181.19 1051
5181.87 1222
5182.55 1202
5183.22 1112
5183.90 1115
5184.58 1099
5185.26 1142
5185.94 1105
5186.62 1081
5187.30 1054
5187.98 999
5188.66 1076
5189.34 1037
5190.02 1022
5190.70 1039
5191.38 1050
5192.06 1106
5192.74 1101
5193.42 1038
5194.10 1114
5194.78 1007
5195.46 992
5196.14 1003
5196.82 1027
5197.50 1060
5198.18 1080
5198.86 1124
5199.54 1045
5200.22 1036
5200.90 989
5201.58 931
5202.26 1060
5202.94 1100
5203.62 1088
5204.30 976
5204.98 1130
5205.66 1128
5206.34 1158
5207.02 1200
5207.70 1290
5208.38 1185
5209.06 1255
5209.74 1344
5210.42 1416
5211.10 1271
5211.79 1289
5212.47 1237
5213.15 1148
5213.83 1235
5214.51 1161
5215.19 1192
5215.87 1200
5216.55 1241
5217.23 1093
5217.92 1069
5218.60 1262
5219.28 1019
5219.96 1198
5220.64 1194
5221.32 1309
5222.00 1193
5222.69 1271
5223.37 1247
5224.05 1286
5224.73 1187
5225.41 1247
5226.10 1333
5226.78 1162
5227.46 1188
5228.14 1343
5228.82 1162
5229.51 1060
5230.19 1195
5230.87 1193
5231.55 1009
5232.23 1182
5232.92 1129
5233.60 1130
5234.28 1122
5234.96 1215
5235.65 1120
5236.33 1150
5237.01 1283
5237.69 1336
5238.38 1181
5239.06 1249
5239.74 1291
5240.42 1440
5241.11 1301
5241.79 1240
5242.47 1230
5243.16 1325
5243.84 1321
5244.52 1228
5245.21 1059
5245.89 1149
5246.57 1231
5247.26 1248
5247.94 1220
5248.62 1262
5249.31 1292
5249.99 1344
5250.67 1535
5251.36 1545
5252.04 1456
5252.72 1520
5253.41 1585
5254.09 1484
5254.77 1398
5255.46 1390
5256.14 1473
5256.83 1365
5257.51 1288
5258.19 1365
5258.88 1355
5259.56 1346
5260.25 1323
5260.93 1367
5261.61 1519
5262.30 1407
5262.98 1395
5263.67 1361
5264.35 1191
5265.04 1272
5265.72 1268
5266.40 1257
5267.09 1232
5267.77 1204
5268.46 1245
5269.14 1302
5269.83 1202
5270.51 1152
5271.20 1199
5271.88 1072
5272.57 1115
5273.25 1189
5273.94 1248
5274.62 1155
5275.31 1220
5275.99 1214
5276.68 1183
5277.36 1079
5278.05 1213
5278.73 1211
5279.42 1158
5280.10 1186
5280.79 1179
5281.47 1284
5282.16 1283
5282.85 1159
5283.53 1148
5284.22 1270
5284.90 1302
5285.59 1194
5286.27 1293
5286.96 1267
5287.65 1087
5288.33 1092
5289.02 1253
5289.70 1286
5290.39 1222
5291.08 1283
5291.76 1209
5292.45 1148
5293.13 1219
5293.82 1339
5294.51 1440
5295.19 1278
5295.88 1191
5296.57 1276
5297.25 1162
5297.94 1317
5298.63 1274
5299.31 1286
5300.00 1209
5300.69 1273
5301.37 1349
5302.06 1366
5302.75 1305
5303.43 1365
5304.12 1386
5304.81 1253
5305.49 1262
5306.18 1184
5306.87 1218
5307.56 1264
5308.24 1102
5308.93 1145
5309.62 1298
5310.30 1355
5310.99 1226
5311.68 1315
5312.37 1208
5313.05 1293
5313.74 1245
5314.43 1349
5315.12 1336
5315.81 1271
5316.49 1159
5317.18 1220
5317.87 1299
5318.56 1326
5319.24 1374
5319.93 1480
5320.62 1445
5321.31 1474
5322.00 1443
5322.68 1433
5323.37 1428
5324.06 1425
5324.75 1295
5325.44 1236
5326.13 1267
5326.81 1031
5327.50 1084
5328.19 1101
5328.88 1249
5329.57 1208
5330.26 1189
5330.95 1230
5331.63 1145
5332.32 1173
5333.01 1036
5333.70 1161
5334.39 1104
5335.08 1125
5335.77 1109
5336.46 1204
5337.15 1267
5337.84 1218
5338.52 1264
5339.21 1240
5339.90 1163
5340.59 1161
5341.28 1068
5341.97 1182
5342.66 1255
5343.35 1185
5344.04 1234
5344.73 1213
5345.42 1136
5346.11 1079
5346.80 1163
5347.49 1214
5348.18 1111
5348.87 1085
5349.56 1130
5350.25 1105
5350.94 1158
5351.63 1157
5352.32 1136
5353.01 1164
5353.70 1061
5354.39 1122
5355.08 1056
5355.77 1166
5356.46 1037
5357.15 1050
5357.84 1161
5358.53 1043
5359.22 957
5359.91 1067
5360.60 1133
5361.29 1177
5361.98 1061
5362.67 1258
5363.36 1275
5364.06 1324
5364.75 1317
5365.44 1213
5366.13 1085
5366.82 1074
5367.51 1058
5368.20 1107
5368.89 1155
5369.58 1098
5370.27 1073
5370.97 1008
5371.66 952
5372.35 1170
5373.04 1174
5373.73 1069
5374.42 1049
5375.11 1011
5375.81 1045
5376.50 1055
5377.19 909
5377.88 1023
5378.57 1054
5379.26 1083
5379.96 1087
5380.65 1037
5381.34 1134
5382.03 1063
5382.72 933
5383.42 993
5384.11 924
5384.80 1020
5385.49 998
5386.19 1086
5386.88 1062
5387.57 945
5388.26 1006
5388.96 1122
5389.65 1139
5390.34 1135
5391.03 1208
5391.73 1164
5392.42 1196
5393.11 1116
5393.80 984
5394.50 1054
5395.19 990
5395.88 1067
5396.57 1105
5397.27 943
5397.96 969
5398.65 938
5399.35 889
5400.04 958
5400.73 1012
5401.43 995
5402.12 1039
5402.81 955
5403.51 1049
5404.20 1079
5404.89 1013
5405.59 1007
5406.28 1076
5406.97 1058
5407.67 992
5408.36 1056
5409.06 1017
5409.75 1064
5410.44 1086
5411.14 936
5411.83 960
5412.52 970
5413.22 960
5413.91 1065
5414.61 961
5415.30 1031
5415.99 970
5416.69 957
5417.38 900
5418.08 945
5418.77 979
5419.47 934
5420.16 1048
5420.86 1018
5421.55 1091
5422.24 1024
5422.94 954
5423.63 939
5424.33 948
5425.02 1047
5425.72 1129
5426.41 1075
5427.11 1140
5427.80 1088
5428.50 1155
5429.19 963
5429.89 1013
5430.58 1070
5431.28 1072
5431.97 1103
5432.67 1109
5433.36 1106
5434.06 1214
5434.75 1206
5435.45 1213
5436.15 1153
5436.84 1172
5437.54 1237
5438.23 1297
5438.93 1253
5439.62 1308
5440.32 1222
5441.01 1250
5441.71 1335
5442.41 1192
5443.10 1127
5443.80 1313
5444.49 1224
5445.19 1266
5445.89 1262
5446.58 1279
5447.28 1263
5447.98 1247
5448.67 1206
5449.37 1328
5450.06 1298
5450.76 1306
5451.46 1331
5452.15 1374
5452.85 1303
5453.55 1194
5454.24 1198
5454.94 1160
5455.64 1240
5456.33 1271
5457.03 1231
5457.73 1198
5458.42 1272
5459.12 1223
5459.82 1199
5460.51 1304
5461.21 1356
5461.91 1352
5462.61 1326
5463.30 1321
5464.00 1337
5464.70 1375
5465.40 1405
5466.09 1413
5466.79 1438
5467.49 1360
5468.18 1371
5468.88 1331
5469.58 1524
5470.28 1522
5470.98 1446
5471.67 1542
5472.37 1530
5473.07 1344
5473.77 1414
5474.46 1599
5475.16 1576
5475.86 1639
5476.56 1561
5477.26 1810
5477.95 1918
5478.65 1905
5479.35 2330
5480.05 2358
5480.75 2636
5481.45 2719
5482.14 2701
5482.84 2620
5483.54 2549
5484.24 2469
5484.94 2282
5485.64 2117
5486.34 2012
5487.03 1976
5487.73 2002
5488.43 2079
5489.13 2041
5489.83 2055
5490.53 1987
5491.23 1944
5491.93 1996
5492.63 1961
5493.33 2296
5494.02 2236
5494.72 2231
5495.42 2272
5496.12 2329
5496.82 2119
5497.52 2223
5498.22 2663
5498.92 3086
5499.62 3373
5500.32 3863
5501.02 4480
5501.72 4443
5502.42 4804
5503.12 4739
5503.82 4024
5504.52 3380
5505.22 3003
5505.92 2839
5506.62 2275
5507.32 2172
5508.02 2087
5508.72 2063
5509.42 1972
5510.12 2148
5510.82 2017
5511.52 1774
5512.22 1940
5512.92 1952
5513.62 1912
5514.32 1835
5515.02 1786
5515.72 1906
5516.42 1960
5517.12 1915
5517.82 1914
5518.52 1879
5519.22 1768
5519.93 1733
5520.63 1740
5521.33 1658
5522.03 1750
5522.73 1719
5523.43 1612
5524.13 1611
5524.83 1587
5525.53 1398
5526.23 1400
5526.94 1283
5527.64 1374
5528.34 1267
5529.04 1308
5529.74 1333
5530.44 1283
5531.14 1396
5531.85 1151
5532.55 1240
5533.25 1197
5533.95 1256
5534.65 1068
5535.35 1094
5536.06 1252
5536.76 1216
5537.46 1306
5538.16 1242
5538.86 1354
5539.57 1335
5540.27 1262
5540.97 1210
5541.67 1178
5542.37 1286
5543.08 1284
5543.78 1190
5544.48 1213
5545.18 1315
5545.89 1164
5546.59 1231
5547.29 1154
5547.99 1252
5548.70 1265
5549.40 1151
5550.10 1324
5550.81 1271
5551.51 1205
5552.21 1160
5552.91 1174
5553.62 1185
5554.32 1148
5555.02 1185
5555.73 1230
5556.43 1221
5557.13 1141
5557.84 1218
5558.54 1264
5559.24 1148
5559.95 1337
5560.65 1141
5561.35 1175
5562.06 1242
5562.76 1305
5563.46 1401
5564.17 1488
5564.87 1428
5565.57 1453
5566.28 1447
5566.98 1354
5567.69 1264
5568.39 1277
5569.09 1262
5569.80 1221
5570.50 1202
5571.21 1184
5571.91 1053
5572.61 1255
5573.32 1165
5574.02 1238
5574.73 1206
5575.43 1190
5576.14 1253
5576.84 1235
5577.54 1184
5578.25 1221
5578.95 1168
5579.66 1162
5580.36 1158
5581.07 1155
5581.77 1164
5582.48 1164
5583.18 1269
5583.89 1263
5584.59 1146
5585.30 1143
5586.00 1155
5586.71 1062
5587.41 1065
5588.12 1052
5588.82 900
5589.53 1134
5590.23 1092
5590.94 1057
5591.64 1097
5592.35 1115
5593.05 1084
5593.76 1128
5594.47 1053
5595.17 953
5595.88 941
5596.58 1088
5597.29 1093
5597.99 1164
5598.70 1145
5599.41 1133
5600.11 1136
5600.82 1028
5601.52 1083
5602.23 1090
5602.94 983
5603.64 971
5604.35 1074
5605.05 1114
5605.76 1095
5606.47 1141
5607.17 1111
5607.88 1059
5608.59 1024
5609.29 1142
5610.00 1052
5610.70 1023
5611.41 1040
5612.12 1090
5612.82 993
5613.53 916
5614.24 988
5614.95 991
5615.65 1004
5616.36 1039
5617.07 1061
5617.77 1082
5618.48 1041
5619.19 1081
5619.89 1143
5620.60 1140
5621.31 1117
5622.02 1077
5622.72 1016
5623.43 1040
5624.14 1034
5624.85 1077
5625.55 982
5626.26 1054
5626.97 973
5627.68 1115
5628.38 1195
5629.09 1221
5629.80 1119
5630.51 1153
5631.21 1166
5631.92 1171
5632.63 1166
5633.34 1022
5634.05 1132
5634.75 1083
5635.46 1007
5636.17 1086
5636.88 1106
5637.59 1121
5638.30 1143
5639.00 1155
5639.71 1190
5640.42 1298
5641.13 1259
5641.84 1291
5642.55 1320
5643.26 1349
5643.96 1213
5644.67 1165
5645.38 1101
5646.09 1176
5646.80 1198
5647.51 1061
5648.22 1038
5648.93 1222
5649.64 1161
5650.34 1037
5651.05 1089
5651.76 1097
5652.47 1144
5653.18 1139
5653.89 1133
5654.60 1169
5655.31 1215
5656.02 1193
5656.73 1250
5657.44 1332
5658.15 1282
5658.86 1295
5659.57 1360
5660.28 1337
5660.99 1113
5661.70 1192
5662.41 1191
5663.12 1132
5663.83 1121
5664.54 1105
5665.25 1094
5665.96 956
5666.67 1143
5667.38 1219
5668.09 1178
5668.80 1098
5669.51 1085
5670.22 1184
5670.93 1094
5671.64 1220
5672.35 1210
5673.06 1093
5673.77 1014
5674.48 1058
5675.19 1167
5675.90 1190
5676.61 1112
5677.32 1136
5678.03 1066
5678.74 1030
5679.45 1042
5680.17 1114
5680.88 1046
5681.59 1044
5682.30 1072
5683.01 1149
5683.72 1127
5684.43 1059
5685.14 1054
5685.85 1078
5686.57 985
5687.28 993
5687.99 946
5688.70 978
5689.41 869
5690.12 1010
5690.84 949
5691.55 1022
5692.26 1006
5692.97 1017
5693.68 1019
5694.39 958
5695.11 927
5695.82 952
5696.53 963
5697.24 877
5697.95 940
5698.67 927
5699.38 1012
5700.09 1090
5700.80 964
5701.51 823
5702.23 1013
5702.94 923
5703.65 961
5704.36 924
5705.08 997
5705.79 966
5706.50 939
5707.21 903
5707.93 807
5708.64 942
5709.35 1044
5710.07 926
5710.78 998
5711.49 894
5712.20 860
5712.92 856
5713.63 866
5714.34 933
5715.06 873
5715.77 956
5716.48 870
5717.20 963
5717.91 1000
5718.62 889
5719.34 865
5720.05 870
5720.76 1019
5721.48 920
5722.19 853
5722.90 918
5723.62 944
5724.33 930
5725.05 1046
5725.76 945
5726.47 894
5727.19 875
5727.90 992
5728.61 1043
5729.33 1091
5730.04 1033
5730.76 989
5731.47 913
5732.19 1002
5732.90 1024
5733.61 979
5734.33 949
5735.04 855
5735.76 942
5736.47 948
5737.19 886
5737.90 954
5738.61 864
5739.33 905
5740.04 922
5740.76 902
5741.47 793
5742.19 919
5742.90 888
5743.62 853
5744.33 881
5745.05 791
5745.76 812
5746.48 874
5747.19 874
5747.91 857
5748.62 899
5749.34 815
5750.05 820
5750.77 902
5751.49 933
5752.20 879
5752.92 840
5753.63 949
5754.35 892
5755.06 890
5755.78 964
5756.49 1001
5757.21 834
5757.93 897
5758.64 933
5759.36 911
5760.07 874
5760.79 827
5761.51 893
5762.22 878
5762.94 813
5763.65 725
5764.37 869
5765.09 855
5765.80 816
5766.52 841
5767.24 846
5767.95 870
5768.67 868
5769.39 802
5770.10 825
5770.82 857
5771.53 934
5772.25 853
5772.97 834
5773.69 969
5774.40 887
5775.12 879
5775.84 857
5776.55 838
5777.27 809
5777.99 834
5778.70 852
5779.42 883
5780.14 919
5780.86 809
5781.57 825
5782.29 811
5783.01 854
5783.72 797
5784.44 807
5785.16 757
5785.88 799
5786.59 839
5787.31 884
5788.03 1015
5788.75 974
5789.47 823
5790.18 833
5790.90 815
5791.62 828
5792.34 743
5793.06 886
5793.77 911
5794.49 898
5795.21 844
5795.93 845
5796.65 913
5797.36 919
5798.08 840
5798.80 864
5799.52 930
5800.24 959
5800.96 954
5801.67 993
5802.39 959
5803.11 869
5803.83 997
5804.55 827
5805.27 886
5805.99 819
5806.71 883
5807.42 907
5808.14 810
5808.86 818
5809.58 856
5810.30 872
5811.02 890
5811.74 853
5812.46 816
5813.18 802
5813.90 902
5814.62 919
5815.34 950
5816.05 828
5816.77 952
5817.49 901
5818.21 879
5818.93 1001
5819.65 938
5820.37 908
5821.09 899
5821.81 920
5822.53 1039
5823.25 1103
5823.97 1216
5824.69 1081
5825.41 978
5826.13 1058
5826.85 1072
5827.57 1037
5828.29 876
5829.01 849
5829.73 857
5830.45 915
5831.17 878
5831.89 911
5832.61 881
5833.33 882
5834.05 843
5834.78 824
5835.50 897
5836.22 832
5836.94 805
5837.66 849
5838.38 864
5839.10 777
5839.82 825
5840.54 940
5841.26 916
5841.98 887
5842.70 960
5843.43 950
5844.15 835
5844.87 884
5845.59 948
5846.31 874
5847.03 817
5847.75 816
5848.47 901
5849.20 895
5849.92 955
5850.64 938
5851.36 953
5852.08 929
5852.80 927
5853.53 963
5854.25 930
5854.97 994
5855.69 980
5856.41 914
5857.14 897
5857.86 961
5858.58 959
5859.30 856
5860.02 828
5860.75 878
5861.47 997
5862.19 1006
5862.91 905
5863.64 879
5864.36 935
5865.08 940
5865.80 957
5866.52 1013
5867.25 942
5867.97 872
5868.69 944
5869.42 880
5870.14 823
5870.86 881
5871.58 877
5872.31 892
5873.03 869
5873.75 878
5874.48 925
5875.20 881
5875.92 848
5876.65 956
5877.37 960
5878.09 899
5878.81 882
5879.54 847
5880.26 906
5880.99 927
5881.71 841
5882.43 922
5883.16 891
5883.88 808
5884.60 881
5885.33 830
5886.05 968
5886.77 897
5887.50 970
5888.22 917
5888.95 846
5889.67 933
5890.39 920
5891.12 899
5891.84 864
5892.57 831
5893.29 918
5894.01 851
5894.74 827
5895.46 919
5896.19 828
5896.91 799
5897.64 883
5898.36 880
5899.09 930
5899.81 923
5900.53 865
5901.26 954
5901.98 917
5902.71 944
5903.43 913
5904.16 966
5904.88 889
5905.61 891
5906.33 906
5907.06 934
5907.78 964
5908.51 882
5909.23 853
5909.96 905
5910.68 891
5911.41 935
5912.14 1020
5912.86 889
5913.59 838
5914.31 1083
5915.04 994
5915.76 984
5916.49 928
5917.21 886
5917.94 983
5918.67 1070
5919.39 956
5920.12 980
5920.84 1012
5921.57 1033
5922.29 1085
5923.02 1084
5923.75 982
5924.47 947
5925.20 1030
5925.93 1051
5926.65 1001
5927.38 973
5928.10 1075
5928.83 1044
5929.56 1063
5930.28 1151
5931.01 1112
5931.74 1099
5932.46 1115
5933.19 1208
5933.92 1260
5934.64 1136
5935.37 1152
5936.10 1051
5936.82 1175
5937.55 1071
5938.28 1146
5939.00 1206
5939.73 1138
5940.46 1158
5941.19 1158
5941.91 1212
5942.64 1223
5943.37 1192
5944.09 1290
5944.82 1277
5945.55 1325
5946.28 1360
5947.00 1372
5947.73 1409
5948.46 1437
5949.19 1472
5949.92 1567
5950.64 1596
5951.37 1669
5952.10 1673
5952.83 1859
5953.55 2007
5954.28 1869
5955.01 1826
5955.74 1770
5956.47 1713
5957.19 1632
5957.92 1718
5958.65 1655
5959.38 1823
5960.11 1973
5960.84 1854
5961.56 1709
5962.29 1897
5963.02 1841
5963.75 1882
5964.48 2010
5965.21 2258
5965.94 2392
5966.66 2689
5967.39 2832
5968.12 2998
5968.85 2938
5969.58 2820
5970.31 2755
5971.04 2651
5971.77 2413
5972.50 2149
5973.22 2077
5973.95 2227
5974.68 2063
5975.41 2142
5976.14 2068
5976.87 2199
5977.60 2307
5978.33 2096
5979.06 2242
5979.79 2200
5980.52 2262
5981.25 2364
5981.98 2421
5982.71 2290
5983.44 2301
5984.17 2343
5984.90 2335
5985.63 2229
5986.36 2240
5987.09 2289
5987.82 2250
5988.55 2224
5989.28 2205
5990.01 2304
5990.74 2258
5991.47 2240
5992.20 2254
5992.93 2114
5993.66 2270
5994.39 2400
5995.12 2408
5995.85 2263
5996.58 2442
5997.31 2435
5998.04 2300
5998.77 2390
5999.50 2447
6000.23 2364
6000.96 2292
6001.69 2409
6002.42 2263
6003.16 2243
6003.89 2071
6004.62 2152
6005.35 2047
6006.08 2127
6006.81 2325
6007.54 2470
6008.27 2882
6009.00 2996
6009.74 3203
6010.47 3783
6011.20 4207
6011.93 4840
6012.66 5067
6013.39 5254
6014.13 5296
6014.86 5090
6015.59 5016
6016.32 4820
6017.05 4379
6017.78 4249
6018.52 3564
6019.25 3156
6019.98 2848
6020.71 2517
6021.44 2249
6022.18 2114
6022.91 1992
6023.64 1797
6024.37 1783
6025.10 1761
6025.84 1801
6026.57 1678
6027.30 1679
6028.03 1801
6028.77 1683
6029.50 1545
6030.23 1637
6030.96 1573
6031.70 1576
6032.43 1537
6033.16 1506
6033.90 1479
6034.63 1537
6035.36 1708
6036.09 1509
6036.83 1595
6037.56 1672
6038.29 1731
6039.03 1709
6039.76 1710
6040.49 1681
6041.23 1617
6041.96 1708
6042.69 1845
6043.43 1747
6044.16 1818
6044.89 1891
6045.63 1587
6046.36 1759
6047.09 1796
6047.83 1891
6048.56 1820
6049.29 1818
6050.03 1829
6050.76 1916
6051.50 2078
6052.23 2067
6052.96 2222
6053.70 2136
6054.43 2060
6055.17 2119
6055.90 1993
6056.63 1896
6057.37 1886
6058.10 1805
6058.84 1723
6059.57 1717
6060.31 1730
6061.04 1580
6061.77 1616
6062.51 1793
6063.24 1648
6063.98 1651
6064.71 1676
6065.45 1669
6066.18 1555
6066.92 1563
6067.65 1580
6068.39 1679
6069.12 1631
6069.86 1659
6070.59 1517
6071.33 1439
6072.06 1478
6072.80 1549
6073.53 1481
6074.27 1436
6075.00 1343
6075.74 1407
6076.47 1451
6077.21 1368
6077.95 1415
6078.68 1407
6079.42 1312
6080.15 1280
6080.89 1310
6081.62 1483
6082.36 1354
6083.09 1417
6083.83 1328
6084.57 1344
6085.30 1379
6086.04 1407
6086.77 1350
6087.51 1288
6088.25 1205
6088.98 1293
6089.72 1301
6090.46 1319
6091.19 1251
6091.93 1397
6092.66 1290
6093.40 1338
6094.14 1386
6094.87 1313
6095.61 1246
6096.35 1271
6097.08 1291
6097.82 1304
6098.56 1407
6099.29 1378
6100.03 1285
6100.77 1333
6101.50 1248
6102.24 1244
6102.98 1323
6103.72 1356
6104.45 1398
6105.19 1304
6105.93 1276
6106.66 1222
6107.40 1299
6108.14 1368
6108.88 1335
6109.61 1309
6110.35 1336
6111.09 1352
6111.83 1177
6112.56 1217
6113.30 1219
6114.04 1255
6114.78 1311
6115.51 1302
6116.25 1386
6116.99 1443
6117.73 1434
6118.47 1255
6119.20 1290
6119.94 1371
6120.68 1442
6121.42 1242
6122.16 1341
6122.89 1373
6123.63 1483
6124.37 1296
6125.11 1352
6125.85 1326
6126.59 1370
6127.32 1308
6128.06 1339
6128.80 1368
6129.54 1402
6130.28 1465
6131.02 1488
6131.76 1404
6132.49 1291
6133.23 1527
6133.97 1494
6134.71 1414
6135.45 1407
6136.19 1444
6136.93 1507
6137.67 1456
6138.41 1474
6139.15 1486
6139.88 1433
6140.62 1477
6141.36 1516
6142.10 1512
6142.84 1349
6143.58 1339
6144.32 1374
6145.06 1366
6145.80 1376
6146.54 1355
6147.28 1491
6148.02 1410
6148.76 1451
6149.50 1414
6150.24 1405
6150.98 1498
6151.72 1549
6152.46 1562
6153.20 1605
6153.94 1607
6154.68 1483
6155.42 1592
6156.16 1501
6156.90 1555
6157.64 1658
6158.38 1580
6159.12 1602
6159.86 1668
6160.60 1674
6161.34 1728
6162.08 1754
6162.82 1867
6163.56 1886
6164.30 1935
6165.05 2038
6165.79 2121
6166.53 2168
6167.27 2317
6168.01 2265
6168.75 2441
6169.49 2559
6170.23 2351
6170.97 2326
6171.71 2222
6172.46 2277
6173.20 2186
6173.94 2248
6174.68 2125
6175.42 2142
6176.16 1954
6176.90 1926
6177.64 1879
6178.39 1998
6179.13 2089
6179.87 2095
6180.61 2201
6181.35 2099
6182.09 2039
6182.84 2124
6183.58 2237
6184.32 2315
6185.06 2286
6185.80 2262
6186.55 2199
6187.29 2277
6188.03 2340
6188.77 2392
6189.52 2423
6190.26 2390
6191.00 2541
6191.74 2586
6192.48 2583
6193.23 2653
6193.97 2657
6194.71 2741
6195.45 2727
6196.20 2811
6196.94 2891
6197.68 2780
6198.43 2818
6199.17 2778
6199.91 2852
6200.65 2959
6201.40 2813
6202.14 2776
6202.88 2827
6203.63 3366
6204.37 3622
6205.11 4425
6205.86 5174
6206.60 6296
6207.34 7885
6208.09 9749
6208.83 11825
6209.57 13482
6210.32 14320
6211.06 14632
6211.80 14594
6212.55 13404
6213.29 11893
6214.03 10443
6214.78 8510
6215.52 7082
6216.26 5798
6217.01 4877
6217.75 4030
6218.50 3543
6219.24 3071
6219.98 2810
6220.73 2749
6221.47 2738
6222.22 2823
6222.96 2954
6223.71 3123
6224.45 3250
6225.19 3267
6225.94 3438
6226.68 3515
6227.43 3433
6228.17 3208
6228.92 2868
6229.66 2592
6230.41 2300
6231.15 2135
6231.90 1996
6232.64 2028
6233.39 1933
6234.13 1938
6234.87 1778
6235.62 1749
6236.36 1828
6237.11 1900
6237.86 1977
6238.60 1974
6239.35 1897
6240.09 1870
6240.84 2042
6241.58 1897
6242.33 2074
6243.07 2127
6243.82 2090
6244.56 2187
6245.31 2227
6246.05 2499
6246.80 2565
6247.55 2782
6248.29 2914
6249.04 2755
6249.78 2879
6250.53 2916
6251.27 2793
6252.02 2609
6252.77 2463
6253.51 2287
6254.26 2204
6255.01 2194
6255.75 2082
6256.50 1981
6257.24 2036
6257.99 1957
6258.74 1903
6259.48 1917
6260.23 2057
6260.98 1998
6261.72 1828
6262.47 1893
6263.22 1889
6263.96 1895
6264.71 1822
6265.46 1892
6266.20 1962
6266.95 1693
6267.70 1743
6268.44 1918
6269.19 1756
6269.94 1630
6270.68 1709
6271.43 1664
6272.18 1733
6272.93 1686
6273.67 1591
6274.42 1623
6275.17 1736
6275.92 1587
6276.66 1552
6277.41 1648
6278.16 1502
6278.91 1581
6279.65 1568
6280.40 1483
6281.15 1448
6281.90 1394
6282.64 1403
6283.39 1491
6284.14 1423
6284.89 1464
6285.64 1503
6286.38 1493
6287.13 1490
6287.88 1531
6288.63 1657
6289.38 1591
6290.12 1590
6290.87 1449
6291.62 1438
6292.37 1381
6293.12 1352
6293.87 1405
6294.61 1330
6295.36 1459
6296.11 1456
6296.86 1289
6297.61 1242
6298.36 1318
6299.11 1290
6299.86 1298
6300.60 1340
6301.35 1298
6302.10 1264
6302.85 1253
6303.60 1178
6304.35 1291
6305.10 1246
6305.85 1161
6306.60 1225
6307.35 1142
6308.10 1103
6308.85 1287
6309.59 1322
6310.34 1327
6311.09 1312
6311.84 1283
6312.59 1338
6313.34 1281
6314.09 1310
6314.84 1218
6315.59 1259
6316.34 1321
6317.09 1225
6317.84 1180
6318.59 1301
6319.34 1273
6320.09 1308
6320.84 1252
6321.59 1173
6322.34 1143
6323.09 1123
6323.84 1095
6324.59 1174
6325.34 1180
6326.09 1182
6326.84 1126
6327.59 1043
6328.34 1017
6329.09 1094
6329.85 1151
6330.60 1112
6331.35 1105
6332.10 1216
6332.85 1116
6333.60 1183
6334.35 1075
6335.10 1132
6335.85 1178
6336.60 1152
6337.35 1192
6338.10 1168
6338.86 1145
6339.61 1229
6340.36 1210
6341.11 1126
6341.86 1048
6342.61 1080
6343.36 1083
6344.12 1082
6344.87 1026
6345.62 1015
6346.37 1094
6347.12 1149
6347.87 1179
6348.62 1122
6349.38 1019
6350.13 1149
6350.88 1114
6351.63 1280
6352.38 1238
6353.14 1175
6353.89 1321
6354.64 1295
6355.39 1172
6356.14 1357
6356.90 1343
6357.65 1356
6358.40 1272
6359.15 1205
6359.91 1278
6360.66 1112
6361.41 1109
6362.16 1025
6362.92 1070
6363.67 1150
6364.42 1112
6365.17 1124
6365.93 1045
6366.68 1023
6367.43 1075
6368.19 1131
6368.94 1179
6369.69 1182
6370.44 1096
6371.20 1086
6371.95 1120
6372.70 1089
6373.46 1051
6374.21 1076
6374.96 941
6375.72 970
6376.47 1059
6377.22 1101
6377.98 1032
6378.73 1006
6379.48 1045
6380.24 1120
6380.99 1052
6381.75 1031
6382.50 1098
6383.25 1116
6384.01 1232
6384.76 1186
6385.51 1084
6386.27 1053
6387.02 1094
6387.78 1116
6388.53 1114
6389.28 1051
6390.04 1007
6390.79 1041
6391.55 1053
6392.30 1006
6393.06 1076
6393.81 1050
6394.56 1082
6395.32 1004
6396.07 1012
6396.83 1047
6397.58 1141
6398.34 1086
6399.09 1004
6399.85 1016
6400.60 1034
6401.36 1069
6402.11 1062
6402.87 981
6403.62 1030
6404.38 956
6405.13 910
6405.89 885
6406.64 957
6407.40 1100
6408.15 1110
6408.91 1059
6409.66 1042
6410.42 1152
6411.17 990
6411.93 999
6412.68 1071
6413.44 963
6414.20 1084
6414.95 1049
6415.71 992
6416.46 951
6417.22 1025
6417.97 1130
6418.73 1004
6419.49 1096
6420.24 994
6421.00 1012
6421.75 959
6422.51 988
6423.27 971
6424.02 1060
6424.78 1061
6425.54 1049
6426.29 1007
6427.05 1011
6427.80 962
6428.56 916
6429.32 982
6430.07 997
6430.83 936
6431.59 920
6432.34 994
6433.10 1096
6433.86 941
6434.61 1014
6435.37 956
6436.13 893
6436.88 1033
6437.64 1045
6438.40 1020
6439.16 1022
6439.91 971
6440.67 919
6441.43 867
6442.18 938
6442.94 1070
6443.70 1077
6444.46 1048
6445.21 945
6445.97 971
6446.73 1011
6447.49 1067
6448.24 1029
6449.00 994
6449.76 999
6450.52 1006
6451.28 1061
6452.03 1099
6452.79 1085
6453.55 1076
6454.31 1112
6455.06 1019
6455.82 1035
6456.58 1091
6457.34 1147
6458.10 1141
6458.86 1105
6459.61 1040
6460.37 1087
6461.13 1221
6461.89 1015
6462.65 978
6463.41 1005
6464.16 1091
6464.92 1112
6465.68 1144
6466.44 1207
6467.20 1217
6467.96 1138
6468.72 1216
6469.48 1171
6470.23 1178
6470.99 1141
6471.75 1183
6472.51 1290
6473.27 1178
6474.03 1252
6474.79 1219
6475.55 1181
6476.31 1280
6477.07 1302
6477.83 1309
6478.59 1320
6479.35 1274
6480.10 1310
6480.86 1386
6481.62 1345
6482.38 1376
6483.14 1387
6483.90 1411
6484.66 1378
6485.42 1298
6486.18 1327
6486.94 1315
6487.70 1474
6488.46 1368
6489.22 1518
6489.98 1558
6490.74 1512
6491.50 1593
6492.26 1749
6493.02 1805
6493.78 1905
6494.54 1947
6495.30 2036
6496.06 2186
6496.82 2054
6497.59 1947
6498.35 1937
6499.11 2037
6499.87 1975
6500.63 1850
6501.39 1959
6502.15 1913
6502.91 1907
6503.67 1897
6504.43 1960
6505.19 1880
6505.95 2038
6506.71 2006
6507.48 1978
6508.24 2085
6509.00 2182
6509.76 2093
6510.52 2200
6511.28 2265
6512.04 2275
6512.80 2251
6513.57 2328
6514.33 2286
6515.09 2301
6515.85 2409
6516.61 2230
6517.37 2332
6518.14 2340
6518.90 2451
6519.66 2641
6520.42 2753
6521.18 2815
6521.95 2912
6522.71 3120
6523.47 3121
6524.23 3399
6524.99 3697
6525.76 3924
6526.52 4331
6527.28 4582
6528.04 4650
6528.80 4564
6529.57 4607
6530.33 4829
6531.09 4615
6531.85 4488
6532.62 4438
6533.38 4836
6534.14 5716
6534.91 6867
6535.67 7962
6536.43 9513
6537.19 10505
6537.96 10708
6538.72 10744
6539.48 10521
6540.25 9392
6541.01 8085
6541.77 6580
6542.53 5475
6543.30 4625
6544.06 3928
6544.82 3187
6545.59 2883
6546.35 2650
6547.11 2433
6547.88 2187
6548.64 2223
6549.41 2046
6550.17 2041
6550.93 2088
6551.70 2174
6552.46 2132
6553.22 2028
6553.99 2113
6554.75 2080
6555.52 2251
6556.28 2049
6557.04 1959
6557.81 1935
6558.57 1933
6559.34 1945
6560.10 2074
6560.86 2117
6561.63 2241
6562.39 2333
6563.16 2537
6563.92 2735
6564.69 3056
6565.45 3372
6566.21 3335
6566.98 3248
6567.74 3058
6568.51 3028
6569.27 2767
6570.04 2770
6570.80 2654
6571.57 2533
6572.33 2553
6573.10 2578
6573.86 2674
6574.63 2576
6575.39 2697
6576.16 2828
6576.92 2876
6577.69 2903
6578.45 2776
6579.22 2929
6579.98 2948
6580.75 2891
6581.51 2735
6582.28 2701
6583.05 2575
6583.81 2634
6584.58 2606
6585.34 2563
6586.11 2393
6586.87 2467
6587.64 2432
6588.41 2496
6589.17 2484
6589.94 2709
6590.70 2923
6591.47 3090
6592.24 3380
6593.00 3580
6593.77 3784
6594.53 4023
6595.30 4074
6596.07 3977
6596.83 3955
6597.60 3829
6598.37 3688
6599.13 3472
6599.90 3165
6600.66 2741
6601.43 2636
6602.20 2346
6602.96 2264
6603.73 2095
6604.50 2057
6605.26 2059
6606.03 2054
6606.80 2072
6607.57 2030
6608.33 1974
6609.10 1895
6609.87 1978
6610.63 1891
6611.40 1900
6612.17 1962
6612.94 1916
6613.70 2012
6614.47 1923
6615.24 1909
6616.00 1668
6616.77 1747
6617.54 1791
6618.31 1756
6619.08 1722
6619.84 1723
6620.61 1876
6621.38 1810
6622.15 1800
6622.91 1880
6623.68 1802
6624.45 1933
6625.22 1890
6625.99 1785
6626.75 1677
6627.52 1714
6628.29 1627
6629.06 1685
6629.83 1830
6630.59 1918
6631.36 1952
6632.13 2046
6632.90 2108
6633.67 2279
6634.44 2327
6635.21 2436
6635.97 2333
6636.74 2351
6637.51 2376
6638.28 2201
6639.05 2183
6639.82 2049
6640.59 1866
6641.36 1738
6642.12 1732
6642.89 1657
6643.66 1632
6644.43 1649
6645.20 1647
6645.97 1633
6646.74 1696
6647.51 1635
6648.28 1555
6649.05 1569
6649.82 1742
6650.59 1667
6651.36 1633
6652.12 1662
6652.89 1622
6653.66 1726
6654.43 1724
6655.20 1642
6655.97 1656
6656.74 1693
6657.51 1629
6658.28 1558
6659.05 1626
6659.82 1631
6660.59 1706
6661.36 1591
6662.13 1471
6662.90 1520
6663.67 1488
6664.44 1429
6665.21 1486
6665.98 1578
6666.75 1517
6667.52 1605
6668.30 1605
6669.07 1534
6669.84 1540
6670.61 1547
6671.38 1695
6672.15 1627
6672.92 1723
6673.69 1645
6674.46 1689
6675.23 1639
6676.00 1567
6676.77 1432
6677.54 1511
6678.32 1656
6679.09 1617
6679.86 1564
6680.63 1532
6681.40 1748
6682.17 1665
6682.94 1910
6683.71 1935
6684.49 1866
6685.26 1997
6686.03 2091
6686.80 1904
6687.57 1878
6688.34 1717
6689.11 1617
6689.89 1679
6690.66 1513
6691.43 1596
6692.20 1456
6692.97 1469
6693.75 1432
6694.52 1400
6695.29 1391
6696.06 1385
6696.83 1400
6697.61 1411
6698.38 1329
6699.15 1365
6699.92 1331
6700.70 1335
6701.47 1324
6702.24 1377
6703.01 1310
6703.79 1351
6704.56 1449
6705.33 1392
6706.10 1412
6706.88 1535
6707.65 1493
6708.42 1534
6709.19 1506
6709.97 1573
6710.74 1492
6711.51 1369
6712.29 1351
6713.06 1456
6713.83 1471
6714.61 1382
6715.38 1316
6716.15 1316
6716.92 1268
6717.70 1321
6718.47 1295
6719.24 1290
6720.02 1328
6720.79 1293
6721.57 1258
6722.34 1274
6723.11 1299
6723.89 1209
6724.66 1250
6725.43 1311
6726.21 1286
6726.98 1255
6727.76 1301
6728.53 1339
6729.30 1332
6730.08 1258
6730.85 1343
6731.63 1257
6732.40 1266
6733.17 1285
6733.95 1358
6734.72 1282
6735.50 1372
6736.27 1516
6737.05 1453
6737.82 1399
6738.59 1449
6739.37 1534
6740.14 1341
6740.92 1295
6741.69 1351
6742.47 1379
6743.24 1295
6744.02 1395
6744.79 1270
6745.57 1229
6746.34 1470
6747.12 1579
6747.89 1358
6748.67 1380
6749.44 1551
6750.22 1780
6750.99 1630
6751.77 1561
6752.54 1903
6753.32 1859
6754.09 1718
6754.87 1620
6755.65 1566
6756.42 1581
6757.20 1424
6757.97 1273
6758.75 1411
6759.52 1301
6760.30 1282
6761.08 1259
6761.85 1246
6762.63 1238
6763.40 1238
6764.18 1276
6764.96 1270
6765.73 1243
6766.51 1250
6767.28 1349
6768.06 1237
6768.84 1264
6769.61 1288
6770.39 1325
6771.17 1344
6771.94 1242
6772.72 1116
6773.50 1214
6774.27 1170
6775.05 1145
6775.82 1144
6776.60 1208
6777.38 1199
6778.16 1128
6778.93 1255
6779.71 1174
6780.49 1153
6781.26 1052
6782.04 1115
6782.82 1219
6783.59 1174
6784.37 1141
6785.15 1026
6785.93 1140
6786.70 1215
6787.48 1162
6788.26 1144
6789.04 1238
6789.81 1182
6790.59 1084
6791.37 1148
6792.15 1217
6792.92 1150
6793.70 1176
6794.48 1139
6795.26 1093
6796.03 1085
6796.81 1093
6797.59 1114
6798.37 1183
6799.15 1165
6799.92 1171
6800.70 1309
6801.48 1163
6802.26 1302
6803.04 1284
6803.81 1200
6804.59 1281
6805.37 1454
6806.15 1350
6806.93 1364
6807.71 1302
6808.49 1384
6809.26 1302
6810.04 1252
6810.82 1254
6811.60 1165
6812.38 1143
6813.16 1269
6813.94 1150
6814.72 1042
6815.49 1151
6816.27 1280
6817.05 1276
6817.83 1279
6818.61 1112
6819.39 1118
6820.17 1166
6820.95 1131
6821.73 1138
6822.51 1251
6823.29 1152
6824.07 1098
6824.85 1029
6825.62 1195
6826.40 1161
6827.18 1127
6827.96 1081
6828.74 1109
6829.52 1052
6830.30 1104
6831.08 1042
6831.86 1117
6832.64 1089
6833.42 1066
6834.20 1100
6834.98 1130
6835.76 983
6836.54 1004
6837.32 997
6838.10 1155
6838.88 1008
6839.66 1066
6840.44 1074
6841.22 1003
6842.01 999
6842.79 1058
6843.57 1065
6844.35 1034
6845.13 1047
6845.91 1080
6846.69 1130
6847.47 1260
6848.25 1243
6849.03 1485
6849.81 1590
6850.59 1695
6851.37 1798
6852.16 1889
6852.94 1886
6853.72 1831
6854.50 1829
6855.28 1790
6856.06 1620
6856.84 1589
6857.62 1530
6858.41 1246
6859.19 1220
6859.97 1253
6860.75 1278
6861.53 1205
6862.31 1218
6863.09 1322
6863.88 1368
6864.66 1323
6865.44 1328
6866.22 1400
6867.00 1425
6867.79 1402
6868.57 1533
6869.35 1606
6870.13 1484
6870.91 1456
6871.70 1489
6872.48 1390
6873.26 1375
6874.04 1409
6874.83 1299
6875.61 1321
6876.39 1250
6877.17 1220
6877.96 1292
6878.74 1473
6879.52 1481
6880.30 1496
6881.09 1517
6881.87 1622
6882.65 1660
6883.43 1537
6884.22 1711
6885.00 1715
6885.78 2106
6886.57 2397
6887.35 2606
6888.13 3044
6888.92 3127
6889.70 3195
6890.48 3023
6891.26 2826
6892.05 2539
6892.83 2067
6893.62 1919
6894.40 1819
6895.18 1788
6895.97 1576
6896.75 1532
6897.53 1605
6898.32 1467
6899.10 1432
6899.88 1506
6900.67 1554
6901.45 1617
6902.24 1586
6903.02 1632
6903.80 1660
6904.59 1650
6905.37 1639
6906.16 1588
6906.94 1547
6907.72 1666
6908.51 1698
6909.29 1614
6910.08 1520
6910.86 1401
6911.65 1419
6912.43 1367
6913.21 1310
6914.00 1288
6914.78 1335
6915.57 1451
6916.35 1403
6917.14 1388
6917.92 1352
6918.71 1404
6919.49 1285
6920.28 1285
6921.06 1311
6921.85 1328
6922.63 1428
6923.42 1307
6924.20 1356
6924.99 1312
6925.77 1421
6926.56 1500
6927.34 1463
6928.13 1616
6928.91 1551
6929.70 1514
6930.49 1528
6931.27 1493
6932.06 1510
6932.84 1607
6933.63 1646
6934.41 1695
6935.20 1653
6935.99 1712
6936.77 1661
6937.56 1667
6938.34 1669
6939.13 1613
6939.92 1661
6940.70 1772
6941.49 1692
6942.27 1604
6943.06 1947
6943.85 2018
6944.63 1900
6945.42 1889
6946.21 1976
6946.99 1912
6947.78 2143
6948.57 2077
6949.35 2003
6950.14 2060
6950.92 1987
6951.71 2062
6952.50 1960
6953.29 1935
6954.07 2050
6954.86 1890
6955.65 2023
6956.43 2109
6957.22 2117
6958.01 2138
6958.79 2089
6959.58 2188
6960.37 2166
6961.16 2131
6961.94 2186
6962.73 2192
6963.52 2082
6964.31 2116
6965.09 2221
6965.88 2218
6966.67 2115
6967.46 2221
6968.24 2308
6969.03 2439
6969.82 2497
6970.61 2758
6971.39 2657
6972.18 2551
6972.97 2538
6973.76 2718
6974.55 2635
6975.33 2390
6976.12 2483
6976.91 2621
6977.70 2495
6978.49 2627
6979.27 2740
6980.06 2889
6980.85 3050
6981.64 3252
6982.43 3674
6983.22 4501
6984.01 5100
6984.79 6455
6985.58 7670
6986.37 8398
6987.16 9002
6987.95 8993
6988.74 8833
6989.53 8168
6990.32 7338
6991.10 6176
6991.89 5156
6992.68 4432
6993.47 4055
6994.26 3530
6995.05 3385
6995.84 3517
6996.63 3818
6997.42 4452
6998.21 5475
6999.00 6083
6999.79 7000
7000.58 7813
7001.36 8083
7002.15 8291
7002.94 8160
7003.73 7313
7004.52 6164
7005.31 5416
7006.10 4744
7006.89 4135
7007.68 3402
7008.47 3058
7009.26 2865
7010.05 2714
7010.84 2624
7011.63 2879
7012.42 2866
7013.21 2963
7014.00 3137
7014.79 3257
7015.58 3123
7016.37 3064
7017.16 2879
7017.96 2729
7018.75 2709
7019.54 2472
7020.33 2316
7021.12 2320
7021.91 2353
7022.70 2143
7023.49 2117
7024.28 2305
7025.07 2286
7025.86 2366
7026.65 2413
7027.44 2504
7028.24 2508
7029.03 2490
7029.82 2535
7030.61 2193
7031.40 2194
7032.19 2320
7032.98 2192
7033.77 2223
7034.57 2064
7035.36 1805
7036.15 1892
7036.94 1951
7037.73 1961
7038.52 2048
7039.32 2303
7040.11 2247
7040.90 2154
7041.69 2176
7042.48 2176
7043.27 2216
7044.07 2279
7044.86 1959
7045.65 2041
7046.44 2117
7047.23 2239
7048.03 2243
7048.82 2404
7049.61 2550
7050.40 2879
7051.20 3049
7051.99 2957
7052.78 2925
7053.57 2763
7054.37 2536
7055.16 2239
7055.95 2117
7056.74 2111
7057.54 2203
7058.33 2076
7059.12 1987
7059.91 1826
7060.71 1873
7061.50 1891
7062.29 1911
7063.09 1875
7063.88 2069
7064.67 2056
7065.47 1832
7066.26 1956
7067.05 1821
7067.85 1902
7068.64 1794
7069.43 1884
7070.23 1823
7071.02 1797
7071.81 1739
7072.61 1738
7073.40 1657
7074.19 1736
7074.99 1773
7075.78 1699
7076.57 1650
7077.37 1656
7078.16 1683
7078.96 1621
7079.75 1595
7080.54 1581
7081.34 1639
7082.13 1525
7082.93 1538
7083.72 1586
7084.51 1515
7085.31 1467
7086.10 1503
7086.90 1531
7087.69 1480
7088.49 1361
7089.28 1416
7090.08 1419
7090.87 1340
7091.66 1359
7092.46 1336
7093.25 1309
7094.05 1355
7094.84 1359
7095.64 1345
7096.43 1336
7097.23 1364
7098.02 1363
7098.82 1292
7099.61 1388
7100.41 1413
7101.20 1433
7102.00 1494
7102.79 1383
7103.59 1268
7104.38 1255
7105.18 1200
7105.98 1183
7106.77 1188
7107.57 1197
7108.36 1156
7109.16 1138
7109.95 1249
7110.75 1150
7111.54 1134
7112.34 1184
7113.14 1185
7113.93 1164
7114.73 1116
7115.52 1053
7116.32 1132
7117.12 1114
7117.91 1231
7118.71 1160
7119.50 1104
7120.30 1195
7121.10 1063
7121.89 982
7122.69 995
7123.49 1063
7124.28 1050
7125.08 1144
7125.88 1135
7126.67 1157
7127.47 1089
7128.27 1138
7129.06 1025
7129.86 1043
7130.66 1123
7131.45 1063
7132.25 1093
7133.05 1094
7133.84 1135
7134.64 1152
7135.44 1159
7136.23 1148
7137.03 1047
7137.83 1116
7138.63 1072
7139.42 987
7140.22 1023
7141.02 1050
7141.82 965
7142.61 1012
7143.41 982
7144.21 979
7145.01 998
7145.80 1023
7146.60 1009
7147.40 1061
7148.20 984
7148.99 990
7149.79 985
7150.59 840
7151.39 925
7152.19 881
7152.98 967
7153.78 870
7154.58 956
7155.38 908
7156.18 944
7156.98 987
7157.77 926
7158.57 931
7159.37 923
7160.17 982
7160.97 951
7161.77 915
7162.56 863
7163.36 906
7164.16 914
7164.96 834
7165.76 846
7166.56 900
7167.36 928
7168.16 892
7168.95 835
7169.75 897
7170.55 1033
7171.35 972
7172.15 865
7172.95 804
7173.75 794
7174.55 875
7175.35 853
7176.15 784
7176.95 919
7177.75 913
7178.55 817
7179.35 777
7180.14 845
7180.94 805
7181.74 783
7182.54 854
7183.34 809
7184.14 828
7184.94 833
7185.74 896
7186.54 914
7187.34 884
7188.14 933
7188.94 848
7189.74 776
7190.54 830
7191.34 818
7192.14 802
7192.94 808
7193.74 785
7194.54 803
7195.35 804
7196.15 799
7196.95 803
7197.75 831
7198.55 757
7199.35 765
7200.15 783
7200.95 771
7201.75 848
7202.55 704
7203.35 735
7204.15 757
7204.95 765
7205.75 720
7206.56 696
7207.36 712
7208.16 691
7208.96 805
7209.76 705
7210.56 760
7211.36 836
7212.16 825
7212.97 798
7213.77 795
7214.57 711
7215.37 779
7216.17 775
7216.97 730
7217.78 765
7218.58 885
7219.38 758
7220.18 773
7220.98 799
7221.78 915
7222.59 833
7223.39 787
7224.19 743
7224.99 718
7225.79 754
7226.60 809
7227.40 790
7228.20 715
7229.00 781
7229.81 743
7230.61 787
7231.41 774
7232.21 684
7233.02 682
7233.82 633
7234.62 688
7235.42 690
7236.23 797
7237.03 711
7237.83 667
7238.63 683
7239.44 650
7240.24 710
7241.04 731
7241.85 722
7242.65 751
7243.45 746
7244.26 693
7245.06 639
7245.86 719
7246.67 674
7247.47 751
7248.27 714
7249.08 747
7249.88 702
7250.68 686
7251.49 731
7252.29 706
7253.09 695
7253.90 665
7254.70 599
7255.50 724
7256.31 693
7257.11 703
7257.92 692
7258.72 707
7259.52 750
7260.33 681
7261.13 736
7261.94 692
7262.74 801
7263.54 702
7264.35 658
7265.15 637
7265.96 696
7266.76 685
7267.57 705
7268.37 683
7269.18 642
7269.98 658
7270.78 631
7271.59 614
7272.39 641
7273.20 764
7274.00 700
7274.81 662
7275.61 662
7276.42 717
7277.22 697
7278.03 745
7278.83 720
7279.64 745
7280.44 768
7281.25 620
7282.05 723
7282.86 746
7283.66 806
7284.47 891
7285.28 909
7286.08 858
7286.89 822
7287.69 877
7288.50 798
7289.30 832
7290.11 823
7290.91 831
7291.72 705
7292.53 673
7293.33 715
7294.14 722
7294.94 694
7295.75 771
7296.56 794
7297.36 715
7298.17 695
7298.97 682
7299.78 655
7300.59 700
7301.39 758
7302.20 755
7303.01 752
7303.81 759
7304.62 705
7305.43 683
7306.23 721
7307.04 720
7307.85 630
7308.65 693
7309.46 770
7310.27 738
7311.07 758
7311.88 684
7312.69 758
7313.49 579
7314.30 764
7315.11 775
7315.91 734
7316.72 849
7317.53 808
7318.34 880
7319.14 883
7319.95 838
7320.76 872
7321.57 962
7322.37 803
7323.18 792
7323.99 751
7324.80 686
7325.60 755
7326.41 754
7327.22 729
7328.03 760
7328.83 725
7329.64 696
7330.45 698
7331.26 729
7332.07 755
7332.87 747
7333.68 826
7334.49 783
7335.30 707
7336.11 712
7336.92 664
7337.72 712
7338.53 686
7339.34 750
7340.15 740
7340.96 686
7341.77 695
7342.57 665
7343.38 738
7344.19 663
7345.00 747
7345.81 697
7346.62 704
7347.43 735
7348.24 770
7349.05 669
7349.85 706
7350.66 747
7351.47 679
7352.28 623
7353.09 595
7353.90 637
7354.71 642
7355.52 618
7356.33 559
7357.14 567
7357.95 692
7358.76 642
7359.57 716
7360.38 730
7361.18 669
7361.99 683
7362.80 715
7363.61 709
7364.42 681
7365.23 647
7366.04 679
7366.85 703
7367.66 734
7368.47 678
7369.28 768
7370.09 789
7370.90 734
7371.71 758
7372.52 776
7373.33 716
7374.14 729
7374.96 667
7375.77 705
7376.58 730
7377.39 814
7378.20 871
7379.01 744
7379.82 806
7380.63 837
7381.44 897
7382.25 880
7383.06 846
7383.87 849
7384.68 823
7385.49 807
7386.31 812
7387.12 843
7387.93 790
7388.74 813
7389.55 732
7390.36 788
7391.17 846
7391.98 712
7392.79 703
7393.61 673
7394.42 693
7395.23 736
7396.04 788
7396.85 803
7397.66 838
7398.48 759
7399.29 904
7400.10 962
7400.91 996
7401.72 967
7402.53 923
7403.35 940
7404.16 978
7404.97 914
7405.78 979
7406.59 944
7407.41 882
7408.22 943
7409.03 906
7409.84 896
7410.66 832
7411.47 825
7412.28 739
7413.09 661
7413.91 712
7414.72 637
7415.53 752
7416.34 745
7417.16 708
7417.97 739
7418.78 721
7419.60 771
7420.41 668
7421.22 667
7422.03 664
7422.85 709
7423.66 726
7424.47 662
7425.29 622
7426.10 646
7426.91 617
7427.73 701
7428.54 649
7429.35 587
7430.17 653
7430.98 654
7431.79 650
7432.61 681
7433.42 656
7434.23 698
7435.05 597
7435.86 655
7436.67 717
7437.49 578
7438.30 639
7439.12 665
7439.93 667
7440.74 689
7441.56 676
7442.37 599
7443.19 736
7444.00 653
7444.82 621
7445.63 580
7446.44 639
7447.26 701
7448.07 663
7448.89 609
7449.70 614
7450.52 567
7451.33 544
7452.15 609
7452.96 654
7453.77 570
7454.59 643
7455.40 630
7456.22 706
7457.03 602
7457.85 632
7458.66 656
7459.48 680
7460.29 585
7461.11 626
7461.92 594
7462.74 641
7463.55 649
7464.37 697
7465.19 646
7466.00 697
7466.82 710
7467.63 683
7468.45 624
7469.26 660
7470.08 705
7470.89 578
7471.71 653
7472.53 716
7473.34 746
7474.16 738
7474.97 706
7475.79 644
7476.60 642
7477.42 629
7478.24 658
7479.05 638
7479.87 616
7480.69 689
7481.50 661
7482.32 650
7483.13 669
7483.95 652
7484.77 669
7485.58 675
7486.40 666
7487.22 605
7488.03 653
7488.85 611
7489.67 596
7490.48 671
7491.30 607
7492.12 575
7492.93 529
7493.75 590
7494.57 604
7495.38 550
7496.20 595
7497.02 639
7497.84 637
7498.65 590
7499.47 576
7500.29 606
7501.10 660
7501.92 625
7502.74 602
7503.56 562
7504.37 593
7505.19 567
7506.01 592
7506.83 587
7507.64 636
7508.46 553
7509.28 615
7510.10 609
7510.92 643
7511.73 613
7512.55 697
7513.37 696
7514.19 604
7515.01 574
7515.82 627
7516.64 680
7517.46 654
7518.28 735
7519.10 664
7519.91 613
7520.73 608
7521.55 678
7522.37 626
7523.19 604
7524.01 655
7524.83 565
7525.64 579
7526.46 628
7527.28 648
7528.10 629
7528.92 659
7529.74 692
7530.56 550
7531.38 552
7532.20 600
7533.01 574
7533.83 560
7534.65 771
7535.47 621
7536.29 619
7537.11 661
7537.93 564
7538.75 622
7539.57 686
7540.39 607
7541.21 684
7542.03 615
7542.85 665
7543.67 699
7544.49 724
7545.31 709
7546.12 772
7546.94 872
7547.76 757
7548.58 661
7549.40 681
7550.22 713
7551.04 705
7551.86 650
7552.68 710
7553.50 646
7554.33 616
7555.15 680
7555.97 681
7556.79 696
7557.61 655
7558.43 697
7559.25 656
7560.07 689
7560.89 674
7561.71 717
7562.53 735
7563.35 647
7564.17 715
7564.99 817
7565.81 732
7566.63 672
7567.45 743
7568.28 788
7569.10 800
7569.92 758
7570.74 691
7571.56 649
7572.38 688
7573.20 659
7574.02 680
7574.84 681
7575.67 643
7576.49 644
7577.31 647
7578.13 673
7578.95 664
7579.77 758
7580.60 723
7581.42 719
7582.24 788
7583.06 791
7583.88 819
7584.70 784
7585.53 791
7586.35 827
7587.17 872
7587.99 839
7588.81 831
7589.64 864
7590.46 851
7591.28 899
7592.10 974
7592.93 943
7593.75 953
7594.57 908
7595.39 959
7596.21 903
7597.04 885
7597.86 891
7598.68 890
7599.51 839
7600.33 873
7601.15 847
7601.97 974
7602.80 1054
7603.62 1162
7604.44 1294
7605.27 1324
7606.09 1400
7606.91 1378
7607.73 1275
7608.56 1262
7609.38 1244
7610.20 1162
7611.03 1145
7611.85 1043
7612.67 1006
7613.50 949
7614.32 939
7615.14 990
7615.97 941
7616.79 1043
7617.62 1028
7618.44 1036
7619.26 997
7620.09 1012
7620.91 1060
7621.73 1057
7622.56 1029
7623.38 1040
7624.21 986
7625.03 958
7625.85 923
7626.68 953
7627.50 978
7628.33 986
7629.15 1118
7629.98 1291
7630.80 1437
7631.62 1504
7632.45 1670
7633.27 1734
7634.10 1708
7634.92 1703
7635.75 1576
7636.57 1489
7637.40 1303
7638.22 1163
7639.05 982
7639.87 956
7640.70 955
7641.52 886
7642.35 834
7643.17 769
7644.00 823
7644.82 791
7645.65 741
7646.47 819
7647.30 847
7648.12 916
7648.95 841
7649.77 812
7650.60 795
7651.42 759
7652.25 755
7653.07 796
7653.90 750
7654.73 668
7655.55 662
7656.38 603
7657.20 636
7658.03 685
7658.85 678
7659.68 713
7660.51 755
7661.33 691
7662.16 658
7662.98 629
7663.81 622
7664.64 655
7665.46 656
7666.29 613
7667.12 676
7667.94 767
7668.77 712
7669.59 777
7670.42 731
7671.25 708
7672.07 715
7672.90 700
7673.73 733
7674.55 803
7675.38 705
7676.21 680
7677.03 672
7677.86 686
7678.69 614
7679.52 618
7680.34 672
7681.17 626
7682.00 665
7682.82 642
7683.65 647
7684.48 654
7685.31 707
7686.13 700
7686.96 590
7687.79 578
7688.62 666
7689.44 744
7690.27 682
7691.10 633
7691.93 543
7692.75 621
7693.58 579
7694.41 590
7695.24 568
7696.07 599
7696.89 637
7697.72 590
7698.55 579
7699.38 604
7700.21 547
7701.03 588
7701.86 634
7702.69 637
7703.52 592
7704.35 612
7705.17 649
7706.00 578
7706.83 595
7707.66 635
7708.49 623
7709.32 597
7710.15 650
7710.97 658
7711.80 508
7712.63 614
7713.46 639
7714.29 607
7715.12 631
7715.95 611
7716.78 575
7717.61 541
7718.44 580
7719.26 560
7720.09 464
7720.92 617
7721.75 534
7722.58 582
7723.41 593
7724.24 528
7725.07 511
7725.90 492
7726.73 521
7727.56 558
7728.39 483
7729.22 506
7730.05 534
7730.88 521
7731.71 473
7732.54 539
7733.37 535
7734.20 543
7735.03 548
7735.86 525
7736.69 519
7737.52 488
7738.35 520
7739.18 457
7740.01 495
7740.84 530
7741.67 544
7742.50 546
7743.33 528
7744.16 491
7744.99 511
7745.82 519
7746.65 509
7747.48 499
7748.31 558
7749.14 613
7749.97 585
7750.80 571
7751.64 594
7752.47 587
7753.30 619
7754.13 547
7754.96 457
7755.79 503
7756.62 526
7757.45 540
7758.28 534
7759.12 547
7759.95 530
7760.78 566
7761.61 528
7762.44 482
7763.27 591
7764.10 577
7764.94 515
7765.77 526
7766.60 547
7767.43 555
7768.26 575
7769.09 523
7769.93 534
7770.76 617
7771.59 572
7772.42 574
7773.25 520
7774.09 578
7774.92 567
7775.75 578
7776.58 518
7777.41 565
7778.25 529
7779.08 529
7779.91 569
7780.74 556
7781.58 491
7782.41 538
7783.24 566
7784.07 594
7784.91 654
7785.74 703
7786.57 753
7787.41 658
7788.24 698
7789.07 692
7789.90 706
7790.74 599
7791.57 626
7792.40 720
7793.24 618
7794.07 659
7794.90 600
7795.74 588
7796.57 598
7797.40 608
7798.24 578
7799.07 533
7799.90 530
7800.74 580
7801.57 534
7802.40 585
7803.24 558
7804.07 567
7804.90 558
7805.74 545
7806.57 563
7807.41 632
7808.24 661
7809.07 656
7809.91 618
7810.74 551
7811.58 700
7812.41 663
7813.24 765
7814.08 706
7814.91 722
7815.75 716
7816.58 765
7817.42 746
7818.25 788
7819.09 802
7819.92 828
7820.75 873
7821.59 649
7822.42 715
7823.26 722
7824.09 660
7824.93 670
7825.76 725
7826.60 784
7827.43 738
7828.27 792
7829.10 794
7829.94 807
7830.77 709
7831.61 732
7832.44 750
7833.28 816
7834.11 809
7834.95 870
7835.78 823
7836.62 746
7837.46 704
7838.29 698
7839.13 740
7839.96 774
7840.80 735
7841.63 731
7842.47 690
7843.31 755
7844.14 770
7844.98 749
7845.81 771
7846.65 794
7847.48 702
7848.32 749
7849.16 662
7849.99 720
7850.83 775
7851.67 767
7852.50 794
7853.34 759
7854.17 749
7855.01 826
7855.85 800
7856.68 838
7857.52 842
7858.36 900
7859.19 945
7860.03 1042
7860.87 893
7861.70 995
7862.54 1047
7863.38 987
7864.21 919
7865.05 862
7865.89 792
7866.73 849
7867.56 805
7868.40 909
7869.24 806
7870.07 842
7870.91 954
7871.75 921
7872.59 955
7873.42 933
7874.26 944
7875.10 980
7875.94 1041
7876.77 1039
7877.61 1153
7878.45 1170
7879.29 1189
7880.12 1290
7880.96 1218
7881.80 1077
7882.64 1099
7883.48 1023
7884.31 985
7885.15 967
7885.99 991
7886.83 949
7887.67 940
7888.50 932
7889.34 941
7890.18 919
7891.02 1051
7891.86 1077
7892.70 1077
7893.53 1059
7894.37 1018
7895.21 1029
7896.05 911
7896.89 943
7897.73 1020
7898.57 984
7899.41 936
7900.24 940
7901.08 854
7901.92 861
7902.76 853
7903.60 875
7904.44 718
7905.28 733
7906.12 813
7906.96 797
7907.80 812
7908.63 663
7909.47 646
7910.31 742
7911.15 726
7911.99 640
7912.83 774
7913.67 737
7914.51 642
7915.35 657
7916.19 705
7917.03 778
7917.87 736
7918.71 811
7919.55 754
7920.39 712
7921.23 703
7922.07 698
7922.91 731
7923.75 753
7924.59 680
7925.43 673
7926.27 691
7927.11 656
7927.95 642
7928.79 671
7929.63 729
7930.47 754
7931.31 634
7932.15 582
7932.99 656
7933.83 625
7934.67 654
7935.52 580
7936.36 623
7937.20 662
7938.04 656
7938.88 627
7939.72 574
7940.56 635
7941.40 649
7942.24 660
7943.08 630
7943.92 623
7944.77 693
7945.61 669
7946.45 672
7947.29 674
7948.13 674
7948.97 649
7949.81 670
7950.66 667
7951.50 707
7952.34 716
7953.18 715
7954.02 741
7954.86 728
7955.71 754
7956.55 740
7957.39 701
7958.23 655
7959.07 700
7959.92 727
7960.76 704
7961.60 704
7962.44 578
7963.28 636
7964.13 730
7964.97 752
7965.81 787
7966.65 792
7967.50 859
7968.34 857
7969.18 789
7970.02 719
7970.87 761
7971.71 744
7972.55 755
7973.39 655
7974.24 610
7975.08 608
7975.92 626
7976.76 686
7977.61 595
7978.45 576
7979.29 637
7980.14 616
7980.98 637
7981.82 587
7982.67 619
7983.51 656
7984.35 562
7985.20 545
7986.04 670
7986.88 586
7987.73 585
7988.57 624
7989.41 562
7990.26 529
7991.10 501
7991.94 539
7992.79 522
7993.63 513
7994.48 569
7995.32 518
7996.16 578
7997.01 522
7997.85 478
7998.70 537
7999.54 549
8000.38 475
8001.23 473
8002.07 521
8002.92 557
8003.76 520
8004.61 566
8005.45 592
8006.29 509
8007.14 457
8007.98 450
8008.83 531
8009.67 536
8010.52 517
8011.36 541
8012.21 542
8013.05 556
8013.90 564
8014.74 574
8015.59 611
8016.43 635
8017.28 546
8018.12 543
8018.97 550
8019.81 520
8020.66 510
8021.50 540
8022.35 513
8023.19 523
8024.04 560
8024.88 484
8025.73 505
8026.57 433
8027.42 445
8028.27 474
8029.11 495
8029.96 498
8030.80 496
8031.65 470
8032.49 507
8033.34 515
8034.19 524
8035.03 456
8035.88 515
8036.72 542
8037.57 523
8038.42 541
8039.26 536
8040.11 651
8040.96 628
8041.80 556
8042.65 543
8043.49 489
8044.34 505
8045.19 527
8046.03 517
8046.88 437
8047.73 443
8048.57 519
8049.42 551
8050.27 518
8051.11 489
8051.96 518
8052.81 517
8053.66 524
8054.50 475
8055.35 488
8056.20 470
8057.04 510
8057.89 495
8058.74 465
8059.59 478
8060.43 531
8061.28 542
8062.13 435
8062.97 507
8063.82 475
8064.67 494
8065.52 475
8066.37 452
8067.21 417
8068.06 500
8068.91 472
8069.76 454
8070.60 448
8071.45 430
8072.30 458
8073.15 442
8074.00 460
8074.84 462
8075.69 433
8076.54 459
8077.39 459
8078.24 536
8079.08 469
8079.93 464
8080.78 470
8081.63 461
8082.48 463
8083.33 466
8084.18 486
8085.02 472
8085.87 455
8086.72 440
8087.57 478
8088.42 488
8089.27 409
8090.12 463
8090.97 468
8091.81 459
8092.66 456
8093.51 472
8094.36 450
8095.21 406
8096.06 406
8096.91 447
8097.76 422
8098.61 464
8099.46 484
8100.31 529
8101.16 466
8102.01 477
8102.86 458
8103.71 474
8104.55 492
8105.40 492
8106.25 469
8107.10 458
8107.95 402
8108.80 448
8109.65 470
8110.50 449
8111.35 494
8112.20 538
8113.05 440
8113.90 469
8114.75 530
8115.60 512
8116.45 475
8117.30 437
8118.16 453
8119.01 431
8119.86 401
8120.71 500
8121.56 470
8122.41 434
8123.26 453
8124.11 497
8124.96 445
8125.81 488
8126.66 550
8127.51 528
8128.36 568
8129.21 612
8130.06 615
8130.92 584
8131.77 585
8132.62 536
8133.47 548
8134.32 591
8135.17 516
8136.02 517
8136.87 521
8137.73 508
8138.58 471
8139.43 525
8140.28 523
8141.13 465
8141.98 493
8142.83 461
8143.69 472
8144.54 496
8145.39 482
8146.24 496
8147.09 473
8147.95 501
8148.80 496
8149.65 510
8150.50 572
8151.35 596
8152.21 553
8153.06 517
8153.91 621
8154.76 625
8155.61 610
8156.47 655
8157.32 708
8158.17 640
8159.02 597
8159.88 672
8160.73 584
8161.58 593
8162.44 622
8163.29 648
8164.14 589
8164.99 485
8165.85 492
8166.70 510
8167.55 544
8168.41 584
8169.26 539
8170.11 530
8170.96 517
8171.82 498
8172.67 469
8173.52 552
8174.38 481
8175.23 425
8176.08 387
8176.94 422
8177.79 460
8178.64 417
8179.50 394
8180.35 474
8181.21 385
8182.06 464
8182.91 449
8183.77 474
8184.62 516
8185.47 476
8186.33 394
8187.18 418
8188.04 440
8188.89 453
8189.74 487
8190.60 526
8191.45 480
8192.31 471
8193.16 416
8194.02 399
8194.87 478
8195.72 453
8196.58 400
8197.43 405
8198.29 434
8199.14 460
8200.00 432
8200.85 436
8201.71 441
8202.56 421
8203.42 436
8204.27 409
8205.13 446
8205.98 418
8206.84 412
8207.69 427
8208.55 379
8209.40 361
8210.26 460
8211.11 416
8211.97 423
8212.82 407
8213.68 456
8214.53 363
8215.39 436
8216.24 505
8217.10 441
8217.96 473
8218.81 492
8219.67 452
8220.52 492
8221.38 449
8222.23 478
8223.09 499
8223.95 402
8224.80 420
8225.66 440
8226.51 493
8227.37 430
8228.23 425
8229.08 423
8229.94 479
8230.79 445
8231.65 397
8232.51 433
8233.36 435
8234.22 438
8235.08 380
8235.93 406
8236.79 405
8237.65 412
8238.50 439
8239.36 443
8240.22 414
8241.07 393
8241.93 456
8242.79 373
8243.64 437
8244.50 418
8245.36 394
8246.21 383
8247.07 413
8247.93 427
8248.79 435
8249.64 353
8250.50 348
8251.36 363
8252.22 424
8253.07 418
8253.93 351
8254.79 402
8255.65 405
8256.50 446
8257.36 401
8258.22 434
8259.08 442
8259.93 445
8260.79 431
8261.65 456
8262.51 412
8263.37 417
8264.22 423
8265.08 428
8265.94 356
8266.80 373
8267.66 390
8268.51 360
8269.37 386
8270.23 434
8271.09 459
8271.95 412
8272.81 365
8273.66 396
8274.52 371
8275.38 393
8276.24 384
8277.10 390
8277.96 500
8278.82 424
8279.67 419
8280.53 356
8281.39 397
8282.25 373
8283.11 412
8283.97 411
8284.83 403
8285.69 470
8286.55 433
8287.41 440
8288.27 474
8289.12 455
8289.98 451
8290.84 470
8291.70 444
8292.56 430
8293.42 354
8294.28 411
8295.14 491
8296.00 411
8296.86 439
8297.72 451
8298.58 472
8299.44 390
8300.30 456
8301.16 441
8302.02 482
8302.88 411
8303.74 418
8304.60 459
8305.46 410
8306.32 361
8307.18 343
8308.04 396
8308.90 452
8309.76 454
8310.62 389
8311.48 356
8312.34 375
8313.20 347
8314.06 397
8314.92 385
8315.78 331
8316.65 380
8317.51 428
8318.37 454
8319.23 432
8320.09 421
8320.95 324
8321.81 385
8322.67 416
8323.53 393
8324.39 380
8325.26 351
8326.12 403
8326.98 401
8327.84 407
8328.70 429
8329.56 411
8330.42 415
8331.28 448
8332.15 350
8333.01 391
8333.87 397
8334.73 331
8335.59 379
8336.45 407
8337.32 360
8338.18 338
8339.04 369
8339.90 420
8340.76 352
8341.63 359
8342.49 390
8343.35 363
8344.21 410
8345.07 358
8345.94 397
8346.80 348
8347.66 370
8348.52 390
8349.39 422
8350.25 378
8351.11 392
8351.97 417
8352.84 402
8353.70 380
8354.56 419
8355.42 384
8356.29 356
8357.15 361
8358.01 392
8358.88 417
8359.74 391
8360.60 462
8361.46 428
8362.33 376
8363.19 397
8364.05 411
8364.92 365
8365.78 369
8366.64 399
8367.51 411
8368.37 456
8369.23 404
8370.10 338
8370.96 361
8371.82 360
8372.69 365
8373.55 360
8374.42 401
8375.28 466
8376.14 400
8377.01 375
8377.87 397
8378.73 390
8379.60 443
8380.46 453
8381.33 395
8382.19 330
8383.06 387
8383.92 453
8384.78 439
8385.65 398
8386.51 399
8387.38 423
8388.24 389
8389.11 412
8389.97 407
8390.83 503
8391.70 463
8392.56 420
8393.43 364
8394.29 379
8395.16 379
8396.02 425
8396.89 378
8397.75 402
8398.62 461
8399.48 491
8400.35 476
8401.21 492
8402.08 436
8402.94 388
8403.81 401
8404.67 440
8405.54 423
8406.40 412
8407.27 453
8408.14 442
8409.00 437
8409.87 396
8410.73 383
8411.60 456
8412.46 494
8413.33 509
8414.19 491
8415.06 471
8415.93 483
8416.79 501
8417.66 469
8418.52 433
8419.39 510
8420.26 526
8421.12 517
8421.99 455
8422.85 529
8423.72 456
8424.59 412
8425.45 471
8426.32 497
8427.19 523
8428.05 488
8428.92 521
8429.79 525
8430.65 477
8431.52 519
8432.39 492
8433.25 434
8434.12 457
8434.99 537
8435.85 478
8436.72 475
8437.59 489
8438.45 528
8439.32 516
8440.19 606
8441.06 666
8441.92 684
8442.79 643
8443.66 729
8444.52 725
8445.39 765
8446.26 798
8447.13 770
8447.99 742
8448.86 692
8449.73 655
8450.60 644
8451.47 602
8452.33 623
8453.20 656
8454.07 586
8454.94 626
8455.80 660
8456.67 666
8457.54 723
8458.41 763
8459.28 747
8460.14 634
8461.01 694
8461.88 656
8462.75 636
8463.62 704
8464.49 633
8465.35 661
8466.22 665
8467.09 677
8467.96 658
8468.83 754
8469.70 699
8470.57 775
8471.43 764
8472.30 838
8473.17 800
8474.04 832
8474.91 750
8475.78 715
8476.65 703
8477.52 658
8478.39 619
8479.25 556
8480.12 576
8480.99 575
8481.86 583
8482.73 531
8483.60 515
8484.47 572
8485.34 567
8486.21 591
8487.08 573
8487.95 577
8488.82 550
8489.69 551
8490.56 625
8491.43 533
8492.30 529
8493.17 403
8494.04 426
8494.91 494
8495.78 482
8496.65 500
8497.52 508
8498.39 491
8499.26 497
8500.13 485
8501.00 500
8501.87 499
8502.74 437
8503.61 460
8504.48 510
8505.35 589
8506.22 493
8507.09 470
8507.96 502
8508.83 493
8509.70 529
8510.57 525
8511.44 514
8512.31 478
8513.19 444
8514.06 515
8514.93 519
8515.80 509
8516.67 519
8517.54 547
8518.41 531
8519.28 410
8520.15 468
8521.03 494
8521.90 510
8522.77 507
8523.64 507
8524.51 504
8525.38 485
8526.25 537
8527.13 507
8528.00 532
8528.87 448
8529.74 483
8530.61 585
8531.48 564
8532.36 468
8533.23 563
8534.10 501
8534.97 538
8535.84 518
8536.72 431
8537.59 503
8538.46 497
8539.33 549
8540.20 574
8541.08 574
8541.95 533
8542.82 577
8543.69 494
8544.57 470
8545.44 457
8546.31 542
8547.18 538
8548.06 523
8548.93 512
8549.80 491
8550.67 564
8551.55 626
8552.42 649
8553.29 648
8554.17 764
8555.04 900
8555.91 926
8556.79 914
8557.66 877
8558.53 825
8559.41 712
8560.28 631
8561.15 568
8562.03 544
8562.90 541
8563.77 528
8564.65 513
8565.52 473
8566.39 472
8567.27 500
8568.14 541
8569.01 513
8569.89 521
8570.76 436
8571.64 512
8572.51 445
8573.38 491
8574.26 530
8575.13 428
8576.01 444
8576.88 482
8577.75 445
8578.63 420
8579.50 448
8580.38 423
8581.25 451
8582.12 453
8583.00 443
8583.87 428
8584.75 424
8585.62 494
8586.50 501
8587.37 438
8588.25 532
8589.12 491
8590.00 443
8590.87 501
8591.75 496
8592.62 489
8593.50 463
8594.37 446
8595.25 445
8596.12 515
8597.00 467
8597.87 503
8598.75 442
8599.62 449
8600.50 472
8601.37 412
8602.25 418
8603.12 425
8604.00 469
8604.87 493
8605.75 434
8606.63 481
8607.50 478
8608.38 511
8609.25 490
8610.13 523
8611.01 475
8611.88 556
8612.76 475
8613.63 458
8614.51 468
8615.39 568
8616.26 473
8617.14 549
8618.01 539
8618.89 418
8619.77 509
8620.64 529
8621.52 471
8622.40 416
8623.27 529
8624.15 524
8625.03 542
8625.90 595
8626.78 472
8627.66 472
8628.53 522
8629.41 547
8630.29 547
8631.16 505
8632.04 562
8632.92 555
8633.79 554
8634.67 589
8635.55 516
8636.42 522
8637.30 594
8638.18 616
8639.06 577
8639.93 575
8640.81 521
8641.69 562
8642.57 588
8643.44 638
8644.32 575
8645.20 537
8646.08 576
8646.95 622
8647.83 622
8648.71 599
8649.59 684
8650.47 701
8651.34 660
8652.22 695
8653.10 694
8653.98 674
8654.86 716
8655.73 715
8656.61 743
8657.49 674
8658.37 719
8659.25 713
8660.13 692
8661.00 691
8661.88 647
8662.76 644
8663.64 747
8664.52 739
8665.40 724
8666.27 716
8667.15 720
8668.03 723
8668.91 697
8669.79 796
8670.67 828
8671.55 807
8672.43 833
8673.31 879
8674.19 934
8675.06 988
8675.94 1115
8676.82 946
8677.70 995
8678.58 975
8679.46 1012
8680.34 1001
8681.22 1052
8682.10 925
8682.98 1024
8683.86 1033
8684.74 918
8685.62 920
8686.50 970
8687.38 1073
8688.26 1153
8689.14 1271
8690.02 1525
8690.90 1929
8691.78 2453
8692.66 2755
8693.54 3159
8694.42 3313
8695.30 3280
8696.18 3111
8697.06 2936
8697.94 2549
8698.82 2105
8699.70 1630
8700.58 1365
8701.46 1206
8702.34 1059
8703.22 876
8704.10 751
8704.98 725
8705.86 752
8706.74 698
8707.62 734
8708.50 721
8709.39 687
8710.27 642
8711.15 687
8712.03 688
8712.91 636
8713.79 582
8714.67 551
8715.55 561
8716.43 606
8717.32 565
8718.20 578
8719.08 600
8719.96 633
8720.84 630
8721.72 699
8722.60 719
8723.49 747
8724.37 731
8725.25 628
8726.13 659
8727.01 620
8727.89 637
8728.78 668
8729.66 656
8730.54 772
8731.42 795
8732.30 884
8733.19 710
8734.07 720
8734.95 736
8735.83 638
8736.71 629
8737.60 674
8738.48 620
8739.36 525
8740.24 554
8741.13 617
8742.01 562
8742.89 489
8743.77 534
8744.66 552
8745.54 526
8746.42 563
8747.31 589
8748.19 553
8749.07 611
8749.95 573
8750.84 582
8751.72 577
8752.60 608
8753.49 633
8754.37 621
8755.25 704
8756.14 654
8757.02 681
8757.90 759
8758.79 819
8759.67 875
8760.55 843
8761.44 844
8762.32 854
8763.20 871
8764.09 810
8764.97 759
8765.85 687
8766.74 710
8767.62 682
8768.51 677
8769.39 678
8770.27 644
8771.16 728
8772.04 677
8772.93 597
8773.81 600
8774.69 663
8775.58 655
8776.46 596
8777.35 567
8778.23 500
8779.12 548
8780.00 476
8780.88 534
8781.77 548
8782.65 534
8783.54 561
8784.42 596
8785.31 504
8786.19 519
8787.08 539
8787.96 529
8788.85 479
8789.73 501
8790.62 528
8791.50 463
8792.39 473
8793.27 510
8794.16 542
8795.04 541
8795.93 475
8796.81 453
8797.70 497
8798.58 502
8799.47 480
8800.35 492
8801.24 492
8802.13 513
8803.01 476
8803.90 454
8804.78 443
8805.67 446
8806.55 495
8807.44 437
8808.33 439
8809.21 452
8810.10 478
8810.98 454
8811.87 496
8812.76 504
8813.64 442
8814.53 434
8815.41 446
8816.30 399
8817.19 384
8818.07 437
8818.96 484
8819.85 448
8820.73 437
8821.62 470
8822.51 443
8823.39 448
8824.28 480
8825.17 431
8826.05 380
8826.94 499
8827.83 417
8828.71 397
8829.60 455
8830.49 428
8831.37 456
8832.26 411
8833.15 360
8834.04 425
8834.92 434
8835.81 459
8836.70 452
8837.58 394
8838.47 434
8839.36 474
8840.25 445
8841.13 437
8842.02 454
8842.91 383
8843.80 469
8844.69 472
8845.57 472
8846.46 498
8847.35 435
8848.24 404
8849.12 374
8850.01 431
8850.90 421
8851.79 330
8852.68 363
8853.56 427
8854.45 355
8855.34 385
8856.23 385
8857.12 383
8858.01 438
8858.89 388
8859.78 397
8860.67 382
8861.56 382
8862.45 392
8863.34 378
8864.23 415
8865.12 358
8866.00 356
8866.89 363
8867.78 357
8868.67 421
8869.56 449
8870.45 414
8871.34 421
8872.23 394
8873.12 349
8874.00 382
8874.89 336
8875.78 380
8876.67 366
8877.56 365
8878.45 377
8879.34 420
8880.23 408
8881.12 420
8882.01 401
8882.90 393
8883.79 368
8884.68 361
8885.57 396
8886.46 411
8887.35 430
8888.24 406
8889.13 378
8890.02 386
8890.91 343
8891.80 334
8892.69 425
8893.58 366
8894.47 323
8895.36 420
8896.25 336
8897.14 335
8898.03 299
8898.92 375
8899.81 389
8900.70 343
8901.59 366
8902.48 313
8903.37 365
8904.26 318
8905.15 361
8906.05 306
8906.94 342
8907.83 359
8908.72 361
8909.61 355
8910.50 335
8911.39 361
8912.28 348
8913.17 356
8914.06 372
8914.96 316
8915.85 277
8916.74 338
8917.63 366
8918.52 378
8919.41 388
8920.30 378
8921.20 341
8922.09 345
8922.98 349
8923.87 371
8924.76 343
8925.65 387
8926.55 307
8927.44 292
8928.33 280
8929.22 332
8930.11 351
8931.01 356
8931.90 344
8932.79 394
8933.68 314
8934.57 320
8935.47 308
8936.36 337
8937.25 345
8938.14 295
8939.04 305
8939.93 331
8940.82 315
8941.71 312
8942.61 318
8943.50 318
8944.39 326
8945.28 319
8946.18 326
8947.07 348
8947.96 309
8948.86 267
8949.75 308
8950.64 341
8951.54 316
8952.43 344
8953.32 319
8954.21 366
8955.11 325
8956.00 296
8956.89 340
8957.79 378
8958.68 280
8959.57 316
8960.47 329
8961.36 327
8962.26 348
8963.15 356
8964.04 307
8964.94 348
8965.83 317
8966.72 303
8967.62 343
8968.51 345
8969.41 359
8970.30 342
8971.19 332
8972.09 293
8972.98 339
8973.88 336
8974.77 290
8975.67 317
8976.56 292
8977.45 298
8978.35 296
8979.24 291
8980.14 300
8981.03 269
8981.93 293
8982.82 322
8983.72 321
8984.61 302
8985.51 268
8986.40 287
8987.29 249
8988.19 288
8989.08 331
8989.98 274
8990.87 290
8991.77 290
8992.66 290
8993.56 338
8994.46 293
8995.35 302
8996.25 271
8997.14 305
8998.04 327
8998.93 277
8999.83 324
9000.72 309
9001.62 340
9002.51 298
9003.41 282
9004.31 272
9005.20 286
9006.10 364
9006.99 347
9007.89 332
9008.78 266
9009.68 334
9010.58 312
9011.47 292
9012.37 315
9013.27 336
9014.16 278
9015.06 305
9015.95 292
9016.85 331
9017.75 314
9018.64 283
9019.54 367
9020.44 346
9021.33 303
9022.23 328
9023.13 353
9024.02 327
9024.92 322
9025.82 279
9026.71 298
9027.61 313
9028.51 281
9029.40 307
9030.30 295
9031.20 364
9032.09 360
9032.99 305
9033.89 331
9034.79 335
9035.68 314
9036.58 330
9037.48 364
9038.38 364
9039.27 301
9040.17 362
9041.07 335
9041.97 298
9042.86 266
9043.76 336
9044.66 318
9045.56 291
9046.45 274
9047.35 296
9048.25 315
9049.15 320
9050.05 329
9050.94 356
9051.84 335
9052.74 291
9053.64 319
9054.54 306
9055.44 314
9056.33 300
9057.23 305
9058.13 316
9059.03 348
9059.93 323
9060.83 315
9061.72 371
9062.62 341
9063.52 331
9064.42 338
9065.32 344
9066.22 297
9067.12 311
9068.02 371
9068.91 341
9069.81 294
9070.71 315
9071.61 348
9072.51 309
9073.41 288
9074.31 263
9075.21 289
9076.11 289
9077.01 339
9077.91 331
9078.81 366
9079.71 373
9080.60 348
9081.50 363
9082.40 348
9083.30 339
9084.20 384
9085.10 337
9086.00 352
9086.90 407
9087.80 366
9088.70 338
9089.60 350
9090.50 340
9091.40 360
9092.30 332
9093.20 353
9094.10 352
9095.00 278
9095.90 334
9096.80 353
9097.70 358
9098.60 326
9099.50 312
9100.41 284
9101.31 325
9102.21 307
9103.11 271
9104.01 311
9104.91 339
9105.81 341
9106.71 329
9107.61 325
9108.51 299
9109.41 299
9110.31 296
9111.21 312
9112.12 294
9113.02 301
9113.92 307
9114.82 334
9115.72 308
9116.62 299
9117.52 262
9118.42 306
9119.33 261
9120.23 281
9121.13 275
9122.03 300
9122.93 301
9123.83 317
9124.74 316
9125.64 316
9126.54 305
9127.44 266
9128.34 300
9129.24 299
9130.15 316
9131.05 302
9131.95 318
9132.85 338
9133.75 299
9134.66 331
9135.56 294
9136.46 306
9137.36 265
9138.27 248
9139.17 320
9140.07 289
9140.97 260
9141.88 264
9142.78 358
9143.68 286
9144.58 299
9145.49 304
9146.39 331
9147.29 288
9148.20 265
9149.10 302
9150.00 297
9150.90 347
9151.81 357
9152.71 296
9153.61 336
9154.52 320
9155.42 267
9156.32 281
9157.23 333
9158.13 323
9159.03 306
9159.94 296
9160.84 279
9161.74 293
9162.65 315
9163.55 274
9164.45 263
9165.36 325
9166.26 334
9167.17 353
9168.07 313
9168.97 298
9169.88 321
9170.78 317
9171.69 270
9172.59 304
9173.49 306
9174.40 302
9175.30 282
9176.21 287
9177.11 295
9178.01 281
9178.92 313
9179.82 291
9180.73 303
9181.63 307
9182.54 327
9183.44 298
9184.35 326
9185.25 317
9186.16 302
9187.06 330
9187.97 293
9188.87 317
9189.78 322
9190.68 311
9191.59 255
9192.49 280
9193.40 269
9194.30 289
9195.21 282
9196.11 318
9197.02 302
9197.92 305
9198.83 305
9199.73 358
9200.64 373
9201.54 301
9202.45 292
9203.35 311
9204.26 359
9205.17 301
9206.07 270
9206.98 291
9207.88 349
9208.79 365
9209.69 322
9210.60 305
9211.51 304
9212.41 307
9213.32 287
9214.22 248
9215.13 235
9216.04 277
9216.94 322
9217.85 289
9218.76 261
9219.66 268
9220.57 297
9221.48 308
9222.38 319
9223.29 269
9224.20 269
9225.10 301
9226.01 332
9226.92 336
9227.82 357
9228.73 296
9229.64 277
9230.54 248
9231.45 291
9232.36 282
9233.26 323
9234.17 291
9235.08 269
9235.99 290
9236.89 242
9237.80 259
9238.71 303
9239.61 271
9240.52 294
9241.43 323
9242.34 266
9243.24 270
9244.15 291
9245.06 257
9245.97 298
9246.88 288
9247.78 273
9248.69 256
9249.60 229
9250.51 321
9251.41 276
9252.32 285
9253.23 327
9254.14 327
9255.05 306
9255.96 281
9256.86 339
9257.77 332
9258.68 226
9259.59 273
9260.50 300
9261.41 284
9262.31 328
9263.22 299
9264.13 282
9265.04 281
9265.95 283
9266.86 289
9267.77 300
9268.67 312
9269.58 300
9270.49 282
9271.40 298
9272.31 269
9273.22 296
9274.13 273
9275.04 250
9275.95 298
9276.86 303
9277.76 275
9278.67 252
9279.58 231
9280.49 221
9281.40 282
9282.31 314
9283.22 300
9284.13 328
9285.04 298
9285.95 301
9286.86 317
9287.77 275
9288.68 268
9289.59 251
9290.50 273
9291.41 334
9292.32 298
9293.23 293
9294.14 288
9295.05 319
9295.96 299
9296.87 262
9297.78 276
9298.69 311
9299.60 325
9300.51 332
9301.42 377
9302.33 356
9303.24 268
9304.15 300
9305.06 319
9305.97 338
9306.88 412
9307.80 367
9308.71 353
9309.62 366
9310.53 387
9311.44 355
9312.35 300
9313.26 305
9314.17 312
9315.08 365
9315.99 301
9316.91 298
9317.82 303
9318.73 365
9319.64 317
9320.55 346
9321.46 320
9322.37 308
9323.28 321
9324.20 277
9325.11 258
9326.02 314
9326.93 339
9327.84 386
9328.75 353
9329.67 292
9330.58 271
9331.49 284
9332.40 300
9333.31 307
9334.23 268
9335.14 304
9336.05 286
9336.96 237
9337.87 262
9338.79 277
9339.70 281
9340.61 227
9341.52 281
9342.44 272
9343.35 264
9344.26 279
9345.17 263
9346.09 238
9347.00 253
9347.91 270
9348.82 271
9349.74 249
9350.65 294
9351.56 269
9352.48 249
9353.39 273
9354.30 250
9355.21 263
9356.13 297
9357.04 257
9357.95 245
9358.87 252
9359.78 227
9360.69 269
9361.61 233
9362.52 233
9363.43 248
9364.35 297
9365.26 280
9366.18 266
9367.09 294
9368.00 307
9368.92 254
9369.83 313
9370.74 292
9371.66 252
9372.57 301
9373.49 234
9374.40 242
9375.31 265
9376.23 256
9377.14 239
9378.06 281
9378.97 322
9379.88 275
9380.80 293
9381.71 256
9382.63 318
9383.54 304
9384.46 271
9385.37 301
9386.29 278
9387.20 278
9388.11 335
9389.03 278
9389.94 269
9390.86 298
9391.77 299
9392.69 294
9393.60 307
9394.52 273
9395.43 343
9396.35 306
9397.26 306
9398.18 300
9399.09 287
9400.01 348
9400.92 293
9401.84 263
9402.76 323
9403.67 326
9404.59 263
9405.50 250
9406.42 299
9407.33 258
9408.25 296
9409.16 260
9410.08 263
9411.00 259
9411.91 271
9412.83 241
9413.74 266
9414.66 299
9415.58 260
9416.49 267
9417.41 292
9418.32 259
9419.24 208
9420.16 258
9421.07 231
9421.99 260
9422.91 286
9423.82 344
9424.74 304
9425.65 281
9426.57 292
9427.49 279
9428.40 254
9429.32 301
9430.24 304
9431.15 295
9432.07 291
9432.99 307
9433.90 303
9434.82 265
9435.74 229
9436.66 233
9437.57 238
9438.49 281
9439.41 263
9440.32 274
9441.24 315
9442.16 290
9443.08 275
9443.99 262
9444.91 299
9445.83 272
9446.75 272
9447.66 287
9448.58 196
9449.50 266
9450.42 292
9451.33 304
9452.25 291
9453.17 296
9454.09 297
9455.01 237
9455.92 319
9456.84 307
9457.76 280
9458.68 254
9459.60 284
9460.51 312
9461.43 302
9462.35 260
9463.27 284
9464.19 299
9465.11 295
9466.02 284
9466.94 283
9467.86 285
9468.78 294
9469.70 277
9470.62 300
9471.54 262
9472.46 295
9473.37 298
9474.29 258
9475.21 278
9476.13 309
9477.05 265
9477.97 303
9478.89 302
9479.81 313
9480.73 266
9481.65 265
9482.56 246
9483.48 249
9484.40 288
9485.32 265
9486.24 264
9487.16 309
9488.08 260
9489.00 294
9489.92 296
9490.84 236
9491.76 233
9492.68 250
9493.60 249
9494.52 259
9495.44 261
9496.36 227
9497.28 233
9498.20 241
9499.12 251
9500.04 251
9500.96 249
9501.88 271
9502.80 298
9503.72 301
9504.64 262
9505.56 255
9506.48 269
9507.40 255
9508.32 235
9509.24 264
9510.16 249
9511.08 257
9512.00 235
9512.93 275
9513.85 249
9514.77 255
9515.69 284
9516.61 266
9517.53 289
9518.45 288
9519.37 257
9520.29 307
9521.21 241
9522.14 279
9523.06 256
9523.98 281
9524.90 257
9525.82 266
9526.74 294
9527.66 313
9528.59 279
9529.51 303
9530.43 299
9531.35 265
9532.27 276
9533.19 289
9534.11 266
9535.04 315
9535.96 301
9536.88 276
9537.80 302
9538.72 308
9539.65 312
9540.57 308
9541.49 330
9542.41 321
9543.34 314
9544.26 313
9545.18 333
9546.10 317
9547.02 339
9547.95 334
9548.87 285
9549.79 257
9550.71 243
9551.64 267
9552.56 249
9553.48 306
9554.41 310
9555.33 274
9556.25 261
9557.17 288
9558.10 293
9559.02 287
9559.94 262
9560.87 257
9561.79 319
9562.71 292
9563.64 321
9564.56 310
9565.48 336
9566.41 323
9567.33 324
9568.25 330
9569.18 277
9570.10 318
9571.02 321
9571.95 341
9572.87 277
9573.79 342
9574.72 334
9575.64 365
9576.56 343
9577.49 336
9578.41 325
9579.34 327
9580.26 320
9581.18 352
9582.11 327
9583.03 357
9583.96 361
9584.88 336
9585.81 366
9586.73 319
9587.65 413
9588.58 337
9589.50 366
9590.43 350
9591.35 368
9592.28 339
9593.20 364
9594.13 356
9595.05 352
9595.98 381
9596.90 333
9597.83 311
9598.75 316
9599.68 348
9600.60 386
9601.53 377
9602.45 322
9603.38 330
9604.30 294
9605.23 345
9606.15 365
9607.08 378
9608.00 345
9608.93 305
9609.85 351
9610.78 402
9611.70 368
9612.63 413
9613.55 406
9614.48 375
9615.41 384
9616.33 342
9617.26 376
9618.18 413
9619.11 396
9620.04 365
9620.96 384
9621.89 379
9622.81 387
9623.74 358
9624.67 378
9625.59 288
9626.52 311
9627.44 358
9628.37 365
9629.30 325
9630.22 416
9631.15 385
9632.08 367
9633.00 358
9633.93 372
9634.86 407
9635.78 435
9636.71 431
9637.64 429
9638.56 453
9639.49 449
9640.42 449
9641.34 437
9642.27 444
9643.20 423
9644.13 431
9645.05 385
9645.98 383
9646.91 462
9647.83 452
9648.76 401
9649.69 445
9650.62 487
9651.54 457
9652.47 500
9653.40 483
9654.33 466
9655.25 433
9656.18 426
9657.11 467
9658.04 496
9658.96 443
9659.89 444
9660.82 429
9661.75 411
9662.68 483
9663.60 445
9664.53 493
9665.46 475
9666.39 450
9667.32 497
9668.25 559
9669.17 483
9670.10 521
9671.03 497
9671.96 458
9672.89 519
9673.82 487
9674.74 540
9675.67 550
9676.60 493
9677.53 488
9678.46 538
9679.39 513
9680.32 541
9681.25 508
9682.17 479
9683.10 489
9684.03 517
9684.96 519
9685.89 520
9686.82 508
9687.75 484
9688.68 549
9689.61 586
9690.54 593
9691.47 512
9692.40 536
9693.33 543
9694.25 566
9695.18 604
9696.11 587
9697.04 550
9697.97 583
9698.90 573
9699.83 475
9700.76 570
9701.69 570
9702.62 537
9703.55 548
9704.48 648
9705.41 642
9706.34 609
9707.27 601
9708.20 590
9709.13 548
9710.06 558
9710.99 637
9711.92 627
9712.85 686
9713.78 678
9714.71 672
9715.65 714
9716.58 672
9717.51 609
9718.44 665
9719.37 696
9720.30 666
9721.23 619
9722.16 610
9723.09 578
9724.02 573
9724.95 670
9725.88 631
9726.82 652
9727.75 582
9728.68 565
9729.61 557
9730.54 636
9731.47 593
9732.40 573
9733.33 653
9734.27 686
9735.20 617
9736.13 581
9737.06 597
9737.99 584
9738.92 632
9739.86 595
9740.79 639
9741.72 588
9742.65 549
9743.58 527
9744.51 558
9745.45 532
9746.38 497
9747.31 530
9748.24 546
9749.17 577
9750.11 573
9751.04 484
9751.97 518
9752.90 501
9753.84 513
9754.77 530
9755.70 507
9756.63 521
9757.57 543
9758.50 534
9759.43 581
9760.36 516
9761.30 555
9762.23 556
9763.16 561
9764.09 536
9765.03 557
9765.96 562
9766.89 591
9767.83 572
9768.76 570
9769.69 651
9770.63 595
9771.56 549
9772.49 571
9773.43 553
9774.36 638
9775.29 556
9776.23 543
9777.16 520
9778.09 508
9779.03 573
9779.96 605
9780.89 654
9781.83 692
9782.76 696
9783.70 627
9784.63 685
9785.56 698
9786.50 701
9787.43 722
9788.37 709
9789.30 637
9790.23 635
9791.17 578
9792.10 584
9793.04 572
9793.97 587
9794.90 589
9795.84 530
9796.77 588
9797.71 671
9798.64 674
9799.58 725
9800.51 709
9801.45 686
9802.38 741
9803.32 721
9804.25 619
9805.19 538
9806.12 541
9807.05 604
9807.99 507
9808.92 486
9809.86 500
9810.80 463
9811.73 481
9812.67 441
9813.60 512
9814.54 511
9815.47 444
9816.41 406
9817.34 497
9818.28 494
9819.21 470
9820.15 432
9821.08 412
9822.02 455
9822.96 471
9823.89 453
9824.83 415
9825.76 446
9826.70 449
9827.63 463
9828.57 507
9829.51 411
9830.44 453
9831.38 446
9832.31 473
9833.25 447
9834.19 439
9835.12 390
9836.06 493
9837.00 454
9837.93 395
9838.87 425
9839.81 391
9840.74 395
9841.68 415
9842.61 420
9843.55 411
9844.49 382
9845.43 415
9846.36 495
9847.30 454
9848.24 438
9849.17 411
9850.11 467
9851.05 414
9851.98 431
9852.92 396
9853.86 411
9854.79 427
9855.73 350
9856.67 465
9857.61 476
9858.54 439
9859.48 374
9860.42 494
9861.36 501
9862.29 431
9863.23 450
9864.17 371
9865.11 379
9866.04 425
9866.98 403
9867.92 416
9868.86 380
9869.80 419
9870.73 434
9871.67 369
9872.61 365
9873.55 421
9874.49 427
9875.42 376
9876.36 343
9877.30 431
9878.24 381
9879.18 432
9880.12 440
9881.05 389
9881.99 463
9882.93 402
9883.87 468
9884.81 406
9885.75 393
9886.69 395
9887.63 412
9888.56 423
9889.50 370
9890.44 360
9891.38 332
9892.32 378
9893.26 335
9894.20 317
9895.14 355
9896.08 392
9897.02 417
9897.95 384
9898.89 421
9899.83 383
9900.77 353
9901.71 374
9902.65 334
9903.59 313
9904.53 364
9905.47 388
9906.41 363
9907.35 345
9908.29 352
9909.23 369
9910.17 415
9911.11 436
9912.05 373
9912.99 463
9913.93 406
9914.87 415
9915.81 419
9916.75 408
9917.69 422
9918.63 370
9919.57 397
9920.51 380
9921.45 343
9922.39 376
9923.33 420
9924.27 432
9925.21 417
9926.15 510
9927.09 596
9928.03 543
9928.97 570
9929.92 648
9930.86 628
9931.80 585
9932.74 613
9933.68 506
9934.62 457
9935.56 429
9936.50 472
9937.44 409
9938.38 440
9939.33 403
9940.27 337
9941.21 392
9942.15 359
9943.09 443
9944.03 365
9944.97 362
9945.92 372
9946.86 368
9947.80 345
9948.74 347
9949.68 375
9950.62 367
9951.57 341
9952.51 327
9953.45 367
9954.39 418
9955.33 350
9956.28 406
9957.22 440
9958.16 406
9959.10 365
9960.04 375
9960.99 394
9961.93 409
9962.87 366
9963.81 360
9964.76 392
9965.70 360
9966.64 392
9967.58 372
9968.53 435
9969.47 452
9970.41 396
9971.35 370
9972.30 367
9973.24 387
9974.18 378
9975.13 360
9976.07 333
9977.01 320
9977.95 345
9978.90 420
9979.84 374
9980.78 318
9981.73 361
9982.67 349
9983.61 324
9984.56 301
9985.50 317
9986.44 320
9987.39 384
9988.33 322
9989.27 330
9990.22 341
9991.16 387
9992.11 329
9993.05 367
9993.99 351
9994.94 328
9995.88 334
9996.82 335
9997.77 326
9998.71 320
9999.66 285
10000.60 344
10001.55 320
10002.49 291
10003.43 343
10004.38 360
10005.32 321
10006.27 309
10007.21 326
10008.16 329
10009.10 334
10010.04 298
10010.99 298
10011.93 309
10012.88 335
10013.82 324
10014.77 271
10015.71 304
10016.66 314
10017.60 317
10018.55 281
10019.49 267
10020.44 271
10021.38 280
10022.33 299
10023.27 285
10024.22 261
10025.16 298
10026.11 310
10027.05 267
10028.00 302
10028.95 324
10029.89 286
10030.84 282
10031.78 280
10032.73 305
10033.67 332
10034.62 301
10035.57 335
10036.51 277
10037.46 273
10038.40 242
10039.35 257
10040.30 256
10041.24 275
10042.19 344
10043.13 262
10044.08 270
10045.03 257
10045.97 283
10046.92 304
10047.86 279
10048.81 287
10049.76 327
10050.70 282
10051.65 282
10052.60 294
10053.54 304
10054.49 240
10055.44 289
10056.38 242
10057.33 249
10058.28 280
10059.22 275
10060.17 244
10061.12 272
10062.07 274
10063.01 278
10063.96 301
10064.91 265
10065.85 232
10066.80 276
10067.75 289
10068.70 250
10069.64 266
10070.59 287
10071.54 227
10072.49 259
10073.43 302
10074.38 318
10075.33 270
10076.28 263
10077.22 302
10078.17 317
10079.12 250
10080.07 259
10081.02 276
10081.96 260
10082.91 241
10083.86 245
10084.81 312
10085.76 313
10086.70 296
10087.65 294
10088.60 318
10089.55 276
10090.50 279
10091.45 251
10092.39 276
10093.34 274
10094.29 277
10095.24 275
10096.19 273
10097.14 265
10098.09 251
10099.03 251
10099.98 276
10100.93 295
10101.88 247
10102.83 286
10103.78 265
10104.73 300
10105.68 247
10106.63 269
10107.58 260
10108.53 264
10109.47 295
10110.42 260
10111.37 262
10112.32 256
10113.27 275
10114.22 213
10115.17 232
10116.12 247
10117.07 258
10118.02 242
10118.97 271
10119.92 247
10120.87 294
10121.82 269
10122.77 276
10123.72 259
10124.67 284
10125.62 231
10126.57 249
10127.52 243
10128.47 268
10129.42 240
10130.37 248
10131.32 260
10132.27 240
10133.22 265
10134.17 244
10135.12 286
10136.07 276
10137.02 301
10137.97 277
10138.92 301
10139.87 296
10140.83 309
10141.78 261
10142.73 282
10143.68 275
10144.63 297
10145.58 320
10146.53 284
10147.48 313
10148.43 267
10149.38 303
10150.34 283
10151.29 261
10152.24 268
10153.19 267
10154.14 302
10155.09 283
10156.04 269
10156.99 299
10157.95 264
10158.90 268
10159.85 293
10160.80 273
10161.75 257
10162.70 297
10163.66 325
10164.61 336
10165.56 256
10166.51 328
10167.46 309
10168.42 236
10169.37 335
10170.32 301
10171.27 303
10172.23 292
10173.18 310
10174.13 301
10175.08 314
10176.03 313
10176.99 302
10177.94 307
10178.89 316
10179.84 323
10180.80 318
10181.75 364
10182.70 281
10183.66 324
10184.61 327
10185.56 311
10186.51 307
10187.47 335
10188.42 282
10189.37 331
10190.33 374
10191.28 354
10192.23 418
10193.19 380
10194.14 319
10195.09 340
10196.05 342
10197.00 366
10197.95 366
10198.91 426
10199.86 446
10200.81 421
10201.77 405
10202.72 445
10203.67 469
10204.63 479
10205.58 488
10206.53 480
10207.49 440
10208.44 454
10209.40 490
10210.35 528
10211.30 413
10212.26 460
10213.21 449
10214.17 440
10215.12 389
10216.08 376
10217.03 387
10217.98 378
10218.94 362
10219.89 392
10220.85 404
10221.80 398
10222.76 374
10223.71 329
10224.67 386
10225.62 347
10226.58 355
10227.53 378
10228.49 319
10229.44 315
10230.40 373
10231.35 401
10232.31 320
10233.26 324
10234.22 357
10235.17 394
10236.13 379
10237.08 396
10238.04 378
10238.99 374
10239.95 351
10240.90 416
10241.86 344
10242.81 354
10243.77 411
10244.72 324
10245.68 315
10246.64 264
10247.59 265
10248.55 287
10249.50 279
10250.46 253
10251.42 270
10252.37 277
10253.33 310
10254.28 306
10255.24 309
10256.20 290
10257.15 295
10258.11 256
10259.06 309
10260.02 255
10260.98 277
10261.93 282
10262.89 298
10263.85 315
10264.80 324
10265.76 281
10266.72 304
10267.67 296
10268.63 201
10269.59 279
10270.54 268
10271.50 326
10272.46 281
10273.41 258
10274.37 294
10275.33 272
10276.29 238
10277.24 241
10278.20 317
10279.16 300
10280.11 283
10281.07 256
10282.03 266
10282.99 264
10283.94 294
10284.90 299
10285.86 289
10286.82 295
10287.77 294
10288.73 249
10289.69 214
10290.65 260
10291.61 257
10292.56 277
10293.52 230
10294.48 221
10295.44 230
10296.39 276
10297.35 281
10298.31 284
10299.27 282
10300.23 253
10301.19 238
10302.14 258
10303.10 244
10304.06 250
10305.02 238
10305.98 270
10306.94 244
10307.89 251
10308.85 254
10309.81 252
10310.77 254
10311.73 273
10312.69 292
10313.65 277
10314.61 275
10315.57 246
10316.52 268
10317.48 266
10318.44 250
10319.40 285
10320.36 240
10321.32 242
10322.28 235
10323.24 258
10324.20 267
10325.16 266
10326.12 257
10327.08 245
10328.04 293
10328.99 266
10329.95 228
10330.91 258
10331.87 266
10332.83 213
10333.79 260
10334.75 274
10335.71 238
10336.67 246
10337.63 245
10338.59 231
10339.55 228
10340.51 192
10341.47 209
10342.43 168
10343.39 217
10344.35 237
10345.31 241
10346.27 251
10347.23 269
10348.20 231
10349.16 240
10350.12 260
10351.08 226
10352.04 244
10353.00 263
10353.96 250
10354.92 233
10355.88 221
10356.84 256
10357.80 270
10358.76 215
10359.72 231
10360.69 265
10361.65 226
10362.61 246
10363.57 219
10364.53 233
10365.49 264
10366.45 284
10367.41 264
10368.38 277
10369.34 245
10370.30 222
10371.26 255
10372.22 228
10373.18 233
10374.14 223
10375.11 209
10376.07 206
10377.03 188
10377.99 240
10378.95 228
10379.92 220
10380.88 192
10381.84 219
10382.80 216
10383.76 214
10384.73 274
10385.69 221
10386.65 211
10387.61 214
10388.57 233
10389.54 229
10390.50 261
10391.46 180
10392.42 203
10393.39 203
10394.35 216
10395.31 207
10396.27 230
10397.24 258
10398.20 237
10399.16 218
10400.13 203
10401.09 221
10402.05 209
10403.02 279
10403.98 236
10404.94 230
10405.90 208
10406.87 194
10407.83 216
10408.79 220
10409.76 235
10410.72 201
10411.68 199
10412.65 223
10413.61 239
10414.57 290
10415.54 268
10416.50 234
10417.47 243
10418.43 274
10419.39 310
10420.36 285
10421.32 285
10422.28 275
10423.25 310
10424.21 300
10425.18 266
10426.14 246
10427.10 204
10428.07 185
10429.03 193
10430.00 205
10430.96 218
10431.93 211
10432.89 198
10433.85 207
10434.82 184
10435.78 191
10436.75 218
10437.71 212
10438.68 241
10439.64 216
10440.61 184
10441.57 224
10442.54 232
10443.50 257
10444.47 226
10445.43 168
10446.40 199
10447.36 228
10448.33 213
10449.29 237
10450.26 262
10451.22 183
10452.19 183
10453.15 209
10454.12 220
10455.08 213
10456.05 255
10457.01 191
10457.98 195
10458.95 221
10459.91 264
10460.88 233
10461.84 188
10462.81 200
10463.77 192
10464.74 171
10465.71 192
10466.67 225
10467.64 226
10468.60 197
10469.57 206
10470.54 191
10471.50 266
10472.47 201
10473.44 179
10474.40 147
10475.37 186
10476.33 192
10477.30 196
10478.27 212
10479.23 190
10480.20 182
10481.17 190
10482.13 224
10483.10 220
10484.07 214
10485.03 209
10486.00 215
10486.97 180
10487.93 188
10488.90 230
10489.87 231
10490.84 225
10491.80 232
10492.77 211
10493.74 192
10494.70 200
10495.67 205
10496.64 235
10497.61 189
10498.57 234
10499.54 229
10500.51 242
10501.48 195
10502.44 210
10503.41 198
10504.38 243
10505.35 240
10506.31 222
10507.28 188
10508.25 191
10509.22 170
10510.19 183
10511.15 182
10512.12 218
10513.09 219
10514.06 227
10515.03 216
10516.00 168
10516.96 204
10517.93 206
10518.90 193
10519.87 192
10520.84 201
10521.81 207
10522.77 211
10523.74 224
10524.71 194
10525.68 186
10526.65 203
10527.62 223
10528.59 236
10529.56 208
10530.52 218
10531.49 194
10532.46 206
10533.43 200
10534.40 193
10535.37 206
10536.34 235
10537.31 218
10538.28 172
10539.25 226
10540.22 162
10541.18 189
10542.15 215
10543.12 215
10544.09 206
10545.06 215
10546.03 190
10547.00 183
10547.97 189
10548.94 178
10549.91 251
10550.88 196
10551.85 199
10552.82 222
10553.79 245
10554.76 215
10555.73 205
10556.70 167
10557.67 181
10558.64 221
10559.61 224
10560.58 244
10561.55 244
10562.52 245
10563.49 255
10564.46 233
10565.43 243
10566.40 245
10567.38 229
10568.35 243
10569.32 211
10570.29 193
10571.26 225
10572.23 217
10573.20 179
10574.17 205
10575.14 236
10576.11 184
10577.08 197
10578.06 213
10579.03 195
10580.00 199
10580.97 212
10581.94 227
10582.91 223
10583.88 206
10584.85 194
10585.83 169
10586.80 197
10587.77 262
10588.74 244
10589.71 187
10590.68 206
10591.66 246
10592.63 267
10593.60 237
10594.57 257
10595.54 269
10596.51 248
10597.49 261
10598.46 254
10599.43 224
10600.40 204
10601.37 269
10602.35 245
10603.32 250
10604.29 218
10605.26 228
10606.24 246
10607.21 229
10608.18 211
10609.15 226
10610.13 219
10611.10 198
10612.07 180
10613.04 197
10614.02 184
10614.99 179
10615.96 185
10616.94 239
10617.91 244
10618.88 220
10619.85 233
10620.83 251
10621.80 224
10622.77 208
10623.75 244
10624.72 269
10625.69 227
10626.67 216
10627.64 228
10628.61 221
10629.59 200
10630.56 230
10631.53 201
10632.51 215
10633.48 242
10634.46 276
10635.43 233
10636.40 268
10637.38 292
10638.35 337
10639.32 335
10640.30 328
10641.27 337
10642.25 368
10643.22 368
10644.19 335
10645.17 323
10646.14 321
10647.12 293
10648.09 241
10649.07 231
10650.04 241
10651.01 233
10651.99 239
10652.96 255
10653.94 233
10654.91 262
10655.89 242
10656.86 205
10657.84 232
10658.81 214
10659.79 250
10660.76 241
10661.74 246
10662.71 216
10663.69 213
10664.66 223
10665.64 197
10666.61 224
10667.59 219
10668.56 240
10669.54 210
10670.51 233
10671.49 232
10672.46 198
10673.44 183
10674.42 217
10675.39 211
10676.37 209
10677.34 192
10678.32 189
10679.29 201
10680.27 243
10681.25 220
10682.22 215
10683.20 191
10684.17 200
10685.15 225
10686.12 175
10687.10 181
10688.08 193
10689.05 197
10690.03 196
10691.01 198
10691.98 163
10692.96 219
10693.94 190
10694.91 204
10695.89 200
10696.86 197
10697.84 210
10698.82 192
10699.79 165
10700.77 195
10701.75 240
10702.72 222
10703.70 228
10704.68 176
10705.66 206
10706.63 208
10707.61 210
10708.59 216
10709.56 184
10710.54 206
10711.52 225
10712.50 201
10713.47 186
10714.45 210
10715.43 190
10716.41 201
10717.38 206
10718.36 184
10719.34 196
10720.32 215
10721.29 189
10722.27 199
10723.25 215
10724.23 185
10725.20 176
10726.18 181
10727.16 188
10728.14 228
10729.12 217
10730.09 212
10731.07 241
10732.05 237
10733.03 259
10734.01 202
10734.99 194
10735.96 173
10736.94 195
10737.92 188
10738.90 221
10739.88 235
10740.86 197
10741.83 186
10742.81 170
10743.79 217
10744.77 210
10745.75 189
10746.73 223
10747.71 223
10748.69 190
10749.67 231
10750.64 173
10751.62 171
10752.60 209
10753.58 202
10754.56 205
10755.54 226
10756.52 204
10757.50 189
10758.48 212
10759.46 208
10760.44 175
10761.42 160
10762.40 208
10763.38 154
10764.35 181
10765.33 209
10766.31 175
10767.29 168
10768.27 189
10769.25 227
10770.23 207
10771.21 240
10772.19 177
10773.17 180
10774.15 228
10775.13 188
10776.11 171
10777.09 177
10778.07 199
10779.05 208
10780.04 176
10781.02 212
10782.00 180
10782.98 201
10783.96 207
10784.94 199
10785.92 191
10786.90 250
10787.88 210
10788.86 217
10789.84 193
10790.82 177
10791.80 219
10792.78 208
10793.77 199
10794.75 207
10795.73 193
10796.71 215
10797.69 227
10798.67 177
10799.65 230
10800.63 226
10801.61 194
10802.60 192
10803.58 198
10804.56 188
10805.54 188
10806.52 182
10807.50 197
10808.49 180
10809.47 166
10810.45 229
10811.43 209
10812.41 189
10813.39 169
10814.38 206
10815.36 216
10816.34 191
10817.32 189
10818.30 209
10819.29 186
10820.27 212
10821.25 180
10822.23 192
10823.22 205
10824.20 229
10825.18 237
10826.16 257
10827.15 243
10828.13 193
10829.11 186
10830.09 232
10831.08 220
10832.06 212
10833.04 226
10834.02 249
10835.01 210
10835.99 209
10836.97 199
10837.96 237
10838.94 224
10839.92 211
10840.90 215
10841.89 155
10842.87 180
10843.85 172
10844.84 165
10845.82 182
10846.80 226
10847.79 236
10848.77 222
10849.76 240
10850.74 224
10851.72 231
10852.71 258
10853.69 193
10854.67 211
10855.66 204
10856.64 243
10857.62 216
10858.61 208
10859.59 259
10860.58 265
10861.56 234
10862.55 193
10863.53 242
10864.51 215
10865.50 184
10866.48 211
10867.47 246
10868.45 239
10869.44 234
10870.42 268
10871.40 272
10872.39 272
10873.37 243
10874.36 257
10875.34 282
10876.33 241
10877.31 259
10878.30 235
10879.28 239
10880.27 228
10881.25 265
10882.24 237
10883.22 241
10884.21 274
10885.19 234
10886.18 238
10887.16 252
10888.15 298
10889.13 283
10890.12 252
10891.10 280
10892.09 258
10893.07 248
10894.06 271
10895.05 225
10896.03 272
10897.02 260
10898.00 266
10898.99 262
10899.97 307
10900.96 273
10901.95 265
10902.93 264
10903.92 277
10904.90 261
10905.89 237
10906.88 279
10907.86 295
10908.85 299
10909.84 327
10910.82 296
10911.81 292
10912.79 300
10913.78 297
10914.77 314
10915.75 323
10916.74 304
10917.73 295
10918.71 344
10919.70 377
10920.69 337
10921.67 371
10922.66 342
10923.65 361
10924.63 322
10925.62 377
10926.61 324
10927.60 306
10928.58 331
10929.57 367
10930.56 365
10931.54 343
10932.53 314
10933.52 348
10934.51 356
10935.49 332
10936.48 379
10937.47 367
10938.46 334
10939.44 425
10940.43 458
10941.42 440
10942.41 446
10943.39 433
10944.38 430
10945.37 410
10946.36 476
10947.35 405
10948.33 479
10949.32 437
10950.31 451
10951.30 478
10952.29 466
10953.28 489
10954.26 538
10955.25 557
10956.24 556
10957.23 659
10958.22 760
10959.21 734
10960.19 728
10961.18 729
10962.17 805
10963.16 739
10964.15 696
10965.14 668
10966.13 676
10967.11 625
10968.10 569
10969.09 572
10970.08 506
10971.07 488
10972.06 494
10973.05 550
10974.04 550
10975.03 488
10976.02 537
10977.01 516
10978.00 470
10978.98 466
10979.97 522
10980.96 594
10981.95 551
10982.94 508
10983.93 572
10984.92 587
10985.91 564
10986.90 533
10987.89 579
10988.88 586
10989.87 599
10990.86 558
10991.85 509
10992.84 629
10993.83 553
10994.82 630
10995.81 708
10996.80 757
10997.79 889
10998.78 947
10999.77 1088
11000.76 1183
11001.75 1127
11002.74 1172
11003.73 1109
11004.72 1058
11005.72 952
11006.71 906
11007.70 793
11008.69 764
11009.68 657
11010.67 590
11011.66 618
11012.65 537
11013.64 542
11014.63 516
11015.62 558
11016.61 567
11017.61 528
11018.60 502
11019.59 497
11020.58 527
11021.57 493
11022.56 401
11023.55 402
11024.55 425
11025.54 460
11026.53 455
11027.52 468
11028.51 422
11029.50 442
11030.49 466
11031.49 392
11032.48 452
11033.47 459
11034.46 407
11035.45 479
11036.45 416
11037.44 410
11038.43 444
11039.42 469
11040.41 423
11041.41 396
11042.40 408
11043.39 400
11044.38 376
11045.38 385
11046.37 386
11047.36 340
11048.35 376
11049.35 412
11050.34 372
11051.33 375
11052.32 334
11053.32 332
11054.31 358
11055.30 341
11056.30 350
11057.29 364
11058.28 364
11059.27 335
11060.27 337
11061.26 324
11062.25 382
11063.25 357
11064.24 312
11065.23 337
11066.23 364
11067.22 314
11068.21 344
11069.21 349
11070.20 340
11071.19 312
11072.19 339
11073.18 347
11074.17 324
11075.17 311
11076.16 363
11077.16 321
11078.15 348
11079.14 381
11080.14 350
11081.13 381
11082.13 352
11083.12 334
11084.11 397
11085.11 358
11086.10 344
11087.10 310
11088.09 333
11089.09 357
11090.08 343
11091.07 311
11092.07 328
11093.06 276
11094.06 272
11095.05 333
11096.05 365
11097.04 294
11098.04 332
11099.03 317
11100.03 319
11101.02 291
11102.02 308
11103.01 360
11104.01 352
11105.00 335
11106.00 335
11106.99 326
11107.99 284
11108.98 313
11109.98 338
11110.97 349
11111.97 333
11112.96 364
11113.96 360
11114.95 346
11115.95 359
11116.95 318
11117.94 292
11118.94 289
11119.93 325
11120.93 302
11121.92 309
11122.92 323
11123.92 357
11124.91 382
11125.91 385
11126.90 405
11127.90 429
11128.90 429
11129.89 374
11130.89 393
11131.89 394
11132.88 351
11133.88 326
11134.87 347
11135.87 372
11136.87 280
11137.86 280
11138.86 313
11139.86 302
11140.85 318
11141.85 345
11142.85 346
11143.84 302
11144.84 330
11145.84 358
11146.84 334
11147.83 326
11148.83 306
11149.83 327
11150.82 258
11151.82 250
11152.82 275
11153.82 308
11154.81 247
11155.81 276
11156.81 280
11157.80 271
11158.80 245
11159.80 262
11160.80 304
11161.79 282
11162.79 231
11163.79 240
11164.79 282
11165.79 261
11166.78 271
11167.78 202
11168.78 234
11169.78 274
11170.78 277
11171.77 231
11172.77 267
11173.77 224
11174.77 267
11175.77 256
11176.76 270
11177.76 251
11178.76 221
11179.76 226
11180.76 248
11181.76 245
11182.76 225
11183.75 273
11184.75 293
11185.75 287
11186.75 250
11187.75 246
11188.75 252
11189.75 266
11190.75 246
11191.74 249
11192.74 256
11193.74 216
11194.74 231
11195.74 206
11196.74 257
11197.74 265
11198.74 266
11199.74 232
11200.74 233
11201.74 224
11202.74 259
11203.74 229
11204.74 207
11205.73 242
11206.73 254
11207.73 242
11208.73 234
11209.73 212
11210.73 251
11211.73 236
11212.73 257
11213.73 265
11214.73 243
11215.73 240
11216.73 237
11217.73 232
11218.73 198
11219.73 226
11220.73 233
11221.73 251
11222.73 219
11223.74 238
11224.74 233
11225.74 246
11226.74 220
11227.74 213
11228.74 193
11229.74 246
11230.74 238
11231.74 216
11232.74 233
11233.74 211
11234.74 242
11235.74 216
11236.74 201
11237.75 210
11238.75 249
11239.75 218
11240.75 227
11241.75 237
11242.75 211
11243.75 235
11244.75 182
11245.76 241
11246.76 174
11247.76 197
11248.76 214
11249.76 196
11250.76 221
11251.76 205
11252.77 197
11253.77 212
11254.77 200
11255.77 206
11256.77 192
11257.78 197
11258.78 252
11259.78 244
11260.78 237
11261.78 182
11262.79 231
11263.79 254
11264.79 230
11265.79 213
11266.79 219
11267.80 248
11268.80 187
11269.80 204
11270.80 226
11271.81 250
11272.81 253
11273.81 207
11274.81 224
11275.82 257
11276.82 231
11277.82 239
11278.83 195
11279.83 239
11280.83 263
11281.83 243
11282.84 207
11283.84 217
11284.84 229
11285.85 230
11286.85 229
11287.85 225
11288.86 191
11289.86 233
11290.86 209
11291.87 203
11292.87 247
11293.87 208
11294.88 211
11295.88 228
11296.89 239
11297.89 225
11298.89 252
11299.90 221
11300.90 239
11301.90 229
11302.91 204
11303.91 214
11304.92 241
11305.92 219
11306.92 226
11307.93 240
11308.93 193
11309.94 224
11310.94 233
11311.95 256
11312.95 279
11313.95 327
11314.96 280
11315.96 243
11316.97 275
11317.97 228
11318.98 258
11319.98 259
11320.99 240
11321.99 221
11323.00 205
11324.00 209
11325.01 224
11326.01 209
11327.02 188
11328.02 187
11329.03 209
11330.03 211
11331.04 212
11332.04 227
11333.05 180
11334.05 166
11335.06 197
11336.06 230
11337.07 207
11338.07 228
11339.08 244
11340.09 203
11341.09 218
11342.10 197
11343.10 200
11344.11 217
11345.11 214
11346.12 254
11347.13 218
11348.13 190
11349.14 176
11350.14 221
11351.15 205
11352.16 207
11353.16 220
11354.17 189
11355.17 210
11356.18 227
11357.19 240
11358.19 186
11359.20 189
11360.21 182
11361.21 231
11362.22 198
11363.23 168
11364.23 184
11365.24 179
11366.25 174
11367.25 165
11368.26 164
11369.27 147
11370.27 192
11371.28 180
11372.29 188
11373.29 195
11374.30 180
11375.31 176
11376.32 197
11377.32 179
11378.33 159
11379.34 214
11380.35 244
11381.35 191
11382.36 166
11383.37 188
11384.38 203
11385.38 186
11386.39 175
11387.40 187
11388.41 179
11389.41 182
11390.42 168
11391.43 183
11392.44 203
11393.45 192
11394.45 220
11395.46 191
11396.47 162
11397.48 168
11398.49 181
11399.49 186
11400.50 199
11401.51 163
11402.52 180
11403.53 175
11404.54 192
11405.54 197
11406.55 194
11407.56 166
11408.57 191
11409.58 231
11410.59 183
11411.60 172
11412.61 178
11413.61 210
11414.62 189
11415.63 187
11416.64 147
11417.65 176
11418.66 180
11419.67 197
11420.68 203
11421.69 193
11422.70 167
11423.71 158
11424.71 169
11425.72 186
11426.73 201
11427.74 184
11428.75 238
11429.76 199
11430.77 165
11431.78 185
11432.79 192
11433.80 188
11434.81 149
11435.82 162
11436.83 157
11437.84 181
11438.85 157
11439.86 183
11440.87 171
11441.88 191
11442.89 203
11443.90 166
11444.91 168
11445.92 146
11446.93 138
11447.94 165
11448.95 171
11449.96 181
11450.97 168
11451.98 178
11452.99 150
11454.01 200
11455.02 187
11456.03 178
11457.04 179
11458.05 166
11459.06 167
11460.07 167
11461.08 181
11462.09 183
11463.10 144
11464.11 158
11465.13 156
11466.14 163
11467.15 173
11468.16 168
11469.17 169
11470.18 177
11471.19 170
11472.20 157
11473.22 149
11474.23 147
11475.24 176
11476.25 160
11477.26 157
11478.27 171
11479.29 172
11480.30 176
11481.31 163
11482.32 179
11483.33 169
11484.35 148
11485.36 141
11486.37 160
11487.38 163
11488.39 203
11489.41 171
11490.42 181
11491.43 167
11492.44 174
11493.46 165
11494.47 178
11495.48 159
11496.49 152
11497.51 209
11498.52 148
11499.53 152
11500.54 155
11501.56 157
11502.57 181
11503.58 160
11504.59 172
11505.61 180
11506.62 155
11507.63 154
11508.65 158
11509.66 182
11510.67 210
11511.69 173
11512.70 183
11513.71 195
11514.73 213
11515.74 172
11516.75 166
11517.77 154
11518.78 154
11519.79 138
11520.81 145
11521.82 160
11522.83 151
11523.85 156
11524.86 141
11525.88 156
11526.89 151
11527.90 138
11528.92 137
11529.93 154
11530.95 156
11531.96 122
11532.97 170
11533.99 144
11535.00 142
11536.02 171
11537.03 169
11538.05 173
11539.06 144
11540.07 153
11541.09 150
11542.10 155
11543.12 180
11544.13 178
11545.15 169
11546.16 176
11547.18 176
11548.19 178
11549.21 196
11550.22 182
11551.24 174
11552.25 153
11553.27 184
11554.28 150
11555.30 146
11556.31 194
11557.33 164
11558.34 192
11559.36 157
11560.37 163
11561.39 149
11562.40 178
11563.42 183
11564.43 159
11565.45 162
11566.47 165
11567.48 143
11568.50 152
11569.51 172
11570.53 138
11571.54 155
11572.56 191
11573.58 164
11574.59 145
11575.61 190
11576.62 189
11577.64 153
11578.66 156
11579.67 171
11580.69 152
11581.70 162
11582.72 165
11583.74 186
11584.75 175
11585.77 150
11586.79 154
11587.80 157
11588.82 187
11589.84 172
11590.85 168
11591.87 170
11592.89 187
11593.90 185
11594.92 189
11595.94 182
11596.95 130
11597.97 162
11598.99 175
11600.01 169
11601.02 138
11602.04 159
11603.06 127
11604.07 139
11605.09 146
11606.11 158
11607.13 151
11608.14 136
11609.16 192
11610.18 173
11611.20 128
11612.21 156
11613.23 187
11614.25 130
11615.27 130
11616.29 150
11617.30 164
11618.32 156
11619.34 141
11620.36 140
11621.38 172
11622.39 175
11623.41 181
11624.43 169
11625.45 154
11626.47 157
11627.48 148
11628.50 133
11629.52 138
11630.54 145
11631.56 158
11632.58 164
11633.59 199
11634.61 212
11635.63 158
11636.65 171
11637.67 124
11638.69 153
11639.71 146
11640.73 123
11641.75 136
11642.76 158
11643.78 159
11644.80 157
11645.82 146
11646.84 122
11647.86 135
11648.88 141
11649.90 155
11650.92 175
11651.94 136
11652.96 147
11653.98 160
11655.00 160
11656.01 158
11657.03 115
11658.05 154
11659.07 151
11660.09 137
11661.11 172
11662.13 161
11663.15 165
11664.17 126
11665.19 194
11666.21 147
11667.23 136
11668.25 139
11669.27 123
11670.29 113
11671.31 129
11672.33 132
11673.35 128
11674.37 142
11675.39 148
11676.42 157
11677.44 151
11678.46 142
11679.48 128
11680.50 116
11681.52 149
11682.54 157
11683.56 157
11684.58 178
11685.60 153
11686.62 178
11687.64 128
11688.66 146
11689.69 176
11690.71 160
11691.73 158
11692.75 126
11693.77 146
11694.79 130
11695.81 135
11696.83 155
11697.85 167
11698.88 182
11699.90 163
11700.92 143
11701.94 139
11702.96 142
11703.98 157
11705.01 148
11706.03 160
11707.05 170
11708.07 133
11709.09 143
11710.12 169
11711.14 195
11712.16 173
11713.18 148
11714.20 150
11715.23 188
11716.25 177
11717.27 133
11718.29 141
11719.31 136
11720.34 156
11721.36 138
11722.38 139
11723.40 133
11724.43 155
11725.45 172
11726.47 174
11727.49 192
11728.52 163
11729.54 133
11730.56 154
11731.59 168
11732.61 160
11733.63 147
11734.65 154
11735.68 134
11736.70 147
11737.72 149
11738.75 185
11739.77 136
11740.79 159
11741.82 200
11742.84 178
11743.86 130
11744.89 164
11745.91 183
11746.93 162
11747.96 156
11748.98 134
11750.01 151
11751.03 153
11752.05 162
11753.08 163
11754.10 168
11755.12 176
11756.15 157
11757.17 146
11758.20 148
11759.22 160
11760.24 174
11761.27 195
11762.29 173
11763.32 125
11764.34 176
11765.37 200
11766.39 165
11767.41 150
11768.44 165
11769.46 146
11770.49 150
11771.51 148
11772.54 148
11773.56 137
11774.59 157
11775.61 158
11776.64 149
11777.66 165
11778.69 176
11779.71 170
11780.74 163
11781.76 157
11782.79 164
11783.81 188
11784.84 167
11785.86 180
11786.89 157
11787.91 152
11788.94 189
11789.96 160
11790.99 169
11792.01 215
11793.04 235
11794.07 160
11795.09 205
11796.12 201
11797.14 194
11798.17 201
11799.19 199
11800.22 215
11801.25 216
11802.27 210
11803.30 204
11804.32 213
11805.35 201
11806.38 217
11807.40 216
11808.43 223
11809.45 201
11810.48 259
11811.51 208
11812.53 167
11813.56 229
11814.59 197
11815.61 207
11816.64 207
11817.67 217
11818.69 187
11819.72 199
11820.75 205
11821.77 221
11822.80 220
11823.83 211
11824.85 197
11825.88 220
11826.91 193
11827.94 201
11828.96 204
11829.99 205
11831.02 166
11832.04 154
11833.07 206
11834.10 216
11835.13 214
11836.15 202
11837.18 176
11838.21 186
11839.24 183
11840.26 171
11841.29 194
11842.32 175
11843.35 195
11844.37 211
11845.40 222
11846.43 194
11847.46 220
11848.49 204
11849.51 225
11850.54 246
11851.57 184
11852.60 155
11853.63 188
11854.65 217
11855.68 172
11856.71 220
11857.74 206
11858.77 184
11859.80 211
11860.83 185
11861.85 189
11862.88 193
11863.91 181
11864.94 236
11865.97 207
11867.00 205
11868.03 200
11869.05 216
11870.08 222
11871.11 195
11872.14 199
11873.17 224
11874.20 195
11875.23 201
11876.26 195
11877.29 210
11878.32 209
11879.35 225
11880.38 229
11881.40 238
11882.43 194
11883.46 235
11884.49 253
11885.52 262
11886.55 240
11887.58 219
11888.61 262
11889.64 263
11890.67 250
11891.70 286
11892.73 256
11893.76 266
11894.79 296
11895.82 285
11896.85 282
11897.88 270
11898.91 272
11899.94 284
11900.97 293
11902.00 296
11903.03 323
11904.06 283
11905.09 322
11906.12 352
11907.15 290
11908.18 286
11909.22 274
11910.25 255
11911.28 266
11912.31 291
11913.34 292
11914.37 307
11915.40 294
11916.43 313
11917.46 305
11918.49 310
11919.52 314
11920.55 301
11921.59 317
11922.62 308
11923.65 289
11924.68 300
11925.71 327
11926.74 384
11927.77 350
11928.81 372
11929.84 390
11930.87 442
11931.90 416
11932.93 480
11933.96 502
11935.00 475
11936.03 488
11937.06 467
11938.09 435
11939.12 493
11940.15 384
11941.19 347
11942.22 326
11943.25 283
11944.28 316
11945.31 285
11946.35 271
11947.38 287
11948.41 294
11949.44 249
11950.48 242
11951.51 266
11952.54 247
11953.57 288
11954.61 245
11955.64 264
11956.67 251
11957.70 271
11958.74 267
11959.77 256
11960.80 280
11961.84 283
11962.87 276
11963.90 279
11964.93 292
11965.97 239
11967.00 247
11968.03 254
11969.07 258
11970.10 275
11971.13 253
11972.17 230
11973.20 271
11974.23 232
11975.27 254
11976.30 252
11977.33 275
11978.37 286
11979.40 252
11980.44 237
11981.47 225
11982.50 228
11983.54 238
11984.57 247
11985.60 237
11986.64 247
11987.67 215
11988.71 231
11989.74 230
11990.77 235
11991.81 199
11992.84 220
11993.88 204
11994.91 224
11995.95 252
11996.98 259
11998.02 224
11999.05 229
12000.08 229
12001.12 220
12002.15 214
12003.19 244
12004.22 232
12005.26 194
12006.29 217
12007.33 206
12008.36 238
12009.40 213
12010.43 235
12011.47 241
12012.50 250
12013.54 222
12014.57 215
12015.61 205
12016.64 194
12017.68 238
12018.71 251
12019.75 287
12020.78 276
12021.82 265
12022.86 298
12023.89 261
12024.93 275
12025.96 222
12027.00 225
12028.03 211
12029.07 219
12030.11 249
12031.14 228
12032.18 216
12033.21 233
12034.25 237
12035.29 260
12036.32 226
12037.36 235
12038.39 197
12039.43 181
12040.47 219
12041.50 245
12042.54 199
12043.58 208
12044.61 220
12045.65 258
12046.69 214
12047.72 219
12048.76 208
12049.80 234
12050.83 219
12051.87 226
12052.91 189
12053.94 205
12054.98 192
12056.02 228
12057.05 204
12058.09 184
12059.13 221
12060.16 222
12061.20 220
12062.24 203
12063.28 218
12064.31 243
12065.35 175
12066.39 164
12067.43 206
12068.46 186
12069.50 180
12070.54 169
12071.58 186
12072.61 218
12073.65 198
12074.69 188
12075.73 192
12076.76 191
12077.80 241
12078.84 202
12079.88 181
12080.92 190
12081.95 237
12082.99 196
12084.03 225
12085.07 211
12086.11 194
12087.15 182
12088.18 175
12089.22 201
12090.26 182
12091.30 179
12092.34 191
12093.38 194
12094.42 180
12095.45 239
12096.49 262
12097.53 214
12098.57 185
12099.61 207
12100.65 247
12101.69 258
12102.73 240
12103.76 226
12104.80 264
12105.84 252
12106.88 263
12107.92 276
12108.96 243
12110.00 229
12111.04 210
12112.08 182
12113.12 221
12114.16 181
12115.20 192
12116.24 181
12117.28 217
12118.32 167
12119.36 162
12120.40 215
12121.44 183
12122.47 174
12123.51 174
12124.55 171
12125.59 197
12126.63 198
12127.67 173
12128.71 160
12129.76 148
12130.80 194
12131.84 193
12132.88 205
12133.92 162
12134.96 183
12136.00 166
12137.04 172
12138.08 175
12139.12 178
12140.16 193
12141.20 171
12142.24 173
12143.28 146
12144.32 136
12145.36 159
12146.40 168
12147.44 149
12148.49 187
12149.53 183
12150.57 195
12151.61 167
12152.65 156
12153.69 161
12154.73 148
12155.77 184
12156.81 158
12157.86 170
12158.90 168
12159.94 167
12160.98 147
12162.02 161
12163.06 171
12164.10 145
12165.15 121
12166.19 137
12167.23 131
12168.27 169
12169.31 136
12170.36 131
12171.40 124
12172.44 154
12173.48 175
12174.52 129
12175.57 164
12176.61 159
12177.65 164
12178.69 165
12179.73 193
12180.78 181
12181.82 162
12182.86 152
12183.90 153
12184.95 177
12185.99 173
12187.03 150
12188.07 159
12189.12 148
12190.16 152
12191.20 169
12192.25 140
12193.29 142
12194.33 134
12195.37 184
12196.42 168
12197.46 152
12198.50 146
12199.55 202
12200.59 159
12201.63 157
12202.68 139
12203.72 147
12204.76 189
12205.81 147
12206.85 145
12207.89 141
12208.94 200
12209.98 162
12211.02 173
12212.07 175
12213.11 161
12214.16 144
12215.20 130
12216.24 127
12217.29 145
12218.33 160
12219.37 179
12220.42 154
12221.46 144
12222.51 150
12223.55 164
12224.60 158
12225.64 139
12226.68 116
12227.73 140
12228.77 156
12229.82 170
12230.86 122
12231.91 167
12232.95 178
12234.00 167
12235.04 173
12236.08 148
12237.13 160
12238.17 145
12239.22 148
12240.26 164
12241.31 154
12242.35 142
12243.40 162
12244.44 174
12245.49 174
12246.53 159
12247.58 162
12248.62 177
12249.67 146
12250.72 155
12251.76 129
12252.81 130
12253.85 192
12254.90 198
12255.94 169
12256.99 148
12258.03 160
12259.08 137
12260.13 163
12261.17 139
12262.22 148
12263.26 155
12264.31 146
12265.35 123
12266.40 163
12267.45 158
12268.49 152
12269.54 140
12270.59 133
12271.63 149
12272.68 129
12273.72 146
12274.77 145
12275.82 160
12276.86 161
12277.91 156
12278.96 169
12280.00 170
12281.05 130
12282.10 135
12283.14 146
12284.19 149
12285.24 175
12286.28 174
12287.33 139
12288.38 140
12289.42 204
12290.47 154
12291.52 150
12292.57 167
12293.61 167
12294.66 142
12295.71 118
12296.75 146
12297.80 141
12298.85 142
12299.90 148
12300.94 159
12301.99 146
12303.04 132
12304.09 136
12305.13 130
12306.18 151
12307.23 165
12308.28 188
12309.33 172
12310.37 148
12311.42 149
12312.47 126
12313.52 129
12314.57 143
12315.61 156
12316.66 135
12317.71 121
12318.76 129
12319.81 136
12320.85 129
12321.90 142
12322.95 131
12324.00 154
12325.05 143
12326.10 169
12327.15 137
12328.19 148
12329.24 145
12330.29 119
12331.34 148
12332.39 143
12333.44 120
12334.49 122
12335.54 128
12336.59 159
12337.63 134
12338.68 129
12339.73 130
12340.78 129
12341.83 135
12342.88 154
12343.93 151
12344.98 155
12346.03 145
12347.08 138
12348.13 155
12349.18 152
12350.23 139
12351.28 147
12352.33 152
12353.38 159
12354.43 151
12355.48 127
12356.52 153
12357.57 154
12358.62 143
12359.67 132
12360.72 143
12361.77 150
12362.82 172
12363.88 115
12364.93 151
12365.98 161
12367.03 147
12368.08 130
12369.13 145
12370.18 168
12371.23 132
12372.28 155
12373.33 125
12374.38 130
12375.43 141
12376.48 149
12377.53 154
12378.58 128
12379.63 115
12380.68 142
12381.73 152
12382.79 139
12383.84 118
12384.89 139
12385.94 126
12386.99 153
12388.04 128
12389.09 137
12390.14 178
12391.20 165
12392.25 152
12393.30 144
12394.35 146
12395.40 156
12396.45 166
12397.50 135
12398.56 148
12399.61 164
12400.66 164
12401.71 157
12402.76 169
12403.81 163
12404.87 169
12405.92 176
12406.97 156
12408.02 192
12409.07 175
12410.13 205
12411.18 175
12412.23 144
12413.28 173
12414.34 131
12415.39 151
12416.44 155
12417.49 124
12418.55 115
12419.60 171
12420.65 168
12421.70 154
12422.76 145
12423.81 150
12424.86 177
12425.91 164
12426.97 142
12428.02 150
12429.07 146
12430.13 139
12431.18 169
12432.23 181
12433.29 185
12434.34 180
12435.39 157
12436.44 157
12437.50 171
12438.55 167
12439.61 152
12440.66 168
12441.71 150
12442.77 116
12443.82 159
12444.87 165
12445.93 153
12446.98 140
12448.03 155
12449.09 171
12450.14 165
12451.20 148
12452.25 172
12453.30 122
12454.36 139
12455.41 181
12456.47 144
12457.52 137
12458.57 134
12459.63 157
12460.68 153
12461.74 145
12462.79 146
12463.85 163
12464.90 146
12465.95 151
12467.01 152
12468.06 153
12469.12 155
12470.17 125
12471.23 133
12472.28 148
12473.34 153
12474.39 185
12475.45 135
12476.50 166
12477.56 160
12478.61 126
12479.67 173
12480.72 164
12481.78 171
12482.83 158
12483.89 201
12484.94 183
12486.00 146
12487.05 167
12488.11 177
12489.17 211
12490.22 224
12491.28 234
12492.33 247
12493.39 261
12494.44 291
12495.50 316
12496.55 297
12497.61 294
12498.67 267
12499.72 340
12500.78 318
12501.83 293
12502.89 245
12503.95 227
12505.00 232
12506.06 174
12507.12 198
12508.17 187
12509.23 171
12510.28 176
12511.34 163
12512.40 165
12513.45 172
12514.51 148
12515.57 143
12516.62 135
12517.68 137
12518.74 146
12519.79 160
12520.85 153
12521.91 156
12522.96 156
12524.02 143
12525.08 136
12526.14 151
12527.19 169
12528.25 153
12529.31 150
12530.36 136
12531.42 156
12532.48 208
12533.54 162
12534.59 145
12535.65 178
12536.71 190
12537.77 153
12538.82 156
12539.88 147
12540.94 145
12542.00 137
12543.05 155
12544.11 140
12545.17 148
12546.23 144
12547.29 126
12548.34 150
12549.40 130
12550.46 143
12551.52 148
12552.58 141
12553.64 138
12554.69 135
12555.75 133
12556.81 134
12557.87 152
12558.93 132
12559.99 145
12561.04 145
12562.10 142
12563.16 154
12564.22 142
12565.28 169
12566.34 169
12567.40 169
12568.45 144
12569.51 126
12570.57 154
12571.63 159
12572.69 162
12573.75 155
12574.81 157
12575.87 162
12576.93 162
12577.99 169
12579.05 140
12580.11 137
12581.16 166
12582.22 172
12583.28 138
12584.34 188
12585.40 152
12586.46 187
12587.52 175
12588.58 142
12589.64 148
12590.70 165
12591.76 159
12592.82 154
12593.88 142
12594.94 171
12596.00 152
12597.06 161
12598.12 153
12599.18 143
12600.24 151
12601.30 133
12602.36 158
12603.42 133
12604.48 118
12605.54 116
12606.60 167
12607.66 129
12608.72 133
12609.79 136
12610.85 143
12611.91 130
12612.97 121
12614.03 143
12615.09 157
12616.15 156
12617.21 146
12618.27 164
12619.33 118
12620.39 151
12621.45 147
12622.52 172
12623.58 118
12624.64 133
12625.70 132
12626.76 147
12627.82 134
12628.88 134
12629.95 128
12631.01 140
12632.07 134
12633.13 126
12634.19 145
12635.25 91
12636.31 122
12637.38 133
12638.44 149
12639.50 117
12640.56 134
12641.62 116
12642.69 132
12643.75 131
12644.81 133
12645.87 149
12646.93 149
12648.00 121
12649.06 120
12650.12 112
12651.18 119
12652.25 129
12653.31 172
12654.37 157
12655.43 126
12656.50 162
12657.56 135
12658.62 146
12659.68 129
12660.75 141
12661.81 148
12662.87 166
12663.94 144
12665.00 122
12666.06 139
12667.12 147
12668.19 149
12669.25 136
12670.31 126
12671.38 112
12672.44 136
12673.50 122
12674.57 124
12675.63 145
12676.69 154
12677.76 130
12678.82 154
12679.88 110
12680.95 112
12682.01 121
12683.07 155
12684.14 147
12685.20 113
12686.27 108
12687.33 143
12688.39 134
12689.46 147
12690.52 152
12691.59 151
12692.65 143
12693.71 147
12694.78 142
12695.84 140
12696.91 132
12697.97 132
12699.04 137
12700.10 143
12701.16 140
12702.23 117
12703.29 111
12704.36 125
12705.42 123
12706.49 145
12707.55 138
12708.62 138
12709.68 138
12710.75 120
12711.81 138
12712.88 116
12713.94 153
12715.01 158
12716.07 165
12717.14 135
12718.20 119
12719.27 159
12720.33 162
12721.40 157
12722.46 130
12723.53 146
12724.59 131
12725.66 121
12726.72 141
12727.79 141
12728.86 128
12729.92 165
12730.99 135
12732.05 137
12733.12 161
12734.18 167
12735.25 165
12736.32 163
12737.38 155
12738.45 203
12739.51 150
12740.58 164
12741.65 158
12742.71 133
12743.78 130
12744.85 133
12745.91 150
12746.98 128
12748.04 147
12749.11 125
12750.18 121
12751.24 100
12752.31 118
12753.38 126
12754.44 111
12755.51 133
12756.58 140
12757.64 131
12758.71 118
12759.78 130
12760.85 94
12761.91 132
12762.98 137
12764.05 130
12765.11 98
12766.18 131
12767.25 133
12768.32 146
12769.38 120
12770.45 106
12771.52 117
12772.58 120
12773.65 129
12774.72 125
12775.79 101
12776.86 143
12777.92 134
12778.99 121
12780.06 152
12781.13 113
12782.19 118
12783.26 91
12784.33 109
12785.40 127
12786.47 155
12787.53 135
12788.60 117
12789.67 105
12790.74 118
12791.81 139
12792.87 154
12793.94 122
12795.01 143
12796.08 120
12797.15 139
12798.22 119
12799.29 114
12800.35 122
12801.42 134
12802.49 144
12803.56 155
12804.63 105
12805.70 109
12806.77 114
12807.84 116
12808.90 125
12809.97 177
12811.04 160
12812.11 113
12813.18 131
12814.25 130
12815.32 126
12816.39 126
12817.46 116
12818.53 157
12819.60 150
12820.67 129
12821.74 131
12822.81 134
12823.88 141
12824.94 124
12826.01 99
12827.08 111
12828.15 138
12829.22 131
12830.29 123
12831.36 127
12832.43 150
12833.50 128
12834.57 134
12835.64 148
12836.71 140
12837.78 131
12838.85 115
12839.92 126
12840.99 122
12842.07 116
12843.14 114
12844.21 110
12845.28 104
12846.35 115
12847.42 95
12848.49 116
12849.56 144
12850.63 157
12851.70 110
12852.77 95
12853.84 118
12854.91 126
12855.98 98
12857.06 130
12858.13 100
12859.20 121
12860.27 109
12861.34 116
12862.41 107
12863.48 109
12864.55 135
12865.62 115
12866.70 134
12867.77 101
12868.84 127
12869.91 117
12870.98 114
12872.05 106
12873.13 101
12874.20 132
12875.27 126
12876.34 113
12877.41 114
12878.48 110
12879.56 102
12880.63 104
12881.70 109
12882.77 94
12883.84 113
12884.92 103
12885.99 102
12887.06 109
12888.13 118
12889.21 101
12890.28 114
12891.35 149
12892.42 143
12893.50 99
12894.57 114
12895.64 127
12896.71 107
12897.79 100
12898.86 114
12899.93 90
12901.00 112
12902.08 130
12903.15 104
12904.22 109
12905.30 102
12906.37 92
12907.44 121
12908.52 113
12909.59 114
12910.66 132
12911.73 121
12912.81 103
12913.88 109
12914.96 93
12916.03 132
12917.10 149
12918.18 116
12919.25 112
12920.32 89
12921.40 118
12922.47 120
12923.54 125
12924.62 112
12925.69 90
12926.77 120
12927.84 94
12928.91 112
12929.99 128
12931.06 119
12932.14 112
12933.21 103
12934.28 121
12935.36 114
12936.43 116
12937.51 109
12938.58 100
12939.66 106
12940.73 137
12941.80 140
12942.88 125
12943.95 114
12945.03 87
12946.10 105
12947.18 95
12948.25 90
12949.33 114
12950.40 126
12951.48 104
12952.55 90
12953.63 110
12954.70 135
12955.78 76
12956.85 96
12957.93 95
12959.00 109
12960.08 119
12961.15 103
12962.23 102
12963.30 116
12964.38 96
12965.46 105
12966.53 101
12967.61 105
12968.68 97
12969.76 98
12970.83 133
12971.91 120
12972.99 113
12974.06 83
12975.14 134
12976.21 131
12977.29 138
12978.37 121
12979.44 114
12980.52 122
12981.59 106
12982.67 101
12983.75 85
12984.82 100
12985.90 114
12986.98 106
12988.05 112
12989.13 99
12990.20 115
12991.28 116
12992.36 110
12993.43 105
12994.51 105
12995.59 95
12996.67 99
12997.74 113
12998.82 127
12999.90 107
13000.97 110
13002.05 106
13003.13 110
13004.20 110
13005.28 122
13006.36 128
13007.44 108
13008.51 99
13009.59 92
13010.67 112
13011.75 97
13012.82 130
13013.90 65
13014.98 99
13016.06 100
13017.13 109
13018.21 101
13019.29 128
13020.37 121
13021.44 107
13022.52 99
13023.60 115
13024.68 106
13025.76 87
13026.83 102
13027.91 116
13028.99 114
13030.07 75
13031.15 104
13032.23 88
13033.30 106
13034.38 110
13035.46 111
13036.54 103
13037.62 100
13038.70 95
13039.77 91
13040.85 99
13041.93 116
13043.01 127
13044.09 121
13045.17 120
13046.25 136
13047.33 101
13048.40 131
13049.48 134
13050.56 121
13051.64 122
13052.72 87
13053.80 100
13054.88 89
13055.96 103
13057.04 91
13058.12 105
13059.20 124
13060.28 124
13061.36 110
13062.44 101
13063.51 114
13064.59 122
13065.67 95
13066.75 112
13067.83 111
13068.91 73
13069.99 103
13071.07 100
13072.15 121
13073.23 92
13074.31 115
13075.39 101
13076.47 99
13077.55 102
13078.63 96
13079.71 109
13080.79 109
13081.87 100
13082.96 97
13084.04 119
13085.12 73
13086.20 96
13087.28 95
13088.36 113
13089.44 92
13090.52 64
13091.60 91
13092.68 113
13093.76 87
13094.84 113
13095.92 100
13097.00 82
13098.09 128
13099.17 115
13100.25 116
13101.33 106
13102.41 100
13103.49 113
13104.57 120
13105.65 84
13106.74 106
13107.82 81
13108.90 97
13109.98 107
13111.06 98
13112.14 92
13113.22 111
13114.31 121
13115.39 136
13116.47 112
13117.55 92
13118.63 91
13119.72 73
13120.80 112
13121.88 80
13122.96 116
13124.04 118
13125.13 111
13126.21 96
13127.29 108
13128.37 109
13129.45 97
13130.54 100
13131.62 79
13132.70 104
13133.78 102
13134.87 116
13135.95 110
13137.03 97
13138.11 85
13139.20 112
13140.28 134
13141.36 110
13142.45 118
13143.53 100
13144.61 120
13145.69 104
13146.78 112
13147.86 116
13148.94 103
13150.03 105
13151.11 115
13152.19 100
13153.28 123
13154.36 104
13155.44 96
13156.53 85
13157.61 109
13158.69 93
13159.78 80
13160.86 79
13161.94 96
13163.03 109
13164.11 112
13165.20 110
13166.28 100
13167.36 105
13168.45 105
13169.53 114
13170.62 98
13171.70 102
13172.78 102
13173.87 95
13174.95 106
13176.04 138
13177.12 99
13178.21 117
13179.29 110
13180.37 88
13181.46 99
13182.54 127
13183.63 91
13184.71 90
13185.80 113
13186.88 96
13187.97 116
13189.05 117
13190.14 137
13191.22 106
13192.31 111
13193.39 100
13194.48 118
13195.56 107
13196.65 120
13197.73 118
13198.82 120
13199.90 126
13200.99 105
13202.07 135
13203.16 102
13204.24 95
13205.33 88
13206.41 107
13207.50 116
13208.58 113
13209.67 84
13210.76 121
13211.84 113
13212.93 84
13214.01 110
13215.10 128
13216.19 81
13217.27 92
13218.36 96
13219.44 106
13220.53 136
13221.62 117
13222.70 102
13223.79 90
13224.87 121
13225.96 108
13227.05 114
13228.13 124
13229.22 112
13230.31 115
13231.39 90
13232.48 114
13233.57 109
13234.65 115
13235.74 136
13236.83 100
13237.91 94
13239.00 117
13240.09 139
13241.17 155
13242.26 121
13243.35 98
13244.43 92
13245.52 98
13246.61 112
13247.70 120
13248.78 108
13249.87 120
13250.96 115
13252.05 103
13253.13 135
13254.22 141
13255.31 102
13256.39 93
13257.48 123
13258.57 130
13259.66 138
13260.75 125
13261.83 121
13262.92 116
13264.01 98
13265.10 117
13266.19 106
13267.27 113
13268.36 126
13269.45 125
13270.54 137
13271.63 127
13272.71 139
13273.80 141
13274.89 120
13275.98 145
13277.07 114
13278.16 127
13279.24 134
13280.33 138
13281.42 143
13282.51 131
13283.60 111
13284.69 119
13285.78 113
13286.86 118
13287.95 147
13289.04 144
13290.13 169
13291.22 114
13292.31 137
13293.40 151
13294.49 143
13295.58 129
13296.67 139
13297.76 133
13298.84 128
13299.93 144
13301.02 163
13302.11 163
13303.20 136
13304.29 159
13305.38 149
13306.47 160
13307.56 172
13308.65 152
13309.74 160
13310.83 162
13311.92 148
13313.01 152
13314.10 175
13315.19 173
13316.28 174
13317.37 157
13318.46 156
13319.55 164
13320.64 139
13321.73 138
13322.82 158
13323.91 157
13325.00 156
13326.09 131
13327.18 172
13328.27 137
13329.36 160
13330.45 138
13331.54 166
13332.64 143
13333.73 141
13334.82 145
13335.91 147
13337.00 148
13338.09 166
13339.18 170
13340.27 149
13341.36 194
13342.45 174
13343.54 195
13344.64 170
13345.73 172
13346.82 141
13347.91 149
13349.00 172
13350.09 164
13351.18 174
13352.28 152
13353.37 144
13354.46 184
13355.55 150
13356.64 168
13357.73 153
13358.83 174
13359.92 173
13361.01 191
13362.10 237
13363.19 147
13364.29 150
13365.38 174
13366.47 199
13367.56 178
13368.65 189
13369.75 184
13370.84 190
13371.93 207
13373.02 187
13374.12 220
13375.21 181
13376.30 220
13377.39 202
13378.49 181
13379.58 160
13380.67 167
13381.76 133
13382.86 157
13383.95 159
13385.04 210
13386.13 199
13387.23 144
13388.32 159
13389.41 139
13390.51 175
13391.60 143
13392.69 140
13393.79 157
13394.88 170
13395.97 135
13397.07 157
13398.16 190
13399.25 141
13400.35 144
13401.44 139
13402.53 135
13403.63 163
13404.72 162
13405.81 137
13406.91 174
13408.00 183
13409.10 146
13410.19 159
13411.28 124
13412.38 163
13413.47 150
13414.57 145
13415.66 143
13416.75 131
13417.85 148
13418.94 160
13420.04 163
13421.13 168
13422.22 136
13423.32 159
13424.41 131
13425.51 115
13426.60 140
13427.70 151
13428.79 154
13429.89 175
13430.98 154
13432.08 135
13433.17 109
13434.27 130
13435.36 135
13436.46 119
13437.55 121
13438.65 155
13439.74 133
13440.84 126
13441.93 146
13443.03 148
13444.12 177
13445.22 143
13446.31 156
13447.41 154
13448.50 148
13449.60 144
13450.69 154
13451.79 160
13452.89 148
13453.98 150
13455.08 153
13456.17 156
13457.27 154
13458.36 159
13459.46 192
13460.56 172
13461.65 150
13462.75 156
13463.84 190
13464.94 185
13466.04 169
13467.13 157
13468.23 170
13469.32 168
13470.42 196
13471.52 161
13472.61 156
13473.71 140
13474.81 142
13475.90 171
13477.00 181
13478.10 180
13479.19 180
13480.29 206
13481.39 157
13482.48 148
13483.58 157
13484.68 162
13485.77 173
13486.87 175
13487.97 196
13489.07 175
13490.16 179
13491.26 168
13492.36 203
13493.45 172
13494.55 176
13495.65 214
13496.75 160
13497.84 217
13498.94 182
13500.04 186
13501.14 209
13502.23 223
13503.33 191
13504.43 209
13505.53 237
13506.63 210
13507.72 180
13508.82 199
13509.92 160
13511.02 183
13512.12 197
13513.21 171
13514.31 168
13515.41 138
13516.51 189
13517.61 170
13518.70 148
13519.80 155
13520.90 163
13522.00 159
13523.10 181
13524.20 146
13525.30 183
13526.39 171
13527.49 134
13528.59 182
13529.69 175
13530.79 165
13531.89 135
13532.99 138
13534.09 139
13535.18 169
13536.28 155
13537.38 192
13538.48 176
13539.58 145
13540.68 150
13541.78 163
13542.88 136
13543.98 180
13545.08 157
13546.18 164
13547.28 136
13548.38 108
13549.48 149
13550.57 162
13551.67 127
13552.77 127
13553.87 113
13554.97 124
13556.07 150
13557.17 147
13558.27 161
13559.37 139
13560.47 176
13561.57 152
13562.67 140
13563.77 136
13564.87 129
13565.97 140
13567.07 127
13568.17 133
13569.28 161
13570.38 174
13571.48 158
13572.58 128
13573.68 133
13574.78 117
13575.88 104
13576.98 130
13578.08 144
13579.18 157
13580.28 167
13581.38 119
13582.48 144
13583.58 145
13584.69 121
13585.79 141
13586.89 152
13587.99 137
13589.09 125
13590.19 111
13591.29 151
13592.39 126
13593.49 148
13594.60 133
13595.70 131
13596.80 130
13597.90 114
13599.00 129
13600.10 139
13601.21 135
13602.31 135
13603.41 159
13604.51 125
13605.61 138
13606.71 143
13607.82 150
13608.92 143
13610.02 159
13611.12 118
13612.22 136
13613.33 156
13614.43 160
13615.53 146
13616.63 170
13617.74 158
13618.84 122
13619.94 148
13621.04 98
13622.15 146
13623.25 124
13624.35 153
13625.45 143
13626.56 154
13627.66 152
13628.76 153
13629.86 162
13630.97 159
13632.07 149
13633.17 143
13634.28 123
13635.38 137
13636.48 134
13637.59 128
13638.69 170
13639.79 182
13640.90 152
13642.00 135
13643.10 164
13644.21 145
13645.31 174
13646.41 156
13647.52 136
13648.62 161
13649.72 152
13650.83 152
13651.93 166
13653.03 152
13654.14 134
13655.24 129
13656.35 128
13657.45 140
13658.55 147
13659.66 160
13660.76 140
13661.87 189
13662.97 163
13664.07 155
13665.18 162
13666.28 144
13667.39 163
13668.49 172
13669.60 137
13670.70 160
13671.81 140
13672.91 125
13674.01 148
13675.12 144
13676.22 167
13677.33 186
13678.43 131
13679.54 127
13680.64 142
13681.75 169
13682.85 133
13683.96 114
13685.06 170
13686.17 172
13687.27 170
13688.38 151
13689.48 147
13690.59 173
13691.69 146
13692.80 188
13693.91 181
13695.01 156
13696.12 150
13697.22 178
13698.33 149
13699.43 139
13700.54 125
13701.64 145
13702.75 161
13703.86 164
13704.96 152
13706.07 171
13707.17 145
13708.28 152
13709.39 167
13710.49 162
13711.60 178
13712.70 141
13713.81 167
13714.92 160
13716.02 189
13717.13 177
13718.24 199
13719.34 197
13720.45 163
13721.56 157
13722.66 176
13723.77 172
13724.88 168
13725.98 181
13727.09 156
13728.20 157
13729.30 178
13730.41 199
13731.52 197
13732.62 188
13733.73 195
13734.84 202
13735.94 185
13737.05 183
13738.16 201
13739.27 204
13740.37 184
13741.48 193
13742.59 182
13743.70 198
13744.80 186
13745.91 169
13747.02 202
13748.13 192
13749.23 205
13750.34 223
13751.45 240
13752.56 206
13753.67 216
13754.77 215
13755.88 234
13756.99 248
13758.10 238
13759.21 263
13760.31 246
13761.42 255
13762.53 284
13763.64 265
13764.75 248
13765.85 268
13766.96 287
13768.07 320
13769.18 322
13770.29 360
13771.40 424
13772.51 442
13773.61 419
13774.72 419
13775.83 417
13776.94 439
13778.05 434
13779.16 403
13780.27 398
13781.38 353
13782.48 298
13783.59 266
13784.70 284
13785.81 271
13786.92 232
13788.03 255
13789.14 215
13790.25 200
13791.36 198
13792.47 241
13793.58 211
13794.69 204
13795.80 212
13796.91 202
13798.02 240
13799.13 230
13800.24 209
13801.35 194
13802.45 190
13803.56 209
13804.67 188
13805.78 184
13806.89 218
13808.00 211
13809.11 222
13810.22 205
13811.34 228
13812.45 222
13813.56 227
13814.67 186
13815.78 199
13816.89 223
13818.00 235
13819.11 213
13820.22 179
13821.33 195
13822.44 201
13823.55 173
13824.66 189
13825.77 180
13826.88 173
13827.99 172
13829.10 169
13830.22 155
13831.33 170
13832.44 198
13833.55 174
13834.66 165
13835.77 148
13836.88 162
13837.99 212
13839.10 183
13840.22 176
13841.33 181
13842.44 205
13843.55 212
13844.66 204
13845.77 201
13846.88 200
13848.00 191
13849.11 226
13850.22 213
13851.33 161
13852.44 166
13853.56 216
13854.67 194
13855.78 167
13856.89 183
13858.00 208
13859.12 197
13860.23 204
13861.34 185
13862.45 198
13863.56 193
13864.68 186
13865.79 215
13866.90 191
13868.01 228
13869.13 228
13870.24 254
13871.35 211
13872.46 218
13873.58 201
13874.69 200
13875.80 251
13876.91 201
13878.03 218
13879.14 175
13880.25 207
13881.37 196
13882.48 248
13883.59 206
13884.71 173
13885.82 193
13886.93 222
13888.05 211
13889.16 234
13890.27 212
13891.39 244
13892.50 204
13893.61 217
13894.73 203
13895.84 244
13896.95 238
13898.07 212
13899.18 219
13900.29 215
13901.41 222
13902.52 191
13903.64 239
13904.75 202
13905.86 211
13906.98 203
13908.09 223
13909.21 211
13910.32 231
13911.43 177
13912.55 212
13913.66 198
13914.78 186
13915.89 204
13917.01 189
13918.12 221
13919.24 186
13920.35 178
13921.46 207
13922.58 208
13923.69 193
13924.81 183
13925.92 160
13927.04 164
13928.15 154
13929.27 182
13930.38 140
13931.50 180
13932.61 173
13933.73 170
13934.84 196
13935.96 156
13937.07 183
13938.19 180
13939.30 203
13940.42 171
13941.54 179
13942.65 175
13943.77 154
13944.88 161
13946.00 186
13947.11 174
13948.23 182
13949.34 186
13950.46 168
13951.58 168
13952.69 187
13953.81 176
13954.92 183
13956.04 166
13957.16 152
13958.27 174
13959.39 169
13960.50 159
13961.62 161
13962.74 156
13963.85 154
13964.97 186
13966.09 172
13967.20 204
13968.32 143
13969.44 158
13970.55 203
13971.67 155
13972.79 175
13973.90 174
13975.02 174
13976.14 146
13977.25 184
13978.37 205
13979.49 169
13980.60 182
13981.72 202
13982.84 222
13983.95 160
13985.07 194
13986.19 195
13987.31 190
13988.42 180
13989.54 197
13990.66 171
13991.78 170
13992.89 190
13994.01 155
13995.13 195
13996.25 211
13997.36 205
13998.48 207
13999.60 195
14000.72 190
14001.83 194
14002.95 179
14004.07 202
14005.19 171
14006.31 215
14007.42 176
14008.54 209
14009.66 197
14010.78 183
14011.90 186
14013.02 177
14014.13 171
14015.25 183
14016.37 227
14017.49 213
14018.61 223
14019.73 268
14020.84 260
14021.96 194
14023.08 222
14024.20 216
14025.32 239
14026.44 211
14027.56 242
14028.68 230
14029.80 208
14030.91 227
14032.03 199
14033.15 195
14034.27 190
14035.39 167
14036.51 217
14037.63 196
14038.75 214
14039.87 230
14040.99 194
14042.11 175
14043.23 188
14044.35 167
14045.47 185
14046.58 180
14047.70 176
14048.82 181
14049.94 195
14051.06 224
14052.18 204
14053.30 211
14054.42 196
14055.54 180
14056.66 206
14057.78 180
14058.90 197
14060.02 210
14061.14 228
14062.26 210
14063.38 181
14064.51 224
14065.63 199
14066.75 220
14067.87 197
14068.99 213
14070.11 193
14071.23 222
14072.35 228
14073.47 194
14074.59 189
14075.71 194
14076.83 213
14077.95 254
14079.07 234
14080.19 233
14081.32 211
14082.44 240
14083.56 253
14084.68 262
14085.80 274
14086.92 258
14088.04 273
14089.16 274
14090.29 300
14091.41 257
14092.53 299
14093.65 292
14094.77 351
14095.89 347
14097.01 346
14098.14 315
14099.26 312
14100.38 316
14101.50 326
14102.62 348
14103.75 358
14104.87 322
14105.99 295
14107.11 291
14108.23 295
14109.36 279
14110.48 243
14111.60 257
14112.72 232
14113.84 270
14114.97 228
14116.09 201
14117.21 220
14118.33 203
14119.46 246
14120.58 228
14121.70 201
14122.82 218
14123.95 213
14125.07 272
14126.19 205
14127.32 171
14128.44 217
14129.56 214
14130.68 230
14131.81 179
14132.93 196
14134.05 214
14135.18 187
14136.30 195
14137.42 208
14138.55 224
14139.67 244
14140.79 238
14141.92 188
14143.04 197
14144.16 212
14145.29 218
14146.41 190
14147.54 212
14148.66 189
14149.78 230
14150.91 189
14152.03 177
14153.15 204
14154.28 204
14155.40 240
14156.53 206
14157.65 211
14158.77 160
14159.90 241
14161.02 226
14162.15 186
14163.27 177
14164.40 204
14165.52 177
14166.64 180
14167.77 166
14168.89 167
14170.02 177
14171.14 180
14172.27 192
14173.39 190
14174.52 192
14175.64 191
14176.77 186
14177.89 192
14179.02 196
14180.14 185
14181.27 170
14182.39 178
14183.52 170
14184.64 172
14185.77 195
14186.89 199
14188.02 169
14189.14 165
14190.27 170
14191.39 196
14192.52 178
14193.64 173
14194.77 176
14195.90 165
14197.02 163
14198.15 170
14199.27 176
14200.40 190
14201.52 187
14202.65 208
14203.78 163
14204.90 197
14206.03 182
14207.15 187
14208.28 160
14209.41 151
14210.53 175
14211.66 146
14212.78 191
14213.91 159
14215.04 170
14216.16 186
14217.29 158
14218.42 173
14219.54 152
14220.67 173
14221.80 175
14222.92 157
14224.05 195
14225.18 163
14226.30 165
14227.43 169
14228.56 174
14229.68 149
14230.81 177
14231.94 138
14233.06 172
14234.19 183
14235.32 150
14236.45 150
14237.57 137
14238.70 155
14239.83 151
14240.96 150
14242.08 156
14243.21 181
14244.34 183
14245.47 169
14246.59 145
14247.72 138
14248.85 170
14249.98 131
14251.10 160
14252.23 159
14253.36 156
14254.49 128
14255.62 163
14256.74 172
14257.87 152
14259.00 136
14260.13 144
14261.26 175
14262.38 157
14263.51 139
14264.64 141
14265.77 144
14266.90 111
14268.03 104
14269.15 104
14270.28 130
14271.41 142
14272.54 116
14273.67 105
14274.80 112
14275.93 130
14277.06 125
14278.18 130
14279.31 117
14280.44 126
14281.57 138
14282.70 122
14283.83 123
14284.96 119
14286.09 113
14287.22 134
14288.35 137
14289.48 116
14290.60 135
14291.73 152
14292.86 140
14293.99 137
14295.12 143
14296.25 125
14297.38 124
14298.51 89
14299.64 116
14300.77 130
14301.90 156
14303.03 116
14304.16 114
14305.29 114
14306.42 119
14307.55 142
14308.68 134
14309.81 100
14310.94 119
14312.07 115
14313.20 106
14314.33 131
14315.46 126
14316.59 114
14317.72 118
14318.85 125
14319.98 129
14321.11 122
14322.24 113
14323.38 114
14324.51 110
14325.64 133
14326.77 101
14327.90 132
14329.03 117
14330.16 99
14331.29 106
14332.42 129
14333.55 136
14334.68 121
14335.82 151
14336.95 96
14338.08 138
14339.21 100
14340.34 128
14341.47 111
14342.60 122
14343.73 118
14344.87 104
14346.00 105
14347.13 128
14348.26 116
14349.39 122
14350.52 117
14351.66 107
14352.79 108
14353.92 122
14355.05 139
14356.18 104
14357.32 120
14358.45 118
14359.58 125
14360.71 112
14361.84 131
14362.98 120
14364.11 100
14365.24 88
14366.37 136
14367.51 120
14368.64 111
14369.77 119
14370.90 116
14372.04 104
14373.17 96
14374.30 100
14375.43 111
14376.57 99
14377.70 102
14378.83 95
14379.97 120
14381.10 124
14382.23 102
14383.36 120
14384.50 129
14385.63 98
14386.76 105
14387.90 110
14389.03 116
14390.16 87
14391.30 97
14392.43 99
14393.56 103
14394.70 98
14395.83 107
14396.96 98
14398.10 81
14399.23 104
14400.37 95
14401.50 111
14402.63 93
14403.77 88
14404.90 121
14406.03 100
14407.17 133
14408.30 103
14409.44 117
14410.57 137
14411.70 132
14412.84 133
14413.97 106
14415.11 126
14416.24 97
14417.38 96
14418.51 108
14419.64 119
14420.78 107
14421.91 107
14423.05 119
14424.18 115
14425.32 106
14426.45 97
14427.59 108
14428.72 91
14429.86 106
14430.99 100
14432.13 121
14433.26 134
14434.40 155
14435.53 102
14436.67 106
14437.80 104
14438.94 102
14440.07 113
14441.21 105
14442.34 105
14443.48 96
14444.61 93
14445.75 97
14446.89 103
14448.02 105
14449.16 115
14450.29 131
14451.43 136
14452.56 113
14453.70 86
14454.84 116
14455.97 131
14457.11 131
14458.24 110
14459.38 126
14460.52 102
14461.65 98
14462.79 91
14463.92 106
14465.06 125
14466.20 132
14467.33 113
14468.47 108
14469.61 97
14470.74 124
14471.88 101
14473.02 98
14474.15 96
14475.29 122
14476.43 108
14477.56 107
14478.70 122
14479.84 105
14480.97 109
14482.11 84
14483.25 112
14484.38 108
14485.52 120
14486.66 80
14487.79 128
14488.93 106
14490.07 103
14491.21 130
14492.34 102
14493.48 93
14494.62 94
14495.76 105
14496.89 116
14498.03 129
14499.17 113
14500.31 114
14501.44 103
14502.58 121
14503.72 109
14504.86 81
14506.00 100
14507.13 92
14508.27 117
14509.41 94
14510.55 96
14511.69 98
14512.82 111
14513.96 95
14515.10 125
14516.24 90
14517.38 107
14518.51 102
14519.65 98
14520.79 87
14521.93 100
14523.07 122
14524.21 99
14525.35 99
14526.48 90
14527.62 113
14528.76 88
14529.90 97
14531.04 77
14532.18 111
14533.32 100
14534.46 111
14535.60 99
14536.73 90
14537.87 69
14539.01 86
14540.15 98
14541.29 105
14542.43 101
14543.57 83
14544.71 86
14545.85 91
14546.99 98
14548.13 98
14549.27 100
14550.41 79
14551.55 107
14552.69 97
14553.83 110
14554.97 106
14556.11 92
14557.25 87
14558.39 107
14559.53 108
14560.67 105
14561.81 113
14562.95 85
14564.09 115
14565.23 99
14566.37 110
14567.51 112
14568.65 109
14569.79 105
14570.93 81
14572.07 89
14573.21 87
14574.35 96
14575.49 89
14576.63 80
14577.77 70
14578.91 95
14580.05 117
14581.19 95
14582.33 79
14583.48 79
14584.62 86
14585.76 109
14586.90 88
14588.04 91
14589.18 97
14590.32 107
14591.46 92
14592.60 95
14593.75 74
14594.89 90
14596.03 90
14597.17 87
14598.31 97
14599.45 101
14600.59 99
14601.74 76
14602.88 126
14604.02 93
14605.16 72
14606.30 80
14607.44 89
14608.59 105
14609.73 100
14610.87 88
14612.01 85
14613.15 95
14614.30 95
14615.44 112
14616.58 109
14617.72 111
14618.87 104
14620.01 113
14621.15 83
14622.29 105
14623.44 102
14624.58 114
14625.72 160
14626.86 113
14628.01 115
14629.15 107
14630.29 135
14631.43 109
14632.58 121
14633.72 121
14634.86 122
14636.01 108
14637.15 121
14638.29 93
14639.44 109
14640.58 95
14641.72 118
14642.86 102
14644.01 93
14645.15 121
14646.29 118
14647.44 103
14648.58 88
14649.73 112
14650.87 123
14652.01 127
14653.16 83
14654.30 106
14655.44 108
14656.59 119
14657.73 103
14658.87 101
14660.02 90
14661.16 99
14662.31 105
14663.45 113
14664.59 85
14665.74 103
14666.88 86
14668.03 97
14669.17 101
14670.32 97
14671.46 90
14672.60 94
14673.75 96
14674.89 73
14676.04 77
14677.18 92
14678.33 108
14679.47 119
14680.62 96
14681.76 69
14682.91 101
14684.05 105
14685.20 84
14686.34 70
14687.49 107
14688.63 141
14689.78 110
14690.92 92
14692.07 99
14693.21 82
14694.36 103
14695.50 71
14696.65 86
14697.79 77
14698.94 71
14700.08 71
14701.23 102
14702.38 96
14703.52 103
14704.67 92
14705.81 98
14706.96 90
14708.10 85
14709.25 114
14710.40 103
14711.54 86
14712.69 84
14713.83 100
14714.98 102
14716.13 83
14717.27 74
14718.42 70
14719.56 102
14720.71 87
14721.86 62
14723.00 87
14724.15 87
14725.30 107
14726.44 95
14727.59 76
14728.74 81
14729.88 89
14731.03 114
14732.18 86
14733.32 102
14734.47 76
14735.62 89
14736.76 93
14737.91 86
14739.06 114
14740.20 112
14741.35 86
14742.50 85
14743.65 71
14744.79 78
14745.94 81
14747.09 80
14748.23 90
14749.38 88
14750.53 73
14751.68 78
14752.82 82
14753.97 100
14755.12 97
14756.27 111
14757.42 106
14758.56 92
14759.71 80
14760.86 88
14762.01 105
14763.15 85
14764.30 91
14765.45 92
14766.60 96
14767.75 71
14768.90 71
14770.04 90
14771.19 97
14772.34 95
14773.49 114
14774.64 94
14775.79 87
14776.93 92
14778.08 107
14779.23 100
14780.38 81
14781.53 79
14782.68 91
14783.83 125
14784.97 126
14786.12 94
14787.27 109
14788.42 97
14789.57 98
14790.72 113
14791.87 106
14793.02 102
14794.17 134
14795.32 131
14796.46 126
14797.61 124
14798.76 122
14799.91 110
14801.06 100
14802.21 118
14803.36 146
14804.51 104
14805.66 105
14806.81 124
14807.96 108
14809.11 119
14810.26 122
14811.41 114
14812.56 108
14813.71 115
14814.86 111
14816.01 105
14817.16 98
14818.31 113
14819.46 113
14820.61 86
14821.76 116
14822.91 98
14824.06 77
14825.21 105
14826.36 78
14827.51 87
14828.66 87
14829.81 97
14830.96 75
14832.11 88
14833.26 77
14834.42 82
14835.57 64
14836.72 63
14837.87 94
14839.02 105
14840.17 93
14841.32 73
14842.47 68
14843.62 74
14844.77 80
14845.92 79
14847.08 99
14848.23 92
14849.38 82
14850.53 69
14851.68 107
14852.83 85
14853.98 83
14855.14 88
14856.29 80
14857.44 58
14858.59 66
14859.74 70
14860.89 80
14862.05 101
14863.20 69
14864.35 89
14865.50 84
14866.65 97
14867.81 95
14868.96 78
14870.11 102
14871.26 95
14872.41 69
14873.57 92
14874.72 79
14875.87 73
14877.02 113
14878.18 86
14879.33 99
14880.48 91
14881.63 87
14882.79 97
14883.94 122
14885.09 88
14886.24 128
14887.40 82
14888.55 69
14889.70 85
14890.86 109
14892.01 88
14893.16 52
14894.31 56
14895.47 93
14896.62 77
14897.77 71
14898.93 90
14900.08 101
14901.23 89
14902.39 90
14903.54 92
14904.69 89
14905.85 98
14907.00 110
14908.16 73
14909.31 69
14910.46 70
14911.62 87
14912.77 74
14913.92 92
14915.08 107
14916.23 97
14917.39 89
14918.54 94
14919.69 99
14920.85 114
14922.00 95
14923.16 59
14924.31 68
14925.46 93
14926.62 94
14927.77 95
14928.93 80
14930.08 96
14931.24 93
14932.39 89
14933.55 86
14934.70 85
14935.85 121
14937.01 88
14938.16 104
14939.32 74
14940.47 86
14941.63 90
14942.78 108
14943.94 104
14945.09 85
14946.25 83
14947.40 91
14948.56 81
14949.71 92
14950.87 70
14952.03 83
14953.18 84
14954.34 87
14955.49 73
14956.65 79
14957.80 81
14958.96 94
14960.11 94
14961.27 81
14962.42 86
14963.58 61
14964.74 107
14965.89 75
14967.05 94
14968.20 94
14969.36 83
14970.52 79
14971.67 67
14972.83 83
14973.98 93
14975.14 81
14976.30 89
14977.45 63
14978.61 86
14979.77 82
14980.92 79
14982.08 78
14983.24 100
14984.39 90
14985.55 83
14986.70 67
14987.86 83
14989.02 50
14990.18 83
14991.33 80
14992.49 63
14993.65 63
14994.80 54
14995.96 94
14997.12 64
14998.27 63
14999.43 93
15000.59 91
15001.75 81
15002.90 97
15004.06 75
15005.22 80
15006.37 77
15007.53 88
15008.69 73
15009.85 70
15011.00 75
15012.16 90
15013.32 84
15014.48 66
15015.64 75
15016.79 73
15017.95 79
15019.11 76
15020.27 72
15021.43 79
15022.58 80
15023.74 70
15024.90 94
15026.06 69
15027.22 61
15028.37 61
15029.53 70
15030.69 72
15031.85 63
15033.01 74
15034.17 82
15035.32 62
15036.48 72
15037.64 62
15038.80 56
15039.96 76
15041.12 66
15042.28 85
15043.44 66
15044.59 70
15045.75 73
15046.91 110
15048.07 83
15049.23 73
15050.39 80
15051.55 75
15052.71 91
15053.87 100
15055.03 61
15056.19 73
15057.35 86
15058.50 69
15059.66 81
15060.82 52
15061.98 77
15063.14 77
15064.30 70
15065.46 46
15066.62 72
15067.78 76
15068.94 73
15070.10 52
15071.26 61
15072.42 55
15073.58 63
15074.74 75
15075.90 76
15077.06 84
15078.22 70
15079.38 63
15080.54 75
15081.70 74
15082.86 46
15084.02 77
15085.18 71
15086.34 53
15087.50 55
15088.67 65
15089.83 89
15090.99 88
15092.15 51
15093.31 72
15094.47 73
15095.63 66
15096.79 69
15097.95 49
15099.11 66
15100.27 56
15101.43 67
15102.60 52
15103.76 79
15104.92 62
15106.08 75
15107.24 57
15108.40 56
15109.56 71
15110.72 90
15111.89 85
15113.05 81
15114.21 44
15115.37 56
15116.53 89
15117.69 60
15118.86 63
15120.02 72
15121.18 83
15122.34 60
15123.50 67
15124.67 59
15125.83 61
15126.99 86
15128.15 71
15129.31 65
15130.48 68
15131.64 63
15132.80 82
15133.96 88
15135.13 67
15136.29 104
15137.45 78
15138.61 58
15139.78 56
15140.94 58
15142.10 58
15143.26 59
15144.43 63
15145.59 73
15146.75 68
15147.91 60
15149.08 49
15150.24 69
15151.40 56
15152.57 46
15153.73 60
15154.89 71
15156.06 61
15157.22 47
15158.38 72
15159.55 67
15160.71 65
15161.87 47
15163.04 61
15164.20 55
15165.36 66
15166.53 77
15167.69 70
15168.85 66
15170.02 69
15171.18 70
15172.35 54
15173.51 69
15174.67 66
15175.84 65
15177.00 68
15178.17 69
15179.33 73
15180.49 75
15181.66 48
15182.82 67
15183.99 56
15185.15 65
15186.31 50
15187.48 76
15188.64 75
15189.81 78
15190.97 62
15192.14 65
15193.30 81
15194.47 67
15195.63 63
15196.80 66
15197.96 83
15199.13 48
15200.29 86
15201.46 66
15202.62 87
15203.79 63
15204.95 57
15206.12 63
15207.28 60
15208.45 73
15209.61 58
15210.78 87
15211.94 57
15213.11 51
15214.27 64
15215.44 66
15216.60 66
15217.77 55
15218.93 65
15220.10 91
15221.27 73
15222.43 79
15223.60 66
15224.76 69
15225.93 75
15227.10 93
15228.26 85
15229.43 72
15230.59 99
15231.76 87
15232.93 74
15234.09 65
15235.26 80
15236.42 77
15237.59 70
15238.76 65
15239.92 77
15241.09 57
15242.26 55
15243.42 84
15244.59 63
15245.76 83
15246.92 74
15248.09 73
15249.26 75
15250.42 80
15251.59 65
15252.76 106
15253.92 77
15255.09 88
15256.26 59
15257.43 63
15258.59 61
15259.76 86
15260.93 70
15262.09 68
15263.26 84
15264.43 84
15265.60 58
15266.76 51
15267.93 70
15269.10 65
15270.27 68
15271.43 60
15272.60 66
15273.77 67
15274.94 72
15276.10 47
15277.27 68
15278.44 50
15279.61 69
15280.78 67
15281.94 49
15283.11 54
15284.28 43
15285.45 72
15286.62 43
15287.79 70
15288.95 74
15290.12 66
15291.29 50
15292.46 66
15293.63 55
15294.80 73
15295.96 54
15297.13 75
15298.30 64
15299.47 58
15300.64 71
15301.81 64
15302.98 49
15304.15 40
15305.31 62
15306.48 47
15307.65 64
15308.82 52
15309.99 68
15311.16 77
15312.33 73
15313.50 75
15314.67 76
15315.84 77
15317.01 64
15318.18 72
15319.34 60
15320.51 71
15321.68 63
15322.85 58
15324.02 63
15325.19 57
15326.36 70
15327.53 71
15328.70 76
15329.87 57
15331.04 48
15332.21 70
15333.38 70
15334.55 65
15335.72 51
15336.89 63
15338.06 56
15339.23 53
15340.40 72
15341.57 50
15342.74 90
15343.91 57
15345.08 81
15346.26 67
15347.43 78
15348.60 60
15349.77 50
15350.94 54
15352.11 56
15353.28 62
15354.45 57
15355.62 70
15356.79 58
15357.96 73
15359.13 51
15360.30 73
15361.48 53
15362.65 65
15363.82 61
15364.99 61
15366.16 66
15367.33 74
15368.50 70
15369.67 69
15370.85 71
15372.02 65
15373.19 63
15374.36 72
15375.53 57
15376.70 62
15377.88 55
15379.05 50
15380.22 65
15381.39 68
15382.56 90
15383.73 52
15384.91 69
15386.08 65
15387.25 71
15388.42 60
15389.59 47
15390.77 78
15391.94 64
15393.11 71
15394.28 65
15395.46 64
15396.63 58
15397.80 56
15398.97 72
15400.15 65
15401.32 67
15402.49 52
15403.66 48
15404.84 61
15406.01 66
15407.18 53
15408.36 54
15409.53 63
15410.70 67
15411.87 74
15413.05 61
15414.22 65
15415.39 64
15416.57 54
15417.74 76
15418.91 71
15420.09 65
15421.26 76
15422.43 61
15423.61 65
15424.78 63
15425.95 61
15427.13 68
15428.30 48
15429.47 70
15430.65 67
15431.82 47
15433.00 81
15434.17 77
15435.34 70
15436.52 73
15437.69 63
15438.87 66
15440.04 60
15441.21 58
15442.39 60
15443.56 71
15444.74 73
15445.91 69
15447.09 68
15448.26 62
15449.43 81
15450.61 72
15451.78 58
15452.96 56
15454.13 63
15455.31 71
15456.48 73
15457.66 59
15458.83 35
15460.01 63
15461.18 49
15462.36 49
15463.53 47
15464.71 45
15465.88 61
15467.06 62
15468.23 79
15469.41 86
15470.58 66
15471.76 71
15472.93 46
15474.11 63
15475.28 82
15476.46 69
15477.63 74
15478.81 45
15479.99 65
15481.16 72
15482.34 73
15483.51 60
15484.69 50
15485.86 59
15487.04 61
15488.22 70
15489.39 87
15490.57 45
15491.74 59
15492.92 67
15494.10 59
15495.27 76
15496.45 57
15497.62 68
15498.80 72
15499.98 77
15501.15 59
15502.33 67
15503.51 79
15504.68 76
15505.86 81
15507.04 73
15508.21 55
15509.39 60
15510.57 81
15511.74 81
15512.92 86
15514.10 75
15515.27 76
15516.45 59
15517.63 66
15518.81 64
15519.98 65
15521.16 69
15522.34 64
15523.51 74
15524.69 76
15525.87 70
15527.05 78
15528.22 80
15529.40 68
15530.58 78
15531.76 73
15532.93 74
15534.11 84
15535.29 71
15536.47 60
15537.64 55
15538.82 77
15540.00 68
15541.18 51
15542.36 43
15543.53 71
15544.71 85
15545.89 77
15547.07 56
15548.25 55
15549.43 68
15550.60 63
15551.78 65
15552.96 67
15554.14 81
15555.32 57
15556.50 49
15557.67 56
15558.85 48
15560.03 97
15561.21 63
15562.39 84
15563.57 62
15564.75 69
15565.93 74
15567.10 52
15568.28 69
15569.46 67
15570.64 78
15571.82 78
15573.00 57
15574.18 73
15575.36 81
15576.54 76
15577.72 63
15578.90 66
15580.08 61
15581.26 76
15582.43 88
15583.61 93
15584.79 77
15585.97 82
15587.15 82
15588.33 97
15589.51 70
15590.69 71
15591.87 81
15593.05 98
15594.23 80
15595.41 64
15596.59 85
15597.77 79
15598.95 85
15600.13 68
15601.31 79
15602.49 67
15603.67 70
15604.85 66
15606.03 70
15607.21 56
15608.40 76
15609.58 95
15610.76 92
15611.94 87
15613.12 95
15614.30 95
15615.48 96
15616.66 79
15617.84 83
15619.02 85
15620.20 70
15621.38 86
15622.56 77
15623.75 78
15624.93 78
15626.11 78
15627.29 97
15628.47 91
15629.65 86
15630.83 82
15632.01 96
15633.20 96
15634.38 93
15635.56 97
15636.74 86
15637.92 91
15639.10 107
15640.29 87
15641.47 93
15642.65 109
15643.83 102
15645.01 99
15646.19 96
15647.38 112
15648.56 119
15649.74 88
15650.92 90
15652.10 91
15653.29 107
15654.47 107
15655.65 127
15656.83 140
15658.02 101
15659.20 102
15660.38 86
15661.56 113
15662.75 117
15663.93 74
15665.11 103
15666.29 125
15667.48 105
15668.66 106
15669.84 102
15671.03 153
15672.21 101
15673.39 78
15674.57 104
15675.76 117
15676.94 98
15678.12 103
15679.31 89
15680.49 91
15681.67 79
15682.86 116
15684.04 116
15685.22 109
15686.41 95
15687.59 92
15688.77 106
15689.96 101
15691.14 98
15692.32 92
15693.51 116
15694.69 103
15695.88 103
15697.06 128
15698.24 105
15699.43 119
15700.61 132
15701.80 132
15702.98 132
15704.16 130
15705.35 144
15706.53 149
15707.72 136
15708.90 127
15710.09 116
15711.27 166
15712.45 132
15713.64 147
15714.82 123
15716.01 164
15717.19 135
15718.38 135
15719.56 156
15720.75 128
15721.93 142
15723.12 126
15724.30 176
15725.49 143
15726.67 145
15727.86 162
15729.04 156
15730.23 167
15731.41 157
15732.60 157
15733.78 157
15734.97 149
15736.15 142
15737.34 136
15738.52 122
15739.71 167
15740.89 155
15742.08 155
15743.27 131
15744.45 140
15745.64 142
15746.82 187
15748.01 168
15749.19 181
15750.38 171
15751.57 149
15752.75 123
15753.94 164
15755.12 143
15756.31 139
15757.50 161
15758.68 164
15759.87 164
15761.05 132
15762.24 180
15763.43 185
15764.61 150
15765.80 134
15766.99 154
15768.17 152
15769.36 137
15770.55 145
15771.73 122
15772.92 120
15774.11 117
15775.29 110
15776.48 152
15777.67 161
15778.85 151
15780.04 132
15781.23 159
15782.42 166
15783.60 144
15784.79 142
15785.98 122
15787.16 145
15788.35 169
15789.54 147
15790.73 154
15791.91 128
15793.10 128
15794.29 134
15795.48 144
15796.66 110
15797.85 100
15799.04 120
15800.23 116
15801.41 114
15802.60 145
15803.79 107
15804.98 118
15806.17 102
15807.35 112
15808.54 103
15809.73 79
15810.92 112
15812.11 120
15813.30 110
15814.48 98
15815.67 95
15816.86 106
15818.05 102
15819.24 99
15820.43 129
15821.61 97
15822.80 99
15823.99 78
15825.18 80
15826.37 79
15827.56 103
15828.75 114
15829.94 83
15831.12 97
15832.31 76
15833.50 77
15834.69 75
15835.88 84
15837.07 69
15838.26 85
15839.45 84
15840.64 109
15841.83 95
15843.02 89
15844.21 109
15845.39 122
15846.58 107
15847.77 87
15848.96 85
15850.15 88
15851.34 91
15852.53 97
15853.72 80
15854.91 80
15856.10 91
15857.29 97
15858.48 104
15859.67 88
15860.86 99
15862.05 95
15863.24 90
15864.43 89
15865.62 109
15866.81 102
15868.00 79
15869.19 91
15870.38 89
15871.57 93
15872.76 122
15873.96 127
15875.15 102
15876.34 74
15877.53 86
15878.72 94
15879.91 86
15881.10 92
15882.29 108
15883.48 106
15884.67 91
15885.86 97
15887.05 87
15888.25 95
15889.44 106
15890.63 90
15891.82 102
15893.01 95
15894.20 88
15895.39 88
15896.58 98
15897.78 96
15898.97 82
15900.16 81
15901.35 99
15902.54 85
15903.73 98
15904.92 87
15906.12 100
15907.31 112
15908.50 130
15909.69 133
15910.88 105
15912.08 88
15913.27 109
15914.46 120
15915.65 99
15916.84 102
15918.04 89
15919.23 99
15920.42 83
15921.61 81
15922.81 83
15924.00 106
15925.19 105
15926.38 86
15927.58 96
15928.77 83
15929.96 92
15931.15 102
15932.35 92
15933.54 98
15934.73 110
15935.92 59
15937.12 89
15938.31 79
15939.50 85
15940.70 91
15941.89 86
15943.08 83
15944.28 92
15945.47 87
15946.66 88
15947.86 86
15949.05 105
15950.24 96
15951.44 83
15952.63 78
15953.82 69
15955.02 88
15956.21 76
15957.40 84
15958.60 71
15959.79 71
15960.99 76
15962.18 76
15963.37 83
15964.57 65
15965.76 75
15966.96 80
15968.15 97
15969.34 77
15970.54 78
15971.73 75
15972.93 76
15974.12 76
15975.31 84
15976.51 63
15977.70 69
15978.90 54
15980.09 59
15981.29 65
15982.48 91
15983.68 66
15984.87 73
15986.07 60
15987.26 53
15988.46 73
15989.65 73
15990.85 74
15992.04 62
15993.24 64
15994.43 76
15995.63 52
15996.82 61
15998.02 64
15999.21 64
16000.41 63
16001.60 52
16002.80 71
16003.99 73
16005.19 64
16006.38 65
16007.58 63
16008.77 72
16009.97 56
16011.17 72
16012.36 71
16013.56 57
16014.75 55
16015.95 51
16017.14 63
16018.34 84
16019.54 67
16020.73 67
16021.93 74
16023.13 63
16024.32 55
16025.52 72
16026.71 82
16027.91 83
16029.11 71
16030.30 47
16031.50 70
16032.70 82
16033.89 69
16035.09 61
16036.29 64
16037.48 53
16038.68 87
16039.88 70
16041.07 62
16042.27 78
16043.47 64
16044.66 74
16045.86 70
16047.06 71
16048.25 64
16049.45 64
16050.65 80
16051.85 60
16053.04 49
16054.24 59
16055.44 106
16056.64 102
16057.83 64
16059.03 62
16060.23 84
16061.43 61
16062.62 60
16063.82 54
16065.02 77
16066.22 97
16067.41 84
16068.61 57
16069.81 93
16071.01 70
16072.21 64
16073.40 60
16074.60 74
16075.80 60
16077.00 53
16078.20 80
16079.39 80
16080.59 62
16081.79 56
16082.99 82
16084.19 73
16085.39 76
16086.58 89
16087.78 65
16088.98 53
16090.18 62
16091.38 66
16092.58 66
16093.78 67
16094.98 79
16096.17 80
16097.37 76
16098.57 66
16099.77 65
16100.97 74
16102.17 64
16103.37 78
16104.57 81
16105.77 71
16106.97 52
16108.17 68
16109.36 63
16110.56 97
16111.76 48
16112.96 61
16114.16 79
16115.36 72
16116.56 69
16117.76 60
16118.96 64
16120.16 67
16121.36 83
16122.56 64
16123.76 69
16124.96 54
16126.16 54
16127.36 66
16128.56 65
16129.76 41
16130.96 62
16132.16 105
16133.36 62
16134.56 64
16135.76 75
16136.96 78
16138.16 57
16139.36 68
16140.56 59
16141.76 61
16142.97 66
16144.17 71
16145.37 63
16146.57 65
16147.77 69
16148.97 53
16150.17 51
16151.37 63
16152.57 88
16153.77 48
16154.97 36
16156.18 43
16157.38 49
16158.58 65
16159.78 60
16160.98 69
16162.18 46
16163.38 40
16164.58 60
16165.79 61
16166.99 69
16168.19 52
16169.39 62
16170.59 34
16171.79 58
16173.00 60
16174.20 55
16175.40 62
16176.60 55
16177.80 56
16179.01 48
16180.21 64
16181.41 71
16182.61 70
16183.81 51
16185.02 58
16186.22 46
16187.42 65
16188.62 54
16189.82 61
16191.03 61
16192.23 36
16193.43 45
16194.63 58
16195.84 74
16197.04 57
16198.24 68
16199.45 69
16200.65 72
16201.85 77
16203.05 52
16204.26 62
16205.46 73
16206.66 61
16207.87 74
16209.07 61
16210.27 69
16211.48 68
16212.68 52
16213.88 55
16215.08 41
16216.29 68
16217.49 48
16218.70 67
16219.90 41
16221.10 56
16222.31 68
16223.51 62
16224.71 62
16225.92 78
16227.12 67
16228.32 70
16229.53 66
16230.73 55
16231.94 87
16233.14 65
16234.34 72
16235.55 74
16236.75 76
16237.96 76
16239.16 68
16240.36 84
16241.57 74
16242.77 69
16243.98 63
16245.18 63
16246.39 53
16247.59 75
16248.80 68
16250.00 92
16251.21 73
16252.41 88
16253.61 66
16254.82 79
16256.02 64
16257.23 70
16258.43 47
16259.64 60
16260.84 66
16262.05 78
16263.25 48
16264.46 57
16265.66 65
16266.87 82
16268.08 76
16269.28 39
16270.49 65
16271.69 65
16272.90 82
16274.10 59
16275.31 66
16276.51 62
16277.72 92
16278.92 78
16280.13 69
16281.34 83
16282.54 61
16283.75 86
16284.95 75
16286.16 73
16287.37 75
16288.57 73
16289.78 78
16290.98 73
16292.19 66
16293.40 95
16294.60 89
16295.81 76
16297.02 57
16298.22 72
16299.43 110
16300.63 74
16301.84 76
16303.05 75
16304.25 92
16305.46 77
16306.67 78
16307.87 72
16309.08 87
16310.29 67
16311.50 78
16312.70 78
16313.91 80
16315.12 67
16316.32 87
16317.53 84
16318.74 70
16319.94 57
16321.15 87
16322.36 89
16323.57 71
16324.77 74
16325.98 82
16327.19 88
16328.40 63
16329.60 67
16330.81 87
16332.02 109
16333.23 74
16334.43 64
16335.64 64
16336.85 57
16338.06 55
16339.27 69
16340.47 77
16341.68 54
16342.89 59
16344.10 74
16345.31 57
16346.51 44
16347.72 77
16348.93 67
16350.14 55
16351.35 49
16352.56 63
16353.77 70
16354.97 56
16356.18 65
16357.39 62
16358.60 62
16359.81 47
16361.02 56
16362.23 68
16363.43 61
16364.64 71
16365.85 55
16367.06 61
16368.27 63
16369.48 62
16370.69 56
16371.90 53
16373.11 46
16374.32 60
16375.53 54
16376.73 66
16377.94 58
16379.15 69
16380.36 46
16381.57 62
16382.78 55
16383.99 60
16385.20 62
16386.41 57
16387.62 65
16388.83 49
16390.04 63
16391.25 66
16392.46 59
16393.67 71
16394.88 58
16396.09 62
16397.30 70
16398.51 70
16399.72 51
16400.93 53
16402.14 73
16403.35 72
16404.56 54
16405.77 53
16406.98 64
16408.19 79
16409.40 70
16410.61 54
16411.82 57
16413.04 48
16414.25 62
16415.46 60
16416.67 49
16417.88 57
16419.09 60
16420.30 49
16421.51 47
16422.72 65
16423.93 73
16425.14 56
16426.36 51
16427.57 68
16428.78 53
16429.99 69
16431.20 57
16432.41 47
16433.62 59
16434.83 43
16436.05 52
16437.26 53
16438.47 59
16439.68 51
16440.89 50
16442.10 64
16443.32 55
16444.53 55
16445.74 57
16446.95 47
16448.16 46
16449.38 57
16450.59 63
16451.80 56
16453.01 84
16454.22 70
16455.44 78
16456.65 64
16457.86 67
16459.07 54
16460.29 60
16461.50 54
16462.71 64
16463.92 65
16465.14 57
16466.35 71
16467.56 63
16468.77 60
16469.99 47
16471.20 55
16472.41 60
16473.63 71
16474.84 55
16476.05 59
16477.26 41
16478.48 51
16479.69 68
16480.90 58
16482.12 49
16483.33 84
16484.54 50
16485.76 44
16486.97 40
16488.18 47
16489.40 54
16490.61 48
16491.82 39
16493.04 62
16494.25 62
16495.47 48
16496.68 54
16497.89 64
16499.11 67
16500.32 64
16501.53 53
16502.75 43
16503.96 45
16505.18 41
16506.39 53
16507.61 57
16508.82 41
16510.03 44
16511.25 47
16512.46 59
16513.68 60
16514.89 71
16516.11 54
16517.32 64
16518.53 61
16519.75 63
16520.96 59
16522.18 68
16523.39 55
16524.61 59
16525.82 49
16527.04 57
16528.25 57
16529.47 53
16530.68 50
16531.90 56
16533.11 54
16534.33 61
16535.54 52
16536.76 42
16537.97 57
16539.19 41
16540.40 55
16541.62 55
16542.84 45
16544.05 51
16545.27 61
16546.48 61
16547.70 50
16548.91 68
16550.13 56
16551.35 70
16552.56 64
16553.78 74
16554.99 56
16556.21 37
16557.42 47
16558.64 58
16559.86 63
16561.07 56
16562.29 44
16563.51 47
16564.72 49
16565.94 49
16567.15 58
16568.37 85
16569.59 64
16570.80 60
16572.02 56
16573.24 56
16574.45 57
16575.67 60
16576.89 54
16578.10 53
16579.32 59
16580.54 51
16581.75 92
16582.97 64
16584.19 48
16585.41 39
16586.62 39
16587.84 41
16589.06 67
16590.27 56
16591.49 57
16592.71 53
16593.93 54
16595.14 54
16596.36 42
16597.58 35
16598.80 41
16600.01 66
16601.23 36
16602.45 48
16603.67 52
16604.88 49
16606.10 66
16607.32 48
16608.54 63
16609.76 48
16610.97 52
16612.19 57
16613.41 56
16614.63 55
16615.85 67
16617.06 51
16618.28 49
16619.50 57
16620.72 51
16621.94 74
16623.16 44
16624.37 55
16625.59 50
16626.81 47
16628.03 46
16629.25 66
16630.47 55
16631.69 61
16632.90 57
16634.12 40
16635.34 43
16636.56 62
16637.78 56
16639.00 64
16640.22 78
16641.44 50
16642.66 67
16643.88 58
16645.09 58
16646.31 40
16647.53 32
16648.75 43
16649.97 49
16651.19 56
16652.41 49
16653.63 63
16654.85 57
16656.07 47
16657.29 46
16658.51 52
16659.73 35
16660.95 51
16662.17 49
16663.39 49
16664.61 53
16665.83 52
16667.05 49
16668.27 47
16669.49 46
16670.71 59
16671.93 69
16673.15 52
16674.37 42
16675.59 36
16676.81 41
16678.03 53
16679.25 54
16680.47 44
16681.69 54
16682.91 48
16684.13 70
16685.35 52
16686.58 52
16687.80 55
16689.02 38
16690.24 42
16691.46 35
16692.68 50
16693.90 53
16695.12 53
16696.34 43
16697.56 50
16698.79 43
16700.01 44
16701.23 58
16702.45 45
16703.67 42
16704.89 34
16706.11 52
16707.34 43
16708.56 46
16709.78 65
16711.00 49
16712.22 56
16713.44 51
16714.67 60
16715.89 64
16717.11 71
16718.33 56
16719.55 63
16720.78 50
16722.00 61
16723.22 70
16724.44 62
16725.66 51
16726.89 60
16728.11 61
16729.33 48
16730.55 56
16731.78 54
16733.00 51
16734.22 62
16735.44 67
16736.67 65
16737.89 78
16739.11 40
16740.33 46
16741.56 36
16742.78 46
16744.00 37
16745.22 54
16746.45 53
16747.67 43
16748.89 64
16750.12 53
16751.34 51
16752.56 59
16753.79 54
16755.01 59
16756.23 76
16757.46 31
16758.68 63
16759.90 59
16761.13 77
16762.35 69
16763.57 41
16764.80 53
16766.02 53
16767.24 49
16768.47 46
16769.69 48
16770.92 60
16772.14 52
16773.36 44
16774.59 44
16775.81 73
16777.04 54
16778.26 55
16779.48 58
16780.71 33
16781.93 55
16783.16 61
16784.38 47
16785.61 49
16786.83 51
16788.05 62
16789.28 63
16790.50 60
16791.73 51
16792.95 51
16794.18 49
16795.40 69
16796.63 50
16797.85 62
16799.08 38
16800.30 78
16801.53 51
16802.75 39
16803.98 59
16805.20 58
16806.43 51
16807.65 53
16808.88 53
16810.10 48
16811.33 51
16812.55 71
16813.78 60
16815.00 42
16816.23 74
16817.46 77
16818.68 59
16819.91 56
16821.13 49
16822.36 47
16823.58 59
16824.81 40
16826.04 56
16827.26 52
16828.49 52
16829.71 51
16830.94 43
16832.17 47
16833.39 65
16834.62 70
16835.84 48
16837.07 55
16838.30 62
16839.52 68
16840.75 44
16841.98 61
16843.20 60
16844.43 67
16845.66 65
16846.88 57
16848.11 53
16849.34 53
16850.56 49
16851.79 68
16853.02 68
16854.24 59
16855.47 66
16856.70 46
16857.92 52
16859.15 51
16860.38 68
16861.61 65
16862.83 69
16864.06 69
16865.29 63
16866.52 81
16867.74 69
16868.97 83
16870.20 77
16871.42 82
16872.65 60
16873.88 85
16875.11 70
16876.34 78
16877.56 53
16878.79 73
16880.02 82
16881.25 92
16882.47 119
16883.70 93
16884.93 83
16886.16 72
16887.39 64
16888.62 89
16889.84 61
16891.07 83
16892.30 114
16893.53 68
16894.76 74
16895.98 66
16897.21 75
16898.44 107
16899.67 112
16900.90 93
16902.13 92
16903.36 92
16904.59 90
16905.81 84
16907.04 86
16908.27 73
16909.50 73
16910.73 84
16911.96 82
16913.19 84
16914.42 73
16915.65 79
16916.88 77
16918.10 65
16919.33 68
16920.56 71
16921.79 68
16923.02 73
16924.25 58
16925.48 79
16926.71 76
16927.94 73
16929.17 56
16930.40 55
16931.63 59
16932.86 50
16934.09 56
16935.32 69
16936.55 82
16937.78 72
16939.01 70
16940.24 66
16941.47 52
16942.70 51
16943.93 64
16945.16 50
16946.39 52
16947.62 58
16948.85 62
16950.08 58
16951.31 63
16952.54 70
16953.77 63
16955.00 55
16956.23 47
16957.46 55
16958.69 84
16959.93 63
16961.16 55
16962.39 54
16963.62 68
16964.85 66
16966.08 69
16967.31 54
16968.54 61
16969.77 56
16971.00 60
16972.24 63
16973.47 51
16974.70 59
16975.93 53
16977.16 63
16978.39 61
16979.62 52
16980.85 61
16982.09 52
16983.32 40
16984.55 57
16985.78 48
16987.01 61
16988.24 57
16989.48 53
16990.71 41
16991.94 72
16993.17 62
16994.40 54
16995.64 47
16996.87 57
16998.10 52
16999.33 68
17000.57 61
17001.80 67
17003.03 44
17004.26 67
17005.49 58
17006.73 62
17007.96 53
17009.19 60
17010.42 57
17011.66 66
17012.89 57
17014.12 71
17015.36 52
17016.59 68
17017.82 62
17019.05 73
17020.29 74
17021.52 66
17022.75 73
17023.99 66
17025.22 65
17026.45 69
17027.69 53
17028.92 76
17030.15 60
17031.39 59
17032.62 55
17033.85 40
17035.09 53
17036.32 45
17037.55 51
17038.79 54
17040.02 55
17041.25 62
17042.49 58
17043.72 58
17044.96 66
17046.19 61
17047.42 47
17048.66 43
17049.89 56
17051.13 57
17052.36 57
17053.59 57
17054.83 51
17056.06 57
17057.30 56
17058.53 61
17059.77 49
17061.00 38
17062.23 51
17063.47 45
17064.70 53
17065.94 57
17067.17 61
17068.41 49
17069.64 59
17070.88 58
17072.11 50
17073.35 55
17074.58 39
17075.82 45
17077.05 69
17078.29 58
17079.52 42
17080.76 40
17081.99 52
17083.23 49
17084.46 36
17085.70 52
17086.93 36
17088.17 41
17089.40 59
17090.64 56
17091.88 45
17093.11 49
17094.35 60
17095.58 41
17096.82 40
17098.05 35
17099.29 52
17100.53 54
17101.76 40
17103.00 39
17104.23 43
17105.47 67
17106.71 52
17107.94 48
17109.18 55
17110.41 62
17111.65 46
17112.89 49
17114.12 37
17115.36 37
17116.60 49
17117.83 48
17119.07 48
17120.31 48
17121.54 40
17122.78 48
17124.02 47
17125.25 36
17126.49 52
17127.73 68
17128.96 48
17130.20 49
17131.44 56
17132.67 40
17133.91 52
17135.15 49
17136.39 32
17137.62 56
17138.86 41
17140.10 46
17141.33 40
17142.57 54
17143.81 50
17145.05 51
17146.28 57
17147.52 50
17148.76 57
17150.00 69
17151.24 36
17152.47 44
17153.71 43
17154.95 50
17156.19 60
17157.42 47
17158.66 42
17159.90 38
17161.14 62
17162.38 55
17163.61 54
17164.85 47
17166.09 39
17167.33 63
17168.57 59
17169.81 73
17171.04 42
17172.28 47
17173.52 44
17174.76 41
17176.00 45
17177.24 36
17178.48 52
17179.72 47
17180.95 45
17182.19 45
17183.43 45
17184.67 44
17185.91 63
17187.15 45
17188.39 59
17189.63 40
17190.87 55
17192.10 55
17193.34 53
17194.58 54
17195.82 34
17197.06 51
17198.30 41
17199.54 38
17200.78 37
17202.02 52
17203.26 48
17204.50 47
17205.74 62
17206.98 43
17208.22 41
17209.46 51
17210.70 54
17211.94 54
17213.18 49
17214.42 47
17215.66 50
17216.90 52
17218.14 44
17219.38 44
17220.62 55
17221.86 48
17223.10 42
17224.34 28
17225.58 50
17226.82 44
17228.06 35
17229.30 41
17230.54 39
17231.78 55
17233.02 46
17234.26 39
17235.50 33
17236.75 40
17237.99 54
17239.23 56
17240.47 50
17241.71 38
17242.95 45
17244.19 43
17245.43 46
17246.67 50
17247.92 32
17249.16 40
17250.40 52
17251.64 44
17252.88 55
17254.12 47
17255.36 33
17256.60 42
17257.85 40
17259.09 39
17260.33 32
17261.57 46
17262.81 46
17264.05 42
17265.30 40
17266.54 46
17267.78 29
17269.02 50
17270.26 45
17271.51 43
17272.75 40
17273.99 48
17275.23 50
17276.48 73
17277.72 54
17278.96 52
17280.20 44
17281.44 26
17282.69 51
17283.93 46
17285.17 33
17286.41 36
17287.66 52
17288.90 51
17290.14 40
17291.39 36
17292.63 39
17293.87 44
17295.11 48
17296.36 33
17297.60 34
17298.84 43
17300.09 37
17301.33 39
17302.57 39
17303.82 50
17305.06 41
17306.30 50
17307.55 37
17308.79 29
17310.03 38
17311.28 42
17312.52 29
17313.76 39
17315.01 51
17316.25 41
17317.49 63
17318.74 45
17319.98 39
17321.23 38
17322.47 46
17323.71 38
17324.96 46
17326.20 44
17327.45 49
17328.69 35
17329.93 49
17331.18 45
17332.42 41
17333.67 56
17334.91 33
17336.16 29
17337.40 53
17338.64 37
17339.89 40
17341.13 38
17342.38 49
17343.62 29
17344.87 45
17346.11 44
17347.36 48
17348.60 46
17349.85 35
17351.09 42
17352.34 31
17353.58 36
17354.83 32
17356.07 28
17357.32 45
17358.56 49
17359.81 51
17361.05 36
17362.30 43
17363.54 54
17364.79 52
17366.03 39
17367.28 37
17368.53 52
17369.77 41
17371.02 42
17372.26 44
17373.51 41
17374.75 48
17376.00 40
17377.25 30
17378.49 36
17379.74 54
17380.98 79
17382.23 45
17383.48 51
17384.72 38
17385.97 33
17387.21 33
17388.46 50
17389.71 49
17390.95 46
17392.20 42
17393.45 48
17394.69 41
17395.94 45
17397.19 43
17398.43 52
17399.68 52
17400.93 43
17402.17 54
17403.42 43
17404.67 36
17405.91 46
17407.16 39
17408.41 32
17409.65 34
17410.90 43
17412.15 37
17413.40 43
17414.64 53
17415.89 43
17417.14 46
17418.39 47
17419.63 54
17420.88 43
17422.13 51
17423.38 63
17424.62 51
17425.87 38
17427.12 47
17428.37 44
17429.61 43
17430.86 53
17432.11 61
17433.36 59
17434.60 52
17435.85 47
17437.10 55
17438.35 58
17439.60 34
17440.85 49
17442.09 47
17443.34 51
17444.59 54
17445.84 44
17447.09 50
17448.34 50
17449.58 57
17450.83 39
17452.08 35
17453.33 45
17454.58 47
17455.83 42
17457.08 52
17458.32 50
17459.57 46
17460.82 57
17462.07 40
17463.32 41
17464.57 33
17465.82 56
17467.07 44
17468.32 38
17469.57 45
17470.81 36
17472.06 54
17473.31 51
17474.56 44
17475.81 56
17477.06 62
17478.31 51
17479.56 46
17480.81 49
17482.06 41
17483.31 43
17484.56 45
17485.81 26
17487.06 38
17488.31 63
17489.56 56
17490.81 52
17492.06 39
17493.31 40
17494.56 53
17495.81 41
17497.06 55
17498.31 44
17499.56 62
17500.81 36
17502.06 46
17503.31 35
17504.56 27
17505.81 47
17507.06 49
17508.31 30
17509.56 44
17510.81 52
17512.06 42
17513.32 40
17514.57 41
17515.82 60
17517.07 40
17518.32 35
17519.57 31
17520.82 40
17522.07 48
17523.32 48
17524.57 53
17525.83 39
17527.08 31
17528.33 46
17529.58 43
17530.83 67
17532.08 40
17533.33 40
17534.59 32
17535.84 36
17537.09 33
17538.34 33
17539.59 38
17540.84 36
17542.10 31
17543.35 55
17544.60 49
17545.85 50
17547.10 56
17548.36 53
17549.61 49
17550.86 26
17552.11 51
17553.36 47
17554.62 32
17555.87 40
17557.12 32
17558.37 31
17559.63 34
17560.88 53
17562.13 40
17563.38 47
17564.64 43
17565.89 38
17567.14 32
17568.39 51
17569.65 57
17570.90 63
17572.15 77
17573.41 65
17574.66 57
17575.91 31
17577.16 34
17578.42 35
17579.67 56
17580.92 53
17582.18 35
17583.43 42
17584.68 43
17585.94 41
17587.19 34
17588.44 31
17589.70 45
17590.95 41
17592.20 46
17593.46 51
17594.71 65
17595.97 47
17597.22 39
17598.47 39
17599.73 34
17600.98 44
17602.23 52
17603.49 40
17604.74 37
17606.00 35
17607.25 51
17608.51 46
17609.76 46
17611.01 23
17612.27 35
17613.52 54
17614.78 41
17616.03 38
17617.29 42
17618.54 39
17619.79 55
17621.05 43
17622.30 34
17623.56 41
17624.81 43
17626.07 46
17627.32 45
17628.58 46
17629.83 35
17631.09 56
17632.34 61
17633.60 35
17634.85 57
17636.11 49
17637.36 50
17638.62 40
17639.87 54
17641.13 32
17642.39 41
17643.64 40
17644.90 58
17646.15 52
17647.41 37
17648.66 35
17649.92 42
17651.17 28
17652.43 40
17653.69 44
17654.94 50
17656.20 54
17657.45 70
17658.71 84
17659.97 41
17661.22 57
17662.48 38
17663.73 46
17664.99 29
17666.25 49
17667.50 38
17668.76 44
17670.02 50
17671.27 37
17672.53 39
17673.78 48
17675.04 42
17676.30 33
17677.55 42
17678.81 35
17680.07 39
17681.32 40
17682.58 46
17683.84 44
17685.10 61
17686.35 41
17687.61 54
17688.87 39
17690.12 37
17691.38 52
17692.64 49
17693.89 47
17695.15 48
17696.41 45
17697.67 29
17698.92 36
17700.18 31
17701.44 48
17702.70 47
17703.95 42
17705.21 45
17706.47 58
17707.73 60
17708.98 43
17710.24 39
17711.50 54
17712.76 32
17714.02 36
17715.27 42
17716.53 40
17717.79 52
17719.05 37
17720.31 43
17721.57 48
17722.82 48
17724.08 31
17725.34 47
17726.60 50
17727.86 42
17729.12 41
17730.37 35
17731.63 34
17732.89 45
17734.15 35
17735.41 32
17736.67 47
17737.93 40
17739.18 42
17740.44 37
17741.70 24
17742.96 48
17744.22 54
17745.48 56
17746.74 51
17748.00 50
17749.26 50
17750.52 38
17751.78 47
17753.04 33
17754.29 36
17755.55 61
17756.81 42
17758.07 54
17759.33 40
17760.59 24
17761.85 46
17763.11 64
17764.37 47
17765.63 37
17766.89 58
17768.15 48
17769.41 43
17770.67 38
17771.93 51
17773.19 37
17774.45 27
17775.71 41
17776.97 31
17778.23 51
17779.49 38
17780.75 54
17782.01 49
17783.27 37
17784.53 51
17785.79 33
17787.05 54
17788.31 41
17789.58 52
17790.84 49
17792.10 46
17793.36 51
17794.62 42
17795.88 39
17797.14 46
17798.40 55
17799.66 36
17800.92 28
17802.18 27
17803.45 39
17804.71 57
17805.97 43
17807.23 51
17808.49 48
17809.75 55
17811.01 38
17812.27 51
17813.54 30
17814.80 49
17816.06 46
17817.32 46
17818.58 44
17819.84 37
17821.11 46
17822.37 50
17823.63 49
17824.89 39
17826.15 38
17827.42 49
17828.68 50
17829.94 31
17831.20 32
17832.46 48
17833.73 48
17834.99 49
17836.25 44
17837.51 43
17838.78 53
17840.04 51
17841.30 38
17842.56 32
17843.83 45
17845.09 27
17846.35 29
17847.61 35
17848.88 34
17850.14 38
17851.40 21
17852.66 38
17853.93 30
17855.19 37
17856.45 53
17857.72 55
17858.98 41
17860.24 30
17861.51 71
17862.77 42
17864.03 33
17865.30 24
17866.56 40
17867.82 37
17869.09 35
17870.35 31
17871.61 37
17872.88 35
17874.14 25
17875.40 37
17876.67 44
17877.93 31
17879.20 38
17880.46 41
17881.72 31
17882.99 42
17884.25 31
17885.52 49
17886.78 35
17888.04 43
17889.31 42
17890.57 65
17891.84 32
17893.10 36
17894.36 43
17895.63 35
17896.89 32
17898.16 29
17899.42 44
17900.69 27
17901.95 27
17903.22 30
17904.48 47
17905.75 28
17907.01 38
17908.28 47
17909.54 54
17910.81 27
17912.07 32
17913.34 32
17914.60 41
17915.87 22
17917.13 40
17918.40 34
17919.66 22
17920.93 32
17922.19 30
17923.46 34
17924.72 30
17925.99 38
17927.25 20
17928.52 26
17929.79 40
17931.05 39
17932.32 37
17933.58 42
17934.85 45
17936.11 47
17937.38 38
17938.65 38
17939.91 36
17941.18 39
17942.44 38
17943.71 35
17944.98 39
17946.24 36
17947.51 29
17948.77 45
17950.04 46
17951.31 38
17952.57 36
17953.84 40
17955.11 34
17956.37 36
17957.64 43
17958.91 46
17960.17 42
17961.44 36
17962.71 41
17963.97 33
17965.24 25
17966.51 32
17967.77 44
17969.04 55
17970.31 34
17971.58 39
17972.84 38
17974.11 29
17975.38 19
17976.64 34
17977.91 27
17979.18 35
17980.45 34
17981.71 26
17982.98 34
17984.25 59
17985.52 48
17986.78 37
17988.05 47
17989.32 32
17990.59 56
17991.86 35
17993.12 34
17994.39 35
17995.66 31
17996.93 41
17998.20 48
17999.46 40
18000.73 38
18002.00 41
18003.27 28
18004.54 54
18005.80 49
18007.07 47
18008.34 30
18009.61 53
18010.88 34
18012.15 37
18013.42 37
18014.68 45
18015.95 44
18017.22 33
18018.49 33
18019.76 32
18021.03 35
18022.30 23
18023.57 51
18024.83 42
18026.10 39
18027.37 34
18028.64 40
18029.91 39
18031.18 43
18032.45 33
18033.72 32
18034.99 23
18036.26 33
18037.53 38
18038.80 36
18040.07 54
18041.34 27
18042.60 30
18043.87 28
18045.14 46
18046.41 32
18047.68 35
18048.95 39
18050.22 45
18051.49 43
18052.76 39
18054.03 28
18055.30 28
18056.57 32
18057.84 31
18059.11 31
18060.38 43
18061.65 37
18062.92 32
18064.20 44
18065.47 30
18066.74 38
18068.01 43
18069.28 31
18070.55 35
18071.82 36
18073.09 23
18074.36 33
18075.63 45
18076.90 41
18078.17 42
18079.44 49
18080.71 36
18081.99 28
18083.26 43
18084.53 26
18085.80 38
18087.07 35
18088.34 27
18089.61 35
18090.88 44
18092.15 44
18093.43 41
18094.70 32
18095.97 28
18097.24 37
18098.51 36
18099.78 39
18101.06 37
18102.33 36
18103.60 35
18104.87 45
18106.14 41
18107.41 39
18108.69 34
18109.96 45
18111.23 52
18112.50 49
18113.77 33
18115.05 40
18116.32 39
18117.59 32
18118.86 27
18120.14 31
18121.41 39
18122.68 29
18123.95 31
18125.23 25
18126.50 43
18127.77 39
18129.04 33
18130.32 32
18131.59 32
18132.86 48
18134.13 40
18135.41 56
18136.68 37
18137.95 32
18139.23 35
18140.50 50
18141.77 32
18143.05 45
18144.32 33
18145.59 40
18146.87 36
18148.14 40
18149.41 41
18150.69 38
18151.96 43
18153.23 44
18154.51 42
18155.78 49
18157.05 58
18158.33 47
18159.60 49
18160.88 30
18162.15 38
18163.42 26
18164.70 38
18165.97 33
18167.24 52
18168.52 33
18169.79 40
18171.07 44
18172.34 38
18173.62 31
18174.89 38
18176.16 30
18177.44 35
18178.71 56
18179.99 46
18181.26 38
18182.54 40
18183.81 42
18185.09 33
18186.36 45
18187.63 38
18188.91 31
18190.18 45
18191.46 34
18192.73 41
18194.01 23
18195.28 26
18196.56 44
18197.83 45
18199.11 34
18200.38 47
18201.66 34
18202.94 27
18204.21 41
18205.49 62
18206.76 37
18208.04 58
18209.31 41
18210.59 37
18211.86 34
18213.14 47
18214.41 55
18215.69 55
18216.97 49
18218.24 31
18219.52 40
18220.79 42
18222.07 36
18223.35 34
18224.62 47
18225.90 35
18227.17 64
18228.45 56
18229.73 40
18231.00 45
18232.28 29
18233.56 39
18234.83 42
18236.11 49
18237.38 32
18238.66 34
18239.94 41
18241.21 34
18242.49 30
18243.77 34
18245.04 38
18246.32 48
18247.60 47
18248.87 37
18250.15 26
18251.43 30
18252.71 36
18253.98 40
18255.26 44
18256.54 46
18257.81 36
18259.09 39
18260.37 41
18261.65 41
18262.92 60
18264.20 38
18265.48 34
18266.76 33
18268.03 53
18269.31 60
18270.59 32
18271.87 39
18273.14 34
18274.42 42
18275.70 36
18276.98 50
18278.26 36
18279.53 31
18280.81 43
18282.09 36
18283.37 33
18284.65 36
18285.92 54
18287.20 53
18288.48 30
18289.76 36
18291.04 43
18292.32 42
18293.59 44
18294.87 37
18296.15 37
18297.43 38
18298.71 34
18299.99 33
18301.27 24
18302.54 33
18303.82 35
18305.10 45
18306.38 50
18307.66 33
18308.94 43
18310.22 39
18311.50 38
18312.78 30
18314.06 30
18315.33 32
18316.61 36
18317.89 41
18319.17 42
18320.45 45
18321.73 40
18323.01 35
18324.29 25
18325.57 32
18326.85 28
18328.13 33
18329.41 22
18330.69 43
18331.97 35
18333.25 33
18334.53 46
18335.81 52
18337.09 36
18338.37 50
18339.65 51
18340.93 40
18342.21 34
18343.49 36
18344.77 40
18346.05 44
18347.33 36
18348.61 33
18349.89 47
18351.17 29
18352.45 37
18353.73 30
18355.01 29
18356.29 39
18357.57 34
18358.85 48
18360.14 35
18361.42 44
18362.70 27
18363.98 36
18365.26 29
18366.54 45
18367.82 40
18369.10 52
18370.38 32
18371.66 30
18372.95 32
18374.23 53
18375.51 40
18376.79 36
18378.07 29
18379.35 29
18380.63 49
18381.92 34
18383.20 29
18384.48 24
18385.76 27
18387.04 26
18388.32 36
18389.61 28
18390.89 48
18392.17 52
18393.45 43
18394.73 27
18396.02 35
18397.30 38
18398.58 61
18399.86 54
18401.14 35
18402.43 51
18403.71 32
18404.99 35
18406.27 39
18407.56 35
18408.84 42
18410.12 41
18411.40 32
18412.69 47
18413.97 29
18415.25 44
18416.53 62
18417.82 34
18419.10 37
18420.38 31
18421.67 35
18422.95 23
18424.23 31
18425.51 50
18426.80 49
18428.08 29
18429.36 37
18430.65 36
18431.93 29
18433.21 50
18434.50 36
18435.78 44
18437.06 35
18438.35 50
18439.63 37
18440.92 25
18442.20 37
18443.48 33
18444.77 43
18446.05 40
18447.33 34
18448.62 38
18449.90 35
18451.19 45
18452.47 34
18453.75 40
18455.04 33
18456.32 31
18457.61 35
18458.89 31
18460.17 48
18461.46 48
18462.74 25
18464.03 36
18465.31 40
18466.60 40
18467.88 39
18469.17 38
18470.45 39
18471.74 40
18473.02 50
18474.30 40
18475.59 32
18476.87 44
18478.16 23
18479.44 56
18480.73 26
18482.01 31
18483.30 42
18484.58 32
18485.87 34
18487.16 49
18488.44 37
18489.73 32
18491.01 38
18492.30 32
18493.58 45
18494.87 39
18496.15 33
18497.44 37
18498.72 34
18500.01 28
18501.30 40
18502.58 41
18503.87 35
18505.15 31
18506.44 40
18507.73 33
18509.01 35
18510.30 46
18511.58 30
18512.87 37
18514.16 47
18515.44 45
18516.73 36
18518.01 31
18519.30 44
18520.59 46
18521.87 47
18523.16 40
18524.45 23
18525.73 36
18527.02 51
18528.31 38
18529.59 32
18530.88 36
18532.17 26
18533.45 33
18534.74 48
18536.03 45
18537.31 39
18538.60 39
18539.89 30
18541.18 51
18542.46 40
18543.75 45
18545.04 34
18546.32 40
18547.61 20
18548.90 30
18550.19 38
18551.47 29
18552.76 47
18554.05 27
18555.34 41
18556.62 55
18557.91 41
18559.20 34
18560.49 42
18561.78 41
18563.06 30
18564.35 34
18565.64 33
18566.93 52
18568.22 42
18569.50 32
18570.79 34
18572.08 39
18573.37 46
18574.66 34
18575.94 40
18577.23 41
18578.52 37
18579.81 30
18581.10 33
18582.39 36
18583.68 44
18584.96 37
18586.25 36
18587.54 42
18588.83 30
18590.12 38
18591.41 57
18592.70 41
18593.99 23
18595.27 36
18596.56 51
18597.85 31
18599.14 26
18600.43 39
18601.72 48
18603.01 43
18604.30 45
18605.59 35
18606.88 27
18608.17 33
18609.46 43
18610.75 54
18612.04 50
18613.33 45
18614.62 40
18615.90 48
18617.19 46
18618.48 48
18619.77 36
18621.06 51
18622.35 52
18623.64 51
18624.93 28
18626.22 46
18627.51 39
18628.80 42
18630.09 36
18631.39 39
18632.68 38
18633.97 34
18635.26 54
18636.55 35
18637.84 46
18639.13 60
18640.42 54
18641.71 39
18643.00 49
18644.29 32
18645.58 53
18646.87 34
18648.16 37
18649.45 56
18650.74 39
18652.04 34
18653.33 51
18654.62 42
18655.91 29
18657.20 34
18658.49 44
18659.78 56
18661.07 35
18662.36 46
18663.66 50
18664.95 26
18666.24 21
18667.53 37
18668.82 33
18670.11 35
18671.41 31
18672.70 32
18673.99 52
18675.28 43
18676.57 32
18677.86 39
18679.16 31
18680.45 25
18681.74 38
18683.03 29
18684.32 26
18685.62 35
18686.91 39
18688.20 31
18689.49 20
18690.79 28
18692.08 35
18693.37 47
18694.66 30
18695.96 32
18697.25 34
18698.54 41
18699.83 38
18701.13 50
18702.42 37
18703.71 40
18705.00 51
18706.30 50
18707.59 26
18708.88 41
18710.18 36
18711.47 36
18712.76 28
18714.05 34
18715.35 37
18716.64 40
18717.93 43
18719.23 34
18720.52 41
18721.81 43
18723.11 40
18724.40 27
18725.69 26
18726.99 37
18728.28 36
18729.58 36
18730.87 43
18732.16 31
18733.46 25
18734.75 35
18736.04 32
18737.34 33
18738.63 24
18739.93 38
18741.22 33
18742.51 45
18743.81 23
18745.10 27
18746.40 34
18747.69 33
18748.99 30
18750.28 39
18751.58 41
18752.87 30
18754.16 27
18755.46 30
18756.75 47
18758.05 34
18759.34 33
18760.64 42
18761.93 29
18763.23 20
18764.52 44
18765.82 43
18767.11 22
18768.41 21
18769.70 36
18771.00 49
18772.29 42
18773.59 72
18774.88 30
18776.18 34
18777.47 35
18778.77 33
18780.06 28
18781.36 48
18782.65 32
18783.95 32
18785.25 36
18786.54 33
18787.84 35
18789.13 28
18790.43 30
18791.72 20
18793.02 25
18794.32 27
18795.61 33
18796.91 33
18798.20 30
18799.50 41
18800.80 38
18802.09 26
18803.39 43
18804.69 29
18805.98 44
18807.28 37
18808.57 25
18809.87 47
18811.17 34
18812.46 35
18813.76 36
18815.06 39
18816.35 30
18817.65 28
18818.95 47
18820.24 38
18821.54 20
18822.84 39
18824.13 40
18825.43 45
18826.73 36
18828.03 53
18829.32 26
18830.62 27
18831.92 37
18833.21 24
18834.51 42
18835.81 38
18837.11 43
18838.40 28
18839.70 42
18841.00 25
18842.30 43
18843.59 39
18844.89 45
18846.19 35
18847.49 41
18848.79 24
18850.08 22
18851.38 39
18852.68 33
18853.98 31
18855.27 29
18856.57 49
18857.87 46
18859.17 41
18860.47 41
18861.77 36
18863.06 36
18864.36 38
18865.66 31
18866.96 46
18868.26 33
18869.56 37
18870.85 22
18872.15 37
18873.45 32
18874.75 35
18876.05 43
18877.35 37
18878.65 32
18879.95 24
18881.24 38
18882.54 37
18883.84 37
18885.14 44
18886.44 41
18887.74 37
18889.04 33
18890.34 30
18891.64 28
18892.94 30
18894.24 44
18895.54 35
18896.84 47
18898.13 60
18899.43 35
18900.73 49
18902.03 41
18903.33 36
18904.63 35
18905.93 29
18907.23 25
18908.53 30
18909.83 26
18911.13 33
18912.43 24
18913.73 23
18915.03 38
18916.33 44
18917.63 38
18918.93 37
18920.23 35
18921.53 30
18922.83 41
18924.13 34
18925.43 50
18926.74 29
18928.04 40
18929.34 47
18930.64 27
18931.94 35
18933.24 30
18934.54 46
18935.84 27
18937.14 44
18938.44 29
18939.74 37
18941.04 39
18942.34 49
18943.65 33
18944.95 37
18946.25 38
18947.55 46
18948.85 23
18950.15 35
18951.45 45
18952.75 49
18954.06 35
18955.36 25
18956.66 41
18957.96 45
18959.26 36
18960.56 41
18961.87 35
18963.17 27
18964.47 36
18965.77 29
18967.07 22
18968.37 27
18969.68 48
18970.98 36
18972.28 28
18973.58 27
18974.88 44
18976.19 46
18977.49 29
18978.79 37
18980.09 25
18981.40 38
18982.70 34
18984.00 31
18985.30 24
18986.61 44
18987.91 53
18989.21 36
18990.51 38
18991.82 50
18993.12 25
18994.42 44
18995.73 35
18997.03 26
18998.33 27
18999.63 39
19000.94 37
19002.24 31
19003.54 31
19004.85 19
19006.15 38
19007.45 24
19008.76 31
19010.06 40
19011.36 36
19012.67 42
19013.97 31
19015.27 36
19016.58 26
19017.88 29
19019.18 34
19020.49 26
19021.79 45
19023.10 36
19024.40 37
19025.70 27
19027.01 25
19028.31 23
19029.62 23
19030.92 40
19032.22 38
19033.53 43
19034.83 37
19036.14 21
19037.44 37
19038.75 32
19040.05 36
19041.35 31
19042.66 37
19043.96 41
19045.27 55
19046.57 24
19047.88 24
19049.18 28
19050.49 33
19051.79 28
19053.10 42
19054.40 24
19055.71 37
19057.01 34
19058.32 36
19059.62 35
19060.93 33
19062.23 34
19063.54 34
19064.84 32
19066.15 21
19067.45 38
19068.76 33
19070.06 52
19071.37 39
19072.67 39
19073.98 36
19075.29 34
19076.59 35
19077.90 22
19079.20 30
19080.51 35
19081.81 21
19083.12 25
19084.43 32
19085.73 28
19087.04 22
19088.34 34
19089.65 44
19090.96 16
19092.26 27
19093.57 28
19094.87 46
19096.18 38
19097.49 38
19098.79 31
19100.10 56
19101.41 54
19102.71 23
19104.02 32
19105.33 25
19106.63 39
19107.94 40
19109.25 33
19110.55 26
19111.86 27
19113.17 45
19114.47 45
19115.78 38
19117.09 38
19118.40 23
19119.70 43
19121.01 23
19122.32 39
19123.62 47
19124.93 31
19126.24 39
19127.55 41
19128.85 53
19130.16 38
19131.47 43
19132.78 32
19134.08 55
19135.39 36
19136.70 34
19138.01 26
19139.32 37
19140.62 32
19141.93 25
19143.24 26
19144.55 31
19145.85 23
19147.16 33
19148.47 44
19149.78 38
19151.09 41
19152.40 62
19153.70 39
19155.01 47
19156.32 51
19157.63 43
19158.94 39
19160.25 35
19161.55 29
19162.86 46
19164.17 48
19165.48 35
19166.79 43
19168.10 41
19169.41 38
19170.72 44
19172.02 30
19173.33 32
19174.64 53
19175.95 59
19177.26 33
19178.57 45
19179.88 44
19181.19 31
19182.50 54
19183.81 44
19185.12 20
19186.43 38
19187.74 41
19189.05 32
19190.35 35
19191.66 50
19192.97 38
19194.28 31
19195.59 32
19196.90 41
19198.21 40
19199.52 39
19200.83 44
19202.14 24
19203.45 18
19204.76 36
19206.07 45
19207.38 46
19208.69 50
19210.00 41
19211.31 47
19212.62 39
19213.93 55
19215.24 34
19216.56 43
19217.87 48
19219.18 38
19220.49 37
19221.80 39
19223.11 38
19224.42 36
19225.73 46
19227.04 36
19228.35 40
19229.66 44
19230.97 36
19232.28 47
19233.60 26
19234.91 38
19236.22 27
19237.53 44
19238.84 33
19240.15 40
19241.46 32
19242.77 40
19244.09 32
19245.40 24
19246.71 37
19248.02 33
19249.33 35
19250.64 29
19251.95 40
19253.27 30
19254.58 34
19255.89 31
19257.20 36
19258.51 42
19259.83 30
19261.14 48
19262.45 43
19263.76 41
19265.07 44
19266.39 32
19267.70 31
19269.01 29
19270.32 46
19271.63 59
19272.95 41
19274.26 18
19275.57 25
19276.88 32
19278.20 34
19279.51 36
19280.82 43
19282.14 25
19283.45 29
19284.76 55
19286.07 43
19287.39 34
19288.70 45
19290.01 44
19291.33 42
19292.64 48
19293.95 44
19295.26 44
19296.58 44
19297.89 41
19299.20 35
19300.52 42
19301.83 48
19303.14 32
19304.46 37
19305.77 25
19307.09 27
19308.40 33
19309.71 37
19311.03 40
19312.34 30
19313.65 36
19314.97 27
19316.28 37
19317.60 34
19318.91 40
19320.22 42
19321.54 32
19322.85 34
19324.17 46
19325.48 36
19326.79 44
19328.11 30
19329.42 28
19330.74 37
19332.05 33
19333.37 26
19334.68 46
19335.99 38
19337.31 40
19338.62 35
19339.94 28
19341.25 42
19342.57 24
19343.88 36
19345.20 39
19346.51 30
19347.83 33
19349.14 35
19350.46 26
19351.77 31
19353.09 36
19354.40 24
19355.72 27
19357.03 43
19358.35 19
19359.66 26
19360.98 31
19362.29 45
19363.61 36
19364.93 44
19366.24 65
19367.56 36
19368.87 31
19370.19 35
19371.50 34
19372.82 38
19374.14 36
19375.45 26
19376.77 37
19378.08 34
19379.40 41
19380.72 46
19382.03 29
19383.35 43
19384.66 40
19385.98 15
19387.30 21
19388.61 26
19389.93 22
19391.25 33
19392.56 28
19393.88 24
19395.20 39
19396.51 31
19397.83 19
19399.15 35
19400.46 26
19401.78 25
19403.10 53
19404.41 27
19405.73 32
19407.05 26
19408.36 29
19409.68 27
19411.00 24
19412.31 26
19413.63 31
19414.95 35
19416.27 41
19417.58 18
19418.90 35
19420.22 37
19421.54 37
19422.85 23
19424.17 35
19425.49 40
19426.81 32
19428.12 24
19429.44 33
19430.76 37
19432.08 36
19433.40 31
19434.71 31
19436.03 38
19437.35 35
19438.67 32
19439.99 31
19441.30 31
19442.62 32
19443.94 35
19445.26 29
19446.58 25
19447.89 39
19449.21 45
19450.53 23
19451.85 31
19453.17 24
19454.49 34
19455.81 38
19457.12 29
19458.44 32
19459.76 21
19461.08 25
19462.40 27
19463.72 27
19465.04 24
19466.36 31
19467.68 31
19468.99 35
19470.31 20
19471.63 34
19472.95 45
19474.27 32
19475.59 24
19476.91 19
19478.23 37
19479.55 38
19480.87 39
19482.19 32
19483.51 29
19484.83 27
19486.15 31
19487.47 33
19488.79 33
19490.11 28
19491.43 49
19492.75 30
19494.07 37
19495.39 39
19496.71 19
19498.03 32
19499.35 41
19500.67 40
19501.99 37
19503.31 39
19504.63 31
19505.95 29
19507.27 30
19508.59 33
19509.91 31
19511.23 29
19512.55 22
19513.87 19
19515.19 25
19516.51 20
19517.83 36
19519.15 18
19520.47 44
19521.79 37
19523.12 39
19524.44 43
19525.76 29
19527.08 28
19528.40 61
19529.72 28
19531.04 28
19532.36 35
19533.68 43
19535.01 29
19536.33 38
19537.65 36
19538.97 29
19540.29 20
19541.61 42
19542.93 32
19544.26 28
19545.58 34
19546.90 25
19548.22 48
19549.54 20
19550.87 35
19552.19 39
19553.51 33
19554.83 35
19556.15 35
19557.47 31
19558.80 26
19560.12 28
19561.44 49
19562.76 43
19564.09 41
19565.41 31
19566.73 36
19568.05 41
19569.38 27
19570.70 40
19572.02 22
19573.34 24
19574.67 33
19575.99 38
19577.31 27
19578.63 25
19579.96 27
19581.28 24
19582.60 37
19583.93 28
19585.25 33
19586.57 37
19587.90 33
19589.22 14
19590.54 28
19591.86 30
19593.19 44
19594.51 27
19595.83 26
19597.16 36
19598.48 33
19599.81 25
19601.13 43
19602.45 30
19603.78 26
19605.10 28
19606.42 21
19607.75 36
19609.07 34
19610.40 30
19611.72 32
19613.04 29
19614.37 27
19615.69 31
19617.02 40
19618.34 30
19619.66 49
19620.99 31
19622.31 41
19623.64 25
19624.96 45
19626.29 35
19627.61 43
19628.93 45
19630.26 46
19631.58 28
19632.91 30
19634.23 27
19635.56 32
19636.88 36
19638.21 19
19639.53 16
19640.86 29
19642.18 36
19643.51 29
19644.83 20
19646.16 34
19647.48 37
19648.81 21
19650.13 29
19651.46 50
19652.78 34
19654.11 31
19655.43 39
19656.76 38
19658.08 34
19659.41 35
19660.74 36
19662.06 33
19663.39 33
19664.71 30
19666.04 38
19667.36 43
19668.69 26
19670.02 43
19671.34 43
19672.67 46
19673.99 28
19675.32 30
19676.65 46
19677.97 30
19679.30 32
19680.63 33
19681.95 36
19683.28 25
19684.60 35
19685.93 33
19687.26 17
19688.58 30
19689.91 37
19691.24 40
19692.56 29
19693.89 28
19695.22 25
19696.54 22
19697.87 31
19699.20 23
19700.52 16
19701.85 33
19703.18 38
19704.51 24
19705.83 27
19707.16 62
19708.49 39
19709.81 26
19711.14 34
19712.47 37
19713.80 27
19715.12 39
19716.45 32
19717.78 33
19719.11 24
19720.43 30
19721.76 41
19723.09 37
19724.42 32
19725.74 23
19727.07 29
19728.40 38
19729.73 38
19731.06 29
19732.38 35
19733.71 34
19735.04 32
19736.37 34
19737.70 25
19739.02 26
19740.35 18
19741.68 45
19743.01 45
19744.34 35
19745.67 31
19747.00 30
19748.32 30
19749.65 20
19750.98 28
19752.31 34
19753.64 47
19754.97 41
19756.30 39
19757.62 34
19758.95 29
19760.28 28
19761.61 32
19762.94 43
19764.27 33
19765.60 31
19766.93 27
19768.26 18
19769.59 34
19770.92 23
19772.25 33
19773.57 29
19774.90 27
19776.23 34
19777.56 41
19778.89 36
19780.22 45
19781.55 52
19782.88 28
19784.21 54
19785.54 40
19786.87 47
19788.20 37
19789.53 34
19790.86 33
19792.19 26
19793.52 32
19794.85 30
19796.18 33
19797.51 44
19798.84 36
19800.17 34
19801.50 55
19802.83 32
19804.16 38
19805.49 31
19806.82 28
19808.16 30
19809.49 26
19810.82 18
19812.15 24
19813.48 26
19814.81 41
19816.14 30
19817.47 24
19818.80 32
19820.13 34
19821.46 27
19822.79 23
19824.13 28
19825.46 25
19826.79 20
19828.12 27
19829.45 41
19830.78 24
19832.11 30
19833.44 32
19834.78 32
19836.11 26
19837.44 29
19838.77 32
19840.10 32
19841.43 34
19842.77 28
19844.10 30
19845.43 28
19846.76 19
19848.09 26
19849.42 29
19850.76 38
19852.09 38
19853.42 28
19854.75 28
19856.09 36
19857.42 55
19858.75 25
19860.08 21
19861.41 34
19862.75 47
19864.08 51
19865.41 38
19866.74 32
19868.08 30
19869.41 33
19870.74 32
19872.08 22
19873.41 41
19874.74 28
19876.07 32
19877.41 42
19878.74 19
19880.07 19
19881.41 42
19882.74 31
19884.07 32
19885.40 37
19886.74 16
19888.07 32
19889.40 30
19890.74 29
19892.07 30
19893.40 31
19894.74 29
19896.07 28
19897.41 33
19898.74 29
19900.07 28
19901.41 35
19902.74 28
19904.07 27
19905.41 20
19906.74 21
19908.08 49
19909.41 35
19910.74 40
19912.08 39
19913.41 29
19914.75 41
19916.08 32
19917.41 37
19918.75 36
19920.08 33
19921.42 52
19922.75 42
19924.09 35
19925.42 30
19926.76 16
19928.09 28
19929.42 29
19930.76 31
19932.09 29
19933.43 31
19934.76 32
19936.10 35
19937.43 38
19938.77 41
19940.10 35
19941.44 34
19942.77 35
19944.11 27
19945.44 29
19946.78 19
19948.11 26
19949.45 28
19950.79 36
19952.12 22
19953.46 29
19954.79 38
19956.13 38
19957.46 50
19958.80 43
19960.13 22
19961.47 29
19962.81 26
19964.14 24
19965.48 27
19966.81 26
19968.15 30
19969.49 28
19970.82 21
19972.16 44
19973.49 45
19974.83 42
19976.17 40
19977.50 30
19978.84 31
19980.18 29
19981.51 34
19982.85 31
19984.18 28
19985.52 28
19986.86 49
19988.19 50
19989.53 49
19990.87 23
19992.20 32
19993.54 39
19994.88 37
19996.21 26
19997.55 24
19998.89 33
20000.23 34
20001.56 37
20002.90 31
20004.24 35
20005.57 38
20006.91 35
20008.25 30
20009.59 30
20010.92 29
20012.26 43
20013.60 44
20014.94 32
20016.27 23
20017.61 33
20018.95 41
20020.29 36
20021.62 31
20022.96 26
20024.30 44
20025.64 45
20026.98 35
20028.31 22
20029.65 25
20030.99 35
20032.33 43
20033.67 23
20035.00 29
20036.34 31
20037.68 30
20039.02 36
20040.36 28
20041.70 43
20043.03 41
20044.37 36
20045.71 19
20047.05 25
20048.39 34
20049.73 37
20051.07 39
20052.41 32
20053.74 36
20055.08 37
20056.42 28
20057.76 30
20059.10 34
20060.44 25
20061.78 44
20063.12 28
20064.46 38
20065.80 39
20067.13 51
20068.47 41
20069.81 29
20071.15 32
20072.49 42
20073.83 41
20075.17 26
20076.51 22
20077.85 40
20079.19 39
20080.53 30
20081.87 32
20083.21 31
20084.55 29
20085.89 43
20087.23 21
20088.57 19
20089.91 48
20091.25 23
20092.59 39
20093.93 33
20095.27 23
20096.61 26
20097.95 30
20099.29 40
20100.63 21
20101.97 25
20103.31 23
20104.65 29
20105.99 27
20107.33 24
20108.67 16
20110.02 30
20111.36 40
20112.70 27
20114.04 14
20115.38 30
20116.72 35
20118.06 37
20119.40 26
20120.74 18
20122.08 32
20123.43 27
20124.77 35
20126.11 24
20127.45 21
20128.79 26
20130.13 27
20131.47 28
20132.81 11
20134.16 33
20135.50 26
20136.84 29
20138.18 24
20139.52 20
20140.86 14
20142.21 29
20143.55 22
20144.89 18
