# Supplementary material for: MALDI-TOF MS typing enables the classification of brewing yeasts of the genus Saccharomyces to major beer styles
Source: PLoS One. 2017 Aug 9;12(8):e0181694. doi: 10.1371/journal.pone.0181694 (PMC5549903; doi:10.1371/journal.pone.0181694)
Supplement: S3 File — The directory includes 90 raw files and was zipped to “.zip”; the folder has three strains with 30 spectra per strain; S1 Text explains the raw files with an example and Table 1 represents the yeast strains used within the experiment. (ZIP) [file pone.0181694.s006.zip › 7-9/30256-177-OG-Koe-Koe-YPG-18h-E-E_2015-07-16_3_0_B3_1.dat]

2000.53 1223
2000.95 1315
2001.37 1297
2001.79 1436
2002.21 1497
2002.64 1384
2003.06 1364
2003.48 1238
2003.90 1296
2004.32 1316
2004.75 1292
2005.17 1368
2005.59 1209
2006.01 1198
2006.43 1172
2006.86 1371
2007.28 1346
2007.70 1362
2008.12 1363
2008.55 1406
2008.97 1407
2009.39 1407
2009.81 1322
2010.24 1373
2010.66 1421
2011.08 1300
2011.50 1408
2011.93 1433
2012.35 1278
2012.77 1151
2013.20 1167
2013.62 1223
2014.04 1196
2014.46 1209
2014.89 1152
2015.31 1242
2015.73 1122
2016.16 1276
2016.58 1309
2017.00 1148
2017.43 1220
2017.85 1357
2018.27 1294
2018.70 1257
2019.12 1178
2019.54 1299
2019.97 1295
2020.39 1351
2020.82 1478
2021.24 1340
2021.66 1492
2022.09 1444
2022.51 1300
2022.94 1137
2023.36 1120
2023.78 1248
2024.21 1207
2024.63 1161
2025.06 1166
2025.48 1097
2025.90 1198
2026.33 1178
2026.75 1137
2027.18 1170
2027.60 1279
2028.03 1387
2028.45 1241
2028.88 1198
2029.30 1110
2029.72 1077
2030.15 1155
2030.57 1212
2031.00 1301
2031.42 1305
2031.85 1265
2032.27 1325
2032.70 1275
2033.12 1227
2033.55 1135
2033.97 1258
2034.40 1224
2034.82 1218
2035.25 1291
2035.67 1302
2036.10 1155
2036.52 1218
2036.95 1255
2037.38 1278
2037.80 1429
2038.23 1462
2038.65 1300
2039.08 1509
2039.50 1502
2039.93 1313
2040.36 1413
2040.78 1275
2041.21 1314
2041.63 1375
2042.06 1316
2042.48 1280
2042.91 1409
2043.34 1325
2043.76 1375
2044.19 1390
2044.62 1299
2045.04 1351
2045.47 1145
2045.89 1218
2046.32 1295
2046.75 1306
2047.17 1247
2047.60 1362
2048.03 1249
2048.45 1445
2048.88 1453
2049.31 1373
2049.73 1074
2050.16 1195
2050.59 1148
2051.01 1250
2051.44 1292
2051.87 1312
2052.29 1236
2052.72 1373
2053.15 1220
2053.58 1019
2054.00 1156
2054.43 1215
2054.86 1162
2055.28 1061
2055.71 1257
2056.14 1151
2056.57 1191
2056.99 1106
2057.42 1117
2057.85 1115
2058.28 1174
2058.71 1230
2059.13 1169
2059.56 1297
2059.99 1267
2060.42 1301
2060.84 1366
2061.27 1127
2061.70 1236
2062.13 1167
2062.56 1294
2062.98 1193
2063.41 1236
2063.84 1355
2064.27 1375
2064.70 1508
2065.13 1539
2065.55 1561
2065.98 1607
2066.41 1430
2066.84 1485
2067.27 1414
2067.70 1579
2068.13 1469
2068.55 1469
2068.98 1203
2069.41 1212
2069.84 1179
2070.27 1279
2070.70 1208
2071.13 1231
2071.56 1270
2071.99 1247
2072.41 1379
2072.84 1302
2073.27 1135
2073.70 1251
2074.13 1180
2074.56 1263
2074.99 1291
2075.42 1328
2075.85 1232
2076.28 1175
2076.71 1091
2077.14 1159
2077.57 1200
2078.00 1404
2078.43 1347
2078.86 1295
2079.29 1435
2079.72 1499
2080.15 1535
2080.58 1579
2081.01 1399
2081.44 1272
2081.87 1309
2082.30 1422
2082.73 1401
2083.16 1335
2083.59 1391
2084.02 1347
2084.45 1193
2084.88 1229
2085.31 1186
2085.74 1374
2086.17 1307
2086.60 1241
2087.03 1171
2087.46 1253
2087.89 1161
2088.32 1267
2088.75 1252
2089.18 1144
2089.62 1120
2090.05 1175
2090.48 1177
2090.91 1139
2091.34 1068
2091.77 1158
2092.20 1181
2092.63 1117
2093.06 1189
2093.49 1330
2093.93 1120
2094.36 1427
2094.79 1408
2095.22 1327
2095.65 1295
2096.08 1225
2096.52 1222
2096.95 1178
2097.38 1307
2097.81 1342
2098.24 1226
2098.67 1093
2099.11 1074
2099.54 1155
2099.97 1268
2100.40 1305
2100.83 1332
2101.27 1323
2101.70 1253
2102.13 1171
2102.56 1201
2102.99 1311
2103.43 1166
2103.86 1039
2104.29 1149
2104.72 1263
2105.16 1316
2105.59 1195
2106.02 1294
2106.45 1451
2106.89 1251
2107.32 1241
2107.75 1248
2108.19 1420
2108.62 1389
2109.05 1225
2109.48 1333
2109.92 1241
2110.35 1406
2110.78 1296
2111.22 1127
2111.65 1229
2112.08 1285
2112.52 1200
2112.95 1009
2113.38 1032
2113.82 990
2114.25 1171
2114.68 1218
2115.12 1153
2115.55 1199
2115.98 1254
2116.42 1211
2116.85 1295
2117.28 1076
2117.72 1098
2118.15 1019
2118.59 1169
2119.02 1163
2119.45 1201
2119.89 1221
2120.32 1195
2120.76 1268
2121.19 1189
2121.62 1358
2122.06 1292
2122.49 1138
2122.93 1218
2123.36 1339
2123.80 1226
2124.23 1217
2124.66 1235
2125.10 1195
2125.53 1125
2125.97 1271
2126.40 1221
2126.84 1055
2127.27 1123
2127.71 1249
2128.14 1263
2128.58 1145
2129.01 1340
2129.45 1240
2129.88 1341
2130.32 1408
2130.75 1413
2131.19 1485
2131.62 1489
2132.06 1342
2132.49 1390
2132.93 1391
2133.36 1356
2133.80 1276
2134.23 1333
2134.67 1511
2135.11 1467
2135.54 1613
2135.98 1354
2136.41 1692
2136.85 1638
2137.28 1559
2137.72 1571
2138.16 1401
2138.59 1282
2139.03 1451
2139.46 1479
2139.90 1392
2140.34 1182
2140.77 1255
2141.21 1225
2141.64 1388
2142.08 1189
2142.52 1087
2142.95 1146
2143.39 1196
2143.83 1124
2144.26 1122
2144.70 1375
2145.14 1310
2145.57 1338
2146.01 1193
2146.45 1308
2146.88 1265
2147.32 1210
2147.76 1365
2148.19 1431
2148.63 1554
2149.07 1666
2149.50 1721
2149.94 1896
2150.38 1734
2150.81 1772
2151.25 1783
2151.69 1689
2152.13 1609
2152.56 1489
2153.00 1546
2153.44 1522
2153.88 1326
2154.31 1362
2154.75 1514
2155.19 1609
2155.63 1424
2156.06 1332
2156.50 1354
2156.94 1422
2157.38 1387
2157.82 1339
2158.25 1090
2158.69 1184
2159.13 1203
2159.57 1157
2160.01 1167
2160.44 1098
2160.88 1294
2161.32 1433
2161.76 1328
2162.20 1427
2162.63 1406
2163.07 1511
2163.51 1424
2163.95 1428
2164.39 1360
2164.83 1233
2165.27 1292
2165.70 1358
2166.14 1334
2166.58 1252
2167.02 1294
2167.46 1418
2167.90 1416
2168.34 1407
2168.78 1396
2169.22 1335
2169.65 1277
2170.09 1254
2170.53 1223
2170.97 1347
2171.41 1441
2171.85 1580
2172.29 1547
2172.73 1590
2173.17 1496
2173.61 1675
2174.05 1713
2174.49 1582
2174.93 1583
2175.37 1536
2175.81 1662
2176.25 1633
2176.69 1491
2177.13 1610
2177.57 1660
2178.01 1511
2178.45 1527
2178.89 1729
2179.33 1673
2179.77 1535
2180.21 1440
2180.65 1467
2181.09 1388
2181.53 1311
2181.97 1320
2182.41 1391
2182.85 1236
2183.29 1271
2183.73 1226
2184.17 1249
2184.61 1187
2185.05 1319
2185.49 1243
2185.93 1267
2186.37 1319
2186.81 1208
2187.25 1408
2187.69 1458
2188.14 1483
2188.58 1603
2189.02 1417
2189.46 1475
2189.90 1492
2190.34 1531
2190.78 1436
2191.22 1380
2191.66 1433
2192.11 1622
2192.55 1375
2192.99 1354
2193.43 1342
2193.87 1440
2194.31 1431
2194.76 1436
2195.20 1347
2195.64 1469
2196.08 1576
2196.52 1390
2196.96 1486
2197.41 1542
2197.85 1462
2198.29 1392
2198.73 1526
2199.17 1522
2199.62 1396
2200.06 1369
2200.50 1460
2200.94 1368
2201.38 1142
2201.83 1387
2202.27 1314
2202.71 1167
2203.15 1291
2203.60 1281
2204.04 1166
2204.48 1411
2204.92 1411
2205.37 1418
2205.81 1329
2206.25 1360
2206.70 1289
2207.14 1373
2207.58 1389
2208.02 1499
2208.47 1491
2208.91 1431
2209.35 1493
2209.80 1288
2210.24 1428
2210.68 1641
2211.13 1457
2211.57 1364
2212.01 1453
2212.46 1470
2212.90 1409
2213.34 1437
2213.79 1521
2214.23 1498
2214.67 1435
2215.12 1474
2215.56 1407
2216.00 1343
2216.45 1403
2216.89 1416
2217.34 1475
2217.78 1376
2218.22 1301
2218.67 1287
2219.11 1194
2219.56 1216
2220.00 1270
2220.44 1084
2220.89 1297
2221.33 1283
2221.78 1233
2222.22 1283
2222.67 1261
2223.11 1251
2223.55 1393
2224.00 1449
2224.44 1546
2224.89 1536
2225.33 1540
2225.78 1505
2226.22 1601
2226.67 1526
2227.11 1635
2227.56 1604
2228.00 1385
2228.45 1447
2228.89 1454
2229.34 1601
2229.78 1620
2230.23 1568
2230.67 1600
2231.12 1611
2231.56 1652
2232.01 1524
2232.45 1538
2232.90 1676
2233.35 1674
2233.79 1638
2234.24 1490
2234.68 1509
2235.13 1580
2235.57 1630
2236.02 1465
2236.46 1399
2236.91 1512
2237.36 1623
2237.80 1577
2238.25 1591
2238.69 1633
2239.14 1585
2239.59 1442
2240.03 1456
2240.48 1482
2240.92 1282
2241.37 1272
2241.82 1230
2242.26 1279
2242.71 1309
2243.16 1217
2243.60 1151
2244.05 1188
2244.50 1113
2244.94 1248
2245.39 1303
2245.84 1222
2246.28 1254
2246.73 1163
2247.18 1219
2247.62 1149
2248.07 1238
2248.52 1381
2248.96 1315
2249.41 1280
2249.86 1338
2250.31 1185
2250.75 1250
2251.20 1320
2251.65 1253
2252.10 1269
2252.54 1377
2252.99 1254
2253.44 1293
2253.89 1274
2254.33 1186
2254.78 1350
2255.23 1427
2255.68 1285
2256.12 1172
2256.57 1176
2257.02 1233
2257.47 1233
2257.91 1270
2258.36 1138
2258.81 1248
2259.26 1384
2259.71 1272
2260.16 1275
2260.60 1368
2261.05 1397
2261.50 1358
2261.95 1419
2262.40 1583
2262.84 1583
2263.29 1607
2263.74 1563
2264.19 1502
2264.64 1614
2265.09 1697
2265.54 1773
2265.98 1585
2266.43 1821
2266.88 1729
2267.33 1774
2267.78 1741
2268.23 1625
2268.68 1619
2269.13 1533
2269.58 1645
2270.03 1682
2270.47 1656
2270.92 1761
2271.37 1630
2271.82 1762
2272.27 1804
2272.72 1765
2273.17 1588
2273.62 1411
2274.07 1373
2274.52 1554
2274.97 1606
2275.42 1466
2275.87 1443
2276.32 1507
2276.77 1469
2277.22 1495
2277.67 1374
2278.12 1257
2278.57 1335
2279.02 1341
2279.47 1303
2279.92 1367
2280.37 1370
2280.82 1379
2281.27 1384
2281.72 1421
2282.17 1453
2282.62 1262
2283.07 1460
2283.52 1408
2283.97 1536
2284.42 1376
2284.87 1364
2285.32 1396
2285.77 1549
2286.22 1556
2286.67 1528
2287.13 1548
2287.58 1401
2288.03 1532
2288.48 1762
2288.93 1712
2289.38 1904
2289.83 2189
2290.28 2399
2290.73 2629
2291.18 2603
2291.64 2643
2292.09 2776
2292.54 2703
2292.99 2812
2293.44 2511
2293.89 2533
2294.34 2466
2294.80 2301
2295.25 2012
2295.70 2068
2296.15 2089
2296.60 2008
2297.05 1897
2297.51 1828
2297.96 1823
2298.41 1578
2298.86 1482
2299.31 1513
2299.77 1513
2300.22 1335
2300.67 1409
2301.12 1269
2301.57 1293
2302.03 1477
2302.48 1437
2302.93 1383
2303.38 1402
2303.84 1340
2304.29 1334
2304.74 1372
2305.19 1499
2305.65 1506
2306.10 1393
2306.55 1563
2307.01 1690
2307.46 1476
2307.91 1506
2308.36 1683
2308.82 1595
2309.27 1619
2309.72 1743
2310.18 1841
2310.63 1784
2311.08 1743
2311.54 1834
2311.99 1898
2312.44 1803
2312.90 1598
2313.35 1626
2313.80 1733
2314.26 1520
2314.71 1596
2315.16 1694
2315.62 1495
2316.07 1401
2316.52 1443
2316.98 1532
2317.43 1526
2317.88 1389
2318.34 1318
2318.79 1394
2319.25 1576
2319.70 1467
2320.15 1553
2320.61 1620
2321.06 1560
2321.52 1501
2321.97 1697
2322.43 1770
2322.88 1793
2323.33 1625
2323.79 1534
2324.24 1623
2324.70 1666
2325.15 1651
2325.61 1785
2326.06 1707
2326.52 1682
2326.97 1703
2327.43 1837
2327.88 1658
2328.34 1673
2328.79 1845
2329.25 1967
2329.70 1716
2330.16 1883
2330.61 2020
2331.07 1979
2331.52 1930
2331.98 1684
2332.43 1785
2332.89 1825
2333.34 1840
2333.80 1646
2334.25 1618
2334.71 1397
2335.16 1426
2335.62 1526
2336.08 1670
2336.53 1461
2336.99 1342
2337.44 1475
2337.90 1477
2338.35 1506
2338.81 1510
2339.27 1491
2339.72 1498
2340.18 1577
2340.63 1663
2341.09 1752
2341.55 1634
2342.00 1503
2342.46 1658
2342.91 1701
2343.37 1535
2343.83 1599
2344.28 1523
2344.74 1690
2345.20 1633
2345.65 1530
2346.11 1748
2346.57 1763
2347.02 1732
2347.48 1870
2347.94 1813
2348.39 1578
2348.85 1603
2349.31 1590
2349.76 1553
2350.22 1560
2350.68 1590
2351.14 1474
2351.59 1445
2352.05 1504
2352.51 1516
2352.96 1520
2353.42 1439
2353.88 1541
2354.34 1516
2354.79 1483
2355.25 1400
2355.71 1317
2356.17 1484
2356.62 1544
2357.08 1426
2357.54 1461
2358.00 1634
2358.46 1595
2358.91 1592
2359.37 1503
2359.83 1517
2360.29 1531
2360.74 1446
2361.20 1503
2361.66 1443
2362.12 1521
2362.58 1490
2363.04 1417
2363.49 1478
2363.95 1582
2364.41 1567
2364.87 1654
2365.33 1510
2365.79 1576
2366.24 1582
2366.70 1588
2367.16 1497
2367.62 1562
2368.08 1611
2368.54 1627
2369.00 1499
2369.46 1464
2369.91 1513
2370.37 1392
2370.83 1546
2371.29 1355
2371.75 1336
2372.21 1353
2372.67 1360
2373.13 1453
2373.59 1437
2374.05 1321
2374.51 1431
2374.97 1547
2375.42 1531
2375.88 1477
2376.34 1458
2376.80 1554
2377.26 1454
2377.72 1489
2378.18 1592
2378.64 1538
2379.10 1523
2379.56 1571
2380.02 1437
2380.48 1517
2380.94 1684
2381.40 1668
2381.86 1429
2382.32 1400
2382.78 1402
2383.24 1489
2383.70 1596
2384.16 1466
2384.62 1427
2385.08 1639
2385.54 1598
2386.00 1460
2386.47 1480
2386.93 1495
2387.39 1537
2387.85 1292
2388.31 1387
2388.77 1417
2389.23 1478
2389.69 1550
2390.15 1522
2390.61 1671
2391.07 1486
2391.53 1648
2391.99 1609
2392.46 1283
2392.92 1299
2393.38 1333
2393.84 1344
2394.30 1429
2394.76 1488
2395.22 1554
2395.68 1485
2396.15 1385
2396.61 1327
2397.07 1351
2397.53 1280
2397.99 1461
2398.45 1385
2398.92 1247
2399.38 1410
2399.84 1412
2400.30 1418
2400.76 1305
2401.23 1392
2401.69 1507
2402.15 1376
2402.61 1396
2403.07 1532
2403.54 1338
2404.00 1421
2404.46 1477
2404.92 1541
2405.38 1621
2405.85 1606
2406.31 1464
2406.77 1387
2407.23 1449
2407.70 1363
2408.16 1431
2408.62 1489
2409.08 1437
2409.55 1431
2410.01 1299
2410.47 1341
2410.94 1372
2411.40 1374
2411.86 1335
2412.32 1299
2412.79 1300
2413.25 1211
2413.71 1333
2414.18 1495
2414.64 1358
2415.10 1452
2415.57 1475
2416.03 1553
2416.49 1604
2416.96 1788
2417.42 1951
2417.88 1785
2418.35 1613
2418.81 1666
2419.28 1957
2419.74 1863
2420.20 1947
2420.67 1801
2421.13 1692
2421.59 1771
2422.06 1650
2422.52 1725
2422.99 1707
2423.45 1653
2423.91 1573
2424.38 1624
2424.84 1584
2425.31 1463
2425.77 1525
2426.24 1543
2426.70 1421
2427.16 1413
2427.63 1488
2428.09 1464
2428.56 1406
2429.02 1338
2429.49 1148
2429.95 1193
2430.42 1206
2430.88 1433
2431.35 1383
2431.81 1459
2432.28 1604
2432.74 1447
2433.21 1474
2433.67 1541
2434.14 1531
2434.60 1472
2435.07 1428
2435.53 1431
2436.00 1418
2436.46 1510
2436.93 1448
2437.39 1617
2437.86 1617
2438.32 1619
2438.79 1709
2439.26 1757
2439.72 1772
2440.19 1783
2440.65 1875
2441.12 1888
2441.58 2065
2442.05 2024
2442.52 2020
2442.98 1929
2443.45 1912
2443.91 1927
2444.38 1816
2444.85 1588
2445.31 1532
2445.78 1337
2446.24 1472
2446.71 1429
2447.18 1371
2447.64 1446
2448.11 1336
2448.58 1342
2449.04 1449
2449.51 1369
2449.98 1353
2450.44 1401
2450.91 1310
2451.38 1365
2451.84 1186
2452.31 1182
2452.78 1486
2453.24 1380
2453.71 1350
2454.18 1376
2454.64 1306
2455.11 1333
2455.58 1349
2456.05 1333
2456.51 1404
2456.98 1541
2457.45 1370
2457.92 1391
2458.38 1466
2458.85 1350
2459.32 1378
2459.79 1486
2460.25 1561
2460.72 1442
2461.19 1309
2461.66 1409
2462.12 1325
2462.59 1266
2463.06 1393
2463.53 1262
2464.00 1413
2464.46 1226
2464.93 1390
2465.40 1482
2465.87 1314
2466.34 1363
2466.80 1402
2467.27 1405
2467.74 1509
2468.21 1475
2468.68 1377
2469.15 1505
2469.61 1343
2470.08 1426
2470.55 1520
2471.02 1464
2471.49 1354
2471.96 1344
2472.43 1329
2472.89 1349
2473.36 1285
2473.83 1428
2474.30 1332
2474.77 1470
2475.24 1351
2475.71 1350
2476.18 1306
2476.65 1412
2477.12 1422
2477.59 1284
2478.05 1433
2478.52 1542
2478.99 1508
2479.46 1478
2479.93 1670
2480.40 1438
2480.87 1476
2481.34 1489
2481.81 1458
2482.28 1330
2482.75 1398
2483.22 1430
2483.69 1446
2484.16 1484
2484.63 1263
2485.10 1475
2485.57 1416
2486.04 1505
2486.51 1562
2486.98 1532
2487.45 1327
2487.92 1434
2488.39 1443
2488.86 1581
2489.33 1550
2489.80 1391
2490.27 1330
2490.74 1261
2491.21 1336
2491.68 1519
2492.15 1481
2492.62 1647
2493.10 1590
2493.57 1569
2494.04 1463
2494.51 1607
2494.98 1662
2495.45 1463
2495.92 1391
2496.39 1478
2496.86 1584
2497.33 1394
2497.80 1504
2498.28 1414
2498.75 1286
2499.22 1350
2499.69 1420
2500.16 1304
2500.63 1181
2501.10 1261
2501.58 1215
2502.05 1228
2502.52 1344
2502.99 1296
2503.46 1283
2503.93 1482
2504.41 1489
2504.88 1361
2505.35 1426
2505.82 1449
2506.29 1424
2506.76 1392
2507.24 1548
2507.71 1610
2508.18 1642
2508.65 1647
2509.13 1771
2509.60 1672
2510.07 1673
2510.54 1680
2511.01 1796
2511.49 1876
2511.96 1909
2512.43 1724
2512.90 1923
2513.38 2020
2513.85 1814
2514.32 1744
2514.80 1681
2515.27 1561
2515.74 1716
2516.21 1726
2516.69 1604
2517.16 1651
2517.63 1447
2518.11 1528
2518.58 1441
2519.05 1424
2519.53 1384
2520.00 1502
2520.47 1547
2520.95 1529
2521.42 1514
2521.89 1550
2522.37 1608
2522.84 1481
2523.31 1451
2523.79 1481
2524.26 1383
2524.73 1315
2525.21 1320
2525.68 1381
2526.16 1580
2526.63 1482
2527.10 1606
2527.58 1435
2528.05 1324
2528.52 1196
2529.00 1248
2529.47 1379
2529.95 1245
2530.42 1540
2530.90 1438
2531.37 1488
2531.84 1524
2532.32 1587
2532.79 1554
2533.27 1569
2533.74 1493
2534.22 1576
2534.69 1491
2535.17 1442
2535.64 1466
2536.12 1499
2536.59 1466
2537.07 1383
2537.54 1457
2538.02 1447
2538.49 1444
2538.97 1493
2539.44 1495
2539.92 1284
2540.39 1371
2540.87 1527
2541.34 1536
2541.82 1369
2542.29 1519
2542.77 1505
2543.24 1560
2543.72 1574
2544.19 1430
2544.67 1447
2545.14 1517
2545.62 1591
2546.10 1491
2546.57 1628
2547.05 1570
2547.52 1637
2548.00 1896
2548.47 1922
2548.95 2024
2549.43 1890
2549.90 1973
2550.38 1806
2550.86 1714
2551.33 1952
2551.81 1758
2552.28 1786
2552.76 1949
2553.24 1917
2553.71 1995
2554.19 1805
2554.67 1893
2555.14 1717
2555.62 1950
2556.10 1786
2556.57 2051
2557.05 2009
2557.53 1906
2558.00 1843
2558.48 1842
2558.96 1701
2559.43 1681
2559.91 1551
2560.39 1689
2560.86 1696
2561.34 1649
2561.82 1507
2562.30 1622
2562.77 1467
2563.25 1356
2563.73 1473
2564.21 1602
2564.68 1603
2565.16 1690
2565.64 1597
2566.12 1298
2566.59 1338
2567.07 1396
2567.55 1509
2568.03 1484
2568.50 1344
2568.98 1358
2569.46 1263
2569.94 1259
2570.42 1355
2570.89 1326
2571.37 1275
2571.85 1366
2572.33 1474
2572.81 1595
2573.28 1291
2573.76 1510
2574.24 1322
2574.72 1365
2575.20 1547
2575.68 1469
2576.15 1483
2576.63 1411
2577.11 1510
2577.59 1553
2578.07 1523
2578.55 1496
2579.03 1495
2579.50 1481
2579.98 1409
2580.46 1585
2580.94 1437
2581.42 1368
2581.90 1448
2582.38 1403
2582.86 1427
2583.34 1430
2583.82 1410
2584.30 1299
2584.77 1331
2585.25 1335
2585.73 1338
2586.21 1363
2586.69 1518
2587.17 1551
2587.65 1452
2588.13 1460
2588.61 1411
2589.09 1453
2589.57 1361
2590.05 1485
2590.53 1525
2591.01 1370
2591.49 1513
2591.97 1640
2592.45 1561
2592.93 1592
2593.41 1682
2593.89 1646
2594.37 1582
2594.85 1440
2595.33 1370
2595.81 1505
2596.29 1642
2596.77 1552
2597.25 1432
2597.73 1359
2598.21 1372
2598.69 1382
2599.17 1429
2599.65 1422
2600.14 1332
2600.62 1340
2601.10 1383
2601.58 1524
2602.06 1362
2602.54 1457
2603.02 1470
2603.50 1402
2603.98 1446
2604.46 1373
2604.95 1151
2605.43 1348
2605.91 1357
2606.39 1404
2606.87 1412
2607.35 1371
2607.83 1393
2608.31 1551
2608.80 1604
2609.28 1551
2609.76 1601
2610.24 1580
2610.72 1553
2611.20 1555
2611.69 1542
2612.17 1821
2612.65 1620
2613.13 1427
2613.61 1527
2614.10 1380
2614.58 1341
2615.06 1343
2615.54 1424
2616.02 1487
2616.51 1410
2616.99 1391
2617.47 1512
2617.95 1603
2618.44 1350
2618.92 1432
2619.40 1524
2619.88 1395
2620.37 1473
2620.85 1445
2621.33 1407
2621.81 1429
2622.30 1442
2622.78 1465
2623.26 1539
2623.75 1328
2624.23 1499
2624.71 1567
2625.19 1304
2625.68 1379
2626.16 1331
2626.64 1362
2627.13 1449
2627.61 1569
2628.09 1518
2628.58 1502
2629.06 1546
2629.54 1566
2630.03 1440
2630.51 1289
2630.99 1482
2631.48 1578
2631.96 1398
2632.45 1396
2632.93 1420
2633.41 1610
2633.90 1396
2634.38 1459
2634.86 1520
2635.35 1444
2635.83 1464
2636.32 1384
2636.80 1314
2637.28 1499
2637.77 1509
2638.25 1407
2638.74 1581
2639.22 1516
2639.71 1566
2640.19 1502
2640.68 1531
2641.16 1621
2641.64 1565
2642.13 1549
2642.61 1542
2643.10 1589
2643.58 1558
2644.07 1637
2644.55 1607
2645.04 1659
2645.52 1585
2646.01 1487
2646.49 1492
2646.98 1541
2647.46 1506
2647.95 1502
2648.43 1474
2648.92 1412
2649.40 1456
2649.89 1511
2650.37 1656
2650.86 1567
2651.34 1576
2651.83 1476
2652.32 1497
2652.80 1583
2653.29 1389
2653.77 1536
2654.26 1451
2654.74 1437
2655.23 1546
2655.72 1645
2656.20 1747
2656.69 1463
2657.17 1466
2657.66 1453
2658.15 1508
2658.63 1411
2659.12 1260
2659.60 1382
2660.09 1478
2660.58 1328
2661.06 1311
2661.55 1392
2662.04 1273
2662.52 1366
2663.01 1316
2663.49 1269
2663.98 1355
2664.47 1366
2664.95 1379
2665.44 1507
2665.93 1638
2666.42 1429
2666.90 1472
2667.39 1340
2667.88 1496
2668.36 1343
2668.85 1307
2669.34 1591
2669.82 1482
2670.31 1516
2670.80 1489
2671.29 1453
2671.77 1503
2672.26 1620
2672.75 1679
2673.24 1765
2673.72 1869
2674.21 1939
2674.70 2079
2675.19 2033
2675.67 1910
2676.16 2109
2676.65 1873
2677.14 1950
2677.62 2013
2678.11 1939
2678.60 1939
2679.09 1855
2679.58 1957
2680.06 1784
2680.55 1742
2681.04 1873
2681.53 1860
2682.02 1941
2682.51 2142
2682.99 2096
2683.48 1974
2683.97 1999
2684.46 1987
2684.95 1852
2685.44 1882
2685.92 1658
2686.41 1497
2686.90 1656
2687.39 1681
2687.88 1641
2688.37 1595
2688.86 1588
2689.35 1650
2689.83 1393
2690.32 1552
2690.81 1500
2691.30 1429
2691.79 1705
2692.28 1638
2692.77 1400
2693.26 1438
2693.75 1547
2694.24 1710
2694.73 1578
2695.22 1394
2695.71 1484
2696.20 1587
2696.68 1473
2697.17 1455
2697.66 1436
2698.15 1409
2698.64 1594
2699.13 1467
2699.62 1456
2700.11 1441
2700.60 1601
2701.09 1625
2701.58 1686
2702.07 1671
2702.56 1711
2703.05 1494
2703.54 1683
2704.03 1609
2704.52 1543
2705.01 1638
2705.50 1567
2706.00 1696
2706.49 1704
2706.98 1432
2707.47 1676
2707.96 1524
2708.45 1472
2708.94 1515
2709.43 1502
2709.92 1319
2710.41 1442
2710.90 1358
2711.39 1567
2711.88 1644
2712.37 1772
2712.87 1487
2713.36 1287
2713.85 1345
2714.34 1544
2714.83 1346
2715.32 1268
2715.81 1377
2716.30 1569
2716.80 1518
2717.29 1393
2717.78 1462
2718.27 1489
2718.76 1366
2719.25 1517
2719.75 1366
2720.24 1394
2720.73 1557
2721.22 1660
2721.71 1617
2722.20 1563
2722.70 1589
2723.19 1604
2723.68 1558
2724.17 1699
2724.66 1593
2725.16 1562
2725.65 1469
2726.14 1459
2726.63 1505
2727.13 1502
2727.62 1495
2728.11 1360
2728.60 1450
2729.10 1472
2729.59 1456
2730.08 1387
2730.57 1491
2731.07 1535
2731.56 1532
2732.05 1364
2732.54 1501
2733.04 1665
2733.53 1505
2734.02 1512
2734.52 1447
2735.01 1489
2735.50 1505
2736.00 1338
2736.49 1376
2736.98 1394
2737.47 1411
2737.97 1423
2738.46 1461
2738.95 1614
2739.45 1448
2739.94 1405
2740.44 1435
2740.93 1566
2741.42 1652
2741.92 1528
2742.41 1347
2742.90 1453
2743.40 1351
2743.89 1377
2744.39 1470
2744.88 1505
2745.37 1373
2745.87 1356
2746.36 1433
2746.86 1634
2747.35 1523
2747.84 1223
2748.34 1497
2748.83 1542
2749.33 1421
2749.82 1394
2750.32 1465
2750.81 1394
2751.30 1345
2751.80 1349
2752.29 1320
2752.79 1292
2753.28 1409
2753.78 1547
2754.27 1564
2754.77 1469
2755.26 1608
2755.76 1617
2756.25 1519
2756.75 1472
2757.24 1557
2757.74 1488
2758.23 1526
2758.73 1613
2759.22 1505
2759.72 1399
2760.21 1477
2760.71 1440
2761.20 1538
2761.70 1464
2762.20 1486
2762.69 1444
2763.19 1463
2763.68 1511
2764.18 1555
2764.67 1497
2765.17 1409
2765.67 1376
2766.16 1392
2766.66 1343
2767.15 1530
2767.65 1478
2768.14 1449
2768.64 1530
2769.14 1459
2769.63 1400
2770.13 1486
2770.63 1390
2771.12 1620
2771.62 1628
2772.11 1473
2772.61 1606
2773.11 1601
2773.60 1573
2774.10 1505
2774.60 1779
2775.09 1661
2775.59 1609
2776.09 1577
2776.58 1739
2777.08 1897
2777.58 1671
2778.07 1763
2778.57 1745
2779.07 1730
2779.57 1778
2780.06 1700
2780.56 1658
2781.06 1503
2781.55 1653
2782.05 1708
2782.55 1607
2783.05 1582
2783.54 1607
2784.04 1647
2784.54 1608
2785.04 1543
2785.53 1475
2786.03 1303
2786.53 1584
2787.03 1480
2787.52 1422
2788.02 1472
2788.52 1540
2789.02 1459
2789.52 1408
2790.01 1565
2790.51 1355
2791.01 1377
2791.51 1412
2792.01 1406
2792.50 1385
2793.00 1500
2793.50 1463
2794.00 1593
2794.50 1593
2795.00 1573
2795.50 1556
2795.99 1781
2796.49 1908
2796.99 1914
2797.49 1946
2797.99 2000
2798.49 2009
2798.99 2069
2799.48 2130
2799.98 1987
2800.48 1920
2800.98 1742
2801.48 1656
2801.98 1817
2802.48 1729
2802.98 1784
2803.48 1786
2803.98 1655
2804.48 1742
2804.97 1829
2805.47 2095
2805.97 2030
2806.47 2072
2806.97 2246
2807.47 2378
2807.97 2355
2808.47 2260
2808.97 2435
2809.47 2470
2809.97 2355
2810.47 2429
2810.97 2273
2811.47 2150
2811.97 2275
2812.47 2021
2812.97 1988
2813.47 1745
2813.97 1461
2814.47 1737
2814.97 1654
2815.47 1698
2815.97 1628
2816.47 1648
2816.97 1579
2817.47 1685
2817.97 1730
2818.47 1589
2818.97 1796
2819.47 1625
2819.98 1723
2820.48 1925
2820.98 1911
2821.48 1856
2821.98 1804
2822.48 1881
2822.98 1661
2823.48 1660
2823.98 1776
2824.48 1721
2824.98 1377
2825.49 1573
2825.99 1665
2826.49 1707
2826.99 1609
2827.49 1630
2827.99 1569
2828.49 1489
2828.99 1615
2829.50 1589
2830.00 1379
2830.50 1450
2831.00 1494
2831.50 1458
2832.00 1521
2832.51 1483
2833.01 1604
2833.51 1491
2834.01 1533
2834.51 1599
2835.02 1607
2835.52 1729
2836.02 1660
2836.52 1661
2837.02 1620
2837.53 1711
2838.03 1756
2838.53 1657
2839.03 1732
2839.54 1616
2840.04 1677
2840.54 1609
2841.04 1554
2841.55 1501
2842.05 1652
2842.55 1610
2843.05 1532
2843.56 1637
2844.06 1465
2844.56 1699
2845.07 1565
2845.57 1752
2846.07 1701
2846.57 1713
2847.08 1724
2847.58 1815
2848.08 1859
2848.59 1877
2849.09 1786
2849.59 1781
2850.10 1959
2850.60 1874
2851.10 1861
2851.61 2102
2852.11 1873
2852.61 1852
2853.12 1692
2853.62 1649
2854.12 1469
2854.63 1504
2855.13 1651
2855.64 1554
2856.14 1354
2856.64 1257
2857.15 1579
2857.65 1727
2858.16 1546
2858.66 1478
2859.16 1431
2859.67 1576
2860.17 1565
2860.68 1594
2861.18 1548
2861.69 1595
2862.19 1535
2862.69 1481
2863.20 1479
2863.70 1495
2864.21 1508
2864.71 1444
2865.22 1503
2865.72 1352
2866.23 1395
2866.73 1334
2867.24 1262
2867.74 1441
2868.25 1488
2868.75 1557
2869.26 1348
2869.76 1374
2870.27 1537
2870.77 1760
2871.28 1550
2871.78 1543
2872.29 1600
2872.79 1675
2873.30 1651
2873.80 1535
2874.31 1626
2874.81 1602
2875.32 1528
2875.83 1532
2876.33 1592
2876.84 1512
2877.34 1584
2877.85 1759
2878.35 1614
2878.86 1521
2879.37 1621
2879.87 1685
2880.38 1723
2880.88 1910
2881.39 1838
2881.90 1846
2882.40 1706
2882.91 1729
2883.41 1779
2883.92 1820
2884.43 1925
2884.93 1905
2885.44 2186
2885.95 2286
2886.45 1978
2886.96 1909
2887.47 1974
2887.97 2112
2888.48 2051
2888.99 1997
2889.49 1917
2890.00 1918
2890.51 1847
2891.01 1908
2891.52 1874
2892.03 1777
2892.54 1718
2893.04 1677
2893.55 1583
2894.06 1645
2894.56 1767
2895.07 1946
2895.58 1942
2896.09 1817
2896.59 1778
2897.10 2124
2897.61 2022
2898.12 1890
2898.62 1956
2899.13 2073
2899.64 1868
2900.15 1851
2900.65 2003
2901.16 2077
2901.67 2239
2902.18 2368
2902.69 1886
2903.19 2089
2903.70 2100
2904.21 2144
2904.72 2103
2905.23 2145
2905.73 2206
2906.24 2215
2906.75 2224
2907.26 1962
2907.77 2105
2908.28 2020
2908.79 2028
2909.29 1953
2909.80 1885
2910.31 1852
2910.82 1611
2911.33 1658
2911.84 1692
2912.35 1524
2912.85 1584
2913.36 1670
2913.87 1675
2914.38 1643
2914.89 1616
2915.40 1665
2915.91 1691
2916.42 1578
2916.93 1637
2917.44 1594
2917.95 1631
2918.45 1583
2918.96 1400
2919.47 1443
2919.98 1758
2920.49 1805
2921.00 1704
2921.51 1779
2922.02 1809
2922.53 1594
2923.04 1684
2923.55 1804
2924.06 1803
2924.57 1869
2925.08 1798
2925.59 2121
2926.10 2079
2926.61 2024
2927.12 2030
2927.63 2010
2928.14 1828
2928.65 1805
2929.16 1877
2929.67 1689
2930.18 1645
2930.69 1666
2931.20 1747
2931.71 1685
2932.22 1436
2932.73 1520
2933.25 1390
2933.76 1591
2934.27 1669
2934.78 1730
2935.29 1716
2935.80 1577
2936.31 1756
2936.82 1798
2937.33 1833
2937.84 1834
2938.35 1637
2938.87 1651
2939.38 1742
2939.89 1690
2940.40 1654
2940.91 1704
2941.42 1621
2941.93 1839
2942.44 1708
2942.96 1712
2943.47 1759
2943.98 1927
2944.49 2093
2945.00 2159
2945.51 2254
2946.03 2409
2946.54 2557
2947.05 2512
2947.56 2638
2948.07 2393
2948.59 2446
2949.10 2367
2949.61 2333
2950.12 2095
2950.63 2027
2951.15 2000
2951.66 1892
2952.17 1797
2952.68 1729
2953.19 1649
2953.71 1578
2954.22 1617
2954.73 1636
2955.24 1608
2955.76 1632
2956.27 1699
2956.78 1687
2957.30 1550
2957.81 1511
2958.32 1576
2958.83 1637
2959.35 1626
2959.86 1605
2960.37 1651
2960.89 1766
2961.40 1752
2961.91 1813
2962.43 1842
2962.94 1758
2963.45 1852
2963.96 1905
2964.48 1979
2964.99 1875
2965.51 1921
2966.02 1745
2966.53 1748
2967.05 1778
2967.56 1685
2968.07 1728
2968.59 1682
2969.10 1435
2969.61 1527
2970.13 1397
2970.64 1605
2971.16 1808
2971.67 1790
2972.18 1684
2972.70 1722
2973.21 1739
2973.73 1727
2974.24 1816
2974.75 1841
2975.27 1603
2975.78 1637
2976.30 1628
2976.81 1742
2977.33 1729
2977.84 1581
2978.36 1672
2978.87 1650
2979.38 1674
2979.90 1558
2980.41 1567
2980.93 1586
2981.44 1593
2981.96 1645
2982.47 1581
2982.99 1649
2983.50 1850
2984.02 1851
2984.53 1716
2985.05 1849
2985.56 1913
2986.08 1659
2986.59 1777
2987.11 1879
2987.63 1852
2988.14 1920
2988.66 2071
2989.17 1921
2989.69 1984
2990.20 1971
2990.72 1797
2991.23 2174
2991.75 2161
2992.27 2048
2992.78 2106
2993.30 2068
2993.81 2128
2994.33 2176
2994.84 2161
2995.36 2054
2995.88 2114
2996.39 2160
2996.91 2243
2997.43 2181
2997.94 2206
2998.46 2362
2998.97 2291
2999.49 2587
3000.01 2398
3000.52 2444
3001.04 2498
3001.56 2351
3002.07 2497
3002.59 2807
3003.11 2830
3003.62 2912
3004.14 3109
3004.66 3106
3005.17 3228
3005.69 3611
3006.21 3466
3006.72 3182
3007.24 3288
3007.76 3046
3008.28 2974
3008.79 2427
3009.31 2366
3009.83 2303
3010.34 2291
3010.86 2018
3011.38 1783
3011.90 1782
3012.41 1807
3012.93 1822
3013.45 1783
3013.97 1919
3014.48 1968
3015.00 1922
3015.52 1904
3016.04 1887
3016.56 1911
3017.07 2126
3017.59 2063
3018.11 1946
3018.63 2040
3019.15 2110
3019.66 2211
3020.18 2275
3020.70 2265
3021.22 2169
3021.74 2031
3022.26 1953
3022.77 1886
3023.29 2089
3023.81 2115
3024.33 1953
3024.85 1902
3025.37 1942
3025.88 1990
3026.40 1934
3026.92 1914
3027.44 1706
3027.96 1806
3028.48 1798
3029.00 1918
3029.52 1830
3030.04 1876
3030.55 1885
3031.07 1856
3031.59 1815
3032.11 1843
3032.63 1805
3033.15 1722
3033.67 1814
3034.19 1819
3034.71 1814
3035.23 1801
3035.75 1782
3036.27 1903
3036.79 1851
3037.31 1939
3037.83 1874
3038.35 1863
3038.87 1995
3039.39 1912
3039.91 1938
3040.42 1724
3040.94 1818
3041.46 1802
3041.98 1676
3042.50 1614
3043.03 1607
3043.55 1670
3044.07 1579
3044.59 1740
3045.11 1848
3045.63 1655
3046.15 1972
3046.67 1945
3047.19 1743
3047.71 1724
3048.23 1664
3048.75 1746
3049.27 1742
3049.79 1846
3050.31 1717
3050.83 1540
3051.35 1713
3051.87 1695
3052.39 1771
3052.92 1604
3053.44 1706
3053.96 1492
3054.48 1626
3055.00 1747
3055.52 1908
3056.04 1678
3056.56 1732
3057.09 1756
3057.61 1784
3058.13 1738
3058.65 1761
3059.17 1734
3059.69 1720
3060.21 1639
3060.74 1776
3061.26 1529
3061.78 1644
3062.30 1892
3062.82 1823
3063.34 1686
3063.87 1806
3064.39 1704
3064.91 1563
3065.43 1817
3065.95 1829
3066.48 1950
3067.00 1907
3067.52 1871
3068.04 1833
3068.57 1733
3069.09 1833
3069.61 1915
3070.13 1933
3070.66 1804
3071.18 1885
3071.70 1964
3072.22 1896
3072.75 1639
3073.27 1710
3073.79 1855
3074.31 1874
3074.84 1733
3075.36 1764
3075.88 1779
3076.41 1836
3076.93 1916
3077.45 2015
3077.97 2213
3078.50 2268
3079.02 2114
3079.54 2480
3080.07 2368
3080.59 2273
3081.11 2532
3081.64 2493
3082.16 2337
3082.68 2409
3083.21 2408
3083.73 2415
3084.26 2380
3084.78 2184
3085.30 2223
3085.83 1965
3086.35 1975
3086.87 2043
3087.40 2217
3087.92 1977
3088.45 2234
3088.97 2108
3089.49 2030
3090.02 2070
3090.54 1955
3091.07 1830
3091.59 1889
3092.11 1924
3092.64 1914
3093.16 1964
3093.69 2002
3094.21 2188
3094.74 2099
3095.26 2218
3095.79 2356
3096.31 2334
3096.84 2329
3097.36 2450
3097.89 2549
3098.41 2507
3098.93 2478
3099.46 2712
3099.98 2863
3100.51 2929
3101.03 3484
3101.56 4054
3102.09 4541
3102.61 5131
3103.14 5775
3103.66 6499
3104.19 6775
3104.71 6651
3105.24 6322
3105.76 6086
3106.29 5578
3106.81 5144
3107.34 4369
3107.86 3804
3108.39 3168
3108.92 2802
3109.44 2627
3109.97 2507
3110.49 2569
3111.02 2627
3111.55 2619
3112.07 2491
3112.60 2391
3113.12 2160
3113.65 2218
3114.18 2200
3114.70 2104
3115.23 1997
3115.75 2051
3116.28 2042
3116.81 2048
3117.33 1784
3117.86 1720
3118.39 1883
3118.91 1876
3119.44 1764
3119.97 2048
3120.49 1857
3121.02 1810
3121.55 1980
3122.07 2031
3122.60 2287
3123.13 2070
3123.65 2103
3124.18 2074
3124.71 2082
3125.24 2141
3125.76 2134
3126.29 2121
3126.82 2125
3127.34 1917
3127.87 1924
3128.40 1735
3128.93 1773
3129.45 1885
3129.98 1947
3130.51 1750
3131.04 1743
3131.56 1855
3132.09 1785
3132.62 1908
3133.15 1845
3133.68 1606
3134.20 1711
3134.73 1681
3135.26 1716
3135.79 1861
3136.32 1813
3136.84 1798
3137.37 1807
3137.90 1929
3138.43 1891
3138.96 1760
3139.48 1740
3140.01 1581
3140.54 1648
3141.07 1694
3141.60 1819
3142.13 1722
3142.66 1616
3143.18 1422
3143.71 1477
3144.24 1655
3144.77 1707
3145.30 1888
3145.83 1846
3146.36 1813
3146.89 1753
3147.41 1966
3147.94 1873
3148.47 2019
3149.00 2207
3149.53 2189
3150.06 2142
3150.59 2202
3151.12 2049
3151.65 2075
3152.18 2094
3152.71 1978
3153.24 2041
3153.77 1897
3154.30 1847
3154.82 1997
3155.35 2010
3155.88 1959
3156.41 2061
3156.94 1925
3157.47 1890
3158.00 2018
3158.53 2006
3159.06 2007
3159.59 2030
3160.12 1999
3160.65 2008
3161.18 1901
3161.71 1774
3162.24 1784
3162.77 1960
3163.30 1933
3163.83 1752
3164.37 1534
3164.90 1544
3165.43 1726
3165.96 1638
3166.49 1577
3167.02 1590
3167.55 1750
3168.08 1808
3168.61 1803
3169.14 1711
3169.67 1696
3170.20 1644
3170.73 1648
3171.26 1710
3171.80 1759
3172.33 1661
3172.86 1639
3173.39 1727
3173.92 1753
3174.45 1737
3174.98 1736
3175.51 1807
3176.05 1904
3176.58 1863
3177.11 1671
3177.64 1683
3178.17 1816
3178.70 1924
3179.23 1726
3179.77 1779
3180.30 1773
3180.83 1572
3181.36 1670
3181.89 1771
3182.43 1531
3182.96 1596
3183.49 1702
3184.02 1690
3184.55 1666
3185.09 1613
3185.62 1683
3186.15 1701
3186.68 1813
3187.21 1751
3187.75 1641
3188.28 1693
3188.81 1728
3189.34 1752
3189.88 1590
3190.41 1581
3190.94 1581
3191.47 1606
3192.01 1649
3192.54 1654
3193.07 1806
3193.61 1826
3194.14 1772
3194.67 1730
3195.20 1749
3195.74 1816
3196.27 1667
3196.80 1659
3197.34 1764
3197.87 1749
3198.40 1812
3198.94 1869
3199.47 1840
3200.00 1797
3200.54 1891
3201.07 1765
3201.60 1897
3202.14 2137
3202.67 2149
3203.21 1987
3203.74 2024
3204.27 2001
3204.81 2127
3205.34 2124
3205.87 2284
3206.41 2086
3206.94 1933
3207.48 2005
3208.01 2030
3208.54 2160
3209.08 2122
3209.61 2191
3210.15 2404
3210.68 2302
3211.22 2554
3211.75 2728
3212.28 2715
3212.82 2860
3213.35 2641
3213.89 2306
3214.42 2487
3214.96 2433
3215.49 2355
3216.03 2173
3216.56 1951
3217.10 2073
3217.63 2045
3218.17 1990
3218.70 1980
3219.24 2014
3219.77 2078
3220.31 2021
3220.84 2148
3221.38 2139
3221.91 2103
3222.45 2076
3222.98 1931
3223.52 2246
3224.05 2300
3224.59 2265
3225.12 2392
3225.66 2344
3226.19 2410
3226.73 2142
3227.27 2207
3227.80 2200
3228.34 2185
3228.87 2036
3229.41 2085
3229.94 2067
3230.48 1859
3231.02 1813
3231.55 1878
3232.09 2003
3232.62 1989
3233.16 1906
3233.70 1914
3234.23 1843
3234.77 1787
3235.31 1951
3235.84 2069
3236.38 1922
3236.91 2171
3237.45 2198
3237.99 2133
3238.52 2099
3239.06 2274
3239.60 2315
3240.13 2295
3240.67 2448
3241.21 2402
3241.75 2439
3242.28 2397
3242.82 2356
3243.36 2333
3243.89 2114
3244.43 2050
3244.97 2002
3245.50 2000
3246.04 1968
3246.58 1949
3247.12 2199
3247.65 2109
3248.19 1820
3248.73 1915
3249.27 2087
3249.80 2213
3250.34 2154
3250.88 2202
3251.42 2291
3251.95 2227
3252.49 2189
3253.03 2151
3253.57 2021
3254.11 2024
3254.64 2215
3255.18 2226
3255.72 2177
3256.26 2205
3256.80 2142
3257.33 2358
3257.87 2539
3258.41 2518
3258.95 2612
3259.49 2774
3260.02 2921
3260.56 3067
3261.10 3389
3261.64 3256
3262.18 3072
3262.72 3362
3263.26 3465
3263.79 4074
3264.33 4374
3264.87 4541
3265.41 4881
3265.95 5221
3266.49 5600
3267.03 5872
3267.57 5790
3268.11 6019
3268.64 6007
3269.18 5591
3269.72 5287
3270.26 4875
3270.80 4502
3271.34 4088
3271.88 3346
3272.42 3276
3272.96 2799
3273.50 2731
3274.04 2709
3274.58 2451
3275.12 2271
3275.66 2545
3276.20 2402
3276.74 2457
3277.28 2531
3277.82 2660
3278.36 2809
3278.90 2583
3279.44 2664
3279.98 2714
3280.52 2650
3281.06 2691
3281.60 2538
3282.14 2418
3282.68 2507
3283.22 2592
3283.76 2573
3284.30 2361
3284.84 2522
3285.38 2614
3285.92 2644
3286.46 2688
3287.00 2805
3287.54 2816
3288.08 2538
3288.62 2544
3289.16 2797
3289.70 2682
3290.24 2713
3290.79 2702
3291.33 2880
3291.87 2857
3292.41 2763
3292.95 2720
3293.49 3209
3294.03 3419
3294.57 3525
3295.11 3610
3295.66 4062
3296.20 4299
3296.74 4145
3297.28 4188
3297.82 4191
3298.36 4138
3298.90 3958
3299.45 3471
3299.99 3273
3300.53 3211
3301.07 3041
3301.61 3073
3302.16 2886
3302.70 2691
3303.24 2756
3303.78 2755
3304.32 2683
3304.87 2586
3305.41 2476
3305.95 2328
3306.49 2606
3307.03 2601
3307.58 2641
3308.12 2494
3308.66 2399
3309.20 2337
3309.75 2375
3310.29 2294
3310.83 2359
3311.37 2389
3311.92 2381
3312.46 2340
3313.00 2236
3313.54 2421
3314.09 2496
3314.63 2398
3315.17 2707
3315.72 2787
3316.26 2795
3316.80 2737
3317.35 2818
3317.89 2985
3318.43 2979
3318.97 2927
3319.52 3084
3320.06 3264
3320.60 3261
3321.15 3129
3321.69 3185
3322.23 3165
3322.78 3275
3323.32 3050
3323.87 3139
3324.41 2978
3324.95 3062
3325.50 3115
3326.04 2799
3326.58 2850
3327.13 2831
3327.67 2795
3328.22 2749
3328.76 2805
3329.30 2823
3329.85 2724
3330.39 2846
3330.94 3226
3331.48 3748
3332.03 4132
3332.57 4752
3333.11 5886
3333.66 7680
3334.20 9018
3334.75 10323
3335.29 11699
3335.84 13091
3336.38 14194
3336.93 14642
3337.47 14642
3338.02 14514
3338.56 13871
3339.11 13057
3339.65 11795
3340.20 10277
3340.74 8618
3341.29 7292
3341.83 6068
3342.38 5280
3342.92 4352
3343.47 3727
3344.01 3541
3344.56 3107
3345.10 2947
3345.65 2783
3346.19 2700
3346.74 2650
3347.28 2676
3347.83 2674
3348.38 2693
3348.92 2624
3349.47 2857
3350.01 2523
3350.56 2528
3351.10 2480
3351.65 2610
3352.20 2451
3352.74 2666
3353.29 2790
3353.83 2588
3354.38 2515
3354.93 2417
3355.47 2275
3356.02 2242
3356.56 2311
3357.11 2398
3357.66 2496
3358.20 2223
3358.75 2269
3359.30 2199
3359.84 2087
3360.39 2255
3360.94 2282
3361.48 2219
3362.03 2215
3362.58 2100
3363.12 2141
3363.67 2240
3364.22 2203
3364.76 2069
3365.31 2194
3365.86 2241
3366.41 2074
3366.95 2311
3367.50 2395
3368.05 2110
3368.59 2400
3369.14 2342
3369.69 2378
3370.24 2479
3370.78 2321
3371.33 2375
3371.88 2832
3372.43 2776
3372.97 2733
3373.52 2948
3374.07 3194
3374.62 3115
3375.17 3194
3375.71 3058
3376.26 3075
3376.81 2865
3377.36 2884
3377.91 2786
3378.45 2578
3379.00 2611
3379.55 2314
3380.10 2306
3380.65 2245
3381.19 2199
3381.74 2314
3382.29 2038
3382.84 2119
3383.39 2193
3383.94 2044
3384.49 1982
3385.03 2021
3385.58 1984
3386.13 1955
3386.68 1915
3387.23 2007
3387.78 2142
3388.33 1725
3388.88 1669
3389.42 1825
3389.97 1885
3390.52 1779
3391.07 1761
3391.62 1783
3392.17 1776
3392.72 1855
3393.27 1971
3393.82 1858
3394.37 1853
3394.92 1764
3395.47 1661
3396.02 1787
3396.57 1650
3397.11 1781
3397.66 1787
3398.21 1903
3398.76 1891
3399.31 1977
3399.86 1833
3400.41 1902
3400.96 1912
3401.51 1874
3402.06 1713
3402.61 1766
3403.16 1732
3403.71 1705
3404.26 1773
3404.81 1881
3405.36 1772
3405.91 1771
3406.46 1798
3407.02 1809
3407.57 1788
3408.12 1693
3408.67 1911
3409.22 1998
3409.77 1802
3410.32 1778
3410.87 1906
3411.42 2016
3411.97 2133
3412.52 2191
3413.07 2090
3413.62 2068
3414.17 2261
3414.73 2200
3415.28 2144
3415.83 2057
3416.38 2011
3416.93 2036
3417.48 1972
3418.03 1725
3418.58 1681
3419.14 1871
3419.69 1903
3420.24 1734
3420.79 1603
3421.34 1717
3421.89 1794
3422.44 1813
3423.00 1845
3423.55 1939
3424.10 2151
3424.65 2039
3425.20 2063
3425.76 2049
3426.31 2027
3426.86 2003
3427.41 1900
3427.96 1977
3428.52 1763
3429.07 1806
3429.62 1822
3430.17 1763
3430.72 1691
3431.28 1752
3431.83 1810
3432.38 1692
3432.93 1704
3433.49 1727
3434.04 1754
3434.59 1672
3435.14 1753
3435.70 1849
3436.25 1864
3436.80 1732
3437.36 1522
3437.91 1755
3438.46 2012
3439.01 1891
3439.57 1851
3440.12 1817
3440.67 2073
3441.23 1985
3441.78 2051
3442.33 2017
3442.89 1899
3443.44 1865
3443.99 1834
3444.55 1757
3445.10 1987
3445.65 1863
3446.21 1896
3446.76 1832
3447.31 1758
3447.87 1596
3448.42 1623
3448.98 1733
3449.53 1742
3450.08 1686
3450.64 1625
3451.19 1477
3451.75 1465
3452.30 1523
3452.85 1608
3453.41 1630
3453.96 1705
3454.52 1579
3455.07 1626
3455.62 1501
3456.18 1510
3456.73 1538
3457.29 1661
3457.84 1575
3458.40 1592
3458.95 1730
3459.51 1729
3460.06 1811
3460.62 1815
3461.17 1660
3461.72 1706
3462.28 1724
3462.83 1782
3463.39 1788
3463.94 1786
3464.50 1828
3465.05 1738
3465.61 1852
3466.17 1837
3466.72 1959
3467.28 1879
3467.83 1720
3468.39 1799
3468.94 1933
3469.50 1790
3470.05 1830
3470.61 1923
3471.16 1906
3471.72 1889
3472.27 1963
3472.83 1850
3473.39 1989
3473.94 1979
3474.50 1903
3475.05 1908
3475.61 1904
3476.17 1886
3476.72 1906
3477.28 2021
3477.83 2116
3478.39 2122
3478.95 2077
3479.50 2372
3480.06 2406
3480.61 2378
3481.17 2243
3481.73 2177
3482.28 2361
3482.84 2189
3483.40 2169
3483.95 2048
3484.51 2321
3485.07 2338
3485.62 2236
3486.18 2171
3486.74 2285
3487.29 2267
3487.85 2429
3488.41 2403
3488.97 2707
3489.52 2939
3490.08 3152
3490.64 3177
3491.19 3648
3491.75 4031
3492.31 4601
3492.87 5097
3493.42 4978
3493.98 4742
3494.54 4705
3495.09 4490
3495.65 4457
3496.21 4171
3496.77 4195
3497.33 4119
3497.88 4311
3498.44 4397
3499.00 4443
3499.56 5076
3500.11 5176
3500.67 5298
3501.23 5662
3501.79 5910
3502.35 5558
3502.90 5255
3503.46 5034
3504.02 4980
3504.58 5066
3505.14 5118
3505.70 5296
3506.25 5394
3506.81 5493
3507.37 5325
3507.93 5099
3508.49 4647
3509.05 4267
3509.61 4335
3510.16 3805
3510.72 3489
3511.28 3397
3511.84 3005
3512.40 2776
3512.96 2659
3513.52 2690
3514.08 2466
3514.63 2321
3515.19 2242
3515.75 2124
3516.31 2057
3516.87 1993
3517.43 2067
3517.99 2190
3518.55 2082
3519.11 2064
3519.67 2020
3520.23 2006
3520.79 2043
3521.35 2142
3521.91 2035
3522.47 1935
3523.03 1917
3523.59 1929
3524.15 2039
3524.71 2080
3525.26 2084
3525.82 2097
3526.38 1915
3526.94 1884
3527.50 1842
3528.07 2060
3528.63 1883
3529.19 1789
3529.75 1947
3530.31 1841
3530.87 1867
3531.43 1835
3531.99 1906
3532.55 1842
3533.11 1862
3533.67 1860
3534.23 1861
3534.79 1921
3535.35 1964
3535.91 2019
3536.47 2045
3537.03 2017
3537.59 2111
3538.15 1855
3538.72 2078
3539.28 2041
3539.84 2021
3540.40 2017
3540.96 2165
3541.52 1994
3542.08 2075
3542.64 2300
3543.20 2148
3543.77 2027
3544.33 2193
3544.89 2158
3545.45 2151
3546.01 1976
3546.57 2038
3547.14 2024
3547.70 1965
3548.26 1840
3548.82 1601
3549.38 1627
3549.94 1598
3550.51 1761
3551.07 1705
3551.63 1680
3552.19 1679
3552.75 1627
3553.32 1644
3553.88 1587
3554.44 1453
3555.00 1595
3555.56 1632
3556.13 1567
3556.69 1506
3557.25 1639
3557.81 1634
3558.38 1578
3558.94 1715
3559.50 1901
3560.06 1752
3560.63 1636
3561.19 1696
3561.75 1802
3562.32 1708
3562.88 1859
3563.44 1772
3564.00 1692
3564.57 1805
3565.13 1891
3565.69 1838
3566.26 1694
3566.82 1697
3567.38 1580
3567.95 1484
3568.51 1604
3569.07 1536
3569.64 1531
3570.20 1552
3570.76 1484
3571.33 1501
3571.89 1509
3572.45 1625
3573.02 1699
3573.58 1614
3574.15 1685
3574.71 1647
3575.27 1736
3575.84 1592
3576.40 1753
3576.96 1703
3577.53 1882
3578.09 1726
3578.66 1723
3579.22 1820
3579.79 1860
3580.35 1814
3580.91 1892
3581.48 1626
3582.04 1569
3582.61 1569
3583.17 1518
3583.74 1638
3584.30 1763
3584.87 1686
3585.43 1501
3585.99 1473
3586.56 1591
3587.12 1550
3587.69 1572
3588.25 1673
3588.82 1507
3589.38 1574
3589.95 1537
3590.51 1524
3591.08 1735
3591.64 1835
3592.21 1660
3592.77 1591
3593.34 1748
3593.91 1747
3594.47 1556
3595.04 1575
3595.60 1564
3596.17 1581
3596.73 1582
3597.30 1433
3597.86 1604
3598.43 1773
3599.00 1704
3599.56 1574
3600.13 1700
3600.69 1714
3601.26 1862
3601.82 1873
3602.39 1774
3602.96 1787
3603.52 1588
3604.09 1593
3604.65 1563
3605.22 1643
3605.79 1733
3606.35 1740
3606.92 1618
3607.49 1558
3608.05 1392
3608.62 1382
3609.19 1339
3609.75 1374
3610.32 1320
3610.89 1487
3611.45 1379
3612.02 1439
3612.59 1339
3613.15 1499
3613.72 1461
3614.29 1494
3614.85 1548
3615.42 1612
3615.99 1818
3616.55 1920
3617.12 2120
3617.69 2249
3618.26 2324
3618.82 2428
3619.39 2653
3619.96 2752
3620.53 2704
3621.09 2499
3621.66 2468
3622.23 2279
3622.80 2166
3623.36 1971
3623.93 1753
3624.50 1738
3625.07 1615
3625.63 1491
3626.20 1536
3626.77 1512
3627.34 1471
3627.91 1499
3628.47 1493
3629.04 1338
3629.61 1468
3630.18 1540
3630.75 1592
3631.31 1587
3631.88 1575
3632.45 1469
3633.02 1507
3633.59 1591
3634.16 1503
3634.73 1624
3635.29 1600
3635.86 1550
3636.43 1511
3637.00 1735
3637.57 1683
3638.14 1597
3638.71 1704
3639.28 1719
3639.84 1797
3640.41 1865
3640.98 2020
3641.55 2130
3642.12 2390
3642.69 2432
3643.26 2213
3643.83 2381
3644.40 2406
3644.97 2343
3645.54 2160
3646.11 1931
3646.67 2083
3647.24 1960
3647.81 2005
3648.38 2114
3648.95 1847
3649.52 1782
3650.09 1835
3650.66 1894
3651.23 1893
3651.80 2036
3652.37 1955
3652.94 1808
3653.51 1865
3654.08 1988
3654.65 1973
3655.22 2014
3655.79 2155
3656.36 2144
3656.93 2044
3657.50 2079
3658.07 2059
3658.64 2140
3659.21 2033
3659.78 2255
3660.35 2440
3660.93 2287
3661.50 2232
3662.07 2216
3662.64 2146
3663.21 1997
3663.78 2079
3664.35 2084
3664.92 1984
3665.49 1796
3666.06 1842
3666.63 1888
3667.20 1910
3667.78 1778
3668.35 1836
3668.92 1820
3669.49 1787
3670.06 1837
3670.63 1847
3671.20 1777
3671.77 1951
3672.35 1877
3672.92 1774
3673.49 1752
3674.06 1709
3674.63 1950
3675.20 1882
3675.78 2099
3676.35 1980
3676.92 1835
3677.49 1942
3678.06 1886
3678.64 1912
3679.21 1903
3679.78 1835
3680.35 1837
3680.92 1846
3681.50 1818
3682.07 1682
3682.64 1764
3683.21 1747
3683.79 1576
3684.36 1682
3684.93 1659
3685.50 1709
3686.07 1701
3686.65 1947
3687.22 1939
3687.79 1881
3688.37 2004
3688.94 2236
3689.51 2309
3690.08 2343
3690.66 2345
3691.23 2417
3691.80 2380
3692.38 2188
3692.95 2287
3693.52 2000
3694.10 1887
3694.67 1952
3695.24 1761
3695.81 1798
3696.39 1595
3696.96 1518
3697.54 1696
3698.11 1688
3698.68 1791
3699.26 1686
3699.83 1891
3700.40 1746
3700.98 1670
3701.55 1770
3702.12 1770
3702.70 1892
3703.27 1874
3703.85 1820
3704.42 1834
3704.99 1756
3705.57 1876
3706.14 1823
3706.72 1687
3707.29 1692
3707.86 1590
3708.44 1583
3709.01 1821
3709.59 1739
3710.16 1571
3710.74 1727
3711.31 1735
3711.89 1732
3712.46 1658
3713.03 1651
3713.61 1818
3714.18 1723
3714.76 1581
3715.33 1399
3715.91 1687
3716.48 1600
3717.06 1754
3717.63 1674
3718.21 1516
3718.78 1474
3719.36 1742
3719.93 1643
3720.51 1580
3721.08 1637
3721.66 1624
3722.23 1487
3722.81 1483
3723.39 1517
3723.96 1462
3724.54 1406
3725.11 1522
3725.69 1450
3726.26 1349
3726.84 1499
3727.41 1522
3727.99 1528
3728.57 1374
3729.14 1610
3729.72 1731
3730.29 1670
3730.87 1707
3731.45 1784
3732.02 1854
3732.60 2003
3733.17 1880
3733.75 1776
3734.33 1870
3734.90 1841
3735.48 1795
3736.06 1957
3736.63 1808
3737.21 1739
3737.79 1838
3738.36 1893
3738.94 1739
3739.52 1700
3740.09 1672
3740.67 1562
3741.25 1680
3741.82 1501
3742.40 1461
3742.98 1463
3743.55 1444
3744.13 1384
3744.71 1413
3745.28 1544
3745.86 1519
3746.44 1538
3747.02 1566
3747.59 1472
3748.17 1434
3748.75 1482
3749.33 1535
3749.90 1575
3750.48 1507
3751.06 1478
3751.64 1642
3752.21 1538
3752.79 1376
3753.37 1412
3753.95 1377
3754.52 1524
3755.10 1341
3755.68 1375
3756.26 1528
3756.84 1444
3757.41 1425
3757.99 1567
3758.57 1501
3759.15 1536
3759.73 1482
3760.31 1507
3760.88 1488
3761.46 1459
3762.04 1614
3762.62 1581
3763.20 1625
3763.78 1717
3764.35 1732
3764.93 1639
3765.51 1610
3766.09 1595
3766.67 1567
3767.25 1491
3767.83 1426
3768.41 1601
3768.99 1579
3769.56 1465
3770.14 1409
3770.72 1574
3771.30 1590
3771.88 1542
3772.46 1490
3773.04 1446
3773.62 1445
3774.20 1392
3774.78 1301
3775.36 1476
3775.94 1373
3776.52 1462
3777.10 1641
3777.67 1560
3778.25 1594
3778.83 1479
3779.41 1430
3779.99 1423
3780.57 1581
3781.15 1611
3781.73 1455
3782.31 1516
3782.89 1592
3783.47 1488
3784.05 1357
3784.63 1578
3785.21 1524
3785.79 1523
3786.37 1509
3786.95 1580
3787.54 1514
3788.12 1369
3788.70 1431
3789.28 1530
3789.86 1467
3790.44 1458
3791.02 1453
3791.60 1407
3792.18 1380
3792.76 1164
3793.34 1324
3793.92 1326
3794.50 1336
3795.08 1402
3795.66 1414
3796.25 1449
3796.83 1399
3797.41 1429
3797.99 1478
3798.57 1405
3799.15 1375
3799.73 1412
3800.31 1301
3800.90 1441
3801.48 1445
3802.06 1552
3802.64 1573
3803.22 1709
3803.80 1681
3804.39 1659
3804.97 1676
3805.55 1412
3806.13 1528
3806.71 1603
3807.29 1658
3807.88 1717
3808.46 1653
3809.04 1681
3809.62 1941
3810.20 1847
3810.79 1887
3811.37 1705
3811.95 1777
3812.53 1836
3813.12 1836
3813.70 1802
3814.28 1723
3814.86 1648
3815.45 1636
3816.03 1679
3816.61 1638
3817.19 1821
3817.78 1664
3818.36 1650
3818.94 1741
3819.52 1692
3820.11 1524
3820.69 1533
3821.27 1433
3821.86 1419
3822.44 1348
3823.02 1447
3823.61 1321
3824.19 1263
3824.77 1406
3825.36 1490
3825.94 1374
3826.52 1418
3827.11 1384
3827.69 1283
3828.27 1338
3828.86 1450
3829.44 1486
3830.02 1448
3830.61 1358
3831.19 1417
3831.77 1386
3832.36 1521
3832.94 1406
3833.53 1425
3834.11 1403
3834.69 1388
3835.28 1322
3835.86 1301
3836.45 1466
3837.03 1328
3837.61 1322
3838.20 1453
3838.78 1422
3839.37 1350
3839.95 1342
3840.54 1326
3841.12 1343
3841.70 1343
3842.29 1302
3842.87 1360
3843.46 1295
3844.04 1256
3844.63 1256
3845.21 1345
3845.80 1411
3846.38 1372
3846.97 1408
3847.55 1362
3848.14 1352
3848.72 1403
3849.31 1297
3849.89 1334
3850.48 1508
3851.06 1386
3851.65 1324
3852.23 1438
3852.82 1431
3853.40 1431
3853.99 1556
3854.58 1380
3855.16 1488
3855.75 1504
3856.33 1546
3856.92 1387
3857.50 1423
3858.09 1596
3858.68 1729
3859.26 1799
3859.85 1796
3860.43 1763
3861.02 1918
3861.60 1957
3862.19 2069
3862.78 2063
3863.36 2174
3863.95 2217
3864.54 2174
3865.12 2250
3865.71 1922
3866.29 2039
3866.88 2090
3867.47 1977
3868.05 1777
3868.64 1659
3869.23 1680
3869.81 1684
3870.40 1651
3870.99 1441
3871.57 1569
3872.16 1551
3872.75 1476
3873.33 1470
3873.92 1562
3874.51 1619
3875.10 1554
3875.68 1675
3876.27 1669
3876.86 1579
3877.44 1637
3878.03 1441
3878.62 1599
3879.21 1403
3879.79 1465
3880.38 1356
3880.97 1320
3881.56 1296
3882.14 1336
3882.73 1363
3883.32 1268
3883.91 1279
3884.49 1353
3885.08 1239
3885.67 1272
3886.26 1324
3886.85 1362
3887.43 1375
3888.02 1331
3888.61 1339
3889.20 1477
3889.79 1499
3890.38 1605
3890.96 1526
3891.55 1682
3892.14 1684
3892.73 1700
3893.32 1570
3893.91 1434
3894.49 1503
3895.08 1544
3895.67 1615
3896.26 1628
3896.85 1662
3897.44 1663
3898.03 1630
3898.61 1669
3899.20 1609
3899.79 1665
3900.38 1602
3900.97 1522
3901.56 1508
3902.15 1521
3902.74 1440
3903.33 1500
3903.92 1619
3904.51 1602
3905.09 1392
3905.68 1556
3906.27 1484
3906.86 1520
3907.45 1469
3908.04 1566
3908.63 1513
3909.22 1522
3909.81 1549
3910.40 1484
3910.99 1329
3911.58 1360
3912.17 1284
3912.76 1372
3913.35 1281
3913.94 1381
3914.53 1421
3915.12 1417
3915.71 1380
3916.30 1332
3916.89 1322
3917.48 1508
3918.07 1498
3918.66 1449
3919.25 1416
3919.84 1398
3920.43 1437
3921.02 1481
3921.61 1380
3922.20 1349
3922.80 1306
3923.39 1315
3923.98 1328
3924.57 1224
3925.16 1238
3925.75 1295
3926.34 1243
3926.93 1340
3927.52 1322
3928.11 1250
3928.70 1293
3929.30 1258
3929.89 1266
3930.48 1175
3931.07 1326
3931.66 1242
3932.25 1280
3932.84 1190
3933.44 1167
3934.03 1214
3934.62 1287
3935.21 1212
3935.80 1311
3936.39 1323
3936.98 1244
3937.58 1223
3938.17 1329
3938.76 1326
3939.35 1239
3939.94 1268
3940.54 1276
3941.13 1207
3941.72 1361
3942.31 1385
3942.90 1419
3943.50 1416
3944.09 1351
3944.68 1542
3945.27 1474
3945.87 1326
3946.46 1473
3947.05 1321
3947.64 1267
3948.24 1467
3948.83 1419
3949.42 1268
3950.01 1256
3950.61 1310
3951.20 1198
3951.79 1266
3952.39 1273
3952.98 1280
3953.57 1191
3954.16 1084
3954.76 1191
3955.35 1219
3955.94 1217
3956.54 1265
3957.13 1252
3957.72 1410
3958.32 1613
3958.91 1512
3959.50 1550
3960.10 1547
3960.69 1476
3961.28 1465
3961.88 1474
3962.47 1379
3963.07 1329
3963.66 1433
3964.25 1458
3964.85 1367
3965.44 1374
3966.03 1306
3966.63 1435
3967.22 1396
3967.82 1542
3968.41 1249
3969.00 1364
3969.60 1446
3970.19 1417
3970.79 1500
3971.38 1416
3971.98 1428
3972.57 1425
3973.17 1278
3973.76 1335
3974.35 1301
3974.95 1459
3975.54 1470
3976.14 1587
3976.73 1629
3977.33 1519
3977.92 1659
3978.52 1686
3979.11 1463
3979.71 1528
3980.30 1523
3980.90 1395
3981.49 1397
3982.09 1473
3982.68 1435
3983.28 1307
3983.87 1374
3984.47 1326
3985.06 1482
3985.66 1509
3986.25 1419
3986.85 1545
3987.45 1493
3988.04 1489
3988.64 1308
3989.23 1333
3989.83 1489
3990.42 1444
3991.02 1341
3991.62 1452
3992.21 1488
3992.81 1579
3993.40 1493
3994.00 1541
3994.60 1579
3995.19 1550
3995.79 1558
3996.38 1603
3996.98 1599
3997.58 1466
3998.17 1488
3998.77 1367
3999.37 1336
3999.96 1318
4000.56 1429
4001.15 1469
4001.75 1297
4002.35 1221
4002.94 1452
4003.54 1461
4004.14 1339
4004.73 1459
4005.33 1507
4005.93 1484
4006.53 1511
4007.12 1447
4007.72 1606
4008.32 1647
4008.91 1430
4009.51 1621
4010.11 1692
4010.71 1580
4011.30 1618
4011.90 1497
4012.50 1505
4013.10 1474
4013.69 1497
4014.29 1724
4014.89 1780
4015.49 1756
4016.08 1760
4016.68 1820
4017.28 1810
4017.88 1959
4018.47 1847
4019.07 1750
4019.67 1725
4020.27 1697
4020.87 1737
4021.46 1557
4022.06 1612
4022.66 1413
4023.26 1376
4023.86 1462
4024.45 1491
4025.05 1436
4025.65 1522
4026.25 1506
4026.85 1505
4027.45 1642
4028.05 1649
4028.64 1818
4029.24 1735
4029.84 1775
4030.44 1771
4031.04 1697
4031.64 1668
4032.24 1455
4032.84 1565
4033.43 1488
4034.03 1483
4034.63 1630
4035.23 1615
4035.83 1555
4036.43 1408
4037.03 1595
4037.63 1446
4038.23 1429
4038.83 1539
4039.43 1487
4040.03 1449
4040.63 1354
4041.22 1457
4041.82 1417
4042.42 1262
4043.02 1301
4043.62 1372
4044.22 1153
4044.82 1200
4045.42 1347
4046.02 1313
4046.62 1262
4047.22 1234
4047.82 1308
4048.42 1381
4049.02 1460
4049.62 1484
4050.22 1321
4050.82 1376
4051.42 1511
4052.02 1421
4052.62 1518
4053.22 1594
4053.83 1505
4054.43 1500
4055.03 1566
4055.63 1481
4056.23 1534
4056.83 1398
4057.43 1492
4058.03 1462
4058.63 1343
4059.23 1306
4059.83 1247
4060.43 1260
4061.03 1133
4061.64 1249
4062.24 1246
4062.84 1287
4063.44 1245
4064.04 1195
4064.64 1274
4065.24 1353
4065.84 1214
4066.45 1244
4067.05 1328
4067.65 1271
4068.25 1251
4068.85 1234
4069.45 1185
4070.05 1224
4070.66 1262
4071.26 1267
4071.86 1187
4072.46 1225
4073.06 1276
4073.67 1238
4074.27 1226
4074.87 1299
4075.47 1322
4076.07 1305
4076.68 1260
4077.28 1419
4077.88 1343
4078.48 1317
4079.09 1256
4079.69 1189
4080.29 1330
4080.89 1230
4081.50 1336
4082.10 1416
4082.70 1388
4083.30 1429
4083.91 1324
4084.51 1327
4085.11 1209
4085.71 1224
4086.32 1222
4086.92 1107
4087.52 1144
4088.13 1193
4088.73 1178
4089.33 1227
4089.94 1258
4090.54 1216
4091.14 1256
4091.74 1198
4092.35 1232
4092.95 1219
4093.55 1261
4094.16 1230
4094.76 1240
4095.37 1174
4095.97 1127
4096.57 1288
4097.18 1243
4097.78 1302
4098.38 1313
4098.99 1330
4099.59 1256
4100.20 1236
4100.80 1239
4101.40 1316
4102.01 1276
4102.61 1162
4103.22 1221
4103.82 1285
4104.42 1345
4105.03 1319
4105.63 1306
4106.24 1186
4106.84 1173
4107.45 1120
4108.05 1315
4108.65 1327
4109.26 1261
4109.86 1203
4110.47 1288
4111.07 1334
4111.68 1194
4112.28 1339
4112.89 1247
4113.49 1059
4114.10 1186
4114.70 1285
4115.31 1205
4115.91 1271
4116.52 1201
4117.12 1267
4117.73 1300
4118.33 1203
4118.94 1293
4119.54 1314
4120.15 1188
4120.75 1331
4121.36 1257
4121.97 1259
4122.57 1365
4123.18 1224
4123.78 1214
4124.39 1295
4124.99 1378
4125.60 1337
4126.21 1387
4126.81 1192
4127.42 1078
4128.02 1115
4128.63 1283
4129.24 1362
4129.84 1310
4130.45 1276
4131.05 1363
4131.66 1349
4132.27 1213
4132.87 1265
4133.48 1238
4134.08 1409
4134.69 1285
4135.30 1385
4135.90 1468
4136.51 1577
4137.12 1745
4137.72 1677
4138.33 1542
4138.94 1582
4139.54 1663
4140.15 1731
4140.76 1719
4141.37 1634
4141.97 1630
4142.58 1561
4143.19 1614
4143.79 1558
4144.40 1594
4145.01 1597
4145.61 1635
4146.22 1496
4146.83 1395
4147.44 1467
4148.04 1408
4148.65 1335
4149.26 1431
4149.87 1305
4150.47 1286
4151.08 1316
4151.69 1292
4152.30 1248
4152.91 1183
4153.51 1212
4154.12 1204
4154.73 1201
4155.34 1140
4155.94 1142
4156.55 1140
4157.16 1201
4157.77 1368
4158.38 1218
4158.99 1312
4159.59 1258
4160.20 1175
4160.81 1226
4161.42 1149
4162.03 1293
4162.64 1351
4163.24 1307
4163.85 1362
4164.46 1280
4165.07 1433
4165.68 1576
4166.29 1410
4166.90 1323
4167.51 1544
4168.11 1667
4168.72 1708
4169.33 1350
4169.94 1381
4170.55 1395
4171.16 1465
4171.77 1417
4172.38 1459
4172.99 1453
4173.60 1408
4174.21 1440
4174.81 1421
4175.42 1490
4176.03 1402
4176.64 1431
4177.25 1340
4177.86 1346
4178.47 1465
4179.08 1476
4179.69 1444
4180.30 1383
4180.91 1477
4181.52 1346
4182.13 1281
4182.74 1293
4183.35 1436
4183.96 1386
4184.57 1401
4185.18 1317
4185.79 1271
4186.40 1267
4187.01 1400
4187.62 1360
4188.23 1312
4188.84 1236
4189.45 1193
4190.06 1315
4190.67 1291
4191.29 1405
4191.90 1367
4192.51 1380
4193.12 1467
4193.73 1544
4194.34 1643
4194.95 1641
4195.56 1680
4196.17 1623
4196.78 1800
4197.39 1759
4198.00 1534
4198.62 1525
4199.23 1592
4199.84 1640
4200.45 1580
4201.06 1419
4201.67 1477
4202.28 1639
4202.89 1531
4203.51 1420
4204.12 1345
4204.73 1362
4205.34 1405
4205.95 1284
4206.56 1363
4207.18 1341
4207.79 1346
4208.40 1315
4209.01 1360
4209.62 1401
4210.24 1296
4210.85 1363
4211.46 1399
4212.07 1509
4212.68 1307
4213.30 1368
4213.91 1353
4214.52 1471
4215.13 1517
4215.74 1486
4216.36 1390
4216.97 1643
4217.58 1631
4218.19 1783
4218.81 1833
4219.42 1843
4220.03 1848
4220.65 2016
4221.26 2058
4221.87 2199
4222.48 2076
4223.10 2129
4223.71 2179
4224.32 2299
4224.94 2393
4225.55 2415
4226.16 2487
4226.78 2570
4227.39 2340
4228.00 2389
4228.61 2554
4229.23 2690
4229.84 2598
4230.46 2557
4231.07 2549
4231.68 2593
4232.30 2735
4232.91 2805
4233.52 2943
4234.14 3083
4234.75 3256
4235.36 3244
4235.98 3559
4236.59 3715
4237.21 3313
4237.82 3268
4238.43 3171
4239.05 2809
4239.66 2692
4240.28 2475
4240.89 2151
4241.50 2125
4242.12 1811
4242.73 1710
4243.35 1726
4243.96 1799
4244.58 1694
4245.19 1818
4245.81 1750
4246.42 1745
4247.03 1736
4247.65 1850
4248.26 1838
4248.88 1778
4249.49 1772
4250.11 1775
4250.72 1838
4251.34 1776
4251.95 1565
4252.57 1580
4253.18 1585
4253.80 1559
4254.41 1527
4255.03 1503
4255.64 1538
4256.26 1735
4256.88 1533
4257.49 1505
4258.11 1606
4258.72 1527
4259.34 1457
4259.95 1507
4260.57 1626
4261.18 1614
4261.80 1456
4262.42 1491
4263.03 1591
4263.65 1576
4264.26 1452
4264.88 1669
4265.49 1609
4266.11 1628
4266.73 1538
4267.34 1545
4267.96 1447
4268.58 1550
4269.19 1497
4269.81 1394
4270.42 1360
4271.04 1264
4271.66 1323
4272.27 1467
4272.89 1474
4273.51 1393
4274.12 1557
4274.74 1423
4275.36 1465
4275.97 1519
4276.59 1458
4277.21 1413
4277.82 1448
4278.44 1392
4279.06 1325
4279.67 1337
4280.29 1432
4280.91 1479
4281.53 1200
4282.14 1232
4282.76 1225
4283.38 1205
4283.99 1262
4284.61 1318
4285.23 1254
4285.85 1404
4286.46 1378
4287.08 1205
4287.70 1267
4288.32 1268
4288.93 1314
4289.55 1324
4290.17 1379
4290.79 1398
4291.41 1279
4292.02 1278
4292.64 1290
4293.26 1210
4293.88 1277
4294.50 1277
4295.11 1229
4295.73 1277
4296.35 1369
4296.97 1390
4297.59 1243
4298.21 1252
4298.82 1354
4299.44 1279
4300.06 1286
4300.68 1280
4301.30 1316
4301.92 1452
4302.53 1340
4303.15 1215
4303.77 1272
4304.39 1279
4305.01 1251
4305.63 1232
4306.25 1179
4306.87 1336
4307.49 1238
4308.10 1281
4308.72 1387
4309.34 1348
4309.96 1346
4310.58 1361
4311.20 1303
4311.82 1284
4312.44 1253
4313.06 1273
4313.68 1257
4314.30 1260
4314.92 1221
4315.54 1357
4316.16 1429
4316.78 1308
4317.40 1443
4318.02 1334
4318.64 1337
4319.26 1195
4319.88 1329
4320.50 1455
4321.11 1327
4321.74 1337
4322.36 1204
4322.98 1333
4323.60 1465
4324.22 1475
4324.84 1420
4325.46 1459
4326.08 1407
4326.70 1374
4327.32 1553
4327.94 1516
4328.56 1538
4329.18 1409
4329.80 1402
4330.42 1316
4331.04 1420
4331.66 1390
4332.28 1445
4332.90 1373
4333.52 1267
4334.15 1337
4334.77 1313
4335.39 1273
4336.01 1512
4336.63 1504
4337.25 1561
4337.87 1558
4338.49 1412
4339.11 1509
4339.74 1585
4340.36 1585
4340.98 1672
4341.60 1711
4342.22 1782
4342.84 1829
4343.46 2007
4344.09 2206
4344.71 2239
4345.33 2519
4345.95 2808
4346.57 3153
4347.19 3477
4347.82 3798
4348.44 3922
4349.06 3657
4349.68 3557
4350.30 3370
4350.93 2983
4351.55 2675
4352.17 2507
4352.79 2235
4353.42 2078
4354.04 1975
4354.66 1820
4355.28 1764
4355.91 1650
4356.53 1726
4357.15 1460
4357.77 1566
4358.40 1541
4359.02 1568
4359.64 1638
4360.26 1594
4360.89 1700
4361.51 1789
4362.13 1837
4362.76 1773
4363.38 1554
4364.00 1591
4364.62 1620
4365.25 1565
4365.87 1616
4366.49 1657
4367.12 1608
4367.74 1604
4368.36 1393
4368.99 1344
4369.61 1454
4370.23 1486
4370.86 1350
4371.48 1306
4372.11 1248
4372.73 1322
4373.35 1313
4373.98 1286
4374.60 1311
4375.22 1338
4375.85 1337
4376.47 1250
4377.10 1233
4377.72 1368
4378.34 1322
4378.97 1367
4379.59 1392
4380.22 1367
4380.84 1466
4381.47 1430
4382.09 1332
4382.71 1270
4383.34 1331
4383.96 1327
4384.59 1201
4385.21 1350
4385.84 1379
4386.46 1384
4387.09 1224
4387.71 1318
4388.34 1237
4388.96 1169
4389.59 1249
4390.21 1224
4390.84 1105
4391.46 1212
4392.09 1215
4392.71 1185
4393.34 1180
4393.96 1129
4394.59 1017
4395.21 1079
4395.84 1085
4396.46 1202
4397.09 1148
4397.71 1135
4398.34 1260
4398.96 1089
4399.59 1211
4400.22 1114
4400.84 1252
4401.47 1311
4402.09 1296
4402.72 1316
4403.34 1308
4403.97 1228
4404.60 1271
4405.22 1373
4405.85 1368
4406.47 1354
4407.10 1233
4407.73 1355
4408.35 1381
4408.98 1309
4409.61 1387
4410.23 1274
4410.86 1262
4411.48 1274
4412.11 1365
4412.74 1286
4413.36 1177
4413.99 1391
4414.62 1412
4415.24 1267
4415.87 1308
4416.50 1347
4417.12 1326
4417.75 1219
4418.38 1325
4419.01 1372
4419.63 1327
4420.26 1358
4420.89 1232
4421.51 1353
4422.14 1246
4422.77 1235
4423.40 1286
4424.02 1175
4424.65 1220
4425.28 1133
4425.91 1238
4426.53 1166
4427.16 1247
4427.79 1128
4428.42 1174
4429.04 1299
4429.67 1159
4430.30 1102
4430.93 1104
4431.55 1105
4432.18 1018
4432.81 1016
4433.44 1178
4434.07 1327
4434.69 1282
4435.32 1146
4435.95 1280
4436.58 1213
4437.21 1131
4437.84 1221
4438.46 1244
4439.09 1212
4439.72 1227
4440.35 1139
4440.98 1084
4441.61 1169
4442.24 1236
4442.86 1144
4443.49 1086
4444.12 1021
4444.75 1072
4445.38 1041
4446.01 1126
4446.64 1161
4447.27 1134
4447.90 1091
4448.52 1263
4449.15 1195
4449.78 1351
4450.41 1407
4451.04 1301
4451.67 1211
4452.30 1311
4452.93 1233
4453.56 1151
4454.19 1255
4454.82 1295
4455.45 1218
4456.08 1264
4456.71 1312
4457.34 1259
4457.97 1167
4458.60 1265
4459.23 1254
4459.86 1263
4460.49 1259
4461.12 1205
4461.75 1116
4462.38 1046
4463.01 1077
4463.64 1285
4464.27 1121
4464.90 1203
4465.53 1095
4466.16 1112
4466.79 1110
4467.42 1061
4468.05 1055
4468.68 1066
4469.31 1011
4469.94 1050
4470.57 1133
4471.20 1161
4471.83 1029
4472.46 1077
4473.09 1041
4473.72 1084
4474.35 1091
4474.99 1118
4475.62 1180
4476.25 1053
4476.88 1126
4477.51 1092
4478.14 1067
4478.77 1091
4479.40 1156
4480.03 975
4480.67 999
4481.30 1115
4481.93 1116
4482.56 1203
4483.19 1302
4483.82 1275
4484.46 1166
4485.09 1057
4485.72 1202
4486.35 1319
4486.98 1251
4487.61 1161
4488.25 1074
4488.88 1306
4489.51 1180
4490.14 1024
4490.77 1248
4491.41 1317
4492.04 1285
4492.67 1291
4493.30 1171
4493.94 1153
4494.57 1207
4495.20 1141
4495.83 1124
4496.46 1132
4497.10 1224
4497.73 1149
4498.36 1208
4498.99 1281
4499.63 1330
4500.26 1386
4500.89 1272
4501.53 1437
4502.16 1372
4502.79 1450
4503.42 1475
4504.06 1533
4504.69 1417
4505.32 1497
4505.96 1392
4506.59 1363
4507.22 1265
4507.86 1255
4508.49 1345
4509.12 1278
4509.76 1192
4510.39 1179
4511.02 1206
4511.66 1268
4512.29 1301
4512.92 1208
4513.56 1153
4514.19 1344
4514.83 1209
4515.46 1240
4516.09 1235
4516.73 1316
4517.36 1216
4517.99 1098
4518.63 1145
4519.26 1157
4519.90 1093
4520.53 1173
4521.17 1225
4521.80 1220
4522.43 1228
4523.07 1133
4523.70 1314
4524.34 1236
4524.97 1131
4525.61 1179
4526.24 1458
4526.88 1262
4527.51 1224
4528.14 1424
4528.78 1444
4529.41 1479
4530.05 1507
4530.68 1642
4531.32 1801
4531.95 1844
4532.59 2018
4533.22 2008
4533.86 1979
4534.49 1957
4535.13 1861
4535.76 1748
4536.40 1671
4537.04 1559
4537.67 1583
4538.31 1391
4538.94 1292
4539.58 1131
4540.21 1211
4540.85 1275
4541.48 1280
4542.12 1210
4542.76 1168
4543.39 1108
4544.03 1149
4544.66 1201
4545.30 1277
4545.93 1206
4546.57 1313
4547.21 1309
4547.84 1261
4548.48 1280
4549.11 1303
4549.75 1307
4550.39 1281
4551.02 1329
4551.66 1372
4552.30 1308
4552.93 1331
4553.57 1316
4554.21 1276
4554.84 1382
4555.48 1325
4556.12 1189
4556.75 1295
4557.39 1147
4558.03 1224
4558.66 1200
4559.30 1255
4559.94 1190
4560.57 1243
4561.21 1221
4561.85 1206
4562.48 1107
4563.12 1085
4563.76 1083
4564.40 1170
4565.03 1220
4565.67 1068
4566.31 1067
4566.95 1136
4567.58 1217
4568.22 1165
4568.86 1177
4569.50 1266
4570.13 1261
4570.77 1276
4571.41 1172
4572.05 1325
4572.68 1177
4573.32 1139
4573.96 1166
4574.60 1099
4575.24 1165
4575.87 1239
4576.51 1259
4577.15 1267
4577.79 1031
4578.43 1118
4579.06 1187
4579.70 1168
4580.34 1150
4580.98 1148
4581.62 1162
4582.26 1196
4582.90 1123
4583.53 1157
4584.17 1066
4584.81 1161
4585.45 1184
4586.09 1249
4586.73 1289
4587.37 1204
4588.01 1156
4588.64 1282
4589.28 1346
4589.92 1586
4590.56 1557
4591.20 1520
4591.84 1588
4592.48 1631
4593.12 1701
4593.76 1639
4594.40 1576
4595.04 1435
4595.68 1289
4596.31 1242
4596.95 1375
4597.59 1332
4598.23 1209
4598.87 1395
4599.51 1160
4600.15 1205
4600.79 1233
4601.43 1329
4602.07 1162
4602.71 1286
4603.35 1221
4603.99 1204
4604.63 1264
4605.27 1295
4605.91 1209
4606.55 1442
4607.19 1328
4607.83 1266
4608.47 1348
4609.11 1361
4609.75 1375
4610.39 1405
4611.03 1314
4611.68 1243
4612.32 1283
4612.96 1338
4613.60 1341
4614.24 1328
4614.88 1199
4615.52 1270
4616.16 1328
4616.80 1265
4617.44 1181
4618.08 1135
4618.72 1202
4619.36 1286
4620.01 1247
4620.65 1260
4621.29 1233
4621.93 1283
4622.57 1214
4623.21 1200
4623.85 1237
4624.50 1138
4625.14 1149
4625.78 1142
4626.42 1153
4627.06 1229
4627.70 1171
4628.34 1046
4628.99 1089
4629.63 1266
4630.27 1132
4630.91 1188
4631.55 1276
4632.20 1224
4632.84 1133
4633.48 1181
4634.12 1254
4634.76 1330
4635.41 1317
4636.05 1298
4636.69 1344
4637.33 1249
4637.98 1396
4638.62 1420
4639.26 1414
4639.90 1448
4640.55 1507
4641.19 1419
4641.83 1361
4642.47 1408
4643.12 1358
4643.76 1347
4644.40 1296
4645.04 1231
4645.69 1157
4646.33 1158
4646.97 1314
4647.62 1233
4648.26 1136
4648.90 1130
4649.55 1234
4650.19 1236
4650.83 1183
4651.48 1236
4652.12 1298
4652.76 1311
4653.41 1243
4654.05 1246
4654.69 1328
4655.34 1238
4655.98 1273
4656.62 1283
4657.27 1231
4657.91 1171
4658.55 1343
4659.20 1262
4659.84 1281
4660.49 1164
4661.13 1171
4661.77 1209
4662.42 1072
4663.06 1065
4663.71 1104
4664.35 1167
4664.99 1085
4665.64 1125
4666.28 1064
4666.93 1069
4667.57 1110
4668.22 1059
4668.86 1076
4669.51 1162
4670.15 1112
4670.79 1076
4671.44 1241
4672.08 1107
4672.73 1126
4673.37 1187
4674.02 1112
4674.66 974
4675.31 1096
4675.95 1130
4676.60 1193
4677.24 1141
4677.89 1199
4678.53 1200
4679.18 1238
4679.82 1118
4680.47 1148
4681.12 1152
4681.76 1086
4682.41 1085
4683.05 1244
4683.70 1105
4684.34 1082
4684.99 1181
4685.63 1393
4686.28 1264
4686.93 1145
4687.57 1206
4688.22 1196
4688.86 1358
4689.51 1155
4690.15 1118
4690.80 1021
4691.45 1000
4692.09 1049
4692.74 1067
4693.39 1183
4694.03 1006
4694.68 1152
4695.32 1106
4695.97 1159
4696.62 1100
4697.26 1202
4697.91 1396
4698.56 1327
4699.20 1305
4699.85 1299
4700.50 1306
4701.14 1454
4701.79 1210
4702.44 1212
4703.08 1256
4703.73 1278
4704.38 1363
4705.02 1226
4705.67 1165
4706.32 1117
4706.97 1290
4707.61 1211
4708.26 1146
4708.91 1121
4709.55 1109
4710.20 1131
4710.85 1201
4711.50 1263
4712.14 1318
4712.79 1310
4713.44 1358
4714.09 1283
4714.73 1072
4715.38 974
4716.03 1082
4716.68 1148
4717.33 1236
4717.97 1137
4718.62 1126
4719.27 1220
4719.92 1244
4720.57 1306
4721.21 1154
4721.86 1269
4722.51 1206
4723.16 1194
4723.81 1210
4724.45 1192
4725.10 1230
4725.75 1259
4726.40 1194
4727.05 1256
4727.70 1341
4728.35 1302
4728.99 1370
4729.64 1276
4730.29 1185
4730.94 1213
4731.59 1136
4732.24 1086
4732.89 1162
4733.54 1175
4734.19 1123
4734.83 1210
4735.48 1172
4736.13 1019
4736.78 1234
4737.43 1152
4738.08 1228
4738.73 1217
4739.38 1215
4740.03 1276
4740.68 1273
4741.33 1278
4741.98 1275
4742.63 1325
4743.28 1273
4743.93 1319
4744.58 1298
4745.23 1171
4745.87 1222
4746.52 1170
4747.17 1269
4747.82 1287
4748.47 1252
4749.12 1350
4749.77 1333
4750.42 1410
4751.08 1458
4751.73 1546
4752.38 1640
4753.03 1699
4753.68 1685
4754.33 1528
4754.98 1546
4755.63 1469
4756.28 1541
4756.93 1568
4757.58 1477
4758.23 1393
4758.88 1333
4759.53 1507
4760.18 1311
4760.83 1246
4761.48 1212
4762.13 1282
4762.79 1328
4763.44 1303
4764.09 1418
4764.74 1416
4765.39 1549
4766.04 1416
4766.69 1500
4767.34 1563
4767.99 1533
4768.65 1642
4769.30 1598
4769.95 1530
4770.60 1510
4771.25 1367
4771.90 1361
4772.56 1320
4773.21 1276
4773.86 1336
4774.51 1246
4775.16 1250
4775.81 1255
4776.47 1154
4777.12 1243
4777.77 1226
4778.42 1172
4779.07 1163
4779.73 1315
4780.38 1328
4781.03 1328
4781.68 1342
4782.34 1270
4782.99 1333
4783.64 1316
4784.29 1288
4784.94 1213
4785.60 1300
4786.25 1253
4786.90 1228
4787.56 1102
4788.21 1211
4788.86 1224
4789.51 1219
4790.17 1284
4790.82 1145
4791.47 1276
4792.13 1263
4792.78 1209
4793.43 1065
4794.08 1226
4794.74 1120
4795.39 1218
4796.04 1114
4796.70 1198
4797.35 1157
4798.00 1126
4798.66 1122
4799.31 1202
4799.96 1183
4800.62 1105
4801.27 1119
4801.93 1088
4802.58 1160
4803.23 1118
4803.89 1239
4804.54 1274
4805.19 1289
4805.85 1182
4806.50 1302
4807.16 1146
4807.81 1123
4808.46 1159
4809.12 1179
4809.77 1124
4810.43 1115
4811.08 1220
4811.73 1171
4812.39 1113
4813.04 1068
4813.70 1057
4814.35 1197
4815.01 1089
4815.66 1216
4816.32 1238
4816.97 1305
4817.63 1254
4818.28 1266
4818.94 1462
4819.59 1342
4820.24 1340
4820.90 1339
4821.55 1318
4822.21 1301
4822.86 1307
4823.52 1397
4824.18 1338
4824.83 1413
4825.49 1439
4826.14 1465
4826.80 1487
4827.45 1448
4828.11 1517
4828.76 1398
4829.42 1532
4830.07 1404
4830.73 1378
4831.38 1311
4832.04 1301
4832.70 1448
4833.35 1547
4834.01 1536
4834.66 1505
4835.32 1571
4835.98 1512
4836.63 1641
4837.29 1737
4837.94 1751
4838.60 1711
4839.26 1678
4839.91 1673
4840.57 1689
4841.22 1643
4841.88 1716
4842.54 1716
4843.19 1790
4843.85 1659
4844.51 1738
4845.16 1657
4845.82 1694
4846.48 1583
4847.13 1618
4847.79 1677
4848.45 1609
4849.10 1765
4849.76 1923
4850.42 1981
4851.07 2127
4851.73 2212
4852.39 2311
4853.05 2204
4853.70 2084
4854.36 2080
4855.02 2077
4855.68 1926
4856.33 1938
4856.99 2023
4857.65 2043
4858.30 2133
4858.96 2196
4859.62 2119
4860.28 2169
4860.94 2016
4861.59 2039
4862.25 1959
4862.91 2039
4863.57 2208
4864.22 2166
4864.88 2136
4865.54 2078
4866.20 2011
4866.86 2284
4867.51 2093
4868.17 2049
4868.83 2023
4869.49 2036
4870.15 1886
4870.81 1930
4871.46 1954
4872.12 1739
4872.78 1681
4873.44 1688
4874.10 1769
4874.76 1731
4875.41 1802
4876.07 1706
4876.73 1615
4877.39 1622
4878.05 1632
4878.71 1707
4879.37 1640
4880.03 1707
4880.69 1617
4881.34 1631
4882.00 1679
4882.66 1585
4883.32 1509
4883.98 1393
4884.64 1557
4885.30 1449
4885.96 1418
4886.62 1471
4887.28 1466
4887.94 1445
4888.60 1463
4889.26 1431
4889.92 1579
4890.58 1626
4891.24 1420
4891.89 1540
4892.55 1690
4893.21 1672
4893.87 1680
4894.53 1716
4895.19 1685
4895.85 1552
4896.51 1654
4897.17 1572
4897.83 1373
4898.49 1385
4899.16 1414
4899.82 1525
4900.48 1482
4901.14 1491
4901.80 1526
4902.46 1464
4903.12 1671
4903.78 1523
4904.44 1372
4905.10 1413
4905.76 1302
4906.42 1313
4907.08 1391
4907.74 1287
4908.40 1354
4909.06 1247
4909.72 1106
4910.39 1251
4911.05 1335
4911.71 1246
4912.37 1176
4913.03 1191
4913.69 1375
4914.35 1304
4915.01 1265
4915.68 1138
4916.34 1103
4917.00 1180
4917.66 1100
4918.32 1164
4918.98 1093
4919.64 1207
4920.31 1267
4920.97 1139
4921.63 1103
4922.29 1070
4922.95 1057
4923.62 1115
4924.28 1162
4924.94 1248
4925.60 1211
4926.26 1217
4926.93 1113
4927.59 1118
4928.25 1212
4928.91 1208
4929.57 1201
4930.24 1221
4930.90 1225
4931.56 1328
4932.22 1161
4932.89 1080
4933.55 1315
4934.21 1237
4934.87 1396
4935.54 1294
4936.20 1119
4936.86 1132
4937.53 1178
4938.19 1166
4938.85 1270
4939.51 1332
4940.18 1225
4940.84 1166
4941.50 1124
4942.17 1132
4942.83 1250
4943.49 1049
4944.16 1170
4944.82 1126
4945.48 1048
4946.15 1169
4946.81 1118
4947.47 1110
4948.14 1151
4948.80 1176
4949.46 1134
4950.13 1112
4950.79 1023
4951.45 1105
4952.12 1055
4952.78 974
4953.45 1043
4954.11 1140
4954.77 1111
4955.44 1080
4956.10 1030
4956.77 1011
4957.43 1026
4958.09 1103
4958.76 1128
4959.42 1076
4960.09 1057
4960.75 1125
4961.42 1081
4962.08 1152
4962.75 1151
4963.41 1240
4964.07 1189
4964.74 1292
4965.40 1324
4966.07 1294
4966.73 1236
4967.40 1309
4968.06 1279
4968.73 1324
4969.39 1333
4970.06 1205
4970.72 1219
4971.39 1160
4972.05 1188
4972.72 1100
4973.38 1086
4974.05 1084
4974.71 1146
4975.38 1035
4976.05 1164
4976.71 1172
4977.38 1097
4978.04 1126
4978.71 1116
4979.37 1157
4980.04 1095
4980.70 1015
4981.37 952
4982.04 1021
4982.70 1049
4983.37 1091
4984.03 1031
4984.70 1055
4985.37 1087
4986.03 1055
4986.70 1064
4987.36 1114
4988.03 1073
4988.70 1125
4989.36 1102
4990.03 1057
4990.70 1007
4991.36 1036
4992.03 1058
4992.69 1075
4993.36 1004
4994.03 1029
4994.69 1067
4995.36 1089
4996.03 987
4996.69 1022
4997.36 990
4998.03 958
4998.70 1029
4999.36 944
5000.03 932
5000.70 1013
5001.36 949
5002.03 985
5002.70 970
5003.37 1000
5004.03 929
5004.70 931
5005.37 1033
5006.03 1059
5006.70 1017
5007.37 880
5008.04 1067
5008.70 986
5009.37 1086
5010.04 1125
5010.71 1063
5011.38 1019
5012.04 1057
5012.71 1150
5013.38 1098
5014.05 1160
5014.72 1080
5015.38 1149
5016.05 1023
5016.72 1014
5017.39 1094
5018.06 1090
5018.72 1188
5019.39 1141
5020.06 1132
5020.73 1242
5021.40 1299
5022.07 1365
5022.73 1458
5023.40 1448
5024.07 1592
5024.74 1608
5025.41 1639
5026.08 1512
5026.75 1391
5027.42 1310
5028.08 1277
5028.75 1315
5029.42 1206
5030.09 1103
5030.76 1067
5031.43 1059
5032.10 995
5032.77 1037
5033.44 1060
5034.11 1100
5034.78 1114
5035.45 1049
5036.11 1028
5036.78 1096
5037.45 1085
5038.12 1007
5038.79 973
5039.46 1047
5040.13 1045
5040.80 1013
5041.47 985
5042.14 1050
5042.81 1121
5043.48 1144
5044.15 1017
5044.82 1080
5045.49 1075
5046.16 1177
5046.83 1208
5047.50 1262
5048.17 1206
5048.84 1235
5049.51 1073
5050.18 1153
5050.85 1123
5051.52 1061
5052.19 1107
5052.86 1193
5053.54 1055
5054.21 925
5054.88 935
5055.55 955
5056.22 1032
5056.89 1087
5057.56 1062
5058.23 976
5058.90 956
5059.57 996
5060.24 988
5060.91 1008
5061.59 964
5062.26 946
5062.93 1105
5063.60 1192
5064.27 1100
5064.94 1022
5065.61 1006
5066.28 995
5066.96 929
5067.63 1013
5068.30 1092
5068.97 1133
5069.64 1073
5070.31 1027
5070.99 968
5071.66 1030
5072.33 1111
5073.00 1001
5073.67 1121
5074.35 1134
5075.02 1053
5075.69 989
5076.36 1037
5077.03 1088
5077.71 1090
5078.38 1018
5079.05 1164
5079.72 1205
5080.39 1122
5081.07 1172
5081.74 1195
5082.41 994
5083.08 1055
5083.76 1045
5084.43 1018
5085.10 1196
5085.78 1046
5086.45 1070
5087.12 1014
5087.79 1135
5088.47 1140
5089.14 1182
5089.81 1196
5090.49 1132
5091.16 1180
5091.83 1209
5092.51 1212
5093.18 1221
5093.85 1192
5094.52 1275
5095.20 1243
5095.87 1230
5096.54 1115
5097.22 1089
5097.89 1125
5098.57 1070
5099.24 1065
5099.91 1007
5100.59 1099
5101.26 1091
5101.93 981
5102.61 1007
5103.28 1123
5103.96 1105
5104.63 1090
5105.30 1103
5105.98 1023
5106.65 994
5107.33 994
5108.00 1229
5108.67 1141
5109.35 1000
5110.02 983
5110.70 1064
5111.37 1052
5112.05 948
5112.72 1006
5113.40 1026
5114.07 950
5114.74 874
5115.42 1031
5116.09 1038
5116.77 1111
5117.44 1084
5118.12 1211
5118.79 1201
5119.47 1315
5120.14 1337
5120.82 1317
5121.49 1304
5122.17 1166
5122.84 1303
5123.52 1321
5124.19 1223
5124.87 1175
5125.54 1182
5126.22 1151
5126.90 1077
5127.57 1013
5128.25 1118
5128.92 1121
5129.60 1143
5130.27 1056
5130.95 1146
5131.62 1132
5132.30 1136
5132.98 1138
5133.65 1045
5134.33 1168
5135.00 1167
5135.68 1106
5136.36 1135
5137.03 1056
5137.71 1188
5138.38 1193
5139.06 1062
5139.74 1123
5140.41 1232
5141.09 1260
5141.77 1267
5142.44 1094
5143.12 1112
5143.80 1177
5144.47 1115
5145.15 1040
5145.83 940
5146.50 946
5147.18 979
5147.86 1135
5148.53 1029
5149.21 969
5149.89 994
5150.56 991
5151.24 950
5151.92 972
5152.60 968
5153.27 979
5153.95 921
5154.63 975
5155.30 963
5155.98 1052
5156.66 1087
5157.34 992
5158.01 982
5158.69 1023
5159.37 1059
5160.05 1039
5160.72 995
5161.40 1022
5162.08 957
5162.76 1030
5163.44 1024
5164.11 965
5164.79 1031
5165.47 1107
5166.15 1046
5166.83 1212
5167.50 1107
5168.18 1101
5168.86 1107
5169.54 1105
5170.22 1080
5170.89 1080
5171.57 1058
5172.25 977
5172.93 992
5173.61 996
5174.29 1013
5174.97 865
5175.64 887
5176.32 901
5177.00 974
5177.68 995
5178.36 988
5179.04 1010
5179.72 947
5180.40 985
5181.08 1036
5181.75 986
5182.43 1134
5183.11 1112
5183.79 1004
5184.47 979
5185.15 984
5185.83 907
5186.51 866
5187.19 902
5187.87 1070
5188.55 949
5189.23 959
5189.91 857
5190.59 924
5191.27 1019
5191.95 915
5192.63 816
5193.31 895
5193.98 901
5194.66 893
5195.34 895
5196.02 982
5196.70 1093
5197.38 902
5198.07 819
5198.75 896
5199.43 995
5200.11 1023
5200.79 971
5201.47 973
5202.15 980
5202.83 928
5203.51 991
5204.19 1188
5204.87 1072
5205.55 950
5206.23 1116
5206.91 1114
5207.59 1098
5208.27 1148
5208.95 1058
5209.63 1175
5210.31 1082
5211.00 1126
5211.68 1309
5212.36 1250
5213.04 1108
5213.72 1220
5214.40 1120
5215.08 1009
5215.76 970
5216.45 1073
5217.13 972
5217.81 966
5218.49 1087
5219.17 1129
5219.85 1125
5220.53 1139
5221.22 1002
5221.90 986
5222.58 1024
5223.26 1116
5223.94 1125
5224.62 1043
5225.31 1136
5225.99 1066
5226.67 995
5227.35 977
5228.03 989
5228.72 917
5229.40 880
5230.08 976
5230.76 1051
5231.45 1034
5232.13 1028
5232.81 1017
5233.49 948
5234.18 998
5234.86 1095
5235.54 1082
5236.22 1108
5236.91 1029
5237.59 1071
5238.27 1002
5238.95 1126
5239.64 1185
5240.32 1094
5241.00 1087
5241.69 1057
5242.37 1047
5243.05 1089
5243.73 1019
5244.42 970
5245.10 1089
5245.78 1017
5246.47 1120
5247.15 1125
5247.83 1143
5248.52 1153
5249.20 1104
5249.88 1203
5250.57 1199
5251.25 1367
5251.94 1314
5252.62 1141
5253.30 1120
5253.99 1135
5254.67 1085
5255.35 1087
5256.04 1032
5256.72 902
5257.41 899
5258.09 915
5258.77 913
5259.46 1000
5260.14 976
5260.83 985
5261.51 1001
5262.20 1105
5262.88 1204
5263.56 1081
5264.25 1051
5264.93 988
5265.62 1102
5266.30 1149
5266.99 1138
5267.67 1114
5268.36 1138
5269.04 1120
5269.73 1155
5270.41 1136
5271.10 1080
5271.78 1012
5272.47 1049
5273.15 1116
5273.84 1218
5274.52 1185
5275.21 1191
5275.89 1030
5276.58 1126
5277.26 1055
5277.95 1091
5278.63 1177
5279.32 1176
5280.00 1245
5280.69 1363
5281.37 1503
5282.06 1493
5282.75 1671
5283.43 1671
5284.12 1670
5284.80 1694
5285.49 1500
5286.17 1451
5286.86 1415
5287.55 1244
5288.23 1184
5288.92 1205
5289.60 1163
5290.29 1174
5290.98 1095
5291.66 980
5292.35 1024
5293.04 1182
5293.72 1044
5294.41 1104
5295.10 1176
5295.78 1167
5296.47 1116
5297.15 1164
5297.84 1231
5298.53 1154
5299.21 1130
5299.90 1247
5300.59 1131
5301.28 1142
5301.96 1194
5302.65 1216
5303.34 1142
5304.02 1192
5304.71 1183
5305.40 1131
5306.08 1110
5306.77 1088
5307.46 1192
5308.15 1093
5308.83 1138
5309.52 1163
5310.21 1095
5310.90 1188
5311.58 1181
5312.27 1194
5312.96 995
5313.65 1109
5314.33 1208
5315.02 1035
5315.71 1054
5316.40 1025
5317.09 1150
5317.77 1198
5318.46 1185
5319.15 1193
5319.84 1164
5320.53 1315
5321.21 1204
5321.90 1136
5322.59 1316
5323.28 1336
5323.97 1297
5324.65 1256
5325.34 1208
5326.03 1118
5326.72 1155
5327.41 1053
5328.10 1070
5328.79 1032
5329.47 1010
5330.16 1143
5330.85 1064
5331.54 946
5332.23 1102
5332.92 1061
5333.61 1123
5334.30 1049
5334.99 1145
5335.67 1147
5336.36 1107
5337.05 1027
5337.74 941
5338.43 1144
5339.12 1324
5339.81 1143
5340.50 1069
5341.19 1152
5341.88 1215
5342.57 1202
5343.26 1209
5343.95 1175
5344.64 1355
5345.33 1198
5346.02 1192
5346.71 1309
5347.40 1366
5348.09 1371
5348.78 1516
5349.47 1488
5350.16 1547
5350.85 1596
5351.54 1719
5352.23 1895
5352.92 1794
5353.61 1663
5354.30 1674
5354.99 1629
5355.68 1674
5356.37 1490
5357.06 1371
5357.75 1242
5358.44 1286
5359.13 1219
5359.82 1107
5360.51 1107
5361.20 1041
5361.89 1066
5362.58 1149
5363.27 1065
5363.97 1124
5364.66 1115
5365.35 1106
5366.04 1092
5366.73 1129
5367.42 1131
5368.11 1108
5368.80 1022
5369.49 1075
5370.19 1001
5370.88 919
5371.57 967
5372.26 952
5372.95 909
5373.64 956
5374.33 868
5375.03 1060
5375.72 1027
5376.41 965
5377.10 1016
5377.79 939
5378.49 980
5379.18 925
5379.87 978
5380.56 1027
5381.25 967
5381.95 965
5382.64 960
5383.33 989
5384.02 1056
5384.71 977
5385.41 945
5386.10 949
5386.79 966
5387.48 994
5388.18 1061
5388.87 997
5389.56 967
5390.25 1038
5390.95 1136
5391.64 1167
5392.33 1055
5393.02 1092
5393.72 1201
5394.41 1096
5395.10 964
5395.80 1061
5396.49 1124
5397.18 1030
5397.88 996
5398.57 1091
5399.26 1005
5399.95 1016
5400.65 931
5401.34 887
5402.03 931
5402.73 1001
5403.42 966
5404.12 918
5404.81 928
5405.50 1016
5406.20 1071
5406.89 1026
5407.58 949
5408.28 1086
5408.97 1116
5409.66 1097
5410.36 1054
5411.05 1032
5411.75 999
5412.44 997
5413.13 1062
5413.83 1015
5414.52 974
5415.22 994
5415.91 945
5416.61 928
5417.30 989
5417.99 982
5418.69 1046
5419.38 1059
5420.08 1076
5420.77 1033
5421.47 1001
5422.16 1019
5422.86 1114
5423.55 1092
5424.25 1149
5424.94 1121
5425.64 1063
5426.33 1014
5427.03 1000
5427.72 1012
5428.42 998
5429.11 998
5429.81 1043
5430.50 1034
5431.20 1048
5431.89 1016
5432.59 1039
5433.28 1085
5433.98 1077
5434.67 1058
5435.37 1019
5436.06 1015
5436.76 1095
5437.46 1171
5438.15 1085
5438.85 1089
5439.54 1222
5440.24 1151
5440.93 1036
5441.63 1162
5442.33 1060
5443.02 1056
5443.72 1154
5444.41 1147
5445.11 1301
5445.81 1280
5446.50 1180
5447.20 1246
5447.90 1468
5448.59 1521
5449.29 1563
5449.98 1436
5450.68 1294
5451.38 1282
5452.07 1299
5452.77 1270
5453.47 1129
5454.16 1205
5454.86 1140
5455.56 1155
5456.25 1128
5456.95 1033
5457.65 1120
5458.35 1204
5459.04 1218
5459.74 1155
5460.44 1240
5461.13 1242
5461.83 1281
5462.53 1317
5463.23 1297
5463.92 1339
5464.62 1430
5465.32 1480
5466.02 1482
5466.71 1303
5467.41 1381
5468.11 1313
5468.81 1361
5469.50 1163
5470.20 1279
5470.90 1323
5471.60 1280
5472.29 1453
5472.99 1326
5473.69 1189
5474.39 1335
5475.09 1501
5475.78 1364
5476.48 1297
5477.18 1494
5477.88 1571
5478.58 1616
5479.28 1684
5479.97 1606
5480.67 1803
5481.37 1876
5482.07 1854
5482.77 1995
5483.47 2034
5484.17 1886
5484.86 1923
5485.56 1767
5486.26 1705
5486.96 1664
5487.66 1564
5488.36 1608
5489.06 1434
5489.76 1501
5490.45 1636
5491.15 1685
5491.85 1685
5492.55 1698
5493.25 1702
5493.95 1773
5494.65 1889
5495.35 1770
5496.05 1731
5496.75 1766
5497.45 1806
5498.15 1928
5498.85 2073
5499.55 2040
5500.25 2404
5500.95 2690
5501.65 2790
5502.35 3102
5503.04 3274
5503.74 3224
5504.44 3172
5505.14 2896
5505.84 2493
5506.54 2233
5507.24 1922
5507.94 1861
5508.65 1636
5509.35 1679
5510.05 1522
5510.75 1491
5511.45 1481
5512.15 1530
5512.85 1546
5513.55 1648
5514.25 1530
5514.95 1406
5515.65 1545
5516.35 1481
5517.05 1379
5517.75 1455
5518.45 1503
5519.15 1530
5519.85 1478
5520.56 1475
5521.26 1441
5521.96 1481
5522.66 1378
5523.36 1307
5524.06 1390
5524.76 1327
5525.46 1326
5526.16 1428
5526.87 1317
5527.57 1372
5528.27 1222
5528.97 1202
5529.67 1120
5530.37 1176
5531.07 1105
5531.78 1176
5532.48 1240
5533.18 1119
5533.88 1229
5534.58 1203
5535.29 1198
5535.99 1169
5536.69 1101
5537.39 1125
5538.09 1104
5538.80 1040
5539.50 953
5540.20 1141
5540.90 1055
5541.60 1015
5542.31 1070
5543.01 1068
5543.71 1057
5544.41 1060
5545.12 1040
5545.82 1160
5546.52 1147
5547.22 1018
5547.93 1120
5548.63 1165
5549.33 1097
5550.04 1160
5550.74 1109
5551.44 1102
5552.14 1158
5552.85 1137
5553.55 1003
5554.25 996
5554.96 1105
5555.66 1011
5556.36 1087
5557.07 1048
5557.77 1064
5558.47 1006
5559.18 953
5559.88 1140
5560.58 986
5561.29 1018
5561.99 1067
5562.69 1089
5563.40 1080
5564.10 1096
5564.80 1096
5565.51 1107
5566.21 1111
5566.92 1083
5567.62 1073
5568.32 1057
5569.03 1043
5569.73 1038
5570.44 1013
5571.14 1122
5571.84 1032
5572.55 1035
5573.25 1052
5573.96 1017
5574.66 1011
5575.37 1036
5576.07 1171
5576.78 1051
5577.48 1080
5578.18 1014
5578.89 1141
5579.59 1206
5580.30 1141
5581.00 1100
5581.71 1089
5582.41 1104
5583.12 1019
5583.82 997
5584.53 992
5585.23 999
5585.94 969
5586.64 986
5587.35 1037
5588.05 1002
5588.76 1052
5589.46 1032
5590.17 912
5590.88 990
5591.58 863
5592.29 970
5592.99 978
5593.70 996
5594.40 997
5595.11 984
5595.81 955
5596.52 960
5597.23 941
5597.93 1022
5598.64 1005
5599.34 1042
5600.05 895
5600.76 978
5601.46 955
5602.17 956
5602.87 882
5603.58 919
5604.29 916
5604.99 906
5605.70 993
5606.41 917
5607.11 889
5607.82 809
5608.52 856
5609.23 933
5609.94 957
5610.64 986
5611.35 945
5612.06 952
5612.76 998
5613.47 975
5614.18 987
5614.89 1007
5615.59 1011
5616.30 963
5617.01 1019
5617.71 1040
5618.42 915
5619.13 920
5619.84 871
5620.54 942
5621.25 948
5621.96 878
5622.66 1001
5623.37 1011
5624.08 981
5624.79 1068
5625.49 923
5626.20 893
5626.91 982
5627.62 988
5628.33 946
5629.03 909
5629.74 1025
5630.45 973
5631.16 965
5631.87 989
5632.57 1020
5633.28 895
5633.99 953
5634.70 952
5635.41 902
5636.11 946
5636.82 974
5637.53 1038
5638.24 1022
5638.95 1060
5639.66 992
5640.36 1012
5641.07 1096
5641.78 1129
5642.49 1063
5643.20 1198
5643.91 1224
5644.62 1262
5645.33 1152
5646.03 989
5646.74 1215
5647.45 1102
5648.16 1101
5648.87 1036
5649.58 1056
5650.29 1084
5651.00 1132
5651.71 1000
5652.42 985
5653.13 1089
5653.84 1123
5654.54 1100
5655.25 1033
5655.96 1107
5656.67 1215
5657.38 1199
5658.09 1177
5658.80 1338
5659.51 1353
5660.22 1218
5660.93 1194
5661.64 1215
5662.35 1109
5663.06 1058
5663.77 1034
5664.48 1051
5665.19 959
5665.90 1010
5666.61 1021
5667.32 1068
5668.03 1106
5668.74 1056
5669.45 1168
5670.16 1080
5670.87 1140
5671.58 1308
5672.29 1225
5673.01 1122
5673.72 1153
5674.43 1176
5675.14 1219
5675.85 1067
5676.56 1088
5677.27 1034
5677.98 1051
5678.69 1081
5679.40 969
5680.11 1055
5680.82 1088
5681.54 961
5682.25 1004
5682.96 1055
5683.67 1151
5684.38 1094
5685.09 1056
5685.80 1168
5686.51 1077
5687.23 1066
5687.94 1106
5688.65 1083
5689.36 924
5690.07 978
5690.78 1015
5691.50 1173
5692.21 1128
5692.92 1046
5693.63 1078
5694.34 937
5695.06 998
5695.77 917
5696.48 955
5697.19 907
5697.90 979
5698.62 885
5699.33 988
5700.04 950
5700.75 940
5701.46 916
5702.18 881
5702.89 948
5703.60 962
5704.31 920
5705.03 1048
5705.74 1008
5706.45 854
5707.17 967
5707.88 1053
5708.59 921
5709.30 926
5710.02 885
5710.73 935
5711.44 914
5712.16 958
5712.87 904
5713.58 845
5714.30 949
5715.01 887
5715.72 881
5716.43 1045
5717.15 933
5717.86 1006
5718.58 956
5719.29 916
5720.00 872
5720.72 913
5721.43 920
5722.14 879
5722.86 884
5723.57 1084
5724.28 1089
5725.00 917
5725.71 1007
5726.43 1144
5727.14 1053
5727.85 1197
5728.57 1207
5729.28 1360
5730.00 1365
5730.71 1346
5731.42 1339
5732.14 1214
5732.85 1260
5733.57 1227
5734.28 1209
5735.00 1098
5735.71 981
5736.43 996
5737.14 989
5737.85 990
5738.57 950
5739.28 1034
5740.00 986
5740.71 971
5741.43 994
5742.14 948
5742.86 939
5743.57 880
5744.29 938
5745.00 934
5745.72 972
5746.43 959
5747.15 988
5747.86 862
5748.58 999
5749.30 940
5750.01 896
5750.73 940
5751.44 972
5752.16 1041
5752.87 1065
5753.59 1033
5754.30 1132
5755.02 1196
5755.74 1093
5756.45 1264
5757.17 1302
5757.88 1325
5758.60 1216
5759.31 1191
5760.03 1050
5760.75 1089
5761.46 1059
5762.18 970
5762.90 914
5763.61 909
5764.33 1041
5765.04 1041
5765.76 909
5766.48 953
5767.19 953
5767.91 1037
5768.63 1038
5769.34 972
5770.06 925
5770.78 1060
5771.49 996
5772.21 949
5772.93 961
5773.64 1037
5774.36 963
5775.08 933
5775.79 956
5776.51 995
5777.23 1041
5777.95 980
5778.66 1099
5779.38 997
5780.10 929
5780.81 1052
5781.53 1054
5782.25 1045
5782.97 941
5783.68 991
5784.40 1060
5785.12 987
5785.84 958
5786.55 1014
5787.27 1050
5787.99 1134
5788.71 1133
5789.43 1070
5790.14 1012
5790.86 1042
5791.58 994
5792.30 1093
5793.02 1105
5793.73 1131
5794.45 1157
5795.17 1320
5795.89 1215
5796.61 1211
5797.33 1187
5798.04 1354
5798.76 1587
5799.48 1567
5800.20 1852
5800.92 1968
5801.64 2048
5802.36 2332
5803.07 2330
5803.79 2468
5804.51 2307
5805.23 2031
5805.95 1926
5806.67 1691
5807.39 1614
5808.11 1469
5808.82 1320
5809.54 1259
5810.26 1272
5810.98 1117
5811.70 1253
5812.42 1202
5813.14 1157
5813.86 1090
5814.58 1193
5815.30 1213
5816.02 1227
5816.74 1162
5817.46 1213
5818.18 1261
5818.90 1269
5819.62 1207
5820.34 1134
5821.06 1105
5821.78 1127
5822.50 1156
5823.22 1128
5823.94 1140
5824.66 1120
5825.38 1015
5826.10 1026
5826.82 1048
5827.54 1050
5828.26 1086
5828.98 1111
5829.70 1061
5830.42 1106
5831.14 1032
5831.86 1022
5832.58 1021
5833.30 958
5834.02 945
5834.74 1006
5835.46 1127
5836.18 1129
5836.90 1026
5837.62 1045
5838.34 907
5839.07 1027
5839.79 1093
5840.51 1044
5841.23 1058
5841.95 1034
5842.67 1055
5843.39 1115
5844.11 1034
5844.83 1074
5845.56 1004
5846.28 956
5847.00 1020
5847.72 981
5848.44 1016
5849.16 1010
5849.88 957
5850.61 925
5851.33 909
5852.05 1044
5852.77 1002
5853.49 953
5854.22 967
5854.94 967
5855.66 1016
5856.38 1000
5857.10 1008
5857.83 970
5858.55 959
5859.27 903
5859.99 1026
5860.71 1015
5861.44 1045
5862.16 912
5862.88 987
5863.60 980
5864.33 1009
5865.05 958
5865.77 980
5866.49 966
5867.22 976
5867.94 975
5868.66 1009
5869.38 991
5870.11 961
5870.83 941
5871.55 948
5872.28 943
5873.00 916
5873.72 962
5874.45 1037
5875.17 968
5875.89 991
5876.62 1006
5877.34 1052
5878.06 1011
5878.79 964
5879.51 923
5880.23 958
5880.96 966
5881.68 916
5882.40 1039
5883.13 1063
5883.85 1071
5884.57 999
5885.30 1008
5886.02 997
5886.75 951
5887.47 1031
5888.19 1013
5888.92 985
5889.64 1024
5890.37 1036
5891.09 1023
5891.81 1015
5892.54 1031
5893.26 1010
5893.99 926
5894.71 1040
5895.44 1095
5896.16 937
5896.88 914
5897.61 956
5898.33 939
5899.06 911
5899.78 1051
5900.51 1055
5901.23 951
5901.96 935
5902.68 1070
5903.41 1007
5904.13 1052
5904.86 1069
5905.58 1070
5906.31 992
5907.03 970
5907.76 1046
5908.48 1034
5909.21 1050
5909.93 1123
5910.66 1038
5911.38 1082
5912.11 1015
5912.83 1102
5913.56 1060
5914.29 1119
5915.01 1113
5915.74 1060
5916.46 1069
5917.19 1132
5917.91 1083
5918.64 1075
5919.37 1080
5920.09 1155
5920.82 1189
5921.54 1113
5922.27 1088
5923.00 1173
5923.72 1167
5924.45 1190
5925.17 1209
5925.90 1121
5926.63 1025
5927.35 1126
5928.08 1201
5928.81 1223
5929.53 1153
5930.26 1156
5930.99 1219
5931.71 1180
5932.44 1181
5933.17 1198
5933.89 1225
5934.62 1254
5935.35 1246
5936.07 1252
5936.80 1208
5937.53 1363
5938.25 1342
5938.98 1394
5939.71 1360
5940.44 1394
5941.16 1410
5941.89 1511
5942.62 1404
5943.35 1391
5944.07 1441
5944.80 1397
5945.53 1408
5946.26 1490
5946.98 1551
5947.71 1429
5948.44 1541
5949.17 1686
5949.89 1622
5950.62 1639
5951.35 1727
5952.08 1769
5952.80 1818
5953.53 1879
5954.26 1977
5954.99 1899
5955.72 1904
5956.45 1929
5957.17 1998
5957.90 1913
5958.63 1750
5959.36 1813
5960.09 1949
5960.82 1905
5961.54 1938
5962.27 2013
5963.00 1974
5963.73 2047
5964.46 1882
5965.19 2050
5965.92 2113
5966.64 2324
5967.37 2449
5968.10 2556
5968.83 2802
5969.56 3125
5970.29 2915
5971.02 2745
5971.75 2667
5972.48 2494
5973.21 2464
5973.93 2394
5974.66 2275
5975.39 2203
5976.12 2415
5976.85 2175
5977.58 2200
5978.31 2374
5979.04 2292
5979.77 2329
5980.50 2443
5981.23 2551
5981.96 2562
5982.69 2611
5983.42 2664
5984.15 2474
5984.88 2498
5985.61 2628
5986.34 2658
5987.07 2550
5987.80 2585
5988.53 2442
5989.26 2496
5989.99 2477
5990.72 2548
5991.45 2491
5992.18 2767
5992.91 2548
5993.64 2549
5994.37 2529
5995.10 2566
5995.83 2599
5996.56 2553
5997.29 2659
5998.02 2845
5998.75 2786
5999.49 2789
6000.22 2746
6000.95 2639
6001.68 2794
6002.41 2923
6003.14 2700
6003.87 2702
6004.60 2568
6005.33 2674
6006.06 2678
6006.80 2776
6007.53 2734
6008.26 2778
6008.99 3017
6009.72 2999
6010.45 3498
6011.18 4195
6011.92 4531
6012.65 5265
6013.38 5860
6014.11 6315
6014.84 6795
6015.57 7094
6016.31 7212
6017.04 7001
6017.77 6523
6018.50 6037
6019.23 5317
6019.97 4662
6020.70 4224
6021.43 3576
6022.16 2972
6022.89 2797
6023.63 2718
6024.36 2403
6025.09 2254
6025.82 2249
6026.56 2345
6027.29 2128
6028.02 2021
6028.75 2037
6029.49 1871
6030.22 1762
6030.95 1790
6031.68 1838
6032.42 1857
6033.15 1910
6033.88 1912
6034.62 1841
6035.35 1673
6036.08 1653
6036.81 1692
6037.55 1701
6038.28 1895
6039.01 1761
6039.75 1776
6040.48 1908
6041.21 1944
6041.95 1991
6042.68 1995
6043.41 1997
6044.15 1965
6044.88 2024
6045.61 2099
6046.35 2060
6047.08 2024
6047.82 1985
6048.55 2127
6049.28 2167
6050.02 2148
6050.75 2203
6051.49 2273
6052.22 2347
6052.95 2449
6053.69 2507
6054.42 2660
6055.16 2680
6055.89 2576
6056.62 2564
6057.36 2310
6058.09 2242
6058.83 2056
6059.56 2186
6060.30 2030
6061.03 2023
6061.77 1941
6062.50 2064
6063.23 2060
6063.97 2050
6064.70 2004
6065.44 2051
6066.17 1978
6066.91 1967
6067.64 1852
6068.38 1989
6069.11 2012
6069.85 1868
6070.58 1744
6071.32 1756
6072.05 1811
6072.79 1658
6073.52 1644
6074.26 1757
6075.00 1704
6075.73 1814
6076.47 1811
6077.20 1757
6077.94 1792
6078.67 1757
6079.41 1651
6080.14 1644
6080.88 1732
6081.62 1740
6082.35 1620
6083.09 1654
6083.82 1652
6084.56 1574
6085.30 1653
6086.03 1720
6086.77 1665
6087.50 1677
6088.24 1540
6088.98 1715
6089.71 1648
6090.45 1571
6091.19 1559
6091.92 1613
6092.66 1743
6093.39 1765
6094.13 1720
6094.87 1711
6095.60 1632
6096.34 1657
6097.08 1561
6097.81 1573
6098.55 1503
6099.29 1535
6100.03 1521
6100.76 1609
6101.50 1495
6102.24 1583
6102.97 1629
6103.71 1556
6104.45 1502
6105.18 1496
6105.92 1494
6106.66 1648
6107.40 1548
6108.13 1436
6108.87 1553
6109.61 1574
6110.35 1564
6111.08 1572
6111.82 1588
6112.56 1457
6113.30 1578
6114.03 1560
6114.77 1685
6115.51 1698
6116.25 1593
6116.99 1547
6117.72 1661
6118.46 1620
6119.20 1641
6119.94 1510
6120.68 1577
6121.41 1679
6122.15 1590
6122.89 1513
6123.63 1587
6124.37 1636
6125.11 1614
6125.84 1670
6126.58 1620
6127.32 1599
6128.06 1684
6128.80 1715
6129.54 1806
6130.28 1653
6131.02 1769
6131.75 1850
6132.49 1615
6133.23 1695
6133.97 1842
6134.71 1849
6135.45 1809
6136.19 1851
6136.93 1803
6137.67 1752
6138.41 1742
6139.14 1878
6139.88 1823
6140.62 1802
6141.36 1859
6142.10 1841
6142.84 1743
6143.58 1827
6144.32 1903
6145.06 1767
6145.80 1709
6146.54 1743
6147.28 1806
6148.02 1810
6148.76 1806
6149.50 1937
6150.24 1877
6150.98 1936
6151.72 1877
6152.46 1894
6153.20 1883
6153.94 1857
6154.68 1928
6155.42 1820
6156.16 1824
6156.90 2096
6157.64 1991
6158.38 2026
6159.12 2040
6159.86 2153
6160.60 2125
6161.34 2234
6162.08 2371
6162.82 2248
6163.57 2265
6164.31 2271
6165.05 2380
6165.79 2489
6166.53 2597
6167.27 2684
6168.01 2924
6168.75 2975
6169.49 2859
6170.23 3101
6170.98 3038
6171.72 3010
6172.46 2968
6173.20 2841
6173.94 2648
6174.68 2759
6175.42 2688
6176.16 2573
6176.91 2532
6177.65 2484
6178.39 2512
6179.13 2625
6179.87 2515
6180.61 2592
6181.36 2661
6182.10 2640
6182.84 2619
6183.58 2676
6184.32 2751
6185.07 2786
6185.81 2804
6186.55 2758
6187.29 2852
6188.03 2784
6188.78 2872
6189.52 2815
6190.26 2890
6191.00 3030
6191.75 3000
6192.49 3217
6193.23 3396
6193.97 3552
6194.72 3561
6195.46 3686
6196.20 3569
6196.94 3488
6197.69 3493
6198.43 3674
6199.17 3503
6199.92 3370
6200.66 3337
6201.40 3325
6202.15 3485
6202.89 3629
6203.63 3677
6204.37 3756
6205.12 4292
6205.86 4989
6206.60 5749
6207.35 6869
6208.09 8249
6208.83 10278
6209.58 12452
6210.32 14324
6211.07 15515
6211.81 16008
6212.55 16175
6213.30 15111
6214.04 13632
6214.78 11958
6215.53 9917
6216.27 8409
6217.02 6910
6217.76 5771
6218.50 4764
6219.25 4247
6219.99 3597
6220.74 3330
6221.48 3088
6222.22 3009
6222.97 2964
6223.71 2910
6224.46 3074
6225.20 3046
6225.95 3033
6226.69 3251
6227.44 3092
6228.18 2879
6228.92 2931
6229.67 2723
6230.41 2473
6231.16 2359
6231.90 2124
6232.65 2055
6233.39 1946
6234.14 1968
6234.88 2032
6235.63 2029
6236.37 1991
6237.12 2037
6237.86 2112
6238.61 2150
6239.35 2243
6240.10 2186
6240.85 2197
6241.59 2361
6242.34 2246
6243.08 2350
6243.83 2500
6244.57 2398
6245.32 2649
6246.06 2571
6246.81 2703
6247.56 2814
6248.30 2969
6249.05 3301
6249.79 3587
6250.54 3671
6251.29 3560
6252.03 3629
6252.78 3487
6253.52 3289
6254.27 2940
6255.02 2746
6255.76 2667
6256.51 2505
6257.26 2418
6258.00 2508
6258.75 2507
6259.49 2439
6260.24 2482
6260.99 2392
6261.73 2345
6262.48 2366
6263.23 2314
6263.97 2377
6264.72 2169
6265.47 2266
6266.21 2298
6266.96 2228
6267.71 2256
6268.46 2277
6269.20 2345
6269.95 2338
6270.70 2241
6271.44 2041
6272.19 2085
6272.94 2162
6273.69 2169
6274.43 2123
6275.18 2204
6275.93 2233
6276.68 2237
6277.42 2251
6278.17 2380
6278.92 2340
6279.67 2383
6280.41 2388
6281.16 2248
6281.91 2233
6282.66 2154
6283.41 2144
6284.15 2198
6284.90 2113
6285.65 2109
6286.40 1990
6287.15 1993
6287.89 1896
6288.64 1973
6289.39 1954
6290.14 1995
6290.89 2081
6291.64 2001
6292.38 1881
6293.13 1900
6293.88 1799
6294.63 1780
6295.38 1732
6296.13 1890
6296.88 1886
6297.62 1904
6298.37 1911
6299.12 1707
6299.87 1759
6300.62 1706
6301.37 1746
6302.12 1716
6302.87 1715
6303.62 1637
6304.37 1804
6305.11 1799
6305.86 1681
6306.61 1660
6307.36 1605
6308.11 1631
6308.86 1743
6309.61 1664
6310.36 1659
6311.11 1615
6311.86 1762
6312.61 1693
6313.36 1718
6314.11 1726
6314.86 1796
6315.61 1796
6316.36 1706
6317.11 1727
6317.86 1809
6318.61 1705
6319.36 1855
6320.11 1831
6320.86 1723
6321.61 1640
6322.36 1629
6323.11 1618
6323.86 1514
6324.61 1479
6325.36 1639
6326.11 1555
6326.86 1563
6327.61 1608
6328.36 1471
6329.11 1527
6329.86 1448
6330.61 1480
6331.37 1403
6332.12 1484
6332.87 1527
6333.62 1514
6334.37 1528
6335.12 1515
6335.87 1486
6336.62 1466
6337.37 1589
6338.12 1491
6338.88 1497
6339.63 1412
6340.38 1427
6341.13 1429
6341.88 1488
6342.63 1570
6343.38 1393
6344.14 1466
6344.89 1404
6345.64 1501
6346.39 1562
6347.14 1469
6347.89 1420
6348.65 1567
6349.40 1547
6350.15 1546
6350.90 1602
6351.65 1446
6352.41 1520
6353.16 1587
6353.91 1675
6354.66 1673
6355.41 1713
6356.17 1666
6356.92 1775
6357.67 1763
6358.42 1634
6359.18 1548
6359.93 1448
6360.68 1411
6361.43 1405
6362.19 1371
6362.94 1566
6363.69 1357
6364.44 1354
6365.20 1428
6365.95 1316
6366.70 1335
6367.46 1392
6368.21 1514
6368.96 1504
6369.71 1399
6370.47 1485
6371.22 1624
6371.97 1584
6372.73 1513
6373.48 1502
6374.23 1457
6374.99 1420
6375.74 1450
6376.49 1322
6377.25 1311
6378.00 1249
6378.75 1458
6379.51 1487
6380.26 1392
6381.02 1374
6381.77 1422
6382.52 1481
6383.28 1278
6384.03 1449
6384.78 1442
6385.54 1429
6386.29 1392
6387.05 1412
6387.80 1389
6388.56 1302
6389.31 1342
6390.06 1252
6390.82 1307
6391.57 1390
6392.33 1329
6393.08 1330
6393.84 1309
6394.59 1370
6395.34 1466
6396.10 1483
6396.85 1325
6397.61 1418
6398.36 1441
6399.12 1460
6399.87 1339
6400.63 1374
6401.38 1314
6402.14 1328
6402.89 1253
6403.65 1165
6404.40 1217
6405.16 1287
6405.91 1201
6406.67 1183
6407.42 1283
6408.18 1430
6408.93 1382
6409.69 1394
6410.45 1331
6411.20 1264
6411.96 1317
6412.71 1454
6413.47 1440
6414.22 1304
6414.98 1456
6415.73 1434
6416.49 1333
6417.25 1235
6418.00 1443
6418.76 1423
6419.51 1254
6420.27 1214
6421.03 1311
6421.78 1239
6422.54 1292
6423.29 1219
6424.05 1333
6424.81 1295
6425.56 1305
6426.32 1333
6427.08 1418
6427.83 1382
6428.59 1375
6429.35 1421
6430.10 1340
6430.86 1326
6431.62 1313
6432.37 1314
6433.13 1408
6433.89 1356
6434.64 1366
6435.40 1422
6436.16 1437
6436.91 1316
6437.67 1347
6438.43 1486
6439.19 1412
6439.94 1383
6440.70 1344
6441.46 1373
6442.21 1374
6442.97 1406
6443.73 1389
6444.49 1285
6445.24 1327
6446.00 1457
6446.76 1418
6447.52 1466
6448.28 1361
6449.03 1437
6449.79 1331
6450.55 1329
6451.31 1393
6452.06 1398
6452.82 1352
6453.58 1372
6454.34 1456
6455.10 1380
6455.85 1396
6456.61 1472
6457.37 1494
6458.13 1481
6458.89 1590
6459.65 1530
6460.40 1529
6461.16 1601
6461.92 1551
6462.68 1556
6463.44 1507
6464.20 1592
6464.96 1574
6465.71 1571
6466.47 1555
6467.23 1512
6467.99 1685
6468.75 1672
6469.51 1626
6470.27 1676
6471.03 1580
6471.79 1681
6472.54 1683
6473.30 1696
6474.06 1746
6474.82 1749
6475.58 1727
6476.34 1836
6477.10 1811
6477.86 1913
6478.62 1858
6479.38 1781
6480.14 1784
6480.90 1959
6481.66 1947
6482.42 1984
6483.18 1993
6483.94 1944
6484.70 2077
6485.46 1993
6486.22 1994
6486.98 2094
6487.74 2125
6488.50 2196
6489.26 2151
6490.02 2246
6490.78 2241
6491.54 2257
6492.30 2229
6493.06 2445
6493.82 2388
6494.58 2377
6495.34 2577
6496.10 2639
6496.86 2677
6497.62 2721
6498.38 2718
6499.14 2606
6499.90 2682
6500.66 2746
6501.42 2644
6502.19 2692
6502.95 2691
6503.71 2684
6504.47 2742
6505.23 2734
6505.99 2777
6506.75 2888
6507.51 2878
6508.27 2943
6509.04 3101
6509.80 3125
6510.56 3129
6511.32 3131
6512.08 3350
6512.84 3241
6513.60 3263
6514.37 3409
6515.13 3240
6515.89 3287
6516.65 3345
6517.41 3217
6518.17 3358
6518.94 3358
6519.70 3367
6520.46 3453
6521.22 3610
6521.98 3812
6522.75 3857
6523.51 3998
6524.27 4100
6525.03 4293
6525.79 4729
6526.56 4930
6527.32 5063
6528.08 5380
6528.84 5642
6529.61 5948
6530.37 5926
6531.13 6067
6531.89 5914
6532.66 5822
6533.42 5944
6534.18 6227
6534.94 6965
6535.71 8487
6536.47 10077
6537.23 11691
6538.00 13059
6538.76 13859
6539.52 14082
6540.29 13887
6541.05 13073
6541.81 11621
6542.57 9786
6543.34 8000
6544.10 6467
6544.86 5439
6545.63 4682
6546.39 4042
6547.16 3559
6547.92 3255
6548.68 3114
6549.45 2988
6550.21 3025
6550.97 2972
6551.74 2937
6552.50 2884
6553.26 2794
6554.03 2712
6554.79 2666
6555.56 2747
6556.32 2696
6557.08 2582
6557.85 2381
6558.61 2503
6559.38 2548
6560.14 2407
6560.91 2338
6561.67 2547
6562.43 2636
6563.20 2573
6563.96 2795
6564.73 2742
6565.49 2939
6566.26 3017
6567.02 3009
6567.79 3162
6568.55 3056
6569.32 3019
6570.08 3028
6570.85 3031
6571.61 3012
6572.38 3006
6573.14 3249
6573.91 3183
6574.67 3342
6575.44 3397
6576.20 3511
6576.97 3505
6577.73 3689
6578.50 3803
6579.26 3778
6580.03 3749
6580.79 3963
6581.56 4015
6582.32 4090
6583.09 3921
6583.86 3922
6584.62 3779
6585.39 3694
6586.15 3543
6586.92 3596
6587.68 3345
6588.45 3187
6589.22 3202
6589.98 3435
6590.75 3315
6591.51 3389
6592.28 3706
6593.05 3998
6593.81 4183
6594.58 4513
6595.35 5000
6596.11 5068
6596.88 5249
6597.64 5223
6598.41 4860
6599.18 4744
6599.94 4452
6600.71 4095
6601.48 3753
6602.24 3386
6603.01 3306
6603.78 3030
6604.54 2925
6605.31 2774
6606.08 2572
6606.85 2530
6607.61 2508
6608.38 2531
6609.15 2408
6609.91 2400
6610.68 2509
6611.45 2526
6612.22 2641
6612.98 2483
6613.75 2382
6614.52 2402
6615.28 2549
6616.05 2317
6616.82 2232
6617.59 2519
6618.36 2360
6619.12 2206
6619.89 2119
6620.66 2077
6621.43 2236
6622.19 2303
6622.96 2216
6623.73 2119
6624.50 2214
6625.27 2191
6626.03 2182
6626.80 2266
6627.57 2126
6628.34 2280
6629.11 2252
6629.88 2299
6630.64 2232
6631.41 2144
6632.18 2197
6632.95 2400
6633.72 2507
6634.49 2569
6635.25 2625
6636.02 2753
6636.79 3111
6637.56 2821
6638.33 2659
6639.10 2635
6639.87 2589
6640.64 2407
6641.41 2257
6642.17 2181
6642.94 2089
6643.71 2033
6644.48 2130
6645.25 2027
6646.02 2024
6646.79 2059
6647.56 1993
6648.33 1933
6649.10 1989
6649.87 1944
6650.64 1997
6651.41 1908
6652.18 1956
6652.95 1977
6653.71 1914
6654.48 1937
6655.25 2053
6656.02 2060
6656.79 2037
6657.56 1937
6658.33 1875
6659.10 1959
6659.87 1922
6660.64 1909
6661.41 1849
6662.18 1938
6662.95 1906
6663.72 1812
6664.50 1753
6665.27 1798
6666.04 1910
6666.81 1801
6667.58 1639
6668.35 1764
6669.12 1813
6669.89 1824
6670.66 1864
6671.43 1874
6672.20 2003
6672.97 2021
6673.74 1880
6674.51 1874
6675.28 1899
6676.06 1939
6676.83 1752
6677.60 1828
6678.37 1838
6679.14 1751
6679.91 1751
6680.68 1681
6681.45 1814
6682.22 1816
6683.00 1938
6683.77 2042
6684.54 1972
6685.31 2133
6686.08 2189
6686.85 2307
6687.63 2297
6688.40 2494
6689.17 2241
6689.94 2143
6690.71 2139
6691.48 2024
6692.26 1988
6693.03 1747
6693.80 1810
6694.57 1753
6695.34 1696
6696.12 1710
6696.89 1644
6697.66 1677
6698.43 1817
6699.21 1711
6699.98 1670
6700.75 1675
6701.52 1710
6702.30 1704
6703.07 1621
6703.84 1728
6704.61 1655
6705.39 1621
6706.16 1650
6706.93 1616
6707.70 1699
6708.48 1812
6709.25 1668
6710.02 1641
6710.80 1708
6711.57 1641
6712.34 1678
6713.12 1602
6713.89 1573
6714.66 1585
6715.44 1572
6716.21 1605
6716.98 1566
6717.76 1617
6718.53 1554
6719.30 1554
6720.08 1455
6720.85 1522
6721.62 1505
6722.40 1513
6723.17 1514
6723.94 1493
6724.72 1524
6725.49 1507
6726.27 1589
6727.04 1586
6727.81 1488
6728.59 1482
6729.36 1468
6730.14 1366
6730.91 1496
6731.68 1549
6732.46 1522
6733.23 1513
6734.01 1597
6734.78 1553
6735.56 1545
6736.33 1577
6737.10 1633
6737.88 1703
6738.65 1648
6739.43 1608
6740.20 1593
6740.98 1448
6741.75 1495
6742.53 1522
6743.30 1592
6744.08 1611
6744.85 1584
6745.63 1606
6746.40 1622
6747.18 1621
6747.95 1541
6748.73 1658
6749.50 1604
6750.28 1637
6751.05 1900
6751.83 1866
6752.60 1982
6753.38 2105
6754.16 2065
6754.93 2157
6755.71 2083
6756.48 1997
6757.26 1920
6758.03 1807
6758.81 1812
6759.59 1661
6760.36 1621
6761.14 1571
6761.91 1489
6762.69 1456
6763.46 1498
6764.24 1414
6765.02 1410
6765.79 1503
6766.57 1494
6767.35 1508
6768.12 1586
6768.90 1583
6769.67 1519
6770.45 1571
6771.23 1574
6772.00 1494
6772.78 1376
6773.56 1444
6774.33 1464
6775.11 1371
6775.89 1401
6776.66 1413
6777.44 1381
6778.22 1524
6778.99 1475
6779.77 1441
6780.55 1523
6781.33 1415
6782.10 1409
6782.88 1476
6783.66 1476
6784.43 1366
6785.21 1440
6785.99 1404
6786.77 1446
6787.54 1410
6788.32 1346
6789.10 1314
6789.88 1412
6790.65 1375
6791.43 1290
6792.21 1244
6792.99 1354
6793.76 1379
6794.54 1334
6795.32 1309
6796.10 1262
6796.88 1371
6797.65 1272
6798.43 1273
6799.21 1359
6799.99 1358
6800.77 1379
6801.55 1388
6802.32 1370
6803.10 1442
6803.88 1558
6804.66 1476
6805.44 1544
6806.22 1411
6806.99 1466
6807.77 1505
6808.55 1450
6809.33 1533
6810.11 1370
6810.89 1323
6811.67 1350
6812.44 1282
6813.22 1469
6814.00 1389
6814.78 1414
6815.56 1334
6816.34 1325
6817.12 1355
6817.90 1352
6818.68 1366
6819.46 1407
6820.24 1470
6821.02 1401
6821.79 1278
6822.57 1297
6823.35 1297
6824.13 1285
6824.91 1353
6825.69 1354
6826.47 1317
6827.25 1322
6828.03 1276
6828.81 1338
6829.59 1289
6830.37 1431
6831.15 1425
6831.93 1368
6832.71 1370
6833.49 1357
6834.27 1419
6835.05 1353
6835.83 1356
6836.61 1277
6837.39 1298
6838.17 1366
6838.95 1394
6839.73 1388
6840.51 1338
6841.29 1381
6842.07 1359
6842.85 1396
6843.64 1344
6844.42 1235
6845.20 1333
6845.98 1338
6846.76 1462
6847.54 1372
6848.32 1401
6849.10 1536
6849.88 1850
6850.66 2001
6851.44 2166
6852.23 2470
6853.01 2651
6853.79 2800
6854.57 2693
6855.35 2523
6856.13 2257
6856.91 2219
6857.69 1976
6858.48 1890
6859.26 1740
6860.04 1567
6860.82 1500
6861.60 1583
6862.38 1419
6863.17 1453
6863.95 1500
6864.73 1533
6865.51 1501
6866.29 1361
6867.07 1364
6867.86 1607
6868.64 1694
6869.42 1702
6870.20 1548
6870.99 1545
6871.77 1543
6872.55 1555
6873.33 1569
6874.11 1523
6874.90 1738
6875.68 1596
6876.46 1617
6877.24 1569
6878.03 1596
6878.81 1526
6879.59 1493
6880.38 1652
6881.16 1636
6881.94 1662
6882.72 1865
6883.51 1855
6884.29 1896
6885.07 1778
6885.86 1883
6886.64 2115
6887.42 2302
6888.20 2469
6888.99 2853
6889.77 2948
6890.55 3097
6891.34 3088
6892.12 2883
6892.90 2763
6893.69 2399
6894.47 2283
6895.26 2040
6896.04 1924
6896.82 1906
6897.61 1757
6898.39 1786
6899.17 1847
6899.96 1760
6900.74 1748
6901.53 1820
6902.31 1898
6903.09 1955
6903.88 1871
6904.66 1899
6905.45 1909
6906.23 1892
6907.01 1759
6907.80 1843
6908.58 1889
6909.37 1844
6910.15 1786
6910.94 1784
6911.72 1726
6912.51 1699
6913.29 1776
6914.07 1760
6914.86 1532
6915.64 1722
6916.43 1702
6917.21 1687
6918.00 1702
6918.78 1805
6919.57 1788
6920.35 1723
6921.14 1752
6921.92 1621
6922.71 1636
6923.49 1673
6924.28 1610
6925.06 1603
6925.85 1687
6926.64 1820
6927.42 1820
6928.21 1712
6928.99 1814
6929.78 1704
6930.56 1838
6931.35 1851
6932.13 1981
6932.92 1898
6933.71 1921
6934.49 2145
6935.28 2226
6936.06 2173
6936.85 2027
6937.63 2129
6938.42 2169
6939.21 2169
6939.99 2055
6940.78 1913
6941.57 1999
6942.35 2180
6943.14 2232
6943.92 2311
6944.71 2304
6945.50 2356
6946.28 2261
6947.07 2391
6947.86 2414
6948.64 2520
6949.43 2542
6950.22 2527
6951.00 2551
6951.79 2543
6952.58 2455
6953.36 2563
6954.15 2572
6954.94 2535
6955.72 2510
6956.51 2569
6957.30 2565
6958.09 2529
6958.87 2628
6959.66 2736
6960.45 2726
6961.24 2778
6962.02 2632
6962.81 2723
6963.60 2593
6964.38 2595
6965.17 2623
6965.96 2696
6966.75 2709
6967.54 2755
6968.32 2708
6969.11 2796
6969.90 2939
6970.69 3081
6971.47 3221
6972.26 3174
6973.05 3120
6973.84 3256
6974.63 3150
6975.41 3255
6976.20 3136
6976.99 3023
6977.78 2953
6978.57 3076
6979.36 3277
6980.14 3379
6980.93 3618
6981.72 3849
6982.51 4015
6983.30 4346
6984.09 5008
6984.88 5956
6985.66 7040
6986.45 8136
6987.24 8915
6988.03 9308
6988.82 9682
6989.61 9778
6990.40 9000
6991.19 8406
6991.98 7090
6992.76 6246
6993.55 5368
6994.34 4825
6995.13 4407
6995.92 4326
6996.71 3950
6997.50 4345
6998.29 4920
6999.08 5429
6999.87 6281
7000.66 7062
7001.45 8231
7002.24 8803
7003.03 8873
7003.82 8767
7004.61 8043
7005.40 7070
7006.19 6207
7006.98 5266
7007.77 4523
7008.56 4072
7009.35 3445
7010.14 3035
7010.93 2851
7011.72 2768
7012.51 2780
7013.30 2882
7014.09 2832
7014.88 2824
7015.67 3043
7016.46 2885
7017.25 2796
7018.04 2711
7018.83 2604
7019.62 2555
7020.41 2393
7021.20 2395
7021.99 2413
7022.78 2240
7023.57 2192
7024.37 2188
7025.16 2241
7025.95 2302
7026.74 2292
7027.53 2462
7028.32 2521
7029.11 2510
7029.90 2356
7030.69 2359
7031.49 2361
7032.28 2299
7033.07 2334
7033.86 2194
7034.65 2050
7035.44 2053
7036.23 2148
7037.03 2165
7037.82 2117
7038.61 2075
7039.40 2201
7040.19 2242
7040.98 2205
7041.78 2338
7042.57 2299
7043.36 2267
7044.15 2288
7044.94 2229
7045.74 2046
7046.53 2215
7047.32 2113
7048.11 1997
7048.91 2085
7049.70 2231
7050.49 2273
7051.28 2390
7052.08 2444
7052.87 2450
7053.66 2415
7054.45 2545
7055.25 2359
7056.04 2265
7056.83 2041
7057.62 1953
7058.42 1972
7059.21 1905
7060.00 1945
7060.80 1958
7061.59 2000
7062.38 1962
7063.17 1961
7063.97 1988
7064.76 2038
7065.55 1906
7066.35 1949
7067.14 2097
7067.93 2034
7068.73 1926
7069.52 1925
7070.31 1808
7071.11 1734
7071.90 1706
7072.69 1759
7073.49 1776
7074.28 1883
7075.08 1809
7075.87 1699
7076.66 1701
7077.46 1588
7078.25 1635
7079.05 1573
7079.84 1611
7080.63 1658
7081.43 1652
7082.22 1737
7083.02 1570
7083.81 1595
7084.60 1623
7085.40 1603
7086.19 1769
7086.99 1719
7087.78 1794
7088.58 1941
7089.37 1965
7090.17 1929
7090.96 1944
7091.76 1946
7092.55 1911
7093.34 1704
7094.14 1666
7094.93 1694
7095.73 1496
7096.52 1429
7097.32 1453
7098.11 1520
7098.91 1313
7099.70 1380
7100.50 1304
7101.29 1278
7102.09 1251
7102.89 1270
7103.68 1292
7104.48 1301
7105.27 1319
7106.07 1301
7106.86 1249
7107.66 1257
7108.45 1250
7109.25 1258
7110.05 1188
7110.84 1199
7111.64 1227
7112.43 1163
7113.23 1139
7114.02 1234
7114.82 1205
7115.62 1352
7116.41 1270
7117.21 1249
7118.00 1217
7118.80 1219
7119.60 1316
7120.39 1181
7121.19 1223
7121.99 1271
7122.78 1388
7123.58 1230
7124.38 1130
7125.17 1217
7125.97 1082
7126.77 1063
7127.56 1211
7128.36 1258
7129.16 1251
7129.95 1112
7130.75 1271
7131.55 1333
7132.34 1324
7133.14 1309
7133.94 1175
7134.73 1231
7135.53 1133
7136.33 1144
7137.13 1166
7137.92 1075
7138.72 1189
7139.52 1139
7140.32 1166
7141.11 1185
7141.91 1167
7142.71 1092
7143.51 1194
7144.30 1209
7145.10 1170
7145.90 1166
7146.70 1203
7147.49 1162
7148.29 1257
7149.09 1103
7149.89 1116
7150.69 1132
7151.48 1097
7152.28 1174
7153.08 1148
7153.88 1163
7154.68 1180
7155.47 987
7156.27 1094
7157.07 1092
7157.87 1166
7158.67 1162
7159.47 1147
7160.27 1058
7161.06 1083
7161.86 1094
7162.66 1097
7163.46 1090
7164.26 1087
7165.06 1014
7165.86 1037
7166.66 992
7167.45 1104
7168.25 1003
7169.05 931
7169.85 1012
7170.65 1094
7171.45 1098
7172.25 1119
7173.05 1123
7173.85 1222
7174.65 1152
7175.45 1186
7176.25 981
7177.04 954
7177.84 1070
7178.64 1061
7179.44 1050
7180.24 1035
7181.04 1105
7181.84 1084
7182.64 1066
7183.44 1091
7184.24 1145
7185.04 1178
7185.84 1188
7186.64 1233
7187.44 1157
7188.24 1136
7189.04 1105
7189.84 1104
7190.64 1062
7191.44 1009
7192.24 971
7193.04 976
7193.84 923
7194.64 1007
7195.44 928
7196.25 930
7197.05 985
7197.85 932
7198.65 921
7199.45 895
7200.25 999
7201.05 1002
7201.85 955
7202.65 996
7203.45 981
7204.25 1022
7205.05 971
7205.86 939
7206.66 999
7207.46 1050
7208.26 926
7209.06 898
7209.86 898
7210.66 987
7211.46 1100
7212.27 1113
7213.07 1041
7213.87 1021
7214.67 1056
7215.47 983
7216.27 934
7217.07 1022
7217.88 971
7218.68 991
7219.48 1020
7220.28 917
7221.08 1038
7221.89 1033
7222.69 988
7223.49 943
7224.29 936
7225.09 1082
7225.90 1028
7226.70 956
7227.50 1012
7228.30 1026
7229.11 1018
7229.91 964
7230.71 1018
7231.51 1025
7232.32 1091
7233.12 980
7233.92 933
7234.72 1059
7235.53 1013
7236.33 995
7237.13 1101
7237.93 1081
7238.74 1009
7239.54 1023
7240.34 1075
7241.15 1076
7241.95 1107
7242.75 1141
7243.56 1084
7244.36 1021
7245.16 1062
7245.97 1124
7246.77 1182
7247.57 1159
7248.38 1089
7249.18 1080
7249.98 1030
7250.79 983
7251.59 1079
7252.39 1056
7253.20 1035
7254.00 1163
7254.81 1230
7255.61 1175
7256.41 1143
7257.22 1187
7258.02 1239
7258.82 1145
7259.63 1198
7260.43 1221
7261.24 1217
7262.04 1197
7262.85 1187
7263.65 1199
7264.45 1281
7265.26 1311
7266.06 1258
7266.87 1371
7267.67 1425
7268.48 1358
7269.28 1392
7270.09 1499
7270.89 1459
7271.70 1392
7272.50 1450
7273.30 1437
7274.11 1512
7274.91 1411
7275.72 1401
7276.52 1420
7277.33 1456
7278.13 1377
7278.94 1437
7279.74 1515
7280.55 1570
7281.36 1625
7282.16 1854
7282.97 2189
7283.77 2484
7284.58 2835
7285.38 3433
7286.19 4012
7286.99 4384
7287.80 4048
7288.60 3993
7289.41 3898
7290.22 3459
7291.02 3080
7291.83 2718
7292.63 2326
7293.44 2030
7294.25 1908
7295.05 1727
7295.86 1558
7296.66 1528
7297.47 1586
7298.28 1447
7299.08 1481
7299.89 1477
7300.70 1557
7301.50 1494
7302.31 1538
7303.11 1592
7303.92 1526
7304.73 1591
7305.53 1620
7306.34 1562
7307.15 1538
7307.95 1533
7308.76 1575
7309.57 1512
7310.37 1676
7311.18 1723
7311.99 1699
7312.80 1721
7313.60 1894
7314.41 1994
7315.22 1962
7316.02 1816
7316.83 1793
7317.64 1922
7318.45 1890
7319.25 1995
7320.06 2186
7320.87 2333
7321.68 2547
7322.48 2746
7323.29 2746
7324.10 2969
7324.91 2943
7325.71 2790
7326.52 2483
7327.33 2306
7328.14 2107
7328.95 1956
7329.75 1832
7330.56 1640
7331.37 1572
7332.18 1542
7332.99 1361
7333.79 1429
7334.60 1397
7335.41 1436
7336.22 1402
7337.03 1400
7337.84 1462
7338.64 1508
7339.45 1499
7340.26 1483
7341.07 1461
7341.88 1502
7342.69 1501
7343.50 1543
7344.30 1437
7345.11 1391
7345.92 1362
7346.73 1440
7347.54 1505
7348.35 1427
7349.16 1482
7349.97 1469
7350.78 1388
7351.58 1398
7352.39 1400
7353.20 1387
7354.01 1401
7354.82 1428
7355.63 1492
7356.44 1386
7357.25 1357
7358.06 1383
7358.87 1349
7359.68 1351
7360.49 1527
7361.30 1538
7362.11 1532
7362.92 1455
7363.73 1528
7364.54 1515
7365.35 1585
7366.16 1512
7366.97 1608
7367.78 1507
7368.59 1528
7369.40 1572
7370.21 1511
7371.02 1650
7371.83 1518
7372.64 1425
7373.45 1538
7374.26 1437
7375.07 1390
7375.88 1482
7376.69 1572
7377.50 1665
7378.31 1756
7379.12 1771
7379.93 1887
7380.74 2081
7381.55 2117
7382.37 2328
7383.18 2438
7383.99 2540
7384.80 2659
7385.61 2578
7386.42 2375
7387.23 2260
7388.04 2052
7388.85 1890
7389.67 1693
7390.48 1632
7391.29 1545
7392.10 1456
7392.91 1515
7393.72 1414
7394.53 1289
7395.35 1366
7396.16 1553
7396.97 1540
7397.78 1529
7398.59 1546
7399.40 1710
7400.22 1752
7401.03 1862
7401.84 1912
7402.65 1960
7403.46 2114
7404.28 2117
7405.09 1998
7405.90 2007
7406.71 1911
7407.52 1807
7408.34 1741
7409.15 1807
7409.96 1688
7410.77 1661
7411.59 1673
7412.40 1662
7413.21 1500
7414.02 1375
7414.84 1393
7415.65 1264
7416.46 1251
7417.27 1285
7418.09 1272
7418.90 1236
7419.71 1173
7420.53 1190
7421.34 1123
7422.15 1173
7422.97 1176
7423.78 1249
7424.59 1287
7425.40 1140
7426.22 1180
7427.03 1076
7427.84 1106
7428.66 1096
7429.47 1144
7430.28 1215
7431.10 1179
7431.91 1103
7432.73 1111
7433.54 1138
7434.35 1210
7435.17 1181
7435.98 1095
7436.79 1161
7437.61 1202
7438.42 1080
7439.24 1046
7440.05 1032
7440.86 1070
7441.68 1069
7442.49 1165
7443.31 1009
7444.12 1064
7444.94 1100
7445.75 1126
7446.56 1099
7447.38 1042
7448.19 1019
7449.01 1059
7449.82 1009
7450.64 1021
7451.45 1044
7452.27 1069
7453.08 1098
7453.90 1066
7454.71 1011
7455.52 1072
7456.34 1018
7457.15 985
7457.97 1023
7458.78 1007
7459.60 1009
7460.42 1044
7461.23 1029
7462.05 1077
7462.86 1000
7463.68 1042
7464.49 1057
7465.31 1042
7466.12 986
7466.94 960
7467.75 1064
7468.57 1070
7469.38 1046
7470.20 1091
7471.02 964
7471.83 921
7472.65 991
7473.46 1001
7474.28 1000
7475.10 985
7475.91 1113
7476.73 1013
7477.54 1005
7478.36 936
7479.18 928
7479.99 893
7480.81 994
7481.62 917
7482.44 896
7483.26 984
7484.07 928
7484.89 879
7485.71 917
7486.52 1018
7487.34 921
7488.16 889
7488.97 879
7489.79 845
7490.61 893
7491.42 889
7492.24 808
7493.06 770
7493.87 824
7494.69 909
7495.51 901
7496.33 893
7497.14 856
7497.96 795
7498.78 798
7499.59 887
7500.41 799
7501.23 861
7502.05 901
7502.86 850
7503.68 844
7504.50 901
7505.32 890
7506.13 841
7506.95 906
7507.77 880
7508.59 833
7509.40 860
7510.22 884
7511.04 889
7511.86 789
7512.68 752
7513.49 794
7514.31 833
7515.13 901
7515.95 840
7516.77 820
7517.59 828
7518.40 821
7519.22 791
7520.04 833
7520.86 802
7521.68 812
7522.50 845
7523.31 849
7524.13 758
7524.95 769
7525.77 781
7526.59 736
7527.41 767
7528.23 790
7529.05 777
7529.86 847
7530.68 865
7531.50 818
7532.32 790
7533.14 858
7533.96 938
7534.78 789
7535.60 854
7536.42 880
7537.24 809
7538.06 876
7538.88 896
7539.70 807
7540.51 909
7541.33 928
7542.15 877
7542.97 907
7543.79 952
7544.61 939
7545.43 1007
7546.25 974
7547.07 972
7547.89 914
7548.71 859
7549.53 828
7550.35 850
7551.17 896
7551.99 855
7552.81 813
7553.63 833
7554.45 921
7555.27 909
7556.09 962
7556.91 809
7557.73 790
7558.56 812
7559.38 771
7560.20 849
7561.02 852
7561.84 914
7562.66 948
7563.48 785
7564.30 832
7565.12 835
7565.94 831
7566.76 799
7567.58 848
7568.40 862
7569.23 847
7570.05 825
7570.87 839
7571.69 796
7572.51 775
7573.33 796
7574.15 854
7574.97 859
7575.80 785
7576.62 825
7577.44 862
7578.26 834
7579.08 830
7579.90 798
7580.73 786
7581.55 819
7582.37 802
7583.19 852
7584.01 796
7584.83 872
7585.66 851
7586.48 865
7587.30 846
7588.12 873
7588.95 928
7589.77 896
7590.59 991
7591.41 1039
7592.23 1034
7593.06 978
7593.88 932
7594.70 955
7595.52 929
7596.35 944
7597.17 900
7597.99 896
7598.81 948
7599.64 963
7600.46 844
7601.28 866
7602.11 901
7602.93 952
7603.75 897
7604.57 1000
7605.40 1169
7606.22 1176
7607.04 1150
7607.87 1202
7608.69 1125
7609.51 996
7610.34 1080
7611.16 1019
7611.98 960
7612.81 922
7613.63 976
7614.45 960
7615.28 875
7616.10 924
7616.92 975
7617.75 972
7618.57 974
7619.40 921
7620.22 998
7621.04 1049
7621.87 1059
7622.69 1109
7623.52 1049
7624.34 971
7625.16 975
7625.99 937
7626.81 1013
7627.64 967
7628.46 1099
7629.28 1013
7630.11 1077
7630.93 1095
7631.76 1123
7632.58 1211
7633.41 1328
7634.23 1366
7635.06 1259
7635.88 1211
7636.71 1152
7637.53 1162
7638.36 1105
7639.18 1047
7640.01 973
7640.83 967
7641.66 869
7642.48 768
7643.31 844
7644.13 886
7644.96 895
7645.78 910
7646.61 847
7647.43 817
7648.26 720
7649.08 791
7649.91 806
7650.73 776
7651.56 827
7652.38 871
7653.21 754
7654.04 757
7654.86 784
7655.69 858
7656.51 835
7657.34 778
7658.16 811
7658.99 782
7659.82 847
7660.64 876
7661.47 823
7662.29 865
7663.12 821
7663.95 846
7664.77 835
7665.60 753
7666.43 750
7667.25 778
7668.08 824
7668.91 812
7669.73 719
7670.56 783
7671.38 809
7672.21 742
7673.04 733
7673.87 819
7674.69 780
7675.52 822
7676.35 825
7677.17 734
7678.00 784
7678.83 817
7679.65 785
7680.48 782
7681.31 756
7682.13 694
7682.96 730
7683.79 736
7684.62 770
7685.44 744
7686.27 741
7687.10 824
7687.93 824
7688.75 760
7689.58 779
7690.41 802
7691.24 788
7692.06 825
7692.89 787
7693.72 811
7694.55 767
7695.38 750
7696.20 731
7697.03 738
7697.86 701
7698.69 715
7699.52 702
7700.34 788
7701.17 764
7702.00 791
7702.83 795
7703.66 747
7704.49 694
7705.31 689
7706.14 757
7706.97 761
7707.80 738
7708.63 777
7709.46 799
7710.29 729
7711.11 785
7711.94 760
7712.77 739
7713.60 709
7714.43 741
7715.26 744
7716.09 720
7716.92 671
7717.75 733
7718.58 688
7719.40 720
7720.23 720
7721.06 805
7721.89 710
7722.72 666
7723.55 693
7724.38 672
7725.21 715
7726.04 732
7726.87 751
7727.70 781
7728.53 734
7729.36 744
7730.19 768
7731.02 725
7731.85 742
7732.68 832
7733.51 729
7734.34 687
7735.17 766
7736.00 731
7736.83 739
7737.66 805
7738.49 829
7739.32 779
7740.15 710
7740.98 784
7741.81 702
7742.64 703
7743.47 756
7744.30 706
7745.13 772
7745.96 852
7746.79 897
7747.62 915
7748.45 841
7749.29 908
7750.12 944
7750.95 1009
7751.78 899
7752.61 926
7753.44 906
7754.27 837
7755.10 823
7755.93 769
7756.76 754
7757.60 813
7758.43 860
7759.26 806
7760.09 837
7760.92 772
7761.75 825
7762.58 767
7763.42 723
7764.25 756
7765.08 772
7765.91 657
7766.74 720
7767.57 775
7768.41 793
7769.24 758
7770.07 711
7770.90 770
7771.73 724
7772.57 703
7773.40 776
7774.23 834
7775.06 768
7775.90 781
7776.73 840
7777.56 829
7778.39 783
7779.22 795
7780.06 816
7780.89 697
7781.72 749
7782.55 818
7783.39 773
7784.22 751
7785.05 757
7785.89 769
7786.72 780
7787.55 804
7788.38 842
7789.22 811
7790.05 717
7790.88 825
7791.72 770
7792.55 802
7793.38 807
7794.22 816
7795.05 774
7795.88 857
7796.72 886
7797.55 791
7798.38 758
7799.22 770
7800.05 808
7800.88 837
7801.72 869
7802.55 814
7803.38 952
7804.22 875
7805.05 860
7805.89 856
7806.72 885
7807.55 853
7808.39 905
7809.22 908
7810.06 892
7810.89 808
7811.72 885
7812.56 984
7813.39 905
7814.23 967
7815.06 998
7815.89 1017
7816.73 1051
7817.56 1189
7818.40 1109
7819.23 1144
7820.07 1078
7820.90 1044
7821.74 1033
7822.57 953
7823.41 999
7824.24 1082
7825.08 1011
7825.91 1010
7826.75 1048
7827.58 1024
7828.42 1005
7829.25 994
7830.09 1024
7830.92 1019
7831.76 1043
7832.59 1061
7833.43 930
7834.26 960
7835.10 1015
7835.93 984
7836.77 1060
7837.60 1051
7838.44 1159
7839.28 1162
7840.11 1094
7840.95 1043
7841.78 1091
7842.62 1065
7843.45 985
7844.29 929
7845.13 963
7845.96 1009
7846.80 925
7847.63 903
7848.47 974
7849.31 1006
7850.14 965
7850.98 902
7851.82 923
7852.65 886
7853.49 841
7854.32 861
7855.16 877
7856.00 925
7856.83 903
7857.67 833
7858.51 853
7859.34 937
7860.18 925
7861.02 1036
7861.85 1053
7862.69 982
7863.53 907
7864.37 847
7865.20 868
7866.04 894
7866.88 914
7867.71 955
7868.55 918
7869.39 827
7870.23 803
7871.06 879
7871.90 853
7872.74 871
7873.57 921
7874.41 949
7875.25 916
7876.09 883
7876.93 929
7877.76 1017
7878.60 1056
7879.44 1042
7880.28 1129
7881.11 1088
7881.95 1158
7882.79 1096
7883.63 1122
7884.47 1091
7885.30 985
7886.14 1025
7886.98 988
7887.82 883
7888.66 1004
7889.50 1023
7890.33 994
7891.17 1032
7892.01 1137
7892.85 1041
7893.69 1036
7894.53 1105
7895.36 1084
7896.20 1082
7897.04 965
7897.88 989
7898.72 968
7899.56 996
7900.40 1070
7901.24 1057
7902.08 1012
7902.91 1009
7903.75 1037
7904.59 993
7905.43 942
7906.27 1031
7907.11 1090
7907.95 1050
7908.79 1030
7909.63 959
7910.47 873
7911.31 864
7912.15 949
7912.99 945
7913.83 885
7914.67 934
7915.50 1026
7916.34 1061
7917.18 1148
7918.02 1240
7918.86 1420
7919.70 1416
7920.54 1348
7921.38 1409
7922.22 1363
7923.06 1341
7923.90 1331
7924.74 1254
7925.58 1088
7926.42 1052
7927.27 996
7928.11 933
7928.95 839
7929.79 897
7930.63 820
7931.47 889
7932.31 949
7933.15 951
7933.99 867
7934.83 846
7935.67 786
7936.51 720
7937.35 814
7938.19 794
7939.03 811
7939.88 893
7940.72 780
7941.56 744
7942.40 761
7943.24 776
7944.08 810
7944.92 857
7945.76 787
7946.60 823
7947.45 842
7948.29 920
7949.13 817
7949.97 818
7950.81 822
7951.65 784
7952.50 815
7953.34 866
7954.18 913
7955.02 967
7955.86 815
7956.70 884
7957.55 962
7958.39 1011
7959.23 864
7960.07 877
7960.91 787
7961.76 837
7962.60 861
7963.44 880
7964.28 848
7965.13 842
7965.97 799
7966.81 897
7967.65 807
7968.50 797
7969.34 912
7970.18 869
7971.02 829
7971.87 828
7972.71 923
7973.55 866
7974.39 814
7975.24 810
7976.08 829
7976.92 835
7977.77 764
7978.61 790
7979.45 814
7980.30 801
7981.14 811
7981.98 748
7982.83 814
7983.67 752
7984.51 804
7985.36 775
7986.20 809
7987.04 756
7987.89 726
7988.73 787
7989.57 760
7990.42 691
7991.26 737
7992.10 795
7992.95 753
7993.79 780
7994.64 745
7995.48 714
7996.32 735
7997.17 654
7998.01 678
7998.86 758
7999.70 755
8000.54 722
8001.39 700
8002.23 704
8003.08 719
8003.92 746
8004.77 726
8005.61 670
8006.45 737
8007.30 723
8008.14 768
8008.99 713
8009.83 717
8010.68 742
8011.52 760
8012.37 761
8013.21 751
8014.06 691
8014.90 667
8015.75 715
8016.59 709
8017.44 636
8018.28 594
8019.13 670
8019.97 764
8020.82 661
8021.66 706
8022.51 635
8023.35 657
8024.20 687
8025.05 688
8025.89 678
8026.74 660
8027.58 647
8028.43 655
8029.27 658
8030.12 625
8030.96 707
8031.81 655
8032.66 699
8033.50 753
8034.35 716
8035.19 696
8036.04 704
8036.89 660
8037.73 755
8038.58 758
8039.43 734
8040.27 741
8041.12 759
8041.96 719
8042.81 720
8043.66 672
8044.50 720
8045.35 729
8046.20 604
8047.04 695
8047.89 677
8048.74 742
8049.58 761
8050.43 724
8051.28 759
8052.12 714
8052.97 722
8053.82 713
8054.67 730
8055.51 722
8056.36 676
8057.21 679
8058.05 620
8058.90 652
8059.75 592
8060.60 615
8061.44 673
8062.29 670
8063.14 600
8063.99 629
8064.83 687
8065.68 685
8066.53 688
8067.38 680
8068.22 725
8069.07 712
8069.92 689
8070.77 630
8071.62 650
8072.46 662
8073.31 580
8074.16 589
8075.01 634
8075.86 602
8076.71 562
8077.55 617
8078.40 681
8079.25 679
8080.10 645
8080.95 634
8081.80 635
8082.64 628
8083.49 603
8084.34 678
8085.19 619
8086.04 647
8086.89 642
8087.74 651
8088.58 625
8089.43 598
8090.28 621
8091.13 696
8091.98 662
8092.83 656
8093.68 692
8094.53 651
8095.38 659
8096.23 670
8097.08 585
8097.93 599
8098.77 624
8099.62 627
8100.47 625
8101.32 564
8102.17 603
8103.02 599
8103.87 632
8104.72 639
8105.57 654
8106.42 689
8107.27 691
8108.12 662
8108.97 661
8109.82 669
8110.67 631
8111.52 599
8112.37 590
8113.22 683
8114.07 631
8114.92 614
8115.77 653
8116.62 600
8117.47 590
8118.32 614
8119.17 657
8120.02 683
8120.87 624
8121.72 660
8122.58 668
8123.43 688
8124.28 767
8125.13 705
8125.98 697
8126.83 694
8127.68 735
8128.53 655
8129.38 701
8130.23 642
8131.08 642
8131.94 655
8132.79 655
8133.64 635
8134.49 664
8135.34 710
8136.19 629
8137.04 716
8137.89 750
8138.75 669
8139.60 637
8140.45 672
8141.30 778
8142.15 720
8143.00 690
8143.86 621
8144.71 682
8145.56 655
8146.41 734
8147.26 704
8148.12 674
8148.97 652
8149.82 642
8150.67 683
8151.52 685
8152.38 691
8153.23 715
8154.08 764
8154.93 719
8155.78 722
8156.64 742
8157.49 781
8158.34 855
8159.19 880
8160.05 804
8160.90 797
8161.75 745
8162.61 679
8163.46 738
8164.31 691
8165.16 699
8166.02 722
8166.87 691
8167.72 671
8168.58 689
8169.43 703
8170.28 678
8171.14 692
8171.99 740
8172.84 695
8173.70 614
8174.55 625
8175.40 744
8176.26 711
8177.11 672
8177.96 654
8178.82 586
8179.67 648
8180.52 680
8181.38 646
8182.23 610
8183.08 628
8183.94 695
8184.79 623
8185.65 641
8186.50 587
8187.35 603
8188.21 574
8189.06 580
8189.92 616
8190.77 565
8191.63 610
8192.48 605
8193.33 610
8194.19 574
8195.04 554
8195.90 578
8196.75 611
8197.61 598
8198.46 627
8199.32 637
8200.17 640
8201.02 576
8201.88 578
8202.73 542
8203.59 603
8204.44 556
8205.30 581
8206.15 577
8207.01 683
8207.86 599
8208.72 590
8209.57 598
8210.43 576
8211.29 610
8212.14 570
8213.00 641
8213.85 635
8214.71 594
8215.56 607
8216.42 623
8217.27 702
8218.13 669
8218.98 625
8219.84 699
8220.70 680
8221.55 656
8222.41 664
8223.26 676
8224.12 678
8224.98 700
8225.83 707
8226.69 752
8227.54 757
8228.40 733
8229.26 781
8230.11 747
8230.97 689
8231.83 688
8232.68 719
8233.54 664
8234.39 579
8235.25 607
8236.11 666
8236.96 571
8237.82 586
8238.68 576
8239.53 644
8240.39 585
8241.25 586
8242.11 595
8242.96 619
8243.82 578
8244.68 658
8245.53 694
8246.39 555
8247.25 567
8248.10 633
8248.96 679
8249.82 614
8250.68 594
8251.53 694
8252.39 645
8253.25 620
8254.11 642
8254.96 608
8255.82 602
8256.68 642
8257.54 682
8258.39 621
8259.25 624
8260.11 597
8260.97 638
8261.83 638
8262.68 698
8263.54 732
8264.40 627
8265.26 598
8266.12 570
8266.97 635
8267.83 636
8268.69 641
8269.55 592
8270.41 552
8271.27 529
8272.12 595
8272.98 650
8273.84 587
8274.70 592
8275.56 619
8276.42 668
8277.28 709
8278.13 627
8278.99 580
8279.85 653
8280.71 612
8281.57 595
8282.43 646
8283.29 634
8284.15 589
8285.01 562
8285.87 652
8286.72 633
8287.58 606
8288.44 659
8289.30 654
8290.16 647
8291.02 664
8291.88 628
8292.74 615
8293.60 620
8294.46 639
8295.32 688
8296.18 660
8297.04 660
8297.90 635
8298.76 669
8299.62 661
8300.48 610
8301.34 611
8302.20 674
8303.06 638
8303.92 633
8304.78 655
8305.64 634
8306.50 682
8307.36 602
8308.22 625
8309.08 668
8309.94 654
8310.80 659
8311.66 697
8312.52 620
8313.38 652
8314.24 691
8315.10 644
8315.96 646
8316.83 667
8317.69 694
8318.55 703
8319.41 675
8320.27 638
8321.13 682
8321.99 678
8322.85 683
8323.71 700
8324.57 594
8325.44 617
8326.30 676
8327.16 664
8328.02 634
8328.88 633
8329.74 657
8330.60 729
8331.47 668
8332.33 670
8333.19 634
8334.05 720
8334.91 693
8335.77 675
8336.64 638
8337.50 726
8338.36 679
8339.22 692
8340.08 681
8340.94 723
8341.81 711
8342.67 658
8343.53 648
8344.39 626
8345.26 697
8346.12 673
8346.98 697
8347.84 692
8348.71 728
8349.57 747
8350.43 735
8351.29 676
8352.16 690
8353.02 604
8353.88 632
8354.74 720
8355.61 702
8356.47 759
8357.33 718
8358.19 743
8359.06 744
8359.92 705
8360.78 710
8361.65 661
8362.51 742
8363.37 720
8364.24 722
8365.10 793
8365.96 737
8366.83 693
8367.69 699
8368.55 706
8369.42 735
8370.28 719
8371.14 707
8372.01 743
8372.87 810
8373.73 803
8374.60 770
8375.46 793
8376.33 748
8377.19 685
8378.05 741
8378.92 780
8379.78 845
8380.65 792
8381.51 753
8382.37 806
8383.24 751
8384.10 778
8384.97 795
8385.83 864
8386.70 789
8387.56 845
8388.42 796
8389.29 822
8390.15 816
8391.02 790
8391.88 744
8392.75 853
8393.61 861
8394.48 740
8395.34 762
8396.21 820
8397.07 854
8397.94 864
8398.80 805
8399.67 770
8400.53 827
8401.40 862
8402.26 934
8403.13 993
8403.99 899
8404.86 949
8405.72 984
8406.59 963
8407.45 902
8408.32 925
8409.19 933
8410.05 961
8410.92 947
8411.78 890
8412.65 953
8413.51 1005
8414.38 1045
8415.25 1061
8416.11 1083
8416.98 1024
8417.84 1107
8418.71 1039
8419.58 994
8420.44 966
8421.31 1080
8422.17 1153
8423.04 1044
8423.91 1111
8424.77 1117
8425.64 1138
8426.51 1143
8427.37 1132
8428.24 1157
8429.11 1196
8429.97 1183
8430.84 1199
8431.71 1274
8432.57 1258
8433.44 1277
8434.31 1284
8435.17 1234
8436.04 1302
8436.91 1321
8437.77 1382
8438.64 1449
8439.51 1437
8440.38 1514
8441.24 1470
8442.11 1562
8442.98 1747
8443.84 1685
8444.71 1696
8445.58 1823
8446.45 1805
8447.31 1785
8448.18 1806
8449.05 1936
8449.92 1681
8450.78 1726
8451.65 1754
8452.52 1788
8453.39 1848
8454.26 2013
8455.12 2140
8455.99 2293
8456.86 2726
8457.73 3161
8458.60 3386
8459.46 3589
8460.33 3835
8461.20 3762
8462.07 3581
8462.94 3245
8463.81 3105
8464.67 2635
8465.54 2389
8466.41 2256
8467.28 2186
8468.15 2259
8469.02 2508
8469.89 3079
8470.75 3699
8471.62 4474
8472.49 5073
8473.36 5614
8474.23 5762
8475.10 5232
8475.97 4718
8476.84 4194
8477.71 3578
8478.57 2851
8479.44 2399
8480.31 2149
8481.18 1939
8482.05 1719
8482.92 1529
8483.79 1354
8484.66 1356
8485.53 1436
8486.40 1370
8487.27 1325
8488.14 1302
8489.01 1214
8489.88 1258
8490.75 1325
8491.62 1359
8492.49 1269
8493.36 1197
8494.23 1185
8495.10 1242
8495.97 1153
8496.84 1245
8497.71 1238
8498.58 1252
8499.45 1199
8500.32 1214
8501.19 1280
8502.06 1278
8502.93 1317
8503.80 1224
8504.67 1142
8505.54 1175
8506.41 1274
8507.28 1273
8508.15 1229
8509.02 1281
8509.89 1330
8510.76 1331
8511.63 1417
8512.51 1488
8513.38 1425
8514.25 1348
8515.12 1386
8515.99 1197
8516.86 1313
8517.73 1279
8518.60 1154
8519.47 1133
8520.35 1192
8521.22 1193
8522.09 1183
8522.96 1203
8523.83 1186
8524.70 1102
8525.57 1118
8526.45 1130
8527.32 1136
8528.19 1192
8529.06 1294
8529.93 1313
8530.80 1327
8531.68 1288
8532.55 1317
8533.42 1278
8534.29 1327
8535.16 1372
8536.04 1420
8536.91 1288
8537.78 1349
8538.65 1352
8539.52 1331
8540.40 1320
8541.27 1268
8542.14 1275
8543.01 1262
8543.89 1240
8544.76 1241
8545.63 1282
8546.50 1193
8547.38 1248
8548.25 1335
8549.12 1286
8549.99 1262
8550.87 1268
8551.74 1362
8552.61 1320
8553.49 1261
8554.36 1282
8555.23 1368
8556.11 1395
8556.98 1295
8557.85 1293
8558.73 1311
8559.60 1216
8560.47 1187
8561.35 1191
8562.22 1066
8563.09 1129
8563.97 1090
8564.84 977
8565.71 1028
8566.59 1018
8567.46 985
8568.33 936
8569.21 1000
8570.08 947
8570.96 968
8571.83 986
8572.70 910
8573.58 975
8574.45 999
8575.33 919
8576.20 963
8577.07 956
8577.95 949
8578.82 900
8579.70 904
8580.57 873
8581.45 903
8582.32 877
8583.19 809
8584.07 847
8584.94 875
8585.82 971
8586.69 1001
8587.57 851
8588.44 828
8589.32 921
8590.19 921
8591.07 913
8591.94 936
8592.82 976
8593.69 895
8594.57 880
8595.44 846
8596.32 847
8597.19 851
8598.07 932
8598.94 904
8599.82 927
8600.69 901
8601.57 897
8602.44 962
8603.32 953
8604.20 865
8605.07 908
8605.95 955
8606.82 976
8607.70 958
8608.57 927
8609.45 878
8610.33 913
8611.20 870
8612.08 752
8612.95 871
8613.83 994
8614.71 923
8615.58 939
8616.46 921
8617.33 991
8618.21 953
8619.09 966
8619.96 878
8620.84 874
8621.72 856
8622.59 930
8623.47 952
8624.35 891
8625.22 923
8626.10 911
8626.98 907
8627.85 956
8628.73 936
8629.61 925
8630.48 966
8631.36 1037
8632.24 998
8633.11 953
8633.99 945
8634.87 995
8635.74 1022
8636.62 1101
8637.50 1049
8638.38 995
8639.25 943
8640.13 916
8641.01 917
8641.89 1008
8642.76 975
8643.64 1089
8644.52 1038
8645.40 1050
8646.27 976
8647.15 1059
8648.03 1102
8648.91 1164
8649.79 1216
8650.66 1255
8651.54 1311
8652.42 1154
8653.30 1230
8654.18 1254
8655.05 1182
8655.93 1178
8656.81 1227
8657.69 1199
8658.57 1224
8659.45 1201
8660.32 1161
8661.20 1164
8662.08 1132
8662.96 1243
8663.84 1295
8664.72 1245
8665.60 1152
8666.47 1221
8667.35 1212
8668.23 1227
8669.11 1178
8669.99 1165
8670.87 1245
8671.75 1247
8672.63 1300
8673.51 1268
8674.38 1430
8675.26 1535
8676.14 1680
8677.02 1647
8677.90 1669
8678.78 1742
8679.66 1641
8680.54 1612
8681.42 1600
8682.30 1681
8683.18 1592
8684.06 1504
8684.94 1432
8685.82 1430
8686.70 1481
8687.58 1473
8688.46 1563
8689.34 1696
8690.22 1749
8691.10 1989
8691.98 2364
8692.86 2801
8693.74 3318
8694.62 3820
8695.50 3956
8696.38 3872
8697.26 3936
8698.14 3695
8699.02 3411
8699.90 2874
8700.78 2540
8701.66 2147
8702.54 1985
8703.42 1758
8704.30 1665
8705.18 1534
8706.06 1543
8706.94 1340
8707.82 1265
8708.71 1273
8709.59 1240
8710.47 1164
8711.35 1131
8712.23 1048
8713.11 1007
8713.99 1036
8714.87 969
8715.75 978
8716.64 960
8717.52 903
8718.40 912
8719.28 945
8720.16 941
8721.04 969
8721.92 926
8722.81 938
8723.69 960
8724.57 1021
8725.45 939
8726.33 961
8727.21 929
8728.10 960
8728.98 1062
8729.86 1096
8730.74 975
8731.62 1076
8732.51 1112
8733.39 1079
8734.27 1059
8735.15 1048
8736.03 1083
8736.92 1060
8737.80 974
8738.68 997
8739.56 902
8740.45 908
8741.33 903
8742.21 836
8743.09 872
8743.98 845
8744.86 896
8745.74 872
8746.63 897
8747.51 889
8748.39 858
8749.27 854
8750.16 911
8751.04 916
8751.92 956
8752.81 830
8753.69 929
8754.57 872
8755.46 878
8756.34 918
8757.22 899
8758.11 934
8758.99 938
8759.87 1041
8760.76 1010
8761.64 933
8762.52 891
8763.41 925
8764.29 941
8765.17 920
8766.06 881
8766.94 928
8767.83 1012
8768.71 960
8769.59 1034
8770.48 989
8771.36 961
8772.25 910
8773.13 866
8774.01 901
8774.90 936
8775.78 959
8776.67 914
8777.55 820
8778.44 823
8779.32 834
8780.20 889
8781.09 902
8781.97 889
8782.86 843
8783.74 858
8784.63 806
8785.51 735
8786.40 727
8787.28 746
8788.17 797
8789.05 756
8789.94 736
8790.82 735
8791.71 770
8792.59 767
8793.48 778
8794.36 801
8795.25 747
8796.13 851
8797.02 894
8797.90 856
8798.79 756
8799.67 741
8800.56 752
8801.45 751
8802.33 785
8803.22 805
8804.10 734
8804.99 710
8805.87 720
8806.76 697
8807.65 696
8808.53 739
8809.42 742
8810.30 724
8811.19 711
8812.08 728
8812.96 700
8813.85 716
8814.73 696
8815.62 692
8816.51 675
8817.39 668
8818.28 697
8819.17 677
8820.05 684
8820.94 668
8821.83 685
8822.71 599
8823.60 683
8824.49 694
8825.37 658
8826.26 664
8827.15 645
8828.03 624
8828.92 610
8829.81 634
8830.69 624
8831.58 667
8832.47 672
8833.36 682
8834.24 586
8835.13 644
8836.02 663
8836.90 638
8837.79 631
8838.68 614
8839.57 602
8840.45 612
8841.34 722
8842.23 625
8843.12 687
8844.01 683
8844.89 652
8845.78 653
8846.67 616
8847.56 535
8848.44 586
8849.33 600
8850.22 625
8851.11 619
8852.00 662
8852.88 633
8853.77 603
8854.66 604
8855.55 584
8856.44 608
8857.33 642
8858.21 654
8859.10 638
8859.99 635
8860.88 590
8861.77 590
8862.66 580
8863.55 568
8864.43 587
8865.32 678
8866.21 629
8867.10 544
8867.99 555
8868.88 588
8869.77 620
8870.66 595
8871.55 583
8872.44 578
8873.32 574
8874.21 589
8875.10 559
8875.99 596
8876.88 604
8877.77 550
8878.66 544
8879.55 589
8880.44 595
8881.33 586
8882.22 612
8883.11 550
8884.00 592
8884.89 585
8885.78 624
8886.67 640
8887.56 595
8888.45 595
8889.34 614
8890.23 624
8891.12 570
8892.01 518
8892.90 501
8893.79 536
8894.68 556
8895.57 561
8896.46 593
8897.35 513
8898.24 533
8899.13 546
8900.02 569
8900.91 502
8901.80 560
8902.69 579
8903.58 565
8904.47 528
8905.36 544
8906.26 550
8907.15 513
8908.04 509
8908.93 509
8909.82 608
8910.71 515
8911.60 578
8912.49 567
8913.38 517
8914.28 570
8915.17 554
8916.06 593
8916.95 628
8917.84 606
8918.73 527
8919.62 502
8920.52 504
8921.41 502
8922.30 461
8923.19 459
8924.08 506
8924.97 523
8925.87 547
8926.76 478
8927.65 533
8928.54 540
8929.43 469
8930.33 555
8931.22 611
8932.11 539
8933.00 519
8933.89 459
8934.79 528
8935.68 553
8936.57 527
8937.46 471
8938.36 538
8939.25 530
8940.14 462
8941.03 514
8941.93 493
8942.82 535
8943.71 484
8944.60 528
8945.50 526
8946.39 530
8947.28 504
8948.18 518
8949.07 511
8949.96 530
8950.85 538
8951.75 518
8952.64 538
8953.53 522
8954.43 540
8955.32 505
8956.21 534
8957.11 531
8958.00 478
8958.89 542
8959.79 546
8960.68 533
8961.57 564
8962.47 539
8963.36 512
8964.26 555
8965.15 522
8966.04 544
8966.94 557
8967.83 574
8968.73 571
8969.62 561
8970.51 496
8971.41 489
8972.30 518
8973.20 537
8974.09 533
8974.98 484
8975.88 503
8976.77 550
8977.67 560
8978.56 560
8979.46 540
8980.35 480
8981.25 506
8982.14 518
8983.03 531
8983.93 490
8984.82 496
8985.72 566
8986.61 480
8987.51 490
8988.40 484
8989.30 498
8990.19 541
8991.09 498
8991.98 448
8992.88 519
8993.77 496
8994.67 541
8995.56 490
8996.46 419
8997.36 464
8998.25 501
8999.15 502
9000.04 495
9000.94 479
9001.83 478
9002.73 503
9003.62 544
9004.52 491
9005.42 430
9006.31 438
9007.21 512
9008.10 496
9009.00 540
9009.90 494
9010.79 491
9011.69 547
9012.58 534
9013.48 506
9014.38 464
9015.27 505
9016.17 502
9017.07 506
9017.96 471
9018.86 501
9019.76 508
9020.65 515
9021.55 443
9022.44 453
9023.34 420
9024.24 461
9025.14 471
9026.03 455
9026.93 525
9027.83 466
9028.72 486
9029.62 518
9030.52 537
9031.41 468
9032.31 494
9033.21 465
9034.11 489
9035.00 455
9035.90 479
9036.80 501
9037.69 468
9038.59 476
9039.49 471
9040.39 514
9041.28 492
9042.18 467
9043.08 501
9043.98 483
9044.88 488
9045.77 413
9046.67 466
9047.57 463
9048.47 444
9049.36 505
9050.26 504
9051.16 455
9052.06 435
9052.96 525
9053.86 497
9054.75 553
9055.65 502
9056.55 485
9057.45 435
9058.35 449
9059.25 433
9060.14 520
9061.04 492
9061.94 486
9062.84 472
9063.74 437
9064.64 480
9065.54 490
9066.44 554
9067.33 427
9068.23 469
9069.13 456
9070.03 489
9070.93 479
9071.83 481
9072.73 500
9073.63 487
9074.53 452
9075.43 495
9076.33 440
9077.22 472
9078.12 538
9079.02 497
9079.92 479
9080.82 470
9081.72 483
9082.62 477
9083.52 510
9084.42 489
9085.32 465
9086.22 513
9087.12 515
9088.02 560
9088.92 527
9089.82 540
9090.72 519
9091.62 458
9092.52 593
9093.42 534
9094.32 479
9095.22 530
9096.12 453
9097.02 517
9097.92 450
9098.82 511
9099.72 521
9100.62 531
9101.52 458
9102.43 506
9103.33 483
9104.23 474
9105.13 442
9106.03 526
9106.93 553
9107.83 499
9108.73 501
9109.63 437
9110.53 446
9111.43 541
9112.33 517
9113.24 497
9114.14 449
9115.04 512
9115.94 497
9116.84 459
9117.74 454
9118.64 483
9119.55 507
9120.45 489
9121.35 489
9122.25 462
9123.15 490
9124.05 522
9124.96 476
9125.86 533
9126.76 475
9127.66 473
9128.56 473
9129.46 484
9130.37 503
9131.27 454
9132.17 480
9133.07 488
9133.97 454
9134.88 435
9135.78 381
9136.68 441
9137.58 473
9138.49 493
9139.39 546
9140.29 504
9141.19 493
9142.10 474
9143.00 451
9143.90 468
9144.80 467
9145.71 443
9146.61 494
9147.51 537
9148.42 519
9149.32 471
9150.22 474
9151.12 478
9152.03 477
9152.93 525
9153.83 510
9154.74 472
9155.64 456
9156.54 396
9157.45 406
9158.35 499
9159.25 486
9160.16 465
9161.06 477
9161.96 455
9162.87 460
9163.77 464
9164.68 472
9165.58 492
9166.48 492
9167.39 411
9168.29 449
9169.19 483
9170.10 501
9171.00 481
9171.91 437
9172.81 457
9173.72 474
9174.62 468
9175.52 449
9176.43 447
9177.33 502
9178.24 474
9179.14 489
9180.05 481
9180.95 477
9181.85 500
9182.76 466
9183.66 444
9184.57 445
9185.47 486
9186.38 481
9187.28 515
9188.19 535
9189.09 480
9190.00 477
9190.90 529
9191.81 557
9192.71 534
9193.62 522
9194.52 513
9195.43 506
9196.33 510
9197.24 502
9198.14 489
9199.05 487
9199.96 528
9200.86 559
9201.77 535
9202.67 536
9203.58 576
9204.48 608
9205.39 575
9206.29 535
9207.20 506
9208.11 493
9209.01 464
9209.92 468
9210.82 482
9211.73 509
9212.64 493
9213.54 456
9214.45 449
9215.35 499
9216.26 447
9217.17 483
9218.07 550
9218.98 596
9219.89 592
9220.79 608
9221.70 566
9222.61 565
9223.51 563
9224.42 600
9225.33 559
9226.23 561
9227.14 480
9228.05 490
9228.95 511
9229.86 509
9230.77 524
9231.67 461
9232.58 434
9233.49 493
9234.40 482
9235.30 504
9236.21 495
9237.12 451
9238.02 485
9238.93 486
9239.84 483
9240.75 456
9241.65 457
9242.56 468
9243.47 452
9244.38 479
9245.28 400
9246.19 446
9247.10 516
9248.01 525
9248.92 496
9249.82 487
9250.73 523
9251.64 505
9252.55 480
9253.46 432
9254.36 448
9255.27 441
9256.18 505
9257.09 468
9258.00 442
9258.90 442
9259.81 462
9260.72 499
9261.63 537
9262.54 489
9263.45 475
9264.36 420
9265.26 440
9266.17 475
9267.08 440
9267.99 494
9268.90 475
9269.81 455
9270.72 399
9271.63 417
9272.54 453
9273.44 429
9274.35 432
9275.26 447
9276.17 484
9277.08 448
9277.99 492
9278.90 483
9279.81 453
9280.72 437
9281.63 453
9282.54 520
9283.45 447
9284.36 448
9285.27 451
9286.18 486
9287.09 525
9288.00 529
9288.91 523
9289.82 498
9290.73 495
9291.64 425
9292.55 472
9293.46 499
9294.37 558
9295.28 558
9296.19 522
9297.10 504
9298.01 505
9298.92 510
9299.83 520
9300.74 550
9301.65 559
9302.56 561
9303.47 503
9304.38 556
9305.29 537
9306.20 533
9307.11 526
9308.02 517
9308.93 564
9309.84 504
9310.75 559
9311.67 626
9312.58 579
9313.49 553
9314.40 598
9315.31 627
9316.22 584
9317.13 573
9318.04 535
9318.95 552
9319.87 529
9320.78 490
9321.69 495
9322.60 527
9323.51 486
9324.42 495
9325.34 515
9326.25 496
9327.16 487
9328.07 484
9328.98 478
9329.89 548
9330.81 519
9331.72 474
9332.63 487
9333.54 513
9334.45 446
9335.37 508
9336.28 475
9337.19 495
9338.10 528
9339.01 519
9339.93 474
9340.84 524
9341.75 529
9342.66 464
9343.58 513
9344.49 480
9345.40 477
9346.31 449
9347.23 429
9348.14 503
9349.05 514
9349.97 527
9350.88 486
9351.79 482
9352.70 461
9353.62 495
9354.53 490
9355.44 447
9356.36 484
9357.27 527
9358.18 557
9359.10 507
9360.01 499
9360.92 484
9361.84 500
9362.75 473
9363.66 421
9364.58 449
9365.49 499
9366.40 513
9367.32 511
9368.23 536
9369.15 537
9370.06 526
9370.97 495
9371.89 493
9372.80 486
9373.71 457
9374.63 483
9375.54 469
9376.46 527
9377.37 481
9378.29 508
9379.20 516
9380.11 560
9381.03 570
9381.94 515
9382.86 541
9383.77 517
9384.69 576
9385.60 590
9386.51 573
9387.43 550
9388.34 556
9389.26 605
9390.17 587
9391.09 602
9392.00 636
9392.92 604
9393.83 649
9394.75 606
9395.66 609
9396.58 587
9397.49 613
9398.41 648
9399.32 610
9400.24 595
9401.15 546
9402.07 584
9402.99 583
9403.90 523
9404.82 566
9405.73 588
9406.65 628
9407.56 596
9408.48 534
9409.39 521
9410.31 467
9411.23 539
9412.14 535
9413.06 604
9413.97 629
9414.89 588
9415.81 558
9416.72 593
9417.64 570
9418.55 520
9419.47 506
9420.39 513
9421.30 517
9422.22 575
9423.14 555
9424.05 561
9424.97 569
9425.89 506
9426.80 578
9427.72 572
9428.64 627
9429.55 577
9430.47 529
9431.39 554
9432.30 607
9433.22 626
9434.14 530
9435.05 595
9435.97 621
9436.89 577
9437.80 582
9438.72 613
9439.64 579
9440.56 605
9441.47 585
9442.39 608
9443.31 568
9444.23 603
9445.14 622
9446.06 548
9446.98 576
9447.90 583
9448.81 658
9449.73 590
9450.65 602
9451.57 587
9452.48 627
9453.40 626
9454.32 662
9455.24 772
9456.16 784
9457.07 771
9457.99 799
9458.91 735
9459.83 699
9460.75 672
9461.66 613
9462.58 568
9463.50 644
9464.42 542
9465.34 600
9466.26 573
9467.18 584
9468.09 558
9469.01 536
9469.93 567
9470.85 643
9471.77 530
9472.69 551
9473.61 610
9474.53 574
9475.44 583
9476.36 540
9477.28 577
9478.20 586
9479.12 596
9480.04 616
9480.96 628
9481.88 624
9482.80 580
9483.72 615
9484.64 609
9485.56 585
9486.47 591
9487.39 592
9488.31 636
9489.23 573
9490.15 618
9491.07 637
9491.99 607
9492.91 589
9493.83 647
9494.75 603
9495.67 598
9496.59 608
9497.51 593
9498.43 635
9499.35 624
9500.27 604
9501.19 613
9502.11 621
9503.03 703
9503.95 614
9504.87 552
9505.79 614
9506.71 561
9507.64 566
9508.56 596
9509.48 608
9510.40 601
9511.32 662
9512.24 637
9513.16 622
9514.08 647
9515.00 626
9515.92 746
9516.84 668
9517.76 692
9518.68 727
9519.61 695
9520.53 715
9521.45 692
9522.37 752
9523.29 716
9524.21 645
9525.13 734
9526.05 677
9526.98 647
9527.90 704
9528.82 682
9529.74 723
9530.66 762
9531.58 771
9532.51 923
9533.43 897
9534.35 986
9535.27 1153
9536.19 1157
9537.11 1105
9538.04 1051
9538.96 1006
9539.88 1007
9540.80 967
9541.73 937
9542.65 856
9543.57 794
9544.49 834
9545.41 746
9546.34 671
9547.26 724
9548.18 771
9549.10 709
9550.03 651
9550.95 701
9551.87 666
9552.79 662
9553.72 689
9554.64 740
9555.56 711
9556.49 678
9557.41 637
9558.33 648
9559.25 663
9560.18 719
9561.10 706
9562.02 797
9562.95 790
9563.87 768
9564.79 795
9565.72 681
9566.64 709
9567.56 667
9568.49 715
9569.41 654
9570.33 700
9571.26 707
9572.18 669
9573.11 691
9574.03 596
9574.95 626
9575.88 653
9576.80 694
9577.72 697
9578.65 707
9579.57 617
9580.50 587
9581.42 642
9582.34 634
9583.27 621
9584.19 595
9585.12 641
9586.04 606
9586.97 607
9587.89 637
9588.81 658
9589.74 601
9590.66 673
9591.59 661
9592.51 638
9593.44 695
9594.36 699
9595.29 721
9596.21 785
9597.14 748
9598.06 721
9598.99 616
9599.91 671
9600.84 741
9601.76 758
9602.69 762
9603.61 714
9604.54 712
9605.46 722
9606.39 822
9607.31 724
9608.24 766
9609.16 759
9610.09 779
9611.01 671
9611.94 765
9612.87 777
9613.79 745
9614.72 787
9615.64 813
9616.57 771
9617.49 759
9618.42 822
9619.35 793
9620.27 831
9621.20 851
9622.12 812
9623.05 765
9623.98 732
9624.90 843
9625.83 841
9626.76 791
9627.68 806
9628.61 839
9629.53 843
9630.46 804
9631.39 793
9632.31 837
9633.24 866
9634.17 820
9635.09 878
9636.02 855
9636.95 818
9637.87 928
9638.80 961
9639.73 945
9640.65 992
9641.58 1002
9642.51 932
9643.44 933
9644.36 931
9645.29 1016
9646.22 968
9647.14 928
9648.07 1016
9649.00 1045
9649.93 987
9650.85 1065
9651.78 1134
9652.71 1157
9653.64 1196
9654.56 1179
9655.49 1237
9656.42 1202
9657.35 1138
9658.27 1083
9659.20 1031
9660.13 1055
9661.06 1076
9661.99 1043
9662.91 1034
9663.84 1024
9664.77 987
9665.70 1070
9666.63 1071
9667.56 1111
9668.48 1085
9669.41 1080
9670.34 1059
9671.27 1082
9672.20 1056
9673.13 1105
9674.05 1064
9674.98 1035
9675.91 1039
9676.84 1113
9677.77 1124
9678.70 1148
9679.63 1052
9680.56 1093
9681.48 1139
9682.41 1159
9683.34 1246
9684.27 1315
9685.20 1205
9686.13 1254
9687.06 1218
9687.99 1179
9688.92 1236
9689.85 1199
9690.78 1205
9691.71 1293
9692.63 1364
9693.56 1332
9694.49 1291
9695.42 1269
9696.35 1376
9697.28 1375
9698.21 1439
9699.14 1488
9700.07 1580
9701.00 1688
9701.93 1754
9702.86 1795
9703.79 1764
9704.72 1613
9705.65 1605
9706.58 1552
9707.51 1556
9708.44 1458
9709.37 1292
9710.30 1337
9711.23 1290
9712.16 1207
9713.09 1275
9714.02 1317
9714.95 1299
9715.89 1368
9716.82 1438
9717.75 1426
9718.68 1460
9719.61 1461
9720.54 1426
9721.47 1461
9722.40 1292
9723.33 1212
9724.26 1208
9725.19 1170
9726.12 1166
9727.06 1139
9727.99 1092
9728.92 1109
9729.85 1138
9730.78 1063
9731.71 1074
9732.64 1149
9733.57 1251
9734.51 1253
9735.44 1241
9736.37 1189
9737.30 1207
9738.23 1184
9739.16 1110
9740.10 1059
9741.03 993
9741.96 1074
9742.89 1039
9743.82 997
9744.75 1008
9745.69 1004
9746.62 1062
9747.55 980
9748.48 958
9749.41 1014
9750.35 1007
9751.28 960
9752.21 940
9753.14 939
9754.08 952
9755.01 927
9755.94 913
9756.87 927
9757.81 903
9758.74 945
9759.67 973
9760.60 870
9761.54 864
9762.47 920
9763.40 923
9764.34 921
9765.27 921
9766.20 921
9767.13 945
9768.07 962
9769.00 988
9769.93 942
9770.87 937
9771.80 915
9772.73 926
9773.67 983
9774.60 882
9775.53 898
9776.47 959
9777.40 951
9778.33 991
9779.27 981
9780.20 1062
9781.14 1008
9782.07 1046
9783.00 1081
9783.94 983
9784.87 1117
9785.80 1089
9786.74 1095
9787.67 1088
9788.61 1044
9789.54 986
9790.47 973
9791.41 969
9792.34 951
9793.28 888
9794.21 848
9795.15 861
9796.08 847
9797.01 820
9797.95 894
9798.88 913
9799.82 1009
9800.75 874
9801.69 867
9802.62 910
9803.56 887
9804.49 809
9805.43 877
9806.36 867
9807.30 783
9808.23 690
9809.17 804
9810.10 835
9811.04 801
9811.97 782
9812.91 762
9813.84 720
9814.78 764
9815.71 748
9816.65 757
9817.58 814
9818.52 772
9819.46 730
9820.39 722
9821.33 735
9822.26 708
9823.20 742
9824.13 685
9825.07 722
9826.00 773
9826.94 788
9827.88 747
9828.81 712
9829.75 731
9830.68 713
9831.62 700
9832.56 711
9833.49 733
9834.43 723
9835.37 720
9836.30 726
9837.24 747
9838.17 733
9839.11 721
9840.05 720
9840.98 762
9841.92 685
9842.86 690
9843.79 691
9844.73 676
9845.67 701
9846.60 691
9847.54 702
9848.48 705
9849.42 762
9850.35 717
9851.29 719
9852.23 760
9853.16 727
9854.10 720
9855.04 753
9855.98 741
9856.91 730
9857.85 686
9858.79 699
9859.72 781
9860.66 736
9861.60 791
9862.54 738
9863.47 667
9864.41 713
9865.35 702
9866.29 663
9867.23 699
9868.16 695
9869.10 659
9870.04 648
9870.98 754
9871.92 700
9872.85 626
9873.79 642
9874.73 646
9875.67 719
9876.61 665
9877.54 677
9878.48 655
9879.42 662
9880.36 665
9881.30 695
9882.24 695
9883.18 727
9884.11 697
9885.05 663
9885.99 687
9886.93 685
9887.87 678
9888.81 669
9889.75 679
9890.69 647
9891.62 646
9892.56 703
9893.50 659
9894.44 618
9895.38 607
9896.32 575
9897.26 633
9898.20 577
9899.14 566
9900.08 613
9901.02 667
9901.96 607
9902.90 554
9903.83 564
9904.77 578
9905.71 601
9906.65 640
9907.59 628
9908.53 575
9909.47 624
9910.41 684
9911.35 649
9912.29 622
9913.23 641
9914.17 661
9915.11 648
9916.05 637
9916.99 603
9917.93 608
9918.87 649
9919.81 692
9920.75 619
9921.69 692
9922.64 678
9923.58 644
9924.52 634
9925.46 631
9926.40 696
9927.34 803
9928.28 869
9929.22 885
9930.16 1029
9931.10 1027
9932.04 1076
9932.98 1011
9933.92 924
9934.87 876
9935.81 835
9936.75 802
9937.69 747
9938.63 760
9939.57 667
9940.51 680
9941.45 696
9942.39 675
9943.34 617
9944.28 623
9945.22 601
9946.16 590
9947.10 561
9948.04 537
9948.99 607
9949.93 632
9950.87 604
9951.81 595
9952.75 533
9953.69 612
9954.64 621
9955.58 576
9956.52 656
9957.46 620
9958.41 542
9959.35 525
9960.29 576
9961.23 540
9962.17 630
9963.12 560
9964.06 556
9965.00 603
9965.94 581
9966.89 589
9967.83 591
9968.77 544
9969.71 552
9970.66 499
9971.60 562
9972.54 582
9973.49 612
9974.43 543
9975.37 555
9976.31 541
9977.26 550
9978.20 490
9979.14 472
9980.09 517
9981.03 513
9981.97 482
9982.92 501
9983.86 540
9984.80 532
9985.75 499
9986.69 490
9987.63 464
9988.58 517
9989.52 546
9990.46 500
9991.41 485
9992.35 541
9993.30 526
9994.24 461
9995.18 569
9996.13 530
9997.07 511
9998.02 509
9998.96 506
9999.90 471
10000.85 540
10001.79 575
10002.74 509
10003.68 492
10004.62 518
10005.57 526
10006.51 503
10007.46 538
10008.40 564
10009.35 554
10010.29 573
10011.24 538
10012.18 546
10013.13 518
10014.07 504
10015.01 519
10015.96 581
10016.90 569
10017.85 531
10018.79 558
10019.74 528
10020.68 500
10021.63 511
10022.58 538
10023.52 520
10024.47 522
10025.41 493
10026.36 518
10027.30 531
10028.25 534
10029.19 542
10030.14 521
10031.08 499
10032.03 488
10032.98 491
10033.92 482
10034.87 474
10035.81 494
10036.76 500
10037.70 498
10038.65 437
10039.60 489
10040.54 511
10041.49 497
10042.43 516
10043.38 440
10044.33 487
10045.27 499
10046.22 492
10047.17 470
10048.11 447
10049.06 464
10050.00 514
10050.95 463
10051.90 477
10052.84 545
10053.79 491
10054.74 408
10055.68 447
10056.63 480
10057.58 436
10058.52 468
10059.47 455
10060.42 496
10061.37 466
10062.31 476
10063.26 473
10064.21 473
10065.15 476
10066.10 509
10067.05 476
10068.00 476
10068.94 472
10069.89 476
10070.84 506
10071.79 431
10072.73 503
10073.68 478
10074.63 444
10075.58 461
10076.52 449
10077.47 468
10078.42 495
10079.37 446
10080.32 483
10081.26 473
10082.21 469
10083.16 482
10084.11 420
10085.06 476
10086.00 522
10086.95 461
10087.90 477
10088.85 452
10089.80 452
10090.75 443
10091.69 467
10092.64 457
10093.59 449
10094.54 465
10095.49 463
10096.44 506
10097.39 428
10098.33 473
10099.28 515
10100.23 488
10101.18 475
10102.13 432
10103.08 499
10104.03 456
10104.98 449
10105.93 420
10106.87 436
10107.82 512
10108.77 447
10109.72 517
10110.67 469
10111.62 458
10112.57 534
10113.52 491
10114.47 496
10115.42 516
10116.37 461
10117.32 450
10118.27 463
10119.22 450
10120.17 476
10121.12 462
10122.07 472
10123.02 431
10123.97 489
10124.92 477
10125.87 463
10126.82 429
10127.77 497
10128.72 469
10129.67 474
10130.62 502
10131.57 485
10132.52 484
10133.47 438
10134.42 439
10135.37 485
10136.32 507
10137.27 475
10138.22 503
10139.17 486
10140.12 511
10141.07 536
10142.02 478
10142.98 464
10143.93 451
10144.88 482
10145.83 517
10146.78 528
10147.73 523
10148.68 485
10149.63 476
10150.58 495
10151.54 519
10152.49 492
10153.44 530
10154.39 532
10155.34 522
10156.29 473
10157.24 530
10158.20 529
10159.15 485
10160.10 467
10161.05 493
10162.00 547
10162.95 523
10163.91 486
10164.86 469
10165.81 466
10166.76 433
10167.71 481
10168.67 507
10169.62 482
10170.57 493
10171.52 544
10172.47 593
10173.43 518
10174.38 498
10175.33 574
10176.28 619
10177.24 559
10178.19 547
10179.14 564
10180.09 571
10181.05 517
10182.00 595
10182.95 543
10183.90 573
10184.86 631
10185.81 574
10186.76 517
10187.72 510
10188.67 554
10189.62 593
10190.58 598
10191.53 563
10192.48 627
10193.43 582
10194.39 595
10195.34 602
10196.29 632
10197.25 596
10198.20 615
10199.16 611
10200.11 593
10201.06 613
10202.02 668
10202.97 611
10203.92 612
10204.88 568
10205.83 625
10206.78 688
10207.74 723
10208.69 703
10209.65 673
10210.60 725
10211.55 791
10212.51 732
10213.46 703
10214.42 702
10215.37 638
10216.33 639
10217.28 617
10218.23 631
10219.19 624
10220.14 637
10221.10 628
10222.05 579
10223.01 570
10223.96 587
10224.92 632
10225.87 640
10226.83 617
10227.78 576
10228.74 555
10229.69 598
10230.65 536
10231.60 550
10232.56 588
10233.51 598
10234.47 632
10235.42 567
10236.38 684
10237.33 749
10238.29 685
10239.24 767
10240.20 759
10241.15 767
10242.11 753
10243.06 710
10244.02 664
10244.98 595
10245.93 550
10246.89 577
10247.84 551
10248.80 555
10249.75 518
10250.71 516
10251.67 603
10252.62 565
10253.58 494
10254.53 477
10255.49 487
10256.45 535
10257.40 510
10258.36 474
10259.32 506
10260.27 520
10261.23 456
10262.18 454
10263.14 498
10264.10 509
10265.05 500
10266.01 512
10266.97 497
10267.92 483
10268.88 451
10269.84 467
10270.79 519
10271.75 516
10272.71 478
10273.67 537
10274.62 460
10275.58 491
10276.54 461
10277.49 441
10278.45 488
10279.41 516
10280.37 490
10281.32 488
10282.28 463
10283.24 457
10284.19 423
10285.15 431
10286.11 442
10287.07 487
10288.03 476
10288.98 490
10289.94 459
10290.90 484
10291.86 522
10292.81 508
10293.77 420
10294.73 454
10295.69 437
10296.65 482
10297.60 506
10298.56 498
10299.52 494
10300.48 483
10301.44 480
10302.40 492
10303.35 527
10304.31 414
10305.27 425
10306.23 454
10307.19 441
10308.15 416
10309.10 451
10310.06 484
10311.02 456
10311.98 478
10312.94 471
10313.90 470
10314.86 456
10315.82 457
10316.78 462
10317.73 426
10318.69 477
10319.65 483
10320.61 516
10321.57 450
10322.53 507
10323.49 474
10324.45 477
10325.41 440
10326.37 461
10327.33 455
10328.29 488
10329.25 461
10330.21 463
10331.17 502
10332.13 483
10333.09 493
10334.04 484
10335.00 558
10335.96 517
10336.92 497
10337.88 469
10338.84 479
10339.80 493
10340.76 470
10341.72 487
10342.68 443
10343.65 410
10344.61 450
10345.57 385
10346.53 416
10347.49 413
10348.45 448
10349.41 457
10350.37 420
10351.33 436
10352.29 472
10353.25 403
10354.21 443
10355.17 399
10356.13 399
10357.09 442
10358.05 467
10359.02 440
10359.98 460
10360.94 428
10361.90 398
10362.86 414
10363.82 451
10364.78 415
10365.74 361
10366.70 473
10367.67 483
10368.63 450
10369.59 439
10370.55 428
10371.51 419
10372.47 446
10373.43 439
10374.40 404
10375.36 386
10376.32 404
10377.28 447
10378.24 435
10379.21 418
10380.17 429
10381.13 469
10382.09 434
10383.05 458
10384.02 430
10384.98 407
10385.94 419
10386.90 402
10387.86 436
10388.83 419
10389.79 449
10390.75 422
10391.71 444
10392.68 478
10393.64 410
10394.60 439
10395.56 409
10396.53 450
10397.49 446
10398.45 466
10399.42 495
10400.38 461
10401.34 411
10402.30 392
10403.27 448
10404.23 405
10405.19 410
10406.16 449
10407.12 433
10408.08 440
10409.05 442
10410.01 478
10410.97 460
10411.94 460
10412.90 460
10413.86 469
10414.83 433
10415.79 453
10416.75 449
10417.72 524
10418.68 495
10419.65 537
10420.61 515
10421.57 627
10422.54 636
10423.50 602
10424.46 681
10425.43 600
10426.39 560
10427.36 521
10428.32 500
10429.29 521
10430.25 533
10431.21 416
10432.18 459
10433.14 438
10434.11 431
10435.07 475
10436.04 464
10437.00 448
10437.97 423
10438.93 435
10439.90 401
10440.86 377
10441.82 432
10442.79 467
10443.75 405
10444.72 440
10445.68 456
10446.65 400
10447.61 396
10448.58 386
10449.54 422
10450.51 450
10451.48 443
10452.44 429
10453.41 393
10454.37 406
10455.34 394
10456.30 412
10457.27 415
10458.23 409
10459.20 438
10460.16 397
10461.13 386
10462.10 428
10463.06 374
10464.03 365
10464.99 371
10465.96 425
10466.93 430
10467.89 439
10468.86 417
10469.82 414
10470.79 402
10471.76 440
10472.72 434
10473.69 421
10474.65 446
10475.62 436
10476.59 410
10477.55 377
10478.52 384
10479.49 404
10480.45 429
10481.42 382
10482.39 400
10483.35 440
10484.32 413
10485.29 438
10486.25 382
10487.22 387
10488.19 456
10489.15 473
10490.12 459
10491.09 410
10492.06 428
10493.02 417
10493.99 408
10494.96 428
10495.92 419
10496.89 414
10497.86 434
10498.83 381
10499.79 401
10500.76 485
10501.73 510
10502.70 404
10503.66 429
10504.63 406
10505.60 409
10506.57 415
10507.54 435
10508.50 419
10509.47 462
10510.44 428
10511.41 446
10512.38 393
10513.34 437
10514.31 443
10515.28 418
10516.25 426
10517.22 390
10518.19 415
10519.15 427
10520.12 463
10521.09 476
10522.06 459
10523.03 440
10524.00 422
10524.96 429
10525.93 433
10526.90 458
10527.87 421
10528.84 402
10529.81 410
10530.78 430
10531.75 426
10532.72 453
10533.68 439
10534.65 424
10535.62 402
10536.59 408
10537.56 425
10538.53 402
10539.50 455
10540.47 470
10541.44 440
10542.41 424
10543.38 462
10544.35 446
10545.32 469
10546.29 475
10547.26 449
10548.23 443
10549.20 469
10550.17 492
10551.13 428
10552.10 432
10553.07 461
10554.04 489
10555.01 473
10555.98 521
10556.96 493
10557.93 489
10558.90 470
10559.87 525
10560.84 564
10561.81 626
10562.78 624
10563.75 723
10564.72 757
10565.69 729
10566.66 726
10567.63 653
10568.60 635
10569.57 611
10570.54 609
10571.51 529
10572.48 478
10573.45 499
10574.42 518
10575.40 507
10576.37 473
10577.34 480
10578.31 478
10579.28 463
10580.25 476
10581.22 441
10582.19 441
10583.17 479
10584.14 504
10585.11 484
10586.08 524
10587.05 495
10588.02 471
10588.99 429
10589.97 521
10590.94 526
10591.91 469
10592.88 473
10593.85 483
10594.82 532
10595.80 499
10596.77 507
10597.74 478
10598.71 511
10599.68 533
10600.66 536
10601.63 482
10602.60 478
10603.57 458
10604.55 543
10605.52 526
10606.49 487
10607.46 435
10608.44 437
10609.41 416
10610.38 431
10611.35 445
10612.33 400
10613.30 421
10614.27 413
10615.24 420
10616.22 441
10617.19 460
10618.16 470
10619.14 425
10620.11 453
10621.08 489
10622.05 482
10623.03 440
10624.00 482
10624.97 457
10625.95 434
10626.92 504
10627.89 536
10628.87 517
10629.84 438
10630.81 479
10631.79 480
10632.76 436
10633.74 496
10634.71 502
10635.68 431
10636.66 475
10637.63 543
10638.60 572
10639.58 534
10640.55 586
10641.53 576
10642.50 620
10643.47 628
10644.45 620
10645.42 551
10646.40 577
10647.37 546
10648.35 533
10649.32 503
10650.29 470
10651.27 495
10652.24 461
10653.22 387
10654.19 439
10655.17 464
10656.14 449
10657.12 427
10658.09 476
10659.07 463
10660.04 407
10661.02 417
10661.99 467
10662.97 494
10663.94 462
10664.92 415
10665.89 424
10666.87 467
10667.84 463
10668.82 455
10669.79 459
10670.77 439
10671.74 389
10672.72 420
10673.69 419
10674.67 415
10675.65 460
10676.62 456
10677.60 438
10678.57 381
10679.55 417
10680.52 476
10681.50 426
10682.48 483
10683.45 493
10684.43 495
10685.40 494
10686.38 436
10687.36 500
10688.33 471
10689.31 420
10690.28 398
10691.26 481
10692.24 424
10693.21 387
10694.19 451
10695.17 464
10696.14 472
10697.12 421
10698.10 373
10699.07 356
10700.05 399
10701.03 376
10702.00 424
10702.98 458
10703.96 408
10704.93 471
10705.91 416
10706.89 405
10707.86 384
10708.84 407
10709.82 442
10710.80 403
10711.77 413
10712.75 443
10713.73 427
10714.70 426
10715.68 379
10716.66 369
10717.64 438
10718.61 393
10719.59 357
10720.57 381
10721.55 406
10722.53 416
10723.50 417
10724.48 423
10725.46 389
10726.44 376
10727.41 395
10728.39 338
10729.37 399
10730.35 443
10731.33 376
10732.31 405
10733.28 407
10734.26 417
10735.24 391
10736.22 418
10737.20 420
10738.17 363
10739.15 416
10740.13 366
10741.11 403
10742.09 394
10743.07 412
10744.05 430
10745.03 442
10746.00 382
10746.98 378
10747.96 380
10748.94 357
10749.92 370
10750.90 343
10751.88 390
10752.86 398
10753.84 372
10754.82 430
10755.79 391
10756.77 412
10757.75 372
10758.73 421
10759.71 397
10760.69 387
10761.67 430
10762.65 400
10763.63 410
10764.61 391
10765.59 380
10766.57 388
10767.55 425
10768.53 378
10769.51 381
10770.49 411
10771.47 422
10772.45 399
10773.43 398
10774.41 403
10775.39 383
10776.37 414
10777.35 387
10778.33 375
10779.31 415
10780.29 523
10781.27 441
10782.25 487
10783.23 465
10784.21 414
10785.19 452
10786.17 442
10787.15 404
10788.13 428
10789.12 433
10790.10 437
10791.08 439
10792.06 389
10793.04 415
10794.02 407
10795.00 368
10795.98 361
10796.96 419
10797.94 418
10798.93 420
10799.91 380
10800.89 413
10801.87 428
10802.85 402
10803.83 445
10804.81 427
10805.80 419
10806.78 417
10807.76 427
10808.74 417
10809.72 401
10810.70 392
10811.69 443
10812.67 428
10813.65 354
10814.63 405
10815.61 429
10816.59 390
10817.58 382
10818.56 384
10819.54 411
10820.52 398
10821.51 397
10822.49 389
10823.47 431
10824.45 406
10825.43 401
10826.42 440
10827.40 417
10828.38 397
10829.37 407
10830.35 418
10831.33 406
10832.31 386
10833.30 421
10834.28 431
10835.26 464
10836.24 414
10837.23 413
10838.21 397
10839.19 447
10840.18 409
10841.16 408
10842.14 440
10843.13 433
10844.11 464
10845.09 423
10846.08 449
10847.06 464
10848.04 468
10849.03 451
10850.01 406
10850.99 418
10851.98 412
10852.96 455
10853.94 500
10854.93 472
10855.91 516
10856.90 498
10857.88 447
10858.86 485
10859.85 383
10860.83 417
10861.82 456
10862.80 449
10863.78 446
10864.77 433
10865.75 497
10866.74 495
10867.72 464
10868.71 403
10869.69 430
10870.67 449
10871.66 427
10872.64 559
10873.63 469
10874.61 479
10875.60 457
10876.58 456
10877.57 519
10878.55 495
10879.54 482
10880.52 519
10881.51 555
10882.49 539
10883.48 495
10884.46 474
10885.45 477
10886.43 472
10887.42 498
10888.40 484
10889.39 471
10890.37 549
10891.36 539
10892.34 546
10893.33 562
10894.32 553
10895.30 566
10896.29 600
10897.27 577
10898.26 592
10899.24 547
10900.23 571
10901.22 561
10902.20 573
10903.19 566
10904.17 541
10905.16 562
10906.15 591
10907.13 531
10908.12 537
10909.10 562
10910.09 559
10911.08 562
10912.06 509
10913.05 540
10914.04 576
10915.02 629
10916.01 616
10917.00 563
10917.98 550
10918.97 621
10919.96 660
10920.94 636
10921.93 576
10922.92 589
10923.90 631
10924.89 635
10925.88 658
10926.86 646
10927.85 600
10928.84 622
10929.82 637
10930.81 660
10931.80 667
10932.79 655
10933.77 677
10934.76 635
10935.75 624
10936.74 696
10937.72 639
10938.71 625
10939.70 660
10940.69 690
10941.67 643
10942.66 694
10943.65 765
10944.64 730
10945.63 711
10946.61 692
10947.60 729
10948.59 743
10949.58 759
10950.57 691
10951.55 704
10952.54 760
10953.53 781
10954.52 771
10955.51 812
10956.49 802
10957.48 943
10958.47 944
10959.46 940
10960.45 1042
10961.44 1048
10962.43 1037
10963.41 1052
10964.40 1062
10965.39 1037
10966.38 1026
10967.37 1028
10968.36 893
10969.35 893
10970.34 891
10971.33 861
10972.31 785
10973.30 799
10974.29 801
10975.28 774
10976.27 780
10977.26 818
10978.25 844
10979.24 841
10980.23 757
10981.22 802
10982.21 825
10983.20 789
10984.19 772
10985.18 905
10986.17 881
10987.16 879
10988.15 859
10989.14 860
10990.13 910
10991.12 875
10992.11 804
10993.10 864
10994.09 877
10995.08 836
10996.07 948
10997.06 986
10998.05 1097
10999.04 1164
11000.03 1294
11001.02 1462
11002.01 1510
11003.00 1610
11003.99 1609
11004.98 1611
11005.97 1617
11006.96 1531
11007.95 1402
11008.94 1299
11009.93 1119
11010.92 1077
11011.91 979
11012.91 847
11013.90 857
11014.89 841
11015.88 685
11016.87 732
11017.86 801
11018.85 692
11019.84 732
11020.83 708
11021.83 712
11022.82 720
11023.81 684
11024.80 681
11025.79 678
11026.78 705
11027.77 713
11028.77 703
11029.76 695
11030.75 664
11031.74 649
11032.73 721
11033.72 688
11034.72 622
11035.71 627
11036.70 670
11037.69 641
11038.68 665
11039.68 643
11040.67 609
11041.66 672
11042.65 623
11043.65 589
11044.64 607
11045.63 617
11046.62 631
11047.62 585
11048.61 515
11049.60 562
11050.59 636
11051.59 568
11052.58 595
11053.57 611
11054.56 543
11055.56 562
11056.55 509
11057.54 565
11058.54 580
11059.53 578
11060.52 524
11061.51 509
11062.51 588
11063.50 604
11064.49 561
11065.49 566
11066.48 617
11067.47 597
11068.47 552
11069.46 527
11070.45 613
11071.45 558
11072.44 486
11073.44 559
11074.43 530
11075.42 543
11076.42 510
11077.41 595
11078.40 574
11079.40 556
11080.39 568
11081.39 575
11082.38 547
11083.37 558
11084.37 553
11085.36 566
11086.36 561
11087.35 575
11088.35 526
11089.34 543
11090.33 532
11091.33 539
11092.32 543
11093.32 549
11094.31 547
11095.31 488
11096.30 491
11097.30 489
11098.29 537
11099.29 505
11100.28 508
11101.28 505
11102.27 492
11103.27 466
11104.26 522
11105.26 526
11106.25 556
11107.25 508
11108.24 493
11109.24 501
11110.23 501
11111.23 518
11112.22 512
11113.22 499
11114.21 585
11115.21 556
11116.20 469
11117.20 489
11118.20 497
11119.19 519
11120.19 467
11121.18 494
11122.18 507
11123.17 506
11124.17 497
11125.17 468
11126.16 518
11127.16 540
11128.15 516
11129.15 438
11130.15 494
11131.14 485
11132.14 553
11133.14 527
11134.13 541
11135.13 476
11136.13 476
11137.12 480
11138.12 498
11139.11 454
11140.11 448
11141.11 549
11142.10 527
11143.10 519
11144.10 482
11145.10 532
11146.09 483
11147.09 473
11148.09 494
11149.08 470
11150.08 499
11151.08 537
11152.07 498
11153.07 459
11154.07 436
11155.07 461
11156.06 473
11157.06 430
11158.06 457
11159.06 442
11160.05 449
11161.05 466
11162.05 470
11163.05 428
11164.04 437
11165.04 429
11166.04 393
11167.04 439
11168.04 475
11169.03 397
11170.03 427
11171.03 446
11172.03 416
11173.03 433
11174.02 464
11175.02 443
11176.02 416
11177.02 418
11178.02 472
11179.02 393
11180.01 411
11181.01 406
11182.01 423
11183.01 436
11184.01 428
11185.01 409
11186.00 382
11187.00 427
11188.00 452
11189.00 433
11190.00 413
11191.00 453
11192.00 438
11193.00 407
11194.00 382
11195.00 386
11195.99 403
11196.99 453
11197.99 420
11198.99 385
11199.99 381
11200.99 420
11201.99 445
11202.99 449
11203.99 423
11204.99 400
11205.99 445
11206.99 462
11207.99 433
11208.99 424
11209.99 436
11210.99 423
11211.99 434
11212.99 453
11213.99 475
11214.99 475
11215.99 478
11216.99 449
11217.99 465
11218.99 437
11219.99 382
11220.99 419
11221.99 439
11222.99 429
11223.99 414
11224.99 377
11225.99 352
11226.99 420
11227.99 438
11228.99 396
11229.99 403
11230.99 403
11231.99 392
11232.99 436
11233.99 472
11235.00 451
11236.00 419
11237.00 429
11238.00 451
11239.00 442
11240.00 468
11241.00 442
11242.00 441
11243.00 443
11244.01 438
11245.01 457
11246.01 429
11247.01 445
11248.01 461
11249.01 412
11250.01 442
11251.02 480
11252.02 458
11253.02 430
11254.02 408
11255.02 474
11256.02 472
11257.03 462
11258.03 428
11259.03 461
11260.03 482
11261.03 467
11262.04 453
11263.04 429
11264.04 422
11265.04 466
11266.05 464
11267.05 509
11268.05 502
11269.05 479
11270.05 478
11271.06 457
11272.06 468
11273.06 455
11274.07 488
11275.07 494
11276.07 499
11277.07 498
11278.08 513
11279.08 508
11280.08 517
11281.08 540
11282.09 547
11283.09 548
11284.09 525
11285.10 519
11286.10 515
11287.10 512
11288.11 541
11289.11 484
11290.11 478
11291.12 469
11292.12 459
11293.12 420
11294.13 474
11295.13 445
11296.13 469
11297.14 448
11298.14 484
11299.15 507
11300.15 500
11301.15 464
11302.16 484
11303.16 456
11304.16 448
11305.17 427
11306.17 450
11307.18 498
11308.18 449
11309.19 493
11310.19 484
11311.19 478
11312.20 489
11313.20 531
11314.21 486
11315.21 579
11316.22 552
11317.22 540
11318.23 576
11319.23 544
11320.23 560
11321.24 559
11322.24 538
11323.25 519
11324.25 469
11325.26 470
11326.26 518
11327.27 484
11328.27 440
11329.28 430
11330.28 415
11331.29 437
11332.29 486
11333.30 483
11334.30 397
11335.31 415
11336.32 418
11337.32 434
11338.33 426
11339.33 422
11340.34 519
11341.34 463
11342.35 474
11343.35 527
11344.36 465
11345.37 472
11346.37 459
11347.38 455
11348.38 450
11349.39 408
11350.40 444
11351.40 442
11352.41 484
11353.41 455
11354.42 457
11355.43 392
11356.43 431
11357.44 432
11358.45 419
11359.45 397
11360.46 390
11361.46 351
11362.47 442
11363.48 450
11364.48 394
11365.49 392
11366.50 447
11367.51 441
11368.51 443
11369.52 381
11370.53 403
11371.53 392
11372.54 390
11373.55 381
11374.55 384
11375.56 356
11376.57 380
11377.58 428
11378.58 413
11379.59 404
11380.60 414
11381.60 397
11382.61 405
11383.62 435
11384.63 409
11385.63 407
11386.64 401
11387.65 393
11388.66 405
11389.67 387
11390.67 419
11391.68 418
11392.69 364
11393.70 424
11394.71 405
11395.71 395
11396.72 401
11397.73 372
11398.74 384
11399.75 417
11400.75 396
11401.76 431
11402.77 407
11403.78 394
11404.79 381
11405.80 443
11406.80 434
11407.81 402
11408.82 359
11409.83 371
11410.84 371
11411.85 373
11412.86 365
11413.87 386
11414.87 365
11415.88 361
11416.89 388
11417.90 391
11418.91 367
11419.92 387
11420.93 392
11421.94 375
11422.95 369
11423.96 383
11424.97 406
11425.98 371
11426.98 398
11427.99 434
11429.00 419
11430.01 430
11431.02 411
11432.03 439
11433.04 448
11434.05 438
11435.06 432
11436.07 440
11437.08 424
11438.09 423
11439.10 394
11440.11 369
11441.12 381
11442.13 388
11443.14 387
11444.15 420
11445.16 363
11446.17 388
11447.18 355
11448.19 366
11449.20 384
11450.21 388
11451.22 393
11452.23 388
11453.25 349
11454.26 391
11455.27 372
11456.28 361
11457.29 381
11458.30 381
11459.31 345
11460.32 386
11461.33 370
11462.34 398
11463.35 367
11464.36 387
11465.38 420
11466.39 372
11467.40 392
11468.41 372
11469.42 385
11470.43 402
11471.44 401
11472.46 377
11473.47 351
11474.48 398
11475.49 414
11476.50 363
11477.51 400
11478.52 394
11479.54 390
11480.55 356
11481.56 380
11482.57 369
11483.58 380
11484.60 401
11485.61 429
11486.62 450
11487.63 377
11488.64 343
11489.66 363
11490.67 373
11491.68 376
11492.69 370
11493.71 403
11494.72 365
11495.73 396
11496.74 369
11497.76 388
11498.77 387
11499.78 381
11500.79 374
11501.81 384
11502.82 395
11503.83 368
11504.84 378
11505.86 408
11506.87 405
11507.88 415
11508.90 374
11509.91 343
11510.92 351
11511.94 386
11512.95 336
11513.96 328
11514.98 423
11515.99 374
11517.00 343
11518.02 419
11519.03 374
11520.04 365
11521.06 361
11522.07 382
11523.08 369
11524.10 360
11525.11 395
11526.13 398
11527.14 374
11528.15 369
11529.17 373
11530.18 398
11531.20 370
11532.21 413
11533.22 399
11534.24 402
11535.25 357
11536.27 388
11537.28 391
11538.29 360
11539.31 425
11540.32 388
11541.34 406
11542.35 404
11543.37 409
11544.38 389
11545.40 415
11546.41 360
11547.43 385
11548.44 439
11549.46 404
11550.47 384
11551.49 406
11552.50 473
11553.52 466
11554.53 452
11555.55 453
11556.56 441
11557.58 408
11558.59 446
11559.61 419
11560.62 406
11561.64 415
11562.65 424
11563.67 396
11564.68 500
11565.70 475
11566.71 443
11567.73 428
11568.75 424
11569.76 440
11570.78 466
11571.79 469
11572.81 502
11573.83 488
11574.84 494
11575.86 484
11576.87 529
11577.89 586
11578.91 531
11579.92 559
11580.94 554
11581.95 553
11582.97 584
11583.99 535
11585.00 538
11586.02 599
11587.04 577
11588.05 554
11589.07 580
11590.09 620
11591.10 605
11592.12 624
11593.14 611
11594.15 657
11595.17 683
11596.19 731
11597.20 834
11598.22 885
11599.24 950
11600.25 1018
11601.27 1156
11602.29 1227
11603.31 1170
11604.32 1142
11605.34 1142
11606.36 1110
11607.38 1013
11608.39 903
11609.41 853
11610.43 787
11611.45 705
11612.46 668
11613.48 629
11614.50 584
11615.52 605
11616.53 541
11617.55 503
11618.57 517
11619.59 508
11620.61 491
11621.62 476
11622.64 499
11623.66 502
11624.68 483
11625.70 501
11626.71 471
11627.73 447
11628.75 478
11629.77 528
11630.79 517
11631.81 485
11632.82 468
11633.84 445
11634.86 454
11635.88 415
11636.90 470
11637.92 476
11638.94 448
11639.96 445
11640.97 406
11641.99 384
11643.01 464
11644.03 410
11645.05 459
11646.07 469
11647.09 386
11648.11 426
11649.13 401
11650.15 431
11651.17 406
11652.18 360
11653.20 363
11654.22 383
11655.24 392
11656.26 374
11657.28 399
11658.30 395
11659.32 381
11660.34 351
11661.36 395
11662.38 438
11663.40 409
11664.42 394
11665.44 436
11666.46 391
11667.48 372
11668.50 397
11669.52 419
11670.54 378
11671.56 440
11672.58 392
11673.60 408
11674.62 418
11675.64 407
11676.66 395
11677.68 407
11678.70 408
11679.72 410
11680.74 405
11681.77 459
11682.79 398
11683.81 397
11684.83 435
11685.85 449
11686.87 445
11687.89 421
11688.91 411
11689.93 407
11690.95 399
11691.97 380
11693.00 408
11694.02 457
11695.04 404
11696.06 401
11697.08 392
11698.10 388
11699.12 424
11700.14 373
11701.17 403
11702.19 393
11703.21 430
11704.23 436
11705.25 413
11706.27 421
11707.30 445
11708.32 418
11709.34 381
11710.36 405
11711.38 364
11712.41 423
11713.43 405
11714.45 427
11715.47 471
11716.49 401
11717.52 444
11718.54 429
11719.56 408
11720.58 404
11721.61 391
11722.63 433
11723.65 454
11724.67 411
11725.70 406
11726.72 414
11727.74 402
11728.76 402
11729.79 415
11730.81 366
11731.83 396
11732.86 402
11733.88 461
11734.90 370
11735.92 371
11736.95 425
11737.97 391
11738.99 333
11740.02 391
11741.04 367
11742.06 337
11743.09 374
11744.11 320
11745.13 359
11746.16 372
11747.18 371
11748.20 375
11749.23 405
11750.25 381
11751.27 384
11752.30 428
11753.32 394
11754.35 378
11755.37 389
11756.39 382
11757.42 384
11758.44 369
11759.47 365
11760.49 372
11761.51 369
11762.54 388
11763.56 374
11764.59 381
11765.61 346
11766.64 359
11767.66 395
11768.68 361
11769.71 398
11770.73 355
11771.76 323
11772.78 354
11773.81 330
11774.83 375
11775.86 367
11776.88 400
11777.91 380
11778.93 366
11779.96 372
11780.98 353
11782.01 372
11783.03 349
11784.06 367
11785.08 377
11786.11 318
11787.13 339
11788.16 353
11789.18 355
11790.21 376
11791.23 368
11792.26 396
11793.28 399
11794.31 395
11795.34 392
11796.36 392
11797.39 391
11798.41 340
11799.44 338
11800.46 380
11801.49 335
11802.52 330
11803.54 382
11804.57 408
11805.59 389
11806.62 385
11807.65 371
11808.67 386
11809.70 387
11810.73 417
11811.75 389
11812.78 391
11813.80 389
11814.83 406
11815.86 374
11816.88 326
11817.91 359
11818.94 395
11819.96 377
11820.99 423
11822.02 352
11823.04 373
11824.07 378
11825.10 400
11826.13 372
11827.15 379
11828.18 359
11829.21 418
11830.23 389
11831.26 420
11832.29 444
11833.32 409
11834.34 383
11835.37 394
11836.40 435
11837.42 419
11838.45 446
11839.48 418
11840.51 451
11841.54 411
11842.56 435
11843.59 412
11844.62 390
11845.65 412
11846.67 423
11847.70 396
11848.73 382
11849.76 363
11850.79 397
11851.81 390
11852.84 422
11853.87 367
11854.90 367
11855.93 398
11856.95 446
11857.98 426
11859.01 390
11860.04 427
11861.07 423
11862.10 395
11863.13 415
11864.15 407
11865.18 444
11866.21 434
11867.24 427
11868.27 439
11869.30 405
11870.33 388
11871.36 438
11872.38 440
11873.41 473
11874.44 446
11875.47 428
11876.50 421
11877.53 415
11878.56 422
11879.59 417
11880.62 416
11881.65 409
11882.68 414
11883.71 407
11884.74 465
11885.77 492
11886.80 456
11887.82 458
11888.85 475
11889.88 476
11890.91 453
11891.94 459
11892.97 486
11894.00 516
11895.03 504
11896.06 539
11897.09 501
11898.12 509
11899.15 457
11900.18 506
11901.21 514
11902.24 545
11903.27 545
11904.31 569
11905.34 592
11906.37 620
11907.40 562
11908.43 558
11909.46 601
11910.49 576
11911.52 590
11912.55 563
11913.58 517
11914.61 522
11915.64 476
11916.67 534
11917.70 526
11918.73 543
11919.77 542
11920.80 544
11921.83 555
11922.86 519
11923.89 521
11924.92 533
11925.95 573
11926.98 525
11928.02 544
11929.05 585
11930.08 636
11931.11 654
11932.14 667
11933.17 759
11934.21 762
11935.24 803
11936.27 803
11937.30 769
11938.33 732
11939.36 810
11940.40 795
11941.43 710
11942.46 608
11943.49 611
11944.52 547
11945.56 530
11946.59 541
11947.62 456
11948.65 462
11949.69 423
11950.72 490
11951.75 536
11952.78 481
11953.82 502
11954.85 471
11955.88 473
11956.91 443
11957.95 420
11958.98 446
11960.01 427
11961.04 415
11962.08 449
11963.11 405
11964.14 474
11965.18 514
11966.21 482
11967.24 447
11968.27 456
11969.31 438
11970.34 445
11971.37 507
11972.41 414
11973.44 406
11974.47 433
11975.51 446
11976.54 416
11977.58 444
11978.61 462
11979.64 464
11980.68 448
11981.71 419
11982.74 444
11983.78 406
11984.81 441
11985.85 453
11986.88 443
11987.91 439
11988.95 426
11989.98 448
11991.02 432
11992.05 415
11993.08 429
11994.12 459
11995.15 472
11996.19 424
11997.22 401
11998.26 473
11999.29 452
12000.32 440
12001.36 463
12002.39 472
12003.43 424
12004.46 414
12005.50 490
12006.53 441
12007.57 428
12008.60 419
12009.64 469
12010.67 480
12011.71 441
12012.74 452
12013.78 457
12014.81 451
12015.85 445
12016.88 437
12017.92 481
12018.95 511
12019.99 477
12021.02 457
12022.06 504
12023.10 514
12024.13 512
12025.17 552
12026.20 502
12027.24 466
12028.27 490
12029.31 489
12030.34 470
12031.38 495
12032.42 464
12033.45 485
12034.49 451
12035.52 471
12036.56 482
12037.60 425
12038.63 460
12039.67 456
12040.71 477
12041.74 473
12042.78 452
12043.81 449
12044.85 509
12045.89 446
12046.92 468
12047.96 497
12049.00 464
12050.03 453
12051.07 462
12052.11 447
12053.14 505
12054.18 445
12055.22 403
12056.25 423
12057.29 440
12058.33 455
12059.37 485
12060.40 452
12061.44 439
12062.48 445
12063.51 457
12064.55 437
12065.59 457
12066.63 478
12067.66 453
12068.70 410
12069.74 434
12070.78 466
12071.81 459
12072.85 449
12073.89 440
12074.93 439
12075.97 423
12077.00 420
12078.04 425
12079.08 419
12080.12 478
12081.15 429
12082.19 423
12083.23 457
12084.27 418
12085.31 464
12086.35 500
12087.38 464
12088.42 419
12089.46 448
12090.50 462
12091.54 477
12092.58 432
12093.61 445
12094.65 459
12095.69 500
12096.73 444
12097.77 478
12098.81 469
12099.85 459
12100.89 473
12101.92 555
12102.96 543
12104.00 517
12105.04 526
12106.08 562
12107.12 623
12108.16 564
12109.20 528
12110.24 517
12111.28 519
12112.32 478
12113.36 451
12114.39 462
12115.43 463
12116.47 463
12117.51 434
12118.55 423
12119.59 451
12120.63 448
12121.67 432
12122.71 460
12123.75 434
12124.79 408
12125.83 409
12126.87 376
12127.91 391
12128.95 386
12129.99 397
12131.03 382
12132.07 367
12133.11 404
12134.15 405
12135.19 376
12136.23 392
12137.27 393
12138.31 408
12139.35 418
12140.40 379
12141.44 376
12142.48 374
12143.52 418
12144.56 417
12145.60 381
12146.64 357
12147.68 362
12148.72 381
12149.76 422
12150.80 383
12151.84 397
12152.89 419
12153.93 405
12154.97 399
12156.01 386
12157.05 399
12158.09 432
12159.13 390
12160.17 400
12161.22 408
12162.26 406
12163.30 382
12164.34 379
12165.38 394
12166.42 413
12167.47 367
12168.51 376
12169.55 418
12170.59 384
12171.63 351
12172.67 411
12173.72 399
12174.76 395
12175.80 372
12176.84 387
12177.89 378
12178.93 374
12179.97 343
12181.01 349
12182.05 352
12183.10 364
12184.14 376
12185.18 363
12186.22 406
12187.27 400
12188.31 376
12189.35 397
12190.39 375
12191.44 370
12192.48 376
12193.52 395
12194.57 386
12195.61 401
12196.65 382
12197.69 403
12198.74 356
12199.78 389
12200.82 425
12201.87 374
12202.91 387
12203.95 397
12205.00 376
12206.04 397
12207.08 422
12208.13 380
12209.17 338
12210.21 364
12211.26 371
12212.30 345
12213.35 355
12214.39 359
12215.43 395
12216.48 387
12217.52 370
12218.56 375
12219.61 374
12220.65 408
12221.70 395
12222.74 381
12223.78 342
12224.83 363
12225.87 420
12226.92 402
12227.96 381
12229.01 355
12230.05 413
12231.10 440
12232.14 385
12233.18 394
12234.23 387
12235.27 388
12236.32 395
12237.36 365
12238.41 403
12239.45 408
12240.50 456
12241.54 383
12242.59 374
12243.63 383
12244.68 429
12245.72 394
12246.77 371
12247.81 345
12248.86 357
12249.90 373
12250.95 356
12251.99 394
12253.04 382
12254.08 374
12255.13 404
12256.18 399
12257.22 363
12258.27 372
12259.31 320
12260.36 334
12261.40 372
12262.45 342
12263.50 356
12264.54 346
12265.59 365
12266.63 383
12267.68 358
12268.73 338
12269.77 338
12270.82 364
12271.86 328
12272.91 348
12273.96 343
12275.00 352
12276.05 361
12277.10 351
12278.14 349
12279.19 365
12280.23 373
12281.28 359
12282.33 333
12283.37 313
12284.42 277
12285.47 331
12286.52 348
12287.56 378
12288.61 331
12289.66 351
12290.70 405
12291.75 364
12292.80 302
12293.84 319
12294.89 329
12295.94 366
12296.99 345
12298.03 307
12299.08 384
12300.13 348
12301.18 352
12302.22 388
12303.27 329
12304.32 357
12305.37 348
12306.41 355
12307.46 343
12308.51 346
12309.56 330
12310.60 326
12311.65 308
12312.70 322
12313.75 379
12314.80 366
12315.84 376
12316.89 327
12317.94 333
12318.99 354
12320.04 354
12321.09 361
12322.13 324
12323.18 330
12324.23 372
12325.28 323
12326.33 357
12327.38 346
12328.42 337
12329.47 353
12330.52 338
12331.57 349
12332.62 329
12333.67 341
12334.72 331
12335.77 291
12336.82 294
12337.86 322
12338.91 340
12339.96 331
12341.01 316
12342.06 317
12343.11 361
12344.16 334
12345.21 382
12346.26 332
12347.31 327
12348.36 356
12349.41 329
12350.46 334
12351.51 307
12352.56 333
12353.60 356
12354.65 342
12355.70 325
12356.75 302
12357.80 329
12358.85 339
12359.90 308
12360.95 350
12362.00 348
12363.05 339
12364.10 358
12365.15 338
12366.20 333
12367.25 336
12368.31 325
12369.36 333
12370.41 340
12371.46 310
12372.51 357
12373.56 377
12374.61 360
12375.66 347
12376.71 334
12377.76 373
12378.81 401
12379.86 404
12380.91 374
12381.96 388
12383.01 388
12384.07 337
12385.12 367
12386.17 392
12387.22 353
12388.27 355
12389.32 377
12390.37 366
12391.42 351
12392.47 398
12393.53 397
12394.58 405
12395.63 383
12396.68 331
12397.73 407
12398.78 396
12399.84 334
12400.89 335
12401.94 382
12402.99 419
12404.04 398
12405.09 379
12406.15 359
12407.20 380
12408.25 422
12409.30 426
12410.35 386
12411.41 337
12412.46 357
12413.51 341
12414.56 363
12415.62 384
12416.67 448
12417.72 399
12418.77 387
12419.83 386
12420.88 378
12421.93 380
12422.98 381
12424.04 405
12425.09 427
12426.14 402
12427.19 391
12428.25 350
12429.30 368
12430.35 340
12431.41 333
12432.46 395
12433.51 359
12434.57 392
12435.62 443
12436.67 394
12437.72 375
12438.78 394
12439.83 345
12440.88 403
12441.94 370
12442.99 357
12444.05 345
12445.10 338
12446.15 374
12447.21 411
12448.26 372
12449.31 369
12450.37 393
12451.42 388
12452.48 397
12453.53 470
12454.58 404
12455.64 402
12456.69 378
12457.75 392
12458.80 392
12459.85 375
12460.91 384
12461.96 378
12463.02 444
12464.07 415
12465.13 386
12466.18 412
12467.23 419
12468.29 414
12469.34 418
12470.40 383
12471.45 383
12472.51 446
12473.56 403
12474.62 461
12475.67 496
12476.73 469
12477.78 441
12478.84 406
12479.89 466
12480.95 470
12482.00 470
12483.06 490
12484.11 467
12485.17 472
12486.22 469
12487.28 530
12488.33 560
12489.39 565
12490.45 575
12491.50 571
12492.56 621
12493.61 679
12494.67 769
12495.72 859
12496.78 918
12497.84 973
12498.89 964
12499.95 1086
12501.00 1001
12502.06 955
12503.11 938
12504.17 872
12505.23 775
12506.28 736
12507.34 674
12508.40 653
12509.45 578
12510.51 538
12511.56 516
12512.62 465
12513.68 488
12514.73 524
12515.79 474
12516.85 487
12517.90 460
12518.96 472
12520.02 466
12521.07 497
12522.13 504
12523.19 461
12524.24 485
12525.30 514
12526.36 469
12527.42 456
12528.47 426
12529.53 459
12530.59 429
12531.64 458
12532.70 488
12533.76 447
12534.82 419
12535.87 444
12536.93 485
12537.99 417
12539.05 441
12540.10 489
12541.16 470
12542.22 411
12543.28 409
12544.34 512
12545.39 436
12546.45 463
12547.51 420
12548.57 422
12549.62 427
12550.68 408
12551.74 393
12552.80 391
12553.86 388
12554.92 393
12555.97 458
12557.03 443
12558.09 407
12559.15 466
12560.21 416
12561.27 401
12562.32 427
12563.38 449
12564.44 393
12565.50 449
12566.56 415
12567.62 464
12568.68 505
12569.74 473
12570.79 471
12571.85 486
12572.91 507
12573.97 551
12575.03 555
12576.09 528
12577.15 591
12578.21 550
12579.27 625
12580.33 548
12581.39 550
12582.45 583
12583.50 587
12584.56 582
12585.62 567
12586.68 503
12587.74 530
12588.80 503
12589.86 473
12590.92 539
12591.98 533
12593.04 573
12594.10 579
12595.16 519
12596.22 534
12597.28 503
12598.34 525
12599.40 500
12600.46 500
12601.52 486
12602.58 452
12603.64 502
12604.70 495
12605.76 467
12606.82 488
12607.88 495
12608.94 475
12610.01 452
12611.07 437
12612.13 483
12613.19 461
12614.25 403
12615.31 471
12616.37 474
12617.43 426
12618.49 466
12619.55 494
12620.61 446
12621.67 424
12622.74 463
12623.80 429
12624.86 486
12625.92 439
12626.98 436
12628.04 454
12629.10 422
12630.16 402
12631.23 424
12632.29 441
12633.35 426
12634.41 417
12635.47 388
12636.53 399
12637.60 410
12638.66 414
12639.72 462
12640.78 438
12641.84 438
12642.90 437
12643.97 431
12645.03 391
12646.09 401
12647.15 435
12648.22 459
12649.28 431
12650.34 422
12651.40 434
12652.46 352
12653.53 411
12654.59 450
12655.65 478
12656.71 487
12657.78 446
12658.84 463
12659.90 455
12660.96 476
12662.03 486
12663.09 467
12664.15 444
12665.22 453
12666.28 466
12667.34 508
12668.41 472
12669.47 445
12670.53 423
12671.59 430
12672.66 439
12673.72 512
12674.78 458
12675.85 426
12676.91 437
12677.97 464
12679.04 458
12680.10 460
12681.16 443
12682.23 444
12683.29 457
12684.36 418
12685.42 390
12686.48 420
12687.55 441
12688.61 463
12689.67 449
12690.74 472
12691.80 484
12692.87 463
12693.93 427
12695.00 458
12696.06 473
12697.12 461
12698.19 431
12699.25 457
12700.32 465
12701.38 465
12702.45 454
12703.51 420
12704.57 462
12705.64 497
12706.70 467
12707.77 406
12708.83 387
12709.90 388
12710.96 469
12712.03 459
12713.09 437
12714.16 413
12715.22 407
12716.29 388
12717.35 396
12718.42 368
12719.48 444
12720.55 397
12721.61 367
12722.68 381
12723.74 435
12724.81 441
12725.87 389
12726.94 407
12728.01 425
12729.07 407
12730.14 404
12731.20 443
12732.27 368
12733.33 410
12734.40 414
12735.47 416
12736.53 434
12737.60 446
12738.66 413
12739.73 369
12740.80 409
12741.86 382
12742.93 381
12743.99 425
12745.06 391
12746.13 397
12747.19 410
12748.26 381
12749.33 376
12750.39 412
12751.46 395
12752.53 392
12753.59 398
12754.66 373
12755.73 375
12756.79 382
12757.86 422
12758.93 371
12759.99 376
12761.06 394
12762.13 325
12763.19 372
12764.26 373
12765.33 399
12766.39 401
12767.46 425
12768.53 384
12769.60 371
12770.66 383
12771.73 336
12772.80 315
12773.87 330
12774.93 372
12776.00 356
12777.07 344
12778.14 362
12779.20 341
12780.27 352
12781.34 338
12782.41 357
12783.47 338
12784.54 369
12785.61 354
12786.68 363
12787.75 349
12788.81 337
12789.88 354
12790.95 379
12792.02 358
12793.09 343
12794.16 344
12795.22 345
12796.29 349
12797.36 370
12798.43 371
12799.50 358
12800.57 358
12801.64 338
12802.70 328
12803.77 355
12804.84 333
12805.91 336
12806.98 363
12808.05 382
12809.12 369
12810.19 357
12811.25 332
12812.32 350
12813.39 339
12814.46 382
12815.53 350
12816.60 339
12817.67 354
12818.74 349
12819.81 363
12820.88 358
12821.95 357
12823.02 370
12824.09 339
12825.16 335
12826.23 363
12827.30 314
12828.36 358
12829.43 360
12830.50 401
12831.57 369
12832.64 375
12833.71 396
12834.78 377
12835.85 335
12836.92 320
12837.99 339
12839.06 295
12840.13 302
12841.21 337
12842.28 351
12843.35 372
12844.42 339
12845.49 307
12846.56 347
12847.63 341
12848.70 359
12849.77 340
12850.84 324
12851.91 322
12852.98 331
12854.05 358
12855.12 321
12856.19 335
12857.26 371
12858.34 340
12859.41 317
12860.48 347
12861.55 371
12862.62 354
12863.69 334
12864.76 316
12865.83 312
12866.91 329
12867.98 325
12869.05 301
12870.12 307
12871.19 333
12872.26 278
12873.33 337
12874.41 289
12875.48 368
12876.55 326
12877.62 316
12878.69 301
12879.76 340
12880.84 315
12881.91 331
12882.98 310
12884.05 329
12885.12 298
12886.20 354
12887.27 331
12888.34 320
12889.41 310
12890.49 288
12891.56 317
12892.63 291
12893.70 310
12894.78 337
12895.85 314
12896.92 289
12897.99 308
12899.07 290
12900.14 301
12901.21 279
12902.28 273
12903.36 312
12904.43 301
12905.50 287
12906.58 278
12907.65 286
12908.72 277
12909.80 275
12910.87 270
12911.94 275
12913.02 271
12914.09 293
12915.16 305
12916.24 284
12917.31 301
12918.38 293
12919.46 302
12920.53 321
12921.60 341
12922.68 312
12923.75 307
12924.82 316
12925.90 284
12926.97 338
12928.05 339
12929.12 312
12930.19 264
12931.27 307
12932.34 287
12933.42 300
12934.49 293
12935.56 305
12936.64 318
12937.71 306
12938.79 315
12939.86 299
12940.94 274
12942.01 267
12943.08 298
12944.16 360
12945.23 309
12946.31 338
12947.38 339
12948.46 332
12949.53 293
12950.61 270
12951.68 291
12952.76 351
12953.83 367
12954.91 342
12955.98 311
12957.06 329
12958.13 317
12959.21 327
12960.28 304
12961.36 292
12962.43 296
12963.51 328
12964.58 346
12965.66 299
12966.74 333
12967.81 290
12968.89 299
12969.96 299
12971.04 311
12972.11 270
12973.19 298
12974.27 341
12975.34 299
12976.42 266
12977.49 321
12978.57 355
12979.65 319
12980.72 273
12981.80 329
12982.87 313
12983.95 333
12985.03 354
12986.10 351
12987.18 353
12988.26 316
12989.33 305
12990.41 351
12991.48 326
12992.56 348
12993.64 359
12994.71 340
12995.79 341
12996.87 300
12997.94 298
12999.02 323
13000.10 346
13001.18 315
13002.25 299
13003.33 323
13004.41 309
13005.48 326
13006.56 310
13007.64 333
13008.72 309
13009.79 306
13010.87 354
13011.95 343
13013.02 294
13014.10 298
13015.18 318
13016.26 341
13017.33 349
13018.41 296
13019.49 335
13020.57 390
13021.65 353
13022.72 317
13023.80 335
13024.88 344
13025.96 319
13027.04 321
13028.11 336
13029.19 303
13030.27 304
13031.35 330
13032.43 333
13033.50 365
13034.58 347
13035.66 307
13036.74 299
13037.82 319
13038.90 342
13039.98 322
13041.05 379
13042.13 344
13043.21 343
13044.29 349
13045.37 354
13046.45 363
13047.53 361
13048.61 341
13049.68 347
13050.76 291
13051.84 341
13052.92 334
13054.00 298
13055.08 299
13056.16 345
13057.24 326
13058.32 329
13059.40 350
13060.48 280
13061.56 288
13062.64 308
13063.71 328
13064.79 319
13065.87 339
13066.95 300
13068.03 356
13069.11 362
13070.19 304
13071.27 347
13072.35 330
13073.43 296
13074.51 271
13075.59 282
13076.67 317
13077.75 340
13078.83 285
13079.91 269
13080.99 281
13082.07 285
13083.15 293
13084.23 273
13085.31 291
13086.40 279
13087.48 308
13088.56 286
13089.64 276
13090.72 299
13091.80 327
13092.88 316
13093.96 296
13095.04 312
13096.12 275
13097.20 308
13098.28 313
13099.36 306
13100.45 360
13101.53 320
13102.61 309
13103.69 269
13104.77 328
13105.85 303
13106.93 301
13108.01 287
13109.10 316
13110.18 304
13111.26 328
13112.34 347
13113.42 308
13114.50 289
13115.58 286
13116.67 284
13117.75 297
13118.83 279
13119.91 346
13120.99 364
13122.08 347
13123.16 319
13124.24 305
13125.32 311
13126.40 302
13127.49 308
13128.57 306
13129.65 311
13130.73 302
13131.82 334
13132.90 304
13133.98 277
13135.06 280
13136.15 287
13137.23 339
13138.31 333
13139.39 338
13140.48 329
13141.56 311
13142.64 309
13143.72 316
13144.81 264
13145.89 288
13146.97 308
13148.06 307
13149.14 354
13150.22 313
13151.31 323
13152.39 313
13153.47 301
13154.56 284
13155.64 277
13156.72 316
13157.81 288
13158.89 304
13159.97 355
13161.06 294
13162.14 327
13163.22 295
13164.31 271
13165.39 327
13166.47 352
13167.56 311
13168.64 311
13169.73 270
13170.81 285
13171.89 273
13172.98 302
13174.06 290
13175.15 268
13176.23 249
13177.31 299
13178.40 254
13179.48 264
13180.57 295
13181.65 286
13182.74 318
13183.82 313
13184.91 301
13185.99 325
13187.07 320
13188.16 312
13189.24 321
13190.33 291
13191.41 269
13192.50 320
13193.58 346
13194.67 347
13195.75 286
13196.84 292
13197.92 322
13199.01 287
13200.09 296
13201.18 293
13202.26 281
13203.35 307
13204.44 350
13205.52 312
13206.61 285
13207.69 266
13208.78 301
13209.86 319
13210.95 308
13212.03 316
13213.12 313
13214.21 287
13215.29 304
13216.38 276
13217.46 323
13218.55 289
13219.63 302
13220.72 295
13221.81 282
13222.89 280
13223.98 248
13225.07 279
13226.15 280
13227.24 297
13228.32 296
13229.41 302
13230.50 339
13231.58 306
13232.67 265
13233.76 285
13234.84 303
13235.93 322
13237.02 327
13238.10 319
13239.19 289
13240.28 289
13241.36 330
13242.45 341
13243.54 324
13244.62 295
13245.71 295
13246.80 324
13247.89 294
13248.97 296
13250.06 263
13251.15 288
13252.23 327
13253.32 314
13254.41 309
13255.50 353
13256.58 315
13257.67 333
13258.76 323
13259.85 347
13260.94 307
13262.02 295
13263.11 328
13264.20 353
13265.29 331
13266.37 378
13267.46 378
13268.55 344
13269.64 316
13270.73 339
13271.81 343
13272.90 309
13273.99 317
13275.08 315
13276.17 325
13277.26 359
13278.34 357
13279.43 310
13280.52 311
13281.61 327
13282.70 297
13283.79 322
13284.88 355
13285.96 406
13287.05 359
13288.14 344
13289.23 363
13290.32 375
13291.41 344
13292.50 361
13293.59 323
13294.68 306
13295.76 357
13296.85 366
13297.94 377
13299.03 368
13300.12 330
13301.21 338
13302.30 337
13303.39 340
13304.48 345
13305.57 369
13306.66 396
13307.75 404
13308.84 335
13309.93 372
13311.02 360
13312.11 376
13313.20 364
13314.29 383
13315.38 370
13316.47 353
13317.56 375
13318.65 324
13319.74 345
13320.83 400
13321.92 378
13323.01 395
13324.10 383
13325.19 362
13326.28 382
13327.37 375
13328.46 379
13329.55 390
13330.64 394
13331.73 368
13332.82 391
13333.91 408
13335.00 393
13336.09 349
13337.18 388
13338.27 419
13339.37 422
13340.46 388
13341.55 348
13342.64 394
13343.73 376
13344.82 353
13345.91 421
13347.00 361
13348.09 368
13349.19 398
13350.28 324
13351.37 387
13352.46 381
13353.55 361
13354.64 403
13355.73 379
13356.83 363
13357.92 359
13359.01 398
13360.10 446
13361.19 391
13362.28 407
13363.38 440
13364.47 414
13365.56 383
13366.65 406
13367.74 419
13368.84 464
13369.93 494
13371.02 472
13372.11 450
13373.21 419
13374.30 439
13375.39 449
13376.48 405
13377.58 423
13378.67 405
13379.76 391
13380.85 337
13381.95 363
13383.04 391
13384.13 395
13385.22 366
13386.32 376
13387.41 401
13388.50 415
13389.60 374
13390.69 368
13391.78 348
13392.87 343
13393.97 345
13395.06 352
13396.15 346
13397.25 375
13398.34 319
13399.43 329
13400.53 345
13401.62 365
13402.71 343
13403.81 342
13404.90 381
13406.00 349
13407.09 325
13408.18 332
13409.28 328
13410.37 308
13411.46 356
13412.56 347
13413.65 385
13414.75 325
13415.84 336
13416.93 354
13418.03 359
13419.12 334
13420.22 345
13421.31 342
13422.41 354
13423.50 344
13424.59 345
13425.69 361
13426.78 339
13427.88 311
13428.97 355
13430.07 325
13431.16 337
13432.26 321
13433.35 366
13434.45 345
13435.54 362
13436.64 379
13437.73 387
13438.82 372
13439.92 375
13441.02 392
13442.11 418
13443.21 373
13444.30 399
13445.40 371
13446.49 335
13447.59 350
13448.68 348
13449.78 385
13450.87 395
13451.97 391
13453.06 381
13454.16 384
13455.25 377
13456.35 399
13457.45 386
13458.54 381
13459.64 362
13460.73 366
13461.83 368
13462.93 397
13464.02 413
13465.12 467
13466.21 399
13467.31 402
13468.41 393
13469.50 386
13470.60 403
13471.70 398
13472.79 415
13473.89 393
13474.98 404
13476.08 409
13477.18 409
13478.27 409
13479.37 461
13480.47 442
13481.56 416
13482.66 425
13483.76 383
13484.85 407
13485.95 419
13487.05 434
13488.15 445
13489.24 391
13490.34 457
13491.44 429
13492.53 415
13493.63 467
13494.73 414
13495.83 441
13496.92 427
13498.02 422
13499.12 463
13500.22 506
13501.31 525
13502.41 480
13503.51 511
13504.61 511
13505.70 533
13506.80 520
13507.90 521
13509.00 535
13510.09 505
13511.19 486
13512.29 440
13513.39 478
13514.49 475
13515.58 426
13516.68 437
13517.78 446
13518.88 446
13519.98 425
13521.08 426
13522.17 391
13523.27 362
13524.37 400
13525.47 416
13526.57 367
13527.67 387
13528.77 404
13529.86 345
13530.96 386
13532.06 369
13533.16 414
13534.26 377
13535.36 362
13536.46 393
13537.56 387
13538.66 379
13539.75 368
13540.85 378
13541.95 343
13543.05 332
13544.15 339
13545.25 383
13546.35 346
13547.45 381
13548.55 385
13549.65 370
13550.75 390
13551.85 358
13552.95 338
13554.05 349
13555.15 369
13556.25 332
13557.35 333
13558.45 335
13559.55 335
13560.65 361
13561.75 328
13562.85 326
13563.95 330
13565.05 366
13566.15 325
13567.25 352
13568.35 346
13569.45 331
13570.55 354
13571.65 348
13572.75 337
13573.85 346
13574.95 321
13576.05 371
13577.15 389
13578.25 359
13579.35 399
13580.45 360
13581.55 334
13582.65 365
13583.75 324
13584.86 321
13585.96 337
13587.06 373
13588.16 309
13589.26 319
13590.36 394
13591.46 365
13592.56 357
13593.66 332
13594.77 330
13595.87 317
13596.97 363
13598.07 336
13599.17 356
13600.27 350
13601.37 360
13602.48 357
13603.58 333
13604.68 328
13605.78 347
13606.88 389
13607.99 373
13609.09 332
13610.19 356
13611.29 360
13612.39 344
13613.50 386
13614.60 383
13615.70 298
13616.80 391
13617.90 378
13619.01 376
13620.11 331
13621.21 369
13622.31 384
13623.42 326
13624.52 362
13625.62 351
13626.72 337
13627.83 303
13628.93 283
13630.03 339
13631.13 360
13632.24 349
13633.34 320
13634.44 336
13635.55 346
13636.65 329
13637.75 344
13638.86 349
13639.96 355
13641.06 354
13642.17 333
13643.27 374
13644.37 377
13645.48 346
13646.58 367
13647.68 374
13648.79 383
13649.89 356
13650.99 339
13652.10 345
13653.20 324
13654.30 336
13655.41 342
13656.51 300
13657.62 309
13658.72 381
13659.82 339
13660.93 333
13662.03 348
13663.14 315
13664.24 328
13665.34 356
13666.45 357
13667.55 359
13668.66 315
13669.76 343
13670.87 336
13671.97 277
13673.07 316
13674.18 315
13675.28 315
13676.39 315
13677.49 324
13678.60 339
13679.70 313
13680.81 310
13681.91 337
13683.02 335
13684.12 303
13685.23 330
13686.33 361
13687.44 359
13688.54 360
13689.65 326
13690.75 388
13691.86 387
13692.96 327
13694.07 333
13695.17 305
13696.28 335
13697.39 337
13698.49 352
13699.60 364
13700.70 360
13701.81 358
13702.91 361
13704.02 404
13705.13 376
13706.23 330
13707.34 365
13708.44 370
13709.55 377
13710.65 361
13711.76 367
13712.87 354
13713.97 360
13715.08 397
13716.19 392
13717.29 358
13718.40 387
13719.50 369
13720.61 385
13721.72 358
13722.82 338
13723.93 409
13725.04 369
13726.14 422
13727.25 428
13728.36 402
13729.46 454
13730.57 453
13731.68 431
13732.78 457
13733.89 454
13735.00 480
13736.11 477
13737.21 454
13738.32 416
13739.43 471
13740.53 467
13741.64 451
13742.75 464
13743.86 465
13744.96 462
13746.07 485
13747.18 469
13748.29 470
13749.39 483
13750.50 454
13751.61 482
13752.72 492
13753.82 489
13754.93 493
13756.04 452
13757.15 473
13758.26 444
13759.36 464
13760.47 513
13761.58 575
13762.69 608
13763.80 543
13764.91 583
13766.01 583
13767.12 546
13768.23 565
13769.34 615
13770.45 636
13771.56 662
13772.66 717
13773.77 719
13774.88 752
13775.99 805
13777.10 747
13778.21 772
13779.32 789
13780.42 730
13781.53 743
13782.64 694
13783.75 713
13784.86 675
13785.97 613
13787.08 624
13788.19 517
13789.30 468
13790.41 558
13791.52 501
13792.63 507
13793.73 474
13794.84 506
13795.95 469
13797.06 464
13798.17 463
13799.28 485
13800.39 500
13801.50 451
13802.61 459
13803.72 463
13804.83 459
13805.94 470
13807.05 451
13808.16 405
13809.27 434
13810.38 476
13811.49 492
13812.60 438
13813.71 449
13814.82 504
13815.93 449
13817.04 436
13818.15 452
13819.26 383
13820.37 378
13821.48 431
13822.59 441
13823.71 456
13824.82 402
13825.93 387
13827.04 405
13828.15 435
13829.26 444
13830.37 408
13831.48 395
13832.59 414
13833.70 402
13834.81 407
13835.92 421
13837.04 403
13838.15 446
13839.26 431
13840.37 425
13841.48 417
13842.59 445
13843.70 387
13844.81 419
13845.93 396
13847.04 397
13848.15 427
13849.26 473
13850.37 480
13851.48 434
13852.60 391
13853.71 419
13854.82 454
13855.93 459
13857.04 466
13858.16 454
13859.27 474
13860.38 506
13861.49 442
13862.60 477
13863.72 469
13864.83 499
13865.94 466
13867.05 467
13868.17 441
13869.28 485
13870.39 520
13871.50 466
13872.62 536
13873.73 474
13874.84 511
13875.95 491
13877.07 471
13878.18 470
13879.29 459
13880.40 445
13881.52 465
13882.63 413
13883.74 422
13884.86 478
13885.97 454
13887.08 447
13888.20 443
13889.31 494
13890.42 412
13891.54 455
13892.65 441
13893.76 447
13894.88 449
13895.99 484
13897.10 505
13898.22 461
13899.33 465
13900.44 467
13901.56 480
13902.67 491
13903.79 468
13904.90 447
13906.01 441
13907.13 417
13908.24 416
13909.36 436
13910.47 411
13911.58 456
13912.70 465
13913.81 474
13914.93 442
13916.04 410
13917.16 418
13918.27 423
13919.38 398
13920.50 413
13921.61 416
13922.73 378
13923.84 423
13924.96 421
13926.07 409
13927.19 449
13928.30 442
13929.42 422
13930.53 387
13931.65 398
13932.76 401
13933.88 370
13934.99 364
13936.11 390
13937.22 371
13938.34 431
13939.45 415
13940.57 396
13941.68 355
13942.80 360
13943.91 387
13945.03 373
13946.14 371
13947.26 399
13948.38 371
13949.49 343
13950.61 367
13951.72 343
13952.84 334
13953.95 363
13955.07 381
13956.19 341
13957.30 390
13958.42 361
13959.53 362
13960.65 366
13961.77 362
13962.88 327
13964.00 383
13965.11 380
13966.23 377
13967.35 383
13968.46 338
13969.58 322
13970.70 398
13971.81 335
13972.93 344
13974.05 374
13975.16 390
13976.28 378
13977.40 344
13978.51 356
13979.63 346
13980.75 379
13981.86 409
13982.98 415
13984.10 376
13985.22 360
13986.33 372
13987.45 341
13988.57 360
13989.68 345
13990.80 374
13991.92 362
13993.04 373
13994.15 349
13995.27 384
13996.39 391
13997.51 387
13998.62 369
13999.74 346
14000.86 352
14001.98 403
14003.10 430
14004.21 388
14005.33 376
14006.45 352
14007.57 374
14008.68 359
14009.80 372
14010.92 366
14012.04 384
14013.16 389
14014.28 433
14015.39 381
14016.51 378
14017.63 381
14018.75 365
14019.87 406
14020.99 404
14022.10 417
14023.22 406
14024.34 434
14025.46 444
14026.58 384
14027.70 376
14028.82 387
14029.94 427
14031.05 376
14032.17 388
14033.29 377
14034.41 406
14035.53 398
14036.65 404
14037.77 377
14038.89 359
14040.01 362
14041.13 389
14042.25 365
14043.37 344
14044.49 387
14045.60 364
14046.72 363
14047.84 328
14048.96 351
14050.08 359
14051.20 371
14052.32 334
14053.44 359
14054.56 355
14055.68 382
14056.80 356
14057.92 345
14059.04 344
14060.16 364
14061.28 369
14062.40 368
14063.52 408
14064.64 345
14065.76 373
14066.88 386
14068.00 388
14069.12 352
14070.25 392
14071.37 333
14072.49 374
14073.61 358
14074.73 336
14075.85 361
14076.97 368
14078.09 349
14079.21 340
14080.33 363
14081.45 333
14082.57 346
14083.69 356
14084.82 376
14085.94 379
14087.06 417
14088.18 391
14089.30 427
14090.42 452
14091.54 393
14092.66 393
14093.79 414
14094.91 463
14096.03 417
14097.15 442
14098.27 469
14099.39 453
14100.52 446
14101.64 491
14102.76 458
14103.88 468
14105.00 505
14106.12 466
14107.25 454
14108.37 466
14109.49 411
14110.61 429
14111.74 410
14112.86 402
14113.98 386
14115.10 403
14116.22 386
14117.35 390
14118.47 365
14119.59 345
14120.71 344
14121.84 337
14122.96 372
14124.08 362
14125.20 324
14126.33 381
14127.45 353
14128.57 372
14129.70 308
14130.82 299
14131.94 338
14133.06 306
14134.19 315
14135.31 314
14136.43 301
14137.56 294
14138.68 298
14139.80 329
14140.93 347
14142.05 352
14143.17 326
14144.30 336
14145.42 337
14146.54 338
14147.67 287
14148.79 312
14149.91 329
14151.04 302
14152.16 326
14153.29 319
14154.41 321
14155.53 346
14156.66 356
14157.78 276
14158.91 320
14160.03 279
14161.15 269
14162.28 303
14163.40 344
14164.53 320
14165.65 302
14166.78 379
14167.90 355
14169.02 332
14170.15 336
14171.27 332
14172.40 346
14173.52 309
14174.65 359
14175.77 336
14176.90 306
14178.02 320
14179.15 296
14180.27 292
14181.40 314
14182.52 302
14183.65 305
14184.77 312
14185.90 299
14187.02 294
14188.15 307
14189.27 286
14190.40 282
14191.52 310
14192.65 379
14193.77 303
14194.90 290
14196.02 259
14197.15 325
14198.27 288
14199.40 254
14200.53 276
14201.65 259
14202.78 298
14203.90 277
14205.03 273
14206.16 292
14207.28 259
14208.41 253
14209.53 273
14210.66 275
14211.79 271
14212.91 287
14214.04 255
14215.16 247
14216.29 286
14217.42 318
14218.54 310
14219.67 266
14220.80 274
14221.92 271
14223.05 306
14224.18 270
14225.30 271
14226.43 291
14227.56 293
14228.68 270
14229.81 256
14230.94 269
14232.06 242
14233.19 275
14234.32 298
14235.44 260
14236.57 306
14237.70 290
14238.83 245
14239.95 244
14241.08 267
14242.21 288
14243.34 275
14244.46 258
14245.59 275
14246.72 249
14247.85 269
14248.97 248
14250.10 247
14251.23 268
14252.36 282
14253.48 275
14254.61 307
14255.74 277
14256.87 277
14258.00 262
14259.12 276
14260.25 268
14261.38 279
14262.51 279
14263.64 289
14264.76 269
14265.89 258
14267.02 225
14268.15 291
14269.28 277
14270.41 256
14271.53 302
14272.66 328
14273.79 272
14274.92 260
14276.05 253
14277.18 298
14278.31 282
14279.44 268
14280.56 299
14281.69 284
14282.82 273
14283.95 289
14285.08 263
14286.21 230
14287.34 261
14288.47 244
14289.60 263
14290.73 271
14291.86 241
14292.98 239
14294.11 245
14295.24 260
14296.37 252
14297.50 240
14298.63 215
14299.76 263
14300.89 280
14302.02 252
14303.15 262
14304.28 267
14305.41 268
14306.54 246
14307.67 219
14308.80 235
14309.93 247
14311.06 245
14312.19 249
14313.32 238
14314.45 266
14315.58 270
14316.71 226
14317.84 217
14318.97 243
14320.10 273
14321.23 260
14322.36 247
14323.49 250
14324.62 260
14325.76 220
14326.89 242
14328.02 267
14329.15 248
14330.28 248
14331.41 256
14332.54 256
14333.67 239
14334.80 250
14335.93 258
14337.06 264
14338.20 243
14339.33 235
14340.46 241
14341.59 267
14342.72 281
14343.85 241
14344.98 210
14346.12 228
14347.25 295
14348.38 237
14349.51 205
14350.64 214
14351.77 229
14352.90 212
14354.04 233
14355.17 223
14356.30 236
14357.43 254
14358.56 266
14359.70 286
14360.83 262
14361.96 285
14363.09 245
14364.22 214
14365.36 239
14366.49 233
14367.62 216
14368.75 224
14369.89 225
14371.02 233
14372.15 217
14373.28 227
14374.42 231
14375.55 251
14376.68 251
14377.81 223
14378.95 234
14380.08 269
14381.21 243
14382.35 243
14383.48 229
14384.61 275
14385.74 259
14386.88 242
14388.01 262
14389.14 256
14390.28 266
14391.41 263
14392.54 233
14393.68 205
14394.81 245
14395.94 231
14397.08 249
14398.21 233
14399.34 249
14400.48 250
14401.61 259
14402.75 264
14403.88 244
14405.01 259
14406.15 210
14407.28 216
14408.41 227
14409.55 241
14410.68 232
14411.82 234
14412.95 248
14414.08 255
14415.22 252
14416.35 227
14417.49 226
14418.62 249
14419.76 222
14420.89 194
14422.02 224
14423.16 253
14424.29 264
14425.43 232
14426.56 202
14427.70 266
14428.83 246
14429.97 240
14431.10 235
14432.24 235
14433.37 224
14434.51 210
14435.64 220
14436.78 220
14437.91 218
14439.05 257
14440.18 246
14441.32 225
14442.45 256
14443.59 226
14444.72 249
14445.86 205
14446.99 230
14448.13 252
14449.27 241
14450.40 247
14451.54 269
14452.67 242
14453.81 245
14454.94 237
14456.08 252
14457.22 232
14458.35 262
14459.49 233
14460.62 211
14461.76 201
14462.90 228
14464.03 253
14465.17 220
14466.30 210
14467.44 238
14468.58 219
14469.71 220
14470.85 215
14471.99 198
14473.12 204
14474.26 211
14475.40 233
14476.53 221
14477.67 219
14478.81 234
14479.94 222
14481.08 200
14482.22 260
14483.35 226
14484.49 237
14485.63 216
14486.76 236
14487.90 219
14489.04 253
14490.17 237
14491.31 246
14492.45 245
14493.59 246
14494.72 250
14495.86 221
14497.00 235
14498.14 232
14499.27 221
14500.41 226
14501.55 229
14502.69 215
14503.82 197
14504.96 203
14506.10 214
14507.24 223
14508.37 236
14509.51 207
14510.65 238
14511.79 240
14512.93 243
14514.06 242
14515.20 233
14516.34 225
14517.48 235
14518.62 241
14519.76 202
14520.89 255
14522.03 257
14523.17 212
14524.31 223
14525.45 262
14526.59 231
14527.73 222
14528.86 233
14530.00 225
14531.14 190
14532.28 235
14533.42 238
14534.56 223
14535.70 241
14536.84 237
14537.98 212
14539.11 256
14540.25 242
14541.39 258
14542.53 244
14543.67 221
14544.81 223
14545.95 225
14547.09 245
14548.23 249
14549.37 247
14550.51 237
14551.65 200
14552.79 225
14553.93 238
14555.07 236
14556.21 242
14557.35 209
14558.49 228
14559.63 247
14560.77 215
14561.91 233
14563.05 221
14564.19 220
14565.33 243
14566.47 252
14567.61 269
14568.75 233
14569.89 259
14571.03 207
14572.17 236
14573.31 225
14574.45 221
14575.59 225
14576.73 203
14577.87 255
14579.01 249
14580.15 248
14581.29 194
14582.43 238
14583.57 244
14584.71 261
14585.85 260
14587.00 256
14588.14 262
14589.28 239
14590.42 224
14591.56 232
14592.70 254
14593.84 240
14594.98 241
14596.12 296
14597.27 256
14598.41 236
14599.55 234
14600.69 233
14601.83 274
14602.97 275
14604.12 295
14605.26 259
14606.40 209
14607.54 206
14608.68 232
14609.82 260
14610.97 254
14612.11 232
14613.25 274
14614.39 262
14615.53 284
14616.68 283
14617.82 245
14618.96 296
14620.10 298
14621.25 266
14622.39 288
14623.53 297
14624.67 297
14625.81 266
14626.96 240
14628.10 245
14629.24 264
14630.39 249
14631.53 244
14632.67 250
14633.81 314
14634.96 336
14636.10 327
14637.24 310
14638.38 276
14639.53 331
14640.67 320
14641.81 306
14642.96 272
14644.10 277
14645.24 269
14646.39 201
14647.53 253
14648.67 265
14649.82 274
14650.96 286
14652.10 297
14653.25 286
14654.39 279
14655.53 267
14656.68 250
14657.82 249
14658.97 249
14660.11 250
14661.25 229
14662.40 227
14663.54 227
14664.69 222
14665.83 246
14666.97 239
14668.12 277
14669.26 275
14670.41 248
14671.55 251
14672.69 274
14673.84 256
14674.98 247
14676.13 234
14677.27 243
14678.42 250
14679.56 263
14680.71 272
14681.85 234
14683.00 242
14684.14 256
14685.29 254
14686.43 250
14687.57 287
14688.72 243
14689.86 249
14691.01 227
14692.15 215
14693.30 243
14694.45 277
14695.59 261
14696.74 238
14697.88 253
14699.03 247
14700.17 253
14701.32 250
14702.46 246
14703.61 234
14704.75 257
14705.90 239
14707.04 285
14708.19 228
14709.34 204
14710.48 221
14711.63 225
14712.77 237
14713.92 194
14715.07 230
14716.21 230
14717.36 271
14718.50 247
14719.65 253
14720.80 243
14721.94 263
14723.09 235
14724.24 211
14725.38 234
14726.53 248
14727.67 264
14728.82 212
14729.97 240
14731.11 240
14732.26 196
14733.41 252
14734.55 228
14735.70 269
14736.85 258
14737.99 233
14739.14 247
14740.29 239
14741.44 250
14742.58 267
14743.73 248
14744.88 239
14746.02 255
14747.17 253
14748.32 266
14749.47 245
14750.61 256
14751.76 246
14752.91 271
14754.06 282
14755.20 264
14756.35 266
14757.50 274
14758.65 249
14759.79 266
14760.94 274
14762.09 239
14763.24 257
14764.38 276
14765.53 283
14766.68 321
14767.83 284
14768.98 292
14770.13 289
14771.27 259
14772.42 273
14773.57 311
14774.72 278
14775.87 246
14777.01 287
14778.16 273
14779.31 254
14780.46 291
14781.61 318
14782.76 341
14783.91 339
14785.05 314
14786.20 319
14787.35 303
14788.50 312
14789.65 297
14790.80 283
14791.95 330
14793.10 355
14794.25 374
14795.39 338
14796.54 330
14797.69 344
14798.84 356
14799.99 315
14801.14 326
14802.29 363
14803.44 364
14804.59 383
14805.74 348
14806.89 319
14808.04 374
14809.19 366
14810.34 372
14811.49 324
14812.64 358
14813.79 364
14814.94 402
14816.09 380
14817.24 328
14818.39 336
14819.54 351
14820.69 346
14821.84 348
14822.99 369
14824.14 306
14825.29 341
14826.44 282
14827.59 291
14828.74 278
14829.89 299
14831.04 332
14832.19 292
14833.34 254
14834.49 264
14835.64 240
14836.79 241
14837.94 261
14839.09 258
14840.24 243
14841.40 267
14842.55 247
14843.70 245
14844.85 233
14846.00 267
14847.15 229
14848.30 228
14849.45 230
14850.60 229
14851.76 227
14852.91 238
14854.06 241
14855.21 217
14856.36 252
14857.51 239
14858.66 229
14859.82 237
14860.97 215
14862.12 204
14863.27 231
14864.42 242
14865.57 248
14866.73 216
14867.88 208
14869.03 186
14870.18 193
14871.33 208
14872.49 219
14873.64 232
14874.79 229
14875.94 213
14877.10 217
14878.25 203
14879.40 213
14880.55 191
14881.71 232
14882.86 242
14884.01 209
14885.16 208
14886.32 194
14887.47 218
14888.62 221
14889.77 226
14890.93 205
14892.08 208
14893.23 248
14894.39 225
14895.54 224
14896.69 215
14897.84 215
14899.00 207
14900.15 196
14901.30 189
14902.46 222
14903.61 231
14904.76 224
14905.92 215
14907.07 221
14908.22 226
14909.38 230
14910.53 213
14911.69 219
14912.84 215
14913.99 217
14915.15 232
14916.30 202
14917.45 219
14918.61 229
14919.76 194
14920.92 222
14922.07 212
14923.22 188
14924.38 203
14925.53 199
14926.69 217
14927.84 207
14928.99 225
14930.15 210
14931.30 183
14932.46 199
14933.61 196
14934.77 190
14935.92 211
14937.08 210
14938.23 238
14939.39 212
14940.54 222
14941.70 193
14942.85 194
14944.00 186
14945.16 174
14946.31 216
14947.47 198
14948.62 208
14949.78 219
14950.94 241
14952.09 224
14953.25 191
14954.40 191
14955.56 189
14956.71 217
14957.87 170
14959.02 210
14960.18 231
14961.33 186
14962.49 160
14963.64 180
14964.80 196
14965.96 195
14967.11 171
14968.27 172
14969.42 166
14970.58 167
14971.74 197
14972.89 187
14974.05 183
14975.20 188
14976.36 192
14977.52 203
14978.67 187
14979.83 220
14980.98 215
14982.14 203
14983.30 209
14984.45 193
14985.61 182
14986.77 192
14987.92 195
14989.08 220
14990.24 191
14991.39 207
14992.55 174
14993.71 185
14994.86 174
14996.02 206
14997.18 228
14998.33 177
14999.49 236
15000.65 199
15001.81 166
15002.96 194
15004.12 158
15005.28 172
15006.43 208
15007.59 171
15008.75 175
15009.91 181
15011.06 205
15012.22 198
15013.38 186
15014.54 223
15015.69 221
15016.85 195
15018.01 192
15019.17 200
15020.33 175
15021.48 178
15022.64 148
15023.80 168
15024.96 183
15026.12 207
15027.27 208
15028.43 171
15029.59 183
15030.75 146
15031.91 156
15033.07 195
15034.22 166
15035.38 184
15036.54 157
15037.70 211
15038.86 224
15040.02 186
15041.17 184
15042.33 170
15043.49 170
15044.65 162
15045.81 179
15046.97 161
15048.13 203
15049.29 200
15050.45 176
15051.60 141
15052.76 188
15053.92 196
15055.08 178
15056.24 162
15057.40 205
15058.56 175
15059.72 167
15060.88 182
15062.04 163
15063.20 167
15064.36 168
15065.52 180
15066.68 153
15067.84 190
15069.00 168
15070.16 162
15071.32 183
15072.48 192
15073.63 191
15074.79 157
15075.95 174
15077.11 174
15078.27 131
15079.44 155
15080.60 165
15081.76 177
15082.92 228
15084.08 191
15085.24 178
15086.40 177
15087.56 182
15088.72 180
15089.88 155
15091.04 167
15092.20 190
15093.36 162
15094.52 158
15095.68 179
15096.84 181
15098.00 156
15099.16 180
15100.32 152
15101.49 177
15102.65 173
15103.81 161
15104.97 168
15106.13 165
15107.29 151
15108.45 173
15109.61 176
15110.78 153
15111.94 195
15113.10 187
15114.26 154
15115.42 178
15116.58 174
15117.74 196
15118.91 164
15120.07 183
15121.23 223
15122.39 173
15123.55 177
15124.71 186
15125.88 193
15127.04 172
15128.20 182
15129.36 186
15130.52 158
15131.69 186
15132.85 179
15134.01 174
15135.17 196
15136.34 161
15137.50 153
15138.66 178
15139.82 162
15140.99 198
15142.15 211
15143.31 163
15144.47 161
15145.64 181
15146.80 178
15147.96 154
15149.12 176
15150.29 208
15151.45 164
15152.61 168
15153.78 194
15154.94 186
15156.10 168
15157.27 173
15158.43 170
15159.59 178
15160.75 191
15161.92 204
15163.08 169
15164.24 186
15165.41 190
15166.57 172
15167.74 198
15168.90 176
15170.06 195
15171.23 198
15172.39 183
15173.55 162
15174.72 177
15175.88 170
15177.05 195
15178.21 191
15179.37 200
15180.54 193
15181.70 163
15182.87 204
15184.03 199
15185.19 192
15186.36 196
15187.52 182
15188.69 165
15189.85 175
15191.02 206
15192.18 190
15193.34 195
15194.51 182
15195.67 167
15196.84 150
15198.00 160
15199.17 174
15200.33 180
15201.50 167
15202.66 178
15203.83 192
15204.99 194
15206.16 173
15207.32 182
15208.49 216
15209.65 203
15210.82 203
15211.98 220
15213.15 205
15214.31 191
15215.48 209
15216.64 184
15217.81 204
15218.97 188
15220.14 166
15221.31 242
15222.47 248
15223.64 177
15224.80 174
15225.97 190
15227.13 190
15228.30 201
15229.47 206
15230.63 187
15231.80 195
15232.96 189
15234.13 227
15235.30 206
15236.46 195
15237.63 220
15238.79 243
15239.96 223
15241.13 212
15242.29 194
15243.46 205
15244.63 176
15245.79 169
15246.96 191
15248.13 186
15249.29 213
15250.46 227
15251.63 198
15252.79 207
15253.96 206
15255.13 194
15256.29 200
15257.46 183
15258.63 176
15259.80 190
15260.96 210
15262.13 192
15263.30 157
15264.46 175
15265.63 179
15266.80 179
15267.97 193
15269.13 203
15270.30 183
15271.47 187
15272.64 223
15273.80 205
15274.97 188
15276.14 172
15277.31 227
15278.47 199
15279.64 161
15280.81 191
15281.98 210
15283.15 188
15284.31 184
15285.48 197
15286.65 184
15287.82 190
15288.99 187
15290.15 198
15291.32 198
15292.49 191
15293.66 174
15294.83 173
15296.00 202
15297.16 193
15298.33 190
15299.50 184
15300.67 187
15301.84 198
15303.01 174
15304.18 196
15305.35 211
15306.51 209
15307.68 189
15308.85 215
15310.02 203
15311.19 187
15312.36 197
15313.53 195
15314.70 208
15315.87 198
15317.04 187
15318.21 150
15319.37 139
15320.54 153
15321.71 195
15322.88 162
15324.05 172
15325.22 186
15326.39 188
15327.56 183
15328.73 179
15329.90 178
15331.07 196
15332.24 196
15333.41 166
15334.58 218
15335.75 215
15336.92 170
15338.09 192
15339.26 194
15340.43 193
15341.60 188
15342.77 171
15343.94 202
15345.11 191
15346.28 174
15347.45 182
15348.62 203
15349.79 197
15350.96 167
15352.13 165
15353.31 176
15354.48 188
15355.65 189
15356.82 161
15357.99 165
15359.16 168
15360.33 180
15361.50 170
15362.67 191
15363.84 205
15365.01 217
15366.19 187
15367.36 168
15368.53 159
15369.70 193
15370.87 186
15372.04 176
15373.21 203
15374.38 169
15375.56 179
15376.73 190
15377.90 193
15379.07 199
15380.24 163
15381.41 157
15382.59 179
15383.76 173
15384.93 206
15386.10 153
15387.27 176
15388.45 167
15389.62 182
15390.79 171
15391.96 153
15393.13 193
15394.31 228
15395.48 187
15396.65 174
15397.82 199
15399.00 164
15400.17 184
15401.34 173
15402.51 181
15403.69 182
15404.86 189
15406.03 170
15407.20 178
15408.38 188
15409.55 180
15410.72 173
15411.89 173
15413.07 176
15414.24 206
15415.41 187
15416.59 145
15417.76 163
15418.93 160
15420.11 171
15421.28 168
15422.45 161
15423.63 176
15424.80 187
15425.97 169
15427.15 166
15428.32 157
15429.49 202
15430.67 175
15431.84 161
15433.01 183
15434.19 190
15435.36 171
15436.54 169
15437.71 184
15438.88 163
15440.06 171
15441.23 182
15442.41 175
15443.58 211
15444.75 178
15445.93 179
15447.10 183
15448.28 183
15449.45 163
15450.63 165
15451.80 192
15452.97 187
15454.15 178
15455.32 176
15456.50 152
15457.67 164
15458.85 196
15460.02 180
15461.20 189
15462.37 163
15463.55 151
15464.72 183
15465.90 184
15467.07 193
15468.25 201
15469.42 193
15470.60 190
15471.77 164
15472.95 179
15474.12 185
15475.30 159
15476.47 166
15477.65 194
15478.82 160
15480.00 150
15481.17 155
15482.35 174
15483.53 188
15484.70 167
15485.88 168
15487.05 203
15488.23 196
15489.40 178
15490.58 170
15491.76 125
15492.93 164
15494.11 162
15495.28 184
15496.46 180
15497.64 170
15498.81 176
15499.99 180
15501.17 170
15502.34 173
15503.52 166
15504.69 195
15505.87 180
15507.05 154
15508.22 173
15509.40 180
15510.58 171
15511.75 173
15512.93 157
15514.11 154
15515.28 176
15516.46 169
15517.64 190
15518.81 203
15519.99 165
15521.17 188
15522.35 190
15523.52 167
15524.70 173
15525.88 155
15527.05 149
15528.23 178
15529.41 166
15530.59 179
15531.76 155
15532.94 160
15534.12 161
15535.30 154
15536.47 188
15537.65 208
15538.83 172
15540.01 168
15541.19 195
15542.36 193
15543.54 175
15544.72 187
15545.90 164
15547.08 158
15548.25 173
15549.43 165
15550.61 180
15551.79 196
15552.97 197
15554.14 170
15555.32 186
15556.50 198
15557.68 200
15558.86 185
15560.04 185
15561.22 216
15562.39 196
15563.57 171
15564.75 202
15565.93 196
15567.11 195
15568.29 172
15569.47 213
15570.65 198
15571.82 177
15573.00 198
15574.18 181
15575.36 194
15576.54 169
15577.72 195
15578.90 174
15580.08 174
15581.26 191
15582.44 222
15583.62 217
15584.80 195
15585.98 193
15587.16 193
15588.34 243
15589.51 214
15590.69 191
15591.87 193
15593.05 173
15594.23 206
15595.41 198
15596.59 200
15597.77 233
15598.95 208
15600.13 203
15601.31 202
15602.49 201
15603.67 207
15604.85 228
15606.03 230
15607.21 221
15608.40 195
15609.58 217
15610.76 191
15611.94 200
15613.12 225
15614.30 199
15615.48 220
15616.66 234
15617.84 211
15619.02 231
15620.20 271
15621.38 254
15622.56 218
15623.74 191
15624.93 227
15626.11 235
15627.29 238
15628.47 246
15629.65 271
15630.83 222
15632.01 210
15633.19 253
15634.37 280
15635.56 252
15636.74 264
15637.92 204
15639.10 212
15640.28 264
15641.46 252
15642.65 224
15643.83 254
15645.01 221
15646.19 262
15647.37 260
15648.55 243
15649.74 245
15650.92 285
15652.10 299
15653.28 265
15654.46 246
15655.65 278
15656.83 313
15658.01 286
15659.19 294
15660.38 246
15661.56 287
15662.74 328
15663.92 285
15665.11 290
15666.29 266
15667.47 285
15668.65 294
15669.84 291
15671.02 280
15672.20 276
15673.38 286
15674.57 247
15675.75 281
15676.93 250
15678.12 257
15679.30 268
15680.48 259
15681.67 260
15682.85 229
15684.03 264
15685.22 245
15686.40 268
15687.58 278
15688.77 294
15689.95 251
15691.13 264
15692.32 242
15693.50 244
15694.68 269
15695.87 256
15697.05 242
15698.23 260
15699.42 251
15700.60 252
15701.79 231
15702.97 230
15704.15 279
15705.34 258
15706.52 257
15707.71 264
15708.89 266
15710.07 255
15711.26 297
15712.44 272
15713.63 264
15714.81 268
15716.00 268
15717.18 278
15718.37 245
15719.55 244
15720.73 251
15721.92 280
15723.10 266
15724.29 254
15725.47 243
15726.66 261
15727.84 260
15729.03 245
15730.21 259
15731.40 249
15732.58 262
15733.77 267
15734.95 248
15736.14 279
15737.32 233
15738.51 288
15739.69 281
15740.88 268
15742.07 286
15743.25 276
15744.44 299
15745.62 294
15746.81 321
15747.99 265
15749.18 236
15750.36 276
15751.55 275
15752.74 269
15753.92 290
15755.11 302
15756.29 278
15757.48 281
15758.67 255
15759.85 266
15761.04 297
15762.22 317
15763.41 301
15764.60 272
15765.78 289
15766.97 273
15768.16 264
15769.34 243
15770.53 275
15771.72 269
15772.90 295
15774.09 269
15775.28 267
15776.46 271
15777.65 270
15778.84 267
15780.02 258
15781.21 277
15782.40 282
15783.58 314
15784.77 268
15785.96 265
15787.14 280
15788.33 276
15789.52 279
15790.71 255
15791.89 247
15793.08 247
15794.27 235
15795.46 240
15796.64 226
15797.83 237
15799.02 253
15800.21 247
15801.39 269
15802.58 221
15803.77 212
15804.96 243
15806.14 201
15807.33 223
15808.52 241
15809.71 254
15810.90 261
15812.08 231
15813.27 241
15814.46 221
15815.65 200
15816.84 206
15818.03 230
15819.21 229
15820.40 210
15821.59 210
15822.78 249
15823.97 237
15825.16 207
15826.35 188
15827.53 204
15828.72 202
15829.91 200
15831.10 220
15832.29 217
15833.48 210
15834.67 194
15835.86 201
15837.04 205
15838.23 222
15839.42 194
15840.61 216
15841.80 205
15842.99 222
15844.18 207
15845.37 194
15846.56 201
15847.75 205
15848.94 187
15850.13 200
15851.32 209
15852.51 164
15853.70 165
15854.89 213
15856.07 228
15857.26 242
15858.45 242
15859.64 203
15860.83 195
15862.02 252
15863.21 233
15864.40 209
15865.59 212
15866.78 243
15867.97 216
15869.16 204
15870.36 225
15871.55 192
15872.74 195
15873.93 205
15875.12 204
15876.31 231
15877.50 227
15878.69 181
15879.88 196
15881.07 203
15882.26 204
15883.45 194
15884.64 177
15885.83 199
15887.02 223
15888.21 227
15889.41 248
15890.60 210
15891.79 206
15892.98 245
15894.17 222
15895.36 242
15896.55 215
15897.74 199
15898.93 197
15900.13 204
15901.32 207
15902.51 198
15903.70 208
15904.89 245
15906.08 247
15907.28 205
15908.47 222
15909.66 223
15910.85 238
15912.04 192
15913.23 195
15914.43 235
15915.62 239
15916.81 260
15918.00 231
15919.19 208
15920.39 184
15921.58 209
15922.77 212
15923.96 205
15925.16 215
15926.35 199
15927.54 204
15928.73 249
15929.93 242
15931.12 219
15932.31 199
15933.50 202
15934.70 210
15935.89 195
15937.08 181
15938.27 190
15939.47 220
15940.66 224
15941.85 202
15943.05 192
15944.24 228
15945.43 194
15946.63 218
15947.82 200
15949.01 209
15950.21 224
15951.40 201
15952.59 221
15953.79 209
15954.98 171
15956.17 196
15957.37 192
15958.56 184
15959.75 208
15960.95 197
15962.14 171
15963.33 174
15964.53 175
15965.72 176
15966.92 189
15968.11 174
15969.30 188
15970.50 196
15971.69 169
15972.89 155
15974.08 192
15975.27 221
15976.47 190
15977.66 192
15978.86 213
15980.05 205
15981.25 175
15982.44 179
15983.63 154
15984.83 159
15986.02 159
15987.22 147
15988.41 166
15989.61 153
15990.80 165
15992.00 158
15993.19 175
15994.39 162
15995.58 189
15996.78 194
15997.97 178
15999.17 169
16000.36 170
16001.56 160
16002.75 156
16003.95 169
16005.14 157
16006.34 162
16007.53 168
16008.73 163
16009.93 171
16011.12 147
16012.32 177
16013.51 186
16014.71 159
16015.90 178
16017.10 161
16018.30 155
16019.49 185
16020.69 153
16021.88 140
16023.08 172
16024.28 150
16025.47 137
16026.67 143
16027.86 152
16029.06 137
16030.26 152
16031.45 135
16032.65 151
16033.85 176
16035.04 158
16036.24 133
16037.43 156
16038.63 148
16039.83 167
16041.02 187
16042.22 156
16043.42 179
16044.61 169
16045.81 166
16047.01 167
16048.21 191
16049.40 220
16050.60 175
16051.80 155
16052.99 155
16054.19 152
16055.39 180
16056.59 171
16057.78 175
16058.98 153
16060.18 161
16061.37 142
16062.57 170
16063.77 137
16064.97 194
16066.16 162
16067.36 192
16068.56 168
16069.76 152
16070.96 171
16072.15 178
16073.35 153
16074.55 153
16075.75 179
16076.95 167
16078.14 175
16079.34 165
16080.54 151
16081.74 173
16082.94 155
16084.13 153
16085.33 156
16086.53 170
16087.73 147
16088.93 134
16090.13 154
16091.33 152
16092.52 160
16093.72 172
16094.92 155
16096.12 185
16097.32 191
16098.52 147
16099.72 161
16100.92 144
16102.11 133
16103.31 137
16104.51 131
16105.71 137
16106.91 152
16108.11 170
16109.31 160
16110.51 164
16111.71 175
16112.91 166
16114.11 171
16115.31 145
16116.51 163
16117.70 155
16118.90 163
16120.10 136
16121.30 142
16122.50 175
16123.70 172
16124.90 172
16126.10 148
16127.30 178
16128.50 152
16129.70 181
16130.90 175
16132.10 131
16133.30 172
16134.50 176
16135.70 193
16136.90 156
16138.10 170
16139.30 169
16140.50 136
16141.71 145
16142.91 155
16144.11 150
16145.31 161
16146.51 193
16147.71 156
16148.91 155
16150.11 152
16151.31 150
16152.51 129
16153.71 144
16154.91 151
16156.11 141
16157.31 153
16158.52 126
16159.72 184
16160.92 152
16162.12 162
16163.32 163
16164.52 151
16165.72 169
16166.92 165
16168.13 154
16169.33 146
16170.53 172
16171.73 162
16172.93 165
16174.13 138
16175.34 158
16176.54 158
16177.74 152
16178.94 163
16180.14 176
16181.34 163
16182.55 169
16183.75 128
16184.95 159
16186.15 187
16187.35 164
16188.56 184
16189.76 161
16190.96 170
16192.16 154
16193.37 184
16194.57 153
16195.77 166
16196.97 170
16198.18 162
16199.38 171
16200.58 138
16201.78 130
16202.99 129
16204.19 170
16205.39 152
16206.60 138
16207.80 176
16209.00 162
16210.20 162
16211.41 147
16212.61 150
16213.81 173
16215.02 147
16216.22 170
16217.42 145
16218.63 192
16219.83 176
16221.03 178
16222.24 204
16223.44 165
16224.64 205
16225.85 176
16227.05 177
16228.25 154
16229.46 183
16230.66 162
16231.87 158
16233.07 167
16234.27 167
16235.48 172
16236.68 152
16237.89 187
16239.09 160
16240.29 156
16241.50 184
16242.70 177
16243.91 181
16245.11 164
16246.31 147
16247.52 176
16248.72 160
16249.93 167
16251.13 154
16252.34 177
16253.54 177
16254.75 166
16255.95 170
16257.16 183
16258.36 185
16259.57 169
16260.77 156
16261.97 152
16263.18 157
16264.38 158
16265.59 172
16266.80 162
16268.00 168
16269.21 153
16270.41 184
16271.62 187
16272.82 197
16274.03 180
16275.23 160
16276.44 157
16277.64 167
16278.85 169
16280.05 175
16281.26 168
16282.47 154
16283.67 183
16284.88 182
16286.08 170
16287.29 167
16288.49 162
16289.70 190
16290.91 179
16292.11 185
16293.32 209
16294.52 202
16295.73 170
16296.94 171
16298.14 184
16299.35 175
16300.56 168
16301.76 156
16302.97 162
16304.18 200
16305.38 206
16306.59 202
16307.79 190
16309.00 199
16310.21 209
16311.42 230
16312.62 206
16313.83 184
16315.04 171
16316.24 172
16317.45 200
16318.66 189
16319.86 173
16321.07 197
16322.28 187
16323.49 187
16324.69 166
16325.90 168
16327.11 189
16328.31 188
16329.52 167
16330.73 189
16331.94 170
16333.14 180
16334.35 174
16335.56 181
16336.77 168
16337.98 169
16339.18 163
16340.39 155
16341.60 143
16342.81 136
16344.01 180
16345.22 193
16346.43 149
16347.64 141
16348.85 157
16350.05 140
16351.26 164
16352.47 136
16353.68 162
16354.89 152
16356.10 163
16357.30 142
16358.51 135
16359.72 131
16360.93 137
16362.14 160
16363.35 157
16364.56 166
16365.77 151
16366.97 169
16368.18 133
16369.39 143
16370.60 147
16371.81 169
16373.02 150
16374.23 145
16375.44 127
16376.65 156
16377.86 134
16379.06 139
16380.27 151
16381.48 120
16382.69 148
16383.90 142
16385.11 123
16386.32 162
16387.53 160
16388.74 157
16389.95 168
16391.16 137
16392.37 142
16393.58 147
16394.79 150
16396.00 151
16397.21 152
16398.42 176
16399.63 159
16400.84 139
16402.05 148
16403.26 171
16404.47 163
16405.68 163
16406.89 146
16408.10 149
16409.31 128
16410.52 145
16411.73 127
16412.94 133
16414.15 131
16415.36 156
16416.57 141
16417.78 148
16419.00 156
16420.21 134
16421.42 143
16422.63 173
16423.84 145
16425.05 150
16426.26 168
16427.47 151
16428.68 130
16429.89 142
16431.11 154
16432.32 181
16433.53 161
16434.74 167
16435.95 161
16437.16 154
16438.37 154
16439.59 140
16440.80 133
16442.01 151
16443.22 141
16444.43 166
16445.64 139
16446.86 128
16448.07 177
16449.28 147
16450.49 149
16451.70 139
16452.91 141
16454.13 143
16455.34 179
16456.55 166
16457.76 139
16458.98 166
16460.19 150
16461.40 155
16462.61 144
16463.82 143
16465.04 134
16466.25 155
16467.46 148
16468.67 130
16469.89 139
16471.10 148
16472.31 135
16473.53 130
16474.74 118
16475.95 181
16477.16 194
16478.38 138
16479.59 132
16480.80 120
16482.02 151
16483.23 130
16484.44 132
16485.66 130
16486.87 146
16488.08 156
16489.30 145
16490.51 147
16491.72 132
16492.94 130
16494.15 134
16495.36 144
16496.58 148
16497.79 178
16499.00 150
16500.22 131
16501.43 154
16502.65 147
16503.86 151
16505.07 151
16506.29 137
16507.50 134
16508.71 152
16509.93 151
16511.14 156
16512.36 142
16513.57 139
16514.79 154
16516.00 150
16517.21 130
16518.43 100
16519.64 136
16520.86 140
16522.07 116
16523.29 124
16524.50 140
16525.72 138
16526.93 160
16528.15 162
16529.36 145
16530.58 150
16531.79 145
16533.01 134
16534.22 148
16535.44 146
16536.65 152
16537.87 139
16539.08 130
16540.30 143
16541.51 141
16542.73 131
16543.94 133
16545.16 149
16546.37 141
16547.59 149
16548.80 163
16550.02 150
16551.24 142
16552.45 126
16553.67 168
16554.88 137
16556.10 143
16557.31 125
16558.53 141
16559.75 148
16560.96 154
16562.18 130
16563.39 156
16564.61 148
16565.83 128
16567.04 129
16568.26 122
16569.47 129
16570.69 136
16571.91 131
16573.12 133
16574.34 127
16575.56 139
16576.77 155
16577.99 131
16579.21 152
16580.42 142
16581.64 139
16582.86 152
16584.07 118
16585.29 131
16586.51 125
16587.72 158
16588.94 152
16590.16 149
16591.38 145
16592.59 104
16593.81 151
16595.03 160
16596.24 136
16597.46 147
16598.68 151
16599.90 154
16601.11 135
16602.33 126
16603.55 153
16604.77 135
16605.98 153
16607.20 141
16608.42 125
16609.64 121
16610.86 132
16612.07 129
16613.29 131
16614.51 135
16615.73 143
16616.95 147
16618.16 151
16619.38 163
16620.60 129
16621.82 133
16623.04 142
16624.25 123
16625.47 134
16626.69 133
16627.91 111
16629.13 139
16630.35 131
16631.57 121
16632.78 109
16634.00 134
16635.22 147
16636.44 141
16637.66 143
16638.88 125
16640.10 129
16641.32 128
16642.53 145
16643.75 144
16644.97 143
16646.19 130
16647.41 149
16648.63 137
16649.85 137
16651.07 116
16652.29 136
16653.51 125
16654.73 130
16655.95 149
16657.17 138
16658.39 161
16659.61 129
16660.83 156
16662.04 126
16663.26 163
16664.48 148
16665.70 151
16666.92 144
16668.14 127
16669.36 158
16670.58 126
16671.80 125
16673.02 116
16674.24 158
16675.46 144
16676.68 130
16677.91 126
16679.13 135
16680.35 139
16681.57 121
16682.79 120
16684.01 140
16685.23 142
16686.45 149
16687.67 127
16688.89 120
16690.11 141
16691.33 136
16692.55 136
16693.77 135
16694.99 134
16696.21 166
16697.44 147
16698.66 132
16699.88 185
16701.10 140
16702.32 124
16703.54 133
16704.76 131
16705.98 142
16707.21 136
16708.43 115
16709.65 141
16710.87 175
16712.09 149
16713.31 140
16714.53 139
16715.76 146
16716.98 138
16718.20 116
16719.42 140
16720.64 139
16721.87 146
16723.09 110
16724.31 128
16725.53 151
16726.75 133
16727.98 172
16729.20 129
16730.42 141
16731.64 143
16732.86 124
16734.09 137
16735.31 126
16736.53 124
16737.75 112
16738.98 144
16740.20 164
16741.42 125
16742.64 146
16743.87 125
16745.09 125
16746.31 118
16747.54 120
16748.76 137
16749.98 148
16751.20 145
16752.43 147
16753.65 136
16754.87 128
16756.10 137
16757.32 137
16758.54 106
16759.77 118
16760.99 129
16762.21 157
16763.44 131
16764.66 119
16765.88 140
16767.11 129
16768.33 149
16769.55 136
16770.78 142
16772.00 126
16773.23 137
16774.45 138
16775.67 133
16776.90 140
16778.12 148
16779.35 149
16780.57 151
16781.79 145
16783.02 143
16784.24 137
16785.47 141
16786.69 152
16787.91 143
16789.14 123
16790.36 135
16791.59 144
16792.81 135
16794.04 125
16795.26 128
16796.49 128
16797.71 149
16798.94 146
16800.16 151
16801.38 153
16802.61 141
16803.83 161
16805.06 125
16806.28 127
16807.51 133
16808.73 127
16809.96 111
16811.18 136
16812.41 145
16813.64 149
16814.86 129
16816.09 135
16817.31 133
16818.54 134
16819.76 135
16820.99 127
16822.21 147
16823.44 147
16824.66 135
16825.89 127
16827.12 151
16828.34 149
16829.57 149
16830.79 137
16832.02 131
16833.25 150
16834.47 154
16835.70 136
16836.92 154
16838.15 128
16839.38 156
16840.60 176
16841.83 141
16843.06 160
16844.28 137
16845.51 160
16846.73 148
16847.96 146
16849.19 132
16850.41 139
16851.64 184
16852.87 115
16854.09 137
16855.32 145
16856.55 142
16857.77 189
16859.00 140
16860.23 125
16861.46 129
16862.68 148
16863.91 144
16865.14 126
16866.36 126
16867.59 150
16868.82 165
16870.05 153
16871.27 157
16872.50 152
16873.73 161
16874.96 167
16876.18 147
16877.41 156
16878.64 161
16879.87 163
16881.09 155
16882.32 144
16883.55 174
16884.78 170
16886.01 193
16887.23 166
16888.46 153
16889.69 163
16890.92 203
16892.15 167
16893.37 179
16894.60 168
16895.83 192
16897.06 186
16898.29 161
16899.51 181
16900.74 171
16901.97 155
16903.20 162
16904.43 168
16905.66 152
16906.89 145
16908.12 163
16909.34 150
16910.57 138
16911.80 185
16913.03 161
16914.26 195
16915.49 140
16916.72 136
16917.95 129
16919.18 153
16920.40 157
16921.63 118
16922.86 154
16924.09 134
16925.32 135
16926.55 155
16927.78 115
16929.01 138
16930.24 156
16931.47 188
16932.70 134
16933.93 112
16935.16 147
16936.39 127
16937.62 131
16938.85 132
16940.08 126
16941.31 151
16942.54 144
16943.77 141
16945.00 131
16946.23 143
16947.46 155
16948.69 161
16949.92 146
16951.15 151
16952.38 147
16953.61 144
16954.84 146
16956.07 141
16957.30 169
16958.53 156
16959.76 132
16960.99 149
16962.22 131
16963.45 135
16964.68 174
16965.92 147
16967.15 146
16968.38 121
16969.61 145
16970.84 145
16972.07 150
16973.30 151
16974.53 139
16975.76 128
16976.99 156
16978.23 140
16979.46 128
16980.69 116
16981.92 143
16983.15 144
16984.38 143
16985.61 163
16986.85 156
16988.08 153
16989.31 171
16990.54 130
16991.77 144
16993.00 137
16994.24 129
16995.47 158
16996.70 150
16997.93 123
16999.16 139
17000.40 138
17001.63 129
17002.86 137
17004.09 148
17005.32 135
17006.56 137
17007.79 130
17009.02 138
17010.25 143
17011.49 137
17012.72 142
17013.95 139
17015.18 132
17016.42 135
17017.65 154
17018.88 111
17020.12 142
17021.35 167
17022.58 131
17023.81 137
17025.05 150
17026.28 128
17027.51 120
17028.75 137
17029.98 142
17031.21 147
17032.45 145
17033.68 123
17034.91 126
17036.15 141
17037.38 113
17038.61 126
17039.85 151
17041.08 138
17042.31 120
17043.55 106
17044.78 120
17046.01 134
17047.25 140
17048.48 108
17049.72 108
17050.95 124
17052.18 149
17053.42 133
17054.65 116
17055.89 132
17057.12 132
17058.35 127
17059.59 142
17060.82 158
17062.06 153
17063.29 138
17064.53 133
17065.76 141
17066.99 127
17068.23 116
17069.46 123
17070.70 112
17071.93 130
17073.17 145
17074.40 138
17075.64 105
17076.87 96
17078.11 113
17079.34 135
17080.58 148
17081.81 127
17083.05 138
17084.28 131
17085.52 107
17086.75 106
17087.99 129
17089.22 144
17090.46 166
17091.69 124
17092.93 133
17094.16 137
17095.40 133
17096.64 109
17097.87 133
17099.11 107
17100.34 118
17101.58 124
17102.81 137
17104.05 147
17105.29 132
17106.52 140
17107.76 134
17108.99 128
17110.23 110
17111.47 122
17112.70 118
17113.94 123
17115.17 115
17116.41 117
17117.65 108
17118.88 116
17120.12 122
17121.36 146
17122.59 124
17123.83 101
17125.07 126
17126.30 121
17127.54 108
17128.78 109
17130.01 99
17131.25 112
17132.49 145
17133.72 133
17134.96 119
17136.20 135
17137.43 144
17138.67 117
17139.91 108
17141.15 112
17142.38 128
17143.62 142
17144.86 155
17146.10 142
17147.33 126
17148.57 141
17149.81 130
17151.05 141
17152.28 117
17153.52 105
17154.76 137
17156.00 147
17157.23 140
17158.47 123
17159.71 142
17160.95 134
17162.19 127
17163.42 124
17164.66 117
17165.90 110
17167.14 141
17168.38 127
17169.61 134
17170.85 132
17172.09 141
17173.33 148
17174.57 129
17175.81 131
17177.04 137
17178.28 139
17179.52 129
17180.76 136
17182.00 121
17183.24 126
17184.48 135
17185.71 124
17186.95 140
17188.19 148
17189.43 133
17190.67 153
17191.91 147
17193.15 120
17194.39 141
17195.63 113
17196.87 138
17198.11 131
17199.34 122
17200.58 116
17201.82 118
17203.06 122
17204.30 109
17205.54 110
17206.78 127
17208.02 148
17209.26 151
17210.50 124
17211.74 101
17212.98 112
17214.22 146
17215.46 147
17216.70 119
17217.94 114
17219.18 119
17220.42 112
17221.66 138
17222.90 112
17224.14 128
17225.38 127
17226.62 121
17227.86 120
17229.10 141
17230.34 123
17231.58 129
17232.82 130
17234.06 125
17235.30 139
17236.54 129
17237.78 123
17239.03 135
17240.27 119
17241.51 106
17242.75 143
17243.99 153
17245.23 130
17246.47 132
17247.71 145
17248.95 146
17250.19 141
17251.43 101
17252.68 119
17253.92 139
17255.16 108
17256.40 111
17257.64 152
17258.88 113
17260.12 119
17261.37 124
17262.61 136
17263.85 113
17265.09 151
17266.33 159
17267.57 127
17268.82 120
17270.06 139
17271.30 131
17272.54 137
17273.78 113
17275.03 126
17276.27 134
17277.51 112
17278.75 132
17279.99 138
17281.24 124
17282.48 120
17283.72 128
17284.96 116
17286.21 85
17287.45 121
17288.69 137
17289.93 117
17291.18 138
17292.42 112
17293.66 123
17294.90 135
17296.15 109
17297.39 123
17298.63 137
17299.88 119
17301.12 112
17302.36 111
17303.60 104
17304.85 132
17306.09 140
17307.33 124
17308.58 116
17309.82 110
17311.06 109
17312.31 107
17313.55 108
17314.79 129
17316.04 109
17317.28 126
17318.52 128
17319.77 101
17321.01 110
17322.26 140
17323.50 132
17324.74 127
17325.99 99
17327.23 108
17328.48 125
17329.72 126
17330.96 134
17332.21 115
17333.45 120
17334.70 117
17335.94 112
17337.18 105
17338.43 100
17339.67 97
17340.92 129
17342.16 149
17343.41 115
17344.65 113
17345.90 151
17347.14 142
17348.38 124
17349.63 108
17350.87 133
17352.12 133
17353.36 124
17354.61 119
17355.85 130
17357.10 118
17358.34 116
17359.59 115
17360.83 152
17362.08 104
17363.32 112
17364.57 142
17365.81 122
17367.06 151
17368.31 112
17369.55 125
17370.80 120
17372.04 101
17373.29 99
17374.53 120
17375.78 106
17377.02 112
17378.27 105
17379.52 127
17380.76 141
17382.01 124
17383.25 101
17384.50 107
17385.75 159
17386.99 118
17388.24 99
17389.48 100
17390.73 119
17391.98 110
17393.22 117
17394.47 111
17395.71 115
17396.96 132
17398.21 122
17399.45 132
17400.70 109
17401.95 137
17403.19 119
17404.44 114
17405.69 122
17406.93 117
17408.18 124
17409.43 137
17410.67 136
17411.92 126
17413.17 99
17414.42 108
17415.66 124
17416.91 109
17418.16 102
17419.40 108
17420.65 123
17421.90 117
17423.15 117
17424.39 89
17425.64 121
17426.89 134
17428.14 120
17429.38 104
17430.63 103
17431.88 145
17433.13 131
17434.37 126
17435.62 90
17436.87 102
17438.12 106
17439.37 123
17440.61 122
17441.86 105
17443.11 129
17444.36 97
17445.61 128
17446.85 97
17448.10 106
17449.35 123
17450.60 111
17451.85 98
17453.10 99
17454.34 107
17455.59 126
17456.84 108
17458.09 115
17459.34 111
17460.59 95
17461.84 126
17463.09 137
17464.33 118
17465.58 116
17466.83 121
17468.08 118
17469.33 128
17470.58 126
17471.83 144
17473.08 145
17474.33 132
17475.58 100
17476.83 120
17478.07 126
17479.32 145
17480.57 129
17481.82 94
17483.07 122
17484.32 117
17485.57 105
17486.82 101
17488.07 101
17489.32 111
17490.57 123
17491.82 131
17493.07 123
17494.32 153
17495.57 118
17496.82 135
17498.07 137
17499.32 112
17500.57 89
17501.82 112
17503.07 119
17504.32 119
17505.57 121
17506.82 115
17508.07 125
17509.32 99
17510.57 101
17511.82 142
17513.07 142
17514.32 119
17515.58 119
17516.83 108
17518.08 132
17519.33 113
17520.58 115
17521.83 79
17523.08 134
17524.33 135
17525.58 122
17526.83 119
17528.08 111
17529.34 126
17530.59 118
17531.84 120
17533.09 110
17534.34 118
17535.59 111
17536.84 99
17538.09 108
17539.35 141
17540.60 127
17541.85 117
17543.10 92
17544.35 116
17545.60 109
17546.86 119
17548.11 119
17549.36 114
17550.61 110
17551.86 135
17553.12 136
17554.37 112
17555.62 109
17556.87 110
17558.12 135
17559.38 109
17560.63 137
17561.88 130
17563.13 112
17564.39 112
17565.64 108
17566.89 128
17568.14 125
17569.40 111
17570.65 146
17571.90 125
17573.15 131
17574.41 153
17575.66 130
17576.91 123
17578.17 115
17579.42 129
17580.67 113
17581.92 126
17583.18 119
17584.43 138
17585.68 121
17586.94 127
17588.19 129
17589.44 143
17590.70 131
17591.95 122
17593.20 116
17594.46 132
17595.71 136
17596.97 113
17598.22 105
17599.47 123
17600.73 115
17601.98 107
17603.23 112
17604.49 114
17605.74 122
17607.00 139
17608.25 154
17609.50 109
17610.76 108
17612.01 104
17613.27 116
17614.52 126
17615.77 106
17617.03 127
17618.28 107
17619.54 113
17620.79 109
17622.05 119
17623.30 118
17624.56 131
17625.81 124
17627.06 122
17628.32 102
17629.57 92
17630.83 136
17632.08 105
17633.34 137
17634.59 131
17635.85 99
17637.10 120
17638.36 115
17639.61 122
17640.87 110
17642.12 123
17643.38 112
17644.63 132
17645.89 121
17647.15 107
17648.40 130
17649.66 117
17650.91 112
17652.17 108
17653.42 97
17654.68 107
17655.93 108
17657.19 102
17658.45 106
17659.70 113
17660.96 111
17662.21 99
17663.47 108
17664.73 116
17665.98 105
17667.24 119
17668.49 118
17669.75 120
17671.01 119
17672.26 116
17673.52 117
17674.77 96
17676.03 123
17677.29 131
17678.54 133
17679.80 125
17681.06 124
17682.31 138
17683.57 103
17684.83 112
17686.08 117
17687.34 99
17688.60 93
17689.85 102
17691.11 113
17692.37 109
17693.63 108
17694.88 102
17696.14 141
17697.40 119
17698.65 128
17699.91 110
17701.17 115
17702.43 120
17703.68 135
17704.94 126
17706.20 115
17707.46 109
17708.71 125
17709.97 120
17711.23 120
17712.49 107
17713.74 142
17715.00 124
17716.26 142
17717.52 125
17718.78 102
17720.03 103
17721.29 98
17722.55 131
17723.81 96
17725.07 110
17726.32 111
17727.58 122
17728.84 108
17730.10 104
17731.36 120
17732.62 98
17733.87 131
17735.13 120
17736.39 144
17737.65 140
17738.91 112
17740.17 110
17741.43 97
17742.69 111
17743.94 109
17745.20 113
17746.46 114
17747.72 128
17748.98 88
17750.24 95
17751.50 123
17752.76 138
17754.02 111
17755.28 127
17756.53 125
17757.79 100
17759.05 100
17760.31 92
17761.57 109
17762.83 97
17764.09 123
17765.35 120
17766.61 121
17767.87 97
17769.13 109
17770.39 109
17771.65 113
17772.91 92
17774.17 113
17775.43 139
17776.69 132
17777.95 128
17779.21 134
17780.47 135
17781.73 107
17782.99 116
17784.25 111
17785.51 126
17786.77 133
17788.03 106
17789.29 114
17790.55 118
17791.81 110
17793.07 111
17794.33 94
17795.59 117
17796.86 119
17798.12 113
17799.38 103
17800.64 115
17801.90 91
17803.16 111
17804.42 116
17805.68 106
17806.94 104
17808.20 123
17809.47 117
17810.73 112
17811.99 92
17813.25 109
17814.51 124
17815.77 107
17817.03 134
17818.29 103
17819.56 142
17820.82 131
17822.08 110
17823.34 105
17824.60 102
17825.86 122
17827.13 106
17828.39 102
17829.65 102
17830.91 126
17832.17 113
17833.44 85
17834.70 103
17835.96 106
17837.22 110
17838.48 97
17839.75 116
17841.01 118
17842.27 96
17843.53 106
17844.80 86
17846.06 113
17847.32 113
17848.58 111
17849.85 109
17851.11 111
17852.37 108
17853.63 102
17854.90 115
17856.16 116
17857.42 128
17858.69 104
17859.95 106
17861.21 125
17862.47 118
17863.74 134
17865.00 132
17866.26 113
17867.53 120
17868.79 131
17870.05 137
17871.32 105
17872.58 125
17873.84 121
17875.11 93
17876.37 96
17877.63 122
17878.90 120
17880.16 90
17881.43 102
17882.69 114
17883.95 130
17885.22 120
17886.48 100
17887.74 89
17889.01 102
17890.27 95
17891.54 100
17892.80 104
17894.07 142
17895.33 108
17896.59 114
17897.86 137
17899.12 119
17900.39 117
17901.65 116
17902.92 114
17904.18 112
17905.44 114
17906.71 115
17907.97 111
17909.24 95
17910.50 119
17911.77 115
17913.03 134
17914.30 109
17915.56 98
17916.83 120
17918.09 107
17919.36 117
17920.62 118
17921.89 129
17923.15 119
17924.42 124
17925.68 124
17926.95 112
17928.21 94
17929.48 106
17930.75 125
17932.01 94
17933.28 98
17934.54 116
17935.81 119
17937.07 110
17938.34 122
17939.61 97
17940.87 117
17942.14 127
17943.40 109
17944.67 96
17945.93 107
17947.20 93
17948.47 107
17949.73 129
17951.00 108
17952.27 107
17953.53 141
17954.80 124
17956.06 109
17957.33 98
17958.60 127
17959.86 118
17961.13 135
17962.40 115
17963.66 116
17964.93 115
17966.20 108
17967.46 113
17968.73 123
17970.00 107
17971.26 93
17972.53 108
17973.80 101
17975.07 113
17976.33 127
17977.60 140
17978.87 112
17980.13 88
17981.40 100
17982.67 123
17983.94 124
17985.20 119
17986.47 92
17987.74 112
17989.01 99
17990.27 108
17991.54 139
17992.81 107
17994.08 94
17995.34 92
17996.61 107
17997.88 109
17999.15 103
18000.42 137
18001.68 133
18002.95 127
18004.22 95
18005.49 111
18006.76 123
18008.02 116
18009.29 135
18010.56 100
18011.83 116
18013.10 99
18014.37 106
18015.63 109
18016.90 118
18018.17 92
18019.44 117
18020.71 121
18021.98 114
18023.25 102
18024.51 121
18025.78 120
18027.05 119
18028.32 111
18029.59 113
18030.86 114
18032.13 92
18033.40 105
18034.67 117
18035.94 108
18037.20 100
18038.47 107
18039.74 102
18041.01 115
18042.28 116
18043.55 125
18044.82 132
18046.09 95
18047.36 125
18048.63 127
18049.90 96
18051.17 101
18052.44 116
18053.71 149
18054.98 113
18056.25 118
18057.52 108
18058.79 107
18060.06 138
18061.33 114
18062.60 121
18063.87 107
18065.14 109
18066.41 128
18067.68 133
18068.95 119
18070.22 117
18071.49 107
18072.76 117
18074.03 107
18075.30 118
18076.57 92
18077.84 111
18079.11 122
18080.39 110
18081.66 123
18082.93 107
18084.20 85
18085.47 102
18086.74 137
18088.01 111
18089.28 110
18090.55 107
18091.82 112
18093.10 104
18094.37 104
18095.64 118
18096.91 115
18098.18 101
18099.45 124
18100.72 137
18102.00 103
18103.27 108
18104.54 111
18105.81 96
18107.08 105
18108.35 111
18109.63 113
18110.90 108
18112.17 103
18113.44 141
18114.71 137
18115.98 119
18117.26 122
18118.53 112
18119.80 144
18121.07 116
18122.35 114
18123.62 143
18124.89 97
18126.16 107
18127.43 114
18128.71 98
18129.98 107
18131.25 96
18132.52 98
18133.80 101
18135.07 99
18136.34 111
18137.62 134
18138.89 126
18140.16 118
18141.43 117
18142.71 135
18143.98 137
18145.25 127
18146.53 131
18147.80 99
18149.07 107
18150.35 136
18151.62 110
18152.89 126
18154.17 110
18155.44 123
18156.71 115
18157.99 125
18159.26 112
18160.53 107
18161.81 98
18163.08 133
18164.35 108
18165.63 86
18166.90 111
18168.18 106
18169.45 100
18170.72 120
18172.00 101
18173.27 101
18174.55 119
18175.82 121
18177.09 100
18178.37 123
18179.64 124
18180.92 114
18182.19 103
18183.47 108
18184.74 109
18186.01 122
18187.29 96
18188.56 103
18189.84 103
18191.11 112
18192.39 112
18193.66 101
18194.94 117
18196.21 102
18197.49 114
18198.76 124
18200.04 124
18201.31 118
18202.59 119
18203.86 141
18205.14 107
18206.41 107
18207.69 123
18208.96 97
18210.24 91
18211.51 117
18212.79 105
18214.06 91
18215.34 116
18216.62 90
18217.89 110
18219.17 128
18220.44 115
18221.72 119
18222.99 107
18224.27 129
18225.55 122
18226.82 108
18228.10 96
18229.37 107
18230.65 91
18231.93 111
18233.20 114
18234.48 104
18235.75 117
18237.03 99
18238.31 117
18239.58 111
18240.86 104
18242.14 105
18243.41 103
18244.69 115
18245.97 112
18247.24 116
18248.52 113
18249.80 106
18251.07 88
18252.35 124
18253.63 109
18254.90 122
18256.18 131
18257.46 119
18258.73 132
18260.01 100
18261.29 114
18262.57 105
18263.84 113
18265.12 111
18266.40 145
18267.67 142
18268.95 112
18270.23 103
18271.51 124
18272.78 127
18274.06 148
18275.34 92
18276.62 119
18277.89 124
18279.17 121
18280.45 113
18281.73 127
18283.01 115
18284.28 128
18285.56 91
18286.84 120
18288.12 99
18289.40 107
18290.67 123
18291.95 101
18293.23 115
18294.51 114
18295.79 104
18297.07 112
18298.34 112
18299.62 120
18300.90 111
18302.18 126
18303.46 115
18304.74 104
18306.02 110
18307.29 103
18308.57 116
18309.85 111
18311.13 106
18312.41 129
18313.69 122
18314.97 151
18316.25 113
18317.53 123
18318.80 116
18320.08 123
18321.36 128
18322.64 131
18323.92 150
18325.20 120
18326.48 117
18327.76 102
18329.04 127
18330.32 122
18331.60 133
18332.88 130
18334.16 112
18335.44 100
18336.72 108
18338.00 121
18339.28 114
18340.56 103
18341.84 99
18343.12 116
18344.40 104
18345.68 118
18346.96 100
18348.24 95
18349.52 100
18350.80 113
18352.08 128
18353.36 119
18354.64 128
18355.92 109
18357.20 100
18358.48 98
18359.76 98
18361.04 127
18362.32 127
18363.60 105
18364.88 122
18366.16 125
18367.45 102
18368.73 94
18370.01 113
18371.29 126
18372.57 106
18373.85 97
18375.13 115
18376.41 125
18377.69 107
18378.98 135
18380.26 136
18381.54 114
18382.82 138
18384.10 122
18385.38 126
18386.66 117
18387.95 112
18389.23 112
18390.51 111
18391.79 120
18393.07 97
18394.35 108
18395.64 94
18396.92 97
18398.20 115
18399.48 103
18400.76 123
18402.05 132
18403.33 93
18404.61 111
18405.89 117
18407.17 110
18408.46 99
18409.74 120
18411.02 110
18412.30 104
18413.59 103
18414.87 81
18416.15 113
18417.43 110
18418.72 112
18420.00 109
18421.28 119
18422.56 128
18423.85 136
18425.13 130
18426.41 118
18427.70 113
18428.98 108
18430.26 102
18431.54 112
18432.83 108
18434.11 104
18435.39 129
18436.68 100
18437.96 105
18439.24 105
18440.53 94
18441.81 110
18443.09 114
18444.38 96
18445.66 100
18446.95 114
18448.23 102
18449.51 94
18450.80 127
18452.08 125
18453.36 104
18454.65 90
18455.93 100
18457.22 94
18458.50 88
18459.78 73
18461.07 101
18462.35 117
18463.64 122
18464.92 115
18466.21 94
18467.49 100
18468.77 110
18470.06 106
18471.34 99
18472.63 88
18473.91 106
18475.20 104
18476.48 124
18477.77 131
18479.05 108
18480.34 135
18481.62 120
18482.91 120
18484.19 101
18485.47 89
18486.76 113
18488.04 107
18489.33 122
18490.62 117
18491.90 97
18493.19 96
18494.47 95
18495.76 89
18497.04 105
18498.33 98
18499.61 100
18500.90 118
18502.18 130
18503.47 101
18504.75 105
18506.04 120
18507.33 95
18508.61 101
18509.90 130
18511.18 106
18512.47 129
18513.76 131
18515.04 120
18516.33 122
18517.61 104
18518.90 97
18520.19 125
18521.47 114
18522.76 108
18524.04 130
18525.33 105
18526.62 123
18527.90 94
18529.19 99
18530.48 111
18531.76 99
18533.05 120
18534.34 118
18535.62 107
18536.91 121
18538.20 114
18539.48 122
18540.77 126
18542.06 122
18543.34 135
18544.63 119
18545.92 92
18547.21 107
18548.49 108
18549.78 95
18551.07 114
18552.36 124
18553.64 121
18554.93 92
18556.22 101
18557.50 101
18558.79 123
18560.08 108
18561.37 111
18562.66 105
18563.94 112
18565.23 115
18566.52 106
18567.81 122
18569.09 134
18570.38 115
18571.67 129
18572.96 120
18574.25 136
18575.53 115
18576.82 114
18578.11 125
18579.40 118
18580.69 138
18581.98 105
18583.26 94
18584.55 129
18585.84 104
18587.13 96
18588.42 119
18589.71 95
18590.99 106
18592.28 143
18593.57 131
18594.86 136
18596.15 115
18597.44 142
18598.73 116
18600.02 102
18601.31 132
18602.59 118
18603.88 128
18605.17 142
18606.46 111
18607.75 121
18609.04 118
18610.33 126
18611.62 136
18612.91 120
18614.20 115
18615.49 135
18616.78 130
18618.07 130
18619.36 145
18620.65 113
18621.94 127
18623.23 119
18624.52 129
18625.81 115
18627.10 145
18628.39 143
18629.68 156
18630.97 134
18632.26 108
18633.55 101
18634.84 98
18636.13 116
18637.42 117
18638.71 133
18640.00 152
18641.29 204
18642.58 131
18643.87 125
18645.16 130
18646.45 120
18647.74 141
18649.03 126
18650.32 121
18651.61 116
18652.90 95
18654.19 124
18655.48 111
18656.78 128
18658.07 120
18659.36 108
18660.65 92
18661.94 102
18663.23 97
18664.52 101
18665.81 118
18667.10 100
18668.40 105
18669.69 113
18670.98 136
18672.27 118
18673.56 115
18674.85 84
18676.14 91
18677.44 119
18678.73 121
18680.02 116
18681.31 113
18682.60 112
18683.90 135
18685.19 105
18686.48 116
18687.77 105
18689.06 128
18690.36 109
18691.65 89
18692.94 111
18694.23 99
18695.52 111
18696.82 124
18698.11 123
18699.40 93
18700.69 100
18701.99 109
18703.28 121
18704.57 124
18705.86 118
18707.16 102
18708.45 98
18709.74 107
18711.04 83
18712.33 119
18713.62 111
18714.91 107
18716.21 129
18717.50 110
18718.79 119
18720.09 126
18721.38 103
18722.67 106
18723.97 122
18725.26 105
18726.55 108
18727.85 110
18729.14 103
18730.43 102
18731.73 128
18733.02 87
18734.31 93
18735.61 114
18736.90 100
18738.19 111
18739.49 124
18740.78 126
18742.08 114
18743.37 119
18744.66 129
18745.96 101
18747.25 109
18748.55 111
18749.84 127
18751.13 120
18752.43 118
18753.72 94
18755.02 105
18756.31 124
18757.61 97
18758.90 97
18760.20 100
18761.49 111
18762.78 126
18764.08 91
18765.37 93
18766.67 95
18767.96 129
18769.26 122
18770.55 124
18771.85 103
18773.14 108
18774.44 108
18775.73 92
18777.03 106
18778.32 101
18779.62 120
18780.91 102
18782.21 95
18783.50 138
18784.80 119
18786.10 110
18787.39 88
18788.69 118
18789.98 114
18791.28 111
18792.57 110
18793.87 111
18795.16 102
18796.46 106
18797.76 112
18799.05 113
18800.35 93
18801.64 96
18802.94 103
18804.24 122
18805.53 101
18806.83 95
18808.12 81
18809.42 110
18810.72 110
18812.01 117
18813.31 112
18814.61 108
18815.90 114
18817.20 119
18818.50 131
18819.79 127
18821.09 120
18822.39 106
18823.68 102
18824.98 132
18826.28 107
18827.57 116
18828.87 127
18830.17 106
18831.46 95
18832.76 113
18834.06 127
18835.35 127
18836.65 110
18837.95 98
18839.25 99
18840.54 114
18841.84 128
18843.14 120
18844.44 121
18845.73 125
18847.03 107
18848.33 107
18849.63 117
18850.92 133
18852.22 96
18853.52 107
18854.82 99
18856.11 102
18857.41 103
18858.71 107
18860.01 95
18861.31 137
18862.60 131
18863.90 118
18865.20 110
18866.50 134
18867.80 127
18869.10 110
18870.39 116
18871.69 88
18872.99 95
18874.29 83
18875.59 96
18876.89 113
18878.18 95
18879.48 81
18880.78 107
18882.08 106
18883.38 104
18884.68 121
18885.98 104
18887.28 112
18888.57 105
18889.87 96
18891.17 105
18892.47 114
18893.77 131
18895.07 106
18896.37 103
18897.67 113
18898.97 87
18900.27 97
18901.57 101
18902.87 106
18904.17 97
18905.47 98
18906.76 103
18908.06 97
18909.36 94
18910.66 102
18911.96 140
18913.26 107
18914.56 99
18915.86 104
18917.16 140
18918.46 97
18919.76 110
18921.06 99
18922.36 103
18923.66 110
18924.96 134
18926.26 121
18927.56 104
18928.86 106
18930.17 104
18931.47 94
18932.77 103
18934.07 103
18935.37 110
18936.67 88
18937.97 104
18939.27 100
18940.57 100
18941.87 133
18943.17 114
18944.47 91
18945.77 102
18947.07 97
18948.38 119
18949.68 107
18950.98 105
18952.28 84
18953.58 94
18954.88 117
18956.18 95
18957.48 86
18958.79 93
18960.09 93
18961.39 89
18962.69 100
18963.99 109
18965.29 110
18966.59 96
18967.90 84
18969.20 87
18970.50 102
18971.80 86
18973.10 110
18974.41 109
18975.71 96
18977.01 76
18978.31 86
18979.61 114
18980.92 117
18982.22 137
18983.52 97
18984.82 99
18986.12 107
18987.43 108
18988.73 80
18990.03 94
18991.33 115
18992.64 113
18993.94 126
18995.24 101
18996.54 102
18997.85 109
18999.15 110
19000.45 104
19001.76 99
19003.06 110
19004.36 105
19005.66 109
19006.97 103
19008.27 103
19009.57 100
19010.88 111
19012.18 102
19013.48 106
19014.79 98
19016.09 105
19017.39 100
19018.70 86
19020.00 93
19021.30 95
19022.61 99
19023.91 89
19025.22 94
19026.52 126
19027.82 93
19029.13 107
19030.43 108
19031.73 109
19033.04 97
19034.34 91
19035.65 112
19036.95 116
19038.25 122
19039.56 107
19040.86 104
19042.17 114
19043.47 96
19044.78 106
19046.08 119
19047.38 99
19048.69 118
19049.99 119
19051.30 116
19052.60 104
19053.91 102
19055.21 99
19056.52 117
19057.82 97
19059.13 106
19060.43 121
19061.74 117
19063.04 126
19064.35 110
19065.65 106
19066.96 103
19068.26 121
19069.57 114
19070.87 119
19072.18 122
19073.48 107
19074.79 116
19076.09 80
19077.40 126
19078.70 98
19080.01 106
19081.32 94
19082.62 88
19083.93 85
19085.23 99
19086.54 87
19087.84 106
19089.15 99
19090.46 95
19091.76 119
19093.07 136
19094.37 115
19095.68 107
19096.99 86
19098.29 96
19099.60 91
19100.90 99
19102.21 87
19103.52 101
19104.82 106
19106.13 101
19107.44 98
19108.74 102
19110.05 101
19111.36 100
19112.66 102
19113.97 105
19115.28 94
19116.58 97
19117.89 94
19119.20 103
19120.50 104
19121.81 122
19123.12 125
19124.43 120
19125.73 98
19127.04 91
19128.35 136
19129.65 145
19130.96 123
19132.27 106
19133.58 93
19134.88 113
19136.19 125
19137.50 77
19138.81 122
19140.11 112
19141.42 93
19142.73 98
19144.04 100
19145.34 121
19146.65 88
19147.96 106
19149.27 114
19150.58 111
19151.88 97
19153.19 101
19154.50 95
19155.81 86
19157.12 92
19158.42 107
19159.73 99
19161.04 100
19162.35 93
19163.66 104
19164.97 120
19166.28 103
19167.58 124
19168.89 98
19170.20 130
19171.51 128
19172.82 106
19174.13 107
19175.44 105
19176.75 145
19178.05 112
19179.36 118
19180.67 103
19181.98 114
19183.29 102
19184.60 103
19185.91 99
19187.22 103
19188.53 90
19189.84 120
19191.15 92
19192.46 94
19193.76 91
19195.07 122
19196.38 128
19197.69 121
19199.00 106
19200.31 106
19201.62 115
19202.93 95
19204.24 95
19205.55 104
19206.86 108
19208.17 103
19209.48 105
19210.79 92
19212.10 122
19213.41 97
19214.72 110
19216.03 79
19217.34 93
19218.65 110
19219.96 109
19221.27 117
19222.58 116
19223.89 105
19225.20 108
19226.52 116
19227.83 114
19229.14 112
19230.45 100
19231.76 118
19233.07 93
19234.38 85
19235.69 85
19237.00 97
19238.31 113
19239.62 105
19240.93 103
19242.25 108
19243.56 114
19244.87 104
19246.18 93
19247.49 104
19248.80 119
19250.11 129
19251.42 124
19252.74 94
19254.05 94
19255.36 123
19256.67 134
19257.98 94
19259.29 114
19260.61 122
19261.92 109
19263.23 111
19264.54 92
19265.85 110
19267.17 101
19268.48 105
19269.79 99
19271.10 115
19272.41 126
19273.73 103
19275.04 108
19276.35 81
19277.66 94
19278.98 125
19280.29 117
19281.60 117
19282.91 93
19284.23 101
19285.54 112
19286.85 94
19288.16 104
19289.48 102
19290.79 106
19292.10 116
19293.41 89
19294.73 90
19296.04 102
19297.35 100
19298.67 107
19299.98 103
19301.29 97
19302.61 92
19303.92 105
19305.23 116
19306.55 77
19307.86 96
19309.17 96
19310.49 89
19311.80 106
19313.11 97
19314.43 95
19315.74 92
19317.05 109
19318.37 107
19319.68 83
19320.99 110
19322.31 112
19323.62 106
19324.94 112
19326.25 104
19327.56 103
19328.88 101
19330.19 116
19331.51 121
19332.82 103
19334.14 88
19335.45 101
19336.76 94
19338.08 106
19339.39 114
19340.71 97
19342.02 88
19343.34 85
19344.65 123
19345.97 96
19347.28 85
19348.59 106
19349.91 119
19351.22 112
19352.54 108
19353.85 101
19355.17 104
19356.48 97
19357.80 92
19359.11 97
19360.43 115
19361.74 121
19363.06 88
19364.38 98
19365.69 89
19367.01 109
19368.32 106
19369.64 80
19370.95 85
19372.27 93
19373.58 125
19374.90 103
19376.21 100
19377.53 98
19378.85 98
19380.16 105
19381.48 112
19382.79 124
19384.11 124
19385.43 117
19386.74 108
19388.06 99
19389.37 96
19390.69 79
19392.01 105
19393.32 135
19394.64 110
19395.96 99
19397.27 115
19398.59 95
19399.91 113
19401.22 87
19402.54 129
19403.85 106
19405.17 101
19406.49 93
19407.80 118
19409.12 127
19410.44 93
19411.76 102
19413.07 108
19414.39 88
19415.71 98
19417.02 112
19418.34 123
19419.66 108
19420.98 101
19422.29 101
19423.61 83
19424.93 87
19426.24 73
19427.56 89
19428.88 96
19430.20 101
19431.51 109
19432.83 114
19434.15 107
19435.47 94
19436.79 103
19438.10 115
19439.42 116
19440.74 113
19442.06 99
19443.37 105
19444.69 116
19446.01 106
19447.33 88
19448.65 76
19449.97 109
19451.28 107
19452.60 80
19453.92 92
19455.24 93
19456.56 90
19457.88 90
19459.19 91
19460.51 87
19461.83 88
19463.15 109
19464.47 95
19465.79 92
19467.11 89
19468.42 109
19469.74 120
19471.06 108
19472.38 110
19473.70 98
19475.02 89
19476.34 106
19477.66 121
19478.98 95
19480.30 140
19481.62 132
19482.93 124
19484.25 100
19485.57 113
19486.89 122
19488.21 110
19489.53 99
19490.85 110
19492.17 116
19493.49 116
19494.81 96
19496.13 99
19497.45 86
19498.77 80
19500.09 96
19501.41 112
19502.73 80
19504.05 94
19505.37 97
19506.69 87
19508.01 97
19509.33 82
19510.65 101
19511.97 118
19513.29 140
19514.61 123
19515.93 91
19517.25 106
19518.57 118
19519.89 121
19521.21 94
19522.54 102
19523.86 96
19525.18 84
19526.50 86
19527.82 106
19529.14 92
19530.46 121
19531.78 118
19533.10 133
19534.42 107
19535.74 109
19537.07 119
19538.39 98
19539.71 103
19541.03 91
19542.35 101
19543.67 108
19544.99 108
19546.31 83
19547.64 89
19548.96 98
19550.28 118
19551.60 134
19552.92 103
19554.24 105
19555.57 129
19556.89 86
19558.21 91
19559.53 111
19560.85 90
19562.18 107
19563.50 97
19564.82 104
19566.14 108
19567.46 86
19568.79 104
19570.11 111
19571.43 124
19572.75 117
19574.08 128
19575.40 101
19576.72 81
19578.04 89
19579.37 98
19580.69 105
19582.01 91
19583.33 98
19584.66 112
19585.98 95
19587.30 122
19588.63 93
19589.95 85
19591.27 88
19592.59 126
19593.92 107
19595.24 104
19596.56 109
19597.89 96
19599.21 114
19600.53 118
19601.86 130
19603.18 130
19604.50 121
19605.83 94
19607.15 99
19608.47 104
19609.80 103
19611.12 104
19612.45 104
19613.77 128
19615.09 85
19616.42 91
19617.74 129
19619.06 134
19620.39 113
19621.71 91
19623.04 127
19624.36 132
19625.69 125
19627.01 111
19628.33 139
19629.66 128
19630.98 148
19632.31 109
19633.63 104
19634.96 86
19636.28 101
19637.60 93
19638.93 91
19640.25 100
19641.58 85
19642.90 86
19644.23 117
19645.55 90
19646.88 90
19648.20 88
19649.53 105
19650.85 95
19652.18 93
19653.50 89
19654.83 102
19656.15 115
19657.48 89
19658.80 86
19660.13 111
19661.45 102
19662.78 113
19664.11 105
19665.43 124
19666.76 146
19668.08 115
19669.41 120
19670.73 97
19672.06 107
19673.39 97
19674.71 130
19676.04 132
19677.36 103
19678.69 82
19680.01 111
19681.34 89
19682.67 104
19683.99 103
19685.32 84
19686.65 85
19687.97 98
19689.30 110
19690.62 80
19691.95 102
19693.28 108
19694.60 96
19695.93 83
19697.26 103
19698.58 97
19699.91 103
19701.24 122
19702.56 109
19703.89 112
19705.22 91
19706.54 89
19707.87 121
19709.20 120
19710.53 116
19711.85 97
19713.18 102
19714.51 106
19715.83 104
19717.16 108
19718.49 99
19719.82 116
19721.14 127
19722.47 129
19723.80 82
19725.13 96
19726.45 80
19727.78 98
19729.11 89
19730.44 91
19731.76 130
19733.09 97
19734.42 102
19735.75 98
19737.08 98
19738.40 94
19739.73 93
19741.06 99
19742.39 104
19743.72 106
19745.04 113
19746.37 101
19747.70 89
19749.03 89
19750.36 98
19751.69 105
19753.01 90
19754.34 93
19755.67 103
19757.00 105
19758.33 112
19759.66 109
19760.99 90
19762.31 95
19763.64 111
19764.97 112
19766.30 98
19767.63 102
19768.96 107
19770.29 127
19771.62 101
19772.95 113
19774.28 95
19775.60 105
19776.93 111
19778.26 121
19779.59 101
19780.92 97
19782.25 105
19783.58 103
19784.91 102
19786.24 94
19787.57 82
19788.90 99
19790.23 83
19791.56 84
19792.89 123
19794.22 104
19795.55 129
19796.88 116
19798.21 121
19799.54 90
19800.87 104
19802.20 103
19803.53 116
19804.86 98
19806.19 100
19807.52 115
19808.85 116
19810.18 92
19811.51 89
19812.84 96
19814.17 104
19815.50 103
19816.83 96
19818.16 92
19819.49 106
19820.83 105
19822.16 108
19823.49 100
19824.82 102
19826.15 97
19827.48 102
19828.81 109
19830.14 102
19831.47 88
19832.80 106
19834.14 104
19835.47 96
19836.80 93
19838.13 77
19839.46 93
19840.79 84
19842.12 83
19843.46 85
19844.79 81
19846.12 92
19847.45 113
19848.78 81
19850.11 111
19851.45 98
19852.78 115
19854.11 103
19855.44 75
19856.77 90
19858.11 92
19859.44 88
19860.77 86
19862.10 93
19863.43 106
19864.77 95
19866.10 104
19867.43 109
19868.76 111
19870.10 126
19871.43 130
19872.76 96
19874.09 97
19875.43 115
19876.76 84
19878.09 104
19879.42 108
19880.76 128
19882.09 108
19883.42 98
19884.75 92
19886.09 90
19887.42 114
19888.75 112
19890.09 117
19891.42 96
19892.75 110
19894.09 104
19895.42 126
19896.75 95
19898.09 98
19899.42 101
19900.75 109
19902.09 99
19903.42 94
19904.75 113
19906.09 110
19907.42 93
19908.75 97
19910.09 92
19911.42 119
19912.76 110
19914.09 87
19915.42 84
19916.76 90
19918.09 118
19919.43 101
19920.76 87
19922.09 93
19923.43 101
19924.76 99
19926.10 106
19927.43 88
19928.77 120
19930.10 106
19931.43 109
19932.77 105
19934.10 89
19935.44 106
19936.77 96
19938.11 81
19939.44 95
19940.78 81
19942.11 82
19943.45 96
19944.78 110
19946.12 78
19947.45 104
19948.79 116
19950.12 120
19951.46 101
19952.79 106
19954.13 111
19955.46 86
19956.80 89
19958.13 99
19959.47 79
19960.80 110
19962.14 115
19963.48 94
19964.81 87
19966.15 113
19967.48 93
19968.82 82
19970.15 91
19971.49 88
19972.83 94
19974.16 98
19975.50 100
19976.83 94
19978.17 105
19979.51 106
19980.84 101
19982.18 85
19983.51 73
19984.85 99
19986.19 108
19987.52 125
19988.86 93
19990.20 125
19991.53 115
19992.87 108
19994.21 97
19995.54 91
19996.88 104
19998.22 104
19999.55 92
20000.89 115
20002.23 93
20003.56 93
20004.90 105
20006.24 92
20007.57 90
20008.91 83
20010.25 97
20011.59 113
20012.92 90
20014.26 90
20015.60 85
20016.94 82
20018.27 92
20019.61 101
20020.95 86
20022.28 102
20023.62 84
20024.96 104
20026.30 94
20027.64 95
20028.97 94
20030.31 115
20031.65 117
20032.99 86
20034.32 89
20035.66 106
20037.00 105
20038.34 104
20039.68 119
20041.02 89
20042.35 108
20043.69 122
20045.03 118
20046.37 97
20047.71 99
20049.05 109
20050.38 109
20051.72 128
20053.06 91
20054.40 101
20055.74 116
20057.08 101
20058.42 88
20059.75 112
20061.09 113
20062.43 126
20063.77 98
20065.11 85
20066.45 104
20067.79 85
20069.13 86
20070.47 86
20071.81 78
20073.14 106
20074.48 99
20075.82 113
20077.16 85
20078.50 90
20079.84 134
20081.18 108
20082.52 96
20083.86 105
20085.20 95
20086.54 115
20087.88 105
20089.22 94
20090.56 85
20091.90 81
20093.24 90
20094.58 85
20095.92 83
20097.26 95
20098.60 103
20099.94 123
20101.28 101
20102.62 87
20103.96 118
20105.30 89
20106.64 94
20107.98 110
20109.32 110
20110.66 105
20112.00 92
20113.34 108
20114.68 110
20116.02 117
20117.36 106
20118.71 106
20120.05 84
20121.39 91
20122.73 109
20124.07 103
20125.41 112
20126.75 112
20128.09 95
20129.43 102
20130.77 101
20132.12 103
20133.46 115
20134.80 116
20136.14 103
20137.48 106
20138.82 87
20140.16 100
20141.51 113
20142.85 89
20144.19 84
20145.53 116
