# Supplementary material for: MALDI-TOF MS typing enables the classification of brewing yeasts of the genus Saccharomyces to major beer styles
Source: PLoS One. 2017 Aug 9;12(8):e0181694. doi: 10.1371/journal.pone.0181694 (PMC5549903; doi:10.1371/journal.pone.0181694)
Supplement: S3 File — The directory includes 90 raw files and was zipped to “.zip”; the folder has three strains with 30 spectra per strain; S1 Text explains the raw files with an example and Table 1 represents the yeast strains used within the experiment. (ZIP) [file pone.0181694.s006.zip › 7-9/30256-177-OG-Koe-Koe-YPG-18h-E-E_2015-07-16_1_0_B1_1.dat]

2000.53 1862
2000.95 1956
2001.37 2013
2001.79 2010
2002.21 2083
2002.64 2084
2003.06 1964
2003.48 1801
2003.90 1719
2004.32 1680
2004.75 1776
2005.17 1921
2005.59 1668
2006.01 1776
2006.43 1691
2006.86 1762
2007.28 1703
2007.70 1705
2008.12 1824
2008.55 2059
2008.97 2229
2009.39 2250
2009.81 1981
2010.24 1933
2010.66 1991
2011.08 1902
2011.50 1989
2011.93 2030
2012.35 1896
2012.77 1794
2013.20 1827
2013.62 1940
2014.04 1741
2014.46 1685
2014.89 1780
2015.31 1636
2015.73 1630
2016.16 1832
2016.58 1676
2017.00 1692
2017.43 1669
2017.85 1766
2018.27 1755
2018.70 2155
2019.12 2057
2019.54 1979
2019.97 1755
2020.39 1990
2020.82 1923
2021.24 1791
2021.66 1921
2022.09 1866
2022.51 1723
2022.94 1803
2023.36 1914
2023.78 1965
2024.21 1932
2024.63 1830
2025.06 1639
2025.48 1745
2025.90 1866
2026.33 1933
2026.75 1822
2027.18 1894
2027.60 1739
2028.03 1738
2028.45 1614
2028.88 1639
2029.30 1661
2029.72 1613
2030.15 1762
2030.57 1684
2031.00 1725
2031.42 1601
2031.85 1548
2032.27 1758
2032.70 1664
2033.12 1771
2033.55 1954
2033.97 1829
2034.40 1968
2034.82 1902
2035.25 1908
2035.67 1792
2036.10 1782
2036.52 1809
2036.95 1882
2037.38 1921
2037.80 1865
2038.23 1824
2038.65 1989
2039.08 2036
2039.50 2090
2039.93 2026
2040.36 2067
2040.78 2125
2041.21 2240
2041.63 2020
2042.06 1975
2042.48 1991
2042.91 1993
2043.34 1984
2043.76 1959
2044.19 1823
2044.62 1913
2045.04 1788
2045.47 1587
2045.89 1742
2046.32 1881
2046.75 1580
2047.17 1691
2047.60 1528
2048.03 1752
2048.45 1906
2048.88 1869
2049.31 1756
2049.73 1980
2050.16 1691
2050.59 1612
2051.01 1555
2051.44 1706
2051.87 1751
2052.29 1806
2052.72 1716
2053.15 1610
2053.58 1547
2054.00 1614
2054.43 1736
2054.86 1602
2055.28 1579
2055.71 1691
2056.14 1874
2056.57 1774
2056.99 1676
2057.42 1762
2057.85 1765
2058.28 1919
2058.71 1758
2059.13 1653
2059.56 1802
2059.99 1898
2060.42 1845
2060.84 1548
2061.27 1733
2061.70 1651
2062.13 1558
2062.56 1761
2062.98 1964
2063.41 1839
2063.84 1859
2064.27 2116
2064.70 2185
2065.13 2089
2065.55 1969
2065.98 2368
2066.41 2287
2066.84 2243
2067.27 2214
2067.70 2172
2068.13 2091
2068.55 2202
2068.98 2117
2069.41 2395
2069.84 1872
2070.27 1777
2070.70 1806
2071.13 1871
2071.56 1934
2071.99 1919
2072.41 1909
2072.84 1954
2073.27 1882
2073.70 1830
2074.13 1921
2074.56 1996
2074.99 2103
2075.42 1934
2075.85 2017
2076.28 1901
2076.71 2021
2077.14 2034
2077.57 2040
2078.00 2004
2078.43 1978
2078.86 2046
2079.29 2358
2079.72 2182
2080.15 2356
2080.58 2203
2081.01 2393
2081.44 2304
2081.87 2147
2082.30 2096
2082.73 1941
2083.16 2061
2083.59 2038
2084.02 1898
2084.45 1928
2084.88 1718
2085.31 1773
2085.74 1879
2086.17 1907
2086.60 1973
2087.03 1847
2087.46 1898
2087.89 1903
2088.32 1705
2088.75 1783
2089.18 1821
2089.62 1729
2090.05 1590
2090.48 1696
2090.91 1706
2091.34 1655
2091.77 1835
2092.20 1671
2092.63 1558
2093.06 1556
2093.49 1853
2093.93 2016
2094.36 1806
2094.79 1792
2095.22 1746
2095.65 1608
2096.08 1827
2096.52 1731
2096.95 1655
2097.38 1705
2097.81 1830
2098.24 1801
2098.67 1647
2099.11 1597
2099.54 1768
2099.97 1771
2100.40 1704
2100.83 1658
2101.27 1584
2101.70 1733
2102.13 1728
2102.56 1712
2102.99 1785
2103.43 1659
2103.86 1562
2104.29 1710
2104.72 1694
2105.16 1594
2105.59 1859
2106.02 1855
2106.45 1886
2106.89 1870
2107.32 1864
2107.75 2073
2108.19 2063
2108.62 2147
2109.05 2047
2109.48 2172
2109.92 1973
2110.35 1881
2110.78 1948
2111.22 1808
2111.65 1759
2112.08 1805
2112.52 1687
2112.95 1597
2113.38 1725
2113.82 1650
2114.25 1707
2114.68 1770
2115.12 1625
2115.55 1551
2115.98 1631
2116.42 1624
2116.85 1638
2117.28 1566
2117.72 1631
2118.15 1669
2118.59 1724
2119.02 1642
2119.45 1646
2119.89 1653
2120.32 1802
2120.76 1664
2121.19 1547
2121.62 1532
2122.06 1630
2122.49 1696
2122.93 1734
2123.36 1672
2123.80 1713
2124.23 1832
2124.66 1592
2125.10 1684
2125.53 1727
2125.97 1590
2126.40 1539
2126.84 1681
2127.27 1706
2127.71 1811
2128.14 1722
2128.58 1716
2129.01 1702
2129.45 1701
2129.88 1612
2130.32 1813
2130.75 1763
2131.19 1822
2131.62 1751
2132.06 1871
2132.49 1784
2132.93 1887
2133.36 1994
2133.80 1912
2134.23 1904
2134.67 2213
2135.11 2270
2135.54 2060
2135.98 2198
2136.41 2222
2136.85 2218
2137.28 2064
2137.72 2122
2138.16 2244
2138.59 2146
2139.03 2049
2139.46 2043
2139.90 2120
2140.34 1920
2140.77 1786
2141.21 1941
2141.64 1786
2142.08 1855
2142.52 1715
2142.95 1694
2143.39 1784
2143.83 1684
2144.26 1597
2144.70 1721
2145.14 1767
2145.57 1730
2146.01 1746
2146.45 1801
2146.88 1711
2147.32 1712
2147.76 1715
2148.19 1960
2148.63 2080
2149.07 2191
2149.50 2213
2149.94 2379
2150.38 2475
2150.81 2373
2151.25 2641
2151.69 2462
2152.13 2266
2152.56 2255
2153.00 2450
2153.44 2279
2153.88 2003
2154.31 2011
2154.75 1939
2155.19 2046
2155.63 2128
2156.06 2023
2156.50 1978
2156.94 2036
2157.38 1808
2157.82 1883
2158.25 2128
2158.69 2125
2159.13 2119
2159.57 2084
2160.01 1951
2160.44 2055
2160.88 1997
2161.32 1789
2161.76 1834
2162.20 1960
2162.63 1835
2163.07 1840
2163.51 1939
2163.95 1807
2164.39 1796
2164.83 1822
2165.27 1764
2165.70 1927
2166.14 1822
2166.58 1887
2167.02 1885
2167.46 1894
2167.90 2044
2168.34 1941
2168.78 1992
2169.22 2106
2169.65 2031
2170.09 1973
2170.53 2076
2170.97 2009
2171.41 1987
2171.85 2199
2172.29 2129
2172.73 2248
2173.17 2216
2173.61 2153
2174.05 2287
2174.49 2235
2174.93 2301
2175.37 2483
2175.81 2662
2176.25 2456
2176.69 2420
2177.13 2603
2177.57 2550
2178.01 2365
2178.45 2309
2178.89 2303
2179.33 2241
2179.77 2127
2180.21 2003
2180.65 2001
2181.09 1906
2181.53 2065
2181.97 2004
2182.41 1892
2182.85 1974
2183.29 1899
2183.73 1857
2184.17 1921
2184.61 1763
2185.05 1650
2185.49 1803
2185.93 1773
2186.37 1713
2186.81 1921
2187.25 2002
2187.69 1932
2188.14 2019
2188.58 2134
2189.02 2125
2189.46 2156
2189.90 2224
2190.34 2330
2190.78 2217
2191.22 2170
2191.66 2260
2192.11 2094
2192.55 2088
2192.99 1865
2193.43 1888
2193.87 2175
2194.31 2206
2194.76 2006
2195.20 2237
2195.64 2357
2196.08 2158
2196.52 2227
2196.96 2085
2197.41 2145
2197.85 2134
2198.29 2089
2198.73 2240
2199.17 2034
2199.62 1881
2200.06 1776
2200.50 1910
2200.94 1905
2201.38 1780
2201.83 1890
2202.27 2023
2202.71 1958
2203.15 2073
2203.60 1878
2204.04 1914
2204.48 1793
2204.92 1807
2205.37 1747
2205.81 2042
2206.25 1940
2206.70 1913
2207.14 1991
2207.58 2039
2208.02 1960
2208.47 2163
2208.91 2125
2209.35 2080
2209.80 2035
2210.24 2082
2210.68 2273
2211.13 2126
2211.57 2159
2212.01 2102
2212.46 2054
2212.90 2215
2213.34 1994
2213.79 1986
2214.23 1805
2214.67 1955
2215.12 1911
2215.56 1833
2216.00 1905
2216.45 1825
2216.89 1967
2217.34 1876
2217.78 1749
2218.22 1933
2218.67 1842
2219.11 1807
2219.56 1763
2220.00 1644
2220.44 1723
2220.89 1742
2221.33 1876
2221.78 2077
2222.22 2012
2222.67 1913
2223.11 1958
2223.55 1968
2224.00 1906
2224.44 2044
2224.89 2112
2225.33 2185
2225.78 2062
2226.22 2244
2226.67 2223
2227.11 2120
2227.56 2128
2228.00 1941
2228.45 1939
2228.89 2109
2229.34 2019
2229.78 2021
2230.23 2123
2230.67 2133
2231.12 2157
2231.56 2319
2232.01 2270
2232.45 2249
2232.90 2352
2233.35 2367
2233.79 2376
2234.24 2535
2234.68 2511
2235.13 2394
2235.57 2305
2236.02 2180
2236.46 2164
2236.91 2327
2237.36 2092
2237.80 2161
2238.25 1996
2238.69 1894
2239.14 2203
2239.59 1984
2240.03 1920
2240.48 1922
2240.92 1959
2241.37 1924
2241.82 2026
2242.26 2116
2242.71 1742
2243.16 1540
2243.60 1552
2244.05 1719
2244.50 1662
2244.94 1972
2245.39 1832
2245.84 1704
2246.28 1717
2246.73 1789
2247.18 1839
2247.62 1863
2248.07 1754
2248.52 1932
2248.96 1847
2249.41 1703
2249.86 1759
2250.31 1882
2250.75 2057
2251.20 1957
2251.65 1940
2252.10 2099
2252.54 1966
2252.99 1674
2253.44 1776
2253.89 1787
2254.33 1767
2254.78 1785
2255.23 1747
2255.68 1628
2256.12 1754
2256.57 1603
2257.02 1663
2257.47 1627
2257.91 1738
2258.36 1656
2258.81 1635
2259.26 1604
2259.71 1786
2260.16 2049
2260.60 1847
2261.05 1881
2261.50 1960
2261.95 1826
2262.40 1882
2262.84 2113
2263.29 2333
2263.74 2301
2264.19 2336
2264.64 2317
2265.09 2249
2265.54 2232
2265.98 2389
2266.43 2494
2266.88 2382
2267.33 2259
2267.78 2348
2268.23 2389
2268.68 2406
2269.13 2262
2269.58 2440
2270.03 2528
2270.47 2402
2270.92 2409
2271.37 2382
2271.82 2283
2272.27 2456
2272.72 2389
2273.17 2247
2273.62 2373
2274.07 2226
2274.52 2142
2274.97 2019
2275.42 1944
2275.87 1965
2276.32 1978
2276.77 2004
2277.22 1959
2277.67 1832
2278.12 1862
2278.57 1691
2279.02 1766
2279.47 1943
2279.92 2030
2280.37 1822
2280.82 1920
2281.27 2047
2281.72 2236
2282.17 2045
2282.62 2149
2283.07 2131
2283.52 2262
2283.97 2062
2284.42 1990
2284.87 1901
2285.32 1911
2285.77 1902
2286.22 1955
2286.67 2057
2287.13 1976
2287.58 2035
2288.03 2076
2288.48 2260
2288.93 2573
2289.38 2630
2289.83 2915
2290.28 3110
2290.73 3344
2291.18 3346
2291.64 3374
2292.09 3558
2292.54 3635
2292.99 3501
2293.44 3177
2293.89 3337
2294.34 3309
2294.80 3180
2295.25 3106
2295.70 3041
2296.15 2767
2296.60 2869
2297.05 2506
2297.51 2460
2297.96 2476
2298.41 2320
2298.86 2209
2299.31 2142
2299.77 2051
2300.22 2127
2300.67 2017
2301.12 2033
2301.57 1869
2302.03 1929
2302.48 1865
2302.93 1745
2303.38 1733
2303.84 1880
2304.29 1822
2304.74 1863
2305.19 1776
2305.65 1740
2306.10 1825
2306.55 2059
2307.01 2002
2307.46 1976
2307.91 1932
2308.36 1945
2308.82 2044
2309.27 2356
2309.72 2380
2310.18 2458
2310.63 2334
2311.08 2561
2311.54 2637
2311.99 2484
2312.44 2453
2312.90 2473
2313.35 2380
2313.80 2233
2314.26 2131
2314.71 2233
2315.16 2019
2315.62 1993
2316.07 1977
2316.52 1965
2316.98 1940
2317.43 1966
2317.88 2117
2318.34 2061
2318.79 2062
2319.25 2285
2319.70 2269
2320.15 2222
2320.61 2225
2321.06 2222
2321.52 2324
2321.97 2336
2322.43 2277
2322.88 2240
2323.33 2254
2323.79 2122
2324.24 2040
2324.70 2059
2325.15 2210
2325.61 2250
2326.06 2227
2326.52 2637
2326.97 2467
2327.43 2396
2327.88 2465
2328.34 2335
2328.79 2286
2329.25 2585
2329.70 2756
2330.16 2639
2330.61 2676
2331.07 2499
2331.52 2671
2331.98 2808
2332.43 2713
2332.89 2483
2333.34 2689
2333.80 2462
2334.25 2191
2334.71 2163
2335.16 2147
2335.62 2095
2336.08 1844
2336.53 1961
2336.99 1919
2337.44 2055
2337.90 2333
2338.35 2306
2338.81 2117
2339.27 2142
2339.72 2415
2340.18 2493
2340.63 2330
2341.09 2377
2341.55 2411
2342.00 2398
2342.46 2268
2342.91 2284
2343.37 2176
2343.83 2646
2344.28 2306
2344.74 2404
2345.20 2400
2345.65 2195
2346.11 2335
2346.57 2248
2347.02 2393
2347.48 2423
2347.94 2206
2348.39 2439
2348.85 2406
2349.31 2284
2349.76 2285
2350.22 2237
2350.68 2085
2351.14 2171
2351.59 2212
2352.05 2087
2352.51 2013
2352.96 2050
2353.42 1995
2353.88 2039
2354.34 2134
2354.79 1928
2355.25 1780
2355.71 1933
2356.17 1663
2356.62 1796
2357.08 1982
2357.54 2123
2358.00 1818
2358.46 1904
2358.91 2088
2359.37 2041
2359.83 1858
2360.29 2043
2360.74 2291
2361.20 2237
2361.66 2219
2362.12 2024
2362.58 2126
2363.04 2167
2363.49 2178
2363.95 2057
2364.41 1920
2364.87 2143
2365.33 2067
2365.79 2002
2366.24 2017
2366.70 2316
2367.16 2279
2367.62 2318
2368.08 2277
2368.54 2238
2369.00 2324
2369.46 2140
2369.91 2150
2370.37 2233
2370.83 2169
2371.29 2064
2371.75 2015
2372.21 2020
2372.67 1842
2373.13 1961
2373.59 1915
2374.05 1959
2374.51 1908
2374.97 1984
2375.42 2074
2375.88 2009
2376.34 2224
2376.80 2092
2377.26 1941
2377.72 2122
2378.18 2242
2378.64 2224
2379.10 2231
2379.56 2055
2380.02 2017
2380.48 1945
2380.94 2011
2381.40 2244
2381.86 2263
2382.32 2162
2382.78 2168
2383.24 2122
2383.70 2103
2384.16 1963
2384.62 2186
2385.08 2103
2385.54 2053
2386.00 2057
2386.47 2141
2386.93 1901
2387.39 1808
2387.85 1943
2388.31 1817
2388.77 1973
2389.23 1909
2389.69 1875
2390.15 2035
2390.61 2018
2391.07 2131
2391.53 2064
2391.99 2022
2392.46 2026
2392.92 2003
2393.38 1966
2393.84 2009
2394.30 1988
2394.76 2012
2395.22 1925
2395.68 1873
2396.15 1909
2396.61 1917
2397.07 1930
2397.53 1942
2397.99 1889
2398.45 1727
2398.92 1799
2399.38 1804
2399.84 1851
2400.30 2025
2400.76 1833
2401.23 1869
2401.69 1807
2402.15 1678
2402.61 1739
2403.07 1869
2403.54 1793
2404.00 1791
2404.46 1982
2404.92 2062
2405.38 2089
2405.85 2163
2406.31 2184
2406.77 2231
2407.23 2127
2407.70 2027
2408.16 1865
2408.62 1820
2409.08 1903
2409.55 1967
2410.01 1809
2410.47 2030
2410.94 1674
2411.40 1737
2411.86 1782
2412.32 1624
2412.79 1755
2413.25 1862
2413.71 1940
2414.18 1759
2414.64 1879
2415.10 1874
2415.57 1900
2416.03 1911
2416.49 2158
2416.96 2391
2417.42 2534
2417.88 2321
2418.35 2410
2418.81 2565
2419.28 2348
2419.74 2295
2420.20 2566
2420.67 2633
2421.13 2417
2421.59 2235
2422.06 2447
2422.52 2303
2422.99 2216
2423.45 2302
2423.91 2359
2424.38 2283
2424.84 2180
2425.31 2073
2425.77 2253
2426.24 2160
2426.70 2137
2427.16 2031
2427.63 2118
2428.09 2135
2428.56 1945
2429.02 1858
2429.49 1962
2429.95 1931
2430.42 1941
2430.88 1674
2431.35 1862
2431.81 1945
2432.28 1678
2432.74 1924
2433.21 2065
2433.67 2135
2434.14 2210
2434.60 2188
2435.07 2022
2435.53 1992
2436.00 2014
2436.46 1962
2436.93 2071
2437.39 2274
2437.86 2357
2438.32 2193
2438.79 2241
2439.26 2518
2439.72 2542
2440.19 2618
2440.65 2794
2441.12 2830
2441.58 3126
2442.05 2887
2442.52 2747
2442.98 2602
2443.45 2510
2443.91 2359
2444.38 2231
2444.85 2227
2445.31 2343
2445.78 2120
2446.24 2035
2446.71 1991
2447.18 1915
2447.64 1943
2448.11 1879
2448.58 2059
2449.04 1978
2449.51 1768
2449.98 1644
2450.44 1747
2450.91 1737
2451.38 1980
2451.84 1962
2452.31 2025
2452.78 2047
2453.24 1974
2453.71 1952
2454.18 1856
2454.64 1916
2455.11 1909
2455.58 1949
2456.05 1882
2456.51 1993
2456.98 2053
2457.45 2200
2457.92 2051
2458.38 1958
2458.85 1898
2459.32 2069
2459.79 2204
2460.25 2241
2460.72 2096
2461.19 2056
2461.66 1713
2462.12 1883
2462.59 1813
2463.06 1880
2463.53 1743
2464.00 1814
2464.46 1933
2464.93 1947
2465.40 2113
2465.87 2006
2466.34 2108
2466.80 1908
2467.27 2048
2467.74 1909
2468.21 1908
2468.68 2046
2469.15 2067
2469.61 1947
2470.08 1945
2470.55 2062
2471.02 1924
2471.49 1959
2471.96 1996
2472.43 1976
2472.89 1950
2473.36 1849
2473.83 1722
2474.30 1623
2474.77 1774
2475.24 1855
2475.71 1873
2476.18 2002
2476.65 1852
2477.12 1879
2477.59 1968
2478.05 1940
2478.52 1983
2478.99 1955
2479.46 1848
2479.93 1898
2480.40 1934
2480.87 2140
2481.34 1964
2481.81 2047
2482.28 1976
2482.75 1829
2483.22 1859
2483.69 1732
2484.16 1680
2484.63 1910
2485.10 1842
2485.57 1767
2486.04 1947
2486.51 1730
2486.98 1883
2487.45 2098
2487.92 2074
2488.39 2032
2488.86 1954
2489.33 2034
2489.80 2143
2490.27 2150
2490.74 2223
2491.21 1997
2491.68 1914
2492.15 2169
2492.62 2023
2493.10 2089
2493.57 2193
2494.04 2186
2494.51 2283
2494.98 2130
2495.45 2102
2495.92 2193
2496.39 2340
2496.86 2183
2497.33 2156
2497.80 2114
2498.28 1916
2498.75 2107
2499.22 1956
2499.69 1938
2500.16 1920
2500.63 1754
2501.10 1704
2501.58 1855
2502.05 1830
2502.52 1796
2502.99 1846
2503.46 1942
2503.93 1932
2504.41 1923
2504.88 1924
2505.35 2045
2505.82 2139
2506.29 2049
2506.76 2071
2507.24 2099
2507.71 2043
2508.18 2176
2508.65 2112
2509.13 2167
2509.60 2464
2510.07 2300
2510.54 2261
2511.01 2335
2511.49 2421
2511.96 2508
2512.43 2392
2512.90 2750
2513.38 2520
2513.85 2344
2514.32 2573
2514.80 2463
2515.27 2379
2515.74 2400
2516.21 2186
2516.69 1988
2517.16 2142
2517.63 2044
2518.11 1988
2518.58 1927
2519.05 1938
2519.53 1939
2520.00 2018
2520.47 2201
2520.95 2077
2521.42 1858
2521.89 1927
2522.37 1990
2522.84 1863
2523.31 1923
2523.79 1837
2524.26 1794
2524.73 1806
2525.21 1786
2525.68 1848
2526.16 1873
2526.63 1804
2527.10 1736
2527.58 1919
2528.05 1929
2528.52 1780
2529.00 1646
2529.47 1827
2529.95 1801
2530.42 1945
2530.90 1881
2531.37 1900
2531.84 1930
2532.32 2128
2532.79 2053
2533.27 1996
2533.74 2121
2534.22 2129
2534.69 1981
2535.17 2059
2535.64 2096
2536.12 2039
2536.59 2014
2537.07 1967
2537.54 2053
2538.02 2062
2538.49 2197
2538.97 2079
2539.44 2040
2539.92 1737
2540.39 1692
2540.87 2031
2541.34 2075
2541.82 2039
2542.29 1871
2542.77 1873
2543.24 1895
2543.72 2025
2544.19 1879
2544.67 2035
2545.14 2004
2545.62 1923
2546.10 2015
2546.57 2161
2547.05 2234
2547.52 2258
2548.00 2378
2548.47 2485
2548.95 2535
2549.43 2732
2549.90 2845
2550.38 2431
2550.86 2404
2551.33 2488
2551.81 2348
2552.28 2524
2552.76 2566
2553.24 2588
2553.71 2685
2554.19 2749
2554.67 2681
2555.14 2645
2555.62 2753
2556.10 2765
2556.57 2843
2557.05 2523
2557.53 2477
2558.00 2805
2558.48 2399
2558.96 2457
2559.43 2324
2559.91 2306
2560.39 2152
2560.86 2095
2561.34 2150
2561.82 2079
2562.30 1811
2562.77 1899
2563.25 2071
2563.73 1990
2564.21 2258
2564.68 2053
2565.16 2075
2565.64 2049
2566.12 2148
2566.59 2075
2567.07 1863
2567.55 2135
2568.03 1904
2568.50 1898
2568.98 2010
2569.46 1751
2569.94 1732
2570.42 1784
2570.89 1760
2571.37 1904
2571.85 1977
2572.33 1923
2572.81 2029
2573.28 2163
2573.76 1933
2574.24 1934
2574.72 1924
2575.20 1958
2575.68 1927
2576.15 1928
2576.63 1904
2577.11 1792
2577.59 1918
2578.07 1968
2578.55 2063
2579.03 1792
2579.50 1863
2579.98 1829
2580.46 2027
2580.94 1877
2581.42 1963
2581.90 1829
2582.38 1840
2582.86 1715
2583.34 1823
2583.82 1837
2584.30 1736
2584.77 1930
2585.25 2122
2585.73 2030
2586.21 1906
2586.69 1915
2587.17 1863
2587.65 1885
2588.13 1773
2588.61 1930
2589.09 2060
2589.57 1931
2590.05 1926
2590.53 2086
2591.01 2145
2591.49 1932
2591.97 2022
2592.45 2192
2592.93 2275
2593.41 2105
2593.89 2152
2594.37 2070
2594.85 2079
2595.33 1991
2595.81 2047
2596.29 2051
2596.77 1903
2597.25 1827
2597.73 2002
2598.21 2028
2598.69 1927
2599.17 1875
2599.65 1979
2600.14 2138
2600.62 1918
2601.10 1737
2601.58 1881
2602.06 1890
2602.54 1750
2603.02 1713
2603.50 1765
2603.98 1822
2604.46 1709
2604.95 1877
2605.43 1769
2605.91 1905
2606.39 1917
2606.87 2162
2607.35 1969
2607.83 1898
2608.31 1868
2608.80 2030
2609.28 2117
2609.76 1860
2610.24 1916
2610.72 1960
2611.20 2251
2611.69 2171
2612.17 2081
2612.65 2031
2613.13 1894
2613.61 1719
2614.10 2002
2614.58 1920
2615.06 1829
2615.54 1873
2616.02 1958
2616.51 1987
2616.99 1803
2617.47 1790
2617.95 1821
2618.44 1756
2618.92 1860
2619.40 2040
2619.88 1936
2620.37 1956
2620.85 1949
2621.33 1888
2621.81 1885
2622.30 1986
2622.78 1980
2623.26 1893
2623.75 1920
2624.23 1877
2624.71 2156
2625.19 1978
2625.68 1881
2626.16 1885
2626.64 1906
2627.13 2060
2627.61 1906
2628.09 1838
2628.58 1976
2629.06 1716
2629.54 1827
2630.03 1865
2630.51 1958
2630.99 2122
2631.48 2077
2631.96 2048
2632.45 1896
2632.93 2172
2633.41 2342
2633.90 2229
2634.38 2091
2634.86 1874
2635.35 2078
2635.83 2113
2636.32 2004
2636.80 1786
2637.28 1798
2637.77 2014
2638.25 2079
2638.74 2093
2639.22 1932
2639.71 1922
2640.19 2097
2640.68 2127
2641.16 2340
2641.64 2255
2642.13 2141
2642.61 1972
2643.10 2080
2643.58 2100
2644.07 2232
2644.55 2246
2645.04 2259
2645.52 2096
2646.01 1843
2646.49 1904
2646.98 1790
2647.46 1932
2647.95 1876
2648.43 1985
2648.92 1901
2649.40 1872
2649.89 1875
2650.37 1873
2650.86 1980
2651.34 2078
2651.83 2050
2652.32 1817
2652.80 1889
2653.29 1997
2653.77 1731
2654.26 1594
2654.74 1786
2655.23 1956
2655.72 2049
2656.20 2000
2656.69 1940
2657.17 1882
2657.66 1759
2658.15 1707
2658.63 1776
2659.12 1811
2659.60 1993
2660.09 1840
2660.58 1754
2661.06 1759
2661.55 1733
2662.04 1959
2662.52 1826
2663.01 1828
2663.49 1840
2663.98 1766
2664.47 1824
2664.95 1933
2665.44 1871
2665.93 1707
2666.42 1689
2666.90 1798
2667.39 1870
2667.88 1877
2668.36 1900
2668.85 1960
2669.34 1919
2669.82 1838
2670.31 2021
2670.80 1945
2671.29 2108
2671.77 2129
2672.26 1926
2672.75 2147
2673.24 2132
2673.72 2233
2674.21 2396
2674.70 2407
2675.19 2535
2675.67 2569
2676.16 2695
2676.65 2560
2677.14 2440
2677.62 2322
2678.11 2427
2678.60 2443
2679.09 2561
2679.58 2428
2680.06 2353
2680.55 2473
2681.04 2568
2681.53 2519
2682.02 2270
2682.51 2314
2682.99 2594
2683.48 2710
2683.97 2471
2684.46 2418
2684.95 2555
2685.44 2435
2685.92 2663
2686.41 2565
2686.90 2310
2687.39 2303
2687.88 2329
2688.37 2223
2688.86 2018
2689.35 1845
2689.83 1940
2690.32 1990
2690.81 1958
2691.30 1994
2691.79 1923
2692.28 1912
2692.77 1950
2693.26 1888
2693.75 1937
2694.24 2036
2694.73 1924
2695.22 2006
2695.71 2105
2696.20 1972
2696.68 1967
2697.17 2153
2697.66 2034
2698.15 2005
2698.64 2111
2699.13 2069
2699.62 2037
2700.11 2216
2700.60 2231
2701.09 2230
2701.58 2042
2702.07 2229
2702.56 2300
2703.05 2164
2703.54 2114
2704.03 2256
2704.52 2083
2705.01 2295
2705.50 2343
2706.00 2128
2706.49 2124
2706.98 2123
2707.47 1961
2707.96 1943
2708.45 1892
2708.94 1805
2709.43 1872
2709.92 1788
2710.41 1631
2710.90 1929
2711.39 1844
2711.88 1779
2712.37 1987
2712.87 2022
2713.36 1934
2713.85 1932
2714.34 2066
2714.83 1775
2715.32 1864
2715.81 1864
2716.30 1934
2716.80 1780
2717.29 1884
2717.78 1832
2718.27 1906
2718.76 1770
2719.25 1881
2719.75 1915
2720.24 1779
2720.73 1951
2721.22 1825
2721.71 1811
2722.20 1899
2722.70 2065
2723.19 2171
2723.68 2076
2724.17 2171
2724.66 2068
2725.16 2032
2725.65 1962
2726.14 1875
2726.63 1867
2727.13 1886
2727.62 1696
2728.11 1946
2728.60 2075
2729.10 1850
2729.59 1930
2730.08 1999
2730.57 2205
2731.07 2028
2731.56 1915
2732.05 2003
2732.54 2102
2733.04 2093
2733.53 2040
2734.02 2066
2734.52 1846
2735.01 1864
2735.50 1916
2736.00 1992
2736.49 2070
2736.98 2140
2737.47 2018
2737.97 1887
2738.46 2180
2738.95 2102
2739.45 2065
2739.94 2036
2740.44 2002
2740.93 2074
2741.42 2061
2741.92 1943
2742.41 2042
2742.90 1897
2743.40 1952
2743.89 1865
2744.39 1899
2744.88 1799
2745.37 1794
2745.87 1921
2746.36 1699
2746.86 1734
2747.35 1806
2747.84 1923
2748.34 1998
2748.83 2031
2749.33 2119
2749.82 2000
2750.32 2086
2750.81 2031
2751.30 1869
2751.80 1769
2752.29 1887
2752.79 1965
2753.28 1878
2753.78 1855
2754.27 1895
2754.77 1874
2755.26 1952
2755.76 1859
2756.25 1843
2756.75 1870
2757.24 1950
2757.74 1907
2758.23 2005
2758.73 2062
2759.22 2042
2759.72 2036
2760.21 2102
2760.71 2126
2761.20 2002
2761.70 1996
2762.20 2079
2762.69 1818
2763.19 1858
2763.68 2033
2764.18 1964
2764.67 1922
2765.17 1916
2765.67 1854
2766.16 1837
2766.66 1752
2767.15 1695
2767.65 1712
2768.14 1931
2768.64 1949
2769.14 1931
2769.63 1936
2770.13 2043
2770.63 1908
2771.12 2000
2771.62 1977
2772.11 1990
2772.61 1978
2773.11 2020
2773.60 1941
2774.10 2112
2774.60 2075
2775.09 2094
2775.59 2203
2776.09 2361
2776.58 2191
2777.08 2085
2777.58 2304
2778.07 2370
2778.57 2328
2779.07 2287
2779.57 2111
2780.06 2132
2780.56 2125
2781.06 1970
2781.55 2014
2782.05 2016
2782.55 2077
2783.05 1887
2783.54 2040
2784.04 1998
2784.54 2075
2785.04 1969
2785.53 2012
2786.03 1960
2786.53 1981
2787.03 2024
2787.52 2019
2788.02 2065
2788.52 1928
2789.02 2056
2789.52 1887
2790.01 1806
2790.51 1913
2791.01 1999
2791.51 1853
2792.01 1818
2792.50 1765
2793.00 1908
2793.50 2033
2794.00 1918
2794.50 1967
2795.00 2066
2795.50 2289
2795.99 2339
2796.49 2339
2796.99 2240
2797.49 2361
2797.99 2518
2798.49 2579
2798.99 2721
2799.48 2789
2799.98 2599
2800.48 2573
2800.98 2530
2801.48 2361
2801.98 2266
2802.48 2180
2802.98 2134
2803.48 2227
2803.98 2166
2804.48 2154
2804.97 2245
2805.47 2279
2805.97 2383
2806.47 2499
2806.97 2666
2807.47 2848
2807.97 2892
2808.47 3431
2808.97 3399
2809.47 3433
2809.97 3431
2810.47 3381
2810.97 3133
2811.47 3056
2811.97 2898
2812.47 2706
2812.97 2609
2813.47 2471
2813.97 2335
2814.47 2183
2814.97 2345
2815.47 2446
2815.97 2202
2816.47 2150
2816.97 2319
2817.47 2306
2817.97 2160
2818.47 2202
2818.97 2388
2819.47 2358
2819.98 2553
2820.48 2626
2820.98 2557
2821.48 2873
2821.98 2764
2822.48 2650
2822.98 2531
2823.48 2362
2823.98 2367
2824.48 2260
2824.98 2170
2825.49 2110
2825.99 2123
2826.49 2092
2826.99 1960
2827.49 1980
2827.99 1956
2828.49 2104
2828.99 2090
2829.50 2061
2830.00 2039
2830.50 2027
2831.00 2006
2831.50 1889
2832.00 1917
2832.51 1993
2833.01 2046
2833.51 1964
2834.01 1796
2834.51 1884
2835.02 2059
2835.52 2038
2836.02 1890
2836.52 1944
2837.02 2201
2837.53 2068
2838.03 2066
2838.53 2180
2839.03 2173
2839.54 2116
2840.04 1997
2840.54 2141
2841.04 2153
2841.55 2073
2842.05 2168
2842.55 2155
2843.05 2224
2843.56 2238
2844.06 2196
2844.56 1978
2845.07 2230
2845.57 2312
2846.07 2186
2846.57 2075
2847.08 2068
2847.58 2248
2848.08 2259
2848.59 2395
2849.09 2505
2849.59 2426
2850.10 2195
2850.60 2229
2851.10 2298
2851.61 2093
2852.11 2171
2852.61 1957
2853.12 1880
2853.62 1964
2854.12 2114
2854.63 2102
2855.13 2066
2855.64 2081
2856.14 2180
2856.64 2156
2857.15 2091
2857.65 2072
2858.16 1946
2858.66 1887
2859.16 1986
2859.67 2227
2860.17 2164
2860.68 2085
2861.18 2106
2861.69 1910
2862.19 1777
2862.69 1983
2863.20 1935
2863.70 1941
2864.21 1858
2864.71 1894
2865.22 1910
2865.72 2062
2866.23 1945
2866.73 1860
2867.24 1898
2867.74 1678
2868.25 1798
2868.75 1931
2869.26 2105
2869.76 1998
2870.27 1876
2870.77 2028
2871.28 1934
2871.78 2043
2872.29 2005
2872.79 1831
2873.30 2094
2873.80 2281
2874.31 1945
2874.81 2090
2875.32 2083
2875.83 1994
2876.33 2051
2876.84 2168
2877.34 2248
2877.85 2211
2878.35 2170
2878.86 2221
2879.37 2191
2879.87 2297
2880.38 2459
2880.88 2291
2881.39 2331
2881.90 2395
2882.40 2329
2882.91 2385
2883.41 2613
2883.92 2549
2884.43 2519
2884.93 2398
2885.44 2477
2885.95 2590
2886.45 2524
2886.96 2869
2887.47 2822
2887.97 2813
2888.48 2747
2888.99 2951
2889.49 2791
2890.00 2704
2890.51 2659
2891.01 2471
2891.52 2427
2892.03 2222
2892.54 2166
2893.04 2142
2893.55 2015
2894.06 2168
2894.56 2303
2895.07 2376
2895.58 2468
2896.09 2433
2896.59 2410
2897.10 2417
2897.61 2669
2898.12 2788
2898.62 2358
2899.13 2387
2899.64 2382
2900.15 2512
2900.65 2572
2901.16 2577
2901.67 2478
2902.18 2471
2902.69 2647
2903.19 2648
2903.70 2701
2904.21 2836
2904.72 2655
2905.23 2695
2905.73 2455
2906.24 2789
2906.75 2584
2907.26 2668
2907.77 2960
2908.28 2579
2908.79 2329
2909.29 2281
2909.80 2356
2910.31 2324
2910.82 2130
2911.33 2069
2911.84 2034
2912.35 2010
2912.85 2114
2913.36 2216
2913.87 2160
2914.38 2071
2914.89 2070
2915.40 2097
2915.91 2196
2916.42 2102
2916.93 2188
2917.44 2057
2917.95 2220
2918.45 2261
2918.96 2081
2919.47 2228
2919.98 2081
2920.49 1902
2921.00 2087
2921.51 2263
2922.02 2083
2922.53 2283
2923.04 2171
2923.55 2229
2924.06 2373
2924.57 2589
2925.08 2581
2925.59 2902
2926.10 2820
2926.61 2597
2927.12 2658
2927.63 2881
2928.14 2804
2928.65 2560
2929.16 2482
2929.67 2343
2930.18 2372
2930.69 2201
2931.20 2102
2931.71 2087
2932.22 2112
2932.73 2081
2933.25 2176
2933.76 2012
2934.27 2018
2934.78 2109
2935.29 2145
2935.80 2220
2936.31 2098
2936.82 2028
2937.33 1955
2937.84 2218
2938.35 2416
2938.87 2190
2939.38 2123
2939.89 2213
2940.40 2265
2940.91 2150
2941.42 2092
2941.93 2317
2942.44 2224
2942.96 2224
2943.47 2349
2943.98 2435
2944.49 2338
2945.00 2564
2945.51 2746
2946.03 2907
2946.54 2964
2947.05 3048
2947.56 3208
2948.07 3278
2948.59 3038
2949.10 3193
2949.61 3073
2950.12 2807
2950.63 2897
2951.15 2854
2951.66 2522
2952.17 2237
2952.68 2027
2953.19 2217
2953.71 2081
2954.22 1933
2954.73 2080
2955.24 1987
2955.76 2040
2956.27 2145
2956.78 2208
2957.30 2091
2957.81 2031
2958.32 1922
2958.83 2039
2959.35 2038
2959.86 2334
2960.37 2299
2960.89 2210
2961.40 2419
2961.91 2391
2962.43 2257
2962.94 2335
2963.45 2394
2963.96 2258
2964.48 2360
2964.99 2460
2965.51 2436
2966.02 2268
2966.53 2312
2967.05 2278
2967.56 2243
2968.07 2124
2968.59 2244
2969.10 2103
2969.61 2029
2970.13 2001
2970.64 1900
2971.16 2128
2971.67 2061
2972.18 2068
2972.70 2160
2973.21 2105
2973.73 2071
2974.24 2192
2974.75 2216
2975.27 2069
2975.78 2172
2976.30 2126
2976.81 2133
2977.33 2224
2977.84 2291
2978.36 2086
2978.87 2003
2979.38 2222
2979.90 2179
2980.41 2081
2980.93 2169
2981.44 2089
2981.96 2209
2982.47 2190
2982.99 2085
2983.50 2073
2984.02 2275
2984.53 2304
2985.05 2145
2985.56 2280
2986.08 2219
2986.59 2238
2987.11 2239
2987.63 2382
2988.14 2365
2988.66 2442
2989.17 2439
2989.69 2370
2990.20 2346
2990.72 2381
2991.23 2541
2991.75 2689
2992.27 2537
2992.78 2218
2993.30 2306
2993.81 2382
2994.33 2249
2994.84 2424
2995.36 2719
2995.88 2912
2996.39 2960
2996.91 3164
2997.43 3140
2997.94 3134
2998.46 3189
2998.97 3208
2999.49 3269
3000.01 3210
3000.52 3332
3001.04 3392
3001.56 3306
3002.07 3294
3002.59 3398
3003.11 3450
3003.62 3821
3004.14 4152
3004.66 3997
3005.17 4432
3005.69 4625
3006.21 4528
3006.72 4570
3007.24 4643
3007.76 4579
3008.28 4262
3008.79 3952
3009.31 3823
3009.83 3243
3010.34 3068
3010.86 2895
3011.38 2690
3011.90 2496
3012.41 2297
3012.93 2306
3013.45 2370
3013.97 2378
3014.48 2293
3015.00 2359
3015.52 2365
3016.04 2548
3016.56 2452
3017.07 2531
3017.59 2482
3018.11 2511
3018.63 2642
3019.15 2659
3019.66 2583
3020.18 2657
3020.70 2603
3021.22 2806
3021.74 2639
3022.26 2666
3022.77 2706
3023.29 2570
3023.81 2482
3024.33 2637
3024.85 2518
3025.37 2475
3025.88 2475
3026.40 2767
3026.92 2591
3027.44 2496
3027.96 2664
3028.48 2342
3029.00 2328
3029.52 2330
3030.04 2325
3030.55 2376
3031.07 2501
3031.59 2290
3032.11 2349
3032.63 2482
3033.15 2489
3033.67 2220
3034.19 2503
3034.71 2358
3035.23 2371
3035.75 2495
3036.27 2491
3036.79 2547
3037.31 2493
3037.83 2575
3038.35 2351
3038.87 2295
3039.39 2325
3039.91 2250
3040.42 2311
3040.94 2124
3041.46 2189
3041.98 2230
3042.50 2100
3043.03 2204
3043.55 2229
3044.07 2246
3044.59 2060
3045.11 2135
3045.63 2163
3046.15 2137
3046.67 2114
3047.19 2286
3047.71 2293
3048.23 2235
3048.75 2228
3049.27 2159
3049.79 2043
3050.31 2104
3050.83 2043
3051.35 2187
3051.87 2193
3052.39 1981
3052.92 1944
3053.44 1857
3053.96 1913
3054.48 2059
3055.00 1955
3055.52 1944
3056.04 1979
3056.56 2105
3057.09 2212
3057.61 2162
3058.13 2091
3058.65 2127
3059.17 2114
3059.69 2196
3060.21 2314
3060.74 1985
3061.26 1926
3061.78 2039
3062.30 2141
3062.82 2050
3063.34 2084
3063.87 2311
3064.39 2360
3064.91 2217
3065.43 2315
3065.95 2315
3066.48 2298
3067.00 2468
3067.52 2526
3068.04 2396
3068.57 2295
3069.09 2170
3069.61 2414
3070.13 2216
3070.66 2179
3071.18 2282
3071.70 2173
3072.22 2146
3072.75 2398
3073.27 2327
3073.79 2190
3074.31 2331
3074.84 2282
3075.36 2288
3075.88 2200
3076.41 2246
3076.93 2334
3077.45 2365
3077.97 2521
3078.50 2594
3079.02 2608
3079.54 2932
3080.07 2955
3080.59 2901
3081.11 2955
3081.64 3000
3082.16 2922
3082.68 2799
3083.21 2826
3083.73 2915
3084.26 2816
3084.78 2976
3085.30 2700
3085.83 2603
3086.35 2617
3086.87 2718
3087.40 2750
3087.92 2476
3088.45 2499
3088.97 2606
3089.49 2598
3090.02 2674
3090.54 2718
3091.07 2685
3091.59 2501
3092.11 2590
3092.64 2476
3093.16 2648
3093.69 2588
3094.21 2722
3094.74 2728
3095.26 2744
3095.79 2799
3096.31 2837
3096.84 2684
3097.36 2962
3097.89 2825
3098.41 2911
3098.93 2991
3099.46 3123
3099.98 3269
3100.51 3513
3101.03 4129
3101.56 5032
3102.09 5722
3102.61 6390
3103.14 7515
3103.66 7923
3104.19 8696
3104.71 9111
3105.24 9070
3105.76 8879
3106.29 8572
3106.81 7659
3107.34 6855
3107.86 5715
3108.39 4947
3108.92 4172
3109.44 3760
3109.97 3491
3110.49 3447
3111.02 3509
3111.55 3457
3112.07 3431
3112.60 3550
3113.12 3378
3113.65 3502
3114.18 3411
3114.70 3345
3115.23 3171
3115.75 3165
3116.28 2814
3116.81 2704
3117.33 2731
3117.86 2578
3118.39 2526
3118.91 2631
3119.44 2522
3119.97 2552
3120.49 2472
3121.02 2557
3121.55 2643
3122.07 2610
3122.60 2761
3123.13 2850
3123.65 2987
3124.18 3009
3124.71 2694
3125.24 2580
3125.76 2763
3126.29 2672
3126.82 2581
3127.34 2660
3127.87 2549
3128.40 2552
3128.93 2497
3129.45 2499
3129.98 2519
3130.51 2594
3131.04 2642
3131.56 2501
3132.09 2370
3132.62 2510
3133.15 2304
3133.68 2244
3134.20 2350
3134.73 2251
3135.26 2288
3135.79 2125
3136.32 2337
3136.84 2368
3137.37 2365
3137.90 2230
3138.43 2333
3138.96 2263
3139.48 2430
3140.01 2259
3140.54 2183
3141.07 2251
3141.60 2178
3142.13 2073
3142.66 2168
3143.18 2332
3143.71 2190
3144.24 2142
3144.77 2172
3145.30 2041
3145.83 2250
3146.36 2301
3146.89 2458
3147.41 2390
3147.94 2551
3148.47 2751
3149.00 2717
3149.53 2845
3150.06 2884
3150.59 2921
3151.12 2948
3151.65 2740
3152.18 2874
3152.71 2615
3153.24 2661
3153.77 2760
3154.30 2632
3154.82 2691
3155.35 2372
3155.88 2411
3156.41 2653
3156.94 2758
3157.47 2575
3158.00 2749
3158.53 2453
3159.06 2633
3159.59 2516
3160.12 2675
3160.65 2686
3161.18 2514
3161.71 2400
3162.24 2673
3162.77 2554
3163.30 2488
3163.83 2431
3164.37 2369
3164.90 2450
3165.43 2250
3165.96 2149
3166.49 2071
3167.02 2078
3167.55 2094
3168.08 2329
3168.61 2255
3169.14 2040
3169.67 2293
3170.20 2159
3170.73 2260
3171.26 2239
3171.80 2254
3172.33 2037
3172.86 1847
3173.39 2011
3173.92 2208
3174.45 2247
3174.98 2281
3175.51 2312
3176.05 2221
3176.58 2478
3177.11 2477
3177.64 2232
3178.17 2427
3178.70 2696
3179.23 2567
3179.77 2486
3180.30 2478
3180.83 2375
3181.36 2300
3181.89 2070
3182.43 2127
3182.96 2281
3183.49 2243
3184.02 2245
3184.55 2226
3185.09 2134
3185.62 2166
3186.15 2183
3186.68 2078
3187.21 2095
3187.75 2183
3188.28 2193
3188.81 2151
3189.34 2085
3189.88 2039
3190.41 2213
3190.94 2115
3191.47 2095
3192.01 2162
3192.54 2380
3193.07 2098
3193.61 2045
3194.14 2166
3194.67 2098
3195.20 2056
3195.74 2252
3196.27 2194
3196.80 2224
3197.34 2221
3197.87 2192
3198.40 2206
3198.94 2173
3199.47 2220
3200.00 2214
3200.54 2341
3201.07 2436
3201.60 2457
3202.14 2320
3202.67 2207
3203.21 2421
3203.74 2687
3204.27 2656
3204.81 2779
3205.34 2513
3205.87 2525
3206.41 2495
3206.94 2386
3207.48 2551
3208.01 2666
3208.54 2767
3209.08 2772
3209.61 2853
3210.15 3031
3210.68 2972
3211.22 3029
3211.75 3249
3212.28 3282
3212.82 3157
3213.35 3225
3213.89 3044
3214.42 2982
3214.96 2973
3215.49 2850
3216.03 2782
3216.56 2782
3217.10 2693
3217.63 2649
3218.17 2582
3218.70 2595
3219.24 2564
3219.77 2511
3220.31 2699
3220.84 2843
3221.38 2859
3221.91 2579
3222.45 2812
3222.98 2548
3223.52 2796
3224.05 2817
3224.59 2858
3225.12 2848
3225.66 2888
3226.19 3043
3226.73 2893
3227.27 2762
3227.80 2811
3228.34 2551
3228.87 2682
3229.41 2641
3229.94 2483
3230.48 2421
3231.02 2446
3231.55 2515
3232.09 2572
3232.62 2490
3233.16 2461
3233.70 2484
3234.23 2346
3234.77 2317
3235.31 2475
3235.84 2590
3236.38 2656
3236.91 2612
3237.45 2609
3237.99 2674
3238.52 2809
3239.06 3124
3239.60 3295
3240.13 3324
3240.67 3219
3241.21 3099
3241.75 3163
3242.28 3038
3242.82 3093
3243.36 3033
3243.89 2953
3244.43 2916
3244.97 2734
3245.50 2632
3246.04 2732
3246.58 2872
3247.12 2832
3247.65 2678
3248.19 2655
3248.73 2800
3249.27 2864
3249.80 2699
3250.34 2894
3250.88 2810
3251.42 2755
3251.95 2958
3252.49 2787
3253.03 3145
3253.57 3019
3254.11 2845
3254.64 2889
3255.18 2951
3255.72 3009
3256.26 2897
3256.80 2993
3257.33 3232
3257.87 3235
3258.41 3242
3258.95 3423
3259.49 3627
3260.02 3393
3260.56 3576
3261.10 4018
3261.64 4277
3262.18 4921
3262.72 4771
3263.26 4893
3263.79 4767
3264.33 5292
3264.87 5950
3265.41 6740
3265.95 6756
3266.49 7352
3267.03 8516
3267.57 8440
3268.11 8496
3268.64 8664
3269.18 8632
3269.72 8442
3270.26 7973
3270.80 7360
3271.34 6497
3271.88 5579
3272.42 4998
3272.96 4330
3273.50 3729
3274.04 3564
3274.58 3459
3275.12 3196
3275.66 3195
3276.20 3190
3276.74 3211
3277.28 3217
3277.82 3293
3278.36 3516
3278.90 3565
3279.44 3405
3279.98 3329
3280.52 3487
3281.06 3485
3281.60 3470
3282.14 3364
3282.68 3175
3283.22 3530
3283.76 3547
3284.30 3550
3284.84 3522
3285.38 3469
3285.92 3392
3286.46 3565
3287.00 3431
3287.54 3505
3288.08 3390
3288.62 3530
3289.16 3812
3289.70 3784
3290.24 3650
3290.79 3633
3291.33 3554
3291.87 3469
3292.41 3585
3292.95 3714
3293.49 3970
3294.03 4370
3294.57 4621
3295.11 4840
3295.66 5262
3296.20 5763
3296.74 5744
3297.28 5756
3297.82 5739
3298.36 5393
3298.90 5478
3299.45 5255
3299.99 4784
3300.53 4280
3301.07 4087
3301.61 3915
3302.16 3669
3302.70 3465
3303.24 3529
3303.78 3581
3304.32 3567
3304.87 3440
3305.41 3405
3305.95 3571
3306.49 3573
3307.03 3311
3307.58 3288
3308.12 3184
3308.66 3172
3309.20 3071
3309.75 3072
3310.29 3144
3310.83 3186
3311.37 3167
3311.92 3296
3312.46 3085
3313.00 3095
3313.54 3328
3314.09 3397
3314.63 3242
3315.17 3247
3315.72 3607
3316.26 3645
3316.80 3573
3317.35 3399
3317.89 3791
3318.43 3761
3318.97 3654
3319.52 3905
3320.06 4149
3320.60 3881
3321.15 3984
3321.69 4134
3322.23 4216
3322.78 4405
3323.32 4289
3323.87 4330
3324.41 4229
3324.95 4072
3325.50 4089
3326.04 3923
3326.58 3860
3327.13 3694
3327.67 3423
3328.22 3509
3328.76 3499
3329.30 3504
3329.85 3412
3330.39 3540
3330.94 3843
3331.48 4125
3332.03 4902
3332.57 5977
3333.11 7816
3333.66 9774
3334.20 12149
3334.75 14940
3335.29 17786
3335.84 20270
3336.38 23132
3336.93 25172
3337.47 26652
3338.02 25954
3338.56 24540
3339.11 22715
3339.65 21329
3340.20 18229
3340.74 15692
3341.29 13548
3341.83 11051
3342.38 9302
3342.92 7730
3343.47 6494
3344.01 5702
3344.56 4898
3345.10 4542
3345.65 4256
3346.19 3809
3346.74 3980
3347.28 3924
3347.83 3847
3348.38 3859
3348.92 3685
3349.47 3780
3350.01 3845
3350.56 4032
3351.10 4559
3351.65 4487
3352.20 4167
3352.74 4617
3353.29 4932
3353.83 4487
3354.38 4486
3354.93 4431
3355.47 3989
3356.02 3970
3356.56 3867
3357.11 3787
3357.66 3471
3358.20 3427
3358.75 3297
3359.30 3142
3359.84 3389
3360.39 3169
3360.94 3093
3361.48 3224
3362.03 2985
3362.58 2985
3363.12 2963
3363.67 3112
3364.22 3061
3364.76 3322
3365.31 3385
3365.86 3354
3366.41 3375
3366.95 3140
3367.50 3227
3368.05 3153
3368.59 3140
3369.14 3341
3369.69 3076
3370.24 3299
3370.78 3411
3371.33 3465
3371.88 3678
3372.43 3539
3372.97 3542
3373.52 3888
3374.07 4116
3374.62 4357
3375.17 4427
3375.71 4289
3376.26 4411
3376.81 4174
3377.36 4356
3377.91 3804
3378.45 3663
3379.00 3448
3379.55 3460
3380.10 3061
3380.65 2913
3381.19 3011
3381.74 2871
3382.29 3017
3382.84 2868
3383.39 2781
3383.94 2734
3384.49 2853
3385.03 2751
3385.58 2775
3386.13 2666
3386.68 2776
3387.23 2625
3387.78 2490
3388.33 2494
3388.88 2563
3389.42 2769
3389.97 2687
3390.52 2629
3391.07 2625
3391.62 2538
3392.17 2568
3392.72 2647
3393.27 2500
3393.82 2496
3394.37 2460
3394.92 2395
3395.47 2464
3396.02 2275
3396.57 2199
3397.11 2274
3397.66 2272
3398.21 2197
3398.76 2274
3399.31 2256
3399.86 2384
3400.41 2347
3400.96 2352
3401.51 2260
3402.06 2117
3402.61 2189
3403.16 2350
3403.71 2202
3404.26 2365
3404.81 2083
3405.36 2218
3405.91 2189
3406.46 2240
3407.02 2174
3407.57 2387
3408.12 2530
3408.67 2512
3409.22 2358
3409.77 2362
3410.32 2349
3410.87 2564
3411.42 2692
3411.97 2826
3412.52 2884
3413.07 2720
3413.62 2750
3414.17 2449
3414.73 2689
3415.28 2859
3415.83 2987
3416.38 2582
3416.93 2548
3417.48 2666
3418.03 2678
3418.58 2399
3419.14 2562
3419.69 2559
3420.24 2327
3420.79 2406
3421.34 2383
3421.89 2290
3422.44 2354
3423.00 2336
3423.55 2394
3424.10 2760
3424.65 2696
3425.20 2702
3425.76 2609
3426.31 2583
3426.86 2590
3427.41 2382
3427.96 2423
3428.52 2587
3429.07 2362
3429.62 2442
3430.17 2342
3430.72 2360
3431.28 2428
3431.83 2316
3432.38 2274
3432.93 2488
3433.49 2184
3434.04 2303
3434.59 2468
3435.14 2292
3435.70 2502
3436.25 2617
3436.80 2521
3437.36 2398
3437.91 2316
3438.46 2159
3439.01 2369
3439.57 2532
3440.12 2503
3440.67 2541
3441.23 2519
3441.78 2743
3442.33 2673
3442.89 2749
3443.44 2672
3443.99 2630
3444.55 2588
3445.10 2454
3445.65 2420
3446.21 2364
3446.76 2262
3447.31 2270
3447.87 2237
3448.42 2267
3448.98 2199
3449.53 2173
3450.08 2397
3450.64 2366
3451.19 2088
3451.75 2271
3452.30 2135
3452.85 2151
3453.41 2108
3453.96 2074
3454.52 2248
3455.07 2034
3455.62 2182
3456.18 2213
3456.73 2054
3457.29 2128
3457.84 2214
3458.40 2039
3458.95 2055
3459.51 2410
3460.06 2348
3460.62 2119
3461.17 2194
3461.72 2385
3462.28 2404
3462.83 2379
3463.39 2148
3463.94 2158
3464.50 2154
3465.05 2318
3465.61 2197
3466.17 2386
3466.72 2377
3467.28 2157
3467.83 2102
3468.39 2241
3468.94 2498
3469.50 2585
3470.05 2373
3470.61 2403
3471.16 2477
3471.72 2470
3472.27 2594
3472.83 2541
3473.39 2534
3473.94 2664
3474.50 2538
3475.05 2550
3475.61 2331
3476.17 2411
3476.72 2423
3477.28 2452
3477.83 2474
3478.39 2725
3478.95 2844
3479.50 2849
3480.06 3040
3480.61 2874
3481.17 3044
3481.73 3325
3482.28 2997
3482.84 3057
3483.40 3034
3483.95 3017
3484.51 3131
3485.07 3113
3485.62 3141
3486.18 2919
3486.74 2953
3487.29 2767
3487.85 2733
3488.41 2993
3488.97 3236
3489.52 3616
3490.08 3718
3490.64 4706
3491.19 4975
3491.75 5509
3492.31 6261
3492.87 6654
3493.42 6742
3493.98 6519
3494.54 6648
3495.09 6933
3495.65 6523
3496.21 6112
3496.77 5817
3497.33 6059
3497.88 5903
3498.44 6366
3499.00 6440
3499.56 6776
3500.11 7337
3500.67 7640
3501.23 7585
3501.79 7750
3502.35 8025
3502.90 7973
3503.46 7813
3504.02 7445
3504.58 7605
3505.14 7528
3505.70 7757
3506.25 7896
3506.81 7715
3507.37 7773
3507.93 7769
3508.49 7529
3509.05 6805
3509.61 6624
3510.16 5841
3510.72 5335
3511.28 4908
3511.84 4665
3512.40 4227
3512.96 3932
3513.52 3860
3514.08 3586
3514.63 3198
3515.19 2967
3515.75 2886
3516.31 2846
3516.87 2840
3517.43 2829
3517.99 2878
3518.55 2822
3519.11 2888
3519.67 2840
3520.23 3106
3520.79 2981
3521.35 3011
3521.91 2944
3522.47 2798
3523.03 2844
3523.59 3065
3524.15 3010
3524.71 2937
3525.26 2793
3525.82 2713
3526.38 2851
3526.94 2682
3527.50 2649
3528.07 2565
3528.63 2519
3529.19 2409
3529.75 2404
3530.31 2362
3530.87 2451
3531.43 2388
3531.99 2408
3532.55 2566
3533.11 2649
3533.67 2743
3534.23 2588
3534.79 2609
3535.35 3018
3535.91 2924
3536.47 2608
3537.03 2554
3537.59 2826
3538.15 2859
3538.72 2675
3539.28 2548
3539.84 2758
3540.40 2915
3540.96 2796
3541.52 2879
3542.08 2856
3542.64 2756
3543.20 2604
3543.77 2699
3544.33 3055
3544.89 3032
3545.45 2966
3546.01 2774
3546.57 2900
3547.14 2887
3547.70 2705
3548.26 2453
3548.82 2362
3549.38 2159
3549.94 2356
3550.51 2201
3551.07 2270
3551.63 2097
3552.19 1970
3552.75 2124
3553.32 1958
3553.88 1989
3554.44 1903
3555.00 2003
3555.56 2103
3556.13 2045
3556.69 2018
3557.25 2177
3557.81 2126
3558.38 2178
3558.94 2170
3559.50 2079
3560.06 2197
3560.63 2257
3561.19 2288
3561.75 2342
3562.32 2361
3562.88 2274
3563.44 2173
3564.00 2395
3564.57 2251
3565.13 2380
3565.69 2327
3566.26 2221
3566.82 2182
3567.38 2186
3567.95 2093
3568.51 2119
3569.07 2029
3569.64 2000
3570.20 1931
3570.76 2043
3571.33 2198
3571.89 2111
3572.45 2128
3573.02 2076
3573.58 1988
3574.15 1943
3574.71 1984
3575.27 1946
3575.84 1968
3576.40 2317
3576.96 2500
3577.53 2518
3578.09 2421
3578.66 2538
3579.22 2562
3579.79 2478
3580.35 2451
3580.91 2289
3581.48 2269
3582.04 2202
3582.61 2250
3583.17 2190
3583.74 2205
3584.30 2099
3584.87 2207
3585.43 2092
3585.99 2011
3586.56 2157
3587.12 2264
3587.69 1992
3588.25 2112
3588.82 2060
3589.38 2046
3589.95 2049
3590.51 2062
3591.08 2026
3591.64 2130
3592.21 2135
3592.77 2160
3593.34 1977
3593.91 2022
3594.47 2061
3595.04 2000
3595.60 1818
3596.17 1925
3596.73 1922
3597.30 2082
3597.86 2090
3598.43 2159
3599.00 2120
3599.56 2063
3600.13 2042
3600.69 2087
3601.26 2187
3601.82 1947
3602.39 2026
3602.96 2025
3603.52 1894
3604.09 2072
3604.65 2070
3605.22 2015
3605.79 2197
3606.35 1974
3606.92 2115
3607.49 2112
3608.05 2100
3608.62 2068
3609.19 1944
3609.75 1972
3610.32 1764
3610.89 1819
3611.45 1935
3612.02 1875
3612.59 1852
3613.15 1856
3613.72 1938
3614.29 1805
3614.85 1936
3615.42 2177
3615.99 2057
3616.55 2425
3617.12 2791
3617.69 2743
3618.26 3282
3618.82 3620
3619.39 4013
3619.96 3873
3620.53 3607
3621.09 3454
3621.66 3318
3622.23 2934
3622.80 2974
3623.36 2728
3623.93 2445
3624.50 2287
3625.07 2437
3625.63 2246
3626.20 1820
3626.77 1845
3627.34 1946
3627.91 2106
3628.47 1981
3629.04 1992
3629.61 1979
3630.18 1790
3630.75 1875
3631.31 2079
3631.88 1903
3632.45 1836
3633.02 1993
3633.59 1951
3634.16 1882
3634.73 2101
3635.29 1980
3635.86 1943
3636.43 2008
3637.00 1923
3637.57 2035
3638.14 2183
3638.71 2381
3639.28 2141
3639.84 2554
3640.41 2529
3640.98 2751
3641.55 2768
3642.12 3011
3642.69 3428
3643.26 3579
3643.83 3414
3644.40 3566
3644.97 3607
3645.54 3177
3646.11 2902
3646.67 3042
3647.24 2948
3647.81 2726
3648.38 2460
3648.95 2555
3649.52 2296
3650.09 2438
3650.66 2595
3651.23 2587
3651.80 2528
3652.37 2587
3652.94 2484
3653.51 2770
3654.08 2977
3654.65 2774
3655.22 2806
3655.79 2922
3656.36 2863
3656.93 2864
3657.50 2764
3658.07 2887
3658.64 2475
3659.21 2596
3659.78 3035
3660.35 3224
3660.93 2924
3661.50 2969
3662.07 3000
3662.64 3126
3663.21 3348
3663.78 3072
3664.35 2755
3664.92 2826
3665.49 2713
3666.06 2863
3666.63 2955
3667.20 2736
3667.78 2851
3668.35 3027
3668.92 2853
3669.49 2757
3670.06 2536
3670.63 2637
3671.20 2455
3671.77 2540
3672.35 2326
3672.92 2402
3673.49 2503
3674.06 2542
3674.63 2529
3675.20 2382
3675.78 2314
3676.35 2454
3676.92 2472
3677.49 2545
3678.06 2523
3678.64 2731
3679.21 2554
3679.78 2423
3680.35 2269
3680.92 2240
3681.50 2149
3682.07 2279
3682.64 2316
3683.21 2217
3683.79 2032
3684.36 2065
3684.93 2209
3685.50 2085
3686.07 2213
3686.65 2232
3687.22 2498
3687.79 2516
3688.37 2541
3688.94 2583
3689.51 2693
3690.08 3025
3690.66 3199
3691.23 3368
3691.80 3447
3692.38 3241
3692.95 3019
3693.52 3052
3694.10 3124
3694.67 2851
3695.24 2695
3695.81 2410
3696.39 2281
3696.96 2348
3697.54 2247
3698.11 2158
3698.68 2369
3699.26 2132
3699.83 2098
3700.40 2345
3700.98 2377
3701.55 2475
3702.12 2553
3702.70 2407
3703.27 2363
3703.85 2397
3704.42 2645
3704.99 2603
3705.57 2364
3706.14 2153
3706.72 2185
3707.29 2189
3707.86 2358
3708.44 2346
3709.01 2304
3709.59 2377
3710.16 2254
3710.74 2107
3711.31 2493
3711.89 2388
3712.46 2228
3713.03 2255
3713.61 2432
3714.18 2345
3714.76 2312
3715.33 2104
3715.91 2029
3716.48 2113
3717.06 2056
3717.63 1977
3718.21 2119
3718.78 2194
3719.36 2233
3719.93 2144
3720.51 2012
3721.08 1921
3721.66 2066
3722.23 2049
3722.81 2018
3723.39 1962
3723.96 2136
3724.54 2038
3725.11 2015
3725.69 1883
3726.26 1842
3726.84 2024
3727.41 2061
3727.99 2072
3728.57 1932
3729.14 2090
3729.72 2058
3730.29 2153
3730.87 2310
3731.45 2295
3732.02 2234
3732.60 2126
3733.17 2377
3733.75 2433
3734.33 2500
3734.90 2677
3735.48 2500
3736.06 2488
3736.63 2337
3737.21 2325
3737.79 2232
3738.36 2150
3738.94 2283
3739.52 2142
3740.09 1999
3740.67 1972
3741.25 1945
3741.82 1941
3742.40 1846
3742.98 1992
3743.55 1796
3744.13 1883
3744.71 1952
3745.28 1791
3745.86 1791
3746.44 1944
3747.02 1991
3747.59 1783
3748.17 1968
3748.75 1948
3749.33 1817
3749.90 1826
3750.48 1881
3751.06 1940
3751.64 1873
3752.21 1916
3752.79 1932
3753.37 1967
3753.95 1855
3754.52 1785
3755.10 1788
3755.68 1779
3756.26 1862
3756.84 1749
3757.41 1867
3757.99 1802
3758.57 1735
3759.15 1758
3759.73 1915
3760.31 1817
3760.88 1923
3761.46 2065
3762.04 2015
3762.62 2062
3763.20 2002
3763.78 1855
3764.35 1909
3764.93 1957
3765.51 1999
3766.09 1990
3766.67 2013
3767.25 1862
3767.83 1773
3768.41 1889
3768.99 1896
3769.56 1965
3770.14 1988
3770.72 1935
3771.30 2139
3771.88 1991
3772.46 1978
3773.04 2222
3773.62 2212
3774.20 1920
3774.78 1767
3775.36 1949
3775.94 1974
3776.52 1868
3777.10 1776
3777.67 1888
3778.25 1841
3778.83 1863
3779.41 1981
3779.99 2044
3780.57 2005
3781.15 1745
3781.73 1719
3782.31 1980
3782.89 2015
3783.47 2040
3784.05 1954
3784.63 1783
3785.21 1721
3785.79 2022
3786.37 1994
3786.95 1920
3787.54 1934
3788.12 1875
3788.70 1884
3789.28 1774
3789.86 1764
3790.44 1939
3791.02 1801
3791.60 1740
3792.18 1915
3792.76 1819
3793.34 1985
3793.92 1925
3794.50 1966
3795.08 2017
3795.66 1900
3796.25 1818
3796.83 1864
3797.41 1833
3797.99 1708
3798.57 1698
3799.15 1834
3799.73 1881
3800.31 1931
3800.90 2064
3801.48 2068
3802.06 2203
3802.64 2306
3803.22 2386
3803.80 2335
3804.39 2286
3804.97 2322
3805.55 2631
3806.13 2573
3806.71 2503
3807.29 2574
3807.88 2469
3808.46 2462
3809.04 2520
3809.62 2429
3810.20 2417
3810.79 2664
3811.37 2592
3811.95 2715
3812.53 2796
3813.12 2701
3813.70 2521
3814.28 2612
3814.86 2503
3815.45 2718
3816.03 2709
3816.61 2794
3817.19 2794
3817.78 2691
3818.36 2896
3818.94 2600
3819.52 2591
3820.11 2298
3820.69 2084
3821.27 1964
3821.86 1960
3822.44 1907
3823.02 2112
3823.61 2026
3824.19 1879
3824.77 1955
3825.36 1846
3825.94 1932
3826.52 1873
3827.11 1881
3827.69 1801
3828.27 1856
3828.86 1926
3829.44 1788
3830.02 1706
3830.61 1931
3831.19 1703
3831.77 1707
3832.36 1853
3832.94 1935
3833.53 1925
3834.11 1998
3834.69 1990
3835.28 1974
3835.86 1850
3836.45 1929
3837.03 1887
3837.61 1809
3838.20 1868
3838.78 1676
3839.37 1814
3839.95 1828
3840.54 1716
3841.12 1881
3841.70 1754
3842.29 1774
3842.87 1767
3843.46 1680
3844.04 1672
3844.63 1710
3845.21 1564
3845.80 1525
3846.38 1481
3846.97 1649
3847.55 1700
3848.14 1693
3848.72 1657
3849.31 1619
3849.89 1799
3850.48 1807
3851.06 1810
3851.65 1885
3852.23 1749
3852.82 1664
3853.40 1789
3853.99 1970
3854.58 1796
3855.16 1772
3855.75 1704
3856.33 1751
3856.92 1851
3857.50 1917
3858.09 1924
3858.68 1836
3859.26 2153
3859.85 2306
3860.43 2125
3861.02 2355
3861.60 2548
3862.19 2453
3862.78 2543
3863.36 2724
3863.95 2676
3864.54 2780
3865.12 2786
3865.71 2743
3866.29 2965
3866.88 2812
3867.47 2507
3868.05 2621
3868.64 2499
3869.23 2291
3869.81 2212
3870.40 2166
3870.99 2144
3871.57 1987
3872.16 1851
3872.75 2020
3873.33 2129
3873.92 2100
3874.51 1929
3875.10 2003
3875.68 1915
3876.27 2104
3876.86 2242
3877.44 1991
3878.03 1895
3878.62 1901
3879.21 1865
3879.79 2061
3880.38 2276
3880.97 2073
3881.56 1912
3882.14 1800
3882.73 1849
3883.32 1765
3883.91 1747
3884.49 1804
3885.08 1723
3885.67 1764
3886.26 1751
3886.85 1709
3887.43 1731
3888.02 1801
3888.61 1982
3889.20 1951
3889.79 1946
3890.38 2027
3890.96 1893
3891.55 1924
3892.14 2005
3892.73 1926
3893.32 2046
3893.91 2049
3894.49 2238
3895.08 2203
3895.67 1972
3896.26 2076
3896.85 2098
3897.44 1990
3898.03 1931
3898.61 2023
3899.20 1942
3899.79 1918
3900.38 1993
3900.97 2035
3901.56 1896
3902.15 1942
3902.74 1857
3903.33 2015
3903.92 2055
3904.51 2134
3905.09 1935
3905.68 1775
3906.27 1995
3906.86 1796
3907.45 1704
3908.04 1796
3908.63 1904
3909.22 1917
3909.81 2007
3910.40 1969
3910.99 1822
3911.58 1859
3912.17 1797
3912.76 1624
3913.35 1644
3913.94 1774
3914.53 1852
3915.12 1601
3915.71 1629
3916.30 1813
3916.89 1862
3917.48 1838
3918.07 1821
3918.66 1866
3919.25 1783
3919.84 1836
3920.43 1822
3921.02 1787
3921.61 1654
3922.20 1758
3922.80 1791
3923.39 1971
3923.98 1790
3924.57 1743
3925.16 1739
3925.75 1751
3926.34 1581
3926.93 1672
3927.52 1673
3928.11 1679
3928.70 1713
3929.30 1628
3929.89 1716
3930.48 1681
3931.07 1625
3931.66 1550
3932.25 1663
3932.84 1538
3933.44 1823
3934.03 1683
3934.62 1597
3935.21 1702
3935.80 1749
3936.39 1606
3936.98 1696
3937.58 1691
3938.17 1673
3938.76 1516
3939.35 1810
3939.94 1809
3940.54 1702
3941.13 1775
3941.72 1850
3942.31 1822
3942.90 1989
3943.50 2004
3944.09 1767
3944.68 1733
3945.27 1584
3945.87 1740
3946.46 1706
3947.05 1645
3947.64 1615
3948.24 1734
3948.83 1841
3949.42 1758
3950.01 1717
3950.61 1867
3951.20 1814
3951.79 1770
3952.39 1799
3952.98 1775
3953.57 1744
3954.16 1666
3954.76 1725
3955.35 1742
3955.94 1649
3956.54 1567
3957.13 1787
3957.72 1959
3958.32 1809
3958.91 1957
3959.50 1943
3960.10 1907
3960.69 1884
3961.28 1806
3961.88 2013
3962.47 1959
3963.07 1755
3963.66 1758
3964.25 1901
3964.85 1966
3965.44 2028
3966.03 1844
3966.63 1889
3967.22 1965
3967.82 1888
3968.41 2053
3969.00 1935
3969.60 1852
3970.19 2102
3970.79 1993
3971.38 1946
3971.98 1919
3972.57 1707
3973.17 1886
3973.76 1900
3974.35 1858
3974.95 1743
3975.54 1874
3976.14 2014
3976.73 2000
3977.33 2135
3977.92 2151
3978.52 2107
3979.11 1924
3979.71 2180
3980.30 2020
3980.90 2000
3981.49 1816
3982.09 1902
3982.68 1804
3983.28 1845
3983.87 1936
3984.47 1963
3985.06 2036
3985.66 1970
3986.25 1892
3986.85 1870
3987.45 1958
3988.04 2096
3988.64 2006
3989.23 1940
3989.83 1992
3990.42 2093
3991.02 2108
3991.62 1864
3992.21 1831
3992.81 1972
3993.40 1951
3994.00 2079
3994.60 2032
3995.19 2023
3995.79 2074
3996.38 1865
3996.98 1957
3997.58 2062
3998.17 1961
3998.77 1947
3999.37 2069
3999.96 2002
4000.56 1873
4001.15 1866
4001.75 1761
4002.35 1866
4002.94 1833
4003.54 1769
4004.14 1910
4004.73 2023
4005.33 1925
4005.93 1895
4006.53 2033
4007.12 2001
4007.72 1902
4008.32 2101
4008.91 2135
4009.51 2081
4010.11 2187
4010.71 2087
4011.30 2123
4011.90 1996
4012.50 2039
4013.10 1995
4013.69 2026
4014.29 2111
4014.89 2204
4015.49 2184
4016.08 2178
4016.68 2314
4017.28 2339
4017.88 2347
4018.47 2185
4019.07 2106
4019.67 2245
4020.27 2045
4020.87 2140
4021.46 2185
4022.06 2140
4022.66 2088
4023.26 2006
4023.86 2153
4024.45 2112
4025.05 1956
4025.65 1935
4026.25 1936
4026.85 2038
4027.45 2035
4028.05 2000
4028.64 2145
4029.24 2116
4029.84 2076
4030.44 2057
4031.04 2064
4031.64 2006
4032.24 2090
4032.84 2095
4033.43 2109
4034.03 2002
4034.63 2045
4035.23 1936
4035.83 2063
4036.43 2044
4037.03 1963
4037.63 1942
4038.23 1755
4038.83 1937
4039.43 1970
4040.03 1918
4040.63 1841
4041.22 1825
4041.82 1887
4042.42 1790
4043.02 1643
4043.62 1610
4044.22 1694
4044.82 1663
4045.42 1813
4046.02 1736
4046.62 1732
4047.22 1790
4047.82 1824
4048.42 1649
4049.02 1773
4049.62 1799
4050.22 1752
4050.82 1874
4051.42 1900
4052.02 1880
4052.62 1897
4053.22 1957
4053.83 1885
4054.43 1970
4055.03 1977
4055.63 1864
4056.23 1760
4056.83 1875
4057.43 1852
4058.03 1855
4058.63 1820
4059.23 1725
4059.83 1616
4060.43 1831
4061.03 1689
4061.64 1619
4062.24 1431
4062.84 1585
4063.44 1610
4064.04 1636
4064.64 1721
4065.24 1736
4065.84 1579
4066.45 1548
4067.05 1603
4067.65 1582
4068.25 1475
4068.85 1582
4069.45 1676
4070.05 1536
4070.66 1573
4071.26 1715
4071.86 1698
4072.46 1671
4073.06 1565
4073.67 1456
4074.27 1588
4074.87 1593
4075.47 1613
4076.07 1616
4076.68 1727
4077.28 1639
4077.88 1698
4078.48 1795
4079.09 1745
4079.69 1549
4080.29 1589
4080.89 1568
4081.50 1421
4082.10 1678
4082.70 1777
4083.30 1795
4083.91 1685
4084.51 1564
4085.11 1644
4085.71 1714
4086.32 1598
4086.92 1562
4087.52 1539
4088.13 1504
4088.73 1517
4089.33 1574
4089.94 1513
4090.54 1736
4091.14 1809
4091.74 1513
4092.35 1537
4092.95 1613
4093.55 1636
4094.16 1667
4094.76 1774
4095.37 1705
4095.97 1784
4096.57 1554
4097.18 1640
4097.78 1676
4098.38 1591
4098.99 1501
4099.59 1734
4100.20 1725
4100.80 1669
4101.40 1628
4102.01 1642
4102.61 1555
4103.22 1710
4103.82 1612
4104.42 1671
4105.03 1734
4105.63 1541
4106.24 1492
4106.84 1567
4107.45 1488
4108.05 1563
4108.65 1523
4109.26 1427
4109.86 1398
4110.47 1498
4111.07 1597
4111.68 1589
4112.28 1532
4112.89 1533
4113.49 1457
4114.10 1490
4114.70 1670
4115.31 1699
4115.91 1611
4116.52 1594
4117.12 1512
4117.73 1673
4118.33 1655
4118.94 1689
4119.54 1544
4120.15 1467
4120.75 1565
4121.36 1682
4121.97 1696
4122.57 1616
4123.18 1596
4123.78 1562
4124.39 1646
4124.99 1660
4125.60 1850
4126.21 1618
4126.81 1487
4127.42 1366
4128.02 1467
4128.63 1532
4129.24 1531
4129.84 1653
4130.45 1599
4131.05 1656
4131.66 1661
4132.27 1664
4132.87 1505
4133.48 1625
4134.08 1858
4134.69 1737
4135.30 1698
4135.90 1711
4136.51 1883
4137.12 1908
4137.72 1931
4138.33 1873
4138.94 1875
4139.54 1866
4140.15 1855
4140.76 2094
4141.37 2138
4141.97 2149
4142.58 2147
4143.19 2104
4143.79 2123
4144.40 2224
4145.01 2187
4145.61 2147
4146.22 2021
4146.83 1929
4147.44 1859
4148.04 1868
4148.65 1680
4149.26 1720
4149.87 1777
4150.47 1708
4151.08 1651
4151.69 1633
4152.30 1674
4152.91 1529
4153.51 1635
4154.12 1753
4154.73 1772
4155.34 1632
4155.94 1514
4156.55 1615
4157.16 1673
4157.77 1590
4158.38 1651
4158.99 1659
4159.59 1491
4160.20 1636
4160.81 1698
4161.42 1745
4162.03 1726
4162.64 1534
4163.24 1552
4163.85 1767
4164.46 1790
4165.07 1922
4165.68 1821
4166.29 2040
4166.90 2033
4167.51 1992
4168.11 2116
4168.72 2090
4169.33 2053
4169.94 2058
4170.55 1852
4171.16 1829
4171.77 1917
4172.38 1858
4172.99 1813
4173.60 1844
4174.21 1914
4174.81 1975
4175.42 1887
4176.03 1924
4176.64 1796
4177.25 1914
4177.86 1944
4178.47 1945
4179.08 1928
4179.69 1641
4180.30 1748
4180.91 1786
4181.52 1798
4182.13 1810
4182.74 1910
4183.35 1780
4183.96 1684
4184.57 1626
4185.18 1749
4185.79 1631
4186.40 1777
4187.01 1752
4187.62 1829
4188.23 1621
4188.84 1698
4189.45 1783
4190.06 1853
4190.67 1863
4191.29 1905
4191.90 1900
4192.51 1957
4193.12 1984
4193.73 1915
4194.34 1980
4194.95 2113
4195.56 2174
4196.17 2302
4196.78 2404
4197.39 2438
4198.00 2336
4198.62 2358
4199.23 2181
4199.84 2176
4200.45 2066
4201.06 1992
4201.67 1985
4202.28 1914
4202.89 1858
4203.51 1916
4204.12 1895
4204.73 1776
4205.34 1886
4205.95 1857
4206.56 1819
4207.18 1931
4207.79 1821
4208.40 1752
4209.01 1748
4209.62 1730
4210.24 1636
4210.85 1848
4211.46 1869
4212.07 1806
4212.68 1782
4213.30 1818
4213.91 1878
4214.52 1843
4215.13 1818
4215.74 2019
4216.36 2162
4216.97 2020
4217.58 2180
4218.19 2155
4218.81 2284
4219.42 2329
4220.03 2504
4220.65 2557
4221.26 2782
4221.87 2892
4222.48 2783
4223.10 3049
4223.71 3020
4224.32 3040
4224.94 3084
4225.55 3204
4226.16 3151
4226.78 3137
4227.39 3605
4228.00 3579
4228.61 3515
4229.23 3835
4229.84 4248
4230.46 3857
4231.07 3893
4231.68 3789
4232.30 3917
4232.91 3931
4233.52 3914
4234.14 4228
4234.75 4471
4235.36 5064
4235.98 5327
4236.59 5501
4237.21 5616
4237.82 5822
4238.43 5331
4239.05 4914
4239.66 4564
4240.28 4004
4240.89 3599
4241.50 3185
4242.12 3012
4242.73 2923
4243.35 2497
4243.96 2619
4244.58 2461
4245.19 2366
4245.81 2478
4246.42 2510
4247.03 2515
4247.65 2586
4248.26 2583
4248.88 2769
4249.49 2781
4250.11 2625
4250.72 2671
4251.34 2561
4251.95 2627
4252.57 2438
4253.18 2329
4253.80 2307
4254.41 2187
4255.03 2253
4255.64 2238
4256.26 2200
4256.88 2293
4257.49 2169
4258.11 2097
4258.72 2172
4259.34 2005
4259.95 2058
4260.57 2129
4261.18 2176
4261.80 1984
4262.42 1896
4263.03 1958
4263.65 2075
4264.26 2119
4264.88 2203
4265.49 1934
4266.11 1876
4266.73 2033
4267.34 1988
4267.96 1961
4268.58 1905
4269.19 1909
4269.81 1914
4270.42 2032
4271.04 2060
4271.66 1901
4272.27 1874
4272.89 1866
4273.51 1871
4274.12 1919
4274.74 2104
4275.36 1961
4275.97 1976
4276.59 2158
4277.21 2053
4277.82 2163
4278.44 2119
4279.06 2021
4279.67 2069
4280.29 1994
4280.91 2042
4281.53 2041
4282.14 1920
4282.76 1877
4283.38 1900
4283.99 1806
4284.61 1794
4285.23 1769
4285.85 1819
4286.46 1851
4287.08 1884
4287.70 1799
4288.32 1822
4288.93 1804
4289.55 1809
4290.17 1780
4290.79 1818
4291.41 1999
4292.02 1977
4292.64 1786
4293.26 1760
4293.88 1774
4294.50 1851
4295.11 1799
4295.73 1753
4296.35 1802
4296.97 1621
4297.59 1665
4298.21 1955
4298.82 1835
4299.44 1736
4300.06 1555
4300.68 1729
4301.30 1906
4301.92 1868
4302.53 1720
4303.15 1691
4303.77 1657
4304.39 1698
4305.01 1552
4305.63 1732
4306.25 1735
4306.87 1780
4307.49 1629
4308.10 1692
4308.72 1781
4309.34 1617
4309.96 1767
4310.58 1824
4311.20 1646
4311.82 1684
4312.44 1837
4313.06 1675
4313.68 1580
4314.30 1603
4314.92 1647
4315.54 1815
4316.16 1623
4316.78 1709
4317.40 1646
4318.02 1646
4318.64 1547
4319.26 1537
4319.88 1749
4320.50 1719
4321.11 1660
4321.74 1724
4322.36 1750
4322.98 1708
4323.60 1886
4324.22 1740
4324.84 1875
4325.46 1944
4326.08 1737
4326.70 1947
4327.32 1950
4327.94 1783
4328.56 2029
4329.18 2006
4329.80 1795
4330.42 1835
4331.04 1921
4331.66 1794
4332.28 1881
4332.90 1933
4333.52 1843
4334.15 1901
4334.77 1845
4335.39 1705
4336.01 1849
4336.63 2148
4337.25 2157
4337.87 2268
4338.49 2244
4339.11 2162
4339.74 2205
4340.36 2249
4340.98 2221
4341.60 2148
4342.22 2279
4342.84 2238
4343.46 2488
4344.09 2658
4344.71 2790
4345.33 3322
4345.95 4094
4346.57 4404
4347.19 5095
4347.82 5466
4348.44 5637
4349.06 5951
4349.68 6105
4350.30 5566
4350.93 4835
4351.55 4519
4352.17 4341
4352.79 3501
4353.42 3113
4354.04 2999
4354.66 2630
4355.28 2520
4355.91 2445
4356.53 2275
4357.15 2176
4357.77 2280
4358.40 2012
4359.02 2095
4359.64 2042
4360.26 2213
4360.89 2267
4361.51 2255
4362.13 2219
4362.76 2189
4363.38 2347
4364.00 2180
4364.62 2286
4365.25 2130
4365.87 2053
4366.49 2062
4367.12 2074
4367.74 2030
4368.36 2049
4368.99 2072
4369.61 1931
4370.23 1995
4370.86 1842
4371.48 1594
4372.11 1710
4372.73 1647
4373.35 1617
4373.98 1664
4374.60 1598
4375.22 1516
4375.85 1568
4376.47 1635
4377.10 1529
4377.72 1698
4378.34 1690
4378.97 1751
4379.59 1667
4380.22 1706
4380.84 1703
4381.47 1850
4382.09 1808
4382.71 1664
4383.34 1840
4383.96 1819
4384.59 1735
4385.21 1817
4385.84 1701
4386.46 1612
4387.09 1689
4387.71 1672
4388.34 1729
4388.96 1509
4389.59 1584
4390.21 1656
4390.84 1531
4391.46 1599
4392.09 1605
4392.71 1527
4393.34 1689
4393.96 1573
4394.59 1690
4395.21 1589
4395.84 1544
4396.46 1530
4397.09 1506
4397.71 1520
4398.34 1610
4398.96 1696
4399.59 1661
4400.22 1567
4400.84 1640
4401.47 1645
4402.09 1436
4402.72 1614
4403.34 1675
4403.97 1660
4404.60 1663
4405.22 1698
4405.85 1712
4406.47 1687
4407.10 1706
4407.73 1681
4408.35 1651
4408.98 1720
4409.61 1546
4410.23 1633
4410.86 1633
4411.48 1556
4412.11 1571
4412.74 1528
4413.36 1696
4413.99 1591
4414.62 1432
4415.24 1658
4415.87 1623
4416.50 1573
4417.12 1415
4417.75 1623
4418.38 1758
4419.01 1856
4419.63 1917
4420.26 1649
4420.89 1626
4421.51 1658
4422.14 1657
4422.77 1718
4423.40 1571
4424.02 1504
4424.65 1560
4425.28 1597
4425.91 1405
4426.53 1472
4427.16 1422
4427.79 1379
4428.42 1423
4429.04 1322
4429.67 1243
4430.30 1424
4430.93 1404
4431.55 1342
4432.18 1521
4432.81 1622
4433.44 1528
4434.07 1584
4434.69 1497
4435.32 1523
4435.95 1632
4436.58 1606
4437.21 1547
4437.84 1583
4438.46 1610
4439.09 1665
4439.72 1615
4440.35 1531
4440.98 1457
4441.61 1456
4442.24 1646
4442.86 1679
4443.49 1453
4444.12 1376
4444.75 1533
4445.38 1568
4446.01 1596
4446.64 1575
4447.27 1559
4447.90 1617
4448.52 1714
4449.15 1709
4449.78 1540
4450.41 1620
4451.04 1708
4451.67 1933
4452.30 1789
4452.93 1805
4453.56 1514
4454.19 1700
4454.82 1687
4455.45 1597
4456.08 1787
4456.71 1720
4457.34 1830
4457.97 1864
4458.60 1717
4459.23 1598
4459.86 1709
4460.49 1819
4461.12 1644
4461.75 1559
4462.38 1403
4463.01 1381
4463.64 1523
4464.27 1539
4464.90 1309
4465.53 1282
4466.16 1477
4466.79 1382
4467.42 1397
4468.05 1354
4468.68 1410
4469.31 1365
4469.94 1467
4470.57 1519
4471.20 1487
4471.83 1477
4472.46 1381
4473.09 1394
4473.72 1365
4474.35 1425
4474.99 1396
4475.62 1455
4476.25 1439
4476.88 1329
4477.51 1437
4478.14 1400
4478.77 1408
4479.40 1353
4480.03 1419
4480.67 1370
4481.30 1438
4481.93 1453
4482.56 1374
4483.19 1469
4483.82 1541
4484.46 1579
4485.09 1567
4485.72 1658
4486.35 1615
4486.98 1534
4487.61 1512
4488.25 1463
4488.88 1573
4489.51 1596
4490.14 1609
4490.77 1537
4491.41 1563
4492.04 1430
4492.67 1374
4493.30 1605
4493.94 1498
4494.57 1491
4495.20 1492
4495.83 1499
4496.46 1418
4497.10 1436
4497.73 1439
4498.36 1418
4498.99 1468
4499.63 1648
4500.26 1702
4500.89 1607
4501.53 1851
4502.16 1839
4502.79 1961
4503.42 2115
4504.06 1999
4504.69 2058
4505.32 1813
4505.96 1880
4506.59 1933
4507.22 1772
4507.86 1794
4508.49 1782
4509.12 1569
4509.76 1597
4510.39 1672
4511.02 1606
4511.66 1677
4512.29 1657
4512.92 1617
4513.56 1534
4514.19 1431
4514.83 1559
4515.46 1400
4516.09 1330
4516.73 1581
4517.36 1532
4517.99 1472
4518.63 1595
4519.26 1501
4519.90 1357
4520.53 1422
4521.17 1387
4521.80 1448
4522.43 1500
4523.07 1454
4523.70 1498
4524.34 1545
4524.97 1472
4525.61 1480
4526.24 1571
4526.88 1521
4527.51 1557
4528.14 1671
4528.78 1713
4529.41 1763
4530.05 1957
4530.68 2043
4531.32 2232
4531.95 2384
4532.59 2609
4533.22 2503
4533.86 2724
4534.49 2647
4535.13 2705
4535.76 2549
4536.40 2317
4537.04 2164
4537.67 2146
4538.31 2051
4538.94 1914
4539.58 1727
4540.21 1670
4540.85 1534
4541.48 1548
4542.12 1590
4542.76 1591
4543.39 1587
4544.03 1469
4544.66 1630
4545.30 1588
4545.93 1434
4546.57 1573
4547.21 1621
4547.84 1572
4548.48 1670
4549.11 1605
4549.75 1601
4550.39 1624
4551.02 1570
4551.66 1651
4552.30 1815
4552.93 1694
4553.57 1621
4554.21 1583
4554.84 1793
4555.48 1802
4556.12 1726
4556.75 1732
4557.39 1600
4558.03 1485
4558.66 1579
4559.30 1447
4559.94 1457
4560.57 1427
4561.21 1547
4561.85 1583
4562.48 1543
4563.12 1397
4563.76 1554
4564.40 1463
4565.03 1532
4565.67 1456
4566.31 1500
4566.95 1448
4567.58 1518
4568.22 1444
4568.86 1514
4569.50 1481
4570.13 1622
4570.77 1614
4571.41 1433
4572.05 1571
4572.68 1553
4573.32 1473
4573.96 1543
4574.60 1447
4575.24 1417
4575.87 1500
4576.51 1527
4577.15 1550
4577.79 1397
4578.43 1450
4579.06 1431
4579.70 1416
4580.34 1496
4580.98 1565
4581.62 1422
4582.26 1465
4582.90 1453
4583.53 1530
4584.17 1554
4584.81 1404
4585.45 1514
4586.09 1641
4586.73 1601
4587.37 1600
4588.01 1767
4588.64 1718
4589.28 1606
4589.92 1745
4590.56 1925
4591.20 2057
4591.84 1990
4592.48 2203
4593.12 2377
4593.76 2488
4594.40 2255
4595.04 2173
4595.68 2156
4596.31 1974
4596.95 1835
4597.59 1709
4598.23 1631
4598.87 1583
4599.51 1576
4600.15 1482
4600.79 1589
4601.43 1535
4602.07 1723
4602.71 1575
4603.35 1734
4603.99 1708
4604.63 1632
4605.27 1798
4605.91 1818
4606.55 1913
4607.19 1851
4607.83 1724
4608.47 1720
4609.11 1677
4609.75 1619
4610.39 1795
4611.03 1755
4611.68 1673
4612.32 1728
4612.96 1758
4613.60 1730
4614.24 1637
4614.88 1818
4615.52 1732
4616.16 1794
4616.80 1674
4617.44 1706
4618.08 1654
4618.72 1597
4619.36 1566
4620.01 1512
4620.65 1664
4621.29 1490
4621.93 1697
4622.57 1609
4623.21 1605
4623.85 1669
4624.50 1548
4625.14 1680
4625.78 1650
4626.42 1606
4627.06 1475
4627.70 1495
4628.34 1454
4628.99 1520
4629.63 1402
4630.27 1524
4630.91 1593
4631.55 1608
4632.20 1484
4632.84 1674
4633.48 1670
4634.12 1694
4634.76 1655
4635.41 1874
4636.05 1691
4636.69 1594
4637.33 1634
4637.98 1665
4638.62 1844
4639.26 1752
4639.90 1586
4640.55 1913
4641.19 1871
4641.83 1834
4642.47 1967
4643.12 1812
4643.76 1702
4644.40 1695
4645.04 1811
4645.69 1772
4646.33 1694
4646.97 1544
4647.62 1528
4648.26 1674
4648.90 1722
4649.55 1602
4650.19 1660
4650.83 1716
4651.48 1634
4652.12 1671
4652.76 1755
4653.41 1808
4654.05 1841
4654.69 1711
4655.34 1666
4655.98 1660
4656.62 1711
4657.27 1581
4657.91 1571
4658.55 1607
4659.20 1565
4659.84 1653
4660.49 1589
4661.13 1547
4661.77 1592
4662.42 1587
4663.06 1663
4663.71 1583
4664.35 1569
4664.99 1514
4665.64 1593
4666.28 1608
4666.93 1561
4667.57 1660
4668.22 1529
4668.86 1478
4669.51 1455
4670.15 1495
4670.79 1324
4671.44 1390
4672.08 1501
4672.73 1627
4673.37 1580
4674.02 1506
4674.66 1534
4675.31 1513
4675.95 1539
4676.60 1589
4677.24 1593
4677.89 1447
4678.53 1543
4679.18 1597
4679.82 1455
4680.47 1429
4681.12 1500
4681.76 1512
4682.41 1455
4683.05 1548
4683.70 1576
4684.34 1700
4684.99 1633
4685.63 1644
4686.28 1570
4686.93 1630
4687.57 1550
4688.22 1536
4688.86 1555
4689.51 1411
4690.15 1418
4690.80 1493
4691.45 1583
4692.09 1543
4692.74 1430
4693.39 1435
4694.03 1404
4694.68 1341
4695.32 1474
4695.97 1595
4696.62 1628
4697.26 1805
4697.91 1738
4698.56 1672
4699.20 1837
4699.85 1893
4700.50 2122
4701.14 2025
4701.79 2020
4702.44 1990
4703.08 1929
4703.73 1972
4704.38 1959
4705.02 1797
4705.67 1787
4706.32 1728
4706.97 1567
4707.61 1674
4708.26 1656
4708.91 1755
4709.55 1760
4710.20 1826
4710.85 1649
4711.50 1729
4712.14 1749
4712.79 1692
4713.44 1553
4714.09 1533
4714.73 1437
4715.38 1504
4716.03 1565
4716.68 1574
4717.33 1644
4717.97 1467
4718.62 1491
4719.27 1511
4719.92 1517
4720.57 1514
4721.21 1402
4721.86 1584
4722.51 1637
4723.16 1686
4723.81 1657
4724.45 1695
4725.10 1575
4725.75 1488
4726.40 1618
4727.05 1640
4727.70 1758
4728.35 1662
4728.99 1584
4729.64 1684
4730.29 1745
4730.94 1620
4731.59 1567
4732.24 1557
4732.89 1515
4733.54 1629
4734.19 1548
4734.83 1557
4735.48 1506
4736.13 1484
4736.78 1548
4737.43 1526
4738.08 1495
4738.73 1552
4739.38 1591
4740.03 1554
4740.68 1666
4741.33 1703
4741.98 1563
4742.63 1741
4743.28 1618
4743.93 1587
4744.58 1589
4745.23 1657
4745.87 1660
4746.52 1489
4747.17 1696
4747.82 1633
4748.47 1576
4749.12 1583
4749.77 1660
4750.42 1727
4751.08 1717
4751.73 1933
4752.38 1883
4753.03 2091
4753.68 2037
4754.33 2205
4754.98 2201
4755.63 2050
4756.28 2041
4756.93 1951
4757.58 1941
4758.23 1725
4758.88 1701
4759.53 1732
4760.18 1705
4760.83 1642
4761.48 1517
4762.13 1499
4762.79 1549
4763.44 1529
4764.09 1529
4764.74 1761
4765.39 1826
4766.04 1927
4766.69 1852
4767.34 2174
4767.99 2204
4768.65 2191
4769.30 2136
4769.95 2401
4770.60 2192
4771.25 2117
4771.90 1913
4772.56 1923
4773.21 1724
4773.86 1573
4774.51 1534
4775.16 1448
4775.81 1542
4776.47 1712
4777.12 1716
4777.77 1592
4778.42 1655
4779.07 1533
4779.73 1659
4780.38 1646
4781.03 1707
4781.68 1651
4782.34 1809
4782.99 1774
4783.64 1743
4784.29 1585
4784.94 1631
4785.60 1750
4786.25 1684
4786.90 1602
4787.56 1584
4788.21 1525
4788.86 1563
4789.51 1602
4790.17 1599
4790.82 1622
4791.47 1566
4792.13 1615
4792.78 1536
4793.43 1520
4794.08 1534
4794.74 1580
4795.39 1603
4796.04 1542
4796.70 1464
4797.35 1380
4798.00 1412
4798.66 1489
4799.31 1523
4799.96 1424
4800.62 1463
4801.27 1509
4801.93 1578
4802.58 1495
4803.23 1367
4803.89 1477
4804.54 1466
4805.19 1457
4805.85 1486
4806.50 1425
4807.16 1569
4807.81 1590
4808.46 1537
4809.12 1507
4809.77 1459
4810.43 1411
4811.08 1580
4811.73 1488
4812.39 1461
4813.04 1517
4813.70 1475
4814.35 1407
4815.01 1468
4815.66 1495
4816.32 1499
4816.97 1575
4817.63 1509
4818.28 1439
4818.94 1516
4819.59 1636
4820.24 1657
4820.90 1717
4821.55 1532
4822.21 1735
4822.86 1844
4823.52 1826
4824.18 1877
4824.83 1782
4825.49 1859
4826.14 1920
4826.80 1962
4827.45 1957
4828.11 1880
4828.76 1723
4829.42 1903
4830.07 1987
4830.73 1958
4831.38 1914
4832.04 1831
4832.70 1731
4833.35 1873
4834.01 1785
4834.66 1933
4835.32 1969
4835.98 2117
4836.63 2119
4837.29 2129
4837.94 2168
4838.60 2297
4839.26 2264
4839.91 2305
4840.57 2138
4841.22 2116
4841.88 2170
4842.54 2169
4843.19 2268
4843.85 2090
4844.51 2121
4845.16 2226
4845.82 2041
4846.48 2049
4847.13 1947
4847.79 2200
4848.45 2269
4849.10 2348
4849.76 2453
4850.42 2674
4851.07 2796
4851.73 2848
4852.39 2950
4853.05 2941
4853.70 2757
4854.36 2692
4855.02 2680
4855.68 2624
4856.33 2520
4856.99 2462
4857.65 2632
4858.30 2586
4858.96 2731
4859.62 2821
4860.28 2949
4860.94 3087
4861.59 2916
4862.25 3004
4862.91 2970
4863.57 2789
4864.22 2772
4864.88 2747
4865.54 2680
4866.20 2674
4866.86 2861
4867.51 2837
4868.17 2937
4868.83 2976
4869.49 2826
4870.15 2873
4870.81 2793
4871.46 2637
4872.12 2736
4872.78 2582
4873.44 2476
4874.10 2498
4874.76 2385
4875.41 2410
4876.07 2414
4876.73 2365
4877.39 2255
4878.05 2318
4878.71 2494
4879.37 2514
4880.03 2284
4880.69 2255
4881.34 2232
4882.00 2227
4882.66 2306
4883.32 2134
4883.98 2215
4884.64 2213
4885.30 2024
4885.96 2076
4886.62 2098
4887.28 2056
4887.94 2053
4888.60 2111
4889.26 2075
4889.92 2168
4890.58 2358
4891.24 2257
4891.89 2398
4892.55 2412
4893.21 2283
4893.87 2422
4894.53 2419
4895.19 2363
4895.85 2373
4896.51 2157
4897.17 1912
4897.83 2062
4898.49 2044
4899.16 2169
4899.82 2191
4900.48 2064
4901.14 2202
4901.80 2129
4902.46 2132
4903.12 2229
4903.78 2216
4904.44 2129
4905.10 2099
4905.76 2008
4906.42 1835
4907.08 2017
4907.74 1996
4908.40 1748
4909.06 1852
4909.72 1769
4910.39 1891
4911.05 1745
4911.71 1987
4912.37 1852
4913.03 1753
4913.69 1753
4914.35 1713
4915.01 1887
4915.68 1681
4916.34 1634
4917.00 1635
4917.66 1689
4918.32 1762
4918.98 1688
4919.64 1495
4920.31 1510
4920.97 1653
4921.63 1544
4922.29 1608
4922.95 1548
4923.62 1558
4924.28 1550
4924.94 1641
4925.60 1591
4926.26 1614
4926.93 1545
4927.59 1504
4928.25 1590
4928.91 1637
4929.57 1722
4930.24 1749
4930.90 1714
4931.56 1700
4932.22 1762
4932.89 1850
4933.55 1833
4934.21 1731
4934.87 1806
4935.54 1842
4936.20 1791
4936.86 1651
4937.53 1749
4938.19 1675
4938.85 1898
4939.51 1778
4940.18 1587
4940.84 1587
4941.50 1669
4942.17 1584
4942.83 1646
4943.49 1673
4944.16 1560
4944.82 1505
4945.48 1577
4946.15 1706
4946.81 1541
4947.47 1517
4948.14 1442
4948.80 1422
4949.46 1339
4950.13 1518
4950.79 1504
4951.45 1401
4952.12 1538
4952.78 1489
4953.45 1443
4954.11 1531
4954.77 1413
4955.44 1481
4956.10 1458
4956.77 1475
4957.43 1466
4958.09 1491
4958.76 1362
4959.42 1387
4960.09 1403
4960.75 1504
4961.42 1422
4962.08 1470
4962.75 1665
4963.41 1709
4964.07 1519
4964.74 1659
4965.40 1743
4966.07 1811
4966.73 1759
4967.40 1691
4968.06 1647
4968.73 1665
4969.39 1591
4970.06 1532
4970.72 1578
4971.39 1588
4972.05 1534
4972.72 1646
4973.38 1517
4974.05 1576
4974.71 1427
4975.38 1359
4976.05 1408
4976.71 1437
4977.38 1427
4978.04 1467
4978.71 1517
4979.37 1562
4980.04 1507
4980.70 1452
4981.37 1448
4982.04 1470
4982.70 1466
4983.37 1443
4984.03 1498
4984.70 1623
4985.37 1459
4986.03 1430
4986.70 1532
4987.36 1382
4988.03 1389
4988.70 1430
4989.36 1353
4990.03 1446
4990.70 1418
4991.36 1473
4992.03 1476
4992.69 1455
4993.36 1613
4994.03 1390
4994.69 1391
4995.36 1424
4996.03 1357
4996.69 1263
4997.36 1364
4998.03 1471
4998.70 1277
4999.36 1380
5000.03 1395
5000.70 1314
5001.36 1335
5002.03 1273
5002.70 1331
5003.37 1338
5004.03 1264
5004.70 1416
5005.37 1257
5006.03 1364
5006.70 1349
5007.37 1367
5008.04 1357
5008.70 1275
5009.37 1295
5010.04 1362
5010.71 1435
5011.38 1506
5012.04 1328
5012.71 1338
5013.38 1378
5014.05 1343
5014.72 1386
5015.38 1340
5016.05 1343
5016.72 1362
5017.39 1313
5018.06 1298
5018.72 1421
5019.39 1561
5020.06 1455
5020.73 1426
5021.40 1641
5022.07 1751
5022.73 1884
5023.40 1800
5024.07 2043
5024.74 1857
5025.41 1784
5026.08 2045
5026.75 2021
5027.42 1816
5028.08 1824
5028.75 1647
5029.42 1508
5030.09 1442
5030.76 1520
5031.43 1451
5032.10 1472
5032.77 1300
5033.44 1291
5034.11 1357
5034.78 1331
5035.45 1337
5036.11 1383
5036.78 1290
5037.45 1386
5038.12 1419
5038.79 1382
5039.46 1257
5040.13 1323
5040.80 1272
5041.47 1223
5042.14 1278
5042.81 1300
5043.48 1350
5044.15 1217
5044.82 1308
5045.49 1426
5046.16 1436
5046.83 1420
5047.50 1322
5048.17 1480
5048.84 1417
5049.51 1360
5050.18 1314
5050.85 1369
5051.52 1366
5052.19 1436
5052.86 1352
5053.54 1173
5054.21 1337
5054.88 1264
5055.55 1262
5056.22 1343
5056.89 1373
5057.56 1258
5058.23 1244
5058.90 1227
5059.57 1283
5060.24 1353
5060.91 1391
5061.59 1357
5062.26 1357
5062.93 1425
5063.60 1413
5064.27 1295
5064.94 1146
5065.61 1252
5066.28 1369
5066.96 1316
5067.63 1354
5068.30 1338
5068.97 1253
5069.64 1242
5070.31 1226
5070.99 1280
5071.66 1280
5072.33 1231
5073.00 1257
5073.67 1404
5074.35 1342
5075.02 1432
5075.69 1445
5076.36 1254
5077.03 1279
5077.71 1285
5078.38 1373
5079.05 1406
5079.72 1578
5080.39 1473
5081.07 1305
5081.74 1507
5082.41 1582
5083.08 1526
5083.76 1451
5084.43 1337
5085.10 1468
5085.78 1471
5086.45 1422
5087.12 1355
5087.79 1444
5088.47 1407
5089.14 1480
5089.81 1456
5090.49 1549
5091.16 1518
5091.83 1571
5092.51 1587
5093.18 1652
5093.85 1788
5094.52 1797
5095.20 1603
5095.87 1537
5096.54 1457
5097.22 1418
5097.89 1551
5098.57 1667
5099.24 1477
5099.91 1274
5100.59 1211
5101.26 1332
5101.93 1400
5102.61 1430
5103.28 1509
5103.96 1573
5104.63 1517
5105.30 1519
5105.98 1599
5106.65 1514
5107.33 1511
5108.00 1667
5108.67 1561
5109.35 1493
5110.02 1475
5110.70 1461
5111.37 1516
5112.05 1441
5112.72 1400
5113.40 1373
5114.07 1463
5114.74 1496
5115.42 1389
5116.09 1496
5116.77 1457
5117.44 1453
5118.12 1514
5118.79 1783
5119.47 1754
5120.14 1825
5120.82 1789
5121.49 1600
5122.17 1597
5122.84 1725
5123.52 1695
5124.19 1816
5124.87 1757
5125.54 1474
5126.22 1588
5126.90 1353
5127.57 1480
5128.25 1569
5128.92 1458
5129.60 1403
5130.27 1460
5130.95 1408
5131.62 1450
5132.30 1378
5132.98 1535
5133.65 1403
5134.33 1409
5135.00 1521
5135.68 1592
5136.36 1498
5137.03 1504
5137.71 1527
5138.38 1445
5139.06 1534
5139.74 1643
5140.41 1529
5141.09 1628
5141.77 1650
5142.44 1570
5143.12 1498
5143.80 1461
5144.47 1414
5145.15 1440
5145.83 1355
5146.50 1371
5147.18 1481
5147.86 1326
5148.53 1214
5149.21 1309
5149.89 1318
5150.56 1242
5151.24 1202
5151.92 1245
5152.60 1258
5153.27 1288
5153.95 1348
5154.63 1224
5155.30 1068
5155.98 1197
5156.66 1256
5157.34 1293
5158.01 1260
5158.69 1199
5159.37 1272
5160.05 1186
5160.72 1291
5161.40 1176
5162.08 1215
5162.76 1305
5163.44 1138
5164.11 1221
5164.79 1253
5165.47 1385
5166.15 1306
5166.83 1389
5167.50 1429
5168.18 1432
5168.86 1410
5169.54 1411
5170.22 1412
5170.89 1300
5171.57 1306
5172.25 1180
5172.93 1384
5173.61 1433
5174.29 1389
5174.97 1333
5175.64 1319
5176.32 1286
5177.00 1334
5177.68 1343
5178.36 1260
5179.04 1372
5179.72 1421
5180.40 1466
5181.08 1556
5181.75 1375
5182.43 1245
5183.11 1344
5183.79 1364
5184.47 1322
5185.15 1262
5185.83 1351
5186.51 1275
5187.19 1219
5187.87 1309
5188.55 1349
5189.23 1231
5189.91 1137
5190.59 1286
5191.27 1222
5191.95 1191
5192.63 1214
5193.31 1235
5193.98 1210
5194.66 1109
5195.34 1274
5196.02 1369
5196.70 1294
5197.38 1178
5198.07 1240
5198.75 1296
5199.43 1302
5200.11 1280
5200.79 1207
5201.47 1224
5202.15 1356
5202.83 1233
5203.51 1287
5204.19 1217
5204.87 1192
5205.55 1388
5206.23 1309
5206.91 1294
5207.59 1355
5208.27 1425
5208.95 1478
5209.63 1450
5210.31 1524
5211.00 1543
5211.68 1569
5212.36 1777
5213.04 1733
5213.72 1724
5214.40 1686
5215.08 1511
5215.76 1445
5216.45 1552
5217.13 1519
5217.81 1413
5218.49 1324
5219.17 1435
5219.85 1712
5220.53 1620
5221.22 1523
5221.90 1430
5222.58 1542
5223.26 1558
5223.94 1555
5224.62 1625
5225.31 1707
5225.99 1616
5226.67 1585
5227.35 1504
5228.03 1511
5228.72 1553
5229.40 1276
5230.08 1357
5230.76 1400
5231.45 1429
5232.13 1408
5232.81 1411
5233.49 1476
5234.18 1354
5234.86 1334
5235.54 1488
5236.22 1559
5236.91 1477
5237.59 1445
5238.27 1406
5238.95 1501
5239.64 1545
5240.32 1468
5241.00 1427
5241.69 1533
5242.37 1374
5243.05 1415
5243.73 1485
5244.42 1438
5245.10 1355
5245.78 1423
5246.47 1448
5247.15 1405
5247.83 1266
5248.52 1381
5249.20 1356
5249.88 1465
5250.57 1394
5251.25 1596
5251.94 1611
5252.62 1614
5253.30 1543
5253.99 1535
5254.67 1654
5255.35 1421
5256.04 1404
5256.72 1395
5257.41 1470
5258.09 1282
5258.77 1305
5259.46 1468
5260.14 1458
5260.83 1444
5261.51 1321
5262.20 1370
5262.88 1513
5263.56 1502
5264.25 1646
5264.93 1578
5265.62 1516
5266.30 1680
5266.99 1561
5267.67 1611
5268.36 1452
5269.04 1525
5269.73 1538
5270.41 1486
5271.10 1438
5271.78 1440
5272.47 1564
5273.15 1513
5273.84 1579
5274.52 1620
5275.21 1623
5275.89 1533
5276.58 1474
5277.26 1404
5277.95 1422
5278.63 1509
5279.32 1537
5280.00 1541
5280.69 1690
5281.37 1886
5282.06 1928
5282.75 2034
5283.43 2125
5284.12 2234
5284.80 2242
5285.49 2206
5286.17 2116
5286.86 1895
5287.55 1681
5288.23 1823
5288.92 1724
5289.60 1583
5290.29 1558
5290.98 1568
5291.66 1514
5292.35 1486
5293.04 1521
5293.72 1494
5294.41 1519
5295.10 1483
5295.78 1464
5296.47 1625
5297.15 1552
5297.84 1606
5298.53 1685
5299.21 1474
5299.90 1527
5300.59 1608
5301.28 1600
5301.96 1531
5302.65 1482
5303.34 1572
5304.02 1692
5304.71 1597
5305.40 1644
5306.08 1441
5306.77 1564
5307.46 1687
5308.15 1475
5308.83 1416
5309.52 1383
5310.21 1525
5310.90 1534
5311.58 1522
5312.27 1556
5312.96 1608
5313.65 1457
5314.33 1529
5315.02 1669
5315.71 1448
5316.40 1432
5317.09 1451
5317.77 1468
5318.46 1473
5319.15 1466
5319.84 1508
5320.53 1568
5321.21 1550
5321.90 1454
5322.59 1635
5323.28 1765
5323.97 1676
5324.65 1543
5325.34 1618
5326.03 1578
5326.72 1531
5327.41 1472
5328.10 1361
5328.79 1340
5329.47 1427
5330.16 1427
5330.85 1393
5331.54 1321
5332.23 1378
5332.92 1311
5333.61 1346
5334.30 1449
5334.99 1587
5335.67 1540
5336.36 1362
5337.05 1378
5337.74 1375
5338.43 1539
5339.12 1519
5339.81 1532
5340.50 1502
5341.19 1445
5341.88 1531
5342.57 1436
5343.26 1501
5343.95 1587
5344.64 1521
5345.33 1490
5346.02 1600
5346.71 1590
5347.40 1707
5348.09 1629
5348.78 1745
5349.47 1790
5350.16 1885
5350.85 2195
5351.54 2329
5352.23 2431
5352.92 2265
5353.61 2377
5354.30 2407
5354.99 2285
5355.68 2185
5356.37 1993
5357.06 2007
5357.75 1751
5358.44 1606
5359.13 1680
5359.82 1519
5360.51 1400
5361.20 1427
5361.89 1429
5362.58 1448
5363.27 1399
5363.97 1568
5364.66 1641
5365.35 1617
5366.04 1461
5366.73 1366
5367.42 1333
5368.11 1280
5368.80 1252
5369.49 1257
5370.19 1294
5370.88 1192
5371.57 1236
5372.26 1352
5372.95 1347
5373.64 1331
5374.33 1253
5375.03 1362
5375.72 1419
5376.41 1368
5377.10 1320
5377.79 1371
5378.49 1316
5379.18 1370
5379.87 1274
5380.56 1231
5381.25 1457
5381.95 1335
5382.64 1234
5383.33 1401
5384.02 1322
5384.71 1321
5385.41 1301
5386.10 1212
5386.79 1238
5387.48 1266
5388.18 1255
5388.87 1246
5389.56 1247
5390.25 1395
5390.95 1526
5391.64 1432
5392.33 1507
5393.02 1535
5393.72 1437
5394.41 1504
5395.10 1500
5395.80 1431
5396.49 1419
5397.18 1326
5397.88 1360
5398.57 1331
5399.26 1338
5399.95 1289
5400.65 1260
5401.34 1304
5402.03 1297
5402.73 1299
5403.42 1235
5404.12 1173
5404.81 1199
5405.50 1266
5406.20 1379
5406.89 1351
5407.58 1275
5408.28 1220
5408.97 1362
5409.66 1381
5410.36 1344
5411.05 1413
5411.75 1309
5412.44 1204
5413.13 1207
5413.83 1200
5414.52 1301
5415.22 1174
5415.91 1218
5416.61 1279
5417.30 1291
5417.99 1237
5418.69 1198
5419.38 1280
5420.08 1222
5420.77 1283
5421.47 1334
5422.16 1322
5422.86 1246
5423.55 1341
5424.25 1276
5424.94 1173
5425.64 1264
5426.33 1339
5427.03 1295
5427.72 1254
5428.42 1331
5429.11 1252
5429.81 1208
5430.50 1334
5431.20 1290
5431.89 1268
5432.59 1271
5433.28 1363
5433.98 1320
5434.67 1378
5435.37 1352
5436.06 1352
5436.76 1372
5437.46 1290
5438.15 1310
5438.85 1511
5439.54 1454
5440.24 1417
5440.93 1569
5441.63 1490
5442.33 1381
5443.02 1479
5443.72 1536
5444.41 1558
5445.11 1478
5445.81 1620
5446.50 1657
5447.20 1648
5447.90 1758
5448.59 1690
5449.29 1757
5449.98 1801
5450.68 1869
5451.38 1836
5452.07 1702
5452.77 1563
5453.47 1677
5454.16 1695
5454.86 1626
5455.56 1496
5456.25 1532
5456.95 1410
5457.65 1372
5458.35 1448
5459.04 1566
5459.74 1565
5460.44 1635
5461.13 1626
5461.83 1515
5462.53 1565
5463.23 1743
5463.92 1706
5464.62 1689
5465.32 1757
5466.02 1765
5466.71 1717
5467.41 1608
5468.11 1706
5468.81 1771
5469.50 1779
5470.20 1788
5470.90 1712
5471.60 1709
5472.29 1639
5472.99 1687
5473.69 1601
5474.39 1755
5475.09 1756
5475.78 1862
5476.48 1965
5477.18 1903
5477.88 1872
5478.58 2019
5479.28 2190
5479.97 2171
5480.67 2269
5481.37 2515
5482.07 2955
5482.77 3010
5483.47 2900
5484.17 2898
5484.86 2813
5485.56 2513
5486.26 2429
5486.96 2378
5487.66 2335
5488.36 2129
5489.06 2199
5489.76 2169
5490.45 2096
5491.15 2150
5491.85 2169
5492.55 2163
5493.25 2157
5493.95 2126
5494.65 2386
5495.35 2282
5496.05 2445
5496.75 2493
5497.45 2511
5498.15 2390
5498.85 2507
5499.55 2648
5500.25 2862
5500.95 3486
5501.65 3821
5502.35 4394
5503.04 4972
5503.74 5177
5504.44 5001
5505.14 4504
5505.84 4099
5506.54 3817
5507.24 3375
5507.94 3034
5508.65 2718
5509.35 2525
5510.05 2458
5510.75 2274
5511.45 2273
5512.15 2105
5512.85 2323
5513.55 2199
5514.25 2083
5514.95 2173
5515.65 2204
5516.35 2256
5517.05 2171
5517.75 2104
5518.45 2169
5519.15 2066
5519.85 2123
5520.56 2054
5521.26 1975
5521.96 2044
5522.66 1963
5523.36 1941
5524.06 1918
5524.76 1912
5525.46 2018
5526.16 1688
5526.87 1663
5527.57 1693
5528.27 1808
5528.97 1729
5529.67 1718
5530.37 1643
5531.07 1539
5531.78 1502
5532.48 1534
5533.18 1517
5533.88 1573
5534.58 1403
5535.29 1479
5535.99 1519
5536.69 1528
5537.39 1511
5538.09 1557
5538.80 1687
5539.50 1607
5540.20 1479
5540.90 1416
5541.60 1431
5542.31 1479
5543.01 1482
5543.71 1560
5544.41 1435
5545.12 1440
5545.82 1267
5546.52 1463
5547.22 1508
5547.93 1368
5548.63 1521
5549.33 1546
5550.04 1544
5550.74 1463
5551.44 1420
5552.14 1386
5552.85 1473
5553.55 1401
5554.25 1286
5554.96 1368
5555.66 1411
5556.36 1335
5557.07 1289
5557.77 1320
5558.47 1312
5559.18 1398
5559.88 1408
5560.58 1411
5561.29 1379
5561.99 1521
5562.69 1425
5563.40 1463
5564.10 1396
5564.80 1441
5565.51 1490
5566.21 1499
5566.92 1465
5567.62 1534
5568.32 1490
5569.03 1514
5569.73 1374
5570.44 1396
5571.14 1382
5571.84 1399
5572.55 1456
5573.25 1494
5573.96 1425
5574.66 1372
5575.37 1420
5576.07 1426
5576.78 1573
5577.48 1534
5578.18 1510
5578.89 1465
5579.59 1474
5580.30 1395
5581.00 1434
5581.71 1462
5582.41 1427
5583.12 1481
5583.82 1450
5584.53 1380
5585.23 1248
5585.94 1368
5586.64 1277
5587.35 1253
5588.05 1311
5588.76 1342
5589.46 1341
5590.17 1332
5590.88 1437
5591.58 1323
5592.29 1395
5592.99 1349
5593.70 1403
5594.40 1359
5595.11 1232
5595.81 1184
5596.52 1290
5597.23 1226
5597.93 1241
5598.64 1224
5599.34 1274
5600.05 1332
5600.76 1217
5601.46 1218
5602.17 1088
5602.87 1269
5603.58 1261
5604.29 1226
5604.99 1186
5605.70 1229
5606.41 1162
5607.11 1192
5607.82 1188
5608.52 1085
5609.23 1166
5609.94 1189
5610.64 1261
5611.35 1290
5612.06 1261
5612.76 1195
5613.47 1256
5614.18 1088
5614.89 1176
5615.59 1295
5616.30 1310
5617.01 1325
5617.71 1322
5618.42 1296
5619.13 1266
5619.84 1226
5620.54 1297
5621.25 1324
5621.96 1244
5622.66 1142
5623.37 1278
5624.08 1262
5624.79 1307
5625.49 1285
5626.20 1273
5626.91 1343
5627.62 1282
5628.33 1282
5629.03 1243
5629.74 1236
5630.45 1246
5631.16 1342
5631.87 1492
5632.57 1392
5633.28 1399
5633.99 1296
5634.70 1268
5635.41 1327
5636.11 1255
5636.82 1270
5637.53 1322
5638.24 1398
5638.95 1430
5639.66 1445
5640.36 1350
5641.07 1393
5641.78 1480
5642.49 1515
5643.20 1550
5643.91 1550
5644.62 1528
5645.33 1472
5646.03 1421
5646.74 1454
5647.45 1449
5648.16 1347
5648.87 1360
5649.58 1357
5650.29 1366
5651.00 1341
5651.71 1219
5652.42 1112
5653.13 1357
5653.84 1462
5654.54 1333
5655.25 1321
5655.96 1398
5656.67 1518
5657.38 1667
5658.09 1548
5658.80 1622
5659.51 1764
5660.22 1731
5660.93 1676
5661.64 1601
5662.35 1555
5663.06 1708
5663.77 1644
5664.48 1697
5665.19 1446
5665.90 1395
5666.61 1412
5667.32 1401
5668.03 1414
5668.74 1385
5669.45 1439
5670.16 1469
5670.87 1442
5671.58 1448
5672.29 1595
5673.01 1617
5673.72 1485
5674.43 1547
5675.14 1470
5675.85 1357
5676.56 1481
5677.27 1477
5677.98 1462
5678.69 1298
5679.40 1325
5680.11 1351
5680.82 1195
5681.54 1319
5682.25 1231
5682.96 1289
5683.67 1454
5684.38 1407
5685.09 1498
5685.80 1397
5686.51 1367
5687.23 1328
5687.94 1270
5688.65 1279
5689.36 1348
5690.07 1426
5690.78 1365
5691.50 1280
5692.21 1266
5692.92 1331
5693.63 1428
5694.34 1364
5695.06 1364
5695.77 1303
5696.48 1329
5697.19 1319
5697.90 1182
5698.62 1217
5699.33 1124
5700.04 1180
5700.75 1247
5701.46 1247
5702.18 1173
5702.89 1195
5703.60 1268
5704.31 1225
5705.03 1221
5705.74 1192
5706.45 1243
5707.17 1160
5707.88 1217
5708.59 1140
5709.30 1145
5710.02 1176
5710.73 1256
5711.44 1296
5712.16 1306
5712.87 1226
5713.58 1151
5714.30 1241
5715.01 1123
5715.72 1131
5716.43 1161
5717.15 997
5717.86 1120
5718.58 1333
5719.29 1246
5720.00 1298
5720.72 1206
5721.43 1217
5722.14 1200
5722.86 1209
5723.57 1274
5724.28 1224
5725.00 1224
5725.71 1284
5726.43 1313
5727.14 1375
5727.85 1509
5728.57 1679
5729.28 1867
5730.00 1992
5730.71 2008
5731.42 2001
5732.14 2036
5732.85 1965
5733.57 1788
5734.28 1754
5735.00 1599
5735.71 1553
5736.43 1530
5737.14 1526
5737.85 1399
5738.57 1330
5739.28 1331
5740.00 1238
5740.71 1297
5741.43 1402
5742.14 1363
5742.86 1355
5743.57 1420
5744.29 1315
5745.00 1263
5745.72 1295
5746.43 1238
5747.15 1259
5747.86 1195
5748.58 1127
5749.30 1299
5750.01 1286
5750.73 1253
5751.44 1240
5752.16 1269
5752.87 1279
5753.59 1389
5754.30 1381
5755.02 1429
5755.74 1452
5756.45 1480
5757.17 1534
5757.88 1586
5758.60 1728
5759.31 1588
5760.03 1407
5760.75 1359
5761.46 1352
5762.18 1261
5762.90 1189
5763.61 1384
5764.33 1234
5765.04 1269
5765.76 1107
5766.48 1113
5767.19 1239
5767.91 1185
5768.63 1166
5769.34 1213
5770.06 1363
5770.78 1233
5771.49 1239
5772.21 1379
5772.93 1343
5773.64 1299
5774.36 1323
5775.08 1238
5775.79 1230
5776.51 1306
5777.23 1315
5777.95 1325
5778.66 1315
5779.38 1307
5780.10 1244
5780.81 1350
5781.53 1267
5782.25 1320
5782.97 1251
5783.68 1269
5784.40 1424
5785.12 1337
5785.84 1278
5786.55 1308
5787.27 1290
5787.99 1477
5788.71 1356
5789.43 1352
5790.14 1403
5790.86 1304
5791.58 1417
5792.30 1431
5793.02 1452
5793.73 1423
5794.45 1416
5795.17 1564
5795.89 1629
5796.61 1517
5797.33 1637
5798.04 1673
5798.76 1592
5799.48 1891
5800.20 2085
5800.92 2366
5801.64 2923
5802.36 3284
5803.07 3585
5803.79 3448
5804.51 3416
5805.23 3082
5805.95 2756
5806.67 2681
5807.39 2184
5808.11 1955
5808.82 1985
5809.54 1867
5810.26 1607
5810.98 1750
5811.70 1739
5812.42 1634
5813.14 1552
5813.86 1626
5814.58 1648
5815.30 1479
5816.02 1524
5816.74 1694
5817.46 1588
5818.18 1588
5818.90 1690
5819.62 1710
5820.34 1675
5821.06 1569
5821.78 1541
5822.50 1593
5823.22 1561
5823.94 1471
5824.66 1468
5825.38 1544
5826.10 1403
5826.82 1404
5827.54 1342
5828.26 1319
5828.98 1362
5829.70 1350
5830.42 1279
5831.14 1291
5831.86 1254
5832.58 1328
5833.30 1436
5834.02 1363
5834.74 1406
5835.46 1295
5836.18 1407
5836.90 1345
5837.62 1295
5838.34 1264
5839.07 1335
5839.79 1296
5840.51 1388
5841.23 1334
5841.95 1330
5842.67 1399
5843.39 1432
5844.11 1452
5844.83 1410
5845.56 1311
5846.28 1268
5847.00 1250
5847.72 1195
5848.44 1279
5849.16 1312
5849.88 1285
5850.61 1236
5851.33 1162
5852.05 1147
5852.77 1315
5853.49 1189
5854.22 1243
5854.94 1296
5855.66 1231
5856.38 1281
5857.10 1227
5857.83 1222
5858.55 1297
5859.27 1211
5859.99 1224
5860.71 1267
5861.44 1322
5862.16 1284
5862.88 1219
5863.60 1219
5864.33 1244
5865.05 1197
5865.77 1244
5866.49 1184
5867.22 1185
5867.94 1234
5868.66 1236
5869.38 1245
5870.11 1215
5870.83 1224
5871.55 1177
5872.28 1199
5873.00 1190
5873.72 1156
5874.45 1222
5875.17 1278
5875.89 1213
5876.62 1248
5877.34 1276
5878.06 1322
5878.79 1304
5879.51 1226
5880.23 1247
5880.96 1244
5881.68 1307
5882.40 1454
5883.13 1331
5883.85 1281
5884.57 1312
5885.30 1337
5886.02 1214
5886.75 1295
5887.47 1224
5888.19 1280
5888.92 1253
5889.64 1246
5890.37 1326
5891.09 1195
5891.81 1236
5892.54 1324
5893.26 1163
5893.99 1159
5894.71 1261
5895.44 1302
5896.16 1176
5896.88 1257
5897.61 1251
5898.33 1139
5899.06 1227
5899.78 1219
5900.51 1215
5901.23 1166
5901.96 1203
5902.68 1183
5903.41 1221
5904.13 1175
5904.86 1259
5905.58 1250
5906.31 1208
5907.03 1272
5907.76 1298
5908.48 1279
5909.21 1287
5909.93 1348
5910.66 1453
5911.38 1261
5912.11 1294
5912.83 1298
5913.56 1335
5914.29 1290
5915.01 1228
5915.74 1184
5916.46 1357
5917.19 1456
5917.91 1331
5918.64 1237
5919.37 1271
5920.09 1241
5920.82 1422
5921.54 1346
5922.27 1266
5923.00 1372
5923.72 1345
5924.45 1394
5925.17 1397
5925.90 1364
5926.63 1303
5927.35 1266
5928.08 1329
5928.81 1304
5929.53 1291
5930.26 1346
5930.99 1377
5931.71 1408
5932.44 1468
5933.17 1528
5933.89 1449
5934.62 1338
5935.35 1301
5936.07 1530
5936.80 1460
5937.53 1455
5938.25 1545
5938.98 1446
5939.71 1523
5940.44 1702
5941.16 1705
5941.89 1502
5942.62 1467
5943.35 1561
5944.07 1509
5944.80 1637
5945.53 1678
5946.26 1803
5946.98 1695
5947.71 1677
5948.44 1804
5949.17 1657
5949.89 1801
5950.62 2001
5951.35 1886
5952.08 1967
5952.80 2139
5953.53 2182
5954.26 2223
5954.99 2490
5955.72 2466
5956.45 2471
5957.17 2437
5957.90 2333
5958.63 2339
5959.36 2178
5960.09 2221
5960.82 2156
5961.54 2183
5962.27 2255
5963.00 2145
5963.73 2270
5964.46 2324
5965.19 2302
5965.92 2480
5966.64 2658
5967.37 3113
5968.10 3316
5968.83 3555
5969.56 3819
5970.29 4042
5971.02 3822
5971.75 3689
5972.48 3436
5973.21 3092
5973.93 2849
5974.66 2643
5975.39 2685
5976.12 2735
5976.85 2697
5977.58 2622
5978.31 2697
5979.04 2527
5979.77 2669
5980.50 2568
5981.23 2765
5981.96 2801
5982.69 2824
5983.42 2969
5984.15 2919
5984.88 3110
5985.61 3195
5986.34 3083
5987.07 3055
5987.80 3070
5988.53 2943
5989.26 2877
5989.99 2970
5990.72 2961
5991.45 2907
5992.18 3038
5992.91 2968
5993.64 3084
5994.37 2912
5995.10 2877
5995.83 3093
5996.56 3082
5997.29 3160
5998.02 3151
5998.75 2908
5999.49 3042
6000.22 3109
6000.95 3227
6001.68 3079
6002.41 3053
6003.14 3193
6003.87 3018
6004.60 3225
6005.33 3056
6006.06 3099
6006.80 2946
6007.53 2918
6008.26 2994
6008.99 3089
6009.72 3297
6010.45 3554
6011.18 4159
6011.92 4936
6012.65 5512
6013.38 6213
6014.11 7002
6014.84 7515
6015.57 8106
6016.31 8340
6017.04 8036
6017.77 7999
6018.50 7399
6019.23 6620
6019.97 5879
6020.70 5425
6021.43 4653
6022.16 4199
6022.89 3688
6023.63 3347
6024.36 3013
6025.09 2845
6025.82 2703
6026.56 2503
6027.29 2569
6028.02 2561
6028.75 2546
6029.49 2295
6030.22 2240
6030.95 2375
6031.68 2399
6032.42 2196
6033.15 2194
6033.88 2134
6034.62 2130
6035.35 2113
6036.08 2069
6036.81 2069
6037.55 2027
6038.28 2103
6039.01 2200
6039.75 2163
6040.48 2256
6041.21 2280
6041.95 2371
6042.68 2398
6043.41 2232
6044.15 2368
6044.88 2364
6045.61 2321
6046.35 2267
6047.08 2402
6047.82 2394
6048.55 2500
6049.28 2582
6050.02 2521
6050.75 2536
6051.49 2583
6052.22 2646
6052.95 2703
6053.69 2841
6054.42 2964
6055.16 3145
6055.89 3052
6056.62 3005
6057.36 2938
6058.09 2897
6058.83 2738
6059.56 2514
6060.30 2456
6061.03 2416
6061.77 2397
6062.50 2249
6063.23 2316
6063.97 2275
6064.70 2298
6065.44 2184
6066.17 2166
6066.91 2331
6067.64 2173
6068.38 2209
6069.11 2271
6069.85 2181
6070.58 2151
6071.32 2199
6072.05 2263
6072.79 2118
6073.52 2119
6074.26 1977
6075.00 1973
6075.73 2027
6076.47 2027
6077.20 2036
6077.94 1985
6078.67 1856
6079.41 1955
6080.14 1975
6080.88 1994
6081.62 1948
6082.35 2058
6083.09 2020
6083.82 1962
6084.56 1945
6085.30 1957
6086.03 1847
6086.77 1887
6087.50 1982
6088.24 2003
6088.98 1983
6089.71 1908
6090.45 1834
6091.19 1746
6091.92 1898
6092.66 2023
6093.39 1956
6094.13 1865
6094.87 1910
6095.60 1981
6096.34 1994
6097.08 1867
6097.81 1951
6098.55 1851
6099.29 1806
6100.03 1749
6100.76 1707
6101.50 1771
6102.24 1737
6102.97 1826
6103.71 1853
6104.45 1714
6105.18 1810
6105.92 1792
6106.66 1590
6107.40 1744
6108.13 1810
6108.87 1725
6109.61 1760
6110.35 1876
6111.08 1833
6111.82 1725
6112.56 1852
6113.30 1850
6114.03 1770
6114.77 1703
6115.51 1869
6116.25 1913
6116.99 1877
6117.72 2017
6118.46 1898
6119.20 1826
6119.94 1864
6120.68 1699
6121.41 1638
6122.15 1805
6122.89 1981
6123.63 1852
6124.37 1741
6125.11 1875
6125.84 1825
6126.58 1965
6127.32 1864
6128.06 1806
6128.80 1847
6129.54 1923
6130.28 1917
6131.02 1958
6131.75 2055
6132.49 1918
6133.23 1950
6133.97 2030
6134.71 1952
6135.45 1954
6136.19 1894
6136.93 1838
6137.67 1919
6138.41 1934
6139.14 1998
6139.88 2140
6140.62 2190
6141.36 2172
6142.10 2074
6142.84 1906
6143.58 1892
6144.32 1892
6145.06 1874
6145.80 1872
6146.54 1863
6147.28 1830
6148.02 1915
6148.76 1795
6149.50 1818
6150.24 1850
6150.98 1910
6151.72 1981
6152.46 2062
6153.20 2121
6153.94 1939
6154.68 2015
6155.42 2106
6156.16 2097
6156.90 2129
6157.64 2111
6158.38 2162
6159.12 2165
6159.86 2035
6160.60 2160
6161.34 2120
6162.08 2094
6162.82 2177
6163.57 2322
6164.31 2398
6165.05 2402
6165.79 2365
6166.53 2680
6167.27 2993
6168.01 2915
6168.75 2937
6169.49 3034
6170.23 2927
6170.98 3130
6171.72 3157
6172.46 2940
6173.20 2986
6173.94 2931
6174.68 2827
6175.42 2841
6176.16 2894
6176.91 2883
6177.65 2576
6178.39 2604
6179.13 2699
6179.87 2820
6180.61 2729
6181.36 2897
6182.10 2814
6182.84 2653
6183.58 2714
6184.32 2750
6185.07 2870
6185.81 3075
6186.55 2973
6187.29 2990
6188.03 3056
6188.78 3364
6189.52 3151
6190.26 3090
6191.00 3306
6191.75 3473
6192.49 3362
6193.23 3404
6193.97 3514
6194.72 3599
6195.46 3776
6196.20 3767
6196.94 3757
6197.69 3762
6198.43 3733
6199.17 3642
6199.92 3650
6200.66 3784
6201.40 3849
6202.15 3916
6202.89 3824
6203.63 3855
6204.37 3898
6205.12 4414
6205.86 4837
6206.60 5209
6207.35 5905
6208.09 7631
6208.83 9528
6209.58 12041
6210.32 14969
6211.07 16910
6211.81 18489
6212.55 19364
6213.30 19105
6214.04 18022
6214.78 16301
6215.53 14013
6216.27 11769
6217.02 10062
6217.76 8442
6218.50 6967
6219.25 5892
6219.99 5206
6220.74 4374
6221.48 4130
6222.22 3905
6222.97 3604
6223.71 3775
6224.46 3741
6225.20 3799
6225.95 3987
6226.69 4348
6227.44 4382
6228.18 4352
6228.92 4154
6229.67 4098
6230.41 3677
6231.16 3463
6231.90 3215
6232.65 2838
6233.39 2850
6234.14 2896
6234.88 2582
6235.63 2569
6236.37 2588
6237.12 2512
6237.86 2376
6238.61 2638
6239.35 2539
6240.10 2609
6240.85 2522
6241.59 2710
6242.34 2756
6243.08 2742
6243.83 2814
6244.57 2859
6245.32 2942
6246.06 2940
6246.81 3086
6247.56 3428
6248.30 3608
6249.05 3961
6249.79 4152
6250.54 4486
6251.29 4828
6252.03 5060
6252.78 4849
6253.52 4470
6254.27 4174
6255.02 3760
6255.76 3667
6256.51 3299
6257.26 3065
6258.00 3134
6258.75 3151
6259.49 3118
6260.24 2951
6260.99 2988
6261.73 2975
6262.48 2947
6263.23 2924
6263.97 2904
6264.72 3034
6265.47 3040
6266.21 2902
6266.96 2766
6267.71 2871
6268.46 2712
6269.20 2730
6269.95 2893
6270.70 2746
6271.44 2832
6272.19 2879
6272.94 2885
6273.69 2759
6274.43 2698
6275.18 2713
6275.93 2591
6276.68 2648
6277.42 2958
6278.17 3025
6278.92 3056
6279.67 3230
6280.41 3212
6281.16 3223
6281.91 3101
6282.66 2831
6283.41 2932
6284.15 2821
6284.90 2710
6285.65 2586
6286.40 2484
6287.15 2465
6287.89 2546
6288.64 2597
6289.39 2698
6290.14 2707
6290.89 2758
6291.64 2652
6292.38 2754
6293.13 2685
6293.88 2533
6294.63 2409
6295.38 2409
6296.13 2262
6296.88 2295
6297.62 2243
6298.37 2275
6299.12 2283
6299.87 2326
6300.62 2229
6301.37 2307
6302.12 2179
6302.87 2155
6303.62 2346
6304.37 2273
6305.11 2278
6305.86 2196
6306.61 2161
6307.36 2108
6308.11 2147
6308.86 2160
6309.61 2379
6310.36 2287
6311.11 2050
6311.86 2077
6312.61 2158
6313.36 2164
6314.11 2173
6314.86 2239
6315.61 2411
6316.36 2299
6317.11 2269
6317.86 2345
6318.61 2288
6319.36 2348
6320.11 2283
6320.86 2350
6321.61 2275
6322.36 2226
6323.11 2093
6323.86 2238
6324.61 2179
6325.36 2055
6326.11 1953
6326.86 1945
6327.61 2040
6328.36 2004
6329.11 1965
6329.86 1924
6330.61 1998
6331.37 1938
6332.12 2053
6332.87 2028
6333.62 1800
6334.37 1902
6335.12 1821
6335.87 1837
6336.62 1819
6337.37 1786
6338.12 1780
6338.88 1999
6339.63 1884
6340.38 1923
6341.13 1914
6341.88 1886
6342.63 1800
6343.38 1900
6344.14 1925
6344.89 1758
6345.64 1726
6346.39 2017
6347.14 1950
6347.89 1975
6348.65 1960
6349.40 1954
6350.15 1916
6350.90 1933
6351.65 1956
6352.41 1955
6353.16 2063
6353.91 2041
6354.66 2099
6355.41 2219
6356.17 2112
6356.92 2064
6357.67 2129
6358.42 2225
6359.18 2113
6359.93 1904
6360.68 2024
6361.43 1958
6362.19 1705
6362.94 1817
6363.69 1864
6364.44 1879
6365.20 1791
6365.95 1857
6366.70 1671
6367.46 1817
6368.21 1964
6368.96 1842
6369.71 1858
6370.47 1790
6371.22 1827
6371.97 1893
6372.73 1817
6373.48 1721
6374.23 1650
6374.99 1744
6375.74 1774
6376.49 1744
6377.25 1813
6378.00 1780
6378.75 1693
6379.51 1764
6380.26 1730
6381.02 1672
6381.77 1672
6382.52 1864
6383.28 1854
6384.03 1918
6384.78 1815
6385.54 1869
6386.29 1724
6387.05 1809
6387.80 1701
6388.56 1724
6389.31 1655
6390.06 1663
6390.82 1702
6391.57 1736
6392.33 1767
6393.08 1691
6393.84 1626
6394.59 1674
6395.34 1701
6396.10 1773
6396.85 1679
6397.61 1654
6398.36 1741
6399.12 1715
6399.87 1664
6400.63 1648
6401.38 1712
6402.14 1560
6402.89 1650
6403.65 1618
6404.40 1609
6405.16 1524
6405.91 1639
6406.67 1711
6407.42 1542
6408.18 1667
6408.93 1673
6409.69 1865
6410.45 1717
6411.20 1819
6411.96 1766
6412.71 1772
6413.47 1904
6414.22 1899
6414.98 1792
6415.73 1827
6416.49 1674
6417.25 1706
6418.00 1691
6418.76 1731
6419.51 1734
6420.27 1677
6421.03 1605
6421.78 1690
6422.54 1610
6423.29 1648
6424.05 1554
6424.81 1594
6425.56 1572
6426.32 1672
6427.08 1551
6427.83 1624
6428.59 1613
6429.35 1588
6430.10 1643
6430.86 1637
6431.62 1673
6432.37 1619
6433.13 1609
6433.89 1586
6434.64 1610
6435.40 1704
6436.16 1701
6436.91 1619
6437.67 1664
6438.43 1624
6439.19 1576
6439.94 1706
6440.70 1648
6441.46 1725
6442.21 1619
6442.97 1646
6443.73 1661
6444.49 1574
6445.24 1590
6446.00 1679
6446.76 1622
6447.52 1614
6448.28 1624
6449.03 1603
6449.79 1776
6450.55 1577
6451.31 1564
6452.06 1582
6452.82 1558
6453.58 1618
6454.34 1590
6455.10 1465
6455.85 1577
6456.61 1656
6457.37 1625
6458.13 1678
6458.89 1610
6459.65 1708
6460.40 1854
6461.16 1715
6461.92 1765
6462.68 1830
6463.44 1793
6464.20 1626
6464.96 1702
6465.71 1772
6466.47 1742
6467.23 1854
6467.99 1681
6468.75 1723
6469.51 1818
6470.27 1801
6471.03 1969
6471.79 2008
6472.54 1882
6473.30 1948
6474.06 2043
6474.82 2036
6475.58 1954
6476.34 2052
6477.10 2249
6477.86 2147
6478.62 2134
6479.38 2109
6480.14 2153
6480.90 2171
6481.66 2017
6482.42 1980
6483.18 2111
6483.94 2156
6484.70 2209
6485.46 2346
6486.22 2296
6486.98 2393
6487.74 2472
6488.50 2520
6489.26 2420
6490.02 2539
6490.78 2475
6491.54 2513
6492.30 2588
6493.06 2549
6493.82 2804
6494.58 2768
6495.34 2952
6496.10 2999
6496.86 3094
6497.62 3145
6498.38 3114
6499.14 3146
6499.90 3203
6500.66 3219
6501.42 3182
6502.19 3144
6502.95 3063
6503.71 2847
6504.47 2975
6505.23 2993
6505.99 3240
6506.75 3334
6507.51 3194
6508.27 3245
6509.04 3415
6509.80 3614
6510.56 3562
6511.32 3582
6512.08 3734
6512.84 3742
6513.60 3759
6514.37 3698
6515.13 3856
6515.89 3863
6516.65 3720
6517.41 3502
6518.17 3716
6518.94 3626
6519.70 3721
6520.46 3953
6521.22 3950
6521.98 4050
6522.75 4112
6523.51 4206
6524.27 4417
6525.03 4598
6525.79 4849
6526.56 4907
6527.32 5288
6528.08 5713
6528.84 6024
6529.61 6419
6530.37 6984
6531.13 6998
6531.89 6996
6532.66 7090
6533.42 7152
6534.18 7048
6534.94 7718
6535.71 8877
6536.47 10565
6537.23 12763
6538.00 14849
6538.76 16836
6539.52 18186
6540.29 18684
6541.05 18052
6541.81 16464
6542.57 14410
6543.34 12450
6544.10 10167
6544.86 8490
6545.63 7224
6546.39 5974
6547.16 5023
6547.92 4423
6548.68 4202
6549.45 3834
6550.21 3699
6550.97 3415
6551.74 3408
6552.50 3409
6553.26 3409
6554.03 3236
6554.79 3196
6555.56 3191
6556.32 3186
6557.08 2969
6557.85 3001
6558.61 2983
6559.38 3005
6560.14 2783
6560.91 2714
6561.67 2967
6562.43 3007
6563.20 2962
6563.96 3158
6564.73 3182
6565.49 3310
6566.26 3418
6567.02 3656
6567.79 3723
6568.55 3688
6569.32 3669
6570.08 3962
6570.85 3742
6571.61 3495
6572.38 3455
6573.14 3603
6573.91 3525
6574.67 3589
6575.44 3851
6576.20 4024
6576.97 4078
6577.73 4305
6578.50 4436
6579.26 4437
6580.03 4448
6580.79 4477
6581.56 4553
6582.32 4765
6583.09 4728
6583.86 4785
6584.62 4630
6585.39 4329
6586.15 4356
6586.92 4120
6587.68 4045
6588.45 3834
6589.22 3820
6589.98 3841
6590.75 3758
6591.51 3776
6592.28 4022
6593.05 4271
6593.81 4446
6594.58 4987
6595.35 5190
6596.11 5732
6596.88 6217
6597.64 6360
6598.41 6415
6599.18 5895
6599.94 5722
6600.71 5331
6601.48 4843
6602.24 4776
6603.01 4341
6603.78 4040
6604.54 3727
6605.31 3553
6606.08 3371
6606.85 3222
6607.61 3144
6608.38 3060
6609.15 3096
6609.91 3113
6610.68 3055
6611.45 3118
6612.22 3295
6612.98 3142
6613.75 3017
6614.52 2991
6615.28 2914
6616.05 2958
6616.82 2878
6617.59 2732
6618.36 2773
6619.12 2710
6619.89 2555
6620.66 2633
6621.43 2622
6622.19 2687
6622.96 2823
6623.73 2883
6624.50 2938
6625.27 3013
6626.03 2988
6626.80 2848
6627.57 2699
6628.34 2695
6629.11 2735
6629.88 2629
6630.64 2634
6631.41 2583
6632.18 2685
6632.95 2806
6633.72 2901
6634.49 2922
6635.25 2993
6636.02 3336
6636.79 3449
6637.56 3505
6638.33 3437
6639.10 3269
6639.87 3359
6640.64 3547
6641.41 3206
6642.17 3083
6642.94 2629
6643.71 2713
6644.48 2685
6645.25 2650
6646.02 2497
6646.79 2509
6647.56 2493
6648.33 2428
6649.10 2340
6649.87 2400
6650.64 2301
6651.41 2425
6652.18 2470
6652.95 2551
6653.71 2489
6654.48 2534
6655.25 2719
6656.02 2498
6656.79 2534
6657.56 2576
6658.33 2457
6659.10 2452
6659.87 2444
6660.64 2367
6661.41 2473
6662.18 2591
6662.95 2372
6663.72 2305
6664.50 2176
6665.27 2142
6666.04 2314
6666.81 2348
6667.58 2446
6668.35 2343
6669.12 2296
6669.89 2347
6670.66 2417
6671.43 2404
6672.20 2423
6672.97 2297
6673.74 2451
6674.51 2488
6675.28 2496
6676.06 2473
6676.83 2392
6677.60 2342
6678.37 2409
6679.14 2447
6679.91 2199
6680.68 2277
6681.45 2347
6682.22 2380
6683.00 2548
6683.77 2591
6684.54 2694
6685.31 2758
6686.08 2942
6686.85 3014
6687.63 3315
6688.40 3479
6689.17 3310
6689.94 3244
6690.71 3154
6691.48 2883
6692.26 2896
6693.03 2645
6693.80 2491
6694.57 2327
6695.34 2375
6696.12 2347
6696.89 2161
6697.66 2145
6698.43 2176
6699.21 2154
6699.98 2128
6700.75 2309
6701.52 2277
6702.30 2118
6703.07 2118
6703.84 2225
6704.61 2308
6705.39 2223
6706.16 2030
6706.93 1952
6707.70 2214
6708.48 2201
6709.25 2180
6710.02 2008
6710.80 2021
6711.57 2019
6712.34 2109
6713.12 2104
6713.89 2062
6714.66 2007
6715.44 1915
6716.21 2100
6716.98 2233
6717.76 2120
6718.53 2166
6719.30 2109
6720.08 2065
6720.85 1961
6721.62 1860
6722.40 1824
6723.17 1961
6723.94 1971
6724.72 1890
6725.49 1939
6726.27 1923
6727.04 2022
6727.81 2045
6728.59 1888
6729.36 1964
6730.14 1993
6730.91 2039
6731.68 2052
6732.46 1906
6733.23 1950
6734.01 1960
6734.78 1927
6735.56 1899
6736.33 1893
6737.10 1968
6737.88 2069
6738.65 2009
6739.43 2099
6740.20 2073
6740.98 2136
6741.75 2026
6742.53 2156
6743.30 2266
6744.08 2204
6744.85 2120
6745.63 1986
6746.40 2226
6747.18 2241
6747.95 2107
6748.73 2201
6749.50 2256
6750.28 2350
6751.05 2360
6751.83 2374
6752.60 2348
6753.38 2480
6754.16 2698
6754.93 2657
6755.71 2792
6756.48 2923
6757.26 2860
6758.03 2679
6758.81 2529
6759.59 2328
6760.36 2318
6761.14 2179
6761.91 2154
6762.69 2270
6763.46 2250
6764.24 1998
6765.02 2099
6765.79 1990
6766.57 2021
6767.35 1925
6768.12 1858
6768.90 1916
6769.67 2062
6770.45 2159
6771.23 2089
6772.00 2013
6772.78 2069
6773.56 2037
6774.33 2105
6775.11 2014
6775.89 1920
6776.66 1853
6777.44 1764
6778.22 1827
6778.99 1929
6779.77 2063
6780.55 2129
6781.33 2041
6782.10 1946
6782.88 1931
6783.66 1982
6784.43 1960
6785.21 1792
6785.99 1763
6786.77 1805
6787.54 1774
6788.32 1892
6789.10 1736
6789.88 1771
6790.65 1849
6791.43 1869
6792.21 1740
6792.99 1759
6793.76 1674
6794.54 1692
6795.32 1754
6796.10 1823
6796.88 1798
6797.65 1689
6798.43 1768
6799.21 1830
6799.99 1694
6800.77 1778
6801.55 1832
6802.32 1794
6803.10 1892
6803.88 1959
6804.66 1965
6805.44 1904
6806.22 2034
6806.99 2086
6807.77 2012
6808.55 2090
6809.33 2050
6810.11 1863
6810.89 2041
6811.67 1870
6812.44 1748
6813.22 1721
6814.00 1733
6814.78 1899
6815.56 1820
6816.34 1835
6817.12 1831
6817.90 1788
6818.68 1812
6819.46 1870
6820.24 1960
6821.02 1975
6821.79 1931
6822.57 1741
6823.35 1711
6824.13 1844
6824.91 1699
6825.69 1681
6826.47 1813
6827.25 1852
6828.03 1801
6828.81 1849
6829.59 1815
6830.37 1889
6831.15 1779
6831.93 1777
6832.71 1843
6833.49 1776
6834.27 1773
6835.05 1754
6835.83 1710
6836.61 1661
6837.39 1585
6838.17 1660
6838.95 1723
6839.73 1817
6840.51 1871
6841.29 1835
6842.07 1870
6842.85 1751
6843.64 1795
6844.42 1823
6845.20 1732
6845.98 1721
6846.76 1750
6847.54 1759
6848.32 1751
6849.10 1931
6849.88 1922
6850.66 2229
6851.44 2413
6852.23 2819
6853.01 3181
6853.79 3469
6854.57 3411
6855.35 3315
6856.13 3305
6856.91 3127
6857.69 2878
6858.48 2778
6859.26 2432
6860.04 2254
6860.82 2128
6861.60 2167
6862.38 1962
6863.17 1888
6863.95 1909
6864.73 1888
6865.51 2047
6866.29 2003
6867.07 2007
6867.86 2162
6868.64 2145
6869.42 2057
6870.20 2188
6870.99 2177
6871.77 2301
6872.55 2192
6873.33 2117
6874.11 2092
6874.90 2044
6875.68 2063
6876.46 1998
6877.24 1902
6878.03 1913
6878.81 2018
6879.59 2117
6880.38 2118
6881.16 2280
6881.94 2366
6882.72 2207
6883.51 2426
6884.29 2342
6885.07 2404
6885.86 2331
6886.64 2544
6887.42 2797
6888.20 2960
6888.99 3473
6889.77 3806
6890.55 4260
6891.34 4374
6892.12 4454
6892.90 4213
6893.69 3766
6894.47 3429
6895.26 2987
6896.04 2853
6896.82 2572
6897.61 2555
6898.39 2558
6899.17 2515
6899.96 2482
6900.74 2456
6901.53 2476
6902.31 2409
6903.09 2405
6903.88 2484
6904.66 2573
6905.45 2566
6906.23 2630
6907.01 2446
6907.80 2373
6908.58 2198
6909.37 2342
6910.15 2335
6910.94 2321
6911.72 2314
6912.51 2233
6913.29 2153
6914.07 2118
6914.86 2194
6915.64 2105
6916.43 2147
6917.21 2190
6918.00 2177
6918.78 2139
6919.57 2053
6920.35 2069
6921.14 2109
6921.92 2146
6922.71 2201
6923.49 2063
6924.28 2128
6925.06 2165
6925.85 2119
6926.64 2166
6927.42 2137
6928.21 2202
6928.99 2240
6929.78 2219
6930.56 2236
6931.35 2260
6932.13 2341
6932.92 2396
6933.71 2593
6934.49 2521
6935.28 2620
6936.06 2574
6936.85 2696
6937.63 2717
6938.42 2863
6939.21 2689
6939.99 2528
6940.78 2572
6941.57 2502
6942.35 2506
6943.14 2399
6943.92 2610
6944.71 2579
6945.50 2694
6946.28 2787
6947.07 2900
6947.86 2918
6948.64 2899
6949.43 3096
6950.22 3129
6951.00 3234
6951.79 3225
6952.58 3363
6953.36 3236
6954.15 3015
6954.94 3226
6955.72 3214
6956.51 2935
6957.30 2974
6958.09 3117
6958.87 3034
6959.66 3138
6960.45 3101
6961.24 3003
6962.02 3124
6962.81 3082
6963.60 2982
6964.38 3030
6965.17 3219
6965.96 3178
6966.75 3147
6967.54 3031
6968.32 3334
6969.11 3528
6969.90 3654
6970.69 3555
6971.47 3666
6972.26 3600
6973.05 3641
6973.84 3737
6974.63 3900
6975.41 3871
6976.20 3726
6976.99 3649
6977.78 3917
6978.57 3762
6979.36 3772
6980.14 4076
6980.93 4331
6981.72 4343
6982.51 4415
6983.30 4850
6984.09 5405
6984.88 6219
6985.66 7101
6986.45 8140
6987.24 9683
6988.03 10674
6988.82 11624
6989.61 12315
6990.40 11713
6991.19 11041
6991.98 10037
6992.76 8986
6993.55 7675
6994.34 6649
6995.13 6045
6995.92 5443
6996.71 4968
6997.50 4786
6998.29 5052
6999.08 5719
6999.87 6698
7000.66 7953
7001.45 9217
7002.24 10259
7003.03 11007
7003.82 11292
7004.61 11090
7005.40 10363
7006.19 9405
7006.98 8344
7007.77 7038
7008.56 6144
7009.35 5305
7010.14 4650
7010.93 4121
7011.72 3906
7012.51 3527
7013.30 3491
7014.09 3669
7014.88 3729
7015.67 3531
7016.46 3850
7017.25 3982
7018.04 3775
7018.83 3797
7019.62 3710
7020.41 3403
7021.20 3207
7021.99 3230
7022.78 2890
7023.57 2751
7024.37 2817
7025.16 2885
7025.95 3057
7026.74 2953
7027.53 2981
7028.32 3182
7029.11 3154
7029.90 3369
7030.69 3523
7031.49 3256
7032.28 3048
7033.07 2922
7033.86 2792
7034.65 2855
7035.44 2763
7036.23 2572
7037.03 2661
7037.82 2742
7038.61 2600
7039.40 2724
7040.19 2827
7040.98 2844
7041.78 2986
7042.57 2940
7043.36 3071
7044.15 3086
7044.94 3173
7045.74 3130
7046.53 2896
7047.32 2961
7048.11 2851
7048.91 2748
7049.70 2817
7050.49 2996
7051.28 3043
7052.08 3135
7052.87 3533
7053.66 3597
7054.45 3727
7055.25 3515
7056.04 3393
7056.83 3199
7057.62 3010
7058.42 2820
7059.21 2714
7060.00 2594
7060.80 2551
7061.59 2527
7062.38 2592
7063.17 2596
7063.97 2584
7064.76 2595
7065.55 2671
7066.35 2602
7067.14 2657
7067.93 2532
7068.73 2657
7069.52 2642
7070.31 2583
7071.11 2594
7071.90 2742
7072.69 2636
7073.49 2441
7074.28 2502
7075.08 2474
7075.87 2467
7076.66 2309
7077.46 2319
7078.25 2474
7079.05 2307
7079.84 2372
7080.63 2293
7081.43 2251
7082.22 2405
7083.02 2231
7083.81 2351
7084.60 2200
7085.40 2173
7086.19 2203
7086.99 2375
7087.78 2359
7088.58 2438
7089.37 2510
7090.17 2501
7090.96 2714
7091.76 2786
7092.55 2533
7093.34 2488
7094.14 2393
7094.93 2330
7095.73 2221
7096.52 2088
7097.32 2046
7098.11 1980
7098.91 1929
7099.70 1933
7100.50 1819
7101.29 1937
7102.09 1999
7102.89 1897
7103.68 1819
7104.48 1788
7105.27 1701
7106.07 1860
7106.86 1935
7107.66 1776
7108.45 1781
7109.25 1708
7110.05 1675
7110.84 1631
7111.64 1535
7112.43 1558
7113.23 1555
7114.02 1579
7114.82 1586
7115.62 1562
7116.41 1624
7117.21 1600
7118.00 1665
7118.80 1683
7119.60 1609
7120.39 1670
7121.19 1610
7121.99 1674
7122.78 1625
7123.58 1605
7124.38 1597
7125.17 1554
7125.97 1587
7126.77 1471
7127.56 1530
7128.36 1593
7129.16 1657
7129.95 1582
7130.75 1536
7131.55 1616
7132.34 1674
7133.14 1648
7133.94 1549
7134.73 1717
7135.53 1582
7136.33 1630
7137.13 1523
7137.92 1664
7138.72 1559
7139.52 1523
7140.32 1531
7141.11 1585
7141.91 1472
7142.71 1429
7143.51 1665
7144.30 1638
7145.10 1689
7145.90 1747
7146.70 1681
7147.49 1679
7148.29 1716
7149.09 1575
7149.89 1636
7150.69 1556
7151.48 1567
7152.28 1601
7153.08 1538
7153.88 1437
7154.68 1484
7155.47 1397
7156.27 1313
7157.07 1369
7157.87 1414
7158.67 1505
7159.47 1568
7160.27 1534
7161.06 1454
7161.86 1536
7162.66 1525
7163.46 1393
7164.26 1448
7165.06 1408
7165.86 1430
7166.66 1380
7167.45 1402
7168.25 1472
7169.05 1412
7169.85 1436
7170.65 1368
7171.45 1453
7172.25 1492
7173.05 1421
7173.85 1367
7174.65 1393
7175.45 1429
7176.25 1445
7177.04 1560
7177.84 1463
7178.64 1330
7179.44 1379
7180.24 1336
7181.04 1275
7181.84 1258
7182.64 1373
7183.44 1376
7184.24 1513
7185.04 1499
7185.84 1667
7186.64 1788
7187.44 1737
7188.24 1769
7189.04 1694
7189.84 1651
7190.64 1566
7191.44 1503
7192.24 1446
7193.04 1371
7193.84 1322
7194.64 1299
7195.44 1413
7196.25 1387
7197.05 1345
7197.85 1274
7198.65 1248
7199.45 1340
7200.25 1296
7201.05 1329
7201.85 1344
7202.65 1300
7203.45 1358
7204.25 1393
7205.05 1299
7205.86 1331
7206.66 1316
7207.46 1232
7208.26 1243
7209.06 1324
7209.86 1225
7210.66 1183
7211.46 1243
7212.27 1340
7213.07 1315
7213.87 1208
7214.67 1237
7215.47 1337
7216.27 1271
7217.07 1222
7217.88 1280
7218.68 1197
7219.48 1271
7220.28 1200
7221.08 1256
7221.89 1237
7222.69 1278
7223.49 1339
7224.29 1193
7225.09 1276
7225.90 1307
7226.70 1310
7227.50 1298
7228.30 1451
7229.11 1376
7229.91 1343
7230.71 1252
7231.51 1250
7232.32 1290
7233.12 1270
7233.92 1191
7234.72 1242
7235.53 1306
7236.33 1334
7237.13 1210
7237.93 1341
7238.74 1368
7239.54 1324
7240.34 1392
7241.15 1415
7241.95 1493
7242.75 1472
7243.56 1549
7244.36 1549
7245.16 1448
7245.97 1440
7246.77 1493
7247.57 1549
7248.38 1573
7249.18 1399
7249.98 1453
7250.79 1435
7251.59 1469
7252.39 1462
7253.20 1350
7254.00 1422
7254.81 1463
7255.61 1354
7256.41 1378
7257.22 1421
7258.02 1393
7258.82 1425
7259.63 1404
7260.43 1415
7261.24 1371
7262.04 1372
7262.85 1435
7263.65 1572
7264.45 1451
7265.26 1431
7266.06 1553
7266.87 1545
7267.67 1616
7268.48 1593
7269.28 1638
7270.09 1799
7270.89 1757
7271.70 1597
7272.50 1706
7273.30 1802
7274.11 1783
7274.91 1864
7275.72 1870
7276.52 1667
7277.33 1706
7278.13 1721
7278.94 1789
7279.74 1814
7280.55 1984
7281.36 2031
7282.16 2114
7282.97 2254
7283.77 2594
7284.58 3157
7285.38 3712
7286.19 4367
7286.99 4949
7287.80 5225
7288.60 5798
7289.41 5551
7290.22 5216
7291.02 4587
7291.83 4009
7292.63 3638
7293.44 3135
7294.25 2625
7295.05 2361
7295.86 2273
7296.66 2031
7297.47 1868
7298.28 1794
7299.08 1877
7299.89 1962
7300.70 1899
7301.50 1998
7302.31 1940
7303.11 1818
7303.92 1866
7304.73 1872
7305.53 2013
7306.34 2029
7307.15 1941
7307.95 1957
7308.76 1962
7309.57 1985
7310.37 2083
7311.18 2218
7311.99 2343
7312.80 2421
7313.60 2456
7314.41 2521
7315.22 2568
7316.02 2460
7316.83 2426
7317.64 2643
7318.45 2398
7319.25 2418
7320.06 2516
7320.87 2813
7321.68 3041
7322.48 3257
7323.29 3504
7324.10 3851
7324.91 3935
7325.71 3925
7326.52 3706
7327.33 3416
7328.14 3044
7328.95 2732
7329.75 2517
7330.56 2314
7331.37 2226
7332.18 2019
7332.99 2021
7333.79 1924
7334.60 1864
7335.41 2000
7336.22 1965
7337.03 1873
7337.84 2018
7338.64 1876
7339.45 1898
7340.26 1870
7341.07 1965
7341.88 1884
7342.69 1992
7343.50 2015
7344.30 1935
7345.11 2044
7345.92 1940
7346.73 1832
7347.54 1786
7348.35 1828
7349.16 1791
7349.97 1958
7350.78 1896
7351.58 1823
7352.39 1834
7353.20 1754
7354.01 1911
7354.82 1840
7355.63 1737
7356.44 1707
7357.25 1775
7358.06 1823
7358.87 1760
7359.68 1865
7360.49 1865
7361.30 1910
7362.11 1797
7362.92 1921
7363.73 2013
7364.54 1888
7365.35 1997
7366.16 1933
7366.97 1941
7367.78 2008
7368.59 1867
7369.40 1895
7370.21 2012
7371.02 2009
7371.83 2046
7372.64 1926
7373.45 1883
7374.26 1940
7375.07 2014
7375.88 1895
7376.69 1961
7377.50 2000
7378.31 2082
7379.12 2229
7379.93 2192
7380.74 2449
7381.55 2611
7382.37 2934
7383.18 3036
7383.99 3436
7384.80 3510
7385.61 3616
7386.42 3342
7387.23 3247
7388.04 2987
7388.85 2869
7389.67 2657
7390.48 2428
7391.29 2153
7392.10 2130
7392.91 1994
7393.72 1926
7394.53 1944
7395.35 2063
7396.16 1981
7396.97 1884
7397.78 1993
7398.59 2065
7399.40 1994
7400.22 2138
7401.03 2489
7401.84 2718
7402.65 2925
7403.46 2864
7404.28 3081
7405.09 3137
7405.90 2974
7406.71 2758
7407.52 2804
7408.34 2746
7409.15 2584
7409.96 2541
7410.77 2389
7411.59 2510
7412.40 2501
7413.21 2397
7414.02 2303
7414.84 2127
7415.65 1817
7416.46 1792
7417.27 1761
7418.09 1682
7418.90 1765
7419.71 1763
7420.53 1711
7421.34 1594
7422.15 1714
7422.97 1713
7423.78 1739
7424.59 1513
7425.40 1538
7426.22 1591
7427.03 1673
7427.84 1557
7428.66 1571
7429.47 1662
7430.28 1619
7431.10 1594
7431.91 1585
7432.73 1558
7433.54 1500
7434.35 1437
7435.17 1470
7435.98 1502
7436.79 1415
7437.61 1462
7438.42 1463
7439.24 1617
7440.05 1508
7440.86 1521
7441.68 1444
7442.49 1421
7443.31 1492
7444.12 1468
7444.94 1443
7445.75 1443
7446.56 1373
7447.38 1360
7448.19 1347
7449.01 1287
7449.82 1405
7450.64 1373
7451.45 1308
7452.27 1381
7453.08 1359
7453.90 1286
7454.71 1279
7455.52 1418
7456.34 1484
7457.15 1377
7457.97 1447
7458.78 1335
7459.60 1399
7460.42 1413
7461.23 1451
7462.05 1439
7462.86 1386
7463.68 1434
7464.49 1416
7465.31 1335
7466.12 1344
7466.94 1440
7467.75 1310
7468.57 1374
7469.38 1386
7470.20 1380
7471.02 1377
7471.83 1494
7472.65 1477
7473.46 1495
7474.28 1473
7475.10 1438
7475.91 1346
7476.73 1385
7477.54 1353
7478.36 1339
7479.18 1319
7479.99 1260
7480.81 1279
7481.62 1318
7482.44 1299
7483.26 1249
7484.07 1277
7484.89 1273
7485.71 1243
7486.52 1188
7487.34 1224
7488.16 1252
7488.97 1227
7489.79 1247
7490.61 1198
7491.42 1071
7492.24 1181
7493.06 1159
7493.87 1121
7494.69 1078
7495.51 1187
7496.33 1238
7497.14 1307
7497.96 1190
7498.78 1117
7499.59 1181
7500.41 1223
7501.23 1193
7502.05 1099
7502.86 1033
7503.68 1143
7504.50 1179
7505.32 1168
7506.13 1100
7506.95 1194
7507.77 1170
7508.59 1127
7509.40 1121
7510.22 1088
7511.04 1277
7511.86 1384
7512.68 1206
7513.49 1150
7514.31 1178
7515.13 1207
7515.95 1153
7516.77 1107
7517.59 1231
7518.40 1208
7519.22 1216
7520.04 1155
7520.86 1090
7521.68 1192
7522.50 1182
7523.31 1252
7524.13 1080
7524.95 1078
7525.77 1138
7526.59 1106
7527.41 1140
7528.23 1118
7529.05 1178
7529.86 1122
7530.68 1074
7531.50 1085
7532.32 1132
7533.14 1158
7533.96 1159
7534.78 1169
7535.60 1138
7536.42 1146
7537.24 1104
7538.06 1182
7538.88 1229
7539.70 1204
7540.51 1140
7541.33 1102
7542.15 1135
7542.97 1264
7543.79 1250
7544.61 1214
7545.43 1147
7546.25 1218
7547.07 1316
7547.89 1262
7548.71 1213
7549.53 1179
7550.35 1260
7551.17 1255
7551.99 1182
7552.81 1149
7553.63 1177
7554.45 1199
7555.27 1212
7556.09 1233
7556.91 1275
7557.73 1285
7558.56 1278
7559.38 1325
7560.20 1262
7561.02 1252
7561.84 1245
7562.66 1254
7563.48 1319
7564.30 1296
7565.12 1289
7565.94 1256
7566.76 1267
7567.58 1207
7568.40 1161
7569.23 1279
7570.05 1166
7570.87 1192
7571.69 1309
7572.51 1128
7573.33 1207
7574.15 1212
7574.97 1277
7575.80 1260
7576.62 1229
7577.44 1150
7578.26 1150
7579.08 1151
7579.90 1145
7580.73 1179
7581.55 1186
7582.37 1232
7583.19 1144
7584.01 1169
7584.83 1164
7585.66 1176
7586.48 1219
7587.30 1253
7588.12 1268
7588.95 1342
7589.77 1307
7590.59 1376
7591.41 1315
7592.23 1297
7593.06 1336
7593.88 1318
7594.70 1382
7595.52 1357
7596.35 1342
7597.17 1396
7597.99 1358
7598.81 1325
7599.64 1297
7600.46 1430
7601.28 1411
7602.11 1411
7602.93 1378
7603.75 1408
7604.57 1544
7605.40 1629
7606.22 1735
7607.04 1768
7607.87 1939
7608.69 2078
7609.51 1890
7610.34 1852
7611.16 1896
7611.98 1850
7612.81 1668
7613.63 1603
7614.45 1502
7615.28 1625
7616.10 1508
7616.92 1612
7617.75 1524
7618.57 1584
7619.40 1556
7620.22 1754
7621.04 1895
7621.87 1805
7622.69 1810
7623.52 1722
7624.34 1688
7625.16 1572
7625.99 1610
7626.81 1616
7627.64 1568
7628.46 1575
7629.28 1611
7630.11 1737
7630.93 1707
7631.76 1712
7632.58 1818
7633.41 1960
7634.23 2127
7635.06 2267
7635.88 2305
7636.71 2283
7637.53 2145
7638.36 2026
7639.18 1856
7640.01 1635
7640.83 1643
7641.66 1607
7642.48 1486
7643.31 1475
7644.13 1340
7644.96 1431
7645.78 1353
7646.61 1258
7647.43 1252
7648.26 1396
7649.08 1243
7649.91 1199
7650.73 1211
7651.56 1229
7652.38 1275
7653.21 1234
7654.04 1220
7654.86 1285
7655.69 1169
7656.51 1162
7657.34 1132
7658.16 1213
7658.99 1172
7659.82 1087
7660.64 1072
7661.47 1218
7662.29 1244
7663.12 1324
7663.95 1285
7664.77 1238
7665.60 1175
7666.43 1139
7667.25 1158
7668.08 1106
7668.91 1086
7669.73 1092
7670.56 1202
7671.38 1059
7672.21 1122
7673.04 1136
7673.87 1188
7674.69 1186
7675.52 1095
7676.35 1111
7677.17 1136
7678.00 1104
7678.83 1009
7679.65 998
7680.48 1109
7681.31 1076
7682.13 1026
7682.96 1035
7683.79 1067
7684.62 1005
7685.44 1089
7686.27 1075
7687.10 1043
7687.93 1051
7688.75 1025
7689.58 1048
7690.41 1117
7691.24 1140
7692.06 1185
7692.89 1099
7693.72 1135
7694.55 1121
7695.38 1151
7696.20 1042
7697.03 1084
7697.86 1126
7698.69 1070
7699.52 1054
7700.34 1091
7701.17 1235
7702.00 1187
7702.83 1188
7703.66 1203
7704.49 1092
7705.31 1151
7706.14 1072
7706.97 1104
7707.80 1106
7708.63 1127
7709.46 1169
7710.29 1174
7711.11 1040
7711.94 1158
7712.77 1087
7713.60 1044
7714.43 1073
7715.26 1035
7716.09 1082
7716.92 1032
7717.75 1067
7718.58 1072
7719.40 1044
7720.23 1147
7721.06 1038
7721.89 939
7722.72 1076
7723.55 1044
7724.38 1015
7725.21 1007
7726.04 1026
7726.87 1105
7727.70 1026
7728.53 936
7729.36 1052
7730.19 1089
7731.02 978
7731.85 1053
7732.68 1049
7733.51 1012
7734.34 1030
7735.17 1029
7736.00 1033
7736.83 1053
7737.66 985
7738.49 1014
7739.32 1043
7740.15 1066
7740.98 1024
7741.81 1029
7742.64 1110
7743.47 997
7744.30 1026
7745.13 1087
7745.96 1068
7746.79 1035
7747.62 1082
7748.45 1129
7749.29 1223
7750.12 1310
7750.95 1317
7751.78 1305
7752.61 1267
7753.44 1154
7754.27 1225
7755.10 1272
7755.93 1213
7756.76 1098
7757.60 1102
7758.43 1070
7759.26 1055
7760.09 1124
7760.92 1136
7761.75 1049
7762.58 1133
7763.42 1066
7764.25 1054
7765.08 1101
7765.91 1122
7766.74 1010
7767.57 980
7768.41 1042
7769.24 970
7770.07 957
7770.90 924
7771.73 939
7772.57 1006
7773.40 1056
7774.23 1053
7775.06 1036
7775.90 937
7776.73 1065
7777.56 1126
7778.39 1040
7779.22 1041
7780.06 1118
7780.89 1109
7781.72 1065
7782.55 1004
7783.39 1026
7784.22 1062
7785.05 1037
7785.89 1029
7786.72 1067
7787.55 1023
7788.38 1035
7789.22 1060
7790.05 1179
7790.88 1115
7791.72 1055
7792.55 1114
7793.38 1069
7794.22 1059
7795.05 1010
7795.88 1078
7796.72 1106
7797.55 1153
7798.38 1075
7799.22 1081
7800.05 1079
7800.88 1052
7801.72 1133
7802.55 1145
7803.38 1152
7804.22 1183
7805.05 1127
7805.89 1096
7806.72 1097
7807.55 1119
7808.39 1220
7809.22 1127
7810.06 1162
7810.89 1252
7811.72 1296
7812.56 1262
7813.39 1320
7814.23 1333
7815.06 1491
7815.89 1474
7816.73 1374
7817.56 1477
7818.40 1481
7819.23 1487
7820.07 1557
7820.90 1576
7821.74 1619
7822.57 1594
7823.41 1502
7824.24 1480
7825.08 1388
7825.91 1421
7826.75 1641
7827.58 1600
7828.42 1687
7829.25 1770
7830.09 1843
7830.92 1882
7831.76 1801
7832.59 1833
7833.43 1719
7834.26 1701
7835.10 1682
7835.93 1653
7836.77 1711
7837.60 1705
7838.44 1669
7839.28 1675
7840.11 1728
7840.95 1644
7841.78 1622
7842.62 1521
7843.45 1460
7844.29 1451
7845.13 1415
7845.96 1546
7846.80 1532
7847.63 1461
7848.47 1522
7849.31 1371
7850.14 1456
7850.98 1490
7851.82 1341
7852.65 1431
7853.49 1365
7854.32 1336
7855.16 1309
7856.00 1383
7856.83 1432
7857.67 1312
7858.51 1282
7859.34 1338
7860.18 1281
7861.02 1440
7861.85 1338
7862.69 1372
7863.53 1372
7864.37 1338
7865.20 1396
7866.04 1238
7866.88 1282
7867.71 1300
7868.55 1271
7869.39 1275
7870.23 1257
7871.06 1290
7871.90 1388
7872.74 1482
7873.57 1353
7874.41 1293
7875.25 1381
7876.09 1330
7876.93 1397
7877.76 1483
7878.60 1517
7879.44 1551
7880.28 1801
7881.11 1915
7881.95 1846
7882.79 1891
7883.63 1661
7884.47 1632
7885.30 1644
7886.14 1475
7886.98 1469
7887.82 1474
7888.66 1519
7889.50 1423
7890.33 1356
7891.17 1361
7892.01 1410
7892.85 1487
7893.69 1521
7894.53 1632
7895.36 1778
7896.20 1769
7897.04 1670
7897.88 1676
7898.72 1639
7899.56 1535
7900.40 1593
7901.24 1692
7902.08 1670
7902.91 1600
7903.75 1577
7904.59 1545
7905.43 1571
7906.27 1488
7907.11 1460
7907.95 1413
7908.79 1350
7909.63 1482
7910.47 1342
7911.31 1370
7912.15 1417
7912.99 1414
7913.83 1429
7914.67 1381
7915.50 1458
7916.34 1467
7917.18 1481
7918.02 1520
7918.86 1687
7919.70 1997
7920.54 1991
7921.38 1928
7922.22 1991
7923.06 1920
7923.90 1790
7924.74 1733
7925.58 1544
7926.42 1482
7927.27 1437
7928.11 1328
7928.95 1266
7929.79 1273
7930.63 1220
7931.47 1221
7932.31 1193
7933.15 1103
7933.99 1137
7934.83 1143
7935.67 1244
7936.51 1225
7937.35 1209
7938.19 1162
7939.03 1158
7939.88 1213
7940.72 1244
7941.56 1214
7942.40 1201
7943.24 1223
7944.08 1204
7944.92 1165
7945.76 1244
7946.60 1218
7947.45 1196
7948.29 1194
7949.13 1263
7949.97 1153
7950.81 1233
7951.65 1274
7952.50 1233
7953.34 1205
7954.18 1241
7955.02 1384
7955.86 1368
7956.70 1321
7957.55 1399
7958.39 1385
7959.23 1448
7960.07 1419
7960.91 1362
7961.76 1317
7962.60 1206
7963.44 1373
7964.28 1203
7965.13 1230
7965.97 1211
7966.81 1233
7967.65 1283
7968.50 1402
7969.34 1314
7970.18 1404
7971.02 1389
7971.87 1274
7972.71 1264
7973.55 1327
7974.39 1311
7975.24 1229
7976.08 1131
7976.92 1204
7977.77 1115
7978.61 1028
7979.45 1145
7980.30 1193
7981.14 1186
7981.98 1212
7982.83 1190
7983.67 1142
7984.51 1196
7985.36 1174
7986.20 1025
7987.04 1093
7987.89 1104
7988.73 1136
7989.57 1086
7990.42 1095
7991.26 1085
7992.10 1180
7992.95 1097
7993.79 1125
7994.64 1032
7995.48 1009
7996.32 947
7997.17 897
7998.01 938
7998.86 981
7999.70 1023
8000.54 1031
8001.39 946
8002.23 1019
8003.08 1065
8003.92 911
8004.77 997
8005.61 933
8006.45 1001
8007.30 1016
8008.14 987
8008.99 880
8009.83 955
8010.68 907
8011.52 946
8012.37 847
8013.21 918
8014.06 941
8014.90 862
8015.75 1013
8016.59 1046
8017.44 958
8018.28 930
8019.13 987
8019.97 938
8020.82 869
8021.66 878
8022.51 902
8023.35 819
8024.20 919
8025.05 1010
8025.89 1000
8026.74 882
8027.58 973
8028.43 926
8029.27 874
8030.12 873
8030.96 932
8031.81 938
8032.66 928
8033.50 981
8034.35 923
8035.19 935
8036.04 1000
8036.89 1017
8037.73 973
8038.58 1010
8039.43 952
8040.27 948
8041.12 913
8041.96 981
8042.81 943
8043.66 930
8044.50 939
8045.35 928
8046.20 914
8047.04 958
8047.89 996
8048.74 946
8049.58 979
8050.43 899
8051.28 885
8052.12 993
8052.97 992
8053.82 981
8054.67 974
8055.51 981
8056.36 966
8057.21 939
8058.05 962
8058.90 909
8059.75 917
8060.60 871
8061.44 899
8062.29 957
8063.14 849
8063.99 916
8064.83 929
8065.68 870
8066.53 836
8067.38 905
8068.22 904
8069.07 858
8069.92 879
8070.77 919
8071.62 861
8072.46 906
8073.31 851
8074.16 902
8075.01 953
8075.86 924
8076.71 815
8077.55 913
8078.40 892
8079.25 917
8080.10 971
8080.95 941
8081.80 968
8082.64 861
8083.49 770
8084.34 841
8085.19 870
8086.04 838
8086.89 788
8087.74 804
8088.58 826
8089.43 841
8090.28 779
8091.13 908
8091.98 922
8092.83 830
8093.68 858
8094.53 843
8095.38 847
8096.23 913
8097.08 889
8097.93 864
8098.77 876
8099.62 869
8100.47 891
8101.32 920
8102.17 858
8103.02 833
8103.87 856
8104.72 848
8105.57 860
8106.42 888
8107.27 842
8108.12 803
8108.97 839
8109.82 811
8110.67 765
8111.52 801
8112.37 861
8113.22 846
8114.07 820
8114.92 854
8115.77 833
8116.62 885
8117.47 825
8118.32 877
8119.17 815
8120.02 863
8120.87 829
8121.72 877
8122.58 930
8123.43 931
8124.28 994
8125.13 979
8125.98 912
8126.83 943
8127.68 889
8128.53 860
8129.38 928
8130.23 991
8131.08 938
8131.94 884
8132.79 862
8133.64 887
8134.49 909
8135.34 856
8136.19 860
8137.04 893
8137.89 848
8138.75 848
8139.60 855
8140.45 831
8141.30 918
8142.15 948
8143.00 958
8143.86 996
8144.71 989
8145.56 1005
8146.41 1011
8147.26 948
8148.12 965
8148.97 1034
8149.82 974
8150.67 943
8151.52 987
8152.38 981
8153.23 1015
8154.08 966
8154.93 974
8155.78 984
8156.64 1111
8157.49 1121
8158.34 1212
8159.19 1175
8160.05 1203
8160.90 1175
8161.75 1151
8162.61 1055
8163.46 1054
8164.31 1023
8165.16 1000
8166.02 1003
8166.87 1056
8167.72 949
8168.58 954
8169.43 1041
8170.28 870
8171.14 935
8171.99 993
8172.84 1005
8173.70 1062
8174.55 1002
8175.40 1007
8176.26 1045
8177.11 974
8177.96 975
8178.82 1013
8179.67 906
8180.52 955
8181.38 901
8182.23 824
8183.08 862
8183.94 945
8184.79 870
8185.65 790
8186.50 822
8187.35 873
8188.21 858
8189.06 863
8189.92 895
8190.77 872
8191.63 871
8192.48 922
8193.33 837
8194.19 827
8195.04 861
8195.90 849
8196.75 808
8197.61 845
8198.46 861
8199.32 816
8200.17 863
8201.02 893
8201.88 867
8202.73 775
8203.59 823
8204.44 853
8205.30 822
8206.15 857
8207.01 809
8207.86 779
8208.72 880
8209.57 850
8210.43 869
8211.29 873
8212.14 856
8213.00 859
8213.85 862
8214.71 839
8215.56 865
8216.42 899
8217.27 951
8218.13 871
8218.98 805
8219.84 835
8220.70 914
8221.55 893
8222.41 841
8223.26 943
8224.12 914
8224.98 984
8225.83 1064
8226.69 1062
8227.54 1017
8228.40 995
8229.26 939
8230.11 1006
8230.97 948
8231.83 944
8232.68 970
8233.54 929
8234.39 835
8235.25 889
8236.11 882
8236.96 958
8237.82 901
8238.68 870
8239.53 924
8240.39 888
8241.25 805
8242.11 819
8242.96 899
8243.82 888
8244.68 846
8245.53 846
8246.39 844
8247.25 849
8248.10 811
8248.96 883
8249.82 917
8250.68 836
8251.53 752
8252.39 807
8253.25 836
8254.11 832
8254.96 828
8255.82 897
8256.68 896
8257.54 904
8258.39 936
8259.25 903
8260.11 877
8260.97 861
8261.83 806
8262.68 855
8263.54 862
8264.40 908
8265.26 891
8266.12 949
8266.97 871
8267.83 756
8268.69 827
8269.55 944
8270.41 860
8271.27 807
8272.12 760
8272.98 831
8273.84 847
8274.70 812
8275.56 844
8276.42 816
8277.28 786
8278.13 759
8278.99 894
8279.85 727
8280.71 813
8281.57 796
8282.43 788
8283.29 757
8284.15 763
8285.01 895
8285.87 938
8286.72 942
8287.58 882
8288.44 836
8289.30 831
8290.16 894
8291.02 900
8291.88 802
8292.74 832
8293.60 888
8294.46 833
8295.32 834
8296.18 838
8297.04 935
8297.90 1020
8298.76 947
8299.62 943
8300.48 876
8301.34 906
8302.20 922
8303.06 926
8303.92 994
8304.78 929
8305.64 968
8306.50 961
8307.36 916
8308.22 905
8309.08 841
8309.94 839
8310.80 972
8311.66 913
8312.52 888
8313.38 947
8314.24 932
8315.10 883
8315.96 928
8316.83 979
8317.69 972
8318.55 870
8319.41 875
8320.27 966
8321.13 949
8321.99 939
8322.85 836
8323.71 863
8324.57 831
8325.44 900
8326.30 788
8327.16 802
8328.02 936
8328.88 912
8329.74 874
8330.60 903
8331.47 919
8332.33 839
8333.19 889
8334.05 857
8334.91 872
8335.77 824
8336.64 864
8337.50 943
8338.36 954
8339.22 964
8340.08 956
8340.94 914
8341.81 919
8342.67 824
8343.53 850
8344.39 1050
8345.26 1035
8346.12 926
8346.98 959
8347.84 968
8348.71 967
8349.57 877
8350.43 821
8351.29 852
8352.16 822
8353.02 859
8353.88 854
8354.74 892
8355.61 915
8356.47 862
8357.33 948
8358.19 932
8359.06 927
8359.92 931
8360.78 894
8361.65 981
8362.51 1004
8363.37 947
8364.24 945
8365.10 924
8365.96 990
8366.83 996
8367.69 1038
8368.55 923
8369.42 940
8370.28 904
8371.14 974
8372.01 1040
8372.87 953
8373.73 912
8374.60 906
8375.46 923
8376.33 1006
8377.19 992
8378.05 993
8378.92 908
8379.78 999
8380.65 984
8381.51 993
8382.37 1006
8383.24 983
8384.10 1037
8384.97 996
8385.83 1005
8386.70 1089
8387.56 1078
8388.42 1092
8389.29 1094
8390.15 1082
8391.02 1061
8391.88 1030
8392.75 1063
8393.61 1155
8394.48 1101
8395.34 1110
8396.21 1080
8397.07 1099
8397.94 1092
8398.80 1082
8399.67 1075
8400.53 1066
8401.40 1068
8402.26 1117
8403.13 1144
8403.99 1114
8404.86 1170
8405.72 1147
8406.59 1236
8407.45 1156
8408.32 1164
8409.19 1105
8410.05 1124
8410.92 1156
8411.78 1127
8412.65 1211
8413.51 1237
8414.38 1221
8415.25 1269
8416.11 1253
8416.98 1277
8417.84 1444
8418.71 1345
8419.58 1355
8420.44 1277
8421.31 1286
8422.17 1353
8423.04 1341
8423.91 1308
8424.77 1370
8425.64 1423
8426.51 1463
8427.37 1461
8428.24 1535
8429.11 1584
8429.97 1643
8430.84 1740
8431.71 1614
8432.57 1645
8433.44 1684
8434.31 1668
8435.17 1801
8436.04 1672
8436.91 1623
8437.77 1755
8438.64 1697
8439.51 1785
8440.38 1832
8441.24 2022
8442.11 2065
8442.98 2156
8443.84 2098
8444.71 2143
8445.58 2318
8446.45 2300
8447.31 2284
8448.18 2302
8449.05 2354
8449.92 2362
8450.78 2297
8451.65 2268
8452.52 2337
8453.39 2406
8454.26 2488
8455.12 2721
8455.99 2840
8456.86 3135
8457.73 3583
8458.60 4103
8459.46 4673
8460.33 5038
8461.20 5032
8462.07 5038
8462.94 4943
8463.81 4621
8464.67 4085
8465.54 3864
8466.41 3598
8467.28 3249
8468.15 3167
8469.02 3258
8469.89 3507
8470.75 4130
8471.62 5030
8472.49 6092
8473.36 7143
8474.23 7756
8475.10 8029
8475.97 7710
8476.84 7165
8477.71 6464
8478.57 5539
8479.44 4673
8480.31 3907
8481.18 3323
8482.05 2815
8482.92 2371
8483.79 2302
8484.66 2126
8485.53 2033
8486.40 1891
8487.27 1878
8488.14 1929
8489.01 1901
8489.88 1855
8490.75 1824
8491.62 1886
8492.49 1792
8493.36 1741
8494.23 1738
8495.10 1594
8495.97 1736
8496.84 1756
8497.71 1763
8498.58 1573
8499.45 1632
8500.32 1767
8501.19 1728
8502.06 1746
8502.93 1773
8503.80 1781
8504.67 1631
8505.54 1731
8506.41 1633
8507.28 1583
8508.15 1645
8509.02 1626
8509.89 1754
8510.76 1870
8511.63 1929
8512.51 1955
8513.38 1943
8514.25 1895
8515.12 1864
8515.99 1763
8516.86 1720
8517.73 1730
8518.60 1701
8519.47 1487
8520.35 1528
8521.22 1518
8522.09 1535
8522.96 1549
8523.83 1531
8524.70 1626
8525.57 1584
8526.45 1535
8527.32 1525
8528.19 1538
8529.06 1628
8529.93 1709
8530.80 1667
8531.68 1697
8532.55 1711
8533.42 1725
8534.29 1732
8535.16 1841
8536.04 1813
8536.91 1818
8537.78 1826
8538.65 1852
8539.52 1831
8540.40 1798
8541.27 1777
8542.14 1805
8543.01 1744
8543.89 1602
8544.76 1589
8545.63 1638
8546.50 1599
8547.38 1644
8548.25 1722
8549.12 1715
8549.99 1767
8550.87 1793
8551.74 1719
8552.61 1836
8553.49 1831
8554.36 1792
8555.23 1901
8556.11 1964
8556.98 1958
8557.85 1891
8558.73 1874
8559.60 1953
8560.47 1992
8561.35 1818
8562.22 1788
8563.09 1592
8563.97 1526
8564.84 1465
8565.71 1380
8566.59 1348
8567.46 1394
8568.33 1309
8569.21 1322
8570.08 1264
8570.96 1264
8571.83 1301
8572.70 1301
8573.58 1277
8574.45 1276
8575.33 1313
8576.20 1265
8577.07 1292
8577.95 1212
8578.82 1200
8579.70 1271
8580.57 1251
8581.45 1186
8582.32 1207
8583.19 1187
8584.07 1147
8584.94 1180
8585.82 1265
8586.69 1220
8587.57 1140
8588.44 1169
8589.32 1191
8590.19 1250
8591.07 1181
8591.94 1242
8592.82 1197
8593.69 1195
8594.57 1183
8595.44 1149
8596.32 1147
8597.19 1151
8598.07 1122
8598.94 1211
8599.82 1141
8600.69 1144
8601.57 1147
8602.44 1112
8603.32 1129
8604.20 1192
8605.07 1184
8605.95 1149
8606.82 1186
8607.70 1215
8608.57 1134
8609.45 1242
8610.33 1170
8611.20 1204
8612.08 1207
8612.95 1163
8613.83 1147
8614.71 1131
8615.58 1205
8616.46 1170
8617.33 1205
8618.21 1185
8619.09 1237
8619.96 1248
8620.84 1294
8621.72 1203
8622.59 1118
8623.47 1195
8624.35 1158
8625.22 1254
8626.10 1283
8626.98 1289
8627.85 1296
8628.73 1227
8629.61 1218
8630.48 1256
8631.36 1245
8632.24 1245
8633.11 1248
8633.99 1251
8634.87 1253
8635.74 1247
8636.62 1251
8637.50 1226
8638.38 1192
8639.25 1199
8640.13 1259
8641.01 1235
8641.89 1229
8642.76 1239
8643.64 1330
8644.52 1338
8645.40 1393
8646.27 1514
8647.15 1554
8648.03 1469
8648.91 1497
8649.79 1545
8650.66 1563
8651.54 1500
8652.42 1445
8653.30 1563
8654.18 1556
8655.05 1489
8655.93 1509
8656.81 1428
8657.69 1525
8658.57 1515
8659.45 1609
8660.32 1573
8661.20 1507
8662.08 1499
8662.96 1593
8663.84 1526
8664.72 1526
8665.60 1589
8666.47 1606
8667.35 1535
8668.23 1666
8669.11 1563
8669.99 1573
8670.87 1542
8671.75 1590
8672.63 1734
8673.51 1679
8674.38 1789
8675.26 1826
8676.14 1981
8677.02 2029
8677.90 2166
8678.78 2188
8679.66 2238
8680.54 2287
8681.42 2210
8682.30 1975
8683.18 2056
8684.06 1988
8684.94 1948
8685.82 1887
8686.70 1865
8687.58 1879
8688.46 1858
8689.34 1992
8690.22 2075
8691.10 2221
8691.98 2512
8692.86 2931
8693.74 3609
8694.62 4414
8695.50 5079
8696.38 5454
8697.26 5822
8698.14 5953
8699.02 5494
8699.90 4834
8700.78 4200
8701.66 3497
8702.54 3192
8703.42 2895
8704.30 2544
8705.18 2380
8706.06 2174
8706.94 1959
8707.82 1861
8708.71 1772
8709.59 1659
8710.47 1664
8711.35 1581
8712.23 1580
8713.11 1447
8713.99 1387
8714.87 1371
8715.75 1254
8716.64 1292
8717.52 1290
8718.40 1279
8719.28 1207
8720.16 1217
8721.04 1247
8721.92 1318
8722.81 1315
8723.69 1347
8724.57 1342
8725.45 1455
8726.33 1350
8727.21 1308
8728.10 1328
8728.98 1302
8729.86 1348
8730.74 1289
8731.62 1257
8732.51 1426
8733.39 1488
8734.27 1445
8735.15 1440
8736.03 1334
8736.92 1239
8737.80 1342
8738.68 1305
8739.56 1321
8740.45 1328
8741.33 1163
8742.21 1195
8743.09 1166
8743.98 1084
8744.86 1156
8745.74 1093
8746.63 1147
8747.51 1132
8748.39 1122
8749.27 1198
8750.16 1245
8751.04 1140
8751.92 1084
8752.81 1200
8753.69 1229
8754.57 1144
8755.46 1224
8756.34 1220
8757.22 1227
8758.11 1219
8758.99 1245
8759.87 1310
8760.76 1261
8761.64 1303
8762.52 1336
8763.41 1274
8764.29 1285
8765.17 1307
8766.06 1363
8766.94 1298
8767.83 1251
8768.71 1218
8769.59 1296
8770.48 1301
8771.36 1325
8772.25 1346
8773.13 1339
8774.01 1322
8774.90 1264
8775.78 1222
8776.67 1267
8777.55 1341
8778.44 1216
8779.32 1207
8780.20 1149
8781.09 1152
8781.97 1093
8782.86 927
8783.74 928
8784.63 983
8785.51 1017
8786.40 1041
8787.28 1093
8788.17 979
8789.05 1047
8789.94 1013
8790.82 1019
8791.71 1054
8792.59 1001
8793.48 1043
8794.36 1015
8795.25 1137
8796.13 1105
8797.02 1191
8797.90 1043
8798.79 1031
8799.67 1089
8800.56 1077
8801.45 1149
8802.33 983
8803.22 966
8804.10 1002
8804.99 981
8805.87 982
8806.76 998
8807.65 960
8808.53 980
8809.42 957
8810.30 1036
8811.19 1039
8812.08 953
8812.96 967
8813.85 957
8814.73 913
8815.62 971
8816.51 991
8817.39 996
8818.28 966
8819.17 859
8820.05 855
8820.94 865
8821.83 908
8822.71 938
8823.60 937
8824.49 909
8825.37 932
8826.26 955
8827.15 905
8828.03 917
8828.92 917
8829.81 930
8830.69 931
8831.58 903
8832.47 929
8833.36 871
8834.24 805
8835.13 895
8836.02 890
8836.90 919
8837.79 919
8838.68 946
8839.57 924
8840.45 913
8841.34 901
8842.23 865
8843.12 857
8844.01 870
8844.89 844
8845.78 914
8846.67 915
8847.56 830
8848.44 861
8849.33 796
8850.22 829
8851.11 889
8852.00 851
8852.88 805
8853.77 873
8854.66 852
8855.55 788
8856.44 863
8857.33 804
8858.21 781
8859.10 816
8859.99 792
8860.88 826
8861.77 849
8862.66 831
8863.55 832
8864.43 817
8865.32 771
8866.21 798
8867.10 865
8867.99 847
8868.88 856
8869.77 866
8870.66 836
8871.55 788
8872.44 738
8873.32 717
8874.21 755
8875.10 813
8875.99 737
8876.88 786
8877.77 775
8878.66 742
8879.55 790
8880.44 760
8881.33 773
8882.22 787
8883.11 815
8884.00 820
8884.89 768
8885.78 766
8886.67 756
8887.56 722
8888.45 788
8889.34 819
8890.23 732
8891.12 732
8892.01 769
8892.90 678
8893.79 753
8894.68 750
8895.57 746
8896.46 683
8897.35 677
8898.24 737
8899.13 789
8900.02 762
8900.91 718
8901.80 740
8902.69 788
8903.58 765
8904.47 697
8905.36 708
8906.26 750
8907.15 742
8908.04 721
8908.93 744
8909.82 813
8910.71 722
8911.60 693
8912.49 680
8913.38 777
8914.28 772
8915.17 754
8916.06 794
8916.95 718
8917.84 680
8918.73 708
8919.62 776
8920.52 764
8921.41 688
8922.30 739
8923.19 648
8924.08 652
8924.97 676
8925.87 696
8926.76 771
8927.65 664
8928.54 722
8929.43 685
8930.33 682
8931.22 694
8932.11 638
8933.00 685
8933.89 707
8934.79 648
8935.68 667
8936.57 686
8937.46 678
8938.36 671
8939.25 647
8940.14 699
8941.03 688
8941.93 655
8942.82 685
8943.71 657
8944.60 673
8945.50 652
8946.39 673
8947.28 675
8948.18 663
8949.07 619
8949.96 693
8950.85 649
8951.75 659
8952.64 661
8953.53 653
8954.43 686
8955.32 654
8956.21 682
8957.11 693
8958.00 739
8958.89 686
8959.79 682
8960.68 761
8961.57 697
8962.47 689
8963.36 652
8964.26 638
8965.15 646
8966.04 717
8966.94 733
8967.83 708
8968.73 759
8969.62 710
8970.51 746
8971.41 709
8972.30 752
8973.20 738
8974.09 728
8974.98 733
8975.88 677
8976.77 668
8977.67 672
8978.56 714
8979.46 678
8980.35 663
8981.25 675
8982.14 691
8983.03 600
8983.93 699
8984.82 668
8985.72 641
8986.61 646
8987.51 689
8988.40 677
8989.30 690
8990.19 598
8991.09 642
8991.98 655
8992.88 664
8993.77 584
8994.67 628
8995.56 659
8996.46 688
8997.36 672
8998.25 663
8999.15 679
9000.04 658
9000.94 671
9001.83 647
9002.73 633
9003.62 634
9004.52 680
9005.42 705
9006.31 742
9007.21 710
9008.10 644
9009.00 640
9009.90 666
9010.79 625
9011.69 643
9012.58 633
9013.48 649
9014.38 638
9015.27 621
9016.17 560
9017.07 582
9017.96 590
9018.86 601
9019.76 725
9020.65 749
9021.55 693
9022.44 665
9023.34 627
9024.24 640
9025.14 623
9026.03 622
9026.93 613
9027.83 620
9028.72 611
9029.62 577
9030.52 579
9031.41 585
9032.31 620
9033.21 625
9034.11 617
9035.00 675
9035.90 672
9036.80 658
9037.69 604
9038.59 647
9039.49 648
9040.39 624
9041.28 631
9042.18 584
9043.08 692
9043.98 637
9044.88 586
9045.77 623
9046.67 674
9047.57 706
9048.47 635
9049.36 640
9050.26 635
9051.16 688
9052.06 651
9052.96 710
9053.86 684
9054.75 627
9055.65 625
9056.55 705
9057.45 673
9058.35 661
9059.25 708
9060.14 615
9061.04 687
9061.94 646
9062.84 625
9063.74 646
9064.64 640
9065.54 707
9066.44 729
9067.33 762
9068.23 721
9069.13 697
9070.03 689
9070.93 694
9071.83 625
9072.73 634
9073.63 658
9074.53 628
9075.43 669
9076.33 627
9077.22 697
9078.12 626
9079.02 678
9079.92 646
9080.82 622
9081.72 642
9082.62 763
9083.52 697
9084.42 674
9085.32 647
9086.22 636
9087.12 603
9088.02 661
9088.92 607
9089.82 672
9090.72 633
9091.62 602
9092.52 680
9093.42 721
9094.32 638
9095.22 643
9096.12 693
9097.02 641
9097.92 678
9098.82 646
9099.72 618
9100.62 672
9101.52 630
9102.43 717
9103.33 700
9104.23 666
9105.13 668
9106.03 668
9106.93 673
9107.83 672
9108.73 648
9109.63 676
9110.53 621
9111.43 605
9112.33 701
9113.24 628
9114.14 579
9115.04 616
9115.94 622
9116.84 605
9117.74 649
9118.64 579
9119.55 638
9120.45 689
9121.35 626
9122.25 625
9123.15 624
9124.05 606
9124.96 612
9125.86 692
9126.76 693
9127.66 611
9128.56 597
9129.46 657
9130.37 599
9131.27 604
9132.17 596
9133.07 636
9133.97 641
9134.88 633
9135.78 611
9136.68 647
9137.58 603
9138.49 660
9139.39 628
9140.29 632
9141.19 697
9142.10 707
9143.00 613
9143.90 577
9144.80 596
9145.71 626
9146.61 636
9147.51 637
9148.42 610
9149.32 594
9150.22 648
9151.12 707
9152.03 642
9152.93 706
9153.83 660
9154.74 710
9155.64 648
9156.54 665
9157.45 612
9158.35 645
9159.25 587
9160.16 649
9161.06 675
9161.96 638
9162.87 690
9163.77 644
9164.68 660
9165.58 675
9166.48 609
9167.39 592
9168.29 562
9169.19 569
9170.10 651
9171.00 618
9171.91 614
9172.81 622
9173.72 577
9174.62 616
9175.52 645
9176.43 640
9177.33 643
9178.24 641
9179.14 637
9180.05 616
9180.95 611
9181.85 595
9182.76 629
9183.66 622
9184.57 577
9185.47 612
9186.38 631
9187.28 555
9188.19 658
9189.09 689
9190.00 550
9190.90 628
9191.81 595
9192.71 655
9193.62 617
9194.52 629
9195.43 621
9196.33 627
9197.24 681
9198.14 636
9199.05 641
9199.96 651
9200.86 667
9201.77 640
9202.67 691
9203.58 693
9204.48 701
9205.39 636
9206.29 639
9207.20 664
9208.11 643
9209.01 659
9209.92 607
9210.82 655
9211.73 655
9212.64 623
9213.54 596
9214.45 629
9215.35 612
9216.26 601
9217.17 582
9218.07 604
9218.98 626
9219.89 671
9220.79 771
9221.70 752
9222.61 728
9223.51 724
9224.42 663
9225.33 641
9226.23 678
9227.14 718
9228.05 632
9228.95 658
9229.86 791
9230.77 648
9231.67 666
9232.58 736
9233.49 696
9234.40 665
9235.30 671
9236.21 608
9237.12 663
9238.02 608
9238.93 592
9239.84 589
9240.75 640
9241.65 627
9242.56 529
9243.47 587
9244.38 540
9245.28 560
9246.19 588
9247.10 616
9248.01 591
9248.92 632
9249.82 614
9250.73 615
9251.64 628
9252.55 592
9253.46 576
9254.36 632
9255.27 650
9256.18 580
9257.09 559
9258.00 610
9258.90 620
9259.81 662
9260.72 619
9261.63 582
9262.54 607
9263.45 591
9264.36 580
9265.26 577
9266.17 581
9267.08 567
9267.99 590
9268.90 611
9269.81 579
9270.72 566
9271.63 595
9272.54 609
9273.44 581
9274.35 603
9275.26 658
9276.17 688
9277.08 607
9277.99 576
9278.90 562
9279.81 641
9280.72 603
9281.63 602
9282.54 628
9283.45 630
9284.36 664
9285.27 664
9286.18 646
9287.09 594
9288.00 602
9288.91 621
9289.82 630
9290.73 631
9291.64 638
9292.55 572
9293.46 630
9294.37 627
9295.28 583
9296.19 614
9297.10 678
9298.01 697
9298.92 643
9299.83 612
9300.74 648
9301.65 684
9302.56 668
9303.47 695
9304.38 674
9305.29 689
9306.20 718
9307.11 687
9308.02 679
9308.93 706
9309.84 757
9310.75 692
9311.67 715
9312.58 749
9313.49 733
9314.40 754
9315.31 758
9316.22 824
9317.13 798
9318.04 759
9318.95 702
9319.87 704
9320.78 660
9321.69 625
9322.60 646
9323.51 674
9324.42 661
9325.34 677
9326.25 657
9327.16 640
9328.07 642
9328.98 669
9329.89 625
9330.81 609
9331.72 578
9332.63 629
9333.54 642
9334.45 571
9335.37 650
9336.28 653
9337.19 608
9338.10 616
9339.01 638
9339.93 654
9340.84 643
9341.75 608
9342.66 612
9343.58 666
9344.49 696
9345.40 728
9346.31 668
9347.23 633
9348.14 641
9349.05 647
9349.97 651
9350.88 695
9351.79 696
9352.70 673
9353.62 705
9354.53 687
9355.44 671
9356.36 643
9357.27 704
9358.18 711
9359.10 662
9360.01 608
9360.92 630
9361.84 663
9362.75 636
9363.66 633
9364.58 683
9365.49 660
9366.40 646
9367.32 666
9368.23 646
9369.15 671
9370.06 607
9370.97 626
9371.89 637
9372.80 628
9373.71 664
9374.63 612
9375.54 573
9376.46 639
9377.37 657
9378.29 614
9379.20 612
9380.11 565
9381.03 654
9381.94 632
9382.86 644
9383.77 677
9384.69 658
9385.60 718
9386.51 614
9387.43 668
9388.34 712
9389.26 729
9390.17 769
9391.09 748
9392.00 779
9392.92 845
9393.83 821
9394.75 844
9395.66 852
9396.58 845
9397.49 817
9398.41 840
9399.32 802
9400.24 780
9401.15 796
9402.07 815
9402.99 795
9403.90 760
9404.82 756
9405.73 787
9406.65 763
9407.56 760
9408.48 689
9409.39 709
9410.31 729
9411.23 757
9412.14 696
9413.06 661
9413.97 670
9414.89 664
9415.81 717
9416.72 738
9417.64 676
9418.55 661
9419.47 657
9420.39 720
9421.30 823
9422.22 701
9423.14 687
9424.05 729
9424.97 759
9425.89 699
9426.80 703
9427.72 701
9428.64 696
9429.55 665
9430.47 708
9431.39 694
9432.30 726
9433.22 699
9434.14 702
9435.05 698
9435.97 640
9436.89 742
9437.80 753
9438.72 752
9439.64 755
9440.56 799
9441.47 743
9442.39 691
9443.31 802
9444.23 748
9445.14 689
9446.06 756
9446.98 711
9447.90 769
9448.81 785
9449.73 775
9450.65 731
9451.57 746
9452.48 807
9453.40 731
9454.32 794
9455.24 898
9456.16 919
9457.07 931
9457.99 919
9458.91 939
9459.83 1026
9460.75 968
9461.66 905
9462.58 843
9463.50 817
9464.42 824
9465.34 783
9466.26 768
9467.18 723
9468.09 774
9469.01 803
9469.93 706
9470.85 699
9471.77 732
9472.69 757
9473.61 779
9474.53 778
9475.44 784
9476.36 720
9477.28 816
9478.20 768
9479.12 770
9480.04 688
9480.96 802
9481.88 751
9482.80 771
9483.72 783
9484.64 766
9485.56 692
9486.47 700
9487.39 850
9488.31 766
9489.23 781
9490.15 725
9491.07 788
9491.99 811
9492.91 713
9493.83 779
9494.75 742
9495.67 763
9496.59 771
9497.51 799
9498.43 798
9499.35 751
9500.27 786
9501.19 773
9502.11 808
9503.03 801
9503.95 792
9504.87 777
9505.79 742
9506.71 758
9507.64 727
9508.56 759
9509.48 753
9510.40 730
9511.32 754
9512.24 781
9513.16 748
9514.08 761
9515.00 776
9515.92 836
9516.84 899
9517.76 849
9518.68 885
9519.61 935
9520.53 852
9521.45 834
9522.37 917
9523.29 947
9524.21 950
9525.13 907
9526.05 872
9526.98 842
9527.90 857
9528.82 887
9529.74 906
9530.66 899
9531.58 955
9532.51 1077
9533.43 1048
9534.35 1122
9535.27 1207
9536.19 1318
9537.11 1349
9538.04 1445
9538.96 1469
9539.88 1386
9540.80 1332
9541.73 1308
9542.65 1227
9543.57 1164
9544.49 1027
9545.41 1049
9546.34 965
9547.26 881
9548.18 898
9549.10 966
9550.03 972
9550.95 886
9551.87 881
9552.79 900
9553.72 840
9554.64 883
9555.56 803
9556.49 807
9557.41 944
9558.33 883
9559.25 865
9560.18 874
9561.10 877
9562.02 954
9562.95 893
9563.87 897
9564.79 888
9565.72 942
9566.64 955
9567.56 986
9568.49 952
9569.41 936
9570.33 882
9571.26 880
9572.18 841
9573.11 793
9574.03 873
9574.95 852
9575.88 860
9576.80 880
9577.72 823
9578.65 896
9579.57 858
9580.50 817
9581.42 840
9582.34 818
9583.27 810
9584.19 808
9585.12 763
9586.04 795
9586.97 773
9587.89 736
9588.81 818
9589.74 862
9590.66 854
9591.59 843
9592.51 833
9593.44 859
9594.36 845
9595.29 833
9596.21 863
9597.14 854
9598.06 797
9598.99 846
9599.91 865
9600.84 866
9601.76 836
9602.69 854
9603.61 865
9604.54 881
9605.46 867
9606.39 836
9607.31 835
9608.24 825
9609.16 923
9610.09 906
9611.01 830
9611.94 852
9612.87 895
9613.79 896
9614.72 903
9615.64 892
9616.57 966
9617.49 969
9618.42 970
9619.35 937
9620.27 898
9621.20 991
9622.12 1004
9623.05 903
9623.98 915
9624.90 901
9625.83 936
9626.76 923
9627.68 990
9628.61 1036
9629.53 1076
9630.46 1072
9631.39 1037
9632.31 982
9633.24 1014
9634.17 972
9635.09 1030
9636.02 1089
9636.95 1148
9637.87 1107
9638.80 1214
9639.73 1247
9640.65 1181
9641.58 1181
9642.51 1262
9643.44 1275
9644.36 1206
9645.29 1193
9646.22 1193
9647.14 1274
9648.07 1328
9649.00 1268
9649.93 1238
9650.85 1244
9651.78 1315
9652.71 1465
9653.64 1469
9654.56 1535
9655.49 1468
9656.42 1536
9657.35 1414
9658.27 1392
9659.20 1376
9660.13 1353
9661.06 1270
9661.99 1279
9662.91 1304
9663.84 1302
9664.77 1323
9665.70 1272
9666.63 1297
9667.56 1213
9668.48 1246
9669.41 1259
9670.34 1366
9671.27 1347
9672.20 1275
9673.13 1341
9674.05 1417
9674.98 1406
9675.91 1339
9676.84 1368
9677.77 1340
9678.70 1350
9679.63 1382
9680.56 1350
9681.48 1443
9682.41 1394
9683.34 1371
9684.27 1433
9685.20 1574
9686.13 1506
9687.06 1575
9687.99 1613
9688.92 1479
9689.85 1561
9690.78 1574
9691.71 1509
9692.63 1558
9693.56 1559
9694.49 1592
9695.42 1638
9696.35 1653
9697.28 1754
9698.21 1769
9699.14 1751
9700.07 1867
9701.00 1985
9701.93 2075
9702.86 2291
9703.79 2360
9704.72 2183
9705.65 2207
9706.58 2230
9707.51 2129
9708.44 2067
9709.37 2002
9710.30 1805
9711.23 1636
9712.16 1726
9713.09 1708
9714.02 1576
9714.95 1621
9715.89 1710
9716.82 1756
9717.75 1753
9718.68 1758
9719.61 1825
9720.54 1794
9721.47 1789
9722.40 1816
9723.33 1821
9724.26 1677
9725.19 1599
9726.12 1517
9727.06 1574
9727.99 1556
9728.92 1454
9729.85 1514
9730.78 1451
9731.71 1532
9732.64 1562
9733.57 1609
9734.51 1572
9735.44 1596
9736.37 1525
9737.30 1569
9738.23 1583
9739.16 1543
9740.10 1619
9741.03 1447
9741.96 1400
9742.89 1490
9743.82 1525
9744.75 1399
9745.69 1372
9746.62 1409
9747.55 1400
9748.48 1346
9749.41 1397
9750.35 1400
9751.28 1345
9752.21 1385
9753.14 1322
9754.08 1332
9755.01 1243
9755.94 1251
9756.87 1221
9757.81 1218
9758.74 1253
9759.67 1318
9760.60 1330
9761.54 1354
9762.47 1310
9763.40 1222
9764.34 1395
9765.27 1325
9766.20 1254
9767.13 1280
9768.07 1253
9769.00 1301
9769.93 1324
9770.87 1395
9771.80 1377
9772.73 1340
9773.67 1369
9774.60 1310
9775.53 1278
9776.47 1216
9777.40 1273
9778.33 1286
9779.27 1380
9780.20 1432
9781.14 1370
9782.07 1388
9783.00 1464
9783.94 1466
9784.87 1460
9785.80 1469
9786.74 1540
9787.67 1562
9788.61 1558
9789.54 1575
9790.47 1578
9791.41 1420
9792.34 1378
9793.28 1308
9794.21 1316
9795.15 1250
9796.08 1200
9797.01 1211
9797.95 1187
9798.88 1148
9799.82 1236
9800.75 1284
9801.69 1327
9802.62 1441
9803.56 1492
9804.49 1420
9805.43 1414
9806.36 1377
9807.30 1342
9808.23 1191
9809.17 1144
9810.10 1112
9811.04 1101
9811.97 1034
9812.91 1185
9813.84 1049
9814.78 1010
9815.71 1074
9816.65 1058
9817.58 1064
9818.52 1087
9819.46 1011
9820.39 988
9821.33 1031
9822.26 968
9823.20 989
9824.13 985
9825.07 1004
9826.00 1045
9826.94 1060
9827.88 1014
9828.81 972
9829.75 1019
9830.68 1011
9831.62 983
9832.56 987
9833.49 969
9834.43 949
9835.37 1015
9836.30 1030
9837.24 1030
9838.17 951
9839.11 996
9840.05 962
9840.98 980
9841.92 910
9842.86 971
9843.79 1044
9844.73 974
9845.67 1022
9846.60 1020
9847.54 1054
9848.48 1008
9849.42 1011
9850.35 1068
9851.29 1005
9852.23 1050
9853.16 1059
9854.10 1028
9855.04 956
9855.98 1008
9856.91 996
9857.85 1027
9858.79 1016
9859.72 1020
9860.66 986
9861.60 948
9862.54 971
9863.47 983
9864.41 1021
9865.35 1018
9866.29 965
9867.23 956
9868.16 983
9869.10 920
9870.04 935
9870.98 862
9871.92 875
9872.85 959
9873.79 909
9874.73 898
9875.67 908
9876.61 908
9877.54 903
9878.48 872
9879.42 996
9880.36 901
9881.30 916
9882.24 997
9883.18 928
9884.11 971
9885.05 982
9885.99 934
9886.93 937
9887.87 913
9888.81 926
9889.75 890
9890.69 919
9891.62 957
9892.56 1037
9893.50 896
9894.44 930
9895.38 961
9896.32 895
9897.26 881
9898.20 888
9899.14 886
9900.08 922
9901.02 821
9901.96 832
9902.90 915
9903.83 822
9904.77 790
9905.71 839
9906.65 807
9907.59 818
9908.53 840
9909.47 787
9910.41 914
9911.35 894
9912.29 874
9913.23 845
9914.17 887
9915.11 857
9916.05 843
9916.99 876
9917.93 871
9918.87 901
9919.81 913
9920.75 910
9921.69 912
9922.64 849
9923.58 845
9924.52 871
9925.46 917
9926.40 1018
9927.34 1050
9928.28 1118
9929.22 1160
9930.16 1241
9931.10 1459
9932.04 1541
9932.98 1430
9933.92 1461
9934.87 1427
9935.81 1265
9936.75 1228
9937.69 1147
9938.63 1165
9939.57 1001
9940.51 904
9941.45 884
9942.39 878
9943.34 896
9944.28 872
9945.22 867
9946.16 851
9947.10 838
9948.04 861
9948.99 823
9949.93 846
9950.87 771
9951.81 790
9952.75 817
9953.69 771
9954.64 738
9955.58 709
9956.52 757
9957.46 739
9958.41 807
9959.35 826
9960.29 807
9961.23 814
9962.17 912
9963.12 839
9964.06 828
9965.00 789
9965.94 767
9966.89 856
9967.83 797
9968.77 775
9969.71 783
9970.66 785
9971.60 823
9972.54 835
9973.49 834
9974.43 815
9975.37 791
9976.31 716
9977.26 631
9978.20 687
9979.14 734
9980.09 711
9981.03 714
9981.97 732
9982.92 704
9983.86 715
9984.80 742
9985.75 742
9986.69 755
9987.63 693
9988.58 703
9989.52 677
9990.46 666
9991.41 660
9992.35 698
9993.30 727
9994.24 799
9995.18 746
9996.13 703
9997.07 730
9998.02 720
9998.96 753
9999.90 681
10000.85 708
10001.79 690
10002.74 678
10003.68 713
10004.62 702
10005.57 743
10006.51 799
10007.46 805
10008.40 717
10009.35 708
10010.29 716
10011.24 745
10012.18 686
10013.13 670
10014.07 670
10015.01 725
10015.96 727
10016.90 704
10017.85 692
10018.79 754
10019.74 721
10020.68 704
10021.63 711
10022.58 642
10023.52 665
10024.47 701
10025.41 737
10026.36 707
10027.30 728
10028.25 719
10029.19 658
10030.14 701
10031.08 684
10032.03 675
10032.98 635
10033.92 701
10034.87 671
10035.81 651
10036.76 700
10037.70 670
10038.65 652
10039.60 679
10040.54 678
10041.49 634
10042.43 621
10043.38 644
10044.33 695
10045.27 666
10046.22 699
10047.17 627
10048.11 623
10049.06 686
10050.00 655
10050.95 631
10051.90 612
10052.84 677
10053.79 671
10054.74 696
10055.68 649
10056.63 641
10057.58 658
10058.52 643
10059.47 655
10060.42 620
10061.37 652
10062.31 675
10063.26 672
10064.21 677
10065.15 669
10066.10 709
10067.05 635
10068.00 600
10068.94 613
10069.89 658
10070.84 733
10071.79 626
10072.73 622
10073.68 672
10074.63 661
10075.58 676
10076.52 713
10077.47 633
10078.42 623
10079.37 639
10080.32 603
10081.26 643
10082.21 622
10083.16 646
10084.11 642
10085.06 654
10086.00 602
10086.95 661
10087.90 659
10088.85 597
10089.80 594
10090.75 648
10091.69 682
10092.64 633
10093.59 646
10094.54 624
10095.49 631
10096.44 663
10097.39 621
10098.33 516
10099.28 552
10100.23 595
10101.18 633
10102.13 599
10103.08 625
10104.03 626
10104.98 585
10105.93 664
10106.87 662
10107.82 690
10108.77 668
10109.72 679
10110.67 647
10111.62 657
10112.57 681
10113.52 655
10114.47 601
10115.42 564
10116.37 621
10117.32 663
10118.27 540
10119.22 602
10120.17 581
10121.12 649
10122.07 624
10123.02 621
10123.97 635
10124.92 653
10125.87 641
10126.82 628
10127.77 647
10128.72 698
10129.67 648
10130.62 661
10131.57 593
10132.52 671
10133.47 658
10134.42 637
10135.37 627
10136.32 568
10137.27 590
10138.22 683
10139.17 655
10140.12 641
10141.07 715
10142.02 663
10142.98 670
10143.93 675
10144.88 693
10145.83 691
10146.78 712
10147.73 699
10148.68 691
10149.63 608
10150.58 649
10151.54 731
10152.49 649
10153.44 658
10154.39 627
10155.34 644
10156.29 665
10157.24 672
10158.20 727
10159.15 668
10160.10 659
10161.05 656
10162.00 636
10162.95 623
10163.91 704
10164.86 753
10165.81 750
10166.76 696
10167.71 699
10168.67 742
10169.62 777
10170.57 734
10171.52 789
10172.47 731
10173.43 689
10174.38 744
10175.33 738
10176.28 711
10177.24 758
10178.19 747
10179.14 774
10180.09 706
10181.05 797
10182.00 771
10182.95 713
10183.90 758
10184.86 796
10185.81 782
10186.76 803
10187.72 799
10188.67 812
10189.62 809
10190.58 834
10191.53 848
10192.48 905
10193.43 933
10194.39 831
10195.34 870
10196.29 867
10197.25 822
10198.20 854
10199.16 936
10200.11 915
10201.06 881
10202.02 924
10202.97 911
10203.92 875
10204.88 911
10205.83 893
10206.78 924
10207.74 980
10208.69 1026
10209.65 1058
10210.60 1109
10211.55 1125
10212.51 1174
10213.46 1152
10214.42 1127
10215.37 1101
10216.33 1115
10217.28 1033
10218.23 930
10219.19 995
10220.14 862
10221.10 946
10222.05 907
10223.01 833
10223.96 851
10224.92 856
10225.87 849
10226.83 871
10227.78 932
10228.74 901
10229.69 838
10230.65 827
10231.60 820
10232.56 825
10233.51 844
10234.47 881
10235.42 970
10236.38 985
10237.33 1010
10238.29 1042
10239.24 1047
10240.20 1106
10241.15 1129
10242.11 1090
10243.06 1085
10244.02 1035
10244.98 1061
10245.93 977
10246.89 906
10247.84 923
10248.80 865
10249.75 913
10250.71 838
10251.67 804
10252.62 838
10253.58 765
10254.53 816
10255.49 787
10256.45 721
10257.40 769
10258.36 719
10259.32 784
10260.27 749
10261.23 717
10262.18 710
10263.14 679
10264.10 685
10265.05 699
10266.01 700
10266.97 687
10267.92 683
10268.88 728
10269.84 649
10270.79 688
10271.75 743
10272.71 726
10273.67 690
10274.62 705
10275.58 730
10276.54 736
10277.49 727
10278.45 691
10279.41 658
10280.37 666
10281.32 653
10282.28 685
10283.24 649
10284.19 700
10285.15 654
10286.11 656
10287.07 707
10288.03 707
10288.98 639
10289.94 636
10290.90 656
10291.86 631
10292.81 648
10293.77 634
10294.73 677
10295.69 647
10296.65 681
10297.60 626
10298.56 590
10299.52 651
10300.48 661
10301.44 682
10302.40 602
10303.35 616
10304.31 637
10305.27 630
10306.23 684
10307.19 708
10308.15 627
10309.10 612
10310.06 589
10311.02 625
10311.98 595
10312.94 635
10313.90 602
10314.86 636
10315.82 635
10316.78 622
10317.73 678
10318.69 644
10319.65 656
10320.61 664
10321.57 601
10322.53 645
10323.49 614
10324.45 625
10325.41 657
10326.37 657
10327.33 645
10328.29 671
10329.25 668
10330.21 640
10331.17 626
10332.13 638
10333.09 689
10334.04 699
10335.00 701
10335.96 724
10336.92 721
10337.88 744
10338.84 696
10339.80 658
10340.76 692
10341.72 650
10342.68 644
10343.65 651
10344.61 617
10345.57 580
10346.53 617
10347.49 599
10348.45 606
10349.41 703
10350.37 588
10351.33 656
10352.29 626
10353.25 623
10354.21 587
10355.17 615
10356.13 620
10357.09 600
10358.05 587
10359.02 620
10359.98 627
10360.94 574
10361.90 644
10362.86 618
10363.82 554
10364.78 570
10365.74 601
10366.70 628
10367.67 604
10368.63 566
10369.59 518
10370.55 583
10371.51 647
10372.47 634
10373.43 621
10374.40 624
10375.36 575
10376.32 637
10377.28 610
10378.24 580
10379.21 603
10380.17 586
10381.13 554
10382.09 604
10383.05 617
10384.02 630
10384.98 629
10385.94 619
10386.90 592
10387.86 578
10388.83 618
10389.79 586
10390.75 572
10391.71 601
10392.68 593
10393.64 608
10394.60 593
10395.56 595
10396.53 519
10397.49 579
10398.45 620
10399.42 627
10400.38 680
10401.34 606
10402.30 635
10403.27 617
10404.23 674
10405.19 635
10406.16 643
10407.12 612
10408.08 587
10409.05 597
10410.01 624
10410.97 658
10411.94 651
10412.90 572
10413.86 638
10414.83 630
10415.79 717
10416.75 683
10417.72 674
10418.68 733
10419.65 720
10420.61 835
10421.57 942
10422.54 935
10423.50 1004
10424.46 1006
10425.43 913
10426.39 878
10427.36 909
10428.32 815
10429.29 817
10430.25 750
10431.21 654
10432.18 607
10433.14 581
10434.11 626
10435.07 595
10436.04 578
10437.00 572
10437.97 546
10438.93 547
10439.90 568
10440.86 629
10441.82 596
10442.79 665
10443.75 609
10444.72 596
10445.68 580
10446.65 594
10447.61 621
10448.58 568
10449.54 544
10450.51 561
10451.48 559
10452.44 609
10453.41 584
10454.37 577
10455.34 593
10456.30 549
10457.27 572
10458.23 583
10459.20 572
10460.16 601
10461.13 512
10462.10 561
10463.06 589
10464.03 579
10464.99 532
10465.96 502
10466.93 539
10467.89 512
10468.86 504
10469.82 552
10470.79 526
10471.76 502
10472.72 548
10473.69 522
10474.65 500
10475.62 557
10476.59 558
10477.55 458
10478.52 507
10479.49 547
10480.45 554
10481.42 531
10482.39 570
10483.35 531
10484.32 531
10485.29 530
10486.25 518
10487.22 556
10488.19 537
10489.15 563
10490.12 512
10491.09 549
10492.06 557
10493.02 587
10493.99 586
10494.96 542
10495.92 583
10496.89 581
10497.86 601
10498.83 575
10499.79 566
10500.76 616
10501.73 594
10502.70 544
10503.66 588
10504.63 624
10505.60 621
10506.57 602
10507.54 639
10508.50 620
10509.47 674
10510.44 588
10511.41 595
10512.38 617
10513.34 586
10514.31 582
10515.28 590
10516.25 551
10517.22 548
10518.19 521
10519.15 512
10520.12 583
10521.09 662
10522.06 596
10523.03 609
10524.00 632
10524.96 578
10525.93 551
10526.90 549
10527.87 588
10528.84 593
10529.81 607
10530.78 592
10531.75 549
10532.72 533
10533.68 544
10534.65 579
10535.62 557
10536.59 541
10537.56 595
10538.53 598
10539.50 600
10540.47 580
10541.44 534
10542.41 586
10543.38 559
10544.35 554
10545.32 576
10546.29 650
10547.26 641
10548.23 625
10549.20 598
10550.17 613
10551.13 623
10552.10 607
10553.07 611
10554.04 628
10555.01 643
10555.98 632
10556.96 600
10557.93 632
10558.90 634
10559.87 645
10560.84 720
10561.81 801
10562.78 809
10563.75 856
10564.72 947
10565.69 1015
10566.66 1015
10567.63 998
10568.60 985
10569.57 990
10570.54 854
10571.51 809
10572.48 752
10573.45 732
10574.42 704
10575.40 671
10576.37 665
10577.34 601
10578.31 617
10579.28 626
10580.25 591
10581.22 609
10582.19 615
10583.17 688
10584.14 579
10585.11 656
10586.08 594
10587.05 523
10588.02 598
10588.99 647
10589.97 660
10590.94 527
10591.91 617
10592.88 632
10593.85 665
10594.82 665
10595.80 621
10596.77 619
10597.74 630
10598.71 693
10599.68 681
10600.66 613
10601.63 644
10602.60 647
10603.57 629
10604.55 660
10605.52 657
10606.49 679
10607.46 670
10608.44 619
10609.41 599
10610.38 592
10611.35 634
10612.33 609
10613.30 588
10614.27 585
10615.24 602
10616.22 575
10617.19 592
10618.16 605
10619.14 555
10620.11 563
10621.08 621
10622.05 655
10623.03 647
10624.00 549
10624.97 561
10625.95 574
10626.92 637
10627.89 631
10628.87 611
10629.84 659
10630.81 577
10631.79 633
10632.76 550
10633.74 583
10634.71 597
10635.68 600
10636.66 659
10637.63 654
10638.60 688
10639.58 679
10640.55 698
10641.53 728
10642.50 780
10643.47 697
10644.45 871
10645.42 900
10646.40 740
10647.37 731
10648.35 829
10649.32 757
10650.29 694
10651.27 734
10652.24 675
10653.22 659
10654.19 676
10655.17 646
10656.14 537
10657.12 583
10658.09 618
10659.07 578
10660.04 552
10661.02 576
10661.99 609
10662.97 598
10663.94 621
10664.92 577
10665.89 537
10666.87 571
10667.84 509
10668.82 582
10669.79 624
10670.77 560
10671.74 542
10672.72 579
10673.69 544
10674.67 550
10675.65 509
10676.62 590
10677.60 657
10678.57 544
10679.55 497
10680.52 574
10681.50 523
10682.48 624
10683.45 625
10684.43 573
10685.40 575
10686.38 604
10687.36 609
10688.33 587
10689.31 567
10690.28 568
10691.26 533
10692.24 546
10693.21 569
10694.19 571
10695.17 537
10696.14 518
10697.12 507
10698.10 495
10699.07 511
10700.05 586
10701.03 585
10702.00 564
10702.98 545
10703.96 534
10704.93 526
10705.91 517
10706.89 505
10707.86 555
10708.84 555
10709.82 526
10710.80 529
10711.77 501
10712.75 530
10713.73 551
10714.70 555
10715.68 554
10716.66 484
10717.64 558
10718.61 517
10719.59 442
10720.57 516
10721.55 479
10722.53 530
10723.50 555
10724.48 504
10725.46 568
10726.44 529
10727.41 526
10728.39 491
10729.37 487
10730.35 518
10731.33 472
10732.31 490
10733.28 464
10734.26 463
10735.24 517
10736.22 618
10737.20 539
10738.17 563
10739.15 536
10740.13 504
10741.11 513
10742.09 522
10743.07 517
10744.05 528
10745.03 525
10746.00 503
10746.98 525
10747.96 488
10748.94 548
10749.92 566
10750.90 430
10751.88 471
10752.86 481
10753.84 487
10754.82 490
10755.79 520
10756.77 560
10757.75 515
10758.73 484
10759.71 486
10760.69 501
10761.67 541
10762.65 552
10763.63 509
10764.61 530
10765.59 521
10766.57 569
10767.55 559
10768.53 514
10769.51 487
10770.49 477
10771.47 471
10772.45 504
10773.43 518
10774.41 527
10775.39 533
10776.37 530
10777.35 532
10778.33 467
10779.31 543
10780.29 583
10781.27 623
10782.25 546
10783.23 540
10784.21 548
10785.19 584
10786.17 507
10787.15 467
10788.13 535
10789.12 484
10790.10 512
10791.08 560
10792.06 556
10793.04 549
10794.02 515
10795.00 536
10795.98 498
10796.96 516
10797.94 462
10798.93 452
10799.91 519
10800.89 490
10801.87 527
10802.85 455
10803.83 518
10804.81 449
10805.80 511
10806.78 511
10807.76 544
10808.74 515
10809.72 504
10810.70 555
10811.69 487
10812.67 474
10813.65 491
10814.63 470
10815.61 497
10816.59 498
10817.58 482
10818.56 516
10819.54 569
10820.52 490
10821.51 519
10822.49 465
10823.47 478
10824.45 489
10825.43 461
10826.42 534
10827.40 489
10828.38 484
10829.37 547
10830.35 502
10831.33 532
10832.31 531
10833.30 564
10834.28 546
10835.26 500
10836.24 550
10837.23 537
10838.21 579
10839.19 550
10840.18 525
10841.16 525
10842.14 502
10843.13 551
10844.11 495
10845.09 508
10846.08 509
10847.06 530
10848.04 544
10849.03 552
10850.01 548
10850.99 525
10851.98 555
10852.96 523
10853.94 509
10854.93 562
10855.91 541
10856.90 585
10857.88 513
10858.86 536
10859.85 580
10860.83 585
10861.82 592
10862.80 528
10863.78 587
10864.77 589
10865.75 600
10866.74 580
10867.72 590
10868.71 572
10869.69 539
10870.67 598
10871.66 603
10872.64 590
10873.63 587
10874.61 611
10875.60 639
10876.58 608
10877.57 555
10878.55 594
10879.54 635
10880.52 594
10881.51 617
10882.49 592
10883.48 578
10884.46 598
10885.45 633
10886.43 572
10887.42 638
10888.40 618
10889.39 609
10890.37 654
10891.36 670
10892.34 656
10893.33 719
10894.32 664
10895.30 685
10896.29 665
10897.27 679
10898.26 647
10899.24 643
10900.23 686
10901.22 711
10902.20 690
10903.19 664
10904.17 722
10905.16 746
10906.15 686
10907.13 684
10908.12 726
10909.10 744
10910.09 722
10911.08 704
10912.06 720
10913.05 745
10914.04 724
10915.02 693
10916.01 681
10917.00 737
10917.98 770
10918.97 739
10919.96 708
10920.94 769
10921.93 771
10922.92 826
10923.90 855
10924.89 793
10925.88 739
10926.86 754
10927.85 763
10928.84 802
10929.82 728
10930.81 747
10931.80 776
10932.79 790
10933.77 821
10934.76 818
10935.75 799
10936.74 800
10937.72 847
10938.71 864
10939.70 856
10940.69 898
10941.67 910
10942.66 961
10943.65 962
10944.64 957
10945.63 944
10946.61 981
10947.60 967
10948.59 1003
10949.58 943
10950.57 947
10951.55 966
10952.54 932
10953.53 906
10954.52 1038
10955.51 1093
10956.49 1088
10957.48 1101
10958.47 1207
10959.46 1261
10960.45 1279
10961.44 1346
10962.43 1357
10963.41 1428
10964.40 1493
10965.39 1417
10966.38 1357
10967.37 1437
10968.36 1309
10969.35 1208
10970.34 1276
10971.33 1209
10972.31 1121
10973.30 1171
10974.29 1143
10975.28 1149
10976.27 1151
10977.26 1115
10978.25 1058
10979.24 1069
10980.23 1094
10981.22 1055
10982.21 1118
10983.20 1105
10984.19 1080
10985.18 1097
10986.17 1184
10987.16 1163
10988.15 1144
10989.14 1182
10990.13 1230
10991.12 1211
10992.11 1227
10993.10 1203
10994.09 1260
10995.08 1247
10996.07 1244
10997.06 1305
10998.05 1349
10999.04 1531
11000.03 1609
11001.02 1686
11002.01 1811
11003.00 1992
11003.99 2098
11004.98 2154
11005.97 2206
11006.96 2119
11007.95 2062
11008.94 1969
11009.93 1890
11010.92 1760
11011.91 1501
11012.91 1357
11013.90 1213
11014.89 1200
11015.88 1248
11016.87 1192
11017.86 1057
11018.85 1085
11019.84 1095
11020.83 1005
11021.83 1017
11022.82 1080
11023.81 1027
11024.80 916
11025.79 969
11026.78 942
11027.77 904
11028.77 950
11029.76 955
11030.75 980
11031.74 933
11032.73 938
11033.72 970
11034.72 920
11035.71 901
11036.70 957
11037.69 959
11038.68 965
11039.68 885
11040.67 935
11041.66 803
11042.65 807
11043.65 862
11044.64 858
11045.63 841
11046.62 865
11047.62 868
11048.61 772
11049.60 754
11050.59 766
11051.59 795
11052.58 769
11053.57 736
11054.56 735
11055.56 728
11056.55 720
11057.54 765
11058.54 746
11059.53 715
11060.52 724
11061.51 753
11062.51 675
11063.50 756
11064.49 714
11065.49 707
11066.48 721
11067.47 684
11068.47 758
11069.46 738
11070.45 720
11071.45 792
11072.44 786
11073.44 746
11074.43 712
11075.42 745
11076.42 707
11077.41 689
11078.40 740
11079.40 733
11080.39 778
11081.39 793
11082.38 775
11083.37 726
11084.37 715
11085.36 751
11086.36 722
11087.35 767
11088.35 738
11089.34 746
11090.33 697
11091.33 761
11092.32 718
11093.32 667
11094.31 692
11095.31 720
11096.30 743
11097.30 723
11098.29 717
11099.29 710
11100.28 699
11101.28 713
11102.27 696
11103.27 652
11104.26 640
11105.26 672
11106.25 661
11107.25 658
11108.24 667
11109.24 702
11110.23 691
11111.23 718
11112.22 698
11113.22 690
11114.21 677
11115.21 619
11116.20 652
11117.20 676
11118.20 704
11119.19 710
11120.19 688
11121.18 691
11122.18 700
11123.17 708
11124.17 692
11125.17 698
11126.16 675
11127.16 657
11128.15 733
11129.15 696
11130.15 713
11131.14 693
11132.14 728
11133.14 652
11134.13 762
11135.13 770
11136.13 755
11137.12 705
11138.12 693
11139.11 661
11140.11 689
11141.11 665
11142.10 668
11143.10 639
11144.10 659
11145.10 650
11146.09 633
11147.09 611
11148.09 669
11149.08 662
11150.08 644
11151.08 600
11152.07 646
11153.07 615
11154.07 624
11155.07 654
11156.06 662
11157.06 570
11158.06 600
11159.06 643
11160.05 637
11161.05 650
11162.05 637
11163.05 633
11164.04 655
11165.04 571
11166.04 601
11167.04 546
11168.04 588
11169.03 637
11170.03 639
11171.03 626
11172.03 596
11173.03 657
11174.02 631
11175.02 545
11176.02 567
11177.02 668
11178.02 617
11179.02 614
11180.01 660
11181.01 625
11182.01 623
11183.01 596
11184.01 652
11185.01 662
11186.00 582
11187.00 568
11188.00 557
11189.00 539
11190.00 576
11191.00 646
11192.00 651
11193.00 583
11194.00 560
11195.00 583
11195.99 600
11196.99 628
11197.99 609
11198.99 563
11199.99 547
11200.99 611
11201.99 621
11202.99 573
11203.99 567
11204.99 598
11205.99 608
11206.99 614
11207.99 633
11208.99 618
11209.99 597
11210.99 635
11211.99 652
11212.99 618
11213.99 625
11214.99 624
11215.99 611
11216.99 583
11217.99 618
11218.99 587
11219.99 573
11220.99 552
11221.99 546
11222.99 545
11223.99 573
11224.99 588
11225.99 510
11226.99 563
11227.99 566
11228.99 538
11229.99 595
11230.99 622
11231.99 587
11232.99 629
11233.99 631
11235.00 526
11236.00 562
11237.00 544
11238.00 519
11239.00 535
11240.00 540
11241.00 575
11242.00 570
11243.00 591
11244.01 684
11245.01 615
11246.01 572
11247.01 538
11248.01 519
11249.01 608
11250.01 584
11251.02 571
11252.02 569
11253.02 579
11254.02 610
11255.02 619
11256.02 555
11257.03 580
11258.03 639
11259.03 598
11260.03 597
11261.03 585
11262.04 584
11263.04 566
11264.04 586
11265.04 592
11266.05 562
11267.05 588
11268.05 644
11269.05 632
11270.05 612
11271.06 657
11272.06 694
11273.06 685
11274.07 630
11275.07 667
11276.07 653
11277.07 659
11278.08 684
11279.08 626
11280.08 735
11281.08 739
11282.09 722
11283.09 777
11284.09 753
11285.10 782
11286.10 784
11287.10 804
11288.11 695
11289.11 715
11290.11 739
11291.12 686
11292.12 729
11293.12 689
11294.13 659
11295.13 612
11296.13 596
11297.14 649
11298.14 657
11299.15 655
11300.15 652
11301.15 736
11302.16 663
11303.16 626
11304.16 640
11305.17 585
11306.17 625
11307.18 646
11308.18 613
11309.19 656
11310.19 625
11311.19 651
11312.20 673
11313.20 670
11314.21 737
11315.21 771
11316.22 699
11317.22 754
11318.23 801
11319.23 832
11320.23 798
11321.24 809
11322.24 769
11323.25 779
11324.25 720
11325.26 699
11326.26 687
11327.27 651
11328.27 665
11329.28 639
11330.28 646
11331.29 569
11332.29 603
11333.30 561
11334.30 606
11335.31 563
11336.32 586
11337.32 631
11338.33 605
11339.33 620
11340.34 668
11341.34 633
11342.35 588
11343.35 652
11344.36 600
11345.37 633
11346.37 565
11347.38 563
11348.38 632
11349.39 627
11350.40 592
11351.40 573
11352.41 574
11353.41 594
11354.42 607
11355.43 556
11356.43 546
11357.44 541
11358.45 624
11359.45 589
11360.46 574
11361.46 612
11362.47 564
11363.48 615
11364.48 585
11365.49 606
11366.50 563
11367.51 555
11368.51 604
11369.52 548
11370.53 528
11371.53 526
11372.54 540
11373.55 572
11374.55 552
11375.56 551
11376.57 488
11377.58 539
11378.58 500
11379.59 529
11380.60 519
11381.60 598
11382.61 616
11383.62 618
11384.63 520
11385.63 499
11386.64 551
11387.65 531
11388.66 570
11389.67 535
11390.67 587
11391.68 531
11392.69 543
11393.70 501
11394.71 588
11395.71 560
11396.72 564
11397.73 584
11398.74 562
11399.75 525
11400.75 509
11401.76 505
11402.77 528
11403.78 504
11404.79 532
11405.80 534
11406.80 528
11407.81 547
11408.82 548
11409.83 530
11410.84 518
11411.85 552
11412.86 473
11413.87 495
11414.87 528
11415.88 510
11416.89 480
11417.90 483
11418.91 450
11419.92 486
11420.93 508
11421.94 430
11422.95 461
11423.96 501
11424.97 494
11425.98 484
11426.98 464
11427.99 503
11429.00 518
11430.01 525
11431.02 511
11432.03 555
11433.04 571
11434.05 516
11435.06 504
11436.07 493
11437.08 515
11438.09 490
11439.10 443
11440.11 451
11441.12 490
11442.13 498
11443.14 501
11444.15 489
11445.16 553
11446.17 558
11447.18 488
11448.19 510
11449.20 554
11450.21 516
11451.22 543
11452.23 515
11453.25 430
11454.26 549
11455.27 542
11456.28 471
11457.29 555
11458.30 546
11459.31 483
11460.32 538
11461.33 490
11462.34 493
11463.35 518
11464.36 538
11465.38 518
11466.39 499
11467.40 525
11468.41 531
11469.42 506
11470.43 528
11471.44 521
11472.46 602
11473.47 542
11474.48 520
11475.49 528
11476.50 503
11477.51 487
11478.52 496
11479.54 516
11480.55 489
11481.56 574
11482.57 529
11483.58 485
11484.60 442
11485.61 493
11486.62 504
11487.63 474
11488.64 505
11489.66 524
11490.67 487
11491.68 457
11492.69 473
11493.71 454
11494.72 487
11495.73 496
11496.74 466
11497.76 501
11498.77 495
11499.78 492
11500.79 495
11501.81 453
11502.82 446
11503.83 454
11504.84 516
11505.86 503
11506.87 498
11507.88 485
11508.90 495
11509.91 480
11510.92 419
11511.94 472
11512.95 520
11513.96 534
11514.98 501
11515.99 485
11517.00 512
11518.02 517
11519.03 513
11520.04 530
11521.06 454
11522.07 446
11523.08 441
11524.10 513
11525.11 497
11526.13 493
11527.14 540
11528.15 512
11529.17 516
11530.18 485
11531.20 444
11532.21 459
11533.22 522
11534.24 503
11535.25 460
11536.27 500
11537.28 498
11538.29 499
11539.31 505
11540.32 501
11541.34 496
11542.35 478
11543.37 461
11544.38 515
11545.40 523
11546.41 453
11547.43 538
11548.44 563
11549.46 572
11550.47 554
11551.49 556
11552.50 568
11553.52 579
11554.53 540
11555.55 563
11556.56 545
11557.58 587
11558.59 591
11559.61 598
11560.62 602
11561.64 585
11562.65 602
11563.67 557
11564.68 560
11565.70 593
11566.71 645
11567.73 598
11568.75 596
11569.76 614
11570.78 569
11571.79 588
11572.81 631
11573.83 640
11574.84 618
11575.86 666
11576.87 639
11577.89 622
11578.91 602
11579.92 641
11580.94 642
11581.95 658
11582.97 746
11583.99 716
11585.00 717
11586.02 760
11587.04 815
11588.05 816
11589.07 794
11590.09 797
11591.10 808
11592.12 766
11593.14 822
11594.15 858
11595.17 904
11596.19 927
11597.20 915
11598.22 1012
11599.24 1149
11600.25 1228
11601.27 1293
11602.29 1471
11603.31 1525
11604.32 1519
11605.34 1537
11606.36 1561
11607.38 1508
11608.39 1442
11609.41 1319
11610.43 1266
11611.45 1180
11612.46 1021
11613.48 958
11614.50 897
11615.52 752
11616.53 804
11617.55 726
11618.57 707
11619.59 713
11620.61 690
11621.62 705
11622.64 683
11623.66 685
11624.68 658
11625.70 632
11626.71 637
11627.73 643
11628.75 597
11629.77 627
11630.79 599
11631.81 596
11632.82 597
11633.84 624
11634.86 637
11635.88 649
11636.90 629
11637.92 525
11638.94 600
11639.96 602
11640.97 576
11641.99 576
11643.01 594
11644.03 578
11645.05 612
11646.07 643
11647.09 609
11648.11 564
11649.13 578
11650.15 553
11651.17 540
11652.18 537
11653.20 529
11654.22 509
11655.24 536
11656.26 532
11657.28 494
11658.30 547
11659.32 501
11660.34 517
11661.36 514
11662.38 554
11663.40 536
11664.42 509
11665.44 573
11666.46 527
11667.48 587
11668.50 537
11669.52 504
11670.54 573
11671.56 498
11672.58 514
11673.60 534
11674.62 586
11675.64 572
11676.66 541
11677.68 518
11678.70 501
11679.72 571
11680.74 552
11681.77 507
11682.79 585
11683.81 528
11684.83 558
11685.85 532
11686.87 574
11687.89 661
11688.91 596
11689.93 544
11690.95 522
11691.97 542
11693.00 565
11694.02 565
11695.04 525
11696.06 564
11697.08 550
11698.10 489
11699.12 538
11700.14 517
11701.17 536
11702.19 492
11703.21 533
11704.23 551
11705.25 542
11706.27 561
11707.30 511
11708.32 474
11709.34 461
11710.36 516
11711.38 547
11712.41 492
11713.43 491
11714.45 488
11715.47 512
11716.49 520
11717.52 479
11718.54 415
11719.56 463
11720.58 457
11721.61 471
11722.63 521
11723.65 525
11724.67 495
11725.70 485
11726.72 426
11727.74 444
11728.76 433
11729.79 423
11730.81 463
11731.83 442
11732.86 444
11733.88 506
11734.90 539
11735.92 480
11736.95 503
11737.97 488
11738.99 487
11740.02 474
11741.04 452
11742.06 486
11743.09 427
11744.11 446
11745.13 498
11746.16 474
11747.18 462
11748.20 488
11749.23 482
11750.25 459
11751.27 476
11752.30 514
11753.32 486
11754.35 487
11755.37 467
11756.39 499
11757.42 514
11758.44 480
11759.47 490
11760.49 474
11761.51 508
11762.54 500
11763.56 481
11764.59 491
11765.61 492
11766.64 461
11767.66 477
11768.68 485
11769.71 492
11770.73 499
11771.76 463
11772.78 497
11773.81 507
11774.83 429
11775.86 425
11776.88 476
11777.91 523
11778.93 445
11779.96 419
11780.98 451
11782.01 491
11783.03 481
11784.06 455
11785.08 450
11786.11 476
11787.13 485
11788.16 444
11789.18 480
11790.21 495
11791.23 474
11792.26 491
11793.28 479
11794.31 492
11795.34 516
11796.36 467
11797.39 479
11798.41 508
11799.44 467
11800.46 452
11801.49 516
11802.52 487
11803.54 478
11804.57 479
11805.59 438
11806.62 472
11807.65 503
11808.67 506
11809.70 453
11810.73 446
11811.75 493
11812.78 440
11813.80 468
11814.83 454
11815.86 428
11816.88 382
11817.91 459
11818.94 474
11819.96 454
11820.99 453
11822.02 521
11823.04 503
11824.07 477
11825.10 439
11826.13 472
11827.15 528
11828.18 479
11829.21 554
11830.23 533
11831.26 524
11832.29 558
11833.32 560
11834.34 520
11835.37 504
11836.40 514
11837.42 592
11838.45 581
11839.48 550
11840.51 446
11841.54 499
11842.56 535
11843.59 527
11844.62 498
11845.65 522
11846.67 518
11847.70 555
11848.73 536
11849.76 507
11850.79 536
11851.81 505
11852.84 462
11853.87 462
11854.90 446
11855.93 451
11856.95 468
11857.98 523
11859.01 459
11860.04 474
11861.07 503
11862.10 533
11863.13 543
11864.15 559
11865.18 610
11866.21 548
11867.24 494
11868.27 469
11869.30 495
11870.33 541
11871.36 538
11872.38 580
11873.41 566
11874.44 515
11875.47 589
11876.50 579
11877.53 538
11878.56 512
11879.59 556
11880.62 539
11881.65 521
11882.68 554
11883.71 561
11884.74 627
11885.77 572
11886.80 546
11887.82 556
11888.85 605
11889.88 614
11890.91 600
11891.94 584
11892.97 567
11894.00 615
11895.03 593
11896.06 598
11897.09 612
11898.12 702
11899.15 747
11900.18 640
11901.21 677
11902.24 655
11903.27 649
11904.31 724
11905.34 740
11906.37 776
11907.40 753
11908.43 755
11909.46 727
11910.49 805
11911.52 757
11912.55 764
11913.58 707
11914.61 699
11915.64 670
11916.67 725
11917.70 692
11918.73 678
11919.77 651
11920.80 669
11921.83 669
11922.86 745
11923.89 703
11924.92 710
11925.95 708
11926.98 695
11928.02 720
11929.05 836
11930.08 873
11931.11 864
11932.14 898
11933.17 910
11934.21 921
11935.24 985
11936.27 1085
11937.30 1083
11938.33 1092
11939.36 1073
11940.40 1103
11941.43 1024
11942.46 923
11943.49 854
11944.52 836
11945.56 841
11946.59 799
11947.62 753
11948.65 747
11949.69 707
11950.72 734
11951.75 638
11952.78 643
11953.82 632
11954.85 608
11955.88 611
11956.91 582
11957.95 660
11958.98 636
11960.01 680
11961.04 670
11962.08 656
11963.11 633
11964.14 637
11965.18 627
11966.21 650
11967.24 641
11968.27 639
11969.31 591
11970.34 569
11971.37 593
11972.41 551
11973.44 560
11974.47 624
11975.51 626
11976.54 611
11977.58 580
11978.61 589
11979.64 573
11980.68 678
11981.71 628
11982.74 600
11983.78 567
11984.81 601
11985.85 599
11986.88 589
11987.91 618
11988.95 602
11989.98 595
11991.02 545
11992.05 559
11993.08 599
11994.12 585
11995.15 575
11996.19 583
11997.22 600
11998.26 580
11999.29 587
12000.32 618
12001.36 611
12002.39 574
12003.43 581
12004.46 559
12005.50 592
12006.53 576
12007.57 522
12008.60 578
12009.64 634
12010.67 657
12011.71 606
12012.74 555
12013.78 597
12014.81 623
12015.85 716
12016.88 657
12017.92 640
12018.95 677
12019.99 717
12021.02 731
12022.06 680
12023.10 623
12024.13 713
12025.17 696
12026.20 614
12027.24 695
12028.27 662
12029.31 663
12030.34 692
12031.38 641
12032.42 629
12033.45 640
12034.49 651
12035.52 645
12036.56 653
12037.60 644
12038.63 633
12039.67 618
12040.71 617
12041.74 643
12042.78 634
12043.81 621
12044.85 610
12045.89 557
12046.92 601
12047.96 589
12049.00 622
12050.03 601
12051.07 622
12052.11 559
12053.14 563
12054.18 562
12055.22 591
12056.25 516
12057.29 595
12058.33 604
12059.37 600
12060.40 523
12061.44 608
12062.48 585
12063.51 570
12064.55 584
12065.59 592
12066.63 584
12067.66 518
12068.70 564
12069.74 619
12070.78 576
12071.81 592
12072.85 585
12073.89 569
12074.93 552
12075.97 558
12077.00 572
12078.04 572
12079.08 595
12080.12 586
12081.15 639
12082.19 659
12083.23 587
12084.27 609
12085.31 591
12086.35 596
12087.38 574
12088.42 550
12089.46 592
12090.50 599
12091.54 607
12092.58 607
12093.61 594
12094.65 653
12095.69 601
12096.73 623
12097.77 586
12098.81 598
12099.85 571
12100.89 622
12101.92 627
12102.96 664
12104.00 695
12105.04 730
12106.08 716
12107.12 746
12108.16 735
12109.20 696
12110.24 698
12111.28 689
12112.32 664
12113.36 652
12114.39 636
12115.43 650
12116.47 627
12117.51 664
12118.55 628
12119.59 600
12120.63 592
12121.67 533
12122.71 486
12123.75 504
12124.79 592
12125.83 546
12126.87 542
12127.91 521
12128.95 512
12129.99 497
12131.03 526
12132.07 499
12133.11 541
12134.15 507
12135.19 504
12136.23 469
12137.27 455
12138.31 477
12139.35 530
12140.40 553
12141.44 467
12142.48 519
12143.52 482
12144.56 500
12145.60 494
12146.64 492
12147.68 535
12148.72 497
12149.76 480
12150.80 432
12151.84 452
12152.89 487
12153.93 516
12154.97 502
12156.01 466
12157.05 471
12158.09 475
12159.13 484
12160.17 468
12161.22 465
12162.26 429
12163.30 418
12164.34 517
12165.38 471
12166.42 485
12167.47 487
12168.51 491
12169.55 449
12170.59 445
12171.63 424
12172.67 440
12173.72 430
12174.76 479
12175.80 488
12176.84 486
12177.89 485
12178.93 478
12179.97 472
12181.01 438
12182.05 464
12183.10 477
12184.14 470
12185.18 509
12186.22 420
12187.27 390
12188.31 428
12189.35 486
12190.39 465
12191.44 415
12192.48 468
12193.52 496
12194.57 486
12195.61 499
12196.65 475
12197.69 486
12198.74 521
12199.78 527
12200.82 433
12201.87 448
12202.91 524
12203.95 495
12205.00 498
12206.04 502
12207.08 492
12208.13 459
12209.17 492
12210.21 491
12211.26 483
12212.30 510
12213.35 458
12214.39 468
12215.43 428
12216.48 445
12217.52 479
12218.56 498
12219.61 487
12220.65 492
12221.70 504
12222.74 491
12223.78 496
12224.83 497
12225.87 500
12226.92 510
12227.96 532
12229.01 580
12230.05 484
12231.10 452
12232.14 473
12233.18 458
12234.23 484
12235.27 499
12236.32 495
12237.36 499
12238.41 515
12239.45 471
12240.50 497
12241.54 474
12242.59 504
12243.63 512
12244.68 502
12245.72 453
12246.77 420
12247.81 477
12248.86 466
12249.90 467
12250.95 523
12251.99 493
12253.04 499
12254.08 511
12255.13 520
12256.18 445
12257.22 458
12258.27 461
12259.31 430
12260.36 493
12261.40 454
12262.45 462
12263.50 438
12264.54 447
12265.59 415
12266.63 447
12267.68 439
12268.73 431
12269.77 424
12270.82 438
12271.86 466
12272.91 444
12273.96 370
12275.00 428
12276.05 478
12277.10 475
12278.14 438
12279.19 428
12280.23 483
12281.28 453
12282.33 413
12283.37 450
12284.42 406
12285.47 412
12286.52 425
12287.56 457
12288.61 388
12289.66 406
12290.70 400
12291.75 395
12292.80 430
12293.84 437
12294.89 464
12295.94 440
12296.99 463
12298.03 445
12299.08 463
12300.13 505
12301.18 439
12302.22 425
12303.27 478
12304.32 433
12305.37 432
12306.41 436
12307.46 451
12308.51 439
12309.56 463
12310.60 444
12311.65 437
12312.70 450
12313.75 478
12314.80 468
12315.84 440
12316.89 461
12317.94 451
12318.99 444
12320.04 410
12321.09 460
12322.13 424
12323.18 424
12324.23 438
12325.28 397
12326.33 415
12327.38 412
12328.42 413
12329.47 457
12330.52 408
12331.57 386
12332.62 410
12333.67 430
12334.72 411
12335.77 431
12336.82 430
12337.86 449
12338.91 428
12339.96 429
12341.01 424
12342.06 364
12343.11 424
12344.16 472
12345.21 432
12346.26 411
12347.31 394
12348.36 398
12349.41 398
12350.46 424
12351.51 456
12352.56 444
12353.60 390
12354.65 430
12355.70 409
12356.75 408
12357.80 409
12358.85 422
12359.90 441
12360.95 454
12362.00 406
12363.05 444
12364.10 457
12365.15 376
12366.20 432
12367.25 418
12368.31 404
12369.36 414
12370.41 441
12371.46 417
12372.51 457
12373.56 410
12374.61 489
12375.66 420
12376.71 429
12377.76 427
12378.81 467
12379.86 454
12380.91 473
12381.96 420
12383.01 388
12384.07 377
12385.12 435
12386.17 447
12387.22 443
12388.27 454
12389.32 486
12390.37 447
12391.42 493
12392.47 451
12393.53 394
12394.58 416
12395.63 465
12396.68 480
12397.73 439
12398.78 414
12399.84 402
12400.89 513
12401.94 480
12402.99 458
12404.04 472
12405.09 474
12406.15 471
12407.20 501
12408.25 466
12409.30 497
12410.35 465
12411.41 516
12412.46 460
12413.51 473
12414.56 458
12415.62 462
12416.67 474
12417.72 451
12418.77 462
12419.83 476
12420.88 459
12421.93 449
12422.98 429
12424.04 449
12425.09 462
12426.14 488
12427.19 478
12428.25 455
12429.30 455
12430.35 445
12431.41 461
12432.46 496
12433.51 502
12434.57 502
12435.62 470
12436.67 482
12437.72 477
12438.78 498
12439.83 529
12440.88 479
12441.94 498
12442.99 472
12444.05 522
12445.10 493
12446.15 508
12447.21 474
12448.26 495
12449.31 455
12450.37 516
12451.42 466
12452.48 487
12453.53 475
12454.58 511
12455.64 526
12456.69 499
12457.75 522
12458.80 502
12459.85 483
12460.91 531
12461.96 495
12463.02 455
12464.07 500
12465.13 500
12466.18 518
12467.23 448
12468.29 478
12469.34 485
12470.40 509
12471.45 527
12472.51 504
12473.56 514
12474.62 536
12475.67 500
12476.73 481
12477.78 586
12478.84 570
12479.89 554
12480.95 649
12482.00 658
12483.06 610
12484.11 662
12485.17 629
12486.22 673
12487.28 624
12488.33 616
12489.39 685
12490.45 699
12491.50 747
12492.56 764
12493.61 785
12494.67 980
12495.72 1055
12496.78 1133
12497.84 1208
12498.89 1301
12499.95 1446
12501.00 1456
12502.06 1506
12503.11 1363
12504.17 1272
12505.23 1247
12506.28 1161
12507.34 1120
12508.40 917
12509.45 866
12510.51 813
12511.56 783
12512.62 727
12513.68 744
12514.73 659
12515.79 608
12516.85 627
12517.90 653
12518.96 607
12520.02 621
12521.07 621
12522.13 613
12523.19 577
12524.24 594
12525.30 635
12526.36 524
12527.42 614
12528.47 620
12529.53 563
12530.59 590
12531.64 589
12532.70 588
12533.76 534
12534.82 553
12535.87 564
12536.93 661
12537.99 575
12539.05 578
12540.10 580
12541.16 513
12542.22 501
12543.28 544
12544.34 570
12545.39 553
12546.45 533
12547.51 537
12548.57 529
12549.62 531
12550.68 539
12551.74 548
12552.80 512
12553.86 548
12554.92 505
12555.97 534
12557.03 499
12558.09 520
12559.15 546
12560.21 558
12561.27 562
12562.32 522
12563.38 552
12564.44 565
12565.50 572
12566.56 624
12567.62 546
12568.68 589
12569.74 592
12570.79 606
12571.85 608
12572.91 595
12573.97 664
12575.03 764
12576.09 697
12577.15 672
12578.21 728
12579.27 753
12580.33 809
12581.39 746
12582.45 820
12583.50 813
12584.56 789
12585.62 766
12586.68 708
12587.74 755
12588.80 680
12589.86 665
12590.92 700
12591.98 728
12593.04 740
12594.10 711
12595.16 666
12596.22 688
12597.28 637
12598.34 717
12599.40 736
12600.46 691
12601.52 609
12602.58 604
12603.64 619
12604.70 567
12605.76 566
12606.82 606
12607.88 580
12608.94 532
12610.01 544
12611.07 555
12612.13 517
12613.19 567
12614.25 554
12615.31 555
12616.37 553
12617.43 592
12618.49 574
12619.55 565
12620.61 548
12621.67 547
12622.74 517
12623.80 571
12624.86 561
12625.92 533
12626.98 535
12628.04 528
12629.10 521
12630.16 551
12631.23 513
12632.29 489
12633.35 555
12634.41 559
12635.47 535
12636.53 494
12637.60 520
12638.66 512
12639.72 534
12640.78 547
12641.84 489
12642.90 586
12643.97 520
12645.03 536
12646.09 524
12647.15 512
12648.22 548
12649.28 568
12650.34 545
12651.40 513
12652.46 530
12653.53 561
12654.59 576
12655.65 579
12656.71 554
12657.78 596
12658.84 585
12659.90 603
12660.96 594
12662.03 586
12663.09 594
12664.15 625
12665.22 633
12666.28 636
12667.34 611
12668.41 607
12669.47 624
12670.53 656
12671.59 571
12672.66 607
12673.72 615
12674.78 628
12675.85 549
12676.91 600
12677.97 546
12679.04 553
12680.10 604
12681.16 614
12682.23 588
12683.29 549
12684.36 578
12685.42 578
12686.48 539
12687.55 518
12688.61 569
12689.67 604
12690.74 582
12691.80 568
12692.87 556
12693.93 586
12695.00 587
12696.06 620
12697.12 545
12698.19 533
12699.25 562
12700.32 526
12701.38 551
12702.45 558
12703.51 524
12704.57 558
12705.64 507
12706.70 564
12707.77 535
12708.83 510
12709.90 570
12710.96 569
12712.03 553
12713.09 515
12714.16 516
12715.22 490
12716.29 493
12717.35 506
12718.42 526
12719.48 514
12720.55 522
12721.61 490
12722.68 515
12723.74 493
12724.81 490
12725.87 516
12726.94 507
12728.01 470
12729.07 470
12730.14 508
12731.20 560
12732.27 573
12733.33 479
12734.40 498
12735.47 518
12736.53 546
12737.60 507
12738.66 495
12739.73 510
12740.80 548
12741.86 569
12742.93 537
12743.99 494
12745.06 496
12746.13 447
12747.19 545
12748.26 502
12749.33 486
12750.39 485
12751.46 463
12752.53 439
12753.59 461
12754.66 492
12755.73 498
12756.79 504
12757.86 505
12758.93 515
12759.99 490
12761.06 461
12762.13 514
12763.19 489
12764.26 460
12765.33 521
12766.39 509
12767.46 471
12768.53 445
12769.60 403
12770.66 436
12771.73 434
12772.80 485
12773.87 473
12774.93 442
12776.00 440
12777.07 455
12778.14 425
12779.20 390
12780.27 420
12781.34 460
12782.41 427
12783.47 435
12784.54 392
12785.61 451
12786.68 452
12787.75 421
12788.81 395
12789.88 440
12790.95 435
12792.02 467
12793.09 439
12794.16 431
12795.22 469
12796.29 427
12797.36 465
12798.43 455
12799.50 453
12800.57 442
12801.64 456
12802.70 465
12803.77 437
12804.84 417
12805.91 449
12806.98 429
12808.05 443
12809.12 476
12810.19 466
12811.25 473
12812.32 459
12813.39 477
12814.46 426
12815.53 453
12816.60 488
12817.67 478
12818.74 510
12819.81 508
12820.88 438
12821.95 486
12823.02 486
12824.09 492
12825.16 519
12826.23 534
12827.30 492
12828.36 461
12829.43 479
12830.50 476
12831.57 460
12832.64 427
12833.71 468
12834.78 447
12835.85 459
12836.92 479
12837.99 443
12839.06 409
12840.13 414
12841.21 442
12842.28 473
12843.35 455
12844.42 457
12845.49 448
12846.56 446
12847.63 432
12848.70 448
12849.77 454
12850.84 433
12851.91 420
12852.98 407
12854.05 414
12855.12 379
12856.19 408
12857.26 424
12858.34 379
12859.41 434
12860.48 418
12861.55 412
12862.62 385
12863.69 385
12864.76 416
12865.83 419
12866.91 469
12867.98 395
12869.05 347
12870.12 390
12871.19 435
12872.26 392
12873.33 388
12874.41 389
12875.48 390
12876.55 386
12877.62 386
12878.69 364
12879.76 370
12880.84 385
12881.91 386
12882.98 401
12884.05 377
12885.12 417
12886.20 395
12887.27 402
12888.34 411
12889.41 392
12890.49 400
12891.56 378
12892.63 383
12893.70 387
12894.78 417
12895.85 430
12896.92 377
12897.99 400
12899.07 354
12900.14 404
12901.21 361
12902.28 369
12903.36 405
12904.43 368
12905.50 395
12906.58 403
12907.65 373
12908.72 382
12909.80 426
12910.87 416
12911.94 383
12913.02 492
12914.09 396
12915.16 357
12916.24 411
12917.31 388
12918.38 427
12919.46 339
12920.53 402
12921.60 388
12922.68 394
12923.75 402
12924.82 361
12925.90 398
12926.97 399
12928.05 378
12929.12 388
12930.19 376
12931.27 394
12932.34 391
12933.42 416
12934.49 398
12935.56 422
12936.64 390
12937.71 386
12938.79 399
12939.86 361
12940.94 326
12942.01 371
12943.08 356
12944.16 370
12945.23 356
12946.31 400
12947.38 373
12948.46 376
12949.53 418
12950.61 394
12951.68 383
12952.76 372
12953.83 377
12954.91 399
12955.98 397
12957.06 399
12958.13 376
12959.21 421
12960.28 390
12961.36 403
12962.43 407
12963.51 383
12964.58 388
12965.66 408
12966.74 352
12967.81 361
12968.89 370
12969.96 385
12971.04 347
12972.11 325
12973.19 362
12974.27 372
12975.34 416
12976.42 379
12977.49 359
12978.57 422
12979.65 366
12980.72 402
12981.80 419
12982.87 428
12983.95 372
12985.03 363
12986.10 357
12987.18 361
12988.26 333
12989.33 353
12990.41 390
12991.48 355
12992.56 366
12993.64 416
12994.71 393
12995.79 365
12996.87 426
12997.94 445
12999.02 417
13000.10 406
13001.18 422
13002.25 402
13003.33 383
13004.41 414
13005.48 381
13006.56 398
13007.64 421
13008.72 452
13009.79 414
13010.87 429
13011.95 430
13013.02 383
13014.10 380
13015.18 406
13016.26 435
13017.33 426
13018.41 396
13019.49 400
13020.57 383
13021.65 388
13022.72 354
13023.80 486
13024.88 438
13025.96 403
13027.04 403
13028.11 417
13029.19 423
13030.27 437
13031.35 470
13032.43 437
13033.50 436
13034.58 433
13035.66 415
13036.74 409
13037.82 427
13038.90 385
13039.98 435
13041.05 450
13042.13 416
13043.21 438
13044.29 431
13045.37 417
13046.45 438
13047.53 444
13048.61 471
13049.68 423
13050.76 418
13051.84 388
13052.92 381
13054.00 444
13055.08 403
13056.16 395
13057.24 459
13058.32 408
13059.40 340
13060.48 388
13061.56 375
13062.64 417
13063.71 442
13064.79 411
13065.87 384
13066.95 372
13068.03 387
13069.11 440
13070.19 378
13071.27 363
13072.35 380
13073.43 360
13074.51 382
13075.59 406
13076.67 357
13077.75 343
13078.83 389
13079.91 409
13080.99 368
13082.07 383
13083.15 393
13084.23 398
13085.31 416
13086.40 394
13087.48 387
13088.56 384
13089.64 375
13090.72 409
13091.80 405
13092.88 377
13093.96 380
13095.04 367
13096.12 357
13097.20 366
13098.28 399
13099.36 374
13100.45 400
13101.53 411
13102.61 376
13103.69 372
13104.77 337
13105.85 358
13106.93 342
13108.01 367
13109.10 374
13110.18 352
13111.26 348
13112.34 367
13113.42 370
13114.50 379
13115.58 418
13116.67 409
13117.75 366
13118.83 350
13119.91 351
13120.99 392
13122.08 437
13123.16 406
13124.24 395
13125.32 425
13126.40 385
13127.49 360
13128.57 330
13129.65 353
13130.73 377
13131.82 354
13132.90 366
13133.98 317
13135.06 413
13136.15 398
13137.23 330
13138.31 367
13139.39 353
13140.48 383
13141.56 351
13142.64 321
13143.72 366
13144.81 353
13145.89 377
13146.97 378
13148.06 382
13149.14 332
13150.22 373
13151.31 374
13152.39 371
13153.47 332
13154.56 345
13155.64 381
13156.72 398
13157.81 375
13158.89 347
13159.97 352
13161.06 361
13162.14 399
13163.22 363
13164.31 356
13165.39 360
13166.47 369
13167.56 353
13168.64 377
13169.73 348
13170.81 377
13171.89 347
13172.98 344
13174.06 360
13175.15 341
13176.23 346
13177.31 332
13178.40 356
13179.48 378
13180.57 401
13181.65 362
13182.74 381
13183.82 366
13184.91 337
13185.99 325
13187.07 346
13188.16 406
13189.24 383
13190.33 332
13191.41 395
13192.50 383
13193.58 337
13194.67 345
13195.75 350
13196.84 356
13197.92 373
13199.01 339
13200.09 329
13201.18 349
13202.26 371
13203.35 377
13204.44 373
13205.52 350
13206.61 358
13207.69 382
13208.78 380
13209.86 381
13210.95 394
13212.03 369
13213.12 381
13214.21 398
13215.29 384
13216.38 362
13217.46 341
13218.55 365
13219.63 337
13220.72 382
13221.81 333
13222.89 389
13223.98 335
13225.07 345
13226.15 357
13227.24 376
13228.32 361
13229.41 348
13230.50 330
13231.58 309
13232.67 350
13233.76 380
13234.84 346
13235.93 375
13237.02 333
13238.10 375
13239.19 376
13240.28 400
13241.36 373
13242.45 381
13243.54 412
13244.62 365
13245.71 355
13246.80 396
13247.89 421
13248.97 377
13250.06 446
13251.15 355
13252.23 352
13253.32 361
13254.41 366
13255.50 388
13256.58 397
13257.67 408
13258.76 405
13259.85 377
13260.94 387
13262.02 379
13263.11 372
13264.20 382
13265.29 360
13266.37 446
13267.46 421
13268.55 387
13269.64 420
13270.73 447
13271.81 403
13272.90 361
13273.99 393
13275.08 395
13276.17 372
13277.26 387
13278.34 408
13279.43 416
13280.52 393
13281.61 394
13282.70 393
13283.79 390
13284.88 373
13285.96 405
13287.05 406
13288.14 424
13289.23 413
13290.32 419
13291.41 441
13292.50 409
13293.59 408
13294.68 432
13295.76 426
13296.85 463
13297.94 455
13299.03 437
13300.12 445
13301.21 442
13302.30 424
13303.39 403
13304.48 455
13305.57 425
13306.66 434
13307.75 448
13308.84 440
13309.93 416
13311.02 460
13312.11 473
13313.20 463
13314.29 457
13315.38 499
13316.47 474
13317.56 470
13318.65 478
13319.74 468
13320.83 508
13321.92 483
13323.01 478
13324.10 450
13325.19 470
13326.28 471
13327.37 429
13328.46 471
13329.55 487
13330.64 449
13331.73 440
13332.82 492
13333.91 464
13335.00 469
13336.09 444
13337.18 486
13338.27 500
13339.37 534
13340.46 527
13341.55 492
13342.64 512
13343.73 468
13344.82 462
13345.91 503
13347.00 483
13348.09 480
13349.19 481
13350.28 499
13351.37 463
13352.46 471
13353.55 537
13354.64 529
13355.73 473
13356.83 463
13357.92 483
13359.01 494
13360.10 569
13361.19 493
13362.28 502
13363.38 566
13364.47 531
13365.56 552
13366.65 567
13367.74 568
13368.84 595
13369.93 569
13371.02 560
13372.11 587
13373.21 563
13374.30 508
13375.39 523
13376.48 550
13377.58 532
13378.67 533
13379.76 562
13380.85 534
13381.95 463
13383.04 504
13384.13 538
13385.22 527
13386.32 498
13387.41 472
13388.50 518
13389.60 446
13390.69 413
13391.78 503
13392.87 501
13393.97 486
13395.06 454
13396.15 444
13397.25 405
13398.34 433
13399.43 467
13400.53 466
13401.62 444
13402.71 428
13403.81 490
13404.90 438
13406.00 435
13407.09 448
13408.18 479
13409.28 451
13410.37 433
13411.46 485
13412.56 441
13413.65 408
13414.75 413
13415.84 447
13416.93 438
13418.03 463
13419.12 480
13420.22 415
13421.31 439
13422.41 426
13423.50 440
13424.59 409
13425.69 378
13426.78 414
13427.88 464
13428.97 390
13430.07 453
13431.16 468
13432.26 495
13433.35 492
13434.45 461
13435.54 488
13436.64 444
13437.73 476
13438.82 452
13439.92 432
13441.02 455
13442.11 477
13443.21 448
13444.30 477
13445.40 492
13446.49 472
13447.59 450
13448.68 502
13449.78 494
13450.87 464
13451.97 472
13453.06 460
13454.16 461
13455.25 496
13456.35 492
13457.45 453
13458.54 515
13459.64 494
13460.73 473
13461.83 466
13462.93 497
13464.02 460
13465.12 484
13466.21 499
13467.31 480
13468.41 448
13469.50 472
13470.60 517
13471.70 462
13472.79 529
13473.89 555
13474.98 460
13476.08 502
13477.18 512
13478.27 546
13479.37 558
13480.47 533
13481.56 517
13482.66 535
13483.76 510
13484.85 603
13485.95 570
13487.05 511
13488.15 520
13489.24 600
13490.34 570
13491.44 556
13492.53 532
13493.63 541
13494.73 550
13495.83 601
13496.92 615
13498.02 594
13499.12 561
13500.22 577
13501.31 640
13502.41 612
13503.51 607
13504.61 705
13505.70 698
13506.80 627
13507.90 635
13509.00 648
13510.09 675
13511.19 692
13512.29 676
13513.39 679
13514.49 646
13515.58 629
13516.68 576
13517.78 571
13518.88 601
13519.98 566
13521.08 558
13522.17 542
13523.27 543
13524.37 533
13525.47 507
13526.57 490
13527.67 480
13528.77 501
13529.86 529
13530.96 492
13532.06 490
13533.16 481
13534.26 475
13535.36 444
13536.46 417
13537.56 486
13538.66 498
13539.75 492
13540.85 486
13541.95 448
13543.05 434
13544.15 454
13545.25 454
13546.35 482
13547.45 502
13548.55 436
13549.65 484
13550.75 454
13551.85 441
13552.95 443
13554.05 450
13555.15 478
13556.25 473
13557.35 461
13558.45 430
13559.55 457
13560.65 463
13561.75 405
13562.85 418
13563.95 450
13565.05 463
13566.15 480
13567.25 425
13568.35 420
13569.45 418
13570.55 423
13571.65 445
13572.75 413
13573.85 396
13574.95 423
13576.05 482
13577.15 453
13578.25 449
13579.35 454
13580.45 425
13581.55 439
13582.65 434
13583.75 467
13584.86 408
13585.96 419
13587.06 463
13588.16 435
13589.26 400
13590.36 404
13591.46 453
13592.56 428
13593.66 430
13594.77 428
13595.87 419
13596.97 429
13598.07 434
13599.17 442
13600.27 385
13601.37 378
13602.48 449
13603.58 432
13604.68 429
13605.78 437
13606.88 455
13607.99 450
13609.09 464
13610.19 481
13611.29 458
13612.39 405
13613.50 389
13614.60 447
13615.70 423
13616.80 423
13617.90 449
13619.01 440
13620.11 438
13621.21 451
13622.31 457
13623.42 455
13624.52 447
13625.62 414
13626.72 404
13627.83 436
13628.93 434
13630.03 441
13631.13 467
13632.24 427
13633.34 464
13634.44 414
13635.55 417
13636.65 457
13637.75 439
13638.86 449
13639.96 401
13641.06 405
13642.17 452
13643.27 418
13644.37 450
13645.48 415
13646.58 420
13647.68 433
13648.79 468
13649.89 439
13650.99 409
13652.10 447
13653.20 459
13654.30 451
13655.41 449
13656.51 430
13657.62 457
13658.72 442
13659.82 437
13660.93 471
13662.03 440
13663.14 397
13664.24 404
13665.34 439
13666.45 388
13667.55 437
13668.66 429
13669.76 386
13670.87 418
13671.97 419
13673.07 438
13674.18 437
13675.28 427
13676.39 452
13677.49 408
13678.60 446
13679.70 435
13680.81 416
13681.91 429
13683.02 411
13684.12 420
13685.23 479
13686.33 457
13687.44 402
13688.54 435
13689.65 462
13690.75 431
13691.86 441
13692.96 430
13694.07 434
13695.17 481
13696.28 476
13697.39 430
13698.49 414
13699.60 469
13700.70 441
13701.81 429
13702.91 481
13704.02 470
13705.13 486
13706.23 456
13707.34 440
13708.44 426
13709.55 434
13710.65 447
13711.76 500
13712.87 471
13713.97 434
13715.08 451
13716.19 400
13717.29 490
13718.40 470
13719.50 452
13720.61 456
13721.72 465
13722.82 538
13723.93 500
13725.04 452
13726.14 506
13727.25 530
13728.36 514
13729.46 525
13730.57 558
13731.68 560
13732.78 535
13733.89 580
13735.00 578
13736.11 530
13737.21 583
13738.32 592
13739.43 587
13740.53 532
13741.64 553
13742.75 570
13743.86 576
13744.96 613
13746.07 578
13747.18 575
13748.29 609
13749.39 541
13750.50 568
13751.61 578
13752.72 619
13753.82 658
13754.93 624
13756.04 610
13757.15 551
13758.26 626
13759.36 588
13760.47 672
13761.58 605
13762.69 675
13763.80 712
13764.91 705
13766.01 759
13767.12 699
13768.23 719
13769.34 839
13770.45 801
13771.56 843
13772.66 912
13773.77 961
13774.88 971
13775.99 968
13777.10 959
13778.21 975
13779.32 1060
13780.42 1101
13781.53 1042
13782.64 1038
13783.75 960
13784.86 1028
13785.97 979
13787.08 857
13788.19 827
13789.30 823
13790.41 824
13791.52 709
13792.63 695
13793.73 721
13794.84 709
13795.95 668
13797.06 651
13798.17 600
13799.28 620
13800.39 643
13801.50 594
13802.61 610
13803.72 614
13804.83 564
13805.94 587
13807.05 636
13808.16 641
13809.27 621
13810.38 616
13811.49 598
13812.60 596
13813.71 567
13814.82 553
13815.93 552
13817.04 600
13818.15 595
13819.26 581
13820.37 574
13821.48 546
13822.59 572
13823.71 579
13824.82 549
13825.93 574
13827.04 563
13828.15 558
13829.26 527
13830.37 550
13831.48 555
13832.59 510
13833.70 570
13834.81 585
13835.92 565
13837.04 581
13838.15 550
13839.26 530
13840.37 545
13841.48 541
13842.59 550
13843.70 552
13844.81 554
13845.93 574
13847.04 533
13848.15 550
13849.26 560
13850.37 568
13851.48 588
13852.60 521
13853.71 541
13854.82 572
13855.93 570
13857.04 587
13858.16 505
13859.27 595
13860.38 667
13861.49 591
13862.60 588
13863.72 636
13864.83 618
13865.94 641
13867.05 665
13868.17 631
13869.28 662
13870.39 699
13871.50 728
13872.62 641
13873.73 637
13874.84 687
13875.95 643
13877.07 663
13878.18 622
13879.29 618
13880.40 644
13881.52 616
13882.63 560
13883.74 679
13884.86 647
13885.97 600
13887.08 646
13888.20 627
13889.31 637
13890.42 604
13891.54 619
13892.65 638
13893.76 617
13894.88 595
13895.99 618
13897.10 618
13898.22 632
13899.33 634
13900.44 628
13901.56 610
13902.67 666
13903.79 633
13904.90 625
13906.01 595
13907.13 668
13908.24 651
13909.36 611
13910.47 632
13911.58 611
13912.70 623
13913.81 615
13914.93 572
13916.04 551
13917.16 585
13918.27 562
13919.38 587
13920.50 541
13921.61 559
13922.73 529
13923.84 537
13924.96 530
13926.07 488
13927.19 553
13928.30 547
13929.42 543
13930.53 564
13931.65 487
13932.76 503
13933.88 532
13934.99 539
13936.11 481
13937.22 503
13938.34 488
13939.45 553
13940.57 549
13941.68 505
13942.80 517
13943.91 519
13945.03 550
13946.14 493
13947.26 491
13948.38 522
13949.49 527
13950.61 519
13951.72 469
13952.84 515
13953.95 518
13955.07 522
13956.19 536
13957.30 476
13958.42 474
13959.53 447
13960.65 484
13961.77 489
13962.88 477
13964.00 494
13965.11 524
13966.23 489
13967.35 487
13968.46 455
13969.58 526
13970.70 522
13971.81 530
13972.93 537
13974.05 516
13975.16 547
13976.28 523
13977.40 461
13978.51 485
13979.63 467
13980.75 446
13981.86 453
13982.98 484
13984.10 525
13985.22 492
13986.33 502
13987.45 519
13988.57 475
13989.68 509
13990.80 526
13991.92 486
13993.04 500
13994.15 518
13995.27 522
13996.39 526
13997.51 505
13998.62 443
13999.74 516
14000.86 491
14001.98 510
14003.10 512
14004.21 534
14005.33 538
14006.45 512
14007.57 496
14008.68 514
14009.80 541
14010.92 532
14012.04 515
14013.16 536
14014.28 536
14015.39 550
14016.51 564
14017.63 527
14018.75 584
14019.87 561
14020.99 524
14022.10 538
14023.22 564
14024.34 575
14025.46 552
14026.58 591
14027.70 572
14028.82 565
14029.94 562
14031.05 594
14032.17 552
14033.29 509
14034.41 503
14035.53 507
14036.65 507
14037.77 520
14038.89 545
14040.01 539
14041.13 522
14042.25 560
14043.37 487
14044.49 520
14045.60 536
14046.72 544
14047.84 520
14048.96 507
14050.08 514
14051.20 505
14052.32 505
14053.44 465
14054.56 477
14055.68 519
14056.80 463
14057.92 462
14059.04 501
14060.16 552
14061.28 493
14062.40 476
14063.52 477
14064.64 497
14065.76 482
14066.88 461
14068.00 513
14069.12 542
14070.25 450
14071.37 496
14072.49 528
14073.61 510
14074.73 533
14075.85 537
14076.97 525
14078.09 542
14079.21 580
14080.33 550
14081.45 525
14082.57 546
14083.69 539
14084.82 546
14085.94 571
14087.06 527
14088.18 604
14089.30 535
14090.42 544
14091.54 568
14092.66 551
14093.79 588
14094.91 587
14096.03 624
14097.15 630
14098.27 640
14099.39 703
14100.52 652
14101.64 637
14102.76 636
14103.88 701
14105.00 671
14106.12 642
14107.25 628
14108.37 622
14109.49 614
14110.61 623
14111.74 577
14112.86 529
14113.98 577
14115.10 632
14116.22 604
14117.35 531
14118.47 466
14119.59 506
14120.71 509
14121.84 480
14122.96 507
14124.08 496
14125.20 531
14126.33 516
14127.45 542
14128.57 461
14129.70 471
14130.82 496
14131.94 455
14133.06 483
14134.19 471
14135.31 432
14136.43 427
14137.56 491
14138.68 462
14139.80 483
14140.93 417
14142.05 442
14143.17 493
14144.30 502
14145.42 442
14146.54 459
14147.67 443
14148.79 486
14149.91 476
14151.04 425
14152.16 454
14153.29 465
14154.41 423
14155.53 432
14156.66 460
14157.78 420
14158.91 437
14160.03 408
14161.15 389
14162.28 433
14163.40 447
14164.53 457
14165.65 468
14166.78 469
14167.90 461
14169.02 447
14170.15 418
14171.27 412
14172.40 383
14173.52 401
14174.65 436
14175.77 460
14176.90 464
14178.02 449
14179.15 440
14180.27 426
14181.40 396
14182.52 445
14183.65 452
14184.77 376
14185.90 399
14187.02 442
14188.15 398
14189.27 411
14190.40 423
14191.52 411
14192.65 445
14193.77 459
14194.90 441
14196.02 391
14197.15 423
14198.27 446
14199.40 423
14200.53 421
14201.65 424
14202.78 407
14203.90 368
14205.03 410
14206.16 431
14207.28 422
14208.41 440
14209.53 447
14210.66 416
14211.79 399
14212.91 360
14214.04 376
14215.16 388
14216.29 382
14217.42 355
14218.54 377
14219.67 376
14220.80 363
14221.92 342
14223.05 343
14224.18 346
14225.30 389
14226.43 393
14227.56 367
14228.68 380
14229.81 392
14230.94 391
14232.06 395
14233.19 369
14234.32 357
14235.44 391
14236.57 386
14237.70 373
14238.83 370
14239.95 369
14241.08 395
14242.21 410
14243.34 399
14244.46 361
14245.59 356
14246.72 340
14247.85 367
14248.97 406
14250.10 368
14251.23 389
14252.36 376
14253.48 373
14254.61 367
14255.74 355
14256.87 397
14258.00 370
14259.12 401
14260.25 390
14261.38 358
14262.51 331
14263.64 366
14264.76 387
14265.89 340
14267.02 375
14268.15 372
14269.28 411
14270.41 395
14271.53 385
14272.66 368
14273.79 366
14274.92 388
14276.05 337
14277.18 329
14278.31 395
14279.44 401
14280.56 401
14281.69 365
14282.82 328
14283.95 361
14285.08 350
14286.21 363
14287.34 336
14288.47 341
14289.60 333
14290.73 358
14291.86 340
14292.98 367
14294.11 349
14295.24 328
14296.37 369
14297.50 372
14298.63 357
14299.76 361
14300.89 343
14302.02 321
14303.15 350
14304.28 341
14305.41 338
14306.54 297
14307.67 319
14308.80 331
14309.93 332
14311.06 363
14312.19 313
14313.32 341
14314.45 322
14315.58 364
14316.71 353
14317.84 348
14318.97 341
14320.10 303
14321.23 321
14322.36 326
14323.49 304
14324.62 297
14325.76 315
14326.89 312
14328.02 282
14329.15 306
14330.28 295
14331.41 316
14332.54 309
14333.67 319
14334.80 319
14335.93 327
14337.06 357
14338.20 343
14339.33 337
14340.46 310
14341.59 338
14342.72 313
14343.85 324
14344.98 351
14346.12 314
14347.25 305
14348.38 279
14349.51 297
14350.64 309
14351.77 346
14352.90 357
14354.04 341
14355.17 300
14356.30 318
14357.43 339
14358.56 299
14359.70 281
14360.83 278
14361.96 261
14363.09 268
14364.22 299
14365.36 316
14366.49 310
14367.62 307
14368.75 295
14369.89 306
14371.02 349
14372.15 320
14373.28 255
14374.42 299
14375.55 317
14376.68 290
14377.81 311
14378.95 303
14380.08 299
14381.21 274
14382.35 288
14383.48 253
14384.61 289
14385.74 295
14386.88 306
14388.01 305
14389.14 297
14390.28 288
14391.41 305
14392.54 295
14393.68 307
14394.81 276
14395.94 293
14397.08 335
14398.21 303
14399.34 273
14400.48 299
14401.61 300
14402.75 313
14403.88 327
14405.01 354
14406.15 309
14407.28 323
14408.41 331
14409.55 312
14410.68 301
14411.82 322
14412.95 328
14414.08 302
14415.22 315
14416.35 303
14417.49 303
14418.62 281
14419.76 286
14420.89 305
14422.02 299
14423.16 265
14424.29 323
14425.43 293
14426.56 302
14427.70 316
14428.83 307
14429.97 317
14431.10 324
14432.24 273
14433.37 311
14434.51 334
14435.64 344
14436.78 339
14437.91 328
14439.05 315
14440.18 305
14441.32 332
14442.45 292
14443.59 295
14444.72 331
14445.86 338
14446.99 294
14448.13 340
14449.27 326
14450.40 316
14451.54 301
14452.67 314
14453.81 312
14454.94 320
14456.08 324
14457.22 349
14458.35 308
14459.49 327
14460.62 358
14461.76 314
14462.90 321
14464.03 312
14465.17 293
14466.30 315
14467.44 308
14468.58 276
14469.71 297
14470.85 266
14471.99 277
14473.12 296
14474.26 275
14475.40 264
14476.53 258
14477.67 261
14478.81 276
14479.94 309
14481.08 293
14482.22 300
14483.35 289
14484.49 260
14485.63 250
14486.76 285
14487.90 314
14489.04 309
14490.17 276
14491.31 286
14492.45 311
14493.59 280
14494.72 276
14495.86 278
14497.00 267
14498.14 266
14499.27 243
14500.41 241
14501.55 283
14502.69 283
14503.82 252
14504.96 305
14506.10 281
14507.24 279
14508.37 265
14509.51 311
14510.65 298
14511.79 305
14512.93 268
14514.06 344
14515.20 328
14516.34 256
14517.48 293
14518.62 270
14519.76 300
14520.89 290
14522.03 299
14523.17 264
14524.31 270
14525.45 276
14526.59 265
14527.73 307
14528.86 311
14530.00 289
14531.14 310
14532.28 325
14533.42 294
14534.56 283
14535.70 289
14536.84 300
14537.98 264
14539.11 270
14540.25 285
14541.39 292
14542.53 265
14543.67 264
14544.81 312
14545.95 293
14547.09 245
14548.23 293
14549.37 266
14550.51 270
14551.65 278
14552.79 277
14553.93 286
14555.07 282
14556.21 299
14557.35 314
14558.49 297
14559.63 295
14560.77 281
14561.91 272
14563.05 280
14564.19 298
14565.33 292
14566.47 282
14567.61 309
14568.75 307
14569.89 314
14571.03 292
14572.17 285
14573.31 271
14574.45 247
14575.59 287
14576.73 320
14577.87 312
14579.01 287
14580.15 306
14581.29 317
14582.43 318
14583.57 278
14584.71 323
14585.85 297
14587.00 325
14588.14 340
14589.28 340
14590.42 320
14591.56 325
14592.70 326
14593.84 323
14594.98 300
14596.12 306
14597.27 311
14598.41 343
14599.55 323
14600.69 304
14601.83 302
14602.97 305
14604.12 335
14605.26 335
14606.40 343
14607.54 332
14608.68 356
14609.82 300
14610.97 333
14612.11 343
14613.25 330
14614.39 324
14615.53 337
14616.68 346
14617.82 316
14618.96 353
14620.10 328
14621.25 320
14622.39 360
14623.53 340
14624.67 316
14625.81 338
14626.96 362
14628.10 339
14629.24 339
14630.39 306
14631.53 356
14632.67 335
14633.81 360
14634.96 372
14636.10 401
14637.24 411
14638.38 384
14639.53 408
14640.67 394
14641.81 404
14642.96 397
14644.10 395
14645.24 399
14646.39 420
14647.53 385
14648.67 384
14649.82 379
14650.96 359
14652.10 404
14653.25 355
14654.39 344
14655.53 334
14656.68 386
14657.82 337
14658.97 289
14660.11 326
14661.25 325
14662.40 351
14663.54 358
14664.69 332
14665.83 329
14666.97 345
14668.12 352
14669.26 333
14670.41 292
14671.55 335
14672.69 331
14673.84 299
14674.98 284
14676.13 312
14677.27 311
14678.42 326
14679.56 323
14680.71 298
14681.85 304
14683.00 320
14684.14 299
14685.29 334
14686.43 345
14687.57 299
14688.72 308
14689.86 314
14691.01 308
14692.15 289
14693.30 336
14694.45 299
14695.59 274
14696.74 321
14697.88 320
14699.03 309
14700.17 305
14701.32 338
14702.46 299
14703.61 272
14704.75 288
14705.90 295
14707.04 287
14708.19 283
14709.34 290
14710.48 305
14711.63 303
14712.77 300
14713.92 307
14715.07 320
14716.21 289
14717.36 297
14718.50 306
14719.65 317
14720.80 305
14721.94 276
14723.09 318
14724.24 310
14725.38 265
14726.53 293
14727.67 316
14728.82 308
14729.97 307
14731.11 302
14732.26 302
14733.41 312
14734.55 327
14735.70 298
14736.85 336
14737.99 324
14739.14 289
14740.29 301
14741.44 317
14742.58 316
14743.73 333
14744.88 317
14746.02 302
14747.17 291
14748.32 316
14749.47 348
14750.61 335
14751.76 310
14752.91 327
14754.06 319
14755.20 374
14756.35 385
14757.50 329
14758.65 336
14759.79 382
14760.94 349
14762.09 372
14763.24 335
14764.38 339
14765.53 333
14766.68 369
14767.83 353
14768.98 359
14770.13 369
14771.27 403
14772.42 421
14773.57 391
14774.72 371
14775.87 383
14777.01 352
14778.16 385
14779.31 360
14780.46 365
14781.61 368
14782.76 399
14783.91 430
14785.05 394
14786.20 402
14787.35 394
14788.50 455
14789.65 481
14790.80 432
14791.95 435
14793.10 465
14794.25 481
14795.39 468
14796.54 463
14797.69 492
14798.84 467
14799.99 457
14801.14 488
14802.29 489
14803.44 511
14804.59 466
14805.74 474
14806.89 497
14808.04 471
14809.19 486
14810.34 478
14811.49 463
14812.64 480
14813.79 462
14814.94 515
14816.09 479
14817.24 492
14818.39 443
14819.54 480
14820.69 504
14821.84 424
14822.99 458
14824.14 509
14825.29 475
14826.44 452
14827.59 418
14828.74 482
14829.89 457
14831.04 419
14832.19 429
14833.34 384
14834.49 386
14835.64 353
14836.79 384
14837.94 381
14839.09 333
14840.24 368
14841.40 354
14842.55 344
14843.70 328
14844.85 377
14846.00 365
14847.15 346
14848.30 342
14849.45 306
14850.60 345
14851.76 314
14852.91 318
14854.06 334
14855.21 294
14856.36 294
14857.51 299
14858.66 282
14859.82 314
14860.97 274
14862.12 311
14863.27 306
14864.42 317
14865.57 309
14866.73 307
14867.88 310
14869.03 305
14870.18 276
14871.33 307
14872.49 326
14873.64 285
14874.79 292
14875.94 259
14877.10 257
14878.25 266
14879.40 254
14880.55 320
14881.71 258
14882.86 262
14884.01 262
14885.16 269
14886.32 273
14887.47 298
14888.62 328
14889.77 276
14890.93 230
14892.08 241
14893.23 235
14894.39 284
14895.54 293
14896.69 286
14897.84 305
14899.00 292
14900.15 269
14901.30 310
14902.46 252
14903.61 254
14904.76 284
14905.92 302
14907.07 252
14908.22 282
14909.38 288
14910.53 279
14911.69 272
14912.84 236
14913.99 237
14915.15 277
14916.30 268
14917.45 233
14918.61 262
14919.76 249
14920.92 235
14922.07 278
14923.22 264
14924.38 280
14925.53 294
14926.69 286
14927.84 268
14928.99 255
14930.15 262
14931.30 259
14932.46 265
14933.61 236
14934.77 262
14935.92 281
14937.08 256
14938.23 257
14939.39 256
14940.54 253
14941.70 248
14942.85 282
14944.00 236
14945.16 255
14946.31 277
14947.47 261
14948.62 259
14949.78 237
14950.94 257
14952.09 237
14953.25 252
14954.40 256
14955.56 254
14956.71 299
14957.87 254
14959.02 242
14960.18 239
14961.33 293
14962.49 317
14963.64 291
14964.80 271
14965.96 292
14967.11 258
14968.27 270
14969.42 254
14970.58 236
14971.74 253
14972.89 234
14974.05 249
14975.20 238
14976.36 245
14977.52 264
14978.67 271
14979.83 248
14980.98 239
14982.14 227
14983.30 234
14984.45 257
14985.61 269
14986.77 226
14987.92 218
14989.08 213
14990.24 214
14991.39 269
14992.55 267
14993.71 242
14994.86 267
14996.02 248
14997.18 219
14998.33 223
14999.49 221
15000.65 262
15001.81 241
15002.96 203
15004.12 214
15005.28 253
15006.43 244
15007.59 234
15008.75 239
15009.91 250
15011.06 194
15012.22 225
15013.38 255
15014.54 263
15015.69 242
15016.85 219
15018.01 218
15019.17 208
15020.33 228
15021.48 213
15022.64 247
15023.80 220
15024.96 235
15026.12 233
15027.27 196
15028.43 230
15029.59 225
15030.75 220
15031.91 187
15033.07 206
15034.22 191
15035.38 208
15036.54 210
15037.70 212
15038.86 198
15040.02 216
15041.17 215
15042.33 196
15043.49 202
15044.65 194
15045.81 211
15046.97 190
15048.13 191
15049.29 213
15050.45 232
15051.60 229
15052.76 247
15053.92 224
15055.08 227
15056.24 223
15057.40 228
15058.56 210
15059.72 206
15060.88 209
15062.04 211
15063.20 226
15064.36 218
15065.52 217
15066.68 226
15067.84 236
15069.00 194
15070.16 219
15071.32 236
15072.48 262
15073.63 230
15074.79 197
15075.95 225
15077.11 189
15078.27 221
15079.44 225
15080.60 206
15081.76 225
15082.92 236
15084.08 215
15085.24 205
15086.40 213
15087.56 223
15088.72 213
15089.88 218
15091.04 206
15092.20 190
15093.36 235
15094.52 257
15095.68 211
15096.84 230
15098.00 220
15099.16 217
15100.32 218
15101.49 211
15102.65 218
15103.81 213
15104.97 233
15106.13 199
15107.29 200
15108.45 222
15109.61 220
15110.78 221
15111.94 213
15113.10 211
15114.26 224
15115.42 219
15116.58 209
15117.74 229
15118.91 227
15120.07 217
15121.23 226
15122.39 210
15123.55 190
15124.71 226
15125.88 190
15127.04 199
15128.20 218
15129.36 229
15130.52 200
15131.69 226
15132.85 214
15134.01 236
15135.17 234
15136.34 233
15137.50 242
15138.66 180
15139.82 248
15140.99 217
15142.15 232
15143.31 216
15144.47 203
15145.64 227
15146.80 249
15147.96 208
15149.12 226
15150.29 230
15151.45 223
15152.61 250
15153.78 220
15154.94 213
15156.10 211
15157.27 242
15158.43 202
15159.59 209
15160.75 241
15161.92 243
15163.08 229
15164.24 204
15165.41 221
15166.57 246
15167.74 248
15168.90 230
15170.06 208
15171.23 223
15172.39 237
15173.55 218
15174.72 213
15175.88 213
15177.05 210
15178.21 257
15179.37 199
15180.54 233
15181.70 223
15182.87 252
15184.03 218
15185.19 260
15186.36 227
15187.52 237
15188.69 235
15189.85 256
15191.02 264
15192.18 246
15193.34 217
15194.51 216
15195.67 243
15196.84 233
15198.00 225
15199.17 252
15200.33 263
15201.50 268
15202.66 280
15203.83 263
15204.99 258
15206.16 267
15207.32 247
15208.49 280
15209.65 268
15210.82 220
15211.98 235
15213.15 252
15214.31 257
15215.48 300
15216.64 248
15217.81 266
15218.97 265
15220.14 283
15221.31 257
15222.47 299
15223.64 273
15224.80 289
15225.97 242
15227.13 286
15228.30 278
15229.47 268
15230.63 273
15231.80 270
15232.96 252
15234.13 274
15235.30 313
15236.46 309
15237.63 295
15238.79 312
15239.96 337
15241.13 320
15242.29 284
15243.46 257
15244.63 265
15245.79 289
15246.96 332
15248.13 279
15249.29 233
15250.46 293
15251.63 296
15252.79 288
15253.96 255
15255.13 241
15256.29 294
15257.46 273
15258.63 238
15259.80 247
15260.96 248
15262.13 248
15263.30 270
15264.46 254
15265.63 248
15266.80 219
15267.97 263
15269.13 262
15270.30 244
15271.47 223
15272.64 245
15273.80 245
15274.97 254
15276.14 251
15277.31 239
15278.47 233
15279.64 253
15280.81 264
15281.98 237
15283.15 221
15284.31 306
15285.48 263
15286.65 230
15287.82 229
15288.99 246
15290.15 237
15291.32 228
15292.49 248
15293.66 238
15294.83 281
15296.00 248
15297.16 238
15298.33 213
15299.50 238
15300.67 234
15301.84 238
15303.01 238
15304.18 230
15305.35 264
15306.51 238
15307.68 241
15308.85 239
15310.02 230
15311.19 234
15312.36 244
15313.53 254
15314.70 200
15315.87 231
15317.04 199
15318.21 221
15319.37 216
15320.54 226
15321.71 210
15322.88 226
15324.05 246
15325.22 244
15326.39 241
15327.56 261
15328.73 257
15329.90 237
15331.07 225
15332.24 218
15333.41 233
15334.58 246
15335.75 260
15336.92 261
15338.09 234
15339.26 245
15340.43 237
15341.60 268
15342.77 237
15343.94 266
15345.11 255
15346.28 261
15347.45 221
15348.62 231
15349.79 265
15350.96 237
15352.13 234
15353.31 248
15354.48 211
15355.65 239
15356.82 267
15357.99 256
15359.16 241
15360.33 235
15361.50 231
15362.67 242
15363.84 239
15365.01 213
15366.19 232
15367.36 247
15368.53 225
15369.70 223
15370.87 234
15372.04 217
15373.21 222
15374.38 211
15375.56 251
15376.73 226
15377.90 255
15379.07 220
15380.24 243
15381.41 258
15382.59 244
15383.76 230
15384.93 247
15386.10 230
15387.27 244
15388.45 200
15389.62 187
15390.79 231
15391.96 224
15393.13 205
15394.31 236
15395.48 223
15396.65 227
15397.82 264
15399.00 250
15400.17 209
15401.34 207
15402.51 222
15403.69 234
15404.86 252
15406.03 224
15407.20 212
15408.38 250
15409.55 243
15410.72 250
15411.89 245
15413.07 213
15414.24 224
15415.41 214
15416.59 224
15417.76 222
15418.93 216
15420.11 220
15421.28 238
15422.45 246
15423.63 234
15424.80 197
15425.97 196
15427.15 231
15428.32 216
15429.49 211
15430.67 211
15431.84 245
15433.01 240
15434.19 235
15435.36 249
15436.54 237
15437.71 217
15438.88 201
15440.06 215
15441.23 209
15442.41 232
15443.58 232
15444.75 234
15445.93 225
15447.10 212
15448.28 210
15449.45 242
15450.63 239
15451.80 226
15452.97 200
15454.15 194
15455.32 245
15456.50 238
15457.67 201
15458.85 218
15460.02 201
15461.20 173
15462.37 193
15463.55 216
15464.72 208
15465.90 201
15467.07 219
15468.25 231
15469.42 214
15470.60 228
15471.77 204
15472.95 191
15474.12 205
15475.30 203
15476.47 205
15477.65 264
15478.82 258
15480.00 231
15481.17 183
15482.35 225
15483.53 259
15484.70 209
15485.88 219
15487.05 233
15488.23 213
15489.40 224
15490.58 228
15491.76 230
15492.93 227
15494.11 225
15495.28 240
15496.46 252
15497.64 233
15498.81 213
15499.99 220
15501.17 205
15502.34 221
15503.52 229
15504.69 247
15505.87 242
15507.05 197
15508.22 216
15509.40 223
15510.58 233
15511.75 261
15512.93 257
15514.11 218
15515.28 215
15516.46 235
15517.64 219
15518.81 203
15519.99 235
15521.17 270
15522.35 265
15523.52 245
15524.70 231
15525.88 219
15527.05 215
15528.23 235
15529.41 232
15530.59 233
15531.76 234
15532.94 257
15534.12 223
15535.30 235
15536.47 237
15537.65 235
15538.83 231
15540.01 220
15541.19 231
15542.36 229
15543.54 237
15544.72 242
15545.90 235
15547.08 237
15548.25 245
15549.43 242
15550.61 245
15551.79 219
15552.97 233
15554.14 304
15555.32 267
15556.50 264
15557.68 225
15558.86 220
15560.04 232
15561.22 249
15562.39 249
15563.57 254
15564.75 257
15565.93 263
15567.11 228
15568.29 253
15569.47 242
15570.65 272
15571.82 253
15573.00 266
15574.18 271
15575.36 298
15576.54 293
15577.72 304
15578.90 299
15580.08 261
15581.26 259
15582.44 270
15583.62 254
15584.80 256
15585.98 245
15587.16 237
15588.34 254
15589.51 269
15590.69 228
15591.87 271
15593.05 298
15594.23 294
15595.41 291
15596.59 306
15597.77 283
15598.95 293
15600.13 308
15601.31 334
15602.49 298
15603.67 306
15604.85 277
15606.03 304
15607.21 291
15608.40 299
15609.58 328
15610.76 330
15611.94 315
15613.12 324
15614.30 326
15615.48 315
15616.66 359
15617.84 315
15619.02 306
15620.20 299
15621.38 338
15622.56 360
15623.74 337
15624.93 300
15626.11 350
15627.29 369
15628.47 324
15629.65 378
15630.83 344
15632.01 374
15633.19 377
15634.37 363
15635.56 338
15636.74 335
15637.92 362
15639.10 360
15640.28 383
15641.46 374
15642.65 395
15643.83 390
15645.01 378
15646.19 323
15647.37 321
15648.55 404
15649.74 423
15650.92 377
15652.10 436
15653.28 480
15654.46 464
15655.65 393
15656.83 456
15658.01 438
15659.19 458
15660.38 436
15661.56 434
15662.74 449
15663.92 439
15665.11 380
15666.29 422
15667.47 392
15668.65 365
15669.84 422
15671.02 431
15672.20 416
15673.38 351
15674.57 383
15675.75 403
15676.93 415
15678.12 389
15679.30 419
15680.48 428
15681.67 382
15682.85 409
15684.03 386
15685.22 390
15686.40 400
15687.58 425
15688.77 389
15689.95 350
15691.13 378
15692.32 367
15693.50 375
15694.68 374
15695.87 376
15697.05 384
15698.23 416
15699.42 353
15700.60 364
15701.79 331
15702.97 361
15704.15 380
15705.34 363
15706.52 386
15707.71 375
15708.89 367
15710.07 332
15711.26 397
15712.44 341
15713.63 344
15714.81 389
15716.00 382
15717.18 382
15718.37 379
15719.55 357
15720.73 379
15721.92 386
15723.10 362
15724.29 413
15725.47 395
15726.66 391
15727.84 396
15729.03 440
15730.21 378
15731.40 356
15732.58 395
15733.77 380
15734.95 382
15736.14 418
15737.32 406
15738.51 400
15739.69 383
15740.88 392
15742.07 404
15743.25 332
15744.44 369
15745.62 406
15746.81 382
15747.99 373
15749.18 371
15750.36 368
15751.55 461
15752.74 429
15753.92 442
15755.11 436
15756.29 446
15757.48 491
15758.67 465
15759.85 496
15761.04 469
15762.22 445
15763.41 462
15764.60 427
15765.78 421
15766.97 429
15768.16 458
15769.34 413
15770.53 408
15771.72 421
15772.90 403
15774.09 422
15775.28 390
15776.46 404
15777.65 394
15778.84 442
15780.02 423
15781.21 401
15782.40 434
15783.58 425
15784.77 461
15785.96 413
15787.14 391
15788.33 405
15789.52 364
15790.71 410
15791.89 384
15793.08 361
15794.27 379
15795.46 363
15796.64 404
15797.83 378
15799.02 392
15800.21 403
15801.39 379
15802.58 408
15803.77 344
15804.96 382
15806.14 366
15807.33 344
15808.52 345
15809.71 341
15810.90 312
15812.08 348
15813.27 339
15814.46 309
15815.65 299
15816.84 322
15818.03 346
15819.21 338
15820.40 313
15821.59 327
15822.78 296
15823.97 355
15825.16 359
15826.35 297
15827.53 276
15828.72 273
15829.91 310
15831.10 350
15832.29 332
15833.48 290
15834.67 294
15835.86 312
15837.04 290
15838.23 291
15839.42 292
15840.61 327
15841.80 293
15842.99 285
15844.18 302
15845.37 296
15846.56 302
15847.75 312
15848.94 294
15850.13 315
15851.32 308
15852.51 318
15853.70 300
15854.89 272
15856.07 352
15857.26 295
15858.45 299
15859.64 321
15860.83 298
15862.02 302
15863.21 342
15864.40 320
15865.59 315
15866.78 329
15867.97 347
15869.16 240
15870.36 259
15871.55 291
15872.74 313
15873.93 315
15875.12 300
15876.31 311
15877.50 327
15878.69 293
15879.88 293
15881.07 322
15882.26 300
15883.45 273
15884.64 282
15885.83 293
15887.02 321
15888.21 270
15889.41 327
15890.60 322
15891.79 322
15892.98 316
15894.17 293
15895.36 324
15896.55 311
15897.74 311
15898.93 292
15900.13 323
15901.32 334
15902.51 312
15903.70 329
15904.89 275
15906.08 334
15907.28 298
15908.47 297
15909.66 345
15910.85 323
15912.04 342
15913.23 336
15914.43 307
15915.62 331
15916.81 322
15918.00 327
15919.19 302
15920.39 327
15921.58 325
15922.77 346
15923.96 335
15925.16 332
15926.35 328
15927.54 349
15928.73 317
15929.93 321
15931.12 290
15932.31 309
15933.50 328
15934.70 325
15935.89 343
15937.08 307
15938.27 306
15939.47 308
15940.66 295
15941.85 274
15943.05 271
15944.24 330
15945.43 300
15946.63 279
15947.82 282
15949.01 300
15950.21 282
15951.40 289
15952.59 283
15953.79 260
15954.98 249
15956.17 268
15957.37 267
15958.56 250
15959.75 273
15960.95 258
15962.14 251
15963.33 265
15964.53 251
15965.72 258
15966.92 282
15968.11 245
15969.30 258
15970.50 231
15971.69 235
15972.89 281
15974.08 253
15975.27 270
15976.47 262
15977.66 238
15978.86 265
15980.05 233
15981.25 212
15982.44 263
15983.63 233
15984.83 263
15986.02 244
15987.22 234
15988.41 233
15989.61 245
15990.80 223
15992.00 220
15993.19 226
15994.39 215
15995.58 211
15996.78 223
15997.97 216
15999.17 239
16000.36 183
16001.56 245
16002.75 226
16003.95 193
16005.14 233
16006.34 239
16007.53 238
16008.73 235
16009.93 213
16011.12 203
16012.32 208
16013.51 225
16014.71 223
16015.90 223
16017.10 229
16018.30 244
16019.49 217
16020.69 218
16021.88 191
16023.08 192
16024.28 215
16025.47 229
16026.67 244
16027.86 210
16029.06 206
16030.26 225
16031.45 224
16032.65 202
16033.85 213
16035.04 246
16036.24 221
16037.43 189
16038.63 221
16039.83 212
16041.02 244
16042.22 231
16043.42 205
16044.61 203
16045.81 211
16047.01 200
16048.21 190
16049.40 190
16050.60 192
16051.80 197
16052.99 204
16054.19 219
16055.39 222
16056.59 222
16057.78 207
16058.98 206
16060.18 170
16061.37 223
16062.57 249
16063.77 199
16064.97 195
16066.16 195
16067.36 182
16068.56 167
16069.76 214
16070.96 216
16072.15 210
16073.35 203
16074.55 220
16075.75 217
16076.95 232
16078.14 211
16079.34 221
16080.54 234
16081.74 210
16082.94 185
16084.13 240
16085.33 181
16086.53 206
16087.73 173
16088.93 178
16090.13 213
16091.33 179
16092.52 206
16093.72 208
16094.92 204
16096.12 195
16097.32 224
16098.52 201
16099.72 201
16100.92 217
16102.11 223
16103.31 182
16104.51 207
16105.71 227
16106.91 185
16108.11 196
16109.31 197
16110.51 200
16111.71 208
16112.91 221
16114.11 212
16115.31 212
16116.51 212
16117.70 200
16118.90 185
16120.10 201
16121.30 239
16122.50 207
16123.70 209
16124.90 185
16126.10 180
16127.30 235
16128.50 204
16129.70 206
16130.90 204
16132.10 171
16133.30 180
16134.50 191
16135.70 184
16136.90 170
16138.10 214
16139.30 198
16140.50 200
16141.71 229
16142.91 195
16144.11 200
16145.31 203
16146.51 193
16147.71 200
16148.91 175
16150.11 175
16151.31 190
16152.51 208
16153.71 190
16154.91 216
16156.11 180
16157.31 189
16158.52 185
16159.72 168
16160.92 174
16162.12 203
16163.32 190
16164.52 179
16165.72 218
16166.92 183
16168.13 201
16169.33 182
16170.53 176
16171.73 205
16172.93 193
16174.13 198
16175.34 173
16176.54 182
16177.74 192
16178.94 192
16180.14 178
16181.34 181
16182.55 203
16183.75 178
16184.95 169
16186.15 175
16187.35 185
16188.56 236
16189.76 203
16190.96 201
16192.16 181
16193.37 189
16194.57 220
16195.77 185
16196.97 189
16198.18 206
16199.38 220
16200.58 202
16201.78 180
16202.99 218
16204.19 237
16205.39 211
16206.60 198
16207.80 198
16209.00 255
16210.20 188
16211.41 209
16212.61 210
16213.81 196
16215.02 209
16216.22 225
16217.42 215
16218.63 231
16219.83 221
16221.03 202
16222.24 195
16223.44 177
16224.64 174
16225.85 191
16227.05 201
16228.25 188
16229.46 201
16230.66 204
16231.87 231
16233.07 200
16234.27 192
16235.48 207
16236.68 209
16237.89 203
16239.09 216
16240.29 231
16241.50 242
16242.70 218
16243.91 213
16245.11 234
16246.31 186
16247.52 210
16248.72 216
16249.93 213
16251.13 230
16252.34 213
16253.54 212
16254.75 235
16255.95 199
16257.16 208
16258.36 212
16259.57 222
16260.77 203
16261.97 204
16263.18 216
16264.38 182
16265.59 195
16266.80 234
16268.00 246
16269.21 235
16270.41 222
16271.62 214
16272.82 234
16274.03 206
16275.23 219
16276.44 214
16277.64 222
16278.85 257
16280.05 271
16281.26 243
16282.47 234
16283.67 220
16284.88 235
16286.08 236
16287.29 233
16288.49 233
16289.70 239
16290.91 251
16292.11 276
16293.32 274
16294.52 233
16295.73 245
16296.94 270
16298.14 280
16299.35 266
16300.56 216
16301.76 255
16302.97 260
16304.18 251
16305.38 240
16306.59 245
16307.79 222
16309.00 236
16310.21 255
16311.42 281
16312.62 265
16313.83 267
16315.04 272
16316.24 268
16317.45 241
16318.66 279
16319.86 259
16321.07 230
16322.28 237
16323.49 238
16324.69 251
16325.90 237
16327.11 244
16328.31 238
16329.52 225
16330.73 242
16331.94 234
16333.14 264
16334.35 236
16335.56 216
16336.77 223
16337.98 220
16339.18 215
16340.39 186
16341.60 181
16342.81 208
16344.01 224
16345.22 203
16346.43 186
16347.64 198
16348.85 207
16350.05 196
16351.26 225
16352.47 217
16353.68 199
16354.89 224
16356.10 232
16357.30 223
16358.51 197
16359.72 180
16360.93 210
16362.14 223
16363.35 224
16364.56 202
16365.77 202
16366.97 179
16368.18 195
16369.39 215
16370.60 194
16371.81 204
16373.02 195
16374.23 198
16375.44 176
16376.65 187
16377.86 218
16379.06 206
16380.27 192
16381.48 175
16382.69 177
16383.90 211
16385.11 194
16386.32 200
16387.53 207
16388.74 231
16389.95 218
16391.16 244
16392.37 215
16393.58 236
16394.79 213
16396.00 197
16397.21 172
16398.42 189
16399.63 209
16400.84 212
16402.05 182
16403.26 190
16404.47 207
16405.68 182
16406.89 178
16408.10 211
16409.31 196
16410.52 199
16411.73 201
16412.94 212
16414.15 189
16415.36 155
16416.57 169
16417.78 174
16419.00 201
16420.21 216
16421.42 204
16422.63 185
16423.84 201
16425.05 160
16426.26 188
16427.47 177
16428.68 207
16429.89 197
16431.11 180
16432.32 203
16433.53 195
16434.74 177
16435.95 201
16437.16 200
16438.37 188
16439.59 167
16440.80 170
16442.01 175
16443.22 180
16444.43 166
16445.64 187
16446.86 202
16448.07 161
16449.28 196
16450.49 169
16451.70 170
16452.91 180
16454.13 194
16455.34 224
16456.55 197
16457.76 182
16458.98 202
16460.19 169
16461.40 188
16462.61 193
16463.82 189
16465.04 185
16466.25 192
16467.46 188
16468.67 172
16469.89 196
16471.10 165
16472.31 182
16473.53 163
16474.74 173
16475.95 219
16477.16 215
16478.38 180
16479.59 192
16480.80 175
16482.02 197
16483.23 190
16484.44 177
16485.66 162
16486.87 186
16488.08 203
16489.30 165
16490.51 154
16491.72 179
16492.94 206
16494.15 197
16495.36 172
16496.58 163
16497.79 166
16499.00 166
16500.22 169
16501.43 187
16502.65 176
16503.86 178
16505.07 207
16506.29 174
16507.50 177
16508.71 158
16509.93 188
16511.14 191
16512.36 177
16513.57 183
16514.79 186
16516.00 172
16517.21 129
16518.43 171
16519.64 167
16520.86 192
16522.07 187
16523.29 152
16524.50 153
16525.72 186
16526.93 169
16528.15 167
16529.36 174
16530.58 185
16531.79 163
16533.01 187
16534.22 183
16535.44 159
16536.65 143
16537.87 176
16539.08 178
16540.30 147
16541.51 165
16542.73 161
16543.94 191
16545.16 199
16546.37 177
16547.59 173
16548.80 196
16550.02 189
16551.24 190
16552.45 195
16553.67 196
16554.88 163
16556.10 193
16557.31 167
16558.53 144
16559.75 197
16560.96 207
16562.18 162
16563.39 184
16564.61 163
16565.83 171
16567.04 171
16568.26 185
16569.47 184
16570.69 188
16571.91 161
16573.12 191
16574.34 169
16575.56 161
16576.77 176
16577.99 145
16579.21 164
16580.42 189
16581.64 183
16582.86 180
16584.07 155
16585.29 161
16586.51 151
16587.72 186
16588.94 168
16590.16 164
16591.38 162
16592.59 198
16593.81 195
16595.03 180
16596.24 187
16597.46 152
16598.68 166
16599.90 174
16601.11 175
16602.33 177
16603.55 174
16604.77 190
16605.98 163
16607.20 159
16608.42 136
16609.64 152
16610.86 219
16612.07 197
16613.29 174
16614.51 200
16615.73 160
16616.95 152
16618.16 153
16619.38 162
16620.60 163
16621.82 152
16623.04 164
16624.25 200
16625.47 167
16626.69 158
16627.91 151
16629.13 176
16630.35 159
16631.57 204
16632.78 182
16634.00 158
16635.22 159
16636.44 175
16637.66 168
16638.88 147
16640.10 144
16641.32 174
16642.53 146
16643.75 162
16644.97 150
16646.19 167
16647.41 169
16648.63 172
16649.85 150
16651.07 149
16652.29 155
16653.51 172
16654.73 166
16655.95 152
16657.17 148
16658.39 165
16659.61 187
16660.83 192
16662.04 180
16663.26 221
16664.48 193
16665.70 183
16666.92 172
16668.14 139
16669.36 153
16670.58 168
16671.80 157
16673.02 169
16674.24 169
16675.46 152
16676.68 154
16677.91 157
16679.13 170
16680.35 157
16681.57 188
16682.79 180
16684.01 149
16685.23 134
16686.45 151
16687.67 151
16688.89 168
16690.11 163
16691.33 171
16692.55 152
16693.77 187
16694.99 185
16696.21 194
16697.44 151
16698.66 153
16699.88 162
16701.10 158
16702.32 166
16703.54 181
16704.76 171
16705.98 164
16707.21 179
16708.43 172
16709.65 166
16710.87 162
16712.09 150
16713.31 157
16714.53 175
16715.76 158
16716.98 140
16718.20 160
16719.42 162
16720.64 157
16721.87 168
16723.09 141
16724.31 149
16725.53 187
16726.75 167
16727.98 135
16729.20 133
16730.42 174
16731.64 202
16732.86 161
16734.09 174
16735.31 165
16736.53 158
16737.75 156
16738.98 157
16740.20 151
16741.42 164
16742.64 153
16743.87 157
16745.09 151
16746.31 149
16747.54 166
16748.76 172
16749.98 164
16751.20 162
16752.43 202
16753.65 182
16754.87 163
16756.10 184
16757.32 165
16758.54 174
16759.77 175
16760.99 186
16762.21 168
16763.44 167
16764.66 169
16765.88 167
16767.11 177
16768.33 169
16769.55 177
16770.78 186
16772.00 194
16773.23 151
16774.45 153
16775.67 200
16776.90 165
16778.12 166
16779.35 172
16780.57 166
16781.79 167
16783.02 171
16784.24 166
16785.47 170
16786.69 160
16787.91 175
16789.14 154
16790.36 152
16791.59 155
16792.81 137
16794.04 161
16795.26 162
16796.49 160
16797.71 123
16798.94 164
16800.16 168
16801.38 189
16802.61 195
16803.83 174
16805.06 187
16806.28 199
16807.51 164
16808.73 172
16809.96 167
16811.18 163
16812.41 190
16813.64 159
16814.86 167
16816.09 157
16817.31 157
16818.54 165
16819.76 148
16820.99 178
16822.21 155
16823.44 183
16824.66 202
16825.89 193
16827.12 191
16828.34 159
16829.57 173
16830.79 158
16832.02 180
16833.25 167
16834.47 197
16835.70 184
16836.92 159
16838.15 153
16839.38 159
16840.60 193
16841.83 175
16843.06 171
16844.28 171
16845.51 168
16846.73 169
16847.96 186
16849.19 175
16850.41 156
16851.64 185
16852.87 167
16854.09 169
16855.32 190
16856.55 200
16857.77 162
16859.00 175
16860.23 180
16861.46 198
16862.68 160
16863.91 197
16865.14 190
16866.36 190
16867.59 191
16868.82 185
16870.05 189
16871.27 223
16872.50 227
16873.73 203
16874.96 221
16876.18 221
16877.41 216
16878.64 234
16879.87 197
16881.09 208
16882.32 213
16883.55 257
16884.78 238
16886.01 216
16887.23 227
16888.46 239
16889.69 222
16890.92 227
16892.15 225
16893.37 230
16894.60 219
16895.83 236
16897.06 240
16898.29 258
16899.51 246
16900.74 228
16901.97 239
16903.20 219
16904.43 200
16905.66 197
16906.89 237
16908.12 210
16909.34 215
16910.57 196
16911.80 187
16913.03 216
16914.26 209
16915.49 212
16916.72 199
16917.95 213
16919.18 199
16920.40 193
16921.63 192
16922.86 208
16924.09 183
16925.32 178
16926.55 174
16927.78 188
16929.01 184
16930.24 186
16931.47 160
16932.70 173
16933.93 176
16935.16 197
16936.39 208
16937.62 195
16938.85 176
16940.08 174
16941.31 165
16942.54 182
16943.77 180
16945.00 160
16946.23 159
16947.46 181
16948.69 164
16949.92 148
16951.15 161
16952.38 189
16953.61 145
16954.84 122
16956.07 179
16957.30 163
16958.53 166
16959.76 175
16960.99 161
16962.22 144
16963.45 137
16964.68 175
16965.92 166
16967.15 130
16968.38 149
16969.61 179
16970.84 151
16972.07 168
16973.30 160
16974.53 147
16975.76 176
16976.99 179
16978.23 179
16979.46 165
16980.69 154
16981.92 148
16983.15 163
16984.38 158
16985.61 163
16986.85 161
16988.08 189
16989.31 171
16990.54 172
16991.77 175
16993.00 150
16994.24 164
16995.47 154
16996.70 182
16997.93 152
16999.16 174
17000.40 183
17001.63 183
17002.86 154
17004.09 149
17005.32 156
17006.56 186
17007.79 175
17009.02 149
17010.25 164
17011.49 192
17012.72 152
17013.95 155
17015.18 172
17016.42 164
17017.65 155
17018.88 164
17020.12 172
17021.35 137
17022.58 163
17023.81 164
17025.05 178
17026.28 158
17027.51 138
17028.75 175
17029.98 141
17031.21 144
17032.45 157
17033.68 153
17034.91 165
17036.15 148
17037.38 143
17038.61 182
17039.85 167
17041.08 168
17042.31 168
17043.55 192
17044.78 156
17046.01 137
17047.25 162
17048.48 168
17049.72 160
17050.95 177
17052.18 181
17053.42 187
17054.65 171
17055.89 154
17057.12 183
17058.35 165
17059.59 150
17060.82 151
17062.06 144
17063.29 140
17064.53 148
17065.76 149
17066.99 150
17068.23 147
17069.46 141
17070.70 159
17071.93 139
17073.17 147
17074.40 143
17075.64 148
17076.87 141
17078.11 155
17079.34 151
17080.58 157
17081.81 143
17083.05 147
17084.28 163
17085.52 115
17086.75 122
17087.99 131
17089.22 145
17090.46 128
17091.69 127
17092.93 144
17094.16 149
17095.40 138
17096.64 136
17097.87 144
17099.11 139
17100.34 129
17101.58 161
17102.81 144
17104.05 159
17105.29 160
17106.52 161
17107.76 131
17108.99 151
17110.23 155
17111.47 158
17112.70 152
17113.94 174
17115.17 137
17116.41 139
17117.65 167
17118.88 184
17120.12 137
17121.36 133
17122.59 127
17123.83 138
17125.07 149
17126.30 126
17127.54 165
17128.78 152
17130.01 146
17131.25 139
17132.49 134
17133.72 156
17134.96 138
17136.20 149
17137.43 124
17138.67 154
17139.91 157
17141.15 154
17142.38 154
17143.62 132
17144.86 125
17146.10 151
17147.33 149
17148.57 147
17149.81 145
17151.05 139
17152.28 136
17153.52 135
17154.76 135
17156.00 126
17157.23 155
17158.47 149
17159.71 175
17160.95 151
17162.19 153
17163.42 149
17164.66 137
17165.90 128
17167.14 128
17168.38 142
17169.61 160
17170.85 168
17172.09 134
17173.33 147
17174.57 148
17175.81 151
17177.04 169
17178.28 154
17179.52 142
17180.76 146
17182.00 168
17183.24 170
17184.48 163
17185.71 151
17186.95 162
17188.19 166
17189.43 179
17190.67 155
17191.91 125
17193.15 164
17194.39 184
17195.63 171
17196.87 130
17198.11 144
17199.34 148
17200.58 160
17201.82 148
17203.06 115
17204.30 171
17205.54 158
17206.78 167
17208.02 131
17209.26 163
17210.50 152
17211.74 154
17212.98 123
17214.22 132
17215.46 154
17216.70 118
17217.94 145
17219.18 139
17220.42 132
17221.66 127
17222.90 110
17224.14 141
17225.38 149
17226.62 139
17227.86 125
17229.10 143
17230.34 125
17231.58 139
17232.82 123
17234.06 151
17235.30 160
17236.54 147
17237.78 149
17239.03 142
17240.27 146
17241.51 147
17242.75 141
17243.99 168
17245.23 148
17246.47 122
17247.71 125
17248.95 116
17250.19 117
17251.43 134
17252.68 145
17253.92 143
17255.16 154
17256.40 145
17257.64 142
17258.88 150
17260.12 133
17261.37 132
17262.61 122
17263.85 133
17265.09 155
17266.33 122
17267.57 134
17268.82 146
17270.06 154
17271.30 131
17272.54 121
17273.78 120
17275.03 132
17276.27 137
17277.51 160
17278.75 141
17279.99 126
17281.24 134
17282.48 129
17283.72 119
17284.96 134
17286.21 132
17287.45 132
17288.69 140
17289.93 145
17291.18 139
17292.42 150
17293.66 131
17294.90 104
17296.15 128
17297.39 142
17298.63 148
17299.88 144
17301.12 150
17302.36 139
17303.60 123
17304.85 138
17306.09 143
17307.33 148
17308.58 160
17309.82 158
17311.06 147
17312.31 161
17313.55 122
17314.79 113
17316.04 150
17317.28 150
17318.52 175
17319.77 143
17321.01 138
17322.26 130
17323.50 145
17324.74 128
17325.99 138
17327.23 144
17328.48 117
17329.72 148
17330.96 149
17332.21 120
17333.45 121
17334.70 127
17335.94 136
17337.18 137
17338.43 112
17339.67 124
17340.92 115
17342.16 152
17343.41 127
17344.65 154
17345.90 134
17347.14 114
17348.38 136
17349.63 162
17350.87 156
17352.12 148
17353.36 128
17354.61 133
17355.85 127
17357.10 156
17358.34 154
17359.59 156
17360.83 136
17362.08 158
17363.32 150
17364.57 148
17365.81 149
17367.06 142
17368.31 121
17369.55 152
17370.80 123
17372.04 154
17373.29 128
17374.53 119
17375.78 121
17377.02 110
17378.27 120
17379.52 113
17380.76 143
17382.01 158
17383.25 146
17384.50 109
17385.75 105
17386.99 135
17388.24 119
17389.48 121
17390.73 113
17391.98 123
17393.22 138
17394.47 140
17395.71 139
17396.96 129
17398.21 120
17399.45 118
17400.70 138
17401.95 166
17403.19 142
17404.44 136
17405.69 141
17406.93 133
17408.18 150
17409.43 148
17410.67 139
17411.92 145
17413.17 149
17414.42 135
17415.66 145
17416.91 134
17418.16 118
17419.40 130
17420.65 146
17421.90 115
17423.15 149
17424.39 138
17425.64 155
17426.89 130
17428.14 139
17429.38 130
17430.63 121
17431.88 119
17433.13 140
17434.37 138
17435.62 119
17436.87 121
17438.12 107
17439.37 119
17440.61 129
17441.86 143
17443.11 133
17444.36 147
17445.61 142
17446.85 143
17448.10 117
17449.35 113
17450.60 164
17451.85 141
17453.10 135
17454.34 116
17455.59 152
17456.84 152
17458.09 144
17459.34 153
17460.59 150
17461.84 165
17463.09 141
17464.33 135
17465.58 146
17466.83 122
17468.08 134
17469.33 112
17470.58 124
17471.83 132
17473.08 131
17474.33 144
17475.58 120
17476.83 103
17478.07 143
17479.32 136
17480.57 143
17481.82 110
17483.07 146
17484.32 150
17485.57 136
17486.82 132
17488.07 150
17489.32 147
17490.57 115
17491.82 116
17493.07 122
17494.32 126
17495.57 163
17496.82 132
17498.07 143
17499.32 145
17500.57 116
17501.82 134
17503.07 129
17504.32 110
17505.57 123
17506.82 129
17508.07 139
17509.32 136
17510.57 148
17511.82 143
17513.07 161
17514.32 141
17515.58 143
17516.83 127
17518.08 145
17519.33 117
17520.58 138
17521.83 156
17523.08 136
17524.33 140
17525.58 133
17526.83 144
17528.08 140
17529.34 136
17530.59 148
17531.84 148
17533.09 166
17534.34 155
17535.59 118
17536.84 146
17538.09 133
17539.35 132
17540.60 135
17541.85 133
17543.10 136
17544.35 140
17545.60 146
17546.86 136
17548.11 156
17549.36 140
17550.61 140
17551.86 153
17553.12 157
17554.37 144
17555.62 146
17556.87 147
17558.12 145
17559.38 126
17560.63 145
17561.88 138
17563.13 143
17564.39 132
17565.64 137
17566.89 118
17568.14 127
17569.40 136
17570.65 108
17571.90 128
17573.15 155
17574.41 148
17575.66 113
17576.91 121
17578.17 156
17579.42 149
17580.67 97
17581.92 105
17583.18 100
17584.43 173
17585.68 127
17586.94 120
17588.19 129
17589.44 131
17590.70 134
17591.95 144
17593.20 136
17594.46 143
17595.71 134
17596.97 119
17598.22 121
17599.47 116
17600.73 131
17601.98 139
17603.23 126
17604.49 106
17605.74 118
17607.00 121
17608.25 140
17609.50 138
17610.76 125
17612.01 133
17613.27 127
17614.52 139
17615.77 159
17617.03 135
17618.28 160
17619.54 138
17620.79 141
17622.05 112
17623.30 117
17624.56 112
17625.81 130
17627.06 132
17628.32 98
17629.57 128
17630.83 145
17632.08 150
17633.34 128
17634.59 122
17635.85 140
17637.10 123
17638.36 136
17639.61 144
17640.87 120
17642.12 135
17643.38 141
17644.63 129
17645.89 141
17647.15 137
17648.40 131
17649.66 135
17650.91 127
17652.17 121
17653.42 122
17654.68 152
17655.93 130
17657.19 133
17658.45 136
17659.70 123
17660.96 165
17662.21 134
17663.47 123
17664.73 119
17665.98 138
17667.24 156
17668.49 144
17669.75 158
17671.01 141
17672.26 149
17673.52 147
17674.77 113
17676.03 138
17677.29 130
17678.54 127
17679.80 142
17681.06 137
17682.31 132
17683.57 123
17684.83 143
17686.08 127
17687.34 145
17688.60 126
17689.85 134
17691.11 123
17692.37 132
17693.63 129
17694.88 110
17696.14 124
17697.40 111
17698.65 129
17699.91 153
17701.17 120
17702.43 123
17703.68 140
17704.94 125
17706.20 125
17707.46 129
17708.71 121
17709.97 148
17711.23 102
17712.49 106
17713.74 126
17715.00 130
17716.26 116
17717.52 129
17718.78 136
17720.03 109
17721.29 130
17722.55 141
17723.81 110
17725.07 135
17726.32 127
17727.58 114
17728.84 121
17730.10 106
17731.36 117
17732.62 131
17733.87 135
17735.13 140
17736.39 132
17737.65 119
17738.91 123
17740.17 118
17741.43 115
17742.69 115
17743.94 138
17745.20 130
17746.46 128
17747.72 139
17748.98 125
17750.24 114
17751.50 126
17752.76 150
17754.02 130
17755.28 154
17756.53 121
17757.79 149
17759.05 136
17760.31 134
17761.57 148
17762.83 138
17764.09 122
17765.35 129
17766.61 131
17767.87 115
17769.13 139
17770.39 128
17771.65 142
17772.91 126
17774.17 136
17775.43 110
17776.69 129
17777.95 129
17779.21 112
17780.47 158
17781.73 135
17782.99 125
17784.25 129
17785.51 113
17786.77 137
17788.03 130
17789.29 122
17790.55 109
17791.81 137
17793.07 147
17794.33 123
17795.59 142
17796.86 135
17798.12 112
17799.38 118
17800.64 125
17801.90 131
17803.16 139
17804.42 143
17805.68 162
17806.94 132
17808.20 119
17809.47 120
17810.73 122
17811.99 135
17813.25 127
17814.51 120
17815.77 110
17817.03 117
17818.29 108
17819.56 135
17820.82 140
17822.08 122
17823.34 150
17824.60 131
17825.86 123
17827.13 125
17828.39 143
17829.65 124
17830.91 137
17832.17 135
17833.44 115
17834.70 128
17835.96 132
17837.22 134
17838.48 142
17839.75 129
17841.01 135
17842.27 127
17843.53 144
17844.80 136
17846.06 125
17847.32 113
17848.58 139
17849.85 142
17851.11 140
17852.37 137
17853.63 114
17854.90 135
17856.16 151
17857.42 123
17858.69 134
17859.95 112
17861.21 128
17862.47 135
17863.74 129
17865.00 154
17866.26 130
17867.53 133
17868.79 122
17870.05 108
17871.32 124
17872.58 123
17873.84 143
17875.11 106
17876.37 109
17877.63 116
17878.90 138
17880.16 126
17881.43 128
17882.69 128
17883.95 106
17885.22 129
17886.48 115
17887.74 119
17889.01 141
17890.27 144
17891.54 117
17892.80 141
17894.07 124
17895.33 109
17896.59 106
17897.86 124
17899.12 134
17900.39 103
17901.65 112
17902.92 119
17904.18 100
17905.44 117
17906.71 131
17907.97 124
17909.24 102
17910.50 125
17911.77 132
17913.03 151
17914.30 122
17915.56 132
17916.83 147
17918.09 135
17919.36 146
17920.62 112
17921.89 110
17923.15 128
17924.42 126
17925.68 114
17926.95 120
17928.21 124
17929.48 104
17930.75 121
17932.01 124
17933.28 129
17934.54 147
17935.81 96
17937.07 99
17938.34 128
17939.61 121
17940.87 137
17942.14 137
17943.40 119
17944.67 126
17945.93 123
17947.20 128
17948.47 147
17949.73 122
17951.00 137
17952.27 136
17953.53 123
17954.80 138
17956.06 115
17957.33 118
17958.60 157
17959.86 140
17961.13 127
17962.40 133
17963.66 128
17964.93 103
17966.20 131
17967.46 166
17968.73 118
17970.00 137
17971.26 123
17972.53 122
17973.80 110
17975.07 131
17976.33 116
17977.60 116
17978.87 129
17980.13 116
17981.40 95
17982.67 110
17983.94 127
17985.20 110
17986.47 113
17987.74 124
17989.01 115
17990.27 114
17991.54 134
17992.81 142
17994.08 133
17995.34 140
17996.61 114
17997.88 128
17999.15 122
18000.42 130
18001.68 105
18002.95 115
18004.22 104
18005.49 125
18006.76 134
18008.02 111
18009.29 131
18010.56 122
18011.83 113
18013.10 135
18014.37 136
18015.63 128
18016.90 100
18018.17 124
18019.44 153
18020.71 131
18021.98 123
18023.25 105
18024.51 122
18025.78 120
18027.05 111
18028.32 133
18029.59 132
18030.86 126
18032.13 136
18033.40 141
18034.67 127
18035.94 132
18037.20 135
18038.47 144
18039.74 134
18041.01 131
18042.28 135
18043.55 131
18044.82 118
18046.09 159
18047.36 152
18048.63 111
18049.90 120
18051.17 134
18052.44 132
18053.71 121
18054.98 148
18056.25 138
18057.52 136
18058.79 113
18060.06 120
18061.33 127
18062.60 136
18063.87 128
18065.14 115
18066.41 134
18067.68 127
18068.95 107
18070.22 145
18071.49 92
18072.76 126
18074.03 133
18075.30 162
18076.57 110
18077.84 126
18079.11 127
18080.39 144
18081.66 143
18082.93 120
18084.20 106
18085.47 117
18086.74 125
18088.01 117
18089.28 129
18090.55 107
18091.82 124
18093.10 137
18094.37 146
18095.64 132
18096.91 141
18098.18 131
18099.45 137
18100.72 135
18102.00 124
18103.27 118
18104.54 111
18105.81 153
18107.08 144
18108.35 119
18109.63 114
18110.90 129
18112.17 111
18113.44 123
18114.71 122
18115.98 142
18117.26 117
18118.53 132
18119.80 118
18121.07 135
18122.35 121
18123.62 117
18124.89 124
18126.16 131
18127.43 112
18128.71 115
18129.98 137
18131.25 109
18132.52 135
18133.80 137
18135.07 129
18136.34 120
18137.62 118
18138.89 131
18140.16 150
18141.43 128
18142.71 99
18143.98 90
18145.25 135
18146.53 127
18147.80 114
18149.07 116
18150.35 111
18151.62 121
18152.89 113
18154.17 105
18155.44 108
18156.71 108
18157.99 131
18159.26 137
18160.53 125
18161.81 129
18163.08 113
18164.35 125
18165.63 112
18166.90 137
18168.18 124
18169.45 134
18170.72 126
18172.00 121
18173.27 143
18174.55 122
18175.82 128
18177.09 120
18178.37 117
18179.64 108
18180.92 134
18182.19 168
18183.47 120
18184.74 133
18186.01 135
18187.29 141
18188.56 143
18189.84 129
18191.11 119
18192.39 129
18193.66 139
18194.94 111
18196.21 129
18197.49 144
18198.76 139
18200.04 141
18201.31 152
18202.59 120
18203.86 131
18205.14 107
18206.41 125
18207.69 138
18208.96 109
18210.24 143
18211.51 127
18212.79 109
18214.06 124
18215.34 116
18216.62 124
18217.89 111
18219.17 137
18220.44 137
18221.72 128
18222.99 109
18224.27 116
18225.55 132
18226.82 155
18228.10 119
18229.37 121
18230.65 113
18231.93 117
18233.20 129
18234.48 123
18235.75 117
18237.03 118
18238.31 135
18239.58 123
18240.86 126
18242.14 127
18243.41 117
18244.69 141
18245.97 128
18247.24 107
18248.52 120
18249.80 129
18251.07 128
18252.35 143
18253.63 133
18254.90 107
18256.18 100
18257.46 121
18258.73 86
18260.01 127
18261.29 133
18262.57 124
18263.84 155
18265.12 113
18266.40 134
18267.67 101
18268.95 127
18270.23 108
18271.51 109
18272.78 111
18274.06 97
18275.34 132
18276.62 122
18277.89 114
18279.17 125
18280.45 140
18281.73 146
18283.01 133
18284.28 126
18285.56 130
18286.84 116
18288.12 129
18289.40 114
18290.67 100
18291.95 100
18293.23 116
18294.51 115
18295.79 113
18297.07 115
18298.34 139
18299.62 134
18300.90 124
18302.18 110
18303.46 127
18304.74 110
18306.02 147
18307.29 117
18308.57 129
18309.85 112
18311.13 111
18312.41 124
18313.69 146
18314.97 134
18316.25 132
18317.53 125
18318.80 117
18320.08 127
18321.36 121
18322.64 130
18323.92 123
18325.20 114
18326.48 112
18327.76 129
18329.04 114
18330.32 132
18331.60 107
18332.88 111
18334.16 114
18335.44 122
18336.72 111
18338.00 114
18339.28 105
18340.56 123
18341.84 117
18343.12 129
18344.40 109
18345.68 111
18346.96 115
18348.24 129
18349.52 113
18350.80 97
18352.08 115
18353.36 110
18354.64 92
18355.92 102
18357.20 134
18358.48 116
18359.76 102
18361.04 95
18362.32 106
18363.60 130
18364.88 138
18366.16 116
18367.45 108
18368.73 109
18370.01 106
18371.29 111
18372.57 117
18373.85 113
18375.13 105
18376.41 109
18377.69 119
18378.98 121
18380.26 101
18381.54 121
18382.82 109
18384.10 149
18385.38 143
18386.66 91
18387.95 117
18389.23 127
18390.51 123
18391.79 123
18393.07 101
18394.35 129
18395.64 125
18396.92 90
18398.20 129
18399.48 122
18400.76 121
18402.05 112
18403.33 103
18404.61 98
18405.89 120
18407.17 112
18408.46 124
18409.74 104
18411.02 97
18412.30 114
18413.59 126
18414.87 126
18416.15 142
18417.43 135
18418.72 102
18420.00 100
18421.28 104
18422.56 132
18423.85 125
18425.13 128
18426.41 123
18427.70 110
18428.98 100
18430.26 105
18431.54 108
18432.83 101
18434.11 121
18435.39 110
18436.68 128
18437.96 123
18439.24 117
18440.53 125
18441.81 105
18443.09 114
18444.38 117
18445.66 136
18446.95 133
18448.23 115
18449.51 112
18450.80 105
18452.08 102
18453.36 133
18454.65 96
18455.93 90
18457.22 107
18458.50 119
18459.78 118
18461.07 119
18462.35 131
18463.64 148
18464.92 127
18466.21 139
18467.49 131
18468.77 128
18470.06 138
18471.34 105
18472.63 89
18473.91 128
18475.20 134
18476.48 119
18477.77 124
18479.05 127
18480.34 126
18481.62 127
18482.91 135
18484.19 135
18485.47 96
18486.76 125
18488.04 124
18489.33 119
18490.62 108
18491.90 103
18493.19 126
18494.47 141
18495.76 100
18497.04 88
18498.33 110
18499.61 120
18500.90 123
18502.18 122
18503.47 137
18504.75 143
18506.04 153
18507.33 109
18508.61 120
18509.90 120
18511.18 111
18512.47 111
18513.76 127
18515.04 114
18516.33 113
18517.61 115
18518.90 138
18520.19 103
18521.47 114
18522.76 146
18524.04 107
18525.33 115
18526.62 111
18527.90 122
18529.19 98
18530.48 128
18531.76 99
18533.05 138
18534.34 124
18535.62 82
18536.91 100
18538.20 109
18539.48 136
18540.77 138
18542.06 118
18543.34 130
18544.63 123
18545.92 119
18547.21 133
18548.49 119
18549.78 113
18551.07 135
18552.36 130
18553.64 132
18554.93 139
18556.22 104
18557.50 138
18558.79 126
18560.08 108
18561.37 117
18562.66 133
18563.94 151
18565.23 138
18566.52 137
18567.81 127
18569.09 112
18570.38 130
18571.67 141
18572.96 102
18574.25 97
18575.53 126
18576.82 140
18578.11 123
18579.40 135
18580.69 122
18581.98 128
18583.26 124
18584.55 126
18585.84 146
18587.13 143
18588.42 168
18589.71 134
18590.99 134
18592.28 143
18593.57 142
18594.86 137
18596.15 129
18597.44 127
18598.73 149
18600.02 144
18601.31 133
18602.59 150
18603.88 131
18605.17 141
18606.46 162
18607.75 155
18609.04 153
18610.33 156
18611.62 120
18612.91 139
18614.20 170
18615.49 129
18616.78 132
18618.07 146
18619.36 146
18620.65 133
18621.94 137
18623.23 153
18624.52 167
18625.81 154
18627.10 149
18628.39 136
18629.68 147
18630.97 159
18632.26 138
18633.55 140
18634.84 135
18636.13 156
18637.42 156
18638.71 140
18640.00 122
18641.29 125
18642.58 110
18643.87 133
18645.16 119
18646.45 122
18647.74 137
18649.03 135
18650.32 145
18651.61 114
18652.90 125
18654.19 125
18655.48 123
18656.78 150
18658.07 156
18659.36 120
18660.65 126
18661.94 146
18663.23 140
18664.52 132
18665.81 114
18667.10 108
18668.40 143
18669.69 121
18670.98 130
18672.27 128
18673.56 159
18674.85 129
18676.14 112
18677.44 131
18678.73 127
18680.02 123
18681.31 125
18682.60 93
18683.90 119
18685.19 139
18686.48 139
18687.77 141
18689.06 111
18690.36 119
18691.65 124
18692.94 122
18694.23 112
18695.52 120
18696.82 110
18698.11 121
18699.40 146
18700.69 129
18701.99 114
18703.28 117
18704.57 133
18705.86 119
18707.16 90
18708.45 101
18709.74 111
18711.04 105
18712.33 114
18713.62 115
18714.91 117
18716.21 129
18717.50 109
18718.79 109
18720.09 115
18721.38 135
18722.67 129
18723.97 128
18725.26 122
18726.55 149
18727.85 96
18729.14 115
18730.43 120
18731.73 111
18733.02 106
18734.31 127
18735.61 131
18736.90 122
18738.19 139
18739.49 133
18740.78 118
18742.08 146
18743.37 130
18744.66 129
18745.96 134
18747.25 134
18748.55 141
18749.84 112
18751.13 140
18752.43 117
18753.72 135
18755.02 153
18756.31 155
18757.61 114
18758.90 126
18760.20 109
18761.49 117
18762.78 121
18764.08 123
18765.37 102
18766.67 123
18767.96 110
18769.26 127
18770.55 109
18771.85 99
18773.14 107
18774.44 120
18775.73 127
18777.03 144
18778.32 103
18779.62 121
18780.91 92
18782.21 106
18783.50 139
18784.80 132
18786.10 108
18787.39 124
18788.69 117
18789.98 130
18791.28 109
18792.57 110
18793.87 112
18795.16 112
18796.46 110
18797.76 141
18799.05 123
18800.35 121
18801.64 121
18802.94 103
18804.24 133
18805.53 104
18806.83 119
18808.12 112
18809.42 133
18810.72 108
18812.01 122
18813.31 124
18814.61 141
18815.90 128
18817.20 127
18818.50 124
18819.79 119
18821.09 140
18822.39 111
18823.68 106
18824.98 125
18826.28 139
18827.57 112
18828.87 142
18830.17 131
18831.46 120
18832.76 124
18834.06 105
18835.35 88
18836.65 97
18837.95 109
18839.25 147
18840.54 120
18841.84 128
18843.14 123
18844.44 133
18845.73 137
18847.03 146
18848.33 128
18849.63 123
18850.92 130
18852.22 119
18853.52 108
18854.82 128
18856.11 118
18857.41 108
18858.71 103
18860.01 123
18861.31 93
18862.60 116
18863.90 117
18865.20 104
18866.50 113
18867.80 120
18869.10 86
18870.39 102
18871.69 120
18872.99 127
18874.29 114
18875.59 116
18876.89 120
18878.18 147
18879.48 130
18880.78 109
18882.08 120
18883.38 114
18884.68 112
18885.98 125
18887.28 135
18888.57 94
18889.87 105
18891.17 112
18892.47 106
18893.77 107
18895.07 112
18896.37 110
18897.67 121
18898.97 131
18900.27 129
18901.57 102
18902.87 100
18904.17 104
18905.47 109
18906.76 117
18908.06 129
18909.36 116
18910.66 101
18911.96 110
18913.26 117
18914.56 90
18915.86 97
18917.16 104
18918.46 153
18919.76 128
18921.06 107
18922.36 106
18923.66 111
18924.96 124
18926.26 114
18927.56 110
18928.86 114
18930.17 106
18931.47 118
18932.77 151
18934.07 124
18935.37 125
18936.67 136
18937.97 116
18939.27 105
18940.57 90
18941.87 95
18943.17 120
18944.47 103
18945.77 125
18947.07 119
18948.38 127
18949.68 112
18950.98 94
18952.28 125
18953.58 137
18954.88 150
18956.18 109
18957.48 122
18958.79 116
18960.09 97
18961.39 114
18962.69 116
18963.99 107
18965.29 98
18966.59 118
18967.90 117
18969.20 117
18970.50 107
18971.80 83
18973.10 117
18974.41 124
18975.71 109
18977.01 120
18978.31 130
18979.61 115
18980.92 132
18982.22 130
18983.52 119
18984.82 108
18986.12 93
18987.43 105
18988.73 101
18990.03 113
18991.33 121
18992.64 135
18993.94 116
18995.24 102
18996.54 109
18997.85 134
18999.15 138
19000.45 83
19001.76 103
19003.06 147
19004.36 132
19005.66 107
19006.97 108
19008.27 106
19009.57 116
19010.88 129
19012.18 105
19013.48 98
19014.79 108
19016.09 107
19017.39 81
19018.70 116
19020.00 99
19021.30 103
19022.61 107
19023.91 115
19025.22 125
19026.52 104
19027.82 151
19029.13 159
19030.43 137
19031.73 125
19033.04 105
19034.34 125
19035.65 119
19036.95 128
19038.25 90
19039.56 105
19040.86 114
19042.17 112
19043.47 108
19044.78 121
19046.08 109
19047.38 103
19048.69 121
19049.99 129
19051.30 112
19052.60 117
19053.91 122
19055.21 94
19056.52 99
19057.82 131
19059.13 109
19060.43 138
19061.74 102
19063.04 138
19064.35 108
19065.65 114
19066.96 126
19068.26 110
19069.57 103
19070.87 96
19072.18 136
19073.48 118
19074.79 114
19076.09 97
19077.40 90
19078.70 110
19080.01 140
19081.32 121
19082.62 106
19083.93 120
19085.23 96
19086.54 101
19087.84 81
19089.15 111
19090.46 132
19091.76 114
19093.07 93
19094.37 114
19095.68 95
19096.99 115
19098.29 95
19099.60 91
19100.90 95
19102.21 109
19103.52 117
19104.82 109
19106.13 111
19107.44 103
19108.74 103
19110.05 111
19111.36 108
19112.66 113
19113.97 115
19115.28 131
19116.58 125
19117.89 111
19119.20 115
19120.50 100
19121.81 97
19123.12 108
19124.43 108
19125.73 136
19127.04 99
19128.35 83
19129.65 93
19130.96 90
19132.27 95
19133.58 107
19134.88 109
19136.19 110
19137.50 102
19138.81 117
19140.11 130
19141.42 146
19142.73 122
19144.04 138
19145.34 135
19146.65 98
19147.96 117
19149.27 128
19150.58 139
19151.88 104
19153.19 119
19154.50 120
19155.81 112
19157.12 124
19158.42 92
19159.73 99
19161.04 123
19162.35 116
19163.66 103
19164.97 109
19166.28 113
19167.58 87
19168.89 111
19170.20 110
19171.51 89
19172.82 97
19174.13 128
19175.44 124
19176.75 115
19178.05 108
19179.36 96
19180.67 104
19181.98 106
19183.29 105
19184.60 129
19185.91 147
19187.22 104
19188.53 112
19189.84 96
19191.15 96
19192.46 122
19193.76 114
19195.07 86
19196.38 102
19197.69 94
19199.00 86
19200.31 114
19201.62 107
19202.93 96
19204.24 96
19205.55 86
19206.86 75
19208.17 88
19209.48 118
19210.79 101
19212.10 131
19213.41 106
19214.72 138
19216.03 120
19217.34 127
19218.65 103
19219.96 117
19221.27 112
19222.58 96
19223.89 123
19225.20 101
19226.52 116
19227.83 123
19229.14 126
19230.45 124
19231.76 118
19233.07 119
19234.38 114
19235.69 101
19237.00 125
19238.31 120
19239.62 133
19240.93 117
19242.25 108
19243.56 120
19244.87 122
19246.18 103
19247.49 109
19248.80 119
19250.11 111
19251.42 97
19252.74 108
19254.05 93
19255.36 111
19256.67 113
19257.98 121
19259.29 147
19260.61 109
19261.92 128
19263.23 112
19264.54 107
19265.85 114
19267.17 121
19268.48 95
19269.79 89
19271.10 120
19272.41 118
19273.73 110
19275.04 116
19276.35 111
19277.66 113
19278.98 120
19280.29 116
19281.60 110
19282.91 105
19284.23 111
19285.54 104
19286.85 103
19288.16 114
19289.48 122
19290.79 119
19292.10 106
19293.41 112
19294.73 129
19296.04 93
19297.35 109
19298.67 128
19299.98 146
19301.29 131
19302.61 116
19303.92 107
19305.23 121
19306.55 114
19307.86 96
19309.17 107
19310.49 112
19311.80 118
19313.11 118
19314.43 92
19315.74 125
19317.05 92
19318.37 98
19319.68 93
19320.99 105
19322.31 95
19323.62 116
19324.94 118
19326.25 104
19327.56 116
19328.88 125
19330.19 95
19331.51 103
19332.82 96
19334.14 110
19335.45 101
19336.76 83
19338.08 97
19339.39 107
19340.71 122
19342.02 114
19343.34 103
19344.65 106
19345.97 113
19347.28 101
19348.59 123
19349.91 98
19351.22 127
19352.54 113
19353.85 111
19355.17 104
19356.48 116
19357.80 109
19359.11 112
19360.43 94
19361.74 111
19363.06 109
19364.38 119
19365.69 110
19367.01 108
19368.32 107
19369.64 123
19370.95 109
19372.27 128
19373.58 108
19374.90 119
19376.21 114
19377.53 79
19378.85 107
19380.16 125
19381.48 101
19382.79 104
19384.11 111
19385.43 117
19386.74 114
19388.06 111
19389.37 107
19390.69 129
19392.01 90
19393.32 99
19394.64 106
19395.96 128
19397.27 120
19398.59 97
19399.91 122
19401.22 99
19402.54 93
19403.85 106
19405.17 100
19406.49 116
19407.80 103
19409.12 106
19410.44 100
19411.76 100
19413.07 128
19414.39 106
19415.71 101
19417.02 96
19418.34 105
19419.66 132
19420.98 105
19422.29 81
19423.61 84
19424.93 108
19426.24 118
19427.56 114
19428.88 126
19430.20 103
19431.51 110
19432.83 129
19434.15 119
19435.47 125
19436.79 106
19438.10 138
19439.42 130
19440.74 103
19442.06 98
19443.37 90
19444.69 114
19446.01 138
19447.33 107
19448.65 105
19449.97 108
19451.28 104
19452.60 119
19453.92 112
19455.24 92
19456.56 114
19457.88 116
19459.19 110
19460.51 121
19461.83 93
19463.15 100
19464.47 110
19465.79 106
19467.11 113
19468.42 118
19469.74 123
19471.06 117
19472.38 119
19473.70 113
19475.02 117
19476.34 120
19477.66 108
19478.98 139
19480.30 96
19481.62 75
19482.93 122
19484.25 139
19485.57 129
19486.89 90
19488.21 150
19489.53 122
19490.85 116
19492.17 119
19493.49 95
19494.81 98
19496.13 115
19497.45 106
19498.77 95
19500.09 90
19501.41 97
19502.73 114
19504.05 93
19505.37 110
19506.69 108
19508.01 109
19509.33 93
19510.65 102
19511.97 101
19513.29 118
19514.61 107
19515.93 111
19517.25 101
19518.57 122
19519.89 126
19521.21 117
19522.54 131
19523.86 119
19525.18 106
19526.50 128
19527.82 106
19529.14 106
19530.46 92
19531.78 95
19533.10 101
19534.42 105
19535.74 84
19537.07 108
19538.39 115
19539.71 91
19541.03 109
19542.35 97
19543.67 115
19544.99 111
19546.31 119
19547.64 112
19548.96 99
19550.28 131
19551.60 112
19552.92 119
19554.24 106
19555.57 96
19556.89 116
19558.21 127
19559.53 107
19560.85 112
19562.18 111
19563.50 125
19564.82 113
19566.14 116
19567.46 92
19568.79 94
19570.11 114
19571.43 111
19572.75 119
19574.08 109
19575.40 122
19576.72 95
19578.04 105
19579.37 105
19580.69 105
19582.01 108
19583.33 117
19584.66 94
19585.98 100
19587.30 103
19588.63 98
19589.95 84
19591.27 83
19592.59 100
19593.92 109
19595.24 104
19596.56 87
19597.89 110
19599.21 118
19600.53 141
19601.86 106
19603.18 110
19604.50 106
19605.83 94
19607.15 75
19608.47 93
19609.80 134
19611.12 100
19612.45 104
19613.77 102
19615.09 103
19616.42 89
19617.74 112
19619.06 142
19620.39 98
19621.71 123
19623.04 111
19624.36 122
19625.69 115
19627.01 103
19628.33 96
19629.66 99
19630.98 111
19632.31 101
19633.63 109
19634.96 121
19636.28 121
19637.60 106
19638.93 105
19640.25 112
19641.58 119
19642.90 122
19644.23 126
19645.55 115
19646.88 109
19648.20 120
19649.53 113
19650.85 112
19652.18 97
19653.50 121
19654.83 113
19656.15 131
19657.48 99
19658.80 124
19660.13 97
19661.45 116
19662.78 125
19664.11 104
19665.43 102
19666.76 106
19668.08 86
19669.41 93
19670.73 85
19672.06 117
19673.39 117
19674.71 127
19676.04 109
19677.36 106
19678.69 95
19680.01 103
19681.34 94
19682.67 88
19683.99 98
19685.32 93
19686.65 128
19687.97 132
19689.30 108
19690.62 89
19691.95 92
19693.28 113
19694.60 91
19695.93 120
19697.26 125
19698.58 85
19699.91 110
19701.24 105
19702.56 111
19703.89 102
19705.22 92
19706.54 121
19707.87 121
19709.20 106
19710.53 115
19711.85 116
19713.18 113
19714.51 131
19715.83 121
19717.16 120
19718.49 94
19719.82 110
19721.14 137
19722.47 128
19723.80 114
19725.13 115
19726.45 119
19727.78 120
19729.11 84
19730.44 90
19731.76 90
19733.09 131
19734.42 115
19735.75 104
19737.08 100
19738.40 94
19739.73 89
19741.06 99
19742.39 93
19743.72 96
19745.04 104
19746.37 109
19747.70 89
19749.03 76
19750.36 104
19751.69 107
19753.01 112
19754.34 98
19755.67 115
19757.00 119
19758.33 121
19759.66 98
19760.99 76
19762.31 119
19763.64 108
19764.97 121
19766.30 106
19767.63 115
19768.96 91
19770.29 130
19771.62 111
19772.95 97
19774.28 122
19775.60 124
19776.93 97
19778.26 87
19779.59 119
19780.92 107
19782.25 126
19783.58 93
19784.91 126
19786.24 96
19787.57 104
19788.90 115
19790.23 112
19791.56 98
19792.89 78
19794.22 138
19795.55 102
19796.88 83
19798.21 114
19799.54 105
19800.87 106
19802.20 118
19803.53 85
19804.86 112
19806.19 98
19807.52 97
19808.85 100
19810.18 93
19811.51 107
19812.84 88
19814.17 95
19815.50 130
19816.83 107
19818.16 96
19819.49 102
19820.83 96
19822.16 114
19823.49 107
19824.82 115
19826.15 121
19827.48 96
19828.81 90
19830.14 109
19831.47 118
19832.80 92
19834.14 111
19835.47 133
19836.80 106
19838.13 107
19839.46 118
19840.79 88
19842.12 105
19843.46 108
19844.79 108
19846.12 107
19847.45 102
19848.78 100
19850.11 95
19851.45 101
19852.78 109
19854.11 90
19855.44 120
19856.77 103
19858.11 85
19859.44 103
19860.77 118
19862.10 123
19863.43 113
19864.77 107
19866.10 122
19867.43 140
19868.76 128
19870.10 109
19871.43 104
19872.76 97
19874.09 110
19875.43 101
19876.76 112
19878.09 110
19879.42 107
19880.76 121
19882.09 128
19883.42 80
19884.75 105
19886.09 93
19887.42 100
19888.75 127
19890.09 82
19891.42 87
19892.75 119
19894.09 119
19895.42 115
19896.75 108
19898.09 94
19899.42 106
19900.75 109
19902.09 86
19903.42 96
19904.75 78
19906.09 98
19907.42 93
19908.75 98
19910.09 123
19911.42 115
19912.76 120
19914.09 128
19915.42 81
19916.76 87
19918.09 119
19919.43 106
19920.76 98
19922.09 105
19923.43 91
19924.76 99
19926.10 100
19927.43 99
19928.77 88
19930.10 96
19931.43 81
19932.77 97
19934.10 90
19935.44 81
19936.77 94
19938.11 113
19939.44 119
19940.78 110
19942.11 88
19943.45 103
19944.78 104
19946.12 90
19947.45 75
19948.79 77
19950.12 123
19951.46 86
19952.79 95
19954.13 103
19955.46 106
19956.80 106
19958.13 95
19959.47 93
19960.80 90
19962.14 109
19963.48 112
19964.81 110
19966.15 107
19967.48 101
19968.82 119
19970.15 135
19971.49 107
19972.83 111
19974.16 132
19975.50 101
19976.83 109
19978.17 83
19979.51 96
19980.84 88
19982.18 99
19983.51 101
19984.85 90
19986.19 84
19987.52 90
19988.86 100
19990.20 92
19991.53 85
19992.87 124
19994.21 112
19995.54 97
19996.88 110
19998.22 101
19999.55 96
20000.89 109
20002.23 103
20003.56 107
20004.90 109
20006.24 106
20007.57 136
20008.91 101
20010.25 88
20011.59 80
20012.92 119
20014.26 86
20015.60 85
20016.94 99
20018.27 104
20019.61 101
20020.95 105
20022.28 90
20023.62 90
20024.96 98
20026.30 91
20027.64 98
20028.97 93
20030.31 105
20031.65 99
20032.99 102
20034.32 112
20035.66 106
20037.00 108
20038.34 114
20039.68 101
20041.02 92
20042.35 88
20043.69 109
20045.03 135
20046.37 105
20047.71 105
20049.05 104
20050.38 114
20051.72 92
20053.06 108
20054.40 119
20055.74 106
20057.08 101
20058.42 111
20059.75 91
20061.09 110
20062.43 97
20063.77 97
20065.11 109
20066.45 115
20067.79 112
20069.13 85
20070.47 105
20071.81 97
20073.14 115
20074.48 113
20075.82 104
20077.16 102
20078.50 90
20079.84 90
20081.18 101
20082.52 105
20083.86 99
20085.20 99
20086.54 104
20087.88 98
20089.22 97
20090.56 109
20091.90 117
20093.24 87
20094.58 83
20095.92 112
20097.26 103
20098.60 98
20099.94 101
20101.28 103
20102.62 92
20103.96 104
20105.30 119
20106.64 104
20107.98 103
20109.32 108
20110.66 119
20112.00 105
20113.34 105
20114.68 126
20116.02 115
20117.36 97
20118.71 129
20120.05 139
20121.39 108
20122.73 92
20124.07 101
20125.41 108
20126.75 107
20128.09 93
20129.43 80
20130.77 99
20132.12 83
20133.46 93
20134.80 128
20136.14 100
20137.48 109
20138.82 109
20140.16 98
20141.51 72
20142.85 84
20144.19 107
20145.53 102
