# Supplementary material for: MALDI-TOF MS typing enables the classification of brewing yeasts of the genus Saccharomyces to major beer styles
Source: PLoS One. 2017 Aug 9;12(8):e0181694. doi: 10.1371/journal.pone.0181694 (PMC5549903; doi:10.1371/journal.pone.0181694)
Supplement: S3 File — The directory includes 90 raw files and was zipped to “.zip”; the folder has three strains with 30 spectra per strain; S1 Text explains the raw files with an example and Table 1 represents the yeast strains used within the experiment. (ZIP) [file pone.0181694.s006.zip › 7-9/30258-205-OG-WB-WB-YPG-18h-E-E_2015-08-18__0_C3_1.dat]

1999.93 2273
2000.35 2409
2000.77 2381
2001.19 2442
2001.61 2572
2002.03 2345
2002.46 2440
2002.88 2453
2003.30 2508
2003.72 2381
2004.14 2303
2004.57 2348
2004.99 2357
2005.41 2298
2005.83 2237
2006.25 2263
2006.68 2144
2007.10 2252
2007.52 2440
2007.94 2107
2008.37 2173
2008.79 2253
2009.21 2358
2009.63 2383
2010.06 2388
2010.48 2337
2010.90 2418
2011.32 2263
2011.75 2304
2012.17 2308
2012.59 2507
2013.02 2280
2013.44 2174
2013.86 2048
2014.29 1982
2014.71 1963
2015.13 2148
2015.55 2105
2015.98 2148
2016.40 2153
2016.82 1973
2017.25 1951
2017.67 2072
2018.10 2250
2018.52 2276
2018.94 2250
2019.37 2344
2019.79 2142
2020.21 2351
2020.64 2404
2021.06 2485
2021.48 2214
2021.91 2247
2022.33 2520
2022.76 2452
2023.18 2360
2023.60 2389
2024.03 2353
2024.45 2399
2024.88 2290
2025.30 2195
2025.73 2279
2026.15 2124
2026.57 2182
2027.00 2194
2027.42 2083
2027.85 2262
2028.27 2430
2028.70 2198
2029.12 2104
2029.55 2053
2029.97 2187
2030.40 2205
2030.82 2037
2031.24 2004
2031.67 1936
2032.09 2092
2032.52 2203
2032.94 2206
2033.37 2218
2033.79 2212
2034.22 2416
2034.65 2179
2035.07 2296
2035.50 2301
2035.92 2274
2036.35 2247
2036.77 2205
2037.20 2129
2037.62 2295
2038.05 2235
2038.47 2005
2038.90 2102
2039.33 2165
2039.75 2122
2040.18 2143
2040.60 2145
2041.03 2323
2041.45 2275
2041.88 2426
2042.31 2324
2042.73 2338
2043.16 2145
2043.58 2249
2044.01 2211
2044.44 2103
2044.86 2292
2045.29 2220
2045.72 2283
2046.14 2072
2046.57 2202
2047.00 2292
2047.42 2244
2047.85 2247
2048.28 2215
2048.70 2435
2049.13 2552
2049.56 2352
2049.98 2142
2050.41 2338
2050.84 2404
2051.26 2379
2051.69 2362
2052.12 2258
2052.54 2282
2052.97 2090
2053.40 2161
2053.83 2100
2054.25 2163
2054.68 2096
2055.11 2078
2055.53 2100
2055.96 1964
2056.39 2144
2056.82 2136
2057.24 2201
2057.67 2386
2058.10 2169
2058.53 2199
2058.96 2266
2059.38 2346
2059.81 2413
2060.24 2424
2060.67 2324
2061.10 2305
2061.52 2158
2061.95 2246
2062.38 2217
2062.81 2256
2063.24 2297
2063.66 2178
2064.09 2285
2064.52 2285
2064.95 2291
2065.38 2335
2065.81 2370
2066.23 2398
2066.66 2347
2067.09 2463
2067.52 2464
2067.95 2662
2068.38 2671
2068.81 2575
2069.23 2525
2069.66 2430
2070.09 2372
2070.52 2469
2070.95 2489
2071.38 2357
2071.81 2154
2072.24 2141
2072.67 2233
2073.10 2239
2073.53 2168
2073.95 1959
2074.38 2029
2074.81 2208
2075.24 2346
2075.67 2349
2076.10 2407
2076.53 2448
2076.96 2431
2077.39 2431
2077.82 2416
2078.25 2099
2078.68 2202
2079.11 2079
2079.54 2242
2079.97 2303
2080.40 2296
2080.83 2247
2081.26 2223
2081.69 2162
2082.12 2167
2082.55 2109
2082.98 2134
2083.41 2209
2083.84 2253
2084.27 2303
2084.70 2152
2085.13 2076
2085.56 2259
2085.99 2231
2086.42 2320
2086.85 2254
2087.29 2151
2087.72 2235
2088.15 2139
2088.58 2143
2089.01 2048
2089.44 1998
2089.87 2253
2090.30 2261
2090.73 2131
2091.16 2200
2091.59 2141
2092.03 2026
2092.46 2129
2092.89 2015
2093.32 2101
2093.75 2129
2094.18 2028
2094.61 1977
2095.05 2025
2095.48 2054
2095.91 2098
2096.34 1958
2096.77 2162
2097.20 2067
2097.63 2154
2098.07 2110
2098.50 2125
2098.93 2098
2099.36 2007
2099.79 2169
2100.23 2152
2100.66 2180
2101.09 2090
2101.52 1966
2101.95 2073
2102.39 2020
2102.82 2136
2103.25 2014
2103.68 1815
2104.12 2126
2104.55 2129
2104.98 1960
2105.41 2026
2105.85 1970
2106.28 2031
2106.71 2234
2107.14 2022
2107.58 2131
2108.01 2232
2108.44 2226
2108.88 2246
2109.31 2215
2109.74 2334
2110.18 2251
2110.61 2198
2111.04 2459
2111.47 2225
2111.91 2082
2112.34 2105
2112.77 2114
2113.21 2124
2113.64 2077
2114.07 2064
2114.51 2069
2114.94 1855
2115.37 2089
2115.81 2043
2116.24 1911
2116.68 1978
2117.11 1949
2117.54 2185
2117.98 2043
2118.41 1860
2118.85 1921
2119.28 2001
2119.71 2009
2120.15 1976
2120.58 2001
2121.02 1886
2121.45 1935
2121.88 2058
2122.32 2040
2122.75 1899
2123.19 1912
2123.62 2051
2124.06 2298
2124.49 2108
2124.92 2115
2125.36 2172
2125.79 2117
2126.23 2154
2126.66 2139
2127.10 1926
2127.53 2039
2127.97 1957
2128.40 2050
2128.84 2050
2129.27 1963
2129.71 2139
2130.14 2068
2130.58 1957
2131.01 2025
2131.45 2048
2131.88 2184
2132.32 2120
2132.75 2156
2133.19 2205
2133.63 2142
2134.06 2152
2134.50 2200
2134.93 2111
2135.37 2198
2135.80 2028
2136.24 2103
2136.67 2011
2137.11 2027
2137.55 2151
2137.98 2116
2138.42 2059
2138.85 2165
2139.29 2222
2139.73 2007
2140.16 2101
2140.60 1926
2141.03 2010
2141.47 1973
2141.91 2111
2142.34 2093
2142.78 2150
2143.22 1996
2143.65 2063
2144.09 2079
2144.53 2079
2144.96 2186
2145.40 2197
2145.84 2290
2146.27 2009
2146.71 2059
2147.15 2133
2147.58 2054
2148.02 1983
2148.46 2047
2148.89 2054
2149.33 1937
2149.77 2012
2150.21 2007
2150.64 2150
2151.08 2210
2151.52 2372
2151.95 2226
2152.39 2252
2152.83 2113
2153.27 2409
2153.70 2323
2154.14 2202
2154.58 2234
2155.02 2270
2155.45 2083
2155.89 2237
2156.33 2155
2156.77 2058
2157.21 2119
2157.64 2210
2158.08 2238
2158.52 2108
2158.96 2100
2159.40 2202
2159.83 2267
2160.27 2137
2160.71 2159
2161.15 2106
2161.59 2221
2162.02 2316
2162.46 2062
2162.90 2015
2163.34 2248
2163.78 2131
2164.22 2104
2164.66 2156
2165.09 2091
2165.53 2015
2165.97 2070
2166.41 2021
2166.85 2091
2167.29 2078
2167.73 1881
2168.17 2104
2168.60 2111
2169.04 2111
2169.48 2197
2169.92 2152
2170.36 2250
2170.80 2383
2171.24 2306
2171.68 2324
2172.12 2402
2172.56 2243
2173.00 2399
2173.44 2329
2173.88 2329
2174.32 2240
2174.76 2117
2175.20 2281
2175.64 2324
2176.07 2268
2176.51 2460
2176.95 2537
2177.39 2542
2177.83 2356
2178.27 2462
2178.71 2534
2179.15 2502
2179.59 2615
2180.03 2472
2180.47 2208
2180.92 2310
2181.36 2146
2181.80 1999
2182.24 2244
2182.68 2207
2183.12 2094
2183.56 2034
2184.00 1954
2184.44 2050
2184.88 2115
2185.32 2005
2185.76 1968
2186.20 2026
2186.64 1994
2187.08 1991
2187.52 2049
2187.97 2191
2188.41 2199
2188.85 2012
2189.29 2124
2189.73 2106
2190.17 2142
2190.61 2209
2191.05 2154
2191.49 2069
2191.94 2147
2192.38 2003
2192.82 2112
2193.26 2317
2193.70 2266
2194.14 2155
2194.58 2264
2195.03 2278
2195.47 2521
2195.91 2525
2196.35 2315
2196.79 2257
2197.24 2344
2197.68 2270
2198.12 2252
2198.56 2148
2199.00 2153
2199.45 2255
2199.89 2140
2200.33 2046
2200.77 2224
2201.21 2003
2201.66 2070
2202.10 2075
2202.54 1995
2202.98 2016
2203.43 2251
2203.87 2191
2204.31 1908
2204.75 2087
2205.20 2277
2205.64 2200
2206.08 2165
2206.53 2078
2206.97 2267
2207.41 2211
2207.85 2339
2208.30 2156
2208.74 2200
2209.18 2510
2209.63 2390
2210.07 2349
2210.51 2299
2210.96 2375
2211.40 2317
2211.84 2146
2212.29 2158
2212.73 2142
2213.17 2293
2213.62 2296
2214.06 2131
2214.50 2092
2214.95 2270
2215.39 2400
2215.84 2307
2216.28 2228
2216.72 2365
2217.17 2361
2217.61 2207
2218.05 2191
2218.50 2319
2218.94 2224
2219.39 2108
2219.83 1850
2220.28 1958
2220.72 2074
2221.16 2005
2221.61 2046
2222.05 2113
2222.50 2249
2222.94 2236
2223.39 2263
2223.83 2390
2224.28 2356
2224.72 2460
2225.16 2408
2225.61 2393
2226.05 2551
2226.50 2604
2226.94 2581
2227.39 2558
2227.83 2480
2228.28 2459
2228.72 2374
2229.17 2258
2229.61 2351
2230.06 2499
2230.50 2396
2230.95 2360
2231.40 2342
2231.84 2329
2232.29 2330
2232.73 2289
2233.18 2368
2233.62 2315
2234.07 2308
2234.51 2449
2234.96 2324
2235.41 2352
2235.85 2353
2236.30 2175
2236.74 2193
2237.19 2135
2237.63 2246
2238.08 2221
2238.53 2077
2238.97 2088
2239.42 2096
2239.86 2073
2240.31 2136
2240.76 2089
2241.20 2010
2241.65 1957
2242.10 2035
2242.54 2089
2242.99 2023
2243.44 1844
2243.88 1962
2244.33 2019
2244.78 1971
2245.22 2117
2245.67 2119
2246.12 2169
2246.56 2040
2247.01 2051
2247.46 1894
2247.90 2006
2248.35 1997
2248.80 1897
2249.24 1905
2249.69 1993
2250.14 2094
2250.59 2018
2251.03 1912
2251.48 1992
2251.93 2039
2252.38 1889
2252.82 1966
2253.27 1965
2253.72 2013
2254.17 2178
2254.61 2082
2255.06 2110
2255.51 2140
2255.96 2010
2256.40 2096
2256.85 1877
2257.30 1836
2257.75 1952
2258.20 2010
2258.64 2068
2259.09 2178
2259.54 2072
2259.99 2012
2260.44 1949
2260.88 1852
2261.33 1990
2261.78 1954
2262.23 2204
2262.68 2337
2263.13 2153
2263.58 2055
2264.02 2104
2264.47 2490
2264.92 2361
2265.37 2313
2265.82 2213
2266.27 2133
2266.72 2156
2267.17 2420
2267.61 2332
2268.06 2220
2268.51 2140
2268.96 2335
2269.41 2260
2269.86 2209
2270.31 2331
2270.76 2300
2271.21 2300
2271.66 2299
2272.11 2262
2272.56 2083
2273.00 2229
2273.45 2297
2273.90 2157
2274.35 2042
2274.80 2206
2275.25 2354
2275.70 2179
2276.15 2120
2276.60 2259
2277.05 2107
2277.50 2205
2277.95 2011
2278.40 1893
2278.85 1851
2279.30 1855
2279.75 1936
2280.20 1781
2280.65 1919
2281.10 1832
2281.55 1792
2282.00 1872
2282.45 2013
2282.90 1744
2283.35 1854
2283.81 1923
2284.26 1972
2284.71 1907
2285.16 1978
2285.61 1841
2286.06 1859
2286.51 1930
2286.96 1943
2287.41 1863
2287.86 1907
2288.31 1887
2288.76 1968
2289.22 1931
2289.67 2120
2290.12 2293
2290.57 2515
2291.02 2559
2291.47 2836
2291.92 2849
2292.37 2856
2292.83 2948
2293.28 2958
2293.73 3208
2294.18 3154
2294.63 2975
2295.08 3053
2295.53 2619
2295.99 2581
2296.44 2498
2296.89 2437
2297.34 2288
2297.79 2122
2298.25 2109
2298.70 2082
2299.15 2063
2299.60 2027
2300.05 2097
2300.51 2089
2300.96 2053
2301.41 2105
2301.86 1889
2302.32 2050
2302.77 2068
2303.22 2027
2303.67 1988
2304.13 1900
2304.58 1791
2305.03 1750
2305.48 1981
2305.94 2005
2306.39 1864
2306.84 1863
2307.29 1827
2307.75 2064
2308.20 1947
2308.65 2030
2309.11 1986
2309.56 2105
2310.01 2195
2310.47 2132
2310.92 2172
2311.37 2329
2311.83 2435
2312.28 2235
2312.73 2328
2313.19 2431
2313.64 2334
2314.09 2209
2314.55 2124
2315.00 2343
2315.45 2136
2315.91 2037
2316.36 2219
2316.81 2295
2317.27 2039
2317.72 2014
2318.18 2194
2318.63 2014
2319.08 1871
2319.54 1860
2319.99 2031
2320.45 2001
2320.90 1946
2321.35 2081
2321.81 2163
2322.26 2115
2322.72 2191
2323.17 2201
2323.63 2067
2324.08 2111
2324.54 2173
2324.99 2267
2325.44 2192
2325.90 2329
2326.35 2449
2326.81 2416
2327.26 2435
2327.72 2372
2328.17 2282
2328.63 2279
2329.08 2243
2329.54 2391
2329.99 2223
2330.45 2279
2330.90 2241
2331.36 2066
2331.81 2127
2332.27 2063
2332.72 2120
2333.18 2319
2333.64 2229
2334.09 2089
2334.55 2021
2335.00 2110
2335.46 2010
2335.91 1807
2336.37 2046
2336.82 1891
2337.28 1959
2337.74 2006
2338.19 1997
2338.65 1886
2339.10 1961
2339.56 2072
2340.02 1823
2340.47 1858
2340.93 1928
2341.38 2047
2341.84 2116
2342.30 2039
2342.75 2076
2343.21 2057
2343.67 2252
2344.12 2199
2344.58 1963
2345.04 1893
2345.49 1945
2345.95 2005
2346.41 2140
2346.86 2134
2347.32 1999
2347.78 1955
2348.23 1901
2348.69 2067
2349.15 2189
2349.60 2179
2350.06 2006
2350.52 2110
2350.97 2120
2351.43 2143
2351.89 2131
2352.35 2125
2352.80 2026
2353.26 2108
2353.72 2136
2354.18 2082
2354.63 2009
2355.09 1989
2355.55 1973
2356.01 1880
2356.46 1917
2356.92 1738
2357.38 1734
2357.84 1939
2358.29 1987
2358.75 1984
2359.21 1982
2359.67 2027
2360.13 2065
2360.58 1909
2361.04 1929
2361.50 1996
2361.96 2039
2362.42 2088
2362.88 1814
2363.33 1824
2363.79 1956
2364.25 1873
2364.71 2006
2365.17 1893
2365.63 2042
2366.08 1831
2366.54 1869
2367.00 2007
2367.46 1958
2367.92 1904
2368.38 2070
2368.84 2049
2369.30 1866
2369.75 1931
2370.21 1994
2370.67 1881
2371.13 2050
2371.59 1960
2372.05 1917
2372.51 2083
2372.97 2119
2373.43 2029
2373.89 1958
2374.35 1887
2374.81 2058
2375.27 2021
2375.72 2007
2376.18 2025
2376.64 2065
2377.10 2093
2377.56 2165
2378.02 2097
2378.48 2012
2378.94 1968
2379.40 2014
2379.86 1896
2380.32 1944
2380.78 1866
2381.24 2041
2381.70 2099
2382.16 2093
2382.62 1948
2383.08 1763
2383.54 1900
2384.00 1938
2384.46 1853
2384.92 1950
2385.39 1896
2385.85 1838
2386.31 1904
2386.77 1992
2387.23 1969
2387.69 1930
2388.15 1932
2388.61 1842
2389.07 1909
2389.53 1945
2389.99 1948
2390.45 1962
2390.91 1865
2391.38 1965
2391.84 2128
2392.30 2007
2392.76 2068
2393.22 2056
2393.68 2136
2394.14 2068
2394.60 2065
2395.06 2042
2395.53 1865
2395.99 1883
2396.45 1894
2396.91 1984
2397.37 1988
2397.83 1922
2398.30 1954
2398.76 1987
2399.22 1868
2399.68 1777
2400.14 1870
2400.61 1746
2401.07 1837
2401.53 1845
2401.99 1968
2402.45 1915
2402.92 1960
2403.38 1953
2403.84 1844
2404.30 1872
2404.76 1865
2405.23 1771
2405.69 1733
2406.15 1654
2406.61 1610
2407.08 1730
2407.54 1664
2408.00 1780
2408.46 1842
2408.93 1908
2409.39 1861
2409.85 1986
2410.32 1840
2410.78 1879
2411.24 1886
2411.70 1739
2412.17 1798
2412.63 1752
2413.09 1860
2413.56 1836
2414.02 1574
2414.48 1730
2414.95 1808
2415.41 1848
2415.87 1947
2416.34 1831
2416.80 2004
2417.26 1999
2417.73 1880
2418.19 1951
2418.65 1976
2419.12 1948
2419.58 2103
2420.05 2078
2420.51 1912
2420.97 1983
2421.44 2085
2421.90 2012
2422.37 2082
2422.83 2092
2423.29 2118
2423.76 1973
2424.22 1811
2424.69 1738
2425.15 1844
2425.62 1862
2426.08 1937
2426.54 1865
2427.01 1940
2427.47 2015
2427.94 2098
2428.40 2106
2428.87 1931
2429.33 1999
2429.80 1955
2430.26 1977
2430.73 2084
2431.19 2039
2431.66 2043
2432.12 2039
2432.59 1880
2433.05 1867
2433.52 2025
2433.98 1876
2434.45 1876
2434.91 1779
2435.38 1849
2435.84 1927
2436.31 1854
2436.77 1912
2437.24 1897
2437.70 1889
2438.17 1799
2438.63 1863
2439.10 1717
2439.57 1774
2440.03 1826
2440.50 1874
2440.96 1947
2441.43 2142
2441.89 1972
2442.36 1970
2442.83 1955
2443.29 1888
2443.76 2046
2444.22 2145
2444.69 2115
2445.16 2064
2445.62 2061
2446.09 2133
2446.56 1969
2447.02 1914
2447.49 1960
2447.96 1849
2448.42 1823
2448.89 1767
2449.35 1797
2449.82 1951
2450.29 1742
2450.75 1787
2451.22 1874
2451.69 1873
2452.16 1827
2452.62 1876
2453.09 1774
2453.56 1859
2454.02 1914
2454.49 1917
2454.96 1990
2455.42 1872
2455.89 1906
2456.36 1723
2456.83 1676
2457.29 1721
2457.76 1811
2458.23 1722
2458.70 1854
2459.16 1933
2459.63 1912
2460.10 1882
2460.57 1823
2461.03 1936
2461.50 2019
2461.97 1818
2462.44 1867
2462.91 1927
2463.37 1720
2463.84 1674
2464.31 1825
2464.78 1854
2465.25 1851
2465.71 1719
2466.18 1782
2466.65 1811
2467.12 1907
2467.59 1852
2468.06 1942
2468.52 1851
2468.99 1747
2469.46 1771
2469.93 1718
2470.40 1786
2470.87 1978
2471.34 1853
2471.80 1782
2472.27 1797
2472.74 1715
2473.21 1723
2473.68 1706
2474.15 1723
2474.62 1610
2475.09 1733
2475.56 1827
2476.02 1770
2476.49 1757
2476.96 1661
2477.43 1687
2477.90 1737
2478.37 1756
2478.84 1618
2479.31 1757
2479.78 1756
2480.25 1866
2480.72 1853
2481.19 1754
2481.66 1818
2482.13 1753
2482.60 1749
2483.07 1864
2483.54 1766
2484.01 1842
2484.48 1809
2484.95 1778
2485.42 1861
2485.89 1795
2486.36 1736
2486.83 1777
2487.30 1778
2487.77 1806
2488.24 1763
2488.71 1811
2489.18 1869
2489.65 1864
2490.12 1997
2490.59 1904
2491.06 2038
2491.53 1927
2492.00 1884
2492.47 2012
2492.94 2038
2493.41 2064
2493.88 2042
2494.36 2096
2494.83 1908
2495.30 1865
2495.77 1917
2496.24 1805
2496.71 1928
2497.18 1860
2497.65 1799
2498.12 1940
2498.60 1892
2499.07 1757
2499.54 1723
2500.01 1715
2500.48 1805
2500.95 1890
2501.42 1735
2501.90 1706
2502.37 1691
2502.84 1673
2503.31 1726
2503.78 1598
2504.25 1520
2504.73 1690
2505.20 1691
2505.67 1729
2506.14 1763
2506.61 1762
2507.09 1999
2507.56 1930
2508.03 1782
2508.50 1755
2508.97 1800
2509.45 1881
2509.92 1854
2510.39 1900
2510.86 1881
2511.34 1908
2511.81 1819
2512.28 1763
2512.75 1940
2513.23 1912
2513.70 1951
2514.17 2108
2514.65 2063
2515.12 2004
2515.59 2124
2516.06 2027
2516.54 1936
2517.01 1881
2517.48 1928
2517.96 1888
2518.43 1993
2518.90 1784
2519.38 1825
2519.85 1891
2520.32 1762
2520.80 1831
2521.27 1827
2521.74 1804
2522.22 1680
2522.69 1700
2523.16 1810
2523.64 1759
2524.11 1780
2524.58 1753
2525.06 1818
2525.53 1757
2526.01 1730
2526.48 1760
2526.95 1703
2527.43 1731
2527.90 1704
2528.38 1734
2528.85 2013
2529.32 1899
2529.80 1909
2530.27 1749
2530.75 1703
2531.22 1757
2531.70 1885
2532.17 1838
2532.64 1780
2533.12 1878
2533.59 1876
2534.07 1824
2534.54 1970
2535.02 1718
2535.49 1773
2535.97 1749
2536.44 1739
2536.92 1896
2537.39 1876
2537.87 1754
2538.34 1853
2538.82 1726
2539.29 1788
2539.77 1772
2540.24 1738
2540.72 1788
2541.19 1844
2541.67 1732
2542.14 1965
2542.62 2009
2543.09 1775
2543.57 1999
2544.04 1834
2544.52 1748
2545.00 1922
2545.47 1952
2545.95 1856
2546.42 1770
2546.90 1818
2547.37 1755
2547.85 1889
2548.33 1978
2548.80 1994
2549.28 2116
2549.75 2185
2550.23 2227
2550.71 2281
2551.18 2311
2551.66 2199
2552.14 2320
2552.61 2357
2553.09 2287
2553.57 2216
2554.04 2065
2554.52 2153
2554.99 2178
2555.47 2159
2555.95 2133
2556.42 1963
2556.90 1939
2557.38 1950
2557.86 1950
2558.33 2077
2558.81 2114
2559.29 2061
2559.76 2163
2560.24 2180
2560.72 1926
2561.19 1959
2561.67 1876
2562.15 1921
2562.63 1910
2563.10 1832
2563.58 1946
2564.06 1938
2564.54 1761
2565.01 1706
2565.49 1758
2565.97 1815
2566.45 1910
2566.92 1838
2567.40 1853
2567.88 1644
2568.36 1685
2568.83 1739
2569.31 1745
2569.79 1674
2570.27 1596
2570.75 1513
2571.22 1587
2571.70 1593
2572.18 1681
2572.66 1804
2573.14 1664
2573.62 1579
2574.09 1702
2574.57 1702
2575.05 1670
2575.53 1655
2576.01 1566
2576.49 1558
2576.97 1696
2577.44 1677
2577.92 1726
2578.40 1700
2578.88 1694
2579.36 1758
2579.84 1747
2580.32 1698
2580.80 1733
2581.27 1871
2581.75 1797
2582.23 1707
2582.71 1696
2583.19 1866
2583.67 1827
2584.15 1712
2584.63 1723
2585.11 1754
2585.59 1611
2586.07 1604
2586.55 1719
2587.03 1763
2587.51 1806
2587.99 1714
2588.47 1696
2588.94 1671
2589.42 1786
2589.90 1799
2590.38 1656
2590.86 1739
2591.34 1813
2591.82 1761
2592.30 1710
2592.78 1656
2593.26 1842
2593.74 1871
2594.22 1782
2594.71 1825
2595.19 1816
2595.67 1795
2596.15 1725
2596.63 1840
2597.11 1925
2597.59 1836
2598.07 1576
2598.55 1730
2599.03 1874
2599.51 1808
2599.99 1802
2600.47 1669
2600.95 1667
2601.43 1562
2601.91 1684
2602.40 1702
2602.88 1677
2603.36 1640
2603.84 1814
2604.32 1668
2604.80 1633
2605.28 1882
2605.76 1818
2606.24 1632
2606.73 1719
2607.21 1654
2607.69 1591
2608.17 1611
2608.65 1816
2609.13 1973
2609.62 1814
2610.10 1832
2610.58 1803
2611.06 1664
2611.54 1782
2612.02 1751
2612.51 1586
2612.99 1655
2613.47 1786
2613.95 1701
2614.43 1686
2614.92 1659
2615.40 1616
2615.88 1564
2616.36 1705
2616.85 1702
2617.33 1594
2617.81 1673
2618.29 1817
2618.78 1714
2619.26 1793
2619.74 1760
2620.22 1695
2620.71 1687
2621.19 1740
2621.67 1633
2622.15 1666
2622.64 1775
2623.12 1825
2623.60 1742
2624.09 1690
2624.57 1690
2625.05 1685
2625.53 1708
2626.02 1744
2626.50 1705
2626.98 1765
2627.47 1793
2627.95 1705
2628.43 1649
2628.92 1643
2629.40 1613
2629.88 1759
2630.37 1713
2630.85 1688
2631.34 1631
2631.82 1633
2632.30 1714
2632.79 1737
2633.27 1759
2633.75 1830
2634.24 1985
2634.72 1906
2635.21 1828
2635.69 1950
2636.17 1820
2636.66 1827
2637.14 1797
2637.63 1798
2638.11 1838
2638.60 1756
2639.08 1733
2639.56 1708
2640.05 1674
2640.53 1656
2641.02 1615
2641.50 1831
2641.99 1844
2642.47 1645
2642.96 1645
2643.44 1576
2643.93 1655
2644.41 1824
2644.90 1722
2645.38 1798
2645.87 1661
2646.35 1550
2646.84 1580
2647.32 1538
2647.81 1646
2648.29 1749
2648.78 1875
2649.26 1647
2649.75 1634
2650.23 1723
2650.72 1802
2651.20 1735
2651.69 1810
2652.17 1903
2652.66 1751
2653.15 1654
2653.63 1537
2654.12 1674
2654.60 1864
2655.09 1722
2655.57 1649
2656.06 1747
2656.55 1666
2657.03 1704
2657.52 1582
2658.00 1684
2658.49 1647
2658.98 1671
2659.46 1674
2659.95 1541
2660.44 1791
2660.92 1655
2661.41 1682
2661.90 1640
2662.38 1464
2662.87 1509
2663.35 1566
2663.84 1685
2664.33 1597
2664.81 1500
2665.30 1605
2665.79 1621
2666.28 1610
2666.76 1660
2667.25 1706
2667.74 1624
2668.22 1804
2668.71 1852
2669.20 1666
2669.68 1680
2670.17 1548
2670.66 1607
2671.15 1628
2671.63 1589
2672.12 1684
2672.61 1581
2673.10 1757
2673.58 1875
2674.07 1863
2674.56 2030
2675.05 1915
2675.53 1996
2676.02 2246
2676.51 2259
2677.00 2134
2677.49 2268
2677.97 2044
2678.46 2116
2678.95 2018
2679.44 2078
2679.93 2084
2680.41 2050
2680.90 1927
2681.39 1757
2681.88 1655
2682.37 1785
2682.85 1739
2683.34 1732
2683.83 1639
2684.32 1775
2684.81 1794
2685.30 1787
2685.79 1861
2686.27 1855
2686.76 1680
2687.25 1787
2687.74 1875
2688.23 1653
2688.72 1830
2689.21 1923
2689.70 1778
2690.19 1876
2690.67 1679
2691.16 1653
2691.65 1599
2692.14 1718
2692.63 1605
2693.12 1604
2693.61 1613
2694.10 1697
2694.59 1708
2695.08 1715
2695.57 1711
2696.06 1581
2696.55 1746
2697.04 1691
2697.53 1632
2698.02 1541
2698.51 1713
2699.00 1678
2699.49 1796
2699.98 1717
2700.47 1733
2700.96 1637
2701.45 1491
2701.94 1676
2702.43 1801
2702.92 1646
2703.41 1601
2703.90 1772
2704.39 1890
2704.88 1871
2705.37 1763
2705.86 1702
2706.35 1735
2706.84 1781
2707.33 1816
2707.82 1786
2708.31 1637
2708.80 1572
2709.29 1651
2709.78 1683
2710.27 1662
2710.77 1626
2711.26 1551
2711.75 1627
2712.24 1575
2712.73 1694
2713.22 1658
2713.71 1683
2714.20 1726
2714.69 1637
2715.19 1658
2715.68 1735
2716.17 1850
2716.66 1646
2717.15 1669
2717.64 1678
2718.13 1622
2718.63 1739
2719.12 1816
2719.61 1668
2720.10 1684
2720.59 1718
2721.08 1777
2721.58 1833
2722.07 1885
2722.56 1835
2723.05 1783
2723.54 1919
2724.04 1911
2724.53 2046
2725.02 1989
2725.51 1805
2726.01 1834
2726.50 1794
2726.99 1810
2727.48 1755
2727.98 1792
2728.47 1718
2728.96 1707
2729.45 1672
2729.95 1649
2730.44 1628
2730.93 1553
2731.42 1544
2731.92 1605
2732.41 1633
2732.90 1583
2733.40 1577
2733.89 1642
2734.38 1678
2734.87 1637
2735.37 1977
2735.86 1814
2736.35 1881
2736.85 1929
2737.34 1789
2737.83 1776
2738.33 1751
2738.82 1786
2739.31 1906
2739.81 1803
2740.30 1932
2740.79 1722
2741.29 1622
2741.78 1728
2742.28 1627
2742.77 1670
2743.26 1796
2743.76 1760
2744.25 1635
2744.75 1609
2745.24 1634
2745.73 1648
2746.23 1541
2746.72 1546
2747.22 1476
2747.71 1484
2748.20 1554
2748.70 1650
2749.19 1554
2749.69 1580
2750.18 1691
2750.68 1580
2751.17 1599
2751.67 1750
2752.16 1655
2752.66 1627
2753.15 1719
2753.64 1844
2754.14 1758
2754.63 1621
2755.13 1683
2755.62 1814
2756.12 1618
2756.61 1733
2757.11 1729
2757.60 1784
2758.10 1741
2758.59 1697
2759.09 1673
2759.59 1675
2760.08 1639
2760.58 1756
2761.07 1836
2761.57 1704
2762.06 1651
2762.56 1639
2763.05 1751
2763.55 1682
2764.05 1718
2764.54 1714
2765.04 1566
2765.53 1447
2766.03 1652
2766.52 1561
2767.02 1574
2767.52 1669
2768.01 1771
2768.51 1761
2769.00 1652
2769.50 1535
2770.00 1598
2770.49 1776
2770.99 1635
2771.49 1722
2771.98 1695
2772.48 1695
2772.98 1664
2773.47 1894
2773.97 1892
2774.47 1676
2774.96 1723
2775.46 1694
2775.96 1664
2776.45 1708
2776.95 1615
2777.45 1745
2777.94 1898
2778.44 2057
2778.94 1902
2779.43 1747
2779.93 1975
2780.43 2010
2780.93 1897
2781.42 1967
2781.92 1845
2782.42 1672
2782.92 1690
2783.41 1637
2783.91 1636
2784.41 1605
2784.91 1618
2785.40 1559
2785.90 1565
2786.40 1528
2786.90 1546
2787.39 1571
2787.89 1453
2788.39 1455
2788.89 1556
2789.39 1496
2789.88 1417
2790.38 1588
2790.88 1539
2791.38 1474
2791.88 1496
2792.37 1624
2792.87 1490
2793.37 1492
2793.87 1637
2794.37 1695
2794.87 1674
2795.37 1577
2795.86 1665
2796.36 1662
2796.86 1696
2797.36 1756
2797.86 1773
2798.36 1880
2798.86 2033
2799.35 1844
2799.85 1876
2800.35 1928
2800.85 1868
2801.35 1908
2801.85 1815
2802.35 1738
2802.85 1793
2803.35 1703
2803.85 1739
2804.35 1736
2804.85 1658
2805.34 1590
2805.84 1628
2806.34 1681
2806.84 1569
2807.34 1696
2807.84 1845
2808.34 1726
2808.84 1838
2809.34 1873
2809.84 1736
2810.34 1740
2810.84 1765
2811.34 1749
2811.84 1781
2812.34 1745
2812.84 1688
2813.34 1720
2813.84 1668
2814.34 1712
2814.84 1620
2815.34 1597
2815.84 1670
2816.34 1524
2816.84 1609
2817.34 1654
2817.84 1487
2818.35 1594
2818.85 1581
2819.35 1454
2819.85 1514
2820.35 1540
2820.85 1527
2821.35 1612
2821.85 1590
2822.35 1515
2822.85 1518
2823.35 1585
2823.85 1596
2824.36 1450
2824.86 1466
2825.36 1444
2825.86 1492
2826.36 1616
2826.86 1626
2827.36 1610
2827.86 1646
2828.37 1461
2828.87 1682
2829.37 1734
2829.87 1619
2830.37 1476
2830.87 1466
2831.38 1450
2831.88 1529
2832.38 1593
2832.88 1702
2833.38 1524
2833.88 1589
2834.39 1586
2834.89 1632
2835.39 1535
2835.89 1513
2836.40 1503
2836.90 1753
2837.40 1630
2837.90 1547
2838.40 1503
2838.91 1601
2839.41 1488
2839.91 1549
2840.41 1587
2840.92 1537
2841.42 1474
2841.92 1543
2842.42 1550
2842.93 1517
2843.43 1600
2843.93 1582
2844.44 1363
2844.94 1366
2845.44 1473
2845.94 1451
2846.45 1544
2846.95 1550
2847.45 1710
2847.96 1522
2848.46 1620
2848.96 1671
2849.47 1678
2849.97 1679
2850.47 1673
2850.98 1709
2851.48 1851
2851.98 1783
2852.49 1828
2852.99 1773
2853.50 1721
2854.00 1763
2854.50 1679
2855.01 1561
2855.51 1702
2856.01 1635
2856.52 1537
2857.02 1762
2857.53 1658
2858.03 1793
2858.53 1729
2859.04 1658
2859.54 1703
2860.05 1749
2860.55 1714
2861.06 1605
2861.56 1573
2862.06 1588
2862.57 1535
2863.07 1637
2863.58 1605
2864.08 1646
2864.59 1615
2865.09 1430
2865.60 1560
2866.10 1466
2866.61 1408
2867.11 1572
2867.62 1686
2868.12 1647
2868.63 1511
2869.13 1413
2869.64 1497
2870.14 1585
2870.65 1677
2871.15 1738
2871.66 1740
2872.16 1707
2872.67 1754
2873.17 1842
2873.68 1888
2874.18 1971
2874.69 1899
2875.20 1803
2875.70 1920
2876.21 1802
2876.71 1698
2877.22 1769
2877.72 1693
2878.23 1751
2878.74 1964
2879.24 1964
2879.75 1840
2880.25 1788
2880.76 1761
2881.27 1642
2881.77 1646
2882.28 1719
2882.79 1738
2883.29 1690
2883.80 1666
2884.30 1725
2884.81 1635
2885.32 1731
2885.82 1814
2886.33 1845
2886.84 1760
2887.34 1838
2887.85 1759
2888.36 1704
2888.86 1830
2889.37 1878
2889.88 1873
2890.38 1914
2890.89 1913
2891.40 2026
2891.91 1815
2892.41 1824
2892.92 1935
2893.43 2108
2893.93 1853
2894.44 1788
2894.95 1872
2895.46 1847
2895.96 1839
2896.47 1796
2896.98 1664
2897.49 1567
2897.99 1722
2898.50 1804
2899.01 1677
2899.52 1709
2900.03 1876
2900.53 1943
2901.04 1975
2901.55 1862
2902.06 1695
2902.56 1704
2903.07 1714
2903.58 1683
2904.09 1677
2904.60 1687
2905.11 1652
2905.61 1717
2906.12 1821
2906.63 1701
2907.14 1762
2907.65 1796
2908.16 1803
2908.66 1752
2909.17 1623
2909.68 1930
2910.19 1700
2910.70 1697
2911.21 1794
2911.72 1811
2912.23 1684
2912.73 1606
2913.24 1671
2913.75 1689
2914.26 1675
2914.77 1618
2915.28 1836
2915.79 1741
2916.30 1730
2916.81 1732
2917.32 1853
2917.83 1935
2918.33 1834
2918.84 1862
2919.35 1714
2919.86 1537
2920.37 1699
2920.88 1733
2921.39 1766
2921.90 1663
2922.41 1626
2922.92 1642
2923.43 1662
2923.94 1555
2924.45 1721
2924.96 1679
2925.47 1596
2925.98 1747
2926.49 2022
2927.00 1756
2927.51 1842
2928.02 2034
2928.53 1973
2929.04 1882
2929.55 2011
2930.06 1942
2930.57 1903
2931.08 1817
2931.59 1623
2932.11 1727
2932.62 1795
2933.13 1590
2933.64 1563
2934.15 1535
2934.66 1467
2935.17 1583
2935.68 1624
2936.19 1508
2936.70 1573
2937.21 1647
2937.72 1701
2938.24 1650
2938.75 1644
2939.26 1712
2939.77 1761
2940.28 1676
2940.79 1621
2941.30 1694
2941.81 1806
2942.33 1813
2942.84 1670
2943.35 1682
2943.86 1766
2944.37 1696
2944.88 1635
2945.40 1629
2945.91 1771
2946.42 1762
2946.93 1897
2947.44 1718
2947.96 1709
2948.47 1708
2948.98 1708
2949.49 1761
2950.00 1801
2950.52 1711
2951.03 1600
2951.54 1525
2952.05 1564
2952.57 1589
2953.08 1678
2953.59 1773
2954.10 1784
2954.62 1747
2955.13 1671
2955.64 1551
2956.15 1558
2956.67 1716
2957.18 1679
2957.69 1571
2958.20 1709
2958.72 1701
2959.23 1730
2959.74 1786
2960.26 1739
2960.77 1707
2961.28 1688
2961.80 1603
2962.31 1798
2962.82 1763
2963.34 1691
2963.85 1724
2964.36 1931
2964.88 1715
2965.39 1850
2965.90 1872
2966.42 1804
2966.93 1720
2967.44 1815
2967.96 1841
2968.47 1772
2968.98 1749
2969.50 1830
2970.01 1817
2970.53 1704
2971.04 1613
2971.55 1600
2972.07 1575
2972.58 1559
2973.10 1479
2973.61 1574
2974.12 1582
2974.64 1545
2975.15 1592
2975.67 1685
2976.18 1600
2976.70 1599
2977.21 1704
2977.73 1776
2978.24 1710
2978.75 1757
2979.27 1794
2979.78 1858
2980.30 1782
2980.81 1710
2981.33 1679
2981.84 1700
2982.36 1692
2982.87 1702
2983.39 1808
2983.90 1920
2984.42 1777
2984.93 1780
2985.45 1838
2985.96 1822
2986.48 1803
2987.00 1823
2987.51 2081
2988.03 1991
2988.54 2013
2989.06 2043
2989.57 2174
2990.09 2215
2990.60 2268
2991.12 2140
2991.64 2187
2992.15 2180
2992.67 2193
2993.18 2239
2993.70 2115
2994.21 2216
2994.73 2222
2995.25 2247
2995.76 2146
2996.28 2058
2996.80 2315
2997.31 2442
2997.83 2210
2998.34 2362
2998.86 2422
2999.38 2426
2999.89 2333
3000.41 2430
3000.93 2576
3001.44 2632
3001.96 2638
3002.48 2739
3002.99 2835
3003.51 2720
3004.03 2672
3004.54 3187
3005.06 3652
3005.58 4487
3006.09 4992
3006.61 5273
3007.13 5358
3007.65 5939
3008.16 6412
3008.68 6048
3009.20 5987
3009.71 5676
3010.23 5159
3010.75 4489
3011.27 4234
3011.78 3693
3012.30 3144
3012.82 2778
3013.34 2746
3013.85 2586
3014.37 2328
3014.89 2373
3015.41 2328
3015.93 2141
3016.44 2143
3016.96 2209
3017.48 2262
3018.00 2269
3018.52 2140
3019.03 2188
3019.55 2187
3020.07 2098
3020.59 2144
3021.11 2204
3021.63 2007
3022.14 1956
3022.66 1993
3023.18 2198
3023.70 2236
3024.22 2407
3024.74 2368
3025.25 2181
3025.77 2253
3026.29 2522
3026.81 2416
3027.33 2419
3027.85 2437
3028.37 2341
3028.89 2356
3029.41 2238
3029.92 2005
3030.44 1961
3030.96 2020
3031.48 1996
3032.00 1930
3032.52 1849
3033.04 1967
3033.56 1948
3034.08 1913
3034.60 1919
3035.12 1836
3035.64 2012
3036.16 2127
3036.68 2053
3037.20 2064
3037.72 1950
3038.24 2015
3038.76 2096
3039.28 2106
3039.80 1944
3040.32 1817
3040.84 1814
3041.36 1845
3041.88 1911
3042.40 1760
3042.92 1890
3043.44 1915
3043.96 1857
3044.48 1835
3045.00 1879
3045.52 1801
3046.04 1757
3046.56 1940
3047.08 2046
3047.60 1864
3048.12 1869
3048.64 1728
3049.16 1670
3049.68 1708
3050.20 1800
3050.72 1708
3051.24 1836
3051.77 1799
3052.29 1678
3052.81 1574
3053.33 1892
3053.85 1787
3054.37 1695
3054.89 1847
3055.41 1737
3055.93 1695
3056.46 1741
3056.98 1792
3057.50 1790
3058.02 1825
3058.54 1718
3059.06 1819
3059.58 1722
3060.11 1682
3060.63 1586
3061.15 1766
3061.67 1640
3062.19 1636
3062.71 1771
3063.24 1805
3063.76 1881
3064.28 1779
3064.80 1974
3065.32 1935
3065.85 1846
3066.37 1867
3066.89 1785
3067.41 1966
3067.94 1959
3068.46 2015
3068.98 1908
3069.50 1898
3070.03 1962
3070.55 1897
3071.07 1909
3071.59 1838
3072.12 1669
3072.64 1859
3073.16 1906
3073.68 1992
3074.21 1991
3074.73 1865
3075.25 1976
3075.78 1958
3076.30 1829
3076.82 1823
3077.34 1915
3077.87 1855
3078.39 1839
3078.91 1976
3079.44 2080
3079.96 2257
3080.48 2112
3081.01 2139
3081.53 2172
3082.05 2392
3082.58 2500
3083.10 2306
3083.63 2249
3084.15 2237
3084.67 2344
3085.20 2366
3085.72 2372
3086.24 2279
3086.77 2372
3087.29 2068
3087.82 2291
3088.34 2281
3088.86 2150
3089.39 2181
3089.91 2125
3090.44 2087
3090.96 2107
3091.49 2152
3092.01 1954
3092.53 2049
3093.06 1997
3093.58 2023
3094.11 2008
3094.63 2047
3095.16 2032
3095.68 1941
3096.21 1996
3096.73 2165
3097.26 2075
3097.78 2220
3098.31 2287
3098.83 2329
3099.36 2457
3099.88 2659
3100.41 2563
3100.93 2459
3101.46 2901
3101.98 3200
3102.51 3581
3103.03 3896
3103.56 4767
3104.08 5682
3104.61 6491
3105.13 7097
3105.66 7777
3106.18 8006
3106.71 8049
3107.24 7858
3107.76 7141
3108.29 6303
3108.81 5432
3109.34 5005
3109.86 4219
3110.39 3554
3110.92 3024
3111.44 2793
3111.97 2598
3112.49 2773
3113.02 2769
3113.55 2807
3114.07 2547
3114.60 2311
3115.12 2327
3115.65 2410
3116.18 2517
3116.70 2465
3117.23 2441
3117.76 2201
3118.28 2277
3118.81 2113
3119.34 2159
3119.86 2015
3120.39 1968
3120.92 2074
3121.44 2068
3121.97 2160
3122.50 2192
3123.02 2334
3123.55 2284
3124.08 2203
3124.61 2362
3125.13 2511
3125.66 2578
3126.19 2420
3126.72 2143
3127.24 2168
3127.77 2235
3128.30 1995
3128.82 1893
3129.35 1644
3129.88 1709
3130.41 1851
3130.93 2001
3131.46 2061
3131.99 1855
3132.52 1792
3133.05 1743
3133.57 1655
3134.10 1730
3134.63 1923
3135.16 1982
3135.69 1766
3136.21 1623
3136.74 1689
3137.27 1696
3137.80 1814
3138.33 1833
3138.85 1838
3139.38 1634
3139.91 1759
3140.44 1842
3140.97 1859
3141.50 1815
3142.03 1970
3142.55 1859
3143.08 1744
3143.61 1847
3144.14 1918
3144.67 1843
3145.20 1788
3145.73 1803
3146.26 1832
3146.79 1834
3147.31 1868
3147.84 1886
3148.37 1715
3148.90 1754
3149.43 1926
3149.96 2109
3150.49 2012
3151.02 2040
3151.55 2173
3152.08 2050
3152.61 2041
3153.14 2131
3153.67 2011
3154.20 2024
3154.73 2051
3155.25 2235
3155.78 1978
3156.31 1983
3156.84 1998
3157.37 1820
3157.90 1944
3158.43 1967
3158.96 2122
3159.49 1922
3160.02 2008
3160.55 2071
3161.08 2141
3161.61 2112
3162.14 2026
3162.68 2060
3163.21 2118
3163.74 2063
3164.27 2026
3164.80 1846
3165.33 1762
3165.86 1790
3166.39 1731
3166.92 1698
3167.45 1852
3167.98 1886
3168.51 1837
3169.04 1676
3169.57 1752
3170.10 1749
3170.64 1675
3171.17 1746
3171.70 1825
3172.23 1693
3172.76 1797
3173.29 1712
3173.82 1705
3174.35 1868
3174.88 1918
3175.42 1918
3175.95 1916
3176.48 1919
3177.01 1870
3177.54 1967
3178.07 2070
3178.61 2247
3179.14 1966
3179.67 1884
3180.20 1951
3180.73 1647
3181.26 1718
3181.80 1769
3182.33 1664
3182.86 1643
3183.39 1631
3183.92 1653
3184.46 1702
3184.99 1744
3185.52 1714
3186.05 1662
3186.59 1633
3187.12 1714
3187.65 1888
3188.18 1791
3188.72 1607
3189.25 1681
3189.78 1926
3190.31 1742
3190.85 1749
3191.38 1861
3191.91 1853
3192.44 1807
3192.98 1699
3193.51 1741
3194.04 1832
3194.58 1817
3195.11 1768
3195.64 1786
3196.17 1890
3196.71 1871
3197.24 1739
3197.77 1896
3198.31 2006
3198.84 1964
3199.37 1851
3199.91 1697
3200.44 1684
3200.98 1807
3201.51 1865
3202.04 1866
3202.58 1837
3203.11 1752
3203.64 2028
3204.18 2036
3204.71 1987
3205.24 1925
3205.78 1852
3206.31 1944
3206.85 1867
3207.38 1952
3207.91 2050
3208.45 2008
3208.98 1997
3209.52 1890
3210.05 1893
3210.59 2102
3211.12 2086
3211.65 2059
3212.19 2105
3212.72 2140
3213.26 2122
3213.79 2346
3214.33 2199
3214.86 2188
3215.40 2263
3215.93 2275
3216.47 2082
3217.00 2142
3217.54 1941
3218.07 1868
3218.61 1840
3219.14 1762
3219.68 1793
3220.21 1772
3220.75 1916
3221.28 1727
3221.82 1740
3222.35 1694
3222.89 1762
3223.42 1793
3223.96 1842
3224.49 1931
3225.03 2042
3225.57 1922
3226.10 2111
3226.64 2076
3227.17 2109
3227.71 2203
3228.24 2253
3228.78 2196
3229.32 2159
3229.85 2120
3230.39 2199
3230.92 2148
3231.46 2058
3232.00 2165
3232.53 2113
3233.07 2123
3233.60 1987
3234.14 2186
3234.68 2077
3235.21 2177
3235.75 2260
3236.29 2109
3236.82 2022
3237.36 2105
3237.90 2108
3238.43 2285
3238.97 2324
3239.51 2343
3240.04 2323
3240.58 2362
3241.12 2208
3241.65 2164
3242.19 2193
3242.73 2266
3243.26 2288
3243.80 2342
3244.34 2118
3244.88 2268
3245.41 2391
3245.95 2159
3246.49 2381
3247.02 2126
3247.56 2388
3248.10 2336
3248.64 2311
3249.17 2337
3249.71 2411
3250.25 2520
3250.79 2470
3251.33 2469
3251.86 2357
3252.40 2368
3252.94 2280
3253.48 2252
3254.01 2384
3254.55 2446
3255.09 2316
3255.63 2443
3256.17 2662
3256.70 2321
3257.24 2324
3257.78 2526
3258.32 2555
3258.86 2523
3259.40 2718
3259.93 2912
3260.47 2801
3261.01 2889
3261.55 2821
3262.09 3111
3262.63 3238
3263.17 3535
3263.70 4027
3264.24 4066
3264.78 3877
3265.32 4300
3265.86 4608
3266.40 5116
3266.94 5604
3267.48 6355
3268.02 6965
3268.56 7521
3269.09 7933
3269.63 8407
3270.17 9176
3270.71 8827
3271.25 8408
3271.79 7749
3272.33 7147
3272.87 5936
3273.41 5312
3273.95 4888
3274.49 4097
3275.03 3608
3275.57 3386
3276.11 3197
3276.65 3096
3277.19 3079
3277.73 3033
3278.27 2917
3278.81 2949
3279.35 3129
3279.89 3001
3280.43 3171
3280.97 3040
3281.51 2943
3282.05 3009
3282.59 3183
3283.13 3136
3283.67 2941
3284.21 2875
3284.75 2829
3285.29 2914
3285.83 2927
3286.37 2963
3286.91 3079
3287.45 3157
3287.99 3175
3288.53 3309
3289.08 3412
3289.62 3383
3290.16 3258
3290.70 3253
3291.24 3437
3291.78 3376
3292.32 3324
3292.86 3431
3293.40 3505
3293.95 3414
3294.49 3658
3295.03 3853
3295.57 3977
3296.11 4303
3296.65 4433
3297.19 4425
3297.73 4584
3298.28 4881
3298.82 5038
3299.36 4998
3299.90 4629
3300.44 4716
3300.99 4596
3301.53 4373
3302.07 4177
3302.61 4178
3303.15 4105
3303.69 3910
3304.24 3740
3304.78 3533
3305.32 3535
3305.86 3653
3306.41 3701
3306.95 3494
3307.49 3542
3308.03 3581
3308.58 3441
3309.12 3152
3309.66 3260
3310.20 3259
3310.75 2945
3311.29 2891
3311.83 2946
3312.37 2982
3312.92 3017
3313.46 3224
3314.00 3055
3314.54 3051
3315.09 3246
3315.63 3245
3316.17 3475
3316.72 3307
3317.26 3356
3317.80 3613
3318.35 3937
3318.89 3941
3319.43 4088
3319.98 4316
3320.52 4539
3321.06 4312
3321.61 4377
3322.15 4725
3322.69 4801
3323.24 5091
3323.78 5030
3324.33 4991
3324.87 5096
3325.41 5100
3325.96 4790
3326.50 4712
3327.04 4634
3327.59 4455
3328.13 4467
3328.68 4391
3329.22 4489
3329.76 4223
3330.31 4130
3330.85 4318
3331.40 4002
3331.94 4235
3332.49 4377
3333.03 4882
3333.58 5757
3334.12 7034
3334.66 8795
3335.21 11209
3335.75 14265
3336.30 18101
3336.84 21210
3337.39 24096
3337.93 25454
3338.48 26998
3339.02 27986
3339.57 28474
3340.11 27871
3340.66 27044
3341.20 26218
3341.75 24567
3342.29 22197
3342.84 19129
3343.38 15732
3343.93 12637
3344.47 9933
3345.02 8239
3345.57 7241
3346.11 5776
3346.66 5218
3347.20 4560
3347.75 4107
3348.29 3954
3348.84 3936
3349.38 3858
3349.93 3858
3350.48 3802
3351.02 3506
3351.57 3663
3352.11 3651
3352.66 3421
3353.21 3593
3353.75 3584
3354.30 3514
3354.84 3308
3355.39 3192
3355.94 3194
3356.48 3183
3357.03 3424
3357.58 3450
3358.12 3403
3358.67 3301
3359.22 3264
3359.76 3268
3360.31 3181
3360.86 3155
3361.40 3426
3361.95 3436
3362.50 3434
3363.04 3389
3363.59 3214
3364.14 3322
3364.68 3304
3365.23 3585
3365.78 3231
3366.33 3161
3366.87 3175
3367.42 3110
3367.97 3197
3368.51 3420
3369.06 3424
3369.61 3335
3370.16 3459
3370.70 3162
3371.25 3096
3371.80 3226
3372.35 3469
3372.90 3407
3373.44 3632
3373.99 4006
3374.54 4385
3375.09 4419
3375.63 5011
3376.18 5534
3376.73 5944
3377.28 6128
3377.83 5920
3378.37 5714
3378.92 5526
3379.47 5480
3380.02 5010
3380.57 4434
3381.12 3863
3381.66 3613
3382.21 3426
3382.76 3149
3383.31 2944
3383.86 2899
3384.41 2792
3384.96 2668
3385.50 2587
3386.05 2677
3386.60 2657
3387.15 2448
3387.70 2656
3388.25 2507
3388.80 2296
3389.35 2336
3389.90 2516
3390.44 2304
3390.99 2142
3391.54 2232
3392.09 2296
3392.64 2286
3393.19 2318
3393.74 2283
3394.29 2256
3394.84 2110
3395.39 2217
3395.94 2269
3396.49 2241
3397.04 2408
3397.59 2368
3398.14 2266
3398.69 2415
3399.24 2475
3399.79 2454
3400.34 2568
3400.89 2525
3401.44 2298
3401.99 2520
3402.54 2537
3403.09 2509
3403.64 2400
3404.19 2308
3404.74 2372
3405.29 2350
3405.84 2262
3406.39 2259
3406.94 2107
3407.49 2096
3408.04 2123
3408.59 2050
3409.14 2045
3409.69 2075
3410.24 2262
3410.79 2355
3411.34 2311
3411.89 2480
3412.45 2590
3413.00 2535
3413.55 2621
3414.10 2861
3414.65 2877
3415.20 2989
3415.75 3100
3416.30 2976
3416.85 3117
3417.41 2926
3417.96 2914
3418.51 2756
3419.06 2609
3419.61 2399
3420.16 2408
3420.71 2344
3421.27 2184
3421.82 2282
3422.37 2207
3422.92 2255
3423.47 2222
3424.02 2166
3424.58 2127
3425.13 2255
3425.68 2271
3426.23 2220
3426.78 2170
3427.34 2000
3427.89 2247
3428.44 2262
3428.99 2302
3429.55 2206
3430.10 2076
3430.65 2026
3431.20 1980
3431.76 2002
3432.31 2026
3432.86 2097
3433.41 2013
3433.97 1913
3434.52 1986
3435.07 1943
3435.62 2041
3436.18 1919
3436.73 2073
3437.28 2052
3437.84 1984
3438.39 2008
3438.94 2019
3439.49 2049
3440.05 2065
3440.60 1836
3441.15 1875
3441.71 1990
3442.26 2036
3442.81 1941
3443.37 1943
3443.92 1917
3444.47 1897
3445.03 1865
3445.58 1904
3446.13 1972
3446.69 1899
3447.24 1871
3447.80 1952
3448.35 1910
3448.90 1709
3449.46 1929
3450.01 1903
3450.57 1710
3451.12 1719
3451.67 1688
3452.23 1733
3452.78 1810
3453.34 1854
3453.89 1797
3454.44 1666
3455.00 1781
3455.55 1912
3456.11 1851
3456.66 1801
3457.22 1818
3457.77 1764
3458.33 1635
3458.88 1712
3459.43 1785
3459.99 1766
3460.54 1928
3461.10 1784
3461.65 1814
3462.21 1718
3462.76 1866
3463.32 2006
3463.87 2014
3464.43 1853
3464.98 1951
3465.54 1888
3466.09 1986
3466.65 1978
3467.21 2047
3467.76 2009
3468.32 2034
3468.87 1994
3469.43 1997
3469.98 2097
3470.54 2234
3471.09 2072
3471.65 2142
3472.20 2126
3472.76 2173
3473.32 2292
3473.87 2212
3474.43 2368
3474.98 2464
3475.54 2578
3476.10 2354
3476.65 2416
3477.21 2474
3477.76 2215
3478.32 2306
3478.88 2188
3479.43 2170
3479.99 2172
3480.55 2151
3481.10 2516
3481.66 2573
3482.22 2594
3482.77 2369
3483.33 2520
3483.89 2514
3484.44 2574
3485.00 2581
3485.56 2676
3486.11 2658
3486.67 2858
3487.23 2910
3487.78 3004
3488.34 2776
3488.90 2825
3489.45 3015
3490.01 3097
3490.57 3344
3491.13 3611
3491.68 3960
3492.24 4891
3492.80 6171
3493.35 7298
3493.91 8096
3494.47 8406
3495.03 9376
3495.58 9866
3496.14 9682
3496.70 9620
3497.26 8988
3497.82 8032
3498.37 7027
3498.93 5764
3499.49 4784
3500.05 4154
3500.61 3762
3501.16 3592
3501.72 3557
3502.28 3397
3502.84 3369
3503.40 3704
3503.95 3841
3504.51 3871
3505.07 3934
3505.63 4008
3506.19 4039
3506.75 4184
3507.30 4176
3507.86 4139
3508.42 4199
3508.98 4009
3509.54 4075
3510.10 3831
3510.66 3662
3511.22 3643
3511.77 3237
3512.33 3012
3512.89 2949
3513.45 3159
3514.01 2924
3514.57 2899
3515.13 2888
3515.69 2772
3516.25 2771
3516.81 2722
3517.37 2427
3517.92 2243
3518.48 2276
3519.04 2221
3519.60 2013
3520.16 2182
3520.72 2225
3521.28 2175
3521.84 2001
3522.40 1916
3522.96 2119
3523.52 2057
3524.08 2046
3524.64 2140
3525.20 2336
3525.76 2116
3526.32 2128
3526.88 2154
3527.44 2075
3528.00 2127
3528.56 2029
3529.12 1911
3529.68 1823
3530.24 1957
3530.80 1976
3531.36 2031
3531.92 1968
3532.48 2089
3533.04 1986
3533.60 1883
3534.17 1858
3534.73 1913
3535.29 2048
3535.85 2191
3536.41 2122
3536.97 2048
3537.53 2012
3538.09 2026
3538.65 1980
3539.21 2035
3539.77 2128
3540.34 2131
3540.90 2057
3541.46 2067
3542.02 2009
3542.58 1971
3543.14 2116
3543.70 2046
3544.26 2086
3544.83 2023
3545.39 1981
3545.95 1973
3546.51 1861
3547.07 1856
3547.63 1929
3548.20 1865
3548.76 1882
3549.32 1814
3549.88 1951
3550.44 1978
3551.01 1869
3551.57 1911
3552.13 1853
3552.69 1940
3553.25 2085
3553.82 1953
3554.38 1833
3554.94 1738
3555.50 1575
3556.07 1579
3556.63 1620
3557.19 1694
3557.75 1695
3558.32 1638
3558.88 1593
3559.44 1573
3560.00 1813
3560.57 1882
3561.13 1750
3561.69 1828
3562.26 1803
3562.82 1669
3563.38 1604
3563.94 1645
3564.51 1759
3565.07 1733
3565.63 1724
3566.20 1648
3566.76 1708
3567.32 1798
3567.89 1905
3568.45 1760
3569.01 1776
3569.58 1634
3570.14 1678
3570.70 1570
3571.27 1635
3571.83 1687
3572.39 1662
3572.96 1514
3573.52 1491
3574.09 1458
3574.65 1729
3575.21 1688
3575.78 1584
3576.34 1537
3576.91 1664
3577.47 1751
3578.03 1609
3578.60 1619
3579.16 1705
3579.73 1796
3580.29 1801
3580.86 1820
3581.42 1858
3581.98 1852
3582.55 1738
3583.11 1782
3583.68 1846
3584.24 1819
3584.81 1751
3585.37 1654
3585.94 1702
3586.50 1719
3587.07 1586
3587.63 1496
3588.20 1479
3588.76 1435
3589.33 1586
3589.89 1628
3590.46 1571
3591.02 1609
3591.59 1684
3592.15 1821
3592.72 1672
3593.28 1655
3593.85 1578
3594.41 1469
3594.98 1565
3595.54 1542
3596.11 1449
3596.68 1503
3597.24 1605
3597.81 1752
3598.37 1531
3598.94 1590
3599.50 1693
3600.07 1613
3600.64 1405
3601.20 1464
3601.77 1497
3602.33 1459
3602.90 1547
3603.47 1594
3604.03 1588
3604.60 1527
3605.16 1443
3605.73 1609
3606.30 1545
3606.86 1492
3607.43 1526
3608.00 1487
3608.56 1543
3609.13 1562
3609.70 1521
3610.26 1496
3610.83 1406
3611.40 1371
3611.96 1377
3612.53 1394
3613.10 1328
3613.66 1373
3614.23 1237
3614.80 1371
3615.36 1347
3615.93 1382
3616.50 1534
3617.07 1615
3617.63 1676
3618.20 1872
3618.77 2080
3619.34 1996
3619.90 1973
3620.47 2216
3621.04 2346
3621.61 2350
3622.17 2279
3622.74 2399
3623.31 2328
3623.88 2215
3624.44 2234
3625.01 1992
3625.58 1948
3626.15 1905
3626.72 1715
3627.28 1673
3627.85 1526
3628.42 1482
3628.99 1420
3629.56 1579
3630.12 1322
3630.69 1444
3631.26 1430
3631.83 1512
3632.40 1619
3632.97 1602
3633.53 1483
3634.10 1447
3634.67 1331
3635.24 1483
3635.81 1468
3636.38 1367
3636.95 1436
3637.52 1438
3638.08 1396
3638.65 1436
3639.22 1396
3639.79 1463
3640.36 1535
3640.93 1504
3641.50 1621
3642.07 1543
3642.64 1622
3643.21 1574
3643.78 1666
3644.34 1783
3644.91 1692
3645.48 1834
3646.05 1718
3646.62 1623
3647.19 1659
3647.76 1627
3648.33 1508
3648.90 1665
3649.47 1841
3650.04 1780
3650.61 1753
3651.18 1811
3651.75 1683
3652.32 1729
3652.89 1663
3653.46 1653
3654.03 1766
3654.60 1895
3655.17 1787
3655.74 1713
3656.31 1520
3656.88 1688
3657.45 1783
3658.02 1764
3658.59 1658
3659.16 1583
3659.73 1624
3660.30 1691
3660.87 1773
3661.45 1876
3662.02 1809
3662.59 1873
3663.16 1949
3663.73 1791
3664.30 1696
3664.87 1668
3665.44 1610
3666.01 1799
3666.58 1565
3667.15 1622
3667.73 1828
3668.30 1721
3668.87 1853
3669.44 1783
3670.01 1630
3670.58 1828
3671.15 1441
3671.73 1581
3672.30 1591
3672.87 1492
3673.44 1526
3674.01 1531
3674.58 1365
3675.16 1505
3675.73 1568
3676.30 1532
3676.87 1639
3677.44 1521
3678.01 1477
3678.59 1551
3679.16 1641
3679.73 1582
3680.30 1580
3680.88 1608
3681.45 1531
3682.02 1541
3682.59 1415
3683.16 1392
3683.74 1267
3684.31 1365
3684.88 1333
3685.45 1421
3686.03 1613
3686.60 1480
3687.17 1356
3687.74 1414
3688.32 1379
3688.89 1584
3689.46 1668
3690.04 1510
3690.61 1486
3691.18 1496
3691.76 1581
3692.33 1565
3692.90 1646
3693.47 1499
3694.05 1726
3694.62 1753
3695.19 1588
3695.77 1580
3696.34 1653
3696.91 1580
3697.49 1477
3698.06 1546
3698.64 1419
3699.21 1451
3699.78 1434
3700.36 1393
3700.93 1373
3701.50 1461
3702.08 1504
3702.65 1492
3703.23 1484
3703.80 1596
3704.37 1471
3704.95 1531
3705.52 1455
3706.10 1501
3706.67 1495
3707.24 1602
3707.82 1591
3708.39 1479
3708.97 1556
3709.54 1561
3710.12 1656
3710.69 1627
3711.27 1559
3711.84 1704
3712.41 1509
3712.99 1516
3713.56 1566
3714.14 1644
3714.71 1709
3715.29 1801
3715.86 1505
3716.44 1493
3717.01 1698
3717.59 1685
3718.16 1581
3718.74 1549
3719.31 1534
3719.89 1648
3720.46 1652
3721.04 1480
3721.61 1413
3722.19 1574
3722.77 1637
3723.34 1601
3723.92 1485
3724.49 1470
3725.07 1486
3725.64 1447
3726.22 1494
3726.79 1375
3727.37 1341
3727.95 1254
3728.52 1474
3729.10 1364
3729.67 1282
3730.25 1389
3730.83 1418
3731.40 1467
3731.98 1319
3732.56 1406
3733.13 1474
3733.71 1559
3734.28 1588
3734.86 1744
3735.44 1701
3736.01 1879
3736.59 1832
3737.17 1621
3737.74 1767
3738.32 1695
3738.90 1620
3739.47 1673
3740.05 1693
3740.63 1629
3741.20 1537
3741.78 1428
3742.36 1565
3742.93 1419
3743.51 1525
3744.09 1563
3744.67 1529
3745.24 1531
3745.82 1556
3746.40 1419
3746.97 1395
3747.55 1409
3748.13 1466
3748.71 1475
3749.28 1392
3749.86 1494
3750.44 1476
3751.02 1443
3751.59 1393
3752.17 1474
3752.75 1433
3753.33 1448
3753.91 1381
3754.48 1463
3755.06 1454
3755.64 1494
3756.22 1536
3756.80 1387
3757.37 1372
3757.95 1358
3758.53 1366
3759.11 1374
3759.69 1402
3760.27 1504
3760.84 1483
3761.42 1402
3762.00 1412
3762.58 1515
3763.16 1473
3763.74 1544
3764.31 1520
3764.89 1411
3765.47 1509
3766.05 1588
3766.63 1494
3767.21 1486
3767.79 1520
3768.37 1392
3768.95 1357
3769.52 1367
3770.10 1369
3770.68 1456
3771.26 1417
3771.84 1443
3772.42 1427
3773.00 1414
3773.58 1460
3774.16 1407
3774.74 1388
3775.32 1516
3775.90 1550
3776.48 1572
3777.06 1505
3777.64 1481
3778.22 1468
3778.80 1485
3779.38 1398
3779.96 1370
3780.54 1405
3781.12 1484
3781.70 1473
3782.28 1353
3782.86 1334
3783.44 1323
3784.02 1282
3784.60 1280
3785.18 1236
3785.76 1353
3786.34 1373
3786.92 1371
3787.50 1283
3788.08 1257
3788.66 1312
3789.24 1370
3789.82 1341
3790.40 1399
3790.98 1420
3791.56 1461
3792.14 1413
3792.72 1296
3793.30 1411
3793.89 1457
3794.47 1263
3795.05 1290
3795.63 1269
3796.21 1336
3796.79 1338
3797.37 1434
3797.95 1314
3798.53 1388
3799.12 1456
3799.70 1480
3800.28 1538
3800.86 1473
3801.44 1419
3802.02 1442
3802.60 1549
3803.19 1425
3803.77 1362
3804.35 1353
3804.93 1499
3805.51 1544
3806.10 1486
3806.68 1572
3807.26 1573
3807.84 1536
3808.42 1538
3809.01 1547
3809.59 1538
3810.17 1549
3810.75 1523
3811.33 1492
3811.92 1673
3812.50 1559
3813.08 1553
3813.66 1590
3814.25 1471
3814.83 1655
3815.41 1482
3815.99 1436
3816.58 1544
3817.16 1419
3817.74 1513
3818.32 1592
3818.91 1496
3819.49 1522
3820.07 1576
3820.66 1583
3821.24 1554
3821.82 1397
3822.41 1414
3822.99 1452
3823.57 1404
3824.16 1302
3824.74 1371
3825.32 1417
3825.91 1450
3826.49 1323
3827.07 1365
3827.66 1504
3828.24 1446
3828.82 1494
3829.41 1342
3829.99 1361
3830.57 1366
3831.16 1435
3831.74 1362
3832.33 1337
3832.91 1415
3833.49 1416
3834.08 1396
3834.66 1489
3835.25 1453
3835.83 1361
3836.41 1413
3837.00 1404
3837.58 1294
3838.17 1313
3838.75 1313
3839.34 1287
3839.92 1344
3840.50 1473
3841.09 1513
3841.67 1406
3842.26 1392
3842.84 1333
3843.43 1458
3844.01 1336
3844.60 1440
3845.18 1413
3845.77 1386
3846.35 1478
3846.94 1448
3847.52 1298
3848.11 1409
3848.69 1296
3849.28 1330
3849.86 1281
3850.45 1398
3851.03 1544
3851.62 1439
3852.20 1305
3852.79 1317
3853.37 1263
3853.96 1336
3854.55 1375
3855.13 1505
3855.72 1404
3856.30 1354
3856.89 1383
3857.47 1417
3858.06 1390
3858.65 1470
3859.23 1454
3859.82 1510
3860.40 1547
3860.99 1647
3861.58 1748
3862.16 1895
3862.75 1972
3863.33 2047
3863.92 2104
3864.51 2368
3865.09 2254
3865.68 2259
3866.27 2302
3866.85 2174
3867.44 2183
3868.03 2081
3868.61 2164
3869.20 1991
3869.79 1884
3870.37 1927
3870.96 1887
3871.55 1799
3872.13 1822
3872.72 1678
3873.31 1736
3873.89 1669
3874.48 1505
3875.07 1546
3875.66 1598
3876.24 1722
3876.83 1666
3877.42 1628
3878.00 1742
3878.59 1754
3879.18 1719
3879.77 1728
3880.35 1731
3880.94 1600
3881.53 1495
3882.12 1468
3882.70 1441
3883.29 1550
3883.88 1435
3884.47 1335
3885.06 1495
3885.64 1512
3886.23 1481
3886.82 1523
3887.41 1406
3888.00 1476
3888.58 1436
3889.17 1390
3889.76 1485
3890.35 1608
3890.94 1636
3891.53 1673
3892.11 1888
3892.70 1918
3893.29 1727
3893.88 1875
3894.47 1899
3895.06 1911
3895.65 1780
3896.23 1655
3896.82 1591
3897.41 1733
3898.00 1638
3898.59 1572
3899.18 1524
3899.77 1555
3900.36 1654
3900.95 1599
3901.53 1618
3902.12 1524
3902.71 1620
3903.30 1676
3903.89 1709
3904.48 1627
3905.07 1619
3905.66 1615
3906.25 1519
3906.84 1394
3907.43 1379
3908.02 1435
3908.61 1578
3909.20 1508
3909.79 1601
3910.38 1451
3910.97 1501
3911.56 1489
3912.15 1343
3912.74 1416
3913.33 1383
3913.92 1536
3914.51 1384
3915.10 1318
3915.69 1394
3916.28 1429
3916.87 1374
3917.46 1302
3918.05 1304
3918.64 1429
3919.23 1457
3919.82 1378
3920.41 1396
3921.00 1393
3921.59 1440
3922.18 1290
3922.77 1420
3923.36 1328
3923.95 1396
3924.55 1451
3925.14 1362
3925.73 1419
3926.32 1255
3926.91 1419
3927.50 1403
3928.09 1393
3928.68 1307
3929.27 1277
3929.87 1349
3930.46 1493
3931.05 1484
3931.64 1443
3932.23 1344
3932.82 1284
3933.41 1323
3934.01 1331
3934.60 1413
3935.19 1307
3935.78 1219
3936.37 1185
3936.96 1277
3937.56 1204
3938.15 1323
3938.74 1152
3939.33 1186
3939.92 1262
3940.52 1283
3941.11 1295
3941.70 1387
3942.29 1410
3942.88 1521
3943.48 1539
3944.07 1425
3944.66 1451
3945.25 1429
3945.85 1393
3946.44 1346
3947.03 1478
3947.62 1403
3948.22 1372
3948.81 1301
3949.40 1333
3949.99 1275
3950.59 1341
3951.18 1273
3951.77 1257
3952.37 1234
3952.96 1302
3953.55 1308
3954.15 1405
3954.74 1347
3955.33 1291
3955.93 1345
3956.52 1360
3957.11 1349
3957.71 1470
3958.30 1447
3958.89 1270
3959.49 1338
3960.08 1453
3960.67 1593
3961.27 1439
3961.86 1460
3962.45 1489
3963.05 1446
3963.64 1389
3964.23 1424
3964.83 1395
3965.42 1389
3966.02 1281
3966.61 1390
3967.20 1370
3967.80 1400
3968.39 1522
3968.99 1486
3969.58 1509
3970.18 1580
3970.77 1692
3971.36 1580
3971.96 1417
3972.55 1558
3973.15 1522
3973.74 1512
3974.34 1370
3974.93 1417
3975.53 1435
3976.12 1346
3976.72 1350
3977.31 1384
3977.91 1526
3978.50 1505
3979.10 1601
3979.69 1532
3980.29 1550
3980.88 1461
3981.48 1563
3982.07 1511
3982.67 1567
3983.26 1616
3983.86 1464
3984.45 1411
3985.05 1365
3985.64 1417
3986.24 1503
3986.83 1448
3987.43 1443
3988.03 1537
3988.62 1512
3989.22 1495
3989.81 1457
3990.41 1518
3991.00 1521
3991.60 1472
3992.20 1536
3992.79 1512
3993.39 1463
3993.98 1426
3994.58 1528
3995.18 1613
3995.77 1510
3996.37 1533
3996.97 1486
3997.56 1490
3998.16 1711
3998.75 1609
3999.35 1495
3999.95 1501
4000.54 1647
4001.14 1598
4001.74 1569
4002.33 1632
4002.93 1668
4003.53 1561
4004.12 1619
4004.72 1651
4005.32 1482
4005.92 1418
4006.51 1505
4007.11 1597
4007.71 1587
4008.30 1444
4008.90 1450
4009.50 1456
4010.10 1487
4010.69 1436
4011.29 1433
4011.89 1378
4012.49 1338
4013.08 1353
4013.68 1461
4014.28 1585
4014.88 1388
4015.47 1326
4016.07 1362
4016.67 1549
4017.27 1470
4017.86 1502
4018.46 1596
4019.06 1513
4019.66 1482
4020.26 1511
4020.85 1621
4021.45 1534
4022.05 1567
4022.65 1448
4023.25 1498
4023.85 1514
4024.44 1508
4025.04 1453
4025.64 1439
4026.24 1465
4026.84 1529
4027.44 1577
4028.03 1548
4028.63 1621
4029.23 1696
4029.83 1709
4030.43 1726
4031.03 1700
4031.63 1695
4032.23 1851
4032.83 1897
4033.42 1859
4034.02 1849
4034.62 1826
4035.22 1794
4035.82 1944
4036.42 2106
4037.02 1916
4037.62 1852
4038.22 1764
4038.82 1709
4039.42 1682
4040.02 1581
4040.62 1538
4041.22 1612
4041.82 1569
4042.41 1532
4043.01 1487
4043.61 1224
4044.21 1444
4044.81 1443
4045.41 1340
4046.01 1316
4046.61 1249
4047.21 1286
4047.81 1502
4048.41 1411
4049.01 1381
4049.61 1523
4050.21 1408
4050.82 1344
4051.42 1407
4052.02 1381
4052.62 1265
4053.22 1343
4053.82 1337
4054.42 1381
4055.02 1420
4055.62 1336
4056.22 1318
4056.82 1345
4057.42 1429
4058.02 1414
4058.62 1301
4059.22 1417
4059.83 1303
4060.43 1305
4061.03 1357
4061.63 1321
4062.23 1322
4062.83 1329
4063.43 1286
4064.03 1385
4064.63 1321
4065.24 1337
4065.84 1282
4066.44 1246
4067.04 1246
4067.64 1263
4068.24 1322
4068.85 1308
4069.45 1382
4070.05 1358
4070.65 1140
4071.25 1157
4071.85 1370
4072.46 1266
4073.06 1267
4073.66 1282
4074.26 1292
4074.86 1329
4075.47 1294
4076.07 1400
4076.67 1408
4077.27 1240
4077.88 1185
4078.48 1167
4079.08 1293
4079.68 1201
4080.29 1287
4080.89 1283
4081.49 1394
4082.09 1369
4082.70 1253
4083.30 1257
4083.90 1200
4084.50 1251
4085.11 1250
4085.71 1144
4086.31 1198
4086.92 1347
4087.52 1256
4088.12 1273
4088.72 1256
4089.33 1219
4089.93 1380
4090.53 1226
4091.14 1133
4091.74 1114
4092.34 1118
4092.95 1292
4093.55 1257
4094.16 1252
4094.76 1205
4095.36 1378
4095.97 1428
4096.57 1234
4097.17 1289
4097.78 1269
4098.38 1378
4098.98 1304
4099.59 1211
4100.19 1268
4100.80 1342
4101.40 1322
4102.00 1182
4102.61 1163
4103.21 1284
4103.82 1251
4104.42 1098
4105.03 1190
4105.63 1146
4106.23 1204
4106.84 1305
4107.44 1217
4108.05 1274
4108.65 1148
4109.26 1187
4109.86 1203
4110.47 1218
4111.07 1170
4111.68 1299
4112.28 1176
4112.89 1098
4113.49 1192
4114.10 1259
4114.70 1188
4115.31 1130
4115.91 1190
4116.52 1246
4117.12 1229
4117.73 1251
4118.33 1344
4118.94 1215
4119.54 1237
4120.15 1224
4120.75 1185
4121.36 1102
4121.97 1136
4122.57 1282
4123.18 1139
4123.78 1159
4124.39 1107
4124.99 1236
4125.60 1189
4126.21 1147
4126.81 1315
4127.42 1316
4128.02 1237
4128.63 1266
4129.24 1195
4129.84 1304
4130.45 1239
4131.05 1115
4131.66 1137
4132.27 1130
4132.87 1169
4133.48 1150
4134.09 1188
4134.69 1274
4135.30 1177
4135.91 1248
4136.51 1313
4137.12 1280
4137.73 1284
4138.33 1267
4138.94 1305
4139.55 1309
4140.15 1206
4140.76 1180
4141.37 1247
4141.97 1326
4142.58 1267
4143.19 1355
4143.80 1251
4144.40 1344
4145.01 1418
4145.62 1340
4146.22 1319
4146.83 1313
4147.44 1225
4148.05 1236
4148.65 1311
4149.26 1188
4149.87 1217
4150.48 1253
4151.09 1289
4151.69 1176
4152.30 1215
4152.91 1261
4153.52 1228
4154.12 1199
4154.73 1190
4155.34 1198
4155.95 1137
4156.56 1143
4157.16 1074
4157.77 1179
4158.38 1126
4158.99 1115
4159.60 1136
4160.21 1116
4160.81 1302
4161.42 1274
4162.03 1264
4162.64 1294
4163.25 1228
4163.86 1393
4164.47 1369
4165.08 1331
4165.68 1288
4166.29 1302
4166.90 1248
4167.51 1224
4168.12 1269
4168.73 1324
4169.34 1272
4169.95 1200
4170.56 1210
4171.16 1287
4171.77 1223
4172.38 1241
4172.99 1199
4173.60 1157
4174.21 1224
4174.82 1295
4175.43 1375
4176.04 1165
4176.65 1133
4177.26 1293
4177.87 1285
4178.48 1238
4179.09 1314
4179.70 1427
4180.31 1347
4180.92 1224
4181.53 1217
4182.14 1156
4182.75 1257
4183.36 1199
4183.97 1172
4184.58 1209
4185.19 1193
4185.80 1203
4186.41 1347
4187.02 1306
4187.63 1357
4188.24 1222
4188.85 1203
4189.46 1200
4190.07 1225
4190.68 1248
4191.29 1234
4191.90 1202
4192.51 1203
4193.13 1276
4193.74 1219
4194.35 1206
4194.96 1258
4195.57 1272
4196.18 1336
4196.79 1332
4197.40 1300
4198.01 1293
4198.62 1313
4199.24 1352
4199.85 1244
4200.46 1202
4201.07 1288
4201.68 1325
4202.29 1128
4202.90 1058
4203.52 1141
4204.13 1239
4204.74 1236
4205.35 1323
4205.96 1266
4206.57 1167
4207.19 1242
4207.80 1243
4208.41 1244
4209.02 1144
4209.63 1210
4210.25 1162
4210.86 1317
4211.47 1322
4212.08 1219
4212.69 1038
4213.31 1159
4213.92 1238
4214.53 1164
4215.14 1360
4215.76 1287
4216.37 1263
4216.98 1183
4217.59 1115
4218.21 1291
4218.82 1317
4219.43 1285
4220.04 1313
4220.66 1312
4221.27 1301
4221.88 1311
4222.50 1402
4223.11 1416
4223.72 1475
4224.33 1576
4224.95 1527
4225.56 1594
4226.17 1541
4226.79 1548
4227.40 1433
4228.01 1515
4228.63 1537
4229.24 1646
4229.85 1586
4230.47 1533
4231.08 1460
4231.69 1536
4232.31 1521
4232.92 1454
4233.54 1496
4234.15 1594
4234.76 1659
4235.38 1751
4235.99 1726
4236.61 2127
4237.22 2018
4237.83 2034
4238.45 2008
4239.06 2052
4239.68 1957
4240.29 1876
4240.90 1758
4241.52 1757
4242.13 1577
4242.75 1474
4243.36 1489
4243.98 1377
4244.59 1453
4245.21 1355
4245.82 1347
4246.43 1266
4247.05 1301
4247.66 1358
4248.28 1363
4248.89 1347
4249.51 1284
4250.12 1196
4250.74 1235
4251.35 1383
4251.97 1418
4252.58 1309
4253.20 1380
4253.81 1425
4254.43 1501
4255.04 1455
4255.66 1321
4256.28 1422
4256.89 1359
4257.51 1329
4258.12 1348
4258.74 1344
4259.35 1323
4259.97 1286
4260.58 1260
4261.20 1373
4261.82 1294
4262.43 1395
4263.05 1348
4263.66 1290
4264.28 1262
4264.90 1320
4265.51 1374
4266.13 1446
4266.74 1361
4267.36 1248
4267.98 1374
4268.59 1551
4269.21 1433
4269.82 1329
4270.44 1464
4271.06 1641
4271.67 1484
4272.29 1348
4272.91 1378
4273.52 1489
4274.14 1403
4274.76 1395
4275.37 1451
4275.99 1412
4276.61 1364
4277.22 1301
4277.84 1329
4278.46 1383
4279.08 1259
4279.69 1293
4280.31 1332
4280.93 1227
4281.54 1306
4282.16 1403
4282.78 1312
4283.40 1291
4284.01 1294
4284.63 1250
4285.25 1181
4285.87 1153
4286.48 1230
4287.10 1375
4287.72 1438
4288.34 1330
4288.95 1344
4289.57 1200
4290.19 1246
4290.81 1100
4291.43 1186
4292.04 1197
4292.66 1168
4293.28 1153
4293.90 1238
4294.52 1171
4295.13 1243
4295.75 1335
4296.37 1325
4296.99 1304
4297.61 1162
4298.23 1141
4298.84 1230
4299.46 1211
4300.08 1259
4300.70 1257
4301.32 1319
4301.94 1327
4302.56 1241
4303.17 1281
4303.79 1263
4304.41 1259
4305.03 1282
4305.65 1322
4306.27 1346
4306.89 1249
4307.51 1293
4308.13 1314
4308.75 1229
4309.36 1319
4309.98 1336
4310.60 1332
4311.22 1402
4311.84 1419
4312.46 1409
4313.08 1333
4313.70 1357
4314.32 1396
4314.94 1482
4315.56 1293
4316.18 1322
4316.80 1369
4317.42 1239
4318.04 1292
4318.66 1368
4319.28 1380
4319.90 1249
4320.52 1386
4321.14 1412
4321.76 1328
4322.38 1433
4323.00 1336
4323.62 1268
4324.24 1372
4324.86 1479
4325.48 1620
4326.10 1519
4326.72 1466
4327.34 1490
4327.96 1679
4328.58 1635
4329.20 1572
4329.82 1808
4330.44 1691
4331.07 1544
4331.69 1614
4332.31 1548
4332.93 1604
4333.55 1610
4334.17 1718
4334.79 1790
4335.41 1725
4336.03 1981
4336.65 1996
4337.28 2057
4337.90 2439
4338.52 2579
4339.14 2793
4339.76 3453
4340.38 3684
4341.00 3701
4341.63 3682
4342.25 3959
4342.87 3638
4343.49 3356
4344.11 3104
4344.73 2994
4345.36 2823
4345.98 2536
4346.60 2657
4347.22 2911
4347.84 2889
4348.47 2929
4349.09 3215
4349.71 3425
4350.33 3412
4350.95 3451
4351.58 3615
4352.20 3380
4352.82 2863
4353.44 2656
4354.07 2395
4354.69 2126
4355.31 2088
4355.93 1995
4356.56 1819
4357.18 1877
4357.80 1897
4358.42 1745
4359.05 1744
4359.67 1693
4360.29 1824
4360.92 1786
4361.54 1779
4362.16 1753
4362.78 1646
4363.41 1650
4364.03 1599
4364.65 1650
4365.28 1799
4365.90 1687
4366.52 1762
4367.15 1672
4367.77 1604
4368.39 1687
4369.02 1618
4369.64 1647
4370.26 1657
4370.89 1563
4371.51 1638
4372.14 1539
4372.76 1416
4373.38 1450
4374.01 1469
4374.63 1398
4375.25 1440
4375.88 1413
4376.50 1361
4377.13 1378
4377.75 1413
4378.37 1418
4379.00 1482
4379.62 1404
4380.25 1406
4380.87 1341
4381.50 1431
4382.12 1494
4382.75 1451
4383.37 1427
4383.99 1407
4384.62 1498
4385.24 1524
4385.87 1388
4386.49 1449
4387.12 1446
4387.74 1532
4388.37 1550
4388.99 1408
4389.62 1440
4390.24 1431
4390.87 1553
4391.49 1464
4392.12 1556
4392.74 1621
4393.37 1700
4393.99 1720
4394.62 1761
4395.24 1737
4395.87 1623
4396.49 1707
4397.12 1551
4397.75 1494
4398.37 1530
4399.00 1462
4399.62 1451
4400.25 1371
4400.87 1486
4401.50 1496
4402.13 1394
4402.75 1401
4403.38 1494
4404.00 1430
4404.63 1522
4405.26 1490
4405.88 1406
4406.51 1489
4407.13 1482
4407.76 1253
4408.39 1444
4409.01 1477
4409.64 1416
4410.27 1286
4410.89 1384
4411.52 1332
4412.15 1457
4412.77 1384
4413.40 1279
4414.03 1429
4414.65 1445
4415.28 1426
4415.91 1546
4416.53 1446
4417.16 1394
4417.79 1425
4418.41 1319
4419.04 1323
4419.67 1369
4420.30 1395
4420.92 1464
4421.55 1225
4422.18 1243
4422.80 1291
4423.43 1279
4424.06 1218
4424.69 1260
4425.31 1227
4425.94 1200
4426.57 1236
4427.20 1246
4427.82 1259
4428.45 1363
4429.08 1237
4429.71 1441
4430.34 1291
4430.96 1261
4431.59 1189
4432.22 1219
4432.85 1280
4433.48 1164
4434.10 1263
4434.73 1194
4435.36 1164
4435.99 1302
4436.62 1323
4437.25 1339
4437.87 1308
4438.50 1289
4439.13 1307
4439.76 1363
4440.39 1313
4441.02 1276
4441.64 1368
4442.27 1332
4442.90 1287
4443.53 1291
4444.16 1312
4444.79 1299
4445.42 1144
4446.05 1197
4446.68 1250
4447.30 1219
4447.93 1335
4448.56 1223
4449.19 1311
4449.82 1318
4450.45 1465
4451.08 1445
4451.71 1357
4452.34 1381
4452.97 1368
4453.60 1304
4454.23 1267
4454.86 1240
4455.49 1245
4456.12 1371
4456.75 1356
4457.38 1404
4458.01 1314
4458.64 1326
4459.27 1321
4459.90 1481
4460.53 1401
4461.16 1411
4461.79 1431
4462.42 1315
4463.05 1301
4463.68 1199
4464.31 1152
4464.94 1245
4465.57 1218
4466.20 1094
4466.83 1107
4467.46 1065
4468.09 1189
4468.72 1293
4469.35 1155
4469.98 1227
4470.61 1244
4471.24 1293
4471.87 1222
4472.50 1187
4473.13 1239
4473.77 1289
4474.40 1192
4475.03 1125
4475.66 1182
4476.29 1311
4476.92 1258
4477.55 1201
4478.18 1135
4478.82 1226
4479.45 1162
4480.08 1186
4480.71 1123
4481.34 1177
4481.97 1136
4482.60 1184
4483.24 1310
4483.87 1290
4484.50 1259
4485.13 1186
4485.76 1280
4486.39 1247
4487.03 1291
4487.66 1337
4488.29 1283
4488.92 1268
4489.55 1229
4490.19 1214
4490.82 1350
4491.45 1381
4492.08 1390
4492.71 1204
4493.35 1252
4493.98 1280
4494.61 1227
4495.24 1372
4495.88 1289
4496.51 1264
4497.14 1322
4497.77 1367
4498.41 1303
4499.04 1410
4499.67 1312
4500.31 1272
4500.94 1442
4501.57 1400
4502.20 1562
4502.84 1540
4503.47 1590
4504.10 1581
4504.74 1532
4505.37 1717
4506.00 1741
4506.64 1563
4507.27 1559
4507.90 1605
4508.54 1634
4509.17 1600
4509.80 1550
4510.44 1432
4511.07 1503
4511.70 1448
4512.34 1375
4512.97 1316
4513.60 1361
4514.24 1343
4514.87 1188
4515.51 1291
4516.14 1448
4516.77 1289
4517.41 1279
4518.04 1341
4518.68 1284
4519.31 1282
4519.94 1319
4520.58 1194
4521.21 1212
4521.85 1285
4522.48 1241
4523.12 1395
4523.75 1291
4524.39 1276
4525.02 1240
4525.65 1248
4526.29 1279
4526.92 1179
4527.56 1286
4528.19 1311
4528.83 1257
4529.46 1347
4530.10 1499
4530.73 1777
4531.37 1779
4532.00 1887
4532.64 2065
4533.27 2409
4533.91 2395
4534.54 2796
4535.18 2878
4535.81 2965
4536.45 3039
4537.09 2713
4537.72 2495
4538.36 2348
4538.99 2160
4539.63 1973
4540.26 1768
4540.90 1481
4541.53 1362
4542.17 1350
4542.81 1211
4543.44 1229
4544.08 1149
4544.71 1226
4545.35 1391
4545.99 1202
4546.62 1263
4547.26 1246
4547.89 1140
4548.53 1259
4549.17 1140
4549.80 1169
4550.44 1208
4551.08 1134
4551.71 1196
4552.35 1140
4552.98 1109
4553.62 1216
4554.26 1247
4554.89 1267
4555.53 1188
4556.17 1143
4556.80 1164
4557.44 1227
4558.08 1180
4558.72 1287
4559.35 1261
4559.99 1229
4560.63 1148
4561.26 1208
4561.90 1248
4562.54 1172
4563.17 1174
4563.81 1352
4564.45 1288
4565.09 1259
4565.72 1225
4566.36 1244
4567.00 1283
4567.64 1282
4568.27 1315
4568.91 1400
4569.55 1300
4570.19 1283
4570.82 1396
4571.46 1423
4572.10 1358
4572.74 1348
4573.38 1504
4574.01 1355
4574.65 1425
4575.29 1305
4575.93 1258
4576.57 1454
4577.20 1297
4577.84 1261
4578.48 1161
4579.12 1211
4579.76 1302
4580.40 1200
4581.04 1266
4581.67 1203
4582.31 1215
4582.95 1202
4583.59 1208
4584.23 1254
4584.87 1255
4585.51 1162
4586.14 1308
4586.78 1204
4587.42 1270
4588.06 1289
4588.70 1254
4589.34 1260
4589.98 1382
4590.62 1289
4591.26 1267
4591.90 1414
4592.54 1466
4593.17 1546
4593.81 1440
4594.45 1695
4595.09 1665
4595.73 1422
4596.37 1435
4597.01 1602
4597.65 1537
4598.29 1478
4598.93 1461
4599.57 1344
4600.21 1294
4600.85 1203
4601.49 1111
4602.13 1245
4602.77 1269
4603.41 1210
4604.05 1155
4604.69 1366
4605.33 1381
4605.97 1357
4606.61 1401
4607.25 1362
4607.89 1297
4608.53 1308
4609.17 1434
4609.81 1273
4610.45 1249
4611.09 1232
4611.73 1206
4612.38 1236
4613.02 1226
4613.66 1235
4614.30 1248
4614.94 1288
4615.58 1231
4616.22 1196
4616.86 1278
4617.50 1170
4618.14 1236
4618.78 1342
4619.43 1304
4620.07 1282
4620.71 1301
4621.35 1299
4621.99 1216
4622.63 1134
4623.27 1143
4623.91 1187
4624.56 1118
4625.20 1178
4625.84 1171
4626.48 1273
4627.12 1231
4627.76 1196
4628.41 1118
4629.05 1230
4629.69 1177
4630.33 1320
4630.97 1275
4631.62 1160
4632.26 1196
4632.90 1195
4633.54 1179
4634.18 1215
4634.83 1200
4635.47 1193
4636.11 1166
4636.75 1306
4637.40 1283
4638.04 1243
4638.68 1334
4639.32 1343
4639.97 1364
4640.61 1377
4641.25 1478
4641.89 1553
4642.54 1471
4643.18 1482
4643.82 1405
4644.46 1497
4645.11 1449
4645.75 1450
4646.39 1395
4647.04 1320
4647.68 1282
4648.32 1328
4648.97 1273
4649.61 1264
4650.25 1203
4650.90 1127
4651.54 1222
4652.18 1260
4652.83 1205
4653.47 1154
4654.11 1127
4654.76 1075
4655.40 1149
4656.04 1193
4656.69 1387
4657.33 1241
4657.98 1217
4658.62 1057
4659.26 1172
4659.91 1222
4660.55 1172
4661.20 1115
4661.84 1102
4662.48 1108
4663.13 1138
4663.77 1194
4664.42 1142
4665.06 1094
4665.71 1075
4666.35 1059
4666.99 1223
4667.64 1124
4668.28 1175
4668.93 1190
4669.57 1108
4670.22 1124
4670.86 1068
4671.51 1077
4672.15 1168
4672.80 1116
4673.44 1151
4674.09 1138
4674.73 992
4675.38 1077
4676.02 1168
4676.67 1035
4677.31 1056
4677.96 1166
4678.60 1093
4679.25 1026
4679.89 1185
4680.54 1233
4681.18 1191
4681.83 1154
4682.47 1219
4683.12 1157
4683.77 1180
4684.41 1169
4685.06 1187
4685.70 1158
4686.35 1174
4686.99 1228
4687.64 1235
4688.29 1158
4688.93 1140
4689.58 1143
4690.22 1109
4690.87 1103
4691.52 1113
4692.16 1131
4692.81 1083
4693.45 1111
4694.10 1019
4694.75 1161
4695.39 1055
4696.04 1131
4696.69 1203
4697.33 1140
4697.98 1081
4698.63 1051
4699.27 1320
4699.92 1264
4700.57 1285
4701.21 1297
4701.86 1371
4702.51 1521
4703.15 1468
4703.80 1320
4704.45 1287
4705.10 1281
4705.74 1227
4706.39 1170
4707.04 1144
4707.68 1259
4708.33 1229
4708.98 1165
4709.63 1199
4710.27 1182
4710.92 1148
4711.57 1196
4712.22 1113
4712.86 1207
4713.51 1125
4714.16 1162
4714.81 1153
4715.45 1177
4716.10 1251
4716.75 1279
4717.40 1110
4718.05 1126
4718.69 1116
4719.34 1027
4719.99 1126
4720.64 1091
4721.29 1229
4721.94 1174
4722.58 1187
4723.23 1170
4723.88 1076
4724.53 1125
4725.18 1229
4725.83 1304
4726.47 1186
4727.12 1291
4727.77 1230
4728.42 1305
4729.07 1312
4729.72 1321
4730.37 1256
4731.02 1332
4731.66 1372
4732.31 1249
4732.96 1278
4733.61 1290
4734.26 1230
4734.91 1140
4735.56 1172
4736.21 1246
4736.86 1165
4737.51 1121
4738.16 1268
4738.81 1206
4739.45 1263
4740.10 1197
4740.75 1208
4741.40 1181
4742.05 1258
4742.70 1263
4743.35 1301
4744.00 1299
4744.65 1347
4745.30 1198
4745.95 1276
4746.60 1218
4747.25 1242
4747.90 1254
4748.55 1041
4749.20 1212
4749.85 1192
4750.50 1282
4751.15 1386
4751.80 1404
4752.45 1257
4753.10 1381
4753.75 1474
4754.40 1449
4755.05 1435
4755.71 1382
4756.36 1486
4757.01 1498
4757.66 1364
4758.31 1327
4758.96 1398
4759.61 1267
4760.26 1232
4760.91 1122
4761.56 1115
4762.21 1309
4762.86 1241
4763.52 1218
4764.17 1153
4764.82 1195
4765.47 1324
4766.12 1153
4766.77 1230
4767.42 1270
4768.07 1374
4768.73 1282
4769.38 1278
4770.03 1426
4770.68 1340
4771.33 1277
4771.98 1292
4772.64 1327
4773.29 1200
4773.94 1136
4774.59 1232
4775.24 1137
4775.89 1095
4776.55 1074
4777.20 1078
4777.85 1196
4778.50 1203
4779.15 1191
4779.81 1200
4780.46 1305
4781.11 1224
4781.76 1120
4782.42 1288
4783.07 1224
4783.72 1239
4784.37 1272
4785.03 1341
4785.68 1297
4786.33 1228
4786.98 1220
4787.64 1286
4788.29 1261
4788.94 1260
4789.60 1155
4790.25 1131
4790.90 1237
4791.55 1222
4792.21 1293
4792.86 1270
4793.51 1325
4794.17 1277
4794.82 1369
4795.47 1208
4796.13 1253
4796.78 1275
4797.43 1312
4798.09 1353
4798.74 1300
4799.39 1286
4800.05 1316
4800.70 1358
4801.36 1398
4802.01 1344
4802.66 1405
4803.32 1263
4803.97 1385
4804.62 1453
4805.28 1337
4805.93 1319
4806.59 1391
4807.24 1391
4807.89 1217
4808.55 1336
4809.20 1320
4809.86 1264
4810.51 1404
4811.17 1315
4811.82 1220
4812.47 1303
4813.13 1342
4813.78 1272
4814.44 1290
4815.09 1329
4815.75 1339
4816.40 1367
4817.06 1299
4817.71 1255
4818.37 1342
4819.02 1487
4819.68 1460
4820.33 1335
4820.99 1436
4821.64 1438
4822.30 1476
4822.95 1428
4823.61 1412
4824.26 1461
4824.92 1524
4825.57 1576
4826.23 1599
4826.88 1545
4827.54 1414
4828.19 1442
4828.85 1582
4829.51 1472
4830.16 1505
4830.82 1556
4831.47 1611
4832.13 1617
4832.78 1658
4833.44 1732
4834.10 1687
4834.75 1691
4835.41 1678
4836.06 1659
4836.72 1654
4837.38 1664
4838.03 1851
4838.69 1873
4839.34 2013
4840.00 2114
4840.66 2144
4841.31 2183
4841.97 1906
4842.63 2043
4843.28 2072
4843.94 2128
4844.60 2243
4845.25 2209
4845.91 2183
4846.57 2061
4847.22 2206
4847.88 2306
4848.54 2284
4849.19 2382
4849.85 2519
4850.51 2647
4851.17 2612
4851.82 2703
4852.48 2859
4853.14 3157
4853.79 3151
4854.45 3367
4855.11 3355
4855.77 3258
4856.42 3142
4857.08 2981
4857.74 3000
4858.40 3120
4859.05 3167
4859.71 3193
4860.37 3364
4861.03 3614
4861.68 3683
4862.34 3717
4863.00 3666
4863.66 3634
4864.32 3336
4864.97 3390
4865.63 3086
4866.29 2835
4866.95 2714
4867.61 2765
4868.26 2828
4868.92 3068
4869.58 2894
4870.24 2940
4870.90 3165
4871.56 3177
4872.21 3075
4872.87 2941
4873.53 2658
4874.19 2541
4874.85 2615
4875.51 2534
4876.17 2478
4876.83 2313
4877.48 2196
4878.14 2155
4878.80 2158
4879.46 2127
4880.12 2229
4880.78 2110
4881.44 2293
4882.10 2320
4882.76 2171
4883.42 2192
4884.08 2171
4884.73 2156
4885.39 2106
4886.05 2041
4886.71 2068
4887.37 1968
4888.03 1979
4888.69 1760
4889.35 1870
4890.01 1921
4890.67 1830
4891.33 1904
4891.99 1992
4892.65 1964
4893.31 2007
4893.97 2085
4894.63 1900
4895.29 1831
4895.95 1793
4896.61 1885
4897.27 1756
4897.93 1594
4898.59 1604
4899.25 1520
4899.91 1446
4900.57 1521
4901.23 1527
4901.89 1520
4902.55 1484
4903.21 1492
4903.88 1537
4904.54 1529
4905.20 1519
4905.86 1513
4906.52 1438
4907.18 1492
4907.84 1348
4908.50 1362
4909.16 1392
4909.82 1387
4910.48 1326
4911.15 1520
4911.81 1517
4912.47 1455
4913.13 1491
4913.79 1359
4914.45 1427
4915.11 1335
4915.77 1321
4916.44 1338
4917.10 1340
4917.76 1360
4918.42 1249
4919.08 1252
4919.74 1316
4920.41 1330
4921.07 1293
4921.73 1315
4922.39 1485
4923.05 1471
4923.72 1304
4924.38 1222
4925.04 1376
4925.70 1257
4926.36 1260
4927.03 1310
4927.69 1291
4928.35 1243
4929.01 1162
4929.67 1265
4930.34 1246
4931.00 1128
4931.66 1151
4932.32 1241
4932.99 1267
4933.65 1307
4934.31 1299
4934.98 1385
4935.64 1295
4936.30 1179
4936.96 1315
4937.63 1166
4938.29 1134
4938.95 1309
4939.62 1335
4940.28 1263
4940.94 1249
4941.61 1259
4942.27 1244
4942.93 1334
4943.60 1225
4944.26 1160
4944.92 1211
4945.59 1203
4946.25 1153
4946.91 1182
4947.58 1209
4948.24 1241
4948.90 1147
4949.57 1148
4950.23 1116
4950.89 1121
4951.56 1082
4952.22 1291
4952.89 1231
4953.55 1147
4954.21 1075
4954.88 1111
4955.54 1126
4956.21 1114
4956.87 1138
4957.53 1162
4958.20 1157
4958.86 1158
4959.53 1214
4960.19 1066
4960.86 1000
4961.52 1121
4962.19 1104
4962.85 1012
4963.52 1060
4964.18 1126
4964.84 1170
4965.51 1274
4966.17 1198
4966.84 1302
4967.50 1318
4968.17 1297
4968.83 1369
4969.50 1339
4970.16 1247
4970.83 1241
4971.49 1267
4972.16 1175
4972.82 1079
4973.49 1074
4974.16 1125
4974.82 1173
4975.49 1150
4976.15 1144
4976.82 1150
4977.48 1176
4978.15 1159
4978.81 1144
4979.48 1135
4980.15 1211
4980.81 1300
4981.48 1225
4982.14 1237
4982.81 1160
4983.48 1186
4984.14 1193
4984.81 1234
4985.47 1159
4986.14 1216
4986.81 1221
4987.47 1320
4988.14 1291
4988.80 1355
4989.47 1570
4990.14 1577
4990.80 1833
4991.47 2066
4992.14 2085
4992.80 2273
4993.47 2332
4994.14 2190
4994.80 2151
4995.47 2033
4996.14 1962
4996.80 1677
4997.47 1609
4998.14 1361
4998.81 1352
4999.47 1290
5000.14 1366
5000.81 1132
5001.47 1147
5002.14 1113
5002.81 1146
5003.48 1028
5004.14 1137
5004.81 1054
5005.48 1134
5006.15 1210
5006.81 1122
5007.48 1191
5008.15 1186
5008.82 1082
5009.48 1065
5010.15 1109
5010.82 1122
5011.49 1042
5012.16 1100
5012.82 1170
5013.49 1113
5014.16 1165
5014.83 1072
5015.50 1101
5016.16 1056
5016.83 1044
5017.50 1176
5018.17 1118
5018.84 1134
5019.50 1099
5020.17 1122
5020.84 1215
5021.51 1070
5022.18 1092
5022.85 1048
5023.52 1109
5024.19 1145
5024.85 1178
5025.52 1208
5026.19 1180
5026.86 1203
5027.53 1269
5028.20 1282
5028.87 1199
5029.54 1210
5030.21 1329
5030.87 1223
5031.54 1267
5032.21 1330
5032.88 1270
5033.55 1162
5034.22 1245
5034.89 1183
5035.56 1072
5036.23 1071
5036.90 1114
5037.57 1082
5038.24 1140
5038.91 1083
5039.58 1106
5040.25 1079
5040.92 1138
5041.59 1128
5042.26 1072
5042.93 1114
5043.60 1121
5044.27 1133
5044.94 1171
5045.61 1098
5046.28 1105
5046.95 1005
5047.62 1123
5048.29 1175
5048.96 1151
5049.63 1178
5050.30 1182
5050.97 1123
5051.64 1106
5052.31 1084
5052.98 1098
5053.65 1110
5054.32 1118
5054.99 1017
5055.66 1032
5056.34 1054
5057.01 958
5057.68 961
5058.35 1107
5059.02 1209
5059.69 1115
5060.36 1160
5061.03 1034
5061.70 1029
5062.38 1114
5063.05 1141
5063.72 1014
5064.39 980
5065.06 1057
5065.73 1143
5066.40 1158
5067.08 1100
5067.75 1034
5068.42 1088
5069.09 1110
5069.76 1108
5070.43 1005
5071.11 1068
5071.78 973
5072.45 1021
5073.12 1030
5073.79 1088
5074.47 1112
5075.14 1075
5075.81 1031
5076.48 1078
5077.15 984
5077.83 1066
5078.50 1080
5079.17 1060
5079.84 1149
5080.52 1131
5081.19 1119
5081.86 1202
5082.53 1215
5083.21 1214
5083.88 1107
5084.55 1007
5085.22 1012
5085.90 1064
5086.57 988
5087.24 1076
5087.92 1128
5088.59 1096
5089.26 1084
5089.93 1056
5090.61 1030
5091.28 1051
5091.95 1138
5092.63 1294
5093.30 1196
5093.97 1146
5094.65 1178
5095.32 1214
5095.99 1207
5096.67 1265
5097.34 1286
5098.02 1267
5098.69 1229
5099.36 1055
5100.04 995
5100.71 1005
5101.38 997
5102.06 1044
5102.73 1004
5103.41 1081
5104.08 1060
5104.75 1061
5105.43 1087
5106.10 1081
5106.78 985
5107.45 1044
5108.12 1084
5108.80 1150
5109.47 1039
5110.15 959
5110.82 1108
5111.50 1064
5112.17 1062
5112.85 1079
5113.52 1092
5114.20 1021
5114.87 1024
5115.54 1070
5116.22 1045
5116.89 1010
5117.57 1092
5118.24 1068
5118.92 1030
5119.59 1125
5120.27 1080
5120.94 1109
5121.62 1113
5122.30 1067
5122.97 1113
5123.65 1015
5124.32 1236
5125.00 1080
5125.67 915
5126.35 972
5127.02 1055
5127.70 1112
5128.37 1181
5129.05 1153
5129.73 1092
5130.40 973
5131.08 1095
5131.75 1065
5132.43 1058
5133.10 964
5133.78 1041
5134.46 1011
5135.13 981
5135.81 988
5136.49 1013
5137.16 1064
5137.84 1083
5138.51 1062
5139.19 1141
5139.87 1069
5140.54 1031
5141.22 928
5141.90 971
5142.57 889
5143.25 973
5143.93 967
5144.60 966
5145.28 931
5145.96 911
5146.63 987
5147.31 950
5147.99 1095
5148.66 1096
5149.34 964
5150.02 999
5150.69 1050
5151.37 1020
5152.05 1083
5152.73 1009
5153.40 924
5154.08 1044
5154.76 932
5155.44 1049
5156.11 1031
5156.79 1017
5157.47 935
5158.15 954
5158.82 979
5159.50 941
5160.18 987
5160.86 935
5161.53 857
5162.21 929
5162.89 942
5163.57 972
5164.25 1044
5164.92 1057
5165.60 960
5166.28 1014
5166.96 937
5167.64 935
5168.31 1024
5168.99 988
5169.67 1028
5170.35 1047
5171.03 1086
5171.71 1097
5172.39 950
5173.06 1036
5173.74 888
5174.42 995
5175.10 915
5175.78 979
5176.46 974
5177.14 926
5177.82 982
5178.49 890
5179.17 945
5179.85 947
5180.53 1048
5181.21 996
5181.89 1069
5182.57 1146
5183.25 1034
5183.93 1093
5184.61 1027
5185.29 1010
5185.97 967
5186.64 985
5187.32 1025
5188.00 1000
5188.68 1010
5189.36 955
5190.04 1007
5190.72 979
5191.40 947
5192.08 866
5192.76 939
5193.44 1002
5194.12 996
5194.80 962
5195.48 916
5196.16 950
5196.84 927
5197.52 889
5198.20 880
5198.88 885
5199.56 960
5200.24 899
5200.92 941
5201.60 837
5202.28 937
5202.96 911
5203.65 994
5204.33 932
5205.01 1024
5205.69 989
5206.37 949
5207.05 925
5207.73 941
5208.41 1047
5209.09 958
5209.77 988
5210.45 1023
5211.13 1081
5211.82 1028
5212.50 1010
5213.18 1007
5213.86 991
5214.54 1037
5215.22 1090
5215.90 1078
5216.58 996
5217.27 1071
5217.95 1054
5218.63 1174
5219.31 1044
5219.99 945
5220.67 1054
5221.36 1176
5222.04 1111
5222.72 986
5223.40 1078
5224.08 1064
5224.77 948
5225.45 1085
5226.13 964
5226.81 929
5227.49 1028
5228.18 942
5228.86 942
5229.54 1003
5230.22 933
5230.91 1006
5231.59 878
5232.27 911
5232.95 993
5233.63 931
5234.32 966
5235.00 922
5235.68 992
5236.37 1059
5237.05 926
5237.73 1059
5238.41 1060
5239.10 932
5239.78 1030
5240.46 1083
5241.15 920
5241.83 1095
5242.51 1027
5243.20 971
5243.88 1047
5244.56 1052
5245.24 947
5245.93 1085
5246.61 1010
5247.29 995
5247.98 1001
5248.66 927
5249.35 922
5250.03 974
5250.71 990
5251.40 868
5252.08 967
5252.76 969
5253.45 1020
5254.13 962
5254.82 1076
5255.50 951
5256.18 1126
5256.87 1061
5257.55 933
5258.24 873
5258.92 924
5259.60 946
5260.29 973
5260.97 947
5261.66 1025
5262.34 989
5263.03 1000
5263.71 997
5264.40 946
5265.08 963
5265.76 972
5266.45 1073
5267.13 1051
5267.82 1041
5268.50 1021
5269.19 925
5269.87 1028
5270.56 1076
5271.24 1037
5271.93 1002
5272.61 1045
5273.30 1025
5273.98 1035
5274.67 910
5275.35 972
5276.04 1009
5276.72 876
5277.41 910
5278.10 960
5278.78 896
5279.47 998
5280.15 1011
5280.84 997
5281.52 967
5282.21 1145
5282.89 1053
5283.58 913
5284.27 1023
5284.95 1014
5285.64 1039
5286.32 1062
5287.01 1129
5287.70 1012
5288.38 964
5289.07 943
5289.75 1059
5290.44 1084
5291.13 1019
5291.81 878
5292.50 934
5293.19 959
5293.87 991
5294.56 958
5295.25 929
5295.93 1020
5296.62 1030
5297.31 954
5297.99 1098
5298.68 1065
5299.37 1033
5300.05 1045
5300.74 1061
5301.43 1137
5302.11 1116
5302.80 1149
5303.49 1214
5304.18 1288
5304.86 1338
5305.55 1234
5306.24 1335
5306.92 1248
5307.61 1249
5308.30 1188
5308.99 1192
5309.67 1262
5310.36 1207
5311.05 1130
5311.74 1043
5312.42 1082
5313.11 1180
5313.80 1155
5314.49 1080
5315.18 1172
5315.86 1078
5316.55 994
5317.24 1104
5317.93 1127
5318.62 1086
5319.30 1045
5319.99 1061
5320.68 1035
5321.37 1031
5322.06 1104
5322.74 1208
5323.43 1179
5324.12 1314
5324.81 1306
5325.50 1292
5326.19 1209
5326.88 1200
5327.56 1157
5328.25 1144
5328.94 1073
5329.63 1120
5330.32 1059
5331.01 1065
5331.70 1127
5332.39 984
5333.07 998
5333.76 1089
5334.45 1084
5335.14 1054
5335.83 1104
5336.52 1061
5337.21 1153
5337.90 1135
5338.59 1156
5339.28 1071
5339.97 1082
5340.66 1156
5341.35 1101
5342.04 1122
5342.73 1205
5343.42 1155
5344.10 1170
5344.79 1110
5345.48 1252
5346.17 1137
5346.86 1140
5347.55 1126
5348.24 1167
5348.93 1265
5349.62 1208
5350.31 1156
5351.00 1257
5351.69 1270
5352.39 1314
5353.08 1503
5353.77 1528
5354.46 1663
5355.15 1502
5355.84 1672
5356.53 1751
5357.22 1596
5357.91 1532
5358.60 1475
5359.29 1396
5359.98 1310
5360.67 1288
5361.36 1187
5362.05 1156
5362.74 1064
5363.44 1012
5364.13 1113
5364.82 1048
5365.51 1033
5366.20 1020
5366.89 1009
5367.58 1012
5368.27 1047
5368.96 1101
5369.66 1100
5370.35 970
5371.04 935
5371.73 901
5372.42 970
5373.11 971
5373.81 953
5374.50 967
5375.19 1021
5375.88 964
5376.57 1003
5377.26 985
5377.96 933
5378.65 967
5379.34 990
5380.03 927
5380.72 935
5381.42 965
5382.11 1009
5382.80 958
5383.49 1036
5384.18 995
5384.88 966
5385.57 970
5386.26 908
5386.95 913
5387.65 996
5388.34 987
5389.03 967
5389.72 1050
5390.42 1085
5391.11 1023
5391.80 1027
5392.50 1078
5393.19 1116
5393.88 1052
5394.57 1150
5395.27 1112
5395.96 1101
5396.65 1069
5397.35 1074
5398.04 1046
5398.73 1050
5399.43 1088
5400.12 1057
5400.81 1031
5401.51 1017
5402.20 974
5402.89 1014
5403.59 913
5404.28 868
5404.97 1000
5405.67 984
5406.36 1003
5407.06 1000
5407.75 1004
5408.44 957
5409.14 1014
5409.83 1044
5410.53 1055
5411.22 991
5411.91 1087
5412.61 1085
5413.30 1061
5414.00 1127
5414.69 1035
5415.38 936
5416.08 1006
5416.77 983
5417.47 1034
5418.16 1066
5418.86 1102
5419.55 995
5420.25 1057
5420.94 1024
5421.64 1025
5422.33 972
5423.03 991
5423.72 1037
5424.41 1001
5425.11 1053
5425.80 1037
5426.50 1051
5427.19 999
5427.89 1056
5428.59 1017
5429.28 944
5429.98 930
5430.67 942
5431.37 1046
5432.06 1057
5432.76 983
5433.45 991
5434.15 1068
5434.84 1110
5435.54 1071
5436.23 1106
5436.93 1078
5437.63 1101
5438.32 1175
5439.02 1094
5439.71 1035
5440.41 1147
5441.11 1161
5441.80 1089
5442.50 1165
5443.19 1112
5443.89 1111
5444.59 1117
5445.28 1086
5445.98 1092
5446.68 1119
5447.37 1206
5448.07 1297
5448.76 1325
5449.46 1363
5450.16 1473
5450.85 1610
5451.55 1515
5452.25 1660
5452.94 1581
5453.64 1522
5454.34 1376
5455.03 1341
5455.73 1356
5456.43 1436
5457.13 1296
5457.82 1349
5458.52 1290
5459.22 1280
5459.91 1236
5460.61 1243
5461.31 1164
5462.01 1152
5462.70 1194
5463.40 1046
5464.10 1185
5464.80 1199
5465.49 1178
5466.19 1223
5466.89 1281
5467.59 1268
5468.28 1268
5468.98 1194
5469.68 1274
5470.38 1421
5471.07 1455
5471.77 1280
5472.47 1287
5473.17 1260
5473.87 1203
5474.56 1298
5475.26 1261
5475.96 1328
5476.66 1328
5477.36 1270
5478.06 1309
5478.75 1428
5479.45 1478
5480.15 1541
5480.85 1582
5481.55 1569
5482.25 1767
5482.95 1762
5483.64 1984
5484.34 2187
5485.04 2147
5485.74 2008
5486.44 1995
5487.14 1926
5487.84 1800
5488.54 1640
5489.23 1638
5489.93 1586
5490.63 1489
5491.33 1588
5492.03 1569
5492.73 1749
5493.43 1598
5494.13 1394
5494.83 1631
5495.53 1741
5496.23 1597
5496.93 1547
5497.63 1566
5498.33 1767
5499.03 1826
5499.73 1868
5500.43 1900
5501.13 1983
5501.83 2121
5502.53 2313
5503.23 2595
5503.93 2954
5504.63 3062
5505.33 3125
5506.03 3096
5506.73 2983
5507.43 2850
5508.13 2410
5508.83 2094
5509.53 1814
5510.23 1773
5510.93 1704
5511.63 1601
5512.33 1604
5513.03 1447
5513.73 1404
5514.43 1502
5515.13 1454
5515.83 1407
5516.53 1490
5517.23 1406
5517.93 1514
5518.64 1459
5519.34 1461
5520.04 1534
5520.74 1452
5521.44 1523
5522.14 1442
5522.84 1348
5523.54 1168
5524.24 1339
5524.95 1427
5525.65 1385
5526.35 1305
5527.05 1404
5527.75 1306
5528.45 1270
5529.15 1342
5529.86 1248
5530.56 1232
5531.26 1292
5531.96 1311
5532.66 1294
5533.36 1340
5534.07 1297
5534.77 1242
5535.47 1099
5536.17 1131
5536.87 1141
5537.58 1193
5538.28 1217
5538.98 1219
5539.68 1204
5540.39 1200
5541.09 1108
5541.79 1163
5542.49 1094
5543.20 1106
5543.90 1136
5544.60 1206
5545.30 1244
5546.01 1169
5546.71 1107
5547.41 1186
5548.11 1176
5548.82 1117
5549.52 1073
5550.22 1099
5550.93 1097
5551.63 1100
5552.33 1156
5553.03 1028
5553.74 1088
5554.44 1155
5555.14 1154
5555.85 1031
5556.55 1020
5557.25 978
5557.96 1035
5558.66 1056
5559.36 1128
5560.07 1045
5560.77 1084
5561.48 1078
5562.18 1163
5562.88 1095
5563.59 1033
5564.29 1061
5564.99 1002
5565.70 1052
5566.40 1073
5567.11 1031
5567.81 932
5568.51 1092
5569.22 1082
5569.92 1094
5570.63 1252
5571.33 1165
5572.04 1150
5572.74 1060
5573.44 991
5574.15 1063
5574.85 1100
5575.56 1086
5576.26 1078
5576.97 1021
5577.67 993
5578.38 1100
5579.08 1219
5579.79 1249
5580.49 1048
5581.20 1114
5581.90 1169
5582.61 1081
5583.31 994
5584.02 1074
5584.72 1124
5585.43 988
5586.13 975
5586.84 991
5587.54 1029
5588.25 1060
5588.95 1041
5589.66 1072
5590.36 995
5591.07 1014
5591.77 1115
5592.48 1096
5593.19 1046
5593.89 1028
5594.60 1024
5595.30 1017
5596.01 1040
5596.71 969
5597.42 868
5598.13 946
5598.83 924
5599.54 959
5600.24 1100
5600.95 1070
5601.66 981
5602.36 912
5603.07 900
5603.78 1013
5604.48 1014
5605.19 941
5605.89 973
5606.60 1065
5607.31 1045
5608.01 1143
5608.72 1007
5609.43 1000
5610.13 929
5610.84 964
5611.55 974
5612.25 1145
5612.96 1036
5613.67 946
5614.38 918
5615.08 997
5615.79 1003
5616.50 993
5617.20 1080
5617.91 1044
5618.62 924
5619.33 1034
5620.03 997
5620.74 1009
5621.45 987
5622.15 1027
5622.86 939
5623.57 931
5624.28 894
5624.99 979
5625.69 933
5626.40 934
5627.11 911
5627.82 972
5628.52 885
5629.23 867
5629.94 962
5630.65 1011
5631.36 1065
5632.06 1008
5632.77 1016
5633.48 986
5634.19 953
5634.90 932
5635.61 1072
5636.31 1079
5637.02 1058
5637.73 1028
5638.44 995
5639.15 1003
5639.86 930
5640.56 977
5641.27 1086
5641.98 1080
5642.69 970
5643.40 954
5644.11 960
5644.82 1013
5645.53 995
5646.24 1043
5646.94 1019
5647.65 1036
5648.36 1140
5649.07 1113
5649.78 1132
5650.49 1051
5651.20 1029
5651.91 1049
5652.62 1096
5653.33 998
5654.04 1083
5654.75 1089
5655.46 1096
5656.17 1279
5656.88 1078
5657.59 1019
5658.30 1206
5659.01 1262
5659.71 1232
5660.42 1265
5661.13 1380
5661.84 1248
5662.55 1263
5663.26 1323
5663.97 1277
5664.69 1354
5665.40 1186
5666.11 1184
5666.82 1158
5667.53 1063
5668.24 997
5668.95 1119
5669.66 1125
5670.37 1044
5671.08 977
5671.79 1029
5672.50 1111
5673.21 1081
5673.92 1003
5674.63 979
5675.34 1112
5676.05 1056
5676.76 1050
5677.48 1044
5678.19 1076
5678.90 1047
5679.61 991
5680.32 1017
5681.03 1034
5681.74 1016
5682.45 1004
5683.16 1083
5683.88 1044
5684.59 1038
5685.30 1099
5686.01 1056
5686.72 997
5687.43 1000
5688.15 972
5688.86 1023
5689.57 1009
5690.28 1011
5690.99 950
5691.70 908
5692.42 940
5693.13 1025
5693.84 923
5694.55 999
5695.26 948
5695.98 885
5696.69 1015
5697.40 946
5698.11 1055
5698.82 993
5699.54 944
5700.25 975
5700.96 1009
5701.67 889
5702.39 1054
5703.10 973
5703.81 1023
5704.52 949
5705.24 1051
5705.95 1102
5706.66 1051
5707.38 1013
5708.09 1025
5708.80 1053
5709.51 936
5710.23 963
5710.94 951
5711.65 939
5712.37 863
5713.08 1003
5713.79 1013
5714.51 1011
5715.22 857
5715.93 893
5716.65 942
5717.36 908
5718.07 951
5718.79 953
5719.50 908
5720.21 931
5720.93 884
5721.64 917
5722.36 887
5723.07 834
5723.78 967
5724.50 920
5725.21 868
5725.92 913
5726.64 978
5727.35 1036
5728.07 938
5728.78 975
5729.50 1025
5730.21 1044
5730.92 1002
5731.64 1124
5732.35 1108
5733.07 1113
5733.78 1021
5734.50 1100
5735.21 1112
5735.93 1135
5736.64 1040
5737.35 1033
5738.07 1092
5738.78 1059
5739.50 1019
5740.21 978
5740.93 936
5741.64 977
5742.36 956
5743.07 1058
5743.79 1077
5744.50 973
5745.22 852
5745.93 960
5746.65 973
5747.37 963
5748.08 995
5748.80 1026
5749.51 998
5750.23 1005
5750.94 1003
5751.66 965
5752.37 899
5753.09 971
5753.81 1033
5754.52 986
5755.24 1015
5755.95 1001
5756.67 1117
5757.38 1069
5758.10 933
5758.82 983
5759.53 979
5760.25 948
5760.96 906
5761.68 1069
5762.40 1056
5763.11 976
5763.83 986
5764.55 989
5765.26 1087
5765.98 1022
5766.70 988
5767.41 958
5768.13 1006
5768.85 1106
5769.56 1001
5770.28 1059
5771.00 1074
5771.71 1078
5772.43 1052
5773.15 1037
5773.86 1113
5774.58 1023
5775.30 1026
5776.01 1117
5776.73 1152
5777.45 1011
5778.17 1101
5778.88 1209
5779.60 1120
5780.32 1064
5781.04 1050
5781.75 1095
5782.47 1093
5783.19 1089
5783.91 1092
5784.62 1186
5785.34 1171
5786.06 1112
5786.78 1062
5787.49 1157
5788.21 1149
5788.93 1085
5789.65 1137
5790.37 1127
5791.08 1202
5791.80 1077
5792.52 1092
5793.24 1168
5793.96 1142
5794.68 1140
5795.39 1141
5796.11 1199
5796.83 1288
5797.55 1329
5798.27 1335
5798.99 1338
5799.70 1249
5800.42 1392
5801.14 1403
5801.86 1384
5802.58 1552
5803.30 1633
5804.02 1904
5804.74 2438
5805.45 2789
5806.17 3013
5806.89 3155
5807.61 3189
5808.33 3069
5809.05 2822
5809.77 2379
5810.49 2045
5811.21 1835
5811.93 1653
5812.65 1628
5813.37 1557
5814.09 1497
5814.81 1421
5815.52 1562
5816.24 1486
5816.96 1440
5817.68 1457
5818.40 1449
5819.12 1461
5819.84 1494
5820.56 1527
5821.28 1505
5822.00 1489
5822.72 1627
5823.44 1588
5824.16 1561
5824.88 1613
5825.60 1612
5826.32 1507
5827.04 1490
5827.76 1506
5828.48 1526
5829.21 1412
5829.93 1314
5830.65 1231
5831.37 1186
5832.09 1178
5832.81 1175
5833.53 1210
5834.25 1174
5834.97 1163
5835.69 1206
5836.41 1246
5837.13 1226
5837.85 1196
5838.57 1165
5839.30 1146
5840.02 1157
5840.74 1189
5841.46 1223
5842.18 1110
5842.90 1081
5843.62 1161
5844.34 1265
5845.07 1256
5845.79 1182
5846.51 1189
5847.23 1121
5847.95 1083
5848.67 1094
5849.39 1115
5850.12 1273
5850.84 1164
5851.56 1128
5852.28 1197
5853.00 1205
5853.73 1196
5854.45 1189
5855.17 1180
5855.89 1200
5856.61 1193
5857.34 1223
5858.06 1179
5858.78 1114
5859.50 1074
5860.23 1232
5860.95 1266
5861.67 1206
5862.39 1179
5863.11 1204
5863.84 1220
5864.56 1121
5865.28 1250
5866.01 1278
5866.73 1217
5867.45 1186
5868.17 1216
5868.90 1238
5869.62 1261
5870.34 1282
5871.07 1242
5871.79 1236
5872.51 1229
5873.23 1348
5873.96 1257
5874.68 1304
5875.40 1252
5876.13 1232
5876.85 1163
5877.57 1169
5878.30 1217
5879.02 1149
5879.74 1138
5880.47 1171
5881.19 1239
5881.92 1199
5882.64 1155
5883.36 1223
5884.09 1207
5884.81 1252
5885.53 1289
5886.26 1298
5886.98 1231
5887.71 1216
5888.43 1175
5889.15 1232
5889.88 1241
5890.60 1267
5891.33 1272
5892.05 1256
5892.78 1257
5893.50 1341
5894.23 1171
5894.95 1192
5895.67 1288
5896.40 1351
5897.12 1171
5897.85 1243
5898.57 1271
5899.30 1325
5900.02 1391
5900.75 1260
5901.47 1108
5902.20 1199
5902.92 1182
5903.65 1179
5904.37 1287
5905.10 1252
5905.82 1207
5906.55 1224
5907.27 1175
5908.00 1296
5908.72 1246
5909.45 1343
5910.17 1289
5910.90 1359
5911.62 1238
5912.35 1284
5913.08 1345
5913.80 1238
5914.53 1263
5915.25 1299
5915.98 1296
5916.70 1283
5917.43 1410
5918.16 1472
5918.88 1414
5919.61 1396
5920.33 1432
5921.06 1383
5921.79 1417
5922.51 1448
5923.24 1349
5923.97 1402
5924.69 1523
5925.42 1564
5926.14 1562
5926.87 1607
5927.60 1592
5928.32 1671
5929.05 1593
5929.78 1600
5930.50 1720
5931.23 1705
5931.96 1778
5932.68 1685
5933.41 1729
5934.14 1680
5934.86 1723
5935.59 1785
5936.32 1840
5937.05 1767
5937.77 1810
5938.50 1912
5939.23 1905
5939.95 1992
5940.68 2083
5941.41 2117
5942.14 2122
5942.86 2105
5943.59 2149
5944.32 2161
5945.05 2190
5945.77 2234
5946.50 2087
5947.23 2279
5947.96 2296
5948.68 2316
5949.41 2355
5950.14 2263
5950.87 2370
5951.60 2437
5952.32 2529
5953.05 2582
5953.78 2710
5954.51 2910
5955.24 3061
5955.96 3027
5956.69 2895
5957.42 3066
5958.15 3073
5958.88 3038
5959.61 2960
5960.33 3110
5961.06 2971
5961.79 3110
5962.52 3094
5963.25 3032
5963.98 2966
5964.71 2846
5965.44 2980
5966.16 3247
5966.89 3232
5967.62 3382
5968.35 3473
5969.08 3681
5969.81 3903
5970.54 4281
5971.27 4503
5972.00 4566
5972.73 4452
5973.46 4652
5974.18 4210
5974.91 3959
5975.64 3865
5976.37 3926
5977.10 3771
5977.83 3741
5978.56 3886
5979.29 3801
5980.02 3894
5980.75 3849
5981.48 4037
5982.21 3969
5982.94 4029
5983.67 4071
5984.40 4374
5985.13 4672
5985.86 4602
5986.59 4640
5987.32 4718
5988.05 4757
5988.78 4780
5989.51 4635
5990.24 4626
5990.97 4755
5991.70 4664
5992.43 4572
5993.16 4783
5993.89 4914
5994.62 4875
5995.35 4907
5996.09 4625
5996.82 4840
5997.55 5132
5998.28 5069
5999.01 5034
5999.74 5387
6000.47 5334
6001.20 5380
6001.93 5419
6002.66 5625
6003.39 5639
6004.13 5671
6004.86 5499
6005.59 5562
6006.32 5434
6007.05 5425
6007.78 5246
6008.51 5058
6009.25 5116
6009.98 4986
6010.71 5153
6011.44 5435
6012.17 5876
6012.90 6384
6013.64 7336
6014.37 8648
6015.10 10133
6015.83 11948
6016.56 14059
6017.29 15684
6018.03 16725
6018.76 17352
6019.49 17231
6020.22 16603
6020.96 15098
6021.69 13438
6022.42 11286
6023.15 9777
6023.88 8393
6024.62 7334
6025.35 6087
6026.08 5362
6026.81 4975
6027.55 4504
6028.28 4338
6029.01 4115
6029.75 3901
6030.48 3818
6031.21 3767
6031.94 3707
6032.68 3721
6033.41 3689
6034.14 3542
6034.88 3495
6035.61 3404
6036.34 3347
6037.07 3305
6037.81 3222
6038.54 3202
6039.27 3158
6040.01 3156
6040.74 3418
6041.47 3312
6042.21 3388
6042.94 3337
6043.68 3351
6044.41 3365
6045.14 3659
6045.88 3741
6046.61 3696
6047.34 3707
6048.08 3788
6048.81 3823
6049.55 3947
6050.28 3939
6051.01 3991
6051.75 4157
6052.48 4167
6053.22 4414
6053.95 4641
6054.68 5084
6055.42 5571
6056.15 6125
6056.89 6122
6057.62 6322
6058.36 6293
6059.09 6040
6059.83 5787
6060.56 5348
6061.29 5019
6062.03 4819
6062.76 4441
6063.50 4244
6064.23 4119
6064.97 4001
6065.70 3954
6066.44 3935
6067.17 3885
6067.91 3870
6068.64 3722
6069.38 3560
6070.11 3672
6070.85 3690
6071.58 3721
6072.32 3568
6073.06 3439
6073.79 3463
6074.53 3375
6075.26 3285
6076.00 3424
6076.73 3241
6077.47 3276
6078.20 3176
6078.94 3116
6079.68 3007
6080.41 3023
6081.15 3100
6081.88 2932
6082.62 3009
6083.35 2836
6084.09 2786
6084.83 2863
6085.56 2685
6086.30 2650
6087.04 2694
6087.77 2628
6088.51 2678
6089.24 2774
6089.98 2729
6090.72 2868
6091.45 2743
6092.19 2675
6092.93 2651
6093.66 2761
6094.40 2800
6095.14 2769
6095.87 2796
6096.61 2778
6097.35 2775
6098.08 2729
6098.82 2803
6099.56 2609
6100.29 2592
6101.03 2590
6101.77 2355
6102.51 2317
6103.24 2217
6103.98 2290
6104.72 2402
6105.46 2332
6106.19 2323
6106.93 2310
6107.67 2316
6108.41 2217
6109.14 2210
6109.88 2223
6110.62 2254
6111.36 2251
6112.09 2171
6112.83 2187
6113.57 2263
6114.31 2215
6115.04 2216
6115.78 2256
6116.52 2358
6117.26 2253
6118.00 2345
6118.73 2352
6119.47 2285
6120.21 2263
6120.95 2386
6121.69 2255
6122.43 2223
6123.16 2325
6123.90 2273
6124.64 2211
6125.38 2250
6126.12 2268
6126.86 2375
6127.60 2342
6128.33 2404
6129.07 2502
6129.81 2558
6130.55 2392
6131.29 2470
6132.03 2446
6132.77 2359
6133.51 2344
6134.25 2388
6134.98 2337
6135.72 2440
6136.46 2484
6137.20 2413
6137.94 2331
6138.68 2395
6139.42 2473
6140.16 2502
6140.90 2485
6141.64 2477
6142.38 2544
6143.12 2590
6143.86 2488
6144.60 2576
6145.34 2515
6146.08 2466
6146.82 2642
6147.56 2556
6148.30 2582
6149.04 2529
6149.78 2450
6150.52 2417
6151.26 2394
6152.00 2415
6152.74 2432
6153.48 2544
6154.22 2535
6154.96 2597
6155.70 2591
6156.44 2615
6157.18 2606
6157.92 2649
6158.66 2624
6159.40 2779
6160.14 2952
6160.88 2824
6161.62 2895
6162.36 2820
6163.10 2919
6163.85 2987
6164.59 2859
6165.33 3038
6166.07 3190
6166.81 3187
6167.55 3313
6168.29 3439
6169.03 3642
6169.77 3941
6170.51 4166
6171.26 4062
6172.00 4124
6172.74 4264
6173.48 4311
6174.22 4271
6174.96 4314
6175.70 4176
6176.45 4127
6177.19 4072
6177.93 3794
6178.67 3758
6179.41 3773
6180.16 3640
6180.90 3493
6181.64 3593
6182.38 3518
6183.12 3466
6183.87 3633
6184.61 3820
6185.35 3784
6186.09 3932
6186.83 3914
6187.58 3864
6188.32 3788
6189.06 3915
6189.80 3893
6190.55 4014
6191.29 4075
6192.03 4187
6192.77 4107
6193.52 4459
6194.26 4462
6195.00 4706
6195.74 4826
6196.49 4834
6197.23 5031
6197.97 5116
6198.72 5227
6199.46 5222
6200.20 5393
6200.94 5298
6201.69 5159
6202.43 5239
6203.17 5291
6203.92 4994
6204.66 4925
6205.40 4848
6206.15 5019
6206.89 5495
6207.63 5769
6208.38 6517
6209.12 7764
6209.87 9380
6210.61 11421
6211.35 14368
6212.10 17400
6212.84 19602
6213.58 21804
6214.33 22620
6215.07 22518
6215.82 21935
6216.56 20168
6217.30 17768
6218.05 15191
6218.79 12270
6219.54 10232
6220.28 8561
6221.02 6936
6221.77 6012
6222.51 5190
6223.26 4473
6224.00 4156
6224.75 4110
6225.49 3845
6226.24 3955
6226.98 3893
6227.73 3878
6228.47 3923
6229.21 3986
6229.96 3804
6230.70 3610
6231.45 3478
6232.19 3274
6232.94 3116
6233.68 2988
6234.43 2742
6235.17 2589
6235.92 2717
6236.67 2487
6237.41 2668
6238.16 2846
6238.90 2736
6239.65 2874
6240.39 2846
6241.14 2970
6241.88 3184
6242.63 3342
6243.37 3499
6244.12 3646
6244.87 3726
6245.61 3512
6246.36 3403
6247.10 3339
6247.85 3523
6248.59 3706
6249.34 3670
6250.09 3685
6250.83 3791
6251.58 3887
6252.33 4024
6253.07 4214
6253.82 3954
6254.56 3851
6255.31 3686
6256.06 3597
6256.80 3496
6257.55 3477
6258.30 3416
6259.04 3240
6259.79 3126
6260.54 3144
6261.28 3095
6262.03 3004
6262.78 2950
6263.52 3094
6264.27 2984
6265.02 2890
6265.76 2855
6266.51 2990
6267.26 2876
6268.01 2803
6268.75 2823
6269.50 2614
6270.25 2663
6270.99 2654
6271.74 2644
6272.49 2718
6273.24 2703
6273.98 2729
6274.73 2822
6275.48 2888
6276.23 2678
6276.97 2650
6277.72 2725
6278.47 2666
6279.22 2607
6279.96 2751
6280.71 2703
6281.46 2652
6282.21 2813
6282.96 2826
6283.70 2806
6284.45 2845
6285.20 2688
6285.95 2576
6286.70 2614
6287.45 2486
6288.19 2501
6288.94 2552
6289.69 2489
6290.44 2406
6291.19 2450
6291.94 2379
6292.68 2360
6293.43 2347
6294.18 2208
6294.93 2112
6295.68 2107
6296.43 1974
6297.18 2063
6297.93 2053
6298.67 2049
6299.42 1989
6300.17 1982
6300.92 2138
6301.67 1919
6302.42 2011
6303.17 1987
6303.92 2034
6304.67 2020
6305.42 1941
6306.17 1921
6306.92 1867
6307.67 1922
6308.41 1981
6309.16 1864
6309.91 1948
6310.66 1966
6311.41 1836
6312.16 1857
6312.91 1932
6313.66 1857
6314.41 1925
6315.16 2027
6315.91 2067
6316.66 2075
6317.41 2001
6318.16 2073
6318.91 2059
6319.66 1947
6320.41 2039
6321.16 1985
6321.91 2011
6322.66 2043
6323.41 2149
6324.16 2031
6324.92 2018
6325.67 2006
6326.42 1970
6327.17 1931
6327.92 1797
6328.67 1808
6329.42 1771
6330.17 1646
6330.92 1704
6331.67 1633
6332.42 1643
6333.17 1639
6333.92 1566
6334.68 1602
6335.43 1624
6336.18 1673
6336.93 1650
6337.68 1537
6338.43 1495
6339.18 1516
6339.93 1568
6340.69 1589
6341.44 1651
6342.19 1664
6342.94 1744
6343.69 1635
6344.44 1620
6345.20 1683
6345.95 1653
6346.70 1641
6347.45 1613
6348.20 1630
6348.95 1658
6349.71 1602
6350.46 1764
6351.21 1674
6351.96 1672
6352.71 1771
6353.47 1801
6354.22 1797
6354.97 1832
6355.72 1925
6356.48 1911
6357.23 2006
6357.98 2046
6358.73 1972
6359.49 1936
6360.24 1969
6360.99 1823
6361.74 1699
6362.50 1694
6363.25 1692
6364.00 1654
6364.76 1660
6365.51 1662
6366.26 1648
6367.01 1591
6367.77 1607
6368.52 1585
6369.27 1600
6370.03 1625
6370.78 1582
6371.53 1605
6372.29 1619
6373.04 1533
6373.79 1668
6374.55 1662
6375.30 1547
6376.05 1516
6376.81 1587
6377.56 1662
6378.31 1554
6379.07 1562
6379.82 1583
6380.58 1493
6381.33 1525
6382.08 1601
6382.84 1536
6383.59 1632
6384.35 1580
6385.10 1539
6385.85 1563
6386.61 1539
6387.36 1573
6388.12 1490
6388.87 1582
6389.62 1470
6390.38 1457
6391.13 1485
6391.89 1649
6392.64 1647
6393.40 1526
6394.15 1529
6394.91 1434
6395.66 1314
6396.42 1401
6397.17 1488
6397.93 1550
6398.68 1512
6399.44 1429
6400.19 1576
6400.95 1548
6401.70 1402
6402.46 1520
6403.21 1379
6403.97 1400
6404.72 1560
6405.48 1509
6406.23 1379
6406.99 1424
6407.74 1472
6408.50 1412
6409.25 1369
6410.01 1563
6410.76 1506
6411.52 1508
6412.28 1596
6413.03 1587
6413.79 1636
6414.54 1548
6415.30 1541
6416.05 1448
6416.81 1471
6417.57 1575
6418.32 1518
6419.08 1551
6419.83 1434
6420.59 1523
6421.35 1482
6422.10 1418
6422.86 1447
6423.62 1351
6424.37 1475
6425.13 1535
6425.89 1474
6426.64 1456
6427.40 1425
6428.15 1358
6428.91 1489
6429.67 1493
6430.42 1465
6431.18 1536
6431.94 1493
6432.70 1513
6433.45 1498
6434.21 1427
6434.97 1358
6435.72 1450
6436.48 1513
6437.24 1495
6437.99 1535
6438.75 1543
6439.51 1484
6440.27 1447
6441.02 1477
6441.78 1553
6442.54 1507
6443.30 1560
6444.05 1526
6444.81 1385
6445.57 1475
6446.33 1663
6447.08 1631
6447.84 1641
6448.60 1623
6449.36 1577
6450.12 1580
6450.87 1677
6451.63 1684
6452.39 1621
6453.15 1570
6453.91 1611
6454.66 1568
6455.42 1592
6456.18 1590
6456.94 1653
6457.70 1680
6458.46 1830
6459.21 1800
6459.97 1782
6460.73 1792
6461.49 1633
6462.25 1758
6463.01 1839
6463.77 1832
6464.52 1938
6465.28 1958
6466.04 1985
6466.80 1937
6467.56 1920
6468.32 2001
6469.08 1888
6469.84 2073
6470.60 2160
6471.36 2188
6472.11 2148
6472.87 2159
6473.63 2203
6474.39 2124
6475.15 2086
6475.91 2170
6476.67 2219
6477.43 2281
6478.19 2271
6478.95 2306
6479.71 2404
6480.47 2331
6481.23 2379
6481.99 2397
6482.75 2307
6483.51 2311
6484.27 2353
6485.03 2419
6485.79 2446
6486.55 2670
6487.31 2606
6488.07 2564
6488.83 2630
6489.59 2664
6490.35 2629
6491.11 2704
6491.87 2771
6492.63 2716
6493.39 2951
6494.15 2921
6494.91 3022
6495.67 3223
6496.43 3259
6497.19 3336
6497.95 3601
6498.71 3734
6499.48 3639
6500.24 3650
6501.00 3978
6501.76 3841
6502.52 3856
6503.28 3926
6504.04 3789
6504.80 3804
6505.56 3698
6506.32 3622
6507.09 3917
6507.85 3838
6508.61 3830
6509.37 4039
6510.13 4023
6510.89 4155
6511.65 4331
6512.42 4343
6513.18 4491
6513.94 4501
6514.70 4625
6515.46 4801
6516.22 4896
6516.99 4784
6517.75 4823
6518.51 4773
6519.27 4821
6520.03 4900
6520.80 4774
6521.56 4894
6522.32 5045
6523.08 5130
6523.84 5299
6524.61 5290
6525.37 5440
6526.13 5803
6526.89 6002
6527.66 5971
6528.42 5832
6529.18 6222
6529.94 6714
6530.71 6997
6531.47 7451
6532.23 7898
6533.00 8034
6533.76 8226
6534.52 8325
6535.28 8282
6536.05 8544
6536.81 9459
6537.57 10844
6538.34 13127
6539.10 16225
6539.86 19200
6540.63 22151
6541.39 24055
6542.15 24569
6542.92 23957
6543.68 22692
6544.44 20590
6545.21 17788
6545.97 14878
6546.73 12069
6547.50 9678
6548.26 8005
6549.02 6588
6549.79 5722
6550.55 5139
6551.31 4748
6552.08 4440
6552.84 4189
6553.61 3996
6554.37 4017
6555.13 4024
6555.90 3970
6556.66 3888
6557.43 3653
6558.19 3643
6558.96 3755
6559.72 3568
6560.48 3399
6561.25 3318
6562.01 3094
6562.78 3125
6563.54 3085
6564.31 3279
6565.07 3269
6565.84 3283
6566.60 3559
6567.37 3689
6568.13 3950
6568.90 3824
6569.66 3969
6570.43 4095
6571.19 4107
6571.96 4127
6572.72 4034
6573.49 4032
6574.25 4059
6575.02 3951
6575.78 4154
6576.55 4377
6577.31 4526
6578.08 4876
6578.84 5274
6579.61 5511
6580.37 5686
6581.14 5437
6581.91 5428
6582.67 5243
6583.44 5119
6584.20 4833
6584.97 4668
6585.73 4519
6586.50 4336
6587.27 4300
6588.03 4239
6588.80 4279
6589.56 4326
6590.33 4207
6591.10 4125
6591.86 4121
6592.63 4277
6593.39 4393
6594.16 4363
6594.93 4519
6595.69 4548
6596.46 4903
6597.23 5353
6597.99 5605
6598.76 5590
6599.53 5880
6600.29 6037
6601.06 6056
6601.83 5774
6602.59 5524
6603.36 5367
6604.13 5104
6604.89 4765
6605.66 4583
6606.43 4365
6607.20 4168
6607.96 3960
6608.73 3819
6609.50 3939
6610.26 3883
6611.03 3994
6611.80 3943
6612.57 3970
6613.33 4195
6614.10 4134
6614.87 4238
6615.64 4289
6616.40 4323
6617.17 4118
6617.94 3977
6618.71 3952
6619.48 3884
6620.24 3607
6621.01 3533
6621.78 3479
6622.55 3257
6623.32 3218
6624.08 3287
6624.85 3163
6625.62 3016
6626.39 3046
6627.16 3007
6627.92 2976
6628.69 2901
6629.46 2880
6630.23 2915
6631.00 2823
6631.77 2826
6632.54 2874
6633.30 2947
6634.07 2915
6634.84 3003
6635.61 3199
6636.38 3501
6637.15 3895
6637.92 4167
6638.69 4508
6639.45 4683
6640.22 4762
6640.99 4770
6641.76 4659
6642.53 4394
6643.30 3927
6644.07 3713
6644.84 3365
6645.61 3294
6646.38 3010
6647.15 2827
6647.92 2668
6648.69 2627
6649.46 2722
6650.22 2612
6650.99 2555
6651.76 2543
6652.53 2657
6653.30 2603
6654.07 2564
6654.84 2490
6655.61 2504
6656.38 2600
6657.15 2690
6657.92 2700
6658.69 2555
6659.46 2609
6660.23 2653
6661.00 2629
6661.77 2681
6662.54 2646
6663.31 2502
6664.09 2500
6664.86 2476
6665.63 2341
6666.40 2264
6667.17 2342
6667.94 2418
6668.71 2315
6669.48 2484
6670.25 2342
6671.02 2281
6671.79 2395
6672.56 2459
6673.33 2420
6674.10 2455
6674.88 2435
6675.65 2420
6676.42 2415
6677.19 2441
6677.96 2475
6678.73 2550
6679.50 2593
6680.27 2604
6681.05 2449
6681.82 2575
6682.59 2458
6683.36 2513
6684.13 2629
6684.90 2568
6685.67 2579
6686.45 2499
6687.22 2708
6687.99 2938
6688.76 2989
6689.53 2967
6690.31 3021
6691.08 3016
6691.85 2928
6692.62 2865
6693.39 2645
6694.17 2561
6694.94 2411
6695.71 2278
6696.48 2339
6697.25 2239
6698.03 2201
6698.80 2175
6699.57 2125
6700.34 2052
6701.12 2076
6701.89 2177
6702.66 2218
6703.43 2183
6704.21 2206
6704.98 2243
6705.75 2150
6706.53 2143
6707.30 2029
6708.07 2065
6708.84 2053
6709.62 2068
6710.39 2224
6711.16 2215
6711.94 2109
6712.71 2123
6713.48 2106
6714.26 2126
6715.03 2045
6715.80 1986
6716.58 2140
6717.35 2047
6718.12 1885
6718.90 1954
6719.67 1936
6720.45 1915
6721.22 1863
6721.99 1954
6722.77 1968
6723.54 1878
6724.31 1836
6725.09 1962
6725.86 1887
6726.64 1839
6727.41 1854
6728.18 1867
6728.96 1944
6729.73 1918
6730.51 1821
6731.28 1884
6732.06 1821
6732.83 1816
6733.60 1944
6734.38 1885
6735.15 1907
6735.93 1930
6736.70 1915
6737.48 2002
6738.25 1886
6739.03 1829
6739.80 1962
6740.58 1978
6741.35 1773
6742.13 1842
6742.90 1899
6743.68 1877
6744.45 1916
6745.23 2027
6746.00 2029
6746.78 1928
6747.55 1992
6748.33 2045
6749.10 2013
6749.88 1924
6750.65 2079
6751.43 2117
6752.20 2222
6752.98 2176
6753.75 2248
6754.53 2478
6755.31 2718
6756.08 2736
6756.86 2978
6757.63 2927
6758.41 3020
6759.19 2995
6759.96 2855
6760.74 2631
6761.51 2492
6762.29 2315
6763.07 2140
6763.84 2100
6764.62 2051
6765.39 2043
6766.17 2077
6766.95 1988
6767.72 1958
6768.50 1786
6769.28 1740
6770.05 1945
6770.83 1992
6771.61 1896
6772.38 1930
6773.16 1959
6773.94 1928
6774.71 1871
6775.49 1808
6776.27 1806
6777.04 1894
6777.82 1668
6778.60 1725
6779.37 1752
6780.15 1752
6780.93 1753
6781.71 1668
6782.48 1778
6783.26 1719
6784.04 1829
6784.81 1742
6785.59 1777
6786.37 1718
6787.15 1631
6787.92 1698
6788.70 1655
6789.48 1587
6790.26 1541
6791.04 1596
6791.81 1727
6792.59 1613
6793.37 1634
6794.15 1560
6794.92 1561
6795.70 1524
6796.48 1552
6797.26 1630
6798.04 1588
6798.81 1466
6799.59 1527
6800.37 1455
6801.15 1492
6801.93 1564
6802.71 1617
6803.48 1639
6804.26 1523
6805.04 1458
6805.82 1569
6806.60 1563
6807.38 1590
6808.16 1655
6808.94 1642
6809.71 1597
6810.49 1639
6811.27 1666
6812.05 1593
6812.83 1550
6813.61 1586
6814.39 1529
6815.17 1497
6815.95 1471
6816.73 1496
6817.50 1589
6818.28 1548
6819.06 1506
6819.84 1570
6820.62 1550
6821.40 1628
6822.18 1702
6822.96 1639
6823.74 1616
6824.52 1529
6825.30 1553
6826.08 1517
6826.86 1562
6827.64 1718
6828.42 1742
6829.20 1589
6829.98 1580
6830.76 1621
6831.54 1696
6832.32 1693
6833.10 1639
6833.88 1507
6834.66 1486
6835.44 1635
6836.22 1572
6837.00 1484
6837.78 1577
6838.56 1586
6839.34 1673
6840.12 1527
6840.90 1617
6841.68 1554
6842.46 1573
6843.24 1509
6844.03 1587
6844.81 1596
6845.59 1582
6846.37 1597
6847.15 1546
6847.93 1553
6848.71 1583
6849.49 1675
6850.27 1748
6851.05 1732
6851.84 1908
6852.62 2210
6853.40 2563
6854.18 2887
6854.96 3329
6855.74 3732
6856.52 3840
6857.30 3699
6858.09 3639
6858.87 3401
6859.65 3019
6860.43 2686
6861.21 2436
6861.99 2317
6862.78 2175
6863.56 1987
6864.34 1777
6865.12 1825
6865.90 1826
6866.69 1756
6867.47 1818
6868.25 1865
6869.03 1849
6869.82 1889
6870.60 2042
6871.38 2004
6872.16 1964
6872.94 1981
6873.73 1979
6874.51 1841
6875.29 1819
6876.07 1864
6876.86 1990
6877.64 1910
6878.42 1876
6879.21 1843
6879.99 1970
6880.77 1968
6881.55 1915
6882.34 1987
6883.12 2080
6883.90 2083
6884.69 2088
6885.47 2157
6886.25 2081
6887.04 2189
6887.82 2185
6888.60 2302
6889.39 2404
6890.17 2613
6890.95 2841
6891.74 3218
6892.52 3587
6893.30 3890
6894.09 3749
6894.87 3623
6895.65 3592
6896.44 3291
6897.22 2958
6898.01 2836
6898.79 2697
6899.57 2506
6900.36 2241
6901.14 2328
6901.93 2407
6902.71 2428
6903.49 2424
6904.28 2356
6905.06 2482
6905.85 2350
6906.63 2496
6907.42 2577
6908.20 2576
6908.98 2591
6909.77 2404
6910.55 2357
6911.34 2390
6912.12 2397
6912.91 2340
6913.69 2398
6914.48 2546
6915.26 2438
6916.05 2372
6916.83 2346
6917.62 2154
6918.40 2187
6919.19 2249
6919.97 2294
6920.76 2307
6921.54 2301
6922.33 2332
6923.11 2268
6923.90 2316
6924.68 2238
6925.47 2301
6926.25 2220
6927.04 2250
6927.82 2364
6928.61 2521
6929.40 2390
6930.18 2388
6930.97 2555
6931.75 2526
6932.54 2570
6933.32 2425
6934.11 2551
6934.90 2590
6935.68 2564
6936.47 2558
6937.25 2700
6938.04 2727
6938.83 2653
6939.61 2665
6940.40 2609
6941.19 2770
6941.97 2863
6942.76 2739
6943.54 2855
6944.33 3203
6945.12 3450
6945.90 3537
6946.69 3782
6947.48 4065
6948.26 3991
6949.05 4195
6949.84 4292
6950.62 4352
6951.41 4312
6952.20 4411
6952.99 4384
6953.77 4215
6954.56 3983
6955.35 3907
6956.13 3796
6956.92 3666
6957.71 3709
6958.50 3580
6959.28 3738
6960.07 3529
6960.86 3582
6961.64 3511
6962.43 3583
6963.22 3623
6964.01 3511
6964.80 3686
6965.58 3658
6966.37 3761
6967.16 3820
6967.95 3734
6968.73 3722
6969.52 3935
6970.31 4157
6971.10 4450
6971.89 4700
6972.67 4906
6973.46 5146
6974.25 5253
6975.04 5354
6975.83 5487
6976.62 5870
6977.40 5890
6978.19 5741
6978.98 5538
6979.77 5500
6980.56 5526
6981.35 5493
6982.13 5732
6982.92 5620
6983.71 5823
6984.50 6092
6985.29 6846
6986.08 8257
6986.87 9886
6987.66 12398
6988.45 15379
6989.23 18490
6990.02 21438
6990.81 23344
6991.60 23938
6992.39 23852
6993.18 22662
6993.97 20556
6994.76 17865
6995.55 14817
6996.34 12548
6997.13 10193
6997.92 8324
6998.71 6874
6999.50 5622
7000.29 5062
7001.07 4641
7001.86 4390
7002.65 4124
7003.44 3855
7004.23 3856
7005.02 3880
7005.81 3865
7006.60 3680
7007.39 3633
7008.18 3646
7008.97 3378
7009.76 3145
7010.55 3053
7011.34 2811
7012.14 2736
7012.93 2622
7013.72 2668
7014.51 2703
7015.30 2707
7016.09 2844
7016.88 3059
7017.67 3038
7018.46 3079
7019.25 3201
7020.04 3250
7020.83 3287
7021.62 3273
7022.41 3115
7023.20 3062
7024.00 3040
7024.79 2988
7025.58 3196
7026.37 3334
7027.16 3568
7027.95 3764
7028.74 3963
7029.53 4035
7030.32 3829
7031.12 3931
7031.91 3726
7032.70 3619
7033.49 3471
7034.28 3263
7035.07 3017
7035.87 2949
7036.66 2903
7037.45 2751
7038.24 2685
7039.03 2669
7039.82 2532
7040.62 2573
7041.41 2593
7042.20 2651
7042.99 2705
7043.78 2662
7044.58 2752
7045.37 2750
7046.16 2813
7046.95 2884
7047.75 2967
7048.54 3022
7049.33 2950
7050.12 2946
7050.92 2967
7051.71 3063
7052.50 3170
7053.29 3318
7054.09 3465
7054.88 3555
7055.67 3564
7056.46 3559
7057.26 3432
7058.05 3298
7058.84 3261
7059.64 2917
7060.43 2850
7061.22 2774
7062.02 2710
7062.81 2675
7063.60 2606
7064.39 2712
7065.19 2609
7065.98 2725
7066.77 2886
7067.57 2698
7068.36 2662
7069.16 2664
7069.95 2591
7070.74 2617
7071.54 2455
7072.33 2484
7073.12 2452
7073.92 2309
7074.71 2298
7075.51 2269
7076.30 2148
7077.09 2128
7077.89 2101
7078.68 1950
7079.48 2062
7080.27 2033
7081.06 2010
7081.86 1955
7082.65 1890
7083.45 1923
7084.24 2032
7085.04 1893
7085.83 2043
7086.62 2049
7087.42 2031
7088.21 1952
7089.01 1842
7089.80 1767
7090.60 1806
7091.39 1829
7092.19 1913
7092.98 1828
7093.78 1798
7094.57 1815
7095.37 1724
7096.16 1829
7096.96 1790
7097.75 1814
7098.55 1920
7099.34 1788
7100.14 1692
7100.93 1688
7101.73 1719
7102.52 1630
7103.32 1593
7104.11 1762
7104.91 1774
7105.71 1718
7106.50 1718
7107.30 1642
7108.09 1648
7108.89 1630
7109.68 1530
7110.48 1592
7111.28 1526
7112.07 1513
7112.87 1553
7113.66 1511
7114.46 1629
7115.26 1468
7116.05 1488
7116.85 1532
7117.65 1475
7118.44 1568
7119.24 1418
7120.03 1423
7120.83 1483
7121.63 1406
7122.42 1517
7123.22 1529
7124.02 1520
7124.81 1479
7125.61 1454
7126.41 1538
7127.20 1394
7128.00 1362
7128.80 1302
7129.59 1278
7130.39 1315
7131.19 1354
7131.99 1418
7132.78 1439
7133.58 1446
7134.38 1488
7135.17 1628
7135.97 1617
7136.77 1545
7137.57 1506
7138.36 1504
7139.16 1318
7139.96 1332
7140.76 1374
7141.55 1334
7142.35 1277
7143.15 1270
7143.95 1180
7144.74 1260
7145.54 1209
7146.34 1171
7147.14 1293
7147.94 1215
7148.73 1189
7149.53 1210
7150.33 1291
7151.13 1347
7151.93 1256
7152.72 1190
7153.52 1243
7154.32 1184
7155.12 1199
7155.92 1250
7156.72 1180
7157.51 1185
7158.31 1230
7159.11 1254
7159.91 1255
7160.71 1284
7161.51 1349
7162.31 1427
7163.11 1362
7163.90 1338
7164.70 1365
7165.50 1402
7166.30 1295
7167.10 1224
7167.90 1154
7168.70 1089
7169.50 1129
7170.30 1151
7171.10 1123
7171.90 1156
7172.69 1092
7173.49 1092
7174.29 1134
7175.09 1156
7175.89 1149
7176.69 1108
7177.49 1203
7178.29 1166
7179.09 1147
7179.89 1023
7180.69 1081
7181.49 1143
7182.29 1188
7183.09 1106
7183.89 1063
7184.69 1111
7185.49 1177
7186.29 1154
7187.09 1175
7187.89 1251
7188.69 1173
7189.49 1121
7190.29 1189
7191.09 1050
7191.89 1062
7192.69 1116
7193.49 1112
7194.29 1072
7195.09 1093
7195.89 1040
7196.70 1085
7197.50 970
7198.30 1097
7199.10 1094
7199.90 1066
7200.70 1009
7201.50 935
7202.30 1041
7203.10 1044
7203.90 1018
7204.70 951
7205.51 1011
7206.31 1018
7207.11 1064
7207.91 1103
7208.71 1053
7209.51 1059
7210.31 1060
7211.12 1001
7211.92 1018
7212.72 1014
7213.52 1023
7214.32 1026
7215.12 947
7215.92 1027
7216.73 1037
7217.53 985
7218.33 962
7219.13 968
7219.93 1016
7220.74 1053
7221.54 992
7222.34 1076
7223.14 1111
7223.94 1021
7224.75 1012
7225.55 955
7226.35 1085
7227.15 1054
7227.96 1025
7228.76 1035
7229.56 1020
7230.36 1066
7231.17 961
7231.97 1036
7232.77 1008
7233.57 1002
7234.38 1011
7235.18 975
7235.98 986
7236.79 978
7237.59 917
7238.39 965
7239.19 980
7240.00 1030
7240.80 1039
7241.60 1069
7242.41 985
7243.21 974
7244.01 1077
7244.82 1092
7245.62 1081
7246.42 1081
7247.23 1073
7248.03 1088
7248.83 1040
7249.64 1045
7250.44 1143
7251.25 1147
7252.05 1126
7252.85 1111
7253.66 1104
7254.46 1023
7255.27 994
7256.07 951
7256.87 1068
7257.68 1160
7258.48 1124
7259.29 1151
7260.09 1047
7260.89 968
7261.70 1067
7262.50 1126
7263.31 1163
7264.11 1199
7264.92 1262
7265.72 1194
7266.53 1394
7267.33 1311
7268.13 1271
7268.94 1231
7269.74 1148
7270.55 1173
7271.35 1218
7272.16 1185
7272.96 1241
7273.77 1202
7274.57 1146
7275.38 1183
7276.18 1212
7276.99 1204
7277.79 1176
7278.60 1163
7279.40 1277
7280.21 1268
7281.01 1287
7281.82 1293
7282.63 1237
7283.43 1167
7284.24 1179
7285.04 1332
7285.85 1497
7286.65 1574
7287.46 1635
7288.27 1831
7289.07 1998
7289.88 2079
7290.68 2272
7291.49 2239
7292.29 2057
7293.10 1998
7293.91 1785
7294.71 1613
7295.52 1514
7296.33 1486
7297.13 1423
7297.94 1250
7298.74 1401
7299.55 1314
7300.36 1186
7301.16 1207
7301.97 1278
7302.78 1199
7303.58 1312
7304.39 1306
7305.20 1213
7306.00 1286
7306.81 1221
7307.62 1256
7308.42 1228
7309.23 1255
7310.04 1233
7310.84 1267
7311.65 1293
7312.46 1268
7313.27 1321
7314.07 1356
7314.88 1407
7315.69 1438
7316.50 1392
7317.30 1516
7318.11 1398
7318.92 1361
7319.72 1477
7320.53 1581
7321.34 1719
7322.15 1874
7322.96 2204
7323.76 2492
7324.57 2534
7325.38 2387
7326.19 2359
7326.99 2167
7327.80 2066
7328.61 2068
7329.42 1915
7330.23 1757
7331.03 1567
7331.84 1450
7332.65 1520
7333.46 1480
7334.27 1431
7335.08 1351
7335.88 1334
7336.69 1404
7337.50 1405
7338.31 1405
7339.12 1423
7339.93 1432
7340.74 1424
7341.54 1284
7342.35 1330
7343.16 1437
7343.97 1420
7344.78 1371
7345.59 1394
7346.40 1305
7347.21 1269
7348.02 1300
7348.82 1213
7349.63 1164
7350.44 1271
7351.25 1221
7352.06 1173
7352.87 1121
7353.68 1204
7354.49 1098
7355.30 1177
7356.11 1257
7356.92 1156
7357.73 1270
7358.54 1195
7359.35 1188
7360.16 1062
7360.97 1085
7361.78 1162
7362.59 1267
7363.40 1204
7364.21 1274
7365.02 1203
7365.83 1164
7366.64 1292
7367.45 1185
7368.26 1160
7369.07 1103
7369.88 1016
7370.69 1069
7371.50 1040
7372.31 1075
7373.12 1138
7373.93 1152
7374.74 1107
7375.55 1080
7376.36 1094
7377.17 1111
7377.98 1098
7378.79 1072
7379.60 1097
7380.42 1096
7381.23 1231
7382.04 1221
7382.85 1134
7383.66 1146
7384.47 1131
7385.28 1223
7386.09 1304
7386.90 1214
7387.71 1287
7388.53 1187
7389.34 1206
7390.15 1211
7390.96 1103
7391.77 1116
7392.58 1096
7393.39 1095
7394.21 1105
7395.02 1051
7395.83 1013
7396.64 1021
7397.45 986
7398.27 971
7399.08 1118
7399.89 982
7400.70 934
7401.51 963
7402.33 1057
7403.14 1040
7403.95 1010
7404.76 1039
7405.57 1071
7406.39 1041
7407.20 1035
7408.01 1048
7408.82 989
7409.64 1001
7410.45 964
7411.26 973
7412.07 981
7412.89 1013
7413.70 1037
7414.51 1029
7415.32 913
7416.14 935
7416.95 1016
7417.76 966
7418.58 936
7419.39 1006
7420.20 946
7421.02 921
7421.83 944
7422.64 966
7423.45 903
7424.27 929
7425.08 962
7425.89 1022
7426.71 1002
7427.52 927
7428.33 995
7429.15 956
7429.96 941
7430.78 893
7431.59 914
7432.40 916
7433.22 1004
7434.03 972
7434.84 996
7435.66 1139
7436.47 1149
7437.29 1108
7438.10 1140
7438.91 1115
7439.73 1146
7440.54 1020
7441.36 1048
7442.17 1084
7442.99 1086
7443.80 1109
7444.61 1073
7445.43 1072
7446.24 1042
7447.06 1039
7447.87 1038
7448.69 990
7449.50 973
7450.32 967
7451.13 962
7451.95 905
7452.76 850
7453.58 853
7454.39 868
7455.21 925
7456.02 923
7456.84 889
7457.65 925
7458.47 947
7459.28 910
7460.10 886
7460.91 932
7461.73 991
7462.54 927
7463.36 898
7464.17 960
7464.99 959
7465.80 988
7466.62 941
7467.44 959
7468.25 975
7469.07 920
7469.88 985
7470.70 897
7471.51 915
7472.33 993
7473.15 888
7473.96 990
7474.78 904
7475.59 950
7476.41 944
7477.23 938
7478.04 995
7478.86 977
7479.67 947
7480.49 920
7481.31 850
7482.12 870
7482.94 1035
7483.76 969
7484.57 901
7485.39 950
7486.21 928
7487.02 864
7487.84 938
7488.66 874
7489.47 911
7490.29 848
7491.11 875
7491.92 847
7492.74 864
7493.56 878
7494.38 924
7495.19 911
7496.01 880
7496.83 886
7497.64 892
7498.46 913
7499.28 814
7500.10 834
7500.91 940
7501.73 897
7502.55 870
7503.37 872
7504.18 807
7505.00 868
7505.82 845
7506.64 940
7507.46 955
7508.27 881
7509.09 868
7509.91 926
7510.73 928
7511.55 814
7512.36 808
7513.18 898
7514.00 882
7514.82 842
7515.64 860
7516.45 819
7517.27 830
7518.09 816
7518.91 854
7519.73 797
7520.55 746
7521.37 781
7522.18 835
7523.00 932
7523.82 859
7524.64 918
7525.46 859
7526.28 833
7527.10 895
7527.92 790
7528.74 789
7529.55 841
7530.37 729
7531.19 726
7532.01 728
7532.83 832
7533.65 845
7534.47 917
7535.29 866
7536.11 819
7536.93 836
7537.75 872
7538.57 860
7539.39 833
7540.21 849
7541.03 921
7541.84 844
7542.66 879
7543.48 822
7544.30 768
7545.12 777
7545.94 848
7546.76 822
7547.58 803
7548.40 935
7549.22 898
7550.04 835
7550.86 836
7551.68 932
7552.51 841
7553.33 908
7554.15 892
7554.97 801
7555.79 855
7556.61 764
7557.43 794
7558.25 755
7559.07 777
7559.89 813
7560.71 807
7561.53 748
7562.35 808
7563.17 848
7563.99 793
7564.81 822
7565.64 797
7566.46 841
7567.28 829
7568.10 830
7568.92 817
7569.74 814
7570.56 853
7571.38 816
7572.21 778
7573.03 848
7573.85 760
7574.67 788
7575.49 823
7576.31 838
7577.13 824
7577.96 717
7578.78 756
7579.60 802
7580.42 763
7581.24 733
7582.07 747
7582.89 791
7583.71 869
7584.53 792
7585.35 842
7586.18 791
7587.00 807
7587.82 819
7588.64 799
7589.46 841
7590.29 885
7591.11 869
7591.93 796
7592.75 862
7593.58 864
7594.40 918
7595.22 863
7596.04 799
7596.87 874
7597.69 928
7598.51 867
7599.34 876
7600.16 801
7600.98 901
7601.80 821
7602.63 900
7603.45 871
7604.27 853
7605.10 871
7605.92 935
7606.74 902
7607.57 950
7608.39 920
7609.21 916
7610.04 949
7610.86 894
7611.68 1007
7612.51 931
7613.33 948
7614.15 953
7614.98 837
7615.80 878
7616.62 876
7617.45 867
7618.27 852
7619.10 933
7619.92 926
7620.74 920
7621.57 945
7622.39 1058
7623.22 1029
7624.04 1001
7624.86 1028
7625.69 968
7626.51 913
7627.34 946
7628.16 944
7628.99 871
7629.81 920
7630.64 918
7631.46 953
7632.28 900
7633.11 947
7633.93 926
7634.76 941
7635.58 1035
7636.41 1030
7637.23 1061
7638.06 1067
7638.88 967
7639.71 1022
7640.53 1039
7641.36 1050
7642.18 967
7643.01 898
7643.83 839
7644.66 806
7645.48 781
7646.31 782
7647.14 852
7647.96 889
7648.79 821
7649.61 824
7650.44 799
7651.26 793
7652.09 801
7652.91 797
7653.74 871
7654.57 852
7655.39 852
7656.22 917
7657.04 929
7657.87 922
7658.70 930
7659.52 877
7660.35 890
7661.17 868
7662.00 798
7662.83 835
7663.65 861
7664.48 844
7665.31 794
7666.13 791
7666.96 735
7667.79 710
7668.61 823
7669.44 789
7670.27 818
7671.09 816
7671.92 875
7672.75 784
7673.57 778
7674.40 751
7675.23 817
7676.05 809
7676.88 758
7677.71 809
7678.53 780
7679.36 748
7680.19 771
7681.02 797
7681.84 809
7682.67 741
7683.50 732
7684.33 830
7685.15 740
7685.98 714
7686.81 747
7687.64 743
7688.46 774
7689.29 825
7690.12 891
7690.95 859
7691.77 795
7692.60 868
7693.43 858
7694.26 773
7695.09 816
7695.91 786
7696.74 808
7697.57 837
7698.40 799
7699.23 802
7700.06 773
7700.88 760
7701.71 742
7702.54 784
7703.37 817
7704.20 802
7705.03 809
7705.85 887
7706.68 850
7707.51 815
7708.34 816
7709.17 936
7710.00 882
7710.83 750
7711.66 764
7712.48 799
7713.31 758
7714.14 818
7714.97 843
7715.80 842
7716.63 911
7717.46 783
7718.29 791
7719.12 850
7719.95 791
7720.78 777
7721.61 804
7722.44 786
7723.27 797
7724.09 780
7724.92 784
7725.75 841
7726.58 835
7727.41 840
7728.24 799
7729.07 778
7729.90 872
7730.73 852
7731.56 773
7732.39 835
7733.22 860
7734.05 838
7734.88 810
7735.71 837
7736.54 785
7737.37 822
7738.20 848
7739.03 851
7739.86 870
7740.70 831
7741.53 832
7742.36 756
7743.19 759
7744.02 826
7744.85 863
7745.68 891
7746.51 820
7747.34 826
7748.17 816
7749.00 923
7749.83 1011
7750.66 1141
7751.50 1332
7752.33 1407
7753.16 1450
7753.99 1429
7754.82 1376
7755.65 1431
7756.48 1352
7757.31 1187
7758.15 1143
7758.98 1084
7759.81 1016
7760.64 972
7761.47 960
7762.30 960
7763.13 923
7763.97 813
7764.80 802
7765.63 815
7766.46 843
7767.29 855
7768.13 795
7768.96 821
7769.79 838
7770.62 873
7771.45 810
7772.29 892
7773.12 867
7773.95 836
7774.78 896
7775.62 821
7776.45 875
7777.28 876
7778.11 886
7778.95 831
7779.78 789
7780.61 840
7781.44 815
7782.28 848
7783.11 813
7783.94 834
7784.77 835
7785.61 821
7786.44 903
7787.27 834
7788.11 888
7788.94 948
7789.77 953
7790.61 932
7791.44 914
7792.27 846
7793.10 864
7793.94 864
7794.77 857
7795.60 856
7796.44 959
7797.27 896
7798.11 815
7798.94 833
7799.77 899
7800.61 872
7801.44 795
7802.27 946
7803.11 971
7803.94 920
7804.78 939
7805.61 977
7806.44 913
7807.28 877
7808.11 918
7808.95 964
7809.78 949
7810.61 866
7811.45 926
7812.28 977
7813.12 997
7813.95 963
7814.79 962
7815.62 966
7816.45 937
7817.29 997
7818.12 1049
7818.96 990
7819.79 1106
7820.63 1213
7821.46 1194
7822.30 1201
7823.13 1273
7823.97 1287
7824.80 1184
7825.64 1124
7826.47 1054
7827.31 1039
7828.14 1044
7828.98 1029
7829.81 1091
7830.65 1165
7831.48 1102
7832.32 1128
7833.15 1114
7833.99 1074
7834.83 1114
7835.66 1062
7836.50 975
7837.33 998
7838.17 1033
7839.00 1006
7839.84 1013
7840.68 1031
7841.51 1058
7842.35 1119
7843.18 1001
7844.02 1023
7844.86 989
7845.69 943
7846.53 1001
7847.36 1005
7848.20 925
7849.04 974
7849.87 948
7850.71 974
7851.55 945
7852.38 926
7853.22 937
7854.05 864
7854.89 931
7855.73 940
7856.56 986
7857.40 963
7858.24 912
7859.08 939
7859.91 977
7860.75 996
7861.59 937
7862.42 944
7863.26 1016
7864.10 1037
7864.93 1029
7865.77 985
7866.61 1021
7867.45 961
7868.28 915
7869.12 906
7869.96 939
7870.80 963
7871.63 993
7872.47 938
7873.31 995
7874.15 923
7874.98 931
7875.82 922
7876.66 956
7877.50 1045
7878.33 970
7879.17 1005
7880.01 1001
7880.85 1022
7881.69 1088
7882.52 1090
7883.36 1200
7884.20 1223
7885.04 1137
7885.88 1154
7886.71 1138
7887.55 1116
7888.39 1191
7889.23 1188
7890.07 1149
7890.91 1084
7891.75 1148
7892.58 1090
7893.42 996
7894.26 1019
7895.10 986
7895.94 1044
7896.78 1059
7897.62 1044
7898.46 1019
7899.29 1016
7900.13 1026
7900.97 997
7901.81 965
7902.65 949
7903.49 1009
7904.33 1046
7905.17 946
7906.01 950
7906.85 984
7907.69 939
7908.53 963
7909.37 935
7910.21 915
7911.04 908
7911.88 953
7912.72 900
7913.56 954
7914.40 949
7915.24 920
7916.08 941
7916.92 937
7917.76 952
7918.60 964
7919.44 1011
7920.28 1130
7921.12 1255
7921.96 1332
7922.80 1490
7923.64 1519
7924.48 1541
7925.32 1491
7926.16 1502
7927.01 1481
7927.85 1351
7928.69 1201
7929.53 1112
7930.37 1117
7931.21 1040
7932.05 910
7932.89 900
7933.73 928
7934.57 869
7935.41 883
7936.25 842
7937.09 840
7937.93 898
7938.78 863
7939.62 895
7940.46 825
7941.30 816
7942.14 890
7942.98 799
7943.82 837
7944.66 865
7945.51 846
7946.35 764
7947.19 816
7948.03 793
7948.87 870
7949.71 798
7950.56 846
7951.40 826
7952.24 828
7953.08 862
7953.92 879
7954.76 862
7955.61 871
7956.45 860
7957.29 877
7958.13 911
7958.97 914
7959.82 963
7960.66 948
7961.50 968
7962.34 956
7963.19 962
7964.03 959
7964.87 916
7965.71 830
7966.56 835
7967.40 880
7968.24 877
7969.08 904
7969.93 906
7970.77 839
7971.61 986
7972.45 1040
7973.30 1094
7974.14 1111
7974.98 957
7975.83 907
7976.67 888
7977.51 910
7978.36 868
7979.20 768
7980.04 766
7980.89 792
7981.73 800
7982.57 824
7983.42 773
7984.26 798
7985.10 816
7985.95 815
7986.79 751
7987.63 748
7988.48 753
7989.32 759
7990.16 825
7991.01 800
7991.85 775
7992.70 840
7993.54 791
7994.38 803
7995.23 769
7996.07 767
7996.92 689
7997.76 806
7998.60 777
7999.45 774
8000.29 752
8001.14 763
8001.98 777
8002.83 742
8003.67 669
8004.52 762
8005.36 767
8006.20 794
8007.05 803
8007.89 788
8008.74 741
8009.58 737
8010.43 837
8011.27 737
8012.12 819
8012.96 804
8013.81 749
8014.65 776
8015.50 766
8016.34 701
8017.19 771
8018.03 747
8018.88 685
8019.72 639
8020.57 718
8021.42 722
8022.26 646
8023.11 676
8023.95 740
8024.80 727
8025.64 793
8026.49 768
8027.33 778
8028.18 713
8029.03 716
8029.87 742
8030.72 727
8031.56 753
8032.41 666
8033.26 648
8034.10 774
8034.95 708
8035.79 680
8036.64 727
8037.49 707
8038.33 720
8039.18 700
8040.03 718
8040.87 762
8041.72 752
8042.57 683
8043.41 634
8044.26 717
8045.11 679
8045.95 727
8046.80 678
8047.65 710
8048.49 674
8049.34 697
8050.19 705
8051.03 762
8051.88 689
8052.73 804
8053.58 728
8054.42 703
8055.27 834
8056.12 821
8056.96 794
8057.81 742
8058.66 709
8059.51 698
8060.35 762
8061.20 748
8062.05 702
8062.90 640
8063.74 643
8064.59 679
8065.44 669
8066.29 644
8067.14 650
8067.98 714
8068.83 721
8069.68 647
8070.53 654
8071.38 679
8072.22 644
8073.07 708
8073.92 672
8074.77 691
8075.62 671
8076.46 704
8077.31 669
8078.16 651
8079.01 690
8079.86 741
8080.71 712
8081.56 768
8082.40 762
8083.25 655
8084.10 649
8084.95 681
8085.80 637
8086.65 672
8087.50 610
8088.35 656
8089.19 669
8090.04 584
8090.89 621
8091.74 674
8092.59 633
8093.44 645
8094.29 632
8095.14 624
8095.99 662
8096.84 682
8097.69 691
8098.54 662
8099.39 664
8100.24 716
8101.09 703
8101.94 669
8102.79 654
8103.63 606
8104.48 657
8105.33 663
8106.18 672
8107.03 724
8107.88 771
8108.73 724
8109.58 765
8110.43 625
8111.28 649
8112.14 655
8112.99 640
8113.84 653
8114.69 653
8115.54 631
8116.39 659
8117.24 653
8118.09 632
8118.94 670
8119.79 703
8120.64 684
8121.49 676
8122.34 719
8123.19 723
8124.04 706
8124.89 733
8125.74 707
8126.60 790
8127.45 770
8128.30 687
8129.15 727
8130.00 746
8130.85 770
8131.70 723
8132.55 679
8133.40 711
8134.26 760
8135.11 738
8135.96 619
8136.81 687
8137.66 647
8138.51 699
8139.37 652
8140.22 616
8141.07 672
8141.92 736
8142.77 714
8143.62 702
8144.48 620
8145.33 708
8146.18 717
8147.03 637
8147.88 650
8148.74 660
8149.59 678
8150.44 729
8151.29 832
8152.15 762
8153.00 734
8153.85 723
8154.70 739
8155.56 742
8156.41 712
8157.26 794
8158.11 737
8158.97 827
8159.82 847
8160.67 820
8161.52 892
8162.38 910
8163.23 909
8164.08 771
8164.94 758
8165.79 795
8166.64 743
8167.49 709
8168.35 671
8169.20 782
8170.05 709
8170.91 728
8171.76 710
8172.61 689
8173.47 660
8174.32 733
8175.17 704
8176.03 638
8176.88 618
8177.74 660
8178.59 657
8179.44 617
8180.30 699
8181.15 649
8182.00 706
8182.86 788
8183.71 689
8184.57 612
8185.42 622
8186.27 674
8187.13 690
8187.98 656
8188.84 659
8189.69 615
8190.55 651
8191.40 709
8192.25 667
8193.11 600
8193.96 653
8194.82 678
8195.67 700
8196.53 676
8197.38 625
8198.24 693
8199.09 657
8199.95 713
8200.80 694
8201.66 655
8202.51 668
8203.37 738
8204.22 736
8205.08 707
8205.93 654
8206.79 646
8207.64 619
8208.50 659
8209.35 624
8210.21 681
8211.06 721
8211.92 668
8212.77 660
8213.63 704
8214.48 657
8215.34 709
8216.20 643
8217.05 652
8217.91 696
8218.76 695
8219.62 633
8220.48 686
8221.33 754
8222.19 731
8223.04 746
8223.90 701
8224.76 692
8225.61 775
8226.47 714
8227.32 822
8228.18 783
8229.04 830
8229.89 818
8230.75 758
8231.61 723
8232.46 711
8233.32 774
8234.18 757
8235.03 711
8235.89 727
8236.75 698
8237.60 637
8238.46 686
8239.32 677
8240.17 684
8241.03 733
8241.89 732
8242.74 700
8243.60 646
8244.46 666
8245.32 588
8246.17 612
8247.03 634
8247.89 692
8248.74 666
8249.60 651
8250.46 627
8251.32 667
8252.17 673
8253.03 674
8253.89 650
8254.75 720
8255.60 723
8256.46 673
8257.32 733
8258.18 657
8259.04 634
8259.89 643
8260.75 736
8261.61 689
8262.47 673
8263.33 685
8264.18 649
8265.04 680
8265.90 669
8266.76 677
8267.62 705
8268.48 657
8269.33 636
8270.19 650
8271.05 622
8271.91 658
8272.77 654
8273.63 653
8274.49 645
8275.34 662
8276.20 653
8277.06 711
8277.92 680
8278.78 668
8279.64 663
8280.50 704
8281.36 658
8282.22 678
8283.08 674
8283.93 681
8284.79 663
8285.65 660
8286.51 706
8287.37 706
8288.23 771
8289.09 727
8289.95 683
8290.81 668
8291.67 613
8292.53 641
8293.39 709
8294.25 782
8295.11 739
8295.97 727
8296.83 749
8297.69 772
8298.55 814
8299.41 869
8300.27 851
8301.13 814
8301.99 823
8302.85 886
8303.71 775
8304.57 810
8305.43 798
8306.29 731
8307.15 775
8308.01 776
8308.87 738
8309.73 772
8310.59 764
8311.45 827
8312.31 739
8313.17 751
8314.03 727
8314.90 778
8315.76 768
8316.62 746
8317.48 718
8318.34 781
8319.20 816
8320.06 799
8320.92 797
8321.78 806
8322.64 789
8323.51 816
8324.37 805
8325.23 835
8326.09 776
8326.95 786
8327.81 760
8328.67 777
8329.54 700
8330.40 690
8331.26 676
8332.12 689
8332.98 626
8333.84 627
8334.71 672
8335.57 715
8336.43 747
8337.29 726
8338.15 657
8339.02 685
8339.88 678
8340.74 673
8341.60 695
8342.46 687
8343.33 684
8344.19 732
8345.05 740
8345.91 725
8346.78 746
8347.64 705
8348.50 750
8349.36 765
8350.23 784
8351.09 801
8351.95 784
8352.81 731
8353.68 732
8354.54 749
8355.40 727
8356.27 727
8357.13 734
8357.99 659
8358.86 715
8359.72 706
8360.58 707
8361.44 638
8362.31 772
8363.17 773
8364.03 720
8364.90 672
8365.76 706
8366.63 822
8367.49 756
8368.35 766
8369.22 745
8370.08 710
8370.94 666
8371.81 762
8372.67 685
8373.53 608
8374.40 725
8375.26 693
8376.13 780
8376.99 720
8377.85 616
8378.72 617
8379.58 659
8380.45 695
8381.31 711
8382.18 714
8383.04 695
8383.90 699
8384.77 728
8385.63 733
8386.50 723
8387.36 697
8388.23 665
8389.09 745
8389.96 727
8390.82 667
8391.69 712
8392.55 776
8393.42 751
8394.28 737
8395.15 752
8396.01 704
8396.88 731
8397.74 672
8398.61 731
8399.47 765
8400.34 812
8401.20 786
8402.07 754
8402.93 762
8403.80 774
8404.66 769
8405.53 752
8406.39 736
8407.26 727
8408.12 700
8408.99 768
8409.86 799
8410.72 769
8411.59 740
8412.45 764
8413.32 772
8414.19 751
8415.05 736
8415.92 723
8416.78 755
8417.65 783
8418.52 752
8419.38 790
8420.25 788
8421.11 842
8421.98 829
8422.85 823
8423.71 827
8424.58 865
8425.45 819
8426.31 882
8427.18 814
8428.05 785
8428.91 912
8429.78 879
8430.65 837
8431.51 891
8432.38 872
8433.25 911
8434.11 985
8434.98 955
8435.85 929
8436.72 863
8437.58 916
8438.45 934
8439.32 934
8440.18 981
8441.05 963
8441.92 1008
8442.79 926
8443.65 983
8444.52 994
8445.39 974
8446.26 1031
8447.12 1033
8447.99 979
8448.86 1059
8449.73 1100
8450.60 1068
8451.46 1089
8452.33 1164
8453.20 1200
8454.07 1214
8454.94 1164
8455.80 1164
8456.67 1195
8457.54 1215
8458.41 1205
8459.28 1126
8460.14 1211
8461.01 1327
8461.88 1370
8462.75 1310
8463.62 1306
8464.49 1312
8465.36 1150
8466.22 1276
8467.09 1302
8467.96 1263
8468.83 1322
8469.70 1288
8470.57 1306
8471.44 1344
8472.31 1581
8473.17 1712
8474.04 2095
8474.91 2512
8475.78 2871
8476.65 2910
8477.52 2960
8478.39 2839
8479.26 2505
8480.13 2344
8481.00 1984
8481.87 1694
8482.74 1492
8483.61 1386
8484.48 1187
8485.34 1230
8486.21 1183
8487.08 1075
8487.95 987
8488.82 946
8489.69 944
8490.56 976
8491.43 933
8492.30 922
8493.17 900
8494.04 946
8494.91 843
8495.78 814
8496.65 842
8497.52 873
8498.39 896
8499.26 802
8500.13 834
8501.01 839
8501.88 913
8502.75 867
8503.62 829
8504.49 870
8505.36 922
8506.23 937
8507.10 871
8507.97 881
8508.84 852
8509.71 931
8510.58 942
8511.45 993
8512.32 961
8513.20 1025
8514.07 1043
8514.94 1049
8515.81 1050
8516.68 1067
8517.55 1042
8518.42 1010
8519.29 938
8520.17 952
8521.04 926
8521.91 944
8522.78 936
8523.65 879
8524.52 879
8525.39 917
8526.27 868
8527.14 941
8528.01 917
8528.88 919
8529.75 956
8530.63 975
8531.50 998
8532.37 917
8533.24 884
8534.11 916
8534.99 954
8535.86 969
8536.73 949
8537.60 973
8538.47 1028
8539.35 1059
8540.22 1001
8541.09 1019
8541.96 987
8542.84 990
8543.71 1064
8544.58 963
8545.46 919
8546.33 1014
8547.20 1035
8548.07 910
8548.95 948
8549.82 940
8550.69 1027
8551.57 1034
8552.44 1081
8553.31 1096
8554.18 1041
8555.06 1124
8555.93 1123
8556.80 1135
8557.68 1145
8558.55 1118
8559.42 1104
8560.30 1118
8561.17 1035
8562.04 1074
8562.92 1104
8563.79 1035
8564.67 977
8565.54 1014
8566.41 892
8567.29 970
8568.16 1040
8569.03 932
8569.91 949
8570.78 936
8571.66 973
8572.53 955
8573.40 937
8574.28 898
8575.15 830
8576.03 914
8576.90 861
8577.78 906
8578.65 824
8579.52 829
8580.40 963
8581.27 889
8582.15 934
8583.02 899
8583.90 892
8584.77 910
8585.65 946
8586.52 866
8587.40 886
8588.27 927
8589.15 887
8590.02 851
8590.90 854
8591.77 893
8592.65 956
8593.52 937
8594.40 994
8595.27 910
8596.15 946
8597.02 984
8597.90 988
8598.77 1006
8599.65 927
8600.52 939
8601.40 980
8602.28 1053
8603.15 1011
8604.03 943
8604.90 1006
8605.78 1045
8606.65 1041
8607.53 980
8608.41 980
8609.28 1095
8610.16 1000
8611.03 1042
8611.91 1035
8612.79 1018
8613.66 992
8614.54 1025
8615.41 1132
8616.29 1037
8617.17 934
8618.04 1035
8618.92 1042
8619.80 1160
8620.67 1036
8621.55 993
8622.43 1149
8623.30 1152
8624.18 1115
8625.06 1165
8625.93 1156
8626.81 1243
8627.69 1199
8628.56 1194
8629.44 1172
8630.32 1262
8631.20 1291
8632.07 1338
8632.95 1272
8633.83 1262
8634.70 1372
8635.58 1393
8636.46 1394
8637.34 1413
8638.21 1463
8639.09 1390
8639.97 1469
8640.85 1445
8641.72 1440
8642.60 1446
8643.48 1546
8644.36 1564
8645.23 1563
8646.11 1547
8646.99 1601
8647.87 1644
8648.75 1658
8649.62 1722
8650.50 1684
8651.38 1675
8652.26 1669
8653.14 1737
8654.01 1748
8654.89 1658
8655.77 1724
8656.65 1765
8657.53 1777
8658.41 1690
8659.29 1800
8660.16 1775
8661.04 1806
8661.92 1888
8662.80 1905
8663.68 1929
8664.56 1881
8665.44 2010
8666.31 2043
8667.19 2021
8668.07 2006
8668.95 2031
8669.83 2122
8670.71 2084
8671.59 2074
8672.47 2098
8673.35 2083
8674.23 2074
8675.11 2309
8675.99 2595
8676.86 2993
8677.74 3442
8678.62 4059
8679.50 4488
8680.38 5005
8681.26 5235
8682.14 5249
8683.02 5144
8683.90 4585
8684.78 4131
8685.66 3692
8686.54 3374
8687.42 2922
8688.30 2565
8689.18 2443
8690.06 2249
8690.94 2199
8691.82 2169
8692.70 2241
8693.58 2255
8694.46 2500
8695.34 2766
8696.22 3143
8697.10 3664
8697.98 4045
8698.86 4200
8699.74 4176
8700.62 4127
8701.51 3958
8702.39 3431
8703.27 2958
8704.15 2563
8705.03 2227
8705.91 2038
8706.79 1918
8707.67 1727
8708.55 1703
8709.43 1626
8710.31 1579
8711.20 1483
8712.08 1489
8712.96 1556
8713.84 1524
8714.72 1511
8715.60 1473
8716.48 1578
8717.36 1586
8718.25 1541
8719.13 1602
8720.01 1659
8720.89 1528
8721.77 1507
8722.65 1461
8723.54 1457
8724.42 1514
8725.30 1392
8726.18 1412
8727.06 1409
8727.95 1445
8728.83 1442
8729.71 1353
8730.59 1338
8731.47 1331
8732.36 1433
8733.24 1461
8734.12 1454
8735.00 1416
8735.89 1481
8736.77 1491
8737.65 1523
8738.53 1507
8739.42 1507
8740.30 1525
8741.18 1461
8742.06 1438
8742.95 1449
8743.83 1388
8744.71 1481
8745.59 1461
8746.48 1460
8747.36 1456
8748.24 1455
8749.13 1440
8750.01 1399
8750.89 1459
8751.78 1376
8752.66 1480
8753.54 1434
8754.43 1450
8755.31 1502
8756.19 1462
8757.08 1470
8757.96 1571
8758.84 1462
8759.73 1393
8760.61 1526
8761.49 1436
8762.38 1387
8763.26 1411
8764.15 1496
8765.03 1472
8765.91 1483
8766.80 1425
8767.68 1450
8768.57 1466
8769.45 1566
8770.33 1576
8771.22 1462
8772.10 1465
8772.99 1578
8773.87 1643
8774.75 1592
8775.64 1605
8776.52 1653
8777.41 1674
8778.29 1578
8779.18 1560
8780.06 1437
8780.95 1446
8781.83 1445
8782.72 1469
8783.60 1394
8784.49 1540
8785.37 1615
8786.26 1824
8787.14 1991
8788.03 2057
8788.91 2035
8789.80 1989
8790.68 2002
8791.57 1958
8792.45 1790
8793.34 1642
8794.22 1626
8795.11 1457
8795.99 1401
8796.88 1392
8797.76 1394
8798.65 1237
8799.53 1270
8800.42 1292
8801.31 1243
8802.19 1248
8803.08 1268
8803.96 1263
8804.85 1162
8805.74 1229
8806.62 1283
8807.51 1246
8808.39 1237
8809.28 1242
8810.17 1261
8811.05 1214
8811.94 1264
8812.82 1197
8813.71 1141
8814.60 1153
8815.48 1174
8816.37 1083
8817.26 1080
8818.14 1070
8819.03 1081
8819.92 1065
8820.80 1103
8821.69 1076
8822.58 1137
8823.46 1183
8824.35 1132
8825.24 1103
8826.12 1101
8827.01 1062
8827.90 1143
8828.78 1079
8829.67 1046
8830.56 1049
8831.45 1013
8832.33 1037
8833.22 921
8834.11 1060
8835.00 1018
8835.88 929
8836.77 944
8837.66 875
8838.55 853
8839.43 925
8840.32 960
8841.21 975
8842.10 985
8842.98 908
8843.87 972
8844.76 913
8845.65 906
8846.54 962
8847.42 993
8848.31 940
8849.20 978
8850.09 909
8850.98 1000
8851.86 999
8852.75 968
8853.64 930
8854.53 901
8855.42 951
8856.31 959
8857.19 859
8858.08 816
8858.97 866
8859.86 895
8860.75 871
8861.64 873
8862.53 949
8863.42 896
8864.30 875
8865.19 848
8866.08 903
8866.97 950
8867.86 968
8868.75 799
8869.64 828
8870.53 767
8871.42 841
8872.31 797
8873.20 801
8874.08 749
8874.97 713
8875.86 751
8876.75 743
8877.64 724
8878.53 684
8879.42 773
8880.31 768
8881.20 726
8882.09 761
8882.98 844
8883.87 803
8884.76 782
8885.65 764
8886.54 757
8887.43 832
8888.32 755
8889.21 732
8890.10 755
8890.99 783
8891.88 852
8892.77 753
8893.66 751
8894.55 783
8895.44 685
8896.33 686
8897.22 695
8898.11 696
8899.00 700
8899.90 703
8900.79 706
8901.68 683
8902.57 698
8903.46 729
8904.35 711
8905.24 650
8906.13 647
8907.02 678
8907.91 736
8908.80 699
8909.70 617
8910.59 712
8911.48 704
8912.37 695
8913.26 649
8914.15 686
8915.04 666
8915.93 655
8916.83 705
8917.72 649
8918.61 653
8919.50 703
8920.39 699
8921.28 673
8922.18 681
8923.07 663
8923.96 735
8924.85 635
8925.74 699
8926.64 685
8927.53 640
8928.42 585
8929.31 613
8930.20 648
8931.10 645
8931.99 634
8932.88 625
8933.77 662
8934.67 632
8935.56 650
8936.45 618
8937.34 622
8938.24 610
8939.13 576
8940.02 642
8940.91 602
8941.81 639
8942.70 634
8943.59 617
8944.49 665
8945.38 639
8946.27 622
8947.16 594
8948.06 615
8948.95 604
8949.84 619
8950.74 628
8951.63 628
8952.52 609
8953.42 619
8954.31 639
8955.20 569
8956.10 584
8956.99 628
8957.88 593
8958.78 624
8959.67 658
8960.56 628
8961.46 608
8962.35 615
8963.25 605
8964.14 641
8965.03 587
8965.93 654
8966.82 640
8967.72 632
8968.61 643
8969.50 651
8970.40 657
8971.29 624
8972.19 651
8973.08 602
8973.98 597
8974.87 640
8975.76 656
8976.66 634
8977.55 650
8978.45 606
8979.34 619
8980.24 669
8981.13 658
8982.03 722
8982.92 676
8983.82 627
8984.71 661
8985.61 605
8986.50 656
8987.40 610
8988.29 596
8989.19 548
8990.08 634
8990.98 628
8991.87 604
8992.77 618
8993.66 631
8994.56 586
8995.45 607
8996.35 571
8997.24 570
8998.14 600
8999.04 596
8999.93 583
9000.83 562
9001.72 562
9002.62 532
9003.51 586
9004.41 581
9005.31 572
9006.20 577
9007.10 550
9007.99 567
9008.89 557
9009.79 610
9010.68 584
9011.58 527
9012.48 561
9013.37 513
9014.27 580
9015.16 531
9016.06 595
9016.96 586
9017.85 538
9018.75 535
9019.65 509
9020.54 543
9021.44 573
9022.34 503
9023.23 536
9024.13 557
9025.03 527
9025.93 610
9026.82 624
9027.72 611
9028.62 590
9029.51 591
9030.41 543
9031.31 519
9032.21 490
9033.10 603
9034.00 631
9034.90 548
9035.79 484
9036.69 541
9037.59 552
9038.49 558
9039.38 542
9040.28 551
9041.18 577
9042.08 583
9042.98 544
9043.87 552
9044.77 570
9045.67 548
9046.57 569
9047.47 550
9048.36 567
9049.26 553
9050.16 543
9051.06 595
9051.96 629
9052.85 595
9053.75 551
9054.65 556
9055.55 540
9056.45 552
9057.35 587
9058.25 606
9059.14 588
9060.04 582
9060.94 571
9061.84 623
9062.74 614
9063.64 602
9064.54 618
9065.44 638
9066.33 583
9067.23 589
9068.13 577
9069.03 586
9069.93 627
9070.83 602
9071.73 570
9072.63 616
9073.53 618
9074.43 638
9075.33 588
9076.23 569
9077.13 600
9078.03 595
9078.92 574
9079.82 622
9080.72 526
9081.62 548
9082.52 571
9083.42 571
9084.32 557
9085.22 530
9086.12 522
9087.02 567
9087.92 491
9088.82 521
9089.72 540
9090.62 632
9091.52 643
9092.42 558
9093.32 538
9094.22 545
9095.12 673
9096.03 636
9096.93 537
9097.83 519
9098.73 547
9099.63 573
9100.53 542
9101.43 618
9102.33 595
9103.23 567
9104.13 527
9105.03 542
9105.93 514
9106.83 521
9107.74 559
9108.64 566
9109.54 572
9110.44 526
9111.34 579
9112.24 552
9113.14 554
9114.04 550
9114.94 566
9115.85 589
9116.75 566
9117.65 536
9118.55 505
9119.45 530
9120.35 521
9121.26 522
9122.16 538
9123.06 488
9123.96 540
9124.86 543
9125.77 557
9126.67 510
9127.57 481
9128.47 525
9129.37 542
9130.28 531
9131.18 492
9132.08 547
9132.98 541
9133.88 499
9134.79 502
9135.69 527
9136.59 500
9137.49 559
9138.40 556
9139.30 551
9140.20 564
9141.10 542
9142.01 589
9142.91 498
9143.81 493
9144.72 539
9145.62 576
9146.52 529
9147.42 577
9148.33 536
9149.23 465
9150.13 494
9151.04 534
9151.94 534
9152.84 558
9153.75 539
9154.65 493
9155.55 506
9156.46 520
9157.36 530
9158.26 480
9159.17 505
9160.07 517
9160.97 570
9161.88 585
9162.78 520
9163.69 537
9164.59 520
9165.49 553
9166.40 505
9167.30 530
9168.21 521
9169.11 554
9170.01 595
9170.92 557
9171.82 453
9172.73 505
9173.63 510
9174.53 510
9175.44 538
9176.34 486
9177.25 483
9178.15 562
9179.06 526
9179.96 505
9180.87 524
9181.77 564
9182.68 558
9183.58 535
9184.49 507
9185.39 499
9186.30 572
9187.20 580
9188.11 574
9189.01 532
9189.92 444
9190.82 514
9191.73 588
9192.63 531
9193.54 543
9194.44 522
9195.35 538
9196.25 519
9197.16 516
9198.06 543
9198.97 533
9199.87 555
9200.78 543
9201.69 503
9202.59 530
9203.50 555
9204.40 642
9205.31 576
9206.21 550
9207.12 596
9208.03 598
9208.93 562
9209.84 529
9210.74 520
9211.65 539
9212.56 567
9213.46 586
9214.37 540
9215.28 511
9216.18 483
9217.09 551
9218.00 529
9218.90 519
9219.81 509
9220.72 533
9221.62 553
9222.53 522
9223.44 542
9224.34 501
9225.25 525
9226.16 528
9227.06 477
9227.97 499
9228.88 510
9229.78 517
9230.69 497
9231.60 502
9232.51 499
9233.41 489
9234.32 518
9235.23 526
9236.13 499
9237.04 533
9237.95 492
9238.86 518
9239.76 520
9240.67 495
9241.58 472
9242.49 508
9243.39 483
9244.30 470
9245.21 486
9246.12 521
9247.03 553
9247.93 518
9248.84 512
9249.75 532
9250.66 558
9251.57 496
9252.47 478
9253.38 477
9254.29 466
9255.20 503
9256.11 461
9257.02 525
9257.92 511
9258.83 504
9259.74 512
9260.65 452
9261.56 507
9262.47 513
9263.38 512
9264.28 507
9265.19 490
9266.10 529
9267.01 562
9267.92 525
9268.83 519
9269.74 535
9270.65 495
9271.56 512
9272.47 527
9273.37 463
9274.28 462
9275.19 455
9276.10 496
9277.01 514
9277.92 525
9278.83 526
9279.74 539
9280.65 529
9281.56 500
9282.47 536
9283.38 530
9284.29 493
9285.20 486
9286.11 535
9287.02 557
9287.93 510
9288.84 521
9289.75 567
9290.66 575
9291.57 527
9292.48 533
9293.39 512
9294.30 511
9295.21 478
9296.12 558
9297.03 593
9297.94 562
9298.85 492
9299.76 474
9300.67 471
9301.58 453
9302.49 503
9303.40 518
9304.31 514
9305.23 525
9306.14 461
9307.05 509
9307.96 564
9308.87 490
9309.78 458
9310.69 477
9311.60 499
9312.51 525
9313.42 552
9314.34 588
9315.25 630
9316.16 577
9317.07 581
9317.98 562
9318.89 583
9319.80 556
9320.72 548
9321.63 549
9322.54 505
9323.45 493
9324.36 537
9325.27 561
9326.19 473
9327.10 498
9328.01 556
9328.92 501
9329.83 496
9330.74 521
9331.66 527
9332.57 535
9333.48 511
9334.39 532
9335.31 527
9336.22 591
9337.13 512
9338.04 519
9338.96 559
9339.87 524
9340.78 542
9341.69 475
9342.61 525
9343.52 516
9344.43 500
9345.34 522
9346.26 502
9347.17 513
9348.08 475
9348.99 485
9349.91 508
9350.82 561
9351.73 572
9352.65 561
9353.56 537
9354.47 525
9355.39 546
9356.30 525
9357.21 504
9358.13 521
9359.04 500
9359.95 492
9360.87 485
9361.78 485
9362.69 575
9363.61 535
9364.52 548
9365.43 578
9366.35 562
9367.26 523
9368.18 521
9369.09 573
9370.00 525
9370.92 515
9371.83 528
9372.75 534
9373.66 586
9374.57 487
9375.49 490
9376.40 483
9377.32 522
9378.23 544
9379.15 521
9380.06 513
9380.97 475
9381.89 540
9382.80 497
9383.72 478
9384.63 498
9385.55 567
9386.46 558
9387.38 572
9388.29 485
9389.21 507
9390.12 518
9391.04 551
9391.95 618
9392.87 605
9393.78 584
9394.70 528
9395.61 550
9396.53 543
9397.44 526
9398.36 557
9399.27 610
9400.19 600
9401.10 567
9402.02 611
9402.94 592
9403.85 618
9404.77 577
9405.68 637
9406.60 579
9407.51 625
9408.43 558
9409.35 549
9410.26 640
9411.18 574
9412.09 564
9413.01 612
9413.93 536
9414.84 571
9415.76 539
9416.67 579
9417.59 580
9418.51 544
9419.42 532
9420.34 546
9421.26 564
9422.17 521
9423.09 553
9424.01 547
9424.92 536
9425.84 548
9426.76 568
9427.67 589
9428.59 634
9429.51 610
9430.42 584
9431.34 588
9432.26 562
9433.17 579
9434.09 652
9435.01 608
9435.93 585
9436.84 564
9437.76 603
9438.68 624
9439.59 645
9440.51 601
9441.43 618
9442.35 615
9443.26 621
9444.18 642
9445.10 723
9446.02 650
9446.93 575
9447.85 610
9448.77 637
9449.69 624
9450.61 680
9451.52 666
9452.44 630
9453.36 707
9454.28 705
9455.20 642
9456.11 614
9457.03 702
9457.95 813
9458.87 803
9459.79 886
9460.71 882
9461.62 839
9462.54 760
9463.46 785
9464.38 781
9465.30 714
9466.22 737
9467.14 719
9468.05 710
9468.97 648
9469.89 589
9470.81 648
9471.73 625
9472.65 650
9473.57 638
9474.49 655
9475.41 656
9476.32 646
9477.24 616
9478.16 660
9479.08 688
9480.00 623
9480.92 652
9481.84 664
9482.76 691
9483.68 680
9484.60 690
9485.52 705
9486.44 747
9487.36 722
9488.28 693
9489.20 742
9490.12 775
9491.04 708
9491.96 679
9492.88 640
9493.80 676
9494.72 689
9495.64 654
9496.56 637
9497.48 739
9498.40 761
9499.32 705
9500.24 678
9501.16 637
9502.08 630
9503.00 695
9503.92 670
9504.84 616
9505.76 651
9506.68 697
9507.60 687
9508.52 691
9509.44 658
9510.36 635
9511.28 637
9512.21 667
9513.13 700
9514.05 701
9514.97 693
9515.89 731
9516.81 712
9517.73 714
9518.65 730
9519.57 713
9520.50 719
9521.42 782
9522.34 723
9523.26 740
9524.18 781
9525.10 724
9526.02 695
9526.95 773
9527.87 793
9528.79 736
9529.71 737
9530.63 757
9531.55 789
9532.48 706
9533.40 793
9534.32 791
9535.24 828
9536.16 864
9537.09 932
9538.01 941
9538.93 998
9539.85 1057
9540.77 963
9541.70 1026
9542.62 973
9543.54 901
9544.46 887
9545.39 850
9546.31 858
9547.23 841
9548.15 842
9549.08 856
9550.00 774
9550.92 787
9551.85 796
9552.77 833
9553.69 803
9554.61 748
9555.54 759
9556.46 771
9557.38 806
9558.31 852
9559.23 815
9560.15 761
9561.08 714
9562.00 783
9562.92 772
9563.85 819
9564.77 908
9565.69 908
9566.62 873
9567.54 886
9568.46 943
9569.39 945
9570.31 919
9571.23 820
9572.16 801
9573.08 788
9574.01 814
9574.93 815
9575.85 835
9576.78 896
9577.70 841
9578.63 829
9579.55 854
9580.47 830
9581.40 830
9582.32 805
9583.25 778
9584.17 805
9585.10 799
9586.02 831
9586.94 801
9587.87 790
9588.79 839
9589.72 878
9590.64 894
9591.57 876
9592.49 830
9593.42 900
9594.34 854
9595.27 921
9596.19 999
9597.12 949
9598.04 934
9598.97 961
9599.89 875
9600.82 899
9601.74 1031
9602.67 1018
9603.59 931
9604.52 978
9605.44 944
9606.37 959
9607.29 1048
9608.22 964
9609.15 971
9610.07 1009
9611.00 996
9611.92 1003
9612.85 970
9613.77 1043
9614.70 1054
9615.63 1031
9616.55 1010
9617.48 1158
9618.40 1102
9619.33 1036
9620.26 1079
9621.18 1166
9622.11 1014
9623.03 1057
9623.96 1120
9624.89 1126
9625.81 1113
9626.74 1119
9627.67 1138
9628.59 1179
9629.52 1137
9630.45 1144
9631.37 1194
9632.30 1216
9633.23 1258
9634.15 1277
9635.08 1235
9636.01 1220
9636.93 1217
9637.86 1238
9638.79 1266
9639.71 1313
9640.64 1266
9641.57 1278
9642.50 1325
9643.42 1327
9644.35 1311
9645.28 1339
9646.21 1415
9647.13 1400
9648.06 1502
9648.99 1475
9649.92 1402
9650.84 1407
9651.77 1463
9652.70 1356
9653.63 1457
9654.55 1531
9655.48 1635
9656.41 1568
9657.34 1565
9658.26 1580
9659.19 1608
9660.12 1689
9661.05 1633
9661.98 1633
9662.91 1661
9663.83 1660
9664.76 1677
9665.69 1662
9666.62 1650
9667.55 1664
9668.48 1684
9669.40 1717
9670.33 1637
9671.26 1673
9672.19 1701
9673.12 1720
9674.05 1723
9674.98 1677
9675.90 1805
9676.83 1896
9677.76 1894
9678.69 1884
9679.62 1869
9680.55 2003
9681.48 1975
9682.41 1947
9683.34 1946
9684.27 1924
9685.19 1966
9686.12 2069
9687.05 2116
9687.98 2186
9688.91 2172
9689.84 2243
9690.77 2295
9691.70 2229
9692.63 2202
9693.56 2139
9694.49 2206
9695.42 2237
9696.35 2304
9697.28 2234
9698.21 2381
9699.14 2353
9700.07 2310
9701.00 2361
9701.93 2427
9702.86 2712
9703.79 2932
9704.72 3112
9705.65 3326
9706.58 3509
9707.51 3440
9708.44 3306
9709.37 3120
9710.30 2850
9711.23 2735
9712.16 2641
9713.09 2475
9714.02 2381
9714.95 2285
9715.88 2338
9716.82 2308
9717.75 2360
9718.68 2523
9719.61 2578
9720.54 2776
9721.47 2850
9722.40 2802
9723.33 2880
9724.26 2922
9725.19 2795
9726.13 2610
9727.06 2400
9727.99 2303
9728.92 2118
9729.85 2048
9730.78 2014
9731.71 1981
9732.64 1899
9733.58 1852
9734.51 1789
9735.44 1890
9736.37 2048
9737.30 1949
9738.23 1921
9739.17 2041
9740.10 2078
9741.03 2096
9741.96 2029
9742.89 1963
9743.83 1887
9744.76 1819
9745.69 1727
9746.62 1674
9747.55 1655
9748.49 1622
9749.42 1543
9750.35 1541
9751.28 1446
9752.22 1464
9753.15 1435
9754.08 1398
9755.01 1352
9755.95 1347
9756.88 1414
9757.81 1374
9758.75 1406
9759.68 1353
9760.61 1298
9761.54 1364
9762.48 1403
9763.41 1389
9764.34 1358
9765.28 1328
9766.21 1348
9767.14 1361
9768.08 1324
9769.01 1347
9769.94 1405
9770.88 1321
9771.81 1374
9772.74 1290
9773.68 1351
9774.61 1293
9775.54 1302
9776.48 1315
9777.41 1347
9778.34 1285
9779.28 1315
9780.21 1293
9781.14 1287
9782.08 1326
9783.01 1305
9783.95 1366
9784.88 1468
9785.81 1488
9786.75 1435
9787.68 1465
9788.62 1452
9789.55 1380
9790.49 1388
9791.42 1396
9792.35 1369
9793.29 1322
9794.22 1260
9795.16 1236
9796.09 1215
9797.03 1179
9797.96 1221
9798.90 1134
9799.83 1122
9800.77 1132
9801.70 1149
9802.64 1119
9803.57 1145
9804.51 1138
9805.44 1090
9806.38 1146
9807.31 1129
9808.25 1094
9809.18 1163
9810.12 1157
9811.05 1097
9811.99 1072
9812.92 1034
9813.86 1134
9814.79 1001
9815.73 1031
9816.66 1033
9817.60 1024
9818.54 1007
9819.47 999
9820.41 979
9821.34 1074
9822.28 1025
9823.21 1049
9824.15 995
9825.09 970
9826.02 969
9826.96 971
9827.89 1013
9828.83 891
9829.77 974
9830.70 934
9831.64 909
9832.57 970
9833.51 937
9834.45 872
9835.38 919
9836.32 930
9837.26 917
9838.19 848
9839.13 856
9840.07 865
9841.00 884
9841.94 873
9842.88 830
9843.81 848
9844.75 797
9845.69 836
9846.62 843
9847.56 933
9848.50 897
9849.44 861
9850.37 852
9851.31 859
9852.25 828
9853.18 826
9854.12 850
9855.06 858
9856.00 869
9856.93 776
9857.87 831
9858.81 820
9859.75 749
9860.68 821
9861.62 824
9862.56 760
9863.50 816
9864.44 851
9865.37 859
9866.31 833
9867.25 833
9868.19 821
9869.13 855
9870.06 879
9871.00 829
9871.94 780
9872.88 796
9873.82 765
9874.75 786
9875.69 771
9876.63 768
9877.57 778
9878.51 755
9879.45 763
9880.39 796
9881.32 770
9882.26 791
9883.20 795
9884.14 748
9885.08 792
9886.02 754
9886.96 688
9887.90 736
9888.83 737
9889.77 731
9890.71 722
9891.65 705
9892.59 704
9893.53 787
9894.47 821
9895.41 789
9896.35 731
9897.29 749
9898.23 704
9899.17 694
9900.11 677
9901.05 729
9901.99 731
9902.92 692
9903.86 691
9904.80 649
9905.74 648
9906.68 659
9907.62 707
9908.56 695
9909.50 691
9910.44 770
9911.38 729
9912.32 696
9913.26 701
9914.20 686
9915.14 672
9916.08 716
9917.02 687
9917.97 674
9918.91 768
9919.85 733
9920.79 713
9921.73 677
9922.67 668
9923.61 670
9924.55 660
9925.49 708
9926.43 761
9927.37 737
9928.31 734
9929.25 736
9930.19 819
9931.13 940
9932.08 1040
9933.02 1038
9933.96 1005
9934.90 1040
9935.84 1100
9936.78 1066
9937.72 956
9938.66 911
9939.61 847
9940.55 844
9941.49 784
9942.43 754
9943.37 718
9944.31 754
9945.26 761
9946.20 687
9947.14 651
9948.08 722
9949.02 736
9949.96 718
9950.91 688
9951.85 659
9952.79 633
9953.73 624
9954.67 621
9955.62 595
9956.56 631
9957.50 632
9958.44 648
9959.39 656
9960.33 688
9961.27 642
9962.21 664
9963.16 622
9964.10 636
9965.04 635
9965.98 657
9966.93 676
9967.87 649
9968.81 716
9969.75 660
9970.70 652
9971.64 680
9972.58 648
9973.53 677
9974.47 666
9975.41 638
9976.36 693
9977.30 691
9978.24 640
9979.18 691
9980.13 647
9981.07 619
9982.01 655
9982.96 646
9983.90 688
9984.85 680
9985.79 586
9986.73 621
9987.68 613
9988.62 626
9989.56 628
9990.51 668
9991.45 704
9992.40 609
9993.34 611
9994.28 626
9995.23 644
9996.17 660
9997.12 695
9998.06 640
9999.00 557
9999.95 538
10000.89 597
10001.84 601
10002.78 636
10003.73 594
10004.67 626
10005.61 587
10006.56 628
10007.50 608
10008.45 631
10009.39 654
10010.34 626
10011.28 663
10012.23 619
10013.17 612
10014.12 631
10015.06 643
10016.01 620
10016.95 593
10017.90 581
10018.84 607
10019.79 582
10020.73 602
10021.68 616
10022.62 623
10023.57 600
10024.51 595
10025.46 623
10026.41 640
10027.35 610
10028.30 593
10029.24 595
10030.19 641
10031.13 565
10032.08 553
10033.03 549
10033.97 609
10034.92 544
10035.86 538
10036.81 576
10037.76 581
10038.70 616
10039.65 575
10040.59 576
10041.54 593
10042.49 551
10043.43 518
10044.38 569
10045.33 555
10046.27 542
10047.22 531
10048.16 527
10049.11 516
10050.06 520
10051.00 555
10051.95 572
10052.90 591
10053.84 551
10054.79 558
10055.74 537
10056.69 500
10057.63 530
10058.58 576
10059.53 551
10060.47 535
10061.42 546
10062.37 567
10063.32 573
10064.26 580
10065.21 551
10066.16 532
10067.10 595
10068.05 549
10069.00 529
10069.95 524
10070.89 506
10071.84 526
10072.79 568
10073.74 546
10074.69 508
10075.63 490
10076.58 473
10077.53 528
10078.48 557
10079.43 535
10080.37 536
10081.32 483
10082.27 567
10083.22 558
10084.17 529
10085.11 524
10086.06 577
10087.01 545
10087.96 514
10088.91 584
10089.86 498
10090.81 477
10091.75 496
10092.70 509
10093.65 526
10094.60 526
10095.55 524
10096.50 522
10097.45 490
10098.40 495
10099.34 547
10100.29 536
10101.24 573
10102.19 484
10103.14 528
10104.09 499
10105.04 472
10105.99 506
10106.94 489
10107.89 490
10108.84 507
10109.79 531
10110.73 521
10111.68 472
10112.63 457
10113.58 491
10114.53 517
10115.48 497
10116.43 525
10117.38 491
10118.33 450
10119.28 471
10120.23 486
10121.18 534
10122.13 522
10123.08 465
10124.03 558
10124.98 526
10125.93 470
10126.88 491
10127.83 501
10128.78 490
10129.73 510
10130.68 493
10131.64 512
10132.59 531
10133.54 513
10134.49 471
10135.44 508
10136.39 520
10137.34 532
10138.29 555
10139.24 516
10140.19 485
10141.14 530
10142.09 505
10143.04 496
10144.00 566
10144.95 499
10145.90 580
10146.85 502
10147.80 499
10148.75 522
10149.70 510
10150.65 511
10151.61 516
10152.56 565
10153.51 569
10154.46 534
10155.41 541
10156.36 535
10157.31 501
10158.27 538
10159.22 557
10160.17 545
10161.12 540
10162.07 519
10163.03 571
10163.98 522
10164.93 486
10165.88 538
10166.83 548
10167.79 539
10168.74 555
10169.69 555
10170.64 501
10171.60 566
10172.55 564
10173.50 550
10174.45 571
10175.41 523
10176.36 537
10177.31 519
10178.26 498
10179.22 469
10180.17 553
10181.12 543
10182.07 529
10183.03 586
10183.98 534
10184.93 562
10185.89 563
10186.84 516
10187.79 490
10188.75 558
10189.70 515
10190.65 514
10191.60 533
10192.56 577
10193.51 575
10194.47 574
10195.42 557
10196.37 594
10197.33 609
10198.28 599
10199.23 590
10200.19 566
10201.14 626
10202.09 571
10203.05 537
10204.00 528
10204.96 515
10205.91 554
10206.86 581
10207.82 598
10208.77 578
10209.73 641
10210.68 687
10211.63 706
10212.59 703
10213.54 734
10214.50 671
10215.45 647
10216.41 606
10217.36 608
10218.32 620
10219.27 611
10220.22 548
10221.18 534
10222.13 567
10223.09 545
10224.04 585
10225.00 516
10225.95 506
10226.91 600
10227.86 567
10228.82 554
10229.77 542
10230.73 587
10231.68 594
10232.64 569
10233.59 535
10234.55 525
10235.50 518
10236.46 513
10237.42 516
10238.37 582
10239.33 613
10240.28 592
10241.24 589
10242.19 642
10243.15 598
10244.10 616
10245.06 649
10246.02 628
10246.97 578
10247.93 570
10248.88 510
10249.84 565
10250.80 503
10251.75 502
10252.71 519
10253.66 497
10254.62 492
10255.58 494
10256.53 511
10257.49 494
10258.45 481
10259.40 533
10260.36 525
10261.32 516
10262.27 512
10263.23 521
10264.19 503
10265.14 513
10266.10 468
10267.06 520
10268.01 525
10268.97 505
10269.93 459
10270.88 504
10271.84 522
10272.80 444
10273.76 472
10274.71 509
10275.67 494
10276.63 416
10277.58 434
10278.54 474
10279.50 481
10280.46 463
10281.41 481
10282.37 505
10283.33 489
10284.29 434
10285.24 460
10286.20 471
10287.16 499
10288.12 487
10289.08 475
10290.03 488
10290.99 489
10291.95 487
10292.91 503
10293.87 519
10294.82 467
10295.78 444
10296.74 477
10297.70 449
10298.66 492
10299.61 482
10300.57 507
10301.53 492
10302.49 486
10303.45 468
10304.41 494
10305.37 450
10306.32 484
10307.28 441
10308.24 450
10309.20 520
10310.16 509
10311.12 478
10312.08 448
10313.04 448
10314.00 439
10314.95 487
10315.91 469
10316.87 494
10317.83 464
10318.79 494
10319.75 482
10320.71 478
10321.67 475
10322.63 482
10323.59 465
10324.55 435
10325.51 459
10326.47 461
10327.43 436
10328.39 471
10329.35 417
10330.31 541
10331.27 487
10332.23 455
10333.19 469
10334.15 516
10335.11 493
10336.07 472
10337.03 465
10337.99 493
10338.95 487
10339.91 507
10340.87 508
10341.83 495
10342.79 498
10343.75 425
10344.71 481
10345.67 494
10346.63 449
10347.59 460
10348.55 437
10349.51 448
10350.47 446
10351.43 406
10352.39 424
10353.35 432
10354.31 463
10355.28 412
10356.24 441
10357.20 448
10358.16 465
10359.12 420
10360.08 451
10361.04 460
10362.00 457
10362.96 500
10363.93 493
10364.89 499
10365.85 487
10366.81 477
10367.77 449
10368.73 444
10369.69 438
10370.66 492
10371.62 507
10372.58 525
10373.54 467
10374.50 450
10375.47 422
10376.43 444
10377.39 481
10378.35 449
10379.31 465
10380.28 434
10381.24 444
10382.20 422
10383.16 446
10384.12 420
10385.09 421
10386.05 444
10387.01 400
10387.97 377
10388.94 460
10389.90 473
10390.86 477
10391.82 410
10392.79 454
10393.75 435
10394.71 399
10395.68 461
10396.64 411
10397.60 418
10398.56 388
10399.53 384
10400.49 424
10401.45 425
10402.42 441
10403.38 423
10404.34 383
10405.31 426
10406.27 387
10407.23 397
10408.20 411
10409.16 463
10410.12 443
10411.09 411
10412.05 410
10413.01 409
10413.98 413
10414.94 389
10415.90 398
10416.87 387
10417.83 382
10418.80 385
10419.76 430
10420.72 415
10421.69 423
10422.65 433
10423.62 392
10424.58 392
10425.54 446
10426.51 426
10427.47 440
10428.44 428
10429.40 434
10430.37 445
10431.33 435
10432.30 451
10433.26 405
10434.22 376
10435.19 366
10436.15 404
10437.12 372
10438.08 405
10439.05 376
10440.01 396
10440.98 379
10441.94 349
10442.91 409
10443.87 421
10444.84 381
10445.80 387
10446.77 417
10447.73 421
10448.70 405
10449.66 313
10450.63 358
10451.59 380
10452.56 446
10453.53 359
10454.49 430
10455.46 421
10456.42 380
10457.39 396
10458.35 366
10459.32 375
10460.29 399
10461.25 387
10462.22 409
10463.18 440
10464.15 401
10465.12 408
10466.08 400
10467.05 386
10468.01 400
10468.98 387
10469.95 412
10470.91 379
10471.88 390
10472.85 391
10473.81 352
10474.78 388
10475.74 416
10476.71 372
10477.68 329
10478.64 336
10479.61 347
10480.58 361
10481.54 372
10482.51 399
10483.48 383
10484.45 410
10485.41 367
10486.38 396
10487.35 389
10488.31 395
10489.28 365
10490.25 358
10491.22 340
10492.18 355
10493.15 341
10494.12 351
10495.08 388
10496.05 389
10497.02 392
10497.99 419
10498.95 368
10499.92 395
10500.89 366
10501.86 351
10502.83 379
10503.79 357
10504.76 370
10505.73 375
10506.70 405
10507.67 366
10508.63 386
10509.60 352
10510.57 361
10511.54 392
10512.51 385
10513.47 392
10514.44 423
10515.41 455
10516.38 405
10517.35 389
10518.32 381
10519.28 385
10520.25 370
10521.22 381
10522.19 340
10523.16 373
10524.13 386
10525.10 370
10526.07 340
10527.03 376
10528.00 365
10528.97 338
10529.94 389
10530.91 395
10531.88 341
10532.85 336
10533.82 328
10534.79 402
10535.76 372
10536.73 362
10537.70 413
10538.67 409
10539.63 434
10540.60 438
10541.57 414
10542.54 375
10543.51 357
10544.48 346
10545.45 329
10546.42 413
10547.39 396
10548.36 424
10549.33 393
10550.30 367
10551.27 346
10552.24 411
10553.21 373
10554.18 382
10555.15 400
10556.12 380
10557.09 400
10558.06 328
10559.03 422
10560.00 396
10560.97 402
10561.95 413
10562.92 421
10563.89 402
10564.86 416
10565.83 388
10566.80 394
10567.77 405
10568.74 388
10569.71 395
10570.68 378
10571.65 412
10572.62 427
10573.59 436
10574.57 420
10575.54 389
10576.51 363
10577.48 379
10578.45 402
10579.42 423
10580.39 412
10581.36 374
10582.34 387
10583.31 373
10584.28 394
10585.25 393
10586.22 368
10587.19 400
10588.17 459
10589.14 431
10590.11 403
10591.08 451
10592.05 405
10593.02 364
10594.00 376
10594.97 409
10595.94 407
10596.91 436
10597.89 397
10598.86 406
10599.83 402
10600.80 341
10601.77 397
10602.75 454
10603.72 406
10604.69 384
10605.66 364
10606.64 425
10607.61 410
10608.58 366
10609.55 371
10610.53 394
10611.50 416
10612.47 375
10613.45 378
10614.42 385
10615.39 433
10616.36 391
10617.34 394
10618.31 436
10619.28 411
10620.26 399
10621.23 448
10622.20 416
10623.18 434
10624.15 401
10625.12 399
10626.10 426
10627.07 419
10628.04 417
10629.02 416
10629.99 457
10630.97 450
10631.94 499
10632.91 481
10633.89 432
10634.86 432
10635.83 407
10636.81 404
10637.78 397
10638.76 443
10639.73 469
10640.70 460
10641.68 515
10642.65 496
10643.63 552
10644.60 625
10645.58 651
10646.55 591
10647.53 560
10648.50 603
10649.47 624
10650.45 573
10651.42 513
10652.40 478
10653.37 468
10654.35 446
10655.32 423
10656.30 372
10657.27 434
10658.25 459
10659.22 367
10660.20 394
10661.17 434
10662.15 395
10663.12 407
10664.10 433
10665.07 414
10666.05 449
10667.02 417
10668.00 426
10668.97 420
10669.95 374
10670.93 413
10671.90 461
10672.88 444
10673.85 383
10674.83 429
10675.80 408
10676.78 385
10677.76 399
10678.73 377
10679.71 438
10680.68 395
10681.66 435
10682.63 457
10683.61 411
10684.59 468
10685.56 466
10686.54 444
10687.52 404
10688.49 405
10689.47 419
10690.44 449
10691.42 427
10692.40 412
10693.37 388
10694.35 437
10695.33 411
10696.30 397
10697.28 406
10698.26 427
10699.23 395
10700.21 386
10701.19 390
10702.17 371
10703.14 359
10704.12 359
10705.10 370
10706.07 376
10707.05 400
10708.03 430
10709.01 441
10709.98 397
10710.96 451
10711.94 396
10712.91 380
10713.89 440
10714.87 429
10715.85 405
10716.83 410
10717.80 420
10718.78 416
10719.76 351
10720.74 385
10721.71 435
10722.69 414
10723.67 466
10724.65 373
10725.63 360
10726.60 413
10727.58 458
10728.56 423
10729.54 383
10730.52 373
10731.49 364
10732.47 407
10733.45 430
10734.43 401
10735.41 405
10736.39 393
10737.37 419
10738.34 374
10739.32 383
10740.30 391
10741.28 385
10742.26 401
10743.24 363
10744.22 407
10745.20 394
10746.17 394
10747.15 371
10748.13 368
10749.11 371
10750.09 394
10751.07 421
10752.05 422
10753.03 413
10754.01 381
10754.99 423
10755.97 393
10756.95 386
10757.93 390
10758.91 424
10759.88 424
10760.86 439
10761.84 402
10762.82 401
10763.80 411
10764.78 396
10765.76 406
10766.74 431
10767.72 420
10768.70 412
10769.68 426
10770.66 421
10771.64 402
10772.62 372
10773.60 404
10774.58 394
10775.56 422
10776.54 408
10777.52 423
10778.51 398
10779.49 433
10780.47 397
10781.45 401
10782.43 430
10783.41 398
10784.39 404
10785.37 406
10786.35 400
10787.33 410
10788.31 432
10789.29 400
10790.27 423
10791.26 393
10792.24 435
10793.22 432
10794.20 405
10795.18 428
10796.16 400
10797.14 423
10798.12 418
10799.10 445
10800.09 436
10801.07 429
10802.05 424
10803.03 415
10804.01 387
10804.99 381
10805.98 390
10806.96 411
10807.94 456
10808.92 411
10809.90 375
10810.89 380
10811.87 462
10812.85 430
10813.83 397
10814.81 391
10815.80 401
10816.78 383
10817.76 422
10818.74 404
10819.72 443
10820.71 425
10821.69 400
10822.67 403
10823.65 447
10824.64 406
10825.62 427
10826.60 399
10827.58 386
10828.57 415
10829.55 461
10830.53 475
10831.52 453
10832.50 445
10833.48 416
10834.46 443
10835.45 461
10836.43 415
10837.41 430
10838.40 429
10839.38 438
10840.36 476
10841.35 466
10842.33 434
10843.31 449
10844.30 420
10845.28 429
10846.26 431
10847.25 448
10848.23 445
10849.21 442
10850.20 422
10851.18 416
10852.17 446
10853.15 432
10854.13 447
10855.12 458
10856.10 479
10857.09 437
10858.07 481
10859.05 470
10860.04 445
10861.02 458
10862.01 481
10862.99 505
10863.97 495
10864.96 482
10865.94 497
10866.93 443
10867.91 474
10868.90 481
10869.88 490
10870.87 491
10871.85 469
10872.84 491
10873.82 467
10874.81 492
10875.79 495
10876.78 493
10877.76 521
10878.75 480
10879.73 503
10880.72 541
10881.70 532
10882.69 551
10883.67 504
10884.66 494
10885.64 522
10886.63 566
10887.61 532
10888.60 513
10889.58 523
10890.57 526
10891.55 559
10892.54 518
10893.53 558
10894.51 523
10895.50 545
10896.48 588
10897.47 543
10898.45 554
10899.44 546
10900.43 593
10901.41 575
10902.40 540
10903.38 606
10904.37 622
10905.36 563
10906.34 551
10907.33 579
10908.32 549
10909.30 577
10910.29 567
10911.28 572
10912.26 637
10913.25 604
10914.24 596
10915.22 571
10916.21 562
10917.20 586
10918.18 663
10919.17 627
10920.16 645
10921.14 644
10922.13 667
10923.12 724
10924.10 663
10925.09 635
10926.08 624
10927.07 628
10928.05 651
10929.04 707
10930.03 646
10931.01 643
10932.00 649
10932.99 723
10933.98 664
10934.96 732
10935.95 659
10936.94 729
10937.93 751
10938.92 692
10939.90 713
10940.89 743
10941.88 759
10942.87 737
10943.85 754
10944.84 711
10945.83 701
10946.82 787
10947.81 725
10948.79 714
10949.78 765
10950.77 810
10951.76 807
10952.75 815
10953.74 868
10954.72 824
10955.71 821
10956.70 841
10957.69 805
10958.68 828
10959.67 850
10960.66 992
10961.65 960
10962.63 1002
10963.62 1048
10964.61 1088
10965.60 1120
10966.59 1172
10967.58 1248
10968.57 1243
10969.56 1186
10970.55 1184
10971.54 1112
10972.52 1011
10973.51 945
10974.50 947
10975.49 969
10976.48 940
10977.47 870
10978.46 866
10979.45 841
10980.44 843
10981.43 808
10982.42 893
10983.41 849
10984.40 788
10985.39 819
10986.38 924
10987.37 939
10988.36 873
10989.35 794
10990.34 811
10991.33 847
10992.32 875
10993.31 837
10994.30 894
10995.29 917
10996.28 932
10997.27 902
10998.26 934
10999.25 949
11000.24 977
11001.23 1065
11002.22 1058
11003.21 1205
11004.20 1334
11005.20 1465
11006.19 1549
11007.18 1651
11008.17 1714
11009.16 1608
11010.15 1538
11011.14 1467
11012.13 1310
11013.12 1229
11014.11 1133
11015.10 1063
11016.10 1018
11017.09 949
11018.08 864
11019.07 824
11020.06 843
11021.05 791
11022.04 772
11023.04 728
11024.03 674
11025.02 713
11026.01 712
11027.00 713
11027.99 731
11028.99 711
11029.98 660
11030.97 655
11031.96 669
11032.95 711
11033.95 673
11034.94 644
11035.93 697
11036.92 671
11037.91 686
11038.91 699
11039.90 676
11040.89 652
11041.88 662
11042.88 644
11043.87 660
11044.86 724
11045.85 667
11046.85 638
11047.84 705
11048.83 700
11049.82 637
11050.82 652
11051.81 656
11052.80 641
11053.80 667
11054.79 626
11055.78 566
11056.77 605
11057.77 665
11058.76 556
11059.75 592
11060.75 561
11061.74 602
11062.73 563
11063.73 556
11064.72 557
11065.71 607
11066.71 628
11067.70 637
11068.69 598
11069.69 571
11070.68 562
11071.68 628
11072.67 629
11073.66 581
11074.66 615
11075.65 628
11076.65 632
11077.64 599
11078.63 604
11079.63 553
11080.62 578
11081.62 633
11082.61 623
11083.60 600
11084.60 596
11085.59 621
11086.59 606
11087.58 570
11088.58 623
11089.57 585
11090.57 614
11091.56 609
11092.55 572
11093.55 582
11094.54 520
11095.54 566
11096.53 553
11097.53 573
11098.52 585
11099.52 565
11100.51 588
11101.51 553
11102.50 568
11103.50 574
11104.49 552
11105.49 516
11106.48 521
11107.48 536
11108.48 568
11109.47 515
11110.47 546
11111.46 523
11112.46 514
11113.45 485
11114.45 487
11115.44 513
11116.44 504
11117.44 495
11118.43 490
11119.43 574
11120.42 516
11121.42 495
11122.42 517
11123.41 524
11124.41 498
11125.40 502
11126.40 459
11127.40 451
11128.39 491
11129.39 472
11130.38 505
11131.38 471
11132.38 491
11133.37 482
11134.37 526
11135.37 506
11136.36 555
11137.36 496
11138.36 543
11139.35 474
11140.35 462
11141.35 492
11142.34 496
11143.34 522
11144.34 466
11145.34 507
11146.33 480
11147.33 478
11148.33 445
11149.32 484
11150.32 472
11151.32 526
11152.32 492
11153.31 491
11154.31 502
11155.31 474
11156.31 528
11157.30 505
11158.30 500
11159.30 500
11160.30 466
11161.29 445
11162.29 501
11163.29 484
11164.29 517
11165.29 508
11166.28 480
11167.28 449
11168.28 471
11169.28 466
11170.28 468
11171.27 462
11172.27 499
11173.27 465
11174.27 484
11175.27 507
11176.27 442
11177.26 480
11178.26 458
11179.26 464
11180.26 447
11181.26 470
11182.26 516
11183.26 480
11184.26 505
11185.25 480
11186.25 482
11187.25 514
11188.25 428
11189.25 502
11190.25 468
11191.25 454
11192.25 420
11193.25 475
11194.25 507
11195.24 485
11196.24 484
11197.24 493
11198.24 493
11199.24 470
11200.24 532
11201.24 505
11202.24 477
11203.24 505
11204.24 516
11205.24 512
11206.24 487
11207.24 488
11208.24 470
11209.24 427
11210.24 421
11211.24 448
11212.24 479
11213.24 499
11214.24 500
11215.24 430
11216.24 409
11217.24 450
11218.24 462
11219.24 486
11220.24 449
11221.24 524
11222.24 472
11223.24 439
11224.24 409
11225.24 435
11226.24 432
11227.25 440
11228.25 414
11229.25 465
11230.25 486
11231.25 455
11232.25 440
11233.25 400
11234.25 436
11235.25 451
11236.25 461
11237.25 458
11238.26 439
11239.26 456
11240.26 457
11241.26 457
11242.26 427
11243.26 463
11244.26 437
11245.27 456
11246.27 440
11247.27 418
11248.27 460
11249.27 455
11250.27 420
11251.28 466
11252.28 447
11253.28 462
11254.28 489
11255.28 419
11256.29 432
11257.29 470
11258.29 462
11259.29 413
11260.29 434
11261.30 441
11262.30 455
11263.30 441
11264.30 422
11265.31 452
11266.31 498
11267.31 470
11268.31 468
11269.32 442
11270.32 434
11271.32 469
11272.32 461
11273.33 460
11274.33 438
11275.33 427
11276.33 468
11277.34 415
11278.34 448
11279.34 469
11280.35 433
11281.35 471
11282.35 488
11283.36 499
11284.36 524
11285.36 484
11286.37 521
11287.37 549
11288.37 498
11289.38 468
11290.38 479
11291.38 452
11292.39 457
11293.39 445
11294.39 446
11295.40 450
11296.40 488
11297.41 458
11298.41 458
11299.41 502
11300.42 504
11301.42 496
11302.43 471
11303.43 495
11304.43 452
11305.44 488
11306.44 497
11307.45 516
11308.45 447
11309.46 514
11310.46 486
11311.46 506
11312.47 523
11313.47 497
11314.48 478
11315.48 515
11316.49 589
11317.49 593
11318.50 604
11319.50 618
11320.51 674
11321.51 656
11322.52 673
11323.52 662
11324.53 636
11325.53 587
11326.54 595
11327.54 544
11328.55 527
11329.55 496
11330.56 474
11331.56 437
11332.57 410
11333.57 454
11334.58 428
11335.58 401
11336.59 440
11337.60 414
11338.60 450
11339.61 428
11340.61 412
11341.62 392
11342.62 412
11343.63 424
11344.64 422
11345.64 430
11346.65 369
11347.65 419
11348.66 388
11349.67 419
11350.67 442
11351.68 438
11352.69 493
11353.69 426
11354.70 419
11355.71 395
11356.71 435
11357.72 437
11358.72 430
11359.73 445
11360.74 426
11361.74 430
11362.75 438
11363.76 413
11364.76 405
11365.77 410
11366.78 414
11367.79 442
11368.79 431
11369.80 421
11370.81 432
11371.81 445
11372.82 444
11373.83 406
11374.84 422
11375.84 420
11376.85 422
11377.86 453
11378.87 435
11379.87 418
11380.88 432
11381.89 431
11382.90 406
11383.90 419
11384.91 401
11385.92 391
11386.93 382
11387.93 407
11388.94 422
11389.95 442
11390.96 431
11391.97 423
11392.97 455
11393.98 423
11394.99 398
11396.00 451
11397.01 453
11398.02 450
11399.02 436
11400.03 399
11401.04 407
11402.05 462
11403.06 395
11404.07 445
11405.08 423
11406.08 403
11407.09 462
11408.10 475
11409.11 457
11410.12 460
11411.13 448
11412.14 453
11413.15 416
11414.15 429
11415.16 439
11416.17 391
11417.18 445
11418.19 441
11419.20 420
11420.21 436
11421.22 455
11422.23 421
11423.24 415
11424.25 403
11425.26 407
11426.27 427
11427.28 423
11428.29 440
11429.30 394
11430.31 416
11431.32 424
11432.32 414
11433.33 430
11434.34 439
11435.35 406
11436.36 375
11437.37 423
11438.38 387
11439.39 398
11440.41 406
11441.42 414
11442.43 428
11443.44 392
11444.45 398
11445.46 396
11446.47 416
11447.48 411
11448.49 421
11449.50 458
11450.51 430
11451.52 431
11452.53 431
11453.54 482
11454.55 450
11455.56 447
11456.57 460
11457.59 495
11458.60 453
11459.61 445
11460.62 440
11461.63 441
11462.64 452
11463.65 419
11464.66 473
11465.67 501
11466.69 444
11467.70 449
11468.71 495
11469.72 492
11470.73 445
11471.74 520
11472.75 504
11473.77 478
11474.78 455
11475.79 501
11476.80 465
11477.81 433
11478.83 463
11479.84 477
11480.85 468
11481.86 413
11482.87 442
11483.89 429
11484.90 439
11485.91 446
11486.92 477
11487.93 415
11488.95 454
11489.96 465
11490.97 445
11491.98 429
11493.00 447
11494.01 404
11495.02 445
11496.03 465
11497.05 451
11498.06 423
11499.07 431
11500.09 470
11501.10 472
11502.11 419
11503.12 437
11504.14 447
11505.15 419
11506.16 462
11507.18 419
11508.19 463
11509.20 451
11510.22 427
11511.23 425
11512.24 443
11513.26 432
11514.27 462
11515.28 464
11516.30 451
11517.31 489
11518.32 489
11519.34 522
11520.35 494
11521.37 471
11522.38 464
11523.39 469
11524.41 422
11525.42 450
11526.44 490
11527.45 465
11528.46 504
11529.48 512
11530.49 481
11531.51 493
11532.52 465
11533.53 450
11534.55 459
11535.56 498
11536.58 455
11537.59 533
11538.61 483
11539.62 433
11540.64 484
11541.65 561
11542.67 551
11543.68 517
11544.69 522
11545.71 498
11546.72 531
11547.74 532
11548.75 537
11549.77 559
11550.78 521
11551.80 556
11552.81 530
11553.83 547
11554.85 550
11555.86 582
11556.88 546
11557.89 577
11558.91 586
11559.92 535
11560.94 574
11561.95 540
11562.97 527
11563.98 529
11565.00 551
11566.02 612
11567.03 568
11568.05 558
11569.06 590
11570.08 641
11571.10 697
11572.11 666
11573.13 602
11574.14 602
11575.16 626
11576.18 599
11577.19 651
11578.21 646
11579.22 643
11580.24 687
11581.26 659
11582.27 691
11583.29 672
11584.31 689
11585.32 712
11586.34 722
11587.36 743
11588.37 750
11589.39 799
11590.41 812
11591.42 803
11592.44 842
11593.46 879
11594.47 901
11595.49 938
11596.51 947
11597.53 914
11598.54 921
11599.56 968
11600.58 1003
11601.59 1014
11602.61 1066
11603.63 1090
11604.65 1188
11605.66 1246
11606.68 1282
11607.70 1537
11608.72 1623
11609.74 1854
11610.75 1983
11611.77 2013
11612.79 1970
11613.81 1927
11614.82 1806
11615.84 1656
11616.86 1550
11617.88 1414
11618.90 1215
11619.91 1089
11620.93 1005
11621.95 960
11622.97 855
11623.99 829
11625.01 839
11626.02 739
11627.04 774
11628.06 778
11629.08 718
11630.10 748
11631.12 746
11632.14 633
11633.15 689
11634.17 646
11635.19 676
11636.21 669
11637.23 666
11638.25 642
11639.27 635
11640.29 627
11641.30 635
11642.32 682
11643.34 714
11644.36 628
11645.38 662
11646.40 661
11647.42 654
11648.44 649
11649.46 615
11650.48 683
11651.50 625
11652.52 574
11653.54 614
11654.56 592
11655.58 606
11656.60 588
11657.62 547
11658.64 591
11659.66 551
11660.68 521
11661.70 555
11662.72 595
11663.74 540
11664.76 556
11665.78 500
11666.80 536
11667.82 513
11668.84 551
11669.86 550
11670.88 548
11671.90 576
11672.92 573
11673.94 564
11674.96 585
11675.98 575
11677.00 603
11678.02 553
11679.04 573
11680.06 572
11681.08 557
11682.10 583
11683.12 586
11684.15 607
11685.17 597
11686.19 634
11687.21 616
11688.23 599
11689.25 633
11690.27 617
11691.29 661
11692.31 654
11693.34 604
11694.36 591
11695.38 652
11696.40 677
11697.42 648
11698.44 580
11699.46 582
11700.49 586
11701.51 625
11702.53 566
11703.55 574
11704.57 598
11705.60 632
11706.62 577
11707.64 540
11708.66 603
11709.68 554
11710.71 532
11711.73 549
11712.75 530
11713.77 507
11714.79 544
11715.82 595
11716.84 554
11717.86 523
11718.88 530
11719.91 577
11720.93 582
11721.95 540
11722.97 490
11724.00 509
11725.02 504
11726.04 533
11727.07 488
11728.09 508
11729.11 556
11730.13 511
11731.16 480
11732.18 524
11733.20 491
11734.23 481
11735.25 509
11736.27 494
11737.30 477
11738.32 475
11739.34 498
11740.37 487
11741.39 460
11742.41 504
11743.44 516
11744.46 549
11745.48 531
11746.51 498
11747.53 487
11748.55 490
11749.58 516
11750.60 514
11751.63 486
11752.65 452
11753.67 511
11754.70 516
11755.72 473
11756.75 476
11757.77 548
11758.79 514
11759.82 468
11760.84 455
11761.87 466
11762.89 508
11763.92 453
11764.94 432
11765.97 446
11766.99 489
11768.01 467
11769.04 486
11770.06 492
11771.09 480
11772.11 487
11773.14 450
11774.16 454
11775.19 462
11776.21 440
11777.24 453
11778.26 477
11779.29 465
11780.31 467
11781.34 464
11782.36 480
11783.39 474
11784.41 458
11785.44 516
11786.46 456
11787.49 465
11788.52 480
11789.54 504
11790.57 460
11791.59 458
11792.62 430
11793.64 418
11794.67 455
11795.70 484
11796.72 465
11797.75 451
11798.77 419
11799.80 448
11800.83 486
11801.85 469
11802.88 453
11803.90 496
11804.93 473
11805.96 468
11806.98 450
11808.01 459
11809.04 469
11810.06 437
11811.09 424
11812.11 456
11813.14 438
11814.17 450
11815.19 492
11816.22 497
11817.25 455
11818.27 520
11819.30 462
11820.33 480
11821.36 432
11822.38 443
11823.41 429
11824.44 473
11825.46 462
11826.49 472
11827.52 462
11828.54 427
11829.57 443
11830.60 485
11831.63 465
11832.65 472
11833.68 467
11834.71 507
11835.74 526
11836.76 499
11837.79 499
11838.82 402
11839.85 441
11840.88 450
11841.90 485
11842.93 466
11843.96 524
11844.99 477
11846.01 527
11847.04 511
11848.07 509
11849.10 483
11850.13 483
11851.16 507
11852.18 488
11853.21 452
11854.24 486
11855.27 500
11856.30 457
11857.33 476
11858.35 505
11859.38 447
11860.41 500
11861.44 473
11862.47 490
11863.50 502
11864.53 534
11865.56 498
11866.58 526
11867.61 483
11868.64 525
11869.67 537
11870.70 516
11871.73 562
11872.76 561
11873.79 566
11874.82 561
11875.85 583
11876.88 576
11877.91 514
11878.93 510
11879.96 529
11880.99 532
11882.02 515
11883.05 538
11884.08 561
11885.11 553
11886.14 554
11887.17 584
11888.20 591
11889.23 585
11890.26 608
11891.29 594
11892.32 626
11893.35 629
11894.38 603
11895.41 623
11896.44 629
11897.47 655
11898.50 626
11899.53 629
11900.56 611
11901.59 654
11902.62 690
11903.65 617
11904.69 689
11905.72 707
11906.75 768
11907.78 766
11908.81 789
11909.84 811
11910.87 847
11911.90 812
11912.93 722
11913.96 787
11914.99 750
11916.02 712
11917.06 742
11918.09 699
11919.12 692
11920.15 691
11921.18 660
11922.21 723
11923.24 701
11924.27 670
11925.31 730
11926.34 666
11927.37 651
11928.40 677
11929.43 715
11930.46 767
11931.50 743
11932.53 791
11933.56 813
11934.59 850
11935.62 871
11936.65 913
11937.69 968
11938.72 1116
11939.75 1151
11940.78 1119
11941.81 1128
11942.85 1057
11943.88 1026
11944.91 978
11945.94 890
11946.98 878
11948.01 829
11949.04 747
11950.07 752
11951.11 681
11952.14 696
11953.17 699
11954.20 630
11955.24 663
11956.27 649
11957.30 613
11958.34 638
11959.37 584
11960.40 659
11961.43 607
11962.47 608
11963.50 646
11964.53 650
11965.57 638
11966.60 650
11967.63 614
11968.67 569
11969.70 601
11970.73 593
11971.77 615
11972.80 581
11973.83 592
11974.87 618
11975.90 603
11976.94 635
11977.97 600
11979.00 649
11980.04 675
11981.07 626
11982.10 662
11983.14 649
11984.17 650
11985.21 649
11986.24 634
11987.27 639
11988.31 626
11989.34 613
11990.38 605
11991.41 614
11992.45 618
11993.48 652
11994.51 640
11995.55 667
11996.58 645
11997.62 672
11998.65 696
11999.69 679
12000.72 606
12001.76 586
12002.79 587
12003.83 594
12004.86 611
12005.90 625
12006.93 652
12007.97 686
12009.00 677
12010.04 702
12011.07 713
12012.11 648
12013.14 730
12014.18 681
12015.21 669
12016.25 657
12017.28 748
12018.32 691
12019.35 675
12020.39 707
12021.43 710
12022.46 757
12023.50 728
12024.53 721
12025.57 712
12026.60 739
12027.64 739
12028.68 752
12029.71 734
12030.75 748
12031.78 778
12032.82 765
12033.86 830
12034.89 735
12035.93 684
12036.97 762
12038.00 793
12039.04 789
12040.07 702
12041.11 697
12042.15 785
12043.18 774
12044.22 740
12045.26 744
12046.29 778
12047.33 769
12048.37 825
12049.40 755
12050.44 724
12051.48 784
12052.52 752
12053.55 737
12054.59 758
12055.63 793
12056.66 797
12057.70 786
12058.74 801
12059.78 765
12060.81 803
12061.85 801
12062.89 799
12063.92 848
12064.96 818
12066.00 829
12067.04 857
12068.07 917
12069.11 946
12070.15 921
12071.19 909
12072.23 881
12073.26 898
12074.30 885
12075.34 865
12076.38 873
12077.42 853
12078.45 880
12079.49 958
12080.53 865
12081.57 924
12082.61 896
12083.64 856
12084.68 913
12085.72 870
12086.76 829
12087.80 887
12088.84 894
12089.88 887
12090.91 950
12091.95 879
12092.99 886
12094.03 942
12095.07 1030
12096.11 991
12097.15 974
12098.19 1046
12099.22 1072
12100.26 1029
12101.30 1028
12102.34 1092
12103.38 1064
12104.42 1097
12105.46 1197
12106.50 1313
12107.54 1318
12108.58 1337
12109.62 1380
12110.66 1396
12111.70 1404
12112.74 1493
12113.77 1552
12114.81 1505
12115.85 1403
12116.89 1376
12117.93 1322
12118.97 1146
12120.01 1062
12121.05 1019
12122.09 995
12123.13 880
12124.17 859
12125.21 824
12126.25 824
12127.29 758
12128.33 753
12129.37 747
12130.41 755
12131.45 803
12132.50 754
12133.54 644
12134.58 705
12135.62 717
12136.66 731
12137.70 719
12138.74 683
12139.78 688
12140.82 649
12141.86 698
12142.90 683
12143.94 667
12144.98 682
12146.02 664
12147.07 673
12148.11 657
12149.15 651
12150.19 637
12151.23 616
12152.27 649
12153.31 639
12154.35 585
12155.40 624
12156.44 598
12157.48 581
12158.52 637
12159.56 592
12160.60 618
12161.64 605
12162.69 625
12163.73 595
12164.77 586
12165.81 566
12166.85 574
12167.90 594
12168.94 550
12169.98 578
12171.02 582
12172.06 601
12173.11 571
12174.15 585
12175.19 554
12176.23 573
12177.27 619
12178.32 582
12179.36 604
12180.40 602
12181.44 602
12182.49 620
12183.53 605
12184.57 594
12185.61 619
12186.66 615
12187.70 598
12188.74 556
12189.79 596
12190.83 604
12191.87 651
12192.91 604
12193.96 593
12195.00 566
12196.04 609
12197.09 573
12198.13 587
12199.17 598
12200.22 560
12201.26 656
12202.30 651
12203.35 583
12204.39 557
12205.43 631
12206.48 634
12207.52 559
12208.57 569
12209.61 576
12210.65 602
12211.70 572
12212.74 557
12213.78 568
12214.83 603
12215.87 540
12216.92 532
12217.96 548
12219.00 506
12220.05 544
12221.09 581
12222.14 505
12223.18 506
12224.23 552
12225.27 581
12226.31 599
12227.36 559
12228.40 560
12229.45 571
12230.49 547
12231.54 548
12232.58 558
12233.63 495
12234.67 490
12235.72 507
12236.76 532
12237.81 514
12238.85 523
12239.90 497
12240.94 513
12241.99 520
12243.03 517
12244.08 495
12245.12 488
12246.17 491
12247.21 486
12248.26 484
12249.30 498
12250.35 507
12251.39 531
12252.44 484
12253.49 463
12254.53 438
12255.58 517
12256.62 502
12257.67 504
12258.71 488
12259.76 488
12260.81 499
12261.85 519
12262.90 495
12263.94 516
12264.99 459
12266.04 476
12267.08 506
12268.13 476
12269.17 446
12270.22 466
12271.27 463
12272.31 472
12273.36 479
12274.41 512
12275.45 465
12276.50 444
12277.55 475
12278.59 453
12279.64 418
12280.69 447
12281.73 440
12282.78 424
12283.83 427
12284.87 437
12285.92 426
12286.97 405
12288.01 445
12289.06 466
12290.11 458
12291.16 496
12292.20 457
12293.25 427
12294.30 451
12295.35 423
12296.39 506
12297.44 449
12298.49 404
12299.54 437
12300.58 426
12301.63 445
12302.68 459
12303.73 469
12304.77 459
12305.82 431
12306.87 435
12307.92 416
12308.97 438
12310.01 404
12311.06 413
12312.11 403
12313.16 440
12314.21 398
12315.25 421
12316.30 418
12317.35 473
12318.40 393
12319.45 416
12320.50 374
12321.54 391
12322.59 372
12323.64 416
12324.69 447
12325.74 452
12326.79 440
12327.84 421
12328.89 427
12329.93 393
12330.98 422
12332.03 346
12333.08 385
12334.13 384
12335.18 393
12336.23 400
12337.28 395
12338.33 441
12339.38 441
12340.43 447
12341.47 433
12342.52 418
12343.57 392
12344.62 411
12345.67 415
12346.72 429
12347.77 446
12348.82 428
12349.87 443
12350.92 418
12351.97 398
12353.02 416
12354.07 439
12355.12 416
12356.17 353
12357.22 376
12358.27 395
12359.32 415
12360.37 429
12361.42 403
12362.47 406
12363.52 391
12364.57 384
12365.62 382
12366.67 420
12367.72 445
12368.77 427
12369.82 412
12370.87 418
12371.93 419
12372.98 402
12374.03 396
12375.08 384
12376.13 390
12377.18 453
12378.23 431
12379.28 445
12380.33 399
12381.38 419
12382.43 430
12383.49 423
12384.54 424
12385.59 413
12386.64 442
12387.69 440
12388.74 364
12389.79 393
12390.84 406
12391.90 432
12392.95 440
12394.00 462
12395.05 451
12396.10 404
12397.15 427
12398.21 435
12399.26 476
12400.31 461
12401.36 429
12402.41 410
12403.47 436
12404.52 459
12405.57 424
12406.62 479
12407.67 450
12408.73 413
12409.78 436
12410.83 456
12411.88 489
12412.94 460
12413.99 466
12415.04 469
12416.09 464
12417.15 439
12418.20 441
12419.25 432
12420.30 445
12421.36 419
12422.41 404
12423.46 483
12424.52 468
12425.57 405
12426.62 422
12427.67 436
12428.73 421
12429.78 413
12430.83 441
12431.89 448
12432.94 451
12433.99 464
12435.05 425
12436.10 435
12437.15 473
12438.21 461
12439.26 510
12440.31 444
12441.37 502
12442.42 488
12443.47 465
12444.53 422
12445.58 426
12446.64 460
12447.69 493
12448.74 572
12449.80 512
12450.85 471
12451.91 459
12452.96 492
12454.01 492
12455.07 473
12456.12 497
12457.18 521
12458.23 528
12459.29 495
12460.34 504
12461.39 549
12462.45 559
12463.50 552
12464.56 540
12465.61 506
12466.67 532
12467.72 559
12468.78 611
12469.83 607
12470.89 566
12471.94 538
12473.00 541
12474.05 590
12475.11 593
12476.16 598
12477.22 652
12478.27 727
12479.33 733
12480.38 748
12481.44 878
12482.49 1020
12483.55 1068
12484.60 1127
12485.66 1176
12486.71 1213
12487.77 1179
12488.83 1164
12489.88 1084
12490.94 1036
12491.99 929
12493.05 873
12494.10 823
12495.16 714
12496.22 700
12497.27 656
12498.33 646
12499.38 670
12500.44 635
12501.50 598
12502.55 569
12503.61 540
12504.67 523
12505.72 483
12506.78 494
12507.83 513
12508.89 563
12509.95 495
12511.00 509
12512.06 513
12513.12 532
12514.17 524
12515.23 526
12516.29 488
12517.34 495
12518.40 533
12519.46 509
12520.52 539
12521.57 497
12522.63 518
12523.69 550
12524.74 530
12525.80 544
12526.86 555
12527.92 481
12528.97 510
12530.03 522
12531.09 547
12532.15 501
12533.20 485
12534.26 479
12535.32 461
12536.38 480
12537.43 459
12538.49 508
12539.55 535
12540.61 515
12541.66 502
12542.72 478
12543.78 516
12544.84 531
12545.90 512
12546.95 530
12548.01 511
12549.07 542
12550.13 522
12551.19 548
12552.25 520
12553.30 529
12554.36 501
12555.42 573
12556.48 521
12557.54 549
12558.60 591
12559.65 552
12560.71 587
12561.77 599
12562.83 660
12563.89 677
12564.95 662
12566.01 697
12567.07 726
12568.13 675
12569.18 680
12570.24 676
12571.30 608
12572.36 592
12573.42 580
12574.48 587
12575.54 601
12576.60 574
12577.66 564
12578.72 559
12579.78 556
12580.84 554
12581.90 508
12582.96 511
12584.02 499
12585.07 513
12586.13 518
12587.19 474
12588.25 479
12589.31 463
12590.37 512
12591.43 482
12592.49 461
12593.55 423
12594.61 450
12595.67 481
12596.73 477
12597.79 537
12598.86 504
12599.92 465
12600.98 520
12602.04 468
12603.10 500
12604.16 478
12605.22 448
12606.28 519
12607.34 491
12608.40 485
12609.46 427
12610.52 473
12611.58 446
12612.64 509
12613.70 428
12614.76 469
12615.83 489
12616.89 450
12617.95 450
12619.01 469
12620.07 457
12621.13 464
12622.19 452
12623.25 453
12624.32 458
12625.38 471
12626.44 427
12627.50 453
12628.56 468
12629.62 482
12630.68 499
12631.75 451
12632.81 460
12633.87 455
12634.93 480
12635.99 458
12637.05 445
12638.12 514
12639.18 458
12640.24 427
12641.30 390
12642.36 482
12643.43 453
12644.49 482
12645.55 522
12646.61 465
12647.68 472
12648.74 447
12649.80 468
12650.86 416
12651.93 426
12652.99 415
12654.05 460
12655.11 457
12656.18 457
12657.24 422
12658.30 444
12659.36 443
12660.43 465
12661.49 400
12662.55 448
12663.62 467
12664.68 444
12665.74 404
12666.81 380
12667.87 410
12668.93 436
12670.00 403
12671.06 391
12672.12 410
12673.19 447
12674.25 412
12675.31 436
12676.38 401
12677.44 370
12678.50 408
12679.57 389
12680.63 387
12681.69 401
12682.76 439
12683.82 404
12684.89 401
12685.95 447
12687.01 378
12688.08 396
12689.14 418
12690.21 402
12691.27 402
12692.33 394
12693.40 371
12694.46 388
12695.53 399
12696.59 417
12697.66 393
12698.72 388
12699.79 396
12700.85 418
12701.91 402
12702.98 399
12704.04 435
12705.11 447
12706.17 422
12707.24 405
12708.30 452
12709.37 437
12710.43 487
12711.50 446
12712.56 463
12713.63 486
12714.69 446
12715.76 447
12716.82 428
12717.89 492
12718.95 464
12720.02 468
12721.09 419
12722.15 437
12723.22 443
12724.28 388
12725.35 435
12726.41 413
12727.48 419
12728.54 399
12729.61 431
12730.68 402
12731.74 400
12732.81 425
12733.87 441
12734.94 395
12736.01 407
12737.07 425
12738.14 406
12739.20 402
12740.27 385
12741.34 420
12742.40 388
12743.47 333
12744.54 384
12745.60 375
12746.67 412
12747.74 385
12748.80 358
12749.87 410
12750.94 369
12752.00 360
12753.07 365
12754.14 382
12755.20 368
12756.27 399
12757.34 393
12758.40 379
12759.47 363
12760.54 362
12761.60 400
12762.67 394
12763.74 362
12764.81 368
12765.87 343
12766.94 308
12768.01 361
12769.08 346
12770.14 382
12771.21 379
12772.28 346
12773.35 357
12774.41 329
12775.48 327
12776.55 365
12777.62 358
12778.68 345
12779.75 357
12780.82 348
12781.89 368
12782.96 335
12784.02 365
12785.09 367
12786.16 371
12787.23 409
12788.30 345
12789.37 323
12790.43 342
12791.50 331
12792.57 342
12793.64 350
12794.71 359
12795.78 376
12796.84 355
12797.91 340
12798.98 362
12800.05 315
12801.12 338
12802.19 373
12803.26 398
12804.33 356
12805.40 326
12806.46 310
12807.53 364
12808.60 354
12809.67 330
12810.74 335
12811.81 319
12812.88 385
12813.95 376
12815.02 335
12816.09 335
12817.16 348
12818.23 357
12819.30 342
12820.37 338
12821.44 371
12822.50 386
12823.57 369
12824.64 369
12825.71 383
12826.78 363
12827.85 368
12828.92 411
12829.99 347
12831.06 375
12832.13 361
12833.20 364
12834.27 333
12835.34 395
12836.41 393
12837.49 352
12838.56 341
12839.63 387
12840.70 345
12841.77 346
12842.84 368
12843.91 332
12844.98 296
12846.05 340
12847.12 322
12848.19 306
12849.26 342
12850.33 340
12851.40 378
12852.47 340
12853.55 325
12854.62 330
12855.69 350
12856.76 324
12857.83 328
12858.90 318
12859.97 321
12861.04 306
12862.11 294
12863.19 308
12864.26 293
12865.33 317
12866.40 351
12867.47 327
12868.54 292
12869.62 304
12870.69 292
12871.76 312
12872.83 314
12873.90 279
12874.97 300
12876.05 327
12877.12 312
12878.19 312
12879.26 359
12880.33 318
12881.41 284
12882.48 315
12883.55 301
12884.62 294
12885.70 293
12886.77 325
12887.84 311
12888.91 299
12889.98 319
12891.06 341
12892.13 302
12893.20 287
12894.28 293
12895.35 292
12896.42 314
12897.49 330
12898.57 307
12899.64 300
12900.71 308
12901.79 300
12902.86 290
12903.93 300
12905.00 263
12906.08 282
12907.15 307
12908.22 305
12909.30 319
12910.37 327
12911.44 342
12912.52 287
12913.59 275
12914.66 293
12915.74 285
12916.81 320
12917.89 329
12918.96 322
12920.03 296
12921.11 288
12922.18 333
12923.25 331
12924.33 285
12925.40 267
12926.48 324
12927.55 324
12928.62 325
12929.70 287
12930.77 302
12931.85 348
12932.92 336
12934.00 313
12935.07 306
12936.14 314
12937.22 302
12938.29 289
12939.37 289
12940.44 293
12941.52 290
12942.59 319
12943.67 305
12944.74 299
12945.82 295
12946.89 293
12947.97 287
12949.04 287
12950.12 339
12951.19 335
12952.27 277
12953.34 283
12954.42 327
12955.49 312
12956.57 326
12957.64 356
12958.72 311
12959.79 262
12960.87 283
12961.94 340
12963.02 349
12964.10 286
12965.17 289
12966.25 306
12967.32 316
12968.40 336
12969.47 322
12970.55 312
12971.63 323
12972.70 299
12973.78 337
12974.85 327
12975.93 304
12977.01 309
12978.08 302
12979.16 321
12980.23 316
12981.31 307
12982.39 325
12983.46 313
12984.54 300
12985.62 303
12986.69 329
12987.77 257
12988.85 311
12989.92 335
12991.00 323
12992.08 294
12993.15 320
12994.23 360
12995.31 317
12996.38 294
12997.46 298
12998.54 293
12999.61 342
13000.69 336
13001.77 300
13002.85 347
13003.92 303
13005.00 313
13006.08 342
13007.16 280
13008.23 284
13009.31 290
13010.39 305
13011.47 339
13012.54 306
13013.62 295
13014.70 338
13015.78 343
13016.85 314
13017.93 296
13019.01 306
13020.09 323
13021.17 308
13022.24 319
13023.32 314
13024.40 320
13025.48 315
13026.56 328
13027.63 326
13028.71 285
13029.79 333
13030.87 298
13031.95 298
13033.03 286
13034.10 300
13035.18 304
13036.26 321
13037.34 288
13038.42 296
13039.50 314
13040.58 332
13041.66 308
13042.73 309
13043.81 321
13044.89 321
13045.97 319
13047.05 317
13048.13 282
13049.21 305
13050.29 360
13051.37 341
13052.45 307
13053.53 329
13054.60 338
13055.68 330
13056.76 289
13057.84 347
13058.92 324
13060.00 351
13061.08 340
13062.16 344
13063.24 343
13064.32 342
13065.40 417
13066.48 350
13067.56 314
13068.64 301
13069.72 320
13070.80 358
13071.88 338
13072.96 335
13074.04 320
13075.12 351
13076.20 334
13077.28 316
13078.36 352
13079.44 344
13080.52 362
13081.60 351
13082.68 375
13083.76 322
13084.84 325
13085.93 341
13087.01 303
13088.09 281
13089.17 330
13090.25 325
13091.33 319
13092.41 326
13093.49 340
13094.57 283
13095.65 291
13096.73 272
13097.82 287
13098.90 316
13099.98 328
13101.06 305
13102.14 311
13103.22 342
13104.30 318
13105.38 319
13106.47 318
13107.55 342
13108.63 299
13109.71 322
13110.79 288
13111.87 344
13112.96 354
13114.04 321
13115.12 295
13116.20 293
13117.28 326
13118.37 321
13119.45 319
13120.53 299
13121.61 335
13122.69 338
13123.78 321
13124.86 295
13125.94 332
13127.02 310
13128.11 303
13129.19 313
13130.27 313
13131.35 321
13132.44 324
13133.52 346
13134.60 340
13135.68 336
13136.77 329
13137.85 321
13138.93 328
13140.01 343
13141.10 305
13142.18 312
13143.26 360
13144.35 335
13145.43 304
13146.51 288
13147.60 341
13148.68 334
13149.76 353
13150.85 318
13151.93 316
13153.01 328
13154.10 294
13155.18 340
13156.26 339
13157.35 350
13158.43 323
13159.51 307
13160.60 343
13161.68 340
13162.77 285
13163.85 315
13164.93 291
13166.02 317
13167.10 315
13168.19 305
13169.27 298
13170.35 290
13171.44 295
13172.52 326
13173.61 313
13174.69 336
13175.78 315
13176.86 316
13177.94 332
13179.03 357
13180.11 368
13181.20 349
13182.28 342
13183.37 342
13184.45 316
13185.54 304
13186.62 350
13187.71 370
13188.79 347
13189.88 337
13190.96 346
13192.05 333
13193.13 342
13194.22 370
13195.30 345
13196.39 353
13197.47 352
13198.56 331
13199.64 325
13200.73 362
13201.81 370
13202.90 357
13203.98 343
13205.07 364
13206.16 337
13207.24 360
13208.33 339
13209.41 347
13210.50 348
13211.58 359
13212.67 330
13213.76 313
13214.84 367
13215.93 342
13217.01 342
13218.10 366
13219.19 375
13220.27 338
13221.36 338
13222.45 362
13223.53 343
13224.62 336
13225.70 334
13226.79 329
13227.88 379
13228.96 364
13230.05 339
13231.14 347
13232.22 352
13233.31 376
13234.40 341
13235.48 355
13236.57 326
13237.66 330
13238.74 386
13239.83 387
13240.92 350
13242.01 347
13243.09 360
13244.18 366
13245.27 406
13246.35 338
13247.44 386
13248.53 393
13249.62 368
13250.70 384
13251.79 402
13252.88 376
13253.97 383
13255.05 409
13256.14 397
13257.23 393
13258.32 419
13259.41 363
13260.49 402
13261.58 390
13262.67 409
13263.76 426
13264.85 381
13265.93 425
13267.02 434
13268.11 395
13269.20 389
13270.29 423
13271.37 425
13272.46 401
13273.55 436
13274.64 420
13275.73 417
13276.82 438
13277.91 435
13278.99 407
13280.08 437
13281.17 429
13282.26 431
13283.35 386
13284.44 432
13285.53 453
13286.62 430
13287.70 429
13288.79 455
13289.88 422
13290.97 459
13292.06 504
13293.15 506
13294.24 493
13295.33 467
13296.42 503
13297.51 472
13298.60 462
13299.69 504
13300.78 440
13301.87 452
13302.95 453
13304.04 422
13305.13 497
13306.22 475
13307.31 450
13308.40 474
13309.49 442
13310.58 500
13311.67 493
13312.76 503
13313.85 546
13314.94 522
13316.03 517
13317.12 507
13318.21 480
13319.30 517
13320.39 566
13321.48 511
13322.58 493
13323.67 529
13324.76 557
13325.85 580
13326.94 506
13328.03 462
13329.12 478
13330.21 466
13331.30 532
13332.39 483
13333.48 479
13334.57 501
13335.66 494
13336.75 520
13337.85 502
13338.94 602
13340.03 548
13341.12 526
13342.21 506
13343.30 536
13344.39 539
13345.48 521
13346.58 546
13347.67 536
13348.76 520
13349.85 535
13350.94 509
13352.03 511
13353.12 569
13354.22 575
13355.31 549
13356.40 616
13357.49 597
13358.58 564
13359.68 535
13360.77 494
13361.86 560
13362.95 573
13364.04 604
13365.14 572
13366.23 560
13367.32 554
13368.41 583
13369.51 533
13370.60 550
13371.69 555
13372.78 633
13373.87 659
13374.97 658
13376.06 680
13377.15 643
13378.25 728
13379.34 737
13380.43 674
13381.52 621
13382.62 593
13383.71 598
13384.80 623
13385.90 585
13386.99 554
13388.08 581
13389.17 525
13390.27 530
13391.36 518
13392.45 502
13393.55 488
13394.64 458
13395.73 538
13396.83 533
13397.92 529
13399.02 502
13400.11 511
13401.20 491
13402.30 486
13403.39 512
13404.48 496
13405.58 527
13406.67 492
13407.77 500
13408.86 485
13409.95 477
13411.05 487
13412.14 458
13413.24 518
13414.33 506
13415.42 502
13416.52 511
13417.61 519
13418.71 507
13419.80 500
13420.90 527
13421.99 518
13423.08 517
13424.18 518
13425.27 531
13426.37 529
13427.46 501
13428.56 501
13429.65 491
13430.75 489
13431.84 537
13432.94 506
13434.03 486
13435.13 530
13436.22 532
13437.32 604
13438.41 525
13439.51 560
13440.60 526
13441.70 522
13442.79 542
13443.89 543
13444.98 495
13446.08 527
13447.18 522
13448.27 505
13449.37 577
13450.46 619
13451.56 546
13452.65 494
13453.75 519
13454.85 510
13455.94 516
13457.04 550
13458.13 558
13459.23 554
13460.33 524
13461.42 568
13462.52 564
13463.61 583
13464.71 615
13465.81 600
13466.90 625
13468.00 575
13469.10 562
13470.19 580
13471.29 616
13472.38 681
13473.48 618
13474.58 585
13475.67 633
13476.77 649
13477.87 574
13478.96 619
13480.06 617
13481.16 586
13482.26 627
13483.35 633
13484.45 612
13485.55 542
13486.64 601
13487.74 621
13488.84 619
13489.94 580
13491.03 640
13492.13 656
13493.23 638
13494.32 643
13495.42 670
13496.52 633
13497.62 665
13498.72 704
13499.81 654
13500.91 657
13502.01 665
13503.11 667
13504.20 738
13505.30 748
13506.40 724
13507.50 771
13508.60 852
13509.69 805
13510.79 826
13511.89 855
13512.99 824
13514.09 811
13515.18 815
13516.28 759
13517.38 781
13518.48 805
13519.58 783
13520.68 740
13521.78 737
13522.87 623
13523.97 610
13525.07 634
13526.17 641
13527.27 576
13528.37 582
13529.47 583
13530.57 571
13531.66 550
13532.76 517
13533.86 545
13534.96 560
13536.06 568
13537.16 563
13538.26 519
13539.36 502
13540.46 536
13541.56 590
13542.66 518
13543.76 495
13544.86 507
13545.96 553
13547.05 509
13548.15 501
13549.25 485
13550.35 492
13551.45 535
13552.55 564
13553.65 540
13554.75 532
13555.85 540
13556.95 509
13558.05 495
13559.15 463
13560.25 513
13561.35 490
13562.45 565
13563.55 501
13564.65 470
13565.75 458
13566.85 491
13567.96 519
13569.06 501
13570.16 494
13571.26 521
13572.36 475
13573.46 419
13574.56 471
13575.66 472
13576.76 514
13577.86 512
13578.96 479
13580.06 496
13581.16 517
13582.27 511
13583.37 496
13584.47 461
13585.57 473
13586.67 444
13587.77 462
13588.87 458
13589.97 487
13591.08 513
13592.18 476
13593.28 476
13594.38 512
13595.48 493
13596.58 462
13597.68 458
13598.79 497
13599.89 426
13600.99 438
13602.09 452
13603.19 475
13604.30 481
13605.40 466
13606.50 486
13607.60 499
13608.70 465
13609.81 474
13610.91 525
13612.01 474
13613.11 476
13614.21 477
13615.32 464
13616.42 468
13617.52 443
13618.62 484
13619.73 484
13620.83 431
13621.93 452
13623.03 429
13624.14 448
13625.24 517
13626.34 453
13627.45 421
13628.55 464
13629.65 496
13630.75 440
13631.86 431
13632.96 429
13634.06 462
13635.17 488
13636.27 463
13637.37 479
13638.48 433
13639.58 464
13640.68 445
13641.79 415
13642.89 447
13643.99 462
13645.10 455
13646.20 504
13647.30 459
13648.41 415
13649.51 453
13650.62 446
13651.72 522
13652.82 467
13653.93 473
13655.03 440
13656.14 399
13657.24 443
13658.34 424
13659.45 438
13660.55 420
13661.66 444
13662.76 421
13663.87 468
13664.97 460
13666.07 454
13667.18 415
13668.28 415
13669.39 417
13670.49 408
13671.60 399
13672.70 424
13673.81 428
13674.91 393
13676.02 410
13677.12 448
13678.23 430
13679.33 454
13680.44 449
13681.54 411
13682.65 455
13683.75 448
13684.86 405
13685.96 463
13687.07 436
13688.17 457
13689.28 390
13690.38 436
13691.49 434
13692.59 434
13693.70 418
13694.80 469
13695.91 469
13697.02 454
13698.12 436
13699.23 451
13700.33 433
13701.44 452
13702.55 467
13703.65 455
13704.76 478
13705.86 451
13706.97 456
13708.08 442
13709.18 478
13710.29 449
13711.39 454
13712.50 484
13713.61 472
13714.71 452
13715.82 434
13716.93 458
13718.03 450
13719.14 442
13720.25 464
13721.35 501
13722.46 529
13723.57 499
13724.67 502
13725.78 484
13726.89 511
13727.99 490
13729.10 476
13730.21 460
13731.31 491
13732.42 519
13733.53 483
13734.64 532
13735.74 572
13736.85 582
13737.96 555
13739.07 518
13740.17 521
13741.28 541
13742.39 553
13743.50 616
13744.60 579
13745.71 541
13746.82 581
13747.93 570
13749.03 589
13750.14 581
13751.25 584
13752.36 577
13753.47 619
13754.57 564
13755.68 572
13756.79 535
13757.90 555
13759.01 546
13760.11 569
13761.22 625
13762.33 654
13763.44 675
13764.55 624
13765.66 650
13766.76 682
13767.87 672
13768.98 671
13770.09 668
13771.20 698
13772.31 654
13773.42 714
13774.53 750
13775.63 760
13776.74 845
13777.85 887
13778.96 861
13780.07 877
13781.18 931
13782.29 938
13783.40 916
13784.51 1002
13785.62 979
13786.73 952
13787.83 988
13788.94 894
13790.05 871
13791.16 838
13792.27 766
13793.38 738
13794.49 703
13795.60 699
13796.71 616
13797.82 602
13798.93 595
13800.04 636
13801.15 594
13802.26 584
13803.37 567
13804.48 557
13805.59 546
13806.70 529
13807.81 504
13808.92 510
13810.03 526
13811.14 533
13812.25 489
13813.36 514
13814.47 525
13815.58 524
13816.69 543
13817.80 508
13818.91 523
13820.03 486
13821.14 528
13822.25 551
13823.36 529
13824.47 509
13825.58 503
13826.69 524
13827.80 511
13828.91 480
13830.02 447
13831.13 483
13832.25 473
13833.36 433
13834.47 460
13835.58 462
13836.69 473
13837.80 428
13838.91 416
13840.02 437
13841.14 487
13842.25 524
13843.36 501
13844.47 492
13845.58 508
13846.69 445
13847.81 458
13848.92 491
13850.03 459
13851.14 495
13852.25 479
13853.37 456
13854.48 465
13855.59 478
13856.70 498
13857.81 512
13858.93 461
13860.04 472
13861.15 473
13862.26 499
13863.38 468
13864.49 510
13865.60 495
13866.71 423
13867.83 465
13868.94 506
13870.05 471
13871.16 516
13872.28 483
13873.39 491
13874.50 496
13875.61 469
13876.73 476
13877.84 505
13878.95 500
13880.07 482
13881.18 504
13882.29 478
13883.41 534
13884.52 491
13885.63 480
13886.75 483
13887.86 533
13888.97 465
13890.09 512
13891.20 485
13892.31 507
13893.43 510
13894.54 495
13895.65 462
13896.77 517
13897.88 529
13899.00 492
13900.11 467
13901.22 522
13902.34 547
13903.45 539
13904.57 540
13905.68 560
13906.79 553
13907.91 529
13909.02 520
13910.14 481
13911.25 495
13912.37 532
13913.48 483
13914.59 465
13915.71 490
13916.82 493
13917.94 477
13919.05 447
13920.17 492
13921.28 474
13922.40 449
13923.51 437
13924.63 451
13925.74 459
13926.86 446
13927.97 433
13929.09 474
13930.20 468
13931.32 442
13932.43 463
13933.55 401
13934.66 431
13935.78 439
13936.89 424
13938.01 404
13939.12 458
13940.24 456
13941.35 441
13942.47 407
13943.59 435
13944.70 426
13945.82 447
13946.93 428
13948.05 467
13949.16 438
13950.28 422
13951.40 473
13952.51 467
13953.63 457
13954.74 398
13955.86 462
13956.98 414
13958.09 391
13959.21 490
13960.33 463
13961.44 418
13962.56 394
13963.67 442
13964.79 428
13965.91 417
13967.02 402
13968.14 406
13969.26 393
13970.37 411
13971.49 400
13972.61 414
13973.72 388
13974.84 426
13975.96 430
13977.08 406
13978.19 462
13979.31 472
13980.43 419
13981.54 396
13982.66 392
13983.78 395
13984.90 419
13986.01 395
13987.13 429
13988.25 403
13989.37 395
13990.48 366
13991.60 415
13992.72 402
13993.84 378
13994.95 405
13996.07 420
13997.19 402
13998.31 423
13999.42 408
14000.54 377
14001.66 377
14002.78 408
14003.90 443
14005.01 372
14006.13 389
14007.25 435
14008.37 405
14009.49 384
14010.61 392
14011.72 424
14012.84 429
14013.96 385
14015.08 398
14016.20 390
14017.32 412
14018.43 401
14019.55 407
14020.67 377
14021.79 399
14022.91 396
14024.03 379
14025.15 400
14026.27 381
14027.39 422
14028.50 400
14029.62 405
14030.74 411
14031.86 434
14032.98 406
14034.10 386
14035.22 368
14036.34 428
14037.46 410
14038.58 409
14039.70 422
14040.82 374
14041.94 393
14043.06 395
14044.18 415
14045.30 414
14046.41 397
14047.53 404
14048.65 431
14049.77 416
14050.89 387
14052.01 404
14053.13 407
14054.25 419
14055.37 396
14056.49 421
14057.61 420
14058.74 407
14059.86 399
14060.98 405
14062.10 447
14063.22 426
14064.34 407
14065.46 424
14066.58 445
14067.70 433
14068.82 444
14069.94 383
14071.06 435
14072.18 457
14073.30 458
14074.42 479
14075.54 462
14076.66 448
14077.79 480
14078.91 452
14080.03 460
14081.15 464
14082.27 447
14083.39 494
14084.51 472
14085.63 507
14086.76 525
14087.88 506
14089.00 478
14090.12 493
14091.24 563
14092.36 522
14093.48 503
14094.61 464
14095.73 513
14096.85 520
14097.97 513
14099.09 518
14100.22 553
14101.34 599
14102.46 593
14103.58 554
14104.70 625
14105.83 613
14106.95 621
14108.07 640
14109.19 638
14110.31 653
14111.44 632
14112.56 660
14113.68 570
14114.80 543
14115.93 565
14117.05 489
14118.17 516
14119.29 515
14120.42 492
14121.54 482
14122.66 456
14123.79 517
14124.91 491
14126.03 479
14127.15 463
14128.28 462
14129.40 432
14130.52 446
14131.65 434
14132.77 419
14133.89 455
14135.02 383
14136.14 400
14137.26 474
14138.39 429
14139.51 385
14140.63 466
14141.76 413
14142.88 443
14144.00 426
14145.13 449
14146.25 455
14147.38 450
14148.50 435
14149.62 430
14150.75 410
14151.87 468
14152.99 434
14154.12 399
14155.24 399
14156.37 413
14157.49 402
14158.62 412
14159.74 415
14160.86 434
14161.99 443
14163.11 402
14164.24 393
14165.36 407
14166.49 447
14167.61 421
14168.74 381
14169.86 432
14170.99 396
14172.11 403
14173.23 434
14174.36 388
14175.48 397
14176.61 402
14177.73 375
14178.86 383
14179.98 372
14181.11 396
14182.23 423
14183.36 391
14184.49 388
14185.61 366
14186.74 408
14187.86 399
14188.99 375
14190.11 397
14191.24 370
14192.36 388
14193.49 411
14194.61 416
14195.74 380
14196.87 358
14197.99 381
14199.12 344
14200.24 345
14201.37 373
14202.50 384
14203.62 413
14204.75 419
14205.87 372
14207.00 384
14208.13 400
14209.25 383
14210.38 396
14211.50 352
14212.63 342
14213.76 339
14214.88 354
14216.01 387
14217.14 353
14218.26 372
14219.39 367
14220.52 363
14221.64 329
14222.77 371
14223.90 347
14225.02 366
14226.15 378
14227.28 359
14228.41 346
14229.53 366
14230.66 339
14231.79 344
14232.91 357
14234.04 319
14235.17 351
14236.30 370
14237.42 371
14238.55 352
14239.68 339
14240.81 354
14241.93 363
14243.06 336
14244.19 371
14245.32 345
14246.44 375
14247.57 346
14248.70 344
14249.83 343
14250.95 331
14252.08 347
14253.21 333
14254.34 346
14255.47 347
14256.59 312
14257.72 321
14258.85 297
14259.98 320
14261.11 324
14262.24 340
14263.36 322
14264.49 353
14265.62 317
14266.75 329
14267.88 360
14269.01 327
14270.14 353
14271.26 332
14272.39 311
14273.52 327
14274.65 322
14275.78 358
14276.91 320
14278.04 336
14279.17 345
14280.30 340
14281.42 276
14282.55 292
14283.68 313
14284.81 357
14285.94 320
14287.07 323
14288.20 311
14289.33 318
14290.46 361
14291.59 326
14292.72 344
14293.85 349
14294.98 325
14296.11 310
14297.24 280
14298.37 316
14299.50 335
14300.63 290
14301.76 281
14302.89 294
14304.02 352
14305.15 345
14306.28 312
14307.41 258
14308.54 312
14309.67 311
14310.80 296
14311.93 326
14313.06 282
14314.19 303
14315.32 295
14316.45 325
14317.58 293
14318.71 296
14319.84 299
14320.97 284
14322.10 293
14323.23 290
14324.36 249
14325.49 284
14326.63 253
14327.76 270
14328.89 326
14330.02 267
14331.15 261
14332.28 298
14333.41 299
14334.54 306
14335.67 304
14336.81 288
14337.94 289
14339.07 276
14340.20 291
14341.33 262
14342.46 268
14343.59 276
14344.73 282
14345.86 280
14346.99 316
14348.12 294
14349.25 278
14350.38 300
14351.52 282
14352.65 288
14353.78 273
14354.91 282
14356.04 259
14357.18 333
14358.31 322
14359.44 255
14360.57 262
14361.71 264
14362.84 264
14363.97 278
14365.10 287
14366.24 299
14367.37 277
14368.50 272
14369.63 286
14370.77 292
14371.90 279
14373.03 297
14374.16 291
14375.30 242
14376.43 265
14377.56 290
14378.70 290
14379.83 261
14380.96 268
14382.09 285
14383.23 276
14384.36 316
14385.49 312
14386.63 301
14387.76 307
14388.89 294
14390.03 302
14391.16 291
14392.29 257
14393.43 292
14394.56 269
14395.70 305
14396.83 279
14397.96 256
14399.10 248
14400.23 283
14401.36 281
14402.50 285
14403.63 290
14404.77 279
14405.90 328
14407.03 268
14408.17 278
14409.30 279
14410.44 292
14411.57 291
14412.71 257
14413.84 289
14414.97 259
14416.11 275
14417.24 302
14418.38 302
14419.51 257
14420.65 272
14421.78 281
14422.92 296
14424.05 242
14425.19 251
14426.32 283
14427.46 302
14428.59 268
14429.73 255
14430.86 242
14432.00 280
14433.13 265
14434.27 289
14435.40 303
14436.54 264
14437.67 288
14438.81 321
14439.94 290
14441.08 269
14442.21 278
14443.35 314
14444.48 295
14445.62 268
14446.76 294
14447.89 313
14449.03 292
14450.16 310
14451.30 302
14452.43 283
14453.57 273
14454.71 292
14455.84 268
14456.98 283
14458.11 297
14459.25 269
14460.39 274
14461.52 295
14462.66 281
14463.80 283
14464.93 283
14466.07 278
14467.20 298
14468.34 303
14469.48 266
14470.61 309
14471.75 289
14472.89 296
14474.02 287
14475.16 243
14476.30 273
14477.43 278
14478.57 263
14479.71 280
14480.85 303
14481.98 329
14483.12 318
14484.26 308
14485.39 279
14486.53 292
14487.67 284
14488.81 300
14489.94 305
14491.08 279
14492.22 337
14493.36 324
14494.49 299
14495.63 280
14496.77 302
14497.91 315
14499.04 307
14500.18 289
14501.32 284
14502.46 303
14503.59 313
14504.73 291
14505.87 318
14507.01 290
14508.15 277
14509.28 299
14510.42 318
14511.56 335
14512.70 352
14513.84 319
14514.98 357
14516.11 352
14517.25 364
14518.39 378
14519.53 343
14520.67 382
14521.81 354
14522.95 379
14524.08 382
14525.22 399
14526.36 358
14527.50 371
14528.64 352
14529.78 347
14530.92 346
14532.06 392
14533.20 391
14534.33 383
14535.47 388
14536.61 353
14537.75 349
14538.89 368
14540.03 351
14541.17 336
14542.31 331
14543.45 324
14544.59 389
14545.73 312
14546.87 315
14548.01 310
14549.15 350
14550.29 377
14551.43 325
14552.57 308
14553.71 330
14554.85 337
14555.99 326
14557.13 334
14558.27 340
14559.41 334
14560.55 327
14561.69 313
14562.83 310
14563.97 362
14565.11 348
14566.25 340
14567.39 389
14568.53 367
14569.67 354
14570.81 340
14571.95 329
14573.09 307
14574.23 335
14575.37 350
14576.51 328
14577.65 355
14578.79 370
14579.94 344
14581.08 385
14582.22 359
14583.36 361
14584.50 386
14585.64 347
14586.78 330
14587.92 340
14589.06 343
14590.21 345
14591.35 396
14592.49 369
14593.63 347
14594.77 364
14595.91 418
14597.05 387
14598.20 368
14599.34 378
14600.48 384
14601.62 387
14602.76 428
14603.90 404
14605.05 376
14606.19 420
14607.33 397
14608.47 362
14609.61 372
14610.76 399
14611.90 357
14613.04 380
14614.18 446
14615.32 409
14616.47 376
14617.61 410
14618.75 405
14619.89 390
14621.04 457
14622.18 399
14623.32 431
14624.46 428
14625.61 482
14626.75 477
14627.89 450
14629.04 503
14630.18 485
14631.32 480
14632.46 489
14633.61 494
14634.75 486
14635.89 512
14637.04 516
14638.18 535
14639.32 538
14640.47 504
14641.61 529
14642.75 564
14643.90 556
14645.04 572
14646.18 614
14647.33 565
14648.47 558
14649.61 561
14650.76 546
14651.90 543
14653.05 522
14654.19 481
14655.33 433
14656.48 464
14657.62 421
14658.76 418
14659.91 428
14661.05 415
14662.20 412
14663.34 418
14664.49 392
14665.63 335
14666.77 385
14667.92 358
14669.06 406
14670.21 360
14671.35 383
14672.50 365
14673.64 342
14674.79 374
14675.93 376
14677.07 317
14678.22 315
14679.36 368
14680.51 383
14681.65 330
14682.80 321
14683.94 321
14685.09 343
14686.23 307
14687.38 336
14688.52 329
14689.67 335
14690.81 301
14691.96 330
14693.10 301
14694.25 297
14695.40 329
14696.54 361
14697.69 304
14698.83 325
14699.98 352
14701.12 345
14702.27 319
14703.41 269
14704.56 275
14705.71 328
14706.85 333
14708.00 290
14709.14 289
14710.29 303
14711.44 336
14712.58 302
14713.73 299
14714.87 285
14716.02 291
14717.17 332
14718.31 285
14719.46 282
14720.61 293
14721.75 296
14722.90 279
14724.05 287
14725.19 292
14726.34 319
14727.49 277
14728.63 269
14729.78 279
14730.93 301
14732.07 304
14733.22 281
14734.37 310
14735.51 314
14736.66 305
14737.81 308
14738.95 298
14740.10 303
14741.25 287
14742.40 283
14743.54 305
14744.69 281
14745.84 297
14746.99 274
14748.13 276
14749.28 303
14750.43 256
14751.58 249
14752.72 273
14753.87 313
14755.02 298
14756.17 293
14757.31 266
14758.46 281
14759.61 292
14760.76 298
14761.91 302
14763.05 289
14764.20 263
14765.35 259
14766.50 262
14767.65 268
14768.80 261
14769.94 256
14771.09 284
14772.24 272
14773.39 265
14774.54 255
14775.69 279
14776.83 299
14777.98 298
14779.13 260
14780.28 277
14781.43 275
14782.58 261
14783.73 291
14784.88 291
14786.03 269
14787.17 255
14788.32 231
14789.47 265
14790.62 263
14791.77 246
14792.92 248
14794.07 240
14795.22 245
14796.37 264
14797.52 239
14798.67 254
14799.82 237
14800.97 239
14802.12 250
14803.26 248
14804.41 264
14805.56 262
14806.71 235
14807.86 259
14809.01 240
14810.16 221
14811.31 228
14812.46 221
14813.61 237
14814.76 265
14815.91 230
14817.06 218
14818.21 236
14819.36 253
14820.51 239
14821.66 226
14822.82 228
14823.97 224
14825.12 229
14826.27 229
14827.42 231
14828.57 229
14829.72 223
14830.87 239
14832.02 240
14833.17 211
14834.32 216
14835.47 238
14836.62 268
14837.77 258
14838.93 273
14840.08 261
14841.23 243
14842.38 245
14843.53 242
14844.68 212
14845.83 260
14846.98 252
14848.14 254
14849.29 234
14850.44 231
14851.59 236
14852.74 244
14853.89 226
14855.04 174
14856.20 252
14857.35 260
14858.50 272
14859.65 239
14860.80 245
14861.96 249
14863.11 215
14864.26 207
14865.41 229
14866.56 226
14867.72 234
14868.87 184
14870.02 205
14871.17 218
14872.32 245
14873.48 237
14874.63 243
14875.78 227
14876.93 213
14878.09 204
14879.24 253
14880.39 227
14881.54 218
14882.70 226
14883.85 231
14885.00 218
14886.16 224
14887.31 237
14888.46 228
14889.61 214
14890.77 233
14891.92 220
14893.07 215
14894.23 219
14895.38 257
14896.53 242
14897.69 223
14898.84 233
14899.99 213
14901.15 198
14902.30 245
14903.45 225
14904.61 224
14905.76 232
14906.91 239
14908.07 224
14909.22 210
14910.38 239
14911.53 232
14912.68 221
14913.84 254
14914.99 201
14916.15 212
14917.30 210
14918.45 204
14919.61 208
14920.76 197
14921.92 209
14923.07 218
14924.22 212
14925.38 233
14926.53 218
14927.69 199
14928.84 211
14930.00 232
14931.15 238
14932.31 238
14933.46 225
14934.62 247
14935.77 203
14936.93 202
14938.08 202
14939.24 226
14940.39 208
14941.55 216
14942.70 227
14943.86 185
14945.01 228
14946.17 204
14947.32 208
14948.48 251
14949.63 218
14950.79 229
14951.94 248
14953.10 266
14954.25 257
14955.41 280
14956.56 240
14957.72 253
14958.88 214
14960.03 228
14961.19 249
14962.34 239
14963.50 234
14964.65 223
14965.81 258
14966.97 231
14968.12 224
14969.28 239
14970.43 243
14971.59 255
14972.75 262
14973.90 237
14975.06 244
14976.22 232
14977.37 273
14978.53 230
14979.69 224
14980.84 247
14982.00 287
14983.16 257
14984.31 234
14985.47 195
14986.63 264
14987.78 262
14988.94 219
14990.10 263
14991.25 269
14992.41 260
14993.57 240
14994.72 240
14995.88 224
14997.04 261
14998.20 261
14999.35 215
15000.51 197
15001.67 201
15002.82 215
15003.98 227
15005.14 223
15006.30 213
15007.45 219
15008.61 183
15009.77 220
15010.93 221
15012.09 228
15013.24 209
15014.40 209
15015.56 178
15016.72 175
15017.87 190
15019.03 211
15020.19 197
15021.35 186
15022.51 210
15023.67 211
15024.82 216
15025.98 223
15027.14 218
15028.30 206
15029.46 222
15030.62 175
15031.77 206
15032.93 214
15034.09 180
15035.25 212
15036.41 215
15037.57 191
15038.73 190
15039.88 187
15041.04 209
15042.20 228
15043.36 205
15044.52 213
15045.68 198
15046.84 221
15048.00 198
15049.16 196
15050.32 203
15051.47 214
15052.63 181
15053.79 177
15054.95 174
15056.11 190
15057.27 194
15058.43 210
15059.59 200
15060.75 190
15061.91 198
15063.07 190
15064.23 217
15065.39 213
15066.55 184
15067.71 195
15068.87 205
15070.03 193
15071.19 196
15072.35 167
15073.51 192
15074.67 238
15075.83 203
15076.99 199
15078.15 199
15079.31 204
15080.47 192
15081.63 200
15082.79 205
15083.95 187
15085.11 199
15086.27 217
15087.43 189
15088.59 202
15089.76 205
15090.92 196
15092.08 192
15093.24 202
15094.40 195
15095.56 181
15096.72 191
15097.88 197
15099.04 217
15100.20 181
15101.37 197
15102.53 185
15103.69 180
15104.85 180
15106.01 189
15107.17 180
15108.33 197
15109.50 198
15110.66 183
15111.82 188
15112.98 197
15114.14 193
15115.30 201
15116.47 188
15117.63 195
15118.79 199
15119.95 190
15121.11 173
15122.27 195
15123.44 216
15124.60 188
15125.76 204
15126.92 208
15128.09 195
15129.25 204
15130.41 156
15131.57 174
15132.73 186
15133.90 199
15135.06 183
15136.22 211
15137.38 222
15138.55 205
15139.71 184
15140.87 210
15142.04 190
15143.20 180
15144.36 160
15145.52 199
15146.69 207
15147.85 201
15149.01 208
15150.18 189
15151.34 187
15152.50 204
15153.67 212
15154.83 219
15155.99 197
15157.16 207
15158.32 182
15159.48 179
15160.65 232
15161.81 217
15162.97 217
15164.14 206
15165.30 211
15166.46 190
15167.63 186
15168.79 153
15169.95 181
15171.12 198
15172.28 196
15173.45 218
15174.61 191
15175.77 203
15176.94 182
15178.10 188
15179.27 212
15180.43 229
15181.60 181
15182.76 191
15183.92 198
15185.09 200
15186.25 216
15187.42 204
15188.58 190
15189.75 221
15190.91 205
15192.08 199
15193.24 213
15194.41 201
15195.57 226
15196.74 221
15197.90 208
15199.07 191
15200.23 212
15201.40 217
15202.56 197
15203.73 197
15204.89 211
15206.06 242
15207.22 228
15208.39 225
15209.55 222
15210.72 224
15211.88 256
15213.05 228
15214.21 217
15215.38 170
15216.54 201
15217.71 226
15218.88 219
15220.04 203
15221.21 191
15222.37 221
15223.54 210
15224.71 268
15225.87 221
15227.04 189
15228.20 208
15229.37 201
15230.54 220
15231.70 222
15232.87 231
15234.03 212
15235.20 231
15236.37 196
15237.53 195
15238.70 233
15239.87 227
15241.03 247
15242.20 195
15243.37 211
15244.53 234
15245.70 225
15246.87 214
15248.03 212
15249.20 228
15250.37 214
15251.53 248
15252.70 241
15253.87 230
15255.04 213
15256.20 192
15257.37 216
15258.54 211
15259.70 201
15260.87 214
15262.04 243
15263.21 227
15264.37 195
15265.54 184
15266.71 196
15267.88 181
15269.04 189
15270.21 192
15271.38 208
15272.55 236
15273.72 220
15274.88 227
15276.05 191
15277.22 189
15278.39 219
15279.56 202
15280.72 203
15281.89 204
15283.06 197
15284.23 207
15285.40 187
15286.56 195
15287.73 213
15288.90 197
15290.07 186
15291.24 201
15292.41 209
15293.58 186
15294.74 182
15295.91 199
15297.08 190
15298.25 210
15299.42 187
15300.59 181
15301.76 195
15302.93 204
15304.09 227
15305.26 223
15306.43 211
15307.60 209
15308.77 207
15309.94 230
15311.11 188
15312.28 189
15313.45 203
15314.62 205
15315.79 186
15316.96 195
15318.13 199
15319.30 165
15320.46 210
15321.63 185
15322.80 160
15323.97 172
15325.14 191
15326.31 184
15327.48 175
15328.65 188
15329.82 222
15330.99 206
15332.16 196
15333.33 204
15334.50 202
15335.67 200
15336.84 199
15338.01 210
15339.18 188
15340.36 184
15341.53 179
15342.70 185
15343.87 178
15345.04 179
15346.21 186
15347.38 189
15348.55 216
15349.72 210
15350.89 172
15352.06 213
15353.23 175
15354.40 191
15355.57 199
15356.75 202
15357.92 170
15359.09 176
15360.26 165
15361.43 165
15362.60 174
15363.77 167
15364.94 167
15366.11 183
15367.29 201
15368.46 168
15369.63 177
15370.80 154
15371.97 220
15373.14 187
15374.32 143
15375.49 194
15376.66 200
15377.83 206
15379.00 203
15380.17 202
15381.35 184
15382.52 203
15383.69 177
15384.86 217
15386.03 168
15387.21 176
15388.38 194
15389.55 167
15390.72 185
15391.90 199
15393.07 195
15394.24 178
15395.41 200
15396.59 174
15397.76 193
15398.93 191
15400.10 189
15401.28 187
15402.45 219
15403.62 211
15404.79 205
15405.97 171
15407.14 166
15408.31 186
15409.49 184
15410.66 170
15411.83 199
15413.01 172
15414.18 180
15415.35 172
15416.53 152
15417.70 158
15418.87 174
15420.05 179
15421.22 179
15422.39 216
15423.57 190
15424.74 175
15425.91 173
15427.09 170
15428.26 167
15429.43 180
15430.61 191
15431.78 179
15432.96 186
15434.13 199
15435.30 188
15436.48 162
15437.65 197
15438.83 211
15440.00 180
15441.17 190
15442.35 178
15443.52 175
15444.70 204
15445.87 176
15447.05 218
15448.22 190
15449.40 168
15450.57 191
15451.75 155
15452.92 206
15454.09 225
15455.27 190
15456.44 195
15457.62 187
15458.79 193
15459.97 181
15461.14 181
15462.32 183
15463.49 171
15464.67 186
15465.84 179
15467.02 180
15468.19 170
15469.37 169
15470.55 176
15471.72 192
15472.90 196
15474.07 191
15475.25 194
15476.42 186
15477.60 164
15478.77 166
15479.95 200
15481.13 183
15482.30 187
15483.48 172
15484.65 149
15485.83 177
15487.00 181
15488.18 181
15489.36 191
15490.53 202
15491.71 177
15492.89 188
15494.06 210
15495.24 185
15496.41 176
15497.59 205
15498.77 165
15499.94 200
15501.12 188
15502.30 199
15503.47 201
15504.65 195
15505.83 200
15507.00 178
15508.18 211
15509.36 183
15510.53 195
15511.71 177
15512.89 175
15514.06 204
15515.24 196
15516.42 181
15517.60 171
15518.77 203
15519.95 172
15521.13 191
15522.30 195
15523.48 166
15524.66 178
15525.84 191
15527.01 212
15528.19 199
15529.37 217
15530.55 203
15531.73 187
15532.90 192
15534.08 191
15535.26 197
15536.44 195
15537.61 175
15538.79 195
15539.97 215
15541.15 197
15542.33 189
15543.50 198
15544.68 184
15545.86 216
15547.04 206
15548.22 177
15549.40 190
15550.57 204
15551.75 202
15552.93 204
15554.11 166
15555.29 199
15556.47 184
15557.65 187
15558.82 180
15560.00 174
15561.18 214
15562.36 211
15563.54 192
15564.72 187
15565.90 180
15567.08 204
15568.26 227
15569.43 172
15570.61 201
15571.79 205
15572.97 207
15574.15 214
15575.33 167
15576.51 168
15577.69 205
15578.87 193
15580.05 187
15581.23 193
15582.41 188
15583.59 209
15584.77 225
15585.95 175
15587.13 191
15588.31 200
15589.49 203
15590.67 199
15591.85 197
15593.03 170
15594.21 170
15595.39 201
15596.57 208
15597.75 179
15598.93 217
15600.11 197
15601.29 191
15602.47 214
15603.65 202
15604.83 204
15606.01 201
15607.19 202
15608.37 225
15609.55 212
15610.73 238
15611.91 250
15613.09 230
15614.27 216
15615.45 238
15616.64 221
15617.82 251
15619.00 217
15620.18 229
15621.36 253
15622.54 225
15623.72 238
15624.90 245
15626.08 223
15627.27 239
15628.45 229
15629.63 219
15630.81 284
15631.99 309
15633.17 245
15634.35 222
15635.54 234
15636.72 240
15637.90 243
15639.08 226
15640.26 214
15641.45 240
15642.63 271
15643.81 261
15644.99 258
15646.17 223
15647.36 251
15648.54 260
15649.72 254
15650.90 269
15652.08 274
15653.27 246
15654.45 240
15655.63 286
15656.81 299
15658.00 232
15659.18 273
15660.36 293
15661.54 259
15662.73 296
15663.91 266
15665.09 293
15666.27 331
15667.46 273
15668.64 264
15669.82 274
15671.01 265
15672.19 284
15673.37 287
15674.56 283
15675.74 224
15676.92 290
15678.10 276
15679.29 297
15680.47 318
15681.65 266
15682.84 277
15684.02 269
15685.21 269
15686.39 243
15687.57 258
15688.76 287
15689.94 297
15691.12 272
15692.31 263
15693.49 247
15694.67 235
15695.86 234
15697.04 252
15698.23 237
15699.41 263
15700.59 268
15701.78 272
15702.96 252
15704.15 242
15705.33 248
15706.52 260
15707.70 235
15708.88 275
15710.07 269
15711.25 296
15712.44 291
15713.62 257
15714.81 247
15715.99 278
15717.18 297
15718.36 275
15719.55 254
15720.73 271
15721.92 274
15723.10 268
15724.29 260
15725.47 250
15726.66 301
15727.84 289
15729.03 289
15730.21 291
15731.40 298
15732.58 251
15733.77 271
15734.95 276
15736.14 307
15737.32 272
15738.51 257
15739.69 260
15740.88 273
15742.07 274
15743.25 289
15744.44 287
15745.62 267
15746.81 271
15747.99 235
15749.18 271
15750.37 284
15751.55 321
15752.74 312
15753.93 278
15755.11 257
15756.30 294
15757.48 307
15758.67 312
15759.86 327
15761.04 262
15762.23 284
15763.42 287
15764.60 280
15765.79 268
15766.98 256
15768.16 250
15769.35 266
15770.54 277
15771.72 271
15772.91 273
15774.10 287
15775.28 306
15776.47 259
15777.66 244
15778.84 255
15780.03 263
15781.22 235
15782.41 242
15783.59 243
15784.78 235
15785.97 223
15787.15 222
15788.34 265
15789.53 263
15790.72 264
15791.90 274
15793.09 256
15794.28 254
15795.47 236
15796.65 258
15797.84 259
15799.03 245
15800.22 249
15801.41 233
15802.59 242
15803.78 222
15804.97 223
15806.16 243
15807.35 242
15808.53 246
15809.72 241
15810.91 204
15812.10 254
15813.29 257
15814.48 246
15815.66 214
15816.85 219
15818.04 199
15819.23 196
15820.42 203
15821.61 167
15822.80 210
15823.98 206
15825.17 213
15826.36 211
15827.55 199
15828.74 225
15829.93 241
15831.12 231
15832.31 216
15833.50 204
15834.69 228
15835.87 227
15837.06 210
15838.25 191
15839.44 219
15840.63 218
15841.82 198
15843.01 197
15844.20 194
15845.39 214
15846.58 235
15847.77 222
15848.96 221
15850.15 204
15851.34 200
15852.53 223
15853.72 210
15854.91 205
15856.10 189
15857.29 195
15858.48 204
15859.67 166
15860.86 206
15862.05 220
15863.24 224
15864.43 218
15865.62 222
15866.81 228
15868.00 230
15869.19 203
15870.38 204
15871.57 202
15872.76 214
15873.95 245
15875.14 195
15876.33 235
15877.52 269
15878.72 229
15879.91 194
15881.10 233
15882.29 202
15883.48 210
15884.67 245
15885.86 218
15887.05 220
15888.24 209
15889.43 211
15890.63 233
15891.82 207
15893.01 200
15894.20 218
15895.39 252
15896.58 232
15897.77 208
15898.97 249
15900.16 221
15901.35 230
15902.54 236
15903.73 178
15904.92 206
15906.12 204
15907.31 239
15908.50 220
15909.69 255
15910.88 252
15912.08 219
15913.27 245
15914.46 216
15915.65 213
15916.85 200
15918.04 224
15919.23 227
15920.42 246
15921.61 230
15922.81 252
15924.00 242
15925.19 231
15926.38 273
15927.58 261
15928.77 212
15929.96 227
15931.16 255
15932.35 230
15933.54 235
15934.73 235
15935.93 245
15937.12 238
15938.31 211
15939.51 220
15940.70 207
15941.89 272
15943.09 244
15944.28 205
15945.47 219
15946.67 234
15947.86 210
15949.05 204
15950.25 194
15951.44 225
15952.63 227
15953.83 230
15955.02 227
15956.21 209
15957.41 215
15958.60 202
15959.80 204
15960.99 224
15962.18 210
15963.38 194
15964.57 200
15965.77 233
15966.96 197
15968.15 190
15969.35 195
15970.54 218
15971.74 209
15972.93 208
15974.13 207
15975.32 181
15976.51 173
15977.71 193
15978.90 190
15980.10 237
15981.29 189
15982.49 180
15983.68 176
15984.88 181
15986.07 183
15987.27 186
15988.46 197
15989.66 190
15990.85 195
15992.05 169
15993.24 182
15994.44 159
15995.63 158
15996.83 148
15998.02 157
15999.22 168
16000.41 181
16001.61 172
16002.80 181
16004.00 187
16005.20 182
16006.39 232
16007.59 194
16008.78 164
16009.98 166
16011.17 190
16012.37 178
16013.57 188
16014.76 163
16015.96 175
16017.15 170
16018.35 208
16019.55 203
16020.74 173
16021.94 146
16023.13 190
16024.33 190
16025.53 179
16026.72 196
16027.92 219
16029.12 167
16030.31 179
16031.51 183
16032.71 155
16033.90 184
16035.10 151
16036.30 157
16037.49 164
16038.69 188
16039.89 167
16041.08 141
16042.28 163
16043.48 166
16044.67 225
16045.87 197
16047.07 156
16048.27 144
16049.46 148
16050.66 159
16051.86 170
16053.06 166
16054.25 170
16055.45 182
16056.65 218
16057.84 164
16059.04 162
16060.24 178
16061.44 175
16062.64 178
16063.83 174
16065.03 152
16066.23 153
16067.43 188
16068.62 173
16069.82 170
16071.02 179
16072.22 183
16073.42 168
16074.62 193
16075.81 165
16077.01 156
16078.21 178
16079.41 191
16080.61 151
16081.81 149
16083.00 161
16084.20 163
16085.40 171
16086.60 159
16087.80 163
16089.00 170
16090.20 186
16091.39 162
16092.59 135
16093.79 159
16094.99 176
16096.19 175
16097.39 165
16098.59 159
16099.79 153
16100.99 157
16102.19 165
16103.38 164
16104.58 141
16105.78 176
16106.98 179
16108.18 186
16109.38 171
16110.58 160
16111.78 167
16112.98 181
16114.18 158
16115.38 178
16116.58 180
16117.78 160
16118.98 186
16120.18 153
16121.38 155
16122.58 153
16123.78 178
16124.98 153
16126.18 145
16127.38 158
16128.58 182
16129.78 182
16130.98 154
16132.18 184
16133.38 179
16134.58 159
16135.78 203
16136.98 178
16138.18 165
16139.38 155
16140.58 149
16141.78 161
16142.98 176
16144.19 143
16145.39 165
16146.59 157
16147.79 167
16148.99 173
16150.19 159
16151.39 170
16152.59 162
16153.79 148
16154.99 161
16156.20 188
16157.40 143
16158.60 154
16159.80 152
16161.00 145
16162.20 152
16163.40 172
16164.61 175
16165.81 171
16167.01 164
16168.21 134
16169.41 142
16170.61 162
16171.82 158
16173.02 142
16174.22 142
16175.42 129
16176.62 161
16177.82 164
16179.03 162
16180.23 166
16181.43 181
16182.63 168
16183.84 146
16185.04 146
16186.24 136
16187.44 157
16188.65 137
16189.85 139
16191.05 131
16192.25 158
16193.46 165
16194.66 147
16195.86 157
16197.06 164
16198.27 158
16199.47 150
16200.67 176
16201.87 149
16203.08 158
16204.28 162
16205.48 183
16206.69 154
16207.89 190
16209.09 185
16210.30 167
16211.50 142
16212.70 158
16213.91 191
16215.11 184
16216.31 160
16217.52 173
16218.72 173
16219.92 177
16221.13 212
16222.33 173
16223.53 193
16224.74 183
16225.94 183
16227.15 174
16228.35 173
16229.55 156
16230.76 176
16231.96 184
16233.17 158
16234.37 161
16235.57 168
16236.78 170
16237.98 152
16239.19 156
16240.39 141
16241.60 152
16242.80 159
16244.00 172
16245.21 197
16246.41 171
16247.62 152
16248.82 141
16250.03 149
16251.23 156
16252.44 162
16253.64 157
16254.85 160
16256.05 172
16257.26 143
16258.46 141
16259.67 177
16260.87 156
16262.08 160
16263.28 166
16264.49 176
16265.69 174
16266.90 149
16268.10 178
16269.31 175
16270.51 157
16271.72 179
16272.93 204
16274.13 177
16275.34 178
16276.54 179
16277.75 186
16278.95 167
16280.16 183
16281.37 219
16282.57 167
16283.78 150
16284.98 152
16286.19 189
16287.40 172
16288.60 160
16289.81 167
16291.01 167
16292.22 179
16293.43 190
16294.63 177
16295.84 190
16297.05 172
16298.25 191
16299.46 178
16300.67 183
16301.87 168
16303.08 185
16304.29 154
16305.49 154
16306.70 182
16307.91 195
16309.11 186
16310.32 209
16311.53 209
16312.73 202
16313.94 201
16315.15 197
16316.36 192
16317.56 167
16318.77 231
16319.98 222
16321.19 189
16322.39 196
16323.60 207
16324.81 182
16326.02 179
16327.22 199
16328.43 176
16329.64 181
16330.85 204
16332.05 174
16333.26 151
16334.47 168
16335.68 165
16336.88 199
16338.09 189
16339.30 200
16340.51 183
16341.72 163
16342.93 178
16344.13 211
16345.34 198
16346.55 159
16347.76 167
16348.97 163
16350.18 175
16351.38 187
16352.59 150
16353.80 157
16355.01 162
16356.22 176
16357.43 170
16358.64 160
16359.84 143
16361.05 148
16362.26 151
16363.47 141
16364.68 126
16365.89 175
16367.10 155
16368.31 154
16369.52 168
16370.73 179
16371.93 173
16373.14 195
16374.35 158
16375.56 149
16376.77 158
16377.98 151
16379.19 162
16380.40 155
16381.61 136
16382.82 156
16384.03 145
16385.24 176
16386.45 141
16387.66 166
16388.87 176
16390.08 141
16391.29 146
16392.50 158
16393.71 155
16394.92 122
16396.13 153
16397.34 162
16398.55 135
16399.76 135
16400.97 147
16402.18 156
16403.39 153
16404.60 170
16405.81 138
16407.02 159
16408.23 159
16409.44 152
16410.65 151
16411.86 173
16413.08 153
16414.29 148
16415.50 168
16416.71 143
16417.92 143
16419.13 157
16420.34 154
16421.55 155
16422.76 137
16423.97 126
16425.19 144
16426.40 149
16427.61 134
16428.82 164
16430.03 140
16431.24 175
16432.45 163
16433.67 154
16434.88 155
16436.09 163
16437.30 157
16438.51 178
16439.72 151
16440.94 123
16442.15 142
16443.36 171
16444.57 148
16445.78 144
16446.99 148
16448.21 137
16449.42 136
16450.63 139
16451.84 160
16453.06 150
16454.27 152
16455.48 151
16456.69 152
16457.90 149
16459.12 152
16460.33 150
16461.54 152
16462.75 144
16463.97 149
16465.18 176
16466.39 175
16467.61 177
16468.82 160
16470.03 191
16471.24 149
16472.46 145
16473.67 149
16474.88 166
16476.10 155
16477.31 141
16478.52 167
16479.74 159
16480.95 139
16482.16 170
16483.38 155
16484.59 141
16485.80 157
16487.02 142
16488.23 176
16489.44 167
16490.66 168
16491.87 143
16493.08 157
16494.30 161
16495.51 156
16496.73 155
16497.94 150
16499.15 144
16500.37 144
16501.58 138
16502.80 150
16504.01 159
16505.22 151
16506.44 160
16507.65 153
16508.87 159
16510.08 144
16511.30 131
16512.51 161
16513.72 132
16514.94 150
16516.15 141
16517.37 155
16518.58 153
16519.80 147
16521.01 135
16522.23 157
16523.44 145
16524.66 142
16525.87 164
16527.09 161
16528.30 118
16529.52 131
16530.73 157
16531.95 164
16533.16 165
16534.38 152
16535.59 156
16536.81 145
16538.02 138
16539.24 164
16540.45 164
16541.67 136
16542.89 139
16544.10 144
16545.32 158
16546.53 147
16547.75 140
16548.96 163
16550.18 151
16551.40 153
16552.61 190
16553.83 164
16555.04 141
16556.26 144
16557.48 181
16558.69 180
16559.91 132
16561.12 124
16562.34 141
16563.56 151
16564.77 162
16565.99 147
16567.21 130
16568.42 137
16569.64 130
16570.86 168
16572.07 168
16573.29 191
16574.51 179
16575.72 173
16576.94 167
16578.16 181
16579.37 191
16580.59 146
16581.81 156
16583.02 139
16584.24 150
16585.46 174
16586.68 167
16587.89 170
16589.11 161
16590.33 177
16591.54 171
16592.76 202
16593.98 162
16595.20 129
16596.41 172
16597.63 177
16598.85 168
16600.07 178
16601.29 175
16602.50 157
16603.72 160
16604.94 161
16606.16 171
16607.37 186
16608.59 153
16609.81 159
16611.03 154
16612.25 170
16613.46 147
16614.68 153
16615.90 163
16617.12 177
16618.34 167
16619.56 145
16620.77 154
16621.99 157
16623.21 194
16624.43 198
16625.65 169
16626.87 168
16628.09 136
16629.30 140
16630.52 143
16631.74 135
16632.96 153
16634.18 144
16635.40 151
16636.62 157
16637.84 149
16639.06 154
16640.28 167
16641.49 165
16642.71 145
16643.93 142
16645.15 151
16646.37 171
16647.59 162
16648.81 157
16650.03 147
16651.25 144
16652.47 174
16653.69 148
16654.91 147
16656.13 148
16657.35 135
16658.57 148
16659.79 164
16661.01 150
16662.23 153
16663.45 166
16664.67 179
16665.89 189
16667.11 145
16668.33 159
16669.55 169
16670.77 120
16671.99 126
16673.21 152
16674.43 154
16675.65 159
16676.87 143
16678.09 170
16679.31 153
16680.53 151
16681.75 125
16682.97 149
16684.19 117
16685.42 150
16686.64 136
16687.86 143
16689.08 147
16690.30 155
16691.52 139
16692.74 118
16693.96 122
16695.18 136
16696.40 130
16697.63 132
16698.85 154
16700.07 154
16701.29 156
16702.51 163
16703.73 113
16704.95 132
16706.18 138
16707.40 120
16708.62 108
16709.84 144
16711.06 141
16712.28 135
16713.51 151
16714.73 147
16715.95 135
16717.17 126
16718.39 181
16719.62 140
16720.84 119
16722.06 126
16723.28 132
16724.50 128
16725.73 111
16726.95 135
16728.17 128
16729.39 133
16730.62 145
16731.84 123
16733.06 150
16734.28 142
16735.51 151
16736.73 144
16737.95 131
16739.18 157
16740.40 136
16741.62 146
16742.84 140
16744.07 133
16745.29 146
16746.51 164
16747.74 148
16748.96 157
16750.18 161
16751.41 140
16752.63 110
16753.85 135
16755.08 167
16756.30 151
16757.52 163
16758.75 134
16759.97 123
16761.19 148
16762.42 131
16763.64 119
16764.86 120
16766.09 142
16767.31 142
16768.54 134
16769.76 119
16770.98 138
16772.21 127
16773.43 134
16774.66 140
16775.88 129
16777.10 128
16778.33 133
16779.55 134
16780.78 153
16782.00 147
16783.22 159
16784.45 141
16785.67 152
16786.90 111
16788.12 106
16789.35 117
16790.57 142
16791.80 131
16793.02 134
16794.25 123
16795.47 135
16796.70 129
16797.92 115
16799.15 100
16800.37 116
16801.60 130
16802.82 117
16804.05 114
16805.27 127
16806.50 139
16807.72 154
16808.95 138
16810.17 142
16811.40 121
16812.62 141
16813.85 161
16815.07 146
16816.30 138
16817.53 145
16818.75 135
16819.98 135
16821.20 169
16822.43 161
16823.65 159
16824.88 135
16826.11 143
16827.33 115
16828.56 120
16829.78 130
16831.01 130
16832.24 138
16833.46 127
16834.69 148
16835.92 149
16837.14 143
16838.37 129
16839.60 136
16840.82 163
16842.05 154
16843.27 160
16844.50 160
16845.73 140
16846.96 146
16848.18 132
16849.41 171
16850.64 143
16851.86 141
16853.09 146
16854.32 144
16855.54 150
16856.77 141
16858.00 148
16859.22 128
16860.45 147
16861.68 153
16862.91 151
16864.13 143
16865.36 136
16866.59 159
16867.82 151
16869.04 130
16870.27 139
16871.50 143
16872.73 138
16873.95 187
16875.18 165
16876.41 169
16877.64 157
16878.87 146
16880.09 146
16881.32 146
16882.55 167
16883.78 177
16885.01 184
16886.23 166
16887.46 158
16888.69 189
16889.92 173
16891.15 163
16892.38 140
16893.60 137
16894.83 159
16896.06 188
16897.29 184
16898.52 154
16899.75 169
16900.98 204
16902.20 179
16903.43 199
16904.66 188
16905.89 151
16907.12 175
16908.35 174
16909.58 187
16910.81 151
16912.04 140
16913.26 150
16914.49 169
16915.72 162
16916.95 145
16918.18 167
16919.41 153
16920.64 158
16921.87 143
16923.10 116
16924.33 141
16925.56 149
16926.79 175
16928.02 168
16929.25 136
16930.48 156
16931.71 185
16932.94 179
16934.17 159
16935.40 131
16936.63 136
16937.86 122
16939.09 143
16940.32 129
16941.55 133
16942.78 150
16944.01 168
16945.24 161
16946.47 124
16947.70 134
16948.93 140
16950.16 150
16951.39 123
16952.62 106
16953.85 145
16955.08 150
16956.31 169
16957.54 163
16958.77 140
16960.01 141
16961.24 134
16962.47 129
16963.70 127
16964.93 119
16966.16 144
16967.39 136
16968.62 133
16969.85 119
16971.08 130
16972.32 163
16973.55 141
16974.78 132
16976.01 138
16977.24 139
16978.47 176
16979.70 173
16980.94 147
16982.17 129
16983.40 127
16984.63 159
16985.86 160
16987.10 154
16988.33 170
16989.56 149
16990.79 171
16992.02 160
16993.26 141
16994.49 121
16995.72 150
16996.95 165
16998.18 132
16999.42 146
17000.65 146
17001.88 130
17003.11 120
17004.35 130
17005.58 135
17006.81 156
17008.04 140
17009.28 146
17010.51 130
17011.74 136
17012.97 133
17014.21 135
17015.44 140
17016.67 117
17017.91 122
17019.14 144
17020.37 120
17021.60 153
17022.84 150
17024.07 160
17025.30 147
17026.54 144
17027.77 141
17029.00 127
17030.24 126
17031.47 128
17032.70 131
17033.94 118
17035.17 110
17036.41 147
17037.64 157
17038.87 140
17040.11 132
17041.34 126
17042.57 135
17043.81 127
17045.04 142
17046.28 122
17047.51 125
17048.74 129
17049.98 113
17051.21 126
17052.45 129
17053.68 151
17054.92 153
17056.15 176
17057.38 163
17058.62 161
17059.85 161
17061.09 141
17062.32 134
17063.56 108
17064.79 128
17066.03 134
17067.26 135
17068.50 128
17069.73 135
17070.97 124
17072.20 100
17073.44 109
17074.67 133
17075.91 126
17077.14 127
17078.38 142
17079.61 128
17080.85 118
17082.08 103
17083.32 114
17084.55 140
17085.79 126
17087.02 108
17088.26 114
17089.49 126
17090.73 149
17091.97 140
17093.20 117
17094.44 121
17095.67 148
17096.91 133
17098.14 123
17099.38 118
17100.62 152
17101.85 145
17103.09 118
17104.32 113
17105.56 135
17106.80 122
17108.03 108
17109.27 112
17110.51 118
17111.74 129
17112.98 125
17114.21 130
17115.45 119
17116.69 129
17117.92 108
17119.16 106
17120.40 118
17121.63 116
17122.87 127
17124.11 127
17125.34 119
17126.58 125
17127.82 117
17129.06 103
17130.29 115
17131.53 128
17132.77 114
17134.00 103
17135.24 130
17136.48 133
17137.72 139
17138.95 120
17140.19 131
17141.43 126
17142.67 112
17143.90 124
17145.14 125
17146.38 134
17147.62 109
17148.85 126
17150.09 123
17151.33 117
17152.57 147
17153.80 124
17155.04 148
17156.28 129
17157.52 123
17158.76 120
17159.99 118
17161.23 115
17162.47 112
17163.71 114
17164.95 124
17166.19 139
17167.42 121
17168.66 122
17169.90 120
17171.14 117
17172.38 114
17173.62 115
17174.86 116
17176.09 116
17177.33 97
17178.57 103
17179.81 106
17181.05 131
17182.29 104
17183.53 101
17184.77 107
17186.01 130
17187.24 118
17188.48 106
17189.72 108
17190.96 121
17192.20 136
17193.44 112
17194.68 127
17195.92 101
17197.16 104
17198.40 126
17199.64 107
17200.88 122
17202.12 129
17203.36 128
17204.60 133
17205.84 99
17207.08 117
17208.32 118
17209.56 109
17210.80 114
17212.04 113
17213.28 112
17214.52 93
17215.76 113
17217.00 120
17218.24 137
17219.48 137
17220.72 121
17221.96 135
17223.20 116
17224.44 105
17225.68 112
17226.92 85
17228.16 84
17229.40 131
17230.64 122
17231.88 109
17233.12 93
17234.36 107
17235.60 100
17236.85 107
17238.09 108
17239.33 112
17240.57 128
17241.81 125
17243.05 115
17244.29 114
17245.53 125
17246.77 127
17248.02 114
17249.26 149
17250.50 115
17251.74 131
17252.98 104
17254.22 127
17255.46 110
17256.71 127
17257.95 109
17259.19 119
17260.43 115
17261.67 124
17262.91 139
17264.16 110
17265.40 123
17266.64 127
17267.88 117
17269.12 104
17270.37 127
17271.61 119
17272.85 130
17274.09 153
17275.34 140
17276.58 129
17277.82 117
17279.06 113
17280.30 124
17281.55 115
17282.79 118
17284.03 154
17285.27 137
17286.52 102
17287.76 117
17289.00 123
17290.25 124
17291.49 96
17292.73 108
17293.97 102
17295.22 107
17296.46 120
17297.70 103
17298.95 96
17300.19 97
17301.43 106
17302.68 107
17303.92 104
17305.16 121
17306.41 131
17307.65 115
17308.89 93
17310.14 94
17311.38 123
17312.62 110
17313.87 149
17315.11 117
17316.36 116
17317.60 110
17318.84 112
17320.09 118
17321.33 122
17322.58 114
17323.82 130
17325.06 135
17326.31 123
17327.55 99
17328.80 110
17330.04 132
17331.28 117
17332.53 101
17333.77 130
17335.02 131
17336.26 107
17337.51 108
17338.75 105
17340.00 142
17341.24 144
17342.48 103
17343.73 110
17344.97 136
17346.22 114
17347.46 127
17348.71 112
17349.95 137
17351.20 127
17352.44 144
17353.69 138
17354.93 128
17356.18 110
17357.42 118
17358.67 108
17359.92 126
17361.16 133
17362.41 108
17363.65 136
17364.90 133
17366.14 105
17367.39 119
17368.63 128
17369.88 125
17371.13 139
17372.37 113
17373.62 133
17374.86 145
17376.11 120
17377.35 95
17378.60 134
17379.85 123
17381.09 116
17382.34 125
17383.59 108
17384.83 126
17386.08 103
17387.32 129
17388.57 117
17389.82 119
17391.06 103
17392.31 111
17393.56 112
17394.80 98
17396.05 115
17397.30 143
17398.54 97
17399.79 91
17401.04 126
17402.28 132
17403.53 106
17404.78 117
17406.02 116
17407.27 118
17408.52 125
17409.77 141
17411.01 107
17412.26 111
17413.51 109
17414.75 101
17416.00 110
17417.25 109
17418.50 122
17419.74 143
17420.99 135
17422.24 121
17423.49 117
17424.73 127
17425.98 127
17427.23 119
17428.48 117
17429.73 111
17430.97 107
17432.22 118
17433.47 138
17434.72 141
17435.97 125
17437.21 121
17438.46 118
17439.71 138
17440.96 118
17442.21 142
17443.45 130
17444.70 122
17445.95 125
17447.20 123
17448.45 118
17449.70 127
17450.95 143
17452.19 133
17453.44 121
17454.69 116
17455.94 141
17457.19 131
17458.44 117
17459.69 108
17460.94 113
17462.19 122
17463.43 116
17464.68 115
17465.93 136
17467.18 131
17468.43 121
17469.68 109
17470.93 116
17472.18 111
17473.43 125
17474.68 138
17475.93 141
17477.18 125
17478.43 116
17479.68 105
17480.93 129
17482.18 129
17483.43 137
17484.68 134
17485.93 122
17487.17 137
17488.42 133
17489.67 115
17490.92 130
17492.18 146
17493.43 135
17494.68 128
17495.93 131
17497.18 120
17498.43 121
17499.68 136
17500.93 156
17502.18 144
17503.43 146
17504.68 131
17505.93 144
17507.18 139
17508.43 136
17509.68 148
17510.93 140
17512.18 120
17513.43 144
17514.68 143
17515.94 128
17517.19 126
17518.44 141
17519.69 131
17520.94 124
17522.19 117
17523.44 146
17524.69 141
17525.94 157
17527.20 131
17528.45 148
17529.70 159
17530.95 150
17532.20 136
17533.45 164
17534.70 150
17535.96 161
17537.21 153
17538.46 135
17539.71 159
17540.96 158
17542.22 158
17543.47 127
17544.72 160
17545.97 136
17547.22 165
17548.48 157
17549.73 151
17550.98 164
17552.23 171
17553.48 137
17554.74 154
17555.99 155
17557.24 149
17558.49 161
17559.75 167
17561.00 141
17562.25 141
17563.50 141
17564.76 139
17566.01 143
17567.26 151
17568.52 148
17569.77 148
17571.02 147
17572.27 148
17573.53 135
17574.78 159
17576.03 180
17577.29 161
17578.54 147
17579.79 126
17581.05 156
17582.30 158
17583.55 156
17584.81 155
17586.06 148
17587.31 136
17588.57 159
17589.82 180
17591.07 162
17592.33 160
17593.58 169
17594.83 159
17596.09 169
17597.34 154
17598.60 147
17599.85 159
17601.10 151
17602.36 168
17603.61 161
17604.87 148
17606.12 163
17607.37 190
17608.63 176
17609.88 161
17611.14 160
17612.39 157
17613.65 143
17614.90 185
17616.16 213
17617.41 168
17618.66 183
17619.92 164
17621.17 132
17622.43 148
17623.68 149
17624.94 153
17626.19 153
17627.45 148
17628.70 140
17629.96 150
17631.21 173
17632.47 156
17633.72 116
17634.98 150
17636.23 152
17637.49 144
17638.74 138
17640.00 139
17641.26 155
17642.51 160
17643.77 157
17645.02 116
17646.28 118
17647.53 151
17648.79 128
17650.04 151
17651.30 135
17652.56 143
17653.81 149
17655.07 157
17656.32 146
17657.58 129
17658.84 149
17660.09 124
17661.35 151
17662.60 140
17663.86 138
17665.12 149
17666.37 150
17667.63 142
17668.89 121
17670.14 105
17671.40 135
17672.66 138
17673.91 122
17675.17 117
17676.43 115
17677.68 150
17678.94 145
17680.20 124
17681.45 101
17682.71 136
17683.97 118
17685.22 118
17686.48 123
17687.74 110
17688.99 129
17690.25 128
17691.51 137
17692.77 131
17694.02 128
17695.28 118
17696.54 136
17697.80 125
17699.05 122
17700.31 135
17701.57 110
17702.83 135
17704.08 111
17705.34 127
17706.60 130
17707.86 118
17709.11 105
17710.37 132
17711.63 112
17712.89 135
17714.15 131
17715.40 141
17716.66 118
17717.92 121
17719.18 123
17720.44 103
17721.70 119
17722.95 112
17724.21 140
17725.47 114
17726.73 122
17727.99 117
17729.25 129
17730.51 131
17731.76 139
17733.02 141
17734.28 118
17735.54 100
17736.80 94
17738.06 134
17739.32 108
17740.58 120
17741.83 112
17743.09 114
17744.35 106
17745.61 125
17746.87 108
17748.13 139
17749.39 122
17750.65 147
17751.91 116
17753.17 114
17754.43 118
17755.69 89
17756.95 117
17758.21 118
17759.47 96
17760.73 119
17761.98 134
17763.24 115
17764.50 109
17765.76 110
17767.02 125
17768.28 111
17769.54 112
17770.80 95
17772.06 130
17773.32 109
17774.58 145
17775.84 120
17777.11 117
17778.37 128
17779.63 133
17780.89 117
17782.15 98
17783.41 112
17784.67 118
17785.93 121
17787.19 138
17788.45 123
17789.71 126
17790.97 114
17792.23 119
17793.49 113
17794.75 133
17796.01 113
17797.28 108
17798.54 122
17799.80 115
17801.06 102
17802.32 102
17803.58 118
17804.84 116
17806.10 131
17807.37 114
17808.63 125
17809.89 135
17811.15 123
17812.41 154
17813.67 101
17814.93 115
17816.20 120
17817.46 92
17818.72 105
17819.98 107
17821.24 128
17822.50 107
17823.77 97
17825.03 94
17826.29 134
17827.55 112
17828.81 118
17830.08 120
17831.34 78
17832.60 104
17833.86 90
17835.13 117
17836.39 110
17837.65 93
17838.91 104
17840.18 131
17841.44 106
17842.70 109
17843.96 95
17845.23 118
17846.49 114
17847.75 104
17849.01 94
17850.28 97
17851.54 104
17852.80 126
17854.07 104
17855.33 122
17856.59 106
17857.86 117
17859.12 116
17860.38 107
17861.65 113
17862.91 105
17864.17 132
17865.44 125
17866.70 102
17867.96 109
17869.23 117
17870.49 99
17871.75 106
17873.02 84
17874.28 136
17875.54 110
17876.81 111
17878.07 121
17879.34 119
17880.60 114
17881.86 85
17883.13 79
17884.39 101
17885.66 95
17886.92 109
17888.18 104
17889.45 111
17890.71 113
17891.98 109
17893.24 106
17894.51 106
17895.77 110
17897.04 92
17898.30 110
17899.56 103
17900.83 113
17902.09 129
17903.36 123
17904.62 105
17905.89 88
17907.15 114
17908.42 107
17909.68 99
17910.95 102
17912.21 115
17913.48 108
17914.74 129
17916.01 111
17917.27 92
17918.54 100
17919.80 100
17921.07 118
17922.34 98
17923.60 99
17924.87 104
17926.13 110
17927.40 118
17928.66 101
17929.93 98
17931.19 112
17932.46 127
17933.73 145
17934.99 109
17936.26 97
17937.52 118
17938.79 115
17940.06 108
17941.32 120
17942.59 105
17943.85 114
17945.12 104
17946.39 117
17947.65 111
17948.92 129
17950.19 114
17951.45 108
17952.72 93
17953.99 107
17955.25 116
17956.52 128
17957.79 94
17959.05 94
17960.32 92
17961.59 84
17962.85 119
17964.12 119
17965.39 109
17966.65 89
17967.92 104
17969.19 130
17970.45 105
17971.72 96
17972.99 96
17974.26 104
17975.52 124
17976.79 80
17978.06 111
17979.33 123
17980.59 116
17981.86 108
17983.13 101
17984.40 98
17985.66 104
17986.93 104
17988.20 113
17989.47 107
17990.73 91
17992.00 90
17993.27 104
17994.54 107
17995.81 113
17997.07 109
17998.34 119
17999.61 120
18000.88 77
18002.15 96
18003.42 122
18004.68 122
18005.95 97
18007.22 108
18008.49 108
18009.76 131
18011.03 99
18012.30 123
18013.56 115
18014.83 91
18016.10 93
18017.37 107
18018.64 93
18019.91 84
18021.18 107
18022.45 113
18023.71 116
18024.98 107
18026.25 97
18027.52 100
18028.79 122
18030.06 98
18031.33 94
18032.60 103
18033.87 113
18035.14 110
18036.41 115
18037.68 93
18038.95 94
18040.22 98
18041.49 114
18042.76 113
18044.02 96
18045.29 119
18046.56 103
18047.83 95
18049.10 91
18050.37 104
18051.64 102
18052.91 103
18054.18 111
18055.45 95
18056.72 101
18057.99 119
18059.27 105
18060.54 104
18061.81 97
18063.08 96
18064.35 103
18065.62 114
18066.89 121
18068.16 103
18069.43 96
18070.70 92
18071.97 85
18073.24 92
18074.51 97
18075.78 99
18077.05 116
18078.32 115
18079.60 106
18080.87 124
18082.14 93
18083.41 108
18084.68 102
18085.95 110
18087.22 88
18088.49 92
18089.77 105
18091.04 121
18092.31 118
18093.58 124
18094.85 85
18096.12 139
18097.39 98
18098.67 108
18099.94 101
18101.21 104
18102.48 101
18103.75 99
18105.02 95
18106.30 106
18107.57 104
18108.84 99
18110.11 106
18111.38 121
18112.66 85
18113.93 109
18115.20 120
18116.47 112
18117.75 125
18119.02 113
18120.29 123
18121.56 148
18122.84 126
18124.11 107
18125.38 127
18126.65 99
18127.93 101
18129.20 96
18130.47 104
18131.74 99
18133.02 105
18134.29 91
18135.56 82
18136.84 94
18138.11 115
18139.38 112
18140.66 96
18141.93 101
18143.20 99
18144.48 109
18145.75 104
18147.02 134
18148.30 104
18149.57 113
18150.84 123
18152.12 117
18153.39 117
18154.66 110
18155.94 106
18157.21 100
18158.48 92
18159.76 92
18161.03 94
18162.31 104
18163.58 120
18164.85 92
18166.13 114
18167.40 115
18168.68 119
18169.95 92
18171.22 91
18172.50 118
18173.77 109
18175.05 121
18176.32 94
18177.60 93
18178.87 124
18180.15 138
18181.42 135
18182.69 90
18183.97 101
18185.24 102
18186.52 116
18187.79 125
18189.07 105
18190.34 91
18191.62 117
18192.89 105
18194.17 88
18195.44 92
18196.72 110
18197.99 109
18199.27 95
18200.54 100
18201.82 112
18203.09 123
18204.37 130
18205.65 108
18206.92 110
18208.20 110
18209.47 113
18210.75 106
18212.02 100
18213.30 99
18214.57 121
18215.85 111
18217.13 114
18218.40 97
18219.68 113
18220.95 109
18222.23 101
18223.51 120
18224.78 117
18226.06 99
18227.33 115
18228.61 109
18229.89 102
18231.16 101
18232.44 111
18233.72 104
18234.99 97
18236.27 94
18237.55 88
18238.82 117
18240.10 102
18241.38 93
18242.65 92
18243.93 112
18245.21 103
18246.48 95
18247.76 110
18249.04 128
18250.31 122
18251.59 119
18252.87 102
18254.15 116
18255.42 108
18256.70 132
18257.98 144
18259.25 125
18260.53 115
18261.81 117
18263.09 114
18264.36 107
18265.64 101
18266.92 126
18268.20 109
18269.47 98
18270.75 88
18272.03 83
18273.31 112
18274.59 123
18275.86 80
18277.14 96
18278.42 104
18279.70 98
18280.98 85
18282.25 83
18283.53 111
18284.81 96
18286.09 126
18287.37 121
18288.64 105
18289.92 97
18291.20 112
18292.48 112
18293.76 124
18295.04 105
18296.32 99
18297.59 90
18298.87 111
18300.15 120
18301.43 103
18302.71 110
18303.99 106
18305.27 105
18306.55 110
18307.83 130
18309.10 111
18310.38 111
18311.66 101
18312.94 105
18314.22 90
18315.50 113
18316.78 124
18318.06 101
18319.34 98
18320.62 99
18321.90 113
18323.18 102
18324.46 125
18325.74 109
18327.02 97
18328.30 119
18329.58 121
18330.86 118
18332.14 97
18333.41 95
18334.69 83
18335.97 96
18337.25 101
18338.54 102
18339.82 104
18341.10 94
18342.38 114
18343.66 117
18344.94 108
18346.22 107
18347.50 104
18348.78 95
18350.06 98
18351.34 92
18352.62 100
18353.90 115
18355.18 104
18356.46 95
18357.74 109
18359.02 125
18360.30 106
18361.58 111
18362.87 108
18364.15 111
18365.43 115
18366.71 101
18367.99 111
18369.27 108
18370.55 104
18371.83 108
18373.11 115
18374.40 114
18375.68 95
18376.96 104
18378.24 106
18379.52 92
18380.80 87
18382.08 117
18383.37 95
18384.65 107
18385.93 84
18387.21 93
18388.49 92
18389.78 96
18391.06 85
18392.34 93
18393.62 102
18394.90 96
18396.19 94
18397.47 102
18398.75 103
18400.03 96
18401.31 105
18402.60 94
18403.88 124
18405.16 114
18406.44 125
18407.73 95
18409.01 84
18410.29 114
18411.57 106
18412.86 100
18414.14 96
18415.42 117
18416.71 128
18417.99 107
18419.27 85
18420.55 101
18421.84 109
18423.12 91
18424.40 104
18425.69 96
18426.97 97
18428.25 112
18429.54 94
18430.82 78
18432.10 108
18433.39 102
18434.67 115
18435.95 99
18437.24 110
18438.52 109
18439.80 115
18441.09 104
18442.37 95
18443.66 106
18444.94 117
18446.22 113
18447.51 93
18448.79 116
18450.08 107
18451.36 86
18452.64 119
18453.93 108
18455.21 92
18456.50 113
18457.78 143
18459.06 108
18460.35 99
18461.63 90
18462.92 102
18464.20 109
18465.49 110
18466.77 113
18468.06 115
18469.34 129
18470.63 97
18471.91 88
18473.19 105
18474.48 104
18475.76 99
18477.05 88
18478.33 94
18479.62 129
18480.90 102
18482.19 105
18483.47 142
18484.76 114
18486.05 98
18487.33 99
18488.62 102
18489.90 93
18491.19 105
18492.47 99
18493.76 96
18495.04 93
18496.33 94
18497.61 103
18498.90 107
18500.19 96
18501.47 96
18502.76 118
18504.04 109
18505.33 91
18506.62 125
18507.90 115
18509.19 83
18510.47 97
18511.76 87
18513.05 131
18514.33 102
18515.62 94
18516.90 100
18518.19 85
18519.48 102
18520.76 112
18522.05 102
18523.34 89
18524.62 73
18525.91 93
18527.20 83
18528.48 90
18529.77 110
18531.06 113
18532.34 89
18533.63 87
18534.92 89
18536.21 96
18537.49 90
18538.78 95
18540.07 94
18541.35 101
18542.64 108
18543.93 104
18545.22 94
18546.50 93
18547.79 92
18549.08 112
18550.37 102
18551.65 82
18552.94 117
18554.23 138
18555.52 129
18556.80 106
18558.09 90
18559.38 101
18560.67 115
18561.95 104
18563.24 109
18564.53 92
18565.82 96
18567.11 108
18568.39 92
18569.68 104
18570.97 102
18572.26 104
18573.55 101
18574.84 113
18576.12 147
18577.41 94
18578.70 86
18579.99 92
18581.28 100
18582.57 99
18583.86 93
18585.14 95
18586.43 103
18587.72 106
18589.01 102
18590.30 104
18591.59 140
18592.88 108
18594.17 111
18595.46 117
18596.74 112
18598.03 114
18599.32 118
18600.61 105
18601.90 100
18603.19 86
18604.48 88
18605.77 101
18607.06 126
18608.35 106
18609.64 102
18610.93 112
18612.22 98
18613.51 110
18614.80 95
18616.09 112
18617.38 106
18618.67 106
18619.96 104
18621.25 95
18622.54 104
18623.83 123
18625.12 102
18626.41 101
18627.70 97
18628.99 117
18630.28 108
18631.57 116
18632.86 105
18634.15 112
18635.44 99
18636.73 111
18638.02 118
18639.31 113
18640.60 118
18641.89 136
18643.18 134
18644.47 114
18645.76 87
18647.06 106
18648.35 122
18649.64 104
18650.93 95
18652.22 111
18653.51 116
18654.80 114
18656.09 121
18657.38 117
18658.68 86
18659.97 110
18661.26 117
18662.55 96
18663.84 102
18665.13 95
18666.42 118
18667.72 100
18669.01 109
18670.30 117
18671.59 122
18672.88 118
18674.17 88
18675.47 85
18676.76 98
18678.05 95
18679.34 91
18680.63 101
18681.93 106
18683.22 101
18684.51 88
18685.80 104
18687.09 94
18688.39 86
18689.68 100
18690.97 121
18692.26 108
18693.56 85
18694.85 116
18696.14 89
18697.43 108
18698.73 110
18700.02 103
18701.31 111
18702.60 99
18703.90 91
18705.19 98
18706.48 106
18707.78 94
18709.07 103
18710.36 114
18711.66 82
18712.95 109
18714.24 108
18715.54 106
18716.83 98
18718.12 89
18719.42 101
18720.71 114
18722.00 91
18723.30 82
18724.59 111
18725.88 97
18727.18 97
18728.47 106
18729.76 91
18731.06 89
18732.35 94
18733.65 102
18734.94 80
18736.23 86
18737.53 118
18738.82 106
18740.12 105
18741.41 91
18742.70 100
18744.00 81
18745.29 85
18746.59 95
18747.88 81
18749.18 92
18750.47 99
18751.76 89
18753.06 110
18754.35 108
18755.65 113
18756.94 99
18758.24 99
18759.53 108
18760.83 101
18762.12 118
18763.42 102
18764.71 83
18766.01 96
18767.30 103
18768.60 103
18769.89 110
18771.19 85
18772.48 101
18773.78 99
18775.07 104
18776.37 109
18777.66 120
18778.96 83
18780.25 89
18781.55 88
18782.85 102
18784.14 92
18785.44 113
18786.73 100
18788.03 107
18789.32 70
18790.62 78
18791.92 86
18793.21 112
18794.51 92
18795.80 83
18797.10 98
18798.40 98
18799.69 96
18800.99 105
18802.28 103
18803.58 88
18804.88 102
18806.17 93
18807.47 95
18808.77 77
18810.06 79
18811.36 124
18812.66 100
18813.95 84
18815.25 102
18816.55 125
18817.84 98
18819.14 85
18820.44 95
18821.73 129
18823.03 109
18824.33 79
18825.62 85
18826.92 95
18828.22 109
18829.52 106
18830.81 75
18832.11 103
18833.41 79
18834.71 92
18836.00 82
18837.30 90
18838.60 84
18839.90 84
18841.19 70
18842.49 85
18843.79 85
18845.09 106
18846.38 83
18847.68 100
18848.98 100
18850.28 81
18851.58 80
18852.87 87
18854.17 79
18855.47 91
18856.77 103
18858.07 86
18859.36 95
18860.66 92
18861.96 96
18863.26 96
18864.56 79
18865.86 83
18867.15 97
18868.45 94
18869.75 101
18871.05 100
18872.35 85
18873.65 81
18874.95 93
18876.24 89
18877.54 82
18878.84 97
18880.14 85
18881.44 77
18882.74 99
18884.04 103
18885.34 100
18886.64 99
18887.94 94
18889.24 85
18890.53 81
18891.83 78
18893.13 85
18894.43 83
18895.73 72
18897.03 100
18898.33 112
18899.63 78
18900.93 91
18902.23 98
18903.53 84
18904.83 106
18906.13 93
18907.43 91
18908.73 97
18910.03 108
18911.33 100
18912.63 105
18913.93 98
18915.23 94
18916.53 83
18917.83 81
18919.13 78
18920.43 93
18921.73 92
18923.03 90
18924.33 101
18925.63 84
18926.93 85
18928.23 99
18929.53 84
18930.84 73
18932.14 89
18933.44 75
18934.74 90
18936.04 107
18937.34 103
18938.64 101
18939.94 82
18941.24 105
18942.54 88
18943.84 76
18945.15 80
18946.45 107
18947.75 80
18949.05 76
18950.35 73
18951.65 75
18952.95 89
18954.26 75
18955.56 86
18956.86 77
18958.16 102
18959.46 74
18960.76 97
18962.07 70
18963.37 83
18964.67 99
18965.97 89
18967.27 86
18968.57 71
18969.88 65
18971.18 95
18972.48 80
18973.78 77
18975.09 67
18976.39 93
18977.69 99
18978.99 84
18980.29 84
18981.60 75
18982.90 75
18984.20 88
18985.50 78
18986.81 84
18988.11 76
18989.41 67
18990.72 83
18992.02 94
18993.32 96
18994.62 89
18995.93 99
18997.23 84
18998.53 89
18999.84 91
19001.14 79
19002.44 94
19003.75 119
19005.05 91
19006.35 83
19007.66 94
19008.96 103
19010.26 92
19011.57 77
19012.87 85
19014.17 90
19015.48 88
19016.78 88
19018.08 70
19019.39 83
19020.69 79
19021.99 94
19023.30 86
19024.60 86
19025.91 98
19027.21 100
19028.51 113
19029.82 112
19031.12 76
19032.43 94
19033.73 83
19035.04 100
19036.34 73
19037.64 86
19038.95 96
19040.25 92
19041.56 68
19042.86 62
19044.17 100
19045.47 97
19046.78 84
19048.08 84
19049.39 84
19050.69 80
19052.00 86
19053.30 95
19054.61 95
19055.91 97
19057.22 107
19058.52 91
19059.83 78
19061.13 74
19062.44 86
19063.74 98
19065.05 83
19066.35 78
19067.66 82
19068.96 105
19070.27 106
19071.57 98
19072.88 80
19074.18 96
19075.49 85
19076.80 92
19078.10 93
19079.41 78
19080.71 74
19082.02 78
19083.33 75
19084.63 81
19085.94 80
19087.24 80
19088.55 87
19089.86 92
19091.16 92
19092.47 80
19093.77 83
19095.08 97
19096.39 81
19097.69 83
19099.00 86
19100.31 110
19101.61 74
19102.92 86
19104.23 91
19105.53 87
19106.84 74
19108.15 76
19109.45 83
19110.76 93
19112.07 97
19113.37 99
19114.68 102
19115.99 96
19117.30 81
19118.60 76
19119.91 67
19121.22 97
19122.52 84
19123.83 95
19125.14 88
19126.45 75
19127.75 85
19129.06 92
19130.37 85
19131.68 104
19132.98 93
19134.29 96
19135.60 87
19136.91 85
19138.22 91
19139.52 65
19140.83 73
19142.14 95
19143.45 95
19144.76 99
19146.06 90
19147.37 109
19148.68 94
19149.99 115
19151.30 90
19152.60 90
19153.91 91
19155.22 91
19156.53 102
19157.84 97
19159.15 110
19160.46 91
19161.76 77
19163.07 73
19164.38 82
19165.69 106
19167.00 106
19168.31 108
19169.62 86
19170.93 80
19172.23 94
19173.54 85
19174.85 74
19176.16 74
19177.47 87
19178.78 88
19180.09 81
19181.40 89
19182.71 80
19184.02 99
19185.33 88
19186.64 100
19187.95 79
19189.26 106
19190.57 104
19191.87 97
19193.18 74
19194.49 86
19195.80 84
19197.11 82
19198.42 78
19199.73 73
19201.04 72
19202.35 74
19203.66 69
19204.97 81
19206.28 91
19207.59 75
19208.90 109
19210.21 97
19211.53 66
19212.84 92
19214.15 76
19215.46 84
19216.77 68
19218.08 64
19219.39 85
19220.70 89
19222.01 72
19223.32 77
19224.63 78
19225.94 91
19227.25 91
19228.56 69
19229.87 90
19231.19 90
19232.50 73
19233.81 81
19235.12 81
19236.43 83
19237.74 92
19239.05 78
19240.36 93
19241.68 97
19242.99 86
19244.30 95
19245.61 86
19246.92 92
19248.23 82
19249.54 87
19250.86 63
19252.17 84
19253.48 69
19254.79 80
19256.10 94
19257.42 79
19258.73 80
19260.04 82
19261.35 89
19262.66 71
19263.98 79
19265.29 100
19266.60 96
19267.91 103
19269.22 72
19270.54 82
19271.85 104
19273.16 57
19274.47 72
19275.79 75
19277.10 90
19278.41 85
19279.72 104
19281.04 73
19282.35 67
19283.66 76
19284.98 104
19286.29 82
19287.60 83
19288.91 73
19290.23 111
19291.54 74
19292.85 92
19294.17 69
19295.48 67
19296.79 61
19298.11 106
19299.42 97
19300.73 83
19302.05 79
19303.36 84
19304.67 80
19305.99 86
19307.30 92
19308.61 87
19309.93 77
19311.24 76
19312.56 92
19313.87 84
19315.18 69
19316.50 89
19317.81 105
19319.13 82
19320.44 79
19321.75 74
19323.07 79
19324.38 84
19325.70 95
19327.01 99
19328.32 94
19329.64 98
19330.95 98
19332.27 67
19333.58 90
19334.90 79
19336.21 87
19337.53 79
19338.84 103
19340.16 90
19341.47 101
19342.79 89
19344.10 85
19345.42 86
19346.73 99
19348.05 135
19349.36 123
19350.68 88
19351.99 81
19353.31 81
19354.62 82
19355.94 90
19357.25 67
19358.57 79
19359.88 84
19361.20 107
19362.51 76
19363.83 84
19365.14 100
19366.46 92
19367.78 94
19369.09 84
19370.41 78
19371.72 83
19373.04 85
19374.35 76
19375.67 96
19376.99 84
19378.30 78
19379.62 96
19380.93 97
19382.25 92
19383.57 80
19384.88 69
19386.20 96
19387.52 62
19388.83 73
19390.15 72
19391.47 71
19392.78 84
19394.10 80
19395.42 100
19396.73 94
19398.05 83
19399.37 77
19400.68 68
19402.00 67
19403.32 75
19404.63 93
19405.95 82
19407.27 68
19408.58 66
19409.90 80
19411.22 83
19412.54 63
19413.85 83
19415.17 105
19416.49 119
19417.80 87
19419.12 98
19420.44 79
19421.76 78
19423.07 92
19424.39 88
19425.71 75
19427.03 68
19428.35 72
19429.66 110
19430.98 102
19432.30 74
19433.62 83
19434.93 101
19436.25 92
19437.57 78
19438.89 67
19440.21 73
19441.53 76
19442.84 90
19444.16 76
19445.48 87
19446.80 82
19448.12 88
19449.44 89
19450.75 61
19452.07 61
19453.39 89
19454.71 82
19456.03 88
19457.35 69
19458.67 89
19459.98 81
19461.30 76
19462.62 95
19463.94 90
19465.26 96
19466.58 97
19467.90 72
19469.22 84
19470.54 80
19471.86 88
19473.18 76
19474.49 80
19475.81 85
19477.13 84
19478.45 93
19479.77 82
19481.09 78
19482.41 75
19483.73 91
19485.05 102
19486.37 75
19487.69 84
19489.01 92
19490.33 91
19491.65 71
19492.97 95
19494.29 84
19495.61 67
19496.93 101
19498.25 84
19499.57 83
19500.89 89
19502.21 89
19503.53 90
19504.85 91
19506.17 75
19507.49 75
19508.81 81
19510.13 80
19511.45 96
19512.77 85
19514.09 87
19515.42 72
19516.74 74
19518.06 66
19519.38 84
19520.70 75
19522.02 77
19523.34 110
19524.66 79
19525.98 80
19527.30 102
19528.62 85
19529.95 82
19531.27 85
19532.59 79
19533.91 95
19535.23 87
19536.55 75
19537.87 82
19539.20 102
19540.52 93
19541.84 104
19543.16 90
19544.48 87
19545.80 96
19547.13 91
19548.45 85
19549.77 81
19551.09 77
19552.41 70
19553.74 90
19555.06 84
19556.38 68
19557.70 77
19559.02 78
19560.35 106
19561.67 77
19562.99 78
19564.31 95
19565.64 93
19566.96 68
19568.28 68
19569.60 79
19570.93 91
19572.25 86
19573.57 76
19574.89 98
19576.22 110
19577.54 99
19578.86 74
19580.18 99
19581.51 103
19582.83 99
19584.15 68
19585.48 87
19586.80 100
19588.12 106
19589.45 98
19590.77 87
19592.09 76
19593.42 79
19594.74 95
19596.06 96
19597.39 86
19598.71 84
19600.03 89
19601.36 91
19602.68 118
19604.00 84
19605.33 91
19606.65 89
19607.98 87
19609.30 83
19610.62 82
19611.95 93
19613.27 75
19614.60 77
19615.92 79
19617.24 73
19618.57 87
19619.89 90
19621.22 103
19622.54 98
19623.87 90
19625.19 80
19626.51 85
19627.84 95
19629.16 67
19630.49 85
19631.81 80
19633.14 76
19634.46 87
19635.79 84
19637.11 87
19638.44 80
19639.76 88
19641.09 86
19642.41 86
19643.74 81
19645.06 80
19646.39 72
19647.71 74
19649.04 77
19650.36 68
19651.69 78
19653.01 94
19654.34 112
19655.66 89
19656.99 82
19658.32 85
19659.64 106
19660.97 85
19662.29 88
19663.62 85
19664.94 87
19666.27 87
19667.60 76
19668.92 80
19670.25 68
19671.57 77
19672.90 87
19674.23 74
19675.55 79
19676.88 88
19678.20 78
19679.53 98
19680.86 77
19682.18 100
19683.51 95
19684.84 80
19686.16 67
19687.49 71
19688.82 77
19690.14 86
19691.47 86
19692.80 91
19694.12 112
19695.45 93
19696.78 98
19698.10 114
19699.43 76
19700.76 88
19702.08 79
19703.41 82
19704.74 94
19706.07 99
19707.39 97
19708.72 85
19710.05 88
19711.37 89
19712.70 83
19714.03 105
19715.36 79
19716.68 91
19718.01 84
19719.34 88
19720.67 107
19721.99 74
19723.32 78
19724.65 86
19725.98 81
19727.31 77
19728.63 92
19729.96 88
19731.29 84
19732.62 88
19733.95 81
19735.27 82
19736.60 69
19737.93 88
19739.26 78
19740.59 84
19741.92 70
19743.24 79
19744.57 90
19745.90 106
19747.23 82
19748.56 78
19749.89 77
19751.22 89
19752.54 89
19753.87 65
19755.20 66
19756.53 58
19757.86 99
19759.19 99
19760.52 79
19761.85 72
19763.18 75
19764.50 84
19765.83 91
19767.16 83
19768.49 70
19769.82 88
19771.15 89
19772.48 92
19773.81 85
19775.14 92
19776.47 71
19777.80 91
19779.13 82
19780.46 93
19781.79 92
19783.12 89
19784.45 82
19785.78 81
19787.11 91
19788.44 99
19789.77 74
19791.10 91
19792.43 77
19793.76 77
19795.09 96
19796.42 87
19797.75 95
19799.08 86
19800.41 90
19801.74 106
19803.07 87
19804.40 104
19805.73 80
19807.06 109
19808.39 92
19809.72 77
19811.05 95
19812.38 70
19813.71 82
19815.05 86
19816.38 73
19817.71 92
19819.04 92
19820.37 86
19821.70 91
19823.03 86
19824.36 89
19825.69 93
19827.03 89
19828.36 86
19829.69 74
19831.02 86
19832.35 47
19833.68 81
19835.01 91
19836.35 75
19837.68 83
19839.01 66
19840.34 74
19841.67 67
19843.00 56
19844.34 73
19845.67 69
19847.00 76
19848.33 91
19849.66 76
19851.00 71
19852.33 72
19853.66 100
19854.99 93
19856.32 81
19857.66 76
19858.99 94
19860.32 80
19861.65 83
19862.99 68
19864.32 76
19865.65 71
19866.98 87
19868.32 78
19869.65 65
19870.98 63
19872.31 59
19873.65 81
19874.98 92
19876.31 84
19877.65 71
19878.98 73
19880.31 72
19881.65 72
19882.98 70
19884.31 80
19885.64 98
19886.98 92
19888.31 86
19889.64 78
19890.98 82
19892.31 79
19893.64 54
19894.98 81
19896.31 88
19897.65 92
19898.98 74
19900.31 76
19901.65 78
19902.98 81
19904.31 70
19905.65 70
19906.98 75
19908.32 60
19909.65 74
19910.98 77
19912.32 76
19913.65 91
19914.99 60
19916.32 73
19917.66 73
19918.99 57
19920.32 67
19921.66 85
19922.99 79
19924.33 77
19925.66 76
19927.00 80
19928.33 75
19929.67 89
19931.00 66
19932.34 70
19933.67 69
19935.01 81
19936.34 81
19937.68 84
19939.01 81
19940.35 58
19941.68 83
19943.02 81
19944.35 82
19945.69 69
19947.02 78
19948.36 73
19949.69 84
19951.03 112
19952.36 93
19953.70 85
19955.03 86
19956.37 74
19957.71 84
19959.04 83
19960.38 81
19961.71 80
19963.05 81
19964.38 93
19965.72 77
19967.06 112
19968.39 86
19969.73 96
19971.06 80
19972.40 83
19973.74 78
19975.07 76
19976.41 74
19977.75 63
19979.08 84
19980.42 95
19981.75 94
19983.09 77
19984.43 95
19985.76 91
19987.10 79
19988.44 76
19989.77 58
19991.11 78
19992.45 115
19993.78 101
19995.12 78
19996.46 63
19997.80 76
19999.13 81
20000.47 83
20001.81 89
20003.14 106
20004.48 99
20005.82 93
20007.16 77
20008.49 79
20009.83 78
20011.17 90
20012.51 113
20013.84 97
20015.18 100
20016.52 90
20017.86 86
20019.19 106
20020.53 90
20021.87 74
20023.21 82
20024.55 77
20025.88 98
20027.22 70
20028.56 88
20029.90 94
20031.24 85
20032.57 89
20033.91 72
20035.25 95
20036.59 82
20037.93 93
20039.26 89
20040.60 75
20041.94 77
20043.28 75
20044.62 83
20045.96 77
20047.30 83
20048.63 82
20049.97 63
20051.31 91
20052.65 74
20053.99 60
20055.33 82
20056.67 72
20058.01 74
20059.35 60
20060.69 61
20062.02 103
20063.36 104
20064.70 86
20066.04 78
20067.38 82
20068.72 79
20070.06 66
20071.40 82
20072.74 81
20074.08 80
20075.42 79
20076.76 92
20078.10 102
20079.44 83
20080.78 91
20082.12 92
20083.46 86
20084.80 77
20086.14 81
20087.48 75
20088.82 67
20090.16 60
20091.50 65
20092.84 74
20094.18 81
20095.52 93
20096.86 76
20098.20 70
20099.54 93
20100.88 90
20102.22 91
20103.56 99
20104.90 79
20106.24 73
20107.58 94
20108.92 98
20110.26 68
20111.60 85
20112.95 89
20114.29 86
20115.63 72
20116.97 75
20118.31 92
20119.65 95
20120.99 88
20122.33 93
20123.67 67
20125.02 81
20126.36 87
20127.70 73
20129.04 61
20130.38 66
20131.72 82
20133.06 71
20134.41 70
20135.75 82
