# Supplementary material for: MALDI-TOF MS typing enables the classification of brewing yeasts of the genus Saccharomyces to major beer styles
Source: PLoS One. 2017 Aug 9;12(8):e0181694. doi: 10.1371/journal.pone.0181694 (PMC5549903; doi:10.1371/journal.pone.0181694)
Supplement: S3 File — The directory includes 90 raw files and was zipped to “.zip”; the folder has three strains with 30 spectra per strain; S1 Text explains the raw files with an example and Table 1 represents the yeast strains used within the experiment. (ZIP) [file pone.0181694.s006.zip › 7-9/30257-184-OG-Alt-Alt-YPG-18h-E-E_2015-08-13__0_D1_1.dat]

1999.93 1604
2000.35 1522
2000.77 1567
2001.19 1623
2001.61 1712
2002.03 1678
2002.46 1742
2002.88 1787
2003.30 1720
2003.72 1700
2004.14 1769
2004.57 1759
2004.99 1698
2005.41 1696
2005.83 1548
2006.25 1728
2006.68 1729
2007.10 1594
2007.52 1658
2007.94 1658
2008.37 1627
2008.79 1758
2009.21 1663
2009.63 1710
2010.06 1766
2010.48 1526
2010.90 1474
2011.32 1703
2011.75 1811
2012.17 1761
2012.59 1945
2013.02 1676
2013.44 1685
2013.86 1572
2014.29 1676
2014.71 1589
2015.13 1530
2015.55 1599
2015.98 1667
2016.40 1514
2016.82 1586
2017.25 1638
2017.67 1638
2018.10 1564
2018.52 1618
2018.94 1746
2019.37 1701
2019.79 1743
2020.21 1530
2020.64 1589
2021.06 1690
2021.48 1704
2021.91 1655
2022.33 1671
2022.76 1670
2023.18 1768
2023.60 1707
2024.03 1723
2024.45 1777
2024.88 1664
2025.30 1567
2025.73 1632
2026.15 1593
2026.57 1535
2027.00 1533
2027.42 1594
2027.85 1549
2028.27 1621
2028.70 1471
2029.12 1492
2029.55 1420
2029.97 1486
2030.40 1601
2030.82 1617
2031.24 1630
2031.67 1554
2032.09 1516
2032.52 1563
2032.94 1672
2033.37 1623
2033.79 1630
2034.22 1626
2034.65 1717
2035.07 1612
2035.50 1492
2035.92 1582
2036.35 1705
2036.77 1696
2037.20 1642
2037.62 1508
2038.05 1658
2038.47 1695
2038.90 1641
2039.33 1877
2039.75 1920
2040.18 1863
2040.60 1860
2041.03 1669
2041.45 1720
2041.88 1780
2042.31 1768
2042.73 1615
2043.16 1655
2043.58 1752
2044.01 1710
2044.44 1741
2044.86 1624
2045.29 1502
2045.72 1534
2046.14 1613
2046.57 1522
2047.00 1596
2047.42 1582
2047.85 1685
2048.28 1810
2048.70 1684
2049.13 1737
2049.56 1858
2049.98 1753
2050.41 1727
2050.84 1647
2051.26 1509
2051.69 1430
2052.12 1374
2052.54 1556
2052.97 1668
2053.40 1639
2053.83 1394
2054.25 1518
2054.68 1711
2055.11 1600
2055.53 1598
2055.96 1656
2056.39 1404
2056.82 1500
2057.24 1858
2057.67 1695
2058.10 1563
2058.53 1769
2058.96 1741
2059.38 1641
2059.81 1516
2060.24 1680
2060.67 1651
2061.10 1453
2061.52 1515
2061.95 1580
2062.38 1557
2062.81 1711
2063.24 1718
2063.66 1707
2064.09 1733
2064.52 1875
2064.95 1718
2065.38 1578
2065.81 1624
2066.23 1843
2066.66 1749
2067.09 1799
2067.52 1961
2067.95 1877
2068.38 1719
2068.81 1919
2069.23 1750
2069.66 1809
2070.09 1666
2070.52 1730
2070.95 1700
2071.38 1638
2071.81 1703
2072.24 1864
2072.67 1666
2073.10 1760
2073.53 1690
2073.95 1727
2074.38 1833
2074.81 1789
2075.24 1758
2075.67 1787
2076.10 1823
2076.53 1719
2076.96 1757
2077.39 1839
2077.82 1916
2078.25 1795
2078.68 1790
2079.11 1772
2079.54 1724
2079.97 1931
2080.40 1892
2080.83 1849
2081.26 1707
2081.69 1758
2082.12 1781
2082.55 1601
2082.98 1638
2083.41 1866
2083.84 1832
2084.27 1695
2084.70 1692
2085.13 1643
2085.56 1691
2085.99 1804
2086.42 1676
2086.85 1683
2087.29 1759
2087.72 1807
2088.15 1683
2088.58 1660
2089.01 1585
2089.44 1497
2089.87 1490
2090.30 1680
2090.73 1683
2091.16 1624
2091.59 1592
2092.03 1571
2092.46 1638
2092.89 1667
2093.32 1729
2093.75 1725
2094.18 1686
2094.61 1659
2095.05 1736
2095.48 1691
2095.91 1669
2096.34 1484
2096.77 1516
2097.20 1535
2097.63 1570
2098.07 1587
2098.50 1502
2098.93 1678
2099.36 1574
2099.79 1596
2100.23 1577
2100.66 1548
2101.09 1526
2101.52 1568
2101.95 1406
2102.39 1525
2102.82 1533
2103.25 1589
2103.68 1637
2104.12 1464
2104.55 1555
2104.98 1537
2105.41 1491
2105.85 1661
2106.28 1675
2106.71 1598
2107.14 1661
2107.58 1568
2108.01 1553
2108.44 1622
2108.88 1660
2109.31 1712
2109.74 1631
2110.18 1627
2110.61 1682
2111.04 1762
2111.47 1761
2111.91 1734
2112.34 1765
2112.77 1781
2113.21 1769
2113.64 1742
2114.07 1588
2114.51 1532
2114.94 1600
2115.37 1594
2115.81 1690
2116.24 1682
2116.68 1557
2117.11 1607
2117.54 1647
2117.98 1582
2118.41 1461
2118.85 1464
2119.28 1554
2119.71 1531
2120.15 1557
2120.58 1484
2121.02 1679
2121.45 1839
2121.88 1629
2122.32 1614
2122.75 1465
2123.19 1453
2123.62 1549
2124.06 1629
2124.49 1585
2124.92 1529
2125.36 1572
2125.79 1445
2126.23 1618
2126.66 1570
2127.10 1501
2127.53 1507
2127.97 1508
2128.40 1555
2128.84 1560
2129.27 1764
2129.71 1607
2130.14 1574
2130.58 1588
2131.01 1692
2131.45 1837
2131.88 1770
2132.32 1659
2132.75 1847
2133.19 1783
2133.63 1841
2134.06 1917
2134.50 1819
2134.93 1768
2135.37 1652
2135.80 1788
2136.24 1861
2136.67 1925
2137.11 1907
2137.55 1803
2137.98 1718
2138.42 1867
2138.85 1841
2139.29 1927
2139.73 1870
2140.16 1868
2140.60 1875
2141.03 1678
2141.47 1711
2141.91 1680
2142.34 1583
2142.78 1631
2143.22 1632
2143.65 1559
2144.09 1702
2144.53 1610
2144.96 1632
2145.40 1678
2145.84 1759
2146.27 1638
2146.71 1576
2147.15 1483
2147.58 1579
2148.02 1668
2148.46 1683
2148.89 1699
2149.33 1764
2149.77 1961
2150.21 1974
2150.64 2085
2151.08 2089
2151.52 2155
2151.95 2168
2152.39 2118
2152.83 2185
2153.27 2114
2153.70 1929
2154.14 1956
2154.58 1913
2155.02 1808
2155.45 1928
2155.89 1816
2156.33 1833
2156.77 1782
2157.21 1716
2157.64 1753
2158.08 1772
2158.52 1617
2158.96 1637
2159.40 1734
2159.83 1639
2160.27 1661
2160.71 1761
2161.15 1720
2161.59 1755
2162.02 1746
2162.46 1779
2162.90 1707
2163.34 1732
2163.78 1648
2164.22 1773
2164.66 1640
2165.09 1712
2165.53 1706
2165.97 1734
2166.41 1768
2166.85 1881
2167.29 1851
2167.73 1763
2168.17 1633
2168.60 1642
2169.04 1728
2169.48 1648
2169.92 1817
2170.36 1776
2170.80 1740
2171.24 1770
2171.68 1831
2172.12 1870
2172.56 1742
2173.00 1706
2173.44 1701
2173.88 1841
2174.32 1889
2174.76 1801
2175.20 1747
2175.64 1843
2176.07 2015
2176.51 2127
2176.95 2218
2177.39 1963
2177.83 1987
2178.27 1958
2178.71 1961
2179.15 1951
2179.59 1869
2180.03 2039
2180.47 1913
2180.92 1696
2181.36 1890
2181.80 1926
2182.24 1824
2182.68 1690
2183.12 1624
2183.56 1745
2184.00 1643
2184.44 1751
2184.88 1805
2185.32 1795
2185.76 1788
2186.20 1779
2186.64 1684
2187.08 1756
2187.52 1672
2187.97 1757
2188.41 1629
2188.85 1817
2189.29 1850
2189.73 1836
2190.17 1917
2190.61 1999
2191.05 2050
2191.49 1849
2191.94 1828
2192.38 1896
2192.82 1913
2193.26 1746
2193.70 1727
2194.14 1915
2194.58 1914
2195.03 1883
2195.47 1739
2195.91 1826
2196.35 1970
2196.79 1813
2197.24 1780
2197.68 1858
2198.12 1941
2198.56 1922
2199.00 1839
2199.45 1832
2199.89 1892
2200.33 1790
2200.77 1763
2201.21 1716
2201.66 1687
2202.10 1641
2202.54 1653
2202.98 1691
2203.43 1701
2203.87 1871
2204.31 1673
2204.75 1757
2205.20 1687
2205.64 1625
2206.08 1695
2206.53 1765
2206.97 1829
2207.41 1843
2207.85 1960
2208.30 1844
2208.74 1810
2209.18 1711
2209.63 1739
2210.07 1849
2210.51 1938
2210.96 1734
2211.40 1730
2211.84 1755
2212.29 1804
2212.73 1778
2213.17 1877
2213.62 1877
2214.06 1692
2214.50 1789
2214.95 1825
2215.39 1799
2215.84 1670
2216.28 1631
2216.72 1794
2217.17 1676
2217.61 1662
2218.05 1861
2218.50 1752
2218.94 1647
2219.39 1662
2219.83 1669
2220.28 1834
2220.72 1792
2221.16 1597
2221.61 1768
2222.05 1752
2222.50 1721
2222.94 1737
2223.39 1838
2223.83 1837
2224.28 1971
2224.72 1856
2225.16 1835
2225.61 1971
2226.05 1806
2226.50 1959
2226.94 1947
2227.39 1901
2227.83 2020
2228.28 2035
2228.72 2011
2229.17 1928
2229.61 1856
2230.06 1837
2230.50 1896
2230.95 1919
2231.40 1955
2231.84 2013
2232.29 2132
2232.73 2195
2233.18 2107
2233.62 2086
2234.07 2067
2234.51 2117
2234.96 1942
2235.41 2028
2235.85 1957
2236.30 2053
2236.74 2154
2237.19 1853
2237.63 1877
2238.08 1878
2238.53 2017
2238.97 1664
2239.42 1771
2239.86 1898
2240.31 1900
2240.76 1884
2241.20 1892
2241.65 1735
2242.10 1687
2242.54 1726
2242.99 1755
2243.44 1815
2243.88 1680
2244.33 1700
2244.78 1697
2245.22 1717
2245.67 1635
2246.12 1618
2246.56 1678
2247.01 1718
2247.46 1665
2247.90 1711
2248.35 1844
2248.80 1606
2249.24 1694
2249.69 1818
2250.14 1810
2250.59 1803
2251.03 1668
2251.48 1731
2251.93 1741
2252.38 1911
2252.82 1736
2253.27 1820
2253.72 1912
2254.17 1961
2254.61 1932
2255.06 1774
2255.51 1652
2255.96 1659
2256.40 1620
2256.85 1774
2257.30 1771
2257.75 1593
2258.20 1539
2258.64 1596
2259.09 1640
2259.54 1616
2259.99 1550
2260.44 1649
2260.88 1726
2261.33 1739
2261.78 1897
2262.23 1829
2262.68 1724
2263.13 1774
2263.58 1848
2264.02 1992
2264.47 1993
2264.92 2036
2265.37 1831
2265.82 1940
2266.27 1878
2266.72 2084
2267.17 2044
2267.61 1991
2268.06 1976
2268.51 2048
2268.96 2114
2269.41 2095
2269.86 2091
2270.31 2064
2270.76 2174
2271.21 2089
2271.66 2064
2272.11 1881
2272.56 2003
2273.00 2114
2273.45 1979
2273.90 1864
2274.35 2079
2274.80 1867
2275.25 1965
2275.70 2067
2276.15 2036
2276.60 1756
2277.05 1651
2277.50 1714
2277.95 1728
2278.40 1709
2278.85 1749
2279.30 1748
2279.75 1717
2280.20 1623
2280.65 1635
2281.10 1779
2281.55 1740
2282.00 1810
2282.45 1791
2282.90 1676
2283.35 1791
2283.81 1947
2284.26 2046
2284.71 1835
2285.16 1891
2285.61 1819
2286.06 1827
2286.51 1792
2286.96 1719
2287.41 1756
2287.86 1907
2288.31 1758
2288.76 1958
2289.22 2055
2289.67 2161
2290.12 2237
2290.57 2351
2291.02 2371
2291.47 2525
2291.92 2960
2292.37 3061
2292.83 3005
2293.28 3219
2293.73 3238
2294.18 3070
2294.63 2858
2295.08 2520
2295.53 2608
2295.99 2401
2296.44 2325
2296.89 2339
2297.34 2350
2297.79 2058
2298.25 2039
2298.70 2069
2299.15 1853
2299.60 1946
2300.05 1991
2300.51 1818
2300.96 1766
2301.41 1814
2301.86 1881
2302.32 1815
2302.77 1882
2303.22 1853
2303.67 1736
2304.13 1742
2304.58 1885
2305.03 1804
2305.48 1716
2305.94 1631
2306.39 1728
2306.84 1892
2307.29 1823
2307.75 1800
2308.20 1821
2308.65 1908
2309.11 2143
2309.56 2025
2310.01 1946
2310.47 2029
2310.92 1994
2311.37 2156
2311.83 2160
2312.28 2151
2312.73 2203
2313.19 2192
2313.64 2087
2314.09 1921
2314.55 1999
2315.00 1922
2315.45 1927
2315.91 1952
2316.36 2038
2316.81 1978
2317.27 1968
2317.72 1774
2318.18 1858
2318.63 1774
2319.08 2088
2319.54 1949
2319.99 1839
2320.45 1963
2320.90 1942
2321.35 1948
2321.81 2215
2322.26 2147
2322.72 1855
2323.17 2012
2323.63 1939
2324.08 1803
2324.54 1870
2324.99 1863
2325.44 1961
2325.90 2129
2326.35 1905
2326.81 1787
2327.26 1874
2327.72 1926
2328.17 1931
2328.63 1893
2329.08 2086
2329.54 2190
2329.99 2114
2330.45 2033
2330.90 2050
2331.36 2243
2331.81 2058
2332.27 2169
2332.72 2205
2333.18 2069
2333.64 2144
2334.09 2065
2334.55 1852
2335.00 1994
2335.46 1909
2335.91 1883
2336.37 2019
2336.82 1928
2337.28 1780
2337.74 1825
2338.19 1821
2338.65 1891
2339.10 1992
2339.56 1965
2340.02 1984
2340.47 2245
2340.93 2155
2341.38 2240
2341.84 2222
2342.30 2216
2342.75 2241
2343.21 2178
2343.67 2213
2344.12 2188
2344.58 2132
2345.04 2031
2345.49 2079
2345.95 2147
2346.41 2013
2346.86 2237
2347.32 2286
2347.78 2218
2348.23 2166
2348.69 2083
2349.15 2207
2349.60 2296
2350.06 2085
2350.52 2001
2350.97 2035
2351.43 1976
2351.89 2010
2352.35 2037
2352.80 1976
2353.26 1853
2353.72 1920
2354.18 1871
2354.63 1738
2355.09 1927
2355.55 2024
2356.01 1881
2356.46 1847
2356.92 1790
2357.38 1704
2357.84 1808
2358.29 1917
2358.75 1839
2359.21 1729
2359.67 1793
2360.13 1763
2360.58 1870
2361.04 1914
2361.50 2001
2361.96 1897
2362.42 1901
2362.88 1838
2363.33 1812
2363.79 1841
2364.25 1889
2364.71 2013
2365.17 1861
2365.63 2035
2366.08 1952
2366.54 2083
2367.00 1941
2367.46 1934
2367.92 1964
2368.38 1998
2368.84 2087
2369.30 2023
2369.75 2008
2370.21 2023
2370.67 2020
2371.13 1974
2371.59 2032
2372.05 2097
2372.51 2086
2372.97 2023
2373.43 1859
2373.89 1821
2374.35 1853
2374.81 1942
2375.27 1860
2375.72 1817
2376.18 1825
2376.64 1948
2377.10 1896
2377.56 1789
2378.02 1847
2378.48 1916
2378.94 1870
2379.40 1939
2379.86 1903
2380.32 1941
2380.78 1808
2381.24 1804
2381.70 1994
2382.16 1973
2382.62 1924
2383.08 2067
2383.54 1796
2384.00 2008
2384.46 1972
2384.92 1957
2385.39 1820
2385.85 1742
2386.31 1850
2386.77 1918
2387.23 1930
2387.69 1878
2388.15 1876
2388.61 1855
2389.07 1864
2389.53 1839
2389.99 1963
2390.45 2029
2390.91 1848
2391.38 1808
2391.84 1750
2392.30 1961
2392.76 2019
2393.22 1771
2393.68 1838
2394.14 1854
2394.60 1717
2395.06 1837
2395.53 1877
2395.99 1685
2396.45 1747
2396.91 1705
2397.37 1753
2397.83 1754
2398.30 1811
2398.76 1890
2399.22 1678
2399.68 1822
2400.14 1913
2400.61 1837
2401.07 1814
2401.53 1820
2401.99 1737
2402.45 1728
2402.92 1867
2403.38 1742
2403.84 1771
2404.30 1720
2404.76 1737
2405.23 1718
2405.69 1864
2406.15 1795
2406.61 1950
2407.08 2008
2407.54 1948
2408.00 1974
2408.46 1941
2408.93 1993
2409.39 1955
2409.85 1870
2410.32 1874
2410.78 1775
2411.24 1914
2411.70 1740
2412.17 1657
2412.63 1848
2413.09 1812
2413.56 1811
2414.02 1795
2414.48 1765
2414.95 1721
2415.41 1832
2415.87 1903
2416.34 1825
2416.80 1816
2417.26 1982
2417.73 1989
2418.19 2113
2418.65 2191
2419.12 2262
2419.58 2136
2420.05 2237
2420.51 2356
2420.97 2277
2421.44 2318
2421.90 2154
2422.37 2183
2422.83 1984
2423.29 2002
2423.76 1972
2424.22 2067
2424.69 2033
2425.15 1983
2425.62 1936
2426.08 1766
2426.54 1713
2427.01 1830
2427.47 1935
2427.94 1887
2428.40 2001
2428.87 1956
2429.33 1806
2429.80 1688
2430.26 1795
2430.73 1886
2431.19 1854
2431.66 1840
2432.12 1854
2432.59 1898
2433.05 1746
2433.52 1813
2433.98 1885
2434.45 1920
2434.91 2013
2435.38 1935
2435.84 2019
2436.31 2079
2436.77 1990
2437.24 1974
2437.70 1944
2438.17 1999
2438.63 2002
2439.10 1987
2439.57 2032
2440.03 2231
2440.50 2187
2440.96 2313
2441.43 2329
2441.89 2175
2442.36 2267
2442.83 2222
2443.29 2293
2443.76 2065
2444.22 2026
2444.69 2095
2445.16 1820
2445.62 2024
2446.09 1947
2446.56 1831
2447.02 1866
2447.49 1732
2447.96 1784
2448.42 1790
2448.89 1767
2449.35 1621
2449.82 1715
2450.29 1805
2450.75 1723
2451.22 1768
2451.69 1756
2452.16 1956
2452.62 1901
2453.09 1753
2453.56 1733
2454.02 1745
2454.49 1803
2454.96 1787
2455.42 1634
2455.89 1696
2456.36 1776
2456.83 1903
2457.29 2002
2457.76 1921
2458.23 1924
2458.70 1991
2459.16 1812
2459.63 1819
2460.10 1904
2460.57 1725
2461.03 1731
2461.50 1776
2461.97 1754
2462.44 1752
2462.91 1815
2463.37 1850
2463.84 1786
2464.31 1665
2464.78 1727
2465.25 1800
2465.71 1636
2466.18 1724
2466.65 1726
2467.12 1714
2467.59 1679
2468.06 1697
2468.52 1831
2468.99 1829
2469.46 1830
2469.93 1928
2470.40 1796
2470.87 1863
2471.34 1688
2471.80 1651
2472.27 1707
2472.74 1687
2473.21 1638
2473.68 1679
2474.15 1708
2474.62 1652
2475.09 1665
2475.56 1672
2476.02 1672
2476.49 1720
2476.96 1629
2477.43 1620
2477.90 1661
2478.37 1796
2478.84 1802
2479.31 1844
2479.78 2049
2480.25 1943
2480.72 2047
2481.19 1951
2481.66 1943
2482.13 1933
2482.60 1898
2483.07 1947
2483.54 1975
2484.01 2101
2484.48 2064
2484.95 1967
2485.42 1748
2485.89 1807
2486.36 1730
2486.83 1872
2487.30 1718
2487.77 1711
2488.24 1897
2488.71 1896
2489.18 1772
2489.65 1822
2490.12 1922
2490.59 1747
2491.06 1792
2491.53 1958
2492.00 1832
2492.47 1768
2492.94 1808
2493.41 1864
2493.88 1885
2494.36 1898
2494.83 1958
2495.30 1857
2495.77 1813
2496.24 1850
2496.71 1935
2497.18 1876
2497.65 1874
2498.12 2020
2498.60 1897
2499.07 1808
2499.54 1907
2500.01 1872
2500.48 1717
2500.95 1698
2501.42 1815
2501.90 1805
2502.37 1827
2502.84 1694
2503.31 1697
2503.78 1662
2504.25 1662
2504.73 1742
2505.20 1839
2505.67 1806
2506.14 1817
2506.61 1859
2507.09 1914
2507.56 1778
2508.03 1795
2508.50 1738
2508.97 1922
2509.45 1891
2509.92 1952
2510.39 1990
2510.86 1950
2511.34 2076
2511.81 2032
2512.28 2176
2512.75 2051
2513.23 1892
2513.70 1872
2514.17 1999
2514.65 2108
2515.12 2200
2515.59 2122
2516.06 1982
2516.54 2117
2517.01 2079
2517.48 1925
2517.96 2000
2518.43 1893
2518.90 1879
2519.38 2020
2519.85 1845
2520.32 1760
2520.80 1835
2521.27 1832
2521.74 1925
2522.22 1860
2522.69 1901
2523.16 1930
2523.64 1713
2524.11 1751
2524.58 1851
2525.06 1881
2525.53 1772
2526.01 1822
2526.48 1796
2526.95 1843
2527.43 1809
2527.90 1811
2528.38 1661
2528.85 1708
2529.32 1848
2529.80 2024
2530.27 1744
2530.75 1680
2531.22 1763
2531.70 1819
2532.17 1907
2532.64 2123
2533.12 2040
2533.59 1806
2534.07 1844
2534.54 1897
2535.02 1893
2535.49 1822
2535.97 1800
2536.44 1899
2536.92 1861
2537.39 2028
2537.87 1852
2538.34 1821
2538.82 1854
2539.29 1807
2539.77 1696
2540.24 1836
2540.72 1844
2541.19 1808
2541.67 1869
2542.14 1851
2542.62 1803
2543.09 1839
2543.57 1862
2544.04 1833
2544.52 1893
2545.00 1767
2545.47 1802
2545.95 1994
2546.42 2093
2546.90 2094
2547.37 2143
2547.85 2094
2548.33 2278
2548.80 2274
2549.28 2415
2549.75 2562
2550.23 2509
2550.71 2460
2551.18 2495
2551.66 2409
2552.14 2463
2552.61 2304
2553.09 2366
2553.57 2481
2554.04 2378
2554.52 2449
2554.99 2330
2555.47 2258
2555.95 2345
2556.42 2544
2556.90 2443
2557.38 2402
2557.86 2487
2558.33 2421
2558.81 2310
2559.29 2278
2559.76 2140
2560.24 2069
2560.72 2057
2561.19 1942
2561.67 1995
2562.15 2020
2562.63 1953
2563.10 1808
2563.58 1900
2564.06 1740
2564.54 1818
2565.01 1820
2565.49 1759
2565.97 1802
2566.45 1902
2566.92 1947
2567.40 1697
2567.88 1822
2568.36 1926
2568.83 1749
2569.31 1718
2569.79 1755
2570.27 1815
2570.75 1697
2571.22 1653
2571.70 1803
2572.18 1660
2572.66 1686
2573.14 1944
2573.62 1835
2574.09 1791
2574.57 1624
2575.05 1817
2575.53 1909
2576.01 1835
2576.49 1647
2576.97 1784
2577.44 1793
2577.92 1651
2578.40 1714
2578.88 1982
2579.36 1886
2579.84 1806
2580.32 1585
2580.80 1680
2581.27 1777
2581.75 1753
2582.23 1679
2582.71 1628
2583.19 1853
2583.67 1768
2584.15 1794
2584.63 1825
2585.11 1824
2585.59 1642
2586.07 1785
2586.55 1819
2587.03 1708
2587.51 1871
2587.99 1824
2588.47 1845
2588.94 1801
2589.42 1885
2589.90 1805
2590.38 1807
2590.86 1910
2591.34 2061
2591.82 1765
2592.30 1764
2592.78 2006
2593.26 2079
2593.74 1873
2594.22 1857
2594.71 2069
2595.19 1983
2595.67 1861
2596.15 2075
2596.63 1983
2597.11 1870
2597.59 1924
2598.07 1800
2598.55 1924
2599.03 1990
2599.51 1711
2599.99 1700
2600.47 1854
2600.95 1771
2601.43 1716
2601.91 1721
2602.40 1686
2602.88 1786
2603.36 1553
2603.84 1602
2604.32 1635
2604.80 1583
2605.28 1574
2605.76 1695
2606.24 1648
2606.73 1700
2607.21 1631
2607.69 1817
2608.17 1794
2608.65 1847
2609.13 1793
2609.62 1768
2610.10 1749
2610.58 1930
2611.06 1743
2611.54 1761
2612.02 1984
2612.51 1891
2612.99 1944
2613.47 1942
2613.95 1988
2614.43 1892
2614.92 1813
2615.40 1783
2615.88 1764
2616.36 1876
2616.85 1725
2617.33 1805
2617.81 1813
2618.29 1805
2618.78 1831
2619.26 1722
2619.74 1652
2620.22 1675
2620.71 1726
2621.19 1694
2621.67 1630
2622.15 1740
2622.64 1880
2623.12 1795
2623.60 1705
2624.09 1746
2624.57 1794
2625.05 1859
2625.53 2042
2626.02 1952
2626.50 1764
2626.98 1848
2627.47 2012
2627.95 1820
2628.43 1829
2628.92 1755
2629.40 1776
2629.88 1829
2630.37 2009
2630.85 1846
2631.34 1728
2631.82 1790
2632.30 1888
2632.79 1961
2633.27 2024
2633.75 2054
2634.24 1984
2634.72 1781
2635.21 1880
2635.69 1815
2636.17 1963
2636.66 1821
2637.14 1650
2637.63 1705
2638.11 1814
2638.60 1758
2639.08 1748
2639.56 1915
2640.05 1729
2640.53 1813
2641.02 1729
2641.50 1739
2641.99 1861
2642.47 1981
2642.96 1897
2643.44 1844
2643.93 1876
2644.41 1835
2644.90 1896
2645.38 1725
2645.87 1884
2646.35 1953
2646.84 1831
2647.32 1724
2647.81 1723
2648.29 1805
2648.78 1921
2649.26 1726
2649.75 1728
2650.23 1774
2650.72 1986
2651.20 1882
2651.69 1886
2652.17 1794
2652.66 1761
2653.15 1835
2653.63 1820
2654.12 1942
2654.60 2012
2655.09 2108
2655.57 1978
2656.06 1854
2656.55 1898
2657.03 2047
2657.52 2096
2658.00 2000
2658.49 1915
2658.98 2034
2659.46 1971
2659.95 1817
2660.44 1837
2660.92 1940
2661.41 1857
2661.90 1893
2662.38 1728
2662.87 1862
2663.35 1804
2663.84 1876
2664.33 1988
2664.81 1872
2665.30 1906
2665.79 1829
2666.28 1875
2666.76 1864
2667.25 1920
2667.74 1883
2668.22 1766
2668.71 1821
2669.20 1745
2669.68 1916
2670.17 1901
2670.66 1751
2671.15 1703
2671.63 1888
2672.12 1936
2672.61 2007
2673.10 2044
2673.58 1922
2674.07 2068
2674.56 1963
2675.05 2119
2675.53 2107
2676.02 2159
2676.51 2319
2677.00 2397
2677.49 2332
2677.97 2191
2678.46 2260
2678.95 2225
2679.44 2190
2679.93 2285
2680.41 2311
2680.90 2321
2681.39 2432
2681.88 2260
2682.37 2157
2682.85 2330
2683.34 2259
2683.83 2160
2684.32 2311
2684.81 2243
2685.30 2429
2685.79 2255
2686.27 2416
2686.76 2400
2687.25 2098
2687.74 2170
2688.23 1984
2688.72 2059
2689.21 2068
2689.70 2084
2690.19 1973
2690.67 1953
2691.16 1941
2691.65 1952
2692.14 1838
2692.63 1849
2693.12 1923
2693.61 1829
2694.10 1799
2694.59 1913
2695.08 1849
2695.57 1816
2696.06 1827
2696.55 1825
2697.04 1971
2697.53 1836
2698.02 1766
2698.51 1930
2699.00 1945
2699.49 1948
2699.98 1842
2700.47 1926
2700.96 2096
2701.45 1906
2701.94 1895
2702.43 1982
2702.92 2000
2703.41 1994
2703.90 1892
2704.39 1875
2704.88 1831
2705.37 1949
2705.86 1782
2706.35 1958
2706.84 1948
2707.33 1865
2707.82 1682
2708.31 1825
2708.80 1889
2709.29 1805
2709.78 1657
2710.27 1737
2710.77 1897
2711.26 1918
2711.75 1904
2712.24 1825
2712.73 1825
2713.22 1856
2713.71 1871
2714.20 1735
2714.69 1744
2715.19 1893
2715.68 1867
2716.17 1905
2716.66 2048
2717.15 1937
2717.64 1951
2718.13 1829
2718.63 1807
2719.12 1875
2719.61 1635
2720.10 1863
2720.59 1837
2721.08 1771
2721.58 1709
2722.07 1979
2722.56 1943
2723.05 1952
2723.54 1950
2724.04 2013
2724.53 1897
2725.02 1988
2725.51 1973
2726.01 2068
2726.50 2018
2726.99 1979
2727.48 2022
2727.98 1978
2728.47 1867
2728.96 1816
2729.45 1861
2729.95 1777
2730.44 1673
2730.93 1685
2731.42 1788
2731.92 1792
2732.41 1847
2732.90 1965
2733.40 1874
2733.89 1964
2734.38 1945
2734.87 1923
2735.37 1972
2735.86 2037
2736.35 1837
2736.85 1785
2737.34 1982
2737.83 1912
2738.33 1946
2738.82 2056
2739.31 2114
2739.81 1899
2740.30 1788
2740.79 1870
2741.29 2059
2741.78 1997
2742.28 1919
2742.77 1844
2743.26 1762
2743.76 1903
2744.25 1787
2744.75 1684
2745.24 1780
2745.73 1738
2746.23 1706
2746.72 1605
2747.22 1674
2747.71 1735
2748.20 1671
2748.70 1638
2749.19 1679
2749.69 1630
2750.18 1611
2750.68 1612
2751.17 1626
2751.67 1672
2752.16 1757
2752.66 1786
2753.15 1865
2753.64 1819
2754.14 1741
2754.63 1902
2755.13 1890
2755.62 1813
2756.12 1812
2756.61 1802
2757.11 1860
2757.60 1844
2758.10 1801
2758.59 1836
2759.09 1773
2759.59 1697
2760.08 1777
2760.58 1724
2761.07 1794
2761.57 1864
2762.06 1849
2762.56 1885
2763.05 1967
2763.55 1820
2764.05 1870
2764.54 1965
2765.04 1748
2765.53 1768
2766.03 1837
2766.52 1767
2767.02 1704
2767.52 1828
2768.01 1774
2768.51 1849
2769.00 1730
2769.50 1681
2770.00 1678
2770.49 1820
2770.99 1693
2771.49 1759
2771.98 1835
2772.48 1877
2772.98 2006
2773.47 1950
2773.97 1917
2774.47 1895
2774.96 1878
2775.46 2064
2775.96 2082
2776.45 2185
2776.95 2273
2777.45 2225
2777.94 2228
2778.44 2122
2778.94 2334
2779.43 2311
2779.93 2201
2780.43 2152
2780.93 2090
2781.42 2001
2781.92 1950
2782.42 1936
2782.92 1851
2783.41 1849
2783.91 1985
2784.41 1893
2784.91 1798
2785.40 1694
2785.90 1844
2786.40 1840
2786.90 1832
2787.39 1850
2787.89 1814
2788.39 1885
2788.89 1782
2789.39 1968
2789.88 1860
2790.38 1868
2790.88 1850
2791.38 1834
2791.88 1807
2792.37 1711
2792.87 1722
2793.37 1822
2793.87 1834
2794.37 1811
2794.87 1861
2795.37 1952
2795.86 1974
2796.36 2180
2796.86 2242
2797.36 2403
2797.86 2325
2798.36 2259
2798.86 2488
2799.35 2591
2799.85 2634
2800.35 2703
2800.85 2525
2801.35 2214
2801.85 2273
2802.35 2285
2802.85 2270
2803.35 2246
2803.85 2043
2804.35 2229
2804.85 2430
2805.34 2377
2805.84 2459
2806.34 2625
2806.84 2741
2807.34 2740
2807.84 3044
2808.34 3174
2808.84 3167
2809.34 3320
2809.84 3392
2810.34 3268
2810.84 3388
2811.34 3256
2811.84 2954
2812.34 3038
2812.84 2861
2813.34 2627
2813.84 2467
2814.34 2444
2814.84 2321
2815.34 2026
2815.84 2026
2816.34 1990
2816.84 1849
2817.34 2001
2817.84 2053
2818.35 2081
2818.85 2028
2819.35 2025
2819.85 1890
2820.35 1929
2820.85 1924
2821.35 1900
2821.85 2035
2822.35 1897
2822.85 1985
2823.35 2105
2823.85 2043
2824.36 2001
2824.86 1834
2825.36 2022
2825.86 2072
2826.36 1743
2826.86 1881
2827.36 1907
2827.86 1885
2828.37 1839
2828.87 1769
2829.37 1817
2829.87 1946
2830.37 1843
2830.87 1882
2831.38 1968
2831.88 1909
2832.38 1869
2832.88 2000
2833.38 1919
2833.88 1950
2834.39 1982
2834.89 1912
2835.39 2089
2835.89 2041
2836.40 2072
2836.90 1990
2837.40 2024
2837.90 2057
2838.40 2084
2838.91 2075
2839.41 2138
2839.91 2108
2840.41 1937
2840.92 2019
2841.42 1968
2841.92 2099
2842.42 2142
2842.93 2014
2843.43 1986
2843.93 1969
2844.44 2094
2844.94 2069
2845.44 2026
2845.94 1831
2846.45 2099
2846.95 2255
2847.45 2080
2847.96 1844
2848.46 2016
2848.96 2173
2849.47 2211
2849.97 2215
2850.47 2176
2850.98 2113
2851.48 2173
2851.98 2099
2852.49 2077
2852.99 1943
2853.50 2017
2854.00 2065
2854.50 1814
2855.01 1685
2855.51 1711
2856.01 1742
2856.52 1779
2857.02 1836
2857.53 1867
2858.03 1893
2858.53 1802
2859.04 1785
2859.54 1820
2860.05 1945
2860.55 1846
2861.06 1746
2861.56 1848
2862.06 1958
2862.57 1933
2863.07 1718
2863.58 1674
2864.08 1712
2864.59 1679
2865.09 1623
2865.60 1685
2866.10 1702
2866.61 1670
2867.11 1632
2867.62 1700
2868.12 1776
2868.63 1690
2869.13 1649
2869.64 1632
2870.14 1742
2870.65 1781
2871.15 1870
2871.66 1896
2872.16 1925
2872.67 2006
2873.17 2012
2873.68 1959
2874.18 2139
2874.69 2216
2875.20 2018
2875.70 2122
2876.21 2098
2876.71 2000
2877.22 2173
2877.72 2080
2878.23 2059
2878.74 1915
2879.24 2050
2879.75 2089
2880.25 2095
2880.76 2064
2881.27 2020
2881.77 2082
2882.28 2206
2882.79 2232
2883.29 2178
2883.80 2328
2884.30 2417
2884.81 2242
2885.32 2310
2885.82 2334
2886.33 2376
2886.84 2415
2887.34 2405
2887.85 2333
2888.36 2318
2888.86 2459
2889.37 2535
2889.88 2694
2890.38 2483
2890.89 2306
2891.40 2248
2891.91 2039
2892.41 2024
2892.92 2161
2893.43 2156
2893.93 2153
2894.44 1917
2894.95 2141
2895.46 2117
2895.96 1940
2896.47 2173
2896.98 2172
2897.49 2050
2897.99 2157
2898.50 1949
2899.01 2067
2899.52 2056
2900.03 1941
2900.53 1948
2901.04 2056
2901.55 1984
2902.06 2004
2902.56 2112
2903.07 2065
2903.58 1838
2904.09 2113
2904.60 2233
2905.11 2132
2905.61 2152
2906.12 2196
2906.63 2103
2907.14 2178
2907.65 2085
2908.16 2310
2908.66 2123
2909.17 2134
2909.68 2170
2910.19 2149
2910.70 2107
2911.21 2090
2911.72 2072
2912.23 2048
2912.73 2103
2913.24 2060
2913.75 1995
2914.26 1884
2914.77 1991
2915.28 1964
2915.79 1992
2916.30 2128
2916.81 2075
2917.32 2025
2917.83 2095
2918.33 2202
2918.84 2068
2919.35 2067
2919.86 2079
2920.37 1937
2920.88 1928
2921.39 2076
2921.90 2087
2922.41 2085
2922.92 2261
2923.43 2291
2923.94 2398
2924.45 2474
2924.96 2433
2925.47 2645
2925.98 2710
2926.49 2596
2927.00 2903
2927.51 2949
2928.02 2754
2928.53 2717
2929.04 2506
2929.55 2533
2930.06 2335
2930.57 2115
2931.08 2108
2931.59 2005
2932.11 2020
2932.62 1908
2933.13 1984
2933.64 1815
2934.15 1832
2934.66 1857
2935.17 1886
2935.68 1999
2936.19 1972
2936.70 1932
2937.21 1972
2937.72 2037
2938.24 2168
2938.75 2180
2939.26 2025
2939.77 1981
2940.28 1909
2940.79 1950
2941.30 1922
2941.81 1987
2942.33 2070
2942.84 1915
2943.35 1835
2943.86 1921
2944.37 2091
2944.88 2054
2945.40 2080
2945.91 2248
2946.42 2103
2946.93 2106
2947.44 2296
2947.96 2143
2948.47 2252
2948.98 2259
2949.49 2148
2950.00 2197
2950.52 2238
2951.03 2206
2951.54 2177
2952.05 2019
2952.57 2087
2953.08 2046
2953.59 1979
2954.10 1847
2954.62 1908
2955.13 1972
2955.64 1876
2956.15 1990
2956.67 1969
2957.18 2010
2957.69 1912
2958.20 1870
2958.72 1967
2959.23 1839
2959.74 1890
2960.26 1948
2960.77 1846
2961.28 1972
2961.80 2058
2962.31 1991
2962.82 1831
2963.34 2043
2963.85 2168
2964.36 2028
2964.88 2159
2965.39 2125
2965.90 2045
2966.42 1990
2966.93 1958
2967.44 1986
2967.96 1950
2968.47 1910
2968.98 2013
2969.50 1953
2970.01 1936
2970.53 1794
2971.04 1808
2971.55 1947
2972.07 2000
2972.58 1898
2973.10 1917
2973.61 1890
2974.12 1969
2974.64 2041
2975.15 1968
2975.67 1916
2976.18 1915
2976.70 2002
2977.21 1949
2977.73 1835
2978.24 1984
2978.75 1870
2979.27 1846
2979.78 1817
2980.30 1916
2980.81 1971
2981.33 1958
2981.84 1943
2982.36 1971
2982.87 1974
2983.39 2102
2983.90 2104
2984.42 1897
2984.93 1886
2985.45 2187
2985.96 2135
2986.48 2171
2987.00 2184
2987.51 2018
2988.03 2042
2988.54 2216
2989.06 2097
2989.57 2226
2990.09 2303
2990.60 2294
2991.12 2243
2991.64 2479
2992.15 2315
2992.67 2370
2993.18 2424
2993.70 2506
2994.21 2777
2994.73 2599
2995.25 2652
2995.76 2748
2996.28 2658
2996.80 2706
2997.31 2720
2997.83 2696
2998.34 2695
2998.86 2714
2999.38 2645
2999.89 2724
3000.41 2554
3000.93 2439
3001.44 2615
3001.96 2758
3002.48 2652
3002.99 2921
3003.51 2865
3004.03 2899
3004.54 2937
3005.06 2967
3005.58 3167
3006.09 3429
3006.61 3424
3007.13 3532
3007.65 3642
3008.16 3374
3008.68 3440
3009.20 3552
3009.71 3038
3010.23 2898
3010.75 2804
3011.27 2415
3011.78 2183
3012.30 2178
3012.82 2348
3013.34 2059
3013.85 2240
3014.37 2267
3014.89 2237
3015.41 2082
3015.93 2210
3016.44 2325
3016.96 2216
3017.48 2067
3018.00 2061
3018.52 2196
3019.03 2274
3019.55 2187
3020.07 2231
3020.59 2234
3021.11 2307
3021.63 2169
3022.14 2091
3022.66 2237
3023.18 2306
3023.70 2449
3024.22 2402
3024.74 2443
3025.25 2373
3025.77 2420
3026.29 2579
3026.81 2398
3027.33 2453
3027.85 2556
3028.37 2498
3028.89 2465
3029.41 2240
3029.92 2288
3030.44 2266
3030.96 2217
3031.48 2225
3032.00 2259
3032.52 2306
3033.04 2188
3033.56 2126
3034.08 2218
3034.60 2226
3035.12 2204
3035.64 2143
3036.16 2319
3036.68 2360
3037.20 2168
3037.72 2052
3038.24 2200
3038.76 2200
3039.28 1988
3039.80 2114
3040.32 2075
3040.84 1948
3041.36 1929
3041.88 1936
3042.40 1926
3042.92 2010
3043.44 2112
3043.96 1980
3044.48 1931
3045.00 1925
3045.52 1808
3046.04 1798
3046.56 1872
3047.08 1965
3047.60 2047
3048.12 2033
3048.64 1965
3049.16 1812
3049.68 1987
3050.20 2037
3050.72 1969
3051.24 1840
3051.77 1913
3052.29 1859
3052.81 2043
3053.33 1886
3053.85 2031
3054.37 1956
3054.89 1964
3055.41 1964
3055.93 1960
3056.46 1946
3056.98 1859
3057.50 1922
3058.02 1996
3058.54 2010
3059.06 1980
3059.58 1980
3060.11 1930
3060.63 1900
3061.15 1941
3061.67 1949
3062.19 1958
3062.71 2086
3063.24 2001
3063.76 1870
3064.28 1960
3064.80 1982
3065.32 2051
3065.85 2060
3066.37 1887
3066.89 1981
3067.41 2138
3067.94 2010
3068.46 2034
3068.98 2115
3069.50 2015
3070.03 1976
3070.55 2123
3071.07 1979
3071.59 2044
3072.12 2096
3072.64 2098
3073.16 2059
3073.68 2019
3074.21 2121
3074.73 2067
3075.25 1975
3075.78 2052
3076.30 2083
3076.82 2165
3077.34 2088
3077.87 2143
3078.39 2266
3078.91 2204
3079.44 2186
3079.96 2240
3080.48 2366
3081.01 2266
3081.53 2478
3082.05 2327
3082.58 2351
3083.10 2375
3083.63 2431
3084.15 2510
3084.67 2544
3085.20 2419
3085.72 2391
3086.24 2373
3086.77 2396
3087.29 2387
3087.82 2269
3088.34 2234
3088.86 2203
3089.39 2180
3089.91 2016
3090.44 2069
3090.96 2148
3091.49 2092
3092.01 2099
3092.53 2094
3093.06 2204
3093.58 2264
3094.11 2192
3094.63 2161
3095.16 2185
3095.68 2268
3096.21 2285
3096.73 2381
3097.26 2368
3097.78 2370
3098.31 2190
3098.83 2483
3099.36 2425
3099.88 2559
3100.41 2662
3100.93 2697
3101.46 2861
3101.98 3051
3102.51 3472
3103.03 3870
3103.56 4073
3104.08 4312
3104.61 4688
3105.13 4749
3105.66 5194
3106.18 4813
3106.71 4571
3107.24 4457
3107.76 4178
3108.29 3925
3108.81 3357
3109.34 3056
3109.86 2718
3110.39 2576
3110.92 2597
3111.44 2405
3111.97 2255
3112.49 2303
3113.02 2429
3113.55 2396
3114.07 2302
3114.60 2342
3115.12 2282
3115.65 2267
3116.18 2153
3116.70 2009
3117.23 2055
3117.76 2165
3118.28 2155
3118.81 2210
3119.34 2057
3119.86 2122
3120.39 2201
3120.92 2407
3121.44 2038
3121.97 2019
3122.50 2121
3123.02 2372
3123.55 2328
3124.08 2183
3124.61 2211
3125.13 2308
3125.66 2057
3126.19 2103
3126.72 1973
3127.24 2072
3127.77 2140
3128.30 1921
3128.82 1888
3129.35 1776
3129.88 1880
3130.41 1952
3130.93 2003
3131.46 2038
3131.99 2080
3132.52 1924
3133.05 1893
3133.57 1863
3134.10 1856
3134.63 1800
3135.16 2003
3135.69 1915
3136.21 1942
3136.74 1858
3137.27 1852
3137.80 1979
3138.33 1952
3138.85 2082
3139.38 2298
3139.91 1960
3140.44 1867
3140.97 1978
3141.50 2007
3142.03 2078
3142.55 2023
3143.08 1970
3143.61 1898
3144.14 1789
3144.67 1805
3145.20 1814
3145.73 1740
3146.26 1922
3146.79 2222
3147.31 2018
3147.84 2007
3148.37 2142
3148.90 2036
3149.43 2093
3149.96 2232
3150.49 2224
3151.02 2255
3151.55 2310
3152.08 2345
3152.61 2361
3153.14 2271
3153.67 2093
3154.20 2184
3154.73 2028
3155.25 1982
3155.78 1945
3156.31 2006
3156.84 1907
3157.37 1895
3157.90 2008
3158.43 1990
3158.96 2042
3159.49 2164
3160.02 2172
3160.55 2044
3161.08 2194
3161.61 2043
3162.14 2084
3162.68 2170
3163.21 2021
3163.74 1963
3164.27 1979
3164.80 1837
3165.33 1900
3165.86 1861
3166.39 1941
3166.92 1993
3167.45 1934
3167.98 1927
3168.51 1986
3169.04 1912
3169.57 1910
3170.10 1804
3170.64 1857
3171.17 1980
3171.70 1805
3172.23 1837
3172.76 1873
3173.29 1955
3173.82 1872
3174.35 1976
3174.88 1938
3175.42 1911
3175.95 1798
3176.48 1811
3177.01 1875
3177.54 1714
3178.07 1941
3178.61 1930
3179.14 2111
3179.67 1939
3180.20 1948
3180.73 1977
3181.26 1854
3181.80 2035
3182.33 2003
3182.86 1937
3183.39 1852
3183.92 1839
3184.46 1804
3184.99 1835
3185.52 1861
3186.05 1968
3186.59 1985
3187.12 1895
3187.65 1932
3188.18 1914
3188.72 1889
3189.25 1921
3189.78 1960
3190.31 1841
3190.85 1850
3191.38 1839
3191.91 1781
3192.44 1916
3192.98 1898
3193.51 1888
3194.04 1850
3194.58 1869
3195.11 1878
3195.64 1993
3196.17 1884
3196.71 1912
3197.24 1915
3197.77 1865
3198.31 1829
3198.84 1874
3199.37 2023
3199.91 2036
3200.44 1986
3200.98 2091
3201.51 2140
3202.04 2093
3202.58 2191
3203.11 2064
3203.64 2293
3204.18 2296
3204.71 2176
3205.24 2295
3205.78 2277
3206.31 2176
3206.85 2177
3207.38 2147
3207.91 2158
3208.45 2399
3208.98 2521
3209.52 2357
3210.05 2373
3210.59 2417
3211.12 2482
3211.65 2561
3212.19 2608
3212.72 2756
3213.26 2964
3213.79 2862
3214.33 2767
3214.86 2730
3215.40 2771
3215.93 2548
3216.47 2305
3217.00 2306
3217.54 2283
3218.07 2124
3218.61 2185
3219.14 2321
3219.68 1995
3220.21 2030
3220.75 2050
3221.28 2057
3221.82 2202
3222.35 2319
3222.89 2182
3223.42 2222
3223.96 2348
3224.49 2301
3225.03 2357
3225.57 2431
3226.10 2451
3226.64 2385
3227.17 2365
3227.71 2397
3228.24 2303
3228.78 2397
3229.32 2343
3229.85 2168
3230.39 2264
3230.92 2133
3231.46 2195
3232.00 2135
3232.53 2050
3233.07 2065
3233.60 2033
3234.14 2107
3234.68 2069
3235.21 2141
3235.75 2167
3236.29 2192
3236.82 2185
3237.36 2211
3237.90 2244
3238.43 2196
3238.97 2323
3239.51 2386
3240.04 2477
3240.58 2536
3241.12 2433
3241.65 2490
3242.19 2464
3242.73 2415
3243.26 2405
3243.80 2333
3244.34 2115
3244.88 2248
3245.41 2306
3245.95 2244
3246.49 2249
3247.02 2165
3247.56 2273
3248.10 2552
3248.64 2353
3249.17 2247
3249.71 2344
3250.25 2355
3250.79 2391
3251.33 2314
3251.86 2356
3252.40 2407
3252.94 2429
3253.48 2484
3254.01 2406
3254.55 2440
3255.09 2441
3255.63 2505
3256.17 2540
3256.70 2518
3257.24 2541
3257.78 2561
3258.32 2581
3258.86 2588
3259.40 2458
3259.93 2598
3260.47 2674
3261.01 2764
3261.55 2773
3262.09 3018
3262.63 3039
3263.17 3387
3263.70 3352
3264.24 3425
3264.78 3604
3265.32 3915
3265.86 4204
3266.40 4578
3266.94 4572
3267.48 4481
3268.02 4482
3268.56 5001
3269.09 4871
3269.63 4730
3270.17 4687
3270.71 4408
3271.25 4336
3271.79 3850
3272.33 3579
3272.87 3551
3273.41 3332
3273.95 3303
3274.49 3111
3275.03 2939
3275.57 2921
3276.11 2974
3276.65 2837
3277.19 2904
3277.73 3020
3278.27 2975
3278.81 3156
3279.35 3258
3279.89 3001
3280.43 3060
3280.97 3065
3281.51 3119
3282.05 3120
3282.59 3279
3283.13 3111
3283.67 3190
3284.21 3206
3284.75 3002
3285.29 3186
3285.83 3247
3286.37 3461
3286.91 3351
3287.45 3394
3287.99 3713
3288.53 3685
3289.08 3836
3289.62 3694
3290.16 3557
3290.70 3524
3291.24 3407
3291.78 3406
3292.32 3418
3292.86 3334
3293.40 3349
3293.95 3600
3294.49 3735
3295.03 3824
3295.57 4140
3296.11 4517
3296.65 4643
3297.19 4894
3297.73 4976
3298.28 4944
3298.82 4891
3299.36 4679
3299.90 4698
3300.44 4400
3300.99 4126
3301.53 3930
3302.07 3783
3302.61 3629
3303.15 3482
3303.69 3406
3304.24 3309
3304.78 3264
3305.32 3272
3305.86 3319
3306.41 3210
3306.95 3143
3307.49 3074
3308.03 3085
3308.58 3100
3309.12 3074
3309.66 3046
3310.20 2954
3310.75 2800
3311.29 2975
3311.83 3142
3312.37 3088
3312.92 3042
3313.46 3239
3314.00 3341
3314.54 3163
3315.09 3347
3315.63 3406
3316.17 3439
3316.72 3577
3317.26 3480
3317.80 3627
3318.35 3632
3318.89 3780
3319.43 3786
3319.98 3847
3320.52 4008
3321.06 4194
3321.61 4223
3322.15 4603
3322.69 4758
3323.24 4751
3323.78 4706
3324.33 4624
3324.87 4803
3325.41 4745
3325.96 4653
3326.50 4434
3327.04 4417
3327.59 4403
3328.13 4163
3328.68 4018
3329.22 4005
3329.76 4199
3330.31 4236
3330.85 4152
3331.40 4330
3331.94 4698
3332.49 5005
3333.03 6152
3333.58 6941
3334.12 8441
3334.66 10081
3335.21 12093
3335.75 14740
3336.30 16832
3336.84 18751
3337.39 20088
3337.93 20855
3338.48 21498
3339.02 21417
3339.57 21093
3340.11 19702
3340.66 17851
3341.20 15814
3341.75 13501
3342.29 11794
3342.84 9758
3343.38 7960
3343.93 6606
3344.47 5440
3345.02 4822
3345.57 4325
3346.11 3831
3346.66 3737
3347.20 3707
3347.75 3479
3348.29 3206
3348.84 3149
3349.38 3203
3349.93 3352
3350.48 3257
3351.02 3234
3351.57 3035
3352.11 2991
3352.66 3193
3353.21 3140
3353.75 3048
3354.30 2897
3354.84 2984
3355.39 2957
3355.94 2896
3356.48 3092
3357.03 2881
3357.58 3066
3358.12 3062
3358.67 2946
3359.22 3065
3359.76 2994
3360.31 3066
3360.86 3083
3361.40 2979
3361.95 3140
3362.50 3044
3363.04 3052
3363.59 3113
3364.14 3180
3364.68 3253
3365.23 3237
3365.78 3215
3366.33 3181
3366.87 3387
3367.42 3201
3367.97 2933
3368.51 3096
3369.06 2994
3369.61 3145
3370.16 3147
3370.70 3270
3371.25 3276
3371.80 3470
3372.35 3580
3372.90 3829
3373.44 3967
3373.99 4338
3374.54 4762
3375.09 4976
3375.63 5057
3376.18 5199
3376.73 5300
3377.28 4840
3377.83 4931
3378.37 4503
3378.92 4293
3379.47 4075
3380.02 3705
3380.57 3605
3381.12 3301
3381.66 3006
3382.21 2861
3382.76 2632
3383.31 2430
3383.86 2713
3384.41 2537
3384.96 2364
3385.50 2347
3386.05 2301
3386.60 2283
3387.15 2368
3387.70 2388
3388.25 2250
3388.80 2199
3389.35 2239
3389.90 2410
3390.44 2221
3390.99 2101
3391.54 2137
3392.09 2216
3392.64 2327
3393.19 2275
3393.74 2210
3394.29 2254
3394.84 2214
3395.39 2055
3395.94 2252
3396.49 2227
3397.04 2341
3397.59 2386
3398.14 2205
3398.69 2227
3399.24 2262
3399.79 2180
3400.34 2401
3400.89 2347
3401.44 2408
3401.99 2345
3402.54 2395
3403.09 2339
3403.64 2282
3404.19 2096
3404.74 2170
3405.29 2181
3405.84 2122
3406.39 2164
3406.94 2066
3407.49 2175
3408.04 2322
3408.59 2441
3409.14 2415
3409.69 2211
3410.24 2279
3410.79 2260
3411.34 2435
3411.89 2371
3412.45 2613
3413.00 2653
3413.55 2510
3414.10 2702
3414.65 2734
3415.20 2826
3415.75 2782
3416.30 2536
3416.85 2469
3417.41 2574
3417.96 2480
3418.51 2384
3419.06 2349
3419.61 2203
3420.16 2187
3420.71 2173
3421.27 2168
3421.82 2100
3422.37 2106
3422.92 2110
3423.47 2266
3424.02 2174
3424.58 1990
3425.13 2000
3425.68 2109
3426.23 2019
3426.78 2029
3427.34 2053
3427.89 1973
3428.44 2054
3428.99 1969
3429.55 1897
3430.10 1897
3430.65 1935
3431.20 2052
3431.76 2016
3432.31 2084
3432.86 2065
3433.41 2009
3433.97 1951
3434.52 2006
3435.07 1972
3435.62 1933
3436.18 1947
3436.73 2086
3437.28 2073
3437.84 2092
3438.39 2138
3438.94 2083
3439.49 2026
3440.05 2090
3440.60 1956
3441.15 2100
3441.71 2223
3442.26 2175
3442.81 2147
3443.37 2094
3443.92 2112
3444.47 1988
3445.03 1937
3445.58 2040
3446.13 2009
3446.69 1867
3447.24 1803
3447.80 1887
3448.35 1889
3448.90 1828
3449.46 1829
3450.01 1866
3450.57 1889
3451.12 1910
3451.67 1901
3452.23 1875
3452.78 1737
3453.34 1806
3453.89 1852
3454.44 1850
3455.00 1733
3455.55 1827
3456.11 1730
3456.66 1790
3457.22 1929
3457.77 1856
3458.33 1885
3458.88 1935
3459.43 2010
3459.99 1934
3460.54 1896
3461.10 1963
3461.65 1790
3462.21 1791
3462.76 1798
3463.32 1894
3463.87 1877
3464.43 1879
3464.98 1880
3465.54 1947
3466.09 1851
3466.65 1907
3467.21 1810
3467.76 1807
3468.32 1928
3468.87 1987
3469.43 2026
3469.98 2007
3470.54 2074
3471.09 1976
3471.65 2037
3472.20 2025
3472.76 2032
3473.32 1977
3473.87 1969
3474.43 2002
3474.98 2046
3475.54 2036
3476.10 1805
3476.65 1968
3477.21 2149
3477.76 2131
3478.32 1997
3478.88 1891
3479.43 2098
3479.99 1930
3480.55 2142
3481.10 2390
3481.66 2395
3482.22 2330
3482.77 2459
3483.33 2208
3483.89 2358
3484.44 2284
3485.00 2238
3485.56 2191
3486.11 2085
3486.67 2015
3487.23 2301
3487.78 2338
3488.34 2244
3488.90 2225
3489.45 2321
3490.01 2412
3490.57 2403
3491.13 2725
3491.68 2939
3492.24 3118
3492.80 3223
3493.35 3568
3493.91 3657
3494.47 3846
3495.03 3990
3495.58 3827
3496.14 3842
3496.70 3619
3497.26 3746
3497.82 3646
3498.37 3521
3498.93 3561
3499.49 3730
3500.05 3829
3500.61 3977
3501.16 3968
3501.72 3871
3502.28 4078
3502.84 4367
3503.40 4346
3503.95 4084
3504.51 3576
3505.07 3628
3505.63 3505
3506.19 3315
3506.75 3162
3507.30 3156
3507.86 3095
3508.42 3183
3508.98 3112
3509.54 2802
3510.10 2814
3510.66 2816
3511.22 2588
3511.77 2674
3512.33 2656
3512.89 2524
3513.45 2423
3514.01 2423
3514.57 2211
3515.13 2348
3515.69 2241
3516.25 2114
3516.81 2216
3517.37 2173
3517.92 2094
3518.48 2166
3519.04 2219
3519.60 2135
3520.16 2306
3520.72 2413
3521.28 2381
3521.84 2369
3522.40 2211
3522.96 2250
3523.52 2267
3524.08 2183
3524.64 2224
3525.20 2210
3525.76 2229
3526.32 2093
3526.88 2034
3527.44 2197
3528.00 2107
3528.56 1988
3529.12 1914
3529.68 1943
3530.24 2063
3530.80 2027
3531.36 1919
3531.92 1970
3532.48 1922
3533.04 1947
3533.60 1814
3534.17 1866
3534.73 2037
3535.29 2007
3535.85 2031
3536.41 2047
3536.97 1960
3537.53 2122
3538.09 2089
3538.65 1986
3539.21 2096
3539.77 2121
3540.34 2057
3540.90 2047
3541.46 2050
3542.02 2097
3542.58 2075
3543.14 2046
3543.70 2021
3544.26 2092
3544.83 2169
3545.39 2211
3545.95 2085
3546.51 2016
3547.07 2136
3547.63 2012
3548.20 1948
3548.76 1981
3549.32 1896
3549.88 1810
3550.44 2008
3551.01 1876
3551.57 1892
3552.13 1916
3552.69 1793
3553.25 1949
3553.82 1833
3554.38 1975
3554.94 1885
3555.50 1865
3556.07 1737
3556.63 1788
3557.19 1667
3557.75 1604
3558.32 1663
3558.88 1642
3559.44 1613
3560.00 1774
3560.57 1839
3561.13 1774
3561.69 1873
3562.26 1924
3562.82 1875
3563.38 1861
3563.94 1781
3564.51 1795
3565.07 1726
3565.63 1736
3566.20 1732
3566.76 1780
3567.32 1794
3567.89 1972
3568.45 1892
3569.01 1837
3569.58 1788
3570.14 1788
3570.70 1740
3571.27 1678
3571.83 1834
3572.39 1670
3572.96 1567
3573.52 1738
3574.09 1850
3574.65 1725
3575.21 1791
3575.78 1816
3576.34 1842
3576.91 1803
3577.47 1822
3578.03 1798
3578.60 1837
3579.16 1853
3579.73 1861
3580.29 1791
3580.86 1806
3581.42 1767
3581.98 1725
3582.55 1672
3583.11 1633
3583.68 1759
3584.24 1601
3584.81 1726
3585.37 1609
3585.94 1699
3586.50 1759
3587.07 1785
3587.63 1767
3588.20 1800
3588.76 1801
3589.33 1753
3589.89 1611
3590.46 1746
3591.02 1677
3591.59 1826
3592.15 1807
3592.72 1707
3593.28 1816
3593.85 1767
3594.41 1765
3594.98 1803
3595.54 1737
3596.11 1700
3596.68 1874
3597.24 1836
3597.81 1756
3598.37 1904
3598.94 1767
3599.50 1770
3600.07 1851
3600.64 1967
3601.20 1935
3601.77 1803
3602.33 1721
3602.90 1819
3603.47 1765
3604.03 1762
3604.60 1746
3605.16 1792
3605.73 1801
3606.30 1845
3606.86 1777
3607.43 1683
3608.00 1619
3608.56 1572
3609.13 1584
3609.70 1784
3610.26 1750
3610.83 1659
3611.40 1748
3611.96 1627
3612.53 1662
3613.10 1647
3613.66 1653
3614.23 1653
3614.80 1745
3615.36 1728
3615.93 1846
3616.50 2030
3617.07 2227
3617.63 2451
3618.20 2408
3618.77 2669
3619.34 2838
3619.90 3095
3620.47 3265
3621.04 3187
3621.61 3112
3622.17 2973
3622.74 2847
3623.31 2633
3623.88 2520
3624.44 2408
3625.01 2323
3625.58 2169
3626.15 2096
3626.72 1962
3627.28 1696
3627.85 1685
3628.42 1772
3628.99 1706
3629.56 1685
3630.12 1634
3630.69 1718
3631.26 1641
3631.83 1606
3632.40 1617
3632.97 1730
3633.53 1668
3634.10 1646
3634.67 1775
3635.24 1709
3635.81 1629
3636.38 1736
3636.95 1797
3637.52 1705
3638.08 1587
3638.65 1609
3639.22 1718
3639.79 1672
3640.36 1816
3640.93 1831
3641.50 1840
3642.07 1858
3642.64 2031
3643.21 2007
3643.78 1990
3644.34 2164
3644.91 2132
3645.48 2127
3646.05 2051
3646.62 2007
3647.19 2068
3647.76 1950
3648.33 1858
3648.90 1923
3649.47 2008
3650.04 1928
3650.61 1932
3651.18 1884
3651.75 1998
3652.32 2014
3652.89 1827
3653.46 1940
3654.03 1923
3654.60 1881
3655.17 1961
3655.74 1908
3656.31 1901
3656.88 1922
3657.45 2054
3658.02 2043
3658.59 1895
3659.16 2102
3659.73 1864
3660.30 1907
3660.87 1800
3661.45 1944
3662.02 2046
3662.59 1893
3663.16 1909
3663.73 2092
3664.30 1928
3664.87 1893
3665.44 1949
3666.01 1885
3666.58 1879
3667.15 1854
3667.73 1785
3668.30 1836
3668.87 1757
3669.44 1732
3670.01 1706
3670.58 1900
3671.15 1776
3671.73 1703
3672.30 1697
3672.87 1754
3673.44 1761
3674.01 1772
3674.58 1840
3675.16 1772
3675.73 1864
3676.30 1864
3676.87 1899
3677.44 2081
3678.01 2012
3678.59 2003
3679.16 1970
3679.73 2055
3680.30 2084
3680.88 1950
3681.45 1899
3682.02 2030
3682.59 1791
3683.16 1824
3683.74 1872
3684.31 1777
3684.88 1932
3685.45 1782
3686.03 1798
3686.60 1833
3687.17 1804
3687.74 1767
3688.32 1930
3688.89 1935
3689.46 1938
3690.04 2000
3690.61 1961
3691.18 2017
3691.76 1969
3692.33 2219
3692.90 1970
3693.47 1901
3694.05 2214
3694.62 2077
3695.19 2081
3695.77 1975
3696.34 1794
3696.91 1902
3697.49 1789
3698.06 1714
3698.64 1652
3699.21 1628
3699.78 1660
3700.36 1716
3700.93 1762
3701.50 1769
3702.08 1656
3702.65 1726
3703.23 1677
3703.80 1757
3704.37 1870
3704.95 1768
3705.52 1828
3706.10 1762
3706.67 1756
3707.24 1836
3707.82 1805
3708.39 1767
3708.97 1817
3709.54 1866
3710.12 1644
3710.69 1645
3711.27 1736
3711.84 1821
3712.41 1826
3712.99 1630
3713.56 1763
3714.14 1879
3714.71 1890
3715.29 1755
3715.86 1823
3716.44 1931
3717.01 1714
3717.59 1752
3718.16 1734
3718.74 1666
3719.31 1824
3719.89 1682
3720.46 1628
3721.04 1556
3721.61 1546
3722.19 1571
3722.77 1667
3723.34 1626
3723.92 1621
3724.49 1674
3725.07 1611
3725.64 1481
3726.22 1418
3726.79 1495
3727.37 1515
3727.95 1558
3728.52 1527
3729.10 1450
3729.67 1683
3730.25 1789
3730.83 1722
3731.40 1774
3731.98 1771
3732.56 1952
3733.13 1988
3733.71 1834
3734.28 1869
3734.86 1970
3735.44 2044
3736.01 2150
3736.59 1928
3737.17 1922
3737.74 2092
3738.32 1951
3738.90 1896
3739.47 1868
3740.05 1884
3740.63 1808
3741.20 1657
3741.78 1714
3742.36 1664
3742.93 1538
3743.51 1608
3744.09 1636
3744.67 1575
3745.24 1688
3745.82 1723
3746.40 1670
3746.97 1783
3747.55 1768
3748.13 1731
3748.71 1709
3749.28 1691
3749.86 1611
3750.44 1640
3751.02 1652
3751.59 1605
3752.17 1583
3752.75 1652
3753.33 1565
3753.91 1651
3754.48 1667
3755.06 1569
3755.64 1558
3756.22 1500
3756.80 1640
3757.37 1639
3757.95 1453
3758.53 1602
3759.11 1412
3759.69 1450
3760.27 1595
3760.84 1531
3761.42 1523
3762.00 1658
3762.58 1667
3763.16 1653
3763.74 1570
3764.31 1623
3764.89 1547
3765.47 1643
3766.05 1728
3766.63 1705
3767.21 1776
3767.79 1634
3768.37 1688
3768.95 1526
3769.52 1572
3770.10 1778
3770.68 1718
3771.26 1634
3771.84 1687
3772.42 1686
3773.00 1655
3773.58 1713
3774.16 1733
3774.74 1661
3775.32 1696
3775.90 1740
3776.48 1691
3777.06 1675
3777.64 1633
3778.22 1587
3778.80 1600
3779.38 1720
3779.96 1578
3780.54 1630
3781.12 1506
3781.70 1625
3782.28 1597
3782.86 1568
3783.44 1799
3784.02 1698
3784.60 1549
3785.18 1545
3785.76 1625
3786.34 1616
3786.92 1694
3787.50 1560
3788.08 1559
3788.66 1561
3789.24 1568
3789.82 1548
3790.40 1655
3790.98 1535
3791.56 1454
3792.14 1430
3792.72 1445
3793.30 1619
3793.89 1670
3794.47 1635
3795.05 1629
3795.63 1570
3796.21 1701
3796.79 1555
3797.37 1592
3797.95 1553
3798.53 1560
3799.12 1512
3799.70 1483
3800.28 1443
3800.86 1398
3801.44 1640
3802.02 1651
3802.60 1660
3803.19 1576
3803.77 1675
3804.35 1701
3804.93 1695
3805.51 1589
3806.10 1581
3806.68 1728
3807.26 1730
3807.84 1723
3808.42 1718
3809.01 1740
3809.59 1821
3810.17 1768
3810.75 1627
3811.33 1786
3811.92 1792
3812.50 1739
3813.08 1661
3813.66 1715
3814.25 1711
3814.83 1719
3815.41 1710
3815.99 1686
3816.58 1684
3817.16 1828
3817.74 1797
3818.32 1857
3818.91 1718
3819.49 1649
3820.07 1644
3820.66 1629
3821.24 1707
3821.82 1592
3822.41 1515
3822.99 1651
3823.57 1427
3824.16 1447
3824.74 1391
3825.32 1385
3825.91 1538
3826.49 1484
3827.07 1549
3827.66 1488
3828.24 1577
3828.82 1648
3829.41 1534
3829.99 1553
3830.57 1523
3831.16 1558
3831.74 1553
3832.33 1564
3832.91 1676
3833.49 1599
3834.08 1544
3834.66 1678
3835.25 1540
3835.83 1691
3836.41 1612
3837.00 1553
3837.58 1627
3838.17 1569
3838.75 1660
3839.34 1709
3839.92 1712
3840.50 1558
3841.09 1615
3841.67 1659
3842.26 1657
3842.84 1551
3843.43 1546
3844.01 1549
3844.60 1489
3845.18 1555
3845.77 1488
3846.35 1572
3846.94 1500
3847.52 1605
3848.11 1629
3848.69 1644
3849.28 1548
3849.86 1586
3850.45 1505
3851.03 1441
3851.62 1539
3852.20 1608
3852.79 1576
3853.37 1574
3853.96 1643
3854.55 1657
3855.13 1687
3855.72 1610
3856.30 1611
3856.89 1699
3857.47 1631
3858.06 1643
3858.65 1753
3859.23 1721
3859.82 1846
3860.40 1940
3860.99 2002
3861.58 2189
3862.16 2092
3862.75 2291
3863.33 2477
3863.92 2587
3864.51 2828
3865.09 2669
3865.68 2512
3866.27 2417
3866.85 2141
3867.44 2130
3868.03 2209
3868.61 2051
3869.20 1973
3869.79 1883
3870.37 1809
3870.96 1701
3871.55 1597
3872.13 1649
3872.72 1743
3873.31 1837
3873.89 1756
3874.48 1623
3875.07 1701
3875.66 1653
3876.24 1615
3876.83 1671
3877.42 1723
3878.00 1685
3878.59 1637
3879.18 1556
3879.77 1653
3880.35 1726
3880.94 1622
3881.53 1576
3882.12 1650
3882.70 1479
3883.29 1442
3883.88 1413
3884.47 1458
3885.06 1432
3885.64 1633
3886.23 1562
3886.82 1568
3887.41 1491
3888.00 1531
3888.58 1615
3889.17 1582
3889.76 1666
3890.35 1636
3890.94 1685
3891.53 1742
3892.11 1761
3892.70 1807
3893.29 1812
3893.88 1752
3894.47 1743
3895.06 1783
3895.65 1739
3896.23 1774
3896.82 1705
3897.41 1758
3898.00 1824
3898.59 1714
3899.18 1723
3899.77 1698
3900.36 1752
3900.95 1793
3901.53 1621
3902.12 1812
3902.71 1819
3903.30 1796
3903.89 1848
3904.48 1624
3905.07 1770
3905.66 1638
3906.25 1635
3906.84 1668
3907.43 1718
3908.02 1647
3908.61 1651
3909.20 1633
3909.79 1600
3910.38 1667
3910.97 1669
3911.56 1581
3912.15 1496
3912.74 1527
3913.33 1451
3913.92 1517
3914.51 1572
3915.10 1516
3915.69 1520
3916.28 1412
3916.87 1487
3917.46 1573
3918.05 1599
3918.64 1533
3919.23 1466
3919.82 1523
3920.41 1608
3921.00 1510
3921.59 1556
3922.18 1528
3922.77 1562
3923.36 1580
3923.95 1515
3924.55 1590
3925.14 1578
3925.73 1462
3926.32 1497
3926.91 1588
3927.50 1584
3928.09 1611
3928.68 1516
3929.27 1545
3929.87 1535
3930.46 1423
3931.05 1466
3931.64 1513
3932.23 1447
3932.82 1423
3933.41 1520
3934.01 1611
3934.60 1437
3935.19 1407
3935.78 1468
3936.37 1464
3936.96 1558
3937.56 1494
3938.15 1516
3938.74 1490
3939.33 1461
3939.92 1505
3940.52 1532
3941.11 1588
3941.70 1734
3942.29 1625
3942.88 1632
3943.48 1690
3944.07 1627
3944.66 1736
3945.25 1703
3945.85 1780
3946.44 1694
3947.03 1569
3947.62 1521
3948.22 1596
3948.81 1629
3949.40 1590
3949.99 1591
3950.59 1502
3951.18 1595
3951.77 1739
3952.37 1605
3952.96 1477
3953.55 1505
3954.15 1542
3954.74 1655
3955.33 1618
3955.93 1495
3956.52 1595
3957.11 1568
3957.71 1585
3958.30 1684
3958.89 1761
3959.49 1754
3960.08 1796
3960.67 1586
3961.27 1725
3961.86 1672
3962.45 1627
3963.05 1545
3963.64 1534
3964.23 1603
3964.83 1507
3965.42 1494
3966.02 1593
3966.61 1575
3967.20 1519
3967.80 1527
3968.39 1626
3968.99 1722
3969.58 1809
3970.18 1817
3970.77 1682
3971.36 1586
3971.96 1556
3972.55 1561
3973.15 1667
3973.74 1626
3974.34 1561
3974.93 1526
3975.53 1555
3976.12 1501
3976.72 1694
3977.31 1652
3977.91 1598
3978.50 1576
3979.10 1686
3979.69 1748
3980.29 1777
3980.88 1735
3981.48 1588
3982.07 1710
3982.67 1653
3983.26 1787
3983.86 1742
3984.45 1676
3985.05 1611
3985.64 1704
3986.24 1701
3986.83 1682
3987.43 1675
3988.03 1712
3988.62 1679
3989.22 1621
3989.81 1681
3990.41 1731
3991.00 1784
3991.60 1673
3992.20 1670
3992.79 1573
3993.39 1728
3993.98 1789
3994.58 1722
3995.18 1781
3995.77 1740
3996.37 1801
3996.97 1782
3997.56 1760
3998.16 1707
3998.75 1721
3999.35 1725
3999.95 1765
4000.54 1663
4001.14 1612
4001.74 1740
4002.33 1793
4002.93 1780
4003.53 1761
4004.12 1848
4004.72 1848
4005.32 1691
4005.92 1695
4006.51 1691
4007.11 1874
4007.71 1898
4008.30 1802
4008.90 1800
4009.50 1762
4010.10 1759
4010.69 1716
4011.29 1768
4011.89 1717
4012.49 1726
4013.08 1745
4013.68 1783
4014.28 1870
4014.88 1784
4015.47 1811
4016.07 1868
4016.67 1885
4017.27 1998
4017.86 2154
4018.46 2202
4019.06 2215
4019.66 2137
4020.26 2144
4020.85 2185
4021.45 2055
4022.05 2002
4022.65 1962
4023.25 1882
4023.85 1964
4024.44 1897
4025.04 1970
4025.64 1848
4026.24 1965
4026.84 2056
4027.44 2000
4028.03 2156
4028.63 2302
4029.23 2394
4029.83 2534
4030.43 2511
4031.03 2570
4031.63 2557
4032.23 2468
4032.83 2360
4033.42 2296
4034.02 2347
4034.62 2158
4035.22 2026
4035.82 1840
4036.42 1785
4037.02 1911
4037.62 1753
4038.22 1813
4038.82 1973
4039.42 1761
4040.02 1719
4040.62 1641
4041.22 1658
4041.82 1511
4042.41 1560
4043.01 1634
4043.61 1594
4044.21 1534
4044.81 1597
4045.41 1630
4046.01 1680
4046.61 1514
4047.21 1629
4047.81 1647
4048.41 1735
4049.01 1655
4049.61 1625
4050.21 1694
4050.82 1620
4051.42 1662
4052.02 1654
4052.62 1751
4053.22 1721
4053.82 1781
4054.42 1778
4055.02 1663
4055.62 1725
4056.22 1747
4056.82 1841
4057.42 1781
4058.02 1664
4058.62 1673
4059.22 1695
4059.83 1679
4060.43 1719
4061.03 1648
4061.63 1655
4062.23 1549
4062.83 1501
4063.43 1506
4064.03 1621
4064.63 1527
4065.24 1520
4065.84 1556
4066.44 1658
4067.04 1557
4067.64 1484
4068.24 1597
4068.85 1706
4069.45 1782
4070.05 1749
4070.65 1722
4071.25 1647
4071.85 1620
4072.46 1629
4073.06 1564
4073.66 1617
4074.26 1524
4074.86 1543
4075.47 1553
4076.07 1411
4076.67 1422
4077.27 1473
4077.88 1488
4078.48 1552
4079.08 1563
4079.68 1598
4080.29 1448
4080.89 1580
4081.49 1616
4082.09 1556
4082.70 1442
4083.30 1365
4083.90 1620
4084.50 1536
4085.11 1451
4085.71 1420
4086.31 1552
4086.92 1465
4087.52 1427
4088.12 1330
4088.72 1437
4089.33 1487
4089.93 1418
4090.53 1473
4091.14 1474
4091.74 1483
4092.34 1518
4092.95 1564
4093.55 1523
4094.16 1428
4094.76 1536
4095.36 1566
4095.97 1423
4096.57 1573
4097.17 1561
4097.78 1423
4098.38 1462
4098.98 1582
4099.59 1502
4100.19 1492
4100.80 1475
4101.40 1436
4102.00 1414
4102.61 1524
4103.21 1482
4103.82 1374
4104.42 1424
4105.03 1508
4105.63 1437
4106.23 1408
4106.84 1453
4107.44 1457
4108.05 1463
4108.65 1456
4109.26 1475
4109.86 1518
4110.47 1482
4111.07 1454
4111.68 1553
4112.28 1497
4112.89 1458
4113.49 1353
4114.10 1341
4114.70 1313
4115.31 1273
4115.91 1501
4116.52 1434
4117.12 1394
4117.73 1286
4118.33 1377
4118.94 1403
4119.54 1374
4120.15 1385
4120.75 1397
4121.36 1490
4121.97 1430
4122.57 1293
4123.18 1482
4123.78 1486
4124.39 1515
4124.99 1497
4125.60 1414
4126.21 1376
4126.81 1504
4127.42 1410
4128.02 1406
4128.63 1430
4129.24 1495
4129.84 1378
4130.45 1405
4131.05 1466
4131.66 1427
4132.27 1490
4132.87 1489
4133.48 1384
4134.09 1429
4134.69 1402
4135.30 1350
4135.91 1506
4136.51 1617
4137.12 1657
4137.73 1590
4138.33 1500
4138.94 1629
4139.55 1621
4140.15 1607
4140.76 1651
4141.37 1542
4141.97 1671
4142.58 1645
4143.19 1655
4143.80 1689
4144.40 1633
4145.01 1700
4145.62 1670
4146.22 1620
4146.83 1773
4147.44 1567
4148.05 1519
4148.65 1492
4149.26 1386
4149.87 1432
4150.48 1425
4151.09 1419
4151.69 1421
4152.30 1347
4152.91 1436
4153.52 1522
4154.12 1316
4154.73 1319
4155.34 1431
4155.95 1453
4156.56 1338
4157.16 1393
4157.77 1358
4158.38 1402
4158.99 1447
4159.60 1410
4160.21 1326
4160.81 1428
4161.42 1514
4162.03 1361
4162.64 1461
4163.25 1512
4163.86 1492
4164.47 1471
4165.08 1524
4165.68 1620
4166.29 1541
4166.90 1502
4167.51 1527
4168.12 1523
4168.73 1507
4169.34 1639
4169.95 1533
4170.56 1492
4171.16 1495
4171.77 1433
4172.38 1529
4172.99 1514
4173.60 1499
4174.21 1543
4174.82 1356
4175.43 1395
4176.04 1521
4176.65 1453
4177.26 1581
4177.87 1498
4178.48 1539
4179.09 1531
4179.70 1469
4180.31 1518
4180.92 1499
4181.53 1543
4182.14 1477
4182.75 1443
4183.36 1648
4183.97 1453
4184.58 1538
4185.19 1518
4185.80 1529
4186.41 1426
4187.02 1525
4187.63 1520
4188.24 1489
4188.85 1419
4189.46 1484
4190.07 1395
4190.68 1430
4191.29 1485
4191.90 1539
4192.51 1466
4193.13 1456
4193.74 1432
4194.35 1451
4194.96 1585
4195.57 1540
4196.18 1590
4196.79 1506
4197.40 1544
4198.01 1651
4198.62 1715
4199.24 1609
4199.85 1532
4200.46 1559
4201.07 1525
4201.68 1587
4202.29 1513
4202.90 1526
4203.52 1551
4204.13 1425
4204.74 1358
4205.35 1504
4205.96 1430
4206.57 1450
4207.19 1448
4207.80 1433
4208.41 1516
4209.02 1352
4209.63 1550
4210.25 1627
4210.86 1502
4211.47 1467
4212.08 1474
4212.69 1561
4213.31 1641
4213.92 1533
4214.53 1559
4215.14 1607
4215.76 1546
4216.37 1586
4216.98 1630
4217.59 1623
4218.21 1674
4218.82 1564
4219.43 1697
4220.04 1678
4220.66 1670
4221.27 1720
4221.88 1890
4222.50 1869
4223.11 1918
4223.72 2063
4224.33 2131
4224.95 2089
4225.56 2264
4226.17 2286
4226.79 2184
4227.40 2126
4228.01 2150
4228.63 2234
4229.24 2236
4229.85 2250
4230.47 2325
4231.08 2242
4231.69 2125
4232.31 2303
4232.92 2309
4233.54 2396
4234.15 2453
4234.76 2339
4235.38 2624
4235.99 2328
4236.61 2531
4237.22 2561
4237.83 2598
4238.45 2524
4239.06 2471
4239.68 2482
4240.29 2178
4240.90 2115
4241.52 1991
4242.13 1889
4242.75 1899
4243.36 1922
4243.98 1757
4244.59 1755
4245.21 1735
4245.82 1605
4246.43 1703
4247.05 1655
4247.66 1785
4248.28 1721
4248.89 1650
4249.51 1589
4250.12 1754
4250.74 1665
4251.35 1657
4251.97 1637
4252.58 1543
4253.20 1641
4253.81 1685
4254.43 1567
4255.04 1514
4255.66 1581
4256.28 1754
4256.89 1755
4257.51 1698
4258.12 1846
4258.74 1782
4259.35 1745
4259.97 1752
4260.58 1816
4261.20 1782
4261.82 1715
4262.43 1720
4263.05 1737
4263.66 1727
4264.28 1780
4264.90 1755
4265.51 1641
4266.13 1516
4266.74 1607
4267.36 1719
4267.98 1843
4268.59 1743
4269.21 1601
4269.82 1679
4270.44 1746
4271.06 1674
4271.67 1648
4272.29 1573
4272.91 1561
4273.52 1568
4274.14 1576
4274.76 1537
4275.37 1727
4275.99 1569
4276.61 1498
4277.22 1540
4277.84 1516
4278.46 1612
4279.08 1464
4279.69 1509
4280.31 1642
4280.93 1623
4281.54 1408
4282.16 1573
4282.78 1450
4283.40 1552
4284.01 1376
4284.63 1446
4285.25 1385
4285.87 1502
4286.48 1435
4287.10 1545
4287.72 1507
4288.34 1518
4288.95 1546
4289.57 1529
4290.19 1449
4290.81 1482
4291.43 1486
4292.04 1440
4292.66 1490
4293.28 1574
4293.90 1513
4294.52 1522
4295.13 1325
4295.75 1498
4296.37 1464
4296.99 1447
4297.61 1573
4298.23 1473
4298.84 1443
4299.46 1413
4300.08 1459
4300.70 1525
4301.32 1591
4301.94 1528
4302.56 1498
4303.17 1517
4303.79 1532
4304.41 1495
4305.03 1431
4305.65 1362
4306.27 1417
4306.89 1578
4307.51 1509
4308.13 1438
4308.75 1359
4309.36 1539
4309.98 1596
4310.60 1488
4311.22 1495
4311.84 1410
4312.46 1469
4313.08 1444
4313.70 1486
4314.32 1500
4314.94 1572
4315.56 1611
4316.18 1533
4316.80 1513
4317.42 1493
4318.04 1497
4318.66 1489
4319.28 1418
4319.90 1484
4320.52 1517
4321.14 1459
4321.76 1645
4322.38 1616
4323.00 1503
4323.62 1469
4324.24 1596
4324.86 1639
4325.48 1494
4326.10 1510
4326.72 1610
4327.34 1733
4327.96 1745
4328.58 1626
4329.20 1582
4329.82 1610
4330.44 1697
4331.07 1716
4331.69 1762
4332.31 1689
4332.93 1621
4333.55 1743
4334.17 1684
4334.79 1722
4335.41 1926
4336.03 1829
4336.65 2087
4337.28 2116
4337.90 1919
4338.52 2249
4339.14 2348
4339.76 2487
4340.38 2616
4341.00 2764
4341.63 2656
4342.25 2426
4342.87 2329
4343.49 2320
4344.11 2368
4344.73 2426
4345.36 2423
4345.98 2505
4346.60 2718
4347.22 2899
4347.84 3225
4348.47 3427
4349.09 3466
4349.71 3293
4350.33 3172
4350.95 3039
4351.58 2975
4352.20 2779
4352.82 2493
4353.44 2387
4354.07 2234
4354.69 2056
4355.31 1886
4355.93 1871
4356.56 1858
4357.18 1880
4357.80 1823
4358.42 1849
4359.05 1929
4359.67 1911
4360.29 1759
4360.92 1688
4361.54 1688
4362.16 1881
4362.78 1890
4363.41 1743
4364.03 1792
4364.65 1840
4365.28 1812
4365.90 1790
4366.52 1755
4367.15 1731
4367.77 1882
4368.39 1840
4369.02 1833
4369.64 1700
4370.26 1782
4370.89 1715
4371.51 1565
4372.14 1532
4372.76 1511
4373.38 1507
4374.01 1428
4374.63 1478
4375.25 1598
4375.88 1411
4376.50 1516
4377.13 1608
4377.75 1446
4378.37 1509
4379.00 1430
4379.62 1521
4380.25 1502
4380.87 1529
4381.50 1371
4382.12 1467
4382.75 1519
4383.37 1611
4383.99 1501
4384.62 1455
4385.24 1450
4385.87 1460
4386.49 1462
4387.12 1466
4387.74 1420
4388.37 1418
4388.99 1501
4389.62 1544
4390.24 1389
4390.87 1403
4391.49 1329
4392.12 1270
4392.74 1384
4393.37 1460
4393.99 1394
4394.62 1399
4395.24 1466
4395.87 1386
4396.49 1462
4397.12 1433
4397.75 1455
4398.37 1439
4399.00 1341
4399.62 1537
4400.25 1653
4400.87 1624
4401.50 1523
4402.13 1307
4402.75 1251
4403.38 1427
4404.00 1502
4404.63 1346
4405.26 1403
4405.88 1532
4406.51 1590
4407.13 1467
4407.76 1487
4408.39 1483
4409.01 1432
4409.64 1489
4410.27 1416
4410.89 1487
4411.52 1530
4412.15 1477
4412.77 1510
4413.40 1407
4414.03 1323
4414.65 1389
4415.28 1455
4415.91 1402
4416.53 1336
4417.16 1380
4417.79 1371
4418.41 1493
4419.04 1374
4419.67 1377
4420.30 1348
4420.92 1339
4421.55 1438
4422.18 1409
4422.80 1440
4423.43 1484
4424.06 1574
4424.69 1542
4425.31 1407
4425.94 1435
4426.57 1368
4427.20 1339
4427.82 1392
4428.45 1370
4429.08 1398
4429.71 1320
4430.34 1267
4430.96 1279
4431.59 1329
4432.22 1308
4432.85 1326
4433.48 1330
4434.10 1342
4434.73 1269
4435.36 1379
4435.99 1383
4436.62 1451
4437.25 1390
4437.87 1363
4438.50 1431
4439.13 1385
4439.76 1424
4440.39 1373
4441.02 1289
4441.64 1287
4442.27 1330
4442.90 1225
4443.53 1353
4444.16 1457
4444.79 1382
4445.42 1353
4446.05 1324
4446.68 1344
4447.30 1413
4447.93 1469
4448.56 1365
4449.19 1260
4449.82 1369
4450.45 1495
4451.08 1459
4451.71 1514
4452.34 1464
4452.97 1482
4453.60 1544
4454.23 1498
4454.86 1488
4455.49 1589
4456.12 1540
4456.75 1431
4457.38 1494
4458.01 1613
4458.64 1654
4459.27 1498
4459.90 1477
4460.53 1436
4461.16 1304
4461.79 1415
4462.42 1442
4463.05 1447
4463.68 1391
4464.31 1332
4464.94 1321
4465.57 1316
4466.20 1232
4466.83 1299
4467.46 1276
4468.09 1288
4468.72 1371
4469.35 1296
4469.98 1313
4470.61 1273
4471.24 1300
4471.87 1319
4472.50 1336
4473.13 1212
4473.77 1212
4474.40 1316
4475.03 1328
4475.66 1339
4476.29 1305
4476.92 1265
4477.55 1404
4478.18 1518
4478.82 1428
4479.45 1376
4480.08 1346
4480.71 1319
4481.34 1306
4481.97 1384
4482.60 1462
4483.24 1460
4483.87 1340
4484.50 1363
4485.13 1407
4485.76 1387
4486.39 1416
4487.03 1346
4487.66 1282
4488.29 1271
4488.92 1353
4489.55 1353
4490.19 1346
4490.82 1342
4491.45 1406
4492.08 1542
4492.71 1466
4493.35 1419
4493.98 1424
4494.61 1397
4495.24 1433
4495.88 1411
4496.51 1500
4497.14 1367
4497.77 1418
4498.41 1455
4499.04 1476
4499.67 1428
4500.31 1439
4500.94 1499
4501.57 1564
4502.20 1494
4502.84 1593
4503.47 1830
4504.10 1851
4504.74 1646
4505.37 1627
4506.00 1657
4506.64 1668
4507.27 1629
4507.90 1679
4508.54 1608
4509.17 1432
4509.80 1639
4510.44 1578
4511.07 1471
4511.70 1560
4512.34 1481
4512.97 1445
4513.60 1497
4514.24 1413
4514.87 1461
4515.51 1470
4516.14 1441
4516.77 1362
4517.41 1488
4518.04 1409
4518.68 1487
4519.31 1541
4519.94 1457
4520.58 1373
4521.21 1443
4521.85 1463
4522.48 1380
4523.12 1369
4523.75 1378
4524.39 1391
4525.02 1450
4525.65 1351
4526.29 1308
4526.92 1448
4527.56 1430
4528.19 1437
4528.83 1566
4529.46 1636
4530.10 1719
4530.73 1832
4531.37 1858
4532.00 1908
4532.64 1936
4533.27 2015
4533.91 2102
4534.54 2117
4535.18 2194
4535.81 2103
4536.45 2052
4537.09 1966
4537.72 1797
4538.36 1751
4538.99 1707
4539.63 1837
4540.26 1650
4540.90 1531
4541.53 1558
4542.17 1413
4542.81 1412
4543.44 1521
4544.08 1474
4544.71 1474
4545.35 1410
4545.99 1407
4546.62 1499
4547.26 1549
4547.89 1498
4548.53 1545
4549.17 1585
4549.80 1594
4550.44 1671
4551.08 1684
4551.71 1590
4552.35 1653
4552.98 1649
4553.62 1584
4554.26 1531
4554.89 1457
4555.53 1557
4556.17 1564
4556.80 1477
4557.44 1436
4558.08 1382
4558.72 1406
4559.35 1370
4559.99 1468
4560.63 1435
4561.26 1414
4561.90 1376
4562.54 1485
4563.17 1428
4563.81 1402
4564.45 1419
4565.09 1415
4565.72 1393
4566.36 1499
4567.00 1443
4567.64 1549
4568.27 1426
4568.91 1377
4569.55 1344
4570.19 1386
4570.82 1579
4571.46 1549
4572.10 1411
4572.74 1450
4573.38 1595
4574.01 1456
4574.65 1385
4575.29 1451
4575.93 1428
4576.57 1577
4577.20 1415
4577.84 1416
4578.48 1403
4579.12 1277
4579.76 1285
4580.40 1232
4581.04 1262
4581.67 1416
4582.31 1287
4582.95 1359
4583.59 1295
4584.23 1411
4584.87 1423
4585.51 1528
4586.14 1477
4586.78 1405
4587.42 1369
4588.06 1477
4588.70 1462
4589.34 1482
4589.98 1494
4590.62 1575
4591.26 1578
4591.90 1623
4592.54 1654
4593.17 1596
4593.81 1797
4594.45 1749
4595.09 1558
4595.73 1650
4596.37 1649
4597.01 1605
4597.65 1494
4598.29 1400
4598.93 1338
4599.57 1382
4600.21 1395
4600.85 1373
4601.49 1412
4602.13 1493
4602.77 1435
4603.41 1405
4604.05 1327
4604.69 1422
4605.33 1434
4605.97 1459
4606.61 1429
4607.25 1385
4607.89 1504
4608.53 1473
4609.17 1500
4609.81 1392
4610.45 1636
4611.09 1511
4611.73 1389
4612.38 1444
4613.02 1512
4613.66 1434
4614.30 1399
4614.94 1529
4615.58 1471
4616.22 1411
4616.86 1489
4617.50 1515
4618.14 1561
4618.78 1502
4619.43 1454
4620.07 1528
4620.71 1482
4621.35 1396
4621.99 1352
4622.63 1401
4623.27 1373
4623.91 1351
4624.56 1539
4625.20 1511
4625.84 1436
4626.48 1406
4627.12 1350
4627.76 1327
4628.41 1379
4629.05 1315
4629.69 1410
4630.33 1486
4630.97 1328
4631.62 1301
4632.26 1295
4632.90 1338
4633.54 1409
4634.18 1352
4634.83 1328
4635.47 1304
4636.11 1387
4636.75 1460
4637.40 1454
4638.04 1401
4638.68 1505
4639.32 1487
4639.97 1542
4640.61 1593
4641.25 1647
4641.89 1671
4642.54 1599
4643.18 1722
4643.82 1552
4644.46 1472
4645.11 1472
4645.75 1444
4646.39 1397
4647.04 1480
4647.68 1373
4648.32 1480
4648.97 1400
4649.61 1339
4650.25 1422
4650.90 1302
4651.54 1295
4652.18 1351
4652.83 1366
4653.47 1425
4654.11 1474
4654.76 1616
4655.40 1599
4656.04 1571
4656.69 1531
4657.33 1604
4657.98 1430
4658.62 1303
4659.26 1378
4659.91 1498
4660.55 1491
4661.20 1427
4661.84 1396
4662.48 1326
4663.13 1228
4663.77 1251
4664.42 1264
4665.06 1375
4665.71 1382
4666.35 1313
4666.99 1299
4667.64 1371
4668.28 1426
4668.93 1299
4669.57 1287
4670.22 1230
4670.86 1305
4671.51 1335
4672.15 1287
4672.80 1274
4673.44 1331
4674.09 1444
4674.73 1375
4675.38 1380
4676.02 1351
4676.67 1289
4677.31 1348
4677.96 1266
4678.60 1296
4679.25 1307
4679.89 1352
4680.54 1324
4681.18 1319
4681.83 1325
4682.47 1275
4683.12 1218
4683.77 1299
4684.41 1387
4685.06 1284
4685.70 1246
4686.35 1255
4686.99 1286
4687.64 1417
4688.29 1318
4688.93 1350
4689.58 1360
4690.22 1432
4690.87 1375
4691.52 1392
4692.16 1366
4692.81 1315
4693.45 1272
4694.10 1261
4694.75 1294
4695.39 1251
4696.04 1294
4696.69 1323
4697.33 1270
4697.98 1352
4698.63 1344
4699.27 1338
4699.92 1365
4700.57 1504
4701.21 1589
4701.86 1548
4702.51 1522
4703.15 1412
4703.80 1431
4704.45 1366
4705.10 1348
4705.74 1424
4706.39 1344
4707.04 1432
4707.68 1275
4708.33 1193
4708.98 1336
4709.63 1294
4710.27 1351
4710.92 1429
4711.57 1395
4712.22 1439
4712.86 1468
4713.51 1373
4714.16 1353
4714.81 1354
4715.45 1333
4716.10 1309
4716.75 1398
4717.40 1400
4718.05 1278
4718.69 1362
4719.34 1421
4719.99 1353
4720.64 1362
4721.29 1411
4721.94 1523
4722.58 1505
4723.23 1490
4723.88 1361
4724.53 1374
4725.18 1441
4725.83 1473
4726.47 1442
4727.12 1331
4727.77 1391
4728.42 1433
4729.07 1399
4729.72 1483
4730.37 1409
4731.02 1459
4731.66 1373
4732.31 1382
4732.96 1276
4733.61 1351
4734.26 1328
4734.91 1371
4735.56 1406
4736.21 1457
4736.86 1339
4737.51 1190
4738.16 1266
4738.81 1298
4739.45 1345
4740.10 1239
4740.75 1308
4741.40 1240
4742.05 1316
4742.70 1328
4743.35 1379
4744.00 1380
4744.65 1371
4745.30 1321
4745.95 1295
4746.60 1330
4747.25 1360
4747.90 1415
4748.55 1481
4749.20 1430
4749.85 1386
4750.50 1380
4751.15 1436
4751.80 1501
4752.45 1469
4753.10 1540
4753.75 1500
4754.40 1536
4755.05 1560
4755.71 1620
4756.36 1637
4757.01 1673
4757.66 1539
4758.31 1530
4758.96 1523
4759.61 1472
4760.26 1404
4760.91 1467
4761.56 1286
4762.21 1357
4762.86 1282
4763.52 1390
4764.17 1437
4764.82 1482
4765.47 1530
4766.12 1486
4766.77 1503
4767.42 1511
4768.07 1534
4768.73 1665
4769.38 1476
4770.03 1434
4770.68 1554
4771.33 1549
4771.98 1521
4772.64 1412
4773.29 1327
4773.94 1304
4774.59 1230
4775.24 1351
4775.89 1293
4776.55 1235
4777.20 1298
4777.85 1341
4778.50 1339
4779.15 1351
4779.81 1369
4780.46 1321
4781.11 1290
4781.76 1312
4782.42 1353
4783.07 1335
4783.72 1414
4784.37 1376
4785.03 1316
4785.68 1339
4786.33 1390
4786.98 1370
4787.64 1447
4788.29 1463
4788.94 1416
4789.60 1381
4790.25 1297
4790.90 1312
4791.55 1389
4792.21 1363
4792.86 1332
4793.51 1412
4794.17 1383
4794.82 1336
4795.47 1393
4796.13 1443
4796.78 1444
4797.43 1380
4798.09 1278
4798.74 1341
4799.39 1342
4800.05 1403
4800.70 1321
4801.36 1324
4802.01 1350
4802.66 1327
4803.32 1450
4803.97 1325
4804.62 1227
4805.28 1334
4805.93 1391
4806.59 1337
4807.24 1466
4807.89 1443
4808.55 1319
4809.20 1218
4809.86 1333
4810.51 1321
4811.17 1288
4811.82 1360
4812.47 1342
4813.13 1320
4813.78 1290
4814.44 1316
4815.09 1253
4815.75 1418
4816.40 1427
4817.06 1377
4817.71 1373
4818.37 1500
4819.02 1503
4819.68 1414
4820.33 1502
4820.99 1509
4821.64 1550
4822.30 1511
4822.95 1554
4823.61 1502
4824.26 1686
4824.92 1528
4825.57 1500
4826.23 1478
4826.88 1573
4827.54 1504
4828.19 1514
4828.85 1475
4829.51 1597
4830.16 1609
4830.82 1479
4831.47 1607
4832.13 1482
4832.78 1585
4833.44 1562
4834.10 1551
4834.75 1708
4835.41 1635
4836.06 1659
4836.72 1686
4837.38 1635
4838.03 1677
4838.69 1670
4839.34 1688
4840.00 1679
4840.66 1859
4841.31 1995
4841.97 1924
4842.63 1735
4843.28 1812
4843.94 1953
4844.60 1743
4845.25 1845
4845.91 1725
4846.57 1691
4847.22 1753
4847.88 1672
4848.54 1687
4849.19 1818
4849.85 1922
4850.51 1981
4851.17 2007
4851.82 1993
4852.48 1973
4853.14 2021
4853.79 2168
4854.45 2228
4855.11 2114
4855.77 2065
4856.42 1963
4857.08 2103
4857.74 2031
4858.40 2279
4859.05 2302
4859.71 2342
4860.37 2451
4861.03 2196
4861.68 2306
4862.34 2434
4863.00 2183
4863.66 2170
4864.32 2065
4864.97 1974
4865.63 1999
4866.29 2103
4866.95 2042
4867.61 2222
4868.26 2139
4868.92 2251
4869.58 2320
4870.24 2179
4870.90 2150
4871.56 2223
4872.21 2110
4872.87 2239
4873.53 2230
4874.19 1966
4874.85 1910
4875.51 1838
4876.17 1899
4876.83 1936
4877.48 1951
4878.14 1816
4878.80 1775
4879.46 1928
4880.12 1969
4880.78 1929
4881.44 1866
4882.10 1938
4882.76 2080
4883.42 1998
4884.08 1920
4884.73 1789
4885.39 1695
4886.05 1653
4886.71 1710
4887.37 1628
4888.03 1643
4888.69 1717
4889.35 1716
4890.01 1660
4890.67 1604
4891.33 1648
4891.99 1719
4892.65 1616
4893.31 1643
4893.97 1684
4894.63 1600
4895.29 1688
4895.95 1654
4896.61 1638
4897.27 1505
4897.93 1475
4898.59 1651
4899.25 1642
4899.91 1639
4900.57 1603
4901.23 1556
4901.89 1575
4902.55 1518
4903.21 1497
4903.88 1490
4904.54 1538
4905.20 1470
4905.86 1432
4906.52 1413
4907.18 1404
4907.84 1401
4908.50 1286
4909.16 1346
4909.82 1394
4910.48 1514
4911.15 1340
4911.81 1431
4912.47 1428
4913.13 1457
4913.79 1500
4914.45 1327
4915.11 1318
4915.77 1417
4916.44 1318
4917.10 1362
4917.76 1326
4918.42 1332
4919.08 1339
4919.74 1260
4920.41 1214
4921.07 1300
4921.73 1366
4922.39 1307
4923.05 1367
4923.72 1295
4924.38 1335
4925.04 1477
4925.70 1385
4926.36 1360
4927.03 1368
4927.69 1333
4928.35 1381
4929.01 1369
4929.67 1383
4930.34 1372
4931.00 1279
4931.66 1326
4932.32 1332
4932.99 1292
4933.65 1399
4934.31 1329
4934.98 1327
4935.64 1323
4936.30 1346
4936.96 1378
4937.63 1373
4938.29 1383
4938.95 1265
4939.62 1288
4940.28 1372
4940.94 1258
4941.61 1250
4942.27 1312
4942.93 1330
4943.60 1227
4944.26 1222
4944.92 1219
4945.59 1261
4946.25 1329
4946.91 1257
4947.58 1265
4948.24 1254
4948.90 1307
4949.57 1197
4950.23 1153
4950.89 1187
4951.56 1202
4952.22 1166
4952.89 1136
4953.55 1140
4954.21 1218
4954.88 1260
4955.54 1232
4956.21 1137
4956.87 1204
4957.53 1274
4958.20 1251
4958.86 1204
4959.53 1126
4960.19 1174
4960.86 1197
4961.52 1139
4962.19 1139
4962.85 1309
4963.52 1186
4964.18 1216
4964.84 1239
4965.51 1194
4966.17 1223
4966.84 1172
4967.50 1235
4968.17 1350
4968.83 1342
4969.50 1172
4970.16 1210
4970.83 1230
4971.49 1129
4972.16 1159
4972.82 1178
4973.49 1153
4974.16 1158
4974.82 1134
4975.49 1207
4976.15 1248
4976.82 1185
4977.48 1204
4978.15 1230
4978.81 1169
4979.48 1220
4980.15 1265
4980.81 1243
4981.48 1236
4982.14 1225
4982.81 1237
4983.48 1116
4984.14 1105
4984.81 1207
4985.47 1144
4986.14 1238
4986.81 1155
4987.47 1220
4988.14 1247
4988.80 1146
4989.47 1226
4990.14 1266
4990.80 1283
4991.47 1099
4992.14 1105
4992.80 1293
4993.47 1301
4994.14 1249
4994.80 1160
4995.47 1181
4996.14 1159
4996.80 1150
4997.47 1248
4998.14 1206
4998.81 1209
4999.47 1229
5000.14 1193
5000.81 1185
5001.47 1334
5002.14 1195
5002.81 1238
5003.48 1144
5004.14 1210
5004.81 1241
5005.48 1187
5006.15 1195
5006.81 1166
5007.48 1168
5008.15 1119
5008.82 1168
5009.48 1193
5010.15 1322
5010.82 1190
5011.49 1069
5012.16 1107
5012.82 1206
5013.49 1128
5014.16 1153
5014.83 1183
5015.50 1095
5016.16 1170
5016.83 1268
5017.50 1171
5018.17 1117
5018.84 1283
5019.50 1261
5020.17 1282
5020.84 1225
5021.51 1231
5022.18 1305
5022.85 1239
5023.52 1397
5024.19 1371
5024.85 1393
5025.52 1450
5026.19 1419
5026.86 1415
5027.53 1285
5028.20 1213
5028.87 1351
5029.54 1346
5030.21 1292
5030.87 1278
5031.54 1299
5032.21 1287
5032.88 1205
5033.55 1175
5034.22 1175
5034.89 1221
5035.56 1243
5036.23 1152
5036.90 1257
5037.57 1237
5038.24 1232
5038.91 1189
5039.58 1070
5040.25 1148
5040.92 1228
5041.59 1199
5042.26 1192
5042.93 1136
5043.60 1198
5044.27 1190
5044.94 1157
5045.61 1225
5046.28 1342
5046.95 1214
5047.62 1185
5048.29 1278
5048.96 1203
5049.63 1107
5050.30 1203
5050.97 1202
5051.64 1155
5052.31 1152
5052.98 1214
5053.65 1156
5054.32 1174
5054.99 1174
5055.66 1128
5056.34 1050
5057.01 1101
5057.68 1103
5058.35 1131
5059.02 1193
5059.69 1175
5060.36 1157
5061.03 1102
5061.70 1123
5062.38 1145
5063.05 1122
5063.72 1094
5064.39 1085
5065.06 1100
5065.73 1230
5066.40 1230
5067.08 1199
5067.75 1094
5068.42 1200
5069.09 1167
5069.76 1128
5070.43 1168
5071.11 1183
5071.78 1149
5072.45 1208
5073.12 1170
5073.79 1225
5074.47 1182
5075.14 1224
5075.81 1182
5076.48 1148
5077.15 1101
5077.83 1171
5078.50 1110
5079.17 1217
5079.84 1265
5080.52 1217
5081.19 1359
5081.86 1407
5082.53 1212
5083.21 1246
5083.88 1172
5084.55 1199
5085.22 1123
5085.90 1098
5086.57 1121
5087.24 1246
5087.92 1156
5088.59 1211
5089.26 1264
5089.93 1199
5090.61 1246
5091.28 1302
5091.95 1287
5092.63 1356
5093.30 1438
5093.97 1398
5094.65 1421
5095.32 1365
5095.99 1323
5096.67 1353
5097.34 1339
5098.02 1380
5098.69 1323
5099.36 1254
5100.04 1224
5100.71 1241
5101.38 1223
5102.06 1184
5102.73 1150
5103.41 1210
5104.08 1153
5104.75 1241
5105.43 1273
5106.10 1260
5106.78 1232
5107.45 1243
5108.12 1199
5108.80 1140
5109.47 1222
5110.15 1251
5110.82 1213
5111.50 1191
5112.17 1206
5112.85 1243
5113.52 1165
5114.20 1256
5114.87 1140
5115.54 1190
5116.22 1169
5116.89 1075
5117.57 1249
5118.24 1220
5118.92 1180
5119.59 1263
5120.27 1389
5120.94 1179
5121.62 1174
5122.30 1222
5122.97 1150
5123.65 1107
5124.32 1252
5125.00 1231
5125.67 1165
5126.35 1207
5127.02 1271
5127.70 1265
5128.37 1154
5129.05 1122
5129.73 1232
5130.40 1261
5131.08 1204
5131.75 1260
5132.43 1213
5133.10 1257
5133.78 1184
5134.46 1183
5135.13 1238
5135.81 1292
5136.49 1273
5137.16 1132
5137.84 1190
5138.51 1240
5139.19 1137
5139.87 1119
5140.54 1219
5141.22 1182
5141.90 1197
5142.57 1174
5143.25 1248
5143.93 1235
5144.60 1232
5145.28 1192
5145.96 1217
5146.63 1244
5147.31 1214
5147.99 1165
5148.66 1232
5149.34 1127
5150.02 1183
5150.69 1233
5151.37 1211
5152.05 1218
5152.73 1129
5153.40 1102
5154.08 1162
5154.76 1081
5155.44 1163
5156.11 1201
5156.79 1146
5157.47 1096
5158.15 1129
5158.82 1198
5159.50 1124
5160.18 1178
5160.86 1212
5161.53 1089
5162.21 1141
5162.89 1242
5163.57 1161
5164.25 1209
5164.92 1155
5165.60 1097
5166.28 1122
5166.96 1132
5167.64 1140
5168.31 1264
5168.99 1216
5169.67 1312
5170.35 1249
5171.03 1177
5171.71 1236
5172.39 1243
5173.06 1258
5173.74 1119
5174.42 1098
5175.10 1064
5175.78 1144
5176.46 1127
5177.14 1041
5177.82 1105
5178.49 1194
5179.17 1173
5179.85 1151
5180.53 1203
5181.21 1149
5181.89 1121
5182.57 1097
5183.25 1119
5183.93 1180
5184.61 1174
5185.29 1134
5185.97 1181
5186.64 1123
5187.32 1133
5188.00 1129
5188.68 1076
5189.36 1042
5190.04 1118
5190.72 1162
5191.40 1126
5192.08 1127
5192.76 1100
5193.44 1018
5194.12 1084
5194.80 1106
5195.48 1212
5196.16 1068
5196.84 994
5197.52 1036
5198.20 1091
5198.88 1089
5199.56 1093
5200.24 970
5200.92 1121
5201.60 1128
5202.28 1140
5202.96 1168
5203.65 1113
5204.33 1168
5205.01 1111
5205.69 1136
5206.37 1201
5207.05 1173
5207.73 1123
5208.41 1096
5209.09 1242
5209.77 1199
5210.45 1135
5211.13 1054
5211.82 1151
5212.50 1255
5213.18 1168
5213.86 1242
5214.54 1245
5215.22 1252
5215.90 1165
5216.58 1118
5217.27 1182
5217.95 1221
5218.63 1189
5219.31 1161
5219.99 1208
5220.67 1129
5221.36 1199
5222.04 1155
5222.72 1152
5223.40 1261
5224.08 1166
5224.77 1133
5225.45 1195
5226.13 1252
5226.81 1276
5227.49 1216
5228.18 1076
5228.86 1234
5229.54 1180
5230.22 1243
5230.91 1238
5231.59 1241
5232.27 1187
5232.95 1151
5233.63 1211
5234.32 1230
5235.00 1143
5235.68 1148
5236.37 1242
5237.05 1311
5237.73 1267
5238.41 1146
5239.10 1166
5239.78 1292
5240.46 1278
5241.15 1237
5241.83 1157
5242.51 1151
5243.20 1201
5243.88 1230
5244.56 1180
5245.24 1208
5245.93 1230
5246.61 1217
5247.29 1305
5247.98 1254
5248.66 1392
5249.35 1293
5250.03 1262
5250.71 1352
5251.40 1411
5252.08 1537
5252.76 1477
5253.45 1464
5254.13 1364
5254.82 1259
5255.50 1242
5256.18 1225
5256.87 1256
5257.55 1221
5258.24 1211
5258.92 1133
5259.60 1182
5260.29 1124
5260.97 1173
5261.66 1205
5262.34 1178
5263.03 1241
5263.71 1188
5264.40 1217
5265.08 1316
5265.76 1321
5266.45 1393
5267.13 1291
5267.82 1222
5268.50 1316
5269.19 1307
5269.87 1352
5270.56 1312
5271.24 1300
5271.93 1251
5272.61 1336
5273.30 1237
5273.98 1246
5274.67 1134
5275.35 1147
5276.04 1268
5276.72 1177
5277.41 1182
5278.10 1204
5278.78 1205
5279.47 1240
5280.15 1204
5280.84 1185
5281.52 1267
5282.21 1253
5282.89 1354
5283.58 1414
5284.27 1388
5284.95 1395
5285.64 1308
5286.32 1373
5287.01 1329
5287.70 1191
5288.38 1246
5289.07 1341
5289.75 1130
5290.44 1258
5291.13 1226
5291.81 1261
5292.50 1151
5293.19 1171
5293.87 1165
5294.56 1108
5295.25 1254
5295.93 1181
5296.62 1078
5297.31 1096
5297.99 1107
5298.68 1203
5299.37 1309
5300.05 1238
5300.74 1291
5301.43 1275
5302.11 1162
5302.80 1210
5303.49 1376
5304.18 1264
5304.86 1294
5305.55 1312
5306.24 1304
5306.92 1305
5307.61 1252
5308.30 1326
5308.99 1324
5309.67 1220
5310.36 1142
5311.05 1217
5311.74 1244
5312.42 1251
5313.11 1356
5313.80 1334
5314.49 1332
5315.18 1353
5315.86 1322
5316.55 1284
5317.24 1171
5317.93 1264
5318.62 1245
5319.30 1286
5319.99 1339
5320.68 1341
5321.37 1330
5322.06 1450
5322.74 1359
5323.43 1389
5324.12 1396
5324.81 1349
5325.50 1249
5326.19 1288
5326.88 1293
5327.56 1135
5328.25 1291
5328.94 1227
5329.63 1179
5330.32 1161
5331.01 1277
5331.70 1349
5332.39 1329
5333.07 1263
5333.76 1326
5334.45 1345
5335.14 1307
5335.83 1331
5336.52 1299
5337.21 1330
5337.90 1391
5338.59 1268
5339.28 1315
5339.97 1212
5340.66 1213
5341.35 1230
5342.04 1356
5342.73 1354
5343.42 1327
5344.10 1320
5344.79 1228
5345.48 1172
5346.17 1304
5346.86 1319
5347.55 1348
5348.24 1477
5348.93 1406
5349.62 1424
5350.31 1540
5351.00 1658
5351.69 1758
5352.39 1878
5353.08 1763
5353.77 1768
5354.46 1806
5355.15 1831
5355.84 1829
5356.53 1691
5357.22 1555
5357.91 1502
5358.60 1399
5359.29 1447
5359.98 1397
5360.67 1360
5361.36 1154
5362.05 1163
5362.74 1290
5363.44 1219
5364.13 1269
5364.82 1323
5365.51 1192
5366.20 1267
5366.89 1252
5367.58 1216
5368.27 1285
5368.96 1233
5369.66 1217
5370.35 1235
5371.04 1201
5371.73 1165
5372.42 1134
5373.11 1036
5373.81 1136
5374.50 1136
5375.19 1099
5375.88 1088
5376.57 1172
5377.26 1201
5377.96 1155
5378.65 1159
5379.34 1061
5380.03 1176
5380.72 1147
5381.42 1201
5382.11 1149
5382.80 1199
5383.49 1193
5384.18 1149
5384.88 1203
5385.57 1155
5386.26 1113
5386.95 1157
5387.65 1069
5388.34 1192
5389.03 1237
5389.72 1324
5390.42 1261
5391.11 1209
5391.80 1269
5392.50 1224
5393.19 1268
5393.88 1302
5394.57 1316
5395.27 1292
5395.96 1244
5396.65 1223
5397.35 1252
5398.04 1257
5398.73 1230
5399.43 1275
5400.12 1221
5400.81 1215
5401.51 1255
5402.20 1217
5402.89 1205
5403.59 1171
5404.28 1148
5404.97 1292
5405.67 1197
5406.36 1261
5407.06 1204
5407.75 1215
5408.44 1254
5409.14 1278
5409.83 1220
5410.53 1167
5411.22 1141
5411.91 1127
5412.61 1220
5413.30 1257
5414.00 1271
5414.69 1205
5415.38 1271
5416.08 1299
5416.77 1161
5417.47 1242
5418.16 1288
5418.86 1224
5419.55 1364
5420.25 1299
5420.94 1160
5421.64 1190
5422.33 1215
5423.03 1248
5423.72 1170
5424.41 1169
5425.11 1183
5425.80 1389
5426.50 1382
5427.19 1298
5427.89 1312
5428.59 1192
5429.28 1196
5429.98 1198
5430.67 1134
5431.37 1217
5432.06 1205
5432.76 1253
5433.45 1371
5434.15 1267
5434.84 1267
5435.54 1353
5436.23 1280
5436.93 1259
5437.63 1223
5438.32 1303
5439.02 1388
5439.71 1389
5440.41 1297
5441.11 1285
5441.80 1241
5442.50 1332
5443.19 1414
5443.89 1450
5444.59 1394
5445.28 1474
5445.98 1407
5446.68 1482
5447.37 1441
5448.07 1639
5448.76 1581
5449.46 1671
5450.16 1780
5450.85 1801
5451.55 1706
5452.25 1682
5452.94 1774
5453.64 1633
5454.34 1558
5455.03 1495
5455.73 1473
5456.43 1496
5457.13 1436
5457.82 1397
5458.52 1257
5459.22 1261
5459.91 1322
5460.61 1363
5461.31 1489
5462.01 1569
5462.70 1511
5463.40 1533
5464.10 1542
5464.80 1582
5465.49 1733
5466.19 1749
5466.89 1840
5467.59 1803
5468.28 1729
5468.98 1645
5469.68 1613
5470.38 1716
5471.07 1683
5471.77 1481
5472.47 1443
5473.17 1468
5473.87 1396
5474.56 1409
5475.26 1481
5475.96 1468
5476.66 1550
5477.36 1470
5478.06 1458
5478.75 1549
5479.45 1571
5480.15 1741
5480.85 1743
5481.55 1749
5482.25 1892
5482.95 1960
5483.64 1900
5484.34 1851
5485.04 1849
5485.74 1902
5486.44 1929
5487.14 1767
5487.84 1665
5488.54 1539
5489.23 1445
5489.93 1733
5490.63 1649
5491.33 1641
5492.03 1669
5492.73 1589
5493.43 1626
5494.13 1585
5494.83 1509
5495.53 1610
5496.23 1713
5496.93 1624
5497.63 1624
5498.33 1679
5499.03 1693
5499.73 1884
5500.43 2047
5501.13 2155
5501.83 2350
5502.53 2571
5503.23 2519
5503.93 2672
5504.63 2654
5505.33 2353
5506.03 2426
5506.73 2163
5507.43 1875
5508.13 1873
5508.83 1904
5509.53 1672
5510.23 1615
5510.93 1652
5511.63 1633
5512.33 1477
5513.03 1496
5513.73 1500
5514.43 1511
5515.13 1526
5515.83 1520
5516.53 1653
5517.23 1487
5517.93 1549
5518.64 1595
5519.34 1588
5520.04 1548
5520.74 1515
5521.44 1645
5522.14 1612
5522.84 1587
5523.54 1588
5524.24 1524
5524.95 1430
5525.65 1380
5526.35 1368
5527.05 1377
5527.75 1445
5528.45 1384
5529.15 1264
5529.86 1293
5530.56 1344
5531.26 1378
5531.96 1300
5532.66 1234
5533.36 1225
5534.07 1324
5534.77 1288
5535.47 1229
5536.17 1322
5536.87 1336
5537.58 1276
5538.28 1290
5538.98 1259
5539.68 1278
5540.39 1234
5541.09 1296
5541.79 1220
5542.49 1288
5543.20 1247
5543.90 1341
5544.60 1374
5545.30 1195
5546.01 1167
5546.71 1201
5547.41 1127
5548.11 1182
5548.82 1155
5549.52 1302
5550.22 1298
5550.93 1221
5551.63 1284
5552.33 1249
5553.03 1286
5553.74 1277
5554.44 1236
5555.14 1320
5555.85 1280
5556.55 1176
5557.25 1166
5557.96 1199
5558.66 1143
5559.36 1157
5560.07 1201
5560.77 1215
5561.48 1140
5562.18 1184
5562.88 1206
5563.59 1308
5564.29 1300
5564.99 1296
5565.70 1280
5566.40 1309
5567.11 1221
5567.81 1180
5568.51 1256
5569.22 1170
5569.92 1170
5570.63 1239
5571.33 1220
5572.04 1192
5572.74 1172
5573.44 1191
5574.15 1259
5574.85 1305
5575.56 1244
5576.26 1205
5576.97 1143
5577.67 1171
5578.38 1237
5579.08 1233
5579.79 1116
5580.49 1168
5581.20 1270
5581.90 1166
5582.61 1171
5583.31 1098
5584.02 1141
5584.72 1235
5585.43 1199
5586.13 1125
5586.84 1195
5587.54 1177
5588.25 1076
5588.95 1144
5589.66 1123
5590.36 1131
5591.07 1249
5591.77 1081
5592.48 1159
5593.19 1239
5593.89 1232
5594.60 1127
5595.30 1126
5596.01 1130
5596.71 1220
5597.42 1186
5598.13 1163
5598.83 1105
5599.54 1180
5600.24 1125
5600.95 1141
5601.66 1111
5602.36 1063
5603.07 1095
5603.78 1144
5604.48 1162
5605.19 1162
5605.89 1128
5606.60 1092
5607.31 1117
5608.01 1115
5608.72 1157
5609.43 1079
5610.13 1113
5610.84 1142
5611.55 1142
5612.25 1124
5612.96 1229
5613.67 1052
5614.38 1033
5615.08 1089
5615.79 1133
5616.50 1035
5617.20 1105
5617.91 1183
5618.62 1065
5619.33 1095
5620.03 1065
5620.74 1142
5621.45 1146
5622.15 1059
5622.86 1132
5623.57 1127
5624.28 1143
5624.99 1023
5625.69 1013
5626.40 1030
5627.11 1079
5627.82 1154
5628.52 1096
5629.23 1096
5629.94 1148
5630.65 1141
5631.36 1126
5632.06 1187
5632.77 1152
5633.48 1154
5634.19 1255
5634.90 1242
5635.61 1152
5636.31 1136
5637.02 1073
5637.73 1139
5638.44 1136
5639.15 1149
5639.86 1110
5640.56 1133
5641.27 1118
5641.98 1130
5642.69 1125
5643.40 1128
5644.11 1151
5644.82 1110
5645.53 1179
5646.24 1123
5646.94 1185
5647.65 1199
5648.36 1149
5649.07 1151
5649.78 1198
5650.49 1146
5651.20 1070
5651.91 1175
5652.62 1177
5653.33 1134
5654.04 1191
5654.75 1188
5655.46 1130
5656.17 1124
5656.88 1208
5657.59 1246
5658.30 1261
5659.01 1169
5659.71 1111
5660.42 1225
5661.13 1183
5661.84 1232
5662.55 1283
5663.26 1228
5663.97 1309
5664.69 1246
5665.40 1186
5666.11 1156
5666.82 1092
5667.53 1191
5668.24 1190
5668.95 1148
5669.66 1159
5670.37 1262
5671.08 1281
5671.79 1256
5672.50 1282
5673.21 1339
5673.92 1345
5674.63 1349
5675.34 1372
5676.05 1235
5676.76 1203
5677.48 1158
5678.19 1186
5678.90 1151
5679.61 1133
5680.32 1133
5681.03 1153
5681.74 1154
5682.45 1070
5683.16 1033
5683.88 978
5684.59 1056
5685.30 1098
5686.01 1157
5686.72 1148
5687.43 1235
5688.15 1169
5688.86 1181
5689.57 1150
5690.28 1248
5690.99 1228
5691.70 1151
5692.42 1160
5693.13 1133
5693.84 1085
5694.55 1188
5695.26 1149
5695.98 1176
5696.69 1043
5697.40 1097
5698.11 1072
5698.82 1140
5699.54 1001
5700.25 1127
5700.96 1188
5701.67 1078
5702.39 1168
5703.10 1247
5703.81 1229
5704.52 1079
5705.24 1067
5705.95 1041
5706.66 1120
5707.38 1110
5708.09 996
5708.80 1015
5709.51 1141
5710.23 1126
5710.94 1133
5711.65 1030
5712.37 1096
5713.08 1077
5713.79 1088
5714.51 1089
5715.22 1183
5715.93 1156
5716.65 1109
5717.36 1115
5718.07 1075
5718.79 1115
5719.50 1023
5720.21 1073
5720.93 1046
5721.64 1116
5722.36 1080
5723.07 1080
5723.78 1098
5724.50 1052
5725.21 1071
5725.92 1067
5726.64 1095
5727.35 1189
5728.07 1255
5728.78 1244
5729.50 1221
5730.21 1265
5730.92 1251
5731.64 1308
5732.35 1230
5733.07 1228
5733.78 1167
5734.50 1113
5735.21 1073
5735.93 1128
5736.64 1102
5737.35 1066
5738.07 1101
5738.78 1128
5739.50 1203
5740.21 1073
5740.93 1095
5741.64 1112
5742.36 1011
5743.07 1021
5743.79 1123
5744.50 1112
5745.22 1114
5745.93 1105
5746.65 1069
5747.37 1126
5748.08 1132
5748.80 1093
5749.51 1123
5750.23 1157
5750.94 1238
5751.66 1265
5752.37 1216
5753.09 1252
5753.81 1210
5754.52 1153
5755.24 1296
5755.95 1374
5756.67 1406
5757.38 1411
5758.10 1363
5758.82 1365
5759.53 1345
5760.25 1239
5760.96 1340
5761.68 1335
5762.40 1318
5763.11 1314
5763.83 1232
5764.55 1153
5765.26 1221
5765.98 1119
5766.70 1135
5767.41 1212
5768.13 1129
5768.85 1060
5769.56 1177
5770.28 1221
5771.00 1181
5771.71 1198
5772.43 1174
5773.15 1152
5773.86 1099
5774.58 1132
5775.30 1123
5776.01 1119
5776.73 1183
5777.45 1148
5778.17 1101
5778.88 1150
5779.60 1201
5780.32 1161
5781.04 1161
5781.75 1237
5782.47 1188
5783.19 1244
5783.91 1270
5784.62 1238
5785.34 1286
5786.06 1247
5786.78 1234
5787.49 1233
5788.21 1149
5788.93 1176
5789.65 1185
5790.37 1202
5791.08 1293
5791.80 1284
5792.52 1231
5793.24 1139
5793.96 1286
5794.68 1239
5795.39 1205
5796.11 1213
5796.83 1289
5797.55 1328
5798.27 1329
5798.99 1391
5799.70 1377
5800.42 1564
5801.14 1562
5801.86 1583
5802.58 1689
5803.30 1794
5804.02 1750
5804.74 1785
5805.45 1748
5806.17 1777
5806.89 1722
5807.61 1664
5808.33 1468
5809.05 1418
5809.77 1374
5810.49 1302
5811.21 1341
5811.93 1336
5812.65 1235
5813.37 1285
5814.09 1300
5814.81 1219
5815.52 1208
5816.24 1284
5816.96 1361
5817.68 1275
5818.40 1232
5819.12 1235
5819.84 1409
5820.56 1408
5821.28 1358
5822.00 1345
5822.72 1282
5823.44 1245
5824.16 1226
5824.88 1213
5825.60 1229
5826.32 1281
5827.04 1186
5827.76 1189
5828.48 1126
5829.21 1276
5829.93 1222
5830.65 1275
5831.37 1324
5832.09 1255
5832.81 1228
5833.53 1174
5834.25 1255
5834.97 1234
5835.69 1185
5836.41 1138
5837.13 1240
5837.85 1134
5838.57 1158
5839.30 1185
5840.02 1209
5840.74 1211
5841.46 1189
5842.18 1153
5842.90 1272
5843.62 1272
5844.34 1227
5845.07 1232
5845.79 1253
5846.51 1141
5847.23 1166
5847.95 1154
5848.67 1234
5849.39 1183
5850.12 1104
5850.84 1146
5851.56 1183
5852.28 1163
5853.00 1110
5853.73 1075
5854.45 1134
5855.17 1116
5855.89 1165
5856.61 1188
5857.34 1174
5858.06 1206
5858.78 1230
5859.50 1248
5860.23 1146
5860.95 1181
5861.67 1064
5862.39 1115
5863.11 1200
5863.84 1255
5864.56 1133
5865.28 1131
5866.01 1117
5866.73 1064
5867.45 1108
5868.17 1148
5868.90 1240
5869.62 1145
5870.34 1109
5871.07 1187
5871.79 1287
5872.51 1281
5873.23 1298
5873.96 1369
5874.68 1222
5875.40 1234
5876.13 1157
5876.85 1100
5877.57 1125
5878.30 1136
5879.02 1194
5879.74 1126
5880.47 1284
5881.19 1311
5881.92 1283
5882.64 1192
5883.36 1230
5884.09 1256
5884.81 1201
5885.53 1224
5886.26 1205
5886.98 1229
5887.71 1272
5888.43 1146
5889.15 1231
5889.88 1241
5890.60 1208
5891.33 1173
5892.05 1193
5892.78 1204
5893.50 1132
5894.23 1134
5894.95 1233
5895.67 1251
5896.40 1155
5897.12 1228
5897.85 1280
5898.57 1165
5899.30 1132
5900.02 1226
5900.75 1214
5901.47 1250
5902.20 1268
5902.92 1242
5903.65 1352
5904.37 1203
5905.10 1281
5905.82 1304
5906.55 1310
5907.27 1261
5908.00 1274
5908.72 1285
5909.45 1352
5910.17 1289
5910.90 1243
5911.62 1254
5912.35 1348
5913.08 1293
5913.80 1357
5914.53 1394
5915.25 1394
5915.98 1309
5916.70 1340
5917.43 1323
5918.16 1334
5918.88 1439
5919.61 1326
5920.33 1413
5921.06 1337
5921.79 1465
5922.51 1379
5923.24 1501
5923.97 1394
5924.69 1552
5925.42 1474
5926.14 1417
5926.87 1437
5927.60 1401
5928.32 1423
5929.05 1510
5929.78 1490
5930.50 1522
5931.23 1574
5931.96 1554
5932.68 1653
5933.41 1587
5934.14 1638
5934.86 1667
5935.59 1671
5936.32 1629
5937.05 1624
5937.77 1605
5938.50 1621
5939.23 1815
5939.95 1833
5940.68 1677
5941.41 1784
5942.14 1727
5942.86 1716
5943.59 1966
5944.32 1873
5945.05 1736
5945.77 1863
5946.50 1797
5947.23 1843
5947.96 1851
5948.68 1924
5949.41 1935
5950.14 1981
5950.87 1969
5951.60 2083
5952.32 2022
5953.05 2153
5953.78 2186
5954.51 2347
5955.24 2337
5955.96 2378
5956.69 2345
5957.42 2324
5958.15 2236
5958.88 2175
5959.61 2302
5960.33 2368
5961.06 2309
5961.79 2279
5962.52 2274
5963.25 2336
5963.98 2309
5964.71 2407
5965.44 2416
5966.16 2556
5966.89 2686
5967.62 2713
5968.35 2929
5969.08 3103
5969.81 3040
5970.54 3098
5971.27 3292
5972.00 3229
5972.73 3134
5973.46 2929
5974.18 2963
5974.91 2818
5975.64 2763
5976.37 2764
5977.10 2764
5977.83 2729
5978.56 2829
5979.29 2800
5980.02 2829
5980.75 2847
5981.48 2920
5982.21 2825
5982.94 2985
5983.67 2994
5984.40 3207
5985.13 3134
5985.86 3057
5986.59 3095
5987.32 3040
5988.05 2973
5988.78 3072
5989.51 3075
5990.24 2966
5990.97 3106
5991.70 3182
5992.43 3259
5993.16 3243
5993.89 3078
5994.62 2968
5995.35 3182
5996.09 3172
5996.82 3101
5997.55 3374
5998.28 3306
5999.01 3275
5999.74 3312
6000.47 3423
6001.20 3541
6001.93 3548
6002.66 3312
6003.39 3325
6004.13 3300
6004.86 3324
6005.59 3405
6006.32 3339
6007.05 3211
6007.78 3376
6008.51 3207
6009.25 3217
6009.98 3601
6010.71 3635
6011.44 3887
6012.17 4237
6012.90 4700
6013.64 5494
6014.37 5958
6015.10 6727
6015.83 7078
6016.56 7191
6017.29 7358
6018.03 7353
6018.76 7103
6019.49 6622
6020.22 6136
6020.96 5382
6021.69 4746
6022.42 4226
6023.15 3980
6023.88 3411
6024.62 3135
6025.35 2877
6026.08 2611
6026.81 2632
6027.55 2630
6028.28 2608
6029.01 2730
6029.75 2565
6030.48 2551
6031.21 2684
6031.94 2586
6032.68 2366
6033.41 2498
6034.14 2531
6034.88 2504
6035.61 2364
6036.34 2394
6037.07 2462
6037.81 2557
6038.54 2392
6039.27 2406
6040.01 2394
6040.74 2310
6041.47 2381
6042.21 2507
6042.94 2588
6043.68 2493
6044.41 2576
6045.14 2549
6045.88 2708
6046.61 2641
6047.34 2623
6048.08 2569
6048.81 2690
6049.55 2840
6050.28 2866
6051.01 2971
6051.75 2900
6052.48 3092
6053.22 3348
6053.95 3321
6054.68 3435
6055.42 3560
6056.15 3540
6056.89 3724
6057.62 3495
6058.36 3297
6059.09 3181
6059.83 2917
6060.56 2942
6061.29 2796
6062.03 2679
6062.76 2761
6063.50 2683
6064.23 2774
6064.97 2751
6065.70 2547
6066.44 2536
6067.17 2581
6067.91 2554
6068.64 2578
6069.38 2552
6070.11 2477
6070.85 2446
6071.58 2387
6072.32 2363
6073.06 2450
6073.79 2434
6074.53 2523
6075.26 2261
6076.00 2233
6076.73 2432
6077.47 2374
6078.20 2317
6078.94 2232
6079.68 2159
6080.41 2165
6081.15 2210
6081.88 2161
6082.62 2118
6083.35 2063
6084.09 2202
6084.83 2157
6085.56 2181
6086.30 2135
6087.04 2058
6087.77 2080
6088.51 2002
6089.24 1977
6089.98 2038
6090.72 2081
6091.45 2191
6092.19 2268
6092.93 2255
6093.66 2172
6094.40 2196
6095.14 2329
6095.87 2216
6096.61 2073
6097.35 2146
6098.08 2038
6098.82 2202
6099.56 1993
6100.29 1866
6101.03 1857
6101.77 1820
6102.51 1956
6103.24 1897
6103.98 1891
6104.72 1884
6105.46 1843
6106.19 1759
6106.93 1849
6107.67 1842
6108.41 1752
6109.14 1897
6109.88 1870
6110.62 1755
6111.36 1735
6112.09 1853
6112.83 1847
6113.57 1916
6114.31 1788
6115.04 1920
6115.78 1919
6116.52 1812
6117.26 1932
6118.00 1961
6118.73 1920
6119.47 1859
6120.21 1817
6120.95 1836
6121.69 1832
6122.43 1888
6123.16 1864
6123.90 1947
6124.64 1928
6125.38 1792
6126.12 1955
6126.86 2003
6127.60 1922
6128.33 1982
6129.07 2106
6129.81 1970
6130.55 2064
6131.29 2036
6132.03 2049
6132.77 2133
6133.51 1999
6134.25 2012
6134.98 1928
6135.72 1954
6136.46 2028
6137.20 2010
6137.94 2007
6138.68 2082
6139.42 1999
6140.16 1993
6140.90 2078
6141.64 2056
6142.38 1974
6143.12 2044
6143.86 2075
6144.60 2068
6145.34 2060
6146.08 1895
6146.82 1958
6147.56 2026
6148.30 2001
6149.04 2180
6149.78 2086
6150.52 2019
6151.26 2166
6152.00 2248
6152.74 2222
6153.48 2200
6154.22 2225
6154.96 2212
6155.70 2217
6156.44 2162
6157.18 2213
6157.92 2180
6158.66 2286
6159.40 2141
6160.14 2282
6160.88 2259
6161.62 2199
6162.36 2328
6163.10 2334
6163.85 2230
6164.59 2371
6165.33 2459
6166.07 2564
6166.81 2619
6167.55 2677
6168.29 2858
6169.03 3051
6169.77 2992
6170.51 2942
6171.26 3008
6172.00 3071
6172.74 3074
6173.48 2984
6174.22 2906
6174.96 2802
6175.70 2808
6176.45 2727
6177.19 2575
6177.93 2725
6178.67 2817
6179.41 2738
6180.16 2788
6180.90 2635
6181.64 2815
6182.38 2756
6183.12 3043
6183.87 2794
6184.61 2732
6185.35 2824
6186.09 2970
6186.83 2939
6187.58 2927
6188.32 2930
6189.06 2994
6189.80 3077
6190.55 3135
6191.29 3042
6192.03 3188
6192.77 3250
6193.52 3184
6194.26 3202
6195.00 3444
6195.74 3511
6196.49 3698
6197.23 3619
6197.97 3582
6198.72 3513
6199.46 3701
6200.20 3518
6200.94 3584
6201.69 3530
6202.43 3392
6203.17 3464
6203.92 3449
6204.66 3629
6205.40 3766
6206.15 4121
6206.89 4582
6207.63 5148
6208.38 6102
6209.12 7395
6209.87 8518
6210.61 9924
6211.35 11133
6212.10 11839
6212.84 12272
6213.58 12205
6214.33 11252
6215.07 10373
6215.82 9156
6216.56 8064
6217.30 6845
6218.05 5852
6218.79 5040
6219.54 4379
6220.28 3894
6221.02 3511
6221.77 3295
6222.51 3019
6223.26 2915
6224.00 2735
6224.75 2751
6225.49 2789
6226.24 2814
6226.98 2689
6227.73 2651
6228.47 2510
6229.21 2490
6229.96 2514
6230.70 2450
6231.45 2273
6232.19 2242
6232.94 2152
6233.68 2156
6234.43 2110
6235.17 2138
6235.92 2155
6236.67 2150
6237.41 2264
6238.16 2222
6238.90 2218
6239.65 2308
6240.39 2365
6241.14 2270
6241.88 2229
6242.63 2445
6243.37 2386
6244.12 2348
6244.87 2388
6245.61 2575
6246.36 2589
6247.10 2619
6247.85 2667
6248.59 2814
6249.34 3065
6250.09 3251
6250.83 3334
6251.58 3407
6252.33 3471
6253.07 3496
6253.82 3149
6254.56 3061
6255.31 2898
6256.06 2798
6256.80 2609
6257.55 2552
6258.30 2380
6259.04 2369
6259.79 2529
6260.54 2453
6261.28 2372
6262.03 2360
6262.78 2286
6263.52 2209
6264.27 2302
6265.02 2291
6265.76 2411
6266.51 2400
6267.26 2387
6268.01 2201
6268.75 2218
6269.50 2346
6270.25 2244
6270.99 2163
6271.74 2250
6272.49 2158
6273.24 2241
6273.98 2196
6274.73 2187
6275.48 2135
6276.23 2217
6276.97 2279
6277.72 2328
6278.47 2327
6279.22 2403
6279.96 2412
6280.71 2452
6281.46 2352
6282.21 2260
6282.96 2307
6283.70 2206
6284.45 2243
6285.20 2173
6285.95 2049
6286.70 2095
6287.45 1948
6288.19 1925
6288.94 2035
6289.69 2009
6290.44 1986
6291.19 1962
6291.94 2091
6292.68 1980
6293.43 1927
6294.18 1924
6294.93 1909
6295.68 1856
6296.43 1768
6297.18 1724
6297.93 1734
6298.67 1822
6299.42 1820
6300.17 1737
6300.92 1647
6301.67 1659
6302.42 1619
6303.17 1751
6303.92 1746
6304.67 1711
6305.42 1713
6306.17 1672
6306.92 1617
6307.67 1660
6308.41 1765
6309.16 1705
6309.91 1668
6310.66 1706
6311.41 1764
6312.16 1682
6312.91 1667
6313.66 1688
6314.41 1740
6315.16 1711
6315.91 1688
6316.66 1666
6317.41 1699
6318.16 1770
6318.91 1718
6319.66 1674
6320.41 1543
6321.16 1629
6321.91 1672
6322.66 1695
6323.41 1627
6324.16 1645
6324.92 1555
6325.67 1542
6326.42 1532
6327.17 1506
6327.92 1531
6328.67 1619
6329.42 1516
6330.17 1563
6330.92 1663
6331.67 1516
6332.42 1556
6333.17 1512
6333.92 1487
6334.68 1487
6335.43 1556
6336.18 1550
6336.93 1494
6337.68 1461
6338.43 1620
6339.18 1570
6339.93 1473
6340.69 1471
6341.44 1501
6342.19 1505
6342.94 1511
6343.69 1562
6344.44 1494
6345.20 1503
6345.95 1597
6346.70 1517
6347.45 1575
6348.20 1615
6348.95 1587
6349.71 1683
6350.46 1661
6351.21 1649
6351.96 1676
6352.71 1734
6353.47 1680
6354.22 1692
6354.97 1716
6355.72 1849
6356.48 1683
6357.23 1791
6357.98 1742
6358.73 1738
6359.49 1642
6360.24 1537
6360.99 1564
6361.74 1543
6362.50 1556
6363.25 1492
6364.00 1447
6364.76 1444
6365.51 1465
6366.26 1561
6367.01 1460
6367.77 1458
6368.52 1450
6369.27 1473
6370.03 1554
6370.78 1510
6371.53 1541
6372.29 1465
6373.04 1512
6373.79 1477
6374.55 1534
6375.30 1526
6376.05 1491
6376.81 1432
6377.56 1470
6378.31 1475
6379.07 1403
6379.82 1457
6380.58 1474
6381.33 1538
6382.08 1543
6382.84 1518
6383.59 1439
6384.35 1456
6385.10 1508
6385.85 1481
6386.61 1551
6387.36 1472
6388.12 1447
6388.87 1464
6389.62 1453
6390.38 1518
6391.13 1532
6391.89 1553
6392.64 1579
6393.40 1588
6394.15 1500
6394.91 1518
6395.66 1482
6396.42 1472
6397.17 1547
6397.93 1506
6398.68 1529
6399.44 1480
6400.19 1525
6400.95 1401
6401.70 1356
6402.46 1418
6403.21 1424
6403.97 1440
6404.72 1418
6405.48 1406
6406.23 1368
6406.99 1441
6407.74 1489
6408.50 1431
6409.25 1432
6410.01 1443
6410.76 1403
6411.52 1432
6412.28 1393
6413.03 1462
6413.79 1527
6414.54 1518
6415.30 1490
6416.05 1544
6416.81 1482
6417.57 1570
6418.32 1526
6419.08 1415
6419.83 1429
6420.59 1473
6421.35 1468
6422.10 1457
6422.86 1409
6423.62 1489
6424.37 1412
6425.13 1493
6425.89 1443
6426.64 1437
6427.40 1386
6428.15 1453
6428.91 1494
6429.67 1500
6430.42 1501
6431.18 1474
6431.94 1447
6432.70 1492
6433.45 1493
6434.21 1460
6434.97 1445
6435.72 1446
6436.48 1517
6437.24 1520
6437.99 1460
6438.75 1465
6439.51 1663
6440.27 1639
6441.02 1622
6441.78 1484
6442.54 1489
6443.30 1581
6444.05 1539
6444.81 1617
6445.57 1518
6446.33 1492
6447.08 1525
6447.84 1489
6448.60 1601
6449.36 1547
6450.12 1533
6450.87 1678
6451.63 1605
6452.39 1589
6453.15 1638
6453.91 1603
6454.66 1623
6455.42 1622
6456.18 1557
6456.94 1657
6457.70 1750
6458.46 1650
6459.21 1676
6459.97 1628
6460.73 1727
6461.49 1775
6462.25 1761
6463.01 1697
6463.77 1728
6464.52 1701
6465.28 1841
6466.04 1903
6466.80 1810
6467.56 1823
6468.32 1822
6469.08 1862
6469.84 1781
6470.60 1887
6471.36 1908
6472.11 1800
6472.87 1939
6473.63 1939
6474.39 1955
6475.15 1937
6475.91 1997
6476.67 1974
6477.43 2064
6478.19 1993
6478.95 2107
6479.71 2147
6480.47 2038
6481.23 2141
6481.99 2135
6482.75 2276
6483.51 2117
6484.27 2154
6485.03 2138
6485.79 2107
6486.55 2164
6487.31 2130
6488.07 2156
6488.83 2265
6489.59 2271
6490.35 2346
6491.11 2285
6491.87 2458
6492.63 2482
6493.39 2473
6494.15 2508
6494.91 2543
6495.67 2601
6496.43 2758
6497.19 2650
6497.95 2598
6498.71 2793
6499.48 2793
6500.24 2866
6501.00 3023
6501.76 2979
6502.52 2890
6503.28 3020
6504.04 2929
6504.80 2864
6505.56 2846
6506.32 2841
6507.09 2803
6507.85 2865
6508.61 3029
6509.37 3031
6510.13 2946
6510.89 3057
6511.65 3237
6512.42 3275
6513.18 3172
6513.94 3329
6514.70 3362
6515.46 3426
6516.22 3300
6516.99 3335
6517.75 3353
6518.51 3328
6519.27 3386
6520.03 3388
6520.80 3476
6521.56 3509
6522.32 3674
6523.08 3743
6523.84 3838
6524.61 3991
6525.37 3999
6526.13 3953
6526.89 4184
6527.66 4537
6528.42 4796
6529.18 5081
6529.94 5212
6530.71 5121
6531.47 5248
6532.23 5480
6533.00 5310
6533.76 5509
6534.52 5799
6535.28 5878
6536.05 6502
6536.81 7591
6537.57 8637
6538.34 9666
6539.10 10757
6539.86 11086
6540.63 11553
6541.39 11141
6542.15 10190
6542.92 9152
6543.68 7988
6544.44 6810
6545.21 6044
6545.97 5200
6546.73 4377
6547.50 3996
6548.26 3602
6549.02 3350
6549.79 3137
6550.55 3018
6551.31 3123
6552.08 3069
6552.84 3145
6553.61 2987
6554.37 2945
6555.13 2953
6555.90 2942
6556.66 2869
6557.43 2847
6558.19 2640
6558.96 2752
6559.72 2763
6560.48 2717
6561.25 2680
6562.01 2706
6562.78 2770
6563.54 2787
6564.31 2746
6565.07 2982
6565.84 3089
6566.60 3078
6567.37 3194
6568.13 3253
6568.90 3258
6569.66 3208
6570.43 3216
6571.19 3179
6571.96 3122
6572.72 3295
6573.49 3339
6574.25 3383
6575.02 3506
6575.78 3629
6576.55 3706
6577.31 3735
6578.08 3750
6578.84 3972
6579.61 3971
6580.37 3894
6581.14 3816
6581.91 3945
6582.67 3868
6583.44 3897
6584.20 3713
6584.97 3670
6585.73 3696
6586.50 3557
6587.27 3519
6588.03 3452
6588.80 3429
6589.56 3332
6590.33 3286
6591.10 3273
6591.86 3393
6592.63 3557
6593.39 3740
6594.16 3739
6594.93 3889
6595.69 4138
6596.46 4263
6597.23 4438
6597.99 4578
6598.76 4531
6599.53 4485
6600.29 4195
6601.06 3991
6601.83 3780
6602.59 3587
6603.36 3550
6604.13 3180
6604.89 3030
6605.66 3015
6606.43 2711
6607.20 2713
6607.96 2831
6608.73 2686
6609.50 2739
6610.26 2649
6611.03 2644
6611.80 2656
6612.57 2660
6613.33 2595
6614.10 2574
6614.87 2735
6615.64 2649
6616.40 2565
6617.17 2541
6617.94 2505
6618.71 2442
6619.48 2447
6620.24 2365
6621.01 2392
6621.78 2415
6622.55 2380
6623.32 2375
6624.08 2374
6624.85 2350
6625.62 2270
6626.39 2335
6627.16 2278
6627.92 2383
6628.69 2370
6629.46 2294
6630.23 2284
6631.00 2249
6631.77 2213
6632.54 2291
6633.30 2423
6634.07 2543
6634.84 2576
6635.61 2736
6636.38 2679
6637.15 2719
6637.92 2718
6638.69 2775
6639.45 2808
6640.22 2637
6640.99 2680
6641.76 2506
6642.53 2367
6643.30 2362
6644.07 2209
6644.84 2160
6645.61 2202
6646.38 2064
6647.15 2035
6647.92 2093
6648.69 2084
6649.46 2101
6650.22 2151
6650.99 2137
6651.76 2098
6652.53 2149
6653.30 2234
6654.07 2099
6654.84 2027
6655.61 2042
6656.38 2132
6657.15 2134
6657.92 2129
6658.69 2110
6659.46 2140
6660.23 1978
6661.00 2008
6661.77 2045
6662.54 2075
6663.31 1886
6664.09 1971
6664.86 2015
6665.63 1990
6666.40 1938
6667.17 1961
6667.94 1974
6668.71 1867
6669.48 1892
6670.25 2021
6671.02 1968
6671.79 1983
6672.56 2095
6673.33 2057
6674.10 2043
6674.88 2018
6675.65 1931
6676.42 2043
6677.19 1954
6677.96 1919
6678.73 1865
6679.50 1885
6680.27 1945
6681.05 1998
6681.82 2054
6682.59 1991
6683.36 2035
6684.13 2076
6684.90 2170
6685.67 2174
6686.45 2139
6687.22 2171
6687.99 2364
6688.76 2468
6689.53 2399
6690.31 2278
6691.08 2224
6691.85 2023
6692.62 2026
6693.39 1972
6694.17 1960
6694.94 1825
6695.71 1823
6696.48 1728
6697.25 1767
6698.03 1818
6698.80 1774
6699.57 1894
6700.34 1847
6701.12 1835
6701.89 1898
6702.66 2042
6703.43 1842
6704.21 1848
6704.98 1721
6705.75 1806
6706.53 1800
6707.30 1897
6708.07 1804
6708.84 1805
6709.62 1794
6710.39 1819
6711.16 1869
6711.94 1770
6712.71 1668
6713.48 1634
6714.26 1754
6715.03 1714
6715.80 1777
6716.58 1702
6717.35 1691
6718.12 1700
6718.90 1660
6719.67 1697
6720.45 1577
6721.22 1677
6721.99 1688
6722.77 1683
6723.54 1816
6724.31 1644
6725.09 1660
6725.86 1612
6726.64 1684
6727.41 1634
6728.18 1697
6728.96 1694
6729.73 1672
6730.51 1699
6731.28 1599
6732.06 1599
6732.83 1586
6733.60 1756
6734.38 1741
6735.15 1614
6735.93 1615
6736.70 1683
6737.48 1665
6738.25 1611
6739.03 1674
6739.80 1750
6740.58 1847
6741.35 1708
6742.13 1745
6742.90 1686
6743.68 1811
6744.45 1805
6745.23 1702
6746.00 1706
6746.78 1842
6747.55 1771
6748.33 1834
6749.10 1751
6749.88 1781
6750.65 1869
6751.43 1851
6752.20 1890
6752.98 1813
6753.75 1985
6754.53 2106
6755.31 2249
6756.08 2191
6756.86 2062
6757.63 2089
6758.41 2003
6759.19 1933
6759.96 1927
6760.74 1723
6761.51 1652
6762.29 1665
6763.07 1629
6763.84 1626
6764.62 1552
6765.39 1583
6766.17 1683
6766.95 1752
6767.72 1629
6768.50 1649
6769.28 1714
6770.05 1739
6770.83 1728
6771.61 1590
6772.38 1559
6773.16 1539
6773.94 1511
6774.71 1604
6775.49 1595
6776.27 1571
6777.04 1549
6777.82 1678
6778.60 1676
6779.37 1567
6780.15 1726
6780.93 1650
6781.71 1535
6782.48 1617
6783.26 1582
6784.04 1522
6784.81 1452
6785.59 1455
6786.37 1453
6787.15 1439
6787.92 1559
6788.70 1466
6789.48 1456
6790.26 1386
6791.04 1480
6791.81 1479
6792.59 1381
6793.37 1359
6794.15 1354
6794.92 1457
6795.70 1468
6796.48 1356
6797.26 1309
6798.04 1407
6798.81 1412
6799.59 1342
6800.37 1396
6801.15 1341
6801.93 1379
6802.71 1451
6803.48 1416
6804.26 1382
6805.04 1442
6805.82 1494
6806.60 1522
6807.38 1451
6808.16 1416
6808.94 1423
6809.71 1473
6810.49 1435
6811.27 1402
6812.05 1394
6812.83 1471
6813.61 1430
6814.39 1371
6815.17 1364
6815.95 1490
6816.73 1498
6817.50 1523
6818.28 1458
6819.06 1447
6819.84 1442
6820.62 1496
6821.40 1478
6822.18 1453
6822.96 1561
6823.74 1484
6824.52 1500
6825.30 1458
6826.08 1392
6826.86 1370
6827.64 1406
6828.42 1416
6829.20 1425
6829.98 1469
6830.76 1390
6831.54 1382
6832.32 1415
6833.10 1477
6833.88 1425
6834.66 1413
6835.44 1416
6836.22 1384
6837.00 1461
6837.78 1400
6838.56 1477
6839.34 1491
6840.12 1459
6840.90 1381
6841.68 1467
6842.46 1406
6843.24 1353
6844.03 1470
6844.81 1487
6845.59 1381
6846.37 1545
6847.15 1414
6847.93 1426
6848.71 1493
6849.49 1554
6850.27 1626
6851.05 1683
6851.84 1806
6852.62 2040
6853.40 2218
6854.18 2188
6854.96 2233
6855.74 2191
6856.52 2124
6857.30 2204
6858.09 2080
6858.87 1961
6859.65 1778
6860.43 1812
6861.21 1622
6861.99 1567
6862.78 1612
6863.56 1535
6864.34 1539
6865.12 1483
6865.90 1508
6866.69 1606
6867.47 1535
6868.25 1604
6869.03 1522
6869.82 1568
6870.60 1677
6871.38 1578
6872.16 1675
6872.94 1593
6873.73 1587
6874.51 1696
6875.29 1715
6876.07 1721
6876.86 1666
6877.64 1588
6878.42 1640
6879.21 1703
6879.99 1738
6880.77 1633
6881.55 1706
6882.34 1839
6883.12 1768
6883.90 1851
6884.69 1921
6885.47 1915
6886.25 2090
6887.04 2119
6887.82 2216
6888.60 2449
6889.39 2533
6890.17 2696
6890.95 2930
6891.74 2757
6892.52 2697
6893.30 2777
6894.09 2576
6894.87 2406
6895.65 2249
6896.44 2079
6897.22 2036
6898.01 2093
6898.79 2003
6899.57 1958
6900.36 1929
6901.14 2000
6901.93 1882
6902.71 1920
6903.49 2017
6904.28 1940
6905.06 1979
6905.85 1994
6906.63 2019
6907.42 2146
6908.20 2070
6908.98 2065
6909.77 2058
6910.55 1978
6911.34 1884
6912.12 2049
6912.91 2058
6913.69 1844
6914.48 1898
6915.26 1945
6916.05 1864
6916.83 1757
6917.62 1890
6918.40 1898
6919.19 1929
6919.97 1885
6920.76 1949
6921.54 1917
6922.33 1815
6923.11 1829
6923.90 1892
6924.68 2000
6925.47 1951
6926.25 1906
6927.04 2036
6927.82 1919
6928.61 1936
6929.40 1971
6930.18 2015
6930.97 2080
6931.75 2066
6932.54 2106
6933.32 2135
6934.11 2164
6934.90 2032
6935.68 2199
6936.47 2364
6937.25 2328
6938.04 2367
6938.83 2317
6939.61 2300
6940.40 2231
6941.19 2235
6941.97 2221
6942.76 2180
6943.54 2217
6944.33 2402
6945.12 2479
6945.90 2444
6946.69 2473
6947.48 2488
6948.26 2521
6949.05 2545
6949.84 2599
6950.62 2747
6951.41 2759
6952.20 2630
6952.99 2666
6953.77 2574
6954.56 2563
6955.35 2606
6956.13 2658
6956.92 2629
6957.71 2568
6958.50 2611
6959.28 2762
6960.07 2841
6960.86 2803
6961.64 2802
6962.43 2679
6963.22 2720
6964.01 2804
6964.80 2774
6965.58 2754
6966.37 2765
6967.16 2761
6967.95 2793
6968.73 2806
6969.52 2909
6970.31 2951
6971.10 2957
6971.89 3032
6972.67 3034
6973.46 3250
6974.25 3122
6975.04 3172
6975.83 3036
6976.62 3065
6977.40 3331
6978.19 3305
6978.98 3128
6979.77 3322
6980.56 3464
6981.35 3636
6982.13 3528
6982.92 3708
6983.71 4040
6984.50 4340
6985.29 4658
6986.08 5390
6986.87 5864
6987.66 6599
6988.45 7023
6989.23 7592
6990.02 8072
6990.81 7636
6991.60 7353
6992.39 6691
6993.18 5759
6993.97 5184
6994.76 4675
6995.55 4302
6996.34 4181
6997.13 3904
6997.92 3892
6998.71 4154
6999.50 4544
7000.29 5061
7001.07 5672
7001.86 6312
7002.65 6926
7003.44 7204
7004.23 7109
7005.02 6886
7005.81 6538
7006.60 5754
7007.39 5141
7008.18 4641
7008.97 4057
7009.76 3583
7010.55 3160
7011.34 2967
7012.14 2808
7012.93 2631
7013.72 2705
7014.51 2803
7015.30 2901
7016.09 2884
7016.88 2894
7017.67 2792
7018.46 2723
7019.25 2822
7020.04 2668
7020.83 2613
7021.62 2494
7022.41 2498
7023.20 2463
7024.00 2543
7024.79 2434
7025.58 2607
7026.37 2638
7027.16 2563
7027.95 2669
7028.74 2838
7029.53 2699
7030.32 2683
7031.12 2611
7031.91 2506
7032.70 2449
7033.49 2429
7034.28 2501
7035.07 2475
7035.87 2293
7036.66 2269
7037.45 2301
7038.24 2335
7039.03 2386
7039.82 2481
7040.62 2435
7041.41 2479
7042.20 2547
7042.99 2567
7043.78 2475
7044.58 2532
7045.37 2570
7046.16 2530
7046.95 2459
7047.75 2364
7048.54 2392
7049.33 2305
7050.12 2386
7050.92 2409
7051.71 2469
7052.50 2603
7053.29 2547
7054.09 2452
7054.88 2504
7055.67 2557
7056.46 2450
7057.26 2408
7058.05 2321
7058.84 2248
7059.64 2110
7060.43 2044
7061.22 2166
7062.02 2168
7062.81 2154
7063.60 2204
7064.39 2205
7065.19 2167
7065.98 2160
7066.77 2146
7067.57 2181
7068.36 2177
7069.16 2175
7069.95 2183
7070.74 2226
7071.54 2216
7072.33 2231
7073.12 2200
7073.92 2266
7074.71 2224
7075.51 2267
7076.30 2016
7077.09 2041
7077.89 2175
7078.68 2047
7079.48 2145
7080.27 2033
7081.06 2045
7081.86 2017
7082.65 1956
7083.45 1986
7084.24 1940
7085.04 1964
7085.83 1987
7086.62 1968
7087.42 2051
7088.21 2021
7089.01 2146
7089.80 2207
7090.60 2203
7091.39 2335
7092.19 2306
7092.98 2238
7093.78 2159
7094.57 2161
7095.37 2046
7096.16 1967
7096.96 1962
7097.75 1842
7098.55 1722
7099.34 1635
7100.14 1734
7100.93 1685
7101.73 1587
7102.52 1690
7103.32 1609
7104.11 1567
7104.91 1542
7105.71 1571
7106.50 1577
7107.30 1480
7108.09 1539
7108.89 1467
7109.68 1507
7110.48 1465
7111.28 1489
7112.07 1448
7112.87 1479
7113.66 1416
7114.46 1501
7115.26 1443
7116.05 1407
7116.85 1469
7117.65 1421
7118.44 1527
7119.24 1448
7120.03 1481
7120.83 1494
7121.63 1485
7122.42 1504
7123.22 1397
7124.02 1370
7124.81 1327
7125.61 1402
7126.41 1511
7127.20 1436
7128.00 1390
7128.80 1414
7129.59 1465
7130.39 1405
7131.19 1439
7131.99 1444
7132.78 1458
7133.58 1407
7134.38 1428
7135.17 1347
7135.97 1393
7136.77 1381
7137.57 1401
7138.36 1389
7139.16 1369
7139.96 1419
7140.76 1452
7141.55 1321
7142.35 1352
7143.15 1363
7143.95 1339
7144.74 1356
7145.54 1261
7146.34 1388
7147.14 1443
7147.94 1421
7148.73 1264
7149.53 1340
7150.33 1334
7151.13 1326
7151.93 1315
7152.72 1354
7153.52 1325
7154.32 1262
7155.12 1272
7155.92 1293
7156.72 1256
7157.51 1376
7158.31 1395
7159.11 1325
7159.91 1225
7160.71 1129
7161.51 1286
7162.31 1289
7163.11 1300
7163.90 1228
7164.70 1175
7165.50 1230
7166.30 1227
7167.10 1229
7167.90 1198
7168.70 1203
7169.50 1262
7170.30 1248
7171.10 1150
7171.90 1164
7172.69 1220
7173.49 1276
7174.29 1247
7175.09 1224
7175.89 1171
7176.69 1124
7177.49 1194
7178.29 1153
7179.09 1077
7179.89 1185
7180.69 1120
7181.49 1217
7182.29 1170
7183.09 1332
7183.89 1306
7184.69 1383
7185.49 1466
7186.29 1369
7187.09 1281
7187.89 1314
7188.69 1294
7189.49 1283
7190.29 1215
7191.09 1218
7191.89 1232
7192.69 1171
7193.49 1230
7194.29 1203
7195.09 1189
7195.89 1216
7196.70 1114
7197.50 1163
7198.30 1102
7199.10 1071
7199.90 1129
7200.70 1163
7201.50 1115
7202.30 1154
7203.10 1057
7203.90 1116
7204.70 1170
7205.51 1124
7206.31 1109
7207.11 1131
7207.91 1106
7208.71 1102
7209.51 1097
7210.31 1105
7211.12 1081
7211.92 1073
7212.72 1083
7213.52 1065
7214.32 999
7215.12 1052
7215.92 1076
7216.73 1038
7217.53 1094
7218.33 1087
7219.13 1117
7219.93 1100
7220.74 1185
7221.54 1102
7222.34 1022
7223.14 1067
7223.94 1049
7224.75 1091
7225.55 1068
7226.35 1153
7227.15 1150
7227.96 1062
7228.76 1038
7229.56 1074
7230.36 1164
7231.17 1148
7231.97 1102
7232.77 1103
7233.57 1106
7234.38 1181
7235.18 1157
7235.98 1080
7236.79 1090
7237.59 1130
7238.39 1166
7239.19 1206
7240.00 1201
7240.80 1197
7241.60 1197
7242.41 1212
7243.21 1282
7244.01 1218
7244.82 1304
7245.62 1348
7246.42 1338
7247.23 1207
7248.03 1303
7248.83 1198
7249.64 1164
7250.44 1223
7251.25 1220
7252.05 1290
7252.85 1151
7253.66 1192
7254.46 1182
7255.27 1147
7256.07 1200
7256.87 1229
7257.68 1293
7258.48 1228
7259.29 1187
7260.09 1207
7260.89 1234
7261.70 1197
7262.50 1273
7263.31 1203
7264.11 1219
7264.92 1230
7265.72 1189
7266.53 1235
7267.33 1255
7268.13 1215
7268.94 1248
7269.74 1264
7270.55 1215
7271.35 1274
7272.16 1380
7272.96 1388
7273.77 1397
7274.57 1359
7275.38 1403
7276.18 1343
7276.99 1407
7277.79 1340
7278.60 1274
7279.40 1370
7280.21 1390
7281.01 1423
7281.82 1398
7282.63 1458
7283.43 1541
7284.24 1759
7285.04 1924
7285.85 2218
7286.65 2273
7287.46 2486
7288.27 2624
7289.07 2530
7289.88 2454
7290.68 2480
7291.49 2179
7292.29 2037
7293.10 1833
7293.91 1688
7294.71 1538
7295.52 1454
7296.33 1460
7297.13 1400
7297.94 1229
7298.74 1262
7299.55 1320
7300.36 1381
7301.16 1321
7301.97 1361
7302.78 1330
7303.58 1385
7304.39 1426
7305.20 1345
7306.00 1380
7306.81 1486
7307.62 1477
7308.42 1388
7309.23 1432
7310.04 1487
7310.84 1421
7311.65 1448
7312.46 1470
7313.27 1499
7314.07 1507
7314.88 1490
7315.69 1560
7316.50 1577
7317.30 1567
7318.11 1534
7318.92 1643
7319.72 1682
7320.53 1811
7321.34 1866
7322.15 1959
7322.96 1947
7323.76 1996
7324.57 1994
7325.38 1899
7326.19 1788
7326.99 1743
7327.80 1700
7328.61 1535
7329.42 1554
7330.23 1518
7331.03 1425
7331.84 1496
7332.65 1336
7333.46 1394
7334.27 1359
7335.08 1408
7335.88 1400
7336.69 1298
7337.50 1407
7338.31 1391
7339.12 1459
7339.93 1492
7340.74 1494
7341.54 1479
7342.35 1391
7343.16 1405
7343.97 1436
7344.78 1398
7345.59 1405
7346.40 1334
7347.21 1394
7348.02 1323
7348.82 1425
7349.63 1426
7350.44 1442
7351.25 1368
7352.06 1299
7352.87 1345
7353.68 1333
7354.49 1304
7355.30 1355
7356.11 1324
7356.92 1326
7357.73 1412
7358.54 1252
7359.35 1308
7360.16 1257
7360.97 1313
7361.78 1355
7362.59 1355
7363.40 1386
7364.21 1345
7365.02 1335
7365.83 1358
7366.64 1455
7367.45 1412
7368.26 1437
7369.07 1515
7369.88 1385
7370.69 1337
7371.50 1401
7372.31 1369
7373.12 1352
7373.93 1479
7374.74 1408
7375.55 1395
7376.36 1409
7377.17 1321
7377.98 1408
7378.79 1503
7379.60 1399
7380.42 1509
7381.23 1607
7382.04 1599
7382.85 1743
7383.66 1914
7384.47 1837
7385.28 1917
7386.09 1917
7386.90 1785
7387.71 1706
7388.53 1675
7389.34 1598
7390.15 1532
7390.96 1479
7391.77 1389
7392.58 1371
7393.39 1352
7394.21 1373
7395.02 1384
7395.83 1323
7396.64 1323
7397.45 1363
7398.27 1292
7399.08 1341
7399.89 1314
7400.70 1472
7401.51 1384
7402.33 1424
7403.14 1470
7403.95 1612
7404.76 1604
7405.57 1596
7406.39 1491
7407.20 1538
7408.01 1537
7408.82 1466
7409.64 1423
7410.45 1389
7411.26 1380
7412.07 1288
7412.89 1258
7413.70 1186
7414.51 1156
7415.32 1171
7416.14 1271
7416.95 1138
7417.76 1162
7418.58 1175
7419.39 1141
7420.20 1159
7421.02 1117
7421.83 1103
7422.64 1107
7423.45 1087
7424.27 1202
7425.08 1141
7425.89 1087
7426.71 1081
7427.52 1061
7428.33 1032
7429.15 1088
7429.96 1080
7430.78 1066
7431.59 1139
7432.40 1104
7433.22 1086
7434.03 1128
7434.84 1105
7435.66 1039
7436.47 1057
7437.29 1091
7438.10 1049
7438.91 1121
7439.73 1098
7440.54 1177
7441.36 1124
7442.17 1153
7442.99 1079
7443.80 1080
7444.61 1091
7445.43 1082
7446.24 1122
7447.06 1136
7447.87 1122
7448.69 1021
7449.50 1123
7450.32 1138
7451.13 1102
7451.95 1095
7452.76 1023
7453.58 1026
7454.39 1055
7455.21 1016
7456.02 1026
7456.84 1014
7457.65 1053
7458.47 1062
7459.28 1120
7460.10 1067
7460.91 1113
7461.73 1082
7462.54 1083
7463.36 1075
7464.17 1054
7464.99 1087
7465.80 950
7466.62 1014
7467.44 1059
7468.25 1002
7469.07 1073
7469.88 1068
7470.70 1058
7471.51 1087
7472.33 1107
7473.15 1044
7473.96 1117
7474.78 1056
7475.59 1064
7476.41 1022
7477.23 1085
7478.04 1037
7478.86 952
7479.67 942
7480.49 964
7481.31 1060
7482.12 1037
7482.94 1023
7483.76 1005
7484.57 977
7485.39 996
7486.21 1001
7487.02 960
7487.84 1017
7488.66 1005
7489.47 959
7490.29 972
7491.11 987
7491.92 932
7492.74 946
7493.56 1020
7494.38 1019
7495.19 1002
7496.01 1000
7496.83 949
7497.64 948
7498.46 1040
7499.28 984
7500.10 927
7500.91 894
7501.73 972
7502.55 976
7503.37 934
7504.18 963
7505.00 934
7505.82 988
7506.64 936
7507.46 926
7508.27 959
7509.09 941
7509.91 1028
7510.73 1008
7511.55 876
7512.36 879
7513.18 922
7514.00 944
7514.82 993
7515.64 916
7516.45 990
7517.27 898
7518.09 884
7518.91 854
7519.73 799
7520.55 926
7521.37 997
7522.18 924
7523.00 918
7523.82 937
7524.64 881
7525.46 979
7526.28 998
7527.10 876
7527.92 886
7528.74 947
7529.55 923
7530.37 916
7531.19 948
7532.01 888
7532.83 907
7533.65 907
7534.47 931
7535.29 918
7536.11 907
7536.93 903
7537.75 913
7538.57 927
7539.39 884
7540.21 920
7541.03 879
7541.84 877
7542.66 927
7543.48 1017
7544.30 909
7545.12 849
7545.94 975
7546.76 935
7547.58 965
7548.40 951
7549.22 964
7550.04 977
7550.86 980
7551.68 845
7552.51 845
7553.33 906
7554.15 853
7554.97 888
7555.79 880
7556.61 897
7557.43 859
7558.25 869
7559.07 895
7559.89 911
7560.71 889
7561.53 914
7562.35 845
7563.17 864
7563.99 886
7564.81 924
7565.64 945
7566.46 943
7567.28 908
7568.10 915
7568.92 918
7569.74 863
7570.56 885
7571.38 841
7572.21 923
7573.03 929
7573.85 902
7574.67 805
7575.49 855
7576.31 914
7577.13 908
7577.96 842
7578.78 965
7579.60 1009
7580.42 947
7581.24 993
7582.07 909
7582.89 954
7583.71 1005
7584.53 956
7585.35 1007
7586.18 1013
7587.00 1022
7587.82 990
7588.64 945
7589.46 998
7590.29 1074
7591.11 981
7591.93 949
7592.75 947
7593.58 892
7594.40 918
7595.22 933
7596.04 934
7596.87 971
7597.69 930
7598.51 974
7599.34 924
7600.16 973
7600.98 941
7601.80 926
7602.63 1026
7603.45 976
7604.27 1081
7605.10 1034
7605.92 1036
7606.74 1032
7607.57 1148
7608.39 1209
7609.21 1181
7610.04 1106
7610.86 1057
7611.68 1051
7612.51 1050
7613.33 1046
7614.15 980
7614.98 1061
7615.80 1090
7616.62 1088
7617.45 1024
7618.27 1026
7619.10 1067
7619.92 1153
7620.74 1177
7621.57 1142
7622.39 1119
7623.22 1065
7624.04 1098
7624.86 994
7625.69 995
7626.51 955
7627.34 1033
7628.16 1041
7628.99 1034
7629.81 1043
7630.64 1075
7631.46 1141
7632.28 1157
7633.11 1087
7633.93 1124
7634.76 1133
7635.58 1170
7636.41 1226
7637.23 1170
7638.06 1123
7638.88 1143
7639.71 1133
7640.53 1044
7641.36 1001
7642.18 1025
7643.01 946
7643.83 895
7644.66 913
7645.48 862
7646.31 870
7647.14 903
7647.96 974
7648.79 959
7649.61 912
7650.44 859
7651.26 877
7652.09 958
7652.91 896
7653.74 857
7654.57 854
7655.39 846
7656.22 866
7657.04 825
7657.87 945
7658.70 796
7659.52 892
7660.35 869
7661.17 928
7662.00 973
7662.83 905
7663.65 894
7664.48 926
7665.31 890
7666.13 883
7666.96 862
7667.79 911
7668.61 876
7669.44 883
7670.27 844
7671.09 1004
7671.92 935
7672.75 799
7673.57 857
7674.40 925
7675.23 857
7676.05 817
7676.88 809
7677.71 846
7678.53 858
7679.36 946
7680.19 918
7681.02 901
7681.84 810
7682.67 845
7683.50 812
7684.33 827
7685.15 885
7685.98 893
7686.81 830
7687.64 875
7688.46 847
7689.29 881
7690.12 875
7690.95 864
7691.77 840
7692.60 863
7693.43 913
7694.26 896
7695.09 854
7695.91 932
7696.74 799
7697.57 872
7698.40 898
7699.23 902
7700.06 876
7700.88 850
7701.71 849
7702.54 903
7703.37 904
7704.20 917
7705.03 853
7705.85 818
7706.68 872
7707.51 870
7708.34 884
7709.17 927
7710.00 957
7710.83 814
7711.66 728
7712.48 787
7713.31 824
7714.14 806
7714.97 839
7715.80 896
7716.63 874
7717.46 804
7718.29 853
7719.12 869
7719.95 913
7720.78 933
7721.61 976
7722.44 879
7723.27 828
7724.09 904
7724.92 882
7725.75 859
7726.58 853
7727.41 772
7728.24 772
7729.07 851
7729.90 841
7730.73 864
7731.56 866
7732.39 813
7733.22 863
7734.05 825
7734.88 814
7735.71 795
7736.54 894
7737.37 825
7738.20 823
7739.03 872
7739.86 831
7740.70 800
7741.53 747
7742.36 743
7743.19 823
7744.02 802
7744.85 811
7745.68 864
7746.51 824
7747.34 852
7748.17 908
7749.00 861
7749.83 1018
7750.66 1039
7751.50 956
7752.33 931
7753.16 991
7753.99 987
7754.82 883
7755.65 942
7756.48 900
7757.31 864
7758.15 900
7758.98 899
7759.81 870
7760.64 841
7761.47 869
7762.30 844
7763.13 870
7763.97 848
7764.80 811
7765.63 832
7766.46 807
7767.29 819
7768.13 870
7768.96 826
7769.79 800
7770.62 816
7771.45 821
7772.29 759
7773.12 826
7773.95 874
7774.78 925
7775.62 883
7776.45 832
7777.28 791
7778.11 832
7778.95 848
7779.78 827
7780.61 821
7781.44 829
7782.28 917
7783.11 886
7783.94 797
7784.77 807
7785.61 875
7786.44 888
7787.27 857
7788.11 841
7788.94 971
7789.77 951
7790.61 893
7791.44 846
7792.27 868
7793.10 900
7793.94 891
7794.77 857
7795.60 864
7796.44 861
7797.27 900
7798.11 924
7798.94 881
7799.77 907
7800.61 876
7801.44 864
7802.27 879
7803.11 939
7803.94 877
7804.78 815
7805.61 868
7806.44 901
7807.28 956
7808.11 951
7808.95 913
7809.78 933
7810.61 974
7811.45 1003
7812.28 936
7813.12 914
7813.95 942
7814.79 985
7815.62 1042
7816.45 1071
7817.29 989
7818.12 1061
7818.96 1095
7819.79 1217
7820.63 1107
7821.46 1110
7822.30 1145
7823.13 1045
7823.97 999
7824.80 981
7825.64 1003
7826.47 990
7827.31 1038
7828.14 1006
7828.98 1076
7829.81 1054
7830.65 1065
7831.48 1107
7832.32 1072
7833.15 1071
7833.99 1118
7834.83 1151
7835.66 1121
7836.50 1046
7837.33 1099
7838.17 1148
7839.00 1163
7839.84 1113
7840.68 1109
7841.51 1074
7842.35 1121
7843.18 1120
7844.02 1094
7844.86 1098
7845.69 1163
7846.53 1063
7847.36 1047
7848.20 922
7849.04 967
7849.87 1022
7850.71 946
7851.55 927
7852.38 1017
7853.22 1041
7854.05 978
7854.89 958
7855.73 966
7856.56 980
7857.40 1023
7858.24 1123
7859.08 985
7859.91 976
7860.75 1045
7861.59 1007
7862.42 1008
7863.26 991
7864.10 1028
7864.93 1069
7865.77 1036
7866.61 1000
7867.45 1044
7868.28 1042
7869.12 1017
7869.96 1027
7870.80 1041
7871.63 953
7872.47 980
7873.31 981
7874.15 1016
7874.98 1029
7875.82 1026
7876.66 1067
7877.50 1095
7878.33 1092
7879.17 1126
7880.01 1157
7880.85 1125
7881.69 1183
7882.52 1253
7883.36 1201
7884.20 1133
7885.04 1116
7885.88 1092
7886.71 1125
7887.55 1096
7888.39 1043
7889.23 1078
7890.07 1155
7890.91 1100
7891.75 1076
7892.58 1184
7893.42 1094
7894.26 1145
7895.10 1165
7895.94 1157
7896.78 1174
7897.62 1103
7898.46 1132
7899.29 1197
7900.13 1157
7900.97 1153
7901.81 1224
7902.65 1341
7903.49 1388
7904.33 1366
7905.17 1339
7906.01 1283
7906.85 1343
7907.69 1282
7908.53 1235
7909.37 1220
7910.21 1198
7911.04 1172
7911.88 1142
7912.72 1058
7913.56 1039
7914.40 1026
7915.24 1149
7916.08 1179
7916.92 1117
7917.76 1268
7918.60 1355
7919.44 1367
7920.28 1464
7921.12 1482
7921.96 1452
7922.80 1488
7923.64 1503
7924.48 1361
7925.32 1286
7926.16 1314
7927.01 1164
7927.85 1077
7928.69 1053
7929.53 1076
7930.37 1036
7931.21 1001
7932.05 951
7932.89 955
7933.73 991
7934.57 970
7935.41 922
7936.25 863
7937.09 924
7937.93 945
7938.78 907
7939.62 933
7940.46 916
7941.30 927
7942.14 952
7942.98 952
7943.82 901
7944.66 895
7945.51 920
7946.35 976
7947.19 864
7948.03 968
7948.87 923
7949.71 912
7950.56 903
7951.40 947
7952.24 969
7953.08 907
7953.92 922
7954.76 978
7955.61 1029
7956.45 1024
7957.29 1020
7958.13 963
7958.97 949
7959.82 1043
7960.66 1037
7961.50 1052
7962.34 1081
7963.19 1045
7964.03 1049
7964.87 1071
7965.71 1000
7966.56 1088
7967.40 1035
7968.24 970
7969.08 1053
7969.93 1111
7970.77 1133
7971.61 1149
7972.45 1089
7973.30 1106
7974.14 1027
7974.98 1039
7975.83 1045
7976.67 1080
7977.51 981
7978.36 964
7979.20 1018
7980.04 901
7980.89 936
7981.73 1019
7982.57 951
7983.42 923
7984.26 1029
7985.10 986
7985.95 945
7986.79 997
7987.63 939
7988.48 845
7989.32 973
7990.16 930
7991.01 890
7991.85 930
7992.70 887
7993.54 866
7994.38 823
7995.23 827
7996.07 899
7996.92 867
7997.76 848
7998.60 793
7999.45 794
8000.29 881
8001.14 863
8001.98 864
8002.83 864
8003.67 835
8004.52 775
8005.36 819
8006.20 779
8007.05 798
8007.89 788
8008.74 811
8009.58 871
8010.43 823
8011.27 848
8012.12 871
8012.96 865
8013.81 804
8014.65 778
8015.50 771
8016.34 794
8017.19 741
8018.03 766
8018.88 743
8019.72 758
8020.57 725
8021.42 798
8022.26 818
8023.11 823
8023.95 841
8024.80 781
8025.64 744
8026.49 790
8027.33 775
8028.18 843
8029.03 901
8029.87 797
8030.72 777
8031.56 831
8032.41 843
8033.26 801
8034.10 761
8034.95 747
8035.79 757
8036.64 826
8037.49 818
8038.33 771
8039.18 758
8040.03 848
8040.87 849
8041.72 789
8042.57 811
8043.41 804
8044.26 810
8045.11 802
8045.95 783
8046.80 773
8047.65 777
8048.49 858
8049.34 828
8050.19 783
8051.03 813
8051.88 805
8052.73 751
8053.58 808
8054.42 826
8055.27 731
8056.12 777
8056.96 771
8057.81 754
8058.66 740
8059.51 736
8060.35 780
8061.20 802
8062.05 770
8062.90 758
8063.74 774
8064.59 724
8065.44 767
8066.29 747
8067.14 746
8067.98 704
8068.83 790
8069.68 764
8070.53 758
8071.38 725
8072.22 762
8073.07 769
8073.92 785
8074.77 764
8075.62 738
8076.46 721
8077.31 695
8078.16 694
8079.01 703
8079.86 719
8080.71 709
8081.56 704
8082.40 736
8083.25 755
8084.10 693
8084.95 740
8085.80 693
8086.65 706
8087.50 698
8088.35 708
8089.19 683
8090.04 711
8090.89 707
8091.74 742
8092.59 830
8093.44 730
8094.29 800
8095.14 729
8095.99 681
8096.84 705
8097.69 767
8098.54 706
8099.39 728
8100.24 816
8101.09 786
8101.94 756
8102.79 700
8103.63 686
8104.48 716
8105.33 767
8106.18 725
8107.03 705
8107.88 732
8108.73 732
8109.58 728
8110.43 684
8111.28 679
8112.14 762
8112.99 722
8113.84 682
8114.69 689
8115.54 696
8116.39 714
8117.24 709
8118.09 793
8118.94 770
8119.79 778
8120.64 778
8121.49 751
8122.34 740
8123.19 786
8124.04 794
8124.89 773
8125.74 750
8126.60 749
8127.45 725
8128.30 782
8129.15 764
8130.00 754
8130.85 726
8131.70 680
8132.55 667
8133.40 721
8134.26 713
8135.11 671
8135.96 746
8136.81 809
8137.66 746
8138.51 797
8139.37 758
8140.22 772
8141.07 746
8141.92 747
8142.77 727
8143.62 744
8144.48 799
8145.33 822
8146.18 802
8147.03 702
8147.88 755
8148.74 782
8149.59 738
8150.44 720
8151.29 719
8152.15 789
8153.00 784
8153.85 780
8154.70 786
8155.56 802
8156.41 769
8157.26 785
8158.11 845
8158.97 834
8159.82 849
8160.67 881
8161.52 768
8162.38 756
8163.23 782
8164.08 802
8164.94 748
8165.79 764
8166.64 826
8167.49 773
8168.35 731
8169.20 787
8170.05 775
8170.91 776
8171.76 794
8172.61 807
8173.47 771
8174.32 780
8175.17 695
8176.03 690
8176.88 700
8177.74 710
8178.59 732
8179.44 707
8180.30 755
8181.15 730
8182.00 702
8182.86 677
8183.71 673
8184.57 672
8185.42 732
8186.27 712
8187.13 680
8187.98 751
8188.84 727
8189.69 662
8190.55 707
8191.40 679
8192.25 717
8193.11 715
8193.96 636
8194.82 662
8195.67 683
8196.53 774
8197.38 833
8198.24 814
8199.09 711
8199.95 697
8200.80 714
8201.66 746
8202.51 713
8203.37 658
8204.22 633
8205.08 702
8205.93 711
8206.79 724
8207.64 680
8208.50 714
8209.35 719
8210.21 689
8211.06 708
8211.92 681
8212.77 726
8213.63 752
8214.48 734
8215.34 751
8216.20 781
8217.05 686
8217.91 653
8218.76 670
8219.62 712
8220.48 714
8221.33 719
8222.19 735
8223.04 709
8223.90 729
8224.76 689
8225.61 757
8226.47 775
8227.32 738
8228.18 721
8229.04 718
8229.89 704
8230.75 733
8231.61 756
8232.46 791
8233.32 764
8234.18 733
8235.03 713
8235.89 693
8236.75 689
8237.60 721
8238.46 720
8239.32 678
8240.17 743
8241.03 761
8241.89 716
8242.74 709
8243.60 694
8244.46 698
8245.32 716
8246.17 715
8247.03 695
8247.89 670
8248.74 714
8249.60 756
8250.46 734
8251.32 726
8252.17 779
8253.03 730
8253.89 711
8254.75 670
8255.60 712
8256.46 736
8257.32 669
8258.18 697
8259.04 704
8259.89 683
8260.75 686
8261.61 677
8262.47 703
8263.33 691
8264.18 729
8265.04 746
8265.90 721
8266.76 720
8267.62 681
8268.48 689
8269.33 688
8270.19 717
8271.05 696
8271.91 718
8272.77 709
8273.63 730
8274.49 760
8275.34 731
8276.20 720
8277.06 698
8277.92 753
8278.78 723
8279.64 759
8280.50 750
8281.36 702
8282.22 757
8283.08 687
8283.93 695
8284.79 754
8285.65 731
8286.51 651
8287.37 794
8288.23 766
8289.09 747
8289.95 762
8290.81 836
8291.67 794
8292.53 808
8293.39 856
8294.25 816
8295.11 807
8295.97 766
8296.83 796
8297.69 897
8298.55 870
8299.41 845
8300.27 833
8301.13 807
8301.99 824
8302.85 802
8303.71 763
8304.57 777
8305.43 794
8306.29 776
8307.15 771
8308.01 773
8308.87 711
8309.73 691
8310.59 742
8311.45 738
8312.31 748
8313.17 741
8314.03 702
8314.90 710
8315.76 734
8316.62 716
8317.48 773
8318.34 719
8319.20 751
8320.06 786
8320.92 773
8321.78 765
8322.64 744
8323.51 738
8324.37 759
8325.23 740
8326.09 718
8326.95 717
8327.81 718
8328.67 765
8329.54 754
8330.40 779
8331.26 767
8332.12 789
8332.98 735
8333.84 786
8334.71 761
8335.57 712
8336.43 750
8337.29 767
8338.15 707
8339.02 727
8339.88 657
8340.74 771
8341.60 765
8342.46 799
8343.33 806
8344.19 793
8345.05 808
8345.91 733
8346.78 808
8347.64 769
8348.50 774
8349.36 828
8350.23 808
8351.09 718
8351.95 742
8352.81 723
8353.68 772
8354.54 772
8355.40 796
8356.27 756
8357.13 793
8357.99 824
8358.86 744
8359.72 855
8360.58 772
8361.44 790
8362.31 780
8363.17 810
8364.03 788
8364.90 770
8365.76 805
8366.63 827
8367.49 821
8368.35 815
8369.22 798
8370.08 950
8370.94 839
8371.81 827
8372.67 799
8373.53 771
8374.40 837
8375.26 893
8376.13 851
8376.99 830
8377.85 885
8378.72 833
8379.58 871
8380.45 863
8381.31 805
8382.18 826
8383.04 916
8383.90 886
8384.77 835
8385.63 829
8386.50 876
8387.36 933
8388.23 910
8389.09 882
8389.96 837
8390.82 936
8391.69 886
8392.55 853
8393.42 826
8394.28 874
8395.15 895
8396.01 1013
8396.88 952
8397.74 880
8398.61 892
8399.47 838
8400.34 845
8401.20 963
8402.07 902
8402.93 922
8403.80 1007
8404.66 924
8405.53 966
8406.39 899
8407.26 934
8408.12 919
8408.99 819
8409.86 883
8410.72 988
8411.59 912
8412.45 1001
8413.32 1066
8414.19 1058
8415.05 1030
8415.92 1051
8416.78 1000
8417.65 1046
8418.52 978
8419.38 980
8420.25 964
8421.11 1030
8421.98 1064
8422.85 1037
8423.71 1035
8424.58 1021
8425.45 1095
8426.31 1027
8427.18 1089
8428.05 1108
8428.91 1103
8429.78 1160
8430.65 1105
8431.51 1152
8432.38 1210
8433.25 1100
8434.11 1106
8434.98 1172
8435.85 1298
8436.72 1230
8437.58 1175
8438.45 1217
8439.32 1311
8440.18 1313
8441.05 1359
8441.92 1355
8442.79 1464
8443.65 1496
8444.52 1470
8445.39 1535
8446.26 1495
8447.12 1572
8447.99 1577
8448.86 1502
8449.73 1506
8450.60 1459
8451.46 1436
8452.33 1603
8453.20 1624
8454.07 1552
8454.94 1652
8455.80 1675
8456.67 1812
8457.54 1957
8458.41 2192
8459.28 2300
8460.14 2397
8461.01 2554
8461.88 2428
8462.75 2467
8463.62 2319
8464.49 2214
8465.36 2050
8466.22 1978
8467.09 1800
8467.96 1829
8468.83 1874
8469.70 1947
8470.57 2072
8471.44 2333
8472.31 2708
8473.17 3021
8474.04 3329
8474.91 3477
8475.78 3374
8476.65 3141
8477.52 2810
8478.39 2564
8479.26 2242
8480.13 1921
8481.00 1823
8481.87 1553
8482.74 1454
8483.61 1341
8484.48 1348
8485.34 1272
8486.21 1335
8487.08 1282
8487.95 1253
8488.82 1330
8489.69 1370
8490.56 1386
8491.43 1443
8492.30 1398
8493.17 1395
8494.04 1323
8494.91 1268
8495.78 1217
8496.65 1273
8497.52 1244
8498.39 1220
8499.26 1256
8500.13 1310
8501.01 1330
8501.88 1286
8502.75 1163
8503.62 1257
8504.49 1266
8505.36 1216
8506.23 1277
8507.10 1192
8507.97 1220
8508.84 1331
8509.71 1308
8510.58 1299
8511.45 1390
8512.32 1446
8513.20 1461
8514.07 1413
8514.94 1420
8515.81 1384
8516.68 1345
8517.55 1321
8518.42 1219
8519.29 1283
8520.17 1280
8521.04 1248
8521.91 1200
8522.78 1206
8523.65 1241
8524.52 1233
8525.39 1300
8526.27 1251
8527.14 1301
8528.01 1272
8528.88 1256
8529.75 1195
8530.63 1228
8531.50 1325
8532.37 1401
8533.24 1400
8534.11 1335
8534.99 1329
8535.86 1337
8536.73 1371
8537.60 1320
8538.47 1333
8539.35 1354
8540.22 1306
8541.09 1283
8541.96 1347
8542.84 1263
8543.71 1264
8544.58 1332
8545.46 1282
8546.33 1326
8547.20 1343
8548.07 1330
8548.95 1348
8549.82 1321
8550.69 1390
8551.57 1353
8552.44 1312
8553.31 1286
8554.18 1336
8555.06 1410
8555.93 1398
8556.80 1401
8557.68 1428
8558.55 1432
8559.42 1385
8560.30 1367
8561.17 1331
8562.04 1274
8562.92 1220
8563.79 1305
8564.67 1161
8565.54 1159
8566.41 1141
8567.29 1153
8568.16 1187
8569.03 1113
8569.91 1129
8570.78 1144
8571.66 1206
8572.53 1117
8573.40 1056
8574.28 1121
8575.15 1095
8576.03 1076
8576.90 1045
8577.78 1174
8578.65 1139
8579.52 1200
8580.40 1134
8581.27 1040
8582.15 1048
8583.02 1087
8583.90 1154
8584.77 1100
8585.65 982
8586.52 1022
8587.40 1200
8588.27 1134
8589.15 1136
8590.02 1085
8590.90 1072
8591.77 1098
8592.65 1130
8593.52 1131
8594.40 1085
8595.27 1038
8596.15 1082
8597.02 1101
8597.90 1161
8598.77 1131
8599.65 1168
8600.52 1075
8601.40 1092
8602.28 1042
8603.15 1135
8604.03 1231
8604.90 1123
8605.78 1117
8606.65 1107
8607.53 1144
8608.41 1157
8609.28 1166
8610.16 1194
8611.03 1203
8611.91 1173
8612.79 1186
8613.66 1149
8614.54 1214
8615.41 1328
8616.29 1271
8617.17 1226
8618.04 1171
8618.92 1200
8619.80 1280
8620.67 1198
8621.55 1161
8622.43 1193
8623.30 1254
8624.18 1266
8625.06 1370
8625.93 1291
8626.81 1304
8627.69 1295
8628.56 1281
8629.44 1307
8630.32 1305
8631.20 1374
8632.07 1418
8632.95 1339
8633.83 1366
8634.70 1401
8635.58 1322
8636.46 1411
8637.34 1528
8638.21 1472
8639.09 1393
8639.97 1495
8640.85 1477
8641.72 1429
8642.60 1475
8643.48 1421
8644.36 1444
8645.23 1486
8646.11 1453
8646.99 1566
8647.87 1534
8648.75 1580
8649.62 1623
8650.50 1589
8651.38 1614
8652.26 1578
8653.14 1566
8654.01 1618
8654.89 1597
8655.77 1499
8656.65 1617
8657.53 1531
8658.41 1644
8659.29 1682
8660.16 1690
8661.04 1746
8661.92 1763
8662.80 1751
8663.68 1691
8664.56 1704
8665.44 1765
8666.31 1688
8667.19 1653
8668.07 1686
8668.95 1713
8669.83 1723
8670.71 1771
8671.59 1822
8672.47 1915
8673.35 2034
8674.23 2200
8675.11 2414
8675.99 2600
8676.86 2840
8677.74 2982
8678.62 3046
8679.50 3294
8680.38 3210
8681.26 3166
8682.14 2766
8683.02 2580
8683.90 2400
8684.78 2209
8685.66 2090
8686.54 2104
8687.42 1964
8688.30 1903
8689.18 1834
8690.06 1794
8690.94 1938
8691.82 2224
8692.70 2450
8693.58 2717
8694.46 3051
8695.34 3287
8696.22 3577
8697.10 3632
8697.98 3582
8698.86 3387
8699.74 3187
8700.62 2742
8701.51 2451
8702.39 2278
8703.27 2094
8704.15 1892
8705.03 1667
8705.91 1657
8706.79 1663
8707.67 1582
8708.55 1579
8709.43 1479
8710.31 1542
8711.20 1470
8712.08 1353
8712.96 1342
8713.84 1365
8714.72 1327
8715.60 1380
8716.48 1339
8717.36 1354
8718.25 1403
8719.13 1372
8720.01 1364
8720.89 1293
8721.77 1303
8722.65 1324
8723.54 1360
8724.42 1288
8725.30 1308
8726.18 1349
8727.06 1326
8727.95 1357
8728.83 1247
8729.71 1341
8730.59 1345
8731.47 1317
8732.36 1384
8733.24 1384
8734.12 1431
8735.00 1477
8735.89 1388
8736.77 1408
8737.65 1373
8738.53 1298
8739.42 1266
8740.30 1276
8741.18 1274
8742.06 1265
8742.95 1253
8743.83 1252
8744.71 1191
8745.59 1176
8746.48 1217
8747.36 1247
8748.24 1246
8749.13 1250
8750.01 1185
8750.89 1225
8751.78 1278
8752.66 1268
8753.54 1193
8754.43 1264
8755.31 1234
8756.19 1242
8757.08 1248
8757.96 1250
8758.84 1193
8759.73 1230
8760.61 1229
8761.49 1214
8762.38 1283
8763.26 1283
8764.15 1274
8765.03 1233
8765.91 1238
8766.80 1254
8767.68 1235
8768.57 1235
8769.45 1228
8770.33 1202
8771.22 1175
8772.10 1187
8772.99 1152
8773.87 1232
8774.75 1204
8775.64 1212
8776.52 1208
8777.41 1206
8778.29 1090
8779.18 1092
8780.06 1090
8780.95 1138
8781.83 1060
8782.72 1061
8783.60 1068
8784.49 1021
8785.37 1048
8786.26 1057
8787.14 1102
8788.03 1106
8788.91 1074
8789.80 1032
8790.68 1113
8791.57 1087
8792.45 970
8793.34 995
8794.22 985
8795.11 960
8795.99 1049
8796.88 1001
8797.76 1076
8798.65 1136
8799.53 976
8800.42 967
8801.31 1027
8802.19 1046
8803.08 1057
8803.96 1032
8804.85 998
8805.74 951
8806.62 971
8807.51 924
8808.39 963
8809.28 956
8810.17 935
8811.05 889
8811.94 950
8812.82 851
8813.71 882
8814.60 891
8815.48 976
8816.37 948
8817.26 885
8818.14 922
8819.03 924
8819.92 925
8820.80 913
8821.69 937
8822.58 891
8823.46 928
8824.35 858
8825.24 874
8826.12 862
8827.01 932
8827.90 907
8828.78 852
8829.67 869
8830.56 883
8831.45 832
8832.33 853
8833.22 827
8834.11 804
8835.00 798
8835.88 823
8836.77 835
8837.66 818
8838.55 828
8839.43 802
8840.32 782
8841.21 830
8842.10 765
8842.98 706
8843.87 825
8844.76 753
8845.65 769
8846.54 770
8847.42 773
8848.31 799
8849.20 786
8850.09 767
8850.98 801
8851.86 743
8852.75 764
8853.64 830
8854.53 745
8855.42 740
8856.31 785
8857.19 736
8858.08 727
8858.97 717
8859.86 671
8860.75 778
8861.64 750
8862.53 725
8863.42 727
8864.30 734
8865.19 779
8866.08 739
8866.97 728
8867.86 705
8868.75 730
8869.64 721
8870.53 770
8871.42 773
8872.31 706
8873.20 706
8874.08 707
8874.97 654
8875.86 634
8876.75 657
8877.64 701
8878.53 745
8879.42 705
8880.31 711
8881.20 720
8882.09 731
8882.98 744
8883.87 733
8884.76 711
8885.65 720
8886.54 721
8887.43 717
8888.32 708
8889.21 702
8890.10 736
8890.99 731
8891.88 664
8892.77 693
8893.66 635
8894.55 715
8895.44 672
8896.33 652
8897.22 653
8898.11 642
8899.00 698
8899.90 694
8900.79 692
8901.68 651
8902.57 692
8903.46 707
8904.35 720
8905.24 737
8906.13 723
8907.02 665
8907.91 685
8908.80 699
8909.70 663
8910.59 715
8911.48 675
8912.37 696
8913.26 676
8914.15 690
8915.04 628
8915.93 709
8916.83 685
8917.72 632
8918.61 590
8919.50 637
8920.39 624
8921.28 593
8922.18 655
8923.07 601
8923.96 603
8924.85 650
8925.74 620
8926.64 616
8927.53 620
8928.42 628
8929.31 596
8930.20 619
8931.10 601
8931.99 627
8932.88 649
8933.77 596
8934.67 627
8935.56 625
8936.45 660
8937.34 585
8938.24 589
8939.13 633
8940.02 662
8940.91 600
8941.81 650
8942.70 645
8943.59 599
8944.49 593
8945.38 603
8946.27 654
8947.16 649
8948.06 593
8948.95 644
8949.84 602
8950.74 599
8951.63 579
8952.52 612
8953.42 574
8954.31 601
8955.20 618
8956.10 599
8956.99 617
8957.88 559
8958.78 623
8959.67 610
8960.56 608
8961.46 578
8962.35 681
8963.25 581
8964.14 635
8965.03 617
8965.93 599
8966.82 632
8967.72 659
8968.61 596
8969.50 559
8970.40 571
8971.29 599
8972.19 605
8973.08 598
8973.98 601
8974.87 613
8975.76 615
8976.66 608
8977.55 589
8978.45 635
8979.34 670
8980.24 619
8981.13 588
8982.03 547
8982.92 631
8983.82 602
8984.71 612
8985.61 623
8986.50 580
8987.40 587
8988.29 611
8989.19 583
8990.08 599
8990.98 628
8991.87 611
8992.77 615
8993.66 570
8994.56 552
8995.45 601
8996.35 613
8997.24 611
8998.14 559
8999.04 546
8999.93 580
9000.83 585
9001.72 560
9002.62 605
9003.51 618
9004.41 619
9005.31 602
9006.20 575
9007.10 568
9007.99 596
9008.89 605
9009.79 641
9010.68 603
9011.58 592
9012.48 624
9013.37 607
9014.27 566
9015.16 541
9016.06 602
9016.96 617
9017.85 562
9018.75 597
9019.65 530
9020.54 598
9021.44 585
9022.34 583
9023.23 613
9024.13 598
9025.03 603
9025.93 590
9026.82 578
9027.72 548
9028.62 601
9029.51 568
9030.41 594
9031.31 541
9032.21 555
9033.10 560
9034.00 574
9034.90 606
9035.79 558
9036.69 537
9037.59 538
9038.49 535
9039.38 544
9040.28 562
9041.18 562
9042.08 556
9042.98 515
9043.87 537
9044.77 562
9045.67 615
9046.57 599
9047.47 650
9048.36 611
9049.26 575
9050.16 531
9051.06 524
9051.96 572
9052.85 617
9053.75 654
9054.65 590
9055.55 628
9056.45 587
9057.35 589
9058.25 607
9059.14 576
9060.04 570
9060.94 542
9061.84 601
9062.74 570
9063.64 579
9064.54 604
9065.44 613
9066.33 681
9067.23 578
9068.13 549
9069.03 548
9069.93 580
9070.83 565
9071.73 571
9072.63 606
9073.53 616
9074.43 643
9075.33 590
9076.23 582
9077.13 528
9078.03 619
9078.92 651
9079.82 631
9080.72 589
9081.62 558
9082.52 600
9083.42 598
9084.32 610
9085.22 564
9086.12 596
9087.02 639
9087.92 630
9088.82 609
9089.72 594
9090.62 644
9091.52 589
9092.42 640
9093.32 634
9094.22 657
9095.12 615
9096.03 608
9096.93 605
9097.83 619
9098.73 626
9099.63 596
9100.53 625
9101.43 615
9102.33 591
9103.23 544
9104.13 612
9105.03 592
9105.93 519
9106.83 551
9107.74 543
9108.64 551
9109.54 560
9110.44 526
9111.34 528
9112.24 549
9113.14 545
9114.04 583
9114.94 600
9115.85 568
9116.75 502
9117.65 570
9118.55 570
9119.45 571
9120.35 552
9121.26 562
9122.16 567
9123.06 563
9123.96 596
9124.86 589
9125.77 528
9126.67 574
9127.57 569
9128.47 585
9129.37 552
9130.28 530
9131.18 531
9132.08 528
9132.98 566
9133.88 597
9134.79 574
9135.69 547
9136.59 582
9137.49 565
9138.40 495
9139.30 548
9140.20 582
9141.10 526
9142.01 570
9142.91 564
9143.81 536
9144.72 556
9145.62 510
9146.52 594
9147.42 546
9148.33 622
9149.23 599
9150.13 591
9151.04 578
9151.94 542
9152.84 520
9153.75 578
9154.65 581
9155.55 550
9156.46 500
9157.36 469
9158.26 553
9159.17 527
9160.07 495
9160.97 586
9161.88 585
9162.78 555
9163.69 598
9164.59 549
9165.49 567
9166.40 582
9167.30 593
9168.21 616
9169.11 562
9170.01 530
9170.92 574
9171.82 601
9172.73 585
9173.63 575
9174.53 561
9175.44 557
9176.34 577
9177.25 558
9178.15 561
9179.06 564
9179.96 590
9180.87 599
9181.77 542
9182.68 505
9183.58 513
9184.49 547
9185.39 562
9186.30 535
9187.20 542
9188.11 554
9189.01 602
9189.92 581
9190.82 564
9191.73 517
9192.63 619
9193.54 607
9194.44 579
9195.35 561
9196.25 578
9197.16 602
9198.06 533
9198.97 565
9199.87 547
9200.78 585
9201.69 655
9202.59 589
9203.50 618
9204.40 613
9205.31 644
9206.21 631
9207.12 634
9208.03 675
9208.93 630
9209.84 591
9210.74 596
9211.65 619
9212.56 605
9213.46 553
9214.37 564
9215.28 578
9216.18 587
9217.09 511
9218.00 545
9218.90 573
9219.81 613
9220.72 569
9221.62 594
9222.53 610
9223.44 673
9224.34 635
9225.25 566
9226.16 566
9227.06 524
9227.97 612
9228.88 546
9229.78 573
9230.69 572
9231.60 577
9232.51 604
9233.41 621
9234.32 538
9235.23 605
9236.13 557
9237.04 549
9237.95 584
9238.86 522
9239.76 547
9240.67 578
9241.58 559
9242.49 562
9243.39 577
9244.30 581
9245.21 562
9246.12 582
9247.03 530
9247.93 549
9248.84 598
9249.75 571
9250.66 528
9251.57 535
9252.47 575
9253.38 569
9254.29 535
9255.20 522
9256.11 514
9257.02 562
9257.92 542
9258.83 602
9259.74 517
9260.65 526
9261.56 579
9262.47 625
9263.38 581
9264.28 520
9265.19 540
9266.10 526
9267.01 585
9267.92 508
9268.83 512
9269.74 587
9270.65 596
9271.56 570
9272.47 563
9273.37 536
9274.28 559
9275.19 581
9276.10 559
9277.01 544
9277.92 542
9278.83 574
9279.74 633
9280.65 588
9281.56 595
9282.47 524
9283.38 624
9284.29 587
9285.20 513
9286.11 526
9287.02 593
9287.93 583
9288.84 538
9289.75 617
9290.66 520
9291.57 536
9292.48 541
9293.39 539
9294.30 576
9295.21 584
9296.12 609
9297.03 628
9297.94 610
9298.85 581
9299.76 610
9300.67 578
9301.58 617
9302.49 617
9303.40 580
9304.31 608
9305.23 555
9306.14 592
9307.05 573
9307.96 607
9308.87 580
9309.78 625
9310.69 615
9311.60 607
9312.51 657
9313.42 640
9314.34 620
9315.25 644
9316.16 629
9317.07 595
9317.98 551
9318.89 541
9319.80 600
9320.72 604
9321.63 607
9322.54 588
9323.45 617
9324.36 570
9325.27 596
9326.19 562
9327.10 557
9328.01 631
9328.92 594
9329.83 565
9330.74 594
9331.66 550
9332.57 541
9333.48 573
9334.39 571
9335.31 590
9336.22 559
9337.13 575
9338.04 592
9338.96 562
9339.87 608
9340.78 583
9341.69 608
9342.61 566
9343.52 576
9344.43 563
9345.34 584
9346.26 571
9347.17 563
9348.08 609
9348.99 538
9349.91 595
9350.82 610
9351.73 613
9352.65 579
9353.56 574
9354.47 556
9355.39 612
9356.30 596
9357.21 632
9358.13 559
9359.04 548
9359.95 528
9360.87 587
9361.78 531
9362.69 548
9363.61 581
9364.52 551
9365.43 616
9366.35 638
9367.26 564
9368.18 594
9369.09 666
9370.00 632
9370.92 592
9371.83 570
9372.75 593
9373.66 598
9374.57 601
9375.49 587
9376.40 599
9377.32 571
9378.23 586
9379.15 562
9380.06 530
9380.97 566
9381.89 598
9382.80 593
9383.72 518
9384.63 580
9385.55 609
9386.46 579
9387.38 598
9388.29 609
9389.21 603
9390.12 660
9391.04 591
9391.95 609
9392.87 578
9393.78 628
9394.70 665
9395.61 617
9396.53 627
9397.44 623
9398.36 636
9399.27 681
9400.19 631
9401.10 583
9402.02 582
9402.94 618
9403.85 677
9404.77 601
9405.68 614
9406.60 590
9407.51 591
9408.43 599
9409.35 615
9410.26 619
9411.18 543
9412.09 535
9413.01 547
9413.93 571
9414.84 601
9415.76 608
9416.67 645
9417.59 677
9418.51 586
9419.42 600
9420.34 647
9421.26 606
9422.17 597
9423.09 563
9424.01 572
9424.92 570
9425.84 570
9426.76 613
9427.67 586
9428.59 612
9429.51 594
9430.42 602
9431.34 591
9432.26 637
9433.17 615
9434.09 628
9435.01 652
9435.93 558
9436.84 592
9437.76 620
9438.68 608
9439.59 643
9440.51 594
9441.43 606
9442.35 626
9443.26 638
9444.18 592
9445.10 601
9446.02 585
9446.93 618
9447.85 600
9448.77 613
9449.69 651
9450.61 614
9451.52 647
9452.44 705
9453.36 675
9454.28 672
9455.20 660
9456.11 694
9457.03 691
9457.95 717
9458.87 706
9459.79 759
9460.71 693
9461.62 666
9462.54 701
9463.46 658
9464.38 644
9465.30 686
9466.22 598
9467.14 631
9468.05 620
9468.97 610
9469.89 642
9470.81 605
9471.73 619
9472.65 628
9473.57 590
9474.49 624
9475.41 604
9476.32 627
9477.24 650
9478.16 615
9479.08 615
9480.00 621
9480.92 589
9481.84 573
9482.76 610
9483.68 652
9484.60 679
9485.52 667
9486.44 676
9487.36 684
9488.28 660
9489.20 635
9490.12 679
9491.04 713
9491.96 620
9492.88 679
9493.80 691
9494.72 661
9495.64 651
9496.56 661
9497.48 665
9498.40 709
9499.32 683
9500.24 695
9501.16 658
9502.08 643
9503.00 668
9503.92 639
9504.84 647
9505.76 642
9506.68 655
9507.60 607
9508.52 672
9509.44 672
9510.36 701
9511.28 660
9512.21 697
9513.13 626
9514.05 687
9514.97 683
9515.89 700
9516.81 718
9517.73 657
9518.65 687
9519.57 713
9520.50 698
9521.42 773
9522.34 719
9523.26 736
9524.18 662
9525.10 723
9526.02 712
9526.95 717
9527.87 708
9528.79 754
9529.71 793
9530.63 786
9531.55 758
9532.48 766
9533.40 772
9534.32 772
9535.24 841
9536.16 889
9537.09 871
9538.01 901
9538.93 937
9539.85 818
9540.77 833
9541.70 789
9542.62 761
9543.54 822
9544.46 774
9545.39 728
9546.31 788
9547.23 671
9548.15 695
9549.08 721
9550.00 709
9550.92 700
9551.85 769
9552.77 757
9553.69 703
9554.61 670
9555.54 655
9556.46 681
9557.38 702
9558.31 730
9559.23 721
9560.15 738
9561.08 745
9562.00 719
9562.92 748
9563.85 759
9564.77 710
9565.69 734
9566.62 734
9567.54 726
9568.46 752
9569.39 713
9570.31 700
9571.23 760
9572.16 692
9573.08 688
9574.01 734
9574.93 830
9575.85 764
9576.78 779
9577.70 707
9578.63 740
9579.55 716
9580.47 720
9581.40 733
9582.32 745
9583.25 770
9584.17 786
9585.10 791
9586.02 756
9586.94 750
9587.87 734
9588.79 790
9589.72 788
9590.64 715
9591.57 720
9592.49 791
9593.42 749
9594.34 759
9595.27 793
9596.19 794
9597.12 780
9598.04 843
9598.97 871
9599.89 786
9600.82 833
9601.74 828
9602.67 853
9603.59 877
9604.52 846
9605.44 768
9606.37 826
9607.29 837
9608.22 788
9609.15 830
9610.07 834
9611.00 835
9611.92 913
9612.85 921
9613.77 869
9614.70 867
9615.63 873
9616.55 865
9617.48 870
9618.40 835
9619.33 845
9620.26 927
9621.18 920
9622.11 889
9623.03 883
9623.96 894
9624.89 852
9625.81 871
9626.74 899
9627.67 894
9628.59 908
9629.52 956
9630.45 952
9631.37 914
9632.30 958
9633.23 937
9634.15 966
9635.08 976
9636.01 1011
9636.93 1005
9637.86 1059
9638.79 1032
9639.71 990
9640.64 1041
9641.57 1012
9642.50 996
9643.42 1021
9644.35 1054
9645.28 994
9646.21 1024
9647.13 1075
9648.06 1028
9648.99 1095
9649.92 1069
9650.84 1076
9651.77 1092
9652.70 1141
9653.63 1151
9654.55 1137
9655.48 1135
9656.41 1081
9657.34 1062
9658.26 1073
9659.19 1031
9660.12 1115
9661.05 1211
9661.98 1164
9662.91 1088
9663.83 1035
9664.76 1074
9665.69 1139
9666.62 1125
9667.55 1154
9668.48 1148
9669.40 1156
9670.33 1161
9671.26 1180
9672.19 1223
9673.12 1203
9674.05 1134
9674.98 1228
9675.90 1148
9676.83 1223
9677.76 1260
9678.69 1251
9679.62 1275
9680.55 1154
9681.48 1170
9682.41 1199
9683.34 1246
9684.27 1293
9685.19 1265
9686.12 1340
9687.05 1282
9687.98 1337
9688.91 1346
9689.84 1358
9690.77 1342
9691.70 1329
9692.63 1352
9693.56 1355
9694.49 1298
9695.42 1327
9696.35 1390
9697.28 1369
9698.21 1336
9699.14 1414
9700.07 1414
9701.00 1392
9701.93 1493
9702.86 1582
9703.79 1620
9704.72 1578
9705.65 1557
9706.58 1542
9707.51 1493
9708.44 1498
9709.37 1446
9710.30 1340
9711.23 1337
9712.16 1293
9713.09 1299
9714.02 1441
9714.95 1380
9715.88 1463
9716.82 1404
9717.75 1520
9718.68 1555
9719.61 1489
9720.54 1480
9721.47 1541
9722.40 1475
9723.33 1437
9724.26 1346
9725.19 1312
9726.13 1328
9727.06 1303
9727.99 1285
9728.92 1250
9729.85 1218
9730.78 1227
9731.71 1174
9732.64 1172
9733.58 1145
9734.51 1261
9735.44 1299
9736.37 1298
9737.30 1251
9738.23 1258
9739.17 1247
9740.10 1229
9741.03 1196
9741.96 1171
9742.89 1153
9743.83 1159
9744.76 1126
9745.69 1158
9746.62 1088
9747.55 1099
9748.49 1060
9749.42 1073
9750.35 1026
9751.28 1083
9752.22 1036
9753.15 1044
9754.08 1001
9755.01 1031
9755.95 1053
9756.88 1029
9757.81 996
9758.75 987
9759.68 961
9760.61 1004
9761.54 994
9762.48 971
9763.41 951
9764.34 968
9765.28 970
9766.21 1007
9767.14 975
9768.08 984
9769.01 1029
9769.94 1002
9770.88 996
9771.81 946
9772.74 953
9773.68 1015
9774.61 1016
9775.54 955
9776.48 986
9777.41 946
9778.34 1022
9779.28 1083
9780.21 1080
9781.14 1050
9782.08 1025
9783.01 1004
9783.95 1101
9784.88 1021
9785.81 1085
9786.75 1061
9787.68 1003
9788.62 1060
9789.55 1027
9790.49 1041
9791.42 986
9792.35 1021
9793.29 962
9794.22 919
9795.16 916
9796.09 927
9797.03 923
9797.96 922
9798.90 950
9799.83 885
9800.77 907
9801.70 966
9802.64 915
9803.57 898
9804.51 983
9805.44 906
9806.38 963
9807.31 924
9808.25 852
9809.18 875
9810.12 837
9811.05 864
9811.99 843
9812.92 805
9813.86 806
9814.79 844
9815.73 857
9816.66 832
9817.60 859
9818.54 825
9819.47 798
9820.41 826
9821.34 740
9822.28 742
9823.21 784
9824.15 733
9825.09 782
9826.02 806
9826.96 800
9827.89 758
9828.83 712
9829.77 826
9830.70 837
9831.64 782
9832.57 817
9833.51 783
9834.45 750
9835.38 698
9836.32 734
9837.26 726
9838.19 773
9839.13 790
9840.07 716
9841.00 727
9841.94 738
9842.88 759
9843.81 752
9844.75 720
9845.69 803
9846.62 737
9847.56 762
9848.50 795
9849.44 760
9850.37 773
9851.31 718
9852.25 730
9853.18 765
9854.12 744
9855.06 772
9856.00 729
9856.93 780
9857.87 750
9858.81 766
9859.75 767
9860.68 789
9861.62 814
9862.56 836
9863.50 803
9864.44 732
9865.37 687
9866.31 774
9867.25 716
9868.19 692
9869.13 740
9870.06 694
9871.00 722
9871.94 756
9872.88 695
9873.82 684
9874.75 717
9875.69 712
9876.63 682
9877.57 686
9878.51 723
9879.45 714
9880.39 787
9881.32 711
9882.26 651
9883.20 689
9884.14 678
9885.08 727
9886.02 670
9886.96 668
9887.90 706
9888.83 703
9889.77 680
9890.71 668
9891.65 671
9892.59 718
9893.53 649
9894.47 683
9895.41 700
9896.35 645
9897.29 635
9898.23 635
9899.17 705
9900.11 719
9901.05 664
9901.99 646
9902.92 671
9903.86 664
9904.80 619
9905.74 632
9906.68 619
9907.62 638
9908.56 634
9909.50 597
9910.44 676
9911.38 669
9912.32 684
9913.26 628
9914.20 614
9915.14 680
9916.08 694
9917.02 686
9917.97 683
9918.91 666
9919.85 625
9920.79 659
9921.73 634
9922.67 641
9923.61 632
9924.55 694
9925.49 683
9926.43 674
9927.37 709
9928.31 698
9929.25 731
9930.19 742
9931.13 778
9932.08 795
9933.02 808
9933.96 796
9934.90 765
9935.84 734
9936.78 742
9937.72 712
9938.66 777
9939.61 746
9940.55 653
9941.49 674
9942.43 686
9943.37 620
9944.31 627
9945.26 667
9946.20 685
9947.14 651
9948.08 621
9949.02 642
9949.96 614
9950.91 648
9951.85 627
9952.79 586
9953.73 595
9954.67 614
9955.62 619
9956.56 712
9957.50 653
9958.44 646
9959.39 660
9960.33 661
9961.27 615
9962.21 632
9963.16 579
9964.10 589
9965.04 630
9965.98 633
9966.93 704
9967.87 652
9968.81 608
9969.75 627
9970.70 642
9971.64 627
9972.58 703
9973.53 644
9974.47 622
9975.41 625
9976.36 654
9977.30 617
9978.24 642
9979.18 616
9980.13 678
9981.07 591
9982.01 602
9982.96 687
9983.90 609
9984.85 577
9985.79 554
9986.73 579
9987.68 589
9988.62 599
9989.56 543
9990.51 607
9991.45 600
9992.40 539
9993.34 578
9994.28 594
9995.23 573
9996.17 543
9997.12 569
9998.06 568
9999.00 590
9999.95 559
10000.89 546
10001.84 535
10002.78 520
10003.73 560
10004.67 614
10005.61 612
10006.56 603
10007.50 579
10008.45 553
10009.39 597
10010.34 591
10011.28 628
10012.23 560
10013.17 583
10014.12 573
10015.06 593
10016.01 605
10016.95 578
10017.90 611
10018.84 622
10019.79 656
10020.73 596
10021.68 546
10022.62 584
10023.57 586
10024.51 593
10025.46 513
10026.41 546
10027.35 552
10028.30 544
10029.24 583
10030.19 545
10031.13 555
10032.08 520
10033.03 571
10033.97 607
10034.92 614
10035.86 615
10036.81 593
10037.76 565
10038.70 538
10039.65 508
10040.59 546
10041.54 603
10042.49 561
10043.43 570
10044.38 555
10045.33 562
10046.27 564
10047.22 527
10048.16 528
10049.11 578
10050.06 603
10051.00 591
10051.95 572
10052.90 552
10053.84 569
10054.79 556
10055.74 486
10056.69 546
10057.63 539
10058.58 543
10059.53 535
10060.47 546
10061.42 511
10062.37 555
10063.32 561
10064.26 527
10065.21 553
10066.16 510
10067.10 558
10068.05 569
10069.00 567
10069.95 525
10070.89 569
10071.84 572
10072.79 522
10073.74 528
10074.69 554
10075.63 535
10076.58 531
10077.53 537
10078.48 592
10079.43 519
10080.37 477
10081.32 531
10082.27 545
10083.22 551
10084.17 576
10085.11 569
10086.06 543
10087.01 568
10087.96 519
10088.91 506
10089.86 500
10090.81 574
10091.75 519
10092.70 517
10093.65 512
10094.60 522
10095.55 551
10096.50 491
10097.45 552
10098.40 527
10099.34 480
10100.29 525
10101.24 570
10102.19 552
10103.14 514
10104.09 512
10105.04 513
10105.99 498
10106.94 514
10107.89 540
10108.84 485
10109.79 530
10110.73 549
10111.68 561
10112.63 497
10113.58 539
10114.53 564
10115.48 564
10116.43 548
10117.38 543
10118.33 499
10119.28 549
10120.23 555
10121.18 543
10122.13 486
10123.08 548
10124.03 536
10124.98 501
10125.93 545
10126.88 500
10127.83 547
10128.78 562
10129.73 503
10130.68 550
10131.64 522
10132.59 513
10133.54 549
10134.49 527
10135.44 555
10136.39 565
10137.34 532
10138.29 562
10139.24 530
10140.19 573
10141.14 583
10142.09 543
10143.04 560
10144.00 570
10144.95 543
10145.90 535
10146.85 507
10147.80 556
10148.75 630
10149.70 579
10150.65 556
10151.61 505
10152.56 531
10153.51 558
10154.46 583
10155.41 601
10156.36 551
10157.31 523
10158.27 544
10159.22 518
10160.17 543
10161.12 554
10162.07 590
10163.03 555
10163.98 550
10164.93 515
10165.88 552
10166.83 561
10167.79 592
10168.74 624
10169.69 581
10170.64 571
10171.60 549
10172.55 529
10173.50 547
10174.45 586
10175.41 574
10176.36 608
10177.31 546
10178.26 569
10179.22 679
10180.17 561
10181.12 608
10182.07 591
10183.03 559
10183.98 571
10184.93 635
10185.89 571
10186.84 577
10187.79 628
10188.75 613
10189.70 634
10190.65 644
10191.60 642
10192.56 660
10193.51 629
10194.47 559
10195.42 649
10196.37 718
10197.33 624
10198.28 646
10199.23 652
10200.19 648
10201.14 744
10202.09 697
10203.05 715
10204.00 675
10204.96 648
10205.91 731
10206.86 632
10207.82 695
10208.77 704
10209.73 786
10210.68 830
10211.63 788
10212.59 719
10213.54 737
10214.50 718
10215.45 704
10216.41 721
10217.36 665
10218.32 724
10219.27 627
10220.22 596
10221.18 649
10222.13 641
10223.09 632
10224.04 672
10225.00 610
10225.95 632
10226.91 617
10227.86 659
10228.82 620
10229.77 632
10230.73 577
10231.68 581
10232.64 586
10233.59 604
10234.55 589
10235.50 633
10236.46 626
10237.42 638
10238.37 669
10239.33 681
10240.28 641
10241.24 622
10242.19 679
10243.15 685
10244.10 684
10245.06 706
10246.02 681
10246.97 583
10247.93 574
10248.88 634
10249.84 571
10250.80 557
10251.75 539
10252.71 563
10253.66 541
10254.62 574
10255.58 592
10256.53 534
10257.49 526
10258.45 553
10259.40 551
10260.36 564
10261.32 546
10262.27 454
10263.23 533
10264.19 534
10265.14 499
10266.10 515
10267.06 498
10268.01 575
10268.97 570
10269.93 555
10270.88 544
10271.84 511
10272.80 553
10273.76 560
10274.71 582
10275.67 569
10276.63 486
10277.58 531
10278.54 524
10279.50 562
10280.46 522
10281.41 511
10282.37 546
10283.33 534
10284.29 547
10285.24 522
10286.20 565
10287.16 580
10288.12 559
10289.08 538
10290.03 588
10290.99 563
10291.95 533
10292.91 556
10293.87 532
10294.82 476
10295.78 510
10296.74 584
10297.70 542
10298.66 595
10299.61 532
10300.57 527
10301.53 561
10302.49 591
10303.45 562
10304.41 542
10305.37 555
10306.32 582
10307.28 570
10308.24 561
10309.20 527
10310.16 526
10311.12 535
10312.08 547
10313.04 555
10314.00 560
10314.95 550
10315.91 563
10316.87 609
10317.83 599
10318.79 573
10319.75 562
10320.71 541
10321.67 561
10322.63 544
10323.59 519
10324.55 499
10325.51 541
10326.47 575
10327.43 559
10328.39 575
10329.35 603
10330.31 561
10331.27 567
10332.23 582
10333.19 538
10334.15 588
10335.11 596
10336.07 592
10337.03 544
10337.99 548
10338.95 535
10339.91 570
10340.87 547
10341.83 535
10342.79 510
10343.75 484
10344.71 523
10345.67 490
10346.63 453
10347.59 463
10348.55 465
10349.51 492
10350.47 463
10351.43 502
10352.39 476
10353.35 529
10354.31 484
10355.28 504
10356.24 519
10357.20 515
10358.16 537
10359.12 456
10360.08 471
10361.04 500
10362.00 529
10362.96 532
10363.93 519
10364.89 498
10365.85 496
10366.81 496
10367.77 547
10368.73 533
10369.69 518
10370.66 501
10371.62 531
10372.58 487
10373.54 471
10374.50 503
10375.47 475
10376.43 456
10377.39 472
10378.35 498
10379.31 484
10380.28 500
10381.24 526
10382.20 459
10383.16 500
10384.12 490
10385.09 493
10386.05 504
10387.01 492
10387.97 489
10388.94 470
10389.90 470
10390.86 494
10391.82 504
10392.79 470
10393.75 506
10394.71 529
10395.68 466
10396.64 461
10397.60 496
10398.56 516
10399.53 531
10400.49 498
10401.45 525
10402.42 506
10403.38 462
10404.34 497
10405.31 476
10406.27 485
10407.23 477
10408.20 555
10409.16 539
10410.12 470
10411.09 478
10412.05 490
10413.01 503
10413.98 520
10414.94 556
10415.90 548
10416.87 518
10417.83 540
10418.80 522
10419.76 542
10420.72 569
10421.69 565
10422.65 556
10423.62 551
10424.58 628
10425.54 594
10426.51 588
10427.47 575
10428.44 549
10429.40 564
10430.37 503
10431.33 484
10432.30 509
10433.26 493
10434.22 545
10435.19 486
10436.15 503
10437.12 505
10438.08 483
10439.05 496
10440.01 529
10440.98 478
10441.94 480
10442.91 469
10443.87 482
10444.84 504
10445.80 496
10446.77 489
10447.73 478
10448.70 500
10449.66 497
10450.63 455
10451.59 454
10452.56 518
10453.53 501
10454.49 479
10455.46 505
10456.42 476
10457.39 464
10458.35 459
10459.32 468
10460.29 470
10461.25 479
10462.22 487
10463.18 504
10464.15 486
10465.12 447
10466.08 480
10467.05 473
10468.01 487
10468.98 492
10469.95 527
10470.91 524
10471.88 481
10472.85 486
10473.81 491
10474.78 470
10475.74 485
10476.71 500
10477.68 483
10478.64 478
10479.61 495
10480.58 459
10481.54 477
10482.51 461
10483.48 483
10484.45 519
10485.41 487
10486.38 433
10487.35 441
10488.31 404
10489.28 426
10490.25 470
10491.22 467
10492.18 457
10493.15 481
10494.12 439
10495.08 491
10496.05 479
10497.02 475
10497.99 475
10498.95 422
10499.92 451
10500.89 492
10501.86 491
10502.83 481
10503.79 480
10504.76 471
10505.73 527
10506.70 504
10507.67 481
10508.63 492
10509.60 520
10510.57 461
10511.54 436
10512.51 441
10513.47 483
10514.44 468
10515.41 485
10516.38 516
10517.35 479
10518.32 455
10519.28 459
10520.25 473
10521.22 495
10522.19 444
10523.16 534
10524.13 561
10525.10 483
10526.07 512
10527.03 525
10528.00 499
10528.97 479
10529.94 505
10530.91 531
10531.88 537
10532.85 476
10533.82 504
10534.79 507
10535.76 526
10536.73 474
10537.70 522
10538.67 505
10539.63 443
10540.60 504
10541.57 462
10542.54 509
10543.51 506
10544.48 483
10545.45 435
10546.42 438
10547.39 465
10548.36 532
10549.33 507
10550.30 504
10551.27 503
10552.24 518
10553.21 529
10554.18 488
10555.15 479
10556.12 496
10557.09 496
10558.06 507
10559.03 539
10560.00 544
10560.97 514
10561.95 569
10562.92 562
10563.89 537
10564.86 584
10565.83 625
10566.80 602
10567.77 579
10568.74 551
10569.71 553
10570.68 563
10571.65 531
10572.62 511
10573.59 501
10574.57 555
10575.54 527
10576.51 548
10577.48 559
10578.45 537
10579.42 529
10580.39 491
10581.36 466
10582.34 498
10583.31 504
10584.28 467
10585.25 502
10586.22 495
10587.19 476
10588.17 487
10589.14 425
10590.11 473
10591.08 462
10592.05 518
10593.02 526
10594.00 525
10594.97 501
10595.94 535
10596.91 516
10597.89 541
10598.86 524
10599.83 485
10600.80 525
10601.77 560
10602.75 597
10603.72 506
10604.69 497
10605.66 479
10606.64 504
10607.61 483
10608.58 500
10609.55 472
10610.53 479
10611.50 457
10612.47 481
10613.45 481
10614.42 520
10615.39 511
10616.36 511
10617.34 492
10618.31 466
10619.28 489
10620.26 480
10621.23 493
10622.20 466
10623.18 521
10624.15 515
10625.12 536
10626.10 527
10627.07 550
10628.04 535
10629.02 536
10629.99 545
10630.97 523
10631.94 523
10632.91 545
10633.89 505
10634.86 521
10635.83 531
10636.81 510
10637.78 514
10638.76 501
10639.73 522
10640.70 614
10641.68 636
10642.65 652
10643.63 650
10644.60 644
10645.58 627
10646.55 644
10647.53 603
10648.50 562
10649.47 546
10650.45 562
10651.42 546
10652.40 579
10653.37 571
10654.35 520
10655.32 507
10656.30 526
10657.27 492
10658.25 508
10659.22 481
10660.20 462
10661.17 521
10662.15 480
10663.12 479
10664.10 540
10665.07 539
10666.05 524
10667.02 543
10668.00 519
10668.97 508
10669.95 506
10670.93 490
10671.90 500
10672.88 491
10673.85 522
10674.83 529
10675.80 545
10676.78 556
10677.76 513
10678.73 504
10679.71 538
10680.68 507
10681.66 488
10682.63 513
10683.61 558
10684.59 526
10685.56 488
10686.54 527
10687.52 544
10688.49 503
10689.47 529
10690.44 542
10691.42 498
10692.40 507
10693.37 468
10694.35 515
10695.33 485
10696.30 451
10697.28 456
10698.26 454
10699.23 452
10700.21 496
10701.19 456
10702.17 458
10703.14 450
10704.12 462
10705.10 475
10706.07 458
10707.05 444
10708.03 436
10709.01 474
10709.98 442
10710.96 498
10711.94 513
10712.91 456
10713.89 450
10714.87 482
10715.85 443
10716.83 448
10717.80 470
10718.78 478
10719.76 457
10720.74 485
10721.71 439
10722.69 429
10723.67 427
10724.65 478
10725.63 494
10726.60 459
10727.58 478
10728.56 504
10729.54 521
10730.52 500
10731.49 467
10732.47 488
10733.45 488
10734.43 487
10735.41 464
10736.39 456
10737.37 476
10738.34 463
10739.32 480
10740.30 485
10741.28 504
10742.26 560
10743.24 482
10744.22 482
10745.20 460
10746.17 463
10747.15 444
10748.13 460
10749.11 480
10750.09 517
10751.07 508
10752.05 435
10753.03 520
10754.01 488
10754.99 474
10755.97 503
10756.95 494
10757.93 517
10758.91 485
10759.88 461
10760.86 478
10761.84 507
10762.82 513
10763.80 528
10764.78 543
10765.76 500
10766.74 484
10767.72 499
10768.70 503
10769.68 523
10770.66 477
10771.64 547
10772.62 504
10773.60 490
10774.58 492
10775.56 491
10776.54 473
10777.52 502
10778.51 470
10779.49 491
10780.47 490
10781.45 528
10782.43 515
10783.41 496
10784.39 523
10785.37 491
10786.35 525
10787.33 589
10788.31 505
10789.29 513
10790.27 543
10791.26 568
10792.24 532
10793.22 497
10794.20 475
10795.18 513
10796.16 486
10797.14 476
10798.12 490
10799.10 495
10800.09 504
10801.07 490
10802.05 479
10803.03 489
10804.01 550
10804.99 497
10805.98 474
10806.96 487
10807.94 484
10808.92 487
10809.90 500
10810.89 454
10811.87 469
10812.85 500
10813.83 504
10814.81 486
10815.80 515
10816.78 546
10817.76 511
10818.74 486
10819.72 536
10820.71 518
10821.69 512
10822.67 487
10823.65 537
10824.64 585
10825.62 521
10826.60 497
10827.58 482
10828.57 450
10829.55 499
10830.53 497
10831.52 502
10832.50 492
10833.48 516
10834.46 533
10835.45 492
10836.43 531
10837.41 490
10838.40 553
10839.38 518
10840.36 501
10841.35 485
10842.33 525
10843.31 547
10844.30 484
10845.28 509
10846.26 534
10847.25 615
10848.23 542
10849.21 496
10850.20 530
10851.18 521
10852.17 511
10853.15 548
10854.13 529
10855.12 547
10856.10 546
10857.09 580
10858.07 585
10859.05 552
10860.04 516
10861.02 615
10862.01 598
10862.99 601
10863.97 593
10864.96 588
10865.94 572
10866.93 538
10867.91 554
10868.90 515
10869.88 574
10870.87 602
10871.85 611
10872.84 611
10873.82 591
10874.81 605
10875.79 598
10876.78 611
10877.76 566
10878.75 578
10879.73 655
10880.72 630
10881.70 573
10882.69 602
10883.67 646
10884.66 641
10885.64 617
10886.63 608
10887.61 610
10888.60 619
10889.58 600
10890.57 609
10891.55 646
10892.54 649
10893.53 600
10894.51 639
10895.50 630
10896.48 598
10897.47 573
10898.45 563
10899.44 587
10900.43 682
10901.41 688
10902.40 644
10903.38 686
10904.37 663
10905.36 673
10906.34 686
10907.33 654
10908.32 672
10909.30 626
10910.29 642
10911.28 647
10912.26 625
10913.25 641
10914.24 650
10915.22 646
10916.21 690
10917.20 721
10918.18 696
10919.17 747
10920.16 691
10921.14 724
10922.13 711
10923.12 709
10924.10 709
10925.09 757
10926.08 759
10927.07 762
10928.05 803
10929.04 752
10930.03 705
10931.01 763
10932.00 747
10932.99 841
10933.98 730
10934.96 721
10935.95 715
10936.94 703
10937.93 778
10938.92 697
10939.90 642
10940.89 729
10941.88 705
10942.87 671
10943.85 744
10944.84 751
10945.83 827
10946.82 808
10947.81 799
10948.79 792
10949.78 824
10950.77 797
10951.76 810
10952.75 733
10953.74 769
10954.72 837
10955.71 812
10956.70 852
10957.69 855
10958.68 903
10959.67 868
10960.66 912
10961.65 947
10962.63 986
10963.62 1001
10964.61 1066
10965.60 959
10966.59 967
10967.58 969
10968.57 898
10969.56 893
10970.55 880
10971.54 800
10972.52 865
10973.51 839
10974.50 826
10975.49 869
10976.48 759
10977.47 794
10978.46 794
10979.45 814
10980.44 789
10981.43 753
10982.42 805
10983.41 808
10984.40 797
10985.39 834
10986.38 826
10987.37 846
10988.36 842
10989.35 826
10990.34 846
10991.33 866
10992.32 820
10993.31 852
10994.30 869
10995.29 868
10996.28 843
10997.27 912
10998.26 948
10999.25 989
11000.24 1092
11001.23 1113
11002.22 1228
11003.21 1307
11004.20 1398
11005.20 1369
11006.19 1294
11007.18 1236
11008.17 1230
11009.16 1149
11010.15 1035
11011.14 927
11012.13 910
11013.12 872
11014.11 815
11015.10 819
11016.10 815
11017.09 768
11018.08 756
11019.07 799
11020.06 723
11021.05 726
11022.04 716
11023.04 717
11024.03 686
11025.02 685
11026.01 733
11027.00 671
11027.99 730
11028.99 676
11029.98 647
11030.97 688
11031.96 660
11032.95 698
11033.95 696
11034.94 672
11035.93 774
11036.92 733
11037.91 705
11038.91 679
11039.90 723
11040.89 698
11041.88 758
11042.88 721
11043.87 685
11044.86 730
11045.85 706
11046.85 708
11047.84 693
11048.83 700
11049.82 697
11050.82 663
11051.81 636
11052.80 637
11053.80 654
11054.79 622
11055.78 612
11056.77 601
11057.77 637
11058.76 647
11059.75 689
11060.75 661
11061.74 629
11062.73 636
11063.73 642
11064.72 621
11065.71 667
11066.71 648
11067.70 638
11068.69 633
11069.69 654
11070.68 650
11071.68 647
11072.67 611
11073.66 582
11074.66 609
11075.65 601
11076.65 664
11077.64 644
11078.63 647
11079.63 617
11080.62 623
11081.62 661
11082.61 678
11083.60 642
11084.60 618
11085.59 593
11086.59 629
11087.58 573
11088.58 593
11089.57 595
11090.57 654
11091.56 551
11092.55 554
11093.55 584
11094.54 578
11095.54 556
11096.53 565
11097.53 532
11098.52 588
11099.52 570
11100.51 554
11101.51 631
11102.50 610
11103.50 573
11104.49 577
11105.49 540
11106.48 540
11107.48 549
11108.48 538
11109.47 528
11110.47 557
11111.46 583
11112.46 559
11113.45 577
11114.45 538
11115.44 532
11116.44 535
11117.44 591
11118.43 546
11119.43 534
11120.42 556
11121.42 565
11122.42 546
11123.41 543
11124.41 555
11125.40 533
11126.40 513
11127.40 569
11128.39 580
11129.39 563
11130.38 556
11131.38 542
11132.38 531
11133.37 513
11134.37 529
11135.37 585
11136.36 565
11137.36 486
11138.36 475
11139.35 549
11140.35 570
11141.35 517
11142.34 529
11143.34 515
11144.34 564
11145.34 553
11146.33 507
11147.33 493
11148.33 494
11149.32 522
11150.32 515
11151.32 476
11152.32 540
11153.31 559
11154.31 533
11155.31 522
11156.31 531
11157.30 509
11158.30 510
11159.30 516
11160.30 522
11161.29 567
11162.29 541
11163.29 488
11164.29 533
11165.29 529
11166.28 481
11167.28 512
11168.28 506
11169.28 484
11170.28 460
11171.27 490
11172.27 501
11173.27 508
11174.27 533
11175.27 577
11176.27 567
11177.26 505
11178.26 513
11179.26 507
11180.26 478
11181.26 564
11182.26 533
11183.26 507
11184.26 564
11185.25 508
11186.25 517
11187.25 560
11188.25 560
11189.25 545
11190.25 571
11191.25 570
11192.25 554
11193.25 536
11194.25 594
11195.24 595
11196.24 557
11197.24 531
11198.24 533
11199.24 523
11200.24 523
11201.24 501
11202.24 507
11203.24 535
11204.24 518
11205.24 490
11206.24 526
11207.24 568
11208.24 524
11209.24 512
11210.24 500
11211.24 518
11212.24 498
11213.24 552
11214.24 542
11215.24 546
11216.24 527
11217.24 588
11218.24 538
11219.24 494
11220.24 485
11221.24 502
11222.24 521
11223.24 500
11224.24 503
11225.24 516
11226.24 529
11227.25 509
11228.25 499
11229.25 488
11230.25 483
11231.25 516
11232.25 477
11233.25 495
11234.25 491
11235.25 475
11236.25 424
11237.25 466
11238.26 498
11239.26 485
11240.26 482
11241.26 507
11242.26 504
11243.26 547
11244.26 507
11245.27 539
11246.27 506
11247.27 438
11248.27 479
11249.27 494
11250.27 497
11251.28 465
11252.28 524
11253.28 510
11254.28 520
11255.28 517
11256.29 498
11257.29 521
11258.29 517
11259.29 499
11260.29 512
11261.30 481
11262.30 478
11263.30 470
11264.30 451
11265.31 492
11266.31 543
11267.31 494
11268.31 495
11269.32 493
11270.32 510
11271.32 512
11272.32 501
11273.33 564
11274.33 560
11275.33 503
11276.33 494
11277.34 493
11278.34 535
11279.34 545
11280.35 549
11281.35 558
11282.35 481
11283.36 513
11284.36 541
11285.36 532
11286.37 510
11287.37 571
11288.37 551
11289.38 503
11290.38 476
11291.38 523
11292.39 508
11293.39 488
11294.39 518
11295.40 502
11296.40 521
11297.41 498
11298.41 511
11299.41 489
11300.42 507
11301.42 519
11302.43 472
11303.43 479
11304.43 477
11305.44 509
11306.44 509
11307.45 503
11308.45 482
11309.46 507
11310.46 518
11311.46 538
11312.47 479
11313.47 472
11314.48 556
11315.48 564
11316.49 586
11317.49 542
11318.50 532
11319.50 529
11320.51 568
11321.51 556
11322.52 561
11323.52 497
11324.53 542
11325.53 527
11326.54 523
11327.54 485
11328.55 491
11329.55 495
11330.56 525
11331.56 568
11332.57 503
11333.57 505
11334.58 497
11335.58 529
11336.59 527
11337.60 501
11338.60 514
11339.61 523
11340.61 522
11341.62 552
11342.62 601
11343.63 558
11344.64 607
11345.64 587
11346.65 626
11347.65 561
11348.66 583
11349.67 575
11350.67 549
11351.68 548
11352.69 505
11353.69 500
11354.70 534
11355.71 503
11356.71 535
11357.72 511
11358.72 467
11359.73 513
11360.74 512
11361.74 486
11362.75 464
11363.76 471
11364.76 490
11365.77 501
11366.78 457
11367.79 481
11368.79 462
11369.80 479
11370.81 514
11371.81 521
11372.82 477
11373.83 455
11374.84 487
11375.84 449
11376.85 468
11377.86 474
11378.87 470
11379.87 517
11380.88 465
11381.89 451
11382.90 458
11383.90 502
11384.91 491
11385.92 461
11386.93 460
11387.93 509
11388.94 493
11389.95 466
11390.96 474
11391.97 478
11392.97 497
11393.98 449
11394.99 447
11396.00 426
11397.01 442
11398.02 476
11399.02 505
11400.03 438
11401.04 470
11402.05 468
11403.06 462
11404.07 446
11405.08 415
11406.08 451
11407.09 485
11408.10 480
11409.11 488
11410.12 461
11411.13 451
11412.14 448
11413.15 460
11414.15 495
11415.16 438
11416.17 484
11417.18 474
11418.19 467
11419.20 452
11420.21 429
11421.22 440
11422.23 487
11423.24 494
11424.25 455
11425.26 414
11426.27 407
11427.28 453
11428.29 449
11429.30 444
11430.31 455
11431.32 464
11432.32 439
11433.33 446
11434.34 459
11435.35 467
11436.36 479
11437.37 445
11438.38 436
11439.39 449
11440.41 445
11441.42 451
11442.43 448
11443.44 436
11444.45 443
11445.46 463
11446.47 464
11447.48 438
11448.49 479
11449.50 498
11450.51 493
11451.52 446
11452.53 457
11453.54 515
11454.55 474
11455.56 467
11456.57 489
11457.59 484
11458.60 506
11459.61 484
11460.62 454
11461.63 503
11462.64 499
11463.65 459
11464.66 453
11465.67 457
11466.69 454
11467.70 467
11468.71 483
11469.72 433
11470.73 439
11471.74 473
11472.75 432
11473.77 415
11474.78 446
11475.79 437
11476.80 416
11477.81 421
11478.83 512
11479.84 471
11480.85 468
11481.86 487
11482.87 444
11483.89 473
11484.90 470
11485.91 467
11486.92 432
11487.93 504
11488.95 507
11489.96 436
11490.97 480
11491.98 497
11493.00 491
11494.01 485
11495.02 469
11496.03 439
11497.05 442
11498.06 482
11499.07 463
11500.09 488
11501.10 493
11502.11 473
11503.12 515
11504.14 453
11505.15 464
11506.16 430
11507.18 463
11508.19 460
11509.20 489
11510.22 489
11511.23 465
11512.24 482
11513.26 448
11514.27 484
11515.28 471
11516.30 458
11517.31 494
11518.32 471
11519.34 468
11520.35 422
11521.37 474
11522.38 483
11523.39 490
11524.41 478
11525.42 489
11526.44 479
11527.45 477
11528.46 468
11529.48 510
11530.49 476
11531.51 512
11532.52 513
11533.53 425
11534.55 455
11535.56 447
11536.58 490
11537.59 493
11538.61 500
11539.62 526
11540.64 453
11541.65 497
11542.67 471
11543.68 484
11544.69 474
11545.71 493
11546.72 500
11547.74 464
11548.75 453
11549.77 526
11550.78 487
11551.80 494
11552.81 463
11553.83 490
11554.85 494
11555.86 498
11556.88 502
11557.89 547
11558.91 537
11559.92 513
11560.94 485
11561.95 506
11562.97 533
11563.98 557
11565.00 512
11566.02 514
11567.03 570
11568.05 511
11569.06 546
11570.08 549
11571.10 551
11572.11 502
11573.13 543
11574.14 524
11575.16 519
11576.18 478
11577.19 489
11578.21 498
11579.22 511
11580.24 517
11581.26 500
11582.27 546
11583.29 560
11584.31 562
11585.32 621
11586.34 607
11587.36 593
11588.37 604
11589.39 612
11590.41 601
11591.42 574
11592.44 629
11593.46 626
11594.47 586
11595.49 604
11596.51 685
11597.53 665
11598.54 672
11599.56 728
11600.58 747
11601.59 851
11602.61 861
11603.63 906
11604.65 1005
11605.66 984
11606.68 936
11607.70 846
11608.72 743
11609.74 763
11610.75 672
11611.77 647
11612.79 651
11613.81 644
11614.82 642
11615.84 536
11616.86 527
11617.88 561
11618.90 552
11619.91 535
11620.93 515
11621.95 521
11622.97 576
11623.99 551
11625.01 519
11626.02 531
11627.04 533
11628.06 535
11629.08 497
11630.10 521
11631.12 491
11632.14 526
11633.15 513
11634.17 516
11635.19 531
11636.21 529
11637.23 537
11638.25 526
11639.27 512
11640.29 525
11641.30 531
11642.32 476
11643.34 513
11644.36 536
11645.38 503
11646.40 535
11647.42 501
11648.44 489
11649.46 450
11650.48 521
11651.50 529
11652.52 522
11653.54 521
11654.56 498
11655.58 490
11656.60 495
11657.62 494
11658.64 508
11659.66 508
11660.68 485
11661.70 490
11662.72 507
11663.74 501
11664.76 480
11665.78 474
11666.80 470
11667.82 466
11668.84 518
11669.86 505
11670.88 483
11671.90 504
11672.92 518
11673.94 527
11674.96 481
11675.98 476
11677.00 540
11678.02 528
11679.04 511
11680.06 549
11681.08 538
11682.10 534
11683.12 498
11684.15 525
11685.17 537
11686.19 553
11687.21 509
11688.23 515
11689.25 498
11690.27 527
11691.29 531
11692.31 539
11693.34 496
11694.36 499
11695.38 492
11696.40 491
11697.42 470
11698.44 483
11699.46 533
11700.49 515
11701.51 548
11702.53 512
11703.55 509
11704.57 531
11705.60 516
11706.62 496
11707.64 488
11708.66 451
11709.68 494
11710.71 470
11711.73 468
11712.75 445
11713.77 520
11714.79 542
11715.82 521
11716.84 481
11717.86 484
11718.88 456
11719.91 497
11720.93 485
11721.95 479
11722.97 463
11724.00 443
11725.02 480
11726.04 471
11727.07 472
11728.09 483
11729.11 500
11730.13 504
11731.16 453
11732.18 502
11733.20 457
11734.23 475
11735.25 514
11736.27 514
11737.30 451
11738.32 443
11739.34 501
11740.37 462
11741.39 455
11742.41 446
11743.44 490
11744.46 458
11745.48 449
11746.51 475
11747.53 516
11748.55 556
11749.58 531
11750.60 513
11751.63 483
11752.65 523
11753.67 468
11754.70 458
11755.72 505
11756.75 464
11757.77 461
11758.79 500
11759.82 516
11760.84 471
11761.87 462
11762.89 491
11763.92 503
11764.94 473
11765.97 497
11766.99 470
11768.01 448
11769.04 449
11770.06 466
11771.09 465
11772.11 449
11773.14 486
11774.16 458
11775.19 456
11776.21 441
11777.24 456
11778.26 467
11779.29 531
11780.31 499
11781.34 447
11782.36 466
11783.39 480
11784.41 481
11785.44 462
11786.46 492
11787.49 490
11788.52 495
11789.54 504
11790.57 489
11791.59 458
11792.62 463
11793.64 489
11794.67 487
11795.70 490
11796.72 491
11797.75 470
11798.77 513
11799.80 492
11800.83 478
11801.85 468
11802.88 524
11803.90 498
11804.93 489
11805.96 522
11806.98 551
11808.01 523
11809.04 492
11810.06 529
11811.09 499
11812.11 511
11813.14 479
11814.17 506
11815.19 517
11816.22 480
11817.25 475
11818.27 502
11819.30 501
11820.33 522
11821.36 547
11822.38 554
11823.41 517
11824.44 489
11825.46 533
11826.49 489
11827.52 570
11828.54 550
11829.57 567
11830.60 531
11831.63 521
11832.65 498
11833.68 520
11834.71 557
11835.74 566
11836.76 565
11837.79 576
11838.82 564
11839.85 556
11840.88 557
11841.90 482
11842.93 509
11843.96 504
11844.99 511
11846.01 488
11847.04 532
11848.07 562
11849.10 565
11850.13 559
11851.16 533
11852.18 554
11853.21 529
11854.24 573
11855.27 573
11856.30 577
11857.33 558
11858.35 609
11859.38 589
11860.41 569
11861.44 529
11862.47 577
11863.50 616
11864.53 622
11865.56 604
11866.58 588
11867.61 592
11868.64 562
11869.67 544
11870.70 535
11871.73 568
11872.76 549
11873.79 566
11874.82 569
11875.85 608
11876.88 618
11877.91 644
11878.93 647
11879.96 662
11880.99 683
11882.02 660
11883.05 672
11884.08 608
11885.11 604
11886.14 626
11887.17 678
11888.20 629
11889.23 661
11890.26 677
11891.29 669
11892.32 685
11893.35 679
11894.38 652
11895.41 690
11896.44 703
11897.47 652
11898.50 642
11899.53 668
11900.56 710
11901.59 689
11902.62 693
11903.65 666
11904.69 735
11905.72 783
11906.75 771
11907.78 751
11908.81 782
11909.84 713
11910.87 724
11911.90 721
11912.93 715
11913.96 672
11914.99 752
11916.02 686
11917.06 615
11918.09 659
11919.12 657
11920.15 715
11921.18 709
11922.21 728
11923.24 674
11924.27 637
11925.31 665
11926.34 689
11927.37 723
11928.40 728
11929.43 721
11930.46 736
11931.50 797
11932.53 802
11933.56 891
11934.59 882
11935.62 904
11936.65 923
11937.69 909
11938.72 935
11939.75 974
11940.78 943
11941.81 870
11942.85 798
11943.88 750
11944.91 703
11945.94 755
11946.98 781
11948.01 715
11949.04 711
11950.07 643
11951.11 692
11952.14 648
11953.17 617
11954.20 637
11955.24 668
11956.27 628
11957.30 621
11958.34 617
11959.37 640
11960.40 659
11961.43 647
11962.47 649
11963.50 624
11964.53 647
11965.57 622
11966.60 637
11967.63 608
11968.67 619
11969.70 695
11970.73 668
11971.77 665
11972.80 681
11973.83 639
11974.87 615
11975.90 619
11976.94 655
11977.97 631
11979.00 645
11980.04 633
11981.07 604
11982.10 643
11983.14 678
11984.17 637
11985.21 649
11986.24 592
11987.27 611
11988.31 655
11989.34 633
11990.38 616
11991.41 612
11992.45 620
11993.48 694
11994.51 741
11995.55 711
11996.58 636
11997.62 687
11998.65 688
11999.69 688
12000.72 672
12001.76 694
12002.79 719
12003.83 696
12004.86 689
12005.90 658
12006.93 697
12007.97 694
12009.00 674
12010.04 674
12011.07 651
12012.11 693
12013.14 658
12014.18 692
12015.21 699
12016.25 712
12017.28 726
12018.32 718
12019.35 728
12020.39 660
12021.43 673
12022.46 686
12023.50 718
12024.53 745
12025.57 706
12026.60 685
12027.64 701
12028.68 674
12029.71 706
12030.75 707
12031.78 735
12032.82 698
12033.86 716
12034.89 703
12035.93 642
12036.97 690
12038.00 722
12039.04 768
12040.07 721
12041.11 661
12042.15 737
12043.18 670
12044.22 659
12045.26 715
12046.29 662
12047.33 688
12048.37 688
12049.40 691
12050.44 704
12051.48 675
12052.52 702
12053.55 730
12054.59 706
12055.63 692
12056.66 722
12057.70 739
12058.74 699
12059.78 732
12060.81 745
12061.85 705
12062.89 717
12063.92 758
12064.96 739
12066.00 744
12067.04 705
12068.07 751
12069.11 733
12070.15 669
12071.19 707
12072.23 740
12073.26 741
12074.30 751
12075.34 739
12076.38 744
12077.42 707
12078.45 736
12079.49 707
12080.53 702
12081.57 736
12082.61 719
12083.64 704
12084.68 698
12085.72 712
12086.76 739
12087.80 778
12088.84 750
12089.88 764
12090.91 742
12091.95 735
12092.99 805
12094.03 781
12095.07 792
12096.11 720
12097.15 790
12098.19 765
12099.22 799
12100.26 768
12101.30 775
12102.34 831
12103.38 860
12104.42 869
12105.46 955
12106.50 967
12107.54 988
12108.58 1004
12109.62 982
12110.66 966
12111.70 960
12112.74 886
12113.77 855
12114.81 830
12115.85 771
12116.89 775
12117.93 732
12118.97 730
12120.01 695
12121.05 688
12122.09 682
12123.13 669
12124.17 689
12125.21 654
12126.25 636
12127.29 596
12128.33 693
12129.37 670
12130.41 664
12131.45 617
12132.50 616
12133.54 603
12134.58 569
12135.62 608
12136.66 624
12137.70 640
12138.74 641
12139.78 613
12140.82 589
12141.86 611
12142.90 629
12143.94 601
12144.98 613
12146.02 575
12147.07 596
12148.11 599
12149.15 557
12150.19 574
12151.23 547
12152.27 582
12153.31 585
12154.35 552
12155.40 566
12156.44 558
12157.48 553
12158.52 530
12159.56 569
12160.60 598
12161.64 592
12162.69 551
12163.73 541
12164.77 577
12165.81 570
12166.85 559
12167.90 597
12168.94 601
12169.98 586
12171.02 562
12172.06 620
12173.11 567
12174.15 593
12175.19 586
12176.23 544
12177.27 580
12178.32 541
12179.36 587
12180.40 559
12181.44 529
12182.49 551
12183.53 604
12184.57 572
12185.61 587
12186.66 594
12187.70 609
12188.74 573
12189.79 654
12190.83 603
12191.87 576
12192.91 574
12193.96 569
12195.00 566
12196.04 525
12197.09 520
12198.13 564
12199.17 583
12200.22 635
12201.26 584
12202.30 553
12203.35 587
12204.39 566
12205.43 516
12206.48 556
12207.52 534
12208.57 569
12209.61 555
12210.65 572
12211.70 534
12212.74 535
12213.78 503
12214.83 548
12215.87 516
12216.92 512
12217.96 520
12219.00 491
12220.05 513
12221.09 559
12222.14 527
12223.18 498
12224.23 473
12225.27 486
12226.31 566
12227.36 513
12228.40 492
12229.45 518
12230.49 492
12231.54 514
12232.58 550
12233.63 506
12234.67 518
12235.72 509
12236.76 535
12237.81 578
12238.85 509
12239.90 526
12240.94 522
12241.99 537
12243.03 517
12244.08 480
12245.12 485
12246.17 499
12247.21 513
12248.26 463
12249.30 488
12250.35 468
12251.39 509
12252.44 502
12253.49 461
12254.53 486
12255.58 487
12256.62 486
12257.67 493
12258.71 477
12259.76 491
12260.81 508
12261.85 543
12262.90 521
12263.94 470
12264.99 502
12266.04 466
12267.08 480
12268.13 473
12269.17 455
12270.22 494
12271.27 491
12272.31 462
12273.36 482
12274.41 452
12275.45 456
12276.50 464
12277.55 435
12278.59 487
12279.64 473
12280.69 489
12281.73 511
12282.78 464
12283.83 441
12284.87 468
12285.92 456
12286.97 488
12288.01 484
12289.06 510
12290.11 523
12291.16 493
12292.20 469
12293.25 471
12294.30 476
12295.35 462
12296.39 476
12297.44 477
12298.49 476
12299.54 470
12300.58 464
12301.63 458
12302.68 463
12303.73 497
12304.77 459
12305.82 447
12306.87 502
12307.92 491
12308.97 500
12310.01 470
12311.06 420
12312.11 454
12313.16 428
12314.21 435
12315.25 459
12316.30 453
12317.35 462
12318.40 448
12319.45 439
12320.50 491
12321.54 500
12322.59 488
12323.64 466
12324.69 475
12325.74 409
12326.79 443
12327.84 508
12328.89 455
12329.93 448
12330.98 414
12332.03 486
12333.08 496
12334.13 475
12335.18 462
12336.23 465
12337.28 482
12338.33 475
12339.38 451
12340.43 397
12341.47 430
12342.52 454
12343.57 452
12344.62 459
12345.67 440
12346.72 428
12347.77 438
12348.82 448
12349.87 452
12350.92 478
12351.97 477
12353.02 468
12354.07 409
12355.12 429
12356.17 421
12357.22 467
12358.27 424
12359.32 477
12360.37 462
12361.42 441
12362.47 436
12363.52 451
12364.57 472
12365.62 432
12366.67 499
12367.72 458
12368.77 466
12369.82 486
12370.87 487
12371.93 472
12372.98 493
12374.03 472
12375.08 476
12376.13 447
12377.18 443
12378.23 429
12379.28 455
12380.33 479
12381.38 498
12382.43 490
12383.49 422
12384.54 462
12385.59 487
12386.64 477
12387.69 420
12388.74 426
12389.79 461
12390.84 487
12391.90 438
12392.95 472
12394.00 505
12395.05 519
12396.10 439
12397.15 446
12398.21 425
12399.26 460
12400.31 502
12401.36 501
12402.41 497
12403.47 448
12404.52 466
12405.57 471
12406.62 472
12407.67 441
12408.73 480
12409.78 509
12410.83 445
12411.88 463
12412.94 486
12413.99 541
12415.04 476
12416.09 490
12417.15 480
12418.20 494
12419.25 539
12420.30 457
12421.36 458
12422.41 483
12423.46 510
12424.52 478
12425.57 485
12426.62 498
12427.67 456
12428.73 461
12429.78 515
12430.83 443
12431.89 419
12432.94 504
12433.99 475
12435.05 503
12436.10 480
12437.15 459
12438.21 557
12439.26 516
12440.31 535
12441.37 523
12442.42 495
12443.47 484
12444.53 514
12445.58 512
12446.64 504
12447.69 544
12448.74 551
12449.80 579
12450.85 515
12451.91 524
12452.96 509
12454.01 511
12455.07 493
12456.12 517
12457.18 476
12458.23 476
12459.29 508
12460.34 505
12461.39 520
12462.45 492
12463.50 509
12464.56 528
12465.61 527
12466.67 511
12467.72 544
12468.78 517
12469.83 547
12470.89 502
12471.94 490
12473.00 530
12474.05 540
12475.11 547
12476.16 518
12477.22 540
12478.27 540
12479.33 553
12480.38 617
12481.44 521
12482.49 541
12483.55 585
12484.60 627
12485.66 596
12486.71 576
12487.77 540
12488.83 567
12489.88 593
12490.94 590
12491.99 615
12493.05 664
12494.10 716
12495.16 799
12496.22 809
12497.27 816
12498.33 888
12499.38 961
12500.44 991
12501.50 1009
12502.55 948
12503.61 912
12504.67 923
12505.72 891
12506.78 793
12507.83 800
12508.89 679
12509.95 673
12511.00 639
12512.06 606
12513.12 641
12514.17 596
12515.23 621
12516.29 636
12517.34 582
12518.40 567
12519.46 557
12520.52 600
12521.57 523
12522.63 553
12523.69 598
12524.74 548
12525.80 579
12526.86 525
12527.92 552
12528.97 559
12530.03 538
12531.09 560
12532.15 543
12533.20 549
12534.26 586
12535.32 563
12536.38 594
12537.43 597
12538.49 559
12539.55 572
12540.61 538
12541.66 543
12542.72 537
12543.78 605
12544.84 541
12545.90 513
12546.95 514
12548.01 536
12549.07 502
12550.13 475
12551.19 528
12552.25 536
12553.30 517
12554.36 478
12555.42 506
12556.48 514
12557.54 527
12558.60 549
12559.65 545
12560.71 563
12561.77 581
12562.83 565
12563.89 537
12564.95 625
12566.01 568
12567.07 545
12568.13 547
12569.18 551
12570.24 589
12571.30 550
12572.36 490
12573.42 504
12574.48 541
12575.54 593
12576.60 618
12577.66 618
12578.72 659
12579.78 688
12580.84 685
12581.90 680
12582.96 667
12584.02 676
12585.07 654
12586.13 666
12587.19 617
12588.25 611
12589.31 623
12590.37 611
12591.43 610
12592.49 556
12593.55 600
12594.61 568
12595.67 557
12596.73 550
12597.79 548
12598.86 585
12599.92 563
12600.98 544
12602.04 529
12603.10 545
12604.16 581
12605.22 595
12606.28 553
12607.34 550
12608.40 556
12609.46 547
12610.52 551
12611.58 538
12612.64 577
12613.70 559
12614.76 584
12615.83 551
12616.89 544
12617.95 554
12619.01 544
12620.07 530
12621.13 544
12622.19 511
12623.25 517
12624.32 526
12625.38 512
12626.44 531
12627.50 532
12628.56 533
12629.62 539
12630.68 495
12631.75 467
12632.81 518
12633.87 512
12634.93 460
12635.99 472
12637.05 578
12638.12 534
12639.18 480
12640.24 468
12641.30 474
12642.36 485
12643.43 489
12644.49 471
12645.55 447
12646.61 493
12647.68 495
12648.74 464
12649.80 452
12650.86 479
12651.93 503
12652.99 494
12654.05 495
12655.11 491
12656.18 507
12657.24 489
12658.30 495
12659.36 557
12660.43 533
12661.49 533
12662.55 533
12663.62 538
12664.68 580
12665.74 546
12666.81 557
12667.87 556
12668.93 562
12670.00 531
12671.06 531
12672.12 531
12673.19 500
12674.25 495
12675.31 520
12676.38 505
12677.44 564
12678.50 548
12679.57 483
12680.63 452
12681.69 501
12682.76 527
12683.82 486
12684.89 466
12685.95 518
12687.01 570
12688.08 563
12689.14 514
12690.21 520
12691.27 549
12692.33 515
12693.40 517
12694.46 484
12695.53 523
12696.59 523
12697.66 480
12698.72 492
12699.79 506
12700.85 516
12701.91 554
12702.98 520
12704.04 519
12705.11 485
12706.17 555
12707.24 591
12708.30 528
12709.37 541
12710.43 579
12711.50 534
12712.56 530
12713.63 513
12714.69 485
12715.76 488
12716.82 490
12717.89 451
12718.95 494
12720.02 499
12721.09 531
12722.15 497
12723.22 504
12724.28 485
12725.35 535
12726.41 493
12727.48 537
12728.54 515
12729.61 532
12730.68 484
12731.74 488
12732.81 491
12733.87 495
12734.94 496
12736.01 505
12737.07 478
12738.14 490
12739.20 522
12740.27 489
12741.34 506
12742.40 513
12743.47 510
12744.54 461
12745.60 517
12746.67 521
12747.74 546
12748.80 493
12749.87 470
12750.94 507
12752.00 479
12753.07 477
12754.14 494
12755.20 501
12756.27 454
12757.34 484
12758.40 490
12759.47 488
12760.54 422
12761.60 428
12762.67 453
12763.74 475
12764.81 467
12765.87 409
12766.94 439
12768.01 441
12769.08 487
12770.14 459
12771.21 486
12772.28 468
12773.35 484
12774.41 432
12775.48 453
12776.55 443
12777.62 472
12778.68 479
12779.75 441
12780.82 405
12781.89 429
12782.96 453
12784.02 443
12785.09 446
12786.16 423
12787.23 444
12788.30 424
12789.37 413
12790.43 426
12791.50 426
12792.57 440
12793.64 452
12794.71 484
12795.78 445
12796.84 457
12797.91 468
12798.98 474
12800.05 447
12801.12 453
12802.19 431
12803.26 509
12804.33 458
12805.40 417
12806.46 436
12807.53 411
12808.60 477
12809.67 454
12810.74 434
12811.81 399
12812.88 413
12813.95 373
12815.02 448
12816.09 442
12817.16 473
12818.23 417
12819.30 466
12820.37 466
12821.44 447
12822.50 417
12823.57 458
12824.64 442
12825.71 452
12826.78 435
12827.85 443
12828.92 426
12829.99 436
12831.06 412
12832.13 420
12833.20 423
12834.27 420
12835.34 453
12836.41 430
12837.49 444
12838.56 418
12839.63 429
12840.70 382
12841.77 428
12842.84 404
12843.91 447
12844.98 466
12846.05 405
12847.12 388
12848.19 416
12849.26 414
12850.33 414
12851.40 422
12852.47 410
12853.55 397
12854.62 432
12855.69 434
12856.76 399
12857.83 382
12858.90 405
12859.97 385
12861.04 395
12862.11 394
12863.19 381
12864.26 402
12865.33 428
12866.40 413
12867.47 386
12868.54 387
12869.62 381
12870.69 328
12871.76 401
12872.83 384
12873.90 400
12874.97 408
12876.05 365
12877.12 412
12878.19 385
12879.26 371
12880.33 347
12881.41 397
12882.48 369
12883.55 353
12884.62 403
12885.70 397
12886.77 387
12887.84 409
12888.91 384
12889.98 419
12891.06 381
12892.13 381
12893.20 379
12894.28 358
12895.35 390
12896.42 425
12897.49 378
12898.57 355
12899.64 389
12900.71 374
12901.79 363
12902.86 365
12903.93 402
12905.00 400
12906.08 347
12907.15 400
12908.22 389
12909.30 354
12910.37 364
12911.44 399
12912.52 377
12913.59 359
12914.66 372
12915.74 411
12916.81 396
12917.89 421
12918.96 332
12920.03 388
12921.11 406
12922.18 398
12923.25 393
12924.33 390
12925.40 408
12926.48 388
12927.55 383
12928.62 367
12929.70 371
12930.77 378
12931.85 374
12932.92 403
12934.00 403
12935.07 416
12936.14 426
12937.22 358
12938.29 382
12939.37 360
12940.44 378
12941.52 373
12942.59 365
12943.67 369
12944.74 397
12945.82 379
12946.89 395
12947.97 383
12949.04 392
12950.12 372
12951.19 330
12952.27 353
12953.34 394
12954.42 355
12955.49 361
12956.57 351
12957.64 402
12958.72 365
12959.79 395
12960.87 379
12961.94 366
12963.02 355
12964.10 392
12965.17 391
12966.25 383
12967.32 378
12968.40 428
12969.47 407
12970.55 406
12971.63 375
12972.70 414
12973.78 389
12974.85 424
12975.93 365
12977.01 381
12978.08 364
12979.16 385
12980.23 399
12981.31 397
12982.39 396
12983.46 374
12984.54 369
12985.62 402
12986.69 399
12987.77 345
12988.85 381
12989.92 368
12991.00 354
12992.08 365
12993.15 416
12994.23 401
12995.31 399
12996.38 404
12997.46 390
12998.54 391
12999.61 393
13000.69 361
13001.77 391
13002.85 365
13003.92 371
13005.00 387
13006.08 368
13007.16 397
13008.23 373
13009.31 368
13010.39 396
13011.47 395
13012.54 400
13013.62 403
13014.70 376
13015.78 354
13016.85 409
13017.93 392
13019.01 433
13020.09 417
13021.17 404
13022.24 402
13023.32 382
13024.40 376
13025.48 409
13026.56 406
13027.63 389
13028.71 390
13029.79 401
13030.87 396
13031.95 397
13033.03 428
13034.10 424
13035.18 413
13036.26 448
13037.34 415
13038.42 412
13039.50 391
13040.58 444
13041.66 437
13042.73 422
13043.81 408
13044.89 397
13045.97 427
13047.05 425
13048.13 405
13049.21 430
13050.29 414
13051.37 426
13052.45 448
13053.53 399
13054.60 383
13055.68 417
13056.76 431
13057.84 401
13058.92 411
13060.00 428
13061.08 419
13062.16 356
13063.24 403
13064.32 433
13065.40 400
13066.48 385
13067.56 403
13068.64 413
13069.72 422
13070.80 387
13071.88 413
13072.96 359
13074.04 412
13075.12 415
13076.20 401
13077.28 399
13078.36 377
13079.44 385
13080.52 373
13081.60 391
13082.68 398
13083.76 410
13084.84 415
13085.93 424
13087.01 366
13088.09 382
13089.17 396
13090.25 413
13091.33 402
13092.41 374
13093.49 384
13094.57 418
13095.65 376
13096.73 382
13097.82 382
13098.90 399
13099.98 416
13101.06 396
13102.14 409
13103.22 356
13104.30 379
13105.38 391
13106.47 389
13107.55 380
13108.63 385
13109.71 372
13110.79 381
13111.87 414
13112.96 383
13114.04 388
13115.12 420
13116.20 403
13117.28 377
13118.37 414
13119.45 408
13120.53 401
13121.61 368
13122.69 375
13123.78 352
13124.86 360
13125.94 390
13127.02 350
13128.11 408
13129.19 408
13130.27 362
13131.35 398
13132.44 446
13133.52 380
13134.60 369
13135.68 391
13136.77 394
13137.85 366
13138.93 352
13140.01 384
13141.10 395
13142.18 375
13143.26 383
13144.35 424
13145.43 386
13146.51 412
13147.60 373
13148.68 356
13149.76 365
13150.85 379
13151.93 361
13153.01 379
13154.10 364
13155.18 406
13156.26 409
13157.35 430
13158.43 428
13159.51 393
13160.60 390
13161.68 439
13162.77 408
13163.85 413
13164.93 407
13166.02 400
13167.10 405
13168.19 397
13169.27 393
13170.35 425
13171.44 380
13172.52 386
13173.61 406
13174.69 408
13175.78 398
13176.86 383
13177.94 404
13179.03 431
13180.11 424
13181.20 380
13182.28 393
13183.37 359
13184.45 363
13185.54 375
13186.62 402
13187.71 419
13188.79 419
13189.88 419
13190.96 403
13192.05 439
13193.13 408
13194.22 373
13195.30 392
13196.39 400
13197.47 395
13198.56 404
13199.64 397
13200.73 380
13201.81 405
13202.90 385
13203.98 406
13205.07 390
13206.16 455
13207.24 411
13208.33 405
13209.41 434
13210.50 405
13211.58 427
13212.67 409
13213.76 436
13214.84 381
13215.93 436
13217.01 424
13218.10 400
13219.19 403
13220.27 446
13221.36 431
13222.45 414
13223.53 421
13224.62 448
13225.70 408
13226.79 412
13227.88 402
13228.96 406
13230.05 415
13231.14 407
13232.22 464
13233.31 441
13234.40 428
13235.48 369
13236.57 431
13237.66 443
13238.74 448
13239.83 395
13240.92 437
13242.01 429
13243.09 429
13244.18 381
13245.27 428
13246.35 431
13247.44 438
13248.53 462
13249.62 442
13250.70 456
13251.79 412
13252.88 412
13253.97 400
13255.05 414
13256.14 427
13257.23 456
13258.32 458
13259.41 487
13260.49 452
13261.58 443
13262.67 437
13263.76 445
13264.85 416
13265.93 445
13267.02 422
13268.11 441
13269.20 501
13270.29 477
13271.37 423
13272.46 433
13273.55 465
13274.64 448
13275.73 468
13276.82 504
13277.91 495
13278.99 453
13280.08 434
13281.17 493
13282.26 471
13283.35 502
13284.44 493
13285.53 491
13286.62 533
13287.70 510
13288.79 496
13289.88 506
13290.97 535
13292.06 488
13293.15 449
13294.24 510
13295.33 513
13296.42 556
13297.51 496
13298.60 530
13299.69 505
13300.78 535
13301.87 492
13302.95 504
13304.04 517
13305.13 509
13306.22 525
13307.31 530
13308.40 458
13309.49 505
13310.58 532
13311.67 540
13312.76 550
13313.85 584
13314.94 553
13316.03 546
13317.12 562
13318.21 566
13319.30 545
13320.39 545
13321.48 513
13322.58 570
13323.67 549
13324.76 522
13325.85 558
13326.94 519
13328.03 550
13329.12 560
13330.21 522
13331.30 519
13332.39 519
13333.48 538
13334.57 537
13335.66 545
13336.75 543
13337.85 512
13338.94 551
13340.03 522
13341.12 534
13342.21 524
13343.30 566
13344.39 545
13345.48 515
13346.58 555
13347.67 545
13348.76 548
13349.85 567
13350.94 604
13352.03 562
13353.12 516
13354.22 557
13355.31 542
13356.40 565
13357.49 574
13358.58 574
13359.68 580
13360.77 592
13361.86 575
13362.95 533
13364.04 537
13365.14 534
13366.23 558
13367.32 610
13368.41 671
13369.51 629
13370.60 634
13371.69 666
13372.78 641
13373.87 632
13374.97 623
13376.06 635
13377.15 656
13378.25 590
13379.34 568
13380.43 552
13381.52 569
13382.62 545
13383.71 573
13384.80 548
13385.90 522
13386.99 550
13388.08 565
13389.17 531
13390.27 500
13391.36 490
13392.45 489
13393.55 500
13394.64 490
13395.73 504
13396.83 548
13397.92 526
13399.02 471
13400.11 486
13401.20 540
13402.30 525
13403.39 566
13404.48 505
13405.58 509
13406.67 488
13407.77 460
13408.86 497
13409.95 506
13411.05 520
13412.14 510
13413.24 525
13414.33 520
13415.42 513
13416.52 507
13417.61 568
13418.71 591
13419.80 530
13420.90 516
13421.99 505
13423.08 477
13424.18 494
13425.27 524
13426.37 535
13427.46 506
13428.56 516
13429.65 507
13430.75 546
13431.84 556
13432.94 547
13434.03 499
13435.13 521
13436.22 511
13437.32 507
13438.41 545
13439.51 538
13440.60 519
13441.70 540
13442.79 504
13443.89 579
13444.98 560
13446.08 581
13447.18 512
13448.27 520
13449.37 522
13450.46 585
13451.56 581
13452.65 527
13453.75 542
13454.85 564
13455.94 571
13457.04 567
13458.13 565
13459.23 567
13460.33 514
13461.42 573
13462.52 561
13463.61 539
13464.71 556
13465.81 572
13466.90 578
13468.00 581
13469.10 615
13470.19 582
13471.29 569
13472.38 624
13473.48 632
13474.58 570
13475.67 603
13476.77 655
13477.87 622
13478.96 574
13480.06 533
13481.16 549
13482.26 579
13483.35 585
13484.45 603
13485.55 617
13486.64 590
13487.74 572
13488.84 531
13489.94 566
13491.03 615
13492.13 615
13493.23 639
13494.32 579
13495.42 582
13496.52 596
13497.62 669
13498.72 698
13499.81 596
13500.91 631
13502.01 679
13503.11 692
13504.20 639
13505.30 691
13506.40 728
13507.50 724
13508.60 652
13509.69 701
13510.79 670
13511.89 669
13512.99 628
13514.09 627
13515.18 642
13516.28 616
13517.38 653
13518.48 622
13519.58 599
13520.68 542
13521.78 552
13522.87 564
13523.97 582
13525.07 567
13526.17 561
13527.27 571
13528.37 515
13529.47 520
13530.57 480
13531.66 513
13532.76 491
13533.86 485
13534.96 564
13536.06 553
13537.16 568
13538.26 503
13539.36 536
13540.46 568
13541.56 531
13542.66 544
13543.76 529
13544.86 478
13545.96 514
13547.05 581
13548.15 544
13549.25 527
13550.35 500
13551.45 517
13552.55 531
13553.65 540
13554.75 519
13555.85 507
13556.95 553
13558.05 519
13559.15 531
13560.25 498
13561.35 551
13562.45 507
13563.55 500
13564.65 478
13565.75 482
13566.85 443
13567.96 513
13569.06 528
13570.16 500
13571.26 512
13572.36 507
13573.46 462
13574.56 501
13575.66 493
13576.76 495
13577.86 497
13578.96 506
13580.06 496
13581.16 520
13582.27 487
13583.37 506
13584.47 542
13585.57 533
13586.67 519
13587.77 523
13588.87 493
13589.97 497
13591.08 524
13592.18 512
13593.28 508
13594.38 475
13595.48 477
13596.58 466
13597.68 471
13598.79 485
13599.89 475
13600.99 496
13602.09 484
13603.19 489
13604.30 505
13605.40 507
13606.50 469
13607.60 494
13608.70 518
13609.81 531
13610.91 489
13612.01 507
13613.11 502
13614.21 481
13615.32 495
13616.42 481
13617.52 517
13618.62 482
13619.73 470
13620.83 486
13621.93 471
13623.03 498
13624.14 484
13625.24 470
13626.34 448
13627.45 490
13628.55 481
13629.65 472
13630.75 479
13631.86 498
13632.96 513
13634.06 520
13635.17 566
13636.27 538
13637.37 516
13638.48 509
13639.58 497
13640.68 507
13641.79 495
13642.89 501
13643.99 511
13645.10 491
13646.20 513
13647.30 485
13648.41 465
13649.51 504
13650.62 502
13651.72 497
13652.82 479
13653.93 459
13655.03 502
13656.14 542
13657.24 519
13658.34 524
13659.45 477
13660.55 503
13661.66 452
13662.76 456
13663.87 493
13664.97 450
13666.07 485
13667.18 479
13668.28 441
13669.39 471
13670.49 474
13671.60 496
13672.70 443
13673.81 450
13674.91 463
13676.02 489
13677.12 473
13678.23 444
13679.33 468
13680.44 457
13681.54 457
13682.65 453
13683.75 470
13684.86 487
13685.96 522
13687.07 496
13688.17 502
13689.28 468
13690.38 489
13691.49 481
13692.59 467
13693.70 504
13694.80 477
13695.91 458
13697.02 528
13698.12 566
13699.23 500
13700.33 466
13701.44 494
13702.55 546
13703.65 515
13704.76 499
13705.86 457
13706.97 513
13708.08 505
13709.18 495
13710.29 498
13711.39 554
13712.50 521
13713.61 523
13714.71 518
13715.82 499
13716.93 463
13718.03 493
13719.14 549
13720.25 516
13721.35 504
13722.46 533
13723.57 545
13724.67 542
13725.78 535
13726.89 509
13727.99 517
13729.10 565
13730.21 506
13731.31 516
13732.42 495
13733.53 516
13734.64 544
13735.74 574
13736.85 523
13737.96 618
13739.07 605
13740.17 548
13741.28 579
13742.39 619
13743.50 557
13744.60 616
13745.71 640
13746.82 583
13747.93 523
13749.03 583
13750.14 586
13751.25 550
13752.36 545
13753.47 560
13754.57 590
13755.68 593
13756.79 662
13757.90 581
13759.01 593
13760.11 657
13761.22 681
13762.33 696
13763.44 699
13764.55 673
13765.66 695
13766.76 660
13767.87 666
13768.98 725
13770.09 705
13771.20 752
13772.31 748
13773.42 787
13774.53 834
13775.63 808
13776.74 865
13777.85 839
13778.96 881
13780.07 875
13781.18 899
13782.29 890
13783.40 832
13784.51 773
13785.62 776
13786.73 765
13787.83 740
13788.94 721
13790.05 673
13791.16 653
13792.27 655
13793.38 628
13794.49 588
13795.60 606
13796.71 594
13797.82 589
13798.93 534
13800.04 624
13801.15 581
13802.26 557
13803.37 564
13804.48 589
13805.59 569
13806.70 587
13807.81 567
13808.92 567
13810.03 579
13811.14 551
13812.25 525
13813.36 558
13814.47 568
13815.58 558
13816.69 573
13817.80 557
13818.91 550
13820.03 536
13821.14 562
13822.25 575
13823.36 573
13824.47 573
13825.58 522
13826.69 540
13827.80 535
13828.91 557
13830.02 538
13831.13 544
13832.25 535
13833.36 537
13834.47 539
13835.58 474
13836.69 529
13837.80 523
13838.91 558
13840.02 515
13841.14 554
13842.25 548
13843.36 595
13844.47 552
13845.58 547
13846.69 575
13847.81 586
13848.92 564
13850.03 560
13851.14 504
13852.25 577
13853.37 542
13854.48 515
13855.59 565
13856.70 517
13857.81 538
13858.93 563
13860.04 542
13861.15 575
13862.26 536
13863.38 551
13864.49 547
13865.60 576
13866.71 575
13867.83 607
13868.94 575
13870.05 580
13871.16 642
13872.28 663
13873.39 628
13874.50 592
13875.61 567
13876.73 603
13877.84 565
13878.95 536
13880.07 560
13881.18 553
13882.29 565
13883.41 568
13884.52 545
13885.63 557
13886.75 534
13887.86 553
13888.97 552
13890.09 552
13891.20 542
13892.31 544
13893.43 573
13894.54 563
13895.65 559
13896.77 534
13897.88 567
13899.00 600
13900.11 567
13901.22 527
13902.34 550
13903.45 584
13904.57 550
13905.68 553
13906.79 552
13907.91 545
13909.02 526
13910.14 539
13911.25 539
13912.37 565
13913.48 523
13914.59 518
13915.71 511
13916.82 533
13917.94 502
13919.05 496
13920.17 535
13921.28 540
13922.40 506
13923.51 500
13924.63 485
13925.74 518
13926.86 540
13927.97 468
13929.09 512
13930.20 496
13931.32 478
13932.43 489
13933.55 498
13934.66 527
13935.78 497
13936.89 472
13938.01 497
13939.12 498
13940.24 476
13941.35 480
13942.47 502
13943.59 501
13944.70 507
13945.82 489
13946.93 503
13948.05 502
13949.16 530
13950.28 514
13951.40 492
13952.51 457
13953.63 478
13954.74 499
13955.86 486
13956.98 461
13958.09 469
13959.21 481
13960.33 533
13961.44 515
13962.56 515
13963.67 474
13964.79 534
13965.91 499
13967.02 487
13968.14 482
13969.26 489
13970.37 486
13971.49 458
13972.61 481
13973.72 489
13974.84 469
13975.96 484
13977.08 506
13978.19 493
13979.31 477
13980.43 505
13981.54 508
13982.66 499
13983.78 485
13984.90 503
13986.01 527
13987.13 538
13988.25 506
13989.37 458
13990.48 508
13991.60 493
13992.72 502
13993.84 522
13994.95 528
13996.07 523
13997.19 502
13998.31 491
13999.42 512
14000.54 497
14001.66 482
14002.78 475
14003.90 497
14005.01 462
14006.13 505
14007.25 474
14008.37 528
14009.49 541
14010.61 515
14011.72 506
14012.84 480
14013.96 514
14015.08 502
14016.20 475
14017.32 499
14018.43 509
14019.55 577
14020.67 526
14021.79 592
14022.91 547
14024.03 505
14025.15 564
14026.27 585
14027.39 547
14028.50 527
14029.62 567
14030.74 579
14031.86 514
14032.98 548
14034.10 494
14035.22 510
14036.34 556
14037.46 517
14038.58 509
14039.70 480
14040.82 494
14041.94 532
14043.06 480
14044.18 532
14045.30 557
14046.41 484
14047.53 512
14048.65 489
14049.77 489
14050.89 513
14052.01 541
14053.13 551
14054.25 535
14055.37 500
14056.49 477
14057.61 494
14058.74 462
14059.86 498
14060.98 536
14062.10 532
14063.22 527
14064.34 480
14065.46 525
14066.58 538
14067.70 501
14068.82 443
14069.94 521
14071.06 538
14072.18 547
14073.30 510
14074.42 479
14075.54 541
14076.66 548
14077.79 502
14078.91 506
14080.03 527
14081.15 509
14082.27 560
14083.39 544
14084.51 536
14085.63 471
14086.76 554
14087.88 589
14089.00 560
14090.12 547
14091.24 524
14092.36 541
14093.48 550
14094.61 552
14095.73 546
14096.85 544
14097.97 511
14099.09 582
14100.22 632
14101.34 598
14102.46 603
14103.58 599
14104.70 618
14105.83 605
14106.95 585
14108.07 576
14109.19 597
14110.31 554
14111.44 582
14112.56 547
14113.68 540
14114.80 526
14115.93 518
14117.05 528
14118.17 532
14119.29 509
14120.42 504
14121.54 533
14122.66 506
14123.79 511
14124.91 537
14126.03 546
14127.15 480
14128.28 505
14129.40 482
14130.52 521
14131.65 517
14132.77 464
14133.89 488
14135.02 467
14136.14 527
14137.26 511
14138.39 447
14139.51 487
14140.63 500
14141.76 528
14142.88 515
14144.00 487
14145.13 484
14146.25 522
14147.38 490
14148.50 511
14149.62 522
14150.75 494
14151.87 517
14152.99 486
14154.12 490
14155.24 459
14156.37 511
14157.49 460
14158.62 469
14159.74 497
14160.86 537
14161.99 545
14163.11 488
14164.24 478
14165.36 470
14166.49 501
14167.61 478
14168.74 485
14169.86 464
14170.99 477
14172.11 475
14173.23 466
14174.36 476
14175.48 468
14176.61 464
14177.73 466
14178.86 466
14179.98 457
14181.11 461
14182.23 503
14183.36 452
14184.49 464
14185.61 459
14186.74 474
14187.86 461
14188.99 493
14190.11 476
14191.24 476
14192.36 534
14193.49 461
14194.61 485
14195.74 496
14196.87 462
14197.99 447
14199.12 448
14200.24 452
14201.37 497
14202.50 442
14203.62 425
14204.75 432
14205.87 455
14207.00 461
14208.13 485
14209.25 506
14210.38 427
14211.50 443
14212.63 444
14213.76 438
14214.88 429
14216.01 416
14217.14 437
14218.26 427
14219.39 436
14220.52 437
14221.64 473
14222.77 430
14223.90 447
14225.02 437
14226.15 451
14227.28 427
14228.41 427
14229.53 425
14230.66 416
14231.79 406
14232.91 432
14234.04 408
14235.17 416
14236.30 405
14237.42 407
14238.55 415
14239.68 429
14240.81 453
14241.93 469
14243.06 483
14244.19 457
14245.32 435
14246.44 438
14247.57 456
14248.70 409
14249.83 453
14250.95 426
14252.08 445
14253.21 420
14254.34 375
14255.47 425
14256.59 409
14257.72 428
14258.85 408
14259.98 408
14261.11 414
14262.24 398
14263.36 422
14264.49 425
14265.62 423
14266.75 415
14267.88 390
14269.01 424
14270.14 408
14271.26 373
14272.39 450
14273.52 394
14274.65 401
14275.78 421
14276.91 389
14278.04 405
14279.17 379
14280.30 419
14281.42 396
14282.55 373
14283.68 384
14284.81 389
14285.94 369
14287.07 392
14288.20 376
14289.33 401
14290.46 385
14291.59 369
14292.72 416
14293.85 398
14294.98 356
14296.11 401
14297.24 366
14298.37 370
14299.50 365
14300.63 333
14301.76 345
14302.89 354
14304.02 381
14305.15 348
14306.28 352
14307.41 360
14308.54 401
14309.67 378
14310.80 366
14311.93 379
14313.06 348
14314.19 388
14315.32 362
14316.45 344
14317.58 342
14318.71 371
14319.84 343
14320.97 360
14322.10 341
14323.23 363
14324.36 359
14325.49 364
14326.63 357
14327.76 333
14328.89 370
14330.02 376
14331.15 306
14332.28 353
14333.41 348
14334.54 354
14335.67 370
14336.81 402
14337.94 391
14339.07 332
14340.20 337
14341.33 373
14342.46 332
14343.59 350
14344.73 373
14345.86 400
14346.99 390
14348.12 334
14349.25 346
14350.38 354
14351.52 350
14352.65 369
14353.78 358
14354.91 347
14356.04 316
14357.18 381
14358.31 337
14359.44 395
14360.57 354
14361.71 348
14362.84 346
14363.97 344
14365.10 365
14366.24 369
14367.37 355
14368.50 400
14369.63 346
14370.77 364
14371.90 356
14373.03 348
14374.16 369
14375.30 343
14376.43 327
14377.56 354
14378.70 360
14379.83 334
14380.96 340
14382.09 316
14383.23 332
14384.36 335
14385.49 312
14386.63 325
14387.76 353
14388.89 372
14390.03 339
14391.16 353
14392.29 330
14393.43 370
14394.56 350
14395.70 367
14396.83 348
14397.96 325
14399.10 295
14400.23 346
14401.36 329
14402.50 343
14403.63 350
14404.77 363
14405.90 360
14407.03 339
14408.17 333
14409.30 313
14410.44 341
14411.57 361
14412.71 350
14413.84 331
14414.97 346
14416.11 343
14417.24 399
14418.38 376
14419.51 351
14420.65 348
14421.78 336
14422.92 360
14424.05 327
14425.19 343
14426.32 348
14427.46 358
14428.59 338
14429.73 362
14430.86 336
14432.00 376
14433.13 401
14434.27 390
14435.40 369
14436.54 354
14437.67 361
14438.81 367
14439.94 364
14441.08 379
14442.21 368
14443.35 407
14444.48 401
14445.62 340
14446.76 347
14447.89 340
14449.03 342
14450.16 362
14451.30 356
14452.43 358
14453.57 376
14454.71 380
14455.84 363
14456.98 386
14458.11 341
14459.25 367
14460.39 347
14461.52 402
14462.66 377
14463.80 341
14464.93 378
14466.07 371
14467.20 361
14468.34 386
14469.48 405
14470.61 359
14471.75 368
14472.89 363
14474.02 392
14475.16 390
14476.30 405
14477.43 382
14478.57 389
14479.71 366
14480.85 399
14481.98 393
14483.12 401
14484.26 394
14485.39 406
14486.53 362
14487.67 421
14488.81 378
14489.94 347
14491.08 334
14492.22 375
14493.36 401
14494.49 382
14495.63 387
14496.77 365
14497.91 354
14499.04 367
14500.18 329
14501.32 321
14502.46 362
14503.59 381
14504.73 364
14505.87 342
14507.01 365
14508.15 333
14509.28 316
14510.42 361
14511.56 321
14512.70 354
14513.84 383
14514.98 369
14516.11 351
14517.25 362
14518.39 345
14519.53 352
14520.67 356
14521.81 382
14522.95 359
14524.08 346
14525.22 385
14526.36 390
14527.50 335
14528.64 361
14529.78 387
14530.92 367
14532.06 372
14533.20 353
14534.33 347
14535.47 346
14536.61 347
14537.75 367
14538.89 349
14540.03 364
14541.17 369
14542.31 360
14543.45 371
14544.59 352
14545.73 359
14546.87 356
14548.01 337
14549.15 364
14550.29 326
14551.43 364
14552.57 403
14553.71 360
14554.85 363
14555.99 385
14557.13 327
14558.27 381
14559.41 388
14560.55 432
14561.69 395
14562.83 385
14563.97 367
14565.11 338
14566.25 366
14567.39 384
14568.53 383
14569.67 338
14570.81 399
14571.95 390
14573.09 408
14574.23 365
14575.37 365
14576.51 397
14577.65 379
14578.79 353
14579.94 346
14581.08 364
14582.22 356
14583.36 339
14584.50 380
14585.64 425
14586.78 391
14587.92 386
14589.06 382
14590.21 417
14591.35 382
14592.49 379
14593.63 390
14594.77 422
14595.91 371
14597.05 374
14598.20 445
14599.34 413
14600.48 375
14601.62 417
14602.76 479
14603.90 435
14605.05 442
14606.19 425
14607.33 393
14608.47 387
14609.61 377
14610.76 398
14611.90 414
14613.04 451
14614.18 432
14615.32 393
14616.47 429
14617.61 375
14618.75 399
14619.89 403
14621.04 366
14622.18 390
14623.32 412
14624.46 471
14625.61 419
14626.75 412
14627.89 436
14629.04 478
14630.18 441
14631.32 455
14632.46 430
14633.61 444
14634.75 421
14635.89 452
14637.04 486
14638.18 491
14639.32 489
14640.47 496
14641.61 482
14642.75 508
14643.90 486
14645.04 521
14646.18 530
14647.33 467
14648.47 475
14649.61 466
14650.76 447
14651.90 423
14653.05 421
14654.19 421
14655.33 432
14656.48 419
14657.62 384
14658.76 403
14659.91 391
14661.05 370
14662.20 393
14663.34 425
14664.49 379
14665.63 403
14666.77 396
14667.92 395
14669.06 424
14670.21 376
14671.35 369
14672.50 376
14673.64 389
14674.79 369
14675.93 339
14677.07 392
14678.22 421
14679.36 391
14680.51 386
14681.65 385
14682.80 402
14683.94 351
14685.09 372
14686.23 359
14687.38 380
14688.52 351
14689.67 343
14690.81 357
14691.96 345
14693.10 337
14694.25 379
14695.40 381
14696.54 348
14697.69 325
14698.83 341
14699.98 350
14701.12 320
14702.27 331
14703.41 348
14704.56 347
14705.71 327
14706.85 328
14708.00 300
14709.14 349
14710.29 335
14711.44 361
14712.58 378
14713.73 339
14714.87 357
14716.02 336
14717.17 377
14718.31 364
14719.46 341
14720.61 369
14721.75 355
14722.90 341
14724.05 346
14725.19 313
14726.34 348
14727.49 320
14728.63 345
14729.78 323
14730.93 326
14732.07 378
14733.22 387
14734.37 347
14735.51 368
14736.66 345
14737.81 387
14738.95 367
14740.10 312
14741.25 329
14742.40 331
14743.54 316
14744.69 342
14745.84 361
14746.99 362
14748.13 369
14749.28 352
14750.43 344
14751.58 323
14752.72 367
14753.87 331
14755.02 357
14756.17 344
14757.31 323
14758.46 341
14759.61 361
14760.76 346
14761.91 327
14763.05 336
14764.20 334
14765.35 358
14766.50 332
14767.65 326
14768.80 356
14769.94 375
14771.09 352
14772.24 334
14773.39 365
14774.54 349
14775.69 277
14776.83 331
14777.98 360
14779.13 339
14780.28 374
14781.43 343
14782.58 349
14783.73 328
14784.88 341
14786.03 360
14787.17 378
14788.32 415
14789.47 345
14790.62 358
14791.77 348
14792.92 373
14794.07 358
14795.22 352
14796.37 371
14797.52 381
14798.67 370
14799.82 351
14800.97 366
14802.12 396
14803.26 369
14804.41 352
14805.56 355
14806.71 361
14807.86 401
14809.01 377
14810.16 384
14811.31 370
14812.46 378
14813.61 387
14814.76 392
14815.91 333
14817.06 379
14818.21 368
14819.36 345
14820.51 347
14821.66 301
14822.82 343
14823.97 336
14825.12 325
14826.27 315
14827.42 323
14828.57 340
14829.72 316
14830.87 312
14832.02 292
14833.17 312
14834.32 340
14835.47 307
14836.62 350
14837.77 326
14838.93 329
14840.08 352
14841.23 361
14842.38 296
14843.53 326
14844.68 324
14845.83 313
14846.98 298
14848.14 289
14849.29 319
14850.44 307
14851.59 271
14852.74 278
14853.89 298
14855.04 259
14856.20 299
14857.35 292
14858.50 270
14859.65 276
14860.80 275
14861.96 271
14863.11 292
14864.26 294
14865.41 271
14866.56 299
14867.72 326
14868.87 289
14870.02 299
14871.17 324
14872.32 295
14873.48 284
14874.63 302
14875.78 318
14876.93 299
14878.09 293
14879.24 267
14880.39 286
14881.54 291
14882.70 267
14883.85 320
14885.00 298
14886.16 316
14887.31 289
14888.46 311
14889.61 314
14890.77 291
14891.92 319
14893.07 296
14894.23 262
14895.38 252
14896.53 330
14897.69 316
14898.84 305
14899.99 299
14901.15 300
14902.30 272
14903.45 274
14904.61 299
14905.76 306
14906.91 303
14908.07 288
14909.22 299
14910.38 271
14911.53 272
14912.68 312
14913.84 305
14914.99 285
14916.15 254
14917.30 261
14918.45 303
14919.61 293
14920.76 282
14921.92 304
14923.07 284
14924.22 292
14925.38 314
14926.53 309
14927.69 292
14928.84 288
14930.00 292
14931.15 292
14932.31 328
14933.46 298
14934.62 285
14935.77 276
14936.93 267
14938.08 299
14939.24 269
14940.39 318
14941.55 287
14942.70 291
14943.86 263
14945.01 301
14946.17 335
14947.32 283
14948.48 264
14949.63 315
14950.79 325
14951.94 286
14953.10 318
14954.25 297
14955.41 278
14956.56 273
14957.72 293
14958.88 269
14960.03 280
14961.19 274
14962.34 265
14963.50 303
14964.65 310
14965.81 312
14966.97 324
14968.12 289
14969.28 334
14970.43 306
14971.59 272
14972.75 274
14973.90 284
14975.06 284
14976.22 297
14977.37 267
14978.53 310
14979.69 285
14980.84 276
14982.00 263
14983.16 267
14984.31 278
14985.47 288
14986.63 273
14987.78 266
14988.94 279
14990.10 295
14991.25 286
14992.41 276
14993.57 257
14994.72 269
14995.88 257
14997.04 321
14998.20 283
14999.35 277
15000.51 244
15001.67 277
15002.82 258
15003.98 253
15005.14 255
15006.30 255
15007.45 278
15008.61 256
15009.77 263
15010.93 241
15012.09 269
15013.24 241
15014.40 259
15015.56 259
15016.72 252
15017.87 281
15019.03 259
15020.19 263
15021.35 269
15022.51 295
15023.67 287
15024.82 277
15025.98 268
15027.14 303
15028.30 260
15029.46 236
15030.62 258
15031.77 267
15032.93 299
15034.09 263
15035.25 243
15036.41 282
15037.57 258
15038.73 280
15039.88 255
15041.04 244
15042.20 232
15043.36 264
15044.52 266
15045.68 263
15046.84 251
15048.00 272
15049.16 260
15050.32 254
15051.47 254
15052.63 269
15053.79 267
15054.95 271
15056.11 280
15057.27 277
15058.43 280
15059.59 259
15060.75 257
15061.91 250
15063.07 244
15064.23 235
15065.39 220
15066.55 266
15067.71 269
15068.87 246
15070.03 240
15071.19 292
15072.35 250
15073.51 246
15074.67 247
15075.83 240
15076.99 262
15078.15 280
15079.31 229
15080.47 227
15081.63 272
15082.79 268
15083.95 264
15085.11 238
15086.27 261
15087.43 265
15088.59 237
15089.76 246
15090.92 282
15092.08 270
15093.24 244
15094.40 272
15095.56 239
15096.72 237
15097.88 263
15099.04 230
15100.20 246
15101.37 275
15102.53 237
15103.69 254
15104.85 280
15106.01 280
15107.17 244
15108.33 231
15109.50 253
15110.66 242
15111.82 242
15112.98 260
15114.14 245
15115.30 254
15116.47 252
15117.63 217
15118.79 237
15119.95 249
15121.11 257
15122.27 243
15123.44 278
15124.60 244
15125.76 271
15126.92 258
15128.09 265
15129.25 223
15130.41 244
15131.57 260
15132.73 243
15133.90 256
15135.06 256
15136.22 258
15137.38 266
15138.55 278
15139.71 268
15140.87 260
15142.04 267
15143.20 254
15144.36 246
15145.52 231
15146.69 250
15147.85 248
15149.01 262
15150.18 277
15151.34 220
15152.50 254
15153.67 259
15154.83 244
15155.99 257
15157.16 235
15158.32 262
15159.48 233
15160.65 260
15161.81 245
15162.97 233
15164.14 263
15165.30 247
15166.46 240
15167.63 251
15168.79 263
15169.95 255
15171.12 270
15172.28 263
15173.45 250
15174.61 262
15175.77 233
15176.94 262
15178.10 280
15179.27 251
15180.43 249
15181.60 237
15182.76 231
15183.92 258
15185.09 269
15186.25 238
15187.42 258
15188.58 245
15189.75 255
15190.91 241
15192.08 269
15193.24 229
15194.41 238
15195.57 275
15196.74 248
15197.90 273
15199.07 249
15200.23 267
15201.40 245
15202.56 254
15203.73 281
15204.89 269
15206.06 265
15207.22 250
15208.39 283
15209.55 291
15210.72 258
15211.88 259
15213.05 265
15214.21 289
15215.38 282
15216.54 276
15217.71 266
15218.88 274
15220.04 308
15221.21 254
15222.37 281
15223.54 276
15224.71 315
15225.87 271
15227.04 250
15228.20 279
15229.37 274
15230.54 298
15231.70 267
15232.87 293
15234.03 275
15235.20 290
15236.37 291
15237.53 319
15238.70 256
15239.87 275
15241.03 278
15242.20 300
15243.37 271
15244.53 264
15245.70 264
15246.87 273
15248.03 304
15249.20 279
15250.37 263
15251.53 244
15252.70 284
15253.87 281
15255.04 258
15256.20 245
15257.37 267
15258.54 253
15259.70 266
15260.87 235
15262.04 248
15263.21 267
15264.37 275
15265.54 268
15266.71 239
15267.88 245
15269.04 288
15270.21 282
15271.38 250
15272.55 295
15273.72 292
15274.88 267
15276.05 258
15277.22 267
15278.39 247
15279.56 227
15280.72 241
15281.89 273
15283.06 269
15284.23 233
15285.40 256
15286.56 261
15287.73 259
15288.90 269
15290.07 279
15291.24 242
15292.41 266
15293.58 248
15294.74 281
15295.91 285
15297.08 272
15298.25 249
15299.42 267
15300.59 266
15301.76 264
15302.93 288
15304.09 251
15305.26 270
15306.43 235
15307.60 264
15308.77 239
15309.94 255
15311.11 270
15312.28 285
15313.45 286
15314.62 248
15315.79 240
15316.96 270
15318.13 245
15319.30 247
15320.46 278
15321.63 285
15322.80 258
15323.97 293
15325.14 262
15326.31 267
15327.48 267
15328.65 297
15329.82 278
15330.99 267
15332.16 236
15333.33 258
15334.50 247
15335.67 267
15336.84 269
15338.01 242
15339.18 253
15340.36 247
15341.53 258
15342.70 245
15343.87 266
15345.04 252
15346.21 252
15347.38 270
15348.55 247
15349.72 275
15350.89 285
15352.06 243
15353.23 242
15354.40 243
15355.57 269
15356.75 273
15357.92 239
15359.09 253
15360.26 258
15361.43 248
15362.60 245
15363.77 245
15364.94 249
15366.11 259
15367.29 282
15368.46 258
15369.63 270
15370.80 258
15371.97 227
15373.14 237
15374.32 246
15375.49 240
15376.66 230
15377.83 231
15379.00 246
15380.17 266
15381.35 254
15382.52 248
15383.69 247
15384.86 266
15386.03 278
15387.21 259
15388.38 273
15389.55 262
15390.72 249
15391.90 251
15393.07 248
15394.24 253
15395.41 263
15396.59 263
15397.76 252
15398.93 246
15400.10 244
15401.28 230
15402.45 265
15403.62 258
15404.79 242
15405.97 223
15407.14 240
15408.31 272
15409.49 233
15410.66 253
15411.83 269
15413.01 287
15414.18 227
15415.35 232
15416.53 252
15417.70 263
15418.87 272
15420.05 266
15421.22 225
15422.39 251
15423.57 253
15424.74 269
15425.91 265
15427.09 242
15428.26 265
15429.43 251
15430.61 285
15431.78 255
15432.96 233
15434.13 267
15435.30 231
15436.48 236
15437.65 237
15438.83 261
15440.00 229
15441.17 241
15442.35 253
15443.52 256
15444.70 279
15445.87 240
15447.05 261
15448.22 251
15449.40 257
15450.57 239
15451.75 276
15452.92 277
15454.09 266
15455.27 235
15456.44 227
15457.62 234
15458.79 246
15459.97 266
15461.14 259
15462.32 233
15463.49 252
15464.67 259
15465.84 266
15467.02 249
15468.19 260
15469.37 269
15470.55 267
15471.72 218
15472.90 199
15474.07 244
15475.25 248
15476.42 258
15477.60 290
15478.77 224
15479.95 224
15481.13 236
15482.30 244
15483.48 233
15484.65 242
15485.83 256
15487.00 250
15488.18 238
15489.36 245
15490.53 244
15491.71 255
15492.89 227
15494.06 237
15495.24 226
15496.41 263
15497.59 286
15498.77 272
15499.94 263
15501.12 266
15502.30 255
15503.47 243
15504.65 270
15505.83 261
15507.00 245
15508.18 247
15509.36 233
15510.53 256
15511.71 262
15512.89 275
15514.06 264
15515.24 256
15516.42 253
15517.60 231
15518.77 236
15519.95 272
15521.13 247
15522.30 258
15523.48 286
15524.66 282
15525.84 209
15527.01 234
15528.19 260
15529.37 240
15530.55 268
15531.73 240
15532.90 225
15534.08 238
15535.26 286
15536.44 291
15537.61 285
15538.79 272
15539.97 257
15541.15 255
15542.33 285
15543.50 240
15544.68 261
15545.86 261
15547.04 290
15548.22 242
15549.40 250
15550.57 223
15551.75 234
15552.93 280
15554.11 281
15555.29 242
15556.47 249
15557.65 272
15558.82 256
15560.00 279
15561.18 240
15562.36 237
15563.54 273
15564.72 262
15565.90 275
15567.08 291
15568.26 257
15569.43 273
15570.61 280
15571.79 258
15572.97 250
15574.15 270
15575.33 253
15576.51 251
15577.69 254
15578.87 305
15580.05 263
15581.23 285
15582.41 274
15583.59 266
15584.77 259
15585.95 254
15587.13 275
15588.31 267
15589.49 236
15590.67 283
15591.85 311
15593.03 302
15594.21 270
15595.39 296
15596.57 278
15597.75 325
15598.93 312
15600.11 264
15601.29 280
15602.47 293
15603.65 284
15604.83 273
15606.01 257
15607.19 274
15608.37 287
15609.55 315
15610.73 290
15611.91 295
15613.09 296
15614.27 294
15615.45 308
15616.64 305
15617.82 287
15619.00 280
15620.18 303
15621.36 310
15622.54 323
15623.72 295
15624.90 294
15626.08 340
15627.27 311
15628.45 340
15629.63 320
15630.81 341
15631.99 316
15633.17 291
15634.35 296
15635.54 333
15636.72 321
15637.90 325
15639.08 309
15640.26 309
15641.45 273
15642.63 291
15643.81 349
15644.99 299
15646.17 350
15647.36 324
15648.54 329
15649.72 337
15650.90 352
15652.08 333
15653.27 324
15654.45 331
15655.63 325
15656.81 326
15658.00 318
15659.18 303
15660.36 352
15661.54 338
15662.73 321
15663.91 341
15665.09 314
15666.27 354
15667.46 326
15668.64 313
15669.82 297
15671.01 369
15672.19 330
15673.37 299
15674.56 350
15675.74 355
15676.92 361
15678.10 318
15679.29 325
15680.47 322
15681.65 308
15682.84 320
15684.02 328
15685.21 316
15686.39 328
15687.57 294
15688.76 331
15689.94 353
15691.12 327
15692.31 303
15693.49 326
15694.67 314
15695.86 311
15697.04 317
15698.23 307
15699.41 344
15700.59 331
15701.78 326
15702.96 319
15704.15 305
15705.33 323
15706.52 305
15707.70 307
15708.88 330
15710.07 338
15711.25 312
15712.44 316
15713.62 323
15714.81 310
15715.99 291
15717.18 331
15718.36 313
15719.55 320
15720.73 349
15721.92 338
15723.10 354
15724.29 320
15725.47 326
15726.66 339
15727.84 336
15729.03 357
15730.21 308
15731.40 352
15732.58 343
15733.77 332
15734.95 353
15736.14 351
15737.32 329
15738.51 342
15739.69 298
15740.88 298
15742.07 336
15743.25 319
15744.44 338
15745.62 348
15746.81 368
15747.99 362
15749.18 349
15750.37 327
15751.55 341
15752.74 374
15753.93 387
15755.11 361
15756.30 321
15757.48 351
15758.67 334
15759.86 340
15761.04 324
15762.23 343
15763.42 384
15764.60 343
15765.79 361
15766.98 329
15768.16 371
15769.35 356
15770.54 360
15771.72 372
15772.91 341
15774.10 332
15775.28 293
15776.47 309
15777.66 336
15778.84 338
15780.03 339
15781.22 324
15782.41 306
15783.59 306
15784.78 327
15785.97 353
15787.15 334
15788.34 317
15789.53 309
15790.72 309
15791.90 310
15793.09 327
15794.28 328
15795.47 332
15796.65 358
15797.84 356
15799.03 314
15800.22 301
15801.41 330
15802.59 301
15803.78 321
15804.97 312
15806.16 279
15807.35 302
15808.53 304
15809.72 323
15810.91 304
15812.10 310
15813.29 343
15814.48 290
15815.66 297
15816.85 343
15818.04 337
15819.23 287
15820.42 287
15821.61 301
15822.80 289
15823.98 271
15825.17 259
15826.36 300
15827.55 297
15828.74 279
15829.93 295
15831.12 320
15832.31 305
15833.50 290
15834.69 324
15835.87 296
15837.06 313
15838.25 284
15839.44 318
15840.63 298
15841.82 276
15843.01 275
15844.20 253
15845.39 255
15846.58 287
15847.77 278
15848.96 279
15850.15 266
15851.34 330
15852.53 297
15853.72 296
15854.91 275
15856.10 272
15857.29 280
15858.48 323
15859.67 272
15860.86 275
15862.05 287
15863.24 309
15864.43 297
15865.62 280
15866.81 285
15868.00 314
15869.19 314
15870.38 304
15871.57 321
15872.76 306
15873.95 303
15875.14 286
15876.33 267
15877.52 272
15878.72 314
15879.91 334
15881.10 301
15882.29 263
15883.48 305
15884.67 263
15885.86 278
15887.05 293
15888.24 313
15889.43 286
15890.63 305
15891.82 287
15893.01 283
15894.20 273
15895.39 271
15896.58 303
15897.77 301
15898.97 271
15900.16 271
15901.35 303
15902.54 307
15903.73 296
15904.92 288
15906.12 305
15907.31 294
15908.50 290
15909.69 284
15910.88 278
15912.08 313
15913.27 303
15914.46 305
15915.65 325
15916.85 274
15918.04 338
15919.23 307
15920.42 247
15921.61 272
15922.81 265
15924.00 295
15925.19 299
15926.38 282
15927.58 289
15928.77 262
15929.96 321
15931.16 313
15932.35 317
15933.54 308
15934.73 290
15935.93 337
15937.12 344
15938.31 315
15939.51 298
15940.70 279
15941.89 291
15943.09 280
15944.28 295
15945.47 310
15946.67 288
15947.86 294
15949.05 246
15950.25 245
15951.44 258
15952.63 277
15953.83 266
15955.02 276
15956.21 244
15957.41 267
15958.60 261
15959.80 275
15960.99 250
15962.18 214
15963.38 263
15964.57 284
15965.77 258
15966.96 256
15968.15 258
15969.35 267
15970.54 240
15971.74 255
15972.93 235
15974.13 263
15975.32 255
15976.51 264
15977.71 280
15978.90 262
15980.10 237
15981.29 255
15982.49 236
15983.68 249
15984.88 249
15986.07 264
15987.27 235
15988.46 246
15989.66 261
15990.85 262
15992.05 241
15993.24 212
15994.44 245
15995.63 246
15996.83 256
15998.02 246
15999.22 237
16000.41 238
16001.61 246
16002.80 251
16004.00 259
16005.20 242
16006.39 239
16007.59 281
16008.78 278
16009.98 251
16011.17 255
16012.37 233
16013.57 211
16014.76 233
16015.96 246
16017.15 260
16018.35 234
16019.55 223
16020.74 219
16021.94 244
16023.13 265
16024.33 226
16025.53 231
16026.72 213
16027.92 245
16029.12 213
16030.31 238
16031.51 225
16032.71 277
16033.90 263
16035.10 272
16036.30 258
16037.49 245
16038.69 249
16039.89 230
16041.08 238
16042.28 237
16043.48 248
16044.67 268
16045.87 224
16047.07 231
16048.27 236
16049.46 207
16050.66 222
16051.86 235
16053.06 239
16054.25 247
16055.45 235
16056.65 221
16057.84 261
16059.04 219
16060.24 231
16061.44 235
16062.64 231
16063.83 248
16065.03 242
16066.23 237
16067.43 206
16068.62 232
16069.82 220
16071.02 217
16072.22 235
16073.42 232
16074.62 218
16075.81 227
16077.01 218
16078.21 218
16079.41 230
16080.61 213
16081.81 206
16083.00 246
16084.20 220
16085.40 195
16086.60 226
16087.80 213
16089.00 232
16090.20 229
16091.39 197
16092.59 212
16093.79 220
16094.99 215
16096.19 216
16097.39 223
16098.59 246
16099.79 255
16100.99 242
16102.19 227
16103.38 211
16104.58 183
16105.78 181
16106.98 222
16108.18 239
16109.38 243
16110.58 233
16111.78 238
16112.98 219
16114.18 241
16115.38 231
16116.58 206
16117.78 222
16118.98 224
16120.18 234
16121.38 220
16122.58 225
16123.78 210
16124.98 259
16126.18 237
16127.38 225
16128.58 195
16129.78 207
16130.98 207
16132.18 219
16133.38 214
16134.58 200
16135.78 233
16136.98 227
16138.18 242
16139.38 222
16140.58 221
16141.78 202
16142.98 227
16144.19 213
16145.39 223
16146.59 203
16147.79 229
16148.99 231
16150.19 229
16151.39 242
16152.59 210
16153.79 236
16154.99 247
16156.20 222
16157.40 198
16158.60 212
16159.80 260
16161.00 213
16162.20 213
16163.40 233
16164.61 237
16165.81 228
16167.01 215
16168.21 219
16169.41 197
16170.61 212
16171.82 188
16173.02 227
16174.22 220
16175.42 227
16176.62 202
16177.82 205
16179.03 194
16180.23 179
16181.43 181
16182.63 246
16183.84 248
16185.04 213
16186.24 221
16187.44 227
16188.65 206
16189.85 217
16191.05 227
16192.25 225
16193.46 214
16194.66 192
16195.86 223
16197.06 251
16198.27 238
16199.47 230
16200.67 260
16201.87 285
16203.08 229
16204.28 213
16205.48 212
16206.69 211
16207.89 200
16209.09 234
16210.30 226
16211.50 219
16212.70 222
16213.91 233
16215.11 238
16216.31 203
16217.52 201
16218.72 226
16219.92 218
16221.13 219
16222.33 245
16223.53 227
16224.74 229
16225.94 206
16227.15 232
16228.35 206
16229.55 197
16230.76 212
16231.96 229
16233.17 210
16234.37 216
16235.57 217
16236.78 196
16237.98 236
16239.19 236
16240.39 248
16241.60 241
16242.80 228
16244.00 251
16245.21 222
16246.41 235
16247.62 206
16248.82 221
16250.03 220
16251.23 254
16252.44 224
16253.64 189
16254.85 230
16256.05 204
16257.26 215
16258.46 234
16259.67 237
16260.87 220
16262.08 211
16263.28 257
16264.49 259
16265.69 249
16266.90 255
16268.10 237
16269.31 252
16270.51 202
16271.72 224
16272.93 238
16274.13 226
16275.34 220
16276.54 243
16277.75 256
16278.95 245
16280.16 258
16281.37 218
16282.57 264
16283.78 256
16284.98 229
16286.19 230
16287.40 226
16288.60 238
16289.81 228
16291.01 223
16292.22 230
16293.43 239
16294.63 251
16295.84 248
16297.05 271
16298.25 247
16299.46 238
16300.67 253
16301.87 211
16303.08 226
16304.29 242
16305.49 235
16306.70 259
16307.91 256
16309.11 266
16310.32 261
16311.53 261
16312.73 271
16313.94 238
16315.15 244
16316.36 250
16317.56 240
16318.77 222
16319.98 241
16321.19 266
16322.39 235
16323.60 232
16324.81 234
16326.02 241
16327.22 239
16328.43 221
16329.64 220
16330.85 231
16332.05 238
16333.26 225
16334.47 228
16335.68 238
16336.88 231
16338.09 266
16339.30 230
16340.51 228
16341.72 219
16342.93 233
16344.13 232
16345.34 239
16346.55 205
16347.76 211
16348.97 229
16350.18 233
16351.38 216
16352.59 222
16353.80 208
16355.01 223
16356.22 242
16357.43 224
16358.64 244
16359.84 234
16361.05 244
16362.26 174
16363.47 215
16364.68 229
16365.89 222
16367.10 222
16368.31 212
16369.52 201
16370.73 229
16371.93 235
16373.14 236
16374.35 208
16375.56 207
16376.77 225
16377.98 237
16379.19 231
16380.40 213
16381.61 220
16382.82 207
16384.03 201
16385.24 199
16386.45 224
16387.66 238
16388.87 220
16390.08 202
16391.29 211
16392.50 221
16393.71 221
16394.92 220
16396.13 206
16397.34 220
16398.55 222
16399.76 186
16400.97 200
16402.18 203
16403.39 198
16404.60 212
16405.81 270
16407.02 214
16408.23 226
16409.44 212
16410.65 195
16411.86 226
16413.08 223
16414.29 200
16415.50 216
16416.71 230
16417.92 199
16419.13 209
16420.34 208
16421.55 226
16422.76 242
16423.97 216
16425.19 195
16426.40 215
16427.61 199
16428.82 216
16430.03 220
16431.24 231
16432.45 261
16433.67 219
16434.88 210
16436.09 205
16437.30 188
16438.51 226
16439.72 231
16440.94 231
16442.15 185
16443.36 168
16444.57 231
16445.78 191
16446.99 180
16448.21 209
16449.42 227
16450.63 212
16451.84 222
16453.06 229
16454.27 209
16455.48 201
16456.69 204
16457.90 193
16459.12 184
16460.33 188
16461.54 180
16462.75 212
16463.97 180
16465.18 191
16466.39 230
16467.61 227
16468.82 183
16470.03 186
16471.24 211
16472.46 229
16473.67 185
16474.88 221
16476.10 214
16477.31 246
16478.52 221
16479.74 204
16480.95 204
16482.16 216
16483.38 216
16484.59 208
16485.80 216
16487.02 226
16488.23 194
16489.44 202
16490.66 225
16491.87 198
16493.08 177
16494.30 190
16495.51 192
16496.73 217
16497.94 205
16499.15 226
16500.37 206
16501.58 216
16502.80 199
16504.01 185
16505.22 256
16506.44 212
16507.65 209
16508.87 207
16510.08 224
16511.30 231
16512.51 209
16513.72 232
16514.94 206
16516.15 206
16517.37 193
16518.58 202
16519.80 228
16521.01 186
16522.23 195
16523.44 207
16524.66 228
16525.87 211
16527.09 212
16528.30 206
16529.52 184
16530.73 222
16531.95 232
16533.16 197
16534.38 190
16535.59 212
16536.81 186
16538.02 166
16539.24 208
16540.45 213
16541.67 248
16542.89 215
16544.10 187
16545.32 186
16546.53 202
16547.75 189
16548.96 223
16550.18 201
16551.40 207
16552.61 208
16553.83 232
16555.04 211
16556.26 229
16557.48 233
16558.69 213
16559.91 204
16561.12 192
16562.34 189
16563.56 221
16564.77 199
16565.99 205
16567.21 212
16568.42 199
16569.64 220
16570.86 231
16572.07 189
16573.29 186
16574.51 198
16575.72 208
16576.94 201
16578.16 236
16579.37 237
16580.59 223
16581.81 224
16583.02 212
16584.24 225
16585.46 222
16586.68 235
16587.89 256
16589.11 238
16590.33 220
16591.54 223
16592.76 218
16593.98 199
16595.20 249
16596.41 265
16597.63 231
16598.85 214
16600.07 227
16601.29 245
16602.50 226
16603.72 232
16604.94 226
16606.16 216
16607.37 232
16608.59 210
16609.81 180
16611.03 224
16612.25 236
16613.46 209
16614.68 197
16615.90 205
16617.12 210
16618.34 212
16619.56 228
16620.77 176
16621.99 197
16623.21 220
16624.43 233
16625.65 218
16626.87 195
16628.09 191
16629.30 212
16630.52 184
16631.74 183
16632.96 198
16634.18 215
16635.40 198
16636.62 201
16637.84 210
16639.06 195
16640.28 194
16641.49 182
16642.71 208
16643.93 197
16645.15 194
16646.37 232
16647.59 223
16648.81 203
16650.03 234
16651.25 182
16652.47 222
16653.69 200
16654.91 199
16656.13 200
16657.35 189
16658.57 208
16659.79 206
16661.01 204
16662.23 207
16663.45 202
16664.67 193
16665.89 171
16667.11 198
16668.33 197
16669.55 199
16670.77 208
16671.99 204
16673.21 195
16674.43 209
16675.65 196
16676.87 190
16678.09 227
16679.31 220
16680.53 202
16681.75 187
16682.97 196
16684.19 184
16685.42 194
16686.64 201
16687.86 205
16689.08 211
16690.30 192
16691.52 188
16692.74 193
16693.96 214
16695.18 204
16696.40 189
16697.63 205
16698.85 209
16700.07 224
16701.29 203
16702.51 196
16703.73 207
16704.95 195
16706.18 180
16707.40 221
16708.62 210
16709.84 182
16711.06 202
16712.28 211
16713.51 174
16714.73 174
16715.95 179
16717.17 224
16718.39 212
16719.62 219
16720.84 187
16722.06 192
16723.28 179
16724.50 191
16725.73 239
16726.95 198
16728.17 204
16729.39 192
16730.62 201
16731.84 201
16733.06 192
16734.28 198
16735.51 182
16736.73 186
16737.95 178
16739.18 209
16740.40 212
16741.62 232
16742.84 207
16744.07 186
16745.29 206
16746.51 203
16747.74 194
16748.96 208
16750.18 196
16751.41 179
16752.63 213
16753.85 210
16755.08 184
16756.30 191
16757.52 179
16758.75 199
16759.97 171
16761.19 206
16762.42 212
16763.64 206
16764.86 212
16766.09 192
16767.31 195
16768.54 204
16769.76 218
16770.98 201
16772.21 173
16773.43 194
16774.66 217
16775.88 178
16777.10 205
16778.33 218
16779.55 184
16780.78 185
16782.00 168
16783.22 174
16784.45 188
16785.67 196
16786.90 187
16788.12 182
16789.35 165
16790.57 201
16791.80 202
16793.02 196
16794.25 171
16795.47 201
16796.70 194
16797.92 182
16799.15 232
16800.37 201
16801.60 181
16802.82 223
16804.05 200
16805.27 191
16806.50 188
16807.72 185
16808.95 212
16810.17 208
16811.40 198
16812.62 192
16813.85 197
16815.07 199
16816.30 214
16817.53 203
16818.75 195
16819.98 158
16821.20 183
16822.43 209
16823.65 168
16824.88 183
16826.11 192
16827.33 218
16828.56 214
16829.78 177
16831.01 171
16832.24 207
16833.46 219
16834.69 185
16835.92 192
16837.14 208
16838.37 193
16839.60 224
16840.82 191
16842.05 183
16843.27 193
16844.50 220
16845.73 229
16846.96 191
16848.18 197
16849.41 201
16850.64 196
16851.86 211
16853.09 212
16854.32 231
16855.54 200
16856.77 210
16858.00 193
16859.22 230
16860.45 213
16861.68 208
16862.91 213
16864.13 187
16865.36 174
16866.59 207
16867.82 233
16869.04 249
16870.27 233
16871.50 239
16872.73 228
16873.95 224
16875.18 195
16876.41 224
16877.64 240
16878.87 189
16880.09 240
16881.32 248
16882.55 250
16883.78 224
16885.01 227
16886.23 233
16887.46 211
16888.69 260
16889.92 248
16891.15 233
16892.38 219
16893.60 251
16894.83 232
16896.06 233
16897.29 243
16898.52 258
16899.75 251
16900.98 242
16902.20 226
16903.43 225
16904.66 227
16905.89 223
16907.12 213
16908.35 207
16909.58 207
16910.81 203
16912.04 189
16913.26 218
16914.49 223
16915.72 204
16916.95 208
16918.18 185
16919.41 204
16920.64 214
16921.87 213
16923.10 208
16924.33 226
16925.56 213
16926.79 220
16928.02 255
16929.25 200
16930.48 190
16931.71 205
16932.94 216
16934.17 225
16935.40 210
16936.63 212
16937.86 211
16939.09 211
16940.32 203
16941.55 206
16942.78 195
16944.01 211
16945.24 210
16946.47 206
16947.70 219
16948.93 196
16950.16 198
16951.39 191
16952.62 203
16953.85 210
16955.08 193
16956.31 202
16957.54 204
16958.77 214
16960.01 195
16961.24 203
16962.47 214
16963.70 232
16964.93 197
16966.16 195
16967.39 201
16968.62 188
16969.85 198
16971.08 193
16972.32 202
16973.55 179
16974.78 188
16976.01 183
16977.24 186
16978.47 203
16979.70 188
16980.94 183
16982.17 206
16983.40 194
16984.63 210
16985.86 204
16987.10 215
16988.33 204
16989.56 224
16990.79 239
16992.02 222
16993.26 209
16994.49 208
16995.72 210
16996.95 213
16998.18 203
16999.42 203
17000.65 201
17001.88 200
17003.11 186
17004.35 165
17005.58 199
17006.81 214
17008.04 215
17009.28 223
17010.51 209
17011.74 226
17012.97 217
17014.21 214
17015.44 203
17016.67 210
17017.91 197
17019.14 206
17020.37 194
17021.60 182
17022.84 202
17024.07 198
17025.30 245
17026.54 221
17027.77 213
17029.00 193
17030.24 188
17031.47 196
17032.70 212
17033.94 175
17035.17 190
17036.41 180
17037.64 184
17038.87 171
17040.11 155
17041.34 196
17042.57 188
17043.81 178
17045.04 191
17046.28 198
17047.51 191
17048.74 193
17049.98 221
17051.21 192
17052.45 187
17053.68 214
17054.92 208
17056.15 209
17057.38 182
17058.62 188
17059.85 207
17061.09 188
17062.32 229
17063.56 178
17064.79 202
17066.03 202
17067.26 194
17068.50 214
17069.73 211
17070.97 207
17072.20 202
17073.44 198
17074.67 197
17075.91 175
17077.14 183
17078.38 191
17079.61 202
17080.85 199
17082.08 183
17083.32 221
17084.55 177
17085.79 172
17087.02 197
17088.26 170
17089.49 170
17090.73 177
17091.97 176
17093.20 186
17094.44 196
17095.67 182
17096.91 194
17098.14 166
17099.38 196
17100.62 196
17101.85 207
17103.09 190
17104.32 193
17105.56 187
17106.80 218
17108.03 186
17109.27 186
17110.51 179
17111.74 163
17112.98 167
17114.21 169
17115.45 209
17116.69 181
17117.92 189
17119.16 198
17120.40 172
17121.63 181
17122.87 195
17124.11 195
17125.34 170
17126.58 169
17127.82 184
17129.06 183
17130.29 183
17131.53 202
17132.77 205
17134.00 195
17135.24 198
17136.48 225
17137.72 186
17138.95 222
17140.19 213
17141.43 176
17142.67 169
17143.90 176
17145.14 173
17146.38 187
17147.62 167
17148.85 184
17150.09 167
17151.33 188
17152.57 173
17153.80 194
17155.04 189
17156.28 192
17157.52 186
17158.76 179
17159.99 181
17161.23 185
17162.47 204
17163.71 199
17164.95 194
17166.19 206
17167.42 200
17168.66 187
17169.90 198
17171.14 183
17172.38 193
17173.62 189
17174.86 179
17176.09 168
17177.33 173
17178.57 199
17179.81 206
17181.05 192
17182.29 182
17183.53 170
17184.77 191
17186.01 171
17187.24 154
17188.48 161
17189.72 168
17190.96 185
17192.20 179
17193.44 178
17194.68 157
17195.92 175
17197.16 179
17198.40 172
17199.64 143
17200.88 161
17202.12 197
17203.36 156
17204.60 151
17205.84 159
17207.08 164
17208.32 190
17209.56 218
17210.80 175
17212.04 181
17213.28 169
17214.52 183
17215.76 187
17217.00 163
17218.24 168
17219.48 169
17220.72 212
17221.96 195
17223.20 156
17224.44 183
17225.68 167
17226.92 172
17228.16 182
17229.40 177
17230.64 187
17231.88 175
17233.12 155
17234.36 152
17235.60 180
17236.85 158
17238.09 185
17239.33 189
17240.57 160
17241.81 184
17243.05 164
17244.29 189
17245.53 182
17246.77 189
17248.02 181
17249.26 174
17250.50 160
17251.74 182
17252.98 186
17254.22 163
17255.46 162
17256.71 193
17257.95 182
17259.19 157
17260.43 157
17261.67 151
17262.91 168
17264.16 186
17265.40 194
17266.64 200
17267.88 199
17269.12 182
17270.37 225
17271.61 195
17272.85 147
17274.09 158
17275.34 175
17276.58 177
17277.82 164
17279.06 188
17280.30 187
17281.55 169
17282.79 177
17284.03 184
17285.27 164
17286.52 172
17287.76 159
17289.00 186
17290.25 180
17291.49 187
17292.73 178
17293.97 186
17295.22 186
17296.46 175
17297.70 149
17298.95 162
17300.19 174
17301.43 177
17302.68 199
17303.92 190
17305.16 211
17306.41 183
17307.65 188
17308.89 166
17310.14 147
17311.38 140
17312.62 172
17313.87 186
17315.11 161
17316.36 151
17317.60 162
17318.84 181
17320.09 163
17321.33 161
17322.58 165
17323.82 180
17325.06 182
17326.31 185
17327.55 180
17328.80 172
17330.04 201
17331.28 183
17332.53 181
17333.77 172
17335.02 185
17336.26 202
17337.51 176
17338.75 145
17340.00 183
17341.24 177
17342.48 177
17343.73 164
17344.97 179
17346.22 186
17347.46 204
17348.71 205
17349.95 175
17351.20 195
17352.44 152
17353.69 183
17354.93 204
17356.18 158
17357.42 162
17358.67 212
17359.92 210
17361.16 199
17362.41 157
17363.65 185
17364.90 166
17366.14 181
17367.39 185
17368.63 164
17369.88 183
17371.13 203
17372.37 176
17373.62 176
17374.86 178
17376.11 180
17377.35 185
17378.60 187
17379.85 188
17381.09 181
17382.34 212
17383.59 208
17384.83 164
17386.08 182
17387.32 160
17388.57 172
17389.82 179
17391.06 173
17392.31 156
17393.56 180
17394.80 188
17396.05 192
17397.30 182
17398.54 172
17399.79 175
17401.04 181
17402.28 184
17403.53 168
17404.78 162
17406.02 168
17407.27 156
17408.52 166
17409.77 184
17411.01 185
17412.26 163
17413.51 170
17414.75 198
17416.00 179
17417.25 203
17418.50 166
17419.74 183
17420.99 185
17422.24 194
17423.49 172
17424.73 165
17425.98 180
17427.23 192
17428.48 197
17429.73 187
17430.97 172
17432.22 187
17433.47 163
17434.72 170
17435.97 179
17437.21 155
17438.46 175
17439.71 177
17440.96 176
17442.21 166
17443.45 177
17444.70 175
17445.95 166
17447.20 198
17448.45 208
17449.70 180
17450.95 175
17452.19 169
17453.44 192
17454.69 177
17455.94 187
17457.19 178
17458.44 148
17459.69 179
17460.94 208
17462.19 211
17463.43 164
17464.68 173
17465.93 183
17467.18 188
17468.43 176
17469.68 171
17470.93 188
17472.18 205
17473.43 163
17474.68 188
17475.93 181
17477.18 199
17478.43 187
17479.68 182
17480.93 165
17482.18 197
17483.43 200
17484.68 185
17485.93 189
17487.17 170
17488.42 192
17489.67 211
17490.92 171
17492.18 187
17493.43 177
17494.68 174
17495.93 186
17497.18 181
17498.43 189
17499.68 189
17500.93 154
17502.18 161
17503.43 202
17504.68 194
17505.93 181
17507.18 186
17508.43 202
17509.68 185
17510.93 190
17512.18 196
17513.43 179
17514.68 213
17515.94 178
17517.19 186
17518.44 192
17519.69 191
17520.94 192
17522.19 172
17523.44 194
17524.69 181
17525.94 190
17527.20 170
17528.45 184
17529.70 175
17530.95 190
17532.20 206
17533.45 196
17534.70 220
17535.96 203
17537.21 190
17538.46 205
17539.71 193
17540.96 214
17542.22 195
17543.47 177
17544.72 198
17545.97 194
17547.22 204
17548.48 202
17549.73 191
17550.98 181
17552.23 209
17553.48 187
17554.74 174
17555.99 189
17557.24 194
17558.49 201
17559.75 198
17561.00 180
17562.25 174
17563.50 194
17564.76 183
17566.01 183
17567.26 182
17568.52 212
17569.77 194
17571.02 197
17572.27 201
17573.53 176
17574.78 209
17576.03 172
17577.29 203
17578.54 177
17579.79 176
17581.05 177
17582.30 203
17583.55 200
17584.81 186
17586.06 213
17587.31 194
17588.57 192
17589.82 202
17591.07 172
17592.33 173
17593.58 169
17594.83 174
17596.09 156
17597.34 197
17598.60 224
17599.85 198
17601.10 169
17602.36 216
17603.61 202
17604.87 168
17606.12 181
17607.37 166
17608.63 186
17609.88 155
17611.14 162
17612.39 192
17613.65 199
17614.90 201
17616.16 173
17617.41 165
17618.66 199
17619.92 176
17621.17 163
17622.43 199
17623.68 183
17624.94 192
17626.19 178
17627.45 173
17628.70 163
17629.96 186
17631.21 189
17632.47 179
17633.72 191
17634.98 163
17636.23 185
17637.49 177
17638.74 175
17640.00 171
17641.26 161
17642.51 172
17643.77 192
17645.02 174
17646.28 190
17647.53 187
17648.79 169
17650.04 171
17651.30 181
17652.56 204
17653.81 156
17655.07 170
17656.32 198
17657.58 195
17658.84 190
17660.09 209
17661.35 189
17662.60 175
17663.86 175
17665.12 171
17666.37 180
17667.63 152
17668.89 185
17670.14 179
17671.40 197
17672.66 158
17673.91 174
17675.17 168
17676.43 168
17677.68 173
17678.94 180
17680.20 177
17681.45 171
17682.71 153
17683.97 151
17685.22 177
17686.48 181
17687.74 174
17688.99 169
17690.25 194
17691.51 184
17692.77 192
17694.02 154
17695.28 189
17696.54 192
17697.80 174
17699.05 170
17700.31 183
17701.57 149
17702.83 183
17704.08 176
17705.34 169
17706.60 178
17707.86 190
17709.11 150
17710.37 165
17711.63 157
17712.89 132
17714.15 161
17715.40 163
17716.66 186
17717.92 211
17719.18 202
17720.44 157
17721.70 195
17722.95 182
17724.21 155
17725.47 186
17726.73 165
17727.99 163
17729.25 194
17730.51 172
17731.76 176
17733.02 158
17734.28 162
17735.54 157
17736.80 172
17738.06 164
17739.32 174
17740.58 171
17741.83 130
17743.09 169
17744.35 167
17745.61 153
17746.87 175
17748.13 163
17749.39 169
17750.65 192
17751.91 148
17753.17 142
17754.43 199
17755.69 174
17756.95 145
17758.21 137
17759.47 166
17760.73 170
17761.98 164
17763.24 151
17764.50 143
17765.76 185
17767.02 191
17768.28 174
17769.54 176
17770.80 143
17772.06 197
17773.32 199
17774.58 171
17775.84 152
17777.11 154
17778.37 199
17779.63 193
17780.89 148
17782.15 172
17783.41 168
17784.67 172
17785.93 169
17787.19 145
17788.45 141
17789.71 173
17790.97 205
17792.23 169
17793.49 134
17794.75 156
17796.01 191
17797.28 172
17798.54 159
17799.80 138
17801.06 164
17802.32 171
17803.58 187
17804.84 189
17806.10 167
17807.37 169
17808.63 159
17809.89 144
17811.15 149
17812.41 121
17813.67 168
17814.93 134
17816.20 165
17817.46 173
17818.72 150
17819.98 180
17821.24 183
17822.50 151
17823.77 138
17825.03 152
17826.29 183
17827.55 163
17828.81 152
17830.08 146
17831.34 182
17832.60 176
17833.86 179
17835.13 169
17836.39 166
17837.65 161
17838.91 157
17840.18 148
17841.44 175
17842.70 189
17843.96 177
17845.23 167
17846.49 173
17847.75 147
17849.01 159
17850.28 166
17851.54 140
17852.80 195
17854.07 186
17855.33 177
17856.59 159
17857.86 162
17859.12 182
17860.38 152
17861.65 173
17862.91 179
17864.17 139
17865.44 137
17866.70 143
17867.96 194
17869.23 176
17870.49 189
17871.75 167
17873.02 171
17874.28 150
17875.54 165
17876.81 184
17878.07 166
17879.34 143
17880.60 165
17881.86 171
17883.13 189
17884.39 183
17885.66 173
17886.92 171
17888.18 153
17889.45 153
17890.71 176
17891.98 151
17893.24 139
17894.51 147
17895.77 163
17897.04 157
17898.30 146
17899.56 158
17900.83 143
17902.09 154
17903.36 173
17904.62 152
17905.89 172
17907.15 157
17908.42 172
17909.68 161
17910.95 155
17912.21 148
17913.48 179
17914.74 162
17916.01 157
17917.27 170
17918.54 191
17919.80 150
17921.07 166
17922.34 150
17923.60 168
17924.87 164
17926.13 178
17927.40 180
17928.66 184
17929.93 176
17931.19 187
17932.46 181
17933.73 161
17934.99 177
17936.26 171
17937.52 180
17938.79 154
17940.06 194
17941.32 179
17942.59 164
17943.85 179
17945.12 169
17946.39 153
17947.65 172
17948.92 207
17950.19 150
17951.45 159
17952.72 179
17953.99 192
17955.25 165
17956.52 173
17957.79 193
17959.05 159
17960.32 175
17961.59 144
17962.85 172
17964.12 185
17965.39 154
17966.65 148
17967.92 173
17969.19 132
17970.45 146
17971.72 143
17972.99 151
17974.26 145
17975.52 158
17976.79 148
17978.06 152
17979.33 152
17980.59 135
17981.86 160
17983.13 154
17984.40 153
17985.66 183
17986.93 167
17988.20 166
17989.47 162
17990.73 148
17992.00 164
17993.27 167
17994.54 159
17995.81 172
17997.07 160
17998.34 157
17999.61 173
18000.88 168
18002.15 154
18003.42 145
18004.68 148
18005.95 176
18007.22 182
18008.49 167
18009.76 168
18011.03 155
18012.30 152
18013.56 160
18014.83 168
18016.10 154
18017.37 186
18018.64 168
18019.91 180
18021.18 171
18022.45 157
18023.71 158
18024.98 162
18026.25 176
18027.52 148
18028.79 147
18030.06 193
18031.33 149
18032.60 162
18033.87 137
18035.14 165
18036.41 180
18037.68 159
18038.95 175
18040.22 146
18041.49 152
18042.76 178
18044.02 152
18045.29 158
18046.56 150
18047.83 173
18049.10 155
18050.37 148
18051.64 157
18052.91 151
18054.18 141
18055.45 170
18056.72 151
18057.99 168
18059.27 195
18060.54 173
18061.81 150
18063.08 158
18064.35 155
18065.62 156
18066.89 152
18068.16 157
18069.43 162
18070.70 174
18071.97 184
18073.24 159
18074.51 167
18075.78 137
18077.05 178
18078.32 175
18079.60 178
18080.87 158
18082.14 177
18083.41 180
18084.68 187
18085.95 179
18087.22 194
18088.49 183
18089.77 164
18091.04 167
18092.31 166
18093.58 139
18094.85 165
18096.12 148
18097.39 144
18098.67 164
18099.94 162
18101.21 177
18102.48 184
18103.75 160
18105.02 165
18106.30 170
18107.57 175
18108.84 184
18110.11 177
18111.38 150
18112.66 147
18113.93 163
18115.20 189
18116.47 161
18117.75 135
18119.02 180
18120.29 190
18121.56 172
18122.84 162
18124.11 173
18125.38 198
18126.65 192
18127.93 182
18129.20 184
18130.47 148
18131.74 143
18133.02 152
18134.29 158
18135.56 161
18136.84 145
18138.11 172
18139.38 172
18140.66 137
18141.93 161
18143.20 171
18144.48 190
18145.75 177
18147.02 166
18148.30 201
18149.57 187
18150.84 161
18152.12 142
18153.39 163
18154.66 149
18155.94 170
18157.21 165
18158.48 171
18159.76 166
18161.03 177
18162.31 155
18163.58 174
18164.85 152
18166.13 133
18167.40 143
18168.68 168
18169.95 172
18171.22 162
18172.50 161
18173.77 181
18175.05 155
18176.32 162
18177.60 159
18178.87 147
18180.15 185
18181.42 167
18182.69 147
18183.97 152
18185.24 159
18186.52 180
18187.79 168
18189.07 136
18190.34 152
18191.62 184
18192.89 185
18194.17 176
18195.44 171
18196.72 155
18197.99 171
18199.27 133
18200.54 178
18201.82 188
18203.09 152
18204.37 156
18205.65 151
18206.92 156
18208.20 163
18209.47 157
18210.75 161
18212.02 140
18213.30 147
18214.57 151
18215.85 170
18217.13 142
18218.40 153
18219.68 168
18220.95 167
18222.23 158
18223.51 159
18224.78 165
18226.06 157
18227.33 152
18228.61 145
18229.89 160
18231.16 158
18232.44 168
18233.72 123
18234.99 176
18236.27 169
18237.55 160
18238.82 152
18240.10 132
18241.38 153
18242.65 189
18243.93 159
18245.21 169
18246.48 158
18247.76 162
18249.04 181
18250.31 146
18251.59 142
18252.87 167
18254.15 177
18255.42 159
18256.70 152
18257.98 164
18259.25 142
18260.53 180
18261.81 194
18263.09 172
18264.36 159
18265.64 174
18266.92 166
18268.20 200
18269.47 133
18270.75 146
18272.03 144
18273.31 162
18274.59 145
18275.86 150
18277.14 155
18278.42 188
18279.70 191
18280.98 150
18282.25 170
18283.53 158
18284.81 183
18286.09 161
18287.37 177
18288.64 193
18289.92 163
18291.20 165
18292.48 160
18293.76 148
18295.04 153
18296.32 147
18297.59 162
18298.87 177
18300.15 188
18301.43 168
18302.71 174
18303.99 161
18305.27 160
18306.55 143
18307.83 147
18309.10 154
18310.38 143
18311.66 177
18312.94 143
18314.22 150
18315.50 177
18316.78 155
18318.06 152
18319.34 163
18320.62 169
18321.90 179
18323.18 176
18324.46 175
18325.74 149
18327.02 144
18328.30 168
18329.58 161
18330.86 159
18332.14 161
18333.41 149
18334.69 128
18335.97 138
18337.25 165
18338.54 175
18339.82 208
18341.10 175
18342.38 150
18343.66 153
18344.94 170
18346.22 172
18347.50 159
18348.78 153
18350.06 182
18351.34 190
18352.62 190
18353.90 167
18355.18 169
18356.46 168
18357.74 167
18359.02 157
18360.30 168
18361.58 138
18362.87 167
18364.15 183
18365.43 162
18366.71 149
18367.99 168
18369.27 185
18370.55 177
18371.83 160
18373.11 169
18374.40 177
18375.68 163
18376.96 162
18378.24 143
18379.52 187
18380.80 173
18382.08 162
18383.37 169
18384.65 166
18385.93 164
18387.21 175
18388.49 177
18389.78 164
18391.06 161
18392.34 167
18393.62 178
18394.90 157
18396.19 163
18397.47 160
18398.75 161
18400.03 152
18401.31 143
18402.60 149
18403.88 141
18405.16 186
18406.44 168
18407.73 171
18409.01 140
18410.29 159
18411.57 193
18412.86 185
18414.14 148
18415.42 169
18416.71 160
18417.99 188
18419.27 159
18420.55 173
18421.84 171
18423.12 176
18424.40 170
18425.69 164
18426.97 157
18428.25 174
18429.54 166
18430.82 161
18432.10 155
18433.39 171
18434.67 191
18435.95 163
18437.24 158
18438.52 148
18439.80 160
18441.09 165
18442.37 161
18443.66 164
18444.94 171
18446.22 171
18447.51 173
18448.79 150
18450.08 160
18451.36 153
18452.64 162
18453.93 159
18455.21 146
18456.50 149
18457.78 157
18459.06 175
18460.35 145
18461.63 152
18462.92 151
18464.20 148
18465.49 178
18466.77 145
18468.06 172
18469.34 179
18470.63 171
18471.91 192
18473.19 175
18474.48 167
18475.76 196
18477.05 192
18478.33 178
18479.62 155
18480.90 164
18482.19 167
18483.47 165
18484.76 165
18486.05 149
18487.33 149
18488.62 151
18489.90 152
18491.19 159
18492.47 175
18493.76 181
18495.04 160
18496.33 145
18497.61 159
18498.90 147
18500.19 168
18501.47 153
18502.76 143
18504.04 159
18505.33 168
18506.62 145
18507.90 162
18509.19 150
18510.47 152
18511.76 152
18513.05 166
18514.33 180
18515.62 163
18516.90 152
18518.19 149
18519.48 150
18520.76 138
18522.05 163
18523.34 163
18524.62 148
18525.91 168
18527.20 144
18528.48 151
18529.77 158
18531.06 173
18532.34 153
18533.63 163
18534.92 163
18536.21 161
18537.49 160
18538.78 176
18540.07 173
18541.35 158
18542.64 155
18543.93 166
18545.22 165
18546.50 140
18547.79 158
18549.08 153
18550.37 175
18551.65 144
18552.94 174
18554.23 168
18555.52 190
18556.80 162
18558.09 165
18559.38 151
18560.67 159
18561.95 145
18563.24 156
18564.53 166
18565.82 177
18567.11 158
18568.39 177
18569.68 157
18570.97 174
18572.26 141
18573.55 174
18574.84 159
18576.12 169
18577.41 187
18578.70 143
18579.99 163
18581.28 166
18582.57 180
18583.86 160
18585.14 161
18586.43 144
18587.72 165
18589.01 167
18590.30 173
18591.59 171
18592.88 136
18594.17 153
18595.46 167
18596.74 168
18598.03 169
18599.32 175
18600.61 167
18601.90 184
18603.19 188
18604.48 161
18605.77 192
18607.06 169
18608.35 174
18609.64 178
18610.93 187
18612.22 189
18613.51 170
18614.80 170
18616.09 149
18617.38 171
18618.67 197
18619.96 175
18621.25 181
18622.54 170
18623.83 146
18625.12 150
18626.41 185
18627.70 152
18628.99 162
18630.28 178
18631.57 188
18632.86 165
18634.15 159
18635.44 147
18636.73 142
18638.02 186
18639.31 178
18640.60 176
18641.89 156
18643.18 182
18644.47 158
18645.76 180
18647.06 174
18648.35 134
18649.64 174
18650.93 183
18652.22 162
18653.51 158
18654.80 176
18656.09 160
18657.38 153
18658.68 174
18659.97 195
18661.26 172
18662.55 162
18663.84 159
18665.13 177
18666.42 169
18667.72 159
18669.01 178
18670.30 164
18671.59 178
18672.88 164
18674.17 182
18675.47 150
18676.76 158
18678.05 152
18679.34 166
18680.63 154
18681.93 146
18683.22 165
18684.51 156
18685.80 137
18687.09 143
18688.39 139
18689.68 157
18690.97 161
18692.26 157
18693.56 153
18694.85 161
18696.14 160
18697.43 194
18698.73 180
18700.02 151
18701.31 137
18702.60 144
18703.90 166
18705.19 145
18706.48 183
18707.78 185
18709.07 165
18710.36 158
18711.66 161
18712.95 147
18714.24 162
18715.54 165
18716.83 164
18718.12 175
18719.42 176
18720.71 159
18722.00 137
18723.30 152
18724.59 152
18725.88 138
18727.18 168
18728.47 166
18729.76 155
18731.06 156
18732.35 157
18733.65 157
18734.94 169
18736.23 163
18737.53 147
18738.82 146
18740.12 178
18741.41 151
18742.70 176
18744.00 151
18745.29 170
18746.59 186
18747.88 177
18749.18 159
18750.47 166
18751.76 161
18753.06 164
18754.35 161
18755.65 157
18756.94 148
18758.24 163
18759.53 168
18760.83 155
18762.12 173
18763.42 144
18764.71 156
18766.01 151
18767.30 146
18768.60 155
18769.89 167
18771.19 193
18772.48 159
18773.78 132
18775.07 128
18776.37 173
18777.66 159
18778.96 158
18780.25 156
18781.55 150
18782.85 143
18784.14 143
18785.44 149
18786.73 155
18788.03 148
18789.32 181
18790.62 158
18791.92 157
18793.21 165
18794.51 157
18795.80 158
18797.10 139
18798.40 173
18799.69 146
18800.99 153
18802.28 123
18803.58 157
18804.88 129
18806.17 154
18807.47 146
18808.77 164
18810.06 175
18811.36 177
18812.66 180
18813.95 144
18815.25 133
18816.55 160
18817.84 156
18819.14 160
18820.44 144
18821.73 121
18823.03 137
18824.33 166
18825.62 145
18826.92 146
18828.22 163
18829.52 161
18830.81 131
18832.11 150
18833.41 152
18834.71 163
18836.00 161
18837.30 168
18838.60 148
18839.90 153
18841.19 143
18842.49 135
18843.79 169
18845.09 159
18846.38 157
18847.68 176
18848.98 177
18850.28 164
18851.58 148
18852.87 128
18854.17 147
18855.47 132
18856.77 152
18858.07 149
18859.36 137
18860.66 157
18861.96 160
18863.26 156
18864.56 123
18865.86 163
18867.15 166
18868.45 166
18869.75 179
18871.05 131
18872.35 155
18873.65 146
18874.95 181
18876.24 154
18877.54 149
18878.84 147
18880.14 126
18881.44 157
18882.74 149
18884.04 154
18885.34 170
18886.64 158
18887.94 153
18889.24 163
18890.53 171
18891.83 141
18893.13 141
18894.43 161
18895.73 156
18897.03 162
18898.33 155
18899.63 134
18900.93 160
18902.23 200
18903.53 153
18904.83 158
18906.13 170
18907.43 143
18908.73 154
18910.03 169
18911.33 139
18912.63 145
18913.93 155
18915.23 136
18916.53 150
18917.83 150
18919.13 161
18920.43 154
18921.73 164
18923.03 156
18924.33 158
18925.63 159
18926.93 146
18928.23 154
18929.53 176
18930.84 174
18932.14 179
18933.44 165
18934.74 170
18936.04 167
18937.34 151
18938.64 138
18939.94 181
18941.24 158
18942.54 139
18943.84 156
18945.15 152
18946.45 169
18947.75 142
18949.05 165
18950.35 156
18951.65 141
18952.95 157
18954.26 152
18955.56 145
18956.86 163
18958.16 162
18959.46 164
18960.76 172
18962.07 136
18963.37 159
18964.67 149
18965.97 158
18967.27 176
18968.57 161
18969.88 158
18971.18 180
18972.48 164
18973.78 149
18975.09 129
18976.39 130
18977.69 149
18978.99 161
18980.29 168
18981.60 156
18982.90 165
18984.20 190
18985.50 174
18986.81 138
18988.11 171
18989.41 146
18990.72 155
18992.02 144
18993.32 150
18994.62 146
18995.93 161
18997.23 155
18998.53 136
18999.84 143
19001.14 156
19002.44 159
19003.75 170
19005.05 166
19006.35 183
19007.66 162
19008.96 170
19010.26 181
19011.57 164
19012.87 167
19014.17 173
19015.48 157
19016.78 168
19018.08 162
19019.39 141
19020.69 140
19021.99 147
19023.30 144
19024.60 166
19025.91 147
19027.21 152
19028.51 150
19029.82 152
19031.12 148
19032.43 144
19033.73 168
19035.04 170
19036.34 147
19037.64 135
19038.95 152
19040.25 139
19041.56 147
19042.86 142
19044.17 129
19045.47 153
19046.78 176
19048.08 178
19049.39 166
19050.69 145
19052.00 158
19053.30 158
19054.61 179
19055.91 151
19057.22 171
19058.52 154
19059.83 165
19061.13 152
19062.44 127
19063.74 148
19065.05 137
19066.35 155
19067.66 165
19068.96 157
19070.27 150
19071.57 160
19072.88 136
19074.18 148
19075.49 164
19076.80 148
19078.10 164
19079.41 159
19080.71 132
19082.02 154
19083.33 160
19084.63 144
19085.94 148
19087.24 160
19088.55 164
19089.86 151
19091.16 142
19092.47 132
19093.77 155
19095.08 173
19096.39 194
19097.69 147
19099.00 136
19100.31 204
19101.61 158
19102.92 152
19104.23 157
19105.53 154
19106.84 156
19108.15 161
19109.45 134
19110.76 149
19112.07 145
19113.37 152
19114.68 190
19115.99 150
19117.30 146
19118.60 135
19119.91 158
19121.22 159
19122.52 179
19123.83 181
19125.14 180
19126.45 170
19127.75 148
19129.06 147
19130.37 165
19131.68 159
19132.98 150
19134.29 157
19135.60 144
19136.91 166
19138.22 167
19139.52 140
19140.83 135
19142.14 137
19143.45 143
19144.76 130
19146.06 151
19147.37 137
19148.68 138
19149.99 157
19151.30 149
19152.60 135
19153.91 141
19155.22 150
19156.53 149
19157.84 131
19159.15 152
19160.46 155
19161.76 150
19163.07 169
19164.38 150
19165.69 136
19167.00 137
19168.31 161
19169.62 153
19170.93 144
19172.23 158
19173.54 152
19174.85 137
19176.16 143
19177.47 159
19178.78 152
19180.09 150
19181.40 166
19182.71 139
19184.02 155
19185.33 141
19186.64 138
19187.95 138
19189.26 176
19190.57 136
19191.87 133
19193.18 152
19194.49 162
19195.80 148
19197.11 138
19198.42 155
19199.73 153
19201.04 165
19202.35 130
19203.66 119
19204.97 134
19206.28 158
19207.59 174
19208.90 156
19210.21 123
19211.53 146
19212.84 164
19214.15 136
19215.46 143
19216.77 152
19218.08 139
19219.39 128
19220.70 134
19222.01 123
19223.32 118
19224.63 137
19225.94 158
19227.25 138
19228.56 131
19229.87 142
19231.19 166
19232.50 167
19233.81 162
19235.12 133
19236.43 135
19237.74 139
19239.05 159
19240.36 135
19241.68 177
19242.99 166
19244.30 143
19245.61 137
19246.92 149
19248.23 178
19249.54 144
19250.86 147
19252.17 140
19253.48 142
19254.79 163
19256.10 153
19257.42 146
19258.73 137
19260.04 130
19261.35 148
19262.66 135
19263.98 144
19265.29 170
19266.60 126
19267.91 139
19269.22 153
19270.54 149
19271.85 156
19273.16 143
19274.47 138
19275.79 142
19277.10 139
19278.41 168
19279.72 148
19281.04 157
19282.35 162
19283.66 169
19284.98 141
19286.29 152
19287.60 149
19288.91 135
19290.23 132
19291.54 142
19292.85 152
19294.17 135
19295.48 145
19296.79 132
19298.11 169
19299.42 152
19300.73 176
19302.05 153
19303.36 138
19304.67 139
19305.99 149
19307.30 164
19308.61 135
19309.93 130
19311.24 143
19312.56 138
19313.87 141
19315.18 125
19316.50 132
19317.81 151
19319.13 116
19320.44 127
19321.75 148
19323.07 140
19324.38 126
19325.70 154
19327.01 122
19328.32 126
19329.64 172
19330.95 167
19332.27 178
19333.58 152
19334.90 155
19336.21 144
19337.53 157
19338.84 144
19340.16 173
19341.47 150
19342.79 146
19344.10 130
19345.42 127
19346.73 119
19348.05 131
19349.36 150
19350.68 155
19351.99 147
19353.31 151
19354.62 162
19355.94 152
19357.25 156
19358.57 132
19359.88 150
19361.20 189
19362.51 166
19363.83 144
19365.14 135
19366.46 133
19367.78 152
19369.09 144
19370.41 189
19371.72 167
19373.04 140
19374.35 131
19375.67 141
19376.99 144
19378.30 127
19379.62 161
19380.93 149
19382.25 148
19383.57 154
19384.88 141
19386.20 147
19387.52 145
19388.83 140
19390.15 148
19391.47 128
19392.78 138
19394.10 144
19395.42 172
19396.73 172
19398.05 149
19399.37 138
19400.68 150
19402.00 145
19403.32 146
19404.63 141
19405.95 133
19407.27 145
19408.58 138
19409.90 159
19411.22 141
19412.54 143
19413.85 158
19415.17 142
19416.49 159
19417.80 132
19419.12 145
19420.44 165
19421.76 153
19423.07 138
19424.39 143
19425.71 161
19427.03 106
19428.35 154
19429.66 135
19430.98 152
19432.30 156
19433.62 162
19434.93 145
19436.25 130
19437.57 117
19438.89 153
19440.21 142
19441.53 159
19442.84 138
19444.16 131
19445.48 145
19446.80 149
19448.12 138
19449.44 154
19450.75 141
19452.07 139
19453.39 147
19454.71 156
19456.03 155
19457.35 137
19458.67 157
19459.98 143
19461.30 150
19462.62 151
19463.94 154
19465.26 145
19466.58 133
19467.90 132
19469.22 131
19470.54 128
19471.86 134
19473.18 127
19474.49 131
19475.81 134
19477.13 110
19478.45 137
19479.77 159
19481.09 139
19482.41 136
19483.73 145
19485.05 157
19486.37 154
19487.69 161
19489.01 141
19490.33 151
19491.65 152
19492.97 164
19494.29 134
19495.61 149
19496.93 132
19498.25 139
19499.57 128
19500.89 140
19502.21 141
19503.53 171
19504.85 156
19506.17 147
19507.49 129
19508.81 127
19510.13 157
19511.45 145
19512.77 178
19514.09 140
19515.42 154
19516.74 162
19518.06 186
19519.38 134
19520.70 142
19522.02 136
19523.34 143
19524.66 153
19525.98 131
19527.30 143
19528.62 145
19529.95 161
19531.27 155
19532.59 171
19533.91 159
19535.23 167
19536.55 159
19537.87 163
19539.20 156
19540.52 143
19541.84 154
19543.16 146
19544.48 159
19545.80 143
19547.13 139
19548.45 134
19549.77 137
19551.09 119
19552.41 136
19553.74 163
19555.06 165
19556.38 165
19557.70 157
19559.02 141
19560.35 117
19561.67 147
19562.99 162
19564.31 161
19565.64 148
19566.96 153
19568.28 153
19569.60 139
19570.93 134
19572.25 134
19573.57 145
19574.89 152
19576.22 148
19577.54 134
19578.86 127
19580.18 163
19581.51 149
19582.83 155
19584.15 157
19585.48 167
19586.80 127
19588.12 138
19589.45 126
19590.77 115
19592.09 151
19593.42 172
19594.74 156
19596.06 117
19597.39 142
19598.71 116
19600.03 121
19601.36 135
19602.68 165
19604.00 146
19605.33 135
19606.65 143
19607.98 160
19609.30 121
19610.62 118
19611.95 145
19613.27 178
19614.60 148
19615.92 135
19617.24 138
19618.57 155
19619.89 160
19621.22 148
19622.54 159
19623.87 137
19625.19 146
19626.51 130
19627.84 136
19629.16 133
19630.49 149
19631.81 150
19633.14 155
19634.46 162
19635.79 164
19637.11 183
19638.44 141
19639.76 137
19641.09 152
19642.41 162
19643.74 154
19645.06 170
19646.39 147
19647.71 130
19649.04 164
19650.36 143
19651.69 133
19653.01 139
19654.34 150
19655.66 129
19656.99 148
19658.32 147
19659.64 153
19660.97 150
19662.29 172
19663.62 155
19664.94 134
19666.27 167
19667.60 134
19668.92 159
19670.25 161
19671.57 145
19672.90 140
19674.23 150
19675.55 149
19676.88 141
19678.20 148
19679.53 147
19680.86 140
19682.18 139
19683.51 137
19684.84 135
19686.16 122
19687.49 116
19688.82 142
19690.14 147
19691.47 144
19692.80 159
19694.12 164
19695.45 129
19696.78 130
19698.10 136
19699.43 124
19700.76 145
19702.08 137
19703.41 157
19704.74 162
19706.07 136
19707.39 160
19708.72 146
19710.05 125
19711.37 158
19712.70 148
19714.03 147
19715.36 142
19716.68 137
19718.01 134
19719.34 130
19720.67 144
19721.99 157
19723.32 150
19724.65 161
19725.98 146
19727.31 123
19728.63 129
19729.96 137
19731.29 143
19732.62 124
19733.95 136
19735.27 142
19736.60 157
19737.93 135
19739.26 161
19740.59 137
19741.92 134
19743.24 161
19744.57 149
19745.90 127
19747.23 127
19748.56 150
19749.89 154
19751.22 166
19752.54 160
19753.87 149
19755.20 152
19756.53 148
19757.86 139
19759.19 121
19760.52 150
19761.85 153
19763.18 173
19764.50 149
19765.83 126
19767.16 143
19768.49 139
19769.82 132
19771.15 141
19772.48 146
19773.81 136
19775.14 120
19776.47 124
19777.80 143
19779.13 153
19780.46 139
19781.79 156
19783.12 144
19784.45 142
19785.78 156
19787.11 132
19788.44 138
19789.77 126
19791.10 147
19792.43 133
19793.76 133
19795.09 139
19796.42 149
19797.75 147
19799.08 162
19800.41 141
19801.74 123
19803.07 147
19804.40 126
19805.73 149
19807.06 145
19808.39 154
19809.72 136
19811.05 137
19812.38 149
19813.71 139
19815.05 114
19816.38 144
19817.71 143
19819.04 116
19820.37 141
19821.70 147
19823.03 152
19824.36 141
19825.69 120
19827.03 140
19828.36 145
19829.69 132
19831.02 119
19832.35 105
19833.68 144
19835.01 142
19836.35 161
19837.68 130
19839.01 146
19840.34 161
19841.67 155
19843.00 154
19844.34 143
19845.67 145
19847.00 166
19848.33 138
19849.66 138
19851.00 126
19852.33 141
19853.66 154
19854.99 141
19856.32 114
19857.66 140
19858.99 150
19860.32 138
19861.65 137
19862.99 138
19864.32 114
19865.65 141
19866.98 150
19868.32 137
19869.65 122
19870.98 136
19872.31 130
19873.65 137
19874.98 125
19876.31 136
19877.65 141
19878.98 142
19880.31 145
19881.65 129
19882.98 144
19884.31 128
19885.64 151
19886.98 160
19888.31 138
19889.64 139
19890.98 138
19892.31 145
19893.64 123
19894.98 148
19896.31 139
19897.65 171
19898.98 164
19900.31 148
19901.65 170
19902.98 139
19904.31 159
19905.65 143
19906.98 158
19908.32 147
19909.65 134
19910.98 134
19912.32 136
19913.65 137
19914.99 124
19916.32 161
19917.66 172
19918.99 154
19920.32 143
19921.66 136
19922.99 155
19924.33 148
19925.66 159
19927.00 148
19928.33 162
19929.67 140
19931.00 145
19932.34 148
19933.67 126
19935.01 139
19936.34 150
19937.68 144
19939.01 145
19940.35 144
19941.68 144
19943.02 158
19944.35 135
19945.69 137
19947.02 136
19948.36 163
19949.69 145
19951.03 135
19952.36 150
19953.70 145
19955.03 138
19956.37 131
19957.71 132
19959.04 155
19960.38 153
19961.71 127
19963.05 166
19964.38 122
19965.72 132
19967.06 162
19968.39 153
19969.73 144
19971.06 140
19972.40 130
19973.74 156
19975.07 153
19976.41 179
19977.75 144
19979.08 123
19980.42 140
19981.75 163
19983.09 140
19984.43 122
19985.76 142
19987.10 159
19988.44 168
19989.77 140
19991.11 116
19992.45 137
19993.78 145
19995.12 133
19996.46 143
19997.80 136
19999.13 136
20000.47 147
20001.81 138
20003.14 149
20004.48 166
20005.82 162
20007.16 183
20008.49 178
20009.83 174
20011.17 160
20012.51 162
20013.84 148
20015.18 127
20016.52 120
20017.86 139
20019.19 145
20020.53 167
20021.87 180
20023.21 135
20024.55 136
20025.88 146
20027.22 159
20028.56 134
20029.90 128
20031.24 154
20032.57 144
20033.91 159
20035.25 132
20036.59 139
20037.93 166
20039.26 154
20040.60 140
20041.94 136
20043.28 152
20044.62 157
20045.96 168
20047.30 145
20048.63 139
20049.97 128
20051.31 155
20052.65 147
20053.99 127
20055.33 115
20056.67 146
20058.01 136
20059.35 153
20060.69 164
20062.02 168
20063.36 151
20064.70 162
20066.04 145
20067.38 134
20068.72 141
20070.06 133
20071.40 131
20072.74 143
20074.08 148
20075.42 163
20076.76 163
20078.10 150
20079.44 177
20080.78 154
20082.12 167
20083.46 154
20084.80 138
20086.14 156
20087.48 168
20088.82 169
20090.16 133
20091.50 184
20092.84 166
20094.18 158
20095.52 146
20096.86 147
20098.20 122
20099.54 141
20100.88 144
20102.22 160
20103.56 152
20104.90 132
20106.24 153
20107.58 150
20108.92 136
20110.26 136
20111.60 162
20112.95 171
20114.29 154
20115.63 103
20116.97 142
20118.31 126
20119.65 131
20120.99 165
20122.33 174
20123.67 158
20125.02 124
20126.36 126
20127.70 154
20129.04 145
20130.38 128
20131.72 143
20133.06 133
20134.41 137
20135.75 133
